# Supplementary material for: Evolutionary Conservation and Diversification of Puf RNA Binding Proteins and Their mRNA Targets
Source: PLoS Biol. 2015 Nov 20;13(11):e1002307. doi: 10.1371/journal.pbio.1002307 (PMC4654594; doi:10.1371/journal.pbio.1002307)
Supplement: S1 Dataset — (ZIP) [file pbio.1002307.s001.zip]

Archive with 3 entries (3 files):
- Pvalues and Fraction Conserved_Scerevisiae Puf3 target orthologs with Puf3 motif.txt
- Pvalues and Fraction Conserved_ETC complex I with PezizoPuf4 motif.txt
- Pvalues and Fraction Conserved_Saccharomycotina Puf3 target orthologs with PezizoPuf4 motif.txt
