# Supplementary material for: Evolutionary Conservation and Diversification of Puf RNA Binding Proteins and Their mRNA Targets
Source: PLoS Biol. 2015 Nov 20;13(11):e1002307. doi: 10.1371/journal.pbio.1002307 (PMC4654594; doi:10.1371/journal.pbio.1002307)
Supplement: S1 Dataset — (ZIP) [file pbio.1002307.s001.zip › Pvalues and Fraction Conserved_Scerevisiae Puf3 target orthologs with Puf3 motif.txt]

Species	Num_Targets_Motif	Num_Targets_NoMotif	Num_Not-Targets_Motif	Num_Not-Targets_NoMotif	Fraction_Targets_Motif	P-value	P-value_Bonferroni_corrected
S.cerevisiae.fa	176	0	862	4842	100	5.60551817030858e-139	4.48441453624687e-137
S.cerevisiaeRM11.1a.fa	170	1	790	4303	99.4152046783626	6.3371022551404e-130	5.06968180411232e-128
S.paradoxus.fa	151	12	788	4098	92.6380368098159	8.07300296142622e-99	6.45840236914097e-97
S.mikatae.fa	142	16	665	3899	89.873417721519	4.78533953789878e-94	3.82827163031902e-92
S.kudriavzevii.fa	114	16	570	2811	87.6923076923077	2.01214295016919e-66	1.60971436013535e-64
S.bayanus.fa	145	18	813	3972	88.9570552147239	4.8871644750837e-86	3.90973158006696e-84
C.glabrata.fa	133	31	572	3653	81.0975609756098	9.21983207489321e-80	7.37586565991457e-78
S.castellii.fa	120	46	554	3813	72.289156626506	1.52013926405026e-65	1.21611141124021e-63
K.waltii.fa	126	35	346	3676	78.2608695652174	3.85808588323038e-93	3.08646870658431e-91
S.kluyveri.fa	142	25	579	3763	85.0299401197605	2.96559092025432e-91	2.37247273620346e-89
K.lactis.fa	134	32	655	3534	80.7228915662651	1.49762818053452e-72	1.19810254442761e-70
E.gossypii.fa	109	58	405	3603	65.2694610778443	1.27572303678419e-61	1.02057842942735e-59
C.albicansWO1.fa	129	18	558	2860	87.7551020408163	3.53173846079241e-76	2.82539076863393e-74
C.albicansSC5314.fa	131	18	584	2895	87.9194630872483	3.4417179446468e-76	2.75337435571744e-74
C.dubliniensis.fa	133	17	568	2947	88.6666666666667	2.75809953703875e-80	2.206479629631e-78
C.tropicalis.fa	127	15	566	2871	89.4366197183099	5.66829919314216e-77	4.53463935451373e-75
L.elongisporus.fa	112	31	570	2678	78.3216783216783	2.6065499033566e-53	2.08523992268528e-51
C.parapsilosis.fa	112	31	380	3000	78.3216783216783	7.20418536569741e-72	5.76334829255793e-70
P.stipitis.fa	133	13	569	2942	91.0958904109589	1.06994446191807e-83	8.55955569534455e-82
D.hansenii.fa	129	15	598	2941	89.5833333333333	3.71724813423457e-77	2.97379850738766e-75
C.lusitaniae.fa	122	19	273	3062	86.5248226950355	1.26846521873749e-101	1.01477217498999e-99
C.guilliermondii.fa	100	40	257	3142	71.4285714285714	1.66427787363661e-72	1.33142229890929e-70
Y.lipolytica.fa	121	15	631	2471	88.9705882352941	8.00824705656553e-63	6.40659764525242e-61
A.oligospora.fa	80	26	379	2413	75.4716981132076	1.8129905920125e-44	1.45039247361e-42
T.melanosporum.fa	26	85	154	2641	23.4234234234234	1.08170383611679e-09	8.65363068893429e-08
T.tonsurans.fa	12	101	244	2525	10.6194690265487	0.498658873557887	1
T.equinum.fa	12	100	246	2506	10.7142857142857	0.50012548159264	1
T.rubrum.fa	11	101	256	2563	9.82142857142857	0.738164684691434	1
A.benhamiae.fa	8	84	243	2306	8.69565217391304	1	1
T.verrucosum.fa	6	78	235	2307	7.14285714285714	0.69965978961713	1
M.gypseum.fa	11	99	248	2565	10	0.609355520099085	1
M.canis.fa	16	93	314	2516	14.6788990825688	0.276754210366299	1
C.immitis.fa	16	97	294	2542	14.1592920353982	0.20905748566786	1
C.posadasii.fa	15	88	290	2487	14.5631067961165	0.190497069882246	1
U.reesii.fa	14	73	208	2295	16.0919540229885	0.0177142202273732	1
H.capsulatum.fa	18	71	241	2262	20.2247191011236	0.00316989811239202	0.253591848991362
B.dermatitidis.fa	17	88	293	2503	16.1904761904762	0.0749228914041431	1
P.brasiliensis.fa	12	84	262	2359	12.5	0.389984264213571	1
A.fumigatus.fa	11	92	328	2487	10.6796116504854	0.876134504933103	1
N.fischeri.fa	15	94	363	2513	13.7614678899083	0.662043003352285	1
A.clavatus.fa	16	90	342	2533	15.0943396226415	0.35935282686836	1
A.niger.fa	12	66	241	1647	15.3846153846154	0.489783494308251	1
A.nidulans.fa	17	91	297	2573	15.7407407407407	0.0789632520609757	1
A.terreus.fa	15	64	337	2297	18.9873417721519	0.123746442264862	1
A.flavus.fa	16	77	364	2360	17.2043010752688	0.280311346453984	1
A.oryzae.fa	15	81	356	2309	15.625	0.541282585576664	1
M.fijiensis.fa	12	101	136	2725	10.6194690265487	0.0121232737241446	0.969861897931569
M.graminicola.fa	8	99	88	2697	7.47663551401869	0.0239966117404669	1
P.tritici.repentis.fa	16	89	163	2647	15.2380952380952	0.00051921625808248	0.0415373006465984
S.nodorum.fa	11	90	138	2635	10.8910891089109	0.0182379810760129	1
B.cinerea.fa	11	90	199	2376	10.8910891089109	0.254736161406068	1
S.sclerotiorum.fa	8	92	257	2480	8	0.860485417868368	1
C.globosum.fa	5	81	142	2319	5.81395348837209	1	1
P.anserina.fa	17	89	183	2433	16.0377358490566	0.00174429240460219	0.139543392368175
N.crassa.fa	8	104	158	2637	7.14285714285714	0.529420728824941	1
N.tetrasperma.fa	8	96	177	2523	7.69230769230769	0.684934571656669	1
N.discreta.fa	9	92	159	2492	8.91089108910891	0.20706263866371	1
M.oryzae.fa	7	101	152	2645	6.48148148148148	0.663273546892909	1
V.albo.atrum.fa	1	99	81	2303	1	0.257696634513232	1
V.dahliae.fa	2	109	78	2641	1.8018018018018	0.76925324796331	1
T.reesei.fa	15	99	225	2602	13.1578947368421	0.0542271745322954	1
T.virens.fa	9	99	261	2637	8.33333333333333	1	1
T.atroviride.fa	17	91	298	2594	15.7407407407407	0.0779016554170131	1
N.haematococca.fa	5	104	124	2706	4.58715596330275	0.812125598534715	1
F.graminearum.fa	8	106	170	2708	7.01754385964912	0.54698756391921	1
F.oxysporum.fa	6	99	150	2647	5.71428571428571	0.824719064552367	1
F.verticillioides.fa	5	96	153	2633	4.95049504950495	1	1
S.japonicus.fa	8	101	170	2400	7.3394495412844	0.695286065157139	1
S.cryophilus.fa	5	101	343	2325	4.71698113207547	0.0103072298293773	0.824578386350184
S.octosporus.fa	7	98	319	2317	6.66666666666667	0.12183624873408	1
S.pombe.fa	7	102	380	2300	6.42201834862385	0.0225520990120625	1
C.neoformans.fa	2	97	161	2226	2.02020202020202	0.0620180159228347	1
C.cinerea.fa	2	96	152	2302	2.04081632653061	0.124860966453716	1
L.bicolor.fa	5	79	141	2140	5.95238095238095	1	1
U.maydis.fa	0	78	63	2011	0	0.169549266256785	1
P.graminis.fa	7	74	229	1895	8.64197530864197	0.713496034143882	1
R.oryzae.fa	28	79	461	1834	26.1682242990654	0.139903714993075	1
A.macrogynus.fa	2	87	130	2050	2.24719101123596	0.168981994347125	1
B.dendrobatidis.fa	1	78	118	1829	1.26582278481013	0.0853920306816164	1
S.punctatus.fa	9	82	385	1947	9.89010989010989	0.110253549896231	1
