# Supplementary material for: Evolutionary Conservation and Diversification of Puf RNA Binding Proteins and Their mRNA Targets
Source: PLoS Biol. 2015 Nov 20;13(11):e1002307. doi: 10.1371/journal.pbio.1002307 (PMC4654594; doi:10.1371/journal.pbio.1002307)
Supplement: S1 Dataset — (ZIP) [file pbio.1002307.s001.zip › Pvalues and Fraction Conserved_ETC complex I with PezizoPuf4 motif.txt]

Species	Num_ETCcompI_Motif	Num_ETCcompI_NoMotif	Num_Not-ETCcompI_Motif	Num_Not-ETCcompI_NoMotif	Fraction_Targets_Motif	P-value	P-value_Bonferroni_corrected	Odds-ratio
S.cerevisiae.fa	0	0	640	2267	NaN	1	1	0
S.cerevisiaeRM11.1a.fa	0	0	610	2196	NaN	1	1	0
S.paradoxus.fa	0	0	597	2138	NaN	1	1	0
S.mikatae.fa	0	0	503	2075	NaN	1	1	0
S.kudriavzevii.fa	0	0	409	1515	NaN	1	1	0
S.bayanus.fa	0	0	625	2139	NaN	1	1	0
C.glabrata.fa	0	0	504	2293	NaN	1	1	0
S.castellii.fa	0	0	472	2350	NaN	1	1	0
K.waltii.fa	0	0	329	2502	NaN	1	1	0
S.kluyveri.fa	0	0	506	2561	NaN	1	1	0
K.lactis.fa	0	0	567	2369	NaN	1	1	0
E.gossypii.fa	0	0	352	2453	NaN	1	1	0
C.albicansWO1.fa	2	19	582	2490	0.0952380952380952	0.402763432560857	1	0.450449504927702
C.albicansSC5314.fa	1	19	607	2540	0.05	0.151885982434554	1	0.220300708640925
C.dubliniensis.fa	1	22	590	2616	0.0434782608695652	0.103182211709412	1	0.201598984979899
C.tropicalis.fa	1	17	577	2514	0.0555555555555556	0.225577632316226	1	0.256365419931201
L.elongisporus.fa	3	18	568	2399	0.142857142857143	0.782306056753652	1	0.704009450909197
C.parapsilosis.fa	1	18	422	2656	0.0526315789473684	0.500431819844546	1	0.349738039778304
P.stipitis.fa	1	21	607	2588	0.0454545454545455	0.101680009267088	1	0.203087031147031
D.hansenii.fa	3	20	589	2629	0.130434782608696	0.785767694859175	1	0.669600832037965
C.lusitaniae.fa	0	18	293	2707	0	0.247828032252093	1	0
C.guilliermondii.fa	1	17	273	2838	0.0555555555555556	1	1	0.611598538306761
Y.lipolytica.fa	4	14	783	2740	0.222222222222222	1	1	0.99979778172925
A.oligospora.fa	19	9	788	4231	0.678571428571429	1.01126202502314e-09	8.09009620018509e-08	11.3234718808322
T.melanosporum.fa	5	24	255	4399	0.172413793103448	0.0201275704000256	1	3.59221758652612
T.tonsurans.fa	10	21	483	4618	0.32258064516129	0.00042152161949816	0.0337217295598528	4.5507026801878
T.equinum.fa	8	21	467	4554	0.275862068965517	0.0041844867774476	0.334758942195808	3.71320795218885
T.rubrum.fa	10	20	491	4682	0.333333333333333	0.000318219830816685	0.0254575864653348	4.76537522743086
A.benhamiae.fa	5	15	465	4297	0.25	0.040150051077801	1	3.07894969692842
T.verrucosum.fa	4	14	466	4242	0.222222222222222	0.0962766787755789	1	2.60010140753722
M.gypseum.fa	9	21	502	4706	0.3	0.00163871799966916	0.131097439973533	4.01634654589151
M.canis.fa	10	21	611	4626	0.32258064516129	0.00211450917177644	0.169160733742115	3.60397021939678
C.immitis.fa	13	17	544	4729	0.433333333333333	3.65011082227919e-06	0.000292008865782335	6.64313310353119
C.posadasii.fa	13	17	541	4634	0.433333333333333	4.23298865363338e-06	0.000338639092290671	6.54660953940044
U.reesii.fa	9	13	400	4253	0.409090909090909	4.87188382321238e-05	0.00389750705856991	7.35455284027137
H.capsulatum.fa	12	16	465	4240	0.428571428571429	6.44424082686317e-06	0.000515539266149054	6.83321733804153
B.dermatitidis.fa	21	10	616	4647	0.67741935483871	4.93886142540769e-13	3.95108914032616e-11	15.8259884724334
P.brasiliensis.fa	14	15	479	4423	0.482758620689655	1.56966998428395e-07	1.25573598742716e-05	8.6106853940099
A.fumigatus.fa	14	14	595	4826	0.5	3.69590399683327e-07	2.95672319746661e-05	8.10445794274681
N.fischeri.fa	16	15	656	5017	0.516129032258065	6.3238005575316e-08	5.05904044602528e-06	8.15190895997752
A.clavatus.fa	18	13	652	4942	0.580645161290323	8.61300070629768e-10	6.89040056503815e-08	10.4869082632343
A.niger.fa	4	7	461	3449	0.363636363636364	0.0326007428894891	1	4.27296547627014
A.nidulans.fa	13	17	566	5061	0.433333333333333	2.73733555789429e-06	0.000218986844631543	6.83322029541789
A.terreus.fa	13	14	625	4575	0.481481481481481	4.63177743306518e-06	0.000370542194645215	6.79272406598548
A.flavus.fa	11	18	705	4697	0.379310344827586	0.0007009211724706	0.056073693797648	4.07025687696992
A.oryzae.fa	7	12	685	4454	0.368421052631579	0.00885983738562313	0.708786990849851	3.79104933320335
M.fijiensis.fa	18	12	257	5184	0.6	1.22153037348504e-16	9.7722429878803e-15	30.2025248781654
M.graminicola.fa	13	17	154	5033	0.433333333333333	1.73692634634515e-12	1.38954107707612e-10	24.9277634184495
P.tritici.repentis.fa	21	8	416	5323	0.724137931034483	4.53184634102069e-18	3.62547707281655e-16	33.5118598874657
S.nodorum.fa	22	8	349	5469	0.733333333333333	9.03187673465285e-21	7.22550138772228e-19	42.9697729620813
B.cinerea.fa	17	11	449	4980	0.607142857142857	4.58468263342169e-12	3.66774610673735e-10	17.126819576515
S.sclerotiorum.fa	22	8	567	5136	0.733333333333333	3.34161707942153e-16	2.67329366353723e-14	24.8766249479578
C.globosum.fa	14	10	378	5700	0.583333333333333	1.76728052737306e-11	1.41382442189844e-09	21.0773529258116
P.anserina.fa	20	9	507	6014	0.689655172413793	4.63324666117302e-16	3.70659732893842e-14	26.3431607449597
N.crassa.fa	8	24	479	9364	0.25	0.000121613413409292	0.00972907307274333	6.51299061338677
N.tetrasperma.fa	9	21	469	8098	0.3	2.35856097177973e-05	0.00188684877742378	7.39740181805058
N.discreta.fa	9	21	425	7534	0.3	1.95068286402199e-05	0.00156054629121759	7.59412089485725
M.oryzae.fa	19	12	399	6044	0.612903225806452	1.13613903199319e-15	9.08911225594555e-14	23.9486371536919
V.albo.atrum.fa	17	10	158	5276	0.62962962962963	1.16305572592479e-19	9.30444580739828e-18	56.5445004501036
V.dahliae.fa	20	11	180	5942	0.645161290322581	4.14810124437586e-23	3.31848099550069e-21	59.7458948124694
T.reesei.fa	17	13	464	5507	0.566666666666667	7.9703760077694e-12	6.37630080621552e-10	15.5074390091732
T.virens.fa	18	13	585	5661	0.580645161290323	2.38159066122915e-11	1.90527252898332e-09	13.3867902517807
T.atroviride.fa	18	13	639	5568	0.580645161290323	1.12424016426447e-10	8.99392131411574e-09	12.0551131258674
N.haematococca.fa	16	11	301	6034	0.592592592592593	7.89870280672472e-15	6.31896224537977e-13	29.1049283366563
F.graminearum.fa	17	13	404	5922	0.566666666666667	3.57886525158205e-13	2.86309220126564e-11	19.1391716199725
F.oxysporum.fa	16	14	357	5797	0.533333333333333	1.49949231921505e-12	1.19959385537204e-10	18.5285388815397
F.verticillioides.fa	15	15	356	5723	0.5	2.8703582392368e-11	2.29628659138944e-09	16.0603302224316
S.japonicus.fa	0	0	200	2778	NaN	1	1	0
S.cryophilus.fa	0	0	366	2690	NaN	1	1	0
S.octosporus.fa	0	0	354	2683	NaN	1	1	0
S.pombe.fa	0	0	415	2659	NaN	1	1	0
C.neoformans.fa	3	25	217	3144	0.107142857142857	0.423550345986079	1	1.73825311860584
C.cinerea.fa	0	27	202	3441	0	0.399001514529308	1	0
L.bicolor.fa	3	22	190	3071	0.12	0.178527014182032	1	2.20328824394446
U.maydis.fa	1	23	63	3048	0.0416666666666667	0.391565752007222	1	2.10280208419946
P.graminis.fa	0	23	303	2609	0	0.161526807616791	1	0
R.oryzae.fa	4	23	527	2350	0.148148148148148	0.804927898695705	1	0.77557774427495
A.macrogynus.fa	0	22	157	2764	0	0.627698114425184	1	0
B.dendrobatidis.fa	1	15	140	2327	0.0625	0.608714582983457	1	1.10803916581947
S.punctatus.fa	1	20	488	2676	0.0476190476190476	0.234165603210735	1	0.274250438636791
