# Supplementary material for: Evolutionary Conservation and Diversification of Puf RNA Binding Proteins and Their mRNA Targets
Source: PLoS Biol. 2015 Nov 20;13(11):e1002307. doi: 10.1371/journal.pbio.1002307 (PMC4654594; doi:10.1371/journal.pbio.1002307)
Supplement: S1 Dataset — (ZIP) [file pbio.1002307.s001.zip › Pvalues and Fraction Conserved_Saccharomycotina Puf3 target orthologs with PezizoPuf4 motif.txt]

Species	Num_Targets_Motif	Num_Targets_NoMotif	Num_Not-Targets_Motif	Num_Not-Targets_NoMotif	Fraction_Targets_Motif	P-value	P-value_Bonferroni_corrected
S.cerevisiae.fa	64	133	1044	1667	32.48730964	0.095143601	1
S.cerevisiaeRM11.1a.fa	63	130	994	1620	32.64248705	0.143977555	1
S.paradoxus.fa	60	120	951	1605	33.33333333	0.337742725	1
S.mikatae.fa	67	94	799	1619	41.61490683	0.030913098	1
S.kudriavzevii.fa	58	87	593	1187	40	0.12036714	1
S.bayanus.fa	71	111	954	1629	39.01098901	0.57909524	1
C.glabrata.fa	75	113	1007	1603	39.89361702	0.756566853	1
S.castellii.fa	47	129	984	1663	26.70454545	0.00583474	0.466779164
K.waltii.fa	49	134	594	2055	26.77595628	0.17218119	1
S.kluyveri.fa	50	137	1050	1831	26.73796791	0.007364217	0.589137327
K.lactis.fa	64	125	928	1820	33.86243386	1	1
E.gossypii.fa	27	157	614	2008	14.67391304	0.006217477	0.4973982
C.albicansWO1.fa	79	101	1226	1709	43.88888889	0.586579731	1
C.albicansSC5314.fa	79	103	1242	1764	43.40659341	0.588193864	1
C.dubliniensis.fa	83	100	1177	1893	45.35519126	0.061071057	1
C.tropicalis.fa	82	96	1206	1744	46.06741573	0.182729936	1
L.elongisporus.fa	69	107	987	1847	39.20454545	0.254548973	1
C.parapsilosis.fa	54	126	773	2164	30	0.296558185	1
P.stipitis.fa	63	119	1245	1813	34.61538462	0.119685769	1
D.hansenii.fa	77	100	1288	1800	43.50282486	0.639151902	1
C.lusitaniae.fa	35	142	699	2161	19.7740113	0.174992585	1
C.guilliermondii.fa	28	146	561	2413	16.09195402	0.423534144	1
Y.lipolytica.fa	69	108	1569	1814	38.98305085	0.063117545	1
A.oligospora.fa	106	74	1566	3330	58.88888889	5.57E-13	4.46E-11
T.melanosporum.fa	78	106	1349	3180	42.39130435	0.000406229	0.032498327
T.tonsurans.fa	141	48	1022	3953	74.6031746	2.07E-54	1.66E-52
T.equinum.fa	142	46	1001	3891	75.53191489	4.47E-56	3.58E-54
T.rubrum.fa	139	52	1042	4001	72.77486911	3.01E-51	2.41E-49
A.benhamiae.fa	112	47	935	3709	70.44025157	1.10E-40	8.82E-39
T.verrucosum.fa	114	40	932	3659	74.02597403	1.75E-44	1.40E-42
M.gypseum.fa	148	43	1059	4019	77.48691099	7.31E-60	5.85E-58
M.canis.fa	149	40	1185	3926	78.83597884	4.00E-56	3.20E-54
C.immitis.fa	143	49	1007	4135	74.47916667	1.40E-57	1.12E-55
C.posadasii.fa	138	44	961	4093	75.82417582	8.02E-59	6.42E-57
U.reesii.fa	109	48	788	3753	69.42675159	1.26E-44	1.01E-42
H.capsulatum.fa	91	63	932	3676	59.09090909	6.50E-25	5.20E-23
B.dermatitidis.fa	138	52	1220	3916	72.63157895	8.87E-44	7.10E-42
P.brasiliensis.fa	98	85	928	3850	53.55191257	1.36E-23	1.09E-21
A.fumigatus.fa	124	58	1016	4280	68.13186813	1.12E-44	8.98E-43
N.fischeri.fa	144	46	1097	4449	75.78947368	2.84E-59	2.27E-57
A.clavatus.fa	139	47	1085	4386	74.7311828	6.79E-56	5.43E-54
A.niger.fa	101	28	881	2923	78.29457364	2.96E-38	2.37E-36
A.nidulans.fa	143	48	1059	4438	74.86910995	4.08E-59	3.26E-57
A.terreus.fa	115	41	1007	4092	73.71794872	6.66E-46	5.33E-44
A.flavus.fa	118	52	1302	3989	69.41176471	2.29E-33	1.83E-31
A.oryzae.fa	117	54	1199	3808	68.42105263	3.02E-33	2.42E-31
M.fijiensis.fa	63	123	590	4726	33.87096774	8.17E-16	6.54E-14
M.graminicola.fa	65	120	433	4630	35.13513514	1.40E-22	1.12E-20
P.tritici.repentis.fa	111	78	1094	4515	58.73015873	4.46E-31	3.57E-29
S.nodorum.fa	111	70	941	4757	61.32596685	5.42E-40	4.34E-38
B.cinerea.fa	98	70	1248	4070	58.33333333	3.70E-21	2.96E-19
S.sclerotiorum.fa	109	70	1497	4088	60.89385475	7.69E-21	6.15E-19
C.globosum.fa	111	47	781	5188	70.25316456	1.68E-58	1.34E-56
P.anserina.fa	127	52	995	5406	70.94972067	4.40E-59	3.52E-57
N.crassa.fa	131	67	1265	8445	66.16161616	8.71E-65	6.97E-63
N.tetrasperma.fa	120	61	1137	7310	66.29834254	4.71E-58	3.77E-56
N.discreta.fa	114	63	1015	6828	64.40677966	6.60E-55	5.28E-53
M.oryzae.fa	131	61	922	5392	68.22916667	1.24E-60	9.89E-59
V.albo.atrum.fa	104	68	616	4701	60.46511628	4.30E-50	3.44E-48
V.dahliae.fa	119	70	730	5266	62.96296296	1.24E-57	9.90E-56
T.reesei.fa	138	49	988	4857	73.79679144	8.57E-63	6.86E-61
T.virens.fa	147	38	1325	4799	79.45945946	1.73E-60	1.38E-58
T.atroviride.fa	142	45	1387	4696	75.93582888	2.46E-51	1.97E-49
N.haematococca.fa	134	44	1082	5130	75.28089888	1.61E-61	1.29E-59
F.graminearum.fa	143	46	1226	4972	75.66137566	5.45E-59	4.36E-57
F.oxysporum.fa	136	47	1134	4898	74.31693989	3.23E-57	2.58E-55
F.verticillioides.fa	138	44	1121	4837	75.82417582	8.84E-60	7.07E-58
S.japonicus.fa	28	139	556	2256	16.76646707	0.368179116	1
S.cryophilus.fa	40	134	888	1995	22.98850575	0.033467377	1
S.octosporus.fa	52	121	895	1970	30.05780347	0.800042444	1
S.pombe.fa	46	127	967	1935	26.58959538	0.067544761	1
C.neoformans.fa	31	123	806	2458	20.12987013	0.213438476	1
C.cinerea.fa	14	141	1042	2501	9.032258065	1.81E-09	1.45E-07
L.bicolor.fa	16	130	706	2460	10.95890411	0.000674058	0.053924611
U.maydis.fa	37	95	437	2591	28.03030303	8.51E-05	0.006810682
P.graminis.fa	17	112	624	2206	13.17829457	0.015903452	1
R.oryzae.fa	59	87	1109	1677	40.4109589	0.930935759	1
A.macrogynus.fa	17	139	215	2595	10.8974359	0.165273742	1
B.dendrobatidis.fa	21	98	472	1909	17.64705882	0.637297868	1
S.punctatus.fa	32	112	622	2441	22.22222222	0.596610772	1
