# Supplementary material for: Evolutionary Conservation and Diversification of Puf RNA Binding Proteins and Their mRNA Targets
Source: PLoS Biol. 2015 Nov 20;13(11):e1002307. doi: 10.1371/journal.pbio.1002307 (PMC4654594; doi:10.1371/journal.pbio.1002307)
Supplement: S2 Dataset — (ZIP) [file pbio.1002307.s002.zip]

Archive with 4 entries (4 files):
- Puf3 and RBBH orthologs_multiple sequence alignment_Fungi.fasta
- Puf3 and RBBH orthologs_multiple sequence alignment_InParanoidEukaryotes.fasta
- Percent Identity Across ScerPuf3 for RBBH in Fungi.txt
- Percent Identity Across ScerPuf3 for RBBH in InParanoid Eukaryotes.txt
