# Supplementary material for: Evolutionary Conservation and Diversification of Puf RNA Binding Proteins and Their mRNA Targets
Source: PLoS Biol. 2015 Nov 20;13(11):e1002307. doi: 10.1371/journal.pbio.1002307 (PMC4654594; doi:10.1371/journal.pbio.1002307)
Supplement: S2 Dataset — (ZIP) [file pbio.1002307.s002.zip › Percent Identity Across ScerPuf3 for RBBH in Fungi.txt]

Position_In_ScerPuf3	Conserved_Amino_Acid	Percent_Identity
1	I	10.66666667
2	Q	12
3	M	8
4	N	14.66666667
5	S	20
6	L	6.666666667
7	L	9.333333333
8	D	6.666666667
9	M	8
10	D	12
11	S	6.666666667
12	E	10.66666667
13	L	10.66666667
14	A	9.333333333
15	S	12
16	I	10.66666667
17	V	9.333333333
18	S	22.66666667
19	S	24
20	L	12
21	S	21.33333333
22	S	14.66666667
23	L	9.333333333
24	S	26.66666667
25	N	12
26	R	16
27	S	20
28	V	14.66666667
29	L	10.66666667
30	S	16
31	G	21.33333333
32	Q	12
33	S	16
34	P	16
35	A	20
36	F	25.33333333
37	G	36
38	N	10.66666667
39	G	16
40	K	13.33333333
41	S	16
42	N	25.33333333
43	S	18.66666667
44	N	22.66666667
45	S	21.33333333
46	S	12
47	G	18.66666667
48	I	26.66666667
49	W	33.33333333
50	G	29.33333333
51	G	13.33333333
52	S	16
53	R	16
54	R	18.66666667
55	G	18.66666667
56	S	28
57	F	20
58	F	12
59	S	16
60	D	12
61	D	10.66666667
62	S	13.33333333
63	I	14.66666667
64	D	20
65	S	20
66	D	13.33333333
67	G	12
68	F	25.33333333
69	E	18.66666667
70	G	18.66666667
71	K	29.33333333
72	T	17.33333333
73	G	49.33333333
74	S	46.66666667
75	L	9.333333333
76	S	36
77	S	22.66666667
78	L	20
79	L	25.33333333
80	A	18.66666667
81	S	22.66666667
82	S	37.33333333
83	E	28
84	S	28
85	D	25.33333333
86	G	34.66666667
87	W	32
88	A	14.66666667
89	G	26.66666667
90	R	20
91	P	22.66666667
92	N	18.66666667
93	L	17.33333333
94	P	33.33333333
95	W	36
96	N	20
97	F	9.333333333
98	S	9.333333333
99	P	13.33333333
100	T	12
101	S	16
102	G	8
103	N	6.666666667
104	G	6.666666667
105	G	8
106	N	10.66666667
107	N	6.666666667
108	S	9.333333333
109	N	16
110	F	13.33333333
111	G	16
112	S	36
113	A	21.33333333
114	S	29.33333333
115	I	16
116	S	38.66666667
117	G	26.66666667
118	G	32
119	I	17.33333333
120	A	29.33333333
121	N	17.33333333
122	S	20
123	H	25.33333333
124	P	24
125	P	40
126	Q	18.66666667
127	G	12
128	S	17.33333333
129	F	20
130	L	17.33333333
131	Q	20
132	K	14.66666667
133	F	14.66666667
134	S	14.66666667
135	S	18.66666667
136	L	14.66666667
137	A	14.66666667
138	D	17.33333333
139	A	20
140	T	13.33333333
141	R	20
142	R	13.33333333
143	S	18.66666667
144	E	21.33333333
145	L	16
146	S	20
147	Y	21.33333333
148	F	18.66666667
149	S	32
150	A	16
151	S	24
152	R	13.33333333
153	A	18.66666667
154	S	29.33333333
155	A	21.33333333
156	S	13.33333333
157	G	16
158	M	9.333333333
159	S	16
160	S	18.66666667
161	S	9.333333333
162	P	10.66666667
163	S	17.33333333
164	S	30.66666667
165	P	25.33333333
166	S	20
167	G	29.33333333
168	S	32
169	G	13.33333333
170	N	22.66666667
171	F	14.66666667
172	N	20
173	E	12
174	N	17.33333333
175	F	10.66666667
176	G	18.66666667
177	S	20
178	P	25.33333333
179	S	21.33333333
180	P	10.66666667
181	A	17.33333333
182	G	32
183	T	24
184	R	49.33333333
185	H	25.33333333
186	Q	13.33333333
187	S	22.66666667
188	S	22.66666667
189	G	24
190	S	13.33333333
191	G	17.33333333
192	P	14.66666667
193	D	18.66666667
194	S	22.66666667
195	N	12
196	N	17.33333333
197	N	16
198	S	17.33333333
199	S	25.33333333
200	L	12
201	I	14.66666667
202	Q	13.33333333
203	A	12
204	Q	12
205	A	18.66666667
206	G	14.66666667
207	S	22.66666667
208	S	25.33333333
209	A	17.33333333
210	D	17.33333333
211	S	17.33333333
212	D	22.66666667
213	L	21.33333333
214	P	32
215	S	26.66666667
216	Q	12
217	E	16
218	G	17.33333333
219	G	14.66666667
220	S	13.33333333
221	N	16
222	P	25.33333333
223	A	10.66666667
224	S	12
225	S	20
226	N	13.33333333
227	S	14.66666667
228	P	22.66666667
229	N	14.66666667
230	L	17.33333333
231	P	13.33333333
232	D	14.66666667
233	N	17.33333333
234	F	22.66666667
235	S	18.66666667
236	N	33.33333333
237	P	25.33333333
238	A	21.33333333
239	S	22.66666667
240	S	21.33333333
241	Y	16
242	S	22.66666667
243	F	21.33333333
244	T	18.66666667
245	P	32
246	S	13.33333333
247	S	33.33333333
248	H	17.33333333
249	N	24
250	S	34.66666667
251	A	30.66666667
252	S	37.33333333
253	L	17.33333333
254	T	21.33333333
255	P	25.33333333
256	Q	18.66666667
257	P	24
258	A	16
259	H	30.66666667
260	S	20
261	S	16
262	G	16
263	P	13.33333333
264	S	30.66666667
265	F	22.66666667
266	H	22.66666667
267	S	29.33333333
268	D	16
269	S	29.33333333
270	N	9.333333333
271	G	18.66666667
272	P	16
273	G	10.66666667
274	P	18.66666667
275	R	30.66666667
276	P	20
277	S	18.66666667
278	N	16
279	N	12
280	P	22.66666667
281	A	14.66666667
282	D	16
283	L	21.33333333
284	G	21.33333333
285	A	18.66666667
286	G	16
287	S	13.33333333
288	S	16
289	K	16
290	L	14.66666667
291	G	12
292	V	9.333333333
293	N	12
294	D	8
295	D	9.333333333
296	G	18.66666667
297	A	6.666666667
298	L	8
299	S	12
300	S	13.33333333
301	P	20
302	P	24
303	P	33.33333333
304	P	34.66666667
305	R	28
306	P	28
307	S	17.33333333
308	Y	17.33333333
309	S	17.33333333
310	P	20
311	P	25.33333333
312	P	21.33333333
313	S	32
314	F	24
315	D	32
316	G	14.66666667
317	S	24
318	L	24
319	Y	12
320	R	28
321	A	14.66666667
322	M	21.33333333
323	Y	25.33333333
324	G	14.66666667
325	N	14.66666667
326	N	16
327	L	14.66666667
328	D	16
329	E	18.66666667
330	P	20
331	P	24
332	P	22.66666667
333	P	16
334	F	12
335	V	16
336	P	14.66666667
337	Q	13.33333333
338	S	17.33333333
339	G	13.33333333
340	S	16
341	I	13.33333333
342	S	16
343	S	13.33333333
344	P	44
345	S	20
346	N	14.66666667
347	P	14.66666667
348	D	10.66666667
349	L	21.33333333
350	G	14.66666667
351	S	16
352	A	13.33333333
353	I	12
354	P	16
355	R	20
356	S	20
357	R	16
358	R	16
359	G	24
360	A	9.333333333
361	N	14.66666667
362	S	17.33333333
363	P	14.66666667
364	S	22.66666667
365	R	8
366	S	14.66666667
367	S	21.33333333
368	S	12
369	P	13.33333333
370	Y	9.333333333
371	Y	12
372	S	9.333333333
373	P	14.66666667
374	S	12
375	N	10.66666667
376	S	20
377	P	30.66666667
378	F	12
379	P	12
380	A	8
381	A	12
382	G	16
383	P	17.33333333
384	P	12
385	P	26.66666667
386	G	13.33333333
387	S	14.66666667
388	P	20
389	S	16
390	P	21.33333333
391	R	13.33333333
392	Y	16
393	R	22.66666667
394	P	18.66666667
395	P	24
396	F	24
397	N	18.66666667
398	P	29.33333333
399	Y	18.66666667
400	S	16
401	Q	12
402	Q	12
403	Q	22.66666667
404	Q	25.33333333
405	G	18.66666667
406	P	18.66666667
407	P	13.33333333
408	L	22.66666667
409	Q	8
410	P	13.33333333
411	G	8
412	L	13.33333333
413	R	18.66666667
414	A	9.333333333
415	L	9.333333333
416	Q	24
417	Q	22.66666667
418	Q	29.33333333
419	Q	20
420	Q	10.66666667
421	Q	16
422	A	9.333333333
423	F	9.333333333
424	P	18.66666667
425	Y	9.333333333
426	P	21.33333333
427	P	9.333333333
428	P	14.66666667
429	Q	10.66666667
430	R	6.666666667
431	Q	9.333333333
432	P	8
433	S	6.666666667
434	N	9.333333333
435	P	8
436	N	10.66666667
437	K	8
438	S	13.33333333
439	A	12
440	A	9.333333333
441	S	17.33333333
442	S	13.33333333
443	L	13.33333333
444	Q	18.66666667
445	Q	18.66666667
446	G	16
447	P	17.33333333
448	P	14.66666667
449	Q	18.66666667
450	P	17.33333333
451	P	21.33333333
452	G	17.33333333
453	Y	30.66666667
454	G	17.33333333
455	Y	16
456	A	26.66666667
457	N	16
458	F	18.66666667
459	Q	18.66666667
460	G	16
461	N	12
462	Q	14.66666667
463	N	16
464	N	17.33333333
465	Y	13.33333333
466	P	18.66666667
467	S	16
468	G	16
469	F	13.33333333
470	A	2.666666667
471	A	1.333333333
472	S	2.666666667
473	K	6.666666667
474	G	4
475	S	6.666666667
476	Q	6.666666667
477	L	10.66666667
478	P	16
479	A	8
480	Y	13.33333333
481	N	12
482	M	9.333333333
483	G	18.66666667
484	P	22.66666667
485	L	10.66666667
486	G	17.33333333
487	P	24
488	G	9.333333333
489	S	20
490	P	17.33333333
491	S	17.33333333
492	S	17.33333333
493	L	13.33333333
494	P	24
495	R	20
496	R	20
497	P	20
498	H	13.33333333
499	R	21.33333333
500	D	26.66666667
501	Q	26.66666667
502	D	37.33333333
503	P	20
504	S	4
505	S	2.666666667
506	G	2.666666667
507	K	2.666666667
508	G	4
509	S	6.666666667
510	N	21.33333333
511	Q	21.33333333
512	I	17.33333333
513	V	24
514	R	77.33333333
515	S	90.66666667
516	P	49.33333333
517	L	68
518	L	92
519	E	61.33333333
520	E	72
521	F	69.33333333
522	R	78.66666667
523	N	33.33333333
524	N	42.66666667
525	K	40
526	K	29.33333333
527	N	40
528	K	82.66666667
529	R	48
530	S	5.333333333
531	N	5.333333333
532	S	5.333333333
533	N	4
534	Y	56
535	E	60
536	L	92
537	K	70.66666667
538	D	81.33333333
539	I	85.33333333
540	Y	57.33333333
541	G	65.33333333
542	H	70.66666667
543	I	38.66666667
544	V	69.33333333
545	E	84
546	F	93.33333333
547	S	54.66666667
548	G	61.33333333
549	D	94.66666667
550	Q	90.66666667
551	H	78.66666667
552	G	92
553	S	94.66666667
554	R	96
555	F	92
556	I	90.66666667
557	Q	97.33333333
558	Q	66.66666667
559	K	74.66666667
560	L	89.33333333
561	E	58.66666667
562	T	68
563	A	78.66666667
564	N	46.66666667
565	S	54.66666667
566	D	48
567	E	84
568	K	85.33333333
569	E	60
570	Q	25.33333333
571	V	52
572	F	90.66666667
573	R	32
574	E	92
575	I	84
576	R	26.66666667
577	P	48
578	N	52
579	A	48
580	L	45.33333333
581	Q	58.66666667
582	L	94.66666667
583	M	81.33333333
584	T	49.33333333
585	D	96
586	V	81.33333333
587	F	92
588	G	96
589	N	97.33333333
590	Y	97.33333333
591	V	96
592	I	64
593	Q	97.33333333
594	K	98.66666667
595	F	46.66666667
596	F	90.66666667
597	E	94.66666667
598	H	65.33333333
599	G	96
600	N	45.33333333
601	Q	58.66666667
602	T	21.33333333
603	Q	93.33333333
604	K	89.33333333
605	K	30.66666667
606	I	36
607	L	90.66666667
608	A	60
609	E	25.33333333
610	Q	54.66666667
611	M	77.33333333
612	K	49.33333333
613	G	90.66666667
614	H	57.33333333
615	V	41.33333333
616	L	36
617	E	21.33333333
618	L	96
619	S	92
620	L	50.66666667
621	Q	86.66666667
622	M	77.33333333
623	Y	98.66666667
624	G	74.66666667
625	C	100
626	R	98.66666667
627	V	92
628	V	81.33333333
629	Q	100
630	K	81.33333333
631	A	97.33333333
632	L	82.66666667
633	E	86.66666667
634	H	62.66666667
635	I	50.66666667
636	L	56
637	V	29.33333333
638	E	41.33333333
639	Q	73.33333333
640	Q	85.33333333
641	A	58.66666667
642	E	28
643	L	52
644	V	69.33333333
645	K	44
646	E	100
647	L	94.66666667
648	E	46.66666667
649	D	30.66666667
650	H	37.33333333
651	V	73.33333333
652	L	72
653	K	49.33333333
654	C	69.33333333
655	V	60
656	K	74.66666667
657	D	85.33333333
658	Q	93.33333333
659	N	92
660	G	96
661	N	100
662	H	100
663	V	98.66666667
664	I	78.66666667
665	Q	100
666	K	90.66666667
667	A	58.66666667
668	I	90.66666667
669	E	86.66666667
670	R	45.33333333
671	V	58.66666667
672	P	90.66666667
673	R	16
674	E	29.33333333
675	H	45.33333333
676	I	65.33333333
677	Q	29.33333333
678	F	89.33333333
679	I	80
680	I	36
681	D	41.33333333
682	A	41.33333333
683	F	61.33333333
684	R	41.33333333
685	G	76
686	Q	70.66666667
687	V	49.33333333
688	Y	37.33333333
689	H	29.33333333
690	L	82.66666667
691	A	58.66666667
692	T	54.66666667
693	H	90.66666667
694	P	49.33333333
695	Y	100
696	G	96
697	C	100
698	R	100
699	V	100
700	I	88
701	Q	100
702	R	97.33333333
703	M	37.33333333
704	L	84
705	E	96
706	H	52
707	C	44
708	D	20
709	E	38.66666667
710	E	36
711	D	69.33333333
712	R	40
713	E	17.33333333
714	S	22.66666667
715	I	72
716	L	73.33333333
717	A	26.66666667
718	E	89.33333333
719	L	86.66666667
720	H	61.33333333
721	A	22.66666667
722	C	33.33333333
723	I	25.33333333
724	P	28
725	Y	21.33333333
726	L	93.33333333
727	I	81.33333333
728	Q	36
729	D	94.66666667
730	Q	86.66666667
731	Y	73.33333333
732	G	98.66666667
733	N	98.66666667
734	Y	98.66666667
735	V	98.66666667
736	I	64
737	Q	98.66666667
738	H	88
739	I	52
740	I	52
741	E	58.66666667
742	N	25.33333333
743	G	88
744	E	29.33333333
745	P	38.66666667
746	E	37.33333333
747	D	70.66666667
748	K	5.333333333
749	E	6.666666667
750	M	8
751	V	5.333333333
752	D	5.333333333
753	I	4
754	R	49.33333333
755	A	22.66666667
756	K	28
757	I	61.33333333
758	I	52
759	S	22.66666667
760	I	32
761	V	81.33333333
762	L	24
763	G	38.66666667
764	Q	46.66666667
765	L	38.66666667
766	L	46.66666667
767	T	25.33333333
768	F	45.33333333
769	S	94.66666667
770	K	77.33333333
771	H	96
772	K	98.66666667
773	F	88
774	A	98.66666667
775	S	98.66666667
776	N	98.66666667
777	V	98.66666667
778	V	84
779	E	98.66666667
780	K	88
781	C	50.66666667
782	I	72
783	E	26.66666667
784	F	42.66666667
785	G	80
786	T	37.33333333
787	P	22.66666667
788	E	26.66666667
789	Q	62.66666667
790	R	73.33333333
791	R	24
792	R	18.66666667
793	I	76
794	I	28
795	D	21.33333333
796	E	28
797	L	37.33333333
798	T	30.66666667
799	T	26.66666667
800	P	18.66666667
801	N	38.66666667
802	E	38.66666667
803	N	6.666666667
804	H	10.66666667
805	A	10.66666667
806	E	12
807	N	9.333333333
808	L	10.66666667
809	D	33.33333333
810	G	56
811	E	32
812	S	49.33333333
813	P	72
814	L	80
815	L	24
816	L	38.66666667
817	M	53.33333333
818	M	70.66666667
819	K	50.66666667
820	D	96
821	Q	78.66666667
822	Y	54.66666667
823	G	52
824	N	96
825	Y	93.33333333
826	V	93.33333333
827	I	64
828	Q	93.33333333
829	K	90.66666667
830	L	52
831	L	62.66666667
832	E	18.66666667
833	V	38.66666667
834	L	45.33333333
835	E	22.66666667
836	G	64
837	E	37.33333333
838	E	42.66666667
839	R	50.66666667
840	K	25.33333333
841	L	21.33333333
842	L	65.33333333
843	V	61.33333333
844	E	18.66666667
845	K	24
846	I	60
847	K	32
848	P	64
849	L	24
850	L	69.33333333
851	S	14.66666667
852	Q	18.66666667
853	L	72
854	K	60
855	K	68
856	Y	18.66666667
857	N	16
858	S	44
859	Y	46.66666667
860	G	12
861	G	69.33333333
862	K	68
863	Q	49.33333333
864	L	45.33333333
865	A	52
866	S	42.66666667
867	I	50.66666667
868	E	73.33333333
869	K	58.66666667
870	L	50.66666667
871	I	25.33333333
872	A	20
873	L	18.66666667
874	S	22.66666667
875	S	32
876	S	28
877	A	20
878	P	49.33333333
879	S	37.33333333
