# Supplementary material for: Evolutionary Conservation and Diversification of Puf RNA Binding Proteins and Their mRNA Targets
Source: PLoS Biol. 2015 Nov 20;13(11):e1002307. doi: 10.1371/journal.pbio.1002307 (PMC4654594; doi:10.1371/journal.pbio.1002307)
Supplement: S2 Dataset — (ZIP) [file pbio.1002307.s002.zip › Percent Identity Across ScerPuf3 for RBBH in InParanoid Eukaryotes.txt]

Position_In_ScerPuf3	Conserved_Amino_Acid	Percent_Identity
1	G	18.91891892
2	P	24.32432432
3	N	14.86486486
4	Q	8.108108108
5	N	14.86486486
6	P	12.16216216
7	S	9.459459459
8	E	25.67567568
9	G	24.32432432
10	L	18.91891892
11	A	9.459459459
12	P	17.56756757
13	L	20.27027027
14	T	14.86486486
15	S	14.86486486
16	P	12.16216216
17	N	10.81081081
18	G	20.27027027
19	A	10.81081081
20	K	20.27027027
21	P	22.97297297
22	L	10.81081081
23	V	17.56756757
24	E	22.97297297
25	D	13.51351351
26	F	21.62162162
27	S	29.72972973
28	N	21.62162162
29	P	10.81081081
30	E	18.91891892
31	S	16.21621622
32	Q	25.67567568
33	L	22.97297297
34	D	20.27027027
35	A	17.56756757
36	M	25.67567568
37	E	18.91891892
38	Q	13.51351351
39	V	20.27027027
40	G	22.97297297
41	M	21.62162162
42	A	14.86486486
43	P	17.56756757
44	L	20.27027027
45	Q	18.91891892
46	F	20.27027027
47	D	18.91891892
48	Y	25.67567568
49	P	16.21621622
50	G	22.97297297
51	N	13.51351351
52	Q	21.62162162
53	V	20.27027027
54	P	24.32432432
55	S	13.51351351
56	D	20.27027027
57	S	27.02702703
58	A	18.91891892
59	A	24.32432432
60	A	27.02702703
61	T	24.32432432
62	V	22.97297297
63	G	27.02702703
64	L	22.97297297
65	F	20.27027027
66	D	22.97297297
67	Y	25.67567568
68	N	20.27027027
69	S	24.32432432
70	Q	28.37837838
71	Q	41.89189189
72	Q	39.18918919
73	L	24.32432432
74	F	25.67567568
75	Q	28.37837838
76	R	20.27027027
77	P	13.51351351
78	N	25.67567568
79	A	25.67567568
80	L	22.97297297
81	A	16.21621622
82	V	24.32432432
83	Q	29.72972973
84	Q	32.43243243
85	L	22.97297297
86	T	20.27027027
87	A	22.97297297
88	A	25.67567568
89	Q	28.37837838
90	Q	29.72972973
91	Q	35.13513514
92	Q	29.72972973
93	Y	20.27027027
94	A	27.02702703
95	L	21.62162162
96	A	24.32432432
97	A	32.43243243
98	A	31.08108108
99	Q	22.97297297
100	Q	25.67567568
101	P	22.97297297
102	H	24.32432432
103	I	22.97297297
104	A	22.97297297
105	A	20.27027027
106	A	18.91891892
107	F	10.81081081
108	L	8.108108108
109	A	17.56756757
110	Q	12.16216216
111	Q	12.16216216
112	A	10.81081081
113	A	12.16216216
114	A	32.43243243
115	A	36.48648649
116	F	25.67567568
117	V	21.62162162
118	P	22.97297297
119	N	22.97297297
120	P	39.18918919
121	Y	40.54054054
122	I	24.32432432
123	I	45.94594595
124	S	35.13513514
125	A	22.97297297
126	A	24.32432432
127	P	36.48648649
128	P	41.89189189
129	G	39.18918919
130	Q	22.97297297
131	D	29.72972973
132	P	32.43243243
133	Y	21.62162162
134	T	22.97297297
135	Y	17.56756757
136	A	25.67567568
137	G	47.2972973
138	L	25.67567568
139	A	24.32432432
140	A	29.72972973
141	A	35.13513514
142	A	41.89189189
143	T	20.27027027
144	L	25.67567568
145	G	24.32432432
146	G	35.13513514
147	A	17.56756757
148	P	21.62162162
149	Q	20.27027027
150	R	47.2972973
151	P	71.62162162
152	L	51.35135135
153	L	2.702702703
154	T	41.89189189
155	P	51.35135135
156	S	31.08108108
157	Q	44.59459459
158	G	22.97297297
159	G	32.43243243
160	A	27.02702703
161	G	22.97297297
162	Q	35.13513514
163	Q	40.54054054
164	P	20.27027027
165	Y	16.21621622
166	Q	18.91891892
167	A	25.67567568
168	P	27.02702703
169	P	18.91891892
170	A	45.94594595
171	Y	35.13513514
172	Y	37.83783784
173	D	45.94594595
174	Q	50
175	T	25.67567568
176	G	67.56756757
177	A	28.37837838
178	L	60.81081081
179	V	39.18918919
180	M	21.62162162
181	G	47.2972973
182	P	21.62162162
183	G	32.43243243
184	A	20.27027027
185	G	25.67567568
186	T	18.91891892
187	G	24.32432432
188	L	21.62162162
189	S	8.108108108
190	G	33.78378378
191	A	21.62162162
192	P	59.45945946
193	V	27.02702703
194	R	45.94594595
195	L	47.2972973
196	V	36.48648649
197	S	31.08108108
198	P	55.40540541
199	A	41.89189189
200	P	55.40540541
201	V	37.83783784
202	L	31.08108108
203	I	20.27027027
204	S	35.13513514
205	P	25.67567568
206	S	18.91891892
207	A	29.72972973
208	A	21.62162162
209	A	20.27027027
210	A	18.91891892
211	A	20.27027027
212	G	20.27027027
213	G	21.62162162
214	A	17.56756757
215	A	22.97297297
216	G	14.86486486
217	G	13.51351351
218	L	24.32432432
219	A	10.81081081
220	G	20.27027027
221	S	12.16216216
222	T	20.27027027
223	N	27.02702703
224	G	33.78378378
225	P	32.43243243
226	F	21.62162162
227	P	25.67567568
228	P	59.45945946
229	L	17.56756757
230	G	28.37837838
231	T	13.51351351
232	Q	31.08108108
233	Q	25.67567568
234	P	28.37837838
235	Q	24.32432432
236	P	18.91891892
237	Q	28.37837838
238	P	40.54054054
239	Q	43.24324324
240	Q	29.72972973
241	A	27.02702703
242	Q	35.13513514
243	P	24.32432432
244	S	25.67567568
245	T	14.86486486
246	P	22.97297297
247	L	24.32432432
248	Q	20.27027027
249	S	22.97297297
250	S	22.97297297
251	S	27.02702703
252	F	24.32432432
253	Y	20.27027027
254	G	22.97297297
255	G	24.32432432
256	G	21.62162162
257	S	28.37837838
258	A	14.86486486
259	L	12.16216216
260	C	1.351351351
261	P	2.702702703
262	G	12.16216216
263	A	9.459459459
264	M	9.459459459
265	G	9.459459459
266	L	6.756756757
267	S	12.16216216
268	P	10.81081081
269	P	10.81081081
270	P	14.86486486
271	L	21.62162162
272	N	17.56756757
273	S	40.54054054
274	L	18.91891892
275	S	25.67567568
276	Q	21.62162162
277	S	32.43243243
278	S	24.32432432
279	S	25.67567568
280	L	20.27027027
281	F	44.59459459
282	S	28.37837838
283	Q	18.91891892
284	G	32.43243243
285	T	17.56756757
286	S	21.62162162
287	Q	22.97297297
288	P	35.13513514
289	S	24.32432432
290	P	29.72972973
291	G	28.37837838
292	S	22.97297297
293	L	16.21621622
294	G	21.62162162
295	F	18.91891892
296	G	50
297	S	20.27027027
298	S	41.89189189
299	S	25.67567568
300	S	24.32432432
301	L	20.27027027
302	G	17.56756757
303	A	25.67567568
304	A	21.62162162
305	L	24.32432432
306	G	36.48648649
307	S	21.62162162
308	G	21.62162162
309	F	21.62162162
310	G	20.27027027
311	T	13.51351351
312	A	14.86486486
313	V	21.62162162
314	A	16.21621622
315	N	16.21621622
316	S	27.02702703
317	A	12.16216216
318	S	17.56756757
319	S	18.91891892
320	S	32.43243243
321	G	17.56756757
322	S	16.21621622
323	R	25.67567568
324	R	31.08108108
325	D	18.91891892
326	S	31.08108108
327	L	28.37837838
328	A	13.51351351
329	G	17.56756757
330	S	25.67567568
331	S	24.32432432
332	D	20.27027027
333	L	29.72972973
334	Y	28.37837838
335	K	20.27027027
336	R	29.72972973
337	S	20.27027027
338	A	8.108108108
339	G	5.405405405
340	S	9.459459459
341	S	25.67567568
342	S	22.97297297
343	S	29.72972973
344	L	24.32432432
345	A	20.27027027
346	P	27.02702703
347	I	20.27027027
348	G	47.2972973
349	H	17.56756757
350	P	16.21621622
351	G	17.56756757
352	Y	18.91891892
353	Y	18.91891892
354	G	37.83783784
355	L	18.91891892
356	L	14.86486486
357	E	1.351351351
358	A	1.351351351
359	E	1.351351351
360	A	1.351351351
361	G	2.702702703
362	C	1.351351351
363	R	2.702702703
364	A	4.054054054
365	G	13.51351351
366	G	18.91891892
367	F	21.62162162
368	S	28.37837838
369	A	20.27027027
370	S	43.24324324
371	P	36.48648649
372	S	25.67567568
373	P	51.35135135
374	L	18.91891892
375	G	28.37837838
376	M	25.67567568
377	P	27.02702703
378	L	22.97297297
379	P	25.67567568
380	S	20.27027027
381	Q	24.32432432
382	G	13.51351351
383	P	22.97297297
384	G	43.24324324
385	H	22.97297297
386	S	37.83783784
387	L	33.78378378
388	T	44.59459459
389	P	58.10810811
390	P	70.27027027
391	P	64.86486486
392	S	36.48648649
393	L	29.72972973
394	S	25.67567568
395	S	31.08108108
396	H	20.27027027
397	G	18.91891892
398	S	24.32432432
399	S	24.32432432
400	S	28.37837838
401	S	20.27027027
402	L	22.97297297
403	L	8.108108108
404	D	4.054054054
405	P	4.054054054
406	P	4.054054054
407	S	4.054054054
408	Y	4.054054054
409	Q	4.054054054
410	M	2.702702703
411	G	14.86486486
412	L	35.13513514
413	G	35.13513514
414	G	28.37837838
415	L	41.89189189
416	T	20.27027027
417	N	25.67567568
418	G	37.83783784
419	S	25.67567568
420	G	24.32432432
421	R	27.02702703
422	P	6.756756757
423	G	5.405405405
424	Q	8.108108108
425	A	6.756756757
426	S	8.108108108
427	Q	8.108108108
428	Q	10.81081081
429	G	6.756756757
430	L	5.405405405
431	Y	17.56756757
432	I	22.97297297
433	S	39.18918919
434	A	36.48648649
435	A	44.59459459
436	P	63.51351351
437	G	50
438	A	48.64864865
439	E	41.89189189
440	A	41.89189189
441	K	35.13513514
442	Y	28.37837838
443	R	40.54054054
444	S	25.67567568
445	N	9.459459459
446	A	12.16216216
447	A	16.21621622
448	P	28.37837838
449	A	37.83783784
450	S	28.37837838
451	S	25.67567568
452	A	25.67567568
453	S	25.67567568
454	S	24.32432432
455	L	28.37837838
456	F	44.59459459
457	S	27.02702703
458	S	31.08108108
459	S	35.13513514
460	S	41.89189189
461	S	25.67567568
462	L	47.2972973
463	F	44.59459459
464	P	25.67567568
465	N	6.756756757
466	H	9.459459459
467	L	10.81081081
468	A	9.459459459
469	I	5.405405405
470	P	13.51351351
471	G	12.16216216
472	T	9.459459459
473	A	5.405405405
474	P	6.756756757
475	A	6.756756757
476	A	10.81081081
477	A	6.756756757
478	A	9.459459459
479	A	10.81081081
480	A	6.756756757
481	A	5.405405405
482	P	21.62162162
483	S	29.72972973
484	R	31.08108108
485	L	27.02702703
486	R	41.89189189
487	Y	24.32432432
488	G	20.27027027
489	A	16.21621622
490	G	22.97297297
491	A	16.21621622
492	P	16.21621622
493	P	18.91891892
494	A	12.16216216
495	V	14.86486486
496	G	17.56756757
497	A	12.16216216
498	A	10.81081081
499	A	12.16216216
500	G	17.56756757
501	G	14.86486486
502	A	10.81081081
503	P	9.459459459
504	G	31.08108108
505	D	33.78378378
506	D	13.51351351
507	M	24.32432432
508	P	54.05405405
509	S	29.72972973
510	G	58.10810811
511	H	4.054054054
512	V	5.405405405
513	Y	6.756756757
514	R	72.97297297
515	S	83.78378378
516	R	56.75675676
517	L	81.08108108
518	L	93.24324324
519	E	77.02702703
520	D	63.51351351
521	F	81.08108108
522	R	79.72972973
523	N	68.91891892
524	N	64.86486486
525	R	52.7027027
526	G	2.702702703
527	A	1.351351351
528	K	2.702702703
529	Q	2.702702703
530	K	5.405405405
531	Y	28.37837838
532	P	50
533	N	48.64864865
534	L	55.40540541
535	Q	52.7027027
536	L	86.48648649
537	R	45.94594595
538	D	66.21621622
539	L	44.59459459
540	A	25.67567568
541	G	55.40540541
542	H	78.37837838
543	I	59.45945946
544	V	62.16216216
545	E	89.18918919
546	F	91.89189189
547	S	71.62162162
548	Q	54.05405405
549	D	97.2972973
550	Q	95.94594595
551	H	79.72972973
552	G	95.94594595
553	S	97.2972973
554	R	97.2972973
555	F	91.89189189
556	I	94.59459459
557	Q	97.2972973
558	Q	72.97297297
559	K	87.83783784
560	L	90.54054054
561	E	85.13513514
562	R	59.45945946
563	A	89.18918919
564	T	51.35135135
565	P	32.43243243
566	A	39.18918919
567	E	77.02702703
568	K	64.86486486
569	Q	54.05405405
570	M	33.78378378
571	V	68.91891892
572	F	87.83783784
573	N	43.24324324
574	E	87.83783784
575	I	78.37837838
576	L	60.81081081
577	P	24.32432432
578	A	47.2972973
579	A	77.02702703
580	Y	55.40540541
581	Q	35.13513514
582	L	94.59459459
583	M	86.48648649
584	T	71.62162162
585	D	97.2972973
586	V	95.94594595
587	F	95.94594595
588	G	95.94594595
589	N	98.64864865
590	Y	98.64864865
591	V	97.2972973
592	I	83.78378378
593	Q	98.64864865
594	K	98.64864865
595	F	83.78378378
596	F	89.18918919
597	E	94.59459459
598	F	58.10810811
599	G	97.2972973
600	S	41.89189189
601	P	29.72972973
602	E	51.35135135
603	Q	94.59459459
604	K	74.32432432
605	L	27.02702703
606	A	37.83783784
607	L	94.59459459
608	A	63.51351351
609	E	22.97297297
610	R	28.37837838
611	I	39.18918919
612	R	47.2972973
613	G	90.54054054
614	H	68.91891892
615	V	81.08108108
616	L	71.62162162
617	P	29.72972973
618	L	97.2972973
619	A	66.21621622
620	L	87.83783784
621	Q	89.18918919
622	M	89.18918919
623	Y	97.2972973
624	G	93.24324324
625	C	98.64864865
626	R	97.2972973
627	V	94.59459459
628	I	81.08108108
629	Q	97.2972973
630	K	89.18918919
631	A	94.59459459
632	L	87.83783784
633	E	94.59459459
634	S	39.18918919
635	I	60.81081081
636	P	36.48648649
637	S	25.67567568
638	D	39.18918919
639	Q	70.27027027
640	Q	83.78378378
641	Q	18.91891892
642	E	70.27027027
643	I	41.89189189
644	V	68.91891892
645	R	29.72972973
646	E	94.59459459
647	L	86.48648649
648	D	64.86486486
649	G	78.37837838
650	H	68.91891892
651	V	81.08108108
652	L	75.67567568
653	K	74.32432432
654	C	90.54054054
655	V	82.43243243
656	K	78.37837838
657	D	95.94594595
658	Q	94.59459459
659	N	95.94594595
660	G	94.59459459
661	N	98.64864865
662	H	98.64864865
663	V	98.64864865
664	V	59.45945946
665	Q	98.64864865
666	K	94.59459459
667	C	70.27027027
668	I	93.24324324
669	E	93.24324324
670	C	62.16216216
671	V	78.37837838
672	P	29.72972973
673	P	63.51351351
674	Q	24.32432432
675	A	25.67567568
676	L	66.21621622
677	Q	68.91891892
678	F	91.89189189
679	I	85.13513514
680	I	77.02702703
681	D	58.10810811
682	A	75.67567568
683	F	83.78378378
684	K	41.89189189
685	G	77.02702703
686	Q	70.27027027
687	V	81.08108108
688	Y	35.13513514
689	A	24.32432432
690	L	94.59459459
691	S	86.48648649
692	T	77.02702703
693	H	95.94594595
694	P	82.43243243
695	Y	97.2972973
696	G	95.94594595
697	C	98.64864865
698	R	100
699	V	95.94594595
700	I	89.18918919
701	Q	98.64864865
702	R	94.59459459
703	I	63.51351351
704	L	90.54054054
705	E	95.94594595
706	H	82.43243243
707	C	79.72972973
708	T	41.89189189
709	P	27.02702703
710	E	67.56756757
711	Q	71.62162162
712	T	59.45945946
713	L	24.32432432
714	P	71.62162162
715	I	64.86486486
716	L	83.78378378
717	E	40.54054054
718	E	86.48648649
719	L	79.72972973
720	H	68.91891892
721	Q	33.78378378
722	H	48.64864865
723	T	51.35135135
724	E	50
725	Q	48.64864865
726	L	98.64864865
727	V	44.59459459
728	Q	62.16216216
729	D	98.64864865
730	Q	95.94594595
731	Y	89.18918919
732	G	100
733	N	100
734	Y	100
735	V	100
736	I	85.13513514
737	Q	100
738	H	93.24324324
739	V	81.08108108
740	L	77.02702703
741	E	82.43243243
742	H	77.02702703
743	G	94.59459459
744	K	36.48648649
745	P	56.75675676
746	E	70.27027027
747	D	75.67567568
748	K	70.27027027
749	S	54.05405405
750	M	1.351351351
751	V	1.351351351
752	D	1.351351351
753	I	1.351351351
754	K	1.351351351
755	Q	1.351351351
756	K	37.83783784
757	I	67.56756757
758	V	44.59459459
759	A	22.97297297
760	E	32.43243243
761	V	43.24324324
762	R	56.75675676
763	G	75.67567568
764	K	40.54054054
765	V	66.21621622
766	L	68.91891892
767	V	18.91891892
768	L	64.86486486
769	S	87.83783784
770	Q	75.67567568
771	H	91.89189189
772	K	100
773	F	89.18918919
774	A	98.64864865
775	S	100
776	N	100
777	V	100
778	V	78.37837838
779	E	100
780	K	94.59459459
781	C	86.48648649
782	V	59.45945946
783	T	58.10810811
784	H	58.10810811
785	A	52.7027027
786	S	44.59459459
787	R	51.35135135
788	A	36.48648649
789	E	66.21621622
790	R	86.48648649
791	A	41.89189189
792	L	28.37837838
793	L	68.91891892
794	I	78.37837838
795	D	62.16216216
796	E	77.02702703
797	V	68.91891892
798	C	63.51351351
799	G	29.72972973
800	F	21.62162162
801	N	45.94594595
802	D	60.81081081
803	E	2.702702703
804	A	4.054054054
805	A	4.054054054
806	A	4.054054054
807	N	2.702702703
808	L	5.405405405
809	G	33.78378378
810	P	36.48648649
811	H	29.72972973
812	S	45.94594595
813	A	50
814	L	91.89189189
815	Y	29.72972973
816	T	31.08108108
817	M	90.54054054
818	M	91.89189189
819	K	86.48648649
820	D	97.2972973
821	Q	85.13513514
822	Y	63.51351351
823	A	87.83783784
824	N	100
825	Y	95.94594595
826	V	97.2972973
827	V	86.48648649
828	Q	98.64864865
829	K	91.89189189
830	M	67.56756757
831	I	50
832	D	67.56756757
833	V	64.86486486
834	A	60.81081081
835	E	54.05405405
836	P	59.45945946
837	A	21.62162162
838	Q	71.62162162
839	R	77.02702703
840	K	68.91891892
841	I	28.37837838
842	L	47.2972973
843	M	47.2972973
844	H	43.24324324
845	K	58.10810811
846	I	83.78378378
847	R	67.56756757
848	P	72.97297297
849	H	71.62162162
850	I	39.18918919
851	A	35.13513514
852	T	37.83783784
853	L	89.18918919
854	R	63.51351351
855	K	82.43243243
856	Y	70.27027027
857	N	4.054054054
858	T	68.91891892
859	Y	74.32432432
860	G	95.94594595
861	K	89.18918919
862	H	82.43243243
863	I	81.08108108
864	L	47.2972973
865	A	66.21621622
866	K	62.16216216
867	L	64.86486486
868	E	74.32432432
869	K	77.02702703
870	Y	40.54054054
871	Y	35.13513514
872	M	32.43243243
873	K	52.7027027
874	I	9.459459459
875	N	28.37837838
876	S	21.62162162
877	S	14.86486486
878	D	29.72972973
879	L	48.64864865
