# Supplementary material for: Evolutionary Conservation and Diversification of Puf RNA Binding Proteins and Their mRNA Targets
Source: PLoS Biol. 2015 Nov 20;13(11):e1002307. doi: 10.1371/journal.pbio.1002307 (PMC4654594; doi:10.1371/journal.pbio.1002307)
Supplement: S3 Dataset — (ZIP) [file pbio.1002307.s003.zip]

Archive with 6 entries (6 files):
- Scer and Ncra Pufs_multiple sequence alignment.fasta
- Concatenated and Stripped MSA for Eukaryote Phylogeny.phy
- Concatenated and Stripped MSA for Fungi Phylogeny.phy
- Fungi_Tree_Constrained.nwk
- InParanoid_Eukaryotic_Tree.nwk
- Scer and Ncra Pufs Tree.nwk
