# Supplementary material for: Evolutionary Conservation and Diversification of Puf RNA Binding Proteins and Their mRNA Targets
Source: PLoS Biol. 2015 Nov 20;13(11):e1002307. doi: 10.1371/journal.pbio.1002307 (PMC4654594; doi:10.1371/journal.pbio.1002307)
Supplement: S3 Dataset — (ZIP) [file pbio.1002307.s003.zip › Scer and Ncra Pufs_multiple sequence alignment.fasta]

>S.cerevisiae.fa__YDR496C
------MAPLTKKTNGKRSAKEVSHSEKKLAKKPRISIDSSDEE----SELSKKEDAVSSSSDD----------------
------DDLDDLSTSDSEAEE-EADELDISDDSEEHENENEEKEGKDKSEGGENGNHTEQRKLLKERKMQR-------KS
GTQVQQIKSVWERLRVKTPPLPKQIREKLS-------------------------NEIWELSKDCISDLVLK--------
----HDASRIVQTLVKYSSKDRREQIVDALKGKFYV----------------LATSAYGKYLLVKLLHYGSRSSRQTIIN
-ELHGSL-----RKLMRH--REGAYVV-----EDLFVLYAT---------------HEQRQQMIKEFWGS----------
-----------------------------------------------EYAVFRETHKDLTIE-----KVCESSIEKRNII
ARNLIGTITASVE-------------------------------------------------------------------
----------------KGSTGFQILHAAMREYVKIANEKEIS---------------------------EMIELLHE---
------------------------QFAEL--VHTPEGSDVACTLVARANAK--ERKLILKA-LKNHAEKLI-KNEYGNIV
FITILNCVDDTVLVFKTFSPTV--------KEHLQEFIIDKFGRRPWLYILLGLDGK-YFSPIVKNEL-LRY-----I-E
LSKATSKKDPLQRRH---E-----LLSKFAPMFLST------------I--SKDYSSILTENLGCQFIAEVL--------
-----INDELYAQLNEKDQEKY-------QQVLNNILTTFKGDITEEEHPIHRA------------FSTRLLKALI----
----------QGGKWNN---KEKKVIPLK--------NVQGLGVPFAEKLYDEIIDSSNLLEWINNADSSFTIVALYETL
KD-----------------------------QKEGKPFLKDLRGVQSKITTDES--------------------------
--------------------------------------------------------------------------------
--------------------------------------------------------------------------------
NKGSQLLAK---------------------------------------------LLK-----------------------
-------------------------------------------------------------------------
>S.cerevisiae.fa__YGL014W
----MSTKGLKEEIDDVPSVDPVVSETVNSALEQLQLDDPEENA----TSNAFANKVSQDSQFANGPPSQMFPHPQMMGG
MGFMPYSQMMQVPHNPCPFFP-PPDFNDPTAPLSSSPLNAGGPPMLFKNDSLPFQMLSSGAAVATQG-GQN-------LN
PLINDNSMKVLPIASADPLWTHSNVPGSASVAIEETTATLQESLPSKGRESNNKASSFRRQTFHALSPTDLINAAN----
----NVTLSKDFQSDMQNFSKAKKPSVGANNTAKTRTQSISFDNTPSSTS--FIPPTNSVSE--KLSDFKIETSKEDLIN
-KTAPAK-----KESPTT--YGAAYPY-----GGPLLQPNPIM-------------PGHPHNISSPIYGIRSPFPNSYEM
GAQFQPFSPILNPTSHSLNANSPIPLTQSPIHLAPVLNPSSNSVAFSDMKNDGGKPTTDNDK-----AGPNVRMDLINPN
LGPSMQPFHILPPQQNTPPPPWLYSTPPPFNA-----------MVPPHLLAQNHMPLMNSANNKHHGRNNNSMSSHNDND
NIGNSN-----YNNKDTGRSNVGKMKNMKNSYHGYYNNNNNNNNNNNNNNNSNATNSNSA---------EKQRKIEESS-
-----RFADAVLDQYIG-------SIHSL--CKDQHGCRFLQKQLDILGSK--AADAIFEE-TKDYTVELM-TDSFGNYL
IQKLLEEVTTEQRI--VLTKIS--------SPHFVEISLNPHGTRALQKLIECIKTD-EEAQIVVDSL-RPY-----TVQ
LSKDLNGNHVIQKCL---QR----LKPENFQFIFDA------------I--SDSCIDIATHRHGCCVLQRCLDH---GTT
EQCDNLCDKLLALVDKLTLDPF--GNYVVQYIITKEAEKNKYDY--THKIVHLL-KPRAIELSIHKFGSNVIEKIL----
---------------KTAIVSEPMILEIL---------NNGGETGIQSLLND-SYGNYVLQTALD--ISHKQNDYLYKRL
SE----------------------------IVAPLLVGPIRNTPHGKRIIGMLHLDS-----------------------
--------------------------------------------------------------------------------
--------------------------------------------------------------------------------
--------------------------------------------------------------------------------
-------------------------------------------------------------------------
>S.cerevisiae.fa__YGL178W
--------------------------------------------------------------------------------
---------------MINNEPFPSADSASILTTSTSNNSLMSYNHQPQLSINSVQSLLEPVTPPPLGQMNN-------KR
NHQKAHSLDL---------------------------------------------SGFNQFISSTQSPLALM--------
----------------------------------------------------------------------NNTSTSNSAN
-SFSPNP-----NAASNS--------------TGLSASMAN---------------PPAILPLINEF-------------
-----------------------------------------------DLEMDGPRRKSSHDF-----TVVAPSNSGVNTS
SLIMETPSSSVTPAA-----------------------------------------------------------------
-----------SLRNFSNSNNAASKCGVDNSSFGLSSSTSSSMV-------------------------EISALPLRDL-
------------------------DYIKL--ATDQFGCRFLQKKLETPSESNMVRDLMYEQ-IKPFFLDLI-LDPFGNYL
VQKLCDYLTAEQKT--LLIQTI--------YPNVFQISINQYGTRSLQKIIDTVDNE-VQIDLIIKGFSQEFTSIEQVVT
LINDLNGNHVIQKCI---FK----FSPSKFGFIIDA------------IVEQNNIITISTHKHGCCVLQKLLSV---CTL
QQIFKISVKIVQFLPGLINDQF--GNYIIQFLLDIKELDFYLLA----ELFNRL-SNELCQLSCLKFSSNVVEKFIKKLF
RIITGFIVNNNGGASQRTAVASDDVINAS--MNILLTTIDIFTVNLNVLIRD-NFGNYALQTLLD--VKNYSPLLAYNKN
SNAIGQNSSSTLNYGNFCNDFSLKIGNLIVLTKELLPSIKTTS-YAKKIKLKVKAYAEATGIPFTDISPQVTAMSHNNLQ
TINNENKNPHNKNSHNHNHNHNHNHAHNN----------NNNNNQKSHTRHFSLPANAYHRRSNSSVTNNFSNQYAQDQK
IHSPQQIMNFNQNAYPSMGAP-----------------------------------------------------------
SFNSQTNPP----LVSHNSLQNFDNRQFANLMAHPNSAAPIHSFSSSNITNVNPNVSRGFKQPGFMMNETDKINANHFSP
YSNANSQNFNESFVPRMQYQTEGANWDSSLSMKSQHIGQGPYNQVNMSRNASISNMPAMNTARTSDELQFTLP
>S.cerevisiae.fa__YJL010C
--------------------------------------------------------------------------------
------MGKTKTRGRRHQDKQ-RKDEFEPSSNSAKEHIQQEESTYNDEAEIKET-------------QPQM-------FF
GVLDREELEYFKQAESTLQLDAFEAPEEKFQFV----------------------TSIIEEAKGKELKLVTS--------
----QITSKLMERVILECDETQLKDIFQSFNGV-------------------FFGLSCHKYASHVLETLFVRSAALVERE
-LLTPSF-----DNNEK---EGPYVTM-----ENMFLFMLNEL-------------KPHLKTMMNHQYASH---------
--------------------VLRLLILILSSKTLPNST---------KANSTLRSKKSKIAR-----KMIDIKDNDDFNK
VYQTPESFKSELR----------------------------------------------DIITTLYKGFTNGAESRSDIS
QSTITK-----FREYSVDKVASPVIQLIIQVEGIFDRDRSFWRLVFNTADEKD---------------------PKEES-
------------------------FLEYL--LSDPVGSHFLENVIGSARLK--YVERLYRLYMKDRIVKLAKRDTTGAFV
VRALLEHLKEKDVK--QILDAV--------VPELSMLLNSNMDFGTAIINASNKQGG-YLRDDVIAQLIQKY-----Y-P
EKSD--AKNILESCL---LLSASTLGNTRDDWPTAE----------------ERRRSVFLEQL-IDYDDKFLNI------
----TIDSMLALPEERLIQMCY---HGVFSHVVEHVLQTTRVDIIKRKMLLNIL-SKESVNLACNVYGSHIMDKLW----
------------EFTAKLTLYKERIARAL--------------VLETEKVKNSIYGRQVWKNWKL--ELYVRKMWDWKKL
IK-----------------------------EQEFEIFPNSKPLQPKPEKHSRERNNSKEGS------------------
--------------------------------------------------------------------------------
--------------------------------------------------------------------------------
AFKKQKHYR-----------------------------------------------------------------------
-------------------------------------------------------------------------
>S.cerevisiae.fa__YJR091C
-----MDKSKQMNINNLSNIPEVIDPGITIPIYEEEYENNGESN----SQLQQQPQKLGSYRSRAG-------------K
FSNTLSNLLPSISAKLHHSKKNSHGKNGAEFSSSNNSSQSTVASKTPRASPSRSKMMESSIDGVTMDRPGS-------LT
PPQDMEKLVHFPDSSNNFLIPAPRGSSDSFNLPHQISRTRNNTMSSQITSISSIAPKPRTSSGIWSSNASANDPMQQHLL
QQLQPTTSNNTTNSNTLNDYSTKTAYFDNMVSTSGSQMADNK----------MNTNNLAIPNSVWSNTRQRSQSNASSIY
-TDAPLY-----EQPARASISSHYTIP-----TQESPLIADEIDPQSINWVTMDPTVPSINQISNLLPTNTISISNVFPL
QHQQPQLNNAINLTSTSLATLCSKYGEVISARTLRNL----------NMALVEFSSVESAVK-----ALDSLQGKEVSMI
GAPSKISFAKILPMHQQPPQFLLNSQGLPLGLENNNLQPQP---LLQEQLFNGAVTFQQQGNVSIPVFNQQSQQSQHQNH
SSGSAG-----FSNVLHGYNNNNSMHGNNNNSANEKEQCPFPLPPPNVNEKEDLLREIIELFEANSDEYQINSLIKKSL-
-----NHKGTSDTQNFGPLPE---PLSGR--EFDPPKLRELRKSIDSNAFSDLEIEQLAIA-MLDELPELS-SDYLGNTI
VQKLFEHSSDIIKD--IMLRKT--------SKYLTSMGVHKNGTWACQKMITMAHTP-RQIMQVTQGV-KDY-----CTP
LINDQFGNYVIQCVL---K-----FGFPWNQFIFES------------I--IANFWVIVQNRYGARAVRACLEAHDIVTP
EQSIVLSAMIVTYAEYLSTNSN--GALLVTWFLDTSVLPNRHSI-----LAPRL-TKRIVELCGHRLASLTILKVL----
----------NYRGDDN---ARKIILDSL--FGNVNAHDSSPPKELTKLLCETNYGPTFVHKVLA--MPLLEDDLRAHII
KQ-----------------------------VRKVL--TDSTQIQPSRRLLEEVGLASPSSTHNKTKQQQQQHHNSSISH
MFATPDTSGQHMRGLSVSSVKSGGSKHTT----------MNTTTTNGSSASTLSPGQPLNANSNSSMGY-----------
-FSYPGVFPVSGFSGNASNGYAM--------------------------------------NNDDLSSQFDMLN-----F
NNGTRLSLP-----QLSL---------------------------TNHNNTTMELVNNVGSSQPHTNNNNNNNNTNYNDD
NTVFETLTLHSAN------------------------------------------------------------
>S.cerevisiae.fa__YLL013C
MEMNMDMDMDMELASIVSSLSALSHSNNNGGQAAAAGIVNGG------AAGSQQIGGFRRSSFTTA--------------
------NEVDSEILLLHGSSESSPIFKKTALSVGTAPPFSTNSKKFFGNGGNYYQYRSTDTASLSSASYNN-------YH
THHTAANLGKNNKVNHLLGQYSASIAGPVYYNGNDNNNSGG--------------EGFFEKFGKSLIDGTRELES-----
----QDRPDAVNTQSQFISKSVSNASLDTQNTFEQNVESDKN----------FNKLNRNTTNSGSLYHSSSNSGSSASLE
SENAHYP-----KRNIWNVANTPVFRP-----SNNPAAVGA---------------TNVALPNQQDGPANNNFPPYMNGF
PPNQFHQGPHYQNFPNYLIGSPSNFISQMISVQIPANE---------DTEDSNGKKKKKANRPSSVSSPSSPPNNSPFPF
AYPNPMMFMPPPPLSAPQQQQQQQQQQQQEDQQQQQQQENPYIYYPTPNPIPVKMPKDEKTFKKRNNKNHPANNSNNANK
QANPYLENSIPTKNTSKKNASSKSNESTANNHKSHSHSHPHSQSLQQQQQTYHRSPLLEQLRNSSSDKNSNSNMSLKDI-
------------------------FGHSLEFCKDQHGSRFIQRELATSPAS--EKEVIFNE-IRDDAIELS-NDVFGNYV
IQKFFEFGSKIQKN--TLVDQF--------KGNMKQLSLQMYACRVIQKALEYIDSN-QRIELVLEL--SDS-----VLQ
MIKDQNGNHVIQKAI---ET----IPIEKLPFILSS------------L--TGHIYHLSTHSYGCRVIQRLLEF---GSS
EDQESILNELKDFIPYLIQDQY--GNYVIQYVLQQDQFTNKEMVDIKQEIIETV-ANNVVEYSKHKFASNVVEKSI----
----------LYGSKNQKDLIISKILPRDKNHALNLEDDS----PMILMIKD-QFANYVIQKLVN----VSEGEGKKLIV
IA-----------------------------IRAYLDKLNKSNSLGNRHLASVEKLAAL---------------------
--------------------------------------------------------------------------------
--------------------------------------------------------------------------------
VENAEV--------------------------------------------------------------------------
-------------------------------------------------------------------------
>S.cerevisiae.fa__YPR042C
------MDNKRLYNGNLSNIPEVIDPGITIPIYEEDIRNDTRMN----TNARSVRVSDKRGRSSSTSPQKIGSYRTRAGR
FSDTLTNLLPSISAKLHHSKK--STPVVVVPPTSSTPDSLNSTTYAPRVSSDSFTVATPLSLQSTTTRTRT-------RN
NTVSSQITASSSLTTDVGNATSANIWSANA-------------------------ESNTSSSPLFDYPLATSYFEPLTRF
KSTDNYTLPQTAQLNSFLEKNGNPNIWSSAGN--------------------SNTDHLNTPI--VNRQRSQSQSTTNRVY
-TDAPYY-----QQPAQN--YQVQVPPRVPKSTSISPVILDDVDPASINWITANQKVPLVNQISALLPTNTISISNVFPL
QPTQQHQQNAVNLTSTSLATLCSQYGKVLSARTLRGL----------NMALVEFSTVESAIC-----ALEALQGKELSKV
GAPSTVSFARVLPMYEQPLNVNGFNNTP-------------------------KQPLLQEQLNHGVLNYQLQQSLQQPEL
QQQPTS-----FNQPNLTYCNPTQNLSHLQLSSNENEPYPFPLPPPSLSDSKKDILHTISSFKLEYDHLELNHLLQNAL-
-----KNKGVSDTNYFGPLPEHNSKVPKRKDTFDAPKLRELRKQFDSNSLSTIEMEQLAIV-MLDQLPELS-SDYLGNTV
IQKLFENSSNIIRD--IMLRKC--------NKYLTSMGVHKNGTWVCQKIIKMANTP-RQINLVTSGV-SDY-----CTP
LFNDQFGNYVIQGIL---K-----FGFPWNSFIFES------------V--LSHFWTIVQNRYGSRAVRACLEADSIITQ
CQLLTITSLIIVLSPYLATDTN--GTLLITWLLDTCTLPNKNLI-----LCDKLVNKNLVKLCCHKLGSLTVLKIL----
----------NLRGGEEEALSKNKIIHAI--FDGPISSDSI----LFQILDEGNYGPTFIYKVLT--SRILDNSVRDEAI
TK-----------------------------IRQLI--LNSNINLQSRQLLEEVGLSSAGISPKQSSKNHRKQH----PQ
GFHSPGRA----RGVSVSSVRSSNSRHNS----------VIQMNNAGP-----TPALNFNPAPMSEINS-----------
-YFNNQQVVYSGNQNQNQNGNSN--------------------------------------GLDELNSQFDSFR-----I
ANGTNLSLP-----IVNLPNVSNNNNNYNNSGYSSQMNPLSRSVSHNNNNNTNNYNNNDNDNNNNNNNNNNNNNNNNNNN
NNSNNSNNNNNNDTSLYRYRSYGY-------------------------------------------------
>N.crassa.fa__NCU01760T0
-MSAVAASTGSPNERRASASRSFSQSQDENTKLPDELMSPNLQQ----VKMNEAMAAVDAYSMDKL--------------
YATISEQQVMSLQQRSVESFK-PSDEEVRFPRALDHQSSCSSLPITPATDGFHTTASTTRPASATLSDGQP-------TN
DEVLRLKQELAQAQTQISRLDQELAQ-----------------------------TRYVTQDGVCATPDLSV--DP----
----DFQAASVATVSPSGSRPATNGAFGCPAK---------------------MPFGRDNNWAAHNNARPDTGDTLLDMS
-AAGLNR-----SRAIWN--NSKSSYS-----PTFAPGPIAIV-------------DGPQATPWQNMRGSNQAYEPSY--
--------------------MPSALETYRPERINNDH----------DMSRPMGRRGNRYDN-----RLGSSSAYGGYSV
YSMGPGHYEATTP----------------------------------------------------------AYPGGPPNA
MAGGAG------MNMYSAYPQPPVVSPLSPHATEFTAAGAPWKTETVTSEGQTYLPATEPL--------NYRRLLDRNVT
CDWKY-------------------IVDKIVCNNDQQASIFLQQKLKVGTPE--QKYDIVEA-IVAQAYPLM-VNRFGNFL
VQRCFEHGTPEQVI--KIAEAI--------RGNTLNLSMDPFGCHVVQKAFDSVPED-YKAIMVHELL-RRI-----P-E
TVIHRYACHVWQKLF---ELRWTESPPQIMKYVNDA------------L--HGMWHEVALGETGSLVVQNIFEN---CLE
EDKRPCIEEVLANIDIVAHGQF--GNWCIQHICEHGAPADRSRA------IDHV-IRYAAKYSMDQFASKVVEKCL----
----------KIGGPEFLGRYLDRVCEGR---------HDRPRIPLIDIASD-QYGNYLIQYILT----HANPQHREIVA
AH-----------------------------IRKHMVSLRGSK-FGSRVGMLCTNHAVAT--------------------
--------------------------------------------------------------------------------
--------------------------------------------------------------------------------
RPGPGVGPA---------------------------------------------MGGRVAPGPRFNGTYHR---------
-------------------------------------------------------------------------
>N.crassa.fa__NCU06118T0
------------MGKNRKSKRQLVRDEKRAKKREREIEHEEE--------------------------------------
------RDIKKQRREEAQQEALAPAAADYVPPPLDGTYDENAFSSAPEGRRGPNTNFERE------------------FF
GMLAEEEQEYFRHADELLELNDFPSAEERDIFL----------------------QNVYKEMRGKELKLASS--------
----QSCSRLMERLILLSNTRQKKSLFDAFGGHFISLV--------------THRFASHCCEKLFLQSAPVVTQELSGEY
-EQEPLP-----EGEEET--EAMKSSM-----EDLFLLTLDEL-------------EEHLGFLLSDRYGSH---------
--------------------AMRALLVILSGRPLDQAG---------TKSLLQSRKKEYITV-----EGAAANASELSSQ
IRAVPSSFTMAIK-----------------------------------------------------------KIIDDSTA
TMDATA-----LRVLAKHPTGNPTLQLLLELELTMFGKNKEKKDKKQKKDDDEAETKKEETQSEI----SLLGMLVPDAP
AAFADNTTQAAE------------FVNSM--IYDPIGSRLLETLITHCPGK--IFKGLQQHIFGPRIQSLL-RNDIACYP
AIRVLNRLSREDLA--DAVEKS--------LPEMASF-VDKGRFNVIKTLFERCNVR-NGTDEINSLL-KAL-----T-S
AYGNDWKNIVPKLCMLDEEVSEEEQKPESTEEVGEEEAEEKKKQQQPKFQTQEAKNKAFMLNHGSQLVAALLTIPGQPSK
AIQSSLAALKPAQVMKMATTSHNTSSILIKALQTPAITPTFHKV-----LVSSL-LPHVYELATSQHGSAILNAII----
---TLPSKPAEPNAPAVPFHMKENIISQL--------------AQYERDLRETWLGRNVWRTWKG--DLWSHRRHDWVRW
AK-------------------------------ETDPETARVAAAPKKREEKEKEEAEKKPKG-----------------
--------------------------------------------------------------------------------
--------------------------------------------------------------------------------
YLGKNFDPK------------------------------------------------KAKGLAGNKKFEKKEVSA-----
-------------------------------------------------------------------------
>N.crassa.fa__NCU06199T0
------MSNQRPGDHMSLGFPPQSVSLQTRTGSPTSTSPNDPTS----AGAIRSPFGLSSSKMAGASRSGNGSPSHDMAS
SGRLFSKRAREIQAQEGISGL-PVNPWGGPPTSGNSTPLRENIPESPTDGFPDFTQLPTPDSLPQTRRARAGTVPSRFPA
GAGVNSMLNIPALSAKTSRPSPSHTPFKSPSPGIEQAEGSASTLLSRLRAGSMPQRSPFAQVPGTSSPFGVSIFSSWTPT
GRERGNTLASIASVPSNNPSSPTQSHFSREGAGENDVHMRTLDYLGLAETPQPPRAQLATPYMPTYVDFTKAANRFRSYS
VNNKDKY-----ADEEDDYDEDPLTIM-----ENQYAQLQDQL-------AATNAAIQQHNLAVQAFQAARPRARTAGVL
DTPASRILRNYVPTPSRLDASITAADIQLPEERQYEDLPQA------VAAMTLGRSNSRNNN-----GL--LSAEEPNME
GPTSALWLGSIPTSTTTSTLTEMFKSYGPILSARVLTHKNCGFVNFERVDSAINAKANMNGKEIFPGAGPIRINFAKPPS
ASNTPG-----HDGAFPSPSPDPYAKGQENGQNGSTGASGNASPTPLAGNTTPTVPPLSEMTADILNIIQQFGATEEDKY
KTSANLQNAIQFDNFIDEIPPIKEPAHTR--VHDAPKLRDIRKRIDNQTLSQQEIENIAIE-MLPEIAELA-SDYLGNTV
VQKLFEHCSDSVRD--QMLAEI--------APHMAEIGVHKNGTWAAQKIIDVCKTP-QQLNLIVENL-RPY-----TIP
LFLDQYGNYVLQGCL---K-----FGPPYNDFIFET------------M--LSKMWEVAQGRYGARAMRACLESHH-ATK
DQQRMLAAAIALHSVQLATNAN--GALLLTWFLDTCTFPQRRTV-----LSPQL-VPYLVHLCTHKVAYLTVLKVI----
----------NQKAEAD---ARDTILKAL--F--FTQNDQV----LEAILSDHACGATLIFKVLT--TPFFDETIRTQVV
EN-----------------------------VKNVLIRIKAQPGQGYKRLMDEVGLSTRSGGSNSNNGNNAREHTNNNSS
NSNNSERQRPTSRQTPQHQQQNQQQQQQQQQQQQQPPQPAQQAQQQQPGQFTPGPGQYYNPLNVGAPNYNDMAFGIPRSE
GLEIPQQFPAFVPQGQMYGGAAAPMAPAAALQQMQYQQSMMARGAPPMNNYYPAGMPAGFGGFQTPSPSIDQYRGTQAAM
SNGSPIQPPPGAPQMPNMPPGGPQGPYGAAPGFGMNMGMPTPGYGYNAGSAPIGGAGMPPQQQNVGYMQEQGNNNNSRRG
RVSQKCRHVWTR-------------------------------------------------------------
>N.crassa.fa__NCU06511T0
----------MGRGRAPRGFPPYRPENNLHNQPHRHSFDVDFKI----WSMP----------------------------
------NASAEVGDRPPSTSS-GSNDWSYSYSNQTAHTRNGTNGSSPRTSVPPGLAYRLDGISSSMRRPSH-------DN
GFGAME------HASERLSVGGFNVASSGP-------------------------SEPAERQGLGLTPYAAQ--HS----
----HRSSVVADSSTLSVNWQNNRASVGDLDA-----------------------AQTNVPW--------LARKPAEVTD
-TDRPMF-----SSNLWS--NSSHTVA-----ASARPF------------------TPASPTAWENGSGNGLQTSNGVQT
GNGFQSGN---------------------------------------GFQAGNGFQTSNGFQ-----TGYNANGFGNYTG
AQQSRSNFSQAPS----------------------------------------------RREFSSPTNIDRRASTQSFIQ
QPQPTT-----NLPFDTVTLQQQLQMYNMAHNLGMAGAYSNPSLPTTGLAMGAMSSGSMQSG-------KLREYLNTRN-
-----APQKWDLKQIYG-------SIADF--AADRAGSRFIQDKLQSASSE--EKAEVWRE-LMEELMPLM-TDVYGNYV
VQKFFEHGTQEQKT--SMAGII--------KKNMLRLSENKYGCRVVQKALDNIFRR-YQVELVNEL--KDH-----VDK
LNKSQEGNHVIQMII---KL----LPRDEIGFIYDS------------FRGPGKVMELALNQYACRVIQRALEH---GNE
EDRLYLVSELHKGAHTLITDAY--GNYVAQHIIEAGKPEDRARM------IAAV-MSQTITLSTHKHASNVVEKCI----
----------NYGTPEDVRRIRDMFFSPQDGMGGYSSDHQSPDSFLRFLMLD-HFANYVIQKLVK--HSTFSNEEQQFFI
DT----------------------------LEPKINELLKNHKGLDERQRNALKRFQGIINELRKDIDKKEELA------
--------------------------------------------------------------------------------
--------------------------------------------------------------------------------
KNGSSAPPS----LDPASPSLHISSALPTPDGGSEPNSPLDLGMTSSANTTSPIGSADGNGSNGKQSLLVVNINGGLDAT
DAFAQLHIH----------------------------------------------------------------
>N.crassa.fa__NCU09380T0
--MATKSSSAAAAGGKRKAFGKHNEDGRTKAVKTTSGK------------------------------------------
------KHIKAEAEDNESSDESSDAEFHTGETTTSTPNESGNGSNETKSGTSSREAHAKQKQLAQERKNAK-------PL
ADEVHRTKKLWEKLRRKSHVPKEERQQLV--------------------------EELFTIITGRIKDFVLK--------
----HDAVRAVQTAVKYATPVQRRQIAKELQGTYAQ----------------LAESRYAKFLIGKLLVQNDKEIRDIIVP
-EFYGKV-----RKLINH--AEGSWIL-----DDVYRGVAT---------------KEQKANLLREWYGP----------
-----------------------------------------------EFALFRQPKGTEVTG-----DLSKILADEPSKR
TTAMKYLFDMA---------------------------------------------------------------------
-----------NGLIQKKMTGFTMLHDALLQYFLNLNPESEEFK-------------------------EFFETIKEDET
GD----------------------LLKNM--AFTKSGARLVCLLLAHGTAK--DRKQLLKA-YKDTYQLMS-GDNHAHAI
ILAAYDLLDDTVLTSKTIFSEILGKNEEKDAEHVIFLANDLNARTTVLYLFEGMSKALFPASHATDLEILKE-----IHE
IRTKTSKKDAEVRRK---E-----LVTAMSPQLLAA------------I--ASSPADLVATSFGCQFVTDVLLS---ATG
DKK----AALEAIASTAGGDPN------------AEAPKDAYQA-----LPPHI--------STTIHGGRMFKTLI----
----------AGGRFDKATGSIQKVDPPL-------NFADLLYPVIKDHIVQWATGPSSWTVLAMLEASDFSSKKELLKT
LK----------------------------SNKKALIKAATEAPASKKEEMEEKPKA-----------------------
--------------------------------------------------------------------------------
--------------------------------------------------------------------------------
KKGKNASAP--------------------------------------------------KGNQGSKLLLEKLDA------
-------------------------------------------------------------------------
>N.crassa.fa__NCU11956T0
MDEFYRPQPQRGESQMAPSFVNRSGPSLPRRFTAESGHVPTLSSFIPGSQRPPEPIEFAATPAATLHKVQLL--------
------EKKRQEYERIRESKR-RFEAELSKLDAQQRQEERELAQMAEDLQIGRFAGHQSEPTTPPEYRDASRGFPS--MF
SRPNRHSTGLVNRGTRSLLTSPPSGMLPMRLAFDDQLPTRSGPGSRRNSDEDEKEEAVRQDPTSHRSTKATNRYSMP---
----VTRSRTSYDIGLEDSNNTAGFLFDDEEDNSGEGRATPTG---------QVSNADAFPTLFRQQGYSNRLSASSALD
VVLGQSFGLDSVGASGWNSINKHRSQH-----SMSAIGSGQASGTGSVASPELTPIGTQPANVRHSLDGTKLFQESA--I
GSADATPSSVMSPAISNILASPPKLQQSFSANDVPV-----------LKSANGQSNNNHAQQ-----HFHNHNAGLGRIP
AGAMAARHTRELSGDTGLTNSRDNGGYPSITSTLHANAAPFGPVAPQQQTSAAVNTGLTSTAPAMPYSYYPPGPNYAPPG
NNAGYGNLPMMMQNMSVGNNNNPAAVYAPQNYTGYGALYNTGSSPRQPQDSQARVIQSRRAMDGEAMS-RFNNLPLEQVV
G-----------------------TIYTL--CKDQHGCRYLQKKLDDRNEE--QIHMIWLE-TNQHVIELM-TDPFGNYL
CQKLLELCSEDERT--VLIRNA--------TSDMVRIALNAHGTRALQKMIDSVSSP-AQINLIIEAL-RNR-----VVE
LIQDLNGNHVIQKCL---NK----LNATDASFIFDA------------V--GQNCVEVGTHRHGCCVLQRCIDH---ADG
AKKIWLIERITANAVTLVQDPF--GNYVVQYIIDLNEPSFTEPL------VGQF-LGRIPQLSKHKFSSNVVEKCL----
----------RCASPNSKDRIVSEIMSQN---------------EIKQLMQD-SYGNYVVQTALD----YATPSMKHQLV
EA-----------------------------IRPHLPAVRATP-YGRRIQAKIQTYDNQTQSGTSTSGQATPAD------
--------------------------------------------------------------------------------
--------------------------------------------------------------------------------
PAGGQISLR-----------------------------PAQHNRAMSNNTSILTGGGLGSGANGINGGNGHPLGTVFPAS
NMITVPPPASQQFPPAGAPAENGQNWV----------------------------------------------
