# Supplementary material for: Evolutionary Conservation and Diversification of Puf RNA Binding Proteins and Their mRNA Targets
Source: PLoS Biol. 2015 Nov 20;13(11):e1002307. doi: 10.1371/journal.pbio.1002307 (PMC4654594; doi:10.1371/journal.pbio.1002307)
Supplement: S3 Dataset — (ZIP) [file pbio.1002307.s003.zip › Concatenated and Stripped MSA for Fungi Phylogeny.phy]

 80 4251
A.benhamiae          VYIQGYDVFGHLEAVNLISATKYSEKQIGYLAVTLFLHEQHELLHLVVNSIRKDLLDHHELNNCLALHAVANVGGREMGEALSADVHRLLISPLTLLRLYRLRLHVRDLIRQSIQQIMNSPNVQQNNAQNAVLFEAINLLIHLDSEHTLQISSRLGKFIQSRETNVRYLGLDAMTHFAARAETLDPIQKHQNIILGSLRDRDISVRRKGLDLLYSMCDTSNARPIVNELLKHLQSADFAIREEMVLKIAILTEKYATDAQSVAGDHVSDEVWQRVVQVVTNNEELQAYAAQHILGYIKGECHDSLVKIGGYIKNNDRSTRLWIEAMKLESDPRAKQAILHVPQSVTIWKEAVNLEENEDARLLLAKATEIILSVELWLALARETPENAQKVLNAARKAVPTSRDIWIAAARLQEQMGNKVNVMKRAVQSLPKRWIVEAEKCEEEDAEKAVVVKARSVLDRARLAVPKNAELWEVPNSGLLWSESIWLEPRTHRKPRSLEAIKKVDNDPILFVTVARIFWGERRLEKAMTWFEKAIVANSDLGDVWAWYYKFLLQHGTDEDVLTKCIATEPKHGEANAHKTTMGVNMETSRFRDFEENGSRVTLFLNLANDPTIEEYQLEKHVLVILTDLSAREVSAAREEVPGRYPGYMYTDLSTIYERAGRVEGRNGSITQIPILTMPNDAAMKAVVGEEALSSEDKLSLEFLDKFERTFISQSAYESRTIEESLDLAWNLLRIYPKDLLNRIPKKVIDEFYQRSGRARPQFAIAYHQCRWNYVTDEDVKDVDRKFDMYQIPYDVIWLDIEYTDGKKYFTWDPHTFPDPLSMQKQLDASERKLVYIIDPHIENYPIVDEMKKKELAVLNKDGDIYEGWCWPGSSHWANLFKSNSWSVFNGPETTMPKDNIHHDRWEHRDVHNVNGNATYNALIERGERPFVLTRSFYAGSQRMGAMWTGDNQAEWSHLAASIPMVLNNGIAGFPFAGADVGGFFGNPSKELLTRWYQAGAFYPFFRAHAHIDTRRREPYMVGEYRDITDVVNLVRPLAPFPEDKLSPETKAAIDVSYENIRRPDAIAAMAYGTESITKVDKILGPGNQFVTAAKMFVSNDVGIDMPAGPSEVKNVEEAMTLSNEYAPEHLILQLKNAADVVPLVQNAGSVFIMVVDAMLSVKTTSPKGEVKYPVKAVNLLKAHGKSATESILVNGYALNCTIASQAMPTRITDAKIACLDMNLQKERMKGVHITVEDPTQLEKIREREAGIVIDRIEMILKAGANVIFTSLGYRGSNHDSLCKQLKSAVEACIQSTEKSGAVVDRVTPAPIVETGHFVNRARSLAHSHGKFADQFENSANWQAHYRTTGPEIYVQCGKLDAFVAGAGVARYLKPRVTVVLADPQGSGLYNRVRYGVDTKEREGTSIVEGIGINRVTANFEAGRELVDDAVRVTDAQAVAMARWLVEKDLEMTAKILPQQGKRNILITSALPYVNNVPHLGNIVGSVLSADVFNKACGRPTLYVLEEGVTPEELCSKYNTEISQSIFKRLYEHGYLEEKTTEQPFCEKHADRFVEGEDARGDQCDKCQHLLDPFDLINPRCKVDGATPIRRKTKHIFLLLDKLQPEIENWVATAFGDWPKNSRVITGSWLKEGLQPRGITRDLKWGVPVPGFRKVLYVWFEACIGYPSITANYTSWEKWWRNPEVQLYQFLGKDNVPFHAVIFPGCQLGTKDKWTMLHHLSTTEYLNYEGGKFSKSRGIGVFGNNAKETGVSSDVWRYYLLKNRPETGDTQFEWKSFIDSNNGELLAKLGNLVNRVVKLVASLPATSASILDQLNAPAGIPSGWKPAIKGHRVGKAKYLFSNIDVKKADEWREMFGGSLNHVLKELRDQGFTRPKVLIILPTRQACVRVINSFTKIYPMEQQENKKRFMDSFSAASDEWAHKPDDFKELFGGNDDDMFRLGLKFTRKSLKFFSKFYSSDIILASPLGLRTAIEKEGRVRQWYLDGHGKARSHFMNGRHSVLLYTERVTMSIKVIDAALREDFGFQHILWVYSGRRGAHAWVCDKRARNLPDDRRRAIAGYLEVVGSQSGKRNLLHPHITRSLDTLREYFASTVLVDQDPFSRPDQAARLIELLPDKTLRAALQKKWDSAPRSSSNKWADIDTDTKALLEAKQDIVLEYTYPRLDAEVSKKLIHLLKSPFVVHPGTGRMGILEKRALRMEHILVDTPGQIEVFVWSASGSILLESLASSFPTVIAYIIDTPRTSSTSTFMSNMLYACSILYKTKLPMILVFNKTDVKDAAKEWMTDEKFQAALAEEYMGSFLNSMSLMLEEFYHHLSVVGVSSMTGDGVDDFFAAVEEKRKEFDRDYKPELERKREQREKENGRVGVVRNAHEVQINKVEFLPGQPVMVSTGSDNALRTWIFDFSPIPRPLHARSGHSAPWLLSAGQDRSNVKSKARYKAPEITCLACSLNRDGGWESIVTGHKGDKFARTWIWGKKKAGRWAETGDSEVKSGIRRQSFKAITGIVVDSLNTTVVSCGLDGKVKFWCAITGLRFSSTSDLLALSCDDLSIRVIDIQTKKLVRELWGVWDLPTGHLIDAFRLKNTCVSLPTASGPLRQIISILPKRQTMLFSATQTTKVEDLARISLKPGPLYINVDHKKEHSTVDGVEQGFIICEAHKRFLLLFSFLKKNAKKKIIVFFSSCNSVKYYSELLNYIDLPVLSLHDVAARGLDSAKEGYRSYLHAYASHSLRSVFDVNKLDLVKVAKSYGFTTPPRVDIGASRDQARRLMAISRDIDITSSSAYKEGRLILQDKASCFPAYLGDLIDGSHSRSKGSGHHRGRIGKQGPPQPLTNGAKAGKKDSVKRKNTKAPIAKPVEGEMLDDEDNQKEEELELAMQTAGGQPGEANESPLAQALINRVPLGATPEYLAGHYILLGCKNTIVSNMDARTFPKAIGGFDRVLLDAPCSGTGVISKDPKVKTSKTERDFLALPHMQKQLLLAAIDASKTGGYIVYSTCSVTVEENEGVVQYALRKRPNVKIVDTGLNFGTPGFKSYMNKKFDEKMPLTRRYYPHRENVDGFFVCKLKKTSGGEEIIDRTPITFNEDEDEQYISRALIPDFEQTAKRYEGMLYSAYYSMSKIMTLIRAGTLHQGIFNVSPYNYLEGSVNVPAFEKSLLILGRDNSNRAISGDIVVVEVLPKDQWKTPSSKIIDPTAKVVGIIKRNWRQYVGHIDGSSTSQAGRRQQTVFVIPMDKRVPKIRRYPVGHFVRSWKVPTDFLFGENYIKKWISNAHVSVLAIPSAKMATDVMEDEQKRIEERKAERLAEALEKAKRDHVEEPSLMSRFTKPLFIHFETLLPLLPLYTESFSLPIDGLSFERVIVDLEKDTVGYWMSTESLSISLQVEANRAVTSKLLADVPEERRDGEVMVEAIGIMTHLGKSISRAYTALVKGRYLKRVQKDEVVRQMEEVRKSLFAENFKVLVIADVKKTSPVTSWNPFIAGLDLKPVAERLSDAGMGKAVVPIRMDSSYAESSSKGICSHDDPKLPALMVAIAYLNMEEGPMWNALRGPGLAYFFYLRTNIESGLIHFMIHQSPNAYKAFEAAKTTVSGCLECIFDFNDATGDMKSKEIKRLALHELLDYVANNRSVITEPMYPKVVEMFSKNLFRPILQLLEERDFLKTTLHRIYGKFLNLRSYIRRSINNVFFQFIYETERFNGIAELLEILGSIINGFALPLKEEHKLFLTRVLLPMHKVKSLSMYHPQLAYCIVQFLEKDAALTEEVAERAYFWNNEYFCNLVGDNVEVILPIMFAPLYHWNSMVYTAMKMFMEINPQLFDDCSHDYREAEAREKSRQEKWERLAEMAKAKREKAIISWSKFGGLGDPDLHHAIGSAYAQENEPYDAEKHLAFGTVESADTLAKLEYKQHTAGIYQYQSDHALAHGELGIKQSNGNIASVEMSRDLFPEIESLISTANPYIRRKAALCAMRICRKVPDLLEHFVDKAKNLLVDRNHGVVEKFRPPEHDVSGITDPFLQVKILRFLRVLGRDVATSELINDILAQVATNESSKNVGNYEAVLTIEADSGLRVLGVNILGKFLSNKDNNIRYVALVKVVAHRNECLRDPDILDLSFTLINEGNVRVLVRELLAFLEVADNEFKPAMTTQIGIAANKFAPNPRWHVDTMLRALKLAGNYVKEQIISSFVRLIATTPDLQTYSVQKLYAALKEDISQEGLTIAASWVIGEFGDALLGGQIIDLFMNLNSTYATPIVTEYIPAQIER
A.clavatus           MYIQGYEVFGHLEAVNLVSSTKYSEKQIGYLAVTLFLHEQHELLHLVVNSIRKDLLDHNELNNCLALHAVANVGGREMGEALSMDVHRLLISPLTLLRLYRLRLHVREIIRASLQQIMTTANVQQNNAQNAILFEAINLLIHLDTEHNLQISARLGKYIQSRETNVRYLGLEAMTHFAARAETLDPIKKHQNIILGSLRDRDISVRRKGLDLIYSMCDTTNAAPIVNELLRYLQTADYAIREEMVLKVAILTEKYAADAQSLAGDHVNEEVWQRVIQIVTNNEELQAYAAHTLLGYLKTDCHESLVKIGCYIKNNDRSTRLWIEAMRLESDTRAKQAILHVPQSVTIWKEAVNLEDDADARLLLAKAVEMILSVELWLALARETPENAQKVLNAARKAVPTSHEVWIAAARLQEQMGEKVNVMKRAVQVLLKRWIAEAEKCEEEGAEKAAVVKARSVLDRARLAVPKSAELWEVPNSGLLWSESIWLEPRAQRKARSLEAIKKVDNDPTLFITVARIFWGERRLEKAMTWFEKAIVSDSDLGDGWAWYYKFLLQHGTEADVVAKCISTEPKHGEANARKSTMGVNMETARFRDFEENGSRVTLFLNLANDPTIEEYQLEKHVLVIMTDLSAREVSAAREEVPGRYPGYMYTDLSTIYERAGRVEGRNGSITQIPILTMPNDAAMKAVVGEEALSSEDKLSLEFLDKFERTFISQGPYESRTIFESLDIAWNLLRIYPKELLNRIPKRTLDEFYARSARKLPQFAIAYHQCRWNYVTDEDVKEVDRKFDKYQIPYDVIWLDIEYTDDRQYFTWDTLTFPDPKGMEEQLDDSERKLVVIIDPHIKKYPISDELRNKGLATKNKDGEIYEGWCWPGSSHWTGLFKANVWSVFNGPETTMPKDNLHHGNWEHRDVHNLNGNATYNALLERGERPFVLTRSFFSGAQRTSAMWTGDNQATWEHLGASLPMVLNNGIAGYPFAGADVGGFFNNPSKELLTRWYQAGIWYPFFRAHAHIDTRRREPYLIAEYRSISDIVGLVRPRAPFPPEQLSPETRDAIDVSLANIEKADAVAAMAYGTESVSKVDKILGPGNQFVTAAKMLVANDVSIDMPAGPSEVRDLDEAMALSNDYAPEHLILQVQNAEAVVEKVQNAGSVFIMVVDAMLLVKTTNQRNEVKYPVKAVNLLKAHGKSGTESILVKGYALNCTVASQAMKTRVTDAKIACLDMNLQKERMKGVQITVDDPDQLEKIRERESGIVLERVEMILKSGANVILTNLGYRGPNHDSLCKQFKSAVEACIQAIEKSGAIVDRVPPAPIVEKDNFVNRARALADAQTLFADQFENEANWRAHFNGTGPEIYAQCGKLDAFIAGAGVALFLKPRISVVLADPQGSGLYNRVRYGVDVKEREGTTIVEGIGINRVTANFEVGKELVDDAVRVTDAQALAMARWLVEKDLEMETKILPKKGERNILITSALPYVNNVPHLGNIVGSVLSADAFHKACGRQTLYILEEKVTPEELCAKYNTEISQAIFKRLYDNGYLTEKTAEQPYCETHADRYVEGEDARGDQCDKCGHLLDPFDLIKPRCKLDGATPVRRPTKHIHLLLDKLQPEIEKWVLPAMGNWPKNSRDITKAWLKEGLKDRGITRDLKWGVPVPGFNKVLYVWFEACIGYPSITANYTSWEQWWRNPEVQLYQFLGKDNVPFHSVIFPGCELGTKDKWTMLHHLSTAEYLNYEGGKFSKSRGIGVFGNNAKQTGVPPDVWRYYLLKNRPETGDTQFEWRAFVDCNNSELLAKLGNLVNRVVKLVAALPATSKSILEQLNAPFAIPSGWKPALKGHKIGKAKYLFSRIDPKKADEWREMFGGSTNHVLKDLRDQGFTRPKVLYLLPTRQACVRVVDSITRCFQPEQQENKKRLLDTFSRPDKSWETKPEDFRELFGGNDDDMFRLGLKFTRKTIKYFAQFYNSDMILASPLGLRTIMDQADRVRTWYLDNQARARTHFMNGRHSVLLYTERVTMAIKVIDTALREDFGFEHILWVYSGRRGAHAWVCDPRARSLPDDRRRAIAGYLEVVGAQSGKRNMLHPHMSRSLDILAPFFAETTLVDQDTFGSSEQAERLLALLPDKELNTALRKKWNSSPRSSTSKWADIDANTSALLDAKQDVVLEYTYPRLDAEVSKKMIHLLKSPFVVHPGTGRISLLEKRTAPIEHILVDTPGQIEVFVWSASGSILLETLASSFPTVIAYVIDTPRTTSTSTFMSNMLYACSILYKTKLPMILVFNKTDVQDAAKEWMTDDAFQQALREEYMGSLLNSMSLMLEEFYRHLSVVGVSSMTGDGIDEFFQAVEDKRQEFERDYKPELERKKKEREETGSRVGVLRNAHKSGINRVDFLDGQALLVSSGKDNALKTWIFDFSPLPRQLHSRSGHSAPWLLSASKDCSAVERKASTRAPEITCIACSLNRDGGWESVITGHRGDKVARTWFWGRKRAGRWTETSDGPVKSGQHRLRFRAVTGLMVDGLNQTVVSSGLDGKVKFWTAITGLRYNSSSDLVAFSCDDLSIRVVDIETRKLIREFWGVWDLSTGHLIDIFQVPSTCTSLGKLSIHMRQIVKILPSRQTMLFSATQTTKVEDLARISLRPGPLYINVDHRKEHSTVEGLEQGYVICEADKRFLLLFSFLKRNLKKKIIVFFSSCNCVKYHAELLNYIDLPVLELHDVAARGLDSAKEGYRSYLQAYASHSLRSVFDVHKLDLVKVAKGFGFSTPPRIDIGASRDQGRRLVAVAQGVDFTASPAYKNGLIILQDKASCFPAYLGDLLDGSAVRSKGSGPHRGRMKKQGPPAPLNGAVNGKGSKVASTPATKKDVPTFMDDEMLDDEENTREAERELAMQTAGGHPGEANETPLAQALINRVPLGATPEYLAGHYILLGCKNTIVTNLDARTFPKALGGFDRVLLDAPCTGTGVISKDPSVKTSKNERDFLAIPHMQRNLLLAAIDTSKTGGYVVYSTCSVTVEENEAVVQYVLRKRPNVKLVDTGLDFGTPGFTAYMGKKFDPKMTLTRRYFPHRENVDGFFVSKFKKTSDDDDAVNKTPILFSDDEDQERIVRALVPDFEHTAKRFENLFYPEYYSMSKLMTGLRAGTLHQGVFNVSPYNYLEGSVNVAAFDKPLLILGRDNSNRAIAGDVVVIEILPKDQWKSPSTKLVDPTAKVVGVIKRNWRQYVGHVDSGSTGSSGRRQQNVFVLPMDKRIPKIRRYPTGHFIRSWKVPSDFLFGKSFINKWLADAPVTILGTPSLKLSETLKKEEEARAAAQKEQELADKLEKAKAENDKEIPMLEEFKGPLFVHFEHLRPLLSIYTEAFSLPIDGINFEQVVVELERDTVGYSMESEMLRISFQVELEKAITSRLLADVPDAKRSGEDMLAAVHVMVHYAESIVRARSTLVKARYLKRIKRESVVARMEEIRQALFFENMRVLVIADINKPNPVSSWKSYAERLGPKPRRELLSEAGPGGSVVPMPIDSSFAYATARGLDSYDHPKLPALLVAIAYMNAVEGPLWVAVRGKGLAYGTNFAYNIDTGFVNFDVYRSPNAHKAFESSKQIVSGELEGIFDFNDPTADMKSKEIKRLALHELLDYVANNRSVITEPMYPRVVEMFAKNLFRPILQLLEERDFLKTTLHRIYGKFLNLRSYIRRSINNVFFQFTYETERFNGIAELLEILGSIINGFALPLKEEHKLFLTRVLLPMHKVRGLSMYHPQLAYCIVQFLEKDSSLTEEVAERAYFWNNEYFCNLVSDNVETILPIMFAPLYHWNSMVYNAMKMFMEINPQLFDECSHEYDEADQREKTRLSRWDKVAELAKQRKNGVMISWSRFGPLGDPELHHAVGSVYAEDSEPYEAEKHLVLGTSESAETLAKLEYEPHTAAIYHYASDDALSQGEQAIKQGNGNIASVEMSRDLFTEIESLLSTANPYIRRKAALCAMRICRKVPDLQEHFLEKAKALLSDRNHGVIEMFRPPEHDVSGITDPFLQVKILRFLKVLARDAATSELINDILAQVATNDATKNVGNYEAVLTIEADSGLRVLGVNILGKFLSNKDNNIRYVALNKVVAHRNECLRDPDILDLSFMLINESNVRVLVRELLAFLEVADNEFKPSMTTQIGIAADRYAPNKRWHVDTILRVLKLAGAYVKEQILSSFVRLIATTPELQTYCVQKLYTSLKEDISQEGLTLAATWVIGEYGDSLLGGQIVDLFNNLNSTYATQTVIEYIPSQIER
A.flavus             VYIQGYDVFGHLEAVNLISSTKYSEKQIGYLAVTLFFHEQHELLHLVVNSIRKDLLDHNELNNCLALHAVANVGGREMGEALSTDVHRLLISPLTLLRLYRLRLHVREIIRESLQQIMNIPNVQQNNAQNAVLFEAINLLIHLDTEHSLQVSSRLGKYIQSRETNVRYLGLEAMTHFAARAETLDPIKKHQNIILGSLRDRDISVRRKGLDLVYSMCDTTNAGPIVNELLRYLQTADYGIREEMVLKVAILTEKYATDAQSLAGDHVNDEVWQRVIQIVTNNEELQAYAAHTLLNYLKTDCHESLVKIGCYIQNNDRSTRLWIEAMRLESEPRAKQAILHIPQSVVIWKEAVNLEEDVDARLLLAKAVEMILSVELWLALARETPENAQKVLNAARKAVPTSYEIWIAASRLQEQMGNKVNVMKRAVQSLLKRWIAEAENCEEEGAEKAAVVKARSVLDRARLAVPKSAELWEVPTSGLLWSESIWLEPRAQRKARSLEAIKKVDNDPILFITVARIFWGERRLEKAMTWFEKAIVSDSDLGDGWAWYYKFLLQHGTEADVVSKCISTEPKHGEANAHKSTMGVNMETSRFRDFEENGSRVTLFLNLANDPTIEEYQLEKHVLVIMTDLSAREVSAAREEVPGRYPGYMYTDLSTIYERAGRVEGRNGSITQIPILTMPNDAAMKAVVGEEALSSEDKLSLEFLEKFEKTFISQSPYESRSIYDSLDIAWNLLRIYPKDLLNRIPKRVLDEFYARSSRKIAHFAIAYHQCRWNYVTDEDVKDVDRNFDKYQIPYDVIWLDIEYLDDRKYFTWDPLTFPNPIGMEEQLDESERKLVVIIDPHIKKYTISEELKSKNLATRNKDGEIYEGWCWPGSSHWIGLFKPNVWSVFNGPETTMPKDNLHYGNWEHRDIHNVNGNATYNAMLERGERPFILTRSYYAGAQRMSAMWTGDNQATWEHLAISLPMVLNNGISGFPFAGADVGGFFHNPSKDLLTRWYQTGIWYPFFRAHAHIDTRRREPYLISEHRSIADIIGLVRPNAPFAPEQVSPETKEAIDVSIANIAKADAVAAMAYGTESVSKVDKILGPGNQFVTAAKMLVANDVSIDMPAGPSEVRDLAEAMALSNEYAPEHLILQIENAEAAVEQVQNAGSVFIMVVDAMLLVKTTNQRNEVKYPVKAVNLLKAHGKSGTESMLVNGYALNCTVASQAMKTRITDAKIACLDMNLQKERMKGVQITVDDPDQLEKIREREAGIVIERVEMILKSGANVIFTYLGHRGANHDSLCKQLKSAVEACIQAIEKSGAIVDRVPPAPIVEKDNFVNRARALANVHTAFADQFENEANWRAHFKGTGPEIYAQCGRLDAFVAGAGVALFLKPRISVVLADPQGSGLYNRVRYGVDLKEKEGTTIVEGIGINRVTANFEAGKELVDDAVRVTDAQALAMARWLVEKDLETNKPILPESGKRNFLVTSALPYVNNVPHLGNLIGSTLSADVFGRGRGANTLYVIQENMTTKELCDKYYTKITQDIFLKLHDNGFLSEHVTTQLYCEEHADRFIQGEDAYGDQCDLCGQLLDPLDLIKPRCKLDGATPVKRDTKHIFLKLDKLQPEIQAFFDESSGGWSQNGKDITSSWLTKGLQERSITRDIKWGTQVPGYEKVIYSWFDACIGYVSITANYTDWEKWWRNPEVELYQFIGKDNVAYHSVMFPGTEIGTREKWLKVHHLSTTEYLTYEGGKFSKSRGIGVFGDSAKKTGIPADVWRYYLLSHRPETGDSEFNWDLFISSNNNILLKNLGNFVSRVVKFVNSMPETAASINEILRTEAIIPDRWNATVKNHEIGKAKYLFSNIKPEKANEWRDMFGDEVNHVLKDLRDQGFTRPKVLFLLPTKQACVRVVESITQLFQPEQQENKKRFMDTFSATDKSWESKPDDFQELFGGNDDDMFRLGLKFTRKTVKFFAQFYASDMILASPLGLRTIMDQADRVRTWYLDNNARARTHFMNGRHSVLLYTERVTMAMKVVDTALRDDFGFQHILWVYSGRRGAHAWVCDPRARSLPDDRRRAIAGYLDLLGAQSGKRNLLHPHMSRSLEILKPYFAQTTLVDQDTFVSSEQAQRLLALLPDKALNDALRKKWESSPRSSTNKWADIDSKTSTLREAKQDIVLEYTYPRLDSEVSKKMIHLLKSPFVIHPGTGRIALLEKRTAPIEHILVDTPGQIEVFVWSASGSILLETLASSFPTVIAYVIDTPRASSTSTFMSNMLYACSILYKTKLPMILVFNKTDVQDAAKEWMTDDAFQQALREEYMGSLLNSMSLMLEEFYRHLNIVGVSSMTGDGIDEFFQAVEEKRQEFERDYKPELERMKKEREEAHGRIGMLRGAHRLGVNHIEFLDGQPVMVSSGKDNALKTWIFDFSPIPRPLHSRSGHSAAWLLSASKDCSAVEHKAGAKAPEVTCIACSLNRDGGWESVLTGHRGDKFARTWFWGKKKAGRWAETGDKEVKSGLYRQSFKAVTGVAIDGLNQTVVSCGLDGKVKFWTSITGLRYNSTSELVAFSCDDLSIRVVDIETRKVIREFWGVWDLPTGHLIDLFRVPSTCTALPTISGPMRQIAKILPSRQTMLFSATQTTKVEDLARISLRPGPLYINVDHRKEHSTVEGLEQGYVICEADKRFLLLFSFLKRNLRKKIIVFLSSCNSVKYYGELLNYIDLPVLDLHDVAARGLDSAKEGYRSYLQAYASHSLRSVFDVHKLDLVKVSKGFGFSTPPRIDIGSSKDQGRRLVAVAPGVDFTATPAYKNGEIILQDKASCFPAYFGELVDGSQVRAKGSGKHRGRMKKQGPPAPLNAAVNGKSKKEVAVPETKGKKSDEEDEEMLDDEDNEKEAERELAMQTAGGQAGEANETPLAQALINRVPLGATPEYLAGHYILLGCKNTLVTHLDARTFPKAMGGFDRVLLDAPCTGTGVISKDPAVKTSKTERDFLAIPHMQRQLLLAAIDSSKTGGYIVYSTCSVTVEENEAVVQYVLRKRPNVKIVDTGLDFGSPGFKEYMGKHFDAKMTMTRRYFPHRENVDGFYVCKLKKTSDDEDVIDKTPITFEEDDDADRIARALVPDFEHTAKRFENLFYPEYYTMSKIMTGLRAGTLHQGVFNVSPYNYLEGSVNVAAFDKPLLILGRDNSNRAISGDVVVIEVLPKDQWKSPSTKIVDPTAKVVGVIKRNWRQYVGHVDSGSTGSSGRRQQNVFVLPMDKRVPKIRRYPTGHFIRSWRVPSDFLFGKSFIKRWISDAPVTILGVPSMKLSETLKKEEEARVAAQKKRELAEKLEKAKAENDKEIPMLERFRGPLFIHFEQLRPLLSIYTEAFNLPVDGVNFEQVVVELERDTVGYAMESEMLRISFQVELEKAITSRLLSDVPDSKRSGDDMLAAVHVMVHYAESIVRARSTLVKARYLKRIKKELVVSRMEEIRKALFFENMRVLVIADLEKKSPVSVWKPFVERLGLQPRRALLSEAGLGGSVVPMPIDSSFAYATARGLDSYNDPRLPALLVAIAYMNAVEGPLWVAVRGTGLAYGTNFAYNIDTGFVNFDVYRSPNAHKAFESSKQIVSGALEGIFDFNDPTADMKSKEIKRLALHELLDYVANNRSVITEPMYPRVVEMFAKNLFRPILQLLEERDFLKTTLHRIYGKFLNLRSYIRRSINNVFFQFTYETERFNGIAELLEILGSIINGFALPLKEEHKLFLTRVLLPLHKAKGLSMYHPQLAYCIVQFLEKDSSLTEEVAERAYFWNNEYFCNLVSDNVETILPIMFPPLYHWNSMVYNAMKMFMEINPQLFDECSHEYNEAEQRERARKERWEKLAEQAKDRQNGVMIGWSRFGPLGDPELHHAAGSVYAEDHEPYDAEKHLILGTSESAETLAKLEHEPHTAAIYHYASDDFLAQGEQSIRQGNGNIASVEMSRDLFPEVESLLSTANPYIRRKAALCAMRICRKVPDLQEHFLEKAKTLLSDRNHGVIEMFRPPEHDVSGITDPFLQVKILRLLRVLARDAATSELINDILAQVATNDSTKNVGNYEAVLTIDADSGLRVLGVNILGKFLTNKDNNIRYVALNKVVAHRNECLRDPDILDLSFMLINESNVRVIIRELLAFLEVADNEFKPAMTTQIGIAADRFAPNKRWHVDTILRVLKLAGAYVKEQILSSFVRLIATTPELQTYSVQKLYMSLKEDISQEGLTLAATWVIGEYGDNLLGGQLVDLFNNLNSTYASQTVVEYIPAQVER
A.fumigatus          VYIQGYDVFGHLEAVNLISSNKYSEKQIGYLAVTLFLHEQHELLHLVVNSIRKDLLDNNELFNCLALHAVANVGGREMGEALSTDVHRLLISPLTLLRLYRLRLHVREIIRASLQQIMTTPNVQQNNAQNAILFEAINLLIHLDTEHNLQISSRLGKYIQSRETNVRYLGLEAMTHFAARAETLDPIKKHQNIILGSLRDRDISVRRKGLDLIYSMCDTTNAAPIVNELLRYLQTADYAIREEMVLKVAILTEKYATDAQSLAGDHVNDEVWQRVIQIVTNNEELQAYAAHTLLGYLKTDCHESLVKIGCYIKNNDRSTRLWIEAMRLESDTRAKQAILHVPQSVTIWKEAVNLEEDADARLLLAKAVEMILSVELWLALARETPENAQKVLNAARKAVPTSHEVWIAAARLQEQMGDKVNVMKRAVQALLKRWIAEAEKCEEEGAEKSAVVKARSVLDRARLAVPKSAELWEVPTSGLLWSESIWLEPRAQRKARSLEAIKKLENDPILFITVARIFWGERRLEKAMTWFEKAIVSDSDHGDGWAWYYKFLLQHGTESDLLQSCRTTNPRTGKKSRRCGQMGVNMETARFRDFEENGSRVTLFLNLANDPTIEEYQLEKHVLVIMTDLSAREVSAAREEVPGRYPGYMYTDLSTIYERAGRVEGRNGSITQIPILTMPNDAAMKAVVGEEALSSEDKLSLEFLEKFERTFISQGPYESRTIFESLDIAWNLLRIYPKELLNRIPKRTLDEFYARSARKLPQFAIAYHQCRWNYVTDEDVKEVDRKFDKYQIPYDVIWLDIEYTDDRKYFTWDPLSFPDPKGMEEQLDDSERKLVVIIDPHIKGYSISEELKGKDLAIKNKGGETYDGWCWPGSSHWTGLFKPNVWSVFNGPETTMPKDNIHYGNWEHRDVHNVNGNATYNALLERGVRPFVLTRSFYAGAQRVSAMWTGDNQATWEHLAASLPMVLNNGIAGFPFAGADVGGFFQNPSKELLTRWYQAGIWYPFFRAHAHIDTRRREPYLIAEFRSISDIVGLVRPRAPFPPEKLSPETQEAIDVSIANIKKADAVAAMAYGTESISKVDKILGPGNQFVTAAKMLVSNDVSIDMPAGPSEVRDIDEAMALSNEYAPEHLILQVKNAESVVEKVVNAGSVFIMVVDAMLLVKTTNQKNEVKYPVKAVNLLKAHGKSGTESMLVKGYALNCTVASQAMKTRITDAKIACLDMNLQKERMKGVQITVDDPDQLEKIRERESGIVLERVEMILKSGANVIFTNLGYRGPNHDSLCKQFKSAVEACIRATSLTCAIVDRVPPAPIVEKDNFVNRARALAQAQTLFADQFENEANWRAHYNGTGPEIYAQCGKLDAFVAGAGVALFLKPRISVVLADPQGSGLYNRVRFGVDIKEREGTTIVEGIGINRVTANFEAGKELVDDAVRVTDAQALAMARWLVEKDLEMETKILPKKGERNILVTSALPYVNNVPHLGNIVGSVLSADVFHKACGRQTLYILEEKVTPEELCAKYNTEISQAIFKRLYDNGYLTEKTAEQPFCEAHADRYVEGEDARGDQCDKCGHLLDPFDLIKPRCKLDGATPVRRSTKHIHLLLDKLQPEIENWVLPAMGNWPKNSRDITKAWLKEGLKDRGITRDLKWGVPVPGFNKVLYVWFEACIGYPSITANYTAWEKWWRNPEVELYQFLGKDNVPFHSVIFPGCELGTKDKWTMLHHLSTTEYLNYEGGKFSKSRGVGVFGNNARQTGVPPDVWRYYLLKNRPETGDTQFEWRSFVECNNSELLAKLGNLVNRVVKLIAALPATSKSILEQLNAPFGIPSGWKPALKGHKIGKAKYLFSRIDPKKADEWRELFGGSVNHILKDLRDQGFTRPKVLYLLPTRQACVRAVESITRFFQPEQQENKKRFLDSFSAADKSWENKPEDFRELFGGNDDDMFRLGLKFTRKTMKYFSQFYNSDIILASPLGLRTIMDQADRVRTWYLDNHARARTHFMNGRHAVLLYTERVTMAMKVVDTALREDFGFEHILWVYSGRRGAHAWVCDARARCLPDDRRRAIAGYLDVVGSQSGKRNILHPHMSRSLEILKPFFAQTTLIDQDTFASSEQAERLLSLLPDKTLNDALRKKWDSSPRSSTNKWADIDANPTTLRDAKQDIVLEYTYPRLDAEVSKKMIHLLKSPFVIHPGTGRISLLEKRTAPIEHILVDTPGQIEVFVWSASGSILLETLASSFPTVIAYVIDTPRTTSTSTFMSNMLYACSILYKTKLPMILVFNKTDVQDAAKEWMTDDAFQQALRDEYMGSLLNSMSLMLEEFYRHLSVVGVSSMTGDGIDEFFQAVEEKRQEFERDYKPELERKKKEREETNARVGVLRNAHRSGVNCVDFLDGQPLLVSTGKDNSLRTWIFDFSPIPRQLHFRSGHSAPWLLSASKDCSAVEKKARTRASEITCIACSLNRDGGWESIITGHRGDKFARTWFWGRKRAGRWTETSDGVVKSGQHRQCFKAVTGLVVDSLNRTAISCGLDGKVKFWTAITGLRYNSSSDLVAFSCDDLSIRVVDIETRKLIREFWGVWDLSTGHLIDIFRVPSTCTSLPITSAEMRQIVKILPSRQTMLFSATQTTKVEDLARISLRPGPLYINVDHRKEHSTVEGLEQGYVICEADKRFLLLFSFLKRNLKKKIIVFFSSCNCVKYHAELLNYIDLPVLELHDVAARGLDSAKEGYRSYLQAYASHSLRSVFDVHKLDLVKVAKGFGFSTPPRIDIGASRDQGRRLVAVAPGVDFTSSPAYKNGQIILQDKASCFPAYLGDLLDGSKVRSKGSGPHRGRMKKQGPPAPLKVNGAVKGKEDKAVATAVSKKPTFMDVEMGEDEENARQAQRELAMQTAGGQPGEANETPLAQALINRVPLGATPEYLAGHYILLGCKNTIVTNLDARTFPKALGGFDRVLLDAPCTGTGVISKDPSVKTSKNERDFLAIPHMQRNLLLAAIDASKTGGYIVYSTCSVTVEENEAVVQYALRKRPNVKLVDTGLDFGSPGFTSYMGKKFDPKMTLTRRYFPHRENVDGFFVCKLKKTADDDEVVDKTPILFDEEEDQERIARALIPDFEHTAKRFEGLFYPEYYSMSKIMTGLRAGTLHQGVFNVSPYNYLEGSVNVAAFDKPLLILGRDNSNRAIAGDVVVIEVLPKDQWKSPSTKLVDPTAKVVGVIKRNWRQYVGHVDQSSTGASGRRQQNVFVLPMDKRIPKIRRYPTGHFIRSWKVPSDFLFGKNFIKKWLSDAPVTILGVPSMKMSETLKKEEEARVAAQKKRELADKLEKAKAENDREIPMLEKFKGPLFIHFEHLRPLLSVYTEAFNLPVDGINFEQVVVELERDTVGYSMESEMLRISFQVEIEKAITSRLLADVPDAKRSGDDMLAAVHVMVHYAESIVRARSTLVKARYLKRIKRETVVARMEEIRQALFFENMRVLVIADIDKPNPVSSWKPYAERLGLKPRRDLLSEAGPGGSVVPMPIDSSFAYATARGLDSYDHPKLPALLVAIAYMNAVEGPLWVAVRGKGLAYGTNFAYNIDTGFVNFDVYRSPNAHKAFESSKQIVSGALEGIFDFNDPTADMKSKEIKRLALHELLDYVANNRSVITEPMYPRVVEMFAKNLFRPILQLLEERDFLKTTLHRIYGKFLNLRSYIRRSINNVFFQFTYETERFNGIAELLEILGSIINGFALPLKEEHKLFLTRVLLPLHKVKSLSMYHPQLAYCIVQFLEKDSTLTKEVAERAYFWNNEYFCNLVSDNVETILPIMFAPLYHWNSMVYNAMKMFMEINPQLFDECSHEYNEAEQREKSRQERWEKVLERAKQRKNGLMIGWSRFGPVGDAELHHAAGSVYAEDNEPYDAEKHLVLGTSESAETLAKLEYEPHTAAIYHYASDDALSQGEQAIRQGNGNIASVEMSRDLFTEVESLLSTANPYIRRKAALCAMRICRKVPDLQEHFLEKAKALLSDRNHGVIEMFRPPEHDVSGITDPFLQVKILRLLKVLGRDAATSELINDILAQVATNDSTKNVGNYEAVLTIEADSGLRVLGVNILGKFLSNKDNNIRYVALNKVVAHRNECLRDPDILDLSFMLINESNVRVLVRELLAFLEVADNEFKPAMTTQIGIAADRYAPNKRWHVDTILRVLKLAGAYVKEQILSSFVRLIATTPELQTYCVQKLYTSLKEDISQEGLTLAATWVIGEYGDSLLGGQIVDLFNNLNSTYATQTVVEYIPAQIER
A.macrogynus         MYILGYQIFGHVEAVNLVASAKYKEKQIGYLAVTLLFHENKDALHLVINSFKKDLDLENDHVNCLVLNTIANVGGALFAETLGADVVRKLIGNLCLLKLYRLRLRTMDKFNLVVQTLIANINQQQINAQNAIFFEAVQLLIQWQPNSQLEVERILTKLLSTKDSNARFLTLDVYSLMLNNGIGYAGIRAQEEAIVAACRDRDMTVRRQALDVLYRMCDTGNGPKVTTELLKLLGTAEDEIKEVLALRIAILAEKFAPSFDTKAGTFTSDDVWHRMVQLMSARTLQENESIALVFQHVQNPCHETMIRVAAYVRHIPTSVKIWLHASKLEGELASQRALEFVPTSMTLWKAAISLEENDDARILLTRAVECVLAVDMWLTLAKETYDRAKAVLNKARKTIPTAHEIWIAAAMLEESQGANVIVIGRGIQALLPRWLDEAVECEQSGAERAWEAKARVILDNARMVKPKTPLLWECPAAGLLWGEAILLEDRPQRRARILDAIKHCGEDLHVLLAVARVFWAERKGDKARSWFERAIKADDDYGDTWAYWLRFERMHGTAAEVANKCVAAEPKHGEENTGKSIMGVNMETARFQEFEESGSTVSLFMNLGNDPTIEEYQLEKHVLVILTDMSSREVSAAREEVPGRYPGYMYTDLSTIYERAGRVEGRNGSITQIPILTMPNDAAMKAVVGEEALNQEDKLSLEFLDKFEKQFIAQGYYESRTIYESLDLAWSLLRVFPKELLNRISPKYIQEFYAREGATAGLFAMAYHQCRWNYNDEADVRAVDAKFDEHEIPYDVLWLDIEHTDGKRYFTWDKVKFPTPDQMLGNLATKSRKMVTIIDPHIDEYRVSAEATKQGLLVKNAEGTDFGGWCWPGQSNWAAQFAPTLWSVFTGPEITMPKTVQHYGGLEHRIVHNAYGRATHEGHLHRSDRPFVLSRAFFIGSQRYGAIWTGDNLAEWSHLEAAQPMLLSLTASGIVFGGADVGGFFGNPDSELLVRWYQAAAFQPFFRAHAHIDTKRREPWLFDETTRQRSEQAPVAPKAPVPAPAAPEDPNAGLKMRVVDLRSSTAVAAMAFGTESVLKVDKICGPGNQFVTAAKMQVQNSVAIDMPAGPSEVATMQDAVKFSNAYAPEHLILNLDDAKDLVKDITSAGSVFVMVVDAMQAVKNVNARGEVKYPVKAVNILKAHGKSGKESQFIRGYALNCTVASQAMPTVIQNAKIACLDINLMKARMHGVHVIVDDPTKLEAIRQRESDITAERIEKILAAGANVILTYLGYRGANHDSLCKSLKAATEAAIVASDKVGATVERVRPVSIIDANHFVNVARRRAEEAQEFANQFETLDNFKVHYEVTGPEVYEQTGELDVFVMGAGVARYLKPRIRVVLADPQGSGLFNKVKHNVAPTEAEGRTVVEGIGINRLTRNFEQALGVVDDAMRVTDQEAVSMARYLMREESDVKAVPLPVPGQRNVLVTSALPYVNNEPHLGNIIGCVLSADAYARLRGYNTLYVLEEGVSCQALCDKYHTTIAQDIFNKVEANGFVTRDTLTQLYCETCADRYVEGTDARGDQCDACQKLLNAADLIQPRCKLDGSKPVTRETTHLFLDLPKLTPQLTEFVDTKSGKWSANSIAITRGWLKEGLKPRCITRDLKWGTPVPGFDKVFYVWFDAPIGYPSITANLTPWERWWKNPKVQLYQFMGKDNIPFHTVIFPSSLLATRENWTLLHHVSTTEYLNYEGGKFSKSRKTGVFGSNVRDTGIPVSVWRYYLFANRPETSDSDFSWKDFIARNNNELLNNLGNFVNRVVKFVASMPATAASIARQLNAPQPYPASFAAPLLAHAIGKPEYLFKRIDEKLEGEFRAKYGGQLNHVFKDVRDQGFTRPKVLILAPFRSVAYEIVSLLVELSGTEQQENKKRFKDEYYEADEGWARRSAEYRAQFRGNTDDCFRLGLKFTRKSMKIYSQFYNSDIIVASPLGLRMHMESEKRIKSWYLDELAKARTLFVQGRTRILLYTERMTIAIQLLDRALRDDFGFSHLLWVYSGRRGVHCWVCDEEARKLGNDARQALVRYLEVVGENQEKKWLLHPFLQDALDVLQPSFQRVVLGDQQVFEHAVTRDRLLALLPDDAVRSRVRIAWTTLDKYANAKWNILVKRRTEVAQLPREIVVQYTYPRLDANVTTHISHLLKAPFCVHPKTGRLELLEKRQDSVDYILIDTPGQIEVFTWSASGSIITDSLAATYPTVVAFVVDTPRSASPATFMSNMLYACSILYRTRLPFVVLFNKSDVTDPAIEWMRDEAFQSALHSSYMHSLVQSMSLVLDEFYSILDPVSFSAVTGLGAPALFEAFGRARDEYFKEYKPELERLIQEREKRNRRLHQVKGAHAGLIPSMQFLAGQPVLLTSGADNAIKQFIFDADGVPRLLNFREGHSQPFLLTAARDRAAGTGTATLKLSPVTSIASSELTQRDWDNLVTAHENEPAARTWSFQRRAIGKHQPATDGVVKSGQLRRSFKAVTGLVMDRVNRYVVSASLDRSIRVWAPVTQLVGHADNELVAAVADDQCIRILDLDTRRIVREFWGTWDLPTGFLIDQFRVNHVATSVPSAAGPMQQIVRILPKRQTLLFSATQTTKVEDLARVALRKQPLYINVDEQKDTATADGLEQGYVMCPSEQRFLLLFTFLKKNLKKKVIVFFSSCNSVKYHAELLNYIDIPVLDLHDVAARGLDSARDGYRSYLQAYASHSLKHIFDVNALDLAAVGRSFGFDVPPQVNLNWSAEETRALLVFPPSTDFHLDAQYKSGSIVLQDKASCFPAFAPPCIDGDARRLEGSGPHRGRARKQPPPAPLRKATATTAHPTADTASGKPTKAESDDGAMWDDEGKEDDDHSDDAMETIDKQPGDANETPLAQALVTRVPIGATPEYLAGHYMLLGVRNAVVCNYDGRKFPSVLGGFDRVLLDSPCSGTGVIAKDPTVKTNKSHEDFRMLTHLQKELVLAAIDASPTGGYIVYSTCSVMVCENEEIIDYALKKRPNVKLVDTEIPFGVEGFKTFRGKTFHPSVQLTRRYYPHAHNMDGFFVAKFKKLQDGKKAVGGAKKGFDDEEDAKIIAEALVPDMEHPTRRFAGIEYDEYLPPTVLTSGIKAQRFFQGTLSVAAYNALEGSINVPGADNKIYVQGRKALNRAVVGDVVAVELLPRDQWIGAADQVIDPTGRVVGVIKRNWRPYCGTIDKTSVSMSGTSTQSVFFFPMDRRVPKIKRYPSGHFVKVWLCSAHHLYGDELLKTHLVDAPVTLLATPSAARADEIAAADSERVAKRLEDKRQAEVDAAIAANDSPVPIIEGFPRPVFVQLDHLRMYLAIYLEAFALPLDGVPYEAVVAGLNADTVSFGAGASFITVALRVTPDKTIAKNMLADVPQLKRDAMKMATWTIKSLLYSESNQKLLALPQQVAFLQALVPETVAADLTALRDALLTDKVRVHVTGALRRGISLDPWRAVVAEIPTGRTAAFRSDLGPKSGLVRVPTESGYLLATAHGVEGATHADLAAVQVAFEIFSTMEGFFWKQIRGPGLAYGAYLAADPNAATVGLGIYRANNVVQAYARARAIVSGTLDSMFDFSDATSDLKGKEVKRVTLTELVDYITTNRGVITEEVYPAVFSMFACNLFRTILQLLDERDFLKTTLHRVYGKFLNLRAFIRRSINHVFFHFVYENEKHNGIAELLEILGSIINGFAVPLKEEHKVFLSKVLIPLHKAKSLGLYHPQLAYCVVQFLEKDPSLTSEVAERAYYWNNEYIVNLISENVAVILPLMFSSLYHWNGLVYNALKLFMEISPKLFDECTNKYKQERKKQKEREEAWVKIEHMAQANAVKVAIKWTKCGEFGEPALHHQIGVILAGVDKIEDAQRHFILGTTDSAESLAVLILKPENLANMQYLVRDLLERGETNIAQPNGNISSVAMSRDLCPEVEKLLASSNSYIRKKAALCAIRIIRKVPDLMEVFIPRVRSILGERNHGALTEFRAPEHDVSGITDPFLQVKILRLLRQLGTDATASEQMNDVLAHVATNDGSKNVGNYETVLTIQAEPTLRVLAINILGKFLANKDNNIRYVALIKTIAHRAECLRDADVLELAFALIYPQNVRVMTRELLAFLEVADVEFRAPMVAQICATADRFAPNKRWHLDTLIRVMKLAGNYVREETVAQLVRLATNAPDLQAYGVHKLYWLVKADAAQEGLVHAAVWTMGEFGDVLVGGAVIALLESLIGAFVTQTTNFLVRVVRSA
A.nidulans           VYIQGYDVFGHLEAVNLISSNKYSEKQIGYLAVTLFLHEEHELLHLVVNSIRKDLLDQNELNNCLALHAVANVGSREMGEALSTDVHRLLISPLTLLRLYRLRLHVRDIIRESLQQIMQIPNVQQNNAQNAVLFEAINLLIHLDTEHTLQISSRLGKYIQSRETNVRYLGLEAMTHFAARAETLDPIKKHQNIILGSLRDRDISVRRKGLDLVYSMCDSTNAAPIVNELMRYLQSADYAIREEMVLKVAILTEKYATDAQSLAGDHVNDEVWQRVIQIVTNNEELQAYAAQTLLTYLKSDCHESLVKIGCYIKNNDHSTRLWIEAMRLETEPRAKQAILHIPQSVTIWKEAVNLEEDADARLLLAKAVELILSVELWLALARETPENAQKVLNAARKAVPTSHEIWIAASRLQEQMGNKVNVMKRAVQSLLKRWIAEAEKCEEEGAEKAAVVRARSVLDRARLAVPNSPELWEVPSSGLLWSESIWLEPRSQRKARSLEAIKKVDNDPILFITVARIFWGERRLEKAMTWFEKAIISNSDFGDAWAWYYKFLLQHGTDADVISKCVLSEPKHGEANAYKSTMGVNMETSRFRDFEENGSRVTLFLNLANDPTIEEYQLEKHVLVIMTDLSAREVSAAREEVPGRYPGYMYTDLSTIYERAGRVQGRNGSITQIPILTMPNDAAMKAVVGEEALSSEDKLSLEFLEKFERTFINQSAYESRSIFESLDIAWNLLRIYPPHLLNRIPKRVLDEFYARSGRKIPQFAIAYHQCRWNYVTDEDVKEVDRNFDKYQIPYDIIWLDIEYLDDRKYFTWDPLTFPDPISMEKQLDESERKLVVIIDPHIQKFEISKELNSKGLATLNKDGNVYEGWCWPGASNWVGLFKPNVWSVFNGPETTMPKDNLHHGNWEHRDVHNVNGNATYQAMLERGERPFILTRSFYAGAQRMSAMWTGDNQATWEHLAISLPMVLNNGISGFPFAGADVGGFFHNPSKELLTRWYQTGIWYPFFRAHAHIDTRRREPYLIQEFRSITDIVGLVKPKAPFPAEKLSPEVQEAIDVSISNIARADAVAAMAYGTESVSKVDKILGPGNQFVTAAKMLVSNDVSIDMPAGPSEVRDLDEAMALSNDYAPEHLILQIQNAEAAVEKVQNAGSVFILCVDAMLLVKTTNQKNEVKYPVKAVNLLKAHGKSGTESVLVNGYALNCTVASQAMKTRITDAKIACLDMNLQKERMKGVQITVDDPDQLEKIRERESGIVIERVEKILKSGANVILTYLGHRGPNHDSLCKQLKSAVEACIQAIEKSGAIVDRVPPAPIVEKDNFVNRARALAQAHTNFADQFENEANWRAHYNGTGPEIYAQCGSLDAFVAGAGVALYLKPRITVVVADPQGSGLYNRVRYGVDTKEKEGTTIVEGIGINRVTANFEAGRELVDDAVRVTDAQALAMARWLVEKDLEMEQKILPKKGERNILVTSALPYVNNVPHLGNIVGSVLSADVFHKACGHPTLYILEEKVTPEELCAKYNTEISQAIFKRLYDNGYLAEKTAEQPYCETHADRYVEGEDARGDQCDKCGHLLDPFDLINPRCKLDGATPVKRDTKHIHLLLDKLQPEIEKYVLPAMGEWPKNSRNITENWLREGLKDRGITRDLKWGVPVPGFNKVLYVWFEACIGYPSITANYTPWELWWRNPEVQLYQFLGKDNVPFHSVIFPGCQLGTKEKWTMLHHLNTAEYLNYEGGKFSKSRGIGVFGNNAKETGVAPDVWRYYLLKNRPETGDTQFEWRSFVDSNNSELLAKLGNLVNRVVKLVAALPATSKSINEQLNAQFAIPSGWKPSLKGHKIGKAQYLFSRIDPKKADIWRDQFGGSTNHVLKELRDQGFTRPKVLYLLPTRQACVRVVESITRFFQPEQQENKKRFIDAFSASDPSWEDKPQDFRELFGGNDDDMFRIGLKFTRKTLKFFTQFYTSDLILASPLGLRTIMDQADRVRTWYLDNNARARSYFMTGRQSVLLYTERVTMAIKVVDTALRQDFGFQHILWVYSGRRGAHAWVCDSRARNLSDDRRRGIAGYLDLVGTNSGKRNLLHPHMTRSLEILKPYFVQTTLVDQDTFASPEQEQRLLSLLPDKGLNDSLRRKWESAPRSSTNKWADIDANPATLREAKQDIVLEYTYPRLDSEVSKKMIHLLKSPFVIHPGTGRIALLEKRAAPIKHFLVDTPGQIEVFVWSASGSILLETLASSFPTVIAYIIDTPRTSSTSTFMSNMLYACSILYKTKLPMILVFNKTDVQDAAKEWMTDDAFQQALREEYMGSLLNSMSLMLEEFYRHLNVVGVSAMTGEGVDEFFEAVEEKRKEFERDYKPELERLKKEREEARGRVGVLRNAHKSGINHIEFLDGQPVIVSTGKDNSLRTWIVDFSPIPRPLHSRSGHSDTWLLSASKDSSSVEQGASQRAPEVTCIACSLNRDGGWESIVTGHRGDKYARTWFWGKKKAGRWVETGDGDVKSGQYRRSYKSVTGLAIDSLNRTVLSCGLDGKVKFWTAITALRYNSMSELVAFSCDDLSIRVVDMETKKIVRELWGVWDLPTGHLIDLFRVSSTCTSLPTSSGPMRQIIKILPNRQTMLFSATQTTKVEDLARISLRPGPLYINVDHRKEHSTVEGLEQGYVICEADKRFLLLFSFLKRNLKKKIIVFFSSCNCVKYHAELLNYIDLPVLDLHDVAARGLDSAKDGYRSYLQAYASHSLRSVFDVHKLDLVKVAKSFGFSTPPRIDIGSSRDQGRRLVAVAPGVEFSSTPAYKNGEIILQDKASCFPAYLGDLVDGSSIRAKGSGIHRGRMKKQGPPAPLNGVVNGKEKEKKAATAVTATAPESEDEEMSQDEGNQRQMELEMAMQTAGRQPGEANETPLAQALINRVPLGATPEYLAGHYILLGCKNTIVTNLDARTFPKAMGGFDRVLLDAPCTGTGVIAKDPSVKTNKNERDFLAIPHMQRQLLLAAIDASKTGGYIVYSTCSVTVEENEAVVQYVLKKRPNVKLVETGLDFGSPGFTHYMGKHFDAKMTMTRRYFPHRENVDGFFVCKLKKITDGEQAVDKTPVTFDEEEDRERILRAIVPDFEHTAKRFESLYYPEYYSMSKIMTGLRAGNLHQGVFNVSPYNYLEGQVKVAAFDKPLIIMGRHNSNRAISGDVVVVEILPKDQWKSPSTKIVDPTAKVVGVVKRNWRQYVGTVDPTSTGSTGRRQQNVFVLPMEKKVPKIRRYPTGHFIRSWRVPSDFLFGKAFIKKWISDAPVTILGTPSSKMSETLKRSEEARVAAQKKQKLAEKLERAKAENDKEIPMLEQFKGPVFIHFEQLRPLLSVYTEAFNLPVDGINFEQVVVELERDTVGYSIEGEMLRISFQVELEQTITSRLLSDVPDSKRSGDDMLAAVHVMVHYAESIVRARSTLVKARYLKKIKRTVVVARMEEIRNALFFENIRILVIADLEKPNPVSTWKPFAERLGLKPRRSLLSPAGLGGAVVPMPIDSSFAYATARGLDSYDDPKLPALLVAIAYMNAVEGPLWVAVRGKGLAYGTTFAYNIDTGFVNFDVYRSPNAHKAFESSKDIVSGEFEGIFDFNDPTADMKSKEIKRLALHELLDYIANNRSVITEPMYPRVVEMFAKNLFRPILQLLEERDFLKTTLHRIYGKFLNLRSYIRRSINNVFFQFSYETERFNGIAELLEILGSIINGFALPLKEEHKLFLTRVLLPLHKVKSLSMYHPQLAYCIVQFLEKDSTLTEDVAERAYFWNNEYFCNLVSDNVEVILPIMFPPLFHWNSMVYNAMKMFMEINPQLFDECSHEYNEAEMREKARQNRWEKVAERAMQRQNGVAIGWSRFGSVGDPELHHAVGSVYAEDQEPYEAEKHLVLGTSESAETLAKLEYEPHTAGIYHYATDDALPQGEQGIRQGNGNIASVEMSRDLFTEVESLLSTANPYIRRKAALCAMRICRKVPDLQEHFLEKAKNLLSDRNHGVIEMFRPPEHDVSGITDPFVQVKILRLLRVLARDTATSELINDILAQVATNDSSKNVGNYEAVLTIEADSGLRVLGVNILGKFLTNKDNNIRYVALNKVVAHRNECLRDPDILDLSFMLINESNVRVLVRELLAFLEVADNEFKPTMTTQIGIAADRYAPNKRWHADTILRVLKLAGAYVKEQILSSFVRLIATTPELQTYSVQKLYVSLKEDISQEGLTLAATWLIGEYGDNLLGGEIVDLFDNLNSTYATQTVVEYIASQIER
A.niger              VYIQGYDVFGHLEAVNLISSNKYSEKQIGYLAVTLFLHEQHELLHLVVNSIRKDLLDHNELNNCLALHAVANVGGREMGEALSTDVHRLLISPLTLLRLYRLRLHVREIIRESLQQIMNLPNVQQNNAQNAVLFEAINLLIHLDTEHSLQISARLGKYIQSRETNVRYLGLEAMTHFAARAETLDPIKKHQNIILGSLRDRDISVRRKGLDLVYSMCDTTNAGPIVNELLRYLQTADYAIREEMVLKVAILTEKYATDAQSLAGDHVNDEVWQRVIQIVTNNEELQAYAAHNLLGYLKTDCHESLVKIGCYIKNNDRSTRLWIEAMRLETEPRAKQAILHIPQSVTIWKEAVNLEDDADARLLLAKAVEMILSVELWLALARESPENAQKVLNAARKAVPTSHEVWVAAARLQEQMGEKVNVMKRAVQALLKRWVAEAEKCEEEGAEKAAVVKARSVLDRARLAVPKSPELWEVPTSGLLWSESIWLEPRAQRKARSLEAIKKADNDPILFITVARIFWGERRLEKALTWFEKAIVSDSDMGDAWAWYYKFLLQHGTEADVISKCISTEPKHGEANALKSTMGVNMETARFRDFEENGSRVTLFLNLANDPTIEEYQLEKHVLVIMTDLSAREVSAAREEVPGRYPGYMYTDLSTIYERAGRVEGRNGSITQIPILTMPNDAAMKAVVGEEALSSEDKLSLEFLDKFERTFISQSPYESRTIFESLDIAWNLLRIYPKDLLNRIPKRVLDEFYARSARKIARWAYGYISGGYKYTMLDDLMEFADKLEEHGIPCSAHQMSSGYSKVRNVFTWNKYRFPNPEEWIAKYHGRGIRLLSNIKPFLLSHPDFQKLIDGNGFFKDPESSPGYMRLWSGDGCWYDGVSDAMWLALDEPTVSDAKKGVENGQWGRAMHTELMGKASHDALLNIPNRPFVLTRSATAGTMRYAATWSGDNVTSWEGMKGANALSLSAGISLLQCCGHDIGGFEGQPSPELLLRWIQLGIHSPRFAINCFKTSPGNEPWMYPEITPLRDVSSVVKGQADIDAAACSPQTIADIKEVQKNVRAIAAIAAMAVGTETIRKVDFLAGPGNAFVAEGKRQLFGEVGIDLFAGPTEIDSLDEAWRLADEYASEHVQIFTKRPREALEKMTAYGALFLMVVDAMQQVKTTNQKNEVKYPVKAVNLLKAHGKSGRESILVNGYALNCTVASQAMKTRITDAKIACLDMNLQKERMKGVQITVDDPDQLEKIRERESGIVLERVEMILKSGANVVFTYLGHRGPNHDSLCKQLKSAVEACIQAIEKSGAIVDRVPPAPIVEKDNFVNRARALAQAQTAFADQFENESNWRAHFSGTGPEIYAQCGKLDAFVAGAGVALFLKPKIHVVLADPQGSGLYNRVRFGVDYKEKEGTTIVEGIGINRVTANFEAGKELVNDAVRVTDAQALAMARWLVEKDLEMDSKILPKKGQRNILVTSALPYVNNVPHLGNIVGSVLSADVFHKACGHQTLYILEEKVTPEELCAKYNTEISQAIFKKLYENGYLTEKTAEQPFCETHADRYVEGEDARGDQCDKCGHLLDPFDLINPRCKLDGATPVRRSTKHIHLLLDKLQPQIEEWSKNAIGDWPKNSRVITESWLKEGLKDRGITRDLKWGVPVPGFTKVLYVWFEACIGYPSITANYTSWELWWRNPEVQLYQFLGKDNVPFHSVIFPGSQLGTKEKWTMLHHLSTTEYLNYEGGKFSKSRGIGVFGTSAKETGVPPDVWRYYLLKNRPETGDTQFEWRSFVESNNSELLAKLGNLVNRVIKLVTALPATSKSINEQLDVPFGIPSGWKPAIKGHKIGKAKYLFSRIDPKKADEWREMFGGSTNHVLKDVRDQGFTRPKVLYLLPTKQACVRAVESITRFFQPEQQENKKRLLDTFSAADPSWESKPDDFRELFGGNDDDMFRLGLKFTRKTVKYFAQFYTSDIIMASPLGLRTIMDQADRVRTWYLDNNARARSYFMNGRQSVLLYTERVTMAMKVVDTALREDFGFEHILWVYSGRRGAHAWVCDPRARNLPDDRRRAIAGYLDVIGNSSGKRNLLHPHMSRSLEILKPYFAQTTLVDQETFGSSEQAQRLLSLLPDKGLNESLRKRWESSPRSSANKWADIDANPTTLRDAKQDIVLEYTYPRLDSEVSKKMIHLLKSPFVIHPGTGRIALLEKRTAPIEHILVDTPGQIEVFVWSASGSILLETLASSFPTVIAYVIDTPRTSSTSTFMSNMLYACSILYKTKLPMILVFNKTDVQDAAKEWMSDDAFQQALREEYMGSLLNSMSLMLEEFYRHLNVVGVSSMTGDGIDEFFAAVEEKRQEFERDYKPELERKKKEREETNGRAGVLRRAHASGISHLQFLDGQPVLVSSGKDNSLKTWVFDFSHIPRPLHVRSGHSAAWLLSASKDCSAVEHKLLERAPEITCIACSLNRDGGWESIVTGHRGDKYARTWFWGRKKAGRWAETSDGEVKSGLYRQSFKAVTGLMVDGLNRTVISCGLDGKVKFWTSIIGLRSNHTNELVAFSCDDLSIRVVDVETKKVIREFWGVWDLPTGHLIDVFRVSSTCTSLPTSSNPMRQIVKILPSRQTMLFSATQTTKVEDLARISLRPGPLYINVDHRKEHSTVEGLEQGYVICEADKRFLLLFSFLKRNLKKKIIVFFSSCNCVKYHAELLNYIDLPVLELHDVAARGLDSAKEGYRAYLQAYASHSLRSVFDVHKLDLVKIAKGFGFSTPPRIDIGSSRDQGRRLIAVAPGVEFTSSPAYKNGEIILQDKASCFPAYVGDLLDGSPIRAKGSGVHRGRMKKQGPPAPLANGAANGKATKAAAKPKAETKDSDDEEEMDADEENQRQEEREMAMQTAGGAPGEANETPLAQALINRVPLGATPEYLAGHYIILGCKNTIVTNMDARTFPKAMGGFDRVLLDAPCTGTGVISKDPGVKTSKNERDFLAIPHMQRQLLLAAIDASKTGGYVVYSTCSVTVEENEAVVQYVLRKRPNVKLVDTGLDFGSPGMTSYMGKHFDPKMTLTRRYFPHRENVDGFFVCKLKKTTDDDEPIDKTPITFEEEEDAARIARALVPDFEHTAKRFEGLFYPEYYSMSKLMTGIRAGTLHQGVFNVSPYNYLEGSVNVPAFDKPLLILGRDNSNRAISGDVVVIEVLPKDQWKSPSTKIVDPTAKVVGVMKRNWRQYVGHVDAGSAGASGRRQQTVFVLPMDKRVPKIRRYPTGHFIRSWRVPSDFLFGKSFIKTWISDANVTILGVPSVKMSDTLKKEEEARVAEQKKRKLADKLEKAKAENDKEIPMLERFQGPLFIHFEQLRPLLSVYTEAFNLPVNGINFEQVVVELERDTVGYSMESEMLRISFQVELEKAITSRLLSDVPDSKRSGDDMLAAVHVMVHYAESIVRARSTLVKARYLKRIKKKSVVARMEEIRDALFFENMRVLVIADLEKQNPVSAWKPFAERLGLQPRRPLLSEAGLGGSVVPMPIDSSFAYATARGLDSYDDPRLPALMVAIAYMNAVEGPLWVAVRGKGLAYGTNFAYNIDTGFVNFDVYRSPNAHKAFDSSKQIVSGALEGIFDFNDPTADMKSKEIKRLALHELLDYIANNRSVITEPMYPRVVEMFAKNLFRPILQLLEERDFLKTTLHRIYGKFLNLRSYIRRSINNVFFQFTYETERFNGIAELLEILGSIINGFALPLKEEHKLFLTRVLLPLHKVKSLSMYHPQLAYCIVQFLEKDSSLTEDVAERAYFWNNEYFCNLVSDNVEIILPIMFPPLYHWNSMVYNAMKMFMEINPQLFDECSHEYNEAEERELGRQQRWEKVLERAKDRKNGVIIGWSRFGPLGDPELHHAAGSVYAEDHEPYDAEKHLIFGTSESAETLAKLEFEPHTAAIYHYASDDALSQGEQAIRQSNGNIASVEMSRDLFPEVENLMSTANPYIRRKAALCAMRVCRKVPDLQEHFLEKAKTLLSDRNHGVIEMFRPPEHDVSGITDPFLQVKILRLLRVLGRDAATSEMINDILAQVATNDSTKNVGNYEAVLTIEADSGLRVLGVNILGKFLTNKDNNIRYVALNKVVAHRNECLRDPDILDLSFMLINESNVRVLVRELLAFLEVADNEFKPAMTTQIGIAADRYAPNKRWHVDTILRVLKLAGAYVKEQILSSFVRLIATTPELQTYSVQKLYLSLKEDISQEGLTLAATWVIGEYGDNLLGGQIVDLFTNLNSTYATQTVVEYIPAQVER
A.oligospora         IYILGWNVFGHLEAVSLISANKYSEKQIGYLAVTLFLNENHDLLHLVVNSIKKDLMDNNELFNCLALHAIANVGGREMGEALNTDVHRLLISPLTLLRLYRLRLNVQNMIRETLQKTIDLPNTQQNNAQNAILFEAINLAIHIGTEAGIQIIVRLGRFIQSRETNVRYLGLEAMAHLAAKSDSLEPIKKHQNTIIASLRDRDISVKRKALDLLYSMCDSTNAGVIVGELLKYLPNADYAIREEMVLKIAILTEKYATEYQSMAGEHVSDEVWQRVIQITTNNEELQVYAAQTILGLVKGPCHETLVKIGGYVKNLPKSVRLWIEAARLESDPRAKKGLDVIPQSVQLWKEAVNLEDDSDAKILLARAVELIMSVELWLALARESYANAQAVLNKARKAVPSSHEIWLAAARLQEQEGDGIQVMKRAIKQLLKRWIAEAEKCEEEGAEAAIVIKARSILDRARLAVPKNPQLWQCPSSGLLWTELIMLEGRSQRKSRMVEAIRKAESDPVLIVTIARNFWAERKLDKAAAWFEKAIVADADQGDTWAWYWKYLLEQGTEADVLSKLSVTEPRHGEQNATKTPMGVNMETSRFRDFEENGSRVTLFLNLANDPTIEEYQLEKHVLVIMTDLTAREVSAAREEVPGRYPGYMYTDLSTIYERAGRVEGRNGSITQIPILTMPNDASMKAVVGEEALSAEDKLSLEFLEKFERNFISQGAYESRTIFESLDIAWSLLRIYPKELLNRIPEKVINEFYQRSGKKPASFAIAYHQCRWNYVSEDDVKDVDRKFDKHDIPYDVIWLDIEYTDGKRYFTFDPLTFKEPEKMMKNIDKAERKVVLIIDPHITNYPVVEELKSKDLAVKDKSGDIYEGWCWPGSSHWKSLFKKNTWSVFNGPETTMPKDNLHFGNWEHRDLHNLNGNATHQALEARGKRSFVLTRAFFAGAQRLGAMWTGDNEAKWEHLQASLPMLLSQGIAGFPFSGADVGGFFGNPSKELLTRWYQSGIWYPFFRAHAHIDAKRREPYLTGEYTSIREIMGIVNPRAPYPESTLTTEVKAAIDLSYENILKPDAVAALAYGTESIPKVDKILGPGNQFVTAAKMVVSNDVSIDMPAGPSEVDTIDKAFEVSNLYAPEHLILQIANANACVEKVQNAGSVFIMVVDAMLSVKSTNQRQEAKYPVKAVNILKAHGKSALESILVNGYALNCTVASQAMEKRIVNARIACLDMNLQKTRMAGVHITIDDPEQLEAIRQREAGIVLEKIKKILDAGANVILTSLGYRGPNHDSLCKQLKSAVEACIQSLEKSGAVVERVTPASIVDRKQFVNLAKSRAIELTAFADQFENEANWKAHFETTGPEIYRQCKKLDAFVAGAGVIRYLKQYLTAVLADPQGSGLLNKVKYGVEVTEREGTTIVEGIGINRVTANFEAGRTSIDDAIRVSDEEACLMARYLVEQDIEYGEKILPIPGQRNVLITSALPYVNNVPHLGNIIGSVLSADVYCKARNYNCLYVLEEKVTPRELCDKYNTEIAQDIFLKLHKNGYLSEDSITQLYCEQHADRYVEGTDARGDQCDKCGTLLDPMELIKPRCKLDNATPVVRPTKHIYLELGKLQPQEEAWFNKSVGAWARNGKMITESWLKEGLQKRAITRDLSWGTPLPGFKKVLYVWFDACIGYVSITATYTPWERWWKDPDVRLYQFMGKDNVPFHSVIFPSSQLGTGDKWTMVHHISTTEYLQYEGGKFSKSRNVGVFGNNAEDTGVPADVWRFYLLASRPETGDTQFIWRDFIYKNNSELLARFGNFVNRLVKFAIAMPATAESIARQLNAPLRIPDTWELDLKGHRIGAAEYLFSMIDMKKEGEWQQKYGGDLAHVLTDRRDQGFTRPKILFVLPTRNSCYEVVNHIISFAQGHGCENRQRFNEEYGPGRQFSNTKPDDFKDFFHGNSDDMFRIGVKLTRKTVKLFSKFYHSDIILASPLGLKSVISSAARVRNWYLGGNAASRAHFSSGRYKILIYTERVTMAIKVVDVALRDDFGFQHIMWVYSGRRGAHAWVCDKKARKLGDGKRRAIAAYFEVVSSQSGKKNLLHPHIRRSHDILKDDFKQNILENQDPFRTEKQAERLLQLLPDRQLKEALREKWDSTIRPSSDKWKDIDAIPKVLLEHKQDIILEYTYPRLDAEVSKHLNHLLKSPFVVHPGTGKMGILEKRAPTISRVLVDTPGQIECFVWSASGAIVTDALASAFPTVLAYIIDTPRTTSTSTFMSNMLYACSILYKTKLPMIIVFNKTDAQDAAKEWMTDEAFQAALRKEYMGSLMNSMSLMLDEFYNHLDVVSVSSMTGAGIDEFFKAVDSKVEEYKKDYLPELEKARKEREAKSRKAGIMRGVHSGGISRATFLPGQNVLVTSGGDNAIKLWVFDTTVLPRILRQRGGHALAFILSGSLDHSSTMNKLDVKGAIITCIAVEGNRDGSWEGVITGGREEAFARSWSWTRRKVGRWTPTGDGEVKSGIHRARFGGVTGLVVDSVNQVLISCGLDGFVKFWTACTALRIHRSSGLIAISCDDLGIRVVDIETRKVVRELWGVWDLPTGHLIDGFKTPSVVNSIPSSTGIMRQIIKILPKRQSMLFSATQTTKVEDLARISLRPGPLYINVDHRKEHSTVEGLEQGYVICEADKRFLLLFSFLKRNLKKKVIVFFSSCNSVKYYAELLNYIDLPVLDLHNVASRGLDSAKDGYRSYLHAYASHSLRSIFDVNKLDLVKLAKSFGFPTPPRVDIGASKDVSRRILAIHPSHDITSSELYKSGKIILQSASSCLPAIDPPVVDGDRRRADGSGHRRGRSKHQGLPDPINGKAVKQANGTKSKPAATLPAGKKAPDMEWEDEENQIAQEAEFQITTDECEAGEANETPLAQVLINRVPLGATPEYLAGHYILLGVKNTIVCNYDAREFPKVIGGFDRVLLDAPCSGTGVIAKDASVKTNKTEKDFLKLPHLQKQLLLAAIDNSKTGGYIVYSTCSVTVEENEGVVEYALKKRPNVKLVDTGLTFGVEGFVSFRGKTFNDKMKMTRRYYPHKYNVDGFYVAKFRKVEEAEEGSGAMEIDSEDEEDKKMIEKNLMPDIEHKAKRFEGNVYAEYFSLPKMNTGVRNGTLHQGTFHTSTYNSLEGTVGVPSFDKHLLIVGLENMNRAIDGDQVVVELLPQDQWKKQSDKLVEPTAKIVGVLKRNWRSYVGHIDPNSVNRKSGGQQVVFFRPLDKKIPRIRRFPVGHFVRAWIVPYDFLFANNYIKKWLVDNPVSIIGQPSAKLAEKIKRDEKARVKTQIKSELADKLEKAKKDNDPEIPVLRGFKGPLYLHYEELRPLLSLYFEYFAAPIDGLDYEKVVSLLEKDTVGYTIQGESIRIKMEVEPEKVLAKKLRSDIPEEKRNGYDMVWSVAQLSGYTESIGYGGNTLVKGKSLRQYIDEEAIRKISVVRDSLFLDNMRVLVVADVEKPNPVSTWDDFVAEKPLKPRLDRLTPIGPGSMVVPMPLDSSFGVTMAKGPESLNDERIPALLLAIAYLDAVEGPLWKAIRGTGLAYGTGFLRKVDSGHIFFSIYRSPDAFKAFEMAKKIVDGTLDGIFDFNDAAADMKSKEIKRLALHELLDYVANNRQVISEPMYPKVVEMFAKNLFRPILQLLEERDFLKTTLHRIYGKFLNLRSFIRRSINNVFFQFVYETERFNGIAELLEILGSIINGFALPLKEEHKLFLTRVLLPLHKAKSLSMYHPQLAYCIVQFLEKDAALTEEVAERAYFWNNEYFCNLVSDNVEVILPIMFAPLYHWNGLVYNAMKLFMEINPTLFDECSAEYAAAEARAQERQGRWKALEDHAKKRRPGVAVIWSKNSEYGDPELHHFAGSIYAKEHEPYDAEKHLLLGTKDSCTVLTNLLYTPSTAPLYQYQNDEALEQGEMGIRQRNGNIASTEMARDLFQEIEGLLSTANPYIRKKAALCAMRIIRKVPDLQEHFIEKTKLLLQDRNHGVVEQFKTPEHDVTGVTDPFLQVKILQLLRVMGKDSGVSEQINDILAQVATNDSSKNVGNYEAVLTIDADSGLRVLGINILGKFLSNKDNNIRYVALIKVVNHRNDCLRDPDILDLSFTLINDSNIRVLVRELLAFLEVANNEFKPAMTTQICIAAEKFAPNERWHIDTVLRVLKLAGNFVKEQILSSFIRLIATSPELQTYSVQKLYSALRTDITQEALTLAGAWVIGEYGDLLLGGAIVDLLTGVDSAYVNSVIHEYIPSQIER
A.oryzae             VYIQGYDVFGHLEAVNLISSTKYSEKQIGYLAVTLFFHEQHELLHLVVNSIRKDLLDHNELNNCLALHAVANVGGREMGEALSTDVHRLLISPLTLLRLYRLRLHVREIIRESLQQIMNIPNVQQNNAQNAVLFEAINLLIHLDTEHSLQVSSRLGKYIQSRETNVRYLGLEAMTHFAARAETLDPIKKHQNIILGSLRDRDISVRRKGLDLVYSMCDTTNAGPIVNELLRYLQTADYGIREEMVLKVAILTEKYATDAQSLAGDHVNDEVWQRVIQIVTNNEELQAYAAHTLLNYLKTDCHESLVKIGCYIQNNDRSTRLWIEAMRLESEPRAKQAILHIPQSVVIWKEAVNLEEDVDARLLLAKAVEMILSVELWLALARETPENAQKVLNAARKAVPTSYEIWIAASRLQEQMGNKVNVMKRAVQSLLKRWIAEAENCEEEGAEKAAVVKARSVLDRARLAVPKSAELWEVPTSGLLWSESIWLEPRAQRKARSLEAIKKVDNDPILFITVARIFWGERRLEKAMTWFEKAIVSDSDLGDGWAWYYKFLLQHGTEADVVSKCISTEPKHGEANAHKSTMGVNMETSRFRDFEENGSRVTLFLNLANDPTIEEYQLEKHVLVIMTDLSAREVSAAREEVPGRYPGYMYTDLSTIYERAGRVEGRNGSITQIPILTMPNDAAMKAVVGEEALSSEDKLSLEFLEKFEKTFISQSPYESRSIYDSLDIAWNLLRIYPKDLLNRIPKRVLDEFYARSSRKIAHFAIAYHQCRWNYVTDEDVKDVDRNFDKYQIPYDVIWLDIEYLDDRKYFTWDPLTFPNPIGMEEQLDESERKLVVIIDPHIKKYTISEELKSKNLATRNKDGEIYEGWCWPGSSHWIGLFKPNVWSVFNGPETTMPKDNLHYGNWEHRDIHNVNGNATYNAMLERGERPFILTRSYYAGAQRMSAMWTGDNQATWEHLAISLPMVLNNGISGFPFAGADVGGFFHNPSKDLLTRWYQTGIWYPFFRAHAHIDTRRREPYLISEHRSIADIIGLVRPNAPFAPEQVSPETKEAIDVSIANIAKADAVAAMAYGTESVSKVDKILGPGNQFVTAAKMLVANDVSIDMPAGPSEVRDLAEAMALSNEYAPEHLILQIENAEAAVEQVQNAGSVFIMVVDAMLLVKTTNQRNEVKYPVKAVNLLKAHGKSGTESMLVNGYALNCTVASQAMKTRITDAKIACLDMNLQKERMKGVQITVDDPDQLEKIREREAGIVIERVEMILKSGANVIFTYLGHRGANHDSLCKQLKSAVEACIQAIEKSGAIVDRVPPAPIVEKDNFVNRARALANVHTAFADQFENEANWRAHFKGTGPEIYAQCGRLDAFVAGAGVALFLKPRISVVLADPQGSGLYNRVRYGVDLKEKEGTTIVEGIGINRVTANFEAGKELVDDAVRVTDAQALAMARWLVEKDLETNKPILPESGKRNFLVTSALPYVNNVPHLGNLIGSTLSADVFGRGRGANTLYVIQENMTTKELCDKYYTKITQDIFLKLHDNGFLSEHVTTQLYCEEHADRFIQGEDAYGDQCDLCGQLLDPLDLIKPRCKLDGATPVKRDTKHIFLKLDKLQPEIQAFFDESSGGWSQNGKDITSSWLTKGLQERSITRDIKWGTQVPGYEKVIYSWFDACIGYVSITANYTDWEKWWRNPEVELYQFIGKDNVAYHSVMFPGTEIGTREKWLKVHHLSTTEYLTYEGGKFSKSRGIGVFGDSAKKTGIPADVWRYYLLSHRPETGDSEFNWDLFISSNNNILLKNLGNFVSRVVKFVNSMPETAASINEILRTEAIIPDRWNATVKNHEIGKAKYLFSNIKPEKANEWRDMFGDEVNHVLKDLRDQGFTRPKVLFLLPTKQACVRVVESITQLFQPEQQENKKRFMDTFSATDKSWESKPDDFQELFGGNDDDMFRLGLKFTRKTVKFFAQFYASDMILASPLGLRTIMDQADRVRTWYLDNNARARTHFMNGRHSVLLYTERVTMAMKVVDTALRDDFGFQHILWVYSGRRGAHAWVCDPRARSLPDDRRRAIAGYLDLLGAQSGKRNLLHPHMSRSLEILKPYFAQTTLVDQDTFVSSEQAQRLLALLPDKALNDALRKKWESSPRSSTNKWADIDSKTSTLREAKQDIVLEYTYPRLDSEVSKKMIHLLKSPFVIHPGTGRIALLEKRTAPIEHILVDTPGQIEVFVWSASGSILLETLASSFPTVIAYVIDTPRASSTSTFMSNMLYACSILYKTKLPMILVFNKTDVQDAAKEWMTDDAFQQALREEYMGSLLNSMSLMLEEFYRHLNIVGVSSMTGDGIDEFFQAVEEKRQEFERDYKPELERMKKEREEAHGRIGMLRGAHRLGVNHIEFLDGQPVMVSSGKDNALKTWIFDFSPIPRPLHSRSGHSAAWLLSASKDCSAVEHKAGAKAPEVTCIACSLNRDGGWESVLTGHRGDKFARTWFWGKKKAGRWAETGDKEVKSGLYRQSFKAVTGVAIDGLNQTVVSCGLDGKVKFWTSITGLRYNSTSELVAFSCDDLSIRVVDIETRKVIREFWGVWDLPTGHLIDLFRVPSTCTALPTISGPMRQIAKILPSRQTMLFSATQTTKVEDLARISLRPGPLYINVDHRKEHSTVEGLEQGYVICEADKRFLLLFSFLKRNLKKKIIVFLSSCNSVKYYGELLNYIDLPVLDLHDVAARGLDSAKEGYRSYLQAYASHSLRSVFDVHKLDLVKVSKGFGFSTPPRIDIGSSKDQGRRLVAVAPGVDFTATPAYKNGEIILQDKASCFPAYFGELVDGSQVRAKGSGKHRGRMKKQGPPAPLNAAVNGKSKKEVAVPETKGKKSDEEDEEMLDDEDNEKEAERELAMQTAGGQAGEANETPLAQALINRVPLGATPEYLAGHYILLGCKNTLVTHLDARTFPKAMGGFDRVLLDAPCTGTGVISKDPAVKTSKTERDFLAIPHMQRQLLLAAIDSSKTGGYIVYSTCSVTVEENEAVVQYVLRKRPNVKIVDTGLDFGSPGFKEYMGKHFDAKMTMTRRYFPHRENVDGFYVCKLKKTSDDEDVIDKTPITFEEDDDADRIARALVPDFEHTAKRFENLFYPEYYTMSKIMTGLRAGTLHQGVFNVSPYNYLEGSVNVAAFDKPLLILGRDNSNRAISGDVVVIEVLPKDQWKSPSTKIVDPTAKVVGVIKRNWRQYVGHVDSGSTGSSGRRQQNVFVLPMDKRVPKIRRYPTGHFIRSWRVPSDFLFGKSFIKRWISDAPVTILGVPSMKLSETLKKEEEARVAAQKKRELAEKLEKAKAENDKEIPMLERFRGPLFIHFEQLRPLLSIYTEAFNLPVDGVNFEQVVVELERDTVGYAMESEMLRISFQVELEKAITSRLLSDVPDSKRSGDDMLAAVHVMVHYAESIVRARSTLVKARYLKRIKKELVVSRMEEIRKALFFENMRVLVIADLEKKSPVSAWKPFVERLGLQPRRALLSEAGLGGSVVPMPIDSSFAYATARGLDSYNDPRLPALLVAIAYMNAVEGPLWVAVRGTGLAYGTNFAYNIDTGFVNFDVYRSPNAHKAFESSKQIVSGALEGIFDFNDPTADMKSKEIKRLALHELLDYVANNRSVITEPMYPRVVEMFAKNLFRPILQLLEERDFLKTTLHRIYGKFLNLRSYIRRSINNVFFQFTYETERFNGIAELLEILGSIINGFALPLKEEHKLFLTRVLLPLHKAKGLSMYHPQLAYCIVQFLEKDSSLTEEVAERAYFWNNEYFCNLVSDNVETILPIMFPPLYHWNSMVYNAMKMFMEINPQLFDECSHEYNEAEQRERARKERWEKLAEQAKDRQNGVMIGWSRFGPLGDPELHHAAGSVYAEDHEPYDAEKHLILGTSESAETLAKLEHEPHTAAIYHYASDDFLAQGEQSIRQGNGNIASVEMSRDLFPEVESLLSTANPYIRRKAALCAMRICRKVPDLQEHFLEKAKTLLSDRNHGVIEMFRPPEHDVSGITDPFLQVKILRLLRVLARDAATSELINDILAQVATNDSTKNVGNYEAVLTIDADSGLRVLGVNILGKFLTNKDNNIRYVALNKVVAHRNECLRDPDILDLSFMLINESNVRVIIRELLAFLEVADNEFKPAMTTQIGIAADRFAPNKRWHVDTILRVLKLAGAYVKEQILSSFVRLIATTPELQTYSVQKLYMSLKEDISQEGLTLAATWVIGEYGDNLLGGQLVDLFNNLNSTYATQTVVEYIPAQVER
A.terreus            VYIQGYDVFGHLEAVNLISSTKYSEKQIGYLAVTLFLHEEHELLHLVVNSIRKDLLDHNELNNCLALHAVANVGSREMGEALSTDVHRLLISPLTLLRLYRLRLHVREIIRESLQQIMNAPNVQQNNAQNAVLFEAINLLIHLDTEHSLQISARLGKYIQSRETNVRYLGLEAMTHFAARAETLDPIKKHQNIILGSLRDRDISVRRKGLDLIYSMCDTTNAGPIVNELLRYLQTADYAIREEMVLKVAILTEKYATDAQSLAGDHVNDEVWQRVIQIVTNNEELQAYAAHTLLGYMKTDCHESLVKIGCYIKNNDRSTRLWIEAMKLETEPRAKQAILHIPQSVAIWKEAVNLEEDNDARLLLAKAVEMILSVELWLALARETPEKAQAVLNKARRAVPTSHEVWIAAARLQEQMGEKVNVMKRAVQSLLKRWIAEAEKCEDEGAEKAAVVKARSVLDRARLAVPKSPELWEVPTSGLLWSESIWLEPRAQRKARSLEAIKKVDNDPILFITVARIFWGERRLEKAMTWFEKAIVSDSDLGDGWAWYYKFLLQHGTEADVISKCVATEPKHGEANAHKSTMGVNMETARFRDFEENGSRVTLFLNLANDPTIEEYQLEKHVLVIMTDLSAREVSAAREEVPGRYPGYMYTDLSTIYERAGRVEGRNGSITQIPILTMPNDAAMKAVVGEEALSSEDKLSLEFLDKFERTFISQSAYESRTIFESLDIAWNLLRIYPKDLLNRIPKRVLDEFYARSARKVAHFAIAYHQCRWNYVTDEDVKDVDRNFDKYQIPYDVIWLDIEYLDDRKYFTWDPLTFPNPIGMEQQLDDSERKLVVIIDPHISKYTISQELKSKDLATKNKDGEIYEGWCWPGSSSWAGLFKPNVWSVFNGPETTMPKDNLHWGNWEHRDVHNVNGNATYGAMLERGERPFILTRSYYAGAQRMSAMWTGDNQATWEHLAMSIPMVLNNGISGFPFAGADVGGFFHNPSKDLLTRWYQAGIWYPFFRAHAHIDTRRREPYLISEHRSIAEIVGLVRPRAPFPAETLSPETQKALDVSISNIAKSDAVAAMAYGTESVTKVDKILGPGNQFVTAAKMLVANDVSIDMPAGPSEVRDLAEAMALSNEYAPEHLILQIQNAEAAVEQVENAGSVFILVVDAMLLVKTTNQRNEVKYPVKAVNLLKAHGKSGTESMLVNGYALNCTVASQAMKTRITDAKIACLDMNLQKERMKGVQITVDDPDQLEKIREREAGIVLERVDMILKSGANVVFTYLGHRGPNHDSLCKQLKSAVEACIQAIEKSGAIVDRVPPAPIVEKDNFVNRARALAHAHTAFADQFENEANWRAHYSATGPEIYAQCGALDAFVAGAGVALFLKPRIRVVLADPQGSGLYNRVRYGVDVKEREGTTIVEGIGINRVTANFEVGKELVDDAVRVTDAQALAMARWLVEKDLEMEQKILPKEGERNILVTSALPYVNNVPHLGNIVGSVLSADVFHKACGHRTLYILEEKVSPEELCAKYNTEISQSLFKRLYDNGYLAEKSAEQPFCETHADRFVEGEDARGDQCDKCGHLLDPFELIKPRCKLDGATPVPRETKHIHLLLDKLQPDIEKWVHASIGDWPKNSRVITESWLKEGLKDRGITRDLKWGVPVPGFNKVLYVWFEACIGYPSITANYTDWELWWRNPEVQLYQFLGKDNVPFHSVIFPGCQLGSNDKWTMLHHLSTTEYLNYEGGKFSKSRGIGVFGNNAKQTGVPADVWRYFLLKNRPETGDTQFEWRSFVDSNNSELLAKLGNLVNRIIKLMAALPATSKSINEQLNAPFAIPSGWKPALKGHKVGKAKYLFSRIDGKKADEWRELFGGSTNHVLKDLRDQGFTRPKVLYLLPSKQACVRVVESITRLFQPEQQENKKRFLDTFSAEDVSWDNKPDDFRELFAGNNDDMFRLGLKFTRKTIKFFAQFYTSDMILASPLGLRTIMDQADRVRPWYLDNQARARSHFMNGRHSVLLYSERITMAIKVVDKALREDFGFQHILWVYSGRRGAHAWVCDPRARSLPDDRRRAIAGYLDLIGTQSGKRNLLHPHMARSLDILKPYFAQTTLGDLDTFAGPEQTQRLLSLLPDKTLNEALRKKWESSPRPSTSKWADIDANTSTLLDAKQDIVLEYTYPRLDSEVSKKLNHLLKSPFVVHPSTGRISLLEKRTAPIEHILVDTPGQIEVFVWSASGSIFLETLASSFPTVIAYVIDTPRTSSTSTFMSNMLYACSILYKTKLPMILVFNKTDVQDAAKEWMTDDKFQQALREEYMGSLLNSMSLMLEEFYRHLNVVGVSSMTGDGIDEFFEAVEEKRQEFERDYKPELERKKKEREEMNGKVGILRGAHRSGVNHVEFLDGQPVLVSSGSDNALRTWIFDFSPIPRPLHSRRGHADAWLLSASKDSSSVEHKATMKAPAITCIACSLNRDGGWESIVTGHRGDKYARTWFWGKKKAGRWAETGDKEVKSGAHRQSFKAVTGLMVDSLNQTVISCGLDGKVKFWTSVTGLRYNSTSELVAFSCDDLSIRVVDIETRKVVREFWGVWDLPTGHLIDLFRIPSTCTALPTISGPLRQIVKILPSRQTLLFSATQTTKVEDLARISLKPGPLYINVDHRKEHATVDGVDQGYIICEADKRFLLLFTFLKKNLKKKIIIFFSSCNAVKYYADLLNYIDLPVLALHDVAARGLDSAKDGYRAYLHAYASHSLRSVFNINKLDLVKVAKSFGFTTPPRVDIGASKDQARRLLAFPPTVEMTALPAYHRGEIILQDTAPCFPAYGPLLLDGSPVRAKGSGKHRGRMKKQGPPAPLADATVTNGKTTKDASAGKGKPSDDEEDDAMADEENEKKQEQELAMQTAGGQPGEANETPLAQALINRVPLGATPEYLAGHYILLGCKNTIVTNLDARTFPKAMGGFDRVLLDAPCTGTGVISKDPGVKTNKNERDFLAIPHMQRQLLLAAIDASKTGGYIVYSTCSVTVEENEAVVQYVLKKRPNVKLVDTGLDFGSPGFTNYMGKHFDPKMTLTRRYFPHRENVDGFFVSKFKKITTDDEVVDKTPITFEEDEDAERIARALVPDFEHTAKRFEGLFYPEYYTMSKIMTGLRAGTLHQGVFNVSPYNYLEGSVSVAAFDKPLIILGRENSNRAISGDVVVIEVLPKDQWKAPSTKIVDPTAKVVGVVKRNWRQYVGHVDSGSTGASGRRQQTVFVLPMDKRVPKIRRYPTGHFIRSWRVPSDFLFGKSFIKKWIADANVTILGVPSMKMSDQLKKDEEARVAEQKKRKLAEKLEKAKAENDKEIPMLEKFRGPLFIHFEQLRPLLSIYTEAFNLPVDGINFEQVVVELERDTVGYSMESEMLRISFQVELEKAITSRLLADVPDAKRSGDDMLAAVHVMVHYAESIVRARSTLVKARYLKRIKRDVVVARMEEIRKALFFENMRVLVIADLEKKNPVSAWKPFTERLGLQPRRPLLSEAGIGGSVVPMPIDSSFAYATARGLDSYDHPKLPALLVAIAYMNAVEGPLWVAVRGTGLAYGTNFAYNIDTGFVNFDVYRSPNAHKAFESSKQIVSGALEGIFDFNDPTADMKSKEIKRLALHELLDYVANNRSVITEPMYPRVVEMFAKNLFRPILQLLEERDFLKTTLHRIYGKFLNLRSYIRRSINNVFFQFTYETERFNGIAELLEILGSIINGFALPLKEEHKLFLTRVLLPLHKVKSLSMYHPQLAYCIVQFLEKDASLTEEVAERAYFWNNEYFCNLVSDNVETILPIMFPPLFHWNSMVYNAMKMFMEINPQLFDECSHEYNEAEQREQARKDRWEKLAEQAKERKNGVMIAWSRCGPLGDPDLHHAAGTVYAEDHEPYDAEKHLILGTSESAETLAKLEYEPHTAAIYQYASDDALAQGEQAIRQGNGNIASVEMSRDLFPEVENLLSTANPYIRRKAALCAMRICRKVPDLQEHFLEKAKQLLSDRNHGVIEMFRPPEHDVSGITDPFLQVKILRLLRVLGRDVATSELINDILAQVATNDSSKNVGNYEAVLTIEADSGLRVLGVNILGKFLTNKDNNIRYVALNKVVAHRNECLRDPDILDLSFMLINEGNVRVLVRELLAFLEVADNEFKPAMTTQIGIAADRFAPNKRWHVDTILRVLKLAGAYVKEQILSSFVRLIATTPELQTYSVQKLYMSLKDDISQEGLTLAATWVIGEYGDSLLGGQIVDLFNNLNSTYASQTVVEYIPSQIER
B.cinerea            IYILGWNVFGHLEAVNLISANKYSEKQIGYLAMTLFLHEGHELIHLVVNSIRKDLTDHNELYNCLALHAIANVGGREMGEALSGEVHRLLISPLTLLRLYRLRLHVRNLIRQSIQKILDDPNVQQNNAQNAVLFEAINLVIHLDTEVDLQISTRLGKFIQSRETNVRYLGLEAMTHLAARADILDPIKQHQAIIIGSLKDRDISVRRKGLDLLYSMCDQTNAQPIVGELLQYLQNADFAIREEMVLKIAILTEKYATDIQAMAGDHVSDEVWHRVIQIVTNNEELQVYAAQNILQYVKADCHETLVKIGGYIRNNDRSVRLWVESMKLESEPRAKHALDHIPQSVNLWKEAVNLEEDSDARLLLAKATEIILSVELWLALARETSENAQKVLNKARKAIPTSHEIWIAAARLGEQMGSKINVMNRAVKALLKRWITEAEKCEEEGAERAMVVKARSVLDRARLAVPKSPELWEVPNSGLLYTESIWLEARTQRKPRALEAIKKVDNDPILFVTIARIFWGERRLEKAQNWFEKAILLDSDLGDTWAWYYKFLLQHGTEADVIQKCILSEPRHGEKNAGKGIMGVNLETARFRDFEENGSRVTLFLNLANDPTIEEYQLEKHCLVILTDLTAREVSAAREEVPGRYPGYMYTDLSTIYERAGRVQGRNGSITQIPILTMPNDASMKAVVGEEALSSEDKLSLEFLEKFERTFISQSAYESRTIYESLDQAWSLLRIYPKELLNRIPQKVLAEFYQRSKDTKDYFTFGYHQCRWGYANWTELGKVVDNFANFGLPLETIWLDIDYMNQYRDFEVDEVRFGYSEGFISKLHGNGQHIVPIVDSAITAYPPFNRGNATDSFMLNPDGSLYIGSVWPGYTVWSDELTSFDWFLLPGPEGFNLRDIVHHGGTQEYDYHNLFGNATYNALLNVPSRPFIIGRSTFAGSGKWAGHWGGDNYSLWAYMFFSIPQALSFSLFGIPMFGADTCGFSGNSDEELCNRWMQVSAFFPFYRNHNTLAAPSQEPYVWASVIDAKDIMGIVNPKAPFPQSDLPAETIEAIDISFENIRKSDAVAAMAYGTESVTKVDKILGPGNQFVTAAKMYVSNDVSIDMPAGPSEVKDIEEAMRLSNEYAPEHLILQVKDAAGVVELVENAGSVFIMVVDAMQAVKSTNTRQEVKYPVKAVNILKAHGKGSLESILVKGYALNCTVASQAMKTRITDAKIAILDINLQKERMKGVNITIDDPTQLEEIRKREAGIVMDRIDMILKAGANVVMTSLGHRGPNHDSLCRQLKSAVEACIQSTEKSGATVERVTPAPITSTEHFVNLARRRAKEHTAFADQFESRANYRAHFQSTGPEIYAQTGDIDAFVAGAGVALYLKQLMKVVLADPEGSGLYNKVKHGVSSTEKEGTTIVEGIGINRLTENFEAGREIIDDAVKVTDLQALKMARWLVEKDTQMPNIILPEKGKNNILITSALPYVNNVPHLGNIVGSVLSADVFSKLRDRPTLYILETKQTPKELCDEFHTIIAQDIFMKLHKNGYLEERTTTQPYCEKHADRFVEGTDARGDQCDKCGSLLDALELINPVCKVDGATPIPRETKHIFLLLDKAQPAIEEWFNKSSGGWPKNGISITNSWLKQGLQGRSITRDLKWGTPIPGYNKVLYVWFDACIGYPSITANYTKWELWWRDPEVKLYQFMGKDNVPFHTVIFPGSQLGTGDKWTKLNHLSTTEYLNYENGKFSKSRGVGVFGDTAKDTGVPPSVWRYYLLSNRPETADSQFEWANFIQLNNSVLLNNLGNFVNRVVKFVNAMPSTSESIVSQLSAPLIIPDKWNPVLKGHKIGKPAYLFTRIDEKKADEWRKQYGGTVNHVFKELRDQGFTRPKVLMLLPTRESCVRMVDMITSLCEPEQQENRKRFNDSFVDKENYSTDKPEDFRELFAGNDDDMFRLGLKFTRKTIKYFSQFYNSDIIFASPLGLRMAIGDEDRVRSWYLDNNAKARSHFFSGRHNVLLYTERITMAIKVVDVALRDDSGFKHIMWVYSGRRGAHAWVCDKKARQMDDQKRRAIAGYLEVIGSQPAKKNVLHPHVLRSLDILKGHFQNDILHDQDPWEEDDKIDKLLQLLPDRTLNESLRKKWSSAPRSSTSKWADIDADPRALLEAKQDIVLEYTYPRLDIEVSKHLNHLLKSPFVVHPGTGRLTVLEKRTTPIKHILVDTPGQIEVFVWSASGSILLDSLASTFPTVIAYIIDTPRTSSTSTFMSNMLYACSILYKTKLPMILVFNKTDVKDAAKEWMTDESFQAALREEYMGSLLNSMSLMLEEFYSHLSVVGVSSMTGAGIDEFFEAVSEKAEEFERDYKPELERRRKQRDAEGGRVGVLRGAHNGGLSKAEFLSGQPVLVTSGLDNSLKSWIFDYSPIPRILHSRSGHAAPWLLSAGKDRSNIRKKATLKAPEIVCLASSLNRDGGWESVVTGHKDDKFARTWFWGRKKAGRWVETGDGNVRSGLHRQRYKAVTGVVVDSLNRNIISCSLDGKIKFWVSITGMRYHAPNDLIAVSCDDLSIRVVDIETKKTIRELWGVWDLPTGHLIDAMRMETQCTALPTVSGPMKQIVKVLPKRQTMLFSATQTTKVEDLARISLRPGPLYINVDNKKEHSTVEGLEQGYVVCDSDKRFLLLFSFLKRNLKKKIIVFFSSCACVKYHAELLNYIDLPVLDLHDVAARGLDSAKEGYKSYLQAYASHSLRSVFDVGKLDLIKVAKSFGFDAPPRVDISAGDTPKKRLIAISPNIDLSKSVAYKSGEIIFQDKASCFPAYDPLIIDSNKGRAEGSGPVRGRMKKQGMPEPLKSNGAANGKKNSAAQNATKGKAAPLPADLMNDEDNQKAEQAELAMQTAGSEEGEANETPLAQALINRVPLGATPEYLAGHYILLGAKNVIVCNYDAREFPRVIGGFDRVLLDAPCSGTGVIAKDASVKTNKTERDFLMLPHLQKQLLLSAIDASKTGGYIVYSTCSVTVEENEQVVQYVLNKRPNVKLVETGLAFGKEGFTSYMGKSFDKNMKMTRRYYPHAYNVDGFFVSKFKKTELDELDIDKTPIRWDDGEDEEYMVKALVPDFEQAAKRFDGNLYQEYYSVSKMMTGVKNGTLHQGIFNVSPYNYLEGSVNVPAFDKSLLVLGRENINRSVQGDVVVIEVLPKDQWKEPSTKIIEPTARVVGVVKRNWRQYVGHVDESSVSQQGRKQQTVFLIPMDKRIPKIRKGMIGLYLQVWMILNDFLFGNDFLKKWIVDAPVSLLGTPSEEMSKRIKKEEEARVAERKEKKLAEKLKAAVAKNDAEIPLLQKFSGQLFLQFEEHRPLLSLFIDNFDTPIDGVEFEQVVTELEHDTIRYEMRSEGLMIQFRVERENTAVTKILADIPDNKRDGNGMLYTADGMLHMSESSMKARTTLVKSVYMKRLKKETVIGWLESLRKSIFFNNIRALVVADINRPAPVQAWDPLISSLDLLPQHTLLSHDGLGQAIIPMPSDSSFLLTNSRGPSSYTDPQLPALRVALSFLRAVEGPLWTAIRGTGLGYGSSFHNDLDTGFVQFSVYRSPDAFRAFAAGKKILSGELEAIFDFNDASADMKSKEIKRLALHELLDYVANNRQVITEAMYPKVVEMFSKNLFRPILQLLEERDFLKTTLHRIYGKFLNLRSYIRRSINNVFFQFVYETERFNGIAELLEILGSIINGFALPLKEEHKLFLTRVLIPLHKVKSLSMYHPQLAYCIVQFLEKDAALTEEVAERAYFWNNEYFCNLVSDNVEIILPIMFAPLYHWNGMVYNAMKLFMEINPQLFDDCSHDYTEAEAREQARGNKWKALEEQAGRSKTNGTIAWSKTSAYGDPELHHVIGSLLAEEGEAYDAERHLILGTKDSAEVLAKMEYESHTAALWECAGHDPFARGECGVDGAGGNIASVEMSRDLFPEIETLLSTANPYIRRKAALCAMRICKKVPDLQEHFLEKAANLLSDRNHGVVEKFRPPEHDVTGVTDPFLQVKILQLLRVLGRDPETSEQINDILAQVATNDSSKNVGNYEAVLTIEADSGLRVLGVNILGKFLSNRDNNIRYVALIKVVAHRNECLRDPDILDLSFTLINESNVRVLIRELLAFLEVADNEFKPIMTSQIGIAADRFSPNKRWHVDTMLRVLTLAGNYVKEQILSSFIRLIATTPELQTYAVQKLYTSLKKDITQEGLTLAGAWCIGEYGETLLGGQVVDLFSTLNSSYATQIATEYIPAQIDR
B.dendrobatidis      MYILGWEIFGHVEAVNLLGSTKYSEKQIGYLAATLMLNETHELTRLVVNSIRRDLESHNEVFNCMALHAIANIGGREMSESLINDIFKLYTVSLTLLRLYRLRLTVLDELLTILSKILSNPNPQQLNAQNAVLFEAVNLAIHLESRHSLQAVVILGEFIVSKETNLRYLALETMSHIAALGDPLSSLRNHRITVIDSLKDKDISVRRRALDLLFSMCDVDSARDIVTDLLTYLNSADYEIREEMVLKIAILAEKFATEYTTTSGDHIGDAIWHRVVHITTNNEDLREYATYTTLQALKQPCHDKMIKLGGYARMIPQSVKIWLRACDLETDPKAQRALEYIPNSVKIWKAAVSLEADEDARILLSRAVECVLSVELWLALARESYENARKVLNKARQAIPTSHEIWVGAAKLEEQNGRMVKVIERSVSKLLERWLTEAESCERDGFEKALPIKARATLEKARIMNAKVPEFWDCPTSGLLWSEAILMEARPQRKARSADALKKCENDPMVVATIARLFWAERKLDKARNWFNRAVKTNPDLGDSWGWWYKFELTHGTALEVMNRCVLAEPRHGTQNVGKKTMGVNLETARFQDFEENGSRVTLFLNLANDPTIEEYQLEKHVLVILTDMSSREVSAAREEVPGRYPGYMYTDLSTIYERAGRVAGRNGSITQIPILTMPNDAAMKAVVGEEALNQEDKLALEFLEKFEKTYIAQGTYEGRTIFESLDLAWSLLRIFPKEMLNRIPQKILGEYYQRAASALPQFAVSYHQSRWNYNNEDDVKTVDAEFDKHDIPYDVLWLDIEHTDGKRYFTWDSAKFSTPKEMQKNLAFKERKMVTIIDPHIDNYYVSKEALDQGLFIRDAQGNVFDGHCWPGNSNWKSKFAPSLWSVFNGPEITMPKDNLHHDGWEHRDVHNIYGQSTYEGQLARGKRPFVLSRAFFSGTQRFGAIWTGDNTASWDHLAASVPMILSIGISGIPFAGADVGGFFGSPGPELFTRWYQVGALQPFFRGHAHIDSKRREPWLFGEYTTISEIMARVRPRSPFDPAIIDANVKASIDLAFENIWKKDAIAAMAFGTATVPKVDKICGPGNQYVTAAKMIAQSDLSIDMPAGPSELDTMDEALAFSNEYAPEHLILNVDHARDLVDRIKSAGSVFLMVVDAMTAVKSTSEKGEARYPIKAVNILKAHGKSVKESTLVKGYALNCTVASQAMKTRIQGAKIACLDINLQKARMHGVHIVIDDPDKLEDIRKREIKITTERIQKILDAGANVILTYLGHRGANHDCLCKSFKAATEAAIQAKEKYGALVEKVRPVSIVDPDHYVNIARRRAEEMNIFCNQFENMANYQTHLTTTGPEVYSNLGKMDAFVMGAGVSDYLKPRIKVVLADPDGSGLYNKLKFNITPEQAEGKTIVEGIGNTRITAILLLFNGCIDDAVQVSDQDAIEMSRFLMREEKCDSRKISPKKNERNVLITSALPYVNNIPHLGNLIGSVLSADVYSRIRGENVLFIIEEKLSCKQLCDKYFTIITQDIYLKLEKNGHVMEDTVTQLYCNQHADRFVEGTDARGDQCDSCGKLLNAIELKNPRCKLDNAAPVARDSKHLFLNLTGQQEKLTEWFKKASGCWSANSQTITNSWLKEGLKPRCITRDLKWGTPVPGYNKVFYVWFDAPIGYFSITANYTKWELWWKNPKVKLYQFMGKDNVPFHTVIFPSTLLGTNENWTLLHHLSTTEYLQYESGKFSKSRGVGVFGNNVVDSGIPVEVWRYYLLSIRPESGDSYFSWNSFIAANNTELLANLGNFVNRLVKFINAMPSTSEGILRQLNLPMRITDTWNADITGHKIGAAEYLFKRLDESLEEKLRQKYSGKMKHTAKEYRDQGFTRPTVLIIAPFRNRAFQIIKTFFALSGCTSQENKKRFMDEFSPVDEADKRKPEDYRKIFAGNIDDCFRIGIRFSKKQMKLFSPFYSSDVIVASPLGLKMIIGSEGRVRSYALDGRAKVRHQFKIGDLSFLICTERMTISIKIIHRALKEDFGFKHILWVFSGRRGVHCWVSDERARKLTVESRRAIVSYLEIIGDNMAQKNLLHPSLALSYDVCLKYFEPVLLDKMQILATPERWNKVLRIISDESICKSLNGIWSSNPSSCREKWNQLKRQKPALKVLPRNIILQYTYPRLDSNVSIGLNHLLKSPFCVHPKTGFLDLVAKRASSVKYILIDTPGQIEIFTWSASGAIITDTLSSTYPTVILYIIDTPRSTAPATFMSNMLYACSILYKTRLPFVLVFNKIDVVSYAKEWMTDESFQAALEDDYMGSLIGSMCMVLEEFYSNLRVVGVSSVTGEGMEELFEAVSESAKEYETEFKPELERMLKQKKDQNERIHVMKGAHDASIHSCMFYNGTSILVTASSDNSIKQWMFDLDGIPRLLRLRSGHHKPNILSAGQDQVSLEKKAHIKFPQIIQFDANPAKEKEWSNIITCHANQATARIWSFQRKAIGKHQVSKDGAIKSGLHRTVFKAVTVIAPDNVNRFVYTASLDKTVKFDSPVSHMLLHSQSGLLALATDSMGIFVVDTDTKKIVREFWGTWDLPTGYLIDGFRVSEIPTSIPASGGPMHKIIGLLPTRQTMLFSATQTTKVEDLARVSLKKAPLYINVDEHKDMATNEGLEQGYVICPSEQRFLLLFTFLKKNLKKKIIVFFSSCNSVKYHAELLNFIDIPVLDLHDVAARGLDSAKDGYRSYLQAYASHSLKKIFDVGVLDLQRVAKAYGFTVPPSVNLGASTDQARRLLLLPPSTDLHEDKLLLQGHIVLQDKASCFPAYSPPCIDADRARLDARNHRRGQAKKQRDPAPLEHVEPASTVSKKKQAFKSESSGSPKKEYLESDDEEKAKEEEELINLEEKREADEANEVALAQCLINRVPIGATPEYLAGHYMLMGVRNTVVCCYDGKQFPNVIGGFDRVLLDAPCSGTGVISKDQSVKINKGDEDFQILTQIQKELILSAIDHSSTGGYLVYSTCAITVEENEEVINYALNRRPNVKLVDSGLDFGREGFISFRGKQFHPSMALTRRYYPHTQNMDGFFVAKLKKTNGNEQEEAQSSVDFNEKEDQVLIAESVVPDMEHSARRFHGFTYTEHLSPIQLSAGFKSGAFHQGVLNISTHNFLEGSSCIDGQETIVQIVGRDHLNRGVQGDVVALQILPKSEWLAGISLVIDPTARVVGIIKRNWRPFCGTIESTTVQTINTQMQSVFFWALDKRIPKIRRYPSGHYVRTWVVRPDIIRHHKLTCQWLLEKPCEVLMIPSSKLALEQQKIEQCGIQDRVKVKLKAEADRALAENKINITLMAKFPTPFACQVVELRPYLVLFQELFETDLLGMEYQEVVRYASQVFVSHEAAGQVLMVSAVSECADTVAKNLLSNITEIKRDGACMLSAVTTRLYSALSSKNTSDIFTQEKFLRGIVKSKVKDHLNQLKLAILFIQIGVPKNFSLSGDDILCIWSTEFTKQTDQPNPFQYSHLDLGRGLVPIPLTTSYVSQFVACDVFHPHPDYFATVLLAEILSRSEGPLYDAVRGPGYAYGVSLSVCLWIGQLSLDLYDASEPHKSVMAFYRILSGMIETLFDFNEALSDLKCKEIKRQTLAELVDYVSNNRSVITEAVYPEIMNMFATNLFRTLLELLDERDFLKTTLHRIYGKFLNLRAFIRRSINNAFFLFIYEDERHNGIAEMLEILGSIINGFALPLKEEHKVFLTRVLLPLHKAKSLTLYHPQLAYCVVQFLEKDPTLTEEVAERAYYWNNDYIVNMINDNVSAILPIMFASLYHWNGLVYNALKLFMEMSPKLFDDCTNRYKMERKKQKDREDIWARIELDAAANASKLCTRWSKHQDNGDPQIHHMFGSKYFQHYRYYDAESHFVHGNIDSAKALGVMAAETMDQGYPFYTTLTIAETAAADQKQDNANIASQEMSRDLSNEVERLLGSTNSYLRKKAALCALRIIRKVPDLIENFLERTQALLSERSHGVTPVVREPEHDVGGISDPFLQVKILRLMRVLGANASASETMNDVLAQVATTEASKNVGNYETVLTIESDNSLRVLAINILGRFLSNRDNNIKYVALTKTSQHRSECLRDGDILDLSFFLINPTNIRILMRELLSFLEVTENDIKSSVASRICDYAGRHRPNKRWEIDTVTRVLRVVGAFVDQNVVNHFVKLVSTGDAVHQYAVRKLYNIIKNEGIQEGLLQAAFWSIGEYGDVLVGFGVVELIAFLRGPYATGFVKEYAQAVVEN
B.dermatitidis       VYIQGYDIFGHLEAVNLISANKYSEKQIGYLAVTLFLHEGHELLHLVVNSIRKDLLDHNELNNCLALHAVANVGGREMGEALGVDVHRLLISPLTLLRLYRLRLHVRHLIRQSIEKIMNSPNVQQNNAQNAVLFEAINLLIHLDTERNLTISSRLGRFITSRETNVRYLGLEAMTHFAARAETLDPIKAHQDIILGSLRDRDISVRRKGLDLLYSMCDTSNARPIVNELLRYLQTADYSIREEMVLKIAILTEKYATDAQSLAGDHVSDEVWQRVIQIVTNNEELQAYAAQHLLQYVKGDCHDSLVKIGGYIKNNDTSTRLWIEAMRLESDPRAKQAILHIPQSVAIWKEAVNLEEDADARLLLAKATEMILSVELWLALARETPENAQKVLNAARKAVPTSHEVWIAAARLQEQMGGRVNVMKRAVQELLKRWIAEAEKCEEEGAEKAVVVKARSILDRARLAVPKNAELWEVPNSGLLWSESIWLEPRTHRKPRSLEAIKKVDNDPILFVTVARIFWGERRLDKAMTWFEKAIVSNSDLGDVWAWYYKFLLQHGTDEDVISKCISNEPKHGEANAHKSTMGVNMETSRFRDFEENGSRVTLFLNLANDPTIEEYQLEKHVLVILTDLSAREVSAAREEVPGRYPGYMYTDLSTIYERAGRVEGRNGSITQIPILTMPNDAAMKAVVGEEALSAEDKLSLEFLDKFERTFISQSPYESRTIFESLDLAWNLLRIYPKDLLNRIPRKIIEEYYQRSGRAKGHFAIGYHQCRWNYVTDEDVRDVDRKFDLYQIPYDVIWLDIEYTDHKKYFTWDPLTFPDPDGMQKQLDDSGRKLVIIVDPHIENYPVVDELKSKGLGVKNKDGDIYDGWCWPGSSHWSTLFKSNMWSVFNGPETTMPKDNIHHGGWEHRDLHNLNGNATYHAMLERGERPFVLTRSFYAGTQRVGAMWTGDNQANWEHLAASLPMVLNNGIAGFPFAGADVGGFFGNPSKELLTRWYQTGIFYPFFRAHAHIDTRRREPYLAGEYMSITDIVALVKPKAPFPEEQISPETAKAIDVSFENIRKADAVAAMAYGTESVSKVDKILGPGNQFVTAAKMLVSNDVSIDMPAGPSEVKDVEEALALSNRYAPEHLILQLKDAADVVPLVQNAGSVFIMVVDAMQQVKMISPRNEVKYPVKAVNLLKAHGKSATESLLVHGYALNCTVASQAMVTRVTDAKIACLDMNLQKERMKGVHITIDDPQQLEKIRERESGIVLERVEMILKAGANVILTSLGHRGSNHDSLCKQLKSAVEACIQSTEKSGAIVDRVPPAPIVETRHFVNRARALAKSHSPFADQFENPANWQAHYRTTGPEIFAQCGKLDAFVAGAGVALFLKPRLSVVLADPQGSGLFNRVRYGVDVKEREGTTIVEGIGINRVTVNFEAGRELVDDAVRVTDAQAIAMARWLVEKDLEMEQKILPKKGERNILITSALPYVNNVPHLGNIVGSVLSADVFKKACGRPTLYVLEEGVTPEELCAKYNTEISQEIFKRLYENGFLTEKTAEHPFCEKHADRYVEGEDARGDQCDKCGNLLDPFELKNPRCKLDGATPVLRNTRHIYLMLDKLQPEIEAWVHPAIGDWPKNSRVITESWLKEGLKDRCITRDVKWGVPVPGYKKVLYVWFEACIGYPSITANYTPWELWWRDPDVQLYQFLGKDNVPFHSVIFPGTQIGTRDKWTKLHHLSTTEYLNYENGKFSKSRGIGVFGDNAQETGVPADVWRYYLLKNRPETGDTQFEWRSFVDANNSELLAKLGNLVNRMVKLVASLPATSASILEQLNVPFTIPSGWEPLIKGHKIGKAKYLFSQIDPKKADEWREMFGGSLNHILKELRDQGFTRPKVLIILPTRQACVRVVESITKLYHAEQQENKSRFYDTFSAADKSWEDKPDDFRELFGGNDDDMFRLGLKFTRKTIKYFSQFYNSDIILASPLGLRMVMDKEDRVRNWYLDGQAKARTHFFSGRHSALLYTERATMAIKVVDAALREDFGFEHILWVYSGRRGAHAWVCDRRARDLPDDRRKAITGYLEAIGSQSGKKNLLHPHIARSLEILKPYFASTILVEQDTFSKPEQAEQLLSLLPDKPLADALRRKWDSAPRSSVNKWNDIDADTKALLEAKQDIALEYTYPRLDAEVGKKLIHLLKSPFVVHPGTGRISILEKRAFPIEHILIDTPGQIEVFVWSASGSILLETLASSFPTVIAYVIDTPRTSSTSTFMSNMLYACSILYKTKLPMILIFNKTDVKDAAKEWMSDEAFQTALREEYMGSFLNSMSLMLEEFYQHLSVVGVSAMTGDGVDEFFEAVEEKRKEFERDYKPELEKKRKEREMVNGRVGVLRDAHEPGISKIEFLNGQPVLVSTGTDNALRSWIFDFSPVPRPLHSRSGHSAPWILSASKDRSHVKQKSRTKTPEITCVACSLNRDGGWESVVTGHRGDRFARTWFWGRKKAGRWAATRDGEVKSGMHRQSFSAVTGLMVDALNTTVISCGLDGKVKFWCSITGLRQNASSDLIALSCDDLSIRVIDIETRKLVRELWGVWDLPTGHLIDAFRLANTCTALPTASGPMRQIVKILPSRQTMLFSATQTTKVEDLARISLRQGPLYINVDHRKEHSTVEGLEQGYVICDSDKRFLLLFSFLKRNLKKKIIVFFSSCNCVKYHAELLNYIDLPVLDLHDVAARGLDSAKDGYRSYLQAYASHSLRSVFDVHKLDLVKVAKSFGFPTPPRVDIAASRDQGRRLLAVPQTAELTSSTAYKEGRIILQDKASCFPAYLGGLMDASQARSKGSGKYRGRMKKQGPPPALPRNSLDRNVVKAMKPAVRDNKSGAEDDDVSDIEGNETEAELELAIQTAGGRPSEANESPLAQALINRVPLGATPEYLAGHYILLGCKNTIVSNLDAREFPKILGGFDRILLDAPCSGTGVISKDPSIKTSKTERDFLALPHMQKQLLLAAIDASKTGGYIVYSTCSVTVEENEGVVQYALRKRPNVKIVDTGLNFGSPGFKSYMGKKFDDKMPLTRRYYPHRENVDGFYVCKLKKMEEAEEVVDRAPIIFDEEEDATYIARALMPDFEQTSKRYEGLFYPEYYSMSKLMTGLRAGTLHQGVFNVSPYNYLEGSVQVAAFDKSLLILGRDNSNRAIAGDIVVVEVLPRDQWKVPSTKIIEPTARVVGIVKRNWRQYVGNIDKISSGTSGRRQQTVFVIPMDKRIPKIRRYPTGHFVRSWKVPTDFLFGKDFIKQWISDAPVSVLGVPSSKLAAKLKADELSRVEERQKAQLAKKLEEAKAENDKEIPELAKFKGPLFIHFEELRPLLAVYMEAFHLPVNGVPFEQVVVELEKDTISYGMDHEMLIVSFQAEPDKAITTRLLSDVPDAKRSGSSMVDAVHTMVTHTESISRAMTPLTKALYLKRTKREVIVSRMEEIRKQLFFENFRIFVIADMDQHKPSSAWEPFVRRLDLNPLRDRLTDAAPGTAIVPMTIDSSFLLTSAKGLDSYNHPKLPALLVTMAYMNAVEGPLWVAIRGTGLAYGARFIHNVDSGFLYLEVYRSPNVHRAFEEGKKIVSGALEGIFDFNDPTGDMKSKEIKRLALHELLDYVANNRSVITDPMYPRVVDMFAKNLFRPILQLLEERDFLKTTLHRIYGKFLNLRSYIRRSINNVFFQFMYETERFNGVAELLEILGSIINGFALPLKEEHKLFLTRVLIPLHKVKSLSMYHPQLAYCIVQFLEKDSALTEEVAERAYFWNNEYFCNLVTDNVETILPIMFAPLYHWNSMVYNAMKLFMEINPQLFDDCSHDYTEAEAREKNRQGKWDRLQLLAQSRKSITLVAWSRFGELGDPEIHHEIGSLFAQENEPYDAERHLAIGTADSAEVLARLEYDPHTAGIYQYGMERALAYGELGIKQSNGNIASVEMSRDLFPEVESLISTANPYIRRKAALCAMRICRKVPDLQEHFIDKSKALLSDRNHGVIEKYRPPEHDVSGITDPFLQVKILRFLRVLGRDAATSELINDILAQVATNESSKNVGNYEAVLTIEADSGLRVLGVNILGKFLANKDNNIRYVALIKVVAHRNECLRDADILDLSFTLINEGNVRVLVRELLAFLEVADNEFKPVMTTQIGIAADRFSPNKRWHVDTMLRVLKLAGNYVKEQILSSFVRLIATTPELQTYSVQKLYASLKEDISQEALTLAASWVIGEYGDALLGGQIVDLFTNLNSTYATQTVTEYIPAQIER
C.albicansSC5314     IYLIGNPVFGLKESFQLLQSNIFSEKKLGYIAVATLLDNENYILENIHTDLVRDLQSNNEEFNCLAIQFIAIIKESDLWLELVDMVYASVTSPIALKSLLKLQLNTINQLRQVVAKSIQNIGLPNRNSQSSILFQAVSLAVFLEASPEAGAMNALLMLLTSNETNTRYLSLDALIKLTARSNSKDNFDKALNIIMKLLRDKDISVRRKALDLLYTICNFENYNIIISKLLDYFPNADFLLKSELAIKIAVMAEKFATDSTSIGGGFMSNEVWERIVQIVVNNESLQKKTCKLLINLLRRPLSESLIKVAAFLNYNPKSEKLWLKATDLETNNINKKGLEKIPNNDQLWEKLIELENDNMVKKLLLKAVQLCQNWEFWSALLNSNYEESKKILNQARKSIKGVKNIWITACQLEEREYNKLKLMDKAMKEIMTKWYKLACDSERENFEKAIIIRARSILDQAILQNPNNPEIWQFPTDPWLWIINLSIPKMSQRKTIFLDALKATNNSNLILLISGVFFWFDGKYSKSKNWFERSLQSDNTNGDIWSWMYNYLKKFGTSNSFLIDYESKYINKGHKNYNKSPMGVNLETSRFQDFEENGSRTTLFLNLANDPTIEEYQTERHVLTILTDMSSREVSAAREEVPGRYPGYMYTDLSTIYERAGRVEGRNGSITQVPILTMPNDAAMKAVVGEEALSTEDKLSLEFLEKFEKNFISQGAYENRSIFESLDLAWSLLRIYPKELLNRISPKILEELYGRDDEDEELFSLGYHQCRWNYNDEKDVLDVHAKFDEYEIPYDTIWLDIEYTDEKKYFTWHKENFATPEKMLRELDRTGRNLVAIIDPHITGYDVSDEIIKKGLTMKDSNNNTYYGHCWPGESVWDKKHQPNIWSVFNGPETSAPKDNLHFGQWEHRSIHNVFGETTFNSLLNRPERPFILTRSYFAGSQRTAAMWTGDNMSKWEYLKISIPMVLTSNVVGMPFAGADVGGFFGNPSSELLTRWYQAGIWYPFFRAHAHIDSRRREPWLAGEYTQYRDIMKLVLPQAPFPADDISEEMKAAIDLSMQNIEKATAVTAMAYGTESVLKCDKILGPGNQFVTAAKMYVQNDCSIDMPAGPSEVKTYKEAFDLSNQYAPEHLILQIDDAPSYVPSIENAGSVFVMVVDAMLAVKTTNGKGETKYPVKAVNILKAHGKSALESVLVDGYALNCTVASQAMVKSVKNAKIACLDINLQKARMAGVQINIDDPDQLEEIRKREYGIIIERIQKILASGANVILTNLGYRGPNHDSLSKSLKSALEACVTSLEKLGAELEPVKSASIVDPNQYTNAARRGALAVNQFADQFENDFNWRIHYETTGPELLQQMDKIDVFINGSGVGRCLKEYNKIVLADPQGSGLANRINYGVDSVEKEGTTLVEGIGLNRLTWNFKQAEPYIDEAIRVTDDQALKMAKYLSINDLDQADKILPKSDERNILITSALPYVNNVPHLGNIIGSVLSADIYAKNRNYNTLFILEEKVTPQQLCDKYHTEIAQDIFLKLHNKGYLEEKTTEQLYCEHHADRFVEGTDARGDQCDKCGNLLDPLELINPRCKVDGNTPVVKESTHIYLKLNDLEEPLKEWVLDSSGAWSRNSKNITDSWIKRGLEPRCITRDLIWGTPVPGYNKVLYVWFDATIGYVSITANYTDYLKWWKNPEVDLYQFMGKDNVPFHTVVFPASQIGTGDKWTKLHHLSTTEYLQYENGKFSKSRGVGVFGNNAKETGVSPSVWRYYLASNRPETQDAHFSWDEFVAKNNSELLANLGNFVNRIVKFVIAMPETTVKIDQILNAPALITNKFELVLLGHCIGKAQYLFTRIDDKKIDEWRKLYGGQLNHIFKELRDQGFTRPKVLIMLPTRDACYEVVEQLIKLSGTEQQENKKKFNDQFYVKATPPATKPEDFRDAFKGNNNDFFCIGLKFTRKSLKLYSSFYSSDIILASPIGLSMILENPDRIRMWSINDQAKTRQEFASGKIKLLLYTERIQVGSKIIEAALREDFGFEHLVWVFSGRRGAHCWVSDKRARELDETSRKAIIDYLDVLKNQNGSLNIFHPHVERSFEIVKKEFLNVILQEQDPWNTTSQVDELLAFIPNKALQIELKNKWKGQTSTSKEKWDDISTQVAQLTEAKKDIIIYYMYPRLDVQVSRQVIHLLKSPFCIHPGTGNIKLIDKKQDKINNVVIDTPGQIECFIWSASGSIITESFASEFPTVIAYIVDTPRNTSPTTFMSNMLYACSILYKTKLPMIVVFNKTDVTKDAKEWMTDESFQMAIQKDYMSSLINSMSLMLEEFYSNLDVVGVSSYTGQGFDKFMEAVDNKVDEYNEFYKAERERILKQKEEDKKRVHVLRNAHKGGVANAKFLNGQPIVLSNGGDNHLKEFVFDIVPPPRHLRSRGGHSAPFLLSASRDKTQKSKDGSMKFPEIISISSSYAREGDWENIITAHKDETFARTWDSRNKRVGRHLNTIDGIVKSGLLRKKYQAVTGLAIDGMNRKMVSCGLDGIVGFYAPITSMIYHKSSDLVACALDDLSIVVIDVTTQKVIRILYGTWDLPTGGCIDGVILPIVATAVPNASGPMKQIIKVLPNRQSMLFSATQTTKVEDLARISLRPGPLYINVVPEKDVSTADGLEQGYVVCDSDKRFLLLFSFLKRNVKKKIIVFLSSCNSVKFYSELLNYIDLPVLDLHDVAARGLDSAKDGYRAYLQAYASHGLKTVYQIDKLDLKKVSASFGLDQVPRVNLGGTKKQKRSLFGVHPREKITSTEAYRLGEIIIQDRASCFPSHNADVIDADSKRVKGSGDRRGRAKKQGVPPTFPKSSTSSSKQTDRTESSKPKPEEVENKSLFDDSENEERLEKELETKQAKAEEGEANEIALAQALVNKVPIGATPEYLAGQYILLGCKNTIVCNYDAREFPKVIGGFDRVLLDAPCSGTGVIAKDESVKVSRTEKDFMQIPHLQKQLLLSAIDHSSTGGVIVYSTCSIAVDENEAVVDYALRKRPNVKLVDTGLTIGKEGFTSYRGKHFNPKISLTRRYYPHTYNVDGFYVAKFKKIAKEKENAARAEAEFDDEEDKEIMEKSLVLDLENNCKRFEGTSFPEYYSNARIMAGIKNGTLYQGILNVSSYNYLQGEVSVPAFKKPLLIQGSKNLNRAFNSDSVIVELLPKDKWKEPSTTIIDPTAKIVGVMRRSWRYYVGQIAPSSVNLTGHASRSCFVILMDPKLPKIRRYPNGHFVRAWVVPLEFIYGAQLIDTFFVQNKATILGKPSSKLNESMKLQNKQILEDIKTKDLQLKLEAAQKINDKPIPLITQFPQPLFIHFENLLSYMSVMEEIFSLSIDGIPYEKVIADINRDLIEHQLDDELITVKIKFEIKNIIIEKIINSLPEKKRNDELMMHSSQCRHLFNNSLRKAQDSIYTESFYKNLLEEEIEKDLNKFKQQLFLDNIKVIILGDVTKKNPVSSWNRFINPPPFKDSYQYRSSLGCHGAVVNIPADSTHLTSITKIPHGYLDEDIFRIALATELLTVMEGPFWKAIRGAGLAYGVHMNRNIETGYLSFVIYRGSDCIQSWCKAKTIINGEISNMFDFSDPTFDIRGKEIKRITLQELIGFISNNRFTYTDEMYKHVVTMFKKNLFRPILRILEERDCLKTTLHRIYGKFLSLRSFIRKSINNVFLQFVYETERFNGIGELLEILGSIINGFALPLKEEHKIFLVRVLIPLHKVKCLSLYHPQLAYCIVQFLEKDPSLTEDVSEKVCYWSNEYFLTLITENAEVVLPIIFASLYNWNSLAYGALKVFMDHNPILYDHCTVLYHQQKQREANRKEGWKRVEELVRQIKNKKSLNWSKSPGCGDCELHHLFGSKFLKAKVFAIAELHLVLGTFESVPLYINYLVQEVDPGVFQYRGLAPVEYGKINVQQGNKNIASPELARDLYTNVETIIDSKNVYLKKKACIVAAKLIEKEPELAEFFITKINSLINEKQPSLRSTLIKPDYDVTGTTDPFLQVSLLETLRILGRPPQYLEQINDILTQVASNDSGKNAAHYECVKTIQSDQSLKILGVNILGKFLSTKDNNTRYVALLTVVTHRSNCLSDGDILELSFGILNEQNIRVLAREILTFLEKCDQELKSYVTSQLTIAANKYAPNDKWHFDTLIRMLKVGGNALTPDIISNILALILQCDELKKHVASKLVASCLETTNQYGLALITSWTMGEYGDLILGTNLSQLIDDINNTNFSESTIQYINQVIET
C.albicansWO1        IYLIGNPVFGLKESFQLLQSNIFSEKKLGYIAVATLLDNENYILENIHTDLVRDLQSNNEEFNCLAIQFIAIIKESDLWLELVDMVYASVTSPIALKSLLKLQLNTINQLRQVVAKSIQNIGLPNRNSQSSILFQAVSLAVFLEASPEAGAMNALLMLLTSNETNTRYLSLDALIKLTARSNSKDNFDKALNIIMKLLRDKDISVRRKALDLLYTICNFENYNIIISKLLDYFPNADFLLKSELAIKIAVMAEKFATDSTSIGGGFMSNEVWERIVQIVVNNESLQKKTCKLLINLLRRPLSESLIKVAAFLNYNPKSEKLWLKATDLETNNINKKGLEKIPNNDQLWEKLIELENDNMVKKLLLKAVQLCQNWEFWSALLNSNYEESKKILNQARKSIKGVKNIWITACQLEEREYNKLKLMDKAMKEIMTKWYKLACDSERENFEKAIIIRARSILDQAILQNPNNPEIWQFPTDPWLWIINLSIPKMSQRKTIFLDALKATNNSNLILLIIGVFFWFDGKYSKSKSWFERSLQSDNTNGDIWSWMYNYLKKFGTSNSFLIDYESKYINKGHKNYNKSPMGVNLETSRFQDFEENGSRTTLFLNLANDPTIEEYQTERHVLTILTDMSSREVSAAREEVPGRYPGYMYTDLSTIYERAGRVEGRNGSITQVPILTMPNDAAMKAVVGEEALSTEDKLSLEFLEKFEKNFISQGAYENRSIFESLDLAWSLLRIYPKELLNRISPKILEEFYGRDDEDEELFSLGYHQCRWNYNDEKDVLDVHAKFDEYEIPYDTIWLDIEYTDEKKYFTWHKENFATPEKMLRELYRTGRNLVAIIDPHITGYDVSDEIIKKGLTMKDSNNNTYYGHCWPGESVWDKKHQPNIWSVFNGPETSAPKDNLHFGQWEHRSIHNVFGETTFNSLLNRPERPFILTRSYFAGSQRTAAMWTGDNMSKWEYLKISIPMVLTSNVVGMPFAGADVGGFFGNPSSELLTRWYQAGIWYPFFRAHAHIDSRRREPWLAGEYTQYRDIMKLVLPQAPFPADDISEEMKAAIDLSMQNIEKATAVTAMAYGTESVLKCDKILGPGNQFVTAAKMYVQNDCSIDMPAGPSEVKTYKEAFDLSNQYAPEHLILQIDDAPSYVPSIENAGSVFVMVVDAMLAVKTTNGKGETKYPVKAVNILKAHGKSALESVLVDGYALNCTVASQAMVKSVKNAKIACLDINLQKARMAGVQINIDDPDQLEEIRKREYGIIIERIQKILASGANVILTNLGYRGPNHDSLSKSLKSALEACVTSLEKLGAELEPVKPASIVDPNQYTNAARRGALAVNQFADQFENDFNWRIHYETTGPELLQQMDKIDVFINGSGVGRCLKEYNKIVLADPQGSGLANRINYGVDSVEKEGTTLVEGIGLNRLTWNFKQAEPYIDEAIRVTDDQALKMAKYLSINDLDQADKILPKSDERNILITSALPYVNNVPHLGNIIGSVLSADIYAKNRNYNTLFILEEKVTPQQLCDKYHTEIAQDIFLKLHNKGYLEEKTTEQLYCEHHADRFVEGTDARGDQCDKCGNLLDPLELINPRCKVDGNTPVVKESTHIYLKLNDLEEPLKEWVLDSSGAWSRNSKNITDSWIKRGLEPRCITRDLIWGTPVPGYNKVLYVWFDATIGYVSITANYTDYLKWWKNPEVDLYQFMGKDNVPFHTVVFPASQIGTGDKWTKLHHLSTTEYLQYENGKFSKSRGVGVFGNNAKETGVSPSVWRYYLASNRPETQDAHFSWDEFVAKNNSELLANLGNFVNRIVKFVIAMPETTVKIDQILNAPALITNKFELVLLGHCIGKAQYLFTRIDDKKIDEWRKLYGGQLNHIFKELRDQGFTRPKVLIMLPTRDACYEVVEQLIKLSGTEQQENKKKFNDQFYVKATPPATKPEDFRDAFKGNNSDFFCIGLKFTRKSLKLYSSFYSSDIILASPIGLSMILENPDRIRMWSINDQAKTRQEFASGKIKLLLYTERIQVGSKIIEAALREDFGFEHLVWVFSGRRGAHCWVSDKRARELDETSRKAIIDYLDVLKNQNGSLNIFHPHVERSFEIVKKEFLNVILQEQDPWNTTSQVDELLAFIPNKALQIELKNKWKGQTSTSKEKWDDISTQVAQLTEAKKDIIIYYMYPRLDVQVSRQVIHLLKSPFCIHPGTGNIKLIDKKQDKINNVVIDTPGQIECFIWSASGSIITESFASEFPTVIAYIVDTPRNTSPTTFMSNMLYACSILYKTKLPMIVVFNKTDVTKDAKEWMTDESFQMAIQKDYMSSLINSMSLMLEEFYSNLDVVGVSSYTGQGFDKFMEAVDNKVDEYNEFYKAERERILKQKEEDKKRVHVLRNAHKGGVANAKFLNGQPIVLSNGGDNHLKEFVFDIVPPPRHLRSRGGHSAPFLLSASRDKTQKSKDGSMKFPEIISISSSYAREGDWENIITAHKDETFARTWDSRNKRVGRHLNTIDGIVKSGLLRKKYQAVTGLAIDGMNRKMVSCGLDGIVGFYAPITSMIYHKSSDLVACALDDLSIVVIDVTTQKVIRILYGTWDLPTGGCIDGVILPIVATAVPNASGPMKQIIKVLPNRQSMLFSATQTTKVEDLARISLRPGPLYINVVPEKDVSTADGLEQGYVVCDSDKRFLLLFSFLKRNVKKKIIVFLSSCNSVKFYSELLNYIDLPVLDLHDVAARGLDSAKDGYRAYLQAYASHGLKTVYQIDKLDLKKVSASFGLDQVPRVNLGGTKKQKRSLFGVHPREKITSTEAYRLGEIIIQDRASCFPSHNADVIDADSKRVKGSGDRRGRAKKQGVPPTFPKSSTSSSKQTDRTESSKPKPEEVENKSLFDDSENEERLEKELETKQAKAEEGEANEIALAQALVNKVPIGATPEYLAGQYILLGCKNTIVCNYDAREFPKVIGGFDRVLLDAPCSGTGVIAKDESVKVSRTEKDFMQIPHLQKQLLLSAIDHSSTGGVIVYSTCSIAVDENEAVVDYALRKRPNVKLVDTGLTIGKEGFTSYRGKHFNPKISLTRRYYPHTYNVDGFYVAKFKKIAKEKENAARAEAEFDDEEDKEIMEKSLVLDLENNCKRFESTSFPEYYSNARIMAGIKNGTLYQGILNVSSYNYLQGEVSVPAFKKPLLIQGSKNLNRAFNSDSVIVELLPKDKWKEPSTTIIDPTAKIVGVMRRSWRYYVGQIAPSSVNLTGHASRSCFVILMDPKLPKIRRYPNGHFVRAWVVPLEFIYGAQLIDTFFVQNKATILGKPSSKLNESMKLQNKQILEDIKTKDLQLKLEAAQKINDKPIPLITQFPQPLFIHFENLLSYMSVMEEIFSLSIDGIPYEKVIADINRDLIEHQLDDELITVKIKFEIKNIIIEKIINSLPEKKRNDELMMHSSQCRHLFNNSLRKAQDSIYTESFYKNLLEEEIEKDLNKFKQQLFLDNIKVIILGDVTKKNPVSSWNRFINPPLFKDSHQYRSSLGCHGAVVNIPADSTHLTSITKIPHGYLDEDIFRIALATELLTAMEGPFWKAIRGAGLAYGVHMNRNIETGYLSFVIYRGSDCIQSWCKAKTIINGEISNMFDFSDPTFDIRGKEIKRITLQELIGFISNNRFTYTDEMYKHVVTMFKKNLFRPILRILEERDCLKTTLHRIYGKFLSLRSFIRKSINNVFLQFVYETERFNGIGELLEILGSIINGFALPLKEEHKIFLVRVLIPLHKVKCLSLYHPQLAYCIVQFLEKDPSLTEDVSEKVCYWSNEYFLTLITENAEVVLPIIFASLYNWNSLAYGALKVFMDHNPILYDHCTVLYHQQKQREANRKEGWKRVEELVRQIKNKKSLNWSKSPGCGDCELHHLFGSKFLKAKVFAIAELHLVLGTFESVPLYINYLVKEVDPGVFQYRGLAPVEYGKINVQQGNKNIASPELARDLYTNVETIIDSKNVYLKKKACIVAAKLIEKEPELAEFFITKINSLINEKQPSLRPTLIKPDYDVTGTTDPFLQVSLLETLRILGRPPQYLEQINDILTQVASNDSGKNAAHYECVKTIQSDQSLKILGVNILGKFLSTKDNNTRYVALLTVVTHRSNCLSDGDILELSFGILNEQNIRVLAREILTFLEKCDQELKSYVTSQLTIAANKYAPNDKWHFDTLIRMLKVGGNALTPDIISNILALILQCDELKKHVASKLVASCLETTNQYGLALITSWTMGEYGDLILGTNLSQLIDDINNTNFSESTIQYINQVIET
C.cinerea            TYILGYKVVGHMEAVNLISSSKYSEKQIGYLAMTLLMHENSDFLRLVVNSIRKDLDSNNEVDNCLALHAIANVGGSEMAEALANDVHRLLISPLTLLRLYRLRLSIRSVLYQVLQTIMNNSNVQHNNAQHAVLFEAISLAIHLDTNSPLTAAVLLARFISSKETNVRYLGLDTMAHLAARADSLDAIKKHQTTIILSLRDKDISVRRRALDLLYSMCDVDNSEVIVGELLRYLKVADYALREEMVLKIAILTEKYATSYKCAAGDHVGDEVWYRVVQIVTNTEDLQEYAAKVVFEHLKAPTHESLVKVGGYVQHVGQSVKIWLAAADLEHDVKAKKALEHIPNSVRLWKETVNLESSSDARILLARAVEVISSVELWLALARETPDKAKAVLNKARKAVPTSHEIWIAAGRLLEQEAEAVKTIELAVRELLTRWLKEAEKCEEDGSEVDKSIKARAVLEKARLVFADKKVVWDQPSSGLLWSLAIFSEARPQRKSKSVDALKKTGDDKNVVCAVARLFWSERKVEKAREWFVRVRRAGESWGDGWAWGLVFERRFGSEATLRAACAAAEPRYGPRNVGKSVMGVNMETARFEDFESNGSRVTLFLNLANDPTIEEYQLEKHVLVILTDMSSREVSAAREEVPGRFPGYMYTDLSTIYERAGRVEGRNGSITQIPILTMPNDASMKAVVGEEALSAEDKLALEFLDKFERQFVGQGAYESRTIFESLDLAWSLLRIFPKEQLNRINPKIIAEFYARKGADTDQWSLGYHQCRWNYVSSEDIRTVQKRFDEENIPVDVLWLDIEYSEGHKYFMWNDKTFPDPVEMINDVAAAGRKMVVIVDPHLEGYPVFKKASELEVLVKPKSGQEYEGWCWPGSSSWKSLFKEAVWSVFNGPEITMPKDNIHHGGWEHRDIHNINGNLTWQAVAERDPRPFVLTRSFYAGSQRFGAMWTGDNLGTWEHMTVGVKMVLANGLGGLSFGGSDVGGFFGNPEPEMLTRWYQVGAFAPFFRAHAHIDTKRREPYLLEDYKGIYEMIDKVKPFPPFAPEQLEDFIRDAIDVAYSNIKKSDAVSALAYGTETVPKVDKIFGPGNQWVTAAKMLVQNDVSIDMPAGPSEVATVDEGIAFSNDYAPEHLILHLQDASDRVAQIDNAGSIFVMAVDAMQAVKTINLRGDIKYPVKAVNILKAHGKSARESVFVSGYALNCTVASQAMKKRITNAKIACLDINLHKARMQGVQILVDDPEQLEDIRRRESEITLERIRKILATGANVILTYLGTRGANHDTLSKSLKSAYEAAVIAEEKVGAEVERVRPASIVDKKQHPNLARQRASVFGQFADQFENKSNFDAHYQGTGPEIWRQTGGIDAFVSGAGCGRYLKTVKIVAISDPEGSGLYNKVKHGVDRKESEGTTVVEGIGINRLTHNFELALPILDDAFRISDAEAVAMSRYLVQNDIEPSVTPLPKDGEKNILITSALPYCNNVPHLGNIIGSTLSADVFSRTRNQRTLYVLKEGITPRELCDKYYTDISQEIFLNLGKNGFLEKQEKEQVYCEGCADRYVEGVDARGDQCDGCSRTLDAVELIKPRCLVDKTHKVTKLSSHMYLKLNEIQPKTEEWIKSSWGKWSPNAVEIIDARLKMGLLPTPLTRDLKWGVPVPGMDKVLYVWFDAPIGYPSITANLTPWKQWWLNPEVDLYQFMGKDNVYFHTVYWPSVQIGDGRNWTKLHHLSTTEYLNYEGGKFSKSKNRGVFGPAAKDTGIPASVWRYYLLSTRPETADAMFSWSDCVAANNNVLLNNFGNFVNRALKFISSMPATGAAIERQLNAPPRVPDVFSNDILGHTIGTPEHLFKKIEESKIEEWRAKFGGNLNHISKDVQDQGFTRPSVLILLPFRNSALDWFHAITSHTPSPQIENQSRFLTEYGLPDKLTSTYPVDHVETFKGNVDDNFRIGVKMTRKSVKLFTEFYGCDLILASPLGLRRSIEKEKRIKPWYLDGLAAARLAFFKGEKSFLLISERISAAVKVLDRSIREHFGYEKLLWVYSGRRGIHLWISDVEAMELSDAQRKAIVGWMNVVSRETSKKNVLPPPLQDALEELVPIFSDLILGDQDCFASENGWETLLEFVPIPQVAERLRRKWSNDPRSSDEKWADLKAQRTQLMHAMEDIILHYTYPRIDAEVSKHRNHLLKAPFCVHPKTGRLDLVEKRADDVDYVILDTPGQIEIFTWSASGSIITDAVASSLPTVVAYIIDTPRTTAPATFMSNMLYACSILYKTKLPFVLVFNKTDVQPHALDWMTDEAFQLALATHYMNSLMNSMSLVLDEFYKNLKAVGVSSVTGDGVKEFFEAVDASREEYEKDYLPELERARKRKEETAGRLHLVRGAHDGAVSSLEWVPGQPLLISSGEDNSVKQWLFDPTSPPRLLKFRSGHHAPQLLTASRDRSSLAKKAPLKFPPVTSMSYSSARAKDWDDILTGHTDETFARTWTMQSKRLGKHTGFAEDSVKSGIRRRTFRAVTGLATDPLNTTLVACTMDGTVNFFSTAVSLTLQRDSGLLAVVCDDMVVRIIDIETRKIVRELGGTFDIPTGRLIDAFKTSSVATTLPSVQGPMKRIISILPNRQSMLFSATQTTKVTDLARISLRPGPVHVDVDKEEATSTVSTLSQGYVVCSSDMRFRLLYTFLKKNLKKKVIVFFSSCNSVKYHAELLNYIDVPVLDLHDVAARGLDSAKDGFRSYLQSYASYSLKKIYDVNKLDLAKVGKSFGFATPPRVNLGPGKGRKRNLLAFAPLTSFVEDPAYLDGRAIIQDKASCFPAFNPPVIDADKRRFLGSGSRRGRAKQQGAPDLSRKQMVGTCQRPSKKPKDSLKREDVEDENLFDDSDNEALRAEELALEADDGGPDEANEVSLAQALINRSPSCATPEYLAGHYMLLGCKNVVVCSYDGREFPKVMGGFDRILLDAPCSGTGVISKDSSVKVNKSDRDFILLSHLQKQLILCAIDDSKTGGYFVYSTCSVTVEENEAVVDYALKKRPNVRLVDTGLSFGREGFTQYRGKTFHPSVKLTRRFYPHVHNMDGFYVAKFKVEADKEEETSKPGIVFDSEEDEKYIQEGVMPDLESPFKRIEKVYYPEYLPSSTLLAGVKAGQLHQGHFNANQYNYLEGSVNVPAFDQSILLIGRENMNRATNGDIVVVEVFPEDEWKAPADEVVDPTGRVVGVIKRNWRPYVCHIDSSSLTSTSLSTQTVFATPVSRLLPRIRRYPEGHFVRAWVVPSDVLYGKALLQKYYIDPPVVVVGRPSGTLAEKLEKDEIKRIEEQVARKAEAELEAAKAEHDRPIPILTSFPGPFFVEYDHLRPLMSTYLSSFSLPVSGLSHEEVVNRLEDETVSYEAASDLFRVSIKVEKAKVVAAKIQQSLPELKRDGNTVLNSLWSDLIFSQSTSRASTVLPQVEFIPQLVKEEVIKEFEEIRKHVTPAGIRFSVSGNVFDPKPRSTWAKYFSKLHLAPASETLSEIGPSKAVMSLPIESAFVSHTTKSIQGFDHPEYPAVRLAAEVLNATESYLWRYIRGSGLAYGAYVSLDPETGLLTFSVYRSSNCIGAFEEAKKVIDGTLDALFDFNDASSELKGKQIKAQTLHEMLEYITTQRGVITENVYPEVVNMFATNLFRSILNLLEERDFLKTTLHRIYGKFLNLRAFIRRSINNVFFQFIYETERHNGIAELLEILGSIINGFALPLKEEHKVFLTRVLIPLHKVKSLSLYHPQLAYCVVQFLEKDPTLAEDVAERALYWNNEYVVNLMSDNLSVILPIVFPALYHWNGMVYNALKLFMEINPDLFDETLQHYKQEQEHAVSQYAAWQMLREKAIRNNGGSAIAWSKHGDCGDPELNYYVGELLDKEGSFDLAEPYLLAGTRDSARLLAEMFLRSSTYGPFTYQSRRALTEAQLAIHAANGNIASEEMSRDLANEIEKLLGSSNTYIRKKSALCALRVVKKVPDIADHFISKAKSLLTDRNHGVLNEFRSPEHDVSGITDPFLQVKILRLLRILGKDAQASETMNDILAQVATNDGSKNVGNYETVLTVEADTGLRVMAINILGKFLTNRDNNIRYVALNKVVTHCNDCLRDGDILELSYALINETNVRILVRELLVFLEVADDEFKYGMTTQISLAAERFAPNKRWHIDTVLRTLKLAGNFVREEILSAFIRLVAHTPELQAYTASKLYLALKADISQESLTLAATWILGEYSDILLGGVLIDLLISLDSPYSNYLIRQFVSREQDR
C.dubliniensis       IYLIGNPVFGLKESFQLLQSNIFSEKKLGYIAVATLIDNENYILENIHTDLVRDLQSNNEEFNCLAIQFIAIIKESDLWLELIDMVYASVTSPIALKSLLRLQLNTINQLRQVVAKSIQNIGLPNRNSQSSILFQAVSLAVFLEASPEAGAMNALLMLLTSNETNTRYLSLDALIKLTARSNSKDNFDRALNIIMKLLRDKDISVRRKALDLLYTICNFDNYNVIISKLLDYFPHADFLLKSELAIKIAVMAEKFATDSTSIGGGFMSNEVWERIVQIVVNNESLQKKTCKLLINLLRRPLSESLIKVAAFLNYNPKSEKLWLKATELEINNINKKGLEKLPNNNQLWKQLIELENDNMVKKLLSKAVQLCQDWEFWSALLNSNYEESKKLLNQARKSIKEVKNIWITACQLEEREYNKLKLMDKAMKEIMTKWYKLACDSEKENFEKAIIIRARSILDQAILANSNNPELWQFPNDPWLWIINLSILKMSQRKTIFLDALKATNNSNLILLIIGIFFWFDGKYSKSKNWFERSLQLDNTNGDTWGWMYNYLKKFGTTDTFLIDYESKYINKGQKNYNKSPMGVNLETSRFQDFEENGSRTTLFLNLANDPTIEEYQTERHVLTILTDMSSREVSAAREEVPGRYPGYMYTDLSTIYERAGRVEGRNGSITQVPILTMPNDAAMKAVVGEEALSTEDKLSLEFLEKFEKNFISQGAYENRSIFESLDLAWSLLRIYPKELLNRISPKILEEFYGRDDEEEDLFSLGYHQCRWNYNDEKDVLEVHAKFDEYEIPYDTIWLDIEYTDEKKYFTWHKENFATPEKMLRELDRTGRNLVAIIDPHITGYEVSDEIIKKGLTMKDSNNETYYGHCWPGESVWDKKHEPNLWSVFNGPETSAPKDNLHFGQWEHRSVHNVFGEATFDSLLNRPERPFILTRSYFAGSQRTAAMWTGDNMSKWEYLKISIPMVLTSNVVGMPFAGADVGGFFGNPSNELLTRWYQTGIWYPFFRAHAHIDSRRREPWLAGEYTQYRDIMKLVLPQAPFPAEDISEEMKAAIDLSMQNIEKATAVTAMAYGTESVLKCDKILGPGNQFVTAAKMYVQNDCSIDMPAGPSEVKTYQEAFDLSNQYAPEHLILQIDDAPSYVPMIENAGSVFVMVVDAMLAVKTTNGKGETKYPVKAVNILKAHGKSALESVLVDGYALNCTVASQAMVKSIKNAKIACLDINLQKARMAGVQINIDDPDQLEEIRKREYGIIIERIQKILASGANVILTNLGSRGPNHDSLSKSLKSALEACVTSSEKLGAELEPVKPASIVDPNQYTNAARRGALAVNQFADQFENDFNWRIHYETTGPELLQQMDKIDVFINGSGVGRCLKEYNKIVLADPQGSGLANRINYGVDSVEKEGTTLVEGIGLNRLTWNFKQAEPYIDEAIRVTDDQALKMAKYLSINDLDQANKILPKSDERNILITSALPYVNNVPHLGNIVGSVLSADIYAKNRNYNTLFILEENVTPQQLCDKYHTEIAQDIFMKLHNKGYLEEKTTEQLYCEHHADRFVEGTDARGDQCDKCGNLLDPLELINPRCKVDGNTPVVKESTHIYLKLNDLEEPLKEWVLDSSGAWSKNSKNITDSWIKRGLEPRCITRDLIWGTPVPGYKKVLYVWFDATIGYVSITANYTDYLKWWRNPEVDLYQFMGKDNVPFHTVVFPASQIGTGDKWTKLHHLSTTEYLQYENGKFSKSRGVGVFGNNAKETGVSPSVWRYYLASNRPETQDAHFSWDEFVAKNNSELLANLGNFVNRIVKFVIAMPETTAKIDQILNAPALITNKFELVLLGHCIGKAQYLFTRIDDKKIDEWRKLYGGQLNHIFKELRDQGFTRSKVLIMLPTRDSCYEVVEQLIKLSGTEQQENKKKFNDQFYVKAAPPANKPDDFRDAFKGNNSDFFCIGLKFTRKSLKLYSSFYSSDIILASPIGLSMILENPDRIRMWSINDQAKTRQEFASGKIKLLLYTERIQVGSNIIESALREDFGFEHLVWVFSGRRGAHCWVSDKRARNLDETTRKAIVDYLDVLKNQNGSLNIFHPHVERSFEIVKKEFLEVILQDQDPWNTTTQVDEMLALLPNKSLQIELKNKWKGQTSTSKEKWDDISAQVAQLTEAKKDIIIYYMYPRLDVQVSRQVIHLLKSPFCIHPGTGNIKLIEKKQDKINNVVIDTPGQIECFIWSASGSIITESFASEFPTVIAYIVDTPRNTSPTTFMSNMLYACSILYKTKLPMIVVFNKTDVTNDAKEWMTDESFQMAIQKDYMSSLINSMSLMLEEFYSNLDVVGVSSYTGQGFDKFMEAVDNKVDEYNEFYKAERERILKQKEEDKKRVHVLRNAHKGGVANAKFLNGQPIVLTNGGDNHLKEFVFDIVPPPRHLRSRGGHSAPFLLSASRDKTQKSKDGSMKFPEIISISSSYAREGDWENIITAHKDETFARTWDSRNKRVGRHLNTIDGIVKSGLLRKKYQAVTGLAIDGMNRKMVSCGLDGIIGFYAPITSMIYHKLSDLVACALDDLSIVVIDVTTQKVIRVLYGTWDLPTGGCIDGVILPVVATAVPNASGPMKQIIKVLPNRQSMLFSATQTTKVEDLARISLRPGPLYINVVPEKDVSTADGLEQGYVVCDSDKRFLLLFSFLKRNVKKKIIVFLSSCNSVKFYSELLNYIDLPVLDLHDVAARGLDSAKDGYRAYLQAYASHGLKTVYQIDKLDLKKVSASFGLDQVPRVNLGGTKKQKRSLFGVHPREKITSTEAYRLGEIIIQDRASCFPSHNSDVIDADPKRVKGSGDRRGRAKKQGVPPTFSSTTSSKQTDHTENSKAKQKSDEVDDKSLFDDSENEERLEKELETKQAKAEEGEANEIALAQALVNKVPIGATPEYLAGQYILLGCKNTIVCNYDAREFPKVIGGFDRVLLDAPCSGTGVIAKDESVKVSRTEKDFMQIPHLQKQLLLSAIDHSSTGGVIVYSTCSIAVDENEAVVDYALRKRPNVKLVDTGLTIGKEGFTSYRGKHFNPKISLTRRYYPHTYNVDGFYVAKFKKIAKEKENAARAEAEFDNEEDKEIMERSLVLDLENNCKRFEGTSFPEYYSNARIMAGIKNGTLYQGILNVSSYNYLQGEVLVPAFKKPLLIQGSKNLNRAFNSDSVIVELLPKDKWKEPSTTIIDPTAKIVGVMRRSWRYYVGQIAPSSVNLTGHAAKNCFVILMDPKLPKIRRYPNGHFVRAWVVPLEFIYGDQLIDTYFVQNKATILGKPSAELNESMKLQNKQILKDIKNKNLQLKLEAAQKFNDTPIPLVTQFPQPLFIHFENLLSYMSIMEEIFSMSIDGIPYEKVISDINRDLIEHELDDELITIKIKFEIKNIIIEKIINSLPEKKRNEELMMYSSQYRHLFNNSLRKAQDSIFTESFYKNLLEKEIEEDLNKFKQQLFLDNIKVIILGDVTKQNPVSSWNRFITPPQFRDSYQYRSLLGCHGAIVNIPADSTHLTSITKIPHGYLDEDIFRIALATEFLTAVEGPFWRGIRGTGLAYGVHITRNIETGYLNFNIYRGSDCIQTWIKAKTIINREIDNMFDFSDPTFDIRGKEIKRITLQELIGFISNNRFTYTDEMYKHVVTMFKKNLFRPILRILEERDCLKTTLHRIYGKFLSLRSFIRKSINNVFLQFVYETERFNGIGELLEILGSIINGFALPLKEEHKIFLVRVLIPLHKVKCLSLYHPQLAYCIVQFLEKDPSLTEDVSEKVCYWSNEYFLTLITENAEVVLPIIFASLYNWNSLAYGALKVFMDHNPILYDHCTVLYHQQKQREANRKEGWKRVEELVRQIKNKKSLNWSKSSGCGDCELHHLFGSKFLKAKVFAIAELHLVLGTFESVPLYINYLVQDVDPGVFQYKSLAPIEYGKINVQQGNKNIASPELARDLYTNVETIIDSKNVYLKKKACIVAAKLIEKEPELAEFFITKINSLINEKQPSLRPILIKPDYDVTGTTDPFLQVLLLETLRILARPPQYLEQINDILTQVASNDSGKNAAHYECVKTIQSDQSLKILGVNILGKFLSTKDNNTRYVALLTVVTHRSNCLSDGDILELSFGILNEQNIRVLAREILTFLERCDQELKSYVTSQLTIAANKYSPNDKWHFDTLIRMLKVGGNALTPDIISNILALILQCDELKKHIASKLVASCLETTNQYGLALITSWTMGEYGDLILGNTLSQLIDDINNTNFSESTIQYINQVIEH
C.glabrata           IYITSNTLFGLDQTMELIQSSVYSEKFIAYMTIELLYEHKDKINDALQYQILLDLRSNDENFVSLALNCVGIVGSLSNDEDIVAEVFQILRSPLAFLTLLKVSLEILNTLRTCISQAIQLFDPMERIVQNTILFSLINFAPKLDPSDDADSVTALCKLLSSSQINIRYLALDSLIKLCSVLGTMNAVRQNLDMISQLLYERDASIIRKLADLLYIFTDSSNVKKTVDDLLQYITSADPNLKSDIAVKIAVLSEKYATDSNSFTSLINDDEIWQRLCQIVVNNPALQRTACEQLLYYFKNSTSEPLIKTGAFIRFQPKSVALWLEGIKYEEQPANKKALREIPAEEEIWKLAVKYNPNYDSLRICKKALEFITSFYFWAILMKEPYEDVMNTLEKVITQNPKQIDLKVYKLMNEEIHKSQCSVIIKELGINSVVWLDKVEIWNKSIVQRTNTSRARSILDKGIVHNPSNVSLITFAKDAELWACRMRLKKSSLKKTLFQDALKATNNSYLILFEVGRSFYNDNQYKVAMKWFDRAVTKQPRFGDGWAYIYNCKQKLNDDDKLLEKVAELDPAYGEKMQYLSSMGVNLETARFQDFEENGSRTSLFLNLANDPTIEEYQTERHVLTILTDMSSREVSAAREEVPGRYPGYMYTDLSTIYERAGRVEGRNGSITQIPILTMPNDAAMKAVVGEEALSIEDKLSLEFLEKFEKTFISQGAYENRTVFESLDQAWSLLRIYPKEMLNRISPKILDEFYDRSEADEQQSSIGYHQCRWNYNDEYDVLSVQNEMDKAHIPFDIIWLDLEYTDDRKYFTWKDESFPNPRRLLEKLSQFGRQLVVLIDPHLRGNKVSDAVVKGKGATKNKKGRLFLGECWPGQSIWKGFFDSNLWSVFSGPETTAPKDVIHAGGFEERSIHNVYGETTFNATREFDSRPFVLTRSFFAGSQRTAATWTGDNVANWDYLRISIPMCLSNNVAGFPFIGADVAGFSGNPEPELLVRWYQAGLWYPFFRAHAHIDSVRREPYLFDGVRNMKEIMHLVNPEAPFPPEELTEEMKESLDLSIENVRKSDAVAAMAYGTESVPKVDKILGPGNQFVTAAKMYVQNDCSIDMPAGPSEVDSYQSAFDMSNRYAPEHLILQIENAKDYVKLVDHAGSVFVMVVDALLAVKTQNPKGETKYPVKAVNILKAHGKSSTESVLVNGYALNCTVASQAMPKQIGNVKIACLDLNLQKARMAGVQINIEDPEQLEEIRKREAGIVLERVKKIIDAGAQVVLTYLGTRGPSHDSLSKSLKSALEACVTSLEKLGAIINPVKPASIVDPDQYVNAAKKACDDYLEFSDQFENEHNWEIHYRTTGPEIYKQLGKVNCFISGCGVSKYLKERIYVVLADPQGSGFYNRINYGVDSVEKEGTTIVEGIGLNRLTFNFLKGEKYIDESIRVTDPQAIKMAKFLSINELNQGSEILPKEGERNILITSALPYVNNVPHLGNIVGSVLSADIFCKSRNYNTLFIIEEGVSPRELCDKYHTEIAQDIFLKLDKNGYLGEESMKQLYCPVHADRYVEGEDARGDQCDKCGGLLDPFELINPRCKLDNAIPEPKTSDHIFLALDKLEPEIKKWVEKASGEWSKNSKTITNSWLKDGLKPRCITRDLVWGTPVPKYDKVLYVWFDATIGYVSITANYTKWEQWWKKPEVKLYQFMGKDNVPFHTVVFPGSQLGTNDEWTMLHHLNTTEYLQYEGGKFSKSRGVGVFGNNAQDSGISPSVWRYYLASVRPESSDSHFSWDDFVARNNSELLANLGNFVNRIIKFVNAMPETAETINRMLNAPALIDEEFHIALLGHNINKAEYLFQRIDEKKIDEWRAKYGGQLNHVYKEFLDQGFTRPKVLIIAPTRDSAYQIVTKLIEKSGLDQVDKKGKFRDQFYDPSFPPSSKPKSFQHIFKGNTNDYFVLGVKFTRKAIKLYSNFYQSDIIVCSPLGLQMIVENTDRIRMWYINDQAKNRTLFNQGRLKVLLYTERISLAMEIINVALKEDFGYNDFVWVFSGRRGAHCWVSDKRARALNDIQRRNVLDYLNVVDRNYDKPSLYHPHLSRSLQILKGHFVDIILEEQDPWRDDQAIKTLLPAFTEKPVIEALRKYWTENPRSSKAKWGDIDTEINRLREAKEDLVLTTLYPKLDVEVTKQTIHLLKAPFCIHPATGNIKLVEKKRDTHDFCIIDTPGQIECFVWSASGSIITESFASTFPTVIAYIVDTPRNSSPTTFMSNMLYACSILYKTKLPMIIVFNKTDVKKSAKEWMTDEAFQQAVREDYMSSLVNSMSLMLEEFYSTLDVVGVSSFTGEGFDDFLDAVDKKVDEYEEFYKAERERILKQKEEERRRIHLLKNVHSGGVTRASFLNGQPIIVTSGGDNSLKEYVFDVVQPPRFLRSRGGHSQPFILSASRDKSHKKNDGREKFPEVSSIAIENARIGEWENILTAHNESKAARTWDMRSKRVGRWTETIDDMVKSGMLRKKYRAVTGVAVDGMNRKMVSCGLDGIIGFYAPITSMVYHRSSDLCAFALDDLSIVVVDTVTQKVVRQLWGTWDLPTGSCIDGVKIESVATNLPNASVPMRQIIKILPNRQSMLFSATQTTKVEDLSRISLRPGPLFINVVSEHDSSTADGLEQGYVVCESDKRFLLLFSFLKRNQKKKIIVFLSSCNSVKYYAELLNYIDLPVLELHDVAARGLDTAKDGYRSYLQAYASHSLKTVYQIDKLDLAKVAKSYGFPVPPKVNIGASTPVKKRLYGIHISDKITSHELYKQGKIIIQDRASCFPAHNPSVIDADPERAQGSGYRRGRSKKQAAPPSLTHEDKDDGKKSKKQKKSKSKREEPADKSLFDDEENEEAEELELHKQNADGAEGEANEIALAQALVNRVPIGATPEYLAGNYILLGCTNTIVCNYDAREFPKVIGGFDRVLLDAPCSGTGVIGKDQSVKVSRTEKDFIQIPHLQKQLLLSAIDNSKKGGVIVYSTCSVAVEEDEAVVDYALRKRPNVKLVDTGLQIGKEGFVSFRGKKFHPSLKLTRRYYPHTYNVDGFFVAKFQKIAKEKEAAARLEAIFEDEEDKEYIEKSAVLDLENPCKRFSNFSYPEYYTNARIMGGLKNGVLFQGSIQISEYNFLEGTISLPRFSKPVLIRGQKNLNRAFNGDQVIVELLPQSEWKAPSTITLDPTGRVVGIVRRSWRQYVGQIAPNSVDLQNGGTQYVFVILMDKCLPKIRRYPLGHFVRDWKAPSDFLYGKKLRDEIFVENKVVVIGKPSAKMNEVLEKEKENLLHSREQQELKQKIDNAKKTNDVDIPILDMFATPLPFHVEELLPYYQVFHELFSLPMDGLSYEQVISQLKDETLETKVTSDLIDIMIKCRAKDVLLENYLDSIVELKRDGPMMLESITNRNLYSRSLKKSIDPLYAESILEDVLESNILPRLETMRSQLRFTKFRILVLGDVSKGGLYEPWNGLLKNMEIPPPLHFVSDICPSGVIITTPSESSFMNVVTKVPFDYHHPDYPKVCLASEYLQCVEGPFWKGIRGAGLAYGAYMLKLPEINSWGFSIYRGADIIGCYKAGKEIVNGKISGLFDFNDPSFDIQGKEIKRITLQELIEFIVTNRFTYTHEMYAHIVNMFSINLFRPILKLLEERDCLKTTLHRIYGKFLSLRSFIRRSINNIFLQFVYETERFNGIAELLEILGSIINGFALPLKEEHKIFLVRILIPLHKVRCLSLYHPQLAYCIVQFLEKEPLLTEEVAEKVSYWNNEYFLNLCIENAEVILPIIFPALYSWNAMAFKALKIFLETNPILYENCNSLYLSTQQRKVEREENWSKLEEYVKNLKISEMNNWSKHSEFGDPTLHNVIGNKLVAGGLVYEAERYYMLGTHESVGKYVDLLWSNSSVADYHYSEKNELSYGQEGIKQSNGFLSSPELARDLYPDVEGLLKSTDPYILKKALQCCAKLIAKDSQLLEIVIDLFLTLLKEYRHGVAQQMIKPQFDVQGVSDPFLQCEVITTLRLYFKNQEQVDGFNDLLTNIATNDSTKSSGQYEITRTIQLPKPLQVLGINILGNFLSPRQNNTKYVALLKVVPHRKRCLNDQDILELTFAIMDKDNLVELINEVLNFLAKSVDDSKDLIIFAVNHIVDKFGEDNNWRLSVFVKILKLVGSYIPVDRISDILIAFNNTENYKTDVIIRMLDISLDKTTEDGWQLVSIWCIGEYGDIVLALQIVNYLKLDTQYIRTNLINHYVFALIEK
C.globosum           IYILGWNVFGHLEAVNLISATKYSEKQIGYLAMTLFLHEKHELLHLVVNSIRKDLLDHNELFNCLALHAIANVGGREMGEALSPEVHRLLISPLTMLRLYRLRLHVRGMIRESLQKTLDLNNVQQNNAQNAVLFEAINLIIHLDTEHALQISSRLGRFIQSRETNVRYLGLEAMTHLAARADTLDPIKQHQEVIIGALKDRDISVRRKGLDLLYSMCDSTNARVVVGELLHYLQSADFAIREEMVLKIAILTEKYATDVQAMAGDHVSDEVWQRVIQIVSNNEELQVYAAQNILQYCKQDGHETLIKIGAYIQANPHSVKLWVEAMKLENDPRSRRALDHNQESEALWKEAVNLEEDADARMLLAKATELIESLDLWLALARETPENARKVLNKAVKKLPSSHELWIAAARLEEQIGARRPVMKNAVKFLPKRWIAEAEECEDEGAERSNVVKARSVLDRARQAVPKSPELWQMPKSGLLWAERILLEARTQRKTLITEAIKKVEDDPVLQVTAARILWAERKLDRAQNWFERALLLDRHIGDTWAWYYKFLLQHGTDADLVAKCVLNDPRHGEKNAGKGTMGVNLETARFRDFEENGSRKTLFLNLANDPTIETAAPRPHNCRVLRPTSSKSMSSSFSPISPHFPGYMYTDLSTIYERAGRVEGRNGSITQIPILTMPNDAAMKAVVGEEALSAEDKLSLEFLDKFERTFISQSPYESRTIFESLDLAWSLLRIYRKDMLNRIPAKILSEFYQRSKGKATEFSLGYHQCRWNYVSDDDVKDVDRKMDKAKLPYDVIWLDIEYTDEKKYFTWDKHMFADPIGMGKQLDTHGRKLVTIIDPHIVKYPVVAELKSKEFGVMNKEGNLFEGWCWPGSSHWSSLFKENTWSVFNGPETTMPKDNLHIGNWEHRDVHNLNGNATYHALITRGERPFVLTRSFFAGSQRVGAMWTGDNQAEWGHLKASIPMVLSQGIAGFPFSGADVGGFFGNPGKELLTRWYQAGAFYPFFRAHAHIDARRREPYLAGEYTTIGDIMKIITPKAPFPESQLPTETIKAMDVSFENIRKSDAVAAMAYGTESVSKVDKILGPGNQFVTAAKMFVSNDVGIDMPAGPSEVKTVDEAMEISNQYAPEHLILQIKDAESVVDKVMNAGSVFIMVVDAMHAVKTTNNKNESKYPVKAVNILKAHGKGSLESILVKGYALNCTVASQAMTTRVQDAKIACLDINFQKERMKGVQITIDDPDQLEQIRQREAGMVIERIEMILKAGANVILTYLGYRGPNHDSLCRQLKSAVEACIMAIEKSGATVERVPVAPITDPGHFVNLARTRAKEHTAFADQFESLANYTAHMKTTGPEIYAQTGRLDAFVAGAGVAKHLKRGLRVVLADPQGSGLYNKVRHGVSPTEREGTTMVEGIGINRVTENFEAGRGLVDDAVKVTDEQACRMARWLVEHDDEAAPIILPQSGVRNVLVTSALPYVNNVPHLGNIIGSVLSADVFCRGRGINTLYVQKEKCSPRELCDKFHTDITHHIFHKLEKHGFLEERPTPQPYCNTHADRLIEGQDARGDQCDGCSQLLEPINLVGPRCKLDGTMPVTHETRHVFFKLDKLQPQVESMLHNVEKRWPTNARSATATWLKQGLKPFTITRDIRWGVPVPGYDKVFYSWFDACIGYVSITACYTDWERWWRNPDVQLYQFIGKDNVVFHSVVFPATQIGTGDVWTKVHHLSTTDFLTYEGGKFSKSRGVGVFGDSVQQTDVPPDVWRFYLLSCRPETGDTEFRWEGLIEVNNNLLFNGVGGFVSRVLRLVVDMPDTAAAINTQLQAAPLLPKCWCASIKGHRVAASENMFFWIDPPRAEEWRKEFGGGLNHVFKELRDQGFTRPKVLMLLPTRQSCVKMVDMIVSICEPDQQENRKRFEDGYIDKSKFSDDKPDDFKDLFSGSDDDMFRLGMKFTRKTIKYFSQFYNSDIIFASPLGLRMAIGSEERVRSWYLDDQAKARSHFLNGRHKVLLYTERTTMAIKVLDTALRDDFGYNHILWVYSGRRGVHAWVCDKKARALNDHQRKALASYFEVVGKEGGKKNILHPHLSRSIDILKDHFQEDVLEVQDPWQTPEKADALLQQIPNLQLREALRKKWESSPRPSVSKWADIDVDPKDLLDAKQDIVLEHTYPRLDIAVSQKLNHLLKSPFVIHPGTGRIGLLEKRATPVKHILVDTPGQIEAFVWSASGTIFLDSLASSFPTVIAYIVDTPRITSTSTFMSNMLYACSILYKTKLPMIIVFNKTDVEDAAKEWMTDDAFQAALDKEYMGSLINSMSLVLEEFYSHLSVVNVSAIQGTGIDDFFNAVKDKTDEFRRDYQPELDRRREQRESDKGRIGVLRSAHNGGISKVEFLPGQPVIVTSGLDNSLKSWIFDFSPVPRILHMRSGHAAPWLLSGGRDRSAIRKKATLKAPEVTCIASSLNRDGGWESVVTAHKDDPWARTWFWGRKRAGRWAKTGDGSVSALDEVNKLKAVTGIVVDSLNRTVISCSLDGKIKFWIKITACRYHAGNDLIAFACDDHSIRVVDVETKQTIREFWGVWDLPTSHLIDAFRLEKPCTALPQFGSAMRHIVKILPKRQTMLFSATQTTKVEDLARISLRPGPLYINVDEEKQFSTVEGLDQGYVIVDADKRFLLLFSFLKKMAKKKIIVFLSSCNSVKYYSELLQYIDLQVLDLHDVAARGLDSAKDGYRSYLHAYASHSLRSVFDVQKLDMVKVAKGFGFSTPPRVDIGAGRDQARRLIAAPPGIDFTKTPAYQSGAIILQDKASCFPAYDPRIVDADKNRAKGSGDCRARMKKQGAPEPLTKNGVIATKTAGKQTNGTKKSSKKASDEEMGDETNKLAREAELALQTDGAEDGEANESALAQALINRVPLGATPEYLAGHYILLGARNVIVCNYDAREFPRVMGGFDRVLLDAPCSGTGVIAKDPSVKTNRDEKDFIQLPHTQKQLLLAAIDASKTGGYVVYSTCSVAIEENEQVVAYALSRRPNVKLVETGLPFGKEGFTSYMGKAFHPSLKLTRRYYPHLYNVDGFFVAKFQKVENDGEVIDKTPVAFDDNEDEDYIERALVPDFEQSAKRFENPFYPEYFTMSKMMTGVKAGLLHQGIFNVSPYNYLEGSIRVPAFPKPLVILGRENINRAIDGDVVVVEVLPRDQWKEPSTQVIEPTAKVVGVVKRNWRQYVGHIDQSSVSQQGRKQDTVFVIPMDKKIPRIRRHPTGHFVRSWKVPTDYLFGKEFLKKWISDANISILGKPSMELAKTLKANEEARLAKRKEEKLSEKLENAKKNNDKPIPVLDQWPGPLFVQFEKYKPLLPLFADIFNSPVDGIEFEEVVKQLEKDTISYHISREGVAIQFRLDREKAAIVKALADIPEAKRDGRIMAHEVEIAIHFEESYLAAKRTLVKAVYLRRLKKETVVSWFEELRKSLFFDNMRVLVTADIAKDNPVAAWDALTKNPHVIPLFSLLSPEGPGVSVIPMTLDSSYSVSTATGFTSYSDPRLPAYLVALGYLEAVEGPLWNAVRGNGLAYGVSFSREVDAGYIQFRVYRSPDASKAIEASRATVSGEVEGIFDFNDASADMKSKEIKRLALHELLDYVANNRQVITEPMYPVVVASYFSSLSCSILKIREERDFLKTTLHRIYGKFLNLRSFIRRSINNVFFQFTYETERFNGIAELLEILGSIINGFALPLKEEHKLFLTRVLIPLHKVKSLSMYHPQLAYCIVQFLEKDASLTEEVAERAYFWNNEYFCNLVSDNVEIILPIMFAPLYHWNGMVYNAMKLFMEINPQLFDDCSHEYTEAASREALRQRKWAAIQDQANRRKSTNMIEWSKFGEFGDPELHHVVGALFAEEHEAEEAERHLILGTKESAEVLSRMEYDSHTAPLYKYGPDTALEMAEMGIRQSNGNIASVEMSRDLFAEIENLVSTANPYIRRKAALCAMRICRKVPDLQEHFIEKATQLLSDRNHGVIDKFRQPEHDVTGITDPFLQVKLLRLLRVLALDAQVTEQINDILAQVATNDSSKNVGNYEAVRTIEADSGLRVLGVNILGKFLTNKDNNIRYVALVKVVAHRNECLRDPDILDLSFTLINESNVRVLIRELLAFLEVADNEFKPTMTSQIGIAADRYAPNKRWHFDTMLRVVTLAGNYVKEPIMSSFVRLIATTPELQTYAVQKLYTNLKKDITQESLTQSGAWCIGEYGEALLGGQVVDLFSTLNSNYATQVTTEYLAAQIER
C.guilliermondii     IHLLGYDVFGLTHALALVESSVFSEKSLGYLAVSTLFPVEENMLDIIYSSLIKDLQSNNEEFNCLAVQFIASITKNHRWQEIVDMVYSLCCSPAALLSLSKLHTETVNSLREVVAYSIKNVGLPNRNSQSSILFQTVSLTVFLDASAEAGAVEALMSLLDSAETNTRYLSLDALIKLADRATSRKSFSDNLPKIFKFSADKDISVKRKSLDLLYTVCDATNCNSIVTHLLDSFPHTEANLKPDVAVKIAVLAERYASNPESMGEGYTGNEVWERVVQIIVNNENLQTMSCRMISNLLKTHSSESLVKVAAFLKFNPKSVSLWLKLYDLESDTFTKRAIENLPRVPELWKKLVQEEENEEKRKLVLKAVELCSDWDLRRILVSSDYKESKNILNDARKVMGGNPQLWVTAVELEEKHNTKLSMMKKGMSEVHANWIKYAMAAEDENYEMQNLLKARSTLDLALLKNPDSDLLWKFPNSPLLWVEQLSITKSSQKKNSFLDALQKTKNSSEVLVAIGRSFYMEGKYSKAEQWFQRSVDAESENGDAWSWLYKVLGSLGKSSEISKKVDSLYISKGFKNLTCSGMGVNLETSRFQDFEENGSRTSLFLNLANDPTIEEYQTERHVLTILTDMSSREVSAAREEVPGRYPGYMYTDLSTIYERAGRVEGRNGSITQIPILTMPNDAAMKAVVGEEALSTEDKLSLEFLEKFEKNFITQGQYENRTIFESLDQAWSFLRIYPKELLNRISPKILDEFYERSEEDPDMFSLGYHQCRWNYNDEKDVLDITSKMDETLVPYDTIWLDVEYADAKKYFTWDIDAFPDPERMLKALDRTGRNLVLIIDPHLVGYYVSDEVRKRDLAMKNSKNETFHGHCWPGESVWDSLFKTNIWSVFDGPETSAPRDNIFYDGWEHRSVHNIYGEATFESLTKRSTRPFILTRSFYAGSQRTSAMWTGDNMAKWEYLEASIPMVLSSGIAGMPFAGADVGGFFGNPSKELLTRWYQTGIWYPFFRAHAHIDSRRREPWVPGEFTSIRDIMKLVLPRAPFPADNISDDMKEAIDLSMSNIEKETAVTAMAYGTESVVKCDKILGPGNQFVTAAKMYVQNDCSIDMPAGPSEVDSYDKAFELSNKYAPEHLILQIEDAESFVPKIENAGSVFVMAVNAMLAVKTTNSRGETKYPVKAVNILKAHGKSSVESMLVDGYALNCTVASQAMVKTVQNAKIACLDINLHKAKMAGVQINIEDPDKLEEIRQREYGIIIDKIKKILAAGANVVLTYLGSRGPNHDSLSKSLKSALEACITSPEKLGATIEPVNPASIVDPNQYTNAARARAAAINAFADQFENDANWRIHYRTTGPEIARQMCKIDAFVTGSGVSKYLKDHHRVVLADPQGSGLANRINFGVDSVEKEGTTLVEGIGLNRLTHNFKQAEPYIDEAIRVSDTQAIQMAKFLTVNDLDRDESLLPKKNERNILITSALPYVNNVPHLGNIVGSVLSADIYVQNRNYNSLFILEEKVTPQELCDKYHTEIAQDIFLKLYNNGYLEEKTTEQLYCEEHADRFVEGTDARGDQCDKCGNLLDPFELINPRCKLDNAKPIPRNSTHIYLKLGDLQGELKEWFEKASGKWSKNAVQITSSWINRGLESRCITRDLFWGTPVPNYDKVLYVWFDATIGYVSITANYTEWLKWWKNPEVDLYQFMGKDNVPFHTVVFPSSQIGTRDNWTKLHHLSTTEYLQYEGGKFSKSRGVGVFGNNAKETGITPSVWRYYLASIRPETSDAQFSWGEFVTRNNSELLANLGNFVNRLVKFTIAMPSTTAQMNEILNVPPLITNKFELVLEGHCIGKAQYLFQRIDEKKIDEWRSLYGGKINHVFKEYRDQGFTRPKVLILLPTRNAAYEVVENILKYSGSEQQENKKKFKAQFNSNDVPPETKPQDFRDAFKGNNNDFFCLGMKFTRKSAKLYSSFYSSDIIIASPLGLSMILENPDRIRMWYINDQAPYRQQFISGKVKILLYTERIQVAIKILDAALREDFGFNRLIWVFSGRRGAHCWVSDARARCLDETTRKSIVEYLDVLRSNRKNSSLFHPHVERSFDLLKNEFVDIILKEQDPWNTSSQVETLLSYVPEKPLQEELRRKWKSQTSTSMSKWEDITVQVNALNEAKKDIILFYMYPRLDIEVSKQLIHLLKSPFCVHPSTGNIKLVEKRSSAVENVIIDTPGQIECFIWSASGAIITEAFASQFPTVIAYIIDTPRNSSPTTFISNMLYACSILYKTKLPMIIVFNKTDVKKAAKEWMQDESFQAALRRDYMSSLVSSMSLMLDEFYSQLDVVGVSAYTGEGFDEFMDAVDSKVDEYNEYYKAERDRILKQKEEDKQRVHTLHGAHKGGVSNVKFLNGQPIVVTNGADNQLKEYVFDIVSPPRHLRSRGGHSAPFLLSASRDRSPKGENGSMKFPEIVCISSSQAREGEWENVITGHKDETFARTWNSRSKRVGRHSETIDNIVKSGLLRKRYAAVTGLAIDGMNRNMVSCGLDGIVGFYAPITFMAYHKSSDLVACALDDLSIVIIDTVTQKVIRVLYGTWDLPTGGCIDGIRLPSVVTAVPNASGAMKQIIKVLPSRQSMLFSATQTTKVEDLARISLRAGPLYINVVPETEVSTADGLEQGYVTCDSDMRFLLLFSFLRRNIKKKIIVFLSSCNCVKYFGELLNYIDLPVLDLHDVAARGLDSAKDGYRAYLQAYASHHLKTVYQIDKLDLVKVAKSFGFDVPPKVNIGASSIKKHKLYGIHPSEKITNTEAYKNGKIIIQDRASCFPAQNGDVIDADDKRVKGSGHRRGRAKKQGAPPSYERKESQNKKSKTSKPSKEDDKKVEENKALFDDSVNEAELELELGAKQAKSEEGEANEIALAQRLVNRVPIGATPEYLAGHYILLGCKNTIVCNYDAREFPKVIGGFDRVLLDAPCSGTGVIAKDESVKVSRTEKDFMQIPHLQKQLLLSAIDNSSTGGVIVYSTCSVAVDENEAVVDYALRKRPNVKLVDTELQIGKEGFTSYRGKNFSPKLSLTRRYYPHTYNVDGFFVAKFKKIAKEKEALARAEAEFDNEEDAEIIDKSVVVDLENTCKRFDGISFPEYYSNSRIMGGIKNGTLYQGIINISPYNILQGSVSVPAFKKPLLIIGSKNLNRAFHSDSVIVELLPKDKWREPSSTIVDPTAKVVGISRRSWRYYVGQVDPSSVSESGNASKTCFVVLMDKVLPKIRKHPQGHFVRSWKVPEEFIYGNKVIHDQLVVNHVTILGKPSAQLTETQNRENKKIADDILAKKLGEILKHAQEHNDREIPVLTQFGPPLFMHFEKLLRYMSVLEEIFTLPIDGLPYNEVISELNNDFIDFELDDELITVKVKFEVKNIILEKLVNSIPDEKRSGELMMYSCQSRTLFNRSLKKAQDCISNEQFYKGLLADEIEKDLNKLRTQLFLNGMKLFVLGNCTDKAPVSSWNRFVQEFKFSDSFKYKSEIGMADAIVTTPTESTHLIVSTGIPTDYLHEDVFKIALASEFFTAVEGPFWRGIRGTGLAYGASIRRDLECGTLSFIIYRGADGEGAWKTAKDIISEKIENMFDFGDPTHDIRGKEIKRITLQELIQFISNNRFTYTEEMYKHVVTMFRNNLFRPISRILEERDCLKTTLHRIYGKFLSLRSYIRKSINNVFLQFVYETERFNGIGELLEILGSIINGFALPLKEEHKIFLVRVLMPLHKVKCLSLYHPQLAYCIVQFLEKDPSLTEDVSEKVCYWSNEYFLTLITENAEVVLPIVFAALYNWNSLAFGALKVFMDHNPILYDHCTMLYHQQKAREAARKEGWKRIEEYVKNLKLQQSTNWSENTENGDADLHHLFGLKFLGSKLFAIAELHCVLGTSESRDAYCQFLYDGGDPGIFHYKPVAPVEYGKTQLGGQNKNVASPELSRDLYTNVDKIIGSSNAYLRKKALFVAAKLVHKDPDLAEVFAPRLQHLVADKSAGPRPELVAPDYDVHGIVDPFLQVSLLSTIRILAQPHQYLEQINDILTQVASNDPGKNSAHYECVKTIPSDQSLRILAVNLLGKFLSSKDNNTRYVALLTVVPHRQACLNDGDILELSFAILNENNIRVLVREILSYLESSDSDLKPFVTAQLTVAAARYAPNEKWHFDTMIRMLKTAGNYVTADIISNILALIIQCDDLKKHIVGRLLSLCLEDDTQFGLAMVCVWVIGEDSDLILGGPILSLLERVNNTTYSDSTVHYVPSSIEK
C.immitis            IYIQGYDIFGHLEAVNLVSASKYSEKQIGYLAVTLFLHEQHELLHLVVNSIRKDLLDHNELNNCLALHAVANVGGREMGEALSADVHRLLISPLTLLRLYRLRLHVRGLIRQSLQEIMNLPNVQQNNAQNAVLFEAINLLIHLESEQALQISTRLGKFIQSRETNVRYLGLEAMTHFAARAETLDPIKKHQNIIIGSLRDRDISVRRKGLDLLYSMCDTTNARPIVNELLKYLQTADYAIREEMVLKIAILTERYATDAQHVAGDHVSDEVWQRVIQVVTNNEELQAYAAQHILGYTKGDCHDSLVKIGAYIKHNDRSTRLWIEAMKLESDPRAKQAILHIPQSVAIWKEAVNLEEDADARLLLAKATEMILSVELWLALARETPENAQKVLNAARKAVPTSHEVWIAAARLQEQMGNKVNVMKRAVQALPKRWIGEAENCEEEGAEKLVVVKARSILDRARLAVPKNAELWEVPTSGLLWSESIWLEPRTHRKPRSLEAIKKVDNDPILFVTVARIFWGERRLEKAMTWFEKAIVANSDLGDVWAWYYKFLLQHGTDEDVVSKCTASDPKHGESNAYKSTMGVNMETSRFRDFEENGSRVTLFLNLANDPTIEEYQLEKHVLVILTDLSAREVSAAREEVPGRYPGYMYTDLSTIYERAGRVEGRNGSITQIPILTMPNDAAMKAVVGEEALSAEDKLSLEFLEKFERTFIAQSPYESRTIFDSLDIAWNLLRIYPKDLLNRIPKKVIDEFYQRSKPTKDHFSIAYHQCRWNYVTDEDVKDVDRKFDMYQIPYDVIWLDIEYTDQKKYFTWDPHTFPDPIGMQKQLDASDRKLVYIIDPHIENYPIVDELKNKKLAVNNKDGNIYDGWCWPGSSHWKGLFKHNSWSVFNGPETTMPKDNIHYGGWEHRDVHNINGNATYNALLERGERPFVLTRSFYAGSQRQGAMWTGDNQASWEHLAASLPMVLNNGIAGFPFAGADVGGFFGNPSKELLTRWYQTGIFYPFFRAHAHIDTRRREPYLSGEYTSITEIVGLVKPRAPFSEDKLTPETKEAIDISFENIRRSDAVAAMAYGTESVTKVDKILGPGNQFVTAAKMLVSNDVSIDMPAGPSEVRDIEEALALSNEYAPEHLILQIRDAANVVSMVENAGSVFIMVVDAMLSVKTTTPTNEVKYPVKAVNLLKAHGKSATESILVNGYALNCTIASQAMPTRITDAKIACLDMNLQKERMKGVHITVDDPTQLEKIRERESGIVLERVEMILKAGANVILTSLGRRGSNHDSLCKQLKSAVEACIQSAEKSGAVVDKVPPAPIVEVGHFVNRARCLSRSYSSFADQFENPANWQAHFQTTGPEIFEQCGKLDAFVSGAGVALYLKPRLTVVLADPQGSGLFNRIQFGVDTMEKEGTTVVEGIGINRITSNLEAGRELIDDAIRVTDAQAIAMARWLVEKDLEMQEKILPQKGQRNILVTSALPYVNNVPHLGNIVGSVLSADVFHKACGRPTLYVLEEGVTPEELCAKYNTEISQSIFKRLYKNGYLEEKTAEQPFCEKHADRYVEGEDARGDQCDKCGSLLDPFDLINPRCKVDGATPVSRPTKHIHLLLDKLQPQIEDWVRPAIGDWPKNSRVITESWLKEGLKDRGITRDLKWGVPVPGYNKVLYVWFEACIGYPSITANYTDWELWWRNPEVRLYQFLGKDNVPFHAVIFPGCQLGTKDNWTMLHHLSTTEYLNYENGKFSKSRGIGVFGNNAKDTGIPPDVWRYYLLKNRPETGDTQFEWRSFIDANNGELLAKLGNLVNRVVKLIASLPATSKSILEQLNAPFKIPSGWKPAIKGHKIGKAKYLFSNIDVKKADEWREMFGGSLNHIIKEMRDQGFTRPKVLILLPTRQACVRIVDSISKFYRADQQENKKRFLETFSETDKSWEDKPEDFQELFGGNDDDMFRLGLKFTRKTMKYFTQFYNSDIILASPLGLRTAMEKEDRVRTWYLDGNAKARSYFMNGRHSVLLYTERVTMAIKVIDRALRDDFGFEHILWVYSGRRGAHAWVCDQRARNLTDERRKAIAGYLEVVGAQSGKRNLLHPHVERSRNILIPYFRSTILNNQDTFSSSDQAARLLQFIPDKSLKDALQKKWESAPRGSSSKWSDIDDDTKALLEAKEDIILEYTYPRLDAEVSKKLIHLLKSPFVVHPGTGRLSILEKRTLQFRHILVDTPGQIEVFVWSASGSILLESLASSFPTVIAYVIDTPRTSSTSTFMSNMLYACSILYKTKLPMILVFNKTDVKDAAKEWMSDEAFQAALRQEYMGSFLNSMSLMLEEFYRHLSVVGVSSMTGQGIDEFFQAVEEKRKEFDRDYKPELDRKRAEREKEDGRVGVLRDAHEPGINKVKFLGGQPVLISTGTDNALRSWIFDFSPIPRPLHARTGHSAPWLLSASEDRSKVKSKSRSKSPEITCMACSLNRDGGWESVVTGHKGDKFARTWLWGKRKAGRWAETGDGEVKSGMHRQSFKAVTGIMVDGLNTTVISCGLDGKVKFWCAITGLRYSSSSDLIAFSCDDLSIRVIDIGTKKLVRELWGVWDLPTGHLIDAFRLQNTCTSLPTASGPMRQIVKILPSRQTMLFSATQTTKVEDLARISLRPGPLYINVDHRKEHSTVEGLEQGYVICDSDKRFLLLFSFLKRNLKKKIIVFFSSCNCVKYHAELLNYIDLPVLDLHDVAARGLDSAKDGYRSYLQAYASHSLRSVFDVNKLDLVKVAKGFGFPTPPRVDIGASRDTSRRLIAVASTSQLLSTPAYKQGKIILQDKASCFPAYLGDLIDGSPTRSKGSGPHRGRMKKQGPPPPLELKKNANQKSNGDSIAAKGAAPAPAKEELIGDEDNQQMEEQEMAMQTQEGQPGEANETPLAQALINRVPLGATPEYLAGHYILLGCKNTIVSNLDARTFPKAMGGFDRVLLDAPCSGTGVISKDPSVKTSKTERDFLALPHMQKQLLLAAIDASKTGGYIVYSTCSVTVEENEAVVQYVLRKRPNVKIVDTGLNFGSEGFKSYKGKQFDPRMAMTRRYFPHRENVDGFYVCKLKKIEVANEEWDKTPIAFDDNEDEPYIARALMPDFEQTAKRYEGLIYPEYYSMSKLMTGLRAGTLHQGIFNVSPYNYLEGSVQVAAFDKSLLILGRENSNRAIAGDLVVVEVLPKDQWKSPSTKIVEPTARVVGVIKRNWRQYVGNIDGGSFSSSGRRQQAVFVIPMDKRVPKIKRYPTGHFVRSWKVPNSFLFGDGFIKQYMADAPISVLGVPSAKLAAKLKADEEARIEERKRQELADKLSKAKAENDKPIPILAKIQGPMFIHFEELLPLLSVYIETFSLPINGVSFEQVIVDLERDTVGYTMDSEMLAITFQVELEKAVTTRLFSDVPDAKRSGSGMVGGVRYMVQYAESIVRARSTLVRAKYLKRISKESVVQRMELIRKALFPENLRILVIGDLERPNPVSSWKPYIEGLDLLPQSERLSDAGPGQTIVPMPIDTSHVNASANGLNCYDHPKLPALMVAIAYMNAVEGPLWVAVRGTGLAYGASFRHNVETGLIHFNIYRSPNGFKAFEAAKKIVSGVLEGIFDFNDPTGDMKSKEIKRLALHELLDYVANNRSVITDPMYPKVVEMFAKNLFRPILQLLEERDFLKTTLHRIYGKFLNLRSYIRKSIGNVFFQFMYETERFNGIAELLEILGSIINGFALPLKPEHKTFLTRALIPLHKVKSLSMYHPQLAYCIVQFLEKDSTLTEEVAERAYFWNNEYFCNLVGDNVETILPIMFPSLYHWNSMVYTAMKMFMEINPQLFDDCSHEYREAPAREQSRKAKWEKLEELVKAQKNKDMIAWSKFGDIGDPEMHHAVGSIYAEENEVYDAERHLALGTAVSAEILARLEYTVHTAGIYHYATDQALAHGEVGIKQSNGNIASIEMSRDLFPEIESLISTANPYIRRKAALCAMRICRKVPDLQEHFIEKAKVLLSDRNHGVIEQFRPPEHDVYGITDPFLQIKILRLLRVLGRDAAISELINDILAQVATNDSSKNVGNYETVLTIEADSGLRVLGVNILGKFLANKDNNIRYVALIKVVAHRNECLRDADILDLSFTLINEGNVRVLVRELLAFLEVADTEFKPVMTTQIGIAADRFAPNKRWHVDTMLRVLKLAGNYVKEQILSSFVRLIATTPELQTYSVQKLYAALKEDISQEGLTLAASWVIGEYGDALLGGQIVDLFMNLNSTYASQIVTEYIPAQIER
C.lusitaniae         IHLLGFETFGLKQAYALAESSDFSEKQLGYLSISILFKRDEGLFEQTHVHLLRDLKIDKEAVNCLALQFIASMGSAGQWSDLIDMVYGFCVSPITLLVMIKLQLETLSKLRNVVSTSIQTSGQPGRNSQSSILFQAVALASLLDASSSAGAVGALISLLDFPDTNLRYLVLDALTKLSARSNPKASFKDHMEKIFASLYDRDVSIRRKTVDLSYTMCEPSNYGQIVSKLLDYLPVCDSTLRNEISIKVAVIAEKYASDPLSICGNGTASEIWERIAQIIVNNEDLQKMTGKYIMNTLKKPIQDGLYKVAAFLRANTYSEKLWMQAMDLENDVVSRKALEYLPENSKLWQTLVDLEDTEDKIRLLSKATDLCSDWSFWSALVASDYGDARAVLNRARKKLTNEPRVWVAALQLEEREKKRLSMLAKGMKEVVRKWLDEASQAEKDGFLGQFPARARANLDSALLENPKSEKLWELPSSPVIWLQNLSIQKSSHRKNAFLDALKHTNNATEVLLGIGVFFWLEGKFSKAKAWFDRALTADRKNGDAWGWNYCFFTKMGPPDRLLAEVKDDFINKGKANLNISPMGVNLETSRFQDFEENGSRTSLFLNLANDPTIEEYQTERHVLTILTDMSSREVSAAREEVPGRYPGYMYTDLSTIYERAGRVEGRNGSITQIPILTMPNDAAMKSVVGEEALSTEDKLSLEFLEKFEKNFIAQGAYENRSIFDSLDLAWSLLRIYPKEMLNRISPKILAEFYERADEEEEEFALGYHQCRWNYNDEKDVLDVHAQMDAHGVPYDTIWLDIEYADKKKYFTWDKEAFPDPEGMAAELARTGRNLVVIVDPHLTGYSVSEGVEKLGISIKDRANSTFKGHCWPGESVWDELFPSNVWSVFSGPETSMPKDTLHWGDFEHRAVHNAWGELTFESLEKRQYRPFILTRSYFAGSQRSAAMWTGDNMARWEYLRASLPMVLTSNAVGMPFAGADVGGFFGDPSNQLLVRWYQTGLFYPFFRAHAHIDSRRREPWIPGEFTSHRDIMKLVLPEAPFPSDQISEDMKHAIDLSMSNIEKATAVAAMAYGTESVVKCDKILGPGNQFVTAAKMHVQNDCSIDMPAGPSEVDSVEEAFKVSNDYAPEHLILQLEDAEKYVPHVENAGSVFVMVVDAMVAVKTTSARGETRYPVKAVNILKAHGKSSRESVLVDGYALNCTVASQAMVKSVKNARIACLDLNLQKARMAGVQINVSDPDQLEAIREREYGLVLERIRKIINAGANVVLTNLGSRGPNHDSLCKSLKSALEACVTSPEKIGAELEPVKPAPIVDPNQYTNAARQGAERINNFADQFENDANWRVHYKTTGPEIWTQLGNINTFITGSGVSRFLKDKSRVVLADPQGSGLANRINHGVDSVEKEGTTMVEGVGLNRLTWNFAQGERFVDEAIRVTDSQATKMAKFLCANDLDQGDSILPKDGERNILITSALPYVNNVPHLGNIVGSVLSADIYAKNRNYNALFVLEEHVTPQELCDKYHTEIAQDIFMKLYHNNYLEEQTTEQLYCEVHADRFVEGTDARGDQCDKCGNLLNPFELIEPRCKLDNSKPVPRNSTHVYLKLNELEPELKEWVEEAAGAWSKNSKTITNSWLKQGLDPRCITRDLVWGTPVPKFDKVLYVWFDATIGYVSITANYIKWQQWWRNPEVNLYQFMGKDNVPFHTVVFPATQIGTRDKWTKLHHLNTTEYLQYEDGKFSKSRGVGVFGNNARETGISPSVWRYYLASVRPETSDSHFSWKEFVTRNNSELLANLGNFVNRLVKFAIAMPATRDQICEMLNAPALITDKFEFVLEGHNLGKAQYLFKRIDEKMIDEWKAAYGGKLNHVFKEPRDQGFTRPKVLILLPTRNAAYEVVEQLIGMSGAAQQENRRRFKAQFHADGGPPDSKPADFRAMFHGNSNDFFSIGLKFTRKSVKLYASFYGADILVASPIGLAMILEDPKRIRMWAINDHARARHFFSTGKTKLLLYTERIQVATKIISAALKDDFGFDHMVWVFSGRRGAHCWISDERARHLDESARKAVVEYLDVLRTQKRTQGLYHPHVERSFEILKQHFPAVILDEQNPWCTDGSVEALLAFLPEQSLRNALRTKWKEQKSTSRAKWEDINAQVSQLTDAKKEIIFYYMYPRLDLEVSKQMIHLLKSPFCIHPGTGNINLVEKKSDKFKNVIIDTPGQIECFVWSASGAIITEAFASTFPTVIAYIVDTPRNASPTTFISNMLYACSILYKTKLPMIIVFNKTDVQSAAKEWMQDESFQMALAKDYMSSLVSSMSLMLEEFYSQLDVTSCSAYTGEGFDDFLNAVDKKVDEYNEFYLAERERILKQKAEDRKRVHISKNCHAGGVANVKFLNGQPIVVTNGGDNILKELVFDVITIPRHLRSRGGHSAPFIYSASKDQSPNTGSASMRFPEITSLSMSVAREGEWENMLTTHQNETFARTWNTKFKRLGRFEATVDGFAKSGLLRRKYKAVTGLAIDGMNRKMVSCGLDGIVGFYAPITSMVYHKGSDLIGCALDDLSIVVIDVVTQKIVRILYGIWDLPTGGCIDGVRLPSVATSVPNVSGPMKQIIKILPNRQSMLFSATQTTKVEDLARMSLRPGPLYINVVPESAASTADGLEQGYVVCESDKRFLLLFSFLKRNAKKKIIVFLSSCNCVKYFGELLNYIDLPVLDLHDVAARGLDSAKDGYRSYLQAYASHHLKTVYQIDKLDLVKVAKSFGFDVPPKVNIGASSVKKHKLYGLHPREKITSTPAYLQGEIIIQDRASCFPAENNDVIDADNRRVKGSGERRGRAKKQGMPPTLSGKVNKNDKRKRSEEAPAKSKEHPEGKSLFDEDENDEELELELGAPQAKAEEGEANEVALAQTLVNRVPIGATPEYLAGHYILLGCKNTIVCHYDAREFPKVIGGFDRVLLDAPCSGTGVIAKDESVKVSRTEKDFIQIPHLQKQLLLSAIDNSPTGGVIVYSTCSIAVDENEAVVDYALRKRPNVKLVETGLQIGKEGFTSYRGKRFNPKISMTRRYYPHTYNVDGFYVAKFKKIAKEKESLARSEAEFEEDEDKPFIRKVVVVDLEHTCKRFDGVAFPEYYSTSRTMAGVKNGTLYQGILNISTYNFLEGTVQTPAFKKPLLIVGTKNLNRAFNGDLVIVELLPKDKWREPSTTIVDPTARIVSITRRSWRYYVGQIAPSSVSVNGNASKTCFVVLMDKLLPKIRKYPLGHFVRSWVVPSEFIYGKDIIKKYFVDNKASILGVPSSALNKSTKKENKQRIKDIREKKLDQELKKAQEKNDLPIPVLTQFGAPLFLHFESLLCYFSLIEEIFSLSIPDIPYEKVISDINNDLIEFQFDEELASVKIKFEANKVMVEKIINSLPDKKRSSELMMYSSQHRTIYNASLRKSQDSIYTEKFYRSLLESEIEADLETFKSKLFVANMNAFVVGGCKDEKPVSSWAKFAQEFSLEKAFQFKTEEGCSGALVTTSSETTHLVSLTTIPTDYLDEDIFKIALASEFLGGVEGPFWRGIRGTGLAYGANIRSLVEAGYLSFTIYRGADAQQAWLTGKKIISGVIENLFDFSDPTNDIRGKEIKRITLQELIQFIVSNRFNYTDEMYKHVIAMFKKNLFRPILRILEERDCLKTTLHRIYGKFLSLRSFIRKSINNVFLQFVYETERFNGIGELLEILGSIINGFALPLKEEHKIFLIRVLLPLHKVKSLSLYHPQLAYCIVQFLEKDPSLTEEVSEKVCFWQNEYFLTLVTENAEVVLPIIFASLYNWNQLAFGALKVFMDHNPILYDHCAMLYHQRKIREVSRKEGWKRIEQYVKTHKQSGALAWSGMGGSGDSSLHHLFGTKMLAYKMFALAELHLILGTYESLPVYVDFLFSSADPGIFHYKPVAPVEYGRFKLQGGNKSVASPELARDLYANVDRILGSSSPYLKKKACLVAAKLVDKEPDLGEVFAARVSALISDKTPSVREAMVKPEYDVGGVTDPFLQVALLQTLRALVSPAQLVEETNDVLAAVASGDGGKNAAHYECVKTIRSDPALKVLGVNLLGKFLQAKDNNTRYVALLTVMDHRASCLHDGDVLELVFAILNEQNIRVLMREVLAFLEHCDPDLRPYVASQLAIAVFRYAPNDKWQFDTLVRMLRVGGSSVAPDIVASILALVMRCDELRRHVVSRLLSATLTDPSQYALALVVVWSLGEYADAVVGTSIVDVLDRANSSSFSATTVQYIAKTLES
C.neoformans         TYILGYKVVGHMEAINLISSQKYSEKQIGYLALTLLMHENSDLARLVINSLHKDLEDQNEVNNCLALHAIATLGGKEMAEALAESVYRSMISALTLLRLYRLRLQVVEMVNSIIQAIIDSPNVQHNNAQNAVLFESINLAIHIDPSSQVNASVLLGRFILAKETNIRYLGLDAMAHLAATSNSLEAVKKHQNVIIQGLKDRDISVRRRALDLLYSMCDTSNAKVIVGELVRYLQVADYNLREDMVLKIAILTERFATEYEAAAGDHVGAEVWYRVVQLVVNNEGVQDYAVRAVYKHLQATCHENMIRVGGYIQHVPQSVKIWLKAASLETDINAKKALEFVPNSVGLWKETVNLEDDEDARVLLTRAVEVINSVELWLTLARETPENAKQVLNSARKRIPTSHEIWIAAGRLAEQSPQQVKLMAGAVNSLLSRWLQEAEKCEQDGSEKAVTIKARALLEKARLHNPKNDELWECPASPLLWSMAIFMEAPQQRKGRSVDAIKKAGEHPAVILAVARNFWSERKIEKTRQWMANAITADEDWGDAWGYWLKFERQHGEKEAVIEKCIVASPHHGPANVGKSTMGVNMETARFQDFEESGSNSTLFVNLASDPTIEEYQLEKHVLVVMTDMSSREVSAAREEVPGRYPGYLYTDLATLYERAGRVEGRNGSITQVPILTMPNDASMKAVVGEEALSADDKLALEFLDRFEKEFVGQGAYEARTIFESLDIAWELLRIFPKESLNRISPKILAEFYARRGTGAEQWSTAYHQCRWNYNDQDDVLEVDAKFDEADMPLDVTWLDIEYAEEHRYFDWDKKHFPNPNAMLDSVASKGRKMVAIIDPHITSFRIYSDSKDLDILIKKSDGNNFEGWCWTGSSAWTKMFDNALWSVFDGPEISMPRDNIHAGGWEHRDVHNINGNQTSQALIKRNPRPFVLSRSFFAGSQRYGAIWTGDNLGDWEHLAGETAMLLSNNIAGMSFCGADVGGFFGNPSHELLVRWYQAGAFMPFFRAHAHIDTKRREPYLFEEIRGYKAMIDKVKPLPPFETPDLPKDVREAIDVAYNNVKEQDAVGAMAYGTDEVPKVDKIFGPGNQWVTAAKMLVQNDVAIDMPAGPSEVKDLEEAVKFSNEYAPEHLILHLEKAEEVVAEIENAGSVFVLAVDAMLAVKTINSKGEKKYPVKAVNVLKAHGKSARESFMVKGYALNCTVASHAMKTRITGAKIACLDMNLAKQRMHGVHITIDDPDQLEAIRARESEITLERVRKILAAGANVVLTSLGYRGANHDALSKSLKSALEAATVAIEKVGARVERVRPASIVDQKQFVNLARKRALEFGKFADQFENDSNFMAHYKGTGPEILRQTGNLDGFVSGAGTGCFLKKALKIVLSDPEGSGLFNKVRFNVDPKESEGKTVVEGIGINRITYNFSLGLSVIDDAYRVSDEEAVAMSRYLVQHDIDDKGPVLPKDGQRNVLITSALPYVNNVPHLGNIIGSTLSADVFNRTLNVPTLYALEEGVTPYELCTKFHTEITQGIYKRLHENGLFRLETTDQTYCEDDADRFVEGIDARGDQCDKCSTFSSPTQLLNPRCKRNKAHTLVRPSTHACYRLDLLQPRLVEWMQNARGKWGTNAVEIVEPRLGEGLRPSAVTRDLKWGVEVPAMGKVICVWFDAPIGYPSITAAYTEWEKWWKNPDVELYQFMGKDNVYFHTVLFPAMLLGTEERWTMLHNISSTQYLNYEDTKFSKSRNVGVFGNNARETGQPPEIWRYYLISQRPENSDSSFLWSKFIAANNNELLANLGNFVNRVVKFINAMPSTSEGILRQLNAPPRLPTKFSIILPGHVLGKAEYLFKKIDNEQEKKWQRQYGGDVNHVLKPPRDQSFTRPKVLFLLPTRSLALTYIKTHLFPLAPAQIENQRSFVSSFSLPDPLANDFPIDHLVNFRGNSDDNFRFGIKITRKAWRVIEKLIDCDILISSPLGFKMAAEREDRVKPWYLESQAKARTLFFKGKKAFLIVTERIAAAVKVLDHSLRETFGFKHLLWVYSGRRGIHCWISDQSALDLTDDQRRALVTFLEVIGKEQNKKNVLHPFLSEALDTLKPLFSSLCIYDQDCFKGEKGWEALLAILPDRTVIGPLRAKWEKNPSSSDEKWRELMSTMTKFTKAIEDVVLQYTYPRIDAEVSKHRNHLLKSPFCVHPGTGRLGYVEKRAETVDYILVDTPGQIEIFTWSASGAIITDAIASSLPTVVAYIVDTPRTASPVTFMSNMLYACSILYKTKLPFIIVFNKTDVQPHALDWMTDEKYQEALNDKYVNSLMSSMNLVLEEFYNNLRAVGVSAMTGEGMKAFFSAVEEARKEYETDYKPELDRLAAERAAQKGRIHTLRGAHDQSISGLQWVAGQPLLVSSSFDNSVKQWLCDPTGMPRLLKLRGGHHAPQILTAGKDRASLVKKATVKFPQITAISSSSMRSKDWEDVLTAHSEDAVARTWRVQEKRLGPWTELEDGYAQSGKERKSFQAITGLATDALNTMVIAGTLEGKLYFFSSITAISLHRDSGLLAVTCDDLVIRLVDVESRRIVRELRGTYDIPTGKLIDAFKTSSIATSVPTVQGPMKQIIKLLPSRQSMLFSATQTTKVTDLARISLRPGPLYINVDETKEASTADMLEQGYVVCESDQRFMLLFTFLKKNLKKKVIVFFSSCNSVKYHAELLNYIDVPVLDLHDVAARGLDSARDGYRSYLQAYASYSLKKIFDVNKLDLAKVGKAFGFAVPPKVNIGAKRDDESSVLLAFPGSNWVDDEWYEGGGVILQDKASCFPARMEECLDASPNRFKGSGERRGRAKKQGPPAPLVDEVDEDSDLDEALQPGEYSSKKSTEELVFSDSPSDENLEEDGNLEDEEGVPGESNESPLAQALINRVPIGATPEYLAGHYMLMGCKNVVVCNYDAREFPKVMGGFDRVLLDAPCSGTGVISKDASVKVNKTERDFQLLAHLQKQLILCAIDNSSTGGYVVYSTCSVTVDENESVVDYALRKRPNVKLVETGLDFGVHGFKSFEGKNFHSSVSLTRRFYPHKHNMDGFFVAKFKVEVAEEDDTPQMVINFDAAEDEELIRESLVIDLQSLARLIQGRIYPDYLPQDTLLAGVKTGRYHQGHFNANQYNYLEGTVNVPGLVRPVLLVGRQAMNRSVNGDVVVVEIFPESEWKAPGEEVVDPTGRVVGIVKRNWRAYVCHLDRSSLSDTSLAQQTVFATPLSRALPRIRRYPDGHFVRAWVVPGDFLYGKALLDKYFVSAPITIVGKPSAALSVKIEKEERERVARRKEEELEAMLEAAKKEGEIPPPMITSFPKPYQTHFSHLKPYLTIFQSAFSLGVDGLSHEQTVNELEDLTVSQSAHKEVMAVTLKVEKAQVIVAKLAQELPTEKRDGNTIATAWANNLTYDKSSSQACELLNRLEFIPHVAENVITEKMEELRKHLLPRKMRVAIQGDILGQEPLSVLARSFLHIGLAPSQQTLTSLGPSKCIIPMPIEGSYATFFATGPSGHSHPDLPALRLAASLLNALESYLWKSIRGSGLAYGAHVMVYPEAGLVGFSVYRSPNAMLAYEAAGKIMDGSVDGLFDFNDASSDLEGKQIKSQTLHEMLEYITSQRGVITESIYPEVVSMFATNLFRSILQLLEERDFLKTTLHRIYGKFLNLRAFIRRSISHVFFQFVYETERHNGIAELLEILGSIINGFALPLKEEHKTFLTRALIPLHKAKSLALYHPQLAYCVVQFLEKDPALTEEVAERAYYWNNEYIVNLMGEHISIILPIVFPALYHWNGMVYNALKLFMEINQEVFEECQNNYRAESDRAIERYDEWLQLREQAIQNWETSSVKWTAHGQCGDPQLQQYIGEMYYKERQYFLAEQHLLSGKRDASIVLADMMFEALDPGPFRYSKQEALSQATELISSNNGNISSEEMSRDLSNEVEKLLGSSNAYIRKKAALCALRIIRRVPDLLDHFTSKAKSLLQDRNHGVCAEFRRAEHDVLGIADPFLQTKILRLLRLLGKDVASSEAMNDILAQVATNDSSKNVGNYETVLTVEADSGLRVMAINILGKFLTNRDNNIRQVDHLSIVSHRNDCLRDGDILELSYALVNDTNITVMTRELLSFLEVADNEFKLGLTTEICLAAERFAPNKRWQIDTVLRVLKIAGNFVRDEILSAFIRLVSHTPELQFYTAQRLYAALSSDLSQESLTLATVWVIGEFGDILLGGTLVDLLEHLNSPYADSLTRQFVNTLQDR
C.parapsilosis       IFISGYSVYGLNESIELIKSNTFSEKKLGYLAVAILLNNENHTLEVTHPYLVQDLRSTDEEVNCLAIQMIATIYDGDQWIELIDAIFASATSPITLKSLLQLQFATLNQLRQIVSKSIQNIGLPNRNSRSSILFQAVSLAVFLEASPEAGASNALLNLIMSHDTNTRYLALDALIKLTARSESKDKFGEILPVFINLLKDKDISVRRKALDLLYTICNDDTYSVILNELLLYFPHADQQMKQELAIKIAVLAEQFATDSTSIGGGFISNEVWERIVQIVVNNDDLHKKTAKMIINLMKKPVSEYLIKVAAFLKYCKDSVDLWMKAIEMEVENKFKKALENFPRDDRFWKLLIALEDDDVVRKLLAKAVDLCKTWEFWIALVNSSYEDAKKYLNKARKNLHGDVKVWIAACKLEERENEKIKLTDRAVIENVSKWFDIATKATEEGFEQSVLIKARSVLDTASLAISNSVDIAQFPSNANVWYQHLSIPKMSLRKPEFVNALEKTNNSPQILLYLGVLFWKDGKFVKAKSWFERSLSADSTNGDAWSWLYTYWKQNGNDSVFLRDFSAKYITTGSKNYRLSQMGVNLETSRFQDFEENGSRTSLFLNLANDPTIEEYQTERHVLTILTDMSSREVSAAREEVPGRYPGYMYTDLSTIYERAGRVEGRNGSITQVPILTMPNDAAMKAVVGEEALSTEDKLSLEFLEKFEKNFINQGAYENRTIIESLDLAWSLLRIYPRELLNRISPKILDEYYGRDDDEDELSSLGYHQCRWNYNDVKDVLEVSSKFDEFEIPYDTIWLDIEYADEKKYFTWDPEKFADPGHMLKELNRTGRNLAVIIDPHITGYEVSDAIISKDLAMKNNENNVYYGHCWPGESVWNDLHTKNLWSVFNGPETSAPKDNIHHGQWEHRSIHNVYGEATFNSLLNRPSRPFILTRSYFAGSQRTAAMWTGDNMSKWDYLKISIPMVLTSNIVGMPFAGADVGGFFGNPSSELLTRWYQAGIWYPFFRAHAHIDSRRREPYLIGDYTSYREIMKLVLPSAPFPESNISSEMKDAIDLSMTNIEKSTAITALAYGTESVIKCDKILGPGNQFVTAAKMYVQNDCSIDMPAGPSEVKSYQDAFELSNQYAPEHLILQINNAASYVPSIENAGSVFVIVVDAMLAVKTTNSKGETKYPVKAVNILKAHGKSALESVLVEGYALNCTVASQAMVKEVKNAKIACLDINLQKARMAGVQINIEDPDQLEEIRKREYGIIIERIQKIIASGANVILTNLGSRGPNNDSLSKALKSALEACVTSPEKLGAEVEKVKPASIVDPNQYVNAAKRGADGVNNFANQFENDFNWRIHYTTTGPELIKQLDRIDVFINGSGVGKCLKEHNKIILADPQGSGLANRINFGVDTVEKEGTTLVEGIGLNRLTWNFKQGEPYIDEAVRVTDEQALKMAKYLCINDLEQAERIVPKPDERNILITSALPYVNNVPHLGNIIGSVLSADIYVKNRNHNAIFILEDGVTPKQLCDKYHTEIAQDIFLKLHKNGYLEEKTTEQLYCEQHADRFVEGTDARGDQCDKCGNLLDPLDLINPRCKVDGAKPVARNSTHIYLKLNDLEEPLKKWVEEASGVWSKNSKTITNSWIKQGLEPRCITRDLKWGTPVPGYEKVLYVWFDATIGYVSITANYTEWIKWWKNPEVDLYQFMGKDNVPFHTVVFPASEIGTGDNWTKLYHLSTTEYLQYEGGKFSKSRGVGVFGNNAKETGVSSSVWRYYLASIRPETGDAQFSWDEFVAKNNSELLANLGNFVNRIVKFVNAMPSTSIQINRILNAPALIPDQFTLVLLGHNIGAAEYLFKRIDEKKIDEWRKLYGGQLNHIYKELRDQGFTRPKVLILLPSREACHTLVELLIQLSGTTQQENKKRFTTQFHAKDAPRSNKPQDFQDAFKGNNNDYFCIGLKLTRKSLKLYSSFYSSDLIIASPLGLSMILENPDRIRMWSINDQAKTRHEFATGKIKVLLYTERIQVGSTIIEDCLRQDFGFQHLVWVFSGRRGAHCWVSDKRARELDENSRRSIVEYLDVLKHAKSKGHVFHPHVERSFESMKRRFIEIILEDQDPWYTDPQVEELLSFMPNKELQAELRKKWQGERSTSKDKWEDLNTQVALLSDAKKEVIIYYLYPRLDIEVSRQIIHLLKSPFCVHPGTGNIKLVDKKQDKISDVIIDTPGQIECFIWSASGSIITEAFASSYPTVIAYIVDTPRTTSPTTFMSNMLYACSILYKTKLPMIVVFNKTDVQSCAKEWMSDESFQMAVQKDYMSSLVNSMSLMLEEFYSNLDVVGVSSYTGQGFDEFMDAVDNKVDEYNEFYKAERERILKKKEDDKNRVHVLRNAHKNGVAKAQFLNGQPIVLTNGGDNHLKEFVFDIITPPRHLRSRGGHSAPFLLSASRDRSHKSKDGSLKFPEIIAISSSEARTGDWENIITAHQDEQFARTWDSSTKRVGRNVNTVDQFCKSGLLRKKYQAVTGLAIDGMNRKMVSTGLDGVVGFYAPITSMVYHKSSDLMACTLDDLSIVVIDVTTQKVVRVLVGTWDLPTGGCIDGVVLPVVATSVPNAAGVMKQIIKILPNRQTMLFSATQTTKVEDLARISLRPGPLYINVVSERDVSTADGLEQGYVVCDSDKRFLLLFSFLKRNVKKKIIVFLSSCNSVKFYSELLNYIDLPVLDLHDVAARGLDSAKDGYRAYLQAYASHSLKTVYQIDKLDLVKVGKSFGFDVPPKVNIGASSIKKHKLFGIHPKEKLSLTEAYKLGEIIIQDRASCFPAHNHNIIDADEKRVGGSGERRGRAKKQGLPPTYKHKLSVNERTTEASQKPKKFQSEEERKSLFDDSENEDELEKELGTVQAKAEEGEANETALAQSLVNRVPIGATPEYLAGQYILLGCKNTIVCNYDAREFPKVIGGFDRILLDAPCSGTGVIAKDESVKVSRTEKDFMQIPHLQKQLLLSAIDNSSTGGIIVYSTCSVAVEENEAVVDYALRKRPNVKLVETGLAIGKEGFTSYRGRHFNPKLNLTRRYYPHIYNVDGFYVAKFKKIAKEKEHAARAEAEFNSEEDEAFIEKSVILDLESTCKRFENVTFPEYYSNARIMAGIKNGTLYQGVLNISSYNYLQGEVNVSAFKKPLLIQGSRNLNRAFNSDSVIVELLPKDKWKEPSTTIIDPTAKVVGIARRSWRYYVGQIAPTSVSQSGNSAKNCFVILMDKTLPKIRKYPNGHFVRAWVVPLDFIYGKDLIRKYFVDNKAAVLGTPSRKLNDEVKKQQREFNKNIKAKQAKEKLTAAHKFNDRPIPLLVVFAQPLFMHFEHLLKYMSIMEEIFTMSIHGMPYEQVVADLNRDLIEFQLDNDLISMSVKCESKKVILEKILGSLPDKKRNGELMMYSSQFRNLFNSSLRKQQDSINTEIFFKELLQDTIKRDLEEIKSNLFLDNIKIIVLGDVSGDAPVSSWEKLISLETFSQSFQFKSDLGCHHALIDMRTESTHLVSVTPIPTDYLHEDVARIALAIEFLCAIEGPFWRSIRGSGLAYGVSMKQNTETGFLSFQLYRASDAKQAWIEARELVSGELENMFDFSDPTFDIRGKEIKRMTLQELIAFISNNRFSYTDEMYKHVVNMFKKNLFRPILRILEERDCLKTTLHRIYGKFLSLRSFIRKSINNVFLQFIYETERFNGVGELLEIMGSIINGFALPLKEEHKIFLVRVLIPLHKVKCLSLYHPQLAYCIVQFLEKDPTLTEDVSEKVCYWSNEYFLTLITENAEVVLPIIFASLYTWNSLSYGALKVFMDHNPVLYDHCTMLYHQQKSREAARKEGWEKIEKYVKQLKAQQSITWSKSQGCGDNELHHLFGSKLIQAKIFAVAELHLVLGTFESVPIYVNFLVANTDAGALHYKSLAPVEYGKFNLNQGGKNIASPELARDLYTNVETIIDSKNNFLRKKACFVAAKLVEKEPDLSEFFLPKALDLINEKNSSVKSALTKPDYDVMGTTDPFLQVSLLSAIRTLAIDLPFSEEINDILTQVVSNDSGKNAANYECVKTIQSDQSLKILGVNILGKFLATKDNNTRYVALLSIVNHRSNCLTDGDILELSFGIINEQNIRVLAREILTFLEECDQELKSYVTSQLTIAANKFSPNDKWHYDTLVRTLKAGGNALTPDIISNMLALILQCDELKKHVVSKLFSSCLQDESQFGLALVTIWTLGEYGDMILGSTIVDLFDELDNSTYSRQHIQYVSQVIER
C.posadasii          IYIQGYDIFGHLEAVNLVSASKYSEKQIGYLAVTLFLHEQHELLHLVVNSIRKDLLDHNELNNCLALHAVANVGGREMGEALSADVHRLLISPLTLLRLYRLRLHVRGLIRQSLQEIMNLPNVQQNNAQNAVLFEAINLLIHLESEQALQISTRLGKFIQSRETNVRYLGLEAMTHFAARAETLDPIKKHQNIIIGSLRDRDISVRRKGLDLLYSMCDTTNARPIVNELLKYLQTADYAIREEMGLRLAIFDRKMPTDRPHVAGDHVSDEVWQRVIQVVTNNEELQAYAAQHILGYTKGDCHDSLVKIGAYIKHNDRSTRLWIEAMKLESDPRAKQAILHIPQSVAIWKEAVNLEEDADARLLLAKATEMILSVELWLALARETPENAQKVLNAARKAVPTSHEVWIAAARLQEQMGNKVNVMKRAVQALPKRWIGEAENCEEEGAEKLVVVKARSILDRARLAVPKNAELWEVPTSGLLWSESIWLEPRTHRKPRSLEAIKKVDNDPILFVTVARIFWGERRLEKAMTWFEKAIVANSDLGDVWAWYYKFLLQHGTDEDVVSKCTASDPKHGESNAYKSTMGVNMETSRFRDFEENGSRVTLFLNLANDPTIEEYQLEKHVLVILTDLSAREVSAAREEVPGRYPGYMYTDLSTIYERAGRVEGRNGSITQIPILTMPNDAAMKAVVGEEALSAEDKLSLEFLEKFERTFIAQSPYESRTIFDSLDIAWNLLRIYPKDLLNRIPKKVIDEFYQRSKPTKDHFSIAYHQCRWNYVTDEDVKDVDRKFDMYRIPYDVIWLDIEYTDQKKYFTWDPHTFPDPIGMQKQLDASDRKLVYIIDPHIENYPIVDELKNKKLAVNNKDGNIYDGWCWPGSSYWKGLFKHNSWSVFNGPETTMPKDNIHYGGWEHRDVHNINGNATYNALLERGERPFVLTRSFYAGSQRQGAMWTGDNQASWEHLAASLPMVLNNGIAGFPFAGADVGGFFGNPSKELLTRWYQTGIFYPFFRAHAHIDTRRREPYLSGEYTSITEIVGLVKPRAPFSEDKLTPETKEAIDISFENIRRSDAVAAMAYGTESVTKVDKILGPGNQFVTAAKMLVSNDVSIDMPAGPSEVRDIEEALALSNEYAPEHLILQIRDAANVVSMVENAGSVFIMVVDAMLSVKTTTPTNEVKYPVKAVNLLKAHGKSATESILVNGYALNCTIASQAMPTRITDAKIACLDMNLQKERMKGVHITVDDPTQLEKIRERESGIVLERVEMILKAGANVILTSLGRRGSNHDSLCKQLKSAVEACIQSAEKSGAVVDKVPPAPIVEVGHFVNRARCLSRSYSSFADQFENPANWQAHFQTTGPEIFEQCGKLDAFVSGAGVALYLKPRLTVVLADPQGSGLFNRIQFGVDTMEKEGTTVVEGIGINRITSNLEAGRELIDDAIRVTDAQAIAMARWLVEKDLEMQEKILPQKGQRNILVTSALPYVNNVPHLGNIVGSVLSADVFHKACGRPTLYVLEEGVTPEELCAKYNTEISQSIFKRLYKNGYLEEKTAEQPFCEKHADRYVEGEDARGDQCDKCGSLLDPFDLINPRCKVDGATPVSRPTKHIHLLLDKLQPQIEDWVRPAIGDWPKNSRVITESWLKEGLKDRGITRDLKWGVPVPGYNKVLYVWFEACIGYPSITANYTDWELWWRNPEVRLYQFLGKDNVPFHAVIFPGCQLGTKDNWTMLHHLSTTEYLNYENGKFSKSRGIGVFGNNAKDTGIPPDVWRYYLLKNRPETGDTQFEWRSFIDANNGELLAKLGNLVNRVVKLIASLPATSKSILEQLNAPFKIPSGWKPAIKGHKIGKAKYLFSNIDVKKADEWREMFGGSLNHIIKEMRDQGFTRPKVLILLPTRQACARVVDSISKFYRADQQENKKRFLETFSETDKSWEDKPEDFQELFGGNDDDMFRLGLKFTRKTMKYFTQFYNSDIILASPLGLRTAMEKEDRVRTWYLDGNAKARSYFMNGRHSVLLYTERVTMAIKVIDRALRDDFGFEHILWVYSGRRGAHAWVCDQRARNLTDERRKAIAGYLEVVGAQSGKRNLLHPHVERSRNILIPYFRSTILNNQDTFSSSDQAARLLQFIPDKSLKDALQKKWESAPRGSSSKWSDIDDDTKALLEAKEDIILEYTYPRLDAEVSKKLIHLLKSPFVVHPGTGRLSILEKRTLQFRHILVDTPGQIEVFVWSASGSILLESLASSFPTVIAYVIDTPRTSSTSTFMSNMLYACSILYKTKLPMILVFNKTDVKDAAKEWMSDEAFQAALRQEYMGSFLNSMSLMLEEFYRHLSVVGVSSMTGQGIDEFFQAVEEKRKEFDRDYKPELDKKRAEREKEDGRVGVLRDAHEPGINKVKFLGGQPVLISTGTDNALRSWIFDFSPIPRPLHARTGHSAPWLLSASEDRSKVKSKSRSKSPEITCMACSLNRDGGWESVVTGHKGDKFARTWLWGKRKAGRWAETGDGEVKSGMHRQSFKAVTGIMVDSLNTTVISCGLDGKVKFWCAITGLRYSCSSDLIAFSCDDLSIRVIDIETKKLVRELWGVWDLPTGHLIDAFRLQNTCTSLPTASGPMRQIVKILPSRQTMLFSATQTTKVEDLARISLRPGPLYINVDHRKEHSTVEGLEQGYVICDSDKRFLLLFSFLKRNLKKKIIVFFSSCNCVKYHAELLNYIDLPVLDLHDVAARGLDSAKDGYRSYLQAYASHSLRSVFDVNKLDLVKVAKGFGFPTPPRVDIGASRDTSRRLIAVASTSQLLSTPAYKQGKIILQDKASCFPAYLGDLIDGSPTRSKGSGPHRGRMKKQGPPPPLELKKNANQKSNGDSIAAKGAAPSPAKEELIGDEDNQQMEEQEMAMQTQEGQPGEANETPLAQALINRVPLGATPEYLAGHYILLGCKNTIVSNLDARTFPKAMGGFDRVLLDAPCSGTGVISKDPSVKTSKTERDFFALPHMQKQLLLAAIDASKTGGYIVYSTCSVTVEENEAVVQYVLRKRPNVKIVDTGLNFGSEGFKSYKGKQFDPRMAMTRRYFPHRENVDGFYVCKLKKIEVANEEWDKTPIAFDDNEDEPYIARALMPDFEQTAKRYEGLIYPEYYSMSKLMTGLRAGTLHQGIFNVSPYNYLEGSVQVAAFDKSLLILGRENSNRAIAGDLVVVEILPKDQWKSPSTKIVEPTARVVGVIKRNWRQYVGNIDGGSFSSSGRRQQAVFVIPMDKRVPKIKRYPTGHFVRSWKVPNSFLFGDGFIKQYMADAPISVLGVPSAKLAAKLKADEEARIEERKRKELADKLSKAKAENDKPIPILAKIQGPMFIHFEELLPLLSVYTETFSLPINGVSFEQVIVDLERDTVGYTMDSEMLAITFQIELEKAVTTRLFSDVPDAKRSGSGMVGGVRYMVQYAESIVRARSTLVRAKYLKRISKESVVQRMELIRKALFPENLRILVIGDLERPNPVSSWKPYIEGLDLLPQSERLSDAGPGQTIVPMPIDTSHVNASAKGLNCYDHPKLPALMVAIAYMNAVEGPLWVAVRGTGLAYGASFRHNVETGLIHFNIYRSPNGFKAFEAAKKIVSGVLEGIFDFNDPTGDMKSKEIKRLALHELLDYVANNRSVITDPMYPKVVEMFAKNLFRPILQLLEERDFLKTTLHRIYGKFLNLRSYIRKSIGNVFFQFMYETERFNGIAELLEILGSIINGFALPLKPEHKTFLTRALIPLHKVKSLSMYHPQLAYCIVQFLEKDSTLTEEVAERAYFWNNEYFCNLVGDNVETILPIMFPSLYHWNSMVYTAMKMFMEINPQLFDDCSHEYREAPAREQSRKAKWEKLEELAKAQKNKDMIAWSKFGDIGDPEMHHAVGSIYAEENEVYDAERHLALGTADSAEILARLEYTVHTAGIYHYATDQALAHGEVGIKQSNGNIASIEMSRDLFPEIESLISTANPYIRRKAALCAMRICRKVPDLQEHFIEKAKVLLSDRNHGVIEQFRPPEHDVYGITDPFLQIKILRLLRVLGRDAAISELINDILAQVATNDSSKNVGNYETVLTIEADSGLRVLGVNILGKFLANKDNNIRYVALIKVVAHRNECLRDADILDLSFTLINEGNVRVLVRELLAFLEVADTEFKPVMTTQIGIAADRFAPNKRWHVDTMLRVLKLAGNYVKEQILSSFVRLIATTPELQTYSVQKLYAALKEDISQEGLTLAASWVIGEYGDALLGGQIVDLFMNLNSTYASQIVTEYIPAQIER
C.tropicalis         IYLIGNHVFGLKEAFELFRSNVYSEKKLGYLAVSILLSNENYVLEKVQPDLVRDLQSENEEYNCLAIEFIAVIKESDEWLELIDMVYASVTSPLALKSLLRLQFNTINELRQVVAKSIQNIGLPNRNSQSSILFQAVSLAVFLEASPEAGAMNALIMLLRSTETNTRYLSLDALIKLTARSNSKDKFEEILEVVMKLLRDKDISVRRKALDLLYTICTFENYHVIISSLLEYFPFADFQLKSELAIKIAVMAEKFATDSTSIGGGFMTNEVWERIVQIVVNNEDLQKKTCKMLINLLKRPLSESLVKVASFLGYVPKSERLWIKAMDLEIEPFNKKSLENLPNNSRLWKLLIDLETEDIVKKLLGKAIEMCLVWDFWLGLINSNYEESKKLLNQARKKLVGDPNVWIAACKLEEREQTKLKLMDKAMKESITKWYDYAIEAEKEDFQQLITIRARAVIDQAMLQNSESPELWKFPNNANLWIEYLWLPKMSQRKTAFLDALKATDNSSSILMIIGVFFWYDGKYNKCKNWFERSLQSDNTNGDAWGWMYNYLKKFGTKLKFVKDYELNYINKGKSHFDKSPMGVNLETSRFQDFEENGSRTTLFLNLANDPTIEEYQTERHVLTILTDMSSREVSAAREEVPGRYPGYMYTDLSTIYERAGRVEGRNGSITQVPILTMPNDAAMKAVVGEEALSTEDKLSLEFLEKFEKNFISQGAYENRTIFESLDLAWSLLRIYPKEMLNRISPKILEEFYGRDEEEEDLFSLGYHQCRWNYNDEKDVLDVHAKFDEHHIPYDTIWLDIEYTDSKKYFTWDKEKFPDPARMCRILDYTARHLTVIIDPHFTEYNVTEDMVAKDLEMKSSKGEPFKGHCWPGESVWTQRYDKNIWSVFNGPETSSPKDTIHFGGWEHRSVHNIYGERSYNALIERPERPFVLTRSLFAGSQRTAASWSGDIQATWEHLKATVPMMLSMNIVGAGFTGADVGGFFGDPSPELLLRWYQVGIWYPFFRGHAHIDTKRREPWLVADAEGIADIMKLVLPEAPFPDDNISEEMKQAIDLSIENIEKSTAVTAMAYGTESVIKCDKILGPGNQFVTAAKMYVQNDCSIDMPAGPSEVESYEEAFDLSNKYAPEHLILQIDNASSYVPSVENAGSVFVMVVDAMLAVKTTNSKGETKYPVKAVNILKAHGKSALESVLVDGYALNCTVASQAMVKSIKNAKIACLDINLQKARMAGVQINIEDPDQLEEIRKREYGIIIERIQKILASGANVILTNLGSRGPNHDSLSKSLKSALEACVTSPEKLGAELEPVKPASIVDPNQYTNAARRGANKINNFADQFENDFNWRIHYDTTGPEILEQMDKIDVFINGSGVGRRLKENNKIILADPQGSGLANRVNFGVDSVEKEGTTLVEGIGLNRLTWNFKQAEPYIDEAIRVTDEQALKMAKFICVNDLDQADKILPKSDERNILITSALPYVNNVPHLGNIVGSVLSADIYAKNRNYNALFVLEEKVTPQQLCDKYHTEIAQDIFMKLHKNGYLEEKTTEQLYCEEHADRFVEGTDARGDQCDKCGNLLDPLELIKPRCKLDGASPIVKESTHIYLKLNELEEPLKEWIIDSSGAWSKNSKSITDSWTKRGLEPRCITRDLIWGTPVPGYEKVLYVWFDATIGYISITANYVDYLKWWKNPEVDLYQFMGKDNVPFHTVVFPASQIGTGDNWTKLHHLSTTEYLQYENGKFSKSRGVGVFGNNAKETGVSPSVWRYYLASNRPENQDSHFSWDEFVAKNNNELLANLGNYVNRIVKFLIAMPETTKQINEILNAPSLITDKFEFVLLGHCIGKAQYLFTRIDEKKIEEWRGLYGGQLNHIYKEFRDQGFTRPKVLIMLPTRNSCYEVVEQLIKLSGTDQQENKKKFNDQFYAKAAPPNNKPEDFKDAFKGNNSDFFCIGLKMTRKSLKLYSSFYSSDIILASPIGLSMILENPDRIRMWSINDQARTRQGFASGKIKLILYTERIQVGSKIIETALREDFGFEHMVWVFSGRRGAHCWISDKRARELDESSRRAIVEYLDVLKTQQGTLNLLHPHVERAFEIVKKEFATVILQEQDPWGTQPQTEELLKFIPSKPLQIELRNKWKASKSSSQDKWDDINKQVSTLNDSKKDIIIYYMYPRLDVQVSKQVIHLLKSPFCIHPGTGNIKLIEKKKDRINNVVIDTPGQIECFIWSASGAIITESFASEFPTVIAYIVDTPRNTSPTTFMSNMLYACSILYKTKLPMIVVFNKTDVTDCAKEWMTDESFQAAVKKDYMSSLINSMSLMLEEFYSNLDVVGVSSYTGNGFDEFMDAVDNKVEEYNEFYKAERERILKQKEEDKKRVHVLRNAHKGGVANAKFLNGQPIVLTNGGDNHLKEFVFDIVPPPRHLRSRGGHSAPFMLSASRDKTQKSKDGSMKFPEIISITSSTAREGEWENVITAHKDEPFARTWDSRNKRVGRHVKTVDEMVKSGLLRKKYNAVTGLAMDGMNRKMVSCGLDGIVGFYAPITSMVYHKSSDLIACALDDLSIVVIDVTTQKVVRMLYGTWDLPTGGCIDGVVLPIVATSVPNVSGPMKQIIKILPNRQSMLFSATQTTKVEDLARMSLRPGPLYINVVPDKDVSTADGLEQGYVVCDSDKRFLLLFSFLKRNVKKKIIVFLSSCNSVKFYSELLNYIDLPVLDLHDVAARGLDSAKDGYRAYLQAYASHGLKTVYQIDKLDLKKVASSFGLDQVPRVNLGSTNKQKRSLFGVHPREKITSTEAYKLGEIIIQDRASCFPSHNSDVIDADSKRVQGSGERRGRAKKQAAPPSLTKKVKQTTNSKPEQASKSKKSEEDADKSLFDDSDNEEQLEKELETKQAKAEEGEANEIALAQALVNKVPIGATPEYLAGHYILLGCKNTIVCNYDAREFPKVIGGFDRVLLDAPCSGTGVIAKDASVKVSRTEKDFMQIPHLQKQLLLSAIDNSPTGGVIVYSTCSIAVDENEAVVDYALRKRPNVKLVDTGLTIGKEGFTSYRGKHFNPKIALTRRYYPHTYNVDGFYVAKFKKIAKEKENAARAEAEFNNEEDEKFIEKSLVLDLENTCKRFEGTSFPEYYSNSRIMAGIKNGTLYQGILNISSYNYLQGEVSVPAFKKPLLIQGSKNLNRAFNSDSVIVELLPKDKWKEPSTTIIDPTAKIVGIMRRSWRYYVGQIAPSSVNITGNASKNCFVILMDPKLPKIRRYPNGHFVRAWVVPLEFIYGKGIIDKYLVQNKATILGKPSAKLNELMQEQNKKIHEDIKAKKLQLKLDEAQEKNDAPIPLLTKFPYPLFMHLEELLSYMSIIEEIFSMSIDGISYEQVIADIDRDLIEHSLDDELISIKVKFETKNTIVNKIINSLPDKKRNGELMMYSSQYRHLFNASLRKAQDSVYTETFYQDVLAAEIEDDLNTIKKQLFLDNMKIIISGGVSNKNPISSWSKFVDNPPLVPSYEFRSQLGCCGALVNIPAESTHLTSLTTIPTDYLDDDIFRIALASEFLTAVEGPFWRGIRGNGLAYGCHIRRNVETGYLSFNIYRGSDSAQAWMKAKEIVTEEIENMFDFSDPTFDIRGKEIKRITLQELIAFISNNRFTYTDEMYKHVVTMFKKNLFRPILRILEERDCLKTTLHRIYGKFLSLRSFIRKSINNVFLQFVYETERFNGIGELLEILGSIINGFALPLKDEHKIFLVRILMPLHKVKCLSLYHPQLAYCIVQFLEKDPSLTEDVSEKVCYWSNEYFLTLITENAEVVLPIIFAALYNWNSLAYGALKVFMDHNPILYDHCTMLYHQQKQREANRQEGWKRVEEIVRQIKEKECISWSQSSECGDPDLHHLFGSKLLQSKVFAVAEIHLVLGTFRSVPLYVDYLVSEVDPGVFQYHTLAPVEYGRLGLQGNNKNIASSELARDLYTNVESIMDNKGPYLKKKACIVAAKLIEKDPELAEIFLPKIPSLINEKQSSLRPALLKPDYDVTGTTDPFLQVALLSTLRLLASPPQYLEEINDILTQVASNDSGKNAAHYECVKTIPSDQSLKILGVNILGKFLSTKDNNTRYVALLTVVNHRSNCLADGDILELSFGILNEQNIRVLAREILTFLENCDAELKSFVTSQLTIAANKYSPNEKWHFDTLIRMLKVGGNSLTSDIISSILALLLQCDELKKHTVGQLVGSYLEAPGQYGLALITVWAVGEYGDLILNTSLSQLIDDINNSTFSESTVQYAASVIEH
D.hansenii           IYMLGFNKLGLGEALQLIESTHFSEKQVGYLAISVLINRENDLLEMMHGALVRDLQSNNEDVNCAAIQFIAVVKESDEWLELIDIVYSLSCSPLGLLSLLKLQVETLNNLRQVVSRSIHNIGLPNRNSQSAILFQAVSLAVFLDASPDAGAINASILLLDSNETNTRYLALDALIKLSARASPTQRFDQHLLKLFELLTDKDISVRRKSLDLLYTVCNPQTYETVIKKLLHYFPYSDFTLRSEIAIKIAVLAERFATDSTSIGGGYISNEVWERIVQIIVNNESLQLKSCKLIIELLQDPILENLIKVAAFLKFNNTSEKLWIKAFELENDVVSRKALEFLPQNVKLWEKLIDLEEDKDVAKLLRKAIELCTEWNFWIALINSTYDESKSLLNKARKSMSDNHKVWISAAKLEEREHQKLTLMEKGIKKLLSRWLEEAAQTELEGFERELLIRARSTLDMAILNNPTSEELWDLPNSPLLWIQNLQIPKMSQRKNAFLDALKQTDNSPLVLLHIGIFFWLDGKFMKAKSWFERTLNSDKNNGDCWGWLFNFIEKHGSDHALLENFEKCYINEGTENFEKTPMGVNLETSRFQDFEENGSRTSLFLNLANDPTIEEYQTERHVLTILTDMSSREVSAAREEVPGRYPGYMYTDLSTIYERAGRVEGRNGSITQVPILTMPNDAAMKAVVGEEALSTEDKLSLEFLEKFEKNFVSQGAYENRTVFESLDQAWALLRIYPKEMLNRISPKILAEFYERDDEEEELFALGYHQCRWNYNDEKDVLEINSLFDKHQIPYDVIWLDVEYADAKKYFTWQSEKFPDPERMLAELDHTGRNLVIIIDPHLTDYHISDHVEKEGISINDPSNNTFHGQCWPGESVWDRQHETNIWSVFDGIETTSPRDNIHYGNWEHRSVHNVFGEATYNSMIKRTGRPFILTRSYFAGSQRTAAMWSGDNMSKWEYLKISIPMLLTSGVAGMPFGGADVGGFFGDPAKDLLTRWYQTGIWYPFFRAHAHIDSRRREPWIAGDYTSIRDIMKLVLPSAPFPADDISEEMKEAIDLSMTNIEKSTAVTAMAYGTESVLKCDKILGPGNQFVTAAKMHVQNDCSIDMPAGPSEVDTYDEAFKLSNKYAPEHLILQVENARSFVPYIENAGSVFVMVVDAMLAVKTTNLKGEVKYPVKAVNILKAHGKSSTESVLVNGYALNCTIASQAMVKSVKNAKIACLDINLQKTRMAGVQINIDDPDQLEEIRKREYGIVIERIQKIINAGANVVLTYLGQRGANHDSLSKSLKSALEACIQSKNKIGATVHPVPAVAFDNPENYNHQAKRFAESQENWTNQFDNVANRQAHIETTGPEIWSQLGKVDAFTCSTGVTRYLKEISKCVLADPPGSVLYSYIKSNGETMERGGSSFTEGIGQGRVTDNLKQEIPLVDDALKITDEESIEMLYRLLDEELKQADRILPKENERDILITSALPYVNDVPHLGNIVGSVLSADIYAKNRNYNALFILEEKITPKQLCDKYHTEIAQDIFMKLFDNGYLEEKTTEQLYCQEHADRFVEGTDARGDQCDKCGSLLNPFELVNPRCKVDNAKPIPRNSTHIYIKLDDLEPELKAWVEEASGAWSKNSKTITNSWLKQGLEPRCITRDLIWGTPVPKFDKVLYVWFDATIGYVSITANYTEWKKWWRNPEVDLYQFMGKDNVPFHTVVFPASQIGTKDNWTKLHHLNTTEYLQYENGKFSKSRGVGVFGNNAKETNISPSVWRYYLASVRPESSDSHFSWTEFVTKNNSELLANLGNFVNRLVKFVIAMPECTTQICQVLNAPPLITDKFELVLEGHCIGKAQYLFKRIDESKIDEWRSLYGGQLNHIFKELRDQGFTRPKVLILLPTRNACYEIVELLIKLCGSEQQENRKKFNKQFSSKETPPDSKPEDFKHSFKGNNNDFFCIGVKFTRKSLKLYSSFYSSDIIIASPIGLSMILENPDRIRMWSINDQANNRQQFASGKIKIMLYTERIQVASKIIDQALREDFGFKHLIWVFSGRRGAHCWVSDNNARTLDEITRKSIVEYLDVLKQSKGKKNLFHPHVERSFNILKQEFVNIILEEQDPWFTSAKVEELLAFMPDISLQEELRQKWKEQRSTSKSKWEDINTQVNQLNEAKKDIIVYYMYPRLDIEVSKQLIHLLKSPFCIHPGTGNIKLVEKRSDKVENVIIDTPGQIECFIWSASGAIITEAFASTFPTVIAYIVDTPRNSSPTTFMSNMLYACSILYKTKLPMIIVFNKSDVKNAAKEWMQDETFQRALSEDYMSSLVNSMSLMLEEFYSQLDVVGVSSYTGEGFDEFLGAVDNKVDEYNEYYKAERERILKEKEEKKGRVHILRNAHKGGIANAKFLNGQPIVVTNGGDNHLKEYVFDIVSPPRHLRSRGGHSAPFILSASRDRSVKSTNGSMKFPEVVSITSSQAREGEWENVLTAHKEDTFARTWDSKSKRVGSHNLTIDGIVKSGMLRKKYKAVTGLAIDGMNRKMVSCGLDGIVGFYAPITSMIYHKSSDLIACALDDLSIVIIDVITQKVVRVLYGTWDLPTGGCIDGVRLPNVATTVPNASGPMKQIIKILPNRQSMLFSATQTTKVEDLARISLRPGPLYINVASESEASTVAGLEQGYVVCESDKRFLLLFSFLKRNVKKKIIVFLSSCNCVKYFGELLNYIDLPVLDLHDVAARGLDSAKDGYRSYLQAYASHHLKTVYQIDKLDLVKVAKSFGFDVPPKVNIGASSIKQKRLYGIHPKEKLTSTAAYLKGEVIIQDRASCFPAHNDDIIDSDSNRVKGSGPKRGRAKKQGVPPSFRSNSTSEPSQSIKKTKDEKSKPVQEEKSLFDDSENEEAEERELQVDQAKAEEGEANEIALAQTLVNRVPIGATPEYLAGQYILLGCKNTIVCNYDAREFPKVIGGFDRILLDAPCSGTGVIAKDETVKVSRTEKDFMQIPHLQKQLLLSAIDNSATGGVIVYSTCSVAVEENESVVDYALRKRPNVKLVDAGLQIGKEGFTSYRGKHFSPSISLTRRYYPHTYNVDGFYVAKFKKIAKEKESLARSEAEFDDDADKGIIDQTIVLDLENNCKRFEGTSFPEYYSTSRIMGGVKNGTLYQGMLNISTYNFLEGTVQVPAFKKPLLILGTKQLNRAFNGDSVIVELLPKDKWREPSTTIIDPTAKVVGIMRRSWRYYVGQIAPSSVSKTGNVSKNCFVILMDKVLPKIRKYPQGHFVRSWTVPSEFIYGKTLIKTYFVENKATILGRPSARLNTLQKRENKELLKSIREKELTDNLEKAQEINDTPIPILTQFGYPMFFHLEALLRYMSILEEIFSFPISGIPYEEVISKINDDLIEYQLDDELINVKVKFETKNIIIEKIINSLPDKKRNGELMMYSSQYRTLFNSTLRKAQDCLNTEEFYKDLLQHEIEQDLNNLKNQLFLNNFKIFVVGNSSSSTPISSWTEFANDFKFEKSFQFKSDIGCSEAIVTTPTESTHLISSTPIPTDYLDKDIFKIALASEFLTAVEGPFWRGIRGVGLAYGASIRRNIETGYLNFSIYRGADAEQAWLTGKKIINGTIENMFDFSDPTYDGRGKEIKRITLQELIHFILNNRFTYTDEMYKHVVGMFKKNLFRPILKILEERDCLKTTLHRIYGKFLSLRSFIRKSINNVFLQFVYETERFNGIGELLEILGSIINGFALPLKDEHKIFLVRILIPLHKVKSLSLYHPQLAYCIVQFLEKDPMLTEDITDEEYYDSFSSPQQVQGDLDEFGTPNQIPPHNNWNLLAFGALKVFMDHNPILYDHCTMLYHQQRAREVARKDGWKKVEEYVNLLRLQQSISWSQTDKYGDCDLHHAFGIKFLNQKLFAYAESHLILGTHESLPFYINFLYQSVDPGIFQYKSLGPVEYGRLGLGNQNKNIASPELARDLYTNVDKIITTNNLYLKKKACIVAAKLIEKDPDLSEIFMPKVPQLISDKLPGVRENLIKPDYDVLGILDPFLQVSLLTTIRILAVPPKYLEEINDILTQVASNESGKNAAHYECVKTIQSDQSLKILGVNLLGKFLSTKDNNTRYVALLTVINHRTNCLSDGDILELSFAILNEQNIRVLVREILLFLENCDNELKPYISSQLTTAANKFAPNEKWHFDTLIRMLKLSGNFITPDIISNILALIMQCDELKKHVVGRLLSLCLEDSTQYGLSLITVWCLGEYVDLILDGNILKLIDEINNSTYSDQTVHYIPDSIEK
E.gossypii           IYITTNTVFGLEQCLVLLKSSVYSEKAIGYQALELLMHHKESVLFPVIEQVKLDLTSADTDTVALALNFLGIAGGCSVGNQLFYDVFKILKSPLAFLMLVRSKLQSLGRLRLCVTKVIEFIGTLSNATQHAILFTLINLACKLDPTADANSVAVLTSLLGSKDTNIRYLTLDALTKMSFSSGGKDTLRDYLPRLLQILQERDASIVCKVLDLLYALASEENVEYIVEQLLHFLASRPLSIRNDLCVKVAALIENSSKSPESLTPVTKGDMICQRVCYLVVNEERLRKVTCMNLVNYLLAPPSTCILKASAFIQFNSKSERLWLTAIELEGENFNKKALRNIPKSEKLWILAVRLEPDKEVVKILSKATQILTSPQLWKLLIKQGPDEIRTTIQEARKSMPHNVDLCILEADIKLQATKKLQLLSESIKSVLTFWLVYITNAELDASEHDNTIKARSTLELGQLKNSSSIALYKFPKSPELWVLNIRLARKSLRKTMFQDALKNTDSHGTVLVEIGKLFYIEKQYEMALKWFERASETFPRLGDGWAWYYQTLSKLGKDSGVLRSAEEREPDSGKKTLYALPMGVNLETARFQDFEENGSRTSLFLNLANDPTIEEYQTERHVLTILTDMSSREVSAAREEVPGRYPGYMYTDLSTIYERAGRVEGRNGSITQIPILTMPNDAAMKAVVGEEALSMEDRLSLEFLENFEKTFISQGAYENRTIFESLDHAWSLLRIYPKEMLNRISPKILDEFYNRAADDDEISALGYHQCRWNYNDEQDLMTVNNEMDKAEMPLDFLWLDIEYTDEKKYFTWKKDAFPDPLGLFQKLANITRNLVTIIDPHLLNYNLTDIMVANDGAIKNSTGQPFIGECWPGTSIWASFYNKNLWAVFDGIESTAPRDAIVHGGFEHRAVHNLYGQASYQGLREREDRPFLLTRSYSAGSQRTAAGWSGDAVGTWDYLKITIPIILANNIVGMPFFGGDVPGFTGDPDPVLTVRWYQAGMWFPLFRGHGHKDTKRREPYLLEEYKSIRDILGLVEPEAPFGDEKLTEDVRTAIDISMENVRKSDAVAALAYGTHSVPKVDKILGPGNQFVTAAKMYVQNDCAIDMPAGPSEVSTAEEAFALSNRYAPEHLILHLENASEYLPLVDHAGSVFVMVVDALLAVKTQNGRGEVKYPVKAVNILKAHGKSACESVLVQGYALNCTVASQAMPRKLTSVKIACLDINLQKARMAGVQINVDDPDQLEEIRKREVGIVLERVKKIIDAGAQVVLTYLGTRGPNHDSLCKSLKSALEACITSPEKLGAHVKKVKPASIVDPDQYVNAAKKACKLLNEFADQFENEANWTIHYQNTGPEIYQQLGRINAFIAGCGVSRYLKERLHTILADPQGSGFYNRINYGVDHVEKEGSTIVEGIGLNRITRNFKCCEEYIDSSIRVTDEQAIKMAKYLCVNDLCQEGEILPREGERNVLVTSALPYVNNVPHLGNIVGSVLSADIYCKARNYNTLFILEEGISPRELCDKFHTEIAQDIFNKLNENGYLEEKTMKQLYCSEHADRYVEGEDARGDQCDKCGALLDPFELVNPRCKLDNTKPEPRTSDHIFLSLNKLEKDIAQWVAESSGNWSKNSRTITNSWLKEGLEPRCITRDLVWGTPVPKYEKVLYVWFDATIGYSSITANYTKWERWWKNPEVSLYQFMGKDNVPFHTVIYPGSQLGTGDKWTMLHHLNTTEYLQYEGGKFSKSRGVGVFGNNAKDTGIPPDVWRYYLASVRPETSDSQFSWKDMVTKNNSELLANLGNFVNRLVKFVNAMPQTAETINRMLNAPALIAGEFNLIIQGHNINKAEYLFQRIDEKKIDEWRAKYNGTLNHVYKELLDQGFTRPKALVVVPTRATAYDVVDLLLQQSGIEQVDKKSKFKDQFYDPSLPPASKPKSFQHVFKGNTNDFFVLGMKFTRKAIRLYSNFYQSDVIVCSPLGLQLIIENTDRIRMWYIEDQAKNRALFQLGRIKVLLYTERIFLAMKVMNTSLIEDFGLEQFIWVFSGRRGAHCWISDPRARSLSDMQRKSVLDYMNVVDRNLEKRSFYHPHLARSLNILKPYFVDFILREQDPWQDDSAVRLLLPAIQDAQLADQLKKYWKENPRSSEEKWKDIDLYVARLREAKEDLILAILYPKLDVEVTKQTIHLLKAPFCIHPATGNIGLVEKKQDKYQHCIVDTPGQIECFVWSASGSIITESFASTFPTVIAYIVDTPRNTSPTTFMSNMLYACSILYKTKLPMVVVFNKTDVQDAAKEWMTDEAFQEALRADYMGSLINSMSLVLEEFYSQLDMVGVSSFTGEGVSDFLRAVDKKAEEYETDYKAEYQRLQAEKAQKRKRIHVLKGIHRGGISKVSFLNGQSIVVTSGGDNQLKEFAFDVVQPPRLLRSRGGHSQPFLMSASKDRSHKNKDGKEKFPEIIALAIENFREGDWENVVTAHNGERAARTWNTKTKRVGRWTSTSDDLVKSGIKRKVYGSVTGLAVDGMNRKMVSCGLDGLVGFYAPITQLVYHRASELFAVALDDFSIQVIDSVTQRVVRQLWGTWDLPTGTCIDGVRLESVATNVPSASEPMKQIIKILPNRQSMLFSATQTTKVEDLARISLRPGPLFINVDSEKETSTADGLEQGYVVCDSDKRFLLLFTFLKKFQNKKIIVFLSSCNSVKYYAELLNYIDLPVLELHDVAARGLDIAKDGYRSYLQAYASHSLKTVYQIDKLDLVKVAKSYGFPVPPKVNIGASAPAHKKLYGVHPADKITSHELYKRGKIIIQDRASCFPAQAPGIIDADPQRAKGSGPRRGRAKKQPAPPSLQKHEKRSRKNAGEEPIEERKRQDEADKSLFDEEENEEALEQELAKLQADAAEGEANEVALAQNLVNRVPVGATPEYLAGHYILLGCTNTIVCNYDAREFPKVIGGFDRILLDAPCSGTGVIGKDQSVKVNRTEKDFMQIPHLQKQLILSAIDNSKHGGVIVYSTCSVAVEENEAVVDYALRKRPNVKLVETGLAIGKEGFTSYRGKKFHHTINLTRRYYPHTYNVDGFFVAKFQKTAKEKEAAARQEAIFDDKEDKRYIEKSVVVDLENQCKRFAGFTYPEYYATGRLMGGLKNGSLYQGVVQISEYNFLEGTVSIPNFSKPVLVRGLKNLNRAFNGDQVVLELLPQSEWKAPSMVTMDPTARVVAITRRSWRQYVGQIATNTLDLQDSSTQNVFVILMDKCLPKIRKYPLGHFVREWRAPSDFLYGDSLYASIFIENPVTVLVKPSAALYQQHKDEQEALLQERKASELRSKFDDAQFYNNLPIEVLDKFVNPLFMHFETLLPYYYIFRELFKMPMDGIGHEEVIKQLKDETIENKITHDLIHFKIQSKASDVLLERFLNSIVEKKRSGPIMKSSLMNRYLYSNSLCKATDVLYVENILQDILTSEVLPRIELFRDQLRFHKFHILILGDIEKGDVYKPWEQLVNQLPIPPLLETVSEFGPKEAIITTPSSSSYMTCLASVPINYQHRDLPAITLASEYLQCVEGPFWKGIRGSGLAYGTALDNKLEENAVSFTVYRGTDIIKCYETAKRIVDGSIHGMFDFSDPSFDIHGKEIKRITLQELIEFIVTNRFTYTEEMYGHVVNMFKVNLFRPILKLLEERDCLKTTLHRIYGKFLSLRSFIRRSINNIFLQFVYETERFNGIAELLEILGSIINGFALPLKEEHKVFLVRILIPLHKVRCLSLYHPQLAYCIVQFLEKEPMLTEEVAEKVSYWNNEYFLNLCIENAEVILPIIFPALYSWNAMAFKALKIFLETNPVLYENCNSLYLSSQKRREKREENWNKLQEYVRNLHISSMNNWSRHGRYGDPYLHSVIGKRLLEAGYLVEAERYFVLGNRDSLEEYVNWLWDPAVVGEFQYPQEQSLVQGKENVKRQVDTLASVELARDLHPDVERILQSQDPYLFKKALQCAAKMVARDSFLASIFYPYVRRALSHELHGVVDAVAGPEYDAVGVADPFLQVELLYTLRRIFEVSRYSGKLVSVLSSLCSHEQSKNGTNYEAVRTIKLEHKLRIQAIDILAIFLTSKDINNKYVALTQVVSRRKKCLFDPDALELTFAIIEDSNMKDTVEELVAFLTSSDGEDRDLIVYTVEHLLNIFGMDERWKLTVLIRILKVIGQHMTVEIISEILVMLNNIDATKKEIGLQLVQFSLDKEQNNGWKLIIVWVIGEYAELMLGEPLTNYLSSLNSFYSDDHLIGYIPACFER
F.graminearum        IYILGWNVFGHLEAVNLISANKYSEKQIGYLAMTLFLHEKHELLHLVVNSIRKDLLDHNELFNCLALHAIANVGSREMGEALNGEVHRLLISPLTLLRLYRLRLHVRDMIRESLQRILNLNNVQQNNAQNAVLFEAINLIIHLDTEHGLQISTRLGKFIQSRETNVRYLGLEAMTHLAARAETLDPIKQHQEIILGSLKDRDISVRRKGLDLLYSMCDATNAQVIVGELLQYLQNADFAIREEMVLKIAILTEKYATDVQAMAGDHVSDEVWQRVIQIVTNNEELQVYAAQNALQYVKGDCHETLVKIGAYIEANNSSVRLWVEAMRLEVIPSNKQALDHIPESEALWKEAVNLEESDDAKLLLAKATELILSIDLWLALARETPENAQKVLNRARKACPTSHEIWIAAARLQEQLGTKVNVIKRGVQVLPKRWIAEAERCEDEGAEESLTVKARSVLDRARLAVPNNALLWEVPKSDVLWAEQVWLEARTQRKARILEAIKTVDGSPIIFVVAARIFWGDRKLEQAQKWFEKAIVRDSDYGDAWAWYYKFLCQHGTEADVVTKCVLNEPRHGDANAGKSCMGVNLETARFRDFEENGSRTTLFLNLANDPTIEEYQLEKHVLVILTDLSAREVSAAREEVPGRYPGYMYTDLSTIYERAGRVSGRNGSITQIPILTMPNDAAMKAVVGEEALSAEDKLSLEFLEKFERQFISQGQYESRSIYESLDLAWSLLRIYPKELLNRIPAKVLNEFYQRAGKARAEFAIGYHQCRWNYISSDDVRNVDRNMDKHKIPYDVIWLDLEYTDDRKYFTWEPHSFPDPIDMGEHLDAHGRQLVVLLDPHITNYVASEEMLAQDLAVHNKEEKPYEGWCWPGASNWKTMLKSNTWSVFNGPEVTMPKDNIHHGGWEHRDVHNLNGNATFQALLHRGERPFILTRAFYAGSQKLGAMWTGDNQADWGHLAASIPMTLNQGISGFPFAGADVGGFFGNPEKDLLVRWYQTGVWYPFFRAHAHLDARRREPYLLGEYTQITDILKIIKPKAPFPKEDISPETIEAIDISFENIKKSDAVAALAYGTESVTKVDKILGPGNQFVTAAKMHVSNDVGIDMPAGPSEVKDITDAMRISNDYAPEHLILQIKDAEKAVDQVMNAGSVFIMVVDAMQAVKSTNNRNETKYPVKAVNILKAHGKSTLESVLVKGYALNCTVASQAMPTRIQDAKIAVLDMNLQKERMKGVQITVDDPQQLEQIRAREAGMVLDRVEMILKAGANVILTYLGYRGPNHDSLCRQLKSAVEACIMALEKSGATVERVTPAPITSPDHFVNLARRRAEEHASFANQFESEANWKAHFNTTGPEIWGQTGELDAFVAGAGVAKYLKKEKKVVLADPQGSGLYNKVRHGVSSTEREGTTMVEGIGITRLTENFEAGRELIDDAVRVTDEQACRMARWLVEHDATMKSPILPVEGKRNILVTSALPYVNNIPHLGNIIGSVLSADVFCKARGYNTIYILEEGLSPADLCAKYHTQIVQQIFKELWKNGYIEERETTQPFCANHADRFVEGEGARGDQCDACGGLLDPFELINPRCKVDGTTPEKRKTKHLFLRLDAVKDLLVPWFHKSSGDWSANCISITQSWIDKGLLPRGITRDLKWGVPIPEYEKVFYVWFDACIGYVSITKNLTNWEKWWKNPEVKLYQFMGKDNVPFHTIIFPASQLGTGENWTKVHKMSTTEYLNYEGGKFSKSRGVGVFGNTAKETGVDPDVWRYYLLSRRPETADSEFKWQEFIDCNNNDLLKNLGNLNQRILKFAQLMPSTSDAILEQIGSPGLIPETWTGIVKGQKIGEPKLLFTQIPASKLDEWREAFGGELNHVFKELRDQGFTRPKVLFLLPTRNSCLRMVNMIRDLCEPDQQENRKRFDDGYVDKARFGADRPADFKDLFEGSDDDMFRLGMKFTRKTVKYFSQFYNSDILFASPLGLRMAIGSEERVRNWYLEDWAKARSHFLSGRHRVLLYTERMTMAIKVVDVALREDFGFKHIMWVYSGRRGAHAWVCDKKVRSMDDQKRRAIAGYLEVVGAQSGKKNVLHPHLARSLEILKTHFQEDVLEVQDPWASPEQSEKLLQLLPNQNLNESLRRKWDAAPRPSTSKWADIDADARQLLEAKQDIVLEYTYPRLDIEVSKKLNHLLKSPFVVHPGTGRVNLLEKRAQPIDRILVDTPGQIEVFVWSASGTILLESLASSFPTVIAYVIDTPRTASTSTFMSNMLYACSILYKTKLPMILVFNKTDVKDAAKEWMTDEAFQEALRKDYMGSLLNSMSLMLEEFYAHLSVVGVSSRLGTGVDEFFEAVEEKRQEFLRDYQPELERKRAERDEQGGRVGVLRSAHNGGISKVEFLPGQPVVLTSGRDNSLKSWIFDFSPIPRILHSRSGHAGPWLLSGGQDRSNIRKKATLKAPEITCMASSLNRDGGWESVVTAHKNDSYARTWFWGRKRAGRWAPTGDDNVSSGNHRQRFKRITGLVVDSMNKTVVSCSLDGKIKFWTFPTGCRYHPASNLLAFSCDDLSIRVVDMETKRTIREFWGVWDLPTSHMIDAIRLEKPCKAIPTVSGPMRQIIKVLPKRQTMLFSATQTTKVEDLARISLRPGPLYINVDEEKQYSTVEGLEQGYIICETDMRFLLLFSFLKRNLKKKIIVFFSSCACVKYHAELLNYIDLPVLDLHDVAARGLDSAKDGYRSYMHAYASHSLRSVFDINKLDLAKVAKSFGFTQPPRVDIGASRDQGRRLVAITAGIDLTKTEAYTSGKIILQDKASCFPAYDPRLIDADSRRSQGSGPVRGRMKKQGPPQPLGVAKKDVKKTKVTKPVKAAAAKKSKKDEEMDDEGNQRAEEAEMALQTDGSEEGEANESALAQALINRVPLGATPEYLAGHYILLGCRNVIVSNYDAREFPKPMGGFDRVLLDAPCSGTGVIAKDPSVKTNKTELDFMQLPHLQKQLLLAAIDASKTGGYIVYSTCSVTVEENEQVVNYALSRRPNVRLVDAGLTFGKEGFTSYMGKKFDPSVSLTRRFYPHSLNVDGFYVAKFQKIADETEFIDKTPIAWDDDEDKEYMEKGLVPDFEQSAKRFGGMLYPEYFTLSKMMTGVKAGLMHQGIFNVSPYNYLEGSIKVPSFPKPLLILGRENINRSVDGDLVVVEVLPEDQWKEPSTKIIEPTAKVVGVVKRNWRQYVGHIDPSSASKQGRKQDSVFLIPMDKKIPKIRRHPIGHFVRSWRVPTDYLFGKDFLSKWMADAPISILGKPSNELATKMKKDEEARIAKRKEDKLAKRLEEAKKKNDEPIPVVDRWSGPLFIQFEELKPLMPIFSDNFNTHIDGVGFEQVVMELERDTISYALNYDGIMIQFQVEPEKASVTKALADIPESKRDGKSMASEVSAAFHMESSLAVAKRVLVRAVYLKRLKKEKVVGWFNTIRDSLFFQNLRFLVTANLATPDPLTTWDTLSKSLTMIDPVSLLNDEGPGSAIVPMTLESSYSVSTAQGMASYTDPRLASIMVAIGYLEAAEGPLWNAVRGAGYAYGVYFSRDINSGIISYNVYRSPDAYKAIKASKEAIDGSLEGIFDFNDASGDMKSKEIKRLALHELLDYVANNRQVITEPMYPKVVDMFAKNLFRPILQLLEERDFLKTTLHRIYGKFLNLRSFIRRSINNVFFQFTYETERFNGIAELLEILGSIINGFALPLKEEHKIFLTRVLLPLHKPKSLSMYHPQLAYCIVQFLEKDASLTEDVAERAYFWNNEYFCNLVSDNVEIILPIMFAPLYHWNGMVYNAMKLFMEINPQLFDDCSHEYTEAAAREALRERKWAALSEKADQQRQSNIIGWSKFGDYGDPELHHVAGSLYAEEHDTYEAEKHLLLGTKDSPEVLTKMEYTPHQAALFKYATAEALEMGEMGLRQSNGNIASVEMSRDLFPEIETLVATANPYIRRKAALCAMRICRKVPDLQEHFIEKATQLLSDRNHGVVEKFRSPEHDVTGITDPFLQVKILHLLRVLAVDAETSEQINDILAQVATNESSKNVGNYEAVRTIEADSGLRVLGVNILGKFLTNRDNNIRYVALIKVVAHRNECLRDPDILDLSFTLINEGNVRVLIRELLAFLEVADNEFKPTMTSQIGIAADKYAPNKRWHFDTMLRVMSLAGNYVKEQILSSFVRLVATTPELQTYAVQKLYINLKKDITQESLTQAGAWCIGEYADALLGGQVVDLFSLLNSAYATQVSTEYIPAQIEK
F.oxysporum          IYILGWNVFGHLEAVNLISANKYSEKQIGYLAMTLFLHEKHELLHLVVNSIRKDLLDHNELFNCLALHAIANVGSREMGEALNGEVHRLLISPLTLLRLYRLRLHVREMIRESLQKILNLNNVQQNNAQNAVLFEAINLIIHLDTEHGLQISTRLGKFIQSRETNVRYLGLEAMTHLAARAETLDPIKQHQEIILGSLKDRDISVRRKGLDLLYSMCDATNAQVIVGELLHYLQNADFAIREEMVLKIAILTEKYATDVQAMAGDHVSDEVWQRVIQIVTNNEELQVYAAQNALQYVKGDCHETLVKIGAYIEANNTSVRLWVEAMRLETIPSNKQALDHIPESEALWKEAVNLEENDDAKLLLAKATELILSVDLWLALARETPENAQKVLNKARKACPTSHEIWIAAARLQEQLGTKVNVIKRGVQVLPKRWIAEAERCEEEGAEQALTVKARSVLDRARLAVPKNAQLWEVPKSGLLWAEQIWLEPRTQRKARSLEAIKKVDSDPILFVAVARIFWGDRKLEKAQNWFEKALVLDSDYGDSWAWYYRFLCQHGTEADVVTKCVLNEPRHGETNARKSCMGVNLETARFRDFEENGSRVTLFLNLANDPTIEEYQLEKHVLVILTDLSAREVSAAREEVPGRYPGYMYTDLSTIYERAGRVEGRNGSITQIPILTMPNDAAMKAVVGEEALSAEDKLSLEFLEKFERQFISQGQYESRSIYESLDLAWSLLRIYPKELLNRIPAKVLNEFYQRAGKARAEFAIAYHQCRWNYISSDDVRNVDRNMDKHKIPYDVIWLDLEYTDDRKYFTWEPHSFPDPIDMGEHLDAHGRQLVVLLDPHITNYAASEELVAQDLGVHDKEQKLYEGWCWPGASNWKTMLKSNTWSVFNGPEVTMPKDNIHHGGWEHRDVHNLNGNATFQALLHRGERPFILTRAFYAGSQKLGAMWTGDNQADWGHLATSIPMTINQGISGFPFAGADVGGFFGNPEKDLLVRWYQTGIWYPFFRAHAHIDARRREPYLLGEYTPITDILKIIQPKAPFPKEDISPETIEAIDVSFENIRKSDAVAALAYGTESVTKVDKILGPGNQFVTAAKMHVSNDCGIDMPAGPSEVKDIEEAMRISNEYAPEHLILQIKDAEKAVDQVMNAGSVFVMVVDAMQAVKSTNNRNETKYPVKAVNILKAHGKSTLESVLVKGYALNCTVASQAMPTRIQDAKIAVLDMNLQKERMKGVQITVDDPQQLEQIRARESGMILERVEMILKAGANVILTYLGYRGPNHDSLCRQLKSAVEACIMALEKSGATVERVTPAPITSPDHFVNLARRRAEEHASFANQFESEANWKAHFNATGPEIWRQTGQLDAFVAGAGVAKYLKQKAKVVLADPQGSGLYNKVRHGVSSTEREGTTMVEGIGITRLTENFEAGRELIDDAVRVTDAQACRMARWLVEHDATMKSPVLPEEGKRNILITSALPYVNNIPHLGNIIGSVLSADVFCRARGWNTIYVLEEGLSPADLCAKYHTQIVQQIFKELWKNGYIEERETTQPFCPAHADRFVEGEGARGDQCDACGSLLDPFELINPRCKVDGTTPEKRKTKHLFLRLDAVKDLLVPWFHKSSGDWSTNCISITQSWIDKGLLPRGITRDLKWGVPIPEYEKVFYVWFDACIGYVSITKNLTNWEKWWKNPEVKLYQFMGKDNVPFHTIIFPASQLGTGENWTKVHKMSTTEYLNYEGGKFSKSRGVGVFGNTAKETGVDPDVWRYYLLSRRPESADSEFKWQEFIDCNNNDLLKNLGNLNQRILKFTQAMPSTSEAILEQIGSPGLIPETWSGLVKGQKIGEPKLLFTQIPASKLDEWREAFGGELNHVFKELRDQGFTRPKVLFLLPTRNSALRMVNMIRDICEPDQQENRKRFDDGYVDKAKFGADRPADFKDLFEGSDDDMFRLGMKFTRKTIKYFAQFYNSDILFASPLGLRMAIGSEERVRSWYLEDWAKARSHFLNGRHRVLLYTERMTMAIKVVDVALREDFGFKHIMWVYSGRRGAHAWVCDRKVRSMDDQKRRAIAGYLEVVGAQSGKKNVLHPHLARSLEILKTHFQEDVLDVQDPWASAEQSEKLLQLLPNQNLNESLRRKWDAAPRASASKWADIDADARQLLEAKQDIVLEYTYPRLDIEVSKKLNHLLKSPFVVHPGTGRVNLLEKRTQPIDRILVDTPGQIEVFVWSASGTILLESLASSFPTVIAYVIDTPRTASTSTFMSNMLYACSILYKTKLPMILVFNKTDVKDAAKEWMTDEAFQEALRKDYMGSLLNSMSLMLEEFYAHLSVVGVSSRLGTGVDEFFEAVEEKKQEFLRDYLPELEKKRAEREEAGGRVGVLRSAHNGGISKIEFLPGQPVVVTSGRDNSLKSWIFDFSPIPRILHSRSGHAGPWLLSGGQDRSNIRKKATLKAPEVTCMASSLNRDGGWESVVTAHKNDPYARTWFWGRKRAGRWAPTGDENVSSGNHRQRFKRITGLVVDSMNKNVVSCSLDGKIKFWTFPTGCRYHPANNLLAFSCDDLSIRVVDMETKRTIREFWGVWDLPTSHLIDAIRLEKPCKALPTVSGPMRQIIKILPKRQTMLFSATQTTKVEDLARISLRPGPLYINVDEEKQYSTVEGLEQGYVICDAEKRFNLLFSFLKRNLKKKIIVFFSSCACVKYHAELLNYIDIPVLDLHDVAARGLDSAKDGYRSYLHAYASHSLRSVFDINKLDLAKVAKSFGFTVPPRVDIGASKDQGRRLLAITAGIDLTKTEAYTTGKIILQDKASCFPAYDPRLIDADSRRAQGSGPVRGRMKKQGPPQPLVATKKDVKKTKVTKPMKAAAPKKSKKDEEMDDEGNQMAEEAEMALQTHGSEEGEANESALAQALINRVPLGATPEYLAGHYILLGTRNVIVSNYDAREFPKPMGGFDRVLLDAPCSGTGVIAKDPSVKTNKTERDFMQLPHIQKQLVLAAIDASKTGGYIVYSTCSVTVEENEQVVQYALSRRPNVRLVDAGLAFGKEGFTSYMGKKFDPSMRHTRRYYPHTYNVDGFFVAKFHKIADEDEVIDRTPIAWDEEEDKEYMEKGLVPDFEQSAKRFEGMLYPEYFTLSRMMTGVKAGLMHQGIFNVSPYNYLEGSIKVPAFPKPLLVLGRENINRAVDGDVVVVEVLPQDQWKEPSTKIIEPTAKVVGVIKRNWRQYVGHIDPSSASKQGRKQDSVFLIPMDKKIPKIRRHPVGHFVRSWRVPTDYLFGKDFLSKWMADAPISILGKPSHELATKMKKDEEARIAKRKEDKLAKRLEDAKKKNDEPIPVVDRWSGPLFIQFEELKPLMPIFSDNFNTHIDGVGFEQVVMELERDTISYSLHYDGIMIQFQVEPQKASVTKALADIPESKRDGKSMASEVNAAIHMESSLAVAKRVLVRAVYLKRLKKEKVVGWFNTVRDSLFFQNLRFLVTANLKTPDPLTTWDTLSKSLTMVEPVSLLNDEGPGSAIVPMTLESSYSVSTAQGLASFDDPRLASIMVAIGYLEAAEGPLWNAVRGAGYAYGVYFSRDINSGIISYHVYRSPDAYKAIKASKEAIKGELEGIFDFNDASGDMKSKEIKRLALHELLDYVANNRQVITEPMYPKVVDMFAKNLFRPILQLLEERDFLKTTLHRIYGKFLNLRSFIRRSINNVFFQFTYETERFNGIAELLEILGSIINGFALPLKEEHKIFLTRVLLPLHKPKSLSMYHPQLAYCIVQFLEKDASLTEDVAERAYFWNNEYFCNLVSDNVEIILPIMFAPLYHWNGMVYNAMKLFMEINPQLFDDCSHDYTEAAAREALRERKWAALSEKANQQRESNIIAWSKFGEYGDPELHHVAGSLYAEEHDTYEAEKHLILGTKDSPEILTKMEYNPHQAALFKYATAEALEMGEMGLRQSNGNIASIEMSRDLFPEIETLVATANPYIRRKAALCAMRICRKVPDLQEHFIDKATQLLSDRNHGVVEKFRSPEHDVTGITDPFLQVKILHLLRVLAVDAETSEQINDILAQVATNESSKNVGNYEAVRTIEADSGLRVLGVNILGKFLTNRDNNIRYVALIKVVAHRNECLRDPDILDLSFTLINEGNVRVLIRELLAFLEVADNEFKPTMTSQIGIAADKFAPNKRWHFDTMLRVLSLAGNYVKEQILSSFVRLVATTPELQTYAVQKLYINLKKDITQESLTQAGAWCIGEYADALLGGQVVDLFSLLNSAYATQVSTEYIPAQIEK
F.verticillioides    IYILGWNVFGHLEAVNLISANKYSEKQIGYLAMTLFLHEKHELLHLVVNSIRKDLLDHNELFNCLALHAIANVGSREMGEALNGEVHRLLISPYALMPLYTFRLHVREMIRESLQKILNLNNVQQNNAQNAVLFEAINLIIHLDTEHGLQISTRLGKFIQSRETNVRYLGLEAMTHLAARAETLDPIKQHQEIILGSLKDRDISVRRKGLDLLYSMCDATNAQVIVGELLHYLQNADFAIREEMVLKIAILTEKYATDVQAMAGDHVSDEVWQRVIQIVTNNEELQVYAAQNALQYVKGDCHETLVKIGAYIEANNTSVRLWVEAMRLETIPSNKQALDHIPESEALWKEAVNLEENDDAKLLLAKATELILSVDLWLALARETPENAQKVLNKARKACPTSHEIWIAAARLQEQLGTKVNVIKRGVQVLPKRWISEAERCEEEGAEQALTVKARSVLDRARLAVPKNAQLWEVPKSGLLWAEQIWLEPRTQRKARSLEAIKKVDSDPILFVAVARIFWGDRKLEKAQNWFEKALVLDSDYGDSWAWYYRFLCQHGTEADVVTKCVLNEPRHGETNARKSCMGVNLETARFRDFEENGSRVTLFLNLANDPTIEEYQLEKHVLVILTDLSAREVSAAREEVPGRYPGYMYTDLSTIYERAGRVEGRNGSITQIPILTMPNDAAMKAVVGEEALSAEDKLSLEFLEKFERQFISQGQYESRSIYESLDLAWSLLRIYPKELLNRIPAKVLNEFYQRAGKARAEFAIAYHQCRWNYISSDDVRNVDRNMDKHKIPYDVIWLDLEYTDDRKYFTWEPHSFPDPIDMGEHLDAHGRQLVVLLDPHITNYAASEELVAQDLGVHDKEQKLYEGWCWPGASNWKTMLKSNTWSVFNGPEVTMPKDNIHHGGWEHRDVHNLNGNATFQALLHRGERPFILTRAFYAGSQKLGAMWTGDNQADWGHLATSIPMTINQGISGFPFAGADVGGFFGNPEKDLLVRWYQTGIWYPFFRAHAHIDARRREPYLLGEYTPITDILKIIQPKAPFPKEDISPETIEAIDVSFENIRKSDAVAALAYGTESVTKVDKILGPGNQFVTAAKMHVSNDCGIDMPAGPSEVKDIEEAMRISNEYAPEHLILQIKDAEKAVDHVMNAGSVFIMVVDAMQAVKSTNNRNETKYPVKAVNILKAHGKSTLESVLVKGYALNCTVASQAMPTRIQDAKIAVLDMNLQKERMKGVQITVDDPQQLEQIRARESGMILDRVEMILKAGANVILTYLGYRGPNHDSLCRQLKSAVEACIMALEKSGATVERVTPAPITSPDHFVNLARRRAEEHASFANQFESEANWKAHFNATGPEIWRQTGQLDAFVAGAGVAKYLKQKAKVVLADPQGSGLYNKVRHGVSSTEREGTTMVEGIGITRLTENFEAGRELIDDAVRVTDTQACRMARWLVEHDATMKSPVLPEEGKRNILITSALPYVNNIPHLGNIIGSVLSADVFCRARGWNTIYVLEEGLSPADLCAKYHTQIVQQIFKELWKNGYIEERETTQPFCPAHADRFVEGEGARGDQCDACGSLLDPFELINPRCKVDGTTPEKRKTKHLFLRLDAVKDLLVPWFHKSSGDWSTNCISITQSWIDKGLLPRGITRDLKWGVPIPEYEKVFYVWFDACIGYVSITKNLTNWEKWWKNPEVKLYQFMGKDNVPFHTIIFPASQLGTGENWTKVHKMSTTEYLNYEGGKFSKSRGVGVFGNTAKETGVDPDVWRYYLLSRRPESADSEFKWQEFIDCNNNDLLKNLGNLNQRILKFTQAMPSTSEAILEQIGSPGLIPETWSGLVKGQKIGEPKLLFTQIPASKLDEWREAFGGELNHVFKELRDQGFTRPKVLFLLPTRNSALRMVNMIRDICEPDQQENRKRFDDGYVDKAKFGADRPADFKDLFEGSDDDMFRLGMKFTRKTIKYFAQFYNSDILFASPLGLRMAIGSEERVRNWYLEDWAKARSHFLNGRHRVLLYTERMTMAIKVVDVALREDFGFKHIMWVYSGRRGAHAWVCDKKVRSMDDQKRRAIAGYLEVVGAQSGKKNVLHPHLARSLEILKTHFQEDVLDVQDPWASAEQSEKLLQLLPNQNLNESLRRKWDAAPRASASKWADIDADARQLLEAKQDIVLEYTYPRLDIEVSKKLNHLLKSPFVVHPGTGRVNLLEKRTQPIDRILVDTPGQIEVFVWSASGTILLESLASSFPTVIAYVIDTPRTASTSTFMSNMLYACSILYKTKLPMILVFNKTDVKDAAKEWMTDEAFQEALRKDYMGSLLNSMSLMLEEFYAHLSVVGVSSRLGTGVDEFFEAVEEKKQEFLRDYLPELEKKRAEREEAGGRVGVLRSAHNGGISKIEFLPGQPVVVTSGRDNSLKSWIFDFSPIPRILHSRSGHAGPWLLSGGQDRSNIRKKATLKAPEITCMASSLNRDGGWESVVTAHKNDPYARTWFWGRKRAGRWAPTGDENVSSGNHRQRFKRITGLVVDSMNKNVVSCSLDGKIKFWTFPTGCRYHPASNLLAFSCDDLSIRVVDMETKRTIREFWGVWDLPTSHLIDAIRLEKPCKALPTVSGPMRQIIKILPKRQTMLFSATQTTKVEDLARISLRPGPLYINVDEEKQYSTVEGLEQGYVICDAEKRFNLLFSFLKRNLKKKIIVFFSSCACVKYHAELLNYIDIPVLDLHDVAARGLDSAKDGYRSYLHAYASHSLRSVFDINKLDLAKVAKSFGFTVPPRVDIGASRDQGRRLLAITAGTDLTKSEAYTTGKIILQDKASCFPAYDPRLIDADSRRAQGSGPVRGRMKKQGPPQPLVAAKKDGKKTKVTKPAKAAAPKKNKKDEEMDDEGNQMAEEAEMALQTHGSEEGEANESALAQALINRVPLGATPEYLAGHYILLGTRNVIVSNYDAREFPKPMGGFDRVLLDAPCSGTGVIAKDPSVKTNKTERDFMQLPHIQKQLVLAAIDSSKTGGYIVYSTCSVTVEENEQVVQYALSRRPNVRLVDAGLAFGKEGFTSYMGKKFDPSMRHTRRYYPHTYNVDGFFVAKFHKIADEEEVIDRTPIAWDEEEDKEYMEKGLVPDFEQSAKRFDGMLYPEYFTLSRMMTGVKAGLMHQGIFNVSPYNYLEGSIKVPAFPKPLLVLGRENINRAVDGDVVVVEVLPQDQWKEPSTKIIEPTAKVVGVIKRNWRQYVGHIDPSSASMQGRKQDSVFLIPMDKKIPKIRRHPIGHFVRSWRVPTDYLFGKDFLSKWMADAPISILGKPSHELATKMKKDEEARIAKRKEDKLAKRLEDAKKKNDEPIPVVDRWSGPLFIQFEELKPLMPIFSDNFNTHIDGVGFEQVVMELERDTISYSLHYDGIMIQFQVEPEKASVTKALADIPESKRDGKSMASEVNAAIHMESSLAVAKRVLVRAVYLKRLKKEKVVAWFNTVRDSLFFQNLRFLVTANLETPDPLTTWDTLSKSLTMVEPVSLLNDEGPGSAIVPMTLESSYSVSTARGLASFDDPRLASIMVAIGYLEAAEGPLWNAVRGAGYAYGVYFSRDINSGIISYHVYRSPDAYKAIKASKEAIKGELEGIFDFNDASGDMKSKEIKRLALHELLDYVANNRQVITEPMYPKVVDMFAKNLFRPILQLLEERDFLKTTLHRIYGKFLNLRSFIRRSINNVFFQFTYETERFNGIAELLEILGSIINGFALPLKEEHKIFLTRVLLPLHKPKSLSMYHPQLAYCIVQFLEKDASLTEDVAERAYFWNNEYFCNLVSDNVEIILPIMFAPLYHWNGMVYNAMKLFMEINPQLFDDCSHDYTEAAAREALRERKWAALSEKANQQRESNIIAWSKFGEYGDPELHHVAGSLYAEEHDTYEAEKHLILGTKDSPEILTKMEYNPHQAALFKYATAEALEMGEMGLRQSNGNIASIEMSRDLFPEIETLIATANPYIRRKAALCAMRICRKVPDLQEHFIDKATQLLSDRNHGVVEKFRSPEHDVTGITDPFLQVKILHLLRVLAVDAETSEQINDILAQVATNESSKNVGEFHLVRSCAHDSGLRVLGVNILGKFLTNRDNNIRYVALIKVVGHRAQCLFAAELWDLSFTLINESNVRVLIRELLAFLEVADNEFKPTMTSQIGIAADKFAPNKRWHFDTMLRVLSLAGNYVKEQILSSFVRLVATTPELQTYAVQKLYINLKKDITQESLTQAGAWCIGEYADALLGGQVVDLFSLLNSAYATQVSTEYIPAQIEK
H.capsulatum         VYIQGYDIFGHLEAVNLISANKYSEKQIGYLAVTLFLHEGHELLHLVVNSIRKDLLDYNELNNCLALHAVANVGGREMGEALGVDVHRLLISPLTLLRLYRLRLHVRHLIRQSIEEVMHSPNAQQNNAQNAVLFEAINLLIHLDTEHNLKISLRLGKFIQSRETNVRYLGLEAMTHFAARAETLDPIKHHQDIILGSLRDRDISVRRKGLDLLYSMCDTSNARPIVNELLKYLQTADYSIREEMVLKIAILTEKYATDAQSLAGDHVSDEVWQRVIQIVTNNEELQAYAAQHLLQYVKGDCHDSLVKIGGYIKNNDTSTRLWIEAMRLESDPRAKQAILHIPQSVAIWKEAVNLEEDADARLLLAKATEMILSVELWLALARETPENAQKVLNAARKAVPTSHEVWVAAARLQEQMGGKVNVMKRAVQELLKRWIGEAEKCEEEGAEKAVVVKARSILDRARLAVPKNAELWEVPNSGLLWSESIWLEPRTHRKPRSLEAIKKVDNDPILFVTVARIFWGERRLDKAMTWFEKAIVSNSNLGDVWAWYYKFLLQHGTDEDVISKCISSEPRYGEANAQKSTMGVNMETSRFRDFEENGSRVTLFLNLANDPTIEEYQLEKHVLVILTDLSAREVSAAREEVPGRYPGYMYTDLSTIYERAGRVEGRNGSITQIPILTMPNDAAMKAVVGEEALSAEDKLSLEFLDKFERTFISQSPYESRTIFESLDLAWNLLRIYPKDLLNRIPRKVIEEYYQRSGRTKVHFAIGYHQCRWNYVTDEDVRDVDRKFDLYQIPYDVIWLDIEYTDQKKYFTWDPLTFTDPSGMQKQLDDSGRKLVIIIDPHIDNYPIVDELKSKGLAVNDKDGNIYDGWCWPGSSHWTTLFKSNVWSVFNGPETTMPKDNIHYGGWEHRDLHNLNGNATYNALLERGERPFVLTRSFYAGSQRLGAMWTGDNQASWDHLAASLPMVLNNGIAGFPFAGADVGGFFGNPDKELLTRWYQTGIFYPFFRAHAHIDTRRREPYLAGEYMSITDIVALVKPKAPFPKEQITPETTKAIDVSFENIRKSDAIAAMAYGTESISKVDKILGPGNQFVTAAKMLVSNDVSIDMPAGPSEVKDIDEAIALSNRYAPEHLILQLKNAAEVLPLVQNAGSVFIMVVDAMQQVKTTTQRNEIKYPVKAVNLLKAHGKSATESLLVHGYALNCTVASQAMVTRVTDAKIACLDMNLQKERMKGVHITVDDPQKLEKIRERESGIVLERVEMILKAGANVILTSLGHRGSNHDSLCKQLKSAVEACIQSTEKSGAIVDRVPPAPIVETGHFVNRARALAKSHSSFADQFENPANWQAHFRTTGPEIFAQCSKLDVFVAGAGVARFLKPRLSVVLADPQGSGLFNRVRYGVDVKEREGTTIVEGIGINRVTLNFEAGRELIDDVVRVNDAQAIAMARWLVEKDLEMEQKILPKKGQRNILITSALPYVNNVPHLGNIVGSVLSADVYQKACGRPTLYILEEGVTPEELCAKYNTEISQAIFKRLYDNGFLEEKTAEQPFCEKHADRYVEGEDARGDQCDKCGHLLDPFDLKNPRCKLDGATPVRRNTKHIHLLLDKLQPEIEAWVHPAIGDWPKNSRVITESWLKEGLKDRGITRDLKWGVPVPGYKKVLYVWFEACIGYPSITANYTPWELWWRDPDVQLYQFLGKDNVPFHSVIFPGTQIGTRDKWTKLHHLSTTEYLNYENGKFSKSRGIGVFGNNAKETGVPADVWRYYLLKNRPETGDTQFEWRSFVDANNGELLAKLGNLVNRMVKLIASLPATSASILEQLNVPFAIPSGWKPLIKGHQIGKAKYLFSQIDPKKADEWREMFGGSLNHILKELRDQGFTRPKVLIILPTRQACVRVMESITKLYHAEQQENKTKFYDTFSAADKSWENKPDDFRELFGGNDDDMFRLGLKFTRKTIKYFSHFYNSDMILASPLGLRMVMDKEDRVRNWYLDGQAKARTHFFSGRHSALLYTERVTMAIKVIDTALRDDFGFEHILWVYSGRRGAHAWVCDPRARSLPDDRRKAIAGYLEVIGSQSGKKNLLHPHVARSLEILKPHFASTILVAQDTFSNPAQAEQLLALLPDKPLADALRRKWDSAPRSSTSKWNDIDADTKALLEAKQDIALEYTYPRLDAEVSKKLIHLLKSPFVVHPGTGRISILEKRTLPIEHILIDTPGQIEVFVWSASGSILLETLASSFPTVIAYVIDTPRTSSTSTFMSNMLYACSILYKTKLPMILVFNKTDVRRRVAEWMSDSKLSGALREEAIWLILNSMSLMLEEFYRHLNVVGVSAMTGDGIDEFFEAVEEKRQEFERDYKTELERRRREKEVANGKIGVLRDAHEPGVSKIEFLHGQPVLISTGTDNALRSWIFDFSPVPRPLHSRSGHSAPWILSASKDRSHVKLKKRMKTPEITCMACSLNRDGGWESVVTGHRGDKFARTWIWGRKKAGRWAGTHDGEVKSGMHRQSFSAVSGLMVDALNTTVISCGLDGKVKFWCSVTGLRANTSSDLVALSCDDLSIRVIDIETRKLVRELWGVWDLPTGHLIDAFRLANTCTALPTASGPMRQIVKILPARQTMLFSATQTTKVEDLARISLRQGPLYINVDHRKEHSTVEGLEQGYVICDSDKRFLLLFSFLKRNLKKKIIVFFSSCNCVKYHAELLNYIDLPVLDLHDVAARGLDSAKDGYRSYLQAYASHSLRSVFDVHKLDLVKVAKSFGFPTPPRVDIAASRDQGRRLVAVSQDAQLASSAAYKKGMIILQDKASCFPAYLGSLLDASPNRSRGTGKYRGRRMTQGPPPSLENKNHPRQGKHPHNPGVTSQESIPEKEGLLPPKINEAEVRLELAIQSAGGKPSEANESPLAQALINRIPLGATPEYLAGHYILLGCKNTIISNLDARQFPKILGGFDRVLLDAPCSGTGVISKDPNIKTSKSERDFLALPHMQKQLLLAAIDLSKTGGYIVYSTCSVTVEENEAVVQYALRNRPNVKIVDTGLNFGTPGFKSYMGKKFDDKMSLSRRYFPHRENVDGFYVCKLKKTDDVDEMVDRTPIIFEAEEDETYIARAWVHHFKHEQGQFEGTFYPEYYSMSKVMTGLRAGTLHQGIFNVSPYNYLEGSVQVAAFDKSLLILGRDNSNRAIAGDIVVVEVLPKDQWKAPLTKIIEPTARVVGIVKRNWRQYVGNIDKISTASSSRRQQTVFVIPMDKRIPKIRRYPTGHFVRSWKVPCDFLFGKAFIKQWISEAPVSILGVPSSKLATKLKEDEQSRIAERKRAKLAEKLEEAKAANDKPIPELTKFEGPLFIHFEELRPLLAVYMQAFNLPVNGIPFEQVIVELEQDTVSYNMDHEMLVISFQAEPDKAITTRLLSDVPDAKRNGSRMVDAVQTMVSHTESIVRAMTPLTRALYLKRTKREIVVARMEIIRKQLFFENFRIFVIADMDKRNPSSSWGPFVSRLDLSPLRDRLKDVAPGTAIVPMTIDSSFVLTSAKGLDSYNHPKLPALMVTIAYMNAVEGPLWVAIRGTGLAYGSRFLHDVDTGLLQFQVYRSPNVYRAFEEGKKIVSGALEGIFDFNDPTGDMKSKEIKRLALHELLDYVANNRSVITDPMYPRVVDMFAKNLFRPILQLLEERDFLKTTLHRIYGKFLNLRSYIRRSINNVFFQFMYETERFNGVAELLEILGSIINGFALPLKEEHKLFLTRVLIPLHKVKSLSMYHPQLAYCIVQFLEKDSALTEEVAERAYFWNNEYFCNLVTDNVETILPIMFAPLYHWNSMVYNAMKLFMEINPQLFDDCSHDYTEAEAREKDRQSKWDRLQKLAQSRKSLTLISWSRFGKLGDPEIHHEIGVLFAQENEPYDAERHLAIGTPASAEILADLEYDPHTAGTYQYAIESALAHGELGIKQSNGNIASVEMSRDLFPEVESLISTANPYIRRKAALCAMRICRKVPDLQEHFIDKSKALLSDRNHGVIEKYLPPEHDVSGITDPFLQVKILRFLRVLGRDAATSELINDILAQVATNESSKNVGNYEAVLTIEADSGLRVLGVNILGKFLANKDNNIRYVALIKVVAHRNECLRDADILDLSFTLINEGNVRVLVRELLAFLEVADNEFKPVMTTQIGIAADRFAPNKRWHVDTMLRVLKLAGNYVKEQILSSFVRLIATTPELQTYSVQKLYASLKEDISQEALTLAASWVIGEYGDALLGGQIVDLFTNLNSTYATQTVTEYIPAQIER
K.lactis             IYITTNAVFGLDQCFQLLKSSNFSEKWIGYMTLELLFNHANSVLEKTISCLKLDLSSGDANAVSLALNFVGIVGNRDFADNLSETIFGILRSPLAFLTLIRVSLQTLGKLRVCVSHAVSFDNPVTKNAQYSVMFTMLGFACKLDPTNEANSVTGLCELMTSNDLNTRYSTFDLLIKICKVNGTIKTIQEHLTRLVDMLKESDVTLLRKIIDLLVILTDVSNFKFVVQELLSALEAMDFALREDLSFQIERLIELHADDLNSSNTSIKNDHVWKRICQIVVNNEPLHKLACEHLIDYLHAPVAESLVKAGVFLRLNEFSEQLWLKAIALEQHNTDKKALIKLPLSSILWEVAVNLETSLEKLKILKKAVELVKDSQLWLKLIRQSVESAVDTLKSAEEHIKKDITYWLLKCQLEEKRTDTLNIISSAIKDLPTIWFENAVAISTEGYMETDWGKARSILSVSLLKNPKSDTLYACPHSWRLWCLNIRLPKKSLRKTTFQDALEATKEHPMVITEIGKVFQKEHQYAKAYKWFIRASENNLQFGDPWVWLYICESCMNPVEKTLKKLKENEPRYGILHISNSPMGVNLETARFQDFEENGSRTSLFLNLANDPTIEEYQTERHVLTILTDMSSREVSAAREEVPGRYPGYMYTDLSTIYERAGRVEGRNGSITQIPILTMPNDAAMKAVVGEEALSIEDKLSLEFLEKFEKTFIAQGAYEDRTVFESLDQAWSLLRIYPKEMLNRISPKILDEFYDRADDDDELSSVGYHQCRWNYNDEKDVLTVDSLMDKWQIPYDFLWLDLEYTDQKQYFTWKPDAFPNPTRMLSKLAFLGRNLVTLIDPHISNYHISEAIIAAKVYVRNALNKPFFGQCWPGESIWSKFVTSNLWSIFDGPETTAPKDLLHYNGFEERSVHNLYGQATYDSFVDMPNRPFVLTRSFFSGSQRTAATWTGDNVANWEYLQLSIPMVLSHNIVGMPATGADIAGFFGNPDDELLIRWYQAGIWYPFFRAHAHIDTRRREPFLLNETRSVTEIMNLVNPEAPYPEEDLTDELRDALDLSIENVKKSDAIAAMAYGTESVPKVDKILGPGNQFVTAAKMYVQNDCSIDMPAGPSEVDSYEEAFKMSNQYAPEHLILQISNAEDYVKDVDHAGSIFVMVVDALLAVRTQNAKGDVKYPVKAVNILKAHGKSARESVLVQGYALNCTVASQAMPKQITNVKIACLDMNLQKARMAGVQINIDDPEQLEEIRKREAGIILDKVKKIIDAGAQVVLTYLGTRGPNHDSLCKSLKSALEACITSQEKLGAIVNKVKPASIVDPNQYVNAAKSCSEEYTEFADQFENEANWKCHYETTGPEIYLQLGEVDAFITGCGVSRYLKEKRHIVLADPQGSGFYNRIKYGVDNVEKEGTTLVEGIGLNRITNNFLKAENYIDDSIRITDEEAIKMAKFLCVNDISQDAEILPKEGERNILITSALPYVNNVPHLGNIVGSVLSADIYAKGRNYNALYILEDGVTPRELCDKYHTAIAQDIFMKLYDRGFLEEQTMKQLYCPAHADRYVEGTDARGDQCDKCGALLNPFELIDPRCKLDDGVPEPRDSDHIFMSLDKLEPEIKKWVDEASGNWSKNSKTITQSWLKEGLHPRCITRDLVWGTPVPNYEKVLYVWFDACIGYVSITANYTNWEQWWKNPNIDLYQFMGKDNVPFHTVIFPGSQLGTGDDWTMLHHLNTTEYLQYEGGKFSKSRSIGVFGNNAQEIGLSPSVWRYYLISVRPETSDSQFSWSDFAARNNSELLANLGNFVNRVVKFVNAIPETSEIIYRMLNAPALIDDHFNLPIRGHNINKAEYLFSRIDEKDVEKWRSKHSGKLNHVYKELLDQGFTRPKVLIVVPTRDAAHKIVRKIMEKSGLDQFDKKSKFEDQFFEDSLPPTSKPKSFQHIFQGNTNDFFVLGLKFTRKSLKIYSNFYQSDIIICSPLGIQLILENTDRIRMWYINEQAKNRARFQHGKVKVLLYTERIKLAMKVINSSLENDFGFDEFIWVFSGRRGAHCWISDKRARVMTDSHRKNMLDYMNVVDRNIEKRNLLHPHLSRSLEILKPHFVEIILREQDTWRDDEAIKSLATSCHDKQLSEQLKKLWTNKPRSSEEKWKDMDVYLQRLRESKEDIIIQTLYPKLDVEVTKQTIHLLKAPFCIHPSTGNLKLVENKQDKYEHCIIDTPGQIECFVWSASGQIITESFASTFPTVIAYIVDTPRNTSPTTFMSNMLYACSILYKTKLPLIVVFNKSDVQNCAKEWMTDEAFQTALRDDYMGSLVNSMSLMLEEFYSQLDVCSVSSFTGDGFDEFLNVVDSKVEEYEQYYKAERERIIKEKAEKHRRVQVLKGIHKGGVARASFLNGQPIVVTCGGDNQLKEFVFDVIQPARLLRSRGGHSQPFILSASKDRSHKNKDGGEKFPEITSIVIENNRQGQWENILTVHKGEKFARTWNSRTKRVGRWTPTNDEFAKSGQKRKVYKAVTGIAMDGMNRKMVSCGLDGIVGFYSPITSMVYHRSSDLFALALDDLSIVVVDSVTQKVVRQLWGTWDLPTGGCIDGMKVENVITNIPNVSGPMRQIIKILPNRQSMLFSATQTTKVEDLARISLRPGPLFINVDSEKDTSTADGLEQGYVVCESDKRFLLLFSFLKRNQKKKVIVFLSSCNSVKYYAELLNYIDLPVLELHDVAARGLDIAKDGYRSYLQAYASHSLKTVYQIDKLDLAKVAKSYGFPVPPKVNIGASTPTKKRLFGIHPGDKITSHEQYKRGKIIIQDRASCFPAHNPNVIDADPERAKGSGPRRGRLKKQGAPPTLEEDRSDETRRSKKSKKSKKNQKAEQEKTLFDDVENEAKLEAELDKMQAEGAEGEANEIALAQTLVNRVPIGATPEYLAGHYILLGCTNTIVCNYDAREFPKVIGGFDRILLDAPCSGTGVIGKDQSVKVSRTEKDFMQIPHLQKQLLLSAIDNSKTGGVIVYSTCSVAVDENEAVVDYALRKRPNVKLVETKLAIGKEGFTSYRGKTFHPSVKMTRRYYPHTYNVDGFFVAKFQKTAKEKEAAARQEAVFDDEDDERYIERSVVVDLENPCKRFDSFSFPEYYSTSRIMGGLKNGSLYQGSIQISEYNFLEGTVSLPTFKKPVLVLGQKNLNRAFNGDLVVVELLPQSEWKAPSTVTMDPTARVVGITRRSWRQYVGQITPTSVDPQSSGTQNVFVILMDKCLPKIRRYPLGHFVRDWKAPTDFLYGAALLEESFVTNQVVVIGKPSSKLNEKLENENDSRMKERAKLALKESLSQAQHNNNVQIPVLGSFENPFFIHFEELLPYYHVVTELFSMPMNGISFEDVVAQLKTETVETDISGNLIDFKIQCKATNILLEKFYNSIVETKREGDQMMFSSMNRHLYNGSLKKSADELYVEPIIESVLTQKILPKLESLRTQLTLHKAHILVFGDIDRGDIYEPWSRYFAPKAVPLLTSSLSEVGPIKAIVSTPSESSYMLALTALPGDYLHPDFPAIYLAAVYLECVEGPFWKGIRGAGLAYGAYLTKMFESNMVGFNVYRASDAVACYEAGKQIVGGEIKAMFDFNDPSFDIQGKEIKRVTLQELIEFIVTNRFTYTEEMYEHVVNMFKINLFRPILKLLEERDCLKTTLHRIYGKFLSLRSFIRRSINNIFLQFTYETERFNGIAELLEIMGSIINGFALPLKEEHKVFLVRVLIPLHKVRCLSLYHPQLAYCIVQFLEKEPLLTEEVAEKVSYWNNEYFLNLCIENAEVILPIIFPPLYSWNAMAFKALKIFLETNNVLYENCNALYISNNRRQKEREMNWKQLEDYVSKLKIAEMNNWSKHSEYGDPYLHSAIATKLLEGGYTYEAERYLVLGTHDSMKRYVDLLWDDSSFPDFQYSTNSELQFGQEGIKPINGALTSPELARDLYTDIKNILESRDSFLIKKALACSGKLIARDPSLLEIFAPYANKMLSSKEHGVIDKLSSPEYNVGGCLDPFLQVELMTTLRLFLQTKPYKNNYLDTLTRVATYPTTSNSCTYEAVRTIQAERSLRVLGVNVLGNLVADKDYNTKYVSLLDVVSHRKRCIFDSDILEMTFAILNQTNMRELIAEILTFLEKAGENDKGLILYCVDQLIMVFDLDDSWKLDVIVKILKFVGQYISVEKTTDALIMINNNNEHKKQVVSNIINVALDNDSSQAWRVVSIWCIGEYADLILGNGLTGYLYESDSLYCDNPVTSYVKVLSNR
K.waltii             VFIATNATFGLDQCCELLASNVYSEKYLAYMTLELIYHHIPQIKLRVIRQLKLDLASSDDNFACLALNFLGVAGKSDLTHELIHEVFQVLRSPLAFLALLRVTISTLGKLRACVTKAIEIADVLTHTIQNTILFSLINFASKLDPSVDASSVNALCSLLSSNETNTRYLTLDCLIRLCSINGKRDEVRHHVAQLFRILSERDSSIVRKLVDLLYTLTDTSNVQLIVNELLKYMTSSDHYIRSDVAVKVAILTERFANDTNSMSNAFNDEDIWQRLCQIVVNNESLHQLTCNHLLDYLLQRISEGLAKTAAFLRYNDDSLALWIKATELEREPLNKKAIQKLPLSEELWKLAVKFEDDEQAIKILKKATELIKSITLLTALINQDHKDARITLNQARQNNPSDVQVWILALQLEERCDDKLKLLLKGINELLTLWLIEAAKVEEDGYESLQPTRARSDFEIALLKVPKSEPILQFPSSALLWVEHLKITKKSLKRTAYQDALKNANSDPNVLLEIGSSLYSDANYEKALKWFERATNANPLYGDAWIWLSRCNKKMGRDDPVLSRVKEVEPRYGTANIYLSPMGVNLETARFQDFEENGSRTSLFLNLANDPTIEEYQTERHVLTILTDMSSREVSAAREEVPGRYPGYMYTDLSTIYERAGRVEGRNGSITQIPILTMPNDAAMKAVVGEEALSIEDKLSLEFLEKFEKTFISQGAYENRTVFESLDQAWSLLRIYPKEMLNRISPKILDEFYDRADEEAELSSVGYHQCRWNYNDEKDVLTVDSQMDKAEIPYDFIWLDLEYTDDKKFFTWKPNAFPNPQRMLKKLKKLGRNLVGLIDPHLVHYFASELVEEKGVSVHNHQNQSYHGHCWPGESIWSSLLTENLWSIFSGPETTAPKDLLHSGGFEERSIHNLYGEATYNSMKEIAKRPFILTRAFFAGSQRTAATWTGDNVADWSYLRISIPMCLSNNVAGFPFIGADIAGFSGNPSSELLARWYQAGMWYPFFRGHAHIDTARREPYLLEDVKSIRDIMHLVNPQAPFPEEELTEEMKDALDLSMENVRKSDAVAAMAYGTETVPKVDKILGPGNQFVTAAKMYVQNDCSIDMPAGPSEVDSYETAMKMSNDYAPEHLILQIKDAGSYVESVFNAGSVFVLVVDALLAVKTQNSKGEVKYPVKAVNILKAHGKSARESVLVQGYALNCTVASQAMPKRLANIKIACLDINLQKARMAGVQININDPEQLEEIRKRETGIVLERVQKIIAAGANVVLTSLGTRGANHDSLSKSLKSALEACITSAEKLGAEINKVRPAGIVDPEQYVNAAQRACNKLNDFADQFENDANWRVHYQGTGPEIYKQLGSVDAFIAGCGVARYLKEKLKVVVADPQGSGFYNRVKYGVDRLEQEGTTIVEGVGLNRITHNFSQGEEYIDDAVRVSDQQAIRMAKFLSVNDLDQADEILPIEGERNILITSALPYVNNVPHLGNIVGSVLSADIYCKARNYNTLFVIEEGCTPRELCDKYHTTIAQDIFTKLNKNGLLEEHSMKQLYCEEHADRYVEGEDARGDQCDKCGGLLDPFELKNPRCKLDNSEPVPRNSDHIFISLDKLEPKIKAWVEKSSGQWSKNSKTITQSWLKEGLLPRCITRDLVWGTPVPKYDKVLYVWFDAPIGYVSITANYTEWEKWWKNPEVDLYQFMGKDNVPFHTVIFPGSQLGTGDNWTMLHHLNTTEYLQYEGGKFSKSRGVGVFGNNAKDTGVSPSVWRYYLTSVRPESSDSHFSWSDFVARNNSELLANLGNFVNRIVKFVNAMPEAAETIFKMLNAPALINDKFHLCIEGHNINKAEYLFKRIDEKEIENWRSKYGGQLDHIYKEVLDQGFTRPKVLIVVPTRDVAYSVLSKIIEKSGLDQVDKKSKFRDQFYQDSLPPKYKPKSFQQVFKGNTNDFFVLGAKFTRKTIKLYSNFYQSDIIVCSPLGIQLILENTDRIKMWYINDQAKNRALFQQGRVKVLLYTERISLAMQIINVALVEDFDYTDFIWVFSGRRGAHCWISDKRSRLLNDNQRRNLLDYMNVVDRNLDKRNLYHPHLTRSLEILKPHFVEIILREQNPWQNDEAVQCLLPGIHDKSLVDVLKKYWKQNPRSSEQKWSDIDSYFARLRECKEDLVMATLYPKLDVEVTKQTIHLLKAPFCIHPATGNIKLVENKRDKYEHCIIDTPGQIECFVWSASGSIITESFASTFPTVIAYIVDTPRNSSPTTFMSNMLYACSILYKTKLPMIVVFNKTDVCKAAREWMTDEAFQDALREDYMGSLVNSMSLMLEEFYSQLDMVGVSSFTGEGFDEFLTSVDKKVEEYESYYKAERERILKAKEEERRRIHVLKNVHRGGIAKAAFLNGQPIVVTSGDDNQLKEYVFDVVQPPRFLRSRGGHSQPFILSASSDRSHKKKDGKEKFPEILCMAIENARQGEWENILTAHKDEKFARSWDLATKRVGRWTPTIDELAKSGLPRKKYKAVSGIAVDGMNRKMVSCGLDGIVGFYAPVTSMVYHRSSDLFALALDDFSIVVVDAVTQKVVRQLWGTWDLPTGCCIDGIRLDSVATNISMSFGPMRQIVKILPNRQTMLFSATQTTKVEDLARISLRPGPLFINVDSEKENSTVDGLEQGYVVCESDKRFLLLFSFLKRNQKKKVIVFLSSCNSVRYYAELLNYIDLPVLELHDVAARGLDIAKDGYRSYLQAYSSHSLKTVYQIDKLDLAKVAKSYGFPIPPKVNIGASTPTKKRLFGVHPGDKITSHELYKTGKIIIQDRASCFPAHNPSIIDADPERAKGSGPRRGRHKKQEAPPSLESKKHKSKRKSDESVDTNRKRTAEDEKSLFDEAENEQALELEMAQMQAQGAEGEANEVPLAQTLVNRVPIGATPEYLAGHYILLGCTNTIVCNYDAREFPKVIGGFDRILLDAPCSGTGVIAKDQSVKVSRTEKDFIQIPHLQKQLLLSAIDNSKTGGVIVYSTCSVAVEENEAVIDYALRKRPNVKLVDAGLSIGKEAFVSYRGKKFHPSVKLARRYYPHVYNVDGFFVAKFKKIAREKENAAKQEALFGNDEDEKYIEKSVVLDLENPCKRFDGFSFPEYYSTARVMGGIKSGVLYQGSIQISEYNFLEGSVSLPNFSKPVLILGQKNLNRAFNGDQVVVELLPQSEWKAPSTVALDPTARVVSISRRSWRQYVGQIAPNSVDMQTGGTQNAFVILMDKCLPKIRKYPLGHFVREWKAPTDFLYGDNLLRTIFVDNCVIVLGKPSAALYRRLQEEKEKRTANLDRTRLRNRLQDALSHNSIEVPLLEEFVGPFFLHLETLLPLYHVISELFSMPMDGLSFESVVSALKSETIESHISSDLLEFHISCKNANVLLEKYLSSIVEIKREGDSMVHSLFNRHFYTRTMKKSTDDLYVEDIIEDILEKKILPRLNAMREQIVFHSYHILIFGDIEKPDIYGPWLKLASKSTIPPLAEALSSLGPLGAIITTPSESSYMTTATRLDINYHHPDYAAICLAAEFLECVEGPFWKGIRGSGLAYGANIMKMVESSAIGFSVYRGADVIECFRTARNIVSGAVQGIFDFGDPSFDIQGKEIKRVTLQELIEFVVTNRFAYTEEMYAHVVNMFKNNLFRPILRLLDERDCLKTTLHRIYGKFLSLRSFIRRSINNIFLQFVYETERFNGIAELLEILGSIINGFALPLKEEHKVFLVRVLVPLHKVRCLSLYHPQLAYCIVQFLEKEPLLTEEVSEKVSYWNNEYFLNLCIENAEVILPVIFPALYSWNAMAFKALKIFLETNPVLYENCNSLYLTTQRRKEERDENWQKLEKYVHNLKIDGMNNWSKFGTCGDSYLHSVIGSKLAEGGHVYEAERYFVLGTHDSLDQYVALLWDREAVGDFRYAGSSQLEFGQEGIKPVNGSLTSPELARDLYGDVQNILSSKDNFLVKKALQCAAKLICRDASLTEVFYPYVSSIIGSSQHGVLESLVQPEYDVSGTSDPFLQVELLHTLRLLFECEVYQGKLNDLLTKIATNNGTKNSAHYECVRTIQLDQSLRVLAVNVLAKFLSGKDNNTKYVALLHVAPHRKKCLFDTDVVELTFAILDESNASELVEELTAFLKVASEDDRDLFVYIVEHIINLFELDEKWALDATVSILKIVGEHISLDRVSDIMIMINNADHHKARLICNILNASLNKAGEGGWKLLSSWCIGEYADILLEGNLTNYLCSLDGLNGDNVLISYTPSCVED
L.bicolor            TYILGYKVVGHMEAVNLISSSKYSEKQIGYLAVTLLMHENSDFLRLVVNSIRKDLDANNEVDNCLALHAIANVGGSEMAEALAEDVHRLLISPLTLLRLYRLRLTIGSVLYQVLQAIMNNSNVQHNNAQHAILFEAISLAIHLDTNSPLTAAVLLARFISSKETNVRYLGLDTLAHLAARADSLEAIKKHQSTIILSLRDKDISVRRRALDLLYSMCDVDNSELIVGELLRYLKVADYALREEMVLKIAILTEKYANSYKSAAGDHVGDEVWYRVVQIVTNTEDLQEYAAKVVFEHLKAPTHESLVKVGGYVQHVGQSVKIWLAAADLEGDVKAKKPLEHIPNSVRLWKETVNLESSTDARILLSRAVEVILSVELWLALARETPERAKGVLNKARKAVPTSHEIWIAAGRLLEQEAELVNTIQLAVRELLTRWLKEAERCETEGSELDKSIKARALLEKARLVNPANDTLWECPTSGLLWSMAIWAEPRPMRKARSVDALKKSADNPIIICTVARLFWQERKIEKARQWFGRAVATDPDLGDSWGWWLKFERQHGTEEEVRNKCIAAEPHHSPKSSGKSVMGVNMETARFEDFESNGSRVTLFLNLANDPTIEEYQLEKHVLVILTDMSSREVSAAREEVPGRYPGYMYTDLSTIYERAGRVQGRNGSITQIPILTMPNDAAMKAVVGEEALSSEDKLALEFLDKFEHQFVGQGAYESRTIFESLDLAWSLLRIFPKEQLNRINPKIIAEFYRRKGAEVDQWSLGYHQCRWNYISSDDVRTVQKRFDEEDMPVDVFWLDIEYSADHKYFIWNDKTFPDPVDMVNDVAAIGRKMVVIVDPHLTDYPVYKEASELGVLVKTKDGEEYEGWCWSGSSSWKRIFKNAVWSVFNGPEITMPKDNVHYGGWEHRDVHNINGNLTSQAVSARDPRPFVLTRAFYAGSQRFGAMWTGDNLGTWEHMAVGVKMVLANSIAGMSFAGSDVGGFFGNPETEMLVRWYQVGAFAPFFRAHAHIDTKRREPFLLDQYKGVREMIGKVKPFAPFAPEQVEADVRNAIDTAYANIHKTDAVAAMAYGTATAPKVDKIFGPGNQWVTAAKMLVQNDVSIDMPAGPSEVATAGEAIAFSNDYAPEHLILHLDNASQKVSQIDNAGSVFVMAVDAMQAVKTINLRGDIKYPVKAVNVLKAHGRSARESLFVQGYALNCTVASQAMKKRITNAKIACLDINLQKARMQGVQILVDDPNQLEEIRKREAEITLERIRKILAAGANVVLTYLGTRGANHDTLSKSLKSAYEAAVVAEEKVGAEVQRVRPASIVDKKQFVNIARQRAAKFGQFADQFENKSNFDAHFFGTGPEIWRQTGRVDAFISGAGVGQYLKSANRVAVADPEGSGLYNKVKHGVDRKESEGTTVVEGIGINRLTNNLELALPILDDAFRITDAEAVSMSRYLVKNDVEACSSRLPKQGEKNILITSALPYCNNVPHLGNIIGSTLSADVFNRTRNRRTLYILKEGITPRELCDKYHTEIAQEIYTNLGKNGVLEKQEKEQTYCEGCADRFVEGIDARGDQCDGCSRTLDAIELIKPRCLVDKTHVVTKTSAHMYLKLDAIQPRTEEWIKKSWGKWSPNAVEIIDARLKNGLMPTPLTRDLKWGVPVPGMGKVLYVWFDAPIGYPSITANYTPWKQWWFNPRVDLYQFMGKDNVYFHTVYWPSVQLGDGRDWTKLHHLSTTEYLNYEGGKFSKSKNRGVFGPAAKETGIPSSVWRYYLLSTRPETADAMFSWPECVSREGRSILRSFGNFVNRALKFVSSMPATSDSIIAQLNVPARVPEVLSTILAGHTIGKPEHLFKKIEESMAEVWRIKFGGNLNHVTKDVQDQGFTRPSVLFLLPFRSSVLNWFHALTSHTPSPQIENQSRFLSEYGLPDKLATTYPSDHVETFKGNIDDNFRVGIKMTRKSVKMFCEFYGCDIIMASPLGLRRSIEKEKRIKPWYLDGNAAARQAFFKGSKSFLLVSERISAAVHVLDTAIREQFGYEQLLWVYSGRRGIHLWISDKEAMELTDQQRKALVGWLTVIGGKESKKSILPPSLQSILEHLAVVFSELILADQNCFGDKEGGETLLQLIPDAGVVVALRKLWSDDPRHSEDRWQDFKAQRLNLTAAMEDIIIQYTYPRLDAEVSKHRNHLLKAPFCVHPKTGRLDLVEKRADSVDYVILDTPGQIEIFTWSASGAIITDAVASSLPTVVAYIIDTPRTTAPATFMSNMLYACSILYKTKLPFILVFNKTDVQPHALDWMADEEFQAALASHYMNSLMNSMSLVLDEFYKNLKTVGVSSMTGDGIKEFFEAVDASREEYEKEYLPELEKARQRRDKSAGRLHMIRGAHDGAITSVEWVPGQPVLITSGEDNSVKQWLVEPTSPPRLLKFRSGHHAPQLLTASRDRSSLAKKAPLKFPPITSLSYSSARAKDWDDIVTAHTDETFARTWTMQNKKLGKYSGFAEASVKSGIRRKTYRSVTGLATDSLNSTVIASTMDGTINFFSTAVSILLHRDSGLLAVVCDDMVVRVVDIETRKVVRELGGTFDVPTGRLIDAFKTATLATSMPSMQGPMKSIISILPKRQTMLFSATQTTKVTDLARISLRPGPIHIDVDKEEATSTVSTLSQGYVVCPSDRRFLLLYTFLKKNLKKKVIVFFSSCNSVKYHAELMNYIDVPVLDLHNVAARGLDSAKDGFRSYLQAYASYSLKKIFDVNALDLTKVGKAFGFSVPPRVNLGDKREKARRLLAFSPNAALQDDPAYNSGKIILQDKASCFPAVSPPVIDADRKRFSGSGPRRGLFPDEPLRGPLDFDTDEEEGDSPKAPIGKRKKASDASSDASDDEAEAQEDDVDMADEEMDAEKGEANEVSLAQALVNRVPIGATPEYLAGHYMLLGCKNVVVCSYDGREFPKVMGGFDRVLLDAPCSGTGVISKDSSVKLNKSDRDFTLLSHLQKQLILCAIDESKTGGYLVYSTCSVTVDENEAVVDYALRKRPNVKLVDTGLSFGREGFTKYRGKTFNPSLNLTRRFYPHVHNMDGFFVSKFKVEQSAPVDAEMKEPAFDSEEDRPYLEGSVLPDIESPFKRIAGALYPDYLPAAMLNAGVKSGELYQGHFNANQYNYLEGSVPVPAFSKPVLLIGRENMNRAVQGDVVVVEVFDKKEWKAPADEVVDPTGRIVGVIKRNWRAYVCHIDSTSLTSTSLSLQTVFATPVSRLLPRIRRYPEGHFVRAWVVPTDVLYGANLLQRYYIDPPVVVCGKPSAALADKLEKDEKTRVAEQVKKKAEAELEAAKAEHGKPTPILIGFPHAFFVEYDRLRPYISTYLSAFSLPVSGLSHEEVINKLDNETVSYEISSDVLRVSIKVEVALVVVAKIQQSLPEMKRDGNNVLGSLWSNLLYSKSTSRSGGVLPQAEFIPKLAKSEVIADFEAIRKSITPSGVRFSVTGNVLKERPRSPWGKYFDSVLLSPASQTLSEIGLSRAIMSLPIESSYVTHTTKGIEGFNHPDYPVLRVALEVLNATESYLWRYIRGSGLAYGAYVSLDVEAGLLSFSLYRSSNSMSAFQEARNVIDGSLDALFDFNDASAELKGKQIKAQTLHEMLEYITTQRGVITENIYPEVVNMFATNLFRSILNLLEERDFLKTTLHRIYGKFLNLRAFIRRSINNVFFHFVYETERHNGIAELLEILGSIINGFALPLKEEHKIFLTRVLIPLHKVKSLSLYHPQLAYCVVQFLEKDPALAEEVAERALYWNNEYVVNLMSDNLAVILPIVFPALYHWNGMVYNALKLFMEINPDLFDESMQQYKQRKLAFVLVFKPWPSLMFSVRKQRAGTSIAWSKHGPCGDPDLHHYVGELLYKEGAFESAEVHLLSGKRDSARLLAEMFVQSGAYGVFTYQSRQALSEGNLAIQAPNGNIASEEMSRDLANEIEKLLGSSNTYIRKKAALCALRVIKKVPDIADHFTGKAKNLLTDRNHGVLEEFRSPEHDVSGITDPFLQVKILRLLRLLGKDEQASETMNDILAQVATNDSSKNVGNYETVLTVEADTGLRVMAINILGKFLGNRDNNIRYVALNKVVSHRNDCLRDGDILELSYALINEQNVRILIRELLAFLEVANDEFKLGLTTQICLAAERFAPNKRWHIDTVLRVLKLAGNFVREEILSAFIRLVAHTPELQAYTASKLYLALKSDISQESLTLAATWILGEYSDVLLGGILIDLIISLDSPYANYLTRQFVSAEQDR
L.elongisporus       VYILGNPVFGFRESKELLVSSNYGEKKLGYLAVSILLNSQNHALTEIHEYLVQDLQSQDDEVNCLAIQMIAIIQNTDKWMEIIDMVYASLTSPIALKSLLQFQFETLNKLRQCVSKSIKVVGLPNRNSQSSILFQAVSLAVFLEASPEAGASNALLMLISTSDTNTRYLALDALIKLIGRLDSPEAFKDNLPLFTKLLHEKDISIRRKALDLLYTLCDGSNFTLVLNELLEYFPHADLNMKSELSVKIAVLAENFATDSTSIGGGFIDKEIWERIVQIIVNNDDLQKKACKIIINLIKKPSSESLIKVAAFLNFCNKSEKLWLKSFELENDDRLKRALEYLPKSVELWKKLIDMETDAMARKLLAKAVDLCEEWEFWLGLINSSYSEAKQYLNNARKALNSDIKVWLAACKLEEGEHEQVKLCRLTNKAVPQSWFNAAIESFNEGFEKQVLIRARSILDSAMLSIPNSPELAQFPDVAFIWYQYLSISKMSLRKPEFVNALQKTNNSAEMLMYIGVFFWQDGKFTKAKSWFERSLAADENNGDAWGWLYNYVRQYGTKEICIKNFDAKLKTKGRKNYGKSTMGVNLETSRFQDFEENGSRTSLFLNLANDPTIEEYQTERHVLTILTDMSSREVSAAREEVPGRYPGYMYTDLSTIYERAGRVEGRNGSITQVPILTMPNDAAMKAVVGEEALSTEDKLSLEFLDKFEKNFISQGAYENRTIFESLDLAWSLLRIYPREMLNRISPKILDEFYGRDDEDEDLPSLGYHQCRWNYNDIKDVLDVSAKFDEFGIPYDSIWLDIEYADKKQYFTWDPENFDQPGKMLETLDRTGRNLVVIIDPHLKGYEISDEVIRKNIAMKDSKDSVFSGHCWPGESVWNQAHKKNLWSVFDGPETSAPKDNLHYGQWEHRSIHNLFGEATHKALLNRPARPFILTRSYFAGSQRTAAMWTGDNMSKWEYLKASIPMVLTSNVVGMPFAGADVGGFFGNPSPELLTRWYQTGIWYPFFRAHAHIDSRRREPWLIGDYTVYRDIMKLVLPNAPFPQEEISQEMKDAIDLSMANIEKATAVTAMAYGTESVIKCDKILGPGNQFVTAAKMYVQNDCSIDMPAGPSEVKSYKEAFELSNQYAPEHLILQIDNAKSFVPLIENAGSVFVMVVDAMLAVKTTNGKGEVKYPVKAVNILKAHGKSSLESVLVNGYALNCTVASQAMVKLVKGAKIACLDINLQKARMAGVQINIEDPDQLEEIRKREYGIIIERIRKILASGANVVLTNLGYRGPNHDSLSKSLKSALEACVTSPEKLGAEVEKVKPASIIDPNQYVNAAKRGAEAINNFANQFENDFNWRIHYTTTGPEILKQFKGVDVFISGSGVGRALKEYNKIILADPQGSGLANRINYGVDSVEKEGTTLVEGIGLNRLTWNFSKAIPYIDEAVKVTDEQALKMARYICLNDLEQADRILPKADERNILITSALPYVNNVPHLGNIVGSVLSADIYAKNRNYNAIFILEDGVTPQQLCDKYHTEIAQDIFKKLDKGEYLEEKTTEQLYCEHHADRFVEGIDARGDQCDKCGQLLDPLELIEPRCKVDGTKPIVKPSTHIYLKLNELETPLKEWVDISSGAWSKNSKTITNSWIKQGLEPRCITRDLKWGTPVPGYDKVLYVWFDATIGYVSITANYVDWQKWWKNPEVDLYQFMGKDNVPFHTVVFPASQIGTGDNWTKLHHLSTTEYLQYEGGKFSKSRGVGVFGNNAEETGVPASVWRYYLASSRPETSDAHFSWDDFVTKNNSELLANLGNFVNRIVKFAIAMPDTTKKINEILNAPALITNTFIPILSGHHIGQAQYLFTRIDEKKIAEWRALYGGQLNHIYKELRDQGFTRPKVLILLPTRDACNEIVEMIIKLSGTDQQENKKKFTTQFYTKAETRTNKPGDFQDAFKGNNNDFFCIGMKLTRKTLKLYSSFYSSDIILASPLGLSMILENPDRIRMWSINDQAKTRHEFALGKIQIILYTERIQVGAEILELALRNDFGFEHMVWVFSGRRGAHCWISDERARNLDEGSRRAIVEYLDVLGSKGGAKHVMHPHVERSFEILRTRFIEIILEDQDPWMTHGKVDEFLLFIPNKDLRVELQKKWMTEASHSREIWEDINTQIAYLIEAKKDIIIYYLYPRLDVEVSRQVIHLVKAPFCIHPGTGNLKLVERKSEKISNVIIDTPGQIEVFIWSASGSIITEAFASQFPTVIAYVVDTPRNTSPTTFMSNMLYACSILYKTKLPMIVVFNKTDVTSCAKEWMSDESFQMAVQKDYMSSLINSMSLMLEEFYSTLDVVGVSAYTGQGMDEFMQAVDNKVDEYNEYYKTERERILKKKEEDKNRIHTLRNAHKGGVSKAQFLNGQPIVLTNGGDNHLKEFVFDIISPPRHLRSRGGHSAPFLLSASRDRSHKSKDGSLKFPEITAISSSEARVGDWENILTAHKDEPFARTWDSSTKRVGRHVNTVDKMCKSGLLRKKYQSVTGLAIDGMNRKMVSCGLDGIVGFYAPITSMVYHNQSDLVACALDDLSIVVIDVTTQKVVRVLYGTWDLPTGGCIDGVVLPVVATSVPNASGPMKQIIKILPNRQTMLFSATQTTKVEDLARISLRPGPLYINVVPEKDVSTADGLEQGYVVCDSDKRFLLLFSFLKRNIKKKIIVFLSSCNSVKFYSELLNYIDLPVLDLHDVAARGLDSAKDGYRAYLQAYSSHSLKTVYQIDKLDLVKVGKSFGFDVPPKVNIGASSIKQKRLYGIHPKEKLSAQEAYKLGEVIIQDRASCFPAHNQDVMDADAKRVAGSGPRRGRAKKQGVPPTFEKTKPSTKRNRDELPSNKNIKKAEKEKSLFDDSFNEEELQKELGQVQAKAEEGEANEIALAQSLVNRVPIGATPEYLAGQYILLGCRNTIVCNYDAREFPKVIGGFDRILLDAPCSGTGVIAKDESVKVSRTEKDFIQIPHLQKQLLLSAIDNSPTGGVIVYSTCSVAVDENEAVVDYALRKRPNVKLVETGLAIGKEGFTSYRGKHFNPKLNLTRRYYPHTYNVDGFYVAKFKKIAREKENAARAEAAFDNEEDEALMEKSVVLDLENTVKRFDGTSFPEYYSNARIMAGIKNGTLYQGILNISTYNYLQGEVNIPAFKKPLLIQGSKNLNRAFNSDSVIVELLPKDKWKEPSTTIIDPTAKIVGIMRRSWRYYVGQIAPSSVNATGNTAKSCFVILMDKTLPKIRKYPNGHFVRAWVVPLDFIYGNDVINEYFVKNHATILAKPSAKLNQLHKEQNKSLSKKIKEKLLAQGLTAAQEKNDMPIPLLTEFKQPLFIHFEHLLKYMSIIEEIFSMSIDGIPYETVIADLNRDLIEFQLDDELICMMVKFETKNVIIEKIINSLPDKKRNGELMMYSSQFRNLFTRSLRKGQDAMHTEQFFKELLEDKIAQDLEEIKTQLFLDNIKVIIMGNTADDNPVSSWNEFVATTTFNKSFNFRSDLGCAHALIDIPTESTHLVAATKIPTDYLDDDVPIISLAIEFLCAVEGPFWRAIRGTGLAYGVNMKKNLEMGYLTFSIYRGADPKQAWVRAKEIVLGELDSMFDFSDPTFDVRGKEIKRLTLQELIAFISNNRFSYTDEMYKHVVSMFKKNLFRPILRILEERDCLKTTLHRIYGKFLSLRSFIRKSINNVFLQFVYETERFNGVGELLEILGSIINGFALPLKEEHKIFLVRILIPLHKVKCLSLYHPQLAYCIVQFLEKDPLLTEDVSEKVCYWSNEYFLTLITENAEVVLPIIFASLYNWNSLVYGALKVFMDHNPVLYDHCTILYHQQRDRELARKEGWKRIENYVKRIKANTSISWSKSSVCGDSDLHHLFGVKLLSSKLFAIAELHLVLGTFESVPIYVSYLAKDIDPGVFHYKLLAPVEYGKLNLQGGNKNIASPELARDLYTNVETILDSKNTFLKKKACFVAAKLVEKEPDLAEFFVPKALSLINEKNPSVGDELVNPDYDVMGTTDPFLQVSLLSTIRTLAVSQKINEEINDILTQVASNDSGKNAAHYECVKTINSDQSLRILGVNILGKFLATKDNNTRYVALLTIVAHRANCLTDGDILELSFGIINEQNIRVLAREILVFLENCDAELKTYVTSQLTIAANKYSPNDKWHFDTLIRTLKAGGSSVTQDIVSNILALILQCDELRKHVVSSLLSHCLDDQNQFGLSLITIWSLGEYGDIVLGTQISGLFDKLDNSVYTEHRIQYLSKVIEH
M.canis              VYIQGYDVFGHLEAVNLISATKYSEKQIGYLAVTLFLHEQHELLHLVVNSIRKDLLDHHELNNCLALHAVANVGGREMGEALSGDVHRLLISPLTLLRLYRLRLHVRDLIRQSIQQIMNSPNVQQNNAQNAVLFEAINLLIHLDTEHTLQISSRLGKFIQSRETNVRYLGLDAMTHFAARAETLDPIQKHQNIILGSLRDRDISVRRKGLDLLYSMCDTTNARPIVNELLKHLQSADFAIREEMVLKIAILTEKYATDAQSVAGDHVSDEVWQRVVQVVTNNEELQAYAAQHILGYIKGECHDSLVKIGGYIKNNDRSTRLWIEAMKLESDSRAKQAILHVPQSVTIWKEAVNLEENDDARLLLAKATEMILSVELWLALARETPENAQKVLNAARKAVPTSRDIWIAAARLQEQMGHKVNVMKRAVQSLPKRWIGEAEKCEEEDAEKAVVVKARSVLDRARLAVPKNAELWEVPNSGLLWSESIWLEPRTHRKPRSLEAIKKVDNDPILFVTVARIFWGERRLEKAMTWFEKAIVANSDLGDVWAWYYKFLLQHGTDEDVLTKCIATEPKHGEANAHKTTMGVNMETSRFRDFEENGSRVTLFLNLANDPTIEEYQLEKHVLVILTDLSAREVSAAREEVPGRYPGYMYTDLSTIYERAGRVQGRNGSITQIPILTMPNDAAMKAVVGEEALSAEDKLSLEFLDKFERTFISQSAYESRTIEESLDLAWNLLRIYPKDLLNRIPKKVIDEFYQRSGRARPQFAIAYHQCRWNYVTDEDVKDVDRKFDMYQIPYDIIWLDIEYTDGKKYFTWDPHTFPNPISMQKQLDASKRKLVYIIDPHIENYPIVDEMKKKDLAVLTKNREIYEGWCWPGSSHWANLFKSNSWSVFNGPETTMPKDNIHHGNWEHRDVHNINGNATYNALIERGERPFVLTRSFYAGSQRMGAMWTGDNQANWEHLAASFPMILNNGIAGFPFAGADVGGFFGNPSKELLTRWYQAGAFYPFFRAHAHIDTRRREPYMVGEYRNISDVVNLVRPLAPFPEEKLSPETKNAIDVSYENIRRSDAVAAMAYGTESITKVDKILGPGNQFVTAAKMFVSNDVGIDMPAGPSEVKDVEEAMALSNEYAPEHLILQLQNAADIVPLVQNAGSVFIMVVDAMLSVKTTTPKGEVKYPVKAVNLLKAHGKSATESILVNGYALNCTIASQAMPTRITDAKIACLDMNLQKERMKGVHITVDDPTQLEKIRERESGIVIDRIEMILKAGANVIFTSLGYRGSNHDSLCKQLKSAVEACIQSTEKSGAVVDRVPPAPIVETSHFVNRARSLAHSHGSFADQFENVANWQAHYRTTGPEIYAQCGKLDAFVAGAGVARYLKPLVTVVLADPQGSGLYNRVRYGVDTKEREGTSIVEGIGINRVTANFEAGRELVDDAVRVTDAQAIAMARWLVEKDLEMESKILPQQGQRNILITSALPYVNNVPHLGNIVGSVLSADVFNKACGRPTLYVLEEGVTPEELCEKYNTEISQGIFKRLYENGYLEEKTTEQPFCEKHADRFVEGEDARGDQCDKCQHLLDPFDLINPRCKVDGATPVRRQTRHIFLLLDKLQPQIDSWASSAFGDWPKNSRVITGSWLKEGLQPRGITRDLKWGVPVPGYKKVLYVWFEACIGYPSITANYTPWEKWWRNPEVQLYQFLGKDNVPFHAVIFPGCQLGTKDKWTMLHHLSTTEYLNYEGGKFSKSRGIGVFGNNAKETGVSSDVWRYYLLKNRPESGDTQFEWKSFIDSNNGELLAKLGNLVNRVIKLVASLPATCVSILEQLDAPASIPSGWKPIIKGHRVGKAKYLFSNIDVKKADEWREMFGGSLNHVLKELRDQGFTRPKVLIILPTRQACVRLVDSLTKLFPMEQQENKKRFMDSFSAANDGWVNKTDDFKELFGGNDDDMFRLGLKFTRKSLKLFSQFYSSDIIIASPLGLRTAIEKEGRVRQWYLDGHAKARSHFMNGRHSVLLYTERVTMSIKVIDAALREDFGFEHILWVYSGRRGAHAWVCDKKARNLPDDRRRAIAGYLEVVGSQSGKRNLLHPHITRSLDTLREYFASTVLVDQDPFSRPDQASRLLELLPDKTLRTALQKKWDSSPRHSRNKWADIDADTKALLEAKQDIVLEYTYPRLDAEVSKKLIHLLKSPFVVHPGTGRMAILEKRALQMEHILVDTPGQIEVFVWSASGSILLESLASSFPTVIAYIIDTPRTSSTSTFMSNMLYACSILYKTKLPMILVFNKTDVKDAAKEWMTDEKFQAALAEEYMGSFLNSMSLMLEEFYHHLSVVGVSSMTGDGVDEFFAAVEEKRKEFDRDYKPELERKREQREKEDGRVGVVRNAHEVQINKIEFLAGQPVMVSTGSDNALRTWIFDFSPTPRPLHVRSGHSAPWLLSAGQDRSNVKSRSRYKAPEITCLACSLNRDGGWESIVTGHKGDKFARTWIWGKKKAGRWAETGDSEVKSGLRRQSFKAITGIVVDSLNTTVVSCGLDGKVKFWCAITGLRFSSTSDLLALSCDDLSIRVIDIQTKKLVRELWGVWDLPTGHLIDAFKLKNTCVALPTASGPLRQIISILPKRQTMLFSATQTTKVEDLARISLKPGPLYINVDHKKEHSTVDGVEQGFIICEAHKRFLLLFSFLKKNAKKKIIVFFSSCNSVKYYSELLNYIDLPVLSLHDVAARGLDSAKEGYRSYLHAYASHSLRSVFDVNKLDLVKVAKSYGFVTPPRVDIGASRDQARRLLAVDRDIDITSTLSYKEGRLILQDKASCFPAYLGDLVDGSPSRSKGSGHHRGRIGKQGPPQPLNGASAGKPGTVKQKNKKASFTTKPVDDEMLDDEDNQKEEELELAMQTAGGQPGEANESPLAQALINRVPLGATPEYLAGHYILLGCKNTIVSNLDARTFPKAVGGFDRVLLDAPCSGTGVISKDPKVKTSKTERDFLALPHMQKQLLLAAIDASKTGGYIVYSTCSVTVEENEGVVQYALRKRPNVKIVDTGLSFGTPGFKSYMNKKFDDKMPLTRRYYPHRENVDGFFVCKLKKTEGGEEAVDRTPIAFNEEEDEQYIARALMPDFEQTAKRYEGMLYPAYYSMSKIMTLIRAGTLHQGVFNVSPYNYLEGSVNVPAFDKSLLILGRDNSNRAIAGDIVVVEVLPKDQWKTPSSKIIDPTAKVVGIIKRNWRQYVGHIDGSSSSQAGRRQQTVFVIPMDKRVPKIRRYPMGHFVRSWKVPTDFLFGESYIKKWISDAHVSILAVPSAKLATKLMEDEHKRIEERKFERLAEALEKAKAENDQETSLLSRVVGPLFIHFEHLLPLLSIYTKSFSLPIGELSFEKVIVELEKDTVEYCMCSESLSIILRAEVDRAITAKLLAGLSEEKRCGESMVEAIGLMIHLGKSISRAQTALVKAQYLRRVKKEEIVSSMEEIRSALFPENFRVLVVADMEKTNPAASWNTLIGDLDLAPVAERLCDAGPGRAVVPMKVDSSFAESSSRGLCTYDDPKLPALMVAIAYMNVEGGPLWIALRGSGLAYSYCLRSNIDSGLVHFMVHESPNAHKAFEAAKKAVSESLEGIFDFNDAAGDMKSKEIKRLALHELLDYVANNRSVITEPMYPKVVDMFSKNLFRPILQLLEERDFLKTTLHRIYGKFLNLRSYIRRSINNVFFQFIYETERFNGIAELLEILGSIINGFALPLKEEHKLFLTRVLLPMHKVKSLSMYHPQLAYCIVQFLEKDAALTEEVAERAYFWNNEYFCNLVGDNVESILPIMFAPLYHWNSMVYTAMKMFMEINPQLFDDCSHDYREAEAREKSRQEKWDRLAEMAKARREKAIISWSKFGDLGDPDLHHSIGSIYAQENEPYDAERHLAFGTVESAETLGKLEYNQHTAGIYQYQSDHALAHGELGIKQSNGNIASVEMSRDLFPEIESLISTANPYIRRKAALCAMRICRKVPDLQEHFIDKAKNLLVDRNHGVIDKFRPPEHDVSGITDPFLQVKILRFLGVLGRDAATSELINDILAQVATNESSKNVGNYEAVLTIEADSGLRVLGVNILGKFLSNKDNNIRYVALVKVVAHRNECLRDPDILDLSFTLINEGNIRVLVRELLAFLEVADNEFKSSMTTQIGIAANKFAPNPRWHVDTMLRVLKLAGNYVKEQIISSFVRLIATTPDLQTYSVQKLYAALKEDISQEGLTVAASWVIGEFGDALLGGQRNPNCDGHYYSFHEALHEDFRPRPDRA
M.fijiensis          IYILGWNVFGHLEAVNLISANKYSEKQIGYLAVTLFLHEQHELLHLVVNSIRKDLADHNELNNCLALHAIANVGGKEMGEALCSEVHRLLISPLTLLRLYRLRLHLRQLMRDSLQAILDNSNVQQNNAQNAVLFEAINLIIHLDTERDLQISTKLGKFIGSRETNVRYLGLEAMTHLAVRAETLDPIKKHQDIIIGSLRDRDITVRRQGLDLLYSMCDSTNSQKIVHELLKYLSSADYAIREEMVLKIAILTEKYATDVKAMAGDHVSDEVWQRIIQIVTNNDELQVYAAQNILQYCKAECHETLVKIGSYIEHNDRSVRLWIEASKLETIPASKKALDHIPQSVAIWKEAVNLEENDDAKLLLAKATEIILSVELWLALARETPEQAQVVLNKARKAVPASYEIWVAAARLQEQTGAMVKVMERAVKALLKRWISQAETCEEEGAESMIVVKARSTLDRARLAVPKNDRLWECPNSGLIWAERIWLEERTKRKPRILEAIKKVENDPILFVTAARIFWSERKLDKADSWFLKAVTLDPDLGDSWAWWYKFLVQHGTEEQIIKQCTANEPKHGEENSRKTTMGVNLDTARFKDFEENGSRVTLFLNLANDPTIEEYQLEKHVLVILTDLSSREVSAAREEVPGRYPGYMYTDLSTIYERAGRVQGRSGSITQIPILTMPNDASMKAVVGEEALSNEDKLSLEFLEKFEKTYIAQGAYEKRSIFDGLDQAWELLRIYPKELLNRIPKKVLDQYYQRQKGSKDHFAIASHQCRWNYVTDEDVKDVDRKFDKARIPYDVIWLDIEYTDGKKYFTWDGMTFPDPIGMQKQLDEHERKLVVIIDPHIEGYHVVDELKSKDLAVHNKEGSIYEGWCWPGSSHFAGLFKKNVWSVFNGPEVTMPKDNVHHGGWEHRDIHNINGNATFEGLLAREERPFVLTRAFFSGSQRLGAMWTGDNQADWSHLEASIPMVLSMGITGFPFAGADIGGFFGNPSKELLTRWYQAGIWYPFMRAHAHIDTRRREPYLAGEYTGITEIMGIVNPKAPFPPSQLSPETIEAIDISYENIRKADAVAAMAYGTENVSKVDKILGPGNQFVTAAKMIVSNDVSIDMPAGPSEVKDIEEAMELSNLYAPEHLILQVQDPIAVREMVQNAGSVFCMVVDAITSVKTTNARNEVRYPVKAVNVLKSHGKSATESMLVKGYALNCTVASQAMKTRITDAKIAVLDMNLQKERMKGVNVVIDDPAQLEKIRERESSLVVERVEMILKAGANVIFTALGERGPNHDSLSKQLKSAVEACVTSTEKSGAAVERVPPASIIDQNQFVNTARRRAQEHTDFADQFENTANYLAHQSTTGPEIYSQTGQLDAFVAGAGIALYLKPLIKIILADPQGSGLYNKIRYGVSSTEAEGTSIVEGVGINRLTKNFQAGMHLIDDAVKVTDEQAMKMARWLVENELDNKQEILPEEGKKNVLITSALPYVNNVPHLGNIIGSVLSADVFSKARGNPTLYIIEEGVTPEQLCDKYNTDIAQDIFTKLHKNGYLEERTTTQPYCTKHADRFVEGEDARGDQCDKCGHLLDPLDLKNPRCKLDGATPEARETKHAFLLLNKLQDQVNAWSAESHGVWSDNGINITNAWLKEGLKPRGITRDLKWGTPVPGYDKVMYVWFDACIGYVSITATYTEWEKWWRNPEVQLYQFMGKDNVPFHTVVFPCSQLGTGDKWTMLNTLSTTEYLNYEHGKFSKSRNIGVFGNSAKATGVSADIWRYFLLLRRPETSDTEFEWDSFVAANNNELLNNFGNLVNRVLKFVNNMPATARSILSQLQAELLIPDEWTASIPGHKIGKAEHLFKMIKPEKAQEWKEMFGGDVNHVLKNAQDQGFVRPKILILTETRQMAANYADAIVEVFKPEQQEHRKRFDDAFRDPLDDRQTMPEDYRELFGGNNDNSFLTALKFTRKTLKFYSGFYNSDIILASPLGLRRIIENEDRVRPWYLDGHAKARSRFSNGKHSILLYTQRIVMAIKVVDTALREDFGFQHIMWVYSGRRGAHAWISDKRAREMDDSKRKAIANYLDVVGNENSKRLFLHPHLERSLRILNPYFTKDVLAEQDPWQSEERSEKLLALLQDQTLTAALKKKWDSSARSSSQKWADIDTDPRRLVDNKQDIRLEYTYPRLDAEVSKKLNHLLKSPFVIHPGTGRMSILEKRCLLPSHIIVDTPGQIEVFVWSASGNILLSSFASSFPTVIAYIIDTPRTTNTSTFMSNMLYAISILYKTKLPMILVFNKTDVKDEAVEWMRDETFQNAVQQEYMGPLLNSMSLVLEEFYNHLSVVGVSSMTGDGVDGFFHAIEEKRQEFEKDYKPELERRRAEAEEQDGRKGVLRAAHAGGTSRVEFLAGQGVLVSSGLDNSLKSWIFDFSPIPRILHERRGHGAPWLLSSSRDRSAIQKKASFKCPPITSMACSLNRDGGWESVLTAHENDSKARTWFWGRKRAGRWAETADGNVTSGIQRQRFAAVVGLAVDSLNKTIISAGADGKIKFWTGLLSMRFHRGSDLAAFACTDGCIRVIDISTQKLIRELWALWDLPTGHLVDGFKLKADCNTLPTASGPMRQIVKILPKRQTMLFSATQTTKVEDLARISLRAGPLYINVDSRQEHSTVAGLEQGYTICEADMRFRLLFTFLKRHASKKIIVFFSSCNCVKYYSELLNYIDLPVLDLHDVAARGLDSAKDGFRSYLQAYASHSLRSVFNIQQLDLKKVAKSFGFPVPPKVDIGASKPSARRLLAVASPDDPTTFKAYRTGKLILQEKASCFPACDPRAIDADAERSKGSGHKRGRMKKQGPPPPLKKQKVAQDKPAKTAQTNGAKKPEPESGDAIDDPDNQKAQEEELALQTAAAEPGDANETPLAHALINRVPLGATPEYLAGHYILLGVKNTVVCNYSALEFPKVMGGFDRVLLDAPCSGTGVIAKDASVKTNKTPDDFLRLPHLQKQLLLAAVDASKTGGYIVYSTCSVTVEENEQVVQYVLNKRPNVKLVPTGLAFGKEGFVKYQAKRFHQSMKETRRYYPHAYNVDGFFVAKFRKTHDEEEDVDEGAVEWDDEEDNKIIERSLVPDFEAETKRFDTNLYPEYISMSAMLTGVKNGTLHQGNFSVSPYNYLEGSVHVPAFDRPLIIQGRENSNRAVSGDVVVLEVLPREQWKAPSSKVIDPTAKVVGIIKRNWRQYVGHIDKDSVKSQSRAQQTVFLIPMDKRIPKIRRYPVGHFIRSWKVPEDHLYSPEFLIKYFVDCRVCVLGMPSKDLQKSSAAEEKARIKAQQERDLAEKLEQAKKANGQHIPVLEQFPGPLFIHFEELRPVLSLYMANFTTPVDGVEFEDLVSALEKETTSYWVDHQMLAVRFITEPDTASLTKLLADLPSERRAGDSMAWAVNSMIHSNSANRRAMSALTKTLYLKRLRKEAVISKLKTLCSALHPSNFRVYVAADLTKPNPVSAWKTLTSGFDLAPSKSTISEVGPGSAVVPIPIDSSYAVLTSFGPDTYEHPDLPALMVAIAYLRAVEGPLWVAIRGTGLAYGVTLRRTTELGKIHFWIDRSPDCYKAYTAAKAEINGSIDSIFDFNDASGDMKSKEIKRLALHELLDYVAQNRQVISEPMYPRVVEMFAKNLFRPILQLLEERDFLKTTLHRIYGKFLNLRSFIRRSINNVFFQFIYETERFNGIAELLEILGSIINGFALPLKEEHKLFLTRVLIPLHKVKSLSMYHPQLAYCIVQFLEKDAALTEEVAERAYFWNNEYFCNLVSDNVDVILPIMFAPLYHWNGMVYNAMKLFMEVNPQLFDECSHEYTEAEAVKANRQAKWDRLSQLADQMKQNGIVEWSKNGEFGDPELHHVIGTLYAEEGEVYDAERHLTLGTSDSAAVFADMEYRPSTASHYHYGTDEPMLQGEMGISQSNGNIASIEMSRDLFPEVETILSSSNPYIRRKAALCAMRICRKVPDLAEHFFDKAKVLLNDRNHGVVEMFRPPEHDVTGITDPFLQVKILRLLRVLGREPQTSEQINDILAQVATNESSKNVGNYEAVLTIEADSGLRVLGVNILGKFLTNKDNNIRYVALIKVVAHRNDCLRDPDILDLSFTLVNDSNIRVLIRELLAFLEVADNEFKPIMTSQIGIAADRYAPNKRWHVDTMLRVLKLAGNYVKEPILASFVRLIATTPELQTYSAQKLYAALQEDISQEGLNLAGAWVIGEYGDALLGGSIVDLFSSLNSTYSGQIVTEYIPAQSDR
M.graminicola        IYILGWNVFGHLEAVGLISERKYSEKQIGYLAVTLFLYEGHELLHLVVNSIRKDLADPNELNNCLALHAIANVGGKEMGEALCADVHRLLISPLTLLRLYRLRLHVRDLMRGSLQAILDNPNVQQNNAQNAVLFEAINLIIHLDTERDLQISTRLGKFIGSRETNVRYLGLEAMTHLAVSAETLDPIKKHQDIIIGSLRDRDITVRRQGLDLLYSMCDQTNSQKIVHELLKFLQSADYAIREEMVLKIAILTEKYATDVKAMAGDHVSDEVWQRIIQIVTNNDELQVYAAQNILQYCKAECHETLIKIGSYIEHNNRSVNLWIEASKLETIPTSKKALDHIPQSVAIWREAVNLEDDSDAKLLLAKATEIILSVELWLALARETPEQAQVVLNKARKAIPSSFEIWVAAARLQEQTGAMVKVMNRAVKALLKRWIAQAELCEDEGAEKMVTVKARSILDRARLAVPKNPQLWECPKSGLIWSERIWLEARTQRKPRILEAIQKAENDPILFITAARIFWSERKLDKADSWFQKAVLLDPDYGDTWAWWYKFLLQHGTDAEVVEKCVQNEPKHGEENAGKGIMGVNLETSRFKDFEENGSRVTLFLNLANDPTIEEYQLEKHVLVILTDLTSREVSAAREEVPGRYPGYMYTDLSTIYERAGRVQGRNGSITQIPILTMPNNASMKAVVGEEALSSEDKLSLEFLEKFEKTYISQGAYEKRSIFDGLDQAWELLRIYPKELLNRIPKKVLDQYYQRQKGSKDHFSIASHQCRWNYVTDEDVRDVDKKFDKHRIPYDVIWLDIEYTDGKKYFTWDSMTFPDPLGMQKQLDEHDRKLVAIIDPHIEGYPIVDELKSKGLAVNNKEGNIYEGWCWPGSSHWADLFQKNLWSVFNGPETTMPKDNLHHDNWEHRDVHNLNGNATYEGLLARAERPFVLTRSFFAGSQRLGAMWTGDNQAEWSHLAASIPMTLSMGISGFPFAGADVGGFFGNPDKELLTRWYQAGIFYPFMRAHAHIDTRRREPYLAGSYTEITDIMGIVQPKAPFRAEQLTPETKEAIDISYENIRKSDAVAALAYGTENVTKVDKILGPGNQFVTAAKMIVSNDVSIDMPAGPSEVPTIEEAMRLSNDYAPEHLILQVDSPATVRDFVFNAGSVFCMVVDAITSVKTTNARGEVKYPVKAVNVLKAHGKSATESQLVKGYALNCTVASQAMKTRITDAKIAVLDMNFQKERMKGVNVVIDDPAQLEKIRERESSMVIERVEMILKAGANVIFTALGERGANHDSLSKQLKSAVEACVVSVEKSGATVERVRPASIVDQNQFVNTARRRAQEHTDFADQFENTANYLAHETSTGPEIYTQTGRLDAFIAGAGVALALKPLLKVVLADPQGSGLFNKIKYGVSSTEAEGTSIVEGVGINRLTDNMNAGLHLIDDAIKVTDEQAMKMARWMVEKELEGKEVILPVEGKKNVLITSALPYVNNVPHLGNVIGSVLSADVFSKARGLPTLFIIEEGITPQELCDKYNTDIAQDIFLKLYKNGYLEERTTTQPYCTKHADRFVEGEDARGDQCDKCGHLLDPLELIKPRCKLDGATPEPRETKHVFILLDKLQDQVAEWNRKSHGAWSDNGVNITNAWIKEGLKPRGITRDLKWGTAVPGYQKVLYVWFDACIGYVSITANYTEWEQWWRNPEVELYQFMGKDNVPFHTVVFPCSQLGTGDKWTMLNTLSTTEYLNYERGKFSKSRGVGVFGTSAKETGIAPDVWRYFLLLRRPETSDTEFEWDGFIAANNNELVNNFGNFVNRILKYVNSLPATSRNILSQLQAELLIPDEWQASIPGHKIGKAAHLFKTIKPEKEAEWKEMFGGSVNHVLKDCRDQGFVRPKVLILLETRQMAVAYANAIVAMFAPEQQENRKRFDDAFTAPIDEDSTMPEDYQELFAGNNDNSFLTALKFTRKTLKFYSAFYASDIILASPLGLRRVVEHEDRVRSWYLDNHASARSHFLSGRFTVLLYTQRIVMAIKVVDKALREDFGFQHIMWVYSGRRGAHAWISDKRAREMDDTKRRAVANYMEALGNENGKRAFLHPHIERSLKILTPYFQTDVLAEQDPWRSNEQAEKLLALIPDKSLTDALRKKWESADRSSTQKWADIDASTKQLVETKQDIRLEYTYPRLDAEVSKKLNHLLKSPFVVHPGTGRMDILEKRCLLPGHIIVDTPGQIEVFVWSASGNILLSSLASSFPTVLAYIIDTPRTTNTSTFMSNMLYAISILYKTKLPMILVFNKTDVKSEAVDWMRDEKFQEAVHAEYMGPLLNSMSLVLEEFYNQLSVVGVSSMTGDGVDDFFAAVEEKRVEFEKDYKPELIRRRAEAEEQNGRKGVLRAAHAGGTSRVEFLSGQGILVTSGLDNSLKSWIFDFNPVPRILHERRGHGAPWLLSGSKDRSAVVKKAPFKCPPITGMACSLNRDGGWESVLTAHEDDKKARTWFWGRKKAGRWAETGDGNVTSGIHRQRFAAVVGVAVDSLNKIVLSAGADGKVKFWIGILGMRFHRSSDLAAFACTDTCIRVVDITTQKLIRELRPLWDLPTGHLVDAFRLSATCAALPTASGPMRQIVKILPKRQTMLFSATQTTKVEDLARISLRPGPLYINVDNEEEHSTVSGLEQGYVICEADMRFRLLFTFLKRHPQKKIIVFFSSCNCVNYYSELLNYIDLPVLGLHDVAARGLDSAKDGYRSYLQAYASHSLRSVFNIHQLDLKKVAKGFGFGVPPKVDIGASKPNARRLIATAGPDDTSSLQSYKNGKFIYQEKASCFPAYNPTIIDTDPERSKGSGHQRGRMGKQADPAPLNGNKASTNGTRTVNGDAKGPGSKKPVASDIDDASNEQAQEAELAMQTANGEPGDANETPLAHALINRVPLGATPEYLAGHYILLGVKNTVVCNYSALEFPKVMGGFDRVLLDAPCSGTGVIAKDPSVKTNKTEADFLRLPHLQKQLLLAAVDASKTGGYIVYSTCSVTVEENEQVVQYVLNKRPNVKLVPTGLIFGKEGFTKYQSKRFHPSMKETRRYYPHAYNVDGFFVSKFKKTVSDEDVYHHKDITFDDEEDEKYIERSLIPDFEAEVKRFEGSIYPDYMSMSAMITGVKAGTLHQGIFNVSPYNYLEGSAQVPAFDRPLIIQGRENSNRAVSGDIVVLEMLPKSQWKAPSSKVIDPTAKVVGIIKRNWRQYVGHIDKDSVKSQSRSQQTVFLVPMDKRIPKIRRYPVGHFIRSWKVPEDHCFSHEVISKVFVDNHVSVLGEPSKALNKKLADDEKARVKAQQDRKLSEELEKASAENHKTIPLFDEFPGPLFIHFEELRPVLALYLTNFTTPVDGIEFEDLVSELENDTTSYWISSQMLGLCVMTEPESASLTKLLADIPGEKRDGSSMAWAVNSMISSNTANRRAMNTLTKTIYLKRLRKSTVISKLQTVCSTLHPENFRAYVAADLSKPSPVTAWNALTHSLDLQPLKPTISLIGPGSAIIPIPIDSSFAVLTALGPDTYTHSDLPALLVANAYLRAVEGPLWVAIRGTGLAYGATIRRSTDLGKIYFSIERSPDAYKAFVAGRTEVNGSLESIFDFNDASGDMKSKEIKRLALHELLDYVAQNRQVISEPMYPRVVEMFAKNLFRPILQLLEERDFLKTTLHRIYGKFLNLRSYIRRSINNVFFQFVYETERFNGIAELLEILGSIINGFALPLKEEHKLFLTRVLIPLHKVKSLSMYHPQLAYCIVQFLEKDAALTEEVAERAYFWNNEYFCNLVSDNVDVILPIMFAPLYHWNGMVYNAMKLFMEVNPQLFDECSHDYTEAEAVKANRQAKWDRLTQLAEQMKANGIVEWSKCSEFGDPELHHVIGTLFAEEGEPYDAERHLTLGTSDSASVFADMEYEPSTASHYHYAADETLAQGEMAISQSNGNIASIEMSRDLFPEVETILSSSNPYIRRKAALCAMRICRKVPDLQEHFLDKAKLLLNDRNHGVVDMFRPPEHDVTGITDPFLQVKILRLLRVLGRDAQTSEQINDILAQVATNESSKNVGNYEAVLTIEADSGLRVLGVNILGKFLANKDNNIRYVALIKVVAHRNDCLRDPDILDLSFTLINESNIRVLIRELLAFLEVADNEFKPVMTSQIGVAADRFAPNKRWHVDTMLRVLKLAGNYVKEQILSSFVRLIATTPDLQTYCAQKLYAALKDDISQEGLNLAGAWVIGEYCDALLGGTIVDLFSALNSSYSGQSVTQYIPAQVDR
M.gypseum            VYIQGYDVFGHLEAVNLISATKYSEKQIGYLAVTLFLHEQHELLHLVVNSIRKDLLDHHELNNCLALHAVANVGGREMGEALSADVHRLLISPLTLLRLYRLRLHVRDLIRQSIQQIMNSPNVQQNNAQNAVLFEAINLLIHLDSEHTLQISSRLGKFIQSRETNVRYLGLDAMTHFAARAETLDPIQKHQNIILGSLRDRDISVRRKGLDLLYSMCDTSNARPIVNELLKHLQSADFAIREEMVLKIAILTEKYATDAQSVAGDHVSDEVWQRVVQVVTNNEELQAYAAQHILGYIKSECHDSLVKIGGYIKNNDRSTRLWIEAMKLESDPRAKQAILHVPQSVIIWKEAVNLEENDDARLLLAKATEIILSVELWLALARETPENAQKVLNAARKAVPTSRDIWIAAARLQEQMGNKVNVMKRAVQSLPKRWIIEAEKCEEEDAEKAVVVKARSVLDRARLAVPKNAELWKSPNSGLLWSESIWLEPRTHRKPRSLEAIKKVDNDPILFVTVARIFWGERRLEKAMTWFEKAIVANSDLGDVWAWYYKFLLQHGTDEDVLTKCIATEPKHGEANAHKTTMGVNMETSRFRDFEENGSRVTLFLNLANDPTIEEYQLEKHVLVILTDLSAREVSAAREEVPGRYPGYMYTDLSTIYERAGRVQGRNGSITQIPILTMPNDAAMKAVVGEEALSSEDKLSLEFLDKFERTFISQSAYESRTIEESLDLAWNLLRIYPKDLLNRIPKKVIDEFYQRSGRARPQFAIAYHQCRWNYVTDEDVKDVDRKFDMYQIPYDVIWLDIEYTDDKKYFTWGPQTFPDPLSMQKQLDYSGRKLVYIIDPHIENYHIVDEMKAKGLAILNKDGEIFEGWCWPGSSHWMNLFKSNSWSVFNGPETTMPKDNIHHDNWEHRDVHNVNGNATYHGLIERGERPFVLTRSFFAGSQRLGPMWTGDNLADWGHLAASISMILNNGIAGFPFAGADVGGFFGNPSKELLARWYQAAAFYPFFRAHAHIDTRRREPYMVAEYRGITDVVNLVRPLAPFPEEKLSPETKAAIDVSYENIRRSDAVAAMAYGTESITKVDKILGPGNQFVTAAKMFVSNDVGIDMPAGPSEVKDVEEAMTLSNEYAPEHLILQLENAADVVPLVQNAGSVFIMVVDAMLSVKTTSPKGEVKYPVKAVNLLKAHGKSATESILVNGYALNCTIASQAMPTRITDAKIACLDMNLQKERMKGVHITVEDPTQLEKIREREAGIVIDRIEMILKAGANVIFTSLGYRGSNHDSLCKQLKSAVEACIQSTEKSGAVVDRVTPAPIVETGHFVNRARSLAHSHGKFADQFENSANWRAHYRTTGPEIYAQCGKLDAFVAGAGVARYLKPRVTVVLADPQGSGLYNRVRYGVDTKEREGTSIVEGIGINRVTANFEAGRELVDDAVRVTDAQAIAMARWLVEKDLEMTAKILPQQGQRNILITSALPYVNNVPHLGNIVGSVLSADVFNKACGRPTLYVLEEGVTPEELCSKYNTEISQSIFKRLYEHGYLEEKTTEQPFCEKHADRFVEGEDARGDQCDKCQHLLDPFDLINPRCKVDGATPVRRQTKHIFLLLDKLQPEIEKWSATAIGDWPKNSRVITGSWLKEGLQPRGITRDLKWGVPVPGFKKVLYVWFEACIGYPSITANYTPWEKWWRNPEVQLYQFLGKDNVPFHAVIFPGCQLGTKDKWTMLHHLSTTEYLNYEGGKFSKSRGIGVFGNNAKETGVSSDVWRYYLLKNRPETGDTQFEWKSFIDSNNGELLAKLGNLVNRVVKLVASLPATSASILEQLDAPAGIPSGWKPVIKGHRVGKAKYLFSNIDVKKADEWREKFGGSLNHVLKELRDQGFTRPKVLIILPTRQACVRVVDSLTKLYPMEQQENKKRFMDSFSAASDDWGHKPDDFKELFGGNDDDMFRLGLKFTRKSLKFFSQFYSSDIIISSPLGLRTAIEKEGRVRQWYLDGHGKARSHFMNGRHSVLLYTERVTMSIKVIDTALREDFGFQHILWVYSGRRGAHAWVCDKKARNLPDDRRRAIAGYLEVVGSQSGKRNLLHPHITRSIDTLREYFASTVLVDQDPFSKPDQAARLLELLPDKTLRAALQKKWESAPRSSSSKWADIDADTKALLEAKQDIVLEYTYPRLDAEVSKKLIHLLKSPFVVHPGTGRMAILEKRALRMEHILVDTPGQIEVFVWSASGSILLESLASSFPTVIAYIIDTPRTSSTSTFMSNMLYACSILYKTKLPMILVFNKTDVKDAAKEWMTDEKFQAALAEEYMGSFLNSMSLMLEEFYHHLSVVGVSSMTGDGVDEFFAAVEEKRKEFDRDYKPELERKREQREKENGRVGVVRNAHEVQINKVEFLPGQPVMVSTGSDNALRTWIFDFSPTPRPLHARSGHSAPWLLSAGQDRSNVKSKARYKAPEITCLACSLNRDGGWESVVTGHKGDKFARTWIWGKKKAGRWAETGDGEVKSGIRRQSFKAITGIVVDSLNTTVISCGLDGKVKFWCAITGLRFSSTSDLLALSCDDLSIRVIDTQTKKLVRELWGVWDLPTGHLIDAFRLKNTCVALPTASGPLRQIISILPKRQTMLFSATQTTKVEDLARISLKPGPLYINVDHKKEHSTVDGVEQGFIICEAHKRFLLLFSFLKKNAKKKIIVFFSSCNSVKYYSELLNYIDLPVLSLHDVAARGLDSAKEGYRSYLHAYASHSLRSVFDVNKLDLVKVAKSYGFTTPPRVDIGASRDQGRRLLAISRDIDITSSPAYKEGRLILQDKASCFPAYLGDLIDGSRSRSKGSGHHRGRIGKQGPPQPLTNGAKAGKKDVVKQKNTKASTAKPVEDEMLDDEDNQKEEELELAMQTAGGQPGEANESPLAQALINRVPLGATPEYLAGHYILLGCKNTIVSNMDARTFPKAIGGFDRVLLDAPCSGTGVISKDPKVKTSKTERDFLALPHMQKQLLLAAIDASKTGGYIVYSTCSVTVEENEGVVQYALRKRPNVKIVDTGLSFGTPGFKSYMNKKFDDKMPLTRRYYPHRENVDGFFVCKLKKINSGEEVIDRTPITFNEDEDEQYISRALLPDFEQTAKRYEGMLYSAYYSMSKIMTMIRAGTLHQGIFNVSPYNYLEGSVNVPAFEKSLLILGRDNSNRAISGDIVVVEVLPKDQWKTPSSKIIDPTAKVVGIIKRNWRQYVGHIDGSSSSHAGRRQQTVFVIPMDKRVPKIRRYPVGHFVRSWKVPTDFLFGEDYIRKWISNAHVSILAVPSEKMATNLMEDEHRRIEERKAKKLAEALEKAKRDNEEEEPLISGFTKPLFIHFEHLLPLLPLYTESFSLPIGSLSFKQVIVDLEKDTVSYGMYTESLSIVFHVEADRAVTSKLLADVPEEKRDGESMVEAIGIMTQLGKSISRAHTALVKARYLKRVKTDEIVRQMEEVRKALFLDNFRVLVTADPKKTGPVASWNTFIADLDLKPVAQRLSDAGPGTAVVPMKMDSSYAESSSKGICSHDNPKLPALMVAIAYLNNEDGPLWNALRGSGLAYFFYLRSSIDSGLVHLMIHQSPNVHKAFEAAKATISGSIEGIFDFNDAAGDMKSKEIKRLALHELLDYVANNRSVITEPMYPKVVDMFSKNLFRPILQLLEERDFLKTTLHRIYGKFLNLRSYIRRSINNVFFQFIYETERFNGIAELLEILGSIINGFALPLKEEHKLFLTRVLLPMHKVKSLSMYHPQLAYCIVQFLEKDAALTEEVAERAYFWNNEYFCNLVGDNVEVILPIMFAPLYHWNSMVYTAMKMFMEINPQLFDDCSHDYREAEAREKSRQEKWDRLAEMAKARREKAIISWSKFGDLGDPELHHAIGSVYAQDNEPYDAEKHLAFGTVESAETLANLEYKQHTAGIYQYQSDHALAHGELGIKQSNGNIASVEMSRDLFPEIESLISTANPYIRRKAALCAMRICRKVPDLQEHFVDKAKNLLVDRNHGVMEKFRPPEHDVSGITDPFLQVKILRFLRVLGRDAATSELINDILAQVATNESSKNVGNYEAVLTIEADSGLRVLGVNILGKFLSNKDNNIRYVALVKVVAHRNECLRDPDILDLSFTLINEGNVRVLVRELLAFLEVADNEFKSAMTTQIGIAANKFAPNARWHVDTMLRTLKLAGNYVKEQIISSFVRLIATTPDLQTYSVQKLYAALKEDISQEGLTVAASWVIGEFGDALLGGQIIDLFMNLNSTYATPIVTEYIPAQIER
M.oryzae             IYILGWNVFGHLEAVNLISANKYSEKQIGYLAMTLFLHEKHELLHLVVNSIRKDLLDHNELFNCLALHAIANVGGREMGEALSSEVHRLLISPLTLLRLYRLRLHVRDLIRESLQKILNLSNVQQNNAQNAVLFEAINLIIHLDTEQALQISSRLGRFIQSRETNVRYLGLEAMTHLAARAETLDPIKQHQDVILGSLKDRDISVRRKGLDLLYSMCDSTNAQIIVGELLHYLQNADFAIREEMVLKIAILTEKHATDVQAMAGDHVSDEVWQRVIQIVTNNEELQVYASQTSLQYLRQDCHETLVKIGTYIKANMRSVRLWVEAMKLEADPMSKRALDHIPESEALWKEAVNLEDDDNARLLLAKATELIASIDLWLALARETVDGAKAVLNKARKAIPTSHEIWIAAARLQEQIGPNGIVMQKAIAKLPKRWIGEAEKCEEEGAERNNVVKARSVLDRARQAVPKSPELWQMPRSGLLWSERIWLEERTKRKPLSLEAIKQVETDPQLFVSVARIFWGERKLDRAQTWFEKALLLDGDVGDSWAWYYKFLLQHGTEADVVAKCVAVDPRHGEKNAKKSVMGVNLETARFRDFEENGSRTTLFLNLANDPTIEEYQLEKHVLVILTDLSSREVSAAREEVPGRFPGYMYTDLSTIYERAGRVEGRNGSITQIPILTMPNDAAMKAVVGEEALSAEDKLSLEFLEKFERTFINQGPYEARTIYESLDLAWSLLRIYRKDMLNRIPAKIINEYYQRTAQDKPEFSLGYHQCRWNYISDDDVKDVDRKMDKFHIPYDVIWLDIEYTDGKKYFTWDKDMFKDPLGMTKKLDEHGRKLVVIIDPHIEGYPVVEEMKSKDLAVKTKDGSIFEGWCWPGASHWKTLFQENVWSVFNGPEVSMPKDNLHHGNWEHRDVHNLNGNATHQALISRGERPFVLTRSFFAGSQRLGAMWTGDNQASWEHLGAATPMLLSQGIAGFPFSGADVGGFFGNPESDLMARWYQAGAFYPFFRGHAHIDARRREPYLIGEYTSITDIMKIIGPKAPFPEERLSPETAKAIDISFENIRKQDAVAAMAYGTESVTKVDKILGPGNQFVTAAKMLVSNDVGIDMPAGPSEVRNIEEAMRISNDYAPEHLILQLKNAEAVVDMVMNAGSVFIMVVDAMQAVKTTNTRNETKYPVKAVNILKAHGKGSLESVLVKGYALNCTVASQAMKTHIKDAKIAVLDINFQKERMKGVQITVDDPQQLEQIRAREAGMVIERIEMILKAGANVVLTYLGYRGPNHDSLCRQLKSAVEACIVAREKSGATVERVPVAPITDKRHFVNLARTRAEAHTAFAGQFENPANWQAHWNSTGPEIIEQTGRVDAFVAGAGVAVFLKARMRVVLADPQGSGLYNKVLNGVSPSEREGTSVVEGIGLKWVTGNFERGRDLVDDAVRVTDEQACAMARWLVEHDPEASKPKLPQDGQENILVTSALPYVNNVPHLGNIIGSVLSADVFCRAKGLQTLYVLEEGVDPATLCAKYHTQIVQDIFSKLWKNGFIEQQETVQAFCPEHADRFVEGEGARGDQCDACGNLLDPMELINPKCKVDGSTPEKRRTRHLFLRLDALKDEIVSWLKETETGWSSNCVSITHSWIDKGLKPRGISRDLKWGVPIPEYRKVFYVWFDACIGYPSITKTYGNWEKWWKNPEVKLYQFMGKDNVPFHTIIFPASQLGTRQPWTKVNHLSTTEYLNYEGGKFSKSKGVGVFGNTAQSTGIDPDVWRYYLLSRRPESSDSEFKWEEFIDANNNDLLKNLGNLVQRVVKFAHAMPGTARSILRQIDSAFRIPEVWKGSLTGTPLGEPERPFAQIPASKLEEWREAFGGELNHIFKEFRDQGFTRPKVLMLLPTRNSCAKMIEMMCSLTETDQQENRKRFDDSYVTRQKFSNDKPTDFRDLFEGNADDMFRLGVKFTRKTIKFFSQFYNSDILLASPLGLRMAMGSTERIRSWYLDGQSKARSHFVTGRQKVLLYTERMTMAIKTVDVALRDDFGFKHIMWVYSGRRGAHAWVCDKKARVMDDQKRRAIAGYLEVVGAQSGKKNVLHPHLSRSLDVLKGHFQEDVLRAQDPWESEEQAEKLLQLLPDRTLNDSLRKKWASSPRSSLSKWADIDTDAKALLEAKQDIVLEYTYPRLDIEVSKKLNHLLKSPFVVHPGTGRLNLLEKRTAPIEHILVDTPGQIEAFVWSASGTILLESLASSFPTVIAYVVDTPRTRSTSTFMSNMLYACSILYKTKLPMILVFNKTDVQDAAKEWMTDDAFQAALREDYMSSLLNSMSMMLDEFYAHLSVVGVSSMTGHGVDDFFTAVAEKAEEFRRDYQPELERRREERDEAKGRISVLRGAHNGGIGKVEFLPGQHVILTSGLDNSLKSWIFDLSPVPRVLHSRSGHAAPWLLSGGLDRSSIRKKATLKAPEITCIASSLNRDGGWESVITAHRNDPKARTWFWGRKKAGRWAPTGDGYVSSGQHRQRFKAVTGIVVDSMLKHVITCSLDGTVKFWTSIIGCRYHSGSNLLAFSCDDNSIRVVDMETKRTIREFWGVWDLPTSHLIDAVRLEQPCKAVPTTSGPMRQIIKILPKRQSMLFSATQTTKVEDLARVSLRPGPLYLNVDEEKEYSTVEGLEQGYVVCEADKRFILLFSFLQKMKKKKIIVFFSSCNSVKYYAELLNYIDCQVLDLHDVAARGLDSAKDGFRSYLHAYASHSLRSVFDINKLDLAKVAKSFGFATPPRVDIGASKDGGRRLVAISPGSDITKTEAYKSGAVILQDKASCFPAYDPRVIDADSRRAEGSGPVRGRMKKQGMPEALINAKNAGSTPAAKKPNGAKVASKSKADDPLDDEGNQLEDEEEMALQTADSEEGEANETPLAQALVNRVPLGATPEYLGGHYILLGVKNSIVCNYDAREIPNLIGGFDRVLLDAPCSGTGVISKDPSVKTNKTEKDFMQLPHVQKQLLLAAIDATKVGGYIVYSTCSVTVEENEQVVNYALSRRSNVELLETGLPFGKEGFTSFMGKKFHPSVKMTRRYYPHTYNVDGFYVAKFKKTGEDEMEVDKTPVEFDDDGDKDYMERALVPDFEQSSKRFEGHVYPEYFTMSKMMTGVKSGLLHQGIFNVSPYNYLEGTIRVPAFEKALLILGRENINRAIDGDSVVVEVLPKDQWKVPSTKIVEPTAKVVGVIKRNWRQYVGHIDQSSVSKQGRKQEVVFLIPMDKKIPKIRRHPVGHFVRSWKVPNDYLFGKQFLRRWFSDANISILGKPSMELADKLKKAEEERIAKRKQEKLAERLEAAKQKNEVPIPVIDKWPGPLFVQFEKLMPLLSLFSDNFNTPIDGIDFEDVVMELEKETISYHFSRESMILQFQIEPEKACVAKALADIPEYKRDGKQMSTEVEMGLHSANSLHTSKRTLVKAVYLRRLKKDTVISWFEELRKTLFFENTRVLVTADVTKGNPVATWDTLTDAFKMIPPETMLNDEGPGSAIVPMTLDSSYGVSTTKGFTSYMDPRLPAFMVAVGYLEAVEGPLWNAVRGNGLAYGVSFSRELDCGLLHYKVYRSPDASKAIEASRAAVTGKIEGIFDFNDAAGDIKPKEIKRLALHELLDYVANNRQVITEPMYPKVVEMFAKNLFRQILQLLEERDFLKTTLHRIYGKFLNLRSFIRRSINNVFFQFTYETERFNGIAELLEILGSIINGFALPLKEEHKLFLTRVLIPLHKVKSLSMYHPQLAYCIVQFLEKDASLTEEVAERAYFWNNEYFCNLVSDNVEIILPIMFAPLYHWNGMVYNAMKLFMEINPQLFDDCSHEYTEAAAREAMRERKWAAIAEQANKRKANGMIGWSKFGEYGDPELHHVAGSLYAEEHETSEAERHLILGTKDSAEALARMEYSSHTAPLYKYGPQESLESAEMGIRQSNGNIASVEMSRDLFPEIENLIATANPYIRRKAALCGMRICRKVPDLQEHFIEKATQLLSDRNHGVIEKFRQPEHDVTGITDPFLQVKILRLLRVLARDAQVSEQINDILAQVATNDSSKNVGNYEAVRTIEADSGLRVLGVNILGKFLTNRDNNIRYVALVKVVAHRNECLRDPDILELSFTLINESNVRVLIRELLAFLEVADNEFKPTMTSQIGIAADKFAPNKRWHVDTMLRVLTLAGNYVKEQILSSFVRLIATTPELQTYAVQKLYSSLKKDITQESLTQAAAWCIGEYGEALLGGQIIDLFSTLESNYATQVSTEYIMSQNDR
N.crassa             IYILGWNVFGHLEAVNLISATKYSEKQIGYLAMTLFLHEKHELLHLVVNSIRKDLMDHNELFNCLALHAIANVGGKEMGEALSPEVHRLLISPLTLLRLYRLRLHVRSMIRESLQKILNLQNVQQNNAQNAVLFEAINLIIHLDTEHDLQVSQRLGRFIQSRETNVRYLGLEAMTHLAARTDTLEPIKQHQDVIIGSLKDRDISVRRKGLDLLYSMCDTSNAQQIVAELLHYLQNADFAIREEMVLKIAILTEKYATDVQAMAGDHVSDEVWQRVTQIVTNNEELQVYAAQNILQYCKQDCHETLVKIGAYIQANPHSVKLWVEAMKLENDPRSKRALDHNQESEALWKEAVNLEEDEDARILLAKATELIESLDLWLALARETPENARKVLNKAVKKLPNSHELWIAAARLEEQLGKKRPVMKNAVKFLPKRWIAEAEKCEEEGAEKANVVKARSVLDRARQAVPKSPELWQMPKSGLLWAERILLEPRTQRKSLLAEAVKKVEDDPILLVTAARILWAERKLDRAQNWFEKALLLDRDVGDTWAWYYKFLVQHGTEADLVAKCVLVDPRHGEKNAGKKTMGVNLETARFRDFEENGSRTTLFLNLANDPTIEEYQLEKHVLVILTDLSSREVSAAREEVPGRFPGYMYTDLSTIYERAGRVAGRNGSITQIPILTMPNDAAMKAVVGEEALSNEDKLSLEFLDKFERSFIAQGPYESRTIFESLDLAWSLLRIYRKDMLNRIPKKIIDEFYSRSKDKPTEFSLGYHQCRWNYVSDEDVKDVDRKMDKFNIPYDVIWLDIEYTDDKKYFTWDGHSFADPIGMGKQLESHGRQLVAIIDPHIVGYKVSEELKSQKFAVNNKDGEIFEGWCWPGSSHWATLFKRNTWSVFNGPETTMPKDNLHYGNWEHRDIHNLNGNATFEALKSRGERPFVLTRSFFAGSQRLGAMWTGDNQAAWDHLEGSIPMVLSQNIAGFPFSGADVGGFFGNPEKELLTRWYQAGAFYPFFRAHAHIDSRRREPYLAGEYTTIADIYKIIVPKAPFPKEQLPEETIAAIDVSFENIRKADAVAAMAYGTESITKVDKILGPGNQFVTAAKMFVSNDVGIDMPAGPSEVKTVEEAMELSNKYAPEHLILQIKEAEKAVDLVMNAGSVFIMVVDAIQAVKTTNNKNETKYPVKAVNILKAHGKGVTESMLIKGYALNCTVASQAMTTRVTDAKIACLDINLQKERMKGVQITVDDPQQLEAIRARESGMIIERVEMILKAGANVILTYLGHRGPNHDSLCTQLKSAVEACIMAIEKSGATVERVDPAPITSPDHFVNLARRRAREHEAFADQFESTANYQAHVKTTGPEIYRQTGQLDAFVAGAGVAKYLKKNLRVVLADPQGSGLFNKIRHGVSSTEREGTTMVEGIGINRITENFESGRVLIDDAVRVTDEQACRMARWLVEHDAEANGPVLPQPGKENILITSALPYVNNVPHLGNIIGSVLSADVFCRARGLPTLYILSEGVDPATLCAKYHTGITQEIFAQLWKNGFIEERETTQAFCPEHADRYVEGEGARGDQCDACGNLLDPMQLINPRCKLDGSTPERRKTKHLYIRLDELNKEITAWLDRVENGWSANCVAITRSWINNGLKPRGITRDLKWGVPIPEYNKVFYVWFDACIGYASITKCYGRWEKWWKNPDVTLYQFMGKDNVPFHTIIFPGTQLGTKEKWTQVNHLSTTEYLNYEGGKFSKSKGVGVFGNNARDTGIDPDVWRYYLLSRRPESGDSEFKWEEFIDSNNNDLLKNLGNLCQRVVKFCQAMPGTAQSILRQVDIPVVIPDTWTAALKGEPIGTPELLFSQIPAAKLEEWREAYGGELNHVFKELRDQGFTRPKVLMILPTRQSCVKMVEMICKVAAPEQQENRKRFDDGYVDKTKFSDDKPEDFRDLFAGNDDDMFRLGMKFTRKTIKYFSQFYNSDIIFASPLGLRMAIGSEERVRSWYLDDQAKARSHFLTGRHRVLLYTERITMAIKVVDTALREDFGFKHIMWVYSGRRGAHAWVCDKSARALDDQKRRAIAGYLEVIGAQSGKKNLLHPHLVRSLDILKQHFQSDVLEAQDPWRTEDQQEKLLALLPQKQLVSALRNKWASSPRPSTLKWADIDSDTKSLLDAKQDIVLEYTYPRLDIEVSKKLNHLLKSPFVVHPGTGRLGLLEKRTAPIKHILVDTPGQIEVFVWSASGQILLESLASSFPTVIAYIIDTPRTSSTSTFMSNMLYACSILYKTKLPMILVFNKSDVKDPAKEWMTDDAFQAALQEDYMGSLLNSMSLMLEEFYAHLNVVGVSSLYGTGIDEFFAAVQEKAEEFKRDYQPELERRREEREENKGRVGVLRSAHNGGISKVEFLPGQPVIMTSGLDNSLKSWIFDFSPVPRILHMRSGHAAPWLLSGGKDRSALRKKASLKAPEITCIASSLNRDGGWESVVTAHKNDPWARTWFWGRKRAGRWAKTGDGNVSSGRHKQRFKSVTGIVVDPLNRFVISCSLDGTVKFWVQITGCRYHAGNDLIAFACDDNSIRVVDIETKQTIREFWGVWDLPTAHLIDAFRLEKPCTAIPTSSGPMRQIIKILPKRQTMLFSATQTTKVEDLARISLRPGPLYVNVDEEKQFSTVEGLDQGYVVVDADKRFLLLFSFLKKMQKKKVIVFFSSCNSVKYYSELLQYIDLQVLDLHDVAARGLDSAKDGYRSYLHAYASHSLRSVFDIHKLDLVKVAKSFGFSTPPRVDIASSRDTSRRLIAACPGVDFTKTEAYKSGKIILQDKASCFPAYDPRVMDTDPHRAKGSGDVRGRMQKQGPPEPLSGSNTVAVKGAKKEVKEVKKTPKKAKDEEMDDEVNQREKEAELALQTAGAEEGEANESALAQALINRVPLGATPEYLAGHYILLGARNVIVCNYDAREFPRVMGGFDRVLLDAPCSGTGVIAKDPSVKTNRDEKDFLQLPHLQKQLLLAAIDASKTGGYVVYSTCSVAVEENEQVVAYALSRRPNVKLVETGLAFGKEGFTSFMGKSFHPSLKLTRRYYPHLYNVDGFFVAKFQKLQEAQEVVDKTPIGFDDGEDKEYMERAIVPDFEQSAKRFDDFLYPEHYTLSKMNTGVKNGLLHQGIFNVSPYNYLEGSIRVPAFPKALLILGRENINRAVDGDLVVVEVLPKDQWKQPSTQVIEPTAKVVGVIKRNWRQYVGHIDQSSVSSQGRKQDSVFVIPMDKKIPKIRRHPTGHFVRSWKVPTDYLFGKDFLKKWISDAPVSILGKPSMELAKKLKKTEKERLAKRREEALKEKVEKAKQNNEKPIPVLDQWPGPLFIQFERLKPLLPLFADNFNSPVNGMEFEDVVKQLEKDTISYHLSREGMALQFQVDLDKAAVVKALADIPEAKRDGRVMSREVDQSIHLLESYSVAKRTLVKAVYYRRLKKETVVSWFEELRRSLFFENLRVLVTAHVEKPNPIAAWDSFTEIPDLLPPHQMLSDEGPGSSIIPMTLDSSFSVSTASGIKSYSDPRLPAYLVALSYLETTEGPLWNAVRGNGLAYGVHFSRESDSGYIQFHVYRSPDASKAIEASRNMVSGEVEGIFDFNDASADMKSKEIKRLALHELLDYVANNRQVITEPMYPRVVEMFAKNLFRPILQLLEERDFLKTTLHRIYGKFLNLRSFIRRSINNVFFQFTYETERFNGIAELLEILGSIINGFALPLKEEHKLFLTRVLLPLHKVKSLSMYHPQLAYCIVQFLEKDASLTEEVAERAYFWNNEYFCNLVSDNVEIILPIMFAPLYHWNGMVYNAMKLFMEINPQLFDDCSHEYTEAPAREAHRQSKWARLEELAKQRKVESVFDWSKFGDYGDPELHHVVGTLAAEKHETDEAEKHLVLGTKESAEVLTRMEYEPHTAALFKYASDGALEMAEMGIRQSNGNIASVEMSRDLFPQIETLISTTNPYIRRKAALCAMRICKKVPDLQEHFVEKAAQLLSDRNHGVIEKFRQPEHDVTGITDPFLQVKILRLLRVLARDAQTTEQINDILAQVATNDATKNVGNYEAVLTIEADAGLRVLGVNILGKFLANKDNNIRYVALVKVVAHRNECLRDPDILDLSFTLINESNVRVLIRELLAFLEVADNEFKPNMTSQIGIAADRYAPNKRWHVDTMLRVLTLAGNYVKEPILSSFIRLIATTPELQTYAVQKLYTNLKKDITQESLTQAGAWCIGEYGDALLGGQLIDLFTTLNSNYATQVTTEYIATQIER
N.discreta           IYILGWNVFGHLEAVNLISATKYSEKQIGYLAMTLFLHEKHELLHLVVNSIRKDLMDHNELFNCLALHAIANVGGKEMGEALSPEVHRLLISPLTLLRLYRLRLHVRSMIRESLQKILNLTNVQQNNAQNAVLFEAINLIIHLDTEHDLQVSQRLGRFIQSRETNVRYLGLEAMTHLAARTDTLEPIKQHQDVIIGSLKDRDISVRRKGLDLLYSMCDTSNAQQIVAELLHYLQNADFAIREEMVLKIAILTEKYATDVQAMAGDHVSDEVWQRVTQIVTNNEELQVYAAQNILQYCKQDCHETLVKIGAYIQANPHSVKLWVEAMKLENDPRSKRALDHNQESEALWKEAVNLEEDEDARILLAKATELIESLDLWLALARETPENARKVLNKAVKKLPNSHELWIAAARLEEQLGKRRPVMRNAVKFLPKRWIAEAEKCEEEGAEKANVVKARSVLDRARQAVPKSPELWQMPKSGLLWAERILLEPRTQRKSLLAEAVKKVEDDPILLVTAARILWAERKLDRAQNWFEKALLLDRDVGDTWAWYYKFLVQHGTEADLVAKCVLVDPRHGEKNAGRKTMGVNLETARFRDFEENGSRTTLFLNLANDPTIEEYQLEKHVLVILTDLSSREVSAAREEVPGRFPGYMYTDLSTIYERAGRVAGRNGSITQIPILTMPNDAAMKAVVGEEALSNEDKLSLEFLDKFERSFIAQGPYESRTIFESLDLAWSLLRIYRKDMLNRIPKKIIDEFYSRSKDKPTEFSLGYHQCRWNYVSDEDVKDVDRKMDKYHIPYDVIWLDIEYTDDKKYFTWDGHSFADPIGMGKQLESHGRQLVAIIDPHIVGYKVSEELKSQKFAVNNKDGEIFEGWCWPGSSHWATLFKRNTWSVFNGPETTMPKDNLHYGNWEHRDLHNLNGNATFEALKSRGERPFVLTRSFFAGSQRLGAMWTGDNQAAWDHLEGSIPMVLSQNIAGFPFSGADVGGFFGNPEKELLTRWYQAGAFYPFFRAHAHIDSRRREPYLAGEYTSITDIYKIIVPKAPFPKEQLPEETIAAIDVSFENIRKADAVAAMAYGTESITKVDKILGPGNQFVTAAKMFVSNDVGIDMPAGPSEVKTVEEAMELSNKYAPEHLILQIKDAEKAVDLVMNAGSVFIMVVDAIQAVKTTNNKNETKYPVKAVNILKAHGKGVTESMLVKGYALNCTVASQAMTTRVTDAKIACLDINLQKERMKGVQITVDDPQQLEAIRARESGMIIERVEMILKAGANVILTYLGHRGPNHDSLCTQLKSAVEACIMAIEKSGATVERVDPAPITSPDHFVNLARRRAREHEAFADQFESTANYQAHVKTTGPEIYRQTGQLDAFVAGAGVAKYLKKNLRVVLADPQGSGLFNKIRHGVSSTEREGTTIVEGIGINRITENFESGRVLIDDAVRVTDEQACRMARWLVEHDVEANGPVLPQPGKENILITSALPYVNNVPHLGNIIGSVLSADVFCRARGLPTLYILSEGVDPATLCAKYHTGITQEIFAQLWKNGFIEERETTQAFCPEHADRYVEGEGARGDQCDACGNLLDPMQLINPRCKLDGSTPERRKTKHLYIRLDELNKEITAWLDRVENGWSANCVAITRSWINNGLKPRGITRDLKWGVPIPEYNKVFYVWFDACIGYASITKCYGRWEKWWKNPDVTLYQFMGKDNVPFHTIIFPGTQLGTKEKWTQVNHLSTTEYLNYEGGKFSKSKGVGVFGNNARDTGIDPDVWRYYLLSRRPESGDSEFKWEEFIDSNNNDLLKNLGNLCQRVVKFCQAMPGTAQSILRQVDIPVVIPDTWAATLKGEPIGTPELLFSQIPAAKLEEWREAYGGELNHVFKELRDQGFTRPKVLMILPTRQSCVKMVEMICKVAAPEQQENRKRFDDGYVDKTKFPDDKPEDFRDLFSGNDDDMFRLGMKFTRKTIKYFSQFYNSDIIFASPLGLRMAIGSEERVRSWYLDDQAKARSHFLTGRHRVLLYTERITMAIKVVDTALREDFGFKHIMWVYSGRRGAHAWVCDKSARALDDQKRRAIAGYLEVIGAQSGKKNLLHPHLVRSLDILKQHFQSDVLEAQDPWRTEEQQEKLLALLPQKQLVSALRNKWASSPRPSTLKWADIDSDTKSLLDAKQDIVLEYTYPRLDIEVSKKLNHLLKSPFVVHPGTGRLGLLEKRTAPIKHILVDTPGQIEVFVWSASGQILLESLASSFPTVIAYIIDTPRTSSTSTFMSNMLYACSILYKTKLPMILVFNKSDVKDPAKEWMTDDAFQAALQEDYMGSLLNSMSLMLEEFYAHLSVVGVSSLYGTGIDEFFAAVQDKAEEFKRDYQPELERRREEREENKGRVGVLRSAHNGGISKVEFLPGQPVIMTSGLDNSLKSWIFDFSPVPRILHMRSGHAAPWLLSGGKDRSALRKKATLKAPEITCIASSLNRDGGWESVVTAHKNDPWARTWFWGRKRAGRWAKTGDGNVSSGRHKQRFKSVTGIVVDPLNRFVISCSLDGTVKFWVQITGCRYHAGNDLIAFACDDHSIRVVDIETKQTIREFWGVWDLPTAHLIDAFRLEKPCTAIPTSSGPMRQIIKILPKRQTMLFSATQTTKVEDLARISLRPGPLYVNVDEEKQFSTVEGLDQGYVVVDADKRFLLLFSFLKKMQKKKVIVFFSSCNSVKYYSELLQYIDLQVLDLHDVAARGLDSAKDGYRSYLHAYASHSLRSVFDIHKLDLVKVAKSFGFSTPPRVDIASSRDTSRRLIAACPGVDFTKTEAYKSGKIILQDKASCFPAYDPRVMDTDPHRAKGSGDVRGRMQKQGPPEPLSGSNTVAVKGAKKEVKEAKKTSKKAKDEEMDDEVNQREKEAELALQTAGAEEGEANETALAQALINRVPLGATPEYLAGHYILLGARNVIVCNYDAREFPRVMGGFDRVLLDAPCSGTGVIAKDPSVKTNRDEKDFLQLPHLQKQLLLAAIDASKTGGYVVYSTCSVAVEENEQVVAYALSRRPNVKLVETGLAFGKEGFTSFMGKSFHPSLKLTRRYYPHLYNVDGFFVAKFQKIQEAQEVVDKTPIGFDDGEDKEYMERAIVPDFEQSAKRFDDFLYPEHYTLSKMNTGVKNGLLHQGIFNVSPYNYLEGSIRVPAFPKALLILGRENINRAVDGDLVVVEVLPKDQWKQPSTQVIEPTAKVVGVIKRNWRQYVGHIDQSSVSSQGRKQDSVFVIPMDKKIPKIRRHPTGHFVRSWKVPTDYLFGKDFLKKWISDAPVSILGKPSMELAKKLKKTEKERLAKRREEALKEKVEKAKQNNEKPIPVLDQWPGPLFIQFERLKPLLPLFADNFNSPVKGMEFEDVVKQLEKDTISYHLSREGMALQFQVDLDKAAVVKALADIPEAKRDGRVMSREVDQSIHLLESYSVAKRTLVKAVYYRRLKKETVVSWFEELRRSLFFENLRVLVTAHVEKPNPIAAWDSFTDIPDLLPPHQMLSDEGPGSSIIPMTLDSSFSVSTASGIKSYSDPRLPAYLVALSYLETTEGPLWNAVRGNGLAYGVHFGRESDSGYIQFHVYRSPDASKAIEASRNMVSGEVEGIFDFNDASADMKSKEIKRLALHELLDYVANNRQVITEPMYPRVVEMFAKNLFRPILQLLEERDFLKTTLHRIYGKFLNLRSFIRRSINNVFFQFTYETERFNGIAELLEILGSIINGFALPLKEEHKLFLTRVLLPLHKVKSLSMYHPQLAYCIVQFLEKDASLTEEVAERAYFWNNEYFCNLVSDNVEIILPIMFAPLYHWNGMVYNAMKLFMEINPQLFDDCSHEYTEAPAREAHRQSKWARLEELAKQRKLESVFDWSKFGDYGDPELHHVVGTLAAEKHETDEAEKHLVLGTKESAEVLTRMEYEPHTAALFKYASDGALDMAEMGIRQSNGNIASVEMSRDLFPQIETLISTTNPYIRRKAALCAMRICKKVPDLQEHFVEKAAQLLSDRNHGVIEKFRQPEHDVTGITDPFLQVKILRLLRVLARDAQTTEQINDILAQVATNDATKNVGNYEAVLTIEADAGLRVLGVNILGKFLANKDNNIRYVALVKVVAHRNECLRDPDILDLSFTLINESNVRVLIRELLAFLEVADNEFKPNMTSQIGIAADRYAPNKRWHVDTMLRVLTLAGNYVKEPILSSFIRLIATTPELQTYAVQKLYTNLKKDITQESLTQAGAWCIGEYGDALLGGQIIDLFTTLNSNYATQVTTEYIAAQIER
N.fischeri           VYIQGYDVFGHLEAVNLISSNKYSEKQIGYLAVTLFLHEQHELLHLVVNSIRKDLLDHNELFNCLALHAVANVGGREMGEALSTDVHRLLISPLTLLRLYRLRLHVREIIRASLQQIMTTPNVQQNNAQNAILFEAINLLIHLDTEHNLQISSRLGKYIQSRETNVRYLGLEAMTHFAARAETLDPIKKHQNIILGSLRDRDISVRRKGLDLIYSMCDTTNAAPIVNELLRYLQTADYAIREEMVLKVAILTEKYATDAQSLAGDHVNDEVWQRVIQIVTNNEELQAYAAHTLLGYLKTDCHESLVKIGCYIKNNDRSTRLWIEAMRLESDTRAKQAILHVPQSVTIWKEAVNLEEDADARLLLAKAVEMILSVELWLALARETPENAQKVLNAARKAVPTSHEVWIAAARLQEQMGDKVNVMKRAVQALLKRWIAEAEKCEEEGAEKSAVVKARSVLDRARLAVPKSAELWEVPTSGLLWSESIWLEPRAQRKARSLEAIKKVDNDPILFITVARIFWGERRLEKAMTWFEKAIVSDSDHGDGWAWYYKFLLQHGTEADVVAKCVSTEPKHGEANARKSTMGVNMETARFRDFEENGSRVTLFLNLANDPTIEEYQLEKHVLVIMTDLSAREVSAAREEVPGRYPGYMYTDLSTIYERAGRVEGRNGSITQIPILTMPNDAAMKAVVGEEALSSEDKLSLEFLEKFERTFISQGPYESRTIFESLDIAWNLLRIYPKELLNRIPKRTLDEFYARSARKLPQFAIAYHQCRWNYVTDEDVKEVDRKFDKYQIPYDVIWLDIEYTDDRKYFTWDPLSFPDPKGMEEQLDDSERKLVVIIDPHIKGYPISEELKGKDLATKNKDGEIYDGWCWPGSSHWTGLFKPNVWSVFNGPETTMPKDNIHYGNWEHRDVHNVNGNATYNALLERGVRPFVLTRSFYAGAQRVSAMWTGDNQATWEHLAASLPMVLNNGIAGFPFAGADVGGFFQNPSKELLTRWYQTGIWYPFFRAHAHIDTRRREPYLIAEYRSISEIVGLVRPRAPFPPEKLSPETQEAIDVSIANIKKADAVAAMAYGTESISKVDKILGPGNQFVTAAKMLVSNDVSIDMPAGPSEVRDIDEAMALSNEYAPEHLILQVQNAESVVEKVVNAGSVFIMVVDAMLLVKTTNQKNEVKYPVKAVNLLKAHGKSGTESLLVKGYALNCTVASQAMKTRITDAKIACLDMNLQKERMKGVQITVDDPDQLEKIRERESGIVLERVEMILKSGANVIFTNLGYRGPNHDSLCKQFKSAVEACIQAIEKSGAIVDRVPPAPIVEKDNFVNRARALAQAQTLFADQFENEANWRAHYNGTGPEIYAQCGKLDAFVAGAGVALFLKPRISVVLADPQGSGLYNRVRFGVDLKEREGTTIVEGIGINRVTANFEAGKELVDDAVRVTDAQALAMARWLVEKDLEMETKILPKKGERNILITSALPYVNNVPHLGNIVGSVLSADVFHKACGRQTLYILEEKVTPEELCAKYNTEISQAIFKRLYDNGYLTEKTAEQPFCEAHADRYVEGEDARGDQCDKCGHLLDPFDLIKPRCKLDGATPVRRSTKHIHLLLDKLQPEIEKWVLPAMGNWPKNSRDITKAWLKEGLKDRGITRDLKWGVPVPGFNKVLYVWFEACIGYPSITANYTAWEKWWRNPEVELYQFLGKDNVPFHSVIFPGCELGTKDKWTMLHHLSTTEYLNYEGGKFSKSRGVGVFGNNARQTGVPPDVWRYYLLKNRPETGDTQFEWRPFVECNNSELLAKLGNLVNRVVKLIAALPATSRSILEQLNAPFGIPSGWKPALKGHKIGKAKYLFSRIDPKKADEWRELFGGSVNHILKDLRDQGFTRPKVLYLLPTRQACVRAVESITRFFQPEQQENKKRFLDSFSAADKSWENKPEDFRELFGGNDDDMFRLGLKFTRKTMKYFSQFYNSDIILASPLGLRTIMDQADRVRTWYLDNHARARTHFMNGRHSVLLYTERVTMAMKVVDTALREDFGFEHILWVYSGRRGAHAWVCDPRARSLPDDRRRAIAGYLDVVGSQSGKRNMLHPHMSRSLEILKPFFAQTTLVDQDTFASSEQAERLLSLLPDKTLNDALRKKWDSSPRSSTNKWADIDANPTTLKDAKQDIVLEYTYPRLDAEVSKKMIHLLKSPFVIHPGTGRISLLEKRTAPIEHILVDTPGQIEVFVWSASGSILLETLASSFPTVIAYVIDTPRTTSTSTFMSNMLYACSILYKTKLPMILVFNKTDVQDAAKEWMTDDAFQQALREEYMGSLLNSMSLMLEEFYRHLSVVGVSSMTGDGIDEFFQAVEEKRQEFERDYKPELERKKKEREETNARVGVLRNAHRSGINCVDFLDGQPLLVSTGKDNSLRTWIFDFSPIPRQLHFRSGHSAPWLLSASKDCSAVEKKARTRASEITCIACSLNRDGGWESIVTGHRGDKFARTWFWGRKRAGRWTETSDGVVKSGQHRQSLKAVTGLVVDSLNRTAISCGLDGKVKFWTAITGLRYNSSSELVAFSCDDLSIRVVDIETRKLIREFWGVWDLSTGHLIDIFRVPSTCTSLPITSAPMRQIVKILPSRQTMLFSATQTTKVEDLARISLRPGPLYINVDHRKEHSTVEGLEQGYVICEADKRFLLLFSFLKRNLKKKIIVFFSSCNCVKYHAELLNYIDLPVLELHDVAARGLDSAKEGYRSYLQAYASHSLRSVFDVHKLDLVKVAKGFGFSTPPRIDIGASRDQGRRLVAVAPGVDFTSSPAYKNGQIILQDKASCFPAYLGDLLDGSKVRSKGSGPHRGRMKKQGPPAPLKVNGAVKGKENKTVTAAVSKKPTFMDDEIEMDEENTRQAQRELAMQTAGGQPGEANETPLAQALINRVPLGATPEYLAGHYILLGCKNTIVTNLDARTFPKALGGFDRVLLDAPCTGTGVISKDPSVKTSKNERDFLAIPHMQRNLLLAAIDASKTGGYIVYSTCSVTVEENEAVVQYVLRKRPNVKLVDTGLDFGSPGFTSYMGKKFDPKMTLTRRYFPHRENVDGFFVCKLKKTADDDEVVDKTPILFDEEEDQERIARALVPDFEHTAKRFEGLFYPEYYSMSKIMTGLRAGTLHQGVFSVSPYNYLEGSVNVAAFDKPLLILGRDNSNRAIAGDVVVIEVLPKDQWKSPSTKLVDPTAKVVGVIKRNWRQYVGHVDQGSTGASGRRQQNVFVLPMDKRIPKIRRYPTGHFIRSWRVPSDFLFGKNFIKKWLSDAPITILGVPSMKMSETLKKEEEARVAAQKKRELADKLEKAKAENDREIPMLEKFKGPLFIHFEHLRPLLSVYTEAFNLPVDGISFEQVVVELERDTVGYSMESEMLRISFQVEIEKAITSRLLADVPDAKRSGDDMLAAVHVMVHYAESIVRARSTLVKARYLKRIKRETVVARMEEIRQALFFENMRVLVIADIDKPNPVSSWKPYAERLGLKPRRVLLSEAGPGGSVVPMPIDSSFAYATARGLDSYDHPKLPALLVAIAYMNAVEGPLWVAVRGKGLAYGTNFAYNIDTGFVNFDVYRSPNAHKAFESSKQIVSGALEGIFDFNDPTADMKSKEIKRLALHELLDYVANNRSVITEPMYPRVVEMFAKNLFRPILQLLEERDFLKTTLHRIYGKFLNLRSYIRRSINNVFFQFTYETERFNGIAELLEILGSIINGFALPLKEEHKLFLTRVLLPLHKVKSLSMYHPQLAYCIVQFLEKDSTLTEEVAERAYFWNNEYFCNLVSDNVETILPIMFAPLYHWNSMVYNAMKMFMEINPQLFDECSHEYNEAEQREKARQERWEKVLERAKQRKNGLMIGWSRFGPVGDAELHHAAGSVYAEDNEPYDAEKHLILGTSESAETLAKLEYEPHTAAIYHYASDDALSQGEQAIRQGNGNIASVEMSRDLFTEVESLLSTANPYIRRKAALCAMRICRKVPDLQEHFLEKAKALLSDRNHGVIEMFRPPEHDVSGITDPFLQVKILRLLKVLGRDAATSELINDILAQVATNDSTKNVGNYEAVLTIEADSGLRVLGVNILGKFLSNKDNNIRYVALNKVVAHRNECLRDPDILDLSFMLINESNVRVLVRELLAFLEVADNEFKPAMTTQIGIAADRYAPNKRWHVDTILRVLKLAGAYVKEQILSSFVRLIATTPELQTYCVQKLYTSLKEDISQEGLTLAATWVIGEYGDSLLGGQIVDLFNNLNSTYATQTVVEYIPAQIER
N.haematococca       IYILGWNVFGHLEAVNLISANKYSEKQIGYLAMTLFLHEKHELLHLVVNSIRKDLLDHNELFNCLALHAIANVGSREMGEALNGEVHRLLISPLTLLRLYRLRLYVRDMIRESLQKILNLNNVQQNNAQNAVLFEAINLIIHLDTEHGLQISTRLGKFIQSRETNVRYLGLEAMTHLAARAETLDPIKQHQEIILGSLKDRDISVRRKGLDLLYSMCDASNAQVIVGELLHYLQNADFAIREEMVLKIAILTEKYATDVQAMAGDHVSDEVWQRVIQIVTNNEELQVYAAQNALQYVKGDCHETLVKIGAYIEANNTSVRLWVEAMRLETLPGNKQALDHIPESEALWKEAVNLEENDDAKLLLAKATELILSVDLWLALARETPENAQKVLNRARKACPTSHEIWIAAARLQEQLGNKVNVIKRAVQVLPKRWIAEAERCEEEGAENALTVKARSVLDRARLAVPKNAQLWEVPKSGLLWEEQIWLEPRTQRKPRSLEAIKKVDSDPILFVAVARIFWGDRKLDKAQNWFEKALVLDSDCGDSWAWYYRFLCQHGTEADVVTKCVLNEPRHGEENARKSCMGVNLETARFRDFEENGSRTTLFLNLANDPTIEEYQLEKHVLVILTDLSAREVSAAREEVPGRFPGYMYTDLSTIYERAGRVAGRNGSITQIPILTMPNDAAMKAVVGEEALSAEDKLSLEFLEKFERQFISQGQYESRSIYESLDLAWSLLRIYPKELLNRIPSKVLNEFYQRAGKARAEFAIAYHQCRWNYISTDDVKNVDRNMDKFKIPYDIIWLDVEYTDDRKYFTWDPHSFSDPISMGEQLDSHGRQLVLLMDPHITNYPIVAELTAQDLGVHNKEQKIYEGWCWPGASHWKTLFKPNTWSVFNGPEVTMPKDNIHHGGWEHRDVHNLNGNATFQALVTRGERPFILTRAFYAGSQKLGAMWTGDNQADWAHLAASIPMTLNQGVSGFPFAGADVGGFFGNPDKDLLTRWYQTGTFYPFFRAHAHIDSRRREPYLLPEHVQITDILKIIKPKAPFPKEDISPESIKAIDISFENIRRSDAVAALAYGTESVTKVDKILGPGNQFVTAAKMHVSNDVGIDMPAGPSEVKDVEEAMRISNEYAPEHLILQLKDAEKVVDQVMNAGSVFVMVVDAMQAVKSTNNRNETKYPVKAVNILKAHGKSTLESVLVKGYALNCTVASQAMPTRIQDAKIAVLDMNLQKERMKGVQITVDDPQQLEQIRARESGMILERVEMILKAGANVILTYLGYRGPNHDSLCRQLKSAVEACIMALEKSGATVERVTPAPITSPDHFVNLARRRAEEHAEFANQFESDANWQAHFNATGPEIWRQTGDIDAFVAGAGVAKYLKEQAKIVLADPQGSGLYNKVRHGVSSTEREGTTMVEGIGITRLTENFEAGRELIDDAVRVTDEQACRMARWLVEHDATMKAPILPEEGKRNILITSALPYVNNIPHLGNIIGSVLSADVFCRARGHNTIYILEEGLSPADLCAKYHTQIVQQIFSDLWKNGLIEERETTQPFCPAHADRFVEGEGARGDQCDACGGLLDPFELINPRCKVDGTAPEKRRTKHLYLRLDAIKDLLVPWFHKSSGDWSANCISITQAWIDKGLLPRGITRDLKWGVPIPEYEKVFYVWFDACIGYVSITKNLTNWEKWWKNPEVKLYQFMGKDNVPFHTIIFPASQLGTGENWTKVHKMSTTEYLNYEGGKFSKSRGVGVFGNTAKETGVDPDVWRYYLLSRRPETADSEFKWPEFIDANNNDLLKNLGNLNQRILKFCQAMPSTGEAILEQIGSPGLIPETWTGLIKGQKIGEPKLLFTQIPASKLDEWREAFGGELNHVFKELRDQGFTRPKVLFLLPTRNSCLRIVNIIRDLCEPDQQENRKRFEEGYVDKAKFGDDRPADFRDLFEGSDDDMFRLGMKFTRKTIKYFSQFYNSDILFASPLGLRMAIGSEERVRNWYLEDWAKARSHFLNGRHRVLLYTERMTMAIKVLDAALREDFGFKHIMWVYSGRRGAHAWVCDKKVRSMDDQKRRAIAGYLEVVGAQSGKKNVLHPHLARSLEILKTHFQEDVLDVQDPWSSPEQAEKLLQLLPNQNLNESLRRKWDAAPRASASKWADIDADARQLLEAKQDIVLEYTYPRLDIEVSKKLNHLLKSPFVVHPGTGRVNLLEKRAQPIDRILVDTPGQIEVFVWSASGTILLESLASSFPTVIAYVIDTPRTASTSTFMSNMLYACSILYKTKLPMILVFNKTDVKDAAKEWMTDEAFQEALRRDYMGSLLNSMSLMLEEFYAHLSVVGVSSRLGTGVDEFFEAVEEKKQEFLRDYLPELERRRAERDEQGGRVGVLRSAHNGGISKIEFLPGQPVVLTSGRDNSLKSWIFDFSPVPRILHSRSGHAGPWLISGGQDRSNIRKKATLKAPEITCIASSLNRDGGWESVVTAHKNDPYARTWFWGRKRAGRWAATGDGNVSSGTHRQRFKAITGLIVDNMNKTVISCSLDGKIKFWTFPTGCRYHPSSNLLAFSCDDLSIRVVDMDTKRTIREFWGVWDLPTSHLIDAIRLEKPCRALPTVSGPMRQIIKILPKRQTMLFSATQTTKVEDLARISLRPGPLYINVDEEKQFSTVEGLEQGYVICEADRRFLLLFSFLKRNIKKKVIVFFSSCACVKYHAELLNYIDLPVLDLHDVAARGLDSAKDGYRSYLHAYASHSLRSVFDINKLDLTKVAKSFGFSVPPRVEIGASRDQGRRLLAITPGIDLTKTEAYASGKIILQDKASCFPAYDPQLIDADPRRAQGSGPVRGRMKKQGPPQPLNGVAKKDSAKKDAVKKKGAKASKKSKDEEMGDEVNQMAEEAEMALQTHGSEDGEANESALAQALINRVPLGATPEYLAGHYILLGTRNVVVSNYDAREFPKPMGGFDRVLLDAPCSGTGVIAKDPSVKTNKTERDFMQLPHIQKQLVLAAIDASKTGGYIVYSTCSVTVEENEQVVQYALSRRPNVRLVESGLPFGKEGFTSYMGKKFDPSMRHTRRYYPHTYNVDGFFVAKFHKIDEEEEVIDRTPIPWDEDEDKEYMEKGLVPDFEQSAKRFDGMLYPEYFTLSRMMTGVKAGLMHQGIFNVSPYNYLEGSIKVPAFPKPLLILGRENINRAVDGDVVVVEVLPQDQWKEPSTKIIEPTAKVVGVIKRNWRQYVGHIDPSSASKQGRKQDSVFLIPMDKKIPKIRRHPIGHFVRSWKVPTDYLFGKDFISRWIADAPISILGKPSAELALKMKKDEEERIAKRKEEKLAKRLEDAKKKNDEPIPVIDRWSGPLFIQFEELKPLMPIFSDTFNTHIDGVDYEQVVMELERDTISYSLSYDGIMIQFQVEPEKAAVTKTLGDVPESKRDGKSMANEISASFHSETTLAVSQRVLVRAVYLKRLKKEKVVGWFNTVRDSLFFNNLRFLVTANLATPNPLSTWDTLSKSLTMIPPVSLRSAEGPGSAIVPMGLETSYSVSTAKGLESLTDPRLAAIMVAIGYLEAPEGPLWNAVRGAGYAYGSYFSRDVNSGLISYFVYRSPDAYKAISASLEAIDGELEGIFDFNDASGDMKSKEIKRLALHELLDYVANNRQVITEPMYPKVVDMFAKNLFRPILQLLEERDFLKTTLHRIYGKFLNLRSFIRRSINNVFFQFTYETERFNGIAELLEILGSIINGFALPLKEEHKIFLTRVLLPLHKPKSLSMYHPQLAYCIVQFLEKDASLTEDVAERAYFWNNEYFCNLVSDNVEIILPIMFAPLYHWNGMVYNAMKLFMEINPQLFDDCSHEYTEAAAREALRERKWAALSEKANQQRESNIIAWSKFGEYGDPELHHVAGSLYAEEHETYEAEKHLILGTKDSPEVLTKMEYTPHTAALFKYATGEALEMGEMGLRQSNGNIASIEMSRDLFPEIENLISTSNPYIRRKAALCAMRICRKVPDLQEHFLEKATQLLADRNHGVVEKFRSPEHDVTGITDPFLQVKILHLLRVLAVDAETSEQINDILAQVATNESSKNVGNYEAVRTIEADSGLRVLGVNILGKFLTNRDNNIRYVALIKVVAHRNECLRDPDILDLSFTLINETNVRVLIRELLAFLEVADNEFKPTMTSQIGIAADKFAPNKRWHFDTMLRVLSLAGNYVKEQILSSFVRLVATTPELQTYAVQKLYINLKKDITQESLTQAGAWCIGEYADVLLGGQVVELFSLLNSAYATQVSTEYIAAQIEK
N.tetrasperma        IYILGWNVFGHLEAVNLISATKYSEKQIGYLAMTLFLHEKHELLHLVVNSIRKDLMDHNELFNCLALHAIANVGGKEMGEALSPEVHRLLISPLTLLRLYRLRLHVRSMIRESLQKILNLQNVQQNNAQNAVLFEAINLIIHLDTEHDLQVSQRLGRFIQSRETNVRYLGLEAMTHLAARTDTLEPIKQHQDVIIGSLKDRDISVRRKGLDLLYSMCDTSNAQQIVAELLHYLQNADFAIREEMVLKIAILTEKYATDVQAMAGDHVSDEVWQRVTQIVTNNEELQVYAAQNILQYCKQDCHETLVKIGAYIQANPHSVKLWVEAMKLENDPRSKRALDHNQESEALWKEAVNLEEDEDARILLAKATELIESLDLWLALARETPENARKVLNKAVKKLPNSHELWIAAARLEEQLGKKRPVMKNAVKFLPKRWIAEAEKCEEEGAEKANVVKARSVLDRARQAVPKSPELWQMPKSGLLWAERILLEPRTQRKSLLAEAVKKVEDDPILLVTAARILWAERKLDRAQNWFEKALLLDRDVGDTWAWYYKFLVQHGTEADLVAKCVLVDPRHGEKNAGKKTMGVNLETARFRDFEENGSRTTLFLNLANDPTIEEYQLEKHVLVILTDLSSREVSAAREEVPGRFPGYMYTDLSTIYERAGRVAGRNGSITQIPILTMPNDAAMKAVVGEEALSNEDKLSLEFLDKFERSFIAQGPYESRTIFESLDLAWSLLRIYRKDMLNRIPKKIIDEFYSRSKDKPTEFSLGYHQCRWNYVSDEDVKDVDRKMDKFNIPYDVIWLDIEYTDDKKYFTWDGHSFADPIGMGKQLESHGRQLVAIIDPHIVGYKVSEELKSQKFAVNNKDGEIFEGWCWPGSSHWATLFKRNTWSVFNGPETTMPKDNLHYGNWEHRDIHNLNGNATFEALKSRGERPFVLTRSFFAGSQRLGAMWTGDNQAAWDHLEGSIPMVLSQNIAGFPFSGADVGGFFGNPEKELLTRWYQAGAFYPFFRAHAHIDSRRREPYLAGEYTTIADIYKIIVPKAPFPKEQLPEETIAAIDVSFENIRKADAVAAMAYGTESITKVDKILGPGNQFVTAAKMFVSNDVGIDMPAGPSEVKTVEEAMELSNKYAPEHLILQIKEAEKAVDLVMNAGSVFIMVVDAIQAVKTTNNKNETKYPVKAVNILKAHGKGVTESMLIKGYALNCTVASQAMTTRVTDAKIACLDINLQKERMKGVQITVDDPQQLEAIRARESGMIIERVEMILKAGANVILTYLGHRGPNHDSLCTQLKSAVEACIMAIEKSGATVERVNPAPITSPDHFVNLARRRAREHEAFADQFESTANYQAHVKTTGPEIYRQTGQLDAFVAGAGVAKYLKKNLRVVLADPQGSGLFNKIRHGVSSTEREGTTMVEGIGINRITENFESGRVLIDDAVRVTDEQACRMARWLVEHDAEANGPVLPQPGKENILITSALPYVNNVPHLGNIIGSVLSADVFCRARGLPTLYILSEGVDPATLCAKYHTGITQEIFAQLWKNGFIEERETTQAFCPEHADRYVEGEGARGDQCDACGNLLDPMQLINPRCKLDGSTPERRKTKHLYIRLDELNKEITAWLDRVENGWSANCVAITRSWINNGLKPRGITRDLKWGVPIPEYNKVFYVWFDACIGYASITKCYGRWEKWWKNPDVTLYQFMGKDNVPFHTIIFPGTQLGTKEKWTQVNHLSTTEYLNYEGGKFSKSKGVGVFGNNARDTGIDPDVWRYYLLSRRPESGDSEFKWEEFIDSNNNDLLKNLGNLCQRVVKFCQAMPGTAQSILRQVDIPVVIPDTWTAALKGEPIGTPELLFSQIPAAKLEEWREAYGGELNHVFKELRDQGFTRPKVLMILPTRQSCVKMVEMICKVAAPEQQENRKRFDDGYVDKTKFSDDKPEDFRDLFAGNDDDMFRLGMKFTRKTIKYFSQFYNSDIIFASPLGLRMAIGSEERVRSWYLDDQAKARSHFLTGRHRVLLYTERITMAIKVVDTALREDFGFKHIMWVYSGRRGAHAWVCDKSARALDDQKRRAIAGYLEVIGAQSGKKNLLHPHLVRSLDILKQHFQSDVLEAQDPWRTEDQQEKLLALLPQKQLVSALRNKWASSPRPSTLKWADIDSDTKSLLDAKQDIVLEYTYPRLDIEVSKKLNHLLKSPFVVHPGTGRLGLLEKRTAPIKHILVDTPGQIEVFVWSASGQILLESLASSFPTVIAYIIDTPRTSSTSTFMSNMLYACSILYKTKLPMILVFNKSDVKDPAKEWMTDDAFQAALQEDYMGSLLNSMSLMLEEFYAHLNVVGVSSLYGTGIDEFFAAVQEKAEEFKRDYQPELERRREEREENKGRVGVLRSAHNGGISKVEFLPGQPVIMTSGLDNSLKSWIFDFSPVPRILHMRSGHAAPWLLSGGKDRSALRKKASLKAPEITCIASSLNRDGGWESVVTAHKNDPWARTWFWGRKRAGRWAKTGDGNVSSGRHKQRFKSVTGIVVDPLNRFVISCSLDGTVKFWVQITGCRYHAGNDLIAFACDDNSIRVVDIETKQTIREFWGVWDLPTAHLIDAFRLEKPCTAIPTSSGPMRQIIKILPKRQTMLFSATQTTKVEDLARISLRPGPLYVNVDEEKQFSTVEGLDQGYVVVDADKRFLLLFSFLKKMQKKKVIVFFSSCNSVKYYSELLQYIDLQVLDLHDVAARGLDSAKDGYRSYLHAYASHSLRSVFDIHKLDLVKVAKSFGFSTPPRVDIASSRDTSRRLIAACPGVDFTKTEAYKSGKIILQDKASCFPAYDPRVMDTDPHRAKGSGDVRGRMQKQGPPEPLSGSNTVAVKGAKKEVKEVKKTSKKAKDEEMDDEVNQREKEAEMALQTAGAEEGEANESALAQALINRVPLGATPEYLAGHYILLGARNVIVCNYDAREFPRVMGGFDRVLLDAPCSGTGVIAKDPSVKTNRDEKDFLQLPHLQKQLLLAAIDASKTGGYVVYSTCSVAVEENEQVVAYALSRRPNVKLVETGLAFGKEGFTSFMGKSFHPSLKLTRRYYPHLYNVDGFFVAKFQKLQEAQEVVDKTPIGFDDGEDKEYMERAIVPDFEQSAKRFDGFLYPEHYTLSKINTGVKNGLLHQGIFNVSPYNYLEGSIRVPAFPKALLILGRENINRAVDGDLVVVEVLPKDQWKQPSTQVIEPTAKVVGVIKRNWRQYVGHIDQSSVSSQGRKQDSVFVIPMDKKIPKIRRHPTGHFVRSWKVPTDYLFGKDFLKKWISDAPVSILGKPSMELAKKLKKTEKERLAKRREEALKEKVEKAKQNNEKPIPVLDQWPGPLFIQFERLKPLLPLFADNFNSPVNGMEFEDVVKQLEKDTISYHLSREGMALQFQVDLDKAAVVKALADIPEAKRDGRVMSREVDQSIHLLESYSVAKRTLVKAVYYRRLKKETVVSWFEELRRSLFFENLRVLVTAHVEKPNPIAAWDSFTEIPDLLPPHQMLSDEGPGSSIIPMTLDSSFSVSTASGIKSYSDPRLPAYLVALSYLETTEGPLWNAVRGNGLAYGVHFSRESDSGYIQFHVYRSPDASKAIEASRNMVSGEVEGIFDFNDASADMKSKEIKRLALHELLDYVANNRQVITEPMYPRVVEMFAKNLFRPILQLLEERDFLKTTLHRIYGKFLNLRSFIRRSINNVFFQFTYETERFNGIAELLEILGSIINGFALPLKEEHKLFLTRVLLPLHKVKSLSMYHPQLAYCIVQFLEKDASLTEEVAERAYFWNNEYFCNLVSDNVEIILPIMFAPLYHWNGMVYNAMKLFMEINPQLFDDCSHEYTEAPAREAHRQSKWARLEELAKQRKVESVFDWSKFGDYGDPELHHVVGTLAAEKHETDEAEKHLVLGTKESAEVLTRMEYEPHTAALFKYASDGALEMAEMGIRQSNGNIASVEMSRDLFPQIETLISTTNPYIRRKAALCAMRICKKVPDLQEHFVEKAAQLLSDRNHGVIEKFRQPEHDVTGITDPFLQVKILRLLRVLARDAQTTEQINDILAQVATNDATKNVGNYEAVLTIEADAGLRVLGVNILGKFLANKDNNIRYVALVKVVAHRNECLRDPDILDLSFTLINESNVRVLIRELLAFLEVADNEFKPNMTSQIGIAADRYAPNKRWHVDTMLRVLTLAGNYVKEPILSSFIRLIATTPELQTYAVQKLYTNLKKDITQESLTQAGAWCIGEYGDALLGGQLIDLFTTLNSNYATQVTTEYITAQIER
P.anserina           IYILGWNVFGHLEAVNLISATKYSEKQIGYLAMTLFLHEQHELLHLVVNSIRKDLMDHNELFNCLALHAIANVGGREMGEALSAEVHRLLISPLTLLRLYRLRLHVREMIRQSLQRILDLNNVQQNNAQNAVLFEAINLIIHLDTEHALQISQRLGRFIQSRETNVRYLGLEAMTHLAARSDTLGPIKQHQEVILGSLKDRDISVRRKGLDLLYSMCDHTNARPIVGELLHYLQNADFAIREEMVLKIAILTEKYATDVQAMAGDHVSDEVWQRVIQIITNNEELQVYAAQNILQYCKQDCHETLVKIGAYIRNNPKSVKLWVAAMKLENDQRSRKALDHNPQSEALWIHAVNLEEDEDARILLAKATELIESLDLWLRLAHETPENARKVLNKAVKKLTNSHELWIAAARLEEQLGARRPVMKNAVKFLPKRWIAEAEKCEEEGAERLNVVKARSVLDRARQAVPKSAELWQMPKSGLLWAERILLEQRTQRKSLLAEAMKKVENDPVLMVTAAYILWKERKLEQADKWFERALKLDTDHGDTWAWYYKFLLQHGTEVGLVSRCVLAEPRHGEKNAGKGTMGVNLETARFRDFEENGSRTTLFLNLANDPTIEEYQLEKHVLVILTDLSAREVSAAREEVPGRFPGYMYTDLSTIYERAGRVEGRNGSITQIPILTMPNDAAMKAVVGEEALSPEDKKSLEFLDKFERTFINQGPYEGRTIFESLDLAWSLLRIYRKDMLNRIPADIIDEFYSRTKDKAPEFALGYHQCRWNYVSDEDVKDVDRKMDKFKMPYDVIWLDIEYTDDKKYFTWDEHSFRDPIGMGKQLESHGRQLVTIIDPHITNYPVVAELKSKDLAVKNKDGNIFEGWCWPGSSHWATLFKENTWSVFNGPETTMPKDNLHDGNWEHRDVHNLNGNATHHALKTRGERPFVLTRAFFAGSQRIGAMWTGDNTAEWGHLKESIPMILSQNIAGFPFSGADVGGFFGNPDKQLLTRWYQAGAFYPFFRGHAHIDARRREPYLMGEYNTIADIMKIIVPKAPFPESQLPAETIRAIDVSFENIKKSDAVAAMAYGTESVTKVDKILGPGNQFVTAAKMYVSNDVGIDMPAGPSEVKTVEEAMEISNRYAPEHLILQIKDAEKAVEKVMNAGSVFIMVVDAMQAVKTTSNKGETKYPVKAVNILKAHGKGALESVLVKGYALNCTVASQAMVTRITDAKIAVLDMNLQKERMKGVQITIDDPDQLEAIRQREAGMVMERVEMILKAGANVILTYLGHRGPNHDSLCRQLKSAVEACIVAIEKSGATVERVTPAPITDPKHFVNLARQRAKEHTLFADQFESLANYTAHMKTTGPEIYEQTGLIDAFVAGAGVTKYLKKKLKVVLADPQGSGLYNKIRHGVSPTEKEGTTMVEGIGINRITENFESARSLIDDAVRVTDIQALKMARWLVEHDEGARKPTLPVPGKENILITSALPYVNNVPHLGNIIGSVLSADVFCRARGLPTIYILSEGVDPATLCAKYHTEIVQSVFKHLWNNGYIEQRETTQAYCPEHADRYVEGEGARGDQCDACGNLLDPMELINPKCKLDGTTPIKRQTKHLYLRLDALQGEIETWIASAKKDWSANCTSITYSWLDQGLKPRGITRDLKWGVPIPDFKKVFYVWFDACIGYPSITKTFTNWEKWWKNPEVSLYQFMGKDNVPFHTIIWPASQIGSKENWTKVKTLSTTEYLNYEGGKFSKSKGVGVFGNNARDTGIDPDIWRFYLLSRRPETSDSEFKWEEFVDVNNNDLLKNLGNLCQRVIKFTQAMPGKSQAILKQLDGEGQILDVWEAAIKGHKLGEPELLFATIPAAKIEEWRDAFGGELNHLYKELRDQGFTRPKVLMLLPTRQSCVKMVDSILSVCQPDQQENRKRFEDGYIEKSKFSDDKPEDFRDLFSGNDDDMFRLGMKFTRKSVKYFSQFYNSDIIFASPLGLRMAIGSEERVRSWYLDDQAKARSHFLTGRHKVLLYTERITMAIKVLGVALKEDFGYEHVMWVYSGRRGAHAWVCDRKARGLDDHKRKAIGNYFSVVGEKTGKRNVLHPHLARSLGILKEHFLTDVLEGQDPWREEDRAEKLLMLLPDVKLRVALKEKWEANPRSSVVKWGDIDSNTKDLLEAKQDIVLEYTYPRLDILVTEQKTHLLKSPFVVHPGTGRMGILEKRAKPIDKILVDTPGQIEVFVWSASGTILLESLASSFPTVIAYVIDTPRTSSTSTFMSNMLYACSILYKMKLPMILVFNKADAKDPAKEWMTDEAFQAALAEDYMGGLINSMSLMLEEFYSHLSVVGVSSLLGTGIDEFFEAVAEKTEEFKKDYQPELDRRREEREKNKGRSGVLRSAHNGGISKIEFLPGQPVIITSGLDNSLKSWIFDFSPVPRILHQRSGHAAPWLMSGGHDRSAIRKKATLKAPEITCIASSLNRDGGWESVVTAHKNDPWARTWFWGRKRAGRWAKTGDGNVSSGRHKQRFAAVTGLVVDSLNTTITSCSLDGKIKFWTKIVTCRYHPGNDLIAFACDDHSIRVVDIGTKQTIREFWGIWDLPTSHLIDAFRTETPCTALPTASGPMRQIVKILPKRQTMLFSATQTTKVEDLARISLRPGPLYINVDEEKQYSTVEGVDQGYVIVDADKRFLLLFSFLKKMSKKKVIVFFSSCNSVKYYSELLQYIDLPVLDLHDVAARGLDSAKDGYRSYLHAYASHSLRSVFDIHKLDLVKVAKSFGFATPPRVDISASRDQGRRLIAVPPSVDFTKTEAYKKGEIILQDKASCFPAYDPRIIDADRNRAKGSGDVRGRMKKQGPPEPLAIKSATGTKGTGRQANGSKKTTKGKKDEEMDDEENQREEEAELAMQTDGAEEGEANESALAQALINRVPLGATPEYLAGHYILLGVRNTIVCNYDAREFPRVMGGFDRVLLDAPCSGTGVIAKDPSVKTNRDEKDFQQLPHLQKQLILAAIDASKTGGYLVYSTCSVAVEENEQVVAYALSRRPNVRLVETGLPFGKEGFTSFMGKEFHPSLKLTRRYYPHLYNVDGFFVAKFQKIDDDAMVIDKTPIAFDDDQDADYIERALVPDFEQEAKRFEGNLYPEYFSMSKMMTGVKSNFLHQGIFNVSPYNYLEGSIRVPAFPKALLILGRENINRAVDGDLVVVEVLPKDQWKEPSTQVIEPTAKVVGVIKRNWRQYVGHIDQSSVSQQGRKQDSVFVIPMDKKIPKIRRHPSGHFVRSWRVPTDYLFGKAFLKKWISDAHVSILGKPSHELAKKLKAGEEERIAKRKEEALKNKLETAKQNNEKPIPVLDQWPGPLFVQFEKYKPLLSLFTDNFNSPVDGLEFEEVVKQLEKDTISYHISREGLAIQFQVDPEKAAIVKALADIPELKRDGRTMAQEVDMAIHFREAYLSAKRTLVKAVYLRRLKKETVLGWFEELRKSLFFQNLRVLVTADVAKSNPVAAWDALTSHPDVLPLSAMLNEEGPGSSIIPMTLDSSYSVSTATGLSSYSSPLLPAFLVAQAYLEAVEGPLWNAVRGNGLAYGVSFSREIDGGYLQFKVYRSPDASKAIEASRATVSGEIEGIFDFNDASADMKSKEIKRLALHELLDYVANNRQVITEPMYPVVVGMFAKNLFRPILQLLEERDFLKTTLHRIYGKFLNLRSFIRRSINNVFFQFTYETERFNGIAELLEILGSIINGFALPLKEEHKLFLTRVLIPLHKVKSLSMYHPQLAYCIVQFLEKDASLTEEVAERAYFWNNEYFCNLVSDNVCNLSSDPAACMGTFGGMVYNAMKLFMEINPQLFDDCSHEYTEASAREALRERKWAAIAEQANRRKSLNVVEWSKYSDYGDPELHHVIGSMLAEEKESLDAERHLILGTKDSPPVLAQLEYETHTAPLYKYMPDTALELGEMGIRQSNGNIASVEMSRDLFSQIENLISTANPYIRRKAALCTMRICRKVPDLQEHFIEKASQLLSDRNHGVVDKFKQPEHDVTGITDPFLQVKLLRLLRVLARDAQVTEQINDILAQVATNDSSKNVGNYEAVRTIEADSGLRVLGVNILGKFLTNKDNNIRYVALVKVVAHRNECLRDPDILDLSFTLINESNVRVLIRELLAFLEVADNEFKPTMTTQIGVAADRYAPNKRWQFDTMLRVLSLAGNYVKEPILSSFVRLIATTPELQTYAVQKLYANLKKDITQESLTQAGAWCIGEYGDALLGGQIVDLFSTLSSSYGTQVTTEYVPAQIER
P.brasiliensis       VYIQGYDIFGHLEAVNLISANKYSEKQIGYLAVTLFLHEQHELLHLVVNSIRKDLLDYNELNNCLALHAVANVGGREMGEALSVDVHKLLISPLTLLRLYRLRLHVRDLIRQSISQIMHSPNVQQNNAQNAVLFEAINLLIHLDTEHSLQISSRLGKFIQSRETNVRYLGLEAMTHFAARAETLDPIKEHQNIILGSLRDRDISVRRKGLDLLYSMCDTSNARPIVNELLRYLQTADYSIREEMVLKVAILTEKYATDAQSLAGDHVSDEVWQRVIQIVTNNEELQAYAAQHLLGYIKGDCHDSLVKIGGYIKSNDRSTRLWIEAMRLESDPRAKQAILHIPQSVAIWKEAVNLEEDADARLLLAKATEMILSVELWLALARETPENAQKVLNAARKAVPTSHEVWIAAARLQEQMGGKVNVMKRAVQELLKRWIAEAEKCEEEGAEKAVVVKARSILDRARLAVPKNAELWEVPNSGLLWSESIWLEPRTHRKPRSLEAIKKVDNDPILFVTVARIFWGERKLDKAMTWFEKAIVSNNDLGDVWAWYYKFLLQHGTDVRIYSSPLPSQLDHRLTGKTRRRMGVNMETSRFRDFEENGSRVTLFLNLANDPTIEEYQLEKHVLIILTDLSAREVSAAREEVPGRYPGYMYTDLSTIYERAGRVEGRNGSITQIPILTMPNDADMKAVVGEEALSAEDKLSLEFLDKFERTFISQSPYESRTVFESLDLAWNLLRIYPKDLLNRIPKKIIDEYYQRSGRAKGHFAIGYHQCRWNYVTDEDVRDVDRKFDLYQIPYDVIWLDIEYTDQKKYFTWDPHTFPDPDGMQKQLDDSERKLVVIIDPHIENYPIVDQLKSQELAVKNKEGKIYDGWCWPGSSYWTSLFKSNVWSVFNGPETTMPKDNIHYGSWEHRDLHNLNGNATYNALLERGERPFVLTRSFFAGTQRMGAMWTGDNLADWAHLAASFPMILNNGIAGFPFAGADVGGFFGNPSKELLTRWYQTGIFYPFFRAHAHIDTRRREPYLAGEYMSITDIVALVKPKAPFPANQVTPETANAINISFENIRNSDAVAAMAYGTESISKVDKILGPGNQFVTAAKMLVSNDVSIDMPAGPSEVKDIDEAIALSNRYAPEHLILQVKNAADVVPLVQNAGSVFIMVVDAMQQVKTTTPRNEVKYPVKAVNLLKAHGKSATESILVNGYALNCTVASQAMKTRITDAKIACLDMNLQKERMKGVHVTIDDPQQLEKIREREAGIVLERIELILKAGANVILTSLGHRGSNHDSLCKQLKSAVEACIQATEKSGAVVDRVPPAPIVETGHFVNRARALAKSHSPFADQFENPANWQAHFRTTGPEIFAQCGKLDAFVAGAGIALFLKPRISVVLADPQGSGLYNRVRYGVDVKEREGTTIVEGIGINRVTVNFEAGRELVDDAVRVTDVQAIAMARWLVEKDLEMEQKILPVKGQRNILITSALPYVNNVPHLGNIVGSVLSADVYQKACGRPTLFVLEEGVTPEELCAKYNTEISQSIFKRLHENGFLEEKTAEQPFCEKHADRYVEGEDARGDQCDKCGHLLDPFDLKNPRCKLDGATPVRRPTKHIHILLDKLQPEIEEWVHPAIGNWPKNSRVITESWLKEGLKDRGITRDLKWGVPVPGYKKVLYVWFEACIGYPSITANYTPWELWWRDPDVQLYQFLGKDNVPFHSVIFPGTQIGTRDKWTKLHHLSTTEYLNYENGKFSKSRGIGVFGNNAKDTGIPPDVWRYYLLKNRPETGDTQFEWRSFVDANNGELLAKLGNLVNRMVKLIASLPATSASILAQLNVPFRIPSGWRALIKGHKIGKAKYLFSQIDPKKADEWREMFGGSLNHILKELRDQGFTRPKVLIILPTRQACVRVMESITKLYQAEQQENKARFYETFSAADKSWEHKPDDFRELFGGNDDDMFRLGLKFTRKTIKYFSQFYNSDIILASPLGLRMVMDKEDRVRNWYLDDQAKARTHFFSGRHSVLLYTERVTMAIKVIDTALREDFGFEHVLWVYSGRRGAHAWVCDAKARSLSDDRRKAIAGYLEVVGSQSGKRNILHPHVARSLEILKPYFASTILGGQDTFSSAAQAEQLLSLLPDKPLVDALRKKWDSAPRSSTSKWNDIDADTKALLEAKQDIALEYTYPRLDAEVSKKLIHLLKSPFVVHPGTGRISILEKRTLLIEHILVDTPGQIEVFVWSASGSILLETLASSFPTVIAYVIDTPRTSATSTFMSNMLYACSILYKTKLPMVLVFNKTDVKDAAKEWMTDEAFQAALRQEYMGSFLNSMSLMLEEFYRHLSLVGVSSMTGDGIDEFFEAVEEKRKEFERDYKPELEKKMKERQEADGRIGVLRDAHEAGISKIQFLPAQPVLLSTGTDNSLRSWIFDFSPIPRPLHSRAGHAAPWLLSSSRDRSNVGVRKSRKTLEITCLACSLNRDGGWESVVTGHRGDGVARTWFWGRKKAGRWTATGDGEVKSGMHRQSFSAVTGLMVDALNTTVISCGLDGIVKFWCSITGLRHNISSDLVALSCDDLSIRIIDIETRKVVRELWGVWDLPTGHLIDAFRMENTCTALPTASGPMRQIVKILPSRQTMLFSATQTTKVEDLARISLRPGPLYINVDHRKEYSTVEGLEQGYVICDSDKRFLLLFSFLKRNLKKKIIVFFSSCNCVKYHAELLNYIDLPVLDLHDVAARGLDSAKDGYRSYLQAYASHSLRSIFNVHKLDLVKVAKSFGFPTPPRVDIAASRDQGRRLLAVPQGVELTSSTAYKRGRIILQDKASCFPAYLGDLIDGSQSRSNGSGKHRGRMKKQGPPPSIHGKPAGSRRVRRKKSGAKVNESSKKSEDILEDEPNEADARLELAIQTAGGQTGEANESPLAQALINRVPLGATPEYLAGHYILLGCKNTIVSHLDAREFPKILGGFDRILLDAPCSGTGVISKDPSVKTSKTERDFLALPHMQKQLLLAAIDASKTGGYIVYSTCSVTVEENESVVQYALRKRPNVKIVDTGLNFGTPGFKSYMGKKFDEKMTLTRRYFPHRENVDGFYVCKLKKTDDTEETIDRTPIVFDEDEDATYISRAIMPDFEQTSKRYEGLFYPEYYSISKMMTGLRAGTLHQGVFNVSPYNYLEGSVQVAAFDKSLLILGRDNSNRAISGDIVVVEVLPKDQWKAPSTKIVEPTARVVGIVKRNWRQYVGNIDKISTAASGRRQQTVFVIPMDKRIPKIRRYPTGHFVRSWKVPTDFLFGKSFIRKWMSEASVSILGVPSSKLAAKLKADEESRVAWRKKTRLAEKLEQAKAENDKEIPDLSKFKGPLFIHFEELRPLLAVYTEAFSIPVNGIPFEQVIVELERDTVGYNMDAEMLIITFQAEPEKAITVRLLCDVPDAKRSGNDMLDAMQIMVKHTESIIRARSTLVKGLYLKRTKQEVVVARMEELRKQLFFENLRAFVIADMERRNPSSAWKPFIDRLDLIPLRDRLTEAAPGTSIVPMSIDSSFANTSAKGPDSYDHPRLPALLVAMAYMNAVEGPLWVAIRGTGLAYGSRFRYNVDAGLVHFNVYRSPNAYKAFEAGKKIVCGKLEGIFDFNDPTGDMKSKEIKRLALHELLDYVANNRSVITDPMYPRVVDMFAKNLFRPILQLLEERDFLKTTLHRIYGKFLNLRSYIRRSINNVFFQFMYETERFNGVAELLEILGSIINGFALPLKEEHKLFLTRVLIPLHKVKSLSMYHPQLAYCIVQFLEKDSSLTEEVAERAYFWNNEYFCNLVTDNVETILPIMFAPLYHWNSMVYNAMKLFMEISPQLFDDCSHDYTEAEAREKNRQSKWDRLQQLAQSRQSTAMVAWSRFGELGDREIHHEVGALFAQENEPYDAERHLAVGTTDSAETLARLEYEPHTAGMYQYAHERTLAYGELGIKQSNGNIASIEMSRDLFPEVESLISTANPYIRRKAALCAMRICRKVPDLQEHFIDKSKALLSDRNHGPYDFWVRSEHDVSGITDPFLQVKILRFLRVLGRDVATSELINDILAQVATNESSKNVGNYEAVLTIEADSGLRVLGVNILGKFLANRDNNIRYVALIKVVAHRNECLRDADILDLSFTLINEGNVRVLVRELLAFLEVADNEFKPIMTTQIGIAADRFAPNKRWHVDTMLRVLKLAGNYVKEQILSSFVRLIATTPELQTYSVQKLYTSLKEDISQEALTLAASWVIGEYGDALLGGQIVDLFTNLNSTYATQVVTEYIPAQIER
P.graminis           TYILGYPVVGHMEAVNLISSPKYSEKQIGYLALTLLMHENSDLVRLVINSIRKDLDGHNETNNCLALQAIANIGGKEMSESLLHDVYSLLISPLTLLRLYRLRLAVANTLQIVLSTILDIPNVQQSNAQNAVLFEAINLAIHLDPNSDLRSSVLLAGFILSKETNVRYLGLDTMSHLAARSDDLTVLKQHQDTIILSLRDKDISVRRRGLDLLYSMCDSTNAKVIVGELLRYLGISDYTLREELVLKIAILTEKFATEYENIAGEHISDEVWYRVIQIVTNTEELQEYAMQKVFEYIHLPCHEQMIKLAAYVIHLPHSVKIWLKAVGLEHEIAAKKALEYVPTSVKLWKEAVNLEENQDARILLQRAVEVVFSDELWLTLARESPDRAKQVLNKARQTIPTSHQIWIAACRLEEQEGDRIVLMSKGVLALLPRWIKEAEKCESQQSERVMTIKARAIMERARHHNPKNEELWDCPNSGLLYSQSIWYEPRPQRKARGADALKKCNNDPRVIVTVARLLWAERKLDKVRNWLEKAIVADSDCGDFFGIYYKFLKMHGTQDALIARCKAAEPHHGPNNVGKKIMGVNMETARFQDFEENGSRVTLFLNLANDPTIEEYQLEKHVLVILTDMSSREVSAAREEVPGRYPGYMYTDLSTIYERAGRVEGRNGSITQIPILTMPNDAAMKAVVGEEALSSEEKLALEFLDKFESTFVTQGNNENRSIFDSLDLAWSLLRIFPREQLNRIPQKILDEWYSRRQSNQKYFSIAYHQCRWNYVSQEDLLSVVQNFDKFDIPLDVMWLDIEYAEDHKYFIWDKRHFPEPMKMINELEATGRKLVTIVDPHITDLYVYKEAVERNVLCKLPDGSEYEGWCWTGSSSWAGLFKVNVWLVFNAPEITMPRDNIHHGGWEHRDLHNLNGNQSARGLRERDPRGFVLSRSFFAGSQRYGAIWQGDNMGTWQHLAVSIPMLLSNSIAGMAFNGADVGGFFGNPSPELLVRWYQAGAFFPFFRAHAHIDTKRREPYLFDEIRGQVTMTGLVTPRAPFAESQISPEIKQAIDVAYNNIYKADAIAALAYGTQRVSKVDKIFGPGNQFVTVAKMLVASDTAIDMPAGPSEVPTLDAAFQLSNHYAPEHLILHIKDPNQASHLIRNAGSVFILAVDAMLAVKTINPRGEIKYPVKAVNILKAHGKSALESIYVKGYALNCTVASQAMKKGVSPAKIALLDMNLQKTRMHGVHITIDDPEELEQIRRRESEITLEKVRMILKSGANVILTDLGARGANHDSLCRMLKSALEACTTAVEKSGATIVKVRPVSISNRSHYVNVARDRAQRFIEFVDQFENQMNWLTHYQTTGPEIWQQSGKVDYFVAGAGVGRFLKSVAQLILADPPGSGLFNKVKHGVSKTEIEGKTVVEGIGSNRLTGNLAQIIDLVDDAISVTDEEAIELSRLILKNEKPTEGKIVPLSDRPNILITSALPYVNNAPHLGNIIGSTLSADVFSRPVVAQVLYILEEGMTPSDLCDKYHTEICQEIFTALYDNGHLTEHEIEQVYCEKDARQVLSGSGARGDQCDTCCQTLDAIELIDKKCKICSSTPISKKSKHLFIDLPKLQKQIESWYNSAKHHWSSNGKAFTEAWLRDGLRERCLTRDLKWGVPVPGWDKVMYVWFDAPIGYPSITANYSNWEKWWKNPKVTLYQFMGKDNVPFHTILFPAYLMGTGQEWTMLNHISTTEYLQYENVKFSKSNNVGVFGQNARETQVPSEVWRYFLISTRPETNDSQFTWTDFISKANSELLNNLGNFVNRIVKFCNAMPSTSELILKQLNAPKRLSRTFGILLPGHTIGDAIYLFRKIDPDRAAFWRKQYGGSLQHILKEIRDQGFTRPKVLMLLPFRSSARDWLHSLISLASTSTVKGLERFEKEYSLPDKLEAKYPLDHRIIFRGNVDDDFFLPVKFNRKEIRLYSDFYQADLVIGSPVGLRKFIEKEGRVKPWYLDSQAHARSSFFNRHVSYLLVSERISLAIQVLDFTLRQDFGYKHLLWVYSGRRGAHCWVSDEEAMRLTDEQRKAIVSYINIMGSKFGLKDLLHPMVERSLMELTNSFLPVVLRDQEVFKEEDKWKFLLRIWSDTDLTKKFEQAWLSDPITSEEKWKAVLNKLTALRDVINNVILHYTYPRIDLEVSKHLNHLLKSPFCVHPATGKLSYVEKRSSSTDFVLIDTPGQIEIFTWSASGAIITDAIASSLPTVVAYIIDTPRTTAPATFMSNMLYACSILYKTRLPFLLVFNKTDVQAHALEWMEDESFQQALVAQYMSSLMNSMSLVLDEFYKNLRAVGCSAMTGFGMKEFFEAVDEARQEYENDYRPELVRRQEERERLEGRLHIIREAHDSGISNVYFLPGQPVVVTASGDNSIKLWLFEPTGLPRLLTHRSGHQRPTILSAGQDKTSITKQAPVRLLPITNMSHSTSRSKDWDDLLTCHEGSASGRTWSVQNKRIGKHSSLIEKIAKSGMKRREFLNVVGVATDALNQLVMVATRSGHVHFYSGATSILLQRDTGMLAINCRDNQIRILDTDTFEVIRQLQGTFDLPTGAMIDAFRTTSVATSVPVLDGPMRQIISLLPSRQSMLFSATQTTKVQDLARISLRPGPLYINVDADKQEATVQGLEQGYVVCDSDKRFLLLFTFLKKSLKKKVIVFFSSCNSVKYHAELLNYIDIPVLDLHDVAARGLDSARDGFRSYIQSYASYSLKKIFDVNKLDLNKVGQAFGFSVPPAVNIGSLTEGGQELLALPSAVVLAKLAPYVDGRLIAQDKASCMPAQLGDVIDADKQRFQGSGGRTGKSRKQSAPEPLPSSLPKKSRSKVPRSGGKSVAARQKDKKATSEQGDQSASIEELEAGDEGVGEGDEDENALDADIMNHVPIGATPEYLAGHYMLMGCHNVIISNHDARDFPKVMGGFNRVLLDAPCSGTGVISKDASVKNNKSEKDLLLLSHLQKQLILSAIDHSTNGGYLVYSTCSVTVEENESVVDYALKKRPNVKLVETGIGFGKEGFVRFRGKIFNPSLKMTRRFYPHVHNVDGFFVAKLKVNDDVEETLSQDDIPFDDSEDAEIIASALVLDLEATFGRFQKNFYQEYLPLGQIQSGIQSGHLFQGTFRPNPYNYLEGSIFHDNFEKPVLLIGRESMNRAIDGDVVAVELLPREEWKSSTDVVVEPTGRVVGVITRNWRPYVCHIDRASIPISSLSAHAVFAMPLSRSVPKIRRYPEGHFVRAWIVPSNFLYGGTVFKEWLVTPPTCIIGKPSAKLSDKLEADTRQRLEDTRKKKLAEKLTHAQEVNDRPYPFIADFPGPYFVQFNQLFPLLPTYLHSFSLPVDGLSYDEVVHQLDTQTVEYDINPQTLEIYMKVEKSKINTTKILQTIPSRKREGSDVSAALYDEMTFSLAPLTSNNLFKQESSLPLVLEESLIKQMEQLRSHLLPSSLRISVSGDIMCAEPKSTWLKHFQSLEHKPGNAVLSSDGPSGAVMSMPIESSYAYHAAKGPQGFDHPDSAALTVAISVLNAMESYLWKAIRGTGLAYGTSIGANAETGHVYLSIYRSPDSSKAFLEAGRVIDKKLESVFDFNDASSQLASKQIKGAALHEMLEWITTQRGVITDAIYPEVVSMFASNLFRSILNLLEERDFLKTTLHRIYGKFLNLRAFIRRSINNVFYSFIYETERHNGIAELLEILGSIINGFALPLKEEHKTFLMRVLIPLHKVKGLALYHPQLAYCVVQFLEKDPALTEDVAERAYYWNNEYIVNLISDNVHVILPLVFDALYHWSQLVFNALKLFMNMNPVLFEQCTDQYREEQERMIQKEKAWNEVRDTAIANQGNMAVSWTDAGDCGDPALHLAVGERLFKENQFQSAVIHLLSANRDAAKVLSNVLWAGCLSGRYRYSRQESFATAEMGIRQGGGNISSEEMSRDLVNEVEKLIGSSNTYIRKKAALCATRIIKKVPELLDHFITKATSLLSDRNHGVLQTFRKPEHDVSGITDPFLQVKILRLLRVLGKDSHASETMNDILAQVATNEAAKNVGNYEAVLTIEAESGLRVMAINILGKFLGNRDNNIRYVALNKVVGHRTDCLRDGDILELSYALVNEQNVRVMIRELLAFLEVADNEFKLGMTTQICLAAERFAPNKRWHIDTMLRVLKLAGNYVREEVLSAFVRLVCHTPELQAYTTQKLYLALRQDVSQESLTLAGLWVIGEFGEMMLGGGIIELIDLLLSPYPNQTIRQFSSSAQST
P.stipitis           IYLSGYAVFGLKESFQLVCSSSHSEKQLGYLALLVLINNDDSLLDQVHLYLIKDLQSSNEDTNCLAVQFIARVNEADKWLELIDIVYSFVTSPIALYSLLKLQLQTLNNLRLVVAQSIQNIGLPNRNSQSSTLFQAVSLAVFLDASSDAGAINALMMLLTSNETNTRYLALDALIKLTARLTSSPSIDEKYTKIFKLLYDRDISVRRKSLDLLYTITNASSYSMVITKLLDYFPLCDFTLKPELAIKIAVLAEKFATDSTSISGGYIGNEVWERIVQIIVNNEDLQKKTSKLIINLLKKPLSENLIKVAAFLKYNPGSEKLWIQAENLENDVVSRRAIEAIPSSASLWKRLVDLETNDDVSKILTKAIELCTEWDFWLTLINSEYKDAKTLLNRARKALNGNYQVWITAAKLEERENSKIKLMDKAFKETILRWLEEAIKAEEEGFEQHILIKARSVLDTAILKNPTSDKLWAFPKSSRIWIEYLSIPKMSHRKTAFLDALKSTENSPEILLGIGVFFWLDSKHSKAKSWFERALSNDRNSGECWGWLFNFMKSYGKQENLINSFESHYINKGDTNFEKTPMGVNLETSRFQDFEENGSRTSLFLNLANDPTIEEYQTERHVLTILTDMSSREVSAAREEVPGRYPGYMYTDLSTIYERAGRVEGRNGSITQVPILTMPNDAAMKAVVGEEALSNEDKLSLEFLEKFEKNFISQGAYENRSIFESLDLAWSLLRIYPKELLNRISPKILNEFYEREDEEEDLFSLGYHQCRWNYNDEKDVLEINSLMDKHRIPYDTIWLDIEYTDSKKYFTWQNDVFPDPEGMMKELDATGRNLVVIIDPHITGYPVSDQFRKQKICINDATNTSYLGHCWPGESVWDSQFKTNLWSVFNGPETTSPRDNLHYGGWEHRSVHNIYGEATYNSLKKRTTRPFILTRSYYSGSQRTAAMWTGDNMSKWEYLQISLPMVLTSNIVGMPFAGADVGGFFGNPSKELLTRWYQAGIWYPFFRAHAHIDSRRREPWVAGEYTSITDIMKLVLPKAPFPQDNISEDMKKAIDLSISNIEKATAVTAMAYGTESVLKCDKILGPGNQFVTAAKMYIQNDCSIDMPAGPSEVDNYDEAFDLSNKYAPEHLILQIDNASSFVPYIENAGSVFVMVVDAMLAVKTTNGKGETKYPVKAVNILKAHGKSSTESMLVDGYALNCTVASQAMVKSVKNARIACLDINLQKARMAGVQINIDDPDQLEEIRKREYGIIIERIRKILGAGANVILTSLGSRGPNHDSLSKSLKSALEACVTSPEKLGATIHPVKPASIVDPQQYTNAARCGSQQINEFADQFENDFNWRIHYETTGPEIWRQMQDVDVFINGSGVSKYLHNREKIILADPQGSGLANRVNYGVDTVEKEGTTLVEGIGLNRLTWNFKQAEAHITEAIRVSDNQALRMAKFLCINDLDQAERIVPKDNERNILITSALPYVNNVPHLGNIIGSVLSADIYAKNRNYNAVYVLEEKVTPQQLCDKYHTEIAQDIFTRLHKNNYLEERTTEQLYCEEHADRFVEGTDARGDQCDKCGNLLDPLQLIKPRCKVDGATPVVRESTHIYLKLNELEGELAEWVDHASGEWSKNAKTITASWIKRGLEPRCITRDLSWGTPVPGYEKVLYVWFDATIGYVSITANYGDWRKWWKNPEVDLYQFMGKDNVPFHTVVFPASQIGTRDVWTKLHHLSTTEYLQYENGKFSKSRGVGVFGNSAKDTGIPASVWRYYLASVRPETSDSQFSWEEFVTKNNSELLANLGNFVNRIVKFVIAMPETTKQINEILNAPALITDKFELVLEGHNIGKAQYLFKRIDEKKIAEWRSLYGGQLNHIYKEFRDQGFTRPKVLILLPTRNSCYELVELLIKLSGCEQQENKKKFMNQFYAKELPPDTKPLDFRDSFKGNNNDFFCLGLKLTRKSLKLYSSFYSSDIIIASPIGLSMILENPDRIRMWSINDQSKARQQFMAGKINIMLYTERIQVAAKIIDRALREDFGFEHLIWVFSGRRGAHCWVSDPRARNLEEGTRRAIVEYMDVLAKQTKKLNLFHPHVERSFNIVKQEFAKIILEEQEPWLTTPQTEELLSFIPDNTLQSELRAKWKNLLSTSRSKWEDINVQVSQLNEAKKEIILYYMYPRLDIEVSRQVIHLLKSPFCIHPGTGNIKLVEKRLESVQNVIIDTPGQIECFIWSASGAIITEAFASTFPTVVAYIVDTPRNSSPTTFISNMLYACSILYKTKLPMIIVFNKTDVKKAAKEWMLDEAFQSALKNDYMSSLVNSMSLMLEEFYSQLDVVGVSSYTGEGFDEFLSAVDNKVDEYNEYYKAERDRILKKKEEDKKRVHVLRHAHKGGISNAKFLNGQPIVVSNGGDNHLKEYVFDIVSPPRHLRSRGGHSAPFIYSASGDRSQKQKNGSMKFNEIIAISSSQTREGDWENILTAHKDEPFARTWESKNKRVGRFNNTIDNMVKSGLLRKKYKAVTGLSIDGMNRKMVSCGLDGIIGFYAPITSMVYHKSSDLIACALDDLSIVIIDVTTQKVVRVLIGTWDLPTGGCIDGVRLPVVATGIPTASGPMKQIIKILPKRQSMLFSATQTTKVEDLARISLRPGPLYINVVPETAASTADGLEQGYVVCDSDKRFLLLFSFLKKYSKKKIIVFLSSCNSVKYFGELLNYIDLPVLDLHDVAARGLDSAKDGYRSYLQAYASHHLKTVYQIDKLDLVKVAKSFGFDVPPKVNIGASSIKKHKLYGIHPREKLTSTQAYIKGEVIIQDRASCFPGYNQDVIDADSKRVKGSGERRGRAKKQGVPPSFATKKSKDDYKNNKEANNKKKTEEPEDKALFDDSVNEAELEKELQTNQAKAEEGEANEIALAQTLVNRVPIGATPEYLAGHYILLGCKNTIVCNYDAREFPKVIGGFDRVLLDAPCSGTGVIAKDESVKVSRTEKDFIQIPHLQKQLLLSAIDNSATGGIIVYSTCSIAVDENESVVDYALRKRPNVKLIEAGLEIGKEGFTSYRGKHFNPSLNLTRRYYPHTYNVDGFFVAKFKKIAKEKESIARAEAEFENDEDKSLIDQSIVVDLENVCKRFEKASFPEYYSNSRIMAGVKNGTLYQGMLNISSYNFLQGTVQVPAFRKPLLIVGSQNLNRAFNSDSVIVELLPKDKWREPSTTIVDPTARVVGIMRRSWRYYVGQIAPSSVSSTGNASKSCFVILMDKVLPKIRRYPNGHFVRTWVVPLEFLYGNNLISEQFVENHASILGKPSSALNDEYKKRNKKLRKDIIAKKLGKELERAQKKNDIPIPLLLKYENPLFFHFEHLLKYTSIVEELFSLSIDGTPYDKVISEINNDLLEFQLDEELLGIRIKFESAKIIVEKIINSLPDKKRNSELMMYSSQHRHMYNESLRKSQDSIHTETFYRNLLESSIQSDLEAYIKQLFLDNMKVFVLGNVKNDGPVSSWSDFVEKYEFHKSYQFKSQLGCAKALVLSPADSTHLITSTPIPNDYLDEDIFKIALASEVLNVVEGPLWKGIRGAGLAYGASVKRDIETGLLSFTVYRGADAKKSWEVAKSIVLGKIENMFDFGDPTYDLRGKEIKRITLQELISFISNNRFTYTDEMYKHVVSMFKKNLFRPILRILEERDCLKTTLHRIYGKFLSLRSFIRKSINNVFLQFVYETERFNGIGELLEILGSIINGFALPLKEEHKIFLVRVLLPLHKVKSLSLYHPQLAYCIVQFLEKDPTLTEDVSEKVCYWSNEYFLTLITENAEVVLPIIFASLYNWNSLAFGALKVFMDHNPILYDHCTMLYHQQKQREVARKEGWKRIEEYVKSVKEKQALKWSGKDEKGDVDLHHIFGAKYLNQKVFAVTELHLILGTYESLPLYVNYLYQSIDAGLFHYKVLPPVEYGKLGLGGLNKNIALPELARDLYQNVEKIIASNNVYLKKKACIVAAKLVEKEPDLFEFFLPKIGQLLSDKLPAVHPVLVKPDYDVMGTADPFLQVALLSTLRTLATPDQHLEEINDILTQVASNDSGKNAAHYECVRTIQSDQSLKILGVNLLGKFLSTKENNTRYVALLSVISHRSNCLSDGDILELSFAILNEQNIRVLVREILTFLENCDNELKPYVTSQLTIAANKYSPNEKWHFDTLIRMLKLSGDYVTSDNISSILALILQCDELKKHIVQKLLTSCLEDSTQFGLSLITVWSLGEYADLVLGTNVLDLIDNINNSTYSELTVQYIGASLEH
P.tritici-repentis   IYILGWNVFGHLEAVNLISATKYSEKQIGYLAVTLFLHEEHELLHLVVNSIRKDLLDHNELNNCLALHAIANVGGKELGEALSAEVHRLLISPLTLLRLYRLKLHIRQLIREALQKIMDSPNVQQNNAQNAVLFEAINLVIHLDTEQDLQISQRLGKFIASRETNVRYLGLEAMTHLAARSENLDPIKKHQAIIIGSLRDRDISVRRQGLDLLYSMCDPTNAQAIVGELLRYLQSADYAIREEMVLKIAILTEKYATDVQAMAGDHVSDEVWQRVIQITTNNEELQVYAAQTILQYIKSDCHETLVKIGGYIKQNPKAVKLWEAAIDLEQTQAARQALDHNPQSVELWKTLINDTEEDAVRLLFAKATETILAEELWVSYARSEPEAAQQILNKARKAIPTSWAIWIHACRLQEELGDMLMIMSRAVKSLIKRWIAQAEICEEQGDVKQAVVKARSTLDRGRQQNPTSEDILKCPNSGKLWAEKIMLENRTQRKPRALEAIKKVEKDAQLFVVVARIFWSERRLDKAATWFVKAVTLDSDYGDAWVWYYKFLEQHGTEQDTLSKVALAEPKHGEKNARLGVMGVNLETSRFRDFEENGSRVTLFLNLANDPTIEEYQLEKHVLVILTDLSSREVSAAREEVPGRYPGYMYTDLSTIYERAGRVEGRNGSITQIPILTMPNDAAMKAVVGEEALSSEDKLSLEFLEKFERSFIAQGAYESRSIHESLDLAWSLLRIYPKELLNRIPAKVLDQYYQRSEAKKGSFAIAYHQCRWNYVSDEDVKDVDRRFDKFNIPYDVIWLDIEYTQEKKYFTWDPLTFPNPDTMHEHLDKHQRKLVAIIDPHITDYPVIDEMKKKDLAVKNKDGAQYEGWCWPGSSMWKSLFKPNTWSVFNGPETTMPKDNIHHGNWEHRDVHNINGNATYQAIMERGERPFVLTRAFYSGSQRSAAMWTGDNQADWPHLEASIPMVLNQGISGFPFGGADVGGFFGNPSKELFTRWYQAGIYYPFFRGHAHIDTRRREPYVAGSYTEITEILGICRPRAPFPPEQLAPETAKAIDVSFENIRKSNAVAAMAYGTESVTKVDKILGPGNQFVTAAKMHVSNDVSIDMPAGPSEVSTMDEAMELSNQYAPEHLILQVNEAEKVAEMVENAGSVFIMVVDAMTAVKMTNNKAEIKYPVKAVNILKAHGQSATQSILVKGYALNCTVASQAMKTRITDAKIACLDINLQKERMKGVHITIDDPEQLEKIREREAGIVTERIEMILKAGANVIMTNLGHRGANHDSLSKQLKSAVEACVMAIEKSGAEVERVRPAPIVDQKQFVNLARSRAEEHTAFADQFETEANWRAHFTGTGPEIYEQTHRVDAFVSGAGVALFLKSKLKVVLADPPGSGLFNRVKYGVDPKEREGTTIVEGIGINRVTHNFDVGRELIDDAIRVTDDQAISMARWLVEHDLPTTKKILPVEGERNVLITSALPYVNNVPHLGNIVGSVLSADVFSRARGYNTLYVIEEKVSPKELCDKYFTDIAQDIFTKLYKNGFLEEQTTTQPYCETHADRFVEGTDARGDQCDKCGHLLDPLELKNPRCKLDGATPVPRETKHVYLCLDKLQPLEEEWFKKSSGNWSSNGVQITSSWLKEGLRPRGITRDLKWGTAVPGYDKVMYVWFDACIGYVSITATYTEWKQWWHNPEVKLYQFMGKDNVPFHTVVFPCSQIGTKDKWTMLNTISTTEYLNYEKGKFSKSRNIGVFGNNAKETGIPSDVWRYYLLSHRPETGDTEFEWDGFIAANNNELLKNLGNFINRVIKFVNNMPDTTAAILSQLNAEFLIPDSWEASLPGHKIGTAGYLFSQIKPEKEQEWREQFGGELNHILMEYRDQGFTRPKILFLLETKQACVRVLDSITKLHEFEQQENKKRFLDSFSQPDKFSEDRPADFRELFEGNDENEFRIGVKLTRKTLKLYSTFYNSDIIFASTLGLRRAIESGDRVRSWYLDGHAPARSHFMNGKHALLLYTGRITMAIKTIDVALREDFGFKHILWVYSGRRGAHAWVCDKRAREMDDQKRRAIAGYLELLGDQGGKKMALHPHLERSLAILKEHFQTSILADQDPWASEEKAAHLLTLIPDTSLRAALQKKWDSAPRPSASKWSDIDASPKDLLEAKQDIILEYTYPRLDAEVSKKLNHLLKSPFVIHPGTGRIGLLEKRTQQVKHILVDTPGQIEVFVWSASGEILLSSLASTFPTVIAYIIDTPRTTSTSTFMSNMLYACSILYKTKLPMILVFNKTDAQDAAKDWMTDEAFQSALRNEYMGSLLNSMSLVLEEFYKHLSVVGVSAMTGDGMDEFFKGVQEKKEEFERDYKPELERRKAEREQEKGRKGTLRGAHSGGISKIEFLAGQAVIVSSGLDNALKSWIFDFSPVPRILHSRGGHAAPWLLSASKDRSAIQKKARLKAPAITCMACCLNRDGGWESIVTGHAGDKKARTWFWGRKRAGRWADTGDGEVKSGQFRRRFGAITGLAVDGLNRTLISCSDDGKVKFWTKILGIRYHRNSDLIALSCDDSSIRVLDITTKKLIRELWTVWDLPTGHLIDAMRLPRKCNTMPTASGPMRSIIKILPTRQTMLFSATQTTKVEDLARISLKAGPLYINVDHRAEHSTVQGLEQGYVLCDSDTRFRLLFSFLKKHQKKKVIVFLSSCASVDFYSELLNYIDLPVLGLHDVAARGLDSAKDGYRSYLQSYASHSLRSVFDVNKLDLVKVAKSFGFSTPPRIDIGAGRDEGRRLLALPSRIDLSRTFAYTKGQIIFQDKASCFPAYDPKVIDADKGRTFGTGHRRGRMKKQGMPEPLAGKPVKPVKTAAAVLNGAKAKSDENESDFMDDEGNQKAIAAELMMQTAGAEEGEANETPLAQTLINRVPLGATPEYLAGHYILLGARNVIVSHYSALEFPRVMGGFDRVLLDAPCSGTGVIAKDASVKTNKTEADFMKLPHLQKQLLLAAIDSSKTGGYIVYSTCSVTLEENEQVVQYALNKRPNVKLVETGLTFGKEGFTKIQGKIFHPSMKMTRRYYPHTYNVDGFFVAKFKKITTEIEVVDRTPIGFDDDEDQKYMERALVPDFEVEAKRFEQVFYPEHYTVSKMMTGVKAGTLHQGIFNVSPYNYLEGSVHVPSFDKSLLILGRENSNRAVSGDVVVVEVLPKDQWKAPSTKIIDPTARVVGIIKRNWRQYVGHIDRDSVRSSSRQQQTVFLVPMDKRIPKIRRYPVGHFVRSWKVPKDHVFGDAYLNKWMVDAHVSILGKPSKALSEKIKEEEVARVKAQQEKKLAEKLKEAQEENDKPIPIIAAVKGPLFIHFEELKPLLGVYLTNFATPIDGIEFEEVITKLEQDTIEYSVDDEMIYMPFVAEADKSAVKKMLADVPDEKRDGDAMVFAVDRMVHYDASAVRATGTLVKGRYLKRILKQQVLDKLEALRKHLLFSNMRILVIADLETPNPVSTFKHLTDTFKINPRNLLLSEAGPGGHIIPMPIDSSFAVLTSKGPKGYSHPQLPALMVALAYLDAVEGPMWQSIRGTGLAYGSNFARDPETGLVKFRIAKSPNIFGAYNKAKEVVDGTLEGIFDFNDASGDMKSKEIKRLALHELLDYVANNRQVITEKMYPRVVEMFAKNLFRPILNLLEERDFLKTTLHRIYGKFLNLRSYIRRSINNVFFQFIYETERFNGIAELLEILGSIINGFALPLKEEHKLFLTRVLIPLHKVKSLSMYHPQLAYCIVQFLEKDAALTEEVAERAYFWNNEYFCNLVSDNVEVILPIMFAPLYHWNGMVYNAMKLFMEVNPQLFDDCSHDYAEATQRQQSRQDRWDRLTKLAESRSNGTMIAWSRFGEFGDPEIHHVAGGLYAEDLEPYEAERHLLLGTQDSASTLASLHYDPHTAPLYHYGGNEALDQGEMGIRQGNGNIASVEMARDLFPEVETIISSANPYIRRKAAICAMRICRKVPDLQEHFLEKAKLLLQDRNHGVRDIFRPPEHDVTGITDPFLQCKLLQLLRVLARDAQVSEQINDILAQVATNDSSKNVGNYESVLTIEADSGLRVLGVNILGKFLSNRDNNIRYVALIKVVAHRNDCLRDPDILDLSFTLINESNVRVLIRELLAFLEVADNEFKPVMTSQIGVAADRFAPNKRWHVDTMLRVLKLAGNYVKEQILSSFVRLIATTPDLQTYSVQKLYAALKEDITQEGLTLAGSWVIGEYGDALLGGQVVDLFETLGSSYAGLIVQQYIPAQIER
R.oryzae             MYILGWEIFGHLEAVNLISSQKYSEKQIGYLAVTLLFHENSDLVRLVVNSIKKDLEDMNEINNCLALHAIANIGGREMAESLATDVHRLLISPLTLLRLYRLRLKLRSDISELLQIIITDPNVQHSNAQNAVLFEAINLAIHLDSNSSIQAASLLGRFISSKETNVRYLGLETMSHLAACVDSLEPIKRHQETILMSLRDKDISVRRRGLDLLYSMCDTSNAKVVVSELLRYLQVADYAMREEMVLKIAILAEKFASSYSSTAGEQVGEEVWFRVVQIVTNNEELQEYAAKTVLNYLGSPYNETLVKVGGYVRHLPQSVKIWLKAVSLETENKAKRALEFIPNSVKLWRAAVNLEENEDAKVLLSRAVELVLSVDLWLALARETYENAQKVLNKARVAIPTSHEIWIAAARLQEEHGDMVRVITFAAKALLERWISEAEKCEKNGSERLMITKARASLEKARFLNPKNPNLWECPTSGLIWTEAIYMEARPQRKARSVDALKKCEHDPIIVTTVARLFWTDRKIEKARNWFQKAIQIDPDQGDSYAWWYKFELQHGTKDAVIRRCVISEPRHGESNIVGTCMGVNMETARFQDFEENGSRVTLFLNLANDPTIEEYQLEKHVLVILTDMSSREVSAAREEVPGRYPGYMYTDLSTIYERAGRVEGRNGSITQIPILTMPNDAAMKAVVGEEALNQEDKLSLEFLEKFERTFIAQGAYESRTIYESLDLAWSLLRIFPKELLNRIPQNILAEFYQREKRSKGMFAIGYHQCRWNYINQRDVLEVDRQFDENDMPYDVIWLDIEYTDEKKYFTWDSAKFPDPISMEESLDNKGRKLVTIIDPHIAGYNIIEEAKAQNLLVKQADGSDYEAWCWPGQSSWKSKFAENVWSVFNGPEITMQKEMIHDGKWEHRVLHNLYASATTDGVREREVRPFVLSRGFYAGVQRVGPIWTGDNMANWESLYYTNPMILTNGLGGVVFSGADVPGFFNNPTPELLTRWYQAAVYQPFFRGHAHIDTKRREPYLSEEYKSIREIIQRVTPKAPFAPEQLDPQTKAAIDQAYENIYKSDAVAAMAYGTETVPKVDKIFGPGNQYVTAAKMVAQNDVAIDMPAGPSEVKTLEEAIEFSNQYAPEHLILHVDNAASVVPKVDNAGSVFVLAVEAMLAVKSTSPSGESKYPVKAVNILKAHGKSGLESQFVRGYALNCTVASQAMKKQIKHAKIACLDMNLQKARMHGVNIVVDDPDKLEDIRKREIEITTERIQKILDTGANVILTYLGHRGANHDSLCKSLKSATEAAIQAKEKYGATVEKVRPASIIDKKQFVNLARDRALNFTHFADQFENEANFSAHYQRTGPEIYRQTGNIDALVLGAGVSCYLKQHIKIFLADPPGSGLYNKVKYNVAPTEQEGTTVVEGIGINRLTKNFDKGRHLLDDAFRVTDEEAIKMSRYLVREDKEVNIKVLPKDNVRNIMITSALPYVNNVPHLGNIIGSTLSADVFCRARGYNTAYFLEEGVSCQELCDKYNTEIVQDMFWKNYKNGNITKESMIQLYCENCADRYVEGIDARGDQCDACGKLLNATELVEPRCKLDGNRPIIKESNHLFLDLSKLQPVIEEGFKKSSGGWSANGINITQSWLKEGLKPRCITRDLKWGVPVPGYDKVFYVWFDAPVGYPSITANYTDWEKWWKNPEVKLYQFMGKDNVPFHSVIFPGNQMGTGENWTMVNHISTCEYLNYEGGKFSKSRNVGVFGNNAKDTGIPPSVWRYYLLSVRPETSDSMFTWNEFITKNNSELLNNFGNFVNRAIRFIFAMPAVADSMCRQLNAPARIPEEFSVILPGHVLGGAEYLFTKIDEKMEDVWKNKYGTGLNHVTKECRDQGFTRPKVLILLPFRNTAVDLVDSFIKLSATEQQENKNRFYEQYNLREDLDLTKPTDFLQNFQGNIDDHFRLGIKFAKKSMKLYADFYNADIIIASPLGLRTLIGSEGRIKNWYLDGKAKARAQFFHGRCDFMLYTERMTVAMKVIDAALRDDFGFKHVLWVYSGRRGVHCWISDERARRLTNDRRKAIVNYLNVVSAQKARRNVLHPSLKRSLDILNEHFDHLLLNNMGILDTEEGRRKILEIIPDGAAKEKIEKMWQENTGSAQEKWDYLNKKKRYKDHVGRDIVFQYAYPRLDVKVSTNINHLLKSPFCVHPKTCKLDLVAKRSDSVSHILVDTPGQIEIFTWSASGAIITDTLAATYPTMVAYIIDTPRTTSPATFMSNMLYACSILYKTKLPFILVFNKTDVVSHAVEWMTDEKFQLALSQDYMSSLMSSMSLVLDEFYNHLKVVGLSAVTGAGVDDFFKAVDEAVEEYEVEYKPEIERMIQEKVNGDRRLHIMKNAHDGYITSLTFLSNQPILVTGGTDNAVKQWIFEHNSVPFPFKSRSGHHAPAILSAGRDHSHLAKKASMKLPQILDFDINMAKAKEWDNVITCHANDSAARTWTTKNKRLGSHVLSTDKAVKSGLHRKTFKAITGLTTDIINKCLITASVDKTIKIWSPAVSIRYHMDNDLLAVVCDDLGIRVVDLETKRVIREFWGTWDLPTGSMIDIFKVEDIVTCLPTMHNPMRQIIKILPSRQTMLFSATQTTKVQDLARISLKKGPLYINVHENRDTSTADGLEQGYVVCDSDRRFLLLFTFLRKNLKKKVIVFFSSCNSVKYHAELLNYIDVPVLALHDVAARGLDSAKDGYRSYLQAYSSFSLKKIFDINSLDLAKVAKAFGFSSPPKVNLGSIMKTNEEMLVFHQRTDFHDHALYKSGQIILQDKASCFPAHHPPAIDADSRRLDGSGHRRGRARKQKAPEPIAANEKSNKKRQNTEELAPKNKDDLWDLDEFEMEEGRAAREAELAKQEDERDPNEANEVALAQALINRVPIGATPEYLAGHYMLLGVKNAVVCNYDGREFPKVLGGFDRVLLDAPCSGTGVISKDPSVKLNKTEKDFIDIPFLQKQLILSAIDKSKTGGYIVYSTCSVTVEENEAVVNYALSKRPNVKLVPTTLDFGREGFASYRGKTFHPSLKLTRRFYPHVHNMDGFYVAKFKKLVVDKDMKAKTKKEFDDEEDAKYIEGRLVPDMEHPAKRFTGIVYEEHLTPAQIKNGIKKGTLIQASFNVSQHNVLEATVEVEGELKTVYILGRKNFNRCIQGDTVAVELLPKSEWKHGASVAIEPTGKVVGIIRKKWRPYCGFIVKNSVPKTSRSATNVIFRALDRRIPPIKSLPMGHFVKTWIVRSDFLYGSNVLKKWYIDAPIILYGKPSAEYAKQQSEEESQRLTSQRTNDLQKKLDEATAKNNVEVPLLENFKKPLFIQYDHLLPYTRLFLQCFSLPIDGIPYEDVVKGLEEDTIYYEADTELVVFKLKAKTSKIVATQILSDIPQAKRDGYSMADDTIQTLEFDKSLFAANNILYQNEFLQKVIDSSVLADLNEYRATLCPENIRIHVISDILSESPRSAFKDFSDKKTLPSAKHVLSNAGPGNGIVNLPVESTFSFHSTKGPSKFDDPDIAPTLVLMELLDAMEGIFWKLIRGKGLAYTTRLRESVESGLLYFSIYNSPNAFKAFEQAKLVVNGEVDGLFDFSDPSSELREKEIKRQTLQEILEYISMNRGVLTENVYPEIIHMFAINLFRPINQLLDERDFLKTTLHRIYGKFLNLRAFIRRSINNIFFQFIYETERHNGVAEFLEILGSIINGFALPLKEEHKLFLSNVLIPLHKVKSLVLYHPQLAYCVVQFLEKDQSLTYEVSERAYYWNNDYVVSMMAENIKVIMPLIFPTLFHWNSLVYTALKLCIDIDPALFDECANEYKNERKAQKEREDNWKLLRQKVEKMSIKNAIRWTDDEHYGDPELHDFVGTMLYNEKKYSQAEEHLLLGTEHSAGLLGTLAYESTSKGIYKYQGIELMDDGLVNIKQSNGNISSSEMARDLCSEIEKLMGSSNTYIRKKASLCALRIILRVPELHENFISKTKSLLNDRSHGVIPTFRKPEHDVTGVTDPFLQVKILRLLRILAKDREASEAMNDILAQVATNENAKNVGNYETVLTIESEAGLRVLAVNILGKFLSNRDNNIRYVALNKTVGHRNDCLRDGDILELSFALINEGNVRVLTRELLAFLEVADTEFKQGMTTKIFLAAERFAPNKRWHIDTMLRVLKLAGNHVREEVLAGFIGLVANTSELHQYTVQKLYAALKQDISQESLVLAGVWVIGEYGDVLVSGSIVNLMQSLLGPYANQVTREYVNGAQSK
S.bayanus            IYITSNTLFGLDQTVELLKSNSFSEKFIGYMTLELLYEHKKRINDKVNYQLVKDLSSPDDNFVALALNFVGVVGKVTYNDDITTGVFKILRSPLSFLALLKVSLEILNKLRKCVSVAIELGDPMERIVQNTVLFSLINFASKLDPSDEANSVSALCSLLASKEINIRYLTLDSLVKLCSSSGKIDAVRKNLDMIFHLLNERDSSIVRKVVDLLYTFTDVENVKIIVDGLLQYILSAEPQIKSDIAVKIAILTEKYATDINSLTSNINDDEIWQRLCQIVVNNPSLHKLTCEQLVDYLCKKASEAIIKAAAFIKFNATSPSLWFKAIDLESTTINKKALQELPRDEQLWKLAISFETDMQALKILEKATRLIQSMDLLTAYINQNYDDAKRTLNCSRKALPQEPEIWVLAALLEEGNNSRLDLLKKGLSELITLWLDRAEALSDTPSEIDNPIRARSILDRGLLKNGNDALFYHFPNDALVWVEQIKLKKSSSRKTIFQDALKRTQNDHRVLLEIGISFYRETQYQTSLKWLERAMKKSPIYGDTWVWLFRTYAKLKKDVELYKLFDQYEPIYGPKMQYYTPMGVNLETARFQDFEENGSRTSLFLNLANDPTIEEYQTERHVLTILTDMSSREVSAAREEVPGRYPGYMYTDLSTIYERAGRVEGRNGSITQIPILTMPNDAAMKAVVGEEALSIEDKLSLEFLEKFEKTFISQSAYEDRTVFESLDQAWSLLRIYPKEMLNRISPKILDEFYDRAEEDADMSSIGYHQCRWNYNDEMDVLTVDAQMDAHEIPYDFIWLDLEYTNDKKYFTWKPNSFPNPRRLLSKLNKLGRNLVVLIDPHLKDYEISDTVINENVAVKDHNGNDYIGHLSTGRKIWKSFFKTNLWSIFDGPETTAPKDLIHDNNIEERSIHNLYGEATYDAVKSIPSRPFLLTRAFFAGSQRTAATWTGDNVATWDYLKISIPMVLSNNVAGMPFIGADIAGFAEDPAPELIARWYQAGLWYPFFRAHAHIDTKRREPYLFDDLKSIREIMHLVNPNAPFPEEELTEEMKDALDLSIENVRKSDAVAAMAYGTESIPKVDKVLGPGNQFVTAAKMYVQNDCSIDMPAGPSEVEGYEEALDMSNKYAPEHLILQIANANDYVKLVDNAGSVFVMVVDALLAVKTQNSKGEIKYPVKAVNVLKAHGKSATESVLVPGYALNCTIASQAMPKRIDNVKIACLDLNLQKARMAGVQINIDDPEQLEQIRKREAGIVLERVKKIIDAGAQVVLTYLGLRGANHDSLSKSLKSALEACVTSLEKLGATVNKVKPASIVDPNQYVNAAKKACDDLSKFADQFENEANWRVHYQTTGPEIAHQMGKIDAFIAGCGVAKYLKAKIHVVLADPQGSGFYNRINYGVDYVEKEGTTIVEGIGLNRITQNFHMGEEFIDESIRVNDTEAIRMAKYLSVNDLEKDAEILPKPNERNILITSALPYVNNVPHLGNIIGSVLSADIFCKGRNYNALFILEEGVTPRQLCNKYHTEIAQDIFMKLDSNGYLEEQSMKQLYCPVHADRYVEGEDARGDQCDKCGTLLDPFELINPRCKLDDASPEPKFSDHIFLSLDKLESQISEWVGKASGNWSKNSKTITQSWLKDGLKPRCITRDLVWGTPVPKYDKVLYVWFDATIGYVSITANYTKWKQWWKNPEVSLYQFMGKDNVPFHTVVFPGSQLGTEENWTMLHHLNTTEYLQYENGKFSKSRGVGVFGNNAQDSGISPSVWRYYLASVRPESSDSHFSWDDFVARNNSELLANLGNFVNRLVKFVNAMPEIGEKINKMLNAPALIGDEFHLAIQGHNINKAEYLFQRIDEKKIDEWRAKYGGGLNHIYKEHLDQGFTRPKVLIVVPTRDAAYHVVDKIIKKSGIDQVDKKGKFYDQFRDDSLPPSSKPKSFQHIFRGNTSDFFVVGLKFTRKAIKLYSNFYQSDIIVCSPLGIQMILENTDRIRMWYINEQAKNRSLFQQGRVKVLLYTERISLAMKIMNTALTEDFGYKNFIWIFSGRRGAHCWVSDKRARALTDIQRRNVLDYVNVVDRNTDKRALYHPHLARSLEQLKPFFVSIMLEEQNPWQDDQAIQTLLPALYDKQLIESLRKYWLDNPRSSKEKWNDIDQHVARLRECKEDLVLMTLYPKLDVEVTKQTIHLLKAPFCIHPATGNIKLVEQKQDQFQNCIIDTPGQIECFVWSASGAIITESFASSFPTVIAYIVDTPRNSSPTTFMSNMLYACSILYKTKLPMIVVFNKTDVCKAAKEWMTDESFQMAIKEDYMSSLVNSMSLMLEEFYSQLDVVGVSSFTGDGFDEFMQCVDKKVDEYDQYYKQERERALNLKKEKRRRIHVLKNIHRGGVTKATFLNGQPIIVTSGGDNSLKEYVFDVVQPPRHLRSRGGHSQPFMLSASKDRSHKKQDGKSKFPEIVALAIENARIGEWENVITAHKDEKFARTWDMRNKRVGRWANTTDDFVKSGILRKKYRAVTGISLDGMNRKMVSCGLDGIVGFYAPITSMVYHRSSDLFALALDDLSIVVIDAVTQRVVRQLWGTWDLPTGGCIDGIIVDNVATNVPNASVPMRQIIKILPNRQSMLFSATQTTKVEDLARISLRPGPLFINVVPETDNSTADGLEQGYVVCDSDNRFLLLFSFLKRNQKKKIIVFLSSCNSVKYYAELLNYIDLPVLELHDVAARGLDTAKDGYRSYLQAYASHSLKTVYQIDKLDLAKVAKSYGFPVPPKVNIGASTPTKRRLFGIHPTDKITAHELYKHGKIIIQDRASCFPAHHPGVIDADPERAKGSGPRRGRHKKQAAPPTLQGDEASDRKKKRSKPFNKKSKEEDKNKSLFDDDENEEAEEMELEQMQADGAEGEANEIALAQTLVNRVPIGATPEYLAGHYILLGCTNTIVCNYDAREFPKVIGGFDRILLDAPCSGTGVIGKDQSVKVSRTEKDFIQIPHLQKQLLLSAIDNSKHGGVIVYSTCSVAVEEDEAVVDYALRKRPNVKLVETGLAIGKEGFTSFRGKKFHPSVKLARRYYPHTYNVDGFFVAKFQKIAKEKEFAARKEALFENEEDEKYIKKSVVLDLENPCKRFEEFTFPEYYSTARVMGGLKNGVLYQGTIQISEYNFLEGSVSLPRFSKPVLIVGQKNLNRAFNSDQVIVELLPQSEWKAPSSIVLDPTAKVVYIQRRSWRQYVGQLAPSSVDLQSTSTQNVFVILMDKCLPKVRKYPLGHFVRDWKAPTDYIYGRKLLGRIFVDNKVIVMAKPSPQMYERLETERLGLIKQREAEDLLTQVNNAKKINDRPIPLLQKFENPLFVHLNSLLPYYNIFDELFSMPMAELSYEEVVAKLKSETVDAQISQDFIDFRIQCKAGNVLLENYLNSIVEWKREGSVMLDSLTNRNLYSRSLKKSTDPLFVETKLKEILEKEILPRIETMRNQLRFGKFHILVLGDISKPDIYEPWNPLIESLNVPPALSSVSPICPGEAIITTPSESAYMNLITSVPFDYHDPEYAMVSLASEYLQCVEGPFWKGIRGAGLAYGANMSKLCEVNSWGFNIYRGADIIKCYEAGKQIVFGTIQGMFDFNDPSFDIQGKEIKRSTLDELIEFLVTNRFTYTSEMYAHVVNMFKVNLFRPILKLLEERDCLKTTLHRIYGKFLSLRSFIRRSMNNIFLQFIYETEKFNGVAELLEILGSIINGFALPLKEEHKVFLVRILIPLHKVRCLSLYHPQLAYCIVQFLEKDPLLTEEVAEKVSYWNNEYFLNLCIENAEVILPIIFPALYSWNAMAFKALKIFLETNPVLYENCNALYLSTQQRKVQREENWNKLEDYVRGLRINNMNNWSKFSEYGDPYLHNVIGIKLLEGGFVYEAERYFMLGTHDSMVKYVDLLWDDSTVAEFHYLDKSELEFGQENIKQSNGFLSSPELARDLYPDVENIIKSKDPFLLKKALQCAAKLISKDISLLEIFIEDITNILSNHSHGVLSPLSLPGYDVQGICDPFLQCEMIYTLKLYFQVLDYKDNFCDLLTRIATNDSTKNSGQYETVKAINLNQPLRVLGVSILAKFLVGKDNNTKYVSLLKVVPHRKHCLQDNDILELSFAILDNSNLVELINELMKFLAKQDEDSKDLIIYTIDHLIDTFDTDENWKLDVFLNVLKLVGPFINYEKINDILIIINNTQSDKYNFLRKLLIISLDEKSMEGWRLVLIWCIGEYCDLLLDNNITNYLLTQECYTTTNHIINYIPKNIEK
S.castellii          LHILPNNLFGLDQTVELLKSNVFSEKLMGYMTLELLYEHREKINDKVEYQLNKDLVGNNDNFTSLALNFIGVVGLLSFNEELVSNVFQILRSPLAFLTLLKVSLEILNKLRSCVTEAIKLCDPMERIVQNTVLFSLINFASKLDPSPEANSVVALCSLLSSPEINVRYLTLDSLVKLCSLSGKIDAVRDNLNIILNLLKERDASIIRKIVDLLYTFTDSDNVKLIVDQLLNFVTNNDPHIKSDIAVKIAILTEKYATDPNSLTTSFNDDEIWQRLCQIVVNNPYLQKITCEKLLDYLYENVSESIIKTSAFIRFNSKSESLWLKAVELESETFNKKALQAIPYNEKLWQMACNLEQSTEALKILERAVAFVKSKDLWTTLIKQDYPEASKSLEKAKCYLPKELSLLILTVQIEEKFNKALGIIDKALNAGVSLWLDEAELIESTQYETDNPIKGRSDLDVALLKCKDHELLYKNSKNAPLWVENIRLKKASSKKTMFQDALRNTSNDYQVLLQIGISFYQEMQYTAALKWFERSVKKNPTYGDSWVWLIRSYKKLKKDSLAYKNALQQEPVYGHKTQYMSTMGVNLETARFQDFEENGSRTSLFLNLANDPTIEEYQTDRHVLTILTDMSSREVSAAREEVPGRYPGYMYTDLSTIYERAGRVEGRNGSITQIPILTMPNDAAMKAVVGEEALSIEDKLSLEFLEKFEKTFISQGAYENRTVFESLDQAWSLLRIYPKEMLNRISPKILDEFYDRADVEADLSSLGYHQCRWNYNDELDVLTVESEMDKAGIPFDFIWLDLEYTDNKQYFTWKPDSFPNPRRLLSKLAELGRHLTVLIDPHLVDYNISDIVAHEGVAVQNNKGRVYEGHCWPGASIWARFFDTNLWSIFSGPETTAPKDLIHADGLEERSIHNVYGETTYNSMKEIPQRPFLLTRSFFAGSQRSAAAWTGDNQANWDYLRMSIPMCLTNNIVGMPFIGADVAGFEGNPEPELIARWYQTGLWYPFFRAHAHIDSIRREPYLFQEISTIKDIMHLVNPEAPFPEEELTEEMKQALDLSIENVRKSDAVAAMAYGTESVPKVDKILGPGNQFVTAAKMYVQNDCSIDMPAGPSEVDTYEEAFDMSNRYAPEHLILQINNANDYVKLVDNAGSIFVMVVDSLLAVKTQNSKGEIKYPVKAVNILKAHGKSAKESILVDGYALNCTVASQAMPRRIANVKIACLDLNLQRPDCKGVKSILKNPEQLKRFVSVKQELSLKRVQKIIDSGAQVVLTYLGTRGPNHDSLCKSLKSALEACITSLEKLGATVNKVKPASIVDPNQYVNAAKKACETLLRFADQFENEANWRVHYETTGPEIYKQMGRIDGFIAGCGVSKYLKANVKVVLADPQGSGFYNRINHGVDFVEKEGTTIIEGIGLNRITKNFRKGETFIDSSIRVSDQQALDMAKYLSVNDLEQDDEILPKKDERNILITSALPYVNNVPHLGNIVGSVLSADIFCKSRNYNTLFILEEGVSPRELCDKYHTEIAQDIFTKLDKNGYLEEQSMKQLYCPVHADRYVEGEDARGDQCDKCGSLLDPFELINPRCKLDNASPIPKFSDHIFLSLDKLEGGITEWFKKSSGKWSKNSKTITQSWLKDGLKPRCITRDLVWGTPVPKYDKVLYVWFDATIGYVSITANYTEWKQWWKNPEVKLYQFMGKDNVPFHTVVFPGSELGTGDEWTMLHHLNTTEYLQYEGGKFSKSRGVGVFGNNAQESGVSPSVWRYYLASVRPESSDSHFSWDDFVARNNGELLANLGNFVNRLIKFVNAMPETAEKINKMLNAPALIDDEFHLALLGHNINKAEYLFHRIEDKQIEQWRKMYGGKLNHVYKEYFDQGFTRPKVLIVVPTRDTAYEVISKIISKSGLDQVDKKGKFNDQFHDETLPPSSKPKSFQHIFKGNTNDFFVLGVKFTRKAIKLYSNFYQSDIIVCSPLGMQMIVENTDRIRMWYINDQARNRSLFQQGRVKVLLYTERISLAMKVMNVSLEEDFGYDDYIWIFSGRRGAHCWISDKRARILNDLQRRNVLDYLNVVDRTASKRALYHPHVARSLDILKPFFVEIILEEQNPWEDDEAIQTLLPGLHDKHLIEQLKVFWKANPRSSREKWGDIDLAINRLRECKEDLVIATLYPKLDVEVTKQTIHLLKAPFCIHPATGNIKLVENKRDQFEHCIIDTPGQIECFVWSASGSIITESFASTFPTVIAYIVDTPRNTSPTTFMSNMLYACSILYKTKLPMIVVFNKTDVQDAAREWMTDESFQNAVRDDYMSSLVNSMSLMLEEFYSQLDMVGVSSFTGEGFDDFLTSVDKKVEEYEEYYKAERERILKAKEEKRRRIHVLKNIHRGGVTKVTFLNGQPIIVTSGGDNSLKEYVFDVVQPPRFLRSRGGHSQPFILSSSRDRSHKKADGKEKFPEIIALAIENARIGDWENVITAHKDEKFARTWDMRTKRVGRWTPTSDDFVKSGILRKKYKTVTGIALDGMNRKMVSCGLDGIVGFYAPITKMVYHRSSDLFALILDDLSIVLIDAVTQRVVRQFWGTWDLPTGGCIDGIKLESVATDVPSGSLPMKQIIKILPNRQSMLFSATQTTKVEDLARISLRKGPLFINVASEDNTSTADGLEQGYVVCDSDKRFLLLFSFLKRNQKKKIIVFLSSCNSVKYYAELLNYIDLPVLELHDVAARGLDTAKDGYRSYLQAYASHSLKTVYQIDKLDLAKVAKSYGFPIPPKVNIGASTPTKKRLFGIHPQDKITSHNLYKQGKIIIQDRASCFPAHHPDVIDGNPERAKGSGPRRGRFKKQAAPPSFEKDEGRKAKKTKTNPKSAKHEKEDENKSLFDDEENEEALEKELDKFQADGAEGEANEIALAQALVNRVPIGATPEYLAGNYILLGCTNTIVCNYDAREFPKVIGGFDRILLDAPCSGTGVIGKDQSVKVSRTEKDFIQIPHLQKQLLLSAIDNSKHGGVIVYSTCSVAVEEDEAVVDYALRKRPNVKLVDTGLAIGKEGFTSFRGKKFHPSIKLTRRYYPHTYNVDGFYVAKFQKIAREKENAARQEALFDNEEDKKYIDKSVVLDLENPCKRFDDFNFSEYYPTARIMGGLKNGVLYQGNIQISEYNFLEGSVSIPGFSKPVLIVGEKNLNRAFNGDQVVIELLPQTEWKAPSTIALDPTARVVAIPRRSWRQYVGQIAPNSVDLQTGGTQNVFVILMDKCLPKIRKYPLGHFVRDWKAPTDFLYGNELVDRIFVSNKVIVVGKPSSDLYGRLEAEKDQLIKDRESQKLHDLLESAQDHNNKPIPLLHEFNNPLFMHLESLLPYYHIFDGLFSMPMDEISFEEVVAKLKSETVDTQITNELVDFRIRCKSSDVLLENYLNSIVELKREGDIMLDSLKSRNIYTRSFKKSADPLYVEGILEEVLASKVLPRLETMRTQLRFNKFHILIFGDISKTNVYTPWQNLVEQFGIPPPLNSISSLCPAEAIITTPSDSAYMTTLTSIPFDYNDSKYPAVSLASEYLQCVEGPFWKGIRGSGLAYGANMIKMTEINSWGFNIYRGTDIIKCYQAGKQIVNGIIQGMFDFNDPSFDIQGKEIKRITLQELIEFIVTNRFQYSNEMYSHVVTMFKINLFRPILKLLEERDCLKTTLHRIYGKFLSLRSFIRRSINNIFLQFTYETERFNGIAELLEILGSIINGFALPLKEEHKVFLVRILIPLHKVRCLSLYHPQLAYCIVQFLEKEPLLTEEVAEKVSYWNNEYFLNLCIENAEVILPIIFPALYSWNAMAFKALKIFLETNPVLYENCNALYLSTEKRKIQREENWKKLEEYVDNLKISDMNNWTKAGSYGDPWLHDIIALKLWEGKHVYEAERFFQLGTEKSVDRYVQMMFEAPEVDDYEYSNADQLAFGQEGIKHSNGSLTSNELARDLFPNVLQVIQKNEPFILKKSFQCLAKLIMKDYSLLEILIKIVEDVLFPKSNGLHNLLIVSNYDVQGISDPFLQCDLIYTLTLLFKISMYNDKFINLLIQIANNDSTKNPGKYQTTKTINQYNPLTTLGINTLANFLKVKDNNIKYVALLKVIPHKKNCLNDHDILELTFAILNNENLRELTNELLIFLEKINDDFENLIVFIVDNLILSFNLDDQWKLKILIKVLKLVGNFINSEKINDILINFNNTNDAKFEIISKMLSVSLDDDNDTAWNLISVWCIGEYADFVLINPLTKYLIQDNDFKMNCPLIHYVKKSIES
S.cerevisiae         IYITSNTLFGLEQTVELLKSSIFSEKFIGYMTLELLYERSAKVNDEVNYQLMKDLSSSDDNFVMLALNFVGVVGELTYNDDITTGVFKILRSPLSFLALLKVSLELLNKLRKCVSVAIELADPMERIVQNTVLFSLINFASKLDPSDEANSVTALCSLLTSKEINIRYLTLDSLVKLCSSSGKIDAVRKNLDMIFHLLNERDSSIVRKVVDLLYTFTDVENVKIIVDGLLQYILSAEPQIKSDIAVKIAILTEKYATDINSLTSNINDDEIWQRLCQIVVNNPSLHRITCERLVDYLCKKASEAIIKAAAFINFNPTSPLLWFKAIDLESTTVNKKALQEIPRDEGLWKLAVSFEADAQVIKMLEKATQFIQSMDLLTAYTNQSYHNAKMTLNSFRKILPQEPEIWIISTLLEERNNDKLSLLKEGLLELATLWLKRAEALNDAPSEIDNPVRARSILDRGLLKNPDDVLFYKFPSNALLWVEQIKFNKSSLKKTIFQDALRRTQNDHRVLLEIGVSFYAEAQYETSLKWLERALKKCSRYGDTWVWLFRTYARLGKDVDLYNMFDQCEPTYGPKMQYCTPMGVNLETARFQDFEENGSRTSLFLNLANDPTIEEYQTERHVLTILTDMSSREVSAAREEVPGRYPGYMYTDLSTIYERAGRVEGRNGSITQIPILTMPNDAAMKAVVGEEALSIEDKLSLEFLEKFEKTFITQGAYEDRTVFESLDQAWSLLRIYPKEMLNRISPKILDEFYDRAEEDPDISSIGYHQCRWNYNDEMDVLTVDSQMDAHMIPYDFIWLDLEYTNDKKYFTWKQHSFPNPKRLLSKLKKLGRNLVVLIDPHLKDYEISDRVINENVAVKDHNGNDYVGHCWPGNSIWKSFFRTNLWSIFDGPETTAPKDLIHDNYIEERSVHNIYGEATYDAIKSIPSRPFLLTRAFFAGSQRTAATWTGDNVANWDYLKISIPMVLSNNIAGMPFIGADIAGFAEDPTPELIARWYQAGLWYPFFRAHAHIDTKRREPYLFNELKSIREIMHLVNPNAPFPEEELTEEMKEALDLSIENVRKSDAVAAMAYGTETIPKVDKILGPGNQFVTAAKMYVQNDCSIDMPAGPSEVDGYEEALEMSNQYAPEHLILQIANANDYVKLVDNAGSVFVMVVDALLAVKTQNSKGEIKYPVKAVNVLKAHGKSATESLLVPGYALNCTVASQAMPKRIANVKIACLDLNLQKARMAGVQINIDDPEQLEQIRKREAGIVLERVKKIIDAGAQVVLTYLGLRGANHDSLSKSLKSALEACVTSLEKLGATVNKVKPASIVDPNQYVNAAKKACNELKKFADQFENEANWKVHYQTTGPEIAHQTGNIDAFIAGCGVAKFLKAKIHVVLADPQGSGFYNRVNYGVDYVEKEGTTIVEGIGLNRITHNFHMGEKFIDESIRVNDNQAIRMAKYLSVNDLEKDSEILPKPNERNILITSALPYVNNVPHLGNIIGSVLSADIFCKGRNYNALFILEEGVTPRQLCDKYHTEIAQHIFTKLNSNGYLEEQSMKQLYCPVHADRYVEGEDARGDQCDKCGALLDPFELINPRCKLDDASPEPKYSDHIFLSLDKLESQISEWVEKASGNWSKNSKTITQSWLKDGLKPRCITRDLVWGTPVPKYDKVLYVWFDATIGYVSITSNYTKWKQWWNNPEVSLYQFMGKDNVPFHTVVFPGSQLGTEENWTMLHHLNTTEYLQYENGKFSKSRGVGVFGNNAQDSGISPSVWRYYLASVRPESSDSHFSWDDFVARNNSELLANLGNFVNRLIKFVNAMPEIGEKINKMLNAPALIDDRFHLAILGHNINKAEYLFQRIDEKKIDEWRAKYGGQLNHIYKEHLDQGFTRPKVLIVVPTREVAYRVVDKIISKSGIDQVDKKGKFYDQFRDDSLPPKSKPKSFQHIFRGNTNDFFVVGLKFTRKAIKLYSNFYQSDIIVCSPLGIQMILENTDRIRMWYINEQAKNRSLFQQGRLKVMLYTERISLAMKITNTALREDFGYKDFIWVFSGRRGAHCWVSDKRARALTDVQRRNVLDYVNVIDRNTDKRALYHPHLARSLEQLKPFFVSIMLEEQNPWEDDQAIQTLLPALYDKQLIDSLKKYWLDNPRSSKEKWNDIDQHIIKLRECKEDLVLMTLYPKLDVEVTKQTIHLLKAPFCIHPATGNIRLVEQKKDKFQNCIIDTPGQIECFVWSASGAIITESFASSFPTVIAYIVDTPRNSSPTTFMSNMLYACSILYKTKLPMIVVFNKTDVCKAAKEWMTDESFQAAIKEDYMSSLVNSMSLMLEEFYSQLDVVGVSSFTGDGFDEFMQCVDKKVDEYDQYYKQEREKALNLKKKKRRRIHVLKNIHRGGVTQATFLNGQPIIVTSGGDNSLKEYVFDVVQPPRYLRSRGGHSQPFMLSASKDRSHKKQDGKSKFPEIVALAIENARIGEWENIITAHKDEKFARTWDMRNKRVGRWTDTTDDFVKSGILRKKYRAVTGISLDGMNRKMVSCGLDGIVGFYAPITAMVYHRSSDLFALALDDLSIVVIDAVTQRVVRQLWGTWDLPTGGCIDGIIVDNVATNVPSTSVPMRQIIKILPNRQSMLFSATQTTKVEDLARISLRPGPLFINVVPETDNSTADGLEQGYVVCDSDKRFLLLFSFLKRNQKKKIIVFLSSCNSVKYYAELLNYIDLPVLELHDVAARGLDTAKDGYRSYLQAYASHSLKTVYQIDKLDLAKVAKSYGFPVPPKVNIGASTPTKRRLFGIHPSDKITAHELYKHGKIIIQDRASCFPAHNPGVIDSDPERAKGSGPRRGRHKKQAAPPTLQGDEVSDRKKKKSKPFKKSRKEEDKDKSLFDDEENEEAEEMELENMQADGAEGEANEIALAQTLVNRVPIGATPEYLAGHYILLGCTNTIVCNYDAREFPKVIGGFDRILLDAPCSGTGVIGKDQSVKVSRTEKDFIQIPHLQKQLLLSAIDNSKHGGVIVYSTCSVAVEEDEAVIDYALRKRPNVKLVDTGLAIGKEAFTSYRGKKFHPSVKLARRYYPHTYNVDGFFVAKFQKIAKEKETAARKEALFEDEEDDKYIEKSVVLDLENPCKRFEVFTFPEYYSTARVMGGLKNGVLYQGNIQISEYNFLEGSVSLPRFSKPVLIVGQKNLNRAFNGDQVIVELLPQSEWKAPSSIVLDPTAKVVYIQRRSWRQYVGQLAPSSVDPQSSSTQNVFVILMDKCLPKVRKYPLGHFVRDWKAPTDYIYGNSLLNRIFVDNKIIVTAKPSALMYEQLEKEKSDLIKQREAEVLLKRLNNAKNINDRPIPLLQKFENPLFIHLNSLLPYFNMFDELFSMPMVELSFEEVVAKLKSETIDAQINKDLINFKIQCRAGGILLENYLNSIVEWKRNGNVMLSSLTNRNLYSRSLKKSTDPLFVEAKLQEIFAKEILPRIETMRKQLRFNKFHILVLGDISKDDVYEPWNPLIKCLNIPPALDTISSICPGEAIITTPSESAYMNLITSIPFNYHDPEYAIVSLASEYLECVEGPFWKGIRGAGLAYGASMLKLCEINSWGFNIYRGADIIKCYEVGKQIVSGAIQGMFDFNDPSFDIQGKEIKRSTLDELIEFLVTNRFTYTNEMYAHVVNMFKINLFRPILKLLEERDCLKTTLHRIYGKFLSLRSFIRRSMNNIFLQFIYETEKFNGVAELLEILGSIINGFALPLKEEHKVFLVRILIPLHKVRCLSLYHPQLAYCIVQFLEKDPLLTEEVAEKVSYWNNEYFLNLCIENAEVILPIIFPALYSWNAMAFKALKIFLETNPVLYENCNALYLSTQQRKVQREENWSKLEEYVKNLRINNMNNWSKFSEYGDPYLHNTIGSKLLEGDFVYEAERYFMLGTHDSMIKYVDLLWDDSTVAEFHYLDKSELEFGQENIKQTNGFLSSPELARDLYPDVENIIKSRDPFLLKKALQCAAKLIFKDVSLLEIFIEDITKILSSHSHGVLSPLSLPGYDVQGICDPFLQCEIIYTLKLYFQVLDYKDNFCDLLTRIATNDSTKNSGQYETVKTIDLNQPLRVLGINILAKFLAGKDNNTKYVSLLKVVPHRKHCLQDTDVLELSFAILDDSNLVELVNELMKFLAKQDEDSKDLIIYTIDHLIDTFDTDESWKLDVFFNILKLVGSFINYEKINDILIIINNTQSDKSEFLRKMLTISLNGTSAEGWQLVLIWCIGEYGDLVLEGNITDYLLTQELYTATNLIINYIAKNIEK
S.cerevisiaeRM11-1a  IYITSNTLFGLEQTVELLKSSIFSEKFIGYMTLELLYERSAKVNDEVNYQLMKDLSSSDDNFVMLALNFVGVVGELTYNDDITTGVFKILRSPLSFLALLKVSLELLNKLRKCVSVAIELADPMERIVQNTVLFSLINFASKLDPSDEANSVTALCSLLTSKEINIRYLTLDSLVKLCSSSGKIDAVRKNLDMIFHLLNERDSSIVRKVVDLLYTFTDVENVKIIVDGLLQYILSAEPQIKSDIAVKIAILTEKYATDINSLTSNINDDEIWQRLCQIVVNNPSLHRITCERLVDYLCKKASEAIIKAAAFINFNPTSPLLWFKAIDLESTTVNKKALQEIPRDEGLWKLAVSFEADAQVIKMLEKATQFIQSMDLLTAYTNQSYHNAKMTLNSFRKILPQEPEIWIISTRLEERNNDKLSLLKEGLLELATLWLKRAEALNDAPSEIDNPVRARSILDRGLLKNPDDVLFYKFPSNALLWVEQIKFNKSSLKKTIFQDALRRTQNDHRVLLEIGVSFYAEAQYETSLKWLERALKKCSRYGDTWVWLFRTYARLGKDVDLYNMFDQCEPTYGPKMQYCTPMGVNLETARFQDFEENGSRTSLFLNLANDPTIEEYQTERHVLTILTDMSSREVSAAREEVPGRYPGYMYTDLSTIYERAGRVEGRNGSITQIPILTMPNDAAMKAVVGEEALSIEDKLSLEFLEKFEKTFITQGAYEDRTVFESLDQAWSLLRIYPKEMLNRISPKILDEFYDRAEEDPDISSIGYHQCRWNYNDEMDVLTVDSQMDAHMIPYDFIWLDLEYTNDKKYFTWKQHSFPNPKRLLSKLKKLGRNLVVLIDPHLKDYEISDRVINENVAVKDHNGNDYVGHCWPGNSIWKFFFRTNLWSIFDGPETTAPKDLIHDNYIEERSVHNIYGEATYDAIKSIPSRPFLLTRAFFAGSQRTAATWTGDNVANWDYLKISIPMVLSNNIAGMPFIGADIAGFAEDPTPELIARWYQAGLWYPFFRAHAHIDTKRREPYLFNELKSIREIMHLVNPNAPFPEEELTEEMKEALDLSIENVRKSDAVAAMAYGTETIPKVDKILGPGNQFVTAAKMYVQNDCSIDMPAGPSEVDGYEEALEMSNQYAPEHLILQIANANDYVKLVDNAGSVFVMVVDALLAVKTQNSKGEIKYPVKAVNVLKAHGKSATESLLVPGYALNCTVASQAMPKRIANVKIACLDLNLQKARMAGVQINIDDPEQLEQIRKREAGIVLERVKKIIDAGAQVVLTYLGLRGANHDSLSKSLKSALEACVTSLEKLGATVNKVKPASIVDPNQYVNAAKKACNELKKFADQFENEANWKVHYQTTGPEIAHQTGNIDAFIAGCGVAKFLKAKIHVVLADPQGSGFYNRVNYGVDYVEKEGTTIVEGIGLNRITHNFHMGEKFIDESIRVNDNQAIRMAKYLSVNDLEKDSEILPKPNERNILITSALPYVNNVPHLGNIIGSVLSADIFCKGRNYNALFILEEGVTPRQLCDKYHTEIAQHIFTKLNSNGYLEEQSMKQLYCPVHADRYVEGEDARGDQCDKCGALLDPFELINPRCKLDDASPEPKYSDHIFLSLDKLESQISEWVEKASGNWSKNSKTITQSWLKDGLKPRCITRDLVWGTPVPKYDKVLYVWFDATIGYVSITSNYTKWKQWWNNPEVSLYQFMGKDNVPFHTVVFPGSQLGTEENWTMLHHLNTTEYLQYENGKFSKSRGVGVFGNNAQDSGISPSVWRYYLASVRPESSDSHFSWDDFVARNNSELLANLGNFVNRLIKFVNAMPEIGEKINKMLNAPALIDDRFHLAILGHNINKAEYLFQRIDEKKIDEWRAKYGGQLNHIYKEHLDQGFTRPKVLIVVPTREVAYRVVDKIISKSGIDQVDKKGKFYDQFRDDSLPPKSKPKSFQHIFRGNTNDFFVVGLKFTRKAIKLYSNFYQSDIIVCSPLGIQMILENTDRIRMWYINEQAKNRSLFQQGRLKVMLYTERISLAMKIMNTALREDFGYKDFIWVFSGRRGAHCWVSDKRARALTDVQRRNVLDYVNVIDRNTDKRALYHPHLARSLEQLKPFFVSIMLEEQNPWEDDQAIQTLLPALYDKQLIDSLKKYWLDNPRSSKEKWNDIDQHIIKLRECKEDLVLMTLYPKLDVEVTKQTIHLLKAPFCIHPATGNIGLVEQKKDKFQNCIIDTPGQIECFVWSASGAIITESFASSFPTVIAYIVDTPRNSSPTTFMSNMLYACSILYKTKLPMIVVFNKTDVCKAAKEWMTDESFQAAIKEDYMSSLVNSMSLMLEEFYSQLDVVGVSSFTGDGFDEFMQCVDKKVDEYDQYYKQEREKALNLKKKKRRRIHVLKNIHRGGVTQATFLNGQPIIVTSGGDNSLKEYVFDVVQPPRYLRSRGGHSQPFMLSASKDRSHKKQDGKSKFPEIVALAIENARIGEWENIITAHKDEKFARTWDMRNKRVGRWTDTTDDFVKSGILRKKYRAVTGISLDGMNRKMVSCGLDGIVGFYAPITAMVYHRSSDLFALALDDLSIVVIDALTQRVVRQLWGTWDLPTGGCIDGIIVDNVATNVPSTSVPMRQIIKILPNRQSMLFSATQTTKVEDLARISLRPGPLFINVVPETDNSTADGLEQGYVVCDSDKRFLLLFSFLKRNQKKKIIVFLSSCNSVKYYAELLNYIDLPVLELHDVAARGLDTAKDGYRSYLQAYASHSLKTVYQIDKLDLAKVAKSYGFPVPPKVNIGASTPTKRRLFGIHPSDKITAHELYKHGKIIIQDRASCFPAHNPGVIDSDPERAKGSGPRRGRHKKQAAPPTLQGDEVSDRKKKKSKPFKKSRKEEDKDKSLFDDEENEEAEEMELENMQADGAEGEANEIALAQTLVNRVPIGATPEYLAGHYILLGCTNTIVCNYDAREFPKVIGGFDRILLDAPCSGTGVIGKDQSVKVSRTEKDFIQIPHLQKQLLLSAIDNSKHGGVIVYSTCSVAVEEDEAVIDYALRKRPNVKLVDTGLAIGKEAFTSYRGKKFHPSVKLARRYYPHTYNVDGFFVAKFQKIAKEKETAARKEALFEDEEDDKYIEKSVVLDLENPCKRFEVFTFPEYYSTARVMGGLKNGVLYQGNIQISEYNFLEGSVSLPRFSKPVLIVGQKNLNRAFNGDQVIVELLPQSEWKAPSSIVLDPTAKVVYIQRRSWRQYVGQLAPSSVDPQSSSTQNVFVILMDKCLPKVRKYPLGHFVRDWKAPTDYIYGNSLLNRIFVDNKIIVTAKPSALMYEQLEKEKSDLIKQREAEVLLKRLNNAKNINDRPIPLLQKFENPLFIHLNSLLPYFNMFDELFSMPMVELSFEEVVAKLKSETIDAQINKDLINFKIQCRAGGILLENYLNSIVEWKRNGNVMLSSLTNRNLYSRSLKKSTDPLFVEAKLQEIFAKEILPRIETMRKQLRFNKFHILVLGDISKDDVYEPWNPLIKCLNIPPALDTISSICPGEAIITTPSESAYMNLITSIPFNYHDPEYAIVSLASEYLECVEGPFWKGIRGAGLAYGASMLKLCEINSWGFNIYRGADIIKCYEVGKQIVSGAIQGMFDFNDPSFDIQGKEIKRSTLDELIEFLVTNRFTYTNEMYAHVVNMFKINLFRPILKLLEERDCLKTTLHRIYGKFLSLRSFIRRSMNNIFLQFIYETEKFNGVAELLEILGSIINGFALPLKEEHKVFLVRILIPLHKVRCLSLYHPQLAYCIVQFLEKDPLLTEEVAEKVSYWNNEYFLNLCIENAEVILPIIFPALYSWNAMAFKALKIFLETNPVLYENCNALYLSTQQRKVQREENWSKLEEYVKNLRINNMNNWSKFSEYGDPYLHNTIGSKLLEGDFVYEAERYFMLGTHDSMIKYVDLLWDDSTVAEFHYLDKSELEFGQENIKQTNGFLSSPELARDLYPDVENIIKSRDPFLLKKALQCAAKLIFKDVSLLEIFIEDITKILSSHSHGVLSPLSLPGYDVQGICDPFLQCEIIYTLKLYFQVLDYKDNFCDLLTRIATNDSTKNSGQYETVKTIDLNQPLRVLGINILAKFLAGKDNNTKYVSLLKVVPHRKHCLQDTDVLELSFAILDDSNLVELVNELMKFLAKQDEDSKDLIIYTIDHLIDTFDTDESWKLDVFFNILKLVGSFINYEKINDILIIINNTQSDKSEFLRKILTISLNGTSAEGWQLVLIWCIGEYGDLVLEGNITDYLLTQELYTATNLIINYIAKNIEK
S.cryophilus         IYMLGYPIFGHLEAVKLLTAAKYSEKQIGYLAVALLLNENHDLIRLVINSIKKDLLSLDSYKNSIALHAVANFGGREMCETVYPEVQQLLMSALSLLHIYRCRISTKRTLIHVLDRMLSIIETQHLNAINAILFEAIKLAFAIDDSGSLKCMNCLGKMIADKEANVRYLAFDTTAYLISCGHHIPSLKTHKELILSSLRYKDVSLRKKSLELLYMMCDAENSKSVVDDLLMYLPYLDSVSQEDLISKVASLTEIYADDYKRVAGRSVNDDVWHQFVRVIVNNESTQQYSVRRLFKLLQSDTHECLVRSGCYVRNLPHSVTLWLEAERLETQVSAKKALELNPTSVGLWKEAVNLEEETNARILLARAVELIMSIDLWLALARETYKNAQKVLNKARQTIRTSYEVWIAAARLEEQQGSRVKIMARGVAELLQRWLHEAEKCEKEGAAKETIVRARVVLDRAKVRNPKNELLWECPSSGLLWSEAIWLEPRAQRKTRATDALRKCESNSYLLCTIARMLYSESKPEKAHEWFMKAIKADQDNGDVWVWFYKFSLEIGTQQEVIRNCETADPRHGYKNARKSIMGVNLETARFRDFEENGSRVTLFLNLANDPTIEEYQTDKHVLTILTDMTSREVSAAREEVPGRYPGYMYTDLSTIYERAGRVEGRNGSITQIPILTMPNNASMKSVVGEEALSQEDRLALEFLGKFEKTFVNQGAYENRPITETLDLAWSLLRIFPREMLTRIPKKILDQYYTRSKDVIDLFSIGYHQCRWNYFSEEDVQNVDNTFNEVDMPYDAIWLDIDYTSGRRYFTWDEATFPHPQETLKKLDSNGRKMVVILDPHIDNYFVSKELLENGFTVKDSSGVNYNAECWPGDSVWGSLYSKNLWSVFKGPETSMHRDAIHHGGWEHRDIHNLYGNSTYRGMVKRGVRPFILTRSFFAGTNALAASWIGDTLGTWEHFRGSLATVLTNGVAGMPFSGADVAGFFGNPDPELFVRWYELGIFYPFFRAHAHIDTKRREPWLYGEYTSMRNIRKIVEPKAPFNESKVDPRIREDIDIAYNNIFAKDAVAAMAYGLPGVPKVNKIFGPGNQFVTAAKMHVQNDVAIDLPAGPSEVDSTDEAFEWSNLYGPEHLVLHLKNASSQLPKVNNAGSVFVMAVDAMLSVKSVNPKGETRYPVKAVNVLKAHGRSSRESVLVKGYALNCTVASQAMKTRIQNAKIAILDIDLQKTRMAGVHITIDDPDQLEKIREREVMITLERVKKILNSGANVILTYLGYRGPNHDALSKSLKSAVEACIQAKEKSGAHVQRVPPAPIVDRNHFVNSAQDHALRHTKFSNQFENPANWQAHYKTTGPEIWRQCGKLDAFVAGSGIAKYLKSEKKICLADPPGSGLYHKVLHGVDLAEREGTTIVEGVGINRMTRNFSIARPHIDYAYRVTDEQAVAMSRYLIVNDLPRSEKLLPKANEPNILITSALPYVNNVPHLGNIVGSTLSADVFHRARNHNTLYILEEGVSPKKLCDKYNTEIAQHIFKKLNENGFMSADSMTQLYCEVHADRYVEGIDARGDQCDKCGCLLNAFELIEPKCKLDGSKPVKRETSHVFLSLDKLQPLVETWATEAAGKWTVNGRAITESWLKEGLRPRCITRDLKWGTPVPEFDKVLYVWFDAPIGYISITAKYTDWEKWWRNPEVKLYQFMGKDNVPFHTVIFPASLLGTKEKWTMLHHINTTDYLNYETGKFSKSRGVGVFGNTAQDIGLSPSVWRYYLLSTRPETSDTMFTWKDFITRHNSELLANVGNFVNRTLKFTTAMPGVGASINKQLNVPAMITDVFSLPLLGHRIGEPEYLFTRIDEAMEEKWRIKYGGTLNHVFKEFRDQGYTRPKVLVLLPTRNSCLEFINTLISYSGADQVANRKRFEDDFTIEEVISEKKPEDFRYLFAGNTDDMFRIGVKFTRKTIKLFSQFYNSDIIVASPLGLRLAIGNKGRVRPWYLDQQAKARTLFYQAKSKIMLYTERITVAVEIIDVALREDFGFNHILWVYSGRRGIHAWICDEMARSMDDRSRKMIAGYLQVVNPQGGVRNLLHPHLSRSLDILKSVFAKVVLEDQDPWVSEVGAENLLKLLPSESLASALRKKWEMDPRASIKKWSDIDASPNVIAHAKQDIVLTYLYPRLDVEVSKHLNHLLKSPFCVHPGTGRLNILEKRAPTVDHILVDTPGQIEIFQWSASGSIISDTLASSWPTCIAYVIDTPRSTSTSTFMSSMLYACSMLYKTKLPLIIVYNKCDVQDAAKRWMSDEEFQQAIVQDYMGSLVNSMSLMLEEFYRHLDFVSVSSVTGEGMDDFLKAVDSKAQEYENDYLPEVERLREIQKQEKRRVNVVYGAHHGPIPKLQFLNGQPLLVTTGPDNSLKEWIFDMDGVPRVLRFRNGHYEPFLLSAATDNTSVTSKARPKLPEIVSMSSSNTREKYWDNILTAHKNDNAARTWSWKNKTLGQHVPTTDGPVRSGILRKSFKPITSIMLDNVNRVLVTSSLDGNLRFWSSITNAIYHHTSDLIAIICDDFGVRIVDVQTRKIVRELWGTWDLPTGHLIDAITTGSVCTGLPSISGPMRQIVKVLPSRQTSLFSATQTTKVEDLARISLRPGPLYINVDSSKDTSTVEGLEQGYVVVDSDKRFLLLFSFLKRNLKKKVIVFMSSCASVKYLAELLNYIDLPVLDLHDVAARGLDSAKDGYRAYLQAYASYSLKSIFDINKLDLAKVAKSFGFAHPPNVNIGASTDKERRLIALDGETSLVNESCYQEGKVIIQDKASCIPAAGNQIIDGNSQRVQGSGEDRGKQKKQGVPPTLEKKRKPAEETAALQPRKKQISEESESSDEFEQAENEAEKEEELTNIHAPCEPGEANELPLAQALINRVPIGATPEYLAGHYMLLGVRNAIVCNYDGRKFPNVLGGFDRVLLDAPCSGTGVIYKDQSVKTNKSERDFDTLSHLQRQLLLSAIDDSKTGGYIVYSTCSITVDEDEAVIQYALKKRPNVKLVSTGLEFGREGFVRYREKRFHPSLKLTRRYYPHVHNIDGFFVAKLKKMEEEHEDAEEESVNFNDEADKAIIEENLIPDLEHPNKRFQGAIYDPHWSTSRMLTCIKNGEVHKGVLNVSTYNFLEGSINVPGFNKPILISGREYLNRAVQGDVVCVQILPQSQWKSEAGEIAAPTGKIVGILKRNWRPYVGHVDNTTVAQKGGSQQTVLLTPMDRRIPKIRRYPEGHFVRAYKVPLDHVYGSDLIRSTFIENHISVLALPSYEMAERVKQETNKTLTDRVNSALGRNLACAKAKNEQKLPLVSSFKQPLYVQFDALKQYLSVFAKYQAAPANVISHEEVVKRLERDVVLFDASKYSFYLECRVTRENSIINQLLADIPYQKRDAEYVLPSYVDIRLYNNSLKYSLNTLSQEKVLRELRQSEVFSAFDDLRNHLLSMCPRVHVIGDILGNDAASSWTNFVSQILSSPRLYLQENEFPSSTIIPMPNESSDLVVAIPGIKSWNDPDLPIIVLIANYLGLMDGPFWNRIRGSGLAYGFNMGIDIDGGLLFYSILTSSDVYRAWSSSKDLLSGKLESLFDFNDPSTDLYGKEVKREALQDLMDLVSVRKEAIDESLYPSIVHMFSVNVFRPLRKLLVERDFLKTILHRIYGKFLSLRAFIRRSISNLFLQYIYENEQFSGIAELLEILGSIINGFALPLKEEHKVFLSRVLIPMHKAKSLALYYPQIAYGIVQFVEKDSSVTEEVAERAYFFNNDYFVHLVEENVDVILPIIYPALFHWNSMVCNVLKLFMDINPSLFDEVDSEYSEREKEEQERKERWLILESIATENASKMLLEWTSTGPQGDRDVHASVGIMFMKWGDPVAAERHLVLGNEKCPALYAEMLYNDEDPALFKYPKESALAKEDVGITQPNGNIASPELARDLSNIISKLCSSSHNYVSKKALLCALRVVQKEPELADLYIHNTEDLLDSKSHGVIPRFAQSELNIGNVSDPFLQIKILQILSVFAQDPSINDRISDILAQVCSNDSSRNAGNYQAVRTINSDSSLRVLGVNILAKFLGNRDNNTRYVALKRVVNHRSSCLYDVDILELSTFLVNETNVRFMVRELLTYLDTVYDDIRSKTAQYITEVTNAFAPNKRWHFDTLLRVFKSAGNFLSESALSTFLRLIASAPDLHEYALFKLYAALKSDMSQEALTLAALWVIGEYGQYLLSMNVLDLIEELIGTNFAQASIQYGSSSLSR
S.japonicus          IYMMGYTVFGHLESVNLLSSNKVREKQVGYLATAFLLHENHELIKLVINSVKKDLMSTNPIHNSFALNAVANIGGQEMCEAVYVDVHKLLCSPLAMLHIYRLRVALQESLHTVLARIISVPNIQQTNALHAILFDAIRLIYINEPNETLNTTKLLSEMIASKETNIRYLSFQLTASLISNGFKMPFLKKHKDLILSSLKYKDVSMRKKSLDLLYAMCDSENSKVIISDLLQTFPYLDTTTREDMVLKISVLTETHSKDSKRLGGDSVSDEVWKRLIVIIMQRPEIQKYAVTSLFKLLQSDVYDSLIKIGGYVRNLPNSIALWLQAAKLENQVTTKKALEVNSTSVRLWKEAVNLEEDESARVLLARAVELIMSVDLWLALARETYENAKKVLNKARKTIRTSYEIWIAAARLEEQQTERVKIMARGISELLQRWLQEAEKCESEGARRNSIVRARVILDRARVKNPKNELLWECPSSGLLWSKAIWLEPRAQRKTRATDALRKCEHNAFLLCTVARIFWIERKLDKARNWFFKAIKADQDNGDVWAWFYKFSLEVGTKEEVLTNCTTADPRHGYGNARKPIMGVNLETARFQDFEENGSRVTLFLNLANDPTIEEYQTEKHVLTILTDMSSREVSAAREEVPGRYPGYMYTDLSTIYERAGRVEGRNGSITQIPILTMPNDASMKSVVGEEALSQEDRLALEFLDKFENTFIAQGAYETRTIEETLDLAWTLLRIFPREMLNRIPKKILDQYYSRSTRSKDLFSIGYHQCRWNYMSQEDLESVDSKFDEVDMPYDVIWLDIEYTDGRRFFTWNENFFPHPDSMAEKLNETSRKLVVLIDPHLDNYFVYKDITENDFCVKDANGNNYVADCWPGKSVWGRMYDKNIWSIFTGPETSMIRDTIHAGGFEHRDIHNIYGKGTYDGLRVRKNRPFILSRSFYAGTNSLAATWIGDTMGTWEHLRASLSTVLTNGIAGMAFCGADVGSFFGNPDAELFVRWYEMGIFYPFFRTHAHLDTKRREPWSYGEYTSMRNIRKLVTPKAPFPRHNISEQTKRDIDTAYNNIHAKDAIAAMAYGTQSLVKVHKIFGPGNQFVTAAKMHVQNDVAIDLPAGPSEVNTVEEAFEWSNLYGPEHLVLHLVNAASYIPKIQNAGSVFVMVVDAMLSVKAINPRGEVRYPVKAVNILKAHGRSSTESVLIKGYALNCTIASQAMKTRIQNAKIAVLDMNLQKARMAGVHVTIDDPDQLEKIREREAAITLERVKKILNAGANVILTYLGSRGPNHDSLSKSIKSAVEACIQAQEKSGADVHRVPPAPIMDRKNFVNIARDKAKELTDFANQFENLANWRAHYETTGPEIWRQCGRVDAFVTGSGTSRFLKEKNLVCLSDPPGSGLYNKIVNGVDIREKEGTTIVEGIGLNRMTRNFSIAEPLIDWAYRITDAQAVQMSRWLVHNDLPEKSGVLPKPNSRNILITSALPYVNNVPHLGNIIGSTLSADVFHRARNNTTLYILEEGVSPKELCDKYHTEISQHIFNRLYERDYMEVDSMTQLYCEEHADRYVEGTDARGDQCDGCGQLLNAFELINPTCKLDKTTPVKRETRHIFLSLDKLQPQIQEWFQKSSGHWSNNGVAITDSWLKEGLRPRCITRDLKWGTPVPEFDKVLYVWFDATIGYISITANYTDWKQWWKNPEVKLYQFMGKDNVPFHTVIFPGSLLGTDEKWTMLHHINTTDYLNYESGKFSKSRGIGVFGNNAKELGLSPSVWRYYLLASRPETSDTMFTWKEFITRHNSELLANIGNLVNRVVKFTTAIPATSDSIYKQLNAPALIPDEWTLDLLGHRIGNAEYLFTRIDESMEEVWRGKYGGSINHVYKEFRDQGYTRPKVLILLPTRNACLQFVETLIQFTGAEQVENRKRFSNEFSIEEVISEKKPEDFRQLFAGNTDDMFRLGIKFTRKTIKLFSQFYNSDIIVASPLGLRMAIGNKSRVRPWYLEEQSRARTQFYQNRKQIMLYTERMTVAMKVLDTTFREDFGFEHILWVYSGRRGIHAWICDEKARQLDDRGRRMIAGYLQVVDVQGGVRGLLHPFISRSLELLSESFAQTILREQDPWRSEEGAERLLKALPDKGLVAALRKKWSVDLRPSISKWADIDSDPVTLKNAKQDIVLSYMYPRLDVEVSKHLNHLLKSPFCVHPGTGRLNILEKRAPSVDHILIDTPGQIEIFQWSASGSIICDTLASSWPTCIAYIIDTPRSTSTSTWMSSMLYACSMLYKTKLPLILVYNKCDVQNAAKEWMVDEAFQQAIRKDYMSSLVNSMSLMLEEFYRHLDSVQCSAVTGEGMDDFLEAVNKKVEEYEKEYKPEIERLKKLSEEERKRLNVQRGAHNAAVSKVQFLNGQPLLVSSSADNTLKEWLFDMDGAPRLLRLRAGHQAPSIISVSSDRSSITSKARPKLPEIISFASSNAKEKYWDNVLTAHKGESVARTWSWKNKALGTKMQTTDEPVQSGIKRRTFRPITAVMLDNVNRVLVSTSLDGIMRFWSAITHAIYNHSSDLVAVACDDFGVRVIDVQTKRIIRELWGVWDLPTGHLIDAFATPNVCTSLPSVSGPMRQIAKVLPSRQTMLFSATQTTKVEDLARISLRPGPLYINVDAGKDTSTADGLEQGYVVVESDKRFLLLFSFLKRNLKKKVIVFMSSCASVKYMAELLNYIDLPVLDLHDVAARGLDSAKDGYRSYLQAYASYSLKSIFDINKLDLTKVAKSFGFATPPSVNIGASADKERKLLALESNISFVGNELYEKGKIIIQDKASCFPAAHGMIIDGDAYRVKGSGPDRGRQKKQGVPPSLPVQKKRKLEAEKPVASRKRKLAEDEQASSNDDEANEEEQEEELTNVVAPCEPGEANETPLAQALINRVPIGATPEYLAGHYILLGVRNTIVCNYDGRKFPEVLGGFDRVMLDAPCSGTGVIHKDQSVKANKTAHDFDMLGHLQRQLLLSAIDESKTGGYIVYSTCSITVDEDEAVIQYALKKRPNVKLVSTGLEFGREGFTRYREKRFHPSLKLTRRYYPHVHNIDGFYVAKLKKLEDEHEIAVSDNLGFNDEADKEIIEASLVPDLENPNKRFEGTLFTQHWSMSRMLTCIKNGEIHKGIVNINPYNFLEGTVSVLGYDKPVIILGRSNLNRSVQGDLVAIEILPQSEWKTETSEIADPTARVVGILKRNWRPYVGHVDMASVANTGSSQQSVLLTPMDRRVPKIRRYPEGHFVRAWRVPHCHAFGPDLLRKWIVDAKVTIKSRPSFEFAQKLKQEQEERVQQAVEKELGRQLELAKQANETRPPLIRNFAYPWYIQFDHLKDYLGVFARYQVAPANGLDHEQLVRRLERETVSHDVNEYTLVAMVRVLSSDSVVGQLLSEVKSQFRNPEHVAPAFANTVLYNHSLRYRLSLIQQRRVLEQLRAETLIRDLELLRKELLPENIRLHVYGDVLQKEPVKQWQGWLTSKSENGDFLSSSVFESTGLVIPMPTESSDIIHAVRGPKDWTDPQLPVIMLLSSWVSIFDGAVGTAIRGAGLAYGYHLSIDVEGGIIYFVVNSSPDVVQAWSSLKELFANSLDTIFDFTDPSSDLASKEIKREALQQLLEYITNNRNVLTPALYPHIVHTFAVNLFRTITRLLSERDLLKTTLHRIYGKFLNLRCYIRKSMNFVFFQYIYEQERFNGIAELLEILGSIVNGFAIPLKEEHKTFLTRVLIPLHKAKTLYLYHPQLAYCIVQFLDKDSTLTKDVAERACLWNNEYFTSLVSDNLPTILPIIYPTLYHWNSMTYGVLRMFIDLNPALFDKVVTEHQRQKRMQSERTKAWENIEDAAEKNLDKLLIAWSKSTPSGDEDVQDAVANAFVKWEEPEKAESHFVLGNSQSPLSYGHMLYQKTDAGVFTYAEQEASEKGEKHISQGNGSIASEELARDLSNDINELILRDKVSIRKKAILCAMKVCQKLPELTELYVDRVIQQFSVRSQTVIEVFKKDENNIGNIGNPFLQVKLLRFLAIMAKDQALSDEMAEILTHICTADTSRNAGDYEAVRTIEASSGLRVLGVNILGKFLSNRDNNTRYVALKRVVGHRTECLYDADILEFASYLVNDTNVRFMVKELLAFLEVAPVELKAKTTAELSQAISTFAPNRRWHFDTLLQVLKTAGNFASEDIVYHFLRLIASAQDLHEYAVFKLFAALNKDISQNALTIAAFWVIGEYGNMLLSPKVIDLYEQLRSTDPKNTIIQFGSTERQR
S.kluyveri           IYITTNTLFGLEECCQLLKSTSYSEKFIGYMSLELFFQHESKFSEHALPQVKLDLASKDDDIVCLALNFIGVLGKHNFTEALINDVFQVLRSPLTFLTLLKVSLATLGKLRMVVTRAIELADVLMRTVQNTVLFSLVNFASKLDPSPEANSVNALCSLLDSNETNTRYLTLDSLVKLCSVSGKLNAVKKHLAKLFTLLKERDSSISRKVLDLLYTLTDGENVEFIVGELLSFMDSADHHIKEDIAVKLAILTEKFARDSNSLTNNFNDDDIWQRLVQIVVNNSDLHKLTCDHLIEYLYDNASESIVKSGAFIKFNDQSLDLWLKAIELESEDFNKKALQHLPESETLWKLAVQYENDIEAVKILVKATELVKSMDLWMALVSQSHSEARKTLNSARKLMPGEHQVWILAAQLEERGAHKLNLLTKGIKELLTIWLFEAERIEEEAYEQEKPTIARSDFDLAIIKNPDSDLLYKFPKSAHLWVENMKVAKKSLKRSMFQDALKNTENACQVLVEIGVSFYNETQYDKALKWFERSTKTNPQQGDSWVWLYRCYLKLEKDRELLSNVDETEPRYGKKTQYFKPMGVNLETARFQDFEENGSRTSLFLNLANDPTIEEYQTERHVLTILTDMSSREVSAAREEVPGRYPGYMYTDLSTIYERAGRVEGRNGSITQIPILTMPNDAAMKAVVGEEALSIEDKLSLEFLEKFEKTFISQGAYEDRTVFESLDQAWSLLRIYPKEMLNRISPKILDEFYDRAEDDDDLSAIGYHQCRWNYNDETDVLTVDAKMDKAQIPYDFIWLDIEYTDEKKYFTWKRDSFPNPQKMLTKLAQLGRNLVTLIDPHIVGYEVSETVEREDSAVRDHDGNVYHGHCWPGESIWKGFFKENLWSIFSGPETTAPKDLVHYGGVEERSVHNLYGEATYNALKEHDERPFILTRSFFAGSQKTAATWTGDNVANWDYLRISIPMCLTNNIVGMPFIGADIAGFSGNPSDELLIRWYQAGLWYPFFRAHAHIDTERREPYLLSNVKSIREIMHLVNPEAPFPADELTEEMKEALDLSMENVRKSDAVAAMAYGTESVPKVDKILGPGNQFVTAAKMYIQNDCSIDMPAGPSEVDTYEEAFEMSNKYAPEHLILQIENAQDYVKLVDNAGSIFVMVVDALLAVRTQNSKGEIKYPVKAVNVLKAHGKSARESLLVQGYALNCTVASQAMPKRVGNVSIACLDLNLQKARMAGVQINVENPEQLEEIRKRETGIVLERVQKIIAAGANVVLTYLGTRGPNHDSLSKSLKSALEACITSPEKLGAEVNKVKPASIVDPNQYVNASKKACDELNQFADQFENEANWKVHYKTTGPEIYKQMGDIDGFIAGCGVSQYLKEKLRVVLADPQGSGFFNRIKFGVDRVEKEGSTIIEGIGLNRITKNFHHGESNIDDAIRVTDDQAVKMAKYLSVNDIDQDAEILPNEGERNILITSALPYVNNVPHLGNIVGSVLSADIYCKARNYNTLFVLEEGCTPRELCDKYHTEIAQDIFNKLNANGYLEEQSMKQLYCPEHADRYVEGEDARGDQCDKCGGLLDPFELINPRCKLDNATPEPRYSDHIFLSLDKLESRVTNWNEKACGAWSKNSKTITQSWLKEGLQPRCITRDLVWGTPVPKFEKVLYVWFDAPIGYVSITANYTNWEKWWKNPEVSLYQFMGKDNVPFHTVIFPASQIGTGDNWTMLHHLNTTEYLQYEGGKFSKSRGVGVFGNNAQETGISPSVWRYYLASVRPESSDSQFSWNDFVARNNSELLANLGNFVNRLVKFVNAMPETAELIFKMLNAPALIEDKFNLYILGHNINKAEYLFTRIDEKQVDEWRNKYGGKLNHVYKELLDQGFTRPKVLIVVPTRDVAYQIVTKIIEKSGLDQVDKRGKFQDQFFDASLPPSSKPKSFKHIFKGNTNDFFVLGAKFTRKTLKLYSNFYQSDVIFCSPLGIQLILENTDRIRMWYINEQATNRALFQQGKVKVLLYTERISLAMKIINIVLEEDFGWEDFIWVFSGRRGAHCWVSDKRARVLGDIHRRNVLDYMNVVDRNIDKRNLYHPHLSRSLNILKPHFVEVILREQNPWENDEAFTSLLPALHDKQLIELLRKYWKENPRSSEQKWGDIDLFIARLRECKEDLVLATLYPKLDIEVTKQTIHLLKAPFCVHPATGNIKLVENKRDKFEHCIIDTPGQIECFVWSASGSIITESFASTFPTVIAYIVDTPRNSSPTTFMSNMLYACSILYKTKLPMIVVFNKTDVCKAAREWMTDEAFQEALRQDYMGSLINSMSLMLEEFYSQLDMVGVSSFTGDGFDEFLVAVDKKVDEYEKYYKVERERILKEKEQKRRRIHVLKNIHKGGISKACFLNGQPIIVTSGGDNQLKEYVFDVVQPPRFLRSRGGHSQPFLLSASRDKSHKSKDGKEKFPEVIAMSIENARQGEWENIITAHKDEKFARTWNSRTKRVGRWTPTIDALAKSGLQRKKYKAVTGVAIDGMNRKMVSCGLDGLIGFYAPVTSMVYHRSSDLFAVALDDLSIVVIDAVTQKVVRQLWGTWDLPTGGCIDGVRLDSVATNLPNASSPMKQIIKILPNRQSMLFSATQTTKVEDLARISLRPGPLFINVDSGKETSTVEGLEQGYVVCESDKRFLLLFSFLKRNQKKKIIVFLSSCNSVKYYAELLNYIDLPVLELHDVAARGLDIAKDGYRSYLQAYASHSLKTVYQIDKLDLTKVAKSYGFPVPPKVNIGASTPAKKRLFGVHPADKITSHELYKRGKIIIQDRASCFPAHNPTIIDSDPERAKGSGSRRGRAKKQAAPPSLSGSEFKKNKKSKKIVQQEAAAEEDANKSLFDDEENEEALQKELEQFQADGAEDEANEIALAQTLVNRVPIGATPEYLAGHYILLGCHNTIVCNYDAREFPKVIGGFDRILLDAPCSGTGVIGKDQSVKVSRTEKDFMQIPHLQKQLILSAIDHSKTGGVIVYSTCSVAVEENEAVVNYALRKRPNVKLVETGLAIGKEGFTSYRGKKFHPSVKLTRRYYPHTYNVDGFFVAKFQKIAKEKEAAARQEALFDDEQDEKYIERSVVLDLENPCKRFDGFTYPDYYSTSRIMGGLKNGVLYQGSVQISEYNFLEGSISLPNFSKPVLVMGQKNLNRAFNGDQVVVELLPQNEWKAPSSIAVDPTARIVGITRRSWRQYVGQIAPNSVDLKNGGTQNVFVVLMDKCLPKIRKYPLGHFVRDWKAPTDFLYGDDLLENLFLANKVVVLGRPSAEMYARLEREQAERIQKRKRDDLQEKLESAQKHNNQPIPTLAEFVNPLFIHLDTLLPFYHIFCELFSMPMEGVPYEDVVSQLKSETVDSQITRDLIDFRIQCRAKNVLLEKFLNSIVELKREGDLMMHSLINRHFFSRTAKKSTDELFVEELLGDVLDEKVLPRLNTMREQLRFRKFHILVFGDVEKGNVYEPWTELVGRLEVPPLAESLSLLGPRDAVITTPSESSYMTALTSMPLDYHHPDFAPITLAAEYLQCVEGPFWKGIRGSGLAYGANMAKMTESNALGFSVYRGADIVKCYQKAKAIVSGTVKGMFDFSDPSFDIQGKEIKRVTLQELIEFIVTNRFAYTEEMYEHVVNMFKINLFRPILKLLEERDCLKTTLHRIYGKFLSLRSFIRRSINNIFLQFTYESERFNGIAELLEILGSIINGFALPLKEEHKVFLVRVLIPLHKVRCLSLYHPQLAYCIVQFLEKEPLLTEEVAEKVSYWNNEYFLNLCIENGEVILPIIFPALYSWNAMAFKALKIFLETNPVLYENCNSLYLTSQRRKEQREESWNKLEEYVDKLKIDGMNNWSKFGECGDSYLHAVIGTKLLQGDHVYEAERYLVLGTHDSMEKYTELIWQQLAVGEFHYSDSNELEYGQEGIKPVNGSLTSPELARDLYPDVENILKSRDTYLLKKALQVAAKLIDRDVSLLEVFVSHTNHLLDNRDHGVLNDLVKPEFDVNGTCDPFLQVEILYTLRLFFQTMEYRDKLNDLLTQIATNDPTKNSGHYEAVRTIQSDQSLRVLGINILAKFLTSKDNNTKYVSLLQVVPHRKRCLFDADVLELTFAILDESNMKSLVEELIVFLQSTDEDDKDLIVYTVEHLVNTFAIDERWKLDVAVRMLKTVGEYITLEKIGDILIMINNVDNFKKEIVVQVLNIALDKQNDEGWKLVTVWSVGEYADLVLGNGLTQYLVNLNNLYANRTLVSYVPNSIEI
S.kudriavzevii       IYITSNTLFGLEQTVELLKSNSFSEKFIGYMTLELLYEHKEKINDEVNYQLVKDLSSSDDNFVMLALNFVGVVGKLTYNDDITTGVFKILRSPLSFLALLKVSLELLNKLRKCVSVAIELGDPMERIVQNTVLFSLINFASKLDPSDEANSVSALCSLLASKEINIRYLTLDSLVKLCSSSGKIDAVRKNLDMIFHLLNERDSSIVRKVVDLLYTFTDAENVKIIVDGLLQYILSAEPQIKSDIAVKIAILTEKYATDINSLTSSINDDEIWQRLCQIVVNNPSLHKLTCEQLVDYLCKKASEAIVKAAAFIKFNPASPLLWLKAVDLESTTINKKALQEIPRDERLWKLAVSFETDTQAIRMLEKATRFIQSMSLLAAYINQDYHDAKMALNSSRKVLPQEPEIWILAALLEERNDHMLNLLKEGLLELITLWFNRAETLSDTPAEIDNSIRARSILDRGLLKNRNNVSFYKFSNNALLWVEQIKLNTSSSKKIIFQDALKRTQNDYRILLEIGISFYRETQYQTSLKWLERALKKSPEYGDTWVWLFRTYAKLEKDADLHELFDQYEPIYGPKMQYCTKMGVNLETARFQDFEENGSRTSLFLNLANDPTIEEYQTERHVLTILTDMSSREVSAAREEVPGRYPGYMYTDLSTIYERAGRVEGRNGSITQIPILTMPNDAAMKAVVGEEALSIEDKLSLEFLEKFEKTFISQGAYEDRTVFESLDQAWSLLRIYPKEMLNRISPKILDEFYDRADEDADMSSIGYHQCRWNYNDEMDVLTVDSQMDAHEIPYDFIWLDLEYTNDKKFFTWKPNSFPDPKRLLAKLNKLGRNLVVLIDPHLEDYEVSDIVINENVAVKDHNGDDYIGRCWPGNSIWKSFFSSNLWSIFDGPETTAPKDLIHQNNVEERSLHNLYGEATHDAVKSIASRPFLLTRAFFAGSQRTAATWTGDNVANWDYLKISIPMVLSNNVAGMPFIGADIAGFVGDPSPELVARWYQAGLWYPFFRAHAHIDTKRREPYLFNELKSIREIMHLVNPNAPFPEEELTEEMKDALDLSIENVRKSDAVAAMAYGTETVPKVDKILGPGNQFVTAAKMYVQNDCSIDMPAGPSEVDGYEEALEMSNQYAPEHLILQIANANDYVKLVDNAGSVFVMVVDALLAVKTQNSKGEIKYPVKAVNVLKAHGKSATESVLVPGYALNCTVASQAMPKRIANVKIACLDLNLQKARMAGVQINIDDPEQLEQIRNREAGIVLERVKKIVDAGAQVVLTYLGLRGANHDSLSKSLKSALEACVTSLEKLGATVNKVKPASIVDPNQYVNAAKKACDDLNKFADQFENEANWKVHYQTTGPEIAHQTGNIDAFIAGCGVAKFLKAKVHVVLADPQGSGFYNRVNYGVDYVEKEGTTIVEGIGLNRITQNFHMGEEFIDESIRVNDNQAIRMAKYLSVNDLEKDAEILPKPNERNVLITSALPYVNNVPHLGNIIGSVLSADIFCRGRNYNALFILEEKVTPRELCNKYHTEIAQDIFTKLNSNGYLEEQSMKQLYCPVHADRYVEGEDARGDQCDKCGTLLDPFELINPRCKLDDASPEPKYSDHIFLSLDKLEAQISGWVGKASGNWSKNSKTITQSWLKDGLKPRCITRDLVWGTPVPKYDKVLYVWFDATIGYVSITANYTKWKQWWKNPEVSLYQFMGKDNVPFHTVVFPGSQLGTEENWTMLHHLNTTEYLQYENGKFSKSRGVGVFGNNAQDSGISPSVWRYYLASIRPESSDSHFSWDDFVARNNSELLANLGNFVNRLIKFVNAMPEIGEKINKMLNAPALIDDIFHLAILGHNINKAEYLFQRIDEKKIDEWRAKYGGQLNHIYKEHLDQGFTRPKVLIVVPTRDVAYRVVDKIISKSGIDQVDKKGKFYDQFRDDSLPPKSKPRSFQHIFKGNTNDFFVVGLKFTRKAIKLYSNFYQSDIIVCSPLGIQMILENTDRIRMWYINEQAKNRSLFQQGRLKVMLYTERISLAMKIMNTALTEDLGYKDLIWVFSGRRGAHCWVSDKRARALTDIQRRNVLDYVNVVDRNTDKRALYHPHLARSLEQLKPFFISIMLEEQNPWEDDQAIDTLLPALYDKQLIDSLRKHWLDNPRSSKEKWNDIDRHIGRLRECKEDLVLMTLYPKLDVEVTKQTIHLLKAPFCIHPATGNIKLVEQKQDKFQNCIIDTPGQIECFVWSASGAIITESFASSFPTVIAYIVDTPRNSSPTTFISNMLYACSILYKTKLPMIVVFNKTDVCKAAKEWMTDESFQRAIKEDYMSSLVNSMSLMLEEFYSQLDVVGVSSFTGDGFDEFMQCVDKKVDEYDQYYKQEREKALSLKKKKHRRIHVLKNIHRGGVTKATFLNGQPIIVTSGGDNSLKEFVFDVVQPPRHLRSRGGHSQPFMLSASKDRSHKKEDGKSKFSEIVALAIENARIGEWENVVTAHKDEKFARTWDMRNKRVGRWTDTTDGFAKSGILRKKYRAVTGISLDGMNRKMVSCGLDGIVGFYAPITSMVYHRSSDLFALALDDLSIVVVDAVTQRIVRQLWGTWDLPTGGCIDGIIVDNVATNVPNASVPMRQIIKILPNRQSMLFSATQTTKVEDLARISLRPGPLFINVVPETDNSTADGLEQGYVVCDSDDRFLLLFSFLKRNQKKKIIVFLSSCNSVKYYAELLNYIDLPVLELHDVAARGLDTAKDGYRSYLQAYASHSLKTVYQIDKLDLAKVAKSYGFPVPPKVNIGVSTPTKRRLFGIHPTDKITAHELYKHGKIIIQDRASCFPAHHPGVIDADPERAKGSGPRRGRHKKQAAPPTLQGDEATDRKKKKSKPFKKSRKEEDKNKSLFDDEENEEAEEMELDNMQADGAEGEANEIALAQTLVNRVPIGATPEYLAGHYILLGCTNTIVCNYDAREFPKVIGGFDRILLDAPCSGTGVIGKDQSVKVSRTEKDFIQIPHLQKQLLLSAIDNSKHGGVIVYSTCSVAVEEDEAVVNYALRKRPNVKLVETGLAIGKEGFTSYRGKNFHPSVKLARRYYPHTYNVDGFFVAKFQKIAREKETAARKEALFEDEEDEKYINKSVVLDLENPCKRFEEFMFPEYYSTARVMGGLKNGVLYQGTIQISEYNFLEGSLSLPRFSKPVLIVGQKNLNRAFNGDQVIVELLPQSEWKAPSSIVLDPTAKVVYIQRRSWRQYVGQLAPSSVDSQSSSTQNVFVILMDKCLPKVRKYPLGHFVRDWKAPTDYIYGHSLLKKIFVDNKIIVTAKPSAQMYERIETERLNLIKQREVEELLTKLNDAKNINDKPIPLLQKFENPFFIHLNSLLPYYNLFDELFSMPMVELSYEEVVAKLKSETVDAQISQDLIDFRIQCKAGGILLENYLNSIVEWKREGSVMLDSLTNRNLYSRSLKKSTDPLFVETKLQEILEKEILPRIEIMRRQLRFNKFHILVLGDISKTDIYEPWNPLIKSLNIPPALSSISSICPSEAIITTPSESAYMNLITSIPFNYHDPEYAIVSLASEYLQCVEGPFWKGIRGAGLAYGAGMLKLCEINSWGFNIYRGADVIKCYEAGKQIVSGAIQGMFDFNDPSFDIQGKEIKRSTLDELIEFLVTNRFTYTNEMYAHVVNMFKVNLFRPILKLLEERDCLKTTLHRIYGKFLSLRSFIRRSMNNIFLQFIYETEKFNGVAELLEILGSIINGFALPLKEEHKVFLVRILIPLHKVRCLSLYHPQLAYCIVQFLEKDPLLTEEVAEKVSYWNNEYFLNLCIENAEVILPIIFPALYSWNAMAFKALKIFLETNPVLYENCNALYLSTQQRKAQREESWSKLEEYVKSLRINNMNNWSKFSEYGDPYLHNTIGTKLLEGGFVYEAERYFMLGTHDSMIKYVDLLWDDSTVAEFHYLDKSELEFGQENIKQSNGFLSSPELARDLYPDVENIIKSKDPFLLKKALQCAAKLIFKDTSLLEIFIEDITEILCNHSHGVLSPLSLPGYDVQGICDPFLQCEMLYTLKLYFQVLDYKDNFCDLLTRIATNDCTKNSGQYETVKTINLNQPLRVLGVNILAKFLAGKDNNTKYVSLLKVVPHRKHCLQDSDILELSFAILDDSNLVEIINELMKFLAEQDEESKDSVVYTIDHLIDTFDTDENWKLDVFLNVLKLVGPFINYEKINDILIIINNTQSDKSDFLQKLLTISLDGKSAEGWQLVLIWCIGEYGGLISGNTITDYLLNQECYTTTNHIINYIPKNIEK
S.mikatae            IYITSNTLFGLEQTVELLKSNSYSEKFIGYMTLELLYEHNAKINDEVNYQLMKDLSSSDDNFVMLALNFVGVVGKLTYNDDITTGVFKILRSPLSFLALLKVSLELLNKLRKCVSVAIELADPMERIVQNTVLFSLINFAPKLDPSDEANSVSALCSLLTSKEINIRYLTLDSLVKLCSSSGKIDAVRKNLDMIFHLLNERDSSIVRKVVDLLYTFTDVENVKVIVDGLLQYILSAEPQIKSDVGVKIAILTEKYATDIDSLTSSINDDEIWQRLCQIVVNNPSLRRLTCERLVDYLCKKTSEAIVKAAAFIKFNPASAHLWFKAVDLESTTANKKALQELPRDEGLWKLAVGFETDAQAVKMLEKATQFVQSMDLLTAYINQSYHDAKMTLNSFRKVLPQEPEIWIKAALLEERNNDRLRLLKNGLLELRNLWFNRAEALNDEPSEIDNPVRARSILDRGLSKNPDDALLHKFPNNALLWVEQIKLNRSSSKKTIFHDALKKTQNDHRVLLEIGLSFYAEAQYQISLKWLERALRKSPVYGDTWVWLFRTYARLDKDIDLYKMFDQYEPIDGPKFRYCTPMGVNLETARFQDFEENGSRTSLFLNLANDPTIEEYQTERHVLTILTDMSSREVSAAREEVPGRYPGYMYTDLSTIYERAGRVEGRNGSITQIPILTMPNDAAMKAVVGEEALSIEDKLSLEFLEKFEKTFITQGAYEDRTVFESLDQAWSLLRIYPKEMLNRISPKILDEFYDRTEEDADISSIGYHQCRWNYNDEMDVLSVDSQMDAHRIPYDFIWLDLEYTNDKKYFTWKSNSFPNPKRLLSKLKKLGRNLVVLIDPHLKDYEVSDRVISENVAVKDHNGNNYIGHCWPGNSIWKSFFKTNLWSIFDGPETTAPKDLIHDNHIEERSVHNVYGEATYDAIKSISSRPFLLTRAFFAGSQRTAATWTGDNMANWDYLKISIPMVLSNNVAGMPFIGADIAGFAGDPTPELIARWYQAGLWYPFFRAHAHIDTKRREPYLFNELKSIREIMHLVNPNAPFPEEELTDEMKEALDLSIENVRKSDAVASMAYGTETIPKVDKILGPGNQFVTAAKMYVQNDCSIDMPAGPSEVEGYEEALDMSNQYAPEHLILQIANANDYVKLVDNAGSVFVMVVDALLAVKTQNSKGETKYPVKAVNVLKAHGKSATESLLIPGYALNCTIASQAMPKRIANVKIACLDLNLQKARMAGVQINIDDPEQLEQIRKREAGIVLERVKKIIDSGAQVVLTYLGLRGANHDSLSKSLKSALEACVTSLEKLGATVNKVKPASIVDPNQYVNAAKKACDELKKFADQFENEANWKVHYETTGPEIAHQTDNIDALIAGCGVAKFLKAKIHVVLADPQGSGFYNRVNYGVDYVEKEGTTIVEGIGLNRITQNFHMGEEFIDESIRVNDNQAIRMAKYLSVNDLKKDAEILPKPNERNILITSALPYVNNVPHLGNIVGSVLSADIFCKGRNYNALFILEEGVTPRELCNKYHTEIAQDIFMKLNSNGYLEEQSMKQLYCPVHADRYVEGEDARGDQCDKCGTLLDPFELINPRCKLDDASPEPKYSDHIFLSLDKLETQISEWVGKSSGNWSKNSKTITQSWLKDGLKPRCITRDLVWGTPVPKYDKVLYVWFDATIGYVSITANYTKWKKWWKNPEVSLYQFMGKDNVPFHTVVFPGSQLGTEEDWTMLHHLNTTEYLQYENGKFSKSRGVGVFGNNAQDSGISPSVWRYYLASVRPESSDSHFSWDDFVARNNSELLANLGNFVNRLIKFVNAMPEIGEKINKMLNAPALIDDRFNLAILGHNINKAEYLFQRIDEKKIDEWRAKYGGQLNHIYKEHLDQGFTRPKVLIVVPTREVAYRVVDKIISKSGIDQVDKKGKFYDQFRDDSLPPESKPKSFQHIFKGNTSDFFVVGLKFTRKAIKLYSNFYQSDIIICSPLGIQMILENTDRIRMWYINEQAKNRSLFQQGRLKVMLYTERISLAMKIMNTALTEDFGYKDFIWVFSGRRGAHCWVSDKRARALTDLQRRNVLDYVNVVDRNSDRRALYHPHLARSLEQLKPFFISIMLEEQNPWEDDQAIQTLLPALHDKQLIDSLKKYWLDNPRSSKEKWNDIDRHISRLRECKEDLVLMTLYPKLDVEVTKQTIHLLKAPFCIHPATGNIKLVEQKRDKFENCIIDTPGQIECFVWSASGAIITESFASSFPTVIAYIVDTPRNSSPTTFMSNMLYACSILYKTKLPMIVVFNKTDVCKAAKEWMTDESFQAAIKDDYMSSLVNSMSLMLEEFYSQLDVVGVSSFTGDGFDEFMQCVDKKVDEYDQYYKQEREKALNLKKKKRRRIHVLKNIHRGGVTKATFLNGQPIIVTSGGDNSLKEYVFDVVQPPRYLRSRGGHSQPFMLSASKDRSHKKQDGKSKFPEIIALAIENSRIGEWENVVTAHKDEKFARTWDMRNKRVGRWTGTTDDFVKSGIIRKKYRAVTGISLDGMNRKMVSCGLDGIVGFYAPITSMVYHRSSDLFALALDDLSIVVIDAVTQRIVRQLWGTWDLPTGGCIDGIIVDNVVTNVPSASVPMRQIIKILPNRQSMLFSATQTTKVEDLARISLRPGPLFINVVPETDNSTADGLEQGYVVCDSDNRFLLLFSFLKRNQKKKIIVFLSSCNSVKYYAELLNYIDLPVLELHDVAARGLDTAKDGYRSYLQAYASHSLKTVYQIDKLDLAKVAKSYGFPVPPKVNIGASTPTKRRLFGIHPSDKITAHELYKNGKIIIQDRASCFPAHNPGVIDADPERAKGSGPRRGRHKKQAAPPTLQGDEASDRKKKRSKPFKKSRKEEDKDKSLFDDEENEEAEEMELDNMQADGAEGEANEIALAQTLVNRVPIGATPEYLAGHYILLGCTNTIVCNYDAREFPKVIGGFDRILLDAPCSGTGVIGKDQSVKVSRTEKDFIQIPHLQKQLLLSAIDNSKHGGVIVYSTCSVAVEEDEAVIDYALRKRPNVKLVETGLAIGKEAFTSYRGKNFHPSVKLARRYYPHTYNVDGFFVAKFQKIAKEKESAARKEALFEDEEDEKYIEKSIVLDLENPCKRFEAFSFPEYYSTARVMGGLKNGVLYQGTIQISEYNFLEGSVSLPRFSKPVLIVGQINLNRAFNGDQVIVELLPQSEWKAPSSIVLDPTAKVVYIQRRSWRQYVGQLAPSSVDLQSSSTQNVFVILMDKCLPKVRKYPLGHFVRDWKAPTDYIYGSSLLRSIFVDNKIIVTAKPSAQMYERLEKEKSDLIKQREAEALSTRLTNAKNINDRPIPLLQKFENPFFIHLNSLLPYYNMFDELLSMPMVELSYEEVVAKLKSETIDAQISKDFIDFRIQCRAGGILLENYLNSIVEWKRNGSVMLDSLTNRNLYSRSLKKSTDPLFVEEKLQEILEKEILPRIETMRRQLRFNNFHILVLGDISKADIYEPWNPLIMCLNIPPALNSISPVCPGEAIITTPSESAYMNLITSIPFDYHDPEYAVVSLASEYLECVEGPFWKGIRGAGLAYGANMSKLCEINSWGFNIYRGADIIKCYEVGKQIVSGAIQGMFDFNDPSFDIQGKEIKRSTLDELIEFLVTNRFTYTNEMYAHVVNMFKVNLFRPILRLLEERDCLKTTLHRIYGKFLSLRSFIRRSMNNIFLQFIYETEKFNGVAELLEILGSIINGFALPLKEEHKVFLVRILIPLHKVRCLSLYHPQLAYCIVQFLEKDPLLTEEVAEKVSYWNNEYFLNLCIENAEVILPIIFPALYSWNAMAFKALKIFLETNPVLYENCNALYLSTQQRKVQREENWSKLEEYVKSLRINNMNNWSKFSEYGDPYLHNTIGTKLLEGGFVYEAERYFMLGTHDSMTKYVDLLWNDSTVAEFHYLDKSELEFGQEGIKQSNGFLSSPELARDLYPDVENIIKSRDPFLLKKALQCAAKLIFKDDSLLEIFIEDITRVLSNHSHGVLAPLSLPGYDVQGICDPFLQCEMIYTLQLYFQVLGYKDNFCDLLTRIATNDSTKNSGQYETVKTINLNQPLRVLGVNILAKFLAGKDNNTKYVSLLKVVPHRKHCLQDNDVLELSFAILDGSNLVELVNELMKFLAKQDEDSKDLIIYTIDHLVDTFDTDESWKLDVFLNILKLVGPFINYEKINDILIIINNTKFDKSNFLQKLLSISLDGESMEGWQLVLVWCIGEYGDLVLGDNITDYLLNQECYTTTNHIINYIAKNIEK
S.nodorum            IYILGWNVFGHLEAVNLISASKYSEKQIGYLAVTLFLHEEHELIHLVVNSIRKDLLDHNELNNCLALHAIANVGGKELGESLSAEVHRLLISPLTLLRLYRLKLHIRKLIHEALQKIMDSPNVQQNNAQNAVLFEAINLVIHLDTEQDLQISQRLGKFIASRETNVRYLGLEAMTHLAARSETLDPIKKHQAIIIGSLRDRDISVRRQGLDLLYSMCDPTNAQAIVNELLRYLQSADYAIREEMVLKIAILTEKYATDVQAMAGDHVSDEVWQRVIQIVTNNEELQVYAAQTILQYIKSDCHETLVKIGGYIKLNPKAIKLWQAAIDLEQTPAARQALDHNPQSVELWKTLINDTEDENVKLLFAKATETVLSEELWISYARSDADAAQQVLNKARKAIPTSWAIWVHACRLQEELGEMCRIMERAVKALIKRWLTQAEICEEEGDEKQAVVKARSTLDRGRQANPKNPDLLECPNSGLLWAEKIMLESRTQRKPRALEAIKKVEKDPQLFVVVGRIFWAERRLDKAATWFTKAVVLDPDYGDGWVWYYKFLEQHGTEAEVLSKCAMAEPKHGEKNARVGVMGVNLETSRFKDFEENGSRVTLFLNLANDPTIEEYQLEKHVLVILTDLSSREVSAAREEVPGRYPGYMYTDLSTIYERAGRVEGRNGSITQIPILTMPNDAAMKAVVGEEALSSEDKLSLEFLEKFERSFIAQGAYEKRTIEESLDLAWSLLRIYPRELLNRIPAKVLDQYYSRSKDTRDSFAIAYHQCRWNYVTDEDVKDVDRRFDKFNIPYDVIWLDIEYTQEKKYFTWDPLTFVNPDTMQKQLDKRERKLVAIIDPHITSYPVIDELKKKDLAVKNKDGDQYEGWCWPGSSMWKGLFKHNTWSVFNGPETTMPKDNLHHGNWEHRDVHNINGNATYQAIVERGERPFVLTRAFYSGSQRSAAMWTGDNLAEWAHLEASLPMVLNQGISGFPFAGADVGGFFGNPSKELLTRWYQAGIYYPFFRGHAHIDTRRREPYVAGSYTEITEIIGICRPRAPFPPEQLAPETAKAIDVSFENIRKSNAVAAMAYGTESVSKVDKILGPGNQFVTAAKMHVSNDVSIDMPAGPSELSTIEEALELSNQYAPEHLILQVANADKVVELVENAGSVFIMVVDAMQSVKMTNNKGEIKYPVKAVNILKAHGQSATQSQLVKGYALNCTVASQAMKTRIKDAKIACLDINLQKERMKGVHITIDDPEQLEKIREREAGIVTERIEMILKAGANVVMTSLGSRGANHDSLSKQLKSAVEACVMATEKSGAEVERVRPAPIVDQNQFVNLARARAAEHTAFADQFETEANWRAHFAGTGPEIYEQTGAVDAFVSGAGVALYLKSKLKIVLADPPGSGLYNRVKYGVDRKEREGTTIVEGIGINRVTHNFDVGRELIDDAIRVNDEQAIDMARWLVEHDLETKKKILPVEGERNVLITSALPYVNNVPHLGNIIGSVLSADVFARARGYNTLYVIEEKVTPQQLCDKYFTDIAQDIFKKLYKNGYLEEQTTTQPYCETHADRFVEGTDARGDQCDKCGHLLDPLELKNPRCKLDGATPVPRETKHVYLCLDKLQPKEEEWFKKASGNWSSNGIQITASWLKEGLRPRGITRDLKWGTAVPILTRSCMCGSTHAIGYVSITANYTDWQKWWHNPEVKLYQFMGKDNVPFHTVVFPCSQIGTGDKWTMLNTISTTEYLNYEKGKFSKSRNIGVFGNNAKDTGIPSDVWRYYLLSHRPETGDTEFEWDGFIAANNNELLKNLGNFVNRVIKFVNSVPDTTASILSQLNAEFLIPDDWEASLPGHKIGTAGYLFSQIKPEKEQEWREQFGGELNHILIEYRDQGFTRPKVLFLLETKQACVRVVDSITRLFTFEQQENKKRFLDQFHRPQAFSDDKPADFRELFEGNDENEFRVGVKLTRKTLKFYSTFYNSDIIFASPLGLRRAIETGDRVRPWYLDDNAKARSHFMNGKHSLLLYSGRITMAVKVIDVALREDFGYKHILWVYSGRRGAHAWVCDKRARELDDQSRKSIAGYLELLGDNSGKKNLLHPHIERSLAILKEHFQAAILADQDPWATDEKAAHLLNLLPDTQLRAALQKKWDSSPRPSASKWADIDASPRELQEAKQDIVLEYTYPRLDANVSKKLNHLLKSPFVVHPGTGRIGLLEKRTQQVKHILVDTPGQIEVFVWSASGEILLSSLASTFPTVIAYIIDTPRTTSTSTFMSNMLYACSILYKTKLPMVLVFNKTDAQDAAKKWMTDEAFQTALRDEYMGSLLNSMSLVLEEFYKHLSVVGVSAMTGDGVDDFFRSIAAKKEEFQRDYQPELERRRAEREQEKGRKGTLRGAHSGGISKVEFLAGQAVIVSSGLDNSLKSWIFDFSPLPRILHSRGGHAAPWLLSASQDRSAIQKKAKLKAPTITCMACSLNRDGGWESIVTGHAGDKTARTWFWGRKRAGRWADTSDGPVKSGQHRRRFGSVTGLAVDGLNRTVISSSDDGKVKFWTKVFGLRYHHNSDLVALSCDDGSIRVLDIETKKLIRELWAVWDLPTGHLIDAMKLPKKCNTVPTASGPMRSIIKILPTRQTMLFSATQTTKVEDLARISLKAGPLYINVDYRKEHSTVEGLEQGYVICDSDTRFRLLFSFLKKHQKKKVIVFFSSCNSVKFYAELLNYIDLPVLELHDVAARGLDSAKDGYRSYLQAYASHSLRSVFDVHKLDLVKVAKSFGFSTPPRIDIGASRDEGRRLLALPSRINLGRNEAYAKGHIIFQDKASCFPAYDLSVIDGDEKRTTGTGNRRGRMKKQGPPEPLKAPVPAPKSKKAPAVNGAKTRAEDDDEDVEMANDNQKAVAAELNLQTAGAEPGEANETPLAQSLINRVPLGATPEYLAGHYILLGVRNSVVCHYSALEFPRVMGGFDRVLLDAPCSGTGVIAKDASVKTNKTEADFMKLPHLQKQLILSAIDHSKTGGYIVYSTCSVTVEENEQVIQYALNKRPNVKLVETGLTFGKEGFTNIAGKVFHPSMKMTRRYYPHTYNVDGFFVAKFKKISIPVEVVDKTPIGFDDDEDEMYMKRALLPDFEVEAKRFEDVFYSDHISTSKMMTGVKAGTMHQGIFNVSTYNYLEGSVHVPAFDKSLLILGRENSNRAVSGDVVVVEVLPKDQWKAPSTKIIDPTARIVGIAKRNWRQYVGHIDRDSVRSTSRAQQTVFLVPMDKRIPKIRRYPVGHFVRSWKVPKDHLFGNALLKKWMSDAHISLLGKPSLALSEKMKAEEVARVKAQQEKKLAEKLKAAQDENDKPIPIIAGVKGPLFIHYEDLKPLLGVYLTNFATPVDGIEFEEIITKLEQDTIEYSVDDEMLYIPFVSEASKTAVKKMLADVPEEKRDGNSMAFAVDRMVHYDASSVRATNTLVKALYLKRILKQTVIDKLEALRTHLLFSNMRILVTANLETTSPVSTFKHLLSAFPLIPRNAVLSPSGPGGHIIPMPIDSSFAVFTSRGPKGHTNPQLPSLMVALAYLDAVEGPMWQAIRGNGLAYGTNFFRDPETGLLKFRIYKSPNAFSAYSKAKTVVDGTLEGIFDFNDASGDMKSKEIKRLALHELLDYVANNRQVITEKMYPRVVEMFAKNLFRPILNLLEERDFLKTTLHRIYGKFLNLRSYIRRSINNVFFQFIYETERFNGIAELLEILGSIINGFALPLKEEHKLFLTRVLIPLHKVKSLSMYHPQLAYCIVQFLEKDAALTEEVAERAYFWNNEYFCNLVSDNVEVILPIMFAPLYHWNGMVYNAMKLFMEVNPQLFDDCSHDYAEAGQRQQSRQDRWDKLAKLAEARQNGNMIAWSKFGEYGDPEIHNVAGSLYAEELEPYEAERHLLLGNQDSPSTLASLEYASHTAPLYHYATNEALDQGEMGIRQGNGNIASVEMARDLFPEVETIISSSNPYIRRKAALCAMRICRKVPDLQEHFLEKAKLLLQDRNHGVRDLFKPPEHDVTGITDPFLQCKILQLLRILARDASVSEQINDILAQVATNDSSKNVGNYEAVLTIEADSGLRVLGVNILGKFLSNRDNNIRYVALIKVVAHRNDCLRDPDILDLSFTLINESNVRVLIRELLAFLEVADNEFKPVMTSQIGIAADRFAPNKRWHVDTMLRVLKLAGNYVKEQILSSFVRLIATTPDLQTYSVQKLYAALKDDITQEGLTLAGSWVIGEYGDALLGGQIVDLFETLGSSYAGLIVQQYIPAQIER
S.octosporus         IYMLGYPIFGHLEAVNLLTATKYSEKQIGYLAVALLLNENHDLIRLVINSIRKDLLSLDPDKNALALHAVANFGGRELCEAVYPEIQQLLMSALSLLHIYRCRITTKRTLINVLDRMLSIYDNKHLNVINAILFDAIKLAFAVDDSGSLKCMKCLGEMISNKEPNVRYLAFDTTAYLISCGHSLPSLKTHKDLILSSLRYKDVSIRKKSLELLYMMCDSENSKTMVNELLIYLPYLDSVSQEDLISKVASLTEIYADDYKRVAGKSVNDDVWHQLVRVIVNNESIQQYAVRNLFKLLQSDTHDSLTRSGCYVRNLPHSVTLWLEAERLETQSSAKKALEHNPTSVGLWKEAVNLEEETDARILLARAVELIMSIDLWLALARETYKNAQKVLNKARQTIRTSHEVWIAAARLEEQQGSRVKIMARGIAELLQRWLHEAEKCEKEGAEKENIVRARVVLDRAKVRNPKNELLWECPSSGLLWSEAIWLEPRAQRKTRATDALRKCEGNSYLLCTIARMLHSESKPDKSREWFLKAIRADQDNGDVWVWFYKFSLEVGTQQEVVHNCETADPRHGYKNARKNIMGVNLETARFRDFEENGSRVTLFLNLANDPTIEEYQTEKHVLTILTDMTSREVSAAREEVPGRYPGYMYTDLSTIYERAGRVEGRNGSITQIPILTMPNDASMKSVVGEEALSQEDRLALEFLGKFEKTFIQQGAYENRSITETLDLAWSLLRIFPREMLTRVPKKILDQYYTRSKDVLDLFSLGYHQCRWNYFSEEDVQDVDNTFNEVDMPYDAIWLDVDYTSGRRYFTWNEATFPHPQETLKKLDSNGRKMVVILDPHIDNYFVSKELIENDFAVKDSSGVNYNAECWPGDSIWGDLYSKNLWSVFKGPETSMHRDAIHHGGWEHRDIHNFYGNSTYEGMIKRGERPFILTRSFFAGTNALAASWIGDTLGTWEHFRGSLATVLTNGVAGMPFSGADVAGFFGNPDSELFVRWYELGIFYPFFRAHAHIDTKRREPWLYGEYTSMRNIRKIVEPKAPFNESKVDPRIREDIDIAYNNIYAKDAVAAMAYGLPGIPKVNKIFGPGNQFVTAAKMHVQNDVAIDLPAGPSEVDSTDEAFEWSNLYGPEHLVLHLKNASSYLPKINNAGSVFVMAVDAMLSVKSINPKGETRYPVKAVNILKAHGRSSRESVLVKGYALNCTVASQAMKTRIPNAKIAILDMDLQRTRMAGVHITIDDPDQLEKIREREVMIILERIKKILNSGANVILTNLGYRGPNHDSLSKSLKSAVEACIQSKEKSGAHVQRVPPAPIVDRNHFVNAAHDHALQHTKFSNQFENPANWQAHYKTTGPEIWRQCGHLDAFVAGSGIAKYLKSKSKICLADPPGSGLYHKVLHGVDLAEREGTTIVEGVGINRMTRNFSIAKPHIDYAYRITDEQAVAMSRYLIVNDLPRSEKLLPKENEPNILVTSALPYVNNVPHLGNIVGSTLSADVFHRARNHNTLYILEEGVSPKELCDKYNTEIAQHIFNKLHENGYMSADSMTQLYCEVHADRYVEGIDARGDQCDKCGGLLNAFELIKPKCKLDGSEPVKRETSHIFLSLDKLQPAVETWVTEAAGKWTVNGRAITESWLKEGLRPRCITRDLKWGTPVPEFDKVLYVWFDAPIGYISITANYTDWEKWWRNPEVKLYQFMGKDNVPFHTVIFPSSLLGTKEKWTMLHHINTTDYLNYETGKFSKSRGVGVFGNTAQDIGLSSSVWRYYLLSTRPETSDTMFTWKDFITRHNSELLANVGNFVNRTLKFTTAMPSVSSSINKQLNAPAMITDSFSLPLLGHRIGEPEYLFSRIDESMEEKWRIKYGGVLNHVFKEFRDQGYTRPKVLVLLPTRNSCLEFINTLISYSGADQVANRKRFEDDFSIEEVISEKKPEDFRYLFAGNTDDMFRIGIKFTRKTIKLFSQFYNSDIIVASPLGLRLAIGNKGRVRPWYLDQQSKARTLFQQSKTKILLYTERITVAAQIIDVALREDFGFNHILWVYSGRRGIHAWICDETARSMDDRSRKMIAGYLQVVNPQGGVRNLLHPHLTRSLDILKSVFAKVVLEDQDPWSSQEGSESLLKLLPNESLASALRKKWEVDPRSSIKKWSDIDASPNVIAHAKQDIVLTYLYPRLDVEVSKHLNHLLKSPFCVHPGTGRLKILEKRAPTVDHILIDTPGQIEIFQWSASGSIISDTLASSWPTCIAYVVDTPRSTSTSTFMSSMLYACSMLYKTKLPLIIVFNKCDVQDAAKKWMLDEEFQQAIVKDYMGSLVNSMSLMLEEFYRHLDFVSVSSVTGEGMDDFLKAVDSKAEEYKNDYLPEIERLKEIQKVEKRRVNVVYGAHHGPIPKLQFLNGQPVLVTAGPDNSLKEWIFDMDGAPRILRLRNGHYEPFLLSAASDNTSVTSKARPKLPEIISMSSSNSREKYWDNILTAHKNDNAARTWNWKNKTLGQHVPTTDGPVRSGILRKSFKPITSIMLDNVNRVLVVSSLDGTLRFWSSITSAVYHHASDLIAVICDDFGIRIVDVQTRKVVRELWGTWDLPTGHLIDAITTGNVCTGLPSISGPMRQIVKVLPSRQTSLFSATQTTKVEDLARISLRPGPLYINVDSSKDTSTVEGLEQGYVVVESDKRFLLLFSFLKRNLKKKVIVFMSSCASVKYLAELLNYIDLPVLDLHDVAARGLDSAKDGYRAYLQAYASYSLKSIFDINKLDLAKVAKSFGFDHPPNVNIGASTDKERRLIALDSEVSLVSESCYQEGKIIIQDKASCIPAAGNQIIDGDSQRVKGSGEDRGKQKKQGVPPTLPNAKAEKKRKSTEETAALQPPESESEGDEFEEAENEAELEEELTNIHAPCEPGESNELPLAQALINRVPIGATPEYLAGHYILLGVRNAIVCNYDGRKFPNVLGGFDRVMLDAPCSGTGVIYKDQSVKTNKSERDFDTLSHLQRQLLLSAIDDSKTGGYIVYSTCSITVEEDEAVIQYALKKRPNVKLVSTGLEFGREGFVRFREKRFHPSMKLTRRYYPHVHNIDGFFVAKLKKVEEEEHYNAEDDSVFDDEADKAIIEENLIPDLEHPNKRFQGAIYEQHWSTSRMLTCIKNGEVHKGVLNVSTYNFLEGSINTPGFNKPILISGRENLNRSVQGDVVCVQILPQSQWKTEAGEIAAPTGKIVGILKRNWRPYVGHVDNTTVAQKGGSQQTVLLTPMDRRIPKIRRYPEGHFVRAYKVPLDHVYGSNLIRSTFIENNISVLALPSYEMAERVKQETNKTLSDRVNTTIKHKLDSAKAMNEQKLPLVSSFKQPLYVQFDALKQYLSVFAKYLAAPANLISHEEVVKRLERDTVLFDASKYSFYLECRVTRENSVINQLLADIPYQKRDAECVLPSYIDIRLYNYSLKSSLNTLTQEKVLRELRQAEVFSFFDDLRKHLLSMCPRVHVVGNILQANAASSWTNFVTQILGSQSFSRLYLQEFKSSVIPMPNESSDLVVAIPGIKDWNDPDLPIVVLIANYLGLMDGPFWNRIRGSGLAYGFNMGIDIDGGLLFYSILTSSDVYRAWSSSKDLLSGKLESLFDFNDPSTDLYGKEVKREALQDLIDLVSVRKEAIDESLYPSIVHMFSVNVFRPLRKLLVERDFLKTILHRIYGKFLSLRAFIRRSINNLFLQYIYENEQFSGIAELLEILGSIINGFALPLKEEHKVFLSRVLIPMHKAKSLALYYPQIAYGIVQFVEKDSSVTEEVAERAYFFNNDYFVHLVEENVDVILPIIYPALFHWNSMVCNVLKLFMDINSSLFDEVDTEYSVKEKEEQERKERWLILESIAIENASKMLLEWACTGPQGDCDIHASVGIMLMKWGDPVSAERHLVVGNEKCPAFYAQMLFNNEDPALFKYPKESALTKEEAGITQPNGNIASPELARDLSNIISKLCSSSHNFVSKKALLCALRVVQKEPELADPYLLSAEELLHSKSHGVIPRFAESELNIGNVSDPFLQIKILQILSIFAQDASINDRISDILAQVCSNDSSRNAGNYQAVRTIDSDSSLRVLGVNILAKFLGNRDNNTRYVALKRVVNHRSSCLYDVDILELSTFLVNESNVRFMVRELLTYLDTVSDDMRSRTAQYITEVTNAFAPNKRWHFDTLLRVFKSAGNFLSESALSTFLRLIASAPDLHEYATLKLYAALKDDISQEALILASLWVLGEYGQYLLSMNILDLVEELIGTNFLQPIIQYGSSSLSK
S.paradoxus          IYITSNTLFGLEQTVELLKSNMFSEKFIGYMTLELLYERNAKINDEVNYQLMKDLSSSDDNFVMLALNFVGVVGELTYNDDITTGVFKILRSPLSFLALLKVSLEILNKLRKCVSVAIELADPMERIVQNTVLFSLINFASKLDPSDEANSVSALCSLLASKEINIRYLTLDSLVKLCSSSGKIDAVRKNLDMIFHLLNERDSSIVRKVVDLLYTFTDVENVKVIVDGLLQYILSAEPQIKSDIAVKIAILTEKYATDINSLTSNINDDEIWQRLCQIVVNNPSLHKLTCEQLVDYLCKKASEAIVKAAAFINFNPASPLLWFKAIDLESTTINKKALQELPRDEGLWKLAVSFETDTQVVKMLEKATQFIQSMDLLSIYTNQSYHNAKMTLNSLRKILPQEPKIWIMAALLEERNNDRLSLLKNGLLELATLWLKRAEALGDTPSEIDNPVRARSILDRGLLKNPDDALFYKFPNNALLLVEQIKLNRNSSKKTVFQDALKRTQNDHRVLLEIGISFYAEAQYQTSLKWLERALKKSSDYGDTWVWLFRTYARLGKDVDLYNMFDQCEPTYGPKLQYCTPMGVNLETARFQDFEENGSRTSLFLNLANDPTIEEYQTERHVLTILTDMSSREVSAAREEVPGRYPGYMYTDLSTIYERAGRVEGRNGSITQIPILTMPNDAAMKAVVGEEALSIEDKLSLEFLEKFEKTFITQGAYEDRTVFESLDQAWSLLRIYPKEMLNRISPKILDEFYDRAEDDADMASIGYHQCRWNYNDETDVLSVDSQMDVHRIPYDFIWLDLEYTNDKKYFTWKPNSFPNPKRLLSKLKKLGRNLVVLIDPHLKNYEISDRVINENVAVKDHNGNNYIGHCWPGNSIWKSFFKTNLWSIFDGPETTAPKDLIHDNYIEERSVHNIYGEATYDAIKSIQSRPFLLTRAFFAGSQRTAATWTGDNVANWDYLRISIPMVLSNNIAGMPFIGADIAGFAEDPSPELIARWYQAGLWYPFFRAHAHIDTKRREPYLFNELKSIREIMHLVNPNAPFPEEELTEEMKEALDLSIENVRKSDAVAAMAYGTETIPKVDKILGPGNQFVTAAKMYVQNDCSIDMPAGPSEVDGYEEAFEMSNQYAPEHLILQIANANDYVKLVDNAGSVFVMVVDALLAVKTQNSKGEIKYPVKAVNVLKAHGKSATESLLVPGYALNCTVASQAMPTRIANVKIACLDLNLQKARMAGVQINIDDPEQLEQIRKREAGIVLERVKKIIDAGAQVVLTYLGLRGANHDSLSKSLKSALEACVTSLEKLGATVNKVKPASIVDPNQYVNAAKKACDELKKFADQFENEANWKVHYQTTGPEIAHQTGNIDAFIAGCGVAKFLKAKIHVVLADPQGSGFYNRVNYGVDYVEKEGTTIIEGIGLNRITQNFHMGEEFIDESIRVNDSQAIRMAKYLSVNDLEKDAEILPKPNERNILITSALPYVNNVPHLGNIIGSVLSADIFCKGRNYNALFILEEGVTPRQLCDKYHTEIAQDIFTKLNSNGYLEEQSMKQLYCPVHADRYVEGEDARGDQCDKCGTLLDPFELINPRCKLDDASPEPKYSDHIFLSLDKLESQISEWVGKASGNWSKNSKTITQSWLKDGLKPRCITRDLVWGTPVPKYDKVLYVWFDATIGYLSITSNYTKWKQWWKNPEVSLYQFMGKDNVPFHTVVFPGSQLGTEENWTMLHHLNTTEYLQYENGKFSKSRGIGVFGNNAQDSGISPSVWRYYLASVRPESSDSHFSWDDFVARNNSELLANLGNFVNRLIKFVNAMPEIGEKINKMLNAPALIDDRFHLAILGHNINKAEYLFQRIDEKKIGEWRAKYGGQLNHIYKEHLDQGFTRPKVLIVVPTREAAYRVVDKIISKSGIDQVDKKGKFYDQFRDDSLPPKSKPKSFQHIFRGNTNDFFVVGLKFTRKAIKLYSNFYQSDIIVCSPLGIQMILENTDRIRMWYINDQARNRSLFQQGRLKVMLYTERISLAMKIMNTALTEDFGYKDFIWVFSGRRGAHCWVSDKRARALTDVQRRNVLDYVNVVDRNTDKRALYHPHLARSLEQLKPFFVSIMLEEQNPWEDDQAIQTLLPALYDKQLIDSLKKYWLDNPRSSKEKWNDIDQHISRLRECKEDLVLMTLYPKLDVEVTKQTIHLLKAPFCIHPATGNIKLVEQKKDKFQNCIIDTPGQIECFVWSASGAIITESFASSFPTVIAYIVDTPRNSSPTTFMSNMLYACSILYKTKLPMIVVFNKTDVCKAAKEWMTDESFQAAIKDDYMSSLVNSMSLMLEEFYSQLDVVGVSSFTGDGFDEFMQCVDKKVNEYDQYYKQEREKAMNLKKEKRRRIHVLKNIHRGGVTEATFLNGQPIIVTSGGDNSLKEYVFDVVQPPRYLRSRGGHSQPFMLSASKDRSHKKQDGKAKFPEIVALAIENARIGEWENIVTAHKDEKFARTWDMRNKRVGRWTGTTDDFVKSGILRKKYRAVTGIALDGMNRKMVSCGLDGIVGFYAPITSMVYHRSSDLFALALDDLSIVVIDAVTQRVVRQLWGTWDLPTGGCIDGIIVDNVATNVPSTSVPMRQIIKILPNRQSMLFSATQTTKVEDLARISLRPGPLFINVVPETDNSTADGLEQGYVVCDSDKRFLLLFSFLKRNQKKKIIVFLSSCNSVKYYAELLNYIDLPVLELHDVAARGLDTAKDGYRSYLQAYASHSLKTVYQIDKLDLAKVAKSYGFPVPPKVNIGASTPTKRRLFGIHPSDKITAHELYKHGKIIIQDRASCFPAHHPGVIDADPERAKGSGPRRGRHKKQAAPPTLQGDEASDRKKKKSKPFKKSRKEEDKNKSLFDDEENEEAEEMELDNMQADGAEGEANEIALAQTLVNRVPIGATPEYLAGHYILLGCTNTIVCNYDAREFPKVIGGFDRILLDAPCSGTGVIGKDQSVKVSRTEKDFIQIPHLQKQLLLSAIDNSKHGGVIVYSTCSVAVEEDEAVIDYALRKRPNVKLVDTGLAIGKEAFTSYRGKKFHPSVKLARRYYPHTYNVDGFFVAKFQKIAKEKETAARKEALFEDEEDEKYIEKSVVLDLENPCKRFEGFTFPEYYSTARVMGGLKNGVLYQGNIQISEYNFLEGSVSLPRFSKPVLIVGQKNLNRAFNGDQVIVELLPQSEWKAPSSIVLDPTAKVVYIQRRSWRQYVGQLAPSSVDSQSSSTQNVFVILMDKCLPKVRKYPLGHFVRDWKAPTDYIYGYSLLTKIFVDNKVIVTAKPSAQMYERLEEEKSNLIKQREAENLSTRLNNAKTINDRPIPLLQKFENPLFIHLNSLLPYFNMFDELFSMPMLELSFEEVVAKLKSETIDAQINKDLIDFKIQCKAGSILLENYLNSIVEWKRNGNVMLNSLTNRNLYSRSLKKSTDPLFVEAKLQEIFAKEILPRIETMRKQLRFNKFHILVLGDISKADIYEPWNPLIACLNIPPALDSISSVCPSEAIITTPSESAYMNLITSIPFNYHDPEYAIVSLASEYLECVEGPFWKGIRGAGLAYGASMLKLCEINSWGFNIYRGADIIKCYEVGKQIVSGAIQGMFDFNDPSFDIQGKEIKRSTLDELIEFLVTNRFTYTNEMYAHVVNMFKVNLFRPILKLLEERDCLKTTLHRIYGKFLSLRSFIRRSMNNIFLQFIYETEKFNGVAELLEILGSIINGFALPLKEEHKVFLVRILIPLHKVRCLSLYHPQLAYCIVQFLEKDPLLTEEVAEKVSYWNNEYFLNLCIENAEVILPIIFPALYSWNAMAFKALKIFLETNPVLYENCNALYLSTQQRKVQREENWSKLEEYVKSLRINNMNNWSKFSEYGDPYLHNTIGNKLLEGGFVYEAERYFMLGTHDSMIKYVDLLWDDSTVAEFHYLDKSELEFGQENIKQTNGFLSSPELARDLYPDVENIIKSRDPFLLKKALQCAAKLIFKDVSLLEIFIEDITKILSNHSHGVLSPLSLPGYDVQGICDPFLQCEMIYTLKLYFQVLDYKDNFCDLLTRIATNDSTKNSGQYETVKTIDLNQPLRVLGVNISAKFLAGKDNNTKYVSLLKVVPHRKHCLQDSDVLELSFAILDDSNLVESVNELMKFLAKQDEDSKDLIIYTIDHLIDTFDTDESWKLDVFFNILKLVGSFINYEKINDILIIINNTQSDKSEFLQKLLTISLNEKSAEGWQLILIWCIGEYGDLVLGDNVTNYLLNQECYTTTNHIINYIAKNIEK
S.pombe              IYMLGYPIFGHMEAAKLLSGTKYSEKLIGYLAVALLLNENHELMKLVINSIKKDLLSHDSLQNSLALHTIANIGGRELCETVYYDIYKLLMSALALLHIYRCRIPTRATLIRVLDRILSLSNVQQVNAVNAILFEAIKLAFLVDESHSLKCMDRLADMIADKESNIRYLAFETTAYLISCGHSITSLKHYKELILSSLRYKDVSLRKKSLELLYMMCDEENAKLIVADLLQYLPHLDSVTQEDLISKVAIISETFATDYERIAGKSADDGVWHQLVHVIVNNEEIQEYATKRLFSLLQSEIHECLVKAGGYVKKLPKSVTLWLEAEKLENQAQHKKALEFNPTSVSLWKEAVNLEEEDNARILLARAVELIMSIDLWLALARETYENAKKVLNKARQTIRTSHEVWIAAARLEEQQGSRVKIMARGVSELLQRWLSEAEKCETEGAEKQSVIRARVVFDRAKVKNPKNEFLWECPSSGLLWTEAIWLEPRAQRKTRATDALRKCEGNAHLLCTIARMLWLEKKADKARSWFLKAVKADQDNGDVWCWFYKYSLEAGNEKEVLTSFETADPHHGYKNSRKTPMGVNLETARFRDFEENGSRVTLFLNLANDPTIEEYQTEKHVLTILTDMTSREVSAAREEVPGRYPGYMYTDLSTIYERAGRVEGRNGSITQIPILTMPNDASMKSVVGEEALSQEDRLALEFLGKFEKTFISQGAYENRTIFETLDLAWSLLRIFPREMLTRIPKKILDQYYSRSKDVIDLFSIGYHQCRWNYVSEEDVLNVDAKFDEVDMPYDTIWLDIEYASKRRYFTWDKATFPNPKAMLEKLDSKSRKLIVILDPHIDNYFVSKELIDYNYAVKDKSGVNYNADCWPGNSVWGSLYEKNLWSVFRGPETSMHRDAIHYGGWEHRDIHNIYGNGTYNGLIKRGARPFILTRSFFAGTSALAANWIGDTMTTWEHLRGSIPTVLTNGISGMAFSGADVAGFFGNPDAELFVRWYETAIFYPFFRAHAHIDTKRREPWLYGEYTSLRKIRTIVQPKAPFDDDKISPMIKEDIDIAFNNIFAKDAIAAMAYGISGVPKVNKIFGPGNQFVTAAKMHVQNDVAIDLPAGPSEVDNVDQAFEWSNLYGPEHLVLHLKNASSYIPKIDNAGSVFVMAVDAMLSVKTSNSKGETRYPVKAVNILKAHGKSSRESVLVKGYALNCTIASQAMKTRVQNAKIAVLDMDLQKTKMAGVHVTIDDPDQLEKIREREVMITLERVKKILNAGANVILTYLGSRGPNHDSLSKSLKSAVEACIQSKEKSGAHVQRVTPAPIVDPNHFVNTARRNAANHTVFANQFENPANWQAHFNSTGPEIWRQCGKLDAFIAGSGISRYLKSKDTVCLADPPGSGLYHKVLHGVDLAEREGTTIVEGVGINRMTRNFSIAEPLIDMAYRVTDEQAVAMSRYLVTHDVPRGEKILPKSNERNILITSALPYVNNVPHLGNIVGSTLSADVFHRARNHNTLYILEEGVSPKELCDKYHTGIAQHIFTKLYNNDYMAIDTMTQLYCEVHADRYVEGTDARGDQCDGCGGLLNAFELIDPKCKLDRATPVKRETKHVFLSLDKLQPAVESWAMQSAGKWSNNGRSITESWLKEGLRPRCITRDLKWGTPVPEFGKVLYVWFDATIGYISITANYTDWEKWWRNPEVKLYQFMGKDNVPFHTVIFPSSLLGTGEKWTMLHHINTTDYLNYETGKFSKSRGVGVFGNTAQDIGLSPSVWRYYLLSSRPETSDTMFTWKEFITRHNSELLANLGNFVNRTLKFTTAMPSTSTSIYKQLNAPAAIPDTWELCLLGHRIGEPEYLFTRIDESMEEEWRSKYGGNLNHVFKEFRDQGYTRPKVLILLPTRNSAFEFINLLISYSGTNQVENRKRFDNEFSIEEVISEKKPEDFRYLFSGNTDDMFRLGVKFTRKTVKLFSQFYNSDIIVASPLGLRLAIGNKGRVRPWYLDQQARARNLFYQGRTNIMLYTERITIAVQVLDICFHEDFGFKHILWVYSGRRGIHAWICDEIACSLDDRSRRMIASYLQVVNPQGGVRNLLHPHLTRSLNILKSAFVKIVLEDQDPWASKEGAENLLKLLPDKDLASALRKKWEVDPRSSKNKWSDIDTSPSVIAIAKQDIVLTYLYPRLDVEVSRHLNHLLKSPFCVHPGTSRLKILEKRAPTVDHILIDTPGQIEIFQWSASGSIICDTLASSWPTCIAYVVDTPRATSTSTWMSSMLYACSMLYKAKLPLIIVYNKCDVQDSAKKWMTDEEFQQAVTKDYMGSLVNSMSLMLEEFYRHLDFVSCSSVTGEGMDDFLEAVKAKVKEYEEEYVPEMERMKEIQRQTKRRINVTYNAHFGSLPKIQFLNGQPILVTAGPDNSLKEWIFDMDGAPRILRSRNGHYEPFLISAATDRSSVISKARPKLPEITALSSSNTREKYWDNVLTAHKNDSSARTWNWKSKTLGQHVPTSDGSVRSGIKRKSFKPVTAVMLDNVNRILVTASLDGILKFWSSITHAIYQHSSDLVAVACDDFGIRIVDVQTRKIVRELWGTWDLPTGHLIDSISTPSVCTSLPSVSGPMRQIMKILPSRQTLLFSATQTTKVEDLARISLKPGPLYVNVDSGKPTSTVEGLEQGYVVVDSDKRFLLLFSFLKRNLKKKVIVFMSSCASVKYMAELLNYIDLPVLDLHNVAARGLDSAKDGYRSYLQAYASYSLKSIFDINKLDLAKVAKSFGFAHPPNVNIGASTDKERRLIAIDPSFPIVENSLYKEGKVIIQDKASCFPAAAGLIIDGDAKRVQGSGKTRGKQKKQGIPPTLVTENAKKRKHSKEKPQNSRKRDSENEADEFEEAENEAELEEELTNIHAPCEPGEANEMPLAQALINRVPIGATPEYLAGHYILLGVRNAIVCNYDGRKFPNVIGGFDRVLLDAPCSGTGVIYKDQSVKTNKSERDFDTLSHLQRQLLLSAIDDSKTGGFIVYSTCSITVDEDEAVIQYALKKRPNVKLVSTGLEFGREGFTRFREKRFHPSLKLTRRYYPHVHNIDGFFVAKLKKITNNDVEIEKNSTEFNDEADKEIIEQNLIPDLEHPNKRFQGNVYELHWSMSRLLACIKNGEVHKGLINISTYNYLEGSVVVPGYNKPVLVSGRENLNRAVQGDIVCIQILPQDQWKTEAEEIAAPTAKVVGILKRNWRPYVGHVDNATIAQKGGSQQTVLLTPMDRRVPKIRRYPEGHFVRDWKVPLDHVYGSKLLKKWFVENNVTVIALPSFEMAENIKKENAEQLNKRRCLKLAEKLKKSKEKNEQKLSLISSFRGNPFIQFDSLKPYLSVFAKYEAAPAGTTPYHEVVKQLERDTVSLNVSTYALSIEIKVTRENSVINQQLADIPFQKRDAEFILPSYFDIRLYNCSLKYSLNTLSQEKILRELRDSSIFDAFQKMRNYMLHQAIRIHVIGDILKPQPISTWNKLLDSECLSTNYLKPQEFGSSSLVIPMPNESSDLVFSIPGITSWLDPSLPVIVLIANYLGLMDGPFWNTIRGSGLAYGFNMSIDVDGGVLYYCINTSPDVYKAWASSRDLVSGELESVFDFNDPSTDLYGKEVKREALQDLIDLISVRKEAIDESLYPSIVHMFAVNVFRPLRKLLVERDFLKTTLHRIYGKFLSLRAFIRRSINNLFLQFVYENEQFNGIAELLEILGSIINGFALPLKEEHKIFLSRVLIPLHKAKSLPLYYPQIAYGIVQFVEKDSSVTEEVAERAYFFNNDYFVHLVEENVDIILPIIYPALFHWNSMVCNVLKLFMDINPSLFDEVDAEYSEKEDEEIIREERWTILENIAKENAMKLLLEWSSAGPQGDKDVHFAVATMFVKWKEPASAEKHFVLGNEKSARAYGETMYYSISPDTFKYPKEAALAKEEIGINQPNSNVAGPELARDLSNDIAELCSNHHNYISKKAVLCALRVIQKEPDLESLYIEKTDELLHSKSHGVISRFESSEHNIGNISDPFLQVKILQFLSILGQNPKIYDKMSDLLAQVCTNDSSRNAGNYQAVRTINSDSSLRVLGVNILAKFLGNRDNNTRYVALKLVVNHRSACLNDVDSLELSTFLVNEANVRFMVRELLSFLDNVSDELRGSTAQYITEVTNAFAPNKRWHFDTLLRVFKSAGNFVSESTLSTFLRLIASAPELHEYAVVKLYAALKEDVSQEALTLSAFWVIGEYGQMLLTMNIVDIIEEFNSVEASRYIVQYGSSTASR
S.punctatus          MYILGWDVFGHMEAVNLLSSNKYSEKQIGYLAVTLMLTETNELLRLVVNSMRKDLDDPNEVHQCLALQAIANIGAREMAEALSNDVLRLLTTSLCLLRLYRLRLTARNKLINVIQTILNNPNVQHNNAQNAVLFEAINLAIHLDPESEIQASALLGRFISSKETNIRYLGLETMAHLAGFAESLDTVKKHQETIIQSLKDKDISVRRRALDLLYSMCDVTNARAIVSELLHYLTIADYAIREEMVLKIAILTEKFATDYSTIAGDSVSDEVWYRVVQIVTNNEDLQEYAVRTVLNALKSPCHETTLKVGGYIRHVPQSVKVWMKACDLETDGKAKRALEFIPNSVRIWKAAVSMEEDEDARILLSRAVECVLAVELWLALARESYENAKKVLNKARLANATNHEVWITAAKLEETNGKGVMIVRRAVDSLLDRWIQEAEKAEKEKYEGAAQIKARATLEKARIMNPKVPELWECPSSGLLWSEAILMEPRPQRKSRSADALKKCENDPLVVITVARLFWAERKVEKARNWFNRAVKTNPDLGDSWAWWLRFEMMHGREQEVVTKCVAADPRHGESNVGKNTMGVNLETARFQDFEENGSRVTLFLNLANDPTIEEYQLEKHVLVILTDMSSREVSAAREEVPGRYPGYMYTDLSTIYERAGRVAGRNGSITQIPILTMPNDAAMKAVVGEEALNQEDKLSLEFLEKFEKSFIAQGYYEGRTIFESLDLAWSLLRIFPKEMLNRIPQKILTEYYQRAASEPAHFATAYHQCRWNYMDEQDVADVNAGFEKHDIPYDVLWLDIEHTDGKKYFTWDKTKFPNPETMQNNLAGTGRKMVTIIDPHIDGYYVTKEAREKGLFIKDKDGNEFDGWCWPGSSSWAEKFQPSLWSVFTGPETTMPKDALHHGGIEHRDVHNVYGRSTYEGHLLRNERPFVLSRAFFAGTQRYGAIWTGDNTAEWGHLAASVPMILSIGVAGVVFSGADVGGFFGNPEPDLLLRWYQVAAFQPFFRAHAHIDTKRREPWLFGEYTSLREIIARVRPKAPFPSTLLPQNVRQAIDQAYENIRRKDAVAAMAYGTASVPKVDKICGPGNQYVTAAKMIAQSDVSIDMPAGPSELDTMEQAMDFSNRYAPEHLILHLEEAENWVDQVQNAGSVFVLVVDGITAVKTVNAKGEAKYPIKAVNILKAHGRGVRESTLVKGYALNCTVASQALKTRITNAKIACLDINLQKARMHGVNIVIDDPDKLEDIRRREIEITTERIKKILATGANVVLTYLGQRGANHDCLCKSLKAATEAAIQAKEKYGATVEKVRPVSIVDKNHFVNLARKRADEMNLFCDQFENLANYQVHYQTTGPEIYEQTGRLDAVVLGAGVTHYLKPLIIAVLADPHGSGLYHKVKHGISPMEAEGTTVVEGVGINRLTKNFKVAKGWLDEAVRVTDKEAVEMSRYLVKKDSAKESLVLPKPDQRNVLITSALPYVNNVPHLGNIIGCVLSADVFCRLRGYNTLYILEEGVSCQELCDKYHTQITQKIFNAIDVKGLTVERTMTQLYCNHHADRFVEGTDARGDQCDECGKLLDPTELINPHCKLDKTTPVPRETAHIFLDLGKSQAELEKWVEKSSGLWSQNTINITKAWLKEGLKERCITRDLKWGVPVPGFEKVFYVWFDACIGYPSITANYTDWEKWWKNPEVELFQFMGKDNVPFHTVVFPSTLLGTGEDWTLLHHINTTEYLQYEGGKFSKSRGIGVFGNHVVEVGVSVAVWRYYLLSNRPETGDSQFTWSGFVACNNNELLANLGNFVNRVVKFLNAMPTTSESIFKQLRLPTRITDTWSGDIEGHVIGEAEYLFSIIKPEKADEWRRKYGGNINHVYKEIRDQGFTRPKVLILTPFRNTAMEVVKMLIALSGTTQQDNKKRFFDEFGIADRMDPRKPEDHKQTFAGNIDDCFRVGIKFARKQLKLFAPFYSSDVILASPLGLRMVIGAEGRVRAYYLDGRAKARGDFFHGKSSYMLYTERMTVAIKVVHKTLTDDFGFKNLLWVYSGRRGVHCWVCDERARKMPSEGRRAIVSFLEVIGENAGRKNLLHPSLRRAYEVLVPHFRKTVVEGMQVLSVRDHWTKLLALVPDEDVRKRLDQQWSTRERSNESRWEDLVSNSKSLYNVERDIIFQYTYPRLDSNVSIGLNHLLKAPFCVHPKTGKLNLIDKRAPTLDYVLLDTPGQIEIFTWSASGAIITDTLAATYPTVVAYIIDTPRSTSPATFMSNMLYACSILYKTKLPFVLVFNKTDVVSHAVEWMTDEAFQAALEEDYMGGLVSSMCLVLEEFYKGIRVAGVSAVTGAGMDELFTAFDEARKEYETEYRPEIERILREKQERDKQLHIAKGAHEGPIHSLYYYAGQPILITAGADNAIKQWIFDAEGNPRLLRSRGGHHEPSIISAGNDQADQKAKGHLRIPAVTQFDASEGIESKSVNIITAHVKDYQARTCSFGGKPITKRTTSTDNLIKSGLLRKTYKAVVGIVSDRVNRIVVTASLDCTLKFWAPVGSIVLDRESGLLAASSDDFILRVVDIQTMRIVREFSGTWDLPTGYMVDLFRVNSVPRSLPKMANPMHQIIKLLPKRQTMLFSATQTTKVEDLARVSLKKAPLYINVDEHKDAATAEGLEQGYVVCPSETRFLLLFTFLKKNLKKKIIVFFSSCNSVKYHAELLNYIDIPVLDLHDVAARGLDSAKDGYRSYLQAYASHSLKKIFDVNALDLQKVARAYGFTVPPSVNLGASTDKQRRLVMLPSNVDLHDNPLLLDGSIIIQDKASCFPAYNPPVIDADKRRLGGSGTRRGQAKQQREPAPLVSAIGESDDEEATLPPAKRSKDEPEVDDGFDDVGKQAKEDERLELQTAQKDPDEANEVPLAQALINRVPIGATPEYLAGHYMLLGVKNSVVCHYDGREFPGVIGGFDRVLLDAPCSGTGVISKDPSVKINKSDEDFRMLTHVQKELILSAIDTSKTGGYIVYSTCSVTVEENEEVIEYALKKRPNVKLVPTGLEFGREGFVSFRGKKFHPTLSHTRRYYPHTQNMDGFYVAKLKKVTGEDSNVKTSSKKFDEEEDKQYIAEALVPDIEHKARRFEGFSYPEHLSVSQMSAGLRSGAFLQGKLSISSNNFLEGSIEVDKEEKTVMIVGREHLNRGIHGDVVAVQLLPRSEWRAPVGVILDPTGKIVGIIKRNWRPYCGTIDKSSVRSGLSTQQMVFFWAMDKKIPKIRRYPSGHYIRTWIVRSDVVRHFDLARRWLIDAPVEVKMIPDRELAEEHSRREAEEQRERVEAILKAKVEAAVNENKVNLPLVVKMPAPFTCQVVDLRPYLVLFQELFQTPLKGITYREVVRKSADLFVSYEAAGEVFMISASAENSKTTAKNLLSEIVEVKRDGPDMLAAVSGRITMPSKAKNAQRIFRQEGFLKDVVRDVVLEGLGKVKECLLFTQIAVPVANARGAREVAQIWDEEVQKVSAFPKAYDAALADFGNALVPIPVNTTFFSQIVPCDVLHPHPDYFAVTLLAELLTRLEGPLYTAIRGKGYAYDASVHISLWTGQLSFELYESSEPRRALLAFYSILVGFLETIFDFSDSLSDLKGKEIKRQTLTELVEYISNNRGVITEPIYPEVVNMFATNLFRTILQLLDERDFLKTTLHRIYGKFLNLRAFIRRSINNVFFQFIYEQERHNGIAELLEILGSIINGFALPLKEEHKVFLTRVLIPLHKAKSLTLYHPQLAYCVVQFLEKDPALTEEVAERAYYWNNDYIINLIGDNASVILPIMFSSLYHWNGLVYNALKLFMEISPKLFDECTNKYKQERKKQKDREEIWQKLEQLATQNAGKLCLRWSKHSACGDPLMHHAFGSRYYKEKQYYDAEYHFIYGTTDSAKALGHMIWEFPDRGYFQYRSVHMVDKGEVGLKVSNGNISSPAMSRDLSGEVERLLASSNTYIRKKAALCALRIVRKVPDLLENFQSRAKSLLNERNHGVTTDLRTPEHDVNGITDPFVQVKILRLMRILGKDAEASEAMNDVLAQVATNEASKNVGNYEAVLTIESESSLRVLAINILGRFLANRDNNIRYVALTKTSQHRSDCLRDADILDLSFFLINSQNIRILTRELLSFLEICEGDTKNSVATRICDFAGRYRPNKRWEVDTVCRVLRVAGAFVDQTVVNHFVKLVTTSPELQQYAVRKLYNTMKNEGAQEGLVQATVWCIGEYGDVLVGGDVVEMFEGLRGPFATDLVKEYSSSAIEQ
S.sclerotiorum       IYILGWNVFGHLEAVNLISATKYSEKQIGYLAMTLFLHEGHELIHLVVNSIRKDLTDHNELFNCLALHAIANVGGREMGEALSGEVHRLLISPLTLLRLYRLRLHVRDLIRKSIQRILDDPNVQQNNAQNAVLFEAINLVIHLDTEVDLQISIRLGKFIQSRETNVRYLGLEAMTHLAARADVLDPIKQHQAIIIGSLKDRDISVRRKGLDLLYSMCDQTNAQPIVGELLQYLQNADFAIREEMVLKIAILTEKYATDIQAMAGDHVSDEVWHRVIQIVTNNEELQVYAAQNILQYVKADCHETLVKIGGYIKNNDRSVRLWVESMKLESEPRAKLALDHIPQSVGLWKEAVNLEEDSDARLLLAKATEIILSVELWLALARETSENAQKVLNKARKAIPTSHEIWIAAARLGEQMGSKINVMNRAVKALLKRWITEAEKCEEEGAERAMVVKARSVLDRARLAVPKSPELWEVPNSGLLYTESIWLEARTQRKPRALEAIKKVDNDPILFVTIARIFWGERRLEKAQNWFEKAILLDSDLGDTWAWYYKFLLQHGTEADVVSKCILSEPRHGEKNAGKSIMGVNLETARFRDFEENGSRVTLFLNLANDPTIEEYQLEKHCLVILTDLTAREVSAAREEVPGRYPGYMYTDLSTIYERAGRVQGRNGSITQIPILTMPNDASMKAVVGEEALSSEDKLSLEFLEKFERTFISQSAYESRTIYESLDQAWSLLRIYPKELLNRIPQKVLAEFYQRSKDTKDEFSIAYHQCRWNYVTDEDVKDVDRKMDKFQIPYDVIWLDIEYTDGKKYFTWDPHTFGNHVEMLSHLDKSDRKLVAIIDPHIENYPVVDELKSKDLAVHNKEGSIYEGWCWPGSSHWKTLFTSNLWSVFNGPETTMPKDNLHHGNWEHRDVHNINGNATYEAMVERGERPFVLTRSFYAGSQRLGAMWTGDNQADWDHLAAAFPMILNNGIAGFPFAGADVGGFFGNPEKDLLTRWYQAGAFYPFFRGHAHIDTRRREPYLAGEYTGITDIMGIVNPKAPFPQADLPAETIEAIDISFENIRKSDAVAAMAYGTESVTKVDKILGPGNQFVTAAKMYVSNDVSIDMPAGPSEVKDIKEAMKLSNEYAPEHLILQLKDAASVVELVENAGSVFIMVVDAMQAVKSTNTRQEVKYPVKAVNILKAHGKGSLESMLVKGYALNCTVASQAMKTRITDAKIAVLDINLQKERMKGVNITIDDPQQLEQIRQREAGIVMDRIDLILKAGANVVMTSLGHRGPNHDSLCRQLKSAVEACIQSTEKSGATVERVTPAPITSTEHFVNLARRRAKEHTAFADQFESAANYRAHFQSTGPEIYAQTGDIDAFVAGAGVALYLKQLMKVVLADPEGSGLYNKVKHGVSPTEKEGTTIVEGIGVNRLTQNFEAGREIIDDAVKVTDLQALKMARWLVEKDHDMPNIILPEKGKNNILITSALPYVNNVPHLGNIVGSVLSADVFSKLRDRPTLYILETKQTPKELCDEFHTVIAQDIFMKLHKNGYLEERTTTQPYCEAHADRFVEGTDARGDQCDKCGSLLDALELINPVCKVDGATPVPRETKHIFLLLDKAQPAIEEWFNKSSGGWPKNGISITNSWLKQGLQGRSITRDLKWGTPIPGFEKVLYVWFDACIGYPSITANYTKWELWWRNPEVKLYQFMGKDNVPFHTVIFPGSQLGTGDKWTKLNHLSTTEYLNYENGKFSKSRGVGVFGDTAKDTGVPPSVWRYYLLSNRPETADSQFEWSNFIQLNNSVLLNNLGNFVNRVIKFVNAMPSTSESIVAQLSAPLIIPDKWNPVLKGHKIGKPAYLFTRIDEKKAEEWRKQYGGTVNHVFKELRDQGFTRPKVLMLLPTRESCVRMVDMITSLCEPDQQENRKRFNDSYVDKEKYSTDKPEDFRELFAGNDDDMFRLGLKFTRKTVKYFSQFYNSDIIFASPLGLRMAIGNEDRVRSWYLDNNAKARSHFYSGRHTILLYTERITMAIKVVDVALRDDFGFKHIMWVYSGRRGAHAWVCDKKARQMDDQKRRAIAGYLELIGAQTAKKNVLHPHVRRSLDILKGHFQNDILQDQDPWEEDDKVDKLLQLLPDRTLNESLRKKWSSSPRSSASKWADIDADPRALLEAKQDIVLEYTYPRLDIEVSKHLNHLLKSPFVVHPGTGRLTVLEKRTTPIKHILVDTPGQIEVFVWSASGSILLDSLASTFPTVIAYIIDTPRTSSTSTFMSNMLYACSILYKTKLPMILVFNKTDVKDAAKEWMTDESFQAALREEYMGSLLNSMSLMLEEFYSHLSVVGVSSMTGAGIDEFFEAVSEKAEEFERDYKPELERRRKQRDAEGGRVGVLRGAHNGGLSKVEFLSGQPVIVTSGLDNSLKSWIFDYSPIPRILHSRSGHAAPWLLSAGKDRSNIRKKATLKAPEIVCLASSLNRDGGWESVVTGHKDDRFARTWFWGRKKAGRWAETGDGNVRSGLHRQRYKAVTGVVVDSLNRNIISCSLDGKIKFWASITGMRYHAPNDLIAVSCDDLSIRVVDIETKKTIRELWGVWDLPTGHLIDAMRMETQCTALPTVSGPMKQIVKVLPKRQTMLFSATQTTKVEDLARISLRPGPLYINVDNKKEHSTVEGLEQGYVVCDSDKRFLLLFSFLKRNLKKKIIVFFSSCACVKYHAELLNYIDLPVLDLHDVAARGLDSAKEGYKSYLQAYASHSLRSVFDVGKLDLVKVAKSFGFDAPPRVDISAGDTPKKRLIAISPNIDLSKSEAYKSGQIIFQDKASCFPAYDPLIIDSNKGRAEGSGPVRGRMKKQGMPEPLKSNGAINSKKKSAAPSATKGKAAPLPADLMNDEGNQQAEQAELAMQTAGSEEGEANETPLAQALINRVPLGATPEYLAGHYILLGAKNVIVCNYDAREFPKVIGGFDRVLLDAPCSGTGVIAKDASVKTNKTERDFLMLPHLQKQLLLSAIDASKTGGYIVYSTCSVTVEENEQVVQYVLNKRPNVKLVETGLAFGKEGFTSYMGKSFDKNMKMTRRYYPHAYNVDGFFVSKFKKTGFDELDVDKTPIRWDENEDEEYIEKALVPDFEQAAKRFDGNLYQEYFSVSKMMTGVKNGTLHQGIFNVSPYNYLEGSVNVPAFDKSLLVLGRENINRSVQGDVVVIEVLPKDQWKEPSTKIIEPTARVVGVLKRNWRQYVGHVDESSVSQQSRKQQTVFLIPMDKRIPKIRRYPVGHFVRSWIVPNDFLFGNDFLRKWIVDASVSLLGTPSEAMSKKIKKDEETRIAERKEKKLAAKLKAAVTKNDAEIPLLQKFSGPLFLQFEEHRPLLSLFIDNFDTPIDGVEFEQVVTELEHDTIKYEMRSEGLMIQFRVEREKTAVTKILADIPDNKRDGNNMLYTADGILHMSESSMKARTTLVKSVYMKRLKKETVIGWLESLRKSIFFNNIRALVVADINKPSPVQAWNPLISSLDLLPQHALLSHDGPGQAIIPMPCDSSFLLTNSRGPKSYTDPQLPALRVALSFLRAVEGPLWTAIRGAGLGYGSSFHNDLDTGFVQFSIYRSPDVFRAFAAGKKILSGELEAIFDFNDASADMKSKEIKRLALHELLDYVANNRQVITEAMYPKVVEMFSKNLFRPILQLLEERDFLKTTLHRIYGKFLNLRSYIRRSINNVFFQFVYETERFNGIAELLEILGSIINGFALPLKEEHKLFLTRVLIPLHKVKSLSMYHPQLAYCIVQFLEKDAALTEEVAERAYFWNNEYFCNLVSDNVEIILPIMFAPLYHWNGMVYNAMKLFMEINPQLFDDCSHDYTEAEAREQARANKWKALAEQAGRSKTNGMVAWSKTSLYGDPELHHVVGGLLAEEGEVYDAERHLVLGTKDSAEVLAKMEYESHTAALYKYAGDEALLGAEMGIRQGNGNIASVEMSRDLFPEIETLLSTANPYIRRKAALCAMRICKKVPDLQEHFLEKAANLLSDRNHGVVEKFRPPEHDVTGVTDPFLQVKILQLLRVLGRDPETSEQINDILAQVATNDSSKNVGNYEAVLTIEADSGLRVLGVNILGKFLSNRDNNIRYVALIKVVAHRNECLRDPDILDLSFTLINESNVRVLIRELLAFLEVADNEFKPIMTSQIGIAADRFSPNKRWHVDTMLRVLTLAGNYVKEQILSSFIRLIATTPELQTYAVQKLYTSLKKDITQEGLTLAGAWCIGEYGETLLGGQVVDLFSTLNSSYATQIATEYIPAQIDR
T.atroviride         IYILGWNVFGHLEAVNLISANKYSEKQIGYLAMTLFLHEKHELLHLVVNSIRKDLLDHNELFNCLALHAIANVGGREMGEALSGEVHRLLISPLTLLRLYRLRLHVRELIRESLQKILNLSNVQQNNAQNAVLFEAINLIIHLDTEQDLQISSRLGRFIQSRETNVRYLGLEAMTHLAARSENLIPIKQHQDIILSSLKDRDISVRRKGLDLLYSMCDSTNAQVVVGELLQFLQNADFAIREEMVLKIAILTEKYATDVQAMAGDHVSDEVWQRVIQIVTNNEELQVYAAQTALQHVRSDCHETLVKIGAYIEANNRSVRLWVEAMRLETIPSNKQALDHIPESEALWKEAVNLEDDEDAKLMLAKATELILSVDLWLALARESPENAQKVLNKARKAVPTSHEIWIAAARLQEQLGQKIPVLKRAVQVLPKRWIGEAEKCEEEGAEKALTVKARSVLDRARLAVPKNGELWEVPKCGILWVEQIWLEPRTQRKPRSLEAIKKVDNDPILFVAVARIFWGDRKLEKAQSWFEKALVLDADQGDSWAWYYRFLVQHGTDADMVTKCVLNEPRHGEKNAKKSVMGVNLETARFRDFEENGSRTTLFLNLANDPTIEEYQLEKHVLVILTDLSAREVSAAREEVPGRFPGYMYTDLSTIYERAGRVTGRNGSITQIPILTMPNDAAMKAVVGEEALSSEDKLSLEFLDKFERQFISQGAYESRTIYESLDLAWSLLRIYPKDLLNRIPAKVLNEFYQRSGKARAEFAIGYHQCRWNYISDDDVKDVDKRFDKFKIPYDVIWLDIEYTDGIKYFTWDPHSFTDPIGMGKQLDSHGRKLVVIIDPHITGYPINEQLQSQDLAVHDKEGKIYDGHCWPGQSNWKTLYKENTWSVFDGPETSMPRDNLHHDNWEHRDVHNLNGHATFEALQTRGERPFVLTRSFYAGSQRFGAMWTGDNLADWGHLQGSIPMVLNQGVSGFPFAGADVAGFFGDPEKDLLARWYQAGAFYPFFRGHAHIDARRREPYLLGEYTAITEILKIVTPKAPFPKEQLPAETIKAMDTSFENIRKADAVAAMAYGTESITKVDKILGPGNQFVTAAKMHVSNDVGIDMPAGPSEVKDIDEAMRISNEYAPEHLILQIKDAAKAVDLVMNAGSVFILVVDAIQAVKITNNKNEAKYPVKAVNLLKAHGKSALESVLIKGYALNCTVASQAMPTRVQDAKIAILDMNLQKERMKGVQITVDDPQQLEAIRARESGMIIERVEMILKAGANVILTYLGHRGPNHDSLCRQLKSAVEACIQAFEKSGATVERVAVAPITSPDHFVNLARRRAIEHTQFANQFETESNWQAHAVSTGPEIYQQTGNLDAFVAGAGVARYLKAKMKVVLADPQGSGLYNKIKHGVSSTEKEGTTMVEGIGINRVTNNFEIGRDLLDDAVKVTDDQACRMARWLVENDATMENPILPVKGKKNVLITSALPYVNNVPHLGNVVGSVLSADVYSKLRDRPTLYILETGQTPQELCDEFHTEIVQDIFLKLHENDFLEERTTQQPYCEKHADRFVEGTDARGDQCDKCGSLLDPFELVNPRCKIDGATPVPRDTTHVFIRLEKLQPEIDKWFQDAHYGWPQNGVSITQSWLTKGLEARSITRDLKWGVPVPGYKKVIYVWFDACIGYPSITANYTDWEQWWKNPDVTLYQFMGKDNVPFHTVIFPGSEIGTGYKWTLLNHLSTTEYLNYENGKFSKSRGIGVFGNQAREIGISPSVWRYYLLSNRPETSDTQFEWQSFQLANNSELLANFGNFVNRIVKFVNAMPSTSDSICQQLNTKLAIPDVWEPAIKGHKIGKAAYLFTRIEDKKIAEWKELFGGSLNHIFKELRDQGFTRPKVLFLLPTRNSCAQIMKVIQDLIEPDQQENFKRFNESYAESEAFGADRPADFKELFGGNDDDMFRIGIKFTRKTIKYFAQFYSSDILFASPLGLRMAMGSEERVRNWYLEDEAKARSHFLTGRHKVLLYTERMTMAIKVVDVALREDFGFKHIMWVYSGRRGAHAWVCDKKARSMDDQKRRAIANYLEVIGSQSGKKNVLHPHLSRSLDILKTHFQEDVLDVQDPWGTSEQAEKLLQLLPDRNLNDSLRRKWESAPRSSTSKWADIDADSRALLEAKQDIVLEYTYPRLDIEVSKKLNHLLKSPFVVHPGTGRVNLLEKRAKPIDRILVDTPGQIEAFVWSASGTILLESLASAFPTVIAYIIDTPRTASTSTFMSNMLYACSILYKTKLPMILVFNKTDVKDAAKEWMTDEAFQEALRRDYMGSLLNSMSLVLEEFYSHLSMVGVSSRMGTGIDEFFEAVEEKRKEFLEDYLPELERRRDEREERRGRVGVLRSAHNGGISKVEFLSGQAVIVSSGRDNSLKTWIFDFSPIPRILHSRSGHSGPWIISGGKDRSNIRKKATLKAPEITCIATSLNRDGGWESVVTAHKGDPCARTWFWGRKRAGRWAPTGDGDVTSGVHRQRFKAITGLVVDSMNKTVVSCGLDGKIKFWTFPTGCRYHPANNLLAFSCDDLSIRVVDLETKKTIREFWGIWDLPTSHLIDAIRLEKPCKAVPTTAGPMRQIVKVLSNRQTMLFSATQTTKVEDLARISLRPGPLYINVDEEKQHSTVDGLEQGYVLCEGDERFLLLFSFLRKMQKKKVIVFFSSCNSVKYYSELLNYIDCPVLDLHDVAARGLDSAKDAFKAYLHAYASHSLRSVYDVQKLDLVKIAKSFGFSTPPRVDIGASKDQARRLLAISAGMEFAKVEAYTSGKIILQDKASCFPAYDPRVIDADSRRAQGSGPVRGRMKKQGMPEALKASLSNKKRKTAKGAAAAKKPGKAKKDEEMGDESNKLAEETEMAMQTDGAEDGEANEMPLAQALINRVPLGATPEYLAGHYIILGVRNVIVCSYDGREFPRVMGGFDRVLLDAPCSGTGVISKDPSVKTNKDEKDFISLPHMQKQLLLSAIDASETGGFLVYSTCSVTIEENESVVAYALSRRPNVRLVDAGIPFGKEGFTSYMGKRFHPSLKLTRRFYPHAHNIDGFYVAKFQKISGDEEVIDKTPITFDEDEDVKYIEKALVPDFEQSSKRFQGPIYPEYYTASRMMTGVKAGLLHQGIFNVSPYNYLEGSIKVPAFPKSLLILGRENINRAIDGDVVVVELLPQDQWKSPSTKIIEPTAKVVGVVKRNWRQYVGHIDPSTANKQGRKLDSVFLIPMDKKIPKIRRHPVGHLVRSWKVPADYLFGKAFLSKWMADAHISVLGKPSLQLAIKMKGDHEARIAKRKEEKLAQKLEDAKTKNDAPIPVIDRWAGPLFLQFEHLKPLMSIFSDNFNTHIDGINFEQVVMELERDSVGYDIGQEGYMIQFQVEPEKAAIMKALADVPESKRDGRSMSSEVNTAIHQDSTLTVARRVLVKAVYLKRLKKDQVVEWFKTIRNSLFFENVRVLVTANLEKPNPITTWDPLSTALKMVATSSTLNDEGPGSAIVPMTLDSSFSVSTAPGLFSFSDPRLPSIMVAIGYLESIEGPLWNAVRGAGYAYGSFFSRNVESGVIHYKVYRSPDASKAIIASRDAINEELEGIFDFNDASGDMKAKEIKRLALHELLDYVANNRQVITEPMYPRVVEMFSKNLFRPILQLLDERDFLKTTLHRIYGKFLNLRSFIRRSINNVFFQFTYETERFNGIAELLEILGSIINGFALPLKEEHKIFLTRVLLPLHKPKSLSMYHPQLAYCIVQFLEKDASLTEDVAERAYFWNNEYFCNLVSDNVEIILPIMFAPLYHWNGMVYNAMKLFMEINPQLFDDCSHEYTEAAAREALRERKWAALSQQADERRASLSVGWSKFGEYGDPEIHHVAGSLYAEEHETYEAERHLVLGTKDSPEVLINMEYAAHMAPHFKYASAEPLEMGEMGIRQSNGNIASDEMSRDLFPEIENLISTANPYIRRKAALCAMRICRKVPDLQEHFIEKATALLSDRNHGVVEKFRVPEHDVTGITDPFLQVKLIRLLKVLAVDAQTSEQINDILAQVATNDSSKNVGNYEAVLTIEADSGLRVLGVNILGKFLTNRDNNVRYVALIKVVAHRNECLRDPDILDLSFTLINESNVRVLIRELLAFLEVADNEFKPTMTSQIGIAADKYAPNKRWHFDTMLRVLSLAGNYVKEQILSSFIRLIATTQELQTYAVQKLYVNLKKDITQESLTQAGAWCIGEYGDALLGGQVVDLFSLLNSSYANQVSTEYIPAPVEK
T.equinum            VYIQGYDVFGHLEAVNLISATKYSEKQIGYLAVTLFLHEQHELLHLVVNSIRKDLLDHHELNNCLALHAVANVGGREMGEALSADVHRLLISPLTLLRLYRLRLHVRDLIRQSIQQIMNSPNVQQNNAQNAVLFEAINLLIHLDSEHTLQISSRLGKFIQSRETNVRYLGLDAMTHFAARAETLDPIQKHQNIILGSLRDRDISVRRKGLDLLYSMCDTSNARPIVNELLKHLQSADFAIREEMVLKIAILTEKYATDAQSVAGDHVSDEVWQRVVQVVTNNEELQAYAAQHILGYIKGECHDSLVKIGGYIKNNDRSTRLWIEAMKLESDPRAKQAILHVPQSVTIWKEAVNLEENEDARLLLAKATEIILSVELWLALARETPENAQKVLNAARKAVPTSRDIWIAAARLQEQMGNKVNVMKRAVQSLPKRWIVEAEKCEEEEAEKAVVVKARSVLDRARLAVPKNAELWEVPNSGLLWSESIWLESRTHRKPRSLEAIKKVDNDPILFVTVARIFWGERRLEKAMTWFEKAIVANSDLGDVWAWYYKFLLQHGTDEDVLTKCIATEPKHGEANAHKTTMGVNMETSRFRDFEENGSRVTLFLNLANDPTIEEYQLEKHVLVILTDLSAREVSAAREEVPGRYPGYMYTDLSTIYERAGRVEGRNGSITQIPILTMPNDAAMKAVVGEEALSSEDKLSLEFLEKFERTFISQSAYESRTIEESLDLAWNLLRIYPKDLLNRIPKKVIDEFYQRSGRSRPQFAIAYHQCRWNYVTDEDVKDVDRKFDMYQIPYDVIWLDIEYTDGKKYFTWDPHTFPDPLSMQKQLDASERKLVYIIDPHIENYPIVDELKKKELAVLNKDGDIYEGWCWPGSSHWVNLFKSNSWSVFNGPETTMPKDNIHHDRWEHRDVHNVNGNATYNALIERGERPFVLTRSFYAGSQRLGAMWTGDNQAEWSHLAASIPMVLNNGIAGFPFAGADVGGFFGNPSKELLTRWYQAGAFYPFFRAHAHIDTRRREPYMVGEYRDITDVVNLVRPLAPFPEEKLSPETKAAIDVSYENIRRSDAVAAMAYGTESITKVDKILGPGNQFVTAAKMFVSNDVGIDMPAGPSEVKNVEEAMTLSNEYAPEHLILQLKNAADVVPLVQNAGSVFIMVVDAMLSVKTTSPKGEVKYPVKAVNLLKAHGKSATESILVNGYALNCTIASQAMPTRITDAKIACLDMNLQKERMKGVHITVEDPTQLEKIREREAGIVIDRIEMILKAGANVIFTSLGYRGSNHDSLCKQLKSAVEACIQSTEKSGAVVDRVTPAPIVETGHFVNRARSLAQSHGKFADQFENSANWQAHYRTTGPEIYVQCGKLDAFVAGAGVARYLKPRVIVVLADPQGSGLYNRVRYGVDTKEREGTSIVEGIGINRVTANFEAGRELVDDAVRVTDAQAIAMARWLVEKDLEMTAKILPQQGKRNILITSALPYVNNVPHLGNIVGSVLSADVFNKACGRPTLYVLEEGVTPEGLCSKYNTEISQSIFKRLYEHGYLEEKTTEQPFCEKHADRFVEGEDARGDQCDKCQHLLDPFDLINPRCKVDGATPIRRKTKHIFLLLDKLQPEIENWATAAFGDWPKNSRVITGSWLKEGLQPRGITRDLKWGVPVPGFRKVLYVWFEACIGYPSITANYTSWEKWWRNPEVQLYQFLGKDNVPFHAVIFPGCQLGTKDKWTMLHHLSTTEYLNYEGGKFSKSRGIGVFGNNAKETGVSSDVWRYYLLKNRPETGDTQFEWKSFIDSNNGELLAKLGNLVNRVVKLVASLPTTSASILEQLNAPAGIPSGWKPAIKGHRVGKAKYLFSNIDVKKADEWREMFGGSLNHVLKELRDQGFTRPKVLIVLPTRQSCVRVINSFTKIYPMEQQENKKRFMDSFSAASDEWAHKPDDFKELFGGNDDDMFRLGLKFTRKSLKFFSKFYSSDIILASPLGLRTVIEKEGRVRQWYLDGHGKARSHFMNGRHSVLLYTERVTMSIKVIDAALRDDFGFQHILWVYSGRRGAHAWVCDKVARNLPDDRRRAIAGYLEVVGSQSGKRNLLHPHITRSIDTLREYFASTVLVDQDPFSRPDQAARLIELLPDKTLRAALQKKWDSAPRSSSSKWADIDTDTKALLEAKQDIVLEYTYPRLDAEVSKKLIHLLKSPFVVHPGTGRMGILEKRALRMEHILVDTPGQIEVFVWSASGSILLESLASSFPTVIAYIIDTPRTSSTSTFMSNMLYACSILYKTKLPMILVFNKTDVKDAAKEWMTDEKFQAALAEEYMGSFLNSMSLMLEDFYHHLNVVGVSSMTGDGVDDFFAAVEEKRKEFDRDYKPELERKREQREKENGRVGVVRNAHEVQINKVEFLPGQPVLVSTGSDNALRTWVFDFSPTPRPLHARSGHSAPWLLSAGQDRSNVKSKARYKAPEITCLACSLNRDGGWESIVTGHKGDKFARTWIWGKKKAGRWAETGDSEVKSGILRQSFKAITGIVVDNLNTTVVSCGLDGKVKFWCAITGLRFSSTSDLLALSCDDLSIRVIDIQTKKLVRELWGVWDLPTGHLIDAFRLKNTCVALPTASGPLRQIISILPKRQTMLFSATQTTKVEDLARISLKPGPLYINVDHKKEHSTVDGVEQGFIICEAHKRFLLLFSFLKKNAKKKIIVFFSSCNSVKYYSELLNYIDLPVLSLHDVAARGLDSAKEGYRSYLHAYASHSLRSVFDVNKLDLVKVAKSYGFTTPPRVDIGASRDQSRRLMAISRDIDITSSSAYKEGRIILQDKASCFPAYLGDLIDGSHTRSKGSGHHRGRIGKQGPPQPLTNGAKAGKKDFVKQKNTKAPIAKPVEDEMLDDEDNQKEEELEMAMQTAGGQPGEANESPLAQALINRVPLGATPEYLAGHYILLGCKNTIVSNMDARTFPKAIGGFDRVLLDAPCSGTGVISKDPKVKTSKTERDFLALPHMQKQLLLAAIDTSKTGGYIVYSTCSVTVEENEGVVQYALRKRPNVKIVDTGLNFGTPGFKSYMNKKFDDRMPLTRRYYPHRENVDGFFVCKLKKTNGGEEIIDRTPITFNEDEDEQYISRALIPDFEQTAKRYEGMLYSAYYSMSKIMTLVRAGTLHQGIFNVSPYNYLEGSVNVPAFEKSLLILGRDNSNRAISGDVVVVEVLPKDQWKTPSSKIIDPTAKVVGIIKRNWRQYVGHIDGSSSSQAGRRQQTVFVIPMDKRVPKIRRYPVGHFVRSWKVPTDFLFGEDYIKKWISNANVSVLAIPSAKMATDVMEDEHKRIEERKAESLADALEKAKRDHVEEPSLMSGFTKPLFVHFETLLPLLPLYTESFSLPIGGLSFERVVVDLEKDTVGYWMSTESLSISLQVEANKAVTSKLLADVPEERRDGEGMVEAIGIMTHLGKSISRAYTALVKGRYLKRVQKDEVVRQMEEVRKSLFAENFRVLVIADVKKTGPVTSWRTFIADLDLKPVAERLSDAGLGKTVVPMKMDSSYAESSSKGICSHDDPKLPALMVAVAYLNMEEGPMWKALRGTGLAYYFYLRTSIDSGLIHFMIHQSPNAYKAFEAAKTTVSGNLECIFDFNDATGDMKSKEIKRLALHELLDYVANNRSVITEPMYPKVVEMFSKNLFRPILQLLEERDFLKTTLHRIYGKFLNLRSYIRRSINNVFFQFIYETERFNGIAELLEILGSIINGFALPLKEEHKLFLTRVLLPMHKVKSLSMYHPQLAYCIVQFLEKDAALTEEVAERAYFWNNEYFCNLVGDNVEVILPIMFAPLYHWNSMVYTAMKMFMEINPQLFDDCSHDYREAEAREKSRQDKWDRLAEMAKTKREKAIISWSKFGGLGDPDLHHAIGSTYAQENEPYDAEKHLAFGTVESADTLANLEYKQHTAGIYQYQSDHALAHGELGIKQSYGNIASVEMSRDLFPEIESLISTANPYIRRKAALCAMRICRKVPDLLEHFVDKAKNLLVDRNHGVVEKFRPPEHDVSGITDPFLQVKILRFLRVLGRDAATSELINDILAQVATNESSKNVGNYEAVLTIEADSGLRVLGVNILGKFLSNKDNNIRYVALVKVVAHRNECLRDPDILDLSFTLINEGNVRVLVRELLAFLEVADNEFKPAMTTQIGIAANKFAPNPRWHVDTMLRALKLAGNYVKEQIISSFVRLIATTPDLQTYSVQKLYAALKEDISQEGLTIAASWVIGEFGDALLGGHIIDLFMNLNSTYATPIVTEYIPAQIER
T.melanosporum       IYILGWNVFGHLEAVNLISATKYSEKQIGYLAVTLFLNEKHDFLHLVVNSIKKDLLDHNELNNCLALHAIANVGGREMGEALSPDVHRLLISPLTLLRLYRLRLNTQNMIRESLQRILDTPNVQQNNAQNAVLFEAINLAIHLDSETGLQIAVRLGRFIVSKETNVRYLGLEAMTHLAARSETLEPIKKHQSTIIASLRDRDISVRRKALDLLYSMCDPTNSQPIVSELLKYLQSADFAIREEMVLKIAILTEKYATEFRSMAGDHVSDEVWQRVIQIVTNNEELQVYAAQNILQHVKGMCHETLVKIGGYVRHNPKSVKLWVEAMELEAELRAKKALDIIPHSVVLWKEAVKLEEDSDAKILLARAVELVLSIELWLALARETFENAQAVLNKARKAIPTSPEIWIAAARLQEQQGNKVNVMKRAVQALPTRWIKEAEKCEEEGAEKAVLVRARSVLDRARLAVPKSAQLWECPHSGLLWAESIWLEQRTHRRPRLVEAIEKVGNDPLLYVAVARNFWVERKLPKAINWFEKAILVDPDYGDTWAWYWKFLSMHGTEGDVLNKLSITEPRHGEGARYRNSMGVNLETSRFRDFEENGSRVTLFLNLANDPTIEEYQLEKHVLVILTDLSAREVSAAREEVPGRYPGYMYTDLSTIYERAGRVEGRNGSITQIPILTMPNDAAMKAVVGEEALSAEDKLSLEFLEKFERSFIAQGAYESRTIFESLDLAWSLLRIYPKELLNRIPAKIINEYYQRSKAREGMFSIAYHQCRWNYVSQDDVKDVDRKFDKFDIPYDVIWLDIEHTDGKRYFTWDPLTFSKPESMQKTLARRDRKLVAIVDPHIDNYAVDKEMVAKGFGVKDKGGEVYEGWCWPGSSHWKSLFKPNLWSVFNGPETTMPKDNIHHGNWEHRDVHNINGNATYEGLKIRGKRPFVLTRSFFAGSQRSAAMWTGDNQADWPHLQQAFPMLLANGIAGFPFAGADVGGFFGNPSKELLTRWYQAGAFYPFFRGHAHIDAKRREPYLAGEYVSIRDIMGIVTPSAPFPPEQLPQETIDAIDLSFENIRKKDAVAALAYGTETVPKVDKILGPGNQFVTAGKMFVSNDVSIDMPAGPSEVDNIEEAIELSNQYAPEHLILQIKDAAKAVDLVQHAGSVFIMVVDAMLAVKSTNTKAEVKYPVKAVNILKAHGKSATESMLVKGYALNCTVASQAMPTRILNAKIACLDMNFQKTRMAGVHITVDDPNQLEAIRQQESEMVLERIKLILDAGANVILTSLGSRGPNHDSLCRSLKSAVEACIQSAEKSGAEVERVPPAPIVDRAQFVNKARARSEEHTKFADQFENEANWKAHYEGTGPEIFDQCGKLDCFVAGAGVARYLKPHLKIVLADPQGSGLYNRIRYGVDVREREGTTIIEGIGINRVTANFEAGRPLIDDAIRVGDEEAMAMARFLVERELERNEPILPVPGERNVLITAALPYVNNVPHLGNIVGSVLSADAFAKARNYNTLYILEEGITPRALCDKYNTEIAQDIFLNLQKNDLLVEESMTQLFCEKHADRFVEGTDARGDQCDTCGLLLDPFELINPRCKLDGTGPIKRDSKHIFIQLDKLQPEIEEWVSKASGQWSKNGRIITESWLKTGLKPRCITRDLTWGTPVPGYDKVMYVWFDACIGYVSITANYTKWEKWWKNKDVKLYQFMGKDNVPFHTVVFPGSEIGTRENWTMLHHISTTEYLQYEGGKFSKSRGVGVFGNNARDTGVPPSVWRYYLLSSRPETGDTQFVWQDFATKNNSELLANLGNFVNRLIKFINAMPATSESIVKQLNAPHRIPDVWDVGLLGHVIGRAEYLFSRIEEKQVQEWKSRYGGKLNHVLKELRDQGFTRPKVLFILPTRNACVEVINALVDILQPEQQENKKRFQNTYYSPERISPNKPEDFRALFSGNHDDLFRLGLKLTRKTLKYFSQFYNSDIILASPLGLRMAIGDESRVRQWYLDTNAKARSHFFTGRHSVLLYSERITVAIKVMNAALRDDLGFKHVLWVYSGRRGAHAWICDKRARSLDDAKRRAIVNYLGLVGGQAGKKNILHPHISRSLNLLKDRFENDILREQDPWRDNERAEKLLQLLPDKTLNDALRKKWDNHPRPSLNKWADVYDNPARLKESREEVVLEYMYPRLDAEVSKHLNHLLKSPFCVHPQTGRIGILEKRAPSINSILVDTPGQIECFVWSASGAIITDAIASGFPTVIAYIIDTPRTKAPATFMSNMLYACSILYKTKLPMILVFNKTDAQDAAKEWMTDEAFQRALQEEYMASLLNSMSLMLDEFYKHLDLVAVSAMTGAGVDEFMKAVEGKCLEYEKDYKPEMERARKRREEQKKRIAIMRNAHDGGGVIVEWLAGQSVLVTSGSDNSIKEWIFDHTTLPRVLRSRSGHSKPFLLSGSHDSSKRSNKPANSAPPVTCIATVTGEDGALAGIITGHRDSESGRLWSFENKSLGRWARTTDGFVWSGIKRRQFKAVTGIVVDSLNRVVISTSLDGEVKFWGAITKAKLHRHSDLLAVCCDDLCIRVVDIETRKTVRELRGIWDLPTGHLIDGIRTKSIVTAMPLASGPMRQVIKIIPSRQTMLFSATQTTKVEDLARISLRPGPLYINVDYYKEASTVEGLEQGYVICEADKRFLLLFSFLKRFSKKKIIVFFSSCASVKYYAELLNYIDLPVLDLHDVAARGLDSAKDGYKSYLQAYASHSLRTVFDVHKLDLVKVAKSFGFSTPPKVDIGSARDSQRRLLAFAPAAPLMKHPLKKTGAIVFQDRASCVPAQDPPVVDADYRRAFGSGFRRGRSKKQGPPAPLESPVQSKRRRGGAAKGKTTNRRKRLSKGLFDDDENQLAHQAELAMQTAGAEEGEANEKELAQALINRVPLGATPEYLAGHYILLGVKNTIVCNYDAKEFPKVIGGFDRVLLDAPCSGTGVISKDPSVKTNKNAKDFMLLPHLQKQLLLCAIDASPTGGYLVYSTCSVTVEENESVVEYALRKRPNVKLVETGLTFGREGFTSYRGKTFNEKMKWARRFYPHMYNVDGFFVAKFKKIIKADGILEAEGNGFDDEADKELMERAIVPDLEHAAKRFEGMLYPEYYSMSKMMTGVGAGTLHQGKFNISPYNFLEGSIHVPSFDRPLLILGRENINRSVHGDQVVVRVLPKDQWKQPSSKIIDPTARVVGVIKRNWRYYVGHLDPSSAPSGGRSQRNVFLIPMDKKIPKIRRYPTGHFVRSWRVPTDHLFGKEFLRRWVAENTVSVLGRPSAKLAKSIEEGERARIAARKKEKLQERLDEATTDNEREIPLLGKFPLPLYLHYEERRPLLAVYLENFDTPVGGIEFEQVVAELERDTVDYDIGYENIRINFRIEPEKTTLTKMKSDIPEEKRQGNQMSWSVARMVAYSHSVSRAQDTLTKALYLKRISKEEVIEKFEELRQKFTIDNIRILIVGELAKKNPVSAWKVFTDGRPLSPRGPRLTPEGPGKTIVPLPIDSSFSIHFAVGPDSPSHPKLPALLLAISYLDAVEGPLWRAVRGTGLAYSTHFMKDLDAGHLFYTIYRSPDAYRAWEVSRKVIDGTLEGIFDFNDASADMKSKEIKRLALHELLDYVANNRSVITDAMYPKVVDMFAKNLFRPILQLLEERDFLKTTLHRIYGKFLNLRSYIRRSINNVFFQFIYETERFNGIAELLEILGSIINGFALPLKEEHKLFLTRVLIPLHKVKSLSMYHPQLAYCIVQFLEKDAALTEEVAERAYFWNNEYFCNLVSDNVEVILPIMFAPLYHWNGMVYNAMKLFMEINPALFEECTGIYAAAPQRQQEREAIWKMLEDTAAKNKKSRAIAWSKHGEYGDPELHHFIGKLLAQEDDTYEAEKHLVVGTKESAETFADMLYEPHTAPIYHYSNNEPLEQGEIGIRPASGNIASTEMARDLFQEVENLLSTANPYIRRKAAICAMRIIRKVPDLQEHFIDKTKLLLQDRNHGVVSQFRQPEHDVTGITDPFLQVKILRLLRVLGKDTQVSEQINDILAQVATNDSTKNVGNYEAVLTIEADSGLRVLGVNILGKFLTNKDNNIRYVALIKVVAHRNDCLRDPDILDLSFTLINESNIRVLIRELLAFLEVANNEFKPVMTTQICIAAERFAPTKRWHIDTVLRVLKLAGNYVKEHILSSFIRLIANSAELQTYCVQKLYSALKADITQEALTLAGAWTIGEYGDLLLGGQTVDLLSTLSSAYATSNVKEYIAAQIER
T.reesei             IYILGWNVFGHLEAVNLISASKYSEKQIGYLAMTLFLHEKHELLHLVVNSIRKDLLDHNELFNCLALHAIANVGGREMGEALSGEVHRLLISPLTLLRLYRLRLHVRELIRESLQKILNLSNVQQNNAQNAVLFEAINLIIHLDTEQDLQISSRLGRFIQSRETNVRYLGLEAMTHLAARSENLIPIKQHQDIILSSLKDRDISVRRKGLDLLYSMCDSSNAQVVVGELLHFLQNADFAIREEMVLKIAILTEKYATDVQAMAGDHVSDEVWQRVIQIVTNNEELQVYAAQTALQHIRADCHETLVKIGAYIEANPRSVRLWVEAMRLENIPSHKQALDHIPESEALWKEAVNLEDDEDAKLMLAKATELILSVDLWLALARETPENAQKVLNKARKAVPTSHEIWIAAARLQEQLGHKSAVMKRAVQVLPKRWIAEAEKCEEEGAENALIVKARSVLDRARLAVPKNGELWEVPKSGLLWVEQIWLEPRTQRKPRSLEAIKKVDNDPILFVAVARIFWADRKLEKAQSWFEKALVLDADRGDSWAWYYKFLVQHGTEADMVTKCVLNEPRHGEKNAKKSVMGVNLETARFRDFEENGSRTTLFLNLANDPTIEEYQLEKHVLVILTDLSAREVSAAREEVPGRFPGYMYTDLSTIYERAGRVTGRNGSITQIPILTMPNDAAMKAVVGEEALSSEDKLSLEFLDKFERQFISQGAYESRSIYESLDLAWSLLRIYPKDLLNRIPAKILNEFYQRSGKARAEFALGYHQCRWNYFSEDDVKDVDRRFDKAHIPYDVIWLDIEYTDEIKYFTWDPHSFTDPITMGKQLDSHGRKLVTIIDPHIVNYPINEQLLALDLAIHDKDGKAYEGSCWPGNSNWKGLYKENTWSVFEGPETTMPKDNLHWDNWEHRDVHNLNGHSTFEALKSRGERPFVLTRAFFSGSQRFGAMWTGDNLADWGHLQTSVTMLINQGISGFPFSGADVAGFFGDPEKDLLARWYQTAAFYPFFRAHAHIDTRRREPYLLGEYTAITDILKIVTPKAPFPKEQLPEETIKAIDTSFENIRKADAVAAMAYGTESVSKVDKILGPGNQFVTAAKMHVSNDVSIDMPAGPSEVKTIDEAMRISNEYAPEHLILQIKDAAKVVDLVMNAGSVFILVVDAIQAVKTTNNKNEAKYPVKAVNLLKAHGKSALESVLVKGYALNCTVASQAMPTRVQDAKIALLDMNLQKERMKGVQITVDDPQQLEAIRARESGMIIERVEMILKAGANVILTYLGHRGPNHDSLCRQLKSAVEACIQAFEKSGATVERVPVAPITSPDHFVNLARRRAIQHTRFANQFETESNWQAHVVSTGPEIFQQTGDLDAFVAGAGVARYLKAKMRVVLADPQGSGLYNKIKHGVSSTEKEGTSMVEGIGINRLTNNFEVGRDLLDDAVKVTDEQACRMARWLVENDPTMENPILPVKGKKNVLITSALPYVNNVPHLGNVVGSVLSADVYSKLRDRPTLYILETGQTPQELCDEFHTEIVQDIFLKLHERDYLEERTTKQPYCEKHADRFVEGTDARGDQCDKCGSLLDPFELVNPRCKVDGATPVPRDTTHVFIRLEKLQPEIDKWFQDAHYGWPQNGVSITQSWLTKGLEPRSITRDLKWGVPVPGYKKVIYVWFDACIGYPSITANYTDWEQWWKNPDVTLYQFMGKDNVPFHTVIFPGSEIGTGYNWTLLNHLSTTEYLNYENGKFSKSRGIGVFGNQAKEIGLSPSVWRYYLLSNRPETSDTQFEWQAFQLANNSELLANFGNFVNRIVKFVNAMPSTSESICKQLNSELAIPDVWEPAIKGHKIGKAAYLFTRIDDKKIEEWKNKFGGELNHVFKELRDQGFTRPKVLFLLPTRNSCAKMMKVIQELVEPDQQENFKRFNESYVEGEAFGADRPADFKDLFGGNDDDMFRLGVKFTRKTIKYFAQFYTSDILFASPLGLRMAIGSEERVRNWYLEDWAKARSHFLTGRHKILLYTERMTMAIKVVDVALRDDFGFKHIMWVYSGRRGAHAWVCDKKARSLDDQKRRAIANYLEVIGSQSGKKNVLHPHLSRSLDILKTHFQEDVLAVQDPWATDEQAQKLLQLLPDRNLNESLRRKWEAAPRSSTSKWADIDADSKALLEAKQDIVLEYTYPRLDIEVSKKLNHLLKSPFVVHPGTGRVNLLEKRAKPIDRILVDTPGQIEAFVWSASGTILLESLASSFPTVIAYIIDTPRTASTSTFMSNMLYACSILYKTKLPMILVFNKTDVKDAAKEWMTDEAFQEALRRDYMSSLLNSMSLVLEEFYSHLSMVAVSSRVGTGIDDFFEAVEEKRKEFLDDYLPELERRREEREERRGRVGVLRSAHNGGISKVEFLSGQAVIVSSGRDNSLKSWIFDFSPIPKILHSRSGHSGPWIISGGKDRSNIRKKATLKAPEITCIAASLNRDGGWESVVTAHKGDAFARTWFWGRKRAGRWAPTGDGDVTSGVHRQRFKAVTGLVVDAMNKTVVSCSLDGKIKFWTLPTGCRYHPANNLLAFSCDDLSIRVVDLETKKTIREFWGVWDLPTSHLIDAIRLEKPCKAIPTTAGPMRQIVKVLSNRQTMLFSATQTTKVEDLARISLRPGPLYINVDQEQQHSTVDGLEQGYVLCEGDERFLLLFSFLRKMQKKKVIVFFSSCNSVKYYAELLNYIDCPVLDLHDVAARGLDSAKEAFKSYLHAYASHSLRSVYDVQKLDLAKIAKSFGFPTPPRVDIGASRDQGRRLLAVSPGMDFAKVEAYTSGKIILQDKASCFPAYDPRVIDADSRRAKGSGPVRGRMKKQGMPEALKASLSNKKRKTGAAKKPEPAPKKKSKDEEMGDESNKLAEEAELAMQTEGAEEGEANEMPLAQALINRVPLGATPEYLAGHYIILGVRNVIVCSYDGREFPRVMGGFDRVLLDAPCSGTGVISKDPSVKTNKDEKDFISLPHMQKQLLLSAIDASETGGFLVYSTCSVTTEENEAVVNYALSRRPNVKLVDTGIPFGKEGFTSFMGKKFHPSLKLTRRFYPHAHNIDGFYVAKFQKIDAEVEVIDKTPIAFDEEEDVKYIEKALVPDFEQSSKRFQGPLYPEYYTSSRMMTGVKAGLLHQGIFNVSPYNYLEGSIKVPAFPKPLLILGRENINRSIDGDVVVVELLPQDQWKSPSTKIIEPTAKVVGVVKRNWRQYVGHIDPSTASKQGRRLDSVFLIPMDKKIPKIRRHPVGHLVRSWRVPTDYLFGKEFMRKWMADAHISVLGKPSLELALKLKKEHEARIAKRKEEKLAHKLEEAKKKNDAPIPVIDRWPGPLFIQFEHLKPLLSIFSDNFNTHIDGINFEQVVMELERDSVGYDIGQEGYMIQFQAEPDKAAVMKALADIPESKRDGRSMSTEVDTAIHLESSLSVARRVLVKAVYLKRLKKDQVVQWFQDIRNSLFFENVRVLVTANLEKPNPITTWDPLSTALKMAPPSSLLNAEGPGSAIIPMTLDSSFSVSTAAGLFSFADPMLPAIMVAVHYLETVEGPLWNAVRGAGYAYGTFFSRNVENGLINYKVYRSPDASKAIIASRDAINAELEGIFDFNDASGDMKAKEIKRLALHELLDYVANNRQVITEPMYPRVVDMFSKNLFRPILQLLDERDFLKTTLHRIYGKFLNLRSFIRRSINNVFFQFTYETERFNGIAELLEILGSIINGFALPLKEEHKIFLTRVLLPLHKPKSLSMYHPQLAYCIVQFLEKDASLTEDVAERAYFWNNEYFCNLVSDNVEIILPIMFAPLYHWNGMVYNAMKLFMEINPQLFDDCSHDYTEAAAREALRERKWAALAQQADERRAAMSMGWSKFGEYGDPELHHVAGSLYAEEHETYEAERHLILGTKDSPEVLLKMEYAAHLAPHFKYATAEPLEMGEMGIRQSNGNIASDEMSRDLFPEIENLISTANPYIRRKAALCAMRICRKVPDLQEHFVEKATALLSDRNHGVVEKFRAPEHDVTGITDPFLQVKLLRLLRVLAVDAHTSEQINDILAQVATNDSSKNVGNYEAVLTIEADSGLRVLGVNILGKFLTNRDNNVRYVALIKVVAHRNECLRDPDILDLSFTLINETNVRVLIRELLAFLEVADNEFKPTMTSQIGIAADKYAPNKRWHFDTMLRVLSLAGNYVKEQILSSFVRLIATTPELQTYAVQKLYTNLKKDITQESLTQAGAWCIGEYGDALLGGQVVDLFSLLNSSYATQVTTEYIAAQIEK
T.rubrum             VYIQGYDVFGHLEAVNLISATKYSEKQIGYLAVTLFLHEQHELLHLVVNSIRKDLLDHHELNNCLALHAVANVGGREMGEALSADVHRLLISPLTLLRLYRLRLHVRDLIRQSIQQIMNSPNVQQNNAQNAVLFEAINLLIHLDSEHTLQISSRLGKFIQSRETNVRYLGLDAMTHFAARAETLDPIQKHQNIILGSLRDRDISVRRKGLDLLYSMCDTSNARPIVNELLKHLQSADFAIREEMVLKIAILTEKYATDAQSVAGDHVSDEVWQRVVQVVTNNEELQAYAAQHILGYIKGECHDSLVKIGGYIKNNDRSTRLWIEAMKLESDPRAKQAILHVPQSVTIWKEAVNLEENEDARLLLAKATEIILSVELWLALARETPENAQKVLNAARKAVPTSRDIWIAAARLQEQMGNKVNVMKRAVQSLPKRWIVEAEKCEEEDAEKAVVVKARSVLDRARLAVPKNAELWEVPNSGLLWSESIWLEPRTHRKPRSLEAIKKVDNDPILFVTVARIFWGERRLEKAMTWFEKAIVANSDLGDVWAWYYKFLLQHGTDEDVLTKCIATEPKHGEANAHKTTMGVNMETSRFRDFEENGSRVTLFLNLANDPTIEEYQLEKHVLVILTDLSAREVSAAREEVPGRYPGYMYTDLSTIYERAGRVEGRNGSITQIPILTMPNDAAMKAVVGEEALSSEDKLSLEFLDKFERTFISQSAYESRTIEESLDLAWNLLRIYPKELLNRIPKKVIDEFYQRSGRARPQFAIAYHQCRWNYVTDEDVKDVDRKFDMYQIPYDVIWLDIEYTDGKKYFTWDPHTFPDPLSMQKQLDASERKLVYIIDPHIENYPIVDELKKKELAVLNKDGDIYEGWCWPGSSHWANLFKSNSWSVFNGPETTMPKDNIHHDRWEHRDVHNVNGNATYNALIERGERPFILTRSFYAGSQRMGAMWTGDNQAEWSHLAASIPMVLNNGIAGFPFAGADVGGFFGNPSKELLTRWYQAGAFYPFFRAHAHIDTRRREPYMVGEYRDITDVVNLVRPVAPFPEEKLSPETKTAIDVSYENIRRSDAVAAMAYGTESITKVDKILGPGNQFVTAAKMFVSNDVGIDMPAGPSEVKNVEEAMTLSNEYAPEHLILQLKNAADVVPLVQNAGSVFIMVVDAMLSVKTTSPKGEVKYPVKAINLLKAHGKSATESILVNGYALNCTIASQAMPTRITDAKIACLDMNLQKERMKGVHITVEDPTQLEKIREREAGIVIDRIEMILKAGANVIFTSLGYRGSNHDSLCKQLKSAVEACIQSTEKSGAVVDRVTPAPIVETGHFVNRARSLAHSHGQFADQFENSANWQAHYRTTGPEIYVQCGKLDAFVAGAGVARYLKPRVTVVLADPQGSGLYNRVRYGVDTKEREGTSIVEGIGINRVTANFEAGRELVDDAVRVTDAQAVAMARWLVEKDLEMTAKILPQQGKRNILITSALPYVNNVPHLGNIVGSVLSADVFNKACGRPTLYVLEEGVTPEELCSKYNTEISQSIFKRLYEHGYLEEKTTEQPFCEKHADRFVEGEDARGDQCDKCQHLLDPFDLINPRCKVDGATPIRRKTKHIFLLLDKLQPDIESWAATASGDWPKNSRVITGSWLKEGLQPRGITRDLNWGVPVPGFRKVLYVWFEACIGYPSITANYTSWEKWWRSPEVQLYQFLGKDNVPFHAVIFPGCQLGTKDKWTMLHHLSTTEYLNYEGGKFSKSRGIGVFGNNAKETGVSSDVWRYYLLKNRPETGDTQFEWKSFIDSNNGELLAKLGNLVNRVVKLVASLPATSASILDQLNAPAGIPSGWKPAIKGHRVGKAKYLFSNIDVKKADEWREMFGGSLNHVLKELRDQGFTRPKVLIILPTRQSCVRVINSFTKIYPMEQQENKKRFMDSFSAASDEWAHKPDDFKELFGGNDDDMFRLGLKFTRKSLKFFSKFYSSDIILASPLGLRTAIEKEGRVRQWYLDGHGKARSHFMNGRHSVLLYTERVTMSIKVIDAALREDFGFQHILWVYSGRRGAHAWVCDKSARNLPDDRRRAIAGYLEVVGSQSGKRNLLHPHITRSLNTLGEYFASTVLVDQDPFSRPDQAARLIELLPDKTLRAALQKKWDSAPRSSSSKWADIDTDTKALLEAKQDIVLEYTYPRLDAEVSKKLIHLLKSPFVVHPGTGRMGILEKRALRMEHILVDTPGQIEVFVWSASGSILLESLASSFPTVIAYIIDTPRTSSTSTFMSNMLYACSILYKTKLPMILVFNKTDVKDAAKEWMTDEKFQAALAEEYMGSFLNSMSLMLEEFYHHLSVVGVSSMTGDGVDDFFAAVEEKRKEFDRDYKPELERKREQREKENGRVGVLRNAHEVQINKVEFLPGQPVMVSTGSDNALRTWIFDFSPIPRPLHARSGHSAPWLLSAGQDRSNVKSKARYKAPEITCLACSLNRDGGWESIVTGHKGDKFARTWIWGKKKAGRWAETGDGEVKSGIRRQSFKAITGIVVDSLNTTVVTCGLDGKVKFWCAITGLRFSSTSDLLALSCDDLSIRVIDIQTKKLVRELWGVWDLPTGHLIDAFRLKKTCVALPTASGPLRQIISILPKRQTMLFSATQTTKVEDLARISLKPGPLYINVDHKKEHSTVDGVEQGFIICEAHKRFLLLFSFLKKNAKKKIIVFFSSCNSVKYYSELLNYIDLPVLSLHDVAARGLDSAKEGYRSYLHAYASHSLRSVFDVNKLDLVKVAKSYGFTTPPRVDIGASRDQARRLMAISRDIDITSSYAYKEGRLILQDKASCFPAYLGDLIDGSHSRSKGSGHHRGRIGKQGPPQPLTNGAKAGKKDSVKQKNTKAPIAKPVEGEMLDDEDNQKEEELELAMQTAGGQPGEANESPLAQALINRVPLGATPEYLAGHYILLGCKNTIVSNMDARTFPKAIGGFDRVLLDAPCSGTGVISKDPKVKTSKTERDFLALPHMQKQLLLAAIDASKTGGYIVYSTCSVTVEENEGVVQYALRKRPNVKIVDTGLNFGTPGFKSFMNKKFDDKMPLTRRYYPHRENVDGFFVCKLKKTSGGEEIIDRTPITFNEDEDEQYISRALIPDFEQTAKRYEGMLYSAYYSMSKIMTLIRAGTLHQGVFNVSPYNYLEGSVNVPAFEKSLLILGRDKSNRAISGDIVVVEVLPKDQWKTPSSKIIDPTAKVVGIIKRNWRQYVGHIDGSSSSQAGRRQQTVFVIPMDKRVPKIRRYPVGHFVRSWKVPTDFLFGEKYIKKWISNAHVSVLAIPSAKLATDVMEDEHKRIEERKAERLAEALEKAKRDHVEEPSLMSGFTKPLFIHFETLLPLLPLYTESFSLPIGSLSFERVIVDLEKDTVGYWMSTESLSISLQVEANRAVTSKLLADIPEERRDGEGMVEAIGIMTHLGKSISRAYTALVKGRYLKRVQKDKVVRQMEKVRKSLFVENFRVLVIADVKKTGPVTSWNTFIAGLDLKPVAERLSDAGLGKAVVPMRMDSSYAESSSKGICSHDDPKLPALMVAIAYLNMEEGPMWNALRGPGLAYFFYLRTNIESGLIHFMIHQSPNAYKAFEAAKTTVSGCLECIFDFNDATGDMKSKEIKRLALHELLDYVANNRSVITEPMYPKVVEMFSKNLFRPILQLLEERDFLKTTLHRIYGKFLNLRSYIRRSINNVFFQFIYETERFNGIAELLEILGSIINGFALPLKEEHKLFLTRVLLPMHKVKSLSMYHPQLAYCIVQFLEKDAALTEEVAERAYFWNNEYFCNLVGDNVEVILPIMFAPLYHWNSMVYTAMKMFMEINPQLFDDCSHDYREAEAREKSRQDKWDRLAEMAKAKREKVIISWSKFGELGDSDLHHSIGSAYAQENEPYDAEKHLAFGTVESADTLAKLEYKQHTAGIYQYQSDHALAHGELGIKQSNGNIASVEMSRDLFPEIESLISTANPYIRRKAALCAMRICRKVPDLLEHFVDKAKNLLVDRNHGVVEKFRPPEHDVSGITDPFLQVKILRFLRVLGRDAATSELINDILAQVATNESSKNVGNYEAVLTIEADSGLRVLGVNILGKFLSNKDNNIRYVALVKVVAHRNECLRDPDILDLSFTLINEGNVRVLVRELLAFLEVADNEFKPAMTTQIGIAANKFAPNPRWHVDTMLRALKLAGNYVKEQIISSFVRLIATTPDLQTYSVQKLYAALKEDISQEGLTIAASWVIGEFGDALLGGQIIDLFMNLNSTYATPIVTEYIPAQIER
T.tonsurans          VYIQGYDVFGHLEAVNLISATKYSEKQIGYLAVTLFLHEQHELLHLVVNSIRKDLLDHHELNNCLALHAVANVGGREMGEALSADVHRLLISPLTLLRLYRLRLHVRDLIRQSIQQIMNSPNVQQNNAQNAVLFEAINLLIHLDSEHTLQISSRLGKFIQSRETNVRYLGLDAMTHFAARAETLDPIQKHQNIILGSLRDRDISVRRKGLDLLYSMCDTSNARPIVNELLKHLQSADFAIREEMVLKIAILTEKYATDAQSVAGDHVSDEVWQRVVQVVTNNEELQAYAAQHILGYIKGECHDSLVKIGGYIKNNDRSTRLWIEAMKLESDPRAKQAILHVPQSVTIWKEAVNLEENEDARLLLAKATEIILSVELWLALARETPENAQKVLNAARKAVPTSRDIWIAAARLQEQMGNKVNVMKRAVQSLPKRWIVEAEKCEEEEAEKAVVVKARSVLDRARLAVPKNAELWEVPNSGLLWSESIWLESRTHRKPRSLEAIKKVDNDPILFVTVARIFWGERRLEKAMTWFEKAIVANSDLGDVWAWYYKFLLQHGTDEDVLTKCIATEPKHGEANAHKTTMGVNMETSRFRDFEENGSRVTLFLNLANDPTIEEYQLEKHVLVILTDLSAREVSAAREEVPGRYPGYMYTDLSTIYERAGRVEGRNGSITQISILTMPNDAAMKAVVGEEALSSEDKLSLEFLEKFERTFISQSAYESRTIEESLDLAWNLLRIYPKDLLNRIPKKVIDEFYQRSGRSRPQFAIAYHQCRWNYVTDEDVKDVDRKFDMYQIPYDVIWLDIEYTDGKKYFTWDPHTFPDPLSMQKQLDASERKLVYIIDPHIENYPIVDELKKKELAVLNKDGDIYEGWCWPGSSHWVNLFKSNSWSVFNGPETTMPKDNIHHDRWEHRDVHNVNGNATYNALIERGERPFVLTRSFYAGSQRLGAMWTGDNQAEWSHLAASIPMVLNNGIAGFPFAGADVGGFFGNPSKELLTRWYQAGAFYPFFRAHAHIDTRRREPYMVGEYRDITDVVNLVRPLAPFPEEKLSPETKAAIDVSYENIRRSDAVAAMAYGTESITKVDKILGPGNQFVTAAKMFVSNDVGIDMPAGPSEVKNVEEAMTLSNEYAPEHLILQLKNAADVVPLVQNAGSVFIMVVDAMLSVKTTSPKGEVKYPVKAVNLLKAHGKSATESILVNGYALNCTIASQAMPTRITDAKIACLDMNLQKERMKGVHITVEDPTQLEKIREREAGIVIDRIEMILKAGANVIFTSLGYRGSNHDSLCKQLKSAVEACIQSTEKSGAVVDRVTPAPIVETGHFVNRARSLAQSHGKFADQFENSANWQAHYRTTGPEIYVQCGKLDAFVAGAGVARYLKPRVIVVLADPQGSGLYNRVRYGVDTKEREGTSIVEGIGINRVTANFEAGRELVDDAVRVTDAQAIAMARWLVEKDLEMTAKILPQQGKRNILITSALPYVNNVPHLGNIVGSVLSADVFNKACGRPTLYVLEEGVTPEGLCSKYNTEISQSIFKRLYEHGYLEEKTTEQPFCEKHADRFVEGEDARGDQCDKCQHLLDPFDLINPRCKVDGATPIRRKTKHIFLLLDKLQPEIENWATAAFGDWPKNSRVITGSWLKEGLQPRGITRDLKWGVPVPGFRKVLYVWFEACIGYPSITANYTSWEKWWRNPEVQLYQFLGKDNVPFHAVIFPGCQLGTKDKWTMLHHLSTTEYLNYEGGKFSKSRGIGVFGNNAKETGVSSDVWRYYLLKNRPETGDTQFEWKSFIDSNNGELLAKLGNLVNRVVKLVASLPTTSASILEQLNAPAGIPSGWKPAIKGHRVGKAKYLFSNIDVKKADEWREMFGGSLNHVLKELRDQGFTRPKVLIVLPTRQSCVRVINSFTKIYPMEQQENKKRFMDSFSAASDEWAHKPDDFKELFGGNDDDMFRLGLKFTRKSLKFFSKFYSSDIILASPLGLRTAIEKEGRVRQWYLDGHGKARSHFMNGRHSVLLYTERVTMSIKVIDAALRDDFGFQHILWVYSGRRGAHAWVCDKVARNLPDDRRRAIAGYLEVVGSQSGKRNLLHPHITRSIDTLREYFASTVLVDQDPFSRPDQAARLIELLPDKTLRAALQKKWDSAPRSSSSKWADIDTDTKALLEAKQDIVLEYTYPRLDAEVSKKLIHLLKSPFVVHPGTGRMGILEKRALRMEHILVDTPGQIEVFVWSASGSILLESLASSFPTVIAYIIDTPRTSSTSTFMSNMLYACSILYKTKLPMILVFNKTDVKDAAKEWMTDEKFQAALAEEYMGSFLNSMSLMLEDFYHHLNVVGVSSMTGDGVDDFFAAVEEKRKEFDRDYKPELERKREQREKENGRVGVVRNAHEVQINKVEFLPGQPVLVSTGSDNALRTWVFDFSPTPRPLHARSGHSAPWLLSAGQDRSNVKSKARYKAPEITCLACSLNRDGGWESIVTGHKGDKFARTWIWGKKKAGRWAETGDSEVKSGILRQSFKAITGIVVDNLNTTVVSCGLDGKVKFWCAITGLRFSSTSDLLALSCDDLSIRVIDIQTKKLVRELWGVWDLPTGHLIDAFRLKNTCVALPTASGPLRQIISILPKRQTMLFSATQTTKVEDLARISLKPGPLYINVDHKKEHSTVDGVEQGFIICEAHKRFLLLFSFLKKNAKKKIIVFFSSCNSVKYYSELLNYIDLPVLSLHDVAARGLDSAKEGYRSYLHAYASHSLRSVFDVNKLDLVKVAKSYGFTTPPRVDIGASRDQSRRLMAISRDIDITSSSAYKEGRIILQDKASCFPAYLGDLIDGSHSRSKGSGHHRGRIGKQGPPQPLTNGAKAGKKDFVKQKNTKAPIAKPVEDEMLDDEDNQKEEELELAMQTAGGQPGEANESPLAQALINRVPLGATPEYLAGHYILLGCKNTIVSNMDARTFPKAIGGFDRVLLDAPCSGTGVISKDPKVKTSKTERDFLALPHMQKQLLLAAIDTSKTGGYIVYSTCSVTVEENEGVVQYALRKRPNVKIVDTGLNFGTPGFKSYMNKKFDDRMPLTRRYYPHRENVDGFFVCKLKKTNGGEEIIDRTPITFNEDEDEQYISRALIPDFEQTAKRYEGMLYSAYYSMSKIMTLVRAGTLHQGIFNVSLYNYLEGSVNVPAFEKSLLILGRDNSNRAISGDVVVVEVLPKDQWKTPSSKIIDPTAKVVGIIKRNWRQYVGHIDGSSSSQAGRRQQTVFVIPMDKRVPKIRRYPVGHFVRSWKVPTDFLFGEDYIKKWISNANVSVLAIPSAKMATDVMEDEHKRIEERKAESLADALEKAKRDHVEEPSLMSGFTKPLFVHFETLLPLLPLYTESFSLPIGGLSFERVVVDLEKDTVGYWMSTESLSISLQVEANKAVTSKLLADVPEERRDGEGMVEAIGIMTHLGKSISRAYTALVKGRYLKRVQKDEVVRQMEEVRKSLFAENFRVLVIADVKKTGPVTSWRTFIADLDLKPVAERLSDAGLGKTVVPMKMDSSYAESSSKGICSHDDPKLPALMVAVAYLNMEEGPMWKALRGTGLAYYFYLRTSIDSGLIHFMIHQSPNAYKAFEAAKTTVSGNLECIFDFNDATGDMKSKEIKRLALHELLDYVANNRSVITEPMYPKVVEMFSKNLFRPILQLLEERDFLKTTLHRIYGKFLNLRSYIRRSINNVFFQFIYETERFNGIAELLEILGSIINGFALPLKEEHKLFLTRVLLPMHKVKSLSMYHPQLAYCIVQFLEKDAALTEEVAERAYFWNNEYFCNLVGDNVEVILPIMFAPLYHWNSMVYTAMKMFMEINPQLFDDCSHDYREAEAREKSRQDKWDRLAEMAKTKREKAIISWSKFGGLGDPDLHHAIGSTYAQENEPYDAEKHLAFGTVESADTLANLEYKQHTAGIYQYQSDHALAHGELGIKQSNGNIASVEMSRDLFPEIESLISTANPYIRRKAALCAMRICRKVPDLLEHFVDKAKNLLVDRNHGVVEKFRPPEHDVSGITDPFLQVKILRFLRVLGRDAATSELINDILAQVATNESSKNVGNYEAVLTIEADSGLRVLGVNILGKFLSNKDNNIRYVALVKVVAHRNECLRDPDILDLSFTLINEGNVRVLVRELLAFLEVADNEFKPAMTTQIGIAANKFAPNPRWHVDTMLRALKLAGNYVKEQIISSFVRLIATTPDLQTYSVQKLYAALKEDISQEGLTIAASWVIGEFGDALLGGHIIDLFMNLNSTYATPIVTEYIPAQIER
T.verrucosum         VYIQGYDVFGHLEAVNLISATKYSEKQIGYLAVTLFLHEQHELLHLVVNSIRKDLLDHHELNNCLALHAVANVGGREMGEALSADVHRLLISPLTLLRLYRLRLHVRDLIRQSIQQIMNSPNVQQNNAQNAVLFEAINLLIHLDSEHTLQISSRLGKFIQSRETNVRYLGLDAMTHFAARAETLDPIQKHQNIILGSLRDRDISVRRKGLDLLYSMCDTSNARPIVNELLKHLQSADFAIREEMVLKIAILTEKYATDAQSVAGDHVSDEVWQRVVQVVTNNEELQAYAAQHILGYIKGECHDSLVKIGGYIKNNDRSTRLWIEAMKLESDPRAKQAILHVPQSVTIWKEAVNLEENEDARLLLAKATEIILSVELWLALARETPENAQKVLNAARKAVPTSRDIWIAAARLQEQMGNKVNVMKRAVQSLPKRWIVEAEKCEEEDAEKAVVVKARSVLDRARLAVPKNAELWEVPNSGLLWSESIWLEPRTHRKPRSLEAIKKVDNDPILFVTVARIFWGERRLEKAMTWFEKAIVANSDLGDVWAWYYKFLLQHGTDEDVLTKCIATEPKHGEANAHKTTMGVNMETSRFRDFEENGSRVTLFLNLANDPTIEEYQLEKHVLVILTDLSAREVSAAREEVPGRYPGYMYTDLSTIYERAGRVEGRNGSITQIPILTMPNDAAMKAVVGEEALSSEDKLSLEFLDKFERTFISQSAYESRTIEESLDLAWNLLRIYPKDLLNRIPKKVIDEFYQRSGRARPQFAIAYHQCRWNYVTDEDVKDVDRKFDMYQIPYDVIWLDIEYTDGKKYFTWDPHTFPDPLSMQKQLDASERKLVYIIDPHIENYPIVDEMKKKELAVLNKDGDIYEGWCWPGSSHWANLFKSNSWSVFNGPETTMPKDNIHHDRWEHRDVHNVNGNATYNALIERGERPFVLTRSFYAGSQRMGAMWTGDNQAEWSHLAASIPMVLNNGIAGFPFAGADVGGFFGNPSKELLTRWYQAGAFYPFFRAHAHIDTRRREPYMVGEYRDITDVVNLVRPLAPFPEDKLSPETKAAIDVSYENIRRSDAVAAMAYGTESITKVDKILGPGNQFVTAAKMFVSNDVGIDMPAGPSEVKNVEEAMTLSNEYAPEHLILQLKNAADVVPLVQNAGSVFIMVVDAMLSVKTTSPKGEVKYPVKAVNLLKAHGKSATESILVNGYALNCTIASQAMPTRITDAKIACLDMNLQKERMKGVHITVEDPTQLEKIREREAGIVIDRIEMILKAGANVIFTSLGYRGSNHDSLCKQLKSAVEACIQSTEKSGAVVDRVTPAPIVETGHFVNRARSLAHSHGKFADQFENSANWQAHYRTTGPEIYVQCGKLDAFVAGAGVARYLKPRVTVVLADPQGSGLYNRVRYGVDTKEREGTSIVEGIGINRVTANFEAGRELVDDAVRVTDAQAVAMARWLVEKDLEMTAKILPQQGKRNILITSALPYVNNVPHLGNIVGSVLSADVFNKACGRPTLYVLEEGVTPEELCSKYNTEISQSIFKRLYEHGYLEEKTTEQPFCEKHADRFVEGEDARGDQCDKCQHLLDPFDLINPRCKVDGATPIRRKTKHIFLLLDKLQPDIENWAATAFGDWPKNSRVITGSWLKEGLQPRGITRDLKWGVPVPGFRKVLYVWFEACIGYPSITANYTSWEKWWRNPEVQLYQFLGKDNVPFHAVIFPGCQLGTKDKWTMLHHLSTTEYLNYEGGKFSKSRGIGVFGNNAKETGVSSDVWRYYLLKNRPETGDTQFEWKSFIDSNNGELLAKLGNLVNRVVKLVASLPATSASILDQLNAPAGIPSGWKPAIKGHRVGKAKYLFSNIDVKKADEWREMFGGSLNHVLKELRDQGFTRPKVLIILPTRQACVRVINSFTKIYPMEQQENKKRFMDSFSAASDEWAHKPDDFKELFGGNDDDMFRLGFKFTRKSLKFFSKFYSSDIILASPLGLRTAIEKEGRVRQWYLDGHGKARSHFMNGRHSVLLYTERVTMSIKVIDAALREDFGFQHILWVYSGRRGAHAWVCDKRARNLPDDRRRAIAEYLEVVGSQSGKRNLLHPHITRSLDTLREYFASTVLVDQDPFSRPDQAARLIELLPDKTLRAALQKKWDSAPRSSSSKWADIDTDTKALLEAKQDIVLEYTYPRLDAEVSKKLIHLLKSPFVVHPGTGRMGILEKRALRMEHILVDTPGQIEVFVWSASGSILLESLASSFPTVIAYIIDTPRTSSTSTFMSNMLYACSILYKTKLPMILVFNKTDVKDAAKEWMTDEKFQAALAEEYMGSFLNSMSLMLEEFYHHLSVVGVSSMTGDGVDDFFAAVEEKRKEFDRDYKPELERKREQREKENGRVGVVRNAHEVQINKVEFLPGQPVMVSTGSDNALRTWIFDFSPIPRPLHARSGHSAPWLLSAGQDRSNVKSKARYKAPEITCLACSLNRDGGWESIVTGHKGDKFARTWIWGKKKAGRWAETGDSEVKSGIRRQSFKAITGIVVDSLNTTVVSCGLDGKVKFWCAITGLRFSSTSDLLALSCDDLSIRVIDIQTKKLVRELWGVWDLPTGHLIDAFRLKNTCVSLPTASGPLRQIISILPKRQTMLFSATQTTKVEDLARISLKPGPLYINVDHKKEHSTVDGVEQGFIICEAHKRFLLLFSFLKKNAKKKIIVFFSSCNSVKYYSELLNYIDLPVLSLHDVAARGLDSAKEGYRSYLHAYASHSLRSVFDVNKLDLVKVAKSYGFTTPPRVDIGASRDQARRLMAISRDIDITSSSAYKEGRLILQDKASCFPAYLGDLIDGSHSRSKGSGHHRGRIGKQGPPQPLTNGAKAGKKDSVKRKNTKAPIAKPVEDEMLDDEDNQKEEELELAMQTAGGQPGEANESPLAQALINRVPLGATPEYLAGHYILLGCKNTIVSNLDARTFPKAIGGFDRVLLDAPCSGTGVISKDPKVKTSKTERDFLALPHMQKQLLLAAIDASKTGGYIVYSTCSVTVEENEGVVQYALRKRPNVKIVDTGLNFGTPGFKTYMNKKFDDKMPLTRRYYPHRENVDGFFVCKLKKTSGGEEIIDRTPITFNEDEDEQYISRALIPDFEQTAKRYEGMLYSAYYSMSKIMTLIRAGTLHQGIFNVSPYNYLEGSVNVPAFEKSLLILGRDNSNRAISGDIVVVEVLPKDQWKTPSSKIIDPTAKVVGIIKRNWRQYVGHIDGSSSSQAGRRQQTVFVIPMDKRVPKIRRYPVGHFVRSWKVPTDFLFGEDYIKKWISNAHVSVLAIPSAKMATDVMEDEQKRIEERKAERLAEALEKAKRDHVEEPSLMSRFTKPLFIHFETLLPLLPLYTESFSLPIDGLSFERVIVDLEKDTVGYWMSTESLSISLQVEANRAVTSKLLADVPEERRDGEVMVEAIGIMTHLGKSISRAYTALVKGRYLKRVQKDEVVRQMEEVRQSLFAENFRVLVIADVKKTSPVTSWNPFIAGLDLKPVAERLSDAGLGKAVVPIRMDSSYAESSSKGICSHDDPKLPALMVAIAYLNMEEGPMWNALRGPGLAYFFYLRTNIESGLIHFMIHQSPNAYKAFETAKKTVSGCLECIFDFNDATGDMKSKEIKRLALHELLDYVANNRSVITEPMYPKVVEMFSKNLFRPILQLLEERDFLKTTLHRIYGKFLNLRSYIRRSINNVFFQFIYETERFNGIAELLEILGSIINGFALPLKEEHKLFLTRVLLPMHKVKSLSMYHPQLAYCIVQFLEKDAALTEEVAERAYFWNNEYFCNLVGDNVEVILPIMFAPLYHWNSMVYTAMKMFMEINPQLFDDCSHDYREAEAREKSRQEKWDRLAEMAKAKREKAIISWSKFGGLGDPDLHHAIGSAYAQENEPYDAEKHLAFGTVESADTLAKLEYKQHTAGIYQYQSDHALAHGELGIKQSNGNIASVEMSRDLFPEIESLISTANPYIRRKAALCAMRICRKVPDLLEHFVDKAKNLLVDRNHGVVENFRPPEHDVSGITDPFLQVKILRFLRVLGRDAATSELINDILAQVATNESSKNVGNYEAVLTIEADSGLRVLGVNILGKFLSNKDNNIRYVALVKVVAHRNECLRDPDILDLSFTLINEGNVRVLVRELLAFLEVADNEFKPAMTTQIGIAANKFAPNPRWHVDTMLRALKLAGNYVKEQIISSFVRLIATTPDLQTYSVQKLYAALKEDISQEGLTIAASWVIGEFGDALLGGQIIDLFMNLNSTYATPIVTEYIPAQIER
T.virens             IYILGWNVFGHLEAVNLISANKYSEKQIGYLAMTLFLHEKHELLHLVVNSIRKDLLDHNELFNCLALHAIANVGGREMGEALSGEVHRLLISPLTLLRLYRLRLHVRELIRESLQKILNLSNVQQNNAQNAVLFEAINLIIHLDTEQDLQISSRLGRFIQSRETNVRYLGLEAMTHLAARSENLIPIKQHQDIILSSLKDRDISVRRKGLDLLYSMCDSTNAQVVVGELLQFLQNADFAIREEMVLKIAILTEKYATDVQAMAGDHVSDEVWQRVIQIVTNNEELQVYAAQTALQHIRADCHETLVKIGAYIEANNRSVRLWVEAMRLETIPNNKQALDHIPESEALWKEAVNLEDDEDAKLMLAKATELILSVDLWLALARESPENAQKVLNKARKAVPTSYEIWIAAARLQEQLGQKSAVMKRAVQVLPKRWIGEAEKCEEEGAESALTVKARSVLDRARLAVPKNGELWEVPKSGLLWVEQIWLEPRTQRKPRSLEAIKKVDSDPILFVAVARIFWADRKLEKAQSWFEKALVLDGDCGDSWAWYYRFLVQHGTDADVVTKCVLNEPRHGEKNAKKNAMGVNLETARFRDFEENGSRTTLFLNLANDPTIEEYQLEKHVLVILTDLSAREVSAAREEVPGRFPGYMYTDLSTIYERAGRVTGRNGSITQIPILTMPNDAAMKAVVGEEALSSEDKLSLEFLDKFERQFISQGAYESRTIYESLDLAWSLLRIYPKDLLNRIPAKVLNEFYQRSGKARAEFALGYHQCRWNYISQDDVKDVDRRFDKAQIPYDVIWLDIEYADGVRYFTFDPHSFSDPISIGKQLDSHGRKLVVIIDPHIVNYPINEQLQSLDLAVHDKDGNIYEGDCWPGLSNWKTLHKENTWSVFHGPETTMPKDNLHYDNWEHRDVHNLNGHSTFEALKSRGERPFVLTRAFFSGSQRFGAMWTGDNLADWGHLQTSITMLINQGISGFPFSGADVAGFFGDPESELITRWYQTAAFYPFFRAHAHIDTRRREPYLLGDYSAITDILKIVTPKAPFPKEELSPETIKAIDVSFENIRKADAVAAMAYGTESVSKVDKILGPGNQFVTAAKMHVSNDVSIDMPAGPSEVKTIDEAMRISNEYAPEHLILQIKDAPKVVDLVMNAGSVFILVVDAIQAVKTTNNKNESKYPVKAVNLLKAHGKSALESVLVKGYALNCTVASQAMPTRIQDAKIAILDMNLQKERMKGVQITVDDPQQLEAIRARESGMIIERVEMILKAGANVILTYLGHRGPNHDSLCRQLKSAVEACIQAFEKSGATVERVPVAPITSPDHFVNLARRRAIEHTRFANQFETESNWQAHVVSTGPEIYQQTGDLDAFVAGAGVARYLKAKMKVVLADPQGSGLYNKIKHGVSSTEKEGTSMVEGIGINRITNNFEVGRDLLDDAVKVTDEQACRMARWLVENDPTMENPILPVKGKKNVLITSALPYVNNVPHLGNVVGSVLSADVYSKLRDRPTLYILETGQTPKELCDEFHTEIVQDIFLKLHENDFLEERTTKQPYCEKHADRFVEGTDARGDQCDKCGSLLDPFELVNPRCKIDGATPVPRDTTHVFIRLEKLQPDIDTWFQDAHYGWPQNGVSITQSWLTKGLEPRSITRDLKWGVPVPGYKKVIYVWFDACIGYPSITANYTDWEQWWKNPDVTLYQFMGKDNVPFHTVIFPGSEIGTGYKWTLLNHLSTTEYLNYENGKFSKSRGIGVFGNQAREIGLSPSVWRYYLLSNRPETSDTQFEWQAFQLANNSELLANFGNFVNRIVKFVNAMPSTSESICQQLNTKLAIPDTWEPAIKGHKIGKAAYLFTRIDDKKIDEWKEKFGGELNHVFKELRDQGFTRPKVLFLLPTRNSCAKMMKVIQDLVEPDQQENFKRFNESYAESESFGADRPADFKDLFGGNDDDMFRIGVKFTRKTIKYFAQFYSSDILFASPLGLRMAMGSEERVRNWYLEDWAKARSHFLTGRHRILLYTERMTMAIKVVDIALRDDFGFNHIMWVYSGRRGAHAWVCDKKARSMDDQKRRAIANYLEVIGSHSGKKNVLHPHLSRSLDILKTHFQEDVLAVQDPWGTDEQAQKLLQLLPDRTLNDSLRRKWEAAPRSSTSKWADIDADAKGLLEAKQDIVLEYTYPRLDIEVSKKLNHLLKSPFVVHPGTGRVNLLEKRSKPIDRILVDTPGQIEAFVWSASGTILLESLASSFPTIIAYIIDTPRTASTSTFMSNMLYACSILYKTKLPMILVFNKTDVKDAAKEWMTDEAFQDALRRDYMGSLLNSMSLVLEEFYSHLSMVGVSSRVGTGIDEFFEAVEEKRKEFLEDYLPELERRREEREERRGRVGVLRSAHNGGISKVEFLAGQAVIVSSGRDNSLKSWIFDFSPIPRILHSRSGHSGPWIISGGKDRSNIRKKATLKAPEITCIATSLNRDGGWESVVTAHKGDPFARTWFWGRKRAGRWAPTGDGNVTSGVHRQRFQAITGLVVDSMNKTVVSCALDGKIKFWTFPTGCRYHPANNLLAFSCDDLSIRVVDLETKKTIREFWGIWDLPTSHLIDAIRLEKPCKAVPTTSGPMRQIVKVLSNRQTMLFSATQTTKVEDLARISLRPGPLYINVDEEKQHSTVDGLEQGYVLCEGDERFLLLFSFLRKMQKKKVIVFFSSCASVKYYAELLNYIDCPVLDLHDVAARGLDSAKDAFKSYLHAYASHSLRSVYDVQKLDLTKIAKSFGFPTPPRVDIGASRDQARRLLAISAGMDFAKVEAYTSGKIILQDKASCFPAYDPRVIDADSRRAQGSGPVRGRMKKQGMPEALEKASLSNKKRKTAKGAAAVKKGKAKKDEEMDDESNKLAEETELAMQTEGAEEGEANEMALAQALINRVPLGATPEYLAGHYIILGVRNVIVCSYDGREFPRVMGGFDRVLLDAPCSGTGVISKDPSVKTNKDEKDFISLPHMQKQLLLSAIDASETGGFLVYSTCSVTVEENESVVAYALSRRPNVKLVDAGIPFGKEGFTSYMGKKFHPSLKLTRRFYPHAHNIDGFYVAKFQKVDADEEVVDRTPITFDDDEDVKYMEKALVPDFEQSSKRFQGPLYPEYYTSSRMMTGVKAGLLHQGIFNVSPYNYLEGSIKVPAFPKPLLILGRENINRSIDGDVVVVELLPQDQWKSPSTKIIEPTAKVVGVVKRNWRQYVGHIDPSTASKQGRRLDSVFLIPMDKKIPKIRRHPVGHLVRSWRVPTDYLFGKAFMREWMADAHISILGKPSLELATKIKSDHEARIAKRKEEKLAQRLEEAKSKNDAPIPVIDRWAGPLFIQFEHLKPLISIFSDNFNTHIDGINFEQVVMELERDSVGYDIGQEGYMIQFQAEPEKAAVMKALADIPESKRDGRSMAAEVDTAIHTESTLTAARRVVVKAVYLKRIKKDQVVEWFNEIRNSLFFENLRVLVTANLQNPNPITTWDSLSTALKMAPPSSILNEEGPGSAIIPMTLDSSFSVSTAPGLSSFSDPMVPALMVAVGYLETVEGPLWNAVRGAGYAYGTFFTRNVESGVISFKVYRSPDASKAIIASRDAINGDLEGIFDFNDASGDMKAKEIKRLALHELLDYVANNRQVITEPMYPRVVEMFSKNLFRPILQLLDERDFLKTTLHRIYGKFLNLRSFIRRSINNVFFQFTYETERFNGIAELLEILGSIINGFALPLKEEHKIFLTRVLLPLHKPKSLSMYHPQLAYCIVQFLEKDASLTEDVAERAYFWNNEYFCNLVSDNVEIILPIMFAPLYHWNGMVYNAMKLFMEINPQLFDDCSHDYTEAAAREALRERKWAALSQQADERRASLSMGWSKFGEYGDPELHHVAGSLYAEEHETYEAERHLILGTKDSPEVLFNMEYAAHMAPHFKYATAEPLEMGEMGIRQSNGNIASDEMSRDLFPEIENLISTANPYIRRKAALCAMRICRKVPDLQEHFIEKATALLSDRNHGVVEKFRAPEHDVTGITDPFLQVKLLRLLRVLAVDAHTSEQINDILAQVATNDSSKNVGNYEAVLTIEADSGLRVLGVNILGKFLTNRDNNVRYVALIKVVAHRNECLRDPDILDLSFTLINESNVRVLIRELLAFLEVADNEFKPTMTSQIGIAADKYAPNKRWHFDTMLRVLSLAGNYVKEQILSSFIRLIATTQELQTYAVQKLYTNLKKDITQESLTQAGAWCIGEYGDALLGGQVVDLFSLLNSSYATQVTTEYIAAQVEK
U.maydis             TYILGYQVIGHMEAVNLIASNKYSEKQIGYLAITLLMHENSDIVRLVVNSIRKDLDEINEVSNCLALHAIANIGGKEMAEALSGDVHRLLISPLTLLRLYRLRLTLRSTIETVLDAIIINPNVQHNNAQNAILFEAINLAIQLDTESAVKAAVLLGRFILSRETNVRYLGLDTMAHLAACAESLEPIKMHQNTIILSLRDKDISVRRRGVDLLYSMCDVTNAKVIVSELLKYMQVADYALREEMVLKIAILTEKFATEYSSSAGDHVSEEVWYRVIQIVVNNEDVQEYAATKVLEHLKSSCHENMIKVGGYIAHVSQSVPIWLKAVELETDSESKKSLEYIPASVKLWKELVNLEENEDARILLSGAVAAVLSVELWLALARSAPEEAKKVLNEARKTIPTSHEIWIAAARLIEETEVKVKTVVAAVRALLSRWMAEAEQVERQGSACALTIRSRALLERARLSNPSSPLIWVLPDSGLLWVLAIALEPRAGRKTKMTDALRKTADDSYVLATVAQQFWLEGKPAQARKWFQRATHAAPNIGDHYAIWYKFEQQHGTQDTLHTLVLDAKPKYGLKYKDRTNMGVNMETARFQDFEENGSRVTLFLNLANDPTIEEYQLEKHVLVVLTDMTSREVSAAREEVPGRYPGYMYTDLSTIYERAGRVAGRNGSITQIPILTMPNEAAMKAVVGEEALSAEDKLAIEFMENFEGKFIKQGAYENRHIFESLDIGWDLLRIFPKEQLNRISPKIIKEYYSRRDGNKDYFAIGYHQCRWNYLTDSDVKDVSQRFDDEDIPMDVMWLDIEYSKDHMYGVWDEKAFKDPEAMVKALDDKGRKLVIIIDPHLTDYWLYAEAQDKKLLVKDSDRDEFEGWCWSGSASWADQFLRNVWAIFNGPEVTSPKDVIHAGGWEHRDLHNINGNQTARGLRDRGKRPFVLSRAWWVGTQKYGAIWTGDNLGTWEHLAVSVPMILANNIGGMSFCGADIGGFFGNPTPDMLVRWYQAGIFEPFFRAHAHIDTKRREPYLLEELRSARQVMDICRPLPPFVDDAIKPEVKVAIDIAYNNIYKADAVAALAYGTESCPKVDKIVGPGNQFVTAAKMLVQNEVSIDMPAGPSEVPDRATAMEWSNAYAPEHLILQTRDAESLVECVQNAGSIFVLAVDAMLAVKTVNPRGETKYPVKAVNVLKAHGKSARESLFVNGYALNCTVASQAMKTRIRNAKIALLDINLVKQRMHGVHITIDDPEQLEKIRARESEIVLERVRKILASGANVILTSLGSRGANHDSLCRSLKSALEAATVAREKVGAEIESVRPRGIVDPRHFVNEARARAEAFGEFADQFENPSNFWAHYNGTGPEIWRQTGLIDAFVAGAGCAAFLKSCDKVVLADPQGSGLYNKVKYGVSATEAEGKSVVEGIGINRITRNLQMGLQCIDDAERVSDDEAARMGRHLILNDISANEKVLPKDGEPNILVTSALPYVNNVPHLGNIIGSTLSADVYSRTRNRNTLYILEDGVTPQELCDKYHTEIAQDVFLKLYKNGYLEERTMTQLFCQKCADRYVEGEDARGDQCDKCGQLYDAVELVKPRCKLCSSPPVQKDSSHMFIRIDELQPLTEKWAREQAGGWSSNGKLITESWFKEGLKPFSLTRDLKWGVPVPGMDKVLYVWFDAPIGYPSITANYTDWEKWWKNPDVKLYQFMGKDNVRFHTVIFPSCLIGSKDPYTLLHHINTTEYLQYEGGKFSKSRNIGVFGDKARDLGLSASVWRYYLLANRPETADSQFAWRDFIARNNSELLANLGNFCNRVLTFMKKMPETSDAILKQLDAPPRVPEKFYLLLPGHKIGVASHLFKQIDPKQEDIWRVQFGGEMSHIAKDLRDQGFTRPKVLILLPFRNSALEWVDLLTKFSLCSQVDNKSRFSKEYDLPDKLADKYPQDHIANFAGNIDDSFKLGLKVTRKSLKLFSGFYDSDVIVASPLGLRLGIEKDKRVKQFYLDNRAAARESFFSAKKRFLLLTERIAVAVQVLDEALRQDFGFKHLLWVYSGRRGIHCWISDKEAFQLADDARKAIVGWLEVIGANQVKKGWLHPSLRRAIGPLKLAFVDTVLKDQDCFRSPEKWNILLQLLPEVEAIAKLRSKWERSPRSSLEKWQDVMESERIWRPCLEDIILQYTYPRIDAEVSKHLNHLLKSPFVVHPATGRLNILEKRAKQVDHIVLDTPGQIEIFTWSASGSIVTDALASSMPTVVAYIIDTPRTTAPATFMSNMLYACSILYKTKLPFILVFNKTDAQSHALEWMQDEKFQQALAAGYMNSLMNSMSLVLDEFYKNLRAVGVSSVTGDGMDDFLAAVQEARQEYLNDYRPELERLAKQRDAKNGRLYSIQDAHDGAVGSIEFVPGQPLLISSGGDNSCKQWFFEASMPPRLLKGRSGHHQPEILSAGRDRSELQKKSSVKLPAASSLSFSLTRSRDWDDVLTTHQGRQFANTWTVRDKRMGKKPSASAQEARSYAHRRTFSAVTGVATDALNRFVIISTMDGKLSWYSGISSIQLHRDSNLLLVISDDLVVRLVDIETRRVVREFVGTFDIPSSRLIDAFKVASIATSVPTVQGPMRQIVKILPNRQSMLFSATQTTKVQDLARISLRPGPLYINVHADLAASTVSRLEQGYVVCESDRRFLLLFTFLKKNAGKKIIVFMSSCNSVKYHSDLLNFIDVPVLDLHDVAARGLDSARDGYRSYLQAYGSYSLKRIFDIHKLDLAKVAKAYGFSVPPKVNIGTGTSSSSSLLAFHPKASLLKSEMYRENWIVMQDLASCFPAYDPPVIDADAARYKGSGPVRGRSKKQAPPQPLKTGANGKAKARAATIEESEDEEEVDQEEVEEDPKDDDGDEDDEDEEAAEAVDGEANETPLAQALINRVPIGATPEYLAGHYMLLGCKNVVVCNYDGRQFPKVIGGFDRVLLDSPCSGTGVIHKDQSVKVNKSERDFALLTHLQKQLLLCAIDRSSTGGYVVYSTCSVMVEENEEVVQYALRKRSNVKIVDTGIQFGRDGFKSFGRSKFDERMVYARRIFPHVHNLDGFFVCKLKVNSEKPNSATAGIVDLDNPEDQKLMQKSLILDIENPSRRFDDVLYPEHLPQNQVTAGIKSGQLLQGFFNANPYNYLEATVRSGQLTRPILLVGRESMNRAVDGDIVAVQMLPKEQWKSATEEVIDPTGKVVGIVRRNWRSYVAHVDVNSVNSSSLGAQTVFATPVDRKLPRIRRYPDGHFVRAWVVPTDFLYGNELLQKFFVDNPLVVVGRPSSALSDKLKADTKALEEERRQKKLEEQLEEAKKQNDRPIPMLKQFKDPYFVQFDELRAQMQLYLSVFSLPIDGLTYEQVVKGLDEDTLEYGVSSELVCVELKLERANVSISKIIQSLPEQKRNGHTIASALSRSLTHDKSTNLANSILKLVKTMPELQECKVVQDFERIRSTLVAENLRVSVAGDILADRPKSAWSEHFTRVETLPSKDMLTELGPSRGITALPVESSYSYFTTKGIASYTHVDAPALVTTITILNAMESYLWRYIRGAGLAYGASIVSNPESELIHFSLYRSPDSAKAFLEAKKVIDGCLESVFDFNDASQELEGKQIKAATLHEMLDYITTNRKVITDEIYPEVVAMFSANLFRSILQLLEERDFLKTTLHRIYGKFLNLRAFIRRSINNVFFQFIYETERHNGIAELLEILGSIINGFALPLKEEHKTFLTRVLIPLHKVKSLALYHPQLAYCVVQFLEKDSSLTEEVAERAYFWNNEYIVNLIGDNVQVILPIVFSSLYHWNGLVYNALKLFMEINPALFEMCTNEYKQEKQKLIDREEAWKRLRDTAIKNSKAIAVKWSKASGAGDPLLRLFIAKLYAHEADFEHAEPHFLYAVESAPKAYAQAMADRIEAGRFQYEKRAAIPQGTDGLNQNNGNIASEEMSRDLCNEIEKLMGSSNTYIRRKAAICAMRIVRKVPDLIDHFVDRTQQLLSDKNHGVLTVYRRPEHDVSGITDPFLQVKILRLLRILGKNAQASETMNDILAQVATNEASKNVGNYETVLTIDADNGLRVMAINILGKFLSNRDNNIRYVALSKVVSHRNDCLRDGDILELSYALINESNVRVLTRELLSFLEVADNEFKLGMTTQICLAAEKFAPNKRWHIDTVLRVLKLAGNYVREEILSAFIRLVCHTPELQAYTVQKLFSGLHQDFSQESLTLAAVWVIGEFGDVLIGGNVVDLLSSLDSPYVNGLIRQFVASQQSR
U.reesii             VYIQGYDVFGHLEAVNLISATKYSEKQIGYLAVTLFLHEQHELLHLVVNSIRKDLLDHNELNNCLALHAVANVGGREMGEALSADVHRLLISPLTLLRLYRLRLHVRELIRQSLQEIMNSPNVQQNNAQNAVLFEAINLLIHLESEQALQISARLGKFIQSRETNVRYLGLEAMAHFAARAETLDPIKKHQSIIIGSLRDRDISVRRKGLDLLYSMCDTSNARPIVNELLKYLQTADYAIREEMVLKIAILTEKYATDAQHVAGEHVSDEVWQRVIQVVTNNEELQAYAAQNILGYIKGDCHDSLVKIGAYIKHNDNSTRLWIEAMKLETEPRAKQAILHIPQSVAIWKEAVNLEEDADARLLLTKATEMILSVELWLALARETPENAQKVLNTARKAVPTSHEIWIAAARLQEQMGNKVNVMKRAVQALPKRWIGEAEKCEEEGAEKLVVVKSRSILDRARLAVPKNAELWEVPTSGLLWSESIWLEPRTHRKPRSLEAIKKVDNDPILFLTVARIFWGERRLEKAMTWFEKAIVADSDLGDVWAWYYKFLMQHGTEEDVINKCIASEPKHGEVNAHKSTMGVNMETSRFRDFEENGSRVTLFLNLANDPTIEEYQLEKHVLVILTDLSAREVSAAREEVPGRYPGYMYTDLSTIYERAGRVQGRNGSITQIPILTMPNDAAMKAVVGEEALSAEDKLSLEFLDKFERTFISQSPYESRTIFESLDIAWNLLRIYPKHLLNRIPKKILDEYYQRSKPTKDHFAIAYHQCRWNYVTDEDVRDVDRKFDMYQIPYDVIWLDIEYTDQKKYFTWDPHTFPDPIGMQKQLDDSERKLVYIIDPHIENYPIVDELKNKKFAVNNKDGSVYDGWCWPGSSHWKGLFKHNSWSVFNGPETTMPKDNIHHGGWEHRDVHNINGNATYNALLERGERPFVLTRSFYVGSQRLGAMWTGDNQANWGHLAASLPMVLNNGIAGFPFAGADVGGFFGNPSKELLTRWYQTGIFYPFLRAHAHIDTRRREPYLSGEYTSITEVVGLVKPRAPFSADKLTPETRNAIDISFENIRRSDAVAAMAYGTESVSKVDKILGPGNQFVTAAKMLVSNDVGIDMPAGPSEVKDINEALALSNEYAPEHLILQVQNAADLIPMVENAGSVFIMVVDAILSVKTTTPRNEIKYPVKAVNVLKAHGKSATESILVNGYALNCTVASQAMPTRITDARIACLDMNLQKERMKGVHITVDDPTQLEKIRERESGIVLERVEMILKAGANVILTSLGRRGSNHDSLCKQLKSAVEACIQSVEKSGAVVDRVPPAPIVETNHFVNRARNLATAFCPFTDQFENPANWQAHFQSTGPEIFAQCGKLDAFVSGAGVALYLKPRLSVVLADPQGSGLFNRIHFGVNTKEREGTTIVEGIGINRITANFEAGRELIDDAVKVTDAQAIAMAKWLVEKDFTMQEKILPQKGQRNILITSALPYVNNVPHLGNIVGSVLSADVFHKACGRPTLYVLEEGVTPEQLCAKYNTEISQRIFKRLYDNGFLEEKTAEQPYCEKHADRYVEGEDARGDQCDKCGNLLDPFDLINPRCKVDGATPVSRPTKHIHLLLDKLQPQIEEWVRPAIGDWPKNSRVITESWLKEGLKDRGITRDLKWGVPVPGYNKVLYVWFEACIGYPSITANYTDWELWWRSPEVQLYQFLGKDNVPFHAVIFPGCQLGTKDKWTMLHHLSTTEYLNYESGKFSKSRGIGVFGNNAKDTGIPADVWRYYLLKNRPETGDTQFEWRSFIDANNGELLAKLGNLVNRVVKLIASLPATSKSILEQLDAPFAIPSGWKPAIKGHKIGKAKYLFSTIDVKKADEWRAMFGGSLNHIIKEIRDQGFTRPKVLIILPTRQACVRVVDSISKFYQAEQQENRKRFMETFSTADDTWEDKTEDFRELFGGNDDDMFRLGLKFTRKTVKFFSQFYSSDIILASPLGLRTAIEKEDRVRTWYLDGNAKARSHFMNGRHTVMLYTERVTMAVKVIDCALRDDFGFEHILWVYSGRRGAHAWVCDQRARNLADDRRRAIAGYLEVVGAQSGKRNVLHPHITRSLEVLRPYFGSTVLNDQDTFSSWDQASRLLQLIPDKSLKDSLQKKWESAPRASSLKWSDIDKDTKALLEAKQDIVLEYTYPRLDAEVSKKMIHLLKSPFVVHPGTGRMSILEKRTLQFKHILVDTPGQIEVFVWSASGSILLESLASSFPTVIAYVIDTPRTSSTSTFMSNMLYACSILYKTKLPMILVFNKTDVKDAAKEWMTDEAFQAALREEYMGSYLNSMSLMLEEFYRHLSVVGVSSMTGQGIDEFFEAVEEKRKEFEQDYKPELDKKRAEREKENGRVGILRDAHEPGINKIKFLSGQPVIVSTGTDNALRTWIIDFSPIPRPLHARAGHSAPWLLSASEDRSNVKSKSRSKTPEITCIACSLNRDGGWESVVTGHKGDKFARTWLWGKRKAGRWAETGDKEVKSGIHRQSFKAVTGVMVDSLNTTIISCGLDGKVKFWCAITGLRYSDSSDLIAFSCDDLSIRVIDMETKKLVRELWGIWDLPTGHLIDAFRLQDTCTSLPTASGPMRQIVKILPSRQTMLFSATQTTKVEDLARISLRPGPLYINVDHRKEHSTVEGLEQGYVICDSDKRFLLLFSFLKRNLKKKIIVFFSSCNCVKYHAELLNYIDLPVLDLHDVAARGLDSAKDGYRSYLQAYASHSLRSVFDVNKLDLVKVAKGFGFPTPPRVDIGASRDPNRRLIAVVSTSQLLSTRAYKEGRIILQDKASCFPAYLGDLIDGSPTRSKGSGHHRGRMKKQGPPPPLRGSKRQKAGNNTQTKKNSGRKSKEASEDMSSNEKYQQIGRRGDGYANSKGQPREANETPLAQALINRVPLGATPEYLAGHYILLGCKNTIVTNLDARTFPKALGGFDRVLLDAPCSGTGVISKDPSVKTSKTERDFMAIPHTQKQLLLAAIDASKTGGYIVYSTCSVAVEENEAVVQYVLRKRPNVRIVDTGLTFGSEGFKSYKGKQFDPKMALTRRYFPHRENVDGFYVCKLKKFSAENEEWDKTPIVFDEEEDTSYIARALMPDFEQTAKRYEGLIYPEYYSISKFMTGLRAGTLHQGTFNVSPYNYLEGSVQVAAFDKSLLILGRENSNRAIAGDLVVVEVLPKDQWKSPSTKIVEPTARVVGVIKRNWRQYVGNIDGGSFSASGRRQQTVFVIPMDKRVPKIRRYPTGHYVRSWKVPSDFLFGDGFIKQYMADAPVSVLGVPSAKLAAKIKVDEEARIQERKEKLLAEKLTKAKAENDKPIPILAKIQGSLFIHFEELLPLLSVYTETFSLPIDGISFEQVIVDLERDTVGYTMDSEMLAITFQVEVEKAVTTRLFSDVPDAKRSGSSMVDAVRYMIQYAESLPRARSTLVKAKYLKRVKRREVIQRMETIRKTLFPKNMRILVIGDLSKKNPVSSWKPYVDGLDLEPLHERLSNAGPGQAIVPMPLDSSHVNATTKGLNSYDHPKLPALMVAIAYMNSVEGPLWVAVRGTGLAYGASFRHSTDTGLVHFNIYRSPNGFKAFEAAKKVVSGAPEGIFDFNDPTGDMKSKEIKRLALHELLDYVANNRSVITDPMYPKVVEMFAKNLFRPILQLLEERDFLKTTLHRIYGKFLNLRSYIRKSIGNVFFQFMYETERFNGIAELLEILGSIINGFALPLKPEHKTFLTRALIPLHKVKSLSMYHPQLAYCIVQFLEKESTLTEEVAERAYFWNNEYFCNLVGDNVETILPIMFPSLYHWNSMVYTAMKMFMEINPQLFDDCSHEYREAPAREQNRKAKWQRLEELARAQQSKDMISWSKYGDIGDPEIHHAIGSIYAEENEVYDAERHLALGTVESAEVLARLEYRVHTAGIYQYATDQALAHGEVGIKQSNGNIASVEMSRDLFPEIESLISTANPYIRRKAALCAMRICRKVPDLQEHFIEKAKVLLSDRNHGVIDQFRPPEHDVYGITDPFLQIKILRLLRVLGRDAAISELINDILAQVATNDSSKNVGNYEAVLTIEADSGLRVLGVNILGKFLANKDNNIRYVALIKVVAHRNECLRDADILDLSFTLINEGNVRVLVRELLAFLEVADTEFKPVMTTQIGIAADRFAPNKRWHVDTMLRVLKLAGNYVKEQILSSFVRLIATAPDLQTYSVQKLYAALKEDISQEGLTLAASWVIGEYGDALLGGQVVDLFMNLNSTYASQIVTEYIPAQIER
V.albo-atrum         IYILGWNVFGHLEAVNLISATKYSEKQIGYLAMTLFLHEKHELLHLVVNSIRKDLLENNELFNCLALHAIANVGSKEMGEALSSEVHRLLIAPLTLLRLYRLRLHIRDMIRESIQKILNLTNVQQNNAQNAVLFEAIDLVIHLDTETALQISSRLGRFLTSRETNVRYLGLEAMTHLAARGENLEPIKQHQDVIVGSLKDRDISVRRKGLDLLYSMCDTSNAQVIVGELLHFLQNADFAIREEMVLKIAILTEKYATDVQAMAGDHVSDEVWQRVIQIVTNNEELQVYAAQHSLQYVKQDCHETLVKIGAYIKKNDKSVLLWVEAMRLENEPRAKLALDHIPDSEALWKEAVNLEEDTDARLLLAKATEIILSVDLWLALARETPENAQKVLNKARKAVPTSFEIWIAAARLQEQLGASVNVMKRAVNVLPKRWIAEAEKCEEEGAERALVVKARSVLDRARLAVPKSPALWRCPRAACCGASRSGSRRRTQRKPRSLEAIKKVDNDPILFVAVARLFWGERKLEKAQNWFEKALVLDSNNGDTWAWYYKFLLQHGTEGEVITKCVLVEPRHGEANARKGTQTLRQPVPPLRDFEEAGQRTLRMSGSACTPSIERDQLEKHVLVILTDLSAREVSAAREEVPGRFPGYMYTDLSTIYERAGRVSGRNGSITQIPILTMPNEAAMKAVVGEEALSNEDKLSLEFLEKFERQFIAQGPYEARTIFESLDLAWSCSASTPRTCSTVSPPRSSTSITKGRSRSSVEFAIGYHQCRWNYVSDDDVKDVDRKMDRYKIPYDVIWLDIEFADDKMYFNWDKDMFKDPISMGAHLEEHGRQLVLINDPHIKGYSVVSELKSKDLAVRNKDGNIFDGWCWPGSSHWSGLFNKNTWSVFNGPEVTMPKDNIHFDDWEHRDVHNLNGNATYQALLTRGERPFVLTRSFYAGSQRYGAMWTGDNQASWEHLGISLPMILNQGISGFPFSGSDVGGFFGDPEADLIVRWYQAGAFYPFFRGHAHIDARRREPYLLDEYRGITEILNIVKPRAPFPEEKLSKESIKAIDISFENIRKADAVAALAYGTESVPKVDKILGPGNQFVTAAKMFVSNDVSIDMPAGPSEVRDIDEAMRISNDYAPEHLILQLKNAPEVAQMVMNAGSIFIMVVDAMQSVKTTNNRNESKYPVKAVNILKAHGKGVLESVLIKGYALNCTVASQAMPTRIQDAKIAVLDMNLQKERMKGVQITVDDPRGLEQIRAREAGMVIDRVEMILKAGCQCHLDYQGHRRPRAENVCREWRPGCEALVQSQGKIGAEVYPVPAVAFDNADNYNHQARRHAERLDNWTNQFDNVANRRAHIETTGPEIWAQTGKVDAFTCATGVTRYLKDVSRSYLADPPGSVLHSYIQSGGELVERSGSSITEGIGQGRVTDNLRPDIALLDGSLHIADEKSIEMVYRCLDEELEMAEPILPVKGKNNVLVTSALPYVNNTPHLGNVIGSVLSADVFSRARGNPTIFILEEGVDPETLCRKYHTEIVQDIFRKLWQNGYIEERETTQPFCPVHADRFVEGEDARGDQCDKCGNLLDPLELINPRCKLDGAKPDKKQTKHLFLRLDALKEPLIDWFKKASGAWSTSAQTITQAWIDKGLKPRGITRDLKWGVPVPDYAKVFYVWFDACIGYVSITKNYGKWEQWWKNPDVKLYQFLGKDNVQFHSTVFPASQLGTNENWTKVHKISATEYLNYEGGKFSKSRGVGVFGNQVQETGVPSDVWRYYLLSRRPETSDSEFMWQELVDGNNNELLKNLGNFCQRVIKFAQAMPVTSKAIFEQLVEPTPIPDEWVTAIKGQKLGEAKHLFSQIPASKIEEWREAFGGEINHVLKECRDQGFVRPKVLFLLPTRQSCAKMVSTIEDLLEPGQKENRKRFEDAYVDTEKFRDNKPADFLELFDGNDDDMFRLGVKFTRKTIKYFAQFYNSDILMASPLGLRMAIGSVERVPVVVRTGPGTARSHFLSGRHKVLLYTERITMAIKVVDVALRDDFGFKHIMWVYSGRRGAHAWVCDKKARTMPDQMRRAIAGYLEVIGAQNSKKNLLHPHLTRSLETLKTHFQEDVLETQDPWATAERAERLLQLLPDKNLNEALRKKWDASPRSSTSKWADIDTDARALREAKQDIVLEYTYPRLDIEVSKKLNHLLKSPFVVHPGTGRVNLLEKRTTPIKNILVDTPGQIEVFVWSASGTILLESLASSFPTIIAYIIDTPRTASTSTFMSNMLYACSILYKTKLPMILVFNKTDVKDAAKEWMTDEAFQAALQEDYMGSLLNSMSLVLEEFYSHLSFVPVSSKLGTGMEEFFQAVEEKTEEFNRDYLPELQRRRAEREDQHGRVGVLRSAHNGGVSKIEFLSGQPVIVTSGMDNSLKTWMFDFSPIPRILHQRSGHAAPWLLSGGQDRSNIRKQASLKAPEITCIASSLNRDGGWESVVTAHVDDSFARTWFWGRKKAGRWAPTGDGHVSSGIHRQRFKAVTGIIVDSMNKHIVSCSLDGKIKFWVGITGGRYHAGNDLLVFACDDLSIRVVDLETKKTIREFWGFWDLPTSHLIDAIRLEKASPPAADASGPMRQIVKILPSRQTSLFSATQTTKVEDLARISLRAGPLYINVDQTKEHSTVEGLEQGYVICDEDKRFLLLFSFLKRNLKKKVIVFFSSCNSVKYHAELLNYIDLPVLSLHDVAARGLDSAKDGYRSYLHAYASHSLRSVYDINKLDLAKLAKSFGFAVPPRVDVGASRDQGRRLVAVSPGIDLTKTQAYHDGEIILQDKASCFPAYDPRIIDSNDKRALGSGPVRGRFKKQGPPEPLQNKRRRASKQQAAAPPAKKAKVTPAVEAELSDDGNQAAQAAELGLQTAEADPGEANESPLAQSLISRIPLGASPEYLAGHYILLGARNVVVSNYDAREFPKPMGGFDRVLLDAPCSGTGVIAKDPSVKTNKTERDFMMLPHMQKQLLLAAIDNSKTGGFIVYSTCSVTIEENEAVVQYALSRRPNVKLVDTGLPFGKEGFTSYMGKKFDASLKLTRRYYPHTYNVDGFFVSKFQKVDDDSALVDRTPIGFDDDEDEGYMLKAMVPDLQTASKKQEGPLYPEYYSMSKMMTGTKAGLLHQGIFNVSPYNYLEGSIKVPSFVKPLLILGRENISRAINGDLVVVEVLPKEQWKEPSTKIIEPTAKVVGVIKRNWRQYVGHIDPSSTSQQGRRQENVFLIPMDKCIPKIRRHPVGHFVRSWRVPTDYLFGKDFLRKWISDAHIAILAKPSMALAEKYKTEEEERLAKRKAKVLRISSEGGMSIDGQPVPWTGRFRGPLFIQFEEVKPLLPIFADNFNTPIDGVDFEQIVMELEEETISYGIRDDSITIQFQIEPEKAGVQKQLADIPELKRDGRSMSTEINMAYHLKESYAVSKRALVRAVYLRRVKKELVVSWFEKIRKSLFFNNTRILVTADVNKENPVAAWDVLSSALQLLPAHSHLTEEGPGSAIVPMTVDGSYSVSTSKGIISFEDPRLPAILVAIGYLEAVEGPLWCAVRGQGMAYGVFFNRDVDSGMIQFRVYRSPDVSKAIAPPVRQSRARKEGIFDFNDASGDMKSKEIKRLALHELLDYVANNRQVITEPMYPRVVEMFNKNLFRPILQLLEERDFLKTTLHRIYGKFLNLRSFIRRSINNVFFQFTYETERFNGIAELLEILGSIINGFALPLKEEHKTFLTRVLIPLHKVKSLSMYHPQLAYCIVQFLEKDASLTEEVAERAYFWNNEYFCNLVSDNVEIILPIMFAPLYHWNGMVYNAMKLFMEINPQLFDDCSHDYTEAVARETERKQKWDSIASLASQRKSTNMIAWSKFGDYGDAELHHVAGSLYAEEHEAYEAERHLVLGTRDSAEVLARMEYASHTAALYKYAANEALEMAEMGIRQSNGNIASVEMSRDLFAEVEQCIATSNPYIRRKAALCAMRICRKVPDLQEHFVEKAAHLLSDRNHGVVDKFKQPEHDVTGITDPFVQVKILRLLRVLAVDAQVSEQINDILAQVATNDSSKNVGNYEAVRTIEADSGLRVLGVNILGKFLSNRDNNIRYVALIRVVAHRNECLRDPDILDLSFTLINESNVRVLIRELLAFLEVADSEFKPTMTSQIGMAADKYAPNKRWHVDTMLRVLTLAGNYVKEPIMASFIRLVATTTELQTYAVQKLYTSLKKDITQESLTQAGSWCIGEYGDALLGGQIIDLFASLNSSYATQVATEYIPAQIER
V.dahliae            IYILGWNVFGHLEAVNLISATKYSEKQIGYLAMTLFLHEKHELLHLVVNSIRKDLLENNELFNCLALHAIANVGSKEMGEALSSEVHRLLISPLTLLRLYRLRLHVRDMIRESVQKILNLTNVQQNNAQNAVLFEAIDLVIHLDTETALQISSRLGRFLTSRETNVRYLGLEAMTHLAARGENLEPIKQHQDVIVGSLKDRDISVRRKGLDLLYSMCDTSNAQVIVGELLHFLQNADFAIREEMVLKIAILTEKYATDVQAMAGDHVSDEVWQRVIQIVTNNEELQVYAAQHSLQYVKQDCHETLVKIAQVIKKNDKSVLLWVEAMRLENEPRAKLALDHIPDSEALWKEAVNLEEDTDARLLLAKATEIILSVDLWLALARETPENAQKVLNKARRAVPTSFEIWIAAARLQEQLGASVNVMKRAVNVLPKRWIAEAEKCEEEGAERALVVKARSVLDRARLAVPRSPALWEVPKSGLLWSEQIWLEPRTQRKPRSLEAIKKVDNDPILFVAVARLFWGERKLEKAQNWFEKALVLDSNNGDTWAWYYKFLLQHGTDGEVITKCVLVEPRHGEANARKGTMGVNLETARFRDFEENGSRVTLFLNLANDPTIEEYQLEKHVLVILTDLSAREVSAAREEVPGRFPGYMYTDLSTIYERAGRVSGRNGSITQIPILTMPNEAAMKAVVGEEALSNEDKLSLEFLEKFERQFIAQGPYEARTIFESLDLAWSLLRIYPKDLLNRIPAKILNEYYQRAKEAKDEFAIGYHQCRWNYVSDDDVKDVDRKMDRYKIPYDVIWLDIEFADDKMYFNWDKDMFKDPISMGAHLEEHGRQLVLINDPHIKGYSVVSELKSKELAVRNKDGNIFDGWCWPGSSHWSGLFNKNTWSVFNGPEVTMPKDNIHFDDWEHRDVHNLNGNATYQALLTRGERPFVLTRSFYAGSQRYGAMWTGDNQASWEHLGISLPMILNQGISGFPFSGSDVGGFFGDPEADLVVRWYQAGAFYPFFRGHAHIDARRREPYLLDEYRGITEILNIVKPRAPFPEEKLSEESIKAIDISFENIRKADAVAALAYGTESVPKVDKILGPGNQFVTAAKMFVSNDVSIDMPAGPSEVRDVDEAMRISNEYAPEHLILQLQNAPDVAQMVMNAGSIFIMVVDAMQSVKTTNNRNESKYPVKAVNILKAHGKGVLESVLIKGYALNCTVASQAMPTRIQDAKIAVLDMNLQKERMKGVQITVDDPQQLEQIRAREAGMVIDRVEMILKAGANVILTYLGHRGPNHDSLCRQLKSAVEACIQSQGKIGAEVHPVPAVAFDHAENYNHQARRHAERLDNWTNQFDNVANRRAHMETTGPEIWAQTGTVDAFTCATGVTRYLKDVSRSYLADPPGSVLHSYIQSGGELVERSGSSITEGIGQGRVTDNLRPDIALLDGSLHISDEKSIEMVYRCLDEELEMAEPILPIKGKNNVLVTSALPYVNNTPHLGNVIGSVLSADVFSRARGNPTIFILEEGVDPETLCRKYHTEIVQDIFRKLWQNGYIEERETTQPFCPVHADRFVEGEDARGDQCDKCGNLLDPLELINPRCKLDGAKPDKKQTKHLFLRLDALKEPLIDWFKKASGAWSTSAQTITQAWIDKGLKPRGITRDLKWGVPVPDYAKVFYVWFDACIGYVSITKNYGKWEQWWKNPDVKLYQFLGKDNVQFHSTVFPASQLGTNENWTKVHKISATEYLNYEGGKFSKSRGVGVFGNQVQETGVPSDVWRYYLLSRRPETSDSEFMWQELVDGNNNELLKNLGNFCQRVIKFAQAMPVTSKAIFEQLVEPTPIPDEWVTAIKGQKLGEAKHLFSQIPASKIEEWREAFGGEINHVLKECRDQGFVRPKVLFLLPTRQSCAKMVSTIEDLLEPAQKENRKRFEDAYVDTEKFRDNKPADFLELFDGNDDDMFRLGVKFTRKTIKYFAQFYNSDILMASPLGLRMAIGSVERVRSWYLEDWARARSHFLSGRHKVLLYTERITMAIKVVDVALRDDFGFKHIMWVYSGRRGAHAWVCDKKARTMPDQMRRAIAGYLEVIGAQNSKKNLLHPHLTRSLETLKTHFQEDVLETQDPWATAERAERLLQLLPDKNLNEALRKKWDASPRSSTSKWADIDTDARALREAKQDIVLEYTYPRLDIEVSKKLNHLLKSPFVVHPGTGRVNLLERRTTPIKNILVDTPGQIEVFVWSASGTILLESLASSFPTIIAYVIDTPRTASTSTFMSNMLYACSILYKTKLPMILVFNKTDVKDAAKEWMTDEAFQAALQEDYMGSLLNSMSLVLEEFYSHLSFVPVSSKLGTGMEEFFQAVEEKTEEFNRDYLPELQRRRAEREDQHGRVGVLRSAHNGGVSKIEFLSGQPVIVTSGMDNSLKTWMFDFSPIPRILHQRSGHAAPWLLSGGQDRSNIRKQASLKAPEITCIASSLNRDGGWESVVTAHVDDSFARTWFWGRKKAGRWAPTGDGHVSSGIHRQRFKAVTGIIVDSMNKHIVSCSLDGKIKFWVGITGGRYHAGNDLLVFACDDLSIRVVDLETKKTIREFWGVWDLPTSHLIDAIRLEKPCTALPTASGPMRQIVKILPSRQTSLFSATQTTKVEDLARISLRAGPLYINVDQTKEHSTVEGLEQGYVICDEDKRFLLLFSFLKRNLKKKVIVFFSSCNSVKYHAELLNYIDLPVLSLHDVAARGLDSAKDGYRSYLHAYASHSLRSVYDINKLDLAKLAKSFGFAVPPRVDVGASRDQGRRLVAVSPGLDLTKTQAYRDGEIILQDKASCFPAYDPRVIDSNDKRALGSGPVRGRFKKQGPPEPLQNKRRRASKQQAAAPPAKKAKVTPAVEAELSDDGNQAAQAAELGLQTAEADPGEANESPLAQSLISRIPLGASPEYLAGHYILLGARNVVVSNYDAREFPKPMGGFDRVLLDAPCSGTGVIAKDPSVKTNKTERDFMMLPHMQKQLLLAAIDNSKTGGFIVYSTCSVTIEENEAVVQYALSRRPNVKLVDTGLPFGKEGFTSYMGKTFDASLKLTRRYYPHTYNVDGFFVSKFQKVDDEGALVDRTPVGFDDEEDEGYMLKAIIPDFEQSAKRFDGPLYPEYYSMSKMMTGTKAGLLHQGIFNVSPYNYLEGSIKVPSFVKPLLILGRENISRAINGDLVVVEVLPKEQWKEPSTKIIEPTAKVVGVIKRNWRQYVGHIDPSSTSQQGRRQENVFLIPMDKCIPKIRRHPVGHFVRSWRVPTDYLFGKDFLRKWISDAHIAILAKPSMALAEKYKTEEEERLAKRKAEKLAEKLEAAKKKNDMPIPVVDRWSGPLFIQFEEVKPLLPIFADNFNTPIDGVDFEQIVMELEEETISYGIRDDSITIQFQIEPEKAGVQKQLADIPELKRDGRSMSTEINMAYHLKESYAVSKRALVRAVYLRRVKKELVVSWFEKIRKSLFFNNTRILVTADVNKENPVAAWDVLSSALQLLPAHSHLTEEGPGSAIVPMTVDGSYSVSTSKGIISFEDPRLPAILVAIGYLEAVEGPLWCAVRGQGMAYGVFFNRDVDSGMIQFRVYRSPDVSKAIAAARETVEGEKEGIFDFNDASGDMKSKEIKRLALHELLDYVANNRQVITEPMYPRVVEMFNKNLFRPILQLLEERDFLKTTLHRIYGKFLNLRSFIRRSINNVFFQFTYETERFNGIAELLEILGSIINGFALPLKEEHKTFLTRVLIPLHKVKSLSMYHPQLAYCIVQFLEKDASLTEEVAERAYFWNNEYFCNLVSDNVEIILPIMFAPLYHWNGMVYNAMKLFMEINPQLFDDCSHDYTEAVARETERKQKWDSIASLASQRKTTNMIAWSKFGEYGDAELHHVAGSLYAEEHEAYEAERHLVLGTRDSAEVLARMEYASHTAALYKYAANDALEMAEMGIRQSNGNIASVEMSRDLFAEVEQCIATSNPYIRRKAALCAMRICRKVPDLQEHFVEKAAHLLSDRNHGVVDKFKQPEHDVTGITDPFVQVKILRLLRVLAVDAQVSEQINDILAQVATNDSSKNVGNYEAVRTIEADSGLRVLGVNILGKFLSNRDNNIRYVALIRVVAHRNECLRDPDILDLSFTLINESNVRVLIRELLAFLEVADSEFKPTMTSQIGMAADKYAPNKRWHVDTMLRVLTLAGNYVKEPIMASFIRLVATTTELQTYAVQKLYTSLKKDITQESLTQAGSWCIGEYGDALLGGQIIDLFASLNSSYATQVATEYIPAQIER
Y.lipolytica         IYILGYKVFGHLECVKLINSTKLSEKQMGYIALSVLINEDHELVHMVINSVQKDLDGMDEMHNCLALHLVATVGSEMMGSELNHDVYKLLISPLALLRLFRLKLTTTDMLRQTVLETVDKASSQQSNAQHAVLFEAINLCIHMDMAPDAKLLSILGDFISSKETNLRYLALTALARLAARYESALPVKKFLITVLGNLKDKDISIRRKSLDVLYCVCDSSNVKTIVAELLRYLVTADFAIREEMVIKIAVLVEKYATEYKAVAGAHVSEEVWQRVVQIVVNNESLQQYASQTLNTYLAQPCQECMVKTGAYVKRLPESVRIWEAAADLETTEEAKKALTSVPQSVQLWKQLVNLEDEEHARLLLRQAVVSVLSVDLWLALAREDHKAAEKVLNRARKAVRTAPEIWIAAARLREQVNQKEKIMKKGVSELLSRWLTQAHICEKEDAESRVQIRARSVLEQAALINPYNEELWECPQSGRLIVESIGLEPRSHRKSKLVEAVSKNENDGYILVLLAKSLWLRNQFDKASKWLTTALEMDSNNGDVWLWAYKFFSERGEGDEVIEGFKQAEPTEGEGNFGKTEMGVNLETSRFQDFEASGARTSLFLNLANDPTIEEYQTERHVLTILTDMSSREVSAAREEVPGRYPGYMYTDLSTIYERAGRVEGRNGSITQVPILTMPNDAAMKAVVGEEALSTEDKLSLEFLDKFEKQFVSQGPYEDRSIFESLDLAWELLRIYPKEMLNRISPKIIDEFYDRESDEFAISATAYHQCRWNYNTQDDVLEVHANFDKYDIPYDTIWLDVEYTQAKKYFTWNRDVFPDPGYMLGQLDKTCRKLTVIIDPHIEGYKVYDALKQKGLYVKSNSGDAYEGDCWPGKSVWKSMHKDNMWSVFNGPETSILRDTVHYGGYENRDVHNAFGNATFAALTARNPRPFILTRSFFSGTQRTAAMWTGDNEASWEYLQIATPMVLTQNVAGMPFAGADVGGFFGNPAPELLTRWYQAGLFYPFFRAHAHIDTKRREPWLAEEHIDYRDIMKLVLPTAPFSEDKISDDVKASIDMSIANVKKKDAVAAMAYGTESVPKVDKIMGPGNQFVTAAKMYVSNDVAIDMPAGPSEVKTMDEAFKLSNQYAPEHLILQIEDADKYVPLVDHAGSIFVMAVDALLAVKTTNSRGEVKYPVKAVNILKAHGKSALESVLVKGYALNCTVASQAMKTRIPNAKIAVLDMNLQKARMAGVNITIDDPEQLEAIRKREFDIVLERIRKILAAGANVILTYLGQRGSNHDVLSKSLKSALEACITSSEKVGAVVDKVRPAGIVDKNHYVNSARDKAVECETFSDQFENDANWRIHYNTTGPEIFIQTGEVDLFVTGSGVAKYLKEKLRVVLADCQGSGLYRKIKYGVDSVEKEGTTLVEGIGINRITHNLSQGLEFIDDAIRVTDEEAVKMAKYLVDNDLESSEVIKPVPGQRNILITSALPYVNNVPHLGNIIGSVLSADVYCKGRNYNALFILEEKVTPKELCDKYHTEIAQDIFMKLHDNGYLEAQKMTQLYCTQHADRFVEGIDARGDQCDGCGTLLNPFELIKPRCKLDGSSPEVRDSEHIFLSLDKLQKETVEWAQESAGDWSKNSRTITDGWLNNELHPRCITRDLVWGTPVPGFNKVLYVWFDATIGYVSITANYSPWKAWWNNPEVDLYQFMGKDNVPFHTVIFPATLLGTKQPWTKLHHLSTTEYLQYEGGKFSKSRGVGVFGNNAQDTGISPSVWRYYLLSARPESSDTQFSWDDFVARNNSELLANLGNFVNRVIKFSNAMPETAESIDKQLNAPARIPDEFTIILGGHHIGKAAYLFKRIDEKQIEEWRNKFGGQAQHVVREFRDQGYTKPRVLVLVPTKNACFEFMQLLVGASGVDREDNKARFNKAFHEAGAVLDTKPEDFQKAFKGNTDDMFCLGVKLRNKSIRYYSYFYQADIVFASPLGLKTLVGSEGRVKSFYLDGLAKHRTLFRDGREKILLYTGRVQVAVKMVNSALKEDFGYKHIMWVFSGRRGAHAWVSDKKARDLNDRQRSTVVSYIAAFATDKSAASLLHPHLQRCLDIATTVFNEVVLQTQDPWANEEGSKFLLAFIPDEKLRRALAEKWKKNGASSADKWSDIDKDTKRLVEAKQNVILTVFMPKLDGAVSRGTGHLLKSPFCIHPKTSNLGLIEKRDSSISNILVDTPGQIECFIWSASGTIITDSLATTFPTVLAYIVDTPRATSPATFMSNMLYACSILYKTKLPMIIVFNKCDVAEALKEWMRDEKFQEVLRNDYMGSLMNSLSLMLEEFYNHLDVVSVSSYTGEGFDDFMEAVGHKVKEYKEDYAEERKRVVAQREEDSQRLHVLRETHEGGITSLVFLPGMPAFLTCGGDNSLREWVFDVIAPPRALRHRAGHSAPFLVSASGDASSKLTEEKMKLPPVTSLAQTSLRQQEWDSILTTHKGENWAQTWDGHRGRVGAHRPTSDGIAQSGILRRKLKAITGIVVDSLNREVITTSLDRKVRFNAPITKLVLHDSSDLIACALDDFSVVVIDTITKRVVRVLEGTWDLLTGACIDVIRLDTVATNVIDAVGPMKEIIKILPKRQSMLFSATQTTKVEDLARISLKKGPLYLNVDEHNVSSTAEGLEQGYVVCDSDKRFLLLFSFLKRNAGKKIIVFLSSCNSVKFYGELLNYIDLPVLDLHDVAARGLDSAKDGYRAYLQAYASHHLKTVYQIDKLDLVKVAKSFGFNVPPKVNIGASGAKDNHLYGIHPREKLANCELYKQGKIIIQDRASCFPATNPQLIDCDAIRAKGSGTRRGRAKKQGVPPTLVRKDKKNKKDFKVTKPDRKTKEAEEEMTLFDDSENEEESEEELQHQNAQAEEGEANEVPLAQSLVNRVPIGATPEYLCGHYILLGCKNTVVCNYDAREFPKVIGGFDRILLDAPCSGTGVISKDQAVKTNRSEKDFIQLPHLQKQLLLSAIDNSATGGVIVYSTCSVMVEENEAVVDYALRKRPNVRLVETGLEIGKEGFTSFRGKTFSPKLKLTRRYYPHTYNVDGFYVAKFQKIAREKEEAARAEEEFDNEEDSAIIDSALVVDLESDGKRFEGALYPEYYPMSRLLGGIKNGTLFQGNLTISPYNVLEGSVSTKAYPKPLLILGRQSLNRAFSGDQVVVELLPKDKWKTPSTSVIEPTARVVGIIKRSWRYYVGHIAPGSIIDVSRGPRSVLVALMDKTLPRVRRHPEGHFCRDWKVPEHFLYGRETMVRLFASNNITVLGKPSAKLAASIPKEAKQHKKQLLQKRQQKLLDDAEREQSKPIPVIEEFKGALSIHYEELLPLIHIYGSEFNFPVEGLTAEEVMTGLNHDTIQYYAYKEVVQVHVEAESSKVCIDKALNQLAETKRDAESRLTSAKQRYLFKNSLVHAENLASYEQWLRSVDINTVISQLEKLKKQWFKKDIFVSVTGKVKGDNVSAPWKQFFATLQKLASYQHLSTLGLNASLIPMSTKTAHLNLMGHLDMTYTSSDHIALLVACEYFQCVEGPFWTGLRGKGYVYGASLGPYIESKRLQFEIYRSSNVYTALCEARSIVNSTFVGIFDFGDPSSDIQGKDIKRMALHELLDFVANTRITITDEMYAQVVGMFGKNIFRPTQNLLEERDCLKTTLHRIYGKFLNLRAYIRRSINNVFFQFIYETERFNGVAELLEILGSIINGFALPLKDEHKIFLSRVLIPLHKAKTLSLYHPQLAYCVVQFLEKDPSLTEEVAERAYYWNNEYFCTLMSENITEILPVIFPALYHWNSMVYNTMKMIMEANPQLFDQCTMVYQEKEEHEALVAKWWDMVVERAANSQENVAETWSKFGPVGDAILHNLFGTVFAKADEGYEAEKNLLLGTKESAPILGQLLFDPQDAPLFRYAQNPALEKGHVGIRQGNKNIASTEMGRDLFQTVDKIMSSSNPYLKKKAAVCAARISSRVPELAEIFVEKAKILLTDKNHGVLEQFRPPEHDVTGVTDPFLQVKILGLLRVLGADASASDAMNDVLAQVASNDSAKNVGSYECVRTIEADTGLRVLGVNILGKFLATTDNNTRYVALLTVIDHRNECLRDADVLAVAYALINESNVRVIVRELLTFLESADAEFKPSVTAQIAIAAEKYAPNKRWHIDTLVRALALAGSHVPENVVSSFIALVVTCDELQLYTVQKLYSALRADFTQEGLSLASLWLLGEFGHILISGNVVTMIENLKSAYASDVVQEYGATQKER
