# Supplementary material for: Evolutionary Conservation and Diversification of Puf RNA Binding Proteins and Their mRNA Targets
Source: PLoS Biol. 2015 Nov 20;13(11):e1002307. doi: 10.1371/journal.pbio.1002307 (PMC4654594; doi:10.1371/journal.pbio.1002307)
Supplement: S3 Dataset — (ZIP) [file pbio.1002307.s003.zip › Fungi_Tree_Constrained.nwk]

(((((((((((((((((S.cerevisiae:0.00032381,S.cerevisiaeRM11-1a:0.00135094):0.02593873,S.paradoxus:0.01694340):0.01479938,S.mikatae:0.03603852):0.01869477,S.kudriavzevii:0.03461840):0.01816429,S.bayanus:0.03282913):0.13845575,C.glabrata:0.24242959):0.02886062,S.castellii:0.19952505):0.08991420,(K.waltii:0.22404347,S.kluyveri:0.14064766):0.03718583):0.03952601,K.lactis:0.29853547):0.03578593,E.gossypii:0.30968899):0.27005818,((((((((C.albicansWO1:0.00162854,C.albicansSC5314:0.00168736):0.02632373,C.dubliniensis:0.02159178):0.07645167,C.tropicalis:0.12324605):0.05667742,(L.elongisporus:0.15127423,C.parapsilosis:0.14670071):0.07731016):0.08826053,P.stipitis:0.16644085):0.04128664,D.hansenii:0.20261394):0.03175296,C.lusitaniae:0.29384784):0.03340544,C.guilliermondii:0.21182937):0.20661040):0.21607314,Y.lipolytica:0.45108202):0.17863486,(A.oligospora:0.27609798,(T.melanosporum:0.25582599,((((((((T.tonsurans:0.00056681,T.equinum:0.00112438):0.01355904,(T.rubrum:0.01014926,(A.benhamiae:0.00343552,T.verrucosum:0.00249492):0.00312318):0.00288211):0.02175033,M.gypseum:0.02541913):0.02810744,M.canis:0.04450767):0.12058510,((C.immitis:0.00268056,C.posadasii:0.00529074):0.04672019,U.reesii:0.06260772):0.06012035):0.02679605,((H.capsulatum:0.06333819,B.dermatitidis:0.04616074):0.02964196,P.brasiliensis:0.06896167):0.05909278):0.03658388,(((A.fumigatus:0.01692175,N.fischeri:0.00446110):0.02107479,A.clavatus:0.05142819):0.02664966,(A.niger:0.15029177,(A.nidulans:0.08776577,(A.terreus:0.06560358,(A.flavus:0.00084263,A.oryzae:0.00000001):0.09020901):0.01620154):0.00645172):0.01585170):0.08778641):0.12466475,(((M.fijiensis:0.10524695,M.graminicola:0.10540879):0.17223862,(P.tritici-repentis:0.06560526,S.nodorum:0.07302405):0.15877930):0.05888272,((B.cinerea:0.08788024,S.sclerotiorum:0.01075850):0.14113708,((((C.globosum:0.15747639,P.anserina:0.11324229):0.02535970,((N.crassa:0.00056819,N.tetrasperma:0.00141082):0.00397745,N.discreta:0.00485385):0.09646187):0.06461153,M.oryzae:0.15023664):0.04303664,((V.albo-atrum:0.04997417,V.dahliae:0.00413119):0.20022994,(((T.reesei:0.03689290,T.virens:0.02975990):0.01688666,T.atroviride:0.03180458):0.12993165,(N.haematococca:0.04167082,(F.graminearum:0.03840749,(F.oxysporum:0.00366213,F.verticillioides:0.01061382):0.01430129):0.02131761):0.07806427):0.04902210):0.01852491):0.10221287):0.05839670):0.01949118):0.10694989):0.02496803):0.13160990):0.06248673,(S.japonicus:0.27216315,((S.cryophilus:0.04721032,S.octosporus:0.05504703):0.12876886,S.pombe:0.12322568):0.15698015):0.33345546):0.10611811,((C.neoformans:0.38131187,(C.cinerea:0.12862701,L.bicolor:0.13961566):0.20731981):0.07387218,(U.maydis:0.37838767,P.graminis:0.45647339):0.05009475):0.14366018):0.08451632,R.oryzae:0.36972004):0.04993202,(A.macrogynus:0.53585216,(B.dendrobatidis:0.35053603,S.punctatus:0.22384572):0.18876699):0.04993202);
