# Supplementary material for: Evolutionary Conservation and Diversification of Puf RNA Binding Proteins and Their mRNA Targets
Source: PLoS Biol. 2015 Nov 20;13(11):e1002307. doi: 10.1371/journal.pbio.1002307 (PMC4654594; doi:10.1371/journal.pbio.1002307)
Supplement: S3 Dataset — (ZIP) [file pbio.1002307.s003.zip › InParanoid_Eukaryotic_Tree.nwk]

(((((((((((((((((((((H.sapiens:0.00089827,P.troglodytes:0.00256085):0.00103471,P.pygmaeus:0.00690312):0.00112693,M.mulatta:0.01691312):0.01124468,((M.musculus:0.00984277,R.norvegicus:0.01870866):0.02201108,C.porcellus:0.03416562):0.00435546):0.00192300,((C.familiaris:0.02082004,E.caballus:0.01637591):0.00191756,B.taurus:0.02573525):0.00335978):0.03346768,M.domestica:0.04008445):0.01047658,O.anatinus:0.09303961):0.02640749,G.gallus:0.07373219):0.02480761,X.tropicalis:0.10384758):0.02751556,((((T.rubripes:0.02181378,T.nigroviridis:0.03461311):0.03103138,G.aculeatus:0.04975706):0.00875261,O.latipes:0.04545331):0.03346948,D.rerio:0.07610132):0.05585461):0.11658539,(C.savignyi:0.08066186,C.intestinalis:0.07364354):0.28006586):0.03321085,(S.purpuratus:0.24550418,B.floridae:0.19252677):0.02354842):0.02216713,(N.vectensis:0.21699448,T.adhaerens:0.31853723):0.06680024):0.02557274,((C.spI:0.18287666,H.robusta:0.32861471):0.03994351,L.gigantea:0.19694294):0.04660816):0.03025224,(((((((((((D.melanogaster:0.02952104,D.ananassae:0.02611893):0.01474259,D.pseudoobscura:0.03637473):0.01287037,D.willistoni:0.04631107):0.01103571,((D.virilis:0.01781333,D.mojavensis:0.02774803):0.00980967,D.grimshawi:0.02906694):0.01879919):0.16670171,((A.aegypti:0.05105714,C.pipiens:0.04820254):0.03897893,A.gambiae:0.09743412):0.10205837):0.10130570,B.mori:0.26632405):0.03367075,T.castaneum:0.20615357):0.02738221,(N.vitripennis:0.15368857,A.mellifera:0.13323887):0.10857045):0.02921799,(A.pisum:0.30686434,P.humanus:0.26387741):0.04069915):0.07157433,D.pulex:0.26277032):0.04327546,I.scapularis:0.31658406):0.03554561):0.05901894,(((((((C.briggsae:0.04140834,C.remanei:0.05408405):0.00824504,C.brenneri:0.03666407):0.01052910,C.elegans:0.04224320):0.02125544,C.japonica:0.06033878):0.23742677,P.pacificus:0.33030143):0.07694934,B.malayi:0.27305162):0.26050896,S.mansoni:0.55717836):0.05227849):0.11024027,M.brevicollis:0.54147081):0.07858056,(((((((((S.cerevisiae:0.12532153,C.glabrata:0.15608103):0.07505029,K.lactis:0.18212630):0.16581261,(C.albicans:0.16830051,D.hansenii:0.13442402):0.13368150):0.13696783,Y.lipolytica:0.40401855):0.12616370,(((A.fumigatus:0.11854769,C.immitis:0.12892652):0.08983825,S.nodorum:0.26485460):0.02536933,(S.sclerotiorum:0.13931569,(F.graminearum:0.14399729,(N.crassa:0.12812623,M.grisea:0.14053047):0.03087219):0.07707762):0.07084974):0.19425229):0.06192072,S.pombe:0.38821925):0.09061793,(((C.neoformans:0.31981735,C.cinereus:0.28537001):0.05684639,U.maydis:0.33746533):0.03580685,P.graminis:0.39005118):0.12546240):0.06744237,R.oryzae:0.33389046):0.04804636,B.dendrobatidis:0.42345201):0.13843171):0.04920389,D.discoideum:0.58344695):0.03091312,(((((S.bicolor:0.04948139,O.sativa:0.04751988):0.13278698,(A.thaliana:0.16563516,P.trichocarpa:0.11443380):0.04926221):0.12670336,P.patens:0.19372437):0.15945264,(C.reinhardtii:0.45802485,O.tauri:0.48459515):0.07350214):0.16054331,((P.sojae:0.02405954,P.ramorum:0.04349139):0.36209138,T.pseudonana:0.59185914):0.15831516):0.04019115):0.05806694,C.merolae:0.88473457,(((T.parva:0.05723447,T.annulata:0.05573202):0.62624075,(P.vivax:0.13531028,P.falciparum:0.10574360):0.54356837):0.19017808,(C.hominis:0.01272838,C.parvum:0.00388566):0.64484421):0.2373807,T.thermophila:0.72839545,T.vaginalis:1.08527181,E.histolytica:0.91363441,(T.cruzi:0.21361535,L.major:0.24102115):0.78939318,G.lamblia:1.65178952);
