# Supplementary material for: Evolutionary Conservation and Diversification of Puf RNA Binding Proteins and Their mRNA Targets
Source: PLoS Biol. 2015 Nov 20;13(11):e1002307. doi: 10.1371/journal.pbio.1002307 (PMC4654594; doi:10.1371/journal.pbio.1002307)
Supplement: S3 Dataset — (ZIP) [file pbio.1002307.s003.zip › Scer and Ncra Pufs Tree.nwk]

[&r] (('S.cerevisiae Puf6 - YDR496C':0.730381, 'N.crassa Puf6 - NCU09380T0':1.486107)100.0:1.070159, ('S.cerevisiae Nop9 - YJL010C':1.316766, 'N.crassa Nop9 - NCU06118T0':1.290988)100.0:0.946486, (('S.cerevisiae Puf3 - YLL013C':1.289987, 'N.crassa Puf3 - NCU06511T0':1.287911, 'N.crassa Puf8 - NCU01760T0':1.81488)90.0:0.287801, ('S.cerevisiae Puf4 - YGL014W':1.244119, 'N.crassa Puf4 - NCU11956T0':1.266255, 'S.cerevisiae Puf5 - YGL178W':1.133969)83.0:0.253142, ('N.crassa Puf1 - NCU06199T0':1.188964, ('S.cerevisiae Puf1 - YJR091C':0.50467, 'S.cerevisiae Puf2 - YPR042C':0.509194)100.0:0.694417)100.0:1.039899)99.0:1.326577);
