# Supplementary material for: Evolutionary Conservation and Diversification of Puf RNA Binding Proteins and Their mRNA Targets
Source: PLoS Biol. 2015 Nov 20;13(11):e1002307. doi: 10.1371/journal.pbio.1002307 (PMC4654594; doi:10.1371/journal.pbio.1002307)
Supplement: S4 Dataset — (ZIP) [file pbio.1002307.s004.zip]

Archive with 166 entries (166 files):
- S.cerevisiae.fa_T.virens.fa.txt
- S.cerevisiae.fa_U.maydis.fa.txt
- S.cerevisiae.fa_U.reesii.fa.txt
- S.cerevisiae.fa_V.albo-atrum.fa.txt
- S.cerevisiae.fa_V.dahliae.fa.txt
- S.cerevisiae.fa_Y.lipolytica.fa.txt
- N.crassa.fa_A.benhamiae.fa.txt
- N.crassa.fa_A.clavatus.fa.txt
- N.crassa.fa_A.flavus.fa.txt
- N.crassa.fa_A.fumigatus.fa.txt
- N.crassa.fa_A.immersus.fa.txt
- N.crassa.fa_A.macrogynus.fa.txt
- N.crassa.fa_A.nidulans.fa.txt
- N.crassa.fa_A.niger.fa.txt
- N.crassa.fa_A.oligospora.fa.txt
- N.crassa.fa_A.oryzae.fa.txt
- N.crassa.fa_A.terreus.fa.txt
- N.crassa.fa_B.cinerea.fa.txt
- N.crassa.fa_B.dendrobatidis.fa.txt
- N.crassa.fa_B.dermatitidis.fa.txt
- N.crassa.fa_C.albicansSC5314.fa.txt
- N.crassa.fa_C.albicansWO1.fa.txt
- N.crassa.fa_C.cinerea.fa.txt
- N.crassa.fa_C.dubliniensis.fa.txt
- N.crassa.fa_C.glabrata.fa.txt
- N.crassa.fa_C.globosum.fa.txt
- N.crassa.fa_C.guilliermondii.fa.txt
- N.crassa.fa_C.immitis.fa.txt
- N.crassa.fa_C.lusitaniae.fa.txt
- N.crassa.fa_C.neoformans.fa.txt
- N.crassa.fa_C.parapsilosis.fa.txt
- N.crassa.fa_C.posadasii.fa.txt
- N.crassa.fa_C.tropicalis.fa.txt
- N.crassa.fa_D.hansenii.fa.txt
- N.crassa.fa_D.haptotyla.fa.txt
- N.crassa.fa_D.stenobrocha.fa.txt
- N.crassa.fa_E.gossypii.fa.txt
- N.crassa.fa_F.graminearum.fa.txt
- N.crassa.fa_F.oxysporum.fa.txt
- N.crassa.fa_F.verticillioides.fa.txt
- N.crassa.fa_H.capsulatum.fa.txt
- N.crassa.fa_K.lactis.fa.txt
- N.crassa.fa_K.waltii.fa.txt
- N.crassa.fa_L.bicolor.fa.txt
- N.crassa.fa_L.elongisporus.fa.txt
- N.crassa.fa_M.canis.fa.txt
- N.crassa.fa_M.fijiensis.fa.txt
- N.crassa.fa_M.graminicola.fa.txt
- N.crassa.fa_M.gypseum.fa.txt
- N.crassa.fa_M.oryzae.fa.txt
- N.crassa.fa_N.discreta.fa.txt
- N.crassa.fa_N.fischeri.fa.txt
- N.crassa.fa_N.haematococca.fa.txt
- N.crassa.fa_N.tetrasperma.fa.txt
- N.crassa.fa_P.anserina.fa.txt
- N.crassa.fa_P.brasiliensis.fa.txt
- N.crassa.fa_P.confluens.fa.txt
- N.crassa.fa_P.graminis.fa.txt
- N.crassa.fa_P.stipitis.fa.txt
- N.crassa.fa_P.tritici-repentis.fa.txt
- N.crassa.fa_R.oryzae.fa.txt
- N.crassa.fa_S.bayanus.fa.txt
- N.crassa.fa_S.castellii.fa.txt
- N.crassa.fa_S.cerevisiae.fa.txt
- N.crassa.fa_S.cerevisiaeRM11-1a.fa.txt
- N.crassa.fa_S.cryophilus.fa.txt
- N.crassa.fa_S.japonicus.fa.txt
- N.crassa.fa_S.kluyveri.fa.txt
- N.crassa.fa_S.kudriavzevii.fa.txt
- N.crassa.fa_S.mikatae.fa.txt
- N.crassa.fa_S.nodorum.fa.txt
- N.crassa.fa_S.octosporus.fa.txt
- N.crassa.fa_S.paradoxus.fa.txt
- N.crassa.fa_S.pombe.fa.txt
- N.crassa.fa_S.punctatus.fa.txt
- N.crassa.fa_S.sclerotiorum.fa.txt
- N.crassa.fa_T.atroviride.fa.txt
- N.crassa.fa_T.equinum.fa.txt
- N.crassa.fa_T.melanosporum.fa.txt
- N.crassa.fa_T.reesei.fa.txt
- N.crassa.fa_T.rubrum.fa.txt
- N.crassa.fa_T.tonsurans.fa.txt
- N.crassa.fa_T.verrucosum.fa.txt
- N.crassa.fa_T.virens.fa.txt
- N.crassa.fa_U.maydis.fa.txt
- N.crassa.fa_U.reesii.fa.txt
- N.crassa.fa_V.albo-atrum.fa.txt
- N.crassa.fa_V.dahliae.fa.txt
- N.crassa.fa_Y.lipolytica.fa.txt
- S.cerevisiae.fa_A.benhamiae.fa.txt
- S.cerevisiae.fa_A.clavatus.fa.txt
- S.cerevisiae.fa_A.flavus.fa.txt
- S.cerevisiae.fa_A.fumigatus.fa.txt
- S.cerevisiae.fa_A.immersus.fa.txt
- S.cerevisiae.fa_A.macrogynus.fa.txt
- S.cerevisiae.fa_A.nidulans.fa.txt
- S.cerevisiae.fa_A.niger.fa.txt
- S.cerevisiae.fa_A.oligospora.fa.txt
- S.cerevisiae.fa_A.oryzae.fa.txt
- S.cerevisiae.fa_A.terreus.fa.txt
- S.cerevisiae.fa_B.cinerea.fa.txt
- S.cerevisiae.fa_B.dendrobatidis.fa.txt
- S.cerevisiae.fa_B.dermatitidis.fa.txt
- S.cerevisiae.fa_C.albicansSC5314.fa.txt
- S.cerevisiae.fa_C.albicansWO1.fa.txt
- S.cerevisiae.fa_C.cinerea.fa.txt
- S.cerevisiae.fa_C.dubliniensis.fa.txt
- S.cerevisiae.fa_C.glabrata.fa.txt
- S.cerevisiae.fa_C.globosum.fa.txt
- S.cerevisiae.fa_C.guilliermondii.fa.txt
- S.cerevisiae.fa_C.immitis.fa.txt
- S.cerevisiae.fa_C.lusitaniae.fa.txt
- S.cerevisiae.fa_C.neoformans.fa.txt
- S.cerevisiae.fa_C.parapsilosis.fa.txt
- S.cerevisiae.fa_C.posadasii.fa.txt
- S.cerevisiae.fa_C.tropicalis.fa.txt
- S.cerevisiae.fa_D.hansenii.fa.txt
- S.cerevisiae.fa_D.haptotyla.fa.txt
- S.cerevisiae.fa_D.stenobrocha.fa.txt
- S.cerevisiae.fa_E.gossypii.fa.txt
- S.cerevisiae.fa_F.graminearum.fa.txt
- S.cerevisiae.fa_F.oxysporum.fa.txt
- S.cerevisiae.fa_F.verticillioides.fa.txt
- S.cerevisiae.fa_H.capsulatum.fa.txt
- S.cerevisiae.fa_K.lactis.fa.txt
- S.cerevisiae.fa_K.waltii.fa.txt
- S.cerevisiae.fa_L.bicolor.fa.txt
- S.cerevisiae.fa_L.elongisporus.fa.txt
- S.cerevisiae.fa_M.canis.fa.txt
- S.cerevisiae.fa_M.fijiensis.fa.txt
- S.cerevisiae.fa_M.graminicola.fa.txt
- S.cerevisiae.fa_M.gypseum.fa.txt
- S.cerevisiae.fa_M.oryzae.fa.txt
- S.cerevisiae.fa_N.crassa.fa.txt
- S.cerevisiae.fa_N.discreta.fa.txt
- S.cerevisiae.fa_N.fischeri.fa.txt
- S.cerevisiae.fa_N.haematococca.fa.txt
- S.cerevisiae.fa_N.tetrasperma.fa.txt
- S.cerevisiae.fa_P.anserina.fa.txt
- S.cerevisiae.fa_P.brasiliensis.fa.txt
- S.cerevisiae.fa_P.confluens.fa.txt
- S.cerevisiae.fa_P.graminis.fa.txt
- S.cerevisiae.fa_P.stipitis.fa.txt
- S.cerevisiae.fa_P.tritici-repentis.fa.txt
- S.cerevisiae.fa_R.oryzae.fa.txt
- S.cerevisiae.fa_S.bayanus.fa.txt
- S.cerevisiae.fa_S.castellii.fa.txt
- S.cerevisiae.fa_S.cerevisiaeRM11-1a.fa.txt
- S.cerevisiae.fa_S.cryophilus.fa.txt
- S.cerevisiae.fa_S.japonicus.fa.txt
- S.cerevisiae.fa_S.kluyveri.fa.txt
- S.cerevisiae.fa_S.kudriavzevii.fa.txt
- S.cerevisiae.fa_S.mikatae.fa.txt
- S.cerevisiae.fa_S.nodorum.fa.txt
- S.cerevisiae.fa_S.octosporus.fa.txt
- S.cerevisiae.fa_S.paradoxus.fa.txt
- S.cerevisiae.fa_S.pombe.fa.txt
- S.cerevisiae.fa_S.punctatus.fa.txt
- S.cerevisiae.fa_S.sclerotiorum.fa.txt
- S.cerevisiae.fa_T.atroviride.fa.txt
- S.cerevisiae.fa_T.equinum.fa.txt
- S.cerevisiae.fa_T.melanosporum.fa.txt
- S.cerevisiae.fa_T.reesei.fa.txt
- S.cerevisiae.fa_T.rubrum.fa.txt
- S.cerevisiae.fa_T.tonsurans.fa.txt
- S.cerevisiae.fa_T.verrucosum.fa.txt
