# Supplementary material for: Evolutionary Conservation and Diversification of Puf RNA Binding Proteins and Their mRNA Targets
Source: PLoS Biol. 2015 Nov 20;13(11):e1002307. doi: 10.1371/journal.pbio.1002307 (PMC4654594; doi:10.1371/journal.pbio.1002307)
Supplement: S4 Dataset — (ZIP) [file pbio.1002307.s004.zip › S.cerevisiae.fa_T.virens.fa.txt]

YHR165C	231919
YJL130C	51971
YLR106C	162739
YNR016C	78374
YDL171C	87581
YHR099W	47982
YGR032W	90713
YLR342W	90713
YPL231W	48659
YKL182W	171412
YKL203C	56056
YJR066W	56056
YNL262W	37119
YKR054C	171491
YGR271W	70327
YLL040C	172785
YDL140C	85034
YGL206C	88456
YER172C	86434
YBR218C	79975
YGL062W	79975
YOR151C	76818
YOR116C	28982
YGL195W	79187
YJR109C	79758
YDR127W	43497
YBR208C	53233
YKL215C	73591
YOR207C	206553
YPL082C	178207
YPR184W	76499
YOR153W	86623	83793
YDR406W	86623	83793
YOR328W	86623	83793
YER166W	67600
YDR093W	67600
YOR341W	57534
YDR135C	66050
YAL026C	84579
YGL008C	74915
YPL036W	74915
YOR326W	90868
YBL076C	50131
YPR010C	183490
YJR137C	87662
YOR133W	209722
YDR385W	209722
YNL014W	84401
YLR249W	84401
YIL125W	84921
YEL031W	34006
YNL132W	208166
YGR061C	182513
YMR109W	231457
YKL129C	231457
YDL126C	76254
YGR094W	82613	195959
YER070W	61504
YIL066C	61504
YDL145C	78060
YKL210W	231757
YBR084W	88082
YGR204W	88082
YLL048C	176292
YHL035C	176292
YLR304C	212434
YNL088W	28551
YDR170C	30676
YGR218W	74503
YPL160W	74555
YIL048W	63406
YBR245C	80324
YBL022C	230449
YDL102W	33534
YMR196W	87658
YOR335C	72371
YBR023C	87952
YJL050W	39829
YOR291W	78217
YER171W	214193
YPR160W	78413
YFR031C	71443
YER125W	80321
YOR290C	214554
YDR457W	87816
YMR186W	89650
YPL240C	89650
YLR086W	190661
YOL021C	167067
YIL129C	60939
YGL150C	122314
YGL120C	165221
YPL217C	54150
YBR115C	41206
YPL226W	88955
YAL005C	210885
YLL024C	210885
YER103W	210885
YBL075C	210885
YLR305C	35879
YER013W	153798
YDR038C	67662	57750
YDR039C	67662	57750
YDR040C	67662	57750
YMR288W	56219
YLR398C	209259
YBR295W	44069
YPL167C	191274
YCR057C	197255
YMR162C	35415
YNL163C	66536
YMR080C	218486
YKL148C	111252
YJL045W	111252
YAL035W	112883
YJL034W	72131
YBL023C	76856
YBL105C	76466
YMR189W	213851
YNL102W	52153
YLR069C	83449
YMR229C	76054
YOR330C	43834
YKL157W	57823
YHR047C	57823
YJR045C	78895
YEL030W	78895
YLR410W	132193
YJL200C	55602
YIL143C	41182
YPR074C	87974
YBR117C	87974
YGL201C	75027
YER164W	56270
YGL022W	75107
YDR238C	228950
YGL026C	77929
YDR097C	81241
YPL086C	46168
YKL104C	73779
YNL209W	85027
YDL229W	85027
YHR074W	229895
YML059C	90132
YDR258C	80583
YOL075C	45576
YFR015C	211407
YLR258W	211407
YEL011W	88828
YNL123W	29754
YLR272C	51642
YPL006W	52300
YER091C	87179
YGL137W	69423
YGL156W	74397	227314
YHR023W	82840
YDR334W	182770
YGL009C	83353
YGL167C	112028
YGR217W	218840
YMR205C	57691
YGR281W	33722
YLL001W	41279
YIL078W	82314
YDR291W	50142
YLL026W	216898
YPR019W	79120
YHR186C	89418
YLR274W	35867
YFR009W	72151
YMR128W	224234
YER036C	76966
YKR001C	73239
YML035C	11084	188934
YLR153C	84449
YDR129C	83692
YMR120C	42985
YLR028C	42985
YBL099W	88676
YGL163C	220490
YCR011C	49497
YLR129W	56214
YLR259C	79041
YKR009C	70294
YBR127C	87804
YMR108W	71670	53897
YBR235W	35744
YLR384C	43582
YBR202W	74376
YKR086W	184175
YBR121C	30887
YGL234W	77915
YFR019W	122146
YPR181C	86033
YGL207W	80360
YBL004W	30910
YOL090W	36626
YGL006W	210318	33876	69284
YPR080W	83874
YBR118W	83874
YCL054W	63244
YDR001C	88054
YBR001C	88054
YOR270C	74990
YCR017C	36986
YPL012W	39384
YLR087C	192952
YDR212W	76557
YJL014W	214818
YDL215C	155799
YLR189C	59553
YDR234W	193221	231565
YBR038W	39617
YMR049C	113927
YJR016C	89625
YDR091C	74371
YAL023C	74895
YOR321W	74895
YEL032W	48757
YKR097W	179092
YKR031C	36325
YGR124W	73671
YPR145W	73671
YJR121W	75569
YJL111W	79907
YER043C	82877
YIL109C	168954
YNL049C	168954
YFL037W	72154	88010
YBR196C	216324
YIL142W	182590
YJL012C	190030
YOR204W	85827
YPL119C	85827
YPL093W	78890
YKL165C	50317
YOL006C	37938
YGR264C	72728
YFL008W	90905
YHR183W	186586
YGR256W	186586
YMR308C	59260
YJL033W	50536
YGR270W	10155
YJL005W	211694
YDR430C	36229
YJR064W	208649
YMR089C	211403
YLR382C	188253
YCL030C	32969
YGR116W	88065
YMR290C	171594
YLR289W	45529
YLR450W	71643
YML075C	71643
YDR293C	82225
YJR143C	66373
YFL039C	185456
YML085C	111339
YML124C	111339
YNL106C	35252
YOR109W	35252
YJL074C	212263
YPL110C	206600
YBR114W	113067
YJR035W	160093
YDL143W	81883
YMR301C	208920
YKL145W	72096
YLR419W	73272
YNL192W	32080
YMR105C	87728
YKL127W	87728
YBL039C	77378
YJR103W	77378
YER025W	175026
YHL016C	65980
YLR058C	111115
YDR188W	74153
YFL036W	171102
YNL321W	74860
YLR175W	73212
YNL325C	214593
YDR074W	61812
YBR126C	178919
YOR356W	190743
YAR042W	57679
YDL019C	57679
YIR031C	89424
YNL117W	89424
YBR080C	82571
YML056C	85092
YLR432W	85092
YHR216W	85092
YDR037W	89180
YBR248C	31655
YNL112W	83250
YNL287W	71263
YDL031W	209061
YDR283C	79664
YNR011C	219501
YLR060W	78470
YNL250W	143603
YLR389C	30843
YOR211C	79614
YBR229C	86135
YDL160C	147252
YDR190C	84527
YPL235W	212224
YDR341C	75497
YHR091C	75497
YPR194C	56601
YNR031C	195699
YCR073C	195699
YNR001C	74911
YCR005C	74911
YDL007W	203700
YGL238W	85913
YOL004W	33123
YMR304W	85970
YOR217W	168290
YNL271C	132188
YDR172W	11674
YMR217W	229665	84105
YLR454W	42640
YOR117W	211309
YHR027C	71550
YDL164C	183439
YKL035W	84734
YNL189W	85940
YOR378W	191425
YPL106C	58765
YBR169C	58765
YNL330C	114500
YEL013W	83328
YJR065C	50106
YDR394W	74069
YBR143C	71983
YGR254W	75509
YHR174W	75509
YNL104C	89506
YOR108W	89506
YIL075C	77750
YPL262W	170638
YDL084W	84043
YJL008C	84598
YKL010C	78510
YDL095W	28531
YDL093W	28531
YDR270W	69172
YLR347C	76275
YCR093W	79804
YOR063W	79029
YBR097W	181149
YFR030W	82368
YLR430W	191377
YER065C	75395
YNR053C	49284
YDL066W	55050
YBL017C	42850
YJL222W	42850
YIL173W	42850
YNR065C	42850
YNL267W	57076
YGL245W	77197
YCL017C	75378
YAL038W	182031
YOR347C	182031
YNL061W	114247
YHR205W	84695
YHR037W	91213
YFL018C	111161
YPL207W	169759
YLR277C	65314
YPL040C	84998
YLR378C	73396
YDL029W	79414
YDR062W	47144
YBR136W	161348
YGL048C	184509
YFL034W	132407
YLR113W	83666
YMR058W	66287	30456
YAL048C	67465
YDR023W	78222
YHR072W	89890
YLR138W	209815
YML057W	211614
YLR433C	211614
YGL125W	90038
YIL074C	83610
YER081W	83610
YLR355C	82017
YLR240W	43914
YOR187W	110962
YFL033C	183763
YMR015C	81149
YOR168W	81025
YNL241C	217026
YLL039C	215920
YGR100W	82811
YER090W	84460
YML123C	64152
YML072C	175080
YDR502C	87758
YLR180W	87758
YER133W	111355
YHR019C	84134
YHR028C	210592
YDL131W	229232	28038
YDL182W	229232	28038
YKR039W	43260	49802
YHR170W	84129
YOR014W	35847
YKL209C	182026
YDR256C	71997
YER073W	74949
YOR374W	74949
YJL153C	82297
YER086W	181879
YKL173W	62088
YOR375C	73234
YAL062W	73234
YPR112C	72404
YCR012W	85748
YPL265W	85436
YLR386W	230098
YDR109C	74916
YOL057W	80585
YGL190C	82802
YGR125W	75944
YJL154C	31438
YOR259C	111074
YPR002W	81669
YHR164C	159356
YNL238W	11141
YKR059W	80093
YJL138C	80093
YPR024W	210903
YJR033C	229468
YJL212C	29182	84034	40872
YKL029C	81359
YDL168W	86266	59188
YFL055W	34413
YLR083C	45125
YDR107C	45125
YMR297W	87251
YAL036C	227515
YNL045W	73611
YOR027W	215361
YDL195W	84515
YHR039C	45675
YPL023C	229117
YOR093C	37909
YLR303W	74905
YNL161W	73792
YGL253W	81875
YFR053C	81875
YNR050C	50486
YML126C	70450
YJL141C	52068
YGR019W	57634
YKL211C	43682
YLR188W	175548
YFR044C	111385
YHR020W	216753
YLR032W	77600
YPR006C	88518
YDR060W	162676
YDR456W	193921
YLR276C	90268
YER165W	169516
YLL031C	66098
YLR044C	74222
YLR134W	74222
YGR087C	74222
YDL080C	74222
YHR042W	71556
YOR317W	80870
YMR246W	80870
YIL009W	80870
YML016C	32949
YDR436W	32949
YFL022C	71127
YPL009C	10609
YCR098C	191329
YHL030W	45110
YIR007W	169053
YGR258C	208179
YNL298W	208567
YNL331C	44178
YDL243C	44178
YCR107W	44178
YNL059C	192201
YCR072C	76530
YLR241W	44505
YJL129C	195596
YKR050W	195596
YIL166C	45995	53859
YHR018C	76122
YCR032W	161600
YBR294W	158532	59747
YLR092W	158532	59747
YGL114W	214366
YPL259C	55386
YGL099W	34803
YML100W	45143
YMR261C	45143
YGR200C	34661
YPR111W	28126
YGR092W	28126
YGL027C	35537
YLR359W	77621
YMR266W	180828
YLR197W	73865
YOL098C	73420
YER136W	71413
YLR234W	162256
YDR021W	77211
YLR371W	88235
YGR070W	88235
YPL008W	59546
YLL029W	90861
YDL134C	84259
YDL188C	84259
YCR053W	225185	50035
YJR138W	122289
YPR088C	48175
YDR141C	38233
YKL060C	33817
YPR033C	39157
YML054C	48635
YGR245C	80169
YPL091W	54541
YJL026W	78453
YNL329C	41658
YDL055C	111632
YAR035W	80215
YDL060W	77118
YLR409C	71522
YHR113W	82549
YHR030C	85427
YGR287C	53956
YOL157C	53956
YIL172C	53956
YJL221C	53956
YBR299W	53956
YGR292W	53956
YJL216C	53956
YBR006W	194915	85098
YBR132C	78379
YNL247W	86126
YOR348C	76316
YLR089C	76656
YDR111C	76656
YPR173C	82358
YLL008W	196232
YBR025C	215018
YMR300C	46970
YPL203W	184045
YKL166C	184045
YJL164C	184045
YLR429W	80288
YAL016W	91118
YPL175W	82694
YMR129W	208743
YCL057W	72149
YGR155W	81462
YGR055W	177947
YDR294C	77129
YGR103W	167413
YER178W	75737
YGR210C	55665
YKL126W	231045	181871
YMR104C	231045	181871
YJR010W	83979
YEL065W	49743	180746
YHL040C	49743	180746
YOR303W	90070
YBR170C	167022
YGR252W	211918
YJL155C	88848
YLR117C	56958
YNL277W	50363
YJL197W	112293
YDL149W	123233
YJL109C	41047
YGR145W	212668
YPR035W	77167
YLR144C	46023
YNR055C	53883
YDR539W	69398	53354
YGR121C	72073
YPR138C	72073
YDL047W	82688
YPL154C	215801
YOR310C	87154
YPL184C	42055
YHL007C	159307
YAL012W	176825
YGL055W	71569
YEL036C	83396
YKL135C	86812
YGR173W	63422
YIR028W	57833
YBR021W	57833
YBL042C	57833
YJL087C	85641
YNL082W	48473
YGL078C	89504
YOL122C	190781
YKR002W	78180
YFL025C	48510
YDL244W	215795
YFL058W	215795
YJR156C	215795
YNL332W	215795
YDR536W	53991
YGL148W	215686
YMR216C	230689
YJR040W	154813
YNR008W	37216
YBR249C	86632
YBL024W	60888
YPL147W	49384
YNL021W	88835
YLR438W	210090
YPL022W	29672
YGL012W	55670	151268
YOL023W	56126
YNL023C	165185
YHR208W	76582
YJR148W	76582
YNL154C	86249
YHR135C	86249
YDL240W	176779
YOL058W	78160
YOR128C	71116
YDR481C	70583
YPR189W	56084
YGR289C	28190	77936	195396
YBR298C	28190	77936	195396
YJR160C	28190	77936	195396
YDL247W	28190	77936	195396
YOL011W	89587	59419
YMR008C	89587	59419
YMR006C	89587	59419
YGL084C	208242
YPL189W	208242
YHR065C	31450
YDR477W	40990
YBL079W	59235
YER105C	59235
YGR233C	184479
YOL097C	56443
YMR307W	80941	230786	76879
YIL046W	56502
YPL109C	212602
YBL030C	80049	44655
YBR085W	80049	44655
YMR056C	80049	44655
YBR286W	74747
YKL146W	211573
YKR093W	50243
YNL142W	67900
YGR244C	77905
YDR232W	217047
YPL204W	57006
YPR069C	187417
YHR007C	75938
YBR112C	208488
YOR244W	40290
YOR206W	209970
YMR165C	143439
YHR120W	39057
YAL017W	30406
YOL045W	30406
YER082C	47516
YEL063C	214756
YNL270C	214756
YNL268W	214756
YEL060C	82892
YOR003W	82892
YLL028W	76205
YGR088W	63462
YGL139W	73642	230591
YAL053W	73642	230591
YPL221W	73642	230591
YOR365C	73642	230591
YDR122W	112776
YLR096W	112776
YDL174C	54702	170054
YIL107C	39971
YMR224C	164171
YKR095W	165867
YIL149C	165867
YDR035W	84699
YGR170W	77855
YJL060W	74871	47671
YNR047W	83018
YCR091W	83018
YNL212W	79870
YBR237W	112589
YLR222C	55283
YBR281C	34878
YEL042W	36017
YER095W	112066
YOR046C	85287
YBL008W	141127
YKL017C	184819
YCR092C	56280
YOR067C	43393
YKL046C	213831
YMR238W	213831
YLR163C	72416
YER006W	55742
YIL103W	80277
YHR064C	81654
YDR105C	77531
YOR361C	89070
YMR241W	74909
YML069W	82979
YGL119W	63185
YPL019C	39522
YFL004W	39522
YGR192C	79043	217322
YJR009C	79043	217322
YJL052W	79043	217322
YCL059C	179973
YHR107C	73301
YOR165W	80219
YBL011W	190817
YOR388C	176477
YHR194W	40903
YDL198C	74961
YMR309C	76057
YER052C	82194
YNL220W	194996	217202
YMR145C	77030
YDL085W	77030
YDR148C	181802
YER047C	56176
YBR079C	195559
YNL006W	82766
YBR221C	230681
YNL275W	188130
YDR047W	75533
YHR079C	44706
YPR029C	81420
YOR196C	43662
YPR026W	51014
YEL022W	50029
YJR031C	50029
YBL016W	74211
YGL040C	85803
YDL210W	44396
YML042W	213380
YOR099W	76470
YKR038C	215135
YBR166C	52587
YGL216W	146529
YFR038W	59254
YKL134C	211062
YOL094C	82171
YAL019W	112980
YBL091C	85438	192745
YDL234C	79653
YGL180W	57640
YGL091C	91515
YDL103C	72411
YBR160W	36994
YCR008W	61457
YNL037C	172975
YHR073W	85298
YDR189W	62346
YDR353W	81963
YHR106W	81963
YER069W	88779	57695
YGR090W	208744
YHR171W	32834
YPL028W	72521
YKL064W	113539
YHR096C	32818	216420
YHR094C	32818	216420
YDR345C	32818	216420
YDR342C	32818	216420
YDR343C	32818	216420
YHR092C	32818	216420
YLR081W	32818	216420
YOL156W	32818	216420
YJL219W	32818	216420
YJL214W	32818	216420
YFL011W	32818	216420
YMR011W	32818	216420
YEL069C	32818	216420
YNR072W	32818	216420
YDL245C	32818	216420
YJR158W	32818	216420
YBL007C	494
YGR274C	31816
YIL094C	90651
YKL113C	37094
YHR169W	30234
YIL155C	85732
YKL085W	82137
YNL071W	110679
YOR136W	48718
YJR132W	81663
YJL094C	208791
YHR024C	42797
YBR011C	72042
YML010W	132655
YCR084C	88761
YOL060C	30160
YLR354C	80466
YGR043C	80466
YDR365C	180858
YDL138W	46034
YDL194W	46034
YGR211W	74944
YBR029C	33697
YJL101C	75334
YNR032W	76450
YEL058W	143217
YOR061W	81979
YER110C	34639
YLL011W	40080
YKL184W	86092
YHR068W	30687
YPL151C	40565
YFR028C	61598
YLR253W	207973
YBR243C	48362
YLR314C	181161
YLR195C	215421
YBL106C	55945
YPR032W	55945
YML008C	71164	57302
YGR286C	58473
YLR401C	31898
YFL053W	64851	86235
YKL022C	47920
YGL211W	37830
YBR031W	73228
YDR012W	73228
YBR034C	185678
YNL064C	217295
YDR388W	65705
YAR007C	85768
YLL018C	85534
YLR244C	49368
YBR058C	58141
YDR331W	91053
YLR340W	92231
YGR123C	197274
YPR021C	73283
YIL018W	215647
YFR031C-A	215647
YIL108W	74200
YLR027C	29255
YGL094C	148980
YOL164W	39833
YKR028W	112554
YJL098W	112554
YJR145C	84016
YHR203C	84016
YER078C	199523
YJR131W	82921
YOR160W	81755
YPR047W	82686
YDR208W	113118
YMR272C	110700
YOR380W	53976
YGR086C	72381
YPL004C	72381
YGR185C	74788
YFL003C	194557
YPR003C	175763
YER141W	45836
YOR087W	198991
YDL132W	170804
YMR302C	40205
YOR176W	83372
YBR094W	44968
YOR175C	57516
YBR142W	175608
YNR043W	47159
YMR303C	215323
YOL086C	215323
YBR145W	215323
YMR083W	215323
YOR161C	56537
YIR002C	30360
YOL145C	31492
YKL181W	82712
YMR076C	122402
YJR007W	84788
YML070W	61912	57153
YDR128W	82830
YMR131C	89746
YKL212W	177170
YFR004W	81353
YJL167W	166777
YGL003C	59464
YIL147C	196099
YPL043W	42809
YJR130C	37054
YML082W	37054
YDR243C	38043
YDL147W	83059
YPR141C	203685
YGR194C	43676
YER099C	146596
YHL011C	146596
YBL068W	146596
YKR003W	214798
YHR001W	214798
YJL168C	57632
YMR167W	28941
YPL131W	77851
YPL042C	31744
YOR197W	178714	44076
YBR018C	50477
YOR323C	31549
YPL031C	78176
YHR025W	72694
YKL197C	74374
YMR062C	77249
YKR024C	28080
YOR261C	111863
YKR089C	49387
YOR081C	49387
YHR077C	77520
YGL255W	214755
YLR005W	56425
YDR300C	189932
YHR033W	189932
YCR002C	87191
YFL002C	64569
YKL188C	165253
YJL095W	148464
YFL047W	73345
YBR179C	89711
YOR074C	54832
YJR117W	111011
YOR142W	89638
YIR027C	89297
YCR042C	177367
YLL041C	88418
YLR447C	74491
YLR293C	82957
YOR185C	82957
YGR157W	71510
YGR132C	82072
YER015W	87561
YDR044W	215338
YPL266W	177538
YDL141W	82399
YHR188C	34818
YJL062W	66624
YPR103W	87262
YIL091C	85812
YOL081W	194940
YBR140C	194940
YBL063W	32776
YDL238C	77444
YBR198C	213634
YPL263C	164763
YBR017C	51360
YDR335W	147266
YCR028C	39634
YOL034W	169638
YPR016C	81493
YDL148C	123214
YOR002W	88422
YDR099W	217216
YER177W	217216
YER020W	51959
YMR116C	78512
YER145C	195287
YOL140W	56664
YGR060W	91098
YKL194C	54685
YDR390C	38683
YOL030W	85296
YLR377C	72203
YOR222W	73894
YPL134C	73894
YNL138W	77527
YML049C	40938
YLR114C	192230
YIL160C	80821
YML063W	83608
YLR441C	83608
YPR156C	195551
YGR138C	195551
YMR139W	73199
YDL079C	73199
YJL128C	80473
YOR241W	81938
YCL004W	213484
YMR277W	90991
YLR196W	125686
YHR098C	74087
YDR452W	211744
YDL128W	76725
YJR091C	168508
YPR042C	168508
YLR172C	78404
YER049W	173105
YEL052W	52018
YKL140W	133319
YGR012W	32553
YDL231C	44709
YGR144W	215037
YDR158W	80881
YJR068W	63722
YOR267C	113638
YMR121C	217112
YLR029C	217112
YDL058W	40645
YFL007W	85612
YMR146C	82783
YJR005W	169917
YKL103C	55533
YOR001W	123406
YER003C	85530
YHR108W	86848
YDR358W	86848
YNL029C	83426
YIL085C	83426
YPL195W	33492
YER093C	52532
YBR008C	43018	154984
YLR362W	41605
YBR055C	62198
YGR266W	52484
YLR383W	212451
YJR126C	167449
YDR325W	57497
YFR047C	216665
YNL218W	57138
YPL222W	178086
YNL242W	144745
YKR069W	88969
YGR285C	83830
YJR139C	29790
YFR002W	40210
YPL268W	35404
YBR192W	170163
YEL040W	77608
YLR055C	114179
YHR005C	80697
YBR041W	49558
YKL217W	177974
YIR023W	31547
YMR096W	76510
YFL059W	76510
YNL333W	76510
YCL043C	111061
YDR518W	111061
YLL045C	215860
YHL033C	215860
YKL081W	85979
YPL048W	85979
YBR296C	80915
YDL097C	84438
YCL009C	30402
YOR209C	33285
YJR077C	217149
YKR056W	50237
YDL036C	190965
YOL066C	190965
YOL016C	87272
YFR014C	87272
YLL063C	151414
YIR008C	169007
YPL212C	13584
YGR253C	78893
YHL032C	91895
YBR003W	45693
YER126C	215304
YOR065W	215692
YHR016C	89271
YFR024C-A	89271
YLR248W	90745
YGL184C	90179
YKR048C	211223
YMR012W	83593
YMR092C	73121
YDR372C	79918
YJL208C	185024
YDR497C	44305
YOL103W	44305
YGR188C	40506
YJR110W	170862
YCR068W	183117
YJR076C	57758
YCL018W	178518
YCR034W	82162	50206
YJL196C	82162	50206
YDL022W	57880
YOL059W	57880
YDR120C	149988
YGL123W	83432
YML092C	111717
YDR332W	191207
YMR293C	43517
YEL051W	87711
YDR292C	88274
YDR448W	50508
YJR072C	185925
YER107C	85369
YPR176C	38390
YPL029W	171151
YLR208W	72210
YJR049C	42780
YEL041W	42780
YFR006W	78372
YNL239W	214216
YBR220C	216089
YLR247C	140359
YDL014W	90943
YNL288W	31342
YHR204W	31872
YLR212C	82760
YPL050C	87298
YAL021C	76983
YJR095W	56504
YGL115W	48052
YHR190W	81989
YOR090C	84520
YLR075W	85310
YJL172W	44763	191967
YBR287W	88338
YOL077C	231515
YGL203C	207692
YNL075W	73680
YGL202W	40829	47235	28899
YJR152W	87376
YBR293W	213638
YOR262W	77474
YJL102W	29337
YBR020W	229813
YDR009W	229813
YNL207W	179564
YOR386W	50747
YLR103C	11072
YER005W	195752
YEL050C	40874
YDL100C	232207
YJL091C	84967
YNR012W	39683
YLR310C	223476
YPL125W	31785
YGL116W	33119
YDR245W	184845
YLR056W	210451
YGL065C	39271
YOL038W	56853
YNL169C	196625
YIL130W	82975
YJL100W	71222
YJR153W	51095	192705
YKL027W	80731
YHR003C	80731
YKL120W	70356
YOL062C	203591
YNL178W	78477
YGL140C	122650
YJL108C	194534
YNL290W	38974
YHR002W	30040
YLR345W	207735
YDR531W	179818
YMR215W	64594
YJL213W	228292	193489
YOR273C	155828	158376
YMR318C	82626
YCR105W	82626
YPL220W	71986
YGL135W	71986
YGL014W	164108
YBR087W	178042
YBR081C	64004
YOR119C	214757
YBR199W	73292
YPL122C	36912
YOR271C	111194
YGR056W	157042
YLR357W	157042
YCL040W	41678
YDR516C	41678
YGR214W	74494
YLR048W	74494
YLR002C	43833
YFL045C	211181
YJL080C	231811
YKR080W	227673
YOR157C	56206
YIL095W	41642
YNL020C	41642
YDL040C	55208
YOR346W	43150
YER053C	215265
YDR226W	88216
YOR005C	180472
YBL097W	123512
YGL141W	83144
YNL297C	146580
YDR507C	58043
YCL024W	58043
YGR135W	165883
YHR166C	35666
YOR243C	30039
YIL116W	91079	44390
YGL225W	72586
YER039C	72586
YPR041W	83678
YLR231C	55259
YBL037W	87646
YEL064C	225618
YNL317W	38629
YEL047C	85211
YJR051W	85211
YPL145C	33926
YOR237W	33926
YOR231W	30856
YPL140C	30856
YML080W	41234
YPR137W	62991
YFL050C	114669
YOL130W	114669
YNL191W	79678
YOL124C	34384
YER148W	89322
YIR034C	71705
YML102W	114128
YPL090C	87813
YBR181C	87813
YLR351C	57212	40527
YLR210W	34612
YDL155W	34612
YLR186W	81340
YKL114C	75513
YGL097W	212510
YLR229C	111456
YMR166C	72116
YDR211W	37783
YER094C	183933
YER061C	82746
YKL213C	81624
YPL030W	191285
YJR078W	179449	191945	127355
YHR111W	67305
YFR010W	71255
YOL049W	184054
YHL003C	44085	59599
YKL008C	44085	59599
YOR145C	75506
YDL246C	64876
YJR159W	64876
YLR070C	64876
YBR159W	78018
YDR264C	51870
YOR034C	51870
YGR054W	86844
YNL083W	57584
YDR301W	32877
YMR027W	76973
YMR231W	80172
YMR250W	217152
YNL280C	82631	64807
YIL003W	77327
YML086C	43785
YPR125W	72569
YPR004C	77972
YGL076C	216820
YPL198W	216820
YMR079W	17075
YKL091C	17075
YAL002W	189136
YHR009C	55520
YFL030W	87170
YIR004W	85153
YLL019C	74410
YJR013W	72492
YKL174C	46994	81450
YFL016C	115792
YDL167C	34131
YER055C	77969
YHR112C	75122	49755
YLR319C	113058
YLL057C	77829
YIL047C	176469
YJL001W	232075
YGR255C	56198
YPR110C	38208
YOR362C	72103
YHR132C	51403
YNR033W	113531
YDL205C	212022
YHR104W	49232	34053
YAL025C	55467
YIL033C	214426
YMR244W	150698
YHR070W	63670
YGL144C	169863
YDL109C	169863
YML004C	82911
YDR415C	89230
YER119C	80721
YBL089W	80721
YMR247C	77807
YOR184W	73486
YBL033C	72860
YNL273W	33916
YPR175W	56933
YCR094W	111383
YNR048W	111383
YGR028W	58777
YKL045W	209932
YBR247C	30419
YJR105W	110710
YHR202W	42239	41959
YJL039C	157634
YOL061W	50283
YPR119W	183741
YGR108W	183741
YJR001W	214177
YGR175C	179956
YKR081C	55752
YLR216C	79390
YMR296C	215751
YCR024C	36917
YDR049W	83943
YOR141C	38225
YMR203W	63030
YKL068W	73902
YMR047C	73902
YGL252C	43748
YDL001W	31045
YER162C	1243
YKR017C	79851
YDL108W	33476
YJL053W	92096
YMR110C	175915
YML104C	212406
YOL068C	67405
YDL042C	67405
YGL186C	152078
YCR009C	111671
YIL022W	165948
YAR015W	72060
YJL207C	61491
YKR076W	68359
YMR251W	68359
YGR154C	68359
YMR319C	230804
YKL179C	51364
YDL137W	111493
YDL192W	111493
YER102W	217060
YBL072C	217060
YER089C	72651
YBL056W	72651
YBL035C	73573
YDR375C	33568
YJL059W	47158
YJR036C	122664
YOR155C	83912
YHR128W	83606
YPR165W	89761
YHR066W	30695
YDR312W	30695
YDR364C	231464
YDR017C	232485
YLR148W	57142
YJR123W	74544
YNL141W	39884
YBR234C	43277
YDR019C	215296
YOR272W	73172
YMR214W	110873
YOR299W	145919
YMR237W	145919
YMR243C	13321
YOR316C	13321
YLR004C	82378	212656
YFL038C	83505
YAL067C	59067
YGR065C	59067
YBR227C	231966
YGL011C	75344
YLR116W	209878
YGL131C	112278
YPR144C	56201
YLL010C	157255
YLR019W	157255
YFR051C	180616
YLR380W	212439
YLL055W	193371
YIL021W	195864
YKL059C	2145
YJL088W	84464
YOR132W	2436
YKL004W	82407
YGR202C	23720
YPL249C	123239
YML074C	173247
YLR449W	173247
YPL088W	29836	219641
YBR046C	50532
YGR171C	211545
YPL133C	163283
YPL104W	79308
YPR161C	188272
YLR206W	22172
YDL161W	22172
YER021W	215805
YPL242C	49200
YPR108W	83142
YGR162W	180640
YGL049C	180640
YIL133C	111666
YNL069C	111666
YNL274C	42158	180340
YGR267C	216195
YCL038C	73741
YPL152W	183029
YKR084C	208650
YPR201W	47474	194498
YBR189W	216043
YPL081W	216043
YKL039W	90826
YHL017W	90826
YKL172W	117362
YBL098W	90363
YGR261C	89102
YBR133C	214851
YDL056W	62398
YKL139W	34843
YOL055C	213554
YPL258C	213554
YPR121W	213554
YJL112W	77370
YKR036C	77370
YHL036W	200088	183616
YFR021W	231965
YEL056W	34185
YPL117C	84157
YMR001C	56894
YOR070C	77864
YCR047C	44869
YDR050C	74475
YGR184C	35175
YPR118W	80802
YPL209C	54516
YMR100W	175471
YNL011C	184736
YJR006W	73251
YOR091W	118387
YNL231C	35473
YNL264C	35473
YGR085C	76021
YPR102C	76021
YER087W	40587
YHR011W	172396
YIL020C	65524
YHR114W	72791
YKL001C	210664
YPL172C	14771
YPL218W	74457
YLR088W	56187
YGR216C	86701
YJL092W	190750
YPL171C	47320	46335	31415	28863
YHR179W	47320	46335	31415	28863
YJL133W	74239
YKR052C	74239
YLR017W	86521
YHL010C	124034
YGR260W	191312	62543	52801	57921	53333	51172	84367	36666	64905	50662	89661
YGL077C	56645	75173	45230	69335
YNR056C	56645	75173	45230	69335
YDR242W	45962	53223	232505
YGL112C	63275
YDR142C	28516
YNL256W	191113
YBR028C	29973
YAL042W	86970
YBR061C	30659
YJR124C	28321	54671
YJR070C	60924
YDR280W	193923
YOR006C	56125
YEL046C	210590
YML001W	73492
YDL028C	142957
YNR006W	169627
YBR274W	69167
YHR142W	48923
YBL061C	41077
YJR098C	41718
YPL260W	79393
YJL115W	64020
YIL118W	75844
YNL219C	45119
YNL048W	90550
YBR241C	62476
YGL104C	62476
YNL121C	86350
YHR117W	86350
YPR011C	70416
YGR048W	71825
YNR064C	57288	129821	43515
YER031C	111539
YGL210W	111539
YBR082C	86499
YDR059C	86499
YHR123W	71348
YNL130C	71348
YGR207C	77411
YOR212W	89725
YPR178W	145460
YDR268W	171034
YBR074W	46164
YIL083C	230658
YNR015W	39034
YMR235C	30701
YKR018C	217708
YJL082W	217708
YMR226C	92374
YDR392W	28866
YER156C	187423
YOR202W	26720
YDL101C	175355
YEL055C	122960
YJL204C	33648
YOL064C	215714
YIL105C	212461
YNL047C	212461
YOL120C	91171
YNL301C	91171
YLR336C	1038
YDR297W	43350
YEL024W	80807
YGL083W	916
YHL002W	179119
YIL120W	33562	33515	169918	189483
YIL121W	33562	33515	169918	189483
YNL065W	33562	33515	169918	189483
YPR132W	216950
YGR118W	216950
YPR157W	219282
YGR141W	219282
YJR125C	181830
YGR189C	165290
YMR023C	188465
YML021C	117778
YCR004C	58920
YDR032C	58920
YOR120W	60444
YDR368W	60444
YBL041W	36186
YJL036W	85240
YNL022C	30279
YFR037C	229476
YPR091C	10875
YOL119C	200984	78422	62884
YOR306C	200984	78422	62884
YBR039W	87278
YLL006W	43133
YGR187C	84778
YML065W	41302
YLR442C	41302
YOL033W	78627
YLR459W	84995
YGL058W	81725
YNL007C	215192
YML018C	63458
YKL205W	56330
YDR496C	72226
YPL214C	40490
YBL067C	35696
YER098W	35696
YDL017W	51517
YBR291C	223342
YJL020C	213888
YPL183C	62008
YGL169W	30786
YML130C	72547
YER168C	83529
YKL221W	177324	31506	45437
YDR416W	232365
YKL080W	183728
YDR376W	50127
YLR260W	187904
YOR171C	187904
YDR427W	92203
YNL003C	43971
YKL193C	90324
YGL171W	54793
YBR164C	61477
YEL027W	82305
YLR167W	179162
YGR163W	68294
YOR100C	51973
YML020W	123323
YKR094C	181110
YIL148W	181110
YBR222C	52933
YHR026W	216385
YML110C	52332
YPL063W	30939
YPL155C	132705
YPR167C	216652
YDR373W	77402
YPR097W	185107
YDR025W	79227
YBR048W	79227
YOR312C	92973
YMR242C	92973
YPR048W	77403
YFR050C	86444
YLR166C	82317
YKR042W	173921
YJL116C	173921
YIL123W	173921
YNL066W	173921
YDR287W	48797	68873
YHR046C	48797	68873
YDR379W	132439
YOR127W	132439
YNL257C	178290
YHR155W	178290
YMR276W	127203
YAL041W	158848
YBL064C	216609
YBL084C	88351
YDL236W	41204
YKL151C	66501
YDR214W	215716
YOR334W	54143
YPL111W	36504
YNL031C	88789
YBR010W	88789
YHR148W	177582
YIL038C	167940
YNL202W	56808
YNL098C	60928
YOR101W	60928
YLR020C	183397
YLL012W	183397
YGL103W	93126
YBL104C	31520
YOR089C	183364
YGL143C	62479
YNR030W	188700
YGL133W	88735
YPL216W	88735
YPR058W	212573
YBR104W	212573
YER026C	36484
YBR088C	75995
YOR181W	135880
YER114C	188839
YBL085W	188839
YGR149W	175513
YLR403W	208206
YMR313C	30485
YBR037C	111565
YBR024W	111565
YGR238C	148653
YHR158C	148653
YHR089C	82475
YJR104C	183329
YKL150W	85020
YLR014C	54183
YFR005C	62978
YKR066C	79736
YOR094W	55119
YLR299W	50329	213573
YML121W	89877
YHR008C	77156
YDR064W	74326
YOL123W	77860
YCR026C	80706
YEL016C	80706
YMR208W	142066
YMR093W	176543
YPR135W	50150
YDL006W	181508
YKR051W	13017
YLR143W	38302
YLR361C	80971
YFL005W	28189
YNL067W	92097
YGL147C	92097
YCR061W	82486
YDL153C	182202
YOR245C	216961
YPL188W	213602
YKL025C	179930
YEL054C	78230
YDR418W	78230
YJL121C	80566
YDR036C	63506
YPL211W	67866
YMR314W	35406
YIL043C	81857
YKL024C	38268
YPL015C	194055
YLR330W	29748
YHR200W	84891
YNL221C	191384
YNL279W	188924
YPR022C	113002	203114
YGR234W	216937	83817
YKL002W	209821
YBL080C	36586
YGR024C	219010
YKL191W	49364
YKL013C	71254
YJR002W	176900
YIL006W	177614
YEL006W	177614
YGR246C	124308
YDL159W	75401
YDR400W	42918
YER140W	123053
YDR324C	32985
YGL001C	73773
YHR144C	62218
YPL227C	54031
YDL156W	70190
YCR023C	169779
YAR003W	54751
YNL090W	71661
YDL119C	227246
YJL081C	85089
YMR220W	28802
YLR191W	208209
YLR084C	37858
YIL144W	52372
YOL141W	44191
YNL016W	116557
YML064C	138117
YLR348C	39839
YKL190W	85975
YDR538W	223669	53346
YGR159C	43079
YPL097W	54690
YNR007C	78861
YKL180W	111922
YJL177W	111922
YOL002C	30459
YDR492W	30459
YHR115C	231910
YNL116W	231910
YHR069C	33478
YIL034C	166999
YDR272W	197216
YOR040W	197216
YOR017W	124891
YGL130W	30734
YPL247C	157367
YPL123C	135901	18327	154635
YBR110W	52001
YDR092W	111432
YBL082C	89121
YBL040C	74802
YOL052C	89979
YLR422W	56413
YOR069W	68052
YJL068C	82546
YPR066W	196549
YKL196C	78433
YNL181W	77810
YDR080W	132337
YGR278W	65615
YHR086W	117191
YDR204W	179890
YLR420W	54986
YPL069C	229633
YML026C	131804
YDR450W	131804
YLR133W	43568
YDR147W	43568
YBR035C	93145
YGR083C	15059
YOL152W	210100
YEL034W	90171
YJR047C	90171
YKR021W	113039
YJL084C	113039
YOR007C	215566
YGR284C	84749
YKL034W	176061
YBR155W	29631
YGR047C	80659
YDR339C	73203
YDL154W	218842
YML034W	124096
YOL151W	70733	46744	68007	32650	16279
YGL157W	70733	46744	68007	32650	16279
YGL039W	70733	46744	68007	32650	16279
YDR541C	70733	46744	68007	32650	16279
YER117W	216563
YBL087C	216563
YCR031C	88725
YJL191W	88725
YDL226C	48541
YFL054C	41159
YJL127C	124876
YER122C	78921
YIL001W	44225
YHR082C	183147
YER012W	73156
YDR533C	59693
YPL280W	59693
YOR391C	59693
YMR322C	59693
YJL190C	110705
YLR367W	110705
YIL030C	180677
YKL014C	83385
YLR262C	56772
YER019W	42839
YNL237W	76989
YPR060C	209729
YPL237W	82154
YMR143W	83253
YDL083C	83253
YDR323C	229827
YIL067C	73295
YOR296W	74390
YNR019W	58320
YCR048W	58320
YDR304C	91985	110996
YDR164C	182686
YMR034C	195591
YKR079C	232691
YFL001W	134370
YLR243W	217084
YDR371W	111088	111866	52337
YNL308C	133414
YPL084W	77433
YKL069W	63533
YLR300W	190772
YOR190W	190772
YDR261C	190772
YAL003W	216692	111661
YGR038W	73656
YLR350W	73656
YJR133W	74134
YJL143W	72952
YBL020W	112056
YJL187C	72665
YBR002C	65319
YNL010W	44687
YPR180W	23894
YJR075W	66986
YMR210W	35097
YBR042C	80938
YDR018C	80938
YKR070W	50894	126853
YPL264C	23701
YMR253C	23701
YEL062W	33357
YKL056C	88738
YGL241W	210243
YJL029C	32272
YMR041C	37636
YDL052C	56309
YDL090C	190821
YGL059W	229124
YOR254C	82542
YNL201C	83909
YLR309C	222063
YLR182W	71706
YJR144W	129798
YPL045W	76046
YFL028C	215116
YML060W	228771
YBR214W	126838
YGL056C	126838
YPL224C	117609
YMR177W	117609
YPR086W	182873
YOL010W	173250
YER100W	73951
YBR260C	149416
YDR386W	176886
YOR281C	43690
YOR275C	228157
YBR200W	182629
YNL227C	13328
YNL223W	181799
YDR168W	229919
YOR251C	90308
YEL037C	84601
YLR045C	83583
YJL125C	35862
YAL058W	72041
YGL019W	63910
YMR061W	36687
YKL012W	38587
YPR082C	83122
YLR026C	71193
YPL132W	50046
YLR286C	42107	80909	178019
YCR019W	181081
YLR215C	43666
YML014W	145960
YDL064W	35422
YGR003W	37896
YGR224W	58016	64982	31219	158659	216146	60010	48610	226278	188982	191806	47173	219995	189029	223898
YKR105C	58016	64982	31219	158659	216146	60010	48610	226278	188982	191806	47173	219995	189029	223898
YCL069W	58016	64982	31219	158659	216146	60010	48610	226278	188982	191806	47173	219995	189029	223898
YPR198W	58016	64982	31219	158659	216146	60010	48610	226278	188982	191806	47173	219995	189029	223898
YKL072W	177144
YMR053C	177144
YCR010C	72478
YNR002C	72478
YOR096W	87347
YNL096C	87347
YNL072W	39184
YKL149C	212189
YBR187W	134792
YBL047C	208590
YBR191W	84001
YPL079W	84001
YNL055C	111054
YIL114C	111054
YHR088W	216628
YMR055C	115869
YNL313C	113044
YKL116C	213647
YPL096W	79277
YJR025C	86998
YDR407C	142467
YMR099C	81209
YIL134W	215089
YJR073C	45525
YBL003C	215760
YDR225W	215760
YJL134W	39143
YKR053C	39143
YDR002W	89722
YNR020C	29803
YIL153W	208703
YGR152C	54051
YNL240C	208599
YPL085W	112067
YDR267C	173456
YPL234C	82809
YGR257C	167644
YOR056C	81087
YER008C	54649
YOR149C	30947
YPL078C	82505
YOR384W	123829	147314	193722
YKL220C	123829	147314	193722
YOR381W	123829	147314	193722
YNR060W	123829	147314	193722
YLL051C	123829	147314	193722
YEL023C	192636
YDR346C	186371
YKL218C	71646
YHR168W	2799
YMR022W	86122
YDR330W	210292
YKR068C	45658
YKL067W	215180
YGR220C	39520
YOR274W	35124
YJR096W	64039
YIL099W	54436
YBL002W	92198
YDR224C	92198
YNR041C	65866
YJR008W	69842
YBL055C	30618
YNR035C	82510
YNL127W	661
YER152C	65339
YBR154C	84202
YDR182W	32704
YDR419W	191350
YNL162W	86297
YHR141C	86297
YCL064C	33449	33892
YGR001C	212444
YOL080C	56778
YIL145C	31331
YDR083W	28151
YBR111C	66275
YNL320W	56240
YOL092W	41902
[truncated: 1,469 more rows]
[truncated: 16 more columns]
