# Supplementary material for: Evolutionary Conservation and Diversification of Puf RNA Binding Proteins and Their mRNA Targets
Source: PLoS Biol. 2015 Nov 20;13(11):e1002307. doi: 10.1371/journal.pbio.1002307 (PMC4654594; doi:10.1371/journal.pbio.1002307)
Supplement: S4 Dataset — (ZIP) [file pbio.1002307.s004.zip › S.cerevisiae.fa_U.maydis.fa.txt]

YHR165C	UM01536
YDL171C	UM03850
YLR106C	UM04878
YNR016C	UM04629
YMR207C	UM04629
YKL203C	UM03216
YJR066W	UM03216
YGR032W	UM01639
YLR342W	UM01639
YDL140C	UM03863
YNL262W	UM01008
YGL206C	UM03921
YOR116C	UM06156
YOR207C	UM02446
YER172C	UM03738
YGL062W	UM01054
YBR218C	UM01054
YOR341W	UM02628
YGR061C	UM05162
YOR326W	UM04555
YBL076C	UM05160
YAL026C	UM04394
YPL082C	UM04230
YPR010C	UM01133
YGR094W	UM03512
YPR184W	UM03949
YDR127W	UM03607
YKL182W	UM06460	UM02971
YNL088W	UM03501
YDL126C	UM01056
YER070W	UM04325
YIL066C	UM04325
YGL195W	UM04443
YIL125W	UM04452
YDR135C	UM02568
YBR115C	UM01697
YJL050W	UM01484
YGR218W	UM02859
YPL160W	UM05108
YEL031W	UM00372
YOR335C	UM05233
YKL210W	UM06188
YDR170C	UM04351
YDR011W	UM04056
YNR070W	UM04056
YPL058C	UM04056
YLR304C	UM02899
YDL102W	UM01458
YOR304W	UM02607
YDL145C	UM04173
YBR084W	UM03320
YGR204W	UM03320
YER164W	UM05086
YJR137C	UM02922
YER171W	UM04151
YER013W	UM03936
YIL126W	UM01183
YER166W	UM03230
YDR093W	UM03230
YER125W	UM00663
YFR031C	UM05835
YAL005C	UM03791
YLL024C	UM03791
YER103W	UM03791
YBL075C	UM03791
YMR080C	UM00237
YLR086W	UM03133
YIL048W	UM02436
YIL143C	UM04069
YMR189W	UM04175
YIL078W	UM04848
YJL045W	UM01172
YKL148C	UM01172
YBR023C	UM02569
YLR398C	UM00393
YBL023C	UM01445
YGL150C	UM00751
YGL120C	UM01098
YLL048C	UM03861
YHL035C	UM03861
YGL022W	UM05293
YPL217C	UM05722
YDR334W	UM05485
YNL132W	UM01218
YAL035W	UM06224
YFR015C	UM01009
YLR258W	UM01009
YHR074W	UM03555
YMR288W	UM05241
YLR249W	UM04152
YNL014W	UM04152
YGL009C	UM06010
YBL022C	UM01066
YGL173C	UM01067
YKL104C	UM03199
YPL167C	UM01931
YLR069C	UM05806
YPL226W	UM04253
YGL008C	UM02581
YPL036W	UM02581
YJL200C	UM02691
YGL201C	UM00366
YDR091C	UM03351
YGL207W	UM05568
YOL021C	UM03702
YJR045C	UM01209
YEL030W	UM01209
YPR019W	UM01646
YML059C	UM01230
YEL011W	UM04470
YOR291W	UM05268
YDR238C	UM03361
YGR281W	UM00712
YPL086C	UM00259
YPR074C	UM04967
YBR117C	UM04967
YPR181C	UM01624
YHR023W	UM03286
YJL005W	UM05232
YFR019W	UM00566
YGL026C	UM04584
YLR274W	UM05064
YER091C	UM00934
YDR129C	UM04768
YNL102W	UM04529
YMR196W	UM03942
YCR057C	UM02662
YHR186C	UM00801
YGL167C	UM04461
YML035C	UM04622
YCR011C	UM01700
YGL163C	UM02083
YDR212W	UM01279
YPR080W	UM00924
YBR118W	UM00924
YBR202W	UM06402
YLL026W	UM06430
YKR086W	UM04188
YLR153C	UM03069
YGR240C	UM02512
YMR205C	UM02512
YER069W	UM00945
YHR027C	UM02905
YJR121W	UM03191
YLR259C	UM05831
YBR114W	UM03263
YDR039C	UM00204
YDR040C	UM00204
YDR038C	UM00204
YGL137W	UM01401
YLL001W	UM05378
YHR183W	UM02577
YGR256W	UM02577
YDR291W	UM02123
YBR121C	UM03162
YEL032W	UM01679
YKR009C	UM00150
YMR128W	UM04665
YBL039C	UM00770
YJR103W	UM00770
YMR120C	UM01023
YLR028C	UM01023
YLR305C	UM06103
YOL090W	UM03025
YGL006W	UM03470
YMR108W	UM03239
YJL014W	UM06067
YNL163C	UM01261
YIL075C	UM04786
YDR001C	UM01461
YBR001C	UM01461
YPL006W	UM01580
YFL036W	UM02493
YMR089C	UM00898
YLR389C	UM03257
YOR048C	UM06164
YJL111W	UM00565
YBR080C	UM01284
YMR290C	UM04233
YLL039C	UM02073
YDL215C	UM05984
YGL234W	UM00812
YER025W	UM02359
YKR097W	UM05130
YGR264C	UM03531
YKL145W	UM00622
YDR037W	UM05121
YLR410W	UM06407
YKR031C	UM00370
YIL142W	UM06235
YJL074C	UM04389
YOL004W	UM02706
YHR020W	UM00855
YMR217W	UM04050
YOR204W	UM04080
YPL119C	UM04080
YJR064W	UM03959
YCL054W	UM04298
YDR234W	UM04792
YOR168W	UM05125
YFL037W	UM05828
YGR217W	UM05458
YKL215C	UM03902
YCR093W	UM05540
YBR235W	UM04602
YFL039C	UM06217
YDL143W	UM02571
YMR301C	UM00597
YGL245W	UM04782
YML085C	UM01221
YML124C	UM01221
YLR175W	UM00685
YNL161W	UM04956
YGR124W	UM00311
YPR145W	UM00311
YPL093W	UM01252
YOR270C	UM00630
YMR054W	UM00630
YJR016C	UM05740
YBR127C	UM01618
YFR009W	UM03774
YGR270W	UM04657
YBR126C	UM00429
YOR330C	UM04001
YCL030C	UM03974
YBL099W	UM05379
YER036C	UM01341
YAL023C	UM05474
YOR321W	UM05474
YGR199W	UM05474
YDL007W	UM02562
YOR109W	UM02595
YNL106C	UM02595
YER043C	UM03734
YLR272C	UM02545
YNL247W	UM02613
YPL235W	UM04226
YNL330C	UM02065
YMR304W	UM02639
YJL012C	UM06230
YMR105C	UM00486
YKL127W	UM00486
YJR143C	UM05433
YDL160C	UM03329
YDR097C	UM03360
YPL262W	UM00787
YDR190C	UM06201
YIL109C	UM03209
YNL049C	UM03209
YHR072W	UM02240
YKL209C	UM04437
YDR188W	UM02350
YHR019C	UM04442
YGL156W	UM00557	UM04305
YNL250W	UM01085
YOR356W	UM01212
YLL034C	UM01296
YFL018C	UM02461
YGL048C	UM00833
YDL182W	UM04115
YDL131W	UM04115
YDR172W	UM05695
YLL018C	UM04270
YFL008W	UM03243
YNL189W	UM04825
YLR113W	UM02357
YBR143C	UM04192
YGR254W	UM03356
YHR174W	UM03356
YOR393W	UM03356
YPL281C	UM03356
YMR323W	UM03356
YBR038W	UM00474
YLR347C	UM02375
YIL129C	UM00323
YAL038W	UM00157
YOR347C	UM00157
YDR502C	UM05019
YLR180W	UM05019
YMR049C	UM05714
YLR277C	UM01470
YGL125W	UM04612
YPL106C	UM05918
YBR169C	UM05918
YLR060W	UM04176
YOR133W	UM02868
YDR385W	UM02868
YLR129W	UM01153
YOR014W	UM02873
YOR211C	UM02907
YLR450W	UM03014
YML075C	UM03014
YNL192W	UM04290
YBL004W	UM04356
YGL238W	UM03096
YDL164C	UM05838
YER086W	UM05113
YNL321W	UM04326
YML057W	UM00936
YLR433C	UM00936
YER133W	UM03080
YOR063W	UM03846
YBR294W	UM05933
YLR092W	UM05933
YKL035W	UM05584
YNL220W	UM03851
YGR116W	UM00174
YDR456W	UM03812
YDL095W	UM06173
YDL093W	UM06173
YNL287W	UM00768
YOR187W	UM00138
YNR013C	UM04759
YER065C	UM04285
YDR270W	UM00227
YNL104C	UM04156
YOR108W	UM04156
YJL008C	UM04401
YPR173C	UM01669
YDL029W	UM05405
YLR378C	UM05188
YKL010C	UM04518
YJL153C	UM05549
YNL061W	UM01467
YPR002W	UM06344
YBR229C	UM04405
YMR300C	UM06035
YCL017C	UM05776
YDL178W	UM01314
YEL071W	UM01314
YBR097W	UM01033
YHR047C	UM00791
YKL157W	UM00791
YIL074C	UM01233
YER081W	UM01233
YCR012W	UM04871
YDL084W	UM04940
YNR053C	UM00964
YLR397C	UM03565
YKR059W	UM05482
YJL138C	UM05482
YER136W	UM00756
YHR170W	UM04021
YOR128C	UM00993
YDR394W	UM00546
YOL058W	UM04872
YLR240W	UM00453
YDL019C	UM05203
YAR042W	UM05203
YKL165C	UM00454
YER165W	UM03494
YHR018C	UM04497
YPR006C	UM01892
YLR384C	UM01123
YNL241C	UM04930
YBR112C	UM05501
YJL212C	UM04347
YPR035W	UM03527
YLR289W	UM01891
YJR065C	UM01034
YNL112W	UM00314
YLR174W	UM06111
YNL009W	UM06111
YDL066W	UM06111
YDR062W	UM00941
YLR386W	UM01274
YJL033W	UM04519
YLR303W	UM05581
YGL236C	UM04402
YLR197W	UM06233
YHR037W	UM01250
YAL019W	UM05166
YOR217W	UM03434
YER090W	UM00304
YHL007C	UM04583
YPR033C	UM06027
YLR044C	UM03994
YLR134W	UM03994
YGR087C	UM03994
YDL080C	UM03994
YKR002W	UM05991
YNL298W	UM02406
YBL017C	UM05324
YJL222W	UM05324
YIL173W	UM05324
YNR065C	UM05324
YER073W	UM02508
YOR374W	UM02508
YJL154C	UM02369
YNR031C	UM01544
YCR073C	UM01544
YFR038W	UM04129
YAL062W	UM02801
YOR375C	UM02801
YFR044C	UM02158
YGL190C	UM05365
YDR436W	UM04827
YML016C	UM04827
YIL166C	UM01528
YAR035W	UM01835
YAL016W	UM02960
YNL243W	UM00582
YNL238W	UM02843
YLR083C	UM05177
YDR107C	UM05177
YKR039W	UM00343
YGR191W	UM00343
YDR060W	UM02262
YOL097C	UM03798
YDL188C	UM03957
YDL134C	UM03957
YDR021W	UM06129
YLR438W	UM03169
YAL036C	UM03007
YNL329C	UM02421
YML072C	UM04817
YBR248C	UM03858
YOR027W	UM02057
YJL221C	UM03692
YIL172C	UM03692
YOL157C	UM03692
YGR287C	UM03692
YBR299W	UM03692
YGR292W	UM03692
YJL216C	UM03692
YOR046C	UM03765
YNR047W	UM05698
YCR091W	UM05698
YLL008W	UM03170
YFL022C	UM01530
YNR001C	UM01627
YCR005C	UM01627
YGR100W	UM00935
YJR010W	UM05103
YLR419W	UM04112
YHL016C	UM06253
YOL098C	UM03998
YNL267W	UM04931
YKL060C	UM00674
YBR006W	UM05610
YKL126W	UM00484
YMR104C	UM00484
YDR232W	UM05059
YJL101C	UM04004
YLR355C	UM04741
YPL265W	UM03700
YLR371W	UM03912
YGR070W	UM03912
YOR317W	UM03737
YMR246W	UM03737
YIL009W	UM03737
YCR053W	UM04341
YHR065C	UM05214
YML010W	UM00139
YHR039C	UM03761
YNL154C	UM00274
YHR135C	UM00274
YLR189C	UM02527
YPR088C	UM02697
YNL059C	UM05510
YDR293C	UM01220
YJL026W	UM06368
YPL147W	UM03945	UM01105
YKL211C	UM02376
YNL082W	UM01932
YCR072C	UM03609
YER095W	UM03290
YJR138W	UM01612
YDR023W	UM00865
YKL197C	UM04191
YPR112C	UM02346
YGR245C	UM06229
YNR050C	UM05818
YIL155C	UM01619
YHR007C	UM03662
YDL195W	UM05747
YLL029W	UM03733
YLR058C	UM00953
YBR263W	UM00953
YHR079C	UM03841
YDR457W	UM05564
YOR310C	UM02561
YHR030C	UM00421
YBR298C	UM05972	UM05958
YJR160C	UM05972	UM05958
YDL247W	UM05972	UM05958
YGR289C	UM05972	UM05958
YGL148W	UM01402
YBL024W	UM05126
YNR008W	UM00322
YLR138W	UM02285
YLR276C	UM03892	UM06516
YMR229C	UM00678
YGL251C	UM03359
YDR283C	UM05045
YOR165W	UM01413
YHR042W	UM06273
YGL084C	UM03003
YPL189W	UM03003
YLR117C	UM02676
YHR171W	UM04880
YPL040C	UM06494
YBR221C	UM06105
YER052C	UM00872
YBR073W	UM03676
YMR015C	UM00350
YPL204W	UM00584
YPL023C	UM06065
YKL064W	UM00361
YOL006C	UM05101
YHR106W	UM03763
YDR353W	UM03763
YHR164C	UM05028
YDR109C	UM01859
YGL078C	UM01732
YLR163C	UM05993
YOR244W	UM05240
YMR145C	UM02164
YDL085W	UM02164
YMR216C	UM03796
YGR192C	UM02491
YJR009C	UM02491
YJL052W	UM02491
YIR028W	UM03663
YBR021W	UM03663
YBL042C	UM03663
YGR092W	UM03446
YPR111W	UM03446
YGR145W	UM05651
YOR259C	UM03922
YGR244C	UM00368
YBL030C	UM00919
YBR085W	UM00919
YMR056C	UM00919
YKL212W	UM00176
YGL114W	UM02744
YBR281C	UM06330
YGR252W	UM05168
YPL012W	UM04158
YOR361C	UM04299
YDR375C	UM04201
YER178W	UM03854
YMR165C	UM03463
YML126C	UM05362
YBR170C	UM00714
YBR025C	UM06117
YDL240W	UM05343
YIR007W	UM00249
YGR170W	UM02799
YGR125W	UM03786
YEL058W	UM04983
YGL194C	UM00661
YDL031W	UM05200
YKL146W	UM02946
YMR167W	UM05208
YPL154C	UM04926
YKL166C	UM04456
YPL203W	UM04456
YJL164C	UM04456
YBL016W	UM03305	UM02331
YDL047W	UM02445
YFR030W	UM03576
YOR136W	UM01328
YGL094C	UM04591
YBR166C	UM04182
YML061C	UM02718
YGL012W	UM01498
YHR107C	UM03599
YJL095W	UM01662
YGR019W	UM01080
YBR136W	UM01110
YGR173W	UM01687
YBR008C	UM02490
YOL094C	UM00729
YMR309C	UM06323
YNL064C	UM02728
YDL132W	UM01087
YDR148C	UM01517
YJL167W	UM01446
YBR017C	UM04397
YBR249C	UM02385
YDR035W	UM02385
YLR188W	UM02258
YPL270W	UM02258
YJR130C	UM04053
YML082W	UM04053
YDR189W	UM00335
YKL134C	UM02435
YGL211W	UM04200
YMR261C	UM02390
YML100W	UM02390
YBR220C	UM01813
YGL099W	UM00744
YBL011W	UM03369
YOR378W	UM01982
YGL205W	UM04324
YOR074C	UM02407
YLR027C	UM04562
YKL113C	UM05912
YBR011C	UM06070
YDL190C	UM04327
YJR148W	UM05536
YHR208W	UM05536
YCL059C	UM03241
YDR294C	UM05120
YLR409C	UM04232
YFL053W	UM00109
YML070W	UM00109
YLR032W	UM00798
YAL048C	UM02638
YHR068W	UM00071
YGR185C	UM05847
YHR096C	UM02037
YHR094C	UM02037
YDR345C	UM02037
YDR342C	UM02037
YDR343C	UM02037
YHR092C	UM02037
YLR081W	UM02037
YOL156W	UM02037
YJL219W	UM02037
YJL214W	UM02037
YFL011W	UM02037
YMR011W	UM02037
YEL069C	UM02037
YNR072W	UM02037
YDL245C	UM02037
YJR158W	UM02037
YDR341C	UM01472
YHR091C	UM01472
YOR348C	UM06012	UM04186
YLR340W	UM06055
YAL021C	UM03130
YIL035C	UM01180
YNL142W	UM05889
YCL018W	UM01245
YLR454W	UM02050
YJL094C	UM04771
YDL168W	UM06244
YDR047W	UM06159
YDL244W	UM00816
YFL058W	UM00816
YJR156C	UM00816
YNL332W	UM00816
YFL041W	UM00105
YMR058W	UM00105
YGR274C	UM00741
YBR198C	UM03079
YLR314C	UM03735
YBL063W	UM04725
YGL003C	UM03917
YNL037C	UM01329
YLL011W	UM01596
YHR028C	UM05273
YBR031W	UM02898
YDR012W	UM02898
YDL103C	UM02897
YOL023W	UM02344
YPL022W	UM03190
YDL138W	UM05023
YDL194W	UM05023
YKR050W	UM04423
YJL129C	UM04423
YLL063C	UM05073
YML054C	UM04746
YPR138C	UM04523
YGR121C	UM04523
YGR286C	UM00315
YGL040C	UM02060
YJR132W	UM01606
YAR007C	UM05156
YNR032W	UM05193
YDR158W	UM04899
YFL055W	UM05035
YKR093W	UM06138
YDR099W	UM01366
YER177W	UM01366
YGR211W	UM04757
YHR120W	UM05846
YMR266W	UM02511
YOL084W	UM02511
YBR237W	UM01174
YOL060C	UM06268
YAL012W	UM00962
YDL198C	UM04530
YPL008W	UM03198
YGR143W	UM00857	UM03569	UM05807	UM03041
YPR159W	UM00857	UM03569	UM05807	UM03041
YHR025W	UM04597
YGL095C	UM02249
YDR208W	UM03809
YMR250W	UM06063
YMR241W	UM05766
YGL091C	UM04054
YGL027C	UM02734
YOR065W	UM04631
YER099C	UM06080
YBL068W	UM06080
YHL011C	UM06080
YML069W	UM04416
YIL046W	UM04853
YLR401C	UM05921
YOR388C	UM05170
YCR084C	UM03280
YOR067C	UM00605
YHL032C	UM04659
YLR429W	UM04417
YBR034C	UM05900
YKL085W	UM00403
YBL091C	UM06034
YOL103W	UM04478
YDR497C	UM04478
YLR195C	UM02657
YPL122C	UM06296
YLR293C	UM01364
YOR185C	UM01364
YJR145C	UM02714
YHR203C	UM02714
YPL109C	UM00676
YML008C	UM03182
YNL006W	UM03059
YNL331C	UM01793
YDL243C	UM01793
YCR107W	UM01793
YJR155W	UM01793
YEL060C	UM04400
YOR003W	UM04400
YDL097C	UM02684
YPL184C	UM04398
YPR029C	UM00660
YIL094C	UM04873
YLR354C	UM04138
YGR043C	UM04138
YNL277W	UM03425
YGR132C	UM03503
YIL103W	UM03038
YER093C	UM06215
YPL266W	UM02444
YPL042C	UM03131
YPL028W	UM03571
YKR024C	UM06228
YGL055W	UM00955
YML042W	UM00789
YOL011W	UM01035
YMR008C	UM01035
YMR006C	UM01035
YLL041C	UM00844
YNL212W	UM01322
YMR001C	UM03234
YMR139W	UM00560
YDL079C	UM00560
YLR383W	UM00739
YDR483W	UM01154
YOR099W	UM01154
YBR205W	UM01154
YFL059W	UM03824
YNL333W	UM03824
YMR096W	UM03824
YDR120C	UM04209
YGR090W	UM03363
YER020W	UM04474
YPR047W	UM01177
YIL160C	UM02715
YDR331W	UM05709
YPR016C	UM06443
YDL210W	UM03522
YOR002W	UM02519
YDR390C	UM01001
YJR068W	UM00216
YNL290W	UM04623
YKL027W	UM05739
YHR003C	UM05739
YGR231C	UM05030
YDL014W	UM03804
YJR077C	UM05105
YDL022W	UM00555
YOL059W	UM00555
YBR058C	UM00298
YNL117W	UM03270
YIR031C	UM03270
YDR481C	UM04114
YBR018C	UM01875
YOR197W	UM01408
YOR241W	UM03772
YNR043W	UM05179
YER082C	UM00178
YBR296C	UM03475
YLR447C	UM02782
YIR034C	UM04268
YPL131W	UM04634
YGR010W	UM06492
YLR328W	UM06492
YEL042W	UM00548
YJL197W	UM04202
YOR316C	UM02906
YMR243C	UM02906
YHR048W	UM02616
YDL060W	UM04986
YER126C	UM05236
YOL034W	UM03426
YFR004W	UM01541
YHR098C	UM02378
YNL071W	UM00594
YKL022C	UM04059
YCR092C	UM04275
YFR002W	UM03813
YNL021W	UM02102
YNL280C	UM03639
YMR047C	UM05158
YKL068W	UM05158
YMR277W	UM00568
YLR377C	UM02703
YMR116C	UM02408
YNL288W	UM04701
YMR083W	UM01984	UM02790
YMR303C	UM01984	UM02790
YOL086C	UM01984	UM02790
YBR145W	UM01984	UM02790
YKL017C	UM01122
YPL133C	UM03925
YLR229C	UM00295
YJR007W	UM01463
YLR005W	UM05281
YDL174C	UM01069
YJR040W	UM03876
YOR323C	UM05919
YGL180W	UM06363
YLR248W	UM02121
YFR047C	UM04262
YMR131C	UM00802
YLR212C	UM03803
YMR272C	UM03647
YKL029C	UM02307
YDR211W	UM04869
YOR206W	UM02343
YNL271C	UM04141
YHR169W	UM01336
YPL195W	UM03147
YDL128W	UM05825
YLR222C	UM05110
YPR103W	UM04883
YIL162W	UM01945
YDL100C	UM03838
YLR243W	UM01243
YGR266W	UM04813
YDR536W	UM01656
YJR153W	UM02510
YOR142W	UM01672
YGR060W	UM05880
YML049C	UM00737
YFL002C	UM03268
YKL045W	UM03852
YKL135C	UM04249
YJR095W	UM04399
YPR176C	UM04276
YDL108W	UM04902
YJR049C	UM00549
YEL041W	UM00549
YOR222W	UM04988
YPL134C	UM04988
YBR142W	UM00242
YKL213C	UM03309
YNL218W	UM03667
YMR297W	UM01886
YBR139W	UM01886
YGR175C	UM02398
YMR224C	UM04704
YEL052W	UM00002
YER049W	UM01849
YMR076C	UM03740
YNL191W	UM05915
YPL029W	UM04997
YOR303W	UM06285
YHR033W	UM00215
YDR300C	UM00215
YLR208W	UM02245
YGR253C	UM05986
YJL172W	UM05897
YFR037C	UM03856
YML080W	UM00880
YDR325W	UM00459
YKL184W	UM01048
YCR028C	UM00724
YGR012W	UM02218
YOR119C	UM05726
YPR041W	UM05559
YLL031C	UM03469
YLR114C	UM03805
YEL022W	UM01162
YJR031C	UM01162
YBR029C	UM02266
YBR079C	UM05455
YPR156C	UM05248	UM01996	UM01899
YGR138C	UM05248	UM01996	UM01899
YMR307W	UM01640
YLR343W	UM01640
YBR087W	UM00920
YGR171C	UM02044
YLL028W	UM02723
YKR056W	UM03063
YGR123C	UM05285
YKR048C	UM05143
YJR072C	UM01480
YNL239W	UM01232
YMR296C	UM03515
YGL225W	UM01062
YER039C	UM01062
YML123C	UM00800	UM06490
YDR080W	UM01312
YDL001W	UM02126
YOR267C	UM00691
YOR261C	UM01121
YFL045C	UM04703
YMR012W	UM03013
YHR005C	UM05123
YJR139C	UM01708
YKR095W	UM01075
YIL149C	UM01075
YBR041W	UM02583
YER148W	UM02394
YJR076C	UM03449
YLR075W	UM03322
YMR092C	UM05949
YBR055C	UM02281
YNL169C	UM02098
YOL140W	UM05671
YLR055C	UM04168
YGR159C	UM06193
YPL263C	UM01598
YOL062C	UM03144
YJR117W	UM05800
YBR020W	UM01962
YDR009W	UM01962
YDR019C	UM00430
YAR015W	UM04726
YPL152W	UM02103
YOR120W	UM00413
YDR368W	UM00413
YJR131W	UM02227
YCL009C	UM05021
YJR110W	UM05646
YDL148C	UM01310
YGR028W	UM00510
YDR226W	UM02088
YHR073W	UM01115
YGL123W	UM05139
YLR186W	UM06195
YPL090C	UM00659
YBR181C	UM00659
YGR135W	UM02046
YJR051W	UM04971
YEL047C	UM04971
YDL141W	UM03839
YER078C	UM04738
YFR021W	UM04932
YOR161C	UM00015
YLR441C	UM05041
YML063W	UM05041
YDR141C	UM04150
YLR253W	UM04970
YNL256W	UM05171
YDL137W	UM00387
YDL192W	UM00387
YEL064C	UM02253
YJR033C	UM00777
YBL007C	UM05337
YEL050C	UM04511
YDR264C	UM04250
YOR034C	UM04250
YJL092W	UM01691
YGR233C	UM02860
YNL075W	UM01617
YBR179C	UM06008
YOR175C	UM01407
YPL268W	UM02982
YHR001W	UM05498
YKR003W	UM05498
YPL220W	UM05031
YGL135W	UM05031
YGR246C	UM00491
YDR372C	UM03278
YOR160W	UM01670
YPL249C	UM03500
YCL040W	UM02173
YDR516C	UM02173
YDR044W	UM02317
YPL212C	UM05416
YPR165W	UM05734
YGR054W	UM04371
YDR332W	UM05822
YIL116W	UM04429
YGR200C	UM05745
YMR213W	UM04411
YMR293C	UM04505
YLR300W	UM00235	UM05550
YOR190W	UM00235	UM05550
YOL081W	UM01282
YBR140C	UM01282
YPR119W	UM03758
YGR108W	UM03758
YBR247C	UM03279
YLR196W	UM00292
YLR420W	UM01521
YPL260W	UM02687
YCR105W	UM01861
YMR318C	UM01861
YLL045C	UM00404
YHL033C	UM00404
YCR094W	UM01169
YNR048W	UM01169
YFR014C	UM06019
YOL016C	UM06019
YLR048W	UM05137
YGR214W	UM05137
YBR222C	UM01459
YDR105C	UM05176
YKL081W	UM02442
YPL048W	UM02442
YDL040C	UM00579
YIL091C	UM00743
YDL246C	UM02150
YJR159W	UM02150
YLR070C	UM02150
YDL147W	UM00585
YGR285C	UM00864
YAL025C	UM05387
YKR017C	UM03323
YER003C	UM06167
YMR110C	UM06423
YDR050C	UM03299
YEL051W	UM04167
YDR364C	UM04752
YNL178W	UM02956
YOR209C	UM04450
YPR189W	UM00457
YHR190W	UM04374
YMR129W	UM03963
YIL038C	UM06395
YOL077C	UM05180
YHR050W	UM05420
YOL122C	UM05420
YLR034C	UM05420
YBR189W	UM02353
YPL081W	UM02353
YGR194C	UM01921
YGR155W	UM02792
YHR077C	UM03549
YBR286W	UM06456
YPR108W	UM04564
YCR008W	UM04136
YPR097W	UM01196
YLL019C	UM04543
YKL179C	UM06284
YDR365C	UM00189
YHR128W	UM03873
YML092C	UM05652
YPL104W	UM06411
YMR079W	UM01385
YKL091C	UM01385
YDR069C	UM05408
YER144C	UM05408
YCR068W	UM00271
YLR247C	UM01990
YHR002W	UM04982
YDR338C	UM02024
YHR032W	UM02024
YPR201W	UM01862
YMR146C	UM04321
YPL150W	UM05639
YPR183W	UM06329
YBR291C	UM02365	UM05079
YLR029C	UM04635
YMR121C	UM04635
YNL242W	UM01166
YBR192W	UM03911
YPL097W	UM05111
YCL043C	UM02443
YDR518W	UM02443
YGL076C	UM03578
YPL198W	UM03578
YLR206W	UM03598
YDL161W	UM03598
YCR047C	UM01551
YFR051C	UM02476
YGL065C	UM02653
YLR299W	UM02291
YOL049W	UM05504
YOR157C	UM05535
YBL097W	UM03987
YFL038C	UM03833
YOR346W	UM02220
YCL004W	UM01120
YDR292C	UM01242
YHR108W	UM01002
YDR358W	UM01002
YKR066C	UM02377	UM01947
YOR299W	UM04959
YMR237W	UM04959
YJR152W	UM00374
YIR029W	UM01926
YJR126C	UM02217
YBL047C	UM05533
YPL218W	UM06376
YOR091W	UM00988
YIR008C	UM03334
YEL046C	UM04787
YJL087C	UM00871
YER141W	UM06392
YGR047C	UM00332
YER156C	UM06421
YOR243C	UM04026
YFR024C-A	UM01671
YHR016C	UM01671
YBL037W	UM01367
YPL111W	UM04939
YGR144W	UM02278
YLR345W	UM01015
YJL168C	UM02500
YLR216C	UM06259
YGL203C	UM03465
YIL003W	UM03486
YOR202W	UM01119
YER089C	UM04320
YBL056W	UM04320
YKL174C	UM02146
YOR212W	UM00703
YML001W	UM05511
YOR362C	UM04776
YPR004C	UM05754
YBL079W	UM03853
YER105C	UM03853
YKR052C	UM01059
YJL133W	UM01059
YLR014C	UM00533
YJL060W	UM04842
YOR184W	UM05531
YFL016C	UM02067
YFL030W	UM02621
YKR079C	UM03648
YOL038W	UM05457
YPL211W	UM05683
YER102W	UM03511
YBL072C	UM03511
YFR048W	UM05922
YLR143W	UM04996
YKR076W	UM01515
YMR251W	UM01515
YGR154C	UM01515
YKL217W	UM05122	UM00529
YGL169W	UM02242
YFL025C	UM04031
YNL202W	UM05147
YLR017W	UM00570
YGL001C	UM04127
YEL056W	UM04760
YIL068C	UM03632
YLR056W	UM03593
YOR145C	UM03495
YOL027C	UM04169
YJR105W	UM00797
YKL004W	UM01613
YEL021W	UM04214
YKR080W	UM02608
YIL021W	UM03550
YER015W	UM05450
YHR202W	UM00609	UM03076
YJR123W	UM00591
YBR082C	UM00982
YDR059C	UM00982
YER031C	UM01651
YGL210W	UM01651
YHR200W	UM02424
YFL003C	UM06361
YJL208C	UM05674
YOR386W	UM06079
YKR028W	UM03301
YJL098W	UM03301
YFR040W	UM03301
YDR244W	UM02528
YFR010W	UM02340
YLR310C	UM02832
YER055C	UM06017
YLR172C	UM04406
YGL116W	UM01647
YDR388W	UM01748
YDR155C	UM03726
YHR148W	UM02339
YPL209C	UM00471
YJL080C	UM06348
YOR141C	UM04603
YER155C	UM01161
YDL155W	UM02588
YLR210W	UM02588
YDR312W	UM03844
YHR066W	UM03844
YCR009C	UM05283
YPR011C	UM02351
YGR188C	UM06142
YDR243C	UM03781
YKL001C	UM01726
YOR262W	UM00526
YKL025C	UM02501
YBR234C	UM05906
YIL121W	UM05077
YIL120W	UM05077
YNL065W	UM05077
YGR162W	UM04431
YGL049C	UM04431
YER145C	UM00106
YDR452W	UM00882
YLR203C	UM02830
YAL041W	UM02422
YNR012W	UM02015
YGR085C	UM04077
YPR102C	UM04077
YHR064C	UM05357
YOR001W	UM06132
YOR101W	UM00986
YNL098C	UM00986
YDR392W	UM00114
YGR184C	UM00067
YJL001W	UM01275
YGR278W	UM02033
YBR200W	UM05711
YMR278W	UM01720
YMR302C	UM03816
YOR271C	UM03595
YLR351C	UM05032
YIL033C	UM06450
YEL034W	UM02450
YJR047C	UM02450
YKR094C	UM02440
YIL148W	UM02440
YOL068C	UM00963
YDL042C	UM00963
YGL058W	UM01208
YIR004W	UM02719
YLR167W	UM04588
YNL007C	UM04332
YLR166C	UM00329
YML102W	UM02404
YLR241W	UM03326
YLR336C	UM04753
YPR110C	UM02488
YPR167C	UM02942
YPR048W	UM05375
YNL031C	UM03916	UM02709
YBR010W	UM03916	UM02709
YDR242W	UM00011
YIL043C	UM00646
YKL024C	UM04195
YNR033W	UM03729
YML130C	UM05219
YOR100C	UM05869
YPR178W	UM05432
YCR098C	UM01868
YAL042W	UM04896
YML110C	UM01088
YBL064C	UM06404
YLR019W	UM05720
YLL010C	UM05720
YJL053W	UM06292
YLR262C	UM06104
YPR137W	UM04934
YDR427W	UM02495
YJL121C	UM04797
YEL027W	UM00508
YJL125C	UM00894
YDR142C	UM03596
YBL080C	UM04788
YJL088W	UM03537
YMR093W	UM04260
YPR066W	UM06101
YMR027W	UM05521	UM02347
YLR422W	UM01178
YNL069C	UM00926
YIL133C	UM00926
YDL006W	UM01391
YHR166C	UM00651
YDR268W	UM03259
YER021W	UM03252
YBR037C	UM03627
YBR024W	UM03627
YBR164C	UM02680
YBR159W	UM04441
YNL011C	UM01874
YKL120W	UM03720
YFL009W	UM05417
YMR088C	UM01964	UM00679	UM01882
YOR306C	UM04680
YOL119C	UM04680
YER094C	UM00511
YFL005W	UM03865
YJL109C	UM03376
YCR034W	UM03958
YJL196C	UM03958
YLR372W	UM03958
YKL020C	UM05065
YIR033W	UM05065
YNR019W	UM05355
YCR048W	UM05355
YDL058W	UM04413
YPR086W	UM04794
YEL054C	UM02409
YDR418W	UM02409
YOL120C	UM01324
YNL301C	UM01324
YKL059C	UM00321
YKL149C	UM01011
YMR226C	UM03591
YPL117C	UM04838
YPL116W	UM05727
YDR025W	UM01317
YBR048W	UM01317
YDL154W	UM00472
YEL065W	UM04410
YHL040C	UM04410
YHL047C	UM04410
YKR106W	UM04410
YCL073C	UM04410
YOL158C	UM04410
YBR084C-A	UM01634
YBL027W	UM01634
YBR046C	UM03068
YBL041W	UM03225
YKR081C	UM00293
YBR081C	UM04465
YKR070W	UM04682
YMR314W	UM05687
YML064C	UM04012
YMR235C	UM04296
YOR245C	UM03937
YJL091C	UM06316
YBL089W	UM02221
YER119C	UM02221
YNL274C	UM01072	UM01396
YER140W	UM03087
YBR110W	UM04649
YNL317W	UM00218
YOL033W	UM02432
YLR348C	UM01666	UM04060
YER117W	UM03533
YBL087C	UM03533
YDR415C	UM00688
YGR207C	UM00519
YBL033C	UM04826
YLR096W	UM04991
YDR122W	UM04991
YLR130C	UM00096
YOL064C	UM01664
YLL057C	UM03995
YGL011C	UM06234
YOR087W	UM03685
YDR339C	UM00615
YDL017W	UM01320
YGL143C	UM02091
YBR039W	UM05090
YIL083C	UM03699
YIL006W	UM01495
YEL006W	UM01495
YDR379W	UM03864
YOR127W	UM03864
YGR260W	UM03507	UM02704
YDR064W	UM00658
YFL007W	UM01652
YJL207C	UM02912
YKR069W	UM03997
YOR254C	UM06175
YER056C	UM04197
YER060W-A	UM04197
YER060W	UM04197
YBR241C	UM01653
YGL104C	UM01653
YDR416W	UM03842
YHR168W	UM04363
YHR089C	UM04573
YDL234C	UM02660
YJR001W	UM02159
YMR061W	UM02055
YNL091W	UM02467
YMR231W	UM03820
YKL114C	UM00308
YLR319C	UM01453
YJR125C	UM05992
YHR008C	UM02453	UM03085
YNL299W	UM01175
YOL115W	UM01175
YDR373W	UM00520
YPL132W	UM00726
YOR090C	UM01286
YPL063W	UM01344
YML096W	UM03499
YNL022C	UM06069
YNL231C	UM03976
YNL264C	UM03976
YNL121C	UM05864
YHR117W	UM05864
YML121W	UM00232
YGR048W	UM02572
YGL130W	UM04881
YPL237W	UM05091
YAL003W	UM01189
YFL024C	UM01093
YER107C	UM03762
YGL131C	UM05577
YJL190C	UM00867
YLR367W	UM00867
YDR267C	UM04658
YOR095C	UM04159
YJL069C	UM01137
YJL128C	UM01514
YKL205W	UM02279
YJL081C	UM05715
YML026C	UM01060
YDR450W	UM01060
YML018C	UM05473
YDR438W	UM05473
YDL033C	UM00288
YHR069C	UM04675
YOR296W	UM02456
YPL188W	UM04539
YNL096C	UM05040
YOR096W	UM05040
YBR244W	UM01784
YIR037W	UM01784
YKR089C	UM01017
YOR081C	UM01017
YOR089C	UM00905
YNL093W	UM00905
YJR013W	UM00351
YNL237W	UM00098
YMR276W	UM00923
YLR191W	UM03165
YMR078C	UM02823
YER087W	UM06184
YJR144W	UM04831
YDL064W	UM04542
YGR046W	UM05612
YKL056C	UM01283
YGL112C	UM03802
YFR050C	UM05860
YJR006W	UM04976
YGR157W	UM02997
YHL002W	UM04619
YKL150W	UM03775
YKL080W	UM04716
YML074C	UM00026
YLR449W	UM00026
YER151C	UM03777
YBR088C	UM05403
YJR073C	UM05725
YJL068C	UM04430
YNR002C	UM00196	UM06085
YCR010C	UM00196	UM06085
YDR177W	UM00525
YPR175W	UM02760
YMR203W	UM00614
YPL214C	UM02614
YJR070C	UM00319
YIL047C	UM04146
YMR260C	UM04239
YPL069C	UM04459
YBR267W	UM02439
YNR038W	UM00921
YGR284C	UM03718
YLR330W	UM02840
YFR005C	UM00697
YIL099W	UM04064
YNL010W	UM03083
YKL002W	UM04865
YML093W	UM05682
YPL015C	UM05892
YKR105C	UM05414	UM00842
YCL069W	UM05414	UM00842
YGR224W	UM05414	UM00842
YPR198W	UM05414	UM00842
YDR354W	UM00518
YGL019W	UM01094
YJR052W	UM00657
YDR454C	UM02849
YKL196C	UM01637
YBR260C	UM04582
YDR304C	UM01018
YHR057C	UM01018
YPL135W	UM05632
YOR226C	UM05632
YDL113C	UM04532
YIL106W	UM04352
YOL123W	UM02420
YOL145C	UM06237
YBL003C	UM01504
YDR225W	UM01504
YBR191W	UM02352
YPL079W	UM02352
YDR389W	UM02902
YGL103W	UM03321
YNL227C	UM02647
YPL224C	UM00151
YMR177W	UM00151
YOL152W	UM02395	UM00382
YER016W	UM05761
YOR181W	UM03687
YCR004C	UM03163
YDR032C	UM03163
YKR068C	UM01290
YMR023C	UM01358
YDL090C	UM05348
YHR009C	UM05259
YKL172W	UM04809
YNL219C	UM06088
YKR036C	UM03498
YJL112W	UM03498
YKL221W	UM00103
YNL001W	UM01561
YJL126W	UM03981
YJL041W	UM04509
YEL026W	UM06360
YKR035W-A	UM05607
YOR006C	UM04284
YEL040W	UM00330
YDR280W	UM00978
YMR055C	UM00561
YOL080C	UM01397
YLR022C	UM05434
YJR096W	UM04922
YNL320W	UM04699
YOL124C	UM02155
YNR052C	UM02425
YER170W	UM05924
YPL001W	UM02567
YKL180W	UM05990
YJL177W	UM05990
YDR002W	UM02559
YBR243C	UM03679
YBL055C	UM04170
YCR061W	UM05056
YJR008W	UM02957
YOL151W	UM06374
YDR541C	UM06374
YGL157W	UM06374
YGL039W	UM06374
YNL030W	UM02710
YBR009C	UM02710
YKL008C	UM02929
YHL003C	UM02929
YKR087C	UM01814
YDR049W	UM04964
YPL227C	UM01231
YER072W	UM05595
YHR132C	UM05109
YML065W	UM06087
YLR442C	UM06087
YBR287W	UM03082
YKL073W	UM00904
YJL115W	UM02415
YNR006W	UM03862
YDL070W	UM03437
YLR399C	UM03437
YER174C	UM04223
YDR098C	UM04223
YMR253C	UM04118
YPL264C	UM04118
YGL133W	UM04820
YPL216W	UM04820
YHR161C	UM05169
YGR241C	UM05169
YGR149W	UM05713
YGL142C	UM06295
YLR103C	UM05770
YBR061C	UM01816
YBR256C	UM01707
YHR088W	UM00184
YAL002W	UM02909
YDR371W	UM04261
YPL078C	UM05277
YNR034W	UM03811
YCR073W-A	UM03811
YPL060W	UM04140
YOR334W	UM04140
YBL051C	UM03771
YKL189W	UM00900
YEL012W	UM02969
YDR164C	UM03968
YLR268W	UM05874
YNL116W	UM03342
YHR115C	UM03342
YNL297C	UM00539
YER012W	UM04179
YBL078C	UM05567
YGR003W	UM03899
YBR109C	UM03910
YKL125W	UM01371
YHR188C	UM02731
YBR186W	UM05572
YKL067W	UM02776
YMR202W	UM01934
YKL151C	UM05844
YPR060C	UM04220
YNL055C	UM05662
YIL114C	UM05662
YDR287W	UM02750
YHR046C	UM02750
YLR448W	UM02276
YML073C	UM02276
YGR261C	UM03272
YOL052C	UM00999
YDR301W	UM04944
YDR487C	UM06236
YIL034C	UM05582
YPL232W	UM04228
YMR183C	UM04228
YML086C	UM00051
YBL040C	UM04387
YER006W	UM05112
YGR091W	UM00364
YIL153W	UM04850
YPL236C	UM02168
YJL059W	UM04866
YGR267C	UM06446
YLR009W	UM05428
YOR171C	UM06021
YLR260W	UM06021
YBL050W	UM00160
YER023W	UM00547
YGR257C	UM00207
YDR429C	UM03952
YDL125C	UM06004
YDL052C	UM06426
YJL029C	UM05199
YBL100W-B	UM05425	UM04123	UM06203	UM01496	UM04408	UM01393	UM06437	UM02250	UM00502	UM01589	UM04615	UM04616	UM06519	UM04730	UM05751	UM05461	UM03188	UM01591	UM01583
YDR261W-B	UM05425	UM04123	UM06203	UM01496	UM04408	UM01393	UM06437	UM02250	UM00502	UM01589	UM04615	UM04616	UM06519	UM04730	UM05751	UM05461	UM03188	UM01591	UM01583
YNL284C-B	UM05425	UM04123	UM06203	UM01496	UM04408	UM01393	UM06437	UM02250	UM00502	UM01589	UM04615	UM04616	UM06519	UM04730	UM05751	UM05461	UM03188	UM01591	UM01583
YHL009W-B	UM05425	UM04123	UM06203	UM01496	UM04408	UM01393	UM06437	UM02250	UM00502	UM01589	UM04615	UM04616	UM06519	UM04730	UM05751	UM05461	UM03188	UM01591	UM01583
YDR210W-B	UM05425	UM04123	UM06203	UM01496	UM04408	UM01393	UM06437	UM02250	UM00502	UM01589	UM04615	UM04616	UM06519	UM04730	UM05751	UM05461	UM03188	UM01591	UM01583
YLR410W-B	UM05425	UM04123	UM06203	UM01496	UM04408	UM01393	UM06437	UM02250	UM00502	UM01589	UM04615	UM04616	UM06519	UM04730	UM05751	UM05461	UM03188	UM01591	UM01583
YFL002W-A	UM05425	UM04123	UM06203	UM01496	UM04408	UM01393	UM06437	UM02250	UM00502	UM01589	UM04615	UM04616	UM06519	UM04730	UM05751	UM05461	UM03188	UM01591	UM01583
YGR161W-B	UM05425	UM04123	UM06203	UM01496	UM04408	UM01393	UM06437	UM02250	UM00502	UM01589	UM04615	UM04616	UM06519	UM04730	UM05751	UM05461	UM03188	UM01591	UM01583
YCL019W	UM05425	UM04123	UM06203	UM01496	UM04408	UM01393	UM06437	UM02250	UM00502	UM01589	UM04615	UM04616	UM06519	UM04730	UM05751	UM05461	UM03188	UM01591	UM01583
YOR343W-B	UM05425	UM04123	UM06203	UM01496	UM04408	UM01393	UM06437	UM02250	UM00502	UM01589	UM04615	UM04616	UM06519	UM04730	UM05751	UM05461	UM03188	UM01591	UM01583
YDR034C-D	UM05425	UM04123	UM06203	UM01496	UM04408	UM01393	UM06437	UM02250	UM00502	UM01589	UM04615	UM04616	UM06519	UM04730	UM05751	UM05461	UM03188	UM01591	UM01583
YOR192C-B	UM05425	UM04123	UM06203	UM01496	UM04408	UM01393	UM06437	UM02250	UM00502	UM01589	UM04615	UM04616	UM06519	UM04730	UM05751	UM05461	UM03188	UM01591	UM01583
YJL113W	UM05425	UM04123	UM06203	UM01496	UM04408	UM01393	UM06437	UM02250	UM00502	UM01589	UM04615	UM04616	UM06519	UM04730	UM05751	UM05461	UM03188	UM01591	UM01583
YMR045C	UM05425	UM04123	UM06203	UM01496	UM04408	UM01393	UM06437	UM02250	UM00502	UM01589	UM04615	UM04616	UM06519	UM04730	UM05751	UM05461	UM03188	UM01591	UM01583
YBL005W-B	UM05425	UM04123	UM06203	UM01496	UM04408	UM01393	UM06437	UM02250	UM00502	UM01589	UM04615	UM04616	UM06519	UM04730	UM05751	UM05461	UM03188	UM01591	UM01583
YGR161C-D	UM05425	UM04123	UM06203	UM01496	UM04408	UM01393	UM06437	UM02250	UM00502	UM01589	UM04615	UM04616	UM06519	UM04730	UM05751	UM05461	UM03188	UM01591	UM01583
YER160C	UM05425	UM04123	UM06203	UM01496	UM04408	UM01393	UM06437	UM02250	UM00502	UM01589	UM04615	UM04616	UM06519	UM04730	UM05751	UM05461	UM03188	UM01591	UM01583
YJR029W	UM05425	UM04123	UM06203	UM01496	UM04408	UM01393	UM06437	UM02250	UM00502	UM01589	UM04615	UM04616	UM06519	UM04730	UM05751	UM05461	UM03188	UM01591	UM01583
YGR027W-B	UM05425	UM04123	UM06203	UM01496	UM04408	UM01393	UM06437	UM02250	UM00502	UM01589	UM04615	UM04616	UM06519	UM04730	UM05751	UM05461	UM03188	UM01591	UM01583
YBR012W-B	UM05425	UM04123	UM06203	UM01496	UM04408	UM01393	UM06437	UM02250	UM00502	UM01589	UM04615	UM04616	UM06519	UM04730	UM05751	UM05461	UM03188	UM01591	UM01583
YOR142W-B	UM05425	UM04123	UM06203	UM01496	UM04408	UM01393	UM06437	UM02250	UM00502	UM01589	UM04615	UM04616	UM06519	UM04730	UM05751	UM05461	UM03188	UM01591	UM01583
YMR050C	UM05425	UM04123	UM06203	UM01496	UM04408	UM01393	UM06437	UM02250	UM00502	UM01589	UM04615	UM04616	UM06519	UM04730	UM05751	UM05461	UM03188	UM01591	UM01583
YHR214C-B	UM05425	UM04123	UM06203	UM01496	UM04408	UM01393	UM06437	UM02250	UM00502	UM01589	UM04615	UM04616	UM06519	UM04730	UM05751	UM05461	UM03188	UM01591	UM01583
YML045W	UM05425	UM04123	UM06203	UM01496	UM04408	UM01393	UM06437	UM02250	UM00502	UM01589	UM04615	UM04616	UM06519	UM04730	UM05751	UM05461	UM03188	UM01591	UM01583
YDR316W-B	UM05425	UM04123	UM06203	UM01496	UM04408	UM01393	UM06437	UM02250	UM00502	UM01589	UM04615	UM04616	UM06519	UM04730	UM05751	UM05461	UM03188	UM01591	UM01583
YPR158W-B	UM05425	UM04123	UM06203	UM01496	UM04408	UM01393	UM06437	UM02250	UM00502	UM01589	UM04615	UM04616	UM06519	UM04730	UM05751	UM05461	UM03188	UM01591	UM01583
YDR365W-B	UM05425	UM04123	UM06203	UM01496	UM04408	UM01393	UM06437	UM02250	UM00502	UM01589	UM04615	UM04616	UM06519	UM04730	UM05751	UM05461	UM03188	UM01591	UM01583
YER138C	UM05425	UM04123	UM06203	UM01496	UM04408	UM01393	UM06437	UM02250	UM00502	UM01589	UM04615	UM04616	UM06519	UM04730	UM05751	UM05461	UM03188	UM01591	UM01583
YPR158C-D	UM05425	UM04123	UM06203	UM01496	UM04408	UM01393	UM06437	UM02250	UM00502	UM01589	UM04615	UM04616	UM06519	UM04730	UM05751	UM05461	UM03188	UM01591	UM01583
YPR137C-B	UM05425	UM04123	UM06203	UM01496	UM04408	UM01393	UM06437	UM02250	UM00502	UM01589	UM04615	UM04616	UM06519	UM04730	UM05751	UM05461	UM03188	UM01591	UM01583
YGR038C-B	UM05425	UM04123	UM06203	UM01496	UM04408	UM01393	UM06437	UM02250	UM00502	UM01589	UM04615	UM04616	UM06519	UM04730	UM05751	UM05461	UM03188	UM01591	UM01583
YPL257W-B	UM05425	UM04123	UM06203	UM01496	UM04408	UM01393	UM06437	UM02250	UM00502	UM01589	UM04615	UM04616	UM06519	UM04730	UM05751	UM05461	UM03188	UM01591	UM01583
YLR157C-B	UM05425	UM04123	UM06203	UM01496	UM04408	UM01393	UM06437	UM02250	UM00502	UM01589	UM04615	UM04616	UM06519	UM04730	UM05751	UM05461	UM03188	UM01591	UM01583
YML039W	UM05425	UM04123	UM06203	UM01496	UM04408	UM01393	UM06437	UM02250	UM00502	UM01589	UM04615	UM04616	UM06519	UM04730	UM05751	UM05461	UM03188	UM01591	UM01583
YOL103W-B	UM05425	UM04123	UM06203	UM01496	UM04408	UM01393	UM06437	UM02250	UM00502	UM01589	UM04615	UM04616	UM06519	UM04730	UM05751	UM05461	UM03188	UM01591	UM01583
YJR027W	UM05425	UM04123	UM06203	UM01496	UM04408	UM01393	UM06437	UM02250	UM00502	UM01589	UM04615	UM04616	UM06519	UM04730	UM05751	UM05461	UM03188	UM01591	UM01583
YDR098C-B	UM05425	UM04123	UM06203	UM01496	UM04408	UM01393	UM06437	UM02250	UM00502	UM01589	UM04615	UM04616	UM06519	UM04730	UM05751	UM05461	UM03188	UM01591	UM01583
YLR227W-B	UM05425	UM04123	UM06203	UM01496	UM04408	UM01393	UM06437	UM02250	UM00502	UM01589	UM04615	UM04616	UM06519	UM04730	UM05751	UM05461	UM03188	UM01591	UM01583
YDR210C-D	UM05425	UM04123	UM06203	UM01496	UM04408	UM01393	UM06437	UM02250	UM00502	UM01589	UM04615	UM04616	UM06519	UM04730	UM05751	UM05461	UM03188	UM01591	UM01583
YDR261C-D	UM05425	UM04123	UM06203	UM01496	UM04408	UM01393	UM06437	UM02250	UM00502	UM01589	UM04615	UM04616	UM06519	UM04730	UM05751	UM05461	UM03188	UM01591	UM01583
YLR035C-A	UM05425	UM04123	UM06203	UM01496	UM04408	UM01393	UM06437	UM02250	UM00502	UM01589	UM04615	UM04616	UM06519	UM04730	UM05751	UM05461	UM03188	UM01591	UM01583
YAR009C	UM05425	UM04123	UM06203	UM01496	UM04408	UM01393	UM06437	UM02250	UM00502	UM01589	UM04615	UM04616	UM06519	UM04730	UM05751	UM05461	UM03188	UM01591	UM01583
YBL002W	UM01505
YDR224C	UM01505
YBR002C	UM01380
YMR022W	UM00339
YML067C	UM02487
YKR026C	UM03171
YER111C	UM05338
YOR332W	UM03951
YDR419W	UM00101
YER122C	UM00524
YIL128W	UM03624
YLL050C	UM04314
YOL002C	UM01737
YDR492W	UM01737
YER143W	UM01343
YFL034C-B	UM01342
YBR035C	UM03009
YBR187W	UM04425
YLR291C	UM00997
YGR220C	UM03529
YOR257W	UM00910
YLL006W	UM03646
YMR178W	UM06429
YGL221C	UM02486
YPL084W	UM00505
YPR128C	UM01257
YEL055C	UM00275
YLR405W	UM02414
YPL123C	UM02611
YKL039W	UM04267
YHL017W	UM04267
YAR003W	UM00183
YDR092W	UM03686
YNL168C	UM01770
YJL036W	UM03920
YGL043W	UM05888
YPR082C	UM02645
YBR106W	UM01095
YBR176W	UM04420
YMR223W	UM00903
YJR025C	UM05606
YCR026C	UM02531
YEL016C	UM02531
YEL039C	UM02708
YJR048W	UM02708
YGR038W	UM04985
YLR350W	UM04985
YBL019W	UM00618
YDL206W	UM04923
YPL043W	UM00516
YML021C	UM02767
YOR038C	UM04900
YMR137C	UM01864
YOR275C	UM03879
YOL040C	UM04633
YPL045W	UM04073
YMR142C	UM02924
YDL082W	UM02924
YNL134C	UM02575
YLR460C	UM02575
YCR102C	UM02575
YGR014W	UM00480
YDR420W	UM00480
YLR380W	UM00498	UM04419
YBR056W	UM00128
YCR023C	UM03554
YHR012W	UM02678
YDR328C	UM04611
YNR017W	UM04489
YDR376W	UM01039
YNR020C	UM04700
YGL202W	UM01804	UM03538
YOR022C	UM02255	UM05659
YOL092W	UM06006
YBR147W	UM06006
YLR427W	UM02623
YGR172C	UM05235
YML131W	UM03548
YNL062C	UM03768
YBR042C	UM06059
YDR018C	UM06059
YER131W	UM04943
YGL189C	UM04943
YCL001W	UM03668
YDL015C	UM03622
YMR143W	UM00436
YDL083C	UM00436
YIL050W	UM02712
YER059W	UM02712
YHR114W	UM00843
YDR036C	UM03071
YLR026C	UM00600
YCR077C	UM03967
YDR404C	UM05334
YOR311C	UM04898
YOL127W	UM05998
YMR283C	UM01741
YKL040C	UM04972
YPR022C	UM05801
YIL105C	UM03678
YNL047C	UM03678
YML022W	UM04565
YDR441C	UM04565
YDR228C	UM04055
YKL207W	UM02999
YPR113W	UM00624
YJL093C	UM05925
YLR133W	UM04901
YDR147W	UM04901
YDL104C	UM00617
YDL153C	UM01091
YDL208W	UM03340
YOL012C	UM00469
YJL030W	UM04047
YPL244C	UM03151
YKL152C	UM05339
YDL021W	UM05339
YLR084C	UM05194
YDL156W	UM00675
YER007C-A	UM00009
YBL035C	UM02557
YDR168W	UM05470
YGR110W	UM06261
YOR216C	UM03240
YLR025W	UM05062
YMR210W	UM02793
YPL095C	UM02793
YBR177C	UM02793
YDR460W	UM00669
YCR063W	UM02122
YGL105W	UM02894
YMR043W	UM01224
YPR192W	UM00223
YPL125W	UM01531
YKR021W	UM01968
YJL084C	UM01968
YEL007W	UM05853
YNL292W	UM03057
YGL241W	UM00819
YNR007C	UM00169
YFR025C	UM03583
YKL144C	UM02903
YPL030W	UM00677
YNR036C	UM04960
YLL012W	UM06174	UM03436
YLR020C	UM06174	UM03436
YDR471W	UM05189
YHR010W	UM05189
YGR205W	UM01824
YNL240C	UM02802
YKL009W	UM00318
YKL018W	UM02650
YDL030W	UM06130
YIL134W	UM05588
YJR133W	UM05627
YDR399W	UM05627
YGR187C	UM01454
YER019W	UM02847
YDR299W	UM04508
YLR002C	UM03421
YGR020C	UM02064
YNL016W	UM01182
YKL034W	UM03344
YDR191W	UM05758
YIL022W	UM04594
YIR026C	UM05453
YOR269W	UM03164
YPR133C	UM03787
YER008C	UM01107
YLR370C	UM01346
YHR144C	UM03248
YGL087C	UM04569
YNL092W	UM03086
YNL099C	UM03897
YER056C-A	UM02773
YIL052C	UM02773
YDL004W	UM01103
YDR214W	UM04823
YKL191W	UM06297
YNR027W	UM02673
YEL029C	UM02673
YBL058W	UM02892
YCL039W	UM02856
YJR069C	UM02007
YNL004W	UM03084
YKL087C	UM04702
YOR004W	UM03827
YLR220W	UM06298
YPL178W	UM04861
YCR031C	UM03021
YJL191W	UM03021
YAL010C	UM01417
YGR193C	UM00265
YLR118C	UM00130
YMR220W	UM00760
YCR027C	UM05654
YPL252C	UM00854
YKL218C	UM05865
YOL129W	UM04457
YBR054W	UM02629	UM04125
YDR033W	UM02629	UM04125
YGL054C	UM02871
YBR210W	UM02871
YOR040W	UM00589
YDR272W	UM00589
YBR111C	UM01764
YIR042C	UM01951
YDR236C	UM04340
YIL110W	UM02979
YCR088W	UM05340
YNL200C	UM02661
YPR055W	UM02554
YPL059W	UM02867
YPL103C	UM05349
YER042W	UM01846
YMR140W	UM00296
YAL039C	UM01449
YKL143W	UM00689
YDR386W	UM04630
YPR051W	UM01623
YOR194C	UM05183
YIL130W	UM00113
YJL206C	UM00113
YGR034W	UM04855
YLR344W	UM04855
YLL036C	UM00112
YDL216C	UM03759
YJR017C	UM06003
YPR036W	UM05503
YOL139C	UM06377
YPL003W	UM05834
YCL064C	UM01692
YHL023C	UM02998
YOR369C	UM01318
YOR260W	UM02252
YGL200C	UM02560
YHR051W	UM02477
YDR196C	UM04903
YKL117W	UM03938
YOL143C	UM03072
YJL031C	UM05221
YPR023C	UM03736
YNL252C	UM05502
YPR187W	UM04289
YLR214W	UM00838	UM01439
YIR022W	UM00481
YDR054C	UM02426
YGR195W	UM03227
YPL169C	UM01688
YNL244C	UM02665
YMR200W	UM04171
YLR323C	UM05163
YLR209C	UM06108
YPL010W	UM05640
YCL033C	UM01728
YOR150W	UM00408
YOR198C	UM00851
YNL284C	UM04231
YOL093W	UM04913
YLR406C	UM00198
YDL075W	UM00198
YGL147C	UM04839
YNL067W	UM04839
YPR132W	UM05190
YGR118W	UM05190
YBR155W	UM03098
YKR065C	UM03330
YDR061W	UM05951
YNL085W	UM03903
YPL155C	UM04727
YPL258C	UM03618
YOL055C	UM03618
YPR121W	UM03618
YLR270W	UM01766
YOR173W	UM01766
YFL046W	UM02107
YLR459W	UM00653
YGR163W	UM02964
YOR232W	UM03493
YOL087C	UM05845
YML034W	UM00208
YDR458C	UM00208
YDR400W	UM00972
YDL087C	UM02646
YJL024C	UM01058
YOR056C	UM01305
YMR201C	UM02735
YFL044C	UM06072
YDR166C	UM00710
YMR099C	UM01754
YHL004W	UM04436
YKL021C	UM04067
YKL124W	UM05579
YPL248C	UM03714
YCR030C	UM02358
YHR029C	UM01853
YOR251C	UM00059
YOR319W	UM04679
YPR131C	UM04277
YOR384W	UM05979
YKL220C	UM05979
YOR381W	UM05979
YNR060W	UM05979
YBL020W	UM02433
YBL032W	UM03654
YKL128C	UM01910
YGL017W	UM05746
YNL023C	UM03790
YJL218W	UM05848
YJL079C	UM01204
YKR013W	UM01204
YLL051C	UM00839
YJR099W	UM01905
YNL279W	UM03317
YGL139W	UM06286
YPL221W	UM06286
YAL053W	UM06286
YOR365C	UM06286
YLR308W	UM02019	UM02689
YLR307W	UM02019	UM02689
YNL108C	UM02920
YOR110W	UM02920
YBR252W	UM02908
YJL057C	UM05216
YNL308C	UM04361
YPL146C	UM05279
YBR102C	UM04147
YBR146W	UM06307
YML104C	UM03137
[truncated: 601 more rows]
