# Supplementary material for: Evolutionary Conservation and Diversification of Puf RNA Binding Proteins and Their mRNA Targets
Source: PLoS Biol. 2015 Nov 20;13(11):e1002307. doi: 10.1371/journal.pbio.1002307 (PMC4654594; doi:10.1371/journal.pbio.1002307)
Supplement: S4 Dataset — (ZIP) [file pbio.1002307.s004.zip › S.cerevisiae.fa_U.reesii.fa.txt]

YHR165C	URET_01779
YJL130C	URET_04713
YNR016C	URET_00789
YLR106C	URET_06324
YDL171C	URET_03225
YPL231W	URET_02553
YHR099W	URET_03953
YKL182W	URET_02554
YKL203C	URET_01609
YJR066W	URET_01609
YNL262W	URET_06843
YKR054C	URET_05232
YGR032W	URET_05461
YLR342W	URET_05461
YDL140C	URET_07095
YLL040C	URET_05306
YGL206C	URET_04750
YGR271W	URET_02805
YER172C	URET_01530
YOR116C	URET_06114
YGL062W	URET_04749
YBR218C	URET_04749
YKL215C	URET_00895
YOR207C	URET_04098
YJR109C	URET_01493
YGL195W	URET_00861
YPL082C	URET_02067
YAL026C	URET_00777
YPR010C	URET_01066
YER166W	URET_04515
YDR093W	URET_04515
YGL008C	URET_04095
YPL036W	URET_04095
YDR135C	URET_04211
YDR127W	URET_07217
YOR341W	URET_07206
YBL076C	URET_07220
YIL125W	URET_05316
YOR133W	URET_06526
YDR385W	URET_06526
YPR184W	URET_06030
YBR115C	URET_05106
YGR061C	URET_03948
YOR153W	URET_01338
YDR406W	URET_01338
YOR328W	URET_01338
YNL132W	URET_06693
YNL014W	URET_06250
YLR249W	URET_06250
YER070W	URET_06803
YIL066C	URET_06803
YEL031W	URET_00220
YJR137C	URET_00347
YNL088W	URET_02997
YMR109W	URET_02713
YKL129C	URET_02713
YKL210W	URET_00365
YLL048C	URET_03754
YHL035C	URET_03754
YDL126C	URET_04902
YJL050W	URET_05592
YBR023C	URET_02708
YBL022C	URET_02409
YGR094W	URET_01538
YGR204W	URET_07615
YBR084W	URET_07615
YGR218W	URET_05694
YDR170C	URET_06264
YOR304W	URET_00559
YLR304C	URET_05439
YDR457W	URET_05115
YIL048W	URET_03553
YFR031C	URET_02266
YIL126W	URET_04333
YGL120C	URET_05213
YPL217C	URET_06493
YER125W	URET_05780
YPL240C	URET_01901
YMR186W	URET_01901
YOR335C	URET_01456
YOR151C	URET_02143
YAL005C	URET_03219
YLL024C	URET_03219
YER103W	URET_03219
YBL075C	URET_03219
YFR019W	URET_02320
YER013W	URET_00720
YPL226W	URET_03595
YMR189W	URET_02524
YPL160W	URET_05411
YGL150C	URET_04322
YPR160W	URET_04435
YMR288W	URET_01851
YMR080C	URET_03648
YNL102W	URET_02210
YMR229C	URET_00390
YOL021C	URET_05804
YCR057C	URET_03915
YJL200C	URET_01948
YDR038C	URET_02849
YDR039C	URET_02849
YDR040C	URET_02849
YLR069C	URET_02751
YLR086W	URET_06204
YMR162C	URET_03314
YDL145C	URET_07591
YIL143C	URET_03902
YBL105C	URET_05250
YBL004W	URET_01072
YHR074W	URET_02914
YOR330C	URET_04994
YDR097C	URET_02739
YJR045C	URET_01663
YEL030W	URET_01663
YNL123W	URET_03005
YAL035W	URET_06548
YER069W	URET_05958
YJL034W	URET_01160
YER164W	URET_03425
YGR281W	URET_02252
YLR272C	URET_06974
YOR291W	URET_04042
YPL006W	URET_01311
YNL209W	URET_01466
YDL229W	URET_01466
YDR334W	URET_02092
YDR238C	URET_05914
YNL163C	URET_04959
YKL104C	URET_07822
YML059C	URET_02795
YLR410W	URET_02564
YHR023W	URET_03702
YDR258C	URET_05892
YLL026W	URET_07081
YGL026C	URET_06483
YGL167C	URET_00953
YBL023C	URET_00173
YKL157W	URET_02471
YHR047C	URET_02471
YGL201C	URET_00704
YPL167C	URET_00451
YPR019W	URET_00964
YER036C	URET_04293
YKR031C	URET_06962
YIL129C	URET_00311
YGL022W	URET_01512
YLR153C	URET_05080
YPR074C	URET_04579
YBR117C	URET_04579
YGL173C	URET_03913
YLL001W	URET_01444
YMR120C	URET_04751
YLR028C	URET_04751
YER091C	URET_01910
YLR274W	URET_03958
YBR202W	URET_07732
YDR129C	URET_00917
YDL102W	URET_04844
YGL156W	URET_07684
YBR235W	URET_04742
YPL086C	URET_04331
YGR217W	URET_05900
YHR027C	URET_05224
YFR015C	URET_03962
YLR258W	URET_03962
YBR121C	URET_04161
YBR127C	URET_06480
YML035C	URET_01448
YGL137W	URET_02221
YGL207W	URET_03177
YCR017C	URET_06873
YPR080W	URET_07557
YBR118W	URET_07557
YDR001C	URET_06913
YBR001C	URET_06913
YKR009C	URET_02677
YDR291W	URET_02682
YLR259C	URET_04105
YGL234W	URET_03041
YMR108W	URET_07363
YKL148C	URET_03831
YJL045W	URET_03831
YBR196C	URET_02168
YFR009W	URET_05646
YIL078W	URET_05490
YJR035W	URET_02202
YOL090W	URET_06875
YEL032W	URET_06543
YKR001C	URET_03970
YEL011W	URET_04110
YOL075C	URET_06858
YOR048C	URET_07218
YJL014W	URET_07268
YDL215C	URET_00930
YLR129W	URET_06770
YMR128W	URET_03504
YFL008W	URET_07680
YBR038W	URET_02647
YGR240C	URET_02793
YMR205C	URET_02793
YDR293C	URET_05887
YAL023C	URET_03180
YOR321W	URET_03180
YOL006C	URET_06696
YHR183W	URET_01088
YGR256W	URET_01088
YBL039C	URET_06218
YJR103W	URET_06218
YGR124W	URET_05561
YPR145W	URET_05561
YGR270W	URET_01482
YKL165C	URET_02669
YOR326W	URET_04039
YAL029C	URET_04039
YJR121W	URET_04109
YPL093W	URET_02446
YHR186C	URET_05516
YGL006W	URET_05923	URET_07529
YGR264C	URET_05728
YDR091C	URET_03424
YMR308C	URET_01950
YLR289W	URET_06116
YJR016C	URET_06230
YNL192W	URET_06140
YCR011C	URET_02290
YPL012W	URET_06291
YFL036W	URET_00348
YJR143C	URET_01517
YER043C	URET_03427
YKR086W	URET_01823
YKL145W	URET_01412
YLR389C	URET_03995
YIL109C	URET_05431
YNL049C	URET_05431
YDR212W	URET_00388
YLR058C	URET_06833
YJL074C	URET_06355
YBL015W	URET_02698
YJL005W	URET_01033
YJL111W	URET_01955
YLR382C	URET_03104
YBR080C	URET_07243
YMR105C	URET_07404
YKL127W	URET_07404
YMR089C	URET_05492
YCL030C	URET_07141
YPL119C	URET_04759
YOR204W	URET_04759
YLR450W	URET_01707
YML075C	URET_01707
YCL054W	URET_05060
YDR430C	URET_07706
YOR168W	URET_00221
YDL143W	URET_01413
YPR181C	URET_06707
YBR295W	URET_03448
YLL034C	URET_05756
YGR116W	URET_00565
YCR093W	URET_07356
YNL250W	URET_00600
YML056C	URET_01716
YLR432W	URET_01716
YHR216W	URET_01716
YMR290C	URET_00580
YIL075C	URET_02725
YDL031W	URET_00316
YLR175W	URET_04026
YDR074W	URET_06936
YIR031C	URET_03588
YNL117W	URET_03588
YBR229C	URET_03877
YNR031C	URET_05917
YCR073C	URET_05917
YDR188W	URET_06846
YNL287W	URET_05505
YNL104C	URET_07133
YOR108W	URET_07133
YLR430W	URET_04516
YOR211C	URET_03357
YJR064W	URET_01216
YNL330C	URET_01737
YGL245W	URET_07507
YDL160C	URET_06980
YNR001C	URET_04090
YCR005C	URET_04090
YGR254W	URET_07866
YHR174W	URET_07866
YNL325C	URET_04851
YGL238W	URET_03511
YLR454W	URET_04819
YBR169C	URET_03621
YPL106C	URET_03621
YKL035W	URET_01688
YNR013C	URET_06569
YBR114W	URET_07797
YOR117W	URET_07330
YDL131W	URET_05150
YDL182W	URET_05150
YNR053C	URET_02506
YLR371W	URET_03688
YGR070W	URET_03688
YMR301C	URET_05434
YBL017C	URET_01431
YJL222W	URET_01431
YIL173W	URET_01431
YNR065C	URET_01431
YBR248C	URET_05681
YFL034W	URET_01820
YJL008C	URET_03264
YER065C	URET_06912
YFR030W	URET_01259
YLR378C	URET_04191
YML123C	URET_00405
YFL018C	URET_06178
YHR205W	URET_07332
YHL030W	URET_07841
YBR097W	URET_00327
YOR270C	URET_05285
YMR054W	URET_05285
YJR065C	URET_05207
YDR394W	URET_07449
YGL125W	URET_02453
YDL029W	URET_04451
YPL110C	URET_05211
YHR170W	URET_04862
YAL038W	URET_02318
YOR347C	URET_02318
YER081W	URET_04045
YIL074C	URET_04045
YNL106C	URET_07807
YOR109W	URET_07807
YPL207W	URET_04729
YER090W	URET_05408
YOR356W	URET_07345
YDR172W	URET_01303
YMR297W	URET_03020
YGR125W	URET_05830
YLR197W	URET_06845
YMR049C	URET_05755
YGL048C	URET_02593
YKR097W	URET_01196
YJL154C	URET_07368
YLR240W	URET_03695
YLR138W	URET_04914
YLR355C	URET_06109
YPR024W	URET_05302
YMR304W	URET_03899
YDR502C	URET_03398
YLR180W	URET_03398
YMR266W	URET_00684
YLR113W	URET_04432
YMR015C	URET_06546
YHR072W	URET_03791
YOR014W	URET_03954
YDR270W	URET_00604
YMR217W	URET_04747
YML085C	URET_04085
YML124C	URET_04085
YHR037W	URET_05921
YKR039W	URET_02900	URET_07760
YER086W	URET_02749
YPL235W	URET_04138
YHR020W	URET_00387
YDL164C	URET_00758
YHR028C	URET_01410
YOR317W	URET_02149
YMR246W	URET_02149
YIL009W	URET_02149
YDR341C	URET_06352
YHR091C	URET_06352
YAR042W	URET_07567
YDL019C	URET_07567
YLL039C	URET_00590
YCR032W	URET_03768
YML057W	URET_03772
YLR433C	URET_03772
YLR277C	URET_02938
YER133W	URET_06645
YGL251C	URET_05397
YHR019C	URET_00740
YDR023W	URET_04046
YDL178W	URET_03983
YEL071W	URET_03983
YDR037W	URET_01233
YMR300C	URET_03571
YOR187W	URET_03372
YCR072C	URET_06038
YOR063W	URET_06295
YLR276C	URET_06347
YDR232W	URET_04321
YLR060W	URET_02032
YGR100W	URET_04266
YLL031C	URET_03506
YPR002W	URET_03574
YDR256C	URET_01586
YDR060W	URET_05935
YML072C	URET_01689
YPL265W	URET_03782
YOR259C	URET_07867
YER073W	URET_04722
YOR374W	URET_04722
YCL057W	URET_02419
YLR347C	URET_02844
YFL033C	URET_01387
YDL149W	URET_05467
YLR303W	URET_04082
YBR143C	URET_04029
YKL010C	URET_01270
YNL238W	URET_00628
YJL153C	URET_00290
YLR305C	URET_07802
YOR027W	URET_01690
YJL129C	URET_03972
YNL241C	URET_07624
YBR136W	URET_02578
YDR109C	URET_02591
YJR138W	URET_00696
YAL019W	URET_07649
YLR083C	URET_02982
YDR107C	URET_02982
YDL060W	URET_06433
YKR059W	URET_07691
YJL138C	URET_07691
YDL095W	URET_00484
YDL093W	URET_00484
YNL061W	URET_04023
YLR384C	URET_05591
YLR241W	URET_06031
YGL190C	URET_02693
YFL039C	URET_03045
YOR310C	URET_07305
YGL236C	URET_03085
YPR006C	URET_03573
YIR007W	URET_07599
YKR093W	URET_00835	URET_07463	URET_01359
YJL141C	URET_02203
YNL059C	URET_02801
YOL098C	URET_04766
YOL057W	URET_05628
YLR032W	URET_04997
YPR112C	URET_06639
YDL084W	URET_05971
YCR012W	URET_03420
YBR006W	URET_02742
YLR188W	URET_03287
YLL008W	URET_07132
YFR044C	URET_06982
YEL013W	URET_04961
YDR436W	URET_02332
YML016C	URET_02332
YDL168W	URET_00297
YFL022C	URET_01719
YJR010W	URET_00498
YDL055C	URET_05300
YDR190C	URET_05120
YGL099W	URET_04356
YOR217W	URET_06392
YFL037W	URET_05920
YPL262W	URET_04479
YML126C	URET_07400
YPR111W	URET_06003
YGR092W	URET_06003
YLR089C	URET_01197
YDR111C	URET_01197
YLR409C	URET_02565
YPR088C	URET_03847
YPL023C	URET_03880
YDR481C	URET_01769
YDR283C	URET_04373
YDR294C	URET_05143
YJL026W	URET_04965
YLL018C	URET_05501
YOR303W	URET_04319
YAL048C	URET_01180
YER136W	URET_02265
YLR386W	URET_05436
YLR359W	URET_05627
YKL060C	URET_07417
YGR258C	URET_02325
YDR021W	URET_03967
YDR456W	URET_04324
YER165W	URET_06557
YNL247W	URET_03788
YKR002W	URET_07065
YCL017C	URET_00230
YDR141C	URET_01005
YGR245C	URET_07137
YBL099W	URET_01564
YNL161W	URET_05321
YOR093C	URET_07134
YDL188C	URET_04602
YDL134C	URET_04602
YAL036C	URET_02025
YGL148W	URET_01934
YPR033C	URET_00624
YBR294W	URET_06660	URET_01205
YLR092W	URET_06660	URET_01205
YGL012W	URET_03241
YMR008C	URET_02479
YOL011W	URET_02479
YMR006C	URET_02479
YHR030C	URET_06906
YPR138C	URET_00952
YGR121C	URET_00952
YER052C	URET_04035
YJL155C	URET_06273
YNL220W	URET_07165
YPR173C	URET_06837
YNR047W	URET_05204
YCR091W	URET_05204
YMR261C	URET_07780
YML100W	URET_07780
YER178W	URET_03263
YML054C	URET_02812
YBR170C	URET_06756
YER171W	URET_07205
YGL114W	URET_07223
YPR159W	URET_06300
YGR143W	URET_06300
YKL209C	URET_02492
YDL066W	URET_07614
YLR174W	URET_07614
YNL009W	URET_07614
YPL203W	URET_06328
YKL166C	URET_06328
YJL164C	URET_06328
YEL065W	URET_02179
YHL040C	URET_02179
YMR170C	URET_02786
YMR169C	URET_02786
YPL154C	URET_07448
YDR234W	URET_03117
YDR128W	URET_04483
YFR053C	URET_00948
YGL253W	URET_00948
YKL126W	URET_02220
YMR104C	URET_02220
YGR019W	URET_04369
YPR035W	URET_05173
YDL240W	URET_01393
YLR419W	URET_04788
YIL147C	URET_06918
YGR103W	URET_02745
YJL212C	URET_01345
YGR055W	URET_02472
YPL175W	URET_02953
YJL033W	URET_00321
YOR244W	URET_00733
YNL329C	URET_01405
YLR144C	URET_06561
YPL259C	URET_03826
YBR025C	URET_03460
YPL147W	URET_06633
YNL243W	URET_00456
YHR039C	URET_03570
YDR536W	URET_06183
YMR224C	URET_04719
YGR252W	URET_00602
YPL091W	URET_02871
YLR234W	URET_05495
YAL012W	URET_01504
YGR200C	URET_03136
YML010W	URET_02728
YPL022W	URET_04521
YPL019C	URET_03233
YFL004W	URET_03233
YGL055W	URET_02417
YMR307W	URET_05458
YEL036C	URET_00380
YGR155W	URET_00902
YPL184C	URET_00743
YER095W	URET_03415
YDL047W	URET_04732
YAL053W	URET_00579
YOR365C	URET_00579
YGL194C	URET_01693
YER082C	URET_06434
YJL087C	URET_03473
YBR094W	URET_07354
YBL011W	URET_05274	URET_07333
YNL154C	URET_01926
YHR135C	URET_01926
YLR438W	URET_02253
YBL024W	URET_07171
YHR113W	URET_07671
YLR044C	URET_07495
YLR134W	URET_07495
YGR087C	URET_07495
YDL080C	URET_07495
YER110C	URET_01312
YCL018W	URET_02851
YLR163C	URET_02827
YDR047W	URET_06663
YIL155C	URET_05703
YHL007C	URET_01166
YOR046C	URET_00283
YDL244W	URET_04656
YFL058W	URET_04656
YJR156C	URET_04656
YNL332W	URET_04656
YGR274C	URET_01025
YGL027C	URET_03540
YOR196C	URET_00501
YBR126C	URET_07068
YOR206W	URET_02897
YBR166C	URET_01596
YNL321W	URET_02592
YML069W	URET_01855
YBR073W	URET_07082
YOR160W	URET_02426
YHR007C	URET_07804
YGL119W	URET_03076
YLL011W	URET_07310
YDL014W	URET_02826
YPL204W	URET_05511
YDR035W	URET_06032
YOR378W	URET_00276
YIL046W	URET_06359
YGR170W	URET_00179
YPL109C	URET_02604
YHR079C	URET_06057
YNL277W	URET_04306
YIL107C	URET_03234
YOL060C	URET_01111
YDL174C	URET_07577
YBL063W	URET_02375
YOR361C	URET_06046
YHR068W	URET_04017
YBR112C	URET_06294
YBR079C	URET_06678
YHR065C	URET_07324
YNL142W	URET_05918
YMR165C	URET_07094
YGR145W	URET_01151
YPL028W	URET_01473
YKL146W	URET_04743
YKR024C	URET_00670
YGR244C	URET_02609
YCR092C	URET_07739
YAL016W	URET_02031
YBR237W	URET_03442
YBL091C	URET_05565
YGL040C	URET_05690
YKR095W	URET_05393
YIL149C	URET_05393
YGL091C	URET_00383
YOR128C	URET_00756
YGR173W	URET_04375
YOL164W	URET_02060
YKL135C	URET_07595
YPR189W	URET_07600
YGL180W	URET_02473
YDR477W	URET_06127
YOR165W	URET_03379
YLR195C	URET_02755
YMR241W	URET_04089
YKL017C	URET_00304
YHR171W	URET_05678
YLR429W	URET_06217
YIL094C	URET_02316
YKL064W	URET_00851
YMR309C	URET_02204
YOL097C	URET_06465
YKR038C	URET_03061
YEL060C	URET_03769
YOR003W	URET_03769
YBL007C	URET_01522
YKL212W	URET_02757
YOR348C	URET_01079
YCR053W	URET_05841
YBR198C	URET_06750
YOR388C	URET_03107
YOR136W	URET_03641
YHR208W	URET_05630
YJR148W	URET_05630
YBL079W	URET_02430
YER105C	URET_02430
YDL190C	URET_01907
YHR164C	URET_03480
YJR040W	URET_00691
YJR132W	URET_01659
YGL077C	URET_03594
YBL016W	URET_05430
YFR038W	URET_04426
YBR221C	URET_02548
YNL071W	URET_06263
YER099C	URET_05114
YBL068W	URET_05114
YOR099W	URET_00709
YBR222C	URET_05556
YDR075W	URET_05254
YNR008W	URET_01995
YLR401C	URET_07107
YGR185C	URET_01043
YHR107C	URET_03914
YDR345C	URET_02491
YHR094C	URET_02491
YDR343C	URET_02491
YDR342C	URET_02491
YHR096C	URET_02491
YHR092C	URET_02491
YLR081W	URET_02491
YJL219W	URET_02491
YOL156W	URET_02491
YJL214W	URET_02491
YFL011W	URET_02491
YMR011W	URET_02491
YEL069C	URET_02491
YNR072W	URET_02491
YDL245C	URET_02491
YJR158W	URET_02491
YCL059C	URET_02438
YGL094C	URET_01170
YDR189W	URET_06119
YBR298C	URET_00227
YJR160C	URET_00227
YDL247W	URET_00227
YGR289C	URET_00227
YHR042W	URET_07932
YPL151C	URET_03391
YPL009C	URET_00975
YHR169W	URET_07510
YNL037C	URET_07827
YFL025C	URET_06363
YML042W	URET_06418
YBL008W	URET_03461
YBR031W	URET_03921
YDR012W	URET_03921
YBR160W	URET_01100
YLR314C	URET_06390
YMR129W	URET_06987
YAL017W	URET_01999
YOL045W	URET_01999
YKL085W	URET_06260
YNL064C	URET_06662
YKL046C	URET_02792	URET_05956
YMR238W	URET_02792	URET_05956
YDL148C	URET_01487
YDR122W	URET_05907
YLR096W	URET_05907
YPR032W	URET_07492
YBL106C	URET_07492
YJL094C	URET_04382
YGR286C	URET_01243
YLR222C	URET_04774
YBR220C	URET_00397
YBR142W	URET_01257
YGL095C	URET_03096
YFR028C	URET_04589
YDR105C	URET_06513
YDR062W	URET_03331
YBR132C	URET_05636
YDL103C	URET_02112
YJR117W	URET_04768
YIR027C	URET_06816
YLR027C	URET_02186
YPR069C	URET_04563
YGR211W	URET_04646
YMR216C	URET_02814
YEL042W	URET_03370
YDR375C	URET_07271
YIR006C	URET_07792
YJR145C	URET_00445
YHR203C	URET_00445
YIL018W	URET_04338
YFR031C-A	URET_04338
YHR120W	URET_01531
YOR241W	URET_02756
YLR253W	URET_05545
YFL053W	URET_05001
YML070W	URET_05001
YPR003C	URET_00216
YLL063C	URET_06929
YBR029C	URET_03259
YPL042C	URET_00175
YHR073W	URET_06925
YNL212W	URET_07596
YLR354C	URET_03767
YGR043C	URET_03767
YCR084C	URET_03146
YBR034C	URET_07327
YKR028W	URET_05074
YJL098W	URET_05074
YDR388W	URET_00226
YOL030W	URET_00286
YHR188C	URET_01268
YIL091C	URET_05765
YOR087W	URET_00218
YOR267C	URET_05236
YCL004W	URET_04358
YDL001W	URET_06319
YMR062C	URET_04192
YMR131C	URET_04922
YNL268W	URET_04443
YEL063C	URET_04443
YNL270C	URET_04443
YBR281C	URET_01114
YML008C	URET_02519
YJL102W	URET_04313
YMR278W	URET_06209
YOR002W	URET_01418
YBR043C	URET_06917
YGL003C	URET_07672
YHR050W	URET_05072
YOL122C	URET_05072
YLR034C	URET_05072
YDR365C	URET_00723
YPL031C	URET_01891
YGR233C	URET_05651
YHR064C	URET_06810
YJR007W	URET_00217
YDR390C	URET_04639
YKL103C	URET_03805
YOR197W	URET_01954
YDL128W	URET_06564
YKL188C	URET_04436
YOR074C	URET_02640
YJL100W	URET_06516
YJR033C	URET_07222
YBR017C	URET_02882
YJL060W	URET_05097
YML049C	URET_03498
YLR244C	URET_02309
YOR176W	URET_04243
YNL275W	URET_07511
YPL008W	URET_06967
YGR123C	URET_04370
YFL002C	URET_07294
YNL298W	URET_04159
YLR340W	URET_06665
YGR192C	URET_04000
YJR009C	URET_04000
YJL052W	URET_04000
YDR338C	URET_00323
YGR194C	URET_01888
YJR005W	URET_01604
YER003C	URET_04456
YDR331W	URET_07151
YOR261C	URET_03200
YIL130W	URET_07542
YBR018C	URET_02442
YKL113C	URET_00539
YPR141C	URET_06214
YLL028W	URET_05648
YLL041C	URET_04544
YNL242W	URET_05385
YNR032W	URET_05191
YNR043W	URET_05590
YPR016C	URET_04173
YGR231C	URET_00967
YBR058C	URET_05674
YNL021W	URET_03999
YPL131W	URET_04440
YPL043W	URET_05611
YGR132C	URET_04554
YOR323C	URET_05668
YDR402C	URET_00550	URET_04911
YDL138W	URET_03997
YDL194W	URET_03997
YFR004W	URET_01736
YDR448W	URET_02219
YDL234C	URET_03557
YPR021C	URET_01881
YFL047W	URET_07761
YMR250W	URET_06007
YDR292C	URET_03562
YJL095W	URET_07496
YKL197C	URET_07733
YMR277W	URET_07447
YKR089C	URET_02722
YOR081C	URET_02722
YLR293C	URET_03487
YOR185C	URET_03487
YOR175C	URET_03097
YPR156C	URET_03949
YGR138C	URET_03949
YKR069W	URET_00507
YBR011C	URET_07653
YLR196W	URET_06775
YLR447C	URET_07304
YGR157W	URET_00384
YAR035W	URET_05953
YOL023W	URET_01977
YEL058W	URET_07325
YHR077C	URET_06382
YBL030C	URET_02009
YBR085W	URET_02009
YMR056C	URET_02009
YFL059W	URET_04202
YNL333W	URET_04202
YMR096W	URET_04202
YGR285C	URET_02521
YKL184W	URET_02767
YNL189W	URET_07873
YDR099W	URET_01748
YER177W	URET_01748
YFL007W	URET_05287
YGR266W	URET_05746
YBR179C	URET_04942
YJL168C	URET_04172
YPR026W	URET_02543
YIR002C	URET_06747
YMR146C	URET_07617
YER049W	URET_01373
YOL034W	URET_05966
YKL134C	URET_01022
YER020W	URET_04434
YOR375C	URET_06801
YAL062W	URET_06801
YPL263C	URET_01008
YPR103W	URET_01065
YKL140W	URET_03737
YLR247C	URET_07851
YHR016C	URET_01181
YFR024C-A	URET_01181
YJR091C	URET_00739
YPR042C	URET_00739
YJL167W	URET_03963
YIL160C	URET_05293
YGL131C	URET_06686
YMR076C	URET_04876
YHL032C	URET_05304	URET_03589
YJL101C	URET_00189
YMR302C	URET_03227
YOR142W	URET_04332
YMR083W	URET_04323
YMR303C	URET_04323
YOL086C	URET_04323
YBR145W	URET_04323
YMR139W	URET_03139
YDL079C	URET_03139
YGL123W	URET_02370
YLR362W	URET_04353
YHR098C	URET_06860
YJR077C	URET_07061
YBR041W	URET_02289
YEL052W	URET_02648
YMR167W	URET_05222
YJR126C	URET_01813	URET_01358
YKR003W	URET_01694
YHR001W	URET_01694
YLR029C	URET_06589
YMR121C	URET_06589
YER078C	URET_01135
YPL268W	URET_03646
YNL218W	URET_05096
YDR353W	URET_00630
YHR106W	URET_00630
YDR120C	URET_02551
YDR158W	URET_04276
YPL212C	URET_00807
YOL103W	URET_05647
YDR497C	URET_05647
YFR006W	URET_00910
YPL040C	URET_02373
YMR231W	URET_04652
YHR108W	URET_01958
YDR358W	URET_01958
YJL208C	URET_00783
YMR244W	URET_07201
YOL059W	URET_06029
YDL022W	URET_06029
YDR148C	URET_06994
YOL094C	URET_03127
YOR271C	URET_02934
YML092C	URET_06283
YMR012W	URET_07519
YGL184C	URET_02666
YLR231C	URET_01602
YFL003C	URET_06039
YGR253C	URET_02436
YLR377C	URET_05283
YKL181W	URET_06258
YAL021C	URET_00611
YMR293C	URET_02532
YJR068W	URET_07656
YDR372C	URET_01971
YDR243C	URET_02508
YCR002C	URET_05710
YGL203C	URET_05722
YOL124C	URET_05369
YER141W	URET_01235
YLR056W	URET_03145
YML063W	URET_04052
YLR441C	URET_04052
YJR076C	URET_03687
YDR452W	URET_05880
YNL139C	URET_04310
YMR145C	URET_03337
YDL085W	URET_03337
YML120C	URET_03337
YBR020W	URET_07362
YDR009W	URET_07362
YDR044W	URET_03208
YOR067C	URET_04868
YDL238C	URET_02523
YAR007C	URET_05682
YIL095W	URET_02051
YNL020C	URET_02051
YER015W	URET_04081
YKL213C	URET_03660
YLR005W	URET_04075
YNL138W	URET_03636
YFR048W	URET_00597
YLL029W	URET_04204
YIL103W	URET_06411
YCR034W	URET_03944
YJL196C	URET_03944
YFL050C	URET_04148
YOL130W	URET_04148
YBR003W	URET_00522
YPL266W	URET_00935
YDR335W	URET_07598
YDL147W	URET_00508
YGL144C	URET_02563
YDL109C	URET_02563
YBR055C	URET_00934
YBR287W	URET_02873
YOR346W	URET_01028
YKR048C	URET_04040
YDL100C	URET_07455
YNL006W	URET_05786
YML093W	URET_06560
YKL027W	URET_03700
YHR003C	URET_03700
YER005W	URET_00676
YOL140W	URET_06414
YDL210W	URET_00984
YHR002W	URET_04865
YCR028C	URET_07875
YJR049C	URET_00262
YEL041W	URET_00262
YGL202W	URET_01826
YBR296C	URET_07894
YNL288W	URET_05823
YDR531W	URET_00409
YLR186W	URET_00534
YGR175C	URET_04240
YER107C	URET_05729
YLR383W	URET_06981
YFR014C	URET_01830
YOL016C	URET_01830
YHL003C	URET_04929
YKL008C	URET_04929
YGR060W	URET_07066	URET_02575
YGR086C	URET_02326
YPL004C	URET_02326
YDR301W	URET_01480
YMR092C	URET_00932
YGL097W	URET_02581
YCL040W	URET_04499	URET_06287
YDR516C	URET_04499	URET_06287
YMR079W	URET_06881
YKL091C	URET_06881
YNL178W	URET_02033
YOL062C	URET_04227
YBR199W	URET_03946
YMR166C	URET_06387
YJR051W	URET_02695
YEL047C	URET_02695
YPR125W	URET_07683
YFL055W	URET_00985
YGR144W	URET_01058
YGR159C	URET_01417
YDR325W	URET_03979
YOR157C	URET_01018
YOR005C	URET_05063
YLR103C	URET_07150
YDL036C	URET_04808
YOL066C	URET_04808
YIR034C	URET_00224
YGR267C	URET_03910
YOR090C	URET_01943
YKL022C	URET_03951
YGL141W	URET_06558
YEL064C	URET_05571
YFL009W	URET_05403
YGR012W	URET_01551
YJL080C	URET_01167
YLR075W	URET_00978
YEL050C	URET_05373
YIL116W	URET_07190
YOR273C	URET_05580
YGR214W	URET_07299
YLR048W	URET_07299
YBR087W	URET_06394
YLR310C	URET_04800
YOL145C	URET_04156
YGL116W	URET_07105
YJL088W	URET_06794
YDL246C	URET_07581
YJR159W	URET_07581
YLR070C	URET_07581
YHR194W	URET_07831
YJR139C	URET_07422
YPL220W	URET_05860
YGL135W	URET_05860
YGR056W	URET_06971
YLR357W	URET_06971
YNL271C	URET_03109
YOR222W	URET_03479
YPL134C	URET_03479
YIR028W	URET_06009
YBR021W	URET_06009
YBL042C	URET_06009
YLR248W	URET_01726
YGL158W	URET_01726
YEL022W	URET_05245
YJR031C	URET_05245
YEL040W	URET_01767
YGR135W	URET_01263
YIR004W	URET_02388
YPR110C	URET_01833
YNL075W	URET_03649
YPL145C	URET_07410
YOR237W	URET_07410
YHR024C	URET_03324
YBR180W	URET_00549
YJR131W	URET_07868
YJR130C	URET_06985
YML082W	URET_06985
YLL058W	URET_06985
YBR192W	URET_00435
YMR272C	URET_02856
YBR081C	URET_07487
YMR116C	URET_05165
YLR229C	URET_00754
YGL115W	URET_05026
YAL025C	URET_03547
YDR226W	URET_03201
YGL112C	URET_03864
YPL125W	URET_01802
YFL045C	URET_07848
YGR028W	URET_02667
YKL004W	URET_01994
YDL040C	URET_05345
YGR083C	URET_05021
YPL104W	URET_02730
YDR245W	URET_01360
YPR167C	URET_00499
YML080W	URET_02911
YNL313C	URET_06249
YEL020C	URET_01556
YDR324C	URET_02346
YJR152W	URET_00823
YDL167C	URET_03978
YJR095W	URET_04885
YLR212C	URET_04467
YOR091W	URET_04706
YKL045W	URET_06706
YML086C	URET_07129
YHR114W	URET_00284
YNL297C	URET_05359
YPL140C	URET_02065
YOR231W	URET_02065
YBR159W	URET_02440
YGL065C	URET_04663
YER006W	URET_03405
YHR202W	URET_02547
YPL222W	URET_03188
YLR319C	URET_05799
YOR119C	URET_06356
YGL076C	URET_02209
YPL198W	URET_02209
YNL029C	URET_05054
YIL085C	URET_05054
YJR123W	URET_07136
YDR415C	URET_03719	URET_05217	URET_02643
YBR161W	URET_03030
YPL057C	URET_03030
YPL090C	URET_05113
YBR181C	URET_05113
YAR015W	URET_00459
YCR068W	URET_01578
YLR399C	URET_05135
YDL070W	URET_05135
YBL037W	URET_02636
YBR227C	URET_04107
YIL022W	URET_03457
YOL038W	URET_03987
YEL051W	URET_05247
YPR097W	URET_01398
YPR029C	URET_02085
YOR243C	URET_02929
YFR010W	URET_04485
YMR203W	URET_03137
YNL207W	URET_05225
YDR364C	URET_02293
YHR070W	URET_01396
YHR005C	URET_03656
YOR141C	URET_01588
YER021W	URET_00523
YPR165W	URET_01930
YHR112C	URET_06896
YER093C	URET_01591
YKR080W	URET_01565
YHR009C	URET_03539
YNL256W	URET_02157
YJL091C	URET_07119
YJL001W	URET_07715
YBL033C	URET_04454
YMR110C	URET_00562
YDR019C	URET_05931
YDR211W	URET_05446
YPR108W	URET_01198
YGL078C	URET_05684
YDR142C	URET_07154
YIL021W	URET_06452
YOR132W	URET_04312
YPL152W	URET_04549
YOR124C	URET_05483
YPR118W	URET_06999
YGL084C	URET_01003
YPL189W	URET_01003
YIR008C	URET_06187
YMR215W	URET_04717
YHR104W	URET_06636
YCR009C	URET_04169
YLL019C	URET_02935
YOR209C	URET_02362
YOR001W	URET_06879
YOR061W	URET_01537
YIL035C	URET_01537
YHR018C	URET_01298
YKR017C	URET_05445
YER055C	URET_07741
YER119C	URET_03758
YBL089W	URET_03758
YER102W	URET_06571
YBL072C	URET_06571
YLL045C	URET_05405
YHL033C	URET_05405
YOR316C	URET_07703
YMR243C	URET_07703
YOR070C	URET_00936
YOR184W	URET_03118
YDL108W	URET_07806
YGR162W	URET_02176
YGL049C	URET_02176
YIL133C	URET_02044
YNL069C	URET_02044
YHR132C	URET_00780
YDR049W	URET_04212
YML004C	URET_01175
YHR128W	URET_04049
YBL097W	URET_07789
YJR036C	URET_06604
YIL108W	URET_07478
YCL038C	URET_00924
YJR105W	URET_04340
YER126C	URET_07698
YNL274C	URET_05328
YBR241C	URET_00176
YGL104C	URET_00176
YER098W	URET_00623
YBL067C	URET_00623
YGR010W	URET_01169
YLR328W	URET_01169
YML074C	URET_01027
YLR449W	URET_01027
YLR351C	URET_05380
YFR047C	URET_06953
YDR069C	URET_01158
YER144C	URET_01158
YKR018C	URET_03416
YJL082W	URET_03416
YFR051C	URET_02864
YAL002W	URET_06690
YKL139W	URET_03907
YCL009C	URET_06791
YNL191W	URET_03358
YOR181W	URET_04519
YOL033W	URET_04815
YCL043C	URET_05680
YDR518W	URET_05680
YJL112W	URET_04671
YKR036C	URET_04671
YLR206W	URET_05407
YDL161W	URET_05407
YEL055C	URET_01078
YGR054W	URET_00529
YJR002W	URET_00920
YJL062W	URET_03163
YPL183C	URET_02324
YDL097C	URET_07311
YPL088W	URET_05730
YOR306C	URET_06398	URET_01722	URET_07891
YOL119C	URET_06398	URET_01722	URET_07891
YDR403W	URET_00551
YDL132W	URET_04430
YNL317W	URET_00817
YNL169C	URET_02848
YMR100W	URET_05043
YDL192W	URET_05863
YDL137W	URET_05863
YFL030W	URET_05778
YNL280C	URET_05336
YDL056W	URET_00183
YJR078W	URET_00231
YMR214W	URET_00828
YFR037C	URET_06366
YNL007C	URET_04376
YHR066W	URET_07323
YDR312W	URET_07323
YER094C	URET_04784
YPR201W	URET_06602
YNL083W	URET_00367
YPL209C	URET_00906
YHR204W	URET_02101
YBR234C	URET_07839
YKL221W	URET_05805
YOL049W	URET_04364
YJL115W	URET_07491
YBR274W	URET_05390
YOR145C	URET_07832
YLR286C	URET_00414
YDR050C	URET_04952
YFR021W	URET_05219
YLR148W	URET_04349
YOR262W	URET_04625
YGR047C	URET_06653
YIR023W	URET_07699
YKL174C	URET_03600	URET_00416
YBL061C	URET_02711
YHL010C	URET_00591
YCR047C	URET_07829
YDR392W	URET_07191
YKL081W	URET_03068
YPL048W	URET_03068
YEL046C	URET_01734
YJR070C	URET_00729
YGL171W	URET_02894
YPR144C	URET_01574
YLR216C	URET_06160
YMR318C	URET_02137
YCR105W	URET_02137
YJL020C	URET_01605
YMR226C	URET_00649
YLR336C	URET_06149
YIL105C	URET_05481
YNL047C	URET_05481
YOR154W	URET_04346
YAL042W	URET_06668
YDR032C	URET_06758
YDL017W	URET_06975
YPR022C	URET_02425
YML104C	URET_05732
YPR132W	URET_05775
YGR118W	URET_05775
YCR098C	URET_01199
YBR286W	URET_07651
YPL172C	URET_02775
YOR212W	URET_05045
YNL231C	URET_05025
YNL264C	URET_05025
YIL083C	URET_00402
YGR189C	URET_01044
YJL036W	URET_00626
YPL029W	URET_00719
YLR114C	URET_04431
YML001W	URET_05058
YPL155C	URET_07813
YDR297W	URET_02944
YKL172W	URET_05039
YEL056W	URET_03911
YKR079C	URET_02907
YLR116W	URET_07512
YMR247C	URET_07204
YBR008C	URET_00916	URET_06501
YNL121C	URET_06124
YHR117W	URET_06124
YHR142W	URET_03342
YBR039W	URET_06695
YGR246C	URET_07256
YPR137W	URET_04778
YPR011C	URET_05664
YMR047C	URET_05079
YKL068W	URET_05079
YLL010C	URET_06634
YLR019W	URET_06634
YPR119W	URET_05372
YGR108W	URET_05372
YBR162C	URET_01476
YPR041W	URET_00762
YDL201W	URET_05807
YPR178W	URET_01519
YMR176W	URET_03885
YGL169W	URET_00973
YPR091C	URET_00457
YKL059C	URET_05672
YJL187C	URET_00889
YPR004C	URET_06368
YJR144W	URET_02181
YOL064C	URET_01249
YJR072C	URET_05330
YGR238C	URET_05513
YHR158C	URET_05513
YJL133W	URET_05444
YKR052C	URET_05444
YER087W	URET_05936
YGL205W	URET_05801	URET_06826
YOR033C	URET_06195
YDR263C	URET_06195
YHR190W	URET_04164
YOR334W	URET_04518
YPR048W	URET_04300
YBL098W	URET_02310
YGR163W	URET_02904
YKR066C	URET_02458
YOR006C	URET_01957
YLR088W	URET_05422
YKL029C	URET_00830
YHR111W	URET_06025
YNL011C	URET_04992
YLR167W	URET_07465
YDR326C	URET_04253
YHR080C	URET_04253
YOR127W	URET_03628
YDR379W	URET_03628
YJL109C	URET_03496
YJL053W	URET_05357
YCR026C	URET_01377
YEL016C	URET_01377
YOR149C	URET_04185
YCR023C	URET_01653	URET_07160
YMR237W	URET_07262
YOR299W	URET_07262
YBR164C	URET_01587
YLR361C	URET_00608
YJL207C	URET_03523
YDL153C	URET_05894
YER148W	URET_07344
YMR093W	URET_06144
YEL024W	URET_00690
YBL041W	URET_07833
YJL204C	URET_06037
YOR362C	URET_07824
YKR076W	URET_00366
YMR251W	URET_00366
YGR154C	URET_00366
YNL308C	URET_02010
YDR182W	URET_07702
YER053C	URET_07620
YLR380W	URET_05417
YER060W-A	URET_06450
YER056C	URET_06450
YER060W	URET_06450
YDR025W	URET_02328
YBR048W	URET_02328
YDR287W	URET_02561
YHR046C	URET_02561
YBL064C	URET_02783
YNL048W	URET_01941
YAR003W	URET_07096
YNR006W	URET_01157
YGR220C	URET_05653
YDL141W	URET_02182
YDL086W	URET_03246
YDR017C	URET_04657
YCR024C	URET_06849
YDR242W	URET_07874	URET_04636	URET_06821	URET_01385
YGL241W	URET_00375
YDR496C	URET_03414
YLR420W	URET_02353
YDR416W	URET_05246
YER156C	URET_05726
YKL179C	URET_07052
YKR042W	URET_06372
YJL116C	URET_06372
YIL123W	URET_06372
YNL066W	URET_06372
YNL031C	URET_07214
YBR010W	URET_07214
YEL021W	URET_00820
YIL043C	URET_06353
YKL001C	URET_05930
YPR175W	URET_05675
YPL218W	URET_06646
YGR260W	URET_05849	URET_01328	URET_04383	URET_01850	URET_06362	URET_01226	URET_01436	URET_04307
YBR260C	URET_00465
YGR261C	URET_05184
YML065W	URET_03390
YLR442C	URET_03390
YOL002C	URET_07374
YDR492W	URET_07374
YDR204W	URET_00480
YFL005W	URET_02573
YMR235C	URET_01420
YNL273W	URET_02629
YGL143C	URET_06978
YNR041C	URET_05656
YGL179C	URET_01937
YKL002W	URET_04941
YLR330W	URET_04522
YLR403W	URET_07103
YML121W	URET_03783
YGL103W	URET_06966
YGR216C	URET_06876
YIL121W	URET_01603
YIL120W	URET_01603
YNL065W	URET_01603
YBR239C	URET_00958
YLR143W	URET_02463
YNL290W	URET_04010
YPL227C	URET_04390
YPL211W	URET_04896
YNL219C	URET_07209
YNR015W	URET_07652
YDR339C	URET_02570
YHR086W	URET_02108
YGR171C	URET_04738
YLR055C	URET_03751
YPR072W	URET_06158
YBL104C	URET_02002
YDL119C	URET_05815
YHR008C	URET_05308
YGR282C	URET_05884
YDL101C	URET_07803
YMR143W	URET_01593
YDL083C	URET_01593
YER162C	URET_01297
YPL242C	URET_01715
YHR206W	URET_05447
YNL237W	URET_04387
YEL023C	URET_00418	URET_00167
YDR368W	URET_01614
YOR120W	URET_01614
YKL039W	URET_04971
YHL017W	URET_04971
YMR208W	URET_04741
YOR272W	URET_04764
YNL257C	URET_02011
YHR155W	URET_02011
YPL224C	URET_01889
YMR177W	URET_01889
YJL068C	URET_01886
YPL247C	URET_02780
YPR135W	URET_03229
YNL221C	URET_04500
YGR149W	URET_07679
YML026C	URET_03021
YDR450W	URET_03021
YMR102C	URET_04962
YKL121W	URET_04962
YKL217W	URET_01993
YBR291C	URET_06979
YKL150W	URET_06619
YCL024W	URET_04494
YDR507C	URET_04494
YKL101W	URET_04494
YLR262C	URET_00345
YMR314W	URET_03050
YPL169C	URET_06667
YOR171C	URET_05912
YLR260W	URET_05912
YDL159W	URET_00564
YHL002W	URET_01165
YJL069C	URET_00947
YHR200W	URET_01391
YDR228C	URET_03204
YDL117W	URET_03887
YER168C	URET_04853
YLR209C	URET_03170
YKL013C	URET_04486
YNL090W	URET_07366
YJR125C	URET_01713
YDR092W	URET_04482
YAL003W	URET_05891
YJR047C	URET_06553
YEL034W	URET_06553
YJL127C	URET_01956
YPL117C	URET_00325
YML014W	URET_03197
YLR299W	URET_04535
YPL111W	URET_07442
YBR042C	URET_04157
YDR018C	URET_04157
YNL067W	URET_05736
YGL147C	URET_05736
YKL025C	URET_02824
YKL190W	URET_03064
YML102W	URET_02333
YDR376W	URET_06424
YJL039C	URET_04999
YNL202W	URET_04269
YNL022C	URET_05049
YPR058W	URET_01976
YBR104W	URET_01976
YDR214W	URET_05279
YGR207C	URET_04299
YJR104C	URET_03766
YMR023C	URET_03113
YOR100C	URET_02967
YDL236W	URET_07670
YFL001W	URET_07301
YPR086W	URET_07398
YDR264C	URET_00914
YOR034C	URET_00914
YNR019W	URET_02086
YCR048W	URET_02086
YOL123W	URET_00938
YGR085C	URET_04745
YPR102C	URET_04745
YBL035C	URET_05024
YCR061W	URET_05420
YLR427W	URET_03242
YPR047W	URET_06445
YNL055C	URET_05562
YIL114C	URET_05562
YJL128C	URET_02872
YGL059W	URET_03898
YOL052C	URET_03865
YPL030W	URET_05965
YPR157W	URET_00926
YGR141W	URET_00926
YDR280W	URET_00776
YML130C	URET_01545
YBR154C	URET_07175
YPR180W	URET_04385
YKL073W	URET_07090
YBR191W	URET_00434
YPL079W	URET_00434
YCR031C	URET_01595
YJL191W	URET_01595
YJR024C	URET_00618
YKL191W	URET_02279
YBR133C	URET_05212
YPL015C	URET_00949
YMR001C	URET_02715
YKL092C	URET_05466
YOL077C	URET_04120
YJL143W	URET_06191
YOR275C	URET_05606
YKL024C	URET_07786
YPL237W	URET_07608
YBR026C	URET_02545
YGL216W	URET_05020
YLR348C	URET_06444
YLR133W	URET_02881
YDR147W	URET_02881
YGL038C	URET_03690
YDR346C	URET_05235
YIL047C	URET_03770
YKR092C	URET_06577
YOR089C	URET_07522
YDL226C	URET_04314
YER152C	URET_07038
YLR291C	URET_05776
YHR123W	URET_00513
YNL130C	URET_00513
YBR293W	URET_00668
YIL153W	URET_01294
YBL047C	URET_04084
YHR069C	URET_06926
YPL132W	URET_06395
YNR055C	URET_02770	URET_03617	URET_00421
YLR166C	URET_01423
YBR088C	URET_06643
YKR070W	URET_04575
YGR284C	URET_05855
YLR045C	URET_05406
YGR046W	URET_07189
YJL190C	URET_02845
YLR367W	URET_02845
YOL120C	URET_05667
YNL301C	URET_05667
YKL180W	URET_07051
YJL177W	URET_07051
YGR187C	URET_02559
YNL227C	URET_07818
YIL006W	URET_05546
YEL006W	URET_05546
YMR078C	URET_06367
YMR088C	URET_01120	URET_02830	URET_02308
YDR155C	URET_04763
YML078W	URET_04763
YGR038W	URET_05157
YLR350W	URET_05157
YDR407C	URET_03056
YKR081C	URET_01534
YKR068C	URET_02105
YOR039W	URET_03450
YNR007C	URET_04393
YPL123C	URET_06570
YMR113W	URET_05543
YKL132C	URET_05543
YFL016C	URET_02410
YLR130C	URET_02358
YPR105C	URET_00950
YKL067W	URET_03878
YPR066W	URET_01834
YGL083W	URET_05629
YGR278W	URET_06741
YLR208W	URET_05643
YOR351C	URET_04214
YLR014C	URET_07163
YER151C	URET_03243
YKL012W	URET_03423
YGL019W	URET_05633
YDR330W	URET_07763
YMR034C	URET_04887
YER031C	URET_04118
YGL210W	URET_04118
YOR312C	URET_06620
YMR242C	URET_06620
YDR386W	URET_07258
YGR279C	URET_05470
YMR305C	URET_05470
YDR225W	URET_06993
YBL003C	URET_06993
YMR053C	URET_06625
YKL072W	URET_06625
YAL058W	URET_00619
YDR168W	URET_03288
YIL039W	URET_01739
YFR005C	URET_04776
YMR223W	URET_05419
YOL137W	URET_05218
YPR176C	URET_07737
YDL052C	URET_00795
YHL023C	URET_03465
YPL084W	URET_02411
YGL130W	URET_00757
YIL145C	URET_00673
YER143W	URET_02444
YDR054C	URET_03756
YDL205C	URET_05228
YMR004W	URET_04915
YPR060C	URET_04673
YOR254C	URET_07125
YCR094W	URET_03176
YNR048W	URET_03176
YNL323W	URET_03176
YER114C	URET_01740
YBL085W	URET_01740
YDR400W	URET_02020
YHR148W	URET_00825
YMR178W	URET_00653
YOR069W	URET_00617
YMR221C	URET_01682
YIL067C	URET_03926
YHR088W	URET_04162
YOR007C	URET_03458
YOR245C	URET_07811
YBR082C	URET_00536
YDR059C	URET_00536
YKL196C	URET_02806
YDL064W	URET_05560
YDR454C	URET_05709
YGL124C	URET_01006
YDR061W	URET_04714
YLL006W	URET_03083
YMR022W	URET_03793
YER157W	URET_07497
YMR155W	URET_06514
YDR465C	URET_00965
YCR077C	URET_00711
YGR009C	URET_01839
YJL121C	URET_01334
YDR002W	URET_05052
YDL156W	URET_05464
YER170W	URET_06705
YMR240C	URET_04061
YMR027W	URET_04371
YNR035C	URET_06771
YBR189W	URET_00433
YPL081W	URET_00433
YCR010C	URET_02338
YNR002C	URET_02338
YDR371W	URET_06375	URET_03042
YMR253C	URET_05764
YPL264C	URET_05764
YOR096W	URET_07526
YNL096C	URET_07526
YDR323C	URET_00219
YNL181W	URET_00715
YPL195W	URET_07814
YJR133W	URET_02615
YDR399W	URET_02615
YGR255C	URET_00625
YMR140W	URET_01656
YDR484W	URET_06554
YPL096W	URET_02343
YJL126W	URET_05803
YKL193C	URET_06635
YIL144W	URET_07350
YLR172C	URET_07192
YER100W	URET_02599
YGR223C	URET_03686
YJL125C	URET_03787
YPL236C	URET_01529
YMR260C	URET_04520
YKR105C	URET_03377	URET_07847
YCL069W	URET_03377	URET_07847
YGR224W	URET_03377	URET_07847
YDR224C	URET_06992
YBL002W	URET_06992
YAL039C	URET_02601
YGL028C	URET_02702
YMR220W	URET_00705
YMR041C	URET_01622
YNL137C	URET_03262
YDL206W	URET_07791
YNL062C	URET_04014
YDR533C	URET_07480
YPL280W	URET_07480
YOR391C	URET_07480
YMR322C	URET_07480
YLR268W	URET_03534
YDR471W	URET_07316
YHR010W	URET_07316
YPL141C	URET_07853
YOR233W	URET_07853
YFL028C	URET_03135
YJR096W	URET_01796
YDR177W	URET_04261
YMR200W	URET_02428
YIR029W	URET_07247
YLR121C	URET_03123
YLR120C	URET_03123
YDR144C	URET_03123
YIL015W	URET_03123
YIR039C	URET_03123
YBR244W	URET_04582
YIR037W	URET_04582
YIL131C	URET_07540
YNL068C	URET_07540
YGR276C	URET_01353
YDR191W	URET_03407
YPR082C	URET_03384
YHR075C	URET_06751
YOR339C	URET_05389
YMR055C	URET_06733
YBL055C	URET_05574
YGL087C	URET_05360
YPL078C	URET_01575
YNL175C	URET_06932
YLR057W	URET_04850	URET_05468	URET_04973
YOR018W	URET_01177
YFR022W	URET_01177
YGL001C	URET_01388
YDR036C	URET_05014
YKL034W	URET_03363
YOR281C	URET_05506
YNL030W	URET_06332	URET_07213
YBR009C	URET_06332	URET_07213
YEL012W	URET_01130
YDR487C	URET_05391
YKR026C	URET_05182
YOR311C	URET_07293
YNL335W	URET_00892
YFL061W	URET_00892
YGL246C	URET_03133
YIL099W	URET_05278
YER174C	URET_01343
YDR098C	URET_01343
YGL064C	URET_00805
YIL030C	URET_00791
YDR440W	URET_05056
YOR130C	URET_01433
YDR421W	URET_04936	URET_04726	URET_07144
YDR447C	URET_01607
YML024W	URET_01607
YMR142C	URET_02622
YDL082W	URET_02622
YBR187W	URET_00425
YGR257C	URET_00993
YBR155W	URET_03011
YJR142W	URET_00665
YDL124W	URET_03187
YAR002C-A	URET_01913
YGL002W	URET_01913
YGR003W	URET_01074	URET_05000
YML034W	URET_01032
YDR458C	URET_01032
YPL128C	URET_05200
YPL115C	URET_07830
YPR198W	URET_02296	URET_00610	URET_07626	URET_03087	URET_02712
YER075C	URET_02588
YLR084C	URET_01856
YOR251C	URET_02377
YPL085W	URET_03554
YNL240C	URET_05349
YBR015C	URET_03075	URET_01670	URET_03289
YJL186W	URET_03075	URET_01670	URET_03289
YDR247W	URET_07377
YPL026C	URET_07377
YDR311W	URET_05319
YIL068C	URET_05141
YMR259C	URET_06235
YER117W	URET_01738
YBL087C	URET_01738
YMR201C	URET_04020
YDR164C	URET_00717
YGL105W	URET_00381
YDR027C	URET_03959
YLR191W	URET_01544
YJR008W	URET_02341
YDL154W	URET_05893
YOL139C	URET_02367
YNL072W	URET_03194
YGL244W	URET_06137
YPL122C	URET_02632
YKL018W	URET_04969
YMR296C	URET_05462
YJL134W	URET_00337
YKR053C	URET_00337
YDR117C	URET_03610
YPR128C	URET_06703
YIR035C	URET_02537
YIR036C	URET_02537
YBR176W	URET_01133
YBR200W	URET_02649
YJL002C	URET_00963
YML060W	URET_01863
YKL080W	URET_05929
YNL003C	URET_05239
YPL129W	URET_05051
YIL023C	URET_00246
YBL051C	URET_04006
YKL207W	URET_01567
YNL010W	URET_01168
YOR296W	URET_02094
YPL051W	URET_02954
YNL201C	URET_04235
YNL004W	URET_05480
YOR101W	URET_00882
YNL098C	URET_00882
YDL087C	URET_01267
YGL054C	URET_02292
YJL041W	URET_01746
YLR309C	URET_02798
YNL251C	URET_04091
YNL168C	URET_07693
YBR061C	URET_01258
YGL142C	URET_02254
YBL040C	URET_04064
YDL030W	URET_03966
YBR276C	URET_05221
YJL055W	URET_03051
YDR449C	URET_06872
YLR002C	URET_04895
YOR056C	URET_03801
YOL012C	URET_04002
YPL188W	URET_04158
YPL059W	URET_05658
YDR104C	URET_00195
YKL151C	URET_01498
YBL080C	URET_07441
YER023W	URET_06322
YLR026C	URET_06100
YOL151W	URET_06891
YDR541C	URET_06891
YGL157W	URET_06891
YGL039W	URET_06891
YJR127C	URET_04917
YML081W	URET_04917
YDR429C	URET_02154
YDR328C	URET_04186
YGR091W	URET_03428
YEL027W	URET_04557
YMR038C	URET_02189
YJR100C	URET_03796
YMR276W	URET_03499
YNR052C	URET_04257
YLR207W	URET_07100
YPL016W	URET_07450
YOR226C	URET_05669
YPL135W	URET_05669
YAL022C	URET_03286
YBR289W	URET_04869
YOL040C	URET_01495
YPL097W	URET_02740
YPR045C	URET_02650
YIL069C	URET_02115
YER074W	URET_02115
YBL078C	URET_03209
YBR106W	URET_04001
YOL041C	URET_01508
YMR125W	URET_03140
YGR225W	URET_05133
YDR425W	URET_06238
YJL031C	URET_05132
YPR127W	URET_02949
YJL029C	URET_06666
YKL040C	URET_06592
YPR107C	URET_06760
YER131W	URET_01952
YGL189C	URET_01952
YBL036C	URET_02637
YNL084C	URET_04427
YKL009W	URET_04954
YGL086W	URET_07228
YKL218C	URET_06108
YBL058W	URET_03868
YDR257C	URET_03062
YLR215C	URET_03518
YMR210W	URET_03057
YCR044C	URET_07326
YNL292W	URET_05038
[truncated: 1,010 more rows]
[truncated: 4 more columns]
