# Supplementary material for: Evolutionary Conservation and Diversification of Puf RNA Binding Proteins and Their mRNA Targets
Source: PLoS Biol. 2015 Nov 20;13(11):e1002307. doi: 10.1371/journal.pbio.1002307 (PMC4654594; doi:10.1371/journal.pbio.1002307)
Supplement: S4 Dataset — (ZIP) [file pbio.1002307.s004.zip › S.cerevisiae.fa_V.albo-atrum.fa.txt]

YJL130C	VDBG_00866T0
YHR099W	VDBG_04122T0
YKL203C	VDBG_09650T0
YJR066W	VDBG_09650T0
YLR106C	VDBG_08690T0
YKL182W	VDBG_01018T0
YNR016C	VDBG_02755T0
YMR207C	VDBG_02755T0
YNL262W	VDBG_03087T0
YDL140C	VDBG_07406T0
YGL206C	VDBG_05048T0
YLL040C	VDBG_08970T0
YPL231W	VDBG_01020T0
YER172C	VDBG_04647T0
YOR151C	VDBG_04315T0
YOR116C	VDBG_07035T0
YKR054C	VDBG_00910T0
YGL195W	VDBG_07051T0
YBR208C	VDBG_05273T0
YPL082C	VDBG_08898T0
YBR218C	VDBG_05024T0
YGL062W	VDBG_05024T0
YDR127W	VDBG_03429T0
YER166W	VDBG_01788T0
YDR093W	VDBG_01788T0
YKL215C	VDBG_00567T0
YDR135C	VDBG_08726T0
YGL008C	VDBG_03037T0
YPL036W	VDBG_03037T0
YOR207C	VDBG_05325T0
YPR010C	VDBG_05873T0
YOR341W	VDBG_03424T0
YNL132W	VDBG_07347T0
YEL031W	VDBG_08588T0
YOR326W	VDBG_00014T0
YAL029C	VDBG_00014T0
YAL026C	VDBG_08912T0
YOR153W	VDBG_01236T0	VDBG_05923T0
YDR406W	VDBG_01236T0	VDBG_05923T0
YOR328W	VDBG_01236T0	VDBG_05923T0
YMR109W	VDBG_07170T0
YKL129C	VDBG_07170T0
YOR133W	VDBG_00851T0
YDR385W	VDBG_00851T0
YER070W	VDBG_01511T0
YIL066C	VDBG_01511T0
YNL014W	VDBG_08466T0
YLR249W	VDBG_08466T0
YKL210W	VDBG_00811T0
YBL076C	VDBG_00378T0
YIL125W	VDBG_03409T0
YDL102W	VDBG_00052T0
YBR023C	VDBG_05981T0
YJL050W	VDBG_05820T0
YMR196W	VDBG_07155T0
YPR160W	VDBG_04397T0
YBR115C	VDBG_05463T0
YER171W	VDBG_03422T0
YIL126W	VDBG_08887T0
YDL126C	VDBG_10217T0
YLL048C	VDBG_06544T0
YHL035C	VDBG_06544T0
YLR304C	VDBG_07434T0
YLR305C	VDBG_05143T0
YFR031C	VDBG_01036T0
YGL120C	VDBG_01550T0
YGR094W	VDBG_07431T0
YAL005C	VDBG_05260T0
YLL024C	VDBG_05260T0
YER103W	VDBG_05260T0
YBL075C	VDBG_05260T0
YGR218W	VDBG_03392T0
YGR061C	VDBG_00120T0
YNL088W	VDBG_00992T0
YLR398C	VDBG_01916T0
YER125W	VDBG_00464T0
YMR288W	VDBG_04723T0
YPL217C	VDBG_00772T0
YIL129C	VDBG_08300T0
YGR204W	VDBG_04290T0
YBR084W	VDBG_04290T0
YIL048W	VDBG_00115T0
YGL173C	VDBG_04160T0
YPL160W	VDBG_05726T0
YER013W	VDBG_01276T0
YMR229C	VDBG_10200T0
YLR069C	VDBG_03890T0
YGL009C	VDBG_00954T0
YJL034W	VDBG_07946T0
YJL200C	VDBG_00671T0
YMR080C	VDBG_00662T0
YPL240C	VDBG_09407T0
YMR186W	VDBG_09407T0
YPL167C	VDBG_01980T0
YDR170C	VDBG_08501T0
YPL086C	VDBG_09518T0
YGL022W	VDBG_06073T0
YLR410W	VDBG_08246T0
YKL148C	VDBG_04666T0
YJL045W	VDBG_04666T0
YOL021C	VDBG_04433T0
YHR023W	VDBG_01652T0
YFR015C	VDBG_04164T0
YLR258W	VDBG_04164T0
YDR038C	VDBG_02955T0	VDBG_06477T0
YDR039C	VDBG_02955T0	VDBG_06477T0
YDR040C	VDBG_02955T0	VDBG_06477T0
YJR045C	VDBG_00829T0
YEL030W	VDBG_00829T0
YGL167C	VDBG_04546T0
YNL163C	VDBG_06938T0
YFR019W	VDBG_03867T0
YML059C	VDBG_08240T0
YDR097C	VDBG_03965T0
YGL137W	VDBG_01172T0
YLL026W	VDBG_06762T0
YKR001C	VDBG_04054T0
YLL001W	VDBG_05841T0
YCR011C	VDBG_03879T0
YER036C	VDBG_09473T0
YHR027C	VDBG_08295T0
YDR291W	VDBG_00767T0
YKL104C	VDBG_04730T0
YBL105C	VDBG_03477T0
YFR009W	VDBG_08182T0
YKR031C	VDBG_01724T0
YER164W	VDBG_04442T0
YGL163C	VDBG_07456T0
YPR019W	VDBG_04551T0
YBR235W	VDBG_00136T0
YBR121C	VDBG_06790T0
YML035C	VDBG_05096T0
YGL156W	VDBG_05345T0	VDBG_04757T0
YLR259C	VDBG_05208T0
YOL090W	VDBG_03348T0
YIL078W	VDBG_09711T0
YPR181C	VDBG_09322T0
YDL145C	VDBG_07458T0
YOR270C	VDBG_05276T0
YKR086W	VDBG_06085T0
YNL102W	VDBG_07009T0
YHR186C	VDBG_01748T0
YBL099W	VDBG_05020T0
YEL011W	VDBG_03406T0
YBR202W	VDBG_04696T0
YLR274W	VDBG_00239T0
YBR038W	VDBG_08367T0
YJR035W	VDBG_06908T0
YOL075C	VDBG_03459T0
YBR196C	VDBG_01174T0
YMR128W	VDBG_00082T0
YCR017C	VDBG_03437T0
YGL006W	VDBG_05618T0	VDBG_02412T0	VDBG_09159T0	VDBG_08143T0
YBL023C	VDBG_04264T0
YGR240C	VDBG_01664T0
YMR205C	VDBG_01664T0
YEL032W	VDBG_04326T0
YBL022C	VDBG_04401T0
YLR189C	VDBG_09807T0
YOR330C	VDBG_06836T0
YDR457W	VDBG_05258T0
YJL111W	VDBG_03089T0
YPR074C	VDBG_00638T0
YBR117C	VDBG_00638T0
YGR124W	VDBG_00657T0
YPR145W	VDBG_00657T0
YPL226W	VDBG_02248T0
YKL157W	VDBG_05866T0
YHR047C	VDBG_05866T0
YDR430C	VDBG_04038T0
YLR450W	VDBG_09884T0
YML075C	VDBG_09884T0
YJR064W	VDBG_07948T0
YGR281W	VDBG_07571T0	VDBG_04148T0
YGL207W	VDBG_00343T0
YDR258C	VDBG_04825T0
YDR238C	VDBG_01420T0
YMR162C	VDBG_06533T0
YGL026C	VDBG_04023T0
YDR037W	VDBG_08043T0
YBL004W	VDBG_05033T0
YMR290C	VDBG_04015T0
YNL209W	VDBG_03874T0
YDL229W	VDBG_03874T0
YHR074W	VDBG_05871T0
YFL039C	VDBG_00158T0
YKL145W	VDBG_04905T0
YLR272C	VDBG_09812T0
YOL006C	VDBG_04938T0
YMR301C	VDBG_03116T0
YPL093W	VDBG_04380T0
YAL023C	VDBG_03018T0
YOR321W	VDBG_03018T0
YML085C	VDBG_01497T0
YML124C	VDBG_01497T0
YGR116W	VDBG_00334T0
YMR308C	VDBG_07444T0
YLR129W	VDBG_04722T0
YGR270W	VDBG_08876T0
YDR129C	VDBG_07039T0
YAL054C	VDBG_05406T0
YLR153C	VDBG_05406T0
YDL143W	VDBG_04904T0
YAR042W	VDBG_00711T0
YDL019C	VDBG_00711T0
YLR086W	VDBG_03559T0
YMR105C	VDBG_06171T0
YKL127W	VDBG_06171T0
YDR234W	VDBG_00257T0
YDR283C	VDBG_00202T0
YER025W	VDBG_04914T0
YNL192W	VDBG_02113T0
YDR334W	VDBG_02465T0
YDL031W	VDBG_08279T0
YJR121W	VDBG_03404T0
YNR011C	VDBG_00555T0
YLR432W	VDBG_03785T0
YML056C	VDBG_03785T0
YHR216W	VDBG_03785T0
YBR080C	VDBG_05437T0
YBL015W	VDBG_01384T0
YGL234W	VDBG_08642T0
YDR188W	VDBG_03078T0
YHR183W	VDBG_04873T0
YGR256W	VDBG_04873T0
YLR382C	VDBG_00124T0
YOR048C	VDBG_01480T0
YGR264C	VDBG_02545T0
YNL123W	VDBG_01032T0
YNL106C	VDBG_05964T0
YOR109W	VDBG_05964T0
YBR126C	VDBG_03081T0
YOR356W	VDBG_08118T0
YBR114W	VDBG_04033T0
YIL142W	VDBG_02491T0
YOR211C	VDBG_00030T0
YOL004W	VDBG_03738T0
YLR384C	VDBG_05267T0
YNR001C	VDBG_03035T0
YCR005C	VDBG_03035T0
YLR060W	VDBG_08719T0
YJR065C	VDBG_05564T0
YNR013C	VDBG_03051T0
YMR089C	VDBG_00234T0
YER017C	VDBG_00234T0
YPL119C	VDBG_04151T0
YOR204W	VDBG_04151T0
YDL164C	VDBG_08697T0
YNL250W	VDBG_07227T0
YNL287W	VDBG_02098T0
YFL036W	VDBG_01302T0
YDR394W	VDBG_03629T0
YDL007W	VDBG_09515T0
YNL112W	VDBG_06635T0
YJL008C	VDBG_08936T0
YOR335C	VDBG_03704T0
YMR217W	VDBG_05169T0
YLR347C	VDBG_06457T0
YOR168W	VDBG_08469T0
YDL095W	VDBG_01934T0
YDL093W	VDBG_01934T0
YER065C	VDBG_00323T0
YHR164C	VDBG_08137T0
YNL325C	VDBG_08222T0
YDL066W	VDBG_00491T0
YFL018C	VDBG_09693T0
YMR120C	VDBG_04916T0
YLR028C	VDBG_04916T0
YAL048C	VDBG_07979T0
YCR093W	VDBG_09319T0
YDL029W	VDBG_02133T0
YBR295W	VDBG_00961T0
YDR270W	VDBG_03747T0
YFR030W	VDBG_07923T0
YFL034W	VDBG_06098T0
YGL236C	VDBG_08634T0
YOR063W	VDBG_05400T0
YDR341C	VDBG_02734T0
YHR091C	VDBG_02734T0
YDL084W	VDBG_01770T0
YJR143C	VDBG_05989T0
YGL201C	VDBG_08337T0
YML057W	VDBG_00079T0
YLR433C	VDBG_00079T0
YJL012C	VDBG_04544T0
YDR062W	VDBG_07722T0
YNL267W	VDBG_06813T0
YLR371W	VDBG_01669T0
YGR070W	VDBG_01669T0
YMR015C	VDBG_00755T0
YFL033C	VDBG_06063T0
YGR254W	VDBG_05867T0
YHR174W	VDBG_05867T0
YOR393W	VDBG_05867T0
YPL281C	VDBG_05867T0
YMR323W	VDBG_05867T0
YER090W	VDBG_05398T0
YJL074C	VDBG_08897T0
YOR014W	VDBG_04046T0
YMR304W	VDBG_00252T0
YOR374W	VDBG_01542T0
YER073W	VDBG_01542T0
YLR058C	VDBG_07049T0
YNL161W	VDBG_06364T0
YOR187W	VDBG_04229T0
YLR175W	VDBG_00194T0
YGR100W	VDBG_02175T0
YNL104C	VDBG_06142T0
YOR108W	VDBG_06142T0
YIL075C	VDBG_07100T0
YDL160C	VDBG_03510T0
YFL008W	VDBG_09337T0
YPL012W	VDBG_01578T0
YMR189W	VDBG_02257T0
YGR125W	VDBG_04833T0
YIR031C	VDBG_01777T0
YNL117W	VDBG_01777T0
YLR138W	VDBG_07833T0
YJL154C	VDBG_06212T0
YGL238W	VDBG_03375T0
YLR386W	VDBG_09689T0
YDL182W	VDBG_07402T0	VDBG_04044T0
YDL131W	VDBG_07402T0	VDBG_04044T0
YPL023C	VDBG_00123T0
YCR012W	VDBG_01442T0
YHR170W	VDBG_08394T0
YKR059W	VDBG_04747T0
YJL138C	VDBG_04747T0
YEL013W	VDBG_07544T0
YHR020W	VDBG_01188T0
YFL055W	VDBG_01367T0
YBR127C	VDBG_01565T0
YOR027W	VDBG_09948T0
YMR108W	VDBG_01377T0
YHR019C	VDBG_08702T0
YCL054W	VDBG_04206T0
YJL014W	VDBG_03388T0
YGL245W	VDBG_06488T0
YNL238W	VDBG_03817T0
YBR006W	VDBG_07225T0	VDBG_09334T0
YCL017C	VDBG_00339T0
YKL211C	VDBG_06681T0
YOL057W	VDBG_04823T0
YAL038W	VDBG_03977T0
YOR347C	VDBG_03977T0
YLR419W	VDBG_00049T0
YDR456W	VDBG_06862T0
YGL253W	VDBG_04542T0
YFR053C	VDBG_04542T0
YKL029C	VDBG_09981T0
YFR044C	VDBG_00414T0
YCR032W	VDBG_02200T0
YNR050C	VDBG_04207T0
YOR317W	VDBG_07953T0
YMR246W	VDBG_07953T0
YIL009W	VDBG_07953T0
YNR031C	VDBG_04429T0
YCR073C	VDBG_04429T0
YNR053C	VDBG_03881T0
YJR016C	VDBG_07806T0
YPL091W	VDBG_05583T0
YGL099W	VDBG_00186T0
YPR111W	VDBG_01742T0
YGR092W	VDBG_01742T0
YJR033C	VDBG_01484T0
YLL008W	VDBG_02652T0
YFL022C	VDBG_04638T0
YJR138W	VDBG_01085T0
YMR058W	VDBG_09077T0
YHR037W	VDBG_06354T0
YPR088C	VDBG_07579T0
YKR039W	VDBG_06024T0
YGR191W	VDBG_06024T0
YBR294W	VDBG_06009T0	VDBG_05664T0
YLR092W	VDBG_06009T0	VDBG_05664T0
YBR097W	VDBG_00929T0
YOR093C	VDBG_02650T0
YLL031C	VDBG_06869T0
YLR113W	VDBG_04396T0
YGL190C	VDBG_05099T0
YOR259C	VDBG_04729T0
YHR113W	VDBG_02591T0
YDR021W	VDBG_07589T0
YBL017C	VDBG_05986T0
YJL222W	VDBG_05986T0
YIL173W	VDBG_05986T0
YNR065C	VDBG_05986T0
YDL188C	VDBG_00932T0
YDL134C	VDBG_00932T0
YKL165C	VDBG_04342T0
YNL241C	VDBG_04947T0
YHR072W	VDBG_01893T0	VDBG_07639T0
YNL061W	VDBG_05211T0
YLR429W	VDBG_08891T0
YOR310C	VDBG_05443T0
YLR044C	VDBG_09704T0
YLR134W	VDBG_09704T0
YGR087C	VDBG_09704T0
YDL080C	VDBG_09704T0
YHR028C	VDBG_05047T0
YAL036C	VDBG_08771T0
YJL026W	VDBG_06996T0
YNL243W	VDBG_01984T0
YPR024W	VDBG_01528T0
YBR229C	VDBG_07666T0
YKL209C	VDBG_03973T0
YLR032W	VDBG_07737T0
YDR060W	VDBG_05831T0
YLL029W	VDBG_06957T0
YKL010C	VDBG_07910T0
YOR348C	VDBG_08909T0
YLR359W	VDBG_08011T0
YCR072C	VDBG_02383T0
YPL207W	VDBG_00924T0
YEL065W	VDBG_01221T0
YHL040C	VDBG_01221T0
YLR083C	VDBG_01357T0
YDR107C	VDBG_01357T0
YLR234W	VDBG_08857T0
YPL270W	VDBG_09347T0
YER136W	VDBG_04378T0
YNL247W	VDBG_06506T0
YDR141C	VDBG_05882T0
YLR117C	VDBG_05117T0
YJL033W	VDBG_01264T0
YMR266W	VDBG_01012T0
YGR258C	VDBG_03753T0
YKL135C	VDBG_03074T0
YGL012W	VDBG_07313T0	VDBG_00632T0
YOL098C	VDBG_03356T0
YGR055W	VDBG_06659T0
YER081W	VDBG_00015T0
YIL074C	VDBG_00015T0
YER178W	VDBG_08696T0
YPL259C	VDBG_06446T0
YDR001C	VDBG_00324T0
YBR001C	VDBG_00324T0
YGR252W	VDBG_03861T0
YDR074W	VDBG_07485T0
YIL143C	VDBG_02832T0
YJL155C	VDBG_04016T0
YNL189W	VDBG_00037T0
YBL030C	VDBG_05593T0
YBR085W	VDBG_05593T0
YMR170C	VDBG_08711T0	VDBG_05141T0
YMR169C	VDBG_08711T0	VDBG_05141T0
YER086W	VDBG_03923T0
YOR128C	VDBG_04892T0
YDR023W	VDBG_04941T0
YKL060C	VDBG_09270T0
YDL240W	VDBG_04736T0
YGR233C	VDBG_03666T0
YGR145W	VDBG_07971T0
YIL166C	VDBG_09260T0
YNR008W	VDBG_09717T0
YLR222C	VDBG_04107T0
YLR454W	VDBG_06935T0
YNL045W	VDBG_00539T0
YNR067C	VDBG_05074T0	VDBG_08038T0
YFL041W	VDBG_03467T0
YLR289W	VDBG_04320T0
YGR217W	VDBG_05107T0
YHL016C	VDBG_01462T0
YJR040W	VDBG_00933T0
YML072C	VDBG_04900T0
YCL057W	VDBG_01315T0
YDR294C	VDBG_05290T0
YHL007C	VDBG_07955T0
YER043C	VDBG_01432T0
YGL114W	VDBG_01483T0
YHL030W	VDBG_02405T0
YHR030C	VDBG_02117T0
YKR002W	VDBG_06976T0
YLR355C	VDBG_00302T0
YOL060C	VDBG_08101T0
YJR010W	VDBG_01998T0
YPR002W	VDBG_00695T0
YPR033C	VDBG_01870T0
YBR281C	VDBG_10017T0
YCL018W	VDBG_08810T0
YJL212C	VDBG_08749T0
YDL244W	VDBG_09061T0
YFL058W	VDBG_09061T0
YJR156C	VDBG_09061T0
YNL332W	VDBG_09061T0
YLR277C	VDBG_05277T0
YLR163C	VDBG_07237T0
YAL017W	VDBG_08847T0
YOL045W	VDBG_08847T0
YPR173C	VDBG_03269T0
YOR244W	VDBG_08333T0
YJL216C	VDBG_04783T0
YOL157C	VDBG_04783T0
YIL172C	VDBG_04783T0
YJL221C	VDBG_04783T0
YGR287C	VDBG_04783T0
YGR292W	VDBG_04783T0
YBR299W	VDBG_04783T0
YDL178W	VDBG_02828T0
YEL071W	VDBG_02828T0
YPL147W	VDBG_03839T0
YIL046W	VDBG_02521T0
YER095W	VDBG_04420T0
YIL155C	VDBG_05806T0
YDR172W	VDBG_09288T0
YOR303W	VDBG_00735T0
YPL154C	VDBG_03594T0
YMR165C	VDBG_07233T0
YPL028W	VDBG_03737T0
YNL331C	VDBG_06166T0
YDL243C	VDBG_06166T0
YCR107W	VDBG_06166T0
YJR155W	VDBG_06166T0
YBR249C	VDBG_04909T0
YDR035W	VDBG_04909T0
YMR261C	VDBG_02382T0
YML100W	VDBG_02382T0
YOR046C	VDBG_00536T0
YJL060W	VDBG_05822T0
YGL078C	VDBG_07075T0
YML069W	VDBG_08668T0
YBR136W	VDBG_01666T0
YHR065C	VDBG_06394T0
YHR120W	VDBG_04755T0
YCL030C	VDBG_07236T0
YOR165W	VDBG_05571T0
YPL204W	VDBG_02170T0
YMR309C	VDBG_06912T0
YKR050W	VDBG_02833T0
YJL129C	VDBG_02833T0
YGL040C	VDBG_00315T0
YOR206W	VDBG_03864T0
YOL023W	VDBG_09742T0
YKL146W	VDBG_00137T0
YOR361C	VDBG_02490T0
YGR192C	VDBG_05192T0
YJL052W	VDBG_05192T0
YJR009C	VDBG_05192T0
YMR104C	VDBG_01175T0
YKL126W	VDBG_01175T0
YMR250W	VDBG_01731T0
YIL103W	VDBG_05263T0
YOL122C	VDBG_07708T0
YJL098W	VDBG_08954T0
YKR028W	VDBG_08954T0
YLR241W	VDBG_02379T0
YML010W	VDBG_03982T0
YKL035W	VDBG_05863T0
YPL109C	VDBG_09580T0
YBR237W	VDBG_04814T0
YNL006W	VDBG_00674T0
YCR008W	VDBG_06888T0
YOR099W	VDBG_03480T0
YHR194W	VDBG_06051T0
YPL175W	VDBG_05611T0
YER047C	VDBG_09683T0
YEL042W	VDBG_04213T0
YOR136W	VDBG_00840T0
YBR166C	VDBG_06623T0
YIR002C	VDBG_05994T0
YLL018C	VDBG_01747T0
YGL216W	VDBG_09919T0
YPL110C	VDBG_01531T0
YKR095W	VDBG_07870T0
YIL149C	VDBG_07870T0
YHR171W	VDBG_00435T0
YBR286W	VDBG_09096T0
YLR389C	VDBG_06702T0
YPR047W	VDBG_05420T0
YDL198C	VDBG_01495T0
YHR169W	VDBG_02629T0
YPL262W	VDBG_02271T0
YDL190C	VDBG_05796T0
YGR245C	VDBG_05773T0
YAL053W	VDBG_00393T0	VDBG_02125T0
YOR365C	VDBG_00393T0	VDBG_02125T0
YBR112C	VDBG_05401T0
YLR303W	VDBG_03027T0
YNL037C	VDBG_02401T0
YBR142W	VDBG_07867T0
YFL053W	VDBG_07518T0
YFL004W	VDBG_07140T0
YPL019C	VDBG_07140T0
YOL094C	VDBG_00185T0
YLL011W	VDBG_05386T0
YDL138W	VDBG_02500T0	VDBG_09644T0
YDL194W	VDBG_02500T0	VDBG_09644T0
YJR132W	VDBG_01971T0
YGR244C	VDBG_05569T0
YBL008W	VDBG_07851T0
YGR088W	VDBG_09604T0
YOL097C	VDBG_08403T0
YGR289C	VDBG_08503T0	VDBG_10080T0	VDBG_07649T0	VDBG_04794T0
YBR298C	VDBG_08503T0	VDBG_10080T0	VDBG_07649T0	VDBG_04794T0
YJR160C	VDBG_08503T0	VDBG_10080T0	VDBG_07649T0	VDBG_04794T0
YDL247W	VDBG_08503T0	VDBG_10080T0	VDBG_07649T0	VDBG_04794T0
YDR212W	VDBG_01189T0
YBR011C	VDBG_04575T0
YOR388C	VDBG_04089T0
YGL095C	VDBG_08633T0
YOR061W	VDBG_03801T0
YHR096C	VDBG_03143T0
YHR094C	VDBG_03143T0
YDR345C	VDBG_03143T0
YDR342C	VDBG_03143T0
YDR343C	VDBG_03143T0
YHR092C	VDBG_03143T0
YLR081W	VDBG_03143T0
YOL156W	VDBG_03143T0
YJL219W	VDBG_03143T0
YJL214W	VDBG_03143T0
YFL011W	VDBG_03143T0
YMR011W	VDBG_03143T0
YEL069C	VDBG_03143T0
YNR072W	VDBG_03143T0
YDL245C	VDBG_03143T0
YJR158W	VDBG_03143T0
YBL091C	VDBG_01708T0
YHR079C	VDBG_02495T0
YLR244C	VDBG_03905T0
YMR307W	VDBG_09042T0
YEL022W	VDBG_08230T0
YJR031C	VDBG_08230T0
YGR123C	VDBG_00071T0
YIR034C	VDBG_07364T0
YPR029C	VDBG_09354T0
YDR477W	VDBG_00328T0
YAR035W	VDBG_05516T0
YKL064W	VDBG_04710T0
YDL055C	VDBG_08025T0
YPR189W	VDBG_03647T0
YJL141C	VDBG_07006T0
YFR038W	VDBG_01294T0
YDR047W	VDBG_04494T0
YMR224C	VDBG_05694T0
YJL094C	VDBG_09563T0
YEL060C	VDBG_02202T0
YOR003W	VDBG_02202T0
YIL018W	VDBG_06880T0
YFR031C-A	VDBG_06880T0
YBR034C	VDBG_04466T0
YGR286C	VDBG_03298T0
YGR274C	VDBG_03708T0
YAL016W	VDBG_08720T0
YNL023C	VDBG_04516T0
YKL085W	VDBG_08589T0
YHR064C	VDBG_00699T0
YDL103C	VDBG_07240T0
YPR194C	VDBG_07355T0
YCR091W	VDBG_05244T0
YNR047W	VDBG_05244T0
YDR128W	VDBG_01678T0
YNL220W	VDBG_04738T0
YMR083W	VDBG_05565T0
YMR303C	VDBG_05565T0
YOL086C	VDBG_05565T0
YBR145W	VDBG_05565T0
YJR148W	VDBG_08140T0
YHR208W	VDBG_08140T0
YGR211W	VDBG_01525T0
YHR007C	VDBG_04839T0
YCL059C	VDBG_04369T0
YML008C	VDBG_01914T0
YMR167W	VDBG_08287T0
YDR388W	VDBG_00338T0
YGR173W	VDBG_00181T0
YNL142W	VDBG_04446T0
YBR031W	VDBG_04112T0
YDR012W	VDBG_04112T0
YMR062C	VDBG_00178T0
YHL011C	VDBG_02464T0	VDBG_00142T0
YDL147W	VDBG_02265T0
YFL025C	VDBG_04335T0
YOR161C	VDBG_02528T0
YER015W	VDBG_03028T0
YLR197W	VDBG_03268T0
YPL042C	VDBG_02134T0
YLR340W	VDBG_04754T0
YKR009C	VDBG_06418T0
YIL147C	VDBG_00270T0
YDL174C	VDBG_02072T0
YCR042C	VDBG_03832T0
YDL195W	VDBG_05187T0
YFR004W	VDBG_07294T0
YPL031C	VDBG_06978T0
YMR145C	VDBG_07821T0
YDL085W	VDBG_07821T0
YGL094C	VDBG_09271T0
YGR086C	VDBG_03751T0
YPL004C	VDBG_03751T0
YMR216C	VDBG_01887T0
YHR188C	VDBG_09998T0
YGR200C	VDBG_00164T0
YKL022C	VDBG_04104T0
YER110C	VDBG_10082T0
YDR075W	VDBG_00873T0
YCL004W	VDBG_07551T0
YOR074C	VDBG_03491T0
YMR302C	VDBG_05259T0
YLR409C	VDBG_08247T0
YDR044W	VDBG_03998T0
YLR089C	VDBG_07968T0
YDR111C	VDBG_07968T0
YFR028C	VDBG_05999T0
YPL131W	VDBG_04277T0
YHR042W	VDBG_08299T0
YOR176W	VDBG_08269T0
YJR007W	VDBG_01622T0
YAL019W	VDBG_04952T0
YLR377C	VDBG_08209T0
YPL043W	VDBG_08660T0
YCR002C	VDBG_05519T0
YOR222W	VDBG_09286T0
YGR132C	VDBG_00605T0
YJL167W	VDBG_00246T0
YMR300C	VDBG_00520T0
YPL203W	VDBG_08817T0
YKL166C	VDBG_08817T0
YJL164C	VDBG_08817T0
YGL091C	VDBG_01090T0
YHR107C	VDBG_04245T0
YPL195W	VDBG_04188T0
YGR019W	VDBG_09333T0
YJL168C	VDBG_08742T0
YJR110W	VDBG_08718T0
YOR185C	VDBG_05844T0
YLR293C	VDBG_05844T0
YDR189W	VDBG_02114T0
YIL107C	VDBG_03990T0
YHR098C	VDBG_03449T0
YGR060W	VDBG_05179T0
YOR261C	VDBG_03999T0
YMR131C	VDBG_07795T0
YNR043W	VDBG_02883T0
YKR089C	VDBG_07116T0
YOR081C	VDBG_07116T0
YBL063W	VDBG_07387T0
YMR116C	VDBG_07046T0
YOR175C	VDBG_08629T0
YOR267C	VDBG_00916T0
YPR103W	VDBG_04790T0
YBR179C	VDBG_07831T0
YLL041C	VDBG_04895T0
YNL029C	VDBG_07805T0
YIL085C	VDBG_07805T0
YLR195C	VDBG_03931T0
YLR447C	VDBG_05442T0
YPR035W	VDBG_06822T0
YER141W	VDBG_08042T0
YMR012W	VDBG_06972T0
YJR072C	VDBG_01445T0
YFL047W	VDBG_04189T0
YGL211W	VDBG_09312T0
YAR007C	VDBG_00356T0
YNR032W	VDBG_01347T0
YBR296C	VDBG_06184T0
YER093C	VDBG_06637T0
YDL141W	VDBG_09198T0
YER177W	VDBG_04910T0
YDR099W	VDBG_04910T0
YDR353W	VDBG_07189T0
YHR106W	VDBG_07189T0
YER003C	VDBG_02140T0
YDR338C	VDBG_08296T0
YKL212W	VDBG_07242T0
YGL003C	VDBG_09345T0
YOR209C	VDBG_07348T0
YJR130C	VDBG_09679T0
YML082W	VDBG_09679T0
YBR221C	VDBG_01915T0
YER020W	VDBG_04398T0
YBR017C	VDBG_09425T0
YOR160W	VDBG_00789T0
YHL032C	VDBG_05804T0	VDBG_08026T0
YGL144C	VDBG_00823T0
YDL109C	VDBG_00823T0
YOL030W	VDBG_00534T0	VDBG_03339T0
YDR331W	VDBG_00995T0
YOL034W	VDBG_01775T0
YOR065W	VDBG_04907T0
YDL014W	VDBG_09372T0
YJR139C	VDBG_08211T0
YNL277W	VDBG_01001T0
YMR241W	VDBG_03036T0
YLR314C	VDBG_01124T0
YPR069C	VDBG_00523T0
YFL009W	VDBG_10030T0
YBR169C	VDBG_00763T0
YPL106C	VDBG_00763T0
YER006W	VDBG_04432T0
YHR024C	VDBG_10198T0
YPL184C	VDBG_08703T0
YJL108C	VDBG_06424T0	VDBG_06219T0
YDL234C	VDBG_00111T0
YFR006W	VDBG_02538T0
YBR243C	VDBG_00948T0
YBL007C	VDBG_05095T0
YLR027C	VDBG_03326T0
YPL040C	VDBG_07419T0
YBL106C	VDBG_03567T0
YPR032W	VDBG_03567T0
YER052C	VDBG_04170T0
YLR378C	VDBG_06543T0
YCL009C	VDBG_01594T0
YMR146C	VDBG_04291T0
YLR383W	VDBG_09700T0
YFL050C	VDBG_08641T0	VDBG_07837T0
YOL130W	VDBG_08641T0	VDBG_07837T0
YBR198C	VDBG_09412T0
YLR208W	VDBG_08219T0
YJL172W	VDBG_03460T0
YIL160C	VDBG_08135T0
YHR025W	VDBG_01699T0
YPR021C	VDBG_00035T0
YIL094C	VDBG_03889T0
YBR192W	VDBG_01953T0
YDR448W	VDBG_01138T0
YIR027C	VDBG_03291T0
YDR300C	VDBG_08829T0
YHR033W	VDBG_08829T0
YIR008C	VDBG_03346T0
YGL184C	VDBG_04339T0
YLR114C	VDBG_04395T0
YDR325W	VDBG_08659T0
YKR067W	VDBG_08044T0
YBL011W	VDBG_08044T0
YBR003W	VDBG_03289T0
YGL202W	VDBG_04940T0
YDR536W	VDBG_05627T0
YGL123W	VDBG_07341T0
YJL208C	VDBG_08788T0
YLR212C	VDBG_01723T0
YGR253C	VDBG_04387T0
YKL101W	VDBG_01776T0
YOR241W	VDBG_07248T0
YLL045C	VDBG_09313T0
YHL033C	VDBG_09313T0
YKL046C	VDBG_07517T0
YOR323C	VDBG_00300T0
YOR067C	VDBG_02805T0
YGL116W	VDBG_07382T0
YMR238W	VDBG_00646T0	VDBG_09614T0
YMR076C	VDBG_06754T0
YDL097C	VDBG_05387T0
YNL212W	VDBG_03080T0
YPL029W	VDBG_08311T0
YML063W	VDBG_00003T0
YLR441C	VDBG_00003T0
YEL050C	VDBG_05109T0
YBR041W	VDBG_07113T0
YMR049C	VDBG_04568T0
YLL028W	VDBG_05392T0
YJL101C	VDBG_00528T0
YDR390C	VDBG_05540T0
YHR111W	VDBG_05062T0
YPR176C	VDBG_04690T0
YJR049C	VDBG_05846T0
YEL041W	VDBG_05846T0
YLR180W	VDBG_06114T0
YDR502C	VDBG_06114T0
YNL242W	VDBG_00587T0
YDL100C	VDBG_00416T0
YJR077C	VDBG_05772T0
YAL021C	VDBG_09459T0
YOR386W	VDBG_09973T0
YFR002W	VDBG_03991T0
YKL113C	VDBG_03519T0
YER005W	VDBG_08237T0
YNR012W	VDBG_08341T0
YGL225W	VDBG_08628T0
YER039C	VDBG_08628T0
YLR029C	VDBG_07125T0
YMR121C	VDBG_07125T0
YHR073W	VDBG_00544T0
YGR285C	VDBG_01911T0
YDL148C	VDBG_04763T0
YPL145C	VDBG_01394T0
YOR237W	VDBG_01394T0
YJR117W	VDBG_03358T0
YDR122W	VDBG_08215T0
YLR096W	VDBG_08215T0
YLR103C	VDBG_00795T0
YLR247C	VDBG_04178T0
YJR153W	VDBG_06437T0
YGL141W	VDBG_08134T0
YLR075W	VDBG_00290T0
YLR005W	VDBG_03011T0
YOR001W	VDBG_03613T0
YLR362W	VDBG_06755T0
YDR335W	VDBG_09721T0
YOR142W	VDBG_09517T0
YMR139W	VDBG_00143T0
YDL079C	VDBG_00143T0
YGR266W	VDBG_06059T0
YBR021W	VDBG_01350T0
YIR028W	VDBG_01350T0
YBL042C	VDBG_01350T0
YGR138C	VDBG_02378T0
YPR156C	VDBG_02378T0
YER107C	VDBG_01701T0
YNL178W	VDBG_08717T0
YAL067C	VDBG_01388T0	VDBG_01583T0
YGR065C	VDBG_01388T0	VDBG_01583T0
YMR008C	VDBG_07177T0
YMR006C	VDBG_07177T0
YOL011W	VDBG_07177T0
YNL083W	VDBG_04008T0
YLR231C	VDBG_09666T0
YNL071W	VDBG_08499T0
YFR014C	VDBG_04933T0
YOL016C	VDBG_04933T0
YML126C	VDBG_08198T0
YOR262W	VDBG_08239T0
YDL036C	VDBG_04298T0
YOL066C	VDBG_04298T0
YGR188C	VDBG_05894T0
YKR056W	VDBG_05560T0
YGR135W	VDBG_10007T0
YGR214W	VDBG_05440T0
YLR048W	VDBG_05440T0
YBR220C	VDBG_01737T0
YLR055C	VDBG_01878T0
YGL131C	VDBG_04737T0
YBR132C	VDBG_05459T0
YFL016C	VDBG_04412T0
YGR184C	VDBG_06019T0
YIL003W	VDBG_06430T0
YDL001W	VDBG_08938T0
YLR276C	VDBG_08896T0
YNL191W	VDBG_00031T0
YER126C	VDBG_06130T0
YML049C	VDBG_08765T0
YLR116W	VDBG_09415T0
YLR354C	VDBG_02160T0
YGR043C	VDBG_02160T0
YMR277W	VDBG_09811T0
YIL116W	VDBG_00987T0
YGR255C	VDBG_04706T0
YCL040W	VDBG_09876T0	VDBG_01639T0
YDR516C	VDBG_09876T0	VDBG_01639T0
YKR003W	VDBG_04656T0
YHR001W	VDBG_04656T0
YOR196C	VDBG_02344T0
YLR438W	VDBG_06686T0
YAL012W	VDBG_06151T0
YKL027W	VDBG_01839T0
YHR003C	VDBG_01839T0
YDR226W	VDBG_04000T0
YOL038W	VDBG_02830T0
YML042W	VDBG_04329T0
YMR092C	VDBG_04294T0
YNL290W	VDBG_05704T0
YDL246C	VDBG_09895T0
YJR159W	VDBG_09895T0
YLR070C	VDBG_09895T0
YOR231W	VDBG_02628T0
YPL140C	VDBG_02628T0
YBL097W	VDBG_04590T0
YNL239W	VDBG_01804T0
YHR166C	VDBG_00245T0
YGL252C	VDBG_03364T0
YPL009C	VDBG_01807T0
YMR047C	VDBG_09301T0
YKL068W	VDBG_09301T0
YKL213C	VDBG_01876T0
YDR120C	VDBG_00969T0
YOL124C	VDBG_01417T0
YJR076C	VDBG_04842T0
YNL169C	VDBG_09443T0
YMR318C	VDBG_02968T0
YCR105W	VDBG_02968T0
YNL075W	VDBG_00663T0
YLR401C	VDBG_07353T0
YGL077C	VDBG_09878T0
YBR020W	VDBG_06407T0
YDR009W	VDBG_06407T0
YDR292C	VDBG_01687T0
YHR202W	VDBG_02221T0
YGR171C	VDBG_03366T0
YPL220W	VDBG_06725T0
YGL135W	VDBG_06725T0
YER145C	VDBG_03468T0
YJL207C	VDBG_06713T0
YMR215W	VDBG_05518T0
YIL095W	VDBG_07017T0
YNL020C	VDBG_07017T0
YGR260W	VDBG_00921T0
YHR039C	VDBG_01789T0
YLR253W	VDBG_00652T0
YER053C	VDBG_04959T0
YJR131W	VDBG_06023T0
YER168C	VDBG_08225T0
YLL057C	VDBG_09261T0
YGL203C	VDBG_00507T0
YEL064C	VDBG_05271T0
YEL047C	VDBG_03739T0
YJR051W	VDBG_03739T0
YCL043C	VDBG_05885T0
YDR518W	VDBG_05885T0
YGR159C	VDBG_04846T0
YCR094W	VDBG_00344T0
YNR048W	VDBG_00344T0
YGR090W	VDBG_09738T0
YOR233W	VDBG_07358T0
YPL141C	VDBG_07358T0
YNL273W	VDBG_00233T0
YFL030W	VDBG_03393T0
YBL084C	VDBG_06806T0
YNL317W	VDBG_08787T0
YPL266W	VDBG_00400T0
YLR002C	VDBG_08827T0
YJR126C	VDBG_03787T0	VDBG_05714T0
YPR110C	VDBG_04700T0
YOR299W	VDBG_01439T0
YMR237W	VDBG_01439T0
YLR357W	VDBG_07447T0
YGR056W	VDBG_07447T0
YGR144W	VDBG_03908T0
YML016C	VDBG_07352T0
YDR436W	VDBG_07352T0
YPL179W	VDBG_07352T0
YML054C	VDBG_09108T0	VDBG_04204T0
YDL117W	VDBG_00150T0
YER061C	VDBG_08748T0
YHR132C	VDBG_09332T0
YNL207W	VDBG_08294T0
YBR140C	VDBG_01479T0
YOL081W	VDBG_01479T0
YJL112W	VDBG_00944T0
YKR036C	VDBG_00944T0
YHR104W	VDBG_03846T0	VDBG_06547T0
YDL060W	VDBG_01603T0
YHR002W	VDBG_00895T0
YJL128C	VDBG_02315T0
YEL040W	VDBG_07809T0
YHL003C	VDBG_07031T0
YKL008C	VDBG_07031T0
YDR158W	VDBG_02000T0
YBR081C	VDBG_03590T0
YOR197W	VDBG_04468T0
YPR004C	VDBG_04331T0
YFL045C	VDBG_04592T0
YDR017C	VDBG_05753T0
YLR243W	VDBG_06115T0
YLR004C	VDBG_06388T0
YOL140W	VDBG_05791T0
YMR247C	VDBG_01110T0
YER049W	VDBG_04428T0
YER055C	VDBG_04457T0
YLL055W	VDBG_04274T0
YDL201W	VDBG_08204T0
YLR148W	VDBG_06784T0
YLR186W	VDBG_09681T0
YBR248C	VDBG_00410T0
YDR364C	VDBG_03904T0
YML092C	VDBG_05293T0
YKR093W	VDBG_09891T0	VDBG_03914T0
YER094C	VDBG_05971T0
YML102W	VDBG_03797T0
YPL125W	VDBG_03688T0
YGL076C	VDBG_06906T0
YPL198W	VDBG_06906T0
YGR028W	VDBG_04340T0
YGL065C	VDBG_05501T0
YKL188C	VDBG_05717T0
YOR005C	VDBG_06667T0
YOR184W	VDBG_00093T0
YER102W	VDBG_05575T0
YBL072C	VDBG_05575T0
YNL293W	VDBG_01453T0
YOL112W	VDBG_01453T0
YJR078W	VDBG_04314T0	VDBG_09667T0
YJL059W	VDBG_02891T0
YML093W	VDBG_08041T0
YPR041W	VDBG_06826T0
YPL088W	VDBG_09106T0
YBR055C	VDBG_00401T0
YPR118W	VDBG_02471T0
YPL268W	VDBG_03354T0
YLR157C	VDBG_07208T0
YLR158C	VDBG_07208T0
YLR160C	VDBG_07208T0
YLR155C	VDBG_07208T0
YOR316C	VDBG_03833T0
YMR243C	VDBG_03833T0
YFL038C	VDBG_05513T0
YKR080W	VDBG_06118T0
YOL033W	VDBG_06644T0
YNL297C	VDBG_10063T0
YBL056W	VDBG_00405T0
YER089C	VDBG_00405T0
YBR025C	VDBG_06307T0
YHL014C	VDBG_06307T0
YGL011C	VDBG_00502T0
YJL053W	VDBG_04422T0
YHR068W	VDBG_05377T0
YIL022W	VDBG_06304T0
YPL122C	VDBG_09222T0
YNL121C	VDBG_00665T0
YHR117W	VDBG_00665T0
YOR132W	VDBG_00938T0
YDR481C	VDBG_06614T0
YGR103W	VDBG_07390T0
YBR234C	VDBG_06021T0
YDL205C	VDBG_06525T0
YHR070W	VDBG_05933T0
YPL242C	VDBG_03784T0
YNL059C	VDBG_05176T0
YEL036C	VDBG_00613T0
YML115C	VDBG_00613T0
YGR202C	VDBG_00444T0
YJR013W	VDBG_07298T0
YOL145C	VDBG_06895T0
YIL108W	VDBG_09708T0
YMR213W	VDBG_08274T0
YHR114W	VDBG_00535T0
YBR227C	VDBG_03407T0
YEL056W	VDBG_04159T0
YPR175W	VDBG_00330T0
YKL114C	VDBG_05893T0
YBR074W	VDBG_09414T0
YGR054W	VDBG_09759T0
YLR019W	VDBG_03840T0
YLL010C	VDBG_03840T0
YML074C	VDBG_06015T0
YLR449W	VDBG_06015T0
YLR351C	VDBG_00529T0
YOR273C	VDBG_01471T0
YIL091C	VDBG_04255T0
YJR091C	VDBG_06774T0
YPR042C	VDBG_06774T0
YPL235W	VDBG_05195T0
YDR190C	VDBG_05195T0
YKR052C	VDBG_09686T0
YJL133W	VDBG_09686T0
YOR119C	VDBG_02533T0
YNL048W	VDBG_05558T0
YFR024C-A	VDBG_07962T0
YHR016C	VDBG_07962T0
YMR203W	VDBG_00153T0
YDL108W	VDBG_04181T0
YMR296C	VDBG_07422T0
YDR332W	VDBG_00746T0
YCR024C	VDBG_03447T0
YDL231C	VDBG_08139T0
YLR319C	VDBG_05384T0
YPR144C	VDBG_04709T0
YLR088W	VDBG_07436T0
YHL036W	VDBG_09014T0
YBL037W	VDBG_01568T0
YKL059C	VDBG_00415T0
YOR202W	VDBG_00200T0
YPL218W	VDBG_02639T0
YDL017W	VDBG_09813T0
YHR011W	VDBG_01493T0
YKL001C	VDBG_05833T0
YNL064C	VDBG_06645T0
YBR189W	VDBG_01982T0
YPL081W	VDBG_01982T0
YIL133C	VDBG_09054T0
YNL069C	VDBG_09054T0
YDR019C	VDBG_04426T0
YOR091W	VDBG_05241T0
YDL056W	VDBG_02106T0
YGR175C	VDBG_01618T0
YOR070C	VDBG_00518T0
YBR061C	VDBG_07868T0
YGR085C	VDBG_05021T0
YPR102C	VDBG_05021T0
YPR137W	VDBG_04153T0
YML004C	VDBG_08010T0
YKL179C	VDBG_09368T0
YKL174C	VDBG_06203T0	VDBG_09039T0	VDBG_03206T0
YPL171C	VDBG_03913T0
YHR179W	VDBG_03913T0
YDR312W	VDBG_06393T0
YHR066W	VDBG_06393T0
YAL024C	VDBG_05439T0
YJR095W	VDBG_02517T0
YFL002C	VDBG_05430T0
YMR110C	VDBG_04258T0
YPR178W	VDBG_04888T0
YLR237W	VDBG_02702T0
YOR192C	VDBG_02702T0
YOR071C	VDBG_02702T0
YBR159W	VDBG_01135T0
YIR023W	VDBG_08151T0
YPR167C	VDBG_06461T0
YMR079W	VDBG_03626T0
YKL091C	VDBG_03626T0
YLR380W	VDBG_07430T0	VDBG_08576T0
YEL046C	VDBG_05875T0
YER078C	VDBG_08169T0
YPL104W	VDBG_07192T0
YBR018C	VDBG_01137T0
YPR003C	VDBG_08579T0
YCR023C	VDBG_01051T0	VDBG_03786T0
YER031C	VDBG_03653T0
YGL210W	VDBG_03653T0
YHR009C	VDBG_00213T0
YBR274W	VDBG_03742T0
YNL007C	VDBG_00205T0
YBR058C	VDBG_07071T0
YML001W	VDBG_04211T0
YDL128W	VDBG_07670T0
YOL119C	VDBG_01739T0	VDBG_05424T0	VDBG_07086T0
YOR306C	VDBG_01739T0	VDBG_05424T0	VDBG_07086T0
YBR241C	VDBG_02131T0
YGL104C	VDBG_02131T0
YJR145C	VDBG_02085T0
YHR203C	VDBG_02085T0
YML061C	VDBG_10215T0
YHR031C	VDBG_10215T0
YJL106W	VDBG_05285T0
YKL217W	VDBG_08459T0
YPR016C	VDBG_08733T0
YCR047C	VDBG_02389T0
YDR452W	VDBG_04427T0
YNL201C	VDBG_01614T0
YPR091C	VDBG_01979T0
YDR109C	VDBG_07129T0
YMR001C	VDBG_05979T0
YDR264C	VDBG_02751T0
YOR034C	VDBG_02751T0
YGL027C	VDBG_00104T0
YEL024W	VDBG_01186T0
YGR157W	VDBG_00816T0
YIL038C	VDBG_00489T0
YOL077C	VDBG_03654T0
YGL180W	VDBG_06688T0
YFR010W	VDBG_01963T0
YBR028C	VDBG_04887T0
YNL256W	VDBG_00979T0
YLR167W	VDBG_03557T0
YGL115W	VDBG_07542T0
YHR190W	VDBG_07304T0
YLR017W	VDBG_07977T0
YKL172W	VDBG_00026T0
YJL204C	VDBG_04180T0
YDR427W	VDBG_07437T0
YNL138W	VDBG_04328T0
YHR088W	VDBG_06789T0
YLL006W	VDBG_08632T0
YKR076W	VDBG_00810T0
YMR251W	VDBG_00810T0
YGR154C	VDBG_00810T0
YOL068C	VDBG_08142T0
YDL042C	VDBG_08142T0
YBR287W	VDBG_02304T0
YJL087C	VDBG_01414T0
YJL115W	VDBG_03541T0
YJR125C	VDBG_09968T0
YDR268W	VDBG_06955T0
YPR011C	VDBG_07041T0
YCR004C	VDBG_03894T0
YDR032C	VDBG_03894T0
YDR142C	VDBG_01049T0
YJR070C	VDBG_01089T0
YJL088W	VDBG_01595T0
YNL219C	VDBG_01307T0
YDR243C	VDBG_04918T0
YGL058W	VDBG_04353T0
YDR496C	VDBG_05132T0
YGR163W	VDBG_08708T0
YHR158C	VDBG_01749T0
YGR238C	VDBG_01749T0
YLR216C	VDBG_00487T0
YFR037C	VDBG_04330T0
YHR112C	VDBG_06080T0
YER156C	VDBG_00493T0
YLR229C	VDBG_02013T0
YIR004W	VDBG_07302T0
YHL010C	VDBG_08021T0
YOR006C	VDBG_09744T0
YMR096W	VDBG_09617T0
YFL059W	VDBG_09617T0
YNL333W	VDBG_09617T0
YCR026C	VDBG_01661T0
YEL016C	VDBG_01661T0
YPR132W	VDBG_03995T0
YGR118W	VDBG_03995T0
YNL202W	VDBG_06030T0
YJL092W	VDBG_08063T0
YGR187C	VDBG_01066T0
YCR092C	VDBG_04688T0
YDR497C	VDBG_05393T0
YOL103W	VDBG_05393T0
YMR314W	VDBG_00101T0
YGR216C	VDBG_03611T0
YJL081C	VDBG_03709T0
YGL103W	VDBG_09814T0
YOR212W	VDBG_07823T0
YOR120W	VDBG_01939T0
YDR368W	VDBG_01939T0
YBR200W	VDBG_03493T0
YDR297W	VDBG_02819T0
YDR050C	VDBG_06828T0
YDL022W	VDBG_05053T0
YOL059W	VDBG_05053T0
YMR226C	VDBG_01852T0	VDBG_00782T0
YOL120C	VDBG_07042T0
YNL301C	VDBG_07042T0
YLR299W	VDBG_07889T0	VDBG_05559T0
YBR039W	VDBG_04937T0
YOL123W	VDBG_00519T0
YGR048W	VDBG_05197T0
YDR324C	VDBG_07338T0
YOR002W	VDBG_04725T0
YHR008C	VDBG_08961T0
YBR084C-A	VDBG_07050T0
YBL027W	VDBG_07050T0
YBL047C	VDBG_01496T0
YDR373W	VDBG_00793T0
YKR017C	VDBG_03251T0
YKL193C	VDBG_03847T0
YMR221C	VDBG_05860T0
YKR094C	VDBG_00752T0
YIL148W	VDBG_00752T0
YFR005C	VDBG_04106T0
YDL119C	VDBG_05092T0
YOR100C	VDBG_00997T0
YBL064C	VDBG_07107T0
YBR291C	VDBG_09829T0
YPL133C	VDBG_05800T0
YHL002W	VDBG_09282T0
YJR152W	VDBG_09034T0	VDBG_05961T0
YEL027W	VDBG_00633T0
YJL039C	VDBG_06834T0
YNL288W	VDBG_08214T0
YDR242W	VDBG_02094T0	VDBG_02983T0
YHR026W	VDBG_00774T0
YPL155C	VDBG_04836T0
YDR301W	VDBG_09853T0
YOR149C	VDBG_06726T0
YGL049C	VDBG_07011T0
YGR162W	VDBG_07011T0
YBL080C	VDBG_03509T0
YDR415C	VDBG_03163T0
YNR029C	VDBG_01040T0
YOR094W	VDBG_02142T0
YPL209C	VDBG_08831T0
YNL011C	VDBG_10162T0
YDR523C	VDBG_00149T0
YDR266C	VDBG_02496T0
YDR080W	VDBG_03430T0
YGL097W	VDBG_02827T0
YDR214W	VDBG_08176T0
YFL007W	VDBG_07838T0
YLR403W	VDBG_07384T0
YPL117C	VDBG_08297T0
YPL188W	VDBG_09505T0
YLR345W	VDBG_00154T0
YFR050C	VDBG_04731T0
YJL036W	VDBG_03816T0
YDL236W	VDBG_08859T0
YIL121W	VDBG_08354T0
YIL120W	VDBG_08354T0
YNL065W	VDBG_08354T0
YDR379W	VDBG_00834T0
YOR127W	VDBG_00834T0
YPL247C	VDBG_03980T0
YML121W	VDBG_07604T0
YKL221W	VDBG_09205T0
YER114C	VDBG_04279T0
YBL085W	VDBG_04279T0
YOR312C	VDBG_03852T0
YMR242C	VDBG_03852T0
YBL033C	VDBG_02145T0
YBR162C	VDBG_03754T0
YMR100W	VDBG_00027T0
YER021W	VDBG_03610T0
YBL041W	VDBG_05144T0
YBL061C	VDBG_05980T0
YGR185C	VDBG_05756T0
YIL043C	VDBG_06855T0
YCR053W	VDBG_01554T0
YHR148W	VDBG_00572T0
YNL139C	VDBG_01002T0
YGL001C	VDBG_04735T0
YML018C	VDBG_04210T0
YPL222W	VDBG_05215T0
YOR245C	VDBG_05892T0
YDL137W	VDBG_04827T0
YDL192W	VDBG_04827T0
YPR157W	VDBG_00317T0
YGR141W	VDBG_00317T0
YMR214W	VDBG_00556T0
YBR002C	VDBG_05337T0
YLR422W	VDBG_05473T0
YPL263C	VDBG_05891T0
YLR361C	VDBG_09417T0
YHR069C	VDBG_00262T0
YJR124C	VDBG_00495T0
YGR282C	VDBG_02008T0
YHR086W	VDBG_02406T0
YKL017C	VDBG_04678T0
YDL156W	VDBG_09806T0
YOR378W	VDBG_08352T0
YML116W	VDBG_08352T0
YMR279C	VDBG_08352T0
YDL159W	VDBG_00333T0
YDR346C	VDBG_00914T0
YKL190W	VDBG_00062T0
YML130C	VDBG_07396T0
YKR084C	VDBG_07947T0
YGR149W	VDBG_09338T0
YKL150W	VDBG_03788T0
YPR086W	VDBG_06375T0
YEL054C	VDBG_09323T0
YDR418W	VDBG_09323T0
YBR046C	VDBG_01268T0
YKL013C	VDBG_01964T0
YNL090W	VDBG_01373T0
YPL084W	VDBG_04411T0
YFR051C	VDBG_08714T0
YKL045W	VDBG_09397T0
YOL062C	VDBG_09059T0
YPL211W	VDBG_08828T0
YLR133W	VDBG_01827T0
YDR147W	VDBG_01827T0
YNL067W	VDBG_04423T0
YGL147C	VDBG_04423T0
YGL241W	VDBG_01362T0
YNL275W	VDBG_00714T0
YBL040C	VDBG_05455T0
YBR029C	VDBG_08572T0
YPR066W	VDBG_04701T0
YOR154W	VDBG_06949T0
YDR025W	VDBG_03807T0
YBR048W	VDBG_03807T0
YOL002C	VDBG_06292T0
YDR492W	VDBG_06292T0
YKR048C	VDBG_00016T0
YBL035C	VDBG_07512T0
YMR231W	VDBG_05758T0
YML026C	VDBG_06698T0
YDR450W	VDBG_06698T0
YER122C	VDBG_00977T0
YNL066W	VDBG_05859T0
YIL123W	VDBG_05859T0
YKR042W	VDBG_05859T0
YJL116C	VDBG_05859T0
YER056C	VDBG_09834T0
YER060W-A	VDBG_09834T0
YER060W	VDBG_09834T0
YOR113W	VDBG_00166T0
YEL061C	VDBG_04352T0
YJL127C	VDBG_03091T0
YOL141W	VDBG_03418T0
YGR024C	VDBG_07404T0
YPL050C	VDBG_04673T0
YBR043C	VDBG_00299T0
YPL212C	VDBG_02535T0
YGL112C	VDBG_07593T0
YJR105W	VDBG_06881T0
YJL153C	VDBG_00431T0
YJR104C	VDBG_02162T0
YDR036C	VDBG_07520T0
YDR323C	VDBG_08551T0
YOR362C	VDBG_05025T0
YJL062W	VDBG_08658T0
YMR004W	VDBG_07811T0
YNL237W	VDBG_09027T0
YBR139W	VDBG_00889T0
YMR297W	VDBG_00889T0
YHR115C	VDBG_10197T0
YNL116W	VDBG_10197T0
YAL041W	VDBG_02861T0
YER082C	VDBG_01602T0
YIL118W	VDBG_02308T0
YJR006W	VDBG_03362T0
YGR284C	VDBG_05903T0
YML064C	VDBG_06527T0
YPL123C	VDBG_05217T0
YIL144W	VDBG_08194T0
YDR372C	VDBG_09758T0
YKL039W	VDBG_06989T0
YHL017W	VDBG_06989T0
YDR155C	VDBG_09967T0
YML078W	VDBG_09967T0
YPR060C	VDBG_00943T0
YGR010W	VDBG_02371T0
YLR328W	VDBG_02371T0
YLR260W	VDBG_01425T0
YOR171C	VDBG_01425T0
YCR031C	VDBG_06907T0
YJL191W	VDBG_06907T0
YER117W	VDBG_09978T0
YBL087C	VDBG_09978T0
YBR260C	VDBG_02010T0
YHR077C	VDBG_00765T0
YGR046W	VDBG_01296T0
YLR130C	VDBG_00447T0
YDR376W	VDBG_04332T0
YKL139W	VDBG_06991T0
YNL016W	VDBG_07004T0
YJL143W	VDBG_10015T0
YJL177W	VDBG_09371T0
YKL180W	VDBG_09371T0
YPL260W	VDBG_00620T0
YPR048W	VDBG_00732T0
YER008C	VDBG_07927T0
YLR182W	VDBG_08552T0
YAR018C	VDBG_01832T0
YFL028C	VDBG_03361T0
YPR135W	VDBG_05546T0
YGL158W	VDBG_07256T0
YLR248W	VDBG_07256T0
YMR023C	VDBG_00105T0
YOR274W	VDBG_06542T0
YPR141C	VDBG_09384T0
YMR143W	VDBG_06627T0
YDL083C	VDBG_06627T0
YEL055C	VDBG_05029T0
YLR166C	VDBG_05936T0
YPL237W	VDBG_00319T0
YKL205W	VDBG_02585T0
YIR029W	VDBG_02999T0
YPL152W	VDBG_05848T0
YEL034W	VDBG_00750T0
YJR047C	VDBG_00750T0
YKR018C	VDBG_01454T0
YJL082W	VDBG_01454T0
YEL012W	VDBG_08163T0
YMR176W	VDBG_07586T0
YOR069W	VDBG_09410T0
YPR180W	VDBG_08745T0
YGR220C	VDBG_03669T0
YJL069C	VDBG_04609T0
YLR045C	VDBG_08950T0
YJR133W	VDBG_09554T0
YNR006W	VDBG_07951T0
YOR141C	VDBG_08805T0
YOR096W	VDBG_02666T0
YNL096C	VDBG_02666T0
YDL058W	VDBG_01481T0
YJL187C	VDBG_00364T0
YKL140W	VDBG_01655T0
YCR061W	VDBG_07442T0
YDL006W	VDBG_07829T0
YBR293W	VDBG_08275T0
YMR220W	VDBG_08390T0
YDR211W	VDBG_03344T0
YAL003W	VDBG_04831T0
YGR012W	VDBG_02836T0
YER012W	VDBG_04152T0
YGR257C	VDBG_03715T0
YMR293C	VDBG_02218T0
YDR263C	VDBG_03253T0
YOR033C	VDBG_03253T0
YBL003C	VDBG_09673T0
YDR225W	VDBG_09673T0
YDR484W	VDBG_00749T0
YKL073W	VDBG_05606T0
YNL001W	VDBG_07792T0
YPR119W	VDBG_00045T0
YGR108W	VDBG_00045T0
YGL105W	VDBG_01295T0
YNL137C	VDBG_01125T0
YOL058W	VDBG_08254T0
YBR082C	VDBG_03456T0
YDR059C	VDBG_03456T0
YDR194C	VDBG_08606T0	VDBG_01050T0
YDR182W	VDBG_03836T0
YKL034W	VDBG_04225T0
YGL019W	VDBG_09293T0
YOL052C	VDBG_06431T0
YLR203C	VDBG_08766T0
YLL063C	VDBG_09762T0
YLR056W	VDBG_00635T0
YKL151C	VDBG_05019T0
YMR223W	VDBG_07440T0
YDR419W	VDBG_01969T0
YER075C	VDBG_05505T0
YGR189C	VDBG_08154T0
YNL141W	VDBG_05794T0
YKL004W	VDBG_03580T0
YDR386W	VDBG_06033T0
YLR348C	VDBG_05417T0
YER162C	VDBG_09296T0
YOR251C	VDBG_07342T0
YMR171C	VDBG_09427T0
YOR250C	VDBG_01272T0
YGR083C	VDBG_07547T0
YNR055C	VDBG_02035T0	VDBG_06039T0
YDL064W	VDBG_00656T0
YOR336W	VDBG_07457T0
YBL002W	VDBG_09674T0
YDR224C	VDBG_09674T0
YJL084C	VDBG_07770T0
YKR021W	VDBG_07770T0
YBL050W	VDBG_01589T0
YBR133C	VDBG_01549T0
YKR038C	VDBG_00060T0
YCL038C	VDBG_04954T0
YOR281C	VDBG_01818T0
YCR009C	VDBG_09513T0
YNL308C	VDBG_06745T0
YKR105C	VDBG_00801T0	VDBG_08399T0	VDBG_02911T0
YGR224W	VDBG_00801T0	VDBG_08399T0	VDBG_02911T0
YCL069W	VDBG_00801T0	VDBG_08399T0	VDBG_02911T0
YJR096W	VDBG_02559T0
YIR007W	VDBG_03644T0
YKL196C	VDBG_05164T0
YJR123W	VDBG_05590T0
YML060W	VDBG_04724T0
YPL248C	VDBG_05433T0
YPL096W	VDBG_07339T0
YNL313C	VDBG_08463T0
YGR038W	VDBG_00275T0
YLR350W	VDBG_00275T0
YBR042C	VDBG_09489T0
YDR018C	VDBG_09489T0
YMR142C	VDBG_09533T0
YDL082W	VDBG_09533T0
YBR154C	VDBG_01082T0
YKR068C	VDBG_04308T0
YNL168C	VDBG_04560T0
YHR123W	VDBG_03826T0
YNL130C	VDBG_03826T0
YAL025C	VDBG_00108T0
YBR088C	VDBG_04775T0
YNL127W	VDBG_04223T0
YMR313C	VDBG_04536T0
YPR201W	VDBG_06153T0
YDR541C	VDBG_01526T0
YOL151W	VDBG_01526T0
YGL157W	VDBG_01526T0
YGL039W	VDBG_01526T0
YDR287W	VDBG_08507T0
YHR046C	VDBG_08507T0
YLR309C	VDBG_01902T0
YGL124C	VDBG_05883T0
YNR035C	VDBG_04721T0
YOR090C	VDBG_05225T0
YMR022W	VDBG_06606T0
YEL037C	VDBG_02577T0
YAL042W	VDBG_04711T0
YLR026C	VDBG_01938T0
YPL111W	VDBG_03244T0
YNL162W	VDBG_00439T0
YHR141C	VDBG_00439T0
YNL280C	VDBG_02555T0
YJL041W	VDBG_04912T0
YLR085C	VDBG_09661T0
YNR020C	VDBG_08830T0
YML034W	VDBG_04707T0
YDR458C	VDBG_04707T0
YBR110W	VDBG_00999T0
YBR187W	VDBG_02034T0
YLR014C	VDBG_01044T0
YOR296W	VDBG_04586T0
YFL042C	VDBG_01028T0
YLR072W	VDBG_01028T0
YDR339C	VDBG_04146T0
YEL051W	VDBG_08228T0
YJL093C	VDBG_07901T0
YOL041C	VDBG_06147T0
YNL227C	VDBG_09677T0
YBR191W	VDBG_01983T0
YPL079W	VDBG_01983T0
YGR148C	VDBG_02062T0
YGL031C	VDBG_02062T0
YMR113W	VDBG_00628T0
YKL132C	VDBG_00628T0
YCL064C	VDBG_02557T0
YDR002W	VDBG_07826T0
YER026C	VDBG_09710T0
YML080W	VDBG_08881T0
YGL200C	VDBG_04826T0
YKL080W	VDBG_05834T0
YGR241C	VDBG_07203T0
YHR161C	VDBG_07203T0
YLR268W	VDBG_00096T0
YEL023C	VDBG_03336T0
YML110C	VDBG_07908T0
YPR082C	VDBG_08301T0
YPR198W	VDBG_09882T0	VDBG_04989T0	VDBG_01337T0
YDR471W	VDBG_03007T0
YHR010W	VDBG_03007T0
YNL302C	VDBG_00448T0
YOL121C	VDBG_00448T0
YLR448W	VDBG_04824T0
YML073C	VDBG_04824T0
YGL056C	VDBG_07443T0
YBR214W	VDBG_07443T0
YNR002C	VDBG_07334T0
YCR010C	VDBG_07334T0
YDR267C	VDBG_03412T0
YMR260C	VDBG_01762T0
YOL152W	VDBG_02193T0
YPR192W	VDBG_01290T0
YNL025C	VDBG_04009T0
YOR339C	VDBG_03743T0
YJR008W	VDBG_07193T0
YML014W	VDBG_07133T0
YGR031W	VDBG_00002T0
YLR191W	VDBG_03755T0
YGR276C	VDBG_06137T0
YMR202W	VDBG_04139T0
YOL010W	VDBG_04636T0
YPR128C	VDBG_06961T0
YNL030W	VDBG_06807T0	VDBG_03427T0
YBR009C	VDBG_06807T0	VDBG_03427T0
YBR244W	VDBG_00214T0
YIR037W	VDBG_00214T0
YML106W	VDBG_04381T0
YMR271C	VDBG_04381T0
YPR127W	VDBG_06070T0	VDBG_04680T0
YDL052C	VDBG_02579T0
YNL010W	VDBG_03475T0
YOR056C	VDBG_06428T0
YOR089C	VDBG_07243T0
YNL093W	VDBG_07243T0
YDR164C	VDBG_08304T0
YCL001W	VDBG_08946T0
YMR078C	VDBG_08271T0
YIL006W	VDBG_00615T0
YEL006W	VDBG_00615T0
YGR246C	VDBG_01455T0
YER016W	VDBG_02653T0
YLR370C	VDBG_05701T0
YKR081C	VDBG_06149T0
YMR091C	VDBG_06371T0
YDR447C	VDBG_08252T0
YML024W	VDBG_08252T0
YPR125W	VDBG_03815T0
YOL027C	VDBG_03815T0
YHL004W	VDBG_03092T0
YHR200W	VDBG_05129T0
YGL130W	VDBG_06692T0
YGR001C	VDBG_07439T0
YDR487C	VDBG_08068T0
YIL145C	VDBG_08373T0
YGL087C	VDBG_10062T0
YPR022C	VDBG_07635T0
YIR033W	VDBG_07117T0
YKL020C	VDBG_07117T0
YER170W	VDBG_03814T0
YJL071W	VDBG_04348T0
YNL222W	VDBG_03790T0
YOR232W	VDBG_05412T0
YJR142W	VDBG_08236T0
YPL048W	VDBG_00065T0
YKL081W	VDBG_00065T0
YDR247W	VDBG_06288T0
YPL026C	VDBG_06288T0
YDR083W	VDBG_04384T0
YNL218W	VDBG_02914T0
YKL002W	VDBG_07830T0
YMR034C	VDBG_08673T0
YIL099W	VDBG_00799T0	VDBG_01600T0	VDBG_06382T0
YGR152C	VDBG_02102T0
YCR044C	VDBG_06032T0
YGL196W	VDBG_08911T0
YIL020C	VDBG_08889T0
YML012W	VDBG_00382T0
YGR003W	VDBG_05035T0
YOR332W	VDBG_01786T0
YOR370C	VDBG_02196T0
YLR084C	VDBG_04719T0
YPL249C	VDBG_05574T0
YMR192W	VDBG_05574T0
YPL135W	VDBG_07072T0
YOR226C	VDBG_07072T0
YFL024C	VDBG_00061T0
YHR206W	VDBG_03345T0
YGL064C	VDBG_08834T0
YDR375C	VDBG_04049T0	VDBG_09104T0	VDBG_08199T0
YGL224C	VDBG_00742T0
YER037W	VDBG_00742T0
YBR146W	VDBG_00064T0
YDR400W	VDBG_04616T0
YGL083W	VDBG_08141T0
YDR371W	VDBG_04876T0	VDBG_09915T0	VDBG_03556T0	VDBG_04479T0
YER185W	VDBG_04477T0	VDBG_07856T0	VDBG_06490T0
YGR213C	VDBG_04477T0	VDBG_07856T0	VDBG_06490T0
YGR110W	VDBG_01025T0
YKL092C	VDBG_00486T0
YMR016C	VDBG_00362T0
YCR019W	VDBG_04327T0
YDL193W	VDBG_05935T0
YDR328C	VDBG_06727T0
YBR176W	VDBG_08164T0
YGR208W	VDBG_06462T0
YDL090C	VDBG_08024T0
YKL207W	VDBG_06121T0
YBR109C	VDBG_09353T0
YPL078C	VDBG_04708T0
YML002W	VDBG_06263T0
YML131W	VDBG_06559T0
YOR145C	VDBG_06052T0
YBR247C	VDBG_01067T0
YEL062W	VDBG_03685T0
YPR055W	VDBG_00146T0
YJL055W	VDBG_04604T0
YMR240C	VDBG_03401T0
YOL139C	VDBG_03871T0
YJL057C	VDBG_03964T0
YAR003W	VDBG_07405T0
YMR208W	VDBG_03370T0
YNR041C	VDBG_03994T0
YER072W	VDBG_00471T0
YGL244W	VDBG_01726T0
YLR427W	VDBG_00441T0
YKL149C	VDBG_01546T0
YJL121C	VDBG_04444T0
YOR130C	VDBG_04920T0
YDR054C	VDBG_00203T0
YOR021C	VDBG_00506T0
YNL022C	VDBG_02793T0
YDL132W	VDBG_06832T0
YDL238C	VDBG_09896T0
YPL129W	VDBG_07827T0
YOL018C	VDBG_09352T0
YLR399C	VDBG_02922T0
YDL070W	VDBG_02922T0
YDR330W	VDBG_02404T0
YEL002C	VDBG_02198T0
YBR276C	VDBG_03420T0
YPL227C	VDBG_01617T0
YDR421W	VDBG_07828T0
YFR018C	VDBG_06381T0	VDBG_03824T0
YLR286C	VDBG_00710T0
YKL014C	VDBG_08302T0
YOR381W	VDBG_06970T0
YKL220C	VDBG_06970T0
YNR060W	VDBG_06970T0
YOR384W	VDBG_06970T0
YHR102W	VDBG_00630T0
YCR063W	VDBG_06884T0
YMR061W	VDBG_03540T0
YPL225W	VDBG_03974T0
YJL068C	VDBG_08794T0
YPL178W	VDBG_06810T0
YIL015W	VDBG_06782T0	VDBG_03891T0
YLR121C	VDBG_06782T0	VDBG_03891T0
YLR120C	VDBG_06782T0	VDBG_03891T0
YDR144C	VDBG_06782T0	VDBG_03891T0
YIR039C	VDBG_06782T0	VDBG_03891T0
YOL055C	VDBG_06636T0
YPL258C	VDBG_06636T0
YPR121W	VDBG_06636T0
YBL036C	VDBG_01569T0
YOR254C	VDBG_02643T0
YDR460W	VDBG_07204T0
YDR177W	VDBG_09516T0
YDL087C	VDBG_09999T0
YNL004W	VDBG_09698T0
YIL069C	VDBG_02135T0
YER074W	VDBG_02135T0
YDR407C	VDBG_00103T0
YBR267W	VDBG_07913T0
YLR387C	VDBG_07913T0
YNR034W	VDBG_08853T0
YCR073W-A	VDBG_08853T0
YDL086W	VDBG_05256T0
YMR038C	VDBG_06641T0
YOL040C	VDBG_06157T0
YGR234W	VDBG_08948T0
YGL038C	VDBG_02349T0
YDL166C	VDBG_00013T0
YHR168W	VDBG_00894T0
YMR024W	VDBG_01121T0
YNL274C	VDBG_01431T0
YLR115W	VDBG_03450T0
YML096W	VDBG_06379T0
YPR113W	VDBG_05364T0
YAR002C-A	VDBG_00253T0
YGL002W	VDBG_00253T0
YDL226C	VDBG_00734T0
YOR164C	VDBG_00152T0
YDR013W	VDBG_04832T0
YHR100C	VDBG_04083T0
YMR276W	VDBG_03686T0
YOR216C	VDBG_05330T0
YKL007W	VDBG_08078T0
YGR014W	VDBG_00813T0
YDR420W	VDBG_00813T0
YGL246C	VDBG_00147T0
YDR228C	VDBG_07127T0
YNL292W	VDBG_04138T0
YGR193C	VDBG_08752T0
YER056C-A	VDBG_06610T0
YIL052C	VDBG_06610T0
YML065W	VDBG_05084T0
YLR442C	VDBG_05084T0
YBL092W	VDBG_06646T0
YER007C-A	VDBG_06271T0
YGL142C	VDBG_06685T0
YMR259C	VDBG_06724T0
YIL067C	VDBG_04080T0
YDR280W	VDBG_06740T0
YDL125C	VDBG_07429T0
YHR176W	VDBG_04095T0	VDBG_02953T0
YOL092W	VDBG_02002T0
YBR147W	VDBG_02002T0
YIL131C	VDBG_06974T0
YNL068C	VDBG_06974T0
YEL026W	VDBG_00634T0
YDR429C	VDBG_00824T0
YIR022W	VDBG_01459T0
YPR133C	VDBG_01886T0
YPL097W	VDBG_03684T0
YBR078W	VDBG_00610T0
YDR055W	VDBG_00610T0
YDR522C	VDBG_00610T0
YJL134W	VDBG_05537T0
YKR053C	VDBG_05537T0
YDR180W	VDBG_01087T0
YDR092W	VDBG_01677T0
YIL068C	VDBG_01505T0
YLL051C	VDBG_03916T0
YOL127W	VDBG_08644T0
YBR035C	VDBG_00867T0
YHR013C	VDBG_00598T0
YIL042C	VDBG_00770T0
YCR077C	VDBG_03481T0
YLR306W	VDBG_00303T0
YER152C	VDBG_02778T0
YOL129W	VDBG_00141T0
YGR091W	VDBG_05116T0
YJL085W	VDBG_04323T0
YNL320W	VDBG_04517T0
YNL072W	VDBG_05572T0
YKL018W	VDBG_06998T0
YPR040W	VDBG_08832T0
YBL019W	VDBG_01987T0
YGR007W	VDBG_01703T0
YKL087C	VDBG_02887T0
YJL126W	VDBG_05282T0
YNL044W	VDBG_05043T0
YKL040C	VDBG_07151T0
YLR420W	VDBG_08797T0
YDR311W	VDBG_03410T0
YNL175C	VDBG_00649T0
YCR088W	VDBG_04861T0
YPR045C	VDBG_03494T0
YAL039C	VDBG_09579T0
YGL140C	VDBG_01029T0
YIL023C	VDBG_00905T0
YBR106W	VDBG_05448T0
YHR012W	VDBG_03394T0
YDR404C	VDBG_04852T0
YDR257C	VDBG_06447T0
YPL059W	VDBG_02111T0
YMR155W	VDBG_04336T0
YML038C	VDBG_04871T0
YDL142C	VDBG_08635T0
YMR009W	VDBG_06960T0
YER042W	VDBG_09963T0
YKL028W	VDBG_09336T0
YOR095C	VDBG_08401T0
YEL039C	VDBG_03679T0
YJR048W	VDBG_03679T0
YDL217C	VDBG_00251T0
YNL084C	VDBG_00884T0
YLR324W	VDBG_09621T0
YGR004W	VDBG_09621T0
YBL021C	VDBG_05857T0
YPR162C	VDBG_01074T0
YFR025C	VDBG_08243T0
YKL082C	VDBG_09757T0
YOR234C	VDBG_04948T0
YPL143W	VDBG_04948T0
YJL190C	VDBG_08943T0
YLR367W	VDBG_08943T0
YOR320C	VDBG_03984T0
YJR057W	VDBG_06440T0
YOL012C	VDBG_05687T0
YPR056W	VDBG_05562T0
YOL064C	VDBG_08179T0
YPL060W	VDBG_01753T0
YOR334W	VDBG_01753T0
YJL031C	VDBG_04005T0
YPR037C	VDBG_02449T0
YPR097W	VDBG_04667T0
YPR155C	VDBG_05180T0
YIL130W	VDBG_07788T0	VDBG_08099T0	VDBG_03239T0
YJL206C	VDBG_07788T0	VDBG_08099T0	VDBG_03239T0
YJR058C	VDBG_01031T0
YJL218W	VDBG_05737T0
YOL143C	VDBG_05137T0
YJL030W	VDBG_07070T0
YPL169C	VDBG_05995T0
YCR027C	VDBG_00010T0
YDR486C	VDBG_02863T0
YNR036C	VDBG_03479T0
YDR440W	VDBG_10194T0
YPL001W	VDBG_08693T0
YMR183C	VDBG_07345T0
YPL232W	VDBG_07345T0
YAL010C	VDBG_00446T0
YDR434W	VDBG_07114T0
YKR043C	VDBG_01962T0
YOR272W	VDBG_00145T0
YNL185C	VDBG_00915T0
YKR079C	VDBG_02631T0
YHR172W	VDBG_04388T0
YMR244W	VDBG_04357T0
[truncated: 926 more rows]
[truncated: 3 more columns]
