# Supplementary material for: Evolutionary Conservation and Diversification of Puf RNA Binding Proteins and Their mRNA Targets
Source: PLoS Biol. 2015 Nov 20;13(11):e1002307. doi: 10.1371/journal.pbio.1002307 (PMC4654594; doi:10.1371/journal.pbio.1002307)
Supplement: S4 Dataset — (ZIP) [file pbio.1002307.s004.zip › S.cerevisiae.fa_V.dahliae.fa.txt]

YHR165C	VDAG_10305T0
YJL130C	VDAG_00477T0
YLR106C	VDAG_06350T0
YNR016C	VDAG_03674T0
YHR099W	VDAG_01346T0
YPL231W	VDAG_00632T0
YKL182W	VDAG_00631T0
YKL203C	VDAG_09065T0
YJR066W	VDAG_09065T0
YNL262W	VDAG_03995T0
YKR054C	VDAG_00518T0
YGR271W	VDAG_08950T0
YDL140C	VDAG_06114T0
YGL206C	VDAG_10376T0
YLL040C	VDAG_10195T0
YGR032W	VDAG_02341T0
YLR342W	VDAG_02341T0
YMR306W	VDAG_02341T0
YDL171C	VDAG_06784T0
YER172C	VDAG_04191T0
YBR218C	VDAG_10351T0
YGL062W	VDAG_10351T0
YOR151C	VDAG_05625T0
YBR208C	VDAG_06924T0
YOR116C	VDAG_06676T0
YGL195W	VDAG_06691T0
YKL215C	VDAG_00175T0
YDR127W	VDAG_10038T0
YOR207C	VDAG_06975T0
YPL082C	VDAG_06559T0
YPR184W	VDAG_10382T0
YPR010C	VDAG_03035T0
YDR135C	VDAG_06387T0
YER166W	VDAG_01765T0
YDR093W	VDAG_01765T0
YDR406W	VDAG_01167T0	VDAG_09104T0
YOR153W	VDAG_01167T0	VDAG_09104T0
YOR328W	VDAG_01167T0	VDAG_09104T0
YAL026C	VDAG_06574T0
YOR341W	VDAG_10033T0
YOR326W	VDAG_08303T0
YNL014W	VDAG_08131T0
YLR249W	VDAG_08131T0
YIL125W	VDAG_10018T0
YOR133W	VDAG_00461T0
YDR385W	VDAG_00461T0
YJR137C	VDAG_10158T0
YNL132W	VDAG_06052T0
YMR109W	VDAG_06810T0
YKL129C	VDAG_06810T0
YDL126C	VDAG_10417T0
YER070W	VDAG_04045T0
YIL066C	VDAG_04045T0
YGL008C	VDAG_03948T0
YPL036W	VDAG_03948T0
YKL210W	VDAG_00422T0
YLL048C	VDAG_05084T0
YHL035C	VDAG_05084T0
YLR304C	VDAG_02332T0
YDL145C	VDAG_02308T0
YBL076C	VDAG_08674T0
YBR084W	VDAG_01520T0
YGR204W	VDAG_01520T0
YIL048W	VDAG_08403T0
YGR218W	VDAG_10000T0
YNL088W	VDAG_00604T0
YDR170C	VDAG_08166T0
YMR196W	VDAG_06796T0
YBL022C	VDAG_08977T0
YDL102W	VDAG_08342T0
YBR245C	VDAG_01523T0
YDR457W	VDAG_06907T0
YBR023C	VDAG_03141T0
YJL050W	VDAG_07754T0
YPL160W	VDAG_07663T0
YPR160W	VDAG_08981T0
YOR335C	VDAG_00937T0
YFR031C	VDAG_00648T0
YJR109C	VDAG_04183T0
YGR094W	VDAG_02335T0
YER171W	VDAG_10031T0
YOL021C	VDAG_08783T0
YIL126W	VDAG_06547T0
YPL226W	VDAG_02719T0
YMR186W	VDAG_04645T0
YPL240C	VDAG_04645T0
YER125W	VDAG_00073T0
YGL150C	VDAG_04707T0
YLR086W	VDAG_10489T0
YFR019W	VDAG_01095T0
YGL120C	VDAG_02005T0
YLR305C	VDAG_08800T0
YPL217C	VDAG_00384T0
YAL005C	VDAG_06910T0
YLL024C	VDAG_06910T0
YER103W	VDAG_06910T0
YBL075C	VDAG_06910T0
YER013W	VDAG_07985T0
YLR398C	VDAG_01641T0
YIL129C	VDAG_10276T0
YMR288W	VDAG_04264T0
YGL173C	VDAG_01384T0
YDR038C	VDAG_05014T0	VDAG_09836T0	VDAG_03863T0
YDR039C	VDAG_05014T0	VDAG_09836T0	VDAG_03863T0
YDR040C	VDAG_05014T0	VDAG_09836T0	VDAG_03863T0
YNL102W	VDAG_06652T0
YBL023C	VDAG_01493T0
YBR115C	VDAG_07112T0
YKL148C	VDAG_04207T0
YJL045W	VDAG_04207T0
YMR080C	VDAG_00276T0
YMR229C	VDAG_10400T0
YLR410W	VDAG_10441T0
YMR189W	VDAG_02727T0
YLR069C	VDAG_01117T0
YOR330C	VDAG_05900T0
YGL009C	VDAG_00564T0
YJL034W	VDAG_05516T0
YDR091C	VDAG_08776T0
YPL167C	VDAG_02438T0
YJL200C	VDAG_00286T0
YNL123W	VDAG_00644T0
YDR238C	VDAG_07828T0
YBL105C	VDAG_09909T0
YKL104C	VDAG_04272T0
YGL026C	VDAG_01254T0
YCR057C	VDAG_01473T0
YLR272C	VDAG_09545T0
YHR023W	VDAG_01900T0
YPL086C	VDAG_04751T0
YGL022W	VDAG_03232T0
YDR097C	VDAG_01192T0
YPR074C	VDAG_00251T0
YBR117C	VDAG_00251T0
YDR258C	VDAG_04365T0
YER164W	VDAG_08775T0
YNL209W	VDAG_01101T0
YDL229W	VDAG_01101T0
YFR015C	VDAG_01389T0
YLR258W	VDAG_01389T0
YGL137W	VDAG_00773T0
YPR019W	VDAG_04096T0
YHR027C	VDAG_10272T0
YJR045C	VDAG_00442T0
YEL030W	VDAG_00442T0
YPL006W	VDAG_05445T0
YGL201C	VDAG_10148T0
YGR281W	VDAG_01371T0	VDAG_09292T0
YML059C	VDAG_10436T0
YGL156W	VDAG_04298T0
YKR001C	VDAG_01284T0
YLL026W	VDAG_05829T0
YIL143C	VDAG_03750T0
YHR186C	VDAG_01800T0
YDR334W	VDAG_02940T0
YCR011C	VDAG_01106T0
YER036C	VDAG_04708T0
YOL075C	VDAG_09928T0
YBL004W	VDAG_10361T0
YFR009W	VDAG_10075T0
YGR240C	VDAG_01887T0
YDR291W	VDAG_00379T0
YEL011W	VDAG_10015T0
YMR120C	VDAG_04441T0
YLR028C	VDAG_04441T0
YER091C	VDAG_03073T0
YLR153C	VDAG_07057T0
YIL078W	VDAG_09449T0
YGL167C	VDAG_04091T0
YLR274W	VDAG_08525T0
YKR031C	VDAG_01826T0
YMR108W	VDAG_07872T0
YBL099W	VDAG_10347T0
YGR217W	VDAG_08841T0
YML035C	VDAG_08850T0
YBR127C	VDAG_01988T0
YMR162C	VDAG_05069T0
YLR384C	VDAG_06917T0
YLL001W	VDAG_03003T0
YGL234W	VDAG_06304T0
YLR259C	VDAG_08898T0
YBR235W	VDAG_08423T0
YOL090W	VDAG_02253T0
YOR270C	VDAG_06927T0
YKR086W	VDAG_03244T0
YLR129W	VDAG_04263T0
YPR181C	VDAG_04559T0
YKL157W	VDAG_03028T0
YHR047C	VDAG_03028T0
YKR009C	VDAG_00395T0
YDR212W	VDAG_00791T0
YGL207W	VDAG_08636T0
YGL006W	VDAG_07555T0	VDAG_10039T0	VDAG_02885T0	VDAG_07309T0
YDL215C	VDAG_05703T0
YJL014W	VDAG_09995T0
YPR080W	VDAG_02559T0
YBR118W	VDAG_02559T0
YGL163C	VDAG_02310T0
YCL054W	VDAG_01432T0
YDR001C	VDAG_08616T0
YBR001C	VDAG_08616T0
YBR202W	VDAG_04238T0
YLR189C	VDAG_09540T0
YKR097W	VDAG_07446T0
YJR035W	VDAG_10309T0
YMR128W	VDAG_08371T0
YJR016C	VDAG_04620T0
YBR196C	VDAG_00775T0
YDR129C	VDAG_06679T0
YDR430C	VDAG_01271T0
YMR049C	VDAG_04115T0
YCR017C	VDAG_09951T0
YJR121W	VDAG_10013T0
YJL012C	VDAG_04089T0
YAL023C	VDAG_03930T0
YOR321W	VDAG_03930T0
YIL109C	VDAG_09460T0
YNL049C	VDAG_09460T0
YMR308C	VDAG_02322T0
YIL075C	VDAG_06743T0
YJL111W	VDAG_03997T0
YIL142W	VDAG_02968T0
YOR048C	VDAG_04077T0
YLR382C	VDAG_08411T0
YOR291W	VDAG_08306T0
YJR064W	VDAG_05518T0
YCL030C	VDAG_06876T0
YJL074C	VDAG_06558T0
YJR143C	VDAG_03147T0
YER043C	VDAG_07814T0
YDR234W	VDAG_08540T0
YMR290C	VDAG_01247T0
YHR074W	VDAG_03033T0
YMR089C	VDAG_08520T0
YGR270W	VDAG_06537T0
YHR183W	VDAG_04413T0
YGR256W	VDAG_04413T0
YFL037W	VDAG_10074T0	VDAG_05175T0
YLR087C	VDAG_00460T0
YML075C	VDAG_06169T0
YLR450W	VDAG_06169T0
YKL145W	VDAG_04449T0
YBR038W	VDAG_10179T0
YEL032W	VDAG_09049T0
YKL165C	VDAG_09034T0
YNL106C	VDAG_03124T0
YOR109W	VDAG_03124T0
YGR116W	VDAG_08627T0
YOL006C	VDAG_04479T0
YML085C	VDAG_04060T0
YML124C	VDAG_04060T0
YMR301C	VDAG_04023T0
YNL192W	VDAG_02580T0
YLR289W	VDAG_05629T0
YLR419W	VDAG_08338T0
YFL036W	VDAG_07960T0
YDL143W	VDAG_04448T0
YAR042W	VDAG_00323T0
YDL019C	VDAG_00323T0
YBR114W	VDAG_01266T0
YMR105C	VDAG_03328T0
YKL127W	VDAG_03328T0
YER025W	VDAG_04458T0
YDR283C	VDAG_08486T0
YLR058C	VDAG_00824T0
YHL016C	VDAG_02764T0	VDAG_03666T0
YGL238W	VDAG_09982T0
YNL325C	VDAG_10419T0
YPL110C	VDAG_02025T0
YDL031W	VDAG_10256T0
YLR432W	VDAG_01013T0
YML056C	VDAG_01013T0
YHR216W	VDAG_01013T0
YFL008W	VDAG_04575T0
YBR126C	VDAG_03989T0
YBR080C	VDAG_07086T0
YBL015W	VDAG_07866T0
YBL039C	VDAG_10534T0
YJR103W	VDAG_10534T0
YDR188W	VDAG_03986T0
YNL287W	VDAG_02560T0
YPL012W	VDAG_01974T0
YBR248C	VDAG_00021T0
YBR295W	VDAG_00575T0
YLR454W	VDAG_10285T0
YPL235W	VDAG_08913T0
YNL112W	VDAG_05689T0
YOR211C	VDAG_08318T0
YGR264C	VDAG_09740T0
YNR011C	VDAG_00165T0
YDR341C	VDAG_03651T0
YHR091C	VDAG_03651T0
YGR124W	VDAG_00271T0
YPR145W	VDAG_00271T0
YNR013C	VDAG_03960T0
YNL163C	VDAG_10283T0
YPL119C	VDAG_01373T0
YOR204W	VDAG_01373T0
YNR031C	VDAG_08787T0
YCR073C	VDAG_08787T0
YNR001C	VDAG_03946T0
YCR005C	VDAG_03946T0
YDR074W	VDAG_02281T0
YLR060W	VDAG_06380T0
YDR190C	VDAG_07006T0
YOR217W	VDAG_07060T0
YBR143C	VDAG_05953T0
YGR061C	VDAG_08407T0
YJR065C	VDAG_07506T0
YKL035W	VDAG_03025T0
YOL004W	VDAG_00971T0
YGR254W	VDAG_03029T0
YHR174W	VDAG_03029T0
YEL013W	VDAG_09264T0
YOR117W	VDAG_07837T0
YDL084W	VDAG_01780T0
YDR270W	VDAG_00981T0
YNL330C	VDAG_06000T0
YLR175W	VDAG_08478T0
YDR394W	VDAG_00862T0
YDL131W	VDAG_06110T0	VDAG_01275T0
YDL182W	VDAG_06110T0	VDAG_01275T0
YDL164C	VDAG_06357T0
YCR093W	VDAG_07472T0
YNL189W	VDAG_08325T0
YJL008C	VDAG_10232T0
YOR168W	VDAG_08134T0
YPL262W	VDAG_02742T0
YBR229C	VDAG_09389T0
YNL250W	VDAG_06865T0
YMR304W	VDAG_08535T0
YMR217W	VDAG_08943T0
YHR020W	VDAG_00790T0
YGL245W	VDAG_05026T0
YOR317W	VDAG_00401T0	VDAG_05523T0
YMR246W	VDAG_00401T0	VDAG_05523T0
YIL009W	VDAG_00401T0	VDAG_05523T0
YDL160C	VDAG_09875T0
YDL178W	VDAG_03746T0
YEL071W	VDAG_03746T0
YDL066W	VDAG_00099T0
YHR164C	VDAG_01633T0
YLR347C	VDAG_04996T0
YCL017C	VDAG_08632T0
YHR205W	VDAG_04427T0
YFL018C	VDAG_09433T0
YDR172W	VDAG_07445T0
YGL048C	VDAG_07155T0
YAL038W	VDAG_01206T0
YOR347C	VDAG_01206T0
YDL029W	VDAG_02600T0
YGL125W	VDAG_00463T0
YIR031C	VDAG_01774T0
YNL117W	VDAG_01774T0
YAL048C	VDAG_05548T0
YNR053C	VDAG_01108T0
YGR125W	VDAG_04374T0
YLR277C	VDAG_06928T0
YLR113W	VDAG_08982T0	VDAG_02354T0
YDR037W	VDAG_01539T0
YGL236C	VDAG_06295T0
YOR063W	VDAG_07051T0
YFL034W	VDAG_03258T0
YPL093W	VDAG_08997T0
YLR371W	VDAG_01880T0
YGR070W	VDAG_01880T0
YOR356W	VDAG_01614T0
YML072C	VDAG_04445T0
YLR389C	VDAG_05762T0
YHR037W	VDAG_03218T0
YDR062W	VDAG_09591T0
YER090W	VDAG_07049T0
YPL106C	VDAG_00375T0
YBR169C	VDAG_00375T0
YMR015C	VDAG_00367T0
YHR028C	VDAG_10375T0
YER081W	VDAG_08304T0
YIL074C	VDAG_08304T0
YKL010C	VDAG_05482T0
YER133W	VDAG_06422T0
YOR014W	VDAG_01277T0
YNL241C	VDAG_04488T0
YLR180W	VDAG_03272T0
YDR502C	VDAG_03272T0
YER073W	VDAG_02013T0
YOR374W	VDAG_02013T0
YKR039W	VDAG_03185T0
YPL265W	VDAG_10467T0
YFL033C	VDAG_03223T0
YOR187W	VDAG_01458T0
YNL161W	VDAG_03510T0
YLR355C	VDAG_08589T0
YGR100W	VDAG_02642T0
YBL017C	VDAG_03144T0
YJL222W	VDAG_03144T0
YIL173W	VDAG_03144T0
YNR065C	VDAG_03144T0
YFR030W	VDAG_05495T0
YOL057W	VDAG_04363T0
YJL033W	VDAG_07997T0
YHR072W	VDAG_09360T0	VDAG_01664T0
YPR024W	VDAG_02028T0
YJL154C	VDAG_03362T0
YJL129C	VDAG_03751T0
YLR083C	VDAG_07890T0
YDR107C	VDAG_07890T0
YPL207W	VDAG_00534T0
YPL270W	VDAG_04585T0
YMR058W	VDAG_07226T0
YLR303W	VDAG_03939T0
YBR097W	VDAG_00539T0
YMR167W	VDAG_10264T0
YLR138W	VDAG_09699T0
YFL055W	VDAG_07880T0
YCL057W	VDAG_07942T0
YDR232W	VDAG_06343T0
YOR093C	VDAG_03575T0
YOL157C	VDAG_05955T0	VDAG_05378T0
YIL172C	VDAG_05955T0	VDAG_05378T0
YJL221C	VDAG_05955T0	VDAG_05378T0
YGR287C	VDAG_05955T0	VDAG_05378T0
YBR299W	VDAG_05955T0	VDAG_05378T0
YGR292W	VDAG_05955T0	VDAG_05378T0
YJL216C	VDAG_05955T0	VDAG_05378T0
YER086W	VDAG_01152T0
YJL141C	VDAG_06649T0
YPR002W	VDAG_00310T0
YMR266W	VDAG_00624T0	VDAG_04774T0
YDL007W	VDAG_04748T0
YLR378C	VDAG_05083T0
YPL040C	VDAG_06128T0
YKL209C	VDAG_01200T0
YPL023C	VDAG_08410T0
YLR240W	VDAG_01875T0
YHR170W	VDAG_08051T0
YCR012W	VDAG_07805T0
YKR059W	VDAG_04288T0
YJL138C	VDAG_04288T0
YNL104C	VDAG_03299T0
YOR108W	VDAG_03299T0
YNL238W	VDAG_01043T0
YLR276C	VDAG_06557T0
YLL008W	VDAG_03577T0
YBR294W	VDAG_07606T0	VDAG_03170T0
YLR092W	VDAG_07606T0	VDAG_03170T0
YPR112C	VDAG_01001T0
YGL190C	VDAG_08848T0
YNL045W	VDAG_00149T0
YFL022C	VDAG_04182T0
YHR019C	VDAG_06363T0
YOR027W	VDAG_06242T0
YAL036C	VDAG_06432T0
YKL211C	VDAG_05738T0
YHR018C	VDAG_00714T0
YPR088C	VDAG_09300T0
YLR197W	VDAG_02170T0
YNL271C	VDAG_08379T0
YML126C	VDAG_10091T0
YNL243W	VDAG_02442T0
YDR456W	VDAG_05925T0
YHR039C	VDAG_01764T0
YJL212C	VDAG_06410T0
YPR006C	VDAG_02768T0
YOL098C	VDAG_09960T0
YGL253W	VDAG_04087T0
YFR053C	VDAG_04087T0
YPR173C	VDAG_02171T0
YGL078C	VDAG_06714T0
YGL027C	VDAG_08395T0
YHR042W	VDAG_10275T0
YCR032W	VDAG_02667T0
YLR430W	VDAG_01785T0
YPL091W	VDAG_07524T0
YER165W	VDAG_01629T0
YGL099W	VDAG_08470T0
YJR138W	VDAG_00693T0
YPR111W	VDAG_01807T0
YGR092W	VDAG_01807T0
YJR033C	VDAG_04073T0
YLR044C	VDAG_09443T0
YLR134W	VDAG_09443T0
YGR087C	VDAG_09443T0
YDL080C	VDAG_09443T0
YNL331C	VDAG_03323T0
YDL243C	VDAG_03323T0
YCR107W	VDAG_03323T0
YML016C	VDAG_06057T0
YDR436W	VDAG_06057T0
YCR053W	VDAG_01999T0
YLL031C	VDAG_05932T0
YGR245C	VDAG_07706T0
YLR234W	VDAG_06518T0
YDL055C	VDAG_05601T0
YML054C	VDAG_08961T0
YPR035W	VDAG_00089T0	VDAG_05884T0
YGR019W	VDAG_06397T0	VDAG_04571T0
YDL060W	VDAG_01949T0
YPR138C	VDAG_03160T0
YGR121C	VDAG_03160T0
YHR113W	VDAG_09786T0
YOR310C	VDAG_07092T0
YDL188C	VDAG_00542T0
YDL134C	VDAG_00542T0
YJL155C	VDAG_01248T0
YLR032W	VDAG_09605T0
YNL061W	VDAG_08895T0
YBR136W	VDAG_01884T0
YIR007W	VDAG_00875T0
YLR429W	VDAG_06551T0
YBR006W	VDAG_04572T0
YDR023W	VDAG_04482T0
YER136W	VDAG_08998T0
YOR259C	VDAG_04271T0
YML057W	VDAG_08369T0
YLR433C	VDAG_08369T0
YHR030C	VDAG_02584T0
YJL026W	VDAG_06641T0
YLL029W	VDAG_06603T0
YGR200C	VDAG_08450T0
YIR028W	VDAG_07901T0
YBR021W	VDAG_07901T0
YBL042C	VDAG_07901T0
YMR261C	VDAG_02853T0
YML100W	VDAG_02853T0
YBR025C	VDAG_03462T0
YNL082W	VDAG_09041T0
YER178W	VDAG_06356T0
YOR348C	VDAG_06571T0
YNL059C	VDAG_08935T0
YDR060W	VDAG_02993T0
YCR072C	VDAG_02854T0
YDR141C	VDAG_03044T0
YNL298W	VDAG_05856T0
YPR033C	VDAG_04471T0
YDR021W	VDAG_09310T0
YDL168W	VDAG_00207T0
YLR359W	VDAG_05582T0
YPL203W	VDAG_06474T0
YKL166C	VDAG_06474T0
YJL164C	VDAG_06474T0
YOR303W	VDAG_00348T0
YKL135C	VDAG_03982T0
YEL065W	VDAG_08042T0
YHL040C	VDAG_08042T0
YGR210C	VDAG_00297T0
YAL016W	VDAG_06381T0
YPL022W	VDAG_01793T0
YNR050C	VDAG_01433T0
YPL154C	VDAG_00825T0
YNL329C	VDAG_03113T0
YLR117C	VDAG_08828T0
YLR409C	VDAG_10442T0
YLR089C	VDAG_05538T0
YDR111C	VDAG_05538T0
YGR252W	VDAG_01089T0
YNL277W	VDAG_00612T0
YLR241W	VDAG_02850T0
YNL247W	VDAG_05044T0
YPL259C	VDAG_04985T0
YGL012W	VDAG_00245T0	VDAG_06020T0
YGR055W	VDAG_05712T0
YKR002W	VDAG_06621T0
YNL267W	VDAG_05877T0
YPL175W	VDAG_07550T0
YKL126W	VDAG_00776T0
YMR104C	VDAG_00776T0
YBR222C	VDAG_00221T0
YJR010W	VDAG_02457T0
YMR216C	VDAG_01669T0
YBR170C	VDAG_04185T0
YDR256C	VDAG_05792T0
YDL093W	VDAG_04947T0
YDL095W	VDAG_04947T0
YMR170C	VDAG_06372T0	VDAG_08802T0	VDAG_09789T0
YMR169C	VDAG_06372T0	VDAG_08802T0	VDAG_09789T0
YBL030C	VDAG_07535T0
YBR085W	VDAG_07535T0
YJL153C	VDAG_00041T0
YOR128C	VDAG_04435T0
YGL084C	VDAG_01008T0
YPL189W	VDAG_01008T0
YPL184C	VDAG_06364T0
YJL087C	VDAG_07834T0
YEL036C	VDAG_10426T0
YGR103W	VDAG_06101T0
YMR129W	VDAG_09471T0
YFR044C	VDAG_00025T0
YGR145W	VDAG_05541T0
YGR258C	VDAG_00986T0
YLL028W	VDAG_07042T0
YNR008W	VDAG_09453T0
YKR095W	VDAG_05438T0
YIL149C	VDAG_05438T0
YDL240W	VDAG_04278T0
YMR224C	VDAG_07631T0
YNR067C	VDAG_10514T0	VDAG_01534T0
YJR040W	VDAG_00543T0
YHL030W	VDAG_02876T0
YGL148W	VDAG_07695T0
YNL321W	VDAG_07156T0
YAL012W	VDAG_03307T0
YGL114W	VDAG_04074T0
YDR294C	VDAG_06941T0
YGR173W	VDAG_08465T0
YIL166C	VDAG_07417T0
YBR121C	VDAG_05855T0
YPR081C	VDAG_05855T0
YOR375C	VDAG_08339T0
YAL062W	VDAG_08339T0
YOR361C	VDAG_02967T0
YGL055W	VDAG_08975T0
YNL154C	VDAG_08537T0
YHR135C	VDAG_08537T0
YNL021W	VDAG_00890T0
YGL180W	VDAG_05745T0
YOL058W	VDAG_10449T0
YGR289C	VDAG_02887T0	VDAG_08168T0	VDAG_05550T0	VDAG_09371T0
YBR298C	VDAG_02887T0	VDAG_08168T0	VDAG_05550T0	VDAG_09371T0
YJR160C	VDAG_02887T0	VDAG_08168T0	VDAG_05550T0	VDAG_09371T0
YDL247W	VDAG_02887T0	VDAG_08168T0	VDAG_05550T0	VDAG_09371T0
YDL244W	VDAG_07211T0
YFL058W	VDAG_07211T0
YJR156C	VDAG_07211T0
YNL332W	VDAG_07211T0
YLR438W	VDAG_05743T0
YOL060C	VDAG_01597T0
YIL147C	VDAG_08553T0
YNR047W	VDAG_06892T0
YCR091W	VDAG_06892T0
YNL142W	VDAG_07186T0	VDAG_08770T0
YPL147W	VDAG_01066T0
YJL060W	VDAG_07756T0
YJR148W	VDAG_01637T0
YHR208W	VDAG_01637T0
YER082C	VDAG_01950T0
YMR250W	VDAG_01819T0
YCL018W	VDAG_06467T0
YPL204W	VDAG_02638T0	VDAG_03678T0
YLR386W	VDAG_09430T0
YAL017W	VDAG_06506T0
YOL045W	VDAG_06506T0
YGR244C	VDAG_07511T0
YFL039C	VDAG_08445T0
YIL046W	VDAG_09717T0
YPL008W	VDAG_09548T0
YBR296C	VDAG_07630T0	VDAG_03800T0
YHR120W	VDAG_04295T0
YER095W	VDAG_08796T0
YDR481C	VDAG_05667T0
YIL155C	VDAG_07740T0
YLR163C	VDAG_06877T0
YEL063C	VDAG_09644T0
YNL270C	VDAG_09644T0
YNL268W	VDAG_09644T0
YPL028W	VDAG_00970T0
YNL212W	VDAG_03988T0
YMR165C	VDAG_06873T0
YOR165W	VDAG_07513T0
YOR046C	VDAG_00146T0
YHR065C	VDAG_03543T0
YLR222C	VDAG_01330T0
YOR206W	VDAG_01092T0
YPR194C	VDAG_06060T0
YGR170W	VDAG_01502T0
YBR112C	VDAG_07052T0
YMR241W	VDAG_03947T0
YPL109C	VDAG_04813T0
YBR249C	VDAG_04453T0
YGL040C	VDAG_08605T0
YHR107C	VDAG_01474T0
YKL146W	VDAG_08424T0
YBL079W	VDAG_00742T0
YER105C	VDAG_00742T0
YGL091C	VDAG_00698T0
YML010W	VDAG_01211T0
YBR281C	VDAG_05318T0
YMR309C	VDAG_10306T0
YGR192C	VDAG_08916T0
YJL052W	VDAG_08916T0
YJR009C	VDAG_08916T0
YDR148C	VDAG_08861T0
YIL103W	VDAG_06912T0
YOL122C	VDAG_09578T0
YEL060C	VDAG_02670T0
YOR003W	VDAG_02670T0
YBR237W	VDAG_04354T0
YHR194W	VDAG_03211T0
YBR221C	VDAG_01642T0
YDL014W	VDAG_04610T0
YBL063W	VDAG_06098T0
YNL071W	VDAG_08164T0
YOR099W	VDAG_09906T0
YHR094C	VDAG_05443T0
YDR345C	VDAG_05443T0
YHR096C	VDAG_05443T0
YDR343C	VDAG_05443T0
YDR342C	VDAG_05443T0
YHR092C	VDAG_05443T0
YLR081W	VDAG_05443T0
YJL219W	VDAG_05443T0
YOL156W	VDAG_05443T0
YJL214W	VDAG_05443T0
YMR011W	VDAG_05443T0
YFL011W	VDAG_05443T0
YNR072W	VDAG_05443T0
YEL069C	VDAG_05443T0
YDL245C	VDAG_05443T0
YJR158W	VDAG_05443T0
YNL006W	VDAG_00290T0
YBR079C	VDAG_06424T0
YKL134C	VDAG_04118T0
YPL009C	VDAG_01745T0
YLL039C	VDAG_05595T0
YBL016W	VDAG_09461T0
YOR067C	VDAG_03721T0
YEL042W	VDAG_01439T0
YLL018C	VDAG_01801T0
YKL046C	VDAG_02649T0
YMR238W	VDAG_02649T0
YHR171W	VDAG_00045T0
YOR136W	VDAG_00455T0
YJL098W	VDAG_10215T0
YKR028W	VDAG_10215T0
YIR002C	VDAG_03151T0
YGL119W	VDAG_08359T0
YHR169W	VDAG_09824T0
YBL091C	VDAG_01842T0
YDL234C	VDAG_08400T0
YML042W	VDAG_09046T0
YGR233C	VDAG_00896T0
YDL190C	VDAG_07730T0
YDL198C	VDAG_04062T0
YBR132C	VDAG_06282T0
YBR286W	VDAG_07246T0
YJL197W	VDAG_05761T0
YLL011W	VDAG_07036T0
YDR365C	VDAG_08033T0
YNL037C	VDAG_02872T0
YIR006C	VDAG_05935T0
YGR088W	VDAG_09115T0
YPR047W	VDAG_07071T0
YOL094C	VDAG_08469T0
YOR244W	VDAG_10143T0
YDL138W	VDAG_09071T0	VDAG_02979T0
YDL194W	VDAG_09071T0	VDAG_02979T0
YBR011C	VDAG_04122T0
YLR253W	VDAG_00266T0
YHR068W	VDAG_07027T0
YER006W	VDAG_08784T0
YKR038C	VDAG_08350T0
YJL094C	VDAG_04796T0
YJL109C	VDAG_06348T0
YJR132W	VDAG_10338T0
YGL095C	VDAG_06294T0
YFL053W	VDAG_09239T0
YMR307W	VDAG_07192T0
YPL151C	VDAG_08859T0
YMR300C	VDAG_00128T0
YOR061W	VDAG_01029T0
YDL132W	VDAG_09015T0
YGR123C	VDAG_08361T0
YDR075W	VDAG_00484T0
YLR244C	VDAG_01134T0
YHR079C	VDAG_02974T0
YIR034C	VDAG_06069T0
YPR189W	VDAG_00878T0
YBR058C	VDAG_06710T0
YIL094C	VDAG_01116T0
YDR477W	VDAG_08621T0
YAL053W	VDAG_00004T0	VDAG_02592T0
YOR365C	VDAG_00004T0	VDAG_02592T0
YPL221W	VDAG_00004T0	VDAG_02592T0
YEL022W	VDAG_10425T0
YJR031C	VDAG_10425T0
YGR274C	VDAG_00940T0
YPR029C	VDAG_04592T0
YDR353W	VDAG_06827T0
YHR106W	VDAG_06827T0
YDR128W	VDAG_01871T0
YDR047W	VDAG_08717T0
YFR038W	VDAG_07968T0
YLR027C	VDAG_10169T0
YHR064C	VDAG_00314T0
YDR331W	VDAG_00606T0
YER052C	VDAG_01396T0
YMR221C	VDAG_03022T0
YLR401C	VDAG_06058T0
YHR024C	VDAG_10398T0
YLL055W	VDAG_01504T0
YIL018W	VDAG_05940T0
YFR031C-A	VDAG_05940T0
YGR286C	VDAG_02201T0
YEL058W	VDAG_03196T0
YBR034C	VDAG_08751T0
YMR076C	VDAG_05821T0
YDR208W	VDAG_09935T0
YNL023C	VDAG_08731T0
YJR145C	VDAG_02543T0
YHR203C	VDAG_02543T0
YKL022C	VDAG_01327T0
YBL008W	VDAG_05417T0
YJR131W	VDAG_03184T0
YDL103C	VDAG_06880T0
YNL220W	VDAG_04280T0
YPR003C	VDAG_08249T0
YCR092C	VDAG_04229T0
YKL113C	VDAG_09866T0
YFR028C	VDAG_03156T0
YGR211W	VDAG_02031T0
YJR117W	VDAG_09962T0
YCR084C	VDAG_06313T0
YKL212W	VDAG_06882T0
YOR323C	VDAG_08587T0
YJL095W	VDAG_00874T0
YGL003C	VDAG_04583T0
YKL064W	VDAG_04252T0
YGL094C	VDAG_07430T0
YMR083W	VDAG_07507T0
YMR303C	VDAG_07507T0
YOL086C	VDAG_07507T0
YBR145W	VDAG_07507T0
YBR031W	VDAG_01336T0
YDR012W	VDAG_01336T0
YLR340W	VDAG_04294T0
YDR388W	VDAG_08631T0
YML008C	VDAG_01643T0	VDAG_06572T0
YJL101C	VDAG_00135T0
YNL064C	VDAG_04292T0
YMR272C	VDAG_07018T0
YMR062C	VDAG_08462T0
YDL147W	VDAG_02736T0
YKL029C	VDAG_06277T0
YFL025C	VDAG_09040T0
YOR388C	VDAG_01315T0
YOR197W	VDAG_09467T0
YHR025W	VDAG_01850T0
YAL019W	VDAG_04494T0
YPL042C	VDAG_02601T0
YNR032W	VDAG_07906T0
YOR161C	VDAG_09724T0
YBR017C	VDAG_04662T0
YPL195W	VDAG_01413T0
YJL167W	VDAG_08530T0
YBL106C	VDAG_10481T0
YPR032W	VDAG_10481T0
YHL011C	VDAG_08430T0	VDAG_02939T0
YCR042C	VDAG_01058T0
YPL031C	VDAG_06623T0
YBR220C	VDAG_01813T0
YKL184W	VDAG_01272T0
YOR160W	VDAG_00398T0
YFR004W	VDAG_06001T0
YOR074C	VDAG_09895T0
YGR086C	VDAG_00984T0
YPL004C	VDAG_00984T0
YER015W	VDAG_03940T0
YBR166C	VDAG_05675T0
YAR007C	VDAG_08650T0
YMR302C	VDAG_06908T0
YLR354C	VDAG_02628T0
YGR043C	VDAG_02628T0
YMR145C	VDAG_09687T0
YDL085W	VDAG_09687T0
YBR142W	VDAG_05435T0
YHR188C	VDAG_05300T0
YJL168C	VDAG_06403T0
YOL097C	VDAG_08066T0
YML061C	VDAG_10415T0
YDR044W	VDAG_01226T0
YBR029C	VDAG_08242T0
YHL032C	VDAG_07738T0	VDAG_05602T0
YER141W	VDAG_01538T0
YIL091C	VDAG_01483T0
YER110C	VDAG_05382T0
YPL131W	VDAG_01508T0
YML049C	VDAG_06427T0
YOR176W	VDAG_10248T0
YFL007W	VDAG_05400T0
YCL004W	VDAG_09271T0
YOR241W	VDAG_06887T0
YJR007W	VDAG_01930T0
YPL043W	VDAG_06323T0
YPR021C	VDAG_08323T0
YPL074W	VDAG_09424T0
YKR089C	VDAG_06760T0
YOR081C	VDAG_06760T0
YHR073W	VDAG_00154T0
YGR231C	VDAG_03017T0
YKL017C	VDAG_04220T0
YCR002C	VDAG_07169T0
YKR024C	VDAG_08057T0
YHR098C	VDAG_09938T0
YLR377C	VDAG_10101T0
YGR132C	VDAG_00218T0
YJR110W	VDAG_06379T0
YLR383W	VDAG_09439T0
YOR185C	VDAG_03006T0
YLR293C	VDAG_03006T0
YBR160W	VDAG_05493T0
YOL034W	VDAG_01776T0
YGR194C	VDAG_05815T0
YOR175C	VDAG_06289T0
YOR087W	VDAG_08126T0
YLR005W	VDAG_03923T0
YMR131C	VDAG_09660T0
YOR267C	VDAG_00526T0
YKL197C	VDAG_04239T0
YKL188C	VDAG_07653T0
YGR060W	VDAG_08931T0
YDL238C	VDAG_00630T0
YOR261C	VDAG_01228T0
YLL041C	VDAG_04438T0
YMR116C	VDAG_06686T0
YGR090W	VDAG_09472T0
YKL181W	VDAG_10128T0
YDR189W	VDAG_02581T0
YOR002W	VDAG_04266T0
YPR103W	VDAG_04330T0
YBR041W	VDAG_06757T0
YDL141W	VDAG_07355T0
YDR536W	VDAG_07563T0	VDAG_05113T0
YNL029C	VDAG_09670T0
YIL085C	VDAG_09670T0
YFL047W	VDAG_01414T0
YBR179C	VDAG_09697T0
YJR072C	VDAG_07802T0
YLR447C	VDAG_07091T0
YER093C	VDAG_05691T0
YJR068W	VDAG_04192T0
YJR077C	VDAG_07705T0
YHR077C	VDAG_00377T0
YLR196W	VDAG_03243T0
YKL194C	VDAG_06075T0
YGL211W	VDAG_07465T0
YPR016C	VDAG_06394T0
YJR130C	VDAG_09420T0
YML082W	VDAG_09420T0
YDR338C	VDAG_10273T0
YMR008C	VDAG_06816T0
YMR006C	VDAG_06816T0
YOL011W	VDAG_06816T0
YKR003W	VDAG_04199T0
YHR001W	VDAG_04199T0
YJL128C	VDAG_02783T0
YMR277W	VDAG_09544T0
YER177W	VDAG_04454T0
YDR099W	VDAG_04454T0
YDR158W	VDAG_02459T0
YBL007C	VDAG_08851T0
YML063W	VDAG_08294T0
YLR441C	VDAG_08294T0
YOL059W	VDAG_10381T0
YDL022W	VDAG_10381T0
YBR018C	VDAG_00745T0
YER003C	VDAG_02608T0
YER020W	VDAG_08980T0
YOR209C	VDAG_06053T0
YOR142W	VDAG_04750T0
YJR005W	VDAG_10176T0
YDL001W	VDAG_10230T0
YGR157W	VDAG_00428T0
YDL174C	VDAG_06870T0
YOR065W	VDAG_04451T0
YNL138W	VDAG_09047T0
YDR358W	VDAG_09480T0
YHR108W	VDAG_09480T0
YCL043C	VDAG_03047T0
YFR006W	VDAG_09733T0
YGL144C	VDAG_00434T0
YDL109C	VDAG_00434T0
YLR314C	VDAG_00736T0
YKL103C	VDAG_05108T0
YKR093W	VDAG_01143T0	VDAG_06176T0
YDR335W	VDAG_09457T0
YMR293C	VDAG_02690T0
YMR012W	VDAG_06618T0
YPL212C	VDAG_09730T0
YHR048W	VDAG_01580T0
YFL009W	VDAG_05330T0
YDR325W	VDAG_06322T0
YGL123W	VDAG_06045T0
YPL263C	VDAG_03052T0
YHR005C	VDAG_05732T0
YFR024C-A	VDAG_05533T0
YHR016C	VDAG_05533T0
YIL095W	VDAG_06659T0
YNL020C	VDAG_06659T0
YOR222W	VDAG_07443T0
YPL134C	VDAG_07443T0
YCL009C	VDAG_01958T0
YMR146C	VDAG_01521T0
YDL097C	VDAG_07037T0
YNR043W	VDAG_03794T0
YJL208C	VDAG_06446T0
YBR293W	VDAG_09535T0
YOL030W	VDAG_02243T0	VDAG_00144T0
YMR139W	VDAG_08431T0
YDL079C	VDAG_08431T0
YMR318C	VDAG_09741T0
YCR105W	VDAG_09741T0
YBR198C	VDAG_04649T0
YJR139C	VDAG_10103T0
YLR237W	VDAG_03620T0
YOR192C	VDAG_03620T0
YOR071C	VDAG_03620T0
YKL140W	VDAG_01897T0
YDR448W	VDAG_00746T0
YGL202W	VDAG_04481T0
YNL218W	VDAG_03822T0
YIR027C	VDAG_02195T0
YDR243C	VDAG_04461T0
YDR375C	VDAG_07853T0
YKR048C	VDAG_08305T0
YLR208W	VDAG_10111T0
YDR300C	VDAG_06487T0
YHR033W	VDAG_06487T0
YGL140C	VDAG_00641T0
YFR002W	VDAG_01219T0
YDL148C	VDAG_04303T0
YHR007C	VDAG_04380T0
YJL062W	VDAG_06321T0
YJL172W	VDAG_09927T0
YIR008C	VDAG_02251T0
YJL080C	VDAG_05524T0
YDR390C	VDAG_07483T0
YFL059W	VDAG_09098T0
YNL333W	VDAG_09098T0
YMR096W	VDAG_09098T0
YLR029C	VDAG_06768T0
YMR121C	VDAG_06768T0
YNL242W	VDAG_00198T0
YGR266W	VDAG_03219T0
YLR212C	VDAG_01827T0
YKR069W	VDAG_02810T0
YJL100W	VDAG_08987T0
YLR114C	VDAG_08983T0
YNR012W	VDAG_10153T0
YDR497C	VDAG_07043T0
YOL103W	VDAG_07043T0
YLL045C	VDAG_07466T0
YHL033C	VDAG_07466T0
YJR076C	VDAG_04382T0
YGL116W	VDAG_06090T0
YHR111W	VDAG_10502T0
YOR001W	VDAG_00844T0
YJL102W	VDAG_09018T0
YDR507C	VDAG_01775T0
YCL024W	VDAG_01775T0
YDR120C	VDAG_00582T0
YLR248W	VDAG_05964T0
YPL029W	VDAG_10122T0
YCR034W	VDAG_01393T0
YJL196C	VDAG_01393T0
YJR091C	VDAG_05840T0
YPR042C	VDAG_05840T0
YGR144W	VDAG_01137T0
YOR005C	VDAG_05720T0
YER107C	VDAG_01848T0
YKL120W	VDAG_06644T0
YPR097W	VDAG_04208T0
YEL050C	VDAG_08839T0
YOR316C	VDAG_01059T0	VDAG_02402T0
YMR243C	VDAG_01059T0	VDAG_02402T0
YJR049C	VDAG_03008T0
YEL041W	VDAG_03008T0
YGL225W	VDAG_06288T0
YER039C	VDAG_06288T0
YDR122W	VDAG_10108T0
YLR096W	VDAG_10108T0
YDL100C	VDAG_00027T0
YAL021C	VDAG_04694T0
YGR188C	VDAG_03056T0
YIL130W	VDAG_03724T0
YPR176C	VDAG_04232T0
YBR081C	VDAG_00822T0
YFR047C	VDAG_02822T0
YKL217W	VDAG_08124T0
YOR386W	VDAG_06267T0
YNL288W	VDAG_10107T0
YGR138C	VDAG_02849T0
YPR156C	VDAG_02849T0
YDR372C	VDAG_09496T0
YCL040W	VDAG_01913T0	VDAG_06161T0
YDR516C	VDAG_01913T0	VDAG_06161T0
YGR285C	VDAG_01646T0
YIR029W	VDAG_03910T0
YPL048W	VDAG_08356T0
YKL081W	VDAG_08356T0
YBR287W	VDAG_02773T0
YER005W	VDAG_10433T0
YJR095W	VDAG_09712T0
YAL067C	VDAG_01969T0	VDAG_07862T0
YGR065C	VDAG_01969T0	VDAG_07862T0
YGL141W	VDAG_01630T0
YLR103C	VDAG_00404T0
YAR035W	VDAG_07166T0
YJR153W	VDAG_04977T0
YLR075W	VDAG_08577T0
YFL050C	VDAG_06303T0	VDAG_05399T0
YOL130W	VDAG_06303T0	VDAG_05399T0
YOR090C	VDAG_08880T0
YOR231W	VDAG_09823T0
YPL140C	VDAG_09823T0
YBR094W	VDAG_10040T0
YNL178W	VDAG_06378T0
YBR003W	VDAG_02194T0
YOR196C	VDAG_02815T0
YPR041W	VDAG_05889T0
YOR262W	VDAG_10435T0
YLR195C	VDAG_01160T0
YPR125W	VDAG_01041T0
YDR452W	VDAG_08789T0
YNL317W	VDAG_06445T0
YOL140W	VDAG_07725T0
YFR014C	VDAG_04474T0
YOL016C	VDAG_04474T0
YGL131C	VDAG_04279T0
YJR001W	VDAG_06311T0
YLR247C	VDAG_01405T0
YGR135W	VDAG_05309T0
YOL062C	VDAG_07209T0
YDR531W	VDAG_02524T0
YOR157C	VDAG_04256T0
YKL085W	VDAG_06317T0
YJR126C	VDAG_01015T0	VDAG_07650T0
YGR214W	VDAG_07089T0
YLR048W	VDAG_07089T0
YHR002W	VDAG_00506T0
YOL077C	VDAG_00887T0
YHR204W	VDAG_06083T0
YLR056W	VDAG_06314T0
YFL016C	VDAG_08967T0
YEL040W	VDAG_09675T0
YNL275W	VDAG_08519T0
YLR186W	VDAG_09422T0
YLR231C	VDAG_10524T0
YLR116W	VDAG_04652T0
YNL191W	VDAG_08319T0
YIL116W	VDAG_00599T0
YHR202W	VDAG_02693T0
YGR184C	VDAG_03179T0
YGR255C	VDAG_04248T0
YGR159C	VDAG_04386T0
YBR192W	VDAG_10318T0
YPL222W	VDAG_08890T0
YER126C	VDAG_03288T0
YIL003W	VDAG_04971T0
YNL290W	VDAG_07639T0
YIL160C	VDAG_08250T0	VDAG_04957T0
YDR245W	VDAG_04338T0
YER053C	VDAG_04504T0
YNL169C	VDAG_04678T0
YDR105C	VDAG_09038T0
YOL023W	VDAG_09479T0
YJR036C	VDAG_01943T0
YMR092C	VDAG_01524T0
YMR166C	VDAG_01928T0
YLR319C	VDAG_07034T0
YHR166C	VDAG_08529T0
YDL036C	VDAG_05609T0
YOL066C	VDAG_05609T0
YGR260W	VDAG_00531T0
YML102W	VDAG_01025T0
YFL004W	VDAG_06783T0
YPL019C	VDAG_06783T0
YEL064C	VDAG_06922T0
YDL246C	VDAG_06181T0
YJR159W	VDAG_06181T0
YLR070C	VDAG_06181T0
YDR226W	VDAG_01229T0
YDR211W	VDAG_02249T0
YKL213C	VDAG_01679T0
YKR080W	VDAG_03276T0
YBL011W	VDAG_01540T0
YKR067W	VDAG_01540T0
YOR346W	VDAG_04167T0
YPL050C	VDAG_04214T0
YOL145C	VDAG_05954T0
YGL252C	VDAG_09969T0
YER148W	VDAG_01612T0
YBR043C	VDAG_08586T0
YBL097W	VDAG_04141T0
YBR020W	VDAG_03557T0
YDR009W	VDAG_03557T0
YJR078W	VDAG_05624T0	VDAG_10523T0
YPL088W	VDAG_04201T0	VDAG_07254T0
YNL075W	VDAG_00277T0
YLR362W	VDAG_05822T0
YLR229C	VDAG_06361T0
YMR027W	VDAG_07233T0
YMR047C	VDAG_07456T0
YKL068W	VDAG_07456T0
YJL001W	VDAG_02924T0
YNL239W	VDAG_01750T0
YBR087W	VDAG_07058T0
YKR076W	VDAG_00421T0
YMR251W	VDAG_00421T0
YGR154C	VDAG_00421T0
YPL220W	VDAG_05786T0
YGL135W	VDAG_05786T0
YER145C	VDAG_09918T0	VDAG_07227T0
YHR114W	VDAG_00145T0
YHR190W	VDAG_06011T0
YIL021W	VDAG_07068T0
YLL063C	VDAG_09498T0
YER061C	VDAG_06409T0
YJL207C	VDAG_05773T0
YJR013W	VDAG_06005T0
YOL061W	VDAG_08878T0
YIR023W	VDAG_07846T0	VDAG_10045T0	VDAG_06923T0
YHR104W	VDAG_01073T0	VDAG_05087T0
YDL167C	VDAG_01381T0
YIL047C	VDAG_05107T0
YGL077C	VDAG_06163T0
YOR119C	VDAG_09728T0
YEL047C	VDAG_00973T0
YJR051W	VDAG_00973T0
YPL125W	VDAG_00922T0
YGL097W	VDAG_07338T0
YFL030W	VDAG_10001T0
YNL139C	VDAG_00613T0
YML086C	VDAG_01715T0
YDL040C	VDAG_07819T0
YOR155C	VDAG_10339T0
YCR094W	VDAG_08637T0
YNR048W	VDAG_08637T0
YKL045W	VDAG_04635T0
YLR002C	VDAG_06485T0
YPR110C	VDAG_04242T0
YOR362C	VDAG_10352T0
YDL117W	VDAG_08438T0
YPL155C	VDAG_04377T0
YOR233W	VDAG_06063T0
YPL141C	VDAG_06063T0
YOR299W	VDAG_07807T0
YMR237W	VDAG_07807T0
YLR004C	VDAG_03537T0
YPR137W	VDAG_01375T0
YML092C	VDAG_06944T0
YNL141W	VDAG_07728T0
YDR017C	VDAG_07689T0
YNL207W	VDAG_10271T0
YLR357W	VDAG_02319T0
YGR056W	VDAG_02319T0
YOL081W	VDAG_04078T0
YBR140C	VDAG_04078T0
YHR132C	VDAG_04569T0
YJR105W	VDAG_05941T0
YOR141C	VDAG_06463T0
YFR010W	VDAG_10330T0
YOL124C	VDAG_07831T0
YDL201W	VDAG_10097T0
YHL003C	VDAG_06672T0
YKL008C	VDAG_06672T0
YMR110C	VDAG_01487T0
YFL045C	VDAG_04143T0
YNL083W	VDAG_01237T0
YLR243W	VDAG_03273T0
YPR004C	VDAG_09044T0
YOR271C	VDAG_09829T0
YDR415C	VDAG_00493T0
YGR175C	VDAG_01934T0
YER055C	VDAG_08760T0
YBL033C	VDAG_02613T0
YDR244W	VDAG_03290T0
YPR118W	VDAG_02947T0
YJL112W	VDAG_00553T0
YKR036C	VDAG_00553T0
YMR296C	VDAG_02342T0
YEL051W	VDAG_10423T0
YGL076C	VDAG_10311T0
YPL198W	VDAG_10311T0
YBR247C	VDAG_00680T0
YOR184W	VDAG_08382T0
YER102W	VDAG_07517T0
YBL072C	VDAG_07517T0
YKR017C	VDAG_02156T0
YCL059C	VDAG_09009T0
YML080W	VDAG_06541T0
YGR028W	VDAG_09036T0
YPR165W	VDAG_06919T0
YDR364C	VDAG_01132T0
YJL059W	VDAG_03802T0
YGR171C	VDAG_09972T0
YPL145C	VDAG_07856T0
YOR237W	VDAG_07856T0
YPL268W	VDAG_09958T0
YER119C	VDAG_02792T0
YBL089W	VDAG_02792T0
YDR264C	VDAG_03669T0
YOR034C	VDAG_03669T0
YDL137W	VDAG_04367T0
YDL192W	VDAG_04367T0
YMR214W	VDAG_00166T0
YJR123W	VDAG_07532T0
YKL004W	VDAG_00813T0
YHR112C	VDAG_03239T0
YPL249C	VDAG_07516T0
YOL119C	VDAG_06725T0	VDAG_01810T0
YOR306C	VDAG_06725T0	VDAG_01810T0
YBL056W	VDAG_00016T0
YER089C	VDAG_00016T0
YIL105C	VDAG_09451T0
YNL047C	VDAG_09451T0
YBR159W	VDAG_00743T0
YDL231C	VDAG_01635T0
YLR216C	VDAG_00095T0
YFL038C	VDAG_07163T0
YNL297C	VDAG_05366T0
YKR056W	VDAG_07502T0
YGL011C	VDAG_00111T0
YBR234C	VDAG_03181T0
YFL003C	VDAG_02856T0
YIL022W	VDAG_03459T0
YHR128W	VDAG_08297T0
YJL053W	VDAG_08794T0
YNL273W	VDAG_08518T0
YNL280C	VDAG_09749T0
YNL121C	VDAG_00279T0
YHR117W	VDAG_00279T0
YCR009C	VDAG_04747T0
YLR203C	VDAG_06428T0
YPL122C	VDAG_07377T0
YAR015W	VDAG_01708T0
YJL088W	VDAG_01957T0
YBL035C	VDAG_09232T0
YOL033W	VDAG_05696T0
YGR054W	VDAG_09497T0
YGR202C	VDAG_00054T0
YEL056W	VDAG_01383T0
YLR351C	VDAG_00136T0
YOR132W	VDAG_00548T0
YDL205C	VDAG_05062T0
YPR175W	VDAG_08623T0
YMR213W	VDAG_10253T0
YLR019W	VDAG_01067T0
YLL010C	VDAG_01067T0
YNL231C	VDAG_05077T0
YNL264C	VDAG_05077T0
YPL242C	VDAG_01012T0
YPR144C	VDAG_04251T0
YBR227C	VDAG_10016T0
YOR273C	VDAG_07773T0
YAL002W	VDAG_01007T0
YBR074W	VDAG_04651T0
YLR088W	VDAG_02330T0
YER168C	VDAG_10420T0
YML074C	VDAG_03175T0
YLR449W	VDAG_03175T0
YPL152W	VDAG_03010T0
YML004C	VDAG_05581T0
YCR024C	VDAG_09941T0
YKL001C	VDAG_02995T0
YDR301W	VDAG_06137T0
YER094C	VDAG_03131T0
YKL179C	VDAG_04606T0
YDL017W	VDAG_09546T0
YMR215W	VDAG_07168T0
YIL108W	VDAG_09447T0
YNL048W	VDAG_07500T0
YPL104W	VDAG_06829T0
YLR336C	VDAG_09434T0
YDL161W	VDAG_07455T0
YLR206W	VDAG_07455T0
YKR052C	VDAG_09427T0
YJL133W	VDAG_09427T0
YIL020C	VDAG_06549T0
YPL171C	VDAG_01142T0	VDAG_04020T0
YHR179W	VDAG_01142T0	VDAG_04020T0
YDR049W	VDAG_01756T0
YDL056W	VDAG_02571T0
YDR050C	VDAG_05891T0
YPL218W	VDAG_03565T0
YOR202W	VDAG_08484T0
YKL059C	VDAG_00026T0
YFR051C	VDAG_06375T0
YDR019C	VDAG_08790T0
YDR080W	VDAG_09957T0
YMR100W	VDAG_08315T0
YHL036W	VDAG_10463T0
YPL030W	VDAG_08563T0
YBR189W	VDAG_02440T0
YPL081W	VDAG_02440T0
YIL133C	VDAG_07204T0
YNL069C	VDAG_07204T0
YDR332W	VDAG_00358T0
YHR102W	VDAG_02874T0
YHR066W	VDAG_03542T0
YDR312W	VDAG_03542T0
YKL174C	VDAG_03352T0	VDAG_02110T0
YCR068W	VDAG_03742T0
YOR070C	VDAG_00123T0
YPL209C	VDAG_06489T0
YMR244W	VDAG_09020T0
YGR085C	VDAG_10348T0
YPR102C	VDAG_10348T0
YFR048W	VDAG_00982T0
YGL083W	VDAG_01638T0
YAL042W	VDAG_04253T0
YAL025C	VDAG_08397T0
YPR108W	VDAG_05537T0
YOR243C	VDAG_09822T0
YER021W	VDAG_00840T0
YHR011W	VDAG_04064T0
YBL104C	VDAG_06502T0
YAL024C	VDAG_07088T0
YKL060C	VDAG_07429T0
YCL038C	VDAG_04497T0
YMR247C	VDAG_00720T0
YOR145C	VDAG_03212T0
YNL274C	VDAG_07815T0
YPL090C	VDAG_06906T0
YBR181C	VDAG_06906T0
YDR059C	VDAG_09931T0
YBR082C	VDAG_09931T0
YDR392W	VDAG_00413T0
YEL046C	VDAG_03037T0
YDR280W	VDAG_05803T0
YGR267C	VDAG_05019T0
YPR178W	VDAG_04431T0
YAL041W	VDAG_03774T0
YPR167C	VDAG_05001T0
YLR345W	VDAG_08441T0
YNL007C	VDAG_08489T0
YDR326C	VDAG_00640T0
YHR080C	VDAG_00640T0
YNL278W	VDAG_03260T0
YLR187W	VDAG_03260T0
YGR216C	VDAG_00842T0
YOL055C	VDAG_05690T0
YPL258C	VDAG_05690T0
YPR121W	VDAG_05690T0
YER031C	VDAG_00886T0
YGL210W	VDAG_00886T0
YBR241C	VDAG_02598T0
YGL104C	VDAG_02598T0
YJL036W	VDAG_01042T0
YML001W	VDAG_01437T0
YLR361C	VDAG_04654T0
YJL091C	VDAG_06064T0
YGR185C	VDAG_07692T0
YJL176C	VDAG_09045T0
YHR142W	VDAG_09595T0
YLR157C	VDAG_06846T0
YLR158C	VDAG_06846T0
YLR160C	VDAG_06846T0
YLR155C	VDAG_06846T0
YDR321W	VDAG_06846T0
YBR243C	VDAG_00557T0
YBR274W	VDAG_00976T0
YHR070W	VDAG_03092T0
YDL128W	VDAG_09392T0
YPL133C	VDAG_07734T0
YCR023C	VDAG_00666T0	VDAG_00570T0
YMR079W	VDAG_00859T0
YKL091C	VDAG_00859T0
YML069W	VDAG_06330T0
YJL115W	VDAG_09843T0
YBR162C	VDAG_00987T0
YLR148W	VDAG_05850T0
YEL024W	VDAG_00788T0
YIL038C	VDAG_00097T0
YDL058W	VDAG_04076T0
YKR081C	VDAG_03305T0
YMR001C	VDAG_03138T0
YER162C	VDAG_07453T0
YLR017W	VDAG_05546T0
YNL201C	VDAG_01939T0
YDR268W	VDAG_06601T0
YNL251C	VDAG_03945T0
YKR084C	VDAG_05517T0
YLR380W	VDAG_02336T0	VDAG_08246T0
YGR162W	VDAG_06653T0
YGL049C	VDAG_06653T0
YKR018C	VDAG_07793T0
YJL082W	VDAG_07793T0
YNL279W	VDAG_01253T0
YKR066C	VDAG_03116T0
YKL073W	VDAG_07546T0
YPR161C	VDAG_08347T0
YLR167W	VDAG_10492T0
YDR427W	VDAG_02329T0
YBR028C	VDAG_04430T0
YPR058W	VDAG_00868T0
YBR104W	VDAG_00868T0
YLL006W	VDAG_06293T0
YGL115W	VDAG_09263T0
YGR207C	VDAG_00347T0
YKL172W	VDAG_08314T0
YPR011C	VDAG_06681T0
YNR033W	VDAG_08393T0
YCR004C	VDAG_01121T0
YDR032C	VDAG_01121T0
YLR260W	VDAG_07821T0
YOR171C	VDAG_07821T0
YJR070C	VDAG_00697T0
YPL260W	VDAG_00233T0
YOR120W	VDAG_04951T0
YDR368W	VDAG_04951T0
YGL203C	VDAG_00116T0
YGR163W	VDAG_06369T0
YPR201W	VDAG_03309T0
YGL058W	VDAG_09023T0
YBL098W	VDAG_01135T0
YML021C	VDAG_00947T0
YNR015W	VDAG_04120T0
YNL219C	VDAG_07954T0
YGR238C	VDAG_01799T0
YHR158C	VDAG_01799T0
YPL097W	VDAG_00918T0
YLR166C	VDAG_03094T0
YJL069C	VDAG_04159T0
YJR006W	VDAG_09966T0
YBR037C	VDAG_01724T0
YBR024W	VDAG_01724T0
YPR132W	VDAG_01223T0
YGR118W	VDAG_01223T0
YDR142C	VDAG_00663T0
YJL092W	VDAG_01559T0
YNL202W	VDAG_03191T0
YJL121C	VDAG_08773T0
YMR023C	VDAG_08396T0
YNL313C	VDAG_08129T0
YIL121W	VDAG_10167T0
YIL120W	VDAG_10167T0
YNL065W	VDAG_10167T0
YHR026W	VDAG_00386T0
YNL256W	VDAG_00591T0
YBR200W	VDAG_09893T0
YOR154W	VDAG_06595T0
YMR226C	VDAG_00393T0	VDAG_01703T0
YBR133C	VDAG_02006T0
YBL047C	VDAG_04061T0
YBR039W	VDAG_04478T0
YGL103W	VDAG_09547T0
YPL063W	VDAG_06221T0
YMR314W	VDAG_08391T0
YOR212W	VDAG_09689T0
YBR084C-A	VDAG_06690T0
YBL027W	VDAG_06690T0
YDL119C	VDAG_08854T0
YDR416W	VDAG_10422T0
YJR152W	VDAG_07188T0	VDAG_04759T0	VDAG_08024T0
YOL120C	VDAG_06682T0
YNL301C	VDAG_06682T0
YCR047C	VDAG_02860T0
YPL266W	VDAG_00011T0
YFL002C	VDAG_09227T0
YLR299W	VDAG_05455T0	VDAG_07501T0
YER156C	VDAG_00101T0
YGR187C	VDAG_00679T0
YML093W	VDAG_01537T0
YOR100C	VDAG_00608T0
YDR523C	VDAG_08437T0
YBL080C	VDAG_09877T0
YBR291C	VDAG_09563T0
YLR459W	VDAG_06132T0
YDR496C	VDAG_08809T0
YGR048W	VDAG_08911T0
YJL187C	VDAG_08658T0
YHR008C	VDAG_10207T0
YOR006C	VDAG_09481T0
YKR094C	VDAG_00364T0
YIL148W	VDAG_00364T0
YNL031C	VDAG_10035T0
YBR010W	VDAG_10035T0
YFR005C	VDAG_01329T0
YNR041C	VDAG_01222T0
YJR125C	VDAG_06262T0
YOR149C	VDAG_05787T0
YOL049W	VDAG_06340T0
YEL027W	VDAG_00246T0
YDR266C	VDAG_02975T0
YKL193C	VDAG_01074T0
YBR164C	VDAG_05790T0
YDR324C	VDAG_06042T0
YOL052C	VDAG_04972T0
YMR231W	VDAG_07694T0
YNL022C	VDAG_03710T0
YPL188W	VDAG_04740T0
YOR022C	VDAG_06677T0
YDR242W	VDAG_02553T0	VDAG_03891T0
YPL111W	VDAG_02150T0
YOR094W	VDAG_02610T0
YPR091C	VDAG_02437T0
YNL073W	VDAG_06854T0
YKL221W	VDAG_07361T0	VDAG_10516T0
YDR346C	VDAG_00524T0
YJL204C	VDAG_01406T0
YGL065C	VDAG_07149T0
YDR214W	VDAG_10067T0
YPL172C	VDAG_06746T0
YOR312C	VDAG_01079T0
YMR242C	VDAG_01079T0
YIR033W	VDAG_06761T0
YKL020C	VDAG_06761T0
YBR088C	VDAG_04315T0
YFR050C	VDAG_04273T0
YPL247C	VDAG_01209T0
YBL041W	VDAG_08799T0
YLR403W	VDAG_06092T0
YML121W	VDAG_09326T0
YMR176W	VDAG_09307T0
YPL069C	VDAG_08571T0
YNR029C	VDAG_00654T0
YHL010C	VDAG_05594T0
YGR278W	VDAG_06536T0
YJL039C	VDAG_05897T0
YJR098C	VDAG_06366T0
YNL227C	VDAG_09418T0
YDR287W	VDAG_00571T0
YHR046C	VDAG_00571T0
YHR148W	VDAG_00180T0
YDR297W	VDAG_03739T0
YMR276W	VDAG_00920T0
YOR245C	VDAG_03053T0
YER143W	VDAG_08994T0
YOR025W	VDAG_08255T0
YDR064W	VDAG_03062T0
YGL001C	VDAG_04277T0
YDL236W	VDAG_06520T0
YBR002C	VDAG_06987T0
YDL159W	VDAG_08626T0
YML110C	VDAG_05480T0
YDL006W	VDAG_09695T0
YCR061W	VDAG_02324T0
YJR124C	VDAG_00103T0
YFL005W	VDAG_01942T0
YKL149C	VDAG_02009T0
YHR086W	VDAG_02878T0
YKL024C	VDAG_04133T0
YGL241W	VDAG_07885T0
YML130C	VDAG_06106T0
YBL037W	VDAG_01985T0
YKL150W	VDAG_01016T0
YOR089C	VDAG_05807T0
YHR069C	VDAG_08545T0
YHR200W	VDAG_08813T0
YHR089C	VDAG_09450T0
YJL020C	VDAG_10237T0
YOR378W	VDAG_10165T0	VDAG_05343T0
YML116W	VDAG_10165T0	VDAG_05343T0
YMR279C	VDAG_10165T0	VDAG_05343T0
YPR157W	VDAG_08607T0
YGR141W	VDAG_08607T0
YGR282C	VDAG_02469T0
YDL156W	VDAG_09539T0
YNR006W	VDAG_05521T0
YHR009C	VDAG_08497T0
YEL054C	VDAG_04560T0
YDR418W	VDAG_04560T0
YER012W	VDAG_01374T0
YIL001W	VDAG_01722T0
YLR191W	VDAG_00988T0
YJR075W	VDAG_02820T0
YOL152W	VDAG_02660T0
YPL211W	VDAG_06486T0
YCR026C	VDAG_01890T0
YEL016C	VDAG_01890T0
YNL067W	VDAG_08793T0
YGL147C	VDAG_08793T0
YER122C	VDAG_00589T0
YKL080W	VDAG_02996T0
YLR084C	VDAG_04260T0
YBR046C	VDAG_07993T0
YDR036C	VDAG_09241T0
YLR422W	VDAG_07122T0
YKL205W	VDAG_09778T0
YOR091W	VDAG_08863T0
YNL066W	VDAG_03021T0
YIL123W	VDAG_03021T0
YKR042W	VDAG_03021T0
YJL116C	VDAG_03021T0
YCR048W	VDAG_04641T0
YNR019W	VDAG_04641T0
YOL002C	VDAG_03447T0
YDR492W	VDAG_03447T0
YDR092W	VDAG_01872T0
YDR386W	VDAG_03195T0
YGR149W	VDAG_04576T0
YOR334W	VDAG_01796T0
YPR086W	VDAG_03521T0
YOR113W	VDAG_08452T0	VDAG_02387T0	VDAG_05226T0
YBR061C	VDAG_05436T0
YGL169W	VDAG_04094T0
YBL040C	VDAG_07104T0
YPR066W	VDAG_04243T0
YMR208W	VDAG_09975T0
YDR025W	VDAG_01034T0
YBR048W	VDAG_01034T0
YOR127W	VDAG_00448T0
YDR379W	VDAG_00448T0
YNL257C	VDAG_05783T0
YHR155W	VDAG_05783T0
YNL221C	VDAG_00312T0
YGR024C	VDAG_06112T0
YDL154W	VDAG_08845T0
YLR420W	VDAG_06455T0
YGR189C	VDAG_10047T0
YML026C	VDAG_05756T0
YDR450W	VDAG_05756T0
YNL003C	VDAG_01244T0
YGL216W	VDAG_09024T0
YKL013C	VDAG_10331T0
YNL237W	VDAG_10451T0
YLR020C	VDAG_03114T0
YLL012W	VDAG_03114T0
YLR328W	VDAG_02842T0
YGR010W	VDAG_02842T0
YHR115C	VDAG_10397T0
YNL116W	VDAG_10397T0
YGL143C	VDAG_02588T0
YJL127C	VDAG_03999T0
YDR323C	VDAG_08220T0
YHL002W	VDAG_07440T0
YMR004W	VDAG_09677T0
YKL196C	VDAG_08948T0
YHR123W	VDAG_02561T0
YNL130C	VDAG_02561T0
YDR155C	VDAG_06261T0
YML078W	VDAG_06261T0
YGR234W	VDAG_10220T0	VDAG_06183T0
YBR139W	VDAG_00500T0
YIL067C	VDAG_01306T0
YGR284C	VDAG_03065T0
YGR046W	VDAG_07966T0
YIL144W	VDAG_10087T0
YBL067C	VDAG_04505T0
YER098W	VDAG_04505T0
YML018C	VDAG_01436T0
YDR438W	VDAG_01436T0
YDL226C	VDAG_00346T0
YDR204W	VDAG_02483T0
YDL086W	VDAG_06903T0
YER117W	VDAG_06273T0
YBL087C	VDAG_06273T0
YIR004W	VDAG_06009T0
YER048C	VDAG_06009T0
YCR031C	VDAG_10310T0
YJL191W	VDAG_10310T0
YJL190C	VDAG_10225T0
YLR367W	VDAG_10225T0
YLR130C	VDAG_00057T0
YNR007C	VDAG_02434T0
YJL068C	VDAG_06452T0
YMR297W	VDAG_05758T0
YNL308C	VDAG_05808T0
YPR135W	VDAG_07490T0
YOL064C	VDAG_10072T0
YJL177W	VDAG_04609T0
YKL180W	VDAG_04609T0
YER008C	VDAG_05501T0
YKL191W	VDAG_06726T0
YLR182W	VDAG_08221T0
YNL010W	VDAG_09911T0
YJL081C	VDAG_00941T0
YEL004W	VDAG_08849T0
YKL190W	VDAG_08352T0
YFL028C	VDAG_09965T0
YLR330W	VDAG_01790T0
YPR048W	VDAG_00344T0
YJR025C	VDAG_04105T0
YJL143W	VDAG_05316T0
YPR180W	VDAG_06406T0
YKL151C	VDAG_10346T0
YMR143W	VDAG_05679T0
YDL083C	VDAG_05679T0
YKL039W	VDAG_06634T0
YHL017W	VDAG_06634T0
YEL034W	VDAG_00362T0
YJR047C	VDAG_00362T0
YBR214W	VDAG_02323T0
YGL056C	VDAG_02323T0
YKR051W	VDAG_00459T0
YMR093W	VDAG_00104T0
YIL118W	VDAG_02777T0
YEL012W	VDAG_10055T0
YDR419W	VDAG_10336T0
YMR220W	VDAG_08056T0
YKL025C	VDAG_10321T0
YPL237W	VDAG_08609T0
YML104C	VDAG_10098T0
YGR279C	VDAG_02343T0
YMR305C	VDAG_02343T0
YPL227C	VDAG_01935T0
YGL130W	VDAG_05749T0
YJR133W	VDAG_04785T0
YGL171W	VDAG_06097T0
YGR220C	VDAG_00899T0
YKR068C	VDAG_05617T0
YOR096W	VDAG_03591T0
YNL096C	VDAG_03591T0
YGR257C	VDAG_00948T0
YAR003W	VDAG_06113T0
YIL030C	VDAG_03654T0
YJL125C	VDAG_05045T0
YGR047C	VDAG_06285T0
YEL055C	VDAG_10356T0
YPR119W	VDAG_08334T0
YGR108W	VDAG_08334T0
YOR296W	VDAG_04137T0
YJR144W	VDAG_07357T0
YDR205W	VDAG_00609T0
YML096W	VDAG_03525T0
YNL240C	VDAG_04425T0
YBL003C	VDAG_09414T0
YDR225W	VDAG_09414T0
YDR182W	VDAG_01063T0
YLR172C	VDAG_00707T0
YIL034C	VDAG_04499T0
YLR026C	VDAG_04950T0
YOR254C	VDAG_03568T0
YGL105W	VDAG_07967T0
YIL043C	VDAG_10485T0
YLR045C	VDAG_10219T0
YKR070W	VDAG_01725T0	VDAG_07984T0	VDAG_06698T0
YDR484W	VDAG_00361T0
YLR055C	VDAG_01677T0
YOL010W	VDAG_04180T0
YMR283C	VDAG_08491T0
YNL001W	VDAG_09658T0
YBR110W	VDAG_00610T0
YMR055C	VDAG_03171T0
YGL019W	VDAG_07450T0
YDR407C	VDAG_08394T0
YNL127W	VDAG_01452T0
YKL056C	VDAG_03738T0
YDR541C	VDAG_02030T0
YOL151W	VDAG_02030T0
YGL157W	VDAG_02030T0
YGL039W	VDAG_02030T0
YDR454C	VDAG_02242T0
YMR171C	VDAG_04664T0
YGR083C	VDAG_09267T0
YNL181W	VDAG_10117T0
YHR168W	VDAG_00505T0
YAL003W	VDAG_04372T0
YER075C	VDAG_07154T0
YLR348C	VDAG_07069T0
YOR251C	VDAG_06046T0
YPL248C	VDAG_07081T0
YIL131C	VDAG_06619T0
YNL068C	VDAG_06619T0
YKL034W	VDAG_01454T0
YMR137C	VDAG_04259T0
YOR069W	VDAG_04647T0
YKL067W	VDAG_09390T0
YJR096W	VDAG_09752T0
YOR250C	VDAG_07989T0
YMR177W	VDAG_05814T0
YPL224C	VDAG_05814T0
YDL064W	VDAG_00270T0
YNR030W	VDAG_04507T0
YPL045W	VDAG_10396T0
YNR055C	VDAG_02490T0	VDAG_03200T0
YNR034W	VDAG_06513T0
YCR073W-A	VDAG_06513T0
YDR400W	VDAG_04165T0
YCR010C	VDAG_06037T0
YNR002C	VDAG_06037T0
YKL072W	VDAG_06054T0
YMR053C	VDAG_06054T0
YBL002W	VDAG_09415T0
YDR224C	VDAG_09415T0
YOR281C	VDAG_01734T0
YOL038W	VDAG_03748T0
YNL055C	VDAG_00272T0
YIL114C	VDAG_00272T0
YLR399C	VDAG_03830T0
YDL070W	VDAG_03830T0
YBL050W	VDAG_01963T0
YGL244W	VDAG_01824T0
YPL132W	VDAG_01977T0
YLR143W	VDAG_04223T0
YPL078C	VDAG_04250T0
YPL096W	VDAG_06043T0
YMR142C	VDAG_04766T0
YDL082W	VDAG_04766T0
YBR154C	VDAG_00690T0
YBL064C	VDAG_06751T0
YML060W	VDAG_04265T0
YNL168C	VDAG_04106T0
YKR105C	VDAG_00410T0	VDAG_08061T0	VDAG_03819T0	VDAG_01529T0
YGR224W	VDAG_00410T0	VDAG_08061T0	VDAG_03819T0	VDAG_01529T0
YCL069W	VDAG_00410T0	VDAG_08061T0	VDAG_03819T0	VDAG_01529T0
YER056C	VDAG_09568T0
YER060W-A	VDAG_09568T0
YER060W	VDAG_09568T0
YGL186C	VDAG_09568T0
YDR267C	VDAG_10021T0
YLR057W	VDAG_00873T0	VDAG_03408T0	VDAG_00273T0	VDAG_06072T0	VDAG_09569T0
YFR022W	VDAG_05554T0
YOR018W	VDAG_05554T0
YOR181W	VDAG_01787T0
YOR336W	VDAG_02309T0
YNR035C	VDAG_04262T0
YNL090W	VDAG_07876T0
YMR022W	VDAG_09406T0
YNL040W	VDAG_09250T0
YPL123C	VDAG_08888T0
YBR042C	VDAG_04723T0
YDR018C	VDAG_04723T0
YBR035C	VDAG_00478T0
YEL021W	VDAG_07013T0
YBL082C	VDAG_09914T0
YNL223W	VDAG_09417T0
YNL162W	VDAG_00049T0
YHR141C	VDAG_00049T0
YBR187W	VDAG_02489T0
YBL055C	VDAG_04044T0
YHR178W	VDAG_03862T0
YMR259C	VDAG_05785T0
YEL037C	VDAG_09770T0
YGR003W	VDAG_10363T0
YBR191W	VDAG_02441T0
YPL079W	VDAG_02441T0
YMR113W	VDAG_00241T0
YKL132C	VDAG_00241T0
YBL024W	VDAG_00687T0
YER151C	VDAG_00203T0
YBR111C	VDAG_02672T0
YOL041C	VDAG_03303T0
YIL039W	VDAG_06219T0
YGR246C	VDAG_07792T0
YER100W	VDAG_09101T0
YPR128C	VDAG_06609T0
YPL084W	VDAG_08968T0
YCL064C	VDAG_09751T0	VDAG_09970T0
YKL069W	VDAG_00130T0
YLR014C	VDAG_00659T0
YGL124C	VDAG_03045T0
YGL178W	VDAG_06977T0
YDL030W	VDAG_09309T0
YDR376W	VDAG_09043T0
YGR031W	VDAG_08293T0
YNR020C	VDAG_06488T0
YLR085C	VDAG_09057T0
YDR261C	VDAG_01579T0
YOR190W	VDAG_01579T0
YLR300W	VDAG_01579T0
YLR286C	VDAG_00322T0	VDAG_09560T0
YGR148C	VDAG_02518T0
YGL031C	VDAG_02518T0
YDL206W	VDAG_04142T0
YGR012W	VDAG_03754T0
YOR339C	VDAG_00977T0
YJL093C	VDAG_05473T0
YDR002W	VDAG_09692T0
YOR101W	VDAG_00701T0
YNL098C	VDAG_00701T0
YML034W	VDAG_04249T0
YDR458C	VDAG_04249T0
YKL016C	VDAG_02505T0
YGL200C	VDAG_04366T0
YCR077C	VDAG_09905T0
YNL011C	VDAG_10473T0
YOL092W	VDAG_05794T0
YBR147W	VDAG_05794T0
YGR014W	VDAG_00424T0
YJL002C	VDAG_04086T0
YKL116C	VDAG_04632T0
YGL233W	VDAG_06597T0
YLR268W	VDAG_08386T0
YNL320W	VDAG_08732T0
YNL302C	VDAG_00058T0
YOL121C	VDAG_00058T0
YDR471W	VDAG_03918T0
YHR010W	VDAG_03918T0
YLR448W	VDAG_04364T0
YML073C	VDAG_04364T0
YIL090W	VDAG_00238T0
YLR309C	VDAG_01656T0
YML014W	VDAG_06775T0
YKL218C	VDAG_08601T0
YBR244W	VDAG_08498T0
YIR037W	VDAG_08498T0
YML106W	VDAG_08996T0
YMR271C	VDAG_08996T0
YPR192W	VDAG_07971T0	VDAG_07591T0
YDR176W	VDAG_00926T0
YBR239C	VDAG_01581T0
YGR276C	VDAG_03294T0
YMR202W	VDAG_01363T0
YDL113C	VDAG_05754T0
YDR354W	VDAG_07820T0
YMR078C	VDAG_10250T0
YNL030W	VDAG_10036T0	VDAG_05871T0
YBR009C	VDAG_10036T0	VDAG_05871T0
YDR098C	VDAG_04402T0
YER174C	VDAG_04402T0
YGR241C	VDAG_06841T0
YHR161C	VDAG_06841T0
YBL078C	VDAG_01225T0
YNL025C	VDAG_01238T0
YNL072W	VDAG_07514T0
YPR198W	VDAG_06167T0	VDAG_01083T0	VDAG_07920T0
YLR133W	VDAG_01726T0
YDR147W	VDAG_01726T0
YML065W	VDAG_08860T0
YLR442C	VDAG_08860T0
[truncated: 1,293 more rows]
[truncated: 2 more columns]
