# Supplementary material for: Evolutionary Conservation and Diversification of Puf RNA Binding Proteins and Their mRNA Targets
Source: PLoS Biol. 2015 Nov 20;13(11):e1002307. doi: 10.1371/journal.pbio.1002307 (PMC4654594; doi:10.1371/journal.pbio.1002307)
Supplement: S4 Dataset — (ZIP) [file pbio.1002307.s004.zip › S.cerevisiae.fa_Y.lipolytica.fa.txt]

YLR106C	Ylip_CLIB122:YALI0B08338g.t1
YHR099W	Ylip_CLIB122:YALI0C02057g.t1
YJL130C	Ylip_CLIB122:YALI0E09493g.t1
YNR016C	Ylip_CLIB122:YALI0C11407g.t1
YDL171C	Ylip_CLIB122:YALI0B19998g.t1
YGR032W	Ylip_CLIB122:YALI0E21021g.t1
YLR342W	Ylip_CLIB122:YALI0E21021g.t1
YKL203C	Ylip_CLIB122:YALI0F07084g.t1
YJR066W	Ylip_CLIB122:YALI0F07084g.t1
YDL140C	Ylip_CLIB122:YALI0C16566g.t1
YPL231W	Ylip_CLIB122:YALI0B19382g.t1
YKL182W	Ylip_CLIB122:YALI0B15059g.t1
YBR208C	Ylip_CLIB122:YALI0E07271g.t1	Ylip_CLIB122:YALI0E35178g.t1
YGR271W	Ylip_CLIB122:YALI0B13904g.t1
YOR341W	Ylip_CLIB122:YALI0F13783g.t1
YGL206C	Ylip_CLIB122:YALI0A17127g.t1
YOR116C	Ylip_CLIB122:YALI0C22550g.t1
YLL040C	Ylip_CLIB122:YALI0F06791g.t1
YOR151C	Ylip_CLIB122:YALI0D03718g.t1
YBR218C	Ylip_CLIB122:YALI0C24101g.t1
YGL062W	Ylip_CLIB122:YALI0C24101g.t1
YOR207C	Ylip_CLIB122:YALI0B16258g.t1
YKR054C	Ylip_CLIB122:YALI0E32857g.t1
YNL262W	Ylip_CLIB122:YALI0E26367g.t1
YPL082C	Ylip_CLIB122:YALI0F31053g.t1
YGR061C	Ylip_CLIB122:YALI0F30019g.t1
YPR010C	Ylip_CLIB122:YALI0E09845g.t1
YDR135C	Ylip_CLIB122:YALI0E25069g.t1
YJR109C	Ylip_CLIB122:YALI0C23969g.t1
YER172C	Ylip_CLIB122:YALI0F20724g.t1
YDR011W	Ylip_CLIB122:YALI0F17996g.t1
YNR070W	Ylip_CLIB122:YALI0F17996g.t1
YAL026C	Ylip_CLIB122:YALI0E34551g.t1
YDR127W	Ylip_CLIB122:YALI0F12639g.t1
YPR184W	Ylip_CLIB122:YALI0A19074g.t1
YLR249W	Ylip_CLIB122:YALI0E13277g.t1
YNL014W	Ylip_CLIB122:YALI0E13277g.t1
YER166W	Ylip_CLIB122:YALI0C00495g.t1
YDR093W	Ylip_CLIB122:YALI0C00495g.t1
YGL195W	Ylip_CLIB122:YALI0D17732g.t1
YOR133W	Ylip_CLIB122:YALI0A00352g.t1
YDR385W	Ylip_CLIB122:YALI0A00352g.t1
YBR115C	Ylip_CLIB122:YALI0E06457g.t1
YER164W	Ylip_CLIB122:YALI0C00363g.t1
YGR094W	Ylip_CLIB122:YALI0F20218g.t1
YGL008C	Ylip_CLIB122:YALI0B22066g.t1
YPL036W	Ylip_CLIB122:YALI0B22066g.t1
YOR326W	Ylip_CLIB122:YALI0E00176g.t1
YLL048C	Ylip_CLIB122:YALI0E14234g.t1
YHL035C	Ylip_CLIB122:YALI0E14234g.t1
YBL076C	Ylip_CLIB122:YALI0A00264g.t1
YNL088W	Ylip_CLIB122:YALI0D23969g.t1
YDR406W	Ylip_CLIB122:YALI0B02544g.t1	Ylip_CLIB122:YALI0B12980g.t1	Ylip_CLIB122:YALI0C20265g.t1	Ylip_CLIB122:YALI0E14729g.t1
YOR153W	Ylip_CLIB122:YALI0B02544g.t1	Ylip_CLIB122:YALI0B12980g.t1	Ylip_CLIB122:YALI0C20265g.t1	Ylip_CLIB122:YALI0E14729g.t1
YOR328W	Ylip_CLIB122:YALI0B02544g.t1	Ylip_CLIB122:YALI0B12980g.t1	Ylip_CLIB122:YALI0C20265g.t1	Ylip_CLIB122:YALI0E14729g.t1
YPL160W	Ylip_CLIB122:YALI0E24607g.t1
YMR109W	Ylip_CLIB122:YALI0E02046g.t1
YKL129C	Ylip_CLIB122:YALI0E02046g.t1
YNL132W	Ylip_CLIB122:YALI0B14751g.t1
YJR137C	Ylip_CLIB122:YALI0D11176g.t1
YDR170C	Ylip_CLIB122:YALI0D23463g.t1
YDL126C	Ylip_CLIB122:YALI0F12155g.t1
YIL125W	Ylip_CLIB122:YALI0E33517g.t1
YEL031W	Ylip_CLIB122:YALI0F21967g.t1
YIL048W	Ylip_CLIB122:YALI0F01122g.t1
YKL210W	Ylip_CLIB122:YALI0E06017g.t1
YPL226W	Ylip_CLIB122:YALI0B04334g.t1
YJL050W	Ylip_CLIB122:YALI0D12210g.t1
YIL129C	Ylip_CLIB122:YALI0D24035g.t1
YDL102W	Ylip_CLIB122:YALI0A08426g.t1
YLR304C	Ylip_CLIB122:YALI0D09361g.t1
YDL145C	Ylip_CLIB122:YALI0E19767g.t1
YBR023C	Ylip_CLIB122:YALI0C24354g.t1
YER070W	Ylip_CLIB122:YALI0F31735g.t1
YIL066C	Ylip_CLIB122:YALI0F31735g.t1
YBR084W	Ylip_CLIB122:YALI0E01056g.t1	Ylip_CLIB122:YALI0F30745g.t1
YGR204W	Ylip_CLIB122:YALI0E01056g.t1	Ylip_CLIB122:YALI0F30745g.t1
YOR335C	Ylip_CLIB122:YALI0B04180g.t1
YMR196W	Ylip_CLIB122:YALI0B02332g.t1
YER171W	Ylip_CLIB122:YALI0F20746g.t1
YOR291W	Ylip_CLIB122:YALI0D23265g.t1
YGR218W	Ylip_CLIB122:YALI0F10098g.t1
YLR305C	Ylip_CLIB122:YALI0E28153g.t1
YDR457W	Ylip_CLIB122:YALI0B05940g.t1
YPL217C	Ylip_CLIB122:YALI0C21846g.t1
YIL143C	Ylip_CLIB122:YALI0B11726g.t1
YLR410W	Ylip_CLIB122:YALI0B13464g.t1
YMR189W	Ylip_CLIB122:YALI0A09856g.t1
YHR186C	Ylip_CLIB122:YALI0E06919g.t1
YOL021C	Ylip_CLIB122:YALI0E03630g.t1
YIL126W	Ylip_CLIB122:YALI0C01243g.t1
YOR304W	Ylip_CLIB122:YALI0E02332g.t1
YJL200C	Ylip_CLIB122:YALI0E14949g.t1
YOR290C	Ylip_CLIB122:YALI0D23287g.t1
YDR038C	Ylip_CLIB122:YALI0A01023g.t1	Ylip_CLIB122:YALI0E19338g.t1
YDR039C	Ylip_CLIB122:YALI0A01023g.t1	Ylip_CLIB122:YALI0E19338g.t1
YDR040C	Ylip_CLIB122:YALI0A01023g.t1	Ylip_CLIB122:YALI0E19338g.t1
YER125W	Ylip_CLIB122:YALI0E18117g.t1
YMR128W	Ylip_CLIB122:YALI0D26620g.t1
YKL215C	Ylip_CLIB122:YALI0E02398g.t1
YLL026W	Ylip_CLIB122:YALI0E27962g.t1
YGL173C	Ylip_CLIB122:YALI0C23144g.t1
YIL162W	Ylip_CLIB122:YALI0E26719g.t1
YPL240C	Ylip_CLIB122:YALI0C07953g.t1
YMR186W	Ylip_CLIB122:YALI0C07953g.t1
YDR334W	Ylip_CLIB122:YALI0D04961g.t1
YLR398C	Ylip_CLIB122:YALI0A13519g.t1	Ylip_CLIB122:YALI0A11869g.t1
YPR160W	Ylip_CLIB122:YALI0F04169g.t1
YGL120C	Ylip_CLIB122:YALI0B15642g.t1
YGL009C	Ylip_CLIB122:YALI0B01364g.t1
YGR281W	Ylip_CLIB122:YALI0D24189g.t1
YAL035W	Ylip_CLIB122:YALI0A00803g.t1
YER103W	Ylip_CLIB122:YALI0D22352g.t1	Ylip_CLIB122:YALI0D08184g.t1	Ylip_CLIB122:YALI0F25289g.t1	Ylip_CLIB122:YALI0E35046g.t1
YAL005C	Ylip_CLIB122:YALI0D22352g.t1	Ylip_CLIB122:YALI0D08184g.t1	Ylip_CLIB122:YALI0F25289g.t1	Ylip_CLIB122:YALI0E35046g.t1
YLL024C	Ylip_CLIB122:YALI0D22352g.t1	Ylip_CLIB122:YALI0D08184g.t1	Ylip_CLIB122:YALI0F25289g.t1	Ylip_CLIB122:YALI0E35046g.t1
YBL075C	Ylip_CLIB122:YALI0D22352g.t1	Ylip_CLIB122:YALI0D08184g.t1	Ylip_CLIB122:YALI0F25289g.t1	Ylip_CLIB122:YALI0E35046g.t1
YER091C	Ylip_CLIB122:YALI0E12683g.t1
YCR057C	Ylip_CLIB122:YALI0B01078g.t1
YHR074W	Ylip_CLIB122:YALI0A20108g.t1
YDR283C	Ylip_CLIB122:YALI0B14949g.t1
YGL150C	Ylip_CLIB122:YALI0E09012g.t1
YIL078W	Ylip_CLIB122:YALI0F11231g.t1
YBL004W	Ylip_CLIB122:YALI0D22440g.t1
YER069W	Ylip_CLIB122:YALI0B17666g.t1
YLR069C	Ylip_CLIB122:YALI0D07326g.t1
YGR217W	Ylip_CLIB122:YALI0E15334g.t1
YJR045C	Ylip_CLIB122:YALI0C17347g.t1
YEL030W	Ylip_CLIB122:YALI0C17347g.t1
YJL005W	Ylip_CLIB122:YALI0B18759g.t1
YER013W	Ylip_CLIB122:YALI0B11352g.t1
YGL167C	Ylip_CLIB122:YALI0E09471g.t1
YPL006W	Ylip_CLIB122:YALI0C20757g.t1
YOL004W	Ylip_CLIB122:YALI0D26315g.t1
YJL045W	Ylip_CLIB122:YALI0D11374g.t1
YKL148C	Ylip_CLIB122:YALI0D11374g.t1
YDR091C	Ylip_CLIB122:YALI0A17941g.t1
YNL209W	Ylip_CLIB122:YALI0A00132g.t1
YDL229W	Ylip_CLIB122:YALI0A00132g.t1
YHR027C	Ylip_CLIB122:YALI0B02860g.t1
YKL104C	Ylip_CLIB122:YALI0B21428g.t1
YDR097C	Ylip_CLIB122:YALI0F26499g.t1
YOL075C	Ylip_CLIB122:YALI0D25828g.t1
YFR019W	Ylip_CLIB122:YALI0E29161g.t1
YFR031C	Ylip_CLIB122:YALI0F24783g.t1
YLR086W	Ylip_CLIB122:YALI0C19129g.t1
YJL034W	Ylip_CLIB122:YALI0E13706g.t1
YPL086C	Ylip_CLIB122:YALI0B12628g.t1
YBL022C	Ylip_CLIB122:YALI0F26169g.t1
YMR120C	Ylip_CLIB122:YALI0D24409g.t1
YLR028C	Ylip_CLIB122:YALI0D24409g.t1
YKR031C	Ylip_CLIB122:YALI0E18898g.t1
YDR234W	Ylip_CLIB122:YALI0E02728g.t1
YGL022W	Ylip_CLIB122:YALI0B16434g.t1
YER036C	Ylip_CLIB122:YALI0D22803g.t1
YFR015C	Ylip_CLIB122:YALI0F18502g.t1
YLR258W	Ylip_CLIB122:YALI0F18502g.t1
YPR019W	Ylip_CLIB122:YALI0F04818g.t1
YGL156W	Ylip_CLIB122:YALI0D21890g.t1
YBR235W	Ylip_CLIB122:YALI0B04378g.t1
YKR001C	Ylip_CLIB122:YALI0D09713g.t1
YMR049C	Ylip_CLIB122:YALI0E26389g.t1
YNL163C	Ylip_CLIB122:YALI0D16291g.t1
YLR087C	Ylip_CLIB122:YALI0E09867g.t1
YBL105C	Ylip_CLIB122:YALI0F09746g.t1
YKL165C	Ylip_CLIB122:YALI0F20570g.t1
YFR009W	Ylip_CLIB122:YALI0E03674g.t1
YBR114W	Ylip_CLIB122:YALI0F01232g.t1
YGL026C	Ylip_CLIB122:YALI0F24893g.t1
YNL123W	Ylip_CLIB122:YALI0F31603g.t1
YDR258C	Ylip_CLIB122:YALI0F12463g.t1
YMR288W	Ylip_CLIB122:YALI0B20724g.t1
YDR293C	Ylip_CLIB122:YALI0F13717g.t1
YJR035W	Ylip_CLIB122:YALI0C16643g.t1
YOR168W	Ylip_CLIB122:YALI0C03674g.t1
YGL234W	Ylip_CLIB122:YALI0F21010g.t1
YIL075C	Ylip_CLIB122:YALI0F09834g.t1
YBL023C	Ylip_CLIB122:YALI0F04664g.t1
YDR238C	Ylip_CLIB122:YALI0F19074g.t1
YHR023W	Ylip_CLIB122:YALI0F13343g.t1
YPR074C	Ylip_CLIB122:YALI0E06479g.t1
YBR117C	Ylip_CLIB122:YALI0E06479g.t1
YOL006C	Ylip_CLIB122:YALI0D26103g.t1
YDR129C	Ylip_CLIB122:YALI0B17622g.t1
YMR080C	Ylip_CLIB122:YALI0D23881g.t1
YMR205C	Ylip_CLIB122:YALI0D16357g.t1
YOR330C	Ylip_CLIB122:YALI0F19404g.t1
YML035C	Ylip_CLIB122:YALI0E11495g.t1
YBR127C	Ylip_CLIB122:YALI0E27346g.t1
YLR153C	Ylip_CLIB122:YALI0F05962g.t1
YOR270C	Ylip_CLIB122:YALI0F31119g.t1	Ylip_CLIB122:YALI0E09933g.t1
YBR121C	Ylip_CLIB122:YALI0E14597g.t1
YKL157W	Ylip_CLIB122:YALI0B14641g.t1
YHR047C	Ylip_CLIB122:YALI0B14641g.t1
YGL245W	Ylip_CLIB122:YALI0E28468g.t1
YGR264C	Ylip_CLIB122:YALI0F29843g.t1
YML059C	Ylip_CLIB122:YALI0B11044g.t1
YDL031W	Ylip_CLIB122:YALI0D24497g.t1
YGL137W	Ylip_CLIB122:YALI0C21802g.t1
YGL201C	Ylip_CLIB122:YALI0B16544g.t1
YLL001W	Ylip_CLIB122:YALI0F16379g.t1
YGR270W	Ylip_CLIB122:YALI0F23419g.t1
YLR259C	Ylip_CLIB122:YALI0F02805g.t1
YGL006W	Ylip_CLIB122:YALI0D04873g.t1
YPL093W	Ylip_CLIB122:YALI0B00990g.t1
YJL012C	Ylip_CLIB122:YALI0C10945g.t1
YMR108W	Ylip_CLIB122:YALI0C00253g.t1
YCR093W	Ylip_CLIB122:YALI0F23045g.t1
YDR341C	Ylip_CLIB122:YALI0E17985g.t1
YPL012W	Ylip_CLIB122:YALI0E07425g.t1
YLR189C	Ylip_CLIB122:YALI0D18403g.t1
YGL207W	Ylip_CLIB122:YALI0D14652g.t1
YMR217W	Ylip_CLIB122:YALI0B16104g.t1
YCL054W	Ylip_CLIB122:YALI0D09251g.t1
YGL163C	Ylip_CLIB122:YALI0B07513g.t1
YGR124W	Ylip_CLIB122:YALI0A13387g.t1
YPR145W	Ylip_CLIB122:YALI0A13387g.t1
YGL238W	Ylip_CLIB122:YALI0E07139g.t1
YKR009C	Ylip_CLIB122:YALI0E15378g.t1
YBR196C	Ylip_CLIB122:YALI0F07711g.t1
YBL099W	Ylip_CLIB122:YALI0F03179g.t1
YBR038W	Ylip_CLIB122:YALI0B16324g.t1
YML075C	Ylip_CLIB122:YALI0E04807g.t1
YLR450W	Ylip_CLIB122:YALI0E04807g.t1
YEL011W	Ylip_CLIB122:YALI0C06798g.t1
YPR080W	Ylip_CLIB122:YALI0C09141g.t1
YBR118W	Ylip_CLIB122:YALI0C09141g.t1
YDR212W	Ylip_CLIB122:YALI0B15774g.t1
YPL167C	Ylip_CLIB122:YALI0C21648g.t1
YPR181C	Ylip_CLIB122:YALI0E16995g.t1
YLR129W	Ylip_CLIB122:YALI0C00913g.t1
YDR430C	Ylip_CLIB122:YALI0F21615g.t1
YNL102W	Ylip_CLIB122:YALI0E11869g.t1
YLR389C	Ylip_CLIB122:YALI0F25091g.t1
YBL039C	Ylip_CLIB122:YALI0B05368g.t1
YJR103W	Ylip_CLIB122:YALI0B05368g.t1
YNL250W	Ylip_CLIB122:YALI0D15246g.t1
YDR037W	Ylip_CLIB122:YALI0F16291g.t1
YLR272C	Ylip_CLIB122:YALI0F06402g.t1
YJR121W	Ylip_CLIB122:YALI0B03982g.t1
YCL030C	Ylip_CLIB122:YALI0A15950g.t1
YNL247W	Ylip_CLIB122:YALI0D15268g.t1
YKR086W	Ylip_CLIB122:YALI0B09053g.t1
YKR097W	Ylip_CLIB122:YALI0C16995g.t1
YAL023C	Ylip_CLIB122:YALI0C23364g.t1
YOR321W	Ylip_CLIB122:YALI0C23364g.t1
YOR109W	Ylip_CLIB122:YALI0D06413g.t1
YNL106C	Ylip_CLIB122:YALI0D06413g.t1
YBR202W	Ylip_CLIB122:YALI0B18722g.t1
YFL036W	Ylip_CLIB122:YALI0A12001g.t1
YDR291W	Ylip_CLIB122:YALI0E15576g.t1
YIL142W	Ylip_CLIB122:YALI0F11473g.t1
YLR382C	Ylip_CLIB122:YALI0F02299g.t1
YHR072W	Ylip_CLIB122:YALI0F04378g.t1
YNL330C	Ylip_CLIB122:YALI0E22935g.t1
YLR274W	Ylip_CLIB122:YALI0A01353g.t1
YJL014W	Ylip_CLIB122:YALI0D20570g.t1
YLR419W	Ylip_CLIB122:YALI0C02365g.t1
YDL215C	Ylip_CLIB122:YALI0E09603g.t1
YLL008W	Ylip_CLIB122:YALI0B16896g.t1
YGR245C	Ylip_CLIB122:YALI0E02618g.t1
YJL033W	Ylip_CLIB122:YALI0A20328g.t1
YNL192W	Ylip_CLIB122:YALI0D25938g.t1
YNL325C	Ylip_CLIB122:YALI0E33099g.t1
YJL111W	Ylip_CLIB122:YALI0C20999g.t1
YHR183W	Ylip_CLIB122:YALI0B15598g.t1
YGR256W	Ylip_CLIB122:YALI0B15598g.t1
YNR031C	Ylip_CLIB122:YALI0A05247g.t1
YCR073C	Ylip_CLIB122:YALI0A05247g.t1
YER043C	Ylip_CLIB122:YALI0F11759g.t1
YJR064W	Ylip_CLIB122:YALI0E21692g.t1
YLR359W	Ylip_CLIB122:YALI0B17402g.t1
YER017C	Ylip_CLIB122:YALI0A10615g.t1
YMR089C	Ylip_CLIB122:YALI0A10615g.t1
YHL016C	Ylip_CLIB122:YALI0B04202g.t1	Ylip_CLIB122:YALI0C15807g.t1
YAR042W	Ylip_CLIB122:YALI0F16940g.t1
YDL019C	Ylip_CLIB122:YALI0F16940g.t1
YLR058C	Ylip_CLIB122:YALI0E16346g.t1
YLL018C	Ylip_CLIB122:YALI0D22264g.t1
YMR308C	Ylip_CLIB122:YALI0F14575g.t1
YNL061W	Ylip_CLIB122:YALI0B10560g.t1
YLR175W	Ylip_CLIB122:YALI0E13486g.t1
YHR019C	Ylip_CLIB122:YALI0E05005g.t1
YER025W	Ylip_CLIB122:YALI0A03839g.t1
YCR017C	Ylip_CLIB122:YALI0E33473g.t1
YML085C	Ylip_CLIB122:YALI0E19360g.t1
YML124C	Ylip_CLIB122:YALI0E19360g.t1
YLR397C	Ylip_CLIB122:YALI0E06655g.t1
YLR409C	Ylip_CLIB122:YALI0B13442g.t1
YKL145W	Ylip_CLIB122:YALI0D11418g.t1
YNL271C	Ylip_CLIB122:YALI0D10879g.t1
YPL106C	Ylip_CLIB122:YALI0E13255g.t1
YBR169C	Ylip_CLIB122:YALI0E13255g.t1
YCR072C	Ylip_CLIB122:YALI0A06479g.t1
YIL109C	Ylip_CLIB122:YALI0F05324g.t1
YNL049C	Ylip_CLIB122:YALI0F05324g.t1
YML123C	Ylip_CLIB122:YALI0A15125g.t1	Ylip_CLIB122:YALI0A21307g.t1
YPR159W	Ylip_CLIB122:YALI0C14190g.t1
YGR143W	Ylip_CLIB122:YALI0C14190g.t1
YPR112C	Ylip_CLIB122:YALI0B12276g.t1
YBR080C	Ylip_CLIB122:YALI0E29249g.t1
YMR290C	Ylip_CLIB122:YALI0E01782g.t1
YML056C	Ylip_CLIB122:YALI0D21530g.t1
YLR432W	Ylip_CLIB122:YALI0D21530g.t1
YHR216W	Ylip_CLIB122:YALI0D21530g.t1
YFL037W	Ylip_CLIB122:YALI0E00726g.t1
YOR356W	Ylip_CLIB122:YALI0C14806g.t1
YBL015W	Ylip_CLIB122:YALI0E30965g.t1
YLL039C	Ylip_CLIB122:YALI0E18986g.t1
YMR229C	Ylip_CLIB122:YALI0E30217g.t1
YOR204W	Ylip_CLIB122:YALI0C21472g.t1
YPL119C	Ylip_CLIB122:YALI0C21472g.t1
YJR143C	Ylip_CLIB122:YALI0E05929g.t1
YNL104C	Ylip_CLIB122:YALI0B07447g.t1
YOR108W	Ylip_CLIB122:YALI0B07447g.t1
YMR301C	Ylip_CLIB122:YALI0E08030g.t1
YOR048C	Ylip_CLIB122:YALI0D13750g.t1
YNL321W	Ylip_CLIB122:YALI0D24233g.t1
YNL112W	Ylip_CLIB122:YALI0E27715g.t1
YDR335W	Ylip_CLIB122:YALI0D04444g.t1
YNL267W	Ylip_CLIB122:YALI0B02376g.t1
YJL153C	Ylip_CLIB122:YALI0B04312g.t1
YLR289W	Ylip_CLIB122:YALI0F10725g.t1
YLR371W	Ylip_CLIB122:YALI0B20218g.t1
YGR070W	Ylip_CLIB122:YALI0B20218g.t1
YJL074C	Ylip_CLIB122:YALI0A00616g.t1
YAL019W	Ylip_CLIB122:YALI0F28831g.t1
YDL007W	Ylip_CLIB122:YALI0F02585g.t1
YDL095W	Ylip_CLIB122:YALI0E15081g.t1
YDL093W	Ylip_CLIB122:YALI0E15081g.t1
YGR145W	Ylip_CLIB122:YALI0A21197g.t1
YNL161W	Ylip_CLIB122:YALI0B04268g.t1
YCR042C	Ylip_CLIB122:YALI0C13904g.t1
YDL164C	Ylip_CLIB122:YALI0F01034g.t1
YPR024W	Ylip_CLIB122:YALI0B01386g.t1
YHR020W	Ylip_CLIB122:YALI0E05027g.t1
YFL008W	Ylip_CLIB122:YALI0E15620g.t1
YFR030W	Ylip_CLIB122:YALI0E16368g.t1
YDR023W	Ylip_CLIB122:YALI0F02629g.t1
YOR211C	Ylip_CLIB122:YALI0F10659g.t1
YGL125W	Ylip_CLIB122:YALI0B00572g.t1
YFL033C	Ylip_CLIB122:YALI0F14707g.t1
YNR053C	Ylip_CLIB122:YALI0F28083g.t1
YDL182W	Ylip_CLIB122:YALI0F31075g.t1
YDL131W	Ylip_CLIB122:YALI0F31075g.t1
YDR477W	Ylip_CLIB122:YALI0D02101g.t1
YKL035W	Ylip_CLIB122:YALI0A02310g.t1
YNL021W	Ylip_CLIB122:YALI0E24893g.t1
YHL030W	Ylip_CLIB122:YALI0C03828g.t1
YPL040C	Ylip_CLIB122:YALI0C10780g.t1
YDR074W	Ylip_CLIB122:YALI0D14476g.t1
YMR105C	Ylip_CLIB122:YALI0E02090g.t1
YKL127W	Ylip_CLIB122:YALI0E02090g.t1
YLR277C	Ylip_CLIB122:YALI0F03817g.t1
YLR197W	Ylip_CLIB122:YALI0D17116g.t1
YJR138W	Ylip_CLIB122:YALI0D01067g.t1
YDR456W	Ylip_CLIB122:YALI0F02321g.t1
YDR172W	Ylip_CLIB122:YALI0B08250g.t1
YDR060W	Ylip_CLIB122:YALI0D15356g.t1
YFL039C	Ylip_CLIB122:YALI0D08272g.t1
YDL160C	Ylip_CLIB122:YALI0F21032g.t1
YOR217W	Ylip_CLIB122:YALI0B16918g.t1
YOR317W	Ylip_CLIB122:YALI0D17864g.t1
YMR246W	Ylip_CLIB122:YALI0D17864g.t1
YIL009W	Ylip_CLIB122:YALI0D17864g.t1
YDL143W	Ylip_CLIB122:YALI0F20416g.t1
YLR060W	Ylip_CLIB122:YALI0E22979g.t1
YOR128C	Ylip_CLIB122:YALI0B23188g.t1
YKL078W	Ylip_CLIB122:YALI0B11968g.t1
YLR347C	Ylip_CLIB122:YALI0D12144g.t1
YNR001C	Ylip_CLIB122:YALI0E02684g.t1
YCR005C	Ylip_CLIB122:YALI0E02684g.t1
YOL090W	Ylip_CLIB122:YALI0F00154g.t1
YFL004W	Ylip_CLIB122:YALI0C10252g.t1
YPL019C	Ylip_CLIB122:YALI0C10252g.t1
YBR126C	Ylip_CLIB122:YALI0E14685g.t1
YHR018C	Ylip_CLIB122:YALI0D26367g.t1
YOR310C	Ylip_CLIB122:YALI0B00946g.t1
YNL287W	Ylip_CLIB122:YALI0F03454g.t1
YBR248C	Ylip_CLIB122:YALI0C07128g.t1
YNR013C	Ylip_CLIB122:YALI0E31064g.t1
YEL013W	Ylip_CLIB122:YALI0E13992g.t1
YEL032W	Ylip_CLIB122:YALI0F21945g.t1
YDR188W	Ylip_CLIB122:YALI0D20328g.t1
YBR229C	Ylip_CLIB122:YALI0B06600g.t1
YLR241W	Ylip_CLIB122:YALI0F22033g.t1
YGR103W	Ylip_CLIB122:YALI0B23342g.t1
YDR190C	Ylip_CLIB122:YALI0C21868g.t1
YHR028C	Ylip_CLIB122:YALI0B02838g.t1
YAL048C	Ylip_CLIB122:YALI0F07491g.t1
YPL262W	Ylip_CLIB122:YALI0C06776g.t1
YKL029C	Ylip_CLIB122:YALI0E18634g.t1
YIR031C	Ylip_CLIB122:YALI0E15708g.t1
YNL117W	Ylip_CLIB122:YALI0E15708g.t1
YPL265W	Ylip_CLIB122:YALI0C00451g.t1
YLR384C	Ylip_CLIB122:YALI0F20658g.t1
YER136W	Ylip_CLIB122:YALI0E33649g.t1
YLL034C	Ylip_CLIB122:YALI0F21340g.t1
YEL063C	Ylip_CLIB122:YALI0B19338g.t1
YNL270C	Ylip_CLIB122:YALI0B19338g.t1
YNL268W	Ylip_CLIB122:YALI0B19338g.t1
YLR378C	Ylip_CLIB122:YALI0E21912g.t1
YNL045W	Ylip_CLIB122:YALI0F00396g.t1
YPR002W	Ylip_CLIB122:YALI0F02497g.t1
YBR296C	Ylip_CLIB122:YALI0E23859g.t1
YMR015C	Ylip_CLIB122:YALI0A18062g.t1
YNL189W	Ylip_CLIB122:YALI0F28501g.t1
YPR033C	Ylip_CLIB122:YALI0E13123g.t1
YPL207W	Ylip_CLIB122:YALI0E31779g.t1
YPR194C	Ylip_CLIB122:YALI0F09691g.t1	Ylip_CLIB122:YALI0C20823g.t1	Ylip_CLIB122:YALI0B07898g.t1	Ylip_CLIB122:YALI0B04642g.t1	Ylip_CLIB122:YALI0A00110g.t1	Ylip_CLIB122:YALI0B02090g.t1	Ylip_CLIB122:YALI0F30041g.t1	Ylip_CLIB122:YALI0C11253g.t1	Ylip_CLIB122:YALI0E17589g.t1	Ylip_CLIB122:YALI0F18964g.t1	Ylip_CLIB122:YALI0E19294g.t1	Ylip_CLIB122:YALI0F10241g.t1	Ylip_CLIB122:YALI0C18491g.t1	Ylip_CLIB122:YALI0A03949g.t1	Ylip_CLIB122:YALI0F13959g.t1
YGL078C	Ylip_CLIB122:YALI0D09449g.t1
YGL077C	Ylip_CLIB122:YALI0A18183g.t1
YOR014W	Ylip_CLIB122:YALI0E00154g.t1
YBR143C	Ylip_CLIB122:YALI0F02453g.t1
YNR067C	Ylip_CLIB122:YALI0B17996g.t1
YAL038W	Ylip_CLIB122:YALI0F09185g.t1
YOR347C	Ylip_CLIB122:YALI0F09185g.t1
YOR117W	Ylip_CLIB122:YALI0D09119g.t1
YOR086C	Ylip_CLIB122:YALI0E31196g.t1
YNL087W	Ylip_CLIB122:YALI0E31196g.t1
YGR100W	Ylip_CLIB122:YALI0B01628g.t1
YGL048C	Ylip_CLIB122:YALI0D17204g.t1
YGR125W	Ylip_CLIB122:YALI0F23023g.t1
YLR092W	Ylip_CLIB122:YALI0B17930g.t1
YBR294W	Ylip_CLIB122:YALI0B17930g.t1
YER090W	Ylip_CLIB122:YALI0E14751g.t1
YER086W	Ylip_CLIB122:YALI0D02497g.t1
YHR039C	Ylip_CLIB122:YALI0E11341g.t1
YDR394W	Ylip_CLIB122:YALI0D11770g.t1
YOR187W	Ylip_CLIB122:YALI0F24387g.t1
YCL017C	Ylip_CLIB122:YALI0C19041g.t1
YHR170W	Ylip_CLIB122:YALI0F08151g.t1
YJR065C	Ylip_CLIB122:YALI0E34170g.t1
YGR274C	Ylip_CLIB122:YALI0F32153g.t1
YFL018C	Ylip_CLIB122:YALI0D20768g.t1
YJR033C	Ylip_CLIB122:YALI0C16709g.t1
YNL220W	Ylip_CLIB122:YALI0E28963g.t1
YPR156C	Ylip_CLIB122:YALI0B21142g.t1
YGR138C	Ylip_CLIB122:YALI0B21142g.t1
YHR007C	Ylip_CLIB122:YALI0B05126g.t1
YDL066W	Ylip_CLIB122:YALI0F04095g.t1
YLR044C	Ylip_CLIB122:YALI0D10131g.t1
YLR134W	Ylip_CLIB122:YALI0D10131g.t1
YGR087C	Ylip_CLIB122:YALI0D10131g.t1
YAL062W	Ylip_CLIB122:YALI0F17820g.t1
YOR375C	Ylip_CLIB122:YALI0F17820g.t1
YHR174W	Ylip_CLIB122:YALI0F16819g.t1
YGR254W	Ylip_CLIB122:YALI0F16819g.t1
YKR050W	Ylip_CLIB122:YALI0B17864g.t1
YPL235W	Ylip_CLIB122:YALI0E31449g.t1
YMR304W	Ylip_CLIB122:YALI0D16335g.t1
YOR063W	Ylip_CLIB122:YALI0C21560g.t1
YBR198C	Ylip_CLIB122:YALI0B14245g.t1
YOR259C	Ylip_CLIB122:YALI0E21868g.t1
YKR039W	Ylip_CLIB122:YALI0B16522g.t1	Ylip_CLIB122:YALI0B19800g.t1	Ylip_CLIB122:YALI0C17237g.t1	Ylip_CLIB122:YALI0B19492g.t1	Ylip_CLIB122:YALI0E10219g.t1	Ylip_CLIB122:YALI0F19866g.t1	Ylip_CLIB122:YALI0C09889g.t1
YBR025C	Ylip_CLIB122:YALI0C03355g.t1
YAL067C	Ylip_CLIB122:YALI0F13607g.t1
YDR128W	Ylip_CLIB122:YALI0A18744g.t1
YPR173C	Ylip_CLIB122:YALI0B16368g.t1
YDR270W	Ylip_CLIB122:YALI0D27038g.t1
YFL022C	Ylip_CLIB122:YALI0D16643g.t1
YDL029W	Ylip_CLIB122:YALI0F15389g.t1
YMR266W	Ylip_CLIB122:YALI0F10461g.t1
YGR252W	Ylip_CLIB122:YALI0E02772g.t1
YKL209C	Ylip_CLIB122:YALI0E05973g.t1
YCL057W	Ylip_CLIB122:YALI0F20988g.t1	Ylip_CLIB122:YALI0F07667g.t1
YKR002W	Ylip_CLIB122:YALI0F28039g.t1
YLR113W	Ylip_CLIB122:YALI0E25135g.t1
YOL057W	Ylip_CLIB122:YALI0B19580g.t1
YHR037W	Ylip_CLIB122:YALI0B09647g.t1
YNL329C	Ylip_CLIB122:YALI0C18689g.t1
YNR008W	Ylip_CLIB122:YALI0E16797g.t1
YMR297W	Ylip_CLIB122:YALI0A18810g.t1
YLR433C	Ylip_CLIB122:YALI0E19008g.t1	Ylip_CLIB122:YALI0A03245g.t1
YML057W	Ylip_CLIB122:YALI0E19008g.t1	Ylip_CLIB122:YALI0A03245g.t1
YDR062W	Ylip_CLIB122:YALI0F15345g.t1
YOL066C	Ylip_CLIB122:YALI0F12199g.t1
YDR502C	Ylip_CLIB122:YALI0B14509g.t1
YLR180W	Ylip_CLIB122:YALI0B14509g.t1
YBL024W	Ylip_CLIB122:YALI0E06765g.t1
YHR205W	Ylip_CLIB122:YALI0D14542g.t1
YLR222C	Ylip_CLIB122:YALI0E32043g.t1
YBL079W	Ylip_CLIB122:YALI0E02706g.t1
YER105C	Ylip_CLIB122:YALI0E02706g.t1
YOR027W	Ylip_CLIB122:YALI0C08987g.t1
YLL031C	Ylip_CLIB122:YALI0E12089g.t1
YOR093C	Ylip_CLIB122:YALI0D05357g.t1
YDR109C	Ylip_CLIB122:YALI0D15114g.t1
YDL178W	Ylip_CLIB122:YALI0C06446g.t1
YEL071W	Ylip_CLIB122:YALI0C06446g.t1
YLR355C	Ylip_CLIB122:YALI0D03135g.t1
YDR256C	Ylip_CLIB122:YALI0F30987g.t1
YML126C	Ylip_CLIB122:YALI0F30481g.t1
YER081W	Ylip_CLIB122:YALI0F09966g.t1
YIL074C	Ylip_CLIB122:YALI0F09966g.t1
YLR188W	Ylip_CLIB122:YALI0E00880g.t1
YGR055W	Ylip_CLIB122:YALI0F25795g.t1
YPR035W	Ylip_CLIB122:YALI0F00506g.t1
YFL034W	Ylip_CLIB122:YALI0E26653g.t1
YOL097C	Ylip_CLIB122:YALI0B08943g.t1
YMR307W	Ylip_CLIB122:YALI0D06039g.t1
YNR050C	Ylip_CLIB122:YALI0D22891g.t1
YOR374W	Ylip_CLIB122:YALI0C03025g.t1	Ylip_CLIB122:YALI0E00264g.t1
YER073W	Ylip_CLIB122:YALI0C03025g.t1	Ylip_CLIB122:YALI0E00264g.t1
YGL253W	Ylip_CLIB122:YALI0B22308g.t1
YFR053C	Ylip_CLIB122:YALI0B22308g.t1
YFR044C	Ylip_CLIB122:YALI0F17842g.t1
YLR083C	Ylip_CLIB122:YALI0E12221g.t1
YDR107C	Ylip_CLIB122:YALI0E12221g.t1
YJL008C	Ylip_CLIB122:YALI0D11220g.t1
YGL027C	Ylip_CLIB122:YALI0F14927g.t1
YGR088W	Ylip_CLIB122:YALI0E34749g.t1	Ylip_CLIB122:YALI0E34265g.t1
YPL009C	Ylip_CLIB122:YALI0F13277g.t1
YLR454W	Ylip_CLIB122:YALI0E30855g.t1
YGL236C	Ylip_CLIB122:YALI0E06941g.t1
YLR138W	Ylip_CLIB122:YALI0C00759g.t1
YAL036C	Ylip_CLIB122:YALI0A00286g.t1
YCR053W	Ylip_CLIB122:YALI0F23221g.t1
YMR129W	Ylip_CLIB122:YALI0D26752g.t1
YHR030C	Ylip_CLIB122:YALI0B02816g.t1
YDR294C	Ylip_CLIB122:YALI0E28237g.t1
YGR210C	Ylip_CLIB122:YALI0E20009g.t1
YHR164C	Ylip_CLIB122:YALI0E33377g.t1
YPL023C	Ylip_CLIB122:YALI0B14465g.t1
YGL099W	Ylip_CLIB122:YALI0C21956g.t1
YGL114W	Ylip_CLIB122:YALI0E00968g.t1
YPL091W	Ylip_CLIB122:YALI0E18029g.t1
YHL007C	Ylip_CLIB122:YALI0F00572g.t1
YPR088C	Ylip_CLIB122:YALI0F03839g.t1
YBR006W	Ylip_CLIB122:YALI0F26191g.t1
YNL059C	Ylip_CLIB122:YALI0B10538g.t1
YPL043W	Ylip_CLIB122:YALI0A03509g.t1
YBR263W	Ylip_CLIB122:YALI0D22484g.t1
YER165W	Ylip_CLIB122:YALI0C00539g.t1
YJL102W	Ylip_CLIB122:YALI0C18557g.t1
YPL203W	Ylip_CLIB122:YALI0C08305g.t1
YKL211C	Ylip_CLIB122:YALI0D11110g.t1
YIL107C	Ylip_CLIB122:YALI0F27885g.t1
YNL243W	Ylip_CLIB122:YALI0C07502g.t1
YER133W	Ylip_CLIB122:YALI0A08077g.t1
YML010W	Ylip_CLIB122:YALI0C11561g.t1
YCR012W	Ylip_CLIB122:YALI0D12400g.t1
YBL106C	Ylip_CLIB122:YALI0D19096g.t1
YPR032W	Ylip_CLIB122:YALI0D19096g.t1
YJL109C	Ylip_CLIB122:YALI0E29506g.t1
YJL095W	Ylip_CLIB122:YALI0F08855g.t1
YDR232W	Ylip_CLIB122:YALI0C06083g.t1
YOR244W	Ylip_CLIB122:YALI0E04675g.t1
YLR303W	Ylip_CLIB122:YALI0D25168g.t1
YPR111W	Ylip_CLIB122:YALI0B14201g.t1
YGR092W	Ylip_CLIB122:YALI0B14201g.t1
YKL010C	Ylip_CLIB122:YALI0E05401g.t1
YJL141C	Ylip_CLIB122:YALI0C16665g.t1
YPR006C	Ylip_CLIB122:YALI0F31999g.t1
YNL241C	Ylip_CLIB122:YALI0E22649g.t1
YMR190C	Ylip_CLIB122:YALI0F31977g.t1
YGR233C	Ylip_CLIB122:YALI0A00759g.t1
YOR160W	Ylip_CLIB122:YALI0D01133g.t1
YDL084W	Ylip_CLIB122:YALI0A18139g.t1
YPL263C	Ylip_CLIB122:YALI0A11407g.t1
YIL147C	Ylip_CLIB122:YALI0F08789g.t1
YJL154C	Ylip_CLIB122:YALI0E17413g.t1
YNL142W	Ylip_CLIB122:YALI0E27203g.t1
YMR008C	Ylip_CLIB122:YALI0E16060g.t1
YMR006C	Ylip_CLIB122:YALI0E16060g.t1
YOL011W	Ylip_CLIB122:YALI0E16060g.t1
YOL060C	Ylip_CLIB122:YALI0E31405g.t1
YAR035W	Ylip_CLIB122:YALI0F21197g.t1
YLR240W	Ylip_CLIB122:YALI0F09559g.t1
YKL126W	Ylip_CLIB122:YALI0E06501g.t1	Ylip_CLIB122:YALI0C04158g.t1
YMR104C	Ylip_CLIB122:YALI0E06501g.t1	Ylip_CLIB122:YALI0C04158g.t1
YGL084C	Ylip_CLIB122:YALI0E30283g.t1
YPL189W	Ylip_CLIB122:YALI0E30283g.t1
YDR375C	Ylip_CLIB122:YALI0D03509g.t1
YBR094W	Ylip_CLIB122:YALI0C11495g.t1
YBR281C	Ylip_CLIB122:YALI0F06336g.t1
YGL194C	Ylip_CLIB122:YALI0C06061g.t1
YIR007W	Ylip_CLIB122:YALI0E06149g.t1	Ylip_CLIB122:YALI0B11418g.t1
YGR121C	Ylip_CLIB122:YALI0F16896g.t1
YPR138C	Ylip_CLIB122:YALI0F16896g.t1
YBL104C	Ylip_CLIB122:YALI0D18788g.t1
YDL134C	Ylip_CLIB122:YALI0A00891g.t1
YDL188C	Ylip_CLIB122:YALI0A00891g.t1
YLR253W	Ylip_CLIB122:YALI0B01694g.t1
YGR211W	Ylip_CLIB122:YALI0F22803g.t1
YMR058W	Ylip_CLIB122:YALI0D07282g.t1	Ylip_CLIB122:YALI0D06754g.t1
YKR093W	Ylip_CLIB122:YALI0D19558g.t1
YDL168W	Ylip_CLIB122:YALI0F09603g.t1
YDL195W	Ylip_CLIB122:YALI0E30635g.t1
YFL055W	Ylip_CLIB122:YALI0E20713g.t1
YOR046C	Ylip_CLIB122:YALI0E31427g.t1
YBL011W	Ylip_CLIB122:YALI0C00209g.t1
YNL298W	Ylip_CLIB122:YALI0C22770g.t1
YOL103W	Ylip_CLIB122:YALI0F23903g.t1
YDR497C	Ylip_CLIB122:YALI0F23903g.t1
YKL146W	Ylip_CLIB122:YALI0E10637g.t1
YGR200C	Ylip_CLIB122:YALI0C23386g.t1
YIL130W	Ylip_CLIB122:YALI0C22990g.t1
YPL008W	Ylip_CLIB122:YALI0C23639g.t1
YAL053W	Ylip_CLIB122:YALI0C02409g.t1
YOR365C	Ylip_CLIB122:YALI0C02409g.t1
YGR019W	Ylip_CLIB122:YALI0E18238g.t1
YJR132W	Ylip_CLIB122:YALI0E16324g.t1
YGL148W	Ylip_CLIB122:YALI0D17930g.t1
YEL036C	Ylip_CLIB122:YALI0C04004g.t1
YKR059W	Ylip_CLIB122:YALI0B20922g.t1
YJL138C	Ylip_CLIB122:YALI0B20922g.t1
YAL016W	Ylip_CLIB122:YALI0F00836g.t1
YJR010W	Ylip_CLIB122:YALI0B08184g.t1
YML086C	Ylip_CLIB122:YALI0A21263g.t1
YPR189W	Ylip_CLIB122:YALI0F00286g.t1
YPL259C	Ylip_CLIB122:YALI0B11682g.t1
YDL055C	Ylip_CLIB122:YALI0C06490g.t1
YLR429W	Ylip_CLIB122:YALI0A19470g.t1
YBR166C	Ylip_CLIB122:YALI0F17644g.t1
YBR041W	Ylip_CLIB122:YALI0E16016g.t1
YMR278W	Ylip_CLIB122:YALI0E02244g.t1
YHR042W	Ylip_CLIB122:YALI0D04422g.t1
YOR361C	Ylip_CLIB122:YALI0F16115g.t1
YKR028W	Ylip_CLIB122:YALI0F11869g.t1
YJL098W	Ylip_CLIB122:YALI0F11869g.t1
YER178W	Ylip_CLIB122:YALI0F20702g.t1
YML069W	Ylip_CLIB122:YALI0D25058g.t1
YKL134C	Ylip_CLIB122:YALI0A09988g.t1
YLR386W	Ylip_CLIB122:YALI0B22682g.t1
YDR345C	Ylip_CLIB122:YALI0F19184g.t1
YHR094C	Ylip_CLIB122:YALI0F19184g.t1
YDR343C	Ylip_CLIB122:YALI0F19184g.t1
YDR342C	Ylip_CLIB122:YALI0F19184g.t1
YHR096C	Ylip_CLIB122:YALI0F19184g.t1
YHR092C	Ylip_CLIB122:YALI0F19184g.t1
YLR081W	Ylip_CLIB122:YALI0F19184g.t1
YJL219W	Ylip_CLIB122:YALI0F19184g.t1
YOL156W	Ylip_CLIB122:YALI0F19184g.t1
YJL214W	Ylip_CLIB122:YALI0F19184g.t1
YFL011W	Ylip_CLIB122:YALI0F19184g.t1
YMR011W	Ylip_CLIB122:YALI0F19184g.t1
YEL069C	Ylip_CLIB122:YALI0F19184g.t1
YNR072W	Ylip_CLIB122:YALI0F19184g.t1
YDL245C	Ylip_CLIB122:YALI0F19184g.t1
YJR158W	Ylip_CLIB122:YALI0F19184g.t1
YDR021W	Ylip_CLIB122:YALI0F02695g.t1
YKL212W	Ylip_CLIB122:YALI0D05995g.t1
YPL147W	Ylip_CLIB122:YALI0A06655g.t1
YDR481C	Ylip_CLIB122:YALI0F16709g.t1
YML100W	Ylip_CLIB122:YALI0E31086g.t1
YMR261C	Ylip_CLIB122:YALI0E31086g.t1
YDR211W	Ylip_CLIB122:YALI0B15708g.t1
YPR003C	Ylip_CLIB122:YALI0E13442g.t1
YHR050W	Ylip_CLIB122:YALI0D26818g.t1
YMR224C	Ylip_CLIB122:YALI0B14553g.t1
YOR002W	Ylip_CLIB122:YALI0D17028g.t1
YIL155C	Ylip_CLIB122:YALI0B13970g.t1
YOR348C	Ylip_CLIB122:YALI0B09537g.t1	Ylip_CLIB122:YALI0D15422g.t1
YBL007C	Ylip_CLIB122:YALI0A07018g.t1
YBR132C	Ylip_CLIB122:YALI0C07678g.t1
YJL026W	Ylip_CLIB122:YALI0B03630g.t1
YNL313C	Ylip_CLIB122:YALI0D00297g.t1
YOR303W	Ylip_CLIB122:YALI0D07370g.t1
YCR032W	Ylip_CLIB122:YALI0E04312g.t1
YBR222C	Ylip_CLIB122:YALI0E12859g.t1
YBR079C	Ylip_CLIB122:YALI0F18942g.t1
YFR002W	Ylip_CLIB122:YALI0C22066g.t1
YCR008W	Ylip_CLIB122:YALI0C00891g.t1
YKL173W	Ylip_CLIB122:YALI0A20768g.t1
YGL012W	Ylip_CLIB122:YALI0D19206g.t1
YIR028W	Ylip_CLIB122:YALI0D05621g.t1
YBR021W	Ylip_CLIB122:YALI0D05621g.t1
YBL042C	Ylip_CLIB122:YALI0D05621g.t1
YBR097W	Ylip_CLIB122:YALI0E33774g.t1
YJL155C	Ylip_CLIB122:YALI0E17633g.t1
YDL190C	Ylip_CLIB122:YALI0D12452g.t1
YNL023C	Ylip_CLIB122:YALI0D10285g.t1
YOR243C	Ylip_CLIB122:YALI0D01628g.t1
YJL212C	Ylip_CLIB122:YALI0C22616g.t1
YOR165W	Ylip_CLIB122:YALI0F01166g.t1
YGL171W	Ylip_CLIB122:YALI0B21538g.t1
YPL221W	Ylip_CLIB122:YALI0E21043g.t1	Ylip_CLIB122:YALI0B13618g.t1
YGL139W	Ylip_CLIB122:YALI0E21043g.t1	Ylip_CLIB122:YALI0B13618g.t1
YDR001C	Ylip_CLIB122:YALI0D15598g.t1
YBR001C	Ylip_CLIB122:YALI0D15598g.t1
YJL101C	Ylip_CLIB122:YALI0E30129g.t1
YNL277W	Ylip_CLIB122:YALI0E00836g.t1
YDL001W	Ylip_CLIB122:YALI0B05390g.t1
YJL039C	Ylip_CLIB122:YALI0B02750g.t1
YDL014W	Ylip_CLIB122:YALI0C15873g.t1
YML080W	Ylip_CLIB122:YALI0B21516g.t1
YNL238W	Ylip_CLIB122:YALI0F13189g.t1
YNR065C	Ylip_CLIB122:YALI0E05247g.t1
YJL222W	Ylip_CLIB122:YALI0E05247g.t1
YIL173W	Ylip_CLIB122:YALI0E05247g.t1
YBL017C	Ylip_CLIB122:YALI0E05247g.t1
YIR006C	Ylip_CLIB122:YALI0D15304g.t1
YLR276C	Ylip_CLIB122:YALI0F31493g.t1
YPL154C	Ylip_CLIB122:YALI0F27071g.t1
YLR401C	Ylip_CLIB122:YALI0E26048g.t1
YGR170W	Ylip_CLIB122:YALI0D03480g.t1
YKL181W	Ylip_CLIB122:YALI0B13552g.t1
YEL060C	Ylip_CLIB122:YALI0B16500g.t1	Ylip_CLIB122:YALI0A06435g.t1
YKR095W	Ylip_CLIB122:YALI0F20526g.t1
YIL149C	Ylip_CLIB122:YALI0F20526g.t1
YGR185C	Ylip_CLIB122:YALI0C15224g.t1
YLR117C	Ylip_CLIB122:YALI0F18392g.t1
YML016C	Ylip_CLIB122:YALI0E29307g.t1
YDR436W	Ylip_CLIB122:YALI0E29307g.t1
YKL060C	Ylip_CLIB122:YALI0E26004g.t1
YDL149W	Ylip_CLIB122:YALI0F08349g.t1
YLL028W	Ylip_CLIB122:YALI0F07062g.t1
YOL122C	Ylip_CLIB122:YALI0C04411g.t1
YCR084C	Ylip_CLIB122:YALI0A14542g.t1
YLR203C	Ylip_CLIB122:YALI0E32483g.t1
YAL012W	Ylip_CLIB122:YALI0F05874g.t1
YLL011W	Ylip_CLIB122:YALI0D14080g.t1
YNR055C	Ylip_CLIB122:YALI0D24651g.t1
YML054C	Ylip_CLIB122:YALI0E21307g.t1
YBR142W	Ylip_CLIB122:YALI0A04939g.t1
YBR112C	Ylip_CLIB122:YALI0B07579g.t1
YBR249C	Ylip_CLIB122:YALI0C06952g.t1
YOR241W	Ylip_CLIB122:YALI0E24497g.t1
YMR216C	Ylip_CLIB122:YALI0A18590g.t1
YLR234W	Ylip_CLIB122:YALI0F22495g.t1
YGR155W	Ylip_CLIB122:YALI0E09108g.t1
YBR170C	Ylip_CLIB122:YALI0E13233g.t1
YHR025W	Ylip_CLIB122:YALI0F13453g.t1
YOR206W	Ylip_CLIB122:YALI0D12012g.t1
YHR208W	Ylip_CLIB122:YALI0D01265g.t1
YJR148W	Ylip_CLIB122:YALI0D01265g.t1
YER110C	Ylip_CLIB122:YALI0E12243g.t1
YHR065C	Ylip_CLIB122:YALI0A12133g.t1
YHR068W	Ylip_CLIB122:YALI0B00726g.t1
YHR113W	Ylip_CLIB122:YALI0B05522g.t1
YGR173W	Ylip_CLIB122:YALI0B12936g.t1
YIR034C	Ylip_CLIB122:YALI0B15444g.t1
YPL110C	Ylip_CLIB122:YALI0E32791g.t1
YMR083W	Ylip_CLIB122:YALI0E17787g.t1	Ylip_CLIB122:YALI0A16379g.t1	Ylip_CLIB122:YALI0D25630g.t1	Ylip_CLIB122:YALI0A15147g.t1
YMR303C	Ylip_CLIB122:YALI0E17787g.t1	Ylip_CLIB122:YALI0A16379g.t1	Ylip_CLIB122:YALI0D25630g.t1	Ylip_CLIB122:YALI0A15147g.t1
YOL086C	Ylip_CLIB122:YALI0E17787g.t1	Ylip_CLIB122:YALI0A16379g.t1	Ylip_CLIB122:YALI0D25630g.t1	Ylip_CLIB122:YALI0A15147g.t1
YBR145W	Ylip_CLIB122:YALI0E17787g.t1	Ylip_CLIB122:YALI0A16379g.t1	Ylip_CLIB122:YALI0D25630g.t1	Ylip_CLIB122:YALI0A15147g.t1
YER049W	Ylip_CLIB122:YALI0B21098g.t1
YKL135C	Ylip_CLIB122:YALI0F21769g.t1
YOR370C	Ylip_CLIB122:YALI0F06116g.t1
YNL154C	Ylip_CLIB122:YALI0E26609g.t1
YHR135C	Ylip_CLIB122:YALI0E26609g.t1
YLR089C	Ylip_CLIB122:YALI0D06325g.t1
YDR111C	Ylip_CLIB122:YALI0D06325g.t1
YHR169W	Ylip_CLIB122:YALI0E02552g.t1
YGL055W	Ylip_CLIB122:YALI0C05951g.t1
YPL195W	Ylip_CLIB122:YALI0F00198g.t1
YBR031W	Ylip_CLIB122:YALI0C06820g.t1
YDR012W	Ylip_CLIB122:YALI0C06820g.t1
YGR090W	Ylip_CLIB122:YALI0E31625g.t1
YLL029W	Ylip_CLIB122:YALI0E19184g.t1
YOR067C	Ylip_CLIB122:YALI0A17512g.t1
YLR438W	Ylip_CLIB122:YALI0C04433g.t1
YNL275W	Ylip_CLIB122:YALI0E29645g.t1
YJR040W	Ylip_CLIB122:YALI0A02959g.t1
YER006W	Ylip_CLIB122:YALI0F21725g.t1
YDR141C	Ylip_CLIB122:YALI0F18436g.t1
YPL104W	Ylip_CLIB122:YALI0F26433g.t1
YGL216W	Ylip_CLIB122:YALI0E07491g.t1
YDR365C	Ylip_CLIB122:YALI0C17083g.t1
YDL231C	Ylip_CLIB122:YALI0F30921g.t1
YNL172W	Ylip_CLIB122:YALI0D16885g.t1
YMR047C	Ylip_CLIB122:YALI0F28281g.t1
YBR073W	Ylip_CLIB122:YALI0E24431g.t1
YIL103W	Ylip_CLIB122:YALI0F22055g.t1
YDR035W	Ylip_CLIB122:YALI0B20020g.t1
YER052C	Ylip_CLIB122:YALI0D11704g.t1
YNR047W	Ylip_CLIB122:YALI0A04697g.t1
YCR091W	Ylip_CLIB122:YALI0A04697g.t1
YOL023W	Ylip_CLIB122:YALI0B21978g.t1
YDR158W	Ylip_CLIB122:YALI0D13596g.t1
YOR323C	Ylip_CLIB122:YALI0E30481g.t1
YDR496C	Ylip_CLIB122:YALI0F17358g.t1
YFR028C	Ylip_CLIB122:YALI0E16038g.t1
YGL202W	Ylip_CLIB122:YALI0E20977g.t1
YOR196C	Ylip_CLIB122:YALI0E10571g.t1
YJL080C	Ylip_CLIB122:YALI0B21662g.t1
YML093W	Ylip_CLIB122:YALI0D13464g.t1
YHR024C	Ylip_CLIB122:YALI0F13409g.t1
YDR353W	Ylip_CLIB122:YALI0D27126g.t1
YHR106W	Ylip_CLIB122:YALI0D27126g.t1
YDR148C	Ylip_CLIB122:YALI0E16929g.t1
YCR098C	Ylip_CLIB122:YALI0D08382g.t1
YGL119W	Ylip_CLIB122:YALI0B15664g.t1
YOR087W	Ylip_CLIB122:YALI0E24211g.t1
YOL098C	Ylip_CLIB122:YALI0D15642g.t1
YDL132W	Ylip_CLIB122:YALI0D12518g.t1
YPL109C	Ylip_CLIB122:YALI0E32813g.t1
YDL210W	Ylip_CLIB122:YALI0A19558g.t1	Ylip_CLIB122:YALI0D17688g.t1	Ylip_CLIB122:YALI0E07205g.t1	Ylip_CLIB122:YALI0D00495g.t1	Ylip_CLIB122:YALI0A07579g.t1	Ylip_CLIB122:YALI0A03135g.t1	Ylip_CLIB122:YALI0F01078g.t1
YLR163C	Ylip_CLIB122:YALI0A14806g.t1
YER095W	Ylip_CLIB122:YALI0F15477g.t1
YDR325W	Ylip_CLIB122:YALI0F08679g.t1
YHR194W	Ylip_CLIB122:YALI0E01144g.t1
YPL175W	Ylip_CLIB122:YALI0A20482g.t1
YML008C	Ylip_CLIB122:YALI0F08701g.t1
YHR073W	Ylip_CLIB122:YALI0E22781g.t1
YGR244C	Ylip_CLIB122:YALI0D04741g.t1
YKL022C	Ylip_CLIB122:YALI0B15378g.t1
YLR328W	Ylip_CLIB122:YALI0E25652g.t1
YGR010W	Ylip_CLIB122:YALI0E25652g.t1
YMR131C	Ylip_CLIB122:YALI0C16203g.t1
YPL042C	Ylip_CLIB122:YALI0C10967g.t1
YEL022W	Ylip_CLIB122:YALI0E19536g.t1
YJR031C	Ylip_CLIB122:YALI0E19536g.t1
YKL017C	Ylip_CLIB122:YALI0B06897g.t1
YKL046C	Ylip_CLIB122:YALI0D02563g.t1
YMR309C	Ylip_CLIB122:YALI0D22572g.t1
YKR038C	Ylip_CLIB122:YALI0C05280g.t1
YOR388C	Ylip_CLIB122:YALI0F28765g.t1	Ylip_CLIB122:YALI0F15983g.t1	Ylip_CLIB122:YALI0F13937g.t1	Ylip_CLIB122:YALI0C08074g.t1	Ylip_CLIB122:YALI0B19976g.t1	Ylip_CLIB122:YALI0E15840g.t1	Ylip_CLIB122:YALI0A12353g.t1	Ylip_CLIB122:YALI0B22506g.t1	Ylip_CLIB122:YALI0C14344g.t1	Ylip_CLIB122:YALI0E14256g.t1
YBR286W	Ylip_CLIB122:YALI0B21186g.t1
YBR243C	Ylip_CLIB122:YALI0B16588g.t1
YJL060W	Ylip_CLIB122:YALI0E28787g.t1
YDR448W	Ylip_CLIB122:YALI0F14443g.t1
YPL028W	Ylip_CLIB122:YALI0B08536g.t1
YER099C	Ylip_CLIB122:YALI0E32351g.t1
YBL068W	Ylip_CLIB122:YALI0E32351g.t1
YGL040C	Ylip_CLIB122:YALI0F20790g.t1
YDL147W	Ylip_CLIB122:YALI0D09977g.t1
YDR047W	Ylip_CLIB122:YALI0C01716g.t1
YJL087C	Ylip_CLIB122:YALI0D14916g.t1
YBL030C	Ylip_CLIB122:YALI0A10659g.t1	Ylip_CLIB122:YALI0D08228g.t1
YBR085W	Ylip_CLIB122:YALI0A10659g.t1	Ylip_CLIB122:YALI0D08228g.t1
YMR056C	Ylip_CLIB122:YALI0A10659g.t1	Ylip_CLIB122:YALI0D08228g.t1
YNL006W	Ylip_CLIB122:YALI0E13530g.t1
YKL197C	Ylip_CLIB122:YALI0C15356g.t1
YDR388W	Ylip_CLIB122:YALI0D13706g.t1
YGL091C	Ylip_CLIB122:YALI0E02354g.t1
YGR266W	Ylip_CLIB122:YALI0E10549g.t1
YBR017C	Ylip_CLIB122:YALI0F01793g.t1
YCR068W	Ylip_CLIB122:YALI0F06358g.t1
YCL059C	Ylip_CLIB122:YALI0F30393g.t1
YER082C	Ylip_CLIB122:YALI0F09856g.t1
YPL125W	Ylip_CLIB122:YALI0B00198g.t1
YHL011C	Ylip_CLIB122:YALI0F25047g.t1
YNL071W	Ylip_CLIB122:YALI0D23683g.t1
YJL052W	Ylip_CLIB122:YALI0C06369g.t1
YGR192C	Ylip_CLIB122:YALI0C06369g.t1
YJR009C	Ylip_CLIB122:YALI0C06369g.t1
YBR220C	Ylip_CLIB122:YALI0E26983g.t1
YDR150W	Ylip_CLIB122:YALI0B09383g.t1
YOR136W	Ylip_CLIB122:YALI0D06303g.t1
YJL167W	Ylip_CLIB122:YALI0E05753g.t1
YMR170C	Ylip_CLIB122:YALI0D07942g.t1	Ylip_CLIB122:YALI0F04444g.t1
YMR169C	Ylip_CLIB122:YALI0D07942g.t1	Ylip_CLIB122:YALI0F04444g.t1
YDL060W	Ylip_CLIB122:YALI0B08756g.t1
YPR069C	Ylip_CLIB122:YALI0E33143g.t1
YIL166C	Ylip_CLIB122:YALI0D00407g.t1	Ylip_CLIB122:YALI0B21010g.t1	Ylip_CLIB122:YALI0B16412g.t1	Ylip_CLIB122:YALI0C00132g.t1
YLR032W	Ylip_CLIB122:YALI0F05698g.t1
YGL205W	Ylip_CLIB122:YALI0F10857g.t1	Ylip_CLIB122:YALI0D24750g.t1	Ylip_CLIB122:YALI0E27654g.t1	Ylip_CLIB122:YALI0C23859g.t1	Ylip_CLIB122:YALI0E32835g.t1	Ylip_CLIB122:YALI0E06567g.t1
YOL030W	Ylip_CLIB122:YALI0D04851g.t1
YMR259C	Ylip_CLIB122:YALI0B17754g.t1
YLR005W	Ylip_CLIB122:YALI0D26862g.t1
YJR130C	Ylip_CLIB122:YALI0D17402g.t1
YML082W	Ylip_CLIB122:YALI0D17402g.t1
YEL058W	Ylip_CLIB122:YALI0E29579g.t1
YBR011C	Ylip_CLIB122:YALI0F13541g.t1
YPL131W	Ylip_CLIB122:YALI0E22352g.t1
YGR109W-B	Ylip_CLIB122:YALI0E14399g.t1
YIL082W-A	Ylip_CLIB122:YALI0E14399g.t1
YHR120W	Ylip_CLIB122:YALI0B10197g.t1
YPL266W	Ylip_CLIB122:YALI0E00770g.t1
YIR023W	Ylip_CLIB122:YALI0D02783g.t1
YIR027C	Ylip_CLIB122:YALI0F23243g.t1
YPR047W	Ylip_CLIB122:YALI0C18535g.t1
YMR241W	Ylip_CLIB122:YALI0B10736g.t1
YKR003W	Ylip_CLIB122:YALI0A02354g.t1
YHR001W	Ylip_CLIB122:YALI0A02354g.t1
YBR221C	Ylip_CLIB122:YALI0E27005g.t1
YMR277W	Ylip_CLIB122:YALI0E03278g.t1
YGR286C	Ylip_CLIB122:YALI0D15400g.t1
YNL064C	Ylip_CLIB122:YALI0F00880g.t1
YOL045W	Ylip_CLIB122:YALI0F03542g.t1
YAL017W	Ylip_CLIB122:YALI0F03542g.t1
YFR006W	Ylip_CLIB122:YALI0E13464g.t1
YDL112W	Ylip_CLIB122:YALI0D10989g.t1
YDL148C	Ylip_CLIB122:YALI0F08371g.t1
YDR080W	Ylip_CLIB122:YALI0F17710g.t1
YDL194W	Ylip_CLIB122:YALI0C06424g.t1	Ylip_CLIB122:YALI0C08943g.t1
YDL138W	Ylip_CLIB122:YALI0C06424g.t1	Ylip_CLIB122:YALI0C08943g.t1
YBR019C	Ylip_CLIB122:YALI0E26829g.t1
YGL140C	Ylip_CLIB122:YALI0E26257g.t1
YMR215W	Ylip_CLIB122:YALI0A03597g.t1
YPL184C	Ylip_CLIB122:YALI0C15400g.t1
YJR126C	Ylip_CLIB122:YALI0B05258g.t1
YGL211W	Ylip_CLIB122:YALI0D17600g.t1
YFL002C	Ylip_CLIB122:YALI0F18238g.t1
YMR001C	Ylip_CLIB122:YALI0D26015g.t1
YIL108W	Ylip_CLIB122:YALI0F30459g.t1
YDR105C	Ylip_CLIB122:YALI0A09064g.t1
YDR324C	Ylip_CLIB122:YALI0F08657g.t1
YBR179C	Ylip_CLIB122:YALI0F08899g.t1
YJR139C	Ylip_CLIB122:YALI0D01089g.t1
YNL082W	Ylip_CLIB122:YALI0E10769g.t1
YPL022W	Ylip_CLIB122:YALI0B22242g.t1
YLR314C	Ylip_CLIB122:YALI0D23595g.t1
YKL103C	Ylip_CLIB122:YALI0C10494g.t1	Ylip_CLIB122:YALI0F20592g.t1
YAL021C	Ylip_CLIB122:YALI0B15147g.t1
YDL128W	Ylip_CLIB122:YALI0B09273g.t1
YJR001W	Ylip_CLIB122:YALI0F30063g.t1
YIL018W	Ylip_CLIB122:YALI0F24739g.t1
YFR031C-A	Ylip_CLIB122:YALI0F24739g.t1
YNL242W	Ylip_CLIB122:YALI0E08338g.t1
YFL053W	Ylip_CLIB122:YALI0F09273g.t1
YNL191W	Ylip_CLIB122:YALI0F29645g.t1
YPL204W	Ylip_CLIB122:YALI0F08305g.t1
YLR399C	Ylip_CLIB122:YALI0E20537g.t1
YNL083W	Ylip_CLIB122:YALI0E10813g.t1
YBL063W	Ylip_CLIB122:YALI0F14179g.t1
YBR237W	Ylip_CLIB122:YALI0C05368g.t1
YER078C	Ylip_CLIB122:YALI0B20394g.t1
YBR074W	Ylip_CLIB122:YALI0C01133g.t1
YOR161C	Ylip_CLIB122:YALI0D14498g.t1
YMR272C	Ylip_CLIB122:YALI0F12749g.t1
YPL004C	Ylip_CLIB122:YALI0C11341g.t1
YGR086C	Ylip_CLIB122:YALI0C11341g.t1
YER141W	Ylip_CLIB122:YALI0F24651g.t1
YNL066W	Ylip_CLIB122:YALI0E33539g.t1
YIL123W	Ylip_CLIB122:YALI0E33539g.t1
YDR120C	Ylip_CLIB122:YALI0E30723g.t1
YLR244C	Ylip_CLIB122:YALI0D17138g.t1
YPR103W	Ylip_CLIB122:YALI0B15224g.t1
YMR145C	Ylip_CLIB122:YALI0F25135g.t1
YDL085W	Ylip_CLIB122:YALI0F25135g.t1
YER126C	Ylip_CLIB122:YALI0E10461g.t1
YJR131W	Ylip_CLIB122:YALI0D17424g.t1
YLR451W	Ylip_CLIB122:YALI0D13904g.t1
YDL141W	Ylip_CLIB122:YALI0E30591g.t1
YBR043C	Ylip_CLIB122:YALI0F02959g.t1
YGL003C	Ylip_CLIB122:YALI0C18469g.t1
YDL234C	Ylip_CLIB122:YALI0F31911g.t1
YNL212W	Ylip_CLIB122:YALI0D05665g.t1
YIL094C	Ylip_CLIB122:YALI0D10593g.t1
YJR152W	Ylip_CLIB122:YALI0D13970g.t1	Ylip_CLIB122:YALI0C13574g.t1	Ylip_CLIB122:YALI0F16423g.t1	Ylip_CLIB122:YALI0C16907g.t1	Ylip_CLIB122:YALI0D05819g.t1
YOR124C	Ylip_CLIB122:YALI0D03531g.t1
YJR145C	Ylip_CLIB122:YALI0D12903g.t1
YHR203C	Ylip_CLIB122:YALI0D12903g.t1
YOL059W	Ylip_CLIB122:YALI0B02948g.t1
YDL022W	Ylip_CLIB122:YALI0B02948g.t1
YBL016W	Ylip_CLIB122:YALI0E23496g.t1
YEL020C	Ylip_CLIB122:YALI0E07315g.t1
YBR160W	Ylip_CLIB122:YALI0B10758g.t1
YJL197W	Ylip_CLIB122:YALI0B14597g.t1
YDL240W	Ylip_CLIB122:YALI0F13211g.t1
YMR250W	Ylip_CLIB122:YALI0F08415g.t1
YOL081W	Ylip_CLIB122:YALI0B07535g.t1
YBR140C	Ylip_CLIB122:YALI0B07535g.t1
YBR081C	Ylip_CLIB122:YALI0E32109g.t1
YHR009C	Ylip_CLIB122:YALI0B05764g.t1
YKL113C	Ylip_CLIB122:YALI0F20042g.t1
YOR175C	Ylip_CLIB122:YALI0F19514g.t1
YKR089C	Ylip_CLIB122:YALI0F10010g.t1
YOR081C	Ylip_CLIB122:YALI0F10010g.t1
YOL130W	Ylip_CLIB122:YALI0D00319g.t1	Ylip_CLIB122:YALI0E00462g.t1
YFL050C	Ylip_CLIB122:YALI0D00319g.t1	Ylip_CLIB122:YALI0E00462g.t1
YMR231W	Ylip_CLIB122:YALI0E23408g.t1
YDR331W	Ylip_CLIB122:YALI0F07733g.t1
YGR258C	Ylip_CLIB122:YALI0D20240g.t1
YGL095C	Ylip_CLIB122:YALI0E29337g.t1
YIL160C	Ylip_CLIB122:YALI0E18568g.t1
YHR188C	Ylip_CLIB122:YALI0B20746g.t1
YER093C	Ylip_CLIB122:YALI0F01056g.t1
YKL085W	Ylip_CLIB122:YALI0D16753g.t1
YKR024C	Ylip_CLIB122:YALI0D23133g.t1
YOR074C	Ylip_CLIB122:YALI0C10901g.t1
YLR300W	Ylip_CLIB122:YALI0F05390g.t1
YOR190W	Ylip_CLIB122:YALI0F05390g.t1
YNL037C	Ylip_CLIB122:YALI0E05137g.t1
YNR043W	Ylip_CLIB122:YALI0F05632g.t1
YCR028C	Ylip_CLIB122:YALI0F06842g.t1
YJL062W	Ylip_CLIB122:YALI0D26235g.t1
YNL138W	Ylip_CLIB122:YALI0B10516g.t1
YDR208W	Ylip_CLIB122:YALI0F23573g.t1
YOR233W	Ylip_CLIB122:YALI0C21758g.t1
YPL141C	Ylip_CLIB122:YALI0C21758g.t1
YBR003W	Ylip_CLIB122:YALI0C18755g.t1
YHR171W	Ylip_CLIB122:YALI0C20119g.t1
YFR004W	Ylip_CLIB122:YALI0F26411g.t1
YMR165C	Ylip_CLIB122:YALI0D27016g.t1
YNL075W	Ylip_CLIB122:YALI0D23859g.t1
YPL122C	Ylip_CLIB122:YALI0F30173g.t1
YDL103C	Ylip_CLIB122:YALI0E03146g.t1
YBL066C	Ylip_CLIB122:YALI0D05005g.t1
YNR033W	Ylip_CLIB122:YALI0A05379g.t1
YOR209C	Ylip_CLIB122:YALI0B00220g.t1
YLR354C	Ylip_CLIB122:YALI0F15587g.t1
YGR043C	Ylip_CLIB122:YALI0F15587g.t1
YDL238C	Ylip_CLIB122:YALI0E25740g.t1
YBL091C	Ylip_CLIB122:YALI0D05159g.t1
YPL212C	Ylip_CLIB122:YALI0C12749g.t1
YNL207W	Ylip_CLIB122:YALI0F31383g.t1
YLR377C	Ylip_CLIB122:YALI0A15972g.t1
YML061C	Ylip_CLIB122:YALI0B12892g.t1
YOL145C	Ylip_CLIB122:YALI0A15686g.t1
YLR447C	Ylip_CLIB122:YALI0F16181g.t1
YER003C	Ylip_CLIB122:YALI0B18348g.t1
YNR032W	Ylip_CLIB122:YALI0A05357g.t1
YLR231C	Ylip_CLIB122:YALI0B22902g.t1
YOR181W	Ylip_CLIB122:YALI0B22110g.t1
YPL172C	Ylip_CLIB122:YALI0F23727g.t1
YLR422W	Ylip_CLIB122:YALI0B22484g.t1
YLR362W	Ylip_CLIB122:YALI0F13629g.t1
YKL213C	Ylip_CLIB122:YALI0D11132g.t1
YOR065W	Ylip_CLIB122:YALI0A17468g.t1
YKR069W	Ylip_CLIB122:YALI0A01133g.t1
YDR421W	Ylip_CLIB122:YALI0C18645g.t1
YOL124C	Ylip_CLIB122:YALI0C13882g.t1
YPL031C	Ylip_CLIB122:YALI0D25190g.t1
YGL180W	Ylip_CLIB122:YALI0D25388g.t1
YLR208W	Ylip_CLIB122:YALI0F30151g.t1
YMR062C	Ylip_CLIB122:YALI0E13057g.t1
YOR197W	Ylip_CLIB122:YALI0F04059g.t1
YBR034C	Ylip_CLIB122:YALI0E18282g.t1
YCL004W	Ylip_CLIB122:YALI0E14102g.t1
YBR058C	Ylip_CLIB122:YALI0B17072g.t1
YPR029C	Ylip_CLIB122:YALI0B21340g.t1
YDR264C	Ylip_CLIB122:YALI0E21780g.t1
YOR034C	Ylip_CLIB122:YALI0E21780g.t1
YKR018C	Ylip_CLIB122:YALI0F29491g.t1
YJL082W	Ylip_CLIB122:YALI0F29491g.t1
YEL042W	Ylip_CLIB122:YALI0C17941g.t1
YBR029C	Ylip_CLIB122:YALI0E14443g.t1
YLR014C	Ylip_CLIB122:YALI0B09713g.t1
YPR137W	Ylip_CLIB122:YALI0A20614g.t1
YER056C	Ylip_CLIB122:YALI0F30569g.t1
YER060W-A	Ylip_CLIB122:YALI0F30569g.t1
YER060W	Ylip_CLIB122:YALI0F30569g.t1
YFR024C-A	Ylip_CLIB122:YALI0E05621g.t1
YHR016C	Ylip_CLIB122:YALI0E05621g.t1
YHR064C	Ylip_CLIB122:YALI0B12474g.t1
YKL184W	Ylip_CLIB122:YALI0B11330g.t1
YLR340W	Ylip_CLIB122:YALI0B14146g.t1
YLR002C	Ylip_CLIB122:YALI0D10505g.t1
YOR267C	Ylip_CLIB122:YALI0B00880g.t1
YPR041W	Ylip_CLIB122:YALI0D07436g.t1
YPR021C	Ylip_CLIB122:YALI0D26147g.t1
YDR301W	Ylip_CLIB122:YALI0E03982g.t1
YFR047C	Ylip_CLIB122:YALI0E07073g.t1
YML042W	Ylip_CLIB122:YALI0B10340g.t1
YJR072C	Ylip_CLIB122:YALI0E21626g.t1
YDL097C	Ylip_CLIB122:YALI0D08976g.t1
YGR123C	Ylip_CLIB122:YALI0B06963g.t1
YOR061W	Ylip_CLIB122:YALI0B18700g.t1
YGR285C	Ylip_CLIB122:YALI0A00594g.t1
YOL033W	Ylip_CLIB122:YALI0E17919g.t1
YNR012W	Ylip_CLIB122:YALI0E31009g.t1
YGR231C	Ylip_CLIB122:YALI0B20482g.t1
YLR172C	Ylip_CLIB122:YALI0F17138g.t1
YOL094C	Ylip_CLIB122:YALI0F07337g.t1
YGR157W	Ylip_CLIB122:YALI0E06061g.t1
YKL194C	Ylip_CLIB122:YALI0A09427g.t1
YEL050C	Ylip_CLIB122:YALI0D12606g.t1
YDR338C	Ylip_CLIB122:YALI0D26730g.t1
YFL007W	Ylip_CLIB122:YALI0D22520g.t1
YPL133C	Ylip_CLIB122:YALI0E10087g.t1
YLL041C	Ylip_CLIB122:YALI0D23397g.t1
YPL116W	Ylip_CLIB122:YALI0A20834g.t1
YER155C	Ylip_CLIB122:YALI0F32043g.t1
YLR114C	Ylip_CLIB122:YALI0F28303g.t1
YOR099W	Ylip_CLIB122:YALI0A06589g.t1
YBR205W	Ylip_CLIB122:YALI0A06589g.t1
YDR483W	Ylip_CLIB122:YALI0A06589g.t1
YHR166C	Ylip_CLIB122:YALI0C10692g.t1
YMR079W	Ylip_CLIB122:YALI0D04488g.t1
YJL172W	Ylip_CLIB122:YALI0F25333g.t1	Ylip_CLIB122:YALI0F16489g.t1
YGR132C	Ylip_CLIB122:YALI0E04719g.t1
YGR012W	Ylip_CLIB122:YALI0E08536g.t1
YBR247C	Ylip_CLIB122:YALI0C04213g.t1
YIL035C	Ylip_CLIB122:YALI0D16863g.t1
YLR027C	Ylip_CLIB122:YALI0F29337g.t1
YKL081W	Ylip_CLIB122:YALI0B12562g.t1	Ylip_CLIB122:YALI0C24420g.t1
YPL048W	Ylip_CLIB122:YALI0B12562g.t1	Ylip_CLIB122:YALI0C24420g.t1
YBR162C	Ylip_CLIB122:YALI0A17919g.t1
YOR001W	Ylip_CLIB122:YALI0E04444g.t1
YGL186C	Ylip_CLIB122:YALI0D07392g.t1
YMR302C	Ylip_CLIB122:YALI0E21175g.t1
YLR243W	Ylip_CLIB122:YALI0C20317g.t1
YDR044W	Ylip_CLIB122:YALI0E29975g.t1
YHR107C	Ylip_CLIB122:YALI0D27148g.t1
YPL151C	Ylip_CLIB122:YALI0E04697g.t1
YER055C	Ylip_CLIB122:YALI0C05170g.t1
YPL268W	Ylip_CLIB122:YALI0C04180g.t1
YHR190W	Ylip_CLIB122:YALI0A10076g.t1
YNL290W	Ylip_CLIB122:YALI0A02068g.t1
YLR336C	Ylip_CLIB122:YALI0D16313g.t1
YFL047W	Ylip_CLIB122:YALI0E05489g.t1
YBR287W	Ylip_CLIB122:YALI0D22638g.t1
YDR075W	Ylip_CLIB122:YALI0F10505g.t1
YPR108W	Ylip_CLIB122:YALI0B22286g.t1
YER107C	Ylip_CLIB122:YALI0E23265g.t1
YMR093W	Ylip_CLIB122:YALI0E01628g.t1
YBR192W	Ylip_CLIB122:YALI0F05500g.t1
YLR103C	Ylip_CLIB122:YALI0B06369g.t1
YGL115W	Ylip_CLIB122:YALI0C03421g.t1
YKL188C	Ylip_CLIB122:YALI0D04246g.t1
YJL010C	Ylip_CLIB122:YALI0D11242g.t1
YHL032C	Ylip_CLIB122:YALI0F00484g.t1
YOR176W	Ylip_CLIB122:YALI0F19470g.t1
YCR092C	Ylip_CLIB122:YALI0A09724g.t1
YEL040W	Ylip_CLIB122:YALI0B15510g.t1
YKR080W	Ylip_CLIB122:YALI0B12078g.t1
YLR310C	Ylip_CLIB122:YALI0D22286g.t1
YPR141C	Ylip_CLIB122:YALI0C12859g.t1
YBL098W	Ylip_CLIB122:YALI0D09867g.t1
YGR060W	Ylip_CLIB122:YALI0F11297g.t1
YGL112C	Ylip_CLIB122:YALI0C05346g.t1
YOR261C	Ylip_CLIB122:YALI0D19910g.t1
YMR293C	Ylip_CLIB122:YALI0F23441g.t1
YDR292C	Ylip_CLIB122:YALI0F23375g.t1
YOR262W	Ylip_CLIB122:YALI0D19888g.t1
YNR019W	Ylip_CLIB122:YALI0F06578g.t1
YCR048W	Ylip_CLIB122:YALI0F06578g.t1
YLR186W	Ylip_CLIB122:YALI0E01496g.t1
YDR189W	Ylip_CLIB122:YALI0D20416g.t1
YKR081C	Ylip_CLIB122:YALI0A03905g.t1
YLR299W	Ylip_CLIB122:YALI0C11363g.t1
YKL008C	Ylip_CLIB122:YALI0F06424g.t1
YHL003C	Ylip_CLIB122:YALI0F06424g.t1
YGR175C	Ylip_CLIB122:YALI0E15730g.t1
YIL091C	Ylip_CLIB122:YALI0D03960g.t1
YOL010W	Ylip_CLIB122:YALI0A05555g.t1
YMR221C	Ylip_CLIB122:YALI0C02211g.t1
YMR243C	Ylip_CLIB122:YALI0F00176g.t1
YOR316C	Ylip_CLIB122:YALI0F00176g.t1
YLR195C	Ylip_CLIB122:YALI0E01078g.t1
YJL100W	Ylip_CLIB122:YALI0A02453g.t1
YEL052W	Ylip_CLIB122:YALI0D00649g.t1
YHR112C	Ylip_CLIB122:YALI0C22088g.t1
YOR271C	Ylip_CLIB122:YALI0B16060g.t1
YGR171C	Ylip_CLIB122:YALI0D03619g.t1
YOR231W	Ylip_CLIB122:YALI0B13178g.t1
YPL140C	Ylip_CLIB122:YALI0B13178g.t1
YGL141W	Ylip_CLIB122:YALI0A20372g.t1
YGL252C	Ylip_CLIB122:YALI0B22374g.t1
YER008C	Ylip_CLIB122:YALI0F21681g.t1
YGL225W	Ylip_CLIB122:YALI0F21791g.t1
YNL169C	Ylip_CLIB122:YALI0D21604g.t1
YML092C	Ylip_CLIB122:YALI0F06314g.t1
YOR142W	Ylip_CLIB122:YALI0E24013g.t1
YOR070C	Ylip_CLIB122:YALI0B12100g.t1
YBR291C	Ylip_CLIB122:YALI0F26323g.t1
YPL030W	Ylip_CLIB122:YALI0D25212g.t1
YHR108W	Ylip_CLIB122:YALI0D27192g.t1
YDR358W	Ylip_CLIB122:YALI0D27192g.t1
YLR187W	Ylip_CLIB122:YALI0F22165g.t1
YNL278W	Ylip_CLIB122:YALI0F22165g.t1
YJR110W	Ylip_CLIB122:YALI0E23738g.t1
YLR196W	Ylip_CLIB122:YALI0E01100g.t1
YNL280C	Ylip_CLIB122:YALI0B23298g.t1
YBR008C	Ylip_CLIB122:YALI0C07722g.t1	Ylip_CLIB122:YALI0F25597g.t1	Ylip_CLIB122:YALI0C04499g.t1	Ylip_CLIB122:YALI0C04477g.t1
YGR253C	Ylip_CLIB122:YALI0E02794g.t1
YIL022W	Ylip_CLIB122:YALI0D21142g.t1
YNL022C	Ylip_CLIB122:YALI0D09691g.t1
YER145C	Ylip_CLIB122:YALI0D07304g.t1	Ylip_CLIB122:YALI0D06688g.t1
YGL131C	Ylip_CLIB122:YALI0E30547g.t1
YJR068W	Ylip_CLIB122:YALI0E10747g.t1
YDR083W	Ylip_CLIB122:YALI0F17622g.t1
YOL077C	Ylip_CLIB122:YALI0B11880g.t1
YEL064C	Ylip_CLIB122:YALI0E28358g.t1
YGR028W	Ylip_CLIB122:YALI0C23749g.t1
YOR254C	Ylip_CLIB122:YALI0A17985g.t1
YER053C	Ylip_CLIB122:YALI0C05753g.t1	Ylip_CLIB122:YALI0F14223g.t1
YNL183C	Ylip_CLIB122:YALI0A10230g.t1
YDL214C	Ylip_CLIB122:YALI0A10230g.t1
YDL174C	Ylip_CLIB122:YALI0E03212g.t1
YNL256W	Ylip_CLIB122:YALI0A02541g.t1
YJR036C	Ylip_CLIB122:YALI0D15444g.t1
YOR184W	Ylip_CLIB122:YALI0F06468g.t1
YKL217W	Ylip_CLIB122:YALI0D24607g.t1	Ylip_CLIB122:YALI0C15488g.t1	Ylip_CLIB122:YALI0D20108g.t1	Ylip_CLIB122:YALI0E32901g.t1	Ylip_CLIB122:YALI0C21406g.t1	Ylip_CLIB122:YALI0B19470g.t1
YLR088W	Ylip_CLIB122:YALI0A08536g.t1
YBR136W	Ylip_CLIB122:YALI0F20636g.t1
YHR088W	Ylip_CLIB122:YALI0F21483g.t1
YOR157C	Ylip_CLIB122:YALI0D14058g.t1
YPR048W	Ylip_CLIB122:YALI0C09460g.t1
YMR203W	Ylip_CLIB122:YALI0F31207g.t1
YEL055C	Ylip_CLIB122:YALI0E00902g.t1
YDR245W	Ylip_CLIB122:YALI0E25894g.t1
YER005W	Ylip_CLIB122:YALI0C19712g.t1
YOL140W	Ylip_CLIB122:YALI0D22847g.t1
YJR159W	Ylip_CLIB122:YALI0E12463g.t1
YDL246C	Ylip_CLIB122:YALI0E12463g.t1
YHR048W	Ylip_CLIB122:YALI0F13739g.t1	Ylip_CLIB122:YALI0A18920g.t1
YLL045C	Ylip_CLIB122:YALI0F24695g.t1
YHL033C	Ylip_CLIB122:YALI0F24695g.t1
YJR095W	Ylip_CLIB122:YALI0E34672g.t1
YLR056W	Ylip_CLIB122:YALI0D20878g.t1
YER020W	Ylip_CLIB122:YALI0A09592g.t1
YCR002C	Ylip_CLIB122:YALI0C21087g.t1
YOL016C	Ylip_CLIB122:YALI0E27632g.t1
YFR014C	Ylip_CLIB122:YALI0E27632g.t1
YLR055C	Ylip_CLIB122:YALI0E23804g.t1
YFL025C	Ylip_CLIB122:YALI0B10043g.t1	Ylip_CLIB122:YALI0F30767g.t1
YJR005W	Ylip_CLIB122:YALI0E15598g.t1
YFL045C	Ylip_CLIB122:YALI0D13112g.t1
YHR204W	Ylip_CLIB122:YALI0D12925g.t1
YKL125W	Ylip_CLIB122:YALI0D26994g.t1
YDR069C	Ylip_CLIB122:YALI0F15367g.t1
YER144C	Ylip_CLIB122:YALI0F15367g.t1
YNL293W	Ylip_CLIB122:YALI0B22792g.t1
YOL112W	Ylip_CLIB122:YALI0B22792g.t1
YPL134C	Ylip_CLIB122:YALI0D02629g.t1
YOR222W	Ylip_CLIB122:YALI0D02629g.t1
YCL038C	Ylip_CLIB122:YALI0C03608g.t1
YDR359C	Ylip_CLIB122:YALI0D27258g.t1
YIL068C	Ylip_CLIB122:YALI0D08492g.t1
YMR167W	Ylip_CLIB122:YALI0C10032g.t1
YKR056W	Ylip_CLIB122:YALI0F20196g.t1
YDR536W	Ylip_CLIB122:YALI0F25553g.t1	Ylip_CLIB122:YALI0D01111g.t1	Ylip_CLIB122:YALI0B17138g.t1	Ylip_CLIB122:YALI0C16522g.t1	Ylip_CLIB122:YALI0C04730g.t1	Ylip_CLIB122:YALI0A08998g.t1
YJR098C	Ylip_CLIB122:YALI0E08206g.t1
YDL108W	Ylip_CLIB122:YALI0D04334g.t1
YML121W	Ylip_CLIB122:YALI0A10098g.t1
YML099C	Ylip_CLIB122:YALI0D09647g.t1
YJL059W	Ylip_CLIB122:YALI0F30415g.t1
YPL249C	Ylip_CLIB122:YALI0F18106g.t1
YGL100W	Ylip_CLIB122:YALI0B16610g.t1
YJR007W	Ylip_CLIB122:YALI0B01034g.t1
YJL168C	Ylip_CLIB122:YALI0E18260g.t1
YDL201W	Ylip_CLIB122:YALI0B19558g.t1
YDR243C	Ylip_CLIB122:YALI0F28391g.t1
YOR272W	Ylip_CLIB122:YALI0B12320g.t1
YPR125W	Ylip_CLIB122:YALI0F15873g.t1
YGL123W	Ylip_CLIB122:YALI0E14465g.t1
YJL208C	Ylip_CLIB122:YALI0D05071g.t1
YPL029W	Ylip_CLIB122:YALI0F15147g.t1
YER114C	Ylip_CLIB122:YALI0D07612g.t1
YBL085W	Ylip_CLIB122:YALI0D07612g.t1
YML074C	Ylip_CLIB122:YALI0E27808g.t1
YLR449W	Ylip_CLIB122:YALI0E27808g.t1
YCR094W	Ylip_CLIB122:YALI0F02475g.t1
YNR048W	Ylip_CLIB122:YALI0F02475g.t1
YLR293C	Ylip_CLIB122:YALI0F04730g.t1
YOR185C	Ylip_CLIB122:YALI0F04730g.t1
YHR098C	Ylip_CLIB122:YALI0E14036g.t1
YMR146C	Ylip_CLIB122:YALI0A02695g.t1
YDR268W	Ylip_CLIB122:YALI0C18425g.t1
YLR075W	Ylip_CLIB122:YALI0D13104g.t1
YGL094C	Ylip_CLIB122:YALI0E29403g.t1
YGR282C	Ylip_CLIB122:YALI0B03564g.t1
YDR244W	Ylip_CLIB122:YALI0F28457g.t1
YKR026C	Ylip_CLIB122:YALI0C18161g.t1
YGR141W	Ylip_CLIB122:YALI0E06083g.t1
YPR157W	Ylip_CLIB122:YALI0E06083g.t1
YLR324W	Ylip_CLIB122:YALI0D27302g.t1
YGR004W	Ylip_CLIB122:YALI0D27302g.t1
YNL239W	Ylip_CLIB122:YALI0F05940g.t1	Ylip_CLIB122:YALI0F17974g.t1
YMR092C	Ylip_CLIB122:YALI0E01870g.t1
YAL025C	Ylip_CLIB122:YALI0C08052g.t1
YLR420W	Ylip_CLIB122:YALI0F22781g.t1
YOR119C	Ylip_CLIB122:YALI0C22385g.t1
YOR054C	Ylip_CLIB122:YALI0C06281g.t1
YKR072C	Ylip_CLIB122:YALI0C06281g.t1
YBR207W	Ylip_CLIB122:YALI0A04917g.t1
YFR048W	Ylip_CLIB122:YALI0D01914g.t1
YHR119W	Ylip_CLIB122:YALI0B14883g.t1
YOR155C	Ylip_CLIB122:YALI0E11913g.t1
YDR017C	Ylip_CLIB122:YALI0F14025g.t1
YPR016C	Ylip_CLIB122:YALI0E27940g.t1
YCR024C	Ylip_CLIB122:YALI0E04939g.t1
YMR096W	Ylip_CLIB122:YALI0C24255g.t1
YFL059W	Ylip_CLIB122:YALI0C24255g.t1
YNL333W	Ylip_CLIB122:YALI0C24255g.t1
YLR357W	Ylip_CLIB122:YALI0D20702g.t1
YGR056W	Ylip_CLIB122:YALI0D20702g.t1
YML063W	Ylip_CLIB122:YALI0F05676g.t1
YLR441C	Ylip_CLIB122:YALI0F05676g.t1
YKL120W	Ylip_CLIB122:YALI0E04048g.t1
YDL205C	Ylip_CLIB122:YALI0F26609g.t1
YMR012W	Ylip_CLIB122:YALI0B18810g.t1
YPL050C	Ylip_CLIB122:YALI0B12518g.t1
YMR121C	Ylip_CLIB122:YALI0D24387g.t1
YLR029C	Ylip_CLIB122:YALI0D24387g.t1
YGR047C	Ylip_CLIB122:YALI0B00528g.t1
YDR372C	Ylip_CLIB122:YALI0D03575g.t1
YKL152C	Ylip_CLIB122:YALI0B02728g.t1
YOL061W	Ylip_CLIB122:YALI0B00836g.t1
YNR041C	Ylip_CLIB122:YALI0F05610g.t1
YIL105C	Ylip_CLIB122:YALI0D08536g.t1
YNL047C	Ylip_CLIB122:YALI0D08536g.t1
YGR144W	Ylip_CLIB122:YALI0A09768g.t1
YCL009C	Ylip_CLIB122:YALI0C09636g.t1
YPL183C	Ylip_CLIB122:YALI0D23001g.t1
YOL049W	Ylip_CLIB122:YALI0C17831g.t1
YDL086W	Ylip_CLIB122:YALI0C20625g.t1
YJR140C	Ylip_CLIB122:YALI0D11506g.t1
YIR002C	Ylip_CLIB122:YALI0C20933g.t1
YOR090C	Ylip_CLIB122:YALI0D07040g.t1
YNL299W	Ylip_CLIB122:YALI0F30525g.t1
YOL115W	Ylip_CLIB122:YALI0F30525g.t1
YAR015W	Ylip_CLIB122:YALI0E33033g.t1
YBR055C	Ylip_CLIB122:YALI0C19426g.t1
YBR159W	Ylip_CLIB122:YALI0A06787g.t1
YCR047C	Ylip_CLIB122:YALI0F06512g.t1
YHR132C	Ylip_CLIB122:YALI0B13310g.t1
YGR163W	Ylip_CLIB122:YALI0D10307g.t1
YBR061C	Ylip_CLIB122:YALI0F16049g.t1
YJL069C	Ylip_CLIB122:YALI0F31471g.t1
YJR049C	Ylip_CLIB122:YALI0E27874g.t1
YEL041W	Ylip_CLIB122:YALI0E27874g.t1
YGR279C	Ylip_CLIB122:YALI0D20680g.t1
YMR305C	Ylip_CLIB122:YALI0D20680g.t1
YBL080C	Ylip_CLIB122:YALI0E09240g.t1
YDR390C	Ylip_CLIB122:YALI0D06259g.t1
YIR029W	Ylip_CLIB122:YALI0D18337g.t1
YOR141C	Ylip_CLIB122:YALI0D04719g.t1
YGR267C	Ylip_CLIB122:YALI0A10310g.t1
YEL051W	Ylip_CLIB122:YALI0D00583g.t1
YLR319C	Ylip_CLIB122:YALI0E27918g.t1
YNL139C	Ylip_CLIB122:YALI0A16588g.t1
YFL001W	Ylip_CLIB122:YALI0F18216g.t1
YHR070W	Ylip_CLIB122:YALI0D05489g.t1
YGR194C	Ylip_CLIB122:YALI0F10923g.t1
YMR034C	Ylip_CLIB122:YALI0B10956g.t1	Ylip_CLIB122:YALI0F18744g.t1
YLR206W	Ylip_CLIB122:YALI0D26510g.t1
YDL161W	Ylip_CLIB122:YALI0D26510g.t1
YER152C	Ylip_CLIB122:YALI0E08360g.t1
YNL178W	Ylip_CLIB122:YALI0E23694g.t1
YOL038W	Ylip_CLIB122:YALI0B14267g.t1
YGL184C	Ylip_CLIB122:YALI0D00605g.t1
YBL037W	Ylip_CLIB122:YALI0C18623g.t1
YPL150W	Ylip_CLIB122:YALI0E24563g.t1
YLR166C	Ylip_CLIB122:YALI0C01595g.t1
YLR247C	Ylip_CLIB122:YALI0C07150g.t1
YNL288W	Ylip_CLIB122:YALI0F03344g.t1
YCR073W-A	Ylip_CLIB122:YALI0C19085g.t1
YNR034W	Ylip_CLIB122:YALI0C19085g.t1
YDR452W	Ylip_CLIB122:YALI0B16236g.t1
YBL061C	Ylip_CLIB122:YALI0F01925g.t1
YGL116W	Ylip_CLIB122:YALI0C03377g.t1
YJL176C	Ylip_CLIB122:YALI0F15939g.t1
YPL088W	Ylip_CLIB122:YALI0C12595g.t1
YBR260C	Ylip_CLIB122:YALI0A02222g.t1
YGL169W	Ylip_CLIB122:YALI0E09449g.t1
YNL007C	Ylip_CLIB122:YALI0E13508g.t1
YHR069C	Ylip_CLIB122:YALI0D05511g.t1
YDR019C	Ylip_CLIB122:YALI0F02849g.t1
YHR111W	Ylip_CLIB122:YALI0C18095g.t1
YOR362C	Ylip_CLIB122:YALI0F07469g.t1
YMR023C	Ylip_CLIB122:YALI0B18612g.t1
YDR061W	Ylip_CLIB122:YALI0E33671g.t1
YPL152W	Ylip_CLIB122:YALI0E04642g.t1
YNL297C	Ylip_CLIB122:YALI0B22858g.t1
YIL047C	Ylip_CLIB122:YALI0F14597g.t1
YOR346W	Ylip_CLIB122:YALI0F09141g.t1
YOR299W	Ylip_CLIB122:YALI0C02453g.t1
YMR237W	Ylip_CLIB122:YALI0C02453g.t1
YLR248W	Ylip_CLIB122:YALI0E13750g.t1
YPL260W	Ylip_CLIB122:YALI0A13321g.t1
YFL016C	Ylip_CLIB122:YALI0F12551g.t1
YGR159C	Ylip_CLIB122:YALI0F13475g.t1
YPL145C	Ylip_CLIB122:YALI0C11693g.t1
YOR237W	Ylip_CLIB122:YALI0C11693g.t1
YEL062W	Ylip_CLIB122:YALI0F02783g.t1
YER177W	Ylip_CLIB122:YALI0B14377g.t1
YDR099W	Ylip_CLIB122:YALI0B14377g.t1
YIR008C	Ylip_CLIB122:YALI0B11396g.t1
YGR202C	Ylip_CLIB122:YALI0D18271g.t1
YCR034W	Ylip_CLIB122:YALI0B20196g.t1
YJL196C	Ylip_CLIB122:YALI0B20196g.t1
YLR216C	Ylip_CLIB122:YALI0C16775g.t1
YNL229C	Ylip_CLIB122:YALI0C03069g.t1
YMR100W	Ylip_CLIB122:YALI0E04114g.t1
YMR247C	Ylip_CLIB122:YALI0E27049g.t1
YNL137C	Ylip_CLIB122:YALI0B10494g.t1
YOL132W	Ylip_CLIB122:YALI0C06644g.t1
YPL222W	Ylip_CLIB122:YALI0F15191g.t1
YMR110C	Ylip_CLIB122:YALI0B01298g.t1	Ylip_CLIB122:YALI0F23793g.t1	Ylip_CLIB122:YALI0E15400g.t1	Ylip_CLIB122:YALI0A17875g.t1
YDR312W	Ylip_CLIB122:YALI0A12155g.t1
YHR066W	Ylip_CLIB122:YALI0A12155g.t1
YPL220W	Ylip_CLIB122:YALI0E31911g.t1
YGL135W	Ylip_CLIB122:YALI0E31911g.t1
YEL046C	Ylip_CLIB122:YALI0A21417g.t1
YGL097W	Ylip_CLIB122:YALI0A13299g.t1
YKR092C	Ylip_CLIB122:YALI0B11770g.t1
YMR166C	Ylip_CLIB122:YALI0F18854g.t1
YDR164C	Ylip_CLIB122:YALI0E22044g.t1
YKL140W	Ylip_CLIB122:YALI0E32035g.t1
YOR245C	Ylip_CLIB122:YALI0E32769g.t1
YOR005C	Ylip_CLIB122:YALI0D21384g.t1
YDR332W	Ylip_CLIB122:YALI0F06534g.t1
YPR055W	Ylip_CLIB122:YALI0E33759g.t1
YDR159W	Ylip_CLIB122:YALI0F27775g.t1
YCL040W	Ylip_CLIB122:YALI0E15488g.t1
YDR516C	Ylip_CLIB122:YALI0E15488g.t1
YKL027W	Ylip_CLIB122:YALI0F19800g.t1
YHR003C	Ylip_CLIB122:YALI0F19800g.t1
YNL029C	Ylip_CLIB122:YALI0F25817g.t1
YIL085C	Ylip_CLIB122:YALI0F25817g.t1
YFL009W	Ylip_CLIB122:YALI0E15290g.t1
YDL056W	Ylip_CLIB122:YALI0A19778g.t1
YDR226W	Ylip_CLIB122:YALI0B00704g.t1
YHR168W	Ylip_CLIB122:YALI0D04697g.t1
YIL003W	Ylip_CLIB122:YALI0E19074g.t1
YJR070C	Ylip_CLIB122:YALI0A08129g.t1
YGR187C	Ylip_CLIB122:YALI0F07315g.t1
YDR392W	Ylip_CLIB122:YALI0E21417g.t1
YGR048W	Ylip_CLIB122:YALI0E26235g.t1
YJL091C	Ylip_CLIB122:YALI0C23793g.t1
YJL001W	Ylip_CLIB122:YALI0F14861g.t1
YLR130C	Ylip_CLIB122:YALI0F21659g.t1
YIL116W	Ylip_CLIB122:YALI0E01254g.t1
YGR246C	Ylip_CLIB122:YALI0E24035g.t1
YOR296W	Ylip_CLIB122:YALI0C01045g.t1
YDL100C	Ylip_CLIB122:YALI0E33495g.t1
YER148W	Ylip_CLIB122:YALI0B23056g.t1
YBR018C	Ylip_CLIB122:YALI0F23947g.t1
YJL088W	Ylip_CLIB122:YALI0D14894g.t1
YPR110C	Ylip_CLIB122:YALI0E23947g.t1
YNL308C	Ylip_CLIB122:YALI0D00957g.t1
YBL067C	Ylip_CLIB122:YALI0F01903g.t1
YER098W	Ylip_CLIB122:YALI0F01903g.t1
YLR210W	Ylip_CLIB122:YALI0B19206g.t1
YDL155W	Ylip_CLIB122:YALI0B19206g.t1
YNL231C	Ylip_CLIB122:YALI0A08448g.t1
YPL063W	Ylip_CLIB122:YALI0B20856g.t1
YEL023C	Ylip_CLIB122:YALI0A02893g.t1
YJL115W	Ylip_CLIB122:YALI0A01375g.t1
YMR214W	Ylip_CLIB122:YALI0E10263g.t1
YHL010C	Ylip_CLIB122:YALI0C07700g.t1
YHR002W	Ylip_CLIB122:YALI0F15433g.t1
YPL103C	Ylip_CLIB122:YALI0B18876g.t1
YOR091W	Ylip_CLIB122:YALI0D07018g.t1
YJL125C	Ylip_CLIB122:YALI0F22737g.t1
YNL202W	Ylip_CLIB122:YALI0C03003g.t1	Ylip_CLIB122:YALI0E14322g.t1	Ylip_CLIB122:YALI0D01694g.t1
YMR139W	Ylip_CLIB122:YALI0D20966g.t1
YDL079C	Ylip_CLIB122:YALI0D20966g.t1
YNL130C	Ylip_CLIB122:YALI0C10989g.t1
YHR123W	Ylip_CLIB122:YALI0C10989g.t1
YHR011W	Ylip_CLIB122:YALI0B05918g.t1
YDR531W	Ylip_CLIB122:YALI0D25476g.t1
YPL209C	Ylip_CLIB122:YALI0E34375g.t1
YGR135W	Ylip_CLIB122:YALI0C19382g.t1
YLR212C	Ylip_CLIB122:YALI0B07381g.t1
YFR037C	Ylip_CLIB122:YALI0F04334g.t1
YIL121W	Ylip_CLIB122:YALI0F03751g.t1
YIL120W	Ylip_CLIB122:YALI0F03751g.t1
YNL065W	Ylip_CLIB122:YALI0F03751g.t1
YJR076C	Ylip_CLIB122:YALI0E17765g.t1	Ylip_CLIB122:YALI0C04774g.t1
YBR227C	Ylip_CLIB122:YALI0B04158g.t1
YMR027W	Ylip_CLIB122:YALI0A09812g.t1
YKL218C	Ylip_CLIB122:YALI0B19360g.t1
YIL128W	Ylip_CLIB122:YALI0D16841g.t1
YNL201C	Ylip_CLIB122:YALI0A17809g.t1
YOR006C	Ylip_CLIB122:YALI0D19118g.t1
YNL218W	Ylip_CLIB122:YALI0C05038g.t1
YHR179W	Ylip_CLIB122:YALI0D16247g.t1	Ylip_CLIB122:YALI0B06413g.t1	Ylip_CLIB122:YALI0F23661g.t1	Ylip_CLIB122:YALI0D01243g.t1	Ylip_CLIB122:YALI0E27511g.t1
YPL171C	Ylip_CLIB122:YALI0D16247g.t1	Ylip_CLIB122:YALI0B06413g.t1	Ylip_CLIB122:YALI0F23661g.t1	Ylip_CLIB122:YALI0D01243g.t1	Ylip_CLIB122:YALI0E27511g.t1
YGR189C	Ylip_CLIB122:YALI0C09680g.t1	Ylip_CLIB122:YALI0E24673g.t1
YCR061W	Ylip_CLIB122:YALI0E19558g.t1
YBR056W	Ylip_CLIB122:YALI0E34155g.t1
YGL011C	Ylip_CLIB122:YALI0C06039g.t1
YDR507C	Ylip_CLIB122:YALI0E06523g.t1
YCL024W	Ylip_CLIB122:YALI0E06523g.t1
YKL004W	Ylip_CLIB122:YALI0E16434g.t1
YGR184C	Ylip_CLIB122:YALI0B03718g.t1
YBR087W	Ylip_CLIB122:YALI0C21692g.t1
YDR182W	Ylip_CLIB122:YALI0C08481g.t1
YKL114C	Ylip_CLIB122:YALI0C12144g.t1
YIL033C	Ylip_CLIB122:YALI0F04422g.t1
YJR117W	Ylip_CLIB122:YALI0F11033g.t1
YJR105W	Ylip_CLIB122:YALI0F23463g.t1
YDR213W	Ylip_CLIB122:YALI0B15818g.t1
YLR228C	Ylip_CLIB122:YALI0B15818g.t1
YPL090C	Ylip_CLIB122:YALI0F18766g.t1
YBR181C	Ylip_CLIB122:YALI0F18766g.t1
YAR007C	Ylip_CLIB122:YALI0E15642g.t1
YFL024C	Ylip_CLIB122:YALI0B12584g.t1
YML004C	Ylip_CLIB122:YALI0E24057g.t1
YDR050C	Ylip_CLIB122:YALI0F05214g.t1
YER061C	Ylip_CLIB122:YALI0F30679g.t1
YBR020W	Ylip_CLIB122:YALI0C13090g.t1
YDR009W	Ylip_CLIB122:YALI0C13090g.t1
YCR009C	Ylip_CLIB122:YALI0C08118g.t1
YKL014C	Ylip_CLIB122:YALI0B06875g.t1
YDL040C	Ylip_CLIB122:YALI0F12221g.t1
YGL001C	Ylip_CLIB122:YALI0C22165g.t1
YLL019C	Ylip_CLIB122:YALI0C04587g.t1
YDR415C	Ylip_CLIB122:YALI0B05104g.t1
YKR079C	Ylip_CLIB122:YALI0A13057g.t1
YHR114W	Ylip_CLIB122:YALI0C11583g.t1
YLL057C	Ylip_CLIB122:YALI0F22825g.t1
YPR161C	Ylip_CLIB122:YALI0D22935g.t1
YJL139C	Ylip_CLIB122:YALI0B01672g.t1
YKR061W	Ylip_CLIB122:YALI0B01672g.t1
YBR234C	Ylip_CLIB122:YALI0B17380g.t1
YGR255C	Ylip_CLIB122:YALI0A09042g.t1
YFR010W	Ylip_CLIB122:YALI0D02871g.t1
YGR054W	Ylip_CLIB122:YALI0C08877g.t1
YDL033C	Ylip_CLIB122:YALI0F25069g.t1
YML110C	Ylip_CLIB122:YALI0C18205g.t1
YBR241C	Ylip_CLIB122:YALI0B21230g.t1
YGL104C	Ylip_CLIB122:YALI0B21230g.t1
YJR124C	Ylip_CLIB122:YALI0A15774g.t1	Ylip_CLIB122:YALI0C08228g.t1
YDR104C	Ylip_CLIB122:YALI0D12540g.t1
YPR175W	Ylip_CLIB122:YALI0F28215g.t1
YAL024C	Ylip_CLIB122:YALI0E34727g.t1
YBL033C	Ylip_CLIB122:YALI0E02288g.t1
YJL204C	Ylip_CLIB122:YALI0B19074g.t1
YDR465C	Ylip_CLIB122:YALI0C14718g.t1
YNL317W	Ylip_CLIB122:YALI0A17424g.t1
YKL179C	Ylip_CLIB122:YALI0C18821g.t1
YJR123W	Ylip_CLIB122:YALI0F08569g.t1
YHR128W	Ylip_CLIB122:YALI0F31273g.t1
YGL065C	Ylip_CLIB122:YALI0E31797g.t1
YBL084C	Ylip_CLIB122:YALI0A19712g.t1
YER168C	Ylip_CLIB122:YALI0D03267g.t1
YER019W	Ylip_CLIB122:YALI0D18458g.t1
YNL221C	Ylip_CLIB122:YALI0E29007g.t1
YKR048C	Ylip_CLIB122:YALI0B14487g.t1
YCL043C	Ylip_CLIB122:YALI0E03036g.t1
YDR518W	Ylip_CLIB122:YALI0E03036g.t1
YPR165W	Ylip_CLIB122:YALI0E23001g.t1	Ylip_CLIB122:YALI0D01045g.t1
YNL274C	Ylip_CLIB122:YALI0D25256g.t1	Ylip_CLIB122:YALI0B21670g.t1
YLL063C	Ylip_CLIB122:YALI0E06391g.t1
YJR119C	Ylip_CLIB122:YALI0B14443g.t1
YPR026W	Ylip_CLIB122:YALI0E07744g.t1
YLR351C	Ylip_CLIB122:YALI0B07359g.t1
YIL083C	Ylip_CLIB122:YALI0C06996g.t1
YIL021W	Ylip_CLIB122:YALI0F05566g.t1
YLR143W	Ylip_CLIB122:YALI0F14553g.t1
YPR086W	Ylip_CLIB122:YALI0C02563g.t1
YPL198W	Ylip_CLIB122:YALI0E13618g.t1
YGL076C	Ylip_CLIB122:YALI0E13618g.t1
YER080W	Ylip_CLIB122:YALI0D17160g.t1
YDR267C	Ylip_CLIB122:YALI0C18381g.t1
YGR214W	Ylip_CLIB122:YALI0A18205g.t1
YLR048W	Ylip_CLIB122:YALI0A18205g.t1
YJR091C	Ylip_CLIB122:YALI0A19668g.t1
YPR042C	Ylip_CLIB122:YALI0A19668g.t1
YER094C	Ylip_CLIB122:YALI0F22341g.t1
YHL002W	Ylip_CLIB122:YALI0F06446g.t1
YFR021W	Ylip_CLIB122:YALI0F27907g.t1
YJL133W	Ylip_CLIB122:YALI0B21604g.t1
YKR052C	Ylip_CLIB122:YALI0B21604g.t1
YNL257C	Ylip_CLIB122:YALI0A09020g.t1
YHR155W	Ylip_CLIB122:YALI0A09020g.t1
YPL188W	Ylip_CLIB122:YALI0E17963g.t1
YIR004W	Ylip_CLIB122:YALI0F12111g.t1
YDL207W	Ylip_CLIB122:YALI0B01870g.t1
YML065W	Ylip_CLIB122:YALI0D10104g.t1
YNL048W	Ylip_CLIB122:YALI0D08558g.t1
YOR056C	Ylip_CLIB122:YALI0F15829g.t1
YJL093C	Ylip_CLIB122:YALI0E03234g.t1	Ylip_CLIB122:YALI0D05841g.t1
YKL039W	Ylip_CLIB122:YALI0A18986g.t1
YHL017W	Ylip_CLIB122:YALI0A18986g.t1
YJL112W	Ylip_CLIB122:YALI0C22704g.t1
YKR036C	Ylip_CLIB122:YALI0C22704g.t1
YGL083W	Ylip_CLIB122:YALI0E08866g.t1
YJR075W	Ylip_CLIB122:YALI0F07260g.t1
YKL220C	Ylip_CLIB122:YALI0B10846g.t1	Ylip_CLIB122:YALI0D26081g.t1	Ylip_CLIB122:YALI0B13134g.t1	Ylip_CLIB122:YALI0E35112g.t1	Ylip_CLIB122:YALI0B13090g.t1	Ylip_CLIB122:YALI0E08096g.t1	Ylip_CLIB122:YALI0B13112g.t1	Ylip_CLIB122:YALI0F07040g.t1	Ylip_CLIB122:YALI0B13046g.t1
YOR381W	Ylip_CLIB122:YALI0B10846g.t1	Ylip_CLIB122:YALI0D26081g.t1	Ylip_CLIB122:YALI0B13134g.t1	Ylip_CLIB122:YALI0E35112g.t1	Ylip_CLIB122:YALI0B13090g.t1	Ylip_CLIB122:YALI0E08096g.t1	Ylip_CLIB122:YALI0B13112g.t1	Ylip_CLIB122:YALI0F07040g.t1	Ylip_CLIB122:YALI0B13046g.t1
YNR060W	Ylip_CLIB122:YALI0B10846g.t1	Ylip_CLIB122:YALI0D26081g.t1	Ylip_CLIB122:YALI0B13134g.t1	Ylip_CLIB122:YALI0E35112g.t1	Ylip_CLIB122:YALI0B13090g.t1	Ylip_CLIB122:YALI0E08096g.t1	Ylip_CLIB122:YALI0B13112g.t1	Ylip_CLIB122:YALI0F07040g.t1	Ylip_CLIB122:YALI0B13046g.t1
YOR384W	Ylip_CLIB122:YALI0B10846g.t1	Ylip_CLIB122:YALI0D26081g.t1	Ylip_CLIB122:YALI0B13134g.t1	Ylip_CLIB122:YALI0E35112g.t1	Ylip_CLIB122:YALI0B13090g.t1	Ylip_CLIB122:YALI0E08096g.t1	Ylip_CLIB122:YALI0B13112g.t1	Ylip_CLIB122:YALI0F07040g.t1	Ylip_CLIB122:YALI0B13046g.t1
YLL051C	Ylip_CLIB122:YALI0B10846g.t1	Ylip_CLIB122:YALI0D26081g.t1	Ylip_CLIB122:YALI0B13134g.t1	Ylip_CLIB122:YALI0E35112g.t1	Ylip_CLIB122:YALI0B13090g.t1	Ylip_CLIB122:YALI0E08096g.t1	Ylip_CLIB122:YALI0B13112g.t1	Ylip_CLIB122:YALI0F07040g.t1	Ylip_CLIB122:YALI0B13046g.t1
YBL097W	Ylip_CLIB122:YALI0B03476g.t1
YAL042W	Ylip_CLIB122:YALI0C13112g.t1
YLR405W	Ylip_CLIB122:YALI0E26059g.t1
YKL150W	Ylip_CLIB122:YALI0D11330g.t1
YNR030W	Ylip_CLIB122:YALI0C02475g.t1
YDR364C	Ylip_CLIB122:YALI0D27346g.t1
YPL060W	Ylip_CLIB122:YALI0D19514g.t1
YNL062C	Ylip_CLIB122:YALI0B10582g.t1
YBR189W	Ylip_CLIB122:YALI0F05544g.t1
YPL081W	Ylip_CLIB122:YALI0F05544g.t1
YBR133C	Ylip_CLIB122:YALI0E18524g.t1
YGL143C	Ylip_CLIB122:YALI0E22759g.t1
YDL117W	Ylip_CLIB122:YALI0D11088g.t1
YKL080W	Ylip_CLIB122:YALI0A11143g.t1
YKL015W	Ylip_CLIB122:YALI0B06853g.t1
YPL111W	Ylip_CLIB122:YALI0E07535g.t1
YLR017W	Ylip_CLIB122:YALI0B13420g.t1
YIL020C	Ylip_CLIB122:YALI0F05192g.t1
YPR167C	Ylip_CLIB122:YALI0B08140g.t1
YML018C	Ylip_CLIB122:YALI0E22803g.t1
YJR002W	Ylip_CLIB122:YALI0B10065g.t1
YNL003C	Ylip_CLIB122:YALI0C19195g.t1
YBR289W	Ylip_CLIB122:YALI0E13101g.t1
YJL156C	Ylip_CLIB122:YALI0E04400g.t1
YBL047C	Ylip_CLIB122:YALI0C23903g.t1
YBL089W	Ylip_CLIB122:YALI0D11836g.t1
YER119C	Ylip_CLIB122:YALI0D11836g.t1
YDR297W	Ylip_CLIB122:YALI0E17347g.t1
YLL010C	Ylip_CLIB122:YALI0D11726g.t1
YLR019W	Ylip_CLIB122:YALI0D11726g.t1
YJR013W	Ylip_CLIB122:YALI0A20922g.t1
YML102W	Ylip_CLIB122:YALI0B15015g.t1
YDR142C	Ylip_CLIB122:YALI0F18480g.t1
YER021W	Ylip_CLIB122:YALI0F28413g.t1
YGR186W	Ylip_CLIB122:YALI0F12815g.t1
YLR403W	Ylip_CLIB122:YALI0F11487g.t1
YPL214C	Ylip_CLIB122:YALI0C15554g.t1
YFR051C	Ylip_CLIB122:YALI0E32542g.t1
YKL205W	Ylip_CLIB122:YALI0E04576g.t1
YHR077C	Ylip_CLIB122:YALI0E24629g.t1
YML104C	Ylip_CLIB122:YALI0F02035g.t1
YPR058W	Ylip_CLIB122:YALI0E17457g.t1
YBR104W	Ylip_CLIB122:YALI0E17457g.t1
YIL133C	Ylip_CLIB122:YALI0C09218g.t1
YNL069C	Ylip_CLIB122:YALI0C09218g.t1
YKL172W	Ylip_CLIB122:YALI0E05797g.t1
YLR330W	Ylip_CLIB122:YALI0E16170g.t1
YBR155W	Ylip_CLIB122:YALI0F10153g.t1
YJR078W	Ylip_CLIB122:YALI0F26455g.t1
YKR066C	Ylip_CLIB122:YALI0F20504g.t1
YDR176W	Ylip_CLIB122:YALI0A14586g.t1
YBL041W	Ylip_CLIB122:YALI0D06523g.t1
YGL203C	Ylip_CLIB122:YALI0B05170g.t1
YPL169C	Ylip_CLIB122:YALI0A18007g.t1
YGR149W	Ylip_CLIB122:YALI0F28699g.t1
YOR227W	Ylip_CLIB122:YALI0A07997g.t1
YPL137C	Ylip_CLIB122:YALI0A07997g.t1
YHR005C	Ylip_CLIB122:YALI0E11627g.t1
YHR104W	Ylip_CLIB122:YALI0D07634g.t1
YMR210W	Ylip_CLIB122:YALI0B18854g.t1
YJL084C	Ylip_CLIB122:YALI0B00594g.t1
YKR021W	Ylip_CLIB122:YALI0B00594g.t1
YDR054C	Ylip_CLIB122:YALI0C06149g.t1
YPR097W	Ylip_CLIB122:YALI0B01056g.t1
YJL187C	Ylip_CLIB122:YALI0F01716g.t1
YPL227C	Ylip_CLIB122:YALI0D06017g.t1
YLR291C	Ylip_CLIB122:YALI0F24321g.t1
YDR299W	Ylip_CLIB122:YALI0D11462g.t1
YOL041C	Ylip_CLIB122:YALI0F05918g.t1
YDL192W	Ylip_CLIB122:YALI0F02167g.t1
YDL137W	Ylip_CLIB122:YALI0F02167g.t1
YML028W	Ylip_CLIB122:YALI0B15125g.t1
YDR453C	Ylip_CLIB122:YALI0B15125g.t1
YLR307W	Ylip_CLIB122:YALI0F30833g.t1
YLR308W	Ylip_CLIB122:YALI0F30833g.t1
YGR083C	Ylip_CLIB122:YALI0E00198g.t1
YLR348C	Ylip_CLIB122:YALI0B03344g.t1
YHR082C	Ylip_CLIB122:YALI0F11385g.t1
YNR015W	Ylip_CLIB122:YALI0F29205g.t1
YOL055C	Ylip_CLIB122:YALI0E04224g.t1
YPL258C	Ylip_CLIB122:YALI0E04224g.t1
YPR121W	Ylip_CLIB122:YALI0E04224g.t1
YBR037C	Ylip_CLIB122:YALI0E23045g.t1
YBR024W	Ylip_CLIB122:YALI0E23045g.t1
YPR119W	Ylip_CLIB122:YALI0B15180g.t1
YGR108W	Ylip_CLIB122:YALI0B15180g.t1
YDR160W	Ylip_CLIB122:YALI0D09295g.t1
YBR039W	Ylip_CLIB122:YALI0F02893g.t1
YER156C	Ylip_CLIB122:YALI0D24970g.t1
YDL153C	Ylip_CLIB122:YALI0F20372g.t1
YOR022C	Ylip_CLIB122:YALI0B06094g.t1
YOR100C	Ylip_CLIB122:YALI0C02431g.t1
YPL117C	Ylip_CLIB122:YALI0F04015g.t1
YFL038C	Ylip_CLIB122:YALI0D08162g.t1
YPR004C	Ylip_CLIB122:YALI0E13420g.t1
YDR339C	Ylip_CLIB122:YALI0E23386g.t1
YFL030W	Ylip_CLIB122:YALI0E16643g.t1
YDR006C	Ylip_CLIB122:YALI0D15862g.t1
YOR145C	Ylip_CLIB122:YALI0E01122g.t1
YGL142C	Ylip_CLIB122:YALI0D04202g.t1
YKL191W	Ylip_CLIB122:YALI0A19954g.t1
YHR142W	Ylip_CLIB122:YALI0D17006g.t1
YOR274W	Ylip_CLIB122:YALI0D18216g.t1
YBR078W	Ylip_CLIB122:YALI0D07480g.t1
YDR055W	Ylip_CLIB122:YALI0D07480g.t1
YLR133W	Ylip_CLIB122:YALI0E16907g.t1
YDR147W	Ylip_CLIB122:YALI0E16907g.t1
YER102W	Ylip_CLIB122:YALI0F24959g.t1
YBL072C	Ylip_CLIB122:YALI0F24959g.t1
YBL052C	Ylip_CLIB122:YALI0A03861g.t1
YDR214W	Ylip_CLIB122:YALI0B15840g.t1
YBL064C	Ylip_CLIB122:YALI0F08195g.t1
YML130C	Ylip_CLIB122:YALI0D09603g.t1
YPR011C	Ylip_CLIB122:YALI0F01430g.t1
YER089C	Ylip_CLIB122:YALI0E14795g.t1
YBL056W	Ylip_CLIB122:YALI0E14795g.t1
YIR033W	Ylip_CLIB122:YALI0B12342g.t1	Ylip_CLIB122:YALI0A05577g.t1
YKL020C	Ylip_CLIB122:YALI0B12342g.t1	Ylip_CLIB122:YALI0A05577g.t1
YIL006W	Ylip_CLIB122:YALI0E16478g.t1
YEL006W	Ylip_CLIB122:YALI0E16478g.t1
YDL236W	Ylip_CLIB122:YALI0E28919g.t1
YPR176C	Ylip_CLIB122:YALI0E28248g.t1
YLR116W	Ylip_CLIB122:YALI0F18370g.t1
YDR427W	Ylip_CLIB122:YALI0E07183g.t1
YBR110W	Ylip_CLIB122:YALI0E34133g.t1
YGR261C	Ylip_CLIB122:YALI0B20680g.t1
YNL219C	Ylip_CLIB122:YALI0E28941g.t1
YPL097W	Ylip_CLIB122:YALI0E29139g.t1
YGL049C	Ylip_CLIB122:YALI0C04620g.t1
YGR162W	Ylip_CLIB122:YALI0C04620g.t1
YGR216C	Ylip_CLIB122:YALI0E10021g.t1
YGL028C	Ylip_CLIB122:YALI0E21109g.t1
YEL024W	Ylip_CLIB122:YALI0A02915g.t1
YDR280W	Ylip_CLIB122:YALI0B08514g.t1
YLR361C	Ylip_CLIB122:YALI0E23364g.t1
YLR152C	Ylip_CLIB122:YALI0D02585g.t1
YIL118W	Ylip_CLIB122:YALI0F17270g.t1
YMR314W	Ylip_CLIB122:YALI0C17325g.t1
YKL059C	Ylip_CLIB122:YALI0A09834g.t1
YKL193C	Ylip_CLIB122:YALI0B14355g.t1
YMR296C	Ylip_CLIB122:YALI0C03179g.t1
YPR022C	Ylip_CLIB122:YALI0C05995g.t1
YHR202W	Ylip_CLIB122:YALI0D13640g.t1
YNL186W	Ylip_CLIB122:YALI0D24211g.t1
YLR459W	Ylip_CLIB122:YALI0E17017g.t1
YPL085W	Ylip_CLIB122:YALI0B12694g.t1
YPR144C	Ylip_CLIB122:YALI0F20284g.t1
YDR032C	Ylip_CLIB122:YALI0B07007g.t1	Ylip_CLIB122:YALI0B07029g.t1	Ylip_CLIB122:YALI0E17281g.t1
YOL034W	Ylip_CLIB122:YALI0E17193g.t1	Ylip_CLIB122:YALI0A01562g.t1
YAR018C	Ylip_CLIB122:YALI0E34067g.t1
YIL043C	Ylip_CLIB122:YALI0D04983g.t1
YLL021W	Ylip_CLIB122:YALI0F16665g.t1
YMR076C	Ylip_CLIB122:YALI0E12969g.t1
YPL211W	Ylip_CLIB122:YALI0E34287g.t1
YJR024C	Ylip_CLIB122:YALI0C20427g.t1
YMR226C	Ylip_CLIB122:YALI0C07414g.t1
YMR176W	Ylip_CLIB122:YALI0C16390g.t1
YLR209C	Ylip_CLIB122:YALI0F30129g.t1
YER174C	Ylip_CLIB122:YALI0B13398g.t1
YDR098C	Ylip_CLIB122:YALI0B13398g.t1
YDL119C	Ylip_CLIB122:YALI0E09284g.t1
YBR154C	Ylip_CLIB122:YALI0D06457g.t1
YAR003W	Ylip_CLIB122:YALI0C22858g.t1
YML049C	Ylip_CLIB122:YALI0D02717g.t1
YML103C	Ylip_CLIB122:YALI0F13519g.t1
YDR049W	Ylip_CLIB122:YALI0E26081g.t1
YJL092W	Ylip_CLIB122:YALI0E27269g.t1
YDR155C	Ylip_CLIB122:YALI0C10230g.t1
YGR207C	Ylip_CLIB122:YALI0C20449g.t1
YER157W	Ylip_CLIB122:YALI0F17666g.t1
YKL001C	Ylip_CLIB122:YALI0E00418g.t1
YJL020C	Ylip_CLIB122:YALI0B14971g.t1
YDR346C	Ylip_CLIB122:YALI0C16973g.t1
YBR164C	Ylip_CLIB122:YALI0F31009g.t1
YPL242C	Ylip_CLIB122:YALI0B04488g.t1
YGL105W	Ylip_CLIB122:YALI0E03432g.t1
YOL052C	Ylip_CLIB122:YALI0E20361g.t1
YNR006W	Ylip_CLIB122:YALI0B04070g.t1
YNL181W	Ylip_CLIB122:YALI0D06061g.t1
YKL045W	Ylip_CLIB122:YALI0F04576g.t1
YGR260W	Ylip_CLIB122:YALI0E20471g.t1	Ylip_CLIB122:YALI0C02783g.t1	Ylip_CLIB122:YALI0E20273g.t1	Ylip_CLIB122:YALI0D12100g.t1	Ylip_CLIB122:YALI0F28193g.t1	Ylip_CLIB122:YALI0E27247g.t1	Ylip_CLIB122:YALI0F21109g.t1	Ylip_CLIB122:YALI0C08569g.t1	Ylip_CLIB122:YALI0F19536g.t1	Ylip_CLIB122:YALI0D10043g.t1	Ylip_CLIB122:YALI0F05984g.t1	Ylip_CLIB122:YALI0F28369g.t1
YLR020C	Ylip_CLIB122:YALI0E00528g.t1
YLL012W	Ylip_CLIB122:YALI0E00528g.t1
YGR085C	Ylip_CLIB122:YALI0B15103g.t1
YPR102C	Ylip_CLIB122:YALI0B15103g.t1
YOR306C	Ylip_CLIB122:YALI0A00418g.t1
YOL119C	Ylip_CLIB122:YALI0A00418g.t1
YJL036W	Ylip_CLIB122:YALI0E13904g.t1
YML014W	Ylip_CLIB122:YALI0D12837g.t1
YMR061W	Ylip_CLIB122:YALI0D18612g.t1
YPL218W	Ylip_CLIB122:YALI0C21824g.t1
YKR076W	Ylip_CLIB122:YALI0B20416g.t1
YMR251W	Ylip_CLIB122:YALI0B20416g.t1
YGR154C	Ylip_CLIB122:YALI0B20416g.t1
YFR022W	Ylip_CLIB122:YALI0D12969g.t1
YOR018W	Ylip_CLIB122:YALI0D12969g.t1
YER162C	Ylip_CLIB122:YALI0D08756g.t1
YPR060C	Ylip_CLIB122:YALI0E17479g.t1
YOR202W	Ylip_CLIB122:YALI0E33957g.t1
YHL013C	Ylip_CLIB122:YALI0C19987g.t1
YHR026W	Ylip_CLIB122:YALI0F09405g.t1
YJL126W	Ylip_CLIB122:YALI0F29139g.t1
YJL127C	Ylip_CLIB122:YALI0E09977g.t1
YPR118W	Ylip_CLIB122:YALI0A16698g.t1
YLR121C	Ylip_CLIB122:YALI0E10175g.t1
YLR120C	Ylip_CLIB122:YALI0E10175g.t1
YDR144C	Ylip_CLIB122:YALI0E10175g.t1
YBR028C	Ylip_CLIB122:YALI0C15444g.t1
YBR002C	Ylip_CLIB122:YALI0C18799g.t1
YOL120C	Ylip_CLIB122:YALI0B08866g.t1
YNL301C	Ylip_CLIB122:YALI0B08866g.t1
YDR180W	Ylip_CLIB122:YALI0A14707g.t1
YOL141W	Ylip_CLIB122:YALI0E33209g.t1
YOL062C	Ylip_CLIB122:YALI0C12474g.t1
YBR298C	Ylip_CLIB122:YALI0B00396g.t1	Ylip_CLIB122:YALI0A14212g.t1
YJR160C	Ylip_CLIB122:YALI0B00396g.t1	Ylip_CLIB122:YALI0A14212g.t1
YDL247W	Ylip_CLIB122:YALI0B00396g.t1	Ylip_CLIB122:YALI0A14212g.t1
YGR289C	Ylip_CLIB122:YALI0B00396g.t1	Ylip_CLIB122:YALI0A14212g.t1
YCR026C	Ylip_CLIB122:YALI0E09042g.t1
YEL016C	Ylip_CLIB122:YALI0E09042g.t1
YNL068C	Ylip_CLIB122:YALI0C09185g.t1
YIL131C	Ylip_CLIB122:YALI0C09185g.t1
YDR373W	Ylip_CLIB122:YALI0E15180g.t1
YIL153W	Ylip_CLIB122:YALI0B02772g.t1
YDR419W	Ylip_CLIB122:YALI0C01573g.t1
YJR100C	Ylip_CLIB122:YALI0B16720g.t1
YIL034C	Ylip_CLIB122:YALI0C20735g.t1
YBR214W	Ylip_CLIB122:YALI0E17325g.t1
YGL056C	Ylip_CLIB122:YALI0E17325g.t1
YPR132W	Ylip_CLIB122:YALI0A20746g.t1
YGR118W	Ylip_CLIB122:YALI0A20746g.t1
YCR077C	Ylip_CLIB122:YALI0E19514g.t1
YJR133W	Ylip_CLIB122:YALI0E16753g.t1
YGL164C	Ylip_CLIB122:YALI0B08228g.t1
YMR276W	Ylip_CLIB122:YALI0E02134g.t1
YMR220W	Ylip_CLIB122:YALI0E06193g.t1
YKR084C	Ylip_CLIB122:YALI0B07557g.t1
YLR191W	Ylip_CLIB122:YALI0C05775g.t1
YGL059W	Ylip_CLIB122:YALI0F26807g.t1
YPR091C	Ylip_CLIB122:YALI0C07568g.t1
YIL039W	Ylip_CLIB122:YALI0B04422g.t1
YLR286C	Ylip_CLIB122:YALI0A01870g.t1
YJL207C	Ylip_CLIB122:YALI0D05049g.t1
YNL240C	Ylip_CLIB122:YALI0B04532g.t1
YJL053W	Ylip_CLIB122:YALI0D23793g.t1
YDR449C	Ylip_CLIB122:YALI0F14377g.t1
YKL024C	Ylip_CLIB122:YALI0F09339g.t1
YOR120W	Ylip_CLIB122:YALI0B07117g.t1	Ylip_CLIB122:YALI0B21780g.t1	Ylip_CLIB122:YALI0E18348g.t1	Ylip_CLIB122:YALI0D04092g.t1	Ylip_CLIB122:YALI0A15906g.t1
YDR368W	Ylip_CLIB122:YALI0B07117g.t1	Ylip_CLIB122:YALI0B21780g.t1	Ylip_CLIB122:YALI0E18348g.t1	Ylip_CLIB122:YALI0D04092g.t1	Ylip_CLIB122:YALI0A15906g.t1
YBR084C-A	Ylip_CLIB122:YALI0E25025g.t1
YBL027W	Ylip_CLIB122:YALI0E25025g.t1
YDR379W	Ylip_CLIB122:YALI0B10241g.t1
YOR127W	Ylip_CLIB122:YALI0B10241g.t1
YNL040W	Ylip_CLIB122:YALI0E04246g.t1
YGL179C	Ylip_CLIB122:YALI0D08822g.t1
YAL003W	Ylip_CLIB122:YALI0F09669g.t1
YIR012W	Ylip_CLIB122:YALI0C01738g.t1
YKL196C	Ylip_CLIB122:YALI0E21329g.t1
YGR119C	Ylip_CLIB122:YALI0A20702g.t1
YIL001W	Ylip_CLIB122:YALI0D10087g.t1
YPR178W	Ylip_CLIB122:YALI0E28226g.t1
YCR010C	Ylip_CLIB122:YALI0C23617g.t1
YNR002C	Ylip_CLIB122:YALI0C23617g.t1
YLR270W	Ylip_CLIB122:YALI0F31141g.t1
YOR173W	Ylip_CLIB122:YALI0F31141g.t1
YOR312C	Ylip_CLIB122:YALI0F24123g.t1
YMR242C	Ylip_CLIB122:YALI0F24123g.t1
YBR261C	Ylip_CLIB122:YALI0A00638g.t1
YDR376W	Ylip_CLIB122:YALI0B14839g.t1
YLR229C	Ylip_CLIB122:YALI0E25845g.t1
YER026C	Ylip_CLIB122:YALI0D08514g.t1
YDR354W	Ylip_CLIB122:YALI0D27170g.t1
YMR315W	Ylip_CLIB122:YALI0D10659g.t1
YKL034W	Ylip_CLIB122:YALI0F24915g.t1
YDL104C	Ylip_CLIB122:YALI0D07920g.t1
YLR220W	Ylip_CLIB122:YALI0D20306g.t1
YPL236C	Ylip_CLIB122:YALI0B04840g.t1
YDR059C	Ylip_CLIB122:YALI0D15312g.t1
YBR082C	Ylip_CLIB122:YALI0D15312g.t1
YHR158C	Ylip_CLIB122:YALI0D21725g.t1
YGR238C	Ylip_CLIB122:YALI0D21725g.t1
YDL226C	Ylip_CLIB122:YALI0C02959g.t1
YGR046W	Ylip_CLIB122:YALI0C12276g.t1
YNL273W	Ylip_CLIB122:YALI0B06512g.t1
YOR089C	Ylip_CLIB122:YALI0D07128g.t1
YML001W	Ylip_CLIB122:YALI0F19602g.t1
YMR113W	Ylip_CLIB122:YALI0A10032g.t1
YKL132C	Ylip_CLIB122:YALI0A10032g.t1
YKL221W	Ylip_CLIB122:YALI0F25619g.t1	Ylip_CLIB122:YALI0E34903g.t1
YDL090C	Ylip_CLIB122:YALI0D14762g.t1
YGR014W	Ylip_CLIB122:YALI0D00627g.t1
YDR266C	Ylip_CLIB122:YALI0C00957g.t1
YGL124C	Ylip_CLIB122:YALI0C06347g.t1
YMR200W	Ylip_CLIB122:YALI0B03652g.t1
YNL227C	Ylip_CLIB122:YALI0B15312g.t1
YMR137C	Ylip_CLIB122:YALI0D12166g.t1
YGL244W	Ylip_CLIB122:YALI0D01892g.t1
YGR225W	Ylip_CLIB122:YALI0B17270g.t1
YJL177W	Ylip_CLIB122:YALI0C15895g.t1
YKL180W	Ylip_CLIB122:YALI0C15895g.t1
YBL020W	Ylip_CLIB122:YALI0E06721g.t1
YBL035C	Ylip_CLIB122:YALI0E18832g.t1
YGL130W	Ylip_CLIB122:YALI0E02904g.t1
YMR055C	Ylip_CLIB122:YALI0E09911g.t1
YGL103W	Ylip_CLIB122:YALI0B21076g.t1
YHR200W	Ylip_CLIB122:YALI0D03762g.t1
YMR208W	Ylip_CLIB122:YALI0B16038g.t1
YMR041C	Ylip_CLIB122:YALI0F30811g.t1
YBR267W	Ylip_CLIB122:YALI0B08734g.t1
YDR237W	Ylip_CLIB122:YALI0B01892g.t1
YER012W	Ylip_CLIB122:YALI0B11374g.t1
YEL002C	Ylip_CLIB122:YALI0D06589g.t1
YJL041W	Ylip_CLIB122:YALI0B02706g.t1
YDR064W	Ylip_CLIB122:YALI0F11055g.t1
YNR020C	Ylip_CLIB122:YALI0F10769g.t1
YGL157W	Ylip_CLIB122:YALI0D07062g.t1	Ylip_CLIB122:YALI0D11616g.t1	Ylip_CLIB122:YALI0F24937g.t1	Ylip_CLIB122:YALI0C20251g.t1	Ylip_CLIB122:YALI0F09097g.t1	Ylip_CLIB122:YALI0D08778g.t1	Ylip_CLIB122:YALI0D12386g.t1	Ylip_CLIB122:YALI0B08052g.t1
YGL039W	Ylip_CLIB122:YALI0D07062g.t1	Ylip_CLIB122:YALI0D11616g.t1	Ylip_CLIB122:YALI0F24937g.t1	Ylip_CLIB122:YALI0C20251g.t1	Ylip_CLIB122:YALI0F09097g.t1	Ylip_CLIB122:YALI0D08778g.t1	Ylip_CLIB122:YALI0D12386g.t1	Ylip_CLIB122:YALI0B08052g.t1
YOL151W	Ylip_CLIB122:YALI0D07062g.t1	Ylip_CLIB122:YALI0D11616g.t1	Ylip_CLIB122:YALI0F24937g.t1	Ylip_CLIB122:YALI0C20251g.t1	Ylip_CLIB122:YALI0F09097g.t1	Ylip_CLIB122:YALI0D08778g.t1	Ylip_CLIB122:YALI0D12386g.t1	Ylip_CLIB122:YALI0B08052g.t1
YDR541C	Ylip_CLIB122:YALI0D07062g.t1	Ylip_CLIB122:YALI0D11616g.t1	Ylip_CLIB122:YALI0F24937g.t1	Ylip_CLIB122:YALI0C20251g.t1	Ylip_CLIB122:YALI0F09097g.t1	Ylip_CLIB122:YALI0D08778g.t1	Ylip_CLIB122:YALI0D12386g.t1	Ylip_CLIB122:YALI0B08052g.t1
YDR454C	Ylip_CLIB122:YALI0C16434g.t1
YJL121C	Ylip_CLIB122:YALI0C11880g.t1
YEL027W	Ylip_CLIB122:YALI0F24475g.t1
YKL033W-A	Ylip_CLIB122:YALI0F25025g.t1
YMR033W	Ylip_CLIB122:YALI0B10934g.t1
YHR144C	Ylip_CLIB122:YALI0C23210g.t1
YLR167W	Ylip_CLIB122:YALI0F09790g.t1
YLR380W	Ylip_CLIB122:YALI0C17545g.t1	Ylip_CLIB122:YALI0E28292g.t1	Ylip_CLIB122:YALI0E23430g.t1	Ylip_CLIB122:YALI0C05511g.t1
YDL082W	Ylip_CLIB122:YALI0B12826g.t1
YMR142C	Ylip_CLIB122:YALI0B12826g.t1
YCR045C	Ylip_CLIB122:YALI0B02794g.t1
YPL155C	Ylip_CLIB122:YALI0F27027g.t1
YNL067W	Ylip_CLIB122:YALI0E29073g.t1
YGL147C	Ylip_CLIB122:YALI0E29073g.t1
YOL064C	Ylip_CLIB122:YALI0F27665g.t1
YOL092W	Ylip_CLIB122:YALI0F05060g.t1
YBR147W	Ylip_CLIB122:YALI0F05060g.t1
YFR050C	Ylip_CLIB122:YALI0E32505g.t1
YLR045C	Ylip_CLIB122:YALI0E28371g.t1
YNL279W	Ylip_CLIB122:YALI0E08580g.t1
YGR227W	Ylip_CLIB122:YALI0B17226g.t1
YHR089C	Ylip_CLIB122:YALI0C24057g.t1
YHR148W	Ylip_CLIB122:YALI0F17380g.t1
YLR182W	Ylip_CLIB122:YALI0C12639g.t1
YKR017C	Ylip_CLIB122:YALI0F27511g.t1
YOR096W	Ylip_CLIB122:YALI0A10725g.t1
YNL096C	Ylip_CLIB122:YALI0A10725g.t1
YNR029C	Ylip_CLIB122:YALI0E12485g.t1
YOR260W	Ylip_CLIB122:YALI0E21846g.t1
YOR246C	Ylip_CLIB122:YALI0E24695g.t1
YOR113W	Ylip_CLIB122:YALI0A16841g.t1
YJL081C	Ylip_CLIB122:YALI0F27533g.t1
YMR053C	Ylip_CLIB122:YALI0E09955g.t1
YKL072W	Ylip_CLIB122:YALI0E09955g.t1
YLR148W	Ylip_CLIB122:YALI0A19008g.t1
YDR177W	Ylip_CLIB122:YALI0F02563g.t1
YPR192W	Ylip_CLIB122:YALI0F01210g.t1
YBR015C	Ylip_CLIB122:YALI0A13585g.t1
YJL186W	Ylip_CLIB122:YALI0A13585g.t1
YKR094C	Ylip_CLIB122:YALI0F08745g.t1
YIL148W	Ylip_CLIB122:YALI0F08745g.t1
YMR283C	Ylip_CLIB122:YALI0E22000g.t1
YPL237W	Ylip_CLIB122:YALI0E31691g.t1
YDR311W	Ylip_CLIB122:YALI0B12452g.t1
YDL006W	Ylip_CLIB122:YALI0D22066g.t1
YER087W	Ylip_CLIB122:YALI0D15620g.t1
YML097C	Ylip_CLIB122:YALI0E32593g.t1
YNL121C	Ylip_CLIB122:YALI0B10362g.t1
YHR117W	Ylip_CLIB122:YALI0B10362g.t1
YBR239C	Ylip_CLIB122:YALI0E18304g.t1
YBR035C	Ylip_CLIB122:YALI0D14322g.t1
YGR208W	Ylip_CLIB122:YALI0B20438g.t1
YMR177W	Ylip_CLIB122:YALI0C12254g.t1
YPL224C	Ylip_CLIB122:YALI0C12254g.t1
YHR084W	Ylip_CLIB122:YALI0E16236g.t1
YLR100W	Ylip_CLIB122:YALI0B17644g.t1
YMR099C	Ylip_CLIB122:YALI0D07084g.t1
YGL058W	Ylip_CLIB122:YALI0F26697g.t1
YNL127W	Ylip_CLIB122:YALI0C09779g.t1
YKL028W	Ylip_CLIB122:YALI0F26367g.t1
YOR154W	Ylip_CLIB122:YALI0C12430g.t1
YER027C	Ylip_CLIB122:YALI0E13926g.t1
YGL208W	Ylip_CLIB122:YALI0E13926g.t1
YIR037W	Ylip_CLIB122:YALI0E02310g.t1
YBR244W	Ylip_CLIB122:YALI0E02310g.t1
YGR276C	Ylip_CLIB122:YALI0B15400g.t1
YLR009W	Ylip_CLIB122:YALI0B09779g.t1
YNR035C	Ylip_CLIB122:YALI0A03025g.t1
YMR235C	Ylip_CLIB122:YALI0B12210g.t1
YGL233W	Ylip_CLIB122:YALI0F12969g.t1
YNL032W	Ylip_CLIB122:YALI0D07414g.t1
YDR025W	Ylip_CLIB122:YALI0F20482g.t1
YBR048W	Ylip_CLIB122:YALI0F20482g.t1
YDR002W	Ylip_CLIB122:YALI0B15081g.t1
YDR036C	Ylip_CLIB122:YALI0D06215g.t1
YER122C	Ylip_CLIB122:YALI0D00693g.t1
YDR523C	Ylip_CLIB122:YALI0D19470g.t1
YOR038C	Ylip_CLIB122:YALI0E20933g.t1
YDR204W	Ylip_CLIB122:YALI0F27247g.t1
YMR213W	Ylip_CLIB122:YALI0D20086g.t1
YPR066W	Ylip_CLIB122:YALI0F04147g.t1
YGL210W	Ylip_CLIB122:YALI0D14630g.t1
YER031C	Ylip_CLIB122:YALI0D14630g.t1
YOL002C	Ylip_CLIB122:YALI0E17677g.t1
YDR492W	Ylip_CLIB122:YALI0E17677g.t1
YCL064C	Ylip_CLIB122:YALI0E10307g.t1
YJR144W	Ylip_CLIB122:YALI0E05863g.t1
YNR007C	Ylip_CLIB122:YALI0E24453g.t1
YDL156W	Ylip_CLIB122:YALI0F21747g.t1
YJR052W	Ylip_CLIB122:YALI0D21208g.t1
YKR087C	Ylip_CLIB122:YALI0F09988g.t1
YPR201W	Ylip_CLIB122:YALI0C07590g.t1
YDR272W	Ylip_CLIB122:YALI0D06974g.t1
YOR040W	Ylip_CLIB122:YALI0D06974g.t1
YML106W	Ylip_CLIB122:YALI0F21527g.t1
YMR271C	Ylip_CLIB122:YALI0F21527g.t1
YLR215C	Ylip_CLIB122:YALI0F20394g.t1
YGR257C	Ylip_CLIB122:YALI0E06897g.t1
YHR008C	Ylip_CLIB122:YALI0B08921g.t1
YKR070W	Ylip_CLIB122:YALI0A01045g.t1
YPR179C	Ylip_CLIB122:YALI0E28204g.t1
YOR294W	Ylip_CLIB122:YALI0A12067g.t1
YML064C	Ylip_CLIB122:YALI0D03157g.t1
YNL025C	Ylip_CLIB122:YALI0D04004g.t1
YDR460W	Ylip_CLIB122:YALI0E01826g.t1
YJR104C	Ylip_CLIB122:YALI0E12133g.t1
YIL145C	Ylip_CLIB122:YALI0B06006g.t1
YBR200W	Ylip_CLIB122:YALI0F27643g.t1
YPL079W	Ylip_CLIB122:YALI0F05522g.t1
YBR191W	Ylip_CLIB122:YALI0F05522g.t1
YIL099W	Ylip_CLIB122:YALI0E05203g.t1
YKL002W	Ylip_CLIB122:YALI0E00396g.t1
YNL251C	Ylip_CLIB122:YALI0E24849g.t1
YDL159W	Ylip_CLIB122:YALI0F21065g.t1
YKL021C	Ylip_CLIB122:YALI0F12661g.t1
YOL123W	Ylip_CLIB122:YALI0C13860g.t1
YNL237W	Ylip_CLIB122:YALI0F17798g.t1
YDR533C	Ylip_CLIB122:YALI0C22000g.t1
YPL280W	Ylip_CLIB122:YALI0C22000g.t1
YOR391C	Ylip_CLIB122:YALI0C22000g.t1
YMR322C	Ylip_CLIB122:YALI0C22000g.t1
YBR042C	Ylip_CLIB122:YALI0F02937g.t1
YDR018C	Ylip_CLIB122:YALI0F02937g.t1
YBL082C	Ylip_CLIB122:YALI0E03190g.t1
YOR039W	Ylip_CLIB122:YALI0E20955g.t1
YJL029C	Ylip_CLIB122:YALI0D11198g.t1
YER170W	Ylip_CLIB122:YALI0F26521g.t1
YOR275C	Ylip_CLIB122:YALI0D20130g.t1
YFL005W	Ylip_CLIB122:YALI0E23067g.t1
[truncated: 1,683 more rows]
[truncated: 1 more columns]
