# Supplementary material for: Evolutionary Conservation and Diversification of Puf RNA Binding Proteins and Their mRNA Targets
Source: PLoS Biol. 2015 Nov 20;13(11):e1002307. doi: 10.1371/journal.pbio.1002307 (PMC4654594; doi:10.1371/journal.pbio.1002307)
Supplement: S4 Dataset — (ZIP) [file pbio.1002307.s004.zip › N.crassa.fa_A.benhamiae.fa.txt]

NCU06976T0	ARB_04360
NCU07832T0	ARB_04490
NCU05837T0	ARB_00374
NCU01744T0	ARB_04215
NCU08535T0	ARB_04930
NCU06468T0	ARB_00586
NCU02685T0	ARB_06512
NCU07307T0	ARB_06046
NCU07119T0	ARB_07686
NCU04548T0	ARB_01174
NCU06871T0	ARB_07489
NCU00551T0	ARB_06633
NCU07308T0	ARB_06048
NCU08287T0	ARB_01717
NCU05608T0	ARB_05798
NCU08501T0	ARB_02273
NCU08267T0	ARB_05961
NCU05803T0	ARB_07708
NCU11669T0	ARB_00886
NCU00459T0	ARB_03233
NCU02510T0	ARB_01080
NCU01379T0	ARB_06951
NCU04352T0	ARB_03824
NCU09740T0	ARB_06317
NCU07556T0	ARB_05661
NCU00239T0	ARB_01873
NCU00671T0	ARB_00775
NCU04350T0	ARB_03823
NCU05620T0	ARB_02315
NCU02762T0	ARB_02814
NCU02103T0	ARB_00027
NCU08993T0	ARB_07593
NCU02505T0	ARB_01082
NCU07658T0	ARB_00671
NCU07702T0	ARB_03834
NCU05238T0	ARB_06287
NCU03042T0	ARB_04422
NCU09012T0	ARB_03963
NCU04569T0	ARB_07671
NCU03350T0	ARB_02280
NCU01632T0	ARB_05227
NCU00743T0	ARB_07179
NCU07378T0	ARB_03641
NCU06733T0	ARB_03650
NCU00352T0	ARB_04946
NCU10066T0	ARB_04694
NCU02677T0	ARB_06458
NCU03575T0	ARB_05230
NCU09367T0	ARB_00948
NCU02083T0	ARB_06188
NCU06318T0	ARB_03894
NCU00274T0	ARB_03387
NCU09492T0	ARB_01354
NCU01431T0	ARB_04110
NCU07870T0	ARB_05121
NCU09866T0	ARB_05364
NCU08276T0	ARB_05984
NCU05120T0	ARB_06116
NCU05591T0	ARB_02379
NCU01238T0	ARB_06850
NCU03234T0	ARB_07897
NCU08616T0	ARB_07934
NCU07443T0	ARB_02021
NCU04898T0	ARB_05706
NCU04161T0	ARB_01416
NCU02815T0	ARB_00286
NCU08919T0	ARB_04072
NCU03875T0	ARB_07803
NCU07546T0	ARB_06760
NCU01638T0	ARB_00090
NCU07679T0	ARB_01403
NCU01192T0	ARB_03250
NCU02494T0	ARB_07924
NCU03591T0	ARB_00761
NCU01951T0	ARB_07331
NCU07866T0	ARB_03585
NCU07922T0	ARB_00681
NCU06678T0	ARB_06879
NCU05425T0	ARB_00375
NCU06338T0	ARB_01513
NCU01857T0	ARB_05117
NCU08685T0	ARB_02868
NCU03986T0	ARB_01618
NCU06272T0	ARB_07392
NCU08377T0	ARB_05256
NCU02111T0	ARB_05899
NCU04611T0	ARB_07209
NCU04766T0	ARB_05467
NCU06488T0	ARB_04055
NCU01680T0	ARB_07072
NCU12032T0	ARB_04521
NCU02728T0	ARB_04458
NCU02572T0	ARB_06395
NCU04736T0	ARB_02842
NCU01823T0	ARB_07756
NCU04404T0	ARB_02824
NCU04242T0	ARB_06689
NCU03263T0	ARB_00259
NCU03584T0	ARB_07994
NCU01772T0	ARB_07068
NCU09324T0	ARB_05870
NCU08135T0	ARB_00228
NCU03305T0	ARB_01033
NCU04370T0	ARB_07430
NCU02349T0	ARB_03420
NCU09903T0	ARB_07630
NCU04348T0	ARB_03840
NCU09297T0	ARB_03501
NCU00621T0	ARB_03447
NCU02554T0	ARB_04518
NCU09063T0	ARB_02529
NCU03818T0	ARB_07601
NCU01820T0	ARB_02599
NCU00018T0	ARB_03311
NCU00018T1	ARB_03311
NCU08023T0	ARB_04370
NCU05261T0	ARB_01104
NCU00021T0	ARB_05548
NCU03877T1	ARB_04625
NCU03877T0	ARB_04625
NCU04090T0	ARB_05354
NCU03811T0	ARB_04102
NCU00461T0	ARB_05093
NCU08358T0	ARB_00234
NCU07002T0	ARB_03987
NCU07404T0	ARB_00520
NCU03955T0	ARB_07201
NCU06832T0	ARB_02713
NCU02230T0	ARB_01205
NCU00276T0	ARB_03390
NCU05267T0	ARB_04754
NCU01197T0	ARB_02801
NCU07700T0	ARB_03835
NCU02357T0	ARB_00015
NCU01143T0	ARB_03205
NCU06171T0	ARB_00904
NCU09463T0	ARB_07476
NCU01315T0	ARB_04536
NCU03539T0	ARB_02698
NCU09219T0	ARB_04993
NCU02391T0	ARB_07503
NCU02544T0	ARB_01379
NCU07027T0	ARB_01452
NCU03060T0	ARB_03192
NCU06626T0	ARB_06332
NCU01323T0	ARB_00512
NCU05270T0	ARB_03812
NCU08341T0	ARB_00164
NCU08399T0	ARB_02973	ARB_07966
NCU08603T0	ARB_07412
NCU03071T0	ARB_02855
NCU01992T0	ARB_03453
NCU03440T0	ARB_03581
NCU06544T0	ARB_04376
NCU03065T0	ARB_08053
NCU11961T0	ARB_07727
NCU05895T0	ARB_01195
NCU02833T0	ARB_04641
NCU11202T0	ARB_07317
NCU09450T0	ARB_05950
NCU00095T0	ARB_07012
NCU00579T0	ARB_04635
NCU07721T0	ARB_03113
NCU05046T0	ARB_02138
NCU01164T0	ARB_04261
NCU03592T0	ARB_04332
NCU01140T0	ARB_03686
NCU06278T0	ARB_03350
NCU05200T0	ARB_01511
NCU00668T0	ARB_06645
NCU00712T0	ARB_00275
NCU04059T0	ARB_07453
NCU07966T0	ARB_03734
NCU02794T0	ARB_00999
NCU02366T0	ARB_07441
NCU04865T0	ARB_07534
NCU08373T0	ARB_06583
NCU00681T0	ARB_04029
NCU04749T0	ARB_00438
NCU00040T0	ARB_04603
NCU03363T0	ARB_01604
NCU01510T0	ARB_02292
NCU01747T0	ARB_03100
NCU03010T0	ARB_02279
NCU08828T0	ARB_05825
NCU09638T0	ARB_05333
NCU01675T0	ARB_00624
NCU05901T0	ARB_07222
NCU03364T0	ARB_06315
NCU07010T0	ARB_06045
NCU09993T0	ARB_04640
NCU08036T0	ARB_04371
NCU07554T0	ARB_04723
NCU08926T0	ARB_07530
NCU03127T0	ARB_06162
NCU04203T0	ARB_06843
NCU09975T0	ARB_07762
NCU06500T0	ARB_03209
NCU00104T0	ARB_01852
NCU05239T0	ARB_03565
NCU07319T0	ARB_01336
NCU01625T0	ARB_00089
NCU02566T0	ARB_06411
NCU07999T0	ARB_03539
NCU03051T0	ARB_00192
NCU10423T0	ARB_05842
NCU03611T0	ARB_00726
NCU04606T0	ARB_05073
NCU04142T0	ARB_01274
NCU01939T0	ARB_05116
NCU09730T0	ARB_01558
NCU08118T0	ARB_02431
NCU00481T0	ARB_00823
NCU03937T0	ARB_02590
NCU00336T0	ARB_07554
NCU02475T0	ARB_03723
NCU02131T0	ARB_04028
NCU06365T0	ARB_05837
NCU06512T0	ARB_01575
NCU01912T0	ARB_07290
NCU07854T0	ARB_05776
NCU09808T0	ARB_06579
NCU06868T0	ARB_01182
NCU09228T0	ARB_00358
NCU04251T0	ARB_02486
NCU01965T0	ARB_06435
NCU04385T0	ARB_01330
NCU06484T0	ARB_06343
NCU08439T0	ARB_06709
NCU00396T0	ARB_07557
NCU02011T0	ARB_02144
NCU00622T0	ARB_03448
NCU07412T0	ARB_04517
NCU00573T0	ARB_01860
NCU11350T0	ARB_00974
NCU03463T0	ARB_02317
NCU01643T0	ARB_05228
NCU11255T0	ARB_07440
NCU00424T0	ARB_03278
NCU09602T0	ARB_04219
NCU10497T0	ARB_06492
NCU01187T0	ARB_07116
NCU02669T0	ARB_06613
NCU08382T0	ARB_06148
NCU02630T0	ARB_02805
NCU06183T0	ARB_04070
NCU02036T0	ARB_02022
NCU04051T0	ARB_02657
NCU07011T0	ARB_06044
NCU06284T0	ARB_05480
NCU02539T0	ARB_05050
NCU03292T0	ARB_05061
NCU11324T0	ARB_06627
NCU06122T0	ARB_01210
NCU00567T0	ARB_07651
NCU00770T0	ARB_01001
NCU01335T0	ARB_02692
NCU01612T0	ARB_03102
NCU06738T0	ARB_04834
NCU08928T0	ARB_07689
NCU08115T0	ARB_02429
NCU08001T0	ARB_01106
NCU07565T0	ARB_04167
NCU01648T0	ARB_04255
NCU04100T0	ARB_06795
NCU04280T0	ARB_00016
NCU03808T0	ARB_07564
NCU08021T0	ARB_04733
NCU05360T0	ARB_06018
NCU08147T0	ARB_05763
NCU01478T0	ARB_03466
NCU09516T0	ARB_03393
NCU05429T0	ARB_07058
NCU05429T1	ARB_07058
NCU04229T0	ARB_00269
NCU08898T0	ARB_04155
NCU09438T0	ARB_04684
NCU07837T0	ARB_05127
NCU04121T0	ARB_05567
NCU04095T0	ARB_06852
NCU08045T0	ARB_07401
NCU05194T0	ARB_02986
NCU08336T0	ARB_06591
NCU01318T0	ARB_04533
NCU03298T0	ARB_00953
NCU09610T0	ARB_03146
NCU02082T0	ARB_06344
NCU08303T0	ARB_04355
NCU07831T0	ARB_05124
NCU03897T0	ARB_05260
NCU08270T0	ARB_04359
NCU06199T0	ARB_03872
NCU06836T0	ARB_02294
NCU06785T0	ARB_02743
NCU08674T0	ARB_02995
NCU08693T0	ARB_05120
NCU03947T0	ARB_08026
NCU01486T0	ARB_01603
NCU10283T0	ARB_04804
NCU04221T0	ARB_07813
NCU09711T0	ARB_04689
NCU00890T0	ARB_04703
NCU01272T0	ARB_01098
NCU00656T0	ARB_06637
NCU01765T0	ARB_06909
NCU01328T0	ARB_01764
NCU01659T0	ARB_01684
NCU02696T0	ARB_00469
NCU06481T0	ARB_04898
NCU08689T0	ARB_03255
NCU05185T0	ARB_05231
NCU02689T0	ARB_03626
NCU06508T0	ARB_07566
NCU09332T0	ARB_06487
NCU01255T0	ARB_03126
NCU01751T0	ARB_03588
NCU03982T0	ARB_05266
NCU00927T0	ARB_06244
NCU07712T0	ARB_06323
NCU11660T0	ARB_06965
NCU02830T0	ARB_00946
NCU06767T0	ARB_04765
NCU10747T0	ARB_02560
NCU09721T0	ARB_04691
NCU06687T0	ARB_06804
NCU02979T0	ARB_06421
NCU04648T0	ARB_05665
NCU05902T0	ARB_05396
NCU02747T0	ARB_04456
NCU07523T0	ARB_02077
NCU02717T0	ARB_00462
NCU02978T0	ARB_06494
NCU09741T0	ARB_06318
NCU01171T0	ARB_06958
NCU03661T0	ARB_07607
NCU08000T0	ARB_05822
NCU05858T0	ARB_07881
NCU04327T0	ARB_02980
NCU06264T0	ARB_04383
NCU02053T0	ARB_04960
NCU03992T0	ARB_07670
NCU06638T0	ARB_05747
NCU06438T0	ARB_06870
NCU03784T0	ARB_01087
NCU05518T0	ARB_04019
NCU11296T0	ARB_01127
NCU08875T0	ARB_03326
NCU03061T0	ARB_03193
NCU06929T0	ARB_05952
NCU05317T0	ARB_05820
NCU07484T0	ARB_05820
NCU02208T0	ARB_07158
NCU11228T0	ARB_00484
NCU01539T0	ARB_00663
NCU08920T0	ARB_04007
NCU07710T0	ARB_03906
NCU11282T0	ARB_03011
NCU04531T0	ARB_02750	ARB_01698	ARB_05131	ARB_02149
NCU06355T0	ARB_01123
NCU02134T0	ARB_00770
NCU06624T0	ARB_02988
NCU08791T0	ARB_07609
NCU01817T0	ARB_07738
NCU06294T0	ARB_05713
NCU04035T0	ARB_00487
NCU05232T0	ARB_05793
NCU09118T0	ARB_04524
NCU05802T0	ARB_07707
NCU03139T0	ARB_00034
NCU01833T0	ARB_07753
NCU01479T0	ARB_03465
NCU00121T0	ARB_04888
NCU02276T0	ARB_05524
NCU02075T0	ARB_06404
NCU04104T0	ARB_07572
NCU09706T0	ARB_05408
NCU05151T0	ARB_05682
NCU02048T0	ARB_00480
NCU00629T0	ARB_05993
NCU01369T0	ARB_01075
NCU07982T0	ARB_05474
NCU05634T0	ARB_00422
NCU08119T0	ARB_02432
NCU05250T0	ARB_03886
NCU04674T0	ARB_02101
NCU07498T0	ARB_06202
NCU03650T0	ARB_00897
NCU11027T0	ARB_01067
NCU02580T0	ARB_05859
NCU02626T0	ARB_00960
NCU00045T0	ARB_04444
NCU05269T0	ARB_01643
NCU05269T1	ARB_01643
NCU03387T0	ARB_07749
NCU09873T0	ARB_02968
NCU04439T0	ARB_06326
NCU11965T0	ARB_01651
NCU07872T0	ARB_05125
NCU08054T0	ARB_07634
NCU00177T0	ARB_04090
NCU00430T0	ARB_03314
NCU02515T0	ARB_06590
NCU06994T0	ARB_03882
NCU07012T0	ARB_05794
NCU01589T0	ARB_07061
NCU01157T0	ARB_01253
NCU03273T0	ARB_02041
NCU06308T0	ARB_02444
NCU07440T0	ARB_02030
NCU08755T0	ARB_05654
NCU11169T0	ARB_01285
NCU08316T0	ARB_05056
NCU05041T0	ARB_02469
NCU02234T0	ARB_05382
NCU01540T0	ARB_01346
NCU03479T0	ARB_02217
NCU06684T0	ARB_00799
NCU02387T0	ARB_04686
NCU03235T0	ARB_04594
NCU03797T0	ARB_06863
NCU02803T0	ARB_00357
NCU04076T0	ARB_00094
NCU05266T0	ARB_03825
NCU02955T0	ARB_00218
NCU06216T0	ARB_00800
NCU03804T0	ARB_00785
NCU02514T0	ARB_06550
NCU03669T0	ARB_04388
NCU01229T0	ARB_07145
NCU02578T0	ARB_05863
NCU03321T0	ARB_08007
NCU01985T0	ARB_07278
NCU11426T0	ARB_02663
NCU08110T0	ARB_05051
NCU06249T0	ARB_05600
NCU04768T0	ARB_05453
NCU03657T1	ARB_07582
NCU03657T0	ARB_07582
NCU03966T0	ARB_02956
NCU03814T0	ARB_04114
NCU05422T0	ARB_02723
NCU07280T0	ARB_01335
NCU06394T0	ARB_05957
NCU06503T0	ARB_03211
NCU06503T1	ARB_03211
NCU01797T0	ARB_03067
NCU00920T0	ARB_06242
NCU03045T0	ARB_04428
NCU02629T0	ARB_00121
NCU02233T0	ARB_04685
NCU04512T0	ARB_05197
NCU09313T0	ARB_06603
NCU03219T0	ARB_00131
NCU00495T0	ARB_05613
NCU01241T0	ARB_04452
NCU03483T0	ARB_03830
NCU09267T0	ARB_07867
NCU07698T0	ARB_06696
NCU05204T0	ARB_01462
NCU04167T0	ARB_07869
NCU00200T0	ARB_06687
NCU06030T0	ARB_05935
NCU05268T0	ARB_01642
NCU06459T0	ARB_03865
NCU02010T0	ARB_01874
NCU05927T0	ARB_00711
NCU05650T0	ARB_05355
NCU07082T0	ARB_01269
NCU00066T0	ARB_04566
NCU01207T0	ARB_06796
NCU10007T0	ARB_07638
NCU10007T1	ARB_07638
NCU00436T0	ARB_03335
NCU09111T0	ARB_03750
NCU04535T0	ARB_07468
NCU00010T0	ARB_04497
NCU00793T0	ARB_00915
NCU01172T0	ARB_06961
NCU04044T0	ARB_02297
NCU02287T0	ARB_05951
NCU04380T0	ARB_05167
NCU11175T0	ARB_01875
NCU04433T0	ARB_07324
NCU02319T0	ARB_06902
NCU03690T0	ARB_02118
NCU07690T0	ARB_01328
NCU01569T0	ARB_04365
NCU02701T0	ARB_02670
NCU04799T0	ARB_01449
NCU04319T0	ARB_05384
NCU01470T0	ARB_03352
NCU11188T0	ARB_06028
NCU06578T0	ARB_07411
NCU04378T0	ARB_00042
NCU08642T0	ARB_00319
NCU06569T0	ARB_03050
NCU01503T0	ARB_04851
NCU09443T0	ARB_05904
NCU03357T0	ARB_01577
NCU08009T0	ARB_03817
NCU05301T0	ARB_00062
NCU00447T0	ARB_04343
NCU02800T0	ARB_03646
NCU00269T0	ARB_07003
NCU06342T0	ARB_03242
NCU07269T0	ARB_07629
NCU12039T0	ARB_07189
NCU00117T0	ARB_04270
NCU09266T0	ARB_00146
NCU04117T0	ARB_04316
NCU01417T0	ARB_07693
NCU04838T0	ARB_05270
NCU07971T0	ARB_02874
NCU10311T0	ARB_00014
NCU01843T0	ARB_05201
NCU03819T0	ARB_07603
NCU05029T0	ARB_07493
NCU03171T0	ARB_02384
NCU01119T0	ARB_06777
NCU06429T0	ARB_06678
NCU03794T0	ARB_06884
NCU07516T0	ARB_04928
NCU07375T0	ARB_06266
NCU06444T0	ARB_00587
NCU08468T0	ARB_08049
NCU01701T0	ARB_06015
NCU06735T0	ARB_08011
NCU04187T0	ARB_04290
NCU07567T0	ARB_04165
NCU04230T0	ARB_07814
NCU04020T0	ARB_01935
NCU00901T0	ARB_00169
NCU02110T0	ARB_07550
NCU03786T0	ARB_06952
NCU06986T0	ARB_03000
NCU11379T0	ARB_00405
NCU02127T0	ARB_00735
NCU09700T0	ARB_00006
NCU10043T0	ARB_07905
NCU03108T0	ARB_01296
NCU00152T0	ARB_04914
NCU10337T0	ARB_07801
NCU08309T0	ARB_03111
NCU05430T0	ARB_07057
NCU00896T0	ARB_00211
NCU04448T0	ARB_07394
NCU00406T0	ARB_07007
NCU06192T0	ARB_04128
NCU07669T0	ARB_00054
NCU09432T0	ARB_05528
NCU00172T0	ARB_04573
NCU00680T0	ARB_07625
NCU08002T0	ARB_04866
NCU02020T0	ARB_02009
NCU02380T0	ARB_03468
NCU04790T0	ARB_01950
NCU02052T0	ARB_06452
NCU09552T0	ARB_03701
NCU09377T0	ARB_05856
NCU09377T1	ARB_05856
NCU07330T0	ARB_01522
NCU06666T0	ARB_06365
NCU05296T0	ARB_01312
NCU05225T0	ARB_03889
NCU02632T0	ARB_03689
NCU11238T0	ARB_07627
NCU03100T0	ARB_07911
NCU02840T0	ARB_06592
NCU03220T0	ARB_00126
NCU05939T0	ARB_07463
NCU08858T0	ARB_06185
NCU04355T0	ARB_04789
NCU03899T0	ARB_05458
NCU05683T0	ARB_04472
NCU06407T0	ARB_05650
NCU08484T0	ARB_04210
NCU10058T0	ARB_05514
NCU00480T0	ARB_00683
NCU04726T0	ARB_05102
NCU09537T0	ARB_00939
NCU09191T0	ARB_05041
NCU02797T0	ARB_00255
NCU04410T0	ARB_00442
NCU06144T0	ARB_00323
NCU04784T0	ARB_02296
NCU02616T0	ARB_01904
NCU09688T0	ARB_06981
NCU00273T0	ARB_03386
NCU04125T0	ARB_01813
NCU05777T0	ARB_02634
NCU10073T0	ARB_06578
NCU03341T0	ARB_03743
NCU07281T0	ARB_05179
NCU02828T0	ARB_00906
NCU02619T0	ARB_01907
NCU01968T0	ARB_07356
NCU11953T0	ARB_01707
NCU09894T0	ARB_02858
NCU01824T0	ARB_00102
NCU09071T0	ARB_01791
NCU01997T0	ARB_00751
NCU06869T0	ARB_01192
NCU03264T0	ARB_06621
NCU06202T0	ARB_05678
NCU07691T0	ARB_06035
NCU07975T0	ARB_07129
NCU03776T0	ARB_01699	ARB_02755	ARB_03535
NCU01376T0	ARB_03878
NCU09318T0	ARB_04509
NCU09142T0	ARB_06485
NCU01249T0	ARB_03200
NCU03980T0	ARB_01925
NCU03024T0	ARB_04615
NCU07407T0	ARB_06513
NCU02295T0	ARB_07224
NCU11180T0	ARB_06122
NCU09819T0	ARB_07151
NCU02066T0	ARB_02156
NCU04245T0	ARB_00704
NCU08020T0	ARB_04784
NCU06783T0	ARB_02742
NCU04505T0	ARB_00392
NCU06268T0	ARB_03358
NCU04721T0	ARB_01232
NCU09120T0	ARB_00124
NCU03799T0	ARB_06885
NCU00591T0	ARB_06921
NCU06842T0	ARB_00627
NCU00796T0	ARB_01787
NCU04800T0	ARB_01448
NCU01498T0	ARB_04813
NCU03200T0	ARB_05435
NCU10733T0	ARB_05259
NCU02416T0	ARB_01216
NCU04579T0	ARB_00692
NCU03125T0	ARB_04700
NCU06881T0	ARB_03474
NCU11271T0	ARB_04012
NCU09709T0	ARB_01178
NCU04252T0	ARB_00706
NCU05242T0	ARB_01120
NCU01644T0	ARB_05229
NCU03658T0	ARB_07171
NCU11050T0	ARB_02083
NCU02810T0	ARB_01058
NCU01756T0	ARB_03073
NCU09469T0	ARB_06739
NCU02252T0	ARB_01167
NCU04133T0	ARB_05554
NCU02178T0	ARB_07328
NCU06715T0	ARB_04103
NCU05289T0	ARB_01324
NCU05985T0	ARB_02331
NCU00410T0	ARB_00877
NCU09374T0	ARB_00245
NCU03036T0	ARB_04441
NCU09202T0	ARB_05970
NCU04610T0	ARB_02481
NCU03815T0	ARB_04158
NCU01702T0	ARB_06024
NCU01654T0	ARB_06736
NCU09435T0	ARB_02886
NCU02245T0	ARB_01021
NCU01494T0	ARB_00611
NCU10143T0	ARB_00888
NCU08338T0	ARB_03672
NCU08297T0	ARB_04762
NCU08297T1	ARB_04762
NCU11866T0	ARB_05556
NCU09758T0	ARB_01692
NCU06605T0	ARB_07875
NCU08152T0	ARB_03323
NCU03079T0	ARB_08032
NCU07868T0	ARB_05162
NCU04537T0	ARB_00828
NCU02003T0	ARB_05700
NCU08298T0	ARB_00638
NCU09642T0	ARB_05710
NCU11246T0	ARB_05067
NCU09545T0	ARB_06846
NCU02274T0	ARB_01165
NCU01554T0	ARB_02652
NCU01234T0	ARB_06798
NCU04166T0	ARB_07138
NCU04105T0	ARB_07571
NCU00188T0	ARB_00361
NCU07859T0	ARB_02437
NCU04303T0	ARB_02687
NCU02534T0	ARB_04412
NCU01433T0	ARB_07119
NCU04414T0	ARB_05433
NCU11397T0	ARB_03116
NCU10775T0	ARB_07242
NCU05259T0	ARB_01116
NCU06279T0	ARB_05786
NCU06854T0	ARB_07031
NCU04755T0	ARB_02671
NCU08283T0	ARB_01719
NCU02207T0	ARB_07152
NCU07018T0	ARB_03570
NCU00477T0	ARB_01491
NCU03628T0	ARB_01054
NCU01161T0	ARB_05769
NCU07068T0	ARB_07107
NCU02112T0	ARB_01983
NCU07156T0	ARB_02630
NCU09121T0	ARB_04421
NCU04054T0	ARB_02853
NCU05454T0	ARB_02607
NCU08741T0	ARB_00865
NCU02680T0	ARB_00324
NCU02225T0	ARB_01636
NCU07393T0	ARB_06337
NCU02839T0	ARB_06593
NCU09496T0	ARB_03318
NCU09132T0	ARB_02381
NCU03509T0	ARB_07326	ARB_04082
NCU00914T0	ARB_01895
NCU06809T0	ARB_04871
NCU09485T0	ARB_01844
NCU11170T0	ARB_04131
NCU09673T0	ARB_06098
NCU09715T0	ARB_07443
NCU03482T0	ARB_02268
NCU01465T0	ARB_04939
NCU09227T0	ARB_04990
NCU09657T0	ARB_04798
NCU05680T0	ARB_04394
NCU01813T0	ARB_04257
NCU01290T0	ARB_00871
NCU00169T0	ARB_01888
NCU00498T0	ARB_02158
NCU03852T0	ARB_03487
NCU07724T0	ARB_02709
NCU07380T0	ARB_03642
NCU02793T0	ARB_07716
NCU06182T0	ARB_07142
NCU11453T0	ARB_04468
NCU09042T0	ARB_07888
NCU03137T0	ARB_00030
NCU03783T0	ARB_01086
NCU03415T0	ARB_01730
NCU07688T0	ARB_01649
NCU03032T0	ARB_06526
NCU08499T0	ARB_02256
NCU09488T0	ARB_01870
NCU08515T0	ARB_04806
NCU09349T0	ARB_03497
NCU06099T0	ARB_07243
NCU11187T0	ARB_07612
NCU06672T0	ARB_02632
NCU06265T0	ARB_04337
NCU04636T0	ARB_05732
NCU00714T0	ARB_00260
NCU00824T0	ARB_00299
NCU03491T0	ARB_02131
NCU05278T0	ARB_03814
NCU04078T0	ARB_07890
NCU09065T0	ARB_07660
NCU07420T0	ARB_00523
NCU05363T0	ARB_06017
NCU08894T0	ARB_05537	ARB_02409
NCU06441T0	ARB_00809
NCU03257T0	ARB_05062
NCU03330T0	ARB_06333
NCU03727T0	ARB_07579
NCU05298T0	ARB_06695
NCU09696T0	ARB_06815
NCU09287T0	ARB_05519	ARB_01482
NCU04124T0	ARB_01814
NCU08153T0	ARB_00233
NCU07930T0	ARB_00459
NCU09265T0	ARB_00147
NCU08195T0	ARB_04719
NCU06756T0	ARB_06175
NCU09079T0	ARB_07664
NCU01502T0	ARB_04850
NCU03789T0	ARB_06345
NCU07367T0	ARB_01039
NCU09559T0	ARB_07071
NCU01206T0	ARB_00972
NCU04782T0	ARB_02307
NCU01692T0	ARB_07076
NCU08471T0	ARB_06073
NCU09101T0	ARB_07387
NCU04190T0	ARB_07083
NCU03372T0	ARB_01676
NCU06259T0	ARB_00684
NCU05876T0	ARB_01679
NCU00536T0	ARB_06642
NCU06285T0	ARB_05510
NCU02325T0	ARB_02704
NCU00904T0	ARB_04702
NCU01901T0	ARB_07662
NCU11587T0	ARB_00349
NCU06882T0	ARB_07477
NCU02549T0	ARB_01820
NCU00340T0	ARB_04076
NCU02202T0	ARB_07150
NCU07313T0	ARB_04742
NCU00205T0	ARB_01287
NCU00199T0	ARB_06686
NCU00754T0	ARB_06631
NCU07489T0	ARB_06204
NCU00936T0	ARB_00225
NCU00446T0	ARB_04342
NCU02260T0	ARB_02920
NCU02063T0	ARB_04967
NCU05937T0	ARB_01933
NCU00789T0	ARB_07178
NCU02511T0	ARB_00867
NCU07530T0	ARB_00702
NCU03981T1	ARB_05265
NCU03981T0	ARB_05265
NCU06483T0	ARB_00608
NCU00164T0	ARB_03270
NCU10008T0	ARB_01978
NCU07839T0	ARB_05225
NCU01269T0	ARB_00507
NCU02209T0	ARB_01637
NCU10789T0	ARB_01910
NCU10519T0	ARB_02819
NCU08897T0	ARB_06748
NCU11384T0	ARB_00219
NCU11384T1	ARB_00219
NCU03359T0	ARB_02357
NCU03076T0	ARB_02785
NCU06803T0	ARB_01496
NCU07926T0	ARB_01841
NCU05123T0	ARB_00117
NCU00112T0	ARB_06742
NCU02100T0	ARB_06385
NCU07451T0	ARB_02587
NCU08076T0	ARB_03910
NCU07064T0	ARB_05174
NCU07129T0	ARB_03596
NCU10042T0	ARB_01037
NCU10042T1	ARB_01037
NCU02524T0	ARB_00982
NCU07874T0	ARB_03123
NCU11284T0	ARB_05285
NCU03062T0	ARB_03194
NCU05582T0	ARB_06109
NCU08682T0	ARB_05478
NCU06075T0	ARB_06196
NCU06075T1	ARB_06196
NCU03571T0	ARB_00106
NCU00311T0	ARB_04557
NCU01333T0	ARB_04196
NCU02402T0	ARB_03507
NCU00378T0	ARB_05929
NCU08730T0	ARB_01727
NCU01745T0	ARB_04206
NCU01878T0	ARB_05982
NCU09076T0	ARB_01808
NCU02778T0	ARB_01040
NCU01919T0	ARB_01985
NCU02542T1	ARB_05065
NCU02542T0	ARB_05065
NCU00306T0	ARB_02788
NCU05996T0	ARB_03730
NCU05246T0	ARB_04790
NCU04614T0	ARB_05075
NCU04511T0	ARB_05196
NCU03312T0	ARB_07717
NCU05600T0	ARB_06078
NCU06374T0	ARB_07559
NCU09521T0	ARB_03320
NCU05198T0	ARB_02677
NCU07001T0	ARB_03982
NCU12027T0	ARB_01206
NCU00880T0	ARB_06672
NCU04111T0	ARB_00160
NCU03855T0	ARB_02517
NCU08441T0	ARB_00195
NCU08273T0	ARB_05954
NCU04343T0	ARB_02453
NCU04176T0	ARB_04297
NCU04449T0	ARB_07395
NCU11254T0	ARB_07188
NCU01231T0	ARB_01218
NCU02650T0	ARB_07269
NCU10018T0	ARB_02300
NCU00692T0	ARB_03429
NCU01047T0	ARB_06083
NCU06149T0	ARB_03506
NCU11168T0	ARB_04427
NCU02752T0	ARB_00435
NCU11301T0	ARB_01236
NCU03526T0	ARB_02736
NCU06540T0	ARB_03901
NCU06999T0	ARB_04016
NCU03922T0	ARB_05511
NCU06847T0	ARB_02659
NCU02422T0	ARB_07435
NCU07020T0	ARB_03991
NCU08216T0	ARB_07681
NCU10262T0	ARB_00942	ARB_02159
NCU06843T0	ARB_00629
NCU02482T0	ARB_07628
NCU02482T1	ARB_07628
NCU02482T2	ARB_07628
NCU03317T0	ARB_06600
NCU09861T0	ARB_05353
NCU02611T0	ARB_06140
NCU06238T0	ARB_05773
NCU06436T0	ARB_06528
NCU00520T0	ARB_02366
NCU02826T0	ARB_00905
NCU07296T0	ARB_00403
NCU06489T0	ARB_04013
NCU00614T0	ARB_00767
NCU06270T0	ARB_04341
NCU04534T0	ARB_01470
NCU03924T0	ARB_08058
NCU03117T0	ARB_00282
NCU02965T0	ARB_03153
NCU11251T0	ARB_06499
NCU02224T0	ARB_07251
NCU02406T0	ARB_02503
NCU03498T0	ARB_02127
NCU07987T0	ARB_03542
NCU09513T0	ARB_03396
NCU00821T0	ARB_02535
NCU01480T0	ARB_05542
NCU03961T0	ARB_05275
NCU05644T0	ARB_05325
NCU09595T0	ARB_05142
NCU01439T0	ARB_00893
NCU02556T0	ARB_04963
NCU08663T0	ARB_03266
NCU05805T0	ARB_07697
NCU00493T0	ARB_02124
NCU02624T0	ARB_00950
NCU03973T0	ARB_02969
NCU10847T0	ARB_00167
NCU11685T0	ARB_07820
NCU03944T0	ARB_05088
NCU02368T0	ARB_07514
NCU06870T0	ARB_07490
NCU01195T0	ARB_02702
NCU00453T0	ARB_04073
NCU00046T0	ARB_06125
NCU00290T0	ARB_00239
NCU00690T0	ARB_01997
NCU04092T0	ARB_01114
NCU00163T0	ARB_03271
NCU04329T0	ARB_03589
NCU06005T0	ARB_00372
NCU01758T0	ARB_04246
NCU09212T0	ARB_00290
NCU02122T0	ARB_06636
NCU03894T0	ARB_05261
NCU06520T0	ARB_03013
NCU05622T0	ARB_05313
NCU07395T0	ARB_06349
NCU04173T0	ARB_04092
NCU04173T1	ARB_04092
NCU04137T0	ARB_00149
NCU04185T0	ARB_04291
NCU07153T0	ARB_02566
NCU10945T0	ARB_01027
NCU04279T0	ARB_08046
NCU07481T0	ARB_05321
NCU01036T0	ARB_07792
NCU05785T0	ARB_07792
NCU00632T0	ARB_03653
NCU08148T0	ARB_07447
NCU00925T0	ARB_00223
NCU03972T0	ARB_02970
NCU11353T0	ARB_01284
NCU03608T0	ARB_00720
NCU05095T0	ARB_00285
NCU06942T0	ARB_01169
NCU01174T0	ARB_06802
NCU08312T0	ARB_03896
NCU06710T0	ARB_07589
NCU00081T0	ARB_02829
NCU03857T0	ARB_04626
NCU04646T0	ARB_04532
NCU08935T0	ARB_02684
NCU06812T0	ARB_06296
NCU11544T0	ARB_03449
NCU11544T1	ARB_03449
NCU00230T0	ARB_02215
NCU03141T0	ARB_05919
NCU08888T0	ARB_05636
NCU09564T0	ARB_06768
NCU03396T0	ARB_02055
NCU06032T0	ARB_01383
NCU03493T0	ARB_07416
NCU08290T0	ARB_06096
NCU06493T0	ARB_06680
NCU03066T0	ARB_03172
NCU05168T0	ARB_03554
NCU01247T0	ARB_07388
NCU08162T0	ARB_01384
NCU08669T0	ARB_02455
NCU04216T0	ARB_07623
NCU07732T0	ARB_04047
NCU07732T1	ARB_04047
NCU03246T0	ARB_01785
NCU02966T0	ARB_03154
NCU03737T0	ARB_03137
NCU02750T0	ARB_04612
NCU02201T0	ARB_07959
NCU06449T0	ARB_06793
NCU09598T0	ARB_04213
NCU03697T0	ARB_04325
NCU04772T0	ARB_05506
NCU08706T0	ARB_02287
NCU09048T0	ARB_03495
NCU08218T0	ARB_07688
NCU02716T0	ARB_00461
NCU03290T0	ARB_06511
NCU06205T0	ARB_04288
NCU03795T0	ARB_06882
NCU08563T0	ARB_04727
NCU09254T0	ARB_05029
NCU02393T0	ARB_07504
NCU02393T1	ARB_07504
NCU02791T0	ARB_02417
NCU08771T0	ARB_03822
NCU02109T0	ARB_04671
NCU06306T0	ARB_01467
NCU06543T0	ARB_01893
NCU09575T0	ARB_02369
NCU09737T0	ARB_03264
NCU00337T0	ARB_03301
NCU00593T0	ARB_07258
NCU04485T0	ARB_03891
NCU01947T0	ARB_07316
NCU08301T0	ARB_04381
NCU10905T0	ARB_05468
NCU01724T0	ARB_04199
NCU04041T0	ARB_05340
NCU04504T0	ARB_05427
NCU03788T0	ARB_06346
NCU05452T0	ARB_06914
NCU00673T0	ARB_00777
NCU02550T0	ARB_00226
NCU02425T0	ARB_03479
NCU03648T0	ARB_05535
NCU06187T0	ARB_03394
NCU02354T0	ARB_02499
NCU04796T0	ARB_02304
NCU03715T0	ARB_03363
NCU03380T0	ARB_03800
NCU08294T0	ARB_04382
NCU11705T0	ARB_05708
NCU08977T0	ARB_02250
NCU09547T0	ARB_01052
NCU09732T0	ARB_01557
NCU07914T0	ARB_03190
NCU08600T0	ARB_05003
NCU10409T0	ARB_06380
NCU03813T0	ARB_04112
NCU00035T0	ARB_04951
NCU04005T0	ARB_01561
NCU02409T0	ARB_07439
NCU05642T0	ARB_06783
NCU04814T0	ARB_07979
NCU02408T0	ARB_02524
NCU01596T0	ARB_05416
NCU08378T0	ARB_00141
NCU07076T0	ARB_01444
NCU06217T0	ARB_02679
NCU07062T0	ARB_05284
NCU06804T0	ARB_06298
NCU01181T0	ARB_04063
NCU02960T0	ARB_06557
NCU00194T0	ARB_01415
NCU02361T0	ARB_02514
NCU02457T0	ARB_06262
NCU07887T0	ARB_03411
NCU03187T0	ARB_01800
NCU05499T0	ARB_01940
NCU09223T0	ARB_02626
NCU07955T0	ARB_00983
NCU02291T0	ARB_07238
NCU06194T0	ARB_04117
NCU05850T0	ARB_04558
NCU11492T0	ARB_02891
NCU03425T0	ARB_03793
NCU04747T0	ARB_02820
NCU00631T0	ARB_07545
NCU02044T0	ARB_00486
NCU08003T0	ARB_04740
NCU10381T0	ARB_07728
NCU00677T0	ARB_04024
NCU03748T0	ARB_02329
NCU03713T0	ARB_03135
NCU04354T0	ARB_04738
NCU03622T0	ARB_06788
NCU09757T0	ARB_02236
NCU08998T1	ARB_07120
NCU08998T0	ARB_07120
NCU05288T0	ARB_01404
NCU04207T0	ARB_02380
NCU07779T0	ARB_00156
NCU06189T0	ARB_04050
NCU04130T0	ARB_07819
NCU04566T0	ARB_02579
NCU05526T0	ARB_01923
NCU03020T0	ARB_05053
NCU09437T0	ARB_02561
NCU11204T0	ARB_07307
NCU03515T0	ARB_02612
NCU02421T0	ARB_07482
NCU08027T0	ARB_03010
NCU02498T0	ARB_07922
NCU03652T0	ARB_01004
NCU03186T0	ARB_01801
NCU06534T0	ARB_00088
NCU08762T0	ARB_00813
NCU04247T0	ARB_07796
NCU08889T0	ARB_06825
NCU03823T0	ARB_04138
NCU06277T0	ARB_03218
NCU02179T0	ARB_07323
NCU06190T0	ARB_07128
NCU01449T0	ARB_06919
NCU01449T1	ARB_06919
NCU01777T0	ARB_01376
NCU06618T0	ARB_01117
NCU02420T0	ARB_07527
NCU03779T0	ARB_03384
NCU03124T0	ARB_06432
NCU06685T0	ARB_06874
NCU00775T0	ARB_00979
NCU03637T0	ARB_01060
NCU02961T0	ARB_02385
NCU03103T0	ARB_06200
NCU08895T0	ARB_06004
NCU00202T0	ARB_00698
NCU01646T0	ARB_04249
NCU00043T0	ARB_06127
NCU00665T0	ARB_06053
NCU07125T0	ARB_05315
NCU01132T0	ARB_00109
NCU00831T0	ARB_01345
NCU06766T0	ARB_00616
NCU01728T1	ARB_04205
NCU01728T0	ARB_04205
NCU00261T0	ARB_04488
NCU00213T0	ARB_04926
NCU04481T0	ARB_03564
NCU07332T0	ARB_01537
NCU01767T0	ARB_00021
NCU01443T0	ARB_00894
NCU01266T0	ARB_06692
NCU02464T0	ARB_06647
NCU01411T0	ARB_07809
NCU06418T0	ARB_05541
NCU07986T0	ARB_04785
NCU08503T0	ARB_04875
NCU09817T0	ARB_07176
NCU02148T0	ARB_00738
NCU05375T0	ARB_04189
NCU09104T0	ARB_02798
NCU08598T0	ARB_04991
NCU04333T0	ARB_04194
NCU09746T0	ARB_06295
NCU00650T0	ARB_06218
NCU00553T0	ARB_07306
NCU09347T0	ARB_00664
NCU00919T0	ARB_01829
NCU07059T0	ARB_05348
NCU07458T0	ARB_05428
NCU09253T0	ARB_05097
NCU07392T0	ARB_01430
NCU01438T0	ARB_00887
NCU02310T0	ARB_05549
NCU03267T0	ARB_05766
NCU06679T0	ARB_06878
NCU03633T0	ARB_01088
NCU07564T0	ARB_03854
NCU02729T0	ARB_01263
NCU06482T0	ARB_04164
NCU08291T0	ARB_06095
NCU00649T0	ARB_06234
NCU09380T0	ARB_03183
NCU11213T0	ARB_02355
NCU03914T0	ARB_05283
NCU01022T0	ARB_08018
NCU03771T0	ARB_00363
NCU02617T0	ARB_01906
NCU03578T0	ARB_05419
NCU08319T0	ARB_01408
NCU06457T0	ARB_03869
NCU06761T0	ARB_03741
NCU08604T0	ARB_04971
NCU00170T0	ARB_05671
NCU06760T0	ARB_00632
NCU01216T0	ARB_05555
NCU06344T0	ARB_01338
NCU09654T0	ARB_05759
NCU11791T0	ARB_03798
NCU00023T0	ARB_05546
NCU01760T0	ARB_06905
NCU09033T0	ARB_00932
NCU09034T0	ARB_00931
NCU05810T0	ARB_07772
NCU00675T0	ARB_07834
NCU08880T0	ARB_02835
NCU06959T0	ARB_05176
NCU04656T0	ARB_07765
NCU09093T0	ARB_07378
NCU06452T0	ARB_00801
NCU01652T0	ARB_06737
NCU07004T0	ARB_04374
NCU03009T0	ARB_05995
NCU07418T0	ARB_00116
NCU03217T0	ARB_00517
NCU02592T0	ARB_07645
NCU04642T0	ARB_06523
NCU03039T0	ARB_04434
NCU07362T0	ARB_04202
NCU03695T0	ARB_02140
NCU06720T0	ARB_06414
NCU11185T0	ARB_05638
NCU02814T0	ARB_00949
NCU00272T0	ARB_03385
NCU01809T0	ARB_08008
NCU06132T0	ARB_07865	ARB_07866
NCU06563T0	ARB_03052
NCU03229T0	ARB_00482
NCU00428T0	ARB_03337
NCU04581T0	ARB_00699
NCU07531T0	ARB_00474
NCU09162T0	ARB_03413
NCU07941T0	ARB_05138
NCU05143T0	ARB_07726
NCU09322T0	ARB_05867
NCU02591T0	ARB_04996
NCU02397T0	ARB_05525
NCU10467T0	ARB_04305
NCU09807T0	ARB_06424
NCU00450T0	ARB_04075
NCU01240T0	ARB_06789
NCU07504T0	ARB_05819
NCU01013T0	ARB_02602
NCU02438T0	ARB_02549
NCU06240T0	ARB_00580
NCU07659T0	ARB_00670
NCU02235T0	ARB_07436
NCU07414T0	ARB_04596
NCU08435T0	ARB_04100
NCU08607T0	ARB_04613
NCU05420T0	ARB_00177
NCU02657T0	ARB_03162
NCU07021T0	ARB_03992
NCU00065T0	ARB_02173
NCU03188T0	ARB_01878
NCU00395T0	ARB_04636
NCU09864T0	ARB_01968
NCU04264T0	ARB_07357
NCU09237T0	ARB_04979
NCU02232T0	ARB_02538
NCU03176T0	ARB_02103
NCU06779T0	ARB_00023
NCU04316T0	ARB_03758
NCU07693T0	ARB_06707
NCU09345T0	ARB_06596
NCU09345T1	ARB_06596
NCU09345T2	ARB_06596
NCU06914T0	ARB_00135
NCU05889T0	ARB_02046
NCU10776T0	ARB_07232
NCU00711T0	ARB_00157
NCU03204T0	ARB_00410
NCU04088T0	ARB_02325
NCU07058T0	ARB_01446
NCU04669T0	ARB_05245
NCU06215T0	ARB_04277
NCU04983T0	ARB_05812
NCU10155T0	ARB_02629
NCU02576T0	ARB_06400
NCU02203T0	ARB_07167
NCU04924T0	ARB_06625
NCU10383T1	ARB_03740
NCU10383T0	ARB_03740
NCU01285T0	ARB_00289
NCU04754T0	ARB_02672
NCU04457T0	ARB_07701
NCU11588T0	ARB_04972
NCU00538T0	ARB_06091
NCU00209T0	ARB_04922
NCU02746T0	ARB_03158
NCU02074T0	ARB_06559
NCU01882T0	ARB_07836
NCU07298T0	ARB_05424
NCU06585T0	ARB_06275
NCU10652T0	ARB_04724
NCU08231T0	ARB_01241
NCU02273T0	ARB_02919
NCU05585T0	ARB_00700
NCU08012T0	ARB_00637
NCU03651T0	ARB_05242
NCU11861T0	ARB_07135
NCU01517T0	ARB_02327
NCU01613T0	ARB_03101
NCU07284T0	ARB_01230
NCU04442T0	ARB_03899
NCU07960T0	ARB_01016
NCU04335T0	ARB_04364
NCU04637T0	ARB_05727
NCU11739T0	ARB_03892
NCU01595T0	ARB_05415
NCU06656T0	ARB_01763
NCU08939T0	ARB_01625
NCU04459T0	ARB_01334
NCU08356T0	ARB_00251
NCU07438T0	ARB_02027
NCU04761T0	ARB_05518
NCU00575T0	ARB_01999
NCU04780T0	ARB_01366
NCU01083T0	ARB_06829
NCU04136T0	ARB_04506
NCU06230T0	ARB_04067
NCU06419T0	ARB_05664
NCU06652T0	ARB_06379
NCU03295T0	ARB_02436
NCU06834T0	ARB_02289
NCU08708T0	ARB_02262
NCU07739T0	ARB_07103
NCU04192T0	ARB_06983
NCU03621T0	ARB_07692
NCU07909T0	ARB_08036
NCU07070T0	ARB_00560
NCU01235T0	ARB_06799
NCU04015T0	ARB_05268
NCU06943T0	ARB_01177
NCU09211T0	ARB_00760
NCU05213T0	ARB_03258
NCU11222T0	ARB_01920
NCU06921T0	ARB_06178
NCU09643T0	ARB_04181
NCU00317T0	ARB_04528
NCU02107T0	ARB_06237
NCU04096T0	ARB_00808
NCU06362T0	ARB_01518
NCU09771T0	ARB_01540
NCU10468T0	ARB_06747
NCU03258T0	ARB_00265
NCU06332T0	ARB_03820
NCU05516T0	ARB_05148
NCU07442T0	ARB_07621
NCU02247T0	ARB_03486
NCU03339T0	ARB_02107
NCU03055T0	ARB_02393
NCU00488T0	ARB_05635
NCU00605T0	ARB_06641
NCU04809T0	ARB_02967
NCU00794T0	ARB_07170
NCU01057T0	ARB_05021
NCU01057T1	ARB_05021
NCU01953T0	ARB_03971
NCU02351T0	ARB_07205
NCU06430T0	ARB_05631
NCU00232T0	ARB_02168
NCU03523T0	ARB_00173
NCU04585T0	ARB_02644
NCU01377T0	ARB_06948
NCU03512T0	ARB_05164
NCU07381T0	ARB_02373
NCU04077T0	ARB_05338
NCU02781T0	ARB_00997
NCU06409T0	ARB_05612
NCU08997T0	ARB_04499	ARB_05076
NCU01330T0	ARB_02119
NCU05715T0	ARB_03315
NCU08626T0	ARB_02402
NCU10853T0	ARB_05492
NCU01868T0	ARB_05236
NCU04241T0	ARB_05071
NCU02565T0	ARB_06566
NCU09123T0	ARB_01309
NCU01936T0	ARB_00752
NCU00445T0	ARB_03330
NCU01402T0	ARB_03636
NCU02147T0	ARB_03964
NCU01271T0	ARB_05885
NCU02771T0	ARB_04597
NCU06631T0	ARB_01715
NCU06039T0	ARB_05937
NCU06052T0	ARB_06260
NCU11693T0	ARB_04672
NCU11408T0	ARB_02918
NCU09098T0	ARB_04208
NCU09230T0	ARB_06473
NCU01481T0	ARB_01610
NCU03115T0	ARB_00272
NCU05418T0	ARB_00858
NCU06648T0	ARB_00302
NCU00589T0	ARB_02104
NCU04817T0	ARB_01937
NCU08357T0	ARB_06206
NCU06769T0	ARB_04766
NCU02151T0	ARB_07335
NCU01184T0	ARB_07115
NCU03154T0	ARB_07375
NCU06336T0	ARB_06049
NCU02585T0	ARB_00238
NCU03436T0	ARB_01731
NCU05218T0	ARB_03883
NCU04670T0	ARB_07700
NCU09551T0	ARB_05305
NCU06989T0	ARB_01894
NCU06568T0	ARB_03048
NCU00823T0	ARB_00298
NCU05000T0	ARB_05850
NCU03243T0	ARB_07941
NCU00434T0	ARB_03333
NCU01412T0	ARB_02639
NCU06360T0	ARB_00076
NCU01512T0	ARB_04836
NCU07419T0	ARB_00522
NCU08427T0	ARB_00844
NCU03504T0	ARB_06305
NCU03606T0	ARB_02596
NCU07558T0	ARB_00594
NCU00108T0	ARB_07679
NCU04783T0	ARB_07470
NCU11956T0	ARB_07066
NCU00772T0	ARB_00934
NCU01547T0	ARB_04231
NCU07865T0	ARB_03584
NCU05548T0	ARB_05805
NCU10282T0	ARB_02419
NCU08364T0	ARB_06001
NCU09434T0	ARB_05521
NCU07807T0	ARB_02876
NCU07807T1	ARB_02876
NCU00565T0	ARB_07274
NCU07996T0	ARB_01726
NCU06250T0	ARB_05601
NCU01528T0	ARB_00831
NCU04429T0	ARB_00074
NCU04259T0	ARB_01624
NCU05364T0	ARB_06012
NCU08850T0	ARB_02974
NCU11102T0	ARB_05246
NCU02690T0	ARB_04504
NCU06246T0	ARB_04915
NCU09477T0	ARB_05611
NCU06593T0	ARB_03563
NCU05028T0	ARB_07501
NCU08909T0	ARB_07487
NCU03768T1	ARB_06724
NCU03768T0	ARB_06724
NCU03768T2	ARB_06724
NCU00587T0	ARB_02105
NCU00421T0	ARB_03277
NCU05196T0	ARB_01105
NCU02996T0	ARB_03932
NCU03379T0	ARB_07737
NCU05169T0	ARB_06515
NCU06054T0	ARB_06257
NCU08825T0	ARB_07402
NCU01637T0	ARB_00091
NCU00552T0	ARB_03950
NCU00472T0	ARB_04317
NCU05891T0	ARB_02044
NCU02415T0	ARB_05404
NCU06232T0	ARB_02135
NCU03876T0	ARB_04624
NCU09789T0	ARB_00056
NCU07495T0	ARB_06201
NCU09778T0	ARB_07973
NCU02795T0	ARB_00263
NCU02256T0	ARB_01208
NCU03741T0	ARB_03380
NCU03260T0	ARB_00244
NCU09106T0	ARB_00493
NCU07171T0	ARB_03611
NCU10546T0	ARB_06685
NCU03492T0	ARB_02129
NCU04277T0	ARB_01694
NCU05897T0	ARB_01022
NCU10059T0	ARB_05513
NCU00389T0	ARB_05629
NCU03597T0	ARB_03366
NCU11302T0	ARB_00003
NCU09931T0	ARB_05171
NCU00894T0	ARB_05877
NCU03197T0	ARB_05456
NCU01821T0	ARB_08028
NCU05589T0	ARB_05114
NCU07850T0	ARB_05135
NCU06179T0	ARB_06993
NCU07697T0	ARB_06698
NCU11409T0	ARB_07204
NCU00181T0	ARB_03339
NCU00345T0	ARB_04894
NCU06347T0	ARB_01466
NCU00962T0	ARB_07313
NCU02571T0	ARB_06392
NCU09388T0	ARB_03692
NCU07459T0	ARB_05430
NCU09930T0	ARB_05172
NCU02400T0	ARB_00010
NCU01059T0	ARB_05653
NCU00897T0	ARB_06154
NCU09208T0	ARB_00759
NCU02497T0	ARB_07915
NCU07880T0	ARB_05133
NCU00422T0	ARB_03275
NCU00422T1	ARB_03275
NCU06437T0	ARB_00571
NCU03228T0	ARB_05462
NCU03006T0	ARB_05997
NCU05752T0	ARB_05733
NCU11173T0	ARB_04892
NCU05302T0	ARB_00049
NCU09272T0	ARB_00550
NCU06541T0	ARB_03902
NCU05180T0	ARB_05198
NCU08579T0	ARB_02878
NCU02094T0	ARB_00293
NCU03495T0	ARB_02133
NCU02742T0	ARB_03187
NCU06717T0	ARB_02047
NCU09843T0	ARB_02491
NCU06091T0	ARB_01247
NCU05735T0	ARB_03065
NCU04013T1	ARB_07806
NCU04013T0	ARB_07806
NCU01160T0	ARB_05768
NCU06519T0	ARB_01519
NCU03646T0	ARB_07870
NCU10272T0	ARB_04870
NCU01633T0	ARB_05909
NCU07544T0	ARB_04136
NCU07590T0	ARB_01559
NCU06271T0	ARB_04387
NCU07920T0	ARB_05828
NCU01753T0	ARB_02921
NCU02411T0	ARB_01170
NCU02070T0	ARB_04469
NCU04797T0	ARB_02323
NCU05513T0	ARB_06026
NCU06380T0	ARB_05751
NCU08066T0	ARB_00765
NCU10926T0	ARB_03316
NCU08597T0	ARB_05507
NCU09241T0	ARB_05013
NCU01324T0	ARB_00516
NCU04737T0	ARB_00428
NCU06532T0	ARB_01425
NCU00155T0	ARB_07830
NCU06341T0	ARB_05112
NCU11748T0	ARB_06086
NCU07580T0	ARB_01280
NCU01895T0	ARB_06656
NCU03218T0	ARB_00133
NCU02009T0	ARB_02070
NCU04899T0	ARB_00653
NCU02296T0	ARB_03419
NCU03979T0	ARB_01947
NCU07338T0	ARB_01240
NCU02032T0	ARB_05994
NCU06950T0	ARB_02349
NCU02015T0	ARB_07288
NCU06774T0	ARB_04880
NCU06724T0	ARB_07766
NCU04856T0	ARB_07766
NCU04856T1	ARB_07766
NCU00037T0	ARB_04948
NCU03546T0	ARB_02719
NCU01689T0	ARB_07080
NCU05453T0	ARB_06908
NCU05859T0	ARB_07880
NCU01786T0	ARB_02057
NCU00602T0	ARB_07270
NCU09810T0	ARB_02840
NCU09258T0	ARB_05897
NCU04612T0	ARB_07210
NCU04612T1	ARB_07210
NCU04337T0	ARB_04362
NCU05458T0	ARB_04843
NCU10276T0	ARB_00796
NCU09648T0	ARB_01914
NCU05117T0	ARB_06115
NCU02424T0	ARB_03504
NCU09658T0	ARB_00680
NCU07071T0	ARB_03693
NCU09646T0	ARB_01644
NCU06057T0	ARB_06254
NCU02531T0	ARB_04415
NCU08995T0	ARB_04473
NCU06345T0	ARB_01418
NCU03826T0	ARB_04147
NCU00106T0	ARB_07684
NCU11795T0	ARB_00043
NCU06112T0	ARB_05411
NCU11381T0	ARB_01602
NCU02532T0	ARB_04414
NCU07623T0	ARB_01136
NCU02954T0	ARB_06194
NCU09309T0	ARB_07937
NCU03836T0	ARB_04153
NCU09270T0	ARB_02591
NCU07399T0	ARB_06507
NCU06988T0	ARB_07431
NCU02536T0	ARB_00134
NCU00554T0	ARB_04770
NCU05294T0	ARB_01321
NCU03643T0	ARB_05109
NCU06595T0	ARB_03559
NCU08983T0	ARB_02091
NCU08511T0	ARB_02732
NCU04633T0	ARB_06440
NCU00755T0	ARB_06328
NCU07720T0	ARB_06328
NCU03395T0	ARB_02056
NCU02968T0	ARB_03156
NCU07067T0	ARB_00035
NCU03938T0	ARB_05058
NCU03913T0	ARB_07981
NCU11967T0	ARB_06911
NCU11288T0	ARB_07676
NCU02688T1	ARB_03630
NCU02688T0	ARB_03630
NCU00790T0	ARB_05263
NCU03971T0	ARB_02941
NCU05537T0	ARB_01941
NCU00195T0	ARB_07106
NCU03194T0	ARB_04901
NCU01175T0	ARB_06803
NCU08005T0	ARB_04864
NCU00528T0	ARB_03440
NCU00913T0	ARB_01890
NCU03764T0	ARB_01069
NCU03678T0	ARB_01884
NCU04007T0	ARB_02622
NCU06077T0	ARB_02036
NCU02414T0	ARB_07478
NCU04657T0	ARB_06454
NCU04923T0	ARB_06626
NCU10309T0	ARB_07744
NCU02333T0	ARB_02915
NCU01964T0	ARB_03444
NCU02477T0	ARB_04023
NCU05226T0	ARB_01716
NCU02374T0	ARB_07513
NCU11489T0	ARB_00433
NCU06251T0	ARB_05593
NCU11312T0	ARB_07019
NCU01830T0	ARB_01938
NCU02741T0	ARB_03186
NCU01304T0	ARB_04089
NCU06137T0	ARB_00546
NCU02091T0	ARB_04655
NCU01831T0	ARB_06903
NCU04454T0	ARB_05187
NCU08927T0	ARB_01623
NCU09064T0	ARB_01993
NCU07707T0	ARB_03907
NCU04024T0	ARB_07977
NCU00182T0	ARB_03407
NCU07172T0	ARB_02978
NCU11537T0	ARB_04665
NCU09816T0	ARB_07173
NCU00951T0	ARB_00497
NCU02126T0	ARB_00734
NCU03238T0	ARB_01398
NCU04540T0	ARB_02341
NCU06296T0	ARB_02949
NCU09337T0	ARB_02281
NCU08633T0	ARB_04493
NCU00122T0	ARB_00506
NCU00978T0	ARB_00528
NCU01178T0	ARB_04296
NCU07663T0	ARB_00051
NCU02785T0	ARB_05917
NCU02675T0	ARB_06510
NCU03757T0	ARB_06891
NCU07755T0	ARB_05255
NCU04942T0	ARB_01973	ARB_00360
NCU07754T0	ARB_01973	ARB_00360
NCU02606T0	ARB_02534
NCU04331T0	ARB_03590
NCU07041T0	ARB_01313
NCU02115T0	ARB_06179
NCU02305T0	ARB_07252
NCU05593T0	ARB_06105
NCU04428T0	ARB_07734
NCU08177T0	ARB_00336
NCU00669T0	ARB_00740
NCU03050T0	ARB_00191
NCU01553T0	ARB_02651
NCU03548T0	ARB_02191
NCU00468T0	ARB_05782
NCU03018T0	ARB_05064
NCU06460T0	ARB_02167
NCU06371T0	ARB_03895
NCU08650T0	ARB_03797
NCU08004T0	ARB_04745
NCU07400T0	ARB_06508
NCU00008T0	ARB_00488
NCU03989T0	ARB_02643
NCU05990T0	ARB_02337
NCU07584T0	ARB_05707
NCU06177T0	ARB_06991
NCU01242T0	ARB_03229
NCU06758T0	ARB_04778
NCU05129T0	ARB_07471
NCU06924T0	ARB_06183
NCU01928T0	ARB_01811
NCU00388T0	ARB_05620
NCU05245T0	ARB_03268
NCU08370T0	ARB_01915
NCU06207T0	ARB_04289
NCU04189T0	ARB_07024
NCU07528T0	ARB_04913
NCU06694T0	ARB_06714
NCU08277T0	ARB_05709
NCU07814T0	ARB_07118
NCU01279T0	ARB_03761
NCU05390T0	ARB_00749
NCU00501T0	ARB_06535
NCU01795T0	ARB_01723
NCU00366T0	ARB_04893
NCU04460T0	ARB_01316
NCU08352T0	ARB_00125
NCU09116T0	ARB_01306
NCU04374T0	ARB_07432
NCU07513T0	ARB_04929
NCU09102T0	ARB_06367
NCU11399T0	ARB_06764
NCU04507T0	ARB_00391
NCU01984T0	ARB_02926
NCU05633T0	ARB_00456
NCU08275T0	ARB_03722
NCU07938T0	ARB_06932
NCU11676T0	ARB_05069
NCU01826T0	ARB_00097
NCU02283T0	ARB_01173
NCU03740T0	ARB_03128
NCU05987T0	ARB_02302
NCU08959T0	ARB_00017
NCU01414T0	ARB_07703
NCU06780T0	ARB_03072
NCU02495T0	ARB_07925
NCU09892T0	ARB_02859
NCU05586T0	ARB_07576
NCU02238T0	ARB_00827
NCU03107T0	ARB_01295
NCU03527T0	ARB_02737
NCU00463T0	ARB_05790
NCU02555T0	ARB_05818
NCU04503T0	ARB_05426
NCU03207T0	ARB_06601
NCU05942T0	ARB_05331
NCU11414T0	ARB_03957
NCU11325T0	ARB_04638
NCU09912T0	ARB_07613
NCU08418T0	ARB_05765	ARB_04101
NCU00413T0	ARB_04059
NCU06594T0	ARB_03560
NCU07165T0	ARB_03605
NCU03719T0	ARB_07578
NCU07318T0	ARB_05379
NCU03360T0	ARB_01588
NCU00517T0	ARB_06622
NCU03369T0	ARB_06488
NCU09897T0	ARB_02838
NCU04288T0	ARB_02588
NCU04935T0	ARB_02479
NCU01990T0	ARB_07353
NCU05564T0	ARB_05802
NCU03297T0	ARB_00370
NCU03297T1	ARB_00370
NCU07863T0	ARB_01056
NCU06970T0	ARB_02274
NCU03118T0	ARB_05726
NCU00892T0	ARB_07899
NCU09885T0	ARB_01517
NCU09980T0	ARB_02862
NCU02899T0	ARB_04460
NCU01069T0	ARB_06994
NCU04112T0	ARB_04424
NCU10810T0	ARB_00352
NCU11773T0	ARB_03847
NCU03763T0	ARB_01095
NCU08346T0	ARB_07449
NCU09115T0	ARB_07892
NCU02943T0	ARB_00297
NCU02401T0	ARB_01171
NCU01838T0	ARB_02388
NCU03659T0	ARB_00952
NCU04430T0	ARB_00494
NCU04647T0	ARB_01396
NCU06168T0	ARB_01393
NCU02378T0	ARB_07516
NCU08561T0	ARB_03294
NCU07408T0	ARB_04599
NCU07408T1	ARB_04599
NCU09571T0	ARB_00851
NCU07521T0	ARB_05691
NCU11215T0	ARB_03733
NCU03888T0	ARB_02955
NCU06033T0	ARB_01390
NCU05818T0	ARB_01779
NCU04065T0	ARB_03516
NCU03561T0	ARB_04222
NCU03242T0	ARB_04962
NCU04730T0	ARB_05923
NCU04022T0	ARB_07976
NCU11176T0	ARB_02779
NCU07383T0	ARB_06170
NCU08388T0	ARB_06158
NCU08388T1	ARB_06158
NCU02244T0	ARB_06283
NCU07682T1	ARB_01129
NCU07682T0	ARB_01129
NCU04321T0	ARB_02500
NCU04289T0	ARB_02647
NCU02263T0	ARB_05001
NCU03241T0	ARB_04961
NCU04415T0	ARB_05496
NCU05410T0	ARB_04872
NCU11179T0	ARB_05690
NCU08507T0	ARB_02730
NCU05926T0	ARB_07673
NCU09220T0	ARB_04992
NCU08272T0	ARB_05971
NCU02430T0	ARB_02562
NCU03702T0	ARB_01816
NCU06866T0	ARB_01190
NCU09091T0	ARB_02026
NCU08578T0	ARB_02885
NCU07290T0	ARB_05437
NCU01365T0	ARB_06801
NCU02480T0	ARB_07655
NCU04600T0	ARB_08015
NCU02940T0	ARB_00301
NCU01998T0	ARB_07340
NCU03952T0	ARB_07667
NCU06191T0	ARB_07127
NCU07347T0	ARB_06942
NCU11744T0	ARB_06061
NCU00954T0	ARB_04505
NCU01361T0	ARB_05662
NCU07879T0	ARB_01283
NCU08945T0	ARB_01781
NCU07300T0	ARB_03799
NCU07701T0	ARB_03833
NCU08852T0	ARB_04044
NCU10852T0	ARB_07893
NCU01722T0	ARB_01635
NCU03462T0	ARB_00384
NCU01455T0	ARB_04327
NCU02726T0	ARB_03676
NCU00226T0	ARB_06441
NCU07668T0	ARB_00048
NCU03231T0	ARB_05203
NCU06403T0	ARB_06032
NCU09533T0	ARB_05688
NCU02136T0	ARB_00774
NCU00489T0	ARB_05637
NCU04306T0	ARB_02691
NCU09025T0	ARB_02914
NCU09553T0	ARB_03702
NCU02670T0	ARB_00365
NCU00959T0	ARB_02933
NCU03021T0	ARB_01437
NCU00196T0	ARB_06368
NCU09540T0	ARB_06728
NCU00241T0	ARB_05677
NCU01452T0	ARB_06918
NCU04069T0	ARB_05344
NCU07893T0	ARB_02667
NCU11580T0	ARB_02080
NCU07849T1	ARB_05224
NCU07849T0	ARB_05224
NCU00717T0	ARB_01257
NCU00007T0	ARB_03328
NCU04087T0	ARB_02326
NCU00404T0	ARB_07005
NCU03007T0	ARB_05996
NCU10518T0	ARB_02666
NCU02104T0	ARB_00026
NCU04149T0	ARB_04108
NCU02635T0	ARB_05752
NCU04653T0	ARB_06734
NCU11457T0	ARB_05991
NCU11803T0	ARB_05826
NCU04118T0	ARB_00882
NCU06428T0	ARB_02207
NCU06895T0	ARB_02370
NCU02128T0	ARB_06922
NCU07988T0	ARB_03541
NCU06141T0	ARB_05941
NCU06047T0	ARB_06239
NCU08687T0	ARB_05473
NCU00412T0	ARB_04060
NCU07607T0	ARB_00505
NCU06630T0	ARB_02777
NCU07711T0	ARB_02984
NCU08033T0	ARB_02763
NCU11357T0	ARB_03348
NCU00950T0	ARB_00495
NCU00512T0	ARB_05011
NCU06198T0	ARB_00868
NCU05411T0	ARB_01834
NCU01845T0	ARB_05444
NCU04368T0	ARB_07429
NCU06062T0	ARB_06708
NCU07309T0	ARB_06002
NCU09804T0	ARB_06555
NCU03122T0	ARB_06563
NCU03122T1	ARB_06563
NCU00357T0	ARB_04312
NCU00377T0	ARB_05571
NCU05219T0	ARB_03884
NCU07911T0	ARB_03188
NCU04779T0	ARB_07467
NCU08605T0	ARB_04970
NCU06877T0	ARB_07521
NCU04808T0	ARB_04829
NCU07282T0	ARB_02883
NCU05720T0	ARB_04352
NCU07075T0	ARB_01343
NCU01564T0	ARB_07428
NCU05995T0	ARB_03731
NCU06649T0	ARB_06118
NCU10053T0	ARB_03572
NCU07610T0	ARB_06770
NCU03129T0	ARB_02109
NCU01367T0	ARB_01048
NCU02806T0	ARB_00306
NCU01388T0	ARB_02866
NCU02432T0	ARB_02555
NCU07465T0	ARB_03755
NCU08022T0	ARB_03257
NCU09550T0	ARB_06023
NCU01429T0	ARB_04156
NCU05500T0	ARB_01640
NCU01913T0	ARB_07291
NCU00227T0	ARB_02214
NCU02358T0	ARB_01252
NCU02896T0	ARB_01292
NCU00891T0	ARB_04704
NCU04063T0	ARB_02664
NCU06727T0	ARB_01765
NCU07358T0	ARB_02277
NCU07757T0	ARB_06828
NCU00056T0	ARB_03850
NCU05394T0	ARB_03107
NCU04840T0	ARB_05271
NCU08946T0	ARB_01754
NCU09634T0	ARB_02576
NCU03269T0	ARB_01746
NCU03059T0	ARB_03174
NCU07483T0	ARB_00533
NCU06821T0	ARB_03076
NCU09756T0	ARB_02235
NCU03567T0	ARB_00108
NCU01572T0	ARB_02253
NCU04473T0	ARB_00120
NCU00148T0	ARB_04127
NCU03593T0	ARB_04330
NCU06413T0	ARB_02830
NCU02618T0	ARB_06561
NCU04168T0	ARB_07868
NCU08008T0	ARB_06703
NCU03739T0	ARB_01147
NCU02560T0	ARB_06150
NCU06175T0	ARB_07108
NCU01275T0	ARB_01096
NCU01696T0	ARB_04228
NCU05206T0	ARB_01454
NCU03426T0	ARB_03110
NCU01039T0	ARB_05281
NCU00542T0	ARB_06088
NCU08869T0	ARB_00694
NCU06884T0	ARB_02908
NCU01950T0	ARB_07330
NCU07620T0	ARB_03524
NCU10048T0	ARB_05296
NCU01305T0	ARB_03239
NCU01669T0	ARB_07747
NCU04554T0	ARB_05392
NCU06095T0	ARB_05400
NCU09311T0	ARB_03623
NCU07253T0	ARB_05770
NCU01162T0	ARB_05770
NCU01267T0	ARB_03237
NCU02604T0	ARB_02533
NCU02603T0	ARB_02536
NCU03777T0	ARB_03372
NCU08716T0	ARB_00599
NCU09876T0	ARB_00398
NCU12009T0	ARB_01654
NCU06726T0	ARB_07540
NCU00771T0	ARB_00936
NCU02360T0	ARB_02506
NCU00030T0	ARB_04937
[truncated: 2,991 more rows]
[truncated: 22 more columns]
