# Supplementary material for: Evolutionary Conservation and Diversification of Puf RNA Binding Proteins and Their mRNA Targets
Source: PLoS Biol. 2015 Nov 20;13(11):e1002307. doi: 10.1371/journal.pbio.1002307 (PMC4654594; doi:10.1371/journal.pbio.1002307)
Supplement: S4 Dataset — (ZIP) [file pbio.1002307.s004.zip › N.crassa.fa_A.clavatus.fa.txt]

NCU06976T0	ACLA_014850
NCU01379T0	ACLA_002590
NCU07832T0	ACLA_091810
NCU05837T0	ACLA_050640
NCU08535T0	ACLA_080540
NCU01744T0	ACLA_027210
NCU06468T0	ACLA_071030
NCU02685T0	ACLA_058130
NCU07307T0	ACLA_060580
NCU04548T0	ACLA_037330
NCU07119T0	ACLA_079690
NCU07308T0	ACLA_060590
NCU08287T0	ACLA_084980
NCU06871T0	ACLA_085650
NCU00551T0	ACLA_011820
NCU05803T0	ACLA_079880
NCU05608T0	ACLA_069300
NCU08501T0	ACLA_049950
NCU08267T0	ACLA_055550
NCU00459T0	ACLA_075340
NCU02510T0	ACLA_047060
NCU02478T0	ACLA_070240	ACLA_063450	ACLA_042430
NCU08132T0	ACLA_070240	ACLA_063450	ACLA_042430
NCU09740T0	ACLA_084690
NCU11669T0	ACLA_008850
NCU04352T0	ACLA_072250
NCU04865T0	ACLA_063870
NCU02103T0	ACLA_020720
NCU07556T0	ACLA_028760
NCU00239T0	ACLA_020340
NCU09357T0	ACLA_076160
NCU00671T0	ACLA_011350
NCU05620T0	ACLA_050380
NCU07702T0	ACLA_074030
NCU09830T0	ACLA_063040
NCU06294T0	ACLA_053000
NCU04350T0	ACLA_072240
NCU05238T0	ACLA_074530
NCU00743T0	ACLA_032290
NCU07658T0	ACLA_007410
NCU09012T0	ACLA_012540
NCU03042T0	ACLA_073860
NCU02505T0	ACLA_047070
NCU02762T0	ACLA_024440
NCU08993T0	ACLA_096420
NCU03350T0	ACLA_050310
NCU10066T0	ACLA_036820
NCU06733T0	ACLA_072750
NCU01632T0	ACLA_021700
NCU01431T0	ACLA_095600
NCU03234T0	ACLA_082260
NCU05591T0	ACLA_021080
NCU10009T0	ACLA_011100
NCU04898T0	ACLA_041580
NCU00352T0	ACLA_080690
NCU02677T0	ACLA_069100
NCU08056T0	ACLA_096000
NCU00396T0	ACLA_086710
NCU09866T0	ACLA_083530
NCU01238T0	ACLA_001740
NCU09367T0	ACLA_005440
NCU07378T0	ACLA_072470
NCU05120T0	ACLA_065630
NCU02083T0	ACLA_081620
NCU06318T0	ACLA_013700
NCU03875T0	ACLA_052440
NCU03116T0	ACLA_090860
NCU09492T0	ACLA_030380
NCU00274T0	ACLA_015700
NCU03575T0	ACLA_021730
NCU07870T0	ACLA_069720
NCU08276T0	ACLA_055880
NCU03986T0	ACLA_041840
NCU07679T0	ACLA_070070
NCU01951T0	ACLA_034750
NCU06678T0	ACLA_002030
NCU07866T0	ACLA_054030
NCU03591T0	ACLA_011380
NCU01823T0	ACLA_040380
NCU03584T0	ACLA_076490
NCU07443T0	ACLA_098470
NCU07546T0	ACLA_009390
NCU02815T0	ACLA_090930
NCU01638T0	ACLA_021560
NCU08616T0	ACLA_082370
NCU08919T0	ACLA_009570
NCU01192T0	ACLA_075510
NCU02494T0	ACLA_082430
NCU01820T0	ACLA_026800
NCU01768T0	ACLA_071260
NCU05425T0	ACLA_050720
NCU06272T0	ACLA_075010
NCU01197T0	ACLA_024250
NCU09297T0	ACLA_033540
NCU06488T0	ACLA_009640
NCU08377T0	ACLA_083900
NCU02111T0	ACLA_059080
NCU01857T0	ACLA_069040
NCU07922T0	ACLA_007260
NCU08023T0	ACLA_014930
NCU03263T0	ACLA_065710
NCU08685T0	ACLA_002440
NCU04161T0	ACLA_048550
NCU04021T0	ACLA_011080
NCU01140T0	ACLA_002380
NCU06338T0	ACLA_087000
NCU04242T0	ACLA_022410
NCU04766T0	ACLA_038100
NCU00621T0	ACLA_092290
NCU04611T0	ACLA_033860
NCU09324T0	ACLA_059050
NCU04404T0	ACLA_024540
NCU10143T0	ACLA_008830
NCU09219T0	ACLA_089640
NCU11202T0	ACLA_034100
NCU12032T0	ACLA_029340
NCU09903T0	ACLA_096940
NCU08399T0	ACLA_077660	ACLA_078660	ACLA_023380	ACLA_004770
NCU02554T0	ACLA_029370
NCU03818T0	ACLA_096610
NCU04736T0	ACLA_024630
NCU02572T0	ACLA_057320
NCU01772T0	ACLA_031930
NCU04370T0	ACLA_074710
NCU07002T0	ACLA_010440
NCU09063T0	ACLA_092640
NCU03811T0	ACLA_095710
NCU04348T0	ACLA_074090
NCU07027T0	ACLA_022540
NCU03305T0	ACLA_088520
NCU04090T0	ACLA_082940
NCU03877T0	ACLA_036640
NCU03877T1	ACLA_036640
NCU08135T0	ACLA_047670
NCU01143T0	ACLA_075100
NCU00018T0	ACLA_076080
NCU00018T1	ACLA_076080
NCU07404T0	ACLA_036160
NCU00021T0	ACLA_038730
NCU04569T0	ACLA_087440
NCU11188T0	ACLA_053560
NCU06832T0	ACLA_016170
NCU05267T0	ACLA_007120
NCU02349T0	ACLA_092460
NCU05261T0	ACLA_070690
NCU01323T0	ACLA_036230
NCU03955T0	ACLA_033640
NCU00461T0	ACLA_068320
NCU06171T0	ACLA_005570
NCU01680T0	ACLA_031880
NCU01315T0	ACLA_031230
NCU07700T0	ACLA_074040
NCU02357T0	ACLA_027780
NCU05802T0	ACLA_079870
NCU00104T0	ACLA_020190
NCU02544T0	ACLA_081420
NCU01510T0	ACLA_050200
NCU06626T0	ACLA_084850
NCU09463T0	ACLA_085880
NCU02230T0	ACLA_037660
NCU05270T0	ACLA_030620
NCU01992T0	ACLA_092240
NCU00276T0	ACLA_015680
NCU08603T0	ACLA_077490
NCU03060T0	ACLA_025250
NCU06278T0	ACLA_016510
NCU11961T0	ACLA_021750
NCU05200T0	ACLA_086940
NCU02728T0	ACLA_030750
NCU02391T0	ACLA_086070
NCU03071T0	ACLA_024570
NCU04720T0	ACLA_022630
NCU00712T0	ACLA_090820
NCU01318T0	ACLA_031210
NCU07319T0	ACLA_069610
NCU06544T0	ACLA_014990
NCU03010T0	ACLA_050330
NCU03065T0	ACLA_051250
NCU01747T0	ACLA_014660
NCU03127T0	ACLA_030110
NCU00579T0	ACLA_065060
NCU03539T0	ACLA_045930
NCU09450T0	ACLA_047840
NCU03363T0	ACLA_046470
NCU05046T0	ACLA_096890
NCU01939T0	ACLA_069050
NCU08373T0	ACLA_035930
NCU03364T0	ACLA_084870
NCU03592T0	ACLA_049430
NCU08439T0	ACLA_060990
NCU12096T0	ACLA_092600
NCU01164T0	ACLA_026870
NCU05895T0	ACLA_037510
NCU08926T0	ACLA_086450
NCU03440T0	ACLA_054080
NCU08828T0	ACLA_054540
NCU02833T0	ACLA_065160
NCU04749T0	ACLA_051220
NCU00622T0	ACLA_092280
NCU08036T0	ACLA_014940
NCU06365T0	ACLA_069810
NCU08341T0	ACLA_051610
NCU00040T0	ACLA_029440
NCU07412T0	ACLA_029400
NCU01335T0	ACLA_045980
NCU00681T0	ACLA_010700
NCU02794T0	ACLA_088300
NCU03051T0	ACLA_031710
NCU09438T0	ACLA_036780
NCU04059T0	ACLA_086370
NCU04834T0	ACLA_056010
NCU01675T0	ACLA_070760
NCU09993T0	ACLA_065140
NCU07721T0	ACLA_014780
NCU02366T0	ACLA_086180
NCU07010T0	ACLA_060520
NCU03611T0	ACLA_041870
NCU00095T0	ACLA_009130
NCU03937T0	ACLA_026430
NCU00668T0	ACLA_011980
NCU01625T0	ACLA_021550
NCU06123T0	ACLA_064080
NCU01965T0	ACLA_062330	ACLA_058200
NCU06500T0	ACLA_075200
NCU09730T0	ACLA_087330
NCU02566T0	ACLA_057200
NCU04203T0	ACLA_001670
NCU08021T0	ACLA_007230
NCU07554T0	ACLA_073530
NCU01187T0	ACLA_010060
NCU02475T0	ACLA_054680
NCU06738T0	ACLA_071790
NCU01912T0	ACLA_034400
NCU09228T0	ACLA_048390
NCU00481T0	ACLA_003260
NCU07999T0	ACLA_054460
NCU04142T0	ACLA_000990
NCU03794T0	ACLA_002060
NCU07276T0	ACLA_093430
NCU05239T0	ACLA_054220
NCU07854T0	ACLA_069480
NCU05901T0	ACLA_033900
NCU10497T0	ACLA_057800
NCU08118T0	ACLA_069180
NCU08441T0	ACLA_061000
NCU02669T0	ACLA_042930
NCU02696T0	ACLA_025470
NCU04035T0	ACLA_025710
NCU04606T0	ACLA_068260
NCU06122T0	ACLA_037730
NCU03897T0	ACLA_089960
NCU00336T0	ACLA_086630
NCU04077T0	ACLA_083480
NCU03947T0	ACLA_026000
NCU04327T0	ACLA_041360
NCU06687T0	ACLA_002680
NCU06512T0	ACLA_046680
NCU00567T0	ACLA_097520
NCU06284T0	ACLA_038260
NCU02583T0	ACLA_049370
NCU08115T0	ACLA_006180
NCU11350T0	ACLA_088110
NCU04385T0	ACLA_070230
NCU04251T0	ACLA_093000
NCU03463T0	ACLA_050390
NCU03808T0	ACLA_096270
NCU03797T0	ACLA_001920
NCU02830T0	ACLA_005500
NCU07837T0	ACLA_054600
NCU11324T0	ACLA_035950
NCU02539T0	ACLA_080870
NCU06868T0	ACLA_037470
NCU05360T0	ACLA_053680
NCU08382T0	ACLA_029890
NCU08045T0	ACLA_074940
NCU00424T0	ACLA_075790
NCU09516T0	ACLA_015650
NCU02036T0	ACLA_098480
NCU07565T0	ACLA_088770
NCU00573T0	ACLA_020110
NCU06183T0	ACLA_009780
NCU04121T0	ACLA_028570
NCU09808T0	ACLA_042880
NCU08147T0	ACLA_094630
NCU11273T0	ACLA_041400
NCU11027T0	ACLA_046930
NCU06785T0	ACLA_084380
NCU02011T0	ACLA_019650
NCU01765T0	ACLA_000760
NCU04051T0	ACLA_045370
NCU08336T0	ACLA_035740
NCU08928T0	ACLA_079710
NCU02048T0	ACLA_025640
NCU01643T0	ACLA_021710
NCU00770T0	ACLA_088320
NCU06484T0	ACLA_057620
NCU05429T0	ACLA_013550
NCU05429T1	ACLA_013550
NCU10400T0	ACLA_007360
NCU02630T0	ACLA_024370
NCU03479T0	ACLA_018680
NCU03292T0	ACLA_068480
NCU05770T0	ACLA_044200
NCU01659T0	ACLA_045750
NCU01612T0	ACLA_014690
NCU02131T0	ACLA_010690
NCU11255T0	ACLA_086150
NCU04100T0	ACLA_002900
NCU08270T0	ACLA_014840
NCU01478T0	ACLA_092100
NCU05902T0	ACLA_039110
NCU01648T0	ACLA_026900
NCU08303T0	ACLA_014810
NCU09721T0	ACLA_036940
NCU06836T0	ACLA_050180
NCU07872T0	ACLA_054590
NCU01171T0	ACLA_002640
NCU01328T0	ACLA_021930
NCU04095T0	ACLA_001770
NCU04229T0	ACLA_090770
NCU05422T0	ACLA_084120
NCU05194T0	ACLA_013890
NCU07351T0	ACLA_017270
NCU05151T0	ACLA_038690
NCU08009T0	ACLA_030670
NCU05634T0	ACLA_051080
NCU09332T0	ACLA_057860
NCU02689T0	ACLA_072420
NCU08693T0	ACLA_069020
NCU07269T0	ACLA_024720
NCU00656T0	ACLA_011860
NCU05185T0	ACLA_037140
NCU11296T0	ACLA_007710
NCU01255T0	ACLA_023610
NCU01272T0	ACLA_047290
NCU08358T0	ACLA_067430
NCU06624T0	ACLA_013640
NCU00927T0	ACLA_066170
NCU09602T0	ACLA_027170
NCU01486T0	ACLA_046450
NCU11282T0	ACLA_014080
NCU07831T0	ACLA_054580
NCU00642T0	ACLA_021260
NCU09711T0	ACLA_036730
NCU08001T0	ACLA_070710
NCU04280T0	ACLA_027760
NCU06199T0	ACLA_089090
NCU11660T0	ACLA_011030
NCU07440T0	ACLA_097940
NCU03661T0	ACLA_096670
NCU06481T0	ACLA_080840
NCU10283T0	ACLA_072050
NCU02082T0	ACLA_057370
NCU03982T0	ACLA_090010
NCU07710T0	ACLA_089310
NCU08119T0	ACLA_069170
NCU02717T0	ACLA_025340
NCU04472T0	ACLA_034880
NCU11965T0	ACLA_023130
NCU02978T0	ACLA_057890
NCU08755T0	ACLA_028810
NCU01751T0	ACLA_022550
NCU06929T0	ACLA_047860
NCU08689T0	ACLA_075560
NCU06011T0	ACLA_059540
NCU09118T0	ACLA_031120
NCU07712T0	ACLA_084780
NCU03992T0	ACLA_079430
NCU06355T0	ACLA_007660
NCU06767T0	ACLA_071100
NCU04674T0	ACLA_019300
NCU05250T0	ACLA_089230
NCU04221T0	ACLA_052490
NCU06508T0	ACLA_096310
NCU09537T0	ACLA_006000
NCU03298T0	ACLA_005350
NCU05518T0	ACLA_010630
NCU11169T0	ACLA_012880
NCU05858T0	ACLA_039980
NCU02747T0	ACLA_030830
NCU06438T0	ACLA_001850
NCU09706T0	ACLA_039060
NCU06382T0	ACLA_018600
NCU03061T0	ACLA_025240
NCU05204T0	ACLA_022500
NCU03483T0	ACLA_072260
NCU10747T0	ACLA_033510
NCU02578T0	ACLA_058980
NCU09610T0	ACLA_023280
NCU05266T0	ACLA_074000
NCU04104T0	ACLA_096340
NCU07012T0	ACLA_069350
NCU08000T0	ACLA_054470
NCU05132T0	ACLA_035790
NCU01479T0	ACLA_092110
NCU09741T0	ACLA_084680
NCU02580T0	ACLA_058950
NCU08920T0	ACLA_010280
NCU05041T0	ACLA_033660
NCU08316T0	ACLA_080880
NCU03657T1	ACLA_096520
NCU03657T0	ACLA_096520
NCU03669T0	ACLA_015120
NCU02208T0	ACLA_032480
NCU06143T0	ACLA_006360
NCU00495T0	ACLA_029240
NCU02053T0	ACLA_083840
NCU08054T0	ACLA_096980
NCU06268T0	ACLA_016600
NCU00206T0	ACLA_076510
NCU11228T0	ACLA_025680
NCU01229T0	ACLA_009470
NCU03045T0	ACLA_007040
NCU04615T0	ACLA_094100
NCU00117T0	ACLA_095260
NCU06638T0	ACLA_093410
NCU01539T0	ACLA_007480
NCU02075T0	ACLA_057260
NCU02515T0	ACLA_035780
NCU08791T0	ACLA_096710
NCU01369T0	ACLA_046980
NCU08898T0	ACLA_011660
NCU09873T0	ACLA_081870
NCU00901T0	ACLA_051660
NCU00629T0	ACLA_078110
NCU06264T0	ACLA_015070
NCU06429T0	ACLA_012220
NCU03652T0	ACLA_088330
NCU01817T0	ACLA_040290
NCU07982T0	ACLA_038210
NCU00121T0	ACLA_080740
NCU03784T0	ACLA_047140
NCU01207T0	ACLA_002890
NCU02979T0	ACLA_042850
NCU05298T0	ACLA_022640
NCU07698T0	ACLA_022680
NCU07498T0	ACLA_081670
NCU01119T0	ACLA_001090
NCU00066T0	ACLA_031490
NCU02800T0	ACLA_072770
NCU07868T0	ACLA_081280
NCU00436T0	ACLA_016380
NCU04768T0	ACLA_037970
NCU03690T0	ACLA_019460
NCU06684T0	ACLA_003080
NCU02319T0	ACLA_000820
NCU05454T0	ACLA_026750
NCU06444T0	ACLA_071020
NCU01833T0	ACLA_040370
NCU06735T0	ACLA_026230
NCU09191T0	ACLA_080980
NCU08484T0	ACLA_027270
NCU03814T0	ACLA_095630
NCU09552T0	ACLA_053980
NCU03321T0	ACLA_026270
NCU02276T0	ACLA_038920
NCU00405T0	ACLA_009180
NCU00488T0	ACLA_029020
NCU00920T0	ACLA_066150
NCU06994T0	ACLA_089160
NCU01157T0	ACLA_041460
NCU03387T0	ACLA_040350
NCU06249T0	ACLA_091960
NCU05269T0	ACLA_022850
NCU05269T1	ACLA_022850
NCU04512T0	ACLA_040660
NCU03139T0	ACLA_020860
NCU02233T0	ACLA_036770
NCU05232T0	ACLA_069370
NCU04439T0	ACLA_084740
NCU01589T0	ACLA_081080
NCU04535T0	ACLA_086230
NCU02955T0	ACLA_047470
NCU06756T0	ACLA_030030
NCU00430T0	ACLA_076110
NCU01503T0	ACLA_071700
NCU00177T0	ACLA_095810
NCU04838T0	ACLA_089900
NCU02629T0	ACLA_047010
NCU06503T0	ACLA_075180
NCU06503T1	ACLA_075180
NCU00793T0	ACLA_005640
NCU02387T0	ACLA_036760
NCU04076T0	ACLA_040590
NCU09869T0	ACLA_030390
NCU03650T0	ACLA_005520
NCU01540T0	ACLA_030330
NCU06308T0	ACLA_074560
NCU02134T0	ACLA_011320
NCU05029T0	ACLA_086120
NCU01172T0	ACLA_002650
NCU02632T0	ACLA_051430
NCU08110T0	ACLA_080860
NCU01241T0	ACLA_006870
NCU03235T0	ACLA_029620
NCU09709T0	ACLA_037360
NCU05650T0	ACLA_081990
NCU04303T0	ACLA_046190
NCU04279T0	ACLA_025880
NCU03648T0	ACLA_038810
NCU03786T0	ACLA_002600
NCU01843T0	ACLA_040770
NCU03804T0	ACLA_011200
NCU06216T0	ACLA_003070
NCU02287T0	ACLA_047850
NCU00200T0	ACLA_022380
NCU01985T0	ACLA_034480
NCU09496T0	ACLA_076150
NCU07280T0	ACLA_069620
NCU06869T0	ACLA_037490
NCU04448T0	ACLA_074990
NCU03819T0	ACLA_096630
NCU02234T0	ACLA_039000
NCU02514T0	ACLA_058750
NCU00320T0	ACLA_080280
NCU02010T0	ACLA_020350
NCU06394T0	ACLA_055610
NCU08435T0	ACLA_072960
NCU04531T0	ACLA_025160	ACLA_093780	ACLA_059530	ACLA_098420	ACLA_095980	ACLA_017890
NCU03966T0	ACLA_082780
NCU02701T0	ACLA_045460
NCU09432T0	ACLA_038960
NCU10733T0	ACLA_089990
NCU05296T0	ACLA_070380
NCU03171T0	ACLA_074220
NCU03108T0	ACLA_030870
NCU10007T0	ACLA_097020
NCU10007T1	ACLA_097020
NCU03357T0	ACLA_046660
NCU01249T0	ACLA_075060
NCU00010T0	ACLA_091750
NCU06374T0	ACLA_086730
NCU05927T0	ACLA_041830
NCU05777T0	ACLA_067990
NCU03980T0	ACLA_081700
NCU04579T0	ACLA_073390
NCU09819T0	ACLA_032770
NCU01470T0	ACLA_016530
NCU01498T0	ACLA_071960
NCU09111T0	ACLA_036450
NCU06459T0	ACLA_068670
NCU04799T0	ACLA_030250
NCU04784T0	ACLA_050170
NCU00480T0	ACLA_073480
NCU03219T0	ACLA_051950
NCU07082T0	ACLA_031840
NCU04378T0	ACLA_020010
NCU00355T0	ACLA_062020
NCU03792T0	ACLA_003120
NCU01569T0	ACLA_014900
NCU00172T0	ACLA_031400
NCU11175T0	ACLA_020360
NCU04319T0	ACLA_039210
NCU11953T0	ACLA_016950
NCU01797T0	ACLA_014590
NCU09700T0	ACLA_027850
NCU03776T0	ACLA_098410	ACLA_025150	ACLA_093800
NCU00152T0	ACLA_080310
NCU07839T0	ACLA_069760
NCU04726T0	ACLA_057390
NCU00045T0	ACLA_006950
NCU04117T0	ACLA_049220
NCU01417T0	ACLA_079760
NCU06030T0	ACLA_047920
NCU06715T0	ACLA_095700
NCU06578T0	ACLA_074830
NCU05430T0	ACLA_013560
NCU03220T0	ACLA_051980
NCU03024T0	ACLA_029560
NCU05268T0	ACLA_022860
NCU05301T0	ACLA_021230
NCU08309T0	ACLA_014760
NCU05955T0	ACLA_044310
NCU12039T0	ACLA_033710
NCU07971T0	ACLA_039560
NCU02803T0	ACLA_048380
NCU02207T0	ACLA_032780
NCU02091T0	ACLA_065230
NCU07690T0	ACLA_070260
NCU09793T0	ACLA_086330
NCU05289T0	ACLA_070470
NCU01644T0	ACLA_021720
NCU04648T0	ACLA_001820
NCU08642T0	ACLA_091380
NCU06579T0	ACLA_014920
NCU07411T0	ACLA_029390
NCU04380T0	ACLA_068990
NCU09468T0	ACLA_031860
NCU04054T0	ACLA_024600
NCU06971T0	ACLA_074570
NCU07375T0	ACLA_069680
NCU00896T0	ACLA_047410
NCU00269T0	ACLA_009270
NCU07567T0	ACLA_048990
NCU12027T0	ACLA_037710
NCU03628T0	ACLA_046850
NCU08515T0	ACLA_072040
NCU09377T0	ACLA_058970
NCU09377T1	ACLA_058970
NCU06986T0	ACLA_013940
NCU00164T0	ACLA_075690
NCU04187T0	ACLA_095410
NCU00890T0	ACLA_066240
NCU01824T0	ACLA_040530
NCU00406T0	ACLA_009160
NCU09266T0	ACLA_051830
NCU06099T0	ACLA_033920
NCU09488T0	ACLA_020320
NCU06265T0	ACLA_051580
NCU00447T0	ACLA_023710
NCU01701T0	ACLA_053670
NCU05225T0	ACLA_089240
NCU10043T0	ACLA_082540
NCU04343T0	ACLA_074540
NCU04230T0	ACLA_052480
NCU10058T0	ACLA_039720
NCU09688T0	ACLA_010880
NCU11379T0	ACLA_050950
NCU00273T0	ACLA_015710
NCU02066T0	ACLA_019230
NCU03032T0	ACLA_069930
NCU08002T0	ACLA_071420
NCU09909T0	ACLA_029800
NCU09313T0	ACLA_042920
NCU04020T0	ACLA_081800
NCU03658T0	ACLA_032460
NCU06569T0	ACLA_014440
NCU11866T0	ACLA_028620
NCU03505T0	ACLA_023140
NCU04755T0	ACLA_045470
NCU06605T0	ACLA_084670
NCU06192T0	ACLA_095680
NCU02052T0	ACLA_058350
NCU02797T0	ACLA_065720
NCU03100T0	ACLA_082590
NCU03727T0	ACLA_096570
NCU07330T0	ACLA_087360
NCU08858T0	ACLA_069900
NCU02127T0	ACLA_011610
NCU04125T0	ACLA_021150
NCU04044T0	ACLA_050150
NCU01161T0	ACLA_094510
NCU11426T0	ACLA_045310
NCU06144T0	ACLA_091410
NCU07281T0	ACLA_068850
NCU11170T0	ACLA_096040
NCU07669T0	ACLA_019870
NCU11180T0	ACLA_029670
NCU05939T0	ACLA_086290
NCU09042T0	ACLA_078510
NCU08468T0	ACLA_025860
NCU02110T0	ACLA_086610
NCU08875T0	ACLA_084150
NCU05876T0	ACLA_045710
NCU04790T0	ACLA_089850
NCU04511T0	ACLA_040650
NCU04355T0	ACLA_072180
NCU09657T0	ACLA_072090
NCU02616T0	ACLA_020640
NCU02003T0	ACLA_028450
NCU03899T0	ACLA_038040
NCU09894T0	ACLA_024760
NCU07407T0	ACLA_058140
NCU04850T0	ACLA_086520
NCU00112T0	ACLA_012470
NCU08888T0	ACLA_029010
NCU11238T0	ACLA_097560
NCU05680T0	ACLA_015180
NCU04610T0	ACLA_033850
NCU05985T0	ACLA_050450
NCU06182T0	ACLA_009750
NCU05683T0	ACLA_031070
NCU00205T0	ACLA_012860
NCU09513T0	ACLA_015630
NCU09349T0	ACLA_052330
NCU01813T0	ACLA_026890
NCU05242T0	ACLA_007650
NCU04410T0	ACLA_025810
NCU02380T0	ACLA_052650
NCU01702T0	ACLA_053620
NCU03341T0	ACLA_049690
NCU03641T0	ACLA_083710
NCU08020T0	ACLA_072220
NCU06666T0	ACLA_094340
NCU03036T0	ACLA_006980
NCU02840T0	ACLA_035750
NCU08894T0	ACLA_001610
NCU02619T0	ACLA_020610
NCU06842T0	ACLA_070780
NCU02828T0	ACLA_005590
NCU04245T0	ACLA_093240
NCU09861T0	ACLA_082990
NCU09071T0	ACLA_097590
NCU02325T0	ACLA_063690
NCU00477T0	ACLA_086840
NCU00188T0	ACLA_048410
NCU00790T0	ACLA_063500
NCU06407T0	ACLA_028850
NCU00680T0	ACLA_096880
NCU07393T0	ACLA_057570
NCU09715T0	ACLA_086200
NCU06804T0	ACLA_074460
NCU09770T0	ACLA_058990
NCU03137T0	ACLA_020820
NCU02416T0	ACLA_037790
NCU02839T0	ACLA_035760
NCU04252T0	ACLA_041800
NCU05600T0	ACLA_053770
NCU10337T0	ACLA_052420
NCU02415T0	ACLA_039080
NCU02225T0	ACLA_022960
NCU01465T0	ACLA_080630
NCU07156T0	ACLA_068080
NCU09443T0	ACLA_048140
NCU09227T0	ACLA_089680
NCU01756T0	ACLA_014630
NCU02178T0	ACLA_034760
NCU07068T0	ACLA_059900
NCU09435T0	ACLA_038940
NCU01997T0	ACLA_035300
NCU03062T0	ACLA_025230
NCU02407T0	ACLA_092730
NCU04614T0	ACLA_068280
NCU04133T0	ACLA_028640
NCU04721T0	ACLA_028110
NCU02295T0	ACLA_034040
NCU06881T0	ACLA_085500
NCU02617T0	ACLA_020650
NCU04537T0	ACLA_097360
NCU00591T0	ACLA_011640
NCU02409T0	ACLA_086140
NCU09121T0	ACLA_073890
NCU01968T0	ACLA_035050
NCU01376T0	ACLA_041340
NCU11254T0	ACLA_033700
NCU09374T0	ACLA_065960
NCU02626T0	ACLA_005380
NCU03799T0	ACLA_002100
NCU03783T0	ACLA_047130
NCU10311T0	ACLA_027790
NCU04750T0	ACLA_026400
NCU03117T0	ACLA_090890
NCU00914T0	ACLA_020560
NCU06202T0	ACLA_028670
NCU09318T0	ACLA_031540
NCU04800T0	ACLA_030260
NCU00169T0	ACLA_020420
NCU06189T0	ACLA_009580
NCU07011T0	ACLA_060510
NCU11453T0	ACLA_031030
NCU08357T0	ACLA_090470
NCU06215T0	ACLA_095280
NCU02810T0	ACLA_046890
NCU08897T0	ACLA_012390
NCU09696T0	ACLA_001260
NCU09758T0	ACLA_045850
NCU00340T0	ACLA_009520
NCU04110T0	ACLA_038770
NCU08124T0	ACLA_016570
NCU09485T0	ACLA_020300
NCU06672T0	ACLA_068060
NCU09202T0	ACLA_055480
NCU11239T0	ACLA_097030
NCU00199T0	ACLA_022370
NCU04505T0	ACLA_050870
NCU00261T0	ACLA_006860
NCU03200T0	ACLA_028190
NCU07724T0	ACLA_016120
NCU09265T0	ACLA_051820
NCU08298T0	ACLA_070870
NCU02252T0	ACLA_037220
NCU09120T0	ACLA_052000
NCU04124T0	ACLA_021170
NCU04636T0	ACLA_041730
NCU06783T0	ACLA_084390
NCU08338T0	ACLA_023980
NCU08730T0	ACLA_085070
NCU04190T0	ACLA_012480
NCU04316T0	ACLA_026530
NCU11246T0	ACLA_068440
NCU00904T0	ACLA_064990
NCU03789T0	ACLA_054520
NCU08499T0	ACLA_049790
NCU08283T0	ACLA_084970
NCU01378T0	ACLA_058160
NCU03815T0	ACLA_095550
NCU10042T0	ACLA_088550
NCU10042T1	ACLA_088550
NCU00163T0	ACLA_075700
NCU11168T0	ACLA_007050
NCU07481T0	ACLA_036480
NCU09923T0	ACLA_062400
NCU07930T0	ACLA_025400
NCU08272T0	ACLA_055500
NCU01231T0	ACLA_081240
NCU11271T0	ACLA_010310
NCU09142T0	ACLA_057830
NCU08195T0	ACLA_073570
NCU03273T0	ACLA_006390
NCU02534T0	ACLA_073930
NCU02906T0	ACLA_065100
NCU08218T0	ACLA_079670
NCU01654T0	ACLA_000880
NCU01692T0	ACLA_000930
NCU04201T0	ACLA_011250
NCU08153T0	ACLA_083700
NCU06075T0	ACLA_081610
NCU06075T1	ACLA_081610
NCU07531T0	ACLA_002330
NCU06285T0	ACLA_038540
NCU02112T0	ACLA_098060
NCU02274T0	ACLA_037240
NCU00130T0	ACLA_020660
NCU07859T0	ACLA_005890
NCU04414T0	ACLA_028220
NCU10519T0	ACLA_024480
NCU09132T0	ACLA_072490
NCU01878T0	ACLA_055890
NCU08741T0	ACLA_003540
NCU10008T0	ACLA_098000
NCU01234T0	ACLA_002740
NCU06854T0	ACLA_031980
NCU04105T0	ACLA_096330
NCU09039T0	ACLA_062580
NCU08076T0	ACLA_074430
NCU00925T0	ACLA_047550
NCU01882T0	ACLA_012990
NCU03571T0	ACLA_040500
NCU11397T0	ACLA_023620
NCU06441T0	ACLA_003010
NCU02245T0	ACLA_088500
NCU03330T0	ACLA_084890
NCU09101T0	ACLA_035220
NCU09065T0	ACLA_097780
NCU04166T0	ACLA_009840
NCU03482T0	ACLA_049900
NCU05582T0	ACLA_053710
NCU00754T0	ACLA_002450
NCU03079T0	ACLA_026340
NCU04173T0	ACLA_095800
NCU04173T1	ACLA_095800
NCU01330T0	ACLA_019470
NCU06918T0	ACLA_007600
NCU05585T0	ACLA_078070
NCU10018T0	ACLA_050130
NCU02965T0	ACLA_024800
NCU00824T0	ACLA_091130
NCU03257T0	ACLA_068450
NCU06710T0	ACLA_096450
NCU00410T0	ACLA_008950
NCU04652T0	ACLA_005320
NCU00936T0	ACLA_047530
NCU07334T0	ACLA_022240
NCU09104T0	ACLA_024220
NCU06279T0	ACLA_069410
NCU06959T0	ACLA_068880
NCU08719T0	ACLA_087530
NCU01333T0	ACLA_027450
NCU01269T0	ACLA_036270
NCU09545T0	ACLA_001700
NCU09757T0	ACLA_018560
NCU06834T0	ACLA_050240
NCU11384T0	ACLA_047500
NCU11384T1	ACLA_047500
NCU01480T0	ACLA_038780
NCU04782T0	ACLA_050040
NCU05805T0	ACLA_079780
NCU11187T0	ACLA_096760
NCU09673T0	ACLA_012580
NCU11492T0	ACLA_039480
NCU06882T0	ACLA_085790
NCU02511T0	ACLA_003560
NCU04743T0	ACLA_038080
NCU03125T0	ACLA_064980
NCU07975T0	ACLA_009920
NCU09746T0	ACLA_074490
NCU08297T0	ACLA_007060
NCU08297T1	ACLA_007060
NCU00614T0	ACLA_011300
NCU02402T0	ACLA_033460
NCU03852T0	ACLA_085590
NCU03491T0	ACLA_019550
NCU07688T0	ACLA_022780
NCU03076T0	ACLA_083660
NCU00498T0	ACLA_019200
NCU05259T0	ACLA_007610
NCU05278T0	ACLA_030640
NCU03359T0	ACLA_050610
NCU06149T0	ACLA_033450
NCU00988T0	ACLA_088740
NCU05622T0	ACLA_090190
NCU00821T0	ACLA_064920	ACLA_077480
NCU01652T0	ACLA_000910
NCU04935T0	ACLA_006520
NCU02422T0	ACLA_085600
NCU01433T0	ACLA_010020
NCU01554T0	ACLA_045260
NCU07420T0	ACLA_036120
NCU03312T0	ACLA_079950
NCU07380T0	ACLA_072810
NCU10155T0	ACLA_068130
NCU08998T0	ACLA_010000
NCU08998T1	ACLA_010000
NCU01494T0	ACLA_007520
NCU06259T0	ACLA_073450
NCU06519T0	ACLA_071440
NCU11933T0	ACLA_014740
NCU09642T0	ACLA_041670
NCU00801T0	ACLA_018190
NCU08273T0	ACLA_055920
NCU02680T0	ACLA_031600
NCU06238T0	ACLA_069960
NCU07691T0	ACLA_060540
NCU09033T0	ACLA_006040
NCU03606T0	ACLA_068000
NCU01290T0	ACLA_008990
NCU01047T0	ACLA_012640
NCU00789T0	ACLA_032300
NCU02202T0	ACLA_032800
NCU02750T0	ACLA_029520
NCU04130T0	ACLA_052580
NCU07860T0	ACLA_059930
NCU11664T0	ACLA_079530
NCU00446T0	ACLA_023720
NCU01758T0	ACLA_026950
NCU05363T0	ACLA_053690
NCU02524T0	ACLA_088180
NCU04623T0	ACLA_088440
NCU07153T0	ACLA_033470
NCU01901T0	ACLA_097760
NCU05288T0	ACLA_070110
NCU04078T0	ACLA_090080
NCU07064T0	ACLA_068890
NCU10810T0	ACLA_048370
NCU06540T0	ACLA_013770
NCU02498T0	ACLA_082450
NCU04963T0	ACLA_072920
NCU08924T0	ACLA_084600
NCU03415T0	ACLA_085090	ACLA_066620
NCU07926T0	ACLA_092930
NCU00453T0	ACLA_009540
NCU07313T0	ACLA_007170
NCU03894T0	ACLA_089970
NCU06005T0	ACLA_082200
NCU02542T1	ACLA_068420
NCU02542T0	ACLA_068420
NCU00493T0	ACLA_019500
NCU02260T0	ACLA_039290
NCU08294T0	ACLA_015040
NCU08152T0	ACLA_084000
NCU02791T0	ACLA_006280
NCU05137T0	ACLA_035800
NCU03290T0	ACLA_058120
NCU05996T0	ACLA_049540
NCU00536T0	ACLA_011930
NCU00046T0	ACLA_029680
NCU06803T0	ACLA_086780
NCU07489T0	ACLA_090560
NCU06999T0	ACLA_010360
NCU00632T0	ACLA_072710
NCU11301T0	ACLA_028030
NCU03103T0	ACLA_090370
NCU06277T0	ACLA_075220
NCU10789T0	ACLA_020710
NCU06483T0	ACLA_070950
NCU06342T0	ACLA_075440
NCU03795T0	ACLA_002070
NCU07018T0	ACLA_054110
NCU03267T0	ACLA_093540
NCU02549T0	ACLA_021220
NCU02188T0	ACLA_032060
NCU02550T0	ACLA_047600
NCU11185T0	ACLA_028990
NCU09788T0	ACLA_037130
NCU06585T0	ACLA_070620
NCU03954T0	ACLA_022040
NCU03954T1	ACLA_022040
NCU03372T0	ACLA_045690
NCU01178T0	ACLA_095440
NCU11587T0	ACLA_048350
NCU00202T0	ACLA_073320
NCU00290T0	ACLA_073580
NCU07590T0	ACLA_087420
NCU02122T0	ACLA_011850
NCU03861T0	ACLA_034990
NCU02195T0	ACLA_067010
NCU06138T0	ACLA_031090
NCU09076T0	ACLA_097850
NCU00311T0	ACLA_029650
NCU02063T0	ACLA_083770
NCU08471T0	ACLA_053840
NCU02224T0	ACLA_034070
NCU03264T0	ACLA_042900
NCU03526T0	ACLA_084220
NCU02650T0	ACLA_034570
NCU02576T0	ACLA_057300
NCU06843T0	ACLA_070790
NCU07874T0	ACLA_023580
NCU02778T0	ACLA_088570
NCU06659T0	ACLA_021890
NCU07023T0	ACLA_022510
NCU04185T0	ACLA_095420
NCU08325T0	ACLA_054810
NCU07367T0	ACLA_088560
NCU01745T0	ACLA_027330
NCU06270T0	ACLA_023740
NCU06760T0	ACLA_070830
NCU10381T0	ACLA_021800
NCU07473T0	ACLA_059610
NCU05937T0	ACLA_081780
NCU00378T0	ACLA_047970
NCU03020T0	ACLA_068540
NCU04449T0	ACLA_074980
NCU04747T0	ACLA_024470
NCU01502T0	ACLA_071710
NCU05198T0	ACLA_045550
NCU09559T0	ACLA_039960
NCU09575T0	ACLA_043190
NCU08216T0	ACLA_079620
NCU03981T1	ACLA_090000
NCU03981T0	ACLA_090000
NCU04669T0	ACLA_080120
NCU10905T0	ACLA_038110
NCU01439T0	ACLA_008800
NCU06489T0	ACLA_010320
NCU09287T0	ACLA_039680
NCU03317T0	ACLA_035660
NCU07020T0	ACLA_010410
NCU11685T0	ACLA_052670
NCU01206T0	ACLA_088100
NCU03973T0	ACLA_081940
NCU03961T0	ACLA_089880
NCU04216T0	ACLA_096860
NCU06697T0	ACLA_093320
NCU09157T0	ACLA_013490
NCU07296T0	ACLA_050930
NCU06766T0	ACLA_055980
NCU05644T0	ACLA_083390
NCU06026T0	ACLA_024060	ACLA_018090
NCU08027T0	ACLA_014050
NCU06761T0	ACLA_049670
NCU07987T0	ACLA_054480
NCU02793T0	ACLA_079940
NCU03857T0	ACLA_036650
NCU02546T0	ACLA_048310
NCU02814T0	ACLA_005430
NCU01247T0	ACLA_075050
NCU06522T0	ACLA_059990
NCU03855T0	ACLA_092760
NCU08935T0	ACLA_046130
NCU08604T0	ACLA_089730
NCU03098T0	ACLA_082570	ACLA_044430
NCU01760T0	ACLA_000790
NCU07607T0	ACLA_007250
NCU06027T0	ACLA_024010
NCU07451T0	ACLA_026460
NCU06847T0	ACLA_003650
NCU00690T0	ACLA_098200
NCU06032T0	ACLA_081400
NCU07001T0	ACLA_010470
NCU06534T0	ACLA_021540
NCU05598T0	ACLA_054660
NCU09810T0	ACLA_024680
NCU12009T0	ACLA_044780
NCU06063T0	ACLA_018340
NCU04137T0	ACLA_051800
NCU07609T0	ACLA_022080
NCU08563T0	ACLA_073500
NCU01036T0	ACLA_052340	ACLA_076530
NCU05785T0	ACLA_052340	ACLA_076530
NCU00520T0	ACLA_072670
NCU00081T0	ACLA_092130
NCU11642T0	ACLA_024580
NCU00306T0	ACLA_021630	ACLA_009910	ACLA_070530
NCU01919T0	ACLA_098090
NCU03500T0	ACLA_050550
NCU04241T0	ACLA_068250
NCU04176T0	ACLA_095460
NCU01174T0	ACLA_002710
NCU02107T0	ACLA_066040
NCU07340T0	ACLA_085260
NCU11251T0	ACLA_057960
NCU04111T0	ACLA_051700
NCU09564T0	ACLA_061490
NCU03396T0	ACLA_041100
NCU05246T0	ACLA_072170
NCU09521T0	ACLA_084030
NCU02960T0	ACLA_058680
NCU02624T0	ACLA_005420
NCU03379T0	ACLA_040280
NCU08312T0	ACLA_013730
NCU08626T0	ACLA_032890
NCU09212T0	ACLA_091030
NCU11997T0	ACLA_098620
NCU04333T0	ACLA_027430
NCU05375T0	ACLA_027490
NCU11353T0	ACLA_012890
NCU09437T0	ACLA_033500
NCU06870T0	ACLA_085640
NCU09253T0	ACLA_068220
NCU12152T0	ACLA_079440
NCU00230T0	ACLA_018700
NCU03715T0	ACLA_016030
NCU00714T0	ACLA_065690
NCU07955T0	ACLA_088190
NCU09737T0	ACLA_075630
NCU00880T0	ACLA_012190
NCU01195T0	ACLA_045900
NCU07171T0	ACLA_022100
NCU03924T0	ACLA_051300
NCU10262T0	ACLA_005990
NCU04534T0	ACLA_086220
NCU08148T0	ACLA_086430
NCU02729T0	ACLA_031780
NCU03246T0	ACLA_040110
NCU06306T0	ACLA_022450
NCU03771T0	ACLA_048420
NCU06942T0	ACLA_037280
NCU02368T0	ACLA_086010
NCU02393T0	ACLA_086060
NCU02393T1	ACLA_086060
NCU04136T0	ACLA_031570
NCU03944T0	ACLA_068290
NCU01517T0	ACLA_094080
NCU09598T0	ACLA_027240
NCU04733T0	ACLA_090610
NCU05095T0	ACLA_090920
NCU06362T0	ACLA_087010
NCU07516T0	ACLA_080520
NCU08372T0	ACLA_072910
NCU08663T0	ACLA_075660
NCU02209T0	ACLA_022950
NCU02657T0	ACLA_024900
NCU05526T0	ACLA_049660
NCU03697T0	ACLA_049320
NCU05885T0	ACLA_042330
NCU07705T0	ACLA_079490
NCU05884T0	ACLA_098610
NCU03498T0	ACLA_001340
NCU06809T0	ACLA_071390
NCU07986T0	ACLA_072210
NCU08669T0	ACLA_074600
NCU07395T0	ACLA_094400
NCU02482T0	ACLA_096950
NCU02482T1	ACLA_096950
NCU02482T2	ACLA_096950
NCU03713T0	ACLA_023320
NCU06493T0	ACLA_022330
NCU00692T0	ACLA_092490
NCU08162T0	ACLA_035720
NCU02361T0	ACLA_092800
NCU03972T0	ACLA_081910
NCU02752T0	ACLA_051180
NCU07024T0	ACLA_022520
NCU08290T0	ACLA_012770
NCU06457T0	ACLA_068690
NCU02109T0	ACLA_065350
NCU01947T0	ACLA_034090
NCU02611T0	ACLA_029830
NCU08682T0	ACLA_038250
NCU05519T0	ACLA_078060
NCU07059T0	ACLA_083060
NCU10847T0	ACLA_051640
NCU02653T0	ACLA_056050
NCU03141T0	ACLA_048060	ACLA_042160
NCU05499T0	ACLA_090310
NCU01430T0	ACLA_088750
NCU04459T0	ACLA_069630
NCU10073T0	ACLA_042870
NCU06812T0	ACLA_074480
NCU03922T0	ACLA_038550
NCU01095T0	ACLA_072340
NCU01151T0	ACLA_082660
NCU02203T0	ACLA_032500
NCU02179T0	ACLA_034780
NCU06543T0	ACLA_020510
NCU09034T0	ACLA_006050
NCU02591T0	ACLA_089610
NCU04015T0	ACLA_089930
NCU08643T0	ACLA_066940
NCU04646T0	ACLA_031200
NCU09048T0	ACLA_093160
NCU09079T0	ACLA_097860
NCU01348T0	ACLA_016160
NCU04772T0	ACLA_038350
NCU06419T0	ACLA_028730
NCU02556T0	ACLA_083810
NCU07418T0	ACLA_052020
NCU06344T0	ACLA_069590
NCU06205T0	ACLA_095390
NCU10383T1	ACLA_049610
NCU10383T0	ACLA_049610
NCU00673T0	ACLA_011360
NCU02291T0	ACLA_034000
NCU04108T0	ACLA_033080
NCU06436T0	ACLA_069880
NCU05420T0	ACLA_027610
NCU06217T0	ACLA_045570
NCU07732T0	ACLA_010090
NCU07732T1	ACLA_010090
NCU11544T1	ACLA_092270
NCU11544T0	ACLA_092270
NCU02464T0	ACLA_011990
NCU04656T0	ACLA_052090
NCU08977T0	ACLA_018400
NCU05168T0	ACLA_000890	ACLA_062850
NCU00593T0	ACLA_034660
NCU02406T0	ACLA_092840
NCU11791T0	ACLA_051470
NCU00077T0	ACLA_092170
NCU02020T0	ACLA_098290
NCU03258T0	ACLA_090720
NCU05708T0	ACLA_085150
NCU09429T0	ACLA_048610
NCU00037T0	ACLA_080220
NCU04259T0	ACLA_045990
NCU06194T0	ACLA_095670
NCU01181T0	ACLA_009830
NCU02354T0	ACLA_033570
NCU03380T0	ACLA_040990
NCU00337T0	ACLA_076020
NCU03748T0	ACLA_050430
NCU07015T0	ACLA_054140
NCU00782T0	ACLA_032710
NCU02420T0	ACLA_085810
NCU03914T0	ACLA_083150
NCU03597T0	ACLA_016000
NCU03737T0	ACLA_023300
NCU02457T0	ACLA_066290
NCU11302T0	ACLA_027880
NCU08598T0	ACLA_089690
NCU00677T0	ACLA_010670
NCU01953T0	ACLA_012800
NCU00122T0	ACLA_036260
NCU03229T0	ACLA_025660
NCU03425T0	ACLA_036950
NCU03608T0	ACLA_041940
NCU04796T0	ACLA_050080
NCU09223T0	ACLA_068160
NCU02408T0	ACLA_092690
NCU04024T0	ACLA_090120
NCU07112T0	ACLA_067380
NCU06652T0	ACLA_094350
NCU09732T0	ACLA_087310
NCU02044T0	ACLA_025700
NCU00919T0	ACLA_019270
NCU03039T0	ACLA_007010
NCU04504T0	ACLA_028280
NCU06520T0	ACLA_014100
NCU06595T0	ACLA_054290
NCU03187T0	ACLA_097820
NCU04485T0	ACLA_089280
NCU10762T0	ACLA_070210
NCU08600T0	ACLA_089570
NCU11284T0	ACLA_083170
NCU07070T0	ACLA_073630
NCU08024T0	ACLA_074880
NCU01728T1	ACLA_027360
NCU01728T0	ACLA_027360
NCU03637T0	ACLA_046900
NCU08062T0	ACLA_013210
NCU06430T0	ACLA_029060
NCU03788T0	ACLA_054510
NCU03493T0	ACLA_074800
NCU00796T0	ACLA_076250
NCU11748T0	ACLA_012670
NCU00395T0	ACLA_065070
NCU07298T0	ACLA_028310
NCU08003T0	ACLA_007200
NCU07076T0	ACLA_030300
NCU01525T0	ACLA_003280
NCU00428T0	ACLA_016360
NCU01438T0	ACLA_008840
NCU07362T0	ACLA_027380
NCU00389T0	ACLA_029100
NCU00213T0	ACLA_080460
NCU00631T0	ACLA_086540
NCU11705T0	ACLA_041650
NCU07584T0	ACLA_041600
NCU08378T0	ACLA_051880
NCU09027T0	ACLA_054150
NCU04358T0	ACLA_043010
NCU08301T0	ACLA_015030
NCU06041T0	ACLA_043200
NCU09885T0	ACLA_008220
NCU09533T0	ACLA_039790
NCU03823T0	ACLA_096110
NCU05861T0	ACLA_089440
NCU09580T0	ACLA_025170
NCU04566T0	ACLA_093210
NCU07820T0	ACLA_063550
NCU09209T0	ACLA_076740
NCU01183T0	ACLA_010080
NCU01596T0	ACLA_028360
NCU00194T0	ACLA_048510
NCU05850T0	ACLA_065450
NCU04041T0	ACLA_083500
NCU08706T0	ACLA_050270
NCU07125T0	ACLA_090170
NCU06449T0	ACLA_002960
NCU07004T0	ACLA_014960
NCU07914T0	ACLA_025200
NCU09380T0	ACLA_025090
NCU03965T0	ACLA_082740
NCU05853T0	ACLA_087620
NCU11213T0	ACLA_050590
NCU00272T0	ACLA_015720
NCU01266T0	ACLA_022180
NCU03622T0	ACLA_010910
NCU04568T0	ACLA_018840
NCU04454T0	ACLA_021590
NCU07887T0	ACLA_015360
NCU09347T0	ACLA_007490
NCU03813T0	ACLA_095620
NCU09547T0	ACLA_046830
NCU09230T0	ACLA_057690
NCU06630T0	ACLA_084560
NCU08503T0	ACLA_071340
NCU01961T0	ACLA_034130
NCU05642T0	ACLA_010930
NCU09654T0	ACLA_062780
NCU09678T0	ACLA_084990
NCU04814T0	ACLA_090140
NCU02147T0	ACLA_012550
NCU03124T0	ACLA_058210
NCU00043T0	ACLA_029690
NCU07504T0	ACLA_068150
NCU00182T0	ACLA_015450
NCU01443T0	ACLA_008790
NCU01022T0	ACLA_026160
NCU03426T0	ACLA_014750
NCU02741T0	ACLA_025130
NCU02966T0	ACLA_024810
NCU06685T0	ACLA_001990
NCU03633T0	ACLA_047150
NCU05859T0	ACLA_039990
NCU00650T0	ACLA_090570
NCU02425T0	ACLA_085530
NCU08762T0	ACLA_028880
NCU02148T0	ACLA_011590
NCU04672T0	ACLA_016150
NCU04329T0	ACLA_022560
NCU07996T0	ACLA_085060
NCU02397T0	ACLA_038990
NCU09536T0	ACLA_022210
NCU11342T0	ACLA_062590
NCU07720T0	ACLA_084800
NCU00755T0	ACLA_084800
NCU03066T0	ACLA_024970
NCU06452T0	ACLA_003060
NCU04481T0	ACLA_054260
NCU10776T0	ACLA_034020
NCU00377T0	ACLA_028530
NCU00035T0	ACLA_080210
NCU04298T0	ACLA_045740
NCU09254T0	ACLA_081040
NCU06190T0	ACLA_009930
NCU04144T0	ACLA_028560
NCU07458T0	ACLA_028270
NCU02961T0	ACLA_072530
NCU02592T0	ACLA_097480
NCU00023T0	ACLA_038750
NCU03009T0	ACLA_054750
NCU04581T0	ACLA_073310
NCU06240T0	ACLA_071080
NCU10945T0	ACLA_098230
NCU01963T0	ACLA_034150
NCU02565T0	ACLA_058650
NCU04754T0	ACLA_045480
NCU04005T0	ACLA_088650
NCU08708T0	ACLA_049860
NCU03347T0	ACLA_050280
NCU06656T0	ACLA_021920
NCU08889T0	ACLA_001470
NCU07381T0	ACLA_074200
NCU07487T0	ACLA_010450	ACLA_087610
NCU00538T0	ACLA_012720
NCU03515T0	ACLA_026630
NCU01252T0	ACLA_015250
NCU01132T0	ACLA_052070
NCU07530T0	ACLA_050110
NCU02310T0	ACLA_038720
NCU06618T0	ACLA_007620
NCU03395T0	ACLA_041090
NCU04924T0	ACLA_050770
NCU05589T0	ACLA_057530
NCU07779T0	ACLA_051730
NCU06352T0	ACLA_083950	ACLA_016890
NCU00209T0	ACLA_080390
NCU01086T0	ACLA_074210
NCU06482T0	ACLA_027590
NCU07697T0	ACLA_022670
NCU01013T0	ACLA_026820
NCU01724T0	ACLA_027420
NCU01324T0	ACLA_036200
NCU05452T0	ACLA_000670
NCU04600T0	ACLA_026190
NCU04247T0	ACLA_052380
NCU06039T0	ACLA_047890
NCU01767T0	ACLA_027710
NCU11956T0	ACLA_031910
NCU00665T0	ACLA_060630
NCU07021T0	ACLA_010400
NCU05273T0	ACLA_030550
NCU08895T0	ACLA_040720
NCU03186T0	ACLA_097810
NCU06010T0	ACLA_090520
NCU01449T0	ACLA_059840	ACLA_094530
NCU01449T1	ACLA_059840	ACLA_094530
NCU00605T0	ACLA_011920
NCU01936T0	ACLA_011540
NCU06679T0	ACLA_002020
NCU09595T0	ACLA_081370
NCU03779T0	ACLA_015730
NCU03217T0	ACLA_036190
NCU00775T0	ACLA_088150
NCU06924T0	ACLA_081480
NCU00794T0	ACLA_032520
NCU06095T0	ACLA_039090
NCU09321T0	ACLA_036460
NCU08850T0	ACLA_084620
NCU06541T0	ACLA_013780
NCU06187T0	ACLA_070850
NCU08356T0	ACLA_065870
NCU07438T0	ACLA_097920
NCU04088T0	ACLA_050410
NCU04395T0	ACLA_060250
NCU02826T0	ACLA_005580
NCU00602T0	ACLA_034560
NCU05810T0	ACLA_052150
NCU02421T0	ACLA_085730
NCU01377T0	ACLA_002570
NCU02126T0	ACLA_011620
NCU01411T0	ACLA_052540
NCU02074T0	ACLA_058560
NCU02296T0	ACLA_092570
NCU09817T0	ACLA_032330
NCU01235T0	ACLA_002730
NCU00717T0	ACLA_041420
NCU03204T0	ACLA_050990
NCU03512T0	ACLA_055410
NCU07981T0	ACLA_058330
NCU00440T0	ACLA_015240
NCU01777T0	ACLA_030010
NCU05000T0	ACLA_021860
NCU02100T0	ACLA_057360
NCU07739T0	ACLA_009410
NCU04306T0	ACLA_046220
NCU06067T0	ACLA_050540
NCU08607T0	ACLA_029530
NCU11739T0	ACLA_013690
NCU08291T0	ACLA_012760
NCU07058T0	ACLA_030280
NCU01285T0	ACLA_091020
NCU07062T0	ACLA_083160
NCU04335T0	ACLA_014880
NCU02456T0	ACLA_044000
NCU07414T0	ACLA_029610
NCU04841T0	ACLA_089980
NCU07819T0	ACLA_063570
NCU07332T0	ACLA_087390
NCU02438T0	ACLA_033390
NCU03436T0	ACLA_085140
NCU10546T0	ACLA_022360
NCU06336T0	ACLA_060600
NCU00232T0	ACLA_019120
NCU04096T0	ACLA_003020
NCU02430T0	ACLA_033490
NCU03523T0	ACLA_027660
NCU06179T0	ACLA_009230
NCU07814T0	ACLA_010030
NCU04761T0	ACLA_039700
NCU04642T0	ACLA_086440
NCU06631T0	ACLA_085030
NCU04167T0	ACLA_033130
NCU09906T0	ACLA_033130
NCU00422T0	ACLA_075730
NCU00422T1	ACLA_075730
NCU02785T0	ACLA_048080
NCU04310T0	ACLA_045910
NCU06418T0	ACLA_038790
NCU11861T0	ACLA_009880
NCU09322T0	ACLA_059040
NCU09680T0	ACLA_062560
NCU00897T0	ACLA_030180
NCU00553T0	ACLA_034240
NCU01809T0	ACLA_026260
NCU08880T0	ACLA_024750
NCU04670T0	ACLA_079810
NCU05715T0	ACLA_076120
NCU08319T0	ACLA_070140
NCU01141T0	ACLA_009860
NCU04192T0	ACLA_001190
NCU02771T0	ACLA_029590
NCU05143T0	ACLA_015550
NCU10282T0	ACLA_006290
NCU09093T0	ACLA_035140
NCU04457T0	ACLA_079820
NCU06769T0	ACLA_071120
NCU09771T0	ACLA_057440
NCU07221T0	ACLA_083970
NCU07960T0	ACLA_088460
NCU11693T0	ACLA_065360
NCU00181T0	ACLA_016340
NCU00916T0	ACLA_055230
NCU04207T0	ACLA_072480
NCU06054T0	ACLA_066340
NCU07941T0	ACLA_068740
NCU09864T0	ACLA_083580
NCU03295T0	ACLA_069190
NCU05995T0	ACLA_049550
NCU02781T0	ACLA_088280
NCU06593T0	ACLA_054270
NCU06052T0	ACLA_066330
NCU07442T0	ACLA_096840
NCU00155T0	ACLA_039870
NCU02232T0	ACLA_036970
NCU09270T0	ACLA_026550
NCU03545T0	ACLA_084140
NCU09643T0	ACLA_027550
NCU04783T0	ACLA_085820
NCU06921T0	ACLA_081440
NCU01388T0	ACLA_002420
NCU00575T0	ACLA_098220
NCU07564T0	ACLA_068610
NCU05897T0	ACLA_088510
NCU10467T0	ACLA_095520
NCU00675T0	ACLA_041320
NCU02256T0	ACLA_037720
NCU06112T0	ACLA_039040
NCU05775T0	ACLA_094660
NCU00445T0	ACLA_016290
NCU03188T0	ACLA_020400
NCU00894T0	ACLA_047390
NCU06779T0	ACLA_027680
NCU01412T0	ACLA_079390
NCU00829T0	ACLA_087110
NCU08995T0	ACLA_031080
NCU03325T0	ACLA_026360
NCU06563T0	ACLA_014450
NCU06360T0	ACLA_021330
NCU00984T0	ACLA_071550
NCU05889T0	ACLA_039260
NCU10468T0	ACLA_012400
NCU05129T0	ACLA_085830
NCU10926T0	ACLA_076130
NCU01240T0	ACLA_010900
NCU06568T0	ACLA_014430
NCU05752T0	ACLA_041740
NCU06914T0	ACLA_051910
NCU08997T0	ACLA_091730
NCU00434T0	ACLA_016330
NCU02151T0	ACLA_034870
NCU04272T0	ACLA_033790
NCU07659T0	ACLA_007420
NCU02235T0	ACLA_085610
NCU08939T0	ACLA_046150
NCU09123T0	ACLA_073950
NCU00589T0	ACLA_019400
NCU01613T0	ACLA_014680
NCU02356T0	ACLA_033760
NCU05117T0	ACLA_065640
NCU08364T0	ACLA_086740
NCU03678T0	ACLA_020460
NCU02411T0	ACLA_037290
NCU00649T0	ACLA_065670
NCU06943T0	ACLA_037370
NCU07392T0	ACLA_048970	ACLA_088790
NCU01083T0	ACLA_001510
NCU01512T0	ACLA_071850
NCU07558T0	ACLA_070990
NCU08511T0	ACLA_084270
NCU00711T0	ACLA_036500
NCU09183T0	ACLA_049070
NCU03759T0	ACLA_047190
NCU08983T0	ACLA_019990
NCU10314T0	ACLA_068500
NCU03492T0	ACLA_019540
NCU01481T0	ACLA_046280
NCU04415T0	ACLA_038380
NCU06341T0	ACLA_057510
NCU05516T0	ACLA_081340
NCU03756T0	ACLA_002180
NCU03695T0	ACLA_019610
NCU11452T0	ACLA_013230
NCU02400T0	ACLA_027860
NCU04289T0	ACLA_045220
NCU01964T0	ACLA_092340
NCU04478T0	ACLA_072300
NCU01216T0	ACLA_028630
NCU04442T0	ACLA_013760
NCU05213T0	ACLA_075590
NCU01184T0	ACLA_010070
NCU11294T0	ACLA_021780
NCU05410T0	ACLA_071370
NCU09407T0	ACLA_047810
NCU09551T0	ACLA_083290
NCU06332T0	ACLA_030690
NCU04633T0	ACLA_058260
NCU03651T0	ACLA_080110
NCU11409T0	ACLA_033610
NCU06648T0	ACLA_091170
NCU03176T0	ACLA_019410
NCU02502T0	ACLA_048560
NCU02743T0	ACLA_051070
NCU07067T0	ACLA_020870
NCU04460T0	ACLA_070490
NCU00565T0	ACLA_034510
NCU03495T0	ACLA_019570
NCU11288T0	ACLA_079510
NCU01695T0	ACLA_000920
NCU02571T0	ACLA_057330
NCU03006T0	ACLA_054780
NCU02094T0	ACLA_091060
NCU06722T0	ACLA_093260
NCU00195T0	ACLA_009600	ACLA_099150
NCU02996T0	ACLA_024160
NCU02954T0	ACLA_081560
NCU00803T1	ACLA_057840
NCU00803T0	ACLA_057840
NCU07807T0	ACLA_039570
NCU07807T1	ACLA_039570
NCU02746T0	ACLA_024840
NCU09646T0	ACLA_022810
NCU06923T0	ACLA_081470
NCU09116T0	ACLA_073980
NCU01057T0	ACLA_089400
NCU01057T1	ACLA_089400
NCU00643T0	ACLA_019290
NCU06230T0	ACLA_009800
NCU06296T0	ACLA_098640
NCU09237T0	ACLA_089710
NCU11173T0	ACLA_080810
NCU09345T0	ACLA_002690
NCU09345T1	ACLA_002690
NCU09345T2	ACLA_002690
NCU01595T0	ACLA_028350
NCU06232T0	ACLA_019590
NCU08852T0	ACLA_010570
NCU01754T0	ACLA_066630	ACLA_009560
NCU02585T0	ACLA_047700
NCU04780T0	ACLA_029960
NCU03004T0	ACLA_060620
NCU03055T0	ACLA_072570
NCU05294T0	ACLA_070410
NCU07893T0	ACLA_045430
NCU01753T0	ACLA_006420
NCU02532T0	ACLA_073910
NCU02644T0	ACLA_011760
NCU02644T1	ACLA_011760
NCU03548T0	ACLA_018870
NCU03197T0	ACLA_037930
NCU04767T0	ACLA_081070
NCU05926T0	ACLA_079480
NCU07544T0	ACLA_096090
NCU03768T1	ACLA_002220
NCU03768T0	ACLA_002220
NCU03768T2	ACLA_002220
NCU07755T0	ACLA_009490	ACLA_013660
NCU07849T0	ACLA_069750
NCU07849T1	ACLA_069750
NCU01528T0	ACLA_003290
NCU06409T0	ACLA_029250
NCU02373T0	ACLA_086040
NCU04817T0	ACLA_081820
NCU05206T0	ACLA_022530
NCU00725T0	ACLA_090850
NCU00065T0	ACLA_019050
NCU01646T0	ACLA_026920
NCU00962T0	ACLA_034190
NCU03578T0	ACLA_028390
NCU01564T0	ACLA_074730
NCU05196T0	ACLA_070700
NCU05028T0	ACLA_086080
NCU05224T0	ACLA_089270
NCU07909T0	ACLA_026390
NCU05169T0	ACLA_099100
NCU06250T0	ACLA_091950
NCU01633T0	ACLA_070520	ACLA_004130	ACLA_066590
NCU06717T0	ACLA_039240
NCU09469T0	ACLA_031870
NCU09220T0	ACLA_089650
NCU00317T0	ACLA_031160
NCU02690T0	ACLA_031590
NCU01271T0	ACLA_047370
NCU02497T0	ACLA_082490
NCU11399T0	ACLA_009320
NCU04428T0	ACLA_021840
NCU03115T0	ACLA_090810
NCU05218T0	ACLA_089170
NCU06246T0	ACLA_080320
NCU09258T0	ACLA_059110
NCU12076T0	ACLA_047430
NCU06724T0	ACLA_052100
NCU04856T0	ACLA_052100
NCU04856T1	ACLA_052100
NCU02015T0	ACLA_034420
NCU03154T0	ACLA_035130
NCU08427T0	ACLA_003460
NCU07035T0	ACLA_023000
NCU09640T0	ACLA_022840
NCU10272T0	ACLA_071380
NCU09064T0	ACLA_098170
NCU02795T0	ACLA_090710
NCU10853T0	ACLA_038420
NCU08418T0	ACLA_055020
NCU11179T0	ACLA_039770
NCU07880T0	ACLA_068780
NCU08825T0	ACLA_074930
NCU03846T0	ACLA_075280
NCU03846T1	ACLA_075280
NCU01227T0	ACLA_009460
NCU02742T0	ACLA_025140
NCU06271T0	ACLA_015110
NCU04637T0	ACLA_041720
NCU07165T0	ACLA_022150
NCU04540T0	ACLA_050510
NCU02023T0	ACLA_098070
NCU05458T0	ACLA_071760
NCU07701T0	ACLA_074020
NCU09980T0	ACLA_023110
NCU08346T0	ACLA_086410
NCU00722T0	ACLA_072110	ACLA_003770
NCU04295T0	ACLA_045730
NCU09477T0	ACLA_029260
NCU02351T0	ACLA_033600
NCU07419T0	ACLA_036130
NCU03243T0	ACLA_082300
NCU09098T0	ACLA_027290
NCU07071T0	ACLA_051380
NCU04809T0	ACLA_081900
NCU09241T0	ACLA_089510
NCU01821T0	ACLA_026030
NCU00468T0	ACLA_069470
NCU00106T0	ACLA_079580
NCU02115T0	ACLA_081450
NCU02378T0	ACLA_085980
NCU08771T0	ACLA_085320
NCU09992T0	ACLA_094560
NCU00587T0	ACLA_019390
NCU01547T0	ACLA_027070
NCU09456T0	ACLA_037120
NCU11408T0	ACLA_039310
NCU08746T0	ACLA_099410
NCU00170T0	ACLA_028700
NCU01637T0	ACLA_021570
NCU06371T0	ACLA_013720
NCU07465T0	ACLA_036410
NCU04326T0	ACLA_079700
NCU00608T0	ACLA_012060
NCU09211T0	ACLA_011460
NCU07459T0	ACLA_028250
NCU02414T0	ACLA_085780
NCU06345T0	ACLA_070030
NCU02639T0	ACLA_090230
NCU02639T1	ACLA_090230
NCU02273T0	ACLA_039300
NCU00421T0	ACLA_075770
NCU04328T0	ACLA_041370
NCU11489T0	ACLA_051160
NCU06380T0	ACLA_093450
NCU10652T0	ACLA_073520
NCU00161T0	ACLA_006210
NCU03218T0	ACLA_051940
NCU08011T0	ACLA_018670
NCU09789T0	ACLA_019890
NCU04419T0	ACLA_098850
NCU05548T0	ACLA_005760
NCU04429T0	ACLA_021320
NCU04737T0	ACLA_051130
NCU09434T0	ACLA_038930
NCU10059T0	ACLA_039730
NCU09931T0	ACLA_068930
NCU08315T0	ACLA_092910
NCU01435T0	ACLA_008810
NCU04539T0	ACLA_046360
NCU06846T0	ACLA_045380
NCU02877T0	ACLA_091070
NCU07865T0	ACLA_054040
NCU08370T0	ACLA_049590
NCU08909T0	ACLA_085660	ACLA_089330	ACLA_071660
NCU07580T0	ACLA_001050
NCU09208T0	ACLA_011470
NCU04730T0	ACLA_058710
NCU10016T0	ACLA_044660
NCU10987T0	ACLA_065890
NCU02104T0	ACLA_020730
NCU06619T0	ACLA_060100
NCU00554T0	ACLA_034790
NCU04277T0	ACLA_009080
NCU03504T0	ACLA_017030
NCU03339T0	ACLA_019380
NCU02716T0	ACLA_025350
NCU04899T0	ACLA_007430
NCU05418T0	ACLA_003580
NCU05340T0	ACLA_061880
NCU02009T0	ACLA_021070
NCU01786T0	ACLA_041080
NCU00599T0	ACLA_092520
NCU05782T0	ACLA_068010
NCU09025T0	ACLA_039340
NCU04321T0	ACLA_092940
NCU06860T0	ACLA_028150
NCU05888T0	ACLA_042320
NCU07619T0	ACLA_035090
NCU00056T0	ACLA_068580
NCU02343T0	ACLA_074120
NCU07528T0	ACLA_080300
NCU03998T0	ACLA_052460
NCU03238T0	ACLA_088960
NCU07399T0	ACLA_058070
NCU03757T0	ACLA_002130
NCU07668T0	ACLA_019860
NCU11395T0	ACLA_001210
NCU05260T0	ACLA_070680
NCU02305T0	ACLA_034080
NCU05633T0	ACLA_025720
NCU11277T0	ACLA_045870
NCU07495T0	ACLA_081680
NCU02283T0	ACLA_037320
NCU01242T0	ACLA_075110
NCU05364T0	ACLA_053640
NCU06594T0	ACLA_054280
NCU08579T0	ACLA_039580
NCU11102T0	ACLA_080130
NCU12124T0	ACLA_089780
NCU01162T0	ACLA_094480
NCU07253T0	ACLA_094480
NCU00772T0	ACLA_006030
NCU02670T0	ACLA_048430
NCU00345T0	ACLA_080830
NCU09883T0	ACLA_067510
NCU02586T0	ACLA_090410
NCU06033T0	ACLA_088980
NCU08033T0	ACLA_084310
NCU09805T0	ACLA_049350	ACLA_052920	ACLA_094070
NCU00978T0	ACLA_036060
NCU02070T0	ACLA_031060
NCU00108T0	ACLA_079560
NCU09658T0	ACLA_007340
NCU01160T0	ACLA_094520
NCU03836T0	ACLA_096140
NCU04840T0	ACLA_089890
NCU06988T0	ACLA_074700
NCU09388T0	ACLA_051390
NCU01455T0	ACLA_049400
NCU04435T0	ACLA_055310
NCU11381T0	ACLA_046440
NCU07985T0	ACLA_072200
NCU00450T0	ACLA_009530
NCU04983T0	ACLA_020750
NCU06699T0	ACLA_020980
NCU09804T0	ACLA_058700
NCU03876T0	ACLA_036630
NCU08012T0	ACLA_070860
NCU09648T0	ACLA_056080
NCU09778T0	ACLA_082650
NCU03764T0	ACLA_046950
NCU09540T0	ACLA_002270
NCU05586T0	ACLA_073830
NCU10715T0	ACLA_033530
NCU05226T0	ACLA_085020
NCU08388T0	ACLA_030150
NCU08388T1	ACLA_030150
NCU00924T0	ACLA_047560
NCU06694T0	ACLA_002400
NCU02654T0	ACLA_056060
NCU04507T0	ACLA_050860
NCU09982T0	ACLA_012020
NCU02404T1	ACLA_085550
NCU02404T0	ACLA_085550
NCU00472T0	ACLA_049230
NCU05558T0	ACLA_005780
NCU02367T0	ACLA_037030
NCU05390T0	ACLA_020050
NCU01414T0	ACLA_079840
NCU11967T0	ACLA_000740
NCU03888T0	ACLA_082790
NCU04612T0	ACLA_033870
NCU04612T1	ACLA_033870
NCU04013T0	ACLA_052470
NCU04013T1	ACLA_052470
NCU06177T0	ACLA_009260
NCU06727T0	ACLA_021940
NCU04797T0	ACLA_050400
NCU11795T0	ACLA_020040
NCU06718T0	ACLA_068090
NCU06168T0	ACLA_088900
NCU11420T0	ACLA_085580
NCU09843T0	ACLA_093100
NCU01689T0	ACLA_000940
NCU01900T0	ACLA_058100
NCU06347T0	ACLA_022460
NCU06057T0	ACLA_066260
NCU02424T0	ACLA_033420
NCU03621T0	ACLA_079730
NCU09106T0	ACLA_036380
NCU08005T0	ACLA_071500
NCU11511T0	ACLA_057780
NCU04337T0	ACLA_014860
NCU02687T0	ACLA_036280
NCU03194T0	ACLA_051590
NCU03260T0	ACLA_065970
NCU07457T0	ACLA_040600
NCU07707T0	ACLA_089290
NCU01913T0	ACLA_034390
NCU03880T0	ACLA_026180
NCU04331T0	ACLA_022570
NCU06091T0	ACLA_027940
NCU04554T0	ACLA_044360
NCU03890T0	ACLA_082920
NCU04071T0	ACLA_085230
NCU11222T0	ACLA_049620
NCU01782T0	ACLA_029980
NCU04118T0	ACLA_008890
NCU02056T0	ACLA_030990
NCU05180T0	ACLA_040670
NCU05513T0	ACLA_053600
NCU05593T0	ACLA_053730
NCU08275T0	ACLA_062170
NCU01990T0	ACLA_035030
NCU03685T0	ACLA_020250
NCU00298T0	ACLA_082140
NCU10927T0	ACLA_030650
NCU08927T0	ACLA_046230
NCU05971T0	ACLA_083200
NCU01993T0	ACLA_034610
NCU01830T0	ACLA_090330
NCU11580T0	ACLA_020940
NCU06532T0	ACLA_069980
NCU03979T0	ACLA_096930
NCU06758T0	ACLA_071210
NCU11537T0	ACLA_065300
NCU00951T0	ACLA_036360
NCU03207T0	ACLA_035640
NCU00008T0	ACLA_084070
NCU04923T0	ACLA_050780
NCU03971T0	ACLA_081840
NCU03050T0	ACLA_031720
NCU02267T0	ACLA_039020
NCU00501T0	ACLA_058850
NCU01066T0	ACLA_062240
NCU00366T0	ACLA_080820
NCU08959T0	ACLA_027750
NCU08277T0	ACLA_041660
NCU09775T0	ACLA_066470
NCU07711T0	ACLA_089340
NCU09930T0	ACLA_068920
NCU07408T0	ACLA_029570
NCU07408T1	ACLA_029570
NCU04803T0	ACLA_010940
NCU02333T0	ACLA_039330
NCU05537T0	ACLA_090300
NCU05453T0	ACLA_000770
NCU02531T0	ACLA_073900
NCU05886T0	ACLA_042280
NCU00848T0	ACLA_015580
NCU03643T0	ACLA_057460
NCU00196T0	ACLA_094370
NCU08869T0	ACLA_073360
NCU02238T0	ACLA_054690
NCU02302T0	ACLA_065790
NCU02555T0	ACLA_068200
NCU09798T0	ACLA_078430
NCU03129T0	ACLA_019350
NCU04288T0	ACLA_026450
NCU05302T0	ACLA_019850
NCU06764T0	ACLA_007560
NCU06669T0	ACLA_014000
NCU06780T0	ACLA_014620
NCU06089T0	ACLA_037000
NCU09162T0	ACLA_015340
NCU07169T0	ACLA_041390
NCU11410T0	ACLA_033550
NCU09621T0	ACLA_083940
NCU09745T0	ACLA_084360
NCU06132T0	ACLA_060980	ACLA_060320
NCU01175T0	ACLA_002700
NCU01895T0	ACLA_012140
NCU01279T0	ACLA_026500
NCU02358T0	ACLA_027900
NCU05606T0	ACLA_005810
NCU01826T0	ACLA_040550
NCU06042T0	ACLA_006750
NCU09486T0	ACLA_020060
NCU07172T0	ACLA_041380
NCU05797T0	ACLA_065250
NCU04697T0	ACLA_087720
NCU09738T0	ACLA_066400
NCU11414T0	ACLA_099270
NCU03777T0	ACLA_015920
NCU03913T0	ACLA_062990
NCU03938T0	ACLA_068510
NCU04713T0	ACLA_090340
NCU11457T0	ACLA_078090
NCU08042T0	ACLA_066250	ACLA_085330
NCU01722T0	ACLA_022970
NCU03741T0	ACLA_015790
NCU04092T0	ACLA_020480
NCU09974T0	ACLA_002280
[truncated: 3,858 more rows]
[truncated: 9 more columns]
