# Supplementary material for: Evolutionary Conservation and Diversification of Puf RNA Binding Proteins and Their mRNA Targets
Source: PLoS Biol. 2015 Nov 20;13(11):e1002307. doi: 10.1371/journal.pbio.1002307 (PMC4654594; doi:10.1371/journal.pbio.1002307)
Supplement: S4 Dataset — (ZIP) [file pbio.1002307.s004.zip › N.crassa.fa_A.flavus.fa.txt]

NCU06976T0	AFL2T_08304
NCU01379T0	AFL2T_09788
NCU07832T0	AFL2T_06650
NCU05837T0	AFL2T_01971
NCU08535T0	AFL2T_05548
NCU01744T0	AFL2T_03851
NCU02685T0	AFL2T_00687
NCU06468T0	AFL2T_06840
NCU07307T0	AFL2T_07963
NCU04548T0	AFL2T_01216
NCU07308T0	AFL2T_07964
NCU06871T0	AFL2T_10481
NCU08287T0	AFL2T_04324
NCU00551T0	AFL2T_10889
NCU05608T0	AFL2T_05362
NCU00459T0	AFL2T_09658
NCU08267T0	AFL2T_09678
NCU02510T0	AFL2T_04614
NCU02478T0	AFL2T_06761	AFL2T_01593	AFL2T_11365
NCU08132T0	AFL2T_06761	AFL2T_01593	AFL2T_11365
NCU04352T0	AFL2T_06936
NCU05803T0	AFL2T_05610
NCU11669T0	AFL2T_10032
NCU08501T0	AFL2T_01904
NCU09740T0	AFL2T_04357
NCU07556T0	AFL2T_10327
NCU02103T0	AFL2T_02501
NCU05620T0	AFL2T_01944
NCU09830T0	AFL2T_10593
NCU00239T0	AFL2T_01154
NCU07702T0	AFL2T_06988
NCU00671T0	AFL2T_10812
NCU04865T0	AFL2T_06390
NCU05238T0	AFL2T_03191
NCU03042T0	AFL2T_07044
NCU09012T0	AFL2T_06295
NCU02505T0	AFL2T_04612
NCU00743T0	AFL2T_00860
NCU08993T0	AFL2T_05779
NCU04350T0	AFL2T_06937
NCU01632T0	AFL2T_03401
NCU09357T0	AFL2T_03908
NCU02762T0	AFL2T_07657
NCU03350T0	AFL2T_01938
NCU03234T0	AFL2T_09143
NCU05591T0	AFL2T_05157	AFL2T_07785
NCU01431T0	AFL2T_05699
NCU10066T0	AFL2T_01270
NCU06733T0	AFL2T_06511
NCU07658T0	AFL2T_00424
NCU04898T0	AFL2T_03640
NCU02677T0	AFL2T_05382
NCU00352T0	AFL2T_05528
NCU00396T0	AFL2T_02524
NCU02083T0	AFL2T_01450
NCU09367T0	AFL2T_06480
NCU05120T0	AFL2T_07897
NCU09866T0	AFL2T_09206
NCU07679T0	AFL2T_06733
NCU07378T0	AFL2T_03326
NCU01238T0	AFL2T_09928
NCU02918T0	AFL2T_07094
NCU03875T0	AFL2T_10435
NCU07870T0	AFL2T_05312
NCU06318T0	AFL2T_11621
NCU03575T0	AFL2T_03404
NCU08056T0	AFL2T_05761
NCU03986T0	AFL2T_10719
NCU03584T0	AFL2T_09923
NCU01197T0	AFL2T_07647
NCU08276T0	AFL2T_03101
NCU03116T0	AFL2T_08239
NCU01638T0	AFL2T_03388
NCU07443T0	AFL2T_08123
NCU06678T0	AFL2T_09896
NCU07866T0	AFL2T_12419
NCU01823T0	AFL2T_00703
NCU08616T0	AFL2T_02855
NCU03591T0	AFL2T_10815
NCU07546T0	AFL2T_10080
NCU01192T0	AFL2T_09615
NCU08919T0	AFL2T_10096
NCU01820T0	AFL2T_01536
NCU01951T0	AFL2T_10986
NCU02494T0	AFL2T_02850
NCU06272T0	AFL2T_03124
NCU02111T0	AFL2T_00572
NCU02815T0	AFL2T_08246
NCU03263T0	AFL2T_07889
NCU08685T0	AFL2T_09803
NCU07922T0	AFL2T_00417
NCU01768T0	AFL2T_06886
NCU00274T0	AFL2T_08396
NCU12161T0	AFL2T_11104
NCU00621T0	AFL2T_06707
NCU08023T0	AFL2T_08306
NCU01857T0	AFL2T_05386
NCU04242T0	AFL2T_03473
NCU06488T0	AFL2T_10105
NCU04611T0	AFL2T_11214
NCU09324T0	AFL2T_00575
NCU04404T0	AFL2T_07667
NCU12032T0	AFL2T_02192
NCU08377T0	AFL2T_09157
NCU11202T0	AFL2T_11190
NCU04348T0	AFL2T_06994
NCU09903T0	AFL2T_10153
NCU04370T0	AFL2T_03168
NCU03877T0	AFL2T_01314
NCU03877T1	AFL2T_01314
NCU08135T0	AFL2T_04544
NCU01772T0	AFL2T_00830
NCU05267T0	AFL2T_00397
NCU06832T0	AFL2T_08451
NCU00018T0	AFL2T_09558
NCU00018T1	AFL2T_09558
NCU03811T0	AFL2T_05709
NCU09219T0	AFL2T_02676
NCU01143T0	AFL2T_03114
NCU04090T0	AFL2T_07806
NCU06338T0	AFL2T_12048
NCU04736T0	AFL2T_07680
NCU04569T0	AFL2T_11963
NCU00021T0	AFL2T_02373
NCU05261T0	AFL2T_06806
NCU07404T0	AFL2T_01361
NCU03955T0	AFL2T_11238
NCU06626T0	AFL2T_04338
NCU09063T0	AFL2T_05254
NCU03305T0	AFL2T_02893
NCU09297T0	AFL2T_11246
NCU01323T0	AFL2T_01354
NCU08603T0	AFL2T_07872
NCU00104T0	AFL2T_01139
NCU02357T0	AFL2T_09124
NCU02544T0	AFL2T_01468
NCU02554T0	AFL2T_02195
NCU07002T0	AFL2T_05895
NCU03060T0	AFL2T_07741
NCU01992T0	AFL2T_06700
NCU00276T0	AFL2T_08394
NCU02230T0	AFL2T_01183
NCU08399T0	AFL2T_07507	AFL2T_07236	AFL2T_12161
NCU09463T0	AFL2T_02613
NCU05200T0	AFL2T_12074
NCU02349T0	AFL2T_05277
NCU08341T0	AFL2T_10347
NCU02728T0	AFL2T_02064
NCU07700T0	AFL2T_06989
NCU06278T0	AFL2T_08488
NCU04766T0	AFL2T_02442
NCU06171T0	AFL2T_06489
NCU01318T0	AFL2T_00743
NCU05270T0	AFL2T_02076
NCU03071T0	AFL2T_07670
NCU02391T0	AFL2T_02588
NCU00461T0	AFL2T_09347
NCU01510T0	AFL2T_01929
NCU03363T0	AFL2T_04670
NCU01680T0	AFL2T_00823
NCU03539T0	AFL2T_04731
NCU09450T0	AFL2T_04532
NCU12096T0	AFL2T_05258
NCU00579T0	AFL2T_07946
NCU04059T0	AFL2T_02552
NCU07027T0	AFL2T_03488
NCU04720T0	AFL2T_03511
NCU00712T0	AFL2T_08234
NCU02833T0	AFL2T_07938
NCU02366T0	AFL2T_02577
NCU03010T0	AFL2T_01940
NCU03127T0	AFL2T_02141
NCU03065T0	AFL2T_10264
NCU02572T0	AFL2T_12346
NCU03440T0	AFL2T_12415
NCU08439T0	AFL2T_12212	AFL2T_05961
NCU05046T0	AFL2T_10132	AFL2T_04426
NCU04021T0	AFL2T_10767
NCU08828T0	AFL2T_05113
NCU07319T0	AFL2T_05328
NCU11961T0	AFL2T_03406
NCU00622T0	AFL2T_06705
NCU01164T0	AFL2T_03882
NCU00040T0	AFL2T_02203
NCU01625T0	AFL2T_03387
NCU08926T0	AFL2T_02544
NCU08373T0	AFL2T_01399
NCU03364T0	AFL2T_04336
NCU09993T0	AFL2T_07939
NCU06123T0	AFL2T_03586
NCU07721T0	AFL2T_08297
NCU03051T0	AFL2T_00803
NCU03592T0	AFL2T_01848
NCU04749T0	AFL2T_10267
NCU00681T0	AFL2T_06249
NCU02794T0	AFL2T_02916
NCU04203T0	AFL2T_09934
NCU06544T0	AFL2T_08321
NCU03611T0	AFL2T_06204	AFL2T_12488
NCU06738T0	AFL2T_06922
NCU09438T0	AFL2T_01297
NCU07010T0	AFL2T_07957
NCU06365T0	AFL2T_05304
NCU09730T0	AFL2T_11997
NCU09228T0	AFL2T_04474
NCU01187T0	AFL2T_05856
NCU02475T0	AFL2T_05138
NCU04161T0	AFL2T_12159
NCU00668T0	AFL2T_08222
NCU07854T0	AFL2T_05343
NCU09975T0	AFL2T_01600
NCU07554T0	AFL2T_07107
NCU01140T0	AFL2T_09863
NCU03937T0	AFL2T_01508
NCU01335T0	AFL2T_04726
NCU07276T0	AFL2T_06374
NCU04142T0	AFL2T_09993
NCU08118T0	AFL2T_05374
NCU01747T0	AFL2T_06637
NCU03794T0	AFL2T_09893
NCU07412T0	AFL2T_02198
NCU05895T0	AFL2T_01195
NCU02830T0	AFL2T_06483
NCU06122T0	AFL2T_01180
NCU04077T0	AFL2T_09216
NCU01965T0	AFL2T_00657
NCU00481T0	AFL2T_01751
NCU00336T0	AFL2T_02529
NCU06512T0	AFL2T_04650
NCU08358T0	AFL2T_11770
NCU08036T0	AFL2T_08317
NCU07999T0	AFL2T_05108
NCU04606T0	AFL2T_09353
NCU05901T0	AFL2T_11210
NCU03897T0	AFL2T_02710
NCU03947T0	AFL2T_03786
NCU01315T0	AFL2T_00745
NCU08382T0	AFL2T_02157
NCU06284T0	AFL2T_02416
NCU02696T0	AFL2T_07768
NCU11350T0	AFL2T_02935
NCU01912T0	AFL2T_11175
NCU10497T0	AFL2T_12294
NCU00567T0	AFL2T_03338
NCU06868T0	AFL2T_01199
NCU04327T0	AFL2T_03600
NCU04251T0	AFL2T_05217
NCU08441T0	AFL2T_12211
NCU04385T0	AFL2T_06760
NCU06687T0	AFL2T_09778
NCU07837T0	AFL2T_05130
NCU03463T0	AFL2T_01945
NCU02583T0	AFL2T_01842
NCU08115T0	AFL2T_00154
NCU02036T0	AFL2T_08122
NCU01643T0	AFL2T_03402
NCU07565T0	AFL2T_03814
NCU01675T0	AFL2T_06814
NCU08045T0	AFL2T_03132
NCU04121T0	AFL2T_10218
NCU06183T0	AFL2T_10119
NCU00424T0	AFL2T_09578
NCU04834T0	AFL2T_07412
NCU00642T0	AFL2T_03352
NCU11255T0	AFL2T_02580
NCU02131T0	AFL2T_06248
NCU03797T0	AFL2T_09908
NCU08689T0	AFL2T_09605
NCU02011T0	AFL2T_01079
NCU02630T0	AFL2T_07650
NCU09808T0	AFL2T_11911
NCU02539T0	AFL2T_05509
NCU11027T0	AFL2T_04625
NCU08928T0	AFL2T_05628
NCU03479T0	AFL2T_00972
NCU09516T0	AFL2T_08390
NCU03292T0	AFL2T_09335
NCU04051T0	AFL2T_04793
NCU01659T0	AFL2T_04754
NCU09610T0	AFL2T_07550
NCU01612T0	AFL2T_06641
NCU08021T0	AFL2T_00409
NCU06484T0	AFL2T_12314
NCU02689T0	AFL2T_03331
NCU08303T0	AFL2T_08300
NCU05770T0	AFL2T_11860
NCU08336T0	AFL2T_10906
NCU05902T0	AFL2T_02333
NCU04095T0	AFL2T_09925
NCU01478T0	AFL2T_06685
NCU11273T0	AFL2T_03605
NCU01171T0	AFL2T_09782
NCU06836T0	AFL2T_01927
NCU04472T0	AFL2T_01084
NCU01272T0	AFL2T_04590
NCU05360T0	AFL2T_12453
NCU01119T0	AFL2T_11097
NCU07872T0	AFL2T_05129
NCU09332T0	AFL2T_04188
NCU04100T0	AFL2T_09767
NCU04035T0	AFL2T_03727
NCU06767T0	AFL2T_06846
NCU07351T0	AFL2T_07114
NCU08001T0	AFL2T_06808
NCU05802T0	AFL2T_05611
NCU01648T0	AFL2T_03879
NCU08693T0	AFL2T_05388
NCU09406T0	AFL2T_05002
NCU03808T0	AFL2T_05765
NCU06785T0	AFL2T_04085
NCU06199T0	AFL2T_09308
NCU01328T0	AFL2T_03424
NCU09602T0	AFL2T_03855
NCU03661T0	AFL2T_05802
NCU11296T0	AFL2T_00456
NCU04076T0	AFL2T_10544
NCU00770T0	AFL2T_02914
NCU07831T0	AFL2T_05128
NCU01486T0	AFL2T_04672
NCU02669T0	AFL2T_11906
NCU00927T0	AFL2T_11473
NCU05239T0	AFL2T_12399
NCU04280T0	AFL2T_09126
NCU03982T0	AFL2T_02721
NCU01853T0	AFL2T_09093
NCU00656T0	AFL2T_10895
NCU06508T0	AFL2T_05769
NCU01255T0	AFL2T_07577
NCU06481T0	AFL2T_05513
NCU08009T0	AFL2T_02071
NCU07710T0	AFL2T_09289
NCU07712T0	AFL2T_04345
NCU11188T0	AFL2T_12463
NCU07269T0	AFL2T_07689
NCU04221T0	AFL2T_10444
NCU09118T0	AFL2T_00734
NCU05422T0	AFL2T_04118
NCU10283T0	AFL2T_06968	AFL2T_04684
NCU09492T0	AFL2T_02109
NCU05132T0	AFL2T_01385	AFL2T_11448
NCU02717T0	AFL2T_07751
NCU03483T0	AFL2T_06935
NCU08119T0	AFL2T_05375
NCU05185T0	AFL2T_09091	AFL2T_01234
NCU03045T0	AFL2T_00365
NCU05194T0	AFL2T_11607
NCU05518T0	AFL2T_05939
NCU11965T0	AFL2T_07521
NCU01751T0	AFL2T_03489
NCU02747T0	AFL2T_02055
NCU09706T0	AFL2T_02339
NCU08898T0	AFL2T_05696
NCU05634T0	AFL2T_02028
NCU05425T0	AFL2T_01981
NCU03669T0	AFL2T_08334
NCU00095T0	AFL2T_10058
NCU03061T0	AFL2T_07740
NCU08270T0	AFL2T_08303
NCU08755T0	AFL2T_10322
NCU06011T0	AFL2T_11829	AFL2T_09756
NCU00121T0	AFL2T_05522
NCU03273T0	AFL2T_00184
NCU07119T0	AFL2T_04367
NCU06624T0	AFL2T_11637
NCU06438T0	AFL2T_09914
NCU05041T0	AFL2T_11236
NCU02578T0	AFL2T_00586
NCU05250T0	AFL2T_09296
NCU06929T0	AFL2T_04529
NCU03992T0	AFL2T_05653
NCU01765T0	AFL2T_10016
NCU09537T0	AFL2T_00135
NCU05858T0	AFL2T_02242	AFL2T_11739
NCU02580T0	AFL2T_00589
NCU04838T0	AFL2T_02701
NCU02515T0	AFL2T_01384
NCU05266T0	AFL2T_06931
NCU09741T0	AFL2T_04358
NCU05204T0	AFL2T_03484
NCU10400T0	AFL2T_00421
NCU04229T0	AFL2T_08227
NCU08054T0	AFL2T_10164
NCU01229T0	AFL2T_10088
NCU01479T0	AFL2T_06686
NCU08000T0	AFL2T_05109
NCU02208T0	AFL2T_00869
NCU08920T0	AFL2T_05919
NCU04674T0	AFL2T_01038
NCU01539T0	AFL2T_00433
NCU09711T0	AFL2T_01302
NCU05577T0	AFL2T_06408
NCU01833T0	AFL2T_00704
NCU06355T0	AFL2T_00451
NCU02978T0	AFL2T_04184
NCU05298T0	AFL2T_03512
NCU04104T0	AFL2T_05771
NCU00206T0	AFL2T_09511
NCU02075T0	AFL2T_12349
NCU04512T0	AFL2T_03705
NCU06249T0	AFL2T_06670
NCU06994T0	AFL2T_09302
NCU05454T0	AFL2T_01531
NCU02979T0	AFL2T_11913
NCU00901T0	AFL2T_10377
NCU08484T0	AFL2T_03847
NCU08147T0	AFL2T_06033
NCU09721T0	AFL2T_01273
NCU03139T0	AFL2T_02513
NCU01369T0	AFL2T_04620
NCU09873T0	AFL2T_02792
NCU00320T0	AFL2T_05569
NCU02387T0	AFL2T_01299
NCU08791T0	AFL2T_05806
NCU05232T0	AFL2T_05356
NCU07698T0	AFL2T_03516
NCU05429T0	AFL2T_11646
NCU05429T1	AFL2T_11646
NCU00405T0	AFL2T_10063
NCU00920T0	AFL2T_11474
NCU04768T0	AFL2T_02456
NCU07982T0	AFL2T_09426
NCU00629T0	AFL2T_01684	AFL2T_11612
NCU02234T0	AFL2T_02345
NCU04579T0	AFL2T_03757
NCU02134T0	AFL2T_10809
NCU03321T0	AFL2T_01500
NCU02800T0	AFL2T_06509
NCU07868T0	AFL2T_05451
NCU07498T0	AFL2T_01443
NCU11282T0	AFL2T_06567
NCU07280T0	AFL2T_05323
NCU03387T0	AFL2T_00707
NCU00066T0	AFL2T_00776
NCU00177T0	AFL2T_05718
NCU06756T0	AFL2T_02129
NCU06503T0	AFL2T_09674
NCU06503T1	AFL2T_09674
NCU02276T0	AFL2T_02354
NCU00793T0	AFL2T_06498
NCU03650T0	AFL2T_06485
NCU06429T0	AFL2T_06328
NCU06264T0	AFL2T_08329
NCU00045T0	AFL2T_00275
NCU04439T0	AFL2T_04349
NCU02319T0	AFL2T_10011
NCU04535T0	AFL2T_02570
NCU02233T0	AFL2T_01298
NCU09432T0	AFL2T_02349
NCU02514T0	AFL2T_00612
NCU01157T0	AFL2T_03631
NCU07012T0	AFL2T_05358
NCU01241T0	AFL2T_00279
NCU06308T0	AFL2T_03189
NCU06715T0	AFL2T_05708
NCU00488T0	AFL2T_10302
NCU01172T0	AFL2T_09781
NCU01589T0	AFL2T_05490
NCU01843T0	AFL2T_03691
NCU00430T0	AFL2T_09555
NCU03235T0	AFL2T_02220
NCU01417T0	AFL2T_05623
NCU02053T0	AFL2T_09162
NCU03804T0	AFL2T_10785
NCU12039T0	AFL2T_11230
NCU06268T0	AFL2T_08500
NCU09191T0	AFL2T_05499
NCU03966T0	AFL2T_02812
NCU09709T0	AFL2T_01212
NCU10733T0	AFL2T_02714
NCU07523T0	AFL2T_05147
NCU02955T0	AFL2T_04569
NCU00355T0	AFL2T_08106
NCU04615T0	AFL2T_04890
NCU09869T0	AFL2T_02110
NCU08110T0	AFL2T_05511
NCU09496T0	AFL2T_09551
NCU05296T0	AFL2T_06776
NCU02629T0	AFL2T_04617
NCU07440T0	AFL2T_08168
NCU05650T0	AFL2T_07805
NCU11660T0	AFL2T_10763
NCU01503T0	AFL2T_06913
NCU06394T0	AFL2T_03104
NCU01985T0	AFL2T_10959
NCU09700T0	AFL2T_09117
NCU03690T0	AFL2T_01053
NCU03792T0	AFL2T_09697
NCU02287T0	AFL2T_04530
NCU10007T0	AFL2T_10161
NCU10007T1	AFL2T_10161
NCU06459T0	AFL2T_09316
NCU03108T0	AFL2T_02057
NCU03648T0	AFL2T_02364
NCU01470T0	AFL2T_08510
NCU11426T0	AFL2T_04798
NCU00480T0	AFL2T_04058
NCU02803T0	AFL2T_04473
NCU03819T0	AFL2T_05799
NCU01249T0	AFL2T_03119
NCU03980T0	AFL2T_02773
NCU09111T0	AFL2T_01334
NCU07839T0	AFL2T_05314
NCU00010T0	AFL2T_06644
NCU03219T0	AFL2T_10381
NCU04319T0	AFL2T_02324
NCU04784T0	AFL2T_01925
NCU06216T0	AFL2T_09701
NCU01797T0	AFL2T_06626
NCU03786T0	AFL2T_09787
NCU00152T0	AFL2T_05566
NCU04623T0	AFL2T_07489
NCU10143T0	AFL2T_10030
NCU07407T0	AFL2T_00686
NCU04303T0	AFL2T_04710
NCU11175T0	AFL2T_01158
NCU03657T1	AFL2T_05789
NCU03657T0	AFL2T_05789
NCU09313T0	AFL2T_11907
NCU07082T0	AFL2T_00819
NCU01540T0	AFL2T_02102
NCU02082T0	AFL2T_12340
NCU06374T0	AFL2T_02522
NCU02010T0	AFL2T_01157
NCU06578T0	AFL2T_03152
NCU04117T0	AFL2T_01825
NCU06030T0	AFL2T_04523
NCU01817T0	AFL2T_00712
NCU03641T0	AFL2T_09187
NCU03024T0	AFL2T_02213
NCU04799T0	AFL2T_02096
NCU06569T0	AFL2T_06610
NCU07926T0	AFL2T_06209
NCU04380T0	AFL2T_05391
NCU05289T0	AFL2T_06785
NCU10043T0	AFL2T_02836
NCU03171T0	AFL2T_03226
NCU05269T0	AFL2T_08607
NCU05269T1	AFL2T_08607
NCU09469T0	AFL2T_00822
NCU06971T0	AFL2T_03188
NCU07375T0	AFL2T_05322
NCU11228T0	AFL2T_07788
NCU05225T0	AFL2T_09295
NCU00172T0	AFL2T_00766
NCU00896T0	AFL2T_04575
NCU03220T0	AFL2T_10382
NCU02052T0	AFL2T_00643
NCU01569T0	AFL2T_08309
NCU02207T0	AFL2T_00898
NCU04187T0	AFL2T_05680
NCU06579T0	AFL2T_08307
NCU01824T0	AFL2T_03717
NCU06265T0	AFL2T_10344
NCU09266T0	AFL2T_10360
NCU07971T0	AFL2T_02287
NCU00447T0	AFL2T_07592
NCU01498T0	AFL2T_06979
NCU04355T0	AFL2T_06946
NCU05301T0	AFL2T_03351
NCU09468T0	AFL2T_00821
NCU07690T0	AFL2T_06763
NCU05430T0	AFL2T_11645
NCU09488T0	AFL2T_01152
NCU02632T0	AFL2T_10240
NCU03784T0	AFL2T_04605
NCU02566T0	AFL2T_12354
NCU10058T0	AFL2T_02267
NCU04790T0	AFL2T_02696
NCU05939T0	AFL2T_02563
NCU03032T0	AFL2T_06729
NCU02066T0	AFL2T_01026
NCU00790T0	AFL2T_06995
NCU08002T0	AFL2T_06861
NCU04230T0	AFL2T_10440
NCU09657T0	AFL2T_06964
NCU04448T0	AFL2T_03126
NCU07567T0	AFL2T_01804
NCU05268T0	AFL2T_08606
NCU08515T0	AFL2T_06969
NCU07330T0	AFL2T_11995
NCU06638T0	AFL2T_06363
NCU08642T0	AFL2T_08281
NCU04279T0	AFL2T_03772
NCU11379T0	AFL2T_02005
NCU06986T0	AFL2T_11609
NCU11170T0	AFL2T_05754
NCU09377T0	AFL2T_00587
NCU09377T1	AFL2T_00587
NCU05242T0	AFL2T_00450
NCU00117T0	AFL2T_05665
NCU04020T0	AFL2T_02782
NCU06144T0	AFL2T_08284
NCU02325T0	AFL2T_07102
NCU02797T0	AFL2T_07888
NCU01701T0	AFL2T_12454
NCU11866T0	AFL2T_10213
NCU08738T0	AFL2T_01546
NCU00269T0	AFL2T_10072
NCU03628T0	AFL2T_04633
NCU06192T0	AFL2T_05707
NCU04938T0	AFL2T_08315
NCU04044T0	AFL2T_01924
NCU05029T0	AFL2T_02582
NCU03814T0	AFL2T_05702
NCU02003T0	AFL2T_08114
NCU10311T0	AFL2T_09123
NCU07411T0	AFL2T_02197
NCU00495T0	AFL2T_10284
NCU08897T0	AFL2T_06309
NCU08888T0	AFL2T_10303
NCU04511T0	AFL2T_03706
NCU04726T0	AFL2T_12338
NCU00796T0	AFL2T_07171
NCU02091T0	AFL2T_07933
NCU07281T0	AFL2T_05405
NCU11238T0	AFL2T_08201
NCU09513T0	AFL2T_08388
NCU00436T0	AFL2T_08471
NCU03062T0	AFL2T_07739
NCU06407T0	AFL2T_10319
NCU02415T0	AFL2T_02337
NCU02616T0	AFL2T_02494
NCU03341T0	AFL2T_01882
NCU08858T0	AFL2T_05292
NCU02380T0	AFL2T_10456
NCU02416T0	AFL2T_02483
NCU07669T0	AFL2T_01097
NCU06182T0	AFL2T_10116
NCU06842T0	AFL2T_06816
NCU05777T0	AFL2T_09378
NCU00112T0	AFL2T_06303
NCU04410T0	AFL2T_03739
NCU04755T0	AFL2T_04785
NCU05680T0	AFL2T_08340
NCU11180T0	AFL2T_02181
NCU08062T0	AFL2T_09274
NCU06099T0	AFL2T_11207
NCU03036T0	AFL2T_00272
NCU09894T0	AFL2T_07692
NCU10337T0	AFL2T_10432
NCU11453T0	AFL2T_10270
NCU02840T0	AFL2T_10907
NCU09071T0	AFL2T_08206
NCU07393T0	AFL2T_12322
NCU01161T0	AFL2T_06024
NCU03100T0	AFL2T_02831
NCU03899T0	AFL2T_02447
NCU06666T0	AFL2T_05991
NCU01465T0	AFL2T_05535
NCU06804T0	AFL2T_03199
NCU04245T0	AFL2T_06349
NCU06202T0	AFL2T_08118
NCU04054T0	AFL2T_10391
NCU09349T0	AFL2T_10424
NCU03783T0	AFL2T_04606
NCU01644T0	AFL2T_03403
NCU05985T0	AFL2T_01951
NCU09770T0	AFL2T_00584
NCU00199T0	AFL2T_03469
NCU02619T0	AFL2T_02490
NCU00273T0	AFL2T_08397
NCU09552T0	AFL2T_12423
NCU03727T0	AFL2T_05794
NCU00188T0	AFL2T_04476
NCU00680T0	AFL2T_05821
NCU08468T0	AFL2T_03769
NCU02828T0	AFL2T_06491
NCU09715T0	AFL2T_02575
NCU00890T0	AFL2T_11464
NCU05876T0	AFL2T_04761
NCU02295T0	AFL2T_11196
NCU09374T0	AFL2T_07861
NCU03137T0	AFL2T_02509
NCU00205T0	AFL2T_00280
NCU10359T0	AFL2T_09095	AFL2T_07250
NCU01756T0	AFL2T_06634
NCU03117T0	AFL2T_08242
NCU09861T0	AFL2T_09269
NCU04800T0	AFL2T_02097
NCU04343T0	AFL2T_03183
NCU08298T0	AFL2T_06824
NCU01376T0	AFL2T_03598
NCU02407T0	AFL2T_05247
NCU04537T0	AFL2T_06539
NCU09227T0	AFL2T_02680
NCU06500T0	AFL2T_09672
NCU00169T0	AFL2T_01165
NCU09564T0	AFL2T_03766
NCU09121T0	AFL2T_07026
NCU06881T0	AFL2T_10462
NCU01000T1	AFL2T_08638
NCU01000T0	AFL2T_08638
NCU01378T0	AFL2T_00662
NCU04378T0	AFL2T_01120
NCU00477T0	AFL2T_12064
NCU03799T0	AFL2T_09888
NCU00164T0	AFL2T_09588
NCU05000T0	AFL2T_05115
NCU03200T0	AFL2T_09085
NCU07975T0	AFL2T_05839
NCU01702T0	AFL2T_12458
NCU04505T0	AFL2T_01998
NCU05600T0	AFL2T_12443
NCU08894T0	AFL2T_09940
NCU04252T0	AFL2T_06218
NCU09696T0	AFL2T_09968
NCU02810T0	AFL2T_04629
NCU05683T0	AFL2T_10275
NCU11169T0	AFL2T_10741
NCU03815T0	AFL2T_05694
NCU06783T0	AFL2T_04084
NCU09443T0	AFL2T_04490
NCU09202T0	AFL2T_04886
NCU01882T0	AFL2T_11512
NCU07930T0	AFL2T_07757
NCU09120T0	AFL2T_10384
NCU11246T0	AFL2T_09337
NCU09318T0	AFL2T_00786
NCU10030T0	AFL2T_07340
NCU07068T0	AFL2T_00536
NCU07481T0	AFL2T_01332
NCU02225T0	AFL2T_07456
NCU04190T0	AFL2T_06302
NCU04125T0	AFL2T_05167
NCU02178T0	AFL2T_10987
NCU09758T0	AFL2T_04745
NCU00340T0	AFL2T_10091
NCU04743T0	AFL2T_02444
NCU06285T0	AFL2T_02390
NCU02534T0	AFL2T_07022
NCU07531T0	AFL2T_08993
NCU07484T0	AFL2T_10629
NCU05317T0	AFL2T_10629
NCU08730T0	AFL2T_04312
NCU00914T0	AFL2T_01175
NCU08195T0	AFL2T_07103
NCU03571T0	AFL2T_03720
NCU09485T0	AFL2T_01150
NCU00591T0	AFL2T_10834
NCU10008T0	AFL2T_08164
NCU09142T0	AFL2T_12292
NCU01231T0	AFL2T_05470
NCU09435T0	AFL2T_02352
NCU07724T0	AFL2T_08440
NCU11239T0	AFL2T_10160
NCU09132T0	AFL2T_03324
NCU04750T0	AFL2T_01490
NCU08272T0	AFL2T_09681
NCU09265T0	AFL2T_10361
NCU10042T0	AFL2T_02890
NCU10042T1	AFL2T_02890
NCU00904T0	AFL2T_07953
NCU02839T0	AFL2T_10908
NCU02252T0	AFL2T_01224
NCU06882T0	AFL2T_02622
NCU04105T0	AFL2T_05770
NCU11397T0	AFL2T_07578
NCU06854T0	AFL2T_00834
NCU07011T0	AFL2T_07956
NCU04610T0	AFL2T_11215
NCU05956T0	AFL2T_03296
NCU11168T0	AFL2T_00366
NCU00410T0	AFL2T_10042
NCU03789T0	AFL2T_05122
NCU04636T0	AFL2T_10726
NCU11254T0	AFL2T_11231
NCU06075T0	AFL2T_01451
NCU06075T1	AFL2T_01451
NCU02680T0	AFL2T_00792
NCU02112T0	AFL2T_08159
NCU03359T0	AFL2T_01968
NCU01692T0	AFL2T_09999
NCU04414T0	AFL2T_09079
NCU02274T0	AFL2T_01226
NCU01234T0	AFL2T_09771
NCU11050T0	AFL2T_04997
NCU08771T0	AFL2T_07001
NCU09545T0	AFL2T_09932
NCU09746T0	AFL2T_03195	AFL2T_11060
NCU00614T0	AFL2T_10803
NCU07859T0	AFL2T_00123	AFL2T_12255
NCU08776T0	AFL2T_01725
NCU05316T0	AFL2T_12358	AFL2T_12272
NCU03491T0	AFL2T_01065
NCU01878T0	AFL2T_03100
NCU09104T0	AFL2T_07644
NCU09101T0	AFL2T_11098
NCU01151T0	AFL2T_02821
NCU04316T0	AFL2T_01517
NCU09042T0	AFL2T_01666
NCU08218T0	AFL2T_05632
NCU04173T0	AFL2T_05717
NCU04173T1	AFL2T_05717
NCU02202T0	AFL2T_00910
NCU04782T0	AFL2T_01913
NCU03894T0	AFL2T_02712
NCU08741T0	AFL2T_01722
NCU07334T0	AFL2T_03456
NCU01901T0	AFL2T_08187
NCU09079T0	AFL2T_08173
NCU01330T0	AFL2T_01057
NCU06834T0	AFL2T_01932
NCU05259T0	AFL2T_09758
NCU06918T0	AFL2T_00445
NCU04166T0	AFL2T_10128
NCU06540T0	AFL2T_11627
NCU02020T0	AFL2T_08134
NCU06959T0	AFL2T_05402
NCU01494T0	AFL2T_00436
NCU01269T0	AFL2T_01350
NCU10519T0	AFL2T_07662
NCU06143T0	AFL2T_07498	AFL2T_01323
NCU05585T0	AFL2T_01687
NCU09642T0	AFL2T_03646
NCU03482T0	AFL2T_01900
NCU00925T0	AFL2T_04563
NCU02965T0	AFL2T_07697
NCU01654T0	AFL2T_10005
NCU04648T0	AFL2T_09918
NCU00200T0	AFL2T_03470
NCU02617T0	AFL2T_02495
NCU04078T0	AFL2T_02735
NCU03330T0	AFL2T_04334
NCU08152T0	AFL2T_04122
NCU03257T0	AFL2T_09336
NCU03264T0	AFL2T_11909
NCU00130T0	AFL2T_02496
NCU09757T0	AFL2T_00951
NCU11187T0	AFL2T_05810
NCU08338T0	AFL2T_07620
NCU08297T0	AFL2T_00367
NCU08297T1	AFL2T_00367
NCU02498T0	AFL2T_02848
NCU09033T0	AFL2T_00142
NCU06279T0	AFL2T_05352
NCU10905T0	AFL2T_02438
NCU03852T0	AFL2T_10471
NCU01997T0	AFL2T_11152
NCU06605T0	AFL2T_04359
NCU09909T0	AFL2T_02167
NCU11664T0	AFL2T_05644
NCU06441T0	AFL2T_09714
NCU00046T0	AFL2T_02179
NCU03079T0	AFL2T_01494
NCU04110T0	AFL2T_02369
NCU00754T0	AFL2T_09802
NCU01047T0	AFL2T_06284
NCU06215T0	AFL2T_05668
NCU06697T0	AFL2T_06355
NCU07313T0	AFL2T_00403
NCU09819T0	AFL2T_00897
NCU00261T0	AFL2T_06693
NCU01433T0	AFL2T_05854
NCU03076T0	AFL2T_09192
NCU04124T0	AFL2T_05168
NCU04130T0	AFL2T_10449
NCU00988T0	AFL2T_02870
NCU01333T0	AFL2T_03830
NCU01968T0	AFL2T_11074
NCU08998T0	AFL2T_05852
NCU08998T1	AFL2T_05852
NCU03776T0	AFL2T_04843
NCU00824T0	AFL2T_08263
NCU06259T0	AFL2T_04052
NCU08076T0	AFL2T_03201
NCU05288T0	AFL2T_06748
NCU04885T0	AFL2T_07131
NCU06238T0	AFL2T_06735
NCU04935T0	AFL2T_05176	AFL2T_04401
NCU00536T0	AFL2T_08226
NCU04747T0	AFL2T_07660
NCU09559T0	AFL2T_02243
NCU01480T0	AFL2T_10700
NCU06005T0	AFL2T_09154
NCU04963T0	AFL2T_00094
NCU05363T0	AFL2T_12452
NCU07420T0	AFL2T_01365
NCU05207T0	AFL2T_11023
NCU07156T0	AFL2T_09370
NCU10810T0	AFL2T_04461
NCU06803T0	AFL2T_12053
NCU02511T0	AFL2T_01720
NCU03103T0	AFL2T_01438
NCU02524T0	AFL2T_02927
NCU05278T0	AFL2T_02074
NCU00632T0	AFL2T_06515
NCU07688T0	AFL2T_03592
NCU11324T0	AFL2T_01382
NCU10073T0	AFL2T_11912
NCU07473T0	AFL2T_04884	AFL2T_00084
NCU00446T0	AFL2T_07593
NCU01290T0	AFL2T_10045
NCU10155T0	AFL2T_09366
NCU07380T0	AFL2T_06506
NCU00498T0	AFL2T_01024
NCU02110T0	AFL2T_02531
NCU03372T0	AFL2T_04763
NCU07619T0	AFL2T_01284
NCU06710T0	AFL2T_05782
NCU03312T0	AFL2T_05604
NCU09923T0	AFL2T_12252
NCU00709T0	AFL2T_12252
NCU02409T0	AFL2T_02584
NCU06684T0	AFL2T_09700
NCU00493T0	AFL2T_01060
NCU03267T0	AFL2T_06045
NCU04669T0	AFL2T_05586
NCU08924T0	AFL2T_03078
NCU06342T0	AFL2T_09641
NCU07064T0	AFL2T_05401
NCU06149T0	AFL2T_11254
NCU07609T0	AFL2T_12260
NCU05996T0	AFL2T_01860
NCU00378T0	AFL2T_04519	AFL2T_06572
NCU07590T0	AFL2T_11962
NCU08283T0	AFL2T_04325
NCU06809T0	AFL2T_06866
NCU09673T0	AFL2T_06290
NCU07705T0	AFL2T_05648
NCU01652T0	AFL2T_10002
NCU11953T0	AFL2T_08586
NCU01206T0	AFL2T_02936
NCU03415T0	AFL2T_04308
NCU08216T0	AFL2T_05636
NCU11405T0	AFL2T_08211
NCU01745T0	AFL2T_03842
NCU06358T0	AFL2T_07487
NCU02542T1	AFL2T_09339
NCU02542T0	AFL2T_09339
NCU04216T0	AFL2T_05819
NCU08273T0	AFL2T_03095
NCU11933T0	AFL2T_08293
NCU03290T0	AFL2T_00688
NCU03857T0	AFL2T_01313
NCU07020T0	AFL2T_05903
NCU06027T0	AFL2T_07623
NCU02650T0	AFL2T_10968
NCU05582T0	AFL2T_12450
NCU03961T0	AFL2T_02699
NCU03973T0	AFL2T_02798
NCU04449T0	AFL2T_03127
NCU07451T0	AFL2T_03300
NCU00311T0	AFL2T_02184
NCU09287T0	AFL2T_02271
NCU05937T0	AFL2T_02780
NCU07367T0	AFL2T_02889
NCU06585T0	AFL2T_06799
NCU07874T0	AFL2T_07574
NCU08309T0	AFL2T_08295
NCU02549T0	AFL2T_03343
NCU00453T0	AFL2T_10093
NCU08563T0	AFL2T_07110
NCU08124T0	AFL2T_10492
NCU08471T0	AFL2T_12436
NCU06026T0	AFL2T_07628	AFL2T_11450
NCU00936T0	AFL2T_04565
NCU08372T0	AFL2T_00095
NCU10381T0	AFL2T_03411
NCU07607T0	AFL2T_00410
NCU06847T0	AFL2T_01572
NCU06761T0	AFL2T_01880
NCU01502T0	AFL2T_06914
NCU02778T0	AFL2T_02888
NCU10262T0	AFL2T_00134
NCU02063T0	AFL2T_09169
NCU06041T0	AFL2T_08622
NCU03861T0	AFL2T_11013
NCU05069T0	AFL2T_02518
NCU01919T0	AFL2T_08156
NCU06344T0	AFL2T_05330
NCU03818T0	AFL2T_05798
NCU01439T0	AFL2T_10028
NCU02546T0	AFL2T_04470
NCU04333T0	AFL2T_03832
NCU07987T0	AFL2T_05110
NCU03795T0	AFL2T_09892
NCU08027T0	AFL2T_06563
NCU11685T0	AFL2T_10458
NCU05137T0	AFL2T_01386
NCU11301T0	AFL2T_09101
NCU02550T0	AFL2T_04555
NCU07296T0	AFL2T_02003
NCU07171T0	AFL2T_03443
NCU07001T0	AFL2T_05877
NCU03317T0	AFL2T_10911
NCU08357T0	AFL2T_01430
NCU08499T0	AFL2T_01891
NCU03020T0	AFL2T_09330
NCU09575T0	AFL2T_11884
NCU03500T0	AFL2T_01959
NCU04136T0	AFL2T_00789
NCU00985T0	AFL2T_03956
NCU09039T0	AFL2T_02632
NCU06999T0	AFL2T_05909
NCU05884T0	AFL2T_09436
NCU06063T0	AFL2T_04368
NCU06870T0	AFL2T_10480
NCU02611T0	AFL2T_02164
NCU03526T0	AFL2T_04102
NCU03924T0	AFL2T_10259
NCU11997T0	AFL2T_10197
NCU07955T0	AFL2T_02926
NCU11251T0	AFL2T_04176
NCU06032T0	AFL2T_01470
NCU03855T0	AFL2T_05242
NCU03715T0	AFL2T_08426
NCU01247T0	AFL2T_03120
NCU00714T0	AFL2T_07890
NCU08604T0	AFL2T_02685
NCU07860T0	AFL2T_12243
NCU09065T0	AFL2T_08181
NCU03972T0	AFL2T_02797
NCU06843T0	AFL2T_06817
NCU09253T0	AFL2T_09357
NCU06384T0	AFL2T_12127
NCU09157T0	AFL2T_11653
NCU02482T0	AFL2T_10152
NCU02482T1	AFL2T_10152
NCU02482T2	AFL2T_10152
NCU02209T0	AFL2T_07457
NCU06489T0	AFL2T_05916
NCU05644T0	AFL2T_09225
NCU07418T0	AFL2T_10386
NCU00690T0	AFL2T_08143
NCU04391T0	AFL2T_05826
NCU00163T0	AFL2T_09587
NCU05095T0	AFL2T_08245
NCU04137T0	AFL2T_10363
NCU00880T0	AFL2T_06332
NCU01036T0	AFL2T_10426	AFL2T_07755
NCU05785T0	AFL2T_10426	AFL2T_07755
NCU03246T0	AFL2T_02229
NCU01195T0	AFL2T_04738
NCU03396T0	AFL2T_03658
NCU00520T0	AFL2T_06522
NCU06942T0	AFL2T_01222
NCU06132T0	AFL2T_11478
NCU00077T0	AFL2T_06694
NCU00290T0	AFL2T_07085
NCU09034T0	AFL2T_00143
NCU08643T0	AFL2T_03943
NCU11492T0	AFL2T_02294
NCU02100T0	AFL2T_12341
NCU11353T0	AFL2T_10742
NCU03039T0	AFL2T_00265
NCU02752T0	AFL2T_02038
NCU06306T0	AFL2T_03477
NCU07970T0	AFL2T_09852
NCU11642T0	AFL2T_07671
NCU06522T0	AFL2T_12242
NCU02368T0	AFL2T_02594
NCU09212T0	AFL2T_08251
NCU06362T0	AFL2T_12046
NCU11284T0	AFL2T_09247
NCU01430T0	AFL2T_02868
NCU05888T0	AFL2T_01654
NCU08682T0	AFL2T_02417
NCU09521T0	AFL2T_04146
NCU05526T0	AFL2T_01879	AFL2T_08015
NCU03347T0	AFL2T_01935
NCU00081T0	AFL2T_06688
NCU03713T0	AFL2T_07553
NCU04108T0	AFL2T_10699
NCU07516T0	AFL2T_05550
NCU01174T0	AFL2T_09774
NCU09048T0	AFL2T_05210
NCU02051T0	AFL2T_11701
NCU04092T0	AFL2T_01677
NCU00821T0	AFL2T_11632
NCU08935T0	AFL2T_04713
NCU04656T0	AFL2T_10398
NCU02393T0	AFL2T_02589
NCU02393T1	AFL2T_02589
NCU00789T0	AFL2T_00861
NCU02960T0	AFL2T_00618
NCU08977T0	AFL2T_04409
NCU08162T0	AFL2T_10903
NCU00306T0	AFL2T_03395	AFL2T_05838	AFL2T_12289	AFL2T_11530
NCU04733T0	AFL2T_01414
NCU02361T0	AFL2T_05237
NCU06812T0	AFL2T_03197
NCU06436T0	AFL2T_05297
NCU06205T0	AFL2T_05678
NCU08294T0	AFL2T_08327
NCU05499T0	AFL2T_02767
NCU02624T0	AFL2T_06478
NCU04459T0	AFL2T_05324
NCU04185T0	AFL2T_05681
NCU00673T0	AFL2T_10813
NCU04111T0	AFL2T_10373
NCU10383T1	AFL2T_01874
NCU10383T0	AFL2T_01874
NCU11384T0	AFL2T_04567
NCU11384T1	AFL2T_04567
NCU03788T0	AFL2T_05124
NCU05519T0	AFL2T_01688	AFL2T_11873
NCU02729T0	AFL2T_00814
NCU02657T0	AFL2T_07705
NCU03622T0	AFL2T_10749
NCU04772T0	AFL2T_02409
NCU03597T0	AFL2T_08423
NCU09737T0	AFL2T_09594
NCU03771T0	AFL2T_04477
NCU02653T0	AFL2T_07408
NCU01181T0	AFL2T_10127
NCU07986T0	AFL2T_06943
NCU02591T0	AFL2T_02673
NCU06534T0	AFL2T_03386
NCU06270T0	AFL2T_07594
NCU04468T0	AFL2T_09497
NCU02203T0	AFL2T_00871
NCU04646T0	AFL2T_00742
NCU07023T0	AFL2T_03485
NCU05375T0	AFL2T_03827
NCU01517T0	AFL2T_11885
NCU06457T0	AFL2T_09315
NCU03379T0	AFL2T_00713
NCU05246T0	AFL2T_06950
NCU06430T0	AFL2T_10301
NCU03141T0	AFL2T_06099	AFL2T_03555	AFL2T_04507
NCU08719T0	AFL2T_05142
NCU02122T0	AFL2T_10894
NCU09437T0	AFL2T_11250
NCU02397T0	AFL2T_02346
NCU07820T0	AFL2T_10574
NCU05622T0	AFL2T_02756
NCU04259T0	AFL2T_04725
NCU10018T0	AFL2T_01922
NCU04485T0	AFL2T_09292
NCU02408T0	AFL2T_05249	AFL2T_06392
NCU05598T0	AFL2T_05136
NCU09598T0	AFL2T_03849
NCU02457T0	AFL2T_11454
NCU03498T0	AFL2T_09962	AFL2T_08008
NCU03922T0	AFL2T_02388
NCU08148T0	AFL2T_02546
NCU09209T0	AFL2T_04827
NCU11544T1	AFL2T_06704
NCU11544T0	AFL2T_06704
NCU03023T0	AFL2T_06454
NCU00593T0	AFL2T_10976
NCU02179T0	AFL2T_10989
NCU07070T0	AFL2T_07078
NCU06010T0	AFL2T_02656
NCU09885T0	AFL2T_00495
NCU03737T0	AFL2T_07551
NCU07914T0	AFL2T_07735
NCU06419T0	AFL2T_10330
NCU03823T0	AFL2T_05747
NCU01348T0	AFL2T_08445
NCU02044T0	AFL2T_07787
NCU02109T0	AFL2T_07921
NCU01095T0	AFL2T_03213
NCU04796T0	AFL2T_01917
NCU08153T0	AFL2T_00283
NCU00395T0	AFL2T_07945
NCU03914T0	AFL2T_09249
NCU02354T0	AFL2T_11243
NCU00692T0	AFL2T_05274
NCU05420T0	AFL2T_02866
NCU01953T0	AFL2T_06270
NCU08290T0	AFL2T_06276
NCU11587T0	AFL2T_04463
NCU06383T0	AFL2T_12126
NCU03748T0	AFL2T_01949
NCU00037T0	AFL2T_05573
NCU04015T0	AFL2T_02707
NCU08058T0	AFL2T_09272
NCU06543T0	AFL2T_01173
NCU06520T0	AFL2T_06569
NCU05853T0	AFL2T_09414
NCU08435T0	AFL2T_12251
NCU06652T0	AFL2T_00017	AFL2T_06004	AFL2T_06130
NCU03981T1	AFL2T_02715
NCU03981T0	AFL2T_02715
NCU01525T0	AFL2T_01746
NCU02343T0	AFL2T_03217
NCU04329T0	AFL2T_03499
NCU02195T0	AFL2T_07754
NCU11213T0	AFL2T_01967
NCU09536T0	AFL2T_03452
NCU04672T0	AFL2T_08446
NCU12009T0	AFL2T_04307
NCU00122T0	AFL2T_01349
NCU01266T0	AFL2T_03450
NCU03493T0	AFL2T_03156
NCU05708T0	AFL2T_04276
NCU07112T0	AFL2T_04029
NCU03187T0	AFL2T_08178
NCU04201T0	AFL2T_10796
NCU03813T0	AFL2T_05701	AFL2T_11729
NCU05168T0	AFL2T_10004	AFL2T_12285
NCU05198T0	AFL2T_04777
NCU03229T0	AFL2T_07790
NCU04474T0	AFL2T_11063
NCU00389T0	AFL2T_10297
NCU05850T0	AFL2T_07911
NCU03608T0	AFL2T_06179
NCU09678T0	AFL2T_04323
NCU09580T0	AFL2T_07732
NCU07015T0	AFL2T_12409
NCU01443T0	AFL2T_10027
NCU09076T0	AFL2T_08175
NCU05885T0	AFL2T_06054
NCU07489T0	AFL2T_01420
NCU04566T0	AFL2T_06341
NCU06194T0	AFL2T_05706
NCU07996T0	AFL2T_04313
NCU06444T0	AFL2T_06839
NCU08503T0	AFL2T_06870
NCU08301T0	AFL2T_08326
NCU10847T0	AFL2T_10350
NCU06630T0	AFL2T_03082
NCU04041T0	AFL2T_09214
NCU07004T0	AFL2T_08319
NCU09654T0	AFL2T_12274
NCU03186T0	AFL2T_08179
NCU01936T0	AFL2T_10852
NCU06685T0	AFL2T_09901
NCU02791T0	AFL2T_00162
NCU00194T0	AFL2T_04457
NCU08003T0	AFL2T_00406
NCU00272T0	AFL2T_08398
NCU00631T0	AFL2T_02537
NCU04306T0	AFL2T_04707
NCU02107T0	AFL2T_11496
NCU06595T0	AFL2T_12397
NCU09429T0	AFL2T_04444
NCU00202T0	AFL2T_04000
NCU07887T0	AFL2T_08359
NCU04089T0	AFL2T_11872
NCU01728T1	AFL2T_03839
NCU01728T0	AFL2T_03839
NCU01183T0	AFL2T_05858
NCU08708T0	AFL2T_01896
NCU03066T0	AFL2T_07713
NCU01767T0	AFL2T_09131
NCU06449T0	AFL2T_09762
NCU06618T0	AFL2T_00447	AFL2T_07083
NCU03258T0	AFL2T_01405
NCU02260T0	AFL2T_02317
NCU04814T0	AFL2T_02745
NCU01438T0	AFL2T_10031
NCU02422T0	AFL2T_10473
NCU06452T0	AFL2T_09702
NCU07779T0	AFL2T_10370
NCU00230T0	AFL2T_00974
NCU04005T0	AFL2T_02879
NCU09223T0	AFL2T_09363
NCU09116T0	AFL2T_10875
NCU03124T0	AFL2T_00656
NCU02464T0	AFL2T_08221
NCU03098T0	AFL2T_08782
NCU10747T0	AFL2T_11249
NCU09230T0	AFL2T_12307
NCU02420T0	AFL2T_02620
NCU00182T0	AFL2T_08365
NCU02576T0	AFL2T_12348
NCU02750T0	AFL2T_02210
NCU02147T0	AFL2T_06294
NCU00665T0	AFL2T_07968
NCU02074T0	AFL2T_00627
NCU04354T0	AFL2T_00408
NCU01252T0	AFL2T_08347
NCU08706T0	AFL2T_01934
NCU02966T0	AFL2T_07698
NCU02556T0	AFL2T_09165
NCU01132T0	AFL2T_10395
NCU02425T0	AFL2T_10466
NCU07458T0	AFL2T_09076
NCU03658T0	AFL2T_00867
NCU06482T0	AFL2T_03815
NCU11956T0	AFL2T_00826
NCU07819T0	AFL2T_10572
NCU01086T0	AFL2T_03223
NCU00677T0	AFL2T_05943
NCU06217T0	AFL2T_04775
NCU03125T0	AFL2T_07954
NCU07021T0	AFL2T_05904
NCU02148T0	AFL2T_10839
NCU04481T0	AFL2T_12368
NCU11302T0	AFL2T_09112
NCU08316T0	AFL2T_05510
NCU06541T0	AFL2T_11628
NCU00213T0	AFL2T_05553
NCU02961T0	AFL2T_03315
NCU03009T0	AFL2T_05080
NCU09347T0	AFL2T_00434
NCU01235T0	AFL2T_09772
NCU08762T0	AFL2T_04543
NCU09380T0	AFL2T_07724
NCU00406T0	AFL2T_10061
NCU09533T0	AFL2T_02260
NCU00377T0	AFL2T_10222
NCU09595T0	AFL2T_05440
NCU11861T0	AFL2T_05835
NCU10945T0	AFL2T_08140
NCU03217T0	AFL2T_01358
NCU02235T0	AFL2T_10477
NCU02224T0	AFL2T_11193
NCU06656T0	AFL2T_03423
NCU10189T0	AFL2T_00047
NCU06766T0	AFL2T_07421
NCU07504T0	AFL2T_09364
NCU08378T0	AFL2T_10356
NCU06352T0	AFL2T_04128	AFL2T_08551
NCU03633T0	AFL2T_04604
NCU00440T0	AFL2T_08346
NCU04247T0	AFL2T_10429
NCU08428T0	AFL2T_07272
NCU07062T0	AFL2T_09248
NCU05810T0	AFL2T_10404
NCU00232T0	AFL2T_01018
NCU00775T0	AFL2T_02930
NCU00717T0	AFL2T_03625
NCU06039T0	AFL2T_04526
NCU07981T0	AFL2T_06068	AFL2T_00933
NCU08850T0	AFL2T_04365
NCU02126T0	AFL2T_10836
NCU08312T0	AFL2T_11623
NCU07487T0	AFL2T_11300	AFL2T_05886	AFL2T_09413
NCU02406T0	AFL2T_05233
NCU06679T0	AFL2T_09897
NCU04754T0	AFL2T_04784
NCU08600T0	AFL2T_02668
NCU07438T0	AFL2T_08169
NCU03057T0	AFL2T_06345
NCU07697T0	AFL2T_03515
NCU00553T0	AFL2T_11158
NCU08939T0	AFL2T_04715
NCU09864T0	AFL2T_09200
NCU07732T0	AFL2T_05859
NCU07732T1	AFL2T_05859
NCU01324T0	AFL2T_01359
NCU01449T0	AFL2T_06026
NCU01449T1	AFL2T_06026
NCU07720T0	AFL2T_04343
NCU00755T0	AFL2T_04343
NCU05273T0	AFL2T_02087
NCU10368T0	AFL2T_01706
NCU01411T0	AFL2T_10446
NCU10546T0	AFL2T_03468
NCU06593T0	AFL2T_12395
NCU04924T0	AFL2T_01988
NCU04454T0	AFL2T_03391
NCU04207T0	AFL2T_03325
NCU03436T0	AFL2T_04277
NCU02421T0	AFL2T_10491
NCU04024T0	AFL2T_02743
NCU05028T0	AFL2T_02587
NCU08607T0	AFL2T_02211
NCU06054T0	AFL2T_11459
NCU03395T0	AFL2T_03659
NCU06179T0	AFL2T_10067
NCU07739T0	AFL2T_10082
NCU01285T0	AFL2T_08250	AFL2T_02988
NCU07381T0	AFL2T_03222
NCU02996T0	AFL2T_07639
NCU07221T0	AFL2T_04130
NCU07893T0	AFL2T_04787
NCU07941T0	AFL2T_05422
NCU04264T0	AFL2T_11076
NCU07414T0	AFL2T_02218
NCU05169T0	AFL2T_02610
NCU04581T0	AFL2T_04001
NCU00602T0	AFL2T_10967
NCU03779T0	AFL2T_08400
NCU08880T0	AFL2T_07691
NCU08995T0	AFL2T_10276
NCU02245T0	AFL2T_02895
NCU09817T0	AFL2T_00863
NCU04335T0	AFL2T_08312
NCU05715T0	AFL2T_09554
NCU05889T0	AFL2T_02320
NCU03512T0	AFL2T_04908
NCU05143T0	AFL2T_08377
NCU02404T1	AFL2T_10467
NCU02404T0	AFL2T_10467
NCU01053T0	AFL2T_04139
NCU01141T0	AFL2T_05833
NCU03295T0	AFL2T_05373
NCU09322T0	AFL2T_00576
NCU07125T0	AFL2T_02753
NCU08356T0	AFL2T_07866
NCU08364T0	AFL2T_02521
NCU00450T0	AFL2T_10092
NCU03756T0	AFL2T_09881
NCU04192T0	AFL2T_09975
NCU02592T0	AFL2T_06529
NCU05775T0	AFL2T_06227
NCU07442T0	AFL2T_05818
NCU06672T0	AFL2T_09372
NCU06052T0	AFL2T_11458
NCU07340T0	AFL2T_03805	AFL2T_07571
NCU02310T0	AFL2T_02374
NCU10314T0	AFL2T_00075
NCU09270T0	AFL2T_01519
NCU06563T0	AFL2T_06612
NCU10467T0	AFL2T_05689
NCU00155T0	AFL2T_02250
NCU06924T0	AFL2T_01462
NCU06240T0	AFL2T_06845
NCU08319T0	AFL2T_06752
NCU09027T0	AFL2T_12150	AFL2T_12408
NCU01758T0	AFL2T_03875
NCU02430T0	AFL2T_11251
NCU00023T0	AFL2T_02371
NCU00675T0	AFL2T_03596
NCU05995T0	AFL2T_01863
NCU08889T0	AFL2T_09955
NCU07018T0	AFL2T_12412
NCU07899T0	AFL2T_11737
NCU00589T0	AFL2T_01046
NCU00711T0	AFL2T_01330
NCU07008T0	AFL2T_00293
NCU02785T0	AFL2T_04504
NCU04310T0	AFL2T_04734
NCU01240T0	AFL2T_10748
NCU03445T0	AFL2T_11571
NCU07564T0	AFL2T_09324
NCU07332T0	AFL2T_11952	AFL2T_12604
NCU00605T0	AFL2T_01401
NCU02522T0	AFL2T_04933
NCU06067T0	AFL2T_01957
NCU00722T0	AFL2T_06961
NCU07058T0	AFL2T_02099
NCU09831T0	AFL2T_11100
NCU01813T0	AFL2T_03880
NCU06190T0	AFL2T_05840
NCU01947T0	AFL2T_11191
NCU04144T0	AFL2T_10219
NCU11185T0	AFL2T_10305
NCU00219T0	AFL2T_01162
NCU00649T0	AFL2T_07893
NCU03115T0	AFL2T_08233
NCU02291T0	AFL2T_11200
NCU07059T0	AFL2T_09258
NCU05752T0	AFL2T_10727
NCU11748T0	AFL2T_06281
NCU05859T0	AFL2T_03918
NCU04457T0	AFL2T_05619
NCU01388T0	AFL2T_09805
NCU09643T0	AFL2T_03819
NCU08811T0	AFL2T_05399
NCU09050T0	AFL2T_10624
NCU04761T0	AFL2T_02269
NCU07659T0	AFL2T_00425
NCU08852T0	AFL2T_02633
NCU03426T0	AFL2T_08294
NCU01646T0	AFL2T_03877
NCU02296T0	AFL2T_05264
NCU09391T0	AFL2T_00533
NCU05129T0	AFL2T_02618
NCU10468T0	AFL2T_06308
NCU07362T0	AFL2T_03837
NCU08875T0	AFL2T_04108
NCU06648T0	AFL2T_08266
NCU11693T0	AFL2T_07920
NCU00317T0	AFL2T_00738
NCU06943T0	AFL2T_01213
NCU06112T0	AFL2T_02341
NCU05897T0	AFL2T_02894
NCU01512T0	AFL2T_06984
NCU01083T0	AFL2T_09951
NCU08895T0	AFL2T_03698
NCU06483T0	AFL2T_06833
NCU05340T0	AFL2T_11390
NCU09771T0	AFL2T_12332
NCU02232T0	AFL2T_01276
NCU04670T0	AFL2T_05620
NCU01809T0	AFL2T_01501
NCU01777T0	AFL2T_02128
NCU03188T0	AFL2T_01163
NCU02771T0	AFL2T_02216
NCU10776T0	AFL2T_11198
NCU03678T0	AFL2T_01168
NCU03380T0	AFL2T_03669
NCU03621T0	AFL2T_05626
NCU00434T0	AFL2T_08466
NCU02094T0	AFL2T_08255
NCU03651T0	AFL2T_05587
NCU06779T0	AFL2T_09133
NCU04534T0	AFL2T_04531
NCU04312T0	AFL2T_04531
NCU06921T0	AFL2T_01466
NCU09237T0	AFL2T_02683
NCU06568T0	AFL2T_06609
NCU04096T0	AFL2T_09715
NCU10652T0	AFL2T_07108
NCU09345T0	AFL2T_09777
NCU09345T1	AFL2T_09777
NCU09345T2	AFL2T_09777
NCU08231T0	AFL2T_01590
NCU09162T0	AFL2T_08357
NCU03695T0	AFL2T_01071
NCU01429T0	AFL2T_03994
NCU07392T0	AFL2T_01801
NCU04460T0	AFL2T_06789
NCU06923T0	AFL2T_08534
NCU12152T0	AFL2T_05652
NCU05642T0	AFL2T_10751
NCU03495T0	AFL2T_01067
NCU05516T0	AFL2T_05443
NCU05458T0	AFL2T_06919
NCU07849T0	AFL2T_05313
NCU07849T1	AFL2T_05313
NCU03492T0	AFL2T_01064
NCU07419T0	AFL2T_01364
NCU02400T0	AFL2T_09116
NCU09646T0	AFL2T_03590
NCU11173T0	AFL2T_05516
NCU11288T0	AFL2T_05646
NCU02644T0	AFL2T_10883
NCU02644T1	AFL2T_10883
NCU02743T0	AFL2T_02027
NCU00916T0	AFL2T_04919
NCU01613T0	AFL2T_06640
NCU04652T0	AFL2T_06471
NCU05926T0	AFL2T_05649
NCU02571T0	AFL2T_12345
NCU02690T0	AFL2T_00791
NCU08511T0	AFL2T_04097
NCU04241T0	AFL2T_09354
NCU00803T0	AFL2T_04190
NCU00803T1	AFL2T_04190
NCU04298T0	AFL2T_04755
NCU02373T0	AFL2T_02591
NCU00043T0	AFL2T_05986
NCU04539T0	AFL2T_04682
NCU02356T0	AFL2T_11225
NCU12076T0	AFL2T_04573
NCU04637T0	AFL2T_10725
NCU03768T1	AFL2T_09876
NCU03768T2	AFL2T_09876
NCU03768T0	AFL2T_09876
NCU01961T0	AFL2T_11188
NCU02793T0	AFL2T_05605
NCU01435T0	AFL2T_10029
NCU00565T0	AFL2T_10963
NCU01754T0	AFL2T_10095
NCU05117T0	AFL2T_07896
NCU08997T0	AFL2T_08288
NCU04633T0	AFL2T_00649
NCU03006T0	AFL2T_05077
NCU00445T0	AFL2T_08463
NCU09183T0	AFL2T_01812
NCU11263T0	AFL2T_03831
NCU09093T0	AFL2T_11088
NCU02639T0	AFL2T_04247
NCU02639T1	AFL2T_04247
NCU00161T0	AFL2T_00156
NCU00650T0	AFL2T_01418
NCU01695T0	AFL2T_10001
NCU09388T0	AFL2T_10245
NCU08983T0	AFL2T_01118
NCU06271T0	AFL2T_08333
NCU01753T0	AFL2T_00188	AFL2T_04378
NCU01377T0	AFL2T_09790
NCU02502T0	AFL2T_04452
NCU08346T0	AFL2T_02548
NCU05196T0	AFL2T_06807
NCU09547T0	AFL2T_04635
NCU06336T0	AFL2T_07965
NCU00643T0	AFL2T_01033
NCU02585T0	AFL2T_04541
NCU04415T0	AFL2T_02406
NCU06232T0	AFL2T_01069
NCU01964T0	AFL2T_06715
NCU06760T0	AFL2T_06821
NCU07923T0	AFL2T_06196
NCU10926T0	AFL2T_09553
NCU07807T0	AFL2T_02285
NCU07807T1	AFL2T_02285
NCU06153T0	AFL2T_05120	AFL2T_06079
NCU00794T0	AFL2T_00873
NCU02414T0	AFL2T_02623
NCU03204T0	AFL2T_02009
NCU03197T0	AFL2T_02459
NCU07909T0	AFL2T_01491
NCU11489T0	AFL2T_02036
NCU08663T0	AFL2T_09591
NCU04600T0	AFL2T_01488
NCU04429T0	AFL2T_03360
NCU06250T0	AFL2T_06667
NCU09640T0	AFL2T_03944
NCU00829T0	AFL2T_12030
NCU11705T0	AFL2T_03648
NCU02351T0	AFL2T_11241
NCU03339T0	AFL2T_01044
NCU02151T0	AFL2T_11000
NCU00422T0	AFL2T_09584
NCU00422T1	AFL2T_09584
NCU00772T0	AFL2T_00141
NCU06332T0	AFL2T_02069
NCU06717T0	AFL2T_02321
NCU07558T0	AFL2T_06836
NCU09795T0	AFL2T_04938
NCU06371T0	AFL2T_11622
NCU03004T0	AFL2T_07967
NCU01227T0	AFL2T_10087
NCU02015T0	AFL2T_11177
NCU07584T0	AFL2T_03639
NCU03176T0	AFL2T_01049
NCU01547T0	AFL2T_03865
NCU01304T0	AFL2T_05719
NCU06493T0	AFL2T_03465
NCU04326T0	AFL2T_05629
NCU07880T0	AFL2T_05413
NCU01963T0	AFL2T_11186
NCU04899T0	AFL2T_00428
NCU03409T0	AFL2T_04110
NCU04856T0	AFL2T_10399
NCU04856T1	AFL2T_10399
NCU06724T0	AFL2T_10399
NCU00468T0	AFL2T_05345
NCU00823T0	AFL2T_08262
NCU00421T0	AFL2T_09579
NCU02746T0	AFL2T_07701
NCU06380T0	AFL2T_06376
NCU09208T0	AFL2T_10842
NCU03846T0	AFL2T_09664
NCU03846T1	AFL2T_09664
NCU02378T0	AFL2T_02597
NCU00782T0	AFL2T_07042
NCU00552T0	AFL2T_11126
NCU02273T0	AFL2T_02316
NCU01786T0	AFL2T_03660
NCU01271T0	AFL2T_04581
NCU04428T0	AFL2T_03415
NCU02023T0	AFL2T_08158
NCU08315T0	AFL2T_05229
NCU08669T0	AFL2T_05093
NCU06189T0	AFL2T_10097
NCU09883T0	AFL2T_12145
NCU08909T0	AFL2T_11795	AFL2T_12526	AFL2T_10482	AFL2T_09281	AFL2T_07324
NCU03836T0	AFL2T_05744
NCU10853T0	AFL2T_02402
NCU09098T0	AFL2T_03845
NCU06138T0	AFL2T_07313
NCU10059T0	AFL2T_02266
NCU06409T0	AFL2T_10283
NCU02411T0	AFL2T_01221
NCU07465T0	AFL2T_01338
NCU04071T0	AFL2T_04267
NCU06769T0	AFL2T_06848
NCU04013T0	AFL2T_10439
NCU04013T1	AFL2T_10439
NCU02497T0	AFL2T_02845
NCU07459T0	AFL2T_09078
NCU04809T0	AFL2T_02796
NCU11408T0	AFL2T_02314
NCU08418T0	AFL2T_05009
NCU04614T0	AFL2T_08659
NCU06296T0	AFL2T_10195
NCU01528T0	AFL2T_01745
NCU02795T0	AFL2T_01406
NCU04737T0	AFL2T_02033
NCU06095T0	AFL2T_02335
NCU00170T0	AFL2T_10334
NCU06722T0	AFL2T_06350
NCU04817T0	AFL2T_02787
NCU02906T0	AFL2T_07942
NCU11967T0	AFL2T_10018
NCU06519T0	AFL2T_01715	AFL2T_04823
NCU01412T0	AFL2T_05657
NCU11179T0	AFL2T_02262
NCU09477T0	AFL2T_10282
NCU03223T1	AFL2T_00644
NCU03223T0	AFL2T_00644
NCU00428T0	AFL2T_08469
NCU07165T0	AFL2T_03448
NCU11102T0	AFL2T_05585
NCU04272T0	AFL2T_11221
NCU07580T0	AFL2T_09988
NCU00848T0	AFL2T_08381	AFL2T_01554
NCU02336T0	AFL2T_12223	AFL2T_00387
NCU09258T0	AFL2T_00570
NCU07544T0	AFL2T_05749
NCU03218T0	AFL2T_10380
NCU05548T0	AFL2T_00105
NCU01821T0	AFL2T_03789
NCU01481T0	AFL2T_04701
NCU06246T0	AFL2T_05565
NCU04277T0	AFL2T_10053
NCU05218T0	AFL2T_09301
NCU04442T0	AFL2T_11626
NCU07071T0	AFL2T_10246
NCU05886T0	AFL2T_06049
NCU00554T0	AFL2T_10990
NCU06091T0	AFL2T_09108
NCU01633T0	AFL2T_06786	AFL2T_11385	AFL2T_11039
NCU01162T0	AFL2T_06015
NCU07253T0	AFL2T_06015
NCU03238T0	AFL2T_01479
NCU01184T0	AFL2T_05857
NCU02532T0	AFL2T_07024
NCU03298T0	AFL2T_06474
NCU09789T0	AFL2T_01095
NCU02742T0	AFL2T_07728
NCU08825T0	AFL2T_03137
NCU06860T0	AFL2T_09089
NCU02283T0	AFL2T_01217
NCU01564T0	AFL2T_03167
NCU00108T0	AFL2T_05641
NCU02009T0	AFL2T_05156
NCU09805T0	AFL2T_01841
NCU11752T0	AFL2T_11285
NCU02586T0	AFL2T_01435
NCU00608T0	AFL2T_05215
NCU07528T0	AFL2T_05567
NCU06619T0	AFL2T_06327	AFL2T_00070	AFL2T_11678
NCU02654T0	AFL2T_07407	AFL2T_02808
NCU00587T0	AFL2T_01045
NCU00978T0	AFL2T_01371
NCU05558T0	AFL2T_00107
NCU02238T0	AFL2T_05139
NCU06360T0	AFL2T_03358
NCU09456T0	AFL2T_01239
NCU03194T0	AFL2T_10345
NCU09551T0	AFL2T_09232
NCU08370T0	AFL2T_01869
NCU08598T0	AFL2T_02681
NCU03998T0	AFL2T_10438
NCU00195T0	AFL2T_00284	AFL2T_10100
NCU00065T0	AFL2T_01012
NCU01637T0	AFL2T_03389
NCU05987T0	AFL2T_01919
NCU00831T0	AFL2T_09533
NCU07399T0	AFL2T_04168
NCU08060T0	AFL2T_09273
NCU02056T0	AFL2T_02046
NCU02954T0	AFL2T_01456
NCU09778T0	AFL2T_02822
NCU05260T0	AFL2T_06805
NCU09407T0	AFL2T_04535
NCU04803T0	AFL2T_10752
NCU03876T0	AFL2T_01315
NCU04783T0	AFL2T_02619
NCU02115T0	AFL2T_01465
NCU00196T0	AFL2T_06006
NCU05418T0	AFL2T_01718
NCU02877T0	AFL2T_08256
NCU11294T0	AFL2T_03409
NCU08005T0	AFL2T_06903
NCU05782T0	AFL2T_09376
NCU07755T0	AFL2T_08018
NCU00951T0	AFL2T_01343
NCU09123T0	AFL2T_07020
NCU10987T0	AFL2T_07864
NCU08333T0	AFL2T_00595
NCU10927T0	AFL2T_02073
NCU02305T0	AFL2T_11192
NCU01455T0	AFL2T_01845
NCU06033T0	AFL2T_01477
NCU09434T0	AFL2T_02353
NCU06532T0	AFL2T_06745
NCU05453T0	AFL2T_10015
NCU11420T0	AFL2T_10470
NCU01737T0	AFL2T_03823
NCU03764T0	AFL2T_04623
NCU07495T0	AFL2T_01442
NCU05411T0	AFL2T_01115
NCU04840T0	AFL2T_02700
NCU01160T0	AFL2T_06025
NCU07668T0	AFL2T_01098
NCU07693T0	AFL2T_03527
NCU11222T0	AFL2T_01875
NCU03757T0	AFL2T_09884
NCU02438T0	AFL2T_11260
NCU08388T0	AFL2T_02149
NCU08388T1	AFL2T_02149
NCU04507T0	AFL2T_01997
NCU05226T0	AFL2T_04318
NCU08579T0	AFL2T_02282
NCU11399T0	AFL2T_10077
NCU00472T0	AFL2T_01826
NCU00345T0	AFL2T_05514
NCU04797T0	AFL2T_01946
NCU04321T0	AFL2T_05225
NCU02741T0	AFL2T_07727
NCU02968T0	AFL2T_07700
NCU06345T0	AFL2T_06740
NCU09992T0	AFL2T_03937
NCU01990T0	AFL2T_11021
NCU06057T0	AFL2T_11462
NCU02565T0	AFL2T_00621
NCU04328T0	AFL2T_03601
NCU00181T0	AFL2T_08467
NCU02814T0	AFL2T_06479
NCU09931T0	AFL2T_05397
NCU03504T0	AFL2T_08601
NCU11381T0	AFL2T_04673
NCU03888T0	AFL2T_02813
NCU06780T0	AFL2T_06632
NCU02267T0	AFL2T_02343
NCU06168T0	AFL2T_03802
NCU02716T0	AFL2T_07752
NCU03260T0	AFL2T_07860
NCU09550T0	AFL2T_04906
NCU09810T0	AFL2T_07685
NCU00599T0	AFL2T_05270
NCU05633T0	AFL2T_03728
NCU02531T0	AFL2T_07025
NCU02070T0	AFL2T_10274
NCU11176T0	AFL2T_04366
NCU03243T0	AFL2T_02860
NCU08040T0	AFL2T_04090
NCU00669T0	AFL2T_10857
NCU08927T0	AFL2T_04706
NCU11511T0	AFL2T_12296
NCU01830T0	AFL2T_02769
NCU00894T0	AFL2T_04577
NCU01066T0	AFL2T_08801
NCU02302T0	AFL2T_07874
NCU09680T0	AFL2T_07776
NCU03971T0	AFL2T_02789
NCU04697T0	AFL2T_02869
NCU09775T0	AFL2T_03901
NCU09285T0	AFL2T_04557
NCU04118T0	AFL2T_10035
NCU07916T0	AFL2T_07263
NCU06594T0	AFL2T_12396
NCU04923T0	AFL2T_01989
NCU04642T0	AFL2T_04864
NCU07129T0	AFL2T_04840
NCU01984T0	AFL2T_00190
NCU05537T0	AFL2T_02766
NCU06347T0	AFL2T_03480
NCU03207T0	AFL2T_10913
NCU09843T0	AFL2T_05198
NCU06718T0	AFL2T_09369
NCU01022T0	AFL2T_01484
NCU04288T0	AFL2T_01510
NCU06460T0	AFL2T_01017
NCU06659T0	AFL2T_03421
NCU03425T0	AFL2T_09024
NCU07850T0	AFL2T_05415
NCU06628T0	AFL2T_11642
NCU01826T0	AFL2T_03716
NCU05390T0	AFL2T_01126
NCU06699T0	AFL2T_05148
NCU08033T0	AFL2T_04094
NCU05294T0	AFL2T_06779
NCU01689T0	AFL2T_09998
NCU04504T0	AFL2T_09075
NCU02424T0	AFL2T_11257
NCU07347T0	AFL2T_10882
NCU00528T0	AFL2T_05288
NCU06764T0	AFL2T_00441
NCU06089T0	AFL2T_01279
NCU05693T0	AFL2T_04066
NCU06758T0	AFL2T_06891
NCU09254T0	AFL2T_05494
NCU05224T0	AFL2T_09293
NCU07053T0	AFL2T_10272
NCU05851T0	AFL2T_00883
NCU04331T0	AFL2T_03501
NCU09658T0	AFL2T_00418
NCU01722T0	AFL2T_07455
NCU11537T0	AFL2T_07927
NCU00501T0	AFL2T_00600
NCU04112T0	AFL2T_07055
NCU03935T0	AFL2T_10515
NCU05206T0	AFL2T_03487
NCU04295T0	AFL2T_04756
NCU08277T0	AFL2T_03647
NCU01913T0	AFL2T_11174
NCU03643T0	AFL2T_12330
NCU11410T0	AFL2T_11245
NCU00008T0	AFL2T_04120
NCU06989T0	AFL2T_01174
NCU06727T0	AFL2T_03425
NCU08597T0	AFL2T_02391
NCU06631T0	AFL2T_04317
NCU04657T0	AFL2T_05992
NCU11795T0	AFL2T_01121
NCU11277T0	AFL2T_04743
NCU05219T0	AFL2T_09300
NCU05971T0	AFL2T_09244
NCU06694T0	AFL2T_09808
NCU03952T0	AFL2T_12468
NCU08959T0	AFL2T_09127
NCU06961T0	AFL2T_11892
NCU03297T0	AFL2T_04481
NCU03297T1	AFL2T_04481
NCU03050T0	AFL2T_00804
NCU03890T0	AFL2T_02805
NCU07960T0	AFL2T_02899
NCU07865T0	AFL2T_12418
NCU00035T0	AFL2T_05574
NCU10282T0	AFL2T_00172
NCU09621T0	AFL2T_04127
NCU07041T0	AFL2T_06772
NCU03979T0	AFL2T_10133
NCU07300T0	AFL2T_10237
NCU06341T0	AFL2T_12328
NCU09800T0	AFL2T_12261
NCU02374T0	AFL2T_02593
NCU05302T0	AFL2T_01099
NCU04780T0	AFL2T_02121
NCU03637T0	AFL2T_04628
NCU06988T0	AFL2T_03169
NCU07169T0	AFL2T_03604
NCU00052T0	AFL2T_10279
NCU10276T0	AFL2T_05533
NCU04730T0	AFL2T_00616	AFL2T_03749
NCU00301T0	AFL2T_07652
NCU05180T0	AFL2T_03704
NCU01409T0	AFL2T_07915
NCU08633T0	AFL2T_06647
NCU09738T0	AFL2T_07390
NCU11357T0	AFL2T_08486
NCU08352T0	AFL2T_10383
NCU03954T0	AFL2T_03436
NCU03954T1	AFL2T_03436
NCU03880T0	AFL2T_01487
NCU04713T0	AFL2T_02770
NCU05990T0	AFL2T_01953
NCU05004T0	AFL2T_03392
NCU01175T0	AFL2T_09775
NCU03578T0	AFL2T_09066
NCU00913T0	AFL2T_01171
NCU05606T0	AFL2T_00110
NCU06245T0	AFL2T_01392
NCU03018T0	AFL2T_09340
NCU06251T0	AFL2T_06676
NCU02536T0	AFL2T_10378
NCU04653T0	AFL2T_10899
NCU07408T0	AFL2T_02214
NCU07408T1	AFL2T_02214
NCU03913T0	AFL2T_04200
NCU01279T0	AFL2T_01514
NCU10309T0	AFL2T_00710
NCU07707T0	AFL2T_09291
NCU03325T0	AFL2T_01493
NCU00366T0	AFL2T_05515
NCU01321T0	AFL2T_05530
NCU08004T0	AFL2T_00402
NCU04063T0	AFL2T_04790
NCU05105T0	AFL2T_04220
NCU02555T0	AFL2T_09359
NCU09745T0	AFL2T_04087
NCU03593T0	AFL2T_01850
NCU07521T0	AFL2T_02263
NCU08024T0	AFL2T_03142
NCU03441T0	AFL2T_08292
NCU02333T0	AFL2T_02312
NCU07383T0	AFL2T_02137
NCU09594T0	AFL2T_00697
NCU04337T0	AFL2T_08314
NCU00025T0	AFL2T_10220
NCU04069T0	AFL2T_09231
NCU07172T0	AFL2T_03602
NCU07879T0	AFL2T_10743
NCU06211T1	AFL2T_05672
NCU06211T0	AFL2T_05672
NCU00721T0	AFL2T_05081	AFL2T_11378
NCU01900T0	AFL2T_00690
NCU02675T0	AFL2T_04171
NCU03826T0	AFL2T_05738
NCU09804T0	AFL2T_00617
NCU02533T0	AFL2T_07023
NCU00413T0	AFL2T_10108
NCU07513T0	AFL2T_05549
NCU01845T0	AFL2T_02463
NCU00298T0	AFL2T_08033
NCU00892T0	AFL2T_10366
NCU01361T0	AFL2T_10329
NCU07318T0	AFL2T_05326
NCU03777T0	AFL2T_08415
NCU06437T0	AFL2T_07061
NCU09068T0	AFL2T_10206
NCU07338T0	AFL2T_01589
NCU08232T0	AFL2T_01589
NCU00357T0	AFL2T_01820
NCU03097T0	AFL2T_02834
NCU07457T0	AFL2T_03711
NCU05089T0	AFL2T_09049
NCU04189T0	AFL2T_10049
NCU04374T0	AFL2T_03171
NCU06799T0	AFL2T_01135
NCU00725T0	AFL2T_08238
NCU03719T0	AFL2T_05792
NCU06774T0	AFL2T_06889
NCU08012T0	AFL2T_06823
NCU07884T0	AFL2T_08360
NCU05513T0	AFL2T_12460
NCU02541T0	AFL2T_09329
NCU07395T0	AFL2T_06009
NCU11580T0	AFL2T_05145
NCU09892T0	AFL2T_07693
NCU12099T0	AFL2T_12560	AFL2T_09221
NCU07587T0	AFL2T_00413
NCU03369T0	AFL2T_04187
NCU09912T0	AFL2T_05808
NCU09444T0	AFL2T_07391
NCU08042T0	AFL2T_11463
NCU02401T0	AFL2T_01220
NCU02495T0	AFL2T_02851
NCU04087T0	AFL2T_01948
[truncated: 3,664 more rows]
[truncated: 3 more columns]
