# Supplementary material for: Evolutionary Conservation and Diversification of Puf RNA Binding Proteins and Their mRNA Targets
Source: PLoS Biol. 2015 Nov 20;13(11):e1002307. doi: 10.1371/journal.pbio.1002307 (PMC4654594; doi:10.1371/journal.pbio.1002307)
Supplement: S4 Dataset — (ZIP) [file pbio.1002307.s004.zip › N.crassa.fa_A.fumigatus.fa.txt]

NCU06976T0	Afu5g11810
NCU01379T0	Afu5g02570
NCU07832T0	Afu2g03030
NCU05837T0	Afu4g11560
NCU01744T0	Afu1g07380
NCU08535T0	Afu2g08670
NCU06468T0	Afu2g12150
NCU02685T0	Afu8g04740
NCU07307T0	Afu3g04220
NCU04548T0	Afu3g09560
NCU07308T0	Afu3g04210
NCU06871T0	Afu6g12400
NCU08287T0	Afu6g11310
NCU00551T0	Afu5g08700
NCU05803T0	Afu2g07960
NCU05608T0	Afu2g10270
NCU08501T0	Afu4g10780
NCU08267T0	Afu4g03070
NCU00459T0	Afu2g16420
NCU02510T0	Afu4g07700
NCU02478T0	Afu2g11270	Afu3g00910	Afu1g15440
NCU09740T0	Afu6g11010
NCU04352T0	Afu2g13440
NCU02103T0	Afu1g14680
NCU00239T0	Afu1g15010
NCU11669T0	Afu5g05550
NCU07556T0	Afu1g05830
NCU00671T0	Afu5g09220
NCU05620T0	Afu4g11290
NCU09830T0	Afu3g01400
NCU04350T0	Afu2g13430
NCU07702T0	Afu2g13520
NCU05238T0	Afu2g15590
NCU00743T0	Afu1g02140
NCU07658T0	Afu7g05700
NCU09012T0	Afu5g07970
NCU02762T0	Afu1g11110
NCU03042T0	Afu2g13780
NCU02505T0	Afu4g07710
NCU08993T0	Afu6g04080
NCU10066T0	Afu3g08840
NCU03350T0	Afu4g11220
NCU06733T0	Afu2g14730
NCU01431T0	Afu6g04940
NCU03234T0	Afu6g08420
NCU05591T0	Afu1g14330
NCU01632T0	Afu1g13740
NCU04898T0	Afu3g13790
NCU00352T0	Afu2g08850
NCU02677T0	Afu2g10070
NCU08056T0	Afu6g04360
NCU10009T0	Afu5g09460
NCU09866T0	Afu6g08880
NCU02083T0	Afu6g07440
NCU00396T0	Afu6g13410
NCU07378T0	Afu2g15010
NCU03116T0	Afu2g03640
NCU07679T0	Afu2g11110
NCU09492T0	Afu1g04340
NCU01238T0	Afu5g03430
NCU06318T0	Afu5g10830
NCU05120T0	Afu7g01920
NCU08276T0	Afu4g03000
NCU03875T0	Afu4g13460
NCU07870T0	Afu2g10730
NCU03986T0	Afu3g14370
NCU06678T0	Afu5g03120
NCU03575T0	Afu1g13710
NCU01197T0	Afu1g11420
NCU03584T0	Afu2g17600
NCU07866T0	Afu4g04350
NCU03591T0	Afu5g09190
NCU07443T0	Afu6g02070
NCU01638T0	Afu1g13900
NCU01823T0	Afu3g12550
NCU02815T0	Afu2g03560
NCU08919T0	Afu5g06260
NCU08616T0	Afu6g08300
NCU07546T0	Afu5g06070
NCU01192T0	Afu2g16600
NCU05425T0	Afu4g11650
NCU02494T0	Afu6g08240
NCU06272T0	Afu2g16040
NCU06488T0	Afu5g06330
NCU01820T0	Afu1g08790
NCU08377T0	Afu6g08520
NCU01857T0	Afu2g10000
NCU00274T0	Afu5g12660
NCU07922T0	Afu7g05660
NCU02111T0	Afu8g05660
NCU03263T0	Afu7g01840
NCU08685T0	Afu5g02720
NCU01951T0	Afu3g06780
NCU01768T0	Afu2g12410
NCU09367T0	Afu7g03760
NCU01140T0	Afu5g02780
NCU00621T0	Afu2g02510
NCU04242T0	Afu1g13060
NCU08023T0	Afu5g11900
NCU04766T0	Afu3g10240
NCU04404T0	Afu1g10970
NCU04611T0	Afu3g05890
NCU12032T0	Afu1g05310
NCU04161T0	Afu4g09150
NCU04021T0	Afu5g09480
NCU09324T0	Afu8g05630
NCU06338T0	Afu6g13690
NCU11202T0	Afu3g06140
NCU09903T0	Afu6g03580
NCU03818T0	Afu6g03950
NCU02554T0	Afu1g05280
NCU04736T0	Afu1g10880
NCU03811T0	Afu6g04830
NCU06832T0	Afu5g13190
NCU02572T0	Afu8g03990
NCU04370T0	Afu2g15760
NCU01772T0	Afu1g02460
NCU04348T0	Afu2g13570
NCU03877T0	Afu3g08650
NCU03877T1	Afu3g08650
NCU04090T0	Afu6g09980
NCU08135T0	Afu4g08300
NCU00018T0	Afu2g17110
NCU00018T1	Afu2g17110
NCU01143T0	Afu2g16140
NCU02349T0	Afu2g02360
NCU08399T0	Afu8g00540
NCU03305T0	Afu6g06740
NCU10143T0	Afu5g05520
NCU04569T0	Afu6g14330
NCU01680T0	Afu1g02480
NCU00021T0	Afu3g10800
NCU05261T0	Afu2g11740
NCU05267T0	Afu7g05430
NCU07404T0	Afu3g08200
NCU00461T0	Afu2g06000
NCU01323T0	Afu3g08260
NCU07700T0	Afu2g13530
NCU02544T0	Afu6g07280
NCU06171T0	Afu7g03870
NCU03955T0	Afu3g05630
NCU00104T0	Afu1g15270
NCU04865T0	Afu2g01290
NCU02357T0	Afu1g06790
NCU09463T0	Afu6g12630
NCU06626T0	Afu6g11190
NCU02230T0	Afu3g09850
NCU01992T0	Afu2g02560
NCU06278T0	Afu5g13520
NCU09063T0	Afu2g02170
NCU05200T0	Afu6g13650
NCU02728T0	Afu1g03820
NCU00276T0	Afu5g12640
NCU05802T0	Afu2g07950
NCU03060T0	Afu1g10290
NCU05270T0	Afu1g03970
NCU04720T0	Afu1g12840
NCU11961T0	Afu1g13690
NCU08603T0	Afu4g01580
NCU07027T0	Afu1g12920
NCU03071T0	Afu1g10940
NCU01747T0	Afu5g11590
NCU07002T0	Afu5g07170
NCU09975T0	Afu6g03080
NCU08439T0	Afu3g03430
NCU00712T0	Afu2g03700
NCU01510T0	Afu4g11110
NCU03539T0	Afu4g06690
NCU01315T0	Afu1g03380
NCU07319T0	Afu2g10610
NCU06544T0	Afu5g11970
NCU03065T0	Afu4g12250
NCU03010T0	Afu4g11240
NCU05046T0	Afu4g09440	Afu6g03690
NCU03363T0	Afu4g07160
NCU03364T0	Afu6g11200
NCU09450T0	Afu4g08480
NCU00579T0	Afu7g02480
NCU12096T0	Afu2g02220
NCU08341T0	Afu4g12620
NCU00040T0	Afu1g05200
NCU08036T0	Afu5g11910
NCU03440T0	Afu4g04310
NCU02391T0	Afu6g12830
NCU01318T0	Afu1g03400
NCU02833T0	Afu7g02350
NCU01164T0	Afu1g07720
NCU00681T0	Afu5g07440
NCU00622T0	Afu2g02520
NCU08373T0	Afu3g08000
NCU02794T0	Afu6g06520
NCU04749T0	Afu4g12210
NCU09993T0	Afu7g02370
NCU08828T0	Afu4g03900
NCU05895T0	Afu3g09740
NCU03051T0	Afu1g02680
NCU06365T0	Afu2g10820
NCU01675T0	Afu2g11810
NCU04059T0	Afu6g13120
NCU02366T0	Afu6g12930
NCU07010T0	Afu3g04300
NCU08926T0	Afu6g13200
NCU07721T0	Afu5g11720
NCU01939T0	Afu2g10010
NCU00668T0	Afu5g08550
NCU06123T0	Afu3g00370
NCU07412T0	Afu1g05240
NCU04834T0	Afu4g02900
NCU03611T0	Afu3g14420
NCU11255T0	Afu6g12910
NCU04203T0	Afu5g03500
NCU09438T0	Afu3g08810
NCU03127T0	Afu1g04560
NCU01625T0	Afu1g13910
NCU06738T0	Afu2g12980
NCU09730T0	Afu6g14220
NCU00095T0	Afu5g05870
NCU06500T0	Afu2g16240
NCU05901T0	Afu3g05950
NCU02566T0	Afu8g03880
NCU08021T0	Afu7g05540
NCU02669T0	Afu8g02780
NCU03592T0	Afu4g10210
NCU09228T0	Afu4g09030
NCU03937T0	Afu1g09040
NCU01187T0	Afu5g06750
NCU09297T0	Afu3g05530
NCU02475T0	Afu4g03760
NCU07554T0	Afu2g14080
NCU00481T0	Afu5g02010
NCU07276T0	Afu2g01500
NCU07854T0	Afu2g10460
NCU07999T0	Afu4g03970
NCU00336T0	Afu6g13370
NCU01965T0	Afu8g04800
NCU04142T0	Afu5g04170
NCU01912T0	Afu3g06450
NCU08441T0	Afu3g03420
NCU01335T0	Afu4g06750
NCU03794T0	Afu5g03090
NCU02830T0	Afu7g03790
NCU04327T0	Afu3g14010
NCU10497T0	Afu8g04430
NCU03897T0	Afu2g04700
NCU05239T0	Afu4g04180
NCU04077T0	Afu6g08920
NCU08118T0	Afu2g10150
NCU02696T0	Afu1g10050
NCU02583T0	Afu4g10150
NCU06284T0	Afu3g10360
NCU01643T0	Afu1g13730
NCU06122T0	Afu3g09900
NCU11350T0	Afu6g06340
NCU06512T0	Afu4g07360
NCU06687T0	Afu5g02480
NCU03947T0	Afu1g09500
NCU02539T0	Afu2g09060
NCU00567T0	Afu6g02910
NCU09219T0	Afu2g05020
NCU03797T0	Afu5g03250
NCU08115T0	Afu7g04480
NCU03463T0	Afu4g11300
NCU06868T0	Afu3g09700
NCU04385T0	Afu2g11260
NCU05360T0	Afu4g04670
NCU04251T0	Afu2g01870
NCU08382T0	Afu1g04780
NCU09516T0	Afu5g12600
NCU11273T0	Afu3g13970
NCU07837T0	Afu4g03840
NCU00573T0	Afu1g15200
NCU00424T0	Afu2g16850
NCU06183T0	Afu5g06450
NCU00642T0	Afu1g14170
NCU08147T0	Afu2g01320
NCU03808T0	Afu6g04330
NCU11027T0	Afu4g07610
NCU07565T0	Afu6g06990
NCU04035T0	Afu1g09790
NCU08336T0	Afu3g07810
NCU04606T0	Afu2g06070
NCU02036T0	Afu6g02060
NCU02011T0	Afu1g15720
NCU06484T0	Afu8g04270
NCU04051T0	Afu4g06070
NCU01659T0	Afu4g06480
NCU02630T0	Afu1g11180
NCU02048T0	Afu1g09870
NCU09808T0	Afu8g02840
NCU00810T0	Afu5g14550
NCU08928T0	Afu2g07710
NCU01612T0	Afu5g11620
NCU05770T0	Afu8g01670
NCU09610T0	Afu1g12180
NCU11324T0	Afu3g08020
NCU10400T0	Afu7g05580
NCU03479T0	Afu1g16800
NCU05429T0	Afu5g10540
NCU05429T1	Afu5g10540
NCU04100T0	Afu5g02360
NCU07269T0	Afu1g10790
NCU07872T0	Afu4g03850
NCU08045T0	Afu2g15970
NCU01171T0	Afu5g02520
NCU00770T0	Afu6g06540
NCU03292T0	Afu2g05860
NCU06836T0	Afu4g11080
NCU09721T0	Afu3g08970
NCU01328T0	Afu1g13500
NCU00927T0	Afu7g01400
NCU01648T0	Afu1g07690
NCU06785T0	Afu6g10650
NCU05185T0	Afu3g09220
NCU07351T0	Afu5g14380
NCU08303T0	Afu5g11750
NCU01272T0	Afu4g07910
NCU11296T0	Afu7g06020
NCU04229T0	Afu2g03750
NCU05194T0	Afu5g10890
NCU04095T0	Afu5g03400
NCU09332T0	Afu8g04500
NCU08270T0	Afu5g11790
NCU08693T0	Afu2g09960
NCU04121T0	Afu1g06030
NCU07831T0	Afu4g03860
NCU08358T0	Afu5g08150
NCU04280T0	Afu1g06810
NCU05902T0	Afu3g11200
NCU07710T0	Afu2g05390
NCU02689T0	Afu2g15050
NCU09602T0	Afu1g07440
NCU09711T0	Afu3g08750
NCU03982T0	Afu2g04620
NCU00656T0	Afu5g08670
NCU01765T0	Afu5g04370
NCU01255T0	Afu1g11970
NCU01119T0	Afu4g12040
NCU06624T0	Afu5g10630
NCU09118T0	Afu1g03500
NCU05422T0	Afu6g10410
NCU08755T0	Afu1g05770
NCU05634T0	Afu4g12070
NCU06199T0	Afu2g05610
NCU08689T0	Afu2g16640
NCU05132T0	Afu4g14070	Afu3g07860
NCU11965T0	Afu1g12340
NCU02717T0	Afu1g10200
NCU04623T0	Afu1g16700
NCU10283T0	Afu2g13250
NCU08001T0	Afu2g11760
NCU03992T0	Afu2g07420
NCU06508T0	Afu6g04290
NCU07440T0	Afu6g02530
NCU03661T0	Afu6g03940
NCU05518T0	Afu5g07360
NCU04674T0	Afu1g16250
NCU08119T0	Afu2g10140
NCU01751T0	Afu1g12910
NCU03061T0	Afu1g10310
NCU07012T0	Afu2g10320
NCU06929T0	Afu4g08500
NCU03669T0	Afu5g12100
NCU09706T0	Afu3g11140
NCU02747T0	Afu1g03760
NCU03298T0	Afu7g03680
NCU05266T0	Afu2g13490
NCU03273T0	Afu7g04710
NCU02978T0	Afu8g04520
NCU11282T0	Afu5g11030
NCU08009T0	Afu1g03920
NCU06382T0	Afu1g16880
NCU11228T0	Afu1g09820
NCU06438T0	Afu5g03320
NCU06767T0	Afu2g12220
NCU00206T0	Afu2g17620
NCU05041T0	Afu3g05650
NCU04221T0	Afu4g13530
NCU07712T0	Afu6g11120
NCU02580T0	Afu8g05530
NCU08920T0	Afu5g07020
NCU06481T0	Afu2g09010
NCU08316T0	Afu2g09070
NCU08000T0	Afu4g03960
NCU02578T0	Afu8g05570
NCU08054T0	Afu6g03570
NCU02979T0	Afu8g02860
NCU03483T0	Afu2g13450
NCU06011T0	Afu7g00480
NCU02208T0	Afu1g02030
NCU03657T1	Afu6g04210
NCU03657T0	Afu6g04210
NCU00121T0	Afu2g08900
NCU06638T0	Afu2g01520
NCU06355T0	Afu7g05970
NCU04104T0	Afu6g04010
NCU09741T0	Afu6g10990
NCU01229T0	Afu5g06140
NCU02082T0	Afu8g04040	Afu1g00590
NCU08898T0	Afu5g08890
NCU08791T0	Afu6g03890
NCU06264T0	Afu5g12050
NCU02053T0	Afu6g08570
NCU02075T0	Afu8g03930
NCU06268T0	Afu5g13600
NCU00901T0	Afu4g12680
NCU06143T0	Afu7g04680
NCU01479T0	Afu2g02680
NCU02515T0	Afu3g07850
NCU05250T0	Afu2g05470
NCU03045T0	Afu7g05340
NCU00629T0	Afu4g00960
NCU01539T0	Afu7g05790
NCU01833T0	Afu3g12530
NCU00495T0	Afu1g05420
NCU05454T0	Afu1g08810
NCU07698T0	Afu1g12790
NCU09873T0	Afu6g07720
NCU08484T0	Afu1g07320
NCU06429T0	Afu5g08300
NCU11169T0	Afu5g09850
NCU00066T0	Afu1g03010
NCU01817T0	Afu3g12450
NCU01207T0	Afu5g02370
NCU06444T0	Afu2g12140
NCU05298T0	Afu1g12830
NCU00405T0	Afu5g05920
NCU03690T0	Afu1g15900
NCU06994T0	Afu2g05540
NCU02134T0	Afu5g09250
NCU02319T0	Afu5g04330
NCU01369T0	Afu4g07660
NCU04472T0	Afu3g06920
NCU03139T0	Afu1g14570
NCU04615T0	Afu2g00660
NCU04512T0	Afu3g12810
NCU06684T0	Afu5g02160
NCU03321T0	Afu1g09200
NCU07982T0	Afu3g10310
NCU05269T0	Afu1g12610
NCU05269T1	Afu1g12610
NCU05204T0	Afu1g12960
NCU06249T0	Afu2g02850
NCU05151T0	Afu3g10760
NCU03814T0	Afu6g04910
NCU01540T0	Afu1g04290
NCU02276T0	Afu3g11000
NCU07868T0	Afu2g09490
NCU00488T0	Afu1g05610
NCU01589T0	Afu2g09290
NCU05232T0	Afu2g10340
NCU07498T0	Afu6g07500
NCU07280T0	Afu2g10620
NCU06503T0	Afu2g16230
NCU06503T1	Afu2g16230
NCU02955T0	Afu4g08110
NCU01241T0	Afu7g05220
NCU02233T0	Afu3g08820
NCU04076T0	Afu3g12740
NCU00920T0	Afu7g01420
NCU04784T0	Afu4g11070
NCU04535T0	Afu6g12980
NCU01172T0	Afu5g02510
NCU03387T0	Afu3g12510
NCU00430T0	Afu2g17170
NCU01157T0	Afu3g13900
NCU02800T0	Afu2g14710
NCU04838T0	Afu2g04760
NCU05296T0	Afu2g11430
NCU06869T0	Afu3g09720
NCU00177T0	Afu6g04730
NCU03648T0	Afu3g10910
NCU03235T0	Afu1g05020
NCU06756T0	Afu1g04640
NCU03804T0	Afu5g09360
NCU06216T0	Afu5g02170
NCU04531T0	Afu1g10380	Afu5g12730	Afu6g12080
NCU09432T0	Afu3g11040
NCU05650T0	Afu6g09990
NCU04279T0	Afu1g09620
NCU02629T0	Afu4g07690
NCU02514T0	Afu8g05320
NCU01985T0	Afu3g06530
NCU04439T0	Afu6g11070
NCU05029T0	Afu6g12870
NCU01503T0	Afu2g12880
NCU04448T0	Afu2g16020
NCU05858T0	Afu4g10770
NCU02287T0	Afu4g08490
NCU01843T0	Afu3g13030
NCU00045T0	Afu7g05250
NCU00793T0	Afu7g03940
NCU09191T0	Afu2g09170
NCU03786T0	Afu5g02560
NCU09709T0	Afu3g09590
NCU03966T0	Afu6g07870
NCU06308T0	Afu2g15610
NCU00480T0	Afu2g14130
NCU09869T0	Afu1g04360
NCU08110T0	Afu2g09040
NCU10747T0	Afu3g05500
NCU04952T0	Afu7g06140
NCU00355T0	Afu3g02270
NCU02701T0	Afu4g06140
NCU09537T0	Afu7g04300
NCU00320T0	Afu2g08440
NCU04579T0	Afu2g14210
NCU03650T0	Afu7g03820
NCU10007T0	Afu6g03540
NCU10007T1	Afu6g03540
NCU00200T0	Afu1g13090
NCU09819T0	Afu1g01750
NCU04799T0	Afu1g04190
NCU01470T0	Afu5g13540
NCU01417T0	Afu2g07780
NCU01249T0	Afu2g16090
NCU05927T0	Afu3g14350
NCU03819T0	Afu6g03960
NCU04319T0	Afu3g11320
NCU03219T0	Afu4g12970
NCU02010T0	Afu1g15000
NCU03792T0	Afu5g02140
NCU07011T0	Afu3g04310
NCU03652T0	Afu6g06550
NCU12039T0	Afu3g05720
NCU07082T0	Afu1g02570
NCU02632T0	Afu4g12440
NCU10733T0	Afu2g04650
NCU09111T0	Afu3g08470
NCU01478T0	Afu2g02690
NCU03171T0	Afu2g15240
NCU06394T0	Afu4g03020
NCU00117T0	Afu6g05290
NCU05301T0	Afu1g14180
NCU06459T0	Afu2g05670
NCU03357T0	Afu4g07340
NCU04768T0	Afu3g10110
NCU06971T0	Afu2g15620
NCU06579T0	Afu5g11890
NCU11426T0	Afu4g06020
NCU01569T0	Afu5g11870
NCU04378T0	Afu1g15310
NCU03980T0	Afu6g07540
NCU06374T0	Afu6g13430
NCU09266T0	Afu4g12870
NCU09469T0	Afu1g02540
NCU04117T0	Afu4g10000
NCU07971T0	Afu3g11660
NCU11660T0	Afu5g09520
NCU00010T0	Afu2g03090
NCU00436T0	Afu5g13390
NCU02626T0	Afu7g03710
NCU02803T0	Afu4g09020
NCU09496T0	Afu2g17220
NCU07516T0	Afu2g08650
NCU11175T0	Afu1g14990
NCU06030T0	Afu4g08570
NCU03641T0	Afu6g08700
NCU05430T0	Afu5g10550
NCU04850T0	Afu6g11980
NCU03024T0	Afu1g05100
NCU01797T0	Afu5g11520
NCU01486T0	Afu4g07140
NCU06735T0	Afu1g09240
NCU07690T0	Afu2g11300
NCU07839T0	Afu2g10750
NCU07407T0	Afu8g04750
NCU06578T0	Afu2g15870
NCU11294T0	Afu2g01580
NCU04380T0	Afu2g09910
NCU08002T0	Afu2g12530
NCU09468T0	Afu1g02550
NCU06715T0	Afu6g04840
NCU09377T0	Afu8g05560
NCU09377T1	Afu8g05560
NCU02091T0	Afu7g02290
NCU07375T0	Afu2g10690
NCU02207T0	Afu1g01740
NCU03784T0	Afu4g07770
NCU10058T0	Afu3g11830
NCU11180T0	Afu1g04970
NCU07330T0	Afu6g14250
NCU08515T0	Afu2g13240
NCU06569T0	Afu5g11360
NCU02066T0	Afu1g16330
NCU07411T0	Afu1g05260
NCU00447T0	Afu1g11890
NCU11379T0	Afu4g11910
NCU00152T0	Afu2g08470
NCU09443T0	Afu4g08800
NCU06605T0	Afu6g10980
NCU04054T0	Afu1g10910
NCU01824T0	Afu3g12690
NCU01644T0	Afu1g13720
NCU09700T0	Afu1g06710
NCU09688T0	Afu5g09660
NCU09793T0	Afu6g13080
NCU06099T0	Afu3g05970
NCU00890T0	Afu7g01320
NCU07567T0	Afu4g09740
NCU00406T0	Afu5g05900
NCU00273T0	Afu5g12670
NCU06986T0	Afu5g10920
NCU04020T0	Afu6g07640
NCU06192T0	Afu6g04870
NCU02003T0	Afu1g06390
NCU05225T0	Afu2g05450
NCU02110T0	Afu6g13350
NCU04343T0	Afu2g15650
NCU10311T0	Afu1g06780
NCU11866T0	Afu1g05980
NCU06294T0	Afu4g00530
NCU04652T0	Afu7g03640
NCU09552T0	Afu4g04390
NCU10043T0	Afu6g08120
NCU04726T0	Afu8g04060	Afu1g00540
NCU04230T0	Afu4g13510
NCU03108T0	Afu1g03740
NCU05876T0	Afu4g06400
NCU03776T0	Afu5g12720
NCU08020T0	Afu2g13410
NCU11170T0	Afu6g04440
NCU04044T0	Afu4g11050
NCU03100T0	Afu6g08050
NCU04125T0	Afu1g14260
NCU04610T0	Afu3g05880
NCU02616T0	Afu1g14730
NCU00269T0	Afu5g06000
NCU00112T0	Afu5g08050
NCU07281T0	Afu2g09790
NCU02127T0	Afu5g08940
NCU09894T0	Afu1g10760
NCU02052T0	Afu8g04950
NCU08897T0	Afu5g08130
NCU06144T0	Afu2g03150
NCU04303T0	Afu4g06900
NCU06265T0	Afu4g12590
NCU08888T0	Afu1g05620
NCU11238T0	Afu6g02860
NCU04133T0	Afu1g05960
NCU00896T0	Afu4g08050
NCU08468T0	Afu1g09640
NCU09513T0	Afu5g12580
NCU02193T0	Afu5g14810
NCU02193T1	Afu5g14810
NCU05939T0	Afu6g13030
NCU02839T0	Afu3g07830
NCU03628T0	Afu4g07540
NCU06666T0	Afu2g01010
NCU08858T0	Afu2g10910
NCU00164T0	Afu2g16780
NCU03032T0	Afu2g10950
NCU02797T0	Afu7g01830
NCU05680T0	Afu5g12160
NCU05242T0	Afu7g05960
NCU04790T0	Afu2g04820
NCU08875T0	Afu6g10380
NCU04511T0	Afu3g12800
NCU00172T0	Afu1g02920
NCU10337T0	Afu4g13440
NCU00188T0	Afu4g09050
NCU02840T0	Afu3g07820
NCU00205T0	Afu5g09710
NCU07669T0	Afu1g15470
NCU03341T0	Afu4g10490
NCU01997T0	Afu3g07620
NCU06842T0	Afu2g11840
NCU03036T0	Afu7g05280
NCU05289T0	Afu2g11510
NCU02380T0	Afu4g13700
NCU06804T0	Afu2g15520
NCU09657T0	Afu2g13290
NCU08642T0	Afu2g03170
NCU05985T0	Afu4g11360
NCU09349T0	Afu4g13330
NCU08309T0	Afu5g11700
NCU06407T0	Afu1g05740
NCU02387T0	Afu3g08780
NCU04755T0	Afu4g06150
NCU04800T0	Afu1g04210
NCU03062T0	Afu1g10320
NCU04245T0	Afu2g01660
NCU01376T0	Afu3g14030
NCU09758T0	Afu4g06570
NCU07393T0	Afu8g04220
NCU05600T0	Afu4g04590
NCU11254T0	Afu3g05700
NCU08894T0	Afu5g03560
NCU03783T0	Afu4g07760
NCU04410T0	Afu1g09690
NCU00680T0	Afu6g03730
NCU01813T0	Afu1g07700
NCU02225T0	Afu1g12540
NCU05268T0	Afu1g12600
NCU09227T0	Afu2g04970
NCU09435T0	Afu3g11020
NCU03137T0	Afu1g14610
NCU01701T0	Afu4g04680
NCU09715T0	Afu6g12950
NCU02619T0	Afu1g14770
NCU03117T0	Afu2g03610
NCU00477T0	Afu6g13540
NCU09909T0	Afu1g04870
NCU09313T0	Afu8g02790
NCU04721T0	Afu1g06470
NCU07156T0	Afu2g06230
NCU05777T0	Afu2g06330
NCU03899T0	Afu3g10180
NCU04614T0	Afu2g06050
NCU01702T0	Afu4g04720
NCU02828T0	Afu7g03890
NCU09770T0	Afu8g05580
NCU01498T0	Afu2g13140
NCU04124T0	Afu1g14240
NCU01756T0	Afu5g11560
NCU02409T0	Afu6g12890
NCU06881T0	Afu6g12250
NCU06202T0	Afu1g05930
NCU04252T0	Afu3g14320
NCU09488T0	Afu1g15030
NCU04537T0	Afu6g03060
NCU09374T0	Afu7g01610
NCU06189T0	Afu5g06270
NCU02407T0	Afu2g02100
NCU02295T0	Afu3g06080
NCU00261T0	Afu7g05210
NCU01465T0	Afu2g08780
NCU07531T0	Afu1g16130
NCU04355T0	Afu2g13370
NCU01378T0	Afu8g04770
NCU08124T0	Afu5g13580
NCU09071T0	Afu6g02840
NCU02325T0	Afu3g01110
NCU02178T0	Afu3g06790
NCU01000T1	Afu7g00600
NCU01000T0	Afu7g00600
NCU00169T0	Afu1g14940
NCU10030T0	Afu3g02880
NCU09564T0	Afu3g03010
NCU12027T0	Afu3g09860
NCU07068T0	Afu8g06920
NCU01968T0	Afu3g07120
NCU03799T0	Afu5g03050
NCU06384T0	Afu4g14610
NCU06182T0	Afu5g06420
NCU09485T0	Afu1g15050
NCU04316T0	Afu1g08940
NCU00340T0	Afu5g06190
NCU09202T0	Afu4g03140
NCU09265T0	Afu4g12850
NCU09318T0	Afu1g03050
NCU03815T0	Afu6g04990
NCU09120T0	Afu4g13000
NCU02810T0	Afu4g07580
NCU03220T0	Afu4g12980
NCU09696T0	Afu5g03880
NCU04110T0	Afu3g10840
NCU11453T0	Afu1g03590
NCU08298T0	Afu2g11970
NCU04190T0	Afu5g08040
NCU02252T0	Afu3g09290
NCU04636T0	Afu3g14240
NCU09121T0	Afu2g13750
NCU08338T0	Afu1g11660
NCU09923T0	Afu3g02090
NCU10042T0	Afu6g06770
NCU10042T1	Afu6g06770
NCU01692T0	Afu5g04230
NCU04105T0	Afu6g04000
NCU07975T0	Afu5g06590
NCU10018T0	Afu4g11010
NCU06783T0	Afu6g10660
NCU08730T0	Afu6g11410
NCU03954T0	Afu1g13390
NCU03954T1	Afu1g13390
NCU07930T0	Afu1g10130
NCU11246T0	Afu2g05890
NCU00199T0	Afu1g13100
NCU04963T0	Afu4g00800
NCU03125T0	Afu7g02570
NCU06075T0	Afu6g07430
NCU06075T1	Afu6g07430
NCU00130T0	Afu1g14710
NCU02020T0	Afu6g02170
NCU05585T0	Afu4g00990
NCU09132T0	Afu2g14990
NCU11271T0	Afu5g07050
NCU05683T0	Afu1g03550
NCU03852T0	Afu6g12340
NCU09042T0	Afu4g00390
NCU11168T0	Afu7g05360
NCU03571T0	Afu3g12670
NCU01654T0	Afu5g04270
NCU04505T0	Afu4g11830
NCU00904T0	Afu7g02560
NCU11492T0	Afu3g11590
NCU08195T0	Afu2g14030
NCU08272T0	Afu4g03120
NCU07859T0	Afu7g04190
NCU02534T0	Afu2g13710
NCU05955T0	Afu8g01490
NCU03200T0	Afu1g06400
NCU02274T0	Afu3g09320
NCU06803T0	Afu6g13490
NCU04414T0	Afu1g06170
NCU08076T0	Afu2g15490
NCU09101T0	Afu3g07290
NCU06854T0	Afu1g02410
NCU00591T0	Afu5g08910
NCU00614T0	Afu5g09270
NCU06285T0	Afu3g10650
NCU03330T0	Afu6g11220
NCU09065T0	Afu6g02700
NCU00936T0	Afu4g08170
NCU02245T0	Afu6g06720
NCU02202T0	Afu1g01720
NCU01161T0	Afu2g01200
NCU02965T0	Afu1g10720
NCU00925T0	Afu4g08190
NCU09545T0	Afu5g03480
NCU01231T0	Afu2g09450
NCU03894T0	Afu2g04680
NCU01882T0	Afu5g09750
NCU11397T0	Afu1g11960
NCU02416T0	Afu3g09950
NCU05805T0	Afu2g07810
NCU00914T0	Afu1g14810
NCU01269T0	Afu3g08280
NCU01480T0	Afu3g10880
NCU05259T0	Afu7g05920
NCU00754T0	Afu5g02700
NCU09079T0	Afu6g02620
NCU00410T0	Afu5g05680
NCU10008T0	Afu6g02470
NCU02112T0	Afu6g02410
NCU02422T0	Afu6g12350
NCU03312T0	Afu2g08070
NCU00046T0	Afu1g04960
NCU03482T0	Afu4g10730
NCU08771T0	Afu2g13620
NCU08499T0	Afu4g10600
NCU11239T0	Afu6g03530
NCU09033T0	Afu7g04340
NCU09142T0	Afu8g04460
NCU07481T0	Afu3g08500
NCU06279T0	Afu2g10380
NCU09746T0	Afu2g15550
NCU06710T0	Afu6g04110
NCU06882T0	Afu6g12540
NCU08153T0	Afu6g08710
NCU09358T0	Afu5g01080
NCU11187T0	Afu6g03850
NCU08297T0	Afu7g05370
NCU08297T1	Afu7g05370
NCU02680T0	Afu1g02830
NCU09104T0	Afu1g11450
NCU04166T0	Afu5g06510
NCU03257T0	Afu2g05880
NCU11384T0	Afu4g08140
NCU11384T1	Afu4g08140
NCU03079T0	Afu1g09130
NCU02511T0	Afu5g01760
NCU03359T0	Afu4g11530
NCU06149T0	Afu3g05430
NCU05582T0	Afu4g04640
NCU10810T0	Afu4g09010
NCU06918T0	Afu7g05910
NCU06523T0	Afu8g07070
NCU02906T0	Afu7g02420
NCU08719T0	Afu6g14410
NCU00824T0	Afu2g03390
NCU03491T0	Afu1g15810
NCU07334T0	Afu1g13210
NCU07018T0	Afu4g04290
NCU01234T0	Afu5g02410
NCU01206T0	Afu6g06335
NCU09757T0	Afu1g16950
NCU01290T0	Afu5g05710
NCU04743T0	Afu3g10220
NCU00789T0	Afu1g02130
NCU00536T0	Afu5g08600
NCU01047T0	Afu5g07860
NCU03076T0	Afu6g08750
NCU01517T0	Afu2g00690
NCU06847T0	Afu4g06050
NCU06441T0	Afu5g02230
NCU09673T0	Afu5g07930
NCU01433T0	Afu5g06700
NCU03415T0	Afu6g11430	Afu7g01000
NCU01333T0	Afu1g07140
NCU04078T0	Afu2g04520
NCU03264T0	Afu8g02810
NCU09788T0	Afu3g09210
NCU07688T0	Afu1g12680
NCU07420T0	Afu3g08160
NCU07705T0	Afu2g07480
NCU02778T0	Afu6g06790
NCU05288T0	Afu2g11150
NCU07119T0	Afu1g17200
NCU05363T0	Afu4g04660
NCU08998T0	Afu5g06680
NCU08998T1	Afu5g06680
NCU02750T0	Afu1g05130
NCU03103T0	Afu2g04140
NCU10789T0	Afu1g14690
NCU01494T0	Afu7g05830
NCU04201T0	Afu5g09320
NCU06834T0	Afu4g11150
NCU08294T0	Afu5g12020
NCU05278T0	Afu1g03950
NCU01652T0	Afu5g04250
NCU07380T0	Afu2g14670
NCU00493T0	Afu1g15860
NCU07153T0	Afu3g05450
NCU06540T0	Afu5g10770
NCU00453T0	Afu5g06220
NCU00378T0	Afu4g08600
NCU06483T0	Afu2g12060
NCU06585T0	Afu2g11660
NCU07691T0	Afu3g04240
NCU06005T0	Afu4g11540
NCU03290T0	Afu8g04730
NCU06238T0	Afu2g10990
NCU11185T0	Afu1g05640
NCU09642T0	Afu3g13470
NCU00821T0	Afu5g10690	Afu4g03110
NCU02415T0	Afu3g11160
NCU03857T0	Afu3g08660
NCU06672T0	Afu2g06250
NCU00809T0	Afu5g14540
NCU02063T0	Afu6g08640
NCU02260T0	Afu3g11390
NCU03372T0	Afu4g06380
NCU05137T0	Afu3g07870
NCU06999T0	Afu5g07100
NCU07313T0	Afu7g05480
NCU02542T1	Afu2g05910
NCU02542T0	Afu2g05910
NCU03789T0	Afu4g03920
NCU10519T0	Afu1g11070
NCU09777T0	Afu5g01090
NCU02549T0	Afu1g14200
NCU03973T0	Afu6g07770
NCU11587T0	Afu4g08990
NCU01758T0	Afu1g07640
NCU05198T0	Afu4g06230
NCU08273T0	Afu4g02970
NCU08924T0	Afu6g10880
NCU03020T0	Afu2g05800
NCU02524T0	Afu6g06400
NCU02546T0	Afu4g08930
NCU07489T0	Afu2g03950
NCU06277T0	Afu2g16260
NCU07590T0	Afu6g14310
NCU00446T0	Afu1g11880
NCU03267T0	Afu2g01350
NCU03795T0	Afu5g03080
NCU11301T0	Afu1g06520
NCU07926T0	Afu2g01920
NCU01901T0	Afu6g02710
NCU00801T0	Afu1g17310
NCU06843T0	Afu2g11850
NCU03727T0	Afu6g04250
NCU04216T0	Afu6g03750
NCU11188T0	Afu4g04760
NCU04747T0	Afu1g11080
NCU06270T0	Afu1g11870
NCU05996T0	Afu4g10340
NCU04130T0	Afu4g13580
NCU11242T0	Afu8g00760
NCU08325T0	Afu4g03610
NCU06697T0	Afu2g01600
NCU07367T0	Afu6g06780
NCU01330T0	Afu1g15890
NCU02611T0	Afu1g04840
NCU00202T0	Afu2g14270
NCU06259T0	Afu2g14160
NCU08563T0	Afu2g14110
NCU04648T0	Afu5g03350
NCU06032T0	Afu6g07270
NCU07473T0	Afu8g06750
NCU06760T0	Afu2g11900
NCU01502T0	Afu2g12890
NCU10155T0	Afu2g06190
NCU07340T0	Afu6g11610
NCU00290T0	Afu2g14020
NCU03961T0	Afu2g04780
NCU07451T0	Afu1g09010
NCU06215T0	Afu6g05260
NCU09861T0	Afu6g09920
NCU09575T0	Afu8g02530
NCU09076T0	Afu6g02630
NCU07607T0	Afu7g05550
NCU03861T0	Afu3g07030
NCU08471T0	Afu4g04520
NCU01745T0	Afu1g07250
NCU04669T0	Afu2g08290
NCU07484T0	Afu5g03960
NCU05317T0	Afu5g03960
NCU00632T0	Afu2g14770
NCU04449T0	Afu2g16010
NCU07064T0	Afu2g09810
NCU09253T0	Afu2g06100
NCU06761T0	Afu4g10470
NCU07059T0	Afu6g09520
NCU06026T0	Afu1g11580
NCU01439T0	Afu5g05500
NCU05207T0	Afu3g03190
NCU06489T0	Afu5g07060
NCU00311T0	Afu1g04990
NCU04185T0	Afu6g05120
NCU09559T0	Afu3g12100
NCU03317T0	Afu3g07700
NCU07171T0	Afu1g13330
NCU02550T0	Afu4g08250
NCU04176T0	Afu6g05090
NCU06522T0	Afu8g07240
NCU06063T0	Afu1g17190
NCU03924T0	Afu4g12310
NCU08216T0	Afu2g07620
NCU03715T0	Afu5g13050
NCU07296T0	Afu4g11890
NCU11685T0	Afu4g13720
NCU11997T0	Afu6g01920
NCU02224T0	Afu3g06110
NCU04173T0	Afu6g04740
NCU04173T1	Afu6g04740
NCU02791T0	Afu7g04590
NCU00880T0	Afu5g08370
NCU02107T0	Afu7g01530
NCU02624T0	Afu7g03740
NCU07955T0	Afu6g06420
NCU06534T0	Afu1g13920
NCU09598T0	Afu1g07350
NCU02498T0	Afu6g08220
NCU09521T0	Afu6g10320
NCU04782T0	Afu4g10910
NCU10381T0	Afu1g13620
NCU05375T0	Afu1g07090
NCU02650T0	Afu3g06610
NCU03396T0	Afu3g13400
NCU03500T0	Afu4g11460
NCU04137T0	Afu4g12830
NCU06362T0	Afu6g13850
NCU10262T0	Afu7g04290
NCU03855T0	Afu2g02070
NCU04136T0	Afu1g03070
NCU04333T0	Afu1g07160
NCU09437T0	Afu3g05490
NCU04015T0	Afu2g04740
NCU06027T0	Afu1g11630
NCU07609T0	Afu1g13350
NCU06959T0	Afu2g09800
NCU08604T0	Afu2g04920
NCU05885T0	Afu3g15050
NCU05644T0	Afu6g09020
NCU06870T0	Afu6g12390
NCU02209T0	Afu1g12530
NCU04733T0	Afu2g03910
NCU01195T0	Afu4g06620
NCU07020T0	Afu5g07150
NCU02617T0	Afu1g14720
NCU03606T0	Afu2g06320
NCU03526T0	Afu6g10510
NCU08148T0	Afu6g13190
NCU01036T0	Afu4g13340	Afu2g17650
NCU05785T0	Afu4g13340	Afu2g17650
NCU02482T0	Afu6g03590
NCU02482T1	Afu6g03590
NCU02482T2	Afu6g03590
NCU00690T0	Afu6g02270
NCU08977T0	Afu1g17110
NCU07001T0	Afu5g07210
NCU00306T0	Afu1g13800	Afu5g06580	Afu2g11580
NCU01878T0	Afu4g02990
NCU08372T0	Afu2g14600
NCU08682T0	Afu3g10350
NCU05095T0	Afu2g03580
NCU07395T0	Afu2g01090
NCU04935T0	Afu4g00540
NCU05519T0	Afu4g01000
NCU08674T0	Afu5g10660
NCU02203T0	Afu1g02010
NCU00692T0	Afu2g02320
NCU01947T0	Afu3g06130
NCU05499T0	Afu2g04220
NCU04111T0	Afu4g12720
NCU03498T0	Afu5g03790
NCU05598T0	Afu4g03780
NCU05526T0	Afu4g10460
NCU02576T0	Afu8g03970
NCU07418T0	Afu4g13020
NCU02393T0	Afu6g12820
NCU02393T1	Afu6g12820
NCU06457T0	Afu2g05650
NCU02752T0	Afu4g12180
NCU09212T0	Afu2g03490
NCU08663T0	Afu2g16750
NCU03972T0	Afu6g07760
NCU08283T0	Afu6g11300
NCU12009T0	Afu8g00840
NCU02729T0	Afu1g02630
NCU00985T0	Afu2g14520
NCU02361T0	Afu2g02020
NCU01174T0	Afu5g02440
NCU08643T0	Afu7g00800
NCU00081T0	Afu2g02660
NCU04750T0	Afu1g09070
NCU06436T0	Afu2g10900
NCU06812T0	Afu2g15540
NCU01919T0	Afu6g02380
NCU05884T0	Afu6g01930
NCU06493T0	Afu1g13140
NCU06659T0	Afu1g13540
NCU04298T0	Afu4g06460
NCU06942T0	Afu3g09360
NCU03246T0	Afu3g12250
NCU06652T0	Afu2g01040
NCU07987T0	Afu4g03950
NCU11353T0	Afu5g09840
NCU10073T0	Afu8g02850
NCU02657T0	Afu1g10630
NCU01247T0	Afu2g16080
NCU06419T0	Afu1g05800
NCU04534T0	Afu6g12970
NCU07024T0	Afu1g12940
NCU04656T0	Afu4g13090
NCU08935T0	Afu4g06850
NCU00230T0	Afu1g16780
NCU00077T0	Afu2g02620
NCU02179T0	Afu3g06820
NCU03771T0	Afu4g09060
NCU01151T0	Afu6g07970
NCU01430T0	Afu6g06970
NCU08218T0	Afu2g07670
NCU02457T0	Afu7g01270
NCU11251T0	Afu8g04590
NCU03141T0	Afu4g08720	Afu3g14680	Afu5g01340
NCU08626T0	Afu1g01600
NCU03697T0	Afu4g10100
NCU08027T0	Afu5g11010
NCU03748T0	Afu4g11340
NCU04187T0	Afu6g05130
NCU01266T0	Afu1g13250
NCU03658T0	Afu1g02050
NCU00673T0	Afu5g09210
NCU03922T0	Afu3g10660
NCU03788T0	Afu4g03930
NCU02109T0	Afu7g02180
NCU05577T0	Afu1g17410	Afu8g02100
NCU10383T1	Afu4g10410
NCU10383T0	Afu4g10410
NCU04108T0	Afu1g01180
NCU01095T0	Afu2g15140
NCU03380T0	Afu3g13280
NCU00988T0	Afu6g06960
NCU02556T0	Afu6g08600
NCU02195T0	Afu7g00730
NCU02591T0	Afu2g05040
NCU08741T0	Afu5g01780
NCU11791T0	Afu4g12490
NCU01348T0	Afu5g13180
NCU08669T0	Afu2g15660
NCU09737T0	Afu2g16720
NCU03098T0	Afu8g01390	Afu6g08080
NCU00714T0	Afu7g01860
NCU07732T0	Afu5g06780
NCU07732T1	Afu5g06780
NCU03713T0	Afu1g12150
NCU02793T0	Afu2g08060
NCU04241T0	Afu2g06080
NCU06543T0	Afu1g14850
NCU11302T0	Afu1g06680
NCU02291T0	Afu3g06040
NCU06205T0	Afu6g05150
NCU09810T0	Afu1g10830
NCU09429T0	Afu4g09220	Afu5g00310
NCU04259T0	Afu4g06760
NCU12152T0	Afu2g07430
NCU00337T0	Afu2g17050
NCU00593T0	Afu3g06700
NCU04024T0	Afu2g04450
NCU09287T0	Afu3g11790
NCU02408T0	Afu2g02130	Afu8g00590
NCU05168T0	Afu5g04260	Afu3g01560
NCU05246T0	Afu2g13360
NCU07070T0	Afu2g13980
NCU03737T0	Afu1g12170
NCU03258T0	Afu2g03790
NCU03347T0	Afu4g11190
NCU06809T0	Afu2g12490
NCU09048T0	Afu2g01820
NCU06194T0	Afu6g04860
NCU00520T0	Afu2g14810
NCU05888T0	Afu1g17580
NCU02653T0	Afu4g02870
NCU04796T0	Afu4g10950
NCU02368T0	Afu6g12760
NCU05420T0	Afu1g06940
NCU02354T0	Afu3g05560
NCU04485T0	Afu2g05420
NCU07914T0	Afu1g10350
NCU11642T0	Afu1g10930
NCU10762T0	Afu2g11240
NCU05861T0	Afu2g05180
NCU04459T0	Afu2g10640
NCU07112T0	Afu7g00350
NCU02044T0	Afu1g09800
NCU01183T0	Afu5g06770
NCU03823T0	Afu6g04380
NCU05937T0	Afu6g07620
NCU09732T0	Afu6g14200
NCU01181T0	Afu5g06500
NCU01178T0	Afu6g05100
NCU03608T0	Afu3g14490
NCU03187T0	Afu6g02670
NCU05642T0	Afu5g09610
NCU06519T0	Afu2g12550
NCU00395T0	Afu7g02470
NCU06217T0	Afu4g06250
NCU06520T0	Afu5g11050
NCU07887T0	Afu5g12350
NCU08062T0	Afu5g10050	Afu3g03980
NCU00389T0	Afu1g05560
NCU03813T0	Afu6g04920
NCU09885T0	Afu7g06510
NCU02343T0	Afu2g15160
NCU03637T0	Afu4g07590
NCU09223T0	Afu2g06150
NCU06766T0	Afu4g02930
NCU03914T0	Afu6g09250
NCU11284T0	Afu6g09220
NCU05123T0	Afu1g01620
NCU03379T0	Afu3g12430
NCU06190T0	Afu5g06600
NCU10847T0	Afu4g12650
NCU11544T1	Afu2g02530
NCU11544T0	Afu2g02530
NCU04566T0	Afu2g01700
NCU03493T0	Afu2g15840
NCU02397T0	Afu3g11070
NCU03039T0	Afu7g05310
NCU02406T0	Afu2g01980
NCU04672T0	Afu5g13170
NCU05853T0	Afu6g14500
NCU08312T0	Afu5g10810
NCU04481T0	Afu4g04130
NCU00631T0	Afu6g13290
NCU08162T0	Afu3g07790
NCU06449T0	Afu5g02290
NCU01596T0	Afu1g06300
NCU01724T0	Afu1g07170
NCU09580T0	Afu1g10370
NCU06041T0	Afu8g02520
NCU01728T1	Afu1g07220
NCU01728T0	Afu1g07220
NCU00213T0	Afu2g08620
NCU04568T0	Afu1g16690
NCU00194T0	Afu4g09140
NCU08378T0	Afu4g12910
NCU09547T0	Afu4g07520
NCU04504T0	Afu1g06220
NCU00428T0	Afu5g13370
NCU01953T0	Afu5g07710
NCU09230T0	Afu8g04340
NCU02404T1	Afu6g12300
NCU02404T0	Afu6g12300
NCU00919T0	Afu1g16290
NCU03229T0	Afu1g09840
NCU08145T0	Afu3g04030
NCU06383T0	Afu4g14600
NCU09533T0	Afu3g11930
NCU08290T0	Afu5g07740
NCU01767T0	Afu1g06860
NCU01443T0	Afu5g05490
NCU06618T0	Afu7g05930
NCU02966T0	Afu1g10710
NCU11956T0	Afu1g02510
NCU03622T0	Afu5g09630
NCU08706T0	Afu4g11180
NCU05850T0	Afu7g02070
NCU04814T0	Afu2g04430
NCU06630T0	Afu6g10830
NCU11213T0	Afu4g11510
NCU08003T0	Afu7g05510
NCU09678T0	Afu6g11320
NCU00122T0	Afu3g08290
NCU04454T0	Afu1g13870
NCU02402T0	Afu3g05440
NCU07125T0	Afu2g04390
NCU02147T0	Afu5g07960
NCU06685T0	Afu5g03160
NCU00043T0	Afu1g04950
NCU01809T0	Afu1g09210
NCU07298T0	Afu1g06250
NCU07458T0	Afu1g06210
NCU06010T0	Afu2g03980
NCU08503T0	Afu2g12440
NCU03124T0	Afu8g04810
NCU11705T0	Afu3g13490
NCU02741T0	Afu1g10410
NCU03633T0	Afu4g07780
NCU04358T0	Afu8g02700
NCU04646T0	Afu1g03410
NCU04329T0	Afu1g12900
NCU04041T0	Afu6g08900
NCU07996T0	Afu6g11400
NCU09209T0	Afu7g06820
NCU09654T0	Afu3g01840
NCU00035T0	Afu2g08380
NCU02425T0	Afu6g12290
NCU07584T0	Afu3g13770
NCU03965T0	Afu6g07860
NCU01438T0	Afu5g05540
NCU01252T0	Afu5g12230
NCU01936T0	Afu5g09000
NCU08598T0	Afu2g04960
NCU02961T0	Afu2g14950
NCU09380T0	Afu1g10440
NCU07986T0	Afu2g13400
NCU00650T0	Afu2g03930
NCU04144T0	Afu1g06040
NCU01132T0	Afu4g13080
NCU01760T0	Afu5g04340
NCU03515T0	Afu1g08850
NCU06452T0	Afu5g02180
NCU06179T0	Afu5g05960
NCU09347T0	Afu7g05800
NCU01086T0	Afu2g15230
NCU04088T0	Afu4g11320
NCU09595T0	Afu2g09570
NCU09027T0	Afu4g04250
NCU01013T0	Afu1g08760
NCU03057T0	Afu2g01690
NCU02310T0	Afu3g10790
NCU06240T0	Afu2g12200
NCU08600T0	Afu2g05080
NCU09536T0	Afu1g13230
NCU04924T0	Afu4g11720
NCU07438T0	Afu6g02540
NCU04581T0	Afu2g14280
NCU00272T0	Afu5g12680
NCU03186T0	Afu6g02680
NCU02826T0	Afu7g03880
NCU01022T0	Afu1g09320
NCU03944T0	Afu2g06040
NCU06430T0	Afu1g05590
NCU04754T0	Afu4g06160
NCU04005T0	Afu6g06870
NCU07779T0	Afu4g12750
NCU08291T0	Afu5g07750
NCU08762T0	Afu1g05720	Afu1g03150
NCU00232T0	Afu1g16470
NCU00209T0	Afu2g08560
NCU06187T0	Afu2g11940
NCU07062T0	Afu6g09240
NCU06482T0	Afu1g06960
NCU03395T0	Afu3g13390
NCU06418T0	Afu3g10890
NCU07362T0	Afu1g07200
NCU09254T0	Afu2g09230
NCU02960T0	Afu8g05240
NCU07076T0	Afu1g04260
NCU03009T0	Afu4g03650
NCU04247T0	Afu4g13390
NCU08364T0	Afu6g13440
NCU07381T0	Afu2g15220
NCU05452T0	Afu5g04420
NCU05589T0	Afu8g04180
NCU09322T0	Afu8g05620
NCU00794T0	Afu1g01990
NCU07504T0	Afu2g06170
NCU04354T0	Afu7g05530
NCU09157T0	Afu5g10460
NCU02126T0	Afu5g08930
NCU09817T0	Afu1g02110
NCU07819T0	Afu3g01010
NCU06541T0	Afu5g10760
NCU07739T0	Afu5g06090
NCU08850T0	Afu6g10900
NCU01235T0	Afu5g02420
NCU02148T0	Afu5g08960
NCU04335T0	Afu5g11840
NCU07021T0	Afu5g07140
NCU01449T0	Afu2g01220
NCU01449T1	Afu2g01220
NCU00023T0	Afu3g10820
NCU02421T0	Afu6g12470
NCU07004T0	Afu5g11940
NCU08708T0	Afu4g10680
NCU00155T0	Afu3g11990
NCU06656T0	Afu1g13510
NCU07697T0	Afu1g12800
NCU05810T0	Afu4g13170
NCU08895T0	Afu3g12970
NCU09864T0	Afu6g08830
NCU00665T0	Afu3g04160
NCU03204T0	Afu4g11960
NCU06352T0	Afu6g10220	Afu5g13850	Afu6g10050
NCU00377T0	Afu1g06080
NCU00163T0	Afu2g16790
NCU08880T0	Afu1g10770
NCU01777T0	Afu1g04670
NCU00711T0	Afu3g08530
NCU00575T0	Afu6g02230
NCU06344T0	Afu2g10590
NCU04306T0	Afu4g06930
NCU06679T0	Afu5g03130
NCU10368T0	Afu5g01680
NCU09034T0	Afu7g04350
NCU07487T0	Afu5g07190	Afu6g11910	Afu6g14490	Afu7g00240
NCU03217T0	Afu3g08230
NCU02235T0	Afu6g12360
NCU00897T0	Afu1g04480
NCU00553T0	Afu3g06280
NCU07414T0	Afu1g05040
NCU07941T0	Afu2g09650
NCU04642T0	Afu6g13180
NCU04395T0	Afu8g07120
NCU01961T0	Afu3g06180
NCU00440T0	Afu5g12210
NCU00602T0	Afu3g06600
NCU03621T0	Afu2g07730
NCU02256T0	Afu3g09880
NCU02785T0	Afu4g08760
NCU03512T0	Afu4g03200
NCU05889T0	Afu3g11360
NCU02996T0	Afu1g11490
NCU06138T0	Afu1g03530
NCU08319T0	Afu2g11180
NCU08356T0	Afu7g01690
NCU02296T0	Afu2g02250
NCU01377T0	Afu5g02590
NCU03597T0	Afu5g13020
NCU00717T0	Afu3g13940
NCU09270T0	Afu1g08920
NCU02420T0	Afu6g12560
NCU05708T0	Afu6g11480
NCU07720T0	Afu6g11140
NCU00755T0	Afu6g11140
NCU00649T0	Afu7g01880
NCU07015T0	Afu4g04260
NCU02771T0	Afu1g05060
NCU03295T0	Afu2g10160
NCU07874T0	Afu1g12000
NCU04192T0	Afu5g03990
NCU03779T0	Afu5g12690
NCU06924T0	Afu6g07340
NCU07659T0	Afu7g05720
NCU01324T0	Afu3g08240
NCU04457T0	Afu2g07880
NCU04207T0	Afu2g15000
NCU07023T0	Afu1g12950
NCU08607T0	Afu1g05120
NCU00450T0	Afu5g06210
NCU01411T0	Afu4g13660
NCU04264T0	Afu3g07140
NCU09680T0	Afu3g01910
NCU01964T0	Afu2g02470
NCU07058T0	Afu1g04240
NCU01083T0	Afu5g03670
NCU05715T0	Afu2g17180
NCU07893T0	Afu4g06120
NCU09407T0	Afu4g08440
NCU08889T0	Afu5g03710
NCU07221T0	Afu6g10240
NCU04761T0	Afu3g11810
NCU06054T0	Afu7g01220
NCU07442T0	Afu6g03770
NCU03981T1	Afu2g04630
NCU03981T0	Afu2g04630
NCU01512T0	Afu2g13030
NCU01141T0	Afu5g06530
NCU02592T0	Afu6g02940
NCU11933T0	Afu5g11670
NCU00605T0	Afu5g08610
NCU07814T0	Afu5g06710
NCU06052T0	Afu7g01230
NCU07564T0	Afu2g05730
NCU06943T0	Afu3g09600
NCU02565T0	Afu8g05210
NCU00170T0	Afu1g05900
NCU02746T0	Afu1g10670
NCU02232T0	Afu3g09020
NCU04310T0	Afu4g06630
NCU02781T0	Afu6g06500
NCU06039T0	Afu4g08530
NCU09093T0	Afu3g07200
NCU11693T0	Afu7g02170
NCU01216T0	Afu1g05970
NCU04600T0	Afu1g09280
NCU03425T0	Afu3g08980
NCU01388T0	Afu5g02740
NCU00434T0	Afu5g13340
NCU04096T0	Afu5g02220
NCU02074T0	Afu8g05140
NCU09771T0	Afu8g06560
NCU02438T0	Afu3g05370
NCU04783T0	Afu6g12570
NCU11342T0	Afu3g01670
NCU10776T0	Afu3g06060
NCU08939T0	Afu4g06870
NCU10468T0	Afu5g08120
NCU03545T0	Afu6g10390
NCU05897T0	Afu6g06730
NCU07981T0	Afu8g04920
NCU03523T0	Afu1g06920
NCU03188T0	Afu1g14950
NCU00422T0	Afu2g16820
NCU00422T1	Afu2g16820
NCU05273T0	Afu1g04080
NCU05294T0	Afu2g11460
NCU06563T0	Afu5g11370
NCU10467T0	Afu6g05040
NCU00317T0	Afu1g03450
NCU03695T0	Afu1g15760
NCU03651T0	Afu2g08280
NCU05775T0	Afu2g00310
NCU07558T0	Afu2g12110
NCU05995T0	Afu4g10350
NCU05129T0	Afu6g12580
NCU02151T0	Afu3g06910
NCU06360T0	Afu1g14090
NCU05859T0	Afu3g12130
NCU09123T0	Afu2g13680
NCU10282T0	Afu7g04600
NCU06779T0	Afu1g06890
NCU04295T0	Afu4g06420
NCU09646T0	Afu1g12650
NCU06914T0	Afu4g12920
NCU06296T0	Afu6g01900
NCU01240T0	Afu5g09640
NCU08995T0	Afu1g03540
NCU05752T0	Afu3g14250
NCU04442T0	Afu5g10780
NCU01412T0	Afu2g07350
NCU11288T0	Afu2g07500
NCU03495T0	Afu1g15800
NCU03678T0	Afu1g14910
NCU01963T0	Afu3g06200
NCU06648T0	Afu2g03360
NCU08997T0	Afu2g03110
NCU10546T0	Afu1g13110
NCU11409T0	Afu3g05590
NCU06341T0	Afu8g04150
NCU07392T0	Afu4g09710	Afu6g07010
NCU06067T0	Afu4g11450
NCU02571T0	Afu8g04000
NCU06230T0	Afu5g06470
NCU08511T0	Afu6g10550
NCU05213T0	Afu2g16670
NCU06336T0	Afu3g04200
NCU04938T0	Afu5g00630
NCU09116T0	Afu2g13630
NCU11405T0	Afu8g06360	Afu7g08350
NCU03055T0	Afu2g14910
NCU04460T0	Afu2g11560
NCU03006T0	Afu4g03630
NCU09643T0	Afu1g07010
NCU00161T0	Afu7g04510
NCU07332T0	Afu6g14280
NCU01481T0	Afu4g06990
NCU09237T0	Afu2g04940
NCU00722T0	Afu2g13300	Afu5g01480
NCU05206T0	Afu1g12930
NCU00182T0	Afu5g12390
NCU02743T0	Afu4g12060
NCU04289T0	Afu4g05940
NCU07807T0	Afu3g11690
NCU07807T1	Afu3g11690
NCU02690T0	Afu1g03090
NCU02400T0	Afu1g06700
NCU02094T0	Afu2g03460
NCU06250T0	Afu2g02860
NCU05410T0	Afu2g12470
NCU02585T0	Afu4g08330
NCU03756T0	Afu5g02990
NCU06921T0	Afu6g07300
NCU00803T1	Afu8g04470
NCU00803T0	Afu8g04470
NCU05926T0	Afu2g07470
NCU06246T0	Afu2g08480
NCU07880T0	Afu2g09710
NCU11173T0	Afu2g08970
NCU10272T0	Afu2g12480
NCU09345T0	Afu5g02470
NCU09345T1	Afu5g02470
NCU09345T2	Afu5g02470
NCU03492T0	Afu1g15820
NCU06332T0	Afu1g03890
NCU05196T0	Afu2g11750
NCU04272T0	Afu3g05820
NCU03325T0	Afu1g09110
NCU00195T0	Afu5g06290
NCU01184T0	Afu5g06760
NCU06112T0	Afu3g11120
NCU02373T0	Afu6g12790
NCU06631T0	Afu6g11370
NCU04780T0	Afu1g04710
NCU02954T0	Afu6g07390
NCU02853T0	Afu8g00750
NCU06923T0	Afu8g00460
NCU01057T0	Afu2g05220
NCU01057T1	Afu2g05220
NCU03115T0	Afu2g03710
NCU03004T0	Afu3g04170
NCU02502T0	Afu4g09190
NCU04637T0	Afu3g14230
NCU02497T0	Afu6g08170
NCU03846T0	Afu2g16360
NCU03846T1	Afu2g16360
NCU03197T0	Afu3g10080
NCU00772T0	Afu7g04330
NCU06593T0	Afu4g04120
NCU09162T0	Afu5g12330
NCU00037T0	Afu2g08390
NCU01564T0	Afu2g15780
NCU02411T0	Afu3g09370
NCU00775T0	Afu6g06370
NCU05143T0	Afu5g12490
NCU06271T0	Afu5g12090
NCU04633T0	Afu8g04840
NCU00643T0	Afu1g16270
NCU04428T0	Afu1g13580
NCU02015T0	Afu3g06470
NCU05224T0	Afu2g05430
NCU03436T0	Afu6g11470
NCU01595T0	Afu1g06290
NCU00565T0	Afu3g06560
NCU07701T0	Afu2g13510
NCU08825T0	Afu2g15960
NCU09551T0	Afu6g09110
NCU01754T0	Afu7g01010	Afu5g06240
NCU06409T0	Afu1g05410
NCU01271T0	Afu4g08010
NCU05000T0	Afu3g02670
NCU09640T0	Afu1g12620
NCU09391T0	Afu2g09110
NCU07165T0	Afu1g13280
NCU07419T0	Afu3g08170
NCU02378T0	Afu6g12730
NCU02414T0	Afu6g12530
NCU04817T0	Afu6g07670
NCU09183T0	Afu4g09840
NCU04429T0	Afu1g14100
NCU08011T0	Afu1g16810
NCU00056T0	Afu2g05760
NCU06232T0	Afu1g15780
NCU05516T0	Afu2g09550
NCU00445T0	Afu5g13310
NCU02464T0	Afu5g08540
NCU02023T0	Afu6g02400
NCU02115T0	Afu6g07310
NCU08427T0	Afu5g01870
NCU00823T0	Afu2g03400
NCU08136T0	Afu3g04040
NCU03548T0	Afu1g16660
NCU08983T0	Afu1g15340
NCU00829T0	Afu6g13750
NCU07530T0	Afu4g10990
NCU03768T1	Afu5g02930
NCU03768T2	Afu5g02930
NCU03768T0	Afu5g02930
NCU09098T0	Afu1g07300
NCU07820T0	Afu3g00980
NCU03243T0	Afu6g08370
NCU12076T0	Afu4g08070
NCU09258T0	Afu8g05680
NCU01361T0	Afu1g05810
NCU11408T0	Afu3g11410
NCU07724T0	Afu5g13140
NCU01633T0	Afu2g11520	Afu5g01160	Afu7g00950
NCU00951T0	Afu3g08380
NCU00181T0	Afu5g13350
NCU10853T0	Afu3g10520
NCU11277T0	Afu4g06600
NCU00608T0	Afu5g08470
NCU09789T0	Afu1g15450
NCU10652T0	Afu2g14090
NCU06371T0	Afu5g10820
NCU09388T0	Afu4g12400
NCU00984T0	Afu2g12780
NCU07528T0	Afu2g08460
NCU07071T0	Afu4g12390
NCU09025T0	Afu3g11440
NCU01227T0	Afu5g06130
NCU05453T0	Afu5g04360
NCU07863T0	Afu4g07560
NCU10016T0	Afu8g01010
NCU10059T0	Afu3g11840
NCU11452T0	Afu5g10070
NCU01821T0	Afu1g09470
NCU00468T0	Afu2g10450
NCU06091T0	Afu1g06630
NCU05411T0	Afu1g15370
NCU09064T0	Afu6g02300
NCU02742T0	Afu1g10400
NCU03409T0	Afu6g10370
NCU11471T0	Afu5g15010	Afu1g16100
NCU01547T0	Afu1g07540
NCU02795T0	Afu2g03810
NCU02532T0	Afu2g13730
NCU01786T0	Afu3g13380
NCU03836T0	Afu6g04510
NCU05028T0	Afu6g12840
NCU01646T0	Afu1g07670
NCU00554T0	Afu3g06830
NCU01528T0	Afu5g01970
NCU08418T0	Afu4g03490
NCU06619T0	Afu8g07200
NCU07849T0	Afu2g10740
NCU07849T1	Afu2g10740
NCU00916T0	Afu4g03320
NCU02273T0	Afu3g11400
NCU03154T0	Afu3g07180
NCU06846T0	Afu4g06080
NCU10926T0	Afu2g17190
NCU08231T0	Afu6g14030
NCU10987T0	Afu7g01670
NCU00725T0	Afu2g03650
NCU01637T0	Afu1g13890
NCU08357T0	Afu2g04030
NCU11489T0	Afu4g12160
NCU00587T0	Afu1g15950
NCU00894T0	Afu4g08030
NCU08909T0	Afu6g12410	Afu8g02130	Afu2g05340	Afu2g12850
NCU00065T0	Afu1g16550
NCU00421T0	Afu2g16840
NCU03339T0	Afu1g15960
NCU04737T0	Afu4g12120
NCU04899T0	Afu7g05740
NCU02356T0	Afu3g05780
NCU04936T0	Afu1g17020
NCU04841T0	Afu2g04670
NCU06860T0	Afu1g06440
NCU08315T0	Afu2g01950
NCU09980T0	Afu1g12370
NCU05548T0	Afu7g04070
NCU08033T0	Afu6g10590
NCU04621T0	Afu7g00860
NCU00106T0	Afu2g07570
NCU05633T0	Afu1g09780
NCU03218T0	Afu4g12950
NCU07399T0	Afu8g04670
NCU09805T0	Afu4g10130	Afu2g00710
NCU07668T0	Afu1g15490
NCU09477T0	Afu1g05390
NCU00589T0	Afu1g15940
NCU04321T0	Afu2g01910
NCU02283T0	Afu3g09550
NCU08597T0	Afu3g10640
NCU11861T0	Afu5g06550
NCU01435T0	Afu5g05510
NCU01613T0	Afu5g11610
NCU06717T0	Afu3g11350
NCU09241T0	Afu2g05120
NCU02009T0	Afu1g14340	Afu7g04970
NCU11395T0	Afu5g03930	Afu2g00170
NCU02716T0	Afu1g10190
NCU03764T0	Afu4g07630
NCU03757T0	Afu5g03020
NCU08012T0	Afu2g11960
NCU08005T0	Afu2g12610
NCU09434T0	Afu3g11010
NCU11748T0	Afu5g07830
NCU01162T0	Afu2g01170
NCU07253T0	Afu2g01170
NCU08388T0	Afu1g04520
NCU08388T1	Afu1g04520
NCU02586T0	Afu2g04110
NCU05218T0	Afu2g05530
NCU06345T0	Afu2g11070
NCU03238T0	Afu6g07160
NCU07580T0	Afu5g04130
NCU04326T0	Afu2g07690
NCU05418T0	Afu5g01740
NCU04730T0	Afu8g05280
NCU08852T0	Afu5g07320
NCU04328T0	Afu3g14000
NCU06413T0	Afu5g00570
NCU09211T0	Afu5g09090
NCU04856T0	Afu4g13120
NCU04856T1	Afu4g13120
NCU06724T0	Afu4g13120
NCU00472T0	Afu4g10010
NCU06699T0	Afu1g14440
NCU05586T0	Afu2g13810
NCU08579T0	Afu3g11700
NCU01414T0	Afu2g07900
NCU05458T0	Afu2g12940
NCU00196T0	Afu2g01060
NCU02305T0	Afu3g06120
NCU00538T0	Afu5g07790
NCU06532T0	Afu2g11010
NCU06988T0	Afu2g15750
NCU07457T0	Afu3g12750
NCU07755T0	Afu5g10640
NCU09778T0	Afu6g07980
NCU02336T0	Afu5g07560	Afu4g14360
NCU01455T0	Afu4g10180
NCU04507T0	Afu4g11820
NCU03876T0	Afu3g08640
NCU06595T0	Afu4g04100
NCU03888T0	Afu6g07880
NCU08370T0	Afu4g10390
NCU02056T0	Afu1g03620
NCU00599T0	Afu2g02290
NCU01242T0	Afu2g16150
NCU06722T0	Afu2g01640
NCU01695T0	Afu5g04240
NCU08927T0	Afu4g06940
NCU07495T0	Afu6g07520
NCU02100T0	Afu8g04030	Afu1g00600
NCU00108T0	Afu2g07550
NCU05537T0	Afu2g04230
NCU11399T0	Afu5g06050
NCU11967T0	Afu5g04390
NCU00978T0	Afu3g08100
NCU04415T0	Afu3g10480
NCU09931T0	Afu2g09850
NCU11420T0	Afu6g12330
NCU04554T0	Afu8g01410	Afu7g08490
NCU02267T0	Afu3g11100
NCU05886T0	Afu3g15000
NCU05390T0	Afu1g15140
NCU00277T0	Afu4g13250
NCU05782T0	Afu2g06310
NCU11381T0	Afu4g07130
NCU09208T0	Afu5g09080
NCU03066T0	Afu1g10560
NCU03194T0	Afu4g12600
NCU05226T0	Afu6g11360
NCU02687T0	Afu3g08300
NCU02654T0	Afu4g02860
NCU04797T0	Afu4g11310
NCU03971T0	Afu6g07690
NCU09106T0	Afu3g08400
NCU04612T0	Afu3g05900
NCU04612T1	Afu3g05900
NCU01737T0	Afu1g07050
NCU00345T0	Afu2g09000
NCU01830T0	Afu2g04200
NCU05513T0	Afu4g04740
NCU06694T0	Afu5g02760
NCU07707T0	Afu2g05410
NCU04539T0	Afu4g07050
NCU09843T0	Afu2g01780
NCU06594T0	Afu4g04110
NCU05492T0	Afu5g09940
NCU08066T0	Afu5g09300
NCU11222T0	Afu4g10420
NCU07067T0	Afu1g14560
NCU01160T0	Afu2g01210
NCU03050T0	Afu1g02670
NCU03880T0	Afu1g09290
NCU02333T0	Afu3g11430
NCU03207T0	Afu3g07680
NCU01175T0	Afu5g02450
NCU07909T0	Afu1g09080
NCU04653T0	Afu5g08630
NCU11102T0	Afu2g08300
NCU05254T0	Afu7g05670
NCU05558T0	Afu7g04080
NCU09775T0	Afu6g14620
NCU11537T0	Afu7g02230
NCU05622T0	Afu2g04370
NCU06727T0	Afu1g13490
NCU04697T0	Afu2g17500
NCU00848T0	Afu5g12520
NCU06758T0	Afu2g12360
NCU09798T0	Afu4g00610
NCU02424T0	Afu3g05400
NCU11176T0	Afu6g10890
NCU04013T0	Afu4g13500
NCU04013T1	Afu4g13500
NCU05105T0	Afu4g03350	Afu2g00430
NCU06347T0	Afu1g13020
NCU06989T0	Afu1g14830
NCU07693T0	Afu1g12700
NCU05180T0	Afu3g12820
NCU01984T0	Afu7g04790
NCU09930T0	Afu2g09840
NCU06033T0	Afu6g07180
NCU06168T0	Afu6g07100
NCU02351T0	Afu3g05580
NCU02321T0	Afu3g12760
NCU11795T0	Afu1g15130
NCU06057T0	Afu7g01300
NCU10409T0	Afu6g08000
NCU00366T0	Afu2g08990
NCU02968T0	Afu1g10690
NCU08275T0	Afu3g02240
NCU00669T0	Afu5g08970
NCU10927T0	Afu1g03940
NCU04923T0	Afu4g11730
NCU06961T0	Afu8g02630
NCU06089T0	Afu3g09050
NCU04189T0	Afu5g05770
NCU01900T0	Afu8g04710
NCU04809T0	Afu6g07750
NCU07408T0	Afu1g05080
NCU07408T1	Afu1g05080
NCU09648T0	Afu4g02830	Afu8g02160
NCU01279T0	Afu1g08970
NCU03129T0	Afu1g16210
NCU01826T0	Afu3g12700
NCU02670T0	Afu4g09070
NCU08277T0	Afu3g13480
NCU02675T0	Afu8g04640
NCU06780T0	Afu5g11550
NCU11179T0	Afu3g11900
NCU09285T0	Afu4g08240
NCU09974T0	Afu5g02880
NCU09091T0	Afu6g02550
NCU00052T0	Afu1g05360
NCU03979T0	Afu6g03670
NCU04071T0	Afu6g11580
NCU05797T0	Afu7g02280
NCU02070T0	Afu1g03560
NCU03018T0	Afu2g05930
NCU01990T0	Afu3g07080
NCU07459T0	Afu1g06190
NCU02302T0	Afu7g01730
NCU04803T0	Afu5g09600
NCU10309T0	Afu3g12470
NCU09540T0	Afu5g02890
NCU06764T0	Afu7g05870
NCU08040T0	Afu6g10600
NCU08346T0	Afu6g13160
NCU00782T0	Afu1g01800
NCU02374T0	Afu6g12770
NCU07916T0	Afu6g03490
NCU02358T0	Afu1g06660
NCU00924T0	Afu4g08200
NCU01689T0	Afu5g04220
NCU00501T0	Afu8g05430
NCU12124T0	Afu2g04860
NCU00490T0	Afu1g15880
NCU00324T0	Afu2g12210
NCU00522T0	Afu3g01170
NCU04092T0	Afu1g14880
NCU05302T0	Afu1g15500
NCU02196T0	Afu4g13850
NCU00120T0	Afu6g13360
NCU02477T0	Afu5g07390
NCU04337T0	Afu5g11820
NCU03826T0	Afu6g04570
NCU07358T0	Afu4g10830
NCU09621T0	Afu6g10210
NCU00008T0	Afu6g10460
NCU06159T0	Afu3g04010
NCU03777T0	Afu5g12790
NCU11580T0	Afu1g14500
NCU03719T0	Afu6g04230
NCU00913T0	Afu1g14870
NCU01321T0	Afu2g08840
NCU05004T0	Afu1g13860
NCU06774T0	Afu2g12380
NCU04902T0	Afu8g01890
NCU03297T0	Afu4g09110
NCU03297T1	Afu4g09110
NCU04391T0	Afu5g01540	Afu3g01520
NCU06132T0	Afu7g04730	Afu3g13670
NCU04288T0	Afu1g09020
NCU02270T0	Afu3g11130
NCU06718T0	Afu2g06220
NCU06769T0	Afu2g12250
NCU07041T0	Afu2g11380
NCU08633T0	Afu2g03060
NCU05990T0	Afu4g11400
NCU04069T0	Afu6g09070
NCU03938T0	Afu2g05830
NCU05721T0	Afu1g12020
NCU07513T0	Afu2g08660
NCU09897T0	Afu1g10810
NCU09745T0	Afu6g10630
NCU09804T0	Afu8g05270
NCU00528T0	Afu2g02420
NCU02877T0	Afu2g03450
NCU06251T0	Afu2g02780
NCU05245T0	Afu2g16730
NCU01795T0	Afu5g13930
NCU04435T0	Afu4g03220
NCU03369T0	Afu8g04510
NCU08004T0	Afu7g05470
NCU00813T0	Afu1g05320
NCU07521T0	Afu3g11870
NCU01722T0	Afu1g12550
NCU09486T0	Afu1g15150
NCU07465T0	Afu3g08430
NCU09858T0	Afu3g01900
NCU08177T0	Afu4g08920
NCU02555T0	Afu2g06110
NCU00874T0	Afu3g07460
NCU04331T0	Afu1g12890
NCU04840T0	Afu2g04770
NCU04757T0	Afu3g10610
NCU05364T0	Afu4g04710
NCU07282T0	Afu3g11740
NCU09594T0	Afu3g12640
NCU07262T0	Afu6g14170
[truncated: 3,675 more rows]
[truncated: 1 more columns]
