# Supplementary material for: Evolutionary Conservation and Diversification of Puf RNA Binding Proteins and Their mRNA Targets
Source: PLoS Biol. 2015 Nov 20;13(11):e1002307. doi: 10.1371/journal.pbio.1002307 (PMC4654594; doi:10.1371/journal.pbio.1002307)
Supplement: S4 Dataset — (ZIP) [file pbio.1002307.s004.zip › N.crassa.fa_A.immersus.fa.txt]

NCU06976T0	417322
NCU07832T0	364089
NCU01379T0	364808
NCU01744T0	413782
NCU05837T0	332892
NCU08535T0	328831
NCU06468T0	410445
NCU02685T0	364916
NCU07119T0	77443
NCU08287T0	19365
NCU05608T0	325182
NCU04548T0	411715
NCU05803T0	363049
NCU06871T0	204796
NCU02510T0	417779
NCU07307T0	225475
NCU08501T0	147771
NCU08267T0	419703
NCU02103T0	329509
NCU00459T0	415735
NCU04352T0	322077
NCU00671T0	70860
NCU07556T0	2889
NCU07308T0	414553
NCU11669T0	321041
NCU09357T0	324496
NCU05620T0	33444
NCU02505T0	417780
NCU07702T0	411601
NCU08993T0	410792
NCU00239T0	67234
NCU05238T0	419504
NCU03350T0	410601
NCU06733T0	325393
NCU04569T0	318720
NCU03042T0	410150
NCU10066T0	58083
NCU04865T0	326147
NCU09367T0	364570
NCU09012T0	357771
NCU05120T0	411876
NCU04350T0	204714
NCU01632T0	415931
NCU07658T0	215924
NCU04898T0	418902
NCU01642T0	415934
NCU03986T0	412203
NCU02762T0	204876
NCU00743T0	205664
NCU03591T0	410765
NCU09492T0	321931
NCU00396T0	367557
NCU09740T0	19274
NCU09866T0	112088
NCU00352T0	211673
NCU10009T0	413060
NCU07679T0	200580
NCU03575T0	239957
NCU01768T0	321196
NCU07922T0	159106
NCU04161T0	213014
NCU02815T0	210066
NCU03116T0	202815
NCU02111T0	409927
NCU05425T0	209696
NCU01238T0	96075
NCU01680T0	412928
NCU07870T0	365393
NCU03584T0	326858
NCU02494T0	412153
NCU01192T0	416528
NCU01638T0	328633
NCU01772T0	412463
NCU02083T0	5869
NCU00551T0	103304
NCU07378T0	305534
NCU08616T0	413726
NCU09297T0	416090
NCU08685T0	302915
NCU09324T0	346636
NCU05261T0	205229
NCU03877T0	329075
NCU03877T1	329075
NCU08276T0	413930
NCU03263T0	307024
NCU04370T0	413974
NCU10143T0	317676
NCU07866T0	367698
NCU01857T0	368316
NCU03234T0	160388
NCU07546T0	133799
NCU01820T0	414482
NCU07700T0	317134
NCU01431T0	329390
NCU06272T0	359668
NCU08377T0	322861
NCU00274T0	415211
NCU03305T0	321548
NCU02572T0	410912
NCU06626T0	409959
NCU06488T0	301351
NCU08023T0	417328
NCU04348T0	233613
NCU09463T0	221492
NCU01197T0	77104
NCU03875T0	154247
NCU04090T0	361866
NCU02554T0	411060
NCU00021T0	100187
NCU08828T0	410266
NCU07027T0	302443
NCU03440T0	83913
NCU12032T0	357817
NCU06338T0	362774
NCU04736T0	322458
NCU00018T0	416802
NCU00018T1	416802
NCU03065T0	416813
NCU06832T0	205588
NCU08358T0	223892
NCU02349T0	216551
NCU03539T0	367805
NCU04021T0	413451
NCU01965T0	363002
NCU07404T0	202372
NCU08919T0	146457
NCU01323T0	193286
NCU03127T0	415294
NCU08135T0	413075
NCU09219T0	413681
NCU05200T0	415439
NCU02366T0	325709
NCU01625T0	415457
NCU03955T0	216944
NCU08341T0	216916
NCU04720T0	87738
NCU01318T0	221201
NCU07443T0	414512
NCU01675T0	411407
NCU00104T0	364994
NCU00461T0	71448
NCU02357T0	213032
NCU05591T0	178139
NCU02391T0	412023
NCU04404T0	368789
NCU02230T0	412500
NCU02544T0	23571
NCU00276T0	415241
NCU05895T0	412501
NCU03592T0	218196
NCU08036T0	325213
NCU12096T0	326573
NCU02566T0	204406
NCU07319T0	413243
NCU09228T0	203680
NCU05046T0	60817
NCU05270T0	373186
NCU03818T0	378366
NCU02669T0	416026
NCU09730T0	145690
NCU03364T0	205544
NCU01833T0	116256
NCU03611T0	419756
NCU05239T0	410507
NCU00668T0	213373
NCU05267T0	101970
NCU06278T0	415776
NCU03010T0	357647
NCU08021T0	202421
NCU04606T0	365986
NCU07966T0	330792
NCU06284T0	412191
NCU05634T0	208402
NCU09903T0	416506
NCU01939T0	301330
NCU06122T0	42906
NCU04611T0	333881
NCU03051T0	225938
NCU07010T0	349542	411174
NCU09602T0	412522
NCU00040T0	335085
NCU07554T0	64237
NCU10497T0	416772
NCU03794T0	242378
NCU04327T0	412641
NCU06785T0	414005
NCU06687T0	149651
NCU04142T0	328763
NCU03797T0	180574
NCU09450T0	415561
NCU06738T0	410594
NCU01823T0	330135
NCU11188T0	216035
NCU00573T0	205374
NCU01164T0	413773
NCU06868T0	419537
NCU01765T0	323831
NCU03811T0	419112
NCU03808T0	411333
NCU04251T0	357893
NCU11273T0	302940
NCU03071T0	208424
NCU11350T0	304853
NCU09993T0	176761
NCU07999T0	419341
NCU04385T0	410532
NCU07854T0	331680
NCU02011T0	324921
NCU03947T0	414538
NCU09332T0	416816
NCU05194T0	229612
NCU11255T0	227344
NCU01612T0	412201
NCU08336T0	413871
NCU02131T0	215404
NCU04766T0	223796
NCU01328T0	412633
NCU01143T0	360765
NCU06512T0	414508
NCU02833T0	176765
NCU01648T0	413815
NCU09975T0	230967
NCU04203T0	203510
NCU07412T0	171590
NCU04100T0	302184
NCU09808T0	211285
NCU08001T0	319774
NCU08693T0	410559
NCU03060T0	325748
NCU00579T0	142328
NCU03982T0	414728
NCU02475T0	414529
NCU08147T0	411188
NCU00681T0	318192
NCU09516T0	238456
NCU06171T0	5812
NCU07721T0	230109
NCU06183T0	236677
NCU05429T0	317631
NCU05429T1	317631
NCU04280T0	415031
NCU11324T0	212411
NCU01747T0	322894
NCU04834T0	177316
NCU10283T0	411358
NCU07487T0	317917
NCU01315T0	216826
NCU03292T0	301916
NCU02689T0	308500
NCU02630T0	363695
NCU01193T0	202652
NCU04051T0	417232
NCU00621T0	376175
NCU08689T0	413907
NCU06624T0	409971
NCU11961T0	415458
NCU03669T0	412696
NCU02539T0	240629
NCU06836T0	316753
NCU05268T0	331826
NCU06438T0	414509
NCU02696T0	92933
NCU08054T0	368584
NCU05777T0	415814
NCU00712T0	320622
NCU02830T0	331546
NCU09721T0	416098
NCU04121T0	410006
NCU08791T0	161049
NCU00890T0	217308
NCU06767T0	411411
NCU08045T0	213188
NCU02717T0	366973
NCU07872T0	207883
NCU02979T0	416769
NCU05360T0	84031
NCU07710T0	40208
NCU05151T0	413627
NCU07831T0	413956
NCU03784T0	172299
NCU11660T0	411035
NCU02580T0	420044
NCU03139T0	413368
NCU04077T0	414755
NCU00177T0	412036
NCU09267T0	411799
NCU11965T0	305186
NCU05901T0	228770
NCU02794T0	411123
NCU05232T0	410524
NCU03992T0	411100
NCU08373T0	325399
NCU03463T0	413277
NCU02955T0	206562
NCU07565T0	64023
NCU07982T0	412192
NCU00927T0	417948
NCU08119T0	417668
NCU08115T0	368901
NCU08926T0	326223
NCU09741T0	19292
NCU01272T0	413596
NCU08920T0	211226
NCU07002T0	305719
NCU10397T0	328798
NCU03804T0	95572
NCU09711T0	58848
NCU00629T0	207822
NCU03273T0	239239
NCU04472T0	410105
NCU03937T0	309687
NCU02387T0	323744
NCU02208T0	331314
NCU02514T0	411729
NCU00121T0	202641
NCU00424T0	410336
NCU07712T0	413914
NCU01751T0	147250
NCU02515T0	411733
NCU03690T0	7713
NCU08303T0	413977
NCU01589T0	414872
NCU02233T0	416072
NCU05298T0	419814
NCU01171T0	229215
NCU08603T0	411690
NCU02075T0	410086
NCU01229T0	410769
NCU04035T0	317182
NCU08898T0	410676
NCU05204T0	411640
NCU02380T0	415256
NCU01369T0	303354
NCU09909T0	327166
NCU01817T0	414941
NCU08009T0	411530
NCU02629T0	416316
NCU06143T0	205299
NCU06249T0	101013
NCU05422T0	409929
NCU03363T0	318249
NCU11027T0	413581
NCU05518T0	153534
NCU08382T0	417582
NCU09873T0	204964
NCU09537T0	417176
NCU03479T0	413742
NCU01843T0	414974
NCU05269T0	419977
NCU05269T1	419977
NCU08316T0	142610
NCU05858T0	72118
NCU06684T0	321944
NCU08889T0	203160
NCU11282T0	419817
NCU03792T0	149439
NCU06508T0	360127
NCU06294T0	414084	325423	329403
NCU03966T0	412881
NCU04648T0	332059
NCU05029T0	412831
NCU04303T0	415455
NCU02747T0	310250
NCU02082T0	410087
NCU04768T0	303053
NCU01465T0	151119
NCU06481T0	202803
NCU04674T0	318428
NCU08270T0	361139
NCU06268T0	411804
NCU06500T0	303777
NCU01187T0	156762
NCU11228T0	363657
NCU03980T0	419772
NCU05250T0	318050
NCU01249T0	331079
NCU00405T0	206858
NCU05296T0	220042
NCU03387T0	413265
NCU04104T0	413210
NCU03661T0	413105
NCU09111T0	114230
NCU06484T0	133442
NCU03658T0	417674
NCU01119T0	411456
NCU04579T0	410431
NCU01470T0	323672
NCU03219T0	209250
NCU11296T0	222109
NCU07839T0	417900
NCU02010T0	419491
NCU06355T0	410182
NCU00656T0	418533
NCU09406T0	202793
NCU04439T0	367744
NCU00095T0	330014
NCU06994T0	415202
NCU06264T0	362965
NCU06459T0	191453
NCU04054T0	166493
NCU09706T0	93583
NCU02803T0	358004
NCU09118T0	346131
NCU07690T0	210047
NCU02003T0	418778
NCU08875T0	365517
NCU09700T0	416791
NCU08002T0	418608
NCU02207T0	414629
NCU01255T0	211454
NCU08000T0	334769
NCU09709T0	415235
NCU09610T0	410726
NCU11175T0	416435
NCU00066T0	413266
NCU01479T0	210503
NCU06929T0	46673
NCU03786T0	180305
NCU05927T0	361547
NCU00488T0	103615
NCU01540T0	203107
NCU01503T0	203541
NCU00447T0	322393
NCU02110T0	177071
NCU10775T0	206196
NCU10747T0	419263
NCU04117T0	410217
NCU00010T0	322562
NCU04229T0	377306
NCU01207T0	413299
NCU02287T0	365757
NCU06429T0	375644
NCU06199T0	209769
NCU09377T0	167979
NCU09377T1	167979
NCU09770T0	335521
NCU01241T0	301759
NCU00567T0	208866
NCU08110T0	358852
NCU00336T0	228743
NCU09468T0	412894
NCU08897T0	305101
NCU07473T0	419239
NCU01569T0	86718
NCU07567T0	410460
NCU02578T0	410033
NCU04044T0	329816
NCU05902T0	417794
NCU04221T0	327299
NCU08484T0	414907
NCU08515T0	411357
NCU02048T0	416386
NCU10311T0	208365
NCU08642T0	314599
NCU04448T0	409885
NCU03045T0	209320
NCU03321T0	214558
NCU06971T0	317369
NCU01157T0	6079
NCU04799T0	310725
NCU04230T0	318579
NCU05289T0	366177
NCU04380T0	412029
NCU07281T0	410199
NCU10058T0	8803
NCU06735T0	227156
NCU10733T0	334716
NCU03657T0	417101
NCU03657T1	417101
NCU06666T0	6610
NCU01797T0	316903
NCU05650T0	362058
NCU00200T0	232093
NCU04076T0	216801
NCU10027T0	89800
NCU04790T0	211601
NCU06365T0	415913
NCU06756T0	320945
NCU06189T0	413293
NCU02839T0	413870
NCU04059T0	74293
NCU07012T0	219804
NCU03648T0	327674
NCU03776T0	370422
NCU02632T0	174030
NCU09191T0	413882
NCU00261T0	410526
NCU07930T0	213048
NCU02797T0	419413
NCU09266T0	410110
NCU00770T0	413602
NCU00480T0	415153
NCU06342T0	345131
NCU02127T0	225310
NCU01824T0	226083
NCU03814T0	371277
NCU00112T0	410622
NCU06265T0	412784
NCU08309T0	375569
NCU02701T0	411749
NCU01330T0	419417
NCU00206T0	202535
NCU05923T0	202535
NCU06783T0	85964
NCU00793T0	332199
NCU00436T0	221704
NCU09438T0	143997
NCU02840T0	411401
NCU07516T0	63421
NCU03100T0	413272
NCU05212T0	416692
NCU00920T0	413387
NCU00495T0	414367
NCU05454T0	367652
NCU11170T0	413214
NCU06215T0	410714
NCU05622T0	412518
NCU07068T0	26733
NCU04245T0	214778
NCU01692T0	323873
NCU06569T0	409933
NCU07498T0	359972
NCU06986T0	417169
NCU04652T0	212970
NCU00591T0	414444
NCU04610T0	332179
NCU07705T0	208266
NCU04535T0	215355
NCU06308T0	331673
NCU09132T0	416784
NCU02319T0	80933
NCU04020T0	411160
NCU04279T0	38176
NCU04784T0	305288
NCU09552T0	413880
NCU02295T0	206156
NCU06192T0	204293
NCU02511T0	414865
NCU04410T0	25193
NCU09688T0	411773
NCU06149T0	213894
NCU04105T0	413209
NCU09120T0	209259
NCU03954T0	328383
NCU03954T1	328383
NCU08272T0	410308
NCU02810T0	371286
NCU03628T0	412011
NCU02407T0	411677
NCU11866T0	419290
NCU00205T0	411252
NCU09673T0	410825
NCU06318T0	48894
NCU11271T0	318023
NCU04615T0	310464
NCU05683T0	64844
NCU05225T0	414006
NCU08888T0	412021
NCU01234T0	76679
NCU08118T0	337891
NCU03264T0	414048
NCU07926T0	419215
NCU10337T0	363766
NCU03117T0	410350
NCU07859T0	226045
NCU09287T0	327733
NCU11180T0	301977
NCU00481T0	97930
NCU06715T0	410780
NCU02978T0	162119
NCU10042T0	413318
NCU10042T1	413318
NCU00896T0	413443
NCU02274T0	417802
NCU05301T0	417462
NCU07334T0	209102
NCU01539T0	321031
NCU02534T0	411040
NCU07011T0	363968
NCU06918T0	410280
NCU06138T0	369481
NCU04414T0	410193
NCU07971T0	322826
NCU09349T0	414693
NCU05985T0	416852
NCU00410T0	203542
NCU02416T0	227621
NCU09513T0	210937
NCU04173T0	411332
NCU04173T1	411332
NCU08325T0	64336	317546
NCU02965T0	373435
NCU06374T0	413363
NCU07330T0	227757
NCU01985T0	414525
NCU09142T0	416814
NCU09227T0	243471
NCU00754T0	36276
NCU00430T0	30108
NCU08297T0	45290
NCU08297T1	45290
NCU01882T0	410803
NCU03257T0	412285
NCU04755T0	236057
NCU01756T0	411476
NCU04110T0	414365
NCU00130T0	79113
NCU11169T0	339635
NCU00152T0	300736
NCU07380T0	413971
NCU10018T0	211236
NCU06075T0	55707
NCU06075T1	55707
NCU07698T0	234861
NCU09819T0	412342
NCU09437T0	419255
NCU01654T0	115926
NCU07724T0	235662
NCU07837T0	417380
NCU12027T0	213961
NCU09265T0	410109
NCU08062T0	327254
NCU03108T0	219695
NCU02325T0	412234
NCU05680T0	125053
NCU07420T0	203745
NCU00824T0	415076
NCU03220T0	209359
NCU05363T0	412035
NCU10008T0	411883
NCU01968T0	95777
NCU07280T0	202719
NCU10043T0	224318
NCU01480T0	367358
NCU04252T0	413745
NCU08064T0	226152
NCU03783T0	242091
NCU00117T0	411339
NCU11379T0	228027
NCU02276T0	212407
NCU00406T0	305500
NCU07367T0	413257
NCU05939T0	136713
NCU11238T0	208621
NCU01478T0	204570
NCU07153T0	209526
NCU02409T0	415226
NCU09874T0	209116	323196
NCU06843T0	410732
NCU02260T0	414246
NCU09101T0	410767
NCU02611T0	411979
NCU03415T0	419410
NCU00340T0	203461
NCU06503T0	206176
NCU06503T1	206176
NCU01290T0	233591
NCU04095T0	208178
NCU08294T0	414997
NCU04942T0	24168
NCU09696T0	366711
NCU01449T0	410818
NCU01449T1	410818
NCU07868T0	330027
NCU02063T0	304469
NCU00290T0	210117
NCU08195T0	364948
NCU02828T0	413828
NCU06132T0	418336
NCU06834T0	197545
NCU02546T0	414952
NCU08357T0	413427
NCU00163T0	410545
NCU09545T0	357542
NCU09894T0	204904
NCU03137T0	304750
NCU07874T0	317573
NCU03652T0	415585
NCU10810T0	411992
NCU02066T0	329823
NCU04185T0	329401
NCU03795T0	180538
NCU09861T0	112681
NCU02134T0	418638
NCU00081T0	369628
NCU03062T0	414276
NCU06444T0	123920
NCU06881T0	417123
NCU01494T0	411465
NCU05526T0	411895
NCU05600T0	415636
NCU02482T0	414925
NCU02482T1	414925
NCU02482T2	414925
NCU04319T0	415391
NCU03608T0	416486
NCU04636T0	409893
NCU02626T0	183448
NCU02178T0	363736
NCU01701T0	417449
NCU00904T0	244631
NCU02793T0	320311
NCU01652T0	414877
NCU09831T0	326293
NCU03076T0	419927
NCU11642T0	416826
NCU09469T0	42121
NCU00172T0	411253
NCU06279T0	329818
NCU09715T0	416096
NCU00936T0	317645
NCU02549T0	414668
NCU11397T0	212372
NCU04355T0	100478
NCU02179T0	311922
NCU03799T0	242622
NCU05259T0	410281
NCU06441T0	221457
NCU00988T0	419242
NCU08471T0	420029
NCU07023T0	411528
NCU09746T0	1577
NCU11664T0	410376
NCU03748T0	418072
NCU06099T0	419116
NCU08998T0	410719
NCU08998T1	410719
NCU07688T0	101887
NCU03200T0	209755
NCU05168T0	209057
NCU09869T0	416013
NCU11409T0	216546
NCU01439T0	410795
NCU08771T0	358797
NCU03857T0	154465
NCU10262T0	413572
NCU01269T0	204118
NCU05805T0	413684
NCU11168T0	416405
NCU07987T0	410330
NCU08273T0	413939
NCU00400T0	413529	367597
NCU00164T0	300888
NCU03359T0	176220
NCU02729T0	367069
NCU06544T0	187467
NCU09757T0	419680
NCU04166T0	203526
NCU06483T0	320719
NCU05278T0	157357
NCU04343T0	185153
NCU09076T0	208777
NCU02252T0	371138
NCU00320T0	320601
NCU02657T0	203357
NCU05598T0	202298
NCU02680T0	411425
NCU08730T0	410969
NCU06854T0	412531
NCU02225T0	379127
NCU06882T0	211354
NCU06672T0	370172
NCU04800T0	417444
NCU08298T0	370508
NCU03482T0	223115
NCU03715T0	416342
NCU00037T0	320849
NCU03024T0	417158
NCU05955T0	328465
NCU10381T0	318754
NCU00202T0	151079
NCU06205T0	309364
NCU11685T0	77190
NCU02052T0	5246
NCU03228T0	324936
NCU07171T0	225739
NCU10905T0	207045
NCU04190T0	410723
NCU00821T0	363418
NCU01161T0	222072
NCU02464T0	70323
NCU02498T0	6480
NCU04216T0	207487
NCU01644T0	328631
NCU01430T0	410213
NCU11353T0	410929
NCU01758T0	206425
NCU02122T0	414450
NCU03922T0	410766
NCU04015T0	414730
NCU02616T0	371265
NCU06578T0	409888
NCU09318T0	410890
NCU09435T0	205914
NCU09313T0	209580
NCU02542T1	308437
NCU02542T0	308437
NCU07669T0	144578
NCU03894T0	27031
NCU04167T0	317215
NCU09906T0	317215
NCU02393T0	144634
NCU02393T1	144634
NCU10007T0	414494
NCU10007T1	414494
NCU01195T0	415677
NCU01022T0	211512
NCU03312T0	415993
NCU00453T0	233368
NCU04566T0	320102
NCU04125T0	6834
NCU07393T0	376480
NCU01760T0	215089
NCU11384T1	206558
NCU11384T0	206558
NCU06493T0	205131
NCU10073T0	412444
NCU09488T0	412558
NCU07481T0	301708
NCU00680T0	211472
NCU09564T0	419083	206547
NCU00446T0	360562
NCU03061T0	80637
NCU04187T0	416621
NCU11453T0	417022
NCU05246T0	210556
NCU03379T0	116540
NCU07020T0	317835
NCU03036T0	419942
NCU11544T1	306222
NCU11544T0	306222
NCU03973T0	204179
NCU00477T0	207188
NCU06761T0	410681
NCU09223T0	211086
NCU06869T0	419095
NCU06182T0	304306
NCU09533T0	410214
NCU08598T0	417545
NCU07001T0	215254
NCU09496T0	214298
NCU03372T0	212556
NCU04947T0	214797
NCU00046T0	211541
NCU07986T0	238399
NCU03491T0	411237
NCU06760T0	148314
NCU02234T0	310152
NCU05095T0	235515
NCU07024T0	157569
NCU02906T0	366674
NCU04247T0	411024
NCU00914T0	33300
NCU04078T0	412867
NCU09485T0	304437
NCU02291T0	419969
NCU00925T0	411326
NCU09121T0	414839
NCU00043T0	74033
NCU04449T0	332947
NCU05861T0	228237	372729
NCU06652T0	219260
NCU07340T0	204802
NCU09698T0	158314
NCU08153T0	367333
NCU04137T0	411280
NCU08216T0	410250
NCU01377T0	414857
NCU07489T0	333662
NCU00378T0	413434
NCU04504T0	416218
NCU03815T0	367418
NCU04433T0	419035
NCU03235T0	419035
NCU09659T0	415424
NCU02826T0	305206
NCU07914T0	416795
NCU04614T0	419580
NCU03267T0	206009
NCU08148T0	302735
NCU11213T0	412442
NCU03855T0	416150
NCU09212T0	212307
NCU04124T0	222220
NCU08626T0	410229
NCU04838T0	303958
NCU03339T0	210805
NCU06259T0	226381
NCU05853T0	322635
NCU07701T0	204658
NCU02109T0	415276
NCU00273T0	366368
NCU07451T0	326034
NCU09559T0	210657
NCU00389T0	3729
NCU03526T0	409946
NCU02778T0	412414
NCU06144T0	320590
NCU06630T0	203719
NCU06306T0	411622
NCU11239T0	410108
NCU02368T0	415207
NCU05266T0	307723
NCU02966T0	418570
NCU05937T0	419950
NCU05644T0	412887
NCU02406T0	414847
NCU00789T0	10215
NCU06710T0	329339
NCU03347T0	204381
NCU06980T0	212931	216132
NCU11185T0	120641
NCU06032T0	415555
NCU08935T0	370888
NCU03357T0	177764
NCU06216T0	107527
NCU11302T0	414887
NCU00122T0	416406
NCU03737T0	226422
NCU06407T0	240130
NCU04005T0	238690
NCU07584T0	410001
NCU04534T0	215343
NCU04312T0	215343
NCU02408T0	26329
NCU07015T0	410338
NCU08869T0	410435
NCU08708T0	410596
NCU06449T0	322019
NCU00230T0	212040
NCU02296T0	412762
NCU04747T0	208368
NCU08563T0	317768
NCU03651T0	416314
NCU08027T0	214925
NCU00782T0	335808	181131
NCU02209T0	412931
NCU03500T0	413945
NCU04241T0	414215
NCU00520T0	418105
NCU09202T0	318234
NCU08024T0	175893
NCU03965T0	412882
NCU02044T0	418160
NCU07062T0	319070
NCU06809T0	148216
NCU01183T0	413186
NCU00181T0	416138
NCU09788T0	365066
NCU04963T0	205106
NCU08180T0	205106
NCU02716T0	411157
NCU03823T0	368296
NCU09347T0	321874
NCU06362T0	210570
NCU01151T0	419970
NCU12039T0	213997
NCU02752T0	42867
NCU04733T0	414593
NCU09642T0	204609
NCU05850T0	415303
NCU07504T0	207294
NCU03124T0	202193
NCU06187T0	358984
NCU10945T0	414591
NCU00440T0	125289
NCU03622T0	369522
NCU06659T0	222938
NCU04259T0	137365
NCU02624T0	419767
NCU07458T0	419335
NCU02650T0	369200
NCU03493T0	214521
NCU00077T0	362723
NCU05995T0	361319
NCU09547T0	413729
NCU04378T0	213426
NCU06812T0	325262
NCU08682T0	324381
NCU05452T0	323293
NCU04924T0	109860
NCU10789T0	415279
NCU04505T0	370862
NCU06656T0	412624
NCU05810T0	312445
NCU07156T0	414577
NCU11748T0	324749
NCU00673T0	413519
NCU06194T0	411324
NCU08503T0	316854
NCU06179T0	206625
NCU06942T0	418058
NCU04581T0	202961
NCU00169T0	413746
NCU09595T0	412208
NCU03125T0	208739	310768
NCU04656T0	318931
NCU09374T0	211658
NCU01443T0	419648
NCU09253T0	213368
NCU10383T1	410603
NCU10383T0	410603
NCU07296T0	411706
NCU09980T0	414891
NCU03897T0	419956
NCU11587T0	172938
NCU07697T0	411568
NCU11284T0	240557
NCU01728T0	43528
NCU01728T1	43528
NCU02576T0	203720
NCU03697T0	316629
NCU03290T0	411079
NCU04796T0	416857
NCU02430T0	314363
NCU07941T0	202599
NCU04041T0	317605
NCU01481T0	369909
NCU01172T0	379236
NCU10847T0	57346
NCU02619T0	418517
NCU00395T0	409983
NCU02351T0	206305
NCU03606T0	415812
NCU08312T0	413906
NCU06943T0	209987
NCU06238T0	416909
NCU03924T0	336386
NCU06724T0	329067
NCU04856T0	329067
NCU04856T1	329067
NCU07609T0	152595	205127
NCU04133T0	409980
NCU02126T0	414401
NCU04192T0	318054
NCU03713T0	415208
NCU07887T0	318828
NCU01745T0	224624
NCU01252T0	145134
NCU03066T0	227229
NCU04176T0	357591
NCU06540T0	2012
NCU07955T0	224085
NCU08894T0	418569
NCU02785T0	411187
NCU11956T0	25827
NCU02232T0	323687
NCU02565T0	414767
NCU03779T0	415774
NCU08162T0	415756
NCU07064T0	419615
NCU00493T0	412020
NCU04485T0	360344
NCU07129T0	414052
NCU02402T0	213886
NCU01702T0	365665
NCU03759T0	224068
NCU08378T0	121596
NCU04130T0	318697
NCU09536T0	82921
NCU03813T0	57533
NCU06095T0	125865
NCU10853T0	418838
NCU01240T0	203505
NCU00526T0	360788
NCU06563T0	202312
NCU03914T0	411665
NCU05129T0	416211
NCU06914T0	416222
NCU11933T0	419476
NCU05410T0	410661
NCU05642T0	318201
NCU01247T0	183151
NCU02438T0	412757
NCU03571T0	211161
NCU06543T0	418831
NCU00794T0	373101
NCU04637T0	751
NCU03637T0	413345
NCU02591T0	415322
NCU02091T0	380140
NCU09657T0	417974
NCU11254T0	319337
NCU12076T0	413264
NCU02688T1	416807
NCU02688T0	416807
NCU01596T0	410198
NCU00536T0	69447
NCU06870T0	412024
NCU01767T0	123330
NCU06722T0	416213
NCU02404T1	340354
NCU02404T0	340354
NCU03961T0	411420
NCU06240T0	203070
NCU06482T0	411982
NCU02224T0	227462
NCU03996T0	415546
NCU09598T0	369410
NCU09737T0	414016
NCU00311T0	155775
NCU05889T0	210006
NCU07070T0	366540
NCU02639T0	415412
NCU02639T1	415412
NCU06999T0	414149
NCU02422T0	417722
NCU06030T0	417708
NCU02571T0	410915
NCU10776T0	415162
NCU08997T0	378201
NCU09230T0	333172
NCU00035T0	301083
NCU02524T0	323105
NCU03727T0	410778
NCU06520T0	412214
NCU00772T0	237342
NCU02743T0	414249
NCU09864T0	411433
NCU10519T0	416793
NCU08372T0	371391
NCU07442T0	412591
NCU01438T0	410796
NCU00182T0	227689
NCU09477T0	414380
NCU03217T0	300629
NCU03229T0	204743
NCU03425T0	413309
NCU00194T0	413286
NCU05420T0	223654
NCU07590T0	417163
NCU00199T0	222905
NCU01528T0	412468
NCU06217T0	195729
NCU02556T0	413575
NCU08741T0	205861
NCU02247T0	37441
NCU00775T0	412346
NCU03836T0	368841
NCU09123T0	316940
NCU06054T0	413082
NCU08356T0	235687
NCU03852T0	365869
NCU11251T0	212487
NCU04459T0	357061
NCU04512T0	59594
NCU03079T0	411655
NCU01178T0	413098
NCU03194T0	413332
NCU04841T0	412536
NCU10467T0	413208
NCU04814T0	303528
NCU01502T0	241342
NCU05117T0	415305
NCU04782T0	416006
NCU07814T0	414713
NCU00337T0	380529
NCU07395T0	367193
NCU00951T0	411084
NCU01160T0	411986
NCU05994T0	189361
NCU00023T0	17130
NCU00665T0	366660
NCU01036T0	203932
NCU05785T0	203932
NCU03317T0	234449
NCU04750T0	322298
NCU08003T0	317153
NCU06452T0	318261
NCU04754T0	27260
NCU03006T0	418092
NCU01174T0	419197
NCU07414T0	171623
NCU07807T0	414011
NCU07807T1	414011
NCU03380T0	313383
NCU07960T0	312081
NCU03004T0	413897
NCU01992T0	414492
NCU06091T0	324319
NCU02147T0	370747
NCU01499T0	177389
NCU06436T0	324339
NCU05156T0	215758
NCU03512T0	412723
NCU02273T0	415227
NCU08669T0	412212
NCU08319T0	210110
NCU09758T0	214421
NCU06541T0	337363
NCU03039T0	414761
NCU10652T0	410477
NCU00490T0	55592
NCU03246T0	322566
NCU05042T0	215038
NCU10987T0	202686
NCU11204T0	137641
NCU01613T0	300374
NCU00880T0	413542
NCU02310T0	325821
NCU00468T0	222300
NCU07779T0	204111
NCU00587T0	15811
NCU10852T0	78474
NCU09643T0	79631
NCU03768T1	413862
NCU03768T0	413862
NCU03768T2	413862
NCU02532T0	411056
NCU07058T0	411788
NCU03396T0	75312
NCU03295T0	225639
NCU03258T0	307019
NCU08687T0	322857
NCU02148T0	102309
NCU08290T0	411307
NCU05752T0	91452
NCU01821T0	410786
NCU06232T0	415967
NCU01266T0	319521
NCU04621T0	208115	209136
NCU01388T0	373030
NCU04024T0	109974
NCU04457T0	163840
NCU03223T1	411011
NCU03223T0	411011
NCU05169T0	416907	362700
NCU06758T0	148000
NCU02457T0	365118
NCU02420T0	417727
NCU06769T0	411392
NCU04481T0	61528
NCU03675T0	93116
NCU04144T0	213654
NCU07659T0	417972
NCU02235T0	415570	362188
NCU09646T0	414330
NCU05224T0	417323
NCU10468T0	410759
NCU06921T0	225998
NCU06231T0	50462
NCU06717T0	328526
NCU07580T0	216530
NCU05273T0	411621
NCU02356T0	180005
NCU04646T0	416449
NCU00608T0	418820
NCU04264T0	332702
NCU09521T0	416223
NCU08607T0	417147
NCU08825T0	417350
NCU01512T0	204272
NCU06489T0	187320
NCU01333T0	80887
NCU05206T0	349674
NCU00272T0	215612
NCU08983T0	177233
NCU02321T0	212779
NCU07076T0	212867
NCU07392T0	242137
NCU11471T0	243021
NCU03981T1	112522
NCU03981T0	112522
NCU02400T0	417243
NCU09882T0	417243
NCU05418T0	368138
NCU06270T0	410047
NCU03141T0	308402
NCU06618T0	418659
NCU06959T0	216791
NCU00377T0	410048
NCU02373T0	412829
NCU11791T0	82745
NCU07298T0	410200
NCU01997T0	232687
NCU03979T0	219573
NCU02687T0	414819
NCU07021T0	413478
NCU11408T0	323311
NCU05218T0	369776
NCU04511T0	357071
NCU03118T0	413254
NCU03876T0	418863
NCU09432T0	236147
NCU04442T0	220719
NCU07018T0	233342
NCU11705T0	411615
NCU09680T0	81605
NCU01055T0	244763	320118
NCU04817T0	410040
NCU08507T0	409914
NCU07693T0	120691
NCU08600T0	321646
NCU08277T0	34168
NCU01206T0	325059
NCU11537T0	210064
NCU09771T0	319062
NCU08895T0	417617
NCU00823T0	360303
NCU04435T0	361716
NCU00924T0	413444
NCU01547T0	224276
NCU00602T0	414310
NCU04281T0	414483
NCU01595T0	231083
NCU11399T0	416264
NCU01689T0	26204
NCU03395T0	206976
NCU06774T0	148013
NCU04354T0	361431
NCU09434T0	412505
NCU02397T0	330171
NCU04783T0	143311
NCU05196T0	320755
NCU02781T0	235896
NCU01083T0	208155
NCU04454T0	415461
NCU07459T0	370015
NCU01786T0	211114	85263
NCU00565T0	413086
NCU02203T0	25678
NCU07059T0	27044
NCU06585T0	414209
NCU06360T0	414998
NCU09116T0	209256
NCU06923T0	418709
NCU01324T0	204204
NCU06039T0	413036
NCU09817T0	317401
NCU11492T0	7240
NCU09732T0	240952
NCU10276T0	204702
NCU08435T0	66649
NCU00106T0	300750
NCU02283T0	26570
NCU06332T0	202237
NCU08352T0	114424
NCU03561T0	230545
NCU05364T0	311972
NCU04136T0	411274
NCU06190T0	85839
NCU04899T0	415518
NCU09115T0	413555
NCU06277T0	210838
NCU09211T0	414451
NCU03826T0	410630
NCU06679T0	410678
NCU00538T0	304767
NCU02421T0	242759
NCU03436T0	418366
NCU00056T0	217739
NCU03009T0	418960
NCU08291T0	312898
NCU09789T0	419643
NCU07408T0	305364
NCU07408T1	305364
NCU06112T0	414754
NCU02074T0	412446
NCU02256T0	206455
NCU05375T0	80855
NCU09892T0	411814
NCU07172T0	414203
NCU05548T0	133040
NCU03055T0	331395
NCU04111T0	418425
NCU01235T0	419560
NCU08939T0	163430
NCU08370T0	413371
NCU03643T0	416585
NCU09384T0	369742
NCU09930T0	214083
NCU04415T0	359075
NCU00725T0	415090
NCU03944T0	414581
NCU07468T0	225862
NCU10314T0	417774
NCU04803T0	410562	316550
NCU08004T0	221656
NCU04935T0	369667
NCU05390T0	208698
NCU09931T0	412897
NCU03492T0	212037
NCU03757T0	419223
NCU07850T0	331674
NCU04277T0	410691
NCU02954T0	317196
NCU04780T0	317742
NCU07071T0	325746
NCU10448T0	213740
NCU00915T0	413245
NCU01184T0	360188
NCU00025T0	369761
NCU02497T0	227392
NCU09778T0	412455
NCU01435T0	213693
NCU07536T0	319489
NCU08066T0	319597
NCU06727T0	410703
NCU06694T0	204401
NCU07400T0	411081
NCU04837T0	93156
NCU08427T0	411133
NCU11693T0	213527
NCU03188T0	317349
NCU06601T0	409955
NCU01367T0	375402
NCU04731T0	303722
NCU08909T0	411656
NCU02100T0	357976
NCU07041T0	198367
NCU01141T0	418124
NCU00809T0	41045	318157
NCU01304T0	317708
NCU06720T0	320191
NCU04797T0	419505
NCU06970T0	416433	214246
NCU02053T0	328408
NCU11068T0	206486
NCU10762T0	413743
NCU00675T0	218646
NCU11179T0	319166
NCU11246T0	314724
NCU03426T0	120179
NCU03504T0	316890
NCU06344T0	322691
NCU04207T0	162361
NCU08020T0	16746
NCU00711T0	187697
NCU07739T0	410695
NCU04923T0	306331
NCU04554T0	209899
NCU02960T0	416804
NCU00498T0	319403
NCU00755T0	204015	317806
NCU07720T0	204015	317806
NCU04168T0	411797
NCU04333T0	207643
NCU06430T0	410060
NCU05242T0	324378
NCU00213T0	416298
NCU07309T0	318008
NCU08005T0	210676
NCU06057T0	228323
NCU09237T0	127273
NCU02305T0	216511
NCU04335T0	419697
NCU11222T0	231390
NCU03846T0	377507
NCU03846T1	377507
NCU04108T0	333512	23896
NCU04772T0	412183
NCU07313T0	318646
NCU07528T0	416291
NCU08331T0	91858
NCU03020T0	412010
NCU02757T0	317621
NCU11457T0	230068
NCU00421T0	410447
NCU00413T0	322402
NCU02032T0	159343
NCU04642T0	317243
NCU02704T0	225034
NCU01637T0	363410
NCU01210T0	370545
NCU01013T0	417897
NCU01047T0	362826
NCU06067T0	143744
NCU05633T0	417260
NCU11410T0	416091
NCU01452T0	410812
NCU05213T0	328497
NCU09321T0	209236
NCU06419T0	311717
NCU06729T0	91071
NCU06699T0	419620
NCU09445T0	413468	226781
NCU03948T0	410130
NCU01831T0	412466
NCU07985T0	208567
NCU04331T0	419217
NCU03801T0	367662
NCU07418T0	171782
NCU00649T0	414961
NCU07125T0	412454
NCU03341T0	417088
NCU07205T0	419816
NCU12009T0	42496
NCU03441T0	314763
NCU04118T0	203126
NCU01525T0	412469
NCU03633T0	207468
NCU03515T0	414562
NCU08333T0	237366
NCU09658T0	415516
NCU09982T0	243855
NCU03097T0	207575
NCU07587T0	322126
NCU08114T0	206885
NCU08650T0	332487
NCU08152T0	79847
NCU06877T0	369064
NCU08346T0	411872
NCU06779T0	413294
NCU06005T0	325078
NCU07880T0	415609
NCU05715T0	215102
NCU08605T0	367353
NCU01069T0	413108
NCU03777T0	415183
NCU09816T0	317400
NCU05028T0	415758
NCU11312T0	206683
NCU06271T0	211350
NCU08633T0	362263
NCU06579T0	19323
NCU06211T1	413155
NCU06211T0	413155
NCU00108T0	300745
NCU05797T0	411891
NCU08811T0	219796
NCU06457T0	369523
NCU09098T0	362049
NCU03319T0	216279
NCU03218T0	122292
NCU05942T0	413313
NCU04429T0	415434
NCU09594T0	413643
NCU09048T0	378905
NCU01175T0	204266
NCU09337T0	170988
NCU08927T0	418535
NCU06191T0	419844
NCU02536T0	410074
NCU09106T0	209217
NCU11795T0	145849
NCU00366T0	300973
NCU00269T0	96789
NCU02181T0	412465
NCU03238T0	317348
NCU09208T0	360525
NCU07909T0	225589
NCU04430T0	417803	203094
NCU03972T0	203543
NCU02188T0	326095
NCU00489T0	210884
NCU09309T0	410631
NCU02263T0	414999
NCU07262T0	209579
NCU05721T0	328913
NCU08804T0	89814
NCU04479T0	410481
NCU05075T0	229628
NCU03050T0	419202
NCU01227T0	410797
NCU03310T0	205467
NCU02020T0	240538
NCU07610T0	238478
NCU06052T0	23633
NCU04936T0	38627
NCU08228T0	38627
NCU03545T0	412236
NCU06460T0	328981
NCU03207T0	409997
NCU03503T0	205740
NCU02136T0	413514
NCU08225T0	233203
NCU06895T0	317371
NCU02433T0	415762
NCU02814T0	212977
NCU07358T0	378773
NCU08275T0	216824
NCU02015T0	209533
NCU06198T0	413149
NCU04653T0	309858
NCU04292T0	213618
NCU11102T0	366291
NCU02644T0	362525
NCU02644T1	362525
NCU05891T0	209916
NCU01900T0	419960
NCU02201T0	120722	239962	211243
NCU04460T0	410573
NCU02564T0	414768
NCU04288T0	414530
NCU07282T0	324890
NCU00008T0	17327
NCU06593T0	338367
NCU06414T0	30286
NCU08292T0	214202
NCU01271T0	207225
NCU01546T0	83367
NCU08597T0	7216
NCU08946T0	414184
NCU06418T0	416556
NCU03913T0	213914
NCU02104T0	419428
NCU11288T0	216372
NCU00422T0	62770
NCU00422T1	62770
NCU00472T0	413256
NCU06246T0	410237
NCU02151T0	415949
NCU07495T0	191029
NCU03330T0	48084
NCU11420T0	416023
NCU01782T0	147830
NCU02806T0	126506
NCU08177T0	324465
NCU08561T0	318867
NCU03695T0	187283
NCU07755T0	418876
NCU02374T0	359809
NCU09171T0	362404
NCU03129T0	419845
NCU09024T0	307157	415892
NCU05295T0	410286
NCU01412T0	414489
NCU04737T0	412924
NCU01826T0	414939
NCU00434T0	144471
NCU03388T0	414953
NCU03523T0	328072
NCU05782T0	413626
NCU02996T0	307394
NCU07165T0	413314
NCU08852T0	413665
NCU03181T0	322269	416489
NCU04503T0	300700
NCU03952T0	205496
NCU07362T0	236837
NCU04507T0	418140
NCU03115T0	314594
NCU03369T0	412436
NCU03593T0	209920
NCU05499T0	241260
NCU04540T0	416839
NCU07509T0	410839
NCU07004T0	377207
NCU09800T0	243144
NCU00414T0	220505
NCU00403T0	322338
NCU02480T0	41872
NCU06764T0	412965
NCU03393T0	116424
NCU04316T0	107827
NCU00959T0	418125
NCU12146T0	41602
NCU08706T0	415195
NCU05627T0	319714
NCU10895T0	370727
NCU01795T0	47400
NCU03597T0	416118
NCU06141T0	418710
NCU05458T0	411368
NCU05720T0	411772
NCU07407T0	417133
NCU10272T0	217082
NCU04099T0	411201
NCU07558T0	410453
NCU06440T0	221454
NCU00931T0	226590
NCU08995T0	316705
NCU06177T0	206654
NCU00091T0	2997
NCU02282T0	327357
NCU07722T0	414030
NCU03702T0	144963
NCU03064T0	162838
NCU00891T0	419295
NCU06033T0	418441
NCU11395T0	417805
NCU05316T0	328893	416379	151864	191287
NCU00650T0	413067
NCU01646T0	25772
NCU02343T0	416421
NCU01666T0	417956
NCU09843T0	243877
NCU11357T0	412292
NCU08011T0	416409
NCU12152T0	242805
NCU03297T0	413730
NCU03297T1	413730
NCU02425T0	410075
NCU03204T0	416445
NCU07723T0	10020
NCU06924T0	333333
NCU02586T0	65619
NCU07884T0	411753
NCU04473T0	102054
NCU08060T0	415348
NCU03122T0	209294
NCU03122T1	209294
NCU06047T0	412440
NCU07531T0	374109
NCU06402T0	413296
NCU06402T1	413296
NCU01305T0	300347
NCU00609T0	208640
NCU01936T0	238490
NCU07419T0	411085
NCU03107T0	12410
NCU02541T0	368785
NCU07472T0	369805
NCU06347T0	2475
NCU05453T0	205833
NCU01961T0	124612
NCU07757T0	412460
NCU07099T0	413920
NCU08578T0	417591
NCU00195T0	204959	64721
NCU07849T0	416700
NCU07849T1	416700
NCU06207T0	410689
NCU04407T0	412528
NCU11489T0	166252
NCU07425T0	68583
NCU11934T0	335853
NCU10059T0	302960
NCU02424T0	242814
NCU07300T0	417291
NCU04902T0	224499
NCU03564T0	376628
NCU08343T0	324432
NCU04612T0	333882
NCU04612T1	333882
NCU00065T0	411225
NCU03853T0	129378
NCU02603T0	229362
NCU00660T0	413901
NCU10273T0	332131
NCU01094T0	411354	311737	214780
NCU08750T0	411354	311737	214780
NCU02750T0	122297
NCU03763T0	411318
NCU08008T0	411535
NCU02414T0	223831
NCU02635T0	208254
NCU01231T0	331026
NCU10053T0	415112
NCU00522T0	419402
NCU03998T0	366633
NCU05971T0	370945
NCU11215T0	419500
NCU02771T0	414870
NCU09285T0	302975
NCU06251T0	100988
NCU06718T0	325658
NCU03989T0	139234
NCU02333T0	232479
NCU01724T0	202507
NCU00232T0	411254
NCU06780T0	411029
NCU02961T0	414036
NCU09239T0	411075
NCU08280T0	236973
NCU07284T0	414672
NCU01572T0	302231
NCU03197T0	316714
NCU06698T0	320248
NCU04074T0	412857
NCU09326T0	411070
NCU07929T0	326501
NCU07853T0	15161
NCU06428T0	411119
NCU04770T0	324385
NCU00153T0	141813
NCU05143T0	189210
NCU08762T0	366357
NCU02800T0	207943
NCU03557T0	306694
NCU07117T0	324889
NCU10044T0	412172
NCU05999T0	416836
NCU04374T0	419802
NCU01754T0	368034
NCU01754T1	368034
NCU02476T0	368034
NCU04219T0	329682
NCU08338T0	329682
NCU06628T0	1391
NCU00919T0	365030
NCU00030T0	410394
NCU02267T0	374090
NCU10344T0	97751
NCU03059T0	366857
NCU03732T0	95781
NCU06371T0	413910
NCU07240T0	414219
NCU01830T0	175254
NCU05516T0	363301
NCU08964T0	418550
NCU00981T0	410756
NCU01511T0	410836
NCU04289T0	410372
NCU06552T0	409884
NCU05587T0	410822
NCU04321T0	303156
NCU03935T0	360483
NCU01704T0	417079
NCU06534T0	415564
NCU07042T0	226909
NCU00762T0	332193	89036
NCU00984T0	208264
NCU06550T0	410868
NCU06245T0	412561
NCU08850T0	203705
NCU01471T0	211426
NCU03402T0	213836
NCU05564T0	165865
NCU00913T0	329430	417547
NCU00837T0	234027
NCU02795T0	202774
NCU04368T0	410126
NCU08012T0	414332
NCU01427T0	418553
NCU03300T0	418191
NCU07564T0	418946
NCU04398T0	357458
NCU03495T0	411260
NCU02270T0	413240
NCU00554T0	414556
NCU08384T0	330965
NCU00632T0	208007
NCU07471T0	410089
NCU07452T0	411950
NCU03678T0	212747
NCU07668T0	17314
NCU08968T0	417524
NCU04013T0	409875
NCU04013T1	409875
NCU00317T0	411115
NCU03527T0	377916
NCU09368T0	413544
NCU02533T0	357947
NCU02432T0	411162
NCU01895T0	71136
NCU03409T0	412691
NCU00575T0	414574
NCU04189T0	51132
NCU00119T0	329192
NCU01256T0	416119
NCU08511T0	209146
NCU09532T0	414459
NCU07741T0	415517
NCU06242T0	410385
NCU04600T0	208854
NCU11863T0	320933
NCU04329T0	323495
NCU02401T0	414280
NCU05159T0	210700
NCU06403T0	370188
NCU02525T0	320478
NCU03546T0	322938
NCU00622T0	107942
NCU05394T0	317274
NCU03007T0	413896
NCU02531T0	306666
NCU08514T0	228796
NCU09745T0	419437
NCU02226T0	323338
NCU05537T0	412512
NCU00742T0	328028
NCU07465T0	414785
NCU10721T0	413379
NCU05589T0	330026
NCU07067T0	340428	236662	67566	380853
NCU00345T0	300897
NCU02360T0	411394
NCU11176T0	409930
NCU05513T0	57389
NCU00310T0	363842
NCU03888T0	414697
NCU09807T0	25556
NCU10061T0	324352
NCU04272T0	329100
NCU07263T0	414996
NCU09311T0	413968
NCU00963T0	418720
NCU04022T0	331544
NCU05523T0	417756
NCU04337T0	418529
NCU02107T0	372613
NCU00589T0	324598
NCU00263T0	414534
NCU08048T0	220783
NCU05578T0	375473
NCU02423T0	143963
NCU02070T0	364391
NCU07159T0	333335
NCU03899T0	57002
NCU06417T0	419906
NCU09354T0	45177
NCU03269T0	321173
NCU02968T0	302543
NCU00614T0	413641
NCU09538T0	410422
NCU09553T0	412758
NCU00643T0	215177
NCU03040T0	410147
NCU00542T0	209496
NCU07662T0	415388
NCU11861T0	413967
NCU07733T0	415751
NCU10155T0	418663
NCU03145T0	202539
NCU06260T0	206292
NCU11371T0	202657
NCU07247T0	318108
NCU07829T0	149883
NCU07506T0	71508
NCU07506T1	71508
NCU00892T0	46096
NCU01335T0	414518
NCU01414T0	318719
NCU07271T0	317894
NCU04243T0	415768
NCU01776T0	316894
NCU00501T0	413865
NCU05580T0	317852
NCU04514T0	214073
NCU03963T0	419655
NCU01162T0	187378
NCU07253T0	187378
NCU01446T0	410819
NCU03018T0	410599
NCU00894T0	190258
NCU11511T0	416028
NCU01784T0	321960
NCU00294T0	415139
NCU09352T0	94178
NCU09860T0	41841
NCU08326T0	86614
NCU03659T0	365051
NCU03607T0	371438
NCU04698T0	413543
NCU03261T0	102659
NCU03322T0	414578
NCU06235T0	101186
NCU02808T0	241521
NCU02620T0	319175
NCU06594T0	331642
NCU06745T0	234232
NCU06993T0	415781
NCU07269T0	310505
NCU04798T0	310505
NCU09091T0	209000
NCU02916T0	204354	416250
NCU00196T0	77925
NCU02056T0	206107
NCU01695T0	42997
NCU08040T0	412832
NCU03796T0	417432
NCU08278T0	411627
NCU01947T0	378980
NCU08398T0	417709
NCU05057T0	366555	215784	363805
NCU00553T0	411302
NCU00717T0	342912
NCU01929T0	77975
NCU09380T0	411724
NCU11385T0	411940
NCU09571T0	419563
NCU07670T0	321221
NCU01845T0	116976
NCU02789T0	415582
NCU11381T0	306192
NCU09193T0	364143
NCU07879T0	230498
NCU09710T0	419117
NCU05686T0	122592
NCU11744T0	328066
NCU05180T0	320443
NCU08477T0	55421
NCU04730T0	307490
NCU07347T0	103352
NCU07574T0	30316
NCU01809T0	414487
NCU00466T0	377481
NCU03892T0	414890
NCU07521T0	325829
NCU09119T0	346127
NCU05045T0	319603	412766
NCU08641T0	417268	161466
NCU11568T0	82457
NCU11568T1	82457
NCU00792T0	222551
NCU09161T0	410351
NCU00465T0	210841
NCU01816T0	415406
NCU01553T0	327588
NCU07965T0	414587
NCU07988T0	416883
NCU08151T0	417103
NCU10048T0	212640
NCU07381T0	198648	322798
NCU03253T0	5290
NCU07735T0	324589
NCU09733T0	129636
NCU11177T0	370144
NCU07478T0	213343
[truncated: 2,928 more rows]
[truncated: 18 more columns]
