# Supplementary material for: Evolutionary Conservation and Diversification of Puf RNA Binding Proteins and Their mRNA Targets
Source: PLoS Biol. 2015 Nov 20;13(11):e1002307. doi: 10.1371/journal.pbio.1002307 (PMC4654594; doi:10.1371/journal.pbio.1002307)
Supplement: S4 Dataset — (ZIP) [file pbio.1002307.s004.zip › N.crassa.fa_A.macrogynus.fa.txt]

NCU06976T0	AMAG_15539T0	AMAG_14553T0
NCU07832T0	AMAG_07771T0	AMAG_09728T0
NCU08287T0	AMAG_11440T0	AMAG_13899T0
NCU01744T0	AMAG_14254T0	AMAG_15899T0
NCU05608T0	AMAG_10629T0
NCU06468T0	AMAG_11160T0
NCU02685T0	AMAG_07029T0	AMAG_03868T0
NCU01379T0	AMAG_04968T0	AMAG_03650T0
NCU02510T0	AMAG_11086T0
NCU08535T0	AMAG_04451T0	AMAG_16161T0
NCU02103T0	AMAG_07841T0	AMAG_09650T0
NCU08267T0	AMAG_05218T0	AMAG_16111T0
NCU04548T0	AMAG_11690T0	AMAG_11073T0
NCU07307T0	AMAG_16160T0	AMAG_04452T0
NCU05120T0	AMAG_03172T0	AMAG_10446T0
NCU03042T0	AMAG_10863T0	AMAG_00303T0
NCU06318T0	AMAG_17585T0
NCU03986T0	AMAG_12759T0	AMAG_06608T0
NCU04569T0	AMAG_10425T0	AMAG_03160T0
NCU07700T0	AMAG_13959T0
NCU03575T0	AMAG_09286T0	AMAG_06092T0
NCU02677T0	AMAG_07506T0	AMAG_08399T0
NCU01772T0	AMAG_01300T0	AMAG_05488T0
NCU05837T0	AMAG_00773T0	AMAG_02275T0
NCU11669T0	AMAG_01753T0	AMAG_04247T0	AMAG_12690T0	AMAG_14653T0
NCU00352T0	AMAG_15272T0	AMAG_14803T0	AMAG_17034T0	AMAG_08474T0
NCU08616T0	AMAG_13021T0	AMAG_14091T0
NCU01638T0	AMAG_02394T0	AMAG_00891T0
NCU00018T0	AMAG_06465T0	AMAG_15492T0
NCU00018T1	AMAG_06465T0	AMAG_15492T0
NCU01632T0	AMAG_08146T0	AMAG_07238T0
NCU06338T0	AMAG_00407T0	AMAG_01927T0
NCU05425T0	AMAG_08214T0	AMAG_07311T0
NCU01192T0	AMAG_13501T0	AMAG_13756T0
NCU04370T0	AMAG_03098T0	AMAG_10369T0	AMAG_09374T0
NCU03539T0	AMAG_04716T0	AMAG_03400T0
NCU08685T0	AMAG_01863T0	AMAG_00343T0
NCU03877T0	AMAG_12258T0	AMAG_05773T0
NCU03877T1	AMAG_12258T0	AMAG_05773T0
NCU12032T0	AMAG_15800T0	AMAG_14363T0
NCU04242T0	AMAG_00849T0	AMAG_02354T0
NCU00461T0	AMAG_09412T0	AMAG_02972T0	AMAG_05973T0	AMAG_10254T0
NCU02366T0	AMAG_07894T0	AMAG_09595T0
NCU00396T0	AMAG_08248T0	AMAG_07346T0
NCU04352T0	AMAG_07755T0	AMAG_09783T0	AMAG_07719T0	AMAG_09745T0	AMAG_09765T0	AMAG_07735T0
NCU02728T0	AMAG_05228T0
NCU03305T0	AMAG_13080T0	AMAG_17199T0
NCU06871T0	AMAG_02086T0	AMAG_00577T0	AMAG_00576T0
NCU02475T0	AMAG_02906T0	AMAG_15006T0
NCU06488T0	AMAG_12941T0	AMAG_14162T0
NCU02111T0	AMAG_11379T0	AMAG_13842T0
NCU01965T0	AMAG_05680T0	AMAG_12356T0
NCU07556T0	AMAG_01793T0	AMAG_04297T0
NCU02572T0	AMAG_03592T0	AMAG_04911T0
NCU01820T0	AMAG_06597T0
NCU09602T0	AMAG_01399T0	AMAG_01412T0	AMAG_05617T0
NCU04898T0	AMAG_12563T0	AMAG_14521T0
NCU10066T0	AMAG_06215T0	AMAG_11737T0
NCU08501T0	AMAG_01446T0	AMAG_05647T0
NCU09012T0	AMAG_09607T0	AMAG_07882T0
NCU00743T0	AMAG_17373T0	AMAG_17388T0
NCU09463T0	AMAG_02829T0	AMAG_14938T0
NCU03947T0	AMAG_01515T0	AMAG_04007T0
NCU08336T0	AMAG_12907T0
NCU05261T0	AMAG_12864T0
NCU06678T0	AMAG_06232T0	AMAG_11755T0
NCU08828T0	AMAG_14562T0
NCU07027T0	AMAG_15124T0	AMAG_11278T0
NCU03363T0	AMAG_11419T0	AMAG_13876T0
NCU02566T0	AMAG_00498T0	AMAG_02011T0
NCU03875T0	AMAG_00904T0	AMAG_02409T0
NCU01318T0	AMAG_00216T0	AMAG_10776T0
NCU07658T0	AMAG_06156T0	AMAG_09215T0
NCU04142T0	AMAG_11085T0
NCU06785T0	AMAG_12060T0	AMAG_08976T0
NCU03818T0	AMAG_12614T0
NCU10497T0	AMAG_16207T0	AMAG_04405T0
NCU08276T0	AMAG_04163T0	AMAG_01669T0
NCU03061T0	AMAG_05041T0	AMAG_11859T0
NCU10143T0	AMAG_16243T0	AMAG_04366T0
NCU04327T0	AMAG_02999T0	AMAG_10278T0
NCU11350T0	AMAG_04626T0	AMAG_03158T0	AMAG_10427T0	AMAG_01104T0	AMAG_05286T0
NCU07721T0	AMAG_02978T0
NCU07319T0	AMAG_02245T0	AMAG_00742T0
NCU07443T0	AMAG_11009T0	AMAG_11619T0
NCU04348T0	AMAG_03293T0	AMAG_10553T0
NCU01625T0	AMAG_14412T0	AMAG_12436T0
NCU03982T0	AMAG_02888T0	AMAG_14985T0
NCU04161T0	AMAG_01463T0	AMAG_03946T0	AMAG_02600T0	AMAG_10458T0	AMAG_10451T0	AMAG_17144T0	AMAG_17147T0
NCU07679T0	AMAG_04667T0	AMAG_03353T0
NCU08928T0	AMAG_06316T0	AMAG_02707T0
NCU01229T0	AMAG_05102T0	AMAG_11806T0
NCU05154T0	AMAG_08310T0	AMAG_07411T0
NCU04736T0	AMAG_08310T0	AMAG_07411T0
NCU04100T0	AMAG_13468T0	AMAG_13708T0
NCU07546T0	AMAG_06332T0	AMAG_02690T0	AMAG_07491T0	AMAG_08385T0	AMAG_08361T0	AMAG_07492T0	AMAG_08386T0
NCU02380T0	AMAG_00770T0	AMAG_02273T0
NCU01328T0	AMAG_01217T0	AMAG_05405T0	AMAG_00702T0
NCU00104T0	AMAG_08965T0	AMAG_12073T0
NCU06438T0	AMAG_01316T0	AMAG_05505T0
NCU01612T0	AMAG_07759T0
NCU08693T0	AMAG_12608T0
NCU06687T0	AMAG_13858T0	AMAG_11398T0	AMAG_09669T0	AMAG_07825T0
NCU05200T0	AMAG_14362T0	AMAG_15801T0
NCU02979T0	AMAG_06197T0	AMAG_11716T0	AMAG_09055T0	AMAG_11992T0
NCU09324T0	AMAG_14861T0	AMAG_08416T0	AMAG_16987T0	AMAG_14841T0	AMAG_15310T0
NCU09450T0	AMAG_13827T0	AMAG_11364T0
NCU02544T0	AMAG_01623T0	AMAG_04118T0
NCU01207T0	AMAG_13319T0	AMAG_16822T0
NCU07554T0	AMAG_01859T0	AMAG_00339T0
NCU01951T0	AMAG_13625T0	AMAG_13375T0
NCU03591T0	AMAG_02246T0	AMAG_00743T0	AMAG_07853T0
NCU01164T0	AMAG_02551T0	AMAG_01043T0
NCU00177T0	AMAG_17117T0
NCU03060T0	AMAG_10981T0	AMAG_11581T0
NCU06278T0	AMAG_09163T0	AMAG_16007T0
NCU00621T0	AMAG_12123T0	AMAG_13210T0
NCU03010T0	AMAG_01434T0	AMAG_05635T0
NCU07870T0	AMAG_12162T0	AMAG_13173T0
NCU05429T0	AMAG_00200T0	AMAG_10760T0
NCU05429T1	AMAG_00200T0	AMAG_10760T0
NCU08919T0	AMAG_10216T0
NCU01765T0	AMAG_00455T0	AMAG_01973T0
NCU01323T0	AMAG_02140T0	AMAG_00628T0
NCU01843T0	AMAG_07160T0	AMAG_08069T0
NCU03065T0	AMAG_08857T0	AMAG_16346T0
NCU06836T0	AMAG_05555T0	AMAG_01358T0	AMAG_01910T0	AMAG_00391T0
NCU01171T0	AMAG_07849T0	AMAG_09642T0
NCU10283T0	AMAG_15921T0	AMAG_06725T0
NCU04606T0	AMAG_03217T0	AMAG_10486T0
NCU04054T0	AMAG_13901T0	AMAG_11442T0	AMAG_07885T0	AMAG_09604T0
NCU01589T0	AMAG_05201T0	AMAG_16086T0
NCU04648T0	AMAG_01347T0	AMAG_05542T0
NCU06281T0	AMAG_08510T0	AMAG_09922T0
NCU03592T0	AMAG_08510T0	AMAG_09922T0
NCU09730T0	AMAG_05094T0	AMAG_11812T0
NCU07010T0	AMAG_16795T0	AMAG_16574T0
NCU03980T0	AMAG_11064T0	AMAG_11678T0
NCU08515T0	AMAG_02162T0	AMAG_00651T0
NCU06512T0	AMAG_06474T0	AMAG_15489T0
NCU01648T0	AMAG_01101T0	AMAG_05284T0
NCU09063T0	AMAG_06599T0
NCU02955T0	AMAG_11922T0	AMAG_09117T0
NCU07404T0	AMAG_12978T0	AMAG_14131T0
NCU03804T0	AMAG_00528T0	AMAG_02040T0
NCU08920T0	AMAG_16035T0	AMAG_05142T0
NCU09873T0	AMAG_09399T0	AMAG_10328T0	AMAG_03051T0
NCU09468T0	AMAG_12401T0
NCU02514T0	AMAG_17165T0	AMAG_03913T0	AMAG_11080T0
NCU02207T0	AMAG_03621T0	AMAG_04941T0
NCU03794T0	AMAG_13142T0	AMAG_17328T0
NCU04121T0	AMAG_15413T0	AMAG_06552T0	AMAG_08862T0	AMAG_16336T0
NCU00276T0	AMAG_10482T0	AMAG_03189T0
NCU04579T0	AMAG_02791T0	AMAG_14898T0
NCU00405T0	AMAG_07515T0
NCU01479T0	AMAG_14763T0	AMAG_15235T0	AMAG_17028T0	AMAG_08479T0
NCU07982T0	AMAG_05037T0	AMAG_11863T0
NCU01643T0	AMAG_05838T0	AMAG_12190T0	AMAG_15312T0
NCU05194T0	AMAG_11842T0	AMAG_05060T0
NCU11202T0	AMAG_04900T0
NCU04448T0	AMAG_05763T0	AMAG_12268T0
NCU00629T0	AMAG_09334T0	AMAG_06042T0
NCU05430T0	AMAG_14883T0	AMAG_02776T0	AMAG_09530T0	AMAG_13169T0
NCU07839T0	AMAG_12421T0	AMAG_14399T0	AMAG_08036T0	AMAG_07126T0
NCU01824T0	AMAG_02292T0	AMAG_00791T0
NCU07866T0	AMAG_02376T0	AMAG_00871T0
NCU03463T0	AMAG_01755T0	AMAG_04249T0
NCU09709T0	AMAG_01306T0
NCU02839T0	AMAG_07855T0	AMAG_09636T0
NCU04044T0	AMAG_15671T0	AMAG_17084T0
NCU11255T0	AMAG_08670T0	AMAG_10102T0
NCU09700T0	AMAG_06740T0
NCU02391T0	AMAG_01142T0	AMAG_05324T0
NCU08119T0	AMAG_00422T0	AMAG_01943T0
NCU02629T0	AMAG_02006T0	AMAG_00492T0
NCU01751T0	AMAG_00336T0	AMAG_01856T0
NCU09228T0	AMAG_00007T0	AMAG_10564T0	AMAG_00040T0	AMAG_10590T0
NCU02696T0	AMAG_07028T0	AMAG_03867T0
NCU05454T0	AMAG_09203T0
NCU01992T0	AMAG_10958T0	AMAG_11555T0
NCU08341T0	AMAG_06133T0	AMAG_09247T0
NCU10007T0	AMAG_12137T0	AMAG_13196T0
NCU10007T1	AMAG_12137T0	AMAG_13196T0
NCU03139T0	AMAG_12343T0	AMAG_05691T0
NCU02840T0	AMAG_06776T0	AMAG_15946T0
NCU00567T0	AMAG_09028T0	AMAG_12019T0
NCU03292T0	AMAG_03104T0	AMAG_10376T0
NCU06122T0	AMAG_15667T0	AMAG_17080T0
NCU05204T0	AMAG_16949T0	AMAG_07578T0
NCU08898T0	AMAG_01127T0	AMAG_05309T0
NCU02539T0	AMAG_17202T0	AMAG_13077T0
NCU03051T0	AMAG_02646T0	AMAG_06385T0
NCU02325T0	AMAG_08511T0	AMAG_09923T0
NCU06481T0	AMAG_00989T0	AMAG_02500T0
NCU03387T0	AMAG_09542T0	AMAG_13160T0
NCU08147T0	AMAG_16513T0	AMAG_02549T0	AMAG_01040T0
NCU07966T0	AMAG_16513T0	AMAG_02549T0	AMAG_01040T0
NCU05046T0	AMAG_16513T0	AMAG_02549T0	AMAG_01040T0
NCU02083T0	AMAG_16726T0	AMAG_16502T0
NCU09349T0	AMAG_09924T0	AMAG_08512T0
NCU06308T0	AMAG_15029T0	AMAG_11183T0
NCU04173T0	AMAG_09827T0	AMAG_07675T0
NCU04173T1	AMAG_09827T0	AMAG_07675T0
NCU09721T0	AMAG_17113T0	AMAG_17430T0	AMAG_15355T0
NCU02810T0	AMAG_13093T0	AMAG_17186T0
NCU00261T0	AMAG_01295T0	AMAG_05484T0
NCU07930T0	AMAG_11825T0	AMAG_05078T0
NCU03669T0	AMAG_04713T0	AMAG_03397T0
NCU03100T0	AMAG_09668T0	AMAG_07826T0
NCU06544T0	AMAG_17259T0	AMAG_13977T0
NCU03954T0	AMAG_15069T0	AMAG_11228T0
NCU03954T1	AMAG_15069T0	AMAG_11228T0
NCU01238T0	AMAG_01411T0	AMAG_05616T0
NCU02717T0	AMAG_07892T0	AMAG_09597T0
NCU11170T0	AMAG_07302T0	AMAG_08205T0
NCU00920T0	AMAG_15356T0
NCU02357T0	AMAG_11016T0	AMAG_11628T0
NCU05289T0	AMAG_04603T0	AMAG_03318T0
NCU09332T0	AMAG_02308T0	AMAG_00804T0
NCU08897T0	AMAG_13818T0	AMAG_11358T0
NCU04221T0	AMAG_04539T0	AMAG_15722T0
NCU04303T0	AMAG_14403T0	AMAG_12425T0
NCU04439T0	AMAG_01085T0	AMAG_05265T0
NCU02127T0	AMAG_11142T0	AMAG_16451T0
NCU06149T0	AMAG_13052T0
NCU07567T0	AMAG_01134T0	AMAG_05317T0
NCU03786T0	AMAG_13249T0	AMAG_16889T0
NCU07281T0	AMAG_13461T0	AMAG_13706T0
NCU10058T0	AMAG_01462T0
NCU01234T0	AMAG_00767T0	AMAG_02270T0
NCU01939T0	AMAG_05202T0	AMAG_16087T0
NCU05029T0	AMAG_14467T0	AMAG_12503T0
NCU09377T1	AMAG_12765T0	AMAG_06612T0
NCU09377T0	AMAG_12765T0	AMAG_06612T0
NCU03797T0	AMAG_07450T0
NCU03321T0	AMAG_12909T0	AMAG_14195T0
NCU04051T0	AMAG_06656T0	AMAG_12818T0
NCU09808T0	AMAG_09050T0	AMAG_11997T0	AMAG_11776T0	AMAG_06247T0
NCU02287T0	AMAG_11193T0	AMAG_15035T0
NCU06666T0	AMAG_12876T0	AMAG_14231T0
NCU02349T0	AMAG_09317T0	AMAG_06057T0
NCU11271T0	AMAG_09468T0
NCU09688T0	AMAG_16896T0	AMAG_13241T0	AMAG_10149T0	AMAG_08741T0
NCU07712T0	AMAG_09205T0
NCU00200T0	AMAG_04963T0	AMAG_03645T0
NCU00410T0	AMAG_06825T0	AMAG_15996T0
NCU00481T0	AMAG_01741T0	AMAG_04234T0
NCU04230T0	AMAG_07713T0	AMAG_09790T0
NCU06854T0	AMAG_00218T0	AMAG_10778T0
NCU00112T0	AMAG_04170T0	AMAG_01676T0
NCU01119T0	AMAG_04552T0	AMAG_15736T0
NCU04768T0	AMAG_13006T0	AMAG_14108T0
NCU01540T0	AMAG_02418T0	AMAG_00910T0
NCU03098T0	AMAG_03384T0	AMAG_04679T0
NCU01290T0	AMAG_02910T0	AMAG_15009T0
NCU08036T0	AMAG_04289T0	AMAG_01786T0
NCU07367T0	AMAG_04102T0	AMAG_01607T0
NCU03808T0	AMAG_03283T0	AMAG_17532T0
NCU00066T0	AMAG_10402T0	AMAG_03133T0
NCU10008T0	AMAG_14238T0	AMAG_12861T0	AMAG_11305T0	AMAG_15152T0
NCU04203T0	AMAG_11339T0	AMAG_15185T0
NCU08110T0	AMAG_11646T0	AMAG_11034T0
NCU03992T0	AMAG_02836T0	AMAG_14946T0
NCU04414T0	AMAG_02266T0	AMAG_00763T0
NCU06429T0	AMAG_10174T0	AMAG_08751T0
NCU03479T0	AMAG_04837T0	AMAG_03518T0
NCU02534T0	AMAG_07939T0
NCU03814T0	AMAG_16606T0
NCU01369T0	AMAG_06918T0
NCU08894T0	AMAG_01337T0	AMAG_05531T0
NCU02494T0	AMAG_04094T0	AMAG_01598T0
NCU05805T0	AMAG_13165T0	AMAG_09534T0
NCU07451T0	AMAG_07024T0	AMAG_03862T0
NCU04766T0	AMAG_01549T0	AMAG_04046T0
NCU03482T0	AMAG_05073T0	AMAG_11828T0
NCU03650T0	AMAG_03713T0	AMAG_06851T0
NCU02260T0	AMAG_12342T0	AMAG_05692T0
NCU01249T0	AMAG_05123T0
NCU11175T0	AMAG_04783T0	AMAG_03462T0
NCU05239T0	AMAG_10750T0	AMAG_00190T0	AMAG_05239T0	AMAG_12344T0	AMAG_12350T0
NCU04251T0	AMAG_10750T0	AMAG_00190T0	AMAG_05239T0	AMAG_12344T0	AMAG_12350T0
NCU08382T0	AMAG_01364T0	AMAG_05562T0
NCU04020T0	AMAG_06626T0	AMAG_12784T0
NCU04636T0	AMAG_01521T0	AMAG_04013T0
NCU01692T0	AMAG_05459T0	AMAG_01269T0
NCU08135T0	AMAG_16050T0	AMAG_05161T0
NCU06284T0	AMAG_09362T0	AMAG_06015T0
NCU01449T0	AMAG_00906T0	AMAG_02411T0
NCU01449T1	AMAG_00906T0	AMAG_02411T0
NCU06365T0	AMAG_04284T0
NCU05363T0	AMAG_00736T0	AMAG_02239T0
NCU07837T0	AMAG_04176T0
NCU05927T0	AMAG_13627T0	AMAG_13377T0
NCU03857T0	AMAG_15701T0	AMAG_04515T0	AMAG_01601T0	AMAG_04097T0
NCU07420T0	AMAG_04268T0	AMAG_01770T0
NCU07156T0	AMAG_06364T0	AMAG_02671T0
NCU03076T0	AMAG_15560T0	AMAG_16602T0
NCU02797T0	AMAG_01995T0	AMAG_01307T0	AMAG_00479T0	AMAG_00480T0
NCU02803T0	AMAG_03184T0	AMAG_10461T0
NCU08888T0	AMAG_07571T0	AMAG_16946T0
NCU06843T0	AMAG_12626T0	AMAG_17502T0
NCU06624T0	AMAG_15704T0	AMAG_04519T0
NCU01315T0	AMAG_06203T0	AMAG_11723T0
NCU00712T0	AMAG_07427T0	AMAG_08322T0
NCU09266T0	AMAG_02704T0	AMAG_06318T0
NCU06882T0	AMAG_02785T0	AMAG_14890T0
NCU03117T0	AMAG_06443T0	AMAG_02590T0
NCU02230T0	AMAG_07987T0	AMAG_07090T0
NCU00901T0	AMAG_13970T0	AMAG_17250T0
NCU09819T0	AMAG_00536T0	AMAG_02048T0
NCU02407T0	AMAG_07565T0	AMAG_16942T0
NCU04449T0	AMAG_07589T0	AMAG_16960T0
NCU03298T0	AMAG_12442T0	AMAG_14418T0
NCU06868T0	AMAG_05332T0	AMAG_01149T0
NCU06630T0	AMAG_13834T0	AMAG_11371T0
NCU08009T0	AMAG_04343T0
NCU04090T0	AMAG_08295T0	AMAG_07367T0
NCU01680T0	AMAG_11517T0	AMAG_10918T0
NCU07153T0	AMAG_12640T0	AMAG_14604T0
NCU05269T0	AMAG_10944T0	AMAG_11539T0
NCU05269T1	AMAG_10944T0	AMAG_11539T0
NCU07378T0	AMAG_07415T0	AMAG_08311T0
NCU05041T0	AMAG_08841T0	AMAG_16363T0	AMAG_06506T0	AMAG_10195T0
NCU07914T0	AMAG_15874T0	AMAG_14273T0
NCU05777T0	AMAG_03058T0	AMAG_10335T0
NCU02657T0	AMAG_11906T0	AMAG_09133T0
NCU11273T0	AMAG_17120T0	AMAG_17438T0
NCU00447T0	AMAG_04277T0	AMAG_01778T0
NCU04799T0	AMAG_03037T0	AMAG_10316T0
NCU02393T0	AMAG_02792T0	AMAG_14899T0
NCU02393T1	AMAG_02792T0	AMAG_14899T0
NCU00579T0	AMAG_00888T0	AMAG_02391T0
NCU02546T0	AMAG_01366T0	AMAG_05564T0
NCU03737T0	AMAG_11058T0	AMAG_11671T0
NCU00824T0	AMAG_11530T0	AMAG_10933T0
NCU02511T0	AMAG_01665T0	AMAG_04160T0
NCU09696T0	AMAG_01818T0	AMAG_04320T0
NCU06075T0	AMAG_15083T0	AMAG_12867T0	AMAG_14242T0	AMAG_11246T0
NCU06075T1	AMAG_15083T0	AMAG_12867T0	AMAG_14242T0	AMAG_11246T0
NCU01652T0	AMAG_07263T0	AMAG_08173T0
NCU04380T0	AMAG_09407T0	AMAG_05976T0	AMAG_03052T0	AMAG_10329T0	AMAG_10330T0	AMAG_14105T0	AMAG_13010T0
NCU03929T0	AMAG_09407T0	AMAG_05976T0	AMAG_03052T0	AMAG_10329T0	AMAG_10330T0	AMAG_14105T0	AMAG_13010T0
NCU08002T0	AMAG_09336T0	AMAG_06041T0	AMAG_07022T0
NCU04790T0	AMAG_04646T0	AMAG_03349T0
NCU06942T0	AMAG_14246T0	AMAG_15905T0
NCU11544T1	AMAG_14256T0	AMAG_15897T0
NCU11544T0	AMAG_14256T0	AMAG_15897T0
NCU01272T0	AMAG_12015T0	AMAG_09031T0
NCU00591T0	AMAG_15113T0	AMAG_11270T0
NCU10383T1	AMAG_09429T0	AMAG_05955T0
NCU10383T0	AMAG_09429T0	AMAG_05955T0
NCU05095T0	AMAG_00633T0	AMAG_02145T0
NCU04247T0	AMAG_10892T0	AMAG_11487T0
NCU09111T0	AMAG_08660T0	AMAG_10089T0
NCU00194T0	AMAG_01259T0	AMAG_05450T0
NCU06457T0	AMAG_03651T0	AMAG_04969T0
NCU08162T0	AMAG_06926T0	AMAG_03776T0
NCU02011T0	AMAG_13175T0	AMAG_12160T0
NCU07872T0	AMAG_14466T0	AMAG_07994T0
NCU11301T0	AMAG_04725T0	AMAG_03408T0
NCU10042T0	AMAG_08903T0	AMAG_16290T0	AMAG_15387T0	AMAG_06568T0
NCU10042T1	AMAG_08903T0	AMAG_16290T0	AMAG_15387T0	AMAG_06568T0
NCU06735T0	AMAG_01880T0
NCU02762T0	AMAG_07500T0	AMAG_08394T0	AMAG_08367T0	AMAG_07472T0	AMAG_12395T0	AMAG_14046T0
NCU07926T0	AMAG_00785T0	AMAG_02287T0
NCU08598T0	AMAG_13650T0
NCU01756T0	AMAG_03010T0	AMAG_10290T0
NCU01255T0	AMAG_00665T0	AMAG_02176T0
NCU06738T0	AMAG_12059T0	AMAG_08977T0
NCU06192T0	AMAG_16594T0	AMAG_15552T0
NCU03440T0	AMAG_03453T0	AMAG_04773T0
NCU08195T0	AMAG_14719T0	AMAG_15211T0
NCU02689T0	AMAG_06226T0	AMAG_11749T0	AMAG_12004T0	AMAG_09042T0
NCU00389T0	AMAG_07961T0	AMAG_17457T0
NCU01443T0	AMAG_12028T0	AMAG_09018T0
NCU06189T0	AMAG_04985T0
NCU11213T0	AMAG_02293T0	AMAG_00792T0
NCU03811T0	AMAG_12488T0	AMAG_14457T0
NCU08297T1	AMAG_01389T0	AMAG_05588T0
NCU08297T0	AMAG_01389T0	AMAG_05588T0
NCU03124T0	AMAG_13357T0	AMAG_13609T0
NCU06005T0	AMAG_12975T0	AMAG_14134T0
NCU03116T0	AMAG_00539T0	AMAG_02051T0
NCU09610T0	AMAG_04111T0	AMAG_01616T0
NCU02785T0	AMAG_11418T0	AMAG_13875T0
NCU00488T0	AMAG_04703T0	AMAG_03360T0
NCU06733T0	AMAG_04836T0
NCU01486T0	AMAG_05220T0	AMAG_16113T0
NCU06722T0	AMAG_04902T0	AMAG_03582T0
NCU09513T0	AMAG_05448T0	AMAG_01257T0
NCU00440T0	AMAG_09806T0	AMAG_13458T0	AMAG_13702T0	AMAG_07700T0
NCU04216T0	AMAG_08397T0	AMAG_07509T0
NCU07024T0	AMAG_07254T0	AMAG_08165T0
NCU05526T0	AMAG_10978T0	AMAG_11578T0
NCU05526T1	AMAG_10978T0	AMAG_11578T0
NCU07171T0	AMAG_00848T0	AMAG_02353T0
NCU08309T0	AMAG_08074T0
NCU01809T0	AMAG_01517T0	AMAG_04009T0
NCU08471T0	AMAG_00114T0	AMAG_10676T0
NCU06441T0	AMAG_07867T0	AMAG_09624T0
NCU08663T0	AMAG_04833T0	AMAG_03511T0	AMAG_08276T0	AMAG_07389T0
NCU04611T0	AMAG_00640T0	AMAG_02152T0
NCU02252T0	AMAG_08297T0	AMAG_07397T0
NCU12096T0	AMAG_06727T0	AMAG_15917T0
NCU05995T0	AMAG_07129T0
NCU00010T0	AMAG_16722T0	AMAG_16499T0	AMAG_01252T0	AMAG_05442T0
NCU11282T0	AMAG_08209T0	AMAG_07306T0
NCU09202T0	AMAG_06847T0	AMAG_03699T0	AMAG_04650T0	AMAG_03343T0
NCU06652T0	AMAG_05230T0	AMAG_16125T0
NCU07854T0	AMAG_04335T0	AMAG_01832T0
NCU03608T0	AMAG_11862T0	AMAG_05038T0
NCU07887T0	AMAG_16094T0	AMAG_05207T0
NCU07011T0	AMAG_00911T0	AMAG_02419T0
NCU05420T0	AMAG_04531T0	AMAG_15712T0
NCU06187T0	AMAG_10825T0	AMAG_00262T0
NCU11384T1	AMAG_01969T0	AMAG_00452T0
NCU11384T0	AMAG_01969T0	AMAG_00452T0
NCU05360T0	AMAG_06857T0	AMAG_03705T0
NCU09265T0	AMAG_05457T0	AMAG_01267T0
NCU09191T0	AMAG_06796T0	AMAG_15967T0
NCU00446T0	AMAG_14559T0	AMAG_15536T0
NCU05642T0	AMAG_01250T0	AMAG_05440T0
NCU03966T0	AMAG_11337T0	AMAG_15182T0
NCU01157T0	AMAG_16686T0	AMAG_15643T0
NCU04166T0	AMAG_11140T0
NCU06672T0	AMAG_04286T0	AMAG_01783T0
NCU03359T0	AMAG_04504T0	AMAG_15692T0
NCU08115T0	AMAG_15940T0	AMAG_06782T0
NCU00043T0	AMAG_06923T0
NCU03955T0	AMAG_15542T0	AMAG_16581T0	AMAG_04357T0	AMAG_16252T0
NCU00552T0	AMAG_03169T0	AMAG_10443T0
NCU04504T0	AMAG_04350T0	AMAG_16258T0
NCU03219T0	AMAG_06218T0	AMAG_11741T0
NCU00925T0	AMAG_11688T0	AMAG_11071T0
NCU06914T0	AMAG_13049T0	AMAG_17223T0
NCU11027T0	AMAG_12679T0	AMAG_14640T0
NCU08993T0	AMAG_08231T0
NCU03894T0	AMAG_08714T0	AMAG_10147T0	AMAG_12129T0	AMAG_13199T0
NCU08730T0	AMAG_03002T0	AMAG_10281T0
NCU09673T0	AMAG_09949T0	AMAG_08539T0
NCU09076T0	AMAG_12481T0	AMAG_14450T0
NCU03973T0	AMAG_14461T0	AMAG_12494T0	AMAG_07183T0	AMAG_08092T0
NCU08216T0	AMAG_14813T0	AMAG_15279T0
NCU06493T0	AMAG_04903T0	AMAG_03583T0
NCU00406T0	AMAG_07038T0	AMAG_03876T0	AMAG_04803T0
NCU11397T0	AMAG_03234T0	AMAG_10508T0
NCU11664T0	AMAG_07733T0	AMAG_09768T0
NCU04185T0	AMAG_13864T0	AMAG_11405T0
NCU08303T0	AMAG_10338T0	AMAG_03062T0
NCU01433T0	AMAG_02466T0	AMAG_00955T0
NCU03748T0	AMAG_10217T0	AMAG_08798T0
NCU05861T0	AMAG_10595T0	AMAG_00027T0	AMAG_10665T0
NCU07296T0	AMAG_15565T0	AMAG_16607T0
NCU05288T0	AMAG_02428T0	AMAG_00933T0	AMAG_01695T0
NCU01439T0	AMAG_12254T0	AMAG_05776T0
NCU04005T0	AMAG_03598T0	AMAG_04918T0	AMAG_04591T0
NCU02208T0	AMAG_16757T0	AMAG_16538T0
NCU09789T0	AMAG_12224T0	AMAG_05811T0
NCU06626T0	AMAG_02895T0
NCU01654T0	AMAG_14624T0	AMAG_12659T0	AMAG_14629T0	AMAG_12668T0	AMAG_12669T0
NCU00927T0	AMAG_02959T0	AMAG_10242T0	AMAG_15823T0	AMAG_14337T0
NCU03944T0	AMAG_04838T0	AMAG_03519T0
NCU06563T0	AMAG_14974T0	AMAG_02874T0
NCU05499T0	AMAG_16856T0	AMAG_13286T0
NCU06943T0	AMAG_03005T0	AMAG_10284T0
NCU02966T0	AMAG_02366T0	AMAG_00861T0
NCU07458T0	AMAG_02467T0	AMAG_00956T0
NCU02126T0	AMAG_01711T0	AMAG_04201T0
NCU07697T0	AMAG_15956T0	AMAG_06788T0
NCU08301T0	AMAG_12578T0	AMAG_14536T0
NCU03690T0	AMAG_12470T0	AMAG_14442T0	AMAG_07157T0	AMAG_08066T0
NCU06543T0	AMAG_00824T0	AMAG_02328T0
NCU07280T0	AMAG_01915T0	AMAG_00396T0
NCU01528T0	AMAG_15122T0	AMAG_11280T0	AMAG_14169T0	AMAG_12934T0
NCU03799T0	AMAG_05521T0	AMAG_01329T0
NCU08045T0	AMAG_11077T0	AMAG_16389T0
NCU11685T0	AMAG_04549T0
NCU05259T0	AMAG_13216T0	AMAG_12117T0	AMAG_08145T0
NCU07489T0	AMAG_09506T0
NCU02741T0	AMAG_07056T0	AMAG_04831T0	AMAG_03891T0
NCU09297T0	AMAG_10729T0	AMAG_00166T0
NCU06760T0	AMAG_17372T0	AMAG_17389T0
NCU03396T0	AMAG_07164T0	AMAG_08073T0
NCU03357T0	AMAG_02031T0	AMAG_00520T0
NCU05985T0	AMAG_01739T0	AMAG_04231T0	AMAG_06598T0	AMAG_12748T0
NCU06500T0	AMAG_07816T0	AMAG_09678T0	AMAG_13936T0	AMAG_11476T0
NCU01412T0	AMAG_13294T0	AMAG_16849T0
NCU01502T0	AMAG_15149T0	AMAG_11302T0
NCU07859T0	AMAG_12428T0	AMAG_14406T0
NCU02109T0	AMAG_06509T0	AMAG_15447T0	AMAG_13299T0	AMAG_16844T0	AMAG_16859T0	AMAG_08750T0	AMAG_10173T0
NCU00714T0	AMAG_07396T0	AMAG_08296T0
NCU04104T0	AMAG_16397T0	AMAG_11089T0
NCU02438T0	AMAG_03624T0	AMAG_04945T0
NCU05782T0	AMAG_04920T0	AMAG_03600T0
NCU03795T0	AMAG_07887T0	AMAG_09601T0
NCU00081T0	AMAG_10855T0
NCU04306T0	AMAG_00138T0	AMAG_10711T0	AMAG_00141T0	AMAG_10704T0
NCU05810T0	AMAG_11332T0	AMAG_15178T0
NCU08118T0	AMAG_05904T0
NCU09741T0	AMAG_04669T0	AMAG_15116T0	AMAG_11273T0
NCU08603T0	AMAG_11682T0	AMAG_11066T0
NCU03657T1	AMAG_16227T0	AMAG_04383T0
NCU03657T0	AMAG_16227T0	AMAG_04383T0
NCU02291T0	AMAG_02841T0	AMAG_14952T0
NCU05650T0	AMAG_01292T0	AMAG_05481T0
NCU04130T0	AMAG_11700T0	AMAG_11701T0
NCU11188T0	AMAG_00751T0	AMAG_02254T0
NCU02515T0	AMAG_04053T0	AMAG_01556T0
NCU07941T0	AMAG_07153T0	AMAG_08062T0
NCU01503T0	AMAG_17353T0	AMAG_17410T0
NCU04749T0	AMAG_04157T0	AMAG_01662T0
NCU06767T0	AMAG_06731T0	AMAG_15914T0
NCU03922T0	AMAG_13654T0	AMAG_13402T0
NCU03004T0	AMAG_06839T0
NCU06638T0	AMAG_08971T0	AMAG_12066T0
NCU00122T0	AMAG_17132T0	AMAG_03949T0
NCU05802T0	AMAG_15834T0	AMAG_14325T0
NCU09516T0	AMAG_14715T0	AMAG_15207T0
NCU02202T0	AMAG_00580T0	AMAG_02089T0
NCU06761T0	AMAG_14243T0	AMAG_12868T0
NCU02669T0	AMAG_01315T0	AMAG_05504T0
NCU01183T0	AMAG_07937T0	AMAG_09558T0
NCU10397T0	AMAG_02758T0	AMAG_06271T0	AMAG_12540T0	AMAG_14500T0
NCU02532T0	AMAG_08019T0	AMAG_07113T0
NCU02549T0	AMAG_04547T0	AMAG_15732T0
NCU07395T0	AMAG_06991T0	AMAG_03824T0
NCU06482T0	AMAG_16846T0	AMAG_13296T0
NCU04796T0	AMAG_06895T0	AMAG_03748T0
NCU02233T0	AMAG_15922T0	AMAG_06757T0
NCU09864T0	AMAG_12249T0	AMAG_05783T0
NCU05301T0	AMAG_04731T0	AMAG_03413T0
NCU00468T0	AMAG_03631T0	AMAG_04952T0
NCU03628T0	AMAG_01526T0	AMAG_04019T0
NCU07068T0	AMAG_00137T0	AMAG_10712T0
NCU06842T0	AMAG_08181T0	AMAG_07275T0
NCU07690T0	AMAG_12740T0
NCU07580T0	AMAG_09458T0
NCU06994T0	AMAG_11180T0
NCU02650T0	AMAG_02863T0	AMAG_14967T0
NCU09793T0	AMAG_15462T0	AMAG_06498T0
NCU09118T0	AMAG_16954T0
NCU03526T0	AMAG_05233T0	AMAG_01059T0
NCU09347T0	AMAG_13372T0	AMAG_13622T0
NCU09715T0	AMAG_16693T0	AMAG_00150T0
NCU01181T0	AMAG_00765T0	AMAG_02268T0
NCU00951T0	AMAG_01378T0	AMAG_05577T0
NCU09547T0	AMAG_04216T0	AMAG_01726T0
NCU03836T0	AMAG_08706T0	AMAG_10136T0
NCU08503T0	AMAG_10960T0	AMAG_11557T0
NCU03784T0	AMAG_07691T0	AMAG_09815T0
NCU05218T0	AMAG_11122T0	AMAG_16435T0
NCU03273T0	AMAG_15844T0	AMAG_14309T0
NCU05206T0	AMAG_03685T0	AMAG_09154T0	AMAG_03372T0	AMAG_04691T0
NCU00565T0	AMAG_01790T0	AMAG_04294T0
NCU07779T0	AMAG_04744T0	AMAG_03426T0
NCU11379T0	AMAG_12583T0
NCU00202T0	AMAG_02069T0	AMAG_00559T0	AMAG_05479T0	AMAG_01289T0
NCU10776T0	AMAG_03695T0	AMAG_06842T0
NCU11180T0	AMAG_04592T0
NCU06717T0	AMAG_04553T0	AMAG_15737T0
NCU10775T0	AMAG_15568T0	AMAG_16610T0	AMAG_04430T0
NCU00536T0	AMAG_09454T0	AMAG_05932T0
NCU07071T0	AMAG_01009T0	AMAG_02523T0
NCU00681T0	AMAG_00314T0	AMAG_10880T0
NCU11642T0	AMAG_13123T0	AMAG_17308T0	AMAG_02933T0	AMAG_10222T0	AMAG_02934T0	AMAG_10221T0
NCU03257T0	AMAG_13123T0	AMAG_17308T0	AMAG_02933T0	AMAG_10222T0	AMAG_02934T0	AMAG_10221T0
NCU02571T0	AMAG_12362T0	AMAG_05676T0	AMAG_08538T0
NCU03395T0	AMAG_01230T0	AMAG_05419T0
NCU01596T0	AMAG_12007T0	AMAG_09039T0
NCU04733T0	AMAG_14577T0	AMAG_15516T0
NCU09732T0	AMAG_11069T0	AMAG_11685T0
NCU03339T0	AMAG_17212T0	AMAG_13061T0
NCU09230T0	AMAG_00451T0	AMAG_01968T0	AMAG_12728T0	AMAG_10011T0
NCU07015T0	AMAG_03832T0	AMAG_06999T0
NCU07459T0	AMAG_12145T0	AMAG_13188T0
NCU08377T0	AMAG_00301T0	AMAG_10866T0	AMAG_17570T0
NCU02639T0	AMAG_05415T0	AMAG_01226T0
NCU02639T1	AMAG_05415T0	AMAG_01226T0
NCU07498T0	AMAG_00341T0	AMAG_01861T0
NCU00163T0	AMAG_02261T0	AMAG_00758T0
NCU01675T0	AMAG_01617T0	AMAG_04112T0
NCU06452T0	AMAG_03171T0	AMAG_10445T0
NCU04754T0	AMAG_10039T0	AMAG_08614T0
NCU07702T0	AMAG_14020T0
NCU11426T0	AMAG_12701T0	AMAG_14666T0
NCU06306T0	AMAG_17360T0	AMAG_17404T0
NCU03702T0	AMAG_00958T0	AMAG_02468T0
NCU09065T0	AMAG_01332T0	AMAG_05526T0
NCU00823T0	AMAG_03405T0	AMAG_04722T0
NCU01227T0	AMAG_11794T0	AMAG_05113T0
NCU06923T0	AMAG_07845T0	AMAG_09646T0
NCU04535T0	AMAG_00065T0	AMAG_10615T0	AMAG_16753T0
NCU00668T0	AMAG_12062T0	AMAG_08974T0
NCU05185T0	AMAG_03239T0	AMAG_10515T0	AMAG_06135T0	AMAG_09245T0
NCU03194T0	AMAG_00705T0	AMAG_02206T0
NCU03913T0	AMAG_00998T0	AMAG_02509T0
NCU07975T0	AMAG_00371T0	AMAG_01895T0
NCU04566T0	AMAG_09621T0	AMAG_07870T0
NCU06970T0	AMAG_12514T0	AMAG_14477T0
NCU00673T0	AMAG_04627T0	AMAG_17528T0	AMAG_04915T0	AMAG_03595T0
NCU04343T0	AMAG_09379T0
NCU06240T0	AMAG_05140T0	AMAG_16033T0	AMAG_09183T0
NCU08825T0	AMAG_07012T0	AMAG_03841T0
NCU07082T0	AMAG_12495T0	AMAG_14462T0
NCU09757T0	AMAG_05537T0
NCU00021T0	AMAG_02382T0	AMAG_00878T0
NCU03961T0	AMAG_06075T0	AMAG_09300T0
NCU04110T0	AMAG_02004T0	AMAG_00490T0
NCU00593T0	AMAG_16532T0	AMAG_16751T0
NCU10733T0	AMAG_09158T0	AMAG_16003T0
NCU03137T0	AMAG_17205T0	AMAG_13071T0
NCU02044T0	AMAG_00109T0	AMAG_10671T0	AMAG_16734T0	AMAG_16510T0
NCU02003T0	AMAG_02240T0	AMAG_00737T0
NCU04319T0	AMAG_02723T0	AMAG_06299T0
NCU02680T0	AMAG_03322T0	AMAG_04599T0
NCU03823T0	AMAG_09497T0	AMAG_05895T0
NCU02110T0	AMAG_13933T0
NCU05548T0	AMAG_07652T0	AMAG_09851T0
NCU05267T0	AMAG_11699T0	AMAG_06181T0
NCU03071T0	AMAG_04344T0
NCU06508T0	AMAG_14068T0
NCU05828T0	AMAG_10900T0	AMAG_11497T0	AMAG_05022T0	AMAG_11879T0
NCU01821T0	AMAG_10858T0	AMAG_05287T0	AMAG_01105T0
NCU09227T0	AMAG_05257T0	AMAG_01077T0
NCU02624T0	AMAG_13331T0	AMAG_16809T0
NCU02036T0	AMAG_15807T0
NCU02181T0	AMAG_09383T0	AMAG_05997T0
NCU09120T0	AMAG_17266T0	AMAG_13986T0
NCU01160T0	AMAG_11751T0	AMAG_06228T0	AMAG_11739T0	AMAG_06216T0
NCU09101T0	AMAG_10424T0	AMAG_03161T0
NCU04534T0	AMAG_02201T0	AMAG_00700T0	AMAG_05404T0	AMAG_01216T0
NCU04312T0	AMAG_02201T0	AMAG_00700T0	AMAG_05404T0	AMAG_01216T0
NCU10467T0	AMAG_05128T0	AMAG_16801T0	AMAG_16578T0
NCU11168T0	AMAG_00523T0	AMAG_02035T0
NCU01547T0	AMAG_10031T0	AMAG_08605T0
NCU09183T0	AMAG_10324T0	AMAG_03046T0
NCU05418T0	AMAG_03531T0	AMAG_04850T0
NCU07440T0	AMAG_07688T0	AMAG_09818T0
NCU01830T0	AMAG_13478T0	AMAG_13725T0
NCU09930T0	AMAG_07100T0	AMAG_07996T0
NCU06659T0	AMAG_11917T0	AMAG_09122T0
NCU03129T0	AMAG_11593T0	AMAG_10991T0
NCU03757T0	AMAG_11803T0	AMAG_05104T0
NCU05537T0	AMAG_13451T0
NCU03855T0	AMAG_11491T0	AMAG_10895T0
NCU05390T0	AMAG_13026T0	AMAG_14085T0	AMAG_04752T0	AMAG_03432T0
NCU06618T0	AMAG_05438T0	AMAG_01248T0
NCU03515T0	AMAG_08176T0	AMAG_07270T0
NCU04581T0	AMAG_10767T0	AMAG_00207T0
NCU02134T0	AMAG_06606T0
NCU01797T0	AMAG_07746T0	AMAG_09755T0	AMAG_04804T0
NCU03937T0	AMAG_01353T0	AMAG_05549T0
NCU11251T0	AMAG_05933T0	AMAG_09453T0
NCU00775T0	AMAG_16059T0	AMAG_05169T0
NCU09106T0	AMAG_10896T0	AMAG_11492T0
NCU07070T0	AMAG_13435T0	AMAG_13682T0
NCU00239T0	AMAG_16623T0
NCU03267T0	AMAG_16672T0
NCU07710T0	AMAG_15172T0
NCU06679T0	AMAG_06761T0	AMAG_15937T0	AMAG_03958T0	AMAG_01471T0
NCU09894T0	AMAG_11365T0	AMAG_13828T0
NCU09223T0	AMAG_13995T0	AMAG_17276T0
NCU02564T0	AMAG_06913T0	AMAG_03768T0
NCU08291T0	AMAG_03323T0	AMAG_04666T0
NCU10847T0	AMAG_02029T0	AMAG_00518T0
NCU00172T0	AMAG_14001T0	AMAG_17281T0
NCU00037T0	AMAG_16827T0	AMAG_13313T0
NCU07659T0	AMAG_05121T0
NCU00772T0	AMAG_02681T0	AMAG_06342T0
NCU02743T0	AMAG_05575T0	AMAG_01376T0
NCU09142T0	AMAG_06997T0	AMAG_03830T0
NCU07408T0	AMAG_09400T0	AMAG_05979T0
NCU07408T1	AMAG_09400T0	AMAG_05979T0
NCU03979T0	AMAG_15537T0	AMAG_14558T0
NCU11693T0	AMAG_00661T0	AMAG_02172T0
NCU00453T0	AMAG_14407T0	AMAG_12429T0
NCU04279T0	AMAG_14452T0	AMAG_12483T0
NCU02408T0	AMAG_16244T0	AMAG_04364T0
NCU09817T0	AMAG_16552T0	AMAG_16769T0
NCU02887T0	AMAG_01403T0	AMAG_05605T0
NCU00056T0	AMAG_05213T0	AMAG_16107T0
NCU09492T0	AMAG_00610T0	AMAG_02120T0
NCU08762T0	AMAG_10717T0	AMAG_00129T0
NCU07414T0	AMAG_07924T0	AMAG_13866T0	AMAG_09570T0
NCU07849T0	AMAG_10851T0	AMAG_00284T0
NCU07849T1	AMAG_10851T0	AMAG_00284T0
NCU08277T0	AMAG_04113T0	AMAG_01618T0
NCU01512T0	AMAG_12056T0	AMAG_08980T0
NCU08983T0	AMAG_06537T0	AMAG_15418T0
NCU08325T0	AMAG_16016T0	AMAG_09173T0	AMAG_05797T0	AMAG_10123T0
NCU06183T0	AMAG_00538T0	AMAG_02050T0
NCU09643T0	AMAG_09119T0	AMAG_11920T0	AMAG_11566T0	AMAG_10969T0
NCU06360T0	AMAG_00439T0	AMAG_01961T0
NCU01187T0	AMAG_00621T0	AMAG_02131T0
NCU08352T0	AMAG_13770T0	AMAG_13514T0
NCU08001T0	AMAG_02670T0	AMAG_06365T0
NCU02498T0	AMAG_00688T0	AMAG_02188T0
NCU03380T0	AMAG_05181T0	AMAG_16068T0
NCU09521T0	AMAG_13378T0	AMAG_13628T0
NCU02464T0	AMAG_14755T0	AMAG_15225T0	AMAG_08515T0	AMAG_09927T0
NCU09269T0	AMAG_08657T0	AMAG_10086T0
NCU09269T1	AMAG_08657T0	AMAG_10086T0
NCU07590T0	AMAG_01087T0	AMAG_05269T0
NCU05622T0	AMAG_05076T0	AMAG_11826T0
NCU00794T0	AMAG_11118T0	AMAG_16430T0
NCU07041T0	AMAG_07778T0	AMAG_09721T0
NCU01919T0	AMAG_11055T0	AMAG_11667T0
NCU06921T0	AMAG_13041T0	AMAG_14066T0
NCU04118T0	AMAG_00545T0	AMAG_02056T0	AMAG_00567T0	AMAG_02077T0
NCU04245T0	AMAG_02502T0	AMAG_00991T0
NCU05937T0	AMAG_03277T0	AMAG_10546T0
NCU07001T0	AMAG_02641T0	AMAG_06390T0	AMAG_08580T0	AMAG_10004T0
NCU08020T0	AMAG_13890T0	AMAG_11433T0
NCU03372T0	AMAG_14941T0
NCU03425T0	AMAG_01172T0	AMAG_05355T0
NCU05452T0	AMAG_13974T0	AMAG_17255T0
NCU00153T0	AMAG_05571T0	AMAG_01372T0	AMAG_01953T0	AMAG_00431T0
NCU09488T0	AMAG_03099T0	AMAG_10370T0
NCU04780T0	AMAG_14267T0	AMAG_15881T0
NCU06727T0	AMAG_15725T0	AMAG_04542T0
NCU02687T0	AMAG_00433T0	AMAG_01955T0
NCU04511T0	AMAG_09446T0	AMAG_05939T0
NCU00880T0	AMAG_02091T0	AMAG_00581T0
NCU08626T0	AMAG_05378T0	AMAG_01193T0
NCU01269T0	AMAG_04616T0
NCU02806T0	AMAG_10838T0	AMAG_00274T0	AMAG_01096T0	AMAG_05279T0
NCU00413T0	AMAG_05000T0	AMAG_11899T0
NCU06099T0	AMAG_02718T0	AMAG_06304T0
NCU02430T0	AMAG_17277T0	AMAG_13996T0
NCU10468T0	AMAG_12263T0	AMAG_05766T0
NCU04797T0	AMAG_10010T0	AMAG_08586T0	AMAG_07777T0	AMAG_09722T0	AMAG_14578T0	AMAG_15515T0
NCU00181T0	AMAG_00975T0	AMAG_02487T0
NCU08561T0	AMAG_07521T0	AMAG_16902T0
NCU11185T0	AMAG_06489T0	AMAG_15472T0
NCU02295T0	AMAG_06971T0
NCU02619T0	AMAG_12225T0	AMAG_05810T0
NCU04241T0	AMAG_16632T0	AMAG_15599T0
NCU11409T0	AMAG_17486T0	AMAG_02583T0
NCU01786T0	AMAG_14579T0	AMAG_04390T0	AMAG_16219T0
NCU01270T0	AMAG_14579T0	AMAG_04390T0	AMAG_16219T0
NCU01022T0	AMAG_01884T0	AMAG_00361T0
NCU04899T0	AMAG_12006T0	AMAG_09040T0
NCU07021T0	AMAG_15315T0	AMAG_14847T0
NCU02283T0	AMAG_01362T0	AMAG_05560T0	AMAG_00405T0	AMAG_01925T0
NCU02632T0	AMAG_08204T0	AMAG_07301T0
NCU03853T0	AMAG_09581T0	AMAG_07915T0
NCU06710T0	AMAG_15960T0	AMAG_06790T0
NCU03759T0	AMAG_00882T0	AMAG_02386T0
NCU07722T0	AMAG_03846T0	AMAG_07008T0
NCU02224T0	AMAG_14092T0	AMAG_13020T0
NCU01701T0	AMAG_16177T0	AMAG_04434T0
NCU04485T0	AMAG_14771T0	AMAG_15237T0
NCU08003T0	AMAG_01762T0	AMAG_04257T0
NCU06756T0	AMAG_03497T0	AMAG_04818T0
NCU01595T0	AMAG_16708T0	AMAG_16485T0
NCU01753T0	AMAG_09835T0	AMAG_07667T0
NCU03234T0	AMAG_12581T0	AMAG_14539T0
NCU07711T0	AMAG_05389T0	AMAG_01203T0
NCU06182T0	AMAG_05587T0	AMAG_01388T0
NCU09004T0	AMAG_14456T0	AMAG_12487T0
NCU06371T0	AMAG_17098T0	AMAG_17417T0
NCU02256T0	AMAG_07020T0
NCU01197T0	AMAG_02276T0	AMAG_00774T0
NCU01271T0	AMAG_02840T0	AMAG_14950T0
NCU04331T0	AMAG_04955T0	AMAG_03634T0
NCU11795T0	AMAG_07290T0	AMAG_08195T0
NCU01678T0	AMAG_02901T0	AMAG_15001T0
NCU04610T0	AMAG_00970T0	AMAG_02484T0
NCU02704T0	AMAG_07168T0	AMAG_08077T0
NCU03118T0	AMAG_06765T0	AMAG_15933T0
NCU01240T0	AMAG_10438T0	AMAG_03164T0
NCU06550T0	AMAG_07673T0	AMAG_09829T0
NCU06809T0	AMAG_01318T0	AMAG_05509T0
NCU07452T0	AMAG_13537T0	AMAG_13532T0	AMAG_13535T0	AMAG_13790T0	AMAG_07655T0	AMAG_09849T0	AMAG_13792T0
NCU06272T0	AMAG_05877T0	AMAG_09513T0
NCU00520T0	AMAG_11852T0	AMAG_05048T0
NCU07509T0	AMAG_16303T0	AMAG_08888T0
NCU11381T0	AMAG_14870T0	AMAG_15334T0
NCU10053T0	AMAG_05016T0
NCU03768T1	AMAG_15466T0	AMAG_06494T0
NCU03768T0	AMAG_15466T0	AMAG_06494T0
NCU03768T2	AMAG_15466T0	AMAG_06494T0
NCU07829T0	AMAG_09275T0	AMAG_06104T0
NCU08946T0	AMAG_09732T0	AMAG_07765T0
NCU02273T0	AMAG_11032T0	AMAG_11644T0
NCU02053T0	AMAG_13475T0	AMAG_13722T0
NCU04600T0	AMAG_13884T0	AMAG_11426T0
NCU00230T0	AMAG_09290T0	AMAG_06087T0
NCU07075T0	AMAG_11276T0	AMAG_15119T0
NCU05224T0	AMAG_13118T0
NCU00403T0	AMAG_03346T0	AMAG_04649T0
NCU05295T0	AMAG_03180T0	AMAG_10454T0
NCU08875T0	AMAG_06464T0	AMAG_15493T0
NCU03258T0	AMAG_02192T0	AMAG_00692T0
NCU08280T0	AMAG_04310T0	AMAG_01808T0
NCU00959T0	AMAG_03276T0
NCU09659T0	AMAG_11472T0
NCU04800T0	AMAG_14561T0	AMAG_15531T0
NCU03154T0	AMAG_02045T0	AMAG_00533T0
NCU00981T0	AMAG_07537T0	AMAG_16917T0
NCU06769T0	AMAG_04940T0	AMAG_03620T0
NCU01175T0	AMAG_15990T0	AMAG_06815T0
NCU03606T0	AMAG_17045T0	AMAG_08459T0
NCU03171T0	AMAG_16503T0	AMAG_16727T0	AMAG_15311T0	AMAG_14842T0	AMAG_14825T0	AMAG_15293T0	AMAG_06791T0	AMAG_15949T0	AMAG_15961T0	AMAG_06773T0	AMAG_04865T0	AMAG_15440T0	AMAG_06515T0	AMAG_17138T0
NCU10763T0	AMAG_16503T0	AMAG_16727T0	AMAG_15311T0	AMAG_14842T0	AMAG_14825T0	AMAG_15293T0	AMAG_06791T0	AMAG_15949T0	AMAG_15961T0	AMAG_06773T0	AMAG_04865T0	AMAG_15440T0	AMAG_06515T0	AMAG_17138T0
NCU06352T0	AMAG_16503T0	AMAG_16727T0	AMAG_15311T0	AMAG_14842T0	AMAG_14825T0	AMAG_15293T0	AMAG_06791T0	AMAG_15949T0	AMAG_15961T0	AMAG_06773T0	AMAG_04865T0	AMAG_15440T0	AMAG_06515T0	AMAG_17138T0
NCU08397T0	AMAG_16503T0	AMAG_16727T0	AMAG_15311T0	AMAG_14842T0	AMAG_14825T0	AMAG_15293T0	AMAG_06791T0	AMAG_15949T0	AMAG_15961T0	AMAG_06773T0	AMAG_04865T0	AMAG_15440T0	AMAG_06515T0	AMAG_17138T0
NCU07894T0	AMAG_16503T0	AMAG_16727T0	AMAG_15311T0	AMAG_14842T0	AMAG_14825T0	AMAG_15293T0	AMAG_06791T0	AMAG_15949T0	AMAG_15961T0	AMAG_06773T0	AMAG_04865T0	AMAG_15440T0	AMAG_06515T0	AMAG_17138T0
NCU01569T0	AMAG_00869T0	AMAG_02374T0
NCU05633T0	AMAG_00241T0	AMAG_00214T0
NCU04288T0	AMAG_10891T0	AMAG_11486T0
NCU07831T0	AMAG_08351T0	AMAG_07451T0
NCU09778T0	AMAG_07421T0	AMAG_08317T0
NCU00106T0	AMAG_16370T0	AMAG_08833T0
NCU08977T0	AMAG_06673T0	AMAG_12834T0	AMAG_13146T0
NCU00378T0	AMAG_16148T0	AMAG_04464T0
NCU03415T0	AMAG_16148T0	AMAG_04464T0
NCU00896T0	AMAG_02456T0	AMAG_00946T0
NCU02232T0	AMAG_05065T0	AMAG_11835T0
NCU07755T0	AMAG_08524T0	AMAG_09936T0
NCU02954T0	AMAG_15086T0	AMAG_11249T0
NCU01831T0	AMAG_08501T0	AMAG_09917T0
NCU07880T0	AMAG_07256T0	AMAG_08166T0
NCU04281T0	AMAG_14176T0	AMAG_12927T0
NCU02626T0	AMAG_16926T0	AMAG_07550T0
NCU11169T0	AMAG_02857T0
NCU02402T0	AMAG_06499T0	AMAG_15461T0
NCU09866T0	AMAG_07293T0	AMAG_08197T0
NCU06047T0	AMAG_01460T0	AMAG_01584T0	AMAG_04082T0
NCU11568T0	AMAG_08907T0	AMAG_16286T0
NCU11568T1	AMAG_08907T0	AMAG_16286T0
NCU03310T0	AMAG_01084T0	AMAG_05264T0
NCU07266T0	AMAG_01225T0	AMAG_05414T0
NCU00554T0	AMAG_09377T0	AMAG_06003T0
NCU06870T0	AMAG_07779T0	AMAG_09720T0
NCU01235T0	AMAG_00768T0	AMAG_02271T0
NCU00490T0	AMAG_04258T0	AMAG_01763T0
NCU01689T0	AMAG_04735T0	AMAG_03418T0
NCU03020T0	AMAG_12291T0	AMAG_05742T0
NCU04809T0	AMAG_17378T0	AMAG_17385T0
NCU08997T0	AMAG_15821T0	AMAG_14339T0
NCU00493T0	AMAG_13444T0
NCU09882T0	AMAG_04132T0	AMAG_01634T0
NCU02400T0	AMAG_04132T0	AMAG_01634T0
NCU03231T0	AMAG_00161T0	AMAG_10723T0
NCU04652T0	AMAG_08213T0	AMAG_07310T0
NCU05254T0	AMAG_04709T0	AMAG_03394T0	AMAG_06853T0	AMAG_03710T0
NCU07516T0	AMAG_16226T0	AMAG_04384T0
NCU03024T0	AMAG_15165T0
NCU00963T0	AMAG_01483T0	AMAG_03976T0
NCU02305T0	AMAG_02821T0	AMAG_14929T0
NCU04117T0	AMAG_11851T0	AMAG_05049T0
NCU02066T0	AMAG_04606T0	AMAG_03315T0
NCU05620T0	AMAG_04576T0	AMAG_15758T0
NCU02781T0	AMAG_10218T0	AMAG_08799T0
NCU04507T0	AMAG_13207T0	AMAG_12134T0
NCU08270T0	AMAG_05536T0
NCU08312T0	AMAG_08954T0	AMAG_12084T0	AMAG_06387T0	AMAG_02644T0
NCU03223T1	AMAG_03866T0	AMAG_07027T0
NCU03223T0	AMAG_03866T0	AMAG_07027T0
NCU11302T0	AMAG_04751T0	AMAG_03431T0
NCU08148T0	AMAG_17552T0	AMAG_09184T0
NCU07393T0	AMAG_17183T0
NCU08477T0	AMAG_12185T0	AMAG_05843T0
NCU01776T0	AMAG_16953T0	AMAG_13561T0	AMAG_13813T0	AMAG_07581T0
NCU02414T0	AMAG_02810T0	AMAG_14913T0
NCU05296T0	AMAG_00976T0	AMAG_02488T0
NCU03347T0	AMAG_04668T0	AMAG_03354T0
NCU02136T0	AMAG_14151T0	AMAG_12955T0
NCU07062T0	AMAG_13394T0	AMAG_13648T0	AMAG_08899T0	AMAG_16294T0
NCU12076T0	AMAG_02990T0	AMAG_10269T0
NCU02829T0	AMAG_13880T0	AMAG_11422T0
NCU11395T0	AMAG_06849T0	AMAG_03701T0
NCU09816T0	AMAG_16374T0	AMAG_08830T0
NCU03297T0	AMAG_08951T0	AMAG_12087T0
NCU03297T1	AMAG_08951T0	AMAG_12087T0
NCU02226T0	AMAG_10886T0	AMAG_00319T0
NCU01013T0	AMAG_12744T0	AMAG_14712T0
NCU01546T0	AMAG_12388T0	AMAG_14040T0
NCU00170T0	AMAG_03179T0	AMAG_10455T0
NCU10652T0	AMAG_01571T0	AMAG_04068T0
NCU08968T0	AMAG_10681T0	AMAG_00120T0
NCU08964T0	AMAG_07485T0	AMAG_08379T0
NCU06440T0	AMAG_14606T0
NCU10311T0	AMAG_02926T0	AMAG_10227T0	AMAG_13125T0	AMAG_17310T0
NCU07955T0	AMAG_02349T0	AMAG_00844T0
NCU04252T0	AMAG_16273T0	AMAG_08920T0
NCU09434T0	AMAG_17442T0	AMAG_07947T0	AMAG_08075T0	AMAG_07166T0
NCU00414T0	AMAG_10393T0	AMAG_03123T0
NCU07986T0	AMAG_05117T0
NCU02727T0	AMAG_07727T0	AMAG_09774T0
NCU04837T0	AMAG_06662T0	AMAG_12825T0
NCU06924T0	AMAG_05486T0	AMAG_01297T0
NCU00467T0	AMAG_04522T0
NCU04646T0	AMAG_00807T0	AMAG_02312T0
NCU07380T0	AMAG_15432T0	AMAG_06517T0
NCU03561T0	AMAG_04618T0
NCU07539T0	AMAG_10985T0	AMAG_11585T0
NCU07874T0	AMAG_16774T0	AMAG_16557T0
NCU05942T0	AMAG_01461T0
NCU04176T0	AMAG_04096T0	AMAG_01600T0
NCU02333T0	AMAG_11943T0	AMAG_09100T0
NCU01481T0	AMAG_03207T0
NCU05196T0	AMAG_07614T0
NCU00108T0	AMAG_06244T0	AMAG_11768T0
NCU00660T0	AMAG_15463T0	AMAG_06497T0
NCU08605T0	AMAG_17299T0	AMAG_13109T0
NCU03483T0	AMAG_04851T0	AMAG_03532T0
NCU01758T0	AMAG_10517T0	AMAG_03241T0
NCU08004T0	AMAG_13265T0	AMAG_16879T0
NCU10048T0	AMAG_09104T0	AMAG_11940T0
NCU08340T0	AMAG_13035T0
NCU08340T1	AMAG_13035T0
NCU03220T0	AMAG_03176T0
NCU09642T0	AMAG_04946T0	AMAG_03625T0
NCU02409T0	AMAG_11304T0	AMAG_15151T0
NCU00489T0	AMAG_14492T0	AMAG_12532T0
NCU01724T0	AMAG_17469T0
NCU11173T0	AMAG_10610T0
NCU04747T0	AMAG_02136T0	AMAG_00626T0	AMAG_05453T0	AMAG_12003T0
NCU03317T0	AMAG_07526T0
NCU04770T0	AMAG_04303T0	AMAG_01800T0
NCU08427T0	AMAG_09539T0	AMAG_13157T0
NCU01523T0	AMAG_16922T0	AMAG_07543T0	AMAG_13551T0	AMAG_13804T0
NCU06834T0	AMAG_10162T0	AMAG_08725T0	AMAG_13194T0	AMAG_12139T0
NCU01550T0	AMAG_11979T0	AMAG_09068T0
NCU08005T0	AMAG_06620T0	AMAG_12779T0
NCU03888T0	AMAG_16145T0	AMAG_16641T0	AMAG_15589T0	AMAG_04466T0
NCU01826T0	AMAG_08756T0	AMAG_10180T0
NCU01456T0	AMAG_08756T0	AMAG_10180T0
NCU02592T0	AMAG_01894T0	AMAG_00370T0
NCU09475T0	AMAG_14908T0	AMAG_02805T0
NCU00294T0	AMAG_14187T0	AMAG_12915T0
NCU04814T0	AMAG_00908T0	AMAG_02416T0
NCU01452T0	AMAG_12173T0	AMAG_05859T0
NCU10762T0	AMAG_15330T0	AMAG_14857T0
NCU03319T0	AMAG_15354T0
NCU01817T0	AMAG_12423T0	AMAG_14402T0	AMAG_08032T0
NCU04404T0	AMAG_12700T0	AMAG_14669T0
NCU00150T0	AMAG_02721T0	AMAG_06301T0
NCU00150T1	AMAG_02721T0	AMAG_06301T0
NCU02542T1	AMAG_14480T0	AMAG_12511T0
NCU02542T0	AMAG_14480T0	AMAG_12511T0
NCU07468T0	AMAG_01355T0	AMAG_05551T0
NCU04063T0	AMAG_10200T0	AMAG_08777T0
NCU06191T0	AMAG_16798T0
NCU03269T0	AMAG_04525T0	AMAG_15707T0
NCU03166T0	AMAG_09333T0	AMAG_06043T0
NCU06202T0	AMAG_09108T0	AMAG_11936T0
NCU07112T0	AMAG_09461T0	AMAG_05923T0
NCU02826T0	AMAG_16197T0	AMAG_04413T0
NCU00336T0	AMAG_06872T0
NCU00587T0	AMAG_15194T0	AMAG_11346T0	AMAG_12871T0
NCU00459T0	AMAG_12040T0	AMAG_09006T0
NCU11983T0	AMAG_07135T0	AMAG_08047T0	AMAG_07123T0	AMAG_08042T0	AMAG_07141T0
NCU04041T0	AMAG_00834T0	AMAG_02338T0
NCU05971T0	AMAG_03351T0	AMAG_04644T0
NCU00914T0	AMAG_10416T0	AMAG_03143T0
NCU04368T0	AMAG_12074T0	AMAG_08964T0
NCU11408T0	AMAG_08139T0	AMAG_07218T0
NCU06866T0	AMAG_12397T0	AMAG_14048T0
NCU08385T0	AMAG_14356T0	AMAG_15804T0
NCU09320T0	AMAG_06920T0
NCU03393T0	AMAG_07769T0	AMAG_09730T0	AMAG_07085T0	AMAG_07980T0	AMAG_07767T0
NCU07732T0	AMAG_05866T0	AMAG_09525T0
NCU07732T1	AMAG_05866T0	AMAG_09525T0
NCU04817T0	AMAG_01702T0	AMAG_04193T0
NCU07528T0	AMAG_04849T0	AMAG_03530T0
NCU03325T0	AMAG_12882T0	AMAG_14224T0
NCU08502T0	AMAG_09987T0	AMAG_08565T0
NCU00465T0	AMAG_10693T0	AMAG_00152T0
NCU02151T0	AMAG_13439T0	AMAG_13685T0
NCU02148T0	AMAG_15067T0	AMAG_11226T0
NCU03523T0	AMAG_15196T0
NCU04024T0	AMAG_11111T0	AMAG_16422T0
NCU05419T0	AMAG_11268T0	AMAG_15108T0
NCU07988T0	AMAG_00992T0	AMAG_02503T0
NCU05797T0	AMAG_11732T0	AMAG_06211T0
NCU02160T0	AMAG_01710T0	AMAG_04200T0	AMAG_00947T0	AMAG_02458T0
NCU01484T0	AMAG_02047T0	AMAG_00535T0
NCU06249T0	AMAG_02818T0	AMAG_14927T0
NCU09239T0	AMAG_01190T0	AMAG_05375T0
NCU03777T0	AMAG_08095T0	AMAG_07186T0
NCU04190T0	AMAG_10957T0	AMAG_11553T0
NCU09740T0	AMAG_07363T0	AMAG_08266T0
NCU07412T0	AMAG_09960T0	AMAG_08546T0
NCU02585T0	AMAG_16046T0	AMAG_05154T0
NCU03263T0	AMAG_03496T0
NCU01435T0	AMAG_00532T0	AMAG_02044T0
NCU05634T0	AMAG_08606T0	AMAG_10030T0
NCU04779T0	AMAG_04704T0	AMAG_03359T0	AMAG_09196T0
NCU05720T0	AMAG_00142T0	AMAG_10703T0
NCU06929T0	AMAG_00197T0	AMAG_10756T0
NCU01304T0	AMAG_13174T0	AMAG_12161T0
NCU07558T0	AMAG_10462T0	AMAG_03185T0
NCU05216T0	AMAG_14942T0	AMAG_02832T0
NCU04333T0	AMAG_08666T0
NCU02688T1	AMAG_00460T0	AMAG_01979T0
NCU02688T0	AMAG_00460T0	AMAG_01979T0
NCU03739T0	AMAG_00519T0	AMAG_02030T0
NCU03876T0	AMAG_01945T0	AMAG_00424T0
NCU05516T0	AMAG_00618T0	AMAG_02128T0
NCU03503T0	AMAG_03722T0	AMAG_06865T0
NCU11744T0	AMAG_00352T0	AMAG_01874T0
NCU04136T0	AMAG_07482T0	AMAG_08377T0
NCU02729T0	AMAG_12564T0	AMAG_14522T0
NCU05939T0	AMAG_15166T0	AMAG_11321T0
NCU02565T0	AMAG_06749T0
NCU03897T0	AMAG_09459T0	AMAG_05926T0
NCU06946T0	AMAG_00599T0	AMAG_02109T0	AMAG_05426T0	AMAG_01237T0
NCU03981T1	AMAG_15674T0
NCU03981T0	AMAG_15674T0
NCU06779T0	AMAG_15543T0	AMAG_16582T0
NCU00117T0	AMAG_02819T0	AMAG_14928T0
NCU00045T0	AMAG_05489T0	AMAG_01301T0
NCU08378T0	AMAG_15233T0	AMAG_14768T0
NCU01210T0	AMAG_01708T0	AMAG_04198T0
NCU06714T0	AMAG_01708T0	AMAG_04198T0
NCU07965T0	AMAG_04477T0	AMAG_16135T0
NCU06009T0	AMAG_10755T0	AMAG_00196T0
NCU08066T0	AMAG_11254T0	AMAG_15092T0
NCU06726T0	AMAG_14117T0	AMAG_12996T0
NCU01950T0	AMAG_00960T0	AMAG_02470T0
NCU02203T0	AMAG_03821T0	AMAG_06988T0
NCU11228T0	AMAG_01181T0	AMAG_05365T0
NCU01728T1	AMAG_16477T0
NCU01728T0	AMAG_16477T0
NCU03039T0	AMAG_16593T0	AMAG_15551T0
NCU06264T0	AMAG_10917T0
NCU03352T0	AMAG_13564T0
NCU03492T0	AMAG_11788T0	AMAG_06258T0	AMAG_11999T0	AMAG_09048T0
NCU06336T0	AMAG_01709T0	AMAG_04199T0	AMAG_02457T0
NCU07987T0	AMAG_07300T0	AMAG_08203T0
NCU09553T0	AMAG_11360T0	AMAG_13820T0
NCU03658T0	AMAG_04884T0	AMAG_03565T0	AMAG_04564T0	AMAG_15747T0
NCU01446T0	AMAG_06639T0	AMAG_12798T0
NCU09821T0	AMAG_05001T0	AMAG_11898T0
NCU06054T0	AMAG_09599T0	AMAG_07890T0
NCU09711T0	AMAG_12390T0	AMAG_14041T0
NCU03783T0	AMAG_14459T0	AMAG_12490T0	AMAG_08536T0	AMAG_09947T0	AMAG_09833T0	AMAG_05685T0	AMAG_12352T0	AMAG_07669T0	AMAG_08142T0	AMAG_07676T0	AMAG_09826T0
NCU05775T0	AMAG_14459T0	AMAG_12490T0	AMAG_08536T0	AMAG_09947T0	AMAG_09833T0	AMAG_05685T0	AMAG_12352T0	AMAG_07669T0	AMAG_08142T0	AMAG_07676T0	AMAG_09826T0
NCU01949T0	AMAG_01700T0	AMAG_00922T0	AMAG_02438T0
NCU02423T0	AMAG_07795T0	AMAG_09701T0
NCU06832T0	AMAG_04524T0	AMAG_15706T0
NCU10061T0	AMAG_04323T0	AMAG_01821T0
NCU06404T0	AMAG_08125T0	AMAG_07212T0	AMAG_12478T0
NCU02209T0	AMAG_00346T0	AMAG_01866T0
NCU01178T0	AMAG_10727T0	AMAG_00164T0
NCU03948T0	AMAG_09819T0	AMAG_07687T0
NCU00466T0	AMAG_14203T0	AMAG_12908T0
NCU04259T0	AMAG_14295T0	AMAG_15855T0
NCU00216T0	AMAG_01632T0	AMAG_04130T0
NCU03711T0	AMAG_10389T0	AMAG_03118T0
NCU01515T0	AMAG_13278T0	AMAG_16867T0
NCU04228T0	AMAG_12293T0	AMAG_05740T0
NCU04040T0	AMAG_12981T0	AMAG_14128T0
NCU08008T0	AMAG_12572T0	AMAG_14529T0
NCU01266T0	AMAG_15405T0	AMAG_06547T0	AMAG_16381T0	AMAG_08820T0
NCU04013T1	AMAG_14603T0	AMAG_12639T0
NCU04013T0	AMAG_14603T0	AMAG_12639T0
NCU01169T0	AMAG_04820T0	AMAG_03499T0
NCU03963T0	AMAG_07866T0	AMAG_09625T0
NCU11187T0	AMAG_04484T0	AMAG_15676T0
NCU06764T0	AMAG_08342T0	AMAG_07461T0
NCU09219T0	AMAG_06461T0	AMAG_15496T0
NCU04015T0	AMAG_07518T0
NCU09477T0	AMAG_13202T0	AMAG_12131T0
NCU09477T1	AMAG_13202T0	AMAG_12131T0
NCU04481T0	AMAG_03761T0	AMAG_06904T0
NCU00605T0	AMAG_08613T0	AMAG_10038T0
NCU07733T0	AMAG_05028T0	AMAG_11873T0
NCU08035T0	AMAG_05151T0	AMAG_16043T0
NCU06268T0	AMAG_14241T0	AMAG_12866T0
NCU11791T0	AMAG_17146T0	AMAG_03935T0	AMAG_17498T0	AMAG_12631T0
NCU02457T0	AMAG_06241T0	AMAG_11765T0
NCU04074T0	AMAG_17193T0	AMAG_13100T0
NCU04902T0	AMAG_04896T0	AMAG_16819T0
NCU04443T0	AMAG_06210T0	AMAG_11731T0
NCU01427T0	AMAG_15129T0	AMAG_11288T0
NCU06534T0	AMAG_14909T0	AMAG_02806T0
NCU09161T0	AMAG_13122T0	AMAG_17307T0
NCU02422T0	AMAG_01067T0	AMAG_05249T0
NCU03819T0	AMAG_08262T0	AMAG_07360T0
NCU01141T0	AMAG_15248T0	AMAG_14781T0
NCU10789T0	AMAG_10753T0	AMAG_00194T0
NCU04407T0	AMAG_17123T0	AMAG_03961T0
NCU02580T0	AMAG_02893T0	AMAG_14996T0	AMAG_09920T0	AMAG_08504T0
NCU03145T0	AMAG_05835T0	AMAG_12192T0	AMAG_10133T0	AMAG_08702T0
NCU03439T0	AMAG_00272T0	AMAG_10836T0
NCU02082T0	AMAG_10884T0	AMAG_00317T0
NCU08811T0	AMAG_16597T0	AMAG_15555T0
NCU11181T0	AMAG_09734T0	AMAG_07763T0	AMAG_13596T0	AMAG_13345T0
NCU00919T0	AMAG_00115T0	AMAG_10677T0
NCU00450T0	AMAG_01405T0	AMAG_05608T0
NCU03936T0	AMAG_01712T0	AMAG_04202T0
NCU03187T0	AMAG_02635T0	AMAG_06396T0
NCU11215T0	AMAG_03743T0	AMAG_06890T0
NCU06605T0	AMAG_12973T0	AMAG_14136T0
NCU05234T0	AMAG_15250T0	AMAG_14783T0
NCU03953T0	AMAG_17122T0
NCU07550T0	AMAG_10182T0	AMAG_08758T0	AMAG_12167T0	AMAG_05862T0
NCU01172T0	AMAG_13408T0	AMAG_13659T0
NCU04019T0	AMAG_13150T0	AMAG_17335T0
NCU06489T0	AMAG_11834T0	AMAG_05067T0
NCU09309T0	AMAG_04594T0
NCU08326T0	AMAG_12980T0
NCU07159T0	AMAG_12651T0	AMAG_14617T0	AMAG_14581T0	AMAG_10366T0	AMAG_03093T0	AMAG_16612T0	AMAG_15512T0	AMAG_14582T0	AMAG_12653T0	AMAG_16444T0	AMAG_11135T0
NCU03217T0	AMAG_11065T0	AMAG_11980T0	AMAG_09067T0
NCU04410T0	AMAG_09276T0	AMAG_06103T0
NCU11102T0	AMAG_14852T0	AMAG_15320T0
NCU08153T0	AMAG_06127T0	AMAG_09253T0	AMAG_09254T0	AMAG_09235T0	AMAG_06126T0	AMAG_14207T0	AMAG_12899T0	AMAG_09236T0	AMAG_06142T0
NCU09631T0	AMAG_06127T0	AMAG_09253T0	AMAG_09254T0	AMAG_09235T0	AMAG_06126T0	AMAG_14207T0	AMAG_12899T0	AMAG_09236T0	AMAG_06142T0
NCU06606T0	AMAG_01024T0	AMAG_02533T0
NCU11864T0	AMAG_14247T0	AMAG_15904T0
NCU07300T0	AMAG_11224T0
NCU01166T0	AMAG_05044T0	AMAG_11856T0	AMAG_11625T0	AMAG_11013T0
NCU03388T0	AMAG_10618T0	AMAG_05039T0	AMAG_11861T0
NCU02536T0	AMAG_03016T0	AMAG_10296T0
NCU02428T0	AMAG_05018T0
NCU04612T1	AMAG_15675T0	AMAG_04483T0	AMAG_04211T0	AMAG_01721T0
NCU04612T0	AMAG_15675T0	AMAG_04483T0	AMAG_04211T0	AMAG_01721T0
NCU04323T0	AMAG_12747T0	AMAG_06589T0	AMAG_05618T0	AMAG_01413T0
NCU02509T0	AMAG_08104T0	AMAG_07193T0	AMAG_12447T0
NCU01795T0	AMAG_12737T0	AMAG_14706T0
NCU04059T0	AMAG_10810T0	AMAG_00253T0
NCU03938T0	AMAG_10934T0	AMAG_11531T0
NCU01929T0	AMAG_13329T0	AMAG_16812T0
NCU01099T0	AMAG_16642T0	AMAG_15588T0
NCU00263T0	AMAG_16356T0	AMAG_16375T0	AMAG_08850T0	AMAG_08828T0	AMAG_05199T0	AMAG_16084T0	AMAG_08831T0	AMAG_08866T0	AMAG_16332T0
NCU07720T0	AMAG_07864T0	AMAG_09626T0
NCU00755T0	AMAG_07864T0	AMAG_09626T0
NCU01221T0	AMAG_01182T0	AMAG_05366T0
NCU01901T0	AMAG_00669T0	AMAG_02179T0
NCU02611T0	AMAG_01430T0	AMAG_05631T0
NCU00366T0	AMAG_06628T0	AMAG_12786T0
NCU04243T0	AMAG_05323T0	AMAG_01140T0
NCU01399T0	AMAG_09285T0	AMAG_06093T0
NCU10144T0	AMAG_02833T0	AMAG_14943T0
NCU11457T0	AMAG_02804T0	AMAG_14906T0
NCU06520T0	AMAG_07916T0	AMAG_09580T0
NCU03369T0	AMAG_05770T0	AMAG_12262T0	AMAG_05774T0
NCU00501T0	AMAG_01198T0	AMAG_05384T0
NCU02555T0	AMAG_06680T0	AMAG_12842T0
NCU09098T0	AMAG_12324T0	AMAG_05714T0
NCU11288T0	AMAG_13862T0
NCU00154T0	AMAG_13862T0
NCU02757T0	AMAG_00646T0	AMAG_02157T0
NCU01431T0	AMAG_07385T0	AMAG_12596T0
NCU00169T0	AMAG_09823T0	AMAG_07681T0
NCU08909T0	AMAG_03087T0	AMAG_10360T0
NCU06112T0	AMAG_08932T0	AMAG_16281T0
NCU07701T0	AMAG_08089T0	AMAG_07180T0
NCU07188T0	AMAG_09726T0	AMAG_07773T0
NCU01084T0	AMAG_16309T0	AMAG_08882T0
NCU06110T0	AMAG_00229T0	AMAG_10789T0
NCU06110T1	AMAG_00229T0	AMAG_10789T0
NCU06110T2	AMAG_00229T0	AMAG_10789T0
NCU01993T0	AMAG_15131T0	AMAG_11290T0	AMAG_12912T0	AMAG_14191T0
NCU03491T0	AMAG_02055T0	AMAG_00544T0
NCU02716T0	AMAG_04039T0	AMAG_01543T0
NCU06454T0	AMAG_04823T0	AMAG_03502T0
NCU01104T0	AMAG_04625T0
NCU03036T0	AMAG_16141T0
NCU01200T1	AMAG_10308T0	AMAG_03029T0
NCU01200T0	AMAG_10308T0	AMAG_03029T0
NCU02105T0	AMAG_00833T0	AMAG_02337T0
NCU06448T0	AMAG_02684T0	AMAG_06339T0
NCU05009T0	AMAG_04932T0
NCU05009T1	AMAG_04932T0
NCU11410T0	AMAG_06310T0	AMAG_02713T0
NCU04201T0	AMAG_14378T0	AMAG_15786T0
NCU01438T0	AMAG_06688T0	AMAG_12847T0
NCU01613T0	AMAG_09758T0	AMAG_07743T0
NCU08356T0	AMAG_00884T0	AMAG_02388T0
NCU09208T0	AMAG_10415T0	AMAG_03142T0
NCU09897T0	AMAG_12107T0	AMAG_13231T0
NCU06205T0	AMAG_07803T0
NCU00780T0	AMAG_10167T0	AMAG_08720T0	AMAG_05850T0	AMAG_12179T0
NCU00316T0	AMAG_02311T0	AMAG_00806T0
NCU06207T0	AMAG_02649T0	AMAG_06383T0
NCU08500T0	AMAG_14159T0	AMAG_12944T0
NCU07299T0	AMAG_17390T0
NCU08380T1	AMAG_02208T0	AMAG_00707T0	AMAG_07089T0	AMAG_07986T0
NCU08380T0	AMAG_02208T0	AMAG_00707T0	AMAG_07089T0	AMAG_07986T0
NCU00424T0	AMAG_02977T0	AMAG_10259T0
NCU09001T0	AMAG_03772T0	AMAG_06922T0
NCU02493T0	AMAG_12196T0	AMAG_05831T0
NCU08895T0	AMAG_05581T0	AMAG_01382T0	AMAG_11952T0	AMAG_11693T0	AMAG_06175T0
NCU07814T0	AMAG_00401T0	AMAG_01920T0
NCU03527T0	AMAG_08098T0	AMAG_07189T0
NCU04182T0	AMAG_10429T0	AMAG_03157T0
NCU03859T0	AMAG_10987T0	AMAG_11588T0
NCU09536T0	AMAG_09397T0	AMAG_09436T0
NCU09123T0	AMAG_15541T0	AMAG_16580T0
NCU04459T0	AMAG_00374T0
NCU11489T0	AMAG_00674T0
NCU00436T0	AMAG_07811T0	AMAG_09684T0	AMAG_17236T0	AMAG_13956T0
NCU03207T0	AMAG_07564T0	AMAG_16943T0
NCU06552T0	AMAG_06334T0	AMAG_02688T0
NCU07471T0	AMAG_12754T0	AMAG_06600T0
NCU03763T0	AMAG_01025T0	AMAG_02534T0
NCU06052T0	AMAG_05473T0	AMAG_01284T0
NCU05523T0	AMAG_05949T0	AMAG_09435T0
NCU04713T0	AMAG_08959T0	AMAG_12079T0
NCU09119T0	AMAG_17535T0	AMAG_03286T0
NCU06939T0	AMAG_09649T0
NCU03441T0	AMAG_13568T0
NCU04505T0	AMAG_08451T0	AMAG_17051T0
NCU08040T0	AMAG_06389T0	AMAG_02642T0
NCU11325T0	AMAG_13429T0	AMAG_13677T0
NCU03242T0	AMAG_04604T0	AMAG_03317T0
NCU11371T0	AMAG_03802T0	AMAG_06957T0
NCU01367T0	AMAG_13005T0	AMAG_14109T0
NCU02533T0	AMAG_14544T0	AMAG_12586T0
NCU07419T0	AMAG_12306T0	AMAG_05728T0
NCU02982T0	AMAG_16790T0
NCU00513T0	AMAG_00872T0	AMAG_02377T0
NCU00232T0	AMAG_01321T0	AMAG_05512T0
NCU04553T0	AMAG_06931T0	AMAG_03780T0
NCU03556T0	AMAG_04805T0	AMAG_03484T0
NCU01332T0	AMAG_09743T0	AMAG_07756T0
NCU00789T0	AMAG_10152T0	AMAG_08738T0
NCU09598T0	AMAG_05550T0	AMAG_01354T0
NCU04963T0	AMAG_09816T0	AMAG_07690T0	AMAG_07696T0	AMAG_07958T0	AMAG_17455T0
NCU06138T0	AMAG_09816T0	AMAG_07690T0	AMAG_07696T0	AMAG_07958T0	AMAG_17455T0
NCU08180T0	AMAG_09816T0	AMAG_07690T0	AMAG_07696T0	AMAG_07958T0	AMAG_17455T0
NCU02582T0	AMAG_09816T0	AMAG_07690T0	AMAG_07696T0	AMAG_07958T0	AMAG_17455T0
NCU04537T0	AMAG_09816T0	AMAG_07690T0	AMAG_07696T0	AMAG_07958T0	AMAG_17455T0
NCU10021T0	AMAG_09816T0	AMAG_07690T0	AMAG_07696T0	AMAG_07958T0	AMAG_17455T0
NCU06358T0	AMAG_09816T0	AMAG_07690T0	AMAG_07696T0	AMAG_07958T0	AMAG_17455T0
NCU02665T0	AMAG_12883T0	AMAG_14223T0	AMAG_02686T0	AMAG_06337T0	AMAG_06336T0
NCU07263T0	AMAG_02323T0	AMAG_00818T0
NCU05252T0	AMAG_11049T0	AMAG_11660T0
NCU04150T0	AMAG_13238T0	AMAG_12101T0
NCU03112T0	AMAG_14871T0	AMAG_14869T0
NCU11285T0	AMAG_14118T0	AMAG_12991T0
NCU04355T0	AMAG_03221T0
NCU07774T0	AMAG_12870T0	AMAG_14237T0	AMAG_15175T0	AMAG_11330T0
NCU00892T0	AMAG_08044T0	AMAG_07139T0
NCU12152T0	AMAG_00889T0	AMAG_02392T0
NCU09014T0	AMAG_04587T0	AMAG_15770T0
NCU06270T0	AMAG_07852T0	AMAG_09639T0
NCU02658T0	AMAG_14464T0	AMAG_12500T0
NCU01552T0	AMAG_01578T0	AMAG_04075T0
NCU01552T1	AMAG_01578T0	AMAG_04075T0
NCU04120T0	AMAG_03954T0	AMAG_01466T0
NCU09290T0	AMAG_02007T0	AMAG_00493T0
NCU01906T0	AMAG_07854T0	AMAG_09637T0
NCU01256T0	AMAG_12839T0	AMAG_06677T0
NCU03246T0	AMAG_11311T0	AMAG_15154T0
NCU05513T0	AMAG_11830T0	AMAG_05071T0
NCU09313T0	AMAG_12519T0	AMAG_14475T0
NCU08499T0	AMAG_16305T0	AMAG_08886T0
NCU04099T0	AMAG_15730T0
NCU00742T0	AMAG_02223T0	AMAG_00720T0
NCU02263T0	AMAG_05377T0	AMAG_01192T0
NCU01524T0	AMAG_06367T0	AMAG_02668T0
NCU04540T0	AMAG_04931T0	AMAG_03612T0
NCU08607T0	AMAG_02828T0	AMAG_14937T0
NCU08823T0	AMAG_03320T0	AMAG_04601T0
NCU03935T0	AMAG_07834T0	AMAG_09657T0
NCU05410T0	AMAG_06644T0	AMAG_12802T0
NCU04503T0	AMAG_09935T0	AMAG_08525T0
NCU06179T0	AMAG_10737T0	AMAG_00176T0
NCU03304T0	AMAG_17184T0	AMAG_13091T0
NCU02828T0	AMAG_07531T0
NCU06259T0	AMAG_17135T0	AMAG_03945T0	AMAG_11177T0	AMAG_14038T0
NCU06402T0	AMAG_13386T0	AMAG_13641T0
NCU06402T1	AMAG_13386T0	AMAG_13641T0
NCU06771T0	AMAG_01238T0	AMAG_05427T0
NCU00913T0	AMAG_06326T0	AMAG_02696T0
NCU07058T0	AMAG_04583T0	AMAG_15767T0
NCU10721T0	AMAG_07649T0	AMAG_09854T0
NCU03030T0	AMAG_15557T0	AMAG_16599T0
NCU08595T0	AMAG_15561T0	AMAG_16603T0
NCU07830T0	AMAG_12555T0
NCU07548T0	AMAG_14785T0
NCU08641T0	AMAG_13056T0	AMAG_13089T0	AMAG_13104T0	AMAG_17182T0	AMAG_13079T0	AMAG_13085T0	AMAG_17200T0	AMAG_14072T0
NCU10046T0	AMAG_03962T0	AMAG_17124T0	AMAG_17433T0
NCU00632T0	AMAG_03056T0	AMAG_10333T0
NCU07381T0	AMAG_00670T0	AMAG_02180T0
NCU08023T0	AMAG_13177T0	AMAG_12157T0
NCU07330T0	AMAG_00823T0	AMAG_02327T0
NCU06374T0	AMAG_00823T0	AMAG_02327T0
NCU01069T0	AMAG_01893T0	AMAG_00369T0
NCU01667T0	AMAG_05734T0	AMAG_12299T0
NCU00376T0	AMAG_09514T0	AMAG_05878T0
NCU02074T0	AMAG_08463T0	AMAG_17042T0
NCU10044T0	AMAG_06207T0	AMAG_11728T0
NCU09745T0	AMAG_15828T0	AMAG_14330T0
NCU06141T0	AMAG_00832T0	AMAG_02336T0
NCU06355T0	AMAG_04708T0	AMAG_03393T0
NCU04737T0	AMAG_07014T0	AMAG_03838T0
NCU03050T0	AMAG_11981T0	AMAG_09066T0
NCU02052T0	AMAG_07489T0	AMAG_08383T0
NCU09322T0	AMAG_01844T0	AMAG_00325T0
NCU02513T0	AMAG_08878T0	AMAG_16314T0
NCU11220T0	AMAG_04793T0	AMAG_03475T0
NCU09843T0	AMAG_05335T0	AMAG_01153T0
NCU00777T0	AMAG_15794T0	AMAG_14371T0
NCU09731T0	AMAG_12025T0	AMAG_09022T0
NCU00035T0	AMAG_12166T0	AMAG_05861T0	AMAG_08716T0	AMAG_10143T0
NCU06177T0	AMAG_09834T0	AMAG_07668T0	AMAG_13499T0
NCU03341T0	AMAG_00562T0	AMAG_02072T0
NCU02432T0	AMAG_01401T0	AMAG_05602T0
NCU04231T0	AMAG_00556T0	AMAG_02066T0
NCU06194T0	AMAG_09897T0	AMAG_08485T0
NCU01161T0	AMAG_16220T0	AMAG_04389T0
NCU01165T0	AMAG_10983T0	AMAG_11583T0	AMAG_09080T0	AMAG_11965T0
NCU09121T0	AMAG_01603T0	AMAG_04099T0
NCU01913T0	AMAG_13426T0	AMAG_13674T0
NCU09594T0	AMAG_07632T0	AMAG_09877T0
NCU00898T0	AMAG_16151T0	AMAG_04461T0
NCU03732T0	AMAG_14077T0	AMAG_13032T0
NCU02943T0	AMAG_00285T0	AMAG_10852T0
NCU04302T0	AMAG_14727T0	AMAG_15216T0
NCU06091T0	AMAG_16222T0
NCU07662T0	AMAG_00174T0	AMAG_10736T0
NCU05999T0	AMAG_02672T0	AMAG_06363T0
NCU01705T0	AMAG_15738T0	AMAG_04554T0
NCU06699T0	AMAG_17301T0	AMAG_13111T0	AMAG_04448T0	AMAG_16164T0
NCU03312T0	AMAG_07879T0	AMAG_09610T0
NCU11312T0	AMAG_07879T0	AMAG_09610T0
NCU06712T0	AMAG_09162T0	AMAG_16006T0
NCU03576T0	AMAG_07016T0	AMAG_03850T0	AMAG_04800T0	AMAG_03482T0
NCU07165T0	AMAG_04828T0	AMAG_03506T0
NCU09747T0	AMAG_02650T0	AMAG_06382T0
NCU04289T0	AMAG_09378T0	AMAG_06002T0
NCU03802T0	AMAG_12194T0	AMAG_05833T0
NCU03261T0	AMAG_08609T0
NCU02234T0	AMAG_14012T0	AMAG_00398T0	AMAG_01917T0
NCU02113T0	AMAG_01804T0	AMAG_04306T0
NCU03038T0	AMAG_02702T0	AMAG_06320T0
NCU06459T0	AMAG_01117T0	AMAG_05299T0
NCU04429T0	AMAG_05153T0	AMAG_16045T0
NCU03695T0	AMAG_06961T0	AMAG_03806T0
NCU08346T0	AMAG_05334T0	AMAG_01152T0
NCU11724T0	AMAG_03539T0	AMAG_04857T0
NCU05644T0	AMAG_08808T0	AMAG_17056T0
NCU03282T0	AMAG_16486T0	AMAG_16709T0
NCU02965T0	AMAG_03291T0
NCU09792T0	AMAG_06422T0	AMAG_02610T0	AMAG_15106T0
NCU04841T0	AMAG_02950T0	AMAG_10232T0
NCU07173T0	AMAG_01738T0	AMAG_04230T0
NCU07478T0	AMAG_03025T0	AMAG_10306T0
NCU02591T0	AMAG_08560T0	AMAG_09977T0
NCU09552T0	AMAG_04877T0	AMAG_03558T0
NCU01206T0	AMAG_13344T0	AMAG_13595T0
NCU03880T0	AMAG_12431T0	AMAG_14410T0
NCU06428T0	AMAG_16732T0	AMAG_16508T0
NCU06436T0	AMAG_05119T0
NCU03009T0	AMAG_12463T0	AMAG_14433T0	AMAG_08054T0	AMAG_07146T0
NCU01635T0	AMAG_15240T0	AMAG_06712T0	AMAG_14774T0
NCU01916T0	AMAG_03155T0	AMAG_10431T0
NCU05902T0	AMAG_05528T0	AMAG_01334T0
NCU04101T0	AMAG_02348T0	AMAG_00843T0	AMAG_01729T0	AMAG_04219T0
NCU01317T0	AMAG_05464T0	AMAG_01274T0
NCU02812T0	AMAG_07066T0	AMAG_03897T0
NCU00578T0	AMAG_09956T0	AMAG_08544T0
NCU02269T0	AMAG_10531T0	AMAG_03255T0
NCU11266T0	AMAG_04584T0
NCU04144T0	AMAG_04584T0
NCU09862T0	AMAG_09467T0	AMAG_05919T0
NCU01564T0	AMAG_05694T0	AMAG_09667T0
NCU06216T0	AMAG_02036T0	AMAG_00524T0
NCU11809T0	AMAG_08388T0	AMAG_07493T0
NCU08633T0	AMAG_07007T0
NCU04335T0	AMAG_01056T0	AMAG_05237T0	AMAG_00552T0
NCU00157T0	AMAG_02362T0	AMAG_00857T0
NCU07100T0	AMAG_01266T0	AMAG_05456T0
NCU00553T0	AMAG_07605T0	AMAG_16978T0
NCU00434T0	AMAG_10489T0	AMAG_03214T0	AMAG_09270T0
NCU03833T0	AMAG_11106T0	AMAG_16414T0
NCU03833T1	AMAG_11106T0	AMAG_16414T0
NCU02100T0	AMAG_00842T0	AMAG_02347T0
NCU01784T0	AMAG_08123T0	AMAG_07210T0
NCU02524T0	AMAG_02659T0	AMAG_12086T0	AMAG_08952T0
NCU00218T0	AMAG_01540T0	AMAG_04036T0
NCU04637T0	AMAG_00809T0	AMAG_02314T0
NCU00905T0	AMAG_04787T0
NCU04092T0	AMAG_04787T0
NCU00523T0	AMAG_07047T0	AMAG_03883T0
NCU01553T0	AMAG_08257T0	AMAG_07355T0
NCU11222T0	AMAG_02913T0	AMAG_15012T0
NCU07361T0	AMAG_12023T0	AMAG_09024T0
NCU09485T0	AMAG_13285T0	AMAG_16857T0
NCU11537T0	AMAG_04759T0
NCU05796T0	AMAG_15419T0	AMAG_06536T0
NCU05796T1	AMAG_15419T0	AMAG_06536T0
NCU02961T0	AMAG_00121T0	AMAG_10682T0
NCU04316T0	AMAG_03444T0	AMAG_04764T0
NCU07023T0	AMAG_08164T0	AMAG_07253T0
NCU04193T0	AMAG_14206T0	AMAG_12902T0	AMAG_11234T0	AMAG_15073T0	AMAG_11235T0	AMAG_15074T0
NCU02374T0	AMAG_03415T0	AMAG_04732T0
NCU06569T0	AMAG_01954T0	AMAG_00432T0
NCU00475T0	AMAG_01281T0	AMAG_05470T0
NCU06662T0	AMAG_00548T0	AMAG_02059T0
NCU01659T0	AMAG_11747T0	AMAG_06224T0
NCU07889T0	AMAG_07747T0	AMAG_09754T0
NCU07719T0	AMAG_09053T0	AMAG_11994T0
NCU00971T0	AMAG_16655T0	AMAG_15612T0
NCU07261T0	AMAG_10386T0	AMAG_03115T0
NCU03921T0	AMAG_17364T0	AMAG_17399T0
NCU10895T0	AMAG_16098T0
NCU08044T0	AMAG_14220T0	AMAG_12888T0	AMAG_13861T0	AMAG_11402T0
NCU02063T0	AMAG_06278T0	AMAG_02746T0
NCU01184T0	AMAG_13098T0	AMAG_17191T0
NCU08022T0	AMAG_07542T0	AMAG_16921T0
NCU05593T0	AMAG_13284T0	AMAG_16860T0
NCU06559T0	AMAG_16150T0	AMAG_04462T0
NCU04304T0	AMAG_10334T0	AMAG_03057T0	AMAG_05977T0	AMAG_09406T0
NCU11297T0	AMAG_04076T0	AMAG_01579T0
NCU05804T0	AMAG_11993T0	AMAG_09054T0
NCU07587T0	AMAG_04500T0
NCU03659T0	AMAG_13950T0
NCU03244T0	AMAG_13574T0	AMAG_14017T0	AMAG_13002T0	AMAG_14112T0
NCU03276T0	AMAG_00620T0	AMAG_02130T0
NCU00435T0	AMAG_08562T0	AMAG_09980T0
NCU00725T0	AMAG_10161T0	AMAG_08727T0
NCU02289T0	AMAG_02774T0
NCU06694T0	AMAG_06176T0	AMAG_11694T0
NCU00736T0	AMAG_14089T0	AMAG_13022T0
NCU01918T0	AMAG_13825T0	AMAG_11362T0
NCU00258T0	AMAG_02738T0	AMAG_06286T0
NCU03781T0	AMAG_01868T0	AMAG_00348T0
NCU11748T0	AMAG_03536T0	AMAG_04854T0
NCU04647T0	AMAG_14235T0	AMAG_12872T0
NCU07956T0	AMAG_14219T0	AMAG_12889T0
NCU01637T0	AMAG_09332T0
NCU01936T0	AMAG_03014T0	AMAG_10294T0
NCU06260T0	AMAG_00658T0	AMAG_02168T0
NCU06057T0	AMAG_04147T0	AMAG_01651T0
NCU06869T0	AMAG_12926T0	AMAG_14177T0
NCU09858T0	AMAG_12632T0	AMAG_17496T0
NCU05117T0	AMAG_17068T0	AMAG_15661T0
NCU03846T0	AMAG_11004T0	AMAG_11612T0
NCU03846T1	AMAG_11004T0	AMAG_11612T0
NCU00182T0	AMAG_11388T0	AMAG_13849T0
NCU07384T0	AMAG_10728T0	AMAG_00165T0
NCU11296T0	AMAG_12601T0
NCU04021T0	AMAG_16924T0	AMAG_11709T0	AMAG_06190T0
NCU01470T0	AMAG_06300T0	AMAG_02722T0
NCU01498T0	AMAG_12080T0	AMAG_08958T0
NCU04149T0	AMAG_11008T0	AMAG_11618T0
NCU11956T0	AMAG_06862T0	AMAG_03718T0
NCU12146T0	AMAG_08477T0	AMAG_12338T0	AMAG_05697T0
NCU01803T0	AMAG_11921T0	AMAG_09118T0
NCU08514T0	AMAG_06980T0
NCU01666T0	AMAG_02125T0	AMAG_00615T0
NCU04022T0	AMAG_01929T0	AMAG_00409T0
NCU06647T0	AMAG_00870T0	AMAG_02375T0
NCU03815T0	AMAG_08773T0	AMAG_10188T0
NCU04924T0	AMAG_03204T0
NCU00519T0	AMAG_14597T0
NCU08389T0	AMAG_09687T0	AMAG_07808T0
NCU08389T1	AMAG_09687T0	AMAG_07808T0
NCU04009T0	AMAG_14564T0	AMAG_15529T0	AMAG_15528T0
NCU01390T0	AMAG_06229T0	AMAG_11752T0
NCU07472T0	AMAG_03781T0	AMAG_06932T0
NCU03177T0	AMAG_12336T0	AMAG_05701T0
NCU11234T0	AMAG_12574T0	AMAG_14531T0
NCU00690T0	AMAG_08179T0	AMAG_07273T0
NCU08395T0	AMAG_04620T0
NCU08395T1	AMAG_04620T0
NCU10618T0	AMAG_04441T0	AMAG_16171T0
NCU06856T0	AMAG_13850T0	AMAG_11390T0
NCU01441T0	AMAG_00100T0	AMAG_10662T0
NCU01568T0	AMAG_00246T0	AMAG_10804T0
NCU02104T0	AMAG_03520T0	AMAG_04839T0
NCU06673T0	AMAG_03825T0	AMAG_06992T0
NCU08070T0	AMAG_03081T0	AMAG_10352T0
NCU00135T0	AMAG_10310T0	AMAG_03032T0
NCU10519T0	AMAG_04719T0	AMAG_03403T0
NCU08989T0	AMAG_12251T0	AMAG_05781T0
NCU11453T0	AMAG_07386T0	AMAG_08279T0
NCU06104T0	AMAG_15455T0	AMAG_06503T0
NCU05266T0	AMAG_16705T0	AMAG_16482T0
NCU02373T0	AMAG_02367T0	AMAG_00862T0
NCU03097T0	AMAG_10210T0	AMAG_08789T0
NCU07456T0	AMAG_09296T0	AMAG_06079T0
NCU00792T0	AMAG_12176T0	AMAG_05853T0
NCU11263T0	AMAG_05047T0	AMAG_11853T0
NCU07989T0	AMAG_08037T0	AMAG_07127T0
NCU03610T0	AMAG_17088T0	AMAG_17416T0
NCU07850T0	AMAG_07807T0	AMAG_09688T0	AMAG_13954T0
NCU03988T0	AMAG_01573T0	AMAG_04070T0
NCU01008T0	AMAG_08721T0	AMAG_10166T0
NCU11651T0	AMAG_12437T0	AMAG_14413T0
NCU03623T0	AMAG_03147T0
NCU03066T0	AMAG_06080T0	AMAG_09295T0
NCU01324T0	AMAG_07684T0	AMAG_09822T0
NCU07884T0	AMAG_08242T0	AMAG_07340T0
NCU04838T0	AMAG_17483T0	AMAG_02580T0
NCU07754T0	AMAG_05455T0	AMAG_01265T0	AMAG_10780T0	AMAG_10826T0	AMAG_00263T0	AMAG_00220T0
NCU04942T0	AMAG_05455T0	AMAG_01265T0	AMAG_10780T0	AMAG_10826T0	AMAG_00263T0	AMAG_00220T0
NCU10675T0	AMAG_05455T0	AMAG_01265T0	AMAG_10780T0	AMAG_10826T0	AMAG_00263T0	AMAG_00220T0
NCU02195T0	AMAG_05455T0	AMAG_01265T0	AMAG_10780T0	AMAG_10826T0	AMAG_00263T0	AMAG_00220T0
NCU01083T0	AMAG_16952T0	AMAG_07580T0	AMAG_17379T0
NCU03952T0	AMAG_00735T0	AMAG_02238T0
NCU00243T0	AMAG_04748T0	AMAG_03429T0
NCU04640T0	AMAG_02363T0	AMAG_00858T0
NCU05517T0	AMAG_07701T0	AMAG_09805T0
NCU08177T0	AMAG_12527T0	AMAG_14485T0
NCU08927T0	AMAG_09405T0	AMAG_10341T0	AMAG_03066T0	AMAG_05978T0
NCU06039T0	AMAG_03341T0	AMAG_04652T0
NCU09560T0	AMAG_04720T0	AMAG_03404T0
NCU03229T0	AMAG_12930T0	AMAG_14172T0
NCU06217T0	AMAG_12445T0	AMAG_14421T0
NCU09384T0	AMAG_09847T0	AMAG_07657T0
NCU08620T0	AMAG_14194T0	AMAG_12910T0
NCU09311T0	AMAG_12332T0	AMAG_05706T0
NCU08642T0	AMAG_12979T0	AMAG_14130T0
NCU11424T0	AMAG_13393T0	AMAG_13647T0
NCU02468T0	AMAG_12081T0	AMAG_08957T0	AMAG_13932T0	AMAG_11473T0
NCU02588T0	AMAG_12966T0	AMAG_14142T0
NCU02588T1	AMAG_12966T0	AMAG_14142T0
NCU02905T0	AMAG_02280T0	AMAG_00778T0
NCU02618T0	AMAG_09249T0	AMAG_03275T0
NCU03890T0	AMAG_12419T0	AMAG_14397T0
NCU01644T0	AMAG_16167T0	AMAG_04445T0
NCU09756T0	AMAG_12522T0	AMAG_14473T0
NCU07757T0	AMAG_06698T0
NCU04378T0	AMAG_12595T0
NCU08991T0	AMAG_15409T0	AMAG_06543T0
NCU08991T1	AMAG_15409T0	AMAG_06543T0
NCU03965T0	AMAG_05545T0	AMAG_01350T0
NCU07407T0	AMAG_03849T0	AMAG_08814T0
NCU06265T0	AMAG_06631T0
NCU01517T0	AMAG_01273T0	AMAG_05463T0	AMAG_08810T0
NCU02978T0	AMAG_00836T0	AMAG_02340T0	AMAG_01715T0
NCU06721T0	AMAG_00383T0	AMAG_01904T0
NCU03538T0	AMAG_04794T0	AMAG_03476T0
NCU07365T0	AMAG_01918T0	AMAG_00399T0
NCU04541T0	AMAG_11262T0	AMAG_15101T0
NCU01100T0	AMAG_14585T0	AMAG_15509T0
NCU03087T0	AMAG_14332T0	AMAG_15826T0
NCU08578T0	AMAG_17431T0	AMAG_17114T0
NCU06251T0	AMAG_09269T0
NCU01779T0	AMAG_08182T0	AMAG_07276T0	AMAG_17420T0
NCU06410T0	AMAG_07692T0	AMAG_09814T0
NCU02734T0	AMAG_11518T0	AMAG_10919T0
NCU03661T0	AMAG_11630T0	AMAG_11020T0
NCU06238T0	AMAG_11101T0	AMAG_16409T0
NCU07437T0	AMAG_12009T0	AMAG_09037T0
NCU04069T0	AMAG_15910T0	AMAG_06737T0
NCU10273T0	AMAG_13848T0	AMAG_11386T0
NCU01409T0	AMAG_12538T0
NCU04554T0	AMAG_14823T0	AMAG_15291T0	AMAG_13033T0	AMAG_14076T0
NCU03209T0	AMAG_14823T0	AMAG_15291T0	AMAG_13033T0	AMAG_14076T0
NCU04883T0	AMAG_14823T0	AMAG_15291T0	AMAG_13033T0	AMAG_14076T0
NCU00790T0	AMAG_14049T0	AMAG_12398T0	AMAG_07478T0	AMAG_08373T0
NCU06171T0	AMAG_05270T0	AMAG_10808T0	AMAG_00250T0
NCU02614T0	AMAG_13580T0	AMAG_14024T0	AMAG_13582T0
NCU00226T0	AMAG_16984T0	AMAG_08408T0
NCU00944T0	AMAG_02023T0
NCU00726T0	AMAG_14458T0	AMAG_12489T0	AMAG_13095T0	AMAG_17188T0
NCU02754T0	AMAG_02618T0	AMAG_06415T0
NCU05453T0	AMAG_01340T0	AMAG_05535T0
NCU03703T0	AMAG_10026T0	AMAG_08610T0
NCU00334T0	AMAG_11813T0	AMAG_05093T0
NCU06198T0	AMAG_08196T0	AMAG_07291T0
NCU08671T0	AMAG_07800T0	AMAG_09696T0
NCU08661T0	AMAG_12248T0	AMAG_05784T0
NCU09437T0	AMAG_14255T0	AMAG_15898T0
NCU04578T0	AMAG_04899T0
NCU06409T0	AMAG_13456T0
NCU00088T0	AMAG_04951T0	AMAG_03630T0	AMAG_03407T0	AMAG_04724T0
NCU02456T0	AMAG_06809T0	AMAG_15984T0
NCU06449T0	AMAG_06809T0	AMAG_15984T0
NCU05983T0	AMAG_07074T0	AMAG_07969T0
NCU10029T0	AMAG_10925T0	AMAG_11522T0
NCU10185T0	AMAG_09793T0
NCU06242T0	AMAG_13540T0
NCU04328T0	AMAG_00332T0	AMAG_01852T0
NCU04159T0	AMAG_02489T0	AMAG_00977T0
NCU01471T0	AMAG_13101T0	AMAG_17194T0
NCU01545T0	AMAG_14853T0	AMAG_15321T0
NCU09366T0	AMAG_08244T0	AMAG_07342T0
NCU04699T0	AMAG_16446T0	AMAG_11137T0
NCU08783T0	AMAG_15060T0	AMAG_11219T0
NCU01305T0	AMAG_02760T0	AMAG_06268T0	AMAG_11972T0	AMAG_09075T0
NCU00522T0	AMAG_15161T0	AMAG_11320T0	AMAG_15162T0
NCU06877T0	AMAG_04844T0	AMAG_03524T0
NCU00597T0	AMAG_11932T0	AMAG_09112T0
NCU02960T0	AMAG_11502T0	AMAG_10905T0
NCU06447T0	AMAG_16839T0	AMAG_13304T0
NCU07958T0	AMAG_04529T0
NCU08618T0	AMAG_04422T0
NCU04442T0	AMAG_04702T0	AMAG_03361T0
NCU05133T0	AMAG_04702T0	AMAG_03361T0
NCU00476T0	AMAG_02708T0	AMAG_06315T0
NCU01657T0	AMAG_03105T0	AMAG_10377T0
NCU03806T0	AMAG_02970T0	AMAG_10252T0
NCU04202T0	AMAG_15916T0	AMAG_06729T0
NCU06431T0	AMAG_09375T0	AMAG_06006T0
NCU02744T0	AMAG_10400T0	AMAG_03130T0
NCU02693T0	AMAG_11046T0	AMAG_11655T0
NCU05213T0	AMAG_09071T0	AMAG_11976T0
NCU08027T0	AMAG_07527T0	AMAG_16907T0
NCU00337T0	AMAG_14225T0	AMAG_12881T0
NCU08048T0	AMAG_07635T0	AMAG_09873T0
NCU08133T0	AMAG_02510T0	AMAG_00999T0	AMAG_02512T0	AMAG_01001T0
NCU07668T0	AMAG_06798T0	AMAG_15970T0
NCU06341T0	AMAG_06798T0	AMAG_15970T0
NCU00095T0	AMAG_01602T0	AMAG_04098T0
NCU03218T0	AMAG_02156T0	AMAG_00645T0
NCU02670T0	AMAG_08703T0	AMAG_10134T0
NCU10388T0	AMAG_03947T0	AMAG_17134T0
NCU11386T0	AMAG_04712T0	AMAG_03396T0
NCU02560T0	AMAG_02158T0	AMAG_00647T0
NCU04097T0	AMAG_01728T0	AMAG_04218T0
NCU05028T0	AMAG_02795T0	AMAG_14902T0
NCU06578T0	AMAG_04415T0	AMAG_16195T0
NCU00227T0	AMAG_13423T0	AMAG_13671T0
NCU08218T0	AMAG_08523T0	AMAG_09937T0
NCU11773T0	AMAG_06221T0	AMAG_11744T0
NCU05274T0	AMAG_05739T0	AMAG_10036T0	AMAG_12294T0
NCU03283T0	AMAG_09321T0	AMAG_06051T0
NCU03283T1	AMAG_09321T0	AMAG_06051T0
NCU00105T0	AMAG_04753T0	AMAG_03433T0
NCU00585T0	AMAG_03425T0	AMAG_04743T0
NCU02973T0	AMAG_01822T0	AMAG_04324T0
NCU07725T0	AMAG_11706T0	AMAG_06187T0
NCU06708T0	AMAG_12764T0	AMAG_06611T0
NCU05554T0	AMAG_16645T0	AMAG_15585T0
NCU07004T0	AMAG_14573T0	AMAG_15520T0
NCU10220T0	AMAG_03054T0
NCU00146T0	AMAG_12741T0
NCU01041T0	AMAG_02654T0	AMAG_06378T0	AMAG_02652T0
NCU07971T0	AMAG_00838T0	AMAG_02341T0
NCU03692T0	AMAG_09064T0	AMAG_11983T0
NCU10852T0	AMAG_11038T0	AMAG_11651T0
NCU08941T0	AMAG_14639T0	AMAG_12678T0
NCU06386T0	AMAG_13349T0
NCU02948T0	AMAG_17375T0	AMAG_17400T0	AMAG_17363T0	AMAG_17387T0	AMAG_14647T0
NCU03891T0	AMAG_00099T0	AMAG_10661T0
NCU03102T0	AMAG_09423T0	AMAG_05961T0
NCU02167T0	AMAG_12083T0	AMAG_08955T0
NCU03204T0	AMAG_08150T0	AMAG_07243T0
NCU01674T0	AMAG_10973T0	AMAG_11573T0
NCU04137T0	AMAG_12762T0	AMAG_06610T0
NCU06332T0	AMAG_02858T0
NCU05778T0	AMAG_14520T0
NCU11204T0	AMAG_07435T0	AMAG_08330T0	AMAG_12814T0	AMAG_06652T0
NCU09116T0	AMAG_10411T0	AMAG_03140T0	AMAG_17348T0
NCU00183T0	AMAG_07557T0	AMAG_16933T0
NCU10073T0	AMAG_13655T0	AMAG_13403T0
NCU03710T0	AMAG_02835T0
NCU09068T0	AMAG_16339T0
NCU03295T0	AMAG_07252T0	AMAG_08162T0	AMAG_08161T0	AMAG_02440T0	AMAG_00920T0	AMAG_09665T0	AMAG_04682T0	AMAG_08719T0	AMAG_03381T0	AMAG_09666T0
NCU10546T0	AMAG_07252T0	AMAG_08162T0	AMAG_08161T0	AMAG_02440T0	AMAG_00920T0	AMAG_09665T0	AMAG_04682T0	AMAG_08719T0	AMAG_03381T0	AMAG_09666T0
NCU05851T0	AMAG_07252T0	AMAG_08162T0	AMAG_08161T0	AMAG_02440T0	AMAG_00920T0	AMAG_09665T0	AMAG_04682T0	AMAG_08719T0	AMAG_03381T0	AMAG_09666T0
NCU00677T0	AMAG_07252T0	AMAG_08162T0	AMAG_08161T0	AMAG_02440T0	AMAG_00920T0	AMAG_09665T0	AMAG_04682T0	AMAG_08719T0	AMAG_03381T0	AMAG_09666T0
NCU01177T0	AMAG_00421T0	AMAG_01942T0	AMAG_06549T0
NCU09058T0	AMAG_00038T0	AMAG_10589T0
NCU00173T0	AMAG_12427T0	AMAG_14405T0
NCU06718T0	AMAG_12234T0	AMAG_05802T0
NCU08151T0	AMAG_14936T0	AMAG_02827T0
NCU03800T0	AMAG_00403T0	AMAG_01923T0
NCU09192T0	AMAG_02234T0	AMAG_00731T0
NCU11785T0	AMAG_03980T0	AMAG_01487T0
NCU03704T0	AMAG_10483T0	AMAG_03188T0
NCU05606T0	AMAG_13428T0	AMAG_13676T0
NCU05757T0	AMAG_16847T0
NCU09534T0	AMAG_12658T0	AMAG_14623T0	AMAG_04771T0	AMAG_03451T0
NCU02027T0	AMAG_02387T0	AMAG_00883T0
NCU03957T0	AMAG_07174T0	AMAG_08084T0
NCU03633T0	AMAG_12933T0	AMAG_14170T0
NCU10011T0	AMAG_11713T0	AMAG_06194T0	AMAG_10145T0	AMAG_03382T0	AMAG_04681T0
NCU02855T0	AMAG_13259T0	AMAG_13248T0	AMAG_16874T0
NCU07225T0	AMAG_13259T0	AMAG_13248T0	AMAG_16874T0
NCU00828T0	AMAG_00107T0	AMAG_10669T0
NCU00650T0	AMAG_09418T0	AMAG_05966T0
NCU01895T0	AMAG_08594T0	AMAG_10018T0
NCU05273T0	AMAG_06958T0	AMAG_03804T0
NCU01767T0	AMAG_13971T0	AMAG_17251T0
NCU00210T0	AMAG_02834T0	AMAG_14944T0
NCU02814T0	AMAG_04260T0	AMAG_01765T0
NCU02980T0	AMAG_04693T0	AMAG_03370T0
NCU03018T0	AMAG_08734T0	AMAG_10156T0
NCU01302T0	AMAG_16941T0	AMAG_07566T0
NCU06168T0	AMAG_13988T0	AMAG_17269T0
NCU04411T0	AMAG_15920T0	AMAG_06726T0
NCU04405T0	AMAG_17398T0	AMAG_17365T0
NCU07169T0	AMAG_11958T0	AMAG_09086T0	AMAG_06202T0	AMAG_11722T0	AMAG_11015T0	AMAG_11959T0	AMAG_09085T0
NCU00655T0	AMAG_01775T0	AMAG_14609T0	AMAG_04273T0	AMAG_07138T0	AMAG_12645T0	AMAG_08045T0
NCU01954T0	AMAG_06522T0	AMAG_15438T0
NCU02633T0	AMAG_08561T0	AMAG_09979T0
NCU03240T0	AMAG_12267T0	AMAG_05764T0
NCU00308T0	AMAG_15483T0	AMAG_06467T0
NCU08668T0	AMAG_15600T0	AMAG_16631T0
NCU01337T0	AMAG_11428T0
NCU02157T0	AMAG_13365T0
NCU09550T0	AMAG_07078T0	AMAG_07973T0	AMAG_17501T0	AMAG_12628T0	AMAG_12305T0	AMAG_10073T0	AMAG_05727T0	AMAG_05719T0	AMAG_12314T0	AMAG_12304T0	AMAG_12303T0	AMAG_12308T0	AMAG_06695T0	AMAG_05726T0	AMAG_04041T0	AMAG_01544T0	AMAG_12859T0
NCU05089T0	AMAG_07078T0	AMAG_07973T0	AMAG_17501T0	AMAG_12628T0	AMAG_12305T0	AMAG_10073T0	AMAG_05727T0	AMAG_05719T0	AMAG_12314T0	AMAG_12304T0	AMAG_12303T0	AMAG_12308T0	AMAG_06695T0	AMAG_05726T0	AMAG_04041T0	AMAG_01544T0	AMAG_12859T0
NCU01634T0	AMAG_14773T0	AMAG_15239T0	AMAG_06713T0
NCU00212T0	AMAG_14773T0	AMAG_15239T0	AMAG_06713T0
NCU03749T0	AMAG_07403T0	AMAG_08303T0
NCU03749T1	AMAG_07403T0	AMAG_08303T0
NCU06974T0	AMAG_03182T0	AMAG_10459T0
NCU03911T0	AMAG_09449T0	AMAG_05937T0
NCU06594T0	AMAG_08336T0	AMAG_07441T0
NCU03460T0	AMAG_13773T0	AMAG_13525T0
NCU03971T0	AMAG_14346T0	AMAG_15813T0
NCU08518T0	AMAG_03225T0
NCU04454T0	AMAG_17461T0
NCU00443T0	AMAG_16692T0	AMAG_15652T0	AMAG_03368T0
NCU05302T0	AMAG_03100T0	AMAG_10371T0
NCU03730T0	AMAG_06289T0	AMAG_02733T0
NCU07482T0	AMAG_14087T0
NCU06549T0	AMAG_03974T0	AMAG_01481T0
NCU08804T0	AMAG_07943T0
NCU00624T0	AMAG_08860T0	AMAG_16340T0
NCU02147T0	AMAG_11060T0	AMAG_11674T0
NCU00203T0	AMAG_13638T0	AMAG_13382T0
NCU09220T0	AMAG_09366T0	AMAG_06013T0
NCU08484T0	AMAG_10116T0	AMAG_08689T0
NCU01948T0	AMAG_04192T0	AMAG_02437T0	AMAG_00923T0	AMAG_01701T0
NCU02369T0	AMAG_16312T0	AMAG_08880T0	AMAG_00139T0	AMAG_16353T0
NCU05292T0	AMAG_12075T0	AMAG_08963T0	AMAG_08962T0
NCU00464T0	AMAG_14957T0	AMAG_02852T0
NCU06067T0	AMAG_01576T0	AMAG_04073T0
NCU08029T0	AMAG_01941T0	AMAG_00420T0
NCU08944T0	AMAG_01208T0	AMAG_05394T0
NCU08632T0	AMAG_02209T0	AMAG_00708T0
NCU07536T0	AMAG_03905T0	AMAG_17176T0
NCU07461T0	AMAG_16176T0	AMAG_04435T0
NCU11327T0	AMAG_07574T0
NCU05364T0	AMAG_02957T0	AMAG_10239T0	AMAG_09504T0
NCU10018T0	AMAG_09076T0	AMAG_11969T0	AMAG_07050T0
NCU06999T0	AMAG_15411T0	AMAG_06541T0	AMAG_16335T0
NCU00417T0	AMAG_02891T0	AMAG_14989T0
NCU00924T0	AMAG_03434T0	AMAG_04754T0
NCU06269T0	AMAG_03034T0	AMAG_10312T0
NCU01990T0	AMAG_13723T0	AMAG_13476T0
NCU01429T0	AMAG_15755T0	AMAG_04567T0
NCU08824T0	AMAG_10390T0	AMAG_03120T0
NCU03764T0	AMAG_17436T0	AMAG_17118T0
NCU05514T0	AMAG_06703T0
NCU07289T0	AMAG_06084T0	AMAG_09291T0	AMAG_06085T0
NCU07289T1	AMAG_06084T0	AMAG_09291T0	AMAG_06085T0
NCU02435T0	AMAG_06721T0	AMAG_05330T0	AMAG_01147T0
NCU05582T0	AMAG_02126T0	AMAG_00616T0
NCU01268T0	AMAG_09709T0	AMAG_07788T0
NCU06749T0	AMAG_01136T0	AMAG_05319T0
NCU01468T0	AMAG_06835T0	AMAG_03688T0
NCU00335T0	AMAG_09417T0	AMAG_05967T0
NCU03597T0	AMAG_10506T0	AMAG_03231T0
NCU02018T0	AMAG_14165T0	AMAG_12938T0
NCU11803T0	AMAG_06919T0
NCU02437T0	AMAG_05331T0	AMAG_01148T0	AMAG_10140T0
NCU01827T0	AMAG_11639T0	AMAG_11027T0	AMAG_11962T0
NCU00664T0	AMAG_01527T0	AMAG_04022T0
NCU04003T0	AMAG_02685T0	AMAG_06338T0
NCU04153T0	AMAG_12869T0
NCU07446T0	AMAG_09629T0	AMAG_07861T0
NCU07446T1	AMAG_09629T0	AMAG_07861T0
NCU00706T0	AMAG_00981T0	AMAG_02493T0
NCU00404T0	AMAG_03473T0	AMAG_04791T0
NCU07247T0	AMAG_00805T0	AMAG_02310T0
NCU03565T0	AMAG_04550T0	AMAG_15734T0
NCU05876T0	AMAG_05589T0	AMAG_01390T0
NCU05984T0	AMAG_16509T0	AMAG_16733T0
NCU06300T0	AMAG_10135T0	AMAG_08705T0	AMAG_12548T0
NCU00147T0	AMAG_10005T0	AMAG_08581T0
NCU02375T0	AMAG_10309T0	AMAG_03031T0
NCU02746T0	AMAG_10834T0	AMAG_00270T0
NCU00348T0	AMAG_12957T0	AMAG_14149T0
NCU11357T0	AMAG_06900T0	AMAG_03759T0
NCU11471T0	AMAG_07101T0	AMAG_07997T0
NCU02586T0	AMAG_14144T0	AMAG_12963T0
NCU11927T0	AMAG_11024T0
NCU03059T0	AMAG_15777T0	AMAG_14386T0	AMAG_02908T0
NCU00502T0	AMAG_04367T0	AMAG_16242T0
NCU02406T0	AMAG_03966T0	AMAG_01473T0
NCU05783T0	AMAG_03165T0	AMAG_10439T0
NCU09803T0	AMAG_02830T0	AMAG_14939T0
NCU00357T0	AMAG_14099T0	AMAG_13016T0
NCU05961T0	AMAG_07644T0
NCU06698T0	AMAG_05650T0	AMAG_01449T0	AMAG_12365T0	AMAG_05672T0	AMAG_06370T0
NCU01368T0	AMAG_07725T0	AMAG_09776T0
NCU01368T1	AMAG_07725T0	AMAG_09776T0
NCU11129T0	AMAG_14648T0	AMAG_12685T0	AMAG_14293T0
NCU03107T0	AMAG_00029T0	AMAG_10585T0
NCU02133T0	AMAG_02104T0	AMAG_00594T0
NCU00899T0	AMAG_04117T0	AMAG_01622T0
NCU00119T0	AMAG_05358T0	AMAG_01174T0
NCU04523T0	AMAG_02887T0	AMAG_14986T0
NCU02368T0	AMAG_05138T0	AMAG_16031T0
NCU02977T0	AMAG_10148T0	AMAG_08742T0
NCU07947T0	AMAG_05984T0	AMAG_09404T0
NCU09043T0	AMAG_07152T0	AMAG_08061T0
NCU09247T0	AMAG_07462T0	AMAG_08341T0
NCU06622T0	AMAG_11675T0	AMAG_11061T0
NCU05623T0	AMAG_17217T0	AMAG_13055T0
NCU09000T0	AMAG_14979T0	AMAG_02880T0
NCU08372T0	AMAG_15816T0	AMAG_14344T0
NCU07993T0	AMAG_14811T0	AMAG_15278T0	AMAG_15280T0
NCU03150T0	AMAG_09961T0	AMAG_08547T0
NCU10430T0	AMAG_06196T0	AMAG_11715T0
NCU04455T0	AMAG_11620T0	AMAG_11010T0
NCU02802T0	AMAG_14186T0	AMAG_12916T0
NCU09744T0	AMAG_15123T0	AMAG_11279T0
NCU02675T0	AMAG_07869T0
NCU01914T0	AMAG_12220T0
NCU00034T0	AMAG_06344T0	AMAG_02677T0
NCU00034T1	AMAG_06344T0	AMAG_02677T0
NCU00669T0	AMAG_07931T0	AMAG_09566T0
NCU00950T0	AMAG_07722T0	AMAG_09779T0
NCU03995T0	AMAG_05347T0	AMAG_01165T0
NCU00333T0	AMAG_10127T0	AMAG_08696T0
NCU02726T0	AMAG_14836T0	AMAG_15305T0
NCU08874T0	AMAG_13523T0	AMAG_13775T0
NCU03559T0	AMAG_04777T0
NCU04755T0	AMAG_06879T0
NCU00193T0	AMAG_00625T0	AMAG_02135T0
NCU06540T0	AMAG_01275T0	AMAG_05465T0
NCU12108T0	AMAG_04108T0	AMAG_01613T0
NCU06584T0	AMAG_09153T0	AMAG_03684T0
NCU02264T0	AMAG_13916T0	AMAG_11457T0
NCU11307T0	AMAG_06925T0	AMAG_03775T0
NCU11420T0	AMAG_13990T0	AMAG_17271T0
NCU00019T0	AMAG_02766T0
NCU03834T0	AMAG_01404T0	AMAG_02399T0	AMAG_00895T0
NCU03632T0	AMAG_06956T0	AMAG_03801T0
NCU06145T0	AMAG_06227T0	AMAG_11750T0
NCU09325T0	AMAG_03951T0	AMAG_17129T0
NCU07547T0	AMAG_07990T0	AMAG_07092T0
NCU05645T0	AMAG_10378T0	AMAG_03106T0
NCU07863T0	AMAG_09675T0	AMAG_07819T0
NCU08092T0	AMAG_12008T0	AMAG_09038T0
NCU09595T0	AMAG_16837T0	AMAG_13306T0	AMAG_01160T0
NCU04207T0	AMAG_16837T0	AMAG_13306T0	AMAG_01160T0
NCU11369T0	AMAG_01201T0	AMAG_05387T0
NCU11369T1	AMAG_01201T0	AMAG_05387T0
NCU05545T0	AMAG_02191T0	AMAG_00691T0
NCU08138T0	AMAG_00803T0	AMAG_02307T0
NCU06561T0	AMAG_05116T0	AMAG_11791T0
NCU06473T0	AMAG_05292T0	AMAG_01110T0
NCU03311T0	AMAG_08531T0	AMAG_09942T0
NCU09658T0	AMAG_15044T0	AMAG_11201T0
NCU09517T0	AMAG_16660T0	AMAG_15619T0
NCU01389T0	AMAG_04526T0
NCU02496T0	AMAG_17298T0
NCU07125T0	AMAG_03009T0	AMAG_10288T0	AMAG_05870T0
NCU01047T0	AMAG_09861T0	AMAG_07643T0
NCU01454T0	AMAG_12624T0	AMAG_17505T0
NCU00770T0	AMAG_15381T0	AMAG_06574T0
NCU10189T0	AMAG_05045T0	AMAG_11855T0	AMAG_10907T0	AMAG_11504T0
NCU07953T0	AMAG_09234T0	AMAG_06144T0
NCU04874T0	AMAG_09234T0	AMAG_06144T0
NCU03362T0	AMAG_02094T0	AMAG_00583T0
NCU04191T0	AMAG_04443T0	AMAG_16169T0
NCU07742T0	AMAG_02771T0	AMAG_14879T0
NCU06922T0	AMAG_07930T0	AMAG_09567T0
NCU05235T0	AMAG_09360T0	AMAG_06016T0
NCU07901T0	AMAG_07216T0	AMAG_08129T0
NCU12124T0	AMAG_08202T0	AMAG_07299T0
NCU05601T0	AMAG_17128T0	AMAG_03960T0
NCU03134T0	AMAG_11866T0	AMAG_05034T0
NCU05836T0	AMAG_11866T0	AMAG_05034T0
NCU01059T0	AMAG_11866T0	AMAG_05034T0
NCU09028T0	AMAG_11866T0	AMAG_05034T0
NCU02235T0	AMAG_11866T0	AMAG_05034T0
NCU03972T0	AMAG_00952T0	AMAG_02463T0
NCU05233T0	AMAG_01528T0	AMAG_04023T0
NCU07313T0	AMAG_01500T0	AMAG_03993T0
NCU06625T0	AMAG_03968T0	AMAG_01475T0
NCU06348T0	AMAG_04319T0	AMAG_01817T0
NCU02225T0	AMAG_09746T0	AMAG_07753T0
NCU05304T0	AMAG_07922T0	AMAG_09575T0
NCU02267T0	AMAG_13477T0	AMAG_13724T0
NCU09380T0	AMAG_07634T0	AMAG_09874T0
NCU04277T0	AMAG_14833T0
NCU04379T0	AMAG_12061T0	AMAG_08975T0	AMAG_06361T0	AMAG_02674T0
NCU11249T0	AMAG_09259T0	AMAG_06120T0	AMAG_15549T0
NCU09018T0	AMAG_09259T0	AMAG_06120T0	AMAG_15549T0
NCU05075T0	AMAG_14143T0	AMAG_12964T0
NCU01902T0	AMAG_09972T0	AMAG_08558T0	AMAG_13263T0	AMAG_16877T0
NCU06530T0	AMAG_05362T0	AMAG_01179T0
NCU00428T0	AMAG_16234T0	AMAG_04375T0
NCU09874T0	AMAG_08424T0	AMAG_16997T0
NCU10893T0	AMAG_16659T0	AMAG_15618T0
NCU01759T0	AMAG_10967T0	AMAG_10965T0	AMAG_11564T0	AMAG_11562T0
NCU01702T0	AMAG_11565T0	AMAG_10968T0	AMAG_11924T0	AMAG_09115T0
NCU03579T0	AMAG_04711T0	AMAG_03395T0
NCU00178T0	AMAG_09212T0	AMAG_06161T0
NCU03335T0	AMAG_11247T0	AMAG_15085T0
NCU07002T0	AMAG_11605T0
NCU03122T0	AMAG_15672T0	AMAG_17086T0
NCU03122T1	AMAG_15672T0	AMAG_17086T0
NCU09283T0	AMAG_15926T0	AMAG_06770T0	AMAG_06769T0
NCU03572T0	AMAG_00802T0	AMAG_02306T0
NCU06471T0	AMAG_06512T0	AMAG_15443T0
NCU06424T0	AMAG_06928T0	AMAG_03778T0
NCU04552T0	AMAG_17336T0	AMAG_13151T0
NCU09025T0	AMAG_09680T0	AMAG_07814T0
NCU02352T0	AMAG_16723T0	AMAG_16500T0
NCU06715T0	AMAG_13178T0	AMAG_12156T0
NCU02090T0	AMAG_17170T0	AMAG_03909T0
NCU04002T0	AMAG_02288T0	AMAG_00786T0
NCU06175T0	AMAG_00808T0	AMAG_02313T0
NCU09436T0	AMAG_04909T0	AMAG_03590T0
NCU03801T0	AMAG_10561T0	AMAG_00003T0
NCU08046T0	AMAG_07859T0	AMAG_09631T0
NCU03862T0	AMAG_12238T0	AMAG_05798T0
NCU00966T0	AMAG_16545T0	AMAG_16764T0
NCU06864T0	AMAG_15428T0	AMAG_06529T0	AMAG_17423T0	AMAG_17107T0
NCU00050T0	AMAG_04043T0	AMAG_01546T0
NCU02786T0	AMAG_04728T0	AMAG_03410T0
NCU01465T0	AMAG_14316T0	AMAG_15838T0
NCU03216T0	AMAG_15242T0	AMAG_14775T0
NCU05714T0	AMAG_12406T0
NCU01850T0	AMAG_02057T0	AMAG_00546T0
NCU09308T0	AMAG_00592T0	AMAG_02102T0
NCU06631T0	AMAG_06573T0	AMAG_15382T0
NCU05426T0	AMAG_08093T0	AMAG_07184T0
NCU06558T0	AMAG_07670T0	AMAG_09832T0
NCU06432T0	AMAG_11919T0	AMAG_09120T0
NCU01606T0	AMAG_13465T0	AMAG_13713T0
NCU02276T0	AMAG_13905T0	AMAG_11445T0
NCU05290T0	AMAG_15150T0	AMAG_11303T0
NCU08904T0	AMAG_00056T0
NCU07014T0	AMAG_04637T0
NCU03115T0	AMAG_04966T0	AMAG_03648T0	AMAG_04746T0	AMAG_03428T0
NCU03598T0	AMAG_04283T0	AMAG_01780T0
NCU08353T0	AMAG_01018T0	AMAG_02531T0
NCU07991T0	AMAG_03138T0	AMAG_10409T0
NCU03839T0	AMAG_08486T0	AMAG_09898T0
NCU05305T0	AMAG_08821T0	AMAG_16380T0
NCU06266T0	AMAG_15790T0	AMAG_14375T0
NCU06532T0	AMAG_16470T0
NCU00573T0	AMAG_15201T0	AMAG_11352T0	AMAG_14734T0	AMAG_14746T0	AMAG_14765T0	AMAG_14752T0	AMAG_14758T0	AMAG_07812T0	AMAG_05609T0	AMAG_09683T0	AMAG_01406T0
NCU01370T0	AMAG_02884T0	AMAG_14982T0	AMAG_05989T0
NCU00614T0	AMAG_06511T0	AMAG_15444T0
NCU06243T0	AMAG_02748T0	AMAG_06276T0
NCU10582T0	AMAG_00154T0	AMAG_10691T0
NCU09572T0	AMAG_00712T0	AMAG_02214T0
NCU03195T0	AMAG_06545T0	AMAG_15407T0
NCU06340T0	AMAG_05027T0	AMAG_11874T0
NCU00168T0	AMAG_12928T0	AMAG_14175T0
NCU05293T0	AMAG_08655T0	AMAG_10084T0
NCU09013T0	AMAG_08678T0	AMAG_10096T0
NCU00812T0	AMAG_16385T0	AMAG_08811T0
NCU12081T0	AMAG_08189T0	AMAG_07282T0
NCU06774T0	AMAG_15785T0	AMAG_14379T0
NCU01499T0	AMAG_06261T0	AMAG_12950T0	AMAG_12948T0	AMAG_14158T0	AMAG_12951T0	AMAG_12953T0	AMAG_12982T0	AMAG_13163T0	AMAG_12924T0
NCU04396T0	AMAG_06261T0	AMAG_12950T0	AMAG_12948T0	AMAG_14158T0	AMAG_12951T0	AMAG_12953T0	AMAG_12982T0	AMAG_13163T0	AMAG_12924T0
NCU11242T0	AMAG_13140T0	AMAG_17327T0	AMAG_17332T0	AMAG_17326T0	AMAG_13145T0	AMAG_13138T0	AMAG_17296T0	AMAG_17295T0
NCU10344T0	AMAG_13140T0	AMAG_17327T0	AMAG_17332T0	AMAG_17326T0	AMAG_13145T0	AMAG_13138T0	AMAG_17296T0	AMAG_17295T0
NCU08197T0	AMAG_13140T0	AMAG_17327T0	AMAG_17332T0	AMAG_17326T0	AMAG_13145T0	AMAG_13138T0	AMAG_17296T0	AMAG_17295T0
NCU01777T0	AMAG_00428T0	AMAG_01949T0	AMAG_01370T0	AMAG_05569T0
NCU04591T0	AMAG_13639T0	AMAG_13640T0	AMAG_13383T0
NCU01174T0	AMAG_00320T0	AMAG_10887T0
NCU01814T0	AMAG_01006T0	AMAG_02518T0
NCU07879T0	AMAG_01909T0	AMAG_00390T0
NCU09608T0	AMAG_00902T0	AMAG_02407T0
NCU11109T0	AMAG_03144T0	AMAG_10417T0
NCU09248T0	AMAG_08343T0	AMAG_07460T0
NCU08111T0	AMAG_10300T0	AMAG_03020T0
NCU06554T0	AMAG_11971T0	AMAG_11970T0
NCU03366T0	AMAG_01771T0
NCU00340T0	AMAG_07000T0
NCU07457T0	AMAG_02578T0
NCU03241T0	AMAG_07966T0
NCU01722T0	AMAG_00278T0	AMAG_10843T0	AMAG_11481T0	AMAG_13941T0
NCU07773T0	AMAG_16262T0	AMAG_04347T0
NCU02508T0	AMAG_16673T0
NCU08648T0	AMAG_09618T0	AMAG_17029T0	AMAG_07873T0	AMAG_08478T0	AMAG_09615T0	AMAG_07875T0
NCU09194T0	AMAG_09618T0	AMAG_17029T0	AMAG_07873T0	AMAG_08478T0	AMAG_09615T0	AMAG_07875T0
NCU01179T0	AMAG_05256T0	AMAG_01076T0
NCU02556T0	AMAG_04359T0	AMAG_16249T0
NCU01116T0	AMAG_08035T0	AMAG_07125T0
NCU02541T0	AMAG_07143T0	AMAG_08050T0
NCU03095T0	AMAG_04660T0
NCU02877T0	AMAG_16621T0	AMAG_15577T0	AMAG_15605T0	AMAG_10193T0	AMAG_09970T0	AMAG_09967T0	AMAG_12499T0
NCU02833T0	AMAG_02295T0	AMAG_00794T0
NCU03796T0	AMAG_04613T0	AMAG_03307T0
NCU06750T0	AMAG_05402T0	AMAG_01214T0
NCU08298T0	AMAG_10598T0
NCU02738T1	AMAG_00730T0	AMAG_02233T0	AMAG_00734T0	AMAG_02237T0
NCU02738T0	AMAG_00730T0	AMAG_02233T0	AMAG_00734T0	AMAG_02237T0
NCU00580T0	AMAG_03912T0	AMAG_17173T0
NCU06017T0	AMAG_02629T0	AMAG_06402T0
NCU01250T0	AMAG_11029T0	AMAG_11641T0
NCU09869T0	AMAG_04045T0	AMAG_01548T0
NCU07734T0	AMAG_07544T0	AMAG_16923T0
NCU08976T0	AMAG_06502T0	AMAG_15456T0
NCU00030T0	AMAG_15566T0	AMAG_16608T0
NCU05078T0	AMAG_13504T0	AMAG_13758T0
NCU04787T0	AMAG_16487T0	AMAG_16710T0
NCU10905T0	AMAG_01133T0
NCU01696T0	AMAG_10587T0
NCU01331T0	AMAG_12292T0	AMAG_05741T0	AMAG_10033T0	AMAG_08603T0
NCU09677T0	AMAG_06020T0	AMAG_09356T0	AMAG_03146T0	AMAG_10418T0
NCU08741T0	AMAG_08749T0	AMAG_10172T0	AMAG_05840T0	AMAG_12188T0
NCU06307T0	AMAG_09364T0	AMAG_10394T0	AMAG_03124T0
NCU00301T0	AMAG_04183T0	AMAG_01691T0
NCU03970T0	AMAG_02778T0	AMAG_14885T0
NCU02231T0	AMAG_07375T0	AMAG_08287T0
NCU08973T0	AMAG_15100T0	AMAG_11261T0
NCU07699T0	AMAG_16233T0	AMAG_04377T0
NCU07066T0	AMAG_05057T0
NCU09270T0	AMAG_12219T0
NCU05589T0	AMAG_07653T0	AMAG_13797T0	AMAG_13542T0
NCU00480T0	AMAG_01605T0	AMAG_04101T0
NCU03625T0	AMAG_00415T0	AMAG_01936T0
NCU01822T0	AMAG_05634T0	AMAG_01433T0
NCU09091T0	AMAG_00212T0	AMAG_10771T0
NCU11660T0	AMAG_01694T0	AMAG_04186T0
NCU00889T0	AMAG_10923T0
NCU01647T0	AMAG_10923T0
NCU04010T0	AMAG_08759T0	AMAG_10183T0
NCU08357T0	AMAG_06463T0	AMAG_15494T0
NCU01713T0	AMAG_12584T0	AMAG_14542T0
NCU01150T0	AMAG_16604T0	AMAG_15562T0
NCU04087T0	AMAG_03213T0
NCU04080T0	AMAG_14676T0
NCU02707T0	AMAG_04064T0	AMAG_01568T0
NCU03146T0	AMAG_01693T0	AMAG_04185T0
NCU06542T0	AMAG_00551T0	AMAG_02062T0
NCU05400T0	AMAG_02153T0	AMAG_00642T0
NCU10987T0	AMAG_00360T0	AMAG_01882T0
NCU06893T0	AMAG_03442T0	AMAG_04762T0
NCU02996T0	AMAG_07034T0	AMAG_03872T0
NCU00954T0	AMAG_10876T0	AMAG_00309T0
NCU02413T0	AMAG_10169T0	AMAG_08745T0
NCU11493T0	AMAG_06239T0	AMAG_06661T0
NCU06108T0	AMAG_11950T0	AMAG_09094T0
NCU11256T0	AMAG_16229T0	AMAG_04381T0
NCU04275T0	AMAG_13454T0
NCU03379T0	AMAG_09372T0	AMAG_06009T0	AMAG_03101T0	AMAG_10373T0
NCU00038T0	AMAG_00565T0	AMAG_02075T0
NCU03367T0	AMAG_07856T0	AMAG_09635T0
NCU06439T0	AMAG_07628T0	AMAG_09881T0
NCU07447T0	AMAG_15981T0	AMAG_06807T0
NCU09579T0	AMAG_08174T0	AMAG_07264T0	AMAG_08124T0	AMAG_07211T0	AMAG_07452T0	AMAG_08350T0
NCU03854T0	AMAG_04861T0	AMAG_03542T0
NCU06621T0	AMAG_02678T0	AMAG_06343T0
NCU06751T0	AMAG_02947T0	AMAG_10229T0
NCU00662T0	AMAG_08259T0	AMAG_07357T0
NCU07182T0	AMAG_03660T0	AMAG_04977T0
NCU11840T0	AMAG_02154T0	AMAG_00643T0
NCU04326T0	AMAG_10364T0	AMAG_03092T0
NCU06118T0	AMAG_10795T0	AMAG_00236T0
NCU09139T0	AMAG_13619T0	AMAG_13369T0
NCU08609T0	AMAG_17094T0
NCU03497T0	AMAG_01416T0	AMAG_05621T0
NCU05245T0	AMAG_02423T0	AMAG_00916T0
NCU04187T0	AMAG_03627T0	AMAG_04948T0
NCU06235T0	AMAG_03216T0	AMAG_10487T0
NCU00293T0	AMAG_09003T0	AMAG_12042T0
NCU07728T0	AMAG_02692T0	AMAG_06330T0
NCU07816T0	AMAG_03288T0	AMAG_17537T0
NCU04783T0	AMAG_07761T0	AMAG_09739T0
NCU07492T0	AMAG_08461T0	AMAG_17043T0
NCU00813T0	AMAG_16687T0	AMAG_15644T0
NCU06226T0	AMAG_14239T0	AMAG_12862T0
NCU08324T0	AMAG_12629T0	AMAG_17500T0
NCU06254T0	AMAG_17081T0	AMAG_15668T0
NCU08299T0	AMAG_05368T0	AMAG_01184T0	AMAG_02279T0	AMAG_00777T0
NCU03176T0	AMAG_01561T0	AMAG_04057T0
NCU06787T0	AMAG_00563T0	AMAG_02073T0
NCU01276T0	AMAG_10155T0	AMAG_08735T0
NCU09391T0	AMAG_06049T0	AMAG_09323T0
NCU02401T0	AMAG_12644T0	AMAG_14608T0
NCU06497T0	AMAG_09359T0	AMAG_06017T0
NCU00409T0	AMAG_15703T0	AMAG_04518T0
NCU08955T0	AMAG_08575T0	AMAG_09999T0
NCU08985T0	AMAG_08829T0	AMAG_16373T0
NCU09193T0	AMAG_08658T0	AMAG_10087T0
NCU05686T0	AMAG_09528T0	AMAG_13171T0	AMAG_04876T0	AMAG_15691T0	AMAG_04501T0	AMAG_07720T0
NCU01808T0	AMAG_04824T0	AMAG_07037T0	AMAG_03503T0	AMAG_03875T0
NCU02834T0	AMAG_00949T0	AMAG_02460T0
NCU01961T0	AMAG_02249T0	AMAG_00746T0
NCU00548T0	AMAG_04605T0	AMAG_03316T0
NCU00894T0	AMAG_04788T0	AMAG_03470T0
NCU00771T0	AMAG_06768T0	AMAG_15927T0
NCU01907T0	AMAG_06279T0	AMAG_02745T0
NCU06876T0	AMAG_04778T0	AMAG_03457T0
NCU03264T0	AMAG_09419T0	AMAG_05964T0
NCU07929T0	AMAG_08362T0	AMAG_07468T0
NCU06743T0	AMAG_10097T0	AMAG_08677T0
NCU01810T0	AMAG_17133T0	AMAG_03948T0
NCU04336T0	AMAG_04685T0
NCU11756T0	AMAG_01086T0	AMAG_05267T0	AMAG_16767T0	AMAG_16550T0
NCU04171T0	AMAG_02265T0	AMAG_00762T0
NCU08339T0	AMAG_01590T0	AMAG_04087T0
NCU05210T0	AMAG_04677T0	AMAG_03386T0
NCU04196T0	AMAG_06044T0	AMAG_09331T0
NCU00505T0	AMAG_11596T0	AMAG_10994T0
NCU06113T0	AMAG_07818T0	AMAG_09676T0
NCU11485T0	AMAG_07322T0	AMAG_08226T0
NCU03824T0	AMAG_13354T0	AMAG_13606T0
NCU10155T0	AMAG_11131T0
NCU01738T0	AMAG_13492T0	AMAG_13747T0	AMAG_01175T0	AMAG_05359T0
NCU01966T0	AMAG_10772T0	AMAG_00213T0
NCU01966T1	AMAG_10772T0	AMAG_00213T0
NCU00091T0	AMAG_03114T0	AMAG_10385T0
NCU02800T0	AMAG_01766T0	AMAG_04261T0
NCU08344T0	AMAG_10832T0	AMAG_00269T0
NCU08485T0	AMAG_00760T0	AMAG_02263T0
NCU11209T0	AMAG_01011T0	AMAG_02524T0
NCU08952T0	AMAG_05115T0	AMAG_11792T0
NCU05264T0	AMAG_12680T0	AMAG_14641T0
NCU09233T0	AMAG_15295T0	AMAG_14828T0
NCU05889T0	AMAG_13034T0
NCU06403T0	AMAG_15093T0
NCU06593T0	AMAG_02161T0	AMAG_00650T0	AMAG_05397T0	AMAG_01209T0
NCU01955T0	AMAG_01837T0	AMAG_04340T0
NCU05715T0	AMAG_01615T0	AMAG_04110T0
NCU01580T0	AMAG_06607T0	AMAG_12758T0
NCU00377T0	AMAG_08128T0	AMAG_07215T0
NCU00843T0	AMAG_08517T0	AMAG_09929T0
NCU06892T0	AMAG_03928T0	AMAG_17151T0
NCU04387T0	AMAG_06678T0	AMAG_12840T0
NCU03029T0	AMAG_10914T0	AMAG_11511T0
NCU06469T0	AMAG_11854T0	AMAG_05046T0
NCU06086T0	AMAG_16758T0	AMAG_16539T0
NCU11085T0	AMAG_14718T0	AMAG_15210T0
NCU00636T0	AMAG_02790T0
NCU08963T0	AMAG_12594T0
NCU06799T0	AMAG_05277T0	AMAG_01094T0
NCU00155T0	AMAG_05277T0	AMAG_01094T0
NCU03956T0	AMAG_02570T0	AMAG_17473T0
NCU05500T0	AMAG_01831T0	AMAG_04334T0
NCU05421T0	AMAG_02146T0	AMAG_00634T0
NCU02353T0	AMAG_05043T0	AMAG_11857T0
NCU01288T0	AMAG_11151T0	AMAG_16457T0
NCU01397T0	AMAG_12570T0	AMAG_14527T0
NCU11246T0	AMAG_05013T0	AMAG_02750T0
NCU09571T0	AMAG_09489T0	AMAG_05902T0
NCU07196T0	AMAG_15370T0
NCU11649T0	AMAG_14580T0
NCU09419T0	AMAG_08081T0	AMAG_07172T0	AMAG_08082T0	AMAG_07171T0	AMAG_11437T0	AMAG_13895T0	AMAG_11413T0	AMAG_11439T0	AMAG_13896T0	AMAG_11144T0	AMAG_11156T0	AMAG_11438T0	AMAG_11414T0	AMAG_16464T0	AMAG_13898T0
NCU02271T0	AMAG_08498T0	AMAG_09914T0	AMAG_03658T0	AMAG_04975T0
NCU04987T0	AMAG_14380T0	AMAG_15783T0	AMAG_13154T0
NCU00958T0	AMAG_02217T0	AMAG_00714T0
NCU00311T0	AMAG_03552T0	AMAG_04872T0
NCU06407T0	AMAG_00277T0	AMAG_10840T0
NCU08923T0	AMAG_05322T0	AMAG_01139T0
NCU05276T0	AMAG_05351T0	AMAG_01168T0
NCU01257T0	AMAG_13350T0	AMAG_13602T0
NCU09104T0	AMAG_15430T0	AMAG_06527T0
NCU03787T0	AMAG_11189T0
NCU04626T0	AMAG_13197T0	AMAG_12127T0	AMAG_13198T0	AMAG_12128T0	AMAG_12149T0	AMAG_13184T0	AMAG_13186T0	AMAG_12148T0	AMAG_13185T0	AMAG_12147T0
NCU09427T0	AMAG_13197T0	AMAG_12127T0	AMAG_13198T0	AMAG_12128T0	AMAG_12149T0	AMAG_13184T0	AMAG_13186T0	AMAG_12148T0	AMAG_13185T0	AMAG_12147T0
NCU00786T0	AMAG_13197T0	AMAG_12127T0	AMAG_13198T0	AMAG_12128T0	AMAG_12149T0	AMAG_13184T0	AMAG_13186T0	AMAG_12148T0	AMAG_13185T0	AMAG_12147T0
NCU00158T0	AMAG_04863T0	AMAG_03544T0
NCU00087T0	AMAG_12778T0	AMAG_06619T0
NCU02117T0	AMAG_11076T0	AMAG_16390T0
NCU07562T0	AMAG_16114T0	AMAG_05221T0
NCU09438T0	AMAG_16074T0	AMAG_05186T0
NCU00346T0	AMAG_04154T0
NCU09291T0	AMAG_01191T0	AMAG_05376T0
NCU06372T0	AMAG_05756T0	AMAG_12280T0
NCU07826T0	AMAG_16070T0	AMAG_05183T0
NCU05250T0	AMAG_09000T0	AMAG_12047T0
NCU11959T0	AMAG_08643T0	AMAG_10070T0
NCU09542T0	AMAG_10860T0	AMAG_00306T0
NCU07852T0	AMAG_13711T0	AMAG_13467T0
NCU00090T0	AMAG_03578T0
NCU00145T0	AMAG_09523T0
NCU09237T0	AMAG_03215T0
NCU02969T0	AMAG_11586T0	AMAG_10986T0	AMAG_11587T0
NCU02433T0	AMAG_00632T0	AMAG_02144T0
NCU02123T0	AMAG_04774T0	AMAG_03454T0
NCU03114T0	AMAG_06627T0	AMAG_12785T0
NCU11398T0	AMAG_12389T0
NCU00371T0	AMAG_07239T0	AMAG_08147T0
NCU11197T0	AMAG_00416T0	AMAG_01937T0
NCU07576T0	AMAG_03017T0	AMAG_10297T0
NCU02220T0	AMAG_09433T0	AMAG_05951T0
NCU02504T0	AMAG_09485T0	AMAG_05905T0
NCU03670T0	AMAG_12298T0	AMAG_05735T0
NCU11739T0	AMAG_07715T0	AMAG_09786T0
NCU08552T0	AMAG_17207T0	AMAG_13068T0
NCU07738T0	AMAG_02866T0
NCU01930T0	AMAG_15941T0
NCU06367T0	AMAG_05445T0	AMAG_01254T0
NCU05077T0	AMAG_08298T0	AMAG_07398T0
NCU00727T0	AMAG_12327T0	AMAG_05711T0
NCU02796T0	AMAG_11033T0	AMAG_11645T0
NCU02472T0	AMAG_12997T0	AMAG_14115T0
NCU04237T0	AMAG_11753T0	AMAG_06230T0
NCU09169T0	AMAG_08393T0	AMAG_07499T0
NCU04317T0	AMAG_12590T0	AMAG_14548T0
NCU07741T0	AMAG_11338T0	AMAG_15183T0
NCU02124T0	AMAG_15127T0	AMAG_11286T0	AMAG_00158T0	AMAG_10720T0
NCU02124T1	AMAG_15127T0	AMAG_11286T0	AMAG_00158T0	AMAG_10720T0
NCU07438T0	AMAG_17150T0	AMAG_03930T0	AMAG_11121T0	AMAG_16434T0
NCU09195T0	AMAG_02435T0	AMAG_00925T0
NCU00300T0	AMAG_02435T0	AMAG_00925T0
NCU02984T0	AMAG_01985T0	AMAG_00469T0
NCU02477T0	AMAG_07086T0	AMAG_07982T0
NCU02396T0	AMAG_07723T0	AMAG_09778T0
NCU03007T0	AMAG_09493T0	AMAG_05899T0
NCU02497T0	AMAG_09953T0	AMAG_08542T0
NCU06472T0	AMAG_07636T0	AMAG_09872T0
NCU00107T0	AMAG_00716T0	AMAG_02219T0	AMAG_02218T0	AMAG_00715T0
NCU00979T0	AMAG_15047T0	AMAG_11204T0	AMAG_02038T0	AMAG_00526T0
NCU07352T0	AMAG_09320T0	AMAG_06052T0	AMAG_06816T0	AMAG_15991T0
NCU03333T0	AMAG_17280T0	AMAG_14000T0	AMAG_06460T0	AMAG_15497T0
NCU07868T0	AMAG_09341T0	AMAG_06125T0	AMAG_09255T0
NCU01225T0	AMAG_02589T0	AMAG_06444T0
NCU04595T0	AMAG_03111T0	AMAG_10382T0
NCU09131T0	AMAG_01229T0	AMAG_05418T0
NCU01163T0	AMAG_08582T0	AMAG_10006T0
NCU01928T0	AMAG_08376T0	AMAG_07481T0
NCU08959T0	AMAG_03939T0	AMAG_17141T0
NCU08268T0	AMAG_09415T0	AMAG_05970T0
NCU08290T0	AMAG_10511T0	AMAG_03237T0
NCU11174T0	AMAG_10797T0	AMAG_00238T0
NCU09576T0	AMAG_04907T0	AMAG_14530T0	AMAG_12573T0	AMAG_03588T0
NCU04119T0	AMAG_17478T0	AMAG_02575T0	AMAG_04158T0	AMAG_01663T0
NCU07794T0	AMAG_09211T0	AMAG_06162T0
NCU01888T0	AMAG_12860T0	AMAG_06696T0	AMAG_12858T0
NCU00693T0	AMAG_02008T0	AMAG_00494T0
NCU07698T0	AMAG_00606T0	AMAG_02116T0
NCU01947T0	AMAG_06657T0	AMAG_12819T0
NCU04301T0	AMAG_11269T0	AMAG_15110T0
NCU06261T0	AMAG_13463T0	AMAG_13715T0
NCU06193T0	AMAG_15056T0	AMAG_11209T0
NCU07399T0	AMAG_15802T0	AMAG_14361T0
NCU01571T0	AMAG_07919T0
NCU04293T0	AMAG_06751T0
NCU03054T0	AMAG_05054T0	AMAG_11847T0	AMAG_11541T0	AMAG_10945T0
NCU02963T0	AMAG_05278T0	AMAG_01095T0
NCU04238T0	AMAG_06881T0	AMAG_03735T0
NCU01980T0	AMAG_12448T0	AMAG_14425T0
NCU09841T0	AMAG_07584T0	AMAG_16955T0
NCU10351T0	AMAG_07529T0	AMAG_16909T0
NCU00897T0	AMAG_04745T0
NCU06894T0	AMAG_13262T0
NCU01539T0	AMAG_01722T0	AMAG_04212T0
NCU02830T0	AMAG_13330T0	AMAG_16810T0
NCU03557T0	AMAG_17395T0	AMAG_17367T0
NCU06711T0	AMAG_11167T0
NCU03924T0	AMAG_15078T0
NCU03238T0	AMAG_02784T0	AMAG_14889T0	AMAG_17339T0
NCU08554T0	AMAG_03348T0	AMAG_04647T0	AMAG_03344T0
NCU06661T0	AMAG_02236T0	AMAG_00733T0
NCU03668T0	AMAG_03507T0	AMAG_04829T0
NCU01365T0	AMAG_09315T0	AMAG_06060T0
NCU06595T0	AMAG_09225T0	AMAG_06153T0
NCU10927T0	AMAG_06067T0	AMAG_09308T0
NCU02538T0	AMAG_13989T0	AMAG_17270T0
NCU02554T0	AMAG_16961T0	AMAG_07590T0
NCU03838T0	AMAG_17482T0	AMAG_02581T0
NCU05982T0	AMAG_06916T0
NCU01695T0	AMAG_08827T0	AMAG_16376T0	AMAG_15435T0	AMAG_06520T0
NCU01068T0	AMAG_00145T0	AMAG_10699T0	AMAG_16712T0
NCU00717T0	AMAG_05547T0	AMAG_15993T0
NCU04155T0	AMAG_04750T0	AMAG_03435T0
NCU10477T0	AMAG_00237T0	AMAG_10796T0
NCU05959T0	AMAG_05211T0	AMAG_16101T0
NCU02737T0	AMAG_12110T0	AMAG_13229T0
NCU03718T0	AMAG_11801T0	AMAG_05106T0
NCU06617T0	AMAG_10794T0	AMAG_00235T0
NCU02661T0	AMAG_14607T0	AMAG_12643T0
NCU01516T0	AMAG_17529T0	AMAG_04628T0
NCU08827T0	AMAG_09505T0
NCU03542T0	AMAG_00312T0	AMAG_10878T0	AMAG_00313T0	AMAG_10879T0
NCU06344T0	AMAG_16836T0	AMAG_08753T0	AMAG_10176T0
NCU11387T0	AMAG_17035T0	AMAG_08473T0	AMAG_14782T0
NCU00635T0	AMAG_02571T0	AMAG_17474T0
NCU05385T0	AMAG_03125T0	AMAG_10395T0
NCU05404T0	AMAG_04871T0	AMAG_03551T0
NCU01342T0	AMAG_08736T0	AMAG_10154T0
NCU00302T0	AMAG_11529T0	AMAG_10932T0
NCU06768T0	AMAG_08180T0	AMAG_07274T0
NCU02967T0	AMAG_13900T0	AMAG_11441T0
NCU06655T0	AMAG_11199T0	AMAG_15041T0
NCU06855T0	AMAG_16498T0	AMAG_16721T0
NCU00902T0	AMAG_09401T0
NCU05689T0	AMAG_07606T0	AMAG_16979T0	AMAG_16977T0
NCU02683T0	AMAG_00596T0	AMAG_02106T0
NCU06460T0	AMAG_00841T0	AMAG_02346T0
NCU11582T0	AMAG_02330T0	AMAG_00826T0
NCU07383T0	AMAG_06911T0	AMAG_03767T0
NCU08877T0	AMAG_06165T0	AMAG_09208T0
NCU03277T0	AMAG_12108T0	AMAG_13230T0
NCU05272T0	AMAG_15217T0	AMAG_14728T0
NCU07282T0	AMAG_15028T0	AMAG_11182T0
NCU01981T0	AMAG_02856T0	AMAG_16379T0	AMAG_08822T0
NCU02733T0	AMAG_11169T0	AMAG_17589T0
NCU02733T1	AMAG_11169T0	AMAG_17589T0
NCU04470T0	AMAG_00265T0	AMAG_10828T0
NCU00542T0	AMAG_03927T0	AMAG_17152T0
NCU04098T0	AMAG_04886T0	AMAG_03567T0
NCU01791T0	AMAG_09771T0	AMAG_07730T0
NCU03485T0	AMAG_13099T0	AMAG_17192T0
NCU00369T0	AMAG_16080T0	AMAG_05187T0
NCU11837T0	AMAG_01858T0
NCU11365T0	AMAG_02854T0
NCU08512T0	AMAG_02660T0	AMAG_06374T0
NCU08480T0	AMAG_02660T0	AMAG_06374T0
NCU11372T1	AMAG_08573T0	AMAG_09997T0
NCU11372T0	AMAG_08573T0	AMAG_09997T0
NCU04771T0	AMAG_13963T0	AMAG_17242T0
NCU04771T1	AMAG_13963T0	AMAG_17242T0
NCU02520T0	AMAG_02384T0	AMAG_00880T0
NCU00385T0	AMAG_06225T0	AMAG_11748T0
NCU07577T0	AMAG_01723T0	AMAG_04213T0
NCU04164T0	AMAG_09214T0
NCU04164T1	AMAG_09214T0
NCU01341T0	AMAG_13631T0	AMAG_13380T0
NCU01455T0	AMAG_15031T0	AMAG_11185T0
NCU02162T0	AMAG_14905T0	AMAG_02803T0
NCU09382T0	AMAG_12929T0	AMAG_14173T0
NCU12058T0	AMAG_14865T0	AMAG_15336T0
NCU02558T0	AMAG_09465T0
NCU02017T0	AMAG_11068T0
NCU02394T0	AMAG_12543T0
NCU03148T0	AMAG_12492T0
NCU12184T0	AMAG_09367T0
NCU02610T0	AMAG_17263T0	AMAG_07793T0	AMAG_13983T0	AMAG_09703T0
NCU08296T0	AMAG_01228T0	AMAG_05417T0
NCU05212T0	AMAG_06571T0	AMAG_15384T0
NCU07885T0	AMAG_10066T0	AMAG_08640T0
NCU11012T0	AMAG_09463T0	AMAG_05922T0
NCU08551T0	AMAG_13870T0	AMAG_11412T0
NCU10010T0	AMAG_13686T0	AMAG_13440T0
NCU09827T0	AMAG_13919T0	AMAG_11461T0
NCU09609T0	AMAG_14991T0	AMAG_02889T0
NCU04334T0	AMAG_00588T0	AMAG_02098T0
NCU04344T0	AMAG_03465T0	AMAG_04785T0
NCU00617T0	AMAG_07149T0	AMAG_08058T0
NCU02420T0	AMAG_05760T0	AMAG_12275T0
NCU03548T0	AMAG_05543T0	AMAG_01348T0
NCU02604T0	AMAG_10625T0	AMAG_00071T0
NCU03662T0	AMAG_12400T0	AMAG_14052T0
NCU06246T0	AMAG_12917T0	AMAG_14185T0
NCU06396T0	AMAG_16570T0	AMAG_16786T0
NCU11177T0	AMAG_16028T0	AMAG_05135T0
NCU06700T0	AMAG_07447T0	AMAG_08355T0	AMAG_08356T0	AMAG_08353T0	AMAG_07448T0	AMAG_08354T0	AMAG_07449T0
NCU06413T0	AMAG_03096T0	AMAG_08452T0	AMAG_17048T0	AMAG_08455T0
NCU06695T0	AMAG_02964T0	AMAG_10246T0
NCU06695T1	AMAG_02964T0	AMAG_10246T0
NCU03291T0	AMAG_02942T0	AMAG_15026T0
NCU00166T0	AMAG_06532T0	AMAG_15426T0
NCU01023T0	AMAG_08076T0	AMAG_07167T0
NCU08694T0	AMAG_02220T0	AMAG_00717T0
NCU09122T0	AMAG_02345T0	AMAG_00840T0
NCU10926T0	AMAG_01545T0	AMAG_04042T0
NCU09203T0	AMAG_04480T0	AMAG_16132T0
NCU09699T0	AMAG_05704T0	AMAG_12333T0
NCU05222T0	AMAG_11014T0	AMAG_11626T0
NCU02076T0	AMAG_16140T0	AMAG_04472T0
NCU06610T0	AMAG_12579T0
NCU00472T0	AMAG_05485T0	AMAG_01296T0
NCU03837T0	AMAG_05127T0	AMAG_16800T0
NCU02936T0	AMAG_09976T0	AMAG_08559T0
NCU07842T0	AMAG_06074T0	AMAG_09301T0
NCU02411T0	AMAG_12879T0	AMAG_14228T0
NCU07683T0	AMAG_12100T0	AMAG_13239T0
NCU11053T0	AMAG_16802T0
NCU06668T0	AMAG_01732T0	AMAG_04223T0	AMAG_02350T0	AMAG_00845T0
NCU03778T0	AMAG_07623T0	AMAG_09885T0
NCU04309T0	AMAG_07936T0	AMAG_09559T0
NCU03028T0	AMAG_11252T0	AMAG_15090T0
NCU11746T0	AMAG_07151T0	AMAG_08060T0
NCU09710T0	AMAG_10869T0	AMAG_00297T0
NCU10067T0	AMAG_15843T0	AMAG_14310T0
NCU04764T0	AMAG_00382T0	AMAG_01903T0
NCU04068T0	AMAG_08887T0	AMAG_16304T0
NCU05894T0	AMAG_11831T0	AMAG_05070T0
NCU07843T0	AMAG_12919T0	AMAG_14182T0
NCU09371T0	AMAG_11995T0	AMAG_09052T0
NCU01154T0	AMAG_01188T0
NCU03639T0	AMAG_07734T0	AMAG_09766T0	AMAG_14222T0	AMAG_12886T0	AMAG_07497T0	AMAG_04493T0
NCU00741T0	AMAG_03501T0	AMAG_04822T0
NCU08368T0	AMAG_05321T0	AMAG_01138T0
NCU03133T0	AMAG_13362T0	AMAG_13615T0
NCU11265T0	AMAG_09579T0	AMAG_07917T0
NCU06950T0	AMAG_11427T0	AMAG_13885T0
NCU07666T0	AMAG_16269T0	AMAG_08915T0
NCU09288T0	AMAG_06955T0
NCU02176T0	AMAG_16202T0
NCU00345T0	AMAG_00497T0	AMAG_02009T0
NCU02631T0	AMAG_02000T0	AMAG_00485T0
NCU02573T0	AMAG_03284T0	AMAG_17533T0
NCU01195T0	AMAG_05466T0	AMAG_01276T0
NCU06782T0	AMAG_01823T0	AMAG_04325T0
NCU06051T0	AMAG_02651T0	AMAG_06381T0
NCU02495T0	AMAG_08722T0	AMAG_10165T0
NCU08960T0	AMAG_06166T0	AMAG_09207T0
NCU02070T0	AMAG_15388T0	AMAG_06567T0
NCU06713T0	AMAG_12565T0	AMAG_14523T0
NCU07954T0	AMAG_12582T0	AMAG_14540T0
NCU09006T0	AMAG_02924T0
NCU03883T0	AMAG_08978T0	AMAG_12058T0
NCU03155T0	AMAG_14549T0	AMAG_12591T0
NCU03302T0	AMAG_06762T0
NCU07851T0	AMAG_06263T0
NCU09331T0	AMAG_05461T0	AMAG_01271T0	AMAG_01272T0	AMAG_02103T0	AMAG_00593T0	AMAG_05462T0
NCU10226T0	AMAG_05461T0	AMAG_01271T0	AMAG_01272T0	AMAG_02103T0	AMAG_00593T0	AMAG_05462T0
NCU09871T0	AMAG_11082T0	AMAG_02976T0	AMAG_10258T0
NCU00361T0	AMAG_01343T0	AMAG_05539T0
NCU01844T0	AMAG_00411T0	AMAG_01932T0
NCU03798T0	AMAG_00750T0	AMAG_02253T0
NCU00528T0	AMAG_05295T0	AMAG_01114T0
NCU00618T0	AMAG_10153T0	AMAG_08737T0
NCU02615T0	AMAG_08412T0	AMAG_16991T0
NCU02755T0	AMAG_10584T0	AMAG_00028T0
NCU07286T0	AMAG_06806T0	AMAG_15980T0
NCU05005T0	AMAG_09442T0	AMAG_05942T0
NCU06347T0	AMAG_13355T0	AMAG_13607T0
NCU06380T0	AMAG_14626T0	AMAG_12661T0
NCU08742T0	AMAG_07575T0
NCU02466T0	AMAG_13998T0
NCU00120T0	AMAG_00329T0	AMAG_01848T0
NCU04362T0	AMAG_10283T0	AMAG_03004T0
NCU07917T0	AMAG_06001T0
NCU03903T0	AMAG_02325T0	AMAG_00821T0	AMAG_00829T0	AMAG_02333T0	AMAG_00822T0	AMAG_15193T0	AMAG_11345T0	AMAG_00913T0
NCU02725T0	AMAG_06649T0	AMAG_12811T0
NCU07560T0	AMAG_05576T0	AMAG_01377T0
NCU05221T0	AMAG_09103T0	AMAG_11941T0
NCU02941T0	AMAG_12246T0	AMAG_05788T0
NCU00599T0	AMAG_02315T0	AMAG_00810T0
NCU00225T0	AMAG_15796T0	AMAG_14370T0
NCU09779T0	AMAG_09174T0	AMAG_16017T0
NCU02570T0	AMAG_13200T0
NCU09520T0	AMAG_07677T0	AMAG_09825T0	AMAG_07095T0	AMAG_07058T0	AMAG_07992T0
NCU07382T0	AMAG_00153T0	AMAG_10692T0
NCU07382T1	AMAG_00153T0	AMAG_10692T0
NCU08666T0	AMAG_12141T0	AMAG_13192T0	AMAG_12142T0
NCU01176T0	AMAG_04243T0	AMAG_01748T0
NCU07545T0	AMAG_00014T0	AMAG_10571T0
NCU04651T0	AMAG_05561T0	AMAG_01363T0
NCU06028T0	AMAG_06106T0	AMAG_09273T0
NCU11860T0	AMAG_03890T0	AMAG_07055T0
NCU09109T0	AMAG_09226T0	AMAG_06154T0
NCU11503T0	AMAG_05180T0	AMAG_16067T0
NCU09540T0	AMAG_09035T0	AMAG_12011T0
NCU03810T0	AMAG_14923T0	AMAG_02815T0
NCU06390T0	AMAG_16235T0	AMAG_04373T0
NCU09742T0	AMAG_14835T0	AMAG_15303T0
NCU11621T0	AMAG_01752T0
NCU06757T0	AMAG_05844T0
NCU04234T0	AMAG_01655T0	AMAG_04152T0	AMAG_04150T0	AMAG_01653T0	AMAG_04151T0	AMAG_12451T0	AMAG_14428T0	AMAG_12466T0	AMAG_12453T0	AMAG_12452T0	AMAG_12469T0	AMAG_12472T0	AMAG_14427T0	AMAG_12450T0	AMAG_12467T0	AMAG_12405T0	AMAG_14439T0	AMAG_02971T0	AMAG_06973T0	AMAG_04942T0	AMAG_03643T0	AMAG_10253T0	AMAG_01654T0	AMAG_14438T0	AMAG_12465T0	AMAG_12468T0	AMAG_14436T0
NCU04143T0	AMAG_10867T0	AMAG_00299T0	AMAG_01123T0	AMAG_05306T0
NCU00609T0	AMAG_05132T0	AMAG_16026T0	AMAG_16022T0
NCU04140T0	AMAG_02379T0	AMAG_00874T0
NCU02455T0	AMAG_02379T0	AMAG_00874T0
NCU10651T0	AMAG_16982T0	AMAG_08406T0
NCU09508T0	AMAG_16982T0	AMAG_08406T0
NCU02473T0	AMAG_04333T0	AMAG_01830T0
NCU05726T0	AMAG_04870T0	AMAG_03550T0
NCU03792T0	AMAG_06811T0	AMAG_15986T0
NCU06664T0	AMAG_05554T0	AMAG_01357T0
NCU03130T0	AMAG_14802T0	AMAG_15271T0
NCU11627T0	AMAG_12402T0	AMAG_14054T0
NCU11439T0	AMAG_02705T0
NCU01199T0	AMAG_11480T0
NCU03314T0	AMAG_04416T0	AMAG_16193T0	AMAG_07782T0	AMAG_09716T0
NCU07460T0	AMAG_04416T0	AMAG_16193T0	AMAG_07782T0	AMAG_09716T0
NCU05231T0	AMAG_00337T0	AMAG_01857T0
NCU02152T0	AMAG_03244T0	AMAG_10521T0
NCU00504T0	AMAG_07182T0	AMAG_08091T0
NCU02421T0	AMAG_06873T0	AMAG_03730T0
NCU09218T0	AMAG_01323T0	AMAG_05517T0
NCU01859T0	AMAG_11376T0	AMAG_13839T0
NCU08012T0	AMAG_10388T0	AMAG_03117T0
NCU07893T0	AMAG_12649T0	AMAG_14615T0
NCU06859T0	AMAG_01261T0
NCU09048T0	AMAG_06694T0
NCU06684T0	AMAG_13443T0
NCU09582T0	AMAG_11466T0	AMAG_13925T0	AMAG_11465T0	AMAG_13924T0	AMAG_11467T0	AMAG_13926T0	AMAG_02614T0	AMAG_06417T0
NCU08468T0	AMAG_01440T0	AMAG_05641T0	AMAG_06621T0
NCU03517T0	AMAG_02699T0	AMAG_06323T0
NCU03191T0	AMAG_09848T0	AMAG_07656T0
NCU03280T0	AMAG_15263T0	AMAG_14794T0
NCU07985T0	AMAG_13240T0	AMAG_12099T0
NCU05038T0	AMAG_13911T0	AMAG_11463T0	AMAG_13921T0	AMAG_11458T0	AMAG_13917T0	AMAG_11452T0
NCU06416T0	AMAG_13911T0	AMAG_11463T0	AMAG_13921T0	AMAG_11458T0	AMAG_13917T0	AMAG_11452T0
NCU01587T0	AMAG_08875T0	AMAG_16320T0	AMAG_13070T0	AMAG_17206T0	AMAG_16316T0
NCU01587T1	AMAG_08875T0	AMAG_16320T0	AMAG_13070T0	AMAG_17206T0	AMAG_16316T0
NCU01142T0	AMAG_03295T0
NCU01142T1	AMAG_03295T0
NCU00484T0	AMAG_04044T0	AMAG_01547T0
NCU08359T0	AMAG_05585T0	AMAG_01386T0
NCU11339T0	AMAG_04047T0	AMAG_01550T0
NCU00418T0	AMAG_12807T0	AMAG_06645T0
NCU06701T0	AMAG_10999T0	AMAG_11601T0
NCU03278T0	AMAG_14864T0	AMAG_15337T0
NCU09217T0	AMAG_11499T0
NCU06397T0	AMAG_03865T0	AMAG_07026T0
NCU06397T1	AMAG_03865T0	AMAG_07026T0
NCU03315T0	AMAG_01754T0	AMAG_04248T0
NCU04307T0	AMAG_01180T0	AMAG_05363T0
NCU06433T0	AMAG_00347T0	AMAG_01867T0
NCU07694T0	AMAG_00903T0	AMAG_02408T0
NCU11666T0	AMAG_02464T0	AMAG_00953T0
NCU07012T0	AMAG_13336T0	AMAG_16804T0
NCU11884T0	AMAG_16019T0	AMAG_09176T0
NCU08627T0	AMAG_01186T0	AMAG_05370T0
NCU08627T1	AMAG_01186T0	AMAG_05370T0
NCU09860T0	AMAG_04715T0	AMAG_03399T0	AMAG_06841T0
NCU00080T0	AMAG_00414T0	AMAG_01935T0
NCU03459T0	AMAG_00373T0	AMAG_01897T0
NCU03303T0	AMAG_00603T0	AMAG_02113T0
NCU00109T0	AMAG_06024T0	AMAG_09353T0
NCU06079T0	AMAG_10108T0	AMAG_08665T0
NCU05716T0	AMAG_13096T0	AMAG_17189T0
NCU11511T0	AMAG_10839T0	AMAG_00275T0
NCU03309T0	AMAG_02401T0
NCU05457T0	AMAG_01450T0
NCU05079T0	AMAG_13854T0	AMAG_11394T0	AMAG_17195T0	AMAG_13102T0	AMAG_12197T0	AMAG_05830T0
NCU08738T0	AMAG_13854T0	AMAG_11394T0	AMAG_17195T0	AMAG_13102T0	AMAG_12197T0	AMAG_05830T0
NCU09476T0	AMAG_14214T0	AMAG_12894T0	AMAG_16329T0	AMAG_08868T0
NCU02788T0	AMAG_00266T0	AMAG_10829T0
NCU00592T0	AMAG_10374T0	AMAG_03102T0
NCU02067T0	AMAG_13704T0	AMAG_13459T0
NCU09249T0	AMAG_06711T0
NCU02156T0	AMAG_13081T0
NCU03159T0	AMAG_15362T0
NCU02660T0	AMAG_08371T0	AMAG_07476T0	AMAG_08372T0
NCU06702T0	AMAG_05380T0	AMAG_01195T0
NCU02780T0	AMAG_10790T0	AMAG_00231T0
NCU07549T0	AMAG_06783T0	AMAG_15951T0
NCU02387T0	AMAG_11653T0	AMAG_11043T0
NCU07476T0	AMAG_07851T0	AMAG_09640T0
NCU03253T0	AMAG_13158T0	AMAG_09540T0
NCU04188T0	AMAG_15613T0	AMAG_16656T0
NCU09461T0	AMAG_15448T0	AMAG_06508T0
NCU01102T0	AMAG_16018T0	AMAG_09175T0	AMAG_09210T0	AMAG_06163T0
NCU00566T0	AMAG_09944T0	AMAG_08533T0	AMAG_13295T0
NCU03099T0	AMAG_00649T0	AMAG_02160T0
NCU01614T0	AMAG_03251T0	AMAG_10527T0
NCU00005T0	AMAG_15141T0	AMAG_11299T0
NCU02951T0	AMAG_13203T0	AMAG_12132T0
NCU11237T0	AMAG_08395T0	AMAG_12384T0
NCU04398T0	AMAG_15027T0	AMAG_02940T0
NCU09480T0	AMAG_11797T0	AMAG_05110T0
NCU08794T0	AMAG_14145T0
NCU02507T0	AMAG_14145T0
NCU02937T0	AMAG_04398T0	AMAG_16213T0
NCU06222T0	AMAG_13973T0	AMAG_17254T0
NCU05488T0	AMAG_07791T0	AMAG_09706T0	AMAG_13984T0	AMAG_17264T0
NCU04332T0	AMAG_00106T0	AMAG_10668T0
NCU00799T0	AMAG_05003T0	AMAG_11896T0
NCU06021T0	AMAG_00590T0	AMAG_02100T0
NCU03910T0	AMAG_04315T0	AMAG_01813T0
NCU09008T0	AMAG_00881T0	AMAG_02385T0
NCU10498T0	AMAG_04179T0	AMAG_01686T0
NCU07726T0	AMAG_05036T0	AMAG_11864T0
NCU01201T0	AMAG_13841T0	AMAG_11378T0
NCU01601T0	AMAG_16083T0	AMAG_05197T0
NCU02587T0	AMAG_15265T0	AMAG_14795T0
NCU07544T0	AMAG_11431T0	AMAG_13888T0
NCU08026T0	AMAG_11832T0	AMAG_05069T0
NCU09299T0	AMAG_11186T0	AMAG_15032T0
NCU07828T0	AMAG_13256T0	AMAG_16873T0
NCU05423T0	AMAG_16768T0	AMAG_16551T0
NCU03901T0	AMAG_01649T0
NCU02491T0	AMAG_04983T0
NCU03738T0	AMAG_10752T0	AMAG_00193T0
NCU08940T0	AMAG_01454T0	AMAG_05654T0
NCU08994T0	AMAG_04305T0	AMAG_01803T0
NCU09510T0	AMAG_05280T0	AMAG_01097T0
NCU12024T0	AMAG_05620T0	AMAG_01415T0
NCU08053T0	AMAG_08494T0	AMAG_09910T0
NCU04402T0	AMAG_15442T0	AMAG_06513T0
NCU00077T0	AMAG_05673T0
NCU01380T0	AMAG_09045T0	AMAG_12002T0	AMAG_07510T0	AMAG_16637T0	AMAG_06273T0	AMAG_02754T0
NCU05932T0	AMAG_09045T0	AMAG_12002T0	AMAG_07510T0	AMAG_16637T0	AMAG_06273T0	AMAG_02754T0
NCU00822T0	AMAG_09045T0	AMAG_12002T0	AMAG_07510T0	AMAG_16637T0	AMAG_06273T0	AMAG_02754T0
NCU02599T0	AMAG_11807T0	AMAG_05100T0	AMAG_10894T0	AMAG_11489T0
NCU02702T0	AMAG_09268T0	AMAG_06111T0
NCU07626T0	AMAG_09268T0	AMAG_06111T0
NCU11558T0	AMAG_09495T0	AMAG_05896T0	AMAG_05897T0
NCU08956T0	AMAG_12512T0	AMAG_14479T0	AMAG_14481T0
NCU02356T0	AMAG_00738T0	AMAG_02241T0
NCU04315T0	AMAG_00800T0	AMAG_02304T0
NCU02403T0	AMAG_03474T0	AMAG_04792T0
NCU08034T0	AMAG_03193T0	AMAG_10478T0
NCU05008T0	AMAG_09243T0	AMAG_06137T0
NCU08553T0	AMAG_04543T0	AMAG_15726T0
NCU07911T0	AMAG_05205T0	AMAG_16091T0
NCU05723T0	AMAG_08943T0	AMAG_12094T0
NCU03678T0	AMAG_11664T0	AMAG_11052T0
NCU05599T0	AMAG_13318T0	AMAG_16823T0
NCU08121T0	AMAG_12090T0	AMAG_08948T0
NCU01204T0	AMAG_06965T0
NCU12107T0	AMAG_02082T0
NCU08678T0	AMAG_04924T0
NCU01646T0	AMAG_17345T0
NCU08292T0	AMAG_03763T0	AMAG_06906T0	AMAG_06907T0	AMAG_06905T0	AMAG_03762T0	AMAG_06910T0
NCU02736T1	AMAG_12545T0	AMAG_14505T0
NCU02736T0	AMAG_12545T0	AMAG_14505T0
NCU00359T0	AMAG_01905T0	AMAG_00385T0
NCU05791T0	AMAG_02448T0	AMAG_00941T0
NCU09708T0	AMAG_03044T0	AMAG_10322T0
NCU01190T0	AMAG_10491T0	AMAG_03211T0
NCU04759T0	AMAG_09617T0	AMAG_07874T0
NCU02678T0	AMAG_11380T0	AMAG_13843T0
NCU02294T0	AMAG_16228T0	AMAG_04382T0
NCU04698T0	AMAG_14664T0	AMAG_12703T0
NCU02079T0	AMAG_04904T0
NCU03285T0	AMAG_06945T0
NCU10282T0	AMAG_00682T0	AMAG_02186T0	AMAG_01212T0	AMAG_05400T0
NCU04585T0	AMAG_01288T0	AMAG_05478T0	AMAG_02090T0
NCU02364T0	AMAG_00448T0	AMAG_01966T0
NCU01120T0	AMAG_06185T0	AMAG_11704T0
NCU06033T0	AMAG_06072T0	AMAG_09303T0
NCU09543T0	AMAG_04643T0	AMAG_03352T0
NCU05313T0	AMAG_10588T0	AMAG_00036T0
NCU01792T0	AMAG_13036T0
NCU10031T0	AMAG_04532T0	AMAG_15713T0	AMAG_15395T0	AMAG_06560T0
NCU05762T0	AMAG_04532T0	AMAG_15713T0	AMAG_15395T0	AMAG_06560T0
NCU01474T0	AMAG_02321T0	AMAG_00816T0
NCU04388T0	AMAG_00126T0	AMAG_10688T0
NCU03649T0	AMAG_03661T0	AMAG_04978T0
NCU06959T0	AMAG_01111T0	AMAG_05293T0
NCU03760T0	AMAG_03914T0	AMAG_17164T0
NCU06874T0	AMAG_01807T0	AMAG_04309T0
NCU05433T0	AMAG_03071T0	AMAG_10344T0
NCU06556T0	AMAG_12504T0	AMAG_14468T0
NCU05515T0	AMAG_05474T0
NCU01670T0	AMAG_14826T0
NCU06333T0	AMAG_14434T0
NCU09089T0	AMAG_07726T0	AMAG_09775T0
NCU09089T1	AMAG_07726T0	AMAG_09775T0
NCU04479T0	AMAG_16221T0	AMAG_04387T0
NCU12187T0	AMAG_16221T0	AMAG_04387T0
NCU04613T0	AMAG_08305T0	AMAG_07406T0
NCU03401T0	AMAG_11702T0	AMAG_06183T0
NCU09748T0	AMAG_06632T0	AMAG_12794T0
NCU08579T0	AMAG_08301T0	AMAG_07401T0
NCU01345T0	AMAG_06832T0
NCU02623T0	AMAG_03047T0	AMAG_05974T0	AMAG_09409T0	AMAG_10325T0
NCU04802T0	AMAG_02953T0	AMAG_10235T0
NCU04802T1	AMAG_02953T0	AMAG_10235T0
NCU08962T0	AMAG_05503T0	AMAG_01314T0	AMAG_10738T0
NCU08388T0	AMAG_06473T0	AMAG_15488T0
NCU08388T1	AMAG_06473T0	AMAG_15488T0
NCU00075T0	AMAG_00418T0	AMAG_01939T0
NCU00115T0	AMAG_03297T0	AMAG_10557T0
NCU01878T0	AMAG_03369T0	AMAG_04694T0
NCU07589T0	AMAG_00462T0	AMAG_01981T0
NCU02605T0	AMAG_12766T0	AMAG_06613T0
NCU00299T0	AMAG_09082T0	AMAG_11963T0
NCU04855T0	AMAG_10211T0	AMAG_08790T0
NCU08729T0	AMAG_06954T0	AMAG_03800T0
NCU01731T0	AMAG_15412T0	AMAG_06551T0
NCU10346T0	AMAG_08684T0	AMAG_10111T0
NCU06572T0	AMAG_12446T0	AMAG_14423T0
NCU06815T0	AMAG_13948T0
NCU05314T0	AMAG_13948T0
NCU08030T0	AMAG_15246T0	AMAG_14780T0
NCU07654T0	AMAG_16180T0	AMAG_04431T0
NCU08879T0	AMAG_16662T0
NCU08505T0	AMAG_17072T0
NCU08999T0	AMAG_11815T0	AMAG_17522T0	AMAG_05420T0
NCU08999T1	AMAG_11815T0	AMAG_17522T0	AMAG_05420T0
NCU06777T0	AMAG_01843T0	AMAG_00324T0
NCU02706T0	AMAG_05573T0	AMAG_01374T0
NCU00956T0	AMAG_07233T0	AMAG_08140T0
NCU06845T0	AMAG_02770T0	AMAG_14878T0
NCU00814T0	AMAG_11887T0	AMAG_05012T0
NCU01793T0	AMAG_11654T0	AMAG_11045T0
NCU07939T0	AMAG_06858T0	AMAG_03704T0
NCU00634T0	AMAG_14856T0	AMAG_15329T0
NCU01570T0	AMAG_16820T0	AMAG_13321T0
NCU09809T0	AMAG_16658T0	AMAG_15617T0
NCU05850T0	AMAG_00188T0
NCU00694T0	AMAG_02920T0	AMAG_02923T0
NCU06941T0	AMAG_00713T0	AMAG_02216T0
NCU06058T0	AMAG_04086T0	AMAG_01589T0
NCU08423T0	AMAG_03270T0	AMAG_10542T0
NCU09261T0	AMAG_06046T0	AMAG_09328T0
NCU02563T0	AMAG_02936T0
NCU00415T0	AMAG_08555T0
NCU02923T0	AMAG_01258T0	AMAG_05449T0
NCU05164T0	AMAG_01258T0	AMAG_05449T0
NCU02616T0	AMAG_02028T0	AMAG_00517T0
NCU01572T0	AMAG_02028T0	AMAG_00517T0
NCU09995T1	AMAG_00757T0	AMAG_02260T0
NCU09995T0	AMAG_00757T0	AMAG_02260T0
NCU00497T0	AMAG_00575T0	AMAG_02085T0
NCU01329T0	AMAG_04551T0	AMAG_15735T0
NCU09319T0	AMAG_02053T0	AMAG_00542T0
NCU00570T0	AMAG_13023T0	AMAG_14088T0
NCU03226T0	AMAG_10734T0	AMAG_00172T0
NCU09512T0	AMAG_06877T0	AMAG_03732T0
NCU07400T0	AMAG_11368T0
NCU05960T0	AMAG_14693T0
NCU01398T0	AMAG_09954T0	AMAG_08543T0	AMAG_09994T0	AMAG_09952T0
NCU08342T0	AMAG_02809T0	AMAG_14912T0
NCU09880T0	AMAG_04889T0	AMAG_03571T0
NCU02723T0	AMAG_10245T0	AMAG_02963T0
NCU05118T0	AMAG_08998T0	AMAG_12049T0
NCU02528T0	AMAG_11670T0	AMAG_11057T0
NCU05941T0	AMAG_09395T0	AMAG_05990T0
NCU08893T0	AMAG_13550T0	AMAG_13803T0
NCU08094T0	AMAG_03487T0	AMAG_04808T0	AMAG_03877T0	AMAG_07039T0
NCU01219T0	AMAG_04149T0	AMAG_01652T0	AMAG_00983T0
NCU08951T0	AMAG_00611T0	AMAG_02121T0
NCU00360T0	AMAG_08284T0	AMAG_07378T0
NCU00397T0	AMAG_09289T0	AMAG_06088T0
NCU04321T0	AMAG_08267T0	AMAG_07365T0
NCU06176T0	AMAG_06810T0	AMAG_15985T0
NCU00057T0	AMAG_12829T0	AMAG_06667T0
NCU08161T0	AMAG_05851T0	AMAG_12178T0
NCU10169T0	AMAG_04491T0	AMAG_15679T0
NCU11508T0	AMAG_05386T0	AMAG_01200T0
NCU01387T0	AMAG_13453T0	AMAG_13699T0
NCU08634T0	AMAG_08739T0	AMAG_10151T0
NCU08052T0	AMAG_17112T0	AMAG_17429T0
NCU03070T0	AMAG_05266T0
NCU03031T0	AMAG_11316T0	AMAG_15157T0	AMAG_07844T0	AMAG_09647T0
NCU02635T0	AMAG_12253T0	AMAG_05777T0
NCU08024T0	AMAG_12253T0	AMAG_05777T0
NCU08939T0	AMAG_12253T0	AMAG_05777T0
NCU11658T0	AMAG_04636T0	AMAG_03467T0	AMAG_04786T0
NCU02108T0	AMAG_01080T0	AMAG_05260T0
NCU01340T0	AMAG_09685T0	AMAG_07810T0
NCU11447T0	AMAG_03274T0	AMAG_06107T0
NCU02681T0	AMAG_12865T0	AMAG_14240T0
NCU06310T0	AMAG_10569T0	AMAG_00012T0
NCU02204T0	AMAG_16060T0	AMAG_05170T0
NCU11858T0	AMAG_16592T0	AMAG_15550T0
NCU09503T0	AMAG_15360T0
NCU02278T0	AMAG_16187T0	AMAG_04423T0	AMAG_00070T0	AMAG_10622T0
NCU07952T0	AMAG_00427T0	AMAG_01948T0	AMAG_01367T0
NCU01114T0	AMAG_03794T0	AMAG_06948T0
NCU00114T0	AMAG_07244T0	AMAG_08151T0
NCU09465T0	AMAG_01971T0	AMAG_00454T0
NCU07937T0	AMAG_04807T0	AMAG_15326T0
NCU04794T0	AMAG_08503T0	AMAG_09919T0
NCU03822T0	AMAG_14288T0	AMAG_15860T0
NCU08031T0	AMAG_11258T0	AMAG_15096T0
NCU03268T0	AMAG_15669T0	AMAG_17082T0
NCU08728T0	AMAG_12972T0	AMAG_14138T0
NCU08039T0	AMAG_02796T0
NCU01500T0	AMAG_09535T0
NCU06031T0	AMAG_02542T0	AMAG_01034T0	AMAG_07809T0	AMAG_09686T0
NCU08067T0	AMAG_04723T0	AMAG_03406T0	AMAG_04934T0	AMAG_03615T0
NCU04061T0	AMAG_12539T0	AMAG_14499T0	AMAG_07298T0	AMAG_08201T0
NCU04803T0	AMAG_12689T0	AMAG_14651T0
NCU01275T0	AMAG_12689T0	AMAG_14651T0
NCU04213T0	AMAG_16015T0	AMAG_09172T0	AMAG_09329T0
NCU06628T0	AMAG_02231T0	AMAG_00728T0
NCU03274T0	AMAG_12880T0	AMAG_14227T0
NCU06314T0	AMAG_16042T0	AMAG_05150T0
NCU06244T0	AMAG_03091T0	AMAG_10363T0
NCU06615T0	AMAG_06303T0	AMAG_02719T0
NCU00564T0	AMAG_15195T0	AMAG_11347T0
NCU07795T0	AMAG_10554T0	AMAG_03294T0
NCU07919T0	AMAG_17590T0	AMAG_11170T0
NCU07762T0	AMAG_00853T0	AMAG_02358T0	AMAG_01071T0	AMAG_15400T0	AMAG_06538T0
NCU00422T0	AMAG_10937T0	AMAG_05095T0	AMAG_11534T0
NCU00422T1	AMAG_10937T0	AMAG_05095T0	AMAG_11534T0
NCU08743T0	AMAG_06702T0	AMAG_01455T0	AMAG_05655T0
NCU00059T0	AMAG_05178T0	AMAG_16064T0
NCU05838T0	AMAG_02511T0	AMAG_01000T0
NCU06107T0	AMAG_04467T0	AMAG_16144T0
NCU09432T0	AMAG_07015T0	AMAG_03848T0
NCU00455T0	AMAG_15957T0	AMAG_06789T0
NCU08313T0	AMAG_12031T0	AMAG_09015T0
NCU05195T0	AMAG_15223T0	AMAG_14743T0
NCU08087T0	AMAG_12992T0	AMAG_14119T0	AMAG_12988T0	AMAG_14123T0	AMAG_04456T0	AMAG_16155T0	AMAG_16683T0	AMAG_15641T0	AMAG_14646T0	AMAG_16159T0	AMAG_16178T0	AMAG_04433T0
NCU10036T0	AMAG_04473T0	AMAG_16139T0
NCU03898T0	AMAG_12404T0	AMAG_14057T0
NCU01343T0	AMAG_16973T0	AMAG_07602T0
NCU09754T0	AMAG_12119T0	AMAG_13214T0
NCU02805T0	AMAG_04593T0
NCU05624T0	AMAG_08017T0
NCU02257T0	AMAG_01916T0	AMAG_00397T0
NCU04588T0	AMAG_03012T0	AMAG_10292T0
NCU07783T0	AMAG_03820T0	AMAG_06987T0
NCU06346T0	AMAG_08027T0	AMAG_07121T0
NCU08990T0	AMAG_08015T0	AMAG_07110T0
NCU03465T0	AMAG_05101T0
NCU00469T0	AMAG_12209T0
NCU07331T0	AMAG_13045T0
NCU07430T0	AMAG_14518T0
NCU02385T0	AMAG_00507T0	AMAG_02019T0
NCU01422T0	AMAG_03019T0	AMAG_10299T0
NCU04825T0	AMAG_01234T0	AMAG_05424T0
NCU00737T0	AMAG_05350T0	AMAG_01167T0
NCU03907T0	AMAG_03472T0	AMAG_04790T0
NCU04115T0	AMAG_13559T0	AMAG_13811T0
NCU00407T0	AMAG_17418T0	AMAG_17101T0
NCU04654T0	AMAG_16885T0	AMAG_13254T0
NCU07735T0	AMAG_14376T0	AMAG_15789T0
NCU10034T0	AMAG_13624T0	AMAG_13374T0
NCU01478T0	AMAG_07453T0	AMAG_08349T0	AMAG_14042T0	AMAG_12391T0	AMAG_09831T0	AMAG_07671T0	AMAG_11977T0	AMAG_09070T0
NCU09829T0	AMAG_07453T0	AMAG_08349T0	AMAG_14042T0	AMAG_12391T0	AMAG_09831T0	AMAG_07671T0	AMAG_11977T0	AMAG_09070T0
NCU04456T0	AMAG_08134T0	AMAG_07223T0	AMAG_01270T0	AMAG_05460T0	AMAG_12438T0	AMAG_14414T0
NCU02000T0	AMAG_02459T0	AMAG_00948T0
NCU00676T0	AMAG_07494T0	AMAG_08392T0
NCU10107T0	AMAG_04506T0	AMAG_15693T0
NCU05522T0	AMAG_11176T0	AMAG_14037T0
NCU03296T0	AMAG_13413T0	AMAG_13664T0
NCU01447T0	AMAG_16257T0	AMAG_04351T0
NCU07265T0	AMAG_13826T0	AMAG_11363T0
NCU04943T0	AMAG_17411T0	AMAG_17352T0
NCU00598T1	AMAG_03439T0	AMAG_04758T0	AMAG_11909T0
NCU00598T0	AMAG_03439T0	AMAG_04758T0	AMAG_11909T0
NCU05731T0	AMAG_03439T0	AMAG_04758T0	AMAG_11909T0
NCU00549T0	AMAG_12420T0	AMAG_14398T0	AMAG_04492T0	AMAG_15680T0
NCU00657T0	AMAG_04304T0	AMAG_01801T0
NCU04760T0	AMAG_16063T0	AMAG_05177T0
NCU00560T0	AMAG_10687T0	AMAG_00125T0
NCU08071T0	AMAG_08502T0	AMAG_09918T0
NCU07714T0	AMAG_09305T0	AMAG_06070T0
NCU10062T0	AMAG_15880T0	AMAG_14268T0
NCU01974T0	AMAG_01385T0
NCU03138T0	AMAG_06852T0
NCU09825T0	AMAG_07241T0
NCU00569T0	AMAG_00825T0	AMAG_02329T0
NCU01771T0	AMAG_01674T0	AMAG_04168T0
NCU00264T0	AMAG_03602T0	AMAG_04922T0
NCU00527T0	AMAG_06394T0	AMAG_02637T0
NCU07584T0	AMAG_01733T0	AMAG_04224T0
NCU09539T0	AMAG_00890T0	AMAG_02393T0
NCU06330T0	AMAG_08607T0	AMAG_10029T0
NCU11635T0	AMAG_05068T0	AMAG_11833T0
NCU06989T0	AMAG_10272T0	AMAG_02993T0
NCU09381T0	AMAG_10560T0	AMAG_03300T0
NCU04339T0	AMAG_02413T0
NCU10262T0	AMAG_10313T0	AMAG_04458T0	AMAG_16153T0	AMAG_03035T0	AMAG_04436T0	AMAG_16175T0	AMAG_04437T0	AMAG_16174T0	AMAG_16204T0	AMAG_04408T0	AMAG_16203T0
NCU05168T0	AMAG_10313T0	AMAG_04458T0	AMAG_16153T0	AMAG_03035T0	AMAG_04436T0	AMAG_16175T0	AMAG_04437T0	AMAG_16174T0	AMAG_16204T0	AMAG_04408T0	AMAG_16203T0
NCU05830T0	AMAG_10313T0	AMAG_04458T0	AMAG_16153T0	AMAG_03035T0	AMAG_04436T0	AMAG_16175T0	AMAG_04437T0	AMAG_16174T0	AMAG_16204T0	AMAG_04408T0	AMAG_16203T0
NCU03509T0	AMAG_10313T0	AMAG_04458T0	AMAG_16153T0	AMAG_03035T0	AMAG_04436T0	AMAG_16175T0	AMAG_04437T0	AMAG_16174T0	AMAG_16204T0	AMAG_04408T0	AMAG_16203T0
NCU07129T0	AMAG_10313T0	AMAG_04458T0	AMAG_16153T0	AMAG_03035T0	AMAG_04436T0	AMAG_16175T0	AMAG_04437T0	AMAG_16174T0	AMAG_16204T0	AMAG_04408T0	AMAG_16203T0
NCU00721T0	AMAG_10313T0	AMAG_04458T0	AMAG_16153T0	AMAG_03035T0	AMAG_04436T0	AMAG_16175T0	AMAG_04437T0	AMAG_16174T0	AMAG_16204T0	AMAG_04408T0	AMAG_16203T0
NCU10276T0	AMAG_10313T0	AMAG_04458T0	AMAG_16153T0	AMAG_03035T0	AMAG_04436T0	AMAG_16175T0	AMAG_04437T0	AMAG_16174T0	AMAG_16204T0	AMAG_04408T0	AMAG_16203T0
NCU04468T0	AMAG_10313T0	AMAG_04458T0	AMAG_16153T0	AMAG_03035T0	AMAG_04436T0	AMAG_16175T0	AMAG_04437T0	AMAG_16174T0	AMAG_16204T0	AMAG_04408T0	AMAG_16203T0
NCU04435T0	AMAG_10313T0	AMAG_04458T0	AMAG_16153T0	AMAG_03035T0	AMAG_04436T0	AMAG_16175T0	AMAG_04437T0	AMAG_16174T0	AMAG_16204T0	AMAG_04408T0	AMAG_16203T0
NCU05986T0	AMAG_04088T0	AMAG_01591T0	AMAG_00030T0
NCU06315T0	AMAG_07971T0	AMAG_07076T0
NCU06315T1	AMAG_07971T0	AMAG_07076T0
NCU00242T0	AMAG_02061T0	AMAG_00550T0
NCU00067T0	AMAG_03963T0	AMAG_17125T0
NCU01322T0	AMAG_04362T0	AMAG_16246T0
NCU05279T0	AMAG_06869T0	AMAG_03727T0
NCU03782T0	AMAG_11934T0	AMAG_09110T0
NCU04177T0	AMAG_10928T0	AMAG_11525T0
NCU02705T0	AMAG_12250T0	AMAG_05782T0
NCU05525T0	AMAG_11846T0	AMAG_05055T0
NCU11326T0	AMAG_07893T0	AMAG_09596T0
NCU00041T0	AMAG_03313T0
NCU08158T0	AMAG_07336T0
NCU07737T0	AMAG_13554T0	AMAG_13807T0	AMAG_07551T0	AMAG_13555T0	AMAG_13808T0	AMAG_16927T0
NCU11363T0	AMAG_13554T0	AMAG_13807T0	AMAG_07551T0	AMAG_13555T0	AMAG_13808T0	AMAG_16927T0
NCU05643T0	AMAG_13554T0	AMAG_13807T0	AMAG_07551T0	AMAG_13555T0	AMAG_13808T0	AMAG_16927T0
NCU08050T0	AMAG_13554T0	AMAG_13807T0	AMAG_07551T0	AMAG_13555T0	AMAG_13808T0	AMAG_16927T0
NCU08393T0	AMAG_13554T0	AMAG_13807T0	AMAG_07551T0	AMAG_13555T0	AMAG_13808T0	AMAG_16927T0
NCU07055T0	AMAG_13554T0	AMAG_13807T0	AMAG_07551T0	AMAG_13555T0	AMAG_13808T0	AMAG_16927T0
NCU01386T0	AMAG_08207T0	AMAG_07304T0	AMAG_14491T0	AMAG_12531T0
NCU03535T0	AMAG_15018T0	AMAG_02919T0	AMAG_04236T0
NCU06354T0	AMAG_00047T0	AMAG_10597T0
NCU01854T0	AMAG_04827T0	AMAG_03505T0
NCU02801T0	AMAG_09645T0	AMAG_07846T0
NCU06821T0	AMAG_07496T0	AMAG_08390T0
NCU09255T0	AMAG_09777T0	AMAG_07724T0
NCU06322T0	AMAG_12546T0	AMAG_14506T0
NCU10760T0	AMAG_12895T0	AMAG_14212T0
NCU09204T0	AMAG_14216T0	AMAG_12892T0
NCU06927T0	AMAG_07245T0	AMAG_07246T0	AMAG_08152T0	AMAG_08154T0
NCU06966T0	AMAG_01392T0	AMAG_05591T0	AMAG_05593T0
NCU09232T0	AMAG_05090T0	AMAG_05087T0	AMAG_16834T0
NCU04781T0	AMAG_01869T0	AMAG_00349T0
NCU09251T0	AMAG_05447T0	AMAG_01256T0
NCU07267T0	AMAG_08366T0	AMAG_07471T0
NCU00622T0	AMAG_14817T0	AMAG_15286T0
NCU11842T0	AMAG_09763T0	AMAG_07738T0
NCU10352T0	AMAG_13600T0	AMAG_13348T0
NCU01404T0	AMAG_13872T0	AMAG_11415T0	AMAG_11416T0	AMAG_13873T0
NCU03222T0	AMAG_04926T0	AMAG_03606T0
NCU03222T1	AMAG_04926T0	AMAG_03606T0
NCU06061T0	AMAG_03836T0	AMAG_07005T0	AMAG_03837T0
NCU07895T0	AMAG_05599T0	AMAG_01397T0	AMAG_05337T0
NCU05607T0	AMAG_03266T0	AMAG_10537T0
NCU04440T0	AMAG_07188T0	AMAG_08097T0
NCU06568T0	AMAG_09355T0	AMAG_06022T0
NCU07824T0	AMAG_10046T0	AMAG_08618T0
NCU04762T0	AMAG_12793T0	AMAG_06633T0
NCU08660T0	AMAG_14881T0	AMAG_02773T0
NCU06945T0	AMAG_00055T0	AMAG_10606T0	AMAG_12109T0
NCU10049T0	AMAG_00310T0	AMAG_10877T0
NCU06353T0	AMAG_07900T0	AMAG_09594T0
NCU05544T0	AMAG_08876T0	AMAG_16319T0
NCU09770T0	AMAG_16531T0	AMAG_16750T0
NCU11564T0	AMAG_16121T0	AMAG_05226T0
NCU11890T0	AMAG_16670T0	AMAG_15630T0
NCU04617T0	AMAG_00163T0
NCU00695T0	AMAG_12387T0
NCU11512T0	AMAG_15784T0
NCU08448T0	AMAG_04393T0	AMAG_16217T0	AMAG_16216T0	AMAG_13452T0
NCU01230T0	AMAG_14292T0	AMAG_15858T0	AMAG_12623T0	AMAG_17506T0
NCU01067T0	AMAG_02744T0	AMAG_06280T0
NCU09095T0	AMAG_02021T0	AMAG_00509T0
NCU11258T0	AMAG_01346T0	AMAG_05541T0
NCU00211T0	AMAG_11430T0	AMAG_13887T0
NCU03774T0	AMAG_13409T0	AMAG_13660T0
NCU08686T0	AMAG_11725T0	AMAG_06204T0
NCU11732T0	AMAG_10993T0	AMAG_11595T0
NCU07756T0	AMAG_15587T0	AMAG_16643T0
NCU09199T0	AMAG_11868T0
NCU06968T0	AMAG_07862T0	AMAG_09628T0	AMAG_13893T0	AMAG_11435T0
NCU02748T0	AMAG_03983T0	AMAG_01490T0
NCU01121T0	AMAG_07279T0	AMAG_08185T0
NCU01267T0	AMAG_08495T0	AMAG_09911T0
NCU11945T0	AMAG_01926T0	AMAG_00406T0
NCU06742T0	AMAG_08690T0	AMAG_10119T0
NCU03113T0	AMAG_16248T0	AMAG_04360T0
NCU06495T0	AMAG_14311T0	AMAG_15842T0
NCU08807T0	AMAG_14914T0	AMAG_02811T0
NCU11662T0	AMAG_04721T0
NCU06059T0	AMAG_10323T0
NCU00633T0	AMAG_15372T0
NCU06579T0	AMAG_03708T0	AMAG_06855T0	AMAG_03358T0	AMAG_04705T0	AMAG_12264T0	AMAG_08631T0	AMAG_05765T0	AMAG_10059T0
NCU00641T0	AMAG_03254T0	AMAG_10530T0
NCU04806T0	AMAG_00899T0	AMAG_02403T0
NCU03344T0	AMAG_10298T0	AMAG_03018T0
NCU00977T0	AMAG_15569T0	AMAG_16611T0
NCU03464T0	AMAG_13445T0	AMAG_13690T0
NCU01715T0	AMAG_01069T0
NCU02601T0	AMAG_07813T0
NCU02041T0	AMAG_02088T0	AMAG_00579T0	AMAG_00484T0	AMAG_01999T0
NCU03084T0	AMAG_00119T0	AMAG_10680T0
NCU11274T0	AMAG_02478T0	AMAG_00966T0
NCU03932T0	AMAG_09853T0	AMAG_07650T0
NCU05198T0	AMAG_10573T0	AMAG_00016T0
NCU09002T0	AMAG_14011T0	AMAG_17288T0
NCU11382T0	AMAG_16322T0	AMAG_08873T0	AMAG_13342T0	AMAG_13592T0	AMAG_13343T0	AMAG_13593T0	AMAG_01150T0	AMAG_05333T0
NCU10865T0	AMAG_16322T0	AMAG_08873T0	AMAG_13342T0	AMAG_13592T0	AMAG_13343T0	AMAG_13593T0	AMAG_01150T0	AMAG_05333T0
NCU02634T0	AMAG_00942T0	AMAG_02449T0
NCU02634T1	AMAG_00942T0	AMAG_02449T0
NCU03156T0	AMAG_00666T0	AMAG_02177T0
NCU05248T0	AMAG_01410T0	AMAG_05614T0
NCU00315T0	AMAG_12010T0	AMAG_09036T0
NCU03860T0	AMAG_07017T0	AMAG_03851T0
NCU01761T0	AMAG_13774T0	AMAG_13524T0
NCU03281T0	AMAG_13819T0	AMAG_11359T0
NCU07060T0	AMAG_12682T0	AMAG_14644T0
NCU12028T0	AMAG_13092T0	AMAG_17185T0
NCU07453T0	AMAG_16763T0	AMAG_16544T0
NCU01989T0	AMAG_13340T0	AMAG_13590T0
NCU05053T0	AMAG_13340T0	AMAG_13590T0
NCU02602T0	AMAG_00184T0	AMAG_10742T0
NCU01203T0	AMAG_02807T0	AMAG_14910T0
NCU06470T0	AMAG_02673T0	AMAG_06362T0
NCU12137T0	AMAG_02025T0	AMAG_00514T0
NCU07864T0	AMAG_09432T0	AMAG_05952T0
NCU05281T0	AMAG_12227T0	AMAG_05808T0
NCU11565T0	AMAG_16595T0	AMAG_15553T0
NCU05989T0	AMAG_09840T0
NCU02149T0	AMAG_13567T0
NCU05521T0	AMAG_01789T0	AMAG_04293T0
NCU04409T0	AMAG_04457T0	AMAG_16154T0
NCU11321T0	AMAG_03376T0	AMAG_04687T0
NCU12158T0	AMAG_03709T0	AMAG_06854T0
NCU11300T0	AMAG_04595T0	AMAG_07130T0
NCU04081T0	AMAG_12000T0	AMAG_09047T0
NCU09528T0	AMAG_09072T0	AMAG_11975T0
NCU05863T0	AMAG_13037T0
NCU02197T0	AMAG_16678T0	AMAG_15635T0	AMAG_06368T0	AMAG_02666T0	AMAG_06369T0	AMAG_02665T0	AMAG_13762T0	AMAG_13508T0	AMAG_03199T0
NCU02169T0	AMAG_01570T0	AMAG_04067T0
NCU01858T0	AMAG_13460T0	AMAG_13705T0
NCU02713T0	AMAG_15498T0	AMAG_06459T0
NCU11314T0	AMAG_00470T0
NCU03233T0	AMAG_03040T0	AMAG_10319T0
NCU05717T0	AMAG_03538T0	AMAG_04856T0
NCU08859T0	AMAG_05114T0	AMAG_11793T0
NCU05945T0	AMAG_09408T0	AMAG_05975T0
NCU06658T0	AMAG_13120T0	AMAG_17293T0
NCU08319T0	AMAG_16293T0	AMAG_08900T0
NCU00244T0	AMAG_01448T0
NCU05944T0	AMAG_01777T0
NCU09799T0	AMAG_04559T0	AMAG_15744T0	AMAG_04874T0
NCU06364T0	AMAG_15869T0	AMAG_14279T0	AMAG_03304T0
NCU04753T0	AMAG_05971T0	AMAG_09414T0
NCU05991T0	AMAG_06242T0	AMAG_11766T0
NCU00198T0	AMAG_14931T0	AMAG_02823T0
NCU11446T0	AMAG_08709T0	AMAG_10139T0
NCU10777T0	AMAG_13038T0	AMAG_14071T0
NCU07938T0	AMAG_05159T0	AMAG_05160T0	AMAG_16049T0	AMAG_05158T0	AMAG_06635T0	AMAG_14628T0	AMAG_12664T0	AMAG_01829T0
NCU06860T0	AMAG_05159T0	AMAG_05160T0	AMAG_16049T0	AMAG_05158T0	AMAG_06635T0	AMAG_14628T0	AMAG_12664T0	AMAG_01829T0
NCU06077T0	AMAG_05159T0	AMAG_05160T0	AMAG_16049T0	AMAG_05158T0	AMAG_06635T0	AMAG_14628T0	AMAG_12664T0	AMAG_01829T0
NCU05580T0	AMAG_05159T0	AMAG_05160T0	AMAG_16049T0	AMAG_05158T0	AMAG_06635T0	AMAG_14628T0	AMAG_12664T0	AMAG_01829T0
NCU04886T0	AMAG_05159T0	AMAG_05160T0	AMAG_16049T0	AMAG_05158T0	AMAG_06635T0	AMAG_14628T0	AMAG_12664T0	AMAG_01829T0
NCU00875T0	AMAG_05159T0	AMAG_05160T0	AMAG_16049T0	AMAG_05158T0	AMAG_06635T0	AMAG_14628T0	AMAG_12664T0	AMAG_01829T0
NCU00306T0	AMAG_05159T0	AMAG_05160T0	AMAG_16049T0	AMAG_05158T0	AMAG_06635T0	AMAG_14628T0	AMAG_12664T0	AMAG_01829T0
NCU10314T0	AMAG_05159T0	AMAG_05160T0	AMAG_16049T0	AMAG_05158T0	AMAG_06635T0	AMAG_14628T0	AMAG_12664T0	AMAG_01829T0
NCU06847T0	AMAG_05159T0	AMAG_05160T0	AMAG_16049T0	AMAG_05158T0	AMAG_06635T0	AMAG_14628T0	AMAG_12664T0	AMAG_01829T0
NCU09876T0	AMAG_05159T0	AMAG_05160T0	AMAG_16049T0	AMAG_05158T0	AMAG_06635T0	AMAG_14628T0	AMAG_12664T0	AMAG_01829T0
NCU00754T0	AMAG_05159T0	AMAG_05160T0	AMAG_16049T0	AMAG_05158T0	AMAG_06635T0	AMAG_14628T0	AMAG_12664T0	AMAG_01829T0
NCU09580T0	AMAG_05159T0	AMAG_05160T0	AMAG_16049T0	AMAG_05158T0	AMAG_06635T0	AMAG_14628T0	AMAG_12664T0	AMAG_01829T0
NCU05207T0	AMAG_05159T0	AMAG_05160T0	AMAG_16049T0	AMAG_05158T0	AMAG_06635T0	AMAG_14628T0	AMAG_12664T0	AMAG_01829T0
NCU03402T0	AMAG_05159T0	AMAG_05160T0	AMAG_16049T0	AMAG_05158T0	AMAG_06635T0	AMAG_14628T0	AMAG_12664T0	AMAG_01829T0
NCU07740T0	AMAG_05159T0	AMAG_05160T0	AMAG_16049T0	AMAG_05158T0	AMAG_06635T0	AMAG_14628T0	AMAG_12664T0	AMAG_01829T0
NCU09444T0	AMAG_05159T0	AMAG_05160T0	AMAG_16049T0	AMAG_05158T0	AMAG_06635T0	AMAG_14628T0	AMAG_12664T0	AMAG_01829T0
NCU09156T0	AMAG_05159T0	AMAG_05160T0	AMAG_16049T0	AMAG_05158T0	AMAG_06635T0	AMAG_14628T0	AMAG_12664T0	AMAG_01829T0
NCU01411T0	AMAG_05159T0	AMAG_05160T0	AMAG_16049T0	AMAG_05158T0	AMAG_06635T0	AMAG_14628T0	AMAG_12664T0	AMAG_01829T0
NCU01968T0	AMAG_05159T0	AMAG_05160T0	AMAG_16049T0	AMAG_05158T0	AMAG_06635T0	AMAG_14628T0	AMAG_12664T0	AMAG_01829T0
NCU12022T0	AMAG_05159T0	AMAG_05160T0	AMAG_16049T0	AMAG_05158T0	AMAG_06635T0	AMAG_14628T0	AMAG_12664T0	AMAG_01829T0
NCU06519T0	AMAG_05159T0	AMAG_05160T0	AMAG_16049T0	AMAG_05158T0	AMAG_06635T0	AMAG_14628T0	AMAG_12664T0	AMAG_01829T0
NCU01320T0	AMAG_12611T0	AMAG_12612T0	AMAG_12610T0	AMAG_00784T0	AMAG_02286T0
NCU01320T1	AMAG_12611T0	AMAG_12612T0	AMAG_12610T0	AMAG_00784T0	AMAG_02286T0
NCU04337T0	AMAG_07680T0	AMAG_09824T0	AMAG_14025T0
NCU03635T0	AMAG_01594T0	AMAG_04090T0
NCU05251T0	AMAG_04109T0	AMAG_01614T0
NCU02371T0	AMAG_08679T0	AMAG_10095T0
NCU02254T0	AMAG_09278T0	AMAG_06101T0
NCU02001T0	AMAG_11030T0	AMAG_11642T0
NCU05220T0	AMAG_10992T0	AMAG_11594T0
NCU03073T0	AMAG_15601T0	AMAG_16630T0
NCU04772T0	AMAG_02969T0
NCU01339T0	AMAG_13205T0
NCU03169T0	AMAG_11719T0
NCU09695T0	AMAG_16703T0	AMAG_16728T0	AMAG_16504T0	AMAG_16479T0	AMAG_16481T0	AMAG_08131T0	AMAG_07217T0	AMAG_08130T0
NCU09343T0	AMAG_16703T0	AMAG_16728T0	AMAG_16504T0	AMAG_16479T0	AMAG_16481T0	AMAG_08131T0	AMAG_07217T0	AMAG_08130T0
NCU05953T0	AMAG_16703T0	AMAG_16728T0	AMAG_16504T0	AMAG_16479T0	AMAG_16481T0	AMAG_08131T0	AMAG_07217T0	AMAG_08130T0
NCU05653T0	AMAG_06767T0	AMAG_15928T0	AMAG_15929T0
NCU07876T0	AMAG_01846T0	AMAG_00327T0
NCU00930T0	AMAG_15169T0	AMAG_11323T0
NCU07360T0	AMAG_07111T0	AMAG_08016T0
NCU08903T0	AMAG_17458T0	AMAG_07962T0
NCU06553T0	AMAG_16613T0	AMAG_15570T0
NCU09561T0	AMAG_04148T0
NCU06450T0	AMAG_14014T0
NCU04789T0	AMAG_16998T0
NCU10006T0	AMAG_02921T0	AMAG_15019T0	AMAG_16813T0	AMAG_16814T0	AMAG_11590T0	AMAG_05033T0
NCU07232T0	AMAG_03691T0	AMAG_06838T0
NCU09420T0	AMAG_03691T0	AMAG_06838T0
NCU09364T0	AMAG_03691T0	AMAG_06838T0
NCU12155T0	AMAG_16186T0	AMAG_04424T0
NCU12155T1	AMAG_16186T0	AMAG_04424T0
NCU01360T0	AMAG_00817T0	AMAG_02322T0
NCU04644T0	AMAG_01115T0	AMAG_05297T0
NCU01879T0	AMAG_04919T0	AMAG_03599T0
NCU01371T0	AMAG_06027T0	AMAG_09349T0
NCU06395T0	AMAG_06128T0	AMAG_09252T0
NCU00448T0	AMAG_13836T0	AMAG_11373T0
NCU00431T0	AMAG_16771T0	AMAG_16554T0
NCU06826T0	AMAG_01479T0
NCU07507T0	AMAG_06996T0
NCU06076T1	AMAG_07956T0	AMAG_17453T0
NCU06076T0	AMAG_07956T0	AMAG_17453T0
NCU06076T2	AMAG_07956T0	AMAG_17453T0
NCU04274T0	AMAG_06243T0	AMAG_11767T0
NCU08954T0	AMAG_12588T0	AMAG_14546T0
NCU06290T0	AMAG_15308T0	AMAG_14837T0
NCU11375T0	AMAG_13064T0
NCU01962T0	AMAG_11602T0	AMAG_11000T0
NCU01962T1	AMAG_11602T0	AMAG_11000T0
NCU03406T1	AMAG_10556T0	AMAG_03296T0
NCU03406T0	AMAG_10556T0	AMAG_03296T0
NCU01505T0	AMAG_15504T0	AMAG_14625T0	AMAG_12660T0
NCU11618T0	AMAG_14524T0	AMAG_12567T0
NCU06400T0	AMAG_14524T0	AMAG_12567T0
NCU07972T0	AMAG_07772T0	AMAG_09727T0
NCU06801T0	AMAG_15429T0	AMAG_06528T0
NCU08733T0	AMAG_13838T0	AMAG_11375T0
NCU06780T0	AMAG_00224T0
NCU06487T0	AMAG_09257T0
NCU11676T0	AMAG_14586T0
NCU09813T0	AMAG_01965T0	AMAG_00447T0	AMAG_00446T0	AMAG_01964T0
NCU09813T1	AMAG_01965T0	AMAG_00447T0	AMAG_00446T0	AMAG_01964T0
NCU05228T0	AMAG_01003T0	AMAG_02515T0	AMAG_01611T0	AMAG_04106T0
NCU09847T0	AMAG_07317T0	AMAG_08221T0	AMAG_12569T0
NCU03289T0	AMAG_10040T0	AMAG_08615T0
NCU11311T0	AMAG_05558T0	AMAG_01360T0
NCU05119T0	AMAG_10241T0	AMAG_02958T0
NCU07069T0	AMAG_09062T0	AMAG_11985T0
NCU06677T0	AMAG_13928T0	AMAG_11469T0
NCU02970T0	AMAG_17397T0	AMAG_17366T0
NCU01218T0	AMAG_07516T0
NCU11348T0	AMAG_02326T0
NCU02388T0	AMAG_02777T0	AMAG_14884T0
NCU06979T0	AMAG_03319T0	AMAG_04602T0
NCU12099T0	AMAG_00932T0	AMAG_02429T0
NCU09378T0	AMAG_02747T0	AMAG_06277T0
NCU07775T0	AMAG_14862T0	AMAG_15339T0
NCU04450T0	AMAG_04802T0
NCU09107T0	AMAG_12476T0
NCU00644T0	AMAG_04972T0	AMAG_03654T0
NCU02013T0	AMAG_08916T0	AMAG_16270T0
NCU05988T0	AMAG_07196T0	AMAG_08108T0
NCU00802T0	AMAG_11893T0	AMAG_05007T0
NCU06037T0	AMAG_15517T0
NCU00365T0	AMAG_11287T0	AMAG_15128T0	AMAG_13289T0
NCU11527T0	AMAG_11287T0	AMAG_15128T0	AMAG_13289T0
NCU04571T0	AMAG_10605T0	AMAG_00054T0	AMAG_10608T0
NCU02559T0	AMAG_07071T0	AMAG_03901T0
NCU01167T0	AMAG_14447T0	AMAG_12475T0
NCU08736T0	AMAG_16173T0	AMAG_04438T0
NCU01489T1	AMAG_08434T0	AMAG_17009T0
NCU01489T0	AMAG_08434T0	AMAG_17009T0
NCU01489T2	AMAG_08434T0	AMAG_17009T0
NCU01473T0	AMAG_03728T0	AMAG_06870T0
NCU01785T0	AMAG_10381T0	AMAG_03110T0
NCU03516T0	AMAG_16932T0	AMAG_07556T0
NCU04676T0	AMAG_02356T0	AMAG_00851T0	AMAG_00850T0	AMAG_02355T0	AMAG_00830T0	AMAG_02334T0	AMAG_00831T0	AMAG_02335T0
NCU03528T0	AMAG_15576T0	AMAG_16618T0	AMAG_16616T0
NCU03558T0	AMAG_04058T0	AMAG_01562T0
NCU04043T0	AMAG_12177T0	AMAG_05852T0
NCU02434T0	AMAG_08402T0	AMAG_12385T0
NCU06088T0	AMAG_05901T0	AMAG_09490T0
NCU04386T0	AMAG_07630T0	AMAG_09879T0
NCU08947T0	AMAG_16054T0	AMAG_05164T0
NCU05127T0	AMAG_09674T0	AMAG_07820T0
NCU04430T0	AMAG_13281T0	AMAG_16865T0
NCU06875T0	AMAG_12553T0	AMAG_14512T0
NCU07295T0	AMAG_15859T0	AMAG_14291T0
NCU02293T0	AMAG_05171T0
NCU03908T0	AMAG_04527T0
NCU11916T0	AMAG_07785T0
NCU12033T0	AMAG_10715T0
NCU10512T0	AMAG_10141T0	AMAG_13182T0	AMAG_12151T0	AMAG_12152T0	AMAG_13181T0	AMAG_12150T0	AMAG_13183T0	AMAG_13180T0	AMAG_13179T0	AMAG_16894T0	AMAG_13244T0	AMAG_12153T0	AMAG_14687T0
NCU05886T0	AMAG_10141T0	AMAG_13182T0	AMAG_12151T0	AMAG_12152T0	AMAG_13181T0	AMAG_12150T0	AMAG_13183T0	AMAG_13180T0	AMAG_13179T0	AMAG_16894T0	AMAG_13244T0	AMAG_12153T0	AMAG_14687T0
NCU09771T0	AMAG_10141T0	AMAG_13182T0	AMAG_12151T0	AMAG_12152T0	AMAG_13181T0	AMAG_12150T0	AMAG_13183T0	AMAG_13180T0	AMAG_13179T0	AMAG_16894T0	AMAG_13244T0	AMAG_12153T0	AMAG_14687T0
NCU03077T0	AMAG_10469T0	AMAG_03202T0	AMAG_09346T0	AMAG_06031T0
NCU08028T0	AMAG_00982T0	AMAG_02494T0
NCU04508T0	AMAG_04572T0	AMAG_15750T0
NCU02608T0	AMAG_07902T0
NCU03008T0	AMAG_07495T0	AMAG_08391T0
NCU11402T0	AMAG_03537T0	AMAG_04855T0
NCU01741T0	AMAG_12034T0	AMAG_09012T0
NCU01506T0	AMAG_15889T0	AMAG_14261T0
NCU06256T0	AMAG_08243T0
NCU03243T0	AMAG_01171T0	AMAG_05354T0	AMAG_02258T0	AMAG_00755T0
NCU08925T0	AMAG_01422T0	AMAG_11307T0	AMAG_05628T0
NCU02470T0	AMAG_02013T0	AMAG_00501T0
NCU10028T0	AMAG_03065T0	AMAG_10340T0
NCU04662T0	AMAG_08170T0	AMAG_07260T0
NCU12149T0	AMAG_05219T0	AMAG_16112T0
NCU06611T0	AMAG_13232T0	AMAG_12106T0
NCU09838T0	AMAG_15380T0	AMAG_06575T0
NCU01377T0	AMAG_17338T0
NCU06276T0	AMAG_14015T0
NCU01975T0	AMAG_11005T0	AMAG_11613T0
NCU02813T0	AMAG_11798T0	AMAG_05109T0
NCU03093T0	AMAG_07277T0	AMAG_08183T0
NCU09959T0	AMAG_01494T0	AMAG_03989T0
NCU04500T0	AMAG_06636T0	AMAG_12795T0
NCU06038T0	AMAG_08526T0	AMAG_09934T0
NCU07793T0	AMAG_08127T0	AMAG_07214T0
NCU01835T0	AMAG_10910T0	AMAG_11507T0	AMAG_05077T0
NCU01198T0	AMAG_01799T0	AMAG_04302T0
NCU03438T0	AMAG_13114T0	AMAG_17302T0
NCU07559T0	AMAG_13135T0	AMAG_17320T0
NCU04847T0	AMAG_12648T0	AMAG_14420T0	AMAG_12599T0	AMAG_04288T0	AMAG_01784T0	AMAG_08925T0	AMAG_16276T0
NCU08779T1	AMAG_08063T0	AMAG_07154T0	AMAG_12471T0
NCU08779T0	AMAG_08063T0	AMAG_07154T0	AMAG_12471T0
NCU08060T0	AMAG_16962T0	AMAG_14486T0	AMAG_14488T0
NCU06992T0	AMAG_00534T0	AMAG_02046T0
NCU00214T0	AMAG_07868T0	AMAG_09623T0
NCU00356T0	AMAG_11113T0	AMAG_16426T0
NCU11784T0	AMAG_03210T0	AMAG_10493T0
NCU01401T0	AMAG_11843T0	AMAG_05058T0
NCU02935T0	AMAG_11956T0	AMAG_09089T0
NCU06706T0	AMAG_17309T0	AMAG_13124T0
NCU06200T0	AMAG_04617T0
NCU09416T0	AMAG_14294T0	AMAG_15856T0	AMAG_14280T0	AMAG_03303T0
NCU03886T0	AMAG_03206T0	AMAG_10465T0
NCU02425T0	AMAG_03206T0	AMAG_10465T0
NCU05227T0	AMAG_11577T0	AMAG_10977T0
NCU09474T0	AMAG_04775T0	AMAG_03455T0	AMAG_16072T0
NCU11313T0	AMAG_09598T0	AMAG_07891T0
NCU04050T0	AMAG_15547T0	AMAG_16587T0	AMAG_16255T0	AMAG_04355T0	AMAG_16566T0	AMAG_04414T0	AMAG_01232T0
NCU02241T0	AMAG_13716T0	AMAG_13469T0
NCU07057T0	AMAG_14961T0	AMAG_02860T0
NCU00852T0	AMAG_10630T0	AMAG_00074T0
NCU00441T0	AMAG_15257T0
NCU00571T0	AMAG_07294T0	AMAG_08198T0
NCU11088T0	AMAG_05236T0	AMAG_01057T0
NCU04649T0	AMAG_15977T0	AMAG_06803T0
NCU09509T0	AMAG_16168T0	AMAG_04444T0	AMAG_15061T0
NCU11247T0	AMAG_00605T0	AMAG_02115T0
NCU06485T0	AMAG_12986T0	AMAG_14125T0
NCU08984T0	AMAG_03326T0	AMAG_03325T0	AMAG_08106T0
NCU09526T0	AMAG_03326T0	AMAG_03325T0	AMAG_08106T0
NCU01476T0	AMAG_03326T0	AMAG_03325T0	AMAG_08106T0
NCU01829T0	AMAG_01797T0	AMAG_04301T0
NCU05214T0	AMAG_02548T0
NCU08602T0	AMAG_02215T0
NCU11631T0	AMAG_07255T0
NCU03085T0	AMAG_13985T0	AMAG_17265T0
NCU11500T0	AMAG_10115T0	AMAG_08688T0
NCU04256T0	AMAG_12602T0
