# Supplementary material for: Evolutionary Conservation and Diversification of Puf RNA Binding Proteins and Their mRNA Targets
Source: PLoS Biol. 2015 Nov 20;13(11):e1002307. doi: 10.1371/journal.pbio.1002307 (PMC4654594; doi:10.1371/journal.pbio.1002307)
Supplement: S4 Dataset — (ZIP) [file pbio.1002307.s004.zip › N.crassa.fa_A.nidulans.fa.txt]

NCU06976T0	ANID_00118T0
NCU07832T0	ANID_04523T0
NCU01379T0	ANID_08000T0
NCU05837T0	ANID_05579T0
NCU01744T0	ANID_05134T0
NCU08535T0	ANID_06126T0
NCU06468T0	ANID_06310T0
NCU02685T0	ANID_10194T0
NCU07307T0	ANID_09408T0
NCU04548T0	ANID_03067T0
NCU07308T0	ANID_09407T0
NCU08287T0	ANID_00565T0
NCU00551T0	ANID_04706T0
NCU06871T0	ANID_03729T0
NCU05608T0	ANID_05982T0
NCU05803T0	ANID_10734T0
NCU08501T0	ANID_01966T0
NCU00459T0	ANID_07348T0
NCU08267T0	ANID_02482T0
NCU02510T0	ANID_04463T0
NCU02478T0	ANID_05885T0	ANID_03307T0
NCU08132T0	ANID_05885T0	ANID_03307T0
NCU09740T0	ANID_00594T0
NCU11669T0	ANID_08862T0
NCU04352T0	ANID_06318T0
NCU04865T0	ANID_06791T0
NCU00239T0	ANID_00842T0
NCU02103T0	ANID_00809T0
NCU05620T0	ANID_05607T0
NCU07556T0	ANID_04187T0
NCU09357T0	ANID_07246T0
NCU09830T0	ANID_08489T0
NCU07702T0	ANID_06329T0
NCU05238T0	ANID_07600T0
NCU00671T0	ANID_00239T0
NCU06294T0	ANID_07637T0
NCU02505T0	ANID_04462T0
NCU04350T0	ANID_06317T0
NCU07658T0	ANID_06709T0
NCU09012T0	ANID_07729T0
NCU08993T0	ANID_06598T0
NCU03042T0	ANID_02420T0
NCU00743T0	ANID_10060T0
NCU03350T0	ANID_05613T0
NCU10066T0	ANID_03026T0
NCU03234T0	ANID_03923T0
NCU02762T0	ANID_01168T0
NCU05591T0	ANID_00771T0	ANID_04749T0
NCU06733T0	ANID_07547T0
NCU01431T0	ANID_06523T0
NCU10009T0	ANID_08813T0
NCU02677T0	ANID_05999T0
NCU00352T0	ANID_06112T0
NCU09367T0	ANID_04278T0
NCU08056T0	ANID_06581T0
NCU02083T0	ANID_05211T0
NCU00396T0	ANID_05452T0
NCU07378T0	ANID_07572T0
NCU04898T0	ANID_10367T0
NCU09866T0	ANID_01746T0
NCU01238T0	ANID_08211T0
NCU07679T0	ANID_05899T0
NCU00274T0	ANID_00038T0
NCU05120T0	ANID_09120T0
NCU03116T0	ANID_09463T0
NCU08276T0	ANID_02481T0
NCU06318T0	ANID_04721T0
NCU09492T0	ANID_00463T0
NCU03986T0	ANID_10316T0
NCU03575T0	ANID_00705T0
NCU07870T0	ANID_10755T0
NCU06678T0	ANID_11052T0
NCU01197T0	ANID_01158T0
NCU03584T0	ANID_08209T0
NCU07866T0	ANID_07014T0
NCU03875T0	ANID_05643T0
NCU03591T0	ANID_00225T0
NCU02494T0	ANID_03938T0
NCU07443T0	ANID_08672T0
NCU01951T0	ANID_04789T0
NCU04161T0	ANID_06443T0
NCU02815T0	ANID_04479T0
NCU05425T0	ANID_05571T0
NCU08616T0	ANID_03933T0
NCU01638T0	ANID_12215T0
NCU01820T0	ANID_01401T0
NCU01768T0	ANID_06286T0
NCU08919T0	ANID_02285T0
NCU07546T0	ANID_02300T0
NCU01192T0	ANID_07325T0
NCU09297T0	ANID_03451T0
NCU01857T0	ANID_06007T0
NCU02111T0	ANID_01558T0
NCU08685T0	ANID_08121T0
NCU06488T0	ANID_02278T0
NCU03263T0	ANID_09149T0
NCU08377T0	ANID_03913T0
NCU06272T0	ANID_02147T0
NCU04766T0	ANID_04965T0
NCU01823T0	ANID_03102T0
NCU09324T0	ANID_01555T0
NCU08023T0	ANID_00112T0
NCU04242T0	ANID_00646T0
NCU00621T0	ANID_04639T0
NCU04404T0	ANID_01177T0
NCU04611T0	ANID_03423T0
NCU12032T0	ANID_00247T0
NCU04370T0	ANID_10266T0
NCU02572T0	ANID_01408T0
NCU01772T0	ANID_00321T0
NCU03818T0	ANID_06614T0
NCU04348T0	ANID_06334T0
NCU09903T0	ANID_06651T0
NCU06338T0	ANID_05406T0
NCU11188T0	ANID_06975T0
NCU03877T0	ANID_02998T0
NCU03877T1	ANID_02998T0
NCU06832T0	ANID_06875T0
NCU04736T0	ANID_01189T0
NCU08135T0	ANID_01708T0
NCU10143T0	ANID_08864T0
NCU04569T0	ANID_03972T0
NCU04090T0	ANID_02119T0
NCU09219T0	ANID_02094T0
NCU04021T0	ANID_08812T0
NCU11202T0	ANID_02756T0
NCU02554T0	ANID_00244T0
NCU02349T0	ANID_04623T0
NCU07027T0	ANID_01015T0
NCU07404T0	ANID_02936T0
NCU00018T0	ANID_07254T0
NCU00018T1	ANID_07254T0
NCU05261T0	ANID_06193T0
NCU05267T0	ANID_06695T0
NCU09063T0	ANID_04597T0
NCU00461T0	ANID_07451T0
NCU03955T0	ANID_10413T0
NCU01323T0	ANID_02963T0
NCU07700T0	ANID_06330T0
NCU02357T0	ANID_05717T0
NCU06171T0	ANID_04270T0
NCU03811T0	ANID_06551T0
NCU07002T0	ANID_02226T0
NCU01143T0	ANID_02138T0
NCU08603T0	ANID_08562T0
NCU00021T0	ANID_04908T0
NCU09463T0	ANID_03702T0
NCU00276T0	ANID_00040T0
NCU01992T0	ANID_04547T0
NCU06626T0	ANID_00576T0
NCU11961T0	ANID_00703T0
NCU02230T0	ANID_10621T0
NCU04720T0	ANID_01007T0
NCU00104T0	ANID_00858T0
NCU03305T0	ANID_05743T0
NCU05200T0	ANID_10673T0
NCU05270T0	ANID_04038T0
NCU05802T0	ANID_05839T0
NCU02728T0	ANID_04032T0
NCU03060T0	ANID_01255T0
NCU02391T0	ANID_03720T0
NCU01632T0	ANID_12367T0
NCU05317T0	ANID_00509T0
NCU07922T0	ANID_06700T0
NCU07319T0	ANID_05972T0
NCU08341T0	ANID_03624T0
NCU02544T0	ANID_05194T0
NCU01747T0	ANID_00137T0
NCU01318T0	ANID_00261T0
NCU06544T0	ANID_00106T0
NCU03010T0	ANID_05610T0
NCU03127T0	ANID_10079T0
NCU03539T0	ANID_04380T0
NCU05046T0	ANID_01628T0	ANID_06642T0
NCU03071T0	ANID_10153T0
NCU08399T0	ANID_08412T0
NCU01675T0	ANID_06200T0
NCU08439T0	ANID_06237T0	ANID_00404T0
NCU03065T0	ANID_03657T0
NCU03592T0	ANID_02011T0
NCU01680T0	ANID_00318T0
NCU01939T0	ANID_06006T0
NCU09450T0	ANID_01700T0
NCU08036T0	ANID_00111T0
NCU04059T0	ANID_05499T0
NCU01625T0	ANID_09436T0
NCU03363T0	ANID_04412T0
NCU00579T0	ANID_09063T0
NCU00712T0	ANID_03817T0
NCU03364T0	ANID_00575T0
NCU09993T0	ANID_09077T0
NCU08373T0	ANID_02925T0
NCU12096T0	ANID_04601T0
NCU02366T0	ANID_05525T0
NCU02794T0	ANID_05776T0
NCU07010T0	ANID_05797T0
NCU07721T0	ANID_10020T0
NCU00681T0	ANID_11010T0
NCU02833T0	ANID_09079T0
NCU08828T0	ANID_07111T0
NCU00622T0	ANID_04564T0
NCU03611T0	ANID_02523T0
NCU01164T0	ANID_05102T0
NCU05895T0	ANID_05011T0
NCU00040T0	ANID_02743T0
NCU03051T0	ANID_00305T0
NCU02566T0	ANID_09419T0
NCU03440T0	ANID_07016T0
NCU08926T0	ANID_05491T0
NCU11255T0	ANID_10677T0
NCU09438T0	ANID_03014T0
NCU07999T0	ANID_07049T0
NCU02475T0	ANID_10901T0
NCU08358T0	ANID_08957T0
NCU01335T0	ANID_04385T0
NCU09730T0	ANID_05343T0
NCU09228T0	ANID_01638T0
NCU04749T0	ANID_11721T0
NCU03937T0	ANID_01377T0
NCU06738T0	ANID_06257T0
NCU07854T0	ANID_10756T0
NCU06500T0	ANID_02130T0
NCU04142T0	ANID_08269T0
NCU00668T0	ANID_04719T0
NCU04077T0	ANID_01752T0
NCU01187T0	ANID_02246T0
NCU06365T0	ANID_10757T0
NCU07554T0	ANID_06364T0
NCU04606T0	ANID_07447T0
NCU06122T0	ANID_04998T0
NCU08021T0	ANID_06702T0
NCU06512T0	ANID_04443T0
NCU08115T0	ANID_03749T0
NCU04251T0	ANID_04566T0
NCU03947T0	ANID_01339T0
NCU11350T0	ANID_10709T0
NCU02583T0	ANID_02017T0
NCU00336T0	ANID_05455T0
NCU02830T0	ANID_04274T0
NCU04203T0	ANID_11054T0
NCU01912T0	ANID_04761T0
NCU02036T0	ANID_08671T0
NCU08441T0	ANID_06236T0
NCU00481T0	ANID_08044T0
NCU02696T0	ANID_01266T0
NCU00567T0	ANID_08770T0
NCU01965T0	ANID_10195T0
NCU05239T0	ANID_07032T0
NCU06687T0	ANID_08010T0
NCU02669T0	ANID_08880T0
NCU04385T0	ANID_05886T0
NCU06284T0	ANID_04951T0
NCU07276T0	ANID_07676T0
NCU02539T0	ANID_06070T0
NCU07837T0	ANID_07103T0
NCU03463T0	ANID_05606T0
NCU03897T0	ANID_02068T0
NCU04327T0	ANID_02491T0
NCU06868T0	ANID_03080T0
NCU10497T0	ANID_01455T0
NCU01765T0	ANID_09411T0	ANID_04288T0
NCU08382T0	ANID_10078T0
NCU05185T0	ANID_06835T0
NCU08118T0	ANID_05991T0
NCU06785T0	ANID_02436T0
NCU05360T0	ANID_06986T0
NCU06183T0	ANID_02266T0
NCU00573T0	ANID_00866T0
NCU07565T0	ANID_05167T0
NCU00095T0	ANID_11128T0
NCU08336T0	ANID_02916T0
NCU11324T0	ANID_10350T0
NCU05901T0	ANID_02772T0
NCU03794T0	ANID_08183T0
NCU02630T0	ANID_01163T0
NCU04121T0	ANID_04207T0
NCU04051T0	ANID_04315T0
NCU08147T0	ANID_10982T0
NCU01659T0	ANID_04349T0
NCU03808T0	ANID_06585T0
NCU01643T0	ANID_00707T0
NCU09610T0	ANID_01085T0
NCU08928T0	ANID_05827T0
NCU09808T0	ANID_08874T0
NCU00424T0	ANID_07296T0
NCU09516T0	ANID_00044T0
NCU10400T0	ANID_06712T0
NCU02131T0	ANID_07783T0
NCU03292T0	ANID_07464T0
NCU01612T0	ANID_00133T0
NCU02918T0	ANID_03612T0	ANID_09005T0	ANID_08910T0	ANID_06431T0
NCU02011T0	ANID_00906T0
NCU06836T0	ANID_05626T0
NCU00642T0	ANID_00756T0
NCU01272T0	ANID_03853T0
NCU08898T0	ANID_06521T0
NCU06484T0	ANID_10191T0
NCU11273T0	ANID_03188T0
NCU00770T0	ANID_05774T0
NCU01648T0	ANID_05105T0
NCU02689T0	ANID_07576T0
NCU04100T0	ANID_08023T0
NCU05194T0	ANID_00228T0
NCU05902T0	ANID_04876T0
NCU05429T0	ANID_02314T0
NCU05429T1	ANID_02314T0
NCU01171T0	ANID_07994T0
NCU09975T0	ANID_02349T0
NCU11027T0	ANID_09434T0
NCU01478T0	ANID_04558T0
NCU04095T0	ANID_12403T0
NCU04229T0	ANID_03811T0
NCU04280T0	ANID_03894T0
NCU03479T0	ANID_00990T0
NCU04834T0	ANID_09008T0
NCU09406T0	ANID_06092T0
NCU05634T0	ANID_03643T0
NCU06624T0	ANID_02308T0
NCU08693T0	ANID_06010T0
NCU01328T0	ANID_00688T0
NCU08009T0	ANID_10497T0
NCU04035T0	ANID_01286T0
NCU01486T0	ANID_10551T0
NCU09332T0	ANID_01459T0
NCU01315T0	ANID_00265T0
NCU07831T0	ANID_07105T0
NCU08001T0	ANID_10788T0
NCU07872T0	ANID_07104T0
NCU08303T0	ANID_00122T0
NCU09118T0	ANID_00253T0
NCU00810T0	ANID_03201T0
NCU09602T0	ANID_05129T0
NCU07269T0	ANID_01197T0
NCU09721T0	ANID_03029T0
NCU05151T0	ANID_04913T0
NCU02717T0	ANID_01259T0
NCU06278T0	ANID_10856T0
NCU05132T0	ANID_08369T0	ANID_02955T0
NCU07710T0	ANID_07506T0
NCU05770T0	ANID_07388T0
NCU00656T0	ANID_04709T0
NCU09711T0	ANID_03005T0
NCU08689T0	ANID_07314T0
NCU01140T0	ANID_08130T0
NCU03982T0	ANID_02062T0
NCU03661T0	ANID_06618T0
NCU05422T0	ANID_12235T0
NCU11296T0	ANID_06738T0
NCU06508T0	ANID_06589T0
NCU10283T0	ANID_06231T0
NCU07712T0	ANID_00583T0
NCU03061T0	ANID_01256T0
NCU06481T0	ANID_06069T0
NCU03992T0	ANID_05803T0
NCU07440T0	ANID_08713T0
NCU06767T0	ANID_06303T0
NCU11660T0	ANID_08809T0
NCU08755T0	ANID_04102T0
NCU06199T0	ANID_07474T0
NCU08045T0	ANID_02154T0
NCU03298T0	ANID_08288T0
NCU04221T0	ANID_05635T0
NCU07119T0	ANID_00607T0
NCU01539T0	ANID_10849T0
NCU00927T0	ANID_03363T0
NCU05858T0	ANID_05028T0
NCU02578T0	ANID_01546T0
NCU07351T0	ANID_09286T0
NCU06438T0	ANID_08201T0
NCU05250T0	ANID_07499T0
NCU08119T0	ANID_05992T0
NCU02580T0	ANID_01543T0
NCU11965T0	ANID_01059T0
NCU08000T0	ANID_07050T0
NCU01255T0	ANID_01093T0
NCU05266T0	ANID_10807T0
NCU11169T0	ANID_08787T0
NCU04674T0	ANID_07345T0	ANID_00941T0
NCU03273T0	ANID_03761T0
NCU11282T0	ANID_00206T0
NCU05204T0	ANID_01019T0
NCU09741T0	ANID_00595T0
NCU05518T0	ANID_07641T0
NCU05298T0	ANID_01006T0
NCU08920T0	ANID_02210T0
NCU11228T0	ANID_01283T0
NCU02208T0	ANID_00359T0
NCU06929T0	ANID_01698T0
NCU03669T0	ANID_00092T0
NCU02515T0	ANID_02946T0
NCU01229T0	ANID_02294T0
NCU08316T0	ANID_06071T0
NCU02048T0	ANID_01280T0
NCU03797T0	ANID_12382T0
NCU01853T0	ANID_00567T0
NCU00121T0	ANID_06107T0
NCU02747T0	ANID_04028T0
NCU03045T0	ANID_06685T0
NCU06249T0	ANID_04536T0
NCU02082T0	ANID_01413T0
NCU07012T0	ANID_05981T0
NCU02978T0	ANID_01462T0
NCU10747T0	ANID_03454T0
NCU03422T0	ANID_03640T0
NCU00901T0	ANID_03619T0
NCU02979T0	ANID_08872T0
NCU06638T0	ANID_07678T0
NCU01479T0	ANID_04557T0
NCU08054T0	ANID_06652T0
NCU08484T0	ANID_10635T0
NCU02134T0	ANID_00242T0
NCU04104T0	ANID_06591T0
NCU03657T1	ANID_06606T0
NCU03657T0	ANID_06606T0
NCU01817T0	ANID_11706T0
NCU09873T0	ANID_01918T0
NCU01369T0	ANID_10557T0
NCU00436T0	ANID_06897T0
NCU05041T0	ANID_03441T0
NCU07498T0	ANID_05216T0
NCU04623T0	ANID_00980T0
NCU05454T0	ANID_01396T0
NCU07011T0	ANID_08293T0
NCU04838T0	ANID_02073T0
NCU09537T0	ANID_05677T0
NCU02234T0	ANID_04887T0
NCU07982T0	ANID_04956T0
NCU06684T0	ANID_08055T0
NCU00495T0	ANID_04066T0
NCU06264T0	ANID_00097T0
NCU04512T0	ANID_03123T0
NCU03652T0	ANID_10707T0
NCU09706T0	ANID_04883T0
NCU02276T0	ANID_04894T0
NCU01207T0	ANID_11939T0
NCU06429T0	ANID_07707T0
NCU00629T0	ANID_03223T0
NCU01119T0	ANID_11065T0
NCU01833T0	ANID_03101T0
NCU11426T0	ANID_04310T0
NCU03776T0	ANID_07839T0	ANID_08150T0
NCU00117T0	ANID_06493T0
NCU01589T0	ANID_06089T0
NCU06994T0	ANID_10944T0
NCU05269T0	ANID_01047T0
NCU05269T1	ANID_01047T0
NCU03784T0	ANID_04478T0
NCU08791T0	ANID_08637T0
NCU01157T0	ANID_03150T0
NCU02319T0	ANID_04282T0
NCU03139T0	ANID_00797T0
NCU03690T0	ANID_00926T0
NCU03814T0	ANID_06526T0
NCU00793T0	ANID_10533T0
NCU00405T0	ANID_11125T0
NCU02955T0	ANID_03832T0
NCU03321T0	ANID_01367T0
NCU02233T0	ANID_03013T0
NCU02387T0	ANID_03012T0
NCU00920T0	ANID_10393T0
NCU06715T0	ANID_06533T0
NCU02800T0	ANID_07544T0
NCU00177T0	ANID_06541T0
NCU04768T0	ANID_04977T0
NCU05296T0	ANID_05873T0
NCU07868T0	ANID_06060T0
NCU01751T0	ANID_01014T0
NCU02514T0	ANID_01523T0
NCU04448T0	ANID_02149T0
NCU06735T0	ANID_01363T0
NCU03804T0	ANID_08820T0
NCU07280T0	ANID_05973T0
NCU10423T0	ANID_12401T0
NCU01540T0	ANID_00469T0
NCU01503T0	ANID_06266T0
NCU05232T0	ANID_05950T0
NCU06268T0	ANID_06911T0
NCU12039T0	ANID_03437T0
NCU05650T0	ANID_02120T0
NCU06355T0	ANID_06734T0
NCU09552T0	ANID_07007T0
NCU00488T0	ANID_04085T0
NCU06308T0	ANID_07609T0
NCU00430T0	ANID_07250T0
NCU09191T0	ANID_10769T0
NCU09869T0	ANID_00462T0
NCU01843T0	ANID_03134T0
NCU02629T0	ANID_04464T0
NCU04303T0	ANID_04401T0
NCU03966T0	ANID_04167T0
NCU10007T0	ANID_06653T0
NCU10007T1	ANID_06653T0
NCU00355T0	ANID_09339T0
NCU05029T0	ANID_05528T0
NCU09700T0	ANID_05713T0
NCU05927T0	ANID_10315T0
NCU03980T0	ANID_01904T0
NCU01417T0	ANID_05833T0
NCU10733T0	ANID_02065T0
NCU04439T0	ANID_00589T0
NCU03786T0	ANID_09467T0
NCU04279T0	ANID_01326T0
NCU08435T0	ANID_02717T0
NCU08110T0	ANID_12017T0
NCU00010T0	ANID_04517T0
NCU01985T0	ANID_04769T0
NCU03357T0	ANID_10556T0
NCU02287T0	ANID_01699T0
NCU00045T0	ANID_06675T0
NCU04319T0	ANID_04867T0
NCU06216T0	ANID_08056T0
NCU04952T0	ANID_02828T0
NCU03235T0	ANID_02730T0
NCU02701T0	ANID_10540T0
NCU09496T0	ANID_09492T0
NCU11175T0	ANID_10125T0
NCU04076T0	ANID_03117T0
NCU03648T0	ANID_04901T0
NCU01241T0	ANID_08785T0
NCU09709T0	ANID_03070T0
NCU09432T0	ANID_04890T0
NCU04535T0	ANID_05521T0
NCU06869T0	ANID_03082T0
NCU04579T0	ANID_06346T0
NCU01249T0	ANID_02142T0
NCU06394T0	ANID_02487T0
NCU06374T0	ANID_05450T0
NCU02803T0	ANID_01634T0
NCU02632T0	ANID_03665T0
NCU07839T0	ANID_05931T0
NCU04615T0	ANID_01800T0
NCU09111T0	ANID_02981T0
NCU04380T0	ANID_06014T0
NCU01797T0	ANID_00144T0
NCU02053T0	ANID_03909T0
NCU07082T0	ANID_00314T0
NCU03108T0	ANID_04018T0
NCU01172T0	ANID_07993T0
NCU03483T0	ANID_06323T0
NCU06756T0	ANID_00444T0
NCU09819T0	ANID_00380T0
NCU04378T0	ANID_00872T0
NCU06459T0	ANID_07480T0
NCU04117T0	ANID_02052T0
NCU11953T0	ANID_02701T0
NCU07926T0	ANID_09157T0
NCU00200T0	ANID_00648T0
NCU03219T0	ANID_03583T0
NCU03641T0	ANID_10482T0
NCU06503T0	ANID_09538T0	ANID_12470T0
NCU06503T1	ANID_09538T0	ANID_12470T0
NCU06569T0	ANID_00165T0
NCU03650T0	ANID_04272T0
NCU03819T0	ANID_06615T0
NCU05289T0	ANID_05865T0
NCU04947T0	ANID_04825T0
NCU03792T0	ANID_08053T0
NCU05430T0	ANID_02315T0
NCU04648T0	ANID_08203T0
NCU06030T0	ANID_10227T0
NCU05301T0	ANID_00757T0
NCU00320T0	ANID_06164T0
NCU01824T0	ANID_03112T0
NCU06578T0	ANID_02164T0
NCU07407T0	ANID_01479T0
NCU02010T0	ANID_00840T0
NCU01644T0	ANID_00706T0
NCU00172T0	ANID_00268T0
NCU08642T0	ANID_04510T0
NCU04054T0	ANID_01182T0
NCU00206T0	ANID_07230T0
NCU04784T0	ANID_05627T0
NCU06342T0	ANID_07334T0
NCU07375T0	ANID_05935T0
NCU04799T0	ANID_04000T0
NCU03171T0	ANID_07597T0
NCU09468T0	ANID_00316T0
NCU03024T0	ANID_02736T0
NCU02626T0	ANID_08286T0
NCU02091T0	ANID_11927T0
NCU00896T0	ANID_03841T0
NCU04187T0	ANID_06507T0
NCU05225T0	ANID_07500T0
NCU04726T0	ANID_01416T0
NCU01498T0	ANID_06243T0
NCU08309T0	ANID_00126T0
NCU06971T0	ANID_07610T0
NCU06986T0	ANID_00229T0
NCU07690T0	ANID_05883T0
NCU00447T0	ANID_01102T0
NCU06605T0	ANID_00596T0
NCU04020T0	ANID_01913T0
NCU10043T0	ANID_03946T0
NCU08002T0	ANID_06279T0
NCU02127T0	ANID_04687T0
NCU01569T0	ANID_10017T0
NCU09313T0	ANID_08879T0
NCU09488T0	ANID_00844T0
NCU03505T0	ANID_01060T0
NCU04230T0	ANID_05634T0
NCU11379T0	ANID_03628T0
NCU05939T0	ANID_05517T0
NCU02003T0	ANID_04218T0
NCU01701T0	ANID_06985T0
NCU06579T0	ANID_00113T0
NCU06265T0	ANID_03627T0
NCU07971T0	ANID_02880T0
NCU02797T0	ANID_09148T0
NCU04343T0	ANID_11993T0
NCU02110T0	ANID_05457T0
NCU07516T0	ANID_06136T0
NCU08515T0	ANID_06232T0
NCU02052T0	ANID_01494T0
NCU11180T0	ANID_00408T0
NCU06192T0	ANID_06531T0
NCU09688T0	ANID_08795T0
NCU02380T0	ANID_05662T0
NCU10311T0	ANID_05716T0
NCU04790T0	ANID_02080T0
NCU00164T0	ANID_07303T0
NCU00273T0	ANID_10002T0
NCU02616T0	ANID_00814T0
NCU11254T0	ANID_03438T0
NCU04610T0	ANID_03424T0
NCU11866T0	ANID_04201T0
NCU00890T0	ANID_03368T0
NCU00269T0	ANID_08825T0
NCU04044T0	ANID_05629T0
NCU04755T0	ANID_04322T0
NCU10058T0	ANID_02867T0
NCU02066T0	ANID_00946T0
NCU09657T0	ANID_06228T0
NCU08897T0	ANID_07721T0
NCU09469T0	ANID_00317T0
NCU06407T0	ANID_04096T0
NCU02839T0	ANID_02918T0
NCU04511T0	ANID_03122T0
NCU04355T0	ANID_10791T0
NCU11238T0	ANID_08755T0
NCU07567T0	ANID_01851T0
NCU09652T0	ANID_07864T0
NCU07411T0	ANID_02739T0
NCU06144T0	ANID_04513T0
NCU03137T0	ANID_00802T0
NCU09909T0	ANID_00418T0
NCU00680T0	ANID_06639T0
NCU05876T0	ANID_04351T0
NCU04938T0	ANID_07832T0
NCU07281T0	ANID_06037T0
NCU08738T0	ANID_08915T0
NCU04531T0	ANID_01242T0	ANID_00016T0	ANID_07884T0	ANID_02545T0
NCU03032T0	ANID_05914T0
NCU08858T0	ANID_05917T0
NCU09513T0	ANID_10003T0
NCU00152T0	ANID_06150T0
NCU08888T0	ANID_04086T0
NCU12027T0	ANID_10611T0
NCU11170T0	ANID_06577T0
NCU11294T0	ANID_07418T0
NCU03783T0	ANID_04477T0
NCU05955T0	ANID_05061T0
NCU02840T0	ANID_02917T0
NCU01161T0	ANID_11997T0
NCU04410T0	ANID_01296T0
NCU03100T0	ANID_03954T0
NCU02828T0	ANID_04265T0
NCU09894T0	ANID_01200T0
NCU02225T0	ANID_01038T0
NCU03899T0	ANID_04969T0
NCU05680T0	ANID_00086T0
NCU00112T0	ANID_11005T0
NCU08674T0	ANID_10285T0
NCU01968T0	ANID_04817T0
NCU05985T0	ANID_05599T0
NCU09861T0	ANID_10946T0
NCU03628T0	ANID_04460T0
NCU07669T0	ANID_00891T0
NCU01997T0	ANID_04857T0
NCU09349T0	ANID_01949T0
NCU07393T0	ANID_01434T0
NCU07156T0	ANID_07430T0
NCU09715T0	ANID_05523T0
NCU07330T0	ANID_11956T0
NCU05242T0	ANID_06733T0
NCU09266T0	ANID_03591T0
NCU01813T0	ANID_05104T0
NCU04800T0	ANID_03999T0
NCU04245T0	ANID_07687T0
NCU09071T0	ANID_08751T0
NCU09377T0	ANID_01545T0
NCU09377T1	ANID_01545T0
NCU05683T0	ANID_04058T0
NCU08894T0	ANID_08224T0
NCU03799T0	ANID_08180T0
NCU06881T0	ANID_05669T0
NCU09758T0	ANID_04369T0
NCU03062T0	ANID_01249T0
NCU09770T0	ANID_01547T0
NCU09227T0	ANID_02090T0
NCU02207T0	ANID_00381T0
NCU08468T0	ANID_01324T0
NCU07412T0	ANID_10341T0
NCU01756T0	ANID_00140T0
NCU00477T0	ANID_05442T0
NCU02325T0	ANID_05566T0
NCU04124T0	ANID_00762T0
NCU03509T0	ANID_01659T0
NCU01702T0	ANID_06980T0
NCU04743T0	ANID_04967T0
NCU08875T0	ANID_02458T0
NCU11453T0	ANID_04053T0
NCU00205T0	ANID_08783T0
NCU06099T0	ANID_02775T0
NCU04721T0	ANID_04245T0
NCU10337T0	ANID_01956T0
NCU01376T0	ANID_02493T0
NCU03220T0	ANID_03582T0
NCU02810T0	ANID_04470T0
NCU04963T0	ANID_10891T0
NCU08020T0	ANID_11853T0
NCU06182T0	ANID_02269T0
NCU09435T0	ANID_04892T0
NCU00914T0	ANID_00822T0
NCU00591T0	ANID_04690T0
NCU06384T0	ANID_03498T0
NCU04537T0	ANID_06669T0	ANID_08737T0
NCU01000T1	ANID_11903T0
NCU01000T0	ANID_11903T0
NCU01378T0	ANID_01482T0
NCU02415T0	ANID_04880T0
NCU03727T0	ANID_06611T0
NCU05600T0	ANID_06996T0
NCU02619T0	ANID_00818T0
NCU11271T0	ANID_02213T0
NCU07068T0	ANID_01290T0
NCU09121T0	ANID_02418T0
NCU03815T0	ANID_10825T0
NCU08062T0	ANID_08919T0
NCU06842T0	ANID_12054T0
NCU03200T0	ANID_04238T0
NCU01692T0	ANID_08275T0
NCU11397T0	ANID_01094T0
NCU08195T0	ANID_06368T0
NCU04750T0	ANID_01374T0
NCU06783T0	ANID_02435T0
NCU00188T0	ANID_01632T0
NCU03125T0	ANID_09067T0
NCU09374T0	ANID_09146T0
NCU07930T0	ANID_01263T0
NCU00406T0	ANID_08836T0
NCU00199T0	ANID_10112T0
NCU00904T0	ANID_09066T0
NCU11246T0	ANID_07462T0
NCU03341T0	ANID_01988T0
NCU06189T0	ANID_02284T0
NCU03954T0	ANID_00676T0
NCU03954T1	ANID_00676T0
NCU04105T0	ANID_06590T0
NCU02112T0	ANID_08701T0
NCU08283T0	ANID_00566T0
NCU05777T0	ANID_07422T0
NCU01465T0	ANID_06120T0
NCU05956T0	ANID_02463T0
NCU04110T0	ANID_10615T0
NCU09265T0	ANID_03592T0
NCU09132T0	ANID_07570T0
NCU09545T0	ANID_08215T0
NCU06854T0	ANID_00327T0
NCU02416T0	ANID_04992T0
NCU07481T0	ANID_02983T0
NCU06202T0	ANID_10515T0
NCU10008T0	ANID_08707T0
NCU09318T0	ANID_10063T0
NCU02534T0	ANID_02414T0
NCU04414T0	ANID_04236T0
NCU08272T0	ANID_03901T0
NCU08298T0	ANID_06211T0
NCU00261T0	ANID_00490T0
NCU02252T0	ANID_03059T0
NCU03036T0	ANID_06678T0
NCU07975T0	ANID_02256T0
NCU09142T0	ANID_01454T0
NCU06444T0	ANID_06311T0
NCU09564T0	ANID_10343T0
NCU06075T0	ANID_05210T0
NCU06075T1	ANID_05210T0
NCU02965T0	ANID_01207T0
NCU04125T0	ANID_00763T0
NCU02274T0	ANID_03058T0
NCU00163T0	ANID_07301T0
NCU00410T0	ANID_08853T0
NCU09696T0	ANID_08246T0
NCU10042T0	ANID_05746T0
NCU10042T1	ANID_05746T0
NCU05268T0	ANID_01046T0
NCU04636T0	ANID_02508T0
NCU08357T0	ANID_03785T0
NCU02617T0	ANID_00813T0
NCU03387T0	ANID_03098T0
NCU07698T0	ANID_01002T0
NCU01234T0	ANID_08016T0
NCU09485T0	ANID_00847T0
NCU00340T0	ANID_02290T0
NCU03894T0	ANID_02067T0
NCU09101T0	ANID_04836T0
NCU04190T0	ANID_11007T0
NCU09202T0	ANID_07185T0
NCU06285T0	ANID_04925T0
NCU04747T0	ANID_01171T0
NCU02409T0	ANID_10682T0
NCU06847T0	ANID_04313T0
NCU10018T0	ANID_05631T0
NCU04173T0	ANID_06542T0
NCU04173T1	ANID_06542T0
NCU10519T0	ANID_01172T0
NCU08776T0	ANID_08069T0
NCU01480T0	ANID_04904T0
NCU03571T0	ANID_03110T0
NCU08152T0	ANID_02466T0
NCU01882T0	ANID_08534T0
NCU03789T0	ANID_07112T0
NCU00925T0	ANID_03827T0
NCU09757T0	ANID_00636T0
NCU06918T0	ANID_06730T0
NCU07724T0	ANID_06867T0
NCU00169T0	ANID_00834T0
NCU00936T0	ANID_03829T0
NCU03852T0	ANID_03735T0
NCU03359T0	ANID_05588T0
NCU01654T0	ANID_08280T0
NCU11168T0	ANID_06687T0
NCU04130T0	ANID_05658T0
NCU00130T0	ANID_10124T0
NCU05259T0	ANID_06731T0
NCU06803T0	ANID_05447T0
NCU01269T0	ANID_02965T0
NCU03482T0	ANID_01971T0
NCU01231T0	ANID_06095T0
NCU07380T0	ANID_07540T0
NCU02295T0	ANID_02766T0
NCU07018T0	ANID_07019T0
NCU08297T0	ANID_06688T0
NCU08297T1	ANID_06688T0
NCU00809T0	ANID_03199T0
NCU04166T0	ANID_02263T0
NCU08294T0	ANID_00098T0
NCU06279T0	ANID_05954T0
NCU01953T0	ANID_07757T0
NCU11187T0	ANID_06627T0
NCU06441T0	ANID_11045T0
NCU09673T0	ANID_07741T0
NCU03330T0	ANID_00573T0
NCU03076T0	ANID_01733T0
NCU06138T0	ANID_00250T0
NCU05288T0	ANID_05895T0
NCU01151T0	ANID_10513T0
NCU03264T0	ANID_08877T0
NCU09642T0	ANID_03157T0
NCU05805T0	ANID_10745T0
NCU07860T0	ANID_10420T0
NCU03257T0	ANID_07463T0
NCU01333T0	ANID_10648T0
NCU04316T0	ANID_10184T0
NCU09793T0	ANID_05514T0
NCU00824T0	ANID_04493T0
NCU09746T0	ANID_03778T0
NCU07859T0	ANID_05688T0
NCU11242T0	ANID_08358T0
NCU11664T0	ANID_05812T0
NCU00498T0	ANID_00947T0
NCU07688T0	ANID_01025T0
NCU00754T0	ANID_08122T0
NCU05278T0	ANID_04042T0
NCU04614T0	ANID_10954T0
NCU06149T0	ANID_10417T0
NCU11239T0	ANID_06654T0
NCU07064T0	ANID_06035T0
NCU03415T0	ANID_00554T0
NCU07420T0	ANID_02932T0
NCU06238T0	ANID_05911T0
NCU06519T0	ANID_06277T0
NCU07313T0	ANID_06694T0
NCU03312T0	ANID_05856T0
NCU01290T0	ANID_08851T0
NCU02020T0	ANID_08683T0
NCU01433T0	ANID_10281T0
NCU07334T0	ANID_00660T0
NCU04078T0	ANID_01868T0
NCU08499T0	ANID_01980T0
NCU04782T0	ANID_05640T0
NCU03491T0	ANID_00917T0
NCU11492T0	ANID_02887T0
NCU05585T0	ANID_03220T0
NCU02260T0	ANID_02904T0
NCU07489T0	ANID_03793T0
NCU02906T0	ANID_06933T0
NCU10810T0	ANID_01635T0
NCU05363T0	ANID_06988T0
NCU06959T0	ANID_06036T0
NCU09039T0	ANID_04106T0
NCU07153T0	ANID_03459T0
NCU03267T0	ANID_07666T0
NCU00493T0	ANID_00922T0
NCU03103T0	ANID_05221T0
NCU06344T0	ANID_05970T0
NCU02680T0	ANID_00295T0
NCU06277T0	ANID_02128T0
NCU00632T0	ANID_07550T0
NCU11587T0	ANID_01637T0
NCU08741T0	ANID_08071T0
NCU10789T0	ANID_00810T0
NCU04669T0	ANID_06169T0
NCU02576T0	ANID_01406T0
NCU06259T0	ANID_06351T0
NCU06710T0	ANID_06601T0
NCU01330T0	ANID_00925T0
NCU00801T0	ANID_02814T0
NCU00614T0	ANID_04728T0
NCU02524T0	ANID_05787T0
NCU01652T0	ANID_08277T0
NCU01494T0	ANID_10845T0
NCU07955T0	ANID_05786T0
NCU08998T0	ANID_02248T0
NCU08998T1	ANID_02248T0
NCU05937T0	ANID_01911T0
NCU00536T0	ANID_08565T0
NCU06672T0	ANID_07428T0
NCU10155T0	ANID_07439T0
NCU00988T0	ANID_05734T0
NCU05996T0	ANID_02001T0
NCU06005T0	ANID_03916T0
NCU01878T0	ANID_02480T0
NCU03020T0	ANID_07471T0
NCU04216T0	ANID_10837T0
NCU09079T0	ANID_08718T0
NCU00446T0	ANID_01103T0
NCU00202T0	ANID_06341T0
NCU03857T0	ANID_02999T0
NCU02549T0	ANID_00747T0
NCU02650T0	ANID_04775T0
NCU00378T0	ANID_01689T0
NCU04652T0	ANID_08291T0
NCU09559T0	ANID_05021T0
NCU00046T0	ANID_00409T0
NCU02245T0	ANID_05759T0
NCU06540T0	ANID_02751T0
NCU09287T0	ANID_02869T0
NCU07705T0	ANID_05808T0
NCU03973T0	ANID_01923T0
NCU02778T0	ANID_05748T0
NCU03795T0	ANID_08182T0
NCU00311T0	ANID_00406T0
NCU03372T0	ANID_04353T0
NCU08924T0	ANID_06394T0
NCU08273T0	ANID_02477T0
NCU02202T0	ANID_00235T0
NCU00985T0	ANID_02395T0
NCU04449T0	ANID_02150T0
NCU05644T0	ANID_01775T0
NCU07473T0	ANID_01607T0
NCU02402T0	ANID_10415T0
NCU01206T0	ANID_05795T0
NCU07451T0	ANID_01380T0
NCU03961T0	ANID_02077T0
NCU02498T0	ANID_03939T0
NCU03861T0	ANID_04809T0
NCU08338T0	ANID_01128T0
NCU01439T0	ANID_08866T0
NCU01745T0	ANID_10637T0
NCU05582T0	ANID_10877T0
NCU09104T0	ANID_01156T0
NCU00789T0	ANID_10056T0
NCU06063T0	ANID_00609T0
NCU01502T0	ANID_06265T0
NCU06843T0	ANID_06202T0
NCU10905T0	ANID_04963T0
NCU03526T0	ANID_02450T0
NCU08730T0	ANID_00556T0
NCU07367T0	ANID_05747T0
NCU01901T0	ANID_08743T0
NCU04185T0	ANID_06508T0
NCU01919T0	ANID_11102T0
NCU09437T0	ANID_03455T0
NCU11997T0	ANID_02320T0
NCU05137T0	ANID_02954T0
NCU03606T0	ANID_07423T0
NCU09923T0	ANID_08401T0
NCU00709T0	ANID_08401T0
NCU02611T0	ANID_00421T0
NCU01517T0	ANID_07402T0
NCU02224T0	ANID_10337T0
NCU09521T0	ANID_07205T0
NCU03290T0	ANID_10198T0
NCU06999T0	ANID_02215T0
NCU02511T0	ANID_08073T0
NCU06362T0	ANID_05407T0
NCU09076T0	ANID_08722T0
NCU02542T1	ANID_07459T0
NCU02542T0	ANID_07459T0
NCU05884T0	ANID_02321T0
NCU09598T0	ANID_10634T0
NCU02546T0	ANID_01666T0
NCU07001T0	ANID_02229T0
NCU04885T0	ANID_10935T0
NCU06489T0	ANID_02214T0
NCU08643T0	ANID_02360T0
NCU08563T0	ANID_06359T0
NCU11185T0	ANID_12322T0
NCU06659T0	ANID_00692T0
NCU06270T0	ANID_01104T0
NCU03500T0	ANID_05591T0
NCU00290T0	ANID_06369T0
NCU07171T0	ANID_00673T0
NCU04137T0	ANID_03594T0
NCU10381T0	ANID_00700T0
NCU08027T0	ANID_00210T0
NCU05375T0	ANID_05154T0
NCU08216T0	ANID_05820T0
NCU07590T0	ANID_10661T0
NCU11642T0	ANID_01181T0
NCU03079T0	ANID_09466T0
NCU07691T0	ANID_09410T0
NCU03981T1	ANID_02063T0
NCU03981T0	ANID_02063T0
NCU02404T1	ANID_03739T0
NCU02404T0	ANID_03739T0
NCU07023T0	ANID_01018T0
NCU04333T0	ANID_05186T0
NCU02791T0	ANID_03753T0
NCU06026T0	ANID_01138T0
NCU11251T0	ANID_01468T0
NCU07874T0	ANID_10164T0
NCU02750T0	ANID_02749T0
NCU07020T0	ANID_02224T0
NCU04772T0	ANID_04943T0
NCU01036T0	ANID_01950T0
NCU05785T0	ANID_01950T0
NCU10073T0	ANID_12237T0
NCU00306T0	ANID_00732T0
NCU05499T0	ANID_01897T0
NCU06942T0	ANID_03061T0
NCU06870T0	ANID_03728T0
NCU08471T0	ANID_07000T0
NCU09698T0	ANID_08955T0
NCU09788T0	ANID_09156T0
NCU00796T0	ANID_07952T0
NCU05888T0	ANID_09004T0
NCU10262T0	ANID_05678T0
NCU07986T0	ANID_11244T0
NCU02657T0	ANID_01222T0
NCU06027T0	ANID_01132T0
NCU03715T0	ANID_06863T0
NCU11933T0	ANID_00128T0
NCU06483T0	ANID_06217T0
NCU03347T0	ANID_05616T0
NCU08935T0	ANID_04397T0
NCU11353T0	ANID_08790T0
NCU02729T0	ANID_00310T0
NCU04136T0	ANID_00292T0
NCU00520T0	ANID_07554T0
NCU03855T0	ANID_04585T0
NCU06457T0	ANID_07479T0
NCU05526T0	ANID_01990T0
NCU07059T0	ANID_07524T0
NCU09042T0	ANID_11680T0
NCU09050T0	ANID_06130T0	ANID_05044T0
NCU00077T0	ANID_04552T0
NCU03396T0	ANID_03167T0
NCU05095T0	ANID_03824T0
NCU08663T0	ANID_01711T0
NCU08604T0	ANID_02086T0
NCU10409T0	ANID_08303T0
NCU10512T0	ANID_02783T0
NCU08682T0	ANID_04952T0
NCU09157T0	ANID_10292T0
NCU03972T0	ANID_01922T0
NCU05622T0	ANID_01879T0
NCU07340T0	ANID_00494T0
NCU06761T0	ANID_01989T0
NCU02368T0	ANID_10439T0
NCU06041T0	ANID_08341T0
NCU06010T0	ANID_09042T0
NCU02482T0	ANID_06650T0
NCU02482T1	ANID_06650T0
NCU02482T2	ANID_06650T0
NCU03317T0	ANID_04864T0
NCU05198T0	ANID_04328T0
NCU05577T0	ANID_07396T0
NCU00714T0	ANID_09124T0
NCU07607T0	ANID_06703T0
NCU00230T0	ANID_00988T0
NCU02361T0	ANID_04577T0
NCU06543T0	ANID_00824T0
NCU06032T0	ANID_05192T0
NCU01178T0	ANID_10824T0
NCU06652T0	ANID_07632T0
NCU08771T0	ANID_10808T0
NCU02209T0	ANID_01037T0
NCU06760T0	ANID_06207T0
NCU04111T0	ANID_10446T0
NCU09034T0	ANID_05672T0
NCU06493T0	ANID_00651T0
NCU07487T0	ANID_00712T0
NCU07418T0	ANID_03578T0
NCU03944T0	ANID_10942T0
NCU07987T0	ANID_07051T0
NCU04656T0	ANID_04150T0
NCU11791T0	ANID_03678T0
NCU00389T0	ANID_04080T0
NCU09048T0	ANID_10574T0
NCU10383T1	ANID_01993T0
NCU10383T0	ANID_01993T0
NCU01470T0	ANID_12408T0
NCU03924T0	ANID_10434T0
NCU00880T0	ANID_07704T0
NCU01174T0	ANID_08013T0
NCU04176T0	ANID_10832T0
NCU04459T0	ANID_10763T0
NCU05246T0	ANID_10794T0
NCU09253T0	ANID_07443T0
NCU04015T0	ANID_02071T0
NCU03380T0	ANID_03176T0
NCU02109T0	ANID_09094T0
NCU01247T0	ANID_02143T0
NCU02179T0	ANID_04792T0
NCU03965T0	ANID_04166T0
NCU05885T0	ANID_02558T0
NCU06383T0	ANID_03499T0
NCU02393T0	ANID_03719T0
NCU02393T1	ANID_03719T0
NCU03697T0	ANID_02042T0
NCU02653T0	ANID_03195T0
NCU02960T0	ANID_10215T0
NCU03658T0	ANID_10061T0
NCU06306T0	ANID_01024T0
NCU00782T0	ANID_10075T0
NCU09212T0	ANID_04483T0
NCU03713T0	ANID_01082T0
NCU01758T0	ANID_05110T0
NCU02624T0	ANID_08283T0
NCU07296T0	ANID_05529T0
NCU01193T0	ANID_05037T0
NCU02550T0	ANID_03874T0
NCU02464T0	ANID_04667T0
NCU05519T0	ANID_03221T0
NCU00690T0	ANID_08691T0
NCU06522T0	ANID_03515T0
NCU00593T0	ANID_04783T0
NCU02107T0	ANID_03417T0
NCU01195T0	ANID_04376T0
NCU02457T0	ANID_03373T0
NCU08162T0	ANID_02914T0
NCU06595T0	ANID_07037T0
NCU02291T0	ANID_02762T0
NCU00692T0	ANID_04616T0
NCU06217T0	ANID_04330T0
NCU03823T0	ANID_06572T0
NCU10847T0	ANID_03621T0
NCU03788T0	ANID_07113T0
NCU11409T0	ANID_10414T0
NCU06804T0	ANID_11763T0
NCU00081T0	ANID_04555T0
NCU00037T0	ANID_06160T0
NCU04485T0	ANID_07503T0
NCU05598T0	ANID_07135T0
NCU06812T0	ANID_07604T0
NCU01266T0	ANID_00664T0
NCU07609T0	ANID_04107T0
NCU02203T0	ANID_10068T0
NCU08145T0	ANID_09394T0
NCU01183T0	ANID_02244T0
NCU03922T0	ANID_04923T0
NCU00395T0	ANID_09065T0
NCU05642T0	ANID_08800T0
NCU07732T0	ANID_02243T0
NCU07732T1	ANID_02243T0
NCU03737T0	ANID_01084T0
NCU03748T0	ANID_05601T0
NCU04796T0	ANID_05646T0
NCU04298T0	ANID_10544T0
NCU04646T0	ANID_00260T0
NCU06305T0	ANID_00473T0
NCU00272T0	ANID_10008T0
NCU05420T0	ANID_05731T0
NCU04354T0	ANID_06707T0
NCU03187T0	ANID_09504T0
NCU11302T0	ANID_05710T0
NCU09737T0	ANID_07307T0
NCU07008T0	ANID_01643T0
NCU01181T0	ANID_12335T0
NCU02354T0	ANID_03448T0
NCU06436T0	ANID_05919T0
NCU06766T0	ANID_10380T0
NCU09732T0	ANID_10512T0
NCU06132T0	ANID_00374T0
NCU03379T0	ANID_03092T0
NCU07004T0	ANID_00108T0
NCU07914T0	ANID_01246T0
NCU02044T0	ANID_10170T0
NCU07070T0	ANID_06374T0
NCU11544T1	ANID_04563T0
NCU11544T0	ANID_04563T0
NCU03246T0	ANID_05057T0
NCU00821T0	ANID_02475T0
NCU03493T0	ANID_02167T0
NCU02556T0	ANID_03907T0
NCU07820T0	ANID_04109T0
NCU03597T0	ANID_10855T0
NCU01728T1	ANID_05144T0
NCU01728T0	ANID_05144T0
NCU01095T0	ANID_03888T0
NCU03608T0	ANID_02526T0
NCU02397T0	ANID_04888T0
NCU12152T0	ANID_05804T0
NCU12009T0	ANID_08990T0
NCU11685T0	ANID_11786T0
NCU11956T0	ANID_12073T0
NCU07887T0	ANID_00067T0
NCU06482T0	ANID_05162T0
NCU07395T0	ANID_07652T0
NCU06159T0	ANID_09392T0
NCU09027T0	ANID_07027T0
NCU04041T0	ANID_01750T0
NCU08301T0	ANID_00103T0
NCU04241T0	ANID_07444T0
NCU04329T0	ANID_10140T0
NCU04108T0	ANID_02648T0
NCU00337T0	ANID_07260T0
NCU00122T0	ANID_10351T0
NCU09678T0	ANID_00993T0
NCU11213T0	ANID_05586T0
NCU11748T0	ANID_07750T0
NCU04259T0	ANID_04386T0
NCU08977T0	ANID_00623T0
NCU00673T0	ANID_10030T0
NCU06630T0	ANID_06391T0
NCU09223T0	ANID_07436T0
NCU01525T0	ANID_08042T0
NCU03813T0	ANID_06525T0
NCU06419T0	ANID_04189T0
NCU04358T0	ANID_08886T0
NCU00650T0	ANID_03794T0
NCU01936T0	ANID_04678T0
NCU03622T0	ANID_08798T0
NCU08148T0	ANID_05493T0
NCU09635T0	ANID_04363T0
NCU08058T0	ANID_08921T0
NCU04252T0	ANID_02518T0
NCU01348T0	ANID_06869T0
NCU08626T0	ANID_00387T0
NCU04088T0	ANID_05603T0
NCU01438T0	ANID_08863T0
NCU11301T0	ANID_10535T0
NCU03141T0	ANID_07792T0	ANID_01675T0
NCU00194T0	ANID_01810T0
NCU02422T0	ANID_03734T0
NCU02814T0	ANID_04279T0
NCU01596T0	ANID_10519T0
NCU10776T0	ANID_02764T0
NCU05708T0	ANID_10084T0
NCU11384T1	ANID_03830T0
NCU11384T0	ANID_03830T0
NCU08706T0	ANID_05617T0
NCU06452T0	ANID_08057T0
NCU08503T0	ANID_06283T0
NCU07125T0	ANID_10247T0
NCU07523T0	ANID_00550T0	ANID_08480T0
NCU04850T0	ANID_00550T0	ANID_08480T0
NCU01724T0	ANID_05187T0
NCU07076T0	ANID_00472T0
NCU08372T0	ANID_01798T0
NCU08003T0	ANID_06705T0
NCU00631T0	ANID_05483T0
NCU02406T0	ANID_04581T0
NCU02408T0	ANID_04592T0
NCU09580T0	ANID_01243T0
NCU07458T0	ANID_04234T0
NCU05853T0	ANID_00233T0
NCU00043T0	ANID_00410T0
NCU03425T0	ANID_03031T0
NCU01767T0	ANID_05722T0
NCU00677T0	ANID_07631T0
NCU02147T0	ANID_07736T0
NCU04454T0	ANID_10118T0
NCU09254T0	ANID_06085T0
NCU06534T0	ANID_09437T0
NCU08290T0	ANID_07753T0
NCU08153T0	ANID_08622T0
NCU00919T0	ANID_00944T0
NCU07697T0	ANID_01003T0
NCU07298T0	ANID_04230T0
NCU08378T0	ANID_03587T0
NCU09533T0	ANID_02858T0
NCU02421T0	ANID_10441T0
NCU08218T0	ANID_05824T0
NCU02741T0	ANID_01237T0
NCU02591T0	ANID_02096T0
NCU00428T0	ANID_06895T0
NCU05850T0	ANID_09103T0
NCU10189T0	ANID_08967T0
NCU09547T0	ANID_04458T0
NCU03124T0	ANID_01485T0
NCU04814T0	ANID_01876T0
NCU07584T0	ANID_03144T0
NCU07779T0	ANID_03602T0
NCU03637T0	ANID_11231T0
NCU08076T0	ANID_03987T0	ANID_02657T0	ANID_02878T0
NCU06520T0	ANID_00204T0
NCU07996T0	ANID_00557T0
NCU00538T0	ANID_07748T0
NCU04201T0	ANID_04733T0
NCU08600T0	ANID_02101T0
NCU03914T0	ANID_07533T0
NCU02793T0	ANID_10735T0
NCU05168T0	ANID_08279T0
NCU11705T0	ANID_03155T0
NCU06613T0	ANID_10097T0
NCU02826T0	ANID_04266T0
NCU08598T0	ANID_02087T0
NCU06585T0	ANID_06186T0
NCU03426T0	ANID_00129T0
NCU02966T0	ANID_01208T0
NCU01947T0	ANID_02757T0
NCU04247T0	ANID_01953T0
NCU01086T0	ANID_10950T0
NCU03057T0	ANID_10530T0
NCU07438T0	ANID_11104T0
NCU01132T0	ANID_04148T0	ANID_08972T0
NCU03229T0	ANID_01281T0
NCU04581T0	ANID_06340T0
NCU04566T0	ANID_07695T0
NCU06215T0	ANID_06496T0
NCU09033T0	ANID_05673T0
NCU08024T0	ANID_10265T0
NCU04306T0	ANID_04404T0
NCU06187T0	ANID_06209T0
NCU01022T0	ANID_01354T0
NCU00453T0	ANID_02288T0
NCU04144T0	ANID_04208T0
NCU09230T0	ANID_01446T0
NCU04481T0	ANID_07029T0
NCU04672T0	ANID_06870T0
NCU01809T0	ANID_01366T0
NCU03633T0	ANID_03869T0
NCU01443T0	ANID_08867T0
NCU07504T0	ANID_07437T0
NCU03217T0	ANID_02939T0
NCU08850T0	ANID_00604T0
NCU00377T0	ANID_12104T0
NCU08291T0	ANID_07752T0
NCU09347T0	ANID_10844T0
NCU01013T0	ANID_01403T0
NCU03258T0	ANID_03807T0
NCU09659T0	ANID_05939T0
NCU03066T0	ANID_01215T0
NCU05810T0	ANID_04163T0
NCU02961T0	ANID_07566T0
NCU08939T0	ANID_04395T0
NCU01449T0	ANID_10981T0
NCU01449T1	ANID_10981T0
NCU02310T0	ANID_04910T0
NCU05273T0	ANID_04014T0
NCU03295T0	ANID_05990T0
NCU03009T0	ANID_07143T0
NCU09322T0	ANID_01554T0
NCU08895T0	ANID_10377T0
NCU03515T0	ANID_01394T0
NCU00775T0	ANID_05790T0
NCU04005T0	ANID_05757T0
NCU02592T0	ANID_08765T0
NCU07941T0	ANID_06048T0
NCU03771T0	ANID_11886T0
NCU06179T0	ANID_08830T0
NCU07024T0	ANID_01017T0
NCU04504T0	ANID_04233T0
NCU04754T0	ANID_04323T0
NCU02565T0	ANID_10212T0
NCU09595T0	ANID_06053T0
NCU08428T0	ANID_09000T0
NCU03204T0	ANID_03632T0
NCU02148T0	ANID_04684T0
NCU02425T0	ANID_05671T0
NCU00794T0	ANID_10058T0
NCU05859T0	ANID_05027T0
NCU06205T0	ANID_06505T0
NCU08312T0	ANID_04724T0
NCU08364T0	ANID_05449T0
NCU09654T0	ANID_03776T0
NCU08319T0	ANID_05893T0
NCU06685T0	ANID_08190T0
NCU07112T0	ANID_08346T0
NCU01481T0	ANID_04428T0
NCU01430T0	ANID_05733T0
NCU05452T0	ANID_05098T0
NCU04670T0	ANID_10747T0
NCU02100T0	ANID_01412T0
NCU04600T0	ANID_01358T0
NCU05000T0	ANID_02064T0
NCU06039T0	ANID_01695T0
NCU06430T0	ANID_04084T0
NCU07062T0	ANID_07537T0
NCU07058T0	ANID_00475T0
NCU09864T0	ANID_01726T0
NCU00232T0	ANID_11892T0
NCU05715T0	ANID_10918T0
NCU09380T0	ANID_10173T0
NCU00553T0	ANID_04745T0
NCU02438T0	ANID_03466T0
NCU02126T0	ANID_04688T0
NCU07221T0	ANID_05296T0
NCU02256T0	ANID_11773T0
NCU01057T0	ANID_02110T0
NCU01057T1	ANID_02110T0
NCU02074T0	ANID_01510T0
NCU08762T0	ANID_04094T0
NCU06352T0	ANID_07188T0
NCU08708T0	ANID_01975T0
NCU04457T0	ANID_06299T0
NCU06054T0	ANID_10396T0
NCU04024T0	ANID_01874T0
NCU03621T0	ANID_05829T0
NCU01252T0	ANID_00078T0
NCU00721T0	ANID_01732T0
NCU03395T0	ANID_03168T0
NCU04733T0	ANID_03797T0
NCU08607T0	ANID_02738T0
NCU04207T0	ANID_07571T0
NCU04478T0	ANID_10699T0
NCU09536T0	ANID_00661T0
NCU07332T0	ANID_05338T0
NCU04089T0	ANID_10259T0
NCU00440T0	ANID_00081T0
NCU01760T0	ANID_04285T0
NCU01777T0	ANID_00446T0
NCU03436T0	ANID_00504T0
NCU05028T0	ANID_03721T0
NCU01235T0	ANID_08015T0
NCU07720T0	ANID_00581T0
NCU00755T0	ANID_00581T0
NCU06563T0	ANID_00164T0
NCU09321T0	ANID_02982T0
NCU00155T0	ANID_02852T0
NCU06914T0	ANID_00046T0
NCU01961T0	ANID_04736T0
NCU07414T0	ANID_02731T0
NCU07819T0	ANID_04111T0
NCU06593T0	ANID_07030T0
NCU07442T0	ANID_06636T0
NCU07901T0	ANID_06205T0
NCU02407T0	ANID_12465T0
NCU02188T0	ANID_02974T0
NCU05589T0	ANID_01420T0
NCU01388T0	ANID_08119T0
NCU11861T0	ANID_02259T0
NCU09885T0	ANID_06761T0
NCU00213T0	ANID_06138T0
NCU01646T0	ANID_05107T0
NCU09817T0	ANID_00354T0
NCU07362T0	ANID_05146T0
NCU04192T0	ANID_11070T0
NCU03779T0	ANID_00034T0
NCU01411T0	ANID_05656T0
NCU04264T0	ANID_04819T0
NCU04924T0	ANID_05564T0
NCU00675T0	ANID_02496T0
NCU06656T0	ANID_00689T0
NCU09270T0	ANID_01386T0
NCU03512T0	ANID_07181T0
NCU06924T0	ANID_05200T0
NCU08356T0	ANID_09138T0
NCU09123T0	ANID_02412T0
NCU02785T0	ANID_01673T0
NCU05995T0	ANID_02000T0
NCU00450T0	ANID_02289T0
NCU01377T0	ANID_08002T0
NCU07739T0	ANID_02299T0
NCU06194T0	ANID_06530T0
NCU09643T0	ANID_05166T0
NCU06112T0	ANID_10619T0
NCU07849T0	ANID_10762T0
NCU07849T1	ANID_10762T0
NCU00023T0	ANID_04906T0
NCU00602T0	ANID_04774T0
NCU06418T0	ANID_04903T0
NCU06769T0	ANID_06300T0
NCU11068T0	ANID_06427T0
NCU07381T0	ANID_10962T0
NCU02771T0	ANID_02733T0
NCU10546T0	ANID_00649T0
NCU10282T0	ANID_10442T0
NCU02232T0	ANID_03033T0
NCU02151T0	ANID_04800T0
NCU04783T0	ANID_03696T0
NCU06240T0	ANID_06305T0
NCU04761T0	ANID_10373T0
NCU08811T0	ANID_06033T0
NCU01141T0	ANID_02261T0
NCU03495T0	ANID_00914T0
NCU00209T0	ANID_06143T0
NCU11739T0	ANID_00237T0
NCU06067T0	ANID_05592T0
NCU07564T0	ANID_07485T0
NCU01324T0	ANID_02940T0
NCU01285T0	ANID_04482T0
NCU06921T0	ANID_05196T0
NCU04335T0	ANID_10019T0
NCU05340T0	ANID_09191T0
NCU08397T0	ANID_08374T0
NCU07894T0	ANID_08374T0
NCU00589T0	ANID_00930T0
NCU05889T0	ANID_02907T0
NCU07021T0	ANID_02223T0
NCU08136T0	ANID_09395T0
NCU00575T0	ANID_08689T0
NCU02430T0	ANID_03456T0
NCU06190T0	ANID_02255T0
NCU09646T0	ANID_01050T0
NCU01216T0	ANID_10516T0
NCU05775T0	ANID_07777T0
NCU01963T0	ANID_04735T0
NCU00480T0	ANID_06354T0
NCU02195T0	ANID_09490T0
NCU04534T0	ANID_06197T0
NCU04312T0	ANID_06197T0
NCU08880T0	ANID_01199T0
NCU05516T0	ANID_06055T0
NCU11693T0	ANID_09095T0
NCU01613T0	ANID_00134T0
NCU02420T0	ANID_03691T0
NCU00181T0	ANID_06894T0
NCU10762T0	ANID_05888T0
NCU05851T0	ANID_09081T0	ANID_10074T0
NCU09407T0	ANID_01713T0
NCU00182T0	ANID_00063T0
NCU00317T0	ANID_00256T0
NCU00897T0	ANID_00430T0
NCU00643T0	ANID_00942T0
NCU04289T0	ANID_04303T0
NCU02781T0	ANID_05778T0
NCU07659T0	ANID_06708T0
NCU04310T0	ANID_04378T0
NCU03006T0	ANID_07146T0
NCU09429T0	ANID_01611T0
NCU04096T0	ANID_11032T0
NCU08997T0	ANID_10563T0
NCU02746T0	ANID_01211T0
NCU03759T0	ANID_03865T0
NCU10467T0	ANID_06517T0
NCU01184T0	ANID_02245T0
NCU03695T0	ANID_00910T0
NCU01083T0	ANID_08231T0
NCU03651T0	ANID_06168T0
NCU00665T0	ANID_09402T0
NCU06095T0	ANID_04878T0
NCU03023T0	ANID_11187T0
NCU02400T0	ANID_05712T0
NCU04442T0	ANID_04727T0
NCU09116T0	ANID_06338T0
NCU05196T0	ANID_10778T0
NCU10468T0	ANID_07722T0
NCU09237T0	ANID_10257T0
NCU09345T0	ANID_08009T0
NCU09345T1	ANID_08009T0
NCU09345T2	ANID_08009T0
NCU00829T0	ANID_03208T0
NCU05117T0	ANID_09119T0
NCU11288T0	ANID_05810T0
NCU08126T0	ANID_08317T0
NCU02094T0	ANID_04486T0
NCU00056T0	ANID_07489T0
NCU00649T0	ANID_09116T0
NCU07814T0	ANID_10282T0
NCU03678T0	ANID_00831T0
NCU07419T0	ANID_02933T0
NCU05926T0	ANID_05807T0
NCU10652T0	ANID_06363T0
NCU00605T0	ANID_04714T0
NCU05129T0	ANID_03695T0
NCU01429T0	ANID_10298T0
NCU08889T0	ANID_08235T0
NCU11173T0	ANID_10472T0
NCU04633T0	ANID_01488T0
NCU06568T0	ANID_00166T0
NCU04415T0	ANID_04940T0
NCU05213T0	ANID_07311T0
NCU03176T0	ANID_00929T0
NCU02585T0	ANID_01710T0
NCU00803T0	ANID_01457T0
NCU00803T1	ANID_01457T0
NCU04817T0	ANID_01915T0
NCU00565T0	ANID_09486T0
NCU08511T0	ANID_02447T0
NCU03004T0	ANID_09403T0
NCU05206T0	ANID_01016T0
NCU05410T0	ANID_01150T0
NCU02296T0	ANID_04603T0
NCU01412T0	ANID_05799T0
NCU00445T0	ANID_06889T0
NCU05752T0	ANID_02509T0
NCU02954T0	ANID_05206T0
NCU01753T0	ANID_10444T0
NCU02373T0	ANID_10440T0
NCU02414T0	ANID_10459T0
NCU06153T0	ANID_08537T0
NCU06943T0	ANID_10352T0
NCU00035T0	ANID_06159T0
NCU04841T0	ANID_02066T0
NCU03756T0	ANID_08172T0
NCU02571T0	ANID_01409T0
NCU02743T0	ANID_03642T0
NCU08825T0	ANID_02155T0
NCU05897T0	ANID_05742T0
NCU02411T0	ANID_03062T0
NCU06923T0	ANID_05199T0
NCU08346T0	ANID_05494T0
NCU04133T0	ANID_10522T0
NCU05411T0	ANID_10128T0
NCU07807T0	ANID_02875T0
NCU07807T1	ANID_02875T0
NCU05735T0	ANID_02368T0
NCU08746T0	ANID_05463T0
NCU06724T0	ANID_04159T0
NCU04856T0	ANID_04159T0
NCU04856T1	ANID_04159T0
NCU00587T0	ANID_00931T0
NCU02690T0	ANID_00294T0
NCU03218T0	ANID_03584T0
NCU01435T0	ANID_08865T0
NCU04460T0	ANID_06182T0
NCU04899T0	ANID_06717T0
NCU06779T0	ANID_05725T0
NCU08995T0	ANID_04057T0
NCU08427T0	ANID_08064T0
NCU04637T0	ANID_02516T0
NCU00434T0	ANID_06892T0
NCU06360T0	ANID_00717T0
NCU04539T0	ANID_04421T0
NCU02201T0	ANID_09170T0
NCU06460T0	ANID_00952T0
NCU01528T0	ANID_08041T0
NCU06449T0	ANID_08029T0
NCU12076T0	ANID_03839T0
NCU03188T0	ANID_00836T0
NCU02996T0	ANID_01148T0
NCU00170T0	ANID_04192T0
NCU02497T0	ANID_03944T0
NCU02795T0	ANID_03806T0
NCU09162T0	ANID_00069T0
NCU07392T0	ANID_01848T0
NCU06717T0	ANID_02909T0
NCU06332T0	ANID_04046T0
NCU07558T0	ANID_10806T0
NCU11284T0	ANID_07538T0
NCU02023T0	ANID_11103T0
NCU10016T0	ANID_03239T0
NCU10853T0	ANID_04936T0
NCU05218T0	ANID_10956T0
NCU09771T0	ANID_01427T0
NCU09883T0	ANID_07795T0
NCU00422T0	ANID_07299T0
NCU00422T1	ANID_07299T0
NCU01821T0	ANID_01342T0
NCU03492T0	ANID_00918T0
NCU02351T0	ANID_03445T0
NCU01964T0	ANID_04637T0
NCU06230T0	ANID_02265T0
NCU03998T0	ANID_05641T0
NCU11179T0	ANID_02860T0
NCU07530T0	ANID_05633T0
NCU00608T0	ANID_04659T0
NCU03523T0	ANID_05728T0
NCU09551T0	ANID_01766T0
NCU09208T0	ANID_04670T0
NCU04071T0	ANID_01151T0
NCU03197T0	ANID_04980T0
NCU05294T0	ANID_05870T0
NCU09064T0	ANID_11101T0
NCU03548T0	ANID_00978T0
NCU02532T0	ANID_02416T0
NCU04780T0	ANID_00450T0
NCU03115T0	ANID_03815T0
NCU04540T0	ANID_05593T0
NCU09183T0	ANID_01857T0
NCU09391T0	ANID_03897T0
NCU06666T0	ANID_07625T0
NCU04272T0	ANID_10407T0
NCU08669T0	ANID_07141T0
NCU08066T0	ANID_10338T0
NCU00065T0	ANID_00956T0
NCU00554T0	ANID_04793T0
NCU09258T0	ANID_01560T0
NCU00717T0	ANID_08495T0	ANID_03479T0	ANID_03143T0
NCU07528T0	ANID_06165T0
NCU07880T0	ANID_06044T0
NCU11102T0	ANID_06170T0
NCU02104T0	ANID_00808T0
NCU03238T0	ANID_05151T0
NCU07071T0	ANID_03669T0
NCU01227T0	ANID_02295T0
NCU06232T0	ANID_00912T0
NCU09980T0	ANID_01057T0
NCU07053T0	ANID_04054T0
NCU06231T0	ANID_08854T0
NCU06619T0	ANID_11921T0
NCU02644T0	ANID_04699T0
NCU02644T1	ANID_04699T0
NCU00711T0	ANID_02985T0
NCU06271T0	ANID_00093T0
NCU07067T0	ANID_00787T0
NCU06648T0	ANID_04496T0
NCU07459T0	ANID_10526T0
NCU02235T0	ANID_03733T0
NCU05224T0	ANID_07502T0
NCU00161T0	ANID_03751T0
NCU07755T0	ANID_00057T0
NCU01695T0	ANID_08276T0
NCU07701T0	ANID_06328T0
NCU04737T0	ANID_10449T0
NCU10987T0	ANID_09140T0
NCU00195T0	ANID_02282T0
NCU02502T0	ANID_01614T0
NCU06052T0	ANID_03375T0
NCU05418T0	ANID_08075T0
NCU09767T0	ANID_09289T0
NCU00894T0	ANID_03843T0
NCU07165T0	ANID_00667T0
NCU07465T0	ANID_02977T0
NCU03117T0	ANID_11238T0
NCU03260T0	ANID_11181T0
NCU07544T0	ANID_06574T0
NCU00772T0	ANID_05674T0
NCU06091T0	ANID_05705T0
NCU09025T0	ANID_02900T0
NCU04277T0	ANID_08843T0
NCU06809T0	ANID_10805T0
NCU00924T0	ANID_03826T0
NCU01754T0	ANID_08979T0	ANID_02286T0
NCU01754T1	ANID_08979T0	ANID_02286T0
NCU00725T0	ANID_03821T0
NCU01786T0	ANID_03169T0
NCU06631T0	ANID_00560T0
NCU00421T0	ANID_07297T0
NCU06541T0	ANID_02752T0
NCU09789T0	ANID_00893T0
NCU00978T0	ANID_02927T0
NCU05226T0	ANID_00561T0
NCU02378T0	ANID_03714T0
NCU02070T0	ANID_04056T0
NCU08011T0	ANID_00991T0
NCU11222T0	ANID_01992T0
NCU09388T0	ANID_03668T0
NCU07981T0	ANID_05488T0
NCU06380T0	ANID_07673T0
NCU09098T0	ANID_05140T0
NCU03325T0	ANID_12429T0
NCU06336T0	ANID_09406T0
NCU06033T0	ANID_10639T0
NCU04809T0	ANID_05549T0
NCU03836T0	ANID_06569T0
NCU06860T0	ANID_04241T0
NCU05169T0	ANID_05918T0
NCU02456T0	ANID_10136T0
NCU03154T0	ANID_09446T0
NCU08333T0	ANID_06399T0
NCU11452T0	ANID_10471T0
NCU02273T0	ANID_02903T0
NCU05548T0	ANID_05701T0
NCU09640T0	ANID_08095T0
NCU08869T0	ANID_10801T0
NCU02115T0	ANID_05197T0
NCU07668T0	ANID_00890T0
NCU07495T0	ANID_05217T0
NCU08418T0	ANID_07159T0
NCU02639T0	ANID_01883T0
NCU02639T1	ANID_01883T0
NCU02238T0	ANID_06778T0	ANID_07137T0
NCU01547T0	ANID_05121T0
NCU01782T0	ANID_11736T0
NCU06679T0	ANID_08187T0
NCU12124T0	ANID_03890T0
NCU03768T1	ANID_08169T0
NCU03768T0	ANID_08169T0
NCU03768T2	ANID_08169T0
NCU03339T0	ANID_00932T0
NCU04326T0	ANID_05822T0
NCU05558T0	ANID_05698T0
NCU00196T0	ANID_11994T0
NCU11489T0	ANID_03648T0
NCU01633T0	ANID_05860T0	ANID_04277T0	ANID_03357T0
NCU05143T0	ANID_07640T0
NCU08005T0	ANID_06272T0
NCU08909T0	ANID_03730T0	ANID_11152T0	ANID_07511T0
NCU02742T0	ANID_01238T0
NCU03757T0	ANID_08176T0
NCU09456T0	ANID_03043T0
NCU08927T0	ANID_04405T0
NCU07399T0	ANID_10193T0
NCU04713T0	ANID_01900T0
NCU04328T0	ANID_02490T0
NCU00722T0	ANID_10795T0
NCU06246T0	ANID_06149T0
NCU11395T0	ANID_02470T0
NCU03846T0	ANID_10936T0
NCU03846T1	ANID_10936T0
NCU02009T0	ANID_00773T0
NCU02056T0	ANID_04050T0
NCU04507T0	ANID_05536T0
NCU09241T0	ANID_02107T0
NCU09477T0	ANID_04064T0
NCU11381T0	ANID_04414T0
NCU04840T0	ANID_02076T0
NCU08370T0	ANID_01996T0
NCU11420T0	ANID_03737T0
NCU10276T0	ANID_04649T0
NCU00848T0	ANID_00055T0
NCU01271T0	ANID_03846T0
NCU03764T0	ANID_04469T0
NCU06846T0	ANID_04316T0
NCU02853T0	ANID_08357T0
NCU08012T0	ANID_06210T0
NCU11263T0	ANID_05185T0
NCU09931T0	ANID_06031T0
NCU01689T0	ANID_08274T0
NCU03055T0	ANID_07562T0
NCU04013T0	ANID_05644T0
NCU04013T1	ANID_05644T0
NCU04554T0	ANID_04871T0
NCU01240T0	ANID_08797T0
NCU04657T0	ANID_08899T0
NCU07580T0	ANID_08261T0
NCU08579T0	ANID_11684T0
NCU01722T0	ANID_01039T0
NCU09272T0	ANID_01594T0
NCU09621T0	ANID_06815T0
NCU09680T0	ANID_01273T0	ANID_05282T0
NCU02716T0	ANID_01260T0
NCU00345T0	ANID_06068T0
NCU03888T0	ANID_04168T0
NCU06409T0	ANID_04065T0
NCU02305T0	ANID_10340T0
NCU05782T0	ANID_07424T0
NCU06057T0	ANID_03370T0
NCU04797T0	ANID_05604T0
NCU11795T0	ANID_00871T0
NCU07985T0	ANID_06220T0
NCU08959T0	ANID_05718T0
NCU07711T0	ANID_07510T0
NCU00472T0	ANID_02051T0
NCU00669T0	ANID_04683T0
NCU02687T0	ANID_02969T0
NCU00108T0	ANID_05815T0
NCU01160T0	ANID_07659T0
NCU06884T0	ANID_02895T0
NCU11408T0	ANID_02902T0
NCU09444T0	ANID_00498T0	ANID_01691T0
NCU03504T0	ANID_02688T0
NCU08060T0	ANID_08920T0
NCU00008T0	ANID_02464T0
NCU04429T0	ANID_00716T0
NCU03890T0	ANID_01931T0
NCU09648T0	ANID_03205T0	ANID_00740T0
NCU01637T0	ANID_00727T0
NCU03643T0	ANID_01425T0
NCU02283T0	ANID_03065T0
NCU04288T0	ANID_01379T0
NCU06727T0	ANID_00687T0
NCU05971T0	ANID_01780T0
NCU03207T0	ANID_04862T0
NCU00916T0	ANID_07173T0
NCU03979T0	ANID_06643T0
NCU08597T0	ANID_04926T0
NCU09738T0	ANID_10081T0
NCU11537T0	ANID_09090T0
NCU01162T0	ANID_07657T0
NCU07253T0	ANID_07657T0
NCU00599T0	ANID_04613T0
NCU01913T0	ANID_04760T0
NCU03876T0	ANID_02997T0
NCU06347T0	ANID_01023T0
NCU06758T0	ANID_06291T0
NCU04295T0	ANID_10548T0
NCU11983T0	ANID_05355T0	ANID_03030T0
NCU01242T0	ANID_02137T0
NCU00951T0	ANID_02968T0
NCU05633T0	ANID_01287T0
NCU05453T0	ANID_04287T0
NCU11176T0	ANID_00605T0
NCU06532T0	ANID_05909T0
NCU08315T0	ANID_04576T0
NCU00501T0	ANID_01533T0
NCU01830T0	ANID_01899T0
NCU00025T0	ANID_04209T0
NCU04730T0	ANID_01519T0
NCU06341T0	ANID_01423T0
NCU02302T0	ANID_11161T0
NCU06177T0	ANID_08827T0
NCU05593T0	ANID_10873T0
NCU04902T0	ANID_12384T0
NCU00324T0	ANID_06304T0
NCU03194T0	ANID_03626T0
NCU01512T0	ANID_06253T0
NCU11511T0	ANID_01456T0
NCU07865T0	ANID_07013T0
NCU09805T0	ANID_02018T0	ANID_03402T0
NCU01059T0	ANID_02045T0
NCU02654T0	ANID_03196T0
NCU07457T0	ANID_03118T0
NCU02586T0	ANID_05224T0
NCU09285T0	ANID_03873T0
NCU06594T0	ANID_07031T0
NCU09550T0	ANID_06429T0
NCU09658T0	ANID_06714T0
NCU02015T0	ANID_04763T0
NCU04923T0	ANID_05563T0
NCU06774T0	ANID_06289T0
NCU07960T0	ANID_05763T0
NCU05797T0	ANID_09085T0
NCU00414T0	ANID_02272T0
NCU01826T0	ANID_03113T0
NCU01737T0	ANID_05157T0
NCU02196T0	ANID_06453T0
NCU05254T0	ANID_06711T0
NCU05586T0	ANID_07633T0
NCU04374T0	ANID_10267T0
NCU06296T0	ANID_08660T0
NCU08280T0	ANID_11008T0
NCU09106T0	ANID_02973T0
NCU04430T0	ANID_08445T0
NCU06251T0	ANID_04546T0
NCU09775T0	ANID_01571T0
NCU01929T0	ANID_12219T0
NCU09778T0	ANID_04182T0
NCU06718T0	ANID_07431T0
NCU08004T0	ANID_06699T0
NCU09520T0	ANID_02581T0	ANID_04113T0
NCU01795T0	ANID_06922T0
NCU01895T0	ANID_07697T0
NCU03714T0	ANID_06915T0
NCU04653T0	ANID_10589T0
NCU06211T1	ANID_06499T0
NCU06211T0	ANID_06499T0
NCU04428T0	ANID_00696T0
NCU02374T0	ANID_03716T0
NCU04642T0	ANID_02494T0
NCU01175T0	ANID_08012T0
NCU08277T0	ANID_03156T0
NCU08852T0	ANID_03129T0
NCU06345T0	ANID_05903T0
NCU03913T0	ANID_08559T0
NCU08633T0	ANID_04520T0
NCU03971T0	ANID_10239T0
NCU08275T0	ANID_10299T0
NCU01279T0	ANID_01382T0
NCU02899T0	ANID_04024T0
NCU08352T0	ANID_03581T0
NCU07358T0	ANID_11804T0
NCU06780T0	ANID_00141T0
NCU01993T0	ANID_04778T0
NCU01990T0	ANID_04814T0
NCU07408T0	ANID_02734T0
NCU07408T1	ANID_02734T0
NCU00962T0	ANID_04741T0
NCU02356T0	ANID_03436T0
NCU05390T0	ANID_00870T0
NCU07884T0	ANID_00066T0
NCU09804T0	ANID_01518T0
NCU06764T0	ANID_06726T0
NCU07035T0	ANID_00549T0	ANID_08481T0
NCU07723T0	ANID_01616T0	ANID_04831T0
NCU08983T0	ANID_00874T0
NCU10059T0	ANID_02866T0
NCU05606T0	ANID_10702T0
NCU03050T0	ANID_00306T0
NCU02968T0	ANID_01210T0
NCU01361T0	ANID_04188T0
NCU05302T0	ANID_00889T0
NCU02555T0	ANID_07441T0
NCU11399T0	ANID_02303T0
NCU11457T0	ANID_03222T0
NCU09843T0	ANID_04648T0
NCU04697T0	ANID_11114T0
NCU05089T0	ANID_00528T0	ANID_08366T0	ANID_07898T0
NCU01055T0	ANID_03341T0	ANID_05427T0
NCU04331T0	ANID_01013T0
NCU07172T0	ANID_02489T0
NCU03741T0	ANID_06824T0
NCU09093T0	ANID_12380T0
NCU06168T0	ANID_05179T0
NCU10927T0	ANID_04043T0
NCU07015T0	ANID_12068T0
NCU01455T0	ANID_02014T0
NCU05537T0	ANID_01896T0
NCU03360T0	ANID_04435T0
NCU08040T0	ANID_02441T0
NCU06694T0	ANID_08117T0
NCU00277T0	ANID_01935T0
NCU01414T0	ANID_05836T0
NCU07041T0	ANID_05875T0
NCU05128T0	ANID_12144T0
NCU09540T0	ANID_08165T0
[truncated: 3,910 more rows]
[truncated: 9 more columns]
