# Supplementary material for: Evolutionary Conservation and Diversification of Puf RNA Binding Proteins and Their mRNA Targets
Source: PLoS Biol. 2015 Nov 20;13(11):e1002307. doi: 10.1371/journal.pbio.1002307 (PMC4654594; doi:10.1371/journal.pbio.1002307)
Supplement: S4 Dataset — (ZIP) [file pbio.1002307.s004.zip › N.crassa.fa_A.niger.fa.txt]

NCU06976T0	e_gw1_10.479.1
NCU01379T0	est_GWPlus_C_21836.1
NCU07832T0	e_gw1_5.1393.1
NCU05837T0	est_GWPlus_C_170462.1
NCU08535T0	est_fge1_pm_C_90208.1
NCU06468T0	fge1_pg_C_2000300.1
NCU02685T0	e_gw1_18.215.1
NCU04548T0	est_fge1_pg_C_70247.1
NCU08287T0	est_fge1_pm_C_30210.1
NCU08501T0	fge1_pm_C_17000076.1
NCU08267T0	est_GWPlus_C_80613.1
NCU00459T0	fge1_pg_C_6000529.1
NCU02478T0	est_fge1_pg_C_110286.1	est_GWPlus_C_120446.1	fge1_pg_C_2000238.1
NCU08132T0	est_fge1_pg_C_110286.1	est_GWPlus_C_120446.1	fge1_pg_C_2000238.1
NCU09740T0	fge1_pg_C_3000449.1
NCU04865T0	e_gw1_11.14.1
NCU00239T0	fge1_pm_C_1000075.1
NCU02103T0	est_GWPlus_C_10459.1
NCU07556T0	est_GWPlus_C_100633.1
NCU09638T0	gw1_6.20.1
NCU09830T0	e_gw1_15.257.1
NCU07702T0	est_fge1_pg_C_20397.1
NCU06294T0	fge1_pg_C_3000426.1
NCU00743T0	fge1_pm_C_1000382.1
NCU07658T0	e_gw1_5.719.1
NCU07307T0	fge1_pg_C_11000394.1
NCU03042T0	gw1_2.1116.1
NCU08993T0	e_gw1_6.593.1
NCU03350T0	est_GWPlus_C_170387.1
NCU06733T0	e_gw1_6.28.1
NCU01431T0	fge1_pm_C_6000029.1
NCU02762T0	est_fge1_pm_C_30394.1
NCU01632T0	est_GWPlus_C_31174.1
NCU03234T0	est_fge1_pg_C_40126.1
NCU05591T0	est_fge1_pm_C_10112.1	est_GWPlus_C_120678.1
NCU00352T0	est_fge1_pg_C_90390.1
NCU09866T0	est_fge1_pg_C_40508.1
NCU08056T0	e_gw1_6.613.1
NCU02677T0	est_fge1_pg_C_70102.1
NCU00396T0	fge1_pg_C_3000366.1
NCU07378T0	est_GW1_C_60653.1
NCU01238T0	fge1_pg_C_11000100.1
NCU03116T0	e_gw1_5.714.1
NCU09492T0	est_GW1_C_12144.1
NCU07679T0	e_gw1_2.1140.1
NCU08276T0	fge1_pm_C_8000143.1
NCU00274T0	fge1_pg_C_8000517.1
NCU03875T0	fge1_pg_C_1000452.1
NCU07866T0	e_gw1_8.18.1
NCU01951T0	e_gw1_4.783.1
NCU03591T0	est_GWPlus_C_51112.1
NCU01638T0	e_gw1_3.13.1
NCU01823T0	fge1_pg_C_2000617.1
NCU02494T0	fge1_pg_C_4000143.1
NCU08919T0	est_GWPlus_C_160504.1
NCU02815T0	fge1_pg_C_5000177.1
NCU06272T0	fge1_pm_C_6000278.1
NCU08616T0	est_fge1_pm_C_40066.1
NCU01192T0	est_GWPlus_C_61298.1
NCU07443T0	e_gw1_9.13.1	e_gw1_11.489.1
NCU01820T0	est_GWPlus_C_32422.1
NCU07308T0	fge1_pm_C_3000020.1
NCU06488T0	fge1_pm_C_16000110.1
NCU01768T0	e_gw1_2.2140.1
NCU02111T0	e_gw1_6.626.1
NCU09297T0	est_fge1_pm_C_40412.1
NCU01140T0	gw1_2.2130.1
NCU08023T0	e_gw1_10.966.1
NCU04766T0	fge1_pm_C_7000093.1
NCU00621T0	e_gw1_5.14.1
NCU08377T0	e_gw1_4.785.1
NCU06338T0	est_fge1_pm_C_30168.1
NCU03263T0	est_fge1_pm_C_120037.1
NCU12032T0	est_GWPlus_C_11891.1
NCU11202T0	e_gw1_4.831.1
NCU03584T0	e_gw1_14.257.1
NCU03811T0	gw1_6.615.1
NCU09324T0	fge1_pm_C_11000190.1
NCU02572T0	e_gw1_18.231.1
NCU01772T0	e_gw1_1.47.1
NCU04569T0	fge1_pg_C_3000928.1
NCU08685T0	fge1_pg_C_2000712.1
NCU03877T0	fge1_pm_C_2000260.1
NCU03877T1	fge1_pm_C_2000260.1
NCU04736T0	fge1_pg_C_3000798.1
NCU08399T0	e_gw1_3.1039.1	fge1_pg_C_8000169.1	gw1_4.9.1	gw1_2.6.1
NCU02554T0	est_GWPlus_C_11900.1
NCU05267T0	e_gw1_5.745.1
NCU03818T0	e_gw1_6.1154.1
NCU09063T0	e_gw1_5.728.1
NCU04348T0	fge1_pm_C_2000101.1
NCU09219T0	gw1_4.789.1
NCU06832T0	e_gw1_8.525.1
NCU05261T0	est_GWPlus_C_20711.1
NCU03955T0	e_gw1_4.781.1
NCU01143T0	fge1_pg_C_6000501.1
NCU06171T0	gw1_15.259.1
NCU08135T0	fge1_pm_C_13000074.1
NCU01323T0	e_gw1_2.1124.1
NCU00021T0	est_fge1_pg_C_20447.1
NCU06626T0	fge1_pg_C_3000470.1
NCU03060T0	est_fge1_pm_C_30443.1
NCU01510T0	est_fge1_pg_C_170143.1
NCU00461T0	fge1_pg_C_2001049.1
NCU11188T0	est_GWPlus_C_80013.1
NCU11961T0	fge1_pg_C_3000522.1
NCU02230T0	e_gw1_7.477.1
NCU00276T0	e_gw1_8.24.1
NCU07546T0	e_gw1_20.226.1
NCU09463T0	est_fge1_pg_C_30213.1
NCU00712T0	est_GWPlus_C_130808.1
NCU01315T0	e_gw1_1.1097.1
NCU06278T0	gw1_8.564.1
NCU05200T0	e_gw1_3.1110.1
NCU03071T0	fge1_pg_C_3000791.1
NCU02349T0	est_GWPlus_C_50722.1
NCU02391T0	est_fge1_pg_C_30230.1
NCU08341T0	est_fge1_pg_C_10529.1
NCU01680T0	e_gw1_1.96.1
NCU03010T0	est_fge1_pg_C_170157.1
NCU03065T0	e_gw1_1.1176.1
NCU01747T0	est_fge1_pg_C_100218.1
NCU03440T0	fge1_pm_C_8000035.1
NCU03127T0	est_fge1_pg_C_10862.1
NCU03363T0	est_GWPlus_C_130611.1
NCU05046T0	fge1_pm_C_11000239.1	fge1_pm_C_6000111.1
NCU01164T0	e_gw1_5.767.1
NCU03364T0	fge1_pm_C_3000209.1
NCU08926T0	est_GWPlus_C_30616.1
NCU08036T0	fge1_pm_C_10000055.1
NCU12096T0	est_fge1_pg_C_50273.1
NCU08373T0	fge1_pg_C_7000405.1
NCU01625T0	fge1_pg_C_3000505.1
NCU00622T0	est_GWPlus_C_50773.1
NCU02366T0	est_fge1_pg_C_30239.1
NCU07721T0	fge1_pg_C_10000209.1
NCU09993T0	fge1_pm_C_12000010.1
NCU03051T0	fge1_pg_C_1000746.1
NCU03611T0	est_fge1_pm_C_110124.1
NCU04059T0	est_fge1_pg_C_30254.1
NCU08358T0	e_gw1_8.534.1
NCU09438T0	est_fge1_pg_C_70395.1
NCU01675T0	est_fge1_pg_C_20274.1
NCU00681T0	e_gw1_6.46.1
NCU03937T0	fge1_pm_C_3000540.1
NCU08439T0	e_gw1_14.18.1
NCU08603T0	fge1_pg_C_12000074.1
NCU06738T0	e_gw1_2.35.1
NCU07319T0	est_fge1_pg_C_20406.1
NCU07276T0	fge1_pg_C_14000128.1
NCU09730T0	gw1_3.109.1
NCU01187T0	est_fge1_pm_C_160084.1
NCU01335T0	e_gw1_13.369.1
NCU03592T0	est_GWPlus_C_170143.1
NCU06500T0	est_fge1_pg_C_60507.1
NCU09228T0	fge1_pg_C_13000062.1
NCU07002T0	est_GWPlus_C_160316.1
NCU07854T0	e_gw1_2.40.1
NCU02669T0	est_fge1_pg_C_140272.1
NCU05901T0	fge1_pg_C_4000823.1
NCU06365T0	e_gw1_2.1094.1
NCU07554T0	fge1_pm_C_2000090.1
NCU07412T0	est_GWPlus_C_11910.1
NCU08118T0	fge1_pm_C_7000049.1
NCU01912T0	est_GWPlus_C_41675.1
NCU07999T0	fge1_pg_C_8000081.1
NCU08021T0	e_gw1_5.37.1
NCU07010T0	fge1_pg_C_1001211.1
NCU00481T0	fge1_pg_C_7000416.1
NCU00336T0	fge1_pm_C_3000151.1
NCU04834T0	fge1_pg_C_8000259.1
NCU03794T0	est_fge1_pm_C_110078.1
NCU02830T0	e_gw1_15.268.1
NCU04077T0	est_GWPlus_C_41146.1
NCU04606T0	e_gw1_2.1194.1
NCU03897T0	est_fge1_pm_C_40168.1
NCU05239T0	fge1_pm_C_8000042.1
NCU08115T0	fge1_pm_C_15000060.1
NCU10497T0	fge1_pm_C_18000037.1
NCU04472T0	gw1_8.521.1
NCU08441T0	e_gw1_14.9.1
NCU03463T0	est_fge1_pg_C_170163.1
NCU06284T0	est_fge1_pm_C_70081.1
NCU02696T0	est_fge1_pm_C_30456.1
NCU06868T0	fge1_pm_C_7000138.1
NCU00095T0	gw1_16.276.1
NCU06122T0	e_gw1_7.547.1
NCU03808T0	fge1_pg_C_6000110.1
NCU04251T0	est_fge1_pg_C_50347.1
NCU08045T0	est_fge1_pg_C_60478.1
NCU07565T0	fge1_pm_C_5000046.1
NCU05360T0	e_gw1_8.1047.1
NCU00424T0	fge1_pg_C_20000041.1
NCU01765T0	est_fge1_pm_C_110004.1
NCU07837T0	e_gw1_8.1045.1
NCU02539T0	fge1_pg_C_9000372.1
NCU00573T0	est_GWPlus_C_10332.1
NCU01193T0	e_gw1_1.1095.1
NCU04121T0	gw1_1.2234.1
NCU02048T0	e_gw1_3.1981.1
NCU02036T0	fge1_pg_C_9000067.1
NCU06484T0	e_gw1_18.216.1
NCU04035T0	e_gw1_3.80.1
NCU02131T0	fge1_pg_C_6000249.1
NCU11273T0	est_GW1_C_110437.1
NCU05902T0	e_gw1_2.1123.1
NCU02011T0	est_GWPlus_C_10213.1
NCU01965T0	e_gw1_18.221.1
NCU00770T0	fge1_pg_C_10000465.1
NCU11027T0	est_fge1_pg_C_130231.1
NCU09721T0	est_fge1_pm_C_70173.1
NCU01171T0	est_GWPlus_C_21845.1
NCU07872T0	est_GWPlus_C_80236.1
NCU07710T0	fge1_pg_C_4000708.1
NCU02689T0	est_GWPlus_C_60641.1
NCU07269T0	e_gw1_3.142.1
NCU04623T0	fge1_pm_C_1000190.1
NCU08689T0	est_GWPlus_C_190082.1
NCU06767T0	est_fge1_pg_C_20298.1
NCU07831T0	est_GWPlus_C_80233.1
NCU04280T0	est_GWPlus_C_110571.1
NCU01272T0	e_gw1_13.382.1
NCU04229T0	e_gw1_5.779.1
NCU06624T0	e_gw1_8.574.1
NCU06199T0	est_GWPlus_C_22468.1
NCU11350T0	gw1_14.518.1
NCU05151T0	est_GW1_C_21132.1
NCU04095T0	fge1_pm_C_11000064.1
NCU03479T0	fge1_pg_C_1000378.1
NCU08755T0	est_fge1_pm_C_100081.1
NCU07011T0	e_gw1_1.1190.1
NCU11296T0	fge1_pg_C_5000618.1
NCU00927T0	fge1_pg_C_12000118.1
NCU03661T0	e_gw1_6.117.1
NCU00656T0	fge1_pg_C_5000403.1
NCU07712T0	fge1_pg_C_3000464.1
NCU01255T0	est_fge1_pg_C_30696.1
NCU03298T0	est_fge1_pm_C_150003.1
NCU02717T0	fge1_pg_C_3000874.1
NCU07119T0	est_GWPlus_C_30370.1
NCU07351T0	est_fge1_pm_C_80234.1
NCU05132T0	est_fge1_pg_C_20799.1	est_GWPlus_C_210093.1
NCU05634T0	est_GW1_C_11422.1
NCU09706T0	est_fge1_pg_C_20474.1
NCU10283T0	est_fge1_pg_C_20162.1
NCU06481T0	e_gw1_9.942.1
NCU09602T0	e_gw1_5.175.1
NCU06638T0	est_GWPlus_C_140305.1
NCU05422T0	gw1_4.72.1
NCU01751T0	e_gw1_3.1223.1
NCU09537T0	est_fge1_pg_C_150065.1
NCU05858T0	e_gw1_2.1137.1
NCU05185T0	fge1_pm_C_7000162.1
NCU07440T0	est_fge1_pg_C_90124.1
NCU06438T0	est_GWPlus_C_110274.1
NCU03483T0	est_GWPlus_C_20438.1
NCU08270T0	fge1_pg_C_10000203.1
NCU04838T0	e_gw1_4.21.1
NCU11282T0	e_gw1_10.66.1
NCU06929T0	fge1_pm_C_13000063.1
NCU01486T0	est_GWPlus_C_130615.1
NCU08920T0	est_fge1_pm_C_160056.1
NCU04221T0	est_fge1_pg_C_10433.1
NCU11169T0	fge1_pg_C_5000507.1
NCU03045T0	est_fge1_pm_C_50285.1
NCU02747T0	est_fge1_pg_C_100271.1
NCU03669T0	gw1_10.64.1
NCU05266T0	est_fge1_pg_C_20177.1
NCU03657T1	est_fge1_pm_C_60087.1
NCU03657T0	est_fge1_pm_C_60087.1
NCU01229T0	fge1_pm_C_16000123.1
NCU08054T0	e_gw1_6.57.1
NCU04104T0	est_fge1_pm_C_60076.1
NCU08316T0	e_gw1_9.471.1
NCU08484T0	fge1_pg_C_5000042.1
NCU05425T0	fge1_pm_C_3000033.1
NCU07012T0	est_fge1_pm_C_70062.1
NCU02053T0	fge1_pg_C_11000361.1
NCU03784T0	e_gw1_13.728.1
NCU06268T0	est_fge1_pg_C_80406.1
NCU04535T0	gw1_3.113.1
NCU02075T0	est_fge1_pg_C_180004.1
NCU06355T0	e_gw1_5.45.1
NCU06249T0	e_gw1_5.50.1
NCU08791T0	est_fge1_pg_C_110282.1
NCU06994T0	gw1_2.1100.1
NCU02082T0	fge1_pm_C_18000012.1
NCU02979T0	est_fge1_pg_C_140281.1
NCU05250T0	e_gw1_4.26.1
NCU07698T0	est_fge1_pm_C_30289.1
NCU06308T0	fge1_pm_C_6000245.1
NCU01833T0	e_gw1_2.30.1
NCU00066T0	fge1_pm_C_1000421.1
NCU00629T0	est_fge1_pg_C_100101.1
NCU03814T0	e_gw1_6.684.1
NCU06756T0	e_gw1_1.42.1
NCU06429T0	fge1_pm_C_14000050.1
NCU01817T0	est_fge1_pg_C_20594.1
NCU03321T0	e_gw1_3.181.1
NCU06264T0	est_fge1_pg_C_190034.1
NCU02800T0	fge1_pm_C_6000185.1
NCU06735T0	fge1_pg_C_3000974.1
NCU02234T0	est_fge1_pm_C_20118.1
NCU00920T0	est_GWPlus_C_120299.1
NCU07868T0	fge1_pg_C_18000170.1
NCU00177T0	est_fge1_pg_C_60058.1
NCU02134T0	est_fge1_pg_C_50457.1
NCU00430T0	est_fge1_pm_C_200008.1
NCU06715T0	est_GWPlus_C_60141.1
NCU04448T0	fge1_pg_C_6000489.1
NCU00488T0	e_gw1_10.1010.1
NCU02955T0	fge1_pg_C_13000185.1
NCU04439T0	fge1_pg_C_3000455.1
NCU09191T0	fge1_pm_C_9000170.1
NCU02319T0	gw1_11.534.1
NCU08000T0	est_fge1_pm_C_80049.1
NCU09432T0	est_GWPlus_C_21187.1
NCU04579T0	fge1_pg_C_10000163.1
NCU01157T0	est_fge1_pg_C_20687.1
NCU06444T0	gw1_2.134.1
NCU03690T0	e_gw1_1.2209.1
NCU02387T0	e_gw1_7.15.1
NCU04076T0	fge1_pg_C_2000636.1
NCU07498T0	fge1_pg_C_19000015.1
NCU06869T0	fge1_pg_C_7000230.1
NCU09869T0	e_gw1_1.2182.1
NCU09773T0	est_GWPlus_C_111102.1
NCU01503T0	e_gw1_2.154.1
NCU01172T0	fge1_pg_C_2000743.1
NCU05029T0	gw1_3.203.1
NCU03804T0	e_gw1_5.206.1
NCU00045T0	est_GW1_C_51277.1
NCU06216T0	est_fge1_pg_C_20754.1
NCU00793T0	gw1_15.23.1
NCU03966T0	e_gw1_4.186.1
NCU00010T0	e_gw1_5.829.1
NCU03650T0	e_gw1_15.513.1
NCU11175T0	gw1_1.1262.1
NCU02629T0	est_fge1_pm_C_130121.1
NCU10007T0	fge1_pm_C_6000115.1
NCU10007T1	fge1_pm_C_6000115.1
NCU03819T0	e_gw1_6.598.1
NCU12039T0	est_fge1_pg_C_40828.1
NCU08110T0	fge1_pm_C_9000180.1
NCU07280T0	est_fge1_pg_C_20405.1
NCU03786T0	fge1_pm_C_2000212.1
NCU03980T0	fge1_pm_C_4000097.1
NCU11426T0	est_fge1_pg_C_130372.1
NCU02701T0	est_GW1_C_130844.1
NCU07082T0	est_fge1_pm_C_10389.1
NCU00320T0	fge1_pg_C_9000455.1
NCU02566T0	fge1_pm_C_18000001.1
NCU03108T0	est_fge1_pm_C_100094.1
NCU00642T0	fge1_pg_C_8000461.1
NCU01249T0	est_GWPlus_C_61164.1
NCU09496T0	est_fge1_pg_C_200010.1
NCU07926T0	fge1_pg_C_19000123.1
NCU01417T0	e_gw1_9.523.1
NCU04784T0	fge1_pg_C_17000141.1
NCU09819T0	est_fge1_pg_C_10662.1
NCU10747T0	est_fge1_pm_C_40415.1
NCU03792T0	fge1_pg_C_2000773.1
NCU00152T0	fge1_pg_C_9000448.1
NCU08435T0	e_gw1_3.1090.1
NCU09552T0	fge1_pg_C_8000041.1
NCU06459T0	est_fge1_pg_C_20995.1
NCU04799T0	fge1_pm_C_1000521.1
NCU02626T0	est_GWPlus_C_150017.1
NCU06578T0	e_gw1_6.644.1
NCU04726T0	fge1_pg_C_18000017.1
NCU04531T0	est_fge1_pg_C_30836.1	gw1_12.1.1	est_fge1_pg_C_190208.1
NCU03652T0	e_gw1_10.22.1
NCU00164T0	fge1_pg_C_20000051.1
NCU01853T0	fge1_pg_C_10000386.1
NCU04117T0	e_gw1_17.31.1
NCU07407T0	fge1_pg_C_18000084.1
NCU04378T0	e_gw1_1.1212.1
NCU06030T0	est_GW1_C_130243.1
NCU00790T0	e_gw1_2.2188.1
NCU03024T0	fge1_pm_C_1000460.1
NCU05289T0	fge1_pg_C_2000255.1
NCU07839T0	est_fge1_pm_C_20036.1
NCU08642T0	e_gw1_5.82.1
NCU00172T0	gw1_1.1245.1
NCU03273T0	e_gw1_15.514.1
NCU04187T0	e_gw1_6.1166.1
NCU11953T0	est_GW1_C_80986.1
NCU07690T0	est_fge1_pm_C_20051.1
NCU02207T0	fge1_pg_C_1000673.1
NCU06569T0	est_GWPlus_C_100817.1
NCU00117T0	e_gw1_6.119.1
NCU08309T0	fge1_pg_C_10000210.1
NCU07516T0	est_GWPlus_C_90913.1
NCU07330T0	fge1_pm_C_3000059.1
NCU02803T0	e_gw1_13.757.1
NCU09266T0	e_gw1_1.1468.1
NCU09488T0	fge1_pg_C_1000154.1
NCU06986T0	fge1_pg_C_8000316.1
NCU06971T0	fge1_pm_C_6000246.1
NCU00273T0	est_fge1_pm_C_80261.1
NCU02066T0	fge1_pm_C_1000171.1
NCU08515T0	est_fge1_pg_C_20158.1
NCU09793T0	gw1_3.35.1
NCU04319T0	gw1_2.1182.1
NCU08020T0	fge1_pg_C_2000171.1
NCU06605T0	fge1_pg_C_3000451.1
NCU06192T0	fge1_pg_C_6000047.1
NCU00406T0	est_GWPlus_C_160600.1
NCU00447T0	est_GWPlus_C_31646.1
NCU04020T0	fge1_pm_C_4000104.1
NCU05939T0	e_gw1_3.1131.1
NCU00269T0	fge1_pm_C_16000135.1
NCU07971T0	est_fge1_pg_C_20517.1
NCU01161T0	est_GW1_C_160064.1
NCU02052T0	fge1_pg_C_18000104.1
NCU03641T0	est_GWPlus_C_41054.1
NCU07567T0	est_fge1_pg_C_170019.1
NCU04343T0	fge1_pm_C_6000249.1
NCU11379T0	est_fge1_pg_C_10602.1
NCU05301T0	fge1_pg_C_1000225.1
NCU11170T0	fge1_pg_C_6000099.1
NCU03235T0	est_fge1_pm_C_60205.1
NCU03032T0	e_gw1_2.2164.1
NCU04044T0	est_fge1_pg_C_170139.1
NCU06144T0	fge1_pg_C_5000213.1
NCU08858T0	fge1_pm_C_2000043.1
NCU03628T0	e_gw1_13.398.1
NCU00405T0	fge1_pm_C_12000086.1
NCU06579T0	est_fge1_pg_C_100158.1
NCU01644T0	gw1_3.95.1
NCU07411T0	fge1_pg_C_1000815.1
NCU02127T0	e_gw1_5.912.1
NCU08875T0	e_gw1_4.1546.1
NCU04790T0	est_fge1_pm_C_40176.1
NCU04410T0	fge1_pg_C_3000914.1
NCU08468T0	e_gw1_3.1995.1
NCU00205T0	est_fge1_pm_C_50278.1
NCU11238T0	fge1_pg_C_9000149.1
NCU04652T0	est_GWPlus_C_150002.1
NCU07669T0	e_gw1_1.1155.1
NCU06099T0	est_fge1_pm_C_40386.1
NCU09443T0	e_gw1_13.726.1
NCU11453T0	fge1_pg_C_10000288.1
NCU05876T0	gw1_13.51.1
NCU02616T0	est_GWPlus_C_10450.1
NCU04721T0	gw1_10.67.1
NCU01701T0	est_fge1_pg_C_80016.1
NCU09349T0	est_fge1_pg_C_10451.1
NCU04610T0	est_fge1_pm_C_40393.1
NCU09894T0	fge1_pg_C_3000815.1
NCU02828T0	est_GW1_C_150059.1
NCU03341T0	fge1_pg_C_17000098.1
NCU03036T0	e_gw1_5.99.1
NCU05242T0	est_GWPlus_C_51489.1
NCU04245T0	est_GWPlus_C_140265.1
NCU01702T0	est_GWPlus_C_80024.1
NCU09513T0	est_GWPlus_C_81187.1
NCU03137T0	fge1_pm_C_1000102.1
NCU08336T0	gw1_2.1333.1
NCU08894T0	est_fge1_pm_C_110051.1
NCU01968T0	e_gw1_2.193.1
NCU09909T0	est_fge1_pg_C_10845.1
NCU03062T0	est_fge1_pg_C_30842.1
NCU02325T0	fge1_pg_C_2001045.1
NCU02225T0	fge1_pg_C_3000639.1
NCU07393T0	fge1_pm_C_18000027.1
NCU02619T0	fge1_pm_C_1000092.1
NCU02416T0	fge1_pg_C_7000206.1
NCU03899T0	fge1_pg_C_7000175.1
NCU05268T0	fge1_pg_C_3000633.1
NCU03799T0	e_gw1_11.979.1
NCU11866T0	e_gw1_10.1020.1
NCU01465T0	est_fge1_pg_C_90413.1
NCU02415T0	fge1_pg_C_2000486.1
NCU06804T0	est_GWPlus_C_140013.1
NCU09227T0	fge1_pm_C_4000192.1
NCU08298T0	est_fge1_pg_C_20282.1
NCU06842T0	est_fge1_pm_C_20065.1
NCU04505T0	fge1_pg_C_1000626.1
NCU09121T0	est_GWPlus_C_20958.1
NCU08062T0	fge1_pg_C_1000410.1
NCU04800T0	fge1_pm_C_1000520.1
NCU04750T0	fge1_pm_C_3000538.1
NCU01000T1	fge1_pm_C_5000334.1
NCU01000T0	fge1_pm_C_5000334.1
NCU07481T0	e_gw1_2.1157.1
NCU06202T0	fge1_pg_C_10000255.1
NCU03727T0	e_gw1_6.643.1
NCU06672T0	est_GWPlus_C_22644.1
NCU08357T0	est_GW1_C_50346.1
NCU09202T0	est_GWPlus_C_80441.1
NCU03220T0	gw1_1.1127.1
NCU01378T0	fge1_pg_C_3000348.1
NCU00188T0	fge1_pm_C_13000028.1
NCU04105T0	fge1_pm_C_6000077.1
NCU09485T0	est_fge1_pg_C_10151.1
NCU02202T0	est_fge1_pg_C_10658.1
NCU11246T0	fge1_pg_C_2001037.1
NCU09120T0	est_fge1_pg_C_10496.1
NCU02051T0	e_gw1_12.638.1	fge1_pg_C_2000724.1
NCU04636T0	est_fge1_pg_C_110200.1
NCU07068T0	gw1_6.662.1
NCU03954T0	fge1_pg_C_3000550.1
NCU03954T1	fge1_pg_C_3000550.1
NCU00163T0	fge1_pg_C_20000050.1
NCU09318T0	e_gw1_1.2207.1
NCU08283T0	e_gw1_3.1120.1
NCU02680T0	fge1_pm_C_1000414.1
NCU03776T0	e_gw1_12.334.1	est_fge1_pg_C_30835.1	est_GWPlus_C_180474.1	e_gw1_11.926.1
NCU02524T0	e_gw1_10.497.1
NCU03505T0	est_fge1_pg_C_30642.1
NCU00591T0	fge1_pg_C_5000431.1
NCU04316T0	est_GWPlus_C_32371.1
NCU09039T0	e_gw1_1.2312.1
NCU05600T0	est_fge1_pm_C_80017.1
NCU10030T0	e_gw1_3.155.1
NCU00199T0	est_fge1_pg_C_30569.1
NCU02112T0	e_gw1_9.460.1
NCU01231T0	fge1_pg_C_18000166.1
NCU11933T0	e_gw1_10.513.1
NCU03571T0	e_gw1_2.1229.1
NCU01151T0	est_GW1_C_40547.1
NCU06285T0	fge1_pg_C_2000435.1
NCU04125T0	e_gw1_1.1135.1
NCU02178T0	e_gw1_4.1556.1
NCU10018T0	est_GW1_C_170347.1
NCU11168T0	fge1_pg_C_5000529.1
NCU05585T0	est_fge1_pg_C_100104.1
NCU04743T0	fge1_pg_C_7000172.1
NCU03789T0	e_gw1_8.668.1
NCU01234T0	fge1_pg_C_2000749.1
NCU09142T0	fge1_pg_C_18000056.1
NCU09545T0	fge1_pm_C_11000059.1
NCU07975T0	e_gw1_16.297.1
NCU11239T0	fge1_pm_C_6000114.1
NCU01882T0	fge1_pm_C_15000105.1
NCU07859T0	est_GWPlus_C_150141.1
NCU10519T0	gw1_3.1243.1
NCU01480T0	e_gw1_2.224.1
NCU03815T0	e_gw1_6.602.1
NCU03491T0	fge1_pm_C_1000028.1
NCU04747T0	est_GWPlus_C_31815.1
NCU05069T0	fge1_pg_C_7000509.1
NCU00130T0	est_GWPlus_C_140093.1
NCU09673T0	e_gw1_14.377.1
NCU09033T0	fge1_pm_C_15000051.1
NCU01047T0	fge1_pm_C_14000028.1
NCU06540T0	e_gw1_8.589.1
NCU07018T0	est_GW1_C_80122.1
NCU01654T0	e_gw1_11.959.1
NCU10905T0	e_gw1_7.493.1
NCU04782T0	est_GWPlus_C_170322.1
NCU11254T0	fge1_pg_C_4000842.1
NCU06279T0	est_GWPlus_C_70295.1
NCU06918T0	est_GWPlus_C_51440.1
NCU11384T0	e_gw1_13.117.1
NCU11384T1	e_gw1_13.117.1
NCU04166T0	est_fge1_pg_C_160189.1
NCU11492T0	est_GWPlus_C_21300.1
NCU11664T0	est_GW1_C_91148.1
NCU07688T0	fge1_pg_C_3000620.1
NCU08338T0	est_GW1_C_31734.1
NCU02965T0	est_fge1_pg_C_30806.1
NCU03079T0	est_fge1_pm_C_30517.1
NCU05278T0	est_GWPlus_C_12230.1
NCU03330T0	fge1_pg_C_3000473.1
NCU09101T0	e_gw1_2.1447.1
NCU07023T0	fge1_pg_C_3000595.1
NCU03076T0	est_GWPlus_C_41068.1
NCU07064T0	est_fge1_pg_C_70082.1
NCU02778T0	est_fge1_pm_C_100189.1
NCU08297T1	fge1_pm_C_5000295.1
NCU08297T0	fge1_pm_C_5000295.1
NCU08152T0	est_fge1_pg_C_40094.1
NCU01290T0	est_GWPlus_C_160642.1
NCU00261T0	est_fge1_pm_C_190024.1
NCU06259T0	e_gw1_2.1384.1
NCU08771T0	est_fge1_pg_C_20386.1
NCU00290T0	e_gw1_2.2220.1
NCU03103T0	e_gw1_5.721.1
NCU00754T0	fge1_pg_C_2000713.1
NCU09104T0	est_fge1_pg_C_30751.1
NCU11997T0	e_gw1_9.643.1
NCU02750T0	est_fge1_pm_C_10447.1
NCU08499T0	fge1_pg_C_17000106.1
NCU02617T0	fge1_pg_C_1000182.1
NCU00925T0	gw1_13.428.1
NCU03020T0	e_gw1_2.2170.1
NCU04078T0	est_fge1_pm_C_40128.1
NCU12013T0	fge1_pg_C_2000799.1
NCU10810T0	fge1_pm_C_13000033.1
NCU00536T0	est_fge1_pg_C_110310.1
NCU04935T0	e_gw1_11.78.1
NCU07489T0	est_fge1_pm_C_50086.1
NCU07691T0	fge1_pg_C_1001209.1
NCU08741T0	e_gw1_7.960.1
NCU05622T0	e_gw1_4.838.1
NCU03312T0	gw1_9.46.1
NCU08076T0	fge1_pg_C_19000031.1
NCU01119T0	e_gw1_5.1442.1
NCU02422T0	fge1_pm_C_3000072.1
NCU04130T0	fge1_pg_C_1000439.1	e_gw1_2.293.1
NCU03267T0	e_gw1_14.58.1
NCU03372T0	est_fge1_pg_C_130338.1
NCU05198T0	fge1_pg_C_13000358.1
NCU03606T0	e_gw1_2.1397.1
NCU02122T0	gw1_5.1474.1
NCU10381T0	e_gw1_3.2038.1
NCU00821T0	est_fge1_pm_C_80122.1
NCU08730T0	e_gw1_3.1309.1
NCU02546T0	fge1_pm_C_13000041.1
NCU10155T0	e_gw1_2.167.1
NCU02511T0	est_GWPlus_C_70941.1
NCU07451T0	est_GWPlus_C_32354.1
NCU00378T0	est_fge1_pm_C_130055.1
NCU07607T0	e_gw1_5.991.1
NCU06005T0	fge1_pg_C_17000186.1
NCU05644T0	fge1_pm_C_4000261.1
NCU08719T0	fge1_pg_C_2000033.1
NCU08563T0	e_gw1_2.1301.1
NCU00446T0	fge1_pg_C_3000718.1
NCU00632T0	fge1_pm_C_6000183.1
NCU07874T0	e_gw1_3.479.1
NCU10789T0	gw1_1.62.1
NCU06519T0	e_gw1_2.1481.1	e_gw1_7.623.1
NCU05207T0	fge1_pg_C_12000242.1
NCU01901T0	fge1_pg_C_9000110.1
NCU01502T0	fge1_pm_C_2000013.1
NCU09287T0	e_gw1_2.1373.1
NCU07705T0	fge1_pm_C_9000281.1
NCU08216T0	fge1_pm_C_9000273.1
NCU02550T0	e_gw1_13.409.1
NCU06063T0	fge1_pm_C_3000064.1
NCU06027T0	fge1_pm_C_3000378.1
NCU01760T0	e_gw1_11.955.1
NCU07590T0	gw1_3.1056.1
NCU11301T0	e_gw1_10.36.1
NCU06270T0	fge1_pm_C_3000366.1
NCU06999T0	fge1_pm_C_16000064.1
NCU05888T0	est_GWPlus_C_100201.1
NCU08604T0	est_GW1_C_40842.1
NCU11185T0	est_GWPlus_C_100566.1
NCU07955T0	fge1_pm_C_10000216.1
NCU03961T0	est_fge1_pm_C_40174.1
NCU06847T0	est_GW1_C_100163.1
NCU03317T0	e_gw1_2.329.1
NCU03526T0	e_gw1_4.957.1
NCU06534T0	e_gw1_3.28.1
NCU08145T0	e_gw1_1.2351.1
NCU02063T0	fge1_pg_C_4000451.1
NCU02107T0	e_gw1_12.663.1
NCU00690T0	e_gw1_9.39.1
NCU06585T0	est_GWPlus_C_20693.1
NCU03857T0	fge1_pm_C_2000261.1
NCU11251T0	fge1_pg_C_18000070.1
NCU03855T0	fge1_pg_C_5000330.1
NCU00311T0	est_GWPlus_C_11981.1
NCU03861T0	est_fge1_pg_C_20969.1
NCU06041T0	e_gw1_6.162.1
NCU07001T0	est_GWPlus_C_160327.1
NCU06803T0	est_GWPlus_C_60889.1
NCU00306T0	e_gw1_3.287.1	e_gw1_16.77.1	fge1_pg_C_15000264.1	fge1_pg_C_2000261.1
NCU00796T0	e_gw1_2.1179.1
NCU07395T0	e_gw1_16.38.1
NCU08682T0	est_GWPlus_C_70350.1
NCU04333T0	e_gw1_5.817.1
NCU00081T0	fge1_pm_C_5000160.1
NCU06489T0	fge1_pm_C_16000061.1
NCU06362T0	fge1_pm_C_3000173.1
NCU03246T0	est_GWPlus_C_21463.1
NCU02611T0	fge1_pm_C_1000480.1
NCU00520T0	est_fge1_pm_C_60177.1
NCU03715T0	est_GWPlus_C_81100.1
NCU08935T0	e_gw1_13.510.1
NCU06215T0	e_gw1_6.122.1
NCU07313T0	fge1_pg_C_5000541.1
NCU09521T0	fge1_pg_C_4000111.1
NCU02729T0	est_GWPlus_C_11742.1
NCU07609T0	e_gw1_3.312.1
NCU09810T0	e_gw1_3.252.1
NCU03924T0	e_gw1_1.176.1
NCU02361T0	e_gw1_5.360.1
NCU08626T0	fge1_pg_C_20000067.1
NCU02430T0	e_gw1_1.1354.1
NCU05526T0	est_fge1_pg_C_170094.1
NCU01174T0	fge1_pg_C_2000747.1
NCU05499T0	fge1_pg_C_4000172.1
NCU06870T0	est_GWPlus_C_30415.1
NCU08643T0	fge1_pm_C_21000006.1
NCU00493T0	est_fge1_pg_C_10071.1
NCU01745T0	est_GWPlus_C_50110.1
NCU06881T0	e_gw1_1.1228.1
NCU06383T0	e_gw1_12.141.1
NCU05095T0	est_fge1_pm_C_50108.1
NCU09034T0	e_gw1_15.395.1
NCU03098T0	e_gw1_12.57.1
NCU09253T0	est_fge1_pm_C_20290.1
NCU02179T0	e_gw1_1.2333.1
NCU03396T0	est_fge1_pm_C_20185.1
NCU01247T0	fge1_pm_C_6000281.1
NCU01036T0	est_fge1_pg_C_10449.1
NCU05785T0	est_fge1_pg_C_10449.1
NCU03141T0	est_fge1_pm_C_110212.1	e_gw1_13.92.1
NCU03597T0	e_gw1_8.579.1
NCU05577T0	e_gw1_4.110.1
NCU01333T0	fge1_pm_C_8000242.1
NCU04241T0	e_gw1_2.537.1
NCU04041T0	e_gw1_4.901.1
NCU05246T0	e_gw1_2.1078.1
NCU04176T0	est_GWPlus_C_60070.1
NCU11791T0	e_gw1_1.172.1
NCU02482T0	fge1_pm_C_6000119.1
NCU02482T1	fge1_pm_C_6000119.1
NCU02482T2	fge1_pm_C_6000119.1
NCU02653T0	fge1_pg_C_8000253.1
NCU08372T0	gw1_6.751.1
NCU01919T0	est_GW1_C_90189.1
NCU02203T0	fge1_pm_C_1000376.1
NCU06656T0	gw1_3.2011.1
NCU00692T0	e_gw1_5.231.1
NCU00077T0	e_gw1_5.841.1
NCU02406T0	e_gw1_5.86.1
NCU07724T0	fge1_pg_C_8000477.1
NCU06543T0	est_GWPlus_C_10423.1
NCU04656T0	e_gw1_1.1401.1
NCU05708T0	e_gw1_1.2281.1
NCU01095T0	e_gw1_11.977.1
NCU02195T0	e_gw1_3.346.1
NCU02591T0	est_GWPlus_C_40875.1
NCU08162T0	est_fge1_pg_C_10657.1
NCU08663T0	est_GWPlus_C_200145.1
NCU11302T0	est_fge1_pg_C_100400.1
NCU06436T0	e_gw1_19.31.1
NCU02368T0	est_fge1_pg_C_30224.1
NCU05598T0	est_GWPlus_C_80250.1
NCU10847T0	e_gw1_1.1655.1
NCU03771T0	gw1_13.360.1
NCU04485T0	gw1_4.1593.1
NCU06959T0	gw1_7.62.1
NCU06508T0	fge1_pg_C_17000177.1
NCU05861T0	gw1_21.3.1	e_gw1_8.7.1
NCU02291T0	fge1_pm_C_4000391.1
NCU07584T0	est_GWPlus_C_21730.1
NCU02354T0	e_gw1_4.877.1
NCU03697T0	est_fge1_pg_C_170051.1
NCU04137T0	est_fge1_pm_C_10275.1
NCU05420T0	est_fge1_pg_C_100422.1
NCU07523T0	fge1_pg_C_24000019.1
NCU04850T0	fge1_pg_C_24000019.1
NCU03622T0	fge1_pm_C_5000278.1
NCU01348T0	fge1_pm_C_8000249.1
NCU06766T0	est_GWPlus_C_80571.1
NCU01936T0	fge1_pm_C_5000247.1
NCU03347T0	gw1_17.313.1
NCU04201T0	gw1_5.784.1
NCU02408T0	est_GWPlus_C_50666.1
NCU04259T0	est_fge1_pm_C_130184.1
NCU08148T0	e_gw1_3.292.1
NCU04568T0	fge1_pm_C_1000189.1
NCU02457T0	e_gw1_12.61.1
NCU01947T0	est_fge1_pg_C_40792.1
NCU03186T0	est_fge1_pm_C_90050.1
NCU03380T0	fge1_pg_C_2000669.1
NCU07298T0	est_GWPlus_C_100900.1
NCU03187T0	fge1_pm_C_9000052.1
NCU04298T0	est_fge1_pg_C_130334.1
NCU07004T0	fge1_pg_C_10000156.1
NCU03737T0	est_fge1_pg_C_30680.1
NCU04772T0	est_fge1_pm_C_70076.1
NCU08058T0	e_gw1_4.987.1
NCU00122T0	est_fge1_pg_C_20835.1
NCU05850T0	e_gw1_12.88.1
NCU05885T0	fge1_pg_C_8000298.1
NCU09437T0	fge1_pg_C_4000862.1
NCU07059T0	est_fge1_pg_C_40586.1
NCU04468T0	e_gw1_12.674.1
NCU03608T0	est_GWPlus_C_110557.1
NCU00919T0	fge1_pm_C_1000168.1
NCU02556T0	fge1_pg_C_4000438.1
NCU04108T0	fge1_pg_C_4000294.1
NCU08301T0	fge1_pg_C_10000149.1
NCU11748T0	e_gw1_14.287.1
NCU08977T0	fge1_pg_C_1000420.1
NCU05259T0	e_gw1_21.34.1
NCU03823T0	est_GWPlus_C_60264.1
NCU08669T0	fge1_pg_C_6000452.1
NCU00230T0	fge1_pg_C_1000376.1
NCU04814T0	est_GWPlus_C_40610.1
NCU07887T0	est_fge1_pm_C_80280.1
NCU02044T0	est_GWPlus_C_32121.1
NCU03229T0	est_fge1_pg_C_30882.1
NCU07820T0	e_gw1_15.560.1
NCU01183T0	fge1_pm_C_16000085.1
NCU08598T0	e_gw1_4.32.1
NCU06520T0	fge1_pm_C_10000038.1
NCU00337T0	fge1_pm_C_20000014.1
NCU06630T0	est_fge1_pm_C_40013.1
NCU10776T0	fge1_pm_C_4000389.1
NCU08397T0	fge1_pg_C_4000287.1
NCU07894T0	fge1_pg_C_4000287.1
NCU04566T0	est_fge1_pg_C_140099.1
NCU00389T0	est_GWPlus_C_100775.1
NCU09547T0	fge1_pg_C_13000243.1
NCU07070T0	fge1_pm_C_2000094.1
NCU01438T0	e_gw1_16.635.1
NCU03379T0	e_gw1_2.1097.1
NCU05168T0	e_gw1_15.89.1
NCU06026T0	est_fge1_pm_C_20148.1
NCU09230T0	e_gw1_18.328.1
NCU06194T0	fge1_pg_C_6000046.1
NCU00721T0	e_gw1_4.1053.1
NCU00677T0	fge1_pm_C_16000047.1
NCU01953T0	fge1_pm_C_6000150.1
NCU00650T0	e_gw1_5.1424.1
NCU02425T0	est_fge1_pg_C_30182.1
NCU08706T0	e_gw1_17.422.1
NCU02147T0	fge1_pm_C_14000032.1
NCU09885T0	e_gw1_8.825.1
NCU03788T0	e_gw1_8.1139.1
NCU08434T0	e_gw1_1.2498.1
NCU04354T0	fge1_pg_C_14000031.1
NCU04938T0	fge1_pg_C_7000065.1
NCU04581T0	est_GWPlus_C_20218.1
NCU01022T0	fge1_pg_C_3000968.1
NCU07819T0	fge1_pg_C_15000211.1
NCU04454T0	gw1_3.1134.1
NCU01266T0	est_GWPlus_C_31290.1
NCU04358T0	e_gw1_14.40.1
NCU03425T0	e_gw1_7.647.1
NCU00213T0	fge1_pg_C_9000435.1
NCU08503T0	e_gw1_2.578.1
NCU06217T0	fge1_pg_C_13000356.1
NCU09732T0	fge1_pg_C_15000155.1
NCU08762T0	e_gw1_10.191.1
NCU11861T0	gw1_16.283.1
NCU01809T0	est_fge1_pm_C_30512.1
NCU07504T0	e_gw1_2.295.1
NCU03633T0	est_GWPlus_C_130463.1
NCU08428T0	e_gw1_4.1689.1
NCU03621T0	fge1_pg_C_9000514.1
NCU04306T0	est_fge1_pg_C_130294.1
NCU05642T0	est_GWPlus_C_80960.1
NCU06618T0	est_GWPlus_C_51434.1
NCU08024T0	e_gw1_6.674.1
NCU09254T0	e_gw1_9.946.1
NCU03493T0	e_gw1_6.111.1
NCU03965T0	e_gw1_4.273.1
NCU04474T0	fge1_pg_C_3000371.1
NCU03498T0	fge1_pg_C_6000422.1	e_gw1_1.309.1
NCU04144T0	est_fge1_pg_C_100334.1
NCU07125T0	est_GWPlus_C_40572.1
NCU02961T0	fge1_pm_C_6000169.1
NCU08889T0	est_fge1_pm_C_110024.1
NCU09027T0	fge1_pg_C_8000056.1
NCU10368T0	fge1_pg_C_7000490.1
NCU03171T0	fge1_pg_C_7000500.1
NCU10763T0	fge1_pg_C_7000500.1
NCU04136T0	e_gw1_1.2268.1
NCU09757T0	fge1_pg_C_1000401.1
NCU09533T0	est_GWPlus_C_21372.1
NCU04755T0	fge1_pm_C_13000218.1
NCU07996T0	est_GWPlus_C_31089.1
NCU04481T0	est_fge1_pm_C_80041.1
NCU05884T0	e_gw1_9.978.1
NCU02148T0	fge1_pg_C_5000438.1
NCU08708T0	e_gw1_17.58.1
NCU06352T0	fge1_pm_C_4000043.1	est_GWPlus_C_40951.1
NCU02966T0	e_gw1_3.513.1
NCU06190T0	e_gw1_16.273.1
NCU07981T0	fge1_pg_C_21000034.1	est_fge1_pg_C_100116.1
NCU05775T0	fge1_pg_C_11000282.1
NCU03637T0	fge1_pm_C_13000131.1
NCU09737T0	est_GWPlus_C_200151.1
NCU02256T0	fge1_pm_C_7000124.1
NCU07484T0	gw1_24.1.1
NCU05317T0	gw1_24.1.1
NCU09380T0	e_gw1_3.2058.1
NCU07473T0	gw1_9.47.1	fge1_pg_C_4000066.1	fge1_pg_C_3000359.1
NCU04754T0	e_gw1_13.193.1
NCU07058T0	e_gw1_1.99.1
NCU09042T0	e_gw1_1.2224.1
NCU00292T0	fge1_pg_C_9000037.1
NCU01494T0	fge1_pg_C_8000232.1
NCU03057T0	fge1_pg_C_8000289.1
NCU08003T0	est_fge1_pg_C_50552.1
NCU04247T0	fge1_pm_C_1000242.1
NCU00035T0	e_gw1_9.653.1
NCU04672T0	e_gw1_8.1152.1
NCU04207T0	est_GWPlus_C_60656.1
NCU07487T0	gw1_15.286.1
NCU01235T0	e_gw1_2.1587.1
NCU00553T0	est_fge1_pm_C_40361.1
NCU05273T0	est_fge1_pm_C_10514.1
NCU09654T0	est_GWPlus_C_150577.1
NCU03395T0	fge1_pm_C_2000195.1
NCU03295T0	fge1_pm_C_7000050.1
NCU08850T0	est_fge1_pg_C_30174.1
NCU01411T0	e_gw1_1.1422.1
NCU01285T0	est_GWPlus_C_50467.1	e_gw1_3.1339.1
NCU07720T0	e_gw1_3.1307.1
NCU00755T0	e_gw1_3.1307.1
NCU00665T0	fge1_pm_C_1000643.1
NCU06179T0	est_fge1_pm_C_160137.1
NCU07062T0	est_fge1_pg_C_40570.1
NCU11284T0	est_fge1_pm_C_40265.1
NCU09678T0	fge1_pg_C_3000482.1
NCU08290T0	fge1_pm_C_6000148.1
NCU03204T0	e_gw1_1.294.1
NCU07008T0	est_GWPlus_C_100138.1
NCU06430T0	e_gw1_10.32.1
NCU02420T0	gw1_3.150.1
NCU09864T0	fge1_pg_C_11000328.1
NCU00480T0	e_gw1_2.31.1
NCU07076T0	e_gw1_1.1209.1
NCU05376T0	e_gw1_6.1239.1
NCU10945T0	e_gw1_9.112.1
NCU05859T0	est_fge1_pg_C_20557.1
NCU06240T0	fge1_pg_C_2000303.1
NCU05028T0	fge1_pm_C_3000105.1
NCU02771T0	e_gw1_1.1846.1
NCU06418T0	fge1_pg_C_2000471.1
NCU07814T0	e_gw1_16.130.1
NCU03852T0	fge1_pg_C_3000190.1
NCU01377T0	e_gw1_2.1252.1
NCU00675T0	fge1_pg_C_11000187.1
NCU05589T0	est_fge1_pg_C_180028.1
NCU02752T0	gw1_1.2228.1
NCU04310T0	fge1_pm_C_13000192.1
NCU11956T0	est_fge1_pm_C_10386.1
NCU07221T0	e_gw1_4.144.1	e_gw1_6.721.1
NCU11693T0	e_gw1_12.476.1
NCU02592T0	gw1_9.49.1
NCU07901T0	fge1_pg_C_2000949.1
NCU05897T0	gw1_10.202.1
NCU00023T0	fge1_pg_C_2000458.1	e_gw1_16.346.1
NCU02639T0	fge1_pg_C_6000207.1
NCU02639T1	fge1_pg_C_6000207.1
NCU04088T0	gw1_17.12.1
NCU05340T0	gw1_19.327.1
NCU04192T0	est_GWPlus_C_110147.1
NCU00194T0	fge1_pm_C_4000312.1
NCU00181T0	gw1_8.690.1
NCU06595T0	gw1_8.162.1
NCU03981T1	e_gw1_4.403.1
NCU03981T0	e_gw1_4.403.1
NCU04761T0	est_GW1_C_21357.1
NCU07438T0	fge1_pg_C_9000124.1
NCU00209T0	fge1_pg_C_9000439.1
NCU08319T0	est_fge1_pg_C_20222.1
NCU06032T0	fge1_pg_C_5000099.1
NCU10468T0	fge1_pm_C_14000041.1
NCU02421T0	est_fge1_pg_C_30200.1
NCU00649T0	fge1_pm_C_12000034.1
NCU00717T0	fge1_pm_C_11000105.1
NCU01141T0	fge1_pm_C_16000096.1
NCU05123T0	e_gw1_2.2225.1
NCU06924T0	est_GW1_C_50266.1
NCU10314T0	e_gw1_2.2329.1
NCU00589T0	e_gw1_1.2273.1
NCU01512T0	est_fge1_pm_C_20018.1
NCU09536T0	e_gw1_3.1163.1
NCU08378T0	est_fge1_pm_C_10269.1
NCU06769T0	fge1_pm_C_2000080.1
NCU01961T0	fge1_pm_C_4000377.1
NCU08880T0	e_gw1_3.1418.1
NCU08126T0	e_gw1_9.139.1
NCU03376T0	fge1_pm_C_3000134.1
NCU00711T0	e_gw1_2.291.1
NCU00155T0	fge1_pg_C_2000560.1
NCU03756T0	est_GWPlus_C_110375.1
NCU02310T0	e_gw1_2.383.1
NCU03188T0	e_gw1_14.327.1
NCU06541T0	est_fge1_pg_C_80325.1
NCU07564T0	gw1_2.1399.1
NCU05143T0	e_gw1_8.1169.1
NCU11739T0	e_gw1_8.546.1
NCU01429T0	est_GWPlus_C_20175.1
NCU00829T0	e_gw1_5.159.1
NCU03176T0	est_GWPlus_C_10747.1
NCU06360T0	e_gw1_1.573.1
NCU07419T0	fge1_pg_C_2000836.1
NCU11173T0	fge1_pm_C_9000184.1
NCU11405T0	gw1_3.133.1
NCU01595T0	fge1_pg_C_10000362.1
NCU06039T0	est_fge1_pg_C_130116.1
NCU09093T0	e_gw1_2.331.1
NCU02151T0	fge1_pm_C_4000334.1
NCU02232T0	fge1_pm_C_7000171.1
NCU07860T0	est_fge1_pg_C_20924.1
NCU06523T0	est_fge1_pg_C_20924.1
NCU06921T0	est_fge1_pg_C_50102.1
NCU10546T0	fge1_pg_C_3000578.1
NCU06341T0	est_GWPlus_C_180082.1
NCU06568T0	fge1_pg_C_10000337.1
NCU09643T0	e_gw1_5.351.1
NCU02996T0	e_gw1_3.260.1
NCU03409T0	e_gw1_4.925.1
NCU02497T0	fge1_pm_C_4000078.1
NCU09123T0	est_GWPlus_C_20986.1
NCU09116T0	est_fge1_pg_C_20383.1
NCU06914T0	est_fge1_pg_C_10503.1
NCU08997T0	est_GWPlus_C_50547.1
NCU05000T0	est_fge1_pm_C_150100.1	e_gw1_21.6.1	e_gw1_21.85.1
NCU00897T0	e_gw1_1.1235.1
NCU00936T0	est_GWPlus_C_160221.1
NCU03495T0	est_fge1_pg_C_10076.1
NCU04289T0	est_fge1_pg_C_130381.1
NCU09551T0	e_gw1_4.973.1
NCU09646T0	fge1_pg_C_3000623.1
NCU08346T0	fge1_pm_C_3000124.1
NCU00317T0	e_gw1_1.2222.1
NCU00232T0	fge1_pg_C_1000341.1
NCU04460T0	e_gw1_2.1713.1
NCU08995T0	est_GWPlus_C_100717.1
NCU04457T0	gw1_9.984.1
NCU02094T0	e_gw1_5.840.1
NCU00631T0	gw1_3.105.1
NCU10652T0	e_gw1_2.1475.1
NCU00037T0	e_gw1_9.174.1
NCU00445T0	e_gw1_8.562.1
NCU03445T0	est_fge1_pm_C_40309.1
NCU07960T0	e_gw1_10.604.1
NCU02743T0	e_gw1_1.654.1
NCU03695T0	fge1_pg_C_1000082.1
NCU01564T0	fge1_pg_C_6000462.1
NCU09391T0	e_gw1_15.39.1
NCU04478T0	gw1_2.1163.1
NCU06648T0	est_GWPlus_C_50500.1
NCU01184T0	fge1_pg_C_16000168.1
NCU10467T0	fge1_pg_C_6000034.1
NCU00434T0	est_fge1_pg_C_80382.1
NCU01964T0	est_fge1_pg_C_50303.1
NCU00161T0	fge1_pg_C_15000088.1
NCU03339T0	est_GWPlus_C_140079.1
NCU06112T0	e_gw1_2.350.1
NCU07558T0	est_GWPlus_C_20778.1
NCU09771T0	est_GWPlus_C_180072.1
NCU09407T0	fge1_pg_C_13000125.1
NCU02351T0	est_GWPlus_C_41885.1
NCU03055T0	est_fge1_pm_C_60170.1
NCU01481T0	gw1_13.167.1
NCU07701T0	gw1_2.582.1
NCU10853T0	fge1_pg_C_7000139.1
NCU01227T0	est_fge1_pm_C_160122.1
NCU00772T0	fge1_pg_C_15000071.1
NCU03651T0	est_GWPlus_C_91003.1
NCU00643T0	fge1_pm_C_1000166.1
NCU02532T0	e_gw1_2.2425.1
NCU05224T0	est_fge1_pg_C_40698.1
NCU03023T0	gw1_19.216.1
NCU05213T0	fge1_pm_C_20000041.1
NCU05169T0	fge1_pm_C_3000157.1
NCU06153T0	fge1_pg_C_8000116.1	e_gw1_9.87.1	e_gw1_1.1450.1
NCU04534T0	e_gw1_5.1047.1
NCU04312T0	e_gw1_5.1047.1
NCU03325T0	e_gw1_3.2083.1
NCU04817T0	est_GWPlus_C_40461.1
NCU04767T0	gw1_9.477.1
NCU09098T0	est_GWPlus_C_50102.1
NCU09220T0	e_gw1_4.1629.1
NCU09162T0	est_GWPlus_C_81248.1
NCU07619T0	fge1_pg_C_12000372.1
NCU08427T0	fge1_pm_C_7000237.1
NCU03768T1	fge1_pg_C_11000164.1
NCU03768T0	fge1_pg_C_11000164.1
NCU03768T2	fge1_pg_C_11000164.1
NCU00803T1	e_gw1_18.112.1
NCU00803T0	e_gw1_18.112.1
NCU01695T0	est_fge1_pg_C_110020.1
NCU06779T0	est_fge1_pg_C_100417.1
NCU09237T0	est_fge1_pg_C_40367.1
NCU01328T0	e_gw1_4.909.1	e_gw1_8.1073.1
NCU06332T0	est_GW1_C_12247.1
NCU00195T0	fge1_pm_C_21000020.1	gw1_16.106.1
NCU03115T0	est_GWPlus_C_50421.1
NCU00043T0	fge1_pm_C_12000106.1
NCU05926T0	e_gw1_9.20.1
NCU00468T0	fge1_pm_C_2000109.1
NCU09183T0	fge1_pg_C_17000030.1
NCU08983T0	fge1_pm_C_1000055.1
NCU03759T0	est_GW1_C_130451.1
NCU09388T0	e_gw1_1.115.1
NCU02023T0	est_fge1_pg_C_90101.1
NCU08511T0	fge1_pg_C_4000071.1
NCU11102T0	fge1_pm_C_9000242.1
NCU06246T0	est_GWPlus_C_90951.1
NCU08852T0	fge1_pg_C_10000074.1
NCU05294T0	est_GWPlus_C_20650.1
NCU02414T0	fge1_pm_C_3000081.1
NCU06336T0	fge1_pm_C_1000646.1
NCU06923T0	est_fge1_pm_C_50065.1	fge1_pm_C_1000155.1
NCU02015T0	e_gw1_4.216.1
NCU08066T0	est_GW1_C_51142.1
NCU09208T0	e_gw1_5.899.1
NCU02456T0	e_gw1_1.187.1
NCU02378T0	est_fge1_pg_C_30222.1
NCU02115T0	e_gw1_5.36.1
NCU12076T0	est_fge1_pg_C_130188.1
NCU02400T0	e_gw1_10.324.1
NCU08747T0	est_GWPlus_C_150319.1
NCU00823T0	e_gw1_5.461.1
NCU00587T0	est_fge1_pg_C_10308.1
NCU09258T0	fge1_pm_C_6000207.1
NCU02273T0	fge1_pg_C_2000509.1
NCU10016T0	e_gw1_22.29.1
NCU08312T0	gw1_8.107.1
NCU07071T0	e_gw1_1.622.1
NCU04328T0	gw1_11.181.1
NCU09157T0	fge1_pg_C_8000177.1
NCU06758T0	e_gw1_2.84.1
NCU07459T0	est_fge1_pm_C_100148.1
NCU04429T0	gw1_1.443.1
NCU07863T0	e_gw1_13.5.1
NCU02104T0	fge1_pg_C_1000185.1
NCU11277T0	fge1_pg_C_13000326.1
NCU08005T0	fge1_pg_C_2000118.1
NCU09106T0	fge1_pg_C_2000860.1
NCU02009T0	fge1_pg_C_1000209.1
NCU06409T0	gw1_10.1006.1
NCU02795T0	fge1_pg_C_5000159.1
NCU03243T0	fge1_pg_C_4000132.1
NCU08418T0	est_GWPlus_C_80479.1
NCU09992T0	est_fge1_pg_C_30678.1
NCU11489T0	est_fge1_pg_C_10582.1
NCU03154T0	fge1_pg_C_2000975.1
NCU04902T0	fge1_pg_C_2000454.1
NCU08011T0	est_fge1_pm_C_10189.1
NCU03846T0	fge1_pm_C_6000297.1
NCU03846T1	fge1_pm_C_6000297.1
NCU09241T0	est_GWPlus_C_40898.1
NCU00924T0	e_gw1_13.559.1
NCU06033T0	est_GWPlus_C_50227.1
NCU04071T0	e_gw1_1.1774.1
NCU07053T0	e_gw1_10.678.1
NCU06860T0	est_GWPlus_C_100945.1
NCU09456T0	fge1_pg_C_7000273.1
NCU08370T0	gw1_17.60.1
NCU04841T0	e_gw1_4.228.1
NCU06371T0	e_gw1_8.606.1
NCU00894T0	gw1_13.95.1
NCU05558T0	fge1_pm_C_15000030.1
NCU09778T0	fge1_pm_C_4000126.1
NCU01637T0	est_fge1_pm_C_30223.1
NCU07358T0	e_gw1_17.13.1
NCU00106T0	gw1_9.249.1
NCU11222T0	est_fge1_pg_C_170088.1
NCU07880T0	fge1_pg_C_7000072.1
NCU03714T0	est_GWPlus_C_80953.1
NCU04507T0	fge1_pg_C_1000625.1
NCU00196T0	gw1_16.24.1
NCU09025T0	e_gw1_2.1381.1
NCU02356T0	gw1_4.98.1
NCU07024T0	fge1_pg_C_5000454.1
NCU04803T0	est_GWPlus_C_51215.1
NCU07544T0	e_gw1_6.1185.1
NCU09434T0	e_gw1_2.117.1
NCU03504T0	e_gw1_8.1107.1
NCU05458T0	est_GWPlus_C_20308.1
NCU11967T0	est_GWPlus_C_110011.1
NCU06380T0	gw1_14.392.1
NCU10987T0	gw1_12.93.1
NCU10059T0	e_gw1_2.2325.1
NCU03238T0	e_gw1_5.989.1
NCU03876T0	est_GWPlus_C_22214.1
NCU05418T0	e_gw1_7.1100.1
NCU05180T0	est_GWPlus_C_21604.1
NCU02742T0	fge1_pm_C_3000451.1
NCU08012T0	est_GWPlus_C_20750.1
NCU09980T0	fge1_pm_C_3000322.1
NCU05226T0	est_GWPlus_C_140029.1
NCU01242T0	fge1_pg_C_6000503.1
NCU07805T0	e_gw1_14.531.1	e_gw1_7.1024.1
NCU06345T0	e_gw1_2.365.1
NCU09580T0	e_gw1_1.326.1
NCU07528T0	e_gw1_9.992.1
NCU09064T0	fge1_pm_C_9000040.1
NCU05782T0	e_gw1_2.1565.1
NCU05302T0	gw1_1.1441.1
NCU07982T0	fge1_pm_C_19000042.1
NCU05260T0	est_fge1_pg_C_20265.1
NCU00345T0	gw1_9.476.1
NCU04936T0	e_gw1_1.254.1
NCU02070T0	est_GW1_C_100712.1
NCU07668T0	e_gw1_1.1411.1
NCU05971T0	est_fge1_pg_C_40536.1
NCU09930T0	e_gw1_7.599.1
NCU02785T0	est_fge1_pg_C_130090.1
NCU01414T0	fge1_pm_C_9000260.1
NCU06057T0	fge1_pg_C_12000147.1
NCU02687T0	fge1_pm_C_2000248.1
NCU00421T0	e_gw1_20.17.1
NCU00599T0	e_gw1_5.83.1
NCU04288T0	fge1_pg_C_3000996.1
NCU05586T0	e_gw1_12.209.1
NCU04809T0	e_gw1_22.68.1
NCU03194T0	est_fge1_pm_C_10286.1
NCU05390T0	est_fge1_pg_C_10124.1
NCU02654T0	fge1_pg_C_8000254.1
NCU04554T0	fge1_pg_C_3000363.1
NCU09738T0	fge1_pg_C_1000041.1
NCU09680T0	gw1_3.1551.1
NCU03998T0	est_fge1_pg_C_10439.1
NCU04395T0	fge1_pg_C_19000170.1
NCU10927T0	est_GWPlus_C_12234.1
NCU09741T0	fge1_pm_C_9000257.1
NCU07909T0	e_gw1_3.166.1
NCU04697T0	fge1_pm_C_1000019.1
NCU03764T0	fge1_pg_C_13000231.1
NCU01059T0	fge1_pm_C_17000028.1
NCU08927T0	est_GWPlus_C_130675.1
NCU09858T0	est_GWPlus_C_10971.1
NCU10409T0	fge1_pg_C_4000233.1
NCU05987T0	est_fge1_pg_C_170133.1
NCU08060T0	fge1_pg_C_1000411.1
NCU09595T0	fge1_pg_C_7000022.1
NCU02321T0	e_gw1_2.240.1
NCU02201T0	e_gw1_12.409.1	e_gw1_4.1637.1
NCU04612T0	est_GWPlus_C_41825.1
NCU04612T1	est_GWPlus_C_41825.1
NCU05117T0	fge1_pg_C_12000060.1
NCU06628T0	est_fge1_pm_C_80179.1
NCU09982T0	e_gw1_5.963.1
NCU00091T0	e_gw1_5.750.1
NCU05364T0	e_gw1_8.145.1
NCU01455T0	fge1_pm_C_17000034.1
NCU08909T0	e_gw1_2.379.1	fge1_pm_C_14000109.1	e_gw1_7.158.1
NCU00298T0	e_gw1_2.2416.1
NCU00913T0	fge1_pm_C_1000084.1
NCU01279T0	fge1_pm_C_3000547.1
NCU03971T0	fge1_pg_C_4000200.1
NCU09211T0	e_gw1_5.51.1
NCU00669T0	fge1_pg_C_5000439.1
NCU00765T0	fge1_pm_C_1000570.1
NCU03890T0	fge1_pm_C_4000117.1
NCU11176T0	est_fge1_pg_C_110300.1
NCU06482T0	gw1_4.519.1
NCU09621T0	fge1_pg_C_4000095.1
NCU01175T0	est_fge1_pm_C_20202.1
NCU01913T0	est_fge1_pg_C_40757.1
NCU01993T0	fge1_pg_C_4000747.1
NCU06168T0	est_GWPlus_C_50206.1
NCU11983T0	fge1_pm_C_14000118.1	e_gw1_7.780.1
NCU00301T0	est_GWPlus_C_31794.1
NCU03129T0	est_fge1_pm_C_10156.1
NCU06988T0	e_gw1_6.683.1
NCU07457T0	e_gw1_2.1324.1
NCU06347T0	est_fge1_pg_C_30581.1
NCU02302T0	fge1_pm_C_12000043.1
NCU09444T0	est_GW1_C_10100.1
NCU06089T0	gw1_7.93.1
NCU05492T0	e_gw1_3.2145.1	e_gw1_3.2148.1
NCU01737T0	fge1_pg_C_5000064.1
NCU08042T0	est_GW1_C_120358.1
NCU06532T0	fge1_pg_C_2000208.1
NCU08167T0	fge1_pg_C_1000895.1
NCU08388T0	e_gw1_1.1601.1
NCU08388T1	e_gw1_1.1601.1
NCU00552T0	e_gw1_5.229.1
NCU03546T0	e_gw1_8.538.1
NCU02367T0	est_fge1_pm_C_70164.1
NCU08275T0	e_gw1_1.418.1
NCU05606T0	est_fge1_pg_C_150047.1
NCU02968T0	fge1_pm_C_3000429.1
NCU12124T0	e_gw1_11.518.1
NCU06699T0	fge1_pg_C_19000037.1
NCU09538T0	fge1_pg_C_1000262.1
NCU04730T0	est_fge1_pg_C_180128.1
NCU00782T0	gw1_1.655.1
NCU01722T0	fge1_pm_C_3000315.1
NCU06694T0	est_fge1_pm_C_20193.1
NCU07707T0	est_fge1_pg_C_40696.1
NCU11410T0	est_GWPlus_C_41897.1	gw1_84.2.1
NCU02196T0	e_gw1_10.744.1
NCU09285T0	e_gw1_13.233.1
NCU01678T0	gw1_3.406.1
NCU09540T0	fge1_pg_C_11000169.1
NCU02477T0	fge1_pm_C_16000048.1
NCU11357T0	est_fge1_pg_C_80398.1
NCU06774T0	gw1_2.145.1
NCU03207T0	e_gw1_2.1678.1
NCU09571T0	e_gw1_7.531.1
NCU07262T0	gw1_3.131.1
NCU03018T0	fge1_pg_C_2001033.1
NCU10309T0	e_gw1_2.144.1
NCU01795T0	gw1_8.349.1
NCU09648T0	est_fge1_pm_C_80128.1
NCU06191T0	fge1_pm_C_11000168.1
NCU00501T0	e_gw1_18.423.1
NCU09798T0	fge1_pg_C_2000046.1
NCU00206T0	e_gw1_16.560.1	e_gw1_2.1497.1
NCU05923T0	e_gw1_16.560.1	e_gw1_2.1497.1
NCU04837T0	est_fge1_pg_C_30904.1
NCU00526T0	gw1_10.607.1
NCU06132T0	e_gw1_14.84.1	fge1_pm_C_5000182.1
NCU00937T0	est_fge1_pg_C_20830.1
NCU09804T0	est_fge1_pg_C_180127.1
NCU04013T0	est_fge1_pm_C_10229.1
NCU04013T1	est_fge1_pm_C_10229.1
NCU03548T0	fge1_pg_C_3000137.1	fge1_pm_C_6000139.1
NCU11397T0	e_gw1_4.1641.1
NCU07884T0	fge1_pg_C_8000542.1
NCU06449T0	gw1_18.33.1
NCU03913T0	e_gw1_15.579.1
NCU05990T0	est_GWPlus_C_170428.1
NCU07041T0	est_fge1_pm_C_20054.1
NCU09745T0	e_gw1_4.1814.1
NCU09658T0	fge1_pg_C_5000564.1
NCU01633T0	gw1_12.434.1	gw1_19.424.1
NCU04503T0	e_gw1_10.1092.1
NCU02495T0	fge1_pg_C_4000142.1
NCU01984T0	gw1_15.11.1
NCU09272T0	est_fge1_pg_C_100181.1
NCU08633T0	fge1_pg_C_5000222.1
NCU08738T0	e_gw1_6.754.1
NCU05079T0	e_gw1_6.754.1
NCU00193T0	e_gw1_13.64.1
NCU02238T0	e_gw1_1.1605.1
NCU01361T0	fge1_pg_C_10000261.1
NCU02032T0	fge1_pg_C_19000157.1
NCU00052T0	e_gw1_10.624.1	e_gw1_2.1468.1
NCU06211T1	e_gw1_6.406.1
NCU06211T0	e_gw1_6.406.1
NCU00120T0	e_gw1_3.67.1
NCU04374T0	e_gw1_6.1229.1
NCU04069T0	est_GWPlus_C_41180.1
NCU07338T0	e_gw1_12.185.1
NCU08232T0	e_gw1_12.185.1
NCU09486T0	fge1_pm_C_1000051.1	gw1_11.173.1
NCU02826T0	e_gw1_15.18.1
NCU02675T0	e_gw1_18.126.1
NCU00465T0	gw1_6.870.1
NCU09368T0	e_gw1_2.427.1
NCU07383T0	fge1_pg_C_1000880.1
NCU06619T0	fge1_pm_C_11000149.1
NCU07300T0	gw1_1.1404.1
NCU08869T0	gw1_2.1127.1
NCU02358T0	e_gw1_10.1050.1
NCU02531T0	e_gw1_2.1168.1
NCU03659T0	e_gw1_15.159.1
NCU03826T0	est_GWPlus_C_60227.1
NCU03748T0	fge1_pg_C_1000127.1
NCU01321T0	fge1_pg_C_9000396.1
NCU05513T0	est_fge1_pm_C_80006.1
NCU08561T0	e_gw1_20.186.1
NCU09897T0	fge1_pg_C_3000805.1
NCU02726T0	e_gw1_3.555.1
NCU02263T0	est_GW1_C_70471.1
NCU09091T0	e_gw1_9.616.1
NCU09892T0	gw1_3.302.1
NCU00308T0	fge1_pg_C_1000418.1
NCU01831T0	est_GWPlus_C_110027.1
NCU03719T0	gw1_6.726.1
NCU05516T0	fge1_pm_C_7000004.1
NCU11580T0	fge1_pm_C_1000108.1
NCU01553T0	fge1_pg_C_13000380.1
NCU05807T0	fge1_pg_C_11000366.1
NCU05735T0	fge1_pg_C_1000006.1	gw1_2.2289.1
NCU11312T0	est_fge1_pm_C_160146.1
NCU11934T0	fge1_pm_C_8000199.1
NCU01782T0	fge1_pg_C_1000889.1
NCU07722T0	e_gw1_10.746.1
NCU05219T0	est_GWPlus_C_22447.1
NCU03369T0	fge1_pg_C_18000062.1
NCU09974T0	gw1_11.83.1
NCU03462T0	est_fge1_pm_C_130010.1
NCU01367T0	fge1_pg_C_13000245.1
NCU00450T0	e_gw1_4.1605.1
NCU02564T0	e_gw1_18.323.1
NCU01055T0	fge1_pg_C_1001067.1
NCU05891T0	est_fge1_pg_C_20495.1
NCU09594T0	e_gw1_2.473.1
NCU11177T0	e_gw1_2.2233.1
NCU10346T0	est_fge1_pg_C_70446.1
NCU07587T0	fge1_pm_C_5000307.1
NCU03290T0	e_gw1_9.953.1
NCU02424T0	est_fge1_pg_C_40858.1
NCU03231T0	est_GWPlus_C_21623.1
NCU03527T0	fge1_pm_C_4000037.1
NCU03952T0	gw1_13.441.1
NCU06022T0	est_fge1_pg_C_140038.1
NCU02401T0	fge1_pg_C_7000252.1
NCU02679T0	fge1_pm_C_15000084.1
NCU11215T0	e_gw1_17.412.1
NCU04540T0	e_gw1_17.228.1
NCU05580T0	e_gw1_7.590.1
NCU07347T0	est_fge1_pg_C_50405.1
NCU05886T0	e_gw1_11.237.1
NCU06950T0	e_gw1_17.38.1
NCU07521T0	est_GWPlus_C_21370.1
NCU09429T0	e_gw1_3.289.1
NCU02480T0	e_gw1_6.449.1
NCU04653T0	e_gw1_11.564.1
NCU02270T0	est_GWPlus_C_21207.1
NCU04112T0	est_fge1_pg_C_20365.1
NCU06961T0	e_gw1_14.376.1
NCU00277T0	fge1_pm_C_1000253.1
NCU08177T0	e_gw1_13.438.1
NCU07865T0	fge1_pg_C_8000047.1
NCU05298T0	fge1_pg_C_5000122.1	fge1_pg_C_5000120.1
NCU04007T0	fge1_pg_C_13000392.1
NCU02943T0	fge1_pg_C_5000189.1
NCU06884T0	est_GWPlus_C_21294.1
NCU03223T1	fge1_pg_C_18000102.1
NCU03223T0	fge1_pg_C_18000102.1
NCU00412T0	e_gw1_16.353.1
NCU06366T0	e_gw1_9.194.1
NCU00226T0	gw1_18.283.1
NCU06718T0	fge1_pm_C_2000312.1
NCU07850T0	gw1_7.648.1
NCU10715T0	est_GWPlus_C_41903.1	e_gw1_84.1.1
NCU05385T0	est_fge1_pg_C_130327.1
NCU05999T0	gw1_17.297.1
NCU07754T0	est_fge1_pg_C_130060.1
NCU04942T0	est_fge1_pg_C_130060.1
NCU01928T0	e_gw1_1.416.1
NCU03741T0	est_fge1_pg_C_80495.1
NCU06649T0	fge1_pg_C_12000056.1
NCU11618T0	est_fge1_pg_C_90215.1
NCU03360T0	e_gw1_13.32.1
NCU01302T0	fge1_pm_C_6000053.1
NCU07240T0	est_fge1_pm_C_30249.1
NCU07506T0	fge1_pg_C_10000474.1
NCU11773T0	est_GWPlus_C_21005.1
NCU06245T0	gw1_2.202.1
NCU01256T0	est_fge1_pg_C_30695.1
NCU03049T0	e_gw1_9.575.1
NCU02808T0	est_fge1_pg_C_50195.1
NCU11030T0	e_gw1_14.367.1
NCU10048T0	e_gw1_4.1275.1
NCU06296T0	fge1_pm_C_9000012.1
NCU03468T0	fge1_pg_C_10000152.1	fge1_pm_C_6000225.1
NCU01210T0	e_gw1_19.250.1
NCU04089T0	e_gw1_2.1446.1
NCU05942T0	e_gw1_4.1872.1
NCU04149T0	est_fge1_pg_C_60039.1
NCU00813T0	fge1_pm_C_1000447.1
NCU01845T0	fge1_pg_C_7000195.1
NCU07400T0	est_GWPlus_C_180208.1
NCU12009T0	fge1_pm_C_3000326.1
NCU01116T0	est_GWPlus_C_51202.1
NCU05994T0	est_fge1_pm_C_20220.1
NCU12099T0	e_gw1_4.1011.1
NCU07711T0	fge1_pg_C_4000703.1
NCU07682T1	e_gw1_19.21.1
NCU07682T0	e_gw1_19.21.1
NCU00761T0	e_gw1_18.78.1
NCU01572T0	e_gw1_17.20.1
NCU00915T0	est_fge1_pm_C_50184.1
NCU04321T0	est_GW1_C_50859.1
NCU08128T0	e_gw1_11.216.1
NCU09876T0	est_fge1_pm_C_160123.1
NCU06895T0	fge1_pg_C_9000084.1
NCU00316T0	fge1_pg_C_1000800.1
NCU01950T0	fge1_pm_C_4000341.1
NCU06552T0	fge1_pg_C_10000150.1
NCU05882T0	e_gw1_19.310.1
NCU04848T0	fge1_pg_C_16000200.1
NCU03242T0	gw1_4.801.1
NCU10189T0	est_fge1_pg_C_30430.1
NCU00954T0	e_gw1_1.2457.1
NCU06104T0	est_GW1_C_101011.1
NCU00950T0	fge1_pm_C_2000251.1
NCU06866T0	est_GWPlus_C_70532.1
NCU08945T0	e_gw1_2.2243.1
NCU09912T0	e_gw1_6.1219.1
NCU09068T0	est_fge1_pg_C_90054.1
NCU07509T0	fge1_pm_C_15000058.1
NCU07610T0	e_gw1_15.591.1
NCU01111T0	fge1_pm_C_10000086.1
NCU04698T0	fge1_pg_C_5000378.1
NCU03064T0	gw1_3.1239.1
NCU11803T0	est_GWPlus_C_80216.1
NCU11398T0	fge1_pm_C_1000072.1
NCU11098T0	fge1_pm_C_8000274.1
NCU06720T0	fge1_pm_C_2000089.1	fge1_pg_C_8000189.1
NCU04657T0	e_gw1_127.6.1
NCU03084T0	est_fge1_pm_C_30361.1
NCU05720T0	e_gw1_3.737.1
NCU05377T0	est_GWPlus_C_160290.1
NCU07461T0	e_gw1_3.243.1
NCU07263T0	fge1_pg_C_14000009.1
NCU09677T0	est_fge1_pg_C_160178.1
NCU06850T0	est_GWPlus_C_21650.1
NCU03107T0	gw1_10.221.1
NCU09319T0	est_GWPlus_C_40278.1
NCU04647T0	fge1_pm_C_8000150.1
NCU09337T0	fge1_pg_C_17000154.1
NCU01757T0	e_gw1_10.1032.1
NCU04575T0	fge1_pg_C_1000232.1
NCU10053T0	fge1_pm_C_8000038.1
NCU11320T0	gw1_1.2515.1
NCU02618T0	est_fge1_pm_C_180069.1
NCU08278T0	e_gw1_5.430.1
NCU09756T0	fge1_pg_C_1000400.1
NCU07247T0	fge1_pm_C_3000257.1
NCU00660T0	e_gw1_1.434.1
NCU06177T0	gw1_16.48.1
NCU01013T0	e_gw1_3.840.1
NCU01672T0	e_gw1_2.1192.1
NCU03699T0	est_GWPlus_C_180291.1
NCU07580T0	e_gw1_4.472.1
NCU00108T0	gw1_4.1767.1
NCU01979T0	fge1_pm_C_1000119.1
NCU05545T0	fge1_pm_C_8000026.1
NCU07472T0	e_gw1_1.1383.1
NCU04258T0	est_fge1_pg_C_10453.1
NCU06231T0	est_fge1_pg_C_160277.1
NCU07483T0	e_gw1_6.725.1
NCU04196T0	fge1_pg_C_5000497.1
NCU03740T0	fge1_pm_C_19000012.1
NCU09744T0	fge1_pg_C_4000048.1
NCU00068T0	est_fge1_pg_C_10753.1
NCU04808T0	est_GWPlus_C_20346.1
NCU06655T0	e_gw1_2.2400.1
NCU08008T0	est_GWPlus_C_31414.1
NCU01275T0	e_gw1_13.234.1
NCU01066T0	e_gw1_3.1268.1
NCU08948T0	est_fge1_pg_C_30938.1
NCU00388T0	est_fge1_pm_C_100116.1
NCU01464T0	est_GWPlus_C_90884.1
NCU02974T0	e_gw1_7.1048.1
NCU01089T0	fge1_pm_C_1000147.1
NCU04840T0	gw1_4.77.1
NCU06662T0	fge1_pg_C_14000133.1
NCU08436T0	fge1_pg_C_15000157.1
NCU02056T0	fge1_pm_C_18000095.1	fge1_pg_C_11000231.1
NCU01830T0	gw1_5.377.1	e_gw1_13.199.1
NCU00203T0	e_gw1_11.759.1
NCU02560T0	est_GWPlus_C_12043.1
NCU03557T0	est_GWPlus_C_90700.1
NCU07889T0	e_gw1_8.540.1
NCU02776T0	fge1_pm_C_15000048.1
NCU00006T0	est_fge1_pm_C_30353.1
NCU00183T0	est_fge1_pm_C_70024.1
NCU04118T0	est_fge1_pg_C_160282.1
NCU00007T0	gw1_8.68.1
NCU07447T0	gw1_9.126.1
NCU00955T0	e_gw1_19.414.1	est_GW1_C_140558.1
NCU03255T0	fge1_pg_C_6000542.1	fge1_pg_C_10000079.1
NCU03576T0	e_gw1_2.1733.1
NCU02940T0	e_gw1_5.943.1
NCU01337T0	fge1_pm_C_13000189.1
NCU11471T0	e_gw1_10.314.1
NCU06428T0	fge1_pm_C_1000192.1
NCU07290T0	fge1_pm_C_10000161.1
NCU07169T0	fge1_pm_C_11000107.1
NCU01104T0	fge1_pm_C_1000617.1
NCU07853T0	est_fge1_pm_C_20098.1
NCU07623T0	fge1_pm_C_11000142.1
NCU00742T0	e_gw1_1.1679.1
NCU02438T0	e_gw1_3.1553.1
NCU04642T0	fge1_pg_C_3000265.1
NCU09014T0	e_gw1_7.314.1
NCU05075T0	gw1_4.1367.1
NCU09026T0	e_gw1_13.498.1	fge1_pg_C_9000382.1	e_gw1_11.188.1
NCU03781T0	e_gw1_13.231.1
NCU03439T0	e_gw1_2.2475.1
NCU03545T0	fge1_pm_C_4000040.1
NCU08925T0	fge1_pg_C_2000574.1
NCU11255T0	gw1_1.82.1
NCU03668T0	e_gw1_6.699.1
NCU04779T0	est_GWPlus_C_30563.1
NCU11371T0	e_gw1_2.1744.1
NCU05587T0	fge1_pm_C_8000028.1
NCU06141T0	gw1_13.526.1
NCU09040T0	fge1_pm_C_8000135.1	fge1_pm_C_9000198.1
NCU00372T0	e_gw1_2.1087.1
NCU00148T0	e_gw1_6.370.1
NCU00780T0	est_fge1_pg_C_10398.1
NCU04382T0	e_gw1_4.1603.1
NCU07663T0	e_gw1_1.1624.1
NCU08225T0	est_fge1_pg_C_90393.1
NCU08507T0	est_fge1_pm_C_30023.1
NCU08904T0	fge1_pm_C_11000040.1
NCU05045T0	e_gw1_12.464.1
NCU03643T0	est_fge1_pg_C_180024.1
NCU01929T0	gw1_1.1330.1
NCU00857T0	e_gw1_11.988.1	e_gw1_9.1000.1	gw1_5.1502.1	e_gw1_4.1640.1	e_gw1_2.2280.1
NCU04322T0	e_gw1_11.175.1
NCU01170T0	est_fge1_pm_C_50263.1
NCU03253T0	e_gw1_5.998.1
NCU00404T0	fge1_pg_C_16000256.1
NCU05394T0	e_gw1_5.317.1
NCU01784T0	fge1_pg_C_2000674.1
NCU00518T0	fge1_pg_C_7000407.1
NCU05067T0	est_fge1_pm_C_70126.1
NCU07911T0	e_gw1_3.250.1
NCU06558T0	est_fge1_pg_C_10943.1
NCU11322T0	e_gw1_5.981.1
NCU07670T0	fge1_pg_C_8000313.1
NCU07271T0	gw1_2.654.1
NCU03122T0	fge1_pm_C_18000074.1
NCU03122T1	fge1_pm_C_18000074.1
NCU01365T0	e_gw1_2.126.1
NCU02433T0	e_gw1_4.1266.1
NCU05791T0	est_GWPlus_C_120070.1
NCU07266T0	fge1_pm_C_3000222.1
NCU00837T0	e_gw1_4.860.1
NCU02128T0	e_gw1_5.1128.1
NCU00064T0	fge1_pg_C_1000365.1
NCU00944T0	fge1_pg_C_6000269.1
NCU06384T0	fge1_pg_C_12000383.1
NCU03040T0	fge1_pm_C_5000293.1
NCU08752T0	est_GWPlus_C_22512.1
NCU00736T0	fge1_pg_C_8000362.1
NCU06440T0	est_fge1_pg_C_20756.1
NCU06218T0	gw1_16.31.1
NCU06846T0	e_gw1_13.791.1
NCU07662T0	fge1_pg_C_1000116.1
NCU07468T0	fge1_pg_C_1000804.1
NCU05899T0	fge1_pg_C_9000480.1
NCU08315T0	fge1_pg_C_515000001.1
NCU00089T0	e_gw1_1.365.1
NCU00088T0	e_gw1_2.2532.1
NCU04886T0	e_gw1_1.2244.1
NCU05753T0	e_gw1_11.128.1
NCU01273T0	fge1_pg_C_13000203.1
NCU07172T0	e_gw1_11.749.1
NCU07959T0	e_gw1_7.1038.1
NCU03059T0	est_GWPlus_C_31959.1
NCU04815T0	fge1_pg_C_4000225.1
NCU08651T0	est_fge1_pg_C_10534.1
NCU09596T0	est_GWPlus_C_90004.1	fge1_pg_C_2000729.1
NCU07864T0	fge1_pm_C_13000133.1
NCU00373T0	est_fge1_pg_C_100237.1
NCU03567T0	e_gw1_2.2292.1
NCU01427T0	fge1_pg_C_3000574.1
NCU02896T0	e_gw1_10.501.1
NCU02789T0	fge1_pg_C_13000083.1
NCU00310T0	fge1_pm_C_1000468.1
NCU00680T0	fge1_pm_C_3000018.1
NCU07425T0	est_fge1_pm_C_50116.1
NCU08962T0	est_fge1_pg_C_90356.1
NCU06118T0	fge1_pg_C_8000312.1
NCU08044T0	fge1_pm_C_1000548.1
NCU07621T0	fge1_pg_C_6000556.1	e_gw1_21.45.1	e_gw1_1.1807.1
NCU01419T0	fge1_pg_C_4000681.1	est_fge1_pg_C_21061.1
NCU03649T0	est_GWPlus_C_150046.1
NCU03935T0	est_fge1_pg_C_20516.1
NCU02543T0	fge1_pm_C_5000061.1
NCU11642T0	e_gw1_8.781.1
NCU03257T0	e_gw1_8.781.1
NCU03237T0	fge1_pg_C_1000775.1
NCU08131T0	e_gw1_11.621.1
NCU02684T0	fge1_pm_C_18000045.1
NCU11294T0	e_gw1_21.93.1
NCU03602T0	gw1_14.578.1	gw1_3.2188.1
NCU03269T0	est_fge1_pg_C_30538.1
NCU05523T0	e_gw1_8.751.1
NCU08606T0	e_gw1_1.1268.1
NCU03607T0	fge1_pm_C_11000133.1
NCU00917T0	est_GWPlus_C_110718.1
NCU01696T0	e_gw1_5.879.1
NCU08946T0	est_fge1_pm_C_30243.1
NCU06200T0	est_fge1_pg_C_170040.1
NCU03921T0	fge1_pg_C_6000287.1
NCU07261T0	fge1_pm_C_3000054.1
NCU02432T0	e_gw1_4.1139.1
NCU03503T0	e_gw1_8.238.1
NCU05387T0	e_gw1_3.1646.1
NCU00715T0	fge1_pg_C_4000802.1
NCU00517T0	fge1_pm_C_14000139.1
NCU09115T0	e_gw1_4.261.1
NCU08712T0	est_GWPlus_C_12127.1
NCU11263T0	est_GWPlus_C_50141.1
NCU07985T0	gw1_2.467.1
NCU06017T0	e_gw1_12.228.1
NCU11198T0	e_gw1_10.335.1
NCU05459T0	fge1_pg_C_2000129.1
NCU00892T0	est_fge1_pg_C_130189.1
NCU07574T0	e_gw1_11.170.1
NCU10721T0	gw1_10.747.1
NCU02343T0	fge1_pm_C_16000045.1
NCU11424T0	est_fge1_pm_C_130084.1
NCU01254T0	est_fge1_pm_C_30339.1
NCU03578T0	est_fge1_pg_C_100354.1
NCU02360T0	fge1_pm_C_5000198.1
NCU04452T0	fge1_pm_C_3000149.1
NCU04446T0	gw1_8.1162.1
NCU07931T0	fge1_pm_C_1000343.1
NCU06757T0	fge1_pm_C_17000093.1
NCU01906T0	e_gw1_7.337.1
NCU06061T0	e_gw1_1.1641.1
NCU00455T0	fge1_pm_C_20000009.1
NCU04270T0	fge1_pg_C_4000833.1
NCU02751T0	fge1_pm_C_6000172.1
NCU09698T0	fge1_pm_C_14000102.1
NCU01839T0	e_gw1_11.999.1
NCU01132T0	e_gw1_20.40.1
NCU00030T0	e_gw1_9.302.1
NCU09564T0	e_gw1_2.1385.1
NCU04131T0	fge1_pg_C_6000127.1
NCU08900T0	fge1_pg_C_6000339.1
NCU05518T0	fge1_pg_C_19000158.1	est_fge1_pm_C_150032.1	fge1_pg_C_2000783.1
NCU00167T0	est_GWPlus_C_10368.1
NCU02621T0	est_fge1_pm_C_10090.1
NCU04275T0	fge1_pg_C_13000300.1
NCU09273T0	fge1_pg_C_10000214.1
NCU07188T0	fge1_pm_C_3000261.1
NCU02894T0	e_gw1_14.349.1	fge1_pg_C_5000721.1
NCU00522T0	e_gw1_13.206.1
NCU01471T0	e_gw1_8.282.1
NCU00863T0	fge1_pg_C_3000880.1
NCU03803T0	est_fge1_pm_C_50259.1
NCU03554T0	fge1_pm_C_17000099.1
NCU09805T0	e_gw1_6.225.1
NCU09811T0	e_gw1_1.433.1	gw1_1.2400.1
NCU08199T0	fge1_pg_C_1000054.1	fge1_pg_C_14000148.1
NCU00542T0	e_gw1_1.1709.1
NCU00682T0	fge1_pg_C_5000385.1
NCU06262T0	e_gw1_6.950.1
NCU02658T0	fge1_pg_C_3000827.1
NCU09161T0	e_gw1_5.1104.1
NCU07952T0	gw1_10.73.1
NCU11278T0	gw1_4.1710.1
NCU00059T0	e_gw1_16.306.1
NCU02269T0	fge1_pg_C_10000392.1
NCU09529T0	e_gw1_8.63.1
NCU09532T0	fge1_pm_C_2000154.1
NCU00655T0	est_GWPlus_C_12756.1
NCU02004T0	e_gw1_4.378.1
NCU05212T0	e_gw1_2.553.1
NCU03322T0	est_fge1_pg_C_160061.1
NCU07517T0	e_gw1_18.437.1
NCU07465T0	fge1_pg_C_2000296.1
NCU09141T0	fge1_pm_C_13000051.1
NCU01278T0	e_gw1_13.49.1
NCU01278T1	e_gw1_13.49.1
NCU01395T0	fge1_pg_C_11000157.1
NCU06175T0	e_gw1_16.91.1
NCU04243T0	fge1_pg_C_3000583.1
NCU06400T0	fge1_pg_C_8000307.1
NCU11927T0	fge1_pg_C_13000267.1
NCU11749T0	gw1_12.64.1
NCU01868T0	fge1_pg_C_3000440.1	fge1_pg_C_8000249.1
NCU01511T0	e_gw1_2.1915.1
NCU01911T0	est_fge1_pg_C_40758.1
NCU06062T0	e_gw1_14.379.1
NCU02413T0	fge1_pg_C_3000205.1
NCU03087T0	fge1_pm_C_3000387.1
NCU06411T0	fge1_pg_C_2000100.1
NCU11462T0	e_gw1_8.287.1
NCU05485T0	fge1_pm_C_13000215.1
NCU06369T0	fge1_pm_C_8000173.1
NCU11341T0	fge1_pg_C_2000083.1
NCU08856T0	fge1_pg_C_7000118.1	e_gw1_22.119.1
NCU01515T0	est_fge1_pg_C_20143.1
NCU05536T0	e_gw1_7.96.1
NCU06893T0	fge1_pg_C_11000238.1
NCU08658T0	fge1_pg_C_1000982.1
NCU01826T0	e_gw1_3.2200.1
NCU01021T0	est_GWPlus_C_32268.1
NCU04072T0	e_gw1_15.447.1
NCU03460T0	est_fge1_pg_C_170168.1
NCU07309T0	e_gw1_8.716.1
NCU07452T0	fge1_pm_C_7000257.1
NCU09860T0	gw1_4.93.1
NCU03925T0	e_gw1_1.1666.1	e_gw1_5.1064.1
NCU04119T0	e_gw1_17.117.1
NCU03956T0	e_gw1_5.177.1
NCU03291T0	est_fge1_pm_C_20284.1
NCU04427T0	est_fge1_pg_C_30522.1
NCU01457T0	fge1_pg_C_8000416.1
NCU05309T0	fge1_pm_C_1000537.1
NCU01954T0	est_GWPlus_C_20938.1
NCU03348T0	fge1_pg_C_16000179.1
NCU00608T0	gw1_5.911.1
NCU02936T0	e_gw1_4.353.1
NCU07992T0	e_gw1_3.1676.1
NCU00884T0	gw1_2.1665.1
NCU08514T0	e_gw1_7.613.1
NCU06414T0	fge1_pm_C_11000017.1
NCU01039T0	est_GWPlus_C_210121.1
NCU06303T0	e_gw1_16.456.1
NCU04281T0	fge1_pm_C_3000504.1
NCU09119T0	fge1_pg_C_1000806.1
NCU10185T0	fge1_pm_C_6000020.1
NCU06138T0	fge1_pg_C_4000415.1	gw1_9.158.1	e_gw1_22.17.1
NCU02606T0	e_gw1_12.179.1
NCU04661T0	est_fge1_pg_C_10467.1
NCU01180T0	fge1_pm_C_16000101.1
NCU07384T0	e_gw1_6.986.1
NCU08512T0	est_fge1_pg_C_70420.1
NCU06799T0	fge1_pm_C_1000063.1
NCU12167T0	est_GWPlus_C_41202.1
NCU09090T0	fge1_pg_C_2000970.1
NCU09829T0	gw1_19.29.1	e_gw1_4.185.1
NCU00019T0	est_GW1_C_21420.1
NCU06701T0	est_fge1_pm_C_160124.1
NCU11746T0	e_gw1_2.2429.1
NCU11588T0	fge1_pg_C_2000720.1
NCU02525T0	e_gw1_12.39.1
NCU01327T0	fge1_pg_C_14000123.1
NCU05980T0	e_gw1_16.54.1
NCU01850T0	fge1_pm_C_5000010.1
NCU03006T0	fge1_pg_C_9000224.1
NCU03166T0	fge1_pm_C_4000376.1
NCU07742T0	e_gw1_16.410.1
NCU02060T0	fge1_pm_C_1000406.1
NCU00981T0	gw1_2.809.1
NCU05752T0	fge1_pg_C_17000029.1
NCU09636T0	e_gw1_6.1215.1
NCU06417T0	fge1_pg_C_8000534.1
NCU07435T0	fge1_pm_C_9000063.1
NCU00891T0	fge1_pg_C_3000336.1
NCU06381T0	e_gw1_14.588.1
NCU11365T0	fge1_pg_C_12000357.1
NCU01963T0	est_fge1_pg_C_40783.1
NCU03906T0	est_GWPlus_C_40830.1
NCU03834T0	est_fge1_pg_C_60088.1
NCU04042T0	fge1_pg_C_4000539.1
NCU09173T0	e_gw1_5.1002.1
NCU04810T0	fge1_pm_C_4000229.1
NCU06393T0	fge1_pg_C_8000004.1
NCU00931T0	e_gw1_1.1474.1
NCU02173T0	e_gw1_5.1430.1
NCU06009T0	e_gw1_5.1621.1
NCU03332T0	fge1_pm_C_3000210.1
NCU00523T0	e_gw1_2.1773.1
NCU02522T0	e_gw1_11.1000.1
NCU06721T0	gw1_4.1744.1
NCU11257T0	fge1_pm_C_3000074.1
NCU04182T0	est_fge1_pm_C_60009.1
NCU06167T0	e_gw1_5.256.1
NCU01478T0	gw1_5.81.1
NCU03173T0	fge1_pm_C_5000190.1
NCU06260T0	fge1_pg_C_2001025.1
NCU03110T0	fge1_pg_C_12000136.1
NCU00519T0	fge1_pm_C_11000156.1
NCU04643T0	est_fge1_pm_C_140002.1
NCU07482T0	fge1_pg_C_2001065.1
NCU11243T0	fge1_pm_C_1000619.1
NCU00150T0	fge1_pm_C_16000122.1
NCU00150T1	fge1_pm_C_16000122.1
NCU00609T0	e_gw1_5.365.1
NCU01861T0	fge1_pg_C_15000091.1
NCU00792T0	gw1_11.308.1
NCU07478T0	e_gw1_9.685.1
NCU04728T0	fge1_pm_C_15000024.1
NCU09320T0	est_fge1_pg_C_150083.1
NCU04990T0	fge1_pm_C_7000072.1
NCU07320T0	fge1_pm_C_5000257.1
NCU02211T0	e_gw1_15.301.1
NCU01243T0	est_fge1_pm_C_60283.1
NCU05984T0	e_gw1_1.653.1
NCU04731T0	est_fge1_pg_C_140142.1
NCU08661T0	fge1_pm_C_10000037.1
NCU02162T0	e_gw1_4.1843.1
NCU02423T0	fge1_pm_C_3000083.1
NCU07944T0	fge1_pg_C_2000038.1
NCU02328T0	e_gw1_14.581.1
NCU07674T0	e_gw1_2.539.1
NCU09018T0	fge1_pg_C_13000157.1
NCU06090T0	gw1_10.162.1
NCU12093T0	fge1_pg_C_6000566.1
NCU03381T0	e_gw1_2.2448.1
NCU04389T0	e_gw1_2.1190.1
NCU05211T0	fge1_pg_C_3000394.1
NCU03704T0	fge1_pm_C_1000157.1
NCU09252T0	est_GWPlus_C_180115.1
NCU04097T0	fge1_pm_C_6000019.1
NCU07723T0	fge1_pm_C_5000236.1
NCU00158T0	e_gw1_1.690.1
NCU08018T0	e_gw1_1.826.1
NCU06698T0	gw1_10.82.1
NCU03749T0	e_gw1_8.448.1
NCU03749T1	e_gw1_8.448.1
NCU00427T0	e_gw1_8.89.1
NCU00889T0	est_fge1_pg_C_120006.1
NCU04789T0	e_gw1_4.994.1
NCU01806T0	fge1_pg_C_2000154.1
NCU06403T0	e_gw1_8.651.1
NCU06042T0	est_GWPlus_C_30306.1
NCU02597T0	fge1_pg_C_6000335.1
NCU07295T0	est_GWPlus_C_11458.1
NCU07571T0	fge1_pg_C_1000784.1
NCU10110T0	e_gw1_8.796.1
NCU09006T0	gw1_16.440.1
NCU05578T0	e_gw1_7.661.1
NCU09000T0	e_gw1_16.479.1
NCU03564T0	gw1_2.1249.1
NCU00432T0	e_gw1_1.1137.1
NCU03686T0	fge1_pg_C_1000064.1
NCU09247T0	e_gw1_1.1329.1
NCU05133T0	fge1_pg_C_21000039.1
NCU06448T0	fge1_pg_C_2000202.1
NCU04022T0	fge1_pm_C_4000140.1
NCU08343T0	fge1_pg_C_1000538.1
NCU11129T0	est_fge1_pg_C_20968.1
NCU06637T0	gw1_14.351.1
NCU07958T0	fge1_pm_C_6000154.1
NCU06416T0	e_gw1_8.337.1
NCU07941T0	fge1_pg_C_19000133.1
NCU00476T0	e_gw1_3.2280.1
NCU00585T0	e_gw1_5.1472.1
NCU02157T0	e_gw1_4.610.1
NCU00029T0	fge1_pg_C_9000424.1
NCU05233T0	est_GW1_C_22453.1
NCU05757T0	fge1_pg_C_1000586.1
NCU03962T0	gw1_4.34.1
NCU01514T0	e_gw1_2.1884.1
NCU00838T0	fge1_pg_C_4000484.1
NCU00988T0	fge1_pg_C_8000360.1
NCU10044T0	e_gw1_4.1752.1
NCU09559T0	fge1_pg_C_10000101.1
NCU00478T0	fge1_pg_C_1000818.1
NCU09520T0	e_gw1_2.1118.1
NCU08178T0	est_fge1_pg_C_160062.1
NCU04738T0	fge1_pg_C_7000166.1
NCU06573T0	e_gw1_5.1545.1
NCU04881T0	fge1_pg_C_4000284.1
NCU03859T0	fge1_pm_C_3000546.1
NCU08179T0	fge1_pg_C_8000147.1
NCU02704T0	e_gw1_11.233.1
NCU03685T0	e_gw1_1.9.1
NCU07362T0	fge1_pg_C_20000069.1
NCU07111T0	fge1_pg_C_5000661.1
NCU06998T0	gw1_2.751.1
NCU08046T0	gw1_7.358.1
NCU02604T0	est_fge1_pg_C_120002.1
NCU07699T0	e_gw1_2.1268.1
NCU07778T0	est_GWPlus_C_11259.1
NCU08699T0	e_gw1_6.1319.1
NCU07734T0	fge1_pg_C_16000134.1
NCU07299T0	fge1_pm_C_1000337.1
NCU00611T0	e_gw1_14.46.1
NCU00879T0	e_gw1_14.425.1
NCU05686T0	e_gw1_5.1061.1
NCU00090T0	fge1_pm_C_2000159.1
NCU05601T0	est_fge1_pm_C_80016.1
NCU04771T0	fge1_pm_C_7000102.1
NCU04771T1	fge1_pm_C_7000102.1
NCU07920T0	gw1_9.210.1	gw1_7.235.1
NCU04386T0	e_gw1_2.1660.1
NCU03596T0	est_fge1_pg_C_80482.1
NCU02067T0	fge1_pm_C_1000090.1
NCU07719T0	est_fge1_pg_C_30462.1
NCU03903T0	fge1_pm_C_2000141.1
NCU03244T0	gw1_4.279.1
NCU02369T0	fge1_pm_C_1000016.1	fge1_pg_C_12000376.1	est_GWPlus_C_180434.1	e_gw1_6.364.1
NCU01849T0	fge1_pg_C_9000167.1	fge1_pm_C_9000151.1
NCU07675T0	e_gw1_2.191.1
NCU05575T0	est_fge1_pm_C_70052.1
NCU04158T0	fge1_pm_C_11000096.1
NCU08599T0	fge1_pg_C_4000390.1
NCU07725T0	fge1_pg_C_8000478.1
NCU08114T0	est_GWPlus_C_80328.1
NCU11342T0	est_GWPlus_C_80328.1
NCU00305T0	e_gw1_1.2601.1
NCU03114T0	e_gw1_5.1282.1
NCU03402T0	est_fge1_pg_C_80539.1
NCU01399T0	fge1_pm_C_1000234.1
NCU04908T0	fge1_pg_C_3000803.1
NCU08112T0	e_gw1_21.29.1
NCU05848T0	e_gw1_21.29.1
NCU01078T0	fge1_pm_C_14000080.1
NCU05295T0	fge1_pg_C_2000251.1
NCU03964T0	fge1_pm_C_4000100.1
NCU10119T0	fge1_pg_C_19000173.1
NCU02322T0	fge1_pg_C_13000127.1
NCU03563T0	est_fge1_pm_C_20180.1
NCU05588T0	fge1_pg_C_15000051.1
NCU06861T0	gw1_3.476.1
NCU07953T0	fge1_pm_C_4000198.1	fge1_pg_C_4000648.1
NCU04874T0	fge1_pm_C_4000198.1	fge1_pg_C_4000648.1
NCU00865T0	e_gw1_6.1249.1
NCU01883T0	est_GW1_C_60603.1
NCU05276T0	e_gw1_1.2667.1
NCU07392T0	gw1_5.851.1
NCU04293T0	e_gw1_14.594.1
NCU07334T0	e_gw1_15.541.1
NCU11297T0	est_fge1_pg_C_20253.1
NCU03755T0	e_gw1_11.678.1
NCU04347T0	fge1_pg_C_6000446.1
NCU01689T0	fge1_pg_C_2000798.1
NCU07514T0	e_gw1_9.510.1
NCU06331T0	fge1_pg_C_1000946.1
NCU08804T0	e_gw1_8.765.1
NCU11785T0	e_gw1_2.318.1
NCU05051T0	gw1_5.786.1
NCU06987T0	gw1_16.370.1
NCU11195T0	fge1_pg_C_4000118.1
NCU05089T0	e_gw1_16.418.1	e_gw1_4.1203.1
NCU00580T0	fge1_pg_C_1000134.1
NCU04065T0	est_GWPlus_C_110418.1
NCU09812T0	e_gw1_1.199.1
NCU08292T0	fge1_pg_C_6000232.1
NCU02466T0	e_gw1_5.1599.1
NCU01904T0	fge1_pm_C_13000083.1
NCU02119T0	gw1_1.73.1
NCU08035T0	fge1_pg_C_10000158.1
NCU08549T0	fge1_pg_C_1000287.1
NCU04084T0	fge1_pg_C_24000038.1	fge1_pg_C_9000198.1
NCU02725T0	e_gw1_3.1168.1
NCU01413T0	est_GWPlus_C_180081.1
NCU03113T0	e_gw1_5.1589.1
NCU06745T0	e_gw1_2.1608.1
NCU03276T0	fge1_pg_C_15000100.1
NCU11327T0	e_gw1_13.618.1
NCU03240T0	gw1_11.574.1
[truncated: 2,075 more rows]
[truncated: 2 more columns]
