# Supplementary material for: Evolutionary Conservation and Diversification of Puf RNA Binding Proteins and Their mRNA Targets
Source: PLoS Biol. 2015 Nov 20;13(11):e1002307. doi: 10.1371/journal.pbio.1002307 (PMC4654594; doi:10.1371/journal.pbio.1002307)
Supplement: S4 Dataset — (ZIP) [file pbio.1002307.s004.zip › N.crassa.fa_A.oligospora.fa.txt]

NCU06976T0	AOL_s00006g370
NCU07832T0	AOL_s00080g173
NCU01379T0	AOL_s00007g401
NCU05837T0	AOL_s00078g20
NCU08535T0	AOL_s00043g613
NCU01744T0	AOL_s00215g220
NCU07307T0	AOL_s00043g118
NCU04548T0	AOL_s00054g610
NCU08287T0	AOL_s00004g546
NCU02685T0	AOL_s00188g279
NCU06871T0	AOL_s00054g491
NCU05608T0	AOL_s00043g12
NCU06468T0	AOL_s00043g541
NCU07308T0	AOL_s00043g117
NCU05803T0	AOL_s00083g23
NCU00551T0	AOL_s00112g37
NCU02510T0	AOL_s00054g913
NCU08267T0	AOL_s00043g56
NCU08501T0	AOL_s00081g127
NCU00459T0	AOL_s00083g418
NCU02103T0	AOL_s00080g3
NCU04352T0	AOL_s00210g37
NCU09357T0	AOL_s00110g296
NCU07556T0	AOL_s00054g335
NCU00239T0	AOL_s00097g487
NCU11669T0	AOL_s00215g668
NCU00671T0	AOL_s00112g46
NCU05238T0	AOL_s00006g388
NCU05620T0	AOL_s00078g5
NCU03350T0	AOL_s00081g325
NCU08993T0	AOL_s00076g309
NCU02505T0	AOL_s00054g909
NCU06294T0	AOL_s00006g555
NCU01642T0	AOL_s00117g11
NCU03042T0	AOL_s00188g253
NCU04569T0	AOL_s00083g17
NCU00743T0	AOL_s00054g751
NCU10066T0	AOL_s00110g175
NCU05317T0	AOL_s00006g486
NCU04350T0	AOL_s00210g38
NCU07658T0	AOL_s00215g884
NCU05132T0	AOL_s00043g766
NCU01632T0	AOL_s00117g8
NCU09740T0	AOL_s00006g326
NCU09367T0	AOL_s00076g211
NCU02677T0	AOL_s00188g271
NCU00352T0	AOL_s00043g522
NCU05120T0	AOL_s00193g80
NCU09903T0	AOL_s00110g340
NCU09012T0	AOL_s00079g305
NCU04898T0	AOL_s00215g883
NCU02762T0	AOL_s00076g659
NCU00396T0	AOL_s00097g460
NCU03986T0	AOL_s00075g95
NCU03234T0	AOL_s00080g296
NCU05591T0	AOL_s00083g260
NCU06318T0	AOL_s00006g422
NCU09866T0	AOL_s00004g417
NCU06733T0	AOL_s00078g311
NCU03591T0	AOL_s00215g692
NCU01238T0	AOL_s00007g450
NCU07443T0	AOL_s00112g123
NCU10143T0	AOL_s00215g622
NCU03575T0	AOL_s00117g22
NCU08276T0	AOL_s00043g143
NCU05425T0	AOL_s00078g17
NCU09975T0	AOL_s00173g158
NCU01820T0	AOL_s00188g46
NCU04161T0	AOL_s00076g15
NCU06678T0	AOL_s00007g507
NCU01680T0	AOL_s00007g539
NCU01768T0	AOL_s00081g344
NCU02815T0	AOL_s00193g42
NCU07546T0	AOL_s00215g705
NCU01951T0	AOL_s00079g146
NCU07922T0	AOL_s00210g131
NCU08616T0	AOL_s00083g9
NCU07679T0	AOL_s00079g12
NCU08023T0	AOL_s00006g369	AOL_s00006g369	AOL_s00006g369	AOL_s00006g369
NCU01192T0	AOL_s00083g388
NCU01772T0	AOL_s00054g375
NCU02111T0	AOL_s00078g68
NCU07378T0	AOL_s00078g306
NCU08685T0	AOL_s00007g424
NCU04242T0	AOL_s00075g232
NCU05046T0	AOL_s00080g337
NCU00621T0	AOL_s00079g187
NCU04404T0	AOL_s00076g665
NCU09297T0	AOL_s00054g367
NCU02728T0	AOL_s00078g128
NCU02554T0	AOL_s00078g96
NCU01638T0	AOL_s00117g6
NCU07119T0	AOL_s00215g415
NCU09492T0	AOL_s00081g79
NCU03116T0	AOL_s00080g156
NCU01140T0	AOL_s00043g547
NCU01197T0	AOL_s00173g295
NCU03875T0	AOL_s00173g292
NCU03305T0	AOL_s00076g244
NCU01857T0	AOL_s00043g38
NCU08919T0	AOL_s00079g271
NCU02572T0	AOL_s00078g185
NCU03877T0	AOL_s00075g114
NCU03877T1	AOL_s00075g114
NCU06488T0	AOL_s00215g680
NCU00018T0	AOL_s00004g527
NCU00018T1	AOL_s00004g527
NCU05261T0	AOL_s00215g514
NCU04720T0	AOL_s00210g162
NCU04370T0	AOL_s00004g618
NCU09324T0	AOL_s00078g76
NCU00274T0	AOL_s00215g176
NCU08358T0	AOL_s00004g106
NCU09906T0	AOL_s00083g269
NCU03440T0	AOL_s00043g76
NCU08377T0	AOL_s00080g284
NCU00461T0	AOL_s00080g371
NCU07027T0	AOL_s00109g17
NCU03263T0	AOL_s00080g118
NCU12032T0	AOL_s00078g181
NCU02494T0	AOL_s00080g277
NCU04090T0	AOL_s00215g58
NCU04834T0	AOL_s00215g48
NCU09219T0	AOL_s00083g60
NCU00021T0	AOL_s00076g695
NCU09463T0	AOL_s00081g107
NCU11202T0	AOL_s00079g186
NCU04348T0	AOL_s00210g6
NCU06338T0	AOL_s00109g184
NCU04736T0	AOL_s00076g656
NCU03539T0	AOL_s00110g137
NCU08341T0	AOL_s00080g8
NCU02357T0	AOL_s00054g510
NCU03818T0	AOL_s00076g433
NCU09063T0	AOL_s00054g594
NCU06626T0	AOL_s00097g197
NCU08828T0	AOL_s00054g29
NCU03955T0	AOL_s00173g204
NCU07870T0	AOL_s00079g3
NCU06272T0	AOL_s00054g443
NCU07404T0	AOL_s00007g114
NCU02230T0	AOL_s00054g519
NCU03363T0	AOL_s00188g35
NCU03127T0	AOL_s00080g26
NCU04021T0	AOL_s00004g626
NCU01318T0	AOL_s00083g170
NCU07319T0	AOL_s00079g51
NCU03065T0	AOL_s00076g625
NCU09516T0	AOL_s00004g429
NCU01992T0	AOL_s00079g252
NCU01431T0	AOL_s00076g310
NCU00104T0	AOL_s00097g448
NCU03071T0	AOL_s00006g209
NCU02544T0	AOL_s00215g336
NCU01323T0	AOL_s00083g185
NCU02366T0	AOL_s00054g496
NCU01625T0	AOL_s00117g18
NCU12096T0	AOL_s00054g485
NCU07700T0	AOL_s00109g87
NCU00668T0	AOL_s00078g409
NCU05200T0	AOL_s00109g201
NCU04611T0	AOL_s00075g105
NCU02391T0	AOL_s00110g157
NCU05895T0	AOL_s00083g460
NCU01965T0	AOL_s00006g418
NCU03947T0	AOL_s00188g58
NCU06122T0	AOL_s00083g478
NCU06832T0	AOL_s00075g238
NCU03811T0	AOL_s00076g363
NCU01912T0	AOL_s00079g232
NCU03298T0	AOL_s00215g472
NCU09730T0	AOL_s00176g48
NCU07721T0	AOL_s00004g552
NCU01143T0	AOL_s00083g406
NCU07010T0	AOL_s00043g100
NCU03010T0	AOL_s00081g219
NCU04749T0	AOL_s00006g173
NCU03794T0	AOL_s00007g463
NCU05239T0	AOL_s00079g31
NCU01315T0	AOL_s00097g47
NCU00681T0	AOL_s00112g28
NCU03364T0	AOL_s00006g12
NCU05270T0	AOL_s00109g77
NCU08021T0	AOL_s00109g125
NCU06171T0	AOL_s00054g884
NCU04203T0	AOL_s00007g456
NCU06365T0	AOL_s00169g227
NCU06687T0	AOL_s00007g435
NCU01675T0	AOL_s00081g261
NCU11188T0	AOL_s00043g31
NCU01939T0	AOL_s00043g39
NCU00622T0	AOL_s00079g113
NCU06512T0	AOL_s00110g109
NCU02669T0	AOL_s00078g283
NCU04142T0	AOL_s00083g179
NCU03592T0	AOL_s00054g425
NCU06281T0	AOL_s00054g425
NCU00579T0	AOL_s00097g441
NCU04766T0	AOL_s00215g396
NCU01164T0	AOL_s00169g20
NCU00573T0	AOL_s00097g356
NCU04606T0	AOL_s00083g293
NCU10497T0	AOL_s00007g122
NCU06284T0	AOL_s00004g286
NCU08336T0	AOL_s00078g245
NCU03051T0	AOL_s00007g187
NCU09228T0	AOL_s00076g89
NCU00712T0	AOL_s00080g111
NCU09602T0	AOL_s00215g255
NCU03611T0	AOL_s00075g119
NCU04327T0	AOL_s00006g2	AOL_s00006g2	AOL_s00006g2	AOL_s00006g2
NCU03797T0	AOL_s00007g486
NCU04100T0	AOL_s00007g394
NCU07554T0	AOL_s00043g611
NCU04865T0	AOL_s00215g926	AOL_s00043g828	AOL_s00079g496
NCU12161T0	AOL_s00215g926	AOL_s00043g828	AOL_s00079g496
NCU07966T0	AOL_s00080g160
NCU08928T0	AOL_s00083g327
NCU00040T0	AOL_s00083g168
NCU11350T0	AOL_s00076g99
NCU05634T0	AOL_s00006g168
NCU06624T0	AOL_s00097g183
NCU06785T0	AOL_s00173g18
NCU05185T0	AOL_s00007g287
NCU07412T0	AOL_s00188g211
NCU05267T0	AOL_s00210g154
NCU07565T0	AOL_s00043g563
NCU11255T0	AOL_s00097g222
NCU05194T0	AOL_s00006g301	AOL_s00006g301	AOL_s00006g301	AOL_s00006g301
NCU02475T0	AOL_s00043g159
NCU02349T0	AOL_s00110g174
NCU08056T0	AOL_s00080g285
NCU11324T0	AOL_s00078g193
NCU01612T0	AOL_s00097g158
NCU01747T0	AOL_s00097g157
NCU01765T0	AOL_s00007g520
NCU09808T0	AOL_s00078g290
NCU01643T0	AOL_s00117g10
NCU04385T0	AOL_s00054g60
NCU08115T0	AOL_s00054g774
NCU01328T0	AOL_s00173g96
NCU07710T0	AOL_s00004g534	AOL_s00004g534	AOL_s00004g534	AOL_s00004g534
NCU04121T0	AOL_s00054g339
NCU04170T0	AOL_s00169g79
NCU03463T0	AOL_s00078g47
NCU08382T0	AOL_s00004g606
NCU02689T0	AOL_s00078g332
NCU03937T0	AOL_s00076g669
NCU01648T0	AOL_s00215g210
NCU03982T0	AOL_s00210g337
NCU06868T0	AOL_s00110g187
NCU04251T0	AOL_s00075g153
NCU01659T0	AOL_s00110g7
NCU06738T0	AOL_s00081g206
NCU09332T0	AOL_s00078g211
NCU11273T0	AOL_s00075g209
NCU06249T0	AOL_s00169g54
NCU05802T0	AOL_s00054g722
NCU04280T0	AOL_s00110g24
NCU08693T0	AOL_s00054g77
NCU11961T0	AOL_s00109g162
NCU00567T0	AOL_s00083g285
NCU02696T0	AOL_s00076g686
NCU07487T0	AOL_s00054g645
NCU02131T0	AOL_s00112g53
NCU03060T0	AOL_s00006g195
NCU06278T0	AOL_s00054g406
NCU03292T0	AOL_s00080g344
NCU08270T0	AOL_s00004g556
NCU05429T0	AOL_s00054g353
NCU05429T1	AOL_s00054g353
NCU04221T0	AOL_s00075g83
NCU11228T0	AOL_s00006g61	AOL_s00006g61	AOL_s00006g61	AOL_s00006g61
NCU10400T0	AOL_s00215g30
NCU05204T0	AOL_s00109g29
NCU01272T0	AOL_s00076g189
NCU02011T0	AOL_s00097g461
NCU08373T0	AOL_s00043g697
NCU06500T0	AOL_s00004g468	AOL_s00004g468	AOL_s00004g468	AOL_s00004g468
NCU07866T0	AOL_s00043g14
NCU03483T0	AOL_s00081g159
NCU11660T0	AOL_s00007g437
NCU06767T0	AOL_s00081g278
NCU07854T0	AOL_s00097g622
NCU06836T0	AOL_s00081g301
NCU03784T0	AOL_s00076g125
NCU08009T0	AOL_s00109g45
NCU02979T0	AOL_s00215g340
NCU06438T0	AOL_s00054g169
NCU01335T0	AOL_s00188g9
NCU09721T0	AOL_s00097g219
NCU06183T0	AOL_s00215g688
NCU03669T0	AOL_s00054g455
NCU05151T0	AOL_s00076g411
NCU02630T0	AOL_s00173g116
NCU06352T0	AOL_s00043g177
NCU10397T0	AOL_s00043g592
NCU03808T0	AOL_s00215g576
NCU02747T0	AOL_s00007g115
NCU02539T0	AOL_s00080g270
NCU03661T0	AOL_s00076g384
NCU02833T0	AOL_s00193g39
NCU09741T0	AOL_s00006g325	AOL_s00006g325	AOL_s00006g325	AOL_s00006g325
NCU02048T0	AOL_s00006g120
NCU03171T0	AOL_s00188g351
NCU03061T0	AOL_s00006g187
NCU01751T0	AOL_s00081g131
NCU05298T0	AOL_s00210g163
NCU05777T0	AOL_s00112g87
NCU01369T0	AOL_s00054g927
NCU02717T0	AOL_s00006g115	AOL_s00006g115	AOL_s00006g115	AOL_s00006g115
NCU01171T0	AOL_s00007g395
NCU02515T0	AOL_s00078g231
NCU05232T0	AOL_s00079g37
NCU02580T0	AOL_s00007g193
NCU11965T0	AOL_s00215g212
NCU00629T0	AOL_s00043g22
NCU02794T0	AOL_s00076g148
NCU00939T0	AOL_s00004g600
NCU11027T0	AOL_s00076g171
NCU04472T0	AOL_s00054g94
NCU10283T0	AOL_s00081g334
NCU04035T0	AOL_s00006g52
NCU06199T0	AOL_s00043g486
NCU03139T0	AOL_s00193g153
NCU01465T0	AOL_s00043g475
NCU09438T0	AOL_s00054g479
NCU02566T0	AOL_s00078g100
NCU01229T0	AOL_s00215g620
NCU08689T0	AOL_s00006g327	AOL_s00006g327	AOL_s00006g327	AOL_s00006g327
NCU02830T0	AOL_s00054g917
NCU09993T0	AOL_s00193g43
NCU05360T0	AOL_s00043g79
NCU08920T0	AOL_s00079g453
NCU00793T0	AOL_s00076g133
NCU00177T0	AOL_s00215g552
NCU00481T0	AOL_s00054g117
NCU01207T0	AOL_s00007g404	AOL_s00159g2
NCU01486T0	AOL_s00188g37
NCU03992T0	AOL_s00215g8
NCU07999T0	AOL_s00054g18
NCU01479T0	AOL_s00054g342
NCU04439T0	AOL_s00006g364
NCU01985T0	AOL_s00079g152
NCU05901T0	AOL_s00054g462
NCU05269T0	AOL_s00210g139
NCU05269T1	AOL_s00210g139
NCU04051T0	AOL_s00076g670
NCU02208T0	AOL_s00054g814
NCU06484T0	AOL_s00097g60
NCU08002T0	AOL_s00109g53
NCU06268T0	AOL_s00004g466	AOL_s00004g466	AOL_s00004g466	AOL_s00004g466
NCU04648T0	AOL_s00007g389
NCU06508T0	AOL_s00076g305
NCU06638T0	AOL_s00006g4	AOL_s00006g4	AOL_s00006g4	AOL_s00006g4
NCU05518T0	AOL_s00079g354
NCU11619T0	AOL_s00210g1
NCU02075T0	AOL_s00007g116
NCU01540T0	AOL_s00112g5
NCU06481T0	AOL_s00043g416
NCU01817T0	AOL_s00109g173
NCU03804T0	AOL_s00054g224
NCU04768T0	AOL_s00215g393
NCU01843T0	AOL_s00109g150
NCU08119T0	AOL_s00054g769
NCU03125T0	AOL_s00054g275
NCU07712T0	AOL_s00006g340
NCU07082T0	AOL_s00076g658
NCU03980T0	AOL_s00004g398	AOL_s00004g398	AOL_s00004g398	AOL_s00004g398
NCU08889T0	AOL_s00054g178
NCU08118T0	AOL_s00054g771
NCU08898T0	AOL_s00076g360
NCU06355T0	AOL_s00054g37
NCU02387T0	AOL_s00110g126
NCU03387T0	AOL_s00117g44
NCU09873T0	AOL_s00004g362
NCU03690T0	AOL_s00097g454
NCU07831T0	AOL_s00043g10
NCU08303T0	AOL_s00004g624
NCU01255T0	AOL_s00215g191
NCU03651T0	AOL_s00054g134
NCU04721T0	AOL_s00076g455
NCU00121T0	AOL_s00043g498
NCU00095T0	AOL_s00079g468
NCU05296T0	AOL_s00079g10
NCU00488T0	AOL_s00054g310
NCU02514T0	AOL_s00078g239
NCU10007T0	AOL_s00112g112
NCU10007T1	AOL_s00112g112
NCU06265T0	AOL_s00004g481
NCU03479T0	AOL_s00097g515
NCU04952T0	AOL_s00170g29
NCU03321T0	AOL_s00173g127
NCU02082T0	AOL_s00078g169
NCU05041T0	AOL_s00110g144
NCU02319T0	AOL_s00215g223
NCU03792T0	AOL_s00007g477
NCU03786T0	AOL_s00007g405
NCU05029T0	AOL_s00054g575
NCU01249T0	AOL_s00083g405
NCU05858T0	AOL_s00173g33
NCU00405T0	AOL_s00079g483
NCU08875T0	AOL_s00004g528	AOL_s00004g528	AOL_s00004g528	AOL_s00004g528
NCU02380T0	AOL_s00083g469
NCU08755T0	AOL_s00083g375
NCU03657T1	AOL_s00076g318
NCU03657T0	AOL_s00076g318
NCU01470T0	AOL_s00004g495
NCU02010T0	AOL_s00097g354
NCU08515T0	AOL_s00081g332
NCU00336T0	AOL_s00097g455
NCU07872T0	AOL_s00043g4
NCU02629T0	AOL_s00054g886
NCU06684T0	AOL_s00007g377
NCU01589T0	AOL_s00215g289
NCU03273T0	AOL_s00054g804
NCU09377T0	AOL_s00007g146
NCU09377T1	AOL_s00007g146
NCU00656T0	AOL_s00078g399
NCU03219T0	AOL_s00078g136
NCU04229T0	AOL_s00080g74
NCU03098T0	AOL_s00097g509
NCU09118T0	AOL_s00078g65
NCU07901T0	AOL_s00043g510
NCU02134T0	AOL_s00078g440
NCU00927T0	AOL_s00215g374
NCU08309T0	AOL_s00006g328
NCU05316T0	AOL_s00006g498	AOL_s00007g429
NCU02233T0	AOL_s00083g515
NCU04095T0	AOL_s00007g494
NCU09700T0	AOL_s00054g611
NCU02036T0	AOL_s00112g111
NCU09709T0	AOL_s00054g631
NCU00890T0	AOL_s00215g262
NCU09706T0	AOL_s00078g108
NCU11282T0	AOL_s00004g30
NCU09793T0	AOL_s00054g707
NCU08110T0	AOL_s00080g366
NCU11296T0	AOL_s00076g268
NCU00066T0	AOL_s00083g225
NCU10733T0	AOL_s00215g89
NCU04448T0	AOL_s00006g26
NCU04054T0	AOL_s00076g640
NCU02207T0	AOL_s00054g794
NCU01241T0	AOL_s00097g48
NCU02003T0	AOL_s00169g48
NCU04279T0	AOL_s00188g72
NCU02803T0	AOL_s00076g87
NCU05454T0	AOL_s00097g271
NCU08054T0	AOL_s00193g115
NCU11426T0	AOL_s00188g49
NCU06429T0	AOL_s00079g353
NCU05955T0	AOL_s00004g244	AOL_s00079g485
NCU01510T0	AOL_s00043g260
NCU08926T0	AOL_s00193g16
NCU10775T0	AOL_s00007g557
NCU04117T0	AOL_s00043g595
NCU06459T0	AOL_s00043g463
NCU01119T0	AOL_s00054g195
NCU00200T0	AOL_s00007g545
NCU09537T0	AOL_s00076g167
NCU06143T0	AOL_s00083g446
NCU03966T0	AOL_s00210g239
NCU02287T0	AOL_s00004g144
NCU04303T0	AOL_s00054g10
NCU06444T0	AOL_s00043g546
NCU07690T0	AOL_s00076g269
NCU05289T0	AOL_s00076g264
NCU09711T0	AOL_s00007g582
NCU08897T0	AOL_s00215g696
NCU01569T0	AOL_s00006g363	AOL_s00006g363	AOL_s00006g363	AOL_s00006g363
NCU01824T0	AOL_s00109g170
NCU08642T0	AOL_s00080g127
NCU07330T0	AOL_s00117g63
NCU04652T0	AOL_s00215g478
NCU04799T0	AOL_s00193g6
NCU11170T0	AOL_s00215g534
NCU04044T0	AOL_s00054g688
NCU02578T0	AOL_s00054g675
NCU09111T0	AOL_s00078g131
NCU00447T0	AOL_s00215g158
NCU06264T0	AOL_s00054g459
NCU09266T0	AOL_s00078g159
NCU02839T0	AOL_s00078g242
NCU01797T0	AOL_s00006g10
NCU05250T0	AOL_s00006g428
NCU09468T0	AOL_s00215g247
NCU00770T0	AOL_s00215g459
NCU06756T0	AOL_s00081g167
NCU07567T0	AOL_s00043g565
NCU03648T0	AOL_s00169g66
NCU05225T0	AOL_s00006g353	AOL_s00006g353	AOL_s00006g353	AOL_s00006g353
NCU00901T0	AOL_s00080g94
NCU06971T0	AOL_s00006g84
NCU03235T0	AOL_s00188g291
NCU04105T0	AOL_s00076g294
NCU05927T0	AOL_s00075g138
NCU09819T0	AOL_s00054g750
NCU04790T0	AOL_s00210g240
NCU05430T0	AOL_s00054g354
NCU00642T0	AOL_s00215g39	AOL_s00079g62
NCU07523T0	AOL_s00054g121
NCU07156T0	AOL_s00083g320
NCU00010T0	AOL_s00075g58
NCU03024T0	AOL_s00188g184
NCU11866T0	AOL_s00081g341
NCU02797T0	AOL_s00193g86
NCU04319T0	AOL_s00075g100
NCU06189T0	AOL_s00079g363
NCU06394T0	AOL_s00043g103
NCU02978T0	AOL_s00007g128
NCU04076T0	AOL_s00054g91
NCU04104T0	AOL_s00076g301
NCU10058T0	AOL_s00004g302
NCU01376T0	AOL_s00215g838
NCU02840T0	AOL_s00078g246
NCU04230T0	AOL_s00075g130
NCU04435T0	AOL_s00043g358
NCU00424T0	AOL_s00043g411
NCU05242T0	AOL_s00215g416
NCU07281T0	AOL_s00079g9
NCU09349T0	AOL_s00075g164
NCU07837T0	AOL_s00083g315
NCU02632T0	AOL_s00076g684
NCU06666T0	AOL_s00075g231
NCU02110T0	AOL_s00193g69
NCU06672T0	AOL_s00112g75
NCU07002T0	AOL_s00078g459
NCU07440T0	AOL_s00112g120
NCU03045T0	AOL_s00043g689
NCU03897T0	AOL_s00210g241
NCU03505T0	AOL_s00215g230
NCU07930T0	AOL_s00006g137
NCU00117T0	AOL_s00215g598
NCU00920T0	AOL_s00004g258
NCU03814T0	AOL_s00076g388
NCU10337T0	AOL_s00173g98
NCU02178T0	AOL_s00079g66
NCU03032T0	AOL_s00097g13
NCU03650T0	AOL_s00076g141
NCU07982T0	AOL_s00075g7
NCU03100T0	AOL_s00080g306
NCU02276T0	AOL_s00054g486
NCU09688T0	AOL_s00054g156
NCU04610T0	AOL_s00173g208
NCU07839T0	AOL_s00043g11
NCU05939T0	AOL_s00078g14
NCU10311T0	AOL_s00054g511
NCU09673T0	AOL_s00215g664
NCU04380T0	AOL_s00054g48
NCU06342T0	AOL_s00083g384
NCU08316T0	AOL_s00080g357
NCU07926T0	AOL_s00109g116
NCU00896T0	AOL_s00004g248
NCU08064T0	AOL_s00043g338
NCU02127T0	AOL_s00112g41
NCU01498T0	AOL_s00188g140
NCU09545T0	AOL_s00007g473
NCU01833T0	AOL_s00117g36
NCU04020T0	AOL_s00210g332
NCU09715T0	AOL_s00097g249
NCU02965T0	AOL_s00076g653
NCU01756T0	AOL_s00097g79
NCU09696T0	AOL_s00007g498
NCU11175T0	AOL_s00097g477
NCU03652T0	AOL_s00076g175
NCU07011T0	AOL_s00043g99
NCU09536T0	AOL_s00215g473
NCU02810T0	AOL_s00054g938
NCU07754T0	AOL_s00007g98
NCU09513T0	AOL_s00054g432
NCU00680T0	AOL_s00083g277
NCU04838T0	AOL_s00215g61
NCU07334T0	AOL_s00215g195
NCU00436T0	AOL_s00054g413
NCU06308T0	AOL_s00004g535
NCU09142T0	AOL_s00078g214
NCU03954T0	AOL_s00075g173
NCU03954T1	AOL_s00075g173
NCU05259T0	AOL_s00079g17	AOL_s00091g68
NCU08272T0	AOL_s00043g34
NCU06842T0	AOL_s00081g314
NCU04410T0	AOL_s00006g156
NCU01187T0	AOL_s00215g639
NCU05650T0	AOL_s00215g51
NCU07068T0	AOL_s00054g586	AOL_s00170g102
NCU01330T0	AOL_s00097g450
NCU03776T0	AOL_s00188g162
NCU01234T0	AOL_s00007g412
NCU01813T0	AOL_s00054g384
NCU05985T0	AOL_s00054g666
NCU07064T0	AOL_s00054g744
NCU04726T0	AOL_s00215g432
NCU01478T0	AOL_s00086g1
NCU00112T0	AOL_s00215g710
NCU04173T0	AOL_s00215g555
NCU04173T1	AOL_s00215g555
NCU07705T0	AOL_s00215g23
NCU03117T0	AOL_s00080g188
NCU04245T0	AOL_s00173g255
NCU12039T0	AOL_s00083g434
NCU01701T0	AOL_s00043g61
NCU03415T0	AOL_s00215g818
NCU07375T0	AOL_s00188g343
NCU09132T0	AOL_s00078g243
NCU09909T0	AOL_s00215g323
NCU04110T0	AOL_s00169g64
NCU11271T0	AOL_s00079g376
NCU08484T0	AOL_s00215g199
NCU00410T0	AOL_s00215g544
NCU11169T0	AOL_s00083g208
NCU05422T0	AOL_s00006g9	AOL_s00006g9	AOL_s00006g9	AOL_s00006g9
NCU08297T0	AOL_s00215g893
NCU08297T1	AOL_s00215g893
NCU00130T0	AOL_s00193g122
NCU04167T0	AOL_s00169g77
NCU04535T0	AOL_s00078g18
NCU03500T0	AOL_s00083g317
NCU01654T0	AOL_s00215g200
NCU06783T0	AOL_s00173g19
NCU06192T0	AOL_s00215g592
NCU04511T0	AOL_s00054g76
NCU02274T0	AOL_s00054g637
NCU08894T0	AOL_s00007g436
NCU08858T0	AOL_s00043g404
NCU00715T0	AOL_s00170g34
NCU05207T0	AOL_s00081g250
NCU04252T0	AOL_s00173g224
NCU07129T0	AOL_s00083g443
NCU02112T0	AOL_s00004g644
NCU03076T0	AOL_s00076g618
NCU02626T0	AOL_s00215g449
NCU04850T0	AOL_s00007g400
NCU09791T0	AOL_s00007g400
NCU09610T0	AOL_s00169g40
NCU00406T0	AOL_s00079g352
NCU09746T0	AOL_s00097g126
NCU04636T0	AOL_s00075g197
NCU02416T0	AOL_s00112g32
NCU00591T0	AOL_s00188g157
NCU11294T0	AOL_s00007g311
NCU02511T0	AOL_s00215g270
NCU11180T0	AOL_s00083g151
NCU02053T0	AOL_s00080g300
NCU02534T0	AOL_s00078g92
NCU01503T0	AOL_s00081g355
NCU09202T0	AOL_s00043g81
NCU02482T0	AOL_s00083g278
NCU02482T1	AOL_s00083g278
NCU02482T2	AOL_s00083g278
NCU03795T0	AOL_s00007g461
NCU02407T0	AOL_s00054g616
NCU02906T0	AOL_s00080g133
NCU08020T0	AOL_s00109g120
NCU00477T0	AOL_s00004g425
NCU05301T0	AOL_s00176g47
NCU10043T0	AOL_s00080g330
NCU00754T0	AOL_s00081g292
NCU03783T0	AOL_s00076g118
NCU07280T0	AOL_s00054g25
NCU06503T0	AOL_s00004g467
NCU06503T1	AOL_s00004g467
NCU04414T0	AOL_s00054g108
NCU06149T0	AOL_s00007g573
NCU01539T0	AOL_s00081g135
NCU01433T0	AOL_s00215g637
NCU07691T0	AOL_s00043g175
NCU03482T0	AOL_s00081g336
NCU01417T0	AOL_s00176g4
NCU09191T0	AOL_s00080g336
NCU06483T0	AOL_s00043g560
NCU11397T0	AOL_s00004g516	AOL_s00004g516	AOL_s00004g516	AOL_s00004g516
NCU07175T0	AOL_s00007g305
NCU05683T0	AOL_s00080g165
NCU03200T0	AOL_s00054g80
NCU07969T0	AOL_s00054g551
NCU00273T0	AOL_s00215g175
NCU04784T0	AOL_s00054g667
NCU02260T0	AOL_s00083g516
NCU02066T0	AOL_s00193g163
NCU10018T0	AOL_s00054g695
NCU05876T0	AOL_s00110g95
NCU07859T0	AOL_s00054g843
NCU04566T0	AOL_s00173g192
NCU09076T0	AOL_s00112g133
NCU02409T0	AOL_s00054g581
NCU02325T0	AOL_s00097g199
NCU03220T0	AOL_s00078g133
NCU04185T0	AOL_s00076g325
NCU04615T0	AOL_s00081g16
NCU03857T0	AOL_s00075g141
NCU03628T0	AOL_s00076g160
NCU00430T0	AOL_s00006g287	AOL_s00006g287	AOL_s00006g287	AOL_s00006g287
NCU07420T0	AOL_s00188g174
NCU11238T0	AOL_s00083g288
NCU06030T0	AOL_s00215g324
NCU01449T0	AOL_s00076g283
NCU01449T1	AOL_s00076g283
NCU04166T0	AOL_s00079g274
NCU07367T0	AOL_s00054g898
NCU11379T0	AOL_s00006g140
NCU06544T0	AOL_s00006g7	AOL_s00006g7	AOL_s00006g7	AOL_s00006g7
NCU05363T0	AOL_s00043g95
NCU02793T0	AOL_s00080g372
NCU09265T0	AOL_s00078g160
NCU00206T0	AOL_s00193g11
NCU05923T0	AOL_s00193g11
NCU06854T0	AOL_s00215g227
NCU03799T0	AOL_s00007g484
NCU01290T0	AOL_s00215g609
NCU00046T0	AOL_s00083g166
NCU04755T0	AOL_s00076g584
NCU06569T0	AOL_s00097g119
NCU04190T0	AOL_s00215g709
NCU09071T0	AOL_s00112g105
NCU04579T0	AOL_s00043g588
NCU02356T0	AOL_s00083g487
NCU09469T0	AOL_s00215g233
NCU02361T0	AOL_s00043g399
NCU00821T0	AOL_s00140g74
NCU03359T0	AOL_s00193g5
NCU09894T0	AOL_s00076g617
NCU01953T0	AOL_s00078g398
NCU06216T0	AOL_s00007g423
NCU08273T0	AOL_s00043g85
NCU09496T0	AOL_s00006g292
NCU11254T0	AOL_s00054g607
NCU05600T0	AOL_s00097g644
NCU08730T0	AOL_s00215g803
NCU04343T0	AOL_s00043g789
NCU06041T0	AOL_s00007g296
NCU10747T0	AOL_s00007g578
NCU02616T0	AOL_s00193g145
NCU10810T0	AOL_s00076g91
NCU06803T0	AOL_s00170g24
NCU02252T0	AOL_s00054g639
NCU06918T0	AOL_s00079g16
NCU09287T0	AOL_s00075g30
NCU10042T0	AOL_s00054g899
NCU10042T1	AOL_s00054g899
NCU09101T0	AOL_s00079g77
NCU07868T0	AOL_s00097g638
NCU11246T0	AOL_s00080g255
NCU08357T0	AOL_s00004g136
NCU00904T0	AOL_s00193g143
NCU04355T0	AOL_s00210g13
NCU00261T0	AOL_s00043g570
NCU00790T0	AOL_s00170g50
NCU06843T0	AOL_s00081g313
NCU09575T0	AOL_s00110g133
NCU06578T0	AOL_s00097g192
NCU07724T0	AOL_s00097g206
NCU02828T0	AOL_s00054g866
NCU05680T0	AOL_s00215g163
NCU08298T0	AOL_s00210g100
NCU09861T0	AOL_s00215g59
NCU08998T0	AOL_s00079g295
NCU08998T1	AOL_s00079g295
NCU02179T0	AOL_s00079g67
NCU07516T0	AOL_s00043g658
NCU06834T0	AOL_s00081g303
NCU02234T0	AOL_s00054g475
NCU00714T0	AOL_s00080g128
NCU07171T0	AOL_s00075g225
NCU07451T0	AOL_s00110g106
NCU11409T0	AOL_s00110g163
NCU02680T0	AOL_s00188g214
NCU09488T0	AOL_s00097g566
NCU08733T0	AOL_s00188g347
NCU00789T0	AOL_s00054g795
NCU03509T0	AOL_s00076g543
NCU07012T0	AOL_s00054g32
NCU02063T0	AOL_s00215g124
NCU07698T0	AOL_s00109g35
NCU00446T0	AOL_s00004g445
NCU09559T0	AOL_s00097g268
NCU02498T0	AOL_s00080g294
NCU04078T0	AOL_s00210g345
NCU09598T0	AOL_s00215g219
NCU01172T0	AOL_s00007g396
NCU08471T0	AOL_s00043g45
NCU04614T0	AOL_s00083g316
NCU01554T0	AOL_s00188g101
NCU00081T0	AOL_s00054g340
NCU03658T0	AOL_s00054g822
NCU03141T0	AOL_s00097g279
NCU01439T0	AOL_s00215g666
NCU02404T1	AOL_s00097g229
NCU02404T0	AOL_s00097g229
NCU00453T0	AOL_s00079g281
NCU00824T0	AOL_s00080g237
NCU06202T0	AOL_s00054g334
NCU07987T0	AOL_s00054g54
NCU06407T0	AOL_s00006g245
NCU11685T0	AOL_s00173g235
NCU11384T0	AOL_s00215g351
NCU11384T1	AOL_s00215g351
NCU04316T0	AOL_s00110g11
NCU01157T0	AOL_s00075g213
NCU09547T0	AOL_s00076g150
NCU09318T0	AOL_s00078g151
NCU03819T0	AOL_s00076g399
NCU02393T0	AOL_s00110g154
NCU02393T1	AOL_s00110g154
NCU04537T0	AOL_s00043g320
NCU05526T0	AOL_s00081g238
NCU09435T0	AOL_s00054g622
NCU07024T0	AOL_s00109g23
NCU07481T0	AOL_s00043g701
NCU07607T0	AOL_s00215g871
NCU09642T0	AOL_s00210g158
NCU08218T0	AOL_s00043g500
NCU06715T0	AOL_s00076g365
NCU09212T0	AOL_s00080g218
NCU06881T0	AOL_s00054g507
NCU09432T0	AOL_s00054g636
NCU06374T0	AOL_s00193g23
NCU04505T0	AOL_s00006g117	AOL_s00006g117	AOL_s00006g117	AOL_s00006g117
NCU07153T0	AOL_s00075g122
NCU08888T0	AOL_s00054g312
NCU06761T0	AOL_s00081g194
NCU03357T0	AOL_s00188g15
NCU02549T0	AOL_s00080g14
NCU02653T0	AOL_s00076g169
NCU03257T0	AOL_s00080g393
NCU07407T0	AOL_s00188g204
NCU09034T0	AOL_s00169g197
NCU10262T0	AOL_s00043g778
NCU05830T0	AOL_s00043g778
NCU04216T0	AOL_s00006g124
NCU03608T0	AOL_s00075g156
NCU11239T0	AOL_s00083g274
NCU07380T0	AOL_s00043g682
NCU01195T0	AOL_s00110g116
NCU05246T0	AOL_s00210g14
NCU11168T0	AOL_s00083g181
NCU08076T0	AOL_s00215g490
NCU00378T0	AOL_s00004g254
NCU03108T0	AOL_s00080g79
NCU00536T0	AOL_s00112g43
NCU06493T0	AOL_s00075g181
NCU02464T0	AOL_s00112g7
NCU02657T0	AOL_s00006g181
NCU01161T0	AOL_s00075g160
NCU03498T0	AOL_s00097g347
NCU07669T0	AOL_s00176g84
NCU00188T0	AOL_s00076g234
NCU00340T0	AOL_s00079g294
NCU03813T0	AOL_s00215g530
NCU01652T0	AOL_s00054g365
NCU07874T0	AOL_s00004g515
NCU00230T0	AOL_s00097g542
NCU07015T0	AOL_s00079g35
NCU01758T0	AOL_s00054g381
NCU04378T0	AOL_s00176g106
NCU07914T0	AOL_s00006g198
NCU11187T0	AOL_s00112g107
NCU11642T0	AOL_s00006g212
NCU05805T0	AOL_s00215g2
NCU09831T0	AOL_s00097g425
NCU06659T0	AOL_s00076g461
NCU03571T0	AOL_s00109g161
NCU00480T0	AOL_s00215g843
NCU09757T0	AOL_s00097g349
NCU04449T0	AOL_s00006g25	AOL_s00006g25	AOL_s00006g25	AOL_s00006g25
NCU06605T0	AOL_s00006g33	AOL_s00006g33	AOL_s00006g33	AOL_s00006g33
NCU08663T0	AOL_s00004g538	AOL_s00004g538	AOL_s00004g538	AOL_s00004g538
NCU00164T0	AOL_s00043g562
NCU03914T0	AOL_s00004g372
NCU02826T0	AOL_s00054g865
NCU02109T0	AOL_s00193g41
NCU02188T0	AOL_s00043g252
NCU02052T0	AOL_s00078g91
NCU11544T1	AOL_s00079g254
NCU11544T0	AOL_s00079g254
NCU03715T0	AOL_s00004g465
NCU03036T0	AOL_s00043g708
NCU08153T0	AOL_s00054g189
NCU03894T0	AOL_s00004g340
NCU05266T0	AOL_s00109g11
NCU03855T0	AOL_s00075g171
NCU06279T0	AOL_s00043g5
NCU01269T0	AOL_s00083g198
NCU09443T0	AOL_s00004g226
NCU02522T0	AOL_s00173g11
NCU05644T0	AOL_s00215g854
NCU02752T0	AOL_s00006g165
NCU04187T0	AOL_s00076g321
NCU07732T0	AOL_s00078g512
NCU07732T1	AOL_s00078g512
NCU06441T0	AOL_s00007g482
NCU03347T0	AOL_s00081g305
NCU02122T0	AOL_s00112g21
NCU04124T0	AOL_s00097g413
NCU04130T0	AOL_s00173g271
NCU03748T0	AOL_s00215g605
NCU03973T0	AOL_s00215g36
NCU00205T0	AOL_s00083g233
NCU03312T0	AOL_s00080g267
NCU06942T0	AOL_s00054g506
NCU10945T0	AOL_s00170g107
NCU06215T0	AOL_s00076g293
NCU11301T0	AOL_s00054g582
NCU09533T0	AOL_s00083g371
NCU11353T0	AOL_s00083g221
NCU08935T0	AOL_s00110g69
NCU00163T0	AOL_s00043g564
NCU01430T0	AOL_s00140g17
NCU05278T0	AOL_s00109g44
NCU03493T0	AOL_s00006g54
NCU00782T0	AOL_s00054g767
NCU08216T0	AOL_s00043g502
NCU04247T0	AOL_s00173g211
NCU08162T0	AOL_s00215g119	AOL_s00117g52
NCU00043T0	AOL_s00083g164
NCU04176T0	AOL_s00076g333
NCU03944T0	AOL_s00083g308
NCU02542T0	AOL_s00112g89
NCU02542T1	AOL_s00112g89
NCU02546T0	AOL_s00004g194
NCU03922T0	AOL_s00043g628
NCU03737T0	AOL_s00054g433
NCU03425T0	AOL_s00097g201
NCU06809T0	AOL_s00081g116
NCU11204T0	AOL_s00079g183
NCU11453T0	AOL_s00080g137
NCU10789T0	AOL_s00193g150
NCU03526T0	AOL_s00006g29	AOL_s00006g29	AOL_s00006g29	AOL_s00006g29
NCU04796T0	AOL_s00078g38
NCU06362T0	AOL_s00109g185
NCU06847T0	AOL_s00188g116
NCU09223T0	AOL_s00083g18
NCU09374T0	AOL_s00193g101
NCU07986T0	AOL_s00004g374
NCU00045T0	AOL_s00097g31
NCU03264T0	AOL_s00078g247
NCU04947T0	AOL_s00078g546
NCU00389T0	AOL_s00043g788
NCU03339T0	AOL_s00054g13
NCU05095T0	AOL_s00043g796
NCU01443T0	AOL_s00215g617
NCU01036T0	AOL_s00075g165
NCU05785T0	AOL_s00075g165
NCU03267T0	AOL_s00173g77
NCU02617T0	AOL_s00193g134
NCU05622T0	AOL_s00210g289
NCU02368T0	AOL_s00054g498
NCU04938T0	AOL_s00007g126
NCU01151T0	AOL_s00078g589
NCU09230T0	AOL_s00078g256
NCU03137T0	AOL_s00193g190
NCU07062T0	AOL_s00004g364
NCU09162T0	AOL_s00054g440
NCU04354T0	AOL_s00109g122
NCU00202T0	AOL_s00043g572
NCU02321T0	AOL_s00043g329
NCU00194T0	AOL_s00076g88
NCU03697T0	AOL_s00043g585
NCU07020T0	AOL_s00078g478
NCU08148T0	AOL_s00193g13
NCU02778T0	AOL_s00054g947
NCU10073T0	AOL_s00007g138
NCU07688T0	AOL_s00109g16
NCU00122T0	AOL_s00083g200
NCU08563T0	AOL_s00043g577
NCU07340T0	AOL_s00054g106
NCU03515T0	AOL_s00188g32
NCU06259T0	AOL_s00215g844
NCU02209T0	AOL_s00169g29
NCU06344T0	AOL_s00076g262
NCU03372T0	AOL_s00110g119
NCU02611T0	AOL_s00193g78
NCU07296T0	AOL_s00006g105	AOL_s00006g105	AOL_s00006g105	AOL_s00006g105
NCU03981T1	AOL_s00210g235
NCU03981T0	AOL_s00210g235
NCU01502T0	AOL_s00081g354
NCU02044T0	AOL_s00006g123
NCU00306T0	AOL_s00078g591
NCU05937T0	AOL_s00210g253
NCU03228T0	AOL_s00043g646
NCU02729T0	AOL_s00188g169
NCU04656T0	AOL_s00173g241
NCU09227T0	AOL_s00080g140
NCU08708T0	AOL_s00081g214
NCU02408T0	AOL_s00054g535
NCU00692T0	AOL_s00079g236
NCU03622T0	AOL_s00054g256
NCU07442T0	AOL_s00083g280
NCU04005T0	AOL_s00188g74
NCU09874T0	AOL_s00054g285	AOL_s00169g123
NCU06543T0	AOL_s00004g604
NCU03124T0	AOL_s00078g141
NCU01745T0	AOL_s00083g500
NCU05198T0	AOL_s00173g372
NCU12152T0	AOL_s00083g28
NCU11284T0	AOL_s00215g49
NCU06138T0	AOL_s00043g800
NCU07899T0	AOL_s00043g511
NCU04041T0	AOL_s00215g62
NCU11705T0	AOL_s00109g10
NCU02966T0	AOL_s00076g649
NCU00272T0	AOL_s00004g454	AOL_s00004g454	AOL_s00004g454	AOL_s00004g454
NCU08301T0	AOL_s00004g612
NCU05642T0	AOL_s00054g244
NCU11748T0	AOL_s00078g362
NCU06710T0	AOL_s00215g526
NCU08468T0	AOL_s00188g71
NCU07955T0	AOL_s00215g503
NCU06452T0	AOL_s00007g425
NCU03379T0	AOL_s00117g28
NCU10847T0	AOL_s00080g69
NCU02126T0	AOL_s00112g40
NCU12027T0	AOL_s00083g466
NCU01767T0	AOL_s00110g33
NCU05861T0	AOL_s00173g301
NCU00593T0	AOL_s00079g161
NCU06457T0	AOL_s00043g456
NCU01702T0	AOL_s00043g87
NCU02225T0	AOL_s00054g298
NCU01183T0	AOL_s00215g681
NCU06005T0	AOL_s00193g4
NCU00181T0	AOL_s00004g498	AOL_s00004g498	AOL_s00004g498	AOL_s00004g498
NCU00428T0	AOL_s00004g517
NCU03713T0	AOL_s00004g459
NCU03637T0	AOL_s00076g226
NCU06652T0	AOL_s00043g396
NCU06179T0	AOL_s00215g627
NCU00440T0	AOL_s00004g438	AOL_s00004g438	AOL_s00004g438	AOL_s00004g438
NCU01377T0	AOL_s00007g409
NCU06144T0	AOL_s00080g145
NCU11664T0	AOL_s00043g424
NCU06095T0	AOL_s00083g510
NCU05810T0	AOL_s00173g232
NCU00914T0	AOL_s00004g568
NCU02235T0	AOL_s00054g624
NCU01089T0	AOL_s00043g330
NCU04747T0	AOL_s00076g680
NCU06182T0	AOL_s00215g687
NCU07941T0	AOL_s00215g105
NCU05169T0	AOL_s00006g411	AOL_s00006g411	AOL_s00006g411	AOL_s00006g411
NCU00608T0	AOL_s00078g404
NCU02701T0	AOL_s00076g598
NCU02650T0	AOL_s00079g211
NCU07393T0	AOL_s00078g127
NCU04963T0	AOL_s00043g268
NCU08180T0	AOL_s00043g268
NCU04133T0	AOL_s00169g90
NCU03290T0	AOL_s00188g194
NCU06869T0	AOL_s00110g295
NCU11791T0	AOL_s00173g119
NCU02422T0	AOL_s00054g371
NCU09065T0	AOL_s00004g636
NCU02420T0	AOL_s00097g255
NCU05995T0	AOL_s00078g37
NCU01882T0	AOL_s00215g431
NCU11213T0	AOL_s00078g50
NCU07701T0	AOL_s00109g85
NCU01728T1	AOL_s00169g23
NCU01728T0	AOL_s00169g23
NCU00503T0	AOL_s00078g345
NCU04782T0	AOL_s00054g698
NCU09407T0	AOL_s00004g34
NCU00772T0	AOL_s00215g465
NCU03396T0	AOL_s00109g190
NCU03491T0	AOL_s00097g361
NCU02457T0	AOL_s00215g334
NCU07609T0	AOL_s00007g224
NCU04137T0	AOL_s00083g207
NCU08682T0	AOL_s00215g388
NCU00263T0	AOL_s00054g992	AOL_s00215g551
NCU01247T0	AOL_s00083g401
NCU07887T0	AOL_s00054g431
NCU07059T0	AOL_s00215g864
NCU02100T0	AOL_s00078g170
NCU00493T0	AOL_s00097g490
NCU02415T0	AOL_s00083g511
NCU06943T0	AOL_s00054g630
NCU09120T0	AOL_s00078g143
NCU05268T0	AOL_s00210g143
NCU00152T0	AOL_s00043g504
NCU00320T0	AOL_s00043g535
NCU08027T0	AOL_s00006g34
NCU02524T0	AOL_s00054g924
NCU06240T0	AOL_s00043g480
NCU06540T0	AOL_s00097g176
NCU11185T0	AOL_s00006g253	AOL_s00006g253	AOL_s00006g253	AOL_s00006g253
NCU09737T0	AOL_s00006g316
NCU02397T0	AOL_s00215g149	AOL_s00078g388	AOL_s00081g64	AOL_s00043g826
NCU00495T0	AOL_s00076g706
NCU01809T0	AOL_s00188g54
NCU06630T0	AOL_s00097g142
NCU04015T0	AOL_s00210g326
NCU06656T0	AOL_s00173g90
NCU01178T0	AOL_s00076g332
NCU00498T0	AOL_s00097g589
NCU11251T0	AOL_s00078g213
NCU06812T0	AOL_s00173g36
NCU04733T0	AOL_s00004g246
NCU00677T0	AOL_s00078g442
NCU07458T0	AOL_s00054g87
NCU09486T0	AOL_s00097g294
NCU09313T0	AOL_s00043g690
NCU07418T0	AOL_s00188g168
NCU06724T0	AOL_s00173g269
NCU04856T0	AOL_s00173g269
NCU04856T1	AOL_s00173g269
NCU00984T0	AOL_s00007g107
NCU03217T0	AOL_s00007g175
NCU06449T0	AOL_s00007g386
NCU05994T0	AOL_s00078g85
NCU01644T0	AOL_s00117g9
NCU07070T0	AOL_s00043g579
NCU04814T0	AOL_s00210g279
NCU02624T0	AOL_s00076g231
NCU05156T0	AOL_s00097g565
NCU02224T0	AOL_s00007g563
NCU00269T0	AOL_s00079g289
NCU05902T0	AOL_s00054g461
NCU05853T0	AOL_s00078g582
NCU11587T0	AOL_s00043g725
NCU07697T0	AOL_s00109g30
NCU10905T0	AOL_s00215g398
NCU02238T0	AOL_s00097g504	AOL_s00054g476	AOL_s00076g12
NCU06522T0	AOL_s00097g5	AOL_s00097g298
NCU01252T0	AOL_s00054g424
NCU00450T0	AOL_s00079g282
NCU04192T0	AOL_s00054g238
NCU06769T0	AOL_s00081g215
NCU03852T0	AOL_s00173g249
NCU08503T0	AOL_s00081g295
NCU06760T0	AOL_s00081g319
NCU01438T0	AOL_s00215g667
NCU01181T0	AOL_s00079g276
NCU07298T0	AOL_s00054g50
NCU09817T0	AOL_s00054g760
NCU00195T0	AOL_s00043g169
NCU01936T0	AOL_s00078g436
NCU08669T0	AOL_s00006g86
NCU04125T0	AOL_s00097g414
NCU08895T0	AOL_s00079g45
NCU10987T0	AOL_s00080g77
NCU04144T0	AOL_s00054g336
NCU08706T0	AOL_s00081g338
NCU10762T0	AOL_s00215g663
NCU10383T1	AOL_s00081g323
NCU10383T0	AOL_s00081g323
NCU04241T0	AOL_s00083g336
NCU05420T0	AOL_s00110g104
NCU06541T0	AOL_s00097g175
NCU02571T0	AOL_s00078g182
NCU09869T0	AOL_s00078g51
NCU06217T0	AOL_s00173g120
NCU04457T0	AOL_s00215g3
NCU09771T0	AOL_s00215g423
NCU05715T0	AOL_s00004g522	AOL_s00004g522	AOL_s00004g522	AOL_s00004g522
NCU01388T0	AOL_s00007g431
NCU02296T0	AOL_s00007g202
NCU02406T0	AOL_s00054g617
NCU02688T1	AOL_s00078g331
NCU02688T0	AOL_s00078g331
NCU01997T0	AOL_s00079g53
NCU05137T0	AOL_s00054g642
NCU00673T0	AOL_s00112g42
NCU08378T0	AOL_s00054g570
NCU03229T0	AOL_s00006g92
NCU06032T0	AOL_s00004g58
NCU06520T0	AOL_s00006g48
NCU01754T0	AOL_s00081g10
NCU08024T0	AOL_s00006g368
NCU10776T0	AOL_s00007g552
NCU06132T0	AOL_s00215g770
NCU09974T0	AOL_s00173g159
NCU07860T0	AOL_s00097g3
NCU06523T0	AOL_s00097g3
NCU02741T0	AOL_s00006g176
NCU02203T0	AOL_s00054g818
NCU02785T0	AOL_s00004g120
NCU00182T0	AOL_s00054g428
NCU05452T0	AOL_s00007g527
NCU03823T0	AOL_s00079g383
NCU01596T0	AOL_s00109g178
NCU02532T0	AOL_s00078g89
NCU00169T0	AOL_s00097g382
NCU09121T0	AOL_s00078g88
NCU03295T0	AOL_s00054g798
NCU00988T0	AOL_s00140g16
NCU07023T0	AOL_s00109g24
NCU04800T0	AOL_s00193g7
NCU02639T0	AOL_s00076g641
NCU02639T1	AOL_s00076g641
NCU01333T0	AOL_s00169g16	AOL_s00006g559
NCU00377T0	AOL_s00054g305
NCU08869T0	AOL_s00043g587
NCU09980T0	AOL_s00215g207
NCU02716T0	AOL_s00006g63	AOL_s00006g63	AOL_s00006g63	AOL_s00006g63
NCU02148T0	AOL_s00078g400
NCU03836T0	AOL_s00215g583
NCU06194T0	AOL_s00215g591
NCU01216T0	AOL_s00054g338
NCU05273T0	AOL_s00109g92
NCU09253T0	AOL_s00083g298
NCU07807T0	AOL_s00004g332
NCU07807T1	AOL_s00004g332
NCU02781T0	AOL_s00076g149
NCU06436T0	AOL_s00097g648
NCU03961T0	AOL_s00215g34
NCU09758T0	AOL_s00110g111
NCU05752T0	AOL_s00006g5
NCU04512T0	AOL_s00054g75
NCU04754T0	AOL_s00076g583
NCU00403T0	AOL_s00188g187
NCU06999T0	AOL_s00078g457
NCU08626T0	AOL_s00215g193
NCU00023T0	AOL_s00006g228
NCU01266T0	AOL_s00007g547
NCU02743T0	AOL_s00076g674
NCU01947T0	AOL_s00079g156
NCU05598T0	AOL_s00054g176
NCU03426T0	AOL_s00097g153
NCU11263T0	AOL_s00007g241
NCU04600T0	AOL_s00110g8
NCU06870T0	AOL_s00054g761
NCU09595T0	AOL_s00043g89
NCU00445T0	AOL_s00215g441
NCU06187T0	AOL_s00043g677
NCU04809T0	AOL_s00076g624
NCU05129T0	AOL_s00081g213
NCU02996T0	AOL_s00173g106
NCU07590T0	AOL_s00117g27
NCU02644T0	AOL_s00112g62
NCU02644T1	AOL_s00112g62
NCU07381T0	AOL_s00043g644
NCU02232T0	AOL_s00083g494
NCU04111T0	AOL_s00083g231
NCU04672T0	AOL_s00215g831
NCU06285T0	AOL_s00215g384
NCU07001T0	AOL_s00078g491
NCU05410T0	AOL_s00081g335
NCU09237T0	AOL_s00083g77
NCU03258T0	AOL_s00080g141
NCU06914T0	AOL_s00078g116
NCU08880T0	AOL_s00076g574
NCU03727T0	AOL_s00076g358
NCU09477T0	AOL_s00006g249
NCU04335T0	AOL_s00006g439	AOL_s00006g439	AOL_s00006g439	AOL_s00006g439
NCU03924T0	AOL_s00006g217
NCU00632T0	AOL_s00109g133
NCU06205T0	AOL_s00076g331
NCU05117T0	AOL_s00080g59
NCU07587T0	AOL_s00109g110
NCU04485T0	AOL_s00004g536	AOL_s00004g536	AOL_s00004g536	AOL_s00004g536
NCU04201T0	AOL_s00054g202
NCU07623T0	AOL_s00006g131
NCU01055T0	AOL_s00169g112
NCU04568T0	AOL_s00097g606
NCU09904T0	AOL_s00083g270
NCU07076T0	AOL_s00210g33
NCU10468T0	AOL_s00215g689
NCU00037T0	AOL_s00043g555
NCU03380T0	AOL_s00109g109
NCU09640T0	AOL_s00078g527	AOL_s00078g382
NCU09079T0	AOL_s00004g658
NCU07531T0	AOL_s00054g648
NCU01528T0	AOL_s00169g10
NCU03678T0	AOL_s00097g370
NCU01184T0	AOL_s00215g619
NCU06296T0	AOL_s00215g427
NCU06270T0	AOL_s00215g157
NCU08746T0	AOL_s00188g352
NCU00775T0	AOL_s00054g941
NCU03606T0	AOL_s00080g275
NCU04783T0	AOL_s00078g58
NCU07779T0	AOL_s00083g206
NCU10519T0	AOL_s00215g121
NCU02556T0	AOL_s00083g16
NCU03395T0	AOL_s00109g205
NCU06238T0	AOL_s00097g645
NCU07414T0	AOL_s00188g206
NCU02620T0	AOL_s00054g299
NCU04504T0	AOL_s00007g357
NCU02438T0	AOL_s00083g498
NCU05206T0	AOL_s00109g19
NCU04024T0	AOL_s00210g360
NCU06489T0	AOL_s00079g396
NCU07880T0	AOL_s00097g560
NCU06430T0	AOL_s00215g101
NCU02430T0	AOL_s00007g574
NCU03759T0	AOL_s00076g229
NCU04646T0	AOL_s00083g203
NCU00916T0	AOL_s00210g292
NCU04669T0	AOL_s00215g421
NCU05850T0	AOL_s00193g26
NCU12076T0	AOL_s00215g346
NCU02402T0	AOL_s00007g570
NCU02400T0	AOL_s00054g531
NCU02814T0	AOL_s00076g230
NCU06482T0	AOL_s00043g556
NCU06419T0	AOL_s00076g699
NCU02351T0	AOL_s00007g556
NCU04459T0	AOL_s00054g20
NCU06232T0	AOL_s00097g505
NCU07313T0	AOL_s00210g40
NCU09732T0	AOL_s00176g25
NCU03066T0	AOL_s00076g631
NCU06774T0	AOL_s00081g279
NCU08633T0	AOL_s00080g178
NCU05782T0	AOL_s00112g73
NCU07125T0	AOL_s00210g269
NCU11050T0	AOL_s00169g94
NCU05224T0	AOL_s00004g542	AOL_s00004g542	AOL_s00004g542	AOL_s00004g542
NCU01724T0	AOL_s00097g303
NCU08997T0	AOL_s00004g413
NCU08290T0	AOL_s00215g114
NCU09864T0	AOL_s00215g141
NCU00794T0	AOL_s00054g791
NCU03009T0	AOL_s00043g27
NCU02531T0	AOL_s00078g119
NCU09789T0	AOL_s00079g65
NCU11471T0	AOL_s00076g238	AOL_s00079g402
NCU06413T0	AOL_s00007g2
NCU03492T0	AOL_s00097g372
NCU01821T0	AOL_s00188g90
NCU06722T0	AOL_s00173g186
NCU08319T0	AOL_s00215g516
NCU08741T0	AOL_s00215g257
NCU01753T0	AOL_s00043g333
NCU00951T0	AOL_s00054g572
NCU00077T0	AOL_s00076g711
NCU02576T0	AOL_s00078g183
NCU03876T0	AOL_s00075g115
NCU00587T0	AOL_s00097g443
NCU09123T0	AOL_s00078g95
NCU06618T0	AOL_s00079g22
NCU04272T0	AOL_s00075g158
NCU08687T0	AOL_s00004g284
NCU02256T0	AOL_s00083g475
NCU02663T0	AOL_s00097g320
NCU00155T0	AOL_s00076g698
NCU05418T0	AOL_s00112g58
NCU01240T0	AOL_s00054g208
NCU00602T0	AOL_s00079g163
NCU08003T0	AOL_s00109g91
NCU10189T0	AOL_s00083g247
NCU11693T0	AOL_s00193g31
NCU01412T0	AOL_s00007g240
NCU02057T0	AOL_s00054g647
NCU02283T0	AOL_s00083g485
NCU08825T0	AOL_s00004g558
NCU07960T0	AOL_s00076g243
NCU10652T0	AOL_s00043g612
NCU04817T0	AOL_s00210g300
NCU06727T0	AOL_s00173g70
NCU05213T0	AOL_s00006g306
NCU00395T0	AOL_s00097g471
NCU04281T0	AOL_s00188g91
NCU09680T0	AOL_s00079g476
NCU01083T0	AOL_s00007g515
NCU01235T0	AOL_s00007g413
NCU00520T0	AOL_s00043g661
NCU01206T0	AOL_s00054g887
NCU02202T0	AOL_s00054g793
NCU05548T0	AOL_s00097g562
NCU07362T0	AOL_s00169g27
NCU12022T0	AOL_s00140g15
NCU09646T0	AOL_s00210g122
NCU11953T0	AOL_s00215g790
NCU06717T0	AOL_s00075g99
NCU06091T0	AOL_s00097g225
NCU11537T0	AOL_s00193g52
NCU01760T0	AOL_s00054g387
NCU02960T0	AOL_s00043g671
NCU03039T0	AOL_s00043g712
NCU06052T0	AOL_s00004g104
NCU01830T0	AOL_s00097g549
NCU02771T0	AOL_s00188g195
NCU04534T0	AOL_s00078g6
NCU04312T0	AOL_s00078g6
NCU00575T0	AOL_s00004g632
NCU02654T0	AOL_s00076g170
NCU04415T0	AOL_s00043g629
NCU03801T0	AOL_s00078g40
NCU03154T0	AOL_s00079g145
NCU06961T0	AOL_s00054g232
NCU01786T0	AOL_s00109g187
NCU09347T0	AOL_s00081g133
NCU09551T0	AOL_s00210g257
NCU09643T0	AOL_s00210g156
NCU00468T0	AOL_s00097g408
NCU00649T0	AOL_s00215g310
NCU01141T0	AOL_s00215g648
NCU06799T0	AOL_s00097g503
NCU05889T0	AOL_s00169g7
NCU03223T1	AOL_s00078g137
NCU03223T0	AOL_s00078g137
NCU00538T0	AOL_s00078g371
NCU05364T0	AOL_s00043g69
NCU05196T0	AOL_s00079g18
NCU07580T0	AOL_s00083g224
NCU05218T0	AOL_s00006g355	AOL_s00006g355	AOL_s00006g355	AOL_s00006g355
NCU00784T0	AOL_s00043g135
NCU00172T0	AOL_s00083g235
NCU01227T0	AOL_s00215g665
NCU11102T0	AOL_s00083g354
NCU02536T0	AOL_s00078g86
NCU06563T0	AOL_s00097g134
NCU07530T0	AOL_s00006g379	AOL_s00006g379	AOL_s00006g379	AOL_s00006g379
NCU02687T0	AOL_s00078g146
NCU10276T0	AOL_s00210g161
NCU04478T0	AOL_s00076g539
NCU05582T0	AOL_s00109g135
NCU08370T0	AOL_s00080g65
NCU07850T0	AOL_s00097g626
NCU10272T0	AOL_s00081g136
NCU02273T0	AOL_s00054g478
NCU02074T0	AOL_s00078g191
NCU02310T0	AOL_s00076g696
NCU01963T0	AOL_s00079g124
NCU04750T0	AOL_s00076g637
NCU06231T0	AOL_s00076g295
NCU01271T0	AOL_s00076g205
NCU04264T0	AOL_s00043g361
NCU04581T0	AOL_s00043g604
NCU07309T0	AOL_s00043g146
NCU04481T0	AOL_s00079g32
NCU04333T0	AOL_s00083g508
NCU09093T0	AOL_s00079g79
NCU03846T0	AOL_s00083g422
NCU03846T1	AOL_s00083g422
NCU00565T0	AOL_s00079g131
NCU07564T0	AOL_s00043g423
NCU09354T0	AOL_s00188g330
NCU04797T0	AOL_s00078g34
NCU07814T0	AOL_s00079g489
NCU08291T0	AOL_s00112g39
NCU07739T0	AOL_s00215g707
NCU01210T0	AOL_s00076g369
NCU11288T0	AOL_s00043g445
NCU06418T0	AOL_s00083g423
NCU07504T0	AOL_s00083g1
NCU08312T0	AOL_s00006g331	AOL_s00006g331	AOL_s00006g331	AOL_s00006g331
NCU03768T1	AOL_s00215g304
NCU03768T0	AOL_s00215g304
NCU03768T2	AOL_s00215g304
NCU01689T0	AOL_s00007g531
NCU00170T0	AOL_s00076g703
NCU07459T0	AOL_s00215g493
NCU09391T0	AOL_s00215g4
NCU07035T0	AOL_s00004g406	AOL_s00004g406	AOL_s00004g406	AOL_s00004g406
NCU02791T0	AOL_s00054g780
NCU08674T0	AOL_s00006g310
NCU03246T0	AOL_s00173g67
NCU03218T0	AOL_s00215g115
NCU08435T0	AOL_s00110g264
NCU01525T0	AOL_s00083g509
NCU06009T0	AOL_s00076g494
NCU06601T0	AOL_s00097g165
NCU03197T0	AOL_s00007g339
NCU02879T0	AOL_s00173g355
NCU09738T0	AOL_s00097g510
NCU09384T0	AOL_s00173g305
NCU03006T0	AOL_s00043g26
NCU08909T0	AOL_s00054g492
NCU01304T0	AOL_s00215g574
NCU09208T0	AOL_s00078g402
NCU00025T0	AOL_s00054g329
NCU01512T0	AOL_s00081g271
NCU08603T0	AOL_s00078g472
NCU05633T0	AOL_s00006g59	AOL_s00006g59	AOL_s00006g59	AOL_s00006g59
NCU00106T0	AOL_s00043g506
NCU04391T0	AOL_s00079g267
NCU09521T0	AOL_s00006g290
NCU03297T0	AOL_s00076g248
NCU03297T1	AOL_s00076g248
NCU04772T0	AOL_s00043g638
NCU01913T0	AOL_s00079g199
NCU09434T0	AOL_s00054g623
NCU00035T0	AOL_s00043g488
NCU00311T0	AOL_s00083g149
NCU09775T0	AOL_s00006g586
NCU01013T0	AOL_s00188g96
NCU08650T0	AOL_s00075g49
NCU01993T0	AOL_s00079g216
NCU06679T0	AOL_s00007g508
NCU06112T0	AOL_s00054g892
NCU04288T0	AOL_s00110g10
NCU08939T0	AOL_s00110g32
NCU11381T0	AOL_s00188g39
NCU00337T0	AOL_s00043g525
NCU04442T0	AOL_s00006g42
NCU01831T0	AOL_s00054g386
NCU07909T0	AOL_s00173g132
NCU00809T0	AOL_s00193g120	AOL_s00169g231	AOL_s00007g300
NCU06403T0	AOL_s00043g73
NCU03194T0	AOL_s00083g45
NCU08607T0	AOL_s00043g717
NCU02887T0	AOL_s00170g26
NCU04899T0	AOL_s00210g140
NCU05260T0	AOL_s00215g502
NCU11795T0	AOL_s00117g24
NCU01547T0	AOL_s00007g535
NCU01546T0	AOL_s00007g533
NCU02091T0	AOL_s00043g781
NCU03757T0	AOL_s00007g370
NCU01367T0	AOL_s00054g834
NCU02690T0	AOL_s00054g567
NCU06042T0	AOL_s00054g545
NCU04118T0	AOL_s00215g122
NCU01160T0	AOL_s00075g159
NCU03561T0	AOL_s00007g544
NCU03004T0	AOL_s00043g23
NCU06039T0	AOL_s00004g42
NCU00711T0	AOL_s00078g122
NCU04400T0	AOL_s00173g362
NCU07659T0	AOL_s00215g881
NCU05971T0	AOL_s00004g393
NCU06347T0	AOL_s00109g123
NCU11414T0	AOL_s00110g226
NCU00675T0	AOL_s00054g308
NCU03888T0	AOL_s00004g415
NCU04298T0	AOL_s00054g721
NCU03341T0	AOL_s00081g196
NCU00894T0	AOL_s00215g357
NCU01481T0	AOL_s00110g9
NCU06699T0	AOL_s00097g399
NCU11420T0	AOL_s00097g232
NCU00919T0	AOL_s00004g608
NCU00345T0	AOL_s00043g482
NCU01175T0	AOL_s00007g422
NCU00823T0	AOL_s00080g234
NCU01324T0	AOL_s00083g217
NCU03557T0	AOL_s00215g204
NCU00213T0	AOL_s00043g610
NCU04737T0	AOL_s00006g155
NCU05254T0	AOL_s00043g105
NCU09098T0	AOL_s00043g775
NCU02592T0	AOL_s00112g114
NCU06595T0	AOL_s00079g44
NCU01613T0	AOL_s00215g795
NCU04653T0	AOL_s00006g282
NCU00725T0	AOL_s00193g91
NCU00119T0	AOL_s00215g677
NCU03979T0	AOL_s00169g266
NCU03621T0	AOL_s00215g6
NCU04803T0	AOL_s00006g191
NCU02591T0	AOL_s00083g47
NCU02456T0	AOL_s00193g140
NCU09322T0	AOL_s00078g74
NCU08499T0	AOL_s00081g126
NCU06779T0	AOL_s00110g122
NCU08277T0	AOL_s00109g7
NCU10008T0	AOL_s00004g654
NCU02425T0	AOL_s00083g484
NCU08275T0	AOL_s00043g753
NCU08152T0	AOL_s00054g267
NCU01480T0	AOL_s00170g44
NCU08927T0	AOL_s00054g8
NCU10546T0	AOL_s00054g395
NCU03204T0	AOL_s00006g65	AOL_s00006g65	AOL_s00006g65	AOL_s00006g65
NCU04936T0	AOL_s00007g565
NCU06720T0	AOL_s00054g278
NCU03049T0	AOL_s00081g19
NCU10467T0	AOL_s00215g564
NCU08066T0	AOL_s00078g387
NCU01595T0	AOL_s00109g174
NCU07392T0	AOL_s00076g45
NCU05390T0	AOL_s00097g316
NCU06970T0	AOL_s00081g99
NCU06718T0	AOL_s00083g301
NCU11395T0	AOL_s00078g523
NCU05797T0	AOL_s00193g36
NCU01878T0	AOL_s00043g96
NCU06067T0	AOL_s00078g46
NCU09931T0	AOL_s00054g66
NCU01435T0	AOL_s00076g277
NCU00554T0	AOL_s00079g68
NCU07071T0	AOL_s00076g679
NCU00891T0	AOL_s00193g126
NCU10852T0	AOL_s00080g286
NCU09429T0	AOL_s00173g369
NCU07558T0	AOL_s00043g557
NCU08811T0	AOL_s00054g68
NCU10282T0	AOL_s00054g783
NCU09211T0	AOL_s00078g403
NCU08427T0	AOL_s00215g298
NCU03643T0	AOL_s00076g415
NCU04637T0	AOL_s00075g198
NCU09380T0	AOL_s00006g177
NCU02305T0	AOL_s00097g216
NCU07395T0	AOL_s00075g234
NCU03695T0	AOL_s00097g459
NCU08005T0	AOL_s00109g89
NCU09254T0	AOL_s00083g70
NCU02032T0	AOL_s00075g67	AOL_s00083g287
NCU03633T0	AOL_s00076g74
NCU02147T0	AOL_s00112g9
NCU00414T0	AOL_s00215g671
NCU09760T0	AOL_s00210g219
NCU03064T0	AOL_s00076g626
NCU10155T0	AOL_s00083g335
NCU00611T0	AOL_s00078g487	AOL_s00091g40
NCU06054T0	AOL_s00004g98
NCU04331T0	AOL_s00007g551
NCU00962T0	AOL_s00079g178
NCU09116T0	AOL_s00054g564
NCU02245T0	AOL_s00215g463
NCU07438T0	AOL_s00112g118
NCU07041T0	AOL_s00215g135
NCU07408T0	AOL_s00188g222
NCU07408T1	AOL_s00188g222
NCU04374T0	AOL_s00006g366
NCU00614T0	AOL_s00078g437
NCU09930T0	AOL_s00054g65
NCU02795T0	AOL_s00193g82
NCU04277T0	AOL_s00215g553
NCU00056T0	AOL_s00043g515
NCU02704T0	AOL_s00076g676
NCU02151T0	AOL_s00079g95
NCU06729T0	AOL_s00075g14
NCU07517T0	AOL_s00097g8
NCU06534T0	AOL_s00117g17
NCU09532T0	AOL_s00083g372
NCU06177T0	AOL_s00215g625
NCU02015T0	AOL_s00079g198
NCU04657T0	AOL_s00075g143
NCU02065T0	AOL_s00081g145
NCU05580T0	AOL_s00054g726
NCU06251T0	AOL_s00076g710
NCU04136T0	AOL_s00083g218
NCU09048T0	AOL_s00075g150
NCU11399T0	AOL_s00079g339
NCU11357T0	AOL_s00215g165
NCU02181T0	AOL_s00079g69
NCU11320T0	AOL_s00043g436
NCU09816T0	AOL_s00054g759
NCU07985T0	AOL_s00210g11
NCU08850T0	AOL_s00215g755
NCU11198T0	AOL_s00078g585
NCU04407T0	AOL_s00006g167
NCU07067T0	AOL_s00043g181
NCU06250T0	AOL_s00054g328
NCU06877T0	AOL_s00054g495
NCU01900T0	AOL_s00169g134
NCU03913T0	AOL_s00210g355
NCU07610T0	AOL_s00215g737
NCU04013T0	AOL_s00173g216
NCU04013T1	AOL_s00173g216
NCU00366T0	AOL_s00043g542
NCU02565T0	AOL_s00078g165
NCU03254T0	AOL_s00083g187
NCU05627T0	AOL_s00081g27
NCU04306T0	AOL_s00188g297
NCU02757T0	AOL_s00006g166
NCU04837T0	AOL_s00006g172
NCU02525T0	AOL_s00080g72
NCU06380T0	AOL_s00075g183
NCU01402T0	AOL_s00193g12
NCU01174T0	AOL_s00007g421
NCU00915T0	AOL_s00079g240
NCU07205T0	AOL_s00004g610
NCU01916T0	AOL_s00079g119
NCU06895T0	AOL_s00043g381
NCU06277T0	AOL_s00054g458
NCU09552T0	AOL_s00043g1
NCU06190T0	AOL_s00079g379
NCU09518T0	AOL_s00078g606
NCU08511T0	AOL_s00097g169
NCU11179T0	AOL_s00083g373
NCU02373T0	AOL_s00054g577
NCU08352T0	AOL_s00078g209
NCU11408T0	AOL_s00054g501
NCU08114T0	AOL_s00081g21
NCU03310T0	AOL_s00215g83
NCU06694T0	AOL_s00007g380
NCU02291T0	AOL_s00007g553
NCU08507T0	AOL_s00097g92
NCU06230T0	AOL_s00079g324
NCU07425T0	AOL_s00080g200
NCU07711T0	AOL_s00215g920
NCU09657T0	AOL_s00215g890
NCU00199T0	AOL_s00007g546
NCU08418T0	AOL_s00054g268
NCU10895T0	AOL_s00054g810
NCU04429T0	AOL_s00117g13
NCU03714T0	AOL_s00004g462	AOL_s00004g462	AOL_s00004g462	AOL_s00004g462
NCU05721T0	AOL_s00004g452	AOL_s00004g452	AOL_s00004g452	AOL_s00004g452
NCU03050T0	AOL_s00007g186
NCU11312T0	AOL_s00076g306
NCU08489T0	AOL_s00109g94
NCU00434T0	AOL_s00004g508	AOL_s00004g508	AOL_s00004g508	AOL_s00004g508
NCU03388T0	AOL_s00109g167
NCU11068T0	AOL_s00079g250
NCU00880T0	AOL_s00112g6
NCU04454T0	AOL_s00117g4
NCU12009T0	AOL_s00054g294
NCU03972T0	AOL_s00215g32
NCU09648T0	AOL_s00110g277
NCU06033T0	AOL_s00004g124
NCU01452T0	AOL_s00076g288
NCU05377T0	AOL_s00043g111
NCU01275T0	AOL_s00083g136
NCU03523T0	AOL_s00110g86
NCU01069T0	AOL_s00215g615
NCU06371T0	AOL_s00006g334
NCU02136T0	AOL_s00078g394
NCU04289T0	AOL_s00076g502
NCU05288T0	AOL_s00079g13
NCU11956T0	AOL_s00054g376
NCU07263T0	AOL_s00176g51
NCU02877T0	AOL_s00080g414
NCU07853T0	AOL_s00097g623
NCU03777T0	AOL_s00054g435
NCU06366T0	AOL_s00054g277
NCU03826T0	AOL_s00215g578
NCU11173T0	AOL_s00097g324
NCU00643T0	AOL_s00004g578
NCU02497T0	AOL_s00080g278
NCU04642T0	AOL_s00004g368
NCU06409T0	AOL_s00006g258
NCU03763T0	AOL_s00076g174
NCU08338T0	AOL_s00043g393
NCU06631T0	AOL_s00097g137
NCU08600T0	AOL_s00083g15
NCU08004T0	AOL_s00109g97
NCU07262T0	AOL_s00176g64
NCU07468T0	AOL_s00054g566
NCU01895T0	AOL_s00112g14
NCU03011T0	AOL_s00110g319
NCU06764T0	AOL_s00081g362
NCU02806T0	AOL_s00193g46
NCU09778T0	AOL_s00210g359
NCU07075T0	AOL_s00054g706
NCU07284T0	AOL_s00075g60
NCU05499T0	AOL_s00097g551
NCU05537T0	AOL_s00215g723
NCU07849T0	AOL_s00097g329
NCU07849T1	AOL_s00097g329
NCU02104T0	AOL_s00080g4
NCU03935T0	AOL_s00078g82
NCU02433T0	AOL_s00083g501
NCU01929T0	AOL_s00097g463
NCU05686T0	AOL_s00080g193
NCU06628T0	AOL_s00097g203
NCU04259T0	AOL_s00188g8
NCU03971T0	AOL_s00215g33
NCU09658T0	AOL_s00215g869
NCU03815T0	AOL_s00076g439
NCU03325T0	AOL_s00173g379
NCU02211T0	AOL_s00054g772
NCU09368T0	AOL_s00076g210
NCU11222T0	AOL_s00081g321
NCU09692T0	AOL_s00097g367
NCU11325T0	AOL_s00193g22
NCU05513T0	AOL_s00097g637
NCU03702T0	AOL_s00097g410
NCU06758T0	AOL_s00081g262
NCU09106T0	AOL_s00078g157
NCU00108T0	AOL_s00043g508
NCU02089T0	AOL_s00080g227
NCU03129T0	AOL_s00080g53
NCU07528T0	AOL_s00043g534
NCU05899T0	AOL_s00083g364
NCU08852T0	AOL_s00083g353
NCU06198T0	AOL_s00215g547
NCU08514T0	AOL_s00215g291
NCU04621T0	AOL_s00097g288	AOL_s00210g328
NCU01695T0	AOL_s00007g537
NCU02968T0	AOL_s00076g643
NCU02550T0	AOL_s00110g142
NCU08346T0	AOL_s00080g44
NCU08977T0	AOL_s00097g516
NCU00489T0	AOL_s00006g259	AOL_s00006g259	AOL_s00006g259	AOL_s00006g259
NCU06211T1	AOL_s00215g565
NCU06211T0	AOL_s00215g565
NCU00091T0	AOL_s00054g324
NCU04507T0	AOL_s00006g116
NCU02374T0	AOL_s00054g578
NCU00501T0	AOL_s00078g273
NCU03317T0	AOL_s00078g319
NCU03118T0	AOL_s00080g2
NCU08605T0	AOL_s00083g88
NCU07693T0	AOL_s00210g52
NCU09982T0	AOL_s00112g27
NCU06440T0	AOL_s00007g481
NCU06950T0	AOL_s00054g691
NCU00413T0	AOL_s00215g679
NCU05942T0	AOL_s00215g134
NCU00913T0	AOL_s00193g162
NCU08946T0	AOL_s00075g15
NCU09764T0	AOL_s00079g432
NCU09220T0	AOL_s00083g59
NCU05375T0	AOL_s00215g215
NCU07662T0	AOL_s00176g109
NCU00954T0	AOL_s00078g155
NCU08011T0	AOL_s00078g294
NCU10314T0	AOL_s00210g366
NCU06593T0	AOL_s00054g73
NCU02263T0	AOL_s00083g482
NCU08372T0	AOL_s00043g688
NCU09004T0	AOL_s00079g326
NCU09445T0	AOL_s00083g497
NCU00357T0	AOL_s00043g660
NCU02560T0	AOL_s00080g35
NCU00522T0	AOL_s00193g95
NCU11410T0	AOL_s00054g368
NCU09337T0	AOL_s00081g290
NCU06047T0	AOL_s00215g312
NCU06191T0	AOL_s00215g152
NCU04801T0	AOL_s00043g287
NCU03238T0	AOL_s00076g166
NCU05295T0	AOL_s00079g21
NCU02603T0	AOL_s00193g156
NCU04935T0	AOL_s00043g720
NCU01414T0	AOL_s00083g25
NCU03181T0	AOL_s00083g111
NCU09594T0	AOL_s00109g188
NCU07165T0	AOL_s00006g15	AOL_s00006g15	AOL_s00006g15	AOL_s00006g15
NCU07722T0	AOL_s00006g323	AOL_s00006g323	AOL_s00006g323	AOL_s00006g323
NCU00167T0	AOL_s00097g468
NCU01305T0	AOL_s00083g396
NCU11933T0	AOL_s00006g24
NCU04444T0	AOL_s00083g81
NCU06585T0	AOL_s00079g40
NCU03899T0	AOL_s00215g386
NCU09270T0	AOL_s00110g73
NCU11385T0	AOL_s00215g381
NCU00665T0	AOL_s00079g368
NCU05897T0	AOL_s00076g531
NCU06414T0	AOL_s00083g193
NCU00421T0	AOL_s00043g408
NCU03084T0	AOL_s00173g299
NCU05589T0	AOL_s00097g533
NCU01795T0	AOL_s00215g773
NCU03503T0	AOL_s00215g806
NCU02270T0	AOL_s00078g109
NCU07668T0	AOL_s00176g107
NCU06924T0	AOL_s00215g383
NCU07300T0	AOL_s00075g57
NCU07476T0	AOL_s00078g557
NCU08343T0	AOL_s00080g66
NCU09104T0	AOL_s00173g344
NCU10809T0	AOL_s00210g218
NCU07172T0	AOL_s00075g229
NCU08280T0	AOL_s00078g347
NCU06332T0	AOL_s00109g68
NCU06860T0	AOL_s00075g73
NCU01666T0	AOL_s00188g25
NCU00959T0	AOL_s00054g737
NCU01511T0	AOL_s00081g217
NCU02480T0	AOL_s00083g273
NCU01826T0	AOL_s00109g169
NCU09014T0	AOL_s00007g393
NCU11489T0	AOL_s00006g163
NCU09239T0	AOL_s00043g703
NCU03938T0	AOL_s00210g367
NCU06402T0	AOL_s00043g119
NCU06402T1	AOL_s00043g119
NCU03107T0	AOL_s00080g117	AOL_s00076g408
NCU01471T0	AOL_s00004g493
NCU03853T0	AOL_s00075g169
NCU06336T0	AOL_s00043g116
NCU07741T0	AOL_s00079g488
NCU09745T0	AOL_s00097g143
NCU11568T0	AOL_s00215g109
NCU11568T1	AOL_s00215g109
NCU00196T0	AOL_s00075g194
NCU03055T0	AOL_s00043g645
NCU02354T0	AOL_s00054g618
NCU03322T0	AOL_s00080g318
NCU03948T0	AOL_s00169g161
NCU04770T0	AOL_s00215g392
NCU00742T0	AOL_s00054g748
NCU02961T0	AOL_s00078g195
NCU03207T0	AOL_s00078g313
NCU06850T0	AOL_s00054g226
NCU04479T0	AOL_s00079g25
NCU03393T0	AOL_s00109g204
NCU03122T0	AOL_s00078g117
NCU03122T1	AOL_s00078g117
NCU05720T0	AOL_s00004g499
NCU00161T0	AOL_s00097g613
NCU06207T0	AOL_s00076g338
NCU07018T0	AOL_s00079g88
NCU10910T0	AOL_s00054g649
NCU05818T0	AOL_s00075g177
NCU01637T0	AOL_s00117g5
NCU09183T0	AOL_s00079g1
NCU11863T0	AOL_s00215g698
NCU06846T0	AOL_s00006g281	AOL_s00006g281	AOL_s00006g281	AOL_s00006g281
NCU04554T0	AOL_s00215g801
NCU03209T0	AOL_s00215g801
NCU04883T0	AOL_s00215g801
NCU08779T1	AOL_s00043g581
NCU08779T0	AOL_s00043g581
NCU01669T0	AOL_s00117g26
NCU07521T0	AOL_s00076g700
NCU09138T0	AOL_s00076g393
NCU05004T0	AOL_s00109g163
NCU07755T0	AOL_s00080g281
NCU05564T0	AOL_s00097g527
NCU04007T0	AOL_s00188g75
NCU11371T0	AOL_s00079g43
NCU06417T0	AOL_s00215g180
NCU11424T0	AOL_s00097g591
NCU10273T0	AOL_s00006g91	AOL_s00006g91	AOL_s00006g91	AOL_s00006g91
NCU06040T0	AOL_s00007g297
NCU00490T0	AOL_s00097g489
NCU04780T0	AOL_s00078g11
NCU09843T0	AOL_s00075g139
NCU09520T0	AOL_s00097g599
NCU08012T0	AOL_s00210g99
NCU10732T0	AOL_s00215g29
NCU02564T0	AOL_s00078g164
NCU08331T0	AOL_s00006g336
NCU03527T0	AOL_s00079g76
NCU03097T0	AOL_s00080g335
NCU02414T0	AOL_s00097g264
NCU07509T0	AOL_s00054g786
NCU07021T0	AOL_s00078g477
NCU05159T0	AOL_s00097g402
NCU03597T0	AOL_s00215g188
NCU04189T0	AOL_s00215g548
NCU09798T0	AOL_s00083g93
NCU00762T0	AOL_s00078g578
NCU03593T0	AOL_s00054g426
NCU11739T0	AOL_s00006g392
NCU02635T0	AOL_s00173g97
NCU10059T0	AOL_s00054g389
NCU06558T0	AOL_s00097g114
NCU06175T0	AOL_s00215g610
NCU01362T0	AOL_s00054g937
NCU03903T0	AOL_s00043g274
NCU06685T0	AOL_s00007g465
NCU05558T0	AOL_s00054g149
NCU04063T0	AOL_s00076g622
NCU10053T0	AOL_s00076g297
NCU06416T0	AOL_s00215g181
NCU00585T0	AOL_s00004g586
NCU00605T0	AOL_s00078g397
NCU02800T0	AOL_s00078g217
NCU08326T0	AOL_s00006g382
NCU07343T0	AOL_s00043g648
NCU05891T0	AOL_s00083g513
NCU00065T0	AOL_s00097g610
NCU02269T0	AOL_s00083g489
NCU00542T0	AOL_s00188g349
NCU09792T0	AOL_s00054g705
NCU09309T0	AOL_s00083g57
NCU07271T0	AOL_s00173g85
NCU02378T0	AOL_s00054g596
NCU06989T0	AOL_s00004g602
NCU02070T0	AOL_s00080g243
NCU08561T0	AOL_s00043g519
NCU03989T0	AOL_s00112g85
NCU07879T0	AOL_s00083g215
NCU08964T0	AOL_s00083g325
NCU07621T0	AOL_s00215g488
NCU08177T0	AOL_s00215g360
NCU03188T0	AOL_s00007g243
NCU01256T0	AOL_s00215g190
NCU03269T0	AOL_s00173g72
NCU04337T0	AOL_s00006g390
NCU01979T0	AOL_s00054g148
NCU02533T0	AOL_s00078g93
NCU00316T0	AOL_s00083g158
NCU03145T0	AOL_s00078g73
NCU01776T0	AOL_s00081g168
NCU05990T0	AOL_s00078g4
NCU07188T0	AOL_s00075g226
NCU10061T0	AOL_s00075g98
NCU07117T0	AOL_s00215g414
NCU00422T0	AOL_s00043g430
NCU00422T1	AOL_s00043g430
NCU05516T0	AOL_s00043g3
NCU01782T0	AOL_s00081g175
NCU03112T0	AOL_s00080g24
NCU00609T0	AOL_s00112g44
NCU04427T0	AOL_s00117g19
NCU11773T0	AOL_s00215g813
NCU03441T0	AOL_s00006g23	AOL_s00006g23	AOL_s00006g23	AOL_s00006g23
NCU02618T0	AOL_s00054g525
NCU02727T0	AOL_s00076g614
NCU02541T0	AOL_s00112g92
NCU03187T0	AOL_s00112g108
NCU09352T0	AOL_s00081g268
NCU07399T0	AOL_s00188g210
NCU03741T0	AOL_s00004g456	AOL_s00004g456	AOL_s00004g456	AOL_s00004g456
NCU06780T0	AOL_s00006g21	AOL_s00006g21	AOL_s00006g21	AOL_s00006g21
NCU01704T0	AOL_s00007g407
NCU02742T0	AOL_s00006g179
NCU03300T0	AOL_s00076g221
NCU00317T0	AOL_s00083g159
NCU01409T0	AOL_s00080g51
NCU01816T0	AOL_s00117g45
NCU03546T0	AOL_s00215g763
NCU09564T0	AOL_s00169g251
NCU05226T0	AOL_s00007g223
NCU01961T0	AOL_s00079g101
NCU00232T0	AOL_s00097g580
NCU07931T0	AOL_s00006g126
NCU00294T0	AOL_s00173g337
[truncated: 3,291 more rows]
[truncated: 13 more columns]
