# Supplementary material for: Evolutionary Conservation and Diversification of Puf RNA Binding Proteins and Their mRNA Targets
Source: PLoS Biol. 2015 Nov 20;13(11):e1002307. doi: 10.1371/journal.pbio.1002307 (PMC4654594; doi:10.1371/journal.pbio.1002307)
Supplement: S4 Dataset — (ZIP) [file pbio.1002307.s004.zip › N.crassa.fa_A.oryzae.fa.txt]

NCU06976T0	AO090120000298
NCU01379T0	AO090102000372
NCU07832T0	AO090026000655
NCU05837T0	AO090003001064
NCU01744T0	AO090012000988
NCU08535T0	AO090011000838
NCU06468T0	AO090026000431
NCU02685T0	AO090005000696
NCU07307T0	AO090124000084
NCU04548T0	AO090005001292
NCU07308T0	AO090124000083
NCU06871T0	AO090009000174
NCU00551T0	AO090020000430
NCU08287T0	AO090023000483
NCU05803T0	AO090011000902
NCU05608T0	AO090011000608
NCU00459T0	AO090102000221
NCU08267T0	AO090102000248
NCU02510T0	AO090023000802
NCU02478T0	AO090026000523	AO090003001500	AO090010000106
NCU08132T0	AO090026000523	AO090003001500	AO090010000106
NCU09740T0	AO090023000519
NCU11669T0	AO090009000707
NCU04352T0	AO090026000323
NCU07556T0	AO090009000349
NCU02103T0	AO090003000491
NCU00671T0	AO090020000518
NCU04865T0	AO090701000826
NCU00239T0	AO090005001226
NCU05620T0	AO090003001091
NCU09830T0	AO090009000055
NCU07702T0	AO090026000261
NCU04350T0	AO090026000321
NCU05238T0	AO090012000271
NCU00743T0	AO090005000884
NCU03042T0	AO090026000203
NCU09012T0	AO090701000710
NCU07658T0	AO090005000435
NCU02505T0	AO090023000801
NCU08993T0	AO090701000132
NCU02762T0	AO090038000297
NCU10066T0	AO090005001354
NCU03350T0	AO090003001099
NCU01632T0	AO090012000502
NCU01431T0	AO090701000044
NCU03234T0	AO090001000497
NCU05591T0	AO090011000378	AO090038000449
NCU08056T0	AO090701000115
NCU04898T0	AO090012000773
NCU02677T0	AO090011000630
NCU00352T0	AO090011000813
NCU09367T0	AO090026000840
NCU00396T0	AO090003000466
NCU02083T0	AO090005001555
NCU01238T0	AO090102000552
NCU05120T0	AO090038000568
NCU03116T0	AO090120000221
NCU07378T0	AO090012000420
NCU06733T0	AO090026000806
NCU09492T0	AO090003000915
NCU06318T0	AO090010000458
NCU07679T0	AO090026000553
NCU02918T0	AO090026000149
NCU03875T0	AO090009000226
NCU00274T0	AO090120000393
NCU07870T0	AO090011000559
NCU03575T0	AO090012000505
NCU03986T0	AO090020000625
NCU03584T0	AO090102000545	AO090010000048
NCU06678T0	AO090102000515
NCU01197T0	AO090038000283
NCU07866T0	AO090206000058
NCU09866T0	AO090001000562
NCU01638T0	AO090012000486
NCU07443T0	AO090120000088
NCU01951T0	AO090020000319
NCU02494T0	AO090003000101
NCU08616T0	AO090003000096
NCU01823T0	AO090005000714
NCU07546T0	AO090009000651
NCU02815T0	AO090120000228
NCU01192T0	AO090102000174
NCU01820T0	AO090005001650
NCU06272T0	AO090012000197
NCU05425T0	AO090003001055
NCU01857T0	AO090011000636
NCU02111T0	AO090005000576
NCU08276T0	AO090012000173
NCU08919T0	AO090009000631
NCU03263T0	AO090038000561
NCU08685T0	AO090102000389
NCU07922T0	AO090005000428
NCU01768T0	AO090026000373
NCU09297T0	AO090020000025
NCU06488T0	AO090009000623
NCU00621T0	AO090026000590
NCU04766T0	AO090003000559
NCU08023T0	AO090120000299
NCU04242T0	AO090012000584
NCU04611T0	AO090020000058
NCU04404T0	AO090038000308
NCU12032T0	AO090003000828
NCU08377T0	AO090001000512
NCU09324T0	AO090005000579
NCU11202T0	AO090020000087
NCU06832T0	AO090120000460
NCU02554T0	AO090003000824
NCU03818T0	AO090701000148
NCU04348T0	AO090026000256
NCU09903T0	AO090009000567
NCU04021T0	AO090020000572
NCU07002T0	AO090701000253
NCU04090T0	AO090038000467
NCU04370T0	AO090012000248
NCU02572T0	AO090103000011
NCU06338T0	AO090103000347
NCU02349T0	AO090011000515
NCU08135T0	AO090023000729
NCU01772T0	AO090005000851
NCU03877T1	AO090005001405
NCU03877T0	AO090005001405
NCU05267T0	AO090005000406
NCU00018T0	AO090102000107
NCU00018T1	AO090102000107
NCU03811T0	AO090701000056
NCU01143T0	AO090012000184
NCU03305T0	AO090003000051
NCU04569T0	AO090103000443
NCU00461T0	AO090001000717
NCU00021T0	AO090003000629
NCU01323T0	AO090005001452
NCU10143T0	AO090009000709
NCU05261T0	AO090026000472
NCU09063T0	AO090011000493
NCU09219T0	AO090003000304
NCU06626T0	AO090023000496
NCU07404T0	AO090005001458
NCU03955T0	AO090020000034
NCU04736T0	AO090038000322
NCU11961T0	AO090012000508
NCU02357T0	AO090001000482
NCU00104T0	AO090005001209
NCU08603T0	AO090038000542
NCU02544T0	AO090005001573
NCU03060T0	AO090038000400
NCU08399T0	AO090001000277	AO090103000224
NCU05802T0	AO090011000903
NCU01992T0	AO090026000599
NCU02230T0	AO090005001261
NCU09463T0	AO090003000376
NCU05200T0	AO090103000320
NCU06278T0	AO090120000502
NCU04720T0	AO090012000624
NCU08341T0	AO090009000330
NCU07027T0	AO090012000601
NCU02728T0	AO090003000966
NCU01510T0	AO090003001108
NCU06171T0	AO090026000829
NCU01318T0	AO090005000760
NCU01680T0	AO090005000842
NCU05270T0	AO090003000953
NCU00276T0	AO090120000390
NCU07700T0	AO090026000260
NCU02391T0	AO090003000403
NCU00579T0	AO090038000624
NCU03363T0	AO090023000859
NCU01747T0	AO090026000669
NCU07319T0	AO090011000577
NCU09450T0	AO090023000714
NCU04059T0	AO090003000437
NCU12096T0	AO090011000498
NCU03539T0	AO090023000916
NCU02833T0	AO090038000614
NCU06544T0	AO090120000316
NCU08036T0	AO090120000312
NCU02366T0	AO090003000415
NCU12161T0	AO090009000052
NCU03010T0	AO090003001097
NCU03065T0	AO090009000426
NCU03127T0	AO090003000879
NCU08439T0	AO090701000328	AO090103000166
NCU05046T0	AO090009000591	AO090023000590
NCU01939T0	AO090011000635
NCU05895T0	AO090005001276
NCU08828T0	AO090011000326
NCU08358T0	AO090010000626
NCU04749T0	AO090009000423
NCU04161T0	AO090103000226
NCU06365T0	AO090011000548
NCU01164T0	AO090012001024
NCU03440T0	AO090206000061
NCU00040T0	AO090003000816
NCU01625T0	AO090012000485
NCU00622T0	AO090026000592
NCU08373T0	AO090005001500
NCU07721T0	AO090120000290
NCU03364T0	AO090023000494
NCU06123T0	AO090012000711
NCU01315T0	AO090005000763
NCU03051T0	AO090005000824
NCU03592T0	AO090003001200
NCU00681T0	AO090701000651
NCU02794T0	AO090003000023
NCU09438T0	AO090005001388
NCU04203T0	AO090102000559
NCU03611T0	AO090701000589
NCU11255T0	AO090003000413
NCU00668T0	AO090120000205
NCU01187T0	AO090701000211
NCU07854T0	AO090011000592
NCU02475T0	AO090011000351
NCU06738T0	AO090026000337
NCU09730T0	AO090103000408
NCU11188T0	AO090206000006
NCU08926T0	AO090003000445
NCU02669T0	AO090010000769
NCU00095T0	AO090009000677
NCU06500T0	AO090102000239
NCU01675T0	AO090026000462
NCU07554T0	AO090026000136
NCU09228T0	AO090023000645
NCU01335T0	AO090023000911
NCU04142T0	AO090102000620
NCU09975T0	AO090003001491
NCU08118T0	AO090011000621
NCU03794T0	AO090102000512
NCU07999T0	AO090011000320
NCU01965T0	AO090005000667
NCU04035T0	AO090012000864
NCU04077T0	AO090001000571
NCU05239T0	AO090206000079
NCU00336T0	AO090003000462
NCU06512T0	AO090023000837
NCU00481T0	AO090003001317
NCU06122T0	AO090005001256
NCU02696T0	AO090038000430
NCU05901T0	AO090020000064
NCU03897T0	AO090003000269
NCU04606T0	AO090001000722
NCU08382T0	AO090003000864
NCU11350T0	AO090003000003	AO090003001475
NCU06284T0	AO090003000586
NCU10497T0	AO090103000069
NCU04251T0	AO090011000449
NCU07010T0	AO090124000090
NCU04327T0	AO090012000727
NCU04385T0	AO090026000524
NCU08441T0	AO090103000167
NCU06687T0	AO090102000361
NCU06868T0	AO090005001279
NCU07565T0	AO090012000947
NCU02583T0	AO090003001209
NCU03463T0	AO090003001090
NCU08115T0	AO090005000134
NCU01643T0	AO090012000503
NCU08021T0	AO090005000419
NCU08045T0	AO090012000204
NCU04834T0	AO090001000178
NCU00573T0	AO090005001198
NCU01912T0	AO090020000105
NCU04121T0	AO090009000481
NCU00424T0	AO090102000136
NCU06183T0	AO090009000607
NCU02048T0	AO090038000456
NCU09993T0	AO090038000616
NCU00642T0	AO090012000445
NCU02131T0	AO090701000650
NCU08689T0	AO090102000164
NCU08336T0	AO090020000415
NCU02011T0	AO090005001133
NCU02630T0	AO090038000288
NCU03797T0	AO090102000527
NCU06785T0	AO090023000206
NCU02566T0	AO090103000001
NCU09808T0	AO090010000776
NCU05902T0	AO090003000675
NCU02539T0	AO090011000793
NCU11324T0	AO090005001480
NCU11273T0	AO090012000733
NCU02036T0	AO090120000087
NCU11027T0	AO090023000814
NCU08928T0	AO090011000924
NCU03479T0	AO090005001001
NCU09516T0	AO090120000386
NCU05429T0	AO090010000483
NCU05429T1	AO090010000483
NCU08147T0	AO090701000406
NCU03292T0	AO090001000706
NCU01765T0	AO090102000645
NCU01612T0	AO090026000664
NCU03808T0	AO090701000118
NCU05360T0	AO090206000020
NCU02689T0	AO090012000424
NCU05770T0	AO090010000722
NCU05634T0	AO090003001000
NCU09721T0	AO090005001357
NCU08303T0	AO090120000293
NCU04095T0	AO090102000549
NCU00770T0	AO090003000026
NCU01478T0	AO090026000614
NCU09610T0	AO090001000326
NCU01171T0	AO090102000366
NCU06836T0	AO090003001112
NCU01272T0	AO090023000781
NCU07011T0	AO090124000091
NCU01119T0	AO090020000194
NCU08009T0	AO090003000958
NCU01659T0	AO090023000945
NCU10400T0	AO090005000433
NCU08898T0	AO090701000041
NCU08001T0	AO090026000470
NCU01648T0	AO090012001021
NCU01486T0	AO090023000861
NCU01328T0	AO090012000526
NCU05194T0	AO090010000439
NCU06199T0	AO090001000672
NCU04076T0	AO090009000109
NCU09406T0	AO090011000229
NCU07351T0	AO090026000127
NCU09602T0	AO090012000995
NCU05151T0	AO090003000625
NCU11296T0	AO090005000465
NCU03661T0	AO090701000153
NCU07872T0	AO090011000341
NCU07831T0	AO090011000340
NCU00927T0	AO090010000216
NCU06767T0	AO090026000424
NCU04280T0	AO090001000484
NCU03982T0	AO090003000257
NCU00656T0	AO090020000426
NCU09711T0	AO090005001393
NCU05422T0	AO090023000240
NCU03298T0	AO090673000007
NCU01255T0	AO090001000357
NCU07710T0	AO090001000648
NCU08755T0	AO090009000356
NCU06508T0	AO090701000122
NCU06481T0	AO090011000796
NCU07712T0	AO090023000504
NCU04221T0	AO090009000215
NCU10283T0	AO090026000284	AO090023000874
NCU09118T0	AO090005000750
NCU07837T0	AO090011000342
NCU05132T0	AO090005001483	AO090010000193
NCU03992T0	AO090011000951
NCU05185T0	AO090001000445	AO090005001313
NCU02717T0	AO090038000411
NCU08119T0	AO090011000622
NCU03776T0	AO090011000303
NCU09332T0	AO090023000336
NCU08270T0	AO090120000297
NCU03045T0	AO090005000375
NCU05518T0	AO090701000307
NCU11965T0	AO090001000295
NCU05250T0	AO090001000658
NCU01751T0	AO090012000602
NCU02747T0	AO090003000974
NCU09706T0	AO090003000668
NCU03061T0	AO090038000399
NCU08316T0	AO090011000794
NCU09537T0	AO090005000115
NCU03669T0	AO090120000326
NCU07484T0	AO090103000180
NCU05317T0	AO090103000180
NCU03483T0	AO090026000324
NCU02082T0	AO090103000017
NCU06011T0	AO090010000689	AO090102000337
NCU04674T0	AO090005001084
NCU02578T0	AO090005000589
NCU07119T0	AO090023000528
NCU11169T0	AO090020000604
NCU00121T0	AO090011000806
NCU08674T0	AO090010000472
NCU06438T0	AO090102000536
NCU05041T0	AO090020000035
NCU01853T0	AO090001000447
NCU06929T0	AO090023000710
NCU05000T0	AO090011000328
NCU07012T0	AO090011000606
NCU05858T0	AO090003000772	AO090010000591
NCU02580T0	AO090005000592
NCU08054T0	AO090009000554
NCU04838T0	AO090003000279
NCU02515T0	AO090005001482
NCU05266T0	AO090026000327
NCU09741T0	AO090023000520
NCU01229T0	AO090009000643
NCU01479T0	AO090026000613
NCU02208T0	AO090005000892
NCU02978T0	AO090023000332
NCU08920T0	AO090701000282
NCU00206T0	AO090102000058
NCU07440T0	AO090120000138
NCU01833T0	AO090005000715
NCU10747T0	AO090020000021
NCU05577T0	AO090701000841
NCU05777T0	AO090001000752
NCU11660T0	AO090020000579
NCU01539T0	AO090005000443
NCU02979T0	AO090010000778
NCU04104T0	AO090701000124
NCU02075T0	AO090103000007
NCU06268T0	AO090113000006
NCU06994T0	AO090001000665
NCU01817T0	AO090005000724
NCU05454T0	AO090005001646
NCU03657T1	AO090701000141
NCU03657T0	AO090701000141
NCU00901T0	AO090009000296
NCU04512T0	AO090012000841
NCU06249T0	AO090026000631
NCU04229T0	AO090120000211
NCU07269T0	AO090038000337
NCU03690T0	AO090005001105
NCU01207T0	AO090102000349
NCU03139T0	AO090003000477
NCU01369T0	AO090023000809
NCU06484T0	AO090103000045
NCU00495T0	AO090009000401
NCU00320T0	AO090011000858
NCU09873T0	AO090003000174
NCU07698T0	AO090012000630
NCU08791T0	AO090701000158
NCU03652T0	AO090003000027
NCU00405T0	AO090009000672
NCU00920T0	AO090010000218
NCU05232T0	AO090011000604
NCU03235T0	AO090003000798
NCU07868T0	AO090011000719
NCU08484T0	AO090012000985
NCU02134T0	AO090020000522
NCU04768T0	AO090003000545
NCU00436T0	AO090120000484
NCU06684T0	AO090102000274
NCU00629T0	AO090003001390	AO090010000444
NCU07982T0	AO090166000076
NCU02387T0	AO090005001390
NCU04579T0	AO090012000890
NCU06715T0	AO090701000055
NCU02234T0	AO090003000662
NCU03321T0	AO090005001611
NCU09191T0	AO090011000778
NCU06429T0	AO090701000753
NCU04472T0	AO090005001140
NCU02319T0	AO090102000639
NCU00117T0	AO090701000006
NCU03814T0	AO090701000047
NCU06503T0	AO090102000244
NCU06503T1	AO090102000244
NCU02276T0	AO090003000653
NCU00793T0	AO090026000820
NCU04303T0	AO090023000896
NCU00045T0	AO090005000270
NCU07498T0	AO090005001549
NCU00177T0	AO090701000066
NCU00488T0	AO090009000379
NCU04535T0	AO090003000421
NCU04439T0	AO090023000510
NCU06264T0	AO090120000322
NCU06444T0	AO090026000432
NCU02514T0	AO090005000617
NCU02233T0	AO090005001389
NCU09432T0	AO090003000659
NCU03786T0	AO090102000371
NCU01241T0	AO090005000274
NCU04448T0	AO090012000199
NCU06308T0	AO090012000268
NCU03784T0	AO090023000794
NCU01589T0	AO090011000764
NCU01172T0	AO090102000365
NCU07280T0	AO090011000574
NCU01843T0	AO090012000827
NCU06869T0	AO090005001277
NCU00430T0	AO090102000102
NCU01540T0	AO090003000920
NCU02053T0	AO090001000518
NCU01417T0	AO090011000917
NCU10733T0	AO090003000263
NCU05204T0	AO090012000597
NCU03804T0	AO090020000552
NCU03966T0	AO090003000148
NCU00355T0	AO090120000068
NCU07523T0	AO090011000362
NCU09709T0	AO090005001290
NCU09869T0	AO090003000913
NCU02955T0	AO090023000758
NCU05650T0	AO090038000466
NCU01157T0	AO090012000764
NCU03387T0	AO090005000718
NCU05296T0	AO090026000505
NCU02629T0	AO090023000806
NCU03650T0	AO090026000833
NCU05029T0	AO090003000411
NCU08110T0	AO090011000795
NCU08435T0	AO090103000121
NCU01985T0	AO090020000349
NCU09700T0	AO090001000471
NCU01503T0	AO090026000346
NCU06394T0	AO090012000175
NCU03648T0	AO090003000638
NCU06735T0	AO090005001615
NCU10007T0	AO090009000557
NCU10007T1	AO090009000557
NCU03108T0	AO090003000972
NCU05927T0	AO090020000626
NCU06459T0	AO090001000681
NCU01797T0	AO090026000683
NCU00010T0	AO090026000661	AO090166000064
NCU01470T0	AO090113000014
NCU01569T0	AO090120000302
NCU03792T0	AO090102000272
NCU02803T0	AO090023000644
NCU03219T0	AO090009000291
NCU04615T0	AO090011000093
NCU03819T0	AO090701000149
NCU01249T0	AO090012000189
NCU02701T0	AO090023000980
NCU04319T0	AO090003000683
NCU02632T0	AO090009000456
NCU02287T0	AO090023000711
NCU07839T0	AO090011000563
NCU07407T0	AO090005000695
NCU06216T0	AO090102000275
NCU00200T0	AO090012000581
NCU03980T0	AO090003000198
NCU07082T0	AO090005000838
NCU09313T0	AO090010000771
NCU06374T0	AO090003000468
NCU04378T0	AO090005001185
NCU01053T0	AO090023000272
NCU11175T0	AO090005001231
NCU08693T0	AO090011000638
NCU04051T0	AO090023000989
NCU02010T0	AO090005001230
NCU00790T0	AO090026000255
NCU09469T0	AO090005000841
NCU06578T0	AO090012000225
NCU06030T0	AO090023000704
NCU04623T0	AO090120000158
NCU03641T0	AO090001000544
NCU03024T0	AO090003000806
NCU04117T0	AO090003001232
NCU04799T0	AO090003000927
NCU06569T0	AO090026000703
NCU04380T0	AO090011000642
NCU05289T0	AO090026000495
NCU00152T0	AO090011000854
NCU07926T0	AO090701000597
NCU10043T0	AO090003000118
NCU05269T0	AO090113000129
NCU05269T1	AO090113000129
NCU07516T0	AO090011000840
NCU07375T0	AO090011000572
NCU00172T0	AO090005000783
NCU05225T0	AO090001000657
NCU06971T0	AO090012000267
NCU07412T0	AO090003000821
NCU01824T0	AO090012000855
NCU00896T0	AO090023000764
NCU02052T0	AO090005000647
NCU03171T0	AO090012000315
NCU04054T0	AO090038000317
NCU04187T0	AO090701000023
NCU06579T0	AO090120000300
NCU07971T0	AO090003000724
NCU06265T0	AO090009000334
NCU00480T0	AO090023000173
NCU00447T0	AO090001000375
NCU05939T0	AO090003000427
NCU01498T0	AO090026000271
NCU04355T0	AO090026000314
NCU05430T0	AO090010000482
NCU09468T0	AO090005000840
NCU07690T0	AO090026000520
NCU09488T0	AO090005001224
NCU09266T0	AO090009000314
NCU08468T0	AO090012000904
NCU10058T0	AO090003000746
NCU06986T0	AO090010000441
NCU04648T0	AO090102000540
NCU08309T0	AO090120000288
NCU04790T0	AO090003000285
NCU01813T0	AO090012001022
NCU05301T0	AO090012000444
NCU00164T0	AO090102000147
NCU06605T0	AO090023000521
NCU08002T0	AO090026000404
NCU04230T0	AO090009000219
NCU07411T0	AO090003000822
NCU09657T0	AO090026000289
NCU04020T0	AO090003000186
NCU02066T0	AO090005001072
NCU07567T0	AO090003001256
NCU08515T0	AO090026000283
NCU12039T0	AO090020000040
NCU04726T0	AO090103000019
NCU06192T0	AO090701000053
NCU08642T0	AO090120000268
NCU11953T0	AO090113000103
NCU11379T0	AO090003001023
NCU02415T0	AO090003000672
NCU07330T0	AO090103000412
NCU00066T0	AO090005000793
NCU12027T0	AO090005001259
NCU11170T0	AO090701000108
NCU01644T0	AO090012000504
NCU08738T0	AO090003001549
NCU05242T0	AO090005000460
NCU00406T0	AO090009000674
NCU09793T0	AO090003000433
NCU02325T0	AO090026000141
NCU03357T0	AO090023000839
NCU02626T0	AO090026000844
NCU01701T0	AO090206000019
NCU11866T0	AO090009000486
NCU03628T0	AO090023000821
NCU04938T0	AO090120000309
NCU04044T0	AO090003001115
NCU09377T0	AO090005000590
NCU09377T1	AO090005000590
NCU02127T0	AO090020000492
NCU08875T0	AO090023000228
NCU08897T0	AO090701000730
NCU02110T0	AO090003000460
NCU02003T0	AO090120000080
NCU00269T0	AO090009000660
NCU02839T0	AO090020000413
NCU04343T0	AO090012000265
NCU01161T0	AO090701000396
NCU03100T0	AO090003000121
NCU02797T0	AO090038000558
NCU09909T0	AO090003000854
NCU03032T0	AO090026000556
NCU07281T0	AO090011000659
NCU00796T0	AO090026000066
NCU09861T0	AO090001000626
NCU11238T0	AO090120000179
NCU09513T0	AO090120000384
NCU06407T0	AO090009000360
NCU03062T0	AO090038000398
NCU02616T0	AO090003000500
NCU03341T0	AO090003001162
NCU08858T0	AO090011000538
NCU02416T0	AO090003000514
NCU01997T0	AO090020000131
NCU07669T0	AO090005001153
NCU02380T0	AO090009000201
NCU04410T0	AO090012000873
NCU06842T0	AO090026000459
NCU00112T0	AO090701000720
NCU08062T0	AO090001000631
NCU11180T0	AO090003000839
NCU06099T0	AO090020000067
NCU08888T0	AO090009000378
NCU04755T0	AO090023000979
NCU02295T0	AO090020000081
NCU06144T0	AO090120000272
NCU02840T0	AO090020000414
NCU05876T0	AO090023000950
NCU11453T0	AO090009000419
NCU11294T0	AO090010000367
NCU09071T0	AO090120000185
NCU03036T0	AO090005000266
NCU10337T0	AO090009000230
NCU09894T0	AO090038000341
NCU03899T0	AO090003000554
NCU01465T0	AO090011000822
NCU05683T0	AO090009000414
NCU06666T0	AO090701000359
NCU07393T0	AO090103000037
NCU06804T0	AO090012000279
NCU04245T0	AO090701000781
NCU04511T0	AO090012000842
NCU07156T0	AO090001000740
NCU02828T0	AO090026000827
NCU05680T0	AO090120000333
NCU06202T0	AO090120000083
NCU09443T0	AO090023000664
NCU00199T0	AO090012000580
NCU03783T0	AO090023000795
NCU05985T0	AO090003001084
NCU09770T0	AO090005000588
NCU02619T0	AO090003000505
NCU02225T0	AO090001000223
NCU08357T0	AO090005001532
NCU03727T0	AO090701000144
NCU00680T0	AO090701000175
NCU09715T0	AO090003000417
NCU05268T0	AO090113000128
NCU10359T0	AO090001000449
NCU09374T0	AO090038000531
NCU00205T0	AO090005000276
NCU00188T0	AO090023000647
NCU01756T0	AO090026000672
NCU03117T0	AO090120000224
NCU04800T0	AO090003000926
NCU03789T0	AO090011000335
NCU00890T0	AO090010000208	AO090005000740
NCU02091T0	AO090038000608
NCU08298T0	AO090026000448
NCU02407T0	AO090011000486
NCU01376T0	AO090012000725
NCU09227T0	AO090003000300
NCU09349T0	AO090009000242
NCU04537T0	AO090026000775
NCU00169T0	AO090005001238
NCU09564T0	AO090012000901
NCU09121T0	AO090026000225
NCU06756T0	AO090003000894
NCU06189T0	AO090009000630
NCU06881T0	AO090009000195
NCU01378T0	AO090005000672
NCU00477T0	AO090103000332
NCU04201T0	AO090020000539
NCU03799T0	AO090102000507
NCU01000T1	AO090113000163
NCU01000T0	AO090113000163
NCU03200T0	AO090001000439
NCU04505T0	AO090003001033
NCU06672T0	AO090001000744
NCU04279T0	AO090012000907
NCU04252T0	AO090701000606
NCU08894T0	AO090102000566
NCU04750T0	AO090005001598
NCU09696T0	AO090102000593
NCU01882T0	AO090010000333
NCU02810T0	AO090023000817
NCU11246T0	AO090001000708
NCU09120T0	AO090009000288
NCU09202T0	AO090011000088
NCU06783T0	AO090023000205
NCU03815T0	AO090701000039
NCU07930T0	AO090038000417
NCU02178T0	AO090020000318
NCU07068T0	AO090005000536
NCU09435T0	AO090003000655
NCU02409T0	AO090003000408
NCU07481T0	AO090005001425
NCU04747T0	AO090038000301
NCU09758T0	AO090023000932
NCU00914T0	AO090005001250
NCU00340T0	AO090009000638
NCU07531T0	AO090038000187
NCU06285T0	AO090003000609
NCU02534T0	AO090026000229
NCU01151T0	AO090003000135
NCU04743T0	AO090003000557
NCU04190T0	AO090701000719
NCU11239T0	AO090009000558
NCU07724T0	AO090120000439
NCU03954T0	AO090012000540
NCU03954T1	AO090012000540
NCU01231T0	AO090011000744
NCU00591T0	AO090020000495
NCU03571T0	AO090012000858
NCU09485T0	AO090005001222
NCU09142T0	AO090103000072
NCU10008T0	AO090120000133
NCU09265T0	AO090009000313
NCU08195T0	AO090026000140
NCU11271T0	AO090701000279
NCU09132T0	AO090012000417
NCU00614T0	AO090020000530
NCU00904T0	AO090038000632
NCU10042T0	AO090003000055
NCU10042T1	AO090003000055
NCU01047T0	AO090701000694
NCU03137T0	AO090003000481
NCU02252T0	AO090005001300
NCU06882T0	AO090003000365
NCU11397T0	AO090001000358
NCU04652T0	AO090673000002
NCU02617T0	AO090003000498
NCU10018T0	AO090003001117
NCU07609T0	AO090103000114
NCU09318T0	AO090005000804
NCU05956T0	AO090012000389
NCU00410T0	AO090009000695
NCU02680T0	AO090005000811
NCU04636T0	AO090020000619
NCU08771T0	AO090026000249
NCU06075T0	AO090005001556
NCU06075T1	AO090005001556
NCU03264T0	AO090010000773
NCU04124T0	AO090011000386
NCU02112T0	AO090120000128
NCU01692T0	AO090102000627
NCU11168T0	AO090005000376
NCU11254T0	AO090020000039
NCU08272T0	AO090102000252
NCU02274T0	AO090005001302
NCU00925T0	AO090023000752
NCU00163T0	AO090102000146
NCU09065T0	AO090120000157
NCU09746T0	AO090012000275	AO090020000234
NCU03079T0	AO090005001603
NCU02906T0	AO090038000621
NCU07018T0	AO090206000064
NCU09545T0	AO090102000557
NCU07859T0	AO090005000104	AO090103000119
NCU03491T0	AO090005001118
NCU09101T0	AO090020000192
NCU04316T0	AO090005001632
NCU09039T0	AO090003000352
NCU08499T0	AO090003001152
NCU09042T0	AO090003001410
NCU08218T0	AO090011000927
NCU06384T0	AO090103000263
NCU03894T0	AO090003000267
NCU07334T0	AO090012000565
NCU01702T0	AO090206000014
NCU01878T0	AO090012000172
NCU09079T0	AO090120000147
NCU01330T0	AO090005001111
NCU04414T0	AO090001000434
NCU02202T0	AO090005000934
NCU01901T0	AO090120000164
NCU05259T0	AO090102000339
NCU04105T0	AO090701000123
NCU04166T0	AO090009000595
NCU06918T0	AO090005000455
NCU01433T0	AO090701000208
NCU09642T0	AO090012000782
NCU09673T0	AO090701000704
NCU06959T0	AO090011000655
NCU02020T0	AO090120000102
NCU06143T0	AO090001000267	AO090005001415
NCU01269T0	AO090005001448
NCU06540T0	AO090010000464
NCU09104T0	AO090038000280
NCU05585T0	AO090003001387
NCU00936T0	AO090023000754
NCU01654T0	AO090102000633
NCU03482T0	AO090003001142
NCU03257T0	AO090001000707
NCU01234T0	AO090102000353
NCU09757T0	AO090005000980
NCU08152T0	AO090023000245
NCU06834T0	AO090003001107
NCU08076T0	AO090012000280
NCU08338T0	AO090038000255
NCU06710T0	AO090701000137
NCU04078T0	AO090003000243
NCU03852T0	AO090009000185
NCU08741T0	AO090003001346
NCU03330T0	AO090023000492
NCU06279T0	AO090011000599
NCU06803T0	AO090103000342
NCU10519T0	AO090038000302
NCU02422T0	AO090009000183
NCU08719T0	AO090011000357
NCU06441T0	AO090102000291
NCU07860T0	AO090103000129
NCU07691T0	AO090124000089
NCU00046T0	AO090003000840
NCU02498T0	AO090003000103
NCU00754T0	AO090102000388
NCU07064T0	AO090011000654
NCU03103T0	AO090005001543
NCU08776T0	AO090003001343
NCU06149T0	AO090020000013
NCU06697T0	AO090701000789
NCU07473T0	AO090005000063	AO090011000086
NCU04935T0	AO090011000398	AO090023000564
NCU03076T0	AO090001000549
NCU07313T0	AO090005000413
NCU05198T0	AO090023000967
NCU11384T0	AO090023000756
NCU11384T1	AO090023000756
NCU03359T0	AO090003001068
NCU00988T0	AO090003000077
NCU02524T0	AO090003000011
NCU01494T0	AO090005000446
NCU06238T0	AO090026000551
NCU08297T1	AO090005000377
NCU08297T0	AO090005000377
NCU08998T0	AO090701000206
NCU08998T1	AO090701000206
NCU05288T0	AO090026000537
NCU11664T0	AO090011000940
NCU09033T0	AO090005000121
NCU00536T0	AO090120000210
NCU06259T0	AO090023000164
NCU03606T0	AO090001000751
NCU04963T0	AO090005000074
NCU05363T0	AO090206000022
NCU04885T0	AO090026000111
NCU11933T0	AO090120000285
NCU03312T0	AO090011000894
NCU10073T0	AO090010000777
NCU10810T0	AO090023000631
NCU02511T0	AO090003001348
NCU04782T0	AO090003001123
NCU05278T0	AO090003000954
NCU00261T0	AO090026000606
NCU00632T0	AO090026000802
NCU10155T0	AO090001000736
NCU07489T0	AO090005001522
NCU00446T0	AO090001000376
NCU00789T0	AO090005000885
NCU01290T0	AO090009000691
NCU02576T0	AO090103000009
NCU07023T0	AO090012000598
NCU07380T0	AO090026000811
NCU03372T0	AO090023000951
NCU09831T0	AO090020000190
NCU09923T0	AO090103000120
NCU00709T0	AO090103000120
NCU06305T0	AO090005001028
NCU00493T0	AO090005001114
NCU06005T0	AO090001000509
NCU04669T0	AO090011000875
NCU07153T0	AO090020000015
NCU05622T0	AO090003000222
NCU05805T0	AO090011000915
NCU05996T0	AO090003001186
NCU07619T0	AO090005001372
NCU06809T0	AO090026000395
NCU06215T0	AO090701000010
NCU08145T0	AO090124000071
NCU07705T0	AO090011000944
NCU05600T0	AO090206000031
NCU07590T0	AO090103000444
NCU00378T0	AO090023000697	AO090026000741
NCU07420T0	AO090005001461
NCU11997T0	AO090009000513
NCU01652T0	AO090102000630
NCU11187T0	AO090701000163
NCU01206T0	AO090003000002
NCU03415T0	AO090023000467
NCU06483T0	AO090026000440
NCU08924T0	AO090012000150
NCU03267T0	AO090701000420
NCU09076T0	AO090120000149
NCU03020T0	AO090001000699
NCU06519T0	AO090026000365
NCU06585T0	AO090026000480
NCU06843T0	AO090026000458
NCU02542T1	AO090001000710
NCU02542T0	AO090001000710
NCU00821T0	AO090010000470	AO090102000255
NCU04216T0	AO090701000173
NCU03290T0	AO090005000697
NCU01745T0	AO090012000979
NCU10030T0	AO090001000105
NCU02650T0	AO090020000338
NCU06027T0	AO090038000259
NCU07020T0	AO090701000263
NCU04185T0	AO090701000024
NCU05582T0	AO090206000025
NCU03961T0	AO090003000282
NCU07451T0	AO090012000394
NCU00311T0	AO090003000834
NCU01333T0	AO090012000966
NCU08372T0	AO090005000075
NCU09559T0	AO090003000770
NCU05937T0	AO090003000189
NCU07367T0	AO090003000056
NCU07874T0	AO090001000353
NCU03795T0	AO090102000511
NCU10381T0	AO090012000511
NCU03973T0	AO090003000164
NCU06270T0	AO090001000377
NCU02549T0	AO090012000436
NCU06026T0	AO090038000264	AO090010000195
NCU08563T0	AO090026000133
NCU05888T0	AO090003001424
NCU07607T0	AO090005000420
NCU02063T0	AO090001000525
NCU06761T0	AO090003001164
NCU06847T0	AO090003001520
NCU09287T0	AO090003000742
NCU01502T0	AO090026000345
NCU05207T0	AO090020000277
NCU03857T0	AO090005001404
NCU03861T0	AO090020000289
NCU10262T0	AO090005000114
NCU02260T0	AO090003000692
NCU06344T0	AO090011000579
NCU05316T0	AO090023000490
NCU01919T0	AO090120000125
NCU09157T0	AO090010000491
NCU00290T0	AO090026000157
NCU02550T0	AO090023000743
NCU06041T0	AO090113000144
NCU00130T0	AO090003000497
NCU02778T0	AO090003000057
NCU02546T0	AO090023000641
NCU07987T0	AO090011000323
NCU11685T0	AO090009000199
NCU09598T0	AO090012000987
NCU03317T0	AO090020000410
NCU07171T0	AO090012000548
NCU07001T0	AO090701000235
NCU05137T0	AO090005001484
NCU11301T0	AO090001000453
NCU03500T0	AO090003001077
NCU08471T0	AO090206000040
NCU04130T0	AO090009000211
NCU00985T0	AO090023000053
NCU08027T0	AO090026000750
NCU06999T0	AO090701000270
NCU02224T0	AO090020000084
NCU04449T0	AO090012000200
NCU04173T0	AO090124000010
NCU04173T1	AO090124000010
NCU05884T0	AO090166000066
NCU06489T0	AO090701000278
NCU03981T1	AO090003000262
NCU03981T0	AO090003000262
NCU02611T0	AO090003000855
NCU04136T0	AO090005000807
NCU03098T0	AO090138000105
NCU00306T0	AO090012000494	AO090701000190	AO090103000075	AO090026000488	AO090010000350
NCU04137T0	AO090009000311
NCU03855T0	AO090011000479
NCU09575T0	AO090010000745
NCU03715T0	AO090120000425
NCU07059T0	AO090001000613
NCU01247T0	AO090012000191
NCU00714T0	AO090038000562
NCU11492T0	AO090003000718
NCU02195T0	AO090038000414
NCU03425T0	AO090038000224
NCU00880T0	AO090701000756
NCU05644T0	AO090001000578
NCU02107T0	AO090010000313
NCU06182T0	AO090009000610
NCU07688T0	AO090012000718
NCU09810T0	AO090038000330
NCU03972T0	AO090003000166
NCU04733T0	AO090005001517
NCU09253T0	AO090001000726
NCU11185T0	AO090009000376
NCU02482T0	AO090009000568
NCU02482T1	AO090009000568
NCU02482T2	AO090009000568
NCU02209T0	AO090001000224
NCU07955T0	AO090003000012
NCU03396T0	AO090012000796
NCU11302T0	AO090001000466
NCU06132T0	AO090010000222
NCU07418T0	AO090009000286
NCU00690T0	AO090120000111
NCU05095T0	AO090120000226
NCU04092T0	AO090003001400
NCU10789T0	AO090003000492
NCU04333T0	AO090012000968
NCU01036T0	AO090009000239	AO090038000415
NCU05785T0	AO090009000239	AO090038000415
NCU03246T0	AO090003000789
NCU01195T0	AO090023000923
NCU00520T0	AO090026000794
NCU05069T0	AO090003000474
NCU09034T0	AO090005000122
NCU05375T0	AO090012000961
NCU06063T0	AO090023000529
NCU08643T0	AO090023000038
NCU06522T0	AO090103000130
NCU06942T0	AO090005001298
NCU02100T0	AO090103000016
NCU12152T0	AO090011000950
NCU02750T0	AO090003000809
NCU00453T0	AO090009000636
NCU11353T0	AO090020000603
NCU11642T0	AO090038000314
NCU00202T0	AO090023000108
NCU03526T0	AO090023000222
NCU06306T0	AO090012000588
NCU05708T0	AO090023000432
NCU08273T0	AO090012000168
NCU06362T0	AO090103000348
NCU09212T0	AO090120000235
NCU02402T0	AO090020000014
NCU07970T0	AO090102000457
NCU00081T0	AO090026000611
NCU01430T0	AO090003000079
NCU03713T0	AO090001000329
NCU03788T0	AO090011000336
NCU04108T0	AO090020000650
NCU08626T0	AO090102000015
NCU08148T0	AO090003000443
NCU01174T0	AO090102000357
NCU06493T0	AO090012000577
NCU09048T0	AO090011000439
NCU05526T0	AO090003001165	AO090124000027
NCU03039T0	AO090005000259
NCU08669T0	AO090012000264
NCU02393T0	AO090003000402
NCU02393T1	AO090003000402
NCU02591T0	AO090003000307
NCU02752T0	AO090003000991
NCU02729T0	AO090005000833
NCU02960T0	AO090005000623
NCU01095T0	AO090012000295
NCU06032T0	AO090005001575
NCU08162T0	AO090020000418
NCU08977T0	AO090023000571
NCU07975T0	AO090701000191
NCU02361T0	AO090011000472
NCU03924T0	AO090009000432
NCU04656T0	AO090009000270
NCU06812T0	AO090012000277
NCU06760T0	AO090026000452
NCU05499T0	AO090003000210
NCU02624T0	AO090026000842
NCU06383T0	AO090103000264
NCU08935T0	AO090023000899
NCU06205T0	AO090701000021
NCU04111T0	AO090009000300
NCU00673T0	AO090020000517
NCU05246T0	AO090026000309
NCU04176T0	AO090701000029
NCU02291T0	AO090020000074
NCU03597T0	AO090120000422
NCU05519T0	AO090003001386	AO090010000736
NCU03622T0	AO090020000592
NCU02657T0	AO090038000357
NCU04468T0	AO090102000043
NCU00219T0	AO090005001233
NCU04772T0	AO090003000592
NCU02122T0	AO090020000427
NCU01760T0	AO090102000642
NCU11251T0	AO090023000320
NCU09737T0	AO090102000152
NCU02653T0	AO090001000175
NCU01181T0	AO090009000596
NCU08312T0	AO090010000460
NCU07986T0	AO090026000317
NCU07732T0	AO090701000214
NCU07732T1	AO090701000214
NCU06766T0	AO090001000193
NCU02203T0	AO090005000894
NCU04646T0	AO090005000759
NCU01517T0	AO090010000746
NCU06457T0	AO090001000680
NCU03380T0	AO090012000805
NCU11284T0	AO090001000601
NCU07820T0	AO090009000074
NCU01758T0	AO090012001016
NCU03141T0	AO090701000473	AO090012000680	AO090023000685
NCU03498T0	AO090102000589	AO090124000036
NCU01968T0	AO090020000219
NCU09437T0	AO090020000020
NCU03658T0	AO090005000891
NCU05598T0	AO090011000349
NCU02397T0	AO090003000661
NCU06430T0	AO090009000381
NCU02109T0	AO090038000595
NCU04391T0	AO090701000182
NCU04485T0	AO090001000653
NCU04259T0	AO090023000910
NCU04024T0	AO090003000237
NCU02457T0	AO090010000199
NCU06543T0	AO090005001248
NCU07395T0	AO090701000378
NCU00337T0	AO090102000115
NCU09209T0	AO090011000020
NCU08663T0	AO090102000150
NCU03922T0	AO090003000611
NCU00593T0	AO090020000328
NCU02179T0	AO090020000315
NCU07070T0	AO090026000163
NCU03023T0	AO090701000893
NCU06010T0	AO090003000323
NCU06419T0	AO090009000347
NCU09885T0	AO090005000494
NCU00677T0	AO090701000311
NCU10762T0	AO090026000526
NCU03379T0	AO090005000725
NCU00782T0	AO090026000207
NCU01348T0	AO090120000455
NCU07914T0	AO090038000395
NCU04796T0	AO090003001121
NCU02044T0	AO090038000451
NCU03697T0	AO090003001215
NCU00037T0	AO090011000862
NCU08730T0	AO090023000471
NCU02408T0	AO090011000488	AO090701000830
NCU03347T0	AO090003001103
NCU05420T0	AO090003000081
NCU01947T0	AO090020000086
NCU08153T0	AO090005000279
NCU03823T0	AO090701000100
NCU00692T0	AO090011000513
NCU11213T0	AO090003001069
NCU03125T0	AO090038000633
NCU03944T0	AO090001000719
NCU03748T0	AO090003001086
NCU08058T0	AO090001000629
NCU02343T0	AO090012000298
NCU06520T0	AO090026000744
NCU09536T0	AO090012000560
NCU05853T0	AO090166000089
NCU09732T0	AO090103000406
NCU03229T0	AO090038000455
NCU04672T0	AO090120000456
NCU12009T0	AO090023000465
NCU00122T0	AO090005001447
NCU07584T0	AO090012000772
NCU03187T0	AO090120000152
NCU07298T0	AO090001000425
NCU04474T0	AO090020000232
NCU10847T0	AO090009000327
NCU07112T0	AO090023000140
NCU04329T0	AO090012000610
NCU05850T0	AO090038000584
NCU06652T0	AO090701000373	AO090308000002	AO090701000508
NCU03608T0	AO090701000557
NCU07015T0	AO090206000067
NCU04241T0	AO090001000723
NCU00395T0	AO090038000623
NCU09580T0	AO090038000391
NCU09496T0	AO090102000098
NCU05885T0	AO090701000428
NCU05168T0	AO090102000632	AO090103000082
NCU03813T0	AO090701000046	AO090010000579
NCU04566T0	AO090701000767
NCU01961T0	AO090020000091
NCU08503T0	AO090026000391
NCU06630T0	AO090012000155
NCU05452T0	AO090102000651
NCU09654T0	AO090103000095
NCU09027T0	AO090103000240	AO090206000068
NCU05028T0	AO090003000404
NCU00194T0	AO090023000628
NCU09050T0	AO090009000018
NCU03186T0	AO090120000153
NCU11544T0	AO090026000593
NCU11544T1	AO090026000593
NCU02556T0	AO090001000521
NCU04041T0	AO090001000569
NCU01809T0	AO090005001612
NCU09429T0	AO090023000614
NCU00919T0	AO090005001076
NCU08003T0	AO090005000416
NCU01936T0	AO090020000472
NCU00631T0	AO090003000453
NCU03965T0	AO090003000149
NCU04089T0	AO090010000735
NCU06613T0	AO090023000411
NCU07887T0	AO090120000352
NCU10383T1	AO090003001171
NCU10383T0	AO090003001171
NCU01767T0	AO090001000488
NCU04814T0	AO090003000235
NCU03493T0	AO090012000230
NCU08708T0	AO090003001147
NCU07901T0	AO090010000327
NCU03066T0	AO090038000368
NCU01183T0	AO090701000213
NCU08024T0	AO090012000213
NCU09254T0	AO090011000771
NCU03426T0	AO090120000287
NCU06452T0	AO090102000276
NCU06449T0	AO090102000343
NCU06618T0	AO090005000457	AO090026000158
NCU01443T0	AO090009000712
NCU07779T0	AO090009000303
NCU09116T0	AO090020000444
NCU04005T0	AO090003000068
NCU07362T0	AO090012000974
NCU03737T0	AO090001000327
NCU03124T0	AO090005000666
NCU03637T0	AO090023000816
NCU08762T0	AO090023000728
NCU09230T0	AO090103000051
NCU07504T0	AO090001000734
NCU09223T0	AO090001000733
NCU00182T0	AO090120000359
NCU02741T0	AO090038000386
NCU11791T0	AO090009000462
NCU07996T0	AO090023000472
NCU05589T0	AO090103000033
NCU01266T0	AO090012000557
NCU07296T0	AO090003001025
NCU02147T0	AO090701000709
NCU06194T0	AO090701000052
NCU01596T0	AO090001000417
NCU02074T0	AO090005000630
NCU00209T0	AO090011000846
NCU01252T0	AO090120000340
NCU08895T0	AO090012000835
NCU01132T0	AO090009000275
NCU04354T0	AO090005000418
NCU04358T0	AO090010000761
NCU08706T0	AO090003001104
NCU00665T0	AO090124000078
NCU02966T0	AO090038000349
NCU04481T0	AO090206000115
NCU11861T0	AO090701000188
NCU00232T0	AO090005001063
NCU06482T0	AO090012000948
NCU07438T0	AO090120000140
NCU01013T0	AO090005001652
NCU02565T0	AO090005000625
NCU03515T0	AO090005001642
NCU01086T0	AO090012000307
NCU02148T0	AO090020000490
NCU09595T0	AO090011000706
NCU04504T0	AO090001000428
NCU02961T0	AO090012000410
NCU06541T0	AO090010000465
NCU07487T0	AO090010000034	AO090701000244	AO090166000090
NCU01728T1	AO090012000976
NCU01728T0	AO090012000976
NCU00213T0	AO090011000842
NCU03009T0	AO090011000292
NCU09347T0	AO090005000444
NCU01235T0	AO090102000354
NCU09380T0	AO090038000383
NCU00377T0	AO090009000477
NCU01022T0	AO090005001591
NCU04144T0	AO090009000480
NCU09533T0	AO090003000753
NCU06217T0	AO090023000965
NCU01953T0	AO090701000677
NCU00389T0	AO090009000385
NCU02235T0	AO090009000178
NCU03217T0	AO090005001455
NCU08283T0	AO090023000484
NCU06179T0	AO090009000667
NCU07008T0	AO090005000289
NCU10189T0	AO090005000022
NCU08301T0	AO090120000320
NCU06352T0	AO090023000257	AO090113000064	AO090023000306
NCU05735T0	AO090003001381
NCU04247T0	AO090009000235
NCU05810T0	AO090009000264
NCU02126T0	AO090020000493
NCU03633T0	AO090023000793
NCU00272T0	AO090120000394
NCU00440T0	AO090120000339
NCU04100T0	AO090102000348
NCU07814T0	AO090701000209
NCU00775T0	AO090003000008
NCU03914T0	AO090001000604
NCU07530T0	AO090003001119
NCU08600T0	AO090003000311
NCU06039T0	AO090023000707
NCU04614T0	AO090001000720	AO090113000187
NCU07981T0	AO090701000445	AO090005000959
NCU03204T0	AO090003001020
NCU00711T0	AO090026000199
NCU08850T0	AO090023000526
NCU09678T0	AO090023000482
NCU08428T0	AO090001000020
NCU06679T0	AO090102000516
NCU07058T0	AO090003000924
NCU06656T0	AO090012000525
NCU04754T0	AO090023000977
NCU06593T0	AO090206000084
NCU00170T0	AO090009000345
NCU07458T0	AO090001000429
NCU00553T0	AO090020000125
NCU02406T0	AO090011000468
NCU07697T0	AO090012000629
NCU08939T0	AO090023000901
NCU01324T0	AO090005001456
NCU01411T0	AO090009000213
NCU03258T0	AO090005001507
NCU07125T0	AO090003000225
NCU01377T0	AO090102000374
NCU07720T0	AO090023000502
NCU00755T0	AO090023000502
NCU00794T0	AO090005000896
NCU05273T0	AO090003000939
NCU10368T0	AO090003001365
NCU06240T0	AO090026000426
NCU03057T0	AO090701000773
NCU04924T0	AO090003001046
NCU06054T0	AO090010000204
NCU10546T0	AO090012000579
NCU01449T0	AO090701000398
NCU01449T1	AO090701000398
NCU02421T0	AO090009000163
NCU04207T0	AO090012000418
NCU04454T0	AO090012000489
NCU10344T0	AO090011000432
NCU08607T0	AO090003000808
NCU07221T0	AO090023000259
NCU07893T0	AO090023000982
NCU03395T0	AO090012000797
NCU07739T0	AO090009000649
NCU02996T0	AO090038000274
NCU09270T0	AO090005001634
NCU06187T0	AO090026000450
NCU01285T0	AO090120000234	AO090012000051
NCU07076T0	AO090003000923
NCU07941T0	AO090011000679
NCU06342T0	AO090102000204
NCU01777T0	AO090003000896
NCU07414T0	AO090003000801
NCU04264T0	AO090020000217
NCU00602T0	AO090020000339
NCU09817T0	AO090005000886
NCU08126T0	AO090010000369
NCU03779T0	AO090120000396
NCU08880T0	AO090038000339
NCU03512T0	AO090011000112
NCU03295T0	AO090011000620
NCU05143T0	AO090120000374
NCU09547T0	AO090023000823
NCU05889T0	AO090003000689
NCU02438T0	AO090020000008
NCU03756T0	AO090102000498
NCU01525T0	AO090003001321
NCU04192T0	AO090102000599
NCU00498T0	AO090005001069
NCU02256T0	AO090005001258
NCU05859T0	AO090003000773
NCU05715T0	AO090102000101
NCU04335T0	AO090120000305
NCU08356T0	AO090038000537
NCU08291T0	AO090701000682
NCU00023T0	AO090003000630
NCU08364T0	AO090003000469
NCU08995T0	AO090009000413
NCU01141T0	AO090701000187
NCU11739T0	AO090010000456
NCU02639T0	AO090023000395
NCU02639T1	AO090023000395
NCU04534T0	AO090023000713
NCU04312T0	AO090023000713
NCU03523T0	AO090001000493
NCU00605T0	AO090005001503
NCU00450T0	AO090009000637
NCU01646T0	AO090012001019
NCU06052T0	AO090010000203
NCU09322T0	AO090005000581
NCU07442T0	AO090701000172
NCU07340T0	AO090012000941	AO090001000348
NCU06595T0	AO090206000081
NCU10467T0	AO090701000034
NCU03445T0	AO090010000400
NCU00722T0	AO090026000292
NCU06924T0	AO090005001567
NCU08319T0	AO090026000532
NCU10945T0	AO090026000577
NCU08889T0	AO090102000581
NCU00675T0	AO090012000722
NCU05775T0	AO090701000622
NCU00897T0	AO090003000868
NCU05995T0	AO090003001182
NCU00575T0	AO090120000109
NCU07923T0	AO090701000579
NCU00155T0	AO090003000762
NCU00589T0	AO090005001095
NCU07564T0	AO090001000692
NCU01240T0	AO090020000593
NCU02785T0	AO090023000682
NCU04310T0	AO090023000920
NCU06067T0	AO090003001078
NCU02522T0	AO090011000145
NCU05752T0	AO090020000618
NCU07332T0	AO090103000456
NCU09123T0	AO090026000231
NCU11263T0	AO090012000967
NCU00650T0	AO090005001519
NCU04457T0	AO090011000912
NCU04670T0	AO090011000913
NCU00649T0	AO090038000565
NCU08811T0	AO090011000652
NCU03115T0	AO090120000216
NCU04761T0	AO090003000743
NCU00824T0	AO090012000132
NCU07659T0	AO090005000436
NCU09391T0	AO090005000532
NCU01388T0	AO090102000391
NCU11409T0	AO090020000031
NCU01216T0	AO090009000487
NCU06418T0	AO090003000634
NCU02296T0	AO090011000504
NCU01512T0	AO090026000265
NCU00043T0	AO090701000351
NCU11748T0	AO090701000691
NCU02310T0	AO090003000628
NCU04783T0	AO090003000369
NCU01438T0	AO090009000708
NCU05897T0	AO090003000050
NCU06779T0	AO090001000490
NCU07960T0	AO090003000044
NCU08852T0	AO090003000350
NCU09643T0	AO090012000953
NCU10468T0	AO090701000729
NCU09864T0	AO090001000555
NCU05516T0	AO090011000708
NCU00181T0	AO090120000480
NCU04096T0	AO090102000293
NCU06769T0	AO090026000422
NCU11693T0	AO090038000594
NCU02232T0	AO090005001360
NCU05129T0	AO090003000371
NCU06095T0	AO090003000673
NCU06112T0	AO090003000666
NCU05340T0	AO090010000129
NCU06943T0	AO090005001291
NCU01083T0	AO090102000577
NCU02746T0	AO090038000352
NCU09771T0	AO090103000025
NCU05411T0	AO090005001179
NCU02592T0	AO090026000788
NCU09795T0	AO090011000151
NCU03188T0	AO090005001234
NCU10776T0	AO090020000077
NCU00317T0	AO090005000756
NCU02411T0	AO090005001297
NCU05169T0	AO090003000380
NCU03678T0	AO090005001241
NCU03621T0	AO090011000922
NCU02094T0	AO090120000240
NCU07701T0	AO090026000262
NCU06921T0	AO090005001571
NCU05458T0	AO090026000340
NCU06568T0	AO090026000704
NCU09345T0	AO090102000360
NCU09345T1	AO090102000360
NCU09345T2	AO090102000360
NCU07392T0	AO090003001259
NCU01429T0	AO090023000099
NCU08231T0	AO090003001502
NCU06914T0	AO090009000295
NCU04581T0	AO090023000110
NCU00434T0	AO090120000479
NCU03695T0	AO090005001124
NCU03325T0	AO090005001602
NCU04460T0	AO090026000490
NCU01595T0	AO090001000418
NCU03176T0	AO090005001098
NCU10652T0	AO090026000135
NCU07021T0	AO090701000264
NCU01057T0	AO090003000327
NCU01057T1	AO090003000327
NCU03492T0	AO090005001117
NCU03651T0	AO090011000876
NCU07419T0	AO090005001460
NCU01695T0	AO090102000629
NCU11173T0	AO090011000799
NCU09646T0	AO090012000715
NCU06159T0	AO090124000068
NCU02743T0	AO090003001001
NCU05926T0	AO090011000945
NCU02571T0	AO090103000012
NCU06648T0	AO090120000251
NCU00161T0	AO090005000136
NCU02690T0	AO090005000810
NCU03495T0	AO090005001120
NCU02965T0	AO090038000348
NCU01178T0	AO090701000027
NCU08511T0	AO090023000218
NCU00803T0	AO090023000339
NCU00803T1	AO090023000339
NCU02644T0	AO090020000435
NCU02644T1	AO090020000435
NCU02585T0	AO090023000726
NCU04633T0	AO090005000658
NCU06360T0	AO090012000450
NCU12076T0	AO090023000762
NCU03768T1	AO090102000492
NCU03768T2	AO090102000492
NCU03768T0	AO090102000492
NCU00565T0	AO090020000344
NCU05117T0	AO090038000567
NCU02781T0	AO090003000021
NCU01754T0	AO090009000634
NCU02954T0	AO090005001561
NCU00445T0	AO090120000476
NCU05410T0	AO090026000394
NCU05213T0	AO090102000156
NCU08997T0	AO090120000280
NCU03006T0	AO090011000289
NCU04289T0	AO090023001003
NCU06923T0	AO090113000045
NCU04442T0	AO090010000463
NCU09237T0	AO090003000297
NCU07899T0	AO090010000589
NCU06534T0	AO090012000484
NCU09407T0	AO090023000717
NCU00195T0	AO090005000280	AO090009000628
NCU02771T0	AO090003000803
NCU01481T0	AO090023000888
NCU04585T0	AO090011000948
NCU09183T0	AO090003001247
NCU06271T0	AO090120000325
NCU08716T0	AO090120000067
NCU08983T0	AO090005001182
NCU02502T0	AO090023000624
NCU05206T0	AO090012000600
NCU05196T0	AO090026000471
NCU06336T0	AO090124000082
NCU00422T0	AO090102000142
NCU00422T1	AO090102000142
NCU00065T0	AO090005001057
NCU00643T0	AO090005001078
NCU09220T0	AO090003000303
NCU03409T0	AO090023000230
NCU04637T0	AO090020000620
NCU02400T0	AO090001000470
NCU08346T0	AO090003000441
NCU06232T0	AO090005001122
NCU09241T0	AO090003000316
NCU06230T0	AO090009000598
NCU09434T0	AO090003000654
NCU05294T0	AO090026000502
NCU09688T0	AO090020000601
NCU02238T0	AO090011000352	AO090020000507
NCU07807T0	AO090003000725
NCU07807T1	AO090003000725
NCU06153T0	AO090011000332	AO090701000455
NCU02368T0	AO090003000395
NCU02414T0	AO090003000364
NCU03197T0	AO090003000542
NCU01412T0	AO090011000955
NCU01821T0	AO090012000926
NCU07909T0	AO090005001599
NCU00196T0	AO090701000375
NCU04817T0	AO090003000180
NCU04784T0	AO090003001114
NCU02532T0	AO090026000227
NCU03759T0	AO090023000789
NCU10926T0	AO090102000100
NCU06138T0	AO090001000069
NCU04600T0	AO090005001595
NCU02015T0	AO090020000103
NCU02351T0	AO090020000030
NCU08427T0	AO090003001337
NCU04429T0	AO090012000452
NCU06250T0	AO090026000635
NCU09162T0	AO090120000350
NCU02151T0	AO090020000302
NCU09640T0	AO090023000039
NCU00772T0	AO090005000120
NCU06332T0	AO090003000960
NCU06717T0	AO090003000688
NCU00829T0	AO090103000367
NCU07693T0	AO090012000643
NCU07558T0	AO090026000435
NCU01227T0	AO090009000644
NCU04133T0	AO090009000488
NCU00924T0	AO090023000750
NCU06371T0	AO090010000459
NCU03004T0	AO090124000079
NCU09208T0	AO090020000486
NCU05218T0	AO090001000664
NCU00468T0	AO090011000595
NCU01547T0	AO090012001005
NCU01304T0	AO090701000067
NCU00608T0	AO090011000447
NCU04899T0	AO090005000438
NCU04326T0	AO090011000925
NCU08909T0	AO090010000654	AO090009000173	AO090001000086
NCU02420T0	AO090003000368
NCU04780T0	AO090003000903
NCU11489T0	AO090003000993
NCU00823T0	AO090120000247
NCU07880T0	AO090011000669
NCU03846T0	AO090102000227
NCU03846T1	AO090102000227
NCU02378T0	AO090003000392
NCU03339T0	AO090005001092
NCU06246T0	AO090011000853
NCU04856T0	AO090009000269
NCU04856T1	AO090009000269
NCU06724T0	AO090009000269
NCU02273T0	AO090003000693
NCU09551T0	AO090001000586
NCU01271T0	AO090023000771
NCU08315T0	AO090011000462
NCU09883T0	AO090103000244	AO090166000020
NCU09098T0	AO090012000983
NCU03836T0	AO090701000097
NCU07067T0	AO090003000476
NCU06409T0	AO090009000402
NCU10059T0	AO090003000747
NCU02497T0	AO090003000106
NCU00035T0	AO090011000863
NCU00552T0	AO090020000158
NCU04071T0	AO090023000419
NCU08370T0	AO090003001178
NCU07465T0	AO090005001430
NCU04272T0	AO090020000050
NCU03436T0	AO090023000433
NCU06380T0	AO090701000813
NCU11408T0	AO090003000695
NCU08418T0	AO090011000235
NCU11399T0	AO090009000654
NCU08011T0	AO090005001000
NCU07865T0	AO090206000059
NCU06694T0	AO090003000572
NCU04428T0	AO090012000517
NCU11752T0	AO090010000015
NCU11967T0	AO090102000647
NCU00962T0	AO090020000119
NCU11179T0	AO090003000751
NCU07819T0	AO090009000076
NCU09477T0	AO090009000405
NCU08825T0	AO090012000208
NCU07580T0	AO090102000614
NCU06296T0	AO090009000516
NCU01613T0	AO090026000665
NCU11102T0	AO090011000874
NCU05861T0	AO090103000415
NCU00848T0	AO090120000377	AO090003001537
NCU03218T0	AO090009000292
NCU09106T0	AO090005001434
NCU05548T0	AO090005000086
NCU04277T0	AO090009000682
NCU02742T0	AO090038000387
NCU07055T0	AO090113000190
NCU02336T0	AO090103000152	AO090005000397
NCU04809T0	AO090003000167
NCU02115T0	AO090005001570
NCU06091T0	AO090001000462
NCU00554T0	AO090020000314
NCU11471T0	AO090005001332
NCU11395T0	AO090102000598
NCU01633T0	AO090026000494	AO090020000259	AO090010000126
NCU01162T0	AO090701000389
NCU07253T0	AO090701000389
NCU09805T0	AO090120000196	AO090023000944
NCU02104T0	AO090003000490
NCU04737T0	AO090003000996
NCU09456T0	AO090005001317
NCU09789T0	AO090005001150
NCU01184T0	AO090701000212
NCU00230T0	AO090005001004
NCU01528T0	AO090003001322
NCU00587T0	AO090005001093
NCU00108T0	AO090011000937
NCU04936T0	AO090005000972
NCU01689T0	AO090102000626
NCU09321T0	AO090005001426
NCU00106T0	AO090011000935
NCU03238T0	AO090005001584
NCU06860T0	AO090001000443
NCU08060T0	AO090001000630
NCU08579T0	AO090003000728
NCU07528T0	AO090011000855
NCU08012T0	AO090026000449
NCU03243T0	AO090003000091
NCU00978T0	AO090005001468
NCU03194T0	AO090009000333
NCU05851T0	AO090005000905
NCU02023T0	AO090120000127
NCU06619T0	AO090701000752	AO090005000050	AO090010000520
NCU02586T0	AO090005001540
NCU09025T0	AO090003000698
NCU05987T0	AO090003001120
NCU06033T0	AO090005001582
NCU00831T0	AO090102000079
NCU02814T0	AO090026000841
NCU07399T0	AO090023000312
NCU05453T0	AO090102000644
NCU11705T0	AO090012000784
NCU02654T0	AO090001000174	AO090003000153
NCU09778T0	AO090003000133	AO090038000112
NCU02056T0	AO090003000983
NCU01637T0	AO090012000487
NCU05260T0	AO090026000475
NCU06563T0	AO090026000701
NCU09211T0	AO090020000487
NCU06722T0	AO090701000783
NCU07544T0	AO090701000102
NCU05782T0	AO090001000749
NCU03876T0	AO090005001406
NCU05558T0	AO090005000090
NCU09648T0	AO090001000162
NCU09874T0	AO090023000092
NCU05418T0	AO090003001350
NCU07053T0	AO090009000417
NCU08927T0	AO090023000893
NCU10987T0	AO090038000535
NCU02687T0	AO090005001441
NCU08333T0	AO090005000599
NCU08124T0	AO090009000162
NCU11420T0	AO090009000186
NCU11587T0	AO090023000633
NCU02305T0	AO090020000085
NCU06057T0	AO090010000207
NCU10927T0	AO090003000956
NCU03764T0	AO090023000812
NCU02877T0	AO090120000241
NCU08005T0	AO090026000356
NCU01455T0	AO090003001205
NCU06532T0	AO090026000542
NCU07755T0	AO090124000024
NCU02283T0	AO090005001293
NCU07916T0	AO090001000010
NCU03154T0	AO090020000205
NCU07495T0	AO090005001548
NCU07129T0	AO090011000034
NCU04840T0	AO090003000280
NCU01414T0	AO090011000905
NCU11222T0	AO090003001170
NCU01160T0	AO090701000397
NCU03757T0	AO090102000502
NCU11288T0	AO090011000942
NCU04507T0	AO090003001034
NCU01737T0	AO090012000957
NCU04321T0	AO090011000458
NCU05226T0	AO090023000478
NCU09767T0	AO090011000077
NCU06345T0	AO090026000547
NCU04797T0	AO090003001089
NCU02321T0	AO090012000846
NCU01990T0	AO090020000279
NCU07668T0	AO090005001154
NCU09258T0	AO090005000574
NCU02968T0	AO090038000351
NCU06341T0	AO090103000030
NCU10715T0	AO090020000024
NCU06168T0	AO090012000938
NCU00472T0	AO090003001231
NCU00345T0	AO090011000797
NCU04292T0	AO090023000123
NCU11381T0	AO090023000862
NCU09982T0	AO090120000201
NCU04612T0	AO090020000060
NCU04612T1	AO090020000060
NCU10314T0	AO090026000247	AO090001000704
NCU02267T0	AO090003000664
NCU00277T0	AO090009000259
NCU03888T0	AO090003000147
NCU04328T0	AO090012000728
NCU07165T0	AO090012000554
NCU06780T0	AO090026000676
NCU00501T0	AO090005000605
NCU02716T0	AO090038000412
NCU03260T0	AO090038000529
NCU11956T0	AO090005000845
NCU09931T0	AO090011000650
NCU00599T0	AO090011000509
NCU04118T0	AO090009000702
NCU02196T0	AO090023000299
NCU05633T0	AO090012000865
NCU06631T0	AO090023000477
NCU04007T0	AO090672000002
NCU05593T0	AO090206000027
NCU04415T0	AO090003000594
NCU00669T0	AO090020000468
NCU08040T0	AO090023000210
NCU02070T0	AO090009000415
NCU02430T0	AO090020000019
NCU04539T0	AO090023000871
NCU09550T0	AO090011000110
NCU06594T0	AO090206000082
NCU09680T0	AO090038000439
NCU08136T0	AO090124000072
NCU11405T0	AO090113000091
NCU01830T0	AO090003000208
NCU03578T0	AO090001000414
NCU06231T0	AO090009000696
NCU04803T0	AO090020000590
NCU06846T0	AO090023000988
NCU09930T0	AO090011000651
NCU03777T0	AO090120000413
NCU09285T0	AO090023000745
NCU08633T0	AO090026000658
NCU11537T0	AO090038000602
NCU04923T0	AO090003001045	AO090009000563
NCU03971T0	AO090003000177
NCU04642T0	AO090011000062
NCU05693T0	AO090023000185
NCU09064T0	AO090120000114
NCU01984T0	AO090005000171
NCU05537T0	AO090003000211
NCU06718T0	AO090001000739
NCU06628T0	AO090010000479
NCU03643T0	AO090103000027
NCU09843T0	AO090011000424
NCU04288T0	AO090005001624
NCU03207T0	AO090020000408
NCU06347T0	AO090012000592
NCU08033T0	AO090023000215
NCU08020T0	AO090026000318
NCU05390T0	AO090005001192
NCU01826T0	AO090012000853
NCU02424T0	AO090020000010
NCU01964T0	AO090026000571
NCU06699T0	AO090011000363
NCU07513T0	AO090011000839
NCU07347T0	AO090020000436
NCU09800T0	AO090103000113
NCU04013T1	AO090009000222
NCU04013T0	AO090009000222
NCU01722T0	AO090001000222
NCU03273T0	AO090005000165
NCU03129T0	AO090005001088
NCU07459T0	AO090001000430
NCU06764T0	AO090005000451
NCU06758T0	AO090026000368
NCU09775T0	AO090023000001
NCU00894T0	AO090023000766
NCU04331T0	AO090012000613
NCU09892T0	AO090038000342
NCU01753T0	AO090023000537	AO090005000169	AO090113000029
NCU03890T0	AO090003000156
NCU01786T0	AO090012000798
NCU01724T0	AO090012000970
NCU06089T0	AO090005001363
NCU09658T0	AO090005000429
NCU12124T0	AO090003000289
NCU07381T0	AO090012000306
NCU09621T0	AO090023000256
NCU02009T0	AO090011000376
NCU03935T0	AO090009000136
NCU01913T0	AO090020000106
NCU10409T0	AO090003000129
NCU11410T0	AO090020000026
NCU06989T0	AO090005001249
NCU02670T0	AO090023000649
NCU04112T0	AO090026000191
NCU11795T0	AO090005001186
NCU08216T0	AO090011000931
NCU03952T0	AO090672000008
NCU09091T0	AO090120000141
NCU03297T0	AO090023000654
NCU03297T1	AO090023000654
NCU05219T0	AO090001000663
NCU03050T0	AO090005000825
NCU00008T0	AO090023000242
NCU01795T0	AO090113000083
NCU04657T0	AO090701000360
NCU11934T0	AO090120000463
NCU02791T0	AO090005000143
NCU07300T0	AO090009000460
NCU07169T0	AO090012000732
NCU07041T0	AO090026000510
NCU08388T0	AO090003000871
NCU08388T1	AO090003000871
NCU03018T0	AO090001000711
NCU05302T0	AO090005001157
NCU07071T0	AO090009000447
NCU06988T0	AO090012000249
NCU02663T0	AO090102000417
NCU10276T0	AO090011000820
NCU04730T0	AO090005000621	AO090012000881
NCU00301T0	AO090038000291
NCU01409T0	AO090038000589
NCU08352T0	AO090009000289
NCU04478T0	AO090026000250
NCU05990T0	AO090003001081
NCU03880T0	AO090005001594
NCU01175T0	AO090102000358
NCU00913T0	AO090005001245
NCU02536T0	AO090009000294
NCU05606T0	AO090005000093
NCU09738T0	AO090001000152
NCU04653T0	AO090020000423
NCU05105T0	AO090023000365
NCU08277T0	AO090012000783
NCU06251T0	AO090026000625
NCU05797T0	AO090038000606
NCU11357T0	AO090120000500
NCU05873T0	AO090005001193	AO090003001497
NCU09486T0	AO090005001193	AO090003001497
NCU07408T0	AO090003000805
NCU07408T1	AO090003000805
NCU03913T0	AO090023000349
NCU02464T0	AO090120000204
NCU09540T0	AO090102000485
NCU01279T0	AO090005001628
NCU04554T0	AO090003000680
NCU07707T0	AO090001000651
NCU10853T0	AO090003000598
NCU02358T0	AO090001000468
NCU02555T0	AO090001000728
NCU03593T0	AO090003001199
NCU00366T0	AO090011000798
NCU08004T0	AO090005000412
NCU04337T0	AO090120000307
NCU11511T0	AO090103000067
NCU08280T0	AO090701000685
NCU02374T0	AO090003000397
NCU07383T0	AO090003000885
NCU07521T0	AO090003000750
NCU03441T0	AO090120000284
NCU01321T0	AO090011000816
NCU04435T0	AO090011000116
NCU09594T0	AO090005000706
NCU05385T0	AO090023000933
NCU06211T1	AO090701000013
NCU06211T0	AO090701000013
NCU00795T0	AO090011000126
NCU00324T0	AO090026000425
NCU08177T0	AO090023000642
NCU00025T0	AO090009000479
NCU00892T0	AO090009000308
NCU07172T0	AO090012000729
NCU01055T0	AO090701000325
NCU09745T0	AO090023000207
NCU08275T0	AO090038000057
NCU08561T0	AO090102000125
NCU00721T0	AO090011000293	AO090010000119
NCU09897T0	AO090038000334
NCU07338T0	AO090003001503
NCU08232T0	AO090003001503
NCU01845T0	AO090003000538
NCU01900T0	AO090005000698
NCU05089T0	AO090001000395
[truncated: 3,360 more rows]
[truncated: 2 more columns]
