# Supplementary material for: Evolutionary Conservation and Diversification of Puf RNA Binding Proteins and Their mRNA Targets
Source: PLoS Biol. 2015 Nov 20;13(11):e1002307. doi: 10.1371/journal.pbio.1002307 (PMC4654594; doi:10.1371/journal.pbio.1002307)
Supplement: S4 Dataset — (ZIP) [file pbio.1002307.s004.zip › N.crassa.fa_A.terreus.fa.txt]

NCU06976T0	ATET_02091
NCU07832T0	ATET_09591
NCU01379T0	ATET_09224
NCU05837T0	ATET_03923
NCU09638T0	ATET_06056
NCU01744T0	ATET_10174
NCU08535T0	ATET_09702
NCU02685T0	ATET_00094
NCU07307T0	ATET_04258
NCU06468T0	ATET_01152
NCU04548T0	ATET_01538
NCU07308T0	ATET_04259
NCU06871T0	ATET_03278
NCU00551T0	ATET_06597
NCU08287T0	ATET_05040
NCU05608T0	ATET_04462
NCU05803T0	ATET_09637
NCU08501T0	ATET_03991
NCU08267T0	ATET_04814
NCU00459T0	ATET_02296
NCU02510T0	ATET_05434
NCU02478T0	ATET_01449	ATET_03622	ATET_10371
NCU08132T0	ATET_01449	ATET_03622	ATET_10371
NCU11669T0	ATET_09474
NCU04865T0	ATET_07659
NCU04352T0	ATET_01319
NCU07556T0	ATET_03036
NCU02103T0	ATET_00680
NCU00671T0	ATET_06545
NCU00239T0	ATET_00847
NCU05620T0	ATET_03953
NCU07702T0	ATET_01326
NCU09830T0	ATET_09091
NCU04350T0	ATET_01318
NCU05238T0	ATET_02425
NCU00743T0	ATET_04879
NCU07658T0	ATET_06362
NCU09012T0	ATET_08329
NCU03042T0	ATET_01362
NCU05591T0	ATET_08878
NCU08993T0	ATET_07038
NCU01632T0	ATET_00581
NCU02762T0	ATET_00312
NCU03350T0	ATET_03959
NCU03234T0	ATET_05813
NCU10066T0	ATET_01578
NCU01431T0	ATET_05683
NCU06733T0	ATET_07815
NCU02505T0	ATET_05433
NCU04898T0	ATET_04048
NCU02677T0	ATET_04441
NCU08056T0	ATET_07017	ATET_09933
NCU10009T0	ATET_06504
NCU09367T0	ATET_02852
NCU00352T0	ATET_09726
NCU00396T0	ATET_03387
NCU07378T0	ATET_07853
NCU07679T0	ATET_01466
NCU05120T0	ATET_01820
NCU01238T0	ATET_08071
NCU08276T0	ATET_04807
NCU03116T0	ATET_09525
NCU01951T0	ATET_08743
NCU09866T0	ATET_06646
NCU03575T0	ATET_00579
NCU06318T0	ATET_07640
NCU07870T0	ATET_01503
NCU03875T0	ATET_03228
NCU06678T0	ATET_09292
NCU12161T0	ATET_07067
NCU04569T0	ATET_06855
NCU09740T0	ATET_05063
NCU00274T0	ATET_02002
NCU03986T0	ATET_03491
NCU02494T0	ATET_05833
NCU09492T0	ATET_03779
NCU01823T0	ATET_04139
NCU03584T0	ATET_00145
NCU08919T0	ATET_09406
NCU08441T0	ATET_07488
NCU01638T0	ATET_00593
NCU07546T0	ATET_09424
NCU03591T0	ATET_06549
NCU07443T0	ATET_07244
NCU01192T0	ATET_02271
NCU05425T0	ATET_03911
NCU01820T0	ATET_08495
NCU01857T0	ATET_04434
NCU02083T0	ATET_03680
NCU01197T0	ATET_00332
NCU09297T0	ATET_08982
NCU06272T0	ATET_02340
NCU02111T0	ATET_07759
NCU06488T0	ATET_09399
NCU04161T0	ATET_02255
NCU08616T0	ATET_05827
NCU01140T0	ATET_09253
NCU06338T0	ATET_03422
NCU01768T0	ATET_01174
NCU08685T0	ATET_09239
NCU08023T0	ATET_02083
NCU10143T0	ATET_09476
NCU04766T0	ATET_04555
NCU03263T0	ATET_01814
NCU07866T0	ATET_02729
NCU04242T0	ATET_00501
NCU08377T0	ATET_05799
NCU00621T0	ATET_06929
NCU09324T0	ATET_07757
NCU04404T0	ATET_00293
NCU04611T0	ATET_08951
NCU09903T0	ATET_07120
NCU12032T0	ATET_02559
NCU02554T0	ATET_02562
NCU08135T0	ATET_05365
NCU06832T0	ATET_06191
NCU04370T0	ATET_02451
NCU03877T0	ATET_01604
NCU03877T1	ATET_01604
NCU05267T0	ATET_06392
NCU02572T0	ATET_00011
NCU07922T0	ATET_06373
NCU01772T0	ATET_04845
NCU02349T0	ATET_06948
NCU04736T0	ATET_00279
NCU04348T0	ATET_01337
NCU00018T0	ATET_10033
NCU00018T1	ATET_10033
NCU04090T0	ATET_05959
NCU04021T0	ATET_06502
NCU03811T0	ATET_06965
NCU09063T0	ATET_05698
NCU05261T0	ATET_01112
NCU03305T0	ATET_02899
NCU11202T0	ATET_08813
NCU00021T0	ATET_04609
NCU07002T0	ATET_09325
NCU00461T0	ATET_06790
NCU06626T0	ATET_05048
NCU02544T0	ATET_03705
NCU02357T0	ATET_02938
NCU00104T0	ATET_00825
NCU03818T0	ATET_07054
NCU09463T0	ATET_03298
NCU06171T0	ATET_04270
NCU00276T0	ATET_02005
NCU03060T0	ATET_00219
NCU04720T0	ATET_00475
NCU02230T0	ATET_04508
NCU02728T0	ATET_03829
NCU01143T0	ATET_02330
NCU11188T0	ATET_02771
NCU05200T0	ATET_03414
NCU05802T0	ATET_09636
NCU02391T0	ATET_03317
NCU07404T0	ATET_01650
NCU01992T0	ATET_06923
NCU07319T0	ATET_01512
NCU09219T0	ATET_06002
NCU03071T0	ATET_00291
NCU01747T0	ATET_02112
NCU08341T0	ATET_03146
NCU06278T0	ATET_06155
NCU03363T0	ATET_05495
NCU08439T0	ATET_07489
NCU05270T0	ATET_03813
NCU01323T0	ATET_01644
NCU07027T0	ATET_00484
NCU01510T0	ATET_03968
NCU08399T0	ATET_00325
NCU03539T0	ATET_05560
NCU00712T0	ATET_09520
NCU01318T0	ATET_02543
NCU02833T0	ATET_01867
NCU01164T0	ATET_10224
NCU03065T0	ATET_03110
NCU01939T0	ATET_04435
NCU08926T0	ATET_03354
NCU06544T0	ATET_02078
NCU01625T0	ATET_00594
NCU06365T0	ATET_01495
NCU12096T0	ATET_05690
NCU00579T0	ATET_01876
NCU03010T0	ATET_03957
NCU09450T0	ATET_05351
NCU00040T0	ATET_02588
NCU01335T0	ATET_05555
NCU07010T0	ATET_04252
NCU03364T0	ATET_05047
NCU05046T0	ATET_07100
NCU08828T0	ATET_02221
NCU08358T0	ATET_01929	ATET_08828
NCU08036T0	ATET_02082
NCU11961T0	ATET_00577
NCU07721T0	ATET_02098
NCU05895T0	ATET_04495
NCU01680T0	ATET_04840
NCU08373T0	ATET_01688
NCU06123T0	ATET_07454
NCU01675T0	ATET_01121
NCU03937T0	ATET_08529
NCU00622T0	ATET_06928
NCU04749T0	ATET_03107
NCU09438T0	ATET_01591
NCU04059T0	ATET_03344
NCU09993T0	ATET_01869
NCU11255T0	ATET_03322
NCU00668T0	ATET_05776
NCU03440T0	ATET_02725
NCU00095T0	ATET_09446
NCU09730T0	ATET_00932
NCU00681T0	ATET_08383
NCU02794T0	ATET_07427
NCU04203T0	ATET_08065
NCU06500T0	ATET_02322
NCU07412T0	ATET_02566
NCU03611T0	ATET_03503
NCU04834T0	ATET_07903
NCU09228T0	ATET_05313
NCU05901T0	ATET_08947
NCU08603T0	ATET_01805
NCU02475T0	ATET_02190
NCU03051T0	ATET_01937
NCU07999T0	ATET_02242
NCU05239T0	ATET_10118
NCU07854T0	ATET_01525
NCU02566T0	ATET_00008
NCU07554T0	ATET_01399
NCU03794T0	ATET_09290
NCU04142T0	ATET_07996
NCU06738T0	ATET_01265
NCU08118T0	ATET_04449
NCU01912T0	ATET_08779
NCU06512T0	ATET_05472
NCU06122T0	ATET_04512
NCU04606T0	ATET_06801
NCU07276T0	ATET_08193
NCU06284T0	ATET_04570
NCU03947T0	ATET_08573
NCU02583T0	ATET_08278	ATET_00723
NCU07700T0	ATET_01327
NCU02696T0	ATET_00181
NCU00336T0	ATET_03373
NCU03897T0	ATET_06034
NCU11350T0	ATET_07404
NCU06687T0	ATET_09214
NCU03463T0	ATET_03950
NCU02366T0	ATET_03325
NCU04327T0	ATET_04031
NCU08115T0	ATET_04335
NCU01315T0	ATET_02541
NCU00567T0	ATET_07160
NCU08382T0	ATET_02621
NCU03797T0	ATET_08092
NCU02669T0	ATET_10391
NCU10497T0	ATET_00058
NCU06868T0	ATET_04484
NCU02830T0	ATET_02867
NCU02036T0	ATET_07245
NCU04251T0	ATET_05738
NCU04385T0	ATET_01450
NCU03127T0	ATET_03748
NCU02539T0	ATET_09873
NCU08021T0	ATET_06380
NCU05360T0	ATET_02759
NCU07565T0	ATET_03736
NCU03808T0	ATET_07020
NCU11324T0	ATET_01672
NCU00481T0	ATET_09820
NCU01643T0	ATET_00580
NCU03592T0	ATET_00708
NCU06281T0	ATET_00708
NCU07837T0	ATET_02202
NCU02630T0	ATET_00320
NCU06785T0	ATET_02375
NCU11273T0	ATET_04035
NCU08045T0	ATET_02347
NCU08336T0	ATET_01694
NCU04051T0	ATET_06816
NCU06484T0	ATET_00040
NCU01765T0	ATET_07974
NCU02815T0	ATET_09534
NCU04121T0	ATET_03024
NCU02011T0	ATET_05222
NCU02131T0	ATET_08384
NCU00424T0	ATET_10069
NCU11027T0	ATET_05442
NCU09808T0	ATET_10398
NCU09610T0	ATET_00417
NCU10400T0	ATET_06366
NCU08928T0	ATET_06896
NCU01659T0	ATET_05580
NCU02689T0	ATET_07858
NCU03292T0	ATET_06777
NCU09721T0	ATET_01575
NCU00573T0	ATET_00833
NCU03479T0	ATET_05115
NCU02048T0	ATET_00200
NCU01612T0	ATET_02109
NCU04100T0	ATET_09202
NCU06836T0	ATET_03970
NCU03955T0	ATET_08972
NCU07351T0	ATET_06085
NCU01965T0	ATET_00102
NCU08303T0	ATET_02095
NCU07011T0	ATET_04251
NCU04229T0	ATET_09515
NCU08001T0	ATET_01116
NCU01171T0	ATET_09218
NCU00810T0	ATET_10243
NCU08009T0	ATET_03818
NCU04035T0	ATET_04180
NCU05429T0	ATET_07608
NCU05429T1	ATET_07608
NCU07872T0	ATET_02203
NCU07710T0	ATET_06729
NCU04077T0	ATET_06651
NCU01648T0	ATET_10221
NCU09332T0	ATET_00076
NCU11296T0	ATET_06332
NCU01478T0	ATET_06908
NCU08693T0	ATET_04432
NCU05902T0	ATET_04655
NCU05770T0	ATET_08422
NCU09516T0	ATET_02009
NCU03298T0	ATET_02781
NCU03661T0	ATET_07058
NCU07831T0	ATET_02204
NCU03982T0	ATET_06040
NCU09975T0	ATET_07136
NCU01255T0	ATET_00395
NCU06624T0	ATET_07617
NCU09711T0	ATET_01595
NCU06481T0	ATET_09876
NCU05151T0	ATET_04606
NCU08755T0	ATET_03047
NCU05194T0	ATET_07650
NCU06508T0	ATET_07021
NCU09602T0	ATET_10178
NCU01328T0	ATET_00552
NCU09118T0	ATET_02550
NCU01486T0	ATET_05497
NCU10283T0	ATET_01301
NCU03483T0	ATET_01320
NCU01187T0	ATET_09350
NCU08147T0	ATET_08161
NCU07012T0	ATET_04470
NCU04095T0	ATET_08075
NCU01853T0	ATET_09188
NCU06767T0	ATET_01159
NCU03669T0	ATET_02065
NCU03992T0	ATET_06851
NCU05518T0	ATET_08102
NCU06199T0	ATET_06748
NCU05422T0	ATET_02483
NCU06438T0	ATET_08085
NCU02515T0	ATET_01673
NCU04221T0	ATET_03233
NCU09537T0	ATET_04311
NCU02717T0	ATET_00211
NCU02578T0	ATET_07746
NCU07712T0	ATET_05056
NCU04674T0	ATET_05177
NCU10747T0	ATET_08985
NCU05204T0	ATET_00491
NCU00642T0	ATET_00616
NCU04623T0	ATET_05131
NCU06183T0	ATET_09386
NCU01751T0	ATET_00483
NCU06011T0	ATET_09796	ATET_09018
NCU03061T0	ATET_00220
NCU02747T0	ATET_03834
NCU02979T0	ATET_10402
NCU08898T0	ATET_05677
NCU02053T0	ATET_05794
NCU09706T0	ATET_04648
NCU11282T0	ATET_07697
NCU06929T0	ATET_05349
NCU11228T0	ATET_04183
NCU00927T0	ATET_00060
NCU01479T0	ATET_06909
NCU05041T0	ATET_08970
NCU05858T0	ATET_04755	ATET_03171
NCU02208T0	ATET_04888
NCU08689T0	ATET_02266
NCU06638T0	ATET_08197
NCU05266T0	ATET_01323
NCU08119T0	ATET_04448
NCU08920T0	ATET_09303
NCU00121T0	ATET_09882
NCU04280T0	ATET_02937
NCU02580T0	ATET_07743
NCU00770T0	ATET_07429
NCU05298T0	ATET_00474
NCU11660T0	ATET_06498
NCU07119T0	ATET_05073
NCU05634T0	ATET_03858
NCU08316T0	ATET_09872
NCU01229T0	ATET_09414
NCU09741T0	ATET_05064
NCU01539T0	ATET_06353
NCU07982T0	ATET_08346
NCU02075T0	ATET_00003
NCU11169T0	ATET_06471
NCU06756T0	ATET_03765
NCU06249T0	ATET_09607
NCU08484T0	ATET_10154
NCU04104T0	ATET_07030
NCU03045T0	ATET_06428
NCU08054T0	ATET_07121
NCU01369T0	ATET_05438
NCU06715T0	ATET_06964
NCU01833T0	ATET_04140
NCU06355T0	ATET_06337
NCU05454T0	ATET_08500
NCU05132T0	ATET_01674
NCU07698T0	ATET_00466
NCU03814T0	ATET_05686
NCU05250T0	ATET_06735
NCU01817T0	ATET_04146
NCU00436T0	ATET_06168
NCU00629T0	ATET_07332
NCU06684T0	ATET_09171
NCU07498T0	ATET_03674
NCU05232T0	ATET_04472
NCU01119T0	ATET_08005
NCU04768T0	ATET_04541
NCU02800T0	ATET_07813
NCU02387T0	ATET_01593
NCU00793T0	ATET_04277
NCU06268T0	ATET_06148
NCU06735T0	ATET_08548
NCU09873T0	ATET_05895
NCU04512T0	ATET_04115
NCU04579T0	ATET_04415
NCU00488T0	ATET_03066
NCU02233T0	ATET_01592
NCU03321T0	ATET_08544
NCU09432T0	ATET_04630
NCU03139T0	ATET_00659
NCU01589T0	ATET_09850
NCU02276T0	ATET_04626
NCU02514T0	ATET_04767
NCU00177T0	ATET_06974
NCU03648T0	ATET_04615
NCU04279T0	ATET_04231
NCU00405T0	ATET_09442
NCU06429T0	ATET_08272
NCU03235T0	ATET_02570
NCU06503T0	ATET_02323
NCU06503T1	ATET_02323
NCU04952T0	ATET_07931	ATET_07419
NCU03784T0	ATET_05426
NCU00920T0	ATET_08679
NCU03650T0	ATET_02865
NCU08270T0	ATET_02092
NCU05269T0	ATET_00453
NCU05269T1	ATET_00453
NCU02319T0	ATET_07980
NCU01172T0	ATET_09217
NCU07280T0	ATET_01511
NCU01157T0	ATET_04041
NCU04319T0	ATET_04663
NCU06994T0	ATET_06741
NCU02134T0	ATET_06542
NCU03690T0	ATET_05200
NCU04303T0	ATET_05543
NCU07440T0	ATET_07200
NCU01241T0	ATET_06442
NCU06382T0	ATET_05107
NCU06308T0	ATET_02431
NCU08791T0	ATET_00794
NCU05185T0	ATET_00065
NCU06869T0	ATET_04493
NCU01540T0	ATET_03783
NCU03786T0	ATET_09223
NCU08110T0	ATET_09874
NCU05296T0	ATET_01438
NCU02955T0	ATET_05391
NCU01503T0	ATET_01246
NCU00045T0	ATET_06450
NCU04448T0	ATET_02342
NCU00430T0	ATET_10029
NCU09700T0	ATET_02950
NCU09709T0	ATET_01535
NCU06216T0	ATET_09172
NCU04535T0	ATET_03329
NCU05029T0	ATET_03320
NCU00495T0	ATET_03085
NCU02629T0	ATET_05435
NCU05927T0	ATET_03492
NCU09496T0	ATET_10025
NCU09869T0	ATET_03778
NCU03108T0	ATET_03836
NCU02287T0	ATET_05350
NCU00010T0	ATET_09585
NCU06459T0	ATET_06757
NCU07516T0	ATET_09700
NCU04076T0	ATET_04123
NCU01985T0	ATET_08765
NCU02010T0	ATET_00848
NCU00200T0	ATET_00504
NCU01249T0	ATET_02335
NCU01470T0	ATET_06153
NCU10733T0	ATET_06037
NCU09552T0	ATET_02735
NCU03792T0	ATET_09169
NCU01797T0	ATET_02119
NCU00117T0	ATET_05633
NCU04799T0	ATET_03789
NCU09111T0	ATET_01623
NCU03966T0	ATET_05872
NCU06394T0	ATET_04809
NCU01569T0	ATET_02086
NCU02091T0	ATET_01862
NCU06374T0	ATET_03389
NCU11286T0	ATET_03580
NCU04117T0	ATET_00741
NCU05289T0	ATET_01426
NCU11965T0	ATET_00432
NCU02632T0	ATET_03129
NCU04378T0	ATET_05262
NCU03980T0	ATET_05915
NCU11175T0	ATET_00849
NCU00320T0	ATET_09681
NCU01207T0	ATET_09203
NCU10007T0	ATET_07126
NCU10007T1	ATET_07126
NCU03657T1	ATET_07046
NCU03657T0	ATET_07046
NCU03804T0	ATET_06515
NCU02803T0	ATET_05314
NCU00355T0	ATET_07477
NCU03024T0	ATET_02577
NCU03641T0	ATET_06617
NCU03171T0	ATET_07878
NCU05301T0	ATET_00617
NCU04652T0	ATET_02778
NCU02701T0	ATET_06810
NCU05955T0	ATET_04708
NCU03652T0	ATET_07430
NCU00273T0	ATET_02001
NCU03219T0	ATET_03179
NCU07926T0	ATET_08621
NCU04380T0	ATET_04429
NCU00172T0	ATET_02513
NCU06569T0	ATET_07730
NCU05225T0	ATET_06734
NCU09819T0	ATET_04919
NCU03357T0	ATET_05474
NCU01417T0	ATET_09623
NCU11953T0	ATET_06131
NCU09266T0	ATET_03167
NCU00480T0	ATET_01409
NCU01498T0	ATET_01284
NCU05777T0	ATET_05623
NCU08642T0	ATET_09575
NCU07407T0	ATET_00095
NCU00152T0	ATET_09685
NCU02207T0	ATET_04918
NCU12039T0	ATET_08964
NCU07330T0	ATET_00934
NCU05650T0	ATET_05958
NCU07971T0	ATET_04702
NCU06264T0	ATET_02071
NCU08309T0	ATET_02100
NCU07690T0	ATET_01447
NCU09488T0	ATET_00845
NCU09313T0	ATET_10393
NCU04784T0	ATET_03971
NCU09468T0	ATET_04838
NCU05939T0	ATET_03334
NCU01701T0	ATET_02760
NCU01824T0	ATET_04128
NCU02052T0	ATET_00117
NCU11379T0	ATET_03873
NCU00447T0	ATET_00388
NCU06444T0	ATET_01151
NCU04187T0	ATET_05662
NCU01843T0	ATET_04100
NCU06986T0	ATET_07647
NCU06143T0	ATET_04355
NCU11426T0	ATET_06821
NCU08515T0	ATET_01300
NCU12027T0	ATET_04509
NCU06605T0	ATET_05065
NCU09469T0	ATET_04839
NCU06030T0	ATET_05343
NCU04648T0	ATET_08080
NCU09377T0	ATET_07745
NCU09377T1	ATET_07745
NCU04125T0	ATET_00628
NCU04230T0	ATET_03232
NCU07567T0	ATET_00765
NCU03819T0	ATET_07055
NCU08002T0	ATET_01209
NCU05923T0	ATET_09993
NCU00896T0	ATET_05399
NCU03628T0	ATET_05449
NCU08858T0	ATET_01486
NCU02066T0	ATET_05166
NCU07669T0	ATET_05241
NCU06192T0	ATET_06962
NCU10058T0	ATET_04724
NCU10311T0	ATET_02939
NCU04355T0	ATET_01311
NCU03387T0	ATET_04142
NCU00406T0	ATET_09444
NCU11180T0	ATET_02594
NCU10043T0	ATET_05847
NCU04020T0	ATET_05906
NCU05268T0	ATET_00451
NCU04755T0	ATET_06809
NCU09909T0	ATET_02629
NCU08020T0	ATET_01317
NCU08000T0	ATET_02243
NCU05876T0	ATET_05583
NCU06144T0	ATET_09578
NCU11170T0	ATET_07013
NCU04726T0	ATET_00018
NCU04790T0	ATET_06018
NCU00164T0	ATET_10053
NCU04044T0	ATET_03973
NCU04610T0	ATET_08952
NCU08897T0	ATET_08314
NCU11238T0	ATET_07163
NCU03032T0	ATET_01483
NCU11866T0	ATET_03028
NCU00205T0	ATET_06440
NCU00890T0	ATET_08684
NCU10337T0	ATET_03225
NCU04511T0	ATET_04116
NCU09513T0	ATET_02011
NCU03341T0	ATET_00909
NCU00901T0	ATET_03151
NCU00680T0	ATET_07091
NCU08875T0	ATET_02478
NCU09894T0	ATET_00268
NCU09071T0	ATET_07167
NCU09657T0	ATET_01306
NCU02797T0	ATET_01813
NCU04343T0	ATET_02436
NCU07281T0	ATET_04409
NCU02127T0	ATET_06573
NCU06407T0	ATET_03051
NCU07269T0	ATET_04359
NCU06099T0	ATET_08931
NCU00112T0	ATET_08321
NCU04439T0	ATET_05059
NCU11453T0	ATET_03104
NCU04054T0	ATET_00287
NCU03899T0	ATET_04549
NCU08888T0	ATET_03065
NCU03036T0	ATET_06457
NCU02840T0	ATET_01695
NCU01161T0	ATET_08152
NCU07156T0	ATET_05616
NCU05430T0	ATET_07609
NCU04133T0	ATET_03030
NCU09793T0	ATET_03338
NCU02616T0	ATET_00689
NCU04938T0	ATET_00801
NCU04721T0	ATET_02976
NCU02415T0	ATET_04650
NCU04614T0	ATET_06799
NCU02110T0	ATET_03371
NCU02416T0	ATET_04517
NCU05680T0	ATET_02057
NCU04410T0	ATET_04200
NCU01813T0	ATET_10222
NCU02225T0	ATET_00445
NCU00477T0	ATET_03401
NCU03100T0	ATET_05851
NCU01968T0	ATET_01764
NCU02003T0	ATET_03010
NCU02380T0	ATET_03251
NCU00188T0	ATET_05311
NCU04245T0	ATET_08212
NCU01702T0	ATET_02765
NCU05600T0	ATET_02751
NCU03220T0	ATET_03180
NCU02828T0	ATET_04272
NCU05985T0	ATET_03943
NCU09715T0	ATET_03327
NCU06579T0	ATET_02084
NCU11254T0	ATET_08965
NCU01997T0	ATET_01710
NCU07393T0	ATET_00035
NCU06842T0	ATET_01125
NCU04800T0	ATET_03788
NCU06804T0	ATET_02417
NCU03509T0	ATET_05296
NCU07531T0	ATET_02507
NCU06215T0	ATET_05636
NCU04838T0	ATET_06024
NCU03727T0	ATET_07050
NCU06182T0	ATET_09389
NCU09121T0	ATET_01359
NCU01465T0	ATET_09719
NCU09861T0	ATET_06716
NCU03783T0	ATET_05427
NCU02626T0	ATET_02847
NCU07082T0	ATET_04836
NCU04252T0	ATET_03499
NCU06881T0	ATET_03296
NCU09770T0	ATET_07747
NCU01000T1	ATET_06324
NCU01000T0	ATET_06324
NCU04537T0	ATET_07144
NCU09758T0	ATET_05567
NCU00914T0	ATET_00867
NCU02619T0	ATET_00871
NCU01756T0	ATET_02115
NCU06971T0	ATET_02432
NCU09688T0	ATET_06482
NCU02407T0	ATET_05705
NCU00340T0	ATET_09411
NCU03125T0	ATET_01884
NCU01376T0	ATET_04029
NCU10030T0	ATET_05089
NCU04750T0	ATET_08532
NCU01378T0	ATET_00100
NCU03815T0	ATET_05679
NCU06189T0	ATET_09405
NCU08894T0	ATET_08056
NCU04505T0	ATET_03882
NCU07481T0	ATET_01620
NCU09435T0	ATET_04628
NCU09042T0	ATET_07339
NCU06202T0	ATET_03037
NCU03117T0	ATET_09528
NCU09227T0	ATET_06006
NCU02810T0	ATET_05445
NCU01882T0	ATET_09149
NCU02295T0	ATET_08862
NCU09696T0	ATET_08018
NCU10042T0	ATET_02902
NCU10042T1	ATET_02902
NCU01692T0	ATET_07990
NCU00169T0	ATET_00856
NCU08298T0	ATET_01134
NCU10018T0	ATET_03975
NCU09202T0	ATET_04797
NCU07068T0	ATET_07793
NCU09065T0	ATET_07185
NCU09545T0	ATET_08067
NCU04190T0	ATET_08322
NCU06265T0	ATET_03143
NCU01654T0	ATET_07985
NCU09265T0	ATET_03166
NCU09132T0	ATET_07846
NCU07018T0	ATET_10107
NCU03852T0	ATET_03284
NCU02112T0	ATET_07211
NCU08218T0	ATET_06878
NCU04124T0	ATET_00627
NCU09142T0	ATET_00059
NCU01554T0	ATET_06824
NCU08730T0	ATET_05022
NCU10905T0	ATET_04556
NCU03200T0	ATET_02982
NCU00163T0	ATET_10054
NCU04636T0	ATET_03483
NCU11397T0	ATET_00394
NCU08272T0	ATET_04799
NCU11168T0	ATET_06424
NCU00130T0	ATET_00687
NCU06854T0	ATET_04849
NCU09642T0	ATET_04052
NCU06441T0	ATET_09180
NCU11271T0	ATET_09306
NCU06075T0	ATET_03685
NCU06075T1	ATET_03685
NCU08338T0	ATET_00362
NCU02978T0	ATET_00078
NCU04963T0	ATET_01768
NCU03264T0	ATET_10395
NCU09079T0	ATET_07194
NCU02178T0	ATET_08742
NCU11246T0	ATET_06779
NCU02839T0	ATET_01696
NCU02274T0	ATET_01548
NCU10008T0	ATET_07205
NCU01480T0	ATET_04612
NCU04414T0	ATET_02984
NCU08195T0	ATET_01394
NCU01269T0	ATET_01641
NCU00591T0	ATET_06576
NCU00410T0	ATET_09464
NCU01231T0	ATET_09833
NCU07859T0	ATET_04299
NCU04130T0	ATET_03241
NCU09104T0	ATET_00335
NCU01234T0	ATET_09206
NCU04316T0	ATET_08515
NCU00199T0	ATET_00505
NCU02534T0	ATET_01355
NCU07930T0	ATET_00163
NCU03776T0	ATET_03928
NCU10519T0	ATET_00306
NCU07868T0	ATET_04386
NCU07724T0	ATET_06196
NCU03359T0	ATET_03927
NCU06803T0	ATET_03397
NCU00269T0	ATET_09431
NCU00925T0	ATET_05385
NCU03330T0	ATET_05045
NCU09318T0	ATET_01952
NCU03079T0	ATET_08537
NCU04747T0	ATET_00307
NCU00754T0	ATET_09238
NCU09746T0	ATET_02421
NCU09120T0	ATET_03182
NCU07334T0	ATET_00521
NCU03491T0	ATET_05213
NCU06834T0	ATET_03965
NCU04105T0	ATET_07029
NCU11492T0	ATET_04693
NCU06279T0	ATET_04476
NCU01758T0	ATET_10216
NCU03062T0	ATET_00221
NCU03137T0	ATET_00668
NCU02617T0	ATET_00688
NCU06344T0	ATET_01514
NCU06882T0	ATET_03266
NCU08468T0	ATET_04233
NCU05585T0	ATET_07334
NCU09757T0	ATET_05104
NCU06149T0	ATET_08993
NCU03789T0	ATET_02223
NCU03103T0	ATET_03670
NCU09673T0	ATET_08334
NCU07688T0	ATET_00459
NCU09349T0	ATET_00806
NCU02778T0	ATET_02904
NCU08152T0	ATET_02489
NCU06761T0	ATET_06229
NCU11187T0	ATET_07077
NCU11050T0	ATET_07581
NCU11384T0	ATET_05389
NCU11384T1	ATET_05389
NCU04743T0	ATET_04554
NCU06710T0	ATET_07039
NCU06540T0	ATET_07632
NCU08435T0	ATET_09044
NCU02965T0	ATET_00263
NCU00261T0	ATET_08918
NCU09101T0	ATET_01745
NCU05278T0	ATET_03815	ATET_00175
NCU08297T1	ATET_06423
NCU08297T0	ATET_06423
NCU01333T0	ATET_02645
NCU02202T0	ATET_04924
NCU01206T0	ATET_07403
NCU07313T0	ATET_06385
NCU08397T0	ATET_08824
NCU07894T0	ATET_08824
NCU06578T0	ATET_02464
NCU05259T0	ATET_06342
NCU02511T0	ATET_09793
NCU03076T0	ATET_06626
NCU05198T0	ATET_05599
NCU07153T0	ATET_08990
NCU01330T0	ATET_05204
NCU02325T0	ATET_09104
NCU06918T0	ATET_06344
NCU08998T0	ATET_09355
NCU08998T1	ATET_09355
NCU09157T0	ATET_07598
NCU10073T0	ATET_10401
NCU00536T0	ATET_05782
NCU04078T0	ATET_06058
NCU00046T0	ATET_02595
NCU00904T0	ATET_01883
NCU05582T0	ATET_02756
NCU02498T0	ATET_05835
NCU07975T0	ATET_09367
NCU07473T0	ATET_07788	ATET_10250	ATET_10289
NCU09923T0	ATET_09052
NCU00709T0	ATET_09052
NCU02100T0	ATET_00015
NCU00824T0	ATET_09554
NCU02252T0	ATET_01547
NCU05288T0	ATET_01462
NCU06238T0	ATET_01479
NCU05363T0	ATET_02758
NCU08741T0	ATET_09797
NCU06483T0	ATET_01143
NCU04782T0	ATET_03983
NCU01047T0	ATET_08340
NCU08924T0	ATET_10328
NCU02409T0	ATET_03321
NCU02791T0	ATET_04347
NCU05316T0	ATET_03496
NCU03894T0	ATET_06035
NCU04173T0	ATET_06973
NCU04173T1	ATET_06973
NCU05622T0	ATET_06074
NCU05805T0	ATET_09625
NCU01502T0	ATET_01247
NCU02524T0	ATET_07411
NCU07705T0	ATET_06857
NCU10155T0	ATET_05612
NCU06847T0	ATET_06818
NCU09287T0	ATET_04727
NCU07860T0	ATET_01029
NCU03020T0	ATET_06768
NCU10810T0	ATET_05315
NCU01901T0	ATET_07184
NCU00988T0	ATET_02920
NCU02245T0	ATET_07452
NCU00809T0	ATET_10244
NCU08563T0	ATET_01402
NCU00790T0	ATET_01339
NCU06277T0	ATET_02320
NCU06342T0	ATET_02288
NCU03372T0	ATET_05585
NCU02750T0	ATET_02580
NCU07023T0	ATET_00490
NCU03425T0	ATET_06409
NCU07489T0	ATET_03652
NCU03415T0	ATET_05020
NCU07420T0	ATET_01654
NCU00801T0	ATET_02252
NCU02680T0	ATET_01947
NCU00378T0	ATET_05338
NCU10789T0	ATET_00681
NCU03312T0	ATET_09647
NCU11587T0	ATET_05316
NCU00493T0	ATET_05208
NCU08471T0	ATET_02744
NCU05242T0	ATET_06339
NCU08216T0	ATET_06869
NCU01517T0	ATET_04375
NCU00614T0	ATET_06537
NCU02650T0	ATET_08757
NCU08719T0	ATET_06125
NCU03606T0	ATET_05622
NCU05996T0	ATET_00695
NCU07340T0	ATET_05002
NCU06027T0	ATET_00355
NCU09374T0	ATET_01775
NCU11933T0	ATET_02103
NCU11301T0	ATET_02971
NCU11664T0	ATET_06861
NCU06005T0	ATET_05802
NCU02542T1	ATET_06781
NCU02542T0	ATET_06781
NCU04449T0	ATET_02343
NCU01439T0	ATET_09478
NCU00202T0	ATET_01062
NCU00292T0	ATET_02666
NCU04216T0	ATET_07089
NCU11997T0	ATET_07270
NCU04669T0	ATET_09668
NCU08771T0	ATET_08250
NCU00311T0	ATET_02591
NCU06270T0	ATET_00386
NCU07064T0	ATET_04411
NCU05937T0	ATET_05908
NCU05644T0	ATET_06660
NCU06999T0	ATET_09317
NCU01878T0	ATET_04806
NCU05207T0	ATET_04174
NCU10344T0	ATET_01585
NCU06672T0	ATET_05618
NCU06384T0	ATET_06769
NCU09788T0	ATET_08622
NCU02549T0	ATET_00623
NCU00656T0	ATET_05789
NCU03658T0	ATET_04887
NCU07367T0	ATET_02903
NCU03961T0	ATET_06022
NCU07607T0	ATET_06379
NCU09191T0	ATET_09861
NCU07484T0	ATET_10158	ATET_06214
NCU05317T0	ATET_10158	ATET_06214
NCU06026T0	ATET_00349	ATET_07785
NCU03981T1	ATET_06038
NCU03981T0	ATET_06038
NCU04333T0	ATET_02647
NCU02063T0	ATET_06605
NCU02224T0	ATET_08859
NCU07451T0	ATET_08523
NCU05137T0	ATET_01675
NCU10381T0	ATET_00573
NCU11685T0	ATET_03252
NCU07874T0	ATET_00398
NCU03973T0	ATET_05887
NCU06285T0	ATET_04594
NCU07590T0	ATET_00939
NCU01745T0	ATET_10165
NCU08604T0	ATET_06011
NCU09076T0	ATET_07193
NCU02814T0	ATET_02851
NCU04733T0	ATET_03648
NCU11185T0	ATET_03063
NCU00714T0	ATET_01815
NCU02260T0	ATET_04674
NCU07296T0	ATET_03876
NCU08499T0	ATET_04006
NCU08273T0	ATET_04815
NCU03317T0	ATET_01707
NCU02611T0	ATET_02626
NCU00821T0	ATET_04800
NCU00936T0	ATET_05387
NCU07171T0	ATET_00536
NCU06519T0	ATET_01223
NCU05888T0	ATET_07345
NCU00520T0	ATET_07823
NCU07839T0	ATET_01501
NCU01919T0	ATET_07213
NCU04201T0	ATET_06522
NCU06063T0	ATET_05074
NCU00306T0	ATET_00585	ATET_09368	ATET_09078	ATET_01420
NCU06809T0	ATET_01201
NCU08294T0	ATET_02073
NCU00453T0	ATET_09409
NCU07955T0	ATET_07412
NCU08325T0	ATET_08938
NCU00290T0	ATET_01393
NCU01430T0	ATET_02921
NCU07609T0	ATET_00538
NCU01036T0	ATET_03218	ATET_00427
NCU05785T0	ATET_03218	ATET_00427
NCU11251T0	ATET_00083
NCU07001T0	ATET_09331
NCU04656T0	ATET_03194
NCU04176T0	ATET_05666
NCU12152T0	ATET_06852
NCU11642T0	ATET_00290
NCU03597T0	ATET_01974
NCU04136T0	ATET_01950
NCU03500T0	ATET_03935
NCU08643T0	ATET_00288
NCU05830T0	ATET_04310
NCU03972T0	ATET_05888
NCU09598T0	ATET_10172
NCU00985T0	ATET_01031
NCU06843T0	ATET_01126
NCU09559T0	ATET_04754
NCU06489T0	ATET_09308
NCU02482T0	ATET_07119
NCU02482T1	ATET_07119
NCU02482T2	ATET_07119
NCU09575T0	ATET_10345
NCU02209T0	ATET_00444
NCU06522T0	ATET_01028
NCU03795T0	ATET_09289
NCU07020T0	ATET_09323
NCU08935T0	ATET_05546
NCU09521T0	ATET_05939
NCU06760T0	ATET_01130
NCU03771T0	ATET_05310
NCU06362T0	ATET_03423
NCU06870T0	ATET_03279
NCU02368T0	ATET_03312
NCU04459T0	ATET_01510
NCU02960T0	ATET_04759
NCU03267T0	ATET_08163
NCU09034T0	ATET_04316
NCU02752T0	ATET_03850
NCU00081T0	ATET_06911
NCU06436T0	ATET_01488
NCU06942T0	ATET_01545
NCU02546T0	ATET_05322
NCU07418T0	ATET_03185
NCU09437T0	ATET_08986
NCU00498T0	ATET_05164
NCU02361T0	ATET_05714
NCU06457T0	ATET_06755
NCU03396T0	ATET_04063
NCU02591T0	ATET_06000
NCU09253T0	ATET_06806
NCU01151T0	ATET_05858
NCU02393T0	ATET_03316
NCU02393T1	ATET_03316
NCU08663T0	ATET_02942
NCU01195T0	ATET_05563
NCU02550T0	ATET_05379
NCU07987T0	ATET_02246
NCU03713T0	ATET_00414
NCU05526T0	ATET_00906
NCU06493T0	ATET_00509
NCU08682T0	ATET_04569
NCU03799T0	ATET_09285
NCU11791T0	ATET_03133
NCU03788T0	ATET_02224
NCU06430T0	ATET_03069
NCU06032T0	ATET_03707
NCU09737T0	ATET_10049
NCU06656T0	ATET_00558
NCU01174T0	ATET_09209
NCU05519T0	ATET_07335
NCU03246T0	ATET_04163
NCU03954T0	ATET_00541
NCU03954T1	ATET_00541
NCU06306T0	ATET_00496
NCU00673T0	ATET_06546
NCU08062T0	ATET_10264
NCU00230T0	ATET_05117
NCU07375T0	ATET_01506
NCU05499T0	ATET_05923
NCU04137T0	ATET_03164
NCU10762T0	ATET_01452
NCU09033T0	ATET_04315
NCU03697T0	ATET_00729
NCU02203T0	ATET_04889
NCU00593T0	ATET_08750
NCU02653T0	ATET_07906
NCU08148T0	ATET_03352
NCU07059T0	ATET_06701
NCU08312T0	ATET_07629
NCU05246T0	ATET_01310
NCU05850T0	ATET_01841
NCU06595T0	ATET_02228
NCU04092T0	ATET_07327
NCU05884T0	ATET_07269
NCU05708T0	ATET_05011	ATET_10013
NCU01183T0	ATET_09348
NCU06205T0	ATET_05660
NCU06132T0	ATET_07487
NCU02624T0	ATET_02850
NCU04111T0	ATET_03155
NCU00692T0	ATET_06952
NCU02291T0	ATET_08866
NCU06766T0	ATET_07902
NCU11353T0	ATET_06472
NCU02082T0	ATET_00016
NCU03965T0	ATET_05873
NCU02179T0	ATET_08738
NCU10847T0	ATET_03149
NCU03861T0	ATET_08718
NCU10383T1	ATET_00899
NCU10383T0	ATET_00899
NCU01266T0	ATET_00526
NCU01095T0	ATET_07866
NCU09791T0	ATET_00646
NCU08027T0	ATET_07658
NCU07820T0	ATET_09102
NCU05375T0	ATET_02642
NCU08162T0	ATET_01692
NCU09048T0	ATET_05757
NCU11544T1	ATET_06926
NCU11544T0	ATET_06926
NCU03748T0	ATET_00074
NCU02195T0	ATET_04379
NCU06259T0	ATET_01406
NCU05069T0	ATET_02808
NCU03855T0	ATET_05709
NCU05577T0	ATET_10320
NCU04646T0	ATET_02544
NCU02406T0	ATET_05716
NCU05885T0	ATET_03543
NCU04485T0	ATET_06732
NCU09698T0	ATET_06284
NCU03482T0	ATET_03996
NCU08145T0	ATET_02859
NCU03823T0	ATET_07006
NCU02354T0	ATET_08979
NCU08977T0	ATET_05086
NCU06585T0	ATET_01101
NCU02122T0	ATET_05790
NCU02408T0	ATET_05703
NCU02464T0	ATET_05775
NCU06383T0	ATET_06770
NCU06520T0	ATET_07691
NCU01728T1	ATET_10151
NCU01728T0	ATET_10151
NCU03737T0	ATET_00416
NCU02397T0	ATET_04633
NCU00690T0	ATET_07223
NCU03141T0	ATET_05327
NCU08283T0	ATET_05041
NCU08153T0	ATET_07131
NCU09885T0	ATET_06300
NCU03493T0	ATET_02462
NCU04241T0	ATET_06803
NCU02044T0	ATET_04182
NCU02020T0	ATET_07232
NCU00446T0	ATET_00387
NCU06543T0	ATET_00864
NCU07914T0	ATET_00224
NCU04259T0	ATET_05554
NCU03914T0	ATET_06686
NCU03498T0	ATET_08032
NCU01247T0	ATET_02336
NCU03715T0	ATET_01972
NCU06419T0	ATET_03041
NCU08024T0	ATET_02469
NCU01947T0	ATET_08814
NCU11302T0	ATET_02956
NCU04088T0	ATET_03946
NCU00880T0	ATET_08269
NCU04298T0	ATET_05581
NCU03187T0	ATET_07188
NCU05683T0	ATET_03098
NCU08626T0	ATET_04908
NCU04850T0	ATET_03562
NCU08097T0	ATET_03562
NCU04772T0	ATET_04577
NCU06652T0	ATET_08139
NCU08372T0	ATET_07803
NCU00122T0	ATET_01639
NCU05598T0	ATET_02193
NCU03813T0	ATET_05685
NCU03258T0	ATET_09510
NCU02109T0	ATET_01851
NCU01724T0	ATET_02648
NCU00428T0	ATET_06170
NCU04796T0	ATET_03980
NCU00037T0	ATET_09677
NCU02343T0	ATET_07868
NCU01181T0	ATET_09377
NCU01443T0	ATET_09479
NCU08598T0	ATET_06007
NCU00389T0	ATET_03073
NCU03229T0	ATET_04176
NCU01348T0	ATET_06192
NCU03526T0	ATET_02363
NCU03608T0	ATET_03509
NCU00077T0	ATET_06919
NCU03380T0	ATET_04081
NCU06138T0	ATET_02556
NCU02147T0	ATET_08330
NCU08706T0	ATET_03963
NCU09223T0	ATET_05609
NCU07996T0	ATET_05023
NCU03347T0	ATET_03962
NCU03622T0	ATET_06488
NCU04041T0	ATET_06649
NCU08058T0	ATET_06720
NCU11956T0	ATET_04843
NCU06305T0	ATET_01919
NCU04306T0	ATET_05540
NCU11861T0	ATET_09371
NCU00782T0	ATET_04896
NCU09230T0	ATET_00046
NCU00377T0	ATET_03020
NCU00665T0	ATET_04263
NCU03922T0	ATET_04595
NCU01936T0	ATET_06566
NCU09380T0	ATET_00235
NCU09678T0	ATET_05039
NCU06630T0	ATET_10334
NCU04329T0	ATET_00482
NCU04454T0	ATET_00590
NCU00337T0	ATET_10040
NCU01438T0	ATET_09475
NCU07015T0	ATET_10110
NCU03426T0	ATET_02101
NCU08708T0	ATET_04001
NCU11342T0	ATET_07124
NCU02576T0	ATET_00009
NCU02422T0	ATET_03283
NCU00632T0	ATET_07819
NCU03637T0	ATET_05444
NCU07887T0	ATET_02041
NCU00263T0	ATET_09889
NCU06452T0	ATET_09173
NCU03066T0	ATET_00248
NCU00194T0	ATET_05300
NCU02826T0	ATET_04271
NCU03633T0	ATET_05423
NCU07779T0	ATET_03157
NCU07062T0	ATET_06685
NCU00272T0	ATET_02000
NCU01596T0	ATET_03003
NCU01767T0	ATET_02932
NCU03379T0	ATET_04147
NCU04015T0	ATET_06031
NCU00213T0	ATET_09697
NCU04672T0	ATET_06193
NCU04566T0	ATET_08222
NCU06194T0	ATET_06961
NCU00677T0	ATET_08106
NCU01290T0	ATET_09460
NCU07395T0	ATET_08144
NCU02906T0	ATET_01871
NCU04581T0	ATET_01061
NCU07076T0	ATET_03785
NCU06217T0	ATET_05597
NCU05452T0	ATET_07968
NCU08290T0	ATET_08355
NCU09429T0	ATET_03626	ATET_05273
NCU00043T0	ATET_02596
NCU06482T0	ATET_03737
NCU09654T0	ATET_09071
NCU07986T0	ATET_01314
NCU08503T0	ATET_01183
NCU08003T0	ATET_06383
NCU00796T0	ATET_02719	ATET_07107
NCU00789T0	ATET_04880
NCU07070T0	ATET_01386
NCU01953T0	ATET_08358
NCU01961T0	ATET_08811
NCU07125T0	ATET_06072
NCU07523T0	ATET_07445
NCU10368T0	ATET_09778
NCU02741T0	ATET_00230
NCU00650T0	ATET_03650
NCU05853T0	ATET_04070
NCU01494T0	ATET_07919
NCU04814T0	ATET_06069
NCU06618T0	ATET_06341
NCU10776T0	ATET_08864
NCU02966T0	ATET_00262
NCU03857T0	ATET_01603
NCU02425T0	ATET_03288
NCU09533T0	ATET_04736
NCU07112T0	ATET_03554	ATET_09546
NCU05642T0	ATET_08291	ATET_07887
NCU06010T0	ATET_05977
NCU09347T0	ATET_06352
NCU09254T0	ATET_09857
NCU06041T0	ATET_02387
NCU03124T0	ATET_00103
NCU03186T0	ATET_07187
NCU07504T0	ATET_05610
NCU04481T0	ATET_10120
NCU09027T0	ATET_10111
NCU00631T0	ATET_03364
NCU00919T0	ATET_05174
NCU01086T0	ATET_07877
NCU09209T0	ATET_06260
NCU01252T0	ATET_02051
NCU04144T0	ATET_03023
NCU02148T0	ATET_06571
NCU08895T0	ATET_04105
NCU11705T0	ATET_04050
NCU08434T0	ATET_07249
NCU03515T0	ATET_08505
NCU07697T0	ATET_00467
NCU02592T0	ATET_07155
NCU00182T0	ATET_02030
NCU02421T0	ATET_03271
NCU04247T0	ATET_03222
NCU04185T0	ATET_05663
NCU01022T0	ATET_08558
NCU02107T0	ATET_08699
NCU09536T0	ATET_00524
NCU06659T0	ATET_00560
NCU00775T0	ATET_07408
NCU08850T0	ATET_05071
NCU05168T0	ATET_07986	ATET_09076
NCU08880T0	ATET_00269
NCU01235T0	ATET_09207
NCU02961T0	ATET_07837
NCU07008T0	ATET_05099
NCU09595T0	ATET_04394
NCU06449T0	ATET_09190
NCU00711T0	ATET_01618
NCU06240T0	ATET_01157
NCU00232T0	ATET_05160
NCU04005T0	ATET_02912
NCU08428T0	ATET_01021
NCU02126T0	ATET_06574
NCU01652T0	ATET_07988
NCU01646T0	ATET_10219
NCU08939T0	ATET_05547
NCU01449T0	ATET_07295	ATET_08154
NCU01449T1	ATET_07295	ATET_08154
NCU00450T0	ATET_09410
NCU06679T0	ATET_09293
NCU01777T0	ATET_03763
NCU06187T0	ATET_01133
NCU04024T0	ATET_06067
NCU07720T0	ATET_05054
NCU00755T0	ATET_05054
NCU07298T0	ATET_02992
NCU06685T0	ATET_08099
NCU08291T0	ATET_08354
NCU09680T0	ATET_07493
NCU07901T0	ATET_09153
NCU07414T0	ATET_02574
NCU00675T0	ATET_04026
NCU05273T0	ATET_03806
NCU06924T0	ATET_03699
NCU00209T0	ATET_09692
NCU08378T0	ATET_03173
NCU08357T0	ATET_03661
NCU06541T0	ATET_07633
NCU03295T0	ATET_04451
NCU08319T0	ATET_01459
NCU07058T0	ATET_03786
NCU05715T0	ATET_10028
NCU01132T0	ATET_03190
NCU03217T0	ATET_01647
NCU01411T0	ATET_03239
NCU03621T0	ATET_06898
NCU01963T0	ATET_08809
NCU09817T0	ATET_04882
NCU07362T0	ATET_10153
NCU00794T0	ATET_04891
NCU03395T0	ATET_04064
NCU05775T0	ATET_08410
NCU06179T0	ATET_09437
NCU05589T0	ATET_00029
NCU03779T0	ATET_01999
NCU02556T0	ATET_06601
NCU07442T0	ATET_07083
NCU07487T0	ATET_09329	ATET_04069
NCU07732T0	ATET_09347
NCU07732T1	ATET_09347
NCU04108T0	ATET_01271
NCU00605T0	ATET_05783
NCU03436T0	ATET_05012
NCU06812T0	ATET_02420
NCU06067T0	ATET_03936
NCU02430T0	ATET_08987
NCU09270T0	ATET_08513
NCU11739T0	ATET_07641
NCU02256T0	ATET_04510
NCU08356T0	ATET_01781
NCU01377T0	ATET_09226
NCU01285T0	ATET_09538	ATET_06282
NCU00717T0	ATET_04037
NCU00962T0	ATET_08805
NCU07893T0	ATET_06811
NCU06190T0	ATET_09364
NCU01324T0	ATET_01646
NCU02771T0	ATET_02572
NCU05028T0	ATET_03318
NCU07981T0	ATET_00800
NCU07458T0	ATET_02989
NCU09864T0	ATET_06635
NCU09831T0	ATET_08228
NCU00602T0	ATET_08758
NCU04754T0	ATET_06808
NCU00170T0	ATET_03040
NCU02232T0	ATET_01572
NCU07332T0	ATET_00937
NCU06418T0	ATET_04613
NCU10282T0	ATET_04349
NCU05000T0	ATET_09142
NCU05340T0	ATET_00717
NCU04670T0	ATET_09630
NCU06779T0	ATET_02930
NCU11693T0	ATET_01850
NCU06052T0	ATET_08675
NCU07021T0	ATET_09322
NCU05859T0	ATET_04756	ATET_03170
NCU01216T0	ATET_03029
NCU03009T0	ATET_02175
NCU04335T0	ATET_02088
NCU02310T0	ATET_04608
NCU02296T0	ATET_05687
NCU09321T0	ATET_01622
NCU05889T0	ATET_04671
NCU04354T0	ATET_06381
NCU01388T0	ATET_09241
NCU07381T0	ATET_07876
NCU10467T0	ATET_05672
NCU03512T0	ATET_04792
NCU04761T0	ATET_04726
NCU08136T0	ATET_02860
NCU06593T0	ATET_10121
NCU11748T0	ATET_08343
NCU00155T0	ATET_04743
NCU07701T0	ATET_01325
NCU04841T0	ATET_06036
NCU02074T0	ATET_00148
NCU05995T0	ATET_00694
NCU06769T0	ATET_01161
NCU01760T0	ATET_07977
NCU09643T0	ATET_02635
NCU05095T0	ATET_09533
NCU00722T0	ATET_01307
NCU06648T0	ATET_09557
NCU10468T0	ATET_08315
NCU02690T0	ATET_01948
NCU02235T0	ATET_03282
NCU01525T0	ATET_09818
NCU07819T0	ATET_09106
NCU11068T0	ATET_09991
NCU05196T0	ATET_01113
NCU07691T0	ATET_04253
NCU02438T0	ATET_09000
NCU03445T0	ATET_08636
NCU08811T0	ATET_04421
NCU09391T0	ATET_09127
NCU00897T0	ATET_02617
NCU00589T0	ATET_05188
NCU00575T0	ATET_07225
NCU05411T0	ATET_05255
NCU08997T0	ATET_09581
NCU01178T0	ATET_05665
NCU07558T0	ATET_01147
NCU06921T0	ATET_03703
NCU06568T0	ATET_07729
NCU02565T0	ATET_00154
NCU02746T0	ATET_00259
NCU03678T0	ATET_00859
NCU06360T0	ATET_00611
NCU05117T0	ATET_01819
NCU03924T0	ATET_03115
NCU00445T0	ATET_06183
NCU04783T0	ATET_03263
NCU05897T0	ATET_02898
NCU05516T0	ATET_04392
NCU10546T0	ATET_00506
NCU09093T0	ATET_01752
NCU01141T0	ATET_09374
NCU07659T0	ATET_06361
NCU01083T0	ATET_08043
NCU08607T0	ATET_02579
NCU02094T0	ATET_09543
NCU02457T0	ATET_08689
NCU03756T0	ATET_09275
NCU09771T0	ATET_08414
NCU00434T0	ATET_06173
NCU03695T0	ATET_05218
NCU06112T0	ATET_04645
NCU06697T0	ATET_08206
NCU09551T0	ATET_06669
NCU00649T0	ATET_01817
NCU02532T0	ATET_01357
NCU03571T0	ATET_04130
NCU08762T0	ATET_03394	ATET_03054
NCU00317T0	ATET_02548
NCU07392T0	ATET_00770
NCU02781T0	ATET_07425
NCU04289T0	ATET_06826
NCU12009T0	ATET_10286
NCU00829T0	ATET_03454
NCU05143T0	ATET_02021
NCU06914T0	ATET_03174
NCU11213T0	ATET_03931
NCU02400T0	ATET_02951
NCU05410T0	ATET_01186
NCU06054T0	ATET_08674
NCU11288T0	ATET_06859
NCU05851T0	ATET_06084	ATET_04901
NCU06631T0	ATET_05033
NCU07805T0	ATET_05719
NCU02404T1	ATET_03287
NCU02404T0	ATET_03287
NCU03188T0	ATET_00853
NCU04415T0	ATET_04580
NCU07221T0	ATET_02495
NCU04457T0	ATET_09631
NCU09116T0	ATET_01349
NCU09162T0	ATET_02042
NCU08346T0	ATET_03350
NCU04442T0	ATET_07631
NCU03651T0	ATET_09669
NCU10945T0	ATET_07226
NCU00422T0	ATET_10057
NCU00422T1	ATET_10057
NCU03578T0	ATET_03006
NCU05213T0	ATET_02263
NCU04539T0	ATET_05509
NCU03257T0	ATET_06778
NCU08511T0	ATET_02366
NCU07564T0	ATET_06762
NCU03006T0	ATET_02172
NCU02502T0	ATET_05278
NCU06943T0	ATET_01536
NCU08983T0	ATET_05258
NCU04460T0	ATET_01422
NCU03004T0	ATET_04262
NCU03492T0	ATET_05212
NCU06336T0	ATET_04260
NCU00035T0	ATET_09676
NCU06230T0	ATET_09381
NCU04264T0	ATET_01762
NCU09183T0	ATET_00758
NCU11173T0	ATET_09879
NCU00181T0	ATET_06172
NCU09646T0	ATET_00456
NCU07411T0	ATET_02564
NCU06613T0	ATET_05000
NCU11284T0	ATET_06684
NCU07739T0	ATET_09422
NCU07807T0	ATET_04703
NCU07807T1	ATET_04703
NCU03523T0	ATET_02926
NCU05129T0	ATET_03262
NCU03325T0	ATET_08536
NCU09345T0	ATET_09213
NCU09345T1	ATET_09213
NCU09345T2	ATET_09213
NCU02954T0	ATET_03691
NCU03495T0	ATET_05214
NCU02151T0	ATET_08729
NCU01057T0	ATET_05970
NCU01057T1	ATET_05970
NCU09123T0	ATET_01353
NCU06232T0	ATET_05216
NCU02351T0	ATET_08976
NCU11263T0	ATET_02646
NCU01564T0	ATET_02454
NCU03204T0	ATET_03867
NCU04295T0	ATET_05582
NCU08995T0	ATET_03097
NCU09237T0	ATET_06009
NCU03768T1	ATET_09269
NCU03768T0	ATET_09269
NCU03768T2	ATET_09269
NCU07419T0	ATET_01653
NCU10652T0	ATET_01400
NCU07584T0	ATET_04049
NCU04585T0	ATET_06854
NCU07863T0	ATET_05447
NCU08427T0	ATET_09807
NCU04534T0	ATET_00408
NCU04312T0	ATET_00408
NCU06923T0	ATET_03700
NCU09098T0	ATET_10168
NCU02414T0	ATET_03267
NCU03176T0	ATET_05193
NCU01412T0	ATET_06846
NCU09767T0	ATET_01071
NCU09241T0	ATET_05983
NCU09883T0	ATET_08180
NCU04691T0	ATET_07394	ATET_06247
NCU07619T0	ATET_01760
NCU09580T0	ATET_00227
NCU06039T0	ATET_05346
NCU11179T0	ATET_04734
NCU07909T0	ATET_08533
NCU09640T0	ATET_08375
NCU01964T0	ATET_06933
NCU09434T0	ATET_04627
NCU04428T0	ATET_00569
NCU00065T0	ATET_05152
NCU04272T0	ATET_08958
NCU06371T0	ATET_07628
NCU00643T0	ATET_05176
NCU06409T0	ATET_03086
NCU08889T0	ATET_08039
NCU05810T0	ATET_03200
NCU06095T0	ATET_04652
NCU04600T0	ATET_08554
NCU09547T0	ATET_05451
NCU09212T0	ATET_09539
NCU02411T0	ATET_01542
NCU00161T0	ATET_04340
NCU00772T0	ATET_04314
NCU03197T0	ATET_04533
NCU00538T0	ATET_08350
NCU04817T0	ATET_05900
NCU09388T0	ATET_03126
NCU12076T0	ATET_05397
NCU03545T0	ATET_02481
NCU02015T0	ATET_08777
NCU09322T0	ATET_07756
NCU08909T0	ATET_03277	ATET_04823	ATET_06726
NCU02644T0	ATET_06589
NCU02644T1	ATET_06589
NCU01786T0	ATET_04065
NCU03218T0	ATET_03178
NCU02585T0	ATET_05363
NCU01304T0	ATET_06975
NCU08076T0	ATET_02539
NCU06250T0	ATET_09606
NCU06717T0	ATET_04670
NCU04856T0	ATET_03195
NCU04856T1	ATET_03195
NCU06724T0	ATET_03195
NCU00823T0	ATET_09553
NCU01184T0	ATET_09349
NCU01547T0	ATET_10204
NCU09805T0	ATET_10103	ATET_08279	ATET_00724
NCU02996T0	ATET_00339
NCU02378T0	ATET_03310
NCU02785T0	ATET_05286
NCU06159T0	ATET_02856
NCU06722T0	ATET_08211
NCU03998T0	ATET_03230
NCU01227T0	ATET_09415
NCU09634T0	ATET_05918
NCU11452T0	ATET_10262
NCU02273T0	ATET_04676
NCU07067T0	ATET_00658
NCU02497T0	ATET_05841
NCU07071T0	ATET_03125
NCU07459T0	ATET_02987
NCU08418T0	ATET_02150
NCU04899T0	ATET_06358
NCU07899T0	ATET_01214
NCU11239T0	ATET_02177
NCU11489T0	ATET_03852
NCU09407T0	ATET_05353
NCU07849T0	ATET_01502
NCU07849T1	ATET_01502
NCU07165T0	ATET_00529
NCU01240T0	ATET_06487
NCU03759T0	ATET_05419
NCU06332T0	ATET_03820
NCU08669T0	ATET_02178
NCU03055T0	ATET_07831
NCU03290T0	ATET_09875
NCU09443T0	ATET_05290
NCU11408T0	ATET_04677
NCU06860T0	ATET_02979
NCU02356T0	ATET_08959
NCU04096T0	ATET_09179
NCU04277T0	ATET_09451
NCU08746T0	ATET_07286
NCU10016T0	ATET_08107
NCU10926T0	ATET_10027
NCU01754T0	ATET_09407
NCU01754T1	ATET_09407
NCU00468T0	ATET_01527
NCU07053T0	ATET_03101
NCU06380T0	ATET_08190
NCU11102T0	ATET_09667
NCU04321T0	ATET_05729
NCU04207T0	ATET_07852
NCU04767T0	ATET_09851
NCU04633T0	ATET_00110
NCU04840T0	ATET_06023
NCU09477T0	ATET_03087
NCU08597T0	ATET_04593
NCU08011T0	ATET_05114
NCU03115T0	ATET_09519
NCU01271T0	ATET_05404
NCU07465T0	ATET_01627
NCU03339T0	ATET_05186
NCU03039T0	ATET_06433
NCU02336T0	ATET_07548
NCU07358T0	ATET_03986
NCU07620T0	ATET_07326	ATET_06166
NCU02104T0	ATET_00679
NCU00587T0	ATET_05187
NCU09980T0	ATET_00434
NCU05218T0	ATET_06740
NCU00916T0	ATET_02135
NCU06271T0	ATET_02066
NCU08231T0	ATET_00989
NCU08852T0	ATET_04383
NCU01162T0	ATET_08149
NCU07253T0	ATET_08149
NCU04612T0	ATET_08950
NCU04612T1	ATET_08950
NCU02420T0	ATET_03264
NCU02586T0	ATET_03644
NCU06091T0	ATET_02959
NCU08301T0	ATET_02074
NCU01821T0	ATET_08570
NCU10987T0	ATET_01779
NCU07668T0	ATET_05242
NCU05169T0	ATET_01487
NCU06534T0	ATET_00595
NCU00108T0	ATET_06864
NCU03243T0	ATET_05817
NCU03757T0	ATET_09279
NCU10314T0	ATET_06775	ATET_06273
NCU08005T0	ATET_01241
NCU00195T0	ATET_09403
NCU08825T0	ATET_02348
NCU07580T0	ATET_08001
NCU07399T0	ATET_00091
NCU04637T0	ATET_03487
NCU00196T0	ATET_08141
NCU08959T0	ATET_02936
NCU09550T0	ATET_02480
NCU01528T0	ATET_09817
NCU09789T0	ATET_05239
NCU02743T0	ATET_03859
NCU06619T0	ATET_03484	ATET_01221
NCU08364T0	ATET_03390	ATET_00471
NCU00345T0	ATET_09877
NCU00554T0	ATET_08737
NCU01414T0	ATET_09634
NCU06718T0	ATET_05615
NCU05453T0	ATET_07975
NCU02742T0	ATET_00229
NCU07495T0	ATET_03673
NCU03836T0	ATET_07003
NCU06423T0	ATET_09759
NCU07055T0	ATET_09502
NCU02009T0	ATET_00636
NCU02283T0	ATET_01539
NCU01753T0	ATET_04362
NCU04803T0	ATET_06490
NCU02795T0	ATET_09509
NCU06563T0	ATET_07731
NCU02716T0	ATET_00210
NCU06780T0	ATET_02116
NCU08333T0	ATET_07737
NCU02070T0	ATET_03099
NCU00501T0	ATET_04776
NCU06341T0	ATET_00027
NCU03238T0	ATET_03715
NCU05782T0	ATET_05621
NCU06296T0	ATET_07273
NCU10715T0	ATET_08983
NCU02056T0	ATET_03847	ATET_06519
NCU03260T0	ATET_01774
NCU03876T0	ATET_01605
NCU01782T0	ATET_03757
NCU05752T0	ATET_03482
NCU06988T0	ATET_02450
NCU04730T0	ATET_04763
NCU09778T0	ATET_05857
NCU04797T0	ATET_03949
NCU07850T0	ATET_04403
NCU08579T0	ATET_04712
NCU07024T0	ATET_06557
NCU09064T0	ATET_07220
NCU03154T0	ATET_01753
NCU03194T0	ATET_03144
NCU11222T0	ATET_00900
NCU01633T0	ATET_03527	ATET_02870	ATET_08653	ATET_01425
NCU08388T0	ATET_03744
NCU08388T1	ATET_03744
NCU00913T0	ATET_00862
NCU03255T0	ATET_00823
NCU00894T0	ATET_05401
NCU04809T0	ATET_05890
NCU11420T0	ATET_03285
NCU09285T0	ATET_05380
NCU08066T0	ATET_06534
NCU01160T0	ATET_08153
NCU03888T0	ATET_05871
NCU00553T0	ATET_08801
NCU05418T0	ATET_09791
NCU11381T0	ATET_05498
NCU02639T0	ATET_04211
NCU02639T1	ATET_04211
NCU01722T0	ATET_00446
NCU02571T0	ATET_00012
NCU00008T0	ATET_02488
NCU00599T0	ATET_06954
NCU04071T0	ATET_05005
NCU11176T0	ATET_05072
NCU11457T0	ATET_07331
NCU00951T0	ATET_01632
NCU02238T0	ATET_02189
NCU06727T0	ATET_00551
NCU01913T0	ATET_08780
NCU07544T0	ATET_07008
NCU03890T0	ATET_05878
NCU10927T0	ATET_03816
NCU09931T0	ATET_04419
NCU04118T0	ATET_09470
NCU04328T0	ATET_04032
NCU02305T0	ATET_08815
NCU02877T0	ATET_09544
NCU01059T0	ATET_00734
NCU02302T0	ATET_01807
NCU11410T0	ATET_08981
NCU00978T0	ATET_01659
NCU05886T0	ATET_03548
NCU05633T0	ATET_04198
NCU11795T0	ATET_00810
NCU03979T0	ATET_07101
NCU09775T0	ATET_07939
NCU09648T0	ATET_07908	ATET_06399
NCU01984T0	ATET_04368
NCU06758T0	ATET_01168
NCU04554T0	ATET_04660
NCU01455T0	ATET_00715
NCU05593T0	ATET_02755
NCU04924T0	ATET_03891
NCU05537T0	ATET_05924
NCU09930T0	ATET_04420
NCU08600T0	ATET_05992
NCU02531T0	ATET_01358
NCU05390T0	ATET_00837
NCU01826T0	ATET_04127
NCU04598T0	ATET_02917
NCU03504T0	ATET_06116
NCU08033T0	ATET_02370
NCU05226T0	ATET_05034
NCU10853T0	ATET_04582
NCU06961T0	ATET_10357
NCU04013T0	ATET_03231
NCU04013T1	ATET_03231
NCU00277T0	ATET_03207
NCU05458T0	ATET_01262
NCU02424T0	ATET_08998
NCU10189T0	ATET_07520
NCU10276T0	ATET_09721	ATET_09028
NCU06347T0	ATET_00495
NCU09106T0	ATET_01630
NCU07865T0	ATET_02728
NCU07880T0	ATET_04405
NCU05971T0	ATET_06681
NCU00472T0	ATET_00742
NCU00324T0	ATET_01158
NCU05260T0	ATET_01107
NCU01481T0	ATET_05534
NCU03018T0	ATET_06782
NCU09738T0	ATET_04979
NCU03777T0	ATET_01986
NCU06089T0	ATET_01569
NCU05513T0	ATET_02767
NCU01830T0	ATET_05921
NCU02670T0	ATET_05309
NCU06594T0	ATET_02227
NCU08040T0	ATET_02371
NCU08277T0	ATET_04051
NCU09804T0	ATET_04762
NCU04697T0	ATET_03212
NCU04642T0	ATET_08945
NCU06460T0	ATET_05159
NCU05254T0	ATET_06364
NCU07707T0	ATET_06731
NCU07960T0	ATET_07448
NCU00669T0	ATET_06570
NCU05364T0	ATET_02763
NCU01695T0	ATET_07989
NCU08352T0	ATET_03181
NCU06764T0	ATET_06347
NCU06628T0	ATET_07612
NCU09858T0	ATET_04780
NCU09658T0	ATET_06377
NCU09800T0	ATET_09049
NCU01361T0	ATET_03035
NCU05180T0	ATET_04111
NCU01993T0	ATET_08754
NCU09843T0	ATET_05750
NCU06694T0	ATET_09244
NCU11357T0	ATET_06157
NCU09486T0	ATET_00838	ATET_03624
NCU02968T0	ATET_00260
NCU02333T0	ATET_04679
NCU02555T0	ATET_05605
NCU09810T0	ATET_00275
NCU05606T0	ATET_04291
NCU03023T0	ATET_08615
NCU11618T0	ATET_08656
NCU02679T0	ATET_05016	ATET_00971
NCU03050T0	ATET_04824
NCU06649T0	ATET_01823
NCU01689T0	ATET_07991
NCU00414T0	ATET_09393
NCU03826T0	ATET_06992
NCU00831T0	ATET_10012
NCU04288T0	ATET_08522
NCU05492T0	ATET_08225
NCU04189T0	ATET_09455
NCU11752T0	ATET_06454
NCU11414T0	ATET_07319
NCU06699T0	ATET_00645
NCU05302T0	ATET_05244
NCU00366T0	ATET_09878
NCU10409T0	ATET_05856
NCU07513T0	ATET_09701
NCU03846T0	ATET_02306
NCU03846T1	ATET_02306
NCU03030T0	ATET_05364
NCU05564T0	ATET_04296
NCU09540T0	ATET_09263
NCU02675T0	ATET_00087
NCU01321T0	ATET_09723
NCU03880T0	ATET_08555
NCU04468T0	ATET_01007	ATET_09774
NCU03297T0	ATET_05303
NCU03297T1	ATET_05303
NCU08042T0	ATET_08685	ATET_05520
NCU01795T0	ATET_06133
NCU08370T0	ATET_00893
NCU04435T0	ATET_04783
NCU00565T0	ATET_08762
NCU04653T0	ATET_05786
NCU11580T0	ATET_00648
NCU07383T0	ATET_03752
NCU04166T0	ATET_09376
NCU04331T0	ATET_00481
NCU06774T0	ATET_01170
NCU00528T0	ATET_06938
NCU03763T0	ATET_05413
NCU07169T0	ATET_04034
NCU07172T0	ATET_04033
NCU03741T0	ATET_01993
NCU01279T0	ATET_08519
NCU04063T0	ATET_06814
NCU06251T0	ATET_09612
NCU01409T0	ATET_01845
NCU04507T0	ATET_03883
NCU01175T0	ATET_09210
NCU08004T0	ATET_06386
NCU09091T0	ATET_07198
NCU08633T0	ATET_09588
NCU07408T0	ATET_02576
NCU07408T1	ATET_02576
NCU04923T0	ATET_03892
NCU04069T0	ATET_06666
NCU09745T0	ATET_02374
NCU09538T0	ATET_05010
NCU05721T0	ATET_00400
NCU01066T0	ATET_07543
NCU03097T0	ATET_05849
NCU01998T0	ATET_08720
NCU02943T0	ATET_09551
NCU07929T0	ATET_00190
NCU07911T0	ATET_00226
NCU08012T0	ATET_01171
NCU07521T0	ATET_04733
NCU09982T0	ATET_05772
NCU08561T0	ATET_10097
NCU03207T0	ATET_01706
NCU07041T0	ATET_01441
NCU03938T0	ATET_06774
NCU05206T0	ATET_00488
NCU04337T0	ATET_02090
[truncated: 3,460 more rows]
[truncated: 1 more columns]
