# Supplementary material for: Evolutionary Conservation and Diversification of Puf RNA Binding Proteins and Their mRNA Targets
Source: PLoS Biol. 2015 Nov 20;13(11):e1002307. doi: 10.1371/journal.pbio.1002307 (PMC4654594; doi:10.1371/journal.pbio.1002307)
Supplement: S4 Dataset — (ZIP) [file pbio.1002307.s004.zip › N.crassa.fa_B.cinerea.fa.txt]

NCU06976T0	BC1T_08693
NCU01379T0	BC1T_13732
NCU01744T0	BC1T_14168
NCU02685T0	BC1T_00488
NCU04548T0	BC1T_10334
NCU05803T0	BC1T_07045
NCU07307T0	BC1T_14051
NCU05608T0	BC1T_11880
NCU08501T0	BC1T_04261
NCU07702T0	BC1T_09730
NCU07308T0	BC1T_14055
NCU08267T0	BC1T_14050
NCU08993T0	BC1T_10886
NCU02510T0	BC1T_16097
NCU07119T0	BC1T_03511
NCU04352T0	BC1T_15938
NCU11669T0	BC1T_06083
NCU02478T0	BC1T_07817
NCU08132T0	BC1T_07817
NCU08287T0	BC1T_07459
NCU00239T0	BC1T_07335
NCU00551T0	BC1T_00604
NCU02494T0	BC1T_06670
NCU03584T0	BC1T_06876
NCU02103T0	BC1T_12445
NCU05837T0	BC1T_09403
NCU00743T0	BC1T_05278
NCU03234T0	BC1T_06709
NCU09367T0	BC1T_08323
NCU05238T0	BC1T_08712
NCU00671T0	BC1T_06838
NCU12161T0	BC1T_02704
NCU07378T0	BC1T_12394
NCU06733T0	BC1T_09089
NCU01642T0	BC1T_13387
NCU03591T0	BC1T_06536
NCU10066T0	BC1T_08115
NCU04569T0	BC1T_06968
NCU04766T0	BC1T_03405
NCU03042T0	BC1T_06329
NCU10009T0	BC1T_00425
NCU02505T0	BC1T_05327
NCU09492T0	BC1T_04252
NCU01833T0	BC1T_09381
NCU09830T0	BC1T_04420
NCU01638T0	BC1T_12809
NCU04898T0	BC1T_03501
NCU02815T0	BC1T_00374
NCU07870T0	BC1T_08158
NCU03116T0	BC1T_13130
NCU00352T0	BC1T_09245
NCU09866T0	BC1T_04327
NCU08535T0	BC1T_11289
NCU08616T0	BC1T_14991
NCU04161T0	BC1T_01454
NCU03875T0	BC1T_03786
NCU02083T0	BC1T_01268
NCU04611T0	BC1T_03808
NCU03986T0	BC1T_10593
NCU08056T0	BC1T_03332
NCU03575T0	BC1T_13385
NCU01951T0	BC1T_15151
NCU04059T0	BC1T_11446
NCU05120T0	BC1T_09004
NCU01857T0	BC1T_08908
NCU04350T0	BC1T_15936
NCU06338T0	BC1T_12611
NCU00459T0	BC1T_09544
NCU06318T0	BC1T_13853
NCU05591T0	BC1T_05954
NCU08685T0	BC1T_02577
NCU09297T0	BC1T_08127
NCU09012T0	BC1T_07376
NCU08358T0	BC1T_01001
NCU00621T0	BC1T_12846
NCU07443T0	BC1T_15074
NCU05620T0	BC1T_06136
NCU06832T0	BC1T_04972
NCU03263T0	BC1T_10535
NCU06171T0	BC1T_09414
NCU06488T0	BC1T_11798
NCU04242T0	BC1T_08556
NCU00336T0	BC1T_03759
NCU01143T0	BC1T_11420
NCU09740T0	BC1T_03230
NCU02349T0	BC1T_08114
NCU04736T0	BC1T_03385
NCU01768T0	BC1T_07105
NCU06272T0	BC1T_07586
NCU01238T0	BC1T_05510
NCU02111T0	BC1T_10821
NCU03818T0	BC1T_10682
NCU00274T0	BC1T_06772
NCU06500T0	BC1T_07606
NCU08341T0	BC1T_10836
NCU09903T0	BC1T_15506
NCU01431T0	BC1T_10712
NCU07556T0	BC1T_05177
NCU09324T0	BC1T_15275
NCU09993T0	BC1T_12648
NCU01193T0	BC1T_10725
NCU00396T0	BC1T_13416
NCU01510T0	BC1T_10770
NCU01680T0	BC1T_07014
NCU07922T0	BC1T_15638
NCU00579T0	BC1T_09479
NCU05901T0	BC1T_10327
NCU02833T0	BC1T_00372
NCU01164T0	BC1T_09088
NCU03305T0	BC1T_08297
NCU04865T0	BC1T_02586
NCU03877T0	BC1T_04451
NCU03877T1	BC1T_04451
NCU09463T0	BC1T_15093
NCU09357T0	BC1T_09295
NCU03440T0	BC1T_01451
NCU05802T0	BC1T_07046
NCU01675T0	BC1T_10737
NCU03071T0	BC1T_04606
NCU00770T0	BC1T_08293
NCU01323T0	BC1T_10201
NCU05267T0	BC1T_09770
NCU00021T0	BC1T_11770
NCU02728T0	BC1T_05725
NCU00668T0	BC1T_07524
NCU08021T0	BC1T_03013
NCU06738T0	BC1T_15350
NCU01992T0	BC1T_01232
NCU02572T0	BC1T_11050
NCU04021T0	BC1T_13151
NCU11202T0	BC1T_15149
NCU02357T0	BC1T_13504
NCU09438T0	BC1T_15247
NCU00018T0	BC1T_07510
NCU00018T1	BC1T_07510
NCU02391T0	BC1T_13945
NCU01315T0	BC1T_03666
NCU06544T0	BC1T_07478
NCU01187T0	BC1T_06542
NCU02794T0	BC1T_00398
NCU00622T0	BC1T_12845
NCU03808T0	BC1T_09197
NCU07412T0	BC1T_12672
NCU07404T0	BC1T_10523
NCU02566T0	BC1T_01538
NCU01747T0	BC1T_04301
NCU01140T0	BC1T_12341
NCU04749T0	BC1T_14724
NCU00712T0	BC1T_01518
NCU02554T0	BC1T_01535
NCU05270T0	BC1T_09778
NCU11188T0	BC1T_11001
NCU02036T0	BC1T_15073
NCU07010T0	BC1T_02335
NCU08926T0	BC1T_09010
NCU07710T0	BC1T_11518
NCU08828T0	BC1T_15684
NCU07565T0	BC1T_08236
NCU04720T0	BC1T_00437
NCU12032T0	BC1T_11052
NCU05250T0	BC1T_03054
NCU07721T0	BC1T_03222
NCU09516T0	BC1T_06759
NCU00104T0	BC1T_15409
NCU04512T0	BC1T_12898
NCU03539T0	BC1T_12274
NCU03051T0	BC1T_06331
NCU07319T0	BC1T_11549
NCU07966T0	BC1T_15342
NCU07854T0	BC1T_06198
NCU03350T0	BC1T_03118
NCU07700T0	BC1T_09731
NCU01912T0	BC1T_12913
NCU02669T0	BC1T_07786
NCU08036T0	BC1T_07427
NCU00681T0	BC1T_12724
NCU05261T0	BC1T_11655
NCU07999T0	BC1T_03014
NCU08674T0	BC1T_07490
NCU04404T0	BC1T_11185
NCU08875T0	BC1T_11706
NCU06715T0	BC1T_08212
NCU06294T0	BC1T_04068
NCU03127T0	BC1T_13063
NCU07866T0	BC1T_06481
NCU06365T0	BC1T_06714
NCU02225T0	BC1T_12638
NCU06579T0	BC1T_10162
NCU00276T0	BC1T_11008
NCU01465T0	BC1T_10918
NCU07011T0	BC1T_02334
NCU09228T0	BC1T_13278
NCU09730T0	BC1T_02277
NCU06278T0	BC1T_09557
NCU05239T0	BC1T_11533
NCU01335T0	BC1T_07031
NCU08118T0	BC1T_05232
NCU05194T0	BC1T_13876
NCU11228T0	BC1T_03282
NCU06249T0	BC1T_13423
NCU03364T0	BC1T_04965
NCU07546T0	BC1T_15198
NCU08270T0	BC1T_10104
NCU08316T0	BC1T_14347
NCU02544T0	BC1T_01275
NCU02082T0	BC1T_01861
NCU03947T0	BC1T_07055
NCU02830T0	BC1T_00353
NCU04077T0	BC1T_04925
NCU00890T0	BC1T_09426
NCU04035T0	BC1T_00337
NCU07554T0	BC1T_14462
NCU02011T0	BC1T_07702
NCU02583T0	BC1T_12859
NCU01625T0	BC1T_12807
NCU06122T0	BC1T_05354
NCU07698T0	BC1T_07286
NCU05046T0	BC1T_04830
NCU06216T0	BC1T_02900
NCU08276T0	BC1T_14332
NCU03611T0	BC1T_04441
NCU02048T0	BC1T_14865
NCU11426T0	BC1T_08500
NCU04838T0	BC1T_14103
NCU10143T0	BC1T_06087
NCU11324T0	BC1T_02567
NCU08439T0	BC1T_10568
NCU04121T0	BC1T_10261
NCU06638T0	BC1T_09015
NCU08755T0	BC1T_10221
NCU06123T0	BC1T_01508
NCU02230T0	BC1T_06864
NCU01192T0	BC1T_08927
NCU08001T0	BC1T_11654
NCU04095T0	BC1T_02497
NCU05902T0	BC1T_14017
NCU08115T0	BC1T_02289
NCU05360T0	BC1T_14764
NCU06687T0	BC1T_11987
NCU03292T0	BC1T_02758
NCU04606T0	BC1T_09798
NCU03483T0	BC1T_04257
NCU02112T0	BC1T_11202
NCU03298T0	BC1T_00420
NCU08382T0	BC1T_12469
NCU02689T0	BC1T_13633
NCU09610T0	BC1T_07815
NCU10497T0	BC1T_02512
NCU04327T0	BC1T_13345
NCU03479T0	BC1T_00653
NCU06284T0	BC1T_04058
NCU00656T0	BC1T_08774
NCU00095T0	BC1T_11797
NCU11027T0	BC1T_06308
NCU00573T0	BC1T_12181
NCU03363T0	BC1T_14187
NCU06199T0	BC1T_15545
NCU00205T0	BC1T_04716
NCU11350T0	BC1T_00347
NCU03010T0	BC1T_13197
NCU04190T0	BC1T_08196
NCU02696T0	BC1T_04866
NCU09906T0	BC1T_11236
NCU08045T0	BC1T_08742
NCU05266T0	BC1T_12596
NCU08009T0	BC1T_14509
NCU00567T0	BC1T_07180
NCU07872T0	BC1T_06208
NCU12039T0	BC1T_05386
NCU02539T0	BC1T_12093
NCU01478T0	BC1T_01932
NCU06512T0	BC1T_12307
NCU05634T0	BC1T_00035
NCU02515T0	BC1T_13641
NCU08399T0	BC1T_15479
NCU04142T0	BC1T_07315
NCU00939T0	BC1T_13015
NCU06767T0	BC1T_10044
NCU09332T0	BC1T_02548
NCU06481T0	BC1T_14121
NCU02208T0	BC1T_11866
NCU04051T0	BC1T_00123
NCU07688T0	BC1T_09755
NCU09450T0	BC1T_11934
NCU03955T0	BC1T_13629
NCU01612T0	BC1T_05934
NCU03065T0	BC1T_04102
NCU05895T0	BC1T_15254
NCU02234T0	BC1T_11345
NCU08889T0	BC1T_07191
NCU06484T0	BC1T_04673
NCU03463T0	BC1T_01786
NCU06971T0	BC1T_03074
NCU03784T0	BC1T_01404
NCU09118T0	BC1T_07231
NCU00495T0	BC1T_07330
NCU07831T0	BC1T_06212
NCU08054T0	BC1T_09832
NCU06508T0	BC1T_08204
NCU00281T0	BC1T_13379
NCU02978T0	BC1T_05595
NCU00436T0	BC1T_01993
NCU03505T0	BC1T_02686
NCU03060T0	BC1T_04635
NCU07837T0	BC1T_06209
NCU00810T0	BC1T_06897
NCU08898T0	BC1T_13341
NCU03139T0	BC1T_01879
NCU01817T0	BC1T_09374
NCU01318T0	BC1T_03668
NCU09706T0	BC1T_14933
NCU02276T0	BC1T_13923
NCU07487T0	BC1T_15676
NCU00927T0	BC1T_05840
NCU09808T0	BC1T_02461
NCU07440T0	BC1T_15066
NCU03273T0	BC1T_00329
NCU02800T0	BC1T_02572
NCU02632T0	BC1T_12094
NCU08119T0	BC1T_05231
NCU05296T0	BC1T_13786
NCU04229T0	BC1T_09888
NCU08000T0	BC1T_03015
NCU01255T0	BC1T_15720
NCU00273T0	BC1T_06774
NCU02630T0	BC1T_03338
NCU06678T0	BC1T_02913
NCU01172T0	BC1T_02915
NCU08336T0	BC1T_07795
NCU02979T0	BC1T_14173
NCU06308T0	BC1T_15645
NCU04125T0	BC1T_11793
NCU00920T0	BC1T_05844
NCU06355T0	BC1T_07280
NCU06429T0	BC1T_00894
NCU00152T0	BC1T_08153
NCU00642T0	BC1T_03567
NCU03219T0	BC1T_01499
NCU01853T0	BC1T_02144
NCU03658T0	BC1T_01469
NCU02387T0	BC1T_13952
NCU08484T0	BC1T_02459
NCU11965T0	BC1T_02490
NCU03982T0	BC1T_04390
NCU08693T0	BC1T_11661
NCU03220T0	BC1T_01497
NCU09741T0	BC1T_03226
NCU03669T0	BC1T_07600
NCU06836T0	BC1T_07090
NCU00430T0	BC1T_01992
NCU02131T0	BC1T_00562
NCU06268T0	BC1T_02005
NCU03650T0	BC1T_06287
NCU08928T0	BC1T_05416
NCU06011T0	BC1T_00181
NCU06438T0	BC1T_02878
NCU03811T0	BC1T_10666
NCU06503T0	BC1T_07603
NCU06503T1	BC1T_07603
NCU03321T0	BC1T_03375
NCU02717T0	BC1T_04032
NCU07269T0	BC1T_14472
NCU01171T0	BC1T_02916
NCU00121T0	BC1T_10426
NCU01648T0	BC1T_02981
NCU09711T0	BC1T_15742
NCU02380T0	BC1T_11336
NCU02524T0	BC1T_00408
NCU05650T0	BC1T_06016
NCU06624T0	BC1T_08706
NCU04615T0	BC1T_08461
NCU00172T0	BC1T_04733
NCU04610T0	BC1T_03807
NCU03992T0	BC1T_06967
NCU09773T0	BC1T_05677
NCU10747T0	BC1T_11326
NCU03657T0	BC1T_08207
NCU03657T1	BC1T_08207
NCU03792T0	BC1T_02450
NCU09120T0	BC1T_07245
NCU08441T0	BC1T_10567
NCU06578T0	BC1T_10144
NCU02020T0	BC1T_09912
NCU00177T0	BC1T_00842
NCU05298T0	BC1T_09772
NCU01540T0	BC1T_04522
NCU08642T0	BC1T_01623
NCU03786T0	BC1T_07799
NCU09209T0	BC1T_06375
NCU06306T0	BC1T_12580
NCU09721T0	BC1T_13965
NCU03628T0	BC1T_06324
NCU08303T0	BC1T_03232
NCU07691T0	BC1T_05857
NCU05454T0	BC1T_03912
NCU06459T0	BC1T_14118
NCU02134T0	BC1T_00557
NCU04319T0	BC1T_12976
NCU04280T0	BC1T_04169
NCU01369T0	BC1T_10862
NCU00200T0	BC1T_01686
NCU06756T0	BC1T_15911
NCU01119T0	BC1T_05572
NCU02626T0	BC1T_11844
NCU10043T0	BC1T_06695
NCU01503T0	BC1T_07170
NCU04755T0	BC1T_14726
NCU03690T0	BC1T_11788
NCU07516T0	BC1T_11305
NCU09537T0	BC1T_06319
NCU03024T0	BC1T_01593
NCU06986T0	BC1T_03104
NCU09469T0	BC1T_05601
NCU05269T0	BC1T_09769
NCU05269T1	BC1T_09769
NCU01229T0	BC1T_05075
NCU03235T0	BC1T_02187
NCU02091T0	BC1T_10853
NCU00164T0	BC1T_04424
NCU00405T0	BC1T_06515
NCU00117T0	BC1T_06108
NCU08791T0	BC1T_02407
NCU11282T0	BC1T_03067
NCU05204T0	BC1T_03004
NCU05232T0	BC1T_03155
NCU04104T0	BC1T_06601
NCU03341T0	BC1T_10743
NCU08468T0	BC1T_11146
NCU05858T0	BC1T_04254
NCU04726T0	BC1T_05326
NCU04221T0	BC1T_13617
NCU09873T0	BC1T_14651
NCU04790T0	BC1T_14662
NCU07982T0	BC1T_04829
NCU05246T0	BC1T_09738
NCU01702T0	BC1T_02429
NCU00896T0	BC1T_05918
NCU00488T0	BC1T_10188
NCU03966T0	BC1T_04296
NCU03330T0	BC1T_04932
NCU00010T0	BC1T_06742
NCU06143T0	BC1T_13153
NCU12152T0	BC1T_10656
NCU06030T0	BC1T_00058
NCU03621T0	BC1T_04434
NCU08110T0	BC1T_12090
NCU08002T0	BC1T_14516
NCU00040T0	BC1T_15396
NCU06374T0	BC1T_10100
NCU01479T0	BC1T_01931
NCU03103T0	BC1T_00989
NCU04380T0	BC1T_15689
NCU05622T0	BC1T_15597
NCU00269T0	BC1T_14887
NCU04623T0	BC1T_02410
NCU06994T0	BC1T_15647
NCU07407T0	BC1T_12670
NCU04535T0	BC1T_13113
NCU05041T0	BC1T_05466
NCU09485T0	BC1T_12543
NCU08919T0	BC1T_05114
NCU01241T0	BC1T_11026
NCU03200T0	BC1T_14873
NCU03357T0	BC1T_04568
NCU07868T0	BC1T_06195
NCU09758T0	BC1T_03942
NCU08135T0	BC1T_13901
NCU00614T0	BC1T_06764
NCU05225T0	BC1T_08718
NCU04768T0	BC1T_14735
NCU09313T0	BC1T_13722
NCU01328T0	BC1T_08475
NCU05185T0	BC1T_15490
NCU11379T0	BC1T_03236
NCU01047T0	BC1T_11752
NCU09071T0	BC1T_11240
NCU04303T0	BC1T_04186
NCU01498T0	BC1T_10433
NCU06869T0	BC1T_14624
NCU01643T0	BC1T_13389
NCU04799T0	BC1T_00769
NCU01644T0	BC1T_13390
NCU07971T0	BC1T_04741
NCU02955T0	BC1T_01292
NCU03032T0	BC1T_01368
NCU09657T0	BC1T_03514
NCU03804T0	BC1T_02606
NCU07523T0	BC1T_07319
NCU02010T0	BC1T_07703
NCU02629T0	BC1T_08339
NCU05642T0	BC1T_05496
NCU09227T0	BC1T_02227
NCU09545T0	BC1T_02720
NCU05422T0	BC1T_06444
NCU12096T0	BC1T_12424
NCU03061T0	BC1T_04634
NCU04448T0	BC1T_07480
NCU04784T0	BC1T_00792
NCU09142T0	BC1T_02510
NCU06569T0	BC1T_14389
NCU01589T0	BC1T_09341
NCU09121T0	BC1T_07246
NCU06394T0	BC1T_14045
NCU11492T0	BC1T_03242
NCU00461T0	BC1T_15454
NCU07330T0	BC1T_14253
NCU01249T0	BC1T_08962
NCU01430T0	BC1T_10716
NCU04410T0	BC1T_03297
NCU12013T0	BC1T_00953
NCU06182T0	BC1T_06557
NCU10155T0	BC1T_12995
NCU01417T0	BC1T_04435
NCU07669T0	BC1T_02267
NCU02514T0	BC1T_07780
NCU01985T0	BC1T_12242
NCU11175T0	BC1T_03746
NCU02415T0	BC1T_11333
NCU05996T0	BC1T_06121
NCU05268T0	BC1T_09768
NCU09709T0	BC1T_07745
NCU09270T0	BC1T_12290
NCU10007T0	BC1T_09443
NCU10007T1	BC1T_09443
NCU09700T0	BC1T_14004
NCU04133T0	BC1T_08418
NCU08604T0	BC1T_12661
NCU04124T0	BC1T_11794
NCU10018T0	BC1T_01359
NCU03108T0	BC1T_11103
NCU01272T0	BC1T_01798
NCU05375T0	BC1T_11975
NCU12027T0	BC1T_10284
NCU03641T0	BC1T_10231
NCU09432T0	BC1T_06945
NCU02287T0	BC1T_13535
NCU07473T0	BC1T_12475
NCU10311T0	BC1T_10339
NCU07567T0	BC1T_14947
NCU04850T0	BC1T_03983
NCU03648T0	BC1T_05131
NCU11453T0	BC1T_10811
NCU07418T0	BC1T_00189
NCU01797T0	BC1T_05928
NCU09496T0	BC1T_08399
NCU05151T0	BC1T_04020
NCU00199T0	BC1T_01688
NCU07411T0	BC1T_12674
NCU02411T0	BC1T_11353
NCU05777T0	BC1T_10580
NCU10359T0	BC1T_10592
NCU11180T0	BC1T_15212
NCU04721T0	BC1T_00241
NCU05985T0	BC1T_00805
NCU04105T0	BC1T_06603
NCU11739T0	BC1T_11519
NCU09909T0	BC1T_13054
NCU03783T0	BC1T_01403
NCU07068T0	BC1T_00128
NCU09111T0	BC1T_08348
NCU02178T0	BC1T_15614
NCU04024T0	BC1T_14373
NCU01161T0	BC1T_10066
NCU02319T0	BC1T_02682
NCU08869T0	BC1T_08147
NCU06804T0	BC1T_12825
NCU09079T0	BC1T_16096
NCU00901T0	BC1T_01842
NCU09377T0	BC1T_07803
NCU09377T1	BC1T_07803
NCU07707T0	BC1T_03084
NCU09894T0	BC1T_09680
NCU01659T0	BC1T_14185
NCU02110T0	BC1T_10823
NCU11956T0	BC1T_04124
NCU04952T0	BC1T_14164
NCU03079T0	BC1T_04064
NCU06785T0	BC1T_05989
NCU07296T0	BC1T_03245
NCU11861T0	BC1T_00901
NCU02066T0	BC1T_01369
NCU11246T0	BC1T_02759
NCU09819T0	BC1T_05280
NCU01745T0	BC1T_14169
NCU03794T0	BC1T_02869
NCU11660T0	BC1T_02950
NCU00914T0	BC1T_13227
NCU04614T0	BC1T_12997
NCU02797T0	BC1T_10557
NCU03899T0	BC1T_09649
NCU11170T0	BC1T_11669
NCU10763T0	BC1T_14138
NCU02793T0	BC1T_00183
NCU09746T0	BC1T_08674
NCU03797T0	BC1T_07203
NCU06999T0	BC1T_01212
NCU02498T0	BC1T_06672
NCU06534T0	BC1T_15860
NCU08515T0	BC1T_04232
NCU05029T0	BC1T_07740
NCU11953T0	BC1T_06403
NCU06362T0	BC1T_12613
NCU06192T0	BC1T_00686
NCU09861T0	BC1T_04317
NCU00925T0	BC1T_13323
NCU10397T0	BC1T_11624
NCU11187T0	BC1T_09862
NCU04800T0	BC1T_00767
NCU00188T0	BC1T_05432
NCU02127T0	BC1T_08864
NCU00675T0	BC1T_13592
NCU02803T0	BC1T_00523
NCU03523T0	BC1T_12282
NCU03117T0	BC1T_13131
NCU04090T0	BC1T_04323
NCU02207T0	BC1T_11867
NCU02701T0	BC1T_12114
NCU06264T0	BC1T_09579
NCU03312T0	BC1T_08622
NCU07393T0	BC1T_10502
NCU02742T0	BC1T_04012
NCU04449T0	BC1T_07479
NCU02550T0	BC1T_01166
NCU02053T0	BC1T_12062
NCU07018T0	BC1T_03436
NCU10073T0	BC1T_02961
NCU04579T0	BC1T_09186
NCU02839T0	BC1T_02556
NCU07375T0	BC1T_08011
NCU08888T0	BC1T_10189
NCU02475T0	BC1T_07915
NCU02778T0	BC1T_00394
NCU04088T0	BC1T_00786
NCU10058T0	BC1T_04759
NCU02202T0	BC1T_11868
NCU09266T0	BC1T_11821
NCU06144T0	BC1T_15944
NCU09642T0	BC1T_03076
NCU04258T0	BC1T_04431
NCU07156T0	BC1T_11238
NCU02810T0	BC1T_16041
NCU11933T0	BC1T_12822
NCU03100T0	BC1T_02744
NCU05876T0	BC1T_12288
NCU04230T0	BC1T_13616
NCU08218T0	BC1T_10915
NCU09435T0	BC1T_06941
NCU00112T0	BC1T_00838
NCU09258T0	BC1T_00046
NCU01760T0	BC1T_02637
NCU08499T0	BC1T_04258
NCU02616T0	BC1T_09400
NCU02750T0	BC1T_15431
NCU09770T0	BC1T_14217
NCU01654T0	BC1T_07013
NCU00340T0	BC1T_10211
NCU11587T0	BC1T_15280
NCU05680T0	BC1T_08892
NCU09468T0	BC1T_05600
NCU01843T0	BC1T_01548
NCU06067T0	BC1T_09394
NCU04044T0	BC1T_11444
NCU01813T0	BC1T_02982
NCU04439T0	BC1T_11473
NCU06099T0	BC1T_10321
NCU00680T0	BC1T_11228
NCU04566T0	BC1T_12009
NCU04252T0	BC1T_14691
NCU08377T0	BC1T_02865
NCU07392T0	BC1T_05192
NCU04054T0	BC1T_00122
NCU00538T0	BC1T_07881
NCU08741T0	BC1T_02788
NCU02511T0	BC1T_09344
NCU07380T0	BC1T_12797
NCU00206T0	BC1T_07794
NCU06215T0	BC1T_10730
NCU06265T0	BC1T_00861
NCU02619T0	BC1T_01653
NCU03799T0	BC1T_07200
NCU03264T0	BC1T_13651
NCU02325T0	BC1T_03578
NCU01824T0	BC1T_09363
NCU03727T0	BC1T_13477
NCU00169T0	BC1T_03757
NCU05257T0	BC1T_06341
NCU01947T0	BC1T_15150
NCU06189T0	BC1T_13450
NCU00445T0	BC1T_08816
NCU01569T0	BC1T_12823
NCU03137T0	BC1T_13009
NCU03571T0	BC1T_13375
NCU01269T0	BC1T_10249
NCU10283T0	BC1T_04447
NCU02052T0	BC1T_10841
NCU08195T0	BC1T_12554
NCU08273T0	BC1T_14057
NCU03894T0	BC1T_05000
NCU06605T0	BC1T_08731
NCU01939T0	BC1T_08875
NCU11169T0	BC1T_04725
NCU01330T0	BC1T_08464
NCU02409T0	BC1T_11382
NCU09101T0	BC1T_02343
NCU00477T0	BC1T_03711
NCU02840T0	BC1T_02555
NCU00790T0	BC1T_07321
NCU05582T0	BC1T_10526
NCU06950T0	BC1T_09397
NCU11238T0	BC1T_09152
NCU00520T0	BC1T_02525
NCU04245T0	BC1T_07142
NCU06834T0	BC1T_07088
NCU11284T0	BC1T_04929
NCU02003T0	BC1T_09492
NCU07498T0	BC1T_01021
NCU09202T0	BC1T_06823
NCU02356T0	BC1T_13505
NCU06585T0	BC1T_13707
NCU06882T0	BC1T_13936
NCU01486T0	BC1T_04489
NCU09265T0	BC1T_00082
NCU02252T0	BC1T_11392
NCU01997T0	BC1T_12246
NCU02611T0	BC1T_13029
NCU06483T0	BC1T_02851
NCU01036T0	BC1T_11163
NCU01378T0	BC1T_02728
NCU01525T0	BC1T_11969
NCU03415T0	BC1T_06362
NCU07839T0	BC1T_11725
NCU09033T0	BC1T_13568
NCU01756T0	BC1T_06400
NCU10905T0	BC1T_03403
NCU09673T0	BC1T_05073
NCU00272T0	BC1T_06775
NCU04505T0	BC1T_03328
NCU01022T0	BC1T_03830
NCU00324T0	BC1T_10405
NCU04166T0	BC1T_09231
NCU11791T0	BC1T_04617
NCU07859T0	BC1T_09415
NCU10008T0	BC1T_12973
NCU01751T0	BC1T_04272
NCU06285T0	BC1T_04059
NCU02542T1	BC1T_12086
NCU02542T0	BC1T_12086
NCU04110T0	BC1T_07392
NCU01539T0	BC1T_13204
NCU04020T0	BC1T_06223
NCU04673T0	BC1T_14276
NCU01758T0	BC1T_02837
NCU02828T0	BC1T_05222
NCU09595T0	BC1T_00753
NCU06344T0	BC1T_06723
NCU07395T0	BC1T_06347
NCU04298T0	BC1T_09069
NCU06005T0	BC1T_00654
NCU03924T0	BC1T_09642
NCU05278T0	BC1T_09786
NCU11397T0	BC1T_07512
NCU03622T0	BC1T_05621
NCU09318T0	BC1T_00342
NCU01936T0	BC1T_07551
NCU11271T0	BC1T_03611
NCU02906T0	BC1T_13155
NCU06766T0	BC1T_10438
NCU02826T0	BC1T_05221
NCU00453T0	BC1T_03638
NCU03961T0	BC1T_04341
NCU08027T0	BC1T_03166
NCU04669T0	BC1T_07889
NCU02407T0	BC1T_11376
NCU09068T0	BC1T_09852
NCU00209T0	BC1T_04394
NCU02416T0	BC1T_08121
NCU04176T0	BC1T_08186
NCU01000T1	BC1T_05015
NCU01000T0	BC1T_05015
NCU08682T0	BC1T_04849
NCU01728T1	BC1T_02969
NCU01728T0	BC1T_02969
NCU00081T0	BC1T_04651
NCU00202T0	BC1T_10382
NCU04750T0	BC1T_09635
NCU06710T0	BC1T_08179
NCU04414T0	BC1T_14862
NCU07280T0	BC1T_15110
NCU05242T0	BC1T_11648
NCU11664T0	BC1T_09514
NCU00311T0	BC1T_11778
NCU01499T0	BC1T_15793
NCU04321T0	BC1T_13611
NCU01517T0	BC1T_04151
NCU02576T0	BC1T_11044
NCU07129T0	BC1T_09027
NCU00377T0	BC1T_04730
NCU04652T0	BC1T_05403
NCU03076T0	BC1T_12887
NCU00714T0	BC1T_01523
NCU06489T0	BC1T_14583
NCU03526T0	BC1T_05993
NCU07064T0	BC1T_08318
NCU09443T0	BC1T_00244
NCU07930T0	BC1T_03241
NCU00372T0	BC1T_14142
NCU11294T0	BC1T_06740
NCU08689T0	BC1T_11499
NCU06095T0	BC1T_14920
NCU04537T0	BC1T_03115
NCU04474T0	BC1T_07264
NCU07020T0	BC1T_05699
NCU08152T0	BC1T_08389
NCU04136T0	BC1T_07312
NCU11185T0	BC1T_10190
NCU10381T0	BC1T_13370
NCU04316T0	BC1T_10610
NCU06457T0	BC1T_14120
NCU06279T0	BC1T_06600
NCU07153T0	BC1T_10581
NCU00517T0	BC1T_02638
NCU03493T0	BC1T_00660
NCU06149T0	BC1T_05345
NCU10519T0	BC1T_02255
NCU02482T0	BC1T_09151
NCU02482T1	BC1T_09151
NCU02482T2	BC1T_09151
NCU04076T0	BC1T_04984
NCU02580T0	BC1T_16089
NCU03491T0	BC1T_00662
NCU06595T0	BC1T_03141
NCU02100T0	BC1T_01863
NCU02224T0	BC1T_05394
NCU06441T0	BC1T_02881
NCU06854T0	BC1T_09350
NCU08357T0	BC1T_01002
NCU01151T0	BC1T_09028
NCU11866T0	BC1T_05105
NCU01433T0	BC1T_15048
NCU06205T0	BC1T_12309
NCU09065T0	BC1T_12963
NCU02814T0	BC1T_00346
NCU04743T0	BC1T_03389
NCU08003T0	BC1T_02994
NCU05926T0	BC1T_06972
NCU06075T0	BC1T_05305
NCU06075T1	BC1T_05305
NCU06697T0	BC1T_12522
NCU08771T0	BC1T_10931
NCU02402T0	BC1T_11368
NCU03115T0	BC1T_01522
NCU07481T0	BC1T_01727
NCU08977T0	BC1T_07362
NCU10810T0	BC1T_11811
NCU08325T0	BC1T_08663	BC1T_04126
NCU01502T0	BC1T_07169
NCU00690T0	BC1T_15955
NCU05259T0	BC1T_13792
NCU02680T0	BC1T_00477
NCU02274T0	BC1T_06851
NCU03482T0	BC1T_07080
NCU05273T0	BC1T_09781
NCU06959T0	BC1T_15117
NCU00824T0	BC1T_01608
NCU03257T0	BC1T_00404
NCU02531T0	BC1T_02231
NCU06842T0	BC1T_16179
NCU10282T0	BC1T_00322
NCU07175T0	BC1T_13822
NCU06277T0	BC1T_09578
NCU11190T0	BC1T_09861
NCU06684T0	BC1T_02626
NCU10042T0	BC1T_00350
NCU10042T1	BC1T_00350
NCU00536T0	BC1T_09615
NCU09757T0	BC1T_12524
NCU08297T0	BC1T_06628
NCU08297T1	BC1T_06628
NCU00936T0	BC1T_01161
NCU00130T0	BC1T_04691
NCU00904T0	BC1T_13253
NCU03651T0	BC1T_12552
NCU02729T0	BC1T_05724
NCU09132T0	BC1T_02573
NCU03981T1	BC1T_04388
NCU03981T0	BC1T_04388
NCU00692T0	BC1T_00968
NCU05095T0	BC1T_00483
NCU00632T0	BC1T_08852
NCU03597T0	BC1T_08381
NCU02406T0	BC1T_11375
NCU06352T0	BC1T_02356
NCU05219T0	BC1T_13850
NCU07955T0	BC1T_12212
NCU03372T0	BC1T_03902
NCU09380T0	BC1T_04006
NCU08738T0	BC1T_05072
NCU06735T0	BC1T_13333
NCU07438T0	BC1T_15063
NCU01965T0	BC1T_00196
NCU03578T0	BC1T_05409
NCU07981T0	BC1T_02056
NCU03779T0	BC1T_06804
NCU06783T0	BC1T_05991
NCU02592T0	BC1T_09935
NCU11302T0	BC1T_06920
NCU00665T0	BC1T_08784
NCU09241T0	BC1T_03021
NCU05212T0	BC1T_09146
NCU03290T0	BC1T_10503
NCU09034T0	BC1T_13567
NCU06685T0	BC1T_02926
NCU11277T0	BC1T_00535
NCU00629T0	BC1T_10994
NCU03426T0	BC1T_12813
NCU01782T0	BC1T_15362
NCU02988T0	BC1T_02535
NCU07420T0	BC1T_00466
NCU00446T0	BC1T_08841
NCU11353T0	BC1T_04720
NCU04111T0	BC1T_03630
NCU06803T0	BC1T_02094
NCU01234T0	BC1T_07971
NCU00493T0	BC1T_10195
NCU05937T0	BC1T_06429
NCU04656T0	BC1T_08465
NCU09210T0	BC1T_06374
NCU06809T0	BC1T_04518
NCU04636T0	BC1T_10015
NCU06631T0	BC1T_08695
NCU00821T0	BC1T_14590
NCU08626T0	BC1T_13162
NCU04173T0	BC1T_08198
NCU04173T1	BC1T_08198
NCU03980T0	BC1T_05960
NCU01333T0	BC1T_09087
NCU02074T0	BC1T_10852
NCU03246T0	BC1T_12944	BC1T_12945
NCU02624T0	BC1T_11853
NCU00754T0	BC1T_13501
NCU04963T0	BC1T_09891
NCU03972T0	BC1T_04297
NCU04329T0	BC1T_13577
NCU05288T0	BC1T_13777
NCU06812T0	BC1T_12829
NCU09598T0	BC1T_00597
NCU07987T0	BC1T_02862
NCU06039T0	BC1T_05309
NCU03675T0	BC1T_15039
NCU03036T0	BC1T_02190
NCU05805T0	BC1T_07043
NCU09253T0	BC1T_08244
NCU06419T0	BC1T_11713
NCU06656T0	BC1T_13551
NCU02650T0	BC1T_01297
NCU00068T0	BC1T_04644
NCU05364T0	BC1T_07812
NCU02549T0	BC1T_01334
NCU04435T0	BC1T_06311
NCU03187T0	BC1T_11194
NCU06418T0	BC1T_11712
NCU09536T0	BC1T_14641
NCU06449T0	BC1T_02954
NCU00181T0	BC1T_11448
NCU01157T0	BC1T_15997
NCU00410T0	BC1T_06552
NCU06980T0	BC1T_07406
NCU03606T0	BC1T_13185
NCU07442T0	BC1T_09970
NCU02644T0	BC1T_12703
NCU02644T1	BC1T_12703
NCU02256T0	BC1T_10286
NCU04333T0	BC1T_09086
NCU03944T0	BC1T_12988
NCU06430T0	BC1T_11722
NCU08012T0	BC1T_14518
NCU08272T0	BC1T_14059
NCU06593T0	BC1T_03145
NCU00023T0	BC1T_11767
NCU00355T0	BC1T_12856
NCU05600T0	BC1T_11818
NCU07012T0	BC1T_03440
NCU01290T0	BC1T_09227
NCU01919T0	BC1T_13587
NCU09287T0	BC1T_10771
NCU11273T0	BC1T_14283
NCU02546T0	BC1T_01267
NCU00673T0	BC1T_06836
NCU04216T0	BC1T_09967
NCU07923T0	BC1T_07275
NCU04130T0	BC1T_07070
NCU05363T0	BC1T_14763
NCU07059T0	BC1T_14098
NCU03892T0	BC1T_05023
NCU06884T0	BC1T_06919
NCU00503T0	BC1T_03018
NCU09812T0	BC1T_03351
NCU04646T0	BC1T_08429
NCU07893T0	BC1T_12110
NCU08471T0	BC1T_15906
NCU03776T0	BC1T_02001
NCU04747T0	BC1T_02254
NCU01195T0	BC1T_13490
NCU08364T0	BC1T_08921
NCU03425T0	BC1T_06474
NCU04670T0	BC1T_09105
NCU01178T0	BC1T_12359
NCU04485T0	BC1T_03182
NCU07607T0	BC1T_03160
NCU02063T0	BC1T_12067
NCU06714T0	BC1T_08176
NCU05308T0	BC1T_12587
NCU04653T0	BC1T_14789
NCU02556T0	BC1T_01383
NCU03973T0	BC1T_04300
NCU02960T0	BC1T_07809
NCU08338T0	BC1T_03314
NCU07171T0	BC1T_13829
NCU06407T0	BC1T_03744
NCU00337T0	BC1T_09267
NCU02497T0	BC1T_09777
NCU11705T0	BC1T_03504
NCU03260T0	BC1T_10533
NCU01377T0	BC1T_02726
NCU04782T0	BC1T_00828
NCU06358T0	BC1T_04637
NCU04241T0	BC1T_12994
NCU11511T0	BC1T_08004
NCU08312T0	BC1T_11522
NCU02586T0	BC1T_00071
NCU04733T0	BC1T_05321
NCU04137T0	BC1T_07309
NCU06217T0	BC1T_12314
NCU08597T0	BC1T_04799
NCU07504T0	BC1T_07239
NCU09521T0	BC1T_08407
NCU06231T0	BC1T_11678
NCU04585T0	BC1T_04153
NCU03697T0	BC1T_08604
NCU08356T0	BC1T_11058
NCU04731T0	BC1T_00439
NCU06270T0	BC1T_01999
NCU00553T0	BC1T_15133
NCU10030T0	BC1T_07101
NCU08290T0	BC1T_16015
NCU08663T0	BC1T_03554
NCU00261T0	BC1T_11620
NCU00880T0	BC1T_00625
NCU07367T0	BC1T_00348
NCU08042T0	BC1T_03093
NCU06758T0	BC1T_07081
NCU01964T0	BC1T_14339
NCU03045T0	BC1T_02199
NCU07850T0	BC1T_06200
NCU04385T0	BC1T_13753
NCU03325T0	BC1T_03357
NCU06843T0	BC1T_10032
NCU04187T0	BC1T_13456
NCU06870T0	BC1T_14037
NCU12124T0	BC1T_14083
NCU04415T0	BC1T_03275
NCU04170T0	BC1T_04882
NCU03922T0	BC1T_09652
NCU06659T0	BC1T_13558
NCU00170T0	BC1T_04724
NCU08372T0	BC1T_07986
NCU00091T0	BC1T_04726
NCU07058T0	BC1T_00823
NCU08935T0	BC1T_10629
NCU04459T0	BC1T_15111
NCU07004T0	BC1T_14232
NCU02965T0	BC1T_15473
NCU04264T0	BC1T_01105
NCU04279T0	BC1T_15103
NCU06230T0	BC1T_15434
NCU11239T0	BC1T_09139
NCU00378T0	BC1T_02079
NCU01953T0	BC1T_08878
NCU11168T0	BC1T_05089
NCU06988T0	BC1T_08753
NCU05885T0	BC1T_12621
NCU03748T0	BC1T_15049
NCU04814T0	BC1T_04903
NCU09529T0	BC1T_02084
NCU02201T0	BC1T_08553
NCU07996T0	BC1T_07420
NCU11685T0	BC1T_07144
NCU03339T0	BC1T_15101
NCU02716T0	BC1T_04031
NCU01596T0	BC1T_01554
NCU02752T0	BC1T_03285
NCU05000T0	BC1T_02723
NCU05519T0	BC1T_05187
NCU04834T0	BC1T_08283
NCU04642T0	BC1T_09011
NCU09230T0	BC1T_08021
NCU05028T0	BC1T_14918
NCU04772T0	BC1T_03356
NCU04504T0	BC1T_04843
NCU01809T0	BC1T_08515
NCU02961T0	BC1T_07811
NCU04007T0	BC1T_15290
NCU01882T0	BC1T_03500
NCU03637T0	BC1T_01418
NCU02397T0	BC1T_11347
NCU04089T0	BC1T_06047
NCU09223T0	BC1T_02223
NCU08687T0	BC1T_04827
NCU06190T0	BC1T_07363
NCU07779T0	BC1T_08421
NCU07451T0	BC1T_04159
NCU09212T0	BC1T_13037
NCU00650T0	BC1T_05816
NCU02657T0	BC1T_04602
NCU01652T0	BC1T_07012
NCU04112T0	BC1T_05045
NCU07332T0	BC1T_03037
NCU05850T0	BC1T_09030
NCU00434T0	BC1T_01996
NCU09093T0	BC1T_13890
NCU03380T0	BC1T_01814
NCU01181T0	BC1T_09232
NCU06250T0	BC1T_13421
NCU03545T0	BC1T_04977
NCU02996T0	BC1T_03379
NCU04247T0	BC1T_04479
NCU11251T0	BC1T_07946
NCU07732T0	BC1T_00284
NCU07732T1	BC1T_00284
NCU09923T0	BC1T_05538
NCU00709T0	BC1T_05538
NCU03039T0	BC1T_02202
NCU01494T0	BC1T_08533
NCU07544T0	BC1T_04693
NCU00711T0	BC1T_11077
NCU04117T0	BC1T_10363
NCU09157T0	BC1T_07583
NCU03546T0	BC1T_04980
NCU05420T0	BC1T_04460
NCU00035T0	BC1T_10420
NCU08719T0	BC1T_09997
NCU09737T0	BC1T_11493
NCU07584T0	BC1T_13688
NCU01767T0	BC1T_03897
NCU06010T0	BC1T_05539
NCU00575T0	BC1T_12178
NCU04343T0	BC1T_14393
NCU02789T0	BC1T_00268
NCU06194T0	BC1T_00685
NCU02336T0	BC1T_05387
NCU03914T0	BC1T_14089
NCU01439T0	BC1T_06095
NCU02457T0	BC1T_01291
NCU08598T0	BC1T_00406
NCU07070T0	BC1T_14464
NCU03713T0	BC1T_06184
NCU05577T0	BC1T_07622
NCU04358T0	BC1T_01049
NCU01247T0	BC1T_08934
NCU00677T0	BC1T_08940
NCU02148T0	BC1T_09602
NCU06921T0	BC1T_05890
NCU01348T0	BC1T_12157
NCU06821T0	BC1T_06397
NCU08563T0	BC1T_11283
NCU02147T0	BC1T_07890
NCU11301T0	BC1T_06929
NCU09162T0	BC1T_08855
NCU05218T0	BC1T_13863
NCU03954T0	BC1T_10057
NCU03954T1	BC1T_10057
NCU00230T0	BC1T_03734
NCU05132T0	BC1T_00451
NCU05526T0	BC1T_10777
NCU10383T1	BC1T_15301
NCU01216T0	BC1T_05112
NCU08924T0	BC1T_09012
NCU00789T0	BC1T_08265
NCU06336T0	BC1T_05850
NCU00916T0	BC1T_01673
NCU00194T0	BC1T_05433
NCU01443T0	BC1T_06103
NCU07284T0	BC1T_03274
NCU06543T0	BC1T_07476
NCU03066T0	BC1T_11175
NCU01388T0	BC1T_13750
NCU03498T0	BC1T_02441
NCU02966T0	BC1T_15472
NCU00782T0	BC1T_02361
NCU02232T0	BC1T_05347
NCU07521T0	BC1T_03664
NCU01646T0	BC1T_12413
NCU01984T0	BC1T_12234
NCU02606T0	BC1T_01646
NCU05939T0	BC1T_11458
NCU03846T0	BC1T_09885
NCU03846T1	BC1T_09885
NCU03608T0	BC1T_04443
NCU02109T0	BC1T_10814
NCU06774T0	BC1T_07108
NCU02408T0	BC1T_11379
NCU02653T0	BC1T_11810
NCU09434T0	BC1T_06939
NCU01724T0	BC1T_02971
NCU03633T0	BC1T_01429
NCU01512T0	BC1T_07094
NCU02464T0	BC1T_09606
NCU02425T0	BC1T_11338
NCU04568T0	BC1T_09884
NCU06041T0	BC1T_13903
NCU07914T0	BC1T_12890
NCU06026T0	BC1T_14115	BC1T_01048
NCU00919T0	BC1T_01678
NCU00077T0	BC1T_10199
NCU09486T0	BC1T_02158
NCU03186T0	BC1T_11195
NCU03795T0	BC1T_02868
NCU00717T0	BC1T_13801
NCU08076T0	BC1T_15499
NCU04096T0	BC1T_02496
NCU03267T0	BC1T_05737
NCU06520T0	BC1T_03202
NCU02260T0	BC1T_06859
NCU02296T0	BC1T_08047
NCU06054T0	BC1T_01273
NCU08378T0	BC1T_07236
NCU10468T0	BC1T_06543
NCU06720T0	BC1T_07149
NCU07334T0	BC1T_08998
NCU06718T0	BC1T_15234
NCU11748T0	BC1T_14070
NCU00602T0	BC1T_01058
NCU03759T0	BC1T_01777
NCU04672T0	BC1T_14710
NCU05994T0	BC1T_00334
NCU06032T0	BC1T_01108
NCU06722T0	BC1T_07147
NCU03964T0	BC1T_14381
NCU00915T0	BC1T_01327
NCU03998T0	BC1T_03823
NCU06946T0	BC1T_04375
NCU07062T0	BC1T_10347
NCU06435T0	BC1T_00921	BC1T_00920
NCU06860T0	BC1T_10320
NCU00450T0	BC1T_03637
NCU08346T0	BC1T_01768
NCU01901T0	BC1T_07615
NCU01009T0	BC1T_08982
NCU01013T0	BC1T_13189
NCU05198T0	BC1T_09689
NCU07514T0	BC1T_11303
NCU07690T0	BC1T_13785
NCU01266T0	BC1T_01559
NCU03188T0	BC1T_07692
NCU05294T0	BC1T_09716
NCU08811T0	BC1T_15764
NCU01572T0	BC1T_04201
NCU00978T0	BC1T_07955
NCU08033T0	BC1T_03173
NCU09407T0	BC1T_00078
NCU08858T0	BC1T_03914
NCU08650T0	BC1T_04618
NCU04335T0	BC1T_08689
NCU01414T0	BC1T_13179
NCU07788T0	BC1T_14575
NCU01324T0	BC1T_10203
NCU01044T0	BC1T_11166
NCU02075T0	BC1T_10846
NCU05715T0	BC1T_08410
NCU08706T0	BC1T_10053
NCU07863T0	BC1T_09420
NCU03756T0	BC1T_13736
NCU02785T0	BC1T_00306
NCU02195T0	BC1T_02600
NCU07024T0	BC1T_03001
NCU03009T0	BC1T_07909
NCU04633T0	BC1T_07347
NCU05721T0	BC1T_08845
NCU01678T0	BC1T_15557
NCU07820T0	BC1T_09966
NCU11288T0	BC1T_10932
NCU09715T0	BC1T_13944
NCU04796T0	BC1T_00632
NCU06519T0	BC1T_01137
NCU01438T0	BC1T_06085
NCU06179T0	BC1T_06585
NCU08319T0	BC1T_07268
NCU07383T0	BC1T_13067
NCU10987T0	BC1T_10550
NCU07887T0	BC1T_12690
NCU03217T0	BC1T_01501
NCU04783T0	BC1T_00790
NCU02414T0	BC1T_06858
NCU02291T0	BC1T_14595
NCU03554T0	BC1T_13196
NCU08435T0	BC1T_15659
NCU01086T0	BC1T_02530
NCU04761T0	BC1T_03402
NCU07340T0	BC1T_06035
NCU02354T0	BC1T_14027
NCU03500T0	BC1T_01788
NCU00589T0	BC1T_07631
NCU09564T0	BC1T_00047
NCU05168T0	BC1T_06882
NCU09205T0	BC1T_08936
NCU03229T0	BC1T_04775
NCU06452T0	BC1T_02899
NCU02430T0	BC1T_11367
NCU06649T0	BC1T_10058
NCU02690T0	BC1T_00491
NCU06052T0	BC1T_01272
NCU02107T0	BC1T_00063
NCU04924T0	BC1T_04790
NCU03055T0	BC1T_07952
NCU00403T0	BC1T_06494
NCU07724T0	BC1T_07440
NCU09575T0	BC1T_07637
NCU09732T0	BC1T_02275
NCU06895T0	BC1T_05544
NCU03495T0	BC1T_02433
NCU07814T0	BC1T_03654
NCU02126T0	BC1T_08865
NCU04310T0	BC1T_09076
NCU03593T0	BC1T_10953
NCU06630T0	BC1T_08696
NCU00599T0	BC1T_01035
NCU03436T0	BC1T_06465
NCU09384T0	BC1T_03336
NCU00395T0	BC1T_13417
NCU10652T0	BC1T_14461
NCU03396T0	BC1T_01807
NCU02746T0	BC1T_03281
NCU05410T0	BC1T_04225
NCU04661T0	BC1T_08517
NCU08283T0	BC1T_07460
NCU04581T0	BC1T_15934
NCU07530T0	BC1T_00651
NCU06679T0	BC1T_02911
NCU06187T0	BC1T_04985
NCU03678T0	BC1T_07322
NCU12146T0	BC1T_04334
NCU07400T0	BC1T_10508
NCU04008T0	BC1T_15291
NCU07414T0	BC1T_12662
NCU03395T0	BC1T_01806
NCU06033T0	BC1T_01109
NCU01412T0	BC1T_13183
NCU02565T0	BC1T_13023
NCU02741T0	BC1T_04011
NCU08177T0	BC1T_01115
NCU00182T0	BC1T_08809
NCU09804T0	BC1T_02910
NCU02267T0	BC1T_14025
NCU07531T0	BC1T_09528
NCU01978T0	BC1T_15057
NCU09097T0	BC1T_09841
NCU02321T0	BC1T_15771
NCU08370T0	BC1T_10833
NCU04118T0	BC1T_06596
NCU01183T0	BC1T_09225
NCU03861T0	BC1T_10827
NCU08997T0	BC1T_06757
NCU03737T0	BC1T_11707
NCU05810T0	BC1T_10054
NCU12076T0	BC1T_12926
NCU09347T0	BC1T_15078
NCU03204T0	BC1T_03256
NCU06191T0	BC1T_07364
NCU00195T0	BC1T_05441
NCU01235T0	BC1T_07970
NCU09658T0	BC1T_03513
NCU09050T0	BC1T_04497
NCU07865T0	BC1T_06483
NCU11173T0	BC1T_10430
NCU11312T0	BC1T_11674
NCU07362T0	BC1T_11806
NCU07960T0	BC1T_13283
NCU08894T0	BC1T_14312
NCU10314T0	BC1T_14639
NCU04612T0	BC1T_03809
NCU04612T1	BC1T_03809
NCU03295T0	BC1T_05285
NCU09388T0	BC1T_03235
NCU01963T0	BC1T_15144
NCU00649T0	BC1T_00079
NCU05861T0	BC1T_07353
NCU04540T0	BC1T_09392
NCU02400T0	BC1T_11354
NCU00389T0	BC1T_13410
NCU09267T0	BC1T_11516
NCU06993T0	BC1T_13896
NCU03124T0	BC1T_01857
NCU00007T0	BC1T_07501
NCU06342T0	BC1T_02581
NCU06924T0	BC1T_05887
NCU04454T0	BC1T_08591
NCU00794T0	BC1T_13291
NCU05137T0	BC1T_00448
NCU00552T0	BC1T_13907
NCU11213T0	BC1T_06124
NCU03938T0	BC1T_14637
NCU09551T0	BC1T_00571
NCU04295T0	BC1T_09074
NCU03686T0	BC1T_11781
NCU00043T0	BC1T_15413
NCU05889T0	BC1T_13956
NCU11562T0	BC1T_07936
NCU08062T0	BC1T_11928
NCU00582T0	BC1T_08145
NCU07282T0	BC1T_04746
NCU10272T0	BC1T_04198
NCU09817T0	BC1T_05276
NCU05980T0	BC1T_08831
NCU06482T0	BC1T_02852
NCU11693T0	BC1T_10007
NCU10262T0	BC1T_00395
NCU05830T0	BC1T_00395
NCU03548T0	BC1T_00730
NCU01868T0	BC1T_02590
NCU00317T0	BC1T_11775
NCU10557T0	BC1T_05983
NCU07001T0	BC1T_16012
NCU03223T1	BC1T_11034
NCU03223T0	BC1T_11034
NCU07021T0	BC1T_05700
NCU08333T0	BC1T_12727
NCU06724T0	BC1T_12011
NCU04856T0	BC1T_12011
NCU04856T1	BC1T_12011
NCU05545T0	BC1T_00170
NCU01083T0	BC1T_13752
NCU04270T0	BC1T_14709
NCU04354T0	BC1T_02996
NCU00913T0	BC1T_13230
NCU07909T0	BC1T_14854
NCU02781T0	BC1T_00391
NCU03291T0	BC1T_02757
NCU01615T0	BC1T_06371
NCU02310T0	BC1T_08081
NCU06893T0	BC1T_15994
NCU02620T0	BC1T_01652
NCU06989T0	BC1T_03447
NCU05117T0	BC1T_10014
NCU00775T0	BC1T_00206
NCU03058T0	BC1T_03424
NCU01184T0	BC1T_06564
NCU00831T0	BC1T_09182
NCU00320T0	BC1T_10399
NCU02401T0	BC1T_11352
NCU00962T0	BC1T_15134
NCU04648T0	BC1T_14351
NCU03952T0	BC1T_15292
NCU08280T0	BC1T_14066
NCU10368T0	BC1T_07863
NCU02361T0	BC1T_15991
NCU09513T0	BC1T_10981
NCU03020T0	BC1T_02754
NCU08983T0	BC1T_03738
NCU00643T0	BC1T_15180
NCU06563T0	BC1T_14387
NCU03515T0	BC1T_03845
NCU03965T0	BC1T_04295
NCU07901T0	BC1T_02596
NCU03649T0	BC1T_06286
NCU08040T0	BC1T_03094
NCU09807T0	BC1T_02960
NCU02203T0	BC1T_11870
NCU04259T0	BC1T_10638
NCU03238T0	BC1T_11854
NCU04442T0	BC1T_11467
NCU08162T0	BC1T_14197
NCU07587T0	BC1T_03492
NCU01367T0	BC1T_10864
NCU02089T0	BC1T_10810
NCU10011T0	BC1T_14081
NCU07067T0	BC1T_00455
NCU00608T0	BC1T_07557
NCU07389T0	BC1T_05189
NCU02188T0	BC1T_12060
NCU04511T0	BC1T_12901
NCU02688T1	BC1T_12411
NCU02688T0	BC1T_12411
NCU00056T0	BC1T_10463
NCU05606T0	BC1T_11887
NCU01595T0	BC1T_01553
NCU02591T0	BC1T_01586
NCU01737T0	BC1T_04128
NCU10467T0	BC1T_00671
NCU11967T0	BC1T_02843
NCU05196T0	BC1T_11653
NCU02532T0	BC1T_02232
NCU04207T0	BC1T_07960
NCU10853T0	BC1T_04815
NCU03462T0	BC1T_01407
NCU04427T0	BC1T_15853
NCU03023T0	BC1T_03119
NCU11863T0	BC1T_00839
NCU08880T0	BC1T_04868
NCU04598T0	BC1T_14301
NCU06460T0	BC1T_13419
NCU00725T0	BC1T_01738
NCU02115T0	BC1T_05842
NCU03714T0	BC1T_06183
NCU05578T0	BC1T_05228
NCU01990T0	BC1T_14353
NCU04192T0	BC1T_05504
NCU02536T0	BC1T_07230
NCU01461T0	BC1T_06801
NCU08179T0	BC1T_01152
NCU04881T0	BC1T_06991
NCU05782T0	BC1T_10578
NCU01057T0	BC1T_12658
NCU01057T1	BC1T_12658
NCU02776T0	BC1T_00397
NCU03890T0	BC1T_05010
NCU00447T0	BC1T_08839
NCU08309T0	BC1T_03221
NCU06409T0	BC1T_07329
NCU00796T0	BC1T_05062
NCU09254T0	BC1T_03028
NCU02564T0	BC1T_13024
NCU00421T0	BC1T_15534
NCU11102T0	BC1T_09129
NCU04015T0	BC1T_04387
NCU09678T0	BC1T_00601
NCU04938T0	BC1T_01630	BC1T_14012
NCU00412T0	BC1T_06569
NCU04780T0	BC1T_06155
NCU11222T0	BC1T_04150
NCU08995T0	BC1T_07580
NCU01701T0	BC1T_14762
NCU04328T0	BC1T_13344
NCU06846T0	BC1T_12037
NCU09904T0	BC1T_11233
NCU07941T0	BC1T_13706
NCU11254T0	BC1T_13522
NCU02954T0	BC1T_01260
NCU05589T0	BC1T_00031
NCU01435T0	BC1T_06090
NCU01402T0	BC1T_09032
NCU07468T0	BC1T_07240
NCU09594T0	BC1T_05410
NCU08473T0	BC1T_13659
NCU04757T0	BC1T_03397
NCU09220T0	BC1T_02219
NCU03741T0	BC1T_08394
NCU09680T0	BC1T_08989
NCU08514T0	BC1T_02822
NCU09540T0	BC1T_02557
NCU06717T0	BC1T_09064
NCU07535T0	BC1T_09235
NCU02420T0	BC1T_15744
NCU05819T0	BC1T_00198
NCU05211T0	BC1T_02654
NCU09646T0	BC1T_03480
NCU08825T0	BC1T_08741
NCU02404T1	BC1T_11372
NCU02404T0	BC1T_11372
NCU03971T0	BC1T_04298
NCU08579T0	BC1T_04838
NCU05180T0	BC1T_12878
NCU00422T0	BC1T_15535
NCU00422T1	BC1T_15535
NCU07985T0	BC1T_03011
NCU03826T0	BC1T_00939
NCU03018T0	BC1T_02761
NCU07739T0	BC1T_03624
NCU03699T0	BC1T_07348
NCU04355T0	BC1T_09735
NCU00155T0	BC1T_15405
NCU04429T0	BC1T_11594
NCU01271T0	BC1T_01799	BC1T_07866
NCU04306T0	BC1T_04189
NCU02273T0	BC1T_06849
NCU00046T0	BC1T_11740
NCU11489T0	BC1T_03287
NCU01777T0	BC1T_15907
NCU03098T0	BC1T_02751
NCU03242T0	BC1T_07260
NCU08507T0	BC1T_04304
NCU07697T0	BC1T_07285
NCU03145T0	BC1T_15674
NCU03154T0	BC1T_01210
NCU07347T0	BC1T_00618
NCU04663T0	BC1T_07122
NCU05995T0	BC1T_06122
NCU06271T0	BC1T_07585
NCU06332T0	BC1T_11646
NCU09771T0	BC1T_11627
NCU04013T0	BC1T_03816
NCU04013T1	BC1T_03816
NCU02367T0	BC1T_06854
NCU02235T0	BC1T_07746
NCU03004T0	BC1T_08794
NCU01633T0	BC1T_10092
NCU02571T0	BC1T_11051
NCU02541T0	BC1T_12087
NCU07112T0	BC1T_10152	BC1T_14559
NCU03141T0	BC1T_00376
NCU00605T0	BC1T_06768
NCU04809T0	BC1T_05945
NCU01455T0	BC1T_10916
NCU09116T0	BC1T_07219
NCU01913T0	BC1T_15158
NCU06371T0	BC1T_11511
NCU00052T0	BC1T_05145
NCU00988T0	BC1T_10717
NCU07022T0	BC1T_05697
NCU10852T0	BC1T_07215
NCU04808T0	BC1T_00793
NCU05516T0	BC1T_00456
NCU09370T0	BC1T_00089
NCU03764T0	BC1T_06312
NCU01160T0	BC1T_10065
NCU01528T0	BC1T_11968
NCU03719T0	BC1T_12345
NCU11179T0	BC1T_10210
NCU03359T0	BC1T_01426
NCU03685T0	BC1T_03675
NCU07880T0	BC1T_06609
NCU00106T0	BC1T_15819
NCU06347T0	BC1T_12578
NCU01449T0	BC1T_06097
NCU01449T1	BC1T_06097
NCU03218T0	BC1T_01500
NCU04374T0	BC1T_03538
NCU11176T0	BC1T_03737
NCU07528T0	BC1T_10938
NCU08275T0	BC1T_01168
NCU09885T0	BC1T_02655
NCU05260T0	BC1T_11656
NCU06089T0	BC1T_13933
NCU10847T0	BC1T_13074
NCU11795T0	BC1T_14244
NCU11385T0	BC1T_15811
NCU06198T0	BC1T_00679
NCU00468T0	BC1T_06216
NCU05418T0	BC1T_02828
NCU03107T0	BC1T_11104
NCU03197T0	BC1T_12852
NCU08066T0	BC1T_08873
NCU05169T0	BC1T_13021
NCU07714T0	BC1T_11479
NCU03194T0	BC1T_15666
NCU09756T0	BC1T_12523
NCU10546T0	BC1T_00955
NCU07459T0	BC1T_04085
NCU06923T0	BC1T_05888
NCU08427T0	BC1T_05602
NCU03255T0	BC1T_11835
NCU03207T0	BC1T_13724
NCU07564T0	BC1T_15828
NCU03243T0	BC1T_06680
NCU09571T0	BC1T_02543
NCU04930T0	BC1T_07218
NCU09429T0	BC1T_03571
NCU03695T0	BC1T_11790
NCU09580T0	BC1T_07196
NCU06132T0	BC1T_11878
NCU00465T0	BC1T_09575
NCU09098T0	BC1T_09603
NCU06341T0	BC1T_13768
NCU01304T0	BC1T_00665
NCU06541T0	BC1T_03564
NCU04754T0	BC1T_14727
NCU07659T0	BC1T_13687
NCU01993T0	BC1T_01233
NCU03836T0	BC1T_06078
NCU07986T0	BC1T_03010
NCU00032T0	BC1T_10422
NCU01816T0	BC1T_09375
NCU07071T0	BC1T_05220
NCU09183T0	BC1T_03468
NCU02795T0	BC1T_10553
NCU04797T0	BC1T_08819
NCU07701T0	BC1T_09729
NCU03269T0	BC1T_05741
NCU04272T0	BC1T_15245
NCU00554T0	BC1T_15615
NCU09982T0	BC1T_09609
NCU09333T0	BC1T_11939
NCU01175T0	BC1T_02940
NCU00892T0	BC1T_12219
NCU01669T0	BC1T_13371
NCU11934T0	BC1T_05966
NCU10927T0	BC1T_09773
NCU11676T0	BC1T_12993
NCU01278T0	BC1T_06309
NCU01278T1	BC1T_06309
NCU03876T0	BC1T_04452
NCU00587T0	BC1T_07633
NCU11395T0	BC1T_03556
NCU03118T0	BC1T_01354
NCU05558T0	BC1T_13290
NCU02374T0	BC1T_16155
NCU06251T0	BC1T_13428
NCU07165T0	BC1T_13823
NCU03336T0	BC1T_02544
NCU08712T0	BC1T_01357
NCU00526T0	BC1T_11266
NCU09980T0	BC1T_09593
NCU06232T0	BC1T_14880
NCU01672T0	BC1T_12158
NCU07290T0	BC1T_14872
NCU01116T0	BC1T_05569
NCU02004T0	BC1T_12230
NCU02899T0	BC1T_13040
NCU11409T0	BC1T_07758
NCU00306T0	BC1T_10270
NCU05797T0	BC1T_08559
NCU09843T0	BC1T_13608
NCU02555T0	BC1T_01381
NCU05987T0	BC1T_00627
NCU01240T0	BC1T_05617
NCU11410T0	BC1T_08128
NCU09345T0	BC1T_04245
NCU09345T1	BC1T_04245
NCU09345T2	BC1T_04245
NCU03006T0	BC1T_07905
NCU01170T0	BC1T_02948
NCU05254T0	BC1T_01045
NCU06493T0	BC1T_01681
NCU03935T0	BC1T_09640
NCU09252T0	BC1T_05745
NCU11215T0	BC1T_06123
NCU11457T0	BC1T_08782
NCU06411T0	BC1T_14960
NCU01845T0	BC1T_01546
NCU02525T0	BC1T_10559
NCU08962T0	BC1T_09518
NCU01830T0	BC1T_02972
NCU03652T0	BC1T_01432
NCU07495T0	BC1T_01023
NCU03887T0	BC1T_05967
NCU09025T0	BC1T_13510
NCU09106T0	BC1T_15417
NCU02393T0	BC1T_13966
NCU02393T1	BC1T_13966
NCU05302T0	BC1T_14222	BC1T_16293
NCU04539T0	BC1T_00543
NCU01754T0	BC1T_06394
NCU02343T0	BC1T_08372
NCU06437T0	BC1T_06488
NCU04149T0	BC1T_10673
NCU07619T0	BC1T_09190
NCU09104T0	BC1T_08368
NCU02032T0	BC1T_07186	BC1T_10281
NCU03492T0	BC1T_00661
NCU07705T0	BC1T_05916
NCU01998T0	BC1T_13886
NCU03445T0	BC1T_14163
NCU09696T0	BC1T_15366
NCU11384T0	BC1T_15809
NCU11384T1	BC1T_15809
NCU00937T0	BC1T_01160
NCU04554T0	BC1T_05350
NCU00911T0	BC1T_13233
NCU08779T1	BC1T_15778
NCU08779T0	BC1T_15778
NCU00167T0	BC1T_03756
NCU07952T0	BC1T_00093
NCU02424T0	BC1T_11343
NCU05143T0	BC1T_10095
NCU00776T0	BC1T_15125
NCU09778T0	BC1T_14635
NCU08388T0	BC1T_12467
NCU08388T1	BC1T_12467
NCU01019T0	BC1T_03832
NCU00357T0	BC1T_09322
NCU04514T0	BC1T_12877
NCU03659T0	BC1T_01470
NCU00455T0	BC1T_07505
NCU02934T0	BC1T_15945
NCU07172T0	BC1T_13827
NCU09247T0	BC1T_00504
NCU02009T0	BC1T_07704
NCU07580T0	BC1T_05099
NCU10189T0	BC1T_06631
NCU08821T0	BC1T_11584
NCU09352T0	BC1T_07112
NCU00308T0	BC1T_15882
NCU07558T0	BC1T_14949
NCU03768T1	BC1T_05610
NCU03768T0	BC1T_05610
NCU03768T2	BC1T_05610
NCU01547T0	BC1T_02464
NCU04899T0	BC1T_07409
NCU07699T0	BC1T_09743
NCU02023T0	BC1T_07163	BC1T_11205
NCU02675T0	BC1T_00486
NCU02604T0	BC1T_01643
NCU03237T0	BC1T_02185
NCU07668T0	BC1T_02266
NCU01327T0	BC1T_08473
NCU00891T0	BC1T_09425
NCU04767T0	BC1T_08012
NCU01553T0	BC1T_12033
NCU07757T0	BC1T_07977
NCU01961T0	BC1T_15146
NCU09621T0	BC1T_12091
NCU04281T0	BC1T_03852
NCU01242T0	BC1T_11027
NCU07723T0	BC1T_08723
NCU05423T0	BC1T_12437
NCU01692T0	BC1T_02443
NCU02044T0	BC1T_04778
NCU03777T0	BC1T_06802
NCU01826T0	BC1T_09360
NCU02562T0	BC1T_12761
NCU00414T0	BC1T_06571
NCU01207T0	BC1T_14321
NCU07807T0	BC1T_04836
NCU07807T1	BC1T_04836
NCU03030T0	BC1T_01167
NCU01227T0	BC1T_05074
NCU08578T0	BC1T_04835
NCU06307T0	BC1T_07492
NCU01480T0	BC1T_01937
NCU04411T0	BC1T_03309
NCU02333T0	BC1T_05379
NCU02456T0	BC1T_05819
NCU08352T0	BC1T_01592
NCU06414T0	BC1T_05098
NCU08959T0	BC1T_04161
NCU07082T0	BC1T_08966
NCU06847T0	BC1T_11145
NCU02726T0	BC1T_03347
NCU02351T0	BC1T_07766
NCU08022T0	BC1T_11506
NCU07246T0	BC1T_13808
NCU02743T0	BC1T_04013
NCU09876T0	BC1T_00824
NCU03181T0	BC1T_09917
NCU03402T0	BC1T_12498
NCU05400T0	BC1T_11152
NCU10733T0	BC1T_10349
NCU08909T0	BC1T_14030
NCU01546T0	BC1T_02466
NCU03228T0	BC1T_04774
NCU04647T0	BC1T_05419
NCU00280T0	BC1T_10728
NCU00310T0	BC1T_11764
NCU02244T0	BC1T_00354
NCU02635T0	BC1T_05736
NCU04801T0	BC1T_06032
NCU09477T0	BC1T_02099
NCU08850T0	BC1T_08242
NCU07169T0	BC1T_13828
NCU02639T0	BC1T_00121
NCU02639T1	BC1T_00121
NCU05633T0	BC1T_00033
NCU05686T0	BC1T_04948
NCU09237T0	BC1T_02183
NCU04189T0	BC1T_08201
NCU03258T0	BC1T_10531
NCU03129T0	BC1T_13078
NCU09860T0	BC1T_14377
NCU03815T0	BC1T_00550
NCU08004T0	BC1T_02993
NCU05899T0	BC1T_06442
NCU01786T0	BC1T_01835
NCU06063T0	BC1T_14541
NCU08762T0	BC1T_14884
NCU00512T0	BC1T_03029
NCU02727T0	BC1T_03280
NCU00784T0	BC1T_05728
NCU07399T0	BC1T_00464
NCU00472T0	BC1T_10364
NCU01132T0	BC1T_12022
NCU06380T0	BC1T_10118
NCU04071T0	BC1T_02414
NCU06193T0	BC1T_00678
NCU02477T0	BC1T_08939
NCU01162T0	BC1T_10455
NCU08927T0	BC1T_04178
NCU02283T0	BC1T_15259
NCU00954T0	BC1T_00492
NCU09368T0	BC1T_00092
NCU02560T0	BC1T_12479
NCU06444T0	BC1T_09217
NCU09321T0	BC1T_07224
NCU05888T0	BC1T_12620
NCU08020T0	BC1T_15789
NCU00874T0	BC1T_01744
NCU02070T0	BC1T_01713
NCU01166T0	BC1T_10590
NCU02617T0	BC1T_09399
NCU06177T0	BC1T_06577
NCU02679T0	BC1T_09644
NCU04185T0	BC1T_13455
NCU07309T0	BC1T_14331
NCU06056T0	BC1T_00056
NCU08301T0	BC1T_03106
NCU05990T0	BC1T_06159
NCU09123T0	BC1T_07228
NCU08277T0	BC1T_14334
NCU06366T0	BC1T_01285	BC1T_06733
NCU06211T1	BC1T_10724
NCU06211T0	BC1T_10724
NCU02585T0	BC1T_00069
NCU08746T0	BC1T_02333
NCU09538T0	BC1T_06320
NCU03576T0	BC1T_13372
NCU03122T0	BC1T_01844
NCU03122T1	BC1T_01844
NCU02603T0	BC1T_01642
NCU05564T0	BC1T_00160
NCU06168T0	BC1T_01127
NCU03050T0	BC1T_06330
NCU00494T0	BC1T_10196
NCU11381T0	BC1T_14194
NCU09444T0	BC1T_00060
NCU01542T0	BC1T_13202
NCU00894T0	BC1T_05920
NCU03064T0	BC1T_04106
NCU07929T0	BC1T_03240
NCU01059T0	BC1T_09286
NCU05644T0	BC1T_11406
NCU05891T0	BC1T_13954
NCU00792T0	BC1T_08279
NCU05289T0	BC1T_09723
NCU03316T0	BC1T_12787
NCU03880T0	BC1T_16108
NCU00064T0	BC1T_04669
NCU01757T0	BC1T_06399
NCU09090T0	BC1T_02344
NCU01053T0	BC1T_14632
NCU09789T0	BC1T_07167
NCU04099T0	BC1T_15388
NCU07281T0	BC1T_15108
NCU09992T0	BC1T_09564	BC1T_09565
NCU02065T0	BC1T_02509
NCU00928T0	BC1T_05839
NCU04507T0	BC1T_03329
NCU05226T0	BC1T_03532
NCU08343T0	BC1T_01765
NCU09931T0	BC1T_15128
NCU02791T0	BC1T_00321
NCU09272T0	BC1T_13295
NCU04528T0	BC1T_10329
NCU05113T0	BC1T_10329
NCU09279T0	BC1T_10329
NCU03297T0	BC1T_08301
NCU03297T1	BC1T_08301
NCU09240T0	BC1T_03030
NCU07623T0	BC1T_04988
NCU05233T0	BC1T_08709
NCU07489T0	BC1T_01244
NCU08517T0	BC1T_14170
NCU00809T0	BC1T_06896
NCU10647T0	BC1T_05255
NCU06445T0	BC1T_09216
NCU00366T0	BC1T_10431
NCU07741T0	BC1T_04663
NCU06914T0	BC1T_07247
NCU08551T0	BC1T_10909
NCU09326T0	BC1T_15278
NCU00501T0	BC1T_07932
NCU06118T0	BC1T_06925
NCU09816T0	BC1T_05275
NCU02358T0	BC1T_13503
NCU09912T0	BC1T_09455
NCU10015T0	BC1T_12929
NCU00227T0	BC1T_03735
NCU01878T0	BC1T_06829
NCU00542T0	BC1T_09616
NCU07536T0	BC1T_08658
NCU12099T0	BC1T_11412
NCU02687T0	BC1T_00490
NCU07075T0	BC1T_00803
NCU02495T0	BC1T_06669
NCU04201T0	BC1T_05577
NCU04468T0	BC1T_07841
NCU04697T0	BC1T_10112
NCU04022T0	BC1T_14372
NCU08315T0	BC1T_14568	BC1T_07457
NCU02654T0	BC1T_02730
NCU04407T0	BC1T_03294
NCU04713T0	BC1T_06425
NCU09643T0	BC1T_03121
NCU02270T0	BC1T_14932
NCU01689T0	BC1T_02444
NCU01753T0	BC1T_07620
NCU04165T0	BC1T_09230
NCU03853T0	BC1T_13607
NCU08939T0	BC1T_10634
NCU04040T0	BC1T_04982
NCU01409T0	BC1T_08497
NCU07483T0	BC1T_11056
NCU07408T0	BC1T_12669
NCU07408T1	BC1T_12669
NCU05206T0	BC1T_03006
NCU00765T0	BC1T_06883
NCU01543T0	BC1T_13201
NCU01387T0	BC1T_13751
NCU04010T0	BC1T_13188
NCU09309T0	BC1T_12074
NCU04277T0	BC1T_00843
NCU00404T0	BC1T_06514
NCU03409T0	BC1T_04302
[truncated: 3,696 more rows]
[truncated: 4 more columns]
