# Supplementary material for: Evolutionary Conservation and Diversification of Puf RNA Binding Proteins and Their mRNA Targets
Source: PLoS Biol. 2015 Nov 20;13(11):e1002307. doi: 10.1371/journal.pbio.1002307 (PMC4654594; doi:10.1371/journal.pbio.1002307)
Supplement: S4 Dataset — (ZIP) [file pbio.1002307.s004.zip › N.crassa.fa_B.dendrobatidis.fa.txt]

NCU07832T0	BDET_02099
NCU01744T0	BDET_03235
NCU02685T0	BDET_03666
NCU05608T0	BDET_08318	BDET_05744
NCU01379T0	BDET_05746
NCU08287T0	BDET_05059
NCU08535T0	BDET_01457
NCU02510T0	BDET_02922
NCU08267T0	BDET_04947
NCU02103T0	BDET_04064
NCU07307T0	BDET_01133
NCU04548T0	BDET_03266
NCU05837T0	BDET_05485
NCU05120T0	BDET_06102	BDET_03943
NCU03042T0	BDET_07360
NCU04569T0	BDET_02765
NCU06976T0	BDET_04585	BDET_07404	BDET_02782	BDET_01806	BDET_07564	BDET_01958	BDET_03582
NCU02505T0	BDET_03759
NCU06318T0	BDET_03296
NCU00551T0	BDET_02486
NCU01632T0	BDET_06667
NCU03986T0	BDET_03120
NCU10066T0	BDET_01010
NCU07700T0	BDET_00222
NCU03575T0	BDET_00228
NCU11669T0	BDET_06572
NCU01638T0	BDET_03917
NCU00396T0	BDET_05083
NCU04370T0	BDET_04460
NCU01820T0	BDET_07662
NCU08616T0	BDET_04917
NCU07556T0	BDET_02952
NCU00018T0	BDET_07968
NCU00018T1	BDET_07968
NCU09012T0	BDET_02706
NCU00352T0	BDET_06158	BDET_04010
NCU05803T0	BDET_05655
NCU03877T0	BDET_08213
NCU03877T1	BDET_08213
NCU03539T0	BDET_05283
NCU08501T0	BDET_06487
NCU12032T0	BDET_00366
NCU01192T0	BDET_05054
NCU05425T0	BDET_00779
NCU08685T0	BDET_05627
NCU00461T0	BDET_08585
NCU04242T0	BDET_07812
NCU02366T0	BDET_01139
NCU03350T0	BDET_04676
NCU02728T0	BDET_07405
NCU02572T0	BDET_01141
NCU05261T0	BDET_00893
NCU03875T0	BDET_05687
NCU03305T0	BDET_07454
NCU09602T0	BDET_01124
NCU06488T0	BDET_02123
NCU02566T0	BDET_03579
NCU04404T0	BDET_04412
NCU04898T0	BDET_07139
NCU09463T0	BDET_01134
NCU07658T0	BDET_07150	BDET_07149
NCU06338T0	BDET_00426
NCU07027T0	BDET_06662
NCU04352T0	BDET_01401	BDET_03308
NCU00671T0	BDET_00892
NCU07546T0	BDET_01529
NCU01965T0	BDET_03762
NCU01318T0	BDET_00935
NCU06468T0	BDET_04082
NCU02083T0	BDET_05758
NCU07721T0	BDET_03236
NCU10143T0	BDET_03695
NCU07443T0	BDET_08179
NCU06785T0	BDET_06741
NCU08336T0	BDET_06964
NCU06678T0	BDET_07399
NCU02475T0	BDET_07335
NCU09063T0	BDET_05215
NCU08928T0	BDET_02379
NCU04142T0	BDET_05222
NCU03591T0	BDET_02954	BDET_06387
NCU03061T0	BDET_02584
NCU08828T0	BDET_03980
NCU07319T0	BDET_05856	BDET_00092
NCU05429T0	BDET_06958
NCU05429T1	BDET_06958
NCU01612T0	BDET_06754
NCU04161T0	BDET_03613	BDET_00056	BDET_01938
NCU00743T0	BDET_01789
NCU08693T0	BDET_02895
NCU07922T0	BDET_05710
NCU01164T0	BDET_02472
NCU03794T0	BDET_00936
NCU03010T0	BDET_01583
NCU02230T0	BDET_03138
NCU03440T0	BDET_06630
NCU04327T0	BDET_04395
NCU09903T0	BDET_04211
NCU02544T0	BDET_07350
NCU06687T0	BDET_01276
NCU03947T0	BDET_08004
NCU11350T0	BDET_04151
NCU01625T0	BDET_05105
NCU03982T0	BDET_00204
NCU00104T0	BDET_04470
NCU04606T0	BDET_05093
NCU01229T0	BDET_05813
NCU02630T0	BDET_00097
NCU04348T0	BDET_05263
NCU01992T0	BDET_06846
NCU04100T0	BDET_07691
NCU10497T0	BDET_02157
NCU02380T0	BDET_00393
NCU03065T0	BDET_04708
NCU02349T0	BDET_00722
NCU01642T0	BDET_03905
NCU01765T0	BDET_06317
NCU07679T0	BDET_02879
NCU08135T0	BDET_04089
NCU08515T0	BDET_05299
NCU02003T0	BDET_02112	BDET_02111
NCU00276T0	BDET_08567
NCU09730T0	BDET_00612
NCU04054T0	BDET_00601	BDET_05635
NCU01323T0	BDET_04705
NCU06512T0	BDET_01885	BDET_06546
NCU03363T0	BDET_06864
NCU03292T0	BDET_00174
NCU05200T0	BDET_02388
NCU08009T0	BDET_02947
NCU10283T0	BDET_06141
NCU03980T0	BDET_01507
NCU02514T0	BDET_02997
NCU06836T0	BDET_00473
NCU07010T0	BDET_05501
NCU04448T0	BDET_08136
NCU09468T0	BDET_00078
NCU02696T0	BDET_08291
NCU00177T0	BDET_08261
NCU06278T0	BDET_05210
NCU01589T0	BDET_08422
NCU09450T0	BDET_02143
NCU04766T0	BDET_07705
NCU11202T0	BDET_07485
NCU03797T0	BDET_08307
NCU09873T0	BDET_04827
NCU04221T0	BDET_03685
NCU00656T0	BDET_08132
NCU06438T0	BDET_00829	BDET_01855
NCU02955T0	BDET_04464
NCU01479T0	BDET_01342
NCU03060T0	BDET_03480
NCU00040T0	BDET_03573
NCU00629T0	BDET_04328
NCU04736T0	BDET_06015	BDET_05751
NCU05154T0	BDET_06015	BDET_05751
NCU01119T0	BDET_05789
NCU08276T0	BDET_03785
NCU01843T0	BDET_03380
NCU04044T0	BDET_04093
NCU00405T0	BDET_00771
NCU03051T0	BDET_05474
NCU01751T0	BDET_03135
NCU01207T0	BDET_07779
NCU01171T0	BDET_07786
NCU05239T0	BDET_08281
NCU02539T0	BDET_07051
NCU11188T0	BDET_01428
NCU06122T0	BDET_00316
NCU01143T0	BDET_08408
NCU07554T0	BDET_05019
NCU08341T0	BDET_05104
NCU07999T0	BDET_06540
NCU07866T0	BDET_02281
NCU05029T0	BDET_02245
NCU02629T0	BDET_02571	BDET_04126
NCU02207T0	BDET_07981	BDET_03482
NCU05194T0	BDET_05792
NCU07837T0	BDET_03491
NCU09700T0	BDET_02857
NCU08119T0	BDET_04453
NCU01249T0	BDET_04846
NCU04251T0	BDET_08415
NCU08920T0	BDET_00186
NCU02391T0	BDET_03497
NCU04768T0	BDET_08280
NCU10007T0	BDET_02693
NCU10007T1	BDET_02693
NCU03139T0	BDET_03533
NCU09367T0	BDET_06219
NCU09715T0	BDET_01513
NCU04648T0	BDET_07693
NCU11255T0	BDET_05764
NCU06666T0	BDET_03433	BDET_03451
NCU02494T0	BDET_07634
NCU09349T0	BDET_00388
NCU02839T0	BDET_07728
NCU09721T0	BDET_05225
NCU00112T0	BDET_01181
NCU02840T0	BDET_07660
NCU02127T0	BDET_01029
NCU00712T0	BDET_06903
NCU02803T0	BDET_04152
NCU09228T0	BDET_01967	BDET_06464
NCU03387T0	BDET_07996
NCU05041T0	BDET_07805
NCU05289T0	BDET_02958
NCU03321T0	BDET_07650
NCU09324T0	BDET_01759
NCU05430T0	BDET_05630
NCU08897T0	BDET_00235
NCU09118T0	BDET_02757
NCU06735T0	BDET_02270
NCU01234T0	BDET_07791
NCU00668T0	BDET_01882
NCU03786T0	BDET_07663
NCU00410T0	BDET_00017
NCU02325T0	BDET_06819
NCU01328T0	BDET_04580
NCU11271T0	BDET_06524
NCU04439T0	BDET_04408
NCU02287T0	BDET_01614
NCU01643T0	BDET_07263
NCU07690T0	BDET_02653
NCU06444T0	BDET_03853
NCU01290T0	BDET_02437
NCU06626T0	BDET_01279
NCU09266T0	BDET_00348
NCU04173T0	BDET_03596
NCU04173T1	BDET_03596
NCU04203T0	BDET_01524
NCU04611T0	BDET_02775
NCU06192T0	BDET_01307
NCU01648T0	BDET_07784
NCU03669T0	BDET_00046
NCU07281T0	BDET_08030
NCU10058T0	BDET_04144
NCU03811T0	BDET_05573
NCU05454T0	BDET_05317
NCU01369T0	BDET_06269
NCU06481T0	BDET_03712
NCU02580T0	BDET_06882
NCU03482T0	BDET_07409
NCU06854T0	BDET_07647
NCU07330T0	BDET_02461	BDET_08248
NCU07567T0	BDET_01624
NCU00261T0	BDET_03549
NCU03650T0	BDET_02246
NCU02534T0	BDET_04071
NCU07156T0	BDET_00907
NCU03954T0	BDET_04864
NCU03954T1	BDET_04864
NCU05805T0	BDET_00948
NCU00488T0	BDET_06670
NCU07451T0	BDET_06134
NCU07831T0	BDET_07839
NCU09819T0	BDET_08503
NCU02701T0	BDET_04424
NCU07367T0	BDET_00262
NCU08303T0	BDET_07086
NCU04749T0	BDET_03264
NCU03992T0	BDET_07295
NCU05267T0	BDET_08440
NCU03808T0	BDET_03673
NCU08689T0	BDET_04481
NCU07930T0	BDET_03287
NCU07420T0	BDET_07633
NCU01540T0	BDET_01049
NCU04449T0	BDET_01190
NCU00043T0	BDET_00986
NCU03804T0	BDET_01222
NCU09709T0	BDET_06694
NCU07153T0	BDET_04253
NCU02233T0	BDET_03564
NCU01238T0	BDET_08298
NCU02260T0	BDET_05811
NCU03117T0	BDET_06257
NCU05777T0	BDET_04339
NCU02407T0	BDET_04409
NCU07440T0	BDET_06480
NCU08894T0	BDET_00557
NCU02657T0	BDET_00731
NCU06882T0	BDET_00573
NCU03100T0	BDET_07441
NCU02797T0	BDET_02883	BDET_02884
NCU06544T0	BDET_00432
NCU00481T0	BDET_06040
NCU04051T0	BDET_01519
NCU07712T0	BDET_01739
NCU01449T0	BDET_03381
NCU01449T1	BDET_03381
NCU05363T0	BDET_08056
NCU02357T0	BDET_00422
NCU05927T0	BDET_05139
NCU06843T0	BDET_00533	BDET_00534
NCU06189T0	BDET_02443
NCU08993T0	BDET_02269
NCU03076T0	BDET_03178
NCU02578T0	BDET_01890
NCU02011T0	BDET_05778
NCU05360T0	BDET_05578
NCU09696T0	BDET_03740
NCU04799T0	BDET_00482
NCU07926T0	BDET_04352
NCU00591T0	BDET_08414
NCU07171T0	BDET_03019
NCU01939T0	BDET_05276
NCU11282T0	BDET_02901
NCU06630T0	BDET_00894
NCU10008T0	BDET_07382
NCU09377T1	BDET_03024
NCU09377T0	BDET_03024
NCU09297T0	BDET_00583
NCU08888T0	BDET_02503
NCU11384T1	BDET_03975
NCU11384T0	BDET_03975
NCU11273T0	BDET_02168
NCU04230T0	BDET_03057
NCU06868T0	BDET_06380
NCU06284T0	BDET_03833
NCU01680T0	BDET_05768	BDET_03468
NCU10042T0	BDET_02498
NCU10042T1	BDET_02498
NCU11544T1	BDET_04545
NCU11544T0	BDET_04545
NCU01157T0	BDET_05884
NCU06429T0	BDET_05763
NCU06308T0	BDET_06072
NCU03298T0	BDET_04139
NCU01315T0	BDET_08275
NCU06441T0	BDET_08420
NCU07710T0	BDET_06051
NCU09673T0	BDET_08326
NCU08309T0	BDET_04390
NCU09332T0	BDET_05817
NCU01255T0	BDET_02370
NCU00021T0	BDET_04188
NCU08002T0	BDET_07121
NCU00447T0	BDET_07950
NCU02511T0	BDET_07478
NCU06942T0	BDET_03910
NCU03657T0	BDET_05277
NCU03657T1	BDET_05277
NCU04414T0	BDET_07012
NCU01486T0	BDET_02378
NCU02689T0	BDET_03073
NCU04121T0	BDET_04294
NCU10733T0	BDET_04571
NCU05269T0	BDET_03724
NCU05269T1	BDET_03724
NCU03479T0	BDET_00637
NCU03966T0	BDET_06297
NCU00081T0	BDET_03101
NCU08382T0	BDET_06937
NCU04380T0	BDET_00503
NCU03929T0	BDET_00503
NCU02252T0	BDET_04553
NCU00901T0	BDET_05810
NCU00770T0	BDET_08495
NCU06149T0	BDET_07406
NCU00389T0	BDET_04825
NCU09513T0	BDET_06057
NCU02669T0	BDET_06886
NCU06005T0	BDET_02955
NCU09265T0	BDET_00940	BDET_00884
NCU02208T0	BDET_07605
NCU08471T0	BDET_02411
NCU04790T0	BDET_08766
NCU03116T0	BDET_06685
NCU04117T0	BDET_04274
NCU08036T0	BDET_03731
NCU06994T0	BDET_06607
NCU03857T0	BDET_00732
NCU05620T0	BDET_02806
NCU08162T0	BDET_01003
NCU11175T0	BDET_03854
NCU08924T0	BDET_07995	BDET_07988
NCU04216T0	BDET_05666
NCU02810T0	BDET_06070
NCU06493T0	BDET_07009
NCU10383T1	BDET_06936
NCU10383T0	BDET_06936
NCU07839T0	BDET_00233
NCU06652T0	BDET_01427
NCU08373T0	BDET_05554
NCU09711T0	BDET_06507
NCU03748T0	BDET_00369
NCU04104T0	BDET_01742
NCU08023T0	BDET_06967
NCU00440T0	BDET_08256
NCU06187T0	BDET_05026
NCU05802T0	BDET_01168
NCU00793T0	BDET_07620
NCU01809T0	BDET_08691
NCU03273T0	BDET_04381
NCU05095T0	BDET_02872
NCU01417T0	BDET_00243
NCU03359T0	BDET_04558
NCU09202T0	BDET_06497
NCU06767T0	BDET_05453
NCU00406T0	BDET_02731
NCU04504T0	BDET_02302
NCU03463T0	BDET_04675
NCU08118T0	BDET_02860
NCU02409T0	BDET_07943
NCU11397T0	BDET_02623
NCU11426T0	BDET_04388
NCU07887T0	BDET_02259
NCU08272T0	BDET_01912
NCU05810T0	BDET_04737
NCU07378T0	BDET_02050
NCU01443T0	BDET_07601
NCU05526T0	BDET_00420
NCU05526T1	BDET_00420
NCU08195T0	BDET_00145
NCU02546T0	BDET_01989
NCU01502T0	BDET_03515
NCU05420T0	BDET_08694
NCU07966T0	BDET_00737
NCU05046T0	BDET_00737
NCU08147T0	BDET_00737
NCU02966T0	BDET_00352
NCU06457T0	BDET_01144
NCU06943T0	BDET_00735
NCU09076T0	BDET_01378
NCU11213T0	BDET_08032
NCU03894T0	BDET_04845
NCU02571T0	BDET_03560
NCU01756T0	BDET_06797
NCU03526T0	BDET_05411
NCU08663T0	BDET_00361
NCU02126T0	BDET_02267
NCU00824T0	BDET_05157
NCU00010T0	BDET_07919
NCU06672T0	BDET_03339
NCU04306T0	BDET_05265
NCU08297T1	BDET_00751
NCU08297T0	BDET_00751
NCU03234T0	BDET_00182
NCU01503T0	BDET_02075
NCU07859T0	BDET_03413
NCU07987T0	BDET_04808
NCU10775T0	BDET_07144
NCU06914T0	BDET_05064
NCU02639T0	BDET_03321
NCU02639T1	BDET_03321
NCU04247T0	BDET_03574
NCU06272T0	BDET_07395
NCU11664T0	BDET_02736
NCU11379T0	BDET_03232
NCU05642T0	BDET_08178
NCU03922T0	BDET_01894
NCU01241T0	BDET_04440
NCU04110T0	BDET_01187
NCU08110T0	BDET_01461
NCU08216T0	BDET_02709
NCU03973T0	BDET_06834
NCU08301T0	BDET_02834
NCU05499T0	BDET_08266
NCU05288T0	BDET_02940
NCU04166T0	BDET_05018
NCU09111T0	BDET_05827
NCU00122T0	BDET_08599
NCU02498T0	BDET_07807
NCU09894T0	BDET_03407
NCU07296T0	BDET_01494
NCU07458T0	BDET_03030
NCU01181T0	BDET_06029
NCU03339T0	BDET_08552
NCU09740T0	BDET_03347
NCU07697T0	BDET_06238
NCU04005T0	BDET_01138
NCU00593T0	BDET_06909
NCU03396T0	BDET_07380
NCU10467T0	BDET_03811
NCU09688T0	BDET_05802
NCU01272T0	BDET_00881
NCU02063T0	BDET_04261
NCU02291T0	BDET_05280
NCU00194T0	BDET_07903
NCU06268T0	BDET_08423
NCU04652T0	BDET_04218
NCU06365T0	BDET_05963
NCU04185T0	BDET_08278
NCU06679T0	BDET_08233
NCU02109T0	BDET_03637
NCU03219T0	BDET_04780
NCU03795T0	BDET_05640
NCU01412T0	BDET_02337
NCU05129T0	BDET_05024
NCU09746T0	BDET_02567
NCU09610T0	BDET_04355
NCU11685T0	BDET_00152	BDET_00153	BDET_00154
NCU00681T0	BDET_01869
NCU02438T0	BDET_00952
NCU02616T0	BDET_04926
NCU07070T0	BDET_02447
NCU09071T0	BDET_01278
NCU02717T0	BDET_07157
NCU11301T0	BDET_00703
NCU09191T0	BDET_01259
NCU07002T0	BDET_00292
NCU06563T0	BDET_06254
NCU02532T0	BDET_05092
NCU02743T0	BDET_07444
NCU06543T0	BDET_04753
NCU09547T0	BDET_02271
NCU03194T0	BDET_04177
NCU07068T0	BDET_08041
NCU09477T0	BDET_00873
NCU05259T0	BDET_04542
NCU02515T0	BDET_05197
NCU10776T0	BDET_00981
NCU03823T0	BDET_02719
NCU07011T0	BDET_03092
NCU08730T0	BDET_02882
NCU03357T0	BDET_02211
NCU08003T0	BDET_06596
NCU00239T0	BDET_00144
NCU02134T0	BDET_04068
NCU01528T0	BDET_06684
NCU07941T0	BDET_04400
NCU06722T0	BDET_06549
NCU00631T0	BDET_01929
NCU05939T0	BDET_00025
NCU05246T0	BDET_07844
NCU01433T0	BDET_04091
NCU00565T0	BDET_06925
NCU02110T0	BDET_06883
NCU09732T0	BDET_04374	BDET_04376
NCU07298T0	BDET_00609
NCU01187T0	BDET_06316
NCU05995T0	BDET_05316
NCU06842T0	BDET_05478
NCU10853T0	BDET_06142
NCU09864T0	BDET_00783
NCU06761T0	BDET_00890
NCU04566T0	BDET_07102
NCU01160T0	BDET_06952
NCU04511T0	BDET_06432
NCU02747T0	BDET_06861
NCU03004T0	BDET_05949
NCU08325T0	BDET_02659	BDET_05950
NCU03855T0	BDET_01350
NCU00498T0	BDET_06426
NCU06738T0	BDET_02943
NCU00823T0	BDET_00701
NCU01596T0	BDET_04751
NCU03498T0	BDET_02158	BDET_02165
NCU00951T0	BDET_05272
NCU03944T0	BDET_02871
NCU03263T0	BDET_04929
NCU09347T0	BDET_02767
NCU02402T0	BDET_02336
NCU03702T0	BDET_07602
NCU01692T0	BDET_05762
NCU02482T2	BDET_05762
NCU02482T0	BDET_05762
NCU02482T1	BDET_05762
NCU09065T0	BDET_06288
NCU01183T0	BDET_00391
NCU02044T0	BDET_03365
NCU05985T0	BDET_04610
NCU00037T0	BDET_03626
NCU03737T0	BDET_08324
NCU11642T0	BDET_00136
NCU03257T0	BDET_00136
NCU08983T0	BDET_03532
NCU00202T0	BDET_06818
NCU07779T0	BDET_00982
NCU04747T0	BDET_03763
NCU04581T0	BDET_07559
NCU03108T0	BDET_02679
NCU07414T0	BDET_00155
NCU08825T0	BDET_05500
NCU02549T0	BDET_06168
NCU00477T0	BDET_03616	BDET_03615
NCU01830T0	BDET_00733
NCU02181T0	BDET_06304
NCU05650T0	BDET_04248
NCU05452T0	BDET_04868
NCU02430T0	BDET_01793
NCU10397T0	BDET_00054
NCU09789T0	BDET_01648
NCU06717T0	BDET_00104
NCU04343T0	BDET_03684
NCU00794T0	BDET_08214
NCU09230T0	BDET_03524
NCU11693T0	BDET_02284
NCU06482T0	BDET_04590
NCU03395T0	BDET_08140
NCU00775T0	BDET_05854
NCU06923T0	BDET_06518
NCU02611T0	BDET_00303
NCU03200T0	BDET_04854
NCU09516T0	BDET_00107
NCU05850T0	BDET_06446
NCU06240T0	BDET_01700
NCU04252T0	BDET_04484
NCU04803T0	BDET_01599
NCU05418T0	BDET_02380
NCU07071T0	BDET_03259
NCU01227T0	BDET_00819
NCU01439T0	BDET_06346
NCU01654T0	BDET_00978	BDET_02020
NCU02082T0	BDET_00850
NCU09778T0	BDET_00578
NCU02729T0	BDET_01815
NCU03913T0	BDET_05351
NCU03757T0	BDET_06794
NCU03792T0	BDET_08304
NCU07024T0	BDET_06664
NCU04105T0	BDET_00532
NCU06769T0	BDET_04469
NCU04796T0	BDET_06829
NCU06279T0	BDET_04458
NCU06970T0	BDET_03544
NCU07015T0	BDET_06167
NCU08291T0	BDET_00110	BDET_07986
NCU02422T0	BDET_00708
NCU02650T0	BDET_03182
NCU04800T0	BDET_02450
NCU07442T0	BDET_01161
NCU02202T0	BDET_08066
NCU09521T0	BDET_01733
NCU08935T0	BDET_07612
NCU00714T0	BDET_03461
NCU07459T0	BDET_06691
NCU03297T0	BDET_03316
NCU03297T1	BDET_03316
NCU00272T0	BDET_02399
NCU04241T0	BDET_00498
NCU08669T0	BDET_01915
NCU03979T0	BDET_08175
NCU11956T0	BDET_07644
NCU02224T0	BDET_03966
NCU09533T0	BDET_07131	BDET_07119
NCU06355T0	BDET_00517
NCU00925T0	BDET_06359
NCU02785T0	BDET_04773
NCU03628T0	BDET_08313
NCU04780T0	BDET_07319
NCU02408T0	BDET_00419
NCU06710T0	BDET_01839
NCU04485T0	BDET_06266
NCU09121T0	BDET_05273
NCU00880T0	BDET_08425
NCU01269T0	BDET_00977
NCU02305T0	BDET_00998
NCU03032T0	BDET_02215
NCU01512T0	BDET_05480
NCU03606T0	BDET_04884
NCU11795T0	BDET_00548
NCU03783T0	BDET_05382
NCU04319T0	BDET_06140
NCU03295T0	BDET_08173	BDET_06557
NCU02680T0	BDET_04755
NCU07082T0	BDET_03133
NCU07854T0	BDET_05062
NCU08875T0	BDET_07952
NCU02771T0	BDET_00718
NCU07580T0	BDET_00820
NCU11251T0	BDET_03998
NCU06727T0	BDET_08252
NCU01675T0	BDET_00781
NCU04281T0	BDET_06149
NCU11168T0	BDET_02247
NCU00413T0	BDET_03460
NCU04754T0	BDET_07373
NCU00117T0	BDET_00715
NCU09817T0	BDET_04330
NCU05548T0	BDET_04330
NCU05218T0	BDET_00353
NCU01175T0	BDET_07030
NCU02887T0	BDET_00640
NCU05828T0	BDET_02122
NCU03759T0	BDET_06471
NCU03024T0	BDET_01396
NCU00424T0	BDET_08591
NCU07659T0	BDET_06321
NCU06500T0	BDET_02849
NCU07914T0	BDET_05734
NCU03380T0	BDET_03610
NCU09142T0	BDET_00120
NCU02066T0	BDET_03273
NCU09488T0	BDET_02154
NCU04176T0	BDET_08216
NCU00336T0	BDET_05753
NCU00066T0	BDET_06169
NCU01013T0	BDET_05557
NCU02464T0	BDET_07265
NCU09223T0	BDET_02707
NCU11187T0	BDET_08269
NCU03981T0	BDET_00205
NCU03981T1	BDET_00205
NCU06199T0	BDET_01261
NCU07498T0	BDET_00687
NCU01547T0	BDET_07638
NCU02554T0	BDET_03593
NCU00108T0	BDET_08012
NCU01546T0	BDET_07480
NCU05634T0	BDET_04731
NCU07001T0	BDET_06277
NCU06870T0	BDET_03569
NCU05301T0	BDET_07429
NCU10652T0	BDET_03388
NCU03310T0	BDET_04407
NCU03836T0	BDET_06474
NCU02806T0	BDET_05641
NCU00106T0	BDET_08142
NCU06360T0	BDET_00714
NCU01271T0	BDET_05686
NCU05937T0	BDET_06449
NCU08277T0	BDET_07044
NCU09269T0	BDET_02819
NCU09269T1	BDET_02819
NCU09183T0	BDET_06303
NCU00463T0	BDET_06303
NCU00959T0	BDET_01201
NCU03799T0	BDET_03974
NCU03637T0	BDET_01918
NCU02564T0	BDET_07388
NCU02406T0	BDET_05025
NCU01821T0	BDET_01397
NCU05296T0	BDET_01118
NCU09757T0	BDET_05291
NCU06550T0	BDET_04271	BDET_04270
NCU01753T0	BDET_03513
NCU00554T0	BDET_07427
NCU06921T0	BDET_04809
NCU02273T0	BDET_02434
NCU01172T0	BDET_07658
NCU06371T0	BDET_04368
NCU03561T0	BDET_08436
NCU01376T0	BDET_06212	BDET_06211
NCU12076T0	BDET_08277
NCU01786T0	BDET_03289
NCU01270T0	BDET_03289
NCU00200T0	BDET_05023
NCU00428T0	BDET_05045
NCU10847T0	BDET_06283
NCU00489T0	BDET_06672
NCU00927T0	BDET_06300
NCU11748T0	BDET_03516
NCU02781T0	BDET_00334
NCU01022T0	BDET_02878
NCU08004T0	BDET_00606
NCU08148T0	BDET_03399
NCU09437T0	BDET_02876
NCU02624T0	BDET_01895
NCU02619T0	BDET_02444
NCU02112T0	BDET_06077
NCU09004T0	BDET_06663
NCU01402T0	BDET_04311
NCU08706T0	BDET_02194
NCU04899T0	BDET_06592
NCU11296T0	BDET_03050
NCU00436T0	BDET_03861
NCU06569T0	BDET_03812
NCU10053T0	BDET_02027
NCU00403T0	BDET_01100
NCU03197T0	BDET_04604
NCU04600T0	BDET_05328
NCU03118T0	BDET_08201
NCU06605T0	BDET_05279
NCU06834T0	BDET_05458
NCU07722T0	BDET_04757
NCU08020T0	BDET_06307
NCU09741T0	BDET_01121
NCU04784T0	BDET_03609
NCU03258T0	BDET_05475
NCU08507T0	BDET_07392
NCU02954T0	BDET_00424
NCU02727T0	BDET_02844
NCU03441T0	BDET_06410
NCU01452T0	BDET_08247
NCU00981T0	BDET_00219
NCU06929T0	BDET_00328
NCU00467T0	BDET_01481
NCU07880T0	BDET_06696
NCU08687T0	BDET_06155
NCU05830T0	BDET_07124	BDET_07123	BDET_07122
NCU10262T0	BDET_07124	BDET_07123	BDET_07122
NCU03509T0	BDET_07124	BDET_07123	BDET_07122
NCU02542T0	BDET_03636	BDET_04392
NCU02542T1	BDET_03636	BDET_04392
NCU04288T0	BDET_02630	BDET_02625
NCU01689T0	BDET_00169
NCU11568T0	BDET_06795	BDET_06796
NCU11568T1	BDET_06795	BDET_06796
NCU07408T0	BDET_03521
NCU07408T1	BDET_03521
NCU00181T0	BDET_04574
NCU04331T0	BDET_01522
NCU04507T0	BDET_01703
NCU02232T0	BDET_06374
NCU01569T0	BDET_07815
NCU05295T0	BDET_06821
NCU11239T0	BDET_05330
NCU03171T0	BDET_04003	BDET_07548	BDET_07549	BDET_02151	BDET_05257	BDET_07200
NCU10763T0	BDET_04003	BDET_07548	BDET_07549	BDET_02151	BDET_05257	BDET_07200
NCU06352T0	BDET_04003	BDET_07548	BDET_07549	BDET_02151	BDET_05257	BDET_07200
NCU08397T0	BDET_04003	BDET_07548	BDET_07549	BDET_02151	BDET_05257	BDET_07200
NCU07894T0	BDET_04003	BDET_07548	BDET_07549	BDET_02151	BDET_05257	BDET_07200
NCU04936T0	BDET_00338
NCU08228T0	BDET_00338
NCU06520T0	BDET_00293
NCU07701T0	BDET_00990
NCU08997T0	BDET_00912
NCU06047T0	BDET_04147
NCU04118T0	BDET_06431
NCU11180T0	BDET_02565
NCU01335T0	BDET_03076
NCU02704T0	BDET_02477
NCU01831T0	BDET_04370
NCU02136T0	BDET_04065
NCU01728T1	BDET_06475
NCU01728T0	BDET_06475
NCU02565T0	BDET_02652
NCU01776T0	BDET_05423
NCU08561T0	BDET_01070
NCU12027T0	BDET_00596
NCU08964T0	BDET_02622
NCU04279T0	BDET_07430
NCU11169T0	BDET_02290
NCU09407T0	BDET_08126
NCU01919T0	BDET_05156
NCU06336T0	BDET_03132
NCU07021T0	BDET_05678
NCU11489T0	BDET_03335
NCU06534T0	BDET_08573
NCU08126T0	BDET_07557
NCU02179T0	BDET_07557
NCU00904T0	BDET_07557
NCU02209T0	BDET_01737	BDET_05896
NCU04245T0	BDET_04433
NCU06726T0	BDET_02355
NCU05216T0	BDET_03746
NCU07380T0	BDET_03238
NCU04096T0	BDET_06573
NCU11927T0	BDET_01611
NCU09659T0	BDET_01757	BDET_02560	BDET_01686	BDET_01685
NCU01595T0	BDET_00335
NCU05537T0	BDET_02189
NCU04410T0	BDET_03328
NCU04063T0	BDET_05665
NCU08791T0	BDET_05142	BDET_05190
NCU00355T0	BDET_05142	BDET_05190
NCU10043T0	BDET_04117
NCU04355T0	BDET_05430
NCU01197T0	BDET_03288
NCU08946T0	BDET_02471
NCU06659T0	BDET_06202
NCU03876T0	BDET_00592
NCU06459T0	BDET_01627
NCU06760T0	BDET_03299
NCU03020T0	BDET_07033
NCU11185T0	BDET_06245
NCU02148T0	BDET_04282
NCU00056T0	BDET_00483
NCU01678T0	BDET_03750
NCU02226T0	BDET_05174
NCU07468T0	BDET_06205
NCU08605T0	BDET_07085
NCU04646T0	BDET_03996
NCU02716T0	BDET_05803
NCU09227T0	BDET_00689
NCU09930T0	BDET_05061
NCU09208T0	BDET_06678
NCU08340T0	BDET_00072
NCU08340T1	BDET_00072
NCU04481T0	BDET_00923
NCU04610T0	BDET_04418
NCU01235T0	BDET_07792
NCU07755T0	BDET_08061
NCU03009T0	BDET_01194
NCU04837T0	BDET_05705
NCU04316T0	BDET_06226
NCU00414T0	BDET_00380
NCU00892T0	BDET_04349
NCU03231T0	BDET_03032
NCU05902T0	BDET_00797
NCU08280T0	BDET_00375
NCU08427T0	BDET_00685
NCU06931T0	BDET_01376
NCU01333T0	BDET_06812
NCU08852T0	BDET_02288
NCU08878T0	BDET_02465
NCU06270T0	BDET_04894
NCU09642T0	BDET_01944
NCU03393T0	BDET_07630
NCU08682T0	BDET_06071
NCU02283T0	BDET_07618
NCU08563T0	BDET_05418
NCU00480T0	BDET_01552
NCU03711T0	BDET_02126
NCU07165T0	BDET_02645
NCU12152T0	BDET_04199
NCU05196T0	BDET_04326
NCU04540T0	BDET_04611	BDET_01305
NCU04612T1	BDET_06700
NCU04612T0	BDET_06700
NCU00632T0	BDET_01766
NCU03963T0	BDET_02031
NCU08352T0	BDET_00479
NCU06182T0	BDET_05959
NCU09643T0	BDET_08189
NCU01367T0	BDET_01205
NCU00493T0	BDET_05805
NCU07720T0	BDET_03779
NCU00755T0	BDET_03779
NCU01817T0	BDET_04313
NCU03961T0	BDET_03542
NCU02414T0	BDET_00585
NCU03888T0	BDET_03563
NCU01431T0	BDET_06089
NCU04779T0	BDET_04357
NCU09311T0	BDET_01501
NCU00163T0	BDET_07720
NCU11381T0	BDET_00617
NCU09621T0	BDET_01400
NCU11587T0	BDET_02641
NCU07266T0	BDET_07381
NCU09434T0	BDET_08536	BDET_04095
NCU06454T0	BDET_01547
NCU05797T0	BDET_03586
NCU07986T0	BDET_07207
NCU07988T0	BDET_08016
NCU04020T0	BDET_05645
NCU02256T0	BDET_07420
NCU09553T0	BDET_01595
NCU00378T0	BDET_07824
NCU03415T0	BDET_07824
NCU06946T0	BDET_02931
NCU05268T0	BDET_08098
NCU01613T0	BDET_02649
NCU08027T0	BDET_01585
NCU08048T0	BDET_03336
NCU10747T0	BDET_02915
NCU05644T0	BDET_07828
NCU03491T0	BDET_04842
NCU08357T0	BDET_05505
NCU04817T0	BDET_08692
NCU02480T0	BDET_02231
NCU02333T0	BDET_06014
NCU08385T0	BDET_05399
NCU08005T0	BDET_07714
NCU09313T0	BDET_08062
NCU03290T0	BDET_06753
NCU11744T0	BDET_06379
NCU08502T0	BDET_02304	BDET_02305
NCU07733T0	BDET_01275
NCU03739T0	BDET_06577
NCU11453T0	BDET_02777
NCU01055T0	BDET_00818
NCU01644T0	BDET_07904
NCU01669T0	BDET_08054
NCU09485T0	BDET_05669
NCU06075T0	BDET_00837
NCU06075T1	BDET_00837
NCU06191T0	BDET_04242	BDET_04740
NCU04737T0	BDET_02835
NCU07452T0	BDET_00863
NCU07041T0	BDET_02880
NCU03092T0	BDET_02611
NCU05422T0	BDET_01262
NCU03713T0	BDET_05201
NCU04069T0	BDET_05191
NCU08045T0	BDET_02307	BDET_02295
NCU03777T0	BDET_00024
NCU00065T0	BDET_07272
NCU02960T0	BDET_06979
NCU07587T0	BDET_06154
NCU03768T1	BDET_06185
NCU03768T0	BDET_06185
NCU03768T2	BDET_06185
NCU02741T0	BDET_03809
NCU08066T0	BDET_00023
NCU04797T0	BDET_04609
NCU11027T0	BDET_00274
NCU07955T0	BDET_02462
NCU03826T0	BDET_06224
NCU04505T0	BDET_05865
NCU04136T0	BDET_01871
NCU02829T0	BDET_03271
NCU01438T0	BDET_07344
NCU11409T0	BDET_04979
NCU02203T0	BDET_00171
NCU01916T0	BDET_05741
NCU00366T0	BDET_08057
NCU06249T0	BDET_07312
NCU09320T0	BDET_08413
NCU00294T0	BDET_00041
NCU02536T0	BDET_03058
NCU00605T0	BDET_05719
NCU03523T0	BDET_03670
NCU09816T0	BDET_01576
NCU04041T0	BDET_04333
NCU02591T0	BDET_07334
NCU09745T0	BDET_03286
NCU03846T0	BDET_00761
NCU03846T1	BDET_00761
NCU03006T0	BDET_01569
NCU06205T0	BDET_02574
NCU08008T0	BDET_01770
NCU11266T0	BDET_02941
NCU01724T0	BDET_02032	BDET_07584
NCU10048T0	BDET_01824	BDET_01725
NCU01747T0	BDET_00896
NCU01523T0	BDET_01613
NCU03369T0	BDET_04916
NCU02160T0	BDET_03091	BDET_03157
NCU04534T0	BDET_04561
NCU04312T0	BDET_04561
NCU05419T0	BDET_01243
NCU05899T0	BDET_02451
NCU11102T0	BDET_06535
NCU09858T0	BDET_05268	BDET_05267
NCU01949T0	BDET_03159
NCU03935T0	BDET_03547
NCU06594T0	BDET_02314
NCU03953T0	BDET_06126
NCU09161T0	BDET_02088
NCU07965T0	BDET_04537
NCU10061T0	BDET_05275
NCU10009T0	BDET_03510
NCU08056T0	BDET_03510
NCU09830T0	BDET_03510
NCU05591T0	BDET_03510
NCU00673T0	BDET_06120
NCU04323T0	BDET_05219
NCU11660T0	BDET_01327
NCU11285T0	BDET_08128
NCU11288T0	BDET_01939
NCU00154T0	BDET_01939
NCU00376T0	BDET_02752
NCU04228T0	BDET_01497
NCU08968T0	BDET_01308
NCU04074T0	BDET_00202	BDET_00203
NCU02556T0	BDET_03053
NCU08895T0	BDET_00127
NCU02555T0	BDET_05767
NCU07542T0	BDET_02206
NCU03815T0	BDET_06001
NCU07528T0	BDET_04413
NCU05292T0	BDET_08060
NCU06673T0	BDET_07940
NCU02687T0	BDET_01872
NCU00035T0	BDET_04209
NCU01240T0	BDET_03405
NCU03145T0	BDET_04217
NCU07774T0	BDET_01270
NCU01169T0	BDET_02648
NCU03039T0	BDET_03115
NCU00780T0	BDET_07393
NCU10789T0	BDET_06962
NCU00579T0	BDET_01562
NCU03409T0	BDET_08125
NCU06924T0	BDET_07830
NCU00232T0	BDET_00490
NCU02423T0	BDET_00644
NCU03325T0	BDET_07552
NCU11215T0	BDET_06170
NCU06448T0	BDET_02346	BDET_02345
NCU04035T0	BDET_02504
NCU01758T0	BDET_05509
NCU02074T0	BDET_05333
NCU05971T0	BDET_05569
NCU09239T0	BDET_03035
NCU01210T0	BDET_01199
NCU06714T0	BDET_01199
NCU04277T0	BDET_00037
NCU04407T0	BDET_00412
NCU05117T0	BDET_01412
NCU04429T0	BDET_06424
NCU09475T0	BDET_02367
NCU05009T0	BDET_01324
NCU05009T1	BDET_01324
NCU03503T0	BDET_00984
NCU06054T0	BDET_01783
NCU06428T0	BDET_02393	BDET_02385
NCU02524T0	BDET_00285
NCU05720T0	BDET_02361
NCU03741T0	BDET_06066
NCU07471T0	BDET_03664
NCU01419T0	BDET_01620
NCU01446T0	BDET_05221
NCU08514T0	BDET_00106
NCU09098T0	BDET_01573
NCU06057T0	BDET_07754
NCU08035T0	BDET_08258
NCU04553T0	BDET_00762
NCU06578T0	BDET_00676
NCU01104T0	BDET_06579
NCU07058T0	BDET_01555
NCU02665T0	BDET_06457
NCU03439T0	BDET_05895
NCU03659T0	BDET_07330
NCU09843T0	BDET_07449
NCU01550T0	BDET_08327
NCU03188T0	BDET_01277
NCU02533T0	BDET_03179
NCU02509T0	BDET_05851
NCU06031T0	BDET_03797
NCU09380T0	BDET_04102
NCU03388T0	BDET_01808
NCU03062T0	BDET_06922
NCU10311T0	BDET_01780
NCU03972T0	BDET_04779
NCU01304T0	BDET_00589
NCU04354T0	BDET_02073
NCU03492T0	BDET_03268
NCU06489T0	BDET_01835
NCU05942T0	BDET_04308
NCU05523T0	BDET_08229
NCU09598T0	BDET_05626
NCU01950T0	BDET_03340
NCU08022T0	BDET_01477
NCU07062T0	BDET_07362
NCU07299T0	BDET_02051
NCU11864T0	BDET_01048
NCU00919T0	BDET_00588
NCU04832T0	BDET_00086
NCU05876T0	BDET_00220
NCU05252T0	BDET_02773
NCU09101T0	BDET_01172
NCU09001T0	BDET_05740
NCU02263T0	BDET_04194	BDET_02167
NCU00944T0	BDET_02408
NCU06832T0	BDET_00162
NCU06809T0	BDET_00349
NCU03763T0	BDET_07719
NCU03240T0	BDET_02609	BDET_05323
NCU03066T0	BDET_04245
NCU03304T0	BDET_04919
NCU06866T0	BDET_07481
NCU06606T0	BDET_07718
NCU01515T0	BDET_06986
NCU09438T0	BDET_03021
NCU02400T0	BDET_03702
NCU09882T0	BDET_03702
NCU07530T0	BDET_00070
NCU08489T0	BDET_00070
NCU02658T0	BDET_00675
NCU01221T0	BDET_02037
NCU01174T0	BDET_02912
NCU00227T0	BDET_06815
NCU00173T0	BDET_07568
NCU06231T0	BDET_02982
NCU08218T0	BDET_04770
NCU06035T0	BDET_00091
NCU00522T0	BDET_00885	BDET_00944	BDET_00939
NCU03038T0	BDET_01055
NCU01936T0	BDET_07577
NCU09887T0	BDET_07989
NCU04479T0	BDET_06241	BDET_06242
NCU01161T0	BDET_00724
NCU02428T0	BDET_00055
NCU05254T0	BDET_01192
NCU07262T0	BDET_01637
NCU01795T0	BDET_07488
NCU08312T0	BDET_01735	BDET_04556
NCU04460T0	BDET_04544
NCU09600T0	BDET_01936
NCU04182T0	BDET_07347
NCU04503T0	BDET_07308
NCU03269T0	BDET_01120
NCU01524T0	BDET_02758
NCU00025T0	BDET_04583
NCU03661T0	BDET_05549
NCU09290T0	BDET_01053
NCU11457T0	BDET_07998
NCU04013T1	BDET_05353
NCU04013T0	BDET_05353
NCU08177T0	BDET_03434	BDET_03452
NCU03204T0	BDET_00188
NCU03652T0	BDET_00435
NCU04818T0	BDET_01167
NCU00172T0	BDET_06412
NCU11228T0	BDET_00569
NCU03218T0	BDET_07125
NCU04443T0	BDET_08010
NCU10073T0	BDET_03180
NCU01484T0	BDET_02223
NCU06032T0	BDET_00639
NCU01084T0	BDET_06542
NCU00736T0	BDET_01406
NCU01429T0	BDET_02048
NCU07004T0	BDET_02414
NCU01913T0	BDET_07301
NCU11785T0	BDET_00146
NCU03347T0	BDET_07599
NCU07539T0	BDET_06960
NCU05796T0	BDET_03478
NCU05796T1	BDET_03478
NCU01901T0	BDET_02258
NCU04047T0	BDET_05181
NCU11234T0	BDET_01119
NCU09792T0	BDET_02642
NCU07830T0	BDET_06968
NCU06410T0	BDET_08371
NCU08500T0	BDET_00051
NCU03282T0	BDET_04803
NCU10292T0	BDET_07570
NCU02757T0	BDET_06012
NCU06712T0	BDET_02695
NCU04838T0	BDET_07477
NCU09014T0	BDET_05517
NCU08380T0	BDET_00238
NCU08380T1	BDET_00238
NCU07300T0	BDET_01488
NCU03988T0	BDET_04405
NCU07757T0	BDET_07582
NCU00898T0	BDET_06119
NCU06217T0	BDET_05874
NCU07719T0	BDET_05214
NCU12146T0	BDET_08523
NCU00150T0	BDET_04848
NCU00150T1	BDET_04848
NCU00337T0	BDET_02715
NCU03556T0	BDET_03988
NCU08001T0	BDET_00565
NCU11371T0	BDET_00595
NCU04019T0	BDET_07683
NCU04770T0	BDET_07055
NCU04923T0	BDET_07831
NCU11181T0	BDET_03341
NCU07381T0	BDET_06256
NCU01552T0	BDET_04475
NCU01552T1	BDET_04475
NCU08989T0	BDET_06248
NCU03936T0	BDET_00294
NCU01332T0	BDET_05754
NCU01635T0	BDET_05770
NCU09744T0	BDET_00071
NCU08044T0	BDET_01744
NCU03899T0	BDET_05820
NCU03341T0	BDET_06488
NCU08370T0	BDET_04215
NCU09727T0	BDET_03161
NCU11222T0	BDET_05306
NCU11773T0	BDET_05809
NCU00526T0	BDET_06094
NCU05113T0	BDET_06094
NCU02201T0	BDET_06094
NCU09279T0	BDET_06094
NCU06402T0	BDET_02840
NCU06402T1	BDET_02840
NCU06869T0	BDET_05866
NCU11254T0	BDET_06064
NCU01083T0	BDET_00147
NCU07504T0	BDET_00256
NCU01069T0	BDET_04022
NCU01200T1	BDET_03973
NCU01200T0	BDET_03973
NCU03497T0	BDET_02159	BDET_02164
NCU03833T0	BDET_03662
NCU03833T1	BDET_03662
NCU00088T0	BDET_00645
NCU00777T0	BDET_04344
NCU04647T0	BDET_05689
NCU03018T0	BDET_08255
NCU00316T0	BDET_00909
NCU01356T0	BDET_05502
NCU05427T0	BDET_04347
NCU06685T0	BDET_04387
NCU09258T0	BDET_02755
NCU09119T0	BDET_07377
NCU03483T0	BDET_02890
NCU06039T0	BDET_01054
NCU05593T0	BDET_03274
NCU04243T0	BDET_05415
NCU06202T0	BDET_06468
NCU00655T0	BDET_00753
NCU04289T0	BDET_00704
NCU05453T0	BDET_00180
NCU06332T0	BDET_01153
NCU11809T0	BDET_05714
NCU07111T0	BDET_02789
NCU07044T0	BDET_02789
NCU08395T0	BDET_03753
NCU08395T1	BDET_03753
NCU00792T0	BDET_01937
NCU04159T0	BDET_00651
NCU08092T0	BDET_04307
NCU05999T0	BDET_08234
NCU07536T0	BDET_07204
NCU02812T0	BDET_02829
NCU02982T0	BDET_04476
NCU08484T0	BDET_00452
NCU09000T0	BDET_00663
NCU07457T0	BDET_03095
NCU09469T0	BDET_07666
NCU03730T0	BDET_00460
NCU03112T0	BDET_01031
NCU00334T0	BDET_06647
NCU09264T0	BDET_02371
NCU08607T0	BDET_05086
NCU07584T0	BDET_07201
NCU01165T0	BDET_08195	BDET_04650
NCU08389T0	BDET_05681
NCU08389T1	BDET_05681
NCU00513T0	BDET_04186
NCU02808T0	BDET_03397
NCU03319T0	BDET_05107
NCU09322T0	BDET_02421
NCU08811T0	BDET_07990
NCU01409T0	BDET_01442
NCU02560T0	BDET_07031
NCU10031T0	BDET_02921	BDET_06889	BDET_01795
NCU06532T0	BDET_00018
NCU00095T0	BDET_08231
NCU04541T0	BDET_06223
NCU11651T0	BDET_02327	BDET_02324
NCU02828T0	BDET_03534
NCU03623T0	BDET_03831
NCU02373T0	BDET_06711
NCU01568T0	BDET_00591
NCU02633T0	BDET_04457
NCU01929T0	BDET_05674
NCU02432T0	BDET_08101
NCU10721T0	BDET_02727
NCU08278T0	BDET_04867
NCU07550T0	BDET_05736
NCU02235T0	BDET_00402
NCU05836T0	BDET_00402
NCU09028T0	BDET_00402
NCU01059T0	BDET_00402
NCU03134T0	BDET_00402
NCU05752T0	BDET_03799
NCU11831T0	BDET_03799
NCU00218T0	BDET_01043
NCU07361T0	BDET_04892
NCU06386T0	BDET_06342
NCU02113T0	BDET_02473
NCU00453T0	BDET_06975
NCU04193T0	BDET_05379
NCU11408T0	BDET_03530
NCU01564T0	BDET_03622
NCU02147T0	BDET_03496
NCU00258T0	BDET_05553
NCU03610T0	BDET_03499
NCU03952T0	BDET_06959
NCU04640T0	BDET_04459
NCU02905T0	BDET_07580
NCU06198T0	BDET_04890
NCU04259T0	BDET_08080
NCU07956T0	BDET_06508
NCU08070T0	BDET_08168
NCU00226T0	BDET_00088
NCU02107T0	BDET_02424
NCU06251T0	BDET_01313
NCU09220T0	BDET_02139
NCU07289T0	BDET_05503
NCU07289T1	BDET_05503
NCU07884T0	BDET_01135
NCU04009T0	BDET_05688
NCU08609T0	BDET_03370
NCU10905T0	BDET_04814
NCU09309T0	BDET_08209	BDET_08208
NCU00105T0	BDET_00697
NCU01330T0	BDET_00757
NCU02497T0	BDET_00599
NCU03177T0	BDET_04462
NCU01008T0	BDET_07053
NCU06559T0	BDET_02343
NCU00157T0	BDET_08424
NCU02618T0	BDET_06430
NCU03703T0	BDET_06583
NCU07261T0	BDET_05489
NCU00435T0	BDET_06808
NCU04841T0	BDET_06353
NCU01305T0	BDET_00119
NCU03732T0	BDET_02056
NCU01250T0	BDET_04456
NCU03633T0	BDET_02744
NCU03781T0	BDET_03635
NCU02778T0	BDET_05339
NCU02541T0	BDET_06265
NCU04755T0	BDET_05271
NCU08595T0	BDET_03184
NCU06141T0	BDET_06348
NCU08927T0	BDET_04812
NCU00742T0	BDET_00568
NCU04379T0	BDET_00521
NCU02693T0	BDET_04241
NCU01213T0	BDET_06643
NCU03244T0	BDET_06301
NCU08671T0	BDET_01631
NCU04459T0	BDET_06127
NCU10715T0	BDET_01972
NCU06194T0	BDET_02406	BDET_02407
NCU03924T0	BDET_02969
NCU10519T0	BDET_01410
NCU06242T0	BDET_07040
NCU04191T0	BDET_01606
NCU01184T0	BDET_06515
NCU01779T0	BDET_00531
NCU02493T0	BDET_00556
NCU08372T0	BDET_00255
NCU00476T0	BDET_08238
NCU07992T0	BDET_03945
NCU04378T0	BDET_08513
NCU08618T0	BDET_06906
NCU09366T0	BDET_08210
NCU01444T0	BDET_00854
NCU02586T0	BDET_03437
NCU07971T0	BDET_00036
NCU03488T0	BDET_04978
NCU04637T0	BDET_04116
NCU07313T0	BDET_01930
NCU01317T0	BDET_07742
NCU11246T0	BDET_00360
NCU03229T0	BDET_06916
NCU03695T0	BDET_01008
NCU02269T0	BDET_03344
NCU00658T0	BDET_01171
NCU02978T0	BDET_04000
NCU07419T0	BDET_00839
NCU05234T0	BDET_07332
NCU01368T0	BDET_07141
NCU01368T1	BDET_07141
NCU05582T0	BDET_02760
NCU07188T0	BDET_04554
NCU03853T0	BDET_08521
NCU06245T0	BDET_00384
NCU02175T0	BDET_00384
NCU04302T0	BDET_08147	BDET_08148
NCU03237T0	BDET_00888
NCU08991T0	BDET_06026
NCU08991T1	BDET_06026
NCU01918T0	BDET_02202
NCU01674T0	BDET_03490
NCU02375T0	BDET_03821
NCU00772T0	BDET_05634
NCU08620T0	BDET_02109
NCU07263T0	BDET_03422
NCU06447T0	BDET_05721
NCU01702T0	BDET_02983
NCU09608T0	BDET_00740
NCU08642T0	BDET_01644
NCU10273T0	BDET_08695
NCU01657T0	BDET_00529
NCU05517T0	BDET_00480
NCU03802T0	BDET_01999
NCU02167T0	BDET_04023
NCU06431T0	BDET_01230
NCU03616T0	BDET_04358
NCU04454T0	BDET_04907
NCU02276T0	BDET_07099
NCU08324T0	BDET_04158
NCU06091T0	BDET_07425
NCU09192T0	BDET_06019
NCU07446T0	BDET_04709
NCU07446T1	BDET_04709
NCU00913T0	BDET_03489
NCU03715T0	BDET_01740
NCU05554T0	BDET_02110
NCU07725T0	BDET_00734
NCU06999T0	BDET_01554
NCU06464T0	BDET_02384
NCU05273T0	BDET_05256
NCU04578T0	BDET_06705
NCU03576T0	BDET_08052
NCU07814T0	BDET_04847
NCU00578T0	BDET_02205
NCU06409T0	BDET_01193
NCU06175T0	BDET_01594
NCU01784T0	BDET_05375
NCU04120T0	BDET_04703
NCU04783T0	BDET_05051
NCU05990T0	BDET_05546
NCU09116T0	BDET_07197
NCU00170T0	BDET_00052
NCU00971T0	BDET_04782
NCU05804T0	BDET_01861
NCU01390T0	BDET_05745
NCU03632T0	BDET_05057
NCU06216T0	BDET_03114
NCU02027T0	BDET_06912
NCU07885T0	BDET_03965	BDET_06944	BDET_03819
NCU02437T0	BDET_00710	BDET_00913
NCU01539T0	BDET_02277
NCU05778T0	BDET_00409
NCU07850T0	BDET_00032
NCU11537T0	BDET_02753
NCU00642T0	BDET_04733
NCU04623T0	BDET_04733
NCU00210T0	BDET_03098
NCU02424T0	BDET_01983
NCU03714T0	BDET_04303
NCU07929T0	BDET_02970
NCU09247T0	BDET_02372
NCU09139T0	BDET_06605
NCU02513T0	BDET_04175
NCU05302T0	BDET_02823
NCU07435T0	BDET_01104
NCU02734T0	BDET_05170
NCU02004T0	BDET_06309
NCU01337T0	BDET_07181
NCU05274T0	BDET_05699
NCU04101T0	BDET_07730
NCU09594T0	BDET_02984
NCU12124T0	BDET_04247
NCU10029T0	BDET_06403
NCU01041T0	BDET_02386	BDET_02392
NCU02421T0	BDET_00813
NCU00523T0	BDET_03968
NCU00164T0	BDET_06251
NCU08904T0	BDET_04150
NCU06561T0	BDET_01351
NCU00966T0	BDET_06345
NCU06750T0	BDET_04099
NCU03267T0	BDET_07376
NCU00188T0	BDET_00469
NCU02374T0	BDET_01073
NCU04124T0	BDET_05259
NCU01441T0	BDET_07731
NCU06171T0	BDET_05964
NCU03195T0	BDET_00066
NCU00771T0	BDET_04142
NCU04202T0	BDET_03317
NCU08668T0	BDET_06509
NCU10018T0	BDET_06995
NCU00725T0	BDET_02916
NCU02786T0	BDET_05052
NCU04275T0	BDET_03987
NCU08941T0	BDET_02435
NCU08762T0	BDET_04873
NCU08133T0	BDET_05623
NCU09658T0	BDET_04946
NCU08046T0	BDET_04915
NCU07698T0	BDET_08144
NCU08741T0	BDET_07567
NCU01634T0	BDET_05771
NCU00212T0	BDET_05771
NCU03404T0	BDET_03415	BDET_01485
NCU00651T0	BDET_04154
NCU00203T0	BDET_06928
NCU06530T0	BDET_04075
NCU02973T0	BDET_08429
NCU04109T0	BDET_08516
NCU08661T0	BDET_06510
NCU09194T0	BDET_03971	BDET_07159
NCU08648T0	BDET_03971	BDET_07159
NCU01914T0	BDET_03090
NCU02744T0	BDET_04883
NCU00030T0	BDET_07905
NCU04446T0	BDET_00861	BDET_00862	BDET_00860	BDET_00858	BDET_00859
NCU09811T0	BDET_00861	BDET_00862	BDET_00860	BDET_00858	BDET_00859
NCU00911T0	BDET_03421
NCU09875T0	BDET_03421
NCU00417T0	BDET_07439	BDET_07435
NCU07868T0	BDET_05038	BDET_04960
NCU00592T0	BDET_03909
NCU04405T0	BDET_02474
NCU06259T0	BDET_04231
NCU02368T0	BDET_08204
NCU11516T0	BDET_01460
NCU05783T0	BDET_06687
NCU00213T0	BDET_01970
NCU02433T0	BDET_02887
NCU03102T0	BDET_03284
NCU01545T0	BDET_07710
NCU03890T0	BDET_06044
NCU07726T0	BDET_05301
NCU00087T0	BDET_05664
NCU03839T0	BDET_04614
NCU03971T0	BDET_05254
NCU07472T0	BDET_06074
NCU08518T0	BDET_08700
NCU02435T0	BDET_00914	BDET_00711
NCU09058T0	BDET_08146	BDET_08161
NCU03460T0	BDET_02199
NCU05304T0	BDET_02700
NCU04293T0	BDET_04138
NCU09747T0	BDET_01530
NCU04326T0	BDET_07266
NCU04883T0	BDET_06173
NCU03209T0	BDET_06173
NCU04554T0	BDET_06173
NCU01285T0	BDET_01413
NCU09767T0	BDET_01413
NCU00669T0	BDET_02716
NCU05250T0	BDET_00439
NCU04531T0	BDET_03522
NCU01268T0	BDET_07151
NCU03796T0	BDET_06204
NCU08151T0	BDET_02942
NCU03946T0	BDET_07670
NCU03946T1	BDET_07670
NCU04087T0	BDET_04640
NCU06950T0	BDET_02687
NCU02679T0	BDET_08015	BDET_05252
NCU00761T0	BDET_08015	BDET_05252
NCU02754T0	BDET_00065
NCU00147T0	BDET_06090
NCU01816T0	BDET_04717
NCU06243T0	BDET_01316
NCU01803T0	BDET_07443
NCU07014T0	BDET_04811
NCU09579T0	BDET_06176	BDET_00782
NCU06915T0	BDET_02445
NCU10893T0	BDET_03190
NCU01399T0	BDET_08007
NCU03693T0	BDET_08007
NCU09018T0	BDET_01474
NCU11249T0	BDET_01474
NCU01100T0	BDET_00810
NCU03806T0	BDET_00698
NCU04234T0	BDET_02907
NCU02267T0	BDET_07135
NCU05485T0	BDET_06608
NCU00624T0	BDET_00299
NCU00894T0	BDET_02861
NCU01928T0	BDET_02446
NCU06033T0	BDET_01185
NCU00243T0	BDET_07453
NCU01454T0	BDET_06564
NCU09572T0	BDET_03003
NCU06718T0	BDET_08172
NCU00490T0	BDET_05677
NCU04457T0	BDET_05677
NCU00183T0	BDET_05422
NCU03565T0	BDET_04772
NCU02996T0	BDET_07616
NCU08021T0	BDET_03814
NCU06266T0	BDET_07294
NCU02776T0	BDET_01604
NCU04328T0	BDET_00446
NCU00301T0	BDET_05103
NCU02289T0	BDET_03588
NCU06774T0	BDET_00911
NCU06771T0	BDET_01245
NCU08029T0	BDET_00845
NCU01150T0	BDET_07369
NCU03107T0	BDET_00358
NCU07668T0	BDET_00358
NCU06341T0	BDET_00358
NCU02048T0	BDET_00898
NCU00135T0	BDET_02841
NCU01954T0	BDET_01435
NCU00308T0	BDET_05864
NCU08874T0	BDET_00543
NCU06104T0	BDET_03682	BDET_00061
NCU03957T0	BDET_02774
NCU00464T0	BDET_08176
NCU06631T0	BDET_05050
NCU10155T0	BDET_02651
NCU06749T0	BDET_07820
NCU01767T0	BDET_02356
NCU02090T0	BDET_02786
NCU06348T0	BDET_00874
NCU02943T0	BDET_06194
NCU03597T0	BDET_05818
NCU03764T0	BDET_06344
NCU06708T0	BDET_04159
NCU06647T0	BDET_05446
NCU06113T0	BDET_07138
NCU07456T0	BDET_07476
NCU06424T0	BDET_00354
NCU06108T0	BDET_06692
NCU12081T0	BDET_03041
NCU11186T0	BDET_04922
NCU08955T0	BDET_06556
NCU00422T0	BDET_06809
NCU00422T1	BDET_06809
NCU05400T0	BDET_07695	BDET_07702
NCU00443T0	BDET_02033
NCU02814T0	BDET_00223
NCU03862T0	BDET_01131
NCU03937T0	BDET_01208
NCU01141T0	BDET_07696
NCU07872T0	BDET_02433
NCU09534T0	BDET_02076
NCU11369T0	BDET_04651
NCU11369T1	BDET_04651
NCU00789T0	BDET_03466
NCU02726T0	BDET_02680
NCU09702T0	BDET_01304
NCU10388T0	BDET_05141
NCU11959T0	BDET_05692
NCU00501T0	BDET_03062
NCU01606T0	BDET_03171
NCU01517T0	BDET_06983
NCU04196T0	BDET_06218
NCU05305T0	BDET_05491
NCU02670T0	BDET_08259
NCU05426T0	BDET_06716
NCU11840T0	BDET_03418
NCU07843T0	BDET_06253
NCU08959T0	BDET_05342
NCU10651T0	BDET_03764	BDET_05538
NCU08388T0	BDET_05324
NCU08388T1	BDET_05324
NCU00348T0	BDET_04618
NCU06540T0	BDET_04059
NCU06596T0	BDET_05377
NCU03995T0	BDET_07672
NCU06821T0	BDET_06686
NCU08944T0	BDET_07701
NCU11220T0	BDET_00079
NCU11219T0	BDET_00079
NCU01850T0	BDET_01218
NCU02157T0	BDET_04463
NCU03148T0	BDET_04678
NCU00650T0	BDET_07143
NCU09436T0	BDET_00122
NCU03596T0	BDET_06148
NCU03579T0	BDET_06629
NCU07826T0	BDET_03105
NCU08040T0	BDET_03275
NCU02675T0	BDET_00239
NCU00502T0	BDET_03110
NCU00158T0	BDET_07423
NCU06246T0	BDET_03234
NCU06227T0	BDET_03645
NCU06269T0	BDET_06076
NCU05235T0	BDET_01293
NCU01257T0	BDET_07949
NCU07865T0	BDET_05153
NCU05513T0	BDET_08273
NCU04819T0	BDET_08550	BDET_05775
NCU00860T0	BDET_08550	BDET_05775
NCU11414T0	BDET_08550	BDET_05775
NCU05961T0	BDET_01478
NCU03740T0	BDET_04646
NCU01827T0	BDET_07581
NCU01116T0	BDET_08181
NCU06497T0	BDET_04419
NCU06845T0	BDET_04465
NCU00404T0	BDET_03334
NCU04428T0	BDET_00351
NCU04137T0	BDET_01000
NCU03115T0	BDET_02845
NCU01468T0	BDET_04774
NCU01225T0	BDET_06676
NCU02707T0	BDET_05651
NCU04787T0	BDET_04299
NCU02746T0	BDET_08488
NCU00828T0	BDET_00642	BDET_00643
NCU02948T0	BDET_01817
NCU05623T0	BDET_00934
NCU06300T0	BDET_02357
NCU09803T0	BDET_00693
NCU11204T0	BDET_01948
NCU02588T1	BDET_00207
NCU02588T0	BDET_00207
NCU00242T0	BDET_00164
NCU04317T0	BDET_02756
NCU07773T0	BDET_00196
NCU07925T0	BDET_00430
NCU07482T0	BDET_02187
NCU06432T0	BDET_03185
NCU01099T0	BDET_08583
NCU01955T0	BDET_08198
NCU04187T0	BDET_06831
NCU06959T0	BDET_08008
NCU03834T0	BDET_02286
NCU10185T0	BDET_00142
NCU08268T0	BDET_02875
NCU05217T0	BDET_07370
NCU00950T0	BDET_04993
NCU06314T0	BDET_01399
NCU05313T0	BDET_03813
NCU04003T0	BDET_06665
NCU08378T0	BDET_03074
NCU06856T0	BDET_06999
NCU11109T0	BDET_06575
NCU00662T0	BDET_05483
NCU02753T0	BDET_07636
NCU11493T0	BDET_01255
NCU06403T0	BDET_05177
NCU06554T0	BDET_08185
NCU08632T0	BDET_08153
NCU04021T0	BDET_03774	BDET_05969	BDET_05968	BDET_00461
NCU01331T0	BDET_06954
NCU05589T0	BDET_03630
NCU07492T0	BDET_02260
NCU07991T0	BDET_06887
NCU04552T0	BDET_01170
NCU06067T0	BDET_01695
NCU06260T0	BDET_06095
NCU07794T0	BDET_07400
NCU00034T1	BDET_03786
NCU00034T0	BDET_03786
NCU00495T0	BDET_05237	BDET_05208
NCU04990T0	BDET_06550	BDET_02400
NCU05290T0	BDET_00095
NCU06542T0	BDET_00108
NCU02028T0	BDET_04716
NCU02968T0	BDET_04450
NCU02800T0	BDET_05314
NCU08554T0	BDET_02201
NCU07853T0	BDET_04697
NCU03559T0	BDET_01034
NCU01907T0	BDET_04029
NCU08290T0	BDET_03040
NCU06743T0	BDET_05404
NCU06625T0	BDET_05507
NCU11724T0	BDET_02423
NCU08973T0	BDET_04710
NCU10430T0	BDET_07134
NCU02404T1	BDET_03446
NCU02404T0	BDET_03446
NCU01822T0	BDET_03923
NCU03956T0	BDET_03131
NCU09270T0	BDET_00653
NCU09291T0	BDET_03001
NCU03538T0	BDET_08325
NCU09248T0	BDET_04036
NCU02264T0	BDET_00195
NCU03572T0	BDET_00331
NCU00438T0	BDET_06160
NCU07562T0	BDET_01998
NCU07365T0	BDET_02577
NCU04455T0	BDET_06527
NCU00109T0	BDET_00047
NCU00813T0	BDET_00111
NCU03291T0	BDET_02478
NCU08034T0	BDET_00730
NCU03285T0	BDET_04974
NCU06261T0	BDET_03382
NCU11321T0	BDET_00598
NCU02286T0	BDET_07809
NCU06344T0	BDET_05893
NCU05753T0	BDET_07835
NCU02117T0	BDET_01931
NCU00409T0	BDET_04655
NCU06017T0	BDET_03638
NCU06877T0	BDET_04348
NCU07483T0	BDET_04677
NCU06568T0	BDET_08487
NCU00788T0	BDET_02604
NCU04935T0	BDET_02604
NCU00311T0	BDET_00985
NCU00145T0	BDET_02578
NCU04010T0	BDET_04451
NCU03261T0	BDET_05406
NCU01273T0	BDET_08219
NCU11357T0	BDET_04738
NCU06595T0	BDET_00853
NCU04698T0	BDET_02463
NCU06118T0	BDET_08309
NCU03311T0	BDET_00121
NCU00812T0	BDET_02863
NCU06892T0	BDET_00926
NCU07683T0	BDET_01202
NCU04411T0	BDET_04146
NCU02387T0	BDET_07127
NCU04713T0	BDET_06807
NCU06622T0	BDET_08328
NCU06430T0	BDET_03801	BDET_03800
NCU02336T0	BDET_03801	BDET_03800
NCU05123T0	BDET_03801	BDET_03800
NCU02733T0	BDET_02291
NCU02733T1	BDET_02291
NCU00843T0	BDET_06522
NCU08296T0	BDET_00767
NCU03191T0	BDET_05756
NCU03800T0	BDET_06597
NCU03778T0	BDET_07694
NCU10618T0	BDET_03093
NCU07662T0	BDET_08246
NCU11274T0	BDET_06626
NCU08269T0	BDET_03373	BDET_03293
NCU03048T0	BDET_00118
NCU06473T0	BDET_01403
NCU04155T0	BDET_04941
NCU01252T0	BDET_08139
NCU11256T0	BDET_00344
NCU03868T0	BDET_07036
NCU11012T0	BDET_01831
NCU07863T0	BDET_05644
NCU09193T0	BDET_05879
NCU11556T0	BDET_06855
NCU05686T0	BDET_00040	BDET_01228	BDET_03691	BDET_04639
NCU00193T0	BDET_02333
NCU00690T0	BDET_05152
NCU06090T0	BDET_00550
NCU07663T0	BDET_00631
NCU05233T0	BDET_03023
NCU08344T0	BDET_00376
NCU00346T0	BDET_08335
NCU05421T0	BDET_06101
NCU08963T0	BDET_03580
NCU05038T0	BDET_08282
NCU11209T0	BDET_08260
NCU06052T0	BDET_08726	BDET_08349	BDET_07210	BDET_05124	BDET_02553	BDET_05611	BDET_03991	BDET_01717
NCU02661T0	BDET_00125
NCU04336T0	BDET_04836
NCU06307T0	BDET_03477
NCU09503T0	BDET_02289
NCU11387T0	BDET_02172
NCU09517T0	BDET_05759
NCU11739T0	BDET_06181
NCU01888T0	BDET_02452
NCU00472T0	BDET_04833
NCU00636T0	BDET_08310
NCU09678T0	BDET_01035
NCU09698T0	BDET_01035
NCU00782T0	BDET_01035
NCU06159T0	BDET_01035
NCU00195T0	BDET_01035
NCU10368T0	BDET_01035
NCU08715T0	BDET_01035
NCU09027T0	BDET_01035
NCU05519T0	BDET_01035
NCU02238T0	BDET_01035
NCU08428T0	BDET_01035
NCU04568T0	BDET_01035
NCU04374T0	BDET_01035
NCU06305T0	BDET_01035
NCU00803T0	BDET_01035
NCU00803T1	BDET_01035
NCU02653T0	BDET_01035
NCU00359T0	BDET_00679
NCU01370T0	BDET_00549
NCU02070T0	BDET_02776
NCU05222T0	BDET_00692
NCU04362T0	BDET_01927
NCU05959T0	BDET_03752
NCU11370T0	BDET_00170
NCU06472T0	BDET_04403
NCU11197T0	BDET_04254
NCU03970T0	BDET_01889
NCU01808T0	BDET_06950
NCU02491T0	BDET_07625
NCU06922T0	BDET_00646
NCU06498T0	BDET_01438
NCU08292T0	BDET_00635
NCU06226T0	BDET_05389
NCU03028T0	BDET_08377
NCU01276T0	BDET_00500
NCU00899T0	BDET_01429
NCU01389T0	BDET_01688
NCU00727T0	BDET_02762
NCU06228T0	BDET_00444
NCU02813T0	BDET_03450
NCU00505T0	BDET_05462
NCU07399T0	BDET_02946
NCU10067T0	BDET_00694
NCU02508T0	BDET_00277
NCU02495T0	BDET_01689
NCU01713T0	BDET_06590
NCU00635T0	BDET_07687
NCU09371T0	BDET_01115
NCU11174T0	BDET_01493
NCU06168T0	BDET_05426
NCU07699T0	BDET_05727
NCU11085T0	BDET_06683
NCU08398T0	BDET_04297	BDET_01372
NCU08516T0	BDET_04297	BDET_01372
NCU03283T0	BDET_02770
NCU03283T1	BDET_02770
NCU03704T0	BDET_01329
NCU03625T0	BDET_02244
NCU06193T0	BDET_02422
NCU02563T0	BDET_06520
NCU09325T0	BDET_04031
NCU09540T0	BDET_05341
NCU11582T0	BDET_08430
NCU09461T0	BDET_03964	BDET_06946	BDET_03817
NCU02268T0	BDET_04044
NCU02372T0	BDET_06595
NCU09233T0	BDET_01878
NCU04098T0	BDET_07554
NCU04119T0	BDET_07685
NCU11398T0	BDET_05443
NCU08794T0	BDET_04817
NCU02507T0	BDET_04817
NCU00107T0	BDET_00507
NCU01948T0	BDET_03160
NCU01878T0	BDET_04259
NCU08552T0	BDET_00208
NCU07282T0	BDET_06087
NCU06715T0	BDET_08505
NCU00077T0	BDET_06355
NCU07182T0	BDET_03378
NCU03525T0	BDET_07190
NCU05966T0	BDET_07374
NCU06702T0	BDET_07310
NCU09571T0	BDET_07699
NCU01966T0	BDET_02209
NCU01966T1	BDET_02209
NCU00617T0	BDET_00847
NCU01930T0	BDET_02377
NCU01738T0	BDET_04389
NCU01516T0	BDET_05479
NCU00520T0	BDET_07313
NCU01902T0	BDET_06260
NCU05601T0	BDET_05850
NCU08368T0	BDET_03430
NCU07608T1	BDET_01542
NCU07608T0	BDET_01542
NCU03095T0	BDET_00613
NCU00512T0	BDET_03134
NCU02018T0	BDET_01892
NCU03367T0	BDET_02124
NCU02353T0	BDET_03326
[truncated: 678 more rows]
