# Supplementary material for: Evolutionary Conservation and Diversification of Puf RNA Binding Proteins and Their mRNA Targets
Source: PLoS Biol. 2015 Nov 20;13(11):e1002307. doi: 10.1371/journal.pbio.1002307 (PMC4654594; doi:10.1371/journal.pbio.1002307)
Supplement: S4 Dataset — (ZIP) [file pbio.1002307.s004.zip › N.crassa.fa_B.dermatitidis.fa.txt]

NCU06976T0	BDBG_04410T0
NCU01379T0	BDBG_01490T0
NCU07832T0	BDBG_04649T0
NCU05837T0	BDBG_07232T0
NCU08535T0	BDBG_08082T0
NCU01744T0	BDBG_06065T0
NCU06468T0	BDBG_05667T0
NCU02685T0	BDBG_04269T0
NCU07307T0	BDBG_09189T0
NCU04548T0	BDBG_00482T0
NCU07119T0	BDBG_08208T0
NCU00551T0	BDBG_01158T0
NCU07308T0	BDBG_09190T0
NCU08287T0	BDBG_01634T0
NCU05803T0	BDBG_08177T0
NCU05608T0	BDBG_07074T0
NCU08501T0	BDBG_03508T0
NCU06871T0	BDBG_00352T0
NCU00459T0	BDBG_02757T0
NCU08267T0	BDBG_08719T0
NCU02478T0	BDBG_00595T0
NCU08132T0	BDBG_00595T0
NCU04352T0	BDBG_03234T0
NCU09740T0	BDBG_06542T0
NCU02510T0	BDBG_01839T0
NCU11669T0	BDBG_07661T0
NCU00671T0	BDBG_01241T0
NCU07702T0	BDBG_03247T0
NCU07556T0	BDBG_05027T0
NCU00239T0	BDBG_08388T0
NCU02103T0	BDBG_08433T0
NCU05620T0	BDBG_08839T0
NCU04350T0	BDBG_03232T0
NCU09012T0	BDBG_08486T0
NCU05238T0	BDBG_06491T0
NCU07658T0	BDBG_05734T0
NCU03042T0	BDBG_04581T0
NCU08993T0	BDBG_05270T0
NCU04569T0	BDBG_04811T0
NCU10066T0	BDBG_01992T0
NCU01632T0	BDBG_02999T0
NCU02505T0	BDBG_01841T0
NCU00743T0	BDBG_03414T0
NCU04898T0	BDBG_06599T0
NCU06733T0	BDBG_00059T0
NCU09367T0	BDBG_01676T0
NCU02677T0	BDBG_04430T0
NCU03234T0	BDBG_03337T0
NCU05591T0	BDBG_01947T0
NCU01431T0	BDBG_07690T0
NCU09866T0	BDBG_02054T0
NCU00396T0	BDBG_05238T0
NCU03350T0	BDBG_03499T0
NCU00352T0	BDBG_08058T0
NCU07378T0	BDBG_00069T0
NCU03010T0	BDBG_06043T0
NCU05120T0	BDBG_04692T0
NCU00274T0	BDBG_08252T0
NCU08276T0	BDBG_08715T0
NCU08056T0	BDBG_07712T0
NCU03575T0	BDBG_02996T0
NCU03986T0	BDBG_05195T0
NCU07679T0	BDBG_07356T0
NCU03875T0	BDBG_04912T0
NCU06318T0	BDBG_08912T0
NCU02083T0	BDBG_09377T0
NCU03591T0	BDBG_01225T0
NCU02494T0	BDBG_03360T0
NCU04161T0	BDBG_07337T0
NCU07443T0	BDBG_06900T0
NCU01951T0	BDBG_06637T0
NCU07870T0	BDBG_09242T0
NCU07866T0	BDBG_09262T0
NCU03116T0	BDBG_04755T0
NCU07546T0	BDBG_08511T0
NCU06678T0	BDBG_01412T0
NCU08919T0	BDBG_03856T0
NCU02815T0	BDBG_04761T0
NCU08616T0	BDBG_03350T0
NCU01238T0	BDBG_01369T0
NCU01197T0	BDBG_03591T0
NCU06272T0	BDBG_00837T0
NCU01638T0	BDBG_03013T0
NCU01192T0	BDBG_02777T0
NCU08685T0	BDBG_01461T0
NCU09297T0	BDBG_08990T0
NCU01768T0	BDBG_05578T0
NCU02762T0	BDBG_00257T0
NCU05425T0	BDBG_07244T0
NCU02111T0	BDBG_02379T0
NCU06488T0	BDBG_03641T0
NCU01857T0	BDBG_07004T0
NCU03263T0	BDBG_04732T0
NCU01680T0	BDBG_05839T0
NCU04242T0	BDBG_00917T0
NCU07922T0	BDBG_05748T0
NCU09492T0	BDBG_08858T0
NCU04766T0	BDBG_06372T0
NCU01823T0	BDBG_02955T0
NCU04865T0	BDBG_07448T0
NCU04611T0	BDBG_08947T0
NCU09324T0	BDBG_04157T0
NCU04404T0	BDBG_00265T0
NCU08023T0	BDBG_04392T0
NCU04021T0	BDBG_03403T0
NCU10009T0	BDBG_01284T0
NCU00621T0	BDBG_00422T0
NCU12032T0	BDBG_09046T0
NCU02572T0	BDBG_00985T0
NCU09903T0	BDBG_05334T0
NCU01772T0	BDBG_05834T0
NCU02554T0	BDBG_09042T0
NCU08377T0	BDBG_05527T0
NCU11202T0	BDBG_06642T0
NCU02728T0	BDBG_04602T0
NCU04736T0	BDBG_00237T0
NCU06338T0	BDBG_08807T0
NCU06832T0	BDBG_01581T0
NCU04090T0	BDBG_02112T0
NCU06626T0	BDBG_06522T0
NCU01140T0	BDBG_02327T0
NCU03818T0	BDBG_05295T0
NCU09063T0	BDBG_05105T0
NCU11188T0	BDBG_09160T0
NCU03877T0	BDBG_02002T0
NCU03877T1	BDBG_02002T0
NCU02349T0	BDBG_00453T0
NCU03305T0	BDBG_01793T0
NCU07700T0	BDBG_03248T0
NCU03811T0	BDBG_07752T0
NCU07404T0	BDBG_01894T0
NCU00018T0	BDBG_08359T0
NCU00018T1	BDBG_08359T0
NCU07027T0	BDBG_03798T0
NCU00021T0	BDBG_02925T0
NCU01143T0	BDBG_02718T0
NCU03955T0	BDBG_08979T0
NCU01323T0	BDBG_01909T0
NCU01315T0	BDBG_04445T0
NCU08358T0	BDBG_02433T0
NCU05267T0	BDBG_05605T0
NCU04348T0	BDBG_03253T0
NCU06171T0	BDBG_07963T0
NCU04370T0	BDBG_00858T0
NCU01820T0	BDBG_09476T0
NCU08441T0	BDBG_00048T0
NCU08135T0	BDBG_02426T0
NCU05261T0	BDBG_00668T0
NCU12096T0	BDBG_00459T0
NCU02544T0	BDBG_07385T0
NCU09219T0	BDBG_05500T0
NCU02391T0	BDBG_00308T0
NCU00104T0	BDBG_03097T0
NCU00276T0	BDBG_08249T0
NCU03060T0	BDBG_05979T0
NCU00579T0	BDBG_02020T0
NCU01510T0	BDBG_03486T0
NCU01992T0	BDBG_00408T0
NCU02230T0	BDBG_02477T0
NCU03539T0	BDBG_04864T0
NCU11961T0	BDBG_02993T0
NCU00461T0	BDBG_05413T0
NCU03071T0	BDBG_00246T0
NCU09463T0	BDBG_00288T0
NCU01318T0	BDBG_09445T0
NCU08341T0	BDBG_02273T0
NCU05895T0	BDBG_02474T0
NCU01164T0	BDBG_06021T0
NCU05200T0	BDBG_08818T0
NCU08439T0	BDBG_00047T0
NCU09975T0	BDBG_06204T0
NCU00712T0	BDBG_04749T0
NCU02357T0	BDBG_02551T0
NCU03440T0	BDBG_09293T0
NCU05270T0	BDBG_03199T0
NCU06278T0	BDBG_08300T0
NCU07010T0	BDBG_09179T0
NCU03363T0	BDBG_02637T0
NCU06544T0	BDBG_07803T0
NCU05802T0	BDBG_08178T0
NCU03592T0	BDBG_06168T0
NCU05046T0	BDBG_07515T0
NCU07721T0	BDBG_04418T0
NCU03051T0	BDBG_04513T0
NCU08373T0	BDBG_00087T0
NCU00095T0	BDBG_08530T0
NCU03065T0	BDBG_02352T0
NCU09450T0	BDBG_02437T0
NCU03364T0	BDBG_06512T0
NCU08828T0	BDBG_07137T0
NCU08036T0	BDBG_07808T0
NCU11255T0	BDBG_00321T0
NCU07319T0	BDBG_09224T0
NCU01747T0	BDBG_01017T0
NCU06365T0	BDBG_07133T0
NCU00681T0	BDBG_04125T0
NCU02566T0	BDBG_00156T0
NCU03611T0	BDBG_05182T0
NCU04203T0	BDBG_01360T0
NCU00040T0	BDBG_09028T0
NCU02366T0	BDBG_00324T0
NCU04059T0	BDBG_03607T0
NCU09993T0	BDBG_02028T0
NCU01675T0	BDBG_05703T0
NCU07412T0	BDBG_09036T0
NCU07554T0	BDBG_05634T0
NCU03127T0	BDBG_05363T0
NCU04749T0	BDBG_05900T0
NCU05901T0	BDBG_06773T0
NCU08926T0	BDBG_03631T0
NCU03937T0	BDBG_03933T0
NCU04142T0	BDBG_04531T0
NCU07854T0	BDBG_07101T0
NCU01625T0	BDBG_03014T0
NCU01335T0	BDBG_04872T0
NCU08021T0	BDBG_05621T0
NCU00668T0	BDBG_01142T0
NCU06122T0	BDBG_02483T0
NCU09228T0	BDBG_00562T0
NCU01912T0	BDBG_06682T0
NCU09438T0	BDBG_01972T0
NCU03794T0	BDBG_01417T0
NCU02669T0	BDBG_00123T0
NCU04327T0	BDBG_06565T0
NCU04606T0	BDBG_05405T0
NCU04035T0	BDBG_05928T0
NCU06738T0	BDBG_05540T0
NCU04472T0	BDBG_07111T0
NCU02475T0	BDBG_08691T0
NCU02830T0	BDBG_01664T0
NCU04385T0	BDBG_00593T0
NCU06512T0	BDBG_02605T0
NCU06284T0	BDBG_07442T0
NCU06500T0	BDBG_02706T0
NCU06183T0	BDBG_03664T0
NCU04251T0	BDBG_05130T0
NCU03947T0	BDBG_02375T0
NCU08382T0	BDBG_09095T0
NCU06687T0	BDBG_01509T0
NCU10497T0	BDBG_04234T0
NCU00770T0	BDBG_01744T0
NCU11350T0	BDBG_01706T0
NCU03463T0	BDBG_08840T0
NCU02539T0	BDBG_05443T0
NCU02011T0	BDBG_07509T0
NCU09808T0	BDBG_00139T0
NCU00481T0	BDBG_01567T0
NCU07999T0	BDBG_07144T0
NCU01965T0	BDBG_04279T0
NCU00622T0	BDBG_00420T0
NCU01643T0	BDBG_02998T0
NCU08045T0	BDBG_00845T0
NCU10143T0	BDBG_07659T0
NCU09730T0	BDBG_05790T0
NCU02696T0	BDBG_05953T0
NCU00573T0	BDBG_03073T0
NCU01187T0	BDBG_03717T0
NCU08118T0	BDBG_08018T0
NCU06785T0	BDBG_07934T0
NCU02131T0	BDBG_04126T0
NCU06484T0	BDBG_00999T0
NCU02036T0	BDBG_06899T0
NCU04077T0	BDBG_02043T0
NCU08147T0	BDBG_00747T0
NCU09516T0	BDBG_08246T0
NCU08115T0	BDBG_09053T0
NCU07966T0	BDBG_02293T0
NCU03797T0	BDBG_01393T0
NCU04051T0	BDBG_04789T0
NCU04121T0	BDBG_07402T0
NCU07011T0	BDBG_09178T0
NCU09602T0	BDBG_06063T0
NCU07872T0	BDBG_09247T0
NCU08336T0	BDBG_00096T0
NCU05634T0	BDBG_05879T0
NCU04100T0	BDBG_01519T0
NCU03298T0	BDBG_01692T0
NCU00336T0	BDBG_05235T0
NCU09610T0	BDBG_09335T0
NCU08270T0	BDBG_04411T0
NCU07837T0	BDBG_09256T0
NCU02833T0	BDBG_02030T0
NCU01659T0	BDBG_04845T0
NCU02048T0	BDBG_05936T0
NCU08928T0	BDBG_08206T0
NCU05902T0	BDBG_02854T0
NCU03808T0	BDBG_05246T0
NCU03292T0	BDBG_05430T0
NCU08303T0	BDBG_04415T0
NCU05360T0	BDBG_09145T0
NCU01171T0	BDBG_01505T0
NCU01612T0	BDBG_01015T0
NCU02082T0	BDBG_00996T0
NCU02630T0	BDBG_00249T0
NCU01939T0	BDBG_07005T0
NCU08009T0	BDBG_03204T0
NCU11273T0	BDBG_06577T0
NCU00567T0	BDBG_08554T0
NCU08001T0	BDBG_00666T0
NCU01486T0	BDBG_02639T0
NCU00890T0	BDBG_02008T0
NCU01648T0	BDBG_06024T0
NCU08898T0	BDBG_09384T0
NCU05239T0	BDBG_07172T0
NCU06199T0	BDBG_08030T0
NCU04229T0	BDBG_04745T0
NCU04280T0	BDBG_02552T0
NCU01328T0	BDBG_07868T0
NCU07565T0	BDBG_06117T0
NCU00927T0	BDBG_08765T0
NCU11660T0	BDBG_01307T0
NCU09721T0	BDBG_01995T0
NCU08693T0	BDBG_07000T0
NCU01272T0	BDBG_01871T0
NCU11324T0	BDBG_00084T0
NCU04674T0	BDBG_07558T0
NCU05429T0	BDBG_09208T0
NCU05429T1	BDBG_09208T0
NCU05194T0	BDBG_01122T0
NCU11296T0	BDBG_00645T0
NCU05422T0	BDBG_01574T0
NCU00656T0	BDBG_01155T0
NCU11027T0	BDBG_01828T0
NCU07831T0	BDBG_09246T0
NCU08755T0	BDBG_05018T0
NCU03897T0	BDBG_04331T0
NCU03479T0	BDBG_07617T0
NCU06836T0	BDBG_03483T0
NCU10747T0	BDBG_05071T0
NCU09332T0	BDBG_04240T0
NCU06355T0	BDBG_00650T0
NCU03483T0	BDBG_03243T0
NCU03982T0	BDBG_02130T0
NCU01478T0	BDBG_00393T0
NCU03992T0	BDBG_04819T0
NCU01765T0	BDBG_07844T0
NCU08689T0	BDBG_02787T0
NCU06011T0	BDBG_00696T0
NCU07710T0	BDBG_08882T0
NCU00424T0	BDBG_02808T0
NCU06268T0	BDBG_08312T0
NCU02717T0	BDBG_05965T0
NCU01255T0	BDBG_09351T0
NCU03784T0	BDBG_01852T0
NCU02978T0	BDBG_04244T0
NCU09118T0	BDBG_09051T0
NCU03045T0	BDBG_04574T0
NCU06638T0	BDBG_06635T0
NCU03661T0	BDBG_05299T0
NCU10283T0	BDBG_03294T0
NCU09711T0	BDBG_01997T0
NCU06767T0	BDBG_05595T0
NCU08000T0	BDBG_07142T0
NCU01751T0	BDBG_03801T0
NCU08603T0	BDBG_08414T0
NCU03061T0	BDBG_05980T0
NCU04838T0	BDBG_02137T0
NCU02979T0	BDBG_00144T0
NCU01539T0	BDBG_05723T0
NCU07698T0	BDBG_00909T0
NCU07712T0	BDBG_06536T0
NCU02689T0	BDBG_00082T0
NCU02578T0	BDBG_04167T0
NCU02747T0	BDBG_04606T0
NCU06438T0	BDBG_01402T0
NCU09537T0	BDBG_07993T0
NCU03139T0	BDBG_06463T0
NCU08119T0	BDBG_08017T0
NCU02515T0	BDBG_00095T0
NCU06929T0	BDBG_02439T0
NCU05250T0	BDBG_08920T0
NCU03669T0	BDBG_07787T0
NCU07012T0	BDBG_07078T0
NCU06249T0	BDBG_04966T0
NCU06624T0	BDBG_08895T0
NCU01229T0	BDBG_03636T0
NCU04221T0	BDBG_04920T0
NCU06264T0	BDBG_07791T0
NCU05266T0	BDBG_03236T0
NCU03657T1	BDBG_05285T0
NCU03657T0	BDBG_05285T0
NCU08054T0	BDBG_05337T0
NCU08316T0	BDBG_05442T0
NCU04104T0	BDBG_05258T0
NCU09741T0	BDBG_06540T0
NCU01817T0	BDBG_02975T0
NCU02276T0	BDBG_03154T0
NCU07276T0	BDBG_03148T0
NCU09706T0	BDBG_02869T0
NCU05777T0	BDBG_09487T0
NCU03273T0	BDBG_06878T0
NCU03235T0	BDBG_09008T0
NCU11965T0	BDBG_03571T0
NCU06429T0	BDBG_00932T0
NCU02580T0	BDBG_06848T0
NCU00177T0	BDBG_07763T0
NCU06994T0	BDBG_08927T0
NCU03652T0	BDBG_01745T0
NCU07440T0	BDBG_06889T0
NCU05041T0	BDBG_08960T0
NCU08920T0	BDBG_04114T0
NCU00121T0	BDBG_08051T0
NCU09873T0	BDBG_04373T0
NCU06684T0	BDBG_01534T0
NCU00405T0	BDBG_08525T0
NCU05858T0	BDBG_06551T0
NCU01207T0	BDBG_01518T0
NCU09432T0	BDBG_03156T0
NCU04439T0	BDBG_06531T0
NCU04768T0	BDBG_06360T0
NCU06444T0	BDBG_05668T0
NCU07982T0	BDBG_07447T0
NCU00066T0	BDBG_04479T0
NCU03690T0	BDBG_07532T0
NCU03786T0	BDBG_01491T0
NCU06735T0	BDBG_03907T0
NCU06459T0	BDBG_09466T0
NCU02800T0	BDBG_00064T0
NCU04535T0	BDBG_00273T0
NCU00436T0	BDBG_08321T0
NCU01833T0	BDBG_02959T0
NCU02134T0	BDBG_01235T0
NCU04279T0	BDBG_02360T0
NCU08484T0	BDBG_06070T0
NCU05269T0	BDBG_00956T0
NCU05269T1	BDBG_00956T0
NCU05204T0	BDBG_03785T0
NCU00901T0	BDBG_02279T0
NCU00629T0	BDBG_08711T0
NCU06508T0	BDBG_05248T0
NCU05454T0	BDBG_09539T0
NCU02075T0	BDBG_00976T0
NCU00793T0	BDBG_07973T0
NCU08791T0	BDBG_05307T0
NCU04448T0	BDBG_00839T0
NCU02955T0	BDBG_02409T0
NCU05232T0	BDBG_07081T0
NCU01589T0	BDBG_05867T0
NCU00152T0	BDBG_08101T0
NCU07523T0	BDBG_07480T0
NCU01540T0	BDBG_03170T0
NCU02233T0	BDBG_01971T0
NCU05268T0	BDBG_00955T0
NCU11169T0	BDBG_04543T0
NCU07280T0	BDBG_09225T0
NCU08875T0	BDBG_08334T0
NCU01569T0	BDBG_04400T0
NCU01479T0	BDBG_00394T0
NCU00045T0	BDBG_04555T0
NCU09496T0	BDBG_08351T0
NCU02626T0	BDBG_01686T0
NCU01985T0	BDBG_06702T0
NCU03387T0	BDBG_02964T0
NCU06216T0	BDBG_01535T0
NCU03804T0	BDBG_01246T0
NCU06503T0	BDBG_02701T0
NCU06503T1	BDBG_02701T0
NCU00430T0	BDBG_08355T0
NCU06715T0	BDBG_07751T0
NCU05296T0	BDBG_00625T0
NCU02053T0	BDBG_05521T0
NCU06569T0	BDBG_01046T0
NCU06308T0	BDBG_06489T0
NCU03648T0	BDBG_03142T0
NCU10775T0	BDBG_06745T0
NCU00920T0	BDBG_08775T0
NCU05650T0	BDBG_02113T0
NCU06394T0	BDBG_08726T0
NCU04095T0	BDBG_01371T0
NCU02234T0	BDBG_02876T0
NCU00495T0	BDBG_04975T0
NCU03321T0	BDBG_03911T0
NCU09709T0	BDBG_00486T0
NCU03980T0	BDBG_04387T0
NCU12039T0	BDBG_08968T0
NCU02208T0	BDBG_03429T0
NCU04512T0	BDBG_02935T0
NCU11282T0	BDBG_01089T0
NCU01172T0	BDBG_01506T0
NCU02701T0	BDBG_04780T0
NCU01797T0	BDBG_01027T0
NCU02803T0	BDBG_00561T0
NCU00480T0	BDBG_05755T0
NCU03966T0	BDBG_04344T0
NCU09313T0	BDBG_00110T0
NCU00488T0	BDBG_04999T0
NCU01241T0	BDBG_04548T0
NCU07411T0	BDBG_09035T0
NCU09443T0	BDBG_00542T0
NCU04378T0	BDBG_07498T0
NCU10007T0	BDBG_05338T0
NCU10007T1	BDBG_05338T0
NCU06342T0	BDBG_02769T0
NCU00200T0	BDBG_00920T0
NCU02632T0	BDBG_03534T0
NCU05927T0	BDBG_05196T0
NCU00117T0	BDBG_09431T0
NCU09111T0	BDBG_01949T0
NCU03219T0	BDBG_02235T0
NCU01119T0	BDBG_01260T0
NCU09191T0	BDBG_05466T0
NCU01249T0	BDBG_02723T0
NCU05298T0	BDBG_00910T0
NCU01417T0	BDBG_08198T0
NCU04117T0	BDBG_06093T0
NCU00320T0	BDBG_08106T0
NCU01470T0	BDBG_08298T0
NCU02010T0	BDBG_08389T0
NCU08110T0	BDBG_05444T0
NCU06030T0	BDBG_00505T0
NCU10733T0	BDBG_04334T0
NCU01503T0	BDBG_05553T0
NCU11426T0	BDBG_04795T0
NCU00010T0	BDBG_04657T0
NCU01157T0	BDBG_06587T0
NCU02387T0	BDBG_01968T0
NCU04303T0	BDBG_06834T0
NCU07516T0	BDBG_08084T0
NCU09819T0	BDBG_03968T0
NCU06986T0	BDBG_01121T0
NCU02319T0	BDBG_07850T0
NCU04947T0	BDBG_00751T0
NCU05029T0	BDBG_00317T0
NCU04579T0	BDBG_05763T0
NCU04319T0	BDBG_06311T0
NCU11228T0	BDBG_05932T0
NCU04076T0	BDBG_02940T0
NCU06374T0	BDBG_05241T0
NCU06756T0	BDBG_05376T0
NCU09377T0	BDBG_04172T0
NCU09377T1	BDBG_04172T0
NCU11175T0	BDBG_08390T0
NCU04380T0	BDBG_06993T0
NCU00896T0	BDBG_02401T0
NCU07839T0	BDBG_09240T0
NCU05289T0	BDBG_00608T0
NCU02091T0	BDBG_03999T0
NCU07473T0	BDBG_07555T0
NCU00273T0	BDBG_08253T0
NCU07498T0	BDBG_03950T0
NCU04799T0	BDBG_03189T0
NCU05301T0	BDBG_03044T0
NCU08468T0	BDBG_02357T0
NCU10337T0	BDBG_04905T0
NCU08309T0	BDBG_04420T0
NCU09869T0	BDBG_08859T0
NCU06294T0	BDBG_08746T0
NCU10058T0	BDBG_06248T0
NCU03024T0	BDBG_09016T0
NCU08642T0	BDBG_04670T0
NCU07690T0	BDBG_00602T0
NCU03108T0	BDBG_04612T0
NCU10311T0	BDBG_02550T0
NCU11379T0	BDBG_07269T0
NCU02207T0	BDBG_03969T0
NCU08515T0	BDBG_03299T0
NCU05518T0	BDBG_04133T0
NCU04020T0	BDBG_03449T0
NCU00164T0	BDBG_02800T0
NCU02052T0	BDBG_04301T0
NCU04044T0	BDBG_03481T0
NCU09468T0	BDBG_05820T0
NCU00172T0	BDBG_04466T0
NCU03641T0	BDBG_02083T0
NCU07567T0	BDBG_06115T0
NCU05430T0	BDBG_09207T0
NCU00680T0	BDBG_05325T0
NCU01813T0	BDBG_06023T0
NCU01465T0	BDBG_08065T0
NCU09688T0	BDBG_01289T0
NCU01701T0	BDBG_09144T0
NCU07407T0	BDBG_04270T0
NCU02629T0	BDBG_01838T0
NCU03357T0	BDBG_02607T0
NCU06192T0	BDBG_07718T0
NCU07691T0	BDBG_09181T0
NCU02287T0	BDBG_02438T0
NCU01843T0	BDBG_02930T0
NCU07330T0	BDBG_08800T0
NCU01824T0	BDBG_02945T0
NCU04652T0	BDBG_01697T0
NCU06578T0	BDBG_00857T0
NCU09488T0	BDBG_08382T0
NCU04790T0	BDBG_02096T0
NCU09266T0	BDBG_02249T0
NCU00355T0	BDBG_08680T0
NCU02616T0	BDBG_08421T0
NCU04355T0	BDBG_03272T0
NCU03814T0	BDBG_07695T0
NCU10043T0	BDBG_03374T0
NCU11170T0	BDBG_07721T0
NCU07375T0	BDBG_00693T0
NCU11953T0	BDBG_01607T0
NCU00112T0	BDBG_08499T0
NCU03819T0	BDBG_05296T0
NCU04343T0	BDBG_06484T0
NCU07082T0	BDBG_04515T0
NCU09513T0	BDBG_08244T0
NCU02839T0	BDBG_00098T0
NCU05225T0	BDBG_08919T0
NCU11866T0	BDBG_05055T0
NCU02380T0	BDBG_00390T0
NCU01644T0	BDBG_02997T0
NCU03100T0	BDBG_03381T0
NCU09071T0	BDBG_08594T0
NCU01161T0	BDBG_00733T0
NCU05242T0	BDBG_00651T0
NCU12027T0	BDBG_02478T0
NCU03658T0	BDBG_03420T0
NCU07068T0	BDBG_03728T0
NCU02127T0	BDBG_01196T0
NCU02110T0	BDBG_05230T0
NCU09552T0	BDBG_09267T0
NCU04230T0	BDBG_04918T0
NCU04726T0	BDBG_07029T0
NCU04610T0	BDBG_08950T0
NCU08897T0	BDBG_08505T0
NCU01369T0	BDBG_01835T0
NCU02514T0	BDBG_04195T0
NCU07724T0	BDBG_01586T0
NCU02020T0	BDBG_06913T0
NCU06099T0	BDBG_06746T0
NCU02617T0	BDBG_08422T0
NCU07971T0	BDBG_06265T0
NCU04511T0	BDBG_02936T0
NCU02797T0	BDBG_04728T0
NCU07481T0	BDBG_01939T0
NCU02003T0	BDBG_06236T0
NCU03792T0	BDBG_01549T0
NCU03650T0	BDBG_02685T0
NCU00406T0	BDBG_08527T0
NCU04105T0	BDBG_05257T0
NCU06182T0	BDBG_03667T0
NCU00914T0	BDBG_08415T0
NCU09700T0	BDBG_02544T0
NCU02840T0	BDBG_00097T0
NCU01376T0	BDBG_08932T0
NCU03341T0	BDBG_02321T0
NCU02583T0	BDBG_06556T0
NCU08020T0	BDBG_03265T0
NCU05151T0	BDBG_02911T0
NCU09770T0	BDBG_04166T0
NCU03220T0	BDBG_02233T0
NCU03899T0	BDBG_06365T0
NCU06869T0	BDBG_02464T0
NCU09715T0	BDBG_00326T0
NCU05680T0	BDBG_07776T0
NCU04125T0	BDBG_06440T0
NCU06666T0	BDBG_00721T0
NCU05683T0	BDBG_04633T0
NCU04784T0	BDBG_03482T0
NCU06407T0	BDBG_05016T0
NCU02619T0	BDBG_08418T0
NCU05985T0	BDBG_07201T0
NCU03727T0	BDBG_05290T0
NCU06579T0	BDBG_04393T0
NCU04505T0	BDBG_07261T0
NCU09142T0	BDBG_04237T0
NCU03815T0	BDBG_09387T0
NCU07281T0	BDBG_06977T0
NCU04743T0	BDBG_06370T0
NCU09374T0	BDBG_04712T0
NCU06672T0	BDBG_09495T0
NCU02524T0	BDBG_01717T0
NCU01756T0	BDBG_01022T0
NCU04721T0	BDBG_02516T0
NCU01554T0	BDBG_04800T0
NCU03200T0	BDBG_06334T0
NCU04410T0	BDBG_05908T0
NCU04110T0	BDBG_03134T0
NCU09861T0	BDBG_02109T0
NCU11254T0	BDBG_08967T0
NCU02066T0	BDBG_07594T0
NCU08888T0	BDBG_05000T0
NCU06842T0	BDBG_05700T0
NCU03117T0	BDBG_04756T0
NCU11050T0	BDBG_07470T0
NCU08858T0	BDBG_00712T0
NCU10018T0	BDBG_03479T0
NCU10905T0	BDBG_06373T0
NCU01498T0	BDBG_03313T0
NCU04187T0	BDBG_09412T0
NCU09227T0	BDBG_05503T0
NCU02409T0	BDBG_00320T0
NCU05939T0	BDBG_03598T0
NCU09657T0	BDBG_03288T0
NCU03264T0	BDBG_00135T0
NCU02828T0	BDBG_07965T0
NCU07975T0	BDBG_03704T0
NCU06605T0	BDBG_06545T0
NCU01206T0	BDBG_01703T0
NCU03137T0	BDBG_06468T0
NCU04054T0	BDBG_00240T0
NCU03799T0	BDBG_01418T0
NCU04648T0	BDBG_08622T0
NCU09120T0	BDBG_02231T0
NCU02295T0	BDBG_06771T0
NCU00205T0	BDBG_04545T0
NCU04133T0	BDBG_05051T0
NCU11271T0	BDBG_04118T0
NCU05600T0	BDBG_09130T0
NCU07156T0	BDBG_09497T0
NCU06144T0	BDBG_04666T0
NCU04537T0	BDBG_07955T0
NCU04800T0	BDBG_03186T0
NCU09132T0	BDBG_00020T0
NCU02416T0	BDBG_02489T0
NCU06881T0	BDBG_00381T0
NCU07669T0	BDBG_03051T0
NCU07393T0	BDBG_01004T0
NCU02112T0	BDBG_06948T0
NCU09435T0	BDBG_03158T0
NCU01378T0	BDBG_01430T0
NCU09793T0	BDBG_03604T0
NCU03628T0	BDBG_01820T0
NCU06189T0	BDBG_03855T0
NCU06202T0	BDBG_05048T0
NCU00904T0	BDBG_02007T0
NCU04130T0	BDBG_04936T0
NCU04614T0	BDBG_05407T0
NCU06804T0	BDBG_06498T0
NCU02810T0	BDBG_01824T0
NCU04166T0	BDBG_03673T0
NCU08283T0	BDBG_01635T0
NCU09318T0	BDBG_04484T0
NCU07018T0	BDBG_07179T0
NCU11397T0	BDBG_06800T0
NCU04245T0	BDBG_05203T0
NCU04252T0	BDBG_05200T0
NCU05876T0	BDBG_04839T0
NCU09894T0	BDBG_03585T0
NCU11453T0	BDBG_04626T0
NCU02252T0	BDBG_00474T0
NCU02245T0	BDBG_01779T0
NCU04750T0	BDBG_03920T0
NCU03062T0	BDBG_05981T0
NCU04124T0	BDBG_06441T0
NCU09545T0	BDBG_01364T0
NCU06265T0	BDBG_06180T0
NCU02534T0	BDBG_04591T0
NCU06285T0	BDBG_06242T0
NCU05582T0	BDBG_09140T0
NCU09469T0	BDBG_05821T0
NCU11180T0	BDBG_09001T0
NCU04755T0	BDBG_04779T0
NCU09121T0	BDBG_04587T0
NCU02178T0	BDBG_00773T0
NCU06132T0	BDBG_00050T0
NCU07380T0	BDBG_00068T0
NCU09696T0	BDBG_01318T0
NCU10042T0	BDBG_01800T0
NCU10042T1	BDBG_01800T0
NCU03036T0	BDBG_04558T0
NCU00410T0	BDBG_07676T0
NCU11168T0	BDBG_04577T0
NCU00591T0	BDBG_01193T0
NCU03783T0	BDBG_01851T0
NCU10073T0	BDBG_00141T0
NCU11492T0	BDBG_06273T0
NCU03079T0	BDBG_03918T0
NCU08771T0	BDBG_03210T0
NCU06215T0	BDBG_09428T0
NCU03032T0	BDBG_07122T0
NCU07930T0	BDBG_05973T0
NCU05259T0	BDBG_00657T0
NCU09349T0	BDBG_02186T0
NCU01702T0	BDBG_09153T0
NCU02274T0	BDBG_00472T0
NCU00340T0	BDBG_03851T0
NCU03509T0	BDBG_03965T0
NCU02402T0	BDBG_05081T0
NCU02407T0	BDBG_05112T0
NCU10008T0	BDBG_03842T0
NCU11187T0	BDBG_05312T0
NCU11246T0	BDBG_05427T0
NCU01692T0	BDBG_05847T0
NCU06834T0	BDBG_03491T0
NCU07313T0	BDBG_05617T0
NCU04782T0	BDBG_03469T0
NCU01234T0	BDBG_01515T0
NCU03125T0	BDBG_02004T0
NCU00261T0	BDBG_08491T0
NCU00477T0	BDBG_08833T0
NCU07859T0	BDBG_08008T0
NCU09265T0	BDBG_02250T0
NCU02260T0	BDBG_06299T0
NCU00046T0	BDBG_09000T0
NCU03491T0	BDBG_07521T0
NCU07868T0	BDBG_06973T0
NCU08297T0	BDBG_05603T0
NCU08297T1	BDBG_05603T0
NCU06854T0	BDBG_05803T0
NCU00188T0	BDBG_00566T0
NCU01968T0	BDBG_00807T0
NCU00163T0	BDBG_02802T0
NCU06882T0	BDBG_00332T0
NCU03330T0	BDBG_06517T0
NCU09079T0	BDBG_08571T0
NCU04636T0	BDBG_06622T0
NCU02550T0	BDBG_02424T0
NCU08338T0	BDBG_00199T0
NCU09758T0	BDBG_04852T0
NCU09642T0	BDBG_06605T0
NCU01330T0	BDBG_07531T0
NCU11239T0	BDBG_08557T0
NCU00199T0	BDBG_00922T0
NCU02225T0	BDBG_00160T0
NCU00824T0	BDBG_04059T0
NCU01433T0	BDBG_03714T0
NCU03571T0	BDBG_02947T0
NCU01290T0	BDBG_07680T0
NCU03312T0	BDBG_08164T0
NCU03954T0	BDBG_03829T0
NCU03954T1	BDBG_03829T0
NCU11384T0	BDBG_02411T0
NCU11384T1	BDBG_02411T0
NCU02202T0	BDBG_03970T0
NCU05278T0	BDBG_03201T0
NCU04935T0	BDBG_06345T0
NCU06279T0	BDBG_07090T0
NCU09559T0	BDBG_05838T0
NCU04173T0	BDBG_07762T0
NCU04173T1	BDBG_07762T0
NCU03076T0	BDBG_01661T0
NCU01480T0	BDBG_03135T0
NCU01758T0	BDBG_06030T0
NCU09746T0	BDBG_06495T0
NCU02680T0	BDBG_04490T0
NCU09485T0	BDBG_03101T0
NCU00936T0	BDBG_02423T0
NCU10519T0	BDBG_00261T0
NCU03789T0	BDBG_06778T0
NCU03852T0	BDBG_00361T0
NCU06149T0	BDBG_08996T0
NCU12152T0	BDBG_04818T0
NCU05644T0	BDBG_02051T0
NCU01997T0	BDBG_01682T0
NCU08894T0	BDBG_03141T0
NCU03482T0	BDBG_03514T0
NCU10810T0	BDBG_00560T0
NCU08730T0	BDBG_01624T0
NCU08499T0	BDBG_03528T0
NCU04190T0	BDBG_08498T0
NCU07926T0	BDBG_07719T0
NCU06075T0	BDBG_09376T0
NCU06075T1	BDBG_09376T0
NCU04216T0	BDBG_05322T0
NCU03359T0	BDBG_07222T0
NCU06783T0	BDBG_07935T0
NCU00925T0	BDBG_02416T0
NCU01502T0	BDBG_05552T0
NCU06441T0	BDBG_01546T0
NCU08298T0	BDBG_05683T0
NCU00169T0	BDBG_08404T0
NCU07688T0	BDBG_00898T0
NCU00130T0	BDBG_08423T0
NCU04414T0	BDBG_06331T0
NCU02965T0	BDBG_09328T0
NCU07420T0	BDBG_01890T0
NCU05805T0	BDBG_08194T0
NCU08272T0	BDBG_08741T0
NCU07153T0	BDBG_05080T0
NCU10381T0	BDBG_02992T0
NCU05363T0	BDBG_09146T0
NCU03257T0	BDBG_05429T0
NCU03379T0	BDBG_02978T0
NCU08741T0	BDBG_02653T0
NCU01269T0	BDBG_01914T0
NCU00202T0	BDBG_05770T0
NCU07020T0	BDBG_04098T0
NCU02422T0	BDBG_00360T0
NCU01047T0	BDBG_08455T0
NCU00614T0	BDBG_01231T0
NCU03103T0	BDBG_09302T0
NCU08273T0	BDBG_08730T0
NCU02100T0	BDBG_00995T0
NCU02511T0	BDBG_02655T0
NCU00714T0	BDBG_04734T0
NCU05996T0	BDBG_02299T0
NCU09101T0	BDBG_00832T0
NCU04241T0	BDBG_05403T0
NCU02814T0	BDBG_01677T0
NCU05288T0	BDBG_07355T0
NCU01449T0	BDBG_07831T0
NCU01449T1	BDBG_07831T0
NCU02546T0	BDBG_00551T0
NCU01333T0	BDBG_06155T0
NCU04316T0	BDBG_03944T0
NCU06999T0	BDBG_04138T0
NCU09287T0	BDBG_06253T0	BDBG_03764T0
NCU04078T0	BDBG_04336T0
NCU03606T0	BDBG_09488T0
NCU01231T0	BDBG_02496T0
NCU07367T0	BDBG_01801T0
NCU06710T0	BDBG_05273T0
NCU06238T0	BDBG_07104T0
NCU09065T0	BDBG_08562T0
NCU01494T0	BDBG_05718T0
NCU00311T0	BDBG_09004T0
NCU07129T0	BDBG_03808T0
NCU11238T0	BDBG_05333T0
NCU08924T0	BDBG_02172T0
NCU02793T0	BDBG_08165T0
NCU06809T0	BDBG_05570T0
NCU11587T0	BDBG_00558T0
NCU06259T0	BDBG_05756T0
NCU08152T0	BDBG_08343T0
NCU07489T0	BDBG_09462T0
NCU08471T0	BDBG_09291T0
NCU09673T0	BDBG_08473T0
NCU08998T0	BDBG_03712T0
NCU08998T1	BDBG_03712T0
NCU03795T0	BDBG_01416T0
NCU02778T0	BDBG_01802T0
NCU00290T0	BDBG_04699T0
NCU10789T0	BDBG_08425T0
NCU11185T0	BDBG_05002T0
NCU00880T0	BDBG_00935T0
NCU08195T0	BDBG_05637T0
NCU09104T0	BDBG_00227T0
NCU05095T0	BDBG_04759T0
NCU02325T0	BDBG_07606T0
NCU09757T0	BDBG_07638T0
NCU00081T0	BDBG_00396T0
NCU00632T0	BDBG_00044T0
NCU03290T0	BDBG_04268T0
NCU03857T0	BDBG_02000T0
NCU02549T0	BDBG_06451T0
NCU06760T0	BDBG_05688T0
NCU06436T0	BDBG_07124T0
NCU01652T0	BDBG_05823T0
NCU06005T0	BDBG_06687T0
NCU01901T0	BDBG_08566T0
NCU07001T0	BDBG_03953T0
NCU07171T0	BDBG_03823T0
NCU01878T0	BDBG_08744T0
NCU01178T0	BDBG_09408T0
NCU11933T0	BDBG_01006T0
NCU06918T0	BDBG_00656T0
NCU05375T0	BDBG_06136T0
NCU08674T0	BDBG_08897T0
NCU00453T0	BDBG_03861T0
NCU11791T0	BDBG_00966T0
NCU09076T0	BDBG_08573T0
NCU07418T0	BDBG_02229T0
NCU08312T0	BDBG_08910T0
NCU06659T0	BDBG_08634T0
NCU00493T0	BDBG_07527T0
NCU05937T0	BDBG_03451T0
NCU09437T0	BDBG_05072T0
NCU09598T0	BDBG_06067T0
NCU06585T0	BDBG_00677T0
NCU04201T0	BDBG_03954T0
NCU01919T0	BDBG_06937T0
NCU06483T0	BDBG_05676T0
NCU06540T0	BDBG_08906T0
NCU03981T1	BDBG_02129T0
NCU03981T0	BDBG_02129T0
NCU02063T0	BDBG_05514T0
NCU06277T0	BDBG_02696T0
NCU11685T0	BDBG_04935T0
NCU02716T0	BDBG_05966T0
NCU09810T0	BDBG_00232T0
NCU08598T0	BDBG_05502T0
NCU02498T0	BDBG_03362T0
NCU01745T0	BDBG_06074T0
NCU05519T0	BDBG_04629T0
NCU07334T0	BDBG_03755T0
NCU11301T0	BDBG_02521T0
NCU02542T1	BDBG_05425T0
NCU02542T0	BDBG_05425T0
NCU03973T0	BDBG_04370T0
NCU05246T0	BDBG_03273T0
NCU02752T0	BDBG_05897T0
NCU01439T0	BDBG_07656T0
NCU09202T0	BDBG_08737T0
NCU08935T0	BDBG_06856T0
NCU03317T0	BDBG_00101T0
NCU04185T0	BDBG_09411T0
NCU00378T0	BDBG_00510T0
NCU06534T0	BDBG_03015T0
NCU05622T0	BDBG_04893T0
NCU11284T0	BDBG_02158T0
NCU06766T0	BDBG_05708T0
NCU07296T0	BDBG_07267T0
NCU00077T0	BDBG_00401T0
NCU04747T0	BDBG_00260T0
NCU10155T0	BDBG_05394T0
NCU08290T0	BDBG_08444T0
NCU11190T0	BDBG_08597T0
NCU04449T0	BDBG_00840T0
NCU03396T0	BDBG_08376T0
NCU09253T0	BDBG_05400T0
NCU08216T0	BDBG_09439T0
NCU00536T0	BDBG_01148T0
NCU01882T0	BDBG_06231T0
NCU02107T0	BDBG_08782T0
NCU06190T0	BDBG_03706T0
NCU05830T0	BDBG_08000T0
NCU08563T0	BDBG_05631T0
NCU03267T0	BDBG_00741T0
NCU06205T0	BDBG_09414T0
NCU02408T0	BDBG_05110T0	BDBG_06225T0
NCU03246T0	BDBG_07891T0
NCU03715T0	BDBG_08293T0
NCU08153T0	BDBG_06932T0
NCU09521T0	BDBG_08347T0
NCU04137T0	BDBG_02252T0
NCU02611T0	BDBG_09089T0
NCU06543T0	BDBG_08412T0
NCU04024T0	BDBG_04885T0
NCU03944T0	BDBG_05408T0
NCU07451T0	BDBG_03938T0
NCU06959T0	BDBG_06980T0
NCU01036T0	BDBG_04897T0
NCU05785T0	BDBG_04897T0
NCU00337T0	BDBG_02834T0
NCU06063T0	BDBG_00054T0
NCU02960T0	BDBG_04202T0
NCU03526T0	BDBG_07944T0
NCU08294T0	BDBG_07796T0
NCU08162T0	BDBG_07382T0
NCU11664T0	BDBG_09550T0
NCU04041T0	BDBG_02041T0
NCU00984T0	BDBG_06588T0
NCU02224T0	BDBG_06740T0
NCU03924T0	BDBG_02346T0
NCU11302T0	BDBG_02540T0
NCU02657T0	BDBG_09319T0
NCU07987T0	BDBG_07147T0
NCU02650T0	BDBG_06721T0
NCU11251T0	BDBG_04250T0
NCU04656T0	BDBG_02218T0
NCU05526T0	BDBG_02311T0
NCU03972T0	BDBG_04371T0
NCU08663T0	BDBG_02796T0
NCU04015T0	BDBG_02134T0
NCU11705T0	BDBG_06603T0
NCU07590T0	BDBG_05793T0
NCU04459T0	BDBG_09226T0
NCU02361T0	BDBG_05120T0
NCU03039T0	BDBG_04571T0
NCU00690T0	BDBG_06924T0
NCU11861T0	BDBG_03701T0
NCU02179T0	BDBG_00774T0
NCU02203T0	BDBG_03424T0
NCU07395T0	BDBG_00702T0
NCU00498T0	BDBG_07593T0
NCU04259T0	BDBG_04873T0
NCU06217T0	BDBG_06207T0
NCU04176T0	BDBG_09406T0
NCU02464T0	BDBG_01140T0
NCU00796T0	BDBG_08689T0
NCU08604T0	BDBG_05511T0
NCU07986T0	BDBG_03266T0
NCU05168T0	BDBG_08628T0
NCU02393T0	BDBG_00306T0
NCU02393T1	BDBG_00306T0
NCU04534T0	BDBG_00274T0
NCU03914T0	BDBG_02155T0
NCU02729T0	BDBG_04520T0
NCU03020T0	BDBG_05446T0
NCU02482T0	BDBG_05332T0
NCU02482T1	BDBG_05332T0
NCU02482T2	BDBG_05332T0
NCU00520T0	BDBG_00037T0
NCU03771T0	BDBG_00569T0
NCU03855T0	BDBG_05124T0
NCU04814T0	BDBG_04887T0
NCU00446T0	BDBG_09522T0
NCU08218T0	BDBG_08209T0
NCU08357T0	BDBG_09463T0
NCU06489T0	BDBG_04142T0
NCU10847T0	BDBG_02277T0
NCU09212T0	BDBG_04766T0
NCU01247T0	BDBG_00833T0
NCU03965T0	BDBG_04343T0
NCU04247T0	BDBG_04901T0
NCU00692T0	BDBG_00443T0
NCU02576T0	BDBG_00982T0
NCU01525T0	BDBG_07960T0
NCU03922T0	BDBG_06244T0
NCU09737T0	BDBG_02794T0
NCU07732T0	BDBG_03853T0
NCU07732T1	BDBG_03853T0
NCU03894T0	BDBG_04332T0
NCU04136T0	BDBG_04487T0
NCU00675T0	BDBG_06223T0
NCU02415T0	BDBG_02862T0
NCU03500T0	BDBG_07214T0
NCU11544T0	BDBG_00416T0
NCU11544T1	BDBG_00416T0
NCU02826T0	BDBG_07964T0
NCU07901T0	BDBG_03947T0
NCU08600T0	BDBG_05492T0
NCU08669T0	BDBG_06481T0
NCU06187T0	BDBG_03633T0
NCU06430T0	BDBG_04995T0
NCU07955T0	BDBG_01720T0
NCU02404T1	BDBG_00372T0
NCU02404T0	BDBG_00372T0
NCU06493T0	BDBG_00930T0
NCU03713T0	BDBG_09339T0
NCU11353T0	BDBG_04542T0
NCU00395T0	BDBG_02021T0
NCU06942T0	BDBG_00476T0
NCU06452T0	BDBG_01536T0
NCU10762T0	BDBG_00592T0
NCU00673T0	BDBG_01242T0
NCU01022T0	BDBG_03882T0
NCU03788T0	BDBG_06779T0
NCU08682T0	BDBG_07443T0
NCU02368T0	BDBG_00301T0
NCU03141T0	BDBG_00525T0
NCU01183T0	BDBG_03719T0
NCU02354T0	BDBG_08987T0
NCU06812T0	BDBG_06496T0
NCU07458T0	BDBG_06326T0
NCU07914T0	BDBG_05984T0
NCU01095T0	BDBG_04156T0
NCU00389T0	BDBG_04993T0
NCU05499T0	BDBG_03441T0
NCU00272T0	BDBG_08254T0
NCU01654T0	BDBG_09219T0
NCU08148T0	BDBG_03613T0
NCU02624T0	BDBG_01678T0
NCU04111T0	BDBG_02270T0
NCU09050T0	BDBG_01942T0
NCU00593T0	BDBG_06734T0
NCU03426T0	BDBG_04421T0
NCU04354T0	BDBG_05620T0
NCU04646T0	BDBG_09446T0
NCU06457T0	BDBG_09473T0
NCU00782T0	BDBG_03978T0
NCU02044T0	BDBG_05930T0
NCU07996T0	BDBG_01625T0
NCU04772T0	BDBG_07418T0
NCU06362T0	BDBG_08801T0
NCU01767T0	BDBG_02563T0
NCU00789T0	BDBG_03415T0
NCU06870T0	BDBG_00353T0
NCU08024T0	BDBG_00852T0
NCU04485T0	BDBG_08915T0
NCU11213T0	BDBG_07224T0
NCU03066T0	BDBG_06013T0
NCU02750T0	BDBG_09019T0
NCU00642T0	BDBG_03043T0
NCU01195T0	BDBG_04858T0
NCU02291T0	BDBG_03959T0
NCU07070T0	BDBG_05644T0
NCU05452T0	BDBG_07836T0
NCU03737T0	BDBG_09337T0
NCU06194T0	BDBG_07704T0
NCU06296T0	BDBG_01302T0
NCU04669T0	BDBG_08136T0
NCU01181T0	BDBG_03656T0
NCU02109T0	BDBG_04010T0
NCU02556T0	BDBG_05518T0
NCU01963T0	BDBG_06654T0
NCU06032T0	BDBG_07383T0
NCU08435T0	BDBG_07754T0
NCU06520T0	BDBG_01091T0
NCU06419T0	BDBG_05031T0
NCU08301T0	BDBG_07797T0
NCU06652T0	BDBG_00719T0
NCU09547T0	BDBG_01818T0
NCU09732T0	BDBG_05788T0
NCU10383T1	BDBG_02317T0
NCU10383T0	BDBG_02317T0
NCU07693T0	BDBG_00892T0
NCU06595T0	BDBG_07164T0
NCU07015T0	BDBG_07185T0
NCU02397T0	BDBG_03162T0	BDBG_08232T0
NCU05642T0	BDBG_01266T0
NCU04088T0	BDBG_08843T0
NCU03823T0	BDBG_07728T0
NCU07298T0	BDBG_06322T0
NCU00377T0	BDBG_07408T0
NCU07887T0	BDBG_08217T0
NCU05420T0	BDBG_02572T0
NCU01438T0	BDBG_07660T0
NCU03187T0	BDBG_08577T0
NCU09595T0	BDBG_06960T0
NCU01252T0	BDBG_07828T0
NCU01596T0	BDBG_08367T0
NCU03748T0	BDBG_07199T0
NCU06630T0	BDBG_07907T0
NCU06240T0	BDBG_05661T0
NCU09533T0	BDBG_02904T0
NCU06761T0	BDBG_02319T0
NCU09230T0	BDBG_04218T0
NCU03176T0	BDBG_07540T0
NCU01013T0	BDBG_09480T0
NCU00269T0	BDBG_08436T0
NCU02966T0	BDBG_09329T0
NCU08003T0	BDBG_05618T0
NCU03637T0	BDBG_01827T0
NCU04096T0	BDBG_01545T0
NCU03961T0	BDBG_02143T0
NCU02074T0	BDBG_04204T0
NCU00677T0	BDBG_04128T0
NCU06618T0	BDBG_00655T0
NCU06685T0	BDBG_01408T0
NCU04796T0	BDBG_03473T0
NCU00043T0	BDBG_08999T0
NCU02406T0	BDBG_05138T0
NCU06843T0	BDBG_05695T0
NCU06482T0	BDBG_06122T0
NCU08977T0	BDBG_07633T0
NCU03622T0	BDBG_01268T0
NCU09223T0	BDBG_05396T0
NCU02425T0	BDBG_00377T0
NCU02235T0	BDBG_00359T0
NCU06449T0	BDBG_01521T0
NCU08650T0	BDBG_00965T0
NCU01728T1	BDBG_06075T0
NCU01728T0	BDBG_06075T0
NCU04329T0	BDBG_03802T0
NCU00213T0	BDBG_08087T0
NCU10776T0	BDBG_06759T0
NCU02310T0	BDBG_02924T0
NCU03347T0	BDBG_03495T0
NCU03124T0	BDBG_04278T0
NCU04457T0	BDBG_08184T0
NCU03515T0	BDBG_09109T0
NCU07362T0	BDBG_06077T0
NCU07584T0	BDBG_06602T0
NCU03229T0	BDBG_05934T0
NCU06179T0	BDBG_04065T0
NCU03425T0	BDBG_00961T0
NCU03023T0	BDBG_09395T0
NCU02961T0	BDBG_00024T0
NCU03633T0	BDBG_01858T0
NCU02591T0	BDBG_05497T0
NCU00919T0	BDBG_07598T0
NCU07125T0	BDBG_04892T0
NCU09536T0	BDBG_03753T0
NCU04783T0	BDBG_00278T0
NCU04005T0	BDBG_02594T0
NCU07024T0	BDBG_03794T0
NCU08503T0	BDBG_05574T0
NCU02421T0	BDBG_00337T0
NCU00711T0	BDBG_02266T0
NCU02565T0	BDBG_04210T0
NCU07062T0	BDBG_02156T0
NCU07023T0	BDBG_03795T0
NCU07021T0	BDBG_04099T0
NCU09864T0	BDBG_02073T0
NCU08706T0	BDBG_03494T0
NCU03597T0	BDBG_08290T0
NCU00194T0	BDBG_07339T0
NCU02592T0	BDBG_05344T0
NCU04306T0	BDBG_06837T0
NCU08708T0	BDBG_03522T0
NCU03621T0	BDBG_08203T0
NCU09807T0	BDBG_00143T0
NCU03779T0	BDBG_08255T0
NCU11956T0	BDBG_05830T0
NCU02147T0	BDBG_08485T0
NCU04642T0	BDBG_07117T0
NCU08939T0	BDBG_04879T0
NCU09347T0	BDBG_05722T0
NCU01388T0	BDBG_01459T0
NCU04207T0	BDBG_00018T0
NCU00209T0	BDBG_08092T0
NCU09254T0	BDBG_05475T0
NCU09380T0	BDBG_06003T0
NCU11409T0	BDBG_08982T0
NCU04454T0	BDBG_03010T0
NCU05889T0	BDBG_06304T0
NCU10282T0	BDBG_09067T0
NCU02094T0	BDBG_04770T0
NCU05810T0	BDBG_02210T0
NCU00538T0	BDBG_08450T0
NCU01266T0	BDBG_00914T0
NCU01324T0	BDBG_01907T0
NCU07381T0	BDBG_00004T0
NCU04581T0	BDBG_05769T0
NCU00794T0	BDBG_03422T0
NCU08378T0	BDBG_02242T0
NCU03495T0	BDBG_07519T0
NCU04481T0	BDBG_07170T0
NCU09817T0	BDBG_03416T0
NCU02148T0	BDBG_01201T0
NCU00023T0	BDBG_03133T0
NCU03217T0	BDBG_01906T0
NCU01760T0	BDBG_07847T0
NCU07701T0	BDBG_03246T0
NCU08850T0	BDBG_07901T0
NCU00037T0	BDBG_08113T0
NCU02741T0	BDBG_05997T0
NCU00897T0	BDBG_09101T0
NCU04333T0	BDBG_06153T0
NCU00775T0	BDBG_01712T0
NCU01285T0	BDBG_04765T0
NCU00428T0	BDBG_08319T0
NCU07814T0	BDBG_03715T0
NCU03545T0	BDBG_01576T0
NCU08002T0	BDBG_05567T0
NCU02644T0	BDBG_01173T0
NCU02644T1	BDBG_01173T0
NCU01174T0	BDBG_01512T0
NCU04264T0	BDBG_00808T0
NCU00440T0	BDBG_07809T0
NCU09322T0	BDBG_04161T0
NCU06054T0	BDBG_08773T0
NCU00122T0	BDBG_01915T0
NCU07076T0	BDBG_03183T0
NCU04504T0	BDBG_06325T0
NCU03678T0	BDBG_08407T0
NCU07004T0	BDBG_07805T0
NCU01809T0	BDBG_03910T0
NCU05850T0	BDBG_04046T0
NCU05926T0	BDBG_04833T0
NCU01132T0	BDBG_01853T0
NCU01059T0	BDBG_06657T0
NCU00181T0	BDBG_08317T0
NCU07564T0	BDBG_08034T0
NCU01235T0	BDBG_01514T0
NCU06679T0	BDBG_01411T0
NCU07941T0	BDBG_06958T0
NCU01411T0	BDBG_04924T0
NCU06332T0	BDBG_03206T0
NCU06418T0	BDBG_03136T0
NCU01435T0	BDBG_07657T0
NCU03697T0	BDBG_06160T0
NCU07909T0	BDBG_03922T0
NCU06341T0	BDBG_07012T0
NCU09123T0	BDBG_04594T0
NCU07392T0	BDBG_07296T0
NCU08607T0	BDBG_09018T0
NCU06563T0	BDBG_01042T0
NCU08319T0	BDBG_07347T0
NCU00170T0	BDBG_05043T0
NCU09580T0	BDBG_05994T0
NCU08291T0	BDBG_08445T0
NCU07059T0	BDBG_02098T0
NCU06039T0	BDBG_00502T0
NCU07720T0	BDBG_06529T0
NCU00755T0	BDBG_06529T0
NCU00831T0	BDBG_03171T0
NCU00602T0	BDBG_06719T0
NCU01724T0	BDBG_06081T0
NCU00182T0	BDBG_08223T0
NCU07284T0	BDBG_02514T0
NCU10546T0	BDBG_00925T0
NCU02785T0	BDBG_00533T0
NCU00155T0	BDBG_03163T0
NCU02430T0	BDBG_05073T0
NCU07779T0	BDBG_02264T0
NCU08356T0	BDBG_04720T0
NCU01141T0	BDBG_03699T0
NCU02438T0	BDBG_05059T0
NCU05995T0	BDBG_02296T0
NCU02781T0	BDBG_01734T0
NCU01777T0	BDBG_05380T0
NCU03009T0	BDBG_08697T0
NCU10467T0	BDBG_09390T0
NCU02256T0	BDBG_02481T0
NCU03436T0	BDBG_01645T0
NCU04938T0	BDBG_04261T0
NCU02457T0	BDBG_08770T0
NCU04924T0	BDBG_07252T0
NCU11748T0	BDBG_08458T0
NCU03759T0	BDBG_01861T0
NCU01412T0	BDBG_04823T0
NCU09270T0	BDBG_03946T0
NCU03415T0	BDBG_01644T0
NCU03204T0	BDBG_07275T0
NCU07504T0	BDBG_09499T0
NCU00230T0	BDBG_07620T0
NCU05859T0	BDBG_06550T0
NCU06541T0	BDBG_08904T0
NCU05117T0	BDBG_04690T0
NCU09116T0	BDBG_04597T0
NCU06779T0	BDBG_02565T0
NCU07960T0	BDBG_01784T0
NCU06648T0	BDBG_04062T0
NCU05198T0	BDBG_06209T0
NCU03395T0	BDBG_08377T0
NCU01953T0	BDBG_04070T0
NCU07739T0	BDBG_03732T0
NCU02771T0	BDBG_09013T0
NCU11739T0	BDBG_08914T0
NCU02296T0	BDBG_00456T0
NCU07697T0	BDBG_00908T0
NCU03695T0	BDBG_07514T0
NCU01057T0	BDBG_05476T0
NCU01057T1	BDBG_05476T0
NCU02267T0	BDBG_02873T0
NCU00035T0	BDBG_08114T0
NCU04442T0	BDBG_08907T0
NCU10468T0	BDBG_08504T0
NCU07849T0	BDBG_09241T0
NCU07849T1	BDBG_09241T0
NCU02273T0	BDBG_06297T0
NCU04633T0	BDBG_04286T0
NCU06631T0	BDBG_01628T0
NCU01481T0	BDBG_06823T0
NCU01961T0	BDBG_06650T0
NCU05715T0	BDBG_08354T0
NCU09237T0	BDBG_05507T0
NCU02996T0	BDBG_00221T0
NCU03493T0	BDBG_00872T0
NCU04335T0	BDBG_04401T0
NCU03186T0	BDBG_08578T0
NCU06921T0	BDBG_07391T0
NCU00605T0	BDBG_01149T0
NCU01964T0	BDBG_00425T0
NCU05273T0	BDBG_03192T0
NCU00649T0	BDBG_08786T0
NCU01868T0	BDBG_08146T0
NCU03512T0	BDBG_09370T0
NCU08997T0	BDBG_04659T0
NCU08811T0	BDBG_06985T0
NCU11967T0	BDBG_07842T0
NCU09345T0	BDBG_03405T0
NCU09345T1	BDBG_03405T0
NCU09345T2	BDBG_03405T0
NCU01646T0	BDBG_06026T0
NCU08027T0	BDBG_01088T0
NCU06250T0	BDBG_04968T0
NCU04144T0	BDBG_07403T0
NCU06923T0	BDBG_07767T0
NCU06344T0	BDBG_09222T0
NCU09093T0	BDBG_00818T0
NCU09407T0	BDBG_02447T0
NCU02746T0	BDBG_09332T0
NCU06336T0	BDBG_09191T0
NCU00631T0	BDBG_03615T0
NCU02743T0	BDBG_05878T0
NCU05516T0	BDBG_06963T0
NCU10652T0	BDBG_05633T0
NCU02571T0	BDBG_00986T0
NCU01216T0	BDBG_05053T0
NCU06758T0	BDBG_05585T0
NCU07850T0	BDBG_06955T0
NCU08364T0	BDBG_08694T0
NCU08889T0	BDBG_01339T0
NCU03813T0	BDBG_07692T0
NCU03188T0	BDBG_08395T0
NCU05364T0	BDBG_09151T0
NCU05206T0	BDBG_03789T0
NCU06360T0	BDBG_03030T0
NCU11693T0	BDBG_04009T0
NCU03768T1	BDBG_01441T0
NCU03768T0	BDBG_01441T0
NCU03768T2	BDBG_01441T0
NCU05129T0	BDBG_00279T0
NCU06943T0	BDBG_00485T0
NCU01512T0	BDBG_05535T0
NCU03523T0	BDBG_02568T0
NCU02532T0	BDBG_04589T0
NCU02126T0	BDBG_01195T0
NCU05213T0	BDBG_02790T0
NCU06914T0	BDBG_02241T0
NCU07058T0	BDBG_03184T0
NCU03651T0	BDBG_08137T0
NCU03004T0	BDBG_09198T0
NCU09643T0	BDBG_06128T0
NCU01821T0	BDBG_02378T0
NCU02585T0	BDBG_02441T0
NCU03578T0	BDBG_06317T0
NCU09551T0	BDBG_02182T0
NCU06593T0	BDBG_07169T0
NCU01083T0	BDBG_01344T0
NCU01240T0	BDBG_01272T0
NCU00962T0	BDBG_06651T0
NCU00056T0	BDBG_08040T0
NCU07438T0	BDBG_06893T0
NCU09220T0	BDBG_05501T0
NCU09098T0	BDBG_06072T0
NCU06924T0	BDBG_09356T0
NCU04192T0	BDBG_01282T0
NCU07558T0	BDBG_05672T0
NCU08762T0	BDBG_05014T0
NCU09885T0	BDBG_08811T0
NCU09162T0	BDBG_08215T0
NCU02639T0	BDBG_02982T0
NCU02639T1	BDBG_02982T0
NCU01936T0	BDBG_01210T0
NCU00589T0	BDBG_07542T0
NCU00587T0	BDBG_07546T0
NCU08825T0	BDBG_00847T0
NCU11288T0	BDBG_04813T0
NCU09771T0	BDBG_07020T0
NCU11173T0	BDBG_08049T0
NCU00894T0	BDBG_02399T0
NCU03756T0	BDBG_01432T0
NCU02232T0	BDBG_05094T0
NCU01695T0	BDBG_05846T0
NCU05585T0	BDBG_05766T0
NCU08011T0	BDBG_07625T0
NCU01184T0	BDBG_03718T0
NCU05196T0	BDBG_00667T0
NCU05418T0	BDBG_02658T0
NCU06860T0	BDBG_02513T0
NCU04566T0	BDBG_05177T0
NCU03228T0	BDBG_06368T0
NCU03295T0	BDBG_08015T0
NCU09434T0	BDBG_03160T0
NCU09102T0	BDBG_04168T0
NCU07442T0	BDBG_06854T0
NCU10059T0	BDBG_06247T0
NCU06095T0	BDBG_02858T0
NCU00445T0	BDBG_08329T0
NCU08983T0	BDBG_07486T0
NCU02400T0	BDBG_02546T0
NCU00232T0	BDBG_07583T0
NCU09048T0	BDBG_05165T0
NCU00422T0	BDBG_02805T0
NCU00422T1	BDBG_02805T0
NCU04478T0	BDBG_03212T0
NCU00575T0	BDBG_06922T0
NCU03260T0	BDBG_04709T0
NCU08346T0	BDBG_03611T0
NCU09388T0	BDBG_03542T0
NCU00468T0	BDBG_07095T0
NCU08995T0	BDBG_04634T0
NCU01377T0	BDBG_01488T0
NCU00345T0	BDBG_08047T0
NCU01053T0	BDBG_07883T0
NCU05752T0	BDBG_06623T0
NCU07659T0	BDBG_05733T0
NCU08012T0	BDBG_05684T0
NCU08333T0	BDBG_05791T0
NCU06724T0	BDBG_02216T0
NCU04856T0	BDBG_02216T0
NCU04856T1	BDBG_02216T0
NCU01547T0	BDBG_06046T0
NCU04754T0	BDBG_04778T0
NCU05589T0	BDBG_07009T0
NCU02688T1	BDBG_00071T0
NCU02688T0	BDBG_00071T0
NCU07807T0	BDBG_06263T0
NCU07807T1	BDBG_06263T0
NCU04460T0	BDBG_00633T0
NCU00565T0	BDBG_06713T0
NCU04600T0	BDBG_03885T0
NCU01595T0	BDBG_08368T0
NCU06409T0	BDBG_04974T0
NCU04007T0	BDBG_09486T0
NCU05028T0	BDBG_00311T0
NCU01528T0	BDBG_07959T0
NCU07495T0	BDBG_09305T0
NCU00823T0	BDBG_04058T0
NCU03643T0	BDBG_07017T0
NCU02104T0	BDBG_08432T0
NCU03548T0	BDBG_07568T0
NCU02954T0	BDBG_09367T0
NCU06246T0	BDBG_08100T0
NCU00803T1	BDBG_04238T0
NCU00803T0	BDBG_04238T0
NCU02420T0	BDBG_00328T0
NCU02151T0	BDBG_00782T0
NCU06720T0	BDBG_00152T0
NCU03197T0	BDBG_06363T0
NCU00106T0	BDBG_09517T0
NCU03339T0	BDBG_07547T0
NCU04637T0	BDBG_06620T0
NCU07414T0	BDBG_09009T0
NCU11102T0	BDBG_08135T0
NCU02373T0	BDBG_00303T0
NCU01753T0	BDBG_06877T0
NCU07221T0	BDBG_05674T0
NCU00643T0	BDBG_07601T0
NCU04809T0	BDBG_04369T0
NCU11222T0	BDBG_02316T0
NCU03055T0	BDBG_00029T0
NCU03258T0	BDBG_04738T0
NCU06230T0	BDBG_03662T0
NCU08427T0	BDBG_02669T0
NCU02351T0	BDBG_08983T0
NCU05000T0	BDBG_08426T0
NCU07459T0	BDBG_06328T0
NCU02247T0	BDBG_00362T0
NCU01443T0	BDBG_07655T0
NCU05254T0	BDBG_05736T0
NCU03218T0	BDBG_02237T0
NCU00553T0	BDBG_06660T0
NCU11395T0	BDBG_01312T0
NCU06717T0	BDBG_06308T0
NCU03846T0	BDBG_02692T0
NCU03846T1	BDBG_02692T0
NCU00924T0	BDBG_02415T0
NCU02690T0	BDBG_04489T0
NCU00434T0	BDBG_08323T0
NCU04737T0	BDBG_05884T0
NCU05169T0	BDBG_07107T0
NCU05294T0	BDBG_00612T0
NCU00065T0	BDBG_07579T0
NCU11489T0	BDBG_05894T0
NCU07865T0	BDBG_09261T0
NCU03243T0	BDBG_03341T0
NCU07465T0	BDBG_01944T0
NCU00108T0	BDBG_09519T0
NCU07358T0	BDBG_03503T0
NCU03836T0	BDBG_07745T0
NCU06380T0	BDBG_06844T0
NCU09025T0	BDBG_06294T0
NCU09033T0	BDBG_06686T0
NCU02795T0	BDBG_04737T0
NCU09241T0	BDBG_05482T0
NCU10314T0	BDBG_05433T0
NCU01613T0	BDBG_01016T0
NCU00916T0	BDBG_02015T0
NCU01227T0	BDBG_03637T0
NCU01304T0	BDBG_07764T0
NCU04071T0	BDBG_05986T0
NCU03504T0	BDBG_06506T0
NCU03714T0	BDBG_08316T0
NCU08597T0	BDBG_06239T0
NCU02411T0	BDBG_00477T0
NCU01271T0	BDBG_02390T0
NCU01455T0	BDBG_06166T0
NCU06112T0	BDBG_02871T0
NCU09321T0	BDBG_01946T0
NCU04797T0	BDBG_06849T0
NCU04540T0	BDBG_07212T0
NCU04326T0	BDBG_08207T0
NCU06232T0	BDBG_07518T0
NCU03006T0	BDBG_08700T0
NCU04780T0	BDBG_09502T0
NCU09980T0	BDBG_03575T0
NCU11511T0	BDBG_04232T0
NCU11420T0	BDBG_00363T0
NCU08370T0	BDBG_02287T0
NCU02238T0	BDBG_07953T0
NCU05410T0	BDBG_05571T0
NCU03154T0	BDBG_00816T0
NCU02687T0	BDBG_01922T0
NCU06568T0	BDBG_01048T0
NCU06769T0	BDBG_05593T0
NCU08033T0	BDBG_07928T0
NCU01895T0	BDBG_00944T0
NCU01786T0	BDBG_03084T0
NCU03380T0	BDBG_03108T0
NCU06989T0	BDBG_08413T0
NCU07580T0	BDBG_04539T0	BDBG_01970T0
NCU03757T0	BDBG_01423T0
NCU05548T0	BDBG_07043T0
NCU07544T0	BDBG_07726T0
NCU01689T0	BDBG_05849T0
NCU08066T0	BDBG_01229T0
NCU09211T0	BDBG_01224T0
NCU02424T0	BDBG_08993T0
NCU12076T0	BDBG_02403T0
NCU10853T0	BDBG_07428T0
NCU01160T0	BDBG_00732T0
NCU01782T0	BDBG_05384T0
NCU07165T0	BDBG_03815T0
NCU08959T0	BDBG_02553T0
NCU06091T0	BDBG_02530T0
NCU06846T0	BDBG_04790T0
NCU05851T0	BDBG_06760T0
NCU06033T0	BDBG_07374T0
NCU01633T0	BDBG_00539T0
NCU01637T0	BDBG_03012T0
NCU04277T0	BDBG_04854T0
NCU03238T0	BDBG_07371T0
NCU04328T0	BDBG_06566T0
NCU09789T0	BDBG_03049T0
NCU10715T0	BDBG_08989T0
NCU01754T0	BDBG_03860T0
NCU01754T1	BDBG_03860T0
NCU06245T0	BDBG_00094T0
NCU04899T0	BDBG_05730T0
NCU04761T0	BDBG_06251T0
NCU03492T0	BDBG_07522T0
NCU06847T0	BDBG_04791T0
NCU08005T0	BDBG_05560T0
NCU09843T0	BDBG_05157T0
NCU00951T0	BDBG_01925T0
NCU03913T0	BDBG_03949T0
NCU05458T0	BDBG_05545T0
NCU08579T0	BDBG_06261T0
NCU00599T0	BDBG_00440T0
NCU02070T0	BDBG_04627T0
NCU03998T0	BDBG_04915T0
NCU07071T0	BDBG_03543T0
NCU09874T0	BDBG_01895T0
NCU06168T0	BDBG_07365T0
NCU09477T0	BDBG_04973T0
NCU05180T0	BDBG_02934T0
NCU07668T0	BDBG_03053T0
NCU00790T0	BDBG_02127T0
NCU00650T0	BDBG_07192T0
NCU01984T0	BDBG_06875T0
NCU00772T0	BDBG_07988T0
NCU09778T0	BDBG_03401T0
NCU11588T0	BDBG_05510T0
NCU05143T0	BDBG_00694T0
NCU03888T0	BDBG_04345T0
NCU05980T0	BDBG_03300T0
NCU09208T0	BDBG_01222T0
NCU00913T0	BDBG_08410T0
NCU05633T0	BDBG_05927T0
NCU00978T0	BDBG_01884T0
NCU00421T0	BDBG_02807T0
NCU04817T0	BDBG_03447T0
NCU06347T0	BDBG_03781T0
NCU10945T0	BDBG_01757T0
NCU08852T0	BDBG_04152T0
NCU05564T0	BDBG_07063T0
NCU09858T0	BDBG_06521T0
NCU08511T0	BDBG_07949T0
NCU09930T0	BDBG_06984T0
NCU00608T0	BDBG_01126T0
NCU04507T0	BDBG_07260T0
NCU02968T0	BDBG_09331T0
NCU05593T0	BDBG_09138T0
NCU05971T0	BDBG_02164T0
NCU05558T0	BDBG_07046T0
NCU10272T0	BDBG_05569T0
NCU09068T0	BDBG_08608T0
NCU03876T0	BDBG_02003T0
NCU11277T0	BDBG_04855T0
NCU00501T0	BDBG_04181T0
NCU00725T0	BDBG_04754T0
NCU02497T0	BDBG_03377T0
NCU04118T0	BDBG_07665T0
NCU03741T0	BDBG_08268T0
NCU02056T0	BDBG_04624T0
NCU00195T0	BDBG_03729T0
NCU05302T0	BDBG_03055T0
NCU03971T0	BDBG_04379T0
NCU05411T0	BDBG_07489T0
NCU08277T0	BDBG_06604T0
NCU09931T0	BDBG_06981T0
NCU02209T0	BDBG_00166T0
NCU00277T0	BDBG_02199T0
NCU04840T0	BDBG_02139T0
NCU04429T0	BDBG_03031T0
NCU00717T0	BDBG_06580T0
NCU02333T0	BDBG_06295T0
NCU01913T0	BDBG_06681T0
NCU07457T0	BDBG_02938T0
NCU07399T0	BDBG_04267T0
NCU05555T0	BDBG_05968T0
NCU06052T0	BDBG_08772T0
NCU05782T0	BDBG_09490T0
NCU02374T0	BDBG_00302T0
NCU00298T0	BDBG_06764T0
NCU03115T0	BDBG_04748T0
NCU01929T0	BDBG_06393T0
NCU05987T0	BDBG_03477T0
NCU05537T0	BDBG_06809T0
NCU11537T0	BDBG_04017T0
NCU04612T0	BDBG_08946T0
NCU04612T1	BDBG_08946T0
NCU04428T0	BDBG_02985T0
NCU09106T0	BDBG_01929T0
NCU06251T0	BDBG_04961T0
NCU10309T0	BDBG_02968T0
NCU05606T0	BDBG_07049T0
NCU02305T0	BDBG_06739T0
NCU11471T0	BDBG_04451T0
NCU02336T0	BDBG_01227T0
NCU00554T0	BDBG_03956T0
NCU07172T0	BDBG_06567T0
NCU04803T0	BDBG_01292T0
NCU07419T0	BDBG_01891T0
NCU06345T0	BDBG_07290T0
NCU08869T0	BDBG_05774T0
NCU10987T0	BDBG_04719T0
NCU05513T0	BDBG_09156T0
NCU11795T0	BDBG_07497T0
NCU00025T0	BDBG_07406T0
NCU03194T0	BDBG_05577T0
NCU07893T0	BDBG_04782T0
NCU09658T0	BDBG_05751T0
NCU04337T0	BDBG_04403T0
NCU00008T0	BDBG_08336T0
NCU09444T0	BDBG_00507T0
NCU11934T0	BDBG_01578T0
NCU06628T0	BDBG_08889T0
NCU04713T0	BDBG_04381T0
NCU05453T0	BDBG_07845T0
NCU09648T0	BDBG_08428T0
NCU11176T0	BDBG_07902T0
NCU05376T0	BDBG_00658T0
NCU03979T0	BDBG_02032T0
NCU02899T0	BDBG_04617T0
NCU04289T0	BDBG_04804T0
NCU09309T0	BDBG_03349T0
NCU06403T0	BDBG_09173T0
NCU11204T0	BDBG_06659T0
NCU09486T0	BDBG_07493T0
NCU11357T0	BDBG_08302T0
NCU11457T0	BDBG_08713T0
NCU00357T0	BDBG_06097T0
NCU08909T0	BDBG_00349T0
NCU09571T0	BDBG_02663T0
NCU11773T0	BDBG_03261T0
NCU09064T0	BDBG_06933T0
NCU03764T0	BDBG_01830T0
NCU01055T0	BDBG_04566T0
NCU00366T0	BDBG_08048T0
NCU08633T0	BDBG_04653T0
NCU05990T0	BDBG_07206T0
NCU06231T0	BDBG_07674T0
NCU08280T0	BDBG_08449T0
NCU02283T0	BDBG_00481T0
NCU00472T0	BDBG_06092T0
NCU06780T0	BDBG_01024T0
NCU10276T0	BDBG_01269T0
NCU08004T0	BDBG_05614T0
NCU06177T0	BDBG_08518T0
NCU11676T0	BDBG_05401T0
NCU06211T1	BDBG_09424T0
NCU06211T0	BDBG_09424T0
NCU01990T0	BDBG_00803T0
NCU01279T0	BDBG_03941T0
NCU00324T0	BDBG_05660T0
NCU02015T0	BDBG_06684T0
NCU02009T0	BDBG_07462T0
NCU06460T0	BDBG_07587T0
NCU00528T0	BDBG_00429T0
NCU01795T0	BDBG_01641T0
NCU04065T0	BDBG_02741T0
NCU07521T0	BDBG_02901T0
NCU00669T0	BDBG_01203T0
NCU01242T0	BDBG_02717T0
NCU01572T0	BDBG_03530T0
NCU03050T0	BDBG_04514T0
NCU02432T0	BDBG_05066T0
NCU02606T0	BDBG_05099T0
NCU09897T0	BDBG_00230T0
NCU07400T0	BDBG_04266T0
NCU03777T0	BDBG_08284T0
NCU02586T0	BDBG_09456T0
NCU07528T0	BDBG_08102T0
NCU03763T0	BDBG_01866T0
NCU04331T0	BDBG_03804T0
NCU08177T0	BDBG_00550T0
NCU07663T0	BDBG_03063T0
NCU10927T0	BDBG_03202T0
NCU06532T0	BDBG_07283T0
NCU06371T0	BDBG_08911T0
NCU09183T0	BDBG_07082T0
NCU02263T0	BDBG_02484T0
NCU02115T0	BDBG_07392T0
NCU06594T0	BDBG_07165T0
NCU06137T0	BDBG_08235T0
NCU11408T0	BDBG_06298T0
NCU11312T0	BDBG_08543T0
NCU01175T0	BDBG_01511T0
NCU02536T0	BDBG_02240T0
NCU01210T0	BDBG_07753T0
NCU11177T0	BDBG_02909T0
NCU06699T0	BDBG_07469T0
NCU07041T0	BDBG_00628T0
NCU09816T0	BDBG_03418T0
NCU07911T0	BDBG_05993T0
NCU02401T0	BDBG_00478T0
NCU02181T0	BDBG_00775T0
NCU01361T0	BDBG_05029T0
NCU02531T0	BDBG_04588T0
NCU07300T0	BDBG_00967T0
NCU01321T0	BDBG_08059T0
NCU06077T0	BDBG_06884T0
NCU06950T0	BDBG_07233T0
NCU05218T0	BDBG_08926T0
NCU09091T0	BDBG_06894T0
NCU05226T0	BDBG_01629T0
NCU02675T0	BDBG_04264T0
NCU01672T0	BDBG_05554T0
NCU09982T0	BDBG_01137T0
NCU06764T0	BDBG_05709T0
NCU06718T0	BDBG_09498T0
NCU04013T0	BDBG_04911T0
NCU04013T1	BDBG_04911T0
NCU02726T0	BDBG_00208T0
NCU02564T0	BDBG_04209T0
NCU00032T0	BDBG_08111T0
NCU04585T0	BDBG_04814T0
NCU11381T0	BDBG_02640T0
NCU07929T0	BDBG_05949T0
NCU03223T1	BDBG_04302T0
NCU03223T0	BDBG_04302T0
NCU05586T0	BDBG_05291T0
NCU06774T0	BDBG_05581T0
NCU07509T0	BDBG_08024T0
NCU03297T0	BDBG_00576T0
NCU03297T1	BDBG_00576T0
NCU03319T0	BDBG_00185T0
NCU03441T0	BDBG_01007T0
NCU10926T0	BDBG_08353T0
NCU04942T0	BDBG_03572T0	BDBG_00563T0
NCU07754T0	BDBG_03572T0	BDBG_00563T0
NCU00490T0	BDBG_07528T0
NCU04923T0	BDBG_07254T0
NCU06067T0	BDBG_07213T0
NCU01069T0	BDBG_04064T0
NCU04112T0	BDBG_04580T0
NCU06649T0	BDBG_04027T0
NCU03129T0	BDBG_07551T0
NCU04092T0	BDBG_08409T0
NCU11263T0	BDBG_06154T0
NCU09745T0	BDBG_07932T0
NCU04258T0	BDBG_02188T0
NCU06694T0	BDBG_01465T0
NCU09115T0	BDBG_01359T0
NCU07263T0	BDBG_05783T0
NCU04189T0	BDBG_08550T0
NCU00414T0	BDBG_03654T0
NCU03402T0	BDBG_03065T0
NCU04288T0	BDBG_03937T0
NCU03242T0	BDBG_05519T0
NCU02742T0	BDBG_05996T0
NCU01993T0	BDBG_06726T0
NCU03118T0	BDBG_06619T0
NCU08561T0	BDBG_02818T0
NCU09258T0	BDBG_02382T0
NCU04087T0	BDBG_08844T0
NCU07513T0	BDBG_08083T0
NCU02378T0	BDBG_00299T0
NCU01845T0	BDBG_06350T0
NCU03561T0	BDBG_06056T0
NCU06089T0	BDBG_05091T0
NCU07309T0	BDBG_08692T0
NCU05245T0	BDBG_02798T0
NCU00227T0	BDBG_07621T0
NCU06970T0	BDBG_03507T0
NCU09337T0	BDBG_03497T0
NCU06057T0	BDBG_08767T0
NCU00959T0	BDBG_03409T0
NCU01553T0	BDBG_04801T0
NCU00183T0	BDBG_06969T0
NCU06428T0	BDBG_07610T0
NCU09912T0	BDBG_05315T0
NCU06153T0	BDBG_08962T0
NCU08040T0	BDBG_07929T0
NCU01998T0	BDBG_00798T0
NCU00413T0	BDBG_03651T0
NCU09540T0	BDBG_01457T0
NCU04554T0	BDBG_06743T0
NCU11325T0	BDBG_02023T0
NCU05545T0	BDBG_09276T0
NCU08687T0	BDBG_07451T0
NCU06402T0	BDBG_09174T0
NCU06402T1	BDBG_09174T0
NCU07408T0	BDBG_09015T0
NCU07408T1	BDBG_09015T0
NCU03890T0	BDBG_04349T0
NCU04808T0	BDBG_03957T0
NCU03989T0	BDBG_04821T0
NCU03527T0	BDBG_07943T0
NCU07383T0	BDBG_05372T0
NCU06727T0	BDBG_07869T0
NCU07318T0	BDBG_09232T0
NCU05400T0	BDBG_02358T0
NCU06440T0	BDBG_01547T0
NCU02555T0	BDBG_05398T0
NCU04063T0	BDBG_04785T0
NCU07863T0	BDBG_01822T0
NCU07682T1	BDBG_00643T0
NCU07682T0	BDBG_00643T0
NCU00465T0	BDBG_02694T0
NCU04069T0	BDBG_02039T0
NCU08131T0	BDBG_04675T0
NCU06271T0	BDBG_07788T0
NCU00412T0	BDBG_03652T0
NCU03107T0	BDBG_04611T0
NCU04479T0	BDBG_07174T0
NCU05735T0	BDBG_06564T0
NCU10852T0	BDBG_03333T0
NCU09139T0	BDBG_07265T0
NCU04730T0	BDBG_00523T0	BDBG_09197T0
NCU03122T0	BDBG_04207T0
NCU03122T1	BDBG_04207T0
NCU02244T0	BDBG_01681T0
NCU02533T0	BDBG_04590T0
NCU03352T0	BDBG_05587T0
NCU00665T0	BDBG_09199T0
NCU08507T0	BDBG_07951T0
NCU03826T0	BDBG_07735T0
NCU06207T0	BDBG_09413T0
NCU00007T0	BDBG_08331T0
NCU06191T0	BDBG_03707T0
NCU06047T0	BDBG_08779T0
NCU07711T0	BDBG_08883T0
NCU11803T0	BDBG_07136T0
NCU02358T0	BDBG_02537T0
NCU09646T0	BDBG_00626T0
NCU04837T0	BDBG_05901T0
NCU06969T0	BDBG_05681T0
NCU12124T0	BDBG_02092T0
NCU07169T0	BDBG_06570T0
NCU07531T0	BDBG_06508T0
NCU08388T0	BDBG_09118T0
NCU08388T1	BDBG_09118T0
NCU03231T0	BDBG_02928T0
NCU06662T0	BDBG_00767T0
NCU02360T0	BDBG_05141T0
NCU04415T0	BDBG_07424T0
NCU01275T0	BDBG_01869T0
NCU01722T0	BDBG_00159T0
NCU02943T0	BDBG_04057T0
NCU08658T0	BDBG_01085T0
[truncated: 3,546 more rows]
[truncated: 5 more columns]
