# Supplementary material for: Evolutionary Conservation and Diversification of Puf RNA Binding Proteins and Their mRNA Targets
Source: PLoS Biol. 2015 Nov 20;13(11):e1002307. doi: 10.1371/journal.pbio.1002307 (PMC4654594; doi:10.1371/journal.pbio.1002307)
Supplement: S4 Dataset — (ZIP) [file pbio.1002307.s004.zip › N.crassa.fa_C.albicansSC5314.fa.txt]

NCU07832T0	orf19.6442
NCU01744T0	orf19.6257
NCU08535T0	orf19.7466
NCU06976T0	orf19.5999
NCU06468T0	orf19.4697
NCU08287T0	orf19.2360
NCU07308T0	orf19.5949
NCU06871T0	orf19.2929
NCU07307T0	orf19.979
NCU05837T0	orf19.4416
NCU05608T0	orf19.2290
NCU04548T0	orf19.2365
NCU02103T0	orf19.7655
NCU08267T0	orf19.3980
NCU02510T0	orf19.3496
NCU05120T0	orf19.3349
NCU07556T0	orf19.4502
NCU02677T0	orf19.3221
NCU03986T0	orf19.3103
NCU02505T0	orf19.789
NCU01632T0	orf19.4704
NCU08616T0	orf19.7062
NCU02685T0	orf19.3098
NCU05591T0	orf19.5079	orf19.6000	orf19.5958
NCU09012T0	orf19.6478
NCU11669T0	orf19.5015
NCU01772T0	orf19.5847
NCU00743T0	orf19.744
NCU01638T0	orf19.1839
NCU05238T0	orf19.4099
NCU04898T0	orf19.30
NCU01680T0	orf19.5383
NCU00352T0	orf19.6778
NCU03575T0	orf19.2138
NCU05803T0	orf19.5328
NCU05425T0	orf19.6165
NCU07922T0	orf19.4152
NCU12032T0	orf19.512
NCU08685T0	orf19.6317
NCU07700T0	orf19.5788
NCU04569T0	orf19.5804
NCU10066T0	orf19.1672
NCU03877T0	orf19.2364
NCU03877T1	orf19.2364
NCU07443T0	orf19.932
NCU00018T0	orf19.2340
NCU00018T1	orf19.2340
NCU07658T0	orf19.5947
NCU09324T0	orf19.4937
NCU01192T0	orf19.5182
NCU03539T0	orf19.5779
NCU02111T0	orf19.738
NCU08501T0	orf19.5776
NCU04370T0	orf19.7438
NCU03875T0	orf19.4437
NCU01768T0	orf19.338
NCU06338T0	orf19.2873
NCU03010T0	orf19.2970
NCU01820T0	orf19.7483
NCU02566T0	orf19.5746
NCU02366T0	orf19.6385
NCU07027T0	orf19.7021
NCU01965T0	orf19.1295
NCU08919T0	orf19.1734
NCU00621T0	orf19.418
NCU09367T0	orf19.1814
NCU01625T0	orf19.7119
NCU03363T0	orf19.1335
NCU03947T0	orf19.3628
NCU02815T0	orf19.5181
NCU03065T0	orf19.5229
NCU03818T0	orf19.783
NCU00239T0	orf19.5702
NCU06488T0	orf19.1526
NCU04142T0	orf19.6515
NCU07870T0	orf19.5873
NCU09602T0	orf19.1065	orf19.4980
NCU07679T0	orf19.3623
NCU00461T0	orf19.2192
NCU04348T0	orf19.2504
NCU09740T0	orf19.1693
NCU04242T0	orf19.939
NCU06318T0	orf19.4033
NCU02762T0	orf19.3298
NCU10497T0	orf19.1478
NCU10143T0	orf19.1573
NCU04404T0	orf19.528
NCU01612T0	orf19.1687
NCU05046T0	orf19.6070	orf19.5170
NCU06272T0	orf19.1578
NCU01857T0	orf19.6425
NCU02475T0	orf19.385
NCU09063T0	orf19.964
NCU03592T0	orf19.2680
NCU06281T0	orf19.2680
NCU09903T0	orf19.7332
NCU05270T0	orf19.5081
NCU03042T0	orf19.2675
NCU09228T0	orf19.5197
NCU08336T0	orf19.2871	orf19.440
NCU04327T0	orf19.4354
NCU03060T0	orf19.3035
NCU01765T0	orf19.7590
NCU06438T0	orf19.2857
NCU04280T0	orf19.6632
NCU06687T0	orf19.3278
NCU03982T0	orf19.2013
NCU04385T0	orf19.7498
NCU07721T0	orf19.4956
NCU05194T0	orf19.2611
NCU02583T0	orf19.4899	orf19.999
NCU03794T0	orf19.3276
NCU11255T0	orf19.5004
NCU00567T0	orf19.4788
NCU03061T0	orf19.3034
NCU02544T0	orf19.459
NCU08135T0	orf19.4945
NCU05895T0	orf19.3225
NCU00276T0	orf19.3431
NCU06512T0	orf19.2551
NCU10283T0	orf19.4718
NCU11350T0	orf19.1618
NCU02539T0	orf19.3761
NCU01229T0	orf19.7387
NCU07404T0	orf19.2768
NCU04051T0	orf19.6060
NCU01171T0	orf19.5487
NCU04100T0	orf19.1949
NCU06836T0	orf19.1743
NCU06544T0	orf19.5901
NCU08693T0	orf19.1896
NCU09297T0	orf19.1883
NCU01675T0	orf19.7011
NCU04090T0	orf19.7242
NCU07319T0	orf19.3467
NCU01328T0	orf19.5112
NCU01207T0	orf19.1680
NCU08920T0	orf19.2183
NCU02075T0	orf19.6367
NCU01318T0	orf19.1254
NCU09993T0	orf19.1871
NCU01197T0	orf19.3959
NCU04161T0	orf19.1783
NCU07837T0	orf19.607
NCU03292T0	orf19.7089
NCU03955T0	orf19.1161
NCU04648T0	orf19.1460
NCU00629T0	orf19.6540
NCU00551T0	orf19.6294
NCU04736T0	orf19.1727
NCU05154T0	orf19.1727
NCU00405T0	orf19.437
NCU00177T0	orf19.5061
NCU03808T0	orf19.2090
NCU07702T0	orf19.956
NCU01164T0	orf19.2884
NCU07982T0	orf19.1613
NCU06278T0	orf19.4451
NCU02357T0	orf19.5085
NCU08009T0	orf19.1901
NCU08898T0	orf19.3846
NCU02003T0	orf19.382	orf19.1435
NCU02955T0	orf19.4932
NCU11202T0	orf19.7201
NCU08276T0	orf19.6396
NCU08377T0	orf19.5148
NCU09808T0	orf19.6987
NCU02514T0	orf19.6854
NCU02380T0	orf19.5685
NCU02629T0	orf19.492
NCU08515T0	orf19.6634
NCU02979T0	orf19.891
NCU01143T0	orf19.6818
NCU01589T0	orf19.717
NCU01951T0	orf19.7389
NCU02728T0	orf19.2818
NCU05429T0	orf19.5622
NCU05429T1	orf19.5622
NCU01843T0	orf19.4004
NCU03463T0	orf19.6863
NCU02391T0	orf19.4732
NCU03669T0	orf19.76
NCU04251T0	orf19.7298
NCU01323T0	orf19.4367
NCU03980T0	orf19.2288
NCU08828T0	orf19.1288
NCU07999T0	orf19.5244
NCU04611T0	orf19.7136
NCU09873T0	orf19.7514
NCU04448T0	orf19.401
NCU05239T0	orf19.5188
NCU10058T0	orf19.2841
NCU03321T0	orf19.1047
NCU04579T0	orf19.4040
NCU01369T0	orf19.7392
NCU03051T0	orf19.5106
NCU01747T0	orf19.3936
NCU01643T0	orf19.4681
NCU06484T0	orf19.3949
NCU08110T0	orf19.3363
NCU05029T0	orf19.1077
NCU04303T0	orf19.198
NCU09866T0	orf19.3237
NCU01648T0	orf19.6812
NCU05430T0	orf19.5653
NCU04221T0	orf19.7479
NCU07554T0	orf19.262
NCU04054T0	orf19.6034
NCU07930T0	orf19.3911
NCU04203T0	orf19.974
NCU03139T0	orf19.5639
NCU09332T0	orf19.4109
NCU00712T0	orf19.1031
NCU09118T0	orf19.96
NCU09700T0	orf19.3206
NCU03171T0	orf19.2602
NCU12096T0	orf19.2616
NCU07839T0	orf19.171
NCU02083T0	orf19.1513
NCU01479T0	orf19.1669
NCU02207T0	orf19.1402
NCU07281T0	orf19.3888
NCU11965T0	orf19.4551
NCU05518T0	orf19.5784
NCU05360T0	orf19.7670
NCU05041T0	orf19.3038
NCU03100T0	orf19.5024
NCU04044T0	orf19.4495
NCU02010T0	orf19.1375
NCU04076T0	orf19.4784
NCU09709T0	orf19.3126
NCU03814T0	orf19.5705
NCU09468T0	orf19.7308
NCU05289T0	orf19.7384
NCU04230T0	orf19.6844
NCU00481T0	orf19.5561
NCU09450T0	orf19.5260
NCU01992T0	orf19.759
NCU09349T0	orf19.3962
NCU02840T0	orf19.441
NCU05927T0	orf19.5483
NCU01540T0	orf19.3663
NCU02580T0	orf19.5005
NCU02839T0	orf19.2720
NCU04439T0	orf19.2712
NCU03650T0	orf19.2969
NCU02810T0	orf19.4223
NCU01255T0	orf19.2690
NCU02630T0	orf19.882
NCU00681T0	orf19.1244
NCU04790T0	orf19.1378
NCU06308T0	orf19.6041
NCU00261T0	orf19.3941
NCU05261T0	orf19.522
NCU01272T0	orf19.7410
NCU09715T0	orf19.6640
NCU04173T0	orf19.5007
NCU04173T1	orf19.5007
NCU02274T0	orf19.5750
NCU12019T0	orf19.3746	orf19.3749	orf19.5121	orf19.4655
NCU02797T0	orf19.1738
NCU05269T0	orf19.2435
NCU05269T1	orf19.2435
NCU01470T0	orf19.745
NCU06624T0	orf19.5880
NCU06149T0	orf19.6197
NCU08054T0	orf19.7339
NCU03804T0	orf19.6033
NCU06738T0	orf19.6217
NCU03263T0	orf19.3003
NCU08894T0	orf19.7057
NCU10007T0	orf19.4833
NCU10007T1	orf19.4833
NCU04768T0	orf19.3175
NCU00396T0	orf19.5391
NCU08888T0	orf19.2573
NCU02534T0	orf19.6531
NCU02578T0	orf19.6011
NCU09770T0	orf19.3171
NCU05620T0	orf19.2182
NCU03117T0	orf19.18
NCU08928T0	orf19.5865
NCU04020T0	orf19.6749
NCU09741T0	orf19.2672
NCU02011T0	orf19.3681
NCU03234T0	orf19.2697
NCU03482T0	orf19.3129
NCU11271T0	orf19.5440
NCU00410T0	orf19.3541
NCU08341T0	orf19.4328
NCU02325T0	orf19.4813
NCU07712T0	orf19.5991
NCU01431T0	orf19.4927
NCU08897T0	orf19.6176
NCU09909T0	orf19.781
NCU04077T0	orf19.4076
NCU04749T0	orf19.1192
NCU02260T0	orf19.5793
NCU09721T0	orf19.231
NCU07567T0	orf19.6099
NCU06075T0	orf19.3575
NCU06075T1	orf19.3575
NCU10042T0	orf19.395
NCU10042T1	orf19.395
NCU04414T0	orf19.3123
NCU03071T0	orf19.3775
NCU01290T0	orf19.1833
NCU01249T0	orf19.5682
NCU03797T0	orf19.1777
NCU00770T0	orf19.6773
NCU09076T0	orf19.5647
NCU02632T0	orf19.3222
NCU01692T0	orf19.4393
NCU08689T0	orf19.5586
NCU06854T0	orf19.6539
NCU07330T0	orf19.2746
NCU03298T0	orf19.7052
NCU03076T0	orf19.3974
NCU06767T0	orf19.6891
NCU07926T0	orf19.7064
NCU00671T0	orf19.6261
NCU03966T0	orf19.6016
NCU02036T0	orf19.5938
NCU04636T0	orf19.7081
NCU07171T0	orf19.7292
NCU10008T0	orf19.543
NCU00040T0	orf19.6345
NCU02511T0	orf19.501
NCU02407T0	orf19.6127
NCU06481T0	orf19.6155
NCU07378T0	orf19.7044
NCU07859T0	orf19.4831
NCU00824T0	orf19.6801	orf19.2834
NCU01119T0	orf19.1570
NCU01912T0	orf19.5171
NCU02657T0	orf19.657
NCU06918T0	orf19.2882
NCU09039T0	orf19.6520	orf19.7158	orf19.6522
NCU02747T0	orf19.2574
NCU07451T0	orf19.3955
NCU00920T0	orf19.2382
NCU03786T0	orf19.20
NCU06365T0	orf19.7213
NCU05526T0	orf19.772	orf19.4506
NCU00430T0	orf19.367
NCU06652T0	orf19.7600
NCU03748T0	orf19.7448
NCU11188T0	orf19.1283
NCU11170T0	orf19.5050
NCU00459T0	orf19.3422
NCU06843T0	orf19.1601
NCU00447T0	orf19.5027
NCU09266T0	orf19.742
NCU07860T0	orf19.7668	orf19.3982
NCU08118T0	orf19.6460
NCU03857T0	orf19.5211	orf19.3733
NCU08195T0	orf19.3341
NCU05901T0	orf19.6046
NCU04449T0	orf19.6701
NCU06508T0	orf19.832
NCU00477T0	orf19.1339
NCU01756T0	orf19.2289
NCU06441T0	orf19.300
NCU07690T0	orf19.288
NCU11294T0	orf19.3711	orf19.604
NCU01439T0	orf19.5263
NCU04799T0	orf19.3037
NCU06189T0	orf19.2601
NCU07010T0	orf19.980
NCU00901T0	orf19.1648
NCU05363T0	orf19.3593
NCU04121T0	orf19.2844
NCU02701T0	orf19.5773
NCU02230T0	orf19.3093
NCU07367T0	orf19.482
NCU03200T0	orf19.829
NCU06171T0	orf19.886
NCU03032T0	orf19.1171
NCU03608T0	orf19.88
NCU07914T0	orf19.3651
NCU01701T0	orf19.2737
NCU02546T0	orf19.5732
NCU11027T0	orf19.6693
NCU00043T0	orf19.6285
NCU04380T0	orf19.7592
NCU03929T0	orf19.7592
NCU03479T0	orf19.5486
NCU10262T0	orf19.6993	orf19.1799
NCU05830T0	orf19.6993	orf19.1799
NCU01494T0	orf19.5447
NCU09793T0	orf19.810
NCU07710T0	orf19.2949
NCU01234T0	orf19.2488
NCU01195T0	orf19.4716
NCU03219T0	orf19.4755
NCU09545T0	orf19.5321
NCU06881T0	orf19.2281
NCU02208T0	orf19.6584
NCU02361T0	orf19.1641
NCU06666T0	orf19.7585
NCU05600T0	orf19.4575
NCU02906T0	orf19.3419
NCU03415T0	orf19.5806
NCU02689T0	orf19.7489
NCU09219T0	orf19.3166
NCU03359T0	orf19.1252
NCU00389T0	orf19.5083
NCU07024T0	orf19.895
NCU00112T0	orf19.2095
NCU02515T0	orf19.4322
NCU05095T0	orf19.2960
NCU08373T0	orf19.3573
NCU06942T0	orf19.4339
NCU09111T0	orf19.4754
NCU06355T0	orf19.1119
NCU08162T0	orf19.6689
NCU00378T0	orf19.6306
NCU07420T0	orf19.3324
NCU05232T0	orf19.7212
NCU00290T0	orf19.3120
NCU00936T0	orf19.4543
NCU02393T0	orf19.2886
NCU02393T1	orf19.2886
NCU02669T0	orf19.3767
NCU11180T0	orf19.1504
NCU06187T0	orf19.3870
NCU07296T0	orf19.4909
NCU09894T0	orf19.5912
NCU07334T0	orf19.313
NCU03498T0	orf19.4215	orf19.4212	orf19.4213	orf19.4211	orf19.943
NCU11384T1	orf19.5480
NCU11384T0	orf19.5480
NCU01443T0	orf19.269
NCU00656T0	orf19.6243
NCU08663T0	orf19.706
NCU07732T0	orf19.4630
NCU07732T1	orf19.4630
NCU04435T0	orf19.3795
NCU11213T0	orf19.6190
NCU00453T0	orf19.4201
NCU08325T0	orf19.655
NCU08563T0	orf19.3301
NCU00536T0	orf19.1159
NCU02233T0	orf19.4031
NCU07498T0	orf19.1324
NCU09516T0	orf19.2097
NCU04856T0	orf19.646
NCU04856T1	orf19.646
NCU06724T0	orf19.646
NCU11544T1	orf19.3476
NCU11544T0	orf19.3476
NCU03396T0	orf19.1199
NCU04104T0	orf19.1229
NCU04216T0	orf19.1233
NCU01652T0	orf19.5645
NCU03116T0	orf19.6536
NCU03737T0	orf19.6047
NCU03108T0	orf19.7106
NCU00793T0	orf19.5348
NCU01985T0	orf19.5025
NCU00754T0	orf19.2160
NCU11301T0	orf19.5167
NCU09696T0	orf19.3243
NCU04747T0	orf19.7510
NCU10381T0	orf19.5770
NCU09377T1	orf19.1468
NCU09377T0	orf19.1468
NCU11204T0	orf19.6656
NCU09711T0	orf19.6324
NCU02611T0	orf19.1646
NCU03425T0	orf19.4233
NCU08216T0	orf19.4536
NCU02066T0	orf19.5850
NCU07156T0	orf19.5505
NCU01269T0	orf19.2084
NCU02542T1	orf19.542
NCU02542T0	orf19.542
NCU09488T0	orf19.6648
NCU06457T0	orf19.6702
NCU06943T0	orf19.7569
NCU01187T0	orf19.6913
NCU06914T0	orf19.4051
NCU03922T0	orf19.7312
NCU02696T0	orf19.6831
NCU08002T0	orf19.4591
NCU01809T0	orf19.4219
NCU02639T0	orf19.7469
NCU02639T1	orf19.7469
NCU00668T0	orf19.906
NCU05278T0	orf19.5178
NCU10397T0	orf19.3199
NCU08272T0	orf19.5000
NCU07887T0	orf19.5801	orf19.1868
NCU07153T0	orf19.3915
NCU06459T0	orf19.5541
NCU07489T0	orf19.726
NCU00821T0	orf19.5753
NCU04166T0	orf19.3463
NCU07487T0	orf19.1664
NCU06138T0	orf19.644
NCU07440T0	orf19.5318
NCU09688T0	orf19.4036
NCU09757T0	orf19.487
NCU00194T0	orf19.5641
NCU04766T0	orf19.1084
NCU07987T0	orf19.2092
NCU09737T0	orf19.6464
NCU02349T0	orf19.290
NCU01502T0	orf19.4835
NCU08309T0	orf19.4162
NCU00081T0	orf19.5934
NCU05782T0	orf19.4870
NCU02778T0	orf19.1036
NCU03690T0	orf19.3556
NCU03339T0	orf19.4147
NCU07442T0	orf19.1865
NCU07070T0	orf19.3393
NCU00122T0	orf19.2335
NCU00890T0	orf19.2838
NCU02202T0	orf19.5068
NCU06394T0	orf19.504
NCU05777T0	orf19.1516
NCU06630T0	orf19.1683
NCU06842T0	orf19.6798
NCU00789T0	orf19.5932
NCU05642T0	orf19.4931
NCU06240T0	orf19.2277	orf19.4892
NCU06986T0	orf19.4805
NCU08776T0	orf19.4805
NCU09817T0	orf19.1517
NCU07831T0	orf19.4635
NCU06452T0	orf19.7152
NCU00436T0	orf19.1422
NCU02978T0	orf19.1474
NCU08024T0	orf19.3622
NCU00121T0	orf19.3734
NCU02571T0	orf19.1591
NCU06482T0	orf19.3097
NCU06847T0	orf19.6577	orf19.7148
NCU01797T0	orf19.223
NCU09610T0	orf19.2151
NCU11685T0	orf19.7523
NCU00406T0	orf19.4890
NCU01968T0	orf19.4546
NCU07011T0	orf19.1566
NCU02619T0	orf19.1565
NCU04117T0	orf19.2615
NCU06929T0	orf19.1453
NCU09564T0	orf19.4599
NCU01813T0	orf19.4356
NCU06659T0	orf19.4846
NCU08148T0	orf19.4118
NCU02044T0	orf19.754
NCU09789T0	orf19.4827
NCU02430T0	orf19.1033
NCU11273T0	orf19.3954
NCU09438T0	orf19.4848
NCU05454T0	orf19.3133
NCU03661T0	orf19.6706
NCU05259T0	orf19.5117
NCU00274T0	orf19.5580
NCU00717T0	orf19.6527
NCU03141T0	orf19.6594	orf19.5102	orf19.689	orf19.690
NCU09071T0	orf19.1223
NCU04201T0	orf19.768
NCU03257T0	orf19.1614
NCU01183T0	orf19.3977
NCU04566T0	orf19.1936
NCU05985T0	orf19.1289
NCU04814T0	orf19.6979
NCU02741T0	orf19.3752
NCU09101T0	orf19.3782
NCU06284T0	orf19.6875
NCU01160T0	orf19.1661
NCU07697T0	orf19.5791
NCU07807T0	orf19.4618
NCU07807T1	orf19.4618
NCU08297T1	orf19.1055
NCU08297T0	orf19.1055
NCU11397T0	orf19.339	orf19.5713
NCU00202T0	orf19.6534.2
NCU04185T0	orf19.791
NCU09227T0	orf19.5009
NCU08730T0	orf19.6915
NCU10311T0	orf19.5238
NCU05288T0	orf19.7261
NCU07280T0	orf19.399
NCU06449T0	orf19.600
NCU07986T0	orf19.3758
NCU04656T0	orf19.2397
NCU06179T0	orf19.3854
NCU11409T0	orf19.2000
NCU11642T0	orf19.5672
NCU00488T0	orf19.6810
NCU11168T0	orf19.1560
NCU04754T0	orf19.797	orf19.6994
NCU00673T0	orf19.7196
NCU02438T0	orf19.6126
NCU09477T0	orf19.930
NCU00794T0	orf19.3778
NCU00468T0	orf19.4605
NCU03795T0	orf19.3013
NCU06761T0	orf19.6951
NCU05129T0	orf19.2546
NCU09191T0	orf19.2582
NCU08382T0	orf19.7500
NCU03836T0	orf19.3787
NCU02296T0	orf19.5454
NCU11190T0	orf19.1153
NCU06249T0	orf19.7451
NCU05888T0	orf19.1365	orf19.3901
NCU03500T0	orf19.597
NCU06215T0	orf19.4064
NCU07458T0	orf19.5013
NCU09230T0	orf19.6402
NCU04963T0	orf19.7094
NCU08180T0	orf19.7094
NCU02582T0	orf19.7094
NCU01377T0	orf19.1792
NCU02624T0	orf19.922
NCU02954T0	orf19.2525
NCU00200T0	orf19.5243
NCU06306T0	orf19.1720
NCU04504T0	orf19.7546
NCU01480T0	orf19.2898
NCU02052T0	orf19.2135
NCU00925T0	orf19.4093
NCU03973T0	orf19.346
NCU01528T0	orf19.6814
NCU05301T0	orf19.518
NCU06722T0	orf19.5226
NCU02234T0	orf19.5162
NCU07955T0	orf19.2987
NCU09771T0	orf19.5392
NCU11175T0	orf19.7635
NCU06541T0	orf19.1665	orf19.1663
NCU00163T0	orf19.1659
NCU03066T0	orf19.2917
NCU03194T0	orf19.5906
NCU08825T0	orf19.747
NCU04005T0	orf19.2222	orf19.7001
NCU08909T0	orf19.3829	orf19.6081
NCU06868T0	orf19.880
NCU06522T0	orf19.3981
NCU08858T0	orf19.3981
NCU08983T0	orf19.3197
NCU05939T0	orf19.2559
NCU02109T0	orf19.4265
NCU04041T0	orf19.3540
NCU06520T0	orf19.6902
NCU11664T0	orf19.992
NCU01022T0	orf19.1849
NCU02295T0	orf19.3153
NCU04176T0	orf19.2711
NCU04610T0	orf19.1317
NCU03637T0	orf19.5654
NCU06672T0	orf19.707
NCU02082T0	orf19.2760
NCU06760T0	orf19.7281
NCU07580T0	orf19.6846
NCU01751T0	orf19.5255
NCU03124T0	orf19.7652
NCU02717T0	orf19.332
NCU10847T0	orf19.705
NCU05168T0	orf19.111	orf19.97	orf19.84
NCU09345T0	orf19.7324
NCU09345T1	orf19.7324
NCU09345T2	orf19.7324
NCU01644T0	orf19.2629
NCU01503T0	orf19.6417
NCU05548T0	orf19.4060
NCU04809T0	orf19.1980	orf19.1979	orf19.1978
NCU00424T0	orf19.2216
NCU01227T0	orf19.3358
NCU01333T0	orf19.5379
NCU02591T0	orf19.4985
NCU03357T0	orf19.5965
NCU11426T0	orf19.7475
NCU02397T0	orf19.2877	orf19.4608
NCU05204T0	orf19.1674
NCU03004T0	orf19.5294
NCU08503T0	orf19.5207
NCU00052T0	orf19.4571
NCU02310T0	orf19.4171
NCU05644T0	orf19.2677
NCU06026T0	orf19.2633
NCU01013T0	orf19.898
NCU04136T0	orf19.536
NCU06418T0	orf19.6652
NCU05198T0	orf19.4679
NCU08880T0	orf19.278
NCU08997T0	orf19.4736
NCU06923T0	orf19.3124
NCU09537T0	orf19.730	orf19.729.1
NCU02408T0	orf19.260
NCU00775T0	orf19.4826
NCU06727T0	orf19.2250
NCU06217T0	orf19.5198
NCU07659T0	orf19.6561
NCU05785T0	orf19.1813	orf19.2198
NCU01036T0	orf19.1813	orf19.2198
NCU07530T0	orf19.2270	orf19.4690
NCU00336T0	orf19.7215
NCU01512T0	orf19.2039
NCU04306T0	orf19.1214
NCU05650T0	orf19.2489
NCU06099T0	orf19.2930
NCU04726T0	orf19.7516
NCU01754T0	orf19.3997	orf19.5113
NCU01754T1	orf19.3997	orf19.5113
NCU02476T0	orf19.3997	orf19.5113
NCU04485T0	orf19.2319
NCU05169T0	orf19.6229
NCU00951T0	orf19.3590
NCU02771T0	orf19.5369
NCU01132T0	orf19.7093
NCU02402T0	orf19.6568
NCU02420T0	orf19.7558
NCU03823T0	orf19.3331
NCU03894T0	orf19.4242
NCU04259T0	orf19.4144
NCU09318T0	orf19.2919
NCU09778T0	orf19.3856
NCU10468T0	orf19.6500
NCU00904T0	orf19.5805	orf19.6043
NCU02179T0	orf19.5805	orf19.6043
NCU02209T0	orf19.118	orf19.4933
NCU04130T0	orf19.1325
NCU03137T0	orf19.1462
NCU05418T0	orf19.1626
NCU01745T0	orf19.4381
NCU02680T0	orf19.2434
NCU07412T0	orf19.1259
NCU09437T0	orf19.1569
NCU05218T0	orf19.5416
NCU07941T0	orf19.6287
NCU04247T0	orf19.2641
NCU06194T0	orf19.1881
NCU00823T0	orf19.7264
NCU04410T0	orf19.6511
NCU12076T0	orf19.4641
NCU00565T0	orf19.2774
NCU02273T0	orf19.1891
NCU04118T0	orf19.1235
NCU01939T0	orf19.4188
NCU06618T0	orf19.434
NCU11353T0	orf19.1290
NCU05995T0	orf19.6771
NCU10776T0	orf19.547
NCU00413T0	orf19.2309.2
NCU03702T0	orf19.3138
NCU03628T0	orf19.4268
NCU01412T0	orf19.6779
NCU04468T0	orf19.2445	orf19.7056
NCU11296T0	orf19.2485
NCU00692T0	orf19.3812
NCU06232T0	orf19.7080
NCU08352T0	orf19.4290
NCU07607T0	orf19.5307
NCU04637T0	orf19.1220
NCU04568T0	orf19.3232
NCU03347T0	orf19.5809
NCU04899T0	orf19.4602
NCU02276T0	orf19.7572
NCU08507T0	orf19.3300
NCU10043T0	orf19.2678
NCU06970T0	orf19.4611
NCU07076T0	orf19.3417	orf19.3066
NCU01525T0	orf19.2606
NCU00631T0	orf19.5675
NCU08115T0	orf19.3608
NCU10733T0	orf19.4764
NCU03813T0	orf19.638	orf19.1117	orf19.1774
NCU00602T0	orf19.5811
NCU09521T0	orf19.6355
NCU02181T0	orf19.5341	orf19.3354
NCU00915T0	orf19.2407
NCU03937T0	orf19.2565
NCU01767T0	orf19.6376
NCU04780T0	orf19.4634
NCU07408T0	orf19.7015
NCU07408T1	orf19.7015
NCU01411T0	orf19.136
NCU00480T0	orf19.6260
NCU03526T0	orf19.5074
NCU10467T0	orf19.7658
NCU01175T0	orf19.4491
NCU03006T0	orf19.1631
NCU01689T0	orf19.4197
NCU04252T0	orf19.3128
NCU00649T0	orf19.7176
NCU00591T0	orf19.780
NCU09212T0	orf19.2268
NCU03713T0	orf19.7394
NCU11408T0	orf19.6742
NCU03783T0	orf19.1142
NCU04355T0	orf19.2447
NCU06032T0	orf19.3653
NCU09730T0	orf19.5265
NCU00106T0	orf19.7638
NCU07779T0	orf19.5101
NCU09443T0	orf19.7440
NCU08045T0	orf19.169
NCU03757T0	orf19.7217
NCU04535T0	orf19.6610
NCU09642T0	orf19.2149
NCU07407T0	orf19.496
NCU05810T0	orf19.6906
NCU10987T0	orf19.6654	orf19.6316
NCU03273T0	orf19.3722
NCU04614T0	orf19.3332
NCU05622T0	orf19.2455
NCU00428T0	orf19.6133
NCU04281T0	orf19.3862
NCU05410T0	orf19.3770
NCU07395T0	orf19.6199
NCU01654T0	orf19.272	orf19.4114	orf19.7156	orf19.7379
NCU01596T0	orf19.1299
NCU00490T0	orf19.5352
NCU11129T0	orf19.2686
NCU02549T0	orf19.3026
NCU02053T0	orf19.4412
NCU01266T0	orf19.5506
NCU09643T0	orf19.1279
NCU04606T0	orf19.6356
NCU04035T0	orf19.2099
NCU11795T0	orf19.2799
NCU02063T0	orf19.1195
NCU03515T0	orf19.548
NCU04743T0	orf19.4621
NCU11381T0	orf19.6105
NCU01786T0	orf19.2193
NCU01270T0	orf19.2193
NCU07075T0	orf19.405
NCU00554T0	orf19.1559
NCU03440T0	orf19.2786
NCU02406T0	orf19.4363
NCU08291T0	orf19.1880
NCU01141T0	orf19.7072
NCU05994T0	orf19.3252
NCU10762T0	orf19.2187
NCU08895T0	orf19.6077
NCU01452T0	orf19.3002
NCU05752T0	orf19.583
NCU09882T0	orf19.5995
NCU02400T0	orf19.5995
NCU01433T0	orf19.1673
NCU01216T0	orf19.3944
NCU02781T0	orf19.3873
NCU01438T0	orf19.7501
NCU07041T0	orf19.661
NCU00520T0	orf19.1802
NCU02232T0	orf19.4030
NCU02422T0	orf19.5974
NCU09065T0	orf19.2417
NCU06005T0	orf19.558
NCU08152T0	orf19.3668	orf19.4527
NCU03129T0	orf19.2984
NCU03897T0	orf19.5281
NCU08706T0	orf19.3019
NCU07495T0	orf19.3149	orf19.778
NCU00195T0	orf19.4335
NCU01157T0	orf19.5059
NCU08000T0	orf19.1499
NCU01241T0	orf19.4966
NCU00095T0	orf19.7067
NCU03258T0	orf19.3198
NCU03492T0	orf19.3822
NCU04442T0	orf19.3672
NCU04331T0	orf19.6541
NCU08303T0	orf19.6973
NCU01547T0	orf19.3168
NCU07465T0	orf19.1395
NCU07819T0	orf19.355	orf19.6999
NCU03009T0	orf19.2709
NCU00414T0	orf19.5591
NCU03380T0	orf19.6298
NCU08277T0	orf19.6213
NCU02032T0	orf19.1989	orf19.2075
NCU03826T0	orf19.7382	orf19.2651
NCU00896T0	orf19.4865
NCU07001T0	orf19.2618
NCU06374T0	orf19.3228
NCU06205T0	orf19.6109
NCU02414T0	orf19.407
NCU02803T0	orf19.672
NCU09407T0	orf19.5426
NCU00269T0	orf19.1755
NCU03979T0	orf19.2593
NCU05585T0	orf19.4682
NCU04192T0	orf19.1628
NCU00959T0	orf19.637
NCU00188T0	orf19.3841
NCU02806T0	orf19.3014
NCU03876T0	orf19.2967
NCU08333T0	orf19.539
NCU00021T0	orf19.51
NCU02565T0	orf19.4820
NCU07755T0	orf19.2694
NCU06684T0	orf19.5071
NCU05516T0	orf19.7645
NCU07720T0	orf19.6023
NCU00755T0	orf19.6023
NCU09269T0	orf19.5493
NCU09269T1	orf19.5493
NCU01181T0	orf19.7288
NCU04507T0	orf19.6463
NCU11302T0	orf19.3006
NCU04796T0	orf19.7520	orf19.1704
NCU04105T0	orf19.1798
NCU10409T0	orf19.5536
NCU01633T0	orf19.2020	orf19.2023	orf19.2021
NCU08946T0	orf19.357	orf19.6944
NCU00037T0	orf19.2307
NCU04511T0	orf19.1112
NCU01595T0	orf19.5407
NCU08023T0	orf19.1712
NCU09004T0	orf19.1815
NCU11185T0	orf19.4744
NCU09767T0	orf19.6578	orf19.7071
NCU00495T0	orf19.3047
NCU02136T0	orf19.4371
NCU03267T0	orf19.7393
NCU05267T0	orf19.864
NCU10053T0	orf19.3549
NCU03217T0	orf19.3321
NCU04368T0	orf19.2613
NCU03231T0	orf19.458
NCU08066T0	orf19.1210
NCU05422T0	orf19.4403
NCU05390T0	orf19.4885
NCU06360T0	orf19.4177
NCU09123T0	orf19.1754
NCU08468T0	orf19.5087
NCU06110T0	orf19.5986
NCU06110T1	orf19.5986
NCU06110T2	orf19.5986
NCU00008T0	orf19.3249
NCU02224T0	orf19.3054
NCU00056T0	orf19.5977
NCU03079T0	orf19.3983
NCU02256T0	orf19.58
NCU04460T0	orf19.3675
NCU04837T0	orf19.3518
NCU04400T0	orf19.4777
NCU04581T0	orf19.564
NCU11379T0	orf19.3185
NCU00493T0	orf19.4236
NCU02556T0	orf19.6193
NCU07459T0	orf19.3291
NCU09116T0	orf19.2098
NCU06112T0	orf19.5393
NCU01821T0	orf19.1078
NCU04817T0	orf19.3656
NCU08926T0	orf19.4119
NCU07269T0	orf19.3852
NCU04798T0	orf19.3852
NCU01758T0	orf19.2346
NCU03944T0	orf19.4395
NCU06054T0	orf19.3616
NCU08011T0	orf19.3567
NCU04111T0	orf19.843
NCU07854T0	orf19.728
NCU02616T0	orf19.122
NCU01816T0	orf19.2065
NCU01776T0	orf19.493
NCU06182T0	orf19.844
NCU11288T0	orf19.7263
NCU08738T0	orf19.2583
NCU05079T0	orf19.2583
NCU04288T0	orf19.1095
NCU03759T0	orf19.3950
NCU03888T0	orf19.4127
NCU04241T0	orf19.3811
NCU05492T0	orf19.2350
NCU09309T0	orf19.2233
NCU04124T0	orf19.841
NCU10314T0	orf19.3395
NCU07754T0	orf19.5280
NCU04942T0	orf19.5280
NCU10675T0	orf19.5280
NCU06440T0	orf19.544.1
NCU01642T0	orf19.5219
NCU02743T0	orf19.6927
NCU08927T0	orf19.4048
NCU06500T0	orf19.6926
NCU03395T0	orf19.364
NCU03310T0	orf19.5973
NCU02134T0	orf19.7328
NCU05634T0	orf19.4939
NCU07558T0	orf19.3158
NCU00892T0	orf19.4516
NCU04459T0	orf19.2331
NCU03246T0	orf19.4192
NCU08027T0	orf19.2915
NCU05224T0	orf19.5864
NCU05295T0	orf19.709
NCU00632T0	orf19.4409
NCU06198T0	orf19.1232
NCU04481T0	orf19.2891
NCU03024T0	orf19.6094
NCU06756T0	orf19.5892
NCU03935T0	orf19.2951
NCU00587T0	orf19.7388
NCU03325T0	orf19.4699
NCU02687T0	orf19.7035
NCU04779T0	orf19.6002	orf19.2311
NCU07002T0	orf19.4123
NCU02148T0	orf19.2050
NCU01916T0	orf19.4499
NCU03571T0	orf19.5224
NCU11320T0	orf19.3418
NCU03606T0	orf19.2093
NCU06769T0	orf19.2029
NCU04316T0	orf19.7020
NCU08427T0	orf19.3211
NCU07021T0	orf19.6208
NCU11961T0	orf19.5395
NCU00589T0	orf19.6117	orf19.733
NCU07266T0	orf19.1124.2	orf19.6676
NCU01546T0	orf19.2803
NCU02960T0	orf19.5640
NCU02532T0	orf19.4209
NCU11705T0	orf19.2209
NCU06870T0	orf19.6438
NCU06402T0	orf19.3732	orf19.4631
NCU06402T1	orf19.3732	orf19.4631
NCU01481T0	orf19.4142
NCU00164T0	orf19.5510
NCU04289T0	orf19.2107
NCU05206T0	orf19.1621
NCU05686T0	orf19.1671
NCU06231T0	orf19.7100
NCU05884T0	orf19.700	orf19.1855
NCU00227T0	orf19.4811
NCU06047T0	orf19.3334
NCU07701T0	orf19.6981
NCU05942T0	orf19.350
NCU06264T0	orf19.5798
NCU06207T0	orf19.767
NCU01210T0	orf19.1291
NCU06714T0	orf19.1291
NCU06211T1	orf19.5323
NCU06211T0	orf19.5323
NCU02879T0	orf19.3112
NCU06091T0	orf19.1514
NCU08326T0	orf19.2117
NCU08856T0	orf19.3894
NCU03846T0	orf19.3177
NCU03846T1	orf19.3177
NCU04652T0	orf19.248
NCU03695T0	orf19.6045
NCU04335T0	orf19.5408
NCU06153T0	orf19.1523	orf19.856	orf19.857
NCU04013T1	orf19.6066	orf19.6518
NCU04013T0	orf19.6066	orf19.6518
NCU01471T0	orf19.5768
NCU01174T0	orf19.6437
NCU07165T0	orf19.1390
NCU04277T0	orf19.923
NCU07071T0	orf19.7198
NCU04074T0	orf19.1710
NCU08561T0	orf19.3931
NCU08384T0	orf19.4317
NCU09816T0	orf19.3527
NCU00605T0	orf19.2115
NCU00665T0	orf19.5342
NCU02564T0	orf19.5574
NCU02305T0	orf19.7478
NCU06493T0	orf19.4015
NCU11312T0	orf19.1607
NCU08280T0	orf19.406
NCU06270T0	orf19.6295
NCU11266T0	orf19.2248
NCU09064T0	orf19.663
NCU00463T0	orf19.394
NCU09183T0	orf19.394
NCU01162T0	orf19.4035
NCU07253T0	orf19.4035
NCU02554T0	orf19.5387
NCU08964T0	orf19.2935
NCU08578T0	orf19.6883
NCU00575T0	orf19.734	orf19.6116
NCU00066T0	orf19.1771
NCU02586T0	orf19.4184
NCU06846T0	orf19.3526
NCU07058T0	orf19.7552
NCU09598T0	orf19.4379	orf19.4380.1
NCU06717T0	orf19.2965
NCU11169T0	orf19.7153
NCU00981T0	orf19.7424
NCU05818T0	orf19.4246
NCU07188T0	orf19.2862
NCU02536T0	orf19.3058
NCU03154T0	orf19.5576
NCU04243T0	orf19.603
NCU09673T0	orf19.2194
NCU08968T0	orf19.5010
NCU07172T0	orf19.794
NCU00213T0	orf19.3231
NCU03229T0	orf19.5444
NCU03055T0	orf19.5658
NCU02635T0	orf19.7383
NCU07309T0	orf19.7029
NCU06694T0	orf19.6343	orf19.908
NCU01564T0	orf19.1403
NCU01271T0	orf19.6032
NCU06569T0	orf19.1323
NCU08762T0	orf19.1598
NCU07691T0	orf19.3991
NCU06999T0	orf19.4423
NCU00522T0	orf19.7297
NCU04737T0	orf19.4761
NCU01550T0	orf19.3391
NCU05558T0	orf19.2046
NCU02996T0	orf19.7016
NCU07829T0	orf19.2478.1
NCU04797T0	orf19.6178
NCU10652T0	orf19.2320
NCU06764T0	orf19.7335
NCU08605T0	orf19.7605
NCU03317T0	orf19.1843
NCU04063T0	orf19.316
NCU08378T0	orf19.2026
NCU03393T0	orf19.6975
NCU05876T0	orf19.4800
NCU07620T0	orf19.5535
NCU03020T0	orf19.6187
NCU08004T0	orf19.2150
NCU03853T0	orf19.7654
NCU07393T0	orf19.5959
NCU00927T0	orf19.712
NCU06191T0	orf19.6404
NCU06369T0	orf19.6233
NCU09745T0	orf19.3169
NCU08008T0	orf19.505
NCU06550T0	orf19.2947
NCU11179T0	orf19.5517
NCU04823T0	orf19.5517
NCU00466T0	orf19.2415
NCU00294T0	orf19.3465
NCU04647T0	orf19.3676
NCU06436T0	orf19.3412
NCU04407T0	orf19.5987
NCU07868T0	orf19.3599
NCU10272T0	orf19.4059
NCU01388T0	orf19.4475
NCU02829T0	orf19.2937
NCU09551T0	orf19.1308
NCU08977T0	orf19.6143
NCU01178T0	orf19.3689
NCU02428T0	orf19.665
NCU08642T0	orf19.3720
NCU07965T0	orf19.5073
NCU08370T0	orf19.7058
NCU02965T0	orf19.3000
NCU05004T0	orf19.1062
NCU04783T0	orf19.1444
NCU01919T0	orf19.6063
NCU06202T0	orf19.2605
NCU09223T0	orf19.5130
NCU00366T0	orf19.4261
NCU03764T0	orf19.4815
NCU06238T0	orf19.3359
NCU00030T0	orf19.967
NCU03197T0	orf19.6275
NCU07814T0	orf19.4624
NCU07722T0	orf19.6369
NCU03981T0	orf19.7144
NCU03981T1	orf19.7144
NCU01702T0	orf19.2002
NCU01666T0	orf19.4650
NCU04279T0	orf19.3744
NCU09469T0	orf19.1166
NCU11457T0	orf19.3355
NCU01979T0	orf19.2282
NCU00742T0	orf19.691	orf19.1756
NCU05580T0	orf19.341
NCU06077T0	orf19.341
NCU01524T0	orf19.5232
NCU04646T0	orf19.2885
NCU03352T0	orf19.5849
NCU08001T0	orf19.1670
NCU06057T0	orf19.4581
NCU04733T0	orf19.5970
NCU05196T0	orf19.6672
NCU06882T0	orf19.7224
NCU03304T0	orf19.1336
NCU00963T0	orf19.3810
NCU03188T0	orf19.7551
NCU09208T0	orf19.4312
NCU07757T0	orf19.7454
NCU00931T0	orf19.6533
NCU00913T0	orf19.6884
NCU05971T0	orf19.354
NCU02498T0	orf19.7497
NCU05523T0	orf19.5846
NCU09265T0	orf19.5300
NCU08340T0	orf19.5964	orf19.6447
NCU08340T1	orf19.5964	orf19.6447
NCU11568T0	orf19.5054
NCU11568T1	orf19.5054
NCU08035T0	orf19.2895
NCU06662T0	orf19.4583
NCU07438T0	orf19.6598
NCU01515T0	orf19.1248
NCU07528T0	orf19.3477
NCU08502T0	orf19.4660
NCU02464T0	orf19.3680
NCU02147T0	orf19.5368
NCU04150T0	orf19.5500
NCU08048T0	orf19.6238
NCU09930T0	orf19.579
NCU03497T0	orf19.7231	orf19.7219
NCU09368T0	orf19.3874
NCU00790T0	orf19.6249
NCU08687T0	orf19.3670
NCU09552T0	orf19.4136
NCU02415T0	orf19.246
NCU02533T0	orf19.3564
NCU04245T0	orf19.3700
NCU01637T0	orf19.910
NCU07688T0	orf19.4593
NCU09320T0	orf19.4026
NCU09475T0	orf19.4336
NCU10061T0	orf19.5378
NCU12013T0	orf19.5673
NCU10044T0	orf19.7428
NCU02828T0	orf19.1251
NCU02282T0	orf19.1945
NCU04770T0	orf19.1837
NCU09347T0	orf19.6423
NCU03369T0	orf19.2461	orf19.2467	orf19.2462	orf19.2463
NCU01084T0	orf19.1387
NCU02104T0	orf19.5388
NCU02263T0	orf19.941
NCU09311T0	orf19.1305
NCU09600T0	orf19.2966
NCU06866T0	orf19.6698
NCU11410T0	orf19.3561
NCU08811T0	orf19.5445
NCU11297T0	orf19.3859
NCU08477T0	orf19.3052
NCU00155T0	orf19.166
NCU01238T0	orf19.2476
NCU01997T0	orf19.4269
NCU02585T0	orf19.4478
NCU04059T0	orf19.4683
NCU03963T0	orf19.6938
NCU03503T0	orf19.1221
NCU01285T0	orf19.6592
NCU01831T0	orf19.1457
NCU03241T0	orf19.1030
NCU03658T0	orf19.3203
NCU04110T0	orf19.329
NCU06754T0	orf19.4658
NCU02373T0	orf19.1682
NCU01256T0	orf19.5159
NCU04479T0	orf19.2484
NCU07263T0	orf19.2599
NCU11173T0	orf19.277
NCU00065T0	orf19.1404
NCU01795T0	orf19.1697
NCU02005T0	orf19.3106
NCU00880T0	orf19.4829
NCU02493T0	orf19.6582
NCU06780T0	orf19.3327
NCU04337T0	orf19.6068
NCU09535T0	orf19.2333
NCU07988T0	orf19.4362
NCU05009T0	orf19.4758
NCU05009T1	orf19.4758
NCU02056T0	orf19.3045
NCU09115T0	orf19.7512	orf19.7513	orf19.10	orf19.5728
NCU00337T0	orf19.7197
NCU00465T0	orf19.954
NCU07358T0	orf19.1667
NCU11489T0	orf19.1446
NCU06673T0	orf19.7243
NCU08357T0	orf19.6670
NCU11453T0	orf19.7177
NCU01830T0	orf19.5499
NCU03092T0	orf19.6090
NCU06454T0	orf19.390
NCU06371T0	orf19.4519
NCU00660T0	orf19.3956
NCU03319T0	orf19.4579
NCU01252T0	orf19.7412
NCU08878T0	orf19.3001
NCU01484T0	orf19.2843
NCU04430T0	orf19.3591
NCU03633T0	orf19.4809
NCU00891T0	orf19.7676
NCU03166T0	orf19.7484
NCU04040T0	orf19.6751
NCU08036T0	orf19.2893
NCU00216T0	orf19.1801
NCU01221T0	orf19.6085
NCU07419T0	orf19.551
NCU09290T0	orf19.6991
NCU04069T0	orf19.105	orf19.99
NCU06347T0	orf19.1711
NCU06428T0	orf19.1753
NCU04514T0	orf19.578
NCU03953T0	orf19.6794
NCU10747T0	orf19.2081
NCU01667T0	orf19.5610
NCU03269T0	orf19.6933
NCU03972T0	orf19.7286
NCU07733T0	orf19.6612
NCU09258T0	orf19.6010
NCU06009T0	orf19.3311	orf19.771	orf19.4477	orf19.4476
NCU02432T0	orf19.2399
NCU00173T0	orf19.6596
NCU00609T0	orf19.7391
NCU03018T0	orf19.7154
NCU11324T0	orf19.5621
NCU03207T0	orf19.1649
NCU02603T0	orf19.541
NCU01069T0	orf19.7124
NCU01936T0	orf19.866
NCU03659T0	orf19.6239
NCU08385T0	orf19.820
NCU02658T0	orf19.3130
NCU03936T0	orf19.3798
NCU06031T0	orf19.5180
NCU11102T0	orf19.3438
NCU07550T0	orf19.6745
NCU02112T0	orf19.3241
NCU02650T0	orf19.4032
NCU06052T0	orf19.1267
NCU09091T0	orf19.2597
NCU08425T0	orf19.4780
NCU07509T0	orf19.7563
NCU04354T0	orf19.2798	orf19.2797
NCU08178T0	orf19.6570	orf19.6569
NCU06781T0	orf19.377
NCU00091T0	orf19.5897
NCU01429T0	orf19.5484
NCU02826T0	orf19.4981
NCU11181T0	orf19.3462
NCU11864T0	orf19.4299
NCU03145T0	orf19.1536
NCU01980T0	orf19.6847
NCU06336T0	orf19.3265
NCU08273T0	orf19.2792
NCU06192T0	orf19.5618
NCU06924T0	orf19.5443
NCU01165T0	orf19.5735	orf19.3542
NCU03597T0	orf19.2796
NCU05720T0	orf19.2444
NCU06726T0	orf19.2351
NCU11215T0	orf19.1576
NCU11187T0	orf19.3952
NCU02409T0	orf19.6411
NCU03312T0	orf19.5667
NCU02105T0	orf19.7063
NCU11471T0	orf19.3122
NCU00119T0	orf19.4738
NCU03924T0	orf19.1445
NCU04600T0	orf19.2538
NCU03880T0	orf19.4186
NCU11651T0	orf19.183
NCU11744T0	orf19.5507
NCU07668T0	orf19.3432	orf19.4550
NCU06341T0	orf19.3432	orf19.4550
NCU02157T0	orf19.3008
NCU02814T0	orf19.4002
NCU03468T0	orf19.4090
NCU02966T0	orf19.5413
NCU07719T0	orf19.2775
NCU09892T0	orf19.2532
NCU07884T0	orf19.7411
NCU00501T0	orf19.1902
NCU01446T0	orf19.2640
NCU01367T0	orf19.2830
NCU02226T0	orf19.2008
NCU08218T0	orf19.4950
NCU09162T0	orf19.7235
NCU02423T0	orf19.2178
NCU04304T0	orf19.1042
NCU09432T0	orf19.1203
NCU06606T0	orf19.5893
NCU07662T0	orf19.89
NCU00944T0	orf19.6305	orf19.986
NCU01695T0	orf19.581
NCU02368T0	orf19.5693
NCU08993T0	orf19.3247
NCU09119T0	orf19.3223
NCU08278T0	orf19.4159
NCU07849T0	orf19.889
NCU07849T1	orf19.889
NCU00025T0	orf19.2890
NCU05589T0	orf19.2458
NCU01949T0	orf19.838.1
NCU08500T0	orf19.6873
NCU07820T0	orf19.7666
NCU11399T0	orf19.5792
NCU11098T0	orf19.6905
NCU07958T0	orf19.4157	orf19.3684
NCU00600T0	orf19.3534
NCU06540T0	orf19.3792
NCU03388T0	orf19.7296
NCU00777T0	orf19.1966
NCU04015T0	orf19.6031
NCU07262T0	orf19.3132
NCU04815T0	orf19.6058
NCU12152T0	orf19.5782
NCU05207T0	orf19.6992	orf19.508
NCU01947T0	orf19.1285
NCU00489T0	orf19.6312
NCU08682T0	orf19.2208
NCU08595T0	orf19.3553
NCU09456T0	orf19.5145
NCU07452T0	orf19.3131	orf19.673
NCU00028T0	orf19.4287
NCU01179T0	orf19.6524
NCU06141T0	orf19.3167
NCU09747T0	orf19.4954
NCU02084T0	orf19.5862
NCU01348T0	orf19.5862
NCU01753T0	orf19.6053
NCU11285T0	orf19.2043
NCU08022T0	orf19.4705
NCU09640T0	orf19.1942	orf19.4779	orf19.3444
NCU10945T0	orf19.1942	orf19.4779	orf19.3444
NCU04391T0	orf19.1942	orf19.4779	orf19.3444
NCU02562T0	orf19.1942	orf19.4779	orf19.3444
NCU00736T0	orf19.2324
NCU02626T0	orf19.1747
NCU02509T0	orf19.2232
NCU01324T0	orf19.988
NCU07774T0	orf19.3957
NCU09384T0	orf19.2713
NCU07482T0	orf19.7425
NCU07992T0	orf19.7622
NCU03297T0	orf19.238
NCU03297T1	orf19.238
NCU03789T0	orf19.7336	orf19.7554
NCU03732T0	orf19.3861
NCU09738T0	orf19.1461
NCU07516T0	orf19.5175
NCU09733T0	orf19.5896
NCU07289T0	orf19.3059	orf19.3519
NCU07289T1	orf19.3059	orf19.3519
NCU03749T0	orf19.4088
NCU03749T1	orf19.4088
NCU03504T0	orf19.3329
NCU02754T0	orf19.4297
NCU02757T0	orf19.5420
NCU04008T0	orf19.4743
NCU04454T0	orf19.4442
NCU02289T0	orf19.7571
NCU12009T0	orf19.151
NCU08607T0	orf19.586
NCU01464T0	orf19.299
NCU01993T0	orf19.3695
NCU05252T0	orf19.2286
NCU09594T0	orf19.1201
NCU00108T0	orf19.3474
NCU03715T0	orf19.3667
NCU06712T0	orf19.7178
NCU10273T0	orf19.5823
NCU11420T0	orf19.6907
NCU02653T0	orf19.3208	orf19.6956	orf19.309	orf19.5859
NCU02833T0	orf19.6012
NCU10073T0	orf19.2699
NCU10185T0	orf19.4801
NCU07956T0	orf19.7618
NCU06167T0	orf19.6263	orf19.5720
NCU02074T0	orf19.4871
NCU04553T0	orf19.3087
NCU09896T0	orf19.946
NCU04323T0	orf19.1977
NCU03040T0	orf19.7190
NCU07937T0	orf19.5257
NCU04096T0	orf19.191
NCU00772T0	orf19.191
NCU00553T0	orf19.2443
NCU01305T0	orf19.5234
NCU05302T0	orf19.6653
NCU09731T0	orf19.7195
NCU03803T0	orf19.2896	orf19.2897
NCU01116T0	orf19.4592
NCU02560T0	orf19.6606
NCU02543T0	orf19.7522
NCU04503T0	orf19.6589
NCU04087T0	orf19.7602
NCU09239T0	orf19.4616
NCU03596T0	orf19.1027	orf19.5839
NCU00301T0	orf19.2717
NCU01990T0	orf19.4496
NCU04730T0	orf19.2903
NCU05075T0	orf19.5870
NCU09862T0	orf19.3577
NCU03050T0	orf19.2437
NCU04137T0	orf19.2867
NCU01514T0	orf19.5628
NCU06193T0	orf19.4187
NCU12124T0	orf19.6722
NCU04510T0	orf19.6757	orf19.6758
NCU07415T0	orf19.1860.1
NCU04228T0	orf19.7316
NCU05804T0	orf19.5904
NCU11234T0	orf19.7088
NCU01332T0	orf19.5886
NCU06104T0	orf19.5802
NCU06268T0	orf19.6848
NCU06578T0	orf19.7086
NCU11537T0	orf19.6790
NCU00725T0	orf19.1553
NCU05721T0	orf19.5605
NCU09025T0	orf19.2494
NCU09117T0	orf19.2706
NCU06410T0	orf19.589
NCU06419T0	orf19.6889
NCU08989T0	orf19.4603
NCU00150T0	orf19.1249
NCU00150T1	orf19.1249
NCU03283T0	orf19.7244
NCU03283T1	orf19.7244
NCU01523T0	orf19.2622
NCU07564T0	orf19.2179
NCU05859T0	orf19.5894
NCU03989T0	orf19.804
NCU08324T0	orf19.4587
NCU09485T0	orf19.5830
NCU03460T0	orf19.4028
NCU03426T0	orf19.7033
NCU00236T0	orf19.2284
NCU04133T0	orf19.2163
NCU03204T0	orf19.4757
NCU06404T0	orf19.2571
NCU02413T0	orf19.971
NCU07023T0	orf19.6476
NCU04452T0	orf19.3443	orf19.125	orf19.3433	orf19.3442	orf19.5816	orf19.3234
NCU01257T0	orf19.4492
NCU09758T0	orf19.1842
NCU02948T0	orf19.5285	orf19.5286
NCU00655T0	orf19.5450
NCU04443T0	orf19.2262
NCU05201T0	orf19.4175
NCU10292T0	orf19.1742
NCU11933T0	orf19.3303
NCU01169T0	orf19.2091
NCU03859T0	orf19.4532
NCU07739T0	orf19.4756
NCU07931T0	orf19.2989	orf19.225	orf19.2176
NCU00182T0	orf19.1991
NCU03711T0	orf19.2245
NCU03028T0	orf19.5345
NCU00308T0	orf19.2604
NCU02203T0	orf19.3449
NCU04373T0	orf19.1490
NCU06067T0	orf19.3174
NCU06532T0	orf19.4836
NCU04019T0	orf19.7499
NCU06715T0	orf19.7604
NCU01166T0	orf19.2014
NCU03556T0	orf19.5921
NCU02943T0	orf19.680
NCU08312T0	orf19.6479
NCU08389T0	orf19.4632
NCU08389T1	orf19.4632
NCU00316T0	orf19.6254
NCU03777T0	orf19.3029
NCU04541T0	orf19.3401
NCU06168T0	orf19.4173	orf19.5678
NCU01161T0	orf19.1699
NCU00088T0	orf19.4444
NCU03693T0	orf19.6838
NCU06856T0	orf19.5833
NCU10895T0	orf19.2579
NCU09436T0	orf19.3715
NCU01072T0	orf19.6679	orf19.4789
NCU00193T0	orf19.3996
NCU02513T0	orf19.3508
NCU00472T0	orf19.5531
NCU03102T0	orf19.4149.1
NCU03988T0	orf19.5982
NCU07020T0	orf19.3344
NCU01635T0	orf19.1853	orf19.1061	orf19.6791
NCU00523T0	orf19.2580
NCU01172T0	orf19.2007
NCU02524T0	orf19.2771
NCU02333T0	orf19.3934
NCU01895T0	orf19.5031
NCU03755T0	orf19.3307
NCU05426T0	orf19.4293
NCU07261T0	orf19.4410
NCU07669T0	orf19.3986
NCU06921T0	orf19.6347
NCU03112T0	orf19.3507
NCU04612T1	orf19.469
NCU04612T0	orf19.469
NCU07506T0	orf19.2184
NCU07506T1	orf19.2184
NCU00376T0	orf19.2406
NCU02744T0	orf19.236
NCU01929T0	orf19.4010
NCU03038T0	orf19.4193.1
NCU02358T0	orf19.5118
NCU02020T0	orf19.7077
NCU08941T0	orf19.1393
NCU02269T0	orf19.4447
NCU00435T0	orf19.945
NCU07169T0	orf19.1587
NCU00648T0	orf19.2072	orf19.2003	orf19.2587
NCU03938T0	orf19.2423
NCU02982T0	orf19.4102
NCU03855T0	orf19.5107
NCU07985T0	orf19.1424
NCU02468T0	orf19.7354
NCU02618T0	orf19.7282
NCU12166T0	orf19.2963
NCU04841T0	orf19.3233
NCU02283T0	orf19.5911
NCU01337T0	orf19.6908
NCU05296T0	orf19.708
NCU07544T0	orf19.976
NCU03409T0	orf19.3506
NCU01784T0	orf19.6297
NCU01568T0	orf19.7082
NCU06771T0	orf19.2756
NCU09366T0	orf19.2755
NCU09313T0	orf19.3086
NCU06183T0	orf19.5718	orf19.5584	orf19.5543
NCU00055T0	orf19.4567
NCU03763T0	orf19.3960
NCU03237T0	orf19.5827
NCU08052T0	orf19.2849
NCU07738T0	orf19.590
NCU08959T0	orf19.4850
NCU10721T0	orf19.6803
NCU04149T0	orf19.2042
NCU01569T0	orf19.4913
NCU03703T0	orf19.4490
NCU04446T0	orf19.6209
NCU06593T0	orf19.4645
NCU03899T0	orf19.2827
NCU03441T0	orf19.6064
NCU06758T0	orf19.4325
NCU10852T0	orf19.6673
NCU02980T0	orf19.1382
NCU06679T0	orf19.2146
NCU07542T0	orf19.1494
NCU08040T0	orf19.4153
NCU06465T0	orf19.5818
NCU10048T0	orf19.6057
NCU03045T0	orf19.3765
NCU08823T0	orf19.1760
NCU07471T0	orf19.4597
NCU07472T0	orf19.5164
NCU11371T0	orf19.5165
NCU11791T0	orf19.5533
NCU11246T0	orf19.6880
NCU06697T0	orf19.762	orf19.6037	orf19.4707	orf19.936
NCU09560T0	orf19.3340	orf19.7111.1
NCU00650T0	orf19.1633
NCU00105T0	orf19.3478
NCU03678T0	orf19.2703
NCU01955T0	orf19.6020
NCU00395T0	orf19.7577
NCU07158T0	orf19.1800
NCU02113T0	orf19.933
NCU07399T0	orf19.7164
NCU11251T0	orf19.7343
NCU04554T0	orf19.1515
NCU03209T0	orf19.1515
NCU04883T0	orf19.1515
NCU01368T0	orf19.4025
NCU01368T1	orf19.4025
NCU03704T0	orf19.3930
NCU02812T0	orf19.5195
NCU01553T0	orf19.7643
NCU08003T0	orf19.4488
NCU04874T0	orf19.4774
NCU07953T0	orf19.4774
NCU04653T0	orf19.5780
NCU06085T0	orf19.5780
NCU01918T0	orf19.3251
NCU06260T0	orf19.1261
NCU06409T0	orf19.1609
NCU04196T0	orf19.7291
NCU07435T0	orf19.807
NCU02133T0	orf19.2770.1
NCU03806T0	orf19.2864.1
NCU00475T0	orf19.7018
NCU07725T0	orf19.1170
NCU02381T0	orf19.677
NCU06993T0	orf19.3964
NCU09380T0	orf19.3547
NCU01317T0	orf19.1635
NCU01008T0	orf19.7488
NCU11176T0	orf19.1698
NCU01906T0	orf19.2172
NCU03030T0	orf19.109
NCU00434T0	orf19.4785
NCU04379T0	orf19.4726
NCU02670T0	orf19.839
NCU09658T0	orf19.5356
NCU03833T0	orf19.4009
NCU03833T1	orf19.4009
NCU02690T0	orf19.1183
NCU02675T0	orf19.1886
NCU03282T0	orf19.3515
NCU00519T0	orf19.7108
NCU07457T0	orf19.4206
NCU08044T0	orf19.4633
NCU01099T0	orf19.3617
NCU06554T0	orf19.2269
NCU07734T0	orf19.3683
NCU07246T0	orf19.4545
NCU06530T0	orf19.540
NCU02877T0	orf19.1580	orf19.6449	orf19.4921	orf19.5592	orf19.4916	orf19.4391	orf19.4366
NCU01878T0	orf19.2410
NCU00087T0	orf19.704
NCU06216T0	orf19.1622
NCU02048T0	orf19.5821
NCU01823T0	orf19.896
NCU03730T0	orf19.6727
NCU06655T0	orf19.4128
NCU03623T0	orf19.7329
NCU04009T0	orf19.1304
NCU06779T0	orf19.3468
NCU03177T0	orf19.7325
NCU05542T0	orf19.5832
NCU05234T0	orf19.714
NCU05273T0	orf19.7660
NCU01302T0	orf19.1890
NCU02466T0	orf19.1793
NCU02431T0	orf19.1971
NCU02905T0	orf19.3504
NCU05517T0	orf19.2956
NCU04326T0	orf19.4867
NCU07879T0	orf19.52
NCU10155T0	orf19.7564
NCU04500T0	orf19.3895	orf19.7586	orf19.7517
NCU03439T0	orf19.2514
NCU02425T0	orf19.3505
NCU01444T0	orf19.5994
NCU04328T0	orf19.524
NCU02726T0	orf19.6912
NCU07365T0	orf19.4230
NCU07872T0	orf19.5253
NCU07830T0	orf19.6265.1
NCU09519T0	orf19.6816
NCU05796T0	orf19.5817
NCU05796T1	orf19.5817
NCU02555T0	orf19.5623
NCU07621T0	orf19.1585
NCU06340T0	orf19.6052
NCU11748T0	orf19.3685
NCU00726T0	orf19.6472	orf19.1552
NCU00169T0	orf19.491
NCU06721T0	orf19.1303
NCU04120T0	orf19.4413
NCU06386T0	orf19.2837
NCU08661T0	orf19.163
NCU06108T0	orf19.4406
NCU03358T0	orf19.4309	orf19.5611	orf19.6868	orf19.3151	orf19.3150	orf19.4781
NCU06431T0	orf19.6265	orf19.3061.1
NCU03802T0	orf19.4316
NCU07880T0	orf19.1619
NCU08671T0	orf19.4606
NCU09264T0	orf19.4306
NCU11676T0	orf19.5989
NCU11201T0	orf19.2202	orf19.1889
NCU00690T0	orf19.2404
NCU02693T0	orf19.2909
NCU03029T0	orf19.328
NCU00440T0	orf19.799
NCU03186T0	orf19.7010
NCU07456T0	orf19.4024
NCU10483T0	orf19.7369
NCU07175T0	orf19.2479	orf19.5820	orf19.5826
NCU07446T0	orf19.2598
NCU07446T1	orf19.2598
NCU00617T0	orf19.1769
NCU01817T0	orf19.757
NCU06701T0	orf19.3865
NCU02808T0	orf19.900
NCU06708T0	orf19.479.2
NCU08976T0	orf19.6007
NCU01200T1	orf19.7421
NCU01200T0	orf19.7421
NCU00356T0	orf19.4174
NCU01083T0	orf19.568
NCU00667T0	orf19.6538
NCU06307T0	orf19.2422
NCU09435T0	orf19.1531
NCU05305T0	orf19.6340
NCU06332T0	orf19.7166	orf19.3607
NCU00622T0	orf19.6092
NCU06552T0	orf19.1092
NCU06039T0	orf19.384
NCU05304T0	orf19.4560
NCU05937T0	orf19.4943
NCU09897T0	orf19.2166
NCU05452T0	orf19.7581
NCU01657T0	orf19.1416
NCU05564T0	orf19.2113
NCU01705T0	orf19.6378
NCU01279T0	orf19.698
NCU02076T0	orf19.7626
NCU07853T0	orf19.2114
NCU03952T0	orf19.1915
NCU03819T0	orf19.4346
NCU02168T0	orf19.6720
NCU05453T0	orf19.4199
NCU03176T0	orf19.6966
NCU06043T0	orf19.1224	orf19.2496	orf19.6169
NCU02668T0	orf19.3642	orf19.5032
NCU02961T0	orf19.6195
NCU06464T0	orf19.3268
NCU11365T0	orf19.2988
NCU00765T0	orf19.4063
NCU05274T0	orf19.3426
NCU02463T0	orf19.916
NCU04302T0	orf19.6424
NCU04640T0	orf19.7161
NCU05757T0	orf19.7279
NCU07911T0	orf19.7229
NCU04195T0	orf19.1357	orf19.333
NCU08310T0	orf19.1357	orf19.333
NCU03488T0	orf19.1716
NCU03887T0	orf19.1509
NCU05623T0	orf19.150
NCU04202T0	orf19.4311
NCU07478T0	orf19.417
NCU09727T0	orf19.2040
NCU09756T0	orf19.3704
NCU04153T0	orf19.1954
NCU02378T0	orf19.4907
NCU04189T0	orf19.5058
NCU08668T0	orf19.3161
NCU09237T0	orf19.5771
NCU00950T0	orf19.1362
NCU04097T0	orf19.388
NCU04275T0	orf19.4208
NCU04191T0	orf19.6230
NCU04523T0	orf19.6649
NCU04512T0	orf19.6719
NCU06718T0	orf19.4628
NCU11724T0	orf19.1164
NCU04838T0	orf19.7574
NCU07728T0	orf19.4869
NCU06447T0	orf19.7202
NCU10046T0	orf19.4540
NCU11386T0	orf19.7210
NCU00422T0	orf19.6507
NCU00422T1	orf19.6507
NCU03890T0	orf19.1396
NCU03466T0	orf19.451
NCU08070T0	orf19.3679
NCU02437T0	orf19.6924	orf19.1051
NCU04534T0	orf19.5410
NCU04312T0	orf19.5410
NCU00258T0	orf19.1700
NCU01180T0	orf19.6348
NCU02004T0	orf19.5838
NCU04187T0	orf19.387
NCU02128T0	orf19.6322
NCU06035T0	orf19.3838
NCU05715T0	orf19.7038
NCU00403T0	orf19.3674
NCU04845T0	orf19.1124
NCU00443T0	orf19.7477
NCU03632T0	orf19.4817
NCU04190T0	orf19.3647
NCU06090T0	orf19.2167
NCU00895T0	orf19.7216
NCU05514T0	orf19.3951
NCU10618T0	orf19.1012
NCU06595T0	orf19.795
NCU11109T0	orf19.5751
NCU11785T0	orf19.6971
NCU05800T0	orf19.3182
NCU05800T1	orf19.3182
NCU08395T0	orf19.1975
NCU08395T1	orf19.1975
NCU07682T1	orf19.56
NCU07682T0	orf19.56
NCU01517T0	orf19.1719
NCU01454T0	orf19.2352
NCU05290T0	orf19.2555
NCU07290T0	orf19.2055
NCU05982T0	orf19.3400
NCU06227T0	orf19.3539
NCU01948T0	orf19.840
NCU05783T0	orf19.516
NCU06922T0	orf19.6787
NCU01441T0	orf19.1108
NCU00232T0	orf19.5425
NCU01184T0	orf19.674
NCU06071T0	orf19.2446
NCU05554T0	orf19.2994
NCU03710T0	orf19.7427
NCU10789T0	orf19.1191
NCU05778T0	orf19.6548
NCU00476T0	orf19.2708
NCU02375T0	orf19.1767
NCU04156T0	orf19.6026
NCU02435T0	orf19.6925	orf19.1052
NCU02786T0	orf19.1946
NCU05485T0	orf19.2102
NCU05293T0	orf19.3630
NCU05235T0	orf19.4191
NCU05594T0	orf19.5665
NCU08973T0	orf19.2974
NCU04699T0	orf19.7446
NCU09803T0	orf19.2727
NCU07742T0	orf19.6800
NCU02018T0	orf19.5194.1	orf19.6837
NCU07437T0	orf19.5351
NCU01122T0	orf19.7397
NCU05242T0	orf19.7397
NCU02167T0	orf19.2614
NCU01163T0	orf19.5553
NCU04725T0	orf19.2157
NCU04159T0	orf19.3220
NCU06648T0	orf19.3230
NCU07383T0	orf19.3023
NCU09195T0	orf19.1364
NCU03335T0	orf19.7175
NCU09161T0	orf19.2419
NCU05592T0	orf19.7347
NCU00310T0	orf19.274
NCU02940T0	orf19.5418
NCU06558T0	orf19.3065
NCU05587T0	orf19.4904
NCU07483T0	orf19.3083
NCU08111T0	orf19.920
NCU12027T0	orf19.6977
NCU00357T0	orf19.1826
NCU01539T0	orf19.1567
NCU05347T0	orf19.327
NCU06845T0	orf19.6502
NCU02070T0	orf19.3546
NCU02707T0	orf19.3003.1
NCU01427T0	orf19.6674
NCU02725T0	orf19.6444
NCU07794T0	orf19.336
NCU08620T0	orf19.2994.1
NCU06745T0	orf19.6219	orf19.5205
NCU03998T0	orf19.1204
NCU03538T0	orf19.2541
NCU06559T0	orf19.5565
NCU11263T0	orf19.5676
NCU01545T0	orf19.2480.1
NCU02973T0	orf19.1804
NCU02223T0	orf19.470
NCU06300T0	orf19.1115
NCU07492T0	orf19.2143
NCU04165T0	orf19.7650
NCU06998T0	orf19.6901
NCU09514T0	orf19.4912
NCU09141T0	orf19.7306
NCU02930T0	orf19.7306
NCU07402T0	orf19.7306
NCU03740T0	orf19.2131
NCU01779T0	orf19.6283
NCU03238T0	orf19.5754
NCU03610T0	orf19.5411
NCU05999T0	orf19.5046
NCU06656T0	orf19.5097
NCU05292T0	orf19.7258
NCU10220T0	orf19.6074
NCU01364T0	orf19.1306
NCU00019T0	orf19.5389
NCU04109T0	orf19.2693
NCU07824T0	orf19.184
NCU06969T0	orf19.3699
NCU07300T0	orf19.3626
NCU12081T0	orf19.7131
NCU02299T0	orf19.3544	orf19.3139
NCU01235T0	orf19.3178
NCU02969T0	orf19.3104
NCU04182T0	orf19.2261
NCU02563T0	orf19.4537
NCU01342T0	orf19.7409
NCU04987T0	orf19.55
NCU11660T0	orf19.2996
NCU01810T0	orf19.2851
NCU00812T0	orf19.4582
NCU01414T0	orf19.610
NCU08138T0	orf19.4578
NCU08707T0	orf19.5521
NCU09534T0	orf19.86	orf19.85	orf19.87
NCU00502T0	orf19.3579
NCU04411T0	orf19.3099
NCU08353T0	orf19.6881
NCU08609T0	orf19.2637	orf19.4240
NCU00675T0	orf19.4798
NCU00706T0	orf19.4909.1
NCU04098T0	orf19.2782
NCU02631T0	orf19.6910
NCU03195T0	orf19.966
NCU06472T0	orf19.779
NCU09001T0	orf19.5734
[truncated: 1,360 more rows]
[truncated: 5 more columns]
