# Supplementary material for: Evolutionary Conservation and Diversification of Puf RNA Binding Proteins and Their mRNA Targets
Source: PLoS Biol. 2015 Nov 20;13(11):e1002307. doi: 10.1371/journal.pbio.1002307 (PMC4654594; doi:10.1371/journal.pbio.1002307)
Supplement: S4 Dataset — (ZIP) [file pbio.1002307.s004.zip › N.crassa.fa_C.albicansWO1.fa.txt]

NCU01744T0	CAWT_00757
NCU08535T0	CAWT_01423
NCU08287T0	CAWT_02002
NCU07308T0	CAWT_02796
NCU07307T0	CAWT_04414
NCU04548T0	CAWT_01997
NCU01379T0	CAWT_05233
NCU08267T0	CAWT_04858
NCU02103T0	CAWT_02325
NCU02510T0	CAWT_05155
NCU05608T0	CAWT_05829
NCU06871T0	CAWT_01443
NCU05120T0	CAWT_01218
NCU07556T0	CAWT_04206
NCU02677T0	CAWT_01485
NCU03986T0	CAWT_03122
NCU08616T0	CAWT_05413
NCU02685T0	CAWT_03118
NCU05591T0	CAWT_02836	CAWT_02801	CAWT_00616	CAWT_03447	CAWT_02720
NCU09012T0	CAWT_05582
NCU11669T0	CAWT_00074
NCU01772T0	CAWT_01878
NCU00743T0	CAWT_03301
NCU05238T0	CAWT_04360
NCU04898T0	CAWT_04393
NCU01680T0	CAWT_02408
NCU03575T0	CAWT_04929
NCU07922T0	CAWT_04545
NCU05425T0	CAWT_02425
NCU12032T0	CAWT_01761
NCU01638T0	CAWT_00367
NCU08685T0	CAWT_01807
NCU07700T0	CAWT_04077
NCU04569T0	CAWT_04066
NCU10066T0	CAWT_02504
NCU03877T0	CAWT_01998
NCU03877T1	CAWT_01998
NCU07443T0	CAWT_04451
NCU00018T0	CAWT_00354
NCU00018T1	CAWT_00354
NCU07658T0	CAWT_02795
NCU09324T0	CAWT_00138
NCU03539T0	CAWT_04083
NCU04370T0	CAWT_02960
NCU03875T0	CAWT_00685
NCU01768T0	CAWT_02655
NCU03010T0	CAWT_01102
NCU01820T0	CAWT_01411
NCU09463T0	CAWT_01519
NCU01192T0	CAWT_05613
NCU02566T0	CAWT_05001
NCU02366T0	CAWT_02112
NCU07027T0	CAWT_05451
NCU01965T0	CAWT_04398
NCU09367T0	CAWT_02007
NCU08919T0	CAWT_01805
NCU00621T0	CAWT_00855
NCU03363T0	CAWT_05673
NCU02815T0	CAWT_05614
NCU03065T0	CAWT_00206
NCU00239T0	CAWT_05027
NCU06488T0	CAWT_03977
NCU04142T0	CAWT_05553
NCU07870T0	CAWT_02742
NCU09602T0	CAWT_00963	CAWT_00103
NCU04348T0	CAWT_02436
NCU07679T0	CAWT_05940
NCU00461T0	CAWT_05884
NCU04242T0	CAWT_04444
NCU06318T0	CAWT_04903
NCU10497T0	CAWT_03939
NCU04404T0	CAWT_01774
NCU01612T0	CAWT_02488
NCU10143T0	CAWT_04017
NCU01625T0	CAWT_05362
NCU05046T0	CAWT_01334
NCU01857T0	CAWT_02142
NCU06272T0	CAWT_04022
NCU09063T0	CAWT_04425
NCU03592T0	CAWT_03489
NCU06281T0	CAWT_03489
NCU09903T0	CAWT_02207
NCU02475T0	CAWT_00586
NCU03042T0	CAWT_03485
NCU05270T0	CAWT_00614
NCU00352T0	CAWT_03031
NCU08336T0	CAWT_03167	CAWT_00874
NCU09228T0	CAWT_00954
NCU04327T0	CAWT_01719
NCU01765T0	CAWT_02275
NCU06438T0	CAWT_01633
NCU03060T0	CAWT_01048
NCU06687T0	CAWT_01436
NCU04385T0	CAWT_01396
NCU07721T0	CAWT_00120
NCU03982T0	CAWT_03887
NCU04280T0	CAWT_01900
NCU05194T0	CAWT_01557
NCU06678T0	CAWT_00109
NCU03794T0	CAWT_01438
NCU11255T0	CAWT_00086
NCU00567T0	CAWT_00500
NCU02583T0	CAWT_00404	CAWT_00378
NCU03061T0	CAWT_01049
NCU02544T0	CAWT_01911
NCU00276T0	CAWT_05211
NCU08135T0	CAWT_00132
NCU00104T0	CAWT_02113
NCU05895T0	CAWT_01482
NCU06512T0	CAWT_01512
NCU04161T0	CAWT_06071
NCU10283T0	CAWT_03214
NCU11350T0	CAWT_02553
NCU02539T0	CAWT_00187
NCU01229T0	CAWT_02915
NCU07404T0	CAWT_03559
NCU04051T0	CAWT_01325
NCU06544T0	CAWT_02760
NCU06836T0	CAWT_06106
NCU04100T0	CAWT_04509
NCU01171T0	CAWT_04368
NCU08693T0	CAWT_05834
NCU09297T0	CAWT_05843
NCU01207T0	CAWT_02495
NCU01675T0	CAWT_05461
NCU01328T0	CAWT_00593
NCU04090T0	CAWT_00024
NCU07319T0	CAWT_05141
NCU01318T0	CAWT_03253
NCU01951T0	CAWT_02917
NCU08920T0	CAWT_05892
NCU02075T0	CAWT_02101
NCU03292T0	CAWT_05389
NCU09993T0	CAWT_05852
NCU01197T0	CAWT_04840
NCU07837T0	CAWT_02085
NCU03955T0	CAWT_00278
NCU04648T0	CAWT_03925
NCU00629T0	CAWT_05531
NCU04736T0	CAWT_02458
NCU05154T0	CAWT_02458
NCU07702T0	CAWT_04428
NCU03808T0	CAWT_03821
NCU00177T0	CAWT_00631
NCU00405T0	CAWT_00871
NCU01164T0	CAWT_03177
NCU06278T0	CAWT_00701
NCU07982T0	CAWT_02557
NCU02357T0	CAWT_00612
NCU00551T0	CAWT_04551
NCU08009T0	CAWT_05831
NCU08898T0	CAWT_03369
NCU02003T0	CAWT_05923	CAWT_00588
NCU02955T0	CAWT_00142
NCU02494T0	CAWT_02454
NCU11202T0	CAWT_05711
NCU08377T0	CAWT_05641
NCU02380T0	CAWT_04407
NCU02629T0	CAWT_01746
NCU08515T0	CAWT_01899
NCU03992T0	CAWT_05068
NCU05429T0	CAWT_05036
NCU05429T1	CAWT_05036
NCU02514T0	CAWT_00934
NCU02728T0	CAWT_01599
NCU02979T0	CAWT_04103
NCU09740T0	CAWT_02484
NCU01589T0	CAWT_01953
NCU07010T0	CAWT_04413
NCU01843T0	CAWT_04878
NCU02391T0	CAWT_00552
NCU03463T0	CAWT_03291
NCU04251T0	CAWT_02178
NCU03947T0	CAWT_05934
NCU01323T0	CAWT_01704
NCU03980T0	CAWT_05827
NCU08119T0	CAWT_05985
NCU08828T0	CAWT_02418
NCU09866T0	CAWT_01470
NCU07999T0	CAWT_00222
NCU04611T0	CAWT_05759
NCU09873T0	CAWT_01381
NCU10058T0	CAWT_01620
NCU04448T0	CAWT_00570
NCU05239T0	CAWT_05611
NCU04579T0	CAWT_04907
NCU01369T0	CAWT_02919
NCU03051T0	CAWT_00596
NCU03321T0	CAWT_00980
NCU06484T0	CAWT_04832
NCU01643T0	CAWT_03673
NCU01747T0	CAWT_04820
NCU08110T0	CAWT_03472
NCU04221T0	CAWT_01415
NCU04303T0	CAWT_05988
NCU01648T0	CAWT_02999
NCU05029T0	CAWT_04958
NCU07930T0	CAWT_04800
NCU03784T0	CAWT_02981
NCU01431T0	CAWT_00148
NCU07554T0	CAWT_02593
NCU00712T0	CAWT_01013
NCU09332T0	CAWT_04353
NCU04203T0	CAWT_04417
NCU09118T0	CAWT_05264
NCU09700T0	CAWT_04554
NCU02083T0	CAWT_03967
NCU02762T0	CAWT_01264
NCU07839T0	CAWT_01593
NCU11965T0	CAWT_01206
NCU01479T0	CAWT_02507
NCU02207T0	CAWT_06027
NCU07281T0	CAWT_01943
NCU12096T0	CAWT_01562
NCU05360T0	CAWT_02337
NCU05518T0	CAWT_04079
NCU05041T0	CAWT_01046
NCU04044T0	CAWT_04211
NCU04076T0	CAWT_00504
NCU05289T0	CAWT_02912
NCU02010T0	CAWT_06048
NCU09709T0	CAWT_03146
NCU04230T0	CAWT_00944
NCU09450T0	CAWT_00237
NCU00481T0	CAWT_05082
NCU01992T0	CAWT_00912
NCU02840T0	CAWT_00875
NCU09349T0	CAWT_04842
NCU01540T0	CAWT_01177
NCU04439T0	CAWT_03515
NCU02580T0	CAWT_00085
NCU03650T0	CAWT_01103
NCU02839T0	CAWT_03520
NCU09808T0	CAWT_02862
NCU05927T0	CAWT_04363
NCU02810T0	CAWT_04601
NCU03071T0	CAWT_03313
NCU01255T0	CAWT_03497
NCU06624T0	CAWT_02748
NCU00681T0	CAWT_03262
NCU00261T0	CAWT_04825
NCU06308T0	CAWT_01309
NCU04790T0	CAWT_06045
NCU04173T0	CAWT_00082
NCU04173T1	CAWT_00082
NCU01272T0	CAWT_02934
NCU05261T0	CAWT_01770
NCU09715T0	CAWT_01893
NCU05269T0	CAWT_00797
NCU05269T1	CAWT_00797
NCU02274T0	CAWT_04997
NCU05430T0	CAWT_03756
NCU01470T0	CAWT_03300
NCU03263T0	CAWT_01074
NCU06738T0	CAWT_00722
NCU03804T0	CAWT_01301
NCU06149T0	CAWT_00709
NCU04768T0	CAWT_04581
NCU08894T0	CAWT_05418
NCU10007T0	CAWT_00461
NCU10007T1	CAWT_00461
NCU03298T0	CAWT_05423
NCU08888T0	CAWT_01526
NCU02534T0	CAWT_05541
NCU12019T0	CAWT_01589	CAWT_01568	CAWT_05922	CAWT_03652
NCU08928T0	CAWT_02736
NCU03117T0	CAWT_04382
NCU08276T0	CAWT_02118
NCU05620T0	CAWT_05893
NCU02011T0	CAWT_01159
NCU04020T0	CAWT_03050
NCU11271T0	CAWT_02364
NCU09741T0	CAWT_03482
NCU01486T0	CAWT_03288
NCU08341T0	CAWT_04683
NCU00410T0	CAWT_04262
NCU03482T0	CAWT_03149
NCU02325T0	CAWT_00480
NCU03234T0	CAWT_03502
NCU02797T0	CAWT_01801
NCU07712T0	CAWT_02828
NCU08897T0	CAWT_03087
NCU09909T0	CAWT_00929
NCU04749T0	CAWT_05326
NCU09721T0	CAWT_02567
NCU10008T0	CAWT_03070	CAWT_01788
NCU04077T0	CAWT_05993
NCU08755T0	CAWT_02211
NCU07567T0	CAWT_01354
NCU06075T0	CAWT_04294
NCU06075T1	CAWT_04294
NCU02260T0	CAWT_04073
NCU10042T0	CAWT_00576
NCU10042T1	CAWT_00576
NCU04414T0	CAWT_03142
NCU01290T0	CAWT_00372
NCU01249T0	CAWT_04410
NCU03797T0	CAWT_06076
NCU09076T0	CAWT_03761
NCU08689T0	CAWT_05065
NCU02632T0	CAWT_01484
NCU03669T0	CAWT_04963
NCU01692T0	CAWT_01685
NCU06854T0	CAWT_05532
NCU07330T0	CAWT_03540
NCU06767T0	CAWT_04325
NCU03076T0	CAWT_04854
NCU00671T0	CAWT_00760
NCU07926T0	CAWT_05411
NCU00040T0	CAWT_00165
NCU02511T0	CAWT_01754
NCU02036T0	CAWT_02789
NCU02407T0	CAWT_02038
NCU00396T0	CAWT_02402
NCU01119T0	CAWT_04014
NCU00824T0	CAWT_03008	CAWT_01614
NCU07859T0	CAWT_00462
NCU06365T0	CAWT_00048
NCU07378T0	CAWT_05430
NCU09039T0	CAWT_05550	CAWT_05745	CAWT_05549
NCU06481T0	CAWT_02420
NCU03139T0	CAWT_03770
NCU02657T0	CAWT_00291
NCU01912T0	CAWT_05623
NCU00920T0	CAWT_01675
NCU03387T0	CAWT_00094
NCU03786T0	CAWT_04383
NCU07451T0	CAWT_04837
NCU00770T0	CAWT_03034
NCU11170T0	CAWT_00640
NCU05526T0	CAWT_00922	CAWT_04202
NCU06652T0	CAWT_02284
NCU00447T0	CAWT_00063
NCU00459T0	CAWT_05202
NCU06843T0	CAWT_06020
NCU08118T0	CAWT_05593
NCU09266T0	CAWT_03302
NCU07860T0	CAWT_02336	CAWT_04860
NCU03748T0	CAWT_02969
NCU02669T0	CAWT_00192
NCU05901T0	CAWT_01313
NCU03857T0	CAWT_04333	CAWT_01578
NCU08195T0	CAWT_01224
NCU06508T0	CAWT_04150
NCU04449T0	CAWT_05697
NCU01756T0	CAWT_05828
NCU00477T0	CAWT_05669
NCU06441T0	CAWT_02624
NCU07690T0	CAWT_02614
NCU01439T0	CAWT_00239
NCU04799T0	CAWT_01047
NCU06189T0	CAWT_01538
NCU03657T1	CAWT_03215
NCU03657T0	CAWT_03215
NCU05363T0	CAWT_05961
NCU00901T0	CAWT_02528
NCU04121T0	CAWT_01623
NCU02701T0	CAWT_04978
NCU07367T0	CAWT_01737
NCU03608T0	CAWT_05272
NCU02230T0	CAWT_03116
NCU03200T0	CAWT_04152
NCU06171T0	CAWT_04105
NCU03032T0	CAWT_00288
NCU02747T0	CAWT_01527
NCU11027T0	CAWT_05692
NCU07171T0	CAWT_02173
NCU07914T0	CAWT_05284
NCU02546T0	CAWT_05006
NCU01701T0	CAWT_03533
NCU11294T0	CAWT_02088	CAWT_02077
NCU00043T0	CAWT_02061
NCU04380T0	CAWT_02276
NCU03929T0	CAWT_02276
NCU04636T0	CAWT_05396
NCU03479T0	CAWT_04366
NCU01494T0	CAWT_02357
NCU01234T0	CAWT_00841
NCU09545T0	CAWT_06112
NCU03219T0	CAWT_00530
NCU06881T0	CAWT_05820
NCU01195T0	CAWT_03213
NCU02208T0	CAWT_05496
NCU06666T0	CAWT_02271
NCU04104T0	CAWT_00648
NCU02361T0	CAWT_02533
NCU09770T0	CAWT_04585
NCU00389T0	CAWT_00613
NCU02689T0	CAWT_01405
NCU03359T0	CAWT_03255
NCU07024T0	CAWT_04100
NCU09219T0	CAWT_04590
NCU02515T0	CAWT_04678
NCU03415T0	CAWT_04064
NCU00112T0	CAWT_03816
NCU05095T0	CAWT_01112
NCU02906T0	CAWT_05200
NCU09793T0	CAWT_04168
NCU07710T0	CAWT_01122
NCU09111T0	CAWT_00531
NCU08373T0	CAWT_04292
NCU08162T0	CAWT_05688
NCU01443T0	CAWT_02598
NCU00754T0	CAWT_04920	CAWT_04919
NCU06355T0	CAWT_04748
NCU06942T0	CAWT_04690
NCU07420T0	CAWT_01241
NCU00290T0	CAWT_03138
NCU05232T0	CAWT_00049
NCU02393T0	CAWT_03179
NCU02393T1	CAWT_03179
NCU02578T0	CAWT_01281
NCU00936T0	CAWT_01199
NCU00656T0	CAWT_00745
NCU03498T0	CAWT_05314	CAWT_05312	CAWT_05310	CAWT_04440
NCU07334T0	CAWT_02635	CAWT_02679
NCU07296T0	CAWT_00395
NCU11180T0	CAWT_03960
NCU06187T0	CAWT_01930
NCU11384T1	CAWT_04362
NCU11384T0	CAWT_04362
NCU08325T0	CAWT_00289
NCU08663T0	CAWT_01971
NCU07732T0	CAWT_03630
NCU07732T1	CAWT_03630
NCU09516T0	CAWT_03815
NCU10397T0	CAWT_04561
NCU02233T0	CAWT_04902
NCU04435T0	CAWT_03332
NCU04856T0	CAWT_01840
NCU04856T1	CAWT_01840
NCU06724T0	CAWT_01840
NCU11544T1	CAWT_05133
NCU11544T0	CAWT_05133
NCU03737T0	CAWT_01314
NCU00453T0	CAWT_05301
NCU03116T0	CAWT_05535
NCU03396T0	CAWT_05321
NCU00536T0	CAWT_00276
NCU04216T0	CAWT_00646
NCU07498T0	CAWT_03453
NCU01985T0	CAWT_00065
NCU00714T0	CAWT_04567
NCU00793T0	CAWT_06130
NCU09696T0	CAWT_01464
NCU04747T0	CAWT_01387
NCU03108T0	CAWT_05374
NCU11204T0	CAWT_04721
NCU09377T1	CAWT_03932
NCU09377T0	CAWT_03932
NCU08998T0	CAWT_04129
NCU08998T1	CAWT_04129
NCU09711T0	CAWT_05344
NCU02611T0	CAWT_02530
NCU08216T0	CAWT_01193
NCU07156T0	CAWT_05703
NCU02416T0	CAWT_01287
NCU02066T0	CAWT_01875
NCU03425T0	CAWT_04609
NCU02542T1	CAWT_01786
NCU02542T0	CAWT_01786
NCU01269T0	CAWT_03825
NCU09488T0	CAWT_01887
NCU06626T0	CAWT_05242
NCU01187T0	CAWT_05484
NCU06457T0	CAWT_05698
NCU03922T0	CAWT_02189
NCU06943T0	CAWT_02259
NCU08272T0	CAWT_00089
NCU04766T0	CAWT_04952
NCU08002T0	CAWT_03592
NCU02639T0	CAWT_01421
NCU02639T1	CAWT_01421
NCU00194T0	CAWT_03767
NCU05278T0	CAWT_05628
NCU07887T0	CAWT_04068	CAWT_05853
NCU02349T0	CAWT_02613
NCU06459T0	CAWT_05099
NCU01809T0	CAWT_04596
NCU07489T0	CAWT_01946
NCU07153T0	CAWT_04803
NCU00821T0	CAWT_04994
NCU04166T0	CAWT_05144
NCU09757T0	CAWT_01741
NCU08309T0	CAWT_03702
NCU07440T0	CAWT_06110
NCU09688T0	CAWT_04906
NCU07487T0	CAWT_02513
NCU07987T0	CAWT_03819
NCU09737T0	CAWT_05589
NCU09468T0	CAWT_02186
NCU09132T0	CAWT_02186
NCU00081T0	CAWT_02787
NCU07070T0	CAWT_05179
NCU01502T0	CAWT_00459
NCU02778T0	CAWT_01018
NCU06138T0	CAWT_01842
NCU03339T0	CAWT_04539
NCU05600T0	CAWT_03578
NCU00890T0	CAWT_01618
NCU06842T0	CAWT_03010
NCU00122T0	CAWT_00351
NCU00789T0	CAWT_02785
NCU06394T0	CAWT_01755
NCU03690T0	CAWT_04278
NCU05782T0	CAWT_00429
NCU05777T0	CAWT_03970
NCU07831T0	CAWT_03635
NCU07442T0	CAWT_05856
NCU05642T0	CAWT_00144
NCU06630T0	CAWT_02492
NCU10262T0	CAWT_02868
NCU06986T0	CAWT_00486
NCU08776T0	CAWT_00486
NCU02978T0	CAWT_03936
NCU06452T0	CAWT_05750
NCU08024T0	CAWT_05941
NCU09610T0	CAWT_04924
NCU00121T0	CAWT_01577
NCU00436T0	CAWT_03381
NCU03100T0	CAWT_00066
NCU01797T0	CAWT_05969
NCU06482T0	CAWT_03117
NCU00406T0	CAWT_00412
NCU06847T0	CAWT_05503	CAWT_05754
NCU06240T0	CAWT_05817	CAWT_00411
NCU11685T0	CAWT_01373
NCU01968T0	CAWT_01202
NCU04054T0	CAWT_01302
NCU05830T0	CAWT_00703
NCU07011T0	CAWT_04011
NCU04117T0	CAWT_01561
NCU09564T0	CAWT_03600
NCU01813T0	CAWT_01721
NCU02619T0	CAWT_04010
NCU06659T0	CAWT_00449
NCU06929T0	CAWT_03920
NCU08148T0	CAWT_04346
NCU02044T0	CAWT_00907
NCU09789T0	CAWT_00466
NCU09894T0	CAWT_02769
NCU02430T0	CAWT_01015
NCU11273T0	CAWT_04836
NCU02202T0	CAWT_00625
NCU04814T0	CAWT_02854
NCU09438T0	CAWT_00448
NCU05259T0	CAWT_00590
NCU05454T0	CAWT_03153
NCU00717T0	CAWT_05545
NCU03141T0	CAWT_02234	CAWT_00600	CAWT_05168	CAWT_05167	CAWT_03911
NCU07697T0	CAWT_04075
NCU01160T0	CAWT_02516
NCU03257T0	CAWT_02556
NCU01183T0	CAWT_04856
NCU05985T0	CAWT_02419
NCU04566T0	CAWT_04520
NCU06284T0	CAWT_04311
NCU02741T0	CAWT_01566
NCU09227T0	CAWT_00080
NCU06449T0	CAWT_02090
NCU03661T0	CAWT_05681
NCU08730T0	CAWT_05485
NCU07807T0	CAWT_03619
NCU07807T1	CAWT_03619
NCU08297T1	CAWT_00972
NCU08297T0	CAWT_00972
NCU00274T0	CAWT_05096
NCU04185T0	CAWT_04185
NCU10311T0	CAWT_00217
NCU11397T0	CAWT_02654	CAWT_05022
NCU05288T0	CAWT_00011
NCU05420T0	CAWT_02067
NCU07280T0	CAWT_00572
NCU04754T0	CAWT_04179	CAWT_02869
NCU07986T0	CAWT_00184
NCU08382T0	CAWT_01394
NCU07872T0	CAWT_04220
NCU04656T0	CAWT_01662
NCU06179T0	CAWT_01919
NCU11642T0	CAWT_03740
NCU00488T0	CAWT_03001
NCU02438T0	CAWT_02039
NCU00202T0	CAWT_05536
NCU06215T0	CAWT_00891
NCU00673T0	CAWT_05716
NCU08471T0	CAWT_01975
NCU09191T0	CAWT_01533
NCU09477T0	CAWT_04453
NCU11168T0	CAWT_04006
NCU00468T0	CAWT_03606
NCU11409T0	CAWT_03899
NCU00794T0	CAWT_03315
NCU03795T0	CAWT_01063
NCU04005T0	CAWT_05913	CAWT_02875
NCU06761T0	CAWT_02685
NCU03500T0	CAWT_02093
NCU11190T0	CAWT_00271
NCU02296T0	CAWT_02353
NCU03836T0	CAWT_03323
NCU09230T0	CAWT_02122
NCU04963T0	CAWT_05385
NCU08180T0	CAWT_05385
NCU02582T0	CAWT_05385
NCU01377T0	CAWT_03280
NCU05129T0	CAWT_01509
NCU07458T0	CAWT_00076
NCU02624T0	CAWT_04460
NCU00200T0	CAWT_00221
NCU06306T0	CAWT_02464
NCU01480T0	CAWT_03190
NCU01528T0	CAWT_02997
NCU06722T0	CAWT_00203
NCU03973T0	CAWT_02648
NCU05301T0	CAWT_01767
NCU00925T0	CAWT_06009
NCU02234T0	CAWT_05633
NCU02954T0	CAWT_01492
NCU02052T0	CAWT_04931
NCU07955T0	CAWT_01088
NCU09771T0	CAWT_02401
NCU11175T0	CAWT_02313
NCU03194T0	CAWT_02765
NCU06541T0	CAWT_02512	CAWT_02514
NCU00163T0	CAWT_02517
NCU08983T0	CAWT_04559
NCU08909T0	CAWT_03358	CAWT_01343
NCU06522T0	CAWT_04859
NCU08858T0	CAWT_04859
NCU02082T0	CAWT_03552
NCU05888T0	CAWT_04791	CAWT_06058
NCU01022T0	CAWT_01983
NCU02295T0	CAWT_02450
NCU03066T0	CAWT_03205
NCU05939T0	CAWT_01518
NCU06520T0	CAWT_05473
NCU02109T0	CAWT_04635
NCU11664T0	CAWT_00384
NCU09345T0	CAWT_02199
NCU09345T1	CAWT_02199
NCU09345T2	CAWT_02199
NCU03637T0	CAWT_03755
NCU06760T0	CAWT_02164
NCU08503T0	CAWT_04330
NCU03124T0	CAWT_02323
NCU04176T0	CAWT_03513
NCU04610T0	CAWT_03449
NCU06672T0	CAWT_01972
NCU01644T0	CAWT_03286
NCU01652T0	CAWT_03763
NCU04041T0	CAWT_04261
NCU06868T0	CAWT_04108
NCU10847T0	CAWT_01970
NCU05168T0	CAWT_05254	CAWT_05263	CAWT_05276
NCU01751T0	CAWT_00232
NCU07580T0	CAWT_00942
NCU05548T0	CAWT_00887
NCU09817T0	CAWT_00887
NCU05204T0	CAWT_02501
NCU04809T0	CAWT_04480	CAWT_04481	CAWT_04482
NCU01503T0	CAWT_02136
NCU01333T0	CAWT_02412
NCU02717T0	CAWT_02661
NCU02397T0	CAWT_03171	CAWT_03610
NCU03004T0	CAWT_03403
NCU01227T0	CAWT_01209
NCU02591T0	CAWT_00098
NCU01013T0	CAWT_04097
NCU04136T0	CAWT_01780
NCU06026T0	CAWT_02069
NCU06418T0	CAWT_01884
NCU05198T0	CAWT_03671
NCU06923T0	CAWT_03144
NCU02310T0	CAWT_03710
NCU05644T0	CAWT_03487
NCU08997T0	CAWT_00548
NCU08880T0	CAWT_02607
NCU00424T0	CAWT_05862
NCU01754T0	CAWT_04871	CAWT_00592
NCU01754T1	CAWT_04871	CAWT_00592
NCU02476T0	CAWT_04871	CAWT_00592
NCU09537T0	CAWT_02017	CAWT_02052
NCU00775T0	CAWT_00467
NCU00052T0	CAWT_03575
NCU02408T0	CAWT_02591
NCU05410T0	CAWT_03308
NCU06727T0	CAWT_05794
NCU04201T0	CAWT_00919
NCU06217T0	CAWT_00955
NCU09071T0	CAWT_04401
NCU05785T0	CAWT_02008	CAWT_05878
NCU01036T0	CAWT_02008	CAWT_05878
NCU00336T0	CAWT_00046
NCU01512T0	CAWT_03864
NCU05169T0	CAWT_00732
NCU04504T0	CAWT_02239
NCU06099T0	CAWT_01138
NCU04485T0	CAWT_00337
NCU02771T0	CAWT_06145
NCU04306T0	CAWT_04971
NCU07659T0	CAWT_05515
NCU05650T0	CAWT_00842
NCU00951T0	CAWT_05964
NCU03894T0	CAWT_04616
NCU09318T0	CAWT_03206
NCU02680T0	CAWT_00796
NCU01132T0	CAWT_05386
NCU09437T0	CAWT_04013
NCU05418T0	CAWT_02545
NCU04259T0	CAWT_04536
NCU09778T0	CAWT_01920
NCU10468T0	CAWT_05565
NCU00904T0	CAWT_01310	CAWT_04065
NCU02179T0	CAWT_01310	CAWT_04065
NCU02209T0	CAWT_05250	CAWT_00141
NCU02420T0	CAWT_02251
NCU03823T0	CAWT_01233
NCU03137T0	CAWT_03927
NCU07412T0	CAWT_03249
NCU01745T0	CAWT_01697
NCU04130T0	CAWT_03454
NCU02273T0	CAWT_05836
NCU07941T0	CAWT_02058
NCU11353T0	CAWT_03284
NCU00823T0	CAWT_00009
NCU04247T0	CAWT_04714
NCU04410T0	CAWT_05556
NCU10276T0	CAWT_01128
NCU10776T0	CAWT_01791
NCU00565T0	CAWT_03565
NCU05995T0	CAWT_03035
NCU03561T0	CAWT_05173
NCU04637T0	CAWT_04975
NCU09212T0	CAWT_05810
NCU03702T0	CAWT_03157
NCU06618T0	CAWT_00870
NCU04118T0	CAWT_03268
NCU12076T0	CAWT_03640
NCU01412T0	CAWT_03029
NCU03628T0	CAWT_04637
NCU07530T0	CAWT_03681
NCU08352T0	CAWT_04654
NCU00413T0	CAWT_00328
NCU01939T0	CAWT_03717
NCU11296T0	CAWT_00839
NCU06232T0	CAWT_05397
NCU04468T0	CAWT_00807	CAWT_05419
NCU03347T0	CAWT_04062	CAWT_04032
NCU02276T0	CAWT_02262
NCU04568T0	CAWT_01475
NCU02402T0	CAWT_05509
NCU04899T0	CAWT_03604
NCU08507T0	CAWT_01263
NCU07607T0	CAWT_03392
NCU00692T0	CAWT_03345
NCU05218T0	CAWT_02384
NCU03118T0	CAWT_03282
NCU06970T0	CAWT_03613
NCU01525T0	CAWT_01552
NCU01767T0	CAWT_02107
NCU00631T0	CAWT_03737
NCU03966T0	CAWT_01285
NCU03813T0	CAWT_01849	CAWT_04749	CAWT_06078
NCU03526T0	CAWT_00620
NCU00602T0	CAWT_04061
NCU09521T0	CAWT_00174
NCU07076T0	CAWT_01022	CAWT_05198
NCU02181T0	CAWT_06124	CAWT_01213
NCU00915T0	CAWT_01653
NCU00480T0	CAWT_00759
NCU03937T0	CAWT_01522
NCU01411T0	CAWT_05237
NCU10043T0	CAWT_03488
NCU08115T0	CAWT_05952
NCU03006T0	CAWT_02542
NCU02729T0	CAWT_03639
NCU10467T0	CAWT_02327
NCU01175T0	CAWT_04214
NCU00591T0	CAWT_00928
NCU00649T0	CAWT_05733
NCU01689T0	CAWT_05298
NCU09730T0	CAWT_00241
NCU03713T0	CAWT_02921
NCU04252T0	CAWT_03148
NCU07414T0	CAWT_01757
NCU09443T0	CAWT_02961
NCU03783T0	CAWT_00262
NCU04780T0	CAWT_03634
NCU06032T0	CAWT_05285
NCU00106T0	CAWT_02315
NCU05622T0	CAWT_00814
NCU04535T0	CAWT_02219
NCU07779T0	CAWT_00601
NCU10018T0	CAWT_05635
NCU03757T0	CAWT_00043
NCU08045T0	CAWT_01594
NCU11129T0	CAWT_03494
NCU07407T0	CAWT_01749
NCU05810T0	CAWT_05477
NCU10987T0	CAWT_04720	CAWT_01809
NCU09642T0	CAWT_04926
NCU00428T0	CAWT_02034
NCU04281T0	CAWT_01924
NCU09106T0	CAWT_02056
NCU01654T0	CAWT_02601	CAWT_04350	CAWT_05747	CAWT_02907
NCU04606T0	CAWT_00175
NCU00490T0	CAWT_06133
NCU11795T0	CAWT_00668
NCU02549T0	CAWT_01054
NCU02053T0	CAWT_03223
NCU04743T0	CAWT_03621
NCU09643T0	CAWT_04783
NCU11188T0	CAWT_04779
NCU03273T0	CAWT_01585
NCU07395T0	CAWT_00711
NCU03515T0	CAWT_01792
NCU11381T0	CAWT_01359
NCU07075T0	CAWT_00568
NCU03258T0	CAWT_04562
NCU02063T0	CAWT_05324
NCU08291T0	CAWT_05845
NCU01786T0	CAWT_05883
NCU01270T0	CAWT_05883
NCU03440T0	CAWT_00660
NCU00554T0	CAWT_04005
NCU01141T0	CAWT_05404
NCU05994T0	CAWT_01456
NCU10762T0	CAWT_05888
NCU01452T0	CAWT_01075
NCU05634T0	CAWT_00137
NCU05752T0	CAWT_04473
NCU09882T0	CAWT_02831
NCU02400T0	CAWT_02831
NCU01216T0	CAWT_04828
NCU07041T0	CAWT_00294
NCU06005T0	CAWT_01854
NCU08895T0	CAWT_01341
NCU01438T0	CAWT_01393
NCU00520T0	CAWT_03270
NCU02406T0	CAWT_01701
NCU02232T0	CAWT_04901
NCU08000T0	CAWT_03957
NCU08152T0	CAWT_01172	CAWT_06149	CAWT_01184
NCU01157T0	CAWT_00632
NCU09065T0	CAWT_01646
NCU03129T0	CAWT_01091
NCU00095T0	CAWT_05409
NCU07495T0	CAWT_05772	CAWT_00926
NCU01241T0	CAWT_00111
NCU03571T0	CAWT_00200
NCU03897T0	CAWT_00255
NCU00195T0	CAWT_04687
NCU08706T0	CAWT_01058
NCU02781T0	CAWT_01933
NCU04442T0	CAWT_01168
NCU03492T0	CAWT_03352
NCU03380T0	CAWT_04547
NCU04331T0	CAWT_05530
NCU00896T0	CAWT_00433
NCU01547T0	CAWT_04588
NCU07465T0	CAWT_06032
NCU07819T0	CAWT_02639	CAWT_02874
NCU02803T0	CAWT_00306
NCU00414T0	CAWT_05061
NCU03009T0	CAWT_03511
NCU08277T0	CAWT_00720
NCU11426T0	CAWT_01418
NCU02032T0	CAWT_03909	CAWT_03832
NCU03826T0	CAWT_02910	CAWT_04704
NCU07001T0	CAWT_01563
NCU05585T0	CAWT_03674
NCU06205T0	CAWT_01360
NCU02414T0	CAWT_00566
NCU03979T0	CAWT_01544
NCU00959T0	CAWT_01850
NCU00269T0	CAWT_06096
NCU01181T0	CAWT_02170
NCU02806T0	CAWT_01062
NCU03876T0	CAWT_01105
NCU04192T0	CAWT_02544
NCU08333T0	CAWT_01783
NCU01633T0	CAWT_03880	CAWT_03879	CAWT_03881
NCU02565T0	CAWT_00473
NCU00188T0	CAWT_03365
NCU01821T0	CAWT_04957
NCU06684T0	CAWT_00622
NCU05516T0	CAWT_02319
NCU07755T0	CAWT_03500
NCU09269T0	CAWT_04375
NCU09269T1	CAWT_04375
NCU00021T0	CAWT_00900
NCU02422T0	CAWT_02816
NCU02387T0	CAWT_03476
NCU03079T0	CAWT_04861
NCU04507T0	CAWT_05590
NCU11302T0	CAWT_01071
NCU04796T0	CAWT_01376	CAWT_02477
NCU08946T0	CAWT_02637	CAWT_02690
NCU00037T0	CAWT_00325
NCU10409T0	CAWT_05102
NCU09767T0	CAWT_05502	CAWT_05405
NCU01595T0	CAWT_02391
NCU04355T0	CAWT_00809
NCU04511T0	CAWT_04754
NCU09004T0	CAWT_02006
NCU02136T0	CAWT_01708
NCU03217T0	CAWT_01244
NCU03267T0	CAWT_02920
NCU05267T0	CAWT_04121
NCU08023T0	CAWT_02471
NCU11185T0	CAWT_00540
NCU10053T0	CAWT_04271
NCU02256T0	CAWT_00893
NCU04368T0	CAWT_01559
NCU00495T0	CAWT_01040
NCU03231T0	CAWT_01912
NCU05390T0	CAWT_00417
NCU03759T0	CAWT_04833
NCU06360T0	CAWT_03730
NCU08066T0	CAWT_04969
NCU00008T0	CAWT_01459
NCU04400T0	CAWT_00510
NCU04837T0	CAWT_01871
NCU05422T0	CAWT_03231
NCU04817T0	CAWT_05287
NCU11379T0	CAWT_04572
NCU09123T0	CAWT_06097
NCU08468T0	CAWT_00611
NCU01758T0	CAWT_00359
NCU01596T0	CAWT_03434
NCU04460T0	CAWT_01165
NCU06112T0	CAWT_02400
NCU07459T0	CAWT_01271
NCU06182T0	CAWT_04138
NCU04581T0	CAWT_06014
NCU06110T0	CAWT_02825
NCU06110T1	CAWT_02825
NCU06110T2	CAWT_02825
NCU07408T0	CAWT_05458
NCU07408T1	CAWT_05458
NCU00056T0	CAWT_02819
NCU01266T0	CAWT_05702
NCU06054T0	CAWT_05945
NCU09116T0	CAWT_03814
NCU00493T0	CAWT_04612
NCU02616T0	CAWT_05246
NCU04111T0	CAWT_04139
NCU08738T0	CAWT_01534
NCU05079T0	CAWT_01534
NCU01776T0	CAWT_01747
NCU01816T0	CAWT_03842
NCU04288T0	CAWT_04943
NCU11288T0	CAWT_00010
NCU08011T0	CAWT_04286
NCU07269T0	CAWT_01918
NCU04798T0	CAWT_01918
NCU04241T0	CAWT_03344
NCU03888T0	CAWT_04241
NCU03944T0	CAWT_01687
NCU08926T0	CAWT_04345
NCU09309T0	CAWT_05781
NCU07754T0	CAWT_00254
NCU04942T0	CAWT_00254
NCU10675T0	CAWT_00254
NCU06440T0	CAWT_01790
NCU07558T0	CAWT_02453
NCU01642T0	CAWT_00196
NCU02134T0	CAWT_02203
NCU02743T0	CAWT_02705
NCU03395T0	CAWT_03782
NCU05224T0	CAWT_02735
NCU11408T0	CAWT_03055
NCU08927T0	CAWT_04913
NCU00632T0	CAWT_03226
NCU04459T0	CAWT_00347
NCU03310T0	CAWT_02815
NCU04481T0	CAWT_03184
NCU07720T0	CAWT_05690
NCU10314T0	CAWT_05181
NCU04779T0	CAWT_00331	CAWT_02838
NCU00587T0	CAWT_02916
NCU00892T0	CAWT_04194
NCU06198T0	CAWT_00647
NCU04124T0	CAWT_04141
NCU08027T0	CAWT_03203
NCU07309T0	CAWT_05444
NCU11320T0	CAWT_05199
NCU02687T0	CAWT_05438
NCU03024T0	CAWT_01352
NCU00164T0	CAWT_05125
NCU00430T0	CAWT_03780
NCU00755T0	CAWT_03834
NCU07021T0	CAWT_00717
NCU03606T0	CAWT_03818
NCU02532T0	CAWT_05308
NCU06769T0	CAWT_03874
NCU02148T0	CAWT_03853
NCU01481T0	CAWT_04534
NCU01916T0	CAWT_04207
NCU07002T0	CAWT_04243
NCU11705T0	CAWT_05869
NCU00589T0	CAWT_02014	CAWT_02044
NCU05884T0	CAWT_01978	CAWT_01965
NCU07266T0	CAWT_04742	CAWT_04737
NCU01546T0	CAWT_02719
NCU02960T0	CAWT_03768
NCU11961T0	CAWT_02399
NCU06870T0	CAWT_02149
NCU06402T0	CAWT_01579	CAWT_03631
NCU06402T1	CAWT_01579	CAWT_03631
NCU04652T0	CAWT_02582
NCU05206T0	CAWT_02550
NCU05686T0	CAWT_02505
NCU04316T0	CAWT_05452
NCU06264T0	CAWT_04070
NCU00227T0	CAWT_00482
NCU06047T0	CAWT_01230
NCU07701T0	CAWT_02856
NCU06231T0	CAWT_05380
NCU03695T0	CAWT_01312
NCU01471T0	CAWT_04982
NCU06207T0	CAWT_00918
NCU05942T0	CAWT_02644
NCU06091T0	CAWT_03968
NCU06211T1	CAWT_06114
NCU06211T0	CAWT_06114
NCU02879T0	CAWT_03131
NCU05295T0	CAWT_01974
NCU02564T0	CAWT_05091
NCU08326T0	CAWT_03795
NCU08856T0	CAWT_04785
NCU06153T0	CAWT_04127	CAWT_04126	CAWT_03974
NCU01210T0	CAWT_03285
NCU06714T0	CAWT_03285
NCU03846T0	CAWT_04579
NCU03846T1	CAWT_04579
NCU02224T0	CAWT_01033
NCU04074T0	CAWT_02473
NCU04335T0	CAWT_02390
NCU00665T0	CAWT_06125
NCU04277T0	CAWT_04459
NCU08578T0	CAWT_04318
NCU07071T0	CAWT_05714
NCU07165T0	CAWT_06037
NCU01174T0	CAWT_02148
NCU08561T0	CAWT_04816
NCU09816T0	CAWT_04248
NCU04013T1	CAWT_01332	CAWT_05551
NCU04013T0	CAWT_01332	CAWT_05551
NCU00605T0	CAWT_03797
NCU02586T0	CAWT_03724
NCU08280T0	CAWT_00567
NCU06270T0	CAWT_04550
NCU08825T0	CAWT_03298
NCU08384T0	CAWT_04674
NCU11266T0	CAWT_05792
NCU01162T0	CAWT_04905
NCU07253T0	CAWT_04905
NCU02554T0	CAWT_02406
NCU03317T0	CAWT_01987
NCU09064T0	CAWT_00296
NCU08964T0	CAWT_01135
NCU06493T0	CAWT_04888
NCU00463T0	CAWT_00577
NCU09183T0	CAWT_00577
NCU00575T0	CAWT_02013	CAWT_02045
NCU04035T0	CAWT_04658
NCU06846T0	CAWT_04247
NCU09598T0	CAWT_01716	CAWT_01698
NCU06717T0	CAWT_01107
NCU07058T0	CAWT_02245
NCU10381T0	CAWT_04981
NCU11169T0	CAWT_05749
NCU00981T0	CAWT_02950
NCU03246T0	CAWT_05291
NCU05818T0	CAWT_04621
NCU07188T0	CAWT_01635
NCU02536T0	CAWT_01030
NCU03229T0	CAWT_02360
NCU04243T0	CAWT_02089
NCU08968T0	CAWT_00079
NCU07172T0	CAWT_04182
NCU08427T0	CAWT_04772
NCU09673T0	CAWT_05882
NCU00213T0	CAWT_01476
NCU02635T0	CAWT_02911
NCU03055T0	CAWT_03752
NCU10652T0	CAWT_00339
NCU06694T0	CAWT_00163	CAWT_04090
NCU00066T0	CAWT_06081
NCU05492T0	CAWT_02627
NCU07691T0	CAWT_04866
NCU01271T0	CAWT_01300
NCU00522T0	CAWT_02177
NCU06999T0	CAWT_00675
NCU01564T0	CAWT_06026
NCU03154T0	CAWT_05093
NCU01550T0	CAWT_05176	CAWT_05175
NCU02996T0	CAWT_05456
NCU05558T0	CAWT_03857
NCU08762T0	CAWT_06017
NCU06369T0	CAWT_00736
NCU04797T0	CAWT_03089
NCU08605T0	CAWT_02289
NCU07620T0	CAWT_05103
NCU09745T0	CAWT_04587
NCU05876T0	CAWT_00491
NCU03393T0	CAWT_02850
NCU04063T0	CAWT_02676
NCU03853T0	CAWT_02324
NCU08378T0	CAWT_03876
NCU08004T0	CAWT_04925
NCU00927T0	CAWT_01958
NCU06191T0	CAWT_02125
NCU06436T0	CAWT_05193
NCU01178T0	CAWT_01151
NCU01433T0	CAWT_02502
NCU00466T0	CAWT_01647
NCU10272T0	CAWT_00886
NCU04647T0	CAWT_01164
NCU00294T0	CAWT_05143
NCU06238T0	CAWT_01208
NCU04800T0	CAWT_03713
NCU09552T0	CAWT_04533
NCU11179T0	CAWT_05120
NCU04823T0	CAWT_05120
NCU04407T0	CAWT_02826
NCU06569T0	CAWT_03452
NCU08977T0	CAWT_02023
NCU01388T0	CAWT_00993
NCU02428T0	CAWT_00298
NCU02829T0	CAWT_01133
NCU09551T0	CAWT_03443
NCU01666T0	CAWT_03647
NCU07965T0	CAWT_00621
NCU08008T0	CAWT_01756
NCU08642T0	CAWT_01587
NCU08370T0	CAWT_05417
NCU02965T0	CAWT_01077
NCU01702T0	CAWT_03897
NCU05004T0	CAWT_00966
NCU05902T0	CAWT_00440
NCU04289T0	CAWT_03806
NCU07393T0	CAWT_02802
NCU03764T0	CAWT_00478
NCU00030T0	CAWT_04423
NCU04783T0	CAWT_03912
NCU07814T0	CAWT_03624
NCU05580T0	CAWT_02652
NCU06077T0	CAWT_02652
NCU03981T0	CAWT_05755
NCU03981T1	CAWT_05755
NCU02305T0	CAWT_01416
NCU00366T0	CAWT_04631
NCU01979T0	CAWT_05821
NCU09469T0	CAWT_00283
NCU04279T0	CAWT_01569
NCU09265T0	CAWT_03398
NCU00742T0	CAWT_05166	CAWT_06095
NCU06882T0	CAWT_00037
NCU06057T0	CAWT_03584
NCU05196T0	CAWT_04733
NCU09223T0	CAWT_05658
NCU01524T0	CAWT_00210
NCU03197T0	CAWT_00775
NCU00963T0	CAWT_03343
NCU03352T0	CAWT_01876
NCU03188T0	CAWT_02244
NCU00913T0	CAWT_04319
NCU00931T0	CAWT_05538
NCU04733T0	CAWT_02813
NCU03304T0	CAWT_05672
NCU07757T0	CAWT_02975
NCU05523T0	CAWT_01879
NCU04646T0	CAWT_03178
NCU07722T0	CAWT_02102
NCU07528T0	CAWT_05132
NCU11568T0	CAWT_00636
NCU11568T1	CAWT_00636
NCU08340T0	CAWT_02807
NCU08340T1	CAWT_02807
NCU04150T0	CAWT_04380
NCU06662T0	CAWT_03586
NCU08001T0	CAWT_02506
NCU08035T0	CAWT_03187
NCU01515T0	CAWT_03259
NCU05971T0	CAWT_02640
NCU08502T0	CAWT_03657
NCU02464T0	CAWT_01160
NCU03503T0	CAWT_04976
NCU05513T0	CAWT_05612
NCU02727T0	CAWT_05118
NCU02147T0	CAWT_06144
NCU09311T0	CAWT_03440
NCU03369T0	CAWT_00819	CAWT_00823	CAWT_00820	CAWT_00821
NCU03497T0	CAWT_00032	CAWT_00041
NCU03325T0	CAWT_03687
NCU04770T0	CAWT_00368
NCU01637T0	CAWT_04088
NCU08687T0	CAWT_01170
NCU09368T0	CAWT_01934
NCU07688T0	CAWT_03594
NCU10061T0	CAWT_02413
NCU09475T0	CAWT_04688
NCU09320T0	CAWT_04898
NCU09930T0	CAWT_04470
NCU00790T0	CAWT_00751
NCU02282T0	CAWT_04512
NCU08048T0	CAWT_00741
NCU07438T0	CAWT_02230
NCU09347T0	CAWT_02140
NCU02104T0	CAWT_02405
NCU02828T0	CAWT_03256
NCU02263T0	CAWT_04442
NCU02533T0	CAWT_04284
NCU01084T0	CAWT_06040
NCU09600T0	CAWT_01106
NCU00155T0	CAWT_01596
NCU01285T0	CAWT_02235
NCU02497T0	CAWT_05057
NCU06764T0	CAWT_02208
NCU08811T0	CAWT_02359
NCU11297T0	CAWT_01922
NCU03241T0	CAWT_01012
NCU08477T0	CAWT_01035
NCU11410T0	CAWT_04282
NCU01980T0	CAWT_00941
NCU02415T0	CAWT_02580
NCU03658T0	CAWT_04557
NCU04245T0	CAWT_05603
NCU01831T0	CAWT_03921
NCU00337T0	CAWT_05715
NCU04059T0	CAWT_03675
NCU06550T0	CAWT_01124
NCU06866T0	CAWT_05695
NCU03963T0	CAWT_02696
NCU01256T0	CAWT_05636
NCU07263T0	CAWT_01540
NCU09535T0	CAWT_00349
NCU06754T0	CAWT_03655
NCU00880T0	CAWT_00464
NCU01795T0	CAWT_02483
NCU02373T0	CAWT_02493
NCU04479T0	CAWT_00838
NCU02005T0	CAWT_03125
NCU04337T0	CAWT_01333
NCU00065T0	CAWT_06025
NCU06780T0	CAWT_01238
NCU11173T0	CAWT_02606
NCU12013T0	CAWT_03739
NCU01238T0	CAWT_00831
NCU07988T0	CAWT_01700
NCU10044T0	CAWT_02954
NCU02056T0	CAWT_01041
NCU01830T0	CAWT_04379
NCU04110T0	CAWT_02664
NCU02571T0	CAWT_04187
NCU07358T0	CAWT_02510
NCU05009T0	CAWT_00527
NCU05009T1	CAWT_00527
NCU00465T0	CAWT_04430
NCU06673T0	CAWT_00023
NCU08036T0	CAWT_03186
NCU11489T0	CAWT_03914
NCU03092T0	CAWT_01349
NCU06454T0	CAWT_00581
NCU06371T0	CAWT_04191
NCU09115T0	CAWT_01383	CAWT_01382	CAWT_02011
NCU01252T0	CAWT_02932
NCU00660T0	CAWT_04838
NCU03319T0	CAWT_03582
NCU04430T0	CAWT_05963
NCU08357T0	CAWT_04731
NCU01484T0	CAWT_01622
NCU00891T0	CAWT_02342
NCU03633T0	CAWT_00483
NCU03166T0	CAWT_01410
NCU04040T0	CAWT_03049
NCU06428T0	CAWT_06098
NCU11102T0	CAWT_05218
NCU11453T0	CAWT_05732
NCU01221T0	CAWT_01347
NCU00216T0	CAWT_03271
NCU07169T0	CAWT_01640
NCU07419T0	CAWT_01795
NCU09290T0	CAWT_02866
NCU10747T0	CAWT_03827
NCU04069T0	CAWT_05262	CAWT_05257
NCU02603T0	CAWT_01785
NCU04514T0	CAWT_04469
NCU06249T0	CAWT_02972
NCU03269T0	CAWT_02700
NCU03972T0	CAWT_02169
NCU03953T0	CAWT_03014
NCU09258T0	CAWT_01279
NCU06009T0	CAWT_01252	CAWT_00921	CAWT_00991	CAWT_00992
NCU00173T0	CAWT_02232
NCU00609T0	CAWT_02918
NCU01667T0	CAWT_05047
NCU03936T0	CAWT_03335
NCU06347T0	CAWT_02472
NCU03018T0	CAWT_05748
NCU07733T0	CAWT_02218
NCU03659T0	CAWT_00742
NCU03207T0	CAWT_02527
NCU01936T0	CAWT_04120
NCU02658T0	CAWT_03150
NCU04354T0	CAWT_00669	CAWT_00670
NCU06031T0	CAWT_05615	CAWT_05630
NCU08178T0	CAWT_05507	CAWT_05508
NCU08425T0	CAWT_00507
NCU07509T0	CAWT_02253
NCU09091T0	CAWT_01542
NCU06192T0	CAWT_05040
NCU08385T0	CAWT_04160
NCU02650T0	CAWT_04904
NCU06183T0	CAWT_05018	CAWT_05097	CAWT_05067
NCU00091T0	CAWT_02759
NCU11864T0	CAWT_04660
NCU11324T0	CAWT_05037
NCU03597T0	CAWT_00671
NCU05720T0	CAWT_00806
NCU06726T0	CAWT_00363
NCU09892T0	CAWT_01498
NCU11215T0	CAWT_04020
NCU11744T0	CAWT_05701
NCU01165T0	CAWT_05004	CAWT_04263
NCU03954T0	CAWT_03265
NCU03954T1	CAWT_03265
NCU02826T0	CAWT_00102
NCU03312T0	CAWT_03743
NCU06336T0	CAWT_01447
NCU11471T0	CAWT_03140
NCU07668T0	CAWT_05212	CAWT_01205
NCU06341T0	CAWT_05212	CAWT_01205
NCU02409T0	CAWT_02130
NCU03880T0	CAWT_03719
NCU02105T0	CAWT_05412
NCU03924T0	CAWT_03913
NCU08218T0	CAWT_00127
NCU11651T0	CAWT_04238
NCU11187T0	CAWT_04835
NCU02432T0	CAWT_01659
NCU02814T0	CAWT_04876
NCU07550T0	CAWT_03053
NCU07884T0	CAWT_02933
NCU00919T0	CAWT_00182
NCU01367T0	CAWT_01610
NCU02157T0	CAWT_01068
NCU01919T0	CAWT_01329
NCU02966T0	CAWT_02385
NCU00501T0	CAWT_05830
NCU09162T0	CAWT_00029
NCU07719T0	CAWT_03566
NCU00944T0	CAWT_01822	CAWT_00388
NCU04304T0	CAWT_00983
NCU02423T0	CAWT_05898
NCU06924T0	CAWT_02361
NCU06606T0	CAWT_02755
NCU07662T0	CAWT_05271
NCU00119T0	CAWT_00546
NCU05589T0	CAWT_00816
NCU02226T0	CAWT_03891
NCU01695T0	CAWT_04472
NCU08278T0	CAWT_03699
NCU08005T0	CAWT_04244
NCU09432T0	CAWT_05317
NCU11098T0	CAWT_05476
NCU07774T0	CAWT_04839
NCU01949T0	CAWT_04143
NCU06052T0	CAWT_03242
NCU08500T0	CAWT_04308
NCU08595T0	CAWT_04275
NCU07958T0	CAWT_03698	CAWT_01156
NCU02750T0	CAWT_00248
NCU00600T0	CAWT_04255
NCU03388T0	CAWT_02176
NCU01753T0	CAWT_01318
NCU00777T0	CAWT_04495
NCU04815T0	CAWT_01323
NCU01947T0	CAWT_04777
NCU03468T0	CAWT_06005
NCU07262T0	CAWT_03152
NCU00489T0	CAWT_01814
NCU00025T0	CAWT_03183
NCU12009T0	CAWT_04223
NCU12152T0	CAWT_04081
NCU07849T0	CAWT_04104
NCU07849T1	CAWT_04104
NCU00028T0	CAWT_04652
NCU09747T0	CAWT_00122
NCU02084T0	CAWT_02733
NCU01348T0	CAWT_02733
NCU02112T0	CAWT_01466
NCU06540T0	CAWT_03329
NCU06141T0	CAWT_04589
NCU11285T0	CAWT_03860
NCU09456T0	CAWT_05643
NCU03297T0	CAWT_02572
NCU03297T1	CAWT_02572
NCU00736T0	CAWT_00341
NCU01324T0	CAWT_00387
NCU01464T0	CAWT_02623
NCU01179T0	CAWT_05548
NCU02509T0	CAWT_05780
NCU02626T0	CAWT_06102
NCU07992T0	CAWT_02304
NCU07482T0	CAWT_02951
NCU08682T0	CAWT_05870
NCU07289T0	CAWT_01029	CAWT_01872
NCU07289T1	CAWT_01029	CAWT_01872
NCU03789T0	CAWT_02209	CAWT_02248
NCU03732T0	CAWT_01923
NCU09733T0	CAWT_02758
NCU09738T0	CAWT_03926
NCU11420T0	CAWT_05478
NCU09640T0	CAWT_04515	CAWT_00508	CAWT_05224
NCU10945T0	CAWT_04515	CAWT_00508	CAWT_05224
NCU04391T0	CAWT_04515	CAWT_00508	CAWT_05224
NCU02562T0	CAWT_04515	CAWT_00508	CAWT_05224
NCU03749T0	CAWT_06003
NCU03749T1	CAWT_06003
NCU02289T0	CAWT_02261
NCU03504T0	CAWT_01236
NCU04454T0	CAWT_00691
NCU02757T0	CAWT_02380
NCU08022T0	CAWT_03694
NCU08607T0	CAWT_04476
NCU07452T0	CAWT_03151	CAWT_00307
NCU01993T0	CAWT_05608
NCU05252T0	CAWT_05825
NCU09594T0	CAWT_05319
NCU04008T0	CAWT_00541
NCU03715T0	CAWT_01173
NCU04015T0	CAWT_01299
NCU06712T0	CAWT_05731
NCU10073T0	CAWT_03504
NCU02653T0	CAWT_04552	CAWT_02681	CAWT_02632	CAWT_02730
NCU02543T0	CAWT_01374
NCU00108T0	CAWT_05135
NCU08878T0	CAWT_01076
NCU07956T0	CAWT_02300
NCU08993T0	CAWT_01461
NCU06167T0	CAWT_00761	CAWT_05016
NCU03803T0	CAWT_03188	CAWT_03189
NCU02074T0	CAWT_00428
NCU04553T0	CAWT_03112
NCU07937T0	CAWT_00234
NCU10185T0	CAWT_00490
NCU09896T0	CAWT_04437
NCU04323T0	CAWT_04483
NCU03040T0	CAWT_05721
NCU01305T0	CAWT_00212
NCU04730T0	CAWT_03193
NCU06193T0	CAWT_03718
NCU09119T0	CAWT_01483
NCU10273T0	CAWT_04051
NCU09731T0	CAWT_05717
NCU03596T0	CAWT_01009	CAWT_04036
NCU01116T0	CAWT_03593
NCU04087T0	CAWT_02286
NCU04503T0	CAWT_02238
NCU09239T0	CAWT_03617
NCU09384T0	CAWT_03516
NCU09862T0	CAWT_04295
NCU00553T0	CAWT_00805
NCU03050T0	CAWT_00799
NCU02560T0	CAWT_02222
NCU01514T0	CAWT_05031
NCU05075T0	CAWT_02740
NCU04137T0	CAWT_06158	CAWT_03163
NCU01523T0	CAWT_02048
NCU06260T0	CAWT_03247
NCU06578T0	CAWT_05391
NCU00150T0	CAWT_03258
NCU00150T1	CAWT_03258
NCU04510T0	CAWT_03043	CAWT_03042
NCU04228T0	CAWT_02192
NCU06268T0	CAWT_00940
NCU07415T0	CAWT_05861
NCU11234T0	CAWT_05390
NCU01332T0	CAWT_02751
NCU02754T0	CAWT_04659
NCU08324T0	CAWT_03589
NCU11537T0	CAWT_03018
NCU06410T0	CAWT_02098
NCU09025T0	CAWT_00844
NCU06419T0	CAWT_04324
NCU08989T0	CAWT_03605
NCU09117T0	CAWT_03508
NCU09485T0	CAWT_04044
NCU03283T0	CAWT_00022
NCU03283T1	CAWT_00022
NCU05207T0	CAWT_01758
NCU09876T0	CAWT_01758
NCU01990T0	CAWT_04210
NCU03989T0	CAWT_04174
NCU05721T0	CAWT_05052
NCU07564T0	CAWT_05897
NCU03204T0	CAWT_00528
NCU02413T0	CAWT_04419
NCU02513T0	CAWT_05164
NCU04784T0	CAWT_03297
NCU03460T0	CAWT_04899
NCU07023T0	CAWT_05584
NCU04452T0	CAWT_05223	CAWT_05243	CAWT_05213	CAWT_05222	CAWT_04056	CAWT_01473
NCU00301T0	CAWT_03519
NCU00236T0	CAWT_05823
NCU06404T0	CAWT_01525
NCU07739T0	CAWT_00529
NCU04133T0	CAWT_04918
NCU07931T0	CAWT_01086	CAWT_05968	CAWT_05899
NCU03859T0	CAWT_01189
NCU02948T0	CAWT_01865	CAWT_05786	CAWT_01864
NCU11933T0	CAWT_01260
NCU10292T0	CAWT_06107
NCU00655T0	CAWT_02355
NCU00182T0	CAWT_03907
NCU01169T0	CAWT_03820
NCU01257T0	CAWT_04213
NCU05804T0	CAWT_02763
NCU06104T0	CAWT_04067
NCU01895T0	CAWT_00060
NCU02203T0	CAWT_05230
NCU06856T0	CAWT_04041
NCU00308T0	CAWT_01550
NCU04019T0	CAWT_01395
NCU00193T0	CAWT_04870
NCU06532T0	CAWT_00458
NCU02493T0	CAWT_05498
NCU06715T0	CAWT_02288
NCU03028T0	CAWT_06128
NCU06067T0	CAWT_04582
NCU08312T0	CAWT_05581
NCU02943T0	CAWT_00313
NCU01161T0	CAWT_02481
NCU01166T0	CAWT_03886
NCU03556T0	CAWT_02776
NCU04373T0	CAWT_03949
NCU08389T0	CAWT_03632
NCU08389T1	CAWT_03632
NCU00316T0	CAWT_00755
NCU00523T0	CAWT_01531
NCU00472T0	CAWT_05107
NCU04541T0	CAWT_05185
NCU07261T0	CAWT_03225
NCU07506T0	CAWT_05891
NCU07506T1	CAWT_05891
NCU00088T0	CAWT_00693
NCU03693T0	CAWT_00948
NCU07020T0	CAWT_01222
NCU03711T0	CAWT_05789
NCU09436T0	CAWT_02081
NCU01072T0	CAWT_04739	CAWT_00499
NCU06168T0	CAWT_03712	CAWT_03734
NCU03777T0	CAWT_01052
NCU02020T0	CAWT_05400
NCU01635T0	CAWT_01980	CAWT_00967	CAWT_03017
NCU02524T0	CAWT_03563
NCU03988T0	CAWT_02822
NCU01929T0	CAWT_04883
NCU02333T0	CAWT_04818
NCU08040T0	CAWT_04546
NCU04874T0	CAWT_00514	CAWT_00513
NCU07953T0	CAWT_00514	CAWT_00513
NCU01172T0	CAWT_03892
NCU03112T0	CAWT_05163
NCU08941T0	CAWT_06034
NCU04612T1	CAWT_01727
NCU04612T0	CAWT_01727
NCU02358T0	CAWT_00589
NCU02744T0	CAWT_02571
NCU02468T0	CAWT_02883
NCU06921T0	CAWT_00167
NCU07985T0	CAWT_03382
NCU00376T0	CAWT_01654
NCU02269T0	CAWT_00696
NCU00435T0	CAWT_04438
NCU07544T0	CAWT_04416
NCU12124T0	CAWT_03072
NCU00648T0	CAWT_03835	CAWT_03896	CAWT_01547
NCU02618T0	CAWT_02165
NCU03755T0	CAWT_01256
NCU02283T0	CAWT_02768
NCU03938T0	CAWT_01641
NCU04841T0	CAWT_01474
NCU01784T0	CAWT_04548
NCU05426T0	CAWT_04656
NCU12166T0	CAWT_01109
NCU07669T0	CAWT_04863
NCU10721T0	CAWT_03006
NCU01955T0	CAWT_01288
NCU03855T0	CAWT_00595
NCU05296T0	CAWT_01973
NCU03237T0	CAWT_04046
NCU02982T0	CAWT_04358
NCU09366T0	CAWT_03548
NCU01569T0	CAWT_00159
NCU00055T0	CAWT_03571
NCU01337T0	CAWT_05479
NCU01568T0	CAWT_05395
NCU06771T0	CAWT_03549
NCU09313T0	CAWT_03111
NCU04149T0	CAWT_03861
NCU03763T0	CAWT_04841
NCU03409T0	CAWT_05162
NCU08052T0	CAWT_01628
NCU04446T0	CAWT_00718
NCU03703T0	CAWT_04216
NCU03038T0	CAWT_05293
NCU02980T0	CAWT_06043
NCU06758T0	CAWT_04681
NCU03441T0	CAWT_01330
NCU06593T0	CAWT_03643
NCU07399T0	CAWT_05740
NCU10852T0	CAWT_04734
NCU00650T0	CAWT_02540
NCU03899T0	CAWT_01607
NCU06465T0	CAWT_04054
NCU10048T0	CAWT_01322
NCU06679T0	CAWT_04927
NCU11791T0	CAWT_05105
NCU07471T0	CAWT_03599
NCU06697T0	CAWT_00915	CAWT_01305	CAWT_04447
NCU04554T0	CAWT_03969
NCU03209T0	CAWT_03969
NCU04883T0	CAWT_03969
NCU09560T0	CAWT_01225	CAWT_05368
NCU00395T0	CAWT_02265
NCU00105T0	CAWT_05130
NCU05394T0	CAWT_01403
NCU02113T0	CAWT_04450
NCU02670T0	CAWT_04144
NCU02431T0	CAWT_04489
NCU08003T0	CAWT_04217
NCU11251T0	CAWT_02215
NCU07472T0	CAWT_05631
NCU11246T0	CAWT_04314
NCU08823T0	CAWT_06092
NCU01368T0	CAWT_04897
NCU01368T1	CAWT_04897
NCU04653T0	CAWT_04082
NCU06085T0	CAWT_04082
NCU01553T0	CAWT_02317
NCU07158T0	CAWT_03272
NCU06993T0	CAWT_04844
NCU02812T0	CAWT_00952
NCU03806T0	CAWT_01639
NCU05302T0	CAWT_01883
NCU03678T0	CAWT_03506
NCU02555T0	CAWT_05035
NCU07435T0	CAWT_04171
NCU02381T0	CAWT_00311
NCU02133T0	CAWT_03562
NCU00475T0	CAWT_05454
NCU04196T0	CAWT_02172
NCU07725T0	CAWT_00287
NCU09380T0	CAWT_04268
NCU01317T0	CAWT_02538
NCU01906T0	CAWT_05904
NCU05293T0	CAWT_05932
NCU11176T0	CAWT_02482
NCU09658T0	CAWT_06135
NCU01008T0	CAWT_01406
NCU04379T0	CAWT_00557
NCU03030T0	CAWT_05255
NCU07738T0	CAWT_02097
NCU07457T0	CAWT_05304
NCU03833T0	CAWT_04882
NCU03833T1	CAWT_04882
NCU00434T0	CAWT_00503
NCU00087T0	CAWT_01969
NCU03282T0	CAWT_01868
NCU02048T0	CAWT_04052
NCU02690T0	CAWT_05333
NCU08044T0	CAWT_03633
NCU05201T0	CAWT_03732
NCU04065T0	CAWT_03732
NCU00183T0	CAWT_02018
NCU00519T0	CAWT_05372
NCU01997T0	CAWT_04638
NCU06530T0	CAWT_01784
NCU07734T0	CAWT_01157
NCU06409T0	CAWT_02560
NCU00690T0	CAWT_01655
NCU03623T0	CAWT_02204
NCU01302T0	CAWT_05837
NCU06216T0	CAWT_02549
NCU06554T0	CAWT_05811
NCU03177T0	CAWT_02200
NCU05234T0	CAWT_01956
NCU04009T0	CAWT_03439
NCU05273T0	CAWT_02328
NCU05542T0	CAWT_04042
NCU06655T0	CAWT_04240
NCU06779T0	CAWT_05140
NCU05796T0	CAWT_04055
NCU05796T1	CAWT_04055
NCU10155T0	CAWT_02254
NCU11181T0	CAWT_05145
NCU07175T0	CAWT_04053	CAWT_04047	CAWT_00834
NCU01444T0	CAWT_02830
NCU01823T0	CAWT_04099
NCU02905T0	CAWT_05159
NCU07621T0	CAWT_04027
NCU07365T0	CAWT_04606
NCU09519T0	CAWT_02996
NCU02877T0	CAWT_04023	CAWT_00421	CAWT_00152	CAWT_05060	CAWT_01683	CAWT_01703
NCU03358T0	CAWT_05046	CAWT_04668	CAWT_05771	CAWT_04304	CAWT_05770	CAWT_00506
NCU02466T0	CAWT_03279
NCU06340T0	CAWT_01317
NCU02425T0	CAWT_05161
NCU07879T0	CAWT_00899
NCU11676T0	CAWT_02827
NCU00726T0	CAWT_05587	CAWT_04000
NCU03439T0	CAWT_02446
NCU02726T0	CAWT_05483
NCU03802T0	CAWT_04673
NCU08661T0	CAWT_01598
NCU06721T0	CAWT_03438
NCU07880T0	CAWT_02552
NCU11724T0	CAWT_00282
NCU11748T0	CAWT_01155
NCU08671T0	CAWT_03608
NCU04500T0	CAWT_04786	CAWT_02272
NCU00169T0	CAWT_01745
NCU01817T0	CAWT_00910
NCU01878T0	CAWT_01651
NCU00440T0	CAWT_04177
NCU06431T0	CAWT_00765
NCU09264T0	CAWT_04665
NCU11201T0	CAWT_05874	CAWT_05838
NCU01083T0	CAWT_04464
NCU04120T0	CAWT_03222
NCU06701T0	CAWT_01926
NCU06552T0	CAWT_04945
NCU07456T0	CAWT_04896
NCU10483T0	CAWT_02898
NCU07446T0	CAWT_01541
NCU07446T1	CAWT_01541
NCU00356T0	CAWT_03733
NCU01657T0	CAWT_03376
NCU04755T0	CAWT_00917
NCU02693T0	CAWT_03199
NCU02808T0	CAWT_04095
NCU06708T0	CAWT_01734
NCU01200T1	CAWT_02948
NCU01200T0	CAWT_02948
NCU01705T0	CAWT_02109
NCU00152T0	CAWT_04629
NCU05305T0	CAWT_00160
NCU06039T0	CAWT_00587
NCU00617T0	CAWT_06083
NCU06307T0	CAWT_01642
NCU07246T0	CAWT_01201
NCU03186T0	CAWT_05462
NCU00622T0	CAWT_01351
NCU01279T0	CAWT_01963
NCU05937T0	CAWT_00133
NCU05452T0	CAWT_02269
NCU05304T0	CAWT_03567
NCU08976T0	CAWT_02841
NCU02076T0	CAWT_02307
NCU00667T0	CAWT_05533
NCU05564T0	CAWT_03799
NCU07853T0	CAWT_03798
NCU09897T0	CAWT_05910
NCU02168T0	CAWT_03073
NCU03176T0	CAWT_02843
NCU03952T0	CAWT_03787
NCU05453T0	CAWT_05299
NCU09727T0	CAWT_03863
NCU02668T0	CAWT_05277	CAWT_00059
NCU00765T0	CAWT_00890
NCU02961T0	CAWT_00707
NCU06464T0	CAWT_01444
NCU11365T0	CAWT_01087
NCU01069T0	CAWT_00169
NCU00117T0	CAWT_03378
NCU02463T0	CAWT_01959
NCU04189T0	CAWT_00633
NCU04191T0	CAWT_00733
NCU03488T0	CAWT_02468
NCU04302T0	CAWT_02141
NCU07911T0	CAWT_00033
NCU05757T0	CAWT_02162
NCU03704T0	CAWT_04815
NCU04153T0	CAWT_04505
NCU04640T0	CAWT_05742
NCU09756T0	CAWT_02070
NCU04202T0	CAWT_04670
NCU05623T0	CAWT_04222
NCU06447T0	CAWT_05710
NCU09435T0	CAWT_03982
NCU02378T0	CAWT_00397
NCU08668T0	CAWT_04592
NCU09237T0	CAWT_04980
NCU04097T0	CAWT_00583
NCU03466T0	CAWT_01915
NCU02004T0	CAWT_04037
NCU04523T0	CAWT_01886
NCU04838T0	CAWT_02263
NCU00950T0	CAWT_06061
NCU04275T0	CAWT_05307
NCU11386T0	CAWT_00050
NCU06718T0	CAWT_03628
NCU05274T0	CAWT_05206
NCU10046T0	CAWT_01197
NCU06332T0	CAWT_05309
NCU01180T0	CAWT_00168
NCU03710T0	CAWT_02953
NCU02128T0	CAWT_05342
NCU02437T0	CAWT_02709	CAWT_00976
NCU04534T0	CAWT_02388
NCU04312T0	CAWT_02388
NCU00258T0	CAWT_02480
NCU03632T0	CAWT_00476
NCU03416T0	CAWT_04176
NCU07478T0	CAWT_00854
NCU08070T0	CAWT_01161
NCU06035T0	CAWT_03362
NCU00403T0	CAWT_01166
NCU00443T0	CAWT_01417
NCU01517T0	CAWT_02465
NCU04845T0	CAWT_04743
NCU07290T0	CAWT_03850
NCU10618T0	CAWT_01860
NCU07682T1	CAWT_00895
NCU07682T0	CAWT_00895
NCU00895T0	CAWT_00044
NCU00232T0	CAWT_02377
NCU04187T0	CAWT_00584
NCU04190T0	CAWT_05281
NCU05514T0	CAWT_04834
NCU11785T0	CAWT_02847
NCU11109T0	CAWT_04996
NCU04096T0	CAWT_04232
NCU00772T0	CAWT_04232
NCU05800T0	CAWT_04576
NCU05800T1	CAWT_04576
NCU08395T0	CAWT_04485
NCU08395T1	CAWT_04485
NCU01454T0	CAWT_00364
NCU01948T0	CAWT_04142
NCU05783T0	CAWT_01765
NCU02786T0	CAWT_04511
NCU03890T0	CAWT_06031
NCU07742T0	CAWT_03009
NCU06595T0	CAWT_04181
NCU10789T0	CAWT_05327
NCU04195T0	CAWT_02206	CAWT_00373
NCU08310T0	CAWT_02206	CAWT_00373
NCU01184T0	CAWT_00308
NCU04328T0	CAWT_01771
NCU05554T0	CAWT_01082
NCU01441T0	CAWT_04758
NCU05290T0	CAWT_01515
NCU02375T0	CAWT_06085
NCU06227T0	CAWT_04260
NCU05778T0	CAWT_05527
NCU00476T0	CAWT_03510
NCU04156T0	CAWT_01294
NCU06071T0	CAWT_00808
NCU03887T0	CAWT_03965
NCU05982T0	CAWT_05184
NCU02435T0	CAWT_02708	CAWT_00975
NCU04699T0	CAWT_02967
NCU05235T0	CAWT_03714
NCU04159T0	CAWT_04764
NCU05485T0	CAWT_03810
NCU05594T0	CAWT_03745
NCU08973T0	CAWT_01098
NCU07483T0	CAWT_03110
NCU09161T0	CAWT_01643
NCU11457T0	CAWT_01212
NCU08111T0	CAWT_04462
NCU09803T0	CAWT_03527
NCU02018T0	CAWT_00950	CAWT_00949
NCU00310T0	CAWT_02603
NCU06558T0	CAWT_01023
NCU07437T0	CAWT_06132
NCU00357T0	CAWT_00785
NCU02167T0	CAWT_01560
NCU05983T0	CAWT_00205
NCU06648T0	CAWT_01477
NCU07383T0	CAWT_01055
NCU05592T0	CAWT_02879
NCU03335T0	CAWT_05734
NCU12027T0	CAWT_02852
NCU09195T0	CAWT_06059
NCU05587T0	CAWT_00400
NCU01163T0	CAWT_05075
NCU02776T0	CAWT_00220
NCU01414T0	CAWT_02083
NCU02070T0	CAWT_04267
NCU05347T0	CAWT_02666
NCU04725T0	CAWT_04921
NCU07794T0	CAWT_02657
NCU11263T0	CAWT_03736
NCU02707T0	CAWT_01073
NCU02725T0	CAWT_02155
NCU01427T0	CAWT_04735
NCU05606T0	CAWT_01428
NCU08620T0	CAWT_01081
NCU06845T0	CAWT_05563
NCU06745T0	CAWT_00723	CAWT_04328
NCU02973T0	CAWT_01826
NCU03998T0	CAWT_05315
NCU06559T0	CAWT_05084
NCU01545T0	CAWT_00835
NCU03538T0	CAWT_01505
NCU05292T0	CAWT_00013
NCU01539T0	CAWT_04012
NCU04165T0	CAWT_02322
NCU06656T0	CAWT_00604
NCU06386T0	CAWT_01617
NCU09514T0	CAWT_00391
NCU06300T0	CAWT_04751
NCU10220T0	CAWT_01338
NCU09141T0	CAWT_02184
NCU02930T0	CAWT_02184
NCU07402T0	CAWT_02184
NCU03610T0	CAWT_02387
NCU01235T0	CAWT_04578
NCU03740T0	CAWT_04934
NCU06998T0	CAWT_05472
NCU01779T0	CAWT_02063
NCU01364T0	CAWT_03441
NCU04109T0	CAWT_03499
NCU03238T0	CAWT_04993
NCU05999T0	CAWT_03422
NCU12081T0	CAWT_05760
NCU02563T0	CAWT_01194
NCU01342T0	CAWT_02936
NCU04455T0	CAWT_01748
NCU02969T0	CAWT_03123
NCU05633T0	CAWT_05996
NCU06969T0	CAWT_05604
NCU08707T0	CAWT_05116
NCU01810T0	CAWT_01630
NCU00812T0	CAWT_03585
NCU04987T0	CAWT_00896
NCU04600T0	CAWT_01895
NCU04411T0	CAWT_03119
NCU07693T0	CAWT_00683
NCU11660T0	CAWT_01079
NCU08138T0	CAWT_03581
NCU07824T0	CAWT_04237
NCU00502T0	CAWT_04298
NCU05226T0	CAWT_00062
NCU02940T0	CAWT_02382
NCU02631T0	CAWT_05481
NCU09326T0	CAWT_01129
NCU04182T0	CAWT_05803
NCU08353T0	CAWT_04315
NCU09534T0	CAWT_05274
NCU08609T0	CAWT_04614	CAWT_04719
NCU00706T0	CAWT_00394
NCU00675T0	CAWT_00493
NCU06118T0	CAWT_00989
NCU06472T0	CAWT_00927
NCU03195T0	CAWT_04424
NCU02096T0	CAWT_02074	CAWT_02076	CAWT_02314
NCU10051T0	CAWT_02074	CAWT_02076	CAWT_02314
NCU01634T0	CAWT_01979	CAWT_00969
NCU00212T0	CAWT_01979	CAWT_00969
NCU02299T0	CAWT_04265	CAWT_03158
NCU00046T0	CAWT_02210
NCU00019T0	CAWT_02404
NCU04098T0	CAWT_00656
NCU03150T0	CAWT_03326
NCU07014T0	CAWT_00346
NCU01188T0	CAWT_05543
NCU05364T0	CAWT_02293
NCU08046T0	CAWT_00028
NCU04810T0	CAWT_03016
NCU03576T0	CAWT_04180
NCU08944T0	CAWT_02299
NCU00338T0	CAWT_05098	CAWT_05020	CAWT_05066	CAWT_05021	CAWT_02075	CAWT_02837	CAWT_02575
NCU02956T0	CAWT_05098	CAWT_05020	CAWT_05066	CAWT_05021	CAWT_02075	CAWT_02837	CAWT_02575
NCU08991T0	CAWT_00678
NCU08991T1	CAWT_00678
NCU01571T0	CAWT_00986
NCU06017T0	CAWT_06068
NCU00771T0	CAWT_00680
NCU00624T0	CAWT_01891
NCU03276T0	CAWT_02308
NCU06749T0	CAWT_01409
NCU03800T0	CAWT_04280
NCU08067T0	CAWT_00515
NCU08891T0	CAWT_00314
NCU08743T0	CAWT_02202
NCU07430T0	CAWT_05447
NCU09001T0	CAWT_05005
NCU11371T0	CAWT_05616
NCU00168T0	CAWT_02583
NCU02661T0	CAWT_01220
NCU02337T0	CAWT_02467
NCU03243T0	CAWT_01902
NCU01696T0	CAWT_05174
NCU11241T0	CAWT_00075
[truncated: 1,288 more rows]
[truncated: 4 more columns]
