# Supplementary material for: Evolutionary Conservation and Diversification of Puf RNA Binding Proteins and Their mRNA Targets
Source: PLoS Biol. 2015 Nov 20;13(11):e1002307. doi: 10.1371/journal.pbio.1002307 (PMC4654594; doi:10.1371/journal.pbio.1002307)
Supplement: S4 Dataset — (ZIP) [file pbio.1002307.s004.zip › N.crassa.fa_C.cinerea.fa.txt]

NCU06976T0	CC1G_03757T0
NCU07832T0	CC1G_07124T0
NCU01744T0	CC1G_13933T0
NCU08535T0	CC1G_14835T0
NCU08287T0	CC1G_04764T0
NCU05608T0	CC1G_00894T0
NCU05837T0	CC1G_11305T0
NCU02510T0	CC1G_05661T0
NCU06468T0	CC1G_07173T0
NCU06871T0	CC1G_06961T0	CC1G_04252T0
NCU02685T0	CC1G_09245T0
NCU04548T0	CC1G_09909T0
NCU01379T0	CC1G_00331T0
NCU02478T0	CC1G_12015T0
NCU08132T0	CC1G_12015T0
NCU07307T0	CC1G_07064T0
NCU02103T0	CC1G_11229T0
NCU09357T0	CC1G_14861T0
NCU05120T0	CC1G_15845T0
NCU02505T0	CC1G_05664T0
NCU11669T0	CC1G_03780T0
NCU01140T0	CC1G_04223T0
NCU06318T0	CC1G_06591T0
NCU05803T0	CC1G_04628T0
NCU02677T0	CC1G_11823T0
NCU03986T0	CC1G_11381T0
NCU03042T0	CC1G_00913T0
NCU00352T0	CC1G_02009T0
NCU01772T0	CC1G_11201T0
NCU00551T0	CC1G_09915T0
NCU03575T0	CC1G_03229T0
NCU05238T0	CC1G_11557T0
NCU00396T0	CC1G_02328T0	CC1G_04531T0
NCU08501T0	CC1G_01887T0
NCU01632T0	CC1G_09809T0
NCU04352T0	CC1G_11270T0
NCU00743T0	CC1G_12049T0
NCU10066T0	CC1G_07680T0
NCU01820T0	CC1G_03919T0
NCU05425T0	CC1G_12439T0
NCU07700T0	CC1G_00516T0
NCU10009T0	CC1G_00562T0
NCU02111T0	CC1G_13719T0
NCU04242T0	CC1G_01067T0
NCU01638T0	CC1G_14600T0
NCU08616T0	CC1G_01405T0
NCU08685T0	CC1G_11804T0
NCU06338T0	CC1G_03723T0	CC1G_12208T0
NCU03305T0	CC1G_10813T0
NCU00018T0	CC1G_09879T0
NCU00018T1	CC1G_09879T0
NCU04370T0	CC1G_14580T0
NCU01192T0	CC1G_05692T0
NCU01768T0	CC1G_03304T0
NCU07658T0	CC1G_00277T0
NCU06678T0	CC1G_11892T0
NCU03539T0	CC1G_03383T0
NCU07556T0	CC1G_13926T0
NCU03877T0	CC1G_13910T0
NCU03877T1	CC1G_13910T0
NCU02728T0	CC1G_12010T0
NCU09012T0	CC1G_13165T0
NCU02572T0	CC1G_13743T0
NCU04898T0	CC1G_09910T0
NCU09463T0	CC1G_11878T0
NCU03363T0	CC1G_09925T0
NCU02366T0	CC1G_10805T0
NCU11202T0	CC1G_01812T0
NCU09866T0	CC1G_14872T0
NCU03818T0	CC1G_01594T0
NCU06488T0	CC1G_08634T0
NCU05591T0	CC1G_10707T0	CC1G_07604T0	CC1G_15607T0
NCU03127T0	CC1G_10059T0
NCU07679T0	CC1G_12491T0
NCU07546T0	CC1G_02511T0	CC1G_03025T0	CC1G_04855T0
NCU07443T0	CC1G_07338T0
NCU02566T0	CC1G_11540T0
NCU09324T0	CC1G_00631T0
NCU03875T0	CC1G_06981T0
NCU04161T0	CC1G_06420T0
NCU01318T0	CC1G_02462T0
NCU10143T0	CC1G_01918T0
NCU12032T0	CC1G_12871T0
NCU01857T0	CC1G_13734T0
NCU04404T0	CC1G_00705T0
NCU01965T0	CC1G_00124T0
NCU08276T0	CC1G_06619T0
NCU03947T0	CC1G_03837T0
NCU05151T0	CC1G_10940T0
NCU09602T0	CC1G_13924T0
NCU05429T0	CC1G_01359T0
NCU05429T1	CC1G_01359T0
NCU08336T0	CC1G_06084T0
NCU04350T0	CC1G_10992T0
NCU07870T0	CC1G_05722T0
NCU05270T0	CC1G_14570T0
NCU02475T0	CC1G_01843T0
NCU01625T0	CC1G_04251T0
NCU04142T0	CC1G_03927T0
NCU04348T0	CC1G_15058T0
NCU06544T0	CC1G_07190T0
NCU01951T0	CC1G_13640T0
NCU07027T0	CC1G_02204T0
NCU03065T0	CC1G_14595T0
NCU04090T0	CC1G_00079T0
NCU06733T0	CC1G_11386T0
NCU03010T0	CC1G_15694T0
NCU04327T0	CC1G_01881T0
NCU03440T0	CC1G_11308T0
NCU04720T0	CC1G_07228T0
NCU08919T0	CC1G_03628T0
NCU10423T0	CC1G_09875T0
NCU06687T0	CC1G_01973T0
NCU01323T0	CC1G_10710T0
NCU00461T0	CC1G_05055T0
NCU05154T0	CC1G_07569T0
NCU04736T0	CC1G_07569T0
NCU08993T0	CC1G_08346T0
NCU04385T0	CC1G_00469T0
NCU06278T0	CC1G_02970T0
NCU10497T0	CC1G_15851T0
NCU08928T0	CC1G_02978T0
NCU02762T0	CC1G_12231T0
NCU00104T0	CC1G_11300T0
NCU03797T0	CC1G_12961T0
NCU01992T0	CC1G_06626T0
NCU06122T0	CC1G_07586T0
NCU06785T0	CC1G_09654T0
NCU07554T0	CC1G_15063T0
NCU09267T0	CC1G_04712T0
NCU07922T0	CC1G_06090T0
NCU01643T0	CC1G_00019T0
NCU09730T0	CC1G_04230T0
NCU02544T0	CC1G_10757T0
NCU05194T0	CC1G_01319T0
NCU01328T0	CC1G_03857T0
NCU01765T0	CC1G_11265T0
NCU06438T0	CC1G_06434T0
NCU11255T0	CC1G_04178T0
NCU04100T0	CC1G_11510T0
NCU07721T0	CC1G_05324T0
NCU08791T0	CC1G_03890T0
NCU00621T0	CC1G_00662T0
NCU03982T0	CC1G_12348T0
NCU01612T0	CC1G_02631T0
NCU03051T0	CC1G_00216T0
NCU03263T0	CC1G_10298T0	CC1G_03516T0
NCU03794T0	CC1G_03596T0
NCU02349T0	CC1G_08570T0
NCU01369T0	CC1G_08317T0
NCU04121T0	CC1G_00914T0
NCU02391T0	CC1G_03572T0
NCU00177T0	CC1G_01782T0
NCU03061T0	CC1G_07665T0
NCU03955T0	CC1G_02932T0
NCU02539T0	CC1G_11443T0
NCU07966T0	CC1G_00228T0	CC1G_07450T0
NCU01229T0	CC1G_01073T0
NCU11350T0	CC1G_02524T0
NCU04280T0	CC1G_13670T0
NCU08693T0	CC1G_06894T0
NCU02230T0	CC1G_05221T0
NCU04674T0	CC1G_04876T0	CC1G_04862T0
NCU06512T0	CC1G_00401T0
NCU01164T0	CC1G_05155T0
NCU03060T0	CC1G_04478T0
NCU02380T0	CC1G_12107T0
NCU03611T0	CC1G_05866T0	CC1G_00272T0
NCU05802T0	CC1G_03631T0
NCU04203T0	CC1G_04516T0
NCU01207T0	CC1G_05193T0
NCU12096T0	CC1G_01691T0
NCU06836T0	CC1G_09467T0
NCU08009T0	CC1G_10284T0
NCU10283T0	CC1G_13871T0
NCU02979T0	CC1G_03349T0
NCU01912T0	CC1G_06647T0
NCU09367T0	CC1G_13883T0
NCU01589T0	CC1G_02564T0
NCU05239T0	CC1G_03095T0
NCU00668T0	CC1G_14847T0
NCU09903T0	CC1G_01993T0
NCU09808T0	CC1G_04008T0
NCU08358T0	CC1G_07737T0	CC1G_07699T0	CC1G_07690T0
NCU02669T0	CC1G_10357T0
NCU02003T0	CC1G_06744T0
NCU09721T0	CC1G_11024T0
NCU03980T0	CC1G_14362T0
NCU01985T0	CC1G_04537T0
NCU02696T0	CC1G_00430T0
NCU04221T0	CC1G_07090T0
NCU02955T0	CC1G_12235T0
NCU03804T0	CC1G_05539T0
NCU00890T0	CC1G_00268T0
NCU01171T0	CC1G_04383T0
NCU01648T0	CC1G_08308T0
NCU07404T0	CC1G_01530T0
NCU03463T0	CC1G_06089T0
NCU08119T0	CC1G_01238T0
NCU06626T0	CC1G_08691T0
NCU04766T0	CC1G_05143T0
NCU02815T0	CC1G_13258T0
NCU06624T0	CC1G_03217T0
NCU08515T0	CC1G_12318T0
NCU04611T0	CC1G_04208T0
NCU05029T0	CC1G_07837T0
NCU06365T0	CC1G_05158T0
NCU06284T0	CC1G_12185T0
NCU07982T0	CC1G_10573T0	CC1G_10577T0
NCU03139T0	CC1G_00367T0
NCU02083T0	CC1G_13729T0
NCU08135T0	CC1G_07657T0
NCU04472T0	CC1G_14725T0
NCU09297T0	CC1G_10717T0
NCU06738T0	CC1G_09232T0
NCU04021T0	CC1G_00682T0
NCU07010T0	CC1G_00287T0
NCU01197T0	CC1G_00351T0
NCU00567T0	CC1G_06506T0
NCU04054T0	CC1G_04743T0
NCU03116T0	CC1G_00289T0
NCU01479T0	CC1G_01718T0
NCU08377T0	CC1G_02340T0
NCU05261T0	CC1G_09069T0
NCU01119T0	CC1G_05695T0
NCU00656T0	CC1G_06302T0
NCU02514T0	CC1G_09000T0
NCU03071T0	CC1G_13687T0
NCU02717T0	CC1G_03601T0
NCU09709T0	CC1G_11835T0
NCU03292T0	CC1G_06823T0
NCU02075T0	CC1G_13982T0
NCU00066T0	CC1G_09166T0
NCU08036T0	CC1G_05131T0
NCU03811T0	CC1G_07399T0
NCU00405T0	CC1G_11478T0	CC1G_15417T0
NCU08341T0	CC1G_00830T0
NCU02011T0	CC1G_09106T0
NCU04569T0	CC1G_02687T0
NCU05204T0	CC1G_10644T0	CC1G_03473T0
NCU03669T0	CC1G_06793T0
NCU02630T0	CC1G_14783T0
NCU09332T0	CC1G_00834T0
NCU06484T0	CC1G_11095T0
NCU09063T0	CC1G_13763T0
NCU02207T0	CC1G_06646T0
NCU09700T0	CC1G_00527T0
NCU09468T0	CC1G_00146T0	CC1G_01375T0
NCU11965T0	CC1G_04835T0
NCU04044T0	CC1G_03104T0
NCU04448T0	CC1G_03914T0
NCU04439T0	CC1G_09858T0
NCU11273T0	CC1G_09044T0
NCU11188T0	CC1G_08126T0
NCU03100T0	CC1G_03705T0
NCU04579T0	CC1G_04981T0
NCU04606T0	CC1G_05341T0
NCU09450T0	CC1G_13628T0
NCU05298T0	CC1G_07230T0
NCU09287T0	CC1G_02630T0
NCU01470T0	CC1G_13680T0
NCU05267T0	CC1G_14170T0
NCU04648T0	CC1G_14836T0
NCU00040T0	CC1G_12234T0
NCU03992T0	CC1G_10983T0
NCU01376T0	CC1G_11165T0
NCU08023T0	CC1G_05166T0
NCU03234T0	CC1G_02879T0
NCU04799T0	CC1G_04203T0
NCU01249T0	CC1G_10276T0
NCU03298T0	CC1G_00178T0
NCU02629T0	CC1G_08365T0
NCU09770T0	CC1G_08888T0
NCU08897T0	CC1G_03157T0
NCU05289T0	CC1G_14285T0
NCU01241T0	CC1G_06547T0
NCU09118T0	CC1G_06861T0
NCU01751T0	CC1G_01702T0
NCU05777T0	CC1G_05800T0
NCU05955T0	CC1G_11818T0
NCU09406T0	CC1G_11177T0	CC1G_06947T0
NCU07831T0	CC1G_14224T0
NCU08898T0	CC1G_14391T0
NCU07999T0	CC1G_10660T0
NCU06149T0	CC1G_08578T0
NCU09819T0	CC1G_05429T0
NCU02839T0	CC1G_04183T0
NCU01843T0	CC1G_11423T0
NCU07854T0	CC1G_14988T0
NCU04051T0	CC1G_03722T0
NCU06143T0	CC1G_09442T0
NCU06767T0	CC1G_11113T0
NCU07378T0	CC1G_14606T0
NCU04173T0	CC1G_08232T0
NCU04173T1	CC1G_08232T0
NCU01238T0	CC1G_01421T0
NCU00712T0	CC1G_05275T0
NCU03954T0	CC1G_05145T0
NCU03954T1	CC1G_05145T0
NCU07523T0	CC1G_07313T0
NCU03171T0	CC1G_12490T0	CC1G_11245T0	CC1G_10290T0
NCU03387T0	CC1G_01432T0
NCU09492T0	CC1G_07405T0
NCU09993T0	CC1G_04465T0
NCU06481T0	CC1G_11289T0
NCU02580T0	CC1G_02036T0
NCU02840T0	CC1G_13955T0
NCU05430T0	CC1G_01082T0
NCU07690T0	CC1G_00920T0
NCU06308T0	CC1G_11031T0
NCU02810T0	CC1G_09429T0
NCU00481T0	CC1G_01115T0
NCU00261T0	CC1G_05482T0
NCU01157T0	CC1G_01941T0
NCU05454T0	CC1G_05387T0
NCU08110T0	CC1G_07062T0
NCU08828T0	CC1G_06396T0
NCU07930T0	CC1G_11614T0
NCU08888T0	CC1G_00412T0
NCU04952T0	CC1G_13671T0
NCU00112T0	CC1G_05499T0
NCU09610T0	CC1G_04523T0
NCU09740T0	CC1G_05323T0
NCU09715T0	CC1G_07571T0
NCU02407T0	CC1G_07310T0
NCU10058T0	CC1G_00866T0
NCU02208T0	CC1G_13660T0
NCU09377T1	CC1G_00882T0
NCU09377T0	CC1G_00882T0
NCU09873T0	CC1G_02063T0
NCU02325T0	CC1G_11893T0
NCU01234T0	CC1G_00176T0
NCU07420T0	CC1G_08291T0
NCU04230T0	CC1G_07122T0
NCU09349T0	CC1G_10586T0
NCU04834T0	CC1G_02967T0
NCU07712T0	CC1G_06853T0
NCU09688T0	CC1G_15504T0
NCU05269T0	CC1G_09266T0
NCU05269T1	CC1G_09266T0
NCU01290T0	CC1G_03629T0
NCU00629T0	CC1G_14425T0
NCU07609T0	CC1G_00526T0
NCU06994T0	CC1G_11763T0
NCU00680T0	CC1G_09323T0
NCU11170T0	CC1G_02695T0
NCU07276T0	CC1G_13717T0
NCU03117T0	CC1G_09717T0
NCU09559T0	CC1G_03906T0
NCU03786T0	CC1G_12966T0
NCU00410T0	CC1G_03852T0
NCU04059T0	CC1G_03004T0
NCU03657T1	CC1G_03818T0
NCU03657T0	CC1G_03818T0
NCU07330T0	CC1G_06855T0
NCU11271T0	CC1G_07046T0
NCU05232T0	CC1G_04284T0
NCU10775T0	CC1G_09830T0
NCU08894T0	CC1G_01078T0
NCU06929T0	CC1G_10334T0
NCU07319T0	CC1G_10986T0
NCU02010T0	CC1G_01077T0
NCU05198T0	CC1G_01034T0
NCU08272T0	CC1G_06899T0
NCU11238T0	CC1G_06620T0
NCU06138T0	CC1G_12416T0
NCU08603T0	CC1G_11100T0
NCU07281T0	CC1G_15643T0
NCU06843T0	CC1G_01290T0
NCU04721T0	CC1G_14103T0
NCU10359T0	CC1G_14103T0
NCU01255T0	CC1G_06286T0
NCU06183T0	CC1G_01727T0
NCU06666T0	CC1G_06001T0
NCU02803T0	CC1G_11933T0
NCU06854T0	CC1G_00695T0
NCU10008T0	CC1G_03627T0
NCU02127T0	CC1G_14677T0
NCU04020T0	CC1G_02312T0
NCU09111T0	CC1G_00317T0
NCU06429T0	CC1G_03395T0
NCU06735T0	CC1G_11755T0
NCU07567T0	CC1G_11153T0
NCU08001T0	CC1G_15579T0
NCU00488T0	CC1G_11311T0
NCU05041T0	CC1G_07487T0
NCU08297T0	CC1G_10270T0
NCU08297T1	CC1G_10270T0
NCU01853T0	CC1G_07964T0
NCU04991T0	CC1G_10862T0
NCU07024T0	CC1G_00577T0
NCU10007T0	CC1G_02345T0
NCU10007T1	CC1G_02345T0
NCU00824T0	CC1G_04427T0
NCU07926T0	CC1G_01376T0
NCU02195T0	CC1G_07574T0
NCU09228T0	CC1G_03839T0
NCU09906T0	CC1G_04713T0	CC1G_10193T0	CC1G_06451T0
NCU04223T0	CC1G_04713T0	CC1G_10193T0	CC1G_06451T0
NCU04167T0	CC1G_04713T0	CC1G_10193T0	CC1G_06451T0
NCU09698T0	CC1G_06186T0	CC1G_09642T0
NCU03650T0	CC1G_09941T0
NCU04303T0	CC1G_11936T0
NCU02657T0	CC1G_01221T0
NCU08924T0	CC1G_06408T0	CC1G_06402T0	CC1G_06403T0	CC1G_09942T0
NCU09266T0	CC1G_01738T0
NCU03076T0	CC1G_10646T0
NCU08689T0	CC1G_09726T0
NCU00579T0	CC1G_05813T0
NCU05360T0	CC1G_02972T0
NCU01813T0	CC1G_13691T0
NCU03219T0	CC1G_12012T0	CC1G_01625T0	CC1G_02379T0
NCU05526T0	CC1G_06438T0
NCU05526T1	CC1G_06438T0
NCU00200T0	CC1G_02006T0
NCU01335T0	CC1G_05008T0
NCU11027T0	CC1G_06781T0
NCU00671T0	CC1G_07289T0
NCU03690T0	CC1G_04693T0
NCU03509T0	CC1G_07764T0
NCU03321T0	CC1G_00099T0
NCU04414T0	CC1G_07176T0
NCU06268T0	CC1G_03547T0
NCU09516T0	CC1G_00528T0
NCU03857T0	CC1G_11465T0
NCU11175T0	CC1G_06722T0
NCU02534T0	CC1G_00725T0
NCU02797T0	CC1G_04534T0
NCU03482T0	CC1G_06666T0
NCU08920T0	CC1G_11006T0
NCU00406T0	CC1G_02087T0
NCU04636T0	CC1G_01108T0
NCU09076T0	CC1G_03770T0
NCU00043T0	CC1G_07643T0
NCU03937T0	CC1G_06561T0
NCU00121T0	CC1G_14137T0
NCU04790T0	CC1G_00279T0
NCU06075T0	CC1G_10283T0
NCU06075T1	CC1G_10283T0
NCU01882T0	CC1G_04736T0
NCU01540T0	CC1G_08098T0
NCU04449T0	CC1G_05260T0
NCU08115T0	CC1G_03897T0
NCU02747T0	CC1G_10099T0
NCU07914T0	CC1G_05205T0
NCU00901T0	CC1G_03010T0
NCU01430T0	CC1G_11372T0
NCU03257T0	CC1G_01676T0
NCU02632T0	CC1G_07992T0
NCU01642T0	CC1G_14717T0
NCU00920T0	CC1G_05258T0
NCU01756T0	CC1G_06423T0
NCU06842T0	CC1G_08637T0
NCU01094T0	CC1G_05520T0	CC1G_12421T0	CC1G_05510T0	CC1G_04892T0	CC1G_13196T0
NCU03235T0	CC1G_03861T0
NCU04433T0	CC1G_03861T0
NCU02260T0	CC1G_03877T0
NCU03415T0	CC1G_05826T0
NCU08309T0	CC1G_05322T0
NCU01823T0	CC1G_13678T0
NCU02110T0	CC1G_10525T0
NCU10400T0	CC1G_07953T0
NCU06342T0	CC1G_07953T0
NCU00447T0	CC1G_06977T0
NCU02554T0	CC1G_06865T0
NCU06652T0	CC1G_00131T0
NCU11642T0	CC1G_12816T0	CC1G_13124T0	CC1G_05914T0
NCU05995T0	CC1G_03676T0	CC1G_11833T0
NCU07367T0	CC1G_09015T0
NCU07171T0	CC1G_00749T0
NCU00681T0	CC1G_08353T0
NCU07859T0	CC1G_02451T0
NCU05363T0	CC1G_05504T0
NCU02689T0	CC1G_05680T0
NCU02549T0	CC1G_15045T0
NCU01517T0	CC1G_04997T0	CC1G_11695T0	CC1G_07201T0
NCU09696T0	CC1G_04206T0
NCU08303T0	CC1G_11021T0
NCU06630T0	CC1G_14363T0
NCU10042T0	CC1G_00616T0
NCU10042T1	CC1G_00616T0
NCU04749T0	CC1G_11474T0
NCU03273T0	CC1G_15697T0
NCU00714T0	CC1G_00449T0
NCU07839T0	CC1G_14381T0
NCU03795T0	CC1G_02638T0
NCU07899T0	CC1G_09231T0
NCU11544T1	CC1G_06627T0
NCU11544T0	CC1G_06627T0
NCU01449T0	CC1G_03176T0
NCU01449T1	CC1G_03176T0
NCU02134T0	CC1G_12768T0
NCU09909T0	CC1G_06488T0
NCU00936T0	CC1G_01449T0
NCU00927T0	CC1G_04228T0
NCU01939T0	CC1G_08000T0
NCU07473T0	CC1G_09198T0
NCU05642T0	CC1G_14214T0
NCU07451T0	CC1G_06322T0
NCU03479T0	CC1G_03293T0
NCU07860T0	CC1G_02838T0	CC1G_02880T0
NCU06523T0	CC1G_02838T0	CC1G_02880T0
NCU07487T0	CC1G_03784T0	CC1G_04900T0
NCU09265T0	CC1G_13742T0
NCU03608T0	CC1G_06305T0
NCU05622T0	CC1G_15002T0
NCU08064T0	CC1G_13624T0
NCU07539T0	CC1G_01848T0
NCU03425T0	CC1G_06914T0
NCU05853T0	CC1G_12575T0
NCU11180T0	CC1G_14640T0
NCU01486T0	CC1G_04572T0
NCU01652T0	CC1G_04699T0
NCU01195T0	CC1G_05483T0
NCU04185T0	CC1G_03802T0
NCU07440T0	CC1G_02791T0
NCU02409T0	CC1G_01317T0
NCU02252T0	CC1G_02768T0
NCU05225T0	CC1G_01142T0
NCU09706T0	CC1G_01985T0
NCU06918T0	CC1G_10653T0
NCU02393T0	CC1G_07620T0	CC1G_03633T0
NCU02393T1	CC1G_07620T0	CC1G_03633T0
NCU03200T0	CC1G_00081T0
NCU01675T0	CC1G_01996T0
NCU07887T0	CC1G_00201T0
NCU03966T0	CC1G_04972T0
NCU11397T0	CC1G_06456T0
NCU06942T0	CC1G_13597T0
NCU09711T0	CC1G_00354T0
NCU11384T1	CC1G_06863T0
NCU11384T0	CC1G_06863T0
NCU06306T0	CC1G_07967T0
NCU06760T0	CC1G_15212T0
NCU03737T0	CC1G_06762T0
NCU04768T0	CC1G_11850T0
NCU11228T0	CC1G_13684T0
NCU07068T0	CC1G_02465T0	CC1G_08860T0	CC1G_05632T0	CC1G_02318T0
NCU02578T0	CC1G_06606T0	CC1G_05319T0
NCU03357T0	CC1G_07146T0
NCU05895T0	CC1G_06349T0
NCU07702T0	CC1G_04554T0
NCU00591T0	CC1G_13741T0
NCU02148T0	CC1G_02011T0
NCU03748T0	CC1G_05582T0
NCU08162T0	CC1G_04314T0
NCU06187T0	CC1G_08733T0
NCU11190T0	CC1G_05236T0
NCU06192T0	CC1G_15034T0
NCU01797T0	CC1G_01261T0
NCU08373T0	CC1G_11759T0
NCU03359T0	CC1G_04250T0
NCU06457T0	CC1G_04635T0
NCU07458T0	CC1G_13637T0
NCU00274T0	CC1G_00839T0
NCU03124T0	CC1G_04406T0
NCU03584T0	CC1G_05377T0
NCU02482T0	CC1G_12964T0
NCU02482T1	CC1G_12964T0
NCU02482T2	CC1G_12964T0
NCU01809T0	CC1G_06211T0
NCU06099T0	CC1G_10412T0
NCU09212T0	CC1G_14667T0
NCU07498T0	CC1G_06293T0
NCU08382T0	CC1G_05451T0
NCU02464T0	CC1G_03701T0	CC1G_03218T0
NCU04130T0	CC1G_01714T0
NCU07340T0	CC1G_12411T0	CC1G_12410T0	CC1G_12409T0	CC1G_13448T0	CC1G_12980T0
NCU05104T0	CC1G_12411T0	CC1G_12410T0	CC1G_12409T0	CC1G_13448T0	CC1G_12980T0
NCU05620T0	CC1G_13603T0	CC1G_13601T0
NCU05422T0	CC1G_10201T0
NCU09741T0	CC1G_15012T0
NCU09219T0	CC1G_00565T0
NCU08145T0	CC1G_03871T0
NCU07380T0	CC1G_01458T0
NCU07153T0	CC1G_06968T0
NCU04380T0	CC1G_01566T0	CC1G_01568T0	CC1G_06115T0
NCU03929T0	CC1G_01566T0	CC1G_01568T0	CC1G_06115T0
NCU03651T0	CC1G_07719T0	CC1G_07119T0
NCU00130T0	CC1G_09477T0
NCU08002T0	CC1G_05027T0
NCU09071T0	CC1G_13618T0
NCU08118T0	CC1G_02021T0
NCU04117T0	CC1G_06875T0
NCU03799T0	CC1G_13867T0
NCU07156T0	CC1G_10536T0
NCU00194T0	CC1G_01630T0
NCU02036T0	CC1G_02924T0
NCU00389T0	CC1G_14608T0
NCU04216T0	CC1G_01222T0
NCU05927T0	CC1G_01153T0
NCU09788T0	CC1G_03442T0
NCU04504T0	CC1G_11505T0
NCU04005T0	CC1G_01170T0
NCU04963T0	CC1G_00859T0
NCU08180T0	CC1G_00859T0
NCU03894T0	CC1G_00840T0
NCU04166T0	CC1G_13696T0
NCU07296T0	CC1G_00325T0	CC1G_00855T0
NCU01443T0	CC1G_06927T0
NCU09533T0	CC1G_03671T0
NCU07280T0	CC1G_03026T0	CC1G_09916T0
NCU00480T0	CC1G_00857T0
NCU01480T0	CC1G_02965T0
NCU02295T0	CC1G_10722T0
NCU02639T0	CC1G_05760T0
NCU02639T1	CC1G_05760T0
NCU02233T0	CC1G_09195T0
NCU05858T0	CC1G_00844T0	CC1G_09914T0
NCU00440T0	CC1G_00488T0
NCU05095T0	CC1G_00417T0
NCU06508T0	CC1G_02726T0
NCU00793T0	CC1G_11726T0
NCU11961T0	CC1G_01741T0
NCU00081T0	CC1G_02333T0
NCU11685T0	CC1G_02007T0
NCU06638T0	CC1G_13957T0
NCU05828T0	CC1G_04548T0	CC1G_01933T0	CC1G_01366T0
NCU01503T0	CC1G_03215T0
NCU02494T0	CC1G_04618T0
NCU02511T0	CC1G_11923T0
NCU06722T0	CC1G_05085T0
NCU05634T0	CC1G_07939T0
NCU02966T0	CC1G_14323T0
NCU03783T0	CC1G_14439T0
NCU05923T0	CC1G_09923T0
NCU00206T0	CC1G_09923T0
NCU04252T0	CC1G_00507T0
NCU07697T0	CC1G_00350T0
NCU00536T0	CC1G_00181T0
NCU05420T0	CC1G_03718T0
NCU09793T0	CC1G_01117T0
NCU06943T0	CC1G_07999T0
NCU02833T0	CC1G_09109T0
NCU10381T0	CC1G_14396T0
NCU09202T0	CC1G_04899T0
NCU03606T0	CC1G_01113T0
NCU03339T0	CC1G_03850T0
NCU06452T0	CC1G_06817T0
NCU08663T0	CC1G_08560T0
NCU03483T0	CC1G_00663T0
NCU06305T0	CC1G_00265T0
NCU01439T0	CC1G_10537T0
NCU05129T0	CC1G_10822T0
NCU07489T0	CC1G_13441T0
NCU07002T0	CC1G_14673T0
NCU09746T0	CC1G_14712T0
NCU05288T0	CC1G_01740T0
NCU07070T0	CC1G_05708T0
NCU06482T0	CC1G_09082T0
NCU02052T0	CC1G_00481T0
NCU07407T0	CC1G_03702T0
NCU05810T0	CC1G_07356T0
NCU01433T0	CC1G_01977T0
NCU02109T0	CC1G_06565T0
NCU11301T0	CC1G_05097T0
NCU09065T0	CC1G_12433T0
NCU06724T0	CC1G_00362T0
NCU04856T0	CC1G_00362T0
NCU04856T1	CC1G_00362T0
NCU04511T0	CC1G_15729T0	CC1G_15727T0
NCU01431T0	CC1G_03779T0
NCU05452T0	CC1G_10184T0
NCU01680T0	CC1G_15207T0	CC1G_03517T0
NCU02532T0	CC1G_01191T0
NCU00292T0	CC1G_10333T0
NCU04343T0	CC1G_02949T0	CC1G_14194T0
NCU04747T0	CC1G_02698T0
NCU06766T0	CC1G_03181T0
NCU02416T0	CC1G_02002T0
NCU08316T0	CC1G_14420T0
NCU04078T0	CC1G_00301T0
NCU04247T0	CC1G_06718T0
NCU03194T0	CC1G_11091T0
NCU09513T0	CC1G_09345T0
NCU02515T0	CC1G_04021T0
NCU07807T0	CC1G_06653T0
NCU07807T1	CC1G_06653T0
NCU01528T0	CC1G_09116T0
NCU07393T0	CC1G_08122T0
NCU02546T0	CC1G_00617T0
NCU05939T0	CC1G_01055T0
NCU10467T0	CC1G_01803T0
NCU01181T0	CC1G_00086T0
NCU02291T0	CC1G_09349T0
NCU00010T0	CC1G_14219T0
NCU10383T1	CC1G_06748T0
NCU10383T0	CC1G_06748T0
NCU01210T0	CC1G_01849T0
NCU07872T0	CC1G_14245T0
NCU09874T0	CC1G_11084T0
NCU03836T0	CC1G_03622T0
NCU04245T0	CC1G_04795T0
NCU05650T0	CC1G_00926T0
NCU05600T0	CC1G_01824T0
NCU04104T0	CC1G_12114T0
NCU07442T0	CC1G_03873T0
NCU07941T0	CC1G_04317T0
NCU06870T0	CC1G_07528T0
NCU09659T0	CC1G_04844T0
NCU02701T0	CC1G_13912T0
NCU09477T0	CC1G_10549T0
NCU01055T0	CC1G_00159T0	CC1G_00150T0	CC1G_14034T0
NCU06543T0	CC1G_00014T0
NCU03526T0	CC1G_06462T0
NCU02044T0	CC1G_10928T0
NCU06005T0	CC1G_09006T0
NCU03515T0	CC1G_12292T0
NCU08730T0	CC1G_10319T0
NCU00622T0	CC1G_01765T0
NCU00122T0	CC1G_00215T0
NCU01269T0	CC1G_04597T0
NCU08152T0	CC1G_07797T0
NCU02402T0	CC1G_05412T0
NCU11399T0	CC1G_03546T0
NCU08195T0	CC1G_07174T0
NCU08983T0	CC1G_08123T0
NCU00428T0	CC1G_00862T0
NCU01086T0	CC1G_11080T0
NCU01187T0	CC1G_02807T0
NCU06832T0	CC1G_01097T0
NCU07064T0	CC1G_02516T0
NCU04796T0	CC1G_12895T0
NCU04118T0	CC1G_11606T0	CC1G_05490T0
NCU07269T0	CC1G_06987T0	CC1G_03332T0
NCU04798T0	CC1G_06987T0	CC1G_03332T0
NCU01160T0	CC1G_07577T0
NCU06761T0	CC1G_02303T0
NCU05627T0	CC1G_07988T0
NCU06834T0	CC1G_08642T0
NCU06394T0	CC1G_12191T0
NCU09789T0	CC1G_10072T0
NCU05296T0	CC1G_15440T0
NCU10733T0	CC1G_13925T0
NCU04279T0	CC1G_02059T0
NCU02202T0	CC1G_06931T0
NCU03493T0	CC1G_07622T0
NCU10276T0	CC1G_04288T0
NCU03792T0	CC1G_11096T0
NCU11317T0	CC1G_10434T0
NCU08682T0	CC1G_01556T0
NCU06710T0	CC1G_01415T0
NCU06199T0	CC1G_13963T0
NCU00263T0	CC1G_02286T0	CC1G_02285T0
NCU02066T0	CC1G_11196T0
NCU00775T0	CC1G_00372T0
NCU00565T0	CC1G_03624T0
NCU07779T0	CC1G_02282T0
NCU01013T0	CC1G_01960T0
NCU01378T0	CC1G_04522T0
NCU08471T0	CC1G_04425T0
NCU02438T0	CC1G_07689T0
NCU07955T0	CC1G_04498T0
NCU08020T0	CC1G_07970T0
NCU09142T0	CC1G_05746T0	CC1G_06941T0
NCU03855T0	CC1G_01298T0
NCU10311T0	CC1G_04380T0
NCU03396T0	CC1G_11396T0
NCU09391T0	CC1G_06838T0	CC1G_14161T0
NCU00925T0	CC1G_03666T0
NCU03922T0	CC1G_00827T0
NCU11379T0	CC1G_15695T0
NCU06459T0	CC1G_06834T0
NCU09564T0	CC1G_09076T0	CC1G_12086T0	CC1G_07317T0
NCU07129T0	CC1G_03688T0
NCU08352T0	CC1G_05058T0
NCU06868T0	CC1G_07650T0
NCU02274T0	CC1G_10328T0
NCU05805T0	CC1G_10328T0
NCU02063T0	CC1G_01835T0
NCU01412T0	CC1G_09001T0
NCU05598T0	CC1G_05304T0
NCU04942T0	CC1G_08094T0
NCU07754T0	CC1G_08094T0
NCU04936T0	CC1G_06970T0
NCU03813T0	CC1G_03226T0
NCU09438T0	CC1G_14222T0
NCU00453T0	CC1G_01651T0
NCU00436T0	CC1G_03355T0
NCU06272T0	CC1G_01766T0
NCU02741T0	CC1G_10538T0
NCU11239T0	CC1G_12298T0
NCU09547T0	CC1G_00486T0
NCU03628T0	CC1G_06538T0
NCU11185T0	CC1G_01220T0
NCU09673T0	CC1G_10071T0
NCU09882T0	CC1G_12414T0
NCU02400T0	CC1G_12414T0
NCU04229T0	CC1G_11203T0
NCU04809T0	CC1G_14403T0
NCU01701T0	CC1G_08202T0
NCU03004T0	CC1G_00368T0
NCU04077T0	CC1G_00436T0
NCU02680T0	CC1G_13210T0
NCU04195T0	CC1G_05220T0	CC1G_15204T0	CC1G_05218T0
NCU02296T0	CC1G_06842T0
NCU05301T0	CC1G_10971T0
NCU02591T0	CC1G_00129T0
NCU02126T0	CC1G_01087T0
NCU01900T0	CC1G_01652T0
NCU07082T0	CC1G_06749T0
NCU10853T0	CC1G_04865T0
NCU00468T0	CC1G_15508T0
NCU02430T0	CC1G_02540T0
NCU00424T0	CC1G_05280T0
NCU06882T0	CC1G_02315T0
NCU05901T0	CC1G_09696T0
NCU07710T0	CC1G_10082T0
NCU07868T0	CC1G_12096T0
NCU05518T0	CC1G_00597T0
NCU03500T0	CC1G_01099T0
NCU09861T0	CC1G_00011T0
NCU03973T0	CC1G_08664T0
NCU02624T0	CC1G_08364T0	CC1G_07605T0
NCU02743T0	CC1G_09827T0
NCU08852T0	CC1G_04200T0
NCU01654T0	CC1G_13937T0	CC1G_11231T0
NCU00782T0	CC1G_01719T0	CC1G_05863T0
NCU03944T0	CC1G_03582T0
NCU03062T0	CC1G_08998T0
NCU09347T0	CC1G_07106T0
NCU04430T0	CC1G_01543T0	CC1G_05923T0	CC1G_05925T0	CC1G_05883T0	CC1G_04928T0	CC1G_04948T0
NCU09223T0	CC1G_00344T0
NCU07001T0	CC1G_12160T0
NCU03322T0	CC1G_09296T0
NCU02053T0	CC1G_06070T0
NCU05218T0	CC1G_03192T0
NCU06563T0	CC1G_03234T0
NCU00896T0	CC1G_10509T0
NCU06809T0	CC1G_04482T0
NCU10397T0	CC1G_04234T0
NCU04110T0	CC1G_06433T0
NCU02619T0	CC1G_12476T0
NCU06717T0	CC1G_08655T0
NCU11251T0	CC1G_00847T0
NCU00593T0	CC1G_00483T0
NCU00951T0	CC1G_01868T0
NCU09101T0	CC1G_01670T0
NCU05143T0	CC1G_07856T0
NCU03661T0	CC1G_13918T0
NCU00202T0	CC1G_04040T0
NCU07011T0	CC1G_01231T0
NCU00172T0	CC1G_09308T0
NCU00306T0	CC1G_13962T0
NCU08003T0	CC1G_07733T0
NCU02771T0	CC1G_01304T0
NCU05985T0	CC1G_04274T0
NCU08825T0	CC1G_05681T0
NCU11395T0	CC1G_14823T0
NCU02273T0	CC1G_00332T0
NCU03137T0	CC1G_01386T0
NCU03979T0	CC1G_04385T0
NCU05782T0	CC1G_08643T0
NCU09469T0	CC1G_05179T0
NCU02729T0	CC1G_14404T0
NCU01997T0	CC1G_15805T0
NCU02611T0	CC1G_02157T0
NCU07414T0	CC1G_03786T0
NCU01596T0	CC1G_13483T0
NCU04780T0	CC1G_09935T0
NCU05169T0	CC1G_09926T0
NCU09121T0	CC1G_06618T0
NCU06672T0	CC1G_10165T0
NCU05548T0	CC1G_09707T0
NCU09817T0	CC1G_09707T0
NCU06500T0	CC1G_02944T0	CC1G_15010T0
NCU02397T0	CC1G_03453T0
NCU11296T0	CC1G_10523T0
NCU09445T0	CC1G_05856T0	CC1G_05857T0
NCU04899T0	CC1G_06656T0
NCU03312T0	CC1G_01422T0
NCU11426T0	CC1G_01320T0
NCU03297T0	CC1G_02260T0
NCU03297T1	CC1G_02260T0
NCU02408T0	CC1G_10534T0
NCU04733T0	CC1G_14395T0
NCU05410T0	CC1G_14581T0
NCU01481T0	CC1G_01897T0
NCU04908T0	CC1G_03144T0
NCU09737T0	CC1G_00471T0
NCU12076T0	CC1G_01239T0
NCU09488T0	CC1G_05204T0
NCU09646T0	CC1G_06261T0
NCU06264T0	CC1G_14831T0
NCU09429T0	CC1G_09288T0	CC1G_09287T0	CC1G_08335T0	CC1G_08336T0
NCU05278T0	CC1G_01671T0
NCU11956T0	CC1G_03740T0
NCU06205T0	CC1G_08590T0	CC1G_08510T0
NCU00673T0	CC1G_04470T0
NCU08563T0	CC1G_03801T0
NCU01151T0	CC1G_05906T0	CC1G_05897T0	CC1G_15138T0	CC1G_07476T0	CC1G_05940T0
NCU00251T0	CC1G_05906T0	CC1G_05897T0	CC1G_15138T0	CC1G_07476T0	CC1G_05940T0
NCU03355T0	CC1G_05906T0	CC1G_05897T0	CC1G_15138T0	CC1G_07476T0	CC1G_05940T0
NCU03395T0	CC1G_03017T0
NCU03961T0	CC1G_05272T0
NCU02498T0	CC1G_14444T0
NCU06914T0	CC1G_13798T0
NCU08875T0	CC1G_13621T0
NCU08114T0	CC1G_07644T0	CC1G_12848T0
NCU11342T0	CC1G_07644T0	CC1G_12848T0
NCU09931T0	CC1G_05135T0	CC1G_00788T0
NCU02422T0	CC1G_01076T0
NCU02224T0	CC1G_07669T0
NCU08418T0	CC1G_01435T0
NCU07986T0	CC1G_06270T0
NCU07015T0	CC1G_06854T0
NCU09680T0	CC1G_01107T0
NCU05206T0	CC1G_14055T0
NCU01216T0	CC1G_01383T0	CC1G_01384T0
NCU02806T0	CC1G_01418T0
NCU03779T0	CC1G_00858T0
NCU00794T0	CC1G_05895T0
NCU03815T0	CC1G_04186T0
NCU06240T0	CC1G_04466T0
NCU05850T0	CC1G_12977T0
NCU00754T0	CC1G_05822T0
NCU01953T0	CC1G_07649T0
NCU08148T0	CC1G_07373T0
NCU00914T0	CC1G_08740T0
NCU03045T0	CC1G_07412T0
NCU04015T0	CC1G_13193T0
NCU03897T0	CC1G_01975T0
NCU09575T0	CC1G_03408T0	CC1G_07672T0	CC1G_00636T0	CC1G_12511T0
NCU11664T0	CC1G_04794T0
NCU07298T0	CC1G_15019T0
NCU09738T0	CC1G_00658T0
NCU07459T0	CC1G_03287T0
NCU07071T0	CC1G_11556T0
NCU00554T0	CC1G_07878T0
NCU08669T0	CC1G_11605T0
NCU01512T0	CC1G_04241T0
NCU02082T0	CC1G_09222T0
NCU11409T0	CC1G_02974T0
NCU09643T0	CC1G_06860T0
NCU00503T0	CC1G_00845T0	CC1G_06372T0
NCU04465T0	CC1G_00845T0	CC1G_06372T0
NCU02542T1	CC1G_11986T0
NCU02542T0	CC1G_11986T0
NCU09771T0	CC1G_11224T0
NCU09757T0	CC1G_15724T0
NCU02887T0	CC1G_00701T0	CC1G_00696T0
NCU00880T0	CC1G_01210T0
NCU01821T0	CC1G_05719T0
NCU03757T0	CC1G_11636T0
NCU00823T0	CC1G_00196T0
NCU05418T0	CC1G_00276T0
NCU06232T0	CC1G_01358T0
NCU01678T0	CC1G_08029T0
NCU06618T0	CC1G_03454T0
NCU08333T0	CC1G_03271T0
NCU08561T0	CC1G_04695T0
NCU11324T0	CC1G_14632T0
NCU04096T0	CC1G_00304T0
NCU03118T0	CC1G_03693T0
NCU07412T0	CC1G_00774T0
NCU00520T0	CC1G_08160T0
NCU08291T0	CC1G_01900T0
NCU00290T0	CC1G_10502T0
NCU04319T0	CC1G_00343T0
NCU07580T0	CC1G_03767T0
NCU06921T0	CC1G_10286T0
NCU02946T0	CC1G_04785T0
NCU00037T0	CC1G_14005T0
NCU00904T0	CC1G_05087T0
NCU02179T0	CC1G_05087T0
NCU08126T0	CC1G_05087T0
NCU04534T0	CC1G_01084T0
NCU04312T0	CC1G_01084T0
NCU07452T0	CC1G_07691T0	CC1G_03496T0
NCU09678T0	CC1G_03015T0
NCU08384T0	CC1G_12853T0
NCU06780T0	CC1G_02809T0
NCU07112T0	CC1G_04280T0
NCU07874T0	CC1G_03708T0
NCU11129T0	CC1G_09019T0	CC1G_05710T0	CC1G_14879T0
NCU07408T0	CC1G_07572T0
NCU07408T1	CC1G_07572T0
NCU00230T0	CC1G_06417T0
NCU00269T0	CC1G_09124T0
NCU03267T0	CC1G_07388T0
NCU06063T0	CC1G_05257T0
NCU01227T0	CC1G_10272T0
NCU07723T0	CC1G_05006T0	CC1G_06843T0	CC1G_06844T0	CC1G_09094T0
NCU02196T0	CC1G_08777T0
NCU09642T0	CC1G_08138T0
NCU10468T0	CC1G_08401T0
NCU07975T0	CC1G_01912T0
NCU07395T0	CC1G_09844T0
NCU01333T0	CC1G_00893T0
NCU06265T0	CC1G_02752T0
NCU03819T0	CC1G_04232T0
NCU06270T0	CC1G_06569T0
NCU11866T0	CC1G_03655T0
NCU06685T0	CC1G_14638T0
NCU09894T0	CC1G_12485T0
NCU04331T0	CC1G_00346T0
NCU04277T0	CC1G_03758T0
NCU10409T0	CC1G_09836T0
NCU00106T0	CC1G_06076T0
NCU08927T0	CC1G_05513T0
NCU04485T0	CC1G_10546T0
NCU04800T0	CC1G_12119T0
NCU06541T0	CC1G_07959T0	CC1G_07940T0	CC1G_04235T0	CC1G_12163T0
NCU04288T0	CC1G_12569T0	CC1G_07578T0
NCU00117T0	CC1G_00148T0
NCU03347T0	CC1G_00425T0
NCU02781T0	CC1G_01094T0
NCU04817T0	CC1G_00134T0
NCU04481T0	CC1G_01327T0
NCU00865T0	CC1G_06225T0
NCU02181T0	CC1G_05712T0
NCU04838T0	CC1G_04002T0
NCU04803T0	CC1G_04960T0
NCU07701T0	CC1G_07748T0
NCU02778T0	CC1G_00625T0	CC1G_12305T0
NCU03380T0	CC1G_00312T0
NCU04041T0	CC1G_03591T0
NCU04755T0	CC1G_05159T0
NCU11168T0	CC1G_03396T0
NCU03505T0	CC1G_12335T0
NCU06279T0	CC1G_09929T0
NCU04841T0	CC1G_05935T0
NCU09778T0	CC1G_02703T0
NCU02916T0	CC1G_04917T0	CC1G_02189T0
NCU00095T0	CC1G_03268T0
NCU00959T0	CC1G_09250T0
NCU03561T0	CC1G_10403T0
NCU10652T0	CC1G_04984T0
NCU09313T0	CC1G_00165T0
NCU01525T0	CC1G_14135T0
NCU02404T1	CC1G_07430T0
NCU02404T0	CC1G_07430T0
NCU08312T0	CC1G_09014T0
NCU00493T0	CC1G_00709T0
NCU01175T0	CC1G_02580T0
NCU03024T0	CC1G_02278T0
NCU02616T0	CC1G_12115T0
NCU04784T0	CC1G_14684T0
NCU09732T0	CC1G_14616T0
NCU03006T0	CC1G_07728T0	CC1G_06149T0
NCU01452T0	CC1G_00238T0
NCU04190T0	CC1G_01761T0
NCU06216T0	CC1G_03558T0
NCU06980T0	CC1G_00242T0
NCU09015T0	CC1G_00242T0
NCU00943T0	CC1G_03407T0
NCU03913T0	CC1G_01195T0
NCU02283T0	CC1G_08662T0
NCU10789T0	CC1G_01920T0
NCU04646T0	CC1G_11942T0
NCU07607T0	CC1G_10170T0
NCU02131T0	CC1G_00813T0	CC1G_00791T0
NCU01438T0	CC1G_05840T0
NCU05876T0	CC1G_07588T0
NCU03853T0	CC1G_11456T0
NCU11791T0	CC1G_14820T0
NCU07971T0	CC1G_06905T0
NCU04730T0	CC1G_09846T0	CC1G_04788T0
NCU11294T0	CC1G_14809T0	CC1G_14808T0
NCU00490T0	CC1G_05530T0
NCU00477T0	CC1G_09180T0
NCU06441T0	CC1G_03657T0
NCU06355T0	CC1G_10271T0
NCU06110T0	CC1G_04976T0
NCU06110T1	CC1G_04976T0
NCU06110T2	CC1G_04976T0
NCU06211T1	CC1G_09115T0
NCU06211T0	CC1G_09115T0
NCU08218T0	CC1G_01603T0
NCU00413T0	CC1G_09955T0
NCU06493T0	CC1G_09275T0
NCU02650T0	CC1G_01772T0
NCU05246T0	CC1G_01760T0
NCU02457T0	CC1G_14181T0
NCU07041T0	CC1G_09940T0
NCU08356T0	CC1G_09583T0
NCU04554T0	CC1G_04870T0
NCU03209T0	CC1G_04870T0
NCU04883T0	CC1G_04870T0
NCU01547T0	CC1G_10185T0
NCU08946T0	CC1G_03707T0
NCU11169T0	CC1G_12568T0
NCU02954T0	CC1G_00055T0
NCU01271T0	CC1G_08100T0
NCU11381T0	CC1G_02299T0
NCU04754T0	CC1G_08649T0
NCU04566T0	CC1G_10117T0
NCU03372T0	CC1G_13192T0
NCU04124T0	CC1G_14246T0
NCU09165T0	CC1G_01443T0
NCU07059T0	CC1G_06892T0
NCU05902T0	CC1G_08871T0
NCU09816T0	CC1G_05743T0
NCU08277T0	CC1G_08524T0
NCU11187T0	CC1G_13946T0
NCU06520T0	CC1G_03191T0
NCU02456T0	CC1G_12095T0
NCU01266T0	CC1G_09463T0	CC1G_07213T0
NCU04368T0	CC1G_11081T0	CC1G_04116T0
NCU01689T0	CC1G_01729T0
NCU04354T0	CC1G_10550T0
NCU06182T0	CC1G_12014T0
NCU08715T0	CC1G_08416T0	CC1G_08415T0	CC1G_08899T0	CC1G_00802T0	CC1G_00613T0	CC1G_14315T0
NCU00677T0	CC1G_01774T0	CC1G_13699T0	CC1G_05018T0
NCU01285T0	CC1G_01485T0	CC1G_15342T0	CC1G_15343T0
NCU05499T0	CC1G_06174T0
NCU07266T0	CC1G_04639T0
NCU07172T0	CC1G_07887T0
NCU03319T0	CC1G_05262T0	CC1G_05263T0
NCU01569T0	CC1G_02644T0
NCU04507T0	CC1G_02704T0
NCU02828T0	CC1G_05699T0
NCU08468T0	CC1G_00933T0
NCU02232T0	CC1G_07347T0
NCU04281T0	CC1G_06967T0
NCU10053T0	CC1G_01532T0
NCU05889T0	CC1G_13388T0
NCU11254T0	CC1G_14146T0
NCU02727T0	CC1G_04041T0
NCU09521T0	CC1G_01790T0
NCU07659T0	CC1G_06806T0
NCU07722T0	CC1G_13652T0
NCU01465T0	CC1G_03665T0
NCU04454T0	CC1G_01873T0
NCU08503T0	CC1G_00080T0
NCU01753T0	CC1G_09313T0
NCU01435T0	CC1G_11325T0
NCU10895T0	CC1G_13616T0
NCU09269T0	CC1G_01173T0
NCU09269T1	CC1G_01173T0
NCU02234T0	CC1G_10513T0
NCU08011T0	CC1G_14871T0
NCU08771T0	CC1G_03083T0
NCU04035T0	CC1G_11339T0
NCU05079T0	CC1G_08223T0	CC1G_13261T0
NCU08738T0	CC1G_08223T0	CC1G_13261T0
NCU00725T0	CC1G_03419T0
NCU06054T0	CC1G_03978T0
NCU07755T0	CC1G_02632T0
NCU03823T0	CC1G_11046T0
NCU04505T0	CC1G_02969T0
NCU02136T0	CC1G_07747T0
NCU07125T0	CC1G_03316T0
NCU11408T0	CC1G_13738T0
NCU03876T0	CC1G_02898T0
NCU05196T0	CC1G_04405T0
NCU03310T0	CC1G_07131T0
NCU06171T0	CC1G_06124T0
NCU02687T0	CC1G_10825T0
NCU00489T0	CC1G_13646T0
NCU00892T0	CC1G_00421T0
NCU02406T0	CC1G_06371T0
NCU08507T0	CC1G_02657T0
NCU11353T0	CC1G_00901T0
NCU07509T0	CC1G_04781T0
NCU06194T0	CC1G_08205T0
NCU08856T0	CC1G_10713T0
NCU07829T0	CC1G_01122T0
NCU08275T0	CC1G_02020T0
NCU11660T0	CC1G_03795T0
NCU01613T0	CC1G_14413T0
NCU10043T0	CC1G_07078T0
NCU00163T0	CC1G_00203T0
NCU00891T0	CC1G_00399T0
NCU00660T0	CC1G_00798T0
NCU00643T0	CC1G_00854T0
NCU00366T0	CC1G_14370T0
NCU09004T0	CC1G_07093T0
NCU06950T0	CC1G_00917T0
NCU08027T0	CC1G_01031T0
NCU02556T0	CC1G_13701T0
NCU04241T0	CC1G_14178T0
NCU11568T0	CC1G_00160T0
NCU11568T1	CC1G_00160T0
NCU03098T0	CC1G_03107T0
NCU04797T0	CC1G_04247T0
NCU06550T0	CC1G_05118T0
NCU09869T0	CC1G_01753T0
NCU03393T0	CC1G_03269T0
NCU03637T0	CC1G_04748T0
NCU04133T0	CC1G_04591T0
NCU03154T0	CC1G_06625T0
NCU06923T0	CC1G_04273T0
NCU08641T0	CC1G_02805T0
NCU09864T0	CC1G_02992T0
NCU06970T0	CC1G_11297T0
NCU04814T0	CC1G_13565T0	CC1G_02801T0
NCU06679T0	CC1G_00568T0
NCU02238T0	CC1G_10738T0	CC1G_09841T0	CC1G_09840T0	CC1G_09354T0	CC1G_07519T0	CC1G_07508T0
NCU06144T0	CC1G_00035T0
NCU01546T0	CC1G_08328T0
NCU02565T0	CC1G_08994T0
NCU04259T0	CC1G_14173T0
NCU00631T0	CC1G_08756T0
NCU11173T0	CC1G_03317T0
NCU05266T0	CC1G_08632T0
NCU07190T0	CC1G_10605T0	CC1G_08277T0	CC1G_08276T0	CC1G_04166T0
NCU04837T0	CC1G_02171T0
NCU07205T0	CC1G_07229T0
NCU10762T0	CC1G_07121T0
NCU04013T1	CC1G_07703T0	CC1G_04119T0
NCU04013T0	CC1G_07703T0	CC1G_04119T0
NCU03695T0	CC1G_02871T0
NCU09322T0	CC1G_06584T0
NCU01919T0	CC1G_15273T0
NCU11302T0	CC1G_06480T0
NCU08964T0	CC1G_08610T0
NCU09485T0	CC1G_09108T0
NCU02333T0	CC1G_01098T0
NCU00710T0	CC1G_03267T0
NCU06569T0	CC1G_06267T0
NCU01240T0	CC1G_12104T0
NCU08216T0	CC1G_00837T0
NCU07023T0	CC1G_03374T0
NCU01022T0	CC1G_02334T0
NCU03231T0	CC1G_01181T0
NCU00523T0	CC1G_08055T0
NCU08427T0	CC1G_00877T0
NCU08811T0	CC1G_03071T0
NCU06047T0	CC1G_09303T0
NCU00108T0	CC1G_05421T0
NCU04316T0	CC1G_01392T0
NCU00602T0	CC1G_10103T0
NCU06440T0	CC1G_05167T0
NCU07438T0	CC1G_06473T0
NCU00605T0	CC1G_15558T0
NCU05160T0	CC1G_01377T0
NCU08045T0	CC1G_01636T0
NCU06402T0	CC1G_04738T0
NCU06402T1	CC1G_04738T0
NCU05720T0	CC1G_04326T0
NCU07811T0	CC1G_09524T0	CC1G_09525T0	CC1G_09518T0	CC1G_09499T0	CC1G_09535T0	CC1G_09523T0
NCU08762T0	CC1G_10937T0	CC1G_05509T0
NCU02524T0	CC1G_05669T0
NCU01776T0	CC1G_06725T0
NCU08633T0	CC1G_00031T0
NCU00981T0	CC1G_14140T0
NCU08626T0	CC1G_14649T0
NCU06077T0	CC1G_03577T0	CC1G_03544T0
NCU05580T0	CC1G_03577T0	CC1G_03544T0
NCU10852T0	CC1G_03420T0	CC1G_03425T0
NCU08066T0	CC1G_00905T0
NCU03658T0	CC1G_12117T0
NCU06769T0	CC1G_11164T0
NCU03965T0	CC1G_01196T0
NCU07309T0	CC1G_01018T0
NCU02423T0	CC1G_12046T0
NCU01377T0	CC1G_06280T0
NCU03039T0	CC1G_09032T0
NCU04452T0	CC1G_10861T0
NCU03713T0	CC1G_05347T0
NCU04063T0	CC1G_05619T0
NCU08605T0	CC1G_05307T0
NCU10448T0	CC1G_09635T0	CC1G_14064T0	CC1G_05960T0	CC1G_05961T0	CC1G_04169T0	CC1G_04170T0	CC1G_05959T0	CC1G_01504T0	CC1G_08921T0	CC1G_04167T0	CC1G_13557T0	CC1G_09617T0	CC1G_12250T0	CC1G_08907T0	CC1G_11718T0	CC1G_05556T0	CC1G_05559T0	CC1G_12254T0	CC1G_15757T0	CC1G_15244T0	CC1G_14741T0	CC1G_12847T0	CC1G_07232T0
NCU07099T0	CC1G_09635T0	CC1G_14064T0	CC1G_05960T0	CC1G_05961T0	CC1G_04169T0	CC1G_04170T0	CC1G_05959T0	CC1G_01504T0	CC1G_08921T0	CC1G_04167T0	CC1G_13557T0	CC1G_09617T0	CC1G_12250T0	CC1G_08907T0	CC1G_11718T0	CC1G_05556T0	CC1G_05559T0	CC1G_12254T0	CC1G_15757T0	CC1G_15244T0	CC1G_14741T0	CC1G_12847T0	CC1G_07232T0
NCU02341T0	CC1G_09635T0	CC1G_14064T0	CC1G_05960T0	CC1G_05961T0	CC1G_04169T0	CC1G_04170T0	CC1G_05959T0	CC1G_01504T0	CC1G_08921T0	CC1G_04167T0	CC1G_13557T0	CC1G_09617T0	CC1G_12250T0	CC1G_08907T0	CC1G_11718T0	CC1G_05556T0	CC1G_05559T0	CC1G_12254T0	CC1G_15757T0	CC1G_15244T0	CC1G_14741T0	CC1G_12847T0	CC1G_07232T0
NCU09183T0	CC1G_11928T0
NCU00463T0	CC1G_11928T0
NCU05295T0	CC1G_00621T0
NCU10776T0	CC1G_08033T0
NCU07849T0	CC1G_01447T0
NCU07849T1	CC1G_01447T0
NCU00575T0	CC1G_00460T0
NCU03727T0	CC1G_00049T0
NCU02829T0	CC1G_05690T0
NCU08004T0	CC1G_01999T0
NCU07381T0	CC1G_05711T0
NCU08477T0	CC1G_05114T0
NCU09318T0	CC1G_08618T0
NCU08895T0	CC1G_09338T0
NCU07516T0	CC1G_14891T0
NCU07732T0	CC1G_01969T0
NCU07732T1	CC1G_01969T0
NCU03258T0	CC1G_08644T0
NCU10747T0	CC1G_01869T0
NCU04410T0	CC1G_08970T0
NCU09106T0	CC1G_04564T0
NCU03364T0	CC1G_11304T0
NCU11489T0	CC1G_05320T0	CC1G_05305T0
NCU03678T0	CC1G_06751T0
NCU08270T0	CC1G_13988T0
NCU00848T0	CC1G_08071T0	CC1G_06235T0	CC1G_03009T0	CC1G_06250T0
NCU06159T0	CC1G_10601T0	CC1G_05921T0	CC1G_14900T0
NCU01178T0	CC1G_02453T0
NCU03659T0	CC1G_00997T0
NCU07587T0	CC1G_00846T0
NCU11927T0	CC1G_03338T0
NCU06259T0	CC1G_08368T0
NCU08273T0	CC1G_14897T0
NCU04207T0	CC1G_01892T0
NCU07988T0	CC1G_03409T0
NCU07116T0	CC1G_10636T0	CC1G_08917T0
NCU03491T0	CC1G_13622T0
NCU04779T0	CC1G_07750T0	CC1G_02833T0
NCU04065T0	CC1G_15079T0	CC1G_05604T0
NCU03290T0	CC1G_02987T0
NCU00762T0	CC1G_06324T0
NCU06490T0	CC1G_04397T0
NCU11215T0	CC1G_00971T0
NCU04355T0	CC1G_09326T0
NCU06336T0	CC1G_12013T0
NCU08502T0	CC1G_10718T0
NCU04176T0	CC1G_00250T0
NCU09227T0	CC1G_02601T0
NCU04105T0	CC1G_15321T0
NCU01754T0	CC1G_07718T0
NCU01754T1	CC1G_07718T0
NCU02476T0	CC1G_07718T0
NCU01172T0	CC1G_01160T0
NCU02374T0	CC1G_02145T0
NCU02112T0	CC1G_02872T0
NCU08357T0	CC1G_09511T0
NCU08878T0	CC1G_09922T0
NCU06198T0	CC1G_05663T0
NCU06251T0	CC1G_06779T0
NCU00831T0	CC1G_13075T0
NCU04770T0	CC1G_11509T0
NCU11795T0	CC1G_08517T0
NCU03050T0	CC1G_00946T0
NCU00988T0	CC1G_05616T0
NCU02203T0	CC1G_10199T0
NCU02961T0	CC1G_02305T0
NCU03702T0	CC1G_08307T0
NCU00780T0	CC1G_11442T0
NCU03388T0	CC1G_08841T0
NCU04168T0	CC1G_10192T0
NCU02757T0	CC1G_00694T0
NCU08340T0	CC1G_00149T0
NCU08340T1	CC1G_00149T0
NCU02716T0	CC1G_01269T0
NCU01511T0	CC1G_02963T0
NCU01484T0	CC1G_03166T0
NCU04479T0	CC1G_01248T0
NCU06418T0	CC1G_00257T0
NCU00153T0	CC1G_06972T0
NCU03711T0	CC1G_03710T0
NCU01247T0	CC1G_06918T0
NCU03295T0	CC1G_01956T0	CC1G_12582T0
NCU08280T0	CC1G_03987T0	CC1G_03119T0
NCU01550T0	CC1G_06132T0
NCU00336T0	CC1G_09118T0
NCU09805T0	CC1G_05144T0
NCU03924T0	CC1G_11918T0
NCU04983T0	CC1G_12572T0
NCU06489T0	CC1G_13608T0
NCU00821T0	CC1G_02700T0
NCU01132T0	CC1G_02700T0
NCU04727T0	CC1G_02013T0
NCU02147T0	CC1G_05689T0
NCU06779T0	CC1G_03411T0
NCU11266T0	CC1G_00886T0
NCU07159T0	CC1G_10615T0	CC1G_10592T0	CC1G_04562T0	CC1G_07792T0	CC1G_10606T0
NCU06360T0	CC1G_05314T0	CC1G_10890T0
NCU00414T0	CC1G_00634T0
NCU01949T0	CC1G_00660T0
NCU03092T0	CC1G_00465T0
NCU00765T0	CC1G_09113T0
NCU03935T0	CC1G_07739T0
NCU11471T0	CC1G_07351T0
NCU09309T0	CC1G_13854T0
NCU02536T0	CC1G_00949T0
NCU05942T0	CC1G_02270T0
NCU02414T0	CC1G_11926T0
NCU09311T0	CC1G_06548T0
NCU02305T0	CC1G_05865T0	CC1G_00492T0
NCU03981T1	CC1G_14592T0
NCU03981T0	CC1G_14592T0
NCU01950T0	CC1G_04532T0
NCU04418T0	CC1G_04071T0
NCU00294T0	CC1G_08821T0
NCU09014T0	CC1G_07993T0
NCU05971T0	CC1G_11395T0
NCU03341T0	CC1G_00948T0
NCU04642T0	CC1G_01144T0
NCU00632T0	CC1G_11697T0
NCU11325T0	CC1G_01888T0
NCU05292T0	CC1G_08140T0
NCU09553T0	CC1G_04473T0
NCU09537T0	CC1G_09036T0
NCU09745T0	CC1G_09227T0
NCU08909T0	CC1G_12227T0	CC1G_13682T0
NCU02564T0	CC1G_03250T0
NCU03079T0	CC1G_03891T0
NCU03317T0	CC1G_11710T0
NCU04612T1	CC1G_03368T0	CC1G_02205T0
NCU04612T0	CC1G_03368T0	CC1G_02205T0
NCU01595T0	CC1G_09822T0
NCU09475T0	CC1G_01907T0
NCU03020T0	CC1G_13635T0
NCU03492T0	CC1G_15692T0
NCU03409T0	CC1G_02399T0	CC1G_07806T0
NCU09486T0	CC1G_14435T0
NCU05873T0	CC1G_14435T0
NCU01758T0	CC1G_06424T0
NCU06729T0	CC1G_02876T0
NCU09320T0	CC1G_02901T0
NCU01564T0	CC1G_14643T0
NCU06371T0	CC1G_10400T0
NCU07720T0	CC1G_05300T0
NCU00755T0	CC1G_05300T0
NCU02209T0	CC1G_03449T0
NCU08008T0	CC1G_03908T0
NCU06009T0	CC1G_01923T0	CC1G_02211T0	CC1G_02563T0	CC1G_14311T0
NCU01235T0	CC1G_00177T0
NCU02480T0	CC1G_00015T0
NCU06999T0	CC1G_00611T0
NCU05250T0	CC1G_03361T0
NCU10519T0	CC1G_00800T0
NCU10059T0	CC1G_01280T0
NCU03759T0	CC1G_07912T0
NCU01206T0	CC1G_15535T0
NCU06454T0	CC1G_10838T0
NCU07062T0	CC1G_06373T0	CC1G_13163T0
NCU00169T0	CC1G_06643T0
NCU02160T0	CC1G_06790T0
NCU08325T0	CC1G_03170T0
NCU08484T0	CC1G_03326T0
NCU07530T0	CC1G_00707T0
NCU08489T0	CC1G_00707T0
NCU04150T0	CC1G_05311T0
NCU03145T0	CC1G_06768T0
NCU07880T0	CC1G_03659T0
NCU02620T0	CC1G_11191T0
NCU06866T0	CC1G_08521T0
NCU07165T0	CC1G_10440T0
NCU00150T0	CC1G_00302T0
NCU00150T1	CC1G_00302T0
NCU03246T0	CC1G_01305T0
NCU01502T0	CC1G_05818T0
NCU08378T0	CC1G_00541T0
NCU01916T0	CC1G_10430T0
NCU04335T0	CC1G_11932T0
NCU05224T0	CC1G_12413T0
NCU09437T0	CC1G_08438T0
NCU03846T0	CC1G_04569T0
NCU03846T1	CC1G_04569T0
NCU01637T0	CC1G_05238T0
NCU09123T0	CC1G_05850T0
NCU04653T0	CC1G_01733T0
NCU06085T0	CC1G_01733T0
NCU03108T0	CC1G_00193T0
NCU09758T0	CC1G_04974T0
NCU09321T0	CC1G_12105T0
NCU04137T0	CC1G_00891T0
NCU04647T0	CC1G_00792T0
NCU06057T0	CC1G_01039T0
NCU02943T0	CC1G_06004T0
NCU00065T0	CC1G_11414T0
NCU11181T0	CC1G_01040T0
NCU11693T0	CC1G_10648T0
NCU02978T0	CC1G_00278T0
NCU02074T0	CC1G_04536T0
NCU06238T0	CC1G_00895T0
NCU00188T0	CC1G_15592T0
NCU10715T0	CC1G_05501T0
NCU09654T0	CC1G_06212T0
NCU07850T0	CC1G_14188T0
NCU09692T0	CC1G_11525T0	CC1G_10827T0	CC1G_11524T0
NCU07067T0	CC1G_11067T0	CC1G_11283T0
NCU00395T0	CC1G_05102T0
NCU07175T0	CC1G_02731T0
NCU01702T0	CC1G_12190T0
NCU00522T0	CC1G_14611T0
NCU09239T0	CC1G_05633T0
NCU03768T1	CC1G_01149T0
NCU03768T0	CC1G_01149T0
NCU03768T2	CC1G_01149T0
NCU01174T0	CC1G_04559T0
NCU02343T0	CC1G_05295T0
NCU01523T0	CC1G_06096T0
NCU04610T0	CC1G_03704T0
NCU01936T0	CC1G_12976T0
NCU07564T0	CC1G_12285T0
NCU03229T0	CC1G_00861T0
NCU05644T0	CC1G_03111T0
NCU01367T0	CC1G_08666T0
NCU02263T0	CC1G_11377T0
NCU11753T0	CC1G_11098T0
NCU04823T0	CC1G_02196T0
NCU11179T0	CC1G_02196T0
NCU00587T0	CC1G_14241T0
NCU04069T0	CC1G_13740T0
NCU09904T0	CC1G_04714T0	CC1G_06452T0
NCU01427T0	CC1G_04609T0
NCU02428T0	CC1G_08243T0
NCU01929T0	CC1G_09103T0
NCU03352T0	CC1G_09476T0
NCU07814T0	CC1G_05536T0
NCU07471T0	CC1G_07869T0
NCU09258T0	CC1G_07437T0
NCU03921T0	CC1G_04010T0	CC1G_02392T0	CC1G_00842T0	CC1G_00820T0
NCU05924T0	CC1G_02537T0	CC1G_02536T0
NCU07542T0	CC1G_06820T0
NCU04182T0	CC1G_10837T0
NCU08607T0	CC1G_15033T0
NCU06052T0	CC1G_00850T0
NCU07724T0	CC1G_03748T0
NCU04136T0	CC1G_10527T0
NCU09535T0	CC1G_06978T0
NCU06404T0	CC1G_12192T0
NCU08434T0	CC1G_10532T0
NCU02302T0	CC1G_09240T0	CC1G_09235T0	CC1G_09237T0	CC1G_09238T0	CC1G_09208T0	CC1G_09241T0
NCU02151T0	CC1G_00504T0
NCU01666T0	CC1G_07393T0
NCU00467T0	CC1G_09582T0
NCU03441T0	CC1G_08986T0
NCU08385T0	CC1G_06390T0
NCU06718T0	CC1G_00892T0
NCU03166T0	CC1G_05887T0
NCU09161T0	CC1G_00404T0
NCU07399T0	CC1G_06370T0
NCU07022T0	CC1G_07722T0
NCU04600T0	CC1G_12324T0
NCU01348T0	CC1G_06612T0
NCU11320T0	CC1G_06612T0
NCU02948T0	CC1G_11360T0	CC1G_11359T0
NCU00213T0	CC1G_03915T0
NCU03218T0	CC1G_01822T0
NCU04637T0	CC1G_03727T0
NCU01184T0	CC1G_07830T0
NCU01539T0	CC1G_10063T0
NCU09798T0	CC1G_08727T0
NCU07965T0	CC1G_12007T0
NCU09435T0	CC1G_11088T0
NCU07590T0	CC1G_05151T0	CC1G_09018T0	CC1G_11855T0
NCU01816T0	CC1G_03207T0
NCU11744T0	CC1G_01287T0
NCU05797T0	CC1G_10643T0
NCU04201T0	CC1G_03545T0
NCU07415T0	CC1G_04657T0
NCU01524T0	CC1G_01146T0
NCU03439T0	CC1G_01401T0
NCU08035T0	CC1G_01176T0
NCU06191T0	CC1G_04993T0
NCU01498T0	CC1G_11298T0
NCU05075T0	CC1G_08730T0
NCU11198T0	CC1G_03507T0
NCU06091T0	CC1G_10876T0
NCU03777T0	CC1G_01111T0
NCU00465T0	CC1G_06431T0
NCU06448T0	CC1G_02051T0
NCU07246T0	CC1G_01306T0
NCU07120T0	CC1G_12851T0
NCU07711T0	CC1G_02539T0	CC1G_08477T0
NCU00916T0	CC1G_02539T0	CC1G_08477T0
NCU00711T0	CC1G_01172T0
NCU06593T0	CC1G_01297T0
NCU03503T0	CC1G_04804T0
NCU04378T0	CC1G_05095T0
NCU09538T0	CC1G_02037T0
NCU01256T0	CC1G_13636T0
NCU00337T0	CC1G_04276T0
NCU03802T0	CC1G_06306T0
NCU06179T0	CC1G_04356T0
NCU02356T0	CC1G_08609T0
NCU06380T0	CC1G_11161T0
NCU07058T0	CC1G_13768T0
NCU00164T0	CC1G_03672T0
NCU03989T0	CC1G_03307T0
NCU04019T0	CC1G_09352T0
NCU10061T0	CC1G_11380T0
NCU04473T0	CC1G_11053T0	CC1G_07683T0
NCU06153T0	CC1G_12512T0	CC1G_13876T0
NCU04323T0	CC1G_00036T0
NCU01906T0	CC1G_10712T0
NCU07558T0	CC1G_05267T0
NCU05587T0	CC1G_08002T0
NCU08674T0	CC1G_11108T0
NCU06031T0	CC1G_14613T0
NCU00181T0	CC1G_01711T0
NCU02603T0	CC1G_02380T0
NCU00513T0	CC1G_06893T0
NCU02282T0	CC1G_07984T0
NCU00913T0	CC1G_09534T0
NCU08326T0	CC1G_02024T0
NCU04783T0	CC1G_05650T0
NCU06552T0	CC1G_13978T0
NCU08886T0	CC1G_09842T0	CC1G_00851T0
NCU03546T0	CC1G_00024T0
NCU03622T0	CC1G_00668T0
NCU04859T0	CC1G_00984T0
NCU04074T0	CC1G_04419T0
NCU00501T0	CC1G_08504T0
NCU09843T0	CC1G_00329T0
NCU02665T0	CC1G_09880T0
NCU09001T0	CC1G_05036T0
NCU11222T0	CC1G_07074T0
NCU03953T0	CC1G_14151T0
NCU11864T0	CC1G_09192T0
NCU08189T0	CC1G_12361T0
NCU01169T0	CC1G_03815T0
NCU01669T0	CC1G_03403T0
NCU03332T0	CC1G_01917T0
NCU03763T0	CC1G_03792T0
NCU07528T0	CC1G_00909T0
NCU09098T0	CC1G_00391T0
NCU02289T0	CC1G_11074T0
NCU03972T0	CC1G_10171T0
NCU10292T0	CC1G_11378T0
NCU03122T0	CC1G_01942T0
NCU03122T1	CC1G_01942T0
NCU00272T0	CC1G_02887T0
NCU06699T0	CC1G_00523T0
NCU07565T0	CC1G_00833T0
NCU11297T0	CC1G_02019T0
NCU07550T0	CC1G_07287T0
NCU03859T0	CC1G_13644T0
NCU08380T1	CC1G_11549T0	CC1G_11545T0
NCU08380T0	CC1G_11549T0	CC1G_11545T0
NCU00088T0	CC1G_07538T0
NCU07805T0	CC1G_06870T0
NCU05523T0	CC1G_10045T0
NCU07222T0	CC1G_01512T0	CC1G_01511T0	CC1G_01510T0	CC1G_13257T0
NCU02653T0	CC1G_01233T0	CC1G_09273T0
NCU02585T0	CC1G_00090T0
NCU02493T0	CC1G_01276T0
NCU01069T0	CC1G_04501T0
NCU03269T0	CC1G_11271T0
NCU09658T0	CC1G_07882T0
NCU08752T0	CC1G_10055T0
NCU05000T0	CC1G_01534T0
NCU02299T0	CC1G_07109T0
NCU01979T0	CC1G_09575T0
NCU08578T0	CC1G_11883T0
NCU05316T0	CC1G_02654T0	CC1G_06049T0	CC1G_06046T0	CC1G_06045T0	CC1G_07503T0	CC1G_11473T0	CC1G_09537T0	CC1G_07517T0	CC1G_09901T0	CC1G_09470T0	CC1G_12050T0	CC1G_09466T0	CC1G_05929T0	CC1G_11599T0	CC1G_12236T0	CC1G_05931T0	CC1G_05953T0	CC1G_08219T0	CC1G_11247T0	CC1G_14281T0	CC1G_03977T0	CC1G_03974T0	CC1G_05926T0	CC1G_12757T0	CC1G_11127T0	CC1G_15429T0	CC1G_08519T0	CC1G_05937T0	CC1G_00720T0	CC1G_05436T0	CC1G_12362T0	CC1G_12387T0	CC1G_00710T0	CC1G_03956T0	CC1G_09539T0	CC1G_10703T0	CC1G_05943T0	CC1G_05952T0	CC1G_08380T0	CC1G_14773T0	CC1G_11248T0	CC1G_05910T0	CC1G_05932T0
NCU07343T0	CC1G_03082T0	CC1G_03045T0
NCU06260T0	CC1G_01010T0
NCU06419T0	CC1G_01983T0
NCU01083T0	CC1G_07409T0
NCU09119T0	CC1G_09510T0
NCU07042T0	CC1G_10194T0	CC1G_02530T0
NCU02996T0	CC1G_02555T0
NCU08319T0	CC1G_01283T0
NCU09747T0	CC1G_03231T0
NCU10905T0	CC1G_06830T0
NCU07111T0	CC1G_12854T0
NCU07044T0	CC1G_12854T0
NCU03369T0	CC1G_04289T0
NCU05686T0	CC1G_02554T0
NCU09064T0	CC1G_02503T0
NCU08441T0	CC1G_04210T0
NCU06202T0	CC1G_06600T0
NCU09173T0	CC1G_05136T0
NCU01947T0	CC1G_13732T0
NCU02960T0	CC1G_12639T0
NCU06606T0	CC1G_10506T0
NCU03261T0	CC1G_04561T0
NCU03030T0	CC1G_06856T0
NCU11676T0	CC1G_06631T0
NCU09285T0	CC1G_01618T0	CC1G_01609T0	CC1G_02443T0
NCU01200T1	CC1G_03223T0
NCU01200T0	CC1G_03223T0
NCU01826T0	CC1G_03552T0
NCU01456T0	CC1G_03552T0
NCU00776T0	CC1G_14163T0
NCU08615T0	CC1G_14163T0
NCU07271T0	CC1G_02616T0
NCU09230T0	CC1G_02572T0
NCU06436T0	CC1G_10393T0	CC1G_07089T0
NCU02808T0	CC1G_00431T0
NCU05234T0	CC1G_01199T0
NCU04228T0	CC1G_03299T0
NCU02626T0	CC1G_05372T0
NCU05216T0	CC1G_05048T0
NCU08005T0	CC1G_02646T0
NCU01084T0	CC1G_13702T0
NCU09896T0	CC1G_11536T0
NCU10073T0	CC1G_14798T0
NCU09193T0	CC1G_03720T0	CC1G_11195T0
NCU00173T0	CC1G_01758T0
NCU02754T0	CC1G_06236T0
NCU06217T0	CC1G_06533T0
NCU05259T0	CC1G_11588T0
NCU06067T0	CC1G_14259T0
NCU09115T0	CC1G_15732T0	CC1G_05498T0	CC1G_07782T0	CC1G_08233T0	CC1G_02237T0	CC1G_06649T0	CC1G_02244T0	CC1G_12229T0	CC1G_14543T0
NCU03097T0	CC1G_02045T0
NCU04553T0	CC1G_00876T0
NCU03330T0	CC1G_06254T0
NCU04633T0	CC1G_07385T0
NCU03914T0	CC1G_05413T0	CC1G_05089T0	CC1G_08284T0	CC1G_04605T0	CC1G_07957T0	CC1G_08008T0	CC1G_04604T0	CC1G_10369T0	CC1G_02464T0
NCU09444T0	CC1G_08333T0	CC1G_05727T0	CC1G_05728T0
NCU03460T0	CC1G_08115T0	CC1G_04052T0
NCU03826T0	CC1G_01604T0
NCU02269T0	CC1G_03254T0
NCU05861T0	CC1G_02000T0
NCU01221T0	CC1G_06778T0
NCU01419T0	CC1G_07171T0
NCU05364T0	CC1G_03724T0
NCU07574T0	CC1G_07621T0
NCU08968T0	CC1G_08766T0
NCU06694T0	CC1G_11306T0
NCU11242T0	CC1G_03564T0	CC1G_06138T0	CC1G_03562T0	CC1G_06140T0	CC1G_12498T0	CC1G_12161T0	CC1G_11659T0	CC1G_02508T0	CC1G_07818T0	CC1G_10408T0	CC1G_10699T0	CC1G_10409T0	CC1G_10386T0	CC1G_02507T0	CC1G_02512T0	CC1G_12513T0	CC1G_09431T0	CC1G_10384T0	CC1G_02881T0	CC1G_10385T0	CC1G_06100T0	CC1G_10747T0	CC1G_02506T0	CC1G_10392T0	CC1G_12495T0	CC1G_06133T0	CC1G_12514T0	CC1G_04866T0	CC1G_08750T0	CC1G_10751T0	CC1G_06073T0
NCU07225T0	CC1G_12457T0	CC1G_12867T0	CC1G_08946T0
NCU02855T0	CC1G_12457T0	CC1G_12867T0	CC1G_08946T0
NCU02226T0	CC1G_04481T0
NCU05453T0	CC1G_05713T0
NCU09594T0	CC1G_01802T0
NCU00772T0	CC1G_11537T0
NCU05028T0	CC1G_08523T0
NCU09552T0	CC1G_07534T0
NCU11068T0	CC1G_09314T0
NCU05009T0	CC1G_01338T0
NCU05009T1	CC1G_01338T0
NCU12175T0	CC1G_06862T0	CC1G_11225T0
NCU02509T0	CC1G_00758T0
NCU05117T0	CC1G_00330T0
NCU07299T0	CC1G_01767T0
NCU08500T0	CC1G_09342T0
NCU07688T0	CC1G_11552T0
NCU07662T0	CC1G_14826T0
NCU00911T0	CC1G_02369T0
NCU02513T0	CC1G_00865T0
NCU03652T0	CC1G_02165T0
NCU00025T0	CC1G_10820T0
NCU07300T0	CC1G_03706T0
NCU02586T0	CC1G_09004T0
NCU02618T0	CC1G_09550T0
NCU11537T0	CC1G_08852T0
NCU09025T0	CC1G_14703T0
NCU00301T0	CC1G_03470T0
NCU05485T0	CC1G_00378T0
NCU07465T0	CC1G_00963T0
NCU04523T0	CC1G_05568T0
NCU10028T0	CC1G_00506T0
NCU03948T0	CC1G_07384T0	CC1G_09259T0
NCU10048T0	CC1G_07135T0	CC1G_05398T0
NCU01324T0	CC1G_00456T0
NCU00182T0	CC1G_01821T0
NCU03204T0	CC1G_01895T0
NCU00472T0	CC1G_05439T0
NCU05252T0	CC1G_02985T0
NCU07117T0	CC1G_04211T0
NCU07173T0	CC1G_06818T0
NCU04156T0	CC1G_09961T0
NCU11246T0	CC1G_03783T0
NCU09380T0	CC1G_05830T0
NCU01134T0	CC1G_06525T0	CC1G_05214T0	CC1G_11452T0	CC1G_05210T0	CC1G_06787T0	CC1G_11455T0	CC1G_05985T0	CC1G_01302T0	CC1G_05781T0	CC1G_11027T0	CC1G_12391T0	CC1G_15390T0	CC1G_09782T0	CC1G_11454T0	CC1G_00790T0
NCU01515T0	CC1G_01891T0
NCU00170T0	CC1G_03957T0
NCU04379T0	CC1G_00209T0
NCU00475T0	CC1G_14227T0
NCU07884T0	CC1G_06562T0
NCU04304T0	CC1G_11703T0
NCU11102T0	CC1G_07583T0
NCU09897T0	CC1G_08653T0
NCU00030T0	CC1G_05142T0
NCU06332T0	CC1G_00066T0
NCU03141T0	CC1G_06821T0
NCU03732T0	CC1G_07866T0
NCU07504T0	CC1G_04750T0
NCU06035T0	CC1G_09403T0
NCU03646T0	CC1G_01201T0	CC1G_01028T0
NCU09764T0	CC1G_07166T0
NCU00449T0	CC1G_07166T0
NCU00895T0	CC1G_00495T0
NCU02658T0	CC1G_00244T0
NCU04443T0	CC1G_00547T0
NCU04429T0	CC1G_02894T0
NCU01471T0	CC1G_06752T0
NCU02245T0	CC1G_15424T0
NCU03833T0	CC1G_08194T0
NCU03833T1	CC1G_08194T0
NCU00317T0	CC1G_04674T0
NCU02533T0	CC1G_04588T0
NCU08048T0	CC1G_01295T0
NCU07989T0	CC1G_03085T0
NCU07447T0	CC1G_11303T0
NCU02235T0	CC1G_09005T0	CC1G_01001T0	CC1G_05774T0
NCU05836T0	CC1G_09005T0	CC1G_01001T0	CC1G_05774T0
NCU09028T0	CC1G_09005T0	CC1G_01001T0	CC1G_05774T0
NCU01059T0	CC1G_09005T0	CC1G_01001T0	CC1G_05774T0
NCU05394T0	CC1G_03520T0	CC1G_02470T0	CC1G_03521T0	CC1G_03345T0	CC1G_07641T0
NCU05977T0	CC1G_04219T0
NCU09532T0	CC1G_04219T0
NCU00944T0	CC1G_04438T0
NCU03888T0	CC1G_01684T0
NCU02826T0	CC1G_06384T0
NCU06410T0	CC1G_03651T0
NCU02982T0	CC1G_08234T0
NCU08021T0	CC1G_14687T0
NCU01165T0	CC1G_05185T0
NCU02497T0	CC1G_03896T0
NCU03714T0	CC1G_05138T0
NCU02750T0	CC1G_06346T0
NCU03781T0	CC1G_06348T0
NCU07830T0	CC1G_07277T0
NCU04120T0	CC1G_11477T0
NCU01552T0	CC1G_06857T0
NCU01552T1	CC1G_06857T0
NCU01179T0	CC1G_04236T0
NCU04924T0	CC1G_02041T0
NCU10018T0	CC1G_10070T0
NCU03244T0	CC1G_03675T0	CC1G_08354T0
NCU08389T0	CC1G_11368T0
NCU08389T1	CC1G_11368T0
NCU01913T0	CC1G_03829T0
NCU04407T0	CC1G_04487T0
NCU03952T0	CC1G_06732T0
NCU01993T0	CC1G_08783T0
NCU03739T0	CC1G_07087T0
NCU01141T0	CC1G_11647T0
NCU00435T0	CC1G_03782T0
NCU03255T0	CC1G_03021T0
NCU06460T0	CC1G_05250T0
NCU08514T0	CC1G_05933T0
NCU00777T0	CC1G_01180T0
NCU00963T0	CC1G_01428T0
NCU00216T0	CC1G_03682T0
NCU03264T0	CC1G_00919T0
NCU00600T0	CC1G_05682T0
NCU03207T0	CC1G_03433T0
NCU06428T0	CC1G_00392T0
NCU03963T0	CC1G_06667T0
NCU03504T0	CC1G_09254T0
NCU09862T0	CC1G_03472T0
NCU12039T0	CC1G_15287T0
NCU00825T0	CC1G_06657T0	CC1G_06661T0	CC1G_06660T0	CC1G_14542T0
NCU11288T0	CC1G_14332T0
NCU00154T0	CC1G_14332T0
NCU02128T0	CC1G_01096T0
NCU03988T0	CC1G_08211T0
NCU10273T0	CC1G_10288T0
NCU01409T0	CC1G_03734T0
NCU04902T0	CC1G_02544T0
NCU01161T0	CC1G_15054T0
NCU09930T0	CC1G_15556T0
NCU11365T0	CC1G_10441T0	CC1G_05864T0
NCU01667T0	CC1G_10680T0
NCU07698T0	CC1G_05268T0
NCU02812T0	CC1G_11766T0
NCU08823T0	CC1G_06445T0
NCU03304T0	CC1G_13712T0
NCU01767T0	CC1G_01347T0
NCU00924T0	CC1G_03249T0
NCU00879T0	CC1G_03860T0
NCU11098T0	CC1G_03717T0
NCU07964T0	CC1G_13586T0
NCU02802T0	CC1G_12366T0	CC1G_05249T0
NCU00187T0	CC1G_06900T0
NCU05517T0	CC1G_08125T0
NCU07482T0	CC1G_10296T0
NCU07719T0	CC1G_11292T0
NCU07889T0	CC1G_11296T0
NCU08941T0	CC1G_15051T0
NCU07289T0	CC1G_14689T0	CC1G_04740T0
NCU07289T1	CC1G_14689T0	CC1G_04740T0
NCU09744T0	CC1G_09388T0	CC1G_09376T0
NCU00692T0	CC1G_05804T0
NCU00434T0	CC1G_09337T0
NCU02005T0	CC1G_08172T0
NCU00542T0	CC1G_12051T0
NCU06594T0	CC1G_05744T0
NCU08388T0	CC1G_08132T0
NCU08388T1	CC1G_08132T0
NCU04503T0	CC1G_05133T0
NCU06861T0	CC1G_03773T0
NCU06242T0	CC1G_04692T0
NCU00244T0	CC1G_13664T0
NCU07699T0	CC1G_08650T0
NCU06721T0	CC1G_09907T0
NCU11809T0	CC1G_10110T0
NCU01332T0	CC1G_03431T0
NCU04302T0	CC1G_01236T0
NCU07361T0	CC1G_00341T0
NCU04539T0	CC1G_03412T0
NCU01568T0	CC1G_08023T0
NCU10046T0	CC1G_00319T0
NCU08346T0	CC1G_02812T0
NCU03596T0	CC1G_12373T0
NCU09774T0	CC1G_06945T0
NCU09731T0	CC1G_08562T0
NCU09040T0	CC1G_14930T0
NCU01779T0	CC1G_03730T0
NCU02693T0	CC1G_03447T0
NCU01317T0	CC1G_07364T0
NCU08018T0	CC1G_01450T0
NCU09710T0	CC1G_01677T0
NCU03936T0	CC1G_13503T0
NCU06697T0	CC1G_07717T0	CC1G_02845T0	CC1G_02835T0
NCU00512T0	CC1G_02840T0
NCU01918T0	CC1G_01914T0
NCU01831T0	CC1G_04544T0
NCU01104T0	CC1G_05518T0
NCU06578T0	CC1G_00587T0
NCU11705T0	CC1G_01355T0
NCU02310T0	CC1G_12097T0
NCU03538T0	CC1G_13694T0
NCU06465T0	CC1G_11555T0
NCU06271T0	CC1G_12689T0
NCU07435T0	CC1G_12431T0
NCU07819T0	CC1G_06264T0	CC1G_05846T0	CC1G_12351T0	CC1G_05841T0
NCU06430T0	CC1G_10314T0	CC1G_15593T0
NCU00243T0	CC1G_03036T0
NCU03115T0	CC1G_02018T0
NCU06416T0	CC1G_03132T0
NCU08151T0	CC1G_05202T0
NCU04640T0	CC1G_09497T0
NCU07931T0	CC1G_14185T0
NCU03112T0	CC1G_00576T0
NCU04047T0	CC1G_01138T0
NCU05427T0	CC1G_00032T0
NCU03610T0	CC1G_01847T0
NCU01446T0	CC1G_06659T0
NCU00789T0	CC1G_09904T0
NCU02424T0	CC1G_08881T0
NCU05045T0	CC1G_06469T0
NCU07358T0	CC1G_10583T0
NCU01867T0	CC1G_03526T0	CC1G_03529T0	CC1G_03525T0	CC1G_09949T0
NCU08760T0	CC1G_03526T0	CC1G_03529T0	CC1G_03525T0	CC1G_09949T0
NCU03040T0	CC1G_01194T0
NCU02373T0	CC1G_03467T0
NCU00624T0	CC1G_08446T0
NCU09518T0	CC1G_09292T0	CC1G_09291T0
NCU09412T0	CC1G_15663T0	CC1G_09674T0
NCU00087T0	CC1G_03714T0
NCU07188T0	CC1G_00191T0
NCU06532T0	CC1G_00927T0
NCU10144T0	CC1G_03262T0
NCU03556T0	CC1G_14623T0
NCU00592T0	CC1G_01809T0
NCU06726T0	CC1G_03787T0
NCU00736T0	CC1G_10923T0
NCU01980T0	CC1G_11361T0
NCU02421T0	CC1G_15335T0
NCU06141T0	CC1G_12378T0
NCU04193T0	CC1G_06098T0
NCU09237T0	CC1G_01145T0
NCU08022T0	CC1G_03776T0
NCU08044T0	CC1G_04263T0
NCU07621T0	CC1G_08989T0
NCU06715T0	CC1G_12021T0
NCU10272T0	CC1G_09859T0
NCU08850T0	CC1G_14132T0
NCU07953T0	CC1G_03463T0	CC1G_10695T0
NCU04874T0	CC1G_03463T0	CC1G_10695T0
NCU06573T0	CC1G_04474T0	CC1G_08717T0
NCU02555T0	CC1G_00100T0
NCU03971T0	CC1G_03838T0
NCU10618T0	CC1G_00361T0
NCU07958T0	CC1G_05835T0
NCU04593T0	CC1G_05972T0	CC1G_06019T0	CC1G_05998T0	CC1G_00690T0	CC1G_09614T0	CC1G_02533T0	CC1G_02449T0	CC1G_05965T0	CC1G_03946T0	CC1G_03936T0	CC1G_09609T0	CC1G_09611T0	CC1G_09263T0	CC1G_03940T0	CC1G_08587T0	CC1G_00686T0	CC1G_08591T0
NCU03498T0	CC1G_05972T0	CC1G_06019T0	CC1G_05998T0	CC1G_00690T0	CC1G_09614T0	CC1G_02533T0	CC1G_02449T0	CC1G_05965T0	CC1G_03946T0	CC1G_03936T0	CC1G_09609T0	CC1G_09611T0	CC1G_09263T0	CC1G_03940T0	CC1G_08587T0	CC1G_00686T0	CC1G_08591T0
NCU05616T0	CC1G_01021T0
NCU05645T0	CC1G_01186T0
NCU02433T0	CC1G_05797T0
NCU08661T0	CC1G_00821T0
NCU08955T0	CC1G_00814T0
NCU08959T0	CC1G_00989T0
NCU05804T0	CC1G_04355T0
NCU00971T0	CC1G_11568T0
NCU07472T0	CC1G_11662T0
NCU06915T0	CC1G_10752T0	CC1G_10741T0
NCU01166T0	CC1G_00440T0
NCU00028T0	CC1G_02908T0
NCU06030T0	CC1G_02917T0
NCU09264T0	CC1G_03337T0
NCU03038T0	CC1G_10719T0
NCU05589T0	CC1G_10814T0
NCU09756T0	CC1G_07576T0
NCU00008T0	CC1G_00386T0
NCU02560T0	CC1G_01692T0
NCU04165T0	CC1G_00480T0
NCU11357T0	CC1G_10289T0
NCU09210T0	CC1G_02714T0	CC1G_02493T0
NCU07320T0	CC1G_03023T0
NCU06771T0	CC1G_04689T0
NCU02633T0	CC1G_09327T0
NCU06530T0	CC1G_07370T0
NCU08609T0	CC1G_06057T0
NCU09138T0	CC1G_15551T0
NCU07668T0	CC1G_10057T0	CC1G_06167T0	CC1G_10056T0	CC1G_07610T0	CC1G_09183T0
NCU06341T0	CC1G_10057T0	CC1G_06167T0	CC1G_10056T0	CC1G_07610T0	CC1G_09183T0
NCU03107T0	CC1G_10057T0	CC1G_06167T0	CC1G_10056T0	CC1G_07610T0	CC1G_09183T0
NCU05796T0	CC1G_01179T0
NCU05796T1	CC1G_01179T0
NCU09887T0	CC1G_10326T0	CC1G_10327T0
NCU00717T0	CC1G_00416T0
NCU01704T0	CC1G_01000T0
NCU03662T0	CC1G_05891T0
NCU09657T0	CC1G_01669T0
NCU09821T0	CC1G_01876T0
NCU08040T0	CC1G_08478T0
NCU07548T0	CC1G_12379T0
NCU03358T0	CC1G_13567T0	CC1G_15580T0	CC1G_11975T0	CC1G_10335T0
NCU02522T0	CC1G_10068T0	CC1G_02495T0
NCU00311T0	CC1G_03020T0
NCU01990T0	CC1G_05780T0
NCU05999T0	CC1G_05578T0
NCU08370T0	CC1G_03553T0
NCU07437T0	CC1G_06281T0
NCU02704T0	CC1G_12062T0
NCU03407T0	CC1G_12487T0
NCU05304T0	CC1G_14631T0
NCU05004T0	CC1G_00463T0
NCU05882T0	CC1G_04059T0
NCU07365T0	CC1G_02733T0
NCU06631T0	CC1G_06583T0
NCU11371T0	CC1G_07185T0
NCU09192T0	CC1G_11938T0
NCU10044T0	CC1G_13815T0
[truncated: 1,958 more rows]
