# Supplementary material for: Evolutionary Conservation and Diversification of Puf RNA Binding Proteins and Their mRNA Targets
Source: PLoS Biol. 2015 Nov 20;13(11):e1002307. doi: 10.1371/journal.pbio.1002307 (PMC4654594; doi:10.1371/journal.pbio.1002307)
Supplement: S4 Dataset — (ZIP) [file pbio.1002307.s004.zip › N.crassa.fa_C.dubliniensis.fa.txt]

NCU07832T0	Cd36_34250
NCU01744T0	Cd36_06130
NCU08535T0	Cd36_25740
NCU01379T0	Cd36_61420
NCU06976T0	Cd36_85190
NCU06468T0	Cd36_40990
NCU08287T0	Cd36_32590
NCU07308T0	Cd36_84800
NCU06871T0	Cd36_02270
NCU07307T0	Cd36_50220
NCU05837T0	Cd36_45610
NCU05608T0	Cd36_21600
NCU04548T0	Cd36_32530
NCU02103T0	Cd36_35480
NCU08267T0	Cd36_54520
NCU02510T0	Cd36_62280
NCU02505T0	Cd36_43660
NCU05120T0	Cd36_01460
NCU07556T0	Cd36_19100
NCU02677T0	Cd36_26340
NCU03986T0	Cd36_46530
NCU01632T0	Cd36_40930
NCU02685T0	Cd36_46570
NCU08616T0	Cd36_70090
NCU11669T0	Cd36_12770
NCU09012T0	Cd36_72120
NCU01772T0	Cd36_30900
NCU05591T0	Cd36_84860	Cd36_84000	Cd36_43320
NCU00743T0	Cd36_44790
NCU01638T0	Cd36_10000
NCU05803T0	Cd36_24780
NCU04898T0	Cd36_20890
NCU05238T0	Cd36_20560
NCU01680T0	Cd36_80660
NCU00352T0	Cd36_87150
NCU03575T0	Cd36_65370
NCU07922T0	Cd36_50780
NCU05425T0	Cd36_80800
NCU12032T0	Cd36_29570
NCU08685T0	Cd36_30110
NCU10066T0	Cd36_81600
NCU07700T0	Cd36_17870
NCU04569T0	Cd36_17760
NCU03877T0	Cd36_32540
NCU03877T1	Cd36_32540
NCU07658T0	Cd36_84790
NCU07443T0	Cd36_50570
NCU00018T0	Cd36_10120
NCU00018T1	Cd36_10120
NCU01192T0	Cd36_72440
NCU09324T0	Cd36_12160
NCU08501T0	Cd36_17950
NCU03539T0	Cd36_17930
NCU04370T0	Cd36_86470
NCU01768T0	Cd36_83380
NCU03875T0	Cd36_06840
NCU06338T0	Cd36_46080
NCU03010T0	Cd36_02620
NCU01820T0	Cd36_25630
NCU09463T0	Cd36_26670
NCU02111T0	Cd36_44720
NCU01625T0	Cd36_70260
NCU02566T0	Cd36_64230
NCU02366T0	Cd36_33840
NCU07027T0	Cd36_70860
NCU01965T0	Cd36_20940
NCU06488T0	Cd36_16890
NCU08919T0	Cd36_30090
NCU00621T0	Cd36_05180
NCU09367T0	Cd36_32670
NCU03363T0	Cd36_73050
NCU03947T0	Cd36_22630
NCU02815T0	Cd36_72480
NCU03065T0	Cd36_11570
NCU00239T0	Cd36_63540
NCU04142T0	Cd36_71850
NCU09740T0	Cd36_81450
NCU07870T0	Cd36_84240
NCU07679T0	Cd36_22690
NCU09602T0	Cd36_04050	Cd36_12490
NCU00461T0	Cd36_22140
NCU04348T0	Cd36_80930
NCU04242T0	Cd36_50510
NCU04404T0	Cd36_29730
NCU03818T0	Cd36_04380
NCU10143T0	Cd36_17110
NCU10497T0	Cd36_16530
NCU01612T0	Cd36_81480
NCU02762T0	Cd36_01040
NCU06272T0	Cd36_17060
NCU05046T0	Cd36_00320	Cd36_72570
NCU06318T0	Cd36_54970
NCU01857T0	Cd36_34160
NCU02475T0	Cd36_07910
NCU05270T0	Cd36_07600
NCU03592T0	Cd36_42960
NCU06281T0	Cd36_42960
NCU09063T0	Cd36_50330
NCU06678T0	Cd36_12450
NCU09903T0	Cd36_34680
NCU03042T0	Cd36_43000
NCU08336T0	Cd36_46090	Cd36_05000
NCU04327T0	Cd36_29060
NCU09228T0	Cd36_04150
NCU01765T0	Cd36_35150
NCU03982T0	Cd36_16010
NCU03060T0	Cd36_03160
NCU04385T0	Cd36_25490
NCU06438T0	Cd36_28050
NCU06687T0	Cd36_25850
NCU04280T0	Cd36_31190
NCU07721T0	Cd36_12340
NCU00567T0	Cd36_08760
NCU03794T0	Cd36_25860
NCU03061T0	Cd36_03150
NCU02544T0	Cd36_31330
NCU05194T0	Cd36_27030
NCU11255T0	Cd36_12640
NCU02583T0	Cd36_09690	Cd36_09920
NCU00104T0	Cd36_33850
NCU00276T0	Cd36_61650
NCU08135T0	Cd36_12230
NCU06512T0	Cd36_26580
NCU04161T0	Cd36_24060
NCU05895T0	Cd36_26300
NCU01207T0	Cd36_81540
NCU10283T0	Cd36_45650
NCU02539T0	Cd36_11730
NCU11350T0	Cd36_82250
NCU04051T0	Cd36_00410
NCU09297T0	Cd36_21740
NCU01229T0	Cd36_85990
NCU01171T0	Cd36_20640
NCU04100T0	Cd36_51140
NCU04090T0	Cd36_13270
NCU06836T0	Cd36_24410
NCU08693T0	Cd36_21650
NCU07404T0	Cd36_42240
NCU08377T0	Cd36_72730
NCU01328T0	Cd36_07840
NCU07010T0	Cd36_50210
NCU01675T0	Cd36_70960
NCU02630T0	Cd36_18140
NCU07319T0	Cd36_62450
NCU06544T0	Cd36_84410
NCU01318T0	Cd36_45300
NCU08920T0	Cd36_22210
NCU02075T0	Cd36_33730
NCU03292T0	Cd36_70530
NCU07837T0	Cd36_33570
NCU00629T0	Cd36_71630
NCU05200T0	Cd36_00940
NCU03955T0	Cd36_10880
NCU01197T0	Cd36_54350
NCU01164T0	Cd36_45990
NCU04648T0	Cd36_16380
NCU09993T0	Cd36_21840
NCU00177T0	Cd36_07420
NCU04736T0	Cd36_81200
NCU05154T0	Cd36_81200
NCU07982T0	Cd36_82300
NCU03808T0	Cd36_15380
NCU02357T0	Cd36_07640
NCU00405T0	Cd36_05030
NCU08009T0	Cd36_21620
NCU00551T0	Cd36_51650
NCU02003T0	Cd36_07890	Cd36_22520
NCU06278T0	Cd36_06680
NCU02494T0	Cd36_81100
NCU02955T0	Cd36_12130
NCU02514T0	Cd36_04360
NCU01951T0	Cd36_86010
NCU08276T0	Cd36_33890
NCU02380T0	Cd36_50150
NCU08898T0	Cd36_44080
NCU05429T0	Cd36_63660
NCU05429T1	Cd36_63660
NCU07702T0	Cd36_50360
NCU02629T0	Cd36_29380
NCU08515T0	Cd36_31180
NCU11202T0	Cd36_73470
NCU09808T0	Cd36_85490
NCU03992T0	Cd36_63400
NCU03669T0	Cd36_64970
NCU04611T0	Cd36_73960
NCU02979T0	Cd36_18110
NCU01589T0	Cd36_31990
NCU02728T0	Cd36_27550
NCU01143T0	Cd36_86800
NCU01843T0	Cd36_54720
NCU04251T0	Cd36_34480
NCU02391T0	Cd36_08240
NCU03463T0	Cd36_44900
NCU03071T0	Cd36_44660
NCU03980T0	Cd36_21580
NCU01323T0	Cd36_28880
NCU07554T0	Cd36_82710
NCU08828T0	Cd36_80740
NCU08119T0	Cd36_23200
NCU09866T0	Cd36_26160
NCU06484T0	Cd36_54260
NCU09873T0	Cd36_25230
NCU03051T0	Cd36_07810
NCU04579T0	Cd36_55010
NCU03784T0	Cd36_86680
NCU04448T0	Cd36_08070
NCU05239T0	Cd36_72420
NCU07999T0	Cd36_11430
NCU10058T0	Cd36_27900
NCU01486T0	Cd36_44920
NCU04303T0	Cd36_23240
NCU08110T0	Cd36_43130
NCU01648T0	Cd36_86850
NCU01747T0	Cd36_54140
NCU01369T0	Cd36_86030
NCU01643T0	Cd36_41070
NCU05430T0	Cd36_40330
NCU05029T0	Cd36_64920
NCU03139T0	Cd36_40210
NCU04054T0	Cd36_00640
NCU07930T0	Cd36_53940
NCU00712T0	Cd36_03520
NCU04221T0	Cd36_25660
NCU09118T0	Cd36_60990
NCU09332T0	Cd36_20500
NCU05360T0	Cd36_35550
NCU04203T0	Cd36_50250
NCU02207T0	Cd36_23620
NCU12096T0	Cd36_27080
NCU11965T0	Cd36_01580
NCU07281T0	Cd36_31840
NCU01431T0	Cd36_12070
NCU03100T0	Cd36_12850
NCU05518T0	Cd36_17890
NCU04044T0	Cd36_19150
NCU03814T0	Cd36_63510
NCU09700T0	Cd36_51630
NCU02010T0	Cd36_23830
NCU01479T0	Cd36_15640	Cd36_81650
NCU07839T0	Cd36_27480
NCU05041T0	Cd36_03180
NCU05289T0	Cd36_85960
NCU09468T0	Cd36_34530
NCU04230T0	Cd36_04240
NCU09349T0	Cd36_54370
NCU00481T0	Cd36_63250
NCU04439T0	Cd36_42700
NCU09709T0	Cd36_46300
NCU03650T0	Cd36_02610
NCU01992T0	Cd36_04580
NCU02839T0	Cd36_42650
NCU02840T0	Cd36_04980
NCU04076T0	Cd36_08730
NCU09450T0	Cd36_11280
NCU01540T0	Cd36_01910
NCU02580T0	Cd36_12650
NCU05927T0	Cd36_20590
NCU07378T0	Cd36_70680
NCU02810T0	Cd36_51990
NCU02083T0	Cd36_16790
NCU01255T0	Cd36_42880
NCU06308T0	Cd36_00570
NCU00261T0	Cd36_54190
NCU02274T0	Cd36_64270
NCU02797T0	Cd36_30070
NCU09715T0	Cd36_31110
NCU05261T0	Cd36_29680
NCU04790T0	Cd36_23800
NCU04173T0	Cd36_12690
NCU04173T1	Cd36_12690
NCU06624T0	Cd36_84300
NCU01470T0	Cd36_44810
NCU04768T0	Cd36_51810
NCU12019T0	Cd36_27200	Cd36_27420	Cd36_27190	Cd36_27970	Cd36_22510	Cd36_41310
NCU00681T0	Cd36_45210
NCU02578T0	Cd36_00880
NCU06149T0	Cd36_06610
NCU03298T0	Cd36_22490
NCU06738T0	Cd36_06480
NCU03263T0	Cd36_02900
NCU00770T0	Cd36_87170
NCU02534T0	Cd36_71710
NCU10007T0	Cd36_09130
NCU10007T1	Cd36_09130
NCU03804T0	Cd36_00650
NCU05269T0	Cd36_05770
NCU05269T1	Cd36_05770
NCU03117T0	Cd36_20770
NCU08888T0	Cd36_26780
NCU08894T0	Cd36_70040
NCU02011T0	Cd36_02090
NCU08928T0	Cd36_84180
NCU09770T0	Cd36_51850
NCU11271T0	Cd36_80260
NCU01272T0	Cd36_86250
NCU04020T0	Cd36_87320
NCU09741T0	Cd36_43030
NCU03482T0	Cd36_46260
NCU00410T0	Cd36_19610
NCU02325T0	Cd36_08950
NCU08897T0	Cd36_87680
NCU09721T0	Cd36_82390
NCU00668T0	Cd36_17990
NCU10042T0	Cd36_08010
NCU10042T1	Cd36_08010
NCU09909T0	Cd36_04400
NCU10008T0	Cd36_87520	Cd36_29890
NCU00396T0	Cd36_80610
NCU02260T0	Cd36_17830
NCU04414T0	Cd36_46340
NCU04077T0	Cd36_23290
NCU08054T0	Cd36_34710
NCU05620T0	Cd36_22220
NCU07567T0	Cd36_00120
NCU06075T0	Cd36_19920
NCU06075T1	Cd36_19920
NCU07712T0	Cd36_85130
NCU03797T0	Cd36_24100
NCU03234T0	Cd36_42830
NCU01249T0	Cd36_50180
NCU01290T0	Cd36_09950
NCU02036T0	Cd36_84720
NCU02632T0	Cd36_26330
NCU09076T0	Cd36_40290
NCU01692T0	Cd36_28700
NCU06854T0	Cd36_71640
NCU00671T0	Cd36_06100
NCU02689T0	Cd36_25580
NCU07926T0	Cd36_70110
NCU00040T0	Cd36_11950
NCU04636T0	Cd36_70600
NCU03076T0	Cd36_54480
NCU03966T0	Cd36_00840
NCU08689T0	Cd36_64060
NCU02511T0	Cd36_29480
NCU07330T0	Cd36_42440
NCU07171T0	Cd36_34430
NCU09039T0	Cd36_71810	Cd36_73830	Cd36_71800
NCU02407T0	Cd36_33030
NCU03321T0	Cd36_03890
NCU01119T0	Cd36_17130
NCU04749T0	Cd36_60270
NCU05901T0	Cd36_00530
NCU06918T0	Cd36_46010
NCU00430T0	Cd36_40100
NCU08341T0	Cd36_52780
NCU00824T0	Cd36_86930	Cd36_27810
NCU05526T0	Cd36_04470	Cd36_19070
NCU07859T0	Cd36_09120
NCU01912T0	Cd36_72530
NCU06652T0	Cd36_35225
NCU03748T0	Cd36_86570
NCU03387T0	Cd36_12570
NCU11170T0	Cd36_07320
NCU06481T0	Cd36_80760
NCU03786T0	Cd36_20780
NCU00447T0	Cd36_12880
NCU06843T0	Cd36_23540
NCU06767T0	Cd36_20230
NCU00459T0	Cd36_45200
NCU07451T0	Cd36_54320
NCU00920T0	Cd36_28550
NCU07690T0	Cd36_82930
NCU06365T0	Cd36_13030
NCU11294T0	Cd36_33480	Cd36_33600
NCU09266T0	Cd36_44770
NCU00477T0	Cd36_73010
NCU02747T0	Cd36_26790
NCU04449T0	Cd36_73280
NCU01756T0	Cd36_21590
NCU08195T0	Cd36_01400
NCU07860T0	Cd36_35540	Cd36_54540
NCU03857T0	Cd36_20310	Cd36_27320
NCU04799T0	Cd36_03170
NCU06441T0	Cd36_83020
NCU11188T0	Cd36_53760
NCU02657T0	Cd36_10740
NCU04121T0	Cd36_27940
NCU06189T0	Cd36_26880
NCU01439T0	Cd36_11260
NCU05363T0	Cd36_22950
NCU06508T0	Cd36_18560
NCU03657T1	Cd36_45640
NCU03657T0	Cd36_45640
NCU02669T0	Cd36_11680
NCU08118T0	Cd36_72230
NCU07367T0	Cd36_29280
NCU02701T0	Cd36_64480
NCU02230T0	Cd36_46590
NCU03032T0	Cd36_10780
NCU03200T0	Cd36_18580
NCU03608T0	Cd36_60880
NCU07914T0	Cd36_60670
NCU00043T0	Cd36_33270
NCU03479T0	Cd36_20620
NCU02546T0	Cd36_64180
NCU04380T0	Cd36_35160
NCU03929T0	Cd36_35160
NCU01701T0	Cd36_42520
NCU02361T0	Cd36_82040
NCU09793T0	Cd36_18750
NCU00901T0	Cd36_81990
NCU01234T0	Cd36_05320
NCU01195T0	Cd36_45660
NCU01494T0	Cd36_80200
NCU06666T0	Cd36_35120
NCU09545T0	Cd36_24470
NCU05995T0	Cd36_87180
NCU06626T0	Cd36_61300
NCU06881T0	Cd36_21510
NCU11027T0	Cd36_73330
NCU07024T0	Cd36_18080
NCU00389T0	Cd36_07620
NCU03359T0	Cd36_45280
NCU05600T0	Cd36_42050
NCU05095T0	Cd36_02510
NCU03219T0	Cd36_08480
NCU06171T0	Cd36_18130
NCU00112T0	Cd36_15330
NCU03415T0	Cd36_17740
NCU07153T0	Cd36_53970
NCU08272T0	Cd36_12610
NCU02906T0	Cd36_61770
NCU01443T0	Cd36_82770
NCU08162T0	Cd36_73220
NCU08373T0	Cd36_19900
NCU07420T0	Cd36_01250
NCU03498T0	Cd36_60380	Cd36_60390	Cd36_60400	Cd36_60410	Cd36_50470
NCU00754T0	Cd36_65570	Cd36_65590
NCU02208T0	Cd36_71280
NCU00656T0	Cd36_06260
NCU06942T0	Cd36_52880
NCU09111T0	Cd36_08460
NCU07296T0	Cd36_09770
NCU02393T0	Cd36_45970
NCU02393T1	Cd36_45970
NCU00290T0	Cd36_46380
NCU00378T0	Cd36_30260
NCU06187T0	Cd36_31680
NCU09711T0	Cd36_60120
NCU08563T0	Cd36_01060
NCU09894T0	Cd36_84520
NCU00453T0	Cd36_60500
NCU05232T0	Cd36_13020
NCU02515T0	Cd36_52730
NCU11180T0	Cd36_16740
NCU07732T0	Cd36_41540
NCU07732T1	Cd36_41540
NCU11213T0	Cd36_87780
NCU04435T0	Cd36_44480
NCU03116T0	Cd36_71670
NCU08663T0	Cd36_32260
NCU03737T0	Cd36_00520
NCU08325T0	Cd36_10770
NCU06355T0	Cd36_53490
NCU01652T0	Cd36_40270
NCU00714T0	Cd36_51510
NCU11544T1	Cd36_62550
NCU11544T0	Cd36_62550
NCU11384T1	Cd36_20580
NCU11384T0	Cd36_20580
NCU04856T0	Cd36_30510
NCU04856T1	Cd36_30510
NCU06724T0	Cd36_30510
NCU04104T0	Cd36_07160
NCU01985T0	Cd36_12860
NCU11204T0	Cd36_53230
NCU00793T0	Cd36_24670
NCU03396T0	Cd36_60320
NCU09377T1	Cd36_16450
NCU09377T0	Cd36_16450
NCU09516T0	Cd36_15320
NCU04216T0	Cd36_07230
NCU07710T0	Cd36_02430
NCU09696T0	Cd36_26110
NCU03108T0	Cd36_70380
NCU02611T0	Cd36_82010
NCU10381T0	Cd36_64450
NCU02233T0	Cd36_54960
NCU00536T0	Cd36_10900
NCU01269T0	Cd36_15420
NCU08998T0	Cd36_18350
NCU08998T1	Cd36_18350
NCU06943T0	Cd36_35040
NCU10397T0	Cd36_51560
NCU08216T0	Cd36_01710
NCU09488T0	Cd36_31020
NCU03425T0	Cd36_52080
NCU08002T0	Cd36_41910
NCU02416T0	Cd36_00820
NCU03922T0	Cd36_34550
NCU05278T0	Cd36_72510
NCU02349T0	Cd36_82940
NCU04766T0	Cd36_64860
NCU02066T0	Cd36_30860
NCU06457T0	Cd36_73270
NCU09219T0	Cd36_51900
NCU02696T0	Cd36_86690
NCU05782T0	Cd36_09430
NCU02542T1	Cd36_29870
NCU02542T0	Cd36_29870
NCU07887T0	Cd36_17780	Cd36_21850
NCU00821T0	Cd36_64300
NCU00194T0	Cd36_40230
NCU09688T0	Cd36_55000
NCU00936T0	Cd36_83470
NCU01187T0	Cd36_71160
NCU02639T0	Cd36_25720
NCU02639T1	Cd36_25720
NCU01502T0	Cd36_09150
NCU07156T0	Cd36_73390
NCU04433T0	Cd36_42530
NCU03235T0	Cd36_42530
NCU01809T0	Cd36_51950
NCU06138T0	Cd36_30490
NCU09757T0	Cd36_29330
NCU07440T0	Cd36_24450
NCU11685T0	Cd36_25140
NCU07489T0	Cd36_31870
NCU08309T0	Cd36_40840
NCU09737T0	Cd36_72190
NCU05830T0	Cd36_45090	Cd36_52570	Cd36_51530	Cd36_06660
NCU10262T0	Cd36_45090	Cd36_52570	Cd36_51530	Cd36_06660
NCU06986T0	Cd36_08890
NCU08776T0	Cd36_08890
NCU07070T0	Cd36_62020
NCU06914T0	Cd36_55080
NCU06459T0	Cd36_62990
NCU02978T0	Cd36_16500
NCU00122T0	Cd36_10150
NCU04166T0	Cd36_62410
NCU03339T0	Cd36_50830
NCU02571T0	Cd36_18960
NCU06630T0	Cd36_81510
NCU07831T0	Cd36_41490
NCU02202T0	Cd36_07490
NCU05777T0	Cd36_16820
NCU07987T0	Cd36_15360
NCU09610T0	Cd36_65490
NCU02778T0	Cd36_03470
NCU08024T0	Cd36_22700
NCU00436T0	Cd36_43930
NCU00406T0	Cd36_09600
NCU00121T0	Cd36_27310
NCU06482T0	Cd36_46580
NCU07442T0	Cd36_21880
NCU00081T0	Cd36_84700
NCU05642T0	Cd36_12110
NCU00789T0	Cd36_84680
NCU04615T0	Cd36_26000
NCU06394T0	Cd36_29490
NCU06452T0	Cd36_73880
NCU06842T0	Cd36_86950
NCU09564T0	Cd36_41830
NCU00890T0	Cd36_27860
NCU02619T0	Cd36_17170
NCU06847T0	Cd36_71360	Cd36_73910
NCU01813T0	Cd36_29090
NCU01968T0	Cd36_01620
NCU06929T0	Cd36_16340
NCU06240T0	Cd36_21480	Cd36_09610
NCU04117T0	Cd36_27070
NCU01797T0	Cd36_23040
NCU05259T0	Cd36_07870
NCU00274T0	Cd36_63010
NCU06449T0	Cd36_33620
NCU02430T0	Cd36_03500
NCU08148T0	Cd36_20440
NCU09789T0	Cd36_09080
NCU07011T0	Cd36_17160
NCU00021T0	Cd36_04700
NCU02044T0	Cd36_04630
NCU03257T0	Cd36_82290
NCU06659T0	Cd36_09240
NCU03690T0	Cd36_19760
NCU09071T0	Cd36_20970
NCU07807T0	Cd36_41650
NCU07807T1	Cd36_41650
NCU03141T0	Cd36_34860	Cd36_07760	Cd36_62110	Cd36_62120	Cd36_16240
NCU03661T0	Cd36_73150
NCU00202T0	Cd36_71680
NCU07697T0	Cd36_17850
NCU09101T0	Cd36_44610
NCU05454T0	Cd36_46220
NCU04814T0	Cd36_85390
NCU09817T0	Cd36_16830
NCU01183T0	Cd36_54500
NCU04566T0	Cd36_51010
NCU11273T0	Cd36_54300
NCU11397T0	Cd36_83390	Cd36_63450
NCU02741T0	Cd36_27150
NCU06284T0	Cd36_20090
NCU05420T0	Cd36_33360
NCU11168T0	Cd36_17210
NCU01160T0	Cd36_81740
NCU04201T0	Cd36_04510
NCU07280T0	Cd36_08050
NCU09438T0	Cd36_09250
NCU04185T0	Cd36_18940
NCU05985T0	Cd36_80750
NCU10311T0	Cd36_11490
NCU08297T1	Cd36_03970
NCU08297T0	Cd36_03970
NCU06179T0	Cd36_31490
NCU02052T0	Cd36_65330
NCU05288T0	Cd36_13390
NCU04656T0	Cd36_28410
NCU07986T0	Cd36_11760
NCU11190T0	Cd36_10760	Cd36_10950
NCU11642T0	Cd36_40490	Cd36_40200
NCU00717T0	Cd36_71750
NCU00673T0	Cd36_73550
NCU02408T0	Cd36_82690
NCU08730T0	Cd36_71170
NCU06215T0	Cd36_04790
NCU08471T0	Cd36_32310
NCU09230T0	Cd36_33930
NCU00468T0	Cd36_41770
NCU03795T0	Cd36_03010
NCU08382T0	Cd36_25450
NCU09477T0	Cd36_50590
NCU04754T0	Cd36_18880	Cd36_85560
NCU02438T0	Cd36_33050
NCU00488T0	Cd36_86870
NCU06306T0	Cd36_81240
NCU04005T0	Cd36_22400	Cd36_85620
NCU03836T0	Cd36_44560
NCU04747T0	Cd36_25300
NCU07872T0	Cd36_19240
NCU02296T0	Cd36_80170
NCU03500T0	Cd36_33630
NCU09227T0	Cd36_12710
NCU00925T0	Cd36_23440
NCU00794T0	Cd36_44640
NCU01377T0	Cd36_45000
NCU01335T0	Cd36_19640
NCU02624T0	Cd36_50660
NCU06722T0	Cd36_11600
NCU05129T0	Cd36_26550
NCU00163T0	Cd36_81750
NCU02954T0	Cd36_26410
NCU09771T0	Cd36_80600
NCU06868T0	Cd36_18160
NCU07458T0	Cd36_12750
NCU04504T0	Cd36_34900
NCU06761T0	Cd36_83680
NCU03973T0	Cd36_83480
NCU11409T0	Cd36_16120
NCU04963T0	Cd36_70490
NCU08180T0	Cd36_70490
NCU02582T0	Cd36_70490
NCU05888T0	Cd36_23940	Cd36_53880
NCU00200T0	Cd36_11440
NCU01480T0	Cd36_45860
NCU08983T0	Cd36_51580
NCU07955T0	Cd36_02760
NCU00336T0	Cd36_13050
NCU03066T0	Cd36_45730
NCU01157T0	Cd36_07400
NCU03194T0	Cd36_84460
NCU06026T0	Cd36_32910
NCU06522T0	Cd36_54530
NCU08858T0	Cd36_54530
NCU08598T0	Cd36_24760
NCU03273T0	Cd36_27380
NCU08825T0	Cd36_44830
NCU06541T0	Cd36_81700	Cd36_81720
NCU03637T0	Cd36_40340
NCU05301T0	Cd36_29640
NCU11175T0	Cd36_74000
NCU06760T0	Cd36_34370
NCU09345T0	Cd36_34630
NCU09345T1	Cd36_34630
NCU09345T2	Cd36_34630
NCU01528T0	Cd36_86830
NCU05939T0	Cd36_26650
NCU02109T0	Cd36_52300
NCU03124T0	Cd36_35460
NCU06672T0	Cd36_32270
NCU04176T0	Cd36_42720
NCU04610T0	Cd36_43340
NCU11664T0	Cd36_09880
NCU02082T0	Cd36_42310
NCU08503T0	Cd36_20280
NCU01227T0	Cd36_01550
NCU08880T0	Cd36_82860
NCU05644T0	Cd36_42980
NCU10847T0	Cd36_32250
NCU05548T0	Cd36_04870
NCU01751T0	Cd36_11330
NCU03357T0	Cd36_84950
NCU07580T0	Cd36_04260
NCU06684T0	Cd36_07520
NCU02295T0	Cd36_81060
NCU01754T0	Cd36_07850	Cd36_54650
NCU01754T1	Cd36_07850	Cd36_54650
NCU02476T0	Cd36_07850	Cd36_54650
NCU02397T0	Cd36_46050	Cd36_41740
NCU02717T0	Cd36_83280
NCU01022T0	Cd36_32380
NCU01333T0	Cd36_80690
NCU00631T0	Cd36_40520
NCU06418T0	Cd36_30970
NCU04485T0	Cd36_10290
NCU01013T0	Cd36_18050
NCU05204T0	Cd36_81580
NCU06923T0	Cd36_46320
NCU06520T0	Cd36_71060
NCU05785T0	Cd36_32680	Cd36_22090
NCU01036T0	Cd36_32680	Cd36_22090
NCU05410T0	Cd36_44690
NCU03004T0	Cd36_43720
NCU02591T0	Cd36_12530
NCU06217T0	Cd36_04140
NCU09212T0	Cd36_21410
NCU04136T0	Cd36_29790
NCU04809T0	Cd36_51410	Cd36_51390	Cd36_51400
NCU05168T0	Cd36_61010	Cd36_61160	Cd36_60830
NCU09537T0	Cd36_32810	Cd36_33170
NCU00775T0	Cd36_09070
NCU04726T0	Cd36_25210
NCU08997T0	Cd36_08280
NCU03937T0	Cd36_26710
NCU00052T0	Cd36_42080
NCU05650T0	Cd36_05310
NCU00424T0	Cd36_21940
NCU02310T0	Cd36_40760
NCU06727T0	Cd36_21250
NCU07659T0	Cd36_71470
NCU08909T0	Cd36_44230	Cd36_00220
NCU05418T0	Cd36_82160
NCU03823T0	Cd36_01330
NCU02209T0	Cd36_61210	Cd36_12140
NCU04306T0	Cd36_64570
NCU05169T0	Cd36_06380
NCU01512T0	Cd36_15790
NCU01132T0	Cd36_70500
NCU01644T0	Cd36_44940
NCU04259T0	Cd36_50860
NCU03137T0	Cd36_16400
NCU00951T0	Cd36_22980
NCU04041T0	Cd36_19600
NCU07412T0	Cd36_45440
NCU09437T0	Cd36_17140
NCU02771T0	Cd36_24510
NCU09778T0	Cd36_31500
NCU05198T0	Cd36_41090
NCU07530T0	Cd36_21430	Cd36_41000
NCU00904T0	Cd36_17750	Cd36_00560
NCU02179T0	Cd36_17750	Cd36_00560
NCU01503T0	Cd36_34080
NCU10276T0	Cd36_02390
NCU02680T0	Cd36_05780
NCU10468T0	Cd36_71970
NCU12076T0	Cd36_41450
NCU09318T0	Cd36_45720
NCU01745T0	Cd36_28810
NCU04035T0	Cd36_15300
NCU06099T0	Cd36_02290
NCU05218T0	Cd36_80450
NCU11353T0	Cd36_44960
NCU00692T0	Cd36_44350
NCU02273T0	Cd36_21670
NCU03561T0	Cd36_62060
NCU06232T0	Cd36_70610
NCU01412T0	Cd36_87140
NCU00413T0	Cd36_10370
NCU04118T0	Cd36_45140
NCU03118T0	Cd36_44980
NCU11426T0	Cd36_25690
NCU06618T0	Cd36_05040
NCU01939T0	Cd36_40600
NCU00565T0	Cd36_42180
NCU04247T0	Cd36_53160
NCU08507T0	Cd36_01050
NCU11296T0	Cd36_05340
NCU10776T0	Cd36_29920
NCU04568T0	Cd36_26230
NCU07607T0	Cd36_43830
NCU08352T0	Cd36_52490
NCU04130T0	Cd36_43390
NCU08926T0	Cd36_20430
NCU04652T0	Cd36_82550
NCU10733T0	Cd36_08560
NCU00915T0	Cd36_28310
NCU04637T0	Cd36_64520
NCU07941T0	Cd36_33240
NCU07076T0	Cd36_61790	Cd36_03430
NCU03702T0	Cd36_46180
NCU01525T0	Cd36_26960
NCU04899T0	Cd36_41790
NCU06970T0	Cd36_41710
NCU09191T0	Cd36_26840
NCU09443T0	Cd36_86480
NCU02276T0	Cd36_35060
NCU02234T0	Cd36_72650
NCU06194T0	Cd36_21750
NCU03347T0	Cd36_17430	Cd36_17720
NCU08020T0	Cd36_23570
NCU02420T0	Cd36_34970
NCU04784T0	Cd36_86410
NCU02181T0	Cd36_24720	Cd36_01510
NCU03526T0	Cd36_07540
NCU03628T0	Cd36_52320
NCU01411T0	Cd36_61380
NCU04468T0	Cd36_70030	Cd36_05670
NCU00823T0	Cd36_53050
NCU07408T0	Cd36_70930
NCU07408T1	Cd36_70930
NCU01767T0	Cd36_33790
NCU04410T0	Cd36_71880
NCU03006T0	Cd36_82130
NCU03813T0	Cd36_30420	Cd36_53500
NCU10987T0	Cd36_53220	Cd36_30130
NCU02402T0	Cd36_71410
NCU04614T0	Cd36_01340
NCU04252T0	Cd36_46270
NCU07414T0	Cd36_29510
NCU07779T0	Cd36_07750
NCU09730T0	Cd36_11250
NCU00428T0	Cd36_32990
NCU00480T0	Cd36_06110
NCU01433T0	Cd36_81590
NCU03757T0	Cd36_13080
NCU04535T0	Cd36_34770
NCU02549T0	Cd36_03100
NCU09521T0	Cd36_11860
NCU10043T0	Cd36_42970
NCU01689T0	Cd36_60520
NCU05254T0	Cd36_50290
NCU00490T0	Cd36_24640
NCU11795T0	Cd36_06960
NCU10467T0	Cd36_35490
NCU00602T0	Cd36_17440	Cd36_17710
NCU02063T0	Cd36_60290
NCU00591T0	Cd36_04410
NCU04743T0	Cd36_41630
NCU05810T0	Cd36_71100
NCU03713T0	Cd36_86050
NCU00649T0	Cd36_73710
NCU01596T0	Cd36_43530
NCU01175T0	Cd36_19180
NCU03783T0	Cd36_11040
NCU06032T0	Cd36_60660
NCU07498T0	Cd36_43380
NCU09106T0	Cd36_33230
NCU09642T0	Cd36_65460
NCU09882T0	Cd36_85170
NCU02400T0	Cd36_85170
NCU02112T0	Cd36_26130
NCU04780T0	Cd36_41500
NCU04355T0	Cd36_05650
NCU01654T0	Cd36_82800	Cd36_20470	Cd36_73850	Cd36_85910
NCU11129T0	Cd36_42910	Cd36_41720
NCU02729T0	Cd36_41460
NCU00106T0	Cd36_35390
NCU03515T0	Cd36_29930
NCU09643T0	Cd36_53800
NCU01786T0	Cd36_22130
NCU01270T0	Cd36_22130
NCU00195T0	Cd36_52840
NCU02422T0	Cd36_85010
NCU08291T0	Cd36_21760
NCU08045T0	Cd36_27490
NCU05752T0	Cd36_51480
NCU01216T0	Cd36_54220
NCU03258T0	Cd36_51550
NCU01452T0	Cd36_02890
NCU07041T0	Cd36_10710
NCU11408T0	Cd36_87370
NCU04105T0	Cd36_45080
NCU04281T0	Cd36_31570
NCU06005T0	Cd36_30600
NCU00554T0	Cd36_17220
NCU02053T0	Cd36_45570
NCU07395T0	Cd36_06590
NCU08895T0	Cd36_00250
NCU01141T0	Cd36_70170
NCU07075T0	Cd36_08090
NCU05994T0	Cd36_26030
NCU07021T0	Cd36_06540
NCU02781T0	Cd36_31710
NCU08115T0	Cd36_22850
NCU02032T0	Cd36_16220	Cd36_15490
NCU07495T0	Cd36_21030	Cd36_04430
NCU08706T0	Cd36_03060
NCU10762T0	Cd36_22170
NCU02232T0	Cd36_54950
NCU00095T0	Cd36_70130
NCU07407T0	Cd36_29420
NCU04442T0	Cd36_02000
NCU06374T0	Cd36_26270
NCU08303T0	Cd36_85340
NCU07001T0	Cd36_27110
NCU11381T0	Cd36_00080
NCU04606T0	Cd36_11850
NCU03440T0	Cd36_07070
NCU03129T0	Cd36_02730
NCU09065T0	Cd36_28220
NCU07755T0	Cd36_42850
NCU01438T0	Cd36_25370
NCU03492T0	Cd36_44280
NCU04331T0	Cd36_71620
NCU08000T0	Cd36_16710
NCU08277T0	Cd36_06510
NCU03826T0	Cd36_85940	Cd36_53070
NCU08152T0	Cd36_01970	Cd36_01840
NCU01241T0	Cd36_12430
NCU00896T0	Cd36_09390
NCU01821T0	Cd36_64910
NCU03979T0	Cd36_04480
NCU05622T0	Cd36_05590
NCU02806T0	Cd36_03020
NCU01547T0	Cd36_51880
NCU03009T0	Cd36_42740
NCU02803T0	Cd36_10600
NCU07819T0	Cd36_83580	Cd36_85610
NCU00959T0	Cd36_30410
NCU02565T0	Cd36_09010
NCU08333T0	Cd36_29830
NCU09407T0	Cd36_80370
NCU07465T0	Cd36_23670
NCU06205T0	Cd36_00070
NCU00188T0	Cd36_44160
NCU02406T0	Cd36_28850
NCU01633T0	Cd36_15930	Cd36_15940	Cd36_15920
NCU03876T0	Cd36_02590
NCU00269T0	Cd36_24310
NCU09269T0	Cd36_20700
NCU09269T1	Cd36_20700
NCU11302T0	Cd36_02930
NCU00414T0	Cd36_63990
NCU03079T0	Cd36_54550
NCU03267T0	Cd36_86040
NCU04507T0	Cd36_72200
NCU11185T0	Cd36_08360
NCU02136T0	Cd36_28930
NCU04192T0	Cd36_82150
NCU09123T0	Cd36_24320
NCU04796T0	Cd36_25170	Cd36_81380
NCU08946T0	Cd36_83720	Cd36_83600
NCU02414T0	Cd36_08110
NCU00008T0	Cd36_26060
NCU04511T0	Cd36_53550
NCU09004T0	Cd36_32660
NCU01595T0	Cd36_80520
NCU03380T0	Cd36_50760
NCU10409T0	Cd36_62950
NCU11288T0	Cd36_32790
NCU00520T0	Cd36_45120
NCU00495T0	Cd36_03240
NCU01181T0	Cd36_34410
NCU05516T0	Cd36_35420
NCU07459T0	Cd36_00970
NCU00037T0	Cd36_10400
NCU05390T0	Cd36_09550
NCU05585T0	Cd36_41060
NCU10053T0	Cd36_19690
NCU04460T0	Cd36_02030
NCU01758T0	Cd36_10060
NCU01266T0	Cd36_73380
NCU03759T0	Cd36_54270
NCU03897T0	Cd36_11110
NCU05492T0	Cd36_10040
NCU02134T0	Cd36_34660
NCU06110T0	Cd36_85100
NCU06110T1	Cd36_85100
NCU06110T2	Cd36_85100
NCU02224T0	Cd36_03310
NCU04837T0	Cd36_30820
NCU03217T0	Cd36_01220
NCU05422T0	Cd36_45490
NCU06054T0	Cd36_22740
NCU06360T0	Cd36_40700
NCU07269T0	Cd36_31460
NCU04798T0	Cd36_31460
NCU04368T0	Cd36_27050
NCU05267T0	Cd36_18280
NCU06198T0	Cd36_07220
NCU08023T0	Cd36_81320
NCU11379T0	Cd36_51730
NCU09767T0	Cd36_71350	Cd36_70160
NCU00056T0	Cd36_85040
NCU03231T0	Cd36_31350
NCU06500T0	Cd36_83870
NCU08738T0	Cd36_26850
NCU05079T0	Cd36_26850
NCU02387T0	Cd36_43070
NCU06182T0	Cd36_18440
NCU04817T0	Cd36_60630
NCU03606T0	Cd36_15350
NCU07720T0	Cd36_00780
NCU00755T0	Cd36_00780
NCU02687T0	Cd36_70760
NCU09116T0	Cd36_15310
NCU01776T0	Cd36_29390
NCU04288T0	Cd36_64760
NCU03888T0	Cd36_19410
NCU03779T0	Cd36_08670
NCU03395T0	Cd36_12170
NCU02556T0	Cd36_06650
NCU02743T0	Cd36_83860
NCU01816T0	Cd36_15580
NCU03944T0	Cd36_28670
NCU07754T0	Cd36_11120
NCU04942T0	Cd36_11120
NCU10675T0	Cd36_11120
NCU00493T0	Cd36_52110
NCU04241T0	Cd36_44360
NCU09309T0	Cd36_21120
NCU04581T0	Cd36_23490
NCU02616T0	Cd36_61260
NCU03246T0	Cd36_60580
NCU06112T0	Cd36_80590
NCU08027T0	Cd36_45750
NCU06249T0	Cd36_86600
NCU03310T0	Cd36_85000
NCU04316T0	Cd36_70870
NCU06440T0	Cd36_29910
NCU02256T0	Cd36_04770
NCU00892T0	Cd36_19030
NCU04111T0	Cd36_18450
NCU00632T0	Cd36_45540
NCU07558T0	Cd36_81090
NCU07002T0	Cd36_19430
NCU00164T0	Cd36_62640
NCU03935T0	Cd36_02440
NCU04459T0	Cd36_10190
NCU05295T0	Cd36_32290
NCU11312T0	Cd36_82340
NCU08011T0	Cd36_19840
NCU02532T0	Cd36_60430
NCU08927T0	Cd36_55070
NCU04779T0	Cd36_85230	Cd36_10350
NCU02960T0	Cd36_40220
NCU05224T0	Cd36_84170
NCU10314T0	Cd36_62000
NCU01210T0	Cd36_44950
NCU06714T0	Cd36_44950
NCU01642T0	Cd36_11650
NCU00587T0	Cd36_86000
NCU04124T0	Cd36_18470
NCU07854T0	Cd36_33190
NCU08066T0	Cd36_64604	Cd36_64820
NCU06756T0	Cd36_84360
NCU05686T0	Cd36_81610
NCU06207T0	Cd36_04520
NCU11320T0	Cd36_61780
NCU07266T0	Cd36_53390	Cd36_53440
NCU10383T1	Cd36_19740
NCU10383T0	Cd36_19740
NCU01481T0	Cd36_50880
NCU00066T0	Cd36_24140
NCU01546T0	Cd36_83990
NCU05884T0	Cd36_32190
NCU02148T0	Cd36_15680
NCU01471T0	Cd36_64440
NCU01916T0	Cd36_19110
NCU08856T0	Cd36_53820
NCU07868T0	Cd36_22930
NCU01174T0	Cd36_34220
NCU11266T0	Cd36_21230
NCU11705T0	Cd36_22010
NCU06402T0	Cd36_27330	Cd36_41530
NCU06402T1	Cd36_27330	Cd36_41530
NCU02305T0	Cd36_25670
NCU06047T0	Cd36_01360
NCU05942T0	Cd36_83530
NCU06769T0	Cd36_15890
NCU07071T0	Cd36_73530
NCU01162T0	Cd36_54990
NCU07253T0	Cd36_54990
NCU06211T1	Cd36_25650
NCU06211T0	Cd36_25650
NCU00227T0	Cd36_08930
NCU06870T0	Cd36_34230
NCU07438T0	Cd36_34820
NCU00605T0	Cd36_15150
NCU05206T0	Cd36_82210
NCU07165T0	Cd36_23720
NCU00589T0	Cd36_32750	Cd36_33100
NCU06153T0	Cd36_18330	Cd36_16860
NCU03695T0	Cd36_00540
NCU04481T0	Cd36_45920
NCU06231T0	Cd36_70440
NCU09816T0	Cd36_19470
NCU05818T0	Cd36_52170
NCU04289T0	Cd36_15240
NCU06091T0	Cd36_16800
NCU08427T0	Cd36_53720
NCU08326T0	Cd36_15130
NCU00463T0	Cd36_08000
NCU09183T0	Cd36_08000
NCU04335T0	Cd36_06350
NCU04013T1	Cd36_00340	Cd36_71830
NCU04013T0	Cd36_00340	Cd36_71830
NCU02564T0	Cd36_63080
NCU08968T0	Cd36_12720
NCU00575T0	Cd36_32740	Cd36_33110
NCU02536T0	Cd36_03340
NCU06264T0	Cd36_17800
NCU06493T0	Cd36_54820
NCU08964T0	Cd36_02320
NCU11169T0	Cd36_73870
NCU03846T0	Cd36_51790
NCU03846T1	Cd36_51790
NCU02554T0	Cd36_80640
NCU04074T0	Cd36_81340
NCU07188T0	Cd36_28080
NCU08280T0	Cd36_08100
NCU08578T0	Cd36_20160
NCU04600T0	Cd36_26490
NCU08561T0	Cd36_54090
NCU07701T0	Cd36_85420
NCU02879T0	Cd36_46440
NCU05634T0	Cd36_12180
NCU06999T0	Cd36_06950
NCU09064T0	Cd36_10690
NCU00981T0	Cd36_86090	Cd36_86360
NCU04277T0	Cd36_50650
NCU07620T0	Cd36_62940
NCU00665T0	Cd36_24710
NCU01242T0	Cd36_73620
NCU01178T0	Cd36_02170
NCU06717T0	Cd36_02560
NCU03317T0	Cd36_32420
NCU06191T0	Cd36_33970
NCU02586T0	Cd36_40640
NCU04243T0	Cd36_33610
NCU03055T0	Cd36_40370
NCU02635T0	Cd36_85950
NCU07691T0	Cd36_54600
NCU01271T0	Cd36_00660
NCU03154T0	Cd36_63060
NCU03229T0	Cd36_80220
NCU07528T0	Cd36_62560
NCU07393T0	Cd36_84870
NCU10652T0	Cd36_10270
NCU09598T0	Cd36_29040
NCU00522T0	Cd36_34470
NCU10272T0	Cd36_04880
NCU08384T0	Cd36_52690
NCU05558T0	Cd36_15720
NCU06846T0	Cd36_19460
NCU08004T0	Cd36_65470
NCU09673T0	Cd36_22120
NCU01550T0	Cd36_62040
NCU07829T0	Cd36_05400
NCU06694T0	Cd36_11970	Cd36_17980
NCU08762T0	Cd36_23520
NCU03853T0	Cd36_35470
NCU06764T0	Cd36_34685
NCU05876T0	Cd36_08850
NCU04063T0	Cd36_83130
NCU07172T0	Cd36_18910
NCU07309T0	Cd36_70810
NCU09745T0	Cd36_51870
NCU03393T0	Cd36_85350
NCU03325T0	Cd36_40950
NCU08378T0	Cd36_15910
NCU08605T0	Cd36_35260
NCU04797T0	Cd36_87700
NCU01564T0	Cd36_23610
NCU09551T0	Cd36_43440
NCU00155T0	Cd36_27510
NCU06436T0	Cd36_61830
NCU08977T0	Cd36_32890
NCU01695T0	Cd36_51490
NCU04407T0	Cd36_85110
NCU06550T0	Cd36_02410
NCU09265T0	Cd36_43770
NCU00294T0	Cd36_62430
NCU07058T0	Cd36_34950
NCU06369T0	Cd36_06340
NCU08642T0	Cd36_27400
NCU00466T0	Cd36_28230
NCU01702T0	Cd36_16100
NCU01666T0	Cd36_41380
NCU08370T0	Cd36_70050
NCU00366T0	Cd36_52270
NCU01388T0	Cd36_03720
NCU02829T0	Cd36_02340
NCU02965T0	Cd36_02870
NCU09552T0	Cd36_50890
NCU02996T0	Cd36_70910
NCU01919T0	Cd36_00370
NCU02428T0	Cd36_10670
NCU07965T0	Cd36_07530
NCU11179T0	Cd36_62710
NCU04823T0	Cd36_62710
NCU02147T0	Cd36_24520
NCU01285T0	Cd36_34870
NCU06238T0	Cd36_01560
NCU01524T0	Cd36_11540
NCU06202T0	Cd36_26950
NCU05971T0	Cd36_83570
NCU09202T0	Cd36_20920
NCU06569T0	Cd36_43370
NCU09223T0	Cd36_72900
NCU12152T0	Cd36_17910
NCU00030T0	Cd36_50310
NCU03352T0	Cd36_30880
NCU03304T0	Cd36_73040
NCU03764T0	Cd36_08970
NCU04733T0	Cd36_84980
NCU02415T0	Cd36_82530
NCU05513T0	Cd36_72430
NCU05196T0	Cd36_53350
NCU05580T0	Cd36_83410
NCU06077T0	Cd36_83410
NCU00927T0	Cd36_32050
NCU00963T0	Cd36_44370
NCU05523T0	Cd36_30910
NCU08008T0	Cd36_29500
NCU04647T0	Cd36_02040
NCU08035T0	Cd36_45890
NCU05004T0	Cd36_04020
NCU06057T0	Cd36_41990
NCU04737T0	Cd36_08540
NCU08001T0	Cd36_81640
NCU00742T0	Cd36_62130	Cd36_24300
NCU08340T0	Cd36_84920
NCU08340T1	Cd36_84920
NCU11568T0	Cd36_07360
NCU11568T1	Cd36_07360
NCU01515T0	Cd36_45240
NCU08036T0	Cd36_45900
NCU07814T0	Cd36_41600
NCU09600T0	Cd36_02580
NCU06662T0	Cd36_41970
NCU01637T0	Cd36_17960
NCU03503T0	Cd36_64500
NCU04150T0	Cd36_20750
NCU02585T0	Cd36_03790
NCU04646T0	Cd36_45980
NCU01979T0	Cd36_21520
NCU03197T0	Cd36_05940
NCU07757T0	Cd36_86620
NCU06882T0	Cd36_13140
NCU08502T0	Cd36_41260
NCU11457T0	Cd36_01520
NCU02498T0	Cd36_25510
NCU07722T0	Cd36_33740
NCU03369T0	Cd36_05540	Cd36_05500	Cd36_05530	Cd36_05520
NCU02104T0	Cd36_80630
NCU09090T0	Cd36_85700
NCU03981T0	Cd36_73920
NCU03981T1	Cd36_73920
NCU00913T0	Cd36_20170
NCU03312T0	Cd36_40460
NCU03024T0	Cd36_00140
NCU02282T0	Cd36_51090
NCU03188T0	Cd36_34940
NCU04783T0	Cd36_16250
NCU08687T0	Cd36_01990
NCU09475T0	Cd36_52860
NCU09368T0	Cd36_31720
NCU10061T0	Cd36_80700
NCU03497T0	Cd36_13190	Cd36_13100	Cd36_26280
NCU00790T0	Cd36_06200
NCU11297T0	Cd36_31530
NCU09320T0	Cd36_54920
NCU08811T0	Cd36_80210
NCU11410T0	Cd36_19800
NCU03020T0	Cd36_87760
NCU00931T0	Cd36_71690
NCU01980T0	Cd36_04270
NCU06199T0	Cd36_52280
NCU02263T0	Cd36_50490
NCU02533T0	Cd36_19820
NCU04800T0	Cd36_40560
NCU09347T0	Cd36_34140
NCU01238T0	Cd36_05420
NCU00337T0	Cd36_73540
NCU08477T0	Cd36_03290
NCU04770T0	Cd36_09990
NCU09930T0	Cd36_51690
NCU02091T0	Cd36_18550
NCU02493T0	Cd36_71300
NCU04245T0	Cd36_72330
NCU09469T0	Cd36_10830
NCU07688T0	Cd36_41890
NCU08048T0	Cd36_06290
NCU01830T0	Cd36_20740
NCU06270T0	Cd36_51660
NCU09535T0	Cd36_10170
NCU00091T0	Cd36_84400
NCU02727T0	Cd36_62730
NCU11961T0	Cd36_80580
NCU01831T0	Cd36_16350
NCU01256T0	Cd36_72680
NCU00213T0	Cd36_26240
NCU01084T0	Cd36_23750
NCU03633T0	Cd36_08920
NCU03963T0	Cd36_83770
NCU06780T0	Cd36_01280
NCU10747T0	Cd36_15440
NCU02245T0	Cd36_19010
NCU12013T0	Cd36_40500
NCU04110T0	Cd36_83250
NCU02828T0	Cd36_45270
NCU07263T0	Cd36_26900
NCU07733T0	Cd36_34765
NCU06866T0	Cd36_73300
NCU00465T0	Cd36_50380
NCU06534T0	Cd36_64540
NCU02826T0	Cd36_12500
NCU06192T0	Cd36_63720
NCU04337T0	Cd36_00330
NCU11173T0	Cd36_82850
NCU09311T0	Cd36_43470
NCU01795T0	Cd36_81440
NCU02373T0	Cd36_81520
NCU03658T0	Cd36_51600
NCU06371T0	Cd36_19000
NCU06454T0	Cd36_07960
NCU09290T0	Cd36_85530
NCU11489T0	Cd36_16270
NCU08878T0	Cd36_02880
NCU01484T0	Cd36_27930
NCU02005T0	Cd36_46500
NCU03166T0	Cd36_25620
NCU00880T0	Cd36_09100
NCU02603T0	Cd36_29850
NCU08357T0	Cd36_53330
NCU05009T0	Cd36_08510
NCU05009T1	Cd36_08510
NCU01221T0	Cd36_00190
NCU03319T0	Cd36_42010
NCU04059T0	Cd36_41050
NCU04430T0	Cd36_22970
NCU09115T0	Cd36_25260	Cd36_25250	Cd36_32710	Cd36_64140
NCU03936T0	Cd36_44450
NCU04479T0	Cd36_05350
NCU03241T0	Cd36_03530
NCU04514T0	Cd36_51680
NCU04040T0	Cd36_87310
NCU10044T0	Cd36_86400
NCU07988T0	Cd36_28840
NCU01367T0	Cd36_27740
NCU01667T0	Cd36_63830
NCU00065T0	Cd36_23600
NCU03953T0	Cd36_86990
NCU06673T0	Cd36_13280
NCU03972T0	Cd36_34400
NCU08178T0	Cd36_71390	Cd36_71400
NCU00216T0	Cd36_45110
NCU00173T0	Cd36_34840
NCU00891T0	Cd36_35570
NCU06347T0	Cd36_81330
NCU11102T0	Cd36_61570
NCU11453T0	Cd36_73700
NCU06009T0	Cd36_01150	Cd36_03770	Cd36_03900
NCU01997T0	Cd36_52330
NCU03092T0	Cd36_00170
NCU03659T0	Cd36_06280
NCU07419T0	Cd36_29980
NCU06428T0	Cd36_24330
NCU01936T0	Cd36_18270
NCU02658T0	Cd36_46250
NCU03269T0	Cd36_83810
NCU05720T0	Cd36_05680
NCU03207T0	Cd36_81980
NCU07550T0	Cd36_87350
NCU08385T0	Cd36_18670
NCU09258T0	Cd36_00900
NCU00725T0	Cd36_17250
NCU01252T0	Cd36_86270
NCU01069T0	Cd36_70230
NCU00660T0	Cd36_54330
NCU08218T0	Cd36_12270
NCU06031T0	Cd36_72490
NCU11744T0	Cd36_73370
NCU03145T0	Cd36_16990
NCU11181T0	Cd36_62400
NCU08425T0	Cd36_08700
NCU09119T0	Cd36_26320
NCU11864T0	Cd36_52550
NCU02814T0	Cd36_54700
NCU02464T0	Cd36_02080
NCU06726T0	Cd36_10030
NCU11187T0	Cd36_54290
NCU11651T0	Cd36_19370
NCU02650T0	Cd36_54980
NCU01429T0	Cd36_20600
NCU07509T0	Cd36_34990
NCU09892T0	Cd36_26460
NCU04354T0	Cd36_06970
NCU00609T0	Cd36_86020
NCU11471T0	Cd36_46360
NCU08380T1	Cd36_80530
NCU08380T0	Cd36_80530
NCU02157T0	Cd36_02960
NCU07169T0	Cd36_28130
NCU03018T0	Cd36_73860
NCU06924T0	Cd36_80230
NCU02226T0	Cd36_16050
NCU02966T0	Cd36_80460
NCU09091T0	Cd36_26920
NCU07884T0	Cd36_86260
NCU07668T0	Cd36_61640	Cd36_01590
NCU06341T0	Cd36_61640	Cd36_01590
NCU02056T0	Cd36_03230
NCU00501T0	Cd36_21610
NCU03468T0	Cd36_23410
NCU04304T0	Cd36_03860
NCU04069T0	Cd36_61120	Cd36_61040
NCU01446T0	Cd36_53170
NCU08273T0	Cd36_07010
NCU12146T0	Cd36_28580
NCU01165T0	Cd36_64200	Cd36_19620
NCU01949T0	Cd36_18490
NCU02497T0	Cd36_63950
NCU02409T0	Cd36_34020
NCU06606T0	Cd36_84370
NCU06781T0	Cd36_40150
NCU02423T0	Cd36_22260
NCU06336T0	Cd36_25950
NCU08278T0	Cd36_40870
NCU07452T0	Cd36_46240	Cd36_10590
NCU03388T0	Cd36_34460
NCU09456T0	Cd36_72750
NCU07662T0	Cd36_60890
NCU04815T0	Cd36_00430
NCU09432T0	Cd36_60360
NCU09594T0	Cd36_60340
NCU08500T0	Cd36_20060
NCU07774T0	Cd36_54340
NCU00489T0	Cd36_30190
NCU00600T0	Cd36_19540
NCU04279T0	Cd36_27210
NCU06141T0	Cd36_51890
NCU11215T0	Cd36_17080
NCU09640T0	Cd36_51060	Cd36_08690	Cd36_61510
NCU10945T0	Cd36_51060	Cd36_08690	Cd36_61510
NCU04391T0	Cd36_51060	Cd36_08690	Cd36_61510
NCU02562T0	Cd36_51060	Cd36_08690	Cd36_61510
NCU00944T0	Cd36_30270	Cd36_09840
NCU00736T0	Cd36_10250
NCU02105T0	Cd36_70100
NCU08005T0	Cd36_19440
NCU00028T0	Cd36_52470
NCU00119T0	Cd36_08300
NCU03732T0	Cd36_31550
NCU06052T0	Cd36_45380
NCU09747T0	Cd36_12320
NCU07719T0	Cd36_42170
NCU02432T0	Cd36_28370
NCU03924T0	Cd36_16260
NCU07262T0	Cd36_46230
NCU03297T0	Cd36_82440
NCU03297T1	Cd36_82440
NCU01179T0	Cd36_71780
NCU03597T0	Cd36_06980
NCU01753T0	Cd36_00480
NCU08022T0	Cd36_40920
NCU07289T0	Cd36_03350	Cd36_30830
NCU07289T1	Cd36_03350	Cd36_30830
NCU07849T0	Cd36_18120
NCU07849T1	Cd36_18120
NCU02368T0	Cd36_50080
NCU03504T0	Cd36_01300
NCU11285T0	Cd36_15750
NCU07992T0	Cd36_35320
NCU08595T0	Cd36_19730
NCU00025T0	Cd36_45930
NCU00777T0	Cd36_51260
NCU00919T0	Cd36_11780
NCU06540T0	Cd36_44510
NCU07958T0	Cd36_02120	Cd36_40880
NCU01464T0	Cd36_83010
NCU07482T0	Cd36_86370
NCU11399T0	Cd36_17840
NCU05207T0	Cd36_85540	Cd36_29520
NCU09876T0	Cd36_85540	Cd36_29520
NCU04323T0	Cd36_51380
NCU04133T0	Cd36_24500
NCU02757T0	Cd36_80410
NCU03749T0	Cd36_23390
NCU03749T1	Cd36_23390
NCU01993T0	Cd36_72380
NCU06712T0	Cd36_73690
NCU09896T0	Cd36_50440
NCU12009T0	Cd36_19260
NCU02084T0	Cd36_84150
NCU01348T0	Cd36_84150
NCU04015T0	Cd36_00670
NCU04008T0	Cd36_08350
NCU09733T0	Cd36_84390
NCU09738T0	Cd36_16390
NCU08607T0	Cd36_51450
NCU11537T0	Cd36_87030
NCU07956T0	Cd36_35296
NCU10273T0	Cd36_17540
NCU12124T0	Cd36_87540
NCU04553T0	Cd36_46640
NCU04730T0	Cd36_45830
NCU02754T0	Cd36_52540
NCU05252T0	Cd36_21560
NCU02289T0	Cd36_35055
NCU03715T0	Cd36_01960
NCU02509T0	Cd36_21110
NCU07358T0	Cd36_81680
NCU11098T0	Cd36_71090
NCU09731T0	Cd36_73560
NCU03789T0	Cd36_34690	Cd36_34960
NCU01305T0	Cd36_11530
NCU03204T0	Cd36_08500
NCU04454T0	Cd36_06790
NCU03596T0	Cd36_03560	Cd36_17690
NCU02833T0	Cd36_00870
NCU01324T0	Cd36_09850
NCU04095T0	Cd36_06270
NCU06193T0	Cd36_40610
NCU09239T0	Cd36_41670
NCU06260T0	Cd36_45420
NCU06167T0	Cd36_06090	Cd36_64080
NCU02074T0	Cd36_09440
NCU04228T0	Cd36_34570
NCU01990T0	Cd36_19140
NCU09862T0	Cd36_19930
NCU03283T0	Cd36_13290
NCU03283T1	Cd36_13290
NCU03803T0	Cd36_45870	Cd36_45880
NCU03460T0	Cd36_54930
NCU01523T0	Cd36_33140
NCU05859T0	Cd36_84380
NCU04503T0	Cd36_34890
NCU05902T0	Cd36_09330
NCU02626T0	Cd36_24370
NCU08993T0	Cd36_26080
NCU11420T0	Cd36_71110
NCU08324T0	Cd36_41940
NCU04096T0	Cd36_19330
NCU00772T0	Cd36_19330
NCU00553T0	Cd36_05690
NCU00301T0	Cd36_42660
NCU07415T0	Cd36_21930
NCU06419T0	Cd36_20220
NCU10185T0	Cd36_08860
NCU07937T0	Cd36_11310
NCU04510T0	Cd36_87250	Cd36_87240
NCU01332T0	Cd36_84330
NCU08989T0	Cd36_41780
NCU04087T0	Cd36_35240
NCU06067T0	Cd36_51820
NCU01947T0	Cd36_53750
NCU03050T0	Cd36_05750
NCU03989T0	Cd36_18810
NCU06268T0	Cd36_04280
NCU07564T0	Cd36_22250
NCU00150T0	Cd36_45250
NCU00150T1	Cd36_45250
NCU00236T0	Cd36_21540
NCU06404T0	Cd36_26770
NCU03040T0	Cd36_73590
NCU01169T0	Cd36_15370
NCU02543T0	Cd36_25150
NCU04137T0	Cd36_46130
NCU05075T0	Cd36_84210
NCU02513T0	Cd36_62160
NCU02653T0	Cd36_84100	Cd36_83640
NCU01116T0	Cd36_41900
NCU11234T0	Cd36_70540
NCU10073T0	Cd36_42810
NCU02948T0	Cd36_30720	Cd36_21170	Cd36_30710
NCU01552T0	Cd36_06170
NCU01552T1	Cd36_06170
NCU06410T0	Cd36_33700
NCU09384T0	Cd36_42680
NCU06104T0	Cd36_17770
NCU05804T0	Cd36_84440
NCU04373T0	Cd36_16640
NCU06715T0	Cd36_35250
NCU07506T0	Cd36_22200
NCU07506T1	Cd36_22200
NCU02413T0	Cd36_50270
NCU03426T0	Cd36_70780
NCU07261T0	Cd36_45550
NCU06856T0	Cd36_17640
NCU07023T0	Cd36_72140
NCU10292T0	Cd36_24420
NCU01895T0	Cd36_12910
NCU00316T0	Cd36_06160
NCU01257T0	Cd36_19170
NCU05589T0	Cd36_05570
NCU03887T0	Cd36_16770
NCU06578T0	Cd36_70550
NCU03859T0	Cd36_01750
NCU09485T0	Cd36_17610
NCU01166T0	Cd36_16000
NCU01514T0	Cd36_63600
NCU02943T0	Cd36_10530
NCU09117T0	Cd36_42770
NCU09025T0	Cd36_05290
NCU00088T0	Cd36_06770
NCU00472T0	Cd36_62880
NCU03711T0	Cd36_21200
NCU02020T0	Cd36_70210
NCU01072T0	Cd36_53420	Cd36_08770
NCU04443T0	Cd36_21350
NCU07246T0	Cd36_84050
NCU07739T0	Cd36_08490
NCU08389T0	Cd36_41520
NCU08389T1	Cd36_41520
NCU02283T0	Cd36_84510
NCU05426T0	Cd36_52510
NCU04019T0	Cd36_25480
NCU08312T0	Cd36_72110
NCU03693T0	Cd36_04200
NCU09366T0	Cd36_42350
NCU06532T0	Cd36_09160
NCU00523T0	Cd36_26820
NCU03102T0	Cd36_50810
NCU05721T0	Cd36_63870
NCU03112T0	Cd36_62170
NCU04541T0	Cd36_61960
NCU04452T0	Cd36_61520	Cd36_61290	Cd36_61630	Cd36_61530	Cd36_17490	Cd36_26190	Cd36_25520
NCU06168T0	Cd36_40550	Cd36_40740
NCU00182T0	Cd36_16200
NCU02269T0	Cd36_06740
NCU03988T0	Cd36_85070
NCU03556T0	Cd36_84580
NCU01635T0	Cd36_04010	Cd36_32350	Cd36_87020
NCU07931T0	Cd36_02780	Cd36_23020	Cd36_22270
NCU00108T0	Cd36_62510
NCU00655T0	Cd36_80180
NCU00308T0	Cd36_26940
NCU02333T0	Cd36_54130
NCU00193T0	Cd36_54640
NCU02203T0	Cd36_61460
NCU03777T0	Cd36_03120
NCU02524T0	Cd36_42200
NCU00376T0	Cd36_28320
NCU07020T0	Cd36_01420
NCU08040T0	Cd36_50770
NCU03938T0	Cd36_28150
NCU03038T0	Cd36_60560
NCU08683T0	Cd36_22030
NCU11371T0	Cd36_72620
NCU02982T0	Cd36_20550
NCU02744T0	Cd36_82430
NCU08468T0	Cd36_07650
NCU04612T1	Cd36_29180
NCU04612T0	Cd36_29180
NCU01929T0	Cd36_54770
NCU02358T0	Cd36_07880
NCU03855T0	Cd36_07820
NCU04841T0	Cd36_26200
NCU09436T0	Cd36_33540
NCU08959T0	Cd36_09270
NCU08941T0	Cd36_23690
NCU10048T0	Cd36_00440
NCU01568T0	Cd36_70590
NCU00435T0	Cd36_50450
NCU06771T0	Cd36_42340
NCU06921T0	Cd36_11930
NCU06593T0	Cd36_41420
NCU03703T0	Cd36_19200
NCU12166T0	Cd36_02540
NCU10721T0	Cd36_86910
NCU07953T0	Cd36_08630	Cd36_08640
NCU04874T0	Cd36_08630	Cd36_08640
NCU01172T0	Cd36_16060
NCU01337T0	Cd36_71120
NCU03237T0	Cd36_17590
NCU05296T0	Cd36_32280
NCU00055T0	Cd36_42120
NCU07985T0	Cd36_43920
NCU03763T0	Cd36_54360
NCU07435T0	Cd36_18780
NCU08052T0	Cd36_27990
NCU02618T0	Cd36_34380
NCU03441T0	Cd36_00360
NCU01161T0	Cd36_81420
NCU04446T0	Cd36_52870
NCU03409T0	Cd36_62180
NCU06465T0	Cd36_17510
NCU04554T0	Cd36_16810
NCU03209T0	Cd36_16810
NCU04883T0	Cd36_16810
NCU00648T0	Cd36_15510	Cd36_16090
NCU00395T0	Cd36_35080
NCU04838T0	Cd36_35070
NCU03704T0	Cd36_54080
NCU03678T0	Cd36_42780
NCU01569T0	Cd36_12010
NCU07472T0	Cd36_72630
NCU04727T0	Cd36_65540
NCU07516T0	Cd36_72540
NCU07399T0	Cd36_73780
NCU01368T0	Cd36_54910
NCU01368T1	Cd36_54910
NCU03045T0	Cd36_11690
NCU01553T0	Cd36_35410
NCU02812T0	Cd36_04170
NCU06697T0	Cd36_00610	Cd36_04550	Cd36_40900	Cd36_50530
NCU02431T0	Cd36_51320
NCU05302T0	Cd36_30960
NCU07725T0	Cd36_10790
NCU07542T0	Cd36_16680
NCU08044T0	Cd36_41510
NCU11324T0	Cd36_63670
NCU09560T0	Cd36_01390	Cd36_70320
NCU00650T0	Cd36_82110
NCU02048T0	Cd36_17530
NCU07471T0	Cd36_41840
NCU09313T0	Cd36_46650
NCU00105T0	Cd36_62570
NCU01906T0	Cd36_22310
NCU03755T0	Cd36_01120
NCU03806T0	Cd36_28120
NCU04149T0	Cd36_15760
NCU06779T0	Cd36_62460
NCU02980T0	Cd36_23780
NCU02113T0	Cd36_50560
NCU06679T0	Cd36_06140
NCU10852T0	Cd36_53360
NCU00475T0	Cd36_70890
NCU00434T0	Cd36_08740
NCU07158T0	Cd36_45100
NCU07544T0	Cd36_50240
NCU02133T0	Cd36_42210
NCU02381T0	Cd36_10550
NCU04196T0	Cd36_34420
NCU06183T0	Cd36_63410
NCU08823T0	Cd36_24270
NCU02690T0	Cd36_60200
NCU01955T0	Cd36_00810
NCU01317T0	Cd36_82090
NCU01099T0	Cd36_22730
NCU06216T0	Cd36_82200
NCU02425T0	Cd36_62200
NCU11246T0	Cd36_20120
NCU11791T0	Cd36_62910
NCU04653T0	Cd36_17920
NCU06085T0	Cd36_17920
NCU02670T0	Cd36_18500
NCU02468T0	Cd36_85670
NCU03899T0	Cd36_27700
NCU03030T0	Cd36_61150
NCU07738T0	Cd36_33690
NCU06993T0	Cd36_54390
NCU03833T0	Cd36_54760
NCU03833T1	Cd36_54760
NCU00519T0	Cd36_70360
NCU01918T0	Cd36_26040
NCU03282T0	Cd36_30790
NCU09435T0	Cd36_16930
NCU11251T0	Cd36_34740
NCU01008T0	Cd36_25590
NCU02726T0	Cd36_71150
NCU01784T0	Cd36_50750
NCU03186T0	Cd36_70970
NCU04009T0	Cd36_43480
NCU07457T0	Cd36_60470
NCU03439T0	Cd36_81020
NCU06108T0	Cd36_45520
NCU01302T0	Cd36_21680
NCU07734T0	Cd36_02110
NCU06701T0	Cd36_31600
NCU03358T0	Cd36_63800	Cd36_52640	Cd36_21020	Cd36_20020	Cd36_21010	Cd36_08710
NCU04195T0	Cd36_24020	Cd36_83310
NCU08310T0	Cd36_24020	Cd36_83310
NCU05234T0	Cd36_32020
NCU02675T0	Cd36_21720
NCU01823T0	Cd36_18070
NCU05304T0	Cd36_42160
NCU07621T0	Cd36_17380
NCU11676T0	Cd36_85120
NCU05796T0	Cd36_17500
NCU05796T1	Cd36_17500
NCU04379T0	Cd36_08190
NCU00183T0	Cd36_32830
NCU00087T0	Cd36_32240
NCU06409T0	Cd36_82320
NCU07365T0	Cd36_52050
NCU09380T0	Cd36_19660
NCU09547T0	Cd36_73520
NCU09264T0	Cd36_52610
NCU03177T0	Cd36_34640
NCU03623T0	Cd36_34665
NCU05273T0	Cd36_35500
NCU09658T0	Cd36_24620
NCU07830T0	Cd36_06040
NCU05542T0	Cd36_17630
NCU09519T0	Cd36_86820
NCU02877T0	Cd36_17050	Cd36_12030	Cd36_09510	Cd36_63980	Cd36_34310	Cd36_28730	Cd36_28870
NCU04328T0	Cd36_29690
NCU08003T0	Cd36_13210
NCU06340T0	Cd36_00490
NCU08661T0	Cd36_27540
NCU06554T0	Cd36_21420
NCU04065T0	Cd36_40720
NCU05201T0	Cd36_40720
NCU01444T0	Cd36_85160
NCU06269T0	Cd36_60210
NCU06552T0	Cd36_64690
NCU04120T0	Cd36_45580
NCU10155T0	Cd36_35000
NCU11724T0	Cd36_10840
NCU06431T0	Cd36_06050	Cd36_03380
NCU03802T0	Cd36_52680
NCU11176T0	Cd36_81430
NCU01435T0	Cd36_82230
NCU01180T0	Cd36_11920
NCU00690T0	Cd36_28330
NCU01083T0	Cd36_50700
NCU05517T0	Cd36_02480
NCU06721T0	Cd36_43490
NCU06595T0	Cd36_18900
NCU06655T0	Cd36_19390
NCU11933T0	Cd36_01080
NCU07175T0	Cd36_17520	Cd36_17580	Cd36_05390
NCU00356T0	Cd36_40730
NCU04326T0	Cd36_09410
NCU08671T0	Cd36_41760
NCU02668T0	Cd36_60800	Cd36_12920
NCU00617T0	Cd36_24160
NCU05452T0	Cd36_35100
NCU06386T0	Cd36_27850
NCU07456T0	Cd36_54900
NCU04333T0	Cd36_60090
NCU07853T0	Cd36_15160
NCU01200T1	Cd36_86110	Cd36_86340
NCU01200T0	Cd36_86110	Cd36_86340
NCU07446T0	Cd36_26910
NCU07446T1	Cd36_26910
NCU11201T0	Cd36_22050	Cd36_21690
NCU05274T0	Cd36_61700
NCU00667T0	Cd36_71650
NCU02905T0	Cd36_62220
NCU02693T0	Cd36_45790
NCU02808T0	Cd36_18030
NCU06530T0	Cd36_29840
NCU06758T0	Cd36_52760
NCU06708T0	Cd36_29250
NCU00726T0	Cd36_72170	Cd36_17260
NCU01657T0	Cd36_43980
NCU01878T0	Cd36_28270
NCU02168T0	Cd36_87550
NCU03029T0	Cd36_83240
NCU04523T0	Cd36_31000
NCU05305T0	Cd36_12000
NCU10483T0	Cd36_85820
NCU07669T0	Cd36_54570
NCU04500T0	Cd36_25200	Cd36_53830	Cd36_35130
NCU00169T0	Cd36_29370
NCU04189T0	Cd36_07390
NCU00440T0	Cd36_18840
NCU02076T0	Cd36_35334
NCU07879T0	Cd36_04710
NCU03890T0	Cd36_23660
NCU09897T0	Cd36_22370
NCU07012T0	Cd36_07020
NCU10789T0	Cd36_60260
NCU06877T0	Cd36_63460
NCU06464T0	Cd36_25910
NCU06332T0	Cd36_73760	Cd36_22860
NCU11365T0	Cd36_02770
NCU06043T0	Cd36_20980	Cd36_80850	Cd36_80840
NCU03466T0	Cd36_31410
NCU04275T0	Cd36_60440
NCU06307T0	Cd36_28170
NCU05937T0	Cd36_12220
NCU04187T0	Cd36_07930
NCU06039T0	Cd36_07900
NCU07911T0	Cd36_13180
NCU04202T0	Cd36_52650
NCU03730T0	Cd36_87500
NCU04640T0	Cd36_73800
NCU05623T0	Cd36_19250
NCU07478T0	Cd36_05190
NCU00443T0	Cd36_25680
NCU03488T0	Cd36_81280
NCU05292T0	Cd36_13370
NCU05250T0	Cd36_46680
NCU02961T0	Cd36_06630
NCU06035T0	Cd36_44190
NCU02437T0	Cd36_83890	Cd36_03930
NCU07682T1	Cd36_04750
NCU07682T0	Cd36_04750
NCU03710T0	Cd36_86390
NCU01705T0	Cd36_33810
NCU05453T0	Cd36_60510
NCU02128T0	Cd36_60100
NCU02378T0	Cd36_09760
NCU03176T0	Cd36_85280
NCU09756T0	Cd36_33410
NCU06447T0	Cd36_73460
NCU10046T0	Cd36_01670
NCU00117T0	Cd36_43960
NCU03028T0	Cd36_24690
NCU04097T0	Cd36_07940
NCU09727T0	Cd36_15780
NCU00765T0	Cd36_04840
NCU00258T0	Cd36_81410
NCU02463T0	Cd36_32090
NCU04845T0	Cd36_53450
NCU06718T0	Cd36_41560
NCU05757T0	Cd36_34360
NCU08976T0	Cd36_85260
NCU04302T0	Cd36_34150
NCU00403T0	Cd36_02020
NCU02375T0	Cd36_24180
NCU04755T0	Cd36_04530
NCU02004T0	Cd36_17680
NCU05564T0	Cd36_15170
NCU03416T0	Cd36_18830
NCU05290T0	Cd36_26620
NCU11109T0	Cd36_64280
NCU00029T0	Cd36_16960
NCU00895T0	Cd36_13070
NCU00622T0	Cd36_00150
NCU08973T0	Cd36_02660
NCU08395T0	Cd36_51360
NCU08395T1	Cd36_51360
NCU05800T0	Cd36_51760
NCU05800T1	Cd36_51760
NCU01948T0	Cd36_18480
NCU01539T0	Cd36_17150
NCU05514T0	Cd36_54280
NCU00897T0	Cd36_83110
NCU01279T0	Cd36_32170
NCU03632T0	Cd36_08990
NCU07290T0	Cd36_15650
NCU07483T0	Cd36_46660
NCU05485T0	Cd36_15280
NCU08668T0	Cd36_51920
NCU01441T0	Cd36_53590
NCU02094T0	Cd36_52000
NCU04191T0	Cd36_06370
NCU05364T0	Cd36_35270
NCU07383T0	Cd36_03090
NCU11386T0	Cd36_13010
NCU04534T0	Cd36_80490
NCU04312T0	Cd36_80490
NCU05235T0	Cd36_40570
NCU10618T0	Cd36_30650
NCU00422T0	Cd36_71920
NCU00422T1	Cd36_71920
NCU04699T0	Cd36_86550
NCU06090T0	Cd36_22360
NCU02786T0	Cd36_51100
NCU03335T0	Cd36_73720
NCU06648T0	Cd36_26250
NCU05982T0	Cd36_61970
NCU05554T0	Cd36_02820
NCU05778T0	Cd36_71600
NCU08070T0	Cd36_02070
NCU01517T0	Cd36_81250
NCU00476T0	Cd36_42750
NCU03952T0	Cd36_15060
NCU04156T0	Cd36_00750
NCU07437T0	Cd36_24650
NCU09161T0	Cd36_28180
NCU06227T0	Cd36_19590
NCU02435T0	Cd36_83880	Cd36_03940
NCU01454T0	Cd36_10020
NCU02776T0	Cd36_11450
NCU06656T0	Cd36_07720
NCU06071T0	Cd36_05660
NCU04165T0	Cd36_35450
NCU05587T0	Cd36_09730
NCU09237T0	Cd36_64460
NCU11660T0	Cd36_02850
NCU02167T0	Cd36_27060
NCU00232T0	Cd36_80380
NCU00924T0	Cd36_52910
NCU00950T0	Cd36_23970
NCU05715T0	Cd36_70730
NCU04190T0	Cd36_60730
NCU01122T0	Cd36_86080
NCU05242T0	Cd36_86080
NCU05783T0	Cd36_29610
NCU02940T0	Cd36_80430
NCU08111T0	Cd36_50680
NCU00357T0	Cd36_05840
NCU02707T0	Cd36_02910
NCU04159T0	Cd36_53640
NCU05594T0	Cd36_40440
NCU05983T0	orf19.5228
NCU05347T0	Cd36_83230
NCU08620T0	Cd36_02830
NCU00310T0	Cd36_82820
NCU05293T0	Cd36_22610
NCU06559T0	Cd36_63190
NCU04109T0	Cd36_42860
NCU08707T0	Cd36_62750
NCU01545T0	Cd36_05380
NCU03740T0	Cd36_65200
NCU02631T0	Cd36_71140
NCU06300T0	Cd36_53520
NCU05999T0	Cd36_43630
NCU07794T0	Cd36_83350
NCU06998T0	Cd36_71050
NCU06969T0	Cd36_72340
NCU11263T0	Cd36_40530
NCU10220T0	Cd36_00280
NCU12027T0	Cd36_85370
[truncated: 1,435 more rows]
[truncated: 5 more columns]
