# Supplementary material for: Evolutionary Conservation and Diversification of Puf RNA Binding Proteins and Their mRNA Targets
Source: PLoS Biol. 2015 Nov 20;13(11):e1002307. doi: 10.1371/journal.pbio.1002307 (PMC4654594; doi:10.1371/journal.pbio.1002307)
Supplement: S4 Dataset — (ZIP) [file pbio.1002307.s004.zip › N.crassa.fa_C.glabrata.fa.txt]

NCU07832T0	Cgla_CBS_138:CAGL0I02266g.t1
NCU08535T0	Cgla_CBS_138:CAGL0L10780g.t1
NCU01744T0	Cgla_CBS_138:CAGL0L01089g.t1
NCU08287T0	Cgla_CBS_138:CAGL0L05676g.t1
NCU06468T0	Cgla_CBS_138:CAGL0M11616g.t1
NCU01379T0	Cgla_CBS_138:CAGL0A01914g.t1
NCU06871T0	Cgla_CBS_138:CAGL0G01034g.t1	Cgla_CBS_138:CAGL0K04037g.t1
NCU07308T0	Cgla_CBS_138:CAGL0E06138g.t1
NCU07307T0	Cgla_CBS_138:CAGL0D00528g.t1
NCU05608T0	Cgla_CBS_138:CAGL0F00495g.t1	Cgla_CBS_138:CAGL0K00517g.t1
NCU04548T0	Cgla_CBS_138:CAGL0J08030g.t1
NCU02103T0	Cgla_CBS_138:CAGL0I03828g.t1
NCU08267T0	Cgla_CBS_138:CAGL0G00506g.t1
NCU02510T0	Cgla_CBS_138:CAGL0A03718g.t1
NCU05837T0	Cgla_CBS_138:CAGL0C03201g.t1
NCU02505T0	Cgla_CBS_138:CAGL0K06787g.t1	Cgla_CBS_138:CAGL0F06941g.t1
NCU05120T0	Cgla_CBS_138:CAGL0L04246g.t1
NCU03986T0	Cgla_CBS_138:CAGL0L11660g.t1
NCU05803T0	Cgla_CBS_138:CAGL0D01826g.t1
NCU01632T0	Cgla_CBS_138:CAGL0M11484g.t1
NCU05591T0	Cgla_CBS_138:CAGL0F02717g.t1	Cgla_CBS_138:CAGL0M01760g.t1
NCU00743T0	Cgla_CBS_138:CAGL0G09977g.t1
NCU02677T0	Cgla_CBS_138:CAGL0C04917g.t1
NCU09012T0	Cgla_CBS_138:CAGL0L06402g.t1
NCU07556T0	Cgla_CBS_138:CAGL0H05533g.t1
NCU08616T0	Cgla_CBS_138:CAGL0J01848g.t1
NCU01772T0	Cgla_CBS_138:CAGL0L02849g.t1
NCU03575T0	Cgla_CBS_138:CAGL0G03311g.t1
NCU04569T0	Cgla_CBS_138:CAGL0K00231g.t1
NCU01638T0	Cgla_CBS_138:CAGL0E05500g.t1
NCU01680T0	Cgla_CBS_138:CAGL0A00495g.t1
NCU11669T0	Cgla_CBS_138:CAGL0F00671g.t1
NCU00352T0	Cgla_CBS_138:CAGL0G06270g.t1
NCU07443T0	Cgla_CBS_138:CAGL0L11814g.t1	Cgla_CBS_138:CAGL0G08085g.t1
NCU07922T0	Cgla_CBS_138:CAGL0B03487g.t1
NCU07700T0	Cgla_CBS_138:CAGL0A03234g.t1
NCU05425T0	Cgla_CBS_138:CAGL0G08712g.t1
NCU04898T0	Cgla_CBS_138:CAGL0L01419g.t1
NCU12032T0	Cgla_CBS_138:CAGL0K09614g.t1
NCU03877T0	Cgla_CBS_138:CAGL0K00913g.t1
NCU03877T1	Cgla_CBS_138:CAGL0K00913g.t1
NCU08685T0	Cgla_CBS_138:CAGL0K04499g.t1
NCU00018T0	Cgla_CBS_138:CAGL0J09350g.t1
NCU00018T1	Cgla_CBS_138:CAGL0J09350g.t1
NCU02685T0	Cgla_CBS_138:CAGL0L11946g.t1
NCU02111T0	Cgla_CBS_138:CAGL0K03487g.t1	Cgla_CBS_138:CAGL0K07590g.t1
NCU04370T0	Cgla_CBS_138:CAGL0K00319g.t1
NCU05238T0	Cgla_CBS_138:CAGL0M00374g.t1
NCU10066T0	Cgla_CBS_138:CAGL0I03718g.t1
NCU03539T0	Cgla_CBS_138:CAGL0J03146g.t1
NCU09324T0	Cgla_CBS_138:CAGL0B04389g.t1
NCU06338T0	Cgla_CBS_138:CAGL0J05610g.t1
NCU02366T0	Cgla_CBS_138:CAGL0D06424g.t1
NCU01768T0	Cgla_CBS_138:CAGL0L10582g.t1	Cgla_CBS_138:CAGL0H00682g.t1
NCU03591T0	Cgla_CBS_138:CAGL0E03982g.t1	Cgla_CBS_138:CAGL0C03289g.t1
NCU01192T0	Cgla_CBS_138:CAGL0L07348g.t1
NCU01820T0	Cgla_CBS_138:CAGL0B02189g.t1
NCU03875T0	Cgla_CBS_138:CAGL0I09614g.t1
NCU09463T0	Cgla_CBS_138:CAGL0J03652g.t1
NCU03010T0	Cgla_CBS_138:CAGL0K07788g.t1
NCU07027T0	Cgla_CBS_138:CAGL0F04895g.t1
NCU03363T0	Cgla_CBS_138:CAGL0J04928g.t1
NCU01625T0	Cgla_CBS_138:CAGL0L11924g.t1
NCU06976T0	Cgla_CBS_138:CAGL0K08294g.t1
NCU02566T0	Cgla_CBS_138:CAGL0E05390g.t1
NCU05261T0	Cgla_CBS_138:CAGL0J04422g.t1
NCU01965T0	Cgla_CBS_138:CAGL0G03091g.t1
NCU08501T0	Cgla_CBS_138:CAGL0K06303g.t1
NCU06488T0	Cgla_CBS_138:CAGL0M04807g.t1
NCU03818T0	Cgla_CBS_138:CAGL0L00715g.t1
NCU03947T0	Cgla_CBS_138:CAGL0K02255g.t1
NCU10143T0	Cgla_CBS_138:CAGL0M11308g.t1
NCU03065T0	Cgla_CBS_138:CAGL0H04411g.t1
NCU04142T0	Cgla_CBS_138:CAGL0L00495g.t1
NCU07679T0	Cgla_CBS_138:CAGL0D05258g.t1
NCU00621T0	Cgla_CBS_138:CAGL0M13409g.t1
NCU04348T0	Cgla_CBS_138:CAGL0E05874g.t1
NCU09903T0	Cgla_CBS_138:CAGL0D03674g.t1
NCU01612T0	Cgla_CBS_138:CAGL0F07139g.t1
NCU09602T0	Cgla_CBS_138:CAGL0G03795g.t1	Cgla_CBS_138:CAGL0G03289g.t1
NCU05046T0	Cgla_CBS_138:CAGL0K12034g.t1
NCU06318T0	Cgla_CBS_138:CAGL0H09526g.t1
NCU08919T0	Cgla_CBS_138:CAGL0E05038g.t1
NCU02475T0	Cgla_CBS_138:CAGL0L00429g.t1
NCU09367T0	Cgla_CBS_138:CAGL0D06446g.t1
NCU09740T0	Cgla_CBS_138:CAGL0G08822g.t1
NCU02083T0	Cgla_CBS_138:CAGL0K10384g.t1
NCU08336T0	Cgla_CBS_138:CAGL0J00847g.t1
NCU04242T0	Cgla_CBS_138:CAGL0D04312g.t1
NCU07870T0	Cgla_CBS_138:CAGL0G06666g.t1
NCU04327T0	Cgla_CBS_138:CAGL0J04444g.t1
NCU06678T0	Cgla_CBS_138:CAGL0L05874g.t1
NCU01857T0	Cgla_CBS_138:CAGL0C02563g.t1
NCU03794T0	Cgla_CBS_138:CAGL0K09284g.t1
NCU09063T0	Cgla_CBS_138:CAGL0L12188g.t1
NCU04385T0	Cgla_CBS_138:CAGL0A00363g.t1
NCU09228T0	Cgla_CBS_138:CAGL0E06226g.t1	Cgla_CBS_138:CAGL0J00341g.t1
NCU03982T0	Cgla_CBS_138:CAGL0D02948g.t1
NCU05270T0	Cgla_CBS_138:CAGL0M12144g.t1
NCU06278T0	Cgla_CBS_138:CAGL0J06094g.t1
NCU03592T0	Cgla_CBS_138:CAGL0H04477g.t1
NCU06281T0	Cgla_CBS_138:CAGL0H04477g.t1
NCU07010T0	Cgla_CBS_138:CAGL0M09823g.t1
NCU08693T0	Cgla_CBS_138:CAGL0I03322g.t1	Cgla_CBS_138:CAGL0I01496g.t1
NCU04404T0	Cgla_CBS_138:CAGL0K11088g.t1
NCU05200T0	Cgla_CBS_138:CAGL0L04092g.t1
NCU03061T0	Cgla_CBS_138:CAGL0G08041g.t1
NCU04280T0	Cgla_CBS_138:CAGL0F02431g.t1
NCU00276T0	Cgla_CBS_138:CAGL0E05324g.t1
NCU06438T0	Cgla_CBS_138:CAGL0L08250g.t1
NCU03060T0	Cgla_CBS_138:CAGL0L11770g.t1
NCU06272T0	Cgla_CBS_138:CAGL0M04829g.t1
NCU05194T0	Cgla_CBS_138:CAGL0J06424g.t1
NCU06544T0	Cgla_CBS_138:CAGL0M09361g.t1
NCU11350T0	Cgla_CBS_138:CAGL0K08558g.t1
NCU10283T0	Cgla_CBS_138:CAGL0A01430g.t1
NCU05429T0	Cgla_CBS_138:CAGL0M03377g.t1
NCU05429T1	Cgla_CBS_138:CAGL0M03377g.t1
NCU01951T0	Cgla_CBS_138:CAGL0M02035g.t1
NCU06512T0	Cgla_CBS_138:CAGL0I04994g.t1
NCU10497T0	Cgla_CBS_138:CAGL0A00209g.t1
NCU01328T0	Cgla_CBS_138:CAGL0D01298g.t1
NCU02539T0	Cgla_CBS_138:CAGL0K02431g.t1
NCU06687T0	Cgla_CBS_138:CAGL0K10626g.t1	Cgla_CBS_138:CAGL0F04719g.t1
NCU07404T0	Cgla_CBS_138:CAGL0E05148g.t1
NCU01229T0	Cgla_CBS_138:CAGL0M06369g.t1
NCU00567T0	Cgla_CBS_138:CAGL0J03124g.t1
NCU02762T0	Cgla_CBS_138:CAGL0B02211g.t1
NCU04161T0	Cgla_CBS_138:CAGL0G00242g.t1
NCU00104T0	Cgla_CBS_138:CAGL0G03883g.t1
NCU02630T0	Cgla_CBS_138:CAGL0M08822g.t1
NCU03292T0	Cgla_CBS_138:CAGL0I04312g.t1	Cgla_CBS_138:CAGL0J01870g.t1
NCU08135T0	Cgla_CBS_138:CAGL0G08129g.t1
NCU08920T0	Cgla_CBS_138:CAGL0C02343g.t1
NCU11255T0	Cgla_CBS_138:CAGL0I04224g.t1
NCU09297T0	Cgla_CBS_138:CAGL0C03135g.t1
NCU06365T0	Cgla_CBS_138:CAGL0H01243g.t1
NCU00551T0	Cgla_CBS_138:CAGL0J00693g.t1
NCU04100T0	Cgla_CBS_138:CAGL0L02299g.t1
NCU00177T0	Cgla_CBS_138:CAGL0H07887g.t1
NCU04051T0	Cgla_CBS_138:CAGL0K10472g.t1
NCU00629T0	Cgla_CBS_138:CAGL0F08041g.t1
NCU02955T0	Cgla_CBS_138:CAGL0F01529g.t1
NCU03808T0	Cgla_CBS_138:CAGL0K03795g.t1
NCU03955T0	Cgla_CBS_138:CAGL0L03135g.t1
NCU02075T0	Cgla_CBS_138:CAGL0K04741g.t1	Cgla_CBS_138:CAGL0C05379g.t1
NCU00405T0	Cgla_CBS_138:CAGL0G01364g.t1
NCU06836T0	Cgla_CBS_138:CAGL0B02717g.t1
NCU04648T0	Cgla_CBS_138:CAGL0J10758g.t1
NCU09993T0	Cgla_CBS_138:CAGL0M01188g.t1
NCU02230T0	Cgla_CBS_138:CAGL0I07733g.t1
NCU09808T0	Cgla_CBS_138:CAGL0D05808g.t1
NCU08276T0	Cgla_CBS_138:CAGL0L11154g.t1
NCU01171T0	Cgla_CBS_138:CAGL0F04939g.t1
NCU04221T0	Cgla_CBS_138:CAGL0M10439g.t1	Cgla_CBS_138:CAGL0C04323g.t1
NCU07319T0	Cgla_CBS_138:IPF_109.1-13236.1.t1
NCU08828T0	Cgla_CBS_138:CAGL0L02167g.t1
NCU02494T0	Cgla_CBS_138:CAGL0M10527g.t1
NCU03992T0	Cgla_CBS_138:CAGL0B02035g.t1
NCU02380T0	Cgla_CBS_138:CAGL0M12991g.t1
NCU02979T0	Cgla_CBS_138:CAGL0G07425g.t1
NCU03042T0	Cgla_CBS_138:CAGL0M13475g.t1
NCU01589T0	Cgla_CBS_138:CAGL0K05973g.t1
NCU08119T0	Cgla_CBS_138:CAGL0M05423g.t1
NCU03669T0	Cgla_CBS_138:CAGL0B00484g.t1
NCU01675T0	Cgla_CBS_138:CAGL0L08756g.t1
NCU02629T0	Cgla_CBS_138:CAGL0A03366g.t1
NCU07982T0	Cgla_CBS_138:CAGL0K03465g.t1
NCU08898T0	Cgla_CBS_138:CAGL0K10978g.t1
NCU02003T0	Cgla_CBS_138:CAGL0D01188g.t1	Cgla_CBS_138:CAGL0K07832g.t1
NCU02544T0	Cgla_CBS_138:CAGL0L07744g.t1
NCU02514T0	Cgla_CBS_138:CAGL0M09581g.t1
NCU01318T0	Cgla_CBS_138:CAGL0H00242g.t1	Cgla_CBS_138:CAGL0G09911g.t1
NCU03784T0	Cgla_CBS_138:CAGL0K07073g.t1
NCU08515T0	Cgla_CBS_138:CAGL0C00649g.t1
NCU01164T0	Cgla_CBS_138:CAGL0C03047g.t1
NCU00461T0	Cgla_CBS_138:CAGL0G05698g.t1
NCU04090T0	Cgla_CBS_138:CAGL0L08888g.t1
NCU03051T0	Cgla_CBS_138:CAGL0M04279g.t1
NCU01843T0	Cgla_CBS_138:CAGL0G06908g.t1
NCU07999T0	Cgla_CBS_138:CAGL0M08448g.t1
NCU01197T0	Cgla_CBS_138:CAGL0H01287g.t1
NCU04579T0	Cgla_CBS_138:CAGL0B03993g.t1
NCU07702T0	Cgla_CBS_138:CAGL0L12210g.t1
NCU04448T0	Cgla_CBS_138:CAGL0F07887g.t1
NCU02391T0	Cgla_CBS_138:CAGL0D01078g.t1	Cgla_CBS_138:CAGL0C01353g.t1
NCU02728T0	Cgla_CBS_138:CAGL0G02299g.t1
NCU05239T0	Cgla_CBS_138:CAGL0I04818g.t1
NCU03463T0	Cgla_CBS_138:CAGL0C02959g.t1
NCU07837T0	Cgla_CBS_138:CAGL0I01694g.t1
NCU08110T0	Cgla_CBS_138:CAGL0G06952g.t1
NCU05430T0	Cgla_CBS_138:CAGL0H00506g.t1
NCU09873T0	Cgla_CBS_138:CAGL0H06633g.t1
NCU05895T0	Cgla_CBS_138:CAGL0L07854g.t1
NCU07281T0	Cgla_CBS_138:CAGL0H05445g.t1
NCU05154T0	Cgla_CBS_138:CAGL0A00517g.t1
NCU04736T0	Cgla_CBS_138:CAGL0A00517g.t1
NCU03321T0	Cgla_CBS_138:CAGL0L04950g.t1
NCU02357T0	Cgla_CBS_138:CAGL0M13871g.t1
NCU01648T0	Cgla_CBS_138:CAGL0J08734g.t1	Cgla_CBS_138:CAGL0F00759g.t1
NCU08009T0	Cgla_CBS_138:CAGL0L01397g.t1
NCU03980T0	Cgla_CBS_138:CAGL0F00539g.t1
NCU07930T0	Cgla_CBS_138:CAGL0C02189g.t1
NCU06308T0	Cgla_CBS_138:CAGL0K12628g.t1
NCU02207T0	Cgla_CBS_138:CAGL0L08272g.t1
NCU01486T0	Cgla_CBS_138:CAGL0H05093g.t1
NCU03139T0	Cgla_CBS_138:CAGL0B00902g.t1
NCU04611T0	Cgla_CBS_138:CAGL0L04774g.t1
NCU04303T0	Cgla_CBS_138:CAGL0I10648g.t1
NCU09700T0	Cgla_CBS_138:CAGL0G04367g.t1
NCU01643T0	Cgla_CBS_138:CAGL0L10120g.t1
NCU04439T0	Cgla_CBS_138:CAGL0J01045g.t1
NCU05927T0	Cgla_CBS_138:CAGL0I00660g.t1
NCU01272T0	Cgla_CBS_138:CAGL0F03157g.t1
NCU03814T0	Cgla_CBS_138:CAGL0H05049g.t1
NCU04054T0	Cgla_CBS_138:CAGL0K12650g.t1
NCU10058T0	Cgla_CBS_138:CAGL0K07480g.t1	Cgla_CBS_138:CAGL0K03421g.t1
NCU01479T0	Cgla_CBS_138:CAGL0H09416g.t1
NCU09118T0	Cgla_CBS_138:CAGL0J11660g.t1	Cgla_CBS_138:CAGL0E02431g.t1
NCU00481T0	Cgla_CBS_138:CAGL0H06457g.t1
NCU09349T0	Cgla_CBS_138:CAGL0M13519g.t1
NCU00261T0	Cgla_CBS_138:CAGL0F04433g.t1
NCU09468T0	Cgla_CBS_138:CAGL0B02497g.t1
NCU01143T0	Cgla_CBS_138:CAGL0J04532g.t1
NCU03100T0	Cgla_CBS_138:CAGL0M13343g.t1
NCU00712T0	Cgla_CBS_138:CAGL0L11506g.t1
NCU01187T0	Cgla_CBS_138:CAGL0H01199g.t1
NCU03650T0	Cgla_CBS_138:CAGL0K07766g.t1
NCU02810T0	Cgla_CBS_138:CAGL0I08327g.t1
NCU05289T0	Cgla_CBS_138:CAGL0H05709g.t1
NCU03387T0	Cgla_CBS_138:CAGL0M01782g.t1	Cgla_CBS_138:CAGL0E04642g.t1
NCU02840T0	Cgla_CBS_138:CAGL0E06490g.t1
NCU02839T0	Cgla_CBS_138:CAGL0I03762g.t1
NCU04251T0	Cgla_CBS_138:CAGL0J11506g.t1
NCU05029T0	Cgla_CBS_138:CAGL0M13739g.t1
NCU01747T0	Cgla_CBS_138:CAGL0J07040g.t1
NCU01323T0	Cgla_CBS_138:CAGL0F02079g.t1
NCU08377T0	Cgla_CBS_138:CAGL0D03168g.t1
NCU03298T0	Cgla_CBS_138:CAGL0B04631g.t1	Cgla_CBS_138:CAGL0G04719g.t1
NCU07712T0	Cgla_CBS_138:CAGL0K01551g.t1
NCU09909T0	Cgla_CBS_138:CAGL0K03157g.t1
NCU01369T0	Cgla_CBS_138:CAGL0J06908g.t1	Cgla_CBS_138:CAGL0L02915g.t1
NCU04203T0	Cgla_CBS_138:CAGL0K06963g.t1
NCU02325T0	Cgla_CBS_138:CAGL0F03927g.t1
NCU04020T0	Cgla_CBS_138:CAGL0K12012g.t1
NCU06767T0	Cgla_CBS_138:CAGL0L02673g.t1
NCU03117T0	Cgla_CBS_138:CAGL0K10780g.t1
NCU09332T0	Cgla_CBS_138:CAGL0M00220g.t1
NCU04173T0	Cgla_CBS_138:CAGL0K12694g.t1
NCU04173T1	Cgla_CBS_138:CAGL0K12694g.t1
NCU09709T0	Cgla_CBS_138:CAGL0G08272g.t1
NCU05360T0	Cgla_CBS_138:CAGL0M04147g.t1
NCU08689T0	Cgla_CBS_138:CAGL0D02464g.t1
NCU09715T0	Cgla_CBS_138:CAGL0J09812g.t1
NCU09770T0	Cgla_CBS_138:CAGL0J04268g.t1
NCU01992T0	Cgla_CBS_138:CAGL0M03531g.t1
NCU02274T0	Cgla_CBS_138:CAGL0F01749g.t1
NCU07839T0	Cgla_CBS_138:CAGL0L03846.t1
NCU02010T0	Cgla_CBS_138:CAGL0G04741g.t1	Cgla_CBS_138:CAGL0G06732g.t1
NCU01290T0	Cgla_CBS_138:CAGL0H03685g.t1
NCU04790T0	Cgla_CBS_138:CAGL0E00781g.t1
NCU06149T0	Cgla_CBS_138:CAGL0I03476g.t1
NCU07926T0	Cgla_CBS_138:CAGL0L04532g.t1
NCU02797T0	Cgla_CBS_138:CAGL0L01925g.t1
NCU10007T0	Cgla_CBS_138:CAGL0L03982g.t1
NCU10007T1	Cgla_CBS_138:CAGL0L03982g.t1
NCU06854T0	Cgla_CBS_138:CAGL0H01001g.t1
NCU07156T0	Cgla_CBS_138:CAGL0C01595g.t1
NCU07451T0	Cgla_CBS_138:CAGL0F08459g.t1
NCU07554T0	Cgla_CBS_138:CAGL0H02805g.t1
NCU11170T0	Cgla_CBS_138:CAGL0H07865g.t1
NCU00579T0	Cgla_CBS_138:CAGL0C05049g.t1	Cgla_CBS_138:CAGL0K01749g.t1
NCU02511T0	Cgla_CBS_138:CAGL0J10032g.t1
NCU04768T0	Cgla_CBS_138:CAGL0G06402g.t1
NCU08888T0	Cgla_CBS_138:CAGL0F01705g.t1
NCU09450T0	Cgla_CBS_138:CAGL0M12859g.t1
NCU01540T0	Cgla_CBS_138:CAGL0I05632g.t1
NCU06484T0	Cgla_CBS_138:CAGL0G00528g.t1
NCU06481T0	Cgla_CBS_138:CAGL0I03410g.t1
NCU08195T0	Cgla_CBS_138:CAGL0A02189g.t1	Cgla_CBS_138:CAGL0A01760g.t1
NCU03482T0	Cgla_CBS_138:CAGL0F05643g.t1
NCU08894T0	Cgla_CBS_138:CAGL0C01947g.t1
NCU05269T0	Cgla_CBS_138:CAGL0M06083g.t1
NCU05269T1	Cgla_CBS_138:CAGL0M06083g.t1
NCU07378T0	Cgla_CBS_138:CAGL0K12562g.t1
NCU01470T0	Cgla_CBS_138:CAGL0M03355g.t1
NCU11271T0	Cgla_CBS_138:CAGL0I04884g.t1
NCU01431T0	Cgla_CBS_138:CAGL0J08206g.t1
NCU00410T0	Cgla_CBS_138:CAGL0L06754g.t1
NCU00920T0	Cgla_CBS_138:CAGL0L12606g.t1
NCU05041T0	Cgla_CBS_138:CAGL0G05335g.t1
NCU02260T0	Cgla_CBS_138:CAGL0K09526g.t1
NCU03797T0	Cgla_CBS_138:CAGL0M13783g.t1
NCU04414T0	Cgla_CBS_138:CAGL0A02750g.t1
NCU04636T0	Cgla_CBS_138:CAGL0H03817g.t1
NCU05526T0	Cgla_CBS_138:CAGL0J06402g.t1	Cgla_CBS_138:CAGL0J09240g.t1
NCU01912T0	Cgla_CBS_138:CAGL0L07216g.t1
NCU06843T0	Cgla_CBS_138:CAGL0G02079g.t1
NCU01439T0	Cgla_CBS_138:CAGL0M12837g.t1
NCU10042T0	Cgla_CBS_138:CAGL0I02486g.t1	Cgla_CBS_138:CAGL0F08261g.t1
NCU10042T1	Cgla_CBS_138:CAGL0I02486g.t1	Cgla_CBS_138:CAGL0F08261g.t1
NCU03804T0	Cgla_CBS_138:CAGL0L11110g.t1
NCU01692T0	Cgla_CBS_138:CAGL0H03993g.t1
NCU07567T0	Cgla_CBS_138:CAGL0D03014g.t1
NCU04230T0	Cgla_CBS_138:CAGL0J03058g.t1
NCU01756T0	Cgla_CBS_138:CAGL0F00517g.t1
NCU03200T0	Cgla_CBS_138:CAGL0F09075g.t1
NCU01249T0	Cgla_CBS_138:CAGL0J11440g.t1
NCU00901T0	Cgla_CBS_138:CAGL0J07788g.t1
NCU03857T0	Cgla_CBS_138:CAGL0D00770g.t1
NCU03786T0	Cgla_CBS_138:CAGL0F01397g.t1
NCU02578T0	Cgla_CBS_138:CAGL0E02475g.t1
NCU02407T0	Cgla_CBS_138:CAGL0F01947g.t1
NCU09076T0	Cgla_CBS_138:CAGL0L06908g.t1
NCU06075T0	Cgla_CBS_138:CAGL0M12034g.t1	Cgla_CBS_138:CAGL0E05610g.t1
NCU06075T1	Cgla_CBS_138:CAGL0M12034g.t1	Cgla_CBS_138:CAGL0E05610g.t1
NCU10008T0	Cgla_CBS_138:CAGL0A01045g.t1
NCU00430T0	Cgla_CBS_138:CAGL0M04433g.t1
NCU07690T0	Cgla_CBS_138:CAGL0F07029g.t1
NCU00824T0	Cgla_CBS_138:CAGL0B01441g.t1
NCU02747T0	Cgla_CBS_138:CAGL0K12584g.t1
NCU02011T0	Cgla_CBS_138:CAGL0G01144g.t1
NCU00681T0	Cgla_CBS_138:CAGL0G07777g.t1
NCU03076T0	Cgla_CBS_138:CAGL0D03982g.t1
NCU04077T0	Cgla_CBS_138:CAGL0D05280g.t1
NCU09111T0	Cgla_CBS_138:CAGL0J07612g.t1
NCU08897T0	Cgla_CBS_138:CAGL0H04961g.t1
NCU07171T0	Cgla_CBS_138:CAGL0K01595g.t1
NCU04380T0	Cgla_CBS_138:CAGL0I09878g.t1	Cgla_CBS_138:CAGL0K07293g.t1
NCU03929T0	Cgla_CBS_138:CAGL0I09878g.t1	Cgla_CBS_138:CAGL0K07293g.t1
NCU03479T0	Cgla_CBS_138:CAGL0F05005g.t1
NCU07024T0	Cgla_CBS_138:CAGL0M11748g.t1
NCU02546T0	Cgla_CBS_138:CAGL0C03369.t1
NCU05363T0	Cgla_CBS_138:CAGL0D06292g.t1
NCU01255T0	Cgla_CBS_138:CAGL0L02783g.t1
NCU01119T0	Cgla_CBS_138:CAGL0J10824g.t1
NCU03737T0	Cgla_CBS_138:CAGL0G09581g.t1
NCU08309T0	Cgla_CBS_138:CAGL0F07733g.t1
NCU03748T0	Cgla_CBS_138:CAGL0C03443g.t1
NCU00447T0	Cgla_CBS_138:CAGL0G05071g.t1
NCU06441T0	Cgla_CBS_138:CAGL0J06314g.t1
NCU05278T0	Cgla_CBS_138:CAGL0M07656g.t1
NCU01443T0	Cgla_CBS_138:CAGL0K11726g.t1
NCU08325T0	Cgla_CBS_138:CAGL0B02475g.t1
NCU08341T0	Cgla_CBS_138:CAGL0M08602g.t1
NCU04449T0	Cgla_CBS_138:CAGL0A02090g.t1
NCU03966T0	Cgla_CBS_138:CAGL0M12276g.t1
NCU03608T0	Cgla_CBS_138:CAGL0B03047g.t1
NCU11175T0	Cgla_CBS_138:CAGL0D03124g.t1
NCU03359T0	Cgla_CBS_138:CAGL0K05093g.t1
NCU04104T0	Cgla_CBS_138:CAGL0H07821g.t1
NCU03415T0	Cgla_CBS_138:CAGL0D06688g.t1	Cgla_CBS_138:CAGL0J03212g.t1
NCU00043T0	Cgla_CBS_138:CAGL0K02079g.t1
NCU06942T0	Cgla_CBS_138:CAGL0I06402g.t1
NCU02515T0	Cgla_CBS_138:CAGL0J00583g.t1
NCU05805T0	Cgla_CBS_138:CAGL0I09284g.t1
NCU05995T0	Cgla_CBS_138:CAGL0D05082g.t1
NCU11188T0	Cgla_CBS_138:CAGL0C00473g.t1
NCU02657T0	Cgla_CBS_138:CAGL0J08415g.t1	Cgla_CBS_138:CAGL0B01122g.t1
NCU09741T0	Cgla_CBS_138:CAGL0D04114g.t1
NCU04749T0	Cgla_CBS_138:CAGL0I02222g.t1
NCU02906T0	Cgla_CBS_138:CAGL0L02035g.t1
NCU01195T0	Cgla_CBS_138:CAGL0D00176g.t1
NCU00112T0	Cgla_CBS_138:CAGL0G03971g.t1
NCU01652T0	Cgla_CBS_138:CAGL0D06402g.t1
NCU10397T0	Cgla_CBS_138:CAGL0J08140g.t1
NCU02701T0	Cgla_CBS_138:CAGL0C05093g.t1
NCU09377T1	Cgla_CBS_138:CAGL0L06182g.t1
NCU09377T0	Cgla_CBS_138:CAGL0L06182g.t1
NCU00477T0	Cgla_CBS_138:CAGL0M13651g.t1
NCU11965T0	Cgla_CBS_138:CAGL0C05027g.t1	Cgla_CBS_138:CAGL0K01771g.t1
NCU00389T0	Cgla_CBS_138:CAGL0M12122g.t1
NCU03263T0	Cgla_CBS_138:CAGL0L11440g.t1
NCU04117T0	Cgla_CBS_138:CAGL0A01133g.t1
NCU02632T0	Cgla_CBS_138:CAGL0I10626g.t1
NCU06666T0	Cgla_CBS_138:CAGL0I06050g.t1
NCU00459T0	Cgla_CBS_138:CAGL0D04510g.t1
NCU07367T0	Cgla_CBS_138:CAGL0K08910g.t1
NCU08663T0	Cgla_CBS_138:CAGL0I02398g.t1
NCU11961T0	Cgla_CBS_138:CAGL0M08008g.t1
NCU06189T0	Cgla_CBS_138:CAGL0B02607g.t1
NCU07153T0	Cgla_CBS_138:CAGL0C02035g.t1
NCU04766T0	Cgla_CBS_138:CAGL0E00451g.t1
NCU07420T0	Cgla_CBS_138:CAGL0I04356g.t1
NCU09894T0	Cgla_CBS_138:CAGL0M11154g.t1
NCU03396T0	Cgla_CBS_138:CAGL0I09790g.t1
NCU06187T0	Cgla_CBS_138:CAGL0B02794g.t1
NCU00656T0	Cgla_CBS_138:CAGL0G08360g.t1
NCU07721T0	Cgla_CBS_138:CAGL0J00605g.t1
NCU09696T0	Cgla_CBS_138:CAGL0K07986g.t1
NCU10262T0	Cgla_CBS_138:CAGL0L03267g.t1
NCU05830T0	Cgla_CBS_138:CAGL0L03267g.t1
NCU07296T0	Cgla_CBS_138:CAGL0J06072g.t1
NCU07914T0	Cgla_CBS_138:CAGL0L07722g.t1
NCU00453T0	Cgla_CBS_138:CAGL0G07337g.t1
NCU04216T0	Cgla_CBS_138:CAGL0M13717g.t1
NCU11384T0	Cgla_CBS_138:CAGL0I05126g.t1
NCU11384T1	Cgla_CBS_138:CAGL0I05126g.t1
NCU03219T0	Cgla_CBS_138:CAGL0J07546g.t1
NCU06652T0	Cgla_CBS_138:CAGL0L01111g.t1
NCU00714T0	Cgla_CBS_138:CAGL0H08195g.t1
NCU09347T0	Cgla_CBS_138:CAGL0I06094g.t1
NCU02036T0	Cgla_CBS_138:CAGL0M00990g.t1
NCU01701T0	Cgla_CBS_138:CAGL0B01727g.t1
NCU03339T0	Cgla_CBS_138:CAGL0H05665g.t1
NCU08162T0	Cgla_CBS_138:CAGL0I08987g.t1
NCU03922T0	Cgla_CBS_138:CAGL0H04081g.t1
NCU00668T0	Cgla_CBS_138:CAGL0G04873g.t1
NCU01985T0	Cgla_CBS_138:CAGL0B03839g.t1
NCU00200T0	Cgla_CBS_138:CAGL0F00253g.t1
NCU06508T0	Cgla_CBS_138:CAGL0G04015g.t1
NCU06626T0	Cgla_CBS_138:CAGL0H08437g.t1
NCU11238T0	Cgla_CBS_138:CAGL0L09273g.t1
NCU00680T0	Cgla_CBS_138:CAGL0L09108g.t1
NCU02611T0	Cgla_CBS_138:CAGL0B04169g.t1
NCU03498T0	Cgla_CBS_138:CAGL0F06413g.t1
NCU04166T0	Cgla_CBS_138:CAGL0J05412g.t1
NCU01503T0	Cgla_CBS_138:CAGL0D00880g.t1
NCU04799T0	Cgla_CBS_138:CAGL0L11792g.t1
NCU05782T0	Cgla_CBS_138:CAGL0H03377g.t1
NCU00936T0	Cgla_CBS_138:CAGL0C04191g.t1
NCU05642T0	Cgla_CBS_138:CAGL0J07744g.t1
NCU01809T0	Cgla_CBS_138:CAGL0D02838g.t1
NCU00406T0	Cgla_CBS_138:CAGL0M03729g.t1
NCU06986T0	Cgla_CBS_138:CAGL0H02255g.t1
NCU08776T0	Cgla_CBS_138:CAGL0H02255g.t1
NCU06284T0	Cgla_CBS_138:CAGL0I06072g.t1
NCU02542T1	Cgla_CBS_138:CAGL0A04829g.t1	Cgla_CBS_138:CAGL0H07579g.t1
NCU02542T0	Cgla_CBS_138:CAGL0A04829g.t1	Cgla_CBS_138:CAGL0H07579g.t1
NCU07872T0	Cgla_CBS_138:CAGL0I05896g.t1
NCU02044T0	Cgla_CBS_138:CAGL0B04345g.t1
NCU06457T0	Cgla_CBS_138:CAGL0A02112g.t1
NCU08272T0	Cgla_CBS_138:CAGL0K10736g.t1
NCU00793T0	Cgla_CBS_138:CAGL0H02387g.t1	Cgla_CBS_138:CAGL0J06468g.t1
NCU09545T0	Cgla_CBS_138:CAGL0J09504g.t1
NCU07442T0	Cgla_CBS_138:CAGL0F08965g.t1
NCU00202T0	Cgla_CBS_138:CAGL0J04818g.t1
NCU09688T0	Cgla_CBS_138:CAGL0K00539g.t1
NCU07489T0	Cgla_CBS_138:CAGL0F03223g.t1	Cgla_CBS_138:CAGL0H04851g.t1
NCU11213T0	Cgla_CBS_138:CAGL0D01034g.t1	Cgla_CBS_138:CAGL0H04983g.t1
NCU08998T1	Cgla_CBS_138:CAGL0D04026g.t1
NCU08998T0	Cgla_CBS_138:CAGL0D04026g.t1
NCU11027T0	Cgla_CBS_138:CAGL0I07535g.t1
NCU09071T0	Cgla_CBS_138:CAGL0B04147g.t1	Cgla_CBS_138:CAGL0G03047g.t1
NCU02416T0	Cgla_CBS_138:CAGL0I05786g.t1
NCU06482T0	Cgla_CBS_138:CAGL0L12078g.t1
NCU05095T0	Cgla_CBS_138:CAGL0K07656g.t1
NCU06914T0	Cgla_CBS_138:CAGL0K05313g.t1
NCU11202T0	Cgla_CBS_138:CAGL0J07656g.t1
NCU03657T1	Cgla_CBS_138:CAGL0A01452g.t1
NCU03657T0	Cgla_CBS_138:CAGL0A01452g.t1
NCU06630T0	Cgla_CBS_138:CAGL0I03938g.t1
NCU06724T0	Cgla_CBS_138:CAGL0K05357g.t1
NCU04856T0	Cgla_CBS_138:CAGL0K05357g.t1
NCU04856T1	Cgla_CBS_138:CAGL0K05357g.t1
NCU00122T0	Cgla_CBS_138:CAGL0I01298g.t1
NCU05288T0	Cgla_CBS_138:CAGL0K01925g.t1
NCU01234T0	Cgla_CBS_138:CAGL0M06567g.t1
NCU09866T0	Cgla_CBS_138:CAGL0M10175g.t1
NCU09488T0	Cgla_CBS_138:CAGL0F08129g.t1
NCU07280T0	Cgla_CBS_138:CAGL0K03399g.t1	Cgla_CBS_138:CAGL0K07458g.t1
NCU06659T0	Cgla_CBS_138:CAGL0K00781g.t1
NCU07887T0	Cgla_CBS_138:CAGL0D03432g.t1
NCU02639T0	Cgla_CBS_138:CAGL0C05115g.t1
NCU02639T1	Cgla_CBS_138:CAGL0C05115g.t1
NCU11664T0	Cgla_CBS_138:CAGL0G01430g.t1
NCU03425T0	Cgla_CBS_138:CAGL0K09328g.t1
NCU08216T0	Cgla_CBS_138:CAGL0E03157g.t1
NCU08935T0	Cgla_CBS_138:CAGL0K06853g.t1
NCU03257T0	Cgla_CBS_138:CAGL0I10747g.t1	Cgla_CBS_138:CAGL0D04928g.t1
NCU06240T0	Cgla_CBS_138:CAGL0G09020g.t1	Cgla_CBS_138:CAGL0M08404g.t1
NCU02422T0	Cgla_CBS_138:CAGL0I03652g.t1
NCU00194T0	Cgla_CBS_138:CAGL0M00880g.t1
NCU09789T0	Cgla_CBS_138:CAGL0K05027g.t1
NCU00239T0	Cgla_CBS_138:CAGL0L03718g.t1
NCU08020T0	Cgla_CBS_138:CAGL0J05500g.t1
NCU04433T0	Cgla_CBS_138:CAGL0L12342g.t1
NCU03235T0	Cgla_CBS_138:CAGL0L12342g.t1
NCU07070T0	Cgla_CBS_138:CAGL0F04983g.t1
NCU02669T0	Cgla_CBS_138:CAGL0J04312g.t1
NCU06761T0	Cgla_CBS_138:CAGL0H01309g.t1
NCU09516T0	Cgla_CBS_138:CAGL0A03432g.t1
NCU00770T0	Cgla_CBS_138:CAGL0E03828g.t1
NCU06943T0	Cgla_CBS_138:CAGL0A04015g.t1
NCU09721T0	Cgla_CBS_138:CAGL0D02068g.t1
NCU00789T0	Cgla_CBS_138:CAGL0G08338g.t1
NCU02066T0	Cgla_CBS_138:CAGL0L02871g.t1
NCU07710T0	Cgla_CBS_138:CAGL0M00352g.t1
NCU08373T0	Cgla_CBS_138:CAGL0D02574g.t1
NCU05420T0	Cgla_CBS_138:CAGL0E05016g.t1
NCU03273T0	Cgla_CBS_138:CAGL0M06919g.t1
NCU10381T0	Cgla_CBS_138:CAGL0F07293g.t1
NCU07334T0	Cgla_CBS_138:CAGL0B04433g.t1	Cgla_CBS_138:CAGL0F04499g.t1
NCU11685T0	Cgla_CBS_138:CAGL0J00539g.t1
NCU03894T0	Cgla_CBS_138:CAGL0K02673g.t1	Cgla_CBS_138:CAGL0M10153g.t1
NCU07330T0	Cgla_CBS_138:CAGL0B01683g.t1
NCU00721T0	Cgla_CBS_138:CAGL0E05632g.t1
NCU07011T0	Cgla_CBS_138:CAGL0M09845g.t1
NCU01525T0	Cgla_CBS_138:CAGL0J03454g.t1
NCU06394T0	Cgla_CBS_138:CAGL0J10054g.t1
NCU04615T0	Cgla_CBS_138:CAGL0H06567g.t1
NCU09191T0	Cgla_CBS_138:CAGL0L08822g.t1
NCU07807T0	Cgla_CBS_138:CAGL0L02497g.t1
NCU07807T1	Cgla_CBS_138:CAGL0L02497g.t1
NCU11204T0	Cgla_CBS_138:CAGL0I08613g.t1
NCU10847T0	Cgla_CBS_138:CAGL0F08283g.t1
NCU07732T0	Cgla_CBS_138:CAGL0I09592g.t1
NCU07732T1	Cgla_CBS_138:CAGL0I09592g.t1
NCU04410T0	Cgla_CBS_138:CAGL0M03091g.t1
NCU09219T0	Cgla_CBS_138:CAGL0B01551g.t1
NCU01183T0	Cgla_CBS_138:CAGL0D03454g.t1
NCU05129T0	Cgla_CBS_138:CAGL0I05016g.t1
NCU06722T0	Cgla_CBS_138:CAGL0I07579g.t1
NCU07440T0	Cgla_CBS_138:CAGL0J09526g.t1
NCU09202T0	Cgla_CBS_138:CAGL0F03905g.t1
NCU05168T0	Cgla_CBS_138:CAGL0J08184g.t1	Cgla_CBS_138:CAGL0J08162g.t1
NCU06847T0	Cgla_CBS_138:CAGL0E03674g.t1	Cgla_CBS_138:CAGL0G03927g.t1
NCU00794T0	Cgla_CBS_138:CAGL0J03476g.t1
NCU02571T0	Cgla_CBS_138:CAGL0L12364g.t1
NCU04754T0	Cgla_CBS_138:CAGL0F09207g.t1	Cgla_CBS_138:CAGL0M00176g.t1
NCU01502T0	Cgla_CBS_138:CAGL0J03344g.t1
NCU04566T0	Cgla_CBS_138:CAGL0M08910g.t1
NCU06738T0	Cgla_CBS_138:CAGL0J08998g.t1
NCU00081T0	Cgla_CBS_138:CAGL0G08470g.t1
NCU02624T0	Cgla_CBS_138:CAGL0E04334g.t1
NCU02063T0	Cgla_CBS_138:CAGL0D02112g.t1
NCU08382T0	Cgla_CBS_138:CAGL0M02387g.t1
NCU08471T0	Cgla_CBS_138:CAGL0F08107g.t1
NCU03194T0	Cgla_CBS_138:CAGL0K10340g.t1
NCU06459T0	Cgla_CBS_138:CAGL0C01419g.t1
NCU09230T0	Cgla_CBS_138:CAGL0H06369g.t1
NCU02680T0	Cgla_CBS_138:CAGL0M06105g.t1
NCU10747T0	Cgla_CBS_138:CAGL0K03817g.t1
NCU06727T0	Cgla_CBS_138:CAGL0D01408g.t1
NCU02233T0	Cgla_CBS_138:CAGL0L09493g.t1
NCU07001T0	Cgla_CBS_138:CAGL0J08316g.t1
NCU06179T0	Cgla_CBS_138:CAGL0L07810g.t1
NCU03141T0	Cgla_CBS_138:CAGL0J11770g.t1	Cgla_CBS_138:CAGL0E02321g.t1	Cgla_CBS_138:CAGL0J11748g.t1
NCU00480T0	Cgla_CBS_138:CAGL0L01639g.t1
NCU00717T0	Cgla_CBS_138:CAGL0G04433g.t1
NCU06842T0	Cgla_CBS_138:CAGL0D01364g.t1
NCU01160T0	Cgla_CBS_138:CAGL0L10021g.t1
NCU02438T0	Cgla_CBS_138:CAGL0E01287g.t1
NCU05985T0	Cgla_CBS_138:CAGL0E02849g.t1
NCU08024T0	Cgla_CBS_138:CAGL0L01331g.t1
NCU09610T0	Cgla_CBS_138:CAGL0L04466g.t1
NCU08997T0	Cgla_CBS_138:CAGL0H07359g.t1
NCU02397T0	Cgla_CBS_138:CAGL0M07920g.t1	Cgla_CBS_138:CAGL0G02937g.t1	Cgla_CBS_138:CAGL0L06842g.t1
NCU04005T0	Cgla_CBS_138:CAGL0J05940g.t1	Cgla_CBS_138:CAGL0G06138g.t1
NCU11544T1	Cgla_CBS_138:CAGL0H03553g.t1
NCU11544T0	Cgla_CBS_138:CAGL0H03553g.t1
NCU01797T0	Cgla_CBS_138:CAGL0C03509g.t1
NCU05204T0	Cgla_CBS_138:CAGL0J09218g.t1
NCU06624T0	Cgla_CBS_138:CAGL0I01628g.t1
NCU05198T0	Cgla_CBS_138:CAGL0C00539g.t1
NCU09817T0	Cgla_CBS_138:CAGL0H10142g.t1
NCU03973T0	Cgla_CBS_138:CAGL0L12254g.t1
NCU00925T0	Cgla_CBS_138:CAGL0G07843g.t1
NCU05454T0	Cgla_CBS_138:CAGL0H06699g.t1
NCU05548T0	Cgla_CBS_138:CAGL0C01573g.t1
NCU01333T0	Cgla_CBS_138:CAGL0A00429g.t1
NCU02771T0	Cgla_CBS_138:CAGL0H08371g.t1
NCU07530T0	Cgla_CBS_138:CAGL0E01969g.t1
NCU03783T0	Cgla_CBS_138:CAGL0E06468g.t1
NCU09477T0	Cgla_CBS_138:CAGL0F04213g.t1
NCU08909T0	Cgla_CBS_138:CAGL0M13849g.t1	Cgla_CBS_138:CAGL0G00286g.t1
NCU02741T0	Cgla_CBS_138:CAGL0I05544g.t1
NCU03961T0	Cgla_CBS_138:CAGL0E03047g.t1
NCU11168T0	Cgla_CBS_138:CAGL0L11352g.t1
NCU04814T0	Cgla_CBS_138:CAGL0C05159g.t1
NCU05218T0	Cgla_CBS_138:CAGL0J03696g.t1
NCU01013T0	Cgla_CBS_138:CAGL0D06138g.t1
NCU05259T0	Cgla_CBS_138:CAGL0I00418g.t1
NCU07076T0	Cgla_CBS_138:CAGL0M04565g.t1
NCU11409T0	Cgla_CBS_138:CAGL0L08844g.t1
NCU09443T0	Cgla_CBS_138:CAGL0K00363g.t1
NCU04504T0	Cgla_CBS_138:CAGL0J10912g.t1
NCU02689T0	Cgla_CBS_138:CAGL0C05599g.t1
NCU00488T0	Cgla_CBS_138:CAGL0H06281g.t1	Cgla_CBS_138:CAGL0F00957g.t1
NCU00468T0	Cgla_CBS_138:CAGL0M06017g.t1
NCU02978T0	Cgla_CBS_138:CAGL0E02783g.t1
NCU04176T0	Cgla_CBS_138:CAGL0K00957g.t1
NCU11273T0	Cgla_CBS_138:CAGL0I08745g.t1
NCU08730T0	Cgla_CBS_138:CAGL0M11220g.t1
NCU01728T1	Cgla_CBS_138:CAGL0D01100g.t1	Cgla_CBS_138:CAGL0C01397g.t1
NCU01728T0	Cgla_CBS_138:CAGL0D01100g.t1	Cgla_CBS_138:CAGL0C01397g.t1
NCU06306T0	Cgla_CBS_138:CAGL0J02662g.t1
NCU01939T0	Cgla_CBS_138:CAGL0M00506g.t1
NCU06923T0	Cgla_CBS_138:CAGL0G08250g.t1
NCU03661T0	Cgla_CBS_138:CAGL0C05489g.t1
NCU11642T0	Cgla_CBS_138:CAGL0J06028g.t1
NCU07659T0	Cgla_CBS_138:CAGL0J10186g.t1
NCU08002T0	Cgla_CBS_138:CAGL0J11836g.t1
NCU11397T0	Cgla_CBS_138:CAGL0I00748g.t1
NCU07955T0	Cgla_CBS_138:CAGL0M07183g.t1
NCU02549T0	Cgla_CBS_138:CAGL0H02739g.t1
NCU03004T0	Cgla_CBS_138:CAGL0K06831g.t1
NCU01745T0	Cgla_CBS_138:CAGL0F02145g.t1
NCU08983T0	Cgla_CBS_138:CAGL0L02277g.t1
NCU08118T0	Cgla_CBS_138:CAGL0H09174g.t1
NCU10276T0	Cgla_CBS_138:CAGL0A01199g.t1
NCU09757T0	Cgla_CBS_138:CAGL0F03597g.t1
NCU01689T0	Cgla_CBS_138:CAGL0K07436g.t1
NCU02619T0	Cgla_CBS_138:CAGL0M09977g.t1
NCU03137T0	Cgla_CBS_138:CAGL0F07689g.t1
NCU07697T0	Cgla_CBS_138:CAGL0I07227g.t1
NCU06232T0	Cgla_CBS_138:CAGL0H03795g.t1
NCU09227T0	Cgla_CBS_138:CAGL0A01067g.t1
NCU00904T0	Cgla_CBS_138:CAGL0I05148g.t1
NCU02179T0	Cgla_CBS_138:CAGL0I05148g.t1
NCU05600T0	Cgla_CBS_138:CAGL0J07018g.t1
NCU02208T0	Cgla_CBS_138:CAGL0K09966g.t1
NCU04035T0	Cgla_CBS_138:CAGL0E02805g.t1
NCU08297T1	Cgla_CBS_138:CAGL0E03564g.t1
NCU08297T0	Cgla_CBS_138:CAGL0E03564g.t1
NCU03561T0	Cgla_CBS_138:CAGL0J09790g.t1
NCU08825T0	Cgla_CBS_138:CAGL0H03091g.t1
NCU06249T0	Cgla_CBS_138:CAGL0H06259g.t1	Cgla_CBS_138:CAGL0F00913g.t1
NCU01480T0	Cgla_CBS_138:CAGL0J08294g.t1
NCU04485T0	Cgla_CBS_138:CAGL0L11638g.t1
NCU05418T0	Cgla_CBS_138:CAGL0H07249g.t1
NCU08352T0	Cgla_CBS_138:CAGL0I01166g.t1	Cgla_CBS_138:CAGL0A02530g.t1
NCU05169T0	Cgla_CBS_138:CAGL0K10868g.t1
NCU00163T0	Cgla_CBS_138:CAGL0L10450g.t1
NCU04568T0	Cgla_CBS_138:CAGL0F00209g.t1
NCU11381T0	Cgla_CBS_138:CAGL0C03630g.t1
NCU02696T0	Cgla_CBS_138:CAGL0K07029g.t1
NCU08503T0	Cgla_CBS_138:CAGL0G02761g.t1
NCU03118T0	Cgla_CBS_138:CAGL0F06875g.t1
NCU06929T0	Cgla_CBS_138:CAGL0H04697g.t1
NCU01528T0	Cgla_CBS_138:CAGL0J00451g.t1	Cgla_CBS_138:CAGL0G09383g.t1
NCU01754T0	Cgla_CBS_138:CAGL0J01441g.t1	Cgla_CBS_138:CAGL0I07843g.t1
NCU01754T1	Cgla_CBS_138:CAGL0J01441g.t1	Cgla_CBS_138:CAGL0I07843g.t1
NCU02476T0	Cgla_CBS_138:CAGL0J01441g.t1	Cgla_CBS_138:CAGL0I07843g.t1
NCU08180T0	Cgla_CBS_138:CAGL0J09020g.t1	Cgla_CBS_138:CAGL0I03872g.t1
NCU04963T0	Cgla_CBS_138:CAGL0J09020g.t1	Cgla_CBS_138:CAGL0I03872g.t1
NCU05785T0	Cgla_CBS_138:CAGL0M12320g.t1
NCU01036T0	Cgla_CBS_138:CAGL0M12320g.t1
NCU03757T0	Cgla_CBS_138:CAGL0B04257g.t1
NCU02420T0	Cgla_CBS_138:CAGL0J02728g.t1
NCU00896T0	Cgla_CBS_138:CAGL0K00297g.t1
NCU08021T0	Cgla_CBS_138:CAGL0K12408g.t1
NCU09101T0	Cgla_CBS_138:CAGL0K06809g.t1
NCU02954T0	Cgla_CBS_138:CAGL0G02585g.t1
NCU04059T0	Cgla_CBS_138:CAGL0G02497g.t1
NCU11190T0	Cgla_CBS_138:CAGL0H02585g.t1
NCU04747T0	Cgla_CBS_138:CAGL0B01925g.t1	Cgla_CBS_138:CAGL0M11396g.t1
NCU00673T0	Cgla_CBS_138:CAGL0B03619g.t1
NCU03713T0	Cgla_CBS_138:CAGL0L01243g.t1
NCU00040T0	Cgla_CBS_138:CAGL0M01804g.t1
NCU03836T0	Cgla_CBS_138:CAGL0L03245g.t1
NCU01644T0	Cgla_CBS_138:CAGL0D00924g.t1
NCU04306T0	Cgla_CBS_138:CAGL0G03641g.t1
NCU07414T0	Cgla_CBS_138:CAGL0J09966g.t1
NCU10467T0	Cgla_CBS_138:CAGL0I07645g.t1
NCU04118T0	Cgla_CBS_138:CAGL0J02882g.t1
NCU12076T0	Cgla_CBS_138:CAGL0A04059g.t1
NCU00915T0	Cgla_CBS_138:CAGL0D06556g.t1
NCU03702T0	Cgla_CBS_138:CAGL0K01859g.t1
NCU02393T0	Cgla_CBS_138:CAGL0J04290g.t1
NCU02393T1	Cgla_CBS_138:CAGL0J04290g.t1
NCU05620T0	Cgla_CBS_138:CAGL0F02101g.t1	Cgla_CBS_138:CAGL0L08624g.t1
NCU01175T0	Cgla_CBS_138:CAGL0L00319g.t1
NCU06449T0	Cgla_CBS_138:CAGL0L05654g.t1
NCU05644T0	Cgla_CBS_138:CAGL0M13453g.t1
NCU00565T0	Cgla_CBS_138:CAGL0I10923g.t1
NCU07831T0	Cgla_CBS_138:CAGL0M13893g.t1
NCU00436T0	Cgla_CBS_138:CAGL0M06259g.t1
NCU02409T0	Cgla_CBS_138:CAGL0H06501g.t1
NCU03066T0	Cgla_CBS_138:CAGL0H09724g.t1
NCU06541T0	Cgla_CBS_138:CAGL0B04565g.t1
NCU09438T0	Cgla_CBS_138:CAGL0G10087g.t1
NCU03823T0	Cgla_CBS_138:CAGL0F07183g.t1
NCU11296T0	Cgla_CBS_138:CAGL0G03355g.t1
NCU09778T0	Cgla_CBS_138:CAGL0H07535g.t1
NCU00692T0	Cgla_CBS_138:CAGL0L10560g.t1
NCU01241T0	Cgla_CBS_138:CAGL0K02365g.t1
NCU08563T0	Cgla_CBS_138:CAGL0L00781g.t1
NCU11795T0	Cgla_CBS_138:CAGL0M01298g.t1
NCU08023T0	Cgla_CBS_138:CAGL0I03102g.t1	Cgla_CBS_138:CAGL0M08052g.t1
NCU00951T0	Cgla_CBS_138:CAGL0H09878g.t1
NCU06270T0	Cgla_CBS_138:CAGL0J00671g.t1
NCU06418T0	Cgla_CBS_138:CAGL0I02354g.t1
NCU02295T0	Cgla_CBS_138:CAGL0F05335g.t1
NCU06520T0	Cgla_CBS_138:CAGL0L03047g.t1
NCU06563T0	Cgla_CBS_138:CAGL0M10890g.t1
NCU00413T0	Cgla_CBS_138:CAGL0J02354g.t1
NCU03606T0	Cgla_CBS_138:CAGL0G00726g.t1
NCU03637T0	Cgla_CBS_138:CAGL0I08217g.t1
NCU01022T0	Cgla_CBS_138:CAGL0D04180g.t1
NCU05650T0	Cgla_CBS_138:CAGL0G03443g.t1
NCU04041T0	Cgla_CBS_138:CAGL0A03652g.t1
NCU04637T0	Cgla_CBS_138:CAGL0M01650g.t1
NCU00428T0	Cgla_CBS_138:CAGL0L11198g.t1
NCU04277T0	Cgla_CBS_138:CAGL0J00649g.t1
NCU01512T0	Cgla_CBS_138:CAGL0H08602g.t1
NCU02202T0	Cgla_CBS_138:CAGL0F03245g.t1
NCU09318T0	Cgla_CBS_138:CAGL0J01980g.t1
NCU10762T0	Cgla_CBS_138:CAGL0C01727g.t1
NCU10776T0	Cgla_CBS_138:CAGL0K11506g.t1
NCU01633T0	Cgla_CBS_138:CAGL0A01804g.t1	Cgla_CBS_138:CAGL0A02321g.t1	Cgla_CBS_138:CAGL0A01782g.t1	Cgla_CBS_138:CAGL0A01826g.t1	Cgla_CBS_138:CAGL0A02211g.t1	Cgla_CBS_138:CAGL0A02233g.t1	Cgla_CBS_138:CAGL0A00737g.t1	Cgla_CBS_138:CAGL0I00286g.t1	Cgla_CBS_138:CAGL0D02640g.t1	Cgla_CBS_138:CAGL0D02662g.t1
NCU03347T0	Cgla_CBS_138:CAGL0J05126g.t1
NCU01433T0	Cgla_CBS_138:CAGL0D05060g.t1
NCU04281T0	Cgla_CBS_138:CAGL0H03729g.t1
NCU08045T0	Cgla_CBS_138:CAGL0E03201g.t1
NCU02112T0	Cgla_CBS_138:CAGL0B02013g.t1
NCU07986T0	Cgla_CBS_138:CAGL0L06358g.t1
NCU04743T0	Cgla_CBS_138:CAGL0H08503g.t1
NCU06192T0	Cgla_CBS_138:CAGL0H03003g.t1
NCU06205T0	Cgla_CBS_138:CAGL0C03608g.t1	Cgla_CBS_138:CAGL0E00561g.t1
NCU03246T0	Cgla_CBS_138:CAGL0I09064g.t1
NCU04899T0	Cgla_CBS_138:CAGL0L05236g.t1
NCU07408T0	Cgla_CBS_138:CAGL0G00990g.t1
NCU07408T1	Cgla_CBS_138:CAGL0G00990g.t1
NCU02032T0	Cgla_CBS_138:CAGL0L01727g.t1	Cgla_CBS_138:CAGL0M05049g.t1
NCU07941T0	Cgla_CBS_138:CAGL0D01892g.t1	Cgla_CBS_138:CAGL0J04554g.t1
NCU03124T0	Cgla_CBS_138:CAGL0I05192g.t1
NCU02795T0	Cgla_CBS_138:CAGL0A03322g.t1
NCU01412T0	Cgla_CBS_138:CAGL0F00693g.t1
NCU02181T0	Cgla_CBS_138:CAGL0F09031g.t1
NCU04809T0	Cgla_CBS_138:CAGL0A01243g.t1
NCU07407T0	Cgla_CBS_138:CAGL0L13002g.t1
NCU03006T0	Cgla_CBS_138:CAGL0H04653g.t1
NCU06171T0	Cgla_CBS_138:CAGL0J01892g.t1
NCU06970T0	Cgla_CBS_138:CAGL0K02541g.t1
NCU10018T0	Cgla_CBS_138:CAGL0L03586g.t1
NCU04610T0	Cgla_CBS_138:CAGL0J10780g.t1
NCU04331T0	Cgla_CBS_138:CAGL0M02695g.t1
NCU03795T0	Cgla_CBS_138:CAGL0I01188g.t1	Cgla_CBS_138:CAGL0A02552g.t1
NCU00775T0	Cgla_CBS_138:CAGL0G02673g.t1
NCU02109T0	Cgla_CBS_138:CAGL0L07370g.t1
NCU02591T0	Cgla_CBS_138:CAGL0H03223g.t1
NCU07459T0	Cgla_CBS_138:CAGL0I04730g.t1
NCU09642T0	Cgla_CBS_138:CAGL0L09207g.t1
NCU00106T0	Cgla_CBS_138:CAGL0H01441g.t1	Cgla_CBS_138:CAGL0D03894g.t1
NCU01751T0	Cgla_CBS_138:CAGL0D00352g.t1
NCU06217T0	Cgla_CBS_138:CAGL0L12672g.t1
NCU08291T0	Cgla_CBS_138:CAGL0L04664g.t1
NCU08507T0	Cgla_CBS_138:CAGL0K00759g.t1
NCU11408T0	Cgla_CBS_138:CAGL0M02959g.t1
NCU10468T0	Cgla_CBS_138:CAGL0F06501g.t1
NCU03357T0	Cgla_CBS_138:CAGL0J09108g.t1
NCU01595T0	Cgla_CBS_138:CAGL0D05588g.t1
NCU06672T0	Cgla_CBS_138:CAGL0I02420g.t1
NCU02273T0	Cgla_CBS_138:CAGL0M02211g.t1
NCU01271T0	Cgla_CBS_138:CAGL0D00484g.t1
NCU02717T0	Cgla_CBS_138:CAGL0D02376g.t1
NCU09432T0	Cgla_CBS_138:CAGL0K05291g.t1
NCU02966T0	Cgla_CBS_138:CAGL0M02277g.t1
NCU07041T0	Cgla_CBS_138:CAGL0B00352g.t1
NCU02556T0	Cgla_CBS_138:CAGL0G00418g.t1
NCU06355T0	Cgla_CBS_138:CAGL0L04356g.t1
NCU09106T0	Cgla_CBS_138:CAGL0H06193g.t1
NCU09711T0	Cgla_CBS_138:CAGL0K04807g.t1
NCU07458T0	Cgla_CBS_138:CAGL0B03597g.t1
NCU07755T0	Cgla_CBS_138:CAGL0H09372g.t1
NCU10733T0	Cgla_CBS_138:CAGL0H03025g.t1
NCU00269T0	Cgla_CBS_138:CAGL0C00297g.t1
NCU03258T0	Cgla_CBS_138:CAGL0K02849g.t1
NCU09598T0	Cgla_CBS_138:CAGL0M13761g.t1
NCU00823T0	Cgla_CBS_138:CAGL0L09152g.t1
NCU08115T0	Cgla_CBS_138:CAGL0E00473g.t1
NCU04652T0	Cgla_CBS_138:CAGL0G09174g.t1
NCU00591T0	Cgla_CBS_138:CAGL0M05533g.t1
NCU06868T0	Cgla_CBS_138:CAGL0A01848g.t1
NCU07580T0	Cgla_CBS_138:CAGL0L12474g.t1
NCU09407T0	Cgla_CBS_138:CAGL0K05621g.t1	Cgla_CBS_138:CAGL0G02365g.t1
NCU11185T0	Cgla_CBS_138:CAGL0C04895g.t1
NCU07495T0	Cgla_CBS_138:CAGL0L08932g.t1	Cgla_CBS_138:CAGL0G02915g.t1	Cgla_CBS_138:CAGL0G01738g.t1
NCU03317T0	Cgla_CBS_138:CAGL0E02629g.t1
NCU11353T0	Cgla_CBS_138:CAGL0G09339g.t1
NCU07720T0	Cgla_CBS_138:CAGL0J00495g.t1
NCU00755T0	Cgla_CBS_138:CAGL0J00495g.t1
NCU00554T0	Cgla_CBS_138:CAGL0E01133g.t1
NCU03310T0	Cgla_CBS_138:CAGL0L06490g.t1
NCU06618T0	Cgla_CBS_138:CAGL0B00418g.t1
NCU04797T0	Cgla_CBS_138:CAGL0I04048g.t1	Cgla_CBS_138:CAGL0H04939g.t1
NCU04335T0	Cgla_CBS_138:CAGL0C02893g.t1	Cgla_CBS_138:CAGL0F03707g.t1
NCU01157T0	Cgla_CBS_138:CAGL0L03630g.t1
NCU01377T0	Cgla_CBS_138:CAGL0L09823g.t1
NCU03526T0	Cgla_CBS_138:CAGL0M01606g.t1
NCU05301T0	Cgla_CBS_138:CAGL0K01991g.t1
NCU00959T0	Cgla_CBS_138:CAGL0E03850g.t1	Cgla_CBS_138:CAGL0C03223g.t1
NCU01642T0	Cgla_CBS_138:CAGL0M09999g.t1	Cgla_CBS_138:CAGL0I07909g.t1
NCU06402T0	Cgla_CBS_138:CAGL0K04477g.t1
NCU06402T1	Cgla_CBS_138:CAGL0K04477g.t1
NCU06032T0	Cgla_CBS_138:CAGL0I04642g.t1
NCU03129T0	Cgla_CBS_138:CAGL0D03542g.t1
NCU01141T0	Cgla_CBS_138:CAGL0B04741g.t1
NCU00021T0	Cgla_CBS_138:CAGL0M07722g.t1
NCU01547T0	Cgla_CBS_138:CAGL0K08866g.t1
NCU01831T0	Cgla_CBS_138:CAGL0G04059g.t1
NCU03515T0	Cgla_CBS_138:CAGL0G06754g.t1
NCU02650T0	Cgla_CBS_138:CAGL0I03674g.t1
NCU02729T0	Cgla_CBS_138:CAGL0A04037g.t1
NCU04581T0	Cgla_CBS_138:CAGL0D04994g.t1
NCU08277T0	Cgla_CBS_138:CAGL0B03795g.t1
NCU02430T0	Cgla_CBS_138:CAGL0M00550g.t1
NCU09537T0	Cgla_CBS_138:CAGL0K12892g.t1
NCU00336T0	Cgla_CBS_138:CAGL0G04411g.t1
NCU04259T0	Cgla_CBS_138:CAGL0B03443g.t1
NCU06005T0	Cgla_CBS_138:CAGL0E03916g.t1
NCU07309T0	Cgla_CBS_138:CAGL0C05555g.t1
NCU01227T0	Cgla_CBS_138:CAGL0I07139g.t1
NCU03395T0	Cgla_CBS_138:CAGL0M00660g.t1
NCU03935T0	Cgla_CBS_138:CAGL0M00330g.t1
NCU10053T0	Cgla_CBS_138:CAGL0K05467g.t1
NCU10987T0	Cgla_CBS_138:CAGL0F04015g.t1
NCU03690T0	Cgla_CBS_138:CAGL0I04488g.t1
NCU09437T0	Cgla_CBS_138:CAGL0G03003g.t1
NCU09269T0	Cgla_CBS_138:CAGL0I00594g.t1
NCU09269T1	Cgla_CBS_138:CAGL0I00594g.t1
NCU02415T0	Cgla_CBS_138:CAGL0C01375g.t1
NCU05410T0	Cgla_CBS_138:CAGL0B01507g.t1
NCU05777T0	Cgla_CBS_138:CAGL0H10186g.t1
NCU08946T0	Cgla_CBS_138:CAGL0I10472g.t1
NCU11302T0	Cgla_CBS_138:CAGL0A02629g.t1
NCU09065T0	Cgla_CBS_138:CAGL0F01155g.t1
NCU08968T0	Cgla_CBS_138:CAGL0L07678g.t1
NCU08706T0	Cgla_CBS_138:CAGL0K04983g.t1
NCU02387T0	Cgla_CBS_138:CAGL0M01144g.t1
NCU07172T0	Cgla_CBS_138:CAGL0L12650g.t1
NCU01162T0	Cgla_CBS_138:CAGL0F01287g.t1
NCU07253T0	Cgla_CBS_138:CAGL0F01287g.t1
NCU02402T0	Cgla_CBS_138:CAGL0H05071g.t1
NCU04185T0	Cgla_CBS_138:CAGL0L06820g.t1
NCU04252T0	Cgla_CBS_138:CAGL0F05665g.t1
NCU09643T0	Cgla_CBS_138:CAGL0I04752g.t1
NCU09004T0	Cgla_CBS_138:CAGL0K02497g.t1
NCU09521T0	Cgla_CBS_138:CAGL0K03861g.t1
NCU06194T0	Cgla_CBS_138:CAGL0L04642g.t1
NCU07854T0	Cgla_CBS_138:CAGL0I04950g.t1
NCU04817T0	Cgla_CBS_138:CAGL0I06831g.t1
NCU04507T0	Cgla_CBS_138:CAGL0K00429g.t1
NCU00649T0	Cgla_CBS_138:CAGL0L02805g.t1
NCU01269T0	Cgla_CBS_138:CAGL0A00605g.t1
NCU04121T0	Cgla_CBS_138:CAGL0K05225g.t1
NCU09309T0	Cgla_CBS_138:CAGL0G01804g.t1
NCU04796T0	Cgla_CBS_138:CAGL0H06787g.t1
NCU09646T0	Cgla_CBS_138:CAGL0H06787g.t1
NCU00602T0	Cgla_CBS_138:CAGL0G01903g.t1
NCU01546T0	Cgla_CBS_138:CAGL0K12100g.t1
NCU05516T0	Cgla_CBS_138:CAGL0I03806g.t1
NCU07021T0	Cgla_CBS_138:CAGL0L03652g.t1
NCU08027T0	Cgla_CBS_138:CAGL0H09746g.t1
NCU11288T0	Cgla_CBS_138:CAGL0F02233g.t1	Cgla_CBS_138:CAGL0L09185g.t1
NCU01452T0	Cgla_CBS_138:CAGL0M00814g.t1
NCU04780T0	Cgla_CBS_138:CAGL0K09416g.t1
NCU01654T0	Cgla_CBS_138:CAGL0H09460g.t1
NCU03779T0	Cgla_CBS_138:CAGL0L11374g.t1
NCU03436T0	Cgla_CBS_138:CAGL0K10208g.t1
NCU02687T0	Cgla_CBS_138:CAGL0F00451g.t1
NCU07395T0	Cgla_CBS_138:CAGL0L09735g.t1
NCU06231T0	Cgla_CBS_138:CAGL0D03036g.t1
NCU09882T0	Cgla_CBS_138:CAGL0I10945g.t1
NCU02400T0	Cgla_CBS_138:CAGL0I10945g.t1
NCU00892T0	Cgla_CBS_138:CAGL0J03762g.t1
NCU02778T0	Cgla_CBS_138:CAGL0M00528g.t1
NCU02806T0	Cgla_CBS_138:CAGL0L06270g.t1	Cgla_CBS_138:CAGL0L12056g.t1
NCU00587T0	Cgla_CBS_138:CAGL0L05632g.t1
NCU07165T0	Cgla_CBS_138:CAGL0J02244g.t1
NCU00188T0	Cgla_CBS_138:CAGL0L06006g.t1
NCU01776T0	Cgla_CBS_138:CAGL0A03388g.t1
NCU02148T0	Cgla_CBS_138:CAGL0D01980g.t1
NCU03234T0	Cgla_CBS_138:CAGL0H09350g.t1
NCU04481T0	Cgla_CBS_138:CAGL0E04114g.t1
NCU05390T0	Cgla_CBS_138:CAGL0F00231g.t1
NCU07558T0	Cgla_CBS_138:CAGL0M10483g.t1
NCU03380T0	Cgla_CBS_138:CAGL0L08976g.t1
NCU05622T0	Cgla_CBS_138:CAGL0B03289g.t1
NCU06215T0	Cgla_CBS_138:CAGL0J05236g.t1
NCU06780T0	Cgla_CBS_138:CAGL0K08360g.t1
NCU07754T0	Cgla_CBS_138:CAGL0B02838g.t1	Cgla_CBS_138:CAGL0K04367g.t1
NCU04942T0	Cgla_CBS_138:CAGL0B02838g.t1	Cgla_CBS_138:CAGL0K04367g.t1
NCU10675T0	Cgla_CBS_138:CAGL0B02838g.t1	Cgla_CBS_138:CAGL0K04367g.t1
NCU02136T0	Cgla_CBS_138:CAGL0B03069g.t1	Cgla_CBS_138:CAGL0K04235g.t1
NCU03888T0	Cgla_CBS_138:CAGL0I08965g.t1
NCU03628T0	Cgla_CBS_138:CAGL0C00737g.t1
NCU04459T0	Cgla_CBS_138:CAGL0K06193g.t1
NCU02234T0	Cgla_CBS_138:CAGL0L03520g.t1
NCU05680T0	Cgla_CBS_138:CAGL0M06787g.t1
NCU00754T0	Cgla_CBS_138:CAGL0I10384g.t1
NCU07987T0	Cgla_CBS_138:CAGL0L06094g.t1
NCU00424T0	Cgla_CBS_138:CAGL0J01507g.t1
NCU06264T0	Cgla_CBS_138:CAGL0E02695g.t1
NCU03079T0	Cgla_CBS_138:CAGL0F08481g.t1
NCU05254T0	Cgla_CBS_138:CAGL0D00550g.t1
NCU05267T0	Cgla_CBS_138:CAGL0J10670g.t1
NCU01916T0	Cgla_CBS_138:CAGL0M05225g.t1
NCU06099T0	Cgla_CBS_138:CAGL0K04345g.t1
NCU08895T0	Cgla_CBS_138:CAGL0L04378g.t1
NCU11179T0	Cgla_CBS_138:CAGL0H06853g.t1	Cgla_CBS_138:CAGL0M14047g.t1
NCU00605T0	Cgla_CBS_138:CAGL0K02937g.t1
NCU01438T0	Cgla_CBS_138:CAGL0M05973g.t1
NCU06428T0	Cgla_CBS_138:CAGL0J03718g.t1
NCU05206T0	Cgla_CBS_138:CAGL0I08195g.t1
NCU07075T0	Cgla_CBS_138:CAGL0J09306g.t1
NCU03954T0	Cgla_CBS_138:CAGL0J08888g.t1
NCU03954T1	Cgla_CBS_138:CAGL0J08888g.t1
NCU02406T0	Cgla_CBS_138:CAGL0G00924g.t1
NCU04063T0	Cgla_CBS_138:CAGL0J08778g.t1
NCU05295T0	Cgla_CBS_138:CAGL0I02442g.t1
NCU06202T0	Cgla_CBS_138:CAGL0G02607g.t1	Cgla_CBS_138:CAGL0J03432g.t1
NCU01596T0	Cgla_CBS_138:CAGL0L07238g.t1
NCU04837T0	Cgla_CBS_138:CAGL0J04114g.t1
NCU03876T0	Cgla_CBS_138:CAGL0L06952g.t1
NCU09116T0	Cgla_CBS_138:CAGL0G01254g.t1
NCU06764T0	Cgla_CBS_138:CAGL0H07007g.t1
NCU11187T0	Cgla_CBS_138:CAGL0H01265g.t1
NCU03846T0	Cgla_CBS_138:CAGL0K01485g.t1	Cgla_CBS_138:CAGL0C05291g.t1
NCU03846T1	Cgla_CBS_138:CAGL0K01485g.t1	Cgla_CBS_138:CAGL0C05291g.t1
NCU00030T0	Cgla_CBS_138:CAGL0I06336g.t1
NCU03944T0	Cgla_CBS_138:CAGL0J01287g.t1
NCU06182T0	Cgla_CBS_138:CAGL0B02739g.t1
NCU09793T0	Cgla_CBS_138:CAGL0H07601g.t1
NCU05939T0	Cgla_CBS_138:CAGL0L02629g.t1
NCU07393T0	Cgla_CBS_138:CAGL0J08844g.t1
NCU08333T0	Cgla_CBS_138:CAGL0J07568g.t1
NCU07023T0	Cgla_CBS_138:CAGL0M11770g.t1
NCU09123T0	Cgla_CBS_138:CAGL0F04741g.t1	Cgla_CBS_138:CAGL0K10604g.t1
NCU10314T0	Cgla_CBS_138:CAGL0J00363g.t1
NCU08370T0	Cgla_CBS_138:CAGL0C01969g.t1
NCU01786T0	Cgla_CBS_138:CAGL0C05181g.t1
NCU01270T0	Cgla_CBS_138:CAGL0C05181g.t1
NCU11266T0	Cgla_CBS_138:CAGL0M10571g.t1	Cgla_CBS_138:CAGL0C02981g.t1
NCU00227T0	Cgla_CBS_138:CAGL0L10868g.t1
NCU04192T0	Cgla_CBS_138:CAGL0K08536g.t1
NCU08008T0	Cgla_CBS_138:CAGL0K09790g.t1
NCU11426T0	Cgla_CBS_138:CAGL0L06622g.t1
NCU11312T0	Cgla_CBS_138:CAGL0M13233g.t1
NCU06110T0	Cgla_CBS_138:CAGL0M01166g.t1
NCU06110T1	Cgla_CBS_138:CAGL0M01166g.t1
NCU06110T2	Cgla_CBS_138:CAGL0M01166g.t1
NCU05686T0	Cgla_CBS_138:CAGL0C02211g.t1
NCU02256T0	Cgla_CBS_138:CAGL0E02585g.t1
NCU04241T0	Cgla_CBS_138:CAGL0L10494g.t1
NCU04779T0	Cgla_CBS_138:CAGL0E03938g.t1
NCU09745T0	Cgla_CBS_138:CAGL0C02805g.t1
NCU02757T0	Cgla_CBS_138:CAGL0J11858g.t1
NCU04288T0	Cgla_CBS_138:CAGL0G03399g.t1
NCU02464T0	Cgla_CBS_138:CAGL0F00275g.t1
NCU03826T0	Cgla_CBS_138:CAGL0L12760g.t1	Cgla_CBS_138:CAGL0L05148g.t1
NCU02052T0	Cgla_CBS_138:CAGL0L00297g.t1
NCU03231T0	Cgla_CBS_138:CAGL0A02992g.t1
NCU07438T0	Cgla_CBS_138:CAGL0G09735g.t1
NCU09212T0	Cgla_CBS_138:CAGL0B03509g.t1
NCU11705T0	Cgla_CBS_138:CAGL0J08613g.t1
NCU09816T0	Cgla_CBS_138:CAGL0L10406g.t1
NCU08561T0	Cgla_CBS_138:CAGL0M09020g.t1
NCU06047T0	Cgla_CBS_138:CAGL0F07073g.t1
NCU07071T0	Cgla_CBS_138:CAGL0M03553g.t1
NCU11457T0	Cgla_CBS_138:CAGL0L04268g.t1
NCU11129T0	Cgla_CBS_138:CAGL0C00319g.t1
NCU00914T0	Cgla_CBS_138:CAGL0J03872g.t1	Cgla_CBS_138:CAGL0M02519g.t1
NCU02232T0	Cgla_CBS_138:CAGL0L09471g.t1
NCU06717T0	Cgla_CBS_138:CAGL0L07304g.t1
NCU05634T0	Cgla_CBS_138:CAGL0M03707g.t1
NCU06756T0	Cgla_CBS_138:CAGL0I01672g.t1
NCU07266T0	Cgla_CBS_138:CAGL0B04961g.t1
NCU06781T0	Cgla_CBS_138:CAGL0F03883g.t1
NCU09223T0	Cgla_CBS_138:CAGL0B00704g.t1
NCU01210T0	Cgla_CBS_138:CAGL0M10934g.t1
NCU06714T0	Cgla_CBS_138:CAGL0M10934g.t1
NCU01471T0	Cgla_CBS_138:CAGL0F07315g.t1	Cgla_CBS_138:CAGL0K07161g.t1
NCU00095T0	Cgla_CBS_138:CAGL0B01375g.t1
NCU03759T0	Cgla_CBS_138:CAGL0I08723g.t1
NCU06052T0	Cgla_CBS_138:CAGL0J01936g.t1
NCU02536T0	Cgla_CBS_138:CAGL0F08239g.t1
NCU06493T0	Cgla_CBS_138:CAGL0F06677g.t1
NCU04378T0	Cgla_CBS_138:CAGL0M11550g.t1
NCU06440T0	Cgla_CBS_138:CAGL0F01199g.t1
NCU03695T0	Cgla_CBS_138:CAGL0J06226g.t1
NCU03166T0	Cgla_CBS_138:CAGL0I04444g.t1
NCU00981T0	Cgla_CBS_138:CAGL0K02233g.t1
NCU06436T0	Cgla_CBS_138:CAGL0J03542g.t1
NCU07058T0	Cgla_CBS_138:CAGL0H06985g.t1
NCU06694T0	Cgla_CBS_138:CAGL0L08184g.t1	Cgla_CBS_138:CAGL0K00583g.t1
NCU05492T0	Cgla_CBS_138:CAGL0M03003g.t1	Cgla_CBS_138:CAGL0B02343g.t1
NCU01666T0	Cgla_CBS_138:CAGL0H03905g.t1
NCU00230T0	Cgla_CBS_138:CAGL0D06600g.t1
NCU02803T0	Cgla_CBS_138:CAGL0K11198g.t1
NCU08035T0	Cgla_CBS_138:CAGL0J11880g.t1
NCU06054T0	Cgla_CBS_138:CAGL0M07095g.t1
NCU10043T0	Cgla_CBS_138:CAGL0I08899g.t1
NCU00065T0	Cgla_CBS_138:CAGL0H04235g.t1
NCU01821T0	Cgla_CBS_138:CAGL0K12518g.t1
NCU02996T0	Cgla_CBS_138:CAGL0K06237g.t1
NCU03267T0	Cgla_CBS_138:CAGL0I01386g.t1	Cgla_CBS_138:CAGL0L01265g.t1
NCU03217T0	Cgla_CBS_138:CAGL0D04730g.t1
NCU09064T0	Cgla_CBS_138:CAGL0K05709g.t1
NCU04136T0	Cgla_CBS_138:CAGL0M05335g.t1
NCU07779T0	Cgla_CBS_138:CAGL0H06149g.t1
NCU08964T0	Cgla_CBS_138:CAGL0K12826g.t1
NCU09673T0	Cgla_CBS_138:CAGL0C05203g.t1
NCU04784T0	Cgla_CBS_138:CAGL0L04928g.t1	Cgla_CBS_138:CAGL0F06171g.t1
NCU00366T0	Cgla_CBS_138:CAGL0D03718g.t1
NCU09208T0	Cgla_CBS_138:CAGL0F01837g.t1
NCU00520T0	Cgla_CBS_138:CAGL0J02816g.t1
NCU03009T0	Cgla_CBS_138:CAGL0G00154g.t1
NCU02635T0	Cgla_CBS_138:CAGL0L12804g.t1
NCU03055T0	Cgla_CBS_138:CAGL0K11231g.t1
NCU00037T0	Cgla_CBS_138:CAGL0M04081g.t1
NCU02580T0	Cgla_CBS_138:CAGL0L01177g.t1	Cgla_CBS_138:CAGL0I01320g.t1
NCU00489T0	Cgla_CBS_138:CAGL0J11220g.t1
NCU05232T0	Cgla_CBS_138:CAGL0G04103g.t1
NCU02414T0	Cgla_CBS_138:CAGL0C01221g.t1
NCU03492T0	Cgla_CBS_138:CAGL0F03399g.t1
NCU06207T0	Cgla_CBS_138:CAGL0F01793g.t1
NCU08578T0	Cgla_CBS_138:CAGL0M02431g.t1	Cgla_CBS_138:CAGL0J03916g.t1
NCU01178T0	Cgla_CBS_138:CAGL0G01100g.t1
NCU04646T0	Cgla_CBS_138:CAGL0L01749g.t1
NCU01256T0	Cgla_CBS_138:CAGL0J11484g.t1
NCU00294T0	Cgla_CBS_138:CAGL0H08976g.t1
NCU04243T0	Cgla_CBS_138:CAGL0J10252g.t1
NCU02305T0	Cgla_CBS_138:CAGL0C04257g.t1
NCU05224T0	Cgla_CBS_138:CAGL0I05654g.t1
NCU02564T0	Cgla_CBS_138:CAGL0F08789g.t1
NCU01524T0	Cgla_CBS_138:CAGL0I07975g.t1
NCU00589T0	Cgla_CBS_138:CAGL0G07601g.t1
NCU01767T0	Cgla_CBS_138:CAGL0J08657g.t1
NCU04316T0	Cgla_CBS_138:CAGL0G01232g.t1
NCU02082T0	Cgla_CBS_138:CAGL0H01463g.t1
NCU06091T0	Cgla_CBS_138:CAGL0A02926g.t1
NCU08427T0	Cgla_CBS_138:CAGL0M03575g.t1
NCU01702T0	Cgla_CBS_138:CAGL0L09130g.t1	Cgla_CBS_138:CAGL0F02277g.t1
NCU03154T0	Cgla_CBS_138:CAGL0H01551g.t1
NCU06769T0	Cgla_CBS_138:CAGL0D01738g.t1
NCU00155T0	Cgla_CBS_138:CAGL0G08844g.t1
NCU00963T0	Cgla_CBS_138:CAGL0G02189g.t1
NCU05971T0	Cgla_CBS_138:CAGL0J03300g.t1
NCU08326T0	Cgla_CBS_138:CAGL0K02915g.t1
NCU00008T0	Cgla_CBS_138:CAGL0K02739g.t1	Cgla_CBS_138:CAGL0M10219g.t1
NCU00742T0	Cgla_CBS_138:CAGL0K01683g.t1	Cgla_CBS_138:CAGL0C05137g.t1
NCU00575T0	Cgla_CBS_138:CAGL0F00605g.t1
NCU06198T0	Cgla_CBS_138:CAGL0H09196g.t1
NCU07884T0	Cgla_CBS_138:CAGL0K11616g.t1
NCU00522T0	Cgla_CBS_138:CAGL0I01276g.t1	Cgla_CBS_138:CAGL0K05665g.t1
NCU01758T0	Cgla_CBS_138:CAGL0E05962g.t1
NCU05196T0	Cgla_CBS_138:CAGL0J04224g.t1
NCU01550T0	Cgla_CBS_138:CAGL0K11418g.t1
NCU02616T0	Cgla_CBS_138:CAGL0F07337g.t1
NCU06360T0	Cgla_CBS_138:CAGL0C01243g.t1
NCU02263T0	Cgla_CBS_138:CAGL0D04290g.t1	Cgla_CBS_138:CAGL0J10450g.t1
NCU07620T0	Cgla_CBS_138:CAGL0L08052g.t1
NCU01564T0	Cgla_CBS_138:CAGL0J05522g.t1
NCU04150T0	Cgla_CBS_138:CAGL0G06248g.t1
NCU03092T0	Cgla_CBS_138:CAGL0E03245g.t1
NCU01919T0	Cgla_CBS_138:CAGL0K10494g.t1
NCU04770T0	Cgla_CBS_138:CAGL0I06688g.t1
NCU02781T0	Cgla_CBS_138:CAGL0K07095g.t1
NCU07509T0	Cgla_CBS_138:CAGL0G09823g.t1
NCU10652T0	Cgla_CBS_138:CAGL0L11594g.t1
NCU06866T0	Cgla_CBS_138:CAGL0L08030g.t1
NCU06336T0	Cgla_CBS_138:CAGL0B01881g.t1
NCU10272T0	Cgla_CBS_138:CAGL0J05104g.t1
NCU00056T0	Cgla_CBS_138:CAGL0J02970g.t1
NCU04368T0	Cgla_CBS_138:CAGL0G02101g.t1
NCU06057T0	Cgla_CBS_138:CAGL0B03905g.t1
NCU00913T0	Cgla_CBS_138:CAGL0L03432g.t1
NCU00213T0	Cgla_CBS_138:CAGL0C01903g.t1
NCU06846T0	Cgla_CBS_138:CAGL0I07447g.t1
NCU09320T0	Cgla_CBS_138:CAGL0L00759g.t1
NCU05994T0	Cgla_CBS_138:CAGL0F06743g.t1
NCU08502T0	Cgla_CBS_138:CAGL0M06303g.t1	Cgla_CBS_138:CAGL0H05643g.t1
NCU01084T0	Cgla_CBS_138:CAGL0J02112g.t1
NCU03764T0	Cgla_CBS_138:CAGL0L10890g.t1
NCU05523T0	Cgla_CBS_138:CAGL0J06842g.t1
NCU03393T0	Cgla_CBS_138:CAGL0M02849g.t1
NCU08605T0	Cgla_CBS_138:CAGL0L04312g.t1
NCU02533T0	Cgla_CBS_138:CAGL0B04125g.t1
NCU11379T0	Cgla_CBS_138:CAGL0C05313g.t1
NCU06500T0	Cgla_CBS_138:CAGL0E03476g.t1	Cgla_CBS_138:CAGL0D06512g.t1
NCU05884T0	Cgla_CBS_138:CAGL0K04609g.t1	Cgla_CBS_138:CAGL0K04565g.t1
NCU03304T0	Cgla_CBS_138:CAGL0I04906g.t1
NCU03936T0	Cgla_CBS_138:CAGL0J09746g.t1
NCU06419T0	Cgla_CBS_138:CAGL0J03828g.t1
NCU05422T0	Cgla_CBS_138:CAGL0M04895g.t1
NCU04201T0	Cgla_CBS_138:CAGL0L00737g.t1
NCU01206T0	Cgla_CBS_138:CAGL0L12980g.t1
NCU02829T0	Cgla_CBS_138:CAGL0K12848g.t1
NCU03897T0	Cgla_CBS_138:CAGL0M03223g.t1
NCU08468T0	Cgla_CBS_138:CAGL0A00891g.t1
NCU06191T0	Cgla_CBS_138:CAGL0F00825g.t1
NCU09311T0	Cgla_CBS_138:CAGL0H07183g.t1
NCU03241T0	Cgla_CBS_138:CAGL0L11484g.t1	Cgla_CBS_138:CAGL0M00638g.t1
NCU00414T0	Cgla_CBS_138:CAGL0C04983g.t1
NCU03652T0	Cgla_CBS_138:CAGL0B05049g.t1
NCU08004T0	Cgla_CBS_138:CAGL0L09229g.t1
NCU02585T0	Cgla_CBS_138:CAGL0H05907g.t1
NCU04514T0	Cgla_CBS_138:CAGL0M03641g.t1
NCU07722T0	Cgla_CBS_138:CAGL0H08019g.t1
NCU10044T0	Cgla_CBS_138:CAGL0K11528g.t1
NCU01515T0	Cgla_CBS_138:CAGL0J02420g.t1
NCU03188T0	Cgla_CBS_138:CAGL0H04125g.t1
NCU04407T0	Cgla_CBS_138:CAGL0E01925g.t1
NCU03503T0	Cgla_CBS_138:CAGL0M05731g.t1
NCU11297T0	Cgla_CBS_138:CAGL0H07513g.t1
NCU06371T0	Cgla_CBS_138:CAGL0L12386g.t1
NCU00337T0	Cgla_CBS_138:CAGL0J11066g.t1
NCU00665T0	Cgla_CBS_138:CAGL0L02607g.t1
NCU02828T0	Cgla_CBS_138:CAGL0M09559g.t1
NCU09535T0	Cgla_CBS_138:CAGL0E04378g.t1
NCU08280T0	Cgla_CBS_138:CAGL0D05940g.t1
NCU03853T0	Cgla_CBS_138:CAGL0J08954g.t1
NCU04815T0	Cgla_CBS_138:CAGL0L07656g.t1
NCU06183T0	Cgla_CBS_138:CAGL0M04653g.t1
NCU04783T0	Cgla_CBS_138:CAGL0A03872g.t1
NCU07188T0	Cgla_CBS_138:CAGL0F04279g.t1
NCU07814T0	Cgla_CBS_138:CAGL0M07447g.t1
NCU09258T0	Cgla_CBS_138:CAGL0J11638g.t1
NCU04737T0	Cgla_CBS_138:CAGL0C05357g.t1	Cgla_CBS_138:CAGL0K01463g.t1
NCU01174T0	Cgla_CBS_138:CAGL0I02288g.t1
NCU01980T0	Cgla_CBS_138:CAGL0L12408g.t1
NCU05942T0	Cgla_CBS_138:CAGL0I10406g.t1
NCU08926T0	Cgla_CBS_138:CAGL0J07634g.t1
NCU06454T0	Cgla_CBS_138:CAGL0F05269g.t1
NCU01069T0	Cgla_CBS_138:CAGL0L07788g.t1
NCU02554T0	Cgla_CBS_138:CAGL0A00781g.t1
NCU08384T0	Cgla_CBS_138:CAGL0I01122g.t1
NCU03229T0	Cgla_CBS_138:CAGL0J02442g.t1
NCU06167T0	Cgla_CBS_138:CAGL0E02035g.t1	Cgla_CBS_138:CAGL0I09724g.t1	Cgla_CBS_138:CAGL0I09702g.t1
NCU08378T0	Cgla_CBS_138:CAGL0A04477g.t1	Cgla_CBS_138:CAGL0I05522g.t1
NCU06882T0	Cgla_CBS_138:CAGL0G07733g.t1
NCU09475T0	Cgla_CBS_138:CAGL0H00462g.t1
NCU07829T0	Cgla_CBS_138:CAGL0G09130g.t1
NCU03440T0	Cgla_CBS_138:CAGL0F04389g.t1
NCU06779T0	Cgla_CBS_138:CAGL0D01122g.t1
NCU02147T0	Cgla_CBS_138:CAGL0H08349g.t1
NCU03145T0	Cgla_CBS_138:CAGL0K07392g.t1
NCU05810T0	Cgla_CBS_138:CAGL0D02090g.t1
NCU09290T0	Cgla_CBS_138:CAGL0D03058g.t1
NCU11489T0	Cgla_CBS_138:CAGL0D04620g.t1
NCU02743T0	Cgla_CBS_138:CAGL0J04994g.t1
NCU00493T0	Cgla_CBS_138:CAGL0A04741g.t1
NCU01266T0	Cgla_CBS_138:CAGL0A01177g.t1
NCU00660T0	Cgla_CBS_138:CAGL0M13585g.t1
NCU06870T0	Cgla_CBS_138:CAGL0G00440g.t1
NCU04354T0	Cgla_CBS_138:CAGL0M01276g.t1
NCU09600T0	Cgla_CBS_138:CAGL0L06974g.t1
NCU07498T0	Cgla_CBS_138:CAGL0F08327g.t1
NCU11744T0	Cgla_CBS_138:CAGL0C01639g.t1
NCU03981T0	Cgla_CBS_138:CAGL0G02255g.t1
NCU03981T1	Cgla_CBS_138:CAGL0G02255g.t1
NCU05079T0	Cgla_CBS_138:CAGL0G02453g.t1
NCU08738T0	Cgla_CBS_138:CAGL0G02453g.t1
NCU01429T0	Cgla_CBS_138:CAGL0G09691g.t1
NCU04015T0	Cgla_CBS_138:CAGL0I05830g.t1
NCU02960T0	Cgla_CBS_138:CAGL0K11209g.t1
NCU08762T0	Cgla_CBS_138:CAGL0I02970g.t1
NCU07550T0	Cgla_CBS_138:CAGL0H08327g.t1
NCU10061T0	Cgla_CBS_138:CAGL0A00407g.t1
NCU08380T1	Cgla_CBS_138:CAGL0D05610g.t1	Cgla_CBS_138:CAGL0D03234g.t1
NCU08380T0	Cgla_CBS_138:CAGL0D05610g.t1	Cgla_CBS_138:CAGL0D03234g.t1
NCU04013T1	Cgla_CBS_138:CAGL0K03509g.t1
NCU04013T0	Cgla_CBS_138:CAGL0K03509g.t1
NCU01795T0	Cgla_CBS_138:CAGL0J08679g.t1
NCU05513T0	Cgla_CBS_138:CAGL0J05346g.t1
NCU06534T0	Cgla_CBS_138:CAGL0H02651g.t1
NCU07691T0	Cgla_CBS_138:CAGL0E04950g.t1
NCU08499T0	Cgla_CBS_138:CAGL0H00737g.t1
NCU07988T0	Cgla_CBS_138:CAGL0K03971g.t1
NCU08278T0	Cgla_CBS_138:CAGL0F07711g.t1
NCU01242T0	Cgla_CBS_138:CAGL0I03564g.t1	Cgla_CBS_138:CAGL0J08822g.t1
NCU01695T0	Cgla_CBS_138:CAGL0J07810g.t1
NCU02493T0	Cgla_CBS_138:CAGL0H06105g.t1
NCU02658T0	Cgla_CBS_138:CAGL0G08294g.t1
NCU00777T0	Cgla_CBS_138:CAGL0L10846g.t1
NCU02497T0	Cgla_CBS_138:CAGL0B03553g.t1
NCU02074T0	Cgla_CBS_138:CAGL0H06919g.t1
NCU04503T0	Cgla_CBS_138:CAGL0J10890g.t1
NCU04040T0	Cgla_CBS_138:CAGL0H10252g.t1
NCU03597T0	Cgla_CBS_138:CAGL0F04323g.t1
NCU08500T0	Cgla_CBS_138:CAGL0A04521g.t1
NCU11453T0	Cgla_CBS_138:CAGL0J06776g.t1
NCU00772T0	Cgla_CBS_138:CAGL0L11550g.t1
NCU04096T0	Cgla_CBS_138:CAGL0L11550g.t1
NCU08066T0	Cgla_CBS_138:CAGL0H04587g.t1	Cgla_CBS_138:CAGL0G03619g.t1
NCU00501T0	Cgla_CBS_138:CAGL0I10670g.t1
NCU02727T0	Cgla_CBS_138:CAGL0D04356g.t1
NCU08477T0	Cgla_CBS_138:CAGL0K12672g.t1
NCU02425T0	Cgla_CBS_138:CAGL0G02827g.t1	Cgla_CBS_138:CAGL0G01386g.t1
NCU01949T0	Cgla_CBS_138:CAGL0H05511g.t1	Cgla_CBS_138:CAGL0M06501g.t1
NCU07757T0	Cgla_CBS_138:CAGL0F07249g.t1	Cgla_CBS_138:CAGL0F07381g.t1
NCU00108T0	Cgla_CBS_138:CAGL0E05720g.t1
NCU03880T0	Cgla_CBS_138:CAGL0B04015g.t1
NCU03732T0	Cgla_CBS_138:CAGL0H03707g.t1
NCU08340T0	Cgla_CBS_138:CAGL0I03916g.t1	Cgla_CBS_138:CAGL0J09064g.t1
NCU08340T1	Cgla_CBS_138:CAGL0I03916g.t1	Cgla_CBS_138:CAGL0J09064g.t1
NCU06877T0	Cgla_CBS_138:CAGL0D00946g.t1	Cgla_CBS_138:CAGL0H05005g.t1
NCU01435T0	Cgla_CBS_138:CAGL0I08349g.t1
NCU00161T0	Cgla_CBS_138:CAGL0C04587g.t1
NCU01446T0	Cgla_CBS_138:CAGL0H09064g.t1
NCU02203T0	Cgla_CBS_138:CAGL0M08668g.t1
NCU04095T0	Cgla_CBS_138:CAGL0H10516g.t1
NCU06662T0	Cgla_CBS_138:CAGL0B03883g.t1
NCU09552T0	Cgla_CBS_138:CAGL0J08250g.t1
NCU12124T0	Cgla_CBS_138:CAGL0L11726g.t1
NCU05580T0	Cgla_CBS_138:CAGL0H06039g.t1	Cgla_CBS_138:CAGL0H06017g.t1
NCU06077T0	Cgla_CBS_138:CAGL0H06039g.t1	Cgla_CBS_138:CAGL0H06017g.t1
NCU02428T0	Cgla_CBS_138:CAGL0B01232g.t1
NCU08022T0	Cgla_CBS_138:CAGL0L11858g.t1
NCU04452T0	Cgla_CBS_138:CAGL0L09537g.t1	Cgla_CBS_138:CAGL0I02574g.t1	Cgla_CBS_138:CAGL0I02024g.t1	Cgla_CBS_138:CAGL0K10890g.t1
NCU00232T0	Cgla_CBS_138:CAGL0G02167g.t1
NCU01221T0	Cgla_CBS_138:CAGL0J10164g.t1
NCU01252T0	Cgla_CBS_138:CAGL0K03333g.t1
NCU04111T0	Cgla_CBS_138:CAGL0B02761g.t1
NCU00395T0	Cgla_CBS_138:CAGL0A03927g.t1
NCU00466T0	Cgla_CBS_138:CAGL0F01133g.t1
NCU04606T0	Cgla_CBS_138:CAGL0H10098g.t1
NCU03952T0	Cgla_CBS_138:CAGL0D05874g.t1
NCU04600T0	Cgla_CBS_138:CAGL0A04301g.t1	Cgla_CBS_138:CAGL0I05038g.t1
NCU05427T0	Cgla_CBS_138:CAGL0K06919g.t1
NCU08607T0	Cgla_CBS_138:CAGL0M11946g.t1
NCU03369T0	Cgla_CBS_138:CAGL0F01815g.t1	Cgla_CBS_138:CAGL0I08151g.t1
NCU01484T0	Cgla_CBS_138:CAGL0I08459g.t1
NCU04430T0	Cgla_CBS_138:CAGL0G07623g.t1
NCU02053T0	Cgla_CBS_138:CAGL0E05588g.t1
NCU10155T0	Cgla_CBS_138:CAGL0G09801g.t1
NCU09892T0	Cgla_CBS_138:CAGL0I05104g.t1
NCU12152T0	Cgla_CBS_138:CAGL0E04510g.t1
NCU06726T0	Cgla_CBS_138:CAGL0G01210g.t1
NCU06679T0	Cgla_CBS_138:CAGL0B03575g.t1
NCU09119T0	Cgla_CBS_138:CAGL0I04686g.t1
NCU06141T0	Cgla_CBS_138:CAGL0F03685g.t1
NCU07774T0	Cgla_CBS_138:CAGL0F08503g.t1
NCU01464T0	Cgla_CBS_138:CAGL0G06072g.t1
NCU02224T0	Cgla_CBS_138:CAGL0I08239g.t1
NCU00091T0	Cgla_CBS_138:CAGL0M09383g.t1
NCU03269T0	Cgla_CBS_138:CAGL0M02255g.t1
NCU04479T0	Cgla_CBS_138:CAGL0F02893g.t1
NCU11102T0	Cgla_CBS_138:CAGL0F03729g.t1
NCU11864T0	Cgla_CBS_138:CAGL0M08624g.t1
NCU02282T0	Cgla_CBS_138:CAGL0K02805g.t1	Cgla_CBS_138:CAGL0M10307g.t1
NCU00301T0	Cgla_CBS_138:CAGL0I03608g.t1
NCU04755T0	Cgla_CBS_138:CAGL0H03245g.t1
NCU08595T0	Cgla_CBS_138:CAGL0L10516g.t1
NCU09594T0	Cgla_CBS_138:CAGL0E04400g.t1
NCU08218T0	Cgla_CBS_138:CAGL0M08712g.t1
NCU07849T0	Cgla_CBS_138:CAGL0C05071g.t1
NCU07849T1	Cgla_CBS_138:CAGL0C05071g.t1
NCU03989T0	Cgla_CBS_138:CAGL0J01661g.t1
NCU02368T0	Cgla_CBS_138:CAGL0L12232g.t1
NCU03297T0	Cgla_CBS_138:CAGL0K08184g.t1
NCU03297T1	Cgla_CBS_138:CAGL0K08184g.t1
NCU03659T0	Cgla_CBS_138:CAGL0H10318g.t1
NCU03352T0	Cgla_CBS_138:CAGL0M02651g.t1
NCU11173T0	Cgla_CBS_138:CAGL0E05808g.t1
NCU11169T0	Cgla_CBS_138:CAGL0K00473g.t1
NCU05207T0	Cgla_CBS_138:CAGL0G08624g.t1	Cgla_CBS_138:CAGL0J09944g.t1
NCU06999T0	Cgla_CBS_138:CAGL0F03267g.t1	Cgla_CBS_138:CAGL0M01386g.t1
NCU04323T0	Cgla_CBS_138:CAGL0J04598g.t1
NCU07719T0	Cgla_CBS_138:CAGL0J06952g.t1
NCU09436T0	Cgla_CBS_138:CAGL0L05412g.t1
NCU11181T0	Cgla_CBS_138:CAGL0E05896g.t1
NCU07868T0	Cgla_CBS_138:CAGL0D06314g.t1	Cgla_CBS_138:CAGL0E03289g.t1
NCU07002T0	Cgla_CBS_138:CAGL0J05654g.t1
NCU02423T0	Cgla_CBS_138:CAGL0K08250g.t1	Cgla_CBS_138:CAGL0L05742g.t1
NCU03972T0	Cgla_CBS_138:CAGL0G01672g.t1
NCU04124T0	Cgla_CBS_138:CAGL0M08162g.t1
NCU02289T0	Cgla_CBS_138:CAGL0E04752g.t1
NCU02814T0	Cgla_CBS_138:CAGL0L07326g.t1
NCU06921T0	Cgla_CBS_138:CAGL0A02772g.t1
NCU00927T0	Cgla_CBS_138:CAGL0B03641g.t1
NCU00944T0	Cgla_CBS_138:CAGL0I01342g.t1
NCU02005T0	Cgla_CBS_138:CAGL0I08503g.t1
NCU04337T0	Cgla_CBS_138:CAGL0A02365g.t1
NCU06238T0	Cgla_CBS_138:CAGL0I07161g.t1
NCU03963T0	Cgla_CBS_138:CAGL0D03190g.t1
NCU08959T0	Cgla_CBS_138:CAGL0H09108g.t1
NCU00440T0	Cgla_CBS_138:CAGL0L02761g.t1
NCU02509T0	Cgla_CBS_138:CAGL0G01826g.t1
NCU01667T0	Cgla_CBS_138:CAGL0I10791g.t1
NCU03855T0	Cgla_CBS_138:CAGL0L01001g.t1
NCU09117T0	Cgla_CBS_138:CAGL0G09449g.t1
NCU05902T0	Cgla_CBS_138:CAGL0K10076g.t1
NCU09896T0	Cgla_CBS_138:CAGL0L02321g.t1
NCU10368T0	Cgla_CBS_138:CAGL0F08371g.t1
NCU04245T0	Cgla_CBS_138:CAGL0L12936g.t1	Cgla_CBS_138:CAGL0L04048g.t1
NCU03711T0	Cgla_CBS_138:CAGL0E02607g.t1
NCU02226T0	Cgla_CBS_138:CAGL0D04576g.t1
NCU06606T0	Cgla_CBS_138:CAGL0I03190g.t1
NCU08993T0	Cgla_CBS_138:CAGL0I06358g.t1
NCU11234T0	Cgla_CBS_138:CAGL0I04290g.t1
NCU11410T0	Cgla_CBS_138:CAGL0K01815g.t1
NCU00553T0	Cgla_CBS_138:CAGL0I09218g.t1
NCU03596T0	Cgla_CBS_138:CAGL0J07436g.t1
NCU03546T0	Cgla_CBS_138:CAGL0D04378g.t1
NCU06193T0	Cgla_CBS_138:CAGL0D05698g.t1
NCU08385T0	Cgla_CBS_138:CAGL0D03564g.t1
NCU06009T0	Cgla_CBS_138:CAGL0E05192g.t1	Cgla_CBS_138:CAGL0E05236g.t1	Cgla_CBS_138:CAGL0E05214g.t1
NCU00150T0	Cgla_CBS_138:CAGL0J02398g.t1
NCU00150T1	Cgla_CBS_138:CAGL0J02398g.t1
NCU01523T0	Cgla_CBS_138:CAGL0K09394g.t1	Cgla_CBS_138:CAGL0C02453g.t1
NCU00334T0	Cgla_CBS_138:CAGL0J00275g.t1
NCU06104T0	Cgla_CBS_138:CAGL0E02717g.t1
NCU06067T0	Cgla_CBS_138:CAGL0M11968g.t1
NCU03197T0	Cgla_CBS_138:CAGL0B04301g.t1
NCU07504T0	Cgla_CBS_138:CAGL0B00770g.t1
NCU03658T0	Cgla_CBS_138:CAGL0F02497g.t1
NCU07956T0	Cgla_CBS_138:CAGL0K09460g.t1
NCU11927T0	Cgla_CBS_138:CAGL0H00759g.t1
NCU09366T0	Cgla_CBS_138:CAGL0F04477g.t1
NCU00182T0	Cgla_CBS_138:CAGL0L01881g.t1	Cgla_CBS_138:CAGL0K03179g.t1
NCU01165T0	Cgla_CBS_138:CAGL0E00429g.t1	Cgla_CBS_138:CAGL0C03487g.t1
NCU00600T0	Cgla_CBS_138:CAGL0G08558g.t1
NCU03441T0	Cgla_CBS_138:CAGL0K10692g.t1
NCU03207T0	Cgla_CBS_138:CAGL0M04961g.t1
NCU03497T0	Cgla_CBS_138:CAGL0M05511g.t1
NCU00300T0	Cgla_CBS_138:CAGL0L06710g.t1	Cgla_CBS_138:CAGL0I07689g.t1
NCU01166T0	Cgla_CBS_138:CAGL0I05236g.t1
NCU07733T0	Cgla_CBS_138:CAGL0K00847g.t1
NCU07246T0	Cgla_CBS_138:CAGL0D01012g.t1
NCU07662T0	Cgla_CBS_138:CAGL0B01529g.t1
NCU01552T0	Cgla_CBS_138:CAGL0L04840g.t1
NCU01552T1	Cgla_CBS_138:CAGL0L04840g.t1
NCU01784T0	Cgla_CBS_138:CAGL0L08998g.t1
NCU02626T0	Cgla_CBS_138:CAGL0M02189g.t1
NCU07169T0	Cgla_CBS_138:CAGL0C01771g.t1
NCU10292T0	Cgla_CBS_138:CAGL0J09680g.t1
NCU07958T0	Cgla_CBS_138:CAGL0H08063g.t1
NCU05720T0	Cgla_CBS_138:CAGL0G05918g.t1
NCU06168T0	Cgla_CBS_138:CAGL0J04576g.t1
NCU07724T0	Cgla_CBS_138:CAGL0G04345g.t1
NCU08346T0	Cgla_CBS_138:CAGL0I09504g.t1
NCU08044T0	Cgla_CBS_138:CAGL0M11242g.t1
NCU01993T0	Cgla_CBS_138:CAGL0L13068g.t1	Cgla_CBS_138:CAGL0K09570g.t1
NCU02269T0	Cgla_CBS_138:CAGL0D01606g.t1	Cgla_CBS_138:CAGL0K12210g.t1
NCU03116T0	Cgla_CBS_138:CAGL0H00891g.t1
NCU04733T0	Cgla_CBS_138:CAGL0L03454g.t1
NCU07564T0	Cgla_CBS_138:CAGL0E04092g.t1
NCU07992T0	Cgla_CBS_138:CAGL0M01540g.t1
NCU08324T0	Cgla_CBS_138:CAGL0D05500g.t1
NCU11324T0	Cgla_CBS_138:CAGL0K08118g.t1
NCU00690T0	Cgla_CBS_138:CAGL0K05049g.t1
NCU03018T0	Cgla_CBS_138:CAGL0H02937g.t1
NCU04454T0	Cgla_CBS_138:CAGL0K05005g.t1
NCU06593T0	Cgla_CBS_138:CAGL0M05357g.t1
NCU07688T0	Cgla_CBS_138:CAGL0K10318g.t1
NCU06712T0	Cgla_CBS_138:CAGL0M14003g.t1
NCU06569T0	Cgla_CBS_138:CAGL0F08393g.t1
NCU09091T0	Cgla_CBS_138:CAGL0M07249g.t1
NCU02948T0	Cgla_CBS_138:CAGL0B03685g.t1	Cgla_CBS_138:CAGL0H03971g.t1	Cgla_CBS_138:CAGL0K11858g.t1
NCU07937T0	Cgla_CBS_138:CAGL0K05995g.t1	Cgla_CBS_138:CAGL0L04554g.t1
NCU00273T0	Cgla_CBS_138:CAGL0J00759g.t1
NCU04553T0	Cgla_CBS_138:CAGL0G08173g.t1
NCU00650T0	Cgla_CBS_138:CAGL0M01430g.t1
NCU07482T0	Cgla_CBS_138:CAGL0G07084g.t1
NCU06552T0	Cgla_CBS_138:CAGL0A04587g.t1
NCU07365T0	Cgla_CBS_138:CAGL0A04719g.t1
NCU09930T0	Cgla_CBS_138:CAGL0J07920g.t1
NCU08989T0	Cgla_CBS_138:CAGL0I10835g.t1
NCU11651T0	Cgla_CBS_138:CAGL0L02937g.t1
NCU09469T0	Cgla_CBS_138:CAGL0F04609g.t1
NCU00950T0	Cgla_CBS_138:CAGL0I05588g.t1
NCU01929T0	Cgla_CBS_138:CAGL0L09889g.t1
NCU03028T0	Cgla_CBS_138:CAGL0M02937g.t1
NCU09731T0	Cgla_CBS_138:CAGL0I00352g.t1
NCU07701T0	Cgla_CBS_138:CAGL0K08228g.t1
NCU12009T0	Cgla_CBS_138:CAGL0H03399g.t1
NCU01332T0	Cgla_CBS_138:CAGL0I01562g.t1
NCU00088T0	Cgla_CBS_138:CAGL0C05511g.t1
NCU03341T0	Cgla_CBS_138:CAGL0J03168g.t1
NCU11251T0	Cgla_CBS_138:CAGL0G09845g.t1
NCU06532T0	Cgla_CBS_138:CAGL0M12881g.t1
NCU03112T0	Cgla_CBS_138:CAGL0E06424g.t1
NCU03409T0	Cgla_CBS_138:CAGL0E06446g.t1
NCU02943T0	Cgla_CBS_138:CAGL0H05159g.t1
NCU02374T0	Cgla_CBS_138:CAGL0F03135g.t1
NCU12027T0	Cgla_CBS_138:CAGL0B02233g.t1
NCU03218T0	Cgla_CBS_138:CAGL0J01001g.t1
NCU01367T0	Cgla_CBS_138:CAGL0D04884g.t1
NCU04510T0	Cgla_CBS_138:CAGL0A02816g.t1
NCU04133T0	Cgla_CBS_138:CAGL0M01936g.t1
NCU08389T0	Cgla_CBS_138:CAGL0K07414g.t1
NCU08389T1	Cgla_CBS_138:CAGL0K07414g.t1
NCU00736T0	Cgla_CBS_138:CAGL0I01254g.t1
NCU01906T0	Cgla_CBS_138:CAGL0I01100g.t1
NCU06554T0	Cgla_CBS_138:CAGL0H03641g.t1
NCU05252T0	Cgla_CBS_138:CAGL0F00407g.t1
NCU03177T0	Cgla_CBS_138:CAGL0I04796g.t1	Cgla_CBS_138:CAGL0B04367g.t1
NCU04987T0	Cgla_CBS_138:CAGL0E02519g.t1	Cgla_CBS_138:CAGL0G04631g.t1
NCU01008T0	Cgla_CBS_138:CAGL0I01826g.t1
NCU05804T0	Cgla_CBS_138:CAGL0A03278g.t1
NCU09239T0	Cgla_CBS_138:CAGL0D01716g.t1
NCU09090T0	Cgla_CBS_138:CAGL0M06721g.t1
NCU11676T0	Cgla_CBS_138:CAGL0M03795g.t1	Cgla_CBS_138:CAGL0E01947g.t1
NCU01179T0	Cgla_CBS_138:CAGL0I05720g.t1
NCU00880T0	Cgla_CBS_138:CAGL0K00275g.t1
NCU01613T0	Cgla_CBS_138:CAGL0C00517g.t1
NCU04019T0	Cgla_CBS_138:CAGL0A01023g.t1
NCU04379T0	Cgla_CBS_138:CAGL0A02948g.t1
NCU06718T0	Cgla_CBS_138:CAGL0I05456g.t1
NCU07263T0	Cgla_CBS_138:CAGL0B04543g.t1
NCU06721T0	Cgla_CBS_138:CAGL0E04928g.t1
NCU06465T0	Cgla_CBS_138:CAGL0H01375g.t1
NCU07261T0	Cgla_CBS_138:CAGL0K12342g.t1
NCU11098T0	Cgla_CBS_138:CAGL0H03619g.t1
NCU01635T0	Cgla_CBS_138:CAGL0C04114g.t1	Cgla_CBS_138:CAGL0M06655g.t1	Cgla_CBS_138:CAGL0H09856g.t1
NCU02333T0	Cgla_CBS_138:CAGL0J07062g.t1
NCU02812T0	Cgla_CBS_138:CAGL0L09867g.t1
NCU06409T0	Cgla_CBS_138:CAGL0M03905g.t1
NCU03038T0	Cgla_CBS_138:CAGL0G05027g.t1
NCU03460T0	Cgla_CBS_138:CAGL0C04279g.t1
NCU04069T0	Cgla_CBS_138:CAGL0C05247g.t1
NCU09747T0	Cgla_CBS_138:CAGL0J00627g.t1
NCU00622T0	Cgla_CBS_138:CAGL0I02090g.t1	Cgla_CBS_138:CAGL0F07997g.t1
NCU09380T0	Cgla_CBS_138:CAGL0I02926g.t1
NCU08005T0	Cgla_CBS_138:CAGL0A03014g.t1
NCU02744T0	Cgla_CBS_138:CAGL0G08734g.t1	Cgla_CBS_138:CAGL0E04994g.t1
NCU00519T0	Cgla_CBS_138:CAGL0L05478g.t1
NCU02653T0	Cgla_CBS_138:CAGL0G04081g.t1
NCU00376T0	Cgla_CBS_138:CAGL0E03311g.t1
NCU00725T0	Cgla_CBS_138:CAGL0H04323g.t1
NCU05292T0	Cgla_CBS_138:CAGL0I06787g.t1
NCU04841T0	Cgla_CBS_138:CAGL0K02761g.t1
NCU09492T0	Cgla_CBS_138:CAGL0J04642g.t1
NCU08036T0	Cgla_CBS_138:CAGL0F02915g.t1
NCU02668T0	Cgla_CBS_138:CAGL0G08668g.t1	Cgla_CBS_138:CAGL0J09922g.t1	Cgla_CBS_138:CAGL0L03289g.t1	Cgla_CBS_138:CAGL0L05434g.t1
NCU00216T0	Cgla_CBS_138:CAGL0L00847g.t1
NCU01083T0	Cgla_CBS_138:CAGL0H02607g.t1
NCU03806T0	Cgla_CBS_138:CAGL0J10384g.t1
NCU03102T0	Cgla_CBS_138:CAGL0K11748g.t1
NCU04443T0	Cgla_CBS_138:CAGL0H09944g.t1
NCU07020T0	Cgla_CBS_138:CAGL0I07271g.t1
NCU08878T0	Cgla_CBS_138:CAGL0L11242g.t1
NCU11537T0	Cgla_CBS_138:CAGL0H02123g.t1
NCU02754T0	Cgla_CBS_138:CAGL0I00946g.t1
NCU03763T0	Cgla_CBS_138:CAGL0B03707g.t1
NCU02133T0	Cgla_CBS_138:CAGL0C04741g.t1
NCU06856T0	Cgla_CBS_138:CAGL0J08096g.t1
NCU08001T0	Cgla_CBS_138:CAGL0M06413g.t1
NCU02378T0	Cgla_CBS_138:CAGL0K09218g.t1
NCU06578T0	Cgla_CBS_138:CAGL0H07777g.t1
NCU06404T0	Cgla_CBS_138:CAGL0F02123g.t1
NCU09897T0	Cgla_CBS_138:CAGL0L05126g.t1
NCU09313T0	Cgla_CBS_138:CAGL0K08404g.t1
NCU04612T1	Cgla_CBS_138:CAGL0I03498g.t1
NCU04612T0	Cgla_CBS_138:CAGL0I03498g.t1
NCU03108T0	Cgla_CBS_138:CAGL0M00616g.t1
NCU06285T0	Cgla_CBS_138:CAGL0M00616g.t1
NCU00475T0	Cgla_CBS_138:CAGL0G07227g.t1
NCU06348T0	Cgla_CBS_138:CAGL0J00319g.t1	Cgla_CBS_138:CAGL0H01089g.t1
NCU07911T0	Cgla_CBS_138:CAGL0M03179g.t1	Cgla_CBS_138:CAGL0G03245g.t1
NCU00164T0	Cgla_CBS_138:CAGL0H09020g.t1
NCU02618T0	Cgla_CBS_138:CAGL0A04147g.t1
NCU06410T0	Cgla_CBS_138:CAGL0J08635g.t1
NCU06684T0	Cgla_CBS_138:CAGL0I03344g.t1
NCU03777T0	Cgla_CBS_138:CAGL0K11968g.t1
NCU03059T0	Cgla_CBS_138:CAGL0F05621g.t1
NCU07158T0	Cgla_CBS_138:CAGL0I10296g.t1
NCU00495T0	Cgla_CBS_138:CAGL0J07942g.t1	Cgla_CBS_138:CAGL0I01980g.t1
NCU02105T0	Cgla_CBS_138:CAGL0J00209g.t1
NCU07931T0	Cgla_CBS_138:CAGL0J08272g.t1
NCU06031T0	Cgla_CBS_138:CAGL0A04433g.t1
NCU11215T0	Cgla_CBS_138:CAGL0K02563g.t1
NCU01568T0	Cgla_CBS_138:CAGL0H03839g.t1
NCU01337T0	Cgla_CBS_138:CAGL0K03553g.t1
NCU03859T0	Cgla_CBS_138:CAGL0I08547g.t1
NCU05234T0	Cgla_CBS_138:CAGL0K06017g.t1
NCU09727T0	Cgla_CBS_138:CAGL0H08580g.t1
NCU02113T0	Cgla_CBS_138:CAGL0G08063g.t1
NCU00919T0	Cgla_CBS_138:CAGL0K02387g.t1
NCU08811T0	Cgla_CBS_138:CAGL0G03707g.t1
NCU08484T0	Cgla_CBS_138:CAGL0D04862g.t1
NCU03319T0	Cgla_CBS_138:CAGL0G00176g.t1
NCU01324T0	Cgla_CBS_138:CAGL0E02981g.t1
NCU01427T0	Cgla_CBS_138:CAGL0H05269g.t1
NCU07734T0	Cgla_CBS_138:CAGL0G05445g.t1
NCU05293T0	Cgla_CBS_138:CAGL0K10010g.t1
NCU11399T0	Cgla_CBS_138:CAGL0K09548g.t1
NCU01200T1	Cgla_CBS_138:CAGL0H01529g.t1
NCU01200T0	Cgla_CBS_138:CAGL0H01529g.t1
NCU00308T0	Cgla_CBS_138:CAGL0M06941g.t1
NCU02973T0	Cgla_CBS_138:CAGL0H10538g.t1
NCU01302T0	Cgla_CBS_138:CAGL0F03817g.t1
NCU06269T0	Cgla_CBS_138:CAGL0L03960g.t1
NCU09758T0	Cgla_CBS_138:CAGL0B01287g.t1
NCU01317T0	Cgla_CBS_138:CAGL0F02937g.t1
NCU02413T0	Cgla_CBS_138:CAGL0F09097g.t1
NCU07471T0	Cgla_CBS_138:CAGL0I05214g.t1
NCU08941T0	Cgla_CBS_138:CAGL0J02002g.t1
NCU11724T0	Cgla_CBS_138:CAGL0H02057g.t1
NCU00434T0	Cgla_CBS_138:CAGL0C04499g.t1
NCU05075T0	Cgla_CBS_138:CAGL0L02079g.t1
NCU03703T0	Cgla_CBS_138:CAGL0M08118g.t1
NCU08683T0	Cgla_CBS_138:CAGL0J05632g.t1
NCU01368T0	Cgla_CBS_138:CAGL0H09548g.t1
NCU01368T1	Cgla_CBS_138:CAGL0H09548g.t1
NCU03833T0	Cgla_CBS_138:CAGL0L00605g.t1
NCU03833T1	Cgla_CBS_138:CAGL0L00605g.t1
NCU01753T0	Cgla_CBS_138:CAGL0I00506g.t1
NCU09025T0	Cgla_CBS_138:CAGL0A04653g.t1
NCU07725T0	Cgla_CBS_138:CAGL0K12232g.t1
NCU02381T0	Cgla_CBS_138:CAGL0C03069g.t1
NCU09006T0	Cgla_CBS_138:CAGL0G09889g.t1
NCU11420T0	Cgla_CBS_138:CAGL0I03542g.t1
NCU04195T0	Cgla_CBS_138:CAGL0J02948g.t1	Cgla_CBS_138:CAGL0L00671g.t1	Cgla_CBS_138:CAGL0C00231g.t1
NCU08310T0	Cgla_CBS_138:CAGL0J02948g.t1	Cgla_CBS_138:CAGL0L00671g.t1	Cgla_CBS_138:CAGL0C00231g.t1
NCU00173T0	Cgla_CBS_138:CAGL0J05324g.t1
NCU01514T0	Cgla_CBS_138:CAGL0G01166g.t1
NCU01099T0	Cgla_CBS_138:CAGL0B02453g.t1
NCU03937T0	Cgla_CBS_138:CAGL0J06556g.t1
NCU02498T0	Cgla_CBS_138:CAGL0F08635g.t1
NCU10895T0	Cgla_CBS_138:CAGL0F02167g.t1
NCU10945T0	Cgla_CBS_138:CAGL0B02079g.t1
NCU04391T0	Cgla_CBS_138:CAGL0B02079g.t1
NCU09640T0	Cgla_CBS_138:CAGL0B02079g.t1
NCU02562T0	Cgla_CBS_138:CAGL0B02079g.t1
NCU00711T0	Cgla_CBS_138:CAGL0B02079g.t1
NCU00523T0	Cgla_CBS_138:CAGL0L08668g.t1
NCU04087T0	Cgla_CBS_138:CAGL0E04906g.t1
NCU02157T0	Cgla_CBS_138:CAGL0F05423g.t1
NCU05517T0	Cgla_CBS_138:CAGL0M00198g.t1
NCU10185T0	Cgla_CBS_138:CAGL0L10934g.t1
NCU04446T0	Cgla_CBS_138:CAGL0I09086g.t1	Cgla_CBS_138:CAGL0I09108g.t1
NCU09811T0	Cgla_CBS_138:CAGL0I09086g.t1	Cgla_CBS_138:CAGL0I09108g.t1
NCU02104T0	Cgla_CBS_138:CAGL0G00704g.t1
NCU00617T0	Cgla_CBS_138:CAGL0L11066g.t1
NCU03243T0	Cgla_CBS_138:CAGL0E06556g.t1
NCU00609T0	Cgla_CBS_138:CAGL0F00297g.t1
NCU05757T0	Cgla_CBS_138:CAGL0L05588g.t1
NCU08823T0	Cgla_CBS_138:CAGL0B04521g.t1
NCU09384T0	Cgla_CBS_138:CAGL0I03586g.t1
NCU02675T0	Cgla_CBS_138:CAGL0E02343g.t1
NCU02532T0	Cgla_CBS_138:CAGL0D01518g.t1
NCU04640T0	Cgla_CBS_138:CAGL0H00957g.t1
NCU03633T0	Cgla_CBS_138:CAGL0F03861g.t1
NCU06431T0	Cgla_CBS_138:CAGL0K04587g.t1
NCU00726T0	Cgla_CBS_138:CAGL0E01177g.t1	Cgla_CBS_138:CAGL0H04301g.t1
NCU02808T0	Cgla_CBS_138:CAGL0J00781g.t1
NCU03050T0	Cgla_CBS_138:CAGL0G07909g.t1
NCU01553T0	Cgla_CBS_138:CAGL0C03652g.t1
NCU06369T0	Cgla_CBS_138:CAGL0J11264g.t1
NCU04500T0	Cgla_CBS_138:CAGL0M09779g.t1
NCU06540T0	Cgla_CBS_138:CAGL0M07029g.t1
NCU09435T0	Cgla_CBS_138:CAGL0F06479g.t1
NCU07830T0	Cgla_CBS_138:CAGL0L08118g.t1	Cgla_CBS_138:CAGL0K00671g.t1
NCU08372T0	Cgla_CBS_138:CAGL0D05566g.t1	Cgla_CBS_138:CAGL0D03256g.t1
NCU00396T0	Cgla_CBS_138:CAGL0L01507g.t1
NCU01161T0	Cgla_CBS_138:CAGL0I02750g.t1
NCU00924T0	Cgla_CBS_138:CAGL0H00220g.t1
NCU06673T0	Cgla_CBS_138:CAGL0G05852g.t1
NCU05999T0	Cgla_CBS_138:CAGL0L07106g.t1
NCU09862T0	Cgla_CBS_138:CAGL0J06710g.t1
NCU07874T0	Cgla_CBS_138:CAGL0H10604g.t1
NCU09560T0	Cgla_CBS_138:CAGL0E04356g.t1
NCU05242T0	Cgla_CBS_138:CAGL0K02343g.t1
NCU01122T0	Cgla_CBS_138:CAGL0K02343g.t1
NCU04653T0	Cgla_CBS_138:CAGL0M12683g.t1
NCU06085T0	Cgla_CBS_138:CAGL0M12683g.t1
NCU07621T0	Cgla_CBS_138:CAGL0E01353g.t1	Cgla_CBS_138:CAGL0M04301g.t1
NCU07289T0	Cgla_CBS_138:CAGL0K07964g.t1
NCU07289T1	Cgla_CBS_138:CAGL0K07964g.t1
NCU02432T0	Cgla_CBS_138:CAGL0J07370g.t1
NCU01955T0	Cgla_CBS_138:CAGL0I05808g.t1
NCU05623T0	Cgla_CBS_138:CAGL0I05918g.t1
NCU06386T0	Cgla_CBS_138:CAGL0E06028g.t1
NCU07457T0	Cgla_CBS_138:CAGL0A03256g.t1
NCU09485T0	Cgla_CBS_138:CAGL0F06369g.t1
NCU04009T0	Cgla_CBS_138:CAGL0H07205g.t1
NCU03325T0	Cgla_CBS_138:CAGL0M13981g.t1
NCU05542T0	Cgla_CBS_138:CAGL0M00484g.t1
NCU07669T0	Cgla_CBS_138:CAGL0D02904g.t1
NCU05796T0	Cgla_CBS_138:CAGL0K08140g.t1
NCU05796T1	Cgla_CBS_138:CAGL0K08140g.t1
NCU02693T0	Cgla_CBS_138:CAGL0G00594g.t1
NCU02905T0	Cgla_CBS_138:CAGL0G03575g.t1
NCU03024T0	Cgla_CBS_138:CAGL0J01111g.t1
NCU01705T0	Cgla_CBS_138:CAGL0H04807g.t1
NCU01233T0	Cgla_CBS_138:CAGL0C04543g.t1
NCU00105T0	Cgla_CBS_138:CAGL0M05775g.t1
NCU02982T0	Cgla_CBS_138:CAGL0L08580g.t1
NCU05305T0	Cgla_CBS_138:CAGL0I07799g.t1
NCU01257T0	Cgla_CBS_138:CAGL0L00341g.t1
NCU02358T0	Cgla_CBS_138:CAGL0K06699g.t1
NCU03988T0	Cgla_CBS_138:CAGL0E02013g.t1
NCU06497T0	Cgla_CBS_138:CAGL0J08932g.t1
NCU07492T0	Cgla_CBS_138:CAGL0C01441g.t1
NCU07478T0	Cgla_CBS_138:CAGL0F08305g.t1
NCU03030T0	Cgla_CBS_138:CAGL0H05775g.t1
NCU02786T0	Cgla_CBS_138:CAGL0K03289g.t1
NCU07435T0	Cgla_CBS_138:CAGL0G00814g.t1
NCU06260T0	Cgla_CBS_138:CAGL0I09570g.t1
NCU06039T0	Cgla_CBS_138:CAGL0H00781g.t1
NCU09843T0	Cgla_CBS_138:CAGL0J01265g.t1
NCU02096T0	Cgla_CBS_138:CAGL0L06666g.t1
NCU10051T0	Cgla_CBS_138:CAGL0L06666g.t1
NCU06648T0	Cgla_CBS_138:CAGL0G03509g.t1	Cgla_CBS_138:CAGL0C01881g.t1
NCU06043T0	Cgla_CBS_138:CAGL0L07766g.t1	Cgla_CBS_138:CAGL0M03465g.t1
NCU03710T0	Cgla_CBS_138:CAGL0G07018g.t1
NCU03740T0	Cgla_CBS_138:CAGL0L01947g.t1
NCU04196T0	Cgla_CBS_138:CAGL0L05566g.t1
NCU03176T0	Cgla_CBS_138:CAGL0M04367g.t1
NCU04304T0	Cgla_CBS_138:CAGL0J09900g.t1
NCU08312T0	Cgla_CBS_138:CAGL0E01001g.t1
NCU03749T0	Cgla_CBS_138:CAGL0I00924g.t1
NCU03749T1	Cgla_CBS_138:CAGL0I00924g.t1
NCU02670T0	Cgla_CBS_138:CAGL0M04521g.t1
NCU04302T0	Cgla_CBS_138:CAGL0D00814g.t1
NCU11933T0	Cgla_CBS_138:CAGL0B01485g.t1
NCU03358T0	Cgla_CBS_138:CAGL0E05170g.t1	Cgla_CBS_138:CAGL0E05280g.t1
NCU01918T0	Cgla_CBS_138:CAGL0L05390g.t1
NCU07742T0	Cgla_CBS_138:CAGL0G02893g.t1
NCU00169T0	Cgla_CBS_138:CAGL0G07469g.t1
NCU03173T0	Cgla_CBS_138:CAGL0G01925g.t1
NCU00443T0	Cgla_CBS_138:CAGL0C04301g.t1
NCU04137T0	Cgla_CBS_138:CAGL0L10472g.t1
NCU04326T0	Cgla_CBS_138:CAGL0K00693g.t1
NCU04097T0	Cgla_CBS_138:CAGL0K12474g.t1
NCU04159T0	Cgla_CBS_138:CAGL0M01056g.t1
NCU00168T0	Cgla_CBS_138:CAGL0I04070g.t1
NCU06708T0	Cgla_CBS_138:CAGL0C03179g.t1
NCU10273T0	Cgla_CBS_138:CAGL0E02739g.t1
NCU07483T0	Cgla_CBS_138:CAGL0F05753g.t1
NCU04554T0	Cgla_CBS_138:CAGL0A02904g.t1
NCU03209T0	Cgla_CBS_138:CAGL0A02904g.t1
NCU04883T0	Cgla_CBS_138:CAGL0A02904g.t1
NCU05274T0	Cgla_CBS_138:CAGL0L01353g.t1	Cgla_CBS_138:CAGL0I01430g.t1
NCU00258T0	Cgla_CBS_138:IPF_15324.1-15325.1.t1
NCU06464T0	Cgla_CBS_138:CAGL0L12870g.t1
NCU08425T0	Cgla_CBS_138:CAGL0H00440g.t1
NCU09869T0	Cgla_CBS_138:CAGL0H09680g.t1
NCU00667T0	Cgla_CBS_138:CAGL0E06204g.t1
NCU01657T0	Cgla_CBS_138:CAGL0M02673g.t1
NCU05302T0	Cgla_CBS_138:CAGL0I02332g.t1
NCU05859T0	Cgla_CBS_138:CAGL0I03168g.t1
NCU07516T0	Cgla_CBS_138:CAGL0J02486g.t1
NCU08671T0	Cgla_CBS_138:CAGL0F03993g.t1
NCU00087T0	Cgla_CBS_138:CAGL0M10956g.t1	Cgla_CBS_138:CAGL0M06963g.t1
NCU01457T0	Cgla_CBS_138:CAGL0H10582g.t1
NCU07012T0	Cgla_CBS_138:CAGL0G06842g.t1
NCU03623T0	Cgla_CBS_138:CAGL0M07568g.t1
NCU06771T0	Cgla_CBS_138:CAGL0F04455g.t1
NCU05715T0	Cgla_CBS_138:CAGL0J11704g.t1
NCU04202T0	Cgla_CBS_138:CAGL0M13277g.t1
NCU08269T0	Cgla_CBS_138:CAGL0I04708g.t1
NCU05594T0	Cgla_CBS_138:CAGL0F06061g.t1
NCU11785T0	Cgla_CBS_138:CAGL0L06556g.t1
NCU00117T0	Cgla_CBS_138:CAGL0H07909g.t1
NCU01878T0	Cgla_CBS_138:CAGL0E03454g.t1
NCU04333T0	Cgla_CBS_138:CAGL0I06600g.t1
NCU05589T0	Cgla_CBS_138:CAGL0I00836g.t1
NCU04149T0	Cgla_CBS_138:CAGL0M07546g.t1
NCU05426T0	Cgla_CBS_138:CAGL0M08646g.t1
NCU06246T0	Cgla_CBS_138:CAGL0M05753g.t1
NCU02437T0	Cgla_CBS_138:CAGL0C04411g.t1	Cgla_CBS_138:CAGL0K11440g.t1
NCU02621T0	Cgla_CBS_138:CAGL0M09955g.t1	Cgla_CBS_138:CAGL0D00682g.t1
NCU00502T0	Cgla_CBS_138:CAGL0H05489g.t1
NCU04699T0	Cgla_CBS_138:CAGL0F00363g.t1
NCU07472T0	Cgla_CBS_138:CAGL0M10769g.t1
NCU02435T0	Cgla_CBS_138:CAGL0C04389g.t1	Cgla_CBS_138:CAGL0K11462g.t1
NCU09326T0	Cgla_CBS_138:CAGL0A01474g.t1	Cgla_CBS_138:CAGL0E02915g.t1
NCU11109T0	Cgla_CBS_138:CAGL0K04147g.t1	Cgla_CBS_138:CAGL0G01188g.t1
NCU02513T0	Cgla_CBS_138:CAGL0E06380g.t1
NCU00771T0	Cgla_CBS_138:CAGL0M01320g.t1
NCU01936T0	Cgla_CBS_138:CAGL0F02959g.t1
NCU03678T0	Cgla_CBS_138:CAGL0F07799g.t1
NCU07452T0	Cgla_CBS_138:CAGL0K05687g.t1
NCU07584T0	Cgla_CBS_138:CAGL0M01452g.t1
NCU11773T0	Cgla_CBS_138:CAGL0L00869g.t1
NCU02586T0	Cgla_CBS_138:CAGL0I02156g.t1	Cgla_CBS_138:CAGL0F08063g.t1
NCU08611T0	Cgla_CBS_138:CAGL0A04785g.t1
NCU07456T0	Cgla_CBS_138:CAGL0D05302g.t1
NCU02956T0	Cgla_CBS_138:CAGL0M04191g.t1	Cgla_CBS_138:CAGL0E01771g.t1	Cgla_CBS_138:CAGL0E01859g.t1	Cgla_CBS_138:CAGL0E01815g.t1	Cgla_CBS_138:CAGL0E01837g.t1	Cgla_CBS_138:CAGL0E01793g.t1	Cgla_CBS_138:CAGL0E01749g.t1	Cgla_CBS_138:CAGL0E01727g.t1	Cgla_CBS_138:CAGL0E01881g.t1
NCU00338T0	Cgla_CBS_138:CAGL0M04191g.t1	Cgla_CBS_138:CAGL0E01771g.t1	Cgla_CBS_138:CAGL0E01859g.t1	Cgla_CBS_138:CAGL0E01815g.t1	Cgla_CBS_138:CAGL0E01837g.t1	Cgla_CBS_138:CAGL0E01793g.t1	Cgla_CBS_138:CAGL0E01749g.t1	Cgla_CBS_138:CAGL0E01727g.t1	Cgla_CBS_138:CAGL0E01881g.t1
NCU03168T0	Cgla_CBS_138:CAGL0M04191g.t1	Cgla_CBS_138:CAGL0E01771g.t1	Cgla_CBS_138:CAGL0E01859g.t1	Cgla_CBS_138:CAGL0E01815g.t1	Cgla_CBS_138:CAGL0E01837g.t1	Cgla_CBS_138:CAGL0E01793g.t1	Cgla_CBS_138:CAGL0E01749g.t1	Cgla_CBS_138:CAGL0E01727g.t1	Cgla_CBS_138:CAGL0E01881g.t1
NCU00472T0	Cgla_CBS_138:CAGL0E00913g.t1
NCU04279T0	Cgla_CBS_138:CAGL0I02860g.t1
NCU08904T0	Cgla_CBS_138:CAGL0G01991g.t1
NCU09608T0	Cgla_CBS_138:CAGL0J10208g.t1
NCU05273T0	Cgla_CBS_138:CAGL0F05181g.t1
NCU03887T0	Cgla_CBS_138:CAGL0A02046g.t1	Cgla_CBS_138:CAGL0K10714g.t1
NCU07879T0	Cgla_CBS_138:CAGL0H08822g.t1	Cgla_CBS_138:CAGL0E06006g.t1
NCU01104T0	Cgla_CBS_138:CAGL0F05577g.t1
NCU01948T0	Cgla_CBS_138:CAGL0M06523g.t1
NCU05982T0	Cgla_CBS_138:CAGL0I07601g.t1
NCU05587T0	Cgla_CBS_138:CAGL0L12166g.t1
NCU06035T0	Cgla_CBS_138:CAGL0F08547g.t1
NCU09264T0	Cgla_CBS_138:CAGL0M07876g.t1
NCU11371T0	Cgla_CBS_138:CAGL0M10747g.t1
NCU00614T0	Cgla_CBS_138:CAGL0B00660g.t1
NCU01990T0	Cgla_CBS_138:CAGL0M06457g.t1
NCU04328T0	Cgla_CBS_138:CAGL0K02013g.t1
NCU04535T0	Cgla_CBS_138:CAGL0M07898g.t1
NCU09308T0	Cgla_CBS_138:CAGL0L07392g.t1
NCU03504T0	Cgla_CBS_138:CAGL0K08272g.t1	Cgla_CBS_138:CAGL0I04334g.t1
NCU00655T0	Cgla_CBS_138:CAGL0B04323g.t1
NCU02961T0	Cgla_CBS_138:CAGL0G00374g.t1
NCU01342T0	Cgla_CBS_138:CAGL0H04741g.t1
NCU02940T0	Cgla_CBS_138:CAGL0L00979g.t1
NCU02707T0	Cgla_CBS_138:CAGL0L11462g.t1
NCU03150T0	Cgla_CBS_138:CAGL0A01562g.t1
NCU05781T0	Cgla_CBS_138:CAGL0J01089g.t1
NCU01163T0	Cgla_CBS_138:CAGL0F06127g.t1
NCU09534T0	Cgla_CBS_138:CAGL0C01705g.t1
NCU10721T0	Cgla_CBS_138:CAGL0H00847g.t1
NCU11791T0	Cgla_CBS_138:CAGL0H06941g.t1
NCU05290T0	Cgla_CBS_138:CAGL0J06600g.t1
NCU04810T0	Cgla_CBS_138:CAGL0H06655g.t1
NCU09658T0	Cgla_CBS_138:CAGL0E01573g.t1
NCU10046T0	Cgla_CBS_138:CAGL0M03399g.t1
NCU05778T0	Cgla_CBS_138:CAGL0M02629g.t1	Cgla_CBS_138:CAGL0J04048g.t1
NCU05564T0	Cgla_CBS_138:CAGL0F08657g.t1	Cgla_CBS_138:CAGL0A00957g.t1
NCU00966T0	Cgla_CBS_138:CAGL0K00407g.t1
NCU05364T0	Cgla_CBS_138:CAGL0J03256g.t1
NCU01674T0	Cgla_CBS_138:CAGL0F04653g.t1
NCU02555T0	Cgla_CBS_138:CAGL0M03201g.t1
NCU06749T0	Cgla_CBS_138:CAGL0B02167g.t1
NCU07587T0	Cgla_CBS_138:CAGL0B01166g.t1
NCU05264T0	Cgla_CBS_138:CAGL0H09218g.t1
NCU08620T0	Cgla_CBS_138:CAGL0I00792g.t1
NCU00897T0	Cgla_CBS_138:CAGL0L05016g.t1	Cgla_CBS_138:CAGL0F06325g.t1
NCU00316T0	Cgla_CBS_138:CAGL0D04774g.t1
NCU04156T0	Cgla_CBS_138:CAGL0L10714g.t1
NCU05592T0	Cgla_CBS_138:CAGL0I05478g.t1
NCU08948T0	Cgla_CBS_138:CAGL0K02959g.t1
NCU11916T0	Cgla_CBS_138:CAGL0H02519g.t1
NCU10048T0	Cgla_CBS_138:CAGL0M06215g.t1
NCU05226T0	Cgla_CBS_138:CAGL0G05093g.t1
NCU07383T0	Cgla_CBS_138:CAGL0E00693g.t1
NCU09547T0	Cgla_CBS_138:CAGL0L09174g.t1
NCU08668T0	Cgla_CBS_138:CAGL0C03355g.t1
NCU09001T0	Cgla_CBS_138:CAGL0C03399g.t1
NCU12058T0	Cgla_CBS_138:CAGL0K02717g.t1
NCU03283T0	Cgla_CBS_138:CAGL0J06204g.t1
NCU03283T1	Cgla_CBS_138:CAGL0J06204g.t1
NCU02375T0	Cgla_CBS_138:CAGL0M11198g.t1
NCU03971T0	Cgla_CBS_138:CAGL0K07051g.t1
NCU05485T0	Cgla_CBS_138:CAGL0A00275g.t1
NCU07741T0	Cgla_CBS_138:CAGL0I04620g.t1
NCU07300T0	Cgla_CBS_138:CAGL0H06963g.t1
NCU07313T0	Cgla_CBS_138:CAGL0D04268g.t1
NCU08661T0	Cgla_CBS_138:CAGL0H06523g.t1
NCU08339T0	Cgla_CBS_138:CAGL0K08426g.t1
NCU02167T0	Cgla_CBS_138:CAGL0E03113g.t1
NCU00107T0	Cgla_CBS_138:CAGL0M10593g.t1
NCU00193T0	Cgla_CBS_138:CAGL0F07843g.t1
NCU02802T0	Cgla_CBS_138:CAGL0K10362g.t1
NCU02404T1	Cgla_CBS_138:CAGL0B04807g.t1	Cgla_CBS_138:CAGL0H03861g.t1
NCU02404T0	Cgla_CBS_138:CAGL0B04807g.t1	Cgla_CBS_138:CAGL0H03861g.t1
NCU00034T1	Cgla_CBS_138:CAGL0F02805g.t1
NCU00034T0	Cgla_CBS_138:CAGL0F02805g.t1
NCU09803T0	Cgla_CBS_138:CAGL0G08151g.t1	Cgla_CBS_138:CAGL0L11990g.t1
NCU00019T0	Cgla_CBS_138:CAGL0J10120g.t1
NCU02055T0	Cgla_CBS_138:CAGL0F02585g.t1
NCU03938T0	Cgla_CBS_138:CAGL0K06985g.t1
NCU04373T0	Cgla_CBS_138:CAGL0F08833g.t1
NCU10789T0	Cgla_CBS_138:CAGL0J08756g.t1
NCU07547T0	Cgla_CBS_138:CAGL0M10197g.t1
NCU08973T0	Cgla_CBS_138:CAGL0D03498g.t1
NCU03122T0	Cgla_CBS_138:CAGL0J06886g.t1
NCU03122T1	Cgla_CBS_138:CAGL0J06886g.t1
NCU08003T0	Cgla_CBS_138:CAGL0J02640g.t1	Cgla_CBS_138:CAGL0I05258g.t1
NCU03276T0	Cgla_CBS_138:CAGL0M04125g.t1
NCU03899T0	Cgla_CBS_138:CAGL0D02684g.t1
NCU07381T0	Cgla_CBS_138:CAGL0I00880g.t1
NCU08991T0	Cgla_CBS_138:CAGL0M01364g.t1
NCU08991T1	Cgla_CBS_138:CAGL0M01364g.t1
NCU05783T0	Cgla_CBS_138:CAGL0J04378g.t1
NCU08296T0	Cgla_CBS_138:CAGL0K09768g.t1
NCU05800T0	Cgla_CBS_138:CAGL0J07898g.t1
NCU05800T1	Cgla_CBS_138:CAGL0J07898g.t1
NCU02168T0	Cgla_CBS_138:CAGL0G08019g.t1
NCU05235T0	Cgla_CBS_138:CAGL0J00957g.t1
NCU01696T0	Cgla_CBS_138:CAGL0K11374g.t1
NCU03114T0	Cgla_CBS_138:CAGL0K05071g.t1
NCU06300T0	Cgla_CBS_138:CAGL0K06281g.t1
NCU07437T0	Cgla_CBS_138:CAGL0H02409g.t1
NCU11263T0	Cgla_CBS_138:CAGL0J04796g.t1
NCU06715T0	Cgla_CBS_138:CAGL0F02739g.t1
NCU01634T0	Cgla_CBS_138:CAGL0C04136g.t1	Cgla_CBS_138:CAGL0M06677g.t1	Cgla_CBS_138:CAGL0H09834g.t1
NCU00212T0	Cgla_CBS_138:CAGL0C04136g.t1	Cgla_CBS_138:CAGL0M06677g.t1	Cgla_CBS_138:CAGL0H09834g.t1
NCU01516T0	Cgla_CBS_138:CAGL0J03850g.t1
NCU01545T0	Cgla_CBS_138:CAGL0A04675g.t1
NCU00444T0	Cgla_CBS_138:CAGL0M02739g.t1
NCU08138T0	Cgla_CBS_138:CAGL0L05280g.t1
NCU09514T0	Cgla_CBS_138:CAGL0F00737g.t1
NCU08052T0	Cgla_CBS_138:CAGL0A01221g.t1	Cgla_CBS_138:CAGL0D00154g.t1
NCU00333T0	Cgla_CBS_138:CAGL0L12826g.t1
NCU03191T0	Cgla_CBS_138:CAGL0J07260g.t1
NCU03237T0	Cgla_CBS_138:CAGL0F06391g.t1
NCU03727T0	Cgla_CBS_138:CAGL0L04158g.t1
NCU05645T0	Cgla_CBS_138:CAGL0L07040g.t1
NCU08353T0	Cgla_CBS_138:CAGL0G01694g.t1
NCU04153T0	Cgla_CBS_138:CAGL0M03619g.t1
NCU07826T0	Cgla_CBS_138:CAGL0E01991g.t1
NCU11748T0	Cgla_CBS_138:CAGL0I01056g.t1
NCU08111T0	Cgla_CBS_138:CAGL0K06457g.t1
NCU07682T1	Cgla_CBS_138:CAGL0H02871g.t1
NCU07682T0	Cgla_CBS_138:CAGL0H02871g.t1
NCU02826T0	Cgla_CBS_138:CAGL0J09658g.t1
NCU04275T0	Cgla_CBS_138:CAGL0G07381g.t1
NCU03761T0	Cgla_CBS_138:CAGL0B00286g.t1
NCU03216T0	Cgla_CBS_138:CAGL0L11902g.t1
NCU04191T0	Cgla_CBS_138:CAGL0C01925g.t1
NCU07542T0	Cgla_CBS_138:CAGL0L01309g.t1
NCU06017T0	Cgla_CBS_138:CAGL0K09064g.t1
NCU07794T0	Cgla_CBS_138:CAGL0H00660g.t1
NCU08012T0	Cgla_CBS_138:CAGL0M03113g.t1
NCU00954T0	Cgla_CBS_138:CAGL0J10736g.t1
NCU02076T0	Cgla_CBS_138:CAGL0E01463g.t1
NCU01454T0	Cgla_CBS_138:CAGL0K04015g.t1
NCU05423T0	Cgla_CBS_138:CAGL0J10934g.t1
NCU06711T0	Cgla_CBS_138:CAGL0J05038g.t1
NCU05983T0	Cgla_CBS_138:CAGL0I07557g.t1
NCU06447T0	Cgla_CBS_138:CAGL0B04697g.t1
NCU04187T0	Cgla_CBS_138:CAGL0K03729g.t1
NCU09319T0	Cgla_CBS_138:CAGL0G07403g.t1
NCU08824T0	Cgla_CBS_138:CAGL0D03696g.t1
NCU08299T0	Cgla_CBS_138:CAGL0M07513g.t1
NCU09161T0	Cgla_CBS_138:CAGL0H03949g.t1	Cgla_CBS_138:CAGL0B04675g.t1
NCU01397T0	Cgla_CBS_138:CAGL0J01485g.t1
NCU00669T0	Cgla_CBS_138:CAGL0L02365g.t1
NCU00243T0	Cgla_CBS_138:CAGL0H09438g.t1
NCU01188T0	Cgla_CBS_138:CAGL0E04598g.t1
NCU07014T0	Cgla_CBS_138:CAGL0K06149g.t1
NCU06656T0	Cgla_CBS_138:CAGL0M03025g.t1
NCU04065T0	Cgla_CBS_138:CAGL0L03476g.t1
NCU05201T0	Cgla_CBS_138:CAGL0L03476g.t1
NCU05394T0	Cgla_CBS_138:CAGL0E01507g.t1
NCU03468T0	Cgla_CBS_138:CAGL0E01507g.t1
NCU00706T0	Cgla_CBS_138:CAGL0G05940g.t1
NCU00548T0	Cgla_CBS_138:CAGL0K07744g.t1
NCU08070T0	Cgla_CBS_138:CAGL0G05357g.t1
NCU04190T0	Cgla_CBS_138:CAGL0D01672g.t1
NCU03579T0	Cgla_CBS_138:CAGL0F04367g.t1
NCU07544T0	Cgla_CBS_138:CAGL0D00638g.t1
NCU02090T0	Cgla_CBS_138:CAGL0G07106g.t1	Cgla_CBS_138:CAGL0J10494g.t1
NCU04523T0	Cgla_CBS_138:CAGL0F08151g.t1
NCU08395T0	Cgla_CBS_138:CAGL0K07854g.t1
NCU08395T1	Cgla_CBS_138:CAGL0K07854g.t1
NCU00371T0	Cgla_CBS_138:CAGL0I05566g.t1
NCU03366T0	Cgla_CBS_138:CAGL0L04796g.t1
NCU01827T0	Cgla_CBS_138:CAGL0K06567g.t1
NCU06118T0	Cgla_CBS_138:CAGL0E06534g.t1
NCU09337T0	Cgla_CBS_138:CAGL0J08371g.t1
NCU10220T0	Cgla_CBS_138:CAGL0I03366g.t1
NCU00778T0	Cgla_CBS_138:CAGL0M13321g.t1
NCU05862T0	Cgla_CBS_138:CAGL0J01375g.t1
NCU01095T0	Cgla_CBS_138:CAGL0J01375g.t1
NCU09551T0	Cgla_CBS_138:CAGL0J01375g.t1
NCU05453T0	Cgla_CBS_138:CAGL0I09746g.t1
NCU06071T0	Cgla_CBS_138:CAGL0I03740g.t1
NCU03957T0	Cgla_CBS_138:CAGL0K10274g.t1
NCU04120T0	Cgla_CBS_138:CAGL0D01452g.t1
NCU04317T0	Cgla_CBS_138:CAGL0E04532g.t1
NCU02563T0	Cgla_CBS_138:CAGL0D06160g.t1
NCU03195T0	Cgla_CBS_138:CAGL0M09911g.t1
NCU07446T0	Cgla_CBS_138:CAGL0E05346g.t1
NCU07446T1	Cgla_CBS_138:CAGL0E05346g.t1
NCU06998T0	Cgla_CBS_138:CAGL0C03113g.t1	Cgla_CBS_138:CAGL0L04598g.t1
NCU09496T0	Cgla_CBS_138:CAGL0H04213g.t1	Cgla_CBS_138:CAGL0M00594g.t1
NCU02394T0	Cgla_CBS_138:CAGL0G09152g.t1
NCU01606T0	Cgla_CBS_138:CAGL0H01397g.t1
NCU05891T0	Cgla_CBS_138:CAGL0J09548g.t1
NCU06472T0	Cgla_CBS_138:CAGL0L09042g.t1
NCU10029T0	Cgla_CBS_138:CAGL0C02233g.t1
NCU07499T0	Cgla_CBS_138:CAGL0M08206g.t1
NCU07501T0	Cgla_CBS_138:CAGL0M08206g.t1
NCU00636T0	Cgla_CBS_138:CAGL0L09713g.t1
NCU00404T0	Cgla_CBS_138:CAGL0H02079g.t1
NCU00210T0	Cgla_CBS_138:CAGL0C01529g.t1
NCU01100T0	Cgla_CBS_138:CAGL0A04345g.t1
NCU03827T0	Cgla_CBS_138:CAGL0L06732g.t1
NCU04613T0	Cgla_CBS_138:CAGL0I07315g.t1
NCU06876T0	Cgla_CBS_138:CAGL0J09372g.t1
NCU06594T0	Cgla_CBS_138:CAGL0H08690g.t1
NCU07885T0	Cgla_CBS_138:CAGL0L09757g.t1
NCU08936T0	Cgla_CBS_138:CAGL0E04620g.t1	Cgla_CBS_138:CAGL0M01826g.t1
NCU08936T1	Cgla_CBS_138:CAGL0E04620g.t1	Cgla_CBS_138:CAGL0M01826g.t1
NCU01961T0	Cgla_CBS_138:CAGL0J04356g.t1
NCU09572T0	Cgla_CBS_138:CAGL0G04895g.t1
NCU06859T0	Cgla_CBS_138:CAGL0H01595g.t1
NCU10618T0	Cgla_CBS_138:CAGL0B04983g.t1
NCU07413T0	Cgla_CBS_138:CAGL0D01562g.t1
NCU07413T1	Cgla_CBS_138:CAGL0D01562g.t1
NCU01517T0	Cgla_CBS_138:CAGL0G02717g.t1
NCU03186T0	Cgla_CBS_138:CAGL0J02156g.t1
NCU00476T0	Cgla_CBS_138:CAGL0D03300g.t1
NCU01225T0	Cgla_CBS_138:CAGL0E00671g.t1
NCU03204T0	Cgla_CBS_138:CAGL0J07590g.t1
NCU00109T0	Cgla_CBS_138:CAGL0K05423g.t1
NCU04541T0	Cgla_CBS_138:CAGL0G04543g.t1
NCU04273T0	Cgla_CBS_138:CAGL0J11154g.t1
NCU03040T0	Cgla_CBS_138:CAGL0L11176g.t1
NCU02631T0	Cgla_CBS_138:CAGL0D04466g.t1
NCU03956T0	Cgla_CBS_138:CAGL0H07711g.t1
NCU03883T0	Cgla_CBS_138:CAGL0M12705g.t1
NCU05649T0	Cgla_CBS_138:CAGL0K00715g.t1
NCU11746T0	Cgla_CBS_138:CAGL0J04510g.t1
NCU07500T0	Cgla_CBS_138:CAGL0M05599g.t1
NCU11241T0	Cgla_CBS_138:CAGL0H03201g.t1
NCU05514T0	Cgla_CBS_138:CAGL0I08701g.t1
NCU07182T0	Cgla_CBS_138:CAGL0J03234g.t1
NCU02930T0	Cgla_CBS_138:CAGL0D04752g.t1	Cgla_CBS_138:CAGL0I02046g.t1
NCU09141T0	Cgla_CBS_138:CAGL0D04752g.t1	Cgla_CBS_138:CAGL0I02046g.t1
NCU07402T0	Cgla_CBS_138:CAGL0D04752g.t1	Cgla_CBS_138:CAGL0I02046g.t1
NCU08707T0	Cgla_CBS_138:CAGL0G03905g.t1	Cgla_CBS_138:CAGL0E03652g.t1
NCU09018T0	Cgla_CBS_138:CAGL0K10406g.t1
NCU11249T0	Cgla_CBS_138:CAGL0K10406g.t1
NCU02725T0	Cgla_CBS_138:CAGL0E03608g.t1
NCU06177T0	Cgla_CBS_138:CAGL0K08514g.t1
NCU09220T0	Cgla_CBS_138:CAGL0F07051g.t1
NCU00467T0	Cgla_CBS_138:CAGL0G05676g.t1
NCU02528T0	Cgla_CBS_138:CAGL0G00264g.t1
NCU00632T0	Cgla_CBS_138:CAGL0L07986g.t1
NCU03798T0	Cgla_CBS_138:CAGL0G05654g.t1
NCU03755T0	Cgla_CBS_138:CAGL0I02530g.t1
NCU04098T0	Cgla_CBS_138:CAGL0M07271g.t1
NCU09192T0	Cgla_CBS_138:CAGL0G03157g.t1
NCU04775T0	Cgla_CBS_138:CAGL0M09801g.t1
NCU05385T0	Cgla_CBS_138:CAGL0M01980g.t1
NCU07985T0	Cgla_CBS_138:CAGL0M09647g.t1
NCU03862T0	Cgla_CBS_138:CAGL0E04708g.t1
NCU11146T0	Cgla_CBS_138:CAGL0I06578g.t1
NCU11201T0	Cgla_CBS_138:CAGL0L03311g.t1
NCU09312T0	Cgla_CBS_138:CAGL0I03894g.t1	Cgla_CBS_138:CAGL0J09042g.t1
NCU01779T0	Cgla_CBS_138:CAGL0L01859g.t1
NCU00651T0	Cgla_CBS_138:CAGL0H05753g.t1
NCU02796T0	Cgla_CBS_138:CAGL0H02035g.t1
NCU03911T0	Cgla_CBS_138:CAGL0K02783g.t1
NCU06332T0	Cgla_CBS_138:CAGL0L04686g.t1
NCU11237T0	Cgla_CBS_138:CAGL0G01452g.t1
NCU11739T0	Cgla_CBS_138:CAGL0L09669g.t1
NCU07851T0	Cgla_CBS_138:CAGL0F06017g.t1
NCU11840T0	Cgla_CBS_138:CAGL0M12408g.t1
NCU01041T0	Cgla_CBS_138:CAGL0G02321g.t1
NCU10893T0	Cgla_CBS_138:CAGL0L09581g.t1
NCU12167T0	Cgla_CBS_138:CAGL0E04576g.t1
NCU11480T0	Cgla_CBS_138:CAGL0D01804g.t1
NCU11369T1	Cgla_CBS_138:CAGL0L00891g.t1
NCU11369T0	Cgla_CBS_138:CAGL0L00891g.t1
NCU00199T0	Cgla_CBS_138:CAGL0J06534g.t1
NCU00345T0	Cgla_CBS_138:CAGL0L01991g.t1
NCU04119T0	Cgla_CBS_138:CAGL0G08932g.t1
NCU00971T0	Cgla_CBS_138:CAGL0F01045g.t1
NCU05304T0	Cgla_CBS_138:CAGL0I10967g.t1
NCU06227T0	Cgla_CBS_138:CAGL0A03674g.t1
NCU04022T0	Cgla_CBS_138:CAGL0H06479g.t1	Cgla_CBS_138:CAGL0I09350g.t1
NCU01759T0	Cgla_CBS_138:CAGL0J09394g.t1
NCU00310T0	Cgla_CBS_138:CAGL0A03630g.t1
NCU01953T0	Cgla_CBS_138:CAGL0E01265g.t1
NCU06090T0	Cgla_CBS_138:CAGL0L05170g.t1
NCU06922T0	Cgla_CBS_138:CAGL0I00440g.t1
NCU06869T0	Cgla_CBS_138:CAGL0D02332g.t1
NCU11493T0	Cgla_CBS_138:CAGL0F01727g.t1
NCU04990T0	Cgla_CBS_138:CAGL0I05390g.t1	Cgla_CBS_138:CAGL0K11275g.t1
NCU02018T0	Cgla_CBS_138:CAGL0F06919g.t1	Cgla_CBS_138:CAGL0F06897g.t1
NCU02969T0	Cgla_CBS_138:CAGL0M06347g.t1	Cgla_CBS_138:CAGL0H05599g.t1
NCU00464T0	Cgla_CBS_138:CAGL0H04521g.t1
NCU03381T0	Cgla_CBS_138:CAGL0I09812g.t1
NCU03632T0	Cgla_CBS_138:CAGL0L09801g.t1
NCU04188T0	Cgla_CBS_138:CAGL0E01639g.t1
NCU07290T0	Cgla_CBS_138:CAGL0J01309g.t1
NCU04552T0	Cgla_CBS_138:CAGL0K02123g.t1
NCU08952T0	Cgla_CBS_138:CAGL0G09669g.t1
NCU08742T0	Cgla_CBS_138:CAGL0L10692g.t1
NCU08944T0	Cgla_CBS_138:CAGL0E04444g.t1
NCU11385T0	Cgla_CBS_138:CAGL0L11616g.t1
NCU03068T0	Cgla_CBS_138:CAGL0M11660g.t1	Cgla_CBS_138:CAGL0M12430g.t1	Cgla_CBS_138:CAGL0I05874g.t1
NCU02748T0	Cgla_CBS_138:CAGL0E02673g.t1
NCU01468T0	Cgla_CBS_138:CAGL0K01045g.t1
NCU04189T0	Cgla_CBS_138:CAGL0L06534g.t1
NCU04293T0	Cgla_CBS_138:CAGL0L11308g.t1
NCU04787T0	Cgla_CBS_138:CAGL0H01419g.t1
NCU07843T0	Cgla_CBS_138:CAGL0L09020g.t1
NCU05593T0	Cgla_CBS_138:CAGL0M06853g.t1
NCU10351T0	Cgla_CBS_138:CAGL0M10725g.t1
NCU00372T0	Cgla_CBS_138:CAGL0H02431g.t1
NCU04068T0	Cgla_CBS_138:CAGL0I01804g.t1
NCU03029T0	Cgla_CBS_138:CAGL0L13288g.t1
NCU01279T0	Cgla_CBS_138:CAGL0D04202g.t1
NCU02661T0	Cgla_CBS_138:CAGL0F02673g.t1
NCU08666T0	Cgla_CBS_138:CAGL0L01969g.t1
NCU08423T0	Cgla_CBS_138:CAGL0C02541g.t1
NCU06695T0	Cgla_CBS_138:CAGL0J00429g.t1
NCU06695T1	Cgla_CBS_138:CAGL0J00429g.t1
NCU00356T0	Cgla_CBS_138:CAGL0J08712g.t1
NCU02433T0	Cgla_CBS_138:CAGL0J07304g.t1
NCU04101T0	Cgla_CBS_138:CAGL0B00748g.t1
NCU04945T0	Cgla_CBS_138:CAGL0D03520g.t1
NCU03796T0	Cgla_CBS_138:CAGL0F07007g.t1
NCU05601T0	Cgla_CBS_138:CAGL0M12012g.t1
NCU07952T0	Cgla_CBS_138:CAGL0M06831g.t1
NCU09291T0	Cgla_CBS_138:CAGL0K05401g.t1
NCU10483T0	Cgla_CBS_138:CAGL0M06809g.t1
NCU01190T0	Cgla_CBS_138:CAGL0L04444g.t1
NCU01800T0	Cgla_CBS_138:CAGL0D05412g.t1
NCU03610T0	Cgla_CBS_138:CAGL0D06468g.t1
NCU04289T0	Cgla_CBS_138:CAGL0F08723g.t1
NCU09442T0	Cgla_CBS_138:CAGL0H08800g.t1
NCU11956T0	Cgla_CBS_138:CAGL0D05544g.t1
NCU00812T0	Cgla_CBS_138:CAGL0G09317g.t1
NCU03045T0	Cgla_CBS_138:CAGL0L12144g.t1
NCU00445T0	Cgla_CBS_138:CAGL0F03025g.t1
NCU03538T0	Cgla_CBS_138:CAGL0A04279g.t1
NCU02723T0	Cgla_CBS_138:CAGL0M09427g.t1
NCU06637T0	Cgla_CBS_138:CAGL0M08866g.t1
NCU06259T0	Cgla_CBS_138:CAGL0F03113g.t1
NCU01940T0	Cgla_CBS_138:CAGL0M08360g.t1	Cgla_CBS_138:CAGL0I06248g.t1
NCU00487T0	Cgla_CBS_138:CAGL0M12639g.t1
NCU01637T0	Cgla_CBS_138:CAGL0M08976g.t1
NCU02372T0	Cgla_CBS_138:CAGL0F08525g.t1
NCU11386T0	Cgla_CBS_138:CAGL0B03817g.t1
NCU10073T0	Cgla_CBS_138:CAGL0C03597g.t1
NCU08840T0	Cgla_CBS_138:CAGL0F05907g.t1
NCU09317T0	Cgla_CBS_138:CAGL0F03531g.t1
NCU02299T0	Cgla_CBS_138:CAGL0K12958g.t1
NCU09247T0	Cgla_CBS_138:CAGL0M05203g.t1
NCU01204T0	Cgla_CBS_138:CAGL0L08338g.t1	Cgla_CBS_138:CAGL0J05434g.t1
NCU00359T0	Cgla_CBS_138:CAGL0B04609g.t1
NCU01808T0	Cgla_CBS_138:CAGL0I01408g.t1
NCU02349T0	Cgla_CBS_138:CAGL0E05412g.t1
NCU00293T0	Cgla_CBS_138:CAGL0M05687g.t1
NCU02587T0	Cgla_CBS_138:CAGL0K06369g.t1
NCU06347T0	Cgla_CBS_138:CAGL0J05544g.t1
NCU07384T0	Cgla_CBS_138:CAGL0G03135g.t1
NCU07852T0	Cgla_CBS_138:CAGL0L04224g.t1
NCU09371T0	Cgla_CBS_138:CAGL0B01419g.t1
NCU09131T0	Cgla_CBS_138:CAGL0F01023g.t1
NCU07127T0	Cgla_CBS_138:CAGL0J07128g.t1	Cgla_CBS_138:CAGL0H05995g.t1
NCU01114T0	Cgla_CBS_138:CAGL0I09240g.t1
NCU01803T0	Cgla_CBS_138:CAGL0A00319g.t1
NCU04165T0	Cgla_CBS_138:CAGL0J00891g.t1
NCU01235T0	Cgla_CBS_138:CAGL0K01573g.t1
NCU04336T0	Cgla_CBS_138:CAGL0J11330g.t1
NCU04455T0	Cgla_CBS_138:CAGL0L04114g.t1
NCU06542T0	Cgla_CBS_138:CAGL0G07931g.t1
NCU05941T0	Cgla_CBS_138:CAGL0H01177g.t1
NCU09248T0	Cgla_CBS_138:CAGL0J04400g.t1
NCU07698T0	Cgla_CBS_138:CAGL0E00957g.t1
NCU11246T0	Cgla_CBS_138:CAGL0G01760g.t1
NCU07989T0	Cgla_CBS_138:CAGL0H01859g.t1
NCU06703T0	Cgla_CBS_138:CAGL0M03597g.t1
NCU11387T0	Cgla_CBS_138:CAGL0E06160g.t1
NCU04470T0	Cgla_CBS_138:CAGL0C01749g.t1	Cgla_CBS_138:CAGL0J10362g.t1
NCU00147T0	Cgla_CBS_138:CAGL0K08800g.t1
NCU08007T0	Cgla_CBS_138:CAGL0L07898g.t1
NCU10036T0	Cgla_CBS_138:CAGL0L02695g.t1
NCU08313T0	Cgla_CBS_138:CAGL0F05203g.t1
NCU00843T0	Cgla_CBS_138:CAGL0F02761g.t1
NCU06974T0	Cgla_CBS_138:CAGL0I09009g.t1
NCU06469T0	Cgla_CBS_138:CAGL0H03531g.t1
NCU07409T0	Cgla_CBS_138:CAGL0E00979g.t1
NCU06631T0	Cgla_CBS_138:CAGL0K12166g.t1
NCU09203T0	Cgla_CBS_138:CAGL0D04818g.t1
NCU11511T0	Cgla_CBS_138:CAGL0M12166g.t1
NCU01172T0	Cgla_CBS_138:CAGL0K11792g.t1
NCU04002T0	Cgla_CBS_138:CAGL0F08613g.t1
NCU07271T0	Cgla_CBS_138:CAGL0H05885g.t1
NCU11756T0	Cgla_CBS_138:CAGL0F06721g.t1
NCU01371T0	Cgla_CBS_138:CAGL0H04389g.t1
NCU02573T0	Cgla_CBS_138:CAGL0L13046g.t1
NCU02541T0	Cgla_CBS_138:CAGL0D05742g.t1
NCU04411T0	Cgla_CBS_138:CAGL0A02574g.t1
NCU05721T0	Cgla_CBS_138:CAGL0L02959g.t1
NCU06108T0	Cgla_CBS_138:CAGL0I06963g.t1
NCU06380T0	Cgla_CBS_138:CAGL0I05280g.t1
NCU06213T0	Cgla_CBS_138:CAGL0L04290g.t1
NCU04597T0	Cgla_CBS_138:CAGL0M10351g.t1
NCU09237T0	Cgla_CBS_138:CAGL0K07117g.t1
NCU07430T0	Cgla_CBS_138:CAGL0I10769g.t1	Cgla_CBS_138:CAGL0F06237g.t1
NCU00050T0	Cgla_CBS_138:CAGL0G09361g.t1
NCU01914T0	Cgla_CBS_138:CAGL0G06424g.t1
NCU02396T0	Cgla_CBS_138:CAGL0G00946g.t1
NCU01331T0	Cgla_CBS_138:CAGL0I03234g.t1
NCU03565T0	Cgla_CBS_138:CAGL0G01078g.t1
NCU00299T0	Cgla_CBS_138:CAGL0F05071g.t1
NCU00369T0	Cgla_CBS_138:CAGL0F05555g.t1
NCU06969T0	Cgla_CBS_138:CAGL0L04180g.t1
NCU08678T0	Cgla_CBS_138:CAGL0J02266g.t1
NCU05233T0	Cgla_CBS_138:CAGL0M02409g.t1
NCU11012T0	Cgla_CBS_138:CAGL0G10043g.t1
NCU07773T0	Cgla_CBS_138:CAGL0H01881g.t1
NCU11307T0	Cgla_CBS_138:CAGL0C00693g.t1
NCU00693T0	Cgla_CBS_138:CAGL0B01463g.t1
NCU00956T0	Cgla_CBS_138:CAGL0C01331g.t1
NCU02504T0	Cgla_CBS_138:CAGL0K12870g.t1
NCU06226T0	Cgla_CBS_138:IPF_14308.1-6779.1.t1
NCU10067T0	Cgla_CBS_138:CAGL0A04807g.t1
NCU08609T0	Cgla_CBS_138:CAGL0M11880g.t1
NCU02615T0	Cgla_CBS_138:CAGL0J07106g.t1
NCU02079T0	Cgla_CBS_138:CAGL0C00495g.t1
NCU06561T0	Cgla_CBS_138:CAGL0J09152g.t1
NCU09571T0	Cgla_CBS_138:CAGL0J10010g.t1
NCU07576T0	Cgla_CBS_138:CAGL0D04972g.t1
NCU08029T0	Cgla_CBS_138:CAGL0M00242g.t1
NCU09109T0	Cgla_CBS_138:CAGL0M02497g.t1
NCU01822T0	Cgla_CBS_138:CAGL0E04422g.t1
NCU04789T0	Cgla_CBS_138:CAGL0I04202g.t1
NCU01441T0	Cgla_CBS_138:CAGL0F00429g.t1
NCU08046T0	Cgla_CBS_138:CAGL0H04675g.t1
NCU08344T0	Cgla_CBS_138:CAGL0D00616g.t1
NCU09542T0	Cgla_CBS_138:CAGL0K09262g.t1
NCU00624T0	Cgla_CBS_138:CAGL0J08052g.t1
NCU01791T0	Cgla_CBS_138:CAGL0L01837g.t1
NCU02984T0	Cgla_CBS_138:CAGL0B03927g.t1
NCU02690T0	Cgla_CBS_138:CAGL0L03938g.t1
NCU03891T0	Cgla_CBS_138:CAGL0B00836g.t1
NCU04344T0	Cgla_CBS_138:CAGL0L03003g.t1
NCU04511T0	Cgla_CBS_138:CAGL0L03608g.t1
NCU06595T0	Cgla_CBS_138:CAGL0J04488g.t1
NCU07295T0	Cgla_CBS_138:CAGL0J05016g.t1
NCU08067T0	Cgla_CBS_138:CAGL0G03597g.t1
NCU07399T0	Cgla_CBS_138:CAGL0H00979g.t1
NCU11209T0	Cgla_CBS_138:CAGL0H05181g.t1
NCU02967T0	Cgla_CBS_138:CAGL0L06600g.t1
NCU05296T0	Cgla_CBS_138:CAGL0I02464g.t1
NCU08554T0	Cgla_CBS_138:CAGL0B04037g.t1
NCU04534T0	Cgla_CBS_138:CAGL0C02937g.t1
NCU04312T0	Cgla_CBS_138:CAGL0C02937g.t1
NCU02094T0	Cgla_CBS_138:CAGL0H00396g.t1
NCU04389T0	Cgla_CBS_138:CAGL0L03091g.t1
NCU01115T0	Cgla_CBS_138:CAGL0M11594g.t1
NCU07904T0	Cgla_CBS_138:CAGL0G08690g.t1
NCU02922T0	Cgla_CBS_138:CAGL0G08690g.t1
NCU07608T1	Cgla_CBS_138:CAGL0L03740g.t1
NCU07608T0	Cgla_CBS_138:CAGL0L03740g.t1
NCU00894T0	Cgla_CBS_138:CAGL0G07711g.t1
NCU00504T0	Cgla_CBS_138:CAGL0B01573g.t1
NCU00727T0	Cgla_CBS_138:CAGL0M03487g.t1
NCU02264T0	Cgla_CBS_138:CAGL0K01177g.t1
NCU05714T0	Cgla_CBS_138:CAGL0I03036g.t1
NCU03277T0	Cgla_CBS_138:CAGL0M08690g.t1
NCU06268T0	Cgla_CBS_138:CAGL0L12694g.t1
NCU08273T0	Cgla_CBS_138:CAGL0F04345g.t1
NCU00417T0	Cgla_CBS_138:CAGL0J03630g.t1
NCU00388T0	Cgla_CBS_138:CAGL0C01309g.t1
NCU03495T0	Cgla_CBS_138:CAGL0E00649g.t1
NCU01792T0	Cgla_CBS_138:CAGL0K11572g.t1
NCU05689T0	Cgla_CBS_138:CAGL0L06160g.t1
NCU08743T0	Cgla_CBS_138:CAGL0K12276g.t1
NCU08292T0	Cgla_CBS_138:CAGL0M08426g.t1
NCU09155T0	Cgla_CBS_138:CAGL0J02288g.t1
NCU07063T0	Cgla_CBS_138:CAGL0J02288g.t1
NCU02466T0	Cgla_CBS_138:CAGL0B02101g.t1
NCU00435T0	Cgla_CBS_138:CAGL0K02827g.t1
NCU04180T0	Cgla_CBS_138:CAGL0G08910g.t1
NCU02257T0	Cgla_CBS_138:CAGL0C05423g.t1
NCU04218T0	Cgla_CBS_138:CAGL0L10142g.t1
NCU01563T0	Cgla_CBS_138:CAGL0M06875g.t1
NCU06471T0	Cgla_CBS_138:CAGL0I08283g.t1
NCU03296T0	Cgla_CBS_138:CAGL0M04037g.t1
NCU04387T0	Cgla_CBS_138:CAGL0D04048g.t1
NCU07562T0	Cgla_CBS_138:CAGL0H08734g.t1
NCU11934T0	Cgla_CBS_138:CAGL0D01056g.t1
NCU09466T0	Cgla_CBS_138:CAGL0M11682g.t1	Cgla_CBS_138:CAGL0L06446g.t1
NCU00135T0	Cgla_CBS_138:CAGL0I03784g.t1
NCU02538T0	Cgla_CBS_138:CAGL0L08800g.t1
NCU03115T0	Cgla_CBS_138:CAGL0D06622g.t1
NCU04198T0	Cgla_CBS_138:CAGL0K02453g.t1
NCU03095T0	Cgla_CBS_138:CAGL0M11264g.t1
NCU03365T0	Cgla_CBS_138:CAGL0F09009g.t1
NCU05250T0	Cgla_CBS_138:CAGL0F05797g.t1
NCU01370T0	Cgla_CBS_138:CAGL0H10230g.t1
NCU10477T0	Cgla_CBS_138:CAGL0H03157g.t1
NCU01981T0	Cgla_CBS_138:CAGL0J07678g.t1
NCU01150T0	Cgla_CBS_138:CAGL0L06028g.t1
NCU05210T0	Cgla_CBS_138:CAGL0J03586g.t1
NCU03692T0	Cgla_CBS_138:CAGL0K09856g.t1
NCU06845T0	Cgla_CBS_138:CAGL0H10450g.t1
NCU08553T0	Cgla_CBS_138:CAGL0H03509g.t1
NCU09827T0	Cgla_CBS_138:CAGL0M08844g.t1
NCU04003T0	Cgla_CBS_138:CAGL0G00682g.t1	Cgla_CBS_138:CAGL0A00627g.t1
NCU00360T0	Cgla_CBS_138:CAGL0I00638g.t1
NCU06396T0	Cgla_CBS_138:CAGL0M13563g.t1
NCU04014T0	Cgla_CBS_138:CAGL0G05247g.t1	Cgla_CBS_138:CAGL0I06765g.t1
NCU02716T0	Cgla_CBS_138:CAGL0G03025g.t1
NCU00979T0	Cgla_CBS_138:CAGL0A03168g.t1
NCU03962T0	Cgla_CBS_138:CAGL0J10472g.t1
NCU01907T0	Cgla_CBS_138:CAGL0D01914g.t1
NCU11322T0	Cgla_CBS_138:CAGL0B01188g.t1
NCU07714T0	Cgla_CBS_138:CAGL0D00836g.t1
NCU11256T0	Cgla_CBS_138:CAGL0H08547g.t1
NCU09841T0	Cgla_CBS_138:CAGL0D01320g.t1
NCU00385T0	Cgla_CBS_138:CAGL0C04455g.t1
NCU02162T0	Cgla_CBS_138:CAGL0L04730g.t1
NCU08268T0	Cgla_CBS_138:CAGL0M07425g.t1
NCU01569T0	Cgla_CBS_138:CAGL0I07821g.t1
NCU06340T0	Cgla_CBS_138:CAGL0H07425g.t1
NCU07585T0	Cgla_CBS_138:CAGL0K06677g.t1
NCU01966T0	Cgla_CBS_138:CAGL0B01203.t1
NCU01966T1	Cgla_CBS_138:CAGL0B01203.t1
NCU03837T0	Cgla_CBS_138:CAGL0A03696g.t1	Cgla_CBS_138:CAGL0K09350g.t1
NCU01184T0	Cgla_CBS_138:CAGL0J09592g.t1
NCU01501T0	Cgla_CBS_138:CAGL0A04323g.t1
NCU02027T0	Cgla_CBS_138:CAGL0D02398g.t1
NCU01390T0	Cgla_CBS_138:CAGL0F07557g.t1
NCU04847T0	Cgla_CBS_138:CAGL0E02233g.t1
NCU06228T0	Cgla_CBS_138:CAGL0L01287g.t1
NCU06312T0	Cgla_CBS_138:CAGL0K01507g.t1
NCU08158T0	Cgla_CBS_138:CAGL0F06809g.t1
NCU01735T0	Cgla_CBS_138:CAGL0K11880g.t1	Cgla_CBS_138:CAGL0H10076g.t1	Cgla_CBS_138:CAGL0K07337g.t1
NCU01404T0	Cgla_CBS_138:CAGL0I10989g.t1
NCU05077T0	Cgla_CBS_138:CAGL0L02101g.t1
NCU06968T0	Cgla_CBS_138:CAGL0G03773g.t1
NCU06432T0	Cgla_CBS_138:CAGL0J07238g.t1
NCU06655T0	Cgla_CBS_138:CAGL0L10318g.t1
NCU06768T0	Cgla_CBS_138:CAGL0F04411g.t1
NCU00618T0	Cgla_CBS_138:CAGL0J00737g.t1
NCU03062T0	Cgla_CBS_138:CAGL0L05368g.t1
NCU00634T0	Cgla_CBS_138:CAGL0M10241g.t1
NCU02977T0	Cgla_CBS_138:CAGL0H00572g.t1
NCU03839T0	Cgla_CBS_138:CAGL0K05533g.t1
NCU09000T0	Cgla_CBS_138:CAGL0G02651g.t1
NCU11197T0	Cgla_CBS_138:CAGL0J00869g.t1
NCU09233T0	Cgla_CBS_138:CAGL0K01397g.t1
NCU09461T0	Cgla_CBS_138:CAGL0D03388g.t1
NCU11649T0	Cgla_CBS_138:CAGL0D01936g.t1
NCU07761T0	Cgla_CBS_138:CAGL0M05621g.t1	Cgla_CBS_138:CAGL0M07315g.t1
NCU01928T0	Cgla_CBS_138:CAGL0L07128g.t1
NCU03985T0	Cgla_CBS_138:CAGL0K03575g.t1
NCU05894T0	Cgla_CBS_138:CAGL0K06215g.t1
NCU04329T0	Cgla_CBS_138:CAGL0J04026g.t1	Cgla_CBS_138:CAGL0M02607g.t1	Cgla_CBS_138:CAGL0J00803g.t1
NCU02507T0	Cgla_CBS_138:CAGL0H03333g.t1
NCU08794T0	Cgla_CBS_138:CAGL0H03333g.t1
NCU00419T0	Cgla_CBS_138:CAGL0L03872g.t1
NCU02117T0	Cgla_CBS_138:CAGL0B03465g.t1
NCU00114T0	Cgla_CBS_138:CAGL0K12056g.t1
NCU01422T0	Cgla_CBS_138:CAGL0M04983g.t1
NCU03146T0	Cgla_CBS_138:CAGL0M11418g.t1
NCU07991T0	Cgla_CBS_138:CAGL0J08118g.t1
NCU03799T0	Cgla_CBS_138:CAGL0M11814g.t1
NCU11447T0	Cgla_CBS_138:CAGL0J11682g.t1
NCU08963T0	Cgla_CBS_138:CAGL0A01540g.t1
NCU04307T0	Cgla_CBS_138:CAGL0G08195g.t1
NCU02477T0	Cgla_CBS_138:CAGL0L09647g.t1
NCU02941T0	Cgla_CBS_138:CAGL0H09636g.t1
NCU03280T0	Cgla_CBS_138:CAGL0K10846g.t1
NCU04759T0	Cgla_CBS_138:CAGL0H09658g.t1
NCU09008T0	Cgla_CBS_138:CAGL0G02629g.t1
NCU11398T0	Cgla_CBS_138:CAGL0F03795g.t1
NCU00023T0	Cgla_CBS_138:CAGL0C03333g.t1
NCU02009T0	Cgla_CBS_138:CAGL0C03333g.t1
NCU00964T0	Cgla_CBS_138:CAGL0G08800g.t1
NCU01474T0	Cgla_CBS_138:CAGL0G07205g.t1
NCU00348T0	Cgla_CBS_138:CAGL0K08074g.t1
NCU04428T0	Cgla_CBS_138:CAGL0H03179g.t1
NCU07993T0	Cgla_CBS_138:CAGL0F03201g.t1
NCU07382T0	Cgla_CBS_138:CAGL0G05115g.t1
NCU07382T1	Cgla_CBS_138:CAGL0G05115g.t1
NCU08627T0	Cgla_CBS_138:CAGL0K08382g.t1
NCU08627T1	Cgla_CBS_138:CAGL0K08382g.t1
NCU00958T0	Cgla_CBS_138:CAGL0J10692g.t1
NCU03854T0	Cgla_CBS_138:CAGL0G05610g.t1
NCU01954T0	Cgla_CBS_138:CAGL0A00935g.t1
NCU01276T0	Cgla_CBS_138:CAGL0D04796g.t1
NCU05421T0	Cgla_CBS_138:CAGL0J04840g.t1
NCU04334T0	Cgla_CBS_138:CAGL0H08283g.t1
NCU03576T0	Cgla_CBS_138:CAGL0D00330g.t1
NCU02951T0	Cgla_CBS_138:CAGL0M09603g.t1
NCU07726T0	Cgla_CBS_138:CAGL0A02673g.t1
NCU05313T0	Cgla_CBS_138:CAGL0M12661g.t1
NCU08985T0	Cgla_CBS_138:CAGL0L03564g.t1
NCU04840T0	Cgla_CBS_138:CAGL0G09999g.t1
NCU02746T0	Cgla_CBS_138:CAGL0K05379g.t1
NCU04388T0	Cgla_CBS_138:CAGL0K01353g.t1
NCU08121T0	Cgla_CBS_138:CAGL0G07535g.t1
NCU08961T0	Cgla_CBS_138:CAGL0G01342g.t1
NCU08951T0	Cgla_CBS_138:CAGL0J09614g.t1
NCU08319T0	Cgla_CBS_138:CAGL0H00374g.t1
NCU01500T0	Cgla_CBS_138:CAGL0L04202g.t1
NCU00635T0	Cgla_CBS_138:CAGL0M07161g.t1
NCU03244T0	Cgla_CBS_138:CAGL0M06193g.t1
NCU04171T0	Cgla_CBS_138:CAGL0K11044g.t1
NCU06892T0	Cgla_CBS_138:CAGL0K03135g.t1
NCU08031T0	Cgla_CBS_138:CAGL0H05863g.t1
NCU00891T0	Cgla_CBS_138:CAGL0D00198g.t1
NCU00643T0	Cgla_CBS_138:CAGL0D00198g.t1
NCU07022T0	Cgla_CBS_138:CAGL0D00198g.t1
NCU01905T0	Cgla_CBS_138:CAGL0D00198g.t1
NCU01862T0	Cgla_CBS_138:CAGL0E05456g.t1	Cgla_CBS_138:CAGL0M11902g.t1
NCU03155T0	Cgla_CBS_138:CAGL0F08085g.t1	Cgla_CBS_138:CAGL0I02178g.t1
NCU00364T0	Cgla_CBS_138:CAGL0B01749g.t1
NCU03924T0	Cgla_CBS_138:CAGL0I01958g.t1
NCU00566T0	Cgla_CBS_138:CAGL0G06358g.t1	Cgla_CBS_138:CAGL0E05258g.t1
NCU02123T0	Cgla_CBS_138:CAGL0J01221g.t1
NCU00568T0	Cgla_CBS_138:CAGL0K08492g.t1
NCU02385T0	Cgla_CBS_138:CAGL0H07931g.t1
NCU00813T0	Cgla_CBS_138:CAGL0M04741g.t1
NCU03901T0	Cgla_CBS_138:CAGL0E05082g.t1
NCU10866T0	Cgla_CBS_138:CAGL0K10912g.t1
NCU00324T0	Cgla_CBS_138:CAGL0I07953g.t1
NCU02608T0	Cgla_CBS_138:CAGL0I09438g.t1
NCU02118T0	Cgla_CBS_138:CAGL0E02497g.t1
NCU01067T0	Cgla_CBS_138:CAGL0K05115g.t1
NCU02706T0	Cgla_CBS_138:CAGL0E03872g.t1
NCU02424T0	Cgla_CBS_138:CAGL0H02827g.t1
NCU06446T0	Cgla_CBS_138:CAGL0B03333g.t1
NCU05960T0	Cgla_CBS_138:CAGL0C04235g.t1
NCU06113T0	Cgla_CBS_138:CAGL0M04763g.t1
NCU06743T0	Cgla_CBS_138:CAGL0M04873g.t1
NCU11085T0	Cgla_CBS_138:CAGL0K11253g.t1
NCU10169T0	Cgla_CBS_138:CAGL0D04070g.t1
NCU03559T0	Cgla_CBS_138:CAGL0G10131g.t1
NCU00570T0	Cgla_CBS_138:CAGL0H08415g.t1
NCU04109T0	Cgla_CBS_138:CAGL0J07392g.t1
NCU02271T0	Cgla_CBS_138:CAGL0H01045g.t1
NCU03335T0	Cgla_CBS_138:CAGL0H04499g.t1
NCU06314T0	Cgla_CBS_138:CAGL0K09086g.t1
NCU04427T0	Cgla_CBS_138:CAGL0L08074g.t1	Cgla_CBS_138:CAGL0M02893g.t1
NCU00178T0	Cgla_CBS_138:CAGL0K08646g.t1
NCU02121T0	Cgla_CBS_138:CAGL0C01485g.t1
NCU06485T0	Cgla_CBS_138:CAGL0J07766g.t1
NCU03362T0	Cgla_CBS_138:CAGL0K01837g.t1
NCU03343T0	Cgla_CBS_138:CAGL0D04158g.t1
NCU05959T0	Cgla_CBS_138:CAGL0L10604g.t1
NCU04309T0	Cgla_CBS_138:CAGL0F02343g.t1
NCU06702T0	Cgla_CBS_138:CAGL0K05203g.t1
NCU08827T0	Cgla_CBS_138:CAGL0K00891g.t1
NCU11564T0	Cgla_CBS_138:CAGL0F08679g.t1
NCU01587T0	Cgla_CBS_138:CAGL0E04048g.t1
NCU01587T1	Cgla_CBS_138:CAGL0E04048g.t1
NCU01201T0	Cgla_CBS_138:CAGL0C03531g.t1
NCU01236T0	Cgla_CBS_138:CAGL0K06941g.t1
NCU01580T0	Cgla_CBS_138:CAGL0D01650g.t1
NCU03819T0	Cgla_CBS_138:CAGL0H05577g.t1
NCU03970T0	Cgla_CBS_138:CAGL0K11022g.t1
NCU03625T0	Cgla_CBS_138:CAGL0M04631g.t1
NCU07039T0	Cgla_CBS_138:CAGL0L03157g.t1
NCU08518T0	Cgla_CBS_138:CAGL0L03806g.t1
NCU06572T0	Cgla_CBS_138:CAGL0K08932g.t1
NCU06993T0	Cgla_CBS_138:CAGL0D02926g.t1
NCU03281T0	Cgla_CBS_138:CAGL0I02508g.t1
NCU01473T0	Cgla_CBS_138:CAGL0H07029g.t1
NCU02599T0	Cgla_CBS_138:CAGL0D00704g.t1
NCU06333T0	Cgla_CBS_138:CAGL0H05731g.t1
NCU06372T0	Cgla_CBS_138:CAGL0C04609g.t1
NCU07286T0	Cgla_CBS_138:CAGL0F03553g.t1
NCU09331T0	Cgla_CBS_138:CAGL0M12386g.t1
NCU02702T0	Cgla_CBS_138:CAGL0K11297g.t1
NCU07626T0	Cgla_CBS_138:CAGL0K11297g.t1
NCU01198T0	Cgla_CBS_138:CAGL0J09636g.t1
NCU02570T0	Cgla_CBS_138:CAGL0G01628g.t1
NCU00713T0	Cgla_CBS_138:CAGL0A01716g.t1
NCU03662T0	Cgla_CBS_138:CAGL0J05566g.t1
NCU03816T0	Cgla_CBS_138:CAGL0J09988g.t1
NCU03367T0	Cgla_CBS_138:CAGL0M01232g.t1
NCU06473T0	Cgla_CBS_138:CAGL0K05577g.t1
NCU10498T0	Cgla_CBS_138:CAGL0J09086g.t1
NCU05991T0	Cgla_CBS_138:CAGL0M11506g.t1
NCU10905T0	Cgla_CBS_138:CAGL0F05885g.t1
NCU07460T0	Cgla_CBS_138:CAGL0K12606g.t1
NCU03314T0	Cgla_CBS_138:CAGL0K12606g.t1
NCU01322T0	Cgla_CBS_138:CAGL0L02057g.t1
NCU00737T0	Cgla_CBS_138:CAGL0M05929g.t1
NCU01902T0	Cgla_CBS_138:CAGL0D02156g.t1
NCU02776T0	Cgla_CBS_138:CAGL0K00605g.t1
NCU02463T0	Cgla_CBS_138:CAGL0M03839g.t1
NCU09579T0	Cgla_CBS_138:CAGL0K09152g.t1
NCU09278T0	Cgla_CBS_138:CAGL0K09152g.t1
NCU04415T0	Cgla_CBS_138:CAGL0B02563g.t1
NCU07543T0	Cgla_CBS_138:CAGL0G01584g.t1
NCU08290T0	Cgla_CBS_138:CAGL0I02662g.t1
NCU04602T0	Cgla_CBS_138:CAGL0M06897g.t1
NCU09139T0	Cgla_CBS_138:CAGL0H09702g.t1
NCU11053T0	Cgla_CBS_138:CAGL0C03762g.t1
NCU09561T0	Cgla_CBS_138:CAGL0D02596g.t1
NCU06315T0	Cgla_CBS_138:CAGL0E00759g.t1
NCU06315T1	Cgla_CBS_138:CAGL0E00759g.t1
NCU01254T0	Cgla_CBS_138:CAGL0G07997g.t1
NCU01804T0	Cgla_CBS_138:CAGL0L04422g.t1
NCU03423T0	Cgla_CBS_138:CAGL0H03597g.t1
NCU05309T0	Cgla_CBS_138:CAGL0H02365g.t1
NCU03778T0	Cgla_CBS_138:CAGL0F04961g.t1
NCU07331T0	Cgla_CBS_138:CAGL0K02211g.t1
NCU07942T0	Cgla_CBS_138:CAGL0M11110g.t1
NCU00303T0	Cgla_CBS_138:CAGL0J11000g.t1	Cgla_CBS_138:CAGL0G09108g.t1
NCU01102T0	Cgla_CBS_138:CAGL0I06534g.t1
NCU00687T0	Cgla_CBS_138:CAGL0A02409g.t1
NCU02558T0	Cgla_CBS_138:CAGL0H05621g.t1
NCU06021T0	Cgla_CBS_138:CAGL0I06490g.t1
NCU02968T0	Cgla_CBS_138:CAGL0M00462g.t1
NCU03909T0	Cgla_CBS_138:CAGL0M05863g.t1
NCU06086T0	Cgla_CBS_138:CAGL0M12727g.t1
NCU06033T0	Cgla_CBS_138:CAGL0F03179g.t1
NCU07717T0	Cgla_CBS_138:CAGL0M03993g.t1
NCU09121T0	Cgla_CBS_138:CAGL0C02607g.t1
NCU04887T0	Cgla_CBS_138:CAGL0M02871g.t1	Cgla_CBS_138:CAGL0I04532g.t1	Cgla_CBS_138:CAGL0L08096g.t1
NCU01571T0	Cgla_CBS_138:CAGL0J01067g.t1
NCU01793T0	Cgla_CBS_138:CAGL0A03117.t1
NCU05515T0	Cgla_CBS_138:CAGL0G04521g.t1
NCU04855T0	Cgla_CBS_138:CAGL0L03069g.t1
NCU07417T0	Cgla_CBS_138:CAGL0G02343g.t1
NCU11740T0	Cgla_CBS_138:CAGL0G08316g.t1
NCU08343T0	Cgla_CBS_138:CAGL0A03828g.t1
NCU07824T0	Cgla_CBS_138:CAGL0C02695g.t1
NCU06453T0	Cgla_CBS_138:CAGL0F05159g.t1
NCU06894T0	Cgla_CBS_138:CAGL0F05599g.t1
NCU12024T0	Cgla_CBS_138:CAGL0I05940g.t1
NCU08552T0	Cgla_CBS_138:CAGL0M08338g.t1
NCU08945T0	Cgla_CBS_138:CAGL0M11638g.t1
NCU08594T0	Cgla_CBS_138:CAGL0F07865g.t1	Cgla_CBS_138:CAGL0C01199g.t1
NCU00564T0	Cgla_CBS_138:CAGL0I08481g.t1
NCU04315T0	Cgla_CBS_138:CAGL0G01947g.t1
NCU04155T0	Cgla_CBS_138:CAGL0J07458g.t1
NCU05195T0	Cgla_CBS_138:CAGL0J04906g.t1
NCU02604T0	Cgla_CBS_138:CAGL0M02805g.t1
NCU06838T0	Cgla_CBS_138:CAGL0K12188g.t1
NCU06616T0	Cgla_CBS_138:CAGL0L12012g.t1	Cgla_CBS_138:CAGL0H00418g.t1
NCU04802T0	Cgla_CBS_138:CAGL0D02618g.t1
NCU04802T1	Cgla_CBS_138:CAGL0D02618g.t1
NCU06201T0	Cgla_CBS_138:CAGL0C04367g.t1
NCU04595T0	Cgla_CBS_138:CAGL0F08415g.t1
NCU06617T0	Cgla_CBS_138:CAGL0F07491g.t1
NCU09255T0	Cgla_CBS_138:CAGL0K05775g.t1
NCU02733T0	Cgla_CBS_138:CAGL0K09988g.t1
NCU02733T1	Cgla_CBS_138:CAGL0K09988g.t1
NCU01112T0	Cgla_CBS_138:CAGL0B01100g.t1
NCU06751T0	Cgla_CBS_138:CAGL0M10065g.t1
NCU03696T0	Cgla_CBS_138:CAGL0B00990g.t1	Cgla_CBS_138:CAGL0H06831g.t1
NCU02017T0	Cgla_CBS_138:CAGL0M01474g.t1
NCU01771T0	Cgla_CBS_138:CAGL0M10373g.t1
NCU03311T0	Cgla_CBS_138:CAGL0D06182g.t1
NCU08728T0	Cgla_CBS_138:CAGL0G07953g.t1
NCU08360T0	Cgla_CBS_138:CAGL0H07315g.t1
NCU09205T0	Cgla_CBS_138:CAGL0M11440g.t1
NCU08294T0	Cgla_CBS_138:CAGL0M11440g.t1
NCU00225T0	Cgla_CBS_138:CAGL0E00869g.t1
NCU03787T0	Cgla_CBS_138:CAGL0J09878g.t1
NCU00211T0	Cgla_CBS_138:CAGL0D02024g.t1
NCU02737T0	Cgla_CBS_138:CAGL0L11748g.t1
NCU02353T0	Cgla_CBS_138:CAGL0K12782g.t1
NCU03649T0	Cgla_CBS_138:CAGL0D06006g.t1
NCU09748T0	Cgla_CBS_138:CAGL0I05434g.t1
NCU09094T0	Cgla_CBS_138:CAGL0M01210g.t1
NCU02899T0	Cgla_CBS_138:CAGL0L05522g.t1
NCU04339T0	Cgla_CBS_138:CAGL0L08228g.t1
NCU01329T0	Cgla_CBS_138:CAGL0F01661g.t1
NCU02278T0	Cgla_CBS_138:CAGL0M07942g.t1
NCU03800T0	Cgla_CBS_138:CAGL0C02761g.t1
NCU07560T0	Cgla_CBS_138:CAGL0J07832g.t1
NCU08940T0	Cgla_CBS_138:CAGL0G10153g.t1
NCU07360T0	Cgla_CBS_138:CAGL0A00297g.t1
NCU08960T0	Cgla_CBS_138:CAGL0I00814g.t1
NCU09794T0	Cgla_CBS_138:CAGL0M14025g.t1
NCU02470T0	Cgla_CBS_138:CAGL0G07667g.t1	Cgla_CBS_138:CAGL0F05137g.t1
NCU00527T0	Cgla_CBS_138:CAGL0H05797g.t1
NCU01455T0	Cgla_CBS_138:CAGL0E05742g.t1
NCU03033T0	Cgla_CBS_138:CAGL0H07843g.t1
NCU05606T0	Cgla_CBS_138:CAGL0E04796g.t1
NCU08071T0	Cgla_CBS_138:CAGL0L08734g.t1
NCU06632T0	Cgla_CBS_138:CAGL0K01067g.t1
NCU11300T0	Cgla_CBS_138:CAGL0I04576g.t1
NCU11339T0	Cgla_CBS_138:CAGL0A03542g.t1
NCU09871T0	Cgla_CBS_138:CAGL0K08954g.t1
NCU01118T0	Cgla_CBS_138:CAGL0L10230g.t1
NCU00469T0	Cgla_CBS_138:CAGL0H06171g.t1
NCU07549T0	Cgla_CBS_138:CAGL0G01881g.t1
NCU07965T0	Cgla_CBS_138:CAGL0G09955g.t1
NCU06839T0	Cgla_CBS_138:CAGL0I07381g.t1
NCU05231T0	Cgla_CBS_138:CAGL0H07953g.t1
NCU04760T0	Cgla_CBS_138:CAGL0K03025g.t1
NCU03133T0	Cgla_CBS_138:CAGL0F07645g.t1
NCU07069T0	Cgla_CBS_138:CAGL0H04763g.t1
NCU11427T0	Cgla_CBS_138:CAGL0L09933g.t1
NCU09510T0	Cgla_CBS_138:CAGL0M03047g.t1
NCU12081T0	Cgla_CBS_138:CAGL0K08844g.t1
NCU06397T0	Cgla_CBS_138:CAGL0I01078g.t1
NCU06397T1	Cgla_CBS_138:CAGL0I01078g.t1
NCU02371T0	Cgla_CBS_138:CAGL0H00803g.t1
NCU06586T0	Cgla_CBS_138:CAGL0J05962g.t1
NCU03908T0	Cgla_CBS_138:CAGL0H09768g.t1
NCU04140T0	Cgla_CBS_138:CAGL0K09724g.t1
NCU03907T0	Cgla_CBS_138:CAGL0M00946g.t1
NCU09130T0	Cgla_CBS_138:CAGL0H06347g.t1
NCU00974T0	Cgla_CBS_138:CAGL0I04554g.t1
NCU01911T0	Cgla_CBS_138:CAGL0J08228g.t1
NCU01806T0	Cgla_CBS_138:CAGL0H10384g.t1
NCU02455T0	Cgla_CBS_138:CAGL0H01705g.t1
NCU03824T0	Cgla_CBS_138:CAGL0M04719g.t1
NCU09476T0	Cgla_CBS_138:CAGL0J00165g.t1
NCU06175T0	Cgla_CBS_138:CAGL0M01342g.t1
NCU06311T0	Cgla_CBS_138:CAGL0M04213g.t1
NCU09708T0	Cgla_CBS_138:CAGL0A01958g.t1
NCU09089T0	Cgla_CBS_138:CAGL0G09713g.t1
NCU09089T1	Cgla_CBS_138:CAGL0G09713g.t1
NCU03148T0	Cgla_CBS_138:CAGL0L12540g.t1
NCU04115T0	Cgla_CBS_138:CAGL0I08833g.t1
NCU06310T0	Cgla_CBS_138:CAGL0L08602g.t1
NCU05245T0	Cgla_CBS_138:CAGL0M07469g.t1
NCU06262T0	Cgla_CBS_138:CAGL0D04422g.t1
NCU08729T0	Cgla_CBS_138:CAGL0E00935g.t1
NCU09217T0	Cgla_CBS_138:CAGL0F00583g.t1
NCU05599T0	Cgla_CBS_138:CAGL0K06061g.t1	Cgla_CBS_138:CAGL0L04510g.t1
NCU06256T0	Cgla_CBS_138:CAGL0I02904g.t1	Cgla_CBS_138:CAGL0B04587g.t1
NCU02495T0	Cgla_CBS_138:CAGL0G03069g.t1
NCU02660T0	Cgla_CBS_138:CAGL0A00341g.t1
NCU05750T0	Cgla_CBS_138:CAGL0J04246g.t1
NCU05944T0	Cgla_CBS_138:CAGL0E01551g.t1
NCU06750T0	Cgla_CBS_138:CAGL0K03883g.t1
NCU11658T0	Cgla_CBS_138:CAGL0E05654g.t1
NCU08877T0	Cgla_CBS_138:CAGL0M12188g.t1
NCU01601T0	Cgla_CBS_138:CAGL0L05544g.t1
NCU02114T0	Cgla_CBS_138:CAGL0M11990g.t1
NCU06821T0	Cgla_CBS_138:CAGL0I01034g.t1
NCU06910T0	Cgla_CBS_138:CAGL0D02794g.t1
NCU06910T1	Cgla_CBS_138:CAGL0D02794g.t1
NCU00075T0	Cgla_CBS_138:CAGL0J00935g.t1
NCU00676T0	Cgla_CBS_138:CAGL0G07513g.t1
NCU01447T0	Cgla_CBS_138:CAGL0E06270g.t1
NCU05411T0	Cgla_CBS_138:CAGL0L01903g.t1
NCU03315T0	Cgla_CBS_138:CAGL0K10230g.t1
NCU08032T0	Cgla_CBS_138:CAGL0G00748g.t1
NCU05220T0	Cgla_CBS_138:CAGL0A03036g.t1
NCU05008T0	Cgla_CBS_138:CAGL0D03586g.t1
NCU08736T0	Cgla_CBS_138:CAGL0B00638g.t1
NCU09528T0	Cgla_CBS_138:CAGL0J02222g.t1
NCU11367T0	Cgla_CBS_138:CAGL0I00330g.t1
NCU09543T0	Cgla_CBS_138:CAGL0K08822g.t1
NCU10430T0	Cgla_CBS_138:CAGL0D04246g.t1
NCU00590T0	Cgla_CBS_138:CAGL0I06424g.t1	Cgla_CBS_138:CAGL0H00286g.t1
NCU00571T0	Cgla_CBS_138:CAGL0H07755g.t1
NCU00641T0	Cgla_CBS_138:CAGL0D03102g.t1
NCU03998T0	Cgla_CBS_138:CAGL0L02145g.t1
NCU06644T0	Cgla_CBS_138:CAGL0G00902g.t1
NCU02610T0	Cgla_CBS_138:CAGL0F03091g.t1
NCU09539T0	Cgla_CBS_138:CAGL0J05478g.t1
NCU06200T0	Cgla_CBS_138:CAGL0M10615g.t1
NCU11858T0	Cgla_CBS_138:CAGL0L08382g.t1
NCU10810T0	Cgla_CBS_138:CAGL0K11000g.t1
NCU11174T0	Cgla_CBS_138:CAGL0D05346g.t1
NCU01199T0	Cgla_CBS_138:CAGL0K06501g.t1
NCU05279T0	Cgla_CBS_138:CAGL0M04697g.t1
NCU06556T0	Cgla_CBS_138:CAGL0K00803g.t1
NCU05989T0	Cgla_CBS_138:CAGL0D05192g.t1
NCU11357T0	Cgla_CBS_138:CAGL0D02772g.t1
NCU01989T0	Cgla_CBS_138:CAGL0F00869g.t1
NCU05053T0	Cgla_CBS_138:CAGL0F00869g.t1
NCU09813T0	Cgla_CBS_138:CAGL0K05731g.t1
NCU09813T1	Cgla_CBS_138:CAGL0K05731g.t1
NCU00038T0	Cgla_CBS_138:CAGL0G10021g.t1
NCU00242T0	Cgla_CBS_138:CAGL0I07095g.t1
NCU02267T0	Cgla_CBS_138:CAGL0L13178g.t1
NCU02963T0	Cgla_CBS_138:CAGL0L00385g.t1
NCU00315T0	Cgla_CBS_138:CAGL0D05214g.t1
NCU04116T0	Cgla_CBS_138:CAGL0H01221g.t1
NCU08956T0	Cgla_CBS_138:CAGL0G03663g.t1
NCU03303T0	Cgla_CBS_138:CAGL0F06633g.t1
NCU08120T0	Cgla_CBS_138:CAGL0I09548g.t1
NCU08379T0	Cgla_CBS_138:CAGL0A04191g.t1
NCU07793T0	Cgla_CBS_138:CAGL0K06545g.t1
NCU06863T0	Cgla_CBS_138:CAGL0M02783g.t1
NCU06863T1	Cgla_CBS_138:CAGL0M02783g.t1
NCU00586T0	Cgla_CBS_138:CAGL0G05566g.t1
NCU02159T0	Cgla_CBS_138:CAGL0G05742g.t1
NCU02421T0	Cgla_CBS_138:CAGL0G01496g.t1
NCU03560T0	Cgla_CBS_138:CAGL0G10109g.t1
NCU00409T0	Cgla_CBS_138:CAGL0M04059g.t1
NCU01913T0	Cgla_CBS_138:CAGL0F02475g.t1
NCU08359T0	Cgla_CBS_138:CAGL0G08228g.t1
NCU05251T0	Cgla_CBS_138:CAGL0F00561g.t1
NCU08505T0	Cgla_CBS_138:CAGL0E00495g.t1
NCU07282T0	Cgla_CBS_138:CAGL0M13035g.t1
NCU00083T0	Cgla_CBS_138:CAGL0E00891g.t1
NCU01343T0	Cgla_CBS_138:CAGL0I08085g.t1
NCU02268T0	Cgla_CBS_138:CAGL0I08569g.t1
NCU02294T0	Cgla_CBS_138:CAGL0D03146g.t1
NCU09283T0	Cgla_CBS_138:CAGL0K11066g.t1
NCU09809T0	Cgla_CBS_138:CAGL0D06578g.t1
NCU09754T0	Cgla_CBS_138:CAGL0M05643g.t1
NCU08133T0	Cgla_CBS_138:CAGL0G01540g.t1
NCU04778T0	Cgla_CBS_138:CAGL0G01540g.t1
NCU01930T0	Cgla_CBS_138:CAGL0J05764g.t1
NCU02636T0	Cgla_CBS_138:CAGL0I10450g.t1
NCU00427T0	Cgla_CBS_138:CAGL0M03333g.t1
NCU03557T0	Cgla_CBS_138:CAGL0E04136g.t1
NCU05263T0	Cgla_CBS_138:CAGL0J11022g.t1
NCU04866T0	Cgla_CBS_138:CAGL0E05434g.t1
NCU06706T0	Cgla_CBS_138:CAGL0M13431g.t1
NCU08874T0	Cgla_CBS_138:CAGL0K06589g.t1
NCU03995T0	Cgla_CBS_138:CAGL0J08569g.t1
NCU02705T0	Cgla_CBS_138:CAGL0C02651g.t1
NCU06568T0	Cgla_CBS_138:CAGL0J11572g.t1
NCU04174T0	Cgla_CBS_138:CAGL0F05027g.t1
NCU07574T0	Cgla_CBS_138:CAGL0C03421g.t1
NCU07828T0	Cgla_CBS_138:CAGL0D01496g.t1
NCU07915T0	Cgla_CBS_138:CAGL0M11330g.t1
NCU01962T0	Cgla_CBS_138:CAGL0L06204g.t1
NCU01962T1	Cgla_CBS_138:CAGL0L06204g.t1
NCU06381T0	Cgla_CBS_138:CAGL0G00220g.t1
NCU09175T0	Cgla_CBS_138:CAGL0G00220g.t1
NCU02153T0	Cgla_CBS_138:CAGL0I09482g.t1
NCU04080T0	Cgla_CBS_138:CAGL0B01991g.t1
NCU01534T0	Cgla_CBS_138:CAGL0K04895g.t1
NCU04724T0	Cgla_CBS_138:CAGL0B00814g.t1
NCU01935T0	Cgla_CBS_138:CAGL0D02508g.t1
NCU01762T0	Cgla_CBS_138:CAGL0M05159g.t1
NCU01301T0	Cgla_CBS_138:CAGL0F02299g.t1
NCU06777T0	Cgla_CBS_138:CAGL0I01012g.t1
NCU03738T0	Cgla_CBS_138:CAGL0D00858g.t1
NCU08030T0	Cgla_CBS_138:CAGL0J04070g.t1
NCU04301T0	Cgla_CBS_138:CAGL0D00792g.t1
NCU08938T0	Cgla_CBS_138:CAGL0I06809g.t1
NCU11860T0	Cgla_CBS_138:CAGL0J03894g.t1
NCU07864T0	Cgla_CBS_138:CAGL0F06853g.t1
NCU03268T0	Cgla_CBS_138:CAGL0G03113g.t1
NCU06254T0	Cgla_CBS_138:CAGL0I07469g.t1
NCU04177T0	Cgla_CBS_138:CAGL0C03784g.t1
NCU04409T0	Cgla_CBS_138:CAGL0C03003g.t1
NCU05272T0	Cgla_CBS_138:CAGL0K12452g.t1
NCU07795T0	Cgla_CBS_138:CAGL0D05016g.t1
NCU00092T0	Cgla_CBS_138:CAGL0G00484g.t1
NCU00006T0	Cgla_CBS_138:CAGL0I04466g.t1
NCU03401T0	Cgla_CBS_138:CAGL0J06006g.t1
NCU03718T0	Cgla_CBS_138:CAGL0K04103g.t1
NCU06713T0	Cgla_CBS_138:CAGL0I01518g.t1
NCU05986T0	Cgla_CBS_138:CAGL0F05247g.t1
NCU09381T0	Cgla_CBS_138:CAGL0E01221g.t1
NCU09465T0	Cgla_CBS_138:CAGL0A04499g.t1
NCU08368T0	Cgla_CBS_138:CAGL0D03740g.t1
NCU09814T0	Cgla_CBS_138:CAGL0H10494g.t1
NCU11747T0	Cgla_CBS_138:CAGL0F05951g.t1
NCU00162T0	Cgla_CBS_138:CAGL0K12914g.t1	Cgla_CBS_138:CAGL0L13244g.t1
NCU03572T0	Cgla_CBS_138:CAGL0M10659g.t1	Cgla_CBS_138:CAGL0C03025g.t1
NCU01854T0	Cgla_CBS_138:CAGL0L03179g.t1
NCU01203T0	Cgla_CBS_138:CAGL0F02849g.t1
NCU03838T0	Cgla_CBS_138:CAGL0K04543g.t1
NCU07565T0	Cgla_CBS_138:CAGL0I06138g.t1
NCU04838T0	Cgla_CBS_138:CAGL0M05137g.t1
NCU06491T0	Cgla_CBS_138:CAGL0K07139g.t1
NCU07181T0	Cgla_CBS_138:CAGL0M00572g.t1
NCU09838T0	Cgla_CBS_138:CAGL0L08514g.t1
NCU06353T0	Cgla_CBS_138:CAGL0F09185g.t1
NCU11508T0	Cgla_CBS_138:CAGL0H09504g.t1
NCU00580T0	Cgla_CBS_138:CAGL0B04059g.t1
NCU09261T0	Cgla_CBS_138:CAGL0G04587g.t1
NCU10777T0	Cgla_CBS_138:CAGL0G05049g.t1
NCU01107T0	Cgla_CBS_138:CAGL0J05852g.t1
NCU08699T0	Cgla_CBS_138:CAGL0J05852g.t1
NCU02356T0	Cgla_CBS_138:CAGL0I00902g.t1
NCU04944T0	Cgla_CBS_138:CAGL0I07117g.t1
NCU07403T0	Cgla_CBS_138:CAGL0G05786g.t1
NCU06748T0	Cgla_CBS_138:CAGL0H06743g.t1
NCU05118T0	Cgla_CBS_138:CAGL0F08987g.t1
NCU01023T0	Cgla_CBS_138:CAGL0J05258g.t1
NCU01614T0	Cgla_CBS_138:CAGL0G09933g.t1
NCU02204T0	Cgla_CBS_138:CAGL0M04939g.t1
NCU06941T0	Cgla_CBS_138:CAGL0A03971g.t1
NCU02738T0	Cgla_CBS_138:CAGL0K04433g.t1
NCU02738T1	Cgla_CBS_138:CAGL0K04433g.t1
NCU00151T0	Cgla_CBS_138:CAGL0J02376g.t1
NCU03008T0	Cgla_CBS_138:CAGL0G04653g.t1
NCU03910T0	Cgla_CBS_138:CAGL0L03828g.t1
NCU02490T0	Cgla_CBS_138:CAGL0C02123g.t1
NCU03782T0	Cgla_CBS_138:CAGL0E02453g.t1
NCU01250T0	Cgla_CBS_138:CAGL0M06985g.t1
NCU02681T0	Cgla_CBS_138:CAGL0M06127g.t1
NCU06135T0	Cgla_CBS_138:CAGL0F06655g.t1
NCU10927T0	Cgla_CBS_138:CAGL0H00869g.t1
NCU09218T0	Cgla_CBS_138:CAGL0M02145g.t1
NCU09895T0	Cgla_CBS_138:CAGL0M09537g.t1
NCU03537T0	Cgla_CBS_138:CAGL0B02673g.t1
NCU02403T0	Cgla_CBS_138:CAGL0A03949g.t1
NCU06107T0	Cgla_CBS_138:CAGL0I06985g.t1
NCU02936T0	Cgla_CBS_138:CAGL0M04499g.t1
NCU09079T0	Cgla_CBS_138:CAGL0L12452g.t1	Cgla_CBS_138:CAGL0B02629g.t1
NCU05202T0	Cgla_CBS_138:CAGL0I04004g.t1
NCU02364T0	Cgla_CBS_138:CAGL0K12804g.t1
NCU09249T0	Cgla_CBS_138:CAGL0L02387g.t1
NCU06700T0	Cgla_CBS_138:CAGL0F07535g.t1
NCU07893T0	Cgla_CBS_138:CAGL0A00825g.t1	Cgla_CBS_138:CAGL0F08569g.t1
NCU00220T0	Cgla_CBS_138:CAGL0I08525g.t1
NCU01761T0	Cgla_CBS_138:CAGL0B02255g.t1
NCU00977T0	Cgla_CBS_138:CAGL0L03542g.t1
NCU03517T0	Cgla_CBS_138:CAGL0I07073g.t1
NCU03291T0	Cgla_CBS_138:CAGL0C04433g.t1
NCU06603T0	Cgla_CBS_138:CAGL0C00275g.t1
NCU07299T0	Cgla_CBS_138:CAGL0K01441g.t1
NCU06677T0	Cgla_CBS_138:CAGL0F01595g.t1
NCU11890T0	Cgla_CBS_138:CAGL0K01133g.t1
NCU05051T0	Cgla_CBS_138:CAGL0M12298g.t1	Cgla_CBS_138:CAGL0J07150g.t1
NCU09804T0	Cgla_CBS_138:CAGL0M12298g.t1	Cgla_CBS_138:CAGL0J07150g.t1
NCU05203T0	Cgla_CBS_138:CAGL0J09196g.t1
NCU04274T0	Cgla_CBS_138:CAGL0L09625g.t1
NCU02804T0	Cgla_CBS_138:CAGL0K01243g.t1
NCU03464T0	Cgla_CBS_138:CAGL0H06897g.t1
NCU02106T0	Cgla_CBS_138:CAGL0H02189g.t1
NCU02156T0	Cgla_CBS_138:CAGL0K03091g.t1
NCU05433T0	Cgla_CBS_138:CAGL0J08008g.t1
NCU04943T0	Cgla_CBS_138:CAGL0L13200g.t1
NCU08947T0	Cgla_CBS_138:CAGL0I06270g.t1
NCU09582T0	Cgla_CBS_138:CAGL0D06490g.t1
NCU09508T0	Cgla_CBS_138:CAGL0D06490g.t1
NCU10651T0	Cgla_CBS_138:CAGL0D06490g.t1
NCU03870T1	Cgla_CBS_138:CAGL0G05830g.t1
NCU03870T0	Cgla_CBS_138:CAGL0G05830g.t1
NCU03130T0	Cgla_CBS_138:CAGL0I02882g.t1
NCU00397T0	Cgla_CBS_138:CAGL0K10296g.t1
NCU02395T0	Cgla_CBS_138:CAGL0L11000g.t1
NCU03007T0	Cgla_CBS_138:CAGL0L07458g.t1
NCU05753T0	Cgla_CBS_138:CAGL0H03927g.t1
NCU07329T0	Cgla_CBS_138:CAGL0L04620g.t1
NCU08893T0	Cgla_CBS_138:CAGL0B01815g.t1
NCU09243T0	Cgla_CBS_138:CAGL0A01672g.t1
NCU11810T0	Cgla_CBS_138:CAGL0D03410g.t1
NCU11732T0	Cgla_CBS_138:CAGL0M11836g.t1
NCU00628T0	Cgla_CBS_138:CAGL0I08261g.t1
NCU02007T0	Cgla_CBS_138:CAGL0J02794g.t1
NCU01121T0	Cgla_CBS_138:CAGL0H00935g.t1
NCU00146T0	Cgla_CBS_138:CAGL0M05379g.t1
NCU00512T0	Cgla_CBS_138:CAGL0M04235g.t1
NCU05285T0	Cgla_CBS_138:CAGL0L03916g.t1
NCU03809T0	Cgla_CBS_138:CAGL0D03828g.t1
NCU07386T0	Cgla_CBS_138:CAGL0C04697g.t1
NCU09382T0	Cgla_CBS_138:CAGL0E01067g.t1
NCU11509T0	Cgla_CBS_138:CAGL0F07095g.t1
NCU08094T0	Cgla_CBS_138:CAGL0M11176g.t1	Cgla_CBS_138:CAGL0L11044g.t1	Cgla_CBS_138:CAGL0J00385g.t1
NCU03406T1	Cgla_CBS_138:CAGL0L12716g.t1
NCU03406T0	Cgla_CBS_138:CAGL0L12716g.t1
NCU06080T0	Cgla_CBS_138:CAGL0K09702g.t1	Cgla_CBS_138:CAGL0K02629g.t1
NCU01741T0	Cgla_CBS_138:CAGL0J02090g.t1
NCU00198T0	Cgla_CBS_138:CAGL0H06127g.t1
NCU00431T0	Cgla_CBS_138:CAGL0K09592g.t1
NCU00115T0	Cgla_CBS_138:CAGL0F01925g.t1
NCU02014T0	Cgla_CBS_138:CAGL0D06336g.t1
NCU01670T0	Cgla_CBS_138:CAGL0F02255g.t1
NCU06786T0	Cgla_CBS_138:CAGL0I02706g.t1
NCU03151T0	Cgla_CBS_138:CAGL0M11704g.t1
NCU06719T0	Cgla_CBS_138:CAGL0A04103g.t1
NCU05287T0	Cgla_CBS_138:CAGL0M00858g.t1
NCU07836T0	Cgla_CBS_138:CAGL0L10538g.t1
NCU07561T0	Cgla_CBS_138:CAGL0K08052g.t1
NCU08954T0	Cgla_CBS_138:CAGL0A02882g.t1
NCU07735T0	Cgla_CBS_138:CAGL0D05236g.t1
NCU06893T0	Cgla_CBS_138:CAGL0F07425g.t1
NCU08810T0	Cgla_CBS_138:CAGL0K04059g.t1
NCU11842T0	Cgla_CBS_138:CAGL0L04026g.t1
NCU12155T0	Cgla_CBS_138:CAGL0D06270g.t1
NCU12155T1	Cgla_CBS_138:CAGL0D06270g.t1
NCU00664T0	Cgla_CBS_138:CAGL0I01364g.t1
NCU02217T0	Cgla_CBS_138:CAGL0I02728g.t1
NCU02149T0	Cgla_CBS_138:CAGL0M07986g.t1
NCU07683T0	Cgla_CBS_138:CAGL0G03465g.t1
NCU09852T0	Cgla_CBS_138:CAGL0H08459g.t1
NCU08859T0	Cgla_CBS_138:CAGL0M13937g.t1
NCU09251T0	Cgla_CBS_138:CAGL0M09229g.t1
NCU00506T0	Cgla_CBS_138:CAGL0K03685g.t1
NCU01575T0	Cgla_CBS_138:CAGL0H06325g.t1
NCU05291T0	Cgla_CBS_138:CAGL0G05291g.t1
NCU06622T0	Cgla_CBS_138:CAGL0E05786g.t1
NCU06176T0	Cgla_CBS_138:CAGL0H04345g.t1
NCU05717T0	Cgla_CBS_138:CAGL0M10329g.t1
NCU08925T0	Cgla_CBS_138:CAGL0M07612g.t1
NCU04461T0	Cgla_CBS_138:CAGL0J02684g.t1
NCU02293T0	Cgla_CBS_138:CAGL0K07315g.t1
NCU04320T0	Cgla_CBS_138:CAGL0H00616g.t1
NCU03639T0	Cgla_CBS_138:CAGL0C04939g.t1
NCU03031T0	Cgla_CBS_138:CAGL0F05863g.t1
NCU05227T0	Cgla_CBS_138:CAGL0M06171g.t1
NCU05716T0	Cgla_CBS_138:CAGL0M04257g.t1
NCU07654T0	Cgla_CBS_138:CAGL0M09064g.t1
NCU11314T0	Cgla_CBS_138:CAGL0F03443g.t1
NCU00326T0	Cgla_CBS_138:CAGL0H10054g.t1
NCU00505T0	Cgla_CBS_138:CAGL0K01287g.t1
NCU04571T0	Cgla_CBS_138:CAGL0B00880g.t1
NCU10379T0	Cgla_CBS_138:CAGL0I09394g.t1
NCU11000T0	Cgla_CBS_138:CAGL0K06721g.t1
NCU01994T0	Cgla_CBS_138:CAGL0K02585g.t1	Cgla_CBS_138:CAGL0M10087g.t1
NCU06030T0	Cgla_CBS_138:CAGL0D01782g.t1	Cgla_CBS_138:CAGL0K02101g.t1
NCU00077T0	Cgla_CBS_138:CAGL0K03443g.t1
NCU02935T0	Cgla_CBS_138:CAGL0E04246g.t1
NCU00597T0	Cgla_CBS_138:CAGL0M13915g.t1
NCU02805T0	Cgla_CBS_138:CAGL0C04565g.t1
NCU02623T0	Cgla_CBS_138:CAGL0M10549g.t1
NCU07507T0	Cgla_CBS_138:CAGL0A03080g.t1
NCU06966T0	Cgla_CBS_138:CAGL0K00935g.t1
NCU02169T0	Cgla_CBS_138:CAGL0J01155g.t1
NCU00214T0	Cgla_CBS_138:CAGL0F01617g.t1
NCU01070T0	Cgla_CBS_138:CAGL0M07073g.t1
NCU04644T0	Cgla_CBS_138:CAGL0E03003g.t1
NCU02064T0	Cgla_CBS_138:CAGL0F07931g.t1
NCU09216T0	Cgla_CBS_138:CAGL0B04499g.t1
NCU09419T0	Cgla_CBS_138:CAGL0F02607g.t1
NCU12028T0	Cgla_CBS_138:CAGL0M13057g.t1
NCU00215T0	Cgla_CBS_138:CAGL0H05225g.t1
NCU11584T0	Cgla_CBS_138:CAGL0H05225g.t1
NCU03660T0	Cgla_CBS_138:CAGL0M13101g.t1	Cgla_CBS_138:CAGL0L12892g.t1
NCU00302T0	Cgla_CBS_138:CAGL0I09328g.t1
NCU02713T0	Cgla_CBS_138:CAGL0L07480g.t1
NCU04206T0	Cgla_CBS_138:CAGL0L12628g.t1
NCU03278T0	Cgla_CBS_138:CAGL0F02871g.t1
NCU11884T0	Cgla_CBS_138:CAGL0I08393g.t1
NCU08992T0	Cgla_CBS_138:CAGL0K10120g.t1
NCU10897T0	Cgla_CBS_138:CAGL0H07073g.t1
NCU01489T1	Cgla_CBS_138:CAGL0K04961g.t1
NCU01489T0	Cgla_CBS_138:CAGL0K04961g.t1
NCU01489T2	Cgla_CBS_138:CAGL0K04961g.t1
NCU01894T0	Cgla_CBS_138:CAGL0I08877g.t1
NCU03184T0	Cgla_CBS_138:CAGL0L05786g.t1
NCU06331T0	Cgla_CBS_138:CAGL0C02717g.t1
NCU06367T0	Cgla_CBS_138:CAGL0D01760g.t1
NCU08768T0	Cgla_CBS_138:CAGL0M09713g.t1
NCU03766T0	Cgla_CBS_138:CAGL0I06721g.t1
NCU03766T1	Cgla_CBS_138:CAGL0I06721g.t1
NCU03860T0	Cgla_CBS_138:CAGL0G06094g.t1
NCU03769T0	Cgla_CBS_138:CAGL0J07722g.t1
NCU02108T0	Cgla_CBS_138:CAGL0M12210g.t1
NCU06346T0	Cgla_CBS_138:CAGL0K04125g.t1
NCU08217T0	Cgla_CBS_138:CAGL0E06336g.t1
NCU09683T0	Cgla_CBS_138:CAGL0K03839g.t1
NCU04225T0	Cgla_CBS_138:CAGL0G02277g.t1
NCU03898T0	Cgla_CBS_138:CAGL0C04719g.t1
NCU06242T0	Cgla_CBS_138:CAGL0L03333g.t1
NCU05237T0	Cgla_CBS_138:CAGL0A02794g.t1
NCU07746T0	Cgla_CBS_138:CAGL0I00616g.t1
NCU09581T0	Cgla_CBS_138:CAGL0E04070g.t1
NCU08388T0	Cgla_CBS_138:CAGL0M09251g.t1
NCU08388T1	Cgla_CBS_138:CAGL0M09251g.t1
NCU00167T0	Cgla_CBS_138:CAGL0L01705g.t1
NCU02773T0	Cgla_CBS_138:CAGL0L01067g.t1
NCU01950T0	Cgla_CBS_138:CAGL0H04917g.t1
NCU11368T0	Cgla_CBS_138:CAGL0B00550g.t1
NCU00005T0	Cgla_CBS_138:CAGL0J10626g.t1
NCU00560T0	Cgla_CBS_138:CAGL0J11286g.t1
NCU00644T0	Cgla_CBS_138:CAGL0K02409g.t1
NCU04050T0	Cgla_CBS_138:CAGL0L02475g.t1
NCU02388T0	Cgla_CBS_138:CAGL0C01661g.t1
NCU03344T0	Cgla_CBS_138:CAGL0E04180g.t1
NCU01879T0	Cgla_CBS_138:CAGL0M07139g.t1
NCU03438T0	Cgla_CBS_138:CAGL0M12595g.t1
NCU07939T0	Cgla_CBS_138:CAGL0K05489g.t1
NCU08163T0	Cgla_CBS_138:CAGL0K02189g.t1
NCU12137T0	Cgla_CBS_138:CAGL0J08976g.t1
NCU06875T0	Cgla_CBS_138:CAGL0F00319g.t1
NCU01826T0	Cgla_CBS_138:CAGL0E04290g.t1
NCU01456T0	Cgla_CBS_138:CAGL0E04290g.t1
NCU04639T0	Cgla_CBS_138:CAGL0I10494g.t1	Cgla_CBS_138:CAGL0L08448g.t1
NCU09860T0	Cgla_CBS_138:CAGL0J06688g.t1	Cgla_CBS_138:CAGL0F03421g.t1
NCU00596T0	Cgla_CBS_138:CAGL0G08404g.t1
NCU01345T0	Cgla_CBS_138:CAGL0J06182g.t1
NCU00041T0	Cgla_CBS_138:CAGL0M09207g.t1
NCU03635T0	Cgla_CBS_138:CAGL0A00979g.t1
NCU01645T0	Cgla_CBS_138:CAGL0F02013g.t1
NCU05525T0	Cgla_CBS_138:CAGL0I10582g.t1
NCU04584T0	Cgla_CBS_138:CAGL0F06039g.t1
NCU08365T0	Cgla_CBS_138:CAGL0M05247g.t1
NCU08028T0	Cgla_CBS_138:CAGL0F01111g.t1
NCU12033T0	Cgla_CBS_138:CAGL0E02123g.t1
NCU11274T0	Cgla_CBS_138:CAGL0M12903g.t1
NCU00965T0	Cgla_CBS_138:CAGL0K10758g.t1
NCU01858T0	Cgla_CBS_138:CAGL0F06149g.t1
NCU01338T0	Cgla_CBS_138:CAGL0J03938g.t1
NCU02013T0	Cgla_CBS_138:CAGL0K10516g.t1
NCU02304T0	Cgla_CBS_138:CAGL0K11594g.t1
NCU06244T0	Cgla_CBS_138:CAGL0H09306g.t1
NCU08026T0	Cgla_CBS_138:CAGL0E03223g.t1
NCU07756T0	Cgla_CBS_138:CAGL0D01958g.t1
NCU04181T0	Cgla_CBS_138:IPF_13818.t1
NCU04181T1	Cgla_CBS_138:IPF_13818.t1
NCU06399T0	Cgla_CBS_138:CAGL0M08800g.t1
NCU11248T0	Cgla_CBS_138:CAGL0I00704g.t1
NCU03525T0	Cgla_CBS_138:CAGL0M13013g.t1
NCU09473T0	Cgla_CBS_138:CAGL0M13013g.t1
NCU01904T0	Cgla_CBS_138:CAGL0M13013g.t1
NCU00633T0	Cgla_CBS_138:CAGL0L04708g.t1
NCU07895T0	Cgla_CBS_138:CAGL0L04708g.t1
NCU01725T0	Cgla_CBS_138:CAGL0A00847g.t1
NCU02150T0	Cgla_CBS_138:CAGL0K04939g.t1
NCU03459T0	Cgla_CBS_138:CAGL0K01199g.t1
NCU03394T0	Cgla_CBS_138:CAGL0M01100g.t1
NCU06322T0	Cgla_CBS_138:CAGL0H02849g.t1
NCU08903T0	Cgla_CBS_138:CAGL0J10802g.t1
NCU07321T0	Cgla_CBS_138:CAGL0K02035g.t1
NCU11321T0	Cgla_CBS_138:CAGL0H02673g.t1
NCU08994T0	Cgla_CBS_138:CAGL0F05049g.t1
NCU03601T0	Cgla_CBS_138:CAGL0J04466g.t1
NCU04508T0	Cgla_CBS_138:CAGL0G05874g.t1
NCU04549T0	Cgla_CBS_138:CAGL0K11341g.t1
NCU06424T0	Cgla_CBS_138:CAGL0H00484g.t1
NCU04651T0	Cgla_CBS_138:CAGL0M09185g.t1
NCU06088T0	Cgla_CBS_138:CAGL0K09042g.t1
NCU07888T0	Cgla_CBS_138:CAGL0A01001g.t1
NCU06646T0	Cgla_CBS_138:CAGL0K10098g.t1
NCU03199T0	Cgla_CBS_138:CAGL0I00572g.t1
NCU00829T0	Cgla_CBS_138:CAGL0K05863g.t1
NCU01218T0	Cgla_CBS_138:CAGL0D02728g.t1
NCU03193T0	Cgla_CBS_138:CAGL0D01540g.t1
NCU03147T0	Cgla_CBS_138:CAGL0D05962g.t1
NCU07057T0	Cgla_CBS_138:CAGL0B03267g.t1
NCU11245T0	Cgla_CBS_138:CAGL0J04092g.t1
NCU01418T0	Cgla_CBS_138:CAGL0I06644g.t1
NCU06992T0	Cgla_CBS_138:CAGL0J00913g.t1
NCU07727T0	Cgla_CBS_138:CAGL0L06292g.t1
NCU11352T0	Cgla_CBS_138:CAGL0F08437g.t1
NCU06361T2	Cgla_CBS_138:CAGL0B02585g.t1
NCU06361T1	Cgla_CBS_138:CAGL0B02585g.t1
NCU06361T0	Cgla_CBS_138:CAGL0B02585g.t1
NCU01842T0	Cgla_CBS_138:CAGL0K05445g.t1
NCU06495T0	Cgla_CBS_138:CAGL0B00396g.t1
NCU09439T0	Cgla_CBS_138:CAGL0J09482g.t1
NCU11733T0	Cgla_CBS_138:CAGL0I08063g.t1
NCU11311T0	Cgla_CBS_138:CAGL0M00418g.t1
NCU04145T0	Cgla_CBS_138:CAGL0I06226g.t1
NCU06855T0	Cgla_CBS_138:CAGL0I02002g.t1
NCU06345T0	Cgla_CBS_138:CAGL0K06875g.t1
NCU02634T1	Cgla_CBS_138:CAGL0J04620g.t1
NCU02634T0	Cgla_CBS_138:CAGL0J04620g.t1
NCU02780T0	Cgla_CBS_138:CAGL0L09449g.t1
NCU04412T0	Cgla_CBS_138:CAGL0J09724g.t1
NCU01485T0	Cgla_CBS_138:CAGL0F03663g.t1
NCU02530T0	Cgla_CBS_138:CAGL0D05632g.t1
NCU03041T0	Cgla_CBS_138:CAGL0M00264g.t1
NCU11565T0	Cgla_CBS_138:CAGL0B03531g.t1
NCU06425T0	Cgla_CBS_138:CAGL0F04521g.t1
NCU11863T0	Cgla_CBS_138:CAGL0A00385g.t1
NCU02419T0	Cgla_CBS_138:CAGL0L00451g.t1
NCU02724T0	Cgla_CBS_138:CAGL0M09405g.t1
NCU02765T0	Cgla_CBS_138:CAGL0H02101g.t1
NCU03233T0	Cgla_CBS_138:CAGL0H09328g.t1
NCU05813T0	Cgla_CBS_138:CAGL0J11198g.t1
NCU03306T0	Cgla_CBS_138:CAGL0C02849g.t1
NCU00027T0	Cgla_CBS_138:CAGL0F06435g.t1
NCU04580T0	Cgla_CBS_138:CAGL0D04950g.t1
NCU11500T0	Cgla_CBS_138:CAGL0H01111g.t1
NCU02211T0	Cgla_CBS_138:CAGL0L11572g.t1	Cgla_CBS_138:CAGL0A02486g.t1
NCU01785T0	Cgla_CBS_138:CAGL0G06974g.t1
NCU03383T0	Cgla_CBS_138:CAGL0H03355g.t1
NCU01650T0	Cgla_CBS_138:CAGL0M08382g.t1
NCU06658T0	Cgla_CBS_138:CAGL0E05698g.t1
NCU06066T0	Cgla_CBS_138:CAGL0K01375g.t1
NCU08860T0	Cgla_CBS_138:CAGL0M11572g.t1
NCU00078T0	Cgla_CBS_138:CAGL0G01870g.t1
NCU00930T0	Cgla_CBS_138:CAGL0H08525g.t1
NCU04138T0	Cgla_CBS_138:CAGL0J09856g.t1
NCU02525T0	Cgla_CBS_138:CAGL0H04367g.t1
NCU03159T0	Cgla_CBS_138:CAGL0L08206g.t1
NCU00584T0	Cgla_CBS_138:CAGL0F09163g.t1
NCU05816T0	Cgla_CBS_138:CAGL0D00748g.t1
NCU07494T0	Cgla_CBS_138:CAGL0F08943g.t1
NCU00103T0	Cgla_CBS_138:CAGL0H01353g.t1
NCU08317T0	Cgla_CBS_138:CAGL0L11264g.t1
NCU05119T0	Cgla_CBS_138:CAGL0J02926g.t1
NCU07265T0	Cgla_CBS_138:CAGL0L07260g.t1
NCU11402T0	Cgla_CBS_138:CAGL0D05522g.t1
NCU11378T0	Cgla_CBS_138:CAGL0M09339g.t1
NCU01170T0	Cgla_CBS_138:CAGL0J00297g.t1
NCU04010T0	Cgla_CBS_138:CAGL0J04136g.t1
NCU09489T0	Cgla_CBS_138:CAGL0L11088g.t1
NCU01543T0	Cgla_CBS_138:CAGL0K04873g.t1
NCU05248T0	Cgla_CBS_138:CAGL0L02717g.t1
NCU09226T0	Cgla_CBS_138:CAGL0G06116g.t1
NCU08511T0	Cgla_CBS_138:CAGL0H05203g.t1
NCU08369T0	Cgla_CBS_138:CAGL0F04191g.t1
NCU11782T0	Cgla_CBS_138:CAGL0K06391g.t1
NCU11774T0	Cgla_CBS_138:CAGL0M05665g.t1
NCU00814T0	Cgla_CBS_138:CAGL0B01144g.t1
NCU00126T0	Cgla_CBS_138:CAGL0E02189g.t1
NCU09315T0	Cgla_CBS_138:CAGL0D05170g.t1
NCU05771T0	Cgla_CBS_138:CAGL0D02266g.t1
