# Supplementary material for: Evolutionary Conservation and Diversification of Puf RNA Binding Proteins and Their mRNA Targets
Source: PLoS Biol. 2015 Nov 20;13(11):e1002307. doi: 10.1371/journal.pbio.1002307 (PMC4654594; doi:10.1371/journal.pbio.1002307)
Supplement: S4 Dataset — (ZIP) [file pbio.1002307.s004.zip › N.crassa.fa_C.globosum.fa.txt]

NCU06468T0	CHGT_05731
NCU01379T0	CHGT_02448
NCU05837T0	CHGT_02248
NCU07832T0	CHGT_05535
NCU07119T0	CHGT_09543
NCU06976T0	CHGT_03978
NCU08501T0	CHGT_10164
NCU00459T0	CHGT_03065
NCU05803T0	CHGT_08429
NCU07702T0	CHGT_04624
NCU02685T0	CHGT_02826
NCU02494T0	CHGT_01138
NCU04548T0	CHGT_09965
NCU00671T0	CHGT_06379
NCU07307T0	CHGT_03952
NCU00551T0	CHGT_06203
NCU05608T0	CHGT_08720
NCU01744T0	CHGT_10374
NCU00274T0	CHGT_03257
NCU09740T0	CHGT_04653
NCU04531T0	CHGT_02283
NCU01642T0	CHGT_10307
NCU03234T0	CHGT_01887
NCU08267T0	CHGT_04741
NCU08132T0	CHGT_02182
NCU04865T0	CHGT_05147
NCU02510T0	CHGT_01130
NCU06871T0	CHGT_09747
NCU12161T0	CHGT_08746
NCU02103T0	CHGT_01704
NCU04766T0	CHGT_08971
NCU09367T0	CHGT_02728
NCU01823T0	CHGT_07914
NCU05620T0	CHGT_09299
NCU07556T0	CHGT_03164
NCU03584T0	CHGT_00542
NCU09492T0	CHGT_10503
NCU08535T0	CHGT_03522
NCU00743T0	CHGT_01161
NCU00239T0	CHGT_03401
NCU09357T0	CHGT_10653
NCU02762T0	CHGT_02747
NCU09219T0	CHGT_00949
NCU08399T0	CHGT_10092
NCU07308T0	CHGT_03951
NCU07002T0	CHGT_03968
NCU03060T0	CHGT_00804
NCU09866T0	CHGT_09260
NCU02036T0	CHGT_06515
NCU07658T0	CHGT_05131
NCU04059T0	CHGT_09034
NCU07378T0	CHGT_05981
NCU09012T0	CHGT_03203
NCU08889T0	CHGT_07610
NCU05238T0	CHGT_03764
NCU08919T0	CHGT_07414
NCU02131T0	CHGT_06399
NCU08473T0	CHGT_10962
NCU03350T0	CHGT_08076
NCU01187T0	CHGT_07721
NCU07710T0	CHGT_04626
NCU05250T0	CHGT_04774
NCU06272T0	CHGT_03087
NCU04512T0	CHGT_04295
NCU04611T0	CHGT_00532
NCU01238T0	CHGT_07655
NCU04350T0	CHGT_04903
NCU06733T0	CHGT_07134
NCU00336T0	CHGT_02928
NCU06678T0	CHGT_07742
NCU01638T0	CHGT_10294
NCU03955T0	CHGT_08664
NCU00352T0	CHGT_02934
NCU10066T0	CHGT_00377
NCU01632T0	CHGT_10304
NCU11188T0	CHGT_06264
NCU03042T0	CHGT_05965
NCU04898T0	CHGT_05173
NCU07443T0	CHGT_06477
NCU00205T0	CHGT_05656
NCU08023T0	CHGT_04577
NCU02578T0	CHGT_01385
NCU03263T0	CHGT_01856
NCU07870T0	CHGT_05568
NCU05802T0	CHGT_08430
NCU00396T0	CHGT_02886
NCU00621T0	CHGT_06257
NCU08377T0	CHGT_01828
NCU09993T0	CHGT_11061
NCU02083T0	CHGT_01680
NCU07866T0	CHGT_05565
NCU03591T0	CHGT_07573
NCU08358T0	CHGT_01785
NCU01833T0	CHGT_07905
NCU05634T0	CHGT_09307
NCU02815T0	CHGT_01521
NCU04569T0	CHGT_00534
NCU00770T0	CHGT_01207
NCU06338T0	CHGT_03931
NCU01857T0	CHGT_06695
NCU02677T0	CHGT_02831
NCU06171T0	CHGT_03282
NCU09063T0	CHGT_09697
NCU02111T0	CHGT_01722
NCU08926T0	CHGT_07016
NCU04021T0	CHGT_09228
NCU08616T0	CHGT_01433
NCU03811T0	CHGT_07261
NCU05901T0	CHGT_02354
NCU03818T0	CHGT_07284
NCU00424T0	CHGT_03332
NCU05011T0	CHGT_00046
NCU07854T0	CHGT_05547
NCU03010T0	CHGT_01290
NCU03875T0	CHGT_08677
NCU01143T0	CHGT_02684
NCU08685T0	CHGT_05011
NCU09104T0	CHGT_06467
NCU06832T0	CHGT_10192
NCU02669T0	CHGT_02843
NCU01951T0	CHGT_06592
NCU01431T0	CHGT_07782
NCU08276T0	CHGT_04763
NCU01323T0	CHGT_02599
NCU06579T0	CHGT_04164
NCU05120T0	CHGT_08507
NCU02082T0	CHGT_01713
NCU03575T0	CHGT_08251
NCU06626T0	CHGT_04491
NCU06294T0	CHGT_00299
NCU09463T0	CHGT_10535
NCU01772T0	CHGT_07850
NCU08373T0	CHGT_01629
NCU03116T0	CHGT_00860
NCU02794T0	CHGT_01512
NCU00668T0	CHGT_06371
NCU01192T0	CHGT_07715
NCU03298T0	CHGT_01569
NCU07679T0	CHGT_04701
NCU02349T0	CHGT_00378
NCU00273T0	CHGT_03256
NCU11953T0	CHGT_07866
NCU11669T0	CHGT_07791
NCU04242T0	CHGT_07066
NCU01675T0	CHGT_10322
NCU05425T0	CHGT_10260
NCU08993T0	CHGT_03047
NCU03986T0	CHGT_08628
NCU02833T0	CHGT_01468
NCU01164T0	CHGT_00690
NCU09903T0	CHGT_06743
NCU09297T0	CHGT_00336
NCU07010T0	CHGT_03849
NCU09438T0	CHGT_09684
NCU07554T0	CHGT_03165
NCU07546T0	CHGT_03223
NCU07922T0	CHGT_04974
NCU04784T0	CHGT_08949
NCU08135T0	CHGT_09761
NCU08603T0	CHGT_00934
NCU01768T0	CHGT_10216
NCU11961T0	CHGT_10312
NCU02728T0	CHGT_02775
NCU01510T0	CHGT_07964
NCU03592T0	CHGT_07580
NCU09830T0	CHGT_03690
NCU05375T0	CHGT_08303
NCU08287T0	CHGT_04728
NCU06500T0	CHGT_03328
NCU03379T0	CHGT_08130
NCU01659T0	CHGT_10316
NCU02505T0	CHGT_01129
NCU04348T0	CHGT_04904
NCU01747T0	CHGT_10179
NCU06544T0	CHGT_04131
NCU04105T0	CHGT_07177
NCU02994T0	CHGT_05920
NCU11296T0	CHGT_04238
NCU04370T0	CHGT_04900
NCU01260T0	CHGT_02577
NCU11202T0	CHGT_06587
NCU04007T0	CHGT_08646
NCU06199T0	CHGT_03262
NCU02544T0	CHGT_01358
NCU02048T0	CHGT_01020
NCU00495T0	CHGT_03154
NCU08341T0	CHGT_01776
NCU06738T0	CHGT_07916
NCU08056T0	CHGT_06781
NCU01315T0	CHGT_02607
NCU01965T0	CHGT_06579
NCU05267T0	CHGT_04837
NCU10143T0	CHGT_07788
NCU06715T0	CHGT_07779
NCU09638T0	CHGT_10647
NCU05200T0	CHGT_03812
NCU00040T0	CHGT_05751
NCU01465T0	CHGT_07806
NCU00480T0	CHGT_03140
NCU03305T0	CHGT_01577
NCU00021T0	CHGT_03005
NCU03071T0	CHGT_00809
NCU04838T0	CHGT_08897
NCU00901T0	CHGT_01920
NCU10747T0	CHGT_00399
NCU11027T0	CHGT_02587
NCU00939T0	CHGT_01911
NCU12032T0	CHGT_09670
NCU05154T0	CHGT_00119
NCU03065T0	CHGT_00814
NCU08875T0	CHGT_07693
NCU05046T0	CHGT_00089
NCU03220T0	CHGT_01944
NCU00372T0	CHGT_02960
NCU09869T0	CHGT_09258
NCU04404T0	CHGT_04459
NCU03797T0	CHGT_07249
NCU01820T0	CHGT_07953
NCU05270T0	CHGT_04833
NCU03819T0	CHGT_07283
NCU02357T0	CHGT_00391
NCU09450T0	CHGT_09826
NCU07404T0	CHGT_00979
NCU03685T0	CHGT_07326
NCU00461T0	CHGT_03059
NCU00622T0	CHGT_06260
NCU02052T0	CHGT_01012
NCU09657T0	CHGT_05224
NCU01335T0	CHGT_02658
NCU01680T0	CHGT_10343
NCU00320T0	CHGT_02919
NCU04035T0	CHGT_09055
NCU00152T0	CHGT_02922
NCU01939T0	CHGT_06605
NCU03440T0	CHGT_08165
NCU01193T0	CHGT_07714
NCU06249T0	CHGT_05818
NCU11228T0	CHGT_02755
NCU07868T0	CHGT_05567
NCU08270T0	CHGT_04734
NCU05895T0	CHGT_02347
NCU00095T0	CHGT_03344
NCU02276T0	CHGT_09660
NCU06281T0	CHGT_04313
NCU08021T0	CHGT_04544
NCU01197T0	CHGT_07710
NCU05650T0	CHGT_09484
NCU03611T0	CHGT_00596
NCU01272T0	CHGT_02593
NCU02391T0	CHGT_00441
NCU02387T0	CHGT_00444
NCU03784T0	CHGT_07227
NCU05902T0	CHGT_02355
NCU07966T0	CHGT_04926
NCU02572T0	CHGT_01389
NCU01992T0	CHGT_06556
NCU11254T0	CHGT_00371
NCU00104T0	CHGT_03341
NCU06484T0	CHGT_05732
NCU04203T0	CHGT_02469
NCU06278T0	CHGT_03069
NCU08118T0	CHGT_01077
NCU03877T0	CHGT_08675
NCU03877T1	CHGT_08675
NCU03794T0	CHGT_07246
NCU04095T0	CHGT_07173
NCU02230T0	CHGT_09614
NCU08928T0	CHGT_06991
NCU04606T0	CHGT_00528
NCU10282T0	CHGT_01499
NCU08828T0	CHGT_03832
NCU10346T0	CHGT_10465
NCU02742T0	CHGT_02792
NCU10337T0	CHGT_00610
NCU06868T0	CHGT_09688
NCU00018T0	CHGT_03010
NCU00018T1	CHGT_03010
NCU02234T0	CHGT_09618
NCU06284T0	CHGT_04316
NCU02689T0	CHGT_02820
NCU01140T0	CHGT_07677
NCU04125T0	CHGT_07293
NCU02830T0	CHGT_01466
NCU00681T0	CHGT_06349
NCU07027T0	CHGT_03815
NCU03808T0	CHGT_07258
NCU03897T0	CHGT_09194
NCU02554T0	CHGT_01371
NCU04615T0	CHGT_00513
NCU03792T0	CHGT_07244
NCU06508T0	CHGT_03279
NCU09228T0	CHGT_00957
NCU02696T0	CHGT_02816
NCU07688T0	CHGT_04619
NCU02319T0	CHGT_02218
NCU04104T0	CHGT_07178
NCU01554T0	CHGT_08009
NCU05360T0	CHGT_08308
NCU03483T0	CHGT_08189
NCU07319T0	CHGT_04058
NCU04024T0	CHGT_09209
NCU03539T0	CHGT_08203
NCU03292T0	CHGT_01833
NCU09906T0	CHGT_06741
NCU01912T0	CHGT_06632
NCU08115T0	CHGT_01070
NCU04076T0	CHGT_09254
NCU08674T0	CHGT_04988
NCU00164T0	CHGT_02939
NCU07513T0	CHGT_03673
NCU07721T0	CHGT_04657
NCU09552T0	CHGT_02424
NCU08316T0	CHGT_04663
NCU01318T0	CHGT_02604
NCU01643T0	CHGT_10308
NCU09516T0	CHGT_05500
NCU07698T0	CHGT_04612
NCU07837T0	CHGT_05537
NCU05194T0	CHGT_03803
NCU11169T0	CHGT_05646
NCU02011T0	CHGT_06536
NCU02020T0	CHGT_06527
NCU08001T0	CHGT_04565
NCU05458T0	CHGT_10264
NCU04090T0	CHGT_09274
NCU03463T0	CHGT_08178
NCU00199T0	CHGT_05602
NCU04720T0	CHGT_09001
NCU06767T0	CHGT_10415
NCU03578T0	CHGT_08258
NCU03962T0	CHGT_09191
NCU04736T0	CHGT_08990
NCU08689T0	CHGT_04574
NCU03628T0	CHGT_02502
NCU06183T0	CHGT_03272
NCU07440T0	CHGT_06506
NCU07565T0	CHGT_03176
NCU03937T0	CHGT_09129
NCU03364T0	CHGT_08102
NCU04258T0	CHGT_07086
NCU09258T0	CHGT_01550
NCU07487T0	CHGT_01059
NCU00793T0	CHGT_01229
NCU03621T0	CHGT_00605
NCU07999T0	CHGT_04567
NCU06605T0	CHGT_04203
NCU04077T0	CHGT_09255
NCU00920T0	CHGT_01948
NCU07004T0	CHGT_03844
NCU07082T0	CHGT_09495
NCU02112T0	CHGT_06421
NCU02411T0	CHGT_00422
NCU06308T0	CHGT_04340
NCU08045T0	CHGT_04598
NCU02091T0	CHGT_01732
NCU04229T0	CHGT_07106
NCU05622T0	CHGT_09331
NCU03652T0	CHGT_07210
NCU06352T0	CHGT_03892
NCU03505T0	CHGT_08061
NCU10397T0	CHGT_03359
NCU08147T0	CHGT_02146
NCU03164T0	CHGT_06323
NCU09270T0	CHGT_02216
NCU02978T0	CHGT_05912
NCU04112T0	CHGT_07329
NCU09191T0	CHGT_06331
NCU01206T0	CHGT_07701
NCU03690T0	CHGT_07317
NCU02789T0	CHGT_01772
NCU10400T0	CHGT_04955
NCU01539T0	CHGT_07989
NCU06143T0	CHGT_09842
NCU09120T0	CHGT_01617
NCU11273T0	CHGT_00703
NCU09048T0	CHGT_08458
NCU05246T0	CHGT_04797
NCU07498T0	CHGT_01035
NCU05242T0	CHGT_04868
NCU04327T0	CHGT_07018
NCU01702T0	CHGT_10345
NCU09793T0	CHGT_09442
NCU05185T0	CHGT_05254
NCU06268T0	CHGT_03091
NCU04088T0	CHGT_09283
NCU09437T0	CHGT_09683
NCU09313T0	CHGT_00791
NCU00656T0	CHGT_06424
NCU03171T0	CHGT_06318
NCU05000T0	CHGT_00041
NCU11739T0	CHGT_04643
NCU08484T0	CHGT_07838
NCU07971T0	CHGT_04929
NCU01247T0	CHGT_02681
NCU07831T0	CHGT_05534
NCU03892T0	CHGT_09197
NCU04614T0	CHGT_00529
NCU03479T0	CHGT_08173
NCU00445T0	CHGT_03119
NCU02566T0	CHGT_00902
NCU06182T0	CHGT_03309
NCU08382T0	CHGT_01827
NCU07534T0	CHGT_03638
NCU08119T0	CHGT_01076
NCU05261T0	CHGT_04800
NCU11282T0	CHGT_04997
NCU02366T0	CHGT_00413
NCU07872T0	CHGT_05572
NCU02515T0	CHGT_01114
NCU00573T0	CHGT_06196
NCU03545T0	CHGT_08224
NCU03814T0	CHGT_07264
NCU02556T0	CHGT_01375
NCU09118T0	CHGT_01615
NCU06122T0	CHGT_09703
NCU11426T0	CHGT_07928
NCU02497T0	CHGT_01146
NCU11453T0	CHGT_01725
NCU11660T0	CHGT_07740
NCU06548T0	CHGT_04116
NCU09537T0	CHGT_02438
NCU10043T0	CHGT_00959
NCU06355T0	CHGT_03894
NCU01765T0	CHGT_10220
NCU03658T0	CHGT_07211
NCU08755T0	CHGT_03421
NCU04947T0	CHGT_00746	CHGT_00769
NCU00567T0	CHGT_06224
NCU00010T0	CHGT_03015
NCU09425T0	CHGT_10119
NCU09808T0	CHGT_00766
NCU03947T0	CHGT_08657
NCU04472T0	CHGT_09897
NCU02134T0	CHGT_06401
NCU03321T0	CHGT_01594
NCU05296T0	CHGT_04806
NCU09374T0	CHGT_02734
NCU01612T0	CHGT_10281
NCU00045T0	CHGT_05756
NCU05422T0	CHGT_10507
NCU05858T0	CHGT_10067
NCU08054T0	CHGT_06807
NCU07412T0	CHGT_00972
NCU04385T0	CHGT_04883
NCU10497T0	CHGT_02806
NCU06459T0	CHGT_05709
NCU02630T0	CHGT_01646
NCU02053T0	CHGT_00985
NCU04280T0	CHGT_07077
NCU09332T0	CHGT_00775
NCU02208T0	CHGT_10951
NCU06687T0	CHGT_07750
NCU00675T0	CHGT_06384
NCU06264T0	CHGT_03097
NCU01098T0	CHGT_07521
NCU04051T0	CHGT_09040
NCU03523T0	CHGT_08206
NCU08303T0	CHGT_04652
NCU05266T0	CHGT_04805
NCU08642T0	CHGT_02023
NCU06842T0	CHGT_10198
NCU06365T0	CHGT_04845
NCU06265T0	CHGT_03096
NCU04610T0	CHGT_00533
NCU05591T0	CHGT_05461
NCU02524T0	CHGT_01101
NCU06986T0	CHGT_03971
NCU04221T0	CHGT_07118
NCU02178T0	CHGT_06459
NCU06512T0	CHGT_03281
NCU07700T0	CHGT_04622
NCU02800T0	CHGT_01440
NCU00276T0	CHGT_03254
NCU00251T0	CHGT_03645
NCU00579T0	CHGT_06206
NCU05777T0	CHGT_08378
NCU03657T1	CHGT_07205
NCU03657T0	CHGT_07205
NCU11492T0	CHGT_02720
NCU06929T0	CHGT_09809
NCU03260T0	CHGT_01858
NCU03964T0	CHGT_09193
NCU00188T0	CHGT_05593
NCU00281T0	CHGT_03247
NCU09318T0	CHGT_00778
NCU00481T0	CHGT_03141
NCU02617T0	CHGT_01657
NCU08632T0	CHGT_02045
NCU09730T0	CHGT_04529
NCU09820T0	CHGT_00752
NCU08036T0	CHGT_04589
NCU00068T0	CHGT_05781
NCU07707T0	CHGT_04628
NCU01255T0	CHGT_02565
NCU09711T0	CHGT_09943
NCU01330T0	CHGT_02653
NCU02988T0	CHGT_05919
NCU00430T0	CHGT_03108
NCU04321T0	CHGT_07025
NCU01171T0	CHGT_07736
NCU07011T0	CHGT_03850
NCU04749T0	CHGT_08983
NCU12152T0	CHGT_08629
NCU08439T0	CHGT_09474
NCU05041T0	CHGT_00155
NCU11861T0	CHGT_05770
NCU00927T0	CHGT_01955
NCU02979T0	CHGT_05913
NCU06306T0	CHGT_04342
NCU11350T0	CHGT_05996
NCU00200T0	CHGT_05603
NCU06994T0	CHGT_03863
NCU02202T0	CHGT_10971
NCU06869T0	CHGT_09687
NCU01478T0	CHGT_02417
NCU04782T0	CHGT_08947
NCU08110T0	CHGT_01080
NCU07669T0	CHGT_04684
NCU09721T0	CHGT_09986
NCU06481T0	CHGT_05723
NCU00177T0	CHGT_05620
NCU09064T0	CHGT_06509
NCU03139T0	CHGT_00882
NCU02592T0	CHGT_06284
NCU07691T0	CHGT_04610
NCU01540T0	CHGT_07987
NCU04190T0	CHGT_07170
NCU02604T0	CHGT_01700
NCU01119T0	CHGT_07692
NCU08682T0	CHGT_05007
NCU01172T0	CHGT_07735
NCU09610T0	CHGT_08267
NCU02717T0	CHGT_02765
NCU04223T0	CHGT_07109
NCU06216T0	CHGT_05633
NCU01625T0	CHGT_10288
NCU03650T0	CHGT_07148
NCU04585T0	CHGT_00546
NCU06624T0	CHGT_04488
NCU00914T0	CHGT_01937
NCU02701T0	CHGT_02813
NCU07705T0	CHGT_04631
NCU05642T0	CHGT_09426
NCU04100T0	CHGT_07182
NCU04264T0	CHGT_07056
NCU03228T0	CHGT_01893
NCU05301T0	CHGT_04853
NCU07313T0	CHGT_03942
NCU08604T0	CHGT_01417
NCU03062T0	CHGT_00806
NCU00066T0	CHGT_05779
NCU06649T0	CHGT_00720
NCU03661T0	CHGT_07204
NCU08597T0	CHGT_00924
NCU00890T0	CHGT_01964
NCU01569T0	CHGT_08017
NCU06785T0	CHGT_10426
NCU07393T0	CHGT_00980
NCU06438T0	CHGT_05716
NCU11956T0	CHGT_07853
NCU08042T0	CHGT_04595
NCU03357T0	CHGT_08072
NCU00121T0	CHGT_05653
NCU05939T0	CHGT_09415
NCU06812T0	CHGT_10287
NCU06950T0	CHGT_02388
NCU00964T0	CHGT_05848
NCU01503T0	CHGT_07971
NCU04663T0	CHGT_00505
NCU01853T0	CHGT_06690
NCU03098T0	CHGT_00840
NCU01328T0	CHGT_02651
NCU03219T0	CHGT_01943
NCU05955T0	CHGT_09061
NCU05770T0	CHGT_05274
NCU00650T0	CHGT_01687
NCU03648T0	CHGT_07147
NCU10155T0	CHGT_00544
NCU03341T0	CHGT_08084
NCU06656T0	CHGT_00728
NCU08336T0	CHGT_01641
NCU06758T0	CHGT_10422
NCU08791T0	CHGT_03564
NCU09267T0	CHGT_01538
NCU09559T0	CHGT_10097
NCU07693T0	CHGT_04617
NCU01648T0	CHGT_10330
NCU10283T0	CHGT_10687
NCU05996T0	CHGT_09110
NCU09602T0	CHGT_08262
NCU06971T0	CHGT_03981
NCU09435T0	CHGT_09681
NCU04439T0	CHGT_04005
NCU04733T0	CHGT_09021
NCU06648T0	CHGT_00719
NCU04511T0	CHGT_04294
NCU08869T0	CHGT_07387
NCU00810T0	CHGT_01258
NCU02750T0	CHGT_02802
NCU01613T0	CHGT_10280
NCU00269T0	CHGT_03216
NCU00629T0	CHGT_06267
NCU10018T0	CHGT_02405
NCU06684T0	CHGT_07745
NCU09469T0	CHGT_10538
NCU00046T0	CHGT_05757
NCU00538T0	CHGT_06151
NCU04136T0	CHGT_07339
NCU03982T0	CHGT_09206
NCU00172T0	CHGT_05614
NCU09488T0	CHGT_10486
NCU07280T0	CHGT_04415
NCU05545T0	CHGT_08807
NCU06067T0	CHGT_10144
NCU03852T0	CHGT_08698
NCU03235T0	CHGT_01877
NCU04329T0	CHGT_07021
NCU02380T0	CHGT_00402
NCU07282T0	CHGT_04417
NCU01751T0	CHGT_10182
NCU08776T0	CHGT_03612
NCU08894T0	CHGT_07607
NCU10733T0	CHGT_08952
NCU00690T0	CHGT_06368
NCU04850T0	CHGT_08902
NCU09758T0	CHGT_10572
NCU04133T0	CHGT_07336
NCU05232T0	CHGT_03768
NCU09741T0	CHGT_04654
NCU01654T0	CHGT_10337
NCU02955T0	CHGT_01354
NCU06833T0	CHGT_00310
NCU04648T0	CHGT_02641
NCU04187T0	CHGT_07165
NCU03136T0	CHGT_00879
NCU06011T0	CHGT_08744
NCU01644T0	CHGT_10309
NCU02498T0	CHGT_01136
NCU05828T0	CHGT_10048
NCU09814T0	CHGT_00759
NCU04799T0	CHGT_08926
NCU00436T0	CHGT_03112
NCU06429T0	CHGT_05684
NCU03924T0	CHGT_09133
NCU04355T0	CHGT_04794
NCU08357T0	CHGT_01786
NCU09894T0	CHGT_00732
NCU04952T0	CHGT_05192
NCU07269T0	CHGT_04379
NCU08338T0	CHGT_01643
NCU09097T0	CHGT_06492
NCU06884T0	CHGT_09738
NCU00896T0	CHGT_01958
NCU02803T0	CHGT_01444
NCU04410T0	CHGT_04465
NCU02295T0	CHGT_09603
NCU03108T0	CHGT_00858
NCU05994T0	CHGT_09097
NCU01288T0	CHGT_02639
NCU07926T0	CHGT_04971
NCU08283T0	CHGT_04729
NCU05204T0	CHGT_03817
NCU07021T0	CHGT_03857
NCU04121T0	CHGT_07278
NCU03273T0	CHGT_01848
NCU07125T0	CHGT_09537
NCU11324T0	CHGT_01640
NCU07863T0	CHGT_05560
NCU01241T0	CHGT_02674
NCU01953T0	CHGT_06590
NCU03966T0	CHGT_09183
NCU11967T0	CHGT_10231
NCU02896T0	CHGT_02020
NCU03363T0	CHGT_08093
NCU06503T0	CHGT_03330
NCU06503T1	CHGT_03330
NCU00206T0	CHGT_03380
NCU06585T0	CHGT_04170
NCU07012T0	CHGT_03955
NCU00324T0	CHGT_02915
NCU05257T0	CHGT_04773
NCU04750T0	CHGT_08982
NCU07690T0	CHGT_04609
NCU11379T0	CHGT_05042
NCU03225T0	CHGT_01901
NCU05582T0	CHGT_08754
NCU00405T0	CHGT_03266
NCU01266T0	CHGT_02581
NCU06999T0	CHGT_03891
NCU06980T0	CHGT_03935
NCU10775T0	CHGT_09609
NCU02580T0	CHGT_01384
NCU00591T0	CHGT_06187
NCU04427T0	CHGT_04191
NCU06520T0	CHGT_04949
NCU09874T0	CHGT_02108
NCU08741T0	CHGT_08280
NCU08898T0	CHGT_10628
NCU09042T0	CHGT_00305
NCU12039T0	CHGT_00369
NCU01417T0	CHGT_00580
NCU02415T0	CHGT_00416
NCU01047T0	CHGT_07455
NCU03992T0	CHGT_08631
NCU06990T0	CHGT_03973
NCU07375T0	CHGT_05982
NCU08000T0	CHGT_04566
NCU09079T0	CHGT_06484
NCU00789T0	CHGT_01226
NCU07514T0	CHGT_03672
NCU03651T0	CHGT_07150
NCU08294T0	CHGT_04711
NCU04743T0	CHGT_08988
NCU02354T0	CHGT_00384
NCU01479T0	CHGT_02418
NCU01777T0	CHGT_07856
NCU07778T0	CHGT_07372
NCU00155T0	CHGT_02943
NCU06144T0	CHGT_09844
NCU11965T0	CHGT_07847
NCU10926T0	CHGT_05482
NCU02094T0	CHGT_01737
NCU08218T0	CHGT_03436
NCU07516T0	CHGT_03671
NCU09157T0	CHGT_05484
NCU00925T0	CHGT_01953
NCU04535T0	CHGT_02279
NCU02351T0	CHGT_00375
NCU02066T0	CHGT_01756
NCU08002T0	CHGT_04550
NCU08033T0	CHGT_04586
NCU05289T0	CHGT_04814
NCU03417T0	CHGT_08120
NCU04790T0	CHGT_08955
NCU04652T0	CHGT_02646
NCU08693T0	CHGT_04605
NCU05943T0	CHGT_09412
NCU09121T0	CHGT_01618
NCU07018T0	CHGT_03962
NCU09205T0	CHGT_06117
NCU02576T0	CHGT_01387
NCU02583T0	CHGT_01382
NCU03546T0	CHGT_08227
NCU05985T0	CHGT_09107
NCU04433T0	CHGT_03941
NCU02644T0	CHGT_06335
NCU04885T0	CHGT_05106
NCU00632T0	CHGT_06270
NCU07058T0	CHGT_09141
NCU03783T0	CHGT_07226
NCU09227T0	CHGT_00956
NCU12027T0	CHGT_09634
NCU05454T0	CHGT_10267
NCU01036T0	CHGT_00643
NCU00263T0	CHGT_03658
NCU03200T0	CHGT_01399
NCU09281T0	CHGT_10060
NCU03125T0	CHGT_00869
NCU07982T0	CHGT_05016
NCU03899T0	CHGT_09167
NCU07473T0	CHGT_01049
NCU04505T0	CHGT_04289
NCU04020T0	CHGT_09229
NCU01369T0	CHGT_02457
NCU01985T0	CHGT_06561
NCU10073T0	CHGT_00738
NCU03669T0	CHGT_02553
NCU04014T0	CHGT_09220
NCU05936T0	CHGT_09402
NCU03646T0	CHGT_02518
NCU03359T0	CHGT_08043
NCU09065T0	CHGT_06508
NCU08499T0	CHGT_10162
NCU00117T0	CHGT_03368
NCU09322T0	CHGT_00785
NCU07587T0	CHGT_05230
NCU05364T0	CHGT_08306
NCU06027T0	CHGT_10855
NCU02233T0	CHGT_09617
NCU01499T0	CHGT_10396
NCU05876T0	CHGT_02310
NCU02828T0	CHGT_01516
NCU11664T0	CHGT_07133
NCU01947T0	CHGT_06596
NCU11180T0	CHGT_02900
NCU02110T0	CHGT_01723
NCU04303T0	CHGT_07044
NCU07712T0	CHGT_04634
NCU06095T0	CHGT_09727
NCU08600T0	CHGT_00933
NCU05589T0	CHGT_08735
NCU10311T0	CHGT_09971
NCU07330T0	CHGT_04014
NCU00488T0	CHGT_03147
NCU02965T0	CHGT_05901
NCU02629T0	CHGT_01632
NCU09819T0	CHGT_00757
NCU09706T0	CHGT_09948
NCU02550T0	CHGT_01365
NCU09658T0	CHGT_05223
NCU04428T0	CHGT_04190
NCU08435T0	CHGT_08319
NCU07392T0	CHGT_00993
NCU01229T0	CHGT_07428
NCU10058T0	CHGT_02716
NCU08298T0	CHGT_04718
NCU01022T0	CHGT_00663
NCU07411T0	CHGT_00970
NCU04207T0	CHGT_02468
NCU01782T0	CHGT_07860
NCU01498T0	CHGT_10397
NCU05105T0	CHGT_00224
NCU05269T0	CHGT_04834
NCU05269T1	CHGT_04834
NCU04444T0	CHGT_03991
NCU11187T0	CHGT_06263
NCU09254T0	CHGT_00912
NCU01376T0	CHGT_02451
NCU06644T0	CHGT_00715
NCU04768T0	CHGT_08969
NCU06285T0	CHGT_04317
NCU10789T0	CHGT_01391
NCU09980T0	CHGT_06721
NCU01997T0	CHGT_06551
NCU09529T0	CHGT_02432
NCU09595T0	CHGT_08260
NCU04449T0	CHGT_04253
NCU02075T0	CHGT_01675
NCU03051T0	CHGT_05953
NCU08468T0	CHGT_10462
NCU07955T0	CHGT_04916
NCU05225T0	CHGT_03788
NCU07523T0	CHGT_03478
NCU04579T0	CHGT_07357
NCU06238T0	CHGT_05842
NCU06181T0	CHGT_03307
NCU09909T0	CHGT_06808
NCU04448T0	CHGT_04254
NCU06202T0	CHGT_02968
NCU01525T0	CHGT_07978
NCU03360T0	CHGT_08089
NCU08730T0	CHGT_08286
NCU00355T0	CHGT_02976
NCU10359T0	CHGT_00686
NCU11863T0	CHGT_03371
NCU06804T0	CHGT_10441
NCU00077T0	CHGT_05790
NCU03804T0	CHGT_07256
NCU02961T0	CHGT_05895
NCU03961T0	CHGT_09190
NCU01728T0	CHGT_10364
NCU01728T1	CHGT_10364
NCU01968T0	CHGT_06576
NCU02626T0	CHGT_01650
NCU02934T0	CHGT_02115
NCU07389T0	CHGT_00991
NCU00788T0	CHGT_01221
NCU01249T0	CHGT_02683
NCU01817T0	CHGT_07900
NCU09598T0	CHGT_08264
NCU03079T0	CHGT_00822
NCU07162T0	CHGT_06853
NCU07351T0	CHGT_09997
NCU09266T0	CHGT_01487
NCU02409T0	CHGT_00424
NCU00377T0	CHGT_02907
NCU04669T0	CHGT_00499
NCU06393T0	CHGT_04753
NCU07281T0	CHGT_04416
NCU01701T0	CHGT_10346
NCU04661T0	CHGT_00508
NCU00520T0	CHGT_05928
NCU01843T0	CHGT_07949
NCU00037T0	CHGT_05742
NCU06569T0	CHGT_04149
NCU06362T0	CHGT_03929
NCU08517T0	CHGT_10381
NCU02725T0	CHGT_02772
NCU07909T0	CHGT_04086
NCU07839T0	CHGT_05545
NCU09211T0	CHGT_06083
NCU03023T0	CHGT_01479
NCU03246T0	CHGT_01875
NCU08020T0	CHGT_04545
NCU03330T0	CHGT_08051
NCU01760T0	CHGT_10227
NCU00984T0	CHGT_06037
NCU03697T0	CHGT_07310
NCU08920T0	CHGT_07415
NCU01157T0	CHGT_00695
NCU02272T0	CHGT_09658
NCU06756T0	CHGT_07951
NCU12096T0	CHGT_00334
NCU06631T0	CHGT_04494
NCU01470T0	CHGT_07827
NCU09068T0	CHGT_06479
NCU11587T0	CHGT_01489
NCU11235T0	CHGT_01088
NCU02511T0	CHGT_01131
NCU00112T0	CHGT_03372
NCU00880T0	CHGT_06086
NCU00447T0	CHGT_03121
NCU01494T0	CHGT_10401
NCU03929T0	CHGT_09219
NCU09861T0	CHGT_09263
NCU05927T0	CHGT_08573
NCU03815T0	CHGT_07263
NCU07481T0	CHGT_01056
NCU01745T0	CHGT_10372
NCU02406T0	CHGT_00428
NCU08195T0	CHGT_03668
NCU02793T0	CHGT_01501
NCU08378T0	CHGT_01824
NCU04621T0	CHGT_07410
NCU09700T0	CHGT_09973
NCU09642T0	CHGT_05246
NCU04623T0	CHGT_07438
NCU03980T0	CHGT_09208
NCU06685T0	CHGT_07748
NCU06710T0	CHGT_07774
NCU01963T0	CHGT_06581
NCU06735T0	CHGT_07924
NCU04390T0	CHGT_04873
NCU04335T0	CHGT_05026
NCU00311T0	CHGT_02989
NCU03127T0	CHGT_00872
NCU03799T0	CHGT_07252
NCU02235T0	CHGT_09619
NCU08319T0	CHGT_04677
NCU02531T0	CHGT_01095
NCU03317T0	CHGT_01590
NCU04230T0	CHGT_07105
NCU04110T0	CHGT_07335
NCU09241T0	CHGT_00913
NCU07276T0	CHGT_04374
NCU00717T0	CHGT_01273
NCU02010T0	CHGT_06537
NCU06217T0	CHGT_05634
NCU11175T0	CHGT_03394
NCU05430T0	CHGT_10255
NCU07059T0	CHGT_09143
NCU02475T0	CHGT_06732
NCU01797T0	CHGT_07884
NCU08273T0	CHGT_04765
NCU08441T0	CHGT_09475
NCU01430T0	CHGT_07781
NCU06483T0	CHGT_05725
NCU08738T0	CHGT_08282
NCU07567T0	CHGT_03174
NCU01813T0	CHGT_07896
NCU08563T0	CHGT_03506
NCU09033T0	CHGT_08436
NCU03064T0	CHGT_00816
NCU04540T0	CHGT_10145
NCU09287T0	CHGT_10918
NCU05029T0	CHGT_00005
NCU03622T0	CHGT_02485
NCU08372T0	CHGT_01630
NCU04053T0	CHGT_09041
NCU06638T0	CHGT_00567
NCU07975T0	CHGT_05022
NCU02049T0	CHGT_01015
NCU04176T0	CHGT_07160
NCU03380T0	CHGT_08155
NCU08961T0	CHGT_06976
NCU11238T0	CHGT_06698
NCU03291T0	CHGT_01835
NCU06428T0	CHGT_05683
NCU08027T0	CHGT_04580
NCU06032T0	CHGT_10896
NCU00794T0	CHGT_01230
NCU00477T0	CHGT_03138
NCU01589T0	CHGT_10234
NCU04731T0	CHGT_09013
NCU01161T0	CHGT_00698
NCU00714T0	CHGT_01309
NCU09111T0	CHGT_01605
NCU07380T0	CHGT_05977
NCU09253T0	CHGT_01524
NCU10853T0	CHGT_04931
NCU06766T0	CHGT_10408
NCU01278T0	CHGT_02585
NCU01278T1	CHGT_02585
NCU09545T0	CHGT_02499
NCU07221T0	CHGT_06823
NCU11933T0	CHGT_10273
NCU03036T0	CHGT_05971
NCU09265T0	CHGT_01486
NCU07156T0	CHGT_06862
NCU10519T0	CHGT_09024
NCU00517T0	CHGT_05938
NCU07894T0	CHGT_07534
NCU08397T0	CHGT_07534
NCU11384T0	CHGT_10834
NCU11384T1	CHGT_10834
NCU04454T0	CHGT_04250
NCU09106T0	CHGT_01598
NCU10030T0	CHGT_06672
NCU02839T0	CHGT_01439
NCU00599T0	CHGT_06181
NCU01174T0	CHGT_07734
NCU09247T0	CHGT_01536
NCU02252T0	CHGT_09631
NCU06063T0	CHGT_10903
NCU06205T0	CHGT_05623
NCU11511T0	CHGT_01795
NCU02270T0	CHGT_09656
NCU02810T0	CHGT_01456
NCU01387T0	CHGT_02490
NCU02616T0	CHGT_01656
NCU09380T0	CHGT_02739
NCU09499T0	CHGT_05481
NCU03117T0	CHGT_00861
NCU02752T0	CHGT_02757
NCU02680T0	CHGT_02830
NCU06138T0	CHGT_09845
NCU09050T0	CHGT_08361
NCU00209T0	CHGT_03356
NCU03725T0	CHGT_02523
NCU03776T0	CHGT_07494
NCU04316T0	CHGT_07037
NCU02797T0	CHGT_01508
NCU09746T0	CHGT_04502
NCU06761T0	CHGT_10404
NCU00345T0	CHGT_02969
NCU01252T0	CHGT_02570
NCU02674T0	CHGT_02834
NCU04201T0	CHGT_02478
NCU05278T0	CHGT_04825
NCU05452T0	CHGT_10251
NCU08012T0	CHGT_04557
NCU02287T0	CHGT_09611
NCU01362T0	CHGT_02465
NCU06192T0	CHGT_02872
NCU04514T0	CHGT_04297
NCU03771T0	CHGT_07232
NCU09377T0	CHGT_02737
NCU04721T0	CHGT_09008
NCU08097T0	CHGT_06749
NCU00213T0	CHGT_03352
NCU02624T0	CHGT_01652
NCU01878T0	CHGT_06664
NCU09652T0	CHGT_05252
NCU09791T0	CHGT_09462
NCU07504T0	CHGT_01064
NCU04400T0	CHGT_04452
NCU05721T0	CHGT_05311
NCU02207T0	CHGT_10952
NCU02960T0	CHGT_05894
NCU05343T0	CHGT_08312
NCU04380T0	CHGT_04889
NCU02421T0	CHGT_00452
NCU00130T0	CHGT_05642
NCU00202T0	CHGT_05590
NCU01646T0	CHGT_10332
NCU03727T0	CHGT_02524
NCU05846T0	CHGT_02223
NCU04389T0	CHGT_04878
NCU08226T0	CHGT_03449
NCU03290T0	CHGT_01836
NCU07442T0	CHGT_06478
NCU00870T0	CHGT_01296
NCU03264T0	CHGT_01854
NCU03240T0	CHGT_01883
NCU06523T0	CHGT_05272
NCU08003T0	CHGT_04549
NCU03952T0	CHGT_08661
NCU04800T0	CHGT_08925
NCU01377T0	CHGT_02450
NCU00091T0	CHGT_05805
NCU01365T0	CHGT_02472
NCU04364T0	CHGT_04783
NCU01502T0	CHGT_07970
NCU08331T0	CHGT_04666
NCU04044T0	CHGT_09047
NCU09202T0	CHGT_06120
NCU02416T0	CHGT_00448
NCU02063T0	CHGT_00986
NCU07521T0	CHGT_03477
NCU09536T0	CHGT_02437
NCU04767T0	CHGT_08970
NCU08420T0	CHGT_10604
NCU08858T0	CHGT_10784
NCU03593T0	CHGT_07578
NCU03801T0	CHGT_07254
NCU04042T0	CHGT_09048
NCU05785T0	CHGT_08374
NCU08888T0	CHGT_07611
NCU11263T0	CHGT_08681
NCU03194T0	CHGT_01366
NCU09212T0	CHGT_01287
NCU03686T0	CHGT_07320
NCU03981T1	CHGT_09207
NCU09728T0	CHGT_04519
NCU08897T0	CHGT_07575
NCU11301T0	CHGT_09735
NCU07296T0	CHGT_04434
NCU00897T0	CHGT_01916
NCU02637T0	CHGT_01637
NCU09307T0	CHGT_00796
NCU07860T0	CHGT_05558
NCU08924T0	CHGT_07014
NCU04485T0	CHGT_04262
NCU00169T0	CHGT_05611
NCU02203T0	CHGT_10970
NCU00272T0	CHGT_03232
NCU00170T0	CHGT_05612
NCU04310T0	CHGT_07030
NCU07911T0	CHGT_04084
NCU07714T0	CHGT_04636
NCU06489T0	CHGT_05737
NCU02211T0	CHGT_10946
NCU03861T0	CHGT_08689
NCU06714T0	CHGT_07778
NCU05213T0	CHGT_03806
NCU08325T0	CHGT_04683
NCU02729T0	CHGT_02776
NCU09547T0	CHGT_02501
NCU07584T0	CHGT_05232
NCU02107T0	CHGT_01677
NCU07496T0	CHGT_01038
NCU11397T0	CHGT_03027
NCU05861T0	CHGT_10069
NCU09349T0	CHGT_10683
NCU00936T0	CHGT_01908
NCU08290T0	CHGT_04713
NCU07407T0	CHGT_00977
NCU00337T0	CHGT_02927
NCU03597T0	CHGT_07582
NCU08417T0	CHGT_10616
NCU03115T0	CHGT_00856
NCU00608T0	CHGT_06215
NCU01758T0	CHGT_10228
NCU05923T0	CHGT_08622
NCU06344T0	CHGT_03884
NCU09566T0	CHGT_10047
NCU00824T0	CHGT_01271
NCU05282T0	CHGT_04820
NCU03425T0	CHGT_08162
NCU11168T0	CHGT_05645
NCU03100T0	CHGT_00843
NCU03491T0	CHGT_08209
NCU09468T0	CHGT_10539
NCU00809T0	CHGT_01259
NCU07400T0	CHGT_00982
NCU03351T0	CHGT_08075
NCU06252T0	CHGT_05813
NCU11353T0	CHGT_03365
NCU05644T0	CHGT_09431
NCU08124T0	CHGT_02185
NCU07334T0	CHGT_04006
NCU09384T0	CHGT_02743
NCU07996T0	CHGT_04522
NCU10810T0	CHGT_01568
NCU06847T0	CHGT_10202
NCU06809T0	CHGT_10446
NCU02778T0	CHGT_01557
NCU02127T0	CHGT_06416
NCU11284T0	CHGT_08960
NCU04245T0	CHGT_07069
NCU04137T0	CHGT_07340
NCU09696T0	CHGT_10798
NCU02716T0	CHGT_02764
NCU03186T0	CHGT_06301
NCU01549T0	CHGT_07997
NCU04319T0	CHGT_07027
NCU11312T0	CHGT_05828
NCU07246T0	CHGT_06902
NCU01044T0	CHGT_00645
NCU00673T0	CHGT_06380
NCU07724T0	CHGT_04507
NCU11170T0	CHGT_05820
NCU04840T0	CHGT_08895
NCU04755T0	CHGT_08993
NCU06918T0	CHGT_09750
NCU09969T0	CHGT_09452
NCU11138T0	CHGT_00635
NCU09024T0	CHGT_11065
NCU07692T0	CHGT_04611
NCU02188T0	CHGT_02198
NCU02179T0	CHGT_06460
NCU05273T0	CHGT_04830
NCU05298T0	CHGT_04838
NCU06522T0	CHGT_05271
NCU04001T0	CHGT_08641
NCU02621T0	CHGT_01658
NCU00503T0	CHGT_05944
NCU03039T0	CHGT_05968
NCU03187T0	CHGT_06303
NCU01824T0	CHGT_07913
NCU00894T0	CHGT_01960
NCU00453T0	CHGT_03024
NCU05212T0	CHGT_03804
NCU03787T0	CHGT_07240
NCU09513T0	CHGT_05496
NCU03462T0	CHGT_08177
NCU02407T0	CHGT_00427
NCU01455T0	CHGT_07805
NCU06407T0	CHGT_05671
NCU03713T0	CHGT_02548
NCU04581T0	CHGT_07359
NCU07153T0	CHGT_06859
NCU04435T0	CHGT_04049
NCU00310T0	CHGT_02988
NCU04537T0	CHGT_02262
NCU09575T0	CHGT_02169
NCU01178T0	CHGT_07731
NCU09142T0	CHGT_01811
NCU06882T0	CHGT_09740
NCU10381T0	CHGT_10311
NCU08370T0	CHGT_01759
NCU06271T0	CHGT_03088
NCU04938T0	CHGT_05085
NCU07023T0	CHGT_03813
NCU02256T0	CHGT_09635
NCU07619T0	CHGT_05218
NCU06118T0	CHGT_09707
NCU02683T0	CHGT_02828
NCU06277T0	CHGT_03084
NCU06718T0	CHGT_07192
NCU06783T0	CHGT_10425
NCU09432T0	CHGT_09679
NCU06409T0	CHGT_05672
NCU00988T0	CHGT_02107
NCU00378T0	CHGT_02906
NCU07451T0	CHGT_03099
NCU06803T0	CHGT_10456
NCU00512T0	CHGT_05935
NCU00692T0	CHGT_06364
NCU06701T0	CHGT_07764
NCU05459T0	CHGT_10262
NCU00427T0	CHGT_03106
NCU02003T0	CHGT_06544
NCU04252T0	CHGT_07094
NCU04798T0	CHGT_08922
NCU04333T0	CHGT_07011
NCU02307T0	CHGT_09596
NCU06943T0	CHGT_09879
NCU00784T0	CHGT_01217
NCU02356T0	CHGT_00392
NCU03415T0	CHGT_08139
NCU06444T0	CHGT_05698
NCU06720T0	CHGT_07190
NCU00340T0	CHGT_02925
NCU00301T0	CHGT_03319
NCU09812T0	CHGT_00762
NCU06441T0	CHGT_05719
NCU01615T0	CHGT_10284
NCU09843T0	CHGT_06955
NCU06534T0	CHGT_04113
NCU03267T0	CHGT_01852
NCU03728T0	CHGT_02531
NCU01913T0	CHGT_06631
NCU01809T0	CHGT_07892
NCU01695T0	CHGT_10339
NCU01692T0	CHGT_10340
NCU03076T0	CHGT_00820
NCU02582T0	CHGT_01383
NCU11409T0	CHGT_00338
NCU11748T0	CHGT_04754
NCU02586T0	CHGT_00895
NCU03493T0	CHGT_08211
NCU07859T0	CHGT_05557
NCU05926T0	CHGT_08574
NCU06089T0	CHGT_09723
NCU06033T0	CHGT_10895
NCU09709T0	CHGT_09945
NCU01361T0	CHGT_02464
NCU05853T0	CHGT_08342
NCU06774T0	CHGT_10409
NCU00089T0	CHGT_05797
NCU07425T0	CHGT_00961
NCU07020T0	CHGT_03856
NCU09580T0	CHGT_02409
NCU09756T0	CHGT_10553
NCU00388T0	CHGT_02895
NCU00680T0	CHGT_06432
NCU05259T0	CHGT_04798
NCU08272T0	CHGT_04767
NCU05198T0	CHGT_03851
NCU09688T0	CHGT_10766
NCU03061T0	CHGT_00805
NCU03204T0	CHGT_01403
NCU11420T0	CHGT_00332
NCU06870T0	CHGT_09748
NCU03786T0	CHGT_07241
NCU03426T0	CHGT_08163
NCU02420T0	CHGT_00451
NCU05069T0	CHGT_00196
NCU01240T0	CHGT_07653
NCU04295T0	CHGT_07031
NCU04166T0	CHGT_07155
NCU00100T0	CHGT_03337
NCU04241T0	CHGT_07098
NCU11185T0	CHGT_03148
NCU05598T0	CHGT_08730
NCU07590T0	CHGT_05227
NCU04757T0	CHGT_08981
NCU06854T0	CHGT_10246
NCU02422T0	CHGT_00453
NCU06026T0	CHGT_10854
NCU01378T0	CHGT_02449
NCU01964T0	CHGT_06580
NCU01086T0	CHGT_07508
NCU09807T0	CHGT_00744
NCU08641T0	CHGT_02027
NCU03500T0	CHGT_08222
NCU11306T0	CHGT_02312
NCU00721T0	CHGT_01277
NCU03675T0	CHGT_02554
NCU00501T0	CHGT_05946
NCU05218T0	CHGT_03802
NCU01231T0	CHGT_07662
NCU11791T0	CHGT_04444
NCU11705T0	CHGT_05074
NCU05400T0	CHGT_10460
NCU11239T0	CHGT_06725
NCU06921T0	CHGT_09788
NCU00919T0	CHGT_01947
NCU07383T0	CHGT_01753
NCU09571T0	CHGT_02166
NCU05627T0	CHGT_10617
NCU12076T0	CHGT_09814
NCU00317T0	CHGT_02992
NCU02996T0	CHGT_05923
NCU03938T0	CHGT_09150
NCU05807T0	CHGT_08426
NCU05578T0	CHGT_08764
NCU08998T0	CHGT_03215
NCU08998T1	CHGT_03215
NCU07528T0	CHGT_03627
NCU01756T0	CHGT_10186
NCU09757T0	CHGT_10552
NCU02495T0	CHGT_01140
NCU02906T0	CHGT_02087
NCU02009T0	CHGT_06538
NCU09319T0	CHGT_00782
NCU09873T0	CHGT_08889
NCU08709T0	CHGT_10602
NCU00498T0	CHGT_03160
NCU03548T0	CHGT_08232
NCU00493T0	CHGT_03152
NCU09333T0	CHGT_00776
NCU07544T0	CHGT_03221
NCU09443T0	CHGT_09822
NCU04192T0	CHGT_02479
NCU09804T0	CHGT_00741
NCU03779T0	CHGT_07234
NCU04111T0	CHGT_07331
NCU03396T0	CHGT_08126
NCU01882T0	CHGT_06662
NCU07930T0	CHGT_05045
NCU05411T0	CHGT_10442
NCU00955T0	CHGT_00909
NCU02791T0	CHGT_01500
NCU02966T0	CHGT_05902
NCU06270T0	CHGT_03089
NCU05664T0	CHGT_05350
NCU02274T0	CHGT_09659
NCU07492T0	CHGT_01039
NCU06259T0	CHGT_03346
NCU09223T0	CHGT_00952
NCU07893T0	CHGT_04960
NCU09076T0	CHGT_06485
NCU02534T0	CHGT_01092
NCU06672T0	CHGT_00680
NCU02485T0	CHGT_06727
NCU10852T0	CHGT_01609
NCU03662T0	CHGT_07198
NCU11251T0	CHGT_01396
NCU09407T0	CHGT_10910
NCU02549T0	CHGT_01367
NCU04528T0	CHGT_02290
NCU01973T0	CHGT_06573
NCU06279T0	CHGT_03070
NCU07290T0	CHGT_04439
NCU04144T0	CHGT_07347
NCU08840T0	CHGT_03837
NCU00163T0	CHGT_02940
NCU04826T0	CHGT_08911
NCU08895T0	CHGT_07605
NCU03768T1	CHGT_07237
NCU03768T0	CHGT_07237
NCU03768T2	CHGT_07237
NCU00801T0	CHGT_01248
NCU02546T0	CHGT_01360
NCU00631T0	CHGT_06269
NCU05575T0	CHGT_08766
NCU09521T0	CHGT_05431
NCU02606T0	CHGT_01703
NCU03217T0	CHGT_01941
NCU02148T0	CHGT_06407
NCU05288T0	CHGT_04815
NCU06394T0	CHGT_04747
NCU08423T0	CHGT_10620
NCU03072T0	CHGT_00808
NCU04391T0	CHGT_04872
NCU09112T0	CHGT_01606
NCU08706T0	CHGT_10599
NCU06669T0	CHGT_00705
NCU10262T0	CHGT_01558
NCU05513T0	CHGT_08855
NCU00711T0	CHGT_01311
NCU01122T0	CHGT_07548
NCU06056T0	CHGT_10870
NCU00929T0	CHGT_01957
NCU02940T0	CHGT_02117
NCU08371T0	CHGT_01631
NCU09220T0	CHGT_00950
NCU05752T0	CHGT_08472
NCU07064T0	CHGT_09122
NCU01181T0	CHGT_07727
NCU08216T0	CHGT_03434
NCU04259T0	CHGT_07052
NCU00428T0	CHGT_03107
NCU07001T0	CHGT_03967
NCU04326T0	CHGT_07024
NCU03972T0	CHGT_09185
NCU06041T0	CHGT_10900
NCU03066T0	CHGT_00813
NCU05708T0	CHGT_05331
NCU04841T0	CHGT_08899
NCU06384T0	CHGT_08495
NCU09101T0	CHGT_06496
NCU08114T0	CHGT_01069
NCU06449T0	CHGT_05715
NCU00943T0	CHGT_01904
NCU03018T0	CHGT_01472
NCU01919T0	CHGT_06626
NCU01094T0	CHGT_07537
NCU00196T0	CHGT_05596
NCU04459T0	CHGT_04242
NCU04130T0	CHGT_07186
NCU03372T0	CHGT_08079
NCU03416T0	CHGT_08140
NCU05427T0	CHGT_10258
NCU09770T0	CHGT_10575
NCU07489T0	CHGT_01042
NCU02147T0	CHGT_06391
NCU04092T0	CHGT_09272
NCU00410T0	CHGT_03303
NCU02281T0	CHGT_09613
NCU03944T0	CHGT_08654
NCU07070T0	CHGT_09127
NCU00023T0	CHGT_03002
NCU02224T0	CHGT_09624
NCU05600T0	CHGT_08728
NCU04670T0	CHGT_00498
NCU01433T0	CHGT_07784
NCU10546T0	CHGT_00709
NCU06526T0	CHGT_04104
NCU06132T0	CHGT_09904
NCU04279T0	CHGT_07080
NCU11642T0	CHGT_07478
NCU03633T0	CHGT_02507
NCU01216T0	CHGT_07437
NCU01235T0	CHGT_07658
NCU01445T0	CHGT_07797
NCU04935T0	CHGT_05082
NCU06601T0	CHGT_04208
NCU09388T0	CHGT_02746
NCU11358T0	CHGT_05073
NCU11562T0	CHGT_05948
NCU01961T0	CHGT_06583
NCU05564T0	CHGT_08772
NCU11215T0	CHGT_09108
NCU03823T0	CHGT_07280
NCU09503T0	CHGT_05478
NCU07685T0	CHGT_04644
NCU02310T0	CHGT_09595
NCU01321T0	CHGT_02601
NCU00181T0	CHGT_05608
NCU00915T0	CHGT_06252
NCU08364T0	CHGT_01769
NCU04942T0	CHGT_05175
NCU07720T0	CHGT_04642
NCU02814T0	CHGT_01461
NCU07458T0	CHGT_01027
NCU05683T0	CHGT_05375
NCU06383T0	CHGT_08496
NCU05151T0	CHGT_00114
NCU05129T0	CHGT_08526
NCU11222T0	CHGT_07968
NCU00081T0	CHGT_05793
NCU10557T0	CHGT_03250
NCU09788T0	CHGT_09445
NCU04656T0	CHGT_02668
NCU01180T0	CHGT_07729
NCU01564T0	CHGT_08002
NCU06436T0	CHGT_05687
NCU09034T0	CHGT_08437
NCU09370T0	CHGT_02731
NCU03422T0	CHGT_08589
NCU03021T0	CHGT_01481
NCU11588T0	CHGT_01491
NCU01285T0	CHGT_00711
NCU02413T0	CHGT_00398
NCU08669T0	CHGT_04991
NCU01324T0	CHGT_02598
NCU04481T0	CHGT_04257
NCU02120T0	CHGT_06411
NCU04986T0	CHGT_04936
NCU06336T0	CHGT_03896
NCU05606T0	CHGT_08722
NCU01936T0	CHGT_06608
NCU06593T0	CHGT_04179
NCU05585T0	CHGT_08751
NCU02751T0	CHGT_02804
NCU04343T0	CHGT_04911
NCU00434T0	CHGT_03110
NCU02015T0	CHGT_06532
NCU06568T0	CHGT_04148
NCU10895T0	CHGT_01227
NCU03649T0	CHGT_07149
NCU03032T0	CHGT_01752
NCU03668T0	CHGT_02552
NCU09327T0	CHGT_00790
NCU07535T0	CHGT_03639
NCU08228T0	CHGT_03448
NCU02457T0	CHGT_10840
NCU08297T1	CHGT_04717
NCU08297T0	CHGT_04717
NCU02378T0	CHGT_00404
NCU02397T0	CHGT_00437
NCU02430T0	CHGT_00461
NCU08194T0	CHGT_03667
NCU09698T0	CHGT_10806
NCU02541T0	CHGT_01084
NCU11266T0	CHGT_08633
NCU09347T0	CHGT_10685
NCU02404T1	CHGT_00430
NCU02404T0	CHGT_00430
NCU02555T0	CHGT_01373
NCU01932T0	CHGT_06612
NCU11286T0	CHGT_03459
NCU04078T0	CHGT_09256
NCU05680T0	CHGT_05376
NCU11242T0	CHGT_02069
NCU00874T0	CHGT_10469
NCU07987T0	CHGT_04541
NCU09737T0	CHGT_04569
NCU06296T0	CHGT_04319
NCU07675T0	CHGT_04697
NCU03857T0	CHGT_08693
NCU10927T0	CHGT_04606
NCU04457T0	CHGT_04244
NCU02650T0	CHGT_06330
NCU08346T0	CHGT_01781
NCU05791T0	CHGT_08402
NCU02375T0	CHGT_00407
NCU01290T0	CHGT_02637
NCU00526T0	CHGT_06172
NCU00575T0	CHGT_06197
NCU05104T0	CHGT_08330
NCU04737T0	CHGT_08992
NCU02795T0	CHGT_01510
NCU04354T0	CHGT_04791
NCU07952T0	CHGT_05033
NCU02104T0	CHGT_01705
NCU10987T0	CHGT_01511
NCU09982T0	CHGT_06720
NCU09629T0	CHGT_08271
NCU10059T0	CHGT_02713
NCU08663T0	CHGT_04993
NCU06688T0	CHGT_07752
NCU09715T0	CHGT_09993
NCU07732T0	CHGT_04514
NCU07732T1	CHGT_04514
NCU03748T0	CHGT_02542
NCU06942T0	CHGT_09880
NCU00593T0	CHGT_06176
NCU06190T0	CHGT_02874
NCU06371T0	CHGT_04737
NCU03678T0	CHGT_07321
NCU06149T0	CHGT_09861
NCU03020T0	CHGT_01477
NCU09831T0	CHGT_05442
NCU06099T0	CHGT_09731
NCU02482T0	CHGT_06724
NCU02482T1	CHGT_06724
NCU02482T2	CHGT_06724
NCU04534T0	CHGT_02278
NCU07461T0	CHGT_01024
NCU04219T0	CHGT_07120
NCU04254T0	CHGT_07095
NCU02260T0	CHGT_09641
NCU09337T0	CHGT_10686
NCU03606T0	CHGT_00616
NCU00589T0	CHGT_06189
NCU01895T0	CHGT_06648
NCU07960T0	CHGT_04920
NCU04808T0	CHGT_08927
NCU04429T0	CHGT_04189
NCU05219T0	CHGT_03792
NCU03973T0	CHGT_09186
NCU06843T0	CHGT_10197
NCU06799T0	CHGT_10452
NCU02078T0	CHGT_01708
NCU01170T0	CHGT_07737
NCU10468T0	CHGT_02627
NCU01595T0	CHGT_10207
NCU00432T0	CHGT_03109
NCU01095T0	CHGT_07520
NCU07617T0	CHGT_05221
NCU09742T0	CHGT_04655
NCU08771T0	CHGT_03606
NCU06437T0	CHGT_05688
NCU02456T0	CHGT_10839
NCU06005T0	CHGT_09115
NCU04015T0	CHGT_09221
NCU11927T0	CHGT_08088
NCU02718T0	CHGT_02766
NCU02718T1	CHGT_02766
NCU00007T0	CHGT_03021
NCU00230T0	CHGT_03391
NCU05226T0	CHGT_03777
NCU04124T0	CHGT_07292
NCU05156T0	CHGT_08338
NCU09485T0	CHGT_10554
NCU00064T0	CHGT_05777
NCU04936T0	CHGT_05236
NCU03764T0	CHGT_07224
NCU07850T0	CHGT_05552
NCU01195T0	CHGT_07713
NCU01439T0	CHGT_07790
NCU04633T0	CHGT_07305
NCU01767T0	CHGT_10217
NCU09930T0	CHGT_03919
NCU02361T0	CHGT_00387
NCU06543T0	CHGT_04130
NCU06245T0	CHGT_05841
NCU07701T0	CHGT_04623
NCU10042T0	CHGT_00958
NCU10042T1	CHGT_00958
NCU02840T0	CHGT_01438
NCU07483T0	CHGT_01058
NCU09401T0	CHGT_10150
NCU07420T0	CHGT_00963
NCU10836T0	CHGT_05097
NCU08436T0	CHGT_08321
NCU08514T0	CHGT_10170
NCU00035T0	CHGT_05743
NCU00831T0	CHGT_06013
NCU05211T0	CHGT_03810
NCU10910T0	CHGT_09967
NCU00904T0	CHGT_01925
NCU00892T0	CHGT_01962
NCU00412T0	CHGT_03301
NCU00587T0	CHGT_06190
NCU01542T0	CHGT_07991
NCU01599T0	CHGT_10211
NCU01737T0	CHGT_10379
NCU06993T0	CHGT_03862
NCU07362T0	CHGT_06000
NCU02379T0	CHGT_00403
NCU03257T0	CHGT_01861
NCU03719T0	CHGT_02521
NCU04161T0	CHGT_02253
NCU01652T0	CHGT_10335
NCU07358T0	CHGT_06009
NCU07865T0	CHGT_05564
NCU00649T0	CHGT_01688
NCU03295T0	CHGT_01565
NCU06659T0	CHGT_00730
NCU04118T0	CHGT_07272
NCU08715T0	CHGT_10667
NCU02336T0	CHGT_00364
NCU02776T0	CHGT_01488
NCU05899T0	CHGT_02325
NCU01633T0	CHGT_10301
NCU04054T0	CHGT_09039
NCU00913T0	CHGT_01936
NCU02785T0	CHGT_01774
NCU06173T0	CHGT_03283
NCU06332T0	CHGT_03963
NCU06030T0	CHGT_10898
NCU03107T0	CHGT_00859
NCU09923T0	CHGT_05201
NCU11693T0	CHGT_06839
NCU01132T0	CHGT_06919
NCU02657T0	CHGT_05845
NCU01234T0	CHGT_07659
NCU05308T0	CHGT_04852
NCU04096T0	CHGT_07172
NCU03347T0	CHGT_08095
NCU04761T0	CHGT_08977
NCU05587T0	CHGT_08749
NCU02690T0	CHGT_02821
NCU06618T0	CHGT_04185
NCU04272T0	CHGT_07073
NCU02296T0	CHGT_09602
NCU04807T0	CHGT_08928
NCU11685T0	CHGT_06954
NCU03101T0	CHGT_00844
NCU00232T0	CHGT_03393
NCU09230T0	CHGT_00925
NCU01522T0	CHGT_07974
NCU06435T0	CHGT_05685
NCU07985T0	CHGT_04539
NCU05782T0	CHGT_08370
NCU06760T0	CHGT_10403
NCU00782T0	CHGT_01218
NCU04653T0	CHGT_02648
NCU07199T0	CHGT_06891
NCU09673T0	CHGT_10753
NCU03238T0	CHGT_01880
NCU05889T0	CHGT_02352
NCU08152T0	CHGT_02156
NCU09533T0	CHGT_02427
NCU04185T0	CHGT_07166
NCU03466T0	CHGT_08179
NCU08844T0	CHGT_03833
NCU05937T0	CHGT_09401
NCU02542T1	CHGT_01082
NCU02542T0	CHGT_01082
NCU00119T0	CHGT_03366
NCU01273T0	CHGT_02592
NCU04503T0	CHGT_04287
NCU02877T0	CHGT_06669
NCU07332T0	CHGT_04016
NCU03795T0	CHGT_07247
NCU03998T0	CHGT_08640
NCU07880T0	CHGT_05587
NCU06989T0	CHGT_03975
NCU08650T0	CHGT_04980
NCU09391T0	CHGT_02399
NCU03571T0	CHGT_08247
NCU07986T0	CHGT_04540
NCU08177T0	CHGT_09806
NCU04504T0	CHGT_04288
NCU06419T0	CHGT_05682
NCU01596T0	CHGT_10208
NCU01637T0	CHGT_10293
NCU07171T0	CHGT_06844
NCU04783T0	CHGT_08948
NCU08136T0	CHGT_09760
NCU10945T0	CHGT_11055
NCU01271T0	CHGT_02594
NCU08145T0	CHGT_09758
NCU11934T0	CHGT_10276
NCU07418T0	CHGT_00965
NCU03009T0	CHGT_06139
NCU03550T0	CHGT_08230
NCU04814T0	CHGT_08913
NCU06052T0	CHGT_10864
NCU01006T0	CHGT_00675
NCU02811T0	CHGT_01458
NCU08606T0	CHGT_01419
NCU00905T0	CHGT_01928
NCU10276T0	CHGT_03526
NCU07438T0	CHGT_06504
NCU11129T0	CHGT_05102
NCU08945T0	CHGT_07009
NCU05420T0	CHGT_10505
NCU04600T0	CHGT_00520
NCU00193T0	CHGT_05591
NCU07015T0	CHGT_03959
NCU08687T0	CHGT_05015
NCU09444T0	CHGT_09824
NCU08762T0	CHGT_03418
NCU04089T0	CHGT_09276
NCU09091T0	CHGT_06488
NCU08850T0	CHGT_10787
NCU08148T0	CHGT_02154
NCU07659T0	CHGT_05132
NCU09093T0	CHGT_06495
NCU09771T0	CHGT_10574
NCU04002T0	CHGT_08643
NCU09208T0	CHGT_06084
NCU07699T0	CHGT_04608
NCU05117T0	CHGT_08505
NCU03103T0	CHGT_00847
NCU06895T0	CHGT_02341
NCU05224T0	CHGT_03789
NCU05271T0	CHGT_04832
NCU09798T0	CHGT_10878
NCU00421T0	CHGT_03258
NCU05180T0	CHGT_03750
NCU11580T0	CHGT_01427
NCU05588T0	CHGT_08748
NCU04963T0	CHGT_03722
NCU02139T0	CHGT_06396
NCU03699T0	CHGT_07302
NCU05453T0	CHGT_10252
NCU01367T0	CHGT_02458
NCU02899T0	CHGT_02091
NCU07564T0	CHGT_03177
NCU08312T0	CHGT_04658
NCU06722T0	CHGT_07188
NCU06860T0	CHGT_09700
NCU00019T0	CHGT_03006
NCU00528T0	CHGT_06170
NCU01059T0	CHGT_07464
NCU02968T0	CHGT_05903
NCU09115T0	CHGT_01610
NCU06696T0	CHGT_07759
NCU08708T0	CHGT_10601
NCU02012T0	CHGT_06534
NCU02165T0	CHGT_06447
NCU03756T0	CHGT_07153
NCU03763T0	CHGT_07223
NCU06780T0	CHGT_10433
NCU00472T0	CHGT_03166
NCU02898T0	CHGT_02090
NCU01993T0	CHGT_06555
NCU08633T0	CHGT_02046
NCU03868T0	CHGT_08683
NCU05862T0	CHGT_08483
NCU02109T0	CHGT_01718
NCU04636T0	CHGT_00553
NCU00602T0	CHGT_06173
NCU07558T0	CHGT_03172
NCU03922T0	CHGT_09134
NCU06054T0	CHGT_10866
NCU00309T0	CHGT_02986
NCU09321T0	CHGT_00784
NCU06460T0	CHGT_05703
NCU03855T0	CHGT_08695
NCU03956T0	CHGT_08666
NCU11271T0	CHGT_07431
NCU05897T0	CHGT_02316
NCU01116T0	CHGT_07562
NCU07887T0	CHGT_05582
NCU06928T0	CHGT_09811
NCU01160T0	CHGT_00697
NCU08131T0	CHGT_02183
NCU04306T0	CHGT_07046
NCU02532T0	CHGT_01094
NCU03229T0	CHGT_01891
NCU03737T0	CHGT_02537
NCU01896T0	CHGT_06647
NCU04924T0	CHGT_05112
NCU07367T0	CHGT_05995
NCU04730T0	CHGT_08996
NCU04713T0	CHGT_09212
NCU02056T0	CHGT_01005
NCU03059T0	CHGT_00803
NCU02065T0	CHGT_01755
NCU01543T0	CHGT_07992
NCU04108T0	CHGT_07333
NCU09680T0	CHGT_10762
NCU00415T0	CHGT_03297
NCU06779T0	CHGT_10434
NCU00754T0	CHGT_01174
NCU07414T0	CHGT_00974
NCU09237T0	CHGT_00920
NCU05254T0	CHGT_04782
NCU10847T0	CHGT_01905
NCU03339T0	CHGT_08086
NCU08309T0	CHGT_04645
NCU04698T0	CHGT_08998
NCU04772T0	CHGT_08965
NCU09860T0	CHGT_09271
NCU00122T0	CHGT_05648
NCU00059T0	CHGT_05771
NCU01911T0	CHGT_06634
NCU09240T0	CHGT_00915
NCU04673T0	CHGT_00495
NCU09810T0	CHGT_00765
NCU03834T0	CHGT_07267
NCU09027T0	CHGT_11053
NCU07395T0	CHGT_01001
NCU01038T0	CHGT_07456
NCU08317T0	CHGT_04671
NCU08275T0	CHGT_04764
NCU07889T0	CHGT_05584
NCU11177T0	CHGT_03653
NCU11794T0	CHGT_04391
NCU08507T0	CHGT_10176
NCU08126T0	CHGT_02186
NCU04289T0	CHGT_07061
NCU01678T0	CHGT_10326
NCU08909T0	CHGT_07409
NCU02368T0	CHGT_00411
NCU02367T0	CHGT_00415
NCU02044T0	CHGT_01019
NCU06821T0	CHGT_10189
NCU07949T0	CHGT_05036
NCU02074T0	CHGT_01710
NCU01267T0	CHGT_02580
NCU03253T0	CHGT_01864
NCU09551T0	CHGT_02425
NCU03461T0	CHGT_08176
NCU06924T0	CHGT_09786
NCU00765T0	CHGT_01196
NCU00219T0	CHGT_03383
NCU08348T0	CHGT_01783
NCU01845T0	CHGT_07947
NCU03573T0	CHGT_08252
NCU08011T0	CHGT_04556
NCU09646T0	CHGT_05249
NCU05423T0	CHGT_10261
NCU02393T0	CHGT_00440
NCU02393T1	CHGT_00440
NCU00931T0	CHGT_01914
NCU00161T0	CHGT_02951
NCU03030T0	CHGT_01749
NCU05196T0	CHGT_04871
NCU08009T0	CHGT_04553
NCU01303T0	CHGT_02621
NCU03176T0	CHGT_06311
NCU01150T0	CHGT_00677
NCU02402T0	CHGT_00432
NCU00423T0	CHGT_03260
NCU05028T0	CHGT_00006
NCU06194T0	CHGT_02869
NCU04383T0	CHGT_04891
NCU05389T0	CHGT_10271
NCU04173T0	CHGT_07158
NCU04173T1	CHGT_07158
NCU00382T0	CHGT_02898
NCU03218T0	CHGT_01942
NCU06541T0	CHGT_04128
NCU04646T0	CHGT_07354
NCU07788T0	CHGT_07364
NCU02464T0	CHGT_06718
NCU11277T0	CHGT_02561
NCU05987T0	CHGT_09105
NCU03846T0	CHGT_08707
NCU03846T1	CHGT_08707
NCU04013T1	CHGT_08651
NCU04013T0	CHGT_08651
NCU09540T0	CHGT_02442
NCU08692T0	CHGT_04607
NCU05593T0	CHGT_08739
NCU05302T0	CHGT_04854
NCU08315T0	CHGT_04662
NCU03914T0	CHGT_09153
NCU07447T0	CHGT_06473
NCU04809T0	CHGT_08935
NCU08935T0	CHGT_06990
NCU07811T0	CHGT_10800
NCU01013T0	CHGT_00667
NCU03188T0	CHGT_06300
NCU09892T0	CHGT_00731
NCU06482T0	CHGT_05724
NCU08962T0	CHGT_06974
NCU01414T0	CHGT_00576
NCU01480T0	CHGT_02419
NCU02943T0	CHGT_02119
NCU01998T0	CHGT_06549
NCU03436T0	CHGT_08161
NCU08733T0	CHGT_07119
NCU02720T0	CHGT_02768
NCU00070T0	CHGT_05783
NCU07715T0	CHGT_04637
NCU08289T0	CHGT_04714
NCU10314T0	CHGT_09151
NCU04442T0	CHGT_04003
NCU06493T0	CHGT_03321
NCU08997T0	CHGT_03050
NCU02214T0	CHGT_10944
NCU11213T0	CHGT_09114
NCU03197T0	CHGT_01397
NCU02653T0	CHGT_08530
NCU02305T0	CHGT_09600
NCU11749T0	CHGT_08497
NCU02522T0	CHGT_01108
NCU02100T0	CHGT_01714
NCU02468T0	CHGT_06715
NCU10080T0	CHGT_00255
NCU05350T0	CHGT_00144
NCU06347T0	CHGT_03888
NCU06566T0	CHGT_04146
NCU06403T0	CHGT_04743
NCU01725T0	CHGT_10365
NCU08852T0	CHGT_10788
NCU01242T0	CHGT_02675
NCU00182T0	CHGT_05607
NCU08167T0	CHGT_02160
NCU04158T0	CHGT_07142
NCU07711T0	CHGT_04625
NCU02536T0	CHGT_01090
NCU02675T0	CHGT_02833
NCU06652T0	CHGT_00722
NCU01940T0	CHGT_06604
NCU08356T0	CHGT_01787
NCU09898T0	CHGT_00735
NCU08197T0	CHGT_03669
NCU09098T0	CHGT_06499
NCU00725T0	CHGT_01301
NCU08598T0	CHGT_00931
NCU11288T0	CHGT_03600
NCU07742T0	CHGT_07374
NCU00008T0	CHGT_03016
NCU02585T0	CHGT_00896
NCU07024T0	CHGT_03814
NCU02619T0	CHGT_01662
NCU03741T0	CHGT_02539
NCU03913T0	CHGT_09154
NCU09904T0	CHGT_06740
NCU02771T0	CHGT_01493
NCU00605T0	CHGT_06218
NCU03348T0	CHGT_08077
NCU00865T0	CHGT_06077
NCU01466T0	CHGT_07822
NCU09007T0	CHGT_03207
NCU10512T0	CHGT_04095
NCU06752T0	CHGT_07935
NCU08396T0	CHGT_10102
[truncated: 4,296 more rows]
[truncated: 5 more columns]
