# Supplementary material for: Evolutionary Conservation and Diversification of Puf RNA Binding Proteins and Their mRNA Targets
Source: PLoS Biol. 2015 Nov 20;13(11):e1002307. doi: 10.1371/journal.pbio.1002307 (PMC4654594; doi:10.1371/journal.pbio.1002307)
Supplement: S4 Dataset — (ZIP) [file pbio.1002307.s004.zip › N.crassa.fa_C.guilliermondii.fa.txt]

NCU01744T0	PGUT_04458
NCU08535T0	PGUT_00805
NCU06468T0	PGUT_03668
NCU08287T0	PGUT_01980
NCU07832T0	PGUT_00095
NCU07308T0	PGUT_02105
NCU07307T0	PGUT_02173
NCU06871T0	PGUT_01168
NCU06976T0	PGUT_04206
NCU04548T0	PGUT_01613
NCU02510T0	PGUT_02634
NCU05608T0	PGUT_00434
NCU02505T0	PGUT_03757
NCU05120T0	PGUT_02833
NCU05803T0	PGUT_04839
NCU07556T0	PGUT_01477
NCU08616T0	PGUT_00409
NCU09012T0	PGUT_04879
NCU03986T0	PGUT_04343
NCU01772T0	PGUT_04096
NCU11669T0	PGUT_05593
NCU03575T0	PGUT_02057
NCU05591T0	PGUT_04203
NCU05238T0	PGUT_01325
NCU01638T0	PGUT_03709
NCU07922T0	PGUT_00470
NCU05425T0	PGUT_03460
NCU00352T0	PGUT_02248
NCU04898T0	PGUT_04125
NCU10066T0	PGUT_00574
NCU07700T0	PGUT_02912
NCU12032T0	PGUT_00338
NCU08685T0	PGUT_01875
NCU03877T0	PGUT_04085
NCU03877T1	PGUT_04085
NCU02685T0	PGUT_04336
NCU04569T0	PGUT_01663	PGUT_05204
NCU00018T0	PGUT_04428
NCU00018T1	PGUT_04428
NCU01192T0	PGUT_00067
NCU03539T0	PGUT_02918
NCU09324T0	PGUT_03643
NCU03875T0	PGUT_04153
NCU07443T0	PGUT_05698	PGUT_02441
NCU03010T0	PGUT_04759
NCU04370T0	PGUT_04230
NCU09463T0	PGUT_01430
NCU01820T0	PGUT_02541
NCU01625T0	PGUT_04303
NCU02366T0	PGUT_00102
NCU06338T0	PGUT_04026
NCU02566T0	PGUT_00223
NCU02111T0	PGUT_03771
NCU01632T0	PGUT_03670
NCU08501T0	PGUT_02920
NCU00621T0	PGUT_05512
NCU01965T0	PGUT_04127
NCU03363T0	PGUT_05017
NCU09367T0	PGUT_03472
NCU03065T0	PGUT_02741
NCU06318T0	PGUT_00508
NCU01680T0	PGUT_02049
NCU03947T0	PGUT_01556
NCU07679T0	PGUT_02337
NCU05837T0	PGUT_04820
NCU01857T0	PGUT_01949
NCU01768T0	PGUT_02201
NCU08919T0	PGUT_01880
NCU04142T0	PGUT_04670
NCU07027T0	PGUT_00390
NCU07870T0	PGUT_00860
NCU09602T0	PGUT_04814
NCU10143T0	PGUT_02479
NCU01612T0	PGUT_02025
NCU04348T0	PGUT_00686
NCU00461T0	PGUT_03730
NCU06488T0	PGUT_02656
NCU06272T0	PGUT_05282
NCU04404T0	PGUT_00251
NCU02475T0	PGUT_04868
NCU04327T0	PGUT_00348
NCU05046T0	PGUT_02728
NCU10497T0	PGUT_03706
NCU09903T0	PGUT_01598
NCU09740T0	PGUT_02032
NCU08336T0	PGUT_05465
NCU06687T0	PGUT_00799
NCU02103T0	PGUT_01105
NCU03592T0	PGUT_02494
NCU06281T0	PGUT_02494
NCU02762T0	PGUT_00535
NCU04242T0	PGUT_05712
NCU00239T0	PGUT_00177
NCU05270T0	PGUT_05887
NCU03794T0	PGUT_00800
NCU04385T0	PGUT_01147
NCU05200T0	PGUT_00318
NCU06678T0	PGUT_01050
NCU04280T0	PGUT_01622
NCU06544T0	PGUT_04383
NCU01765T0	PGUT_02889
NCU00567T0	PGUT_01843
NCU03060T0	PGUT_04323
NCU02544T0	PGUT_04776
NCU03061T0	PGUT_04324
NCU00276T0	PGUT_00905
NCU06438T0	PGUT_05450
NCU07010T0	PGUT_02174
NCU03042T0	PGUT_00058
NCU09297T0	PGUT_00431
NCU07404T0	PGUT_04575
NCU05895T0	PGUT_00317
NCU11255T0	PGUT_05597
NCU04090T0	PGUT_04987
NCU04161T0	PGUT_02303	PGUT_02559	PGUT_01605
NCU01318T0	PGUT_00105
NCU02539T0	PGUT_03230
NCU09228T0	PGUT_01136
NCU08693T0	PGUT_04143
NCU00104T0	PGUT_03470
NCU06512T0	PGUT_02101
NCU08377T0	PGUT_03911
NCU04051T0	PGUT_02734
NCU03591T0	PGUT_02215
NCU11202T0	PGUT_04289
NCU00551T0	PGUT_03411
NCU08135T0	PGUT_03193
NCU07837T0	PGUT_03649
NCU01207T0	PGUT_00565
NCU01328T0	PGUT_01282
NCU07702T0	PGUT_02187
NCU00629T0	PGUT_04679
NCU06836T0	PGUT_05561
NCU01171T0	PGUT_02276
NCU02630T0	PGUT_05038
NCU03955T0	PGUT_05838
NCU02075T0	PGUT_01956
NCU08828T0	PGUT_03524
NCU01675T0	PGUT_00376
NCU00177T0	PGUT_03123
NCU04611T0	PGUT_05819
NCU08920T0	PGUT_05261
NCU01951T0	PGUT_04165
NCU07319T0	PGUT_05787
NCU04100T0	PGUT_05702
NCU05429T0	PGUT_00035
NCU05429T1	PGUT_00035
NCU01197T0	PGUT_03040
NCU04648T0	PGUT_04938
NCU07982T0	PGUT_00676
NCU03292T0	PGUT_00945
NCU08276T0	PGUT_02654
NCU08009T0	PGUT_04139
NCU04736T0	PGUT_02039
NCU05154T0	PGUT_02039
NCU01589T0	PGUT_05565
NCU07554T0	PGUT_04663
NCU09808T0	PGUT_01137
NCU08898T0	PGUT_01420
NCU02380T0	PGUT_01683
NCU02728T0	PGUT_05446
NCU07658T0	PGUT_02109
NCU00405T0	PGUT_05518
NCU08515T0	PGUT_01621
NCU01843T0	PGUT_02488
NCU02979T0	PGUT_05035
NCU02629T0	PGUT_03817
NCU04251T0	PGUT_01563
NCU02955T0	PGUT_03639
NCU03992T0	PGUT_03433
NCU08119T0	PGUT_02112
NCU08928T0	PGUT_02162
NCU03669T0	PGUT_03435
NCU01164T0	PGUT_04123
NCU04203T0	PGUT_02179
NCU02391T0	PGUT_05121
NCU07721T0	PGUT_03214
NCU03980T0	PGUT_00436
NCU00796T0	PGUT_04607
NCU10058T0	PGUT_05295
NCU04448T0	PGUT_04399
NCU04579T0	PGUT_00520
NCU03071T0	PGUT_03774
NCU01143T0	PGUT_01315
NCU03321T0	PGUT_00616
NCU03784T0	PGUT_01304
NCU01486T0	PGUT_04171
NCU01747T0	PGUT_03069
NCU09873T0	PGUT_01239
NCU03463T0	PGUT_04169
NCU01323T0	PGUT_00290
NCU05518T0	PGUT_02914
NCU05261T0	PGUT_00346
NCU03171T0	PGUT_03873
NCU01369T0	PGUT_05621
NCU05029T0	PGUT_03174
NCU07930T0	PGUT_03057
NCU04221T0	PGUT_02561
NCU06484T0	PGUT_03048
NCU03051T0	PGUT_01287
NCU05360T0	PGUT_05730
NCU00579T0	PGUT_01708
NCU09700T0	PGUT_03409
NCU00712T0	PGUT_04712
NCU05430T0	PGUT_01384
NCU09332T0	PGUT_01333
NCU09063T0	PGUT_02184
NCU04303T0	PGUT_02118
NCU07281T0	PGUT_00926
NCU12096T0	PGUT_04770
NCU08110T0	PGUT_02492
NCU04230T0	PGUT_04804
NCU05927T0	PGUT_02271
NCU02580T0	PGUT_05599
NCU01540T0	PGUT_05589
NCU02207T0	PGUT_01967
NCU02840T0	PGUT_05524
NCU09866T0	PGUT_05073
NCU00810T0	PGUT_00009
NCU03139T0	PGUT_01505
NCU01479T0	PGUT_00579
NCU00743T0	PGUT_05358
NCU07378T0	PGUT_00398
NCU06308T0	PGUT_04733
NCU02514T0	PGUT_01133
NCU01431T0	PGUT_03629
NCU09349T0	PGUT_03038
NCU05289T0	PGUT_00591
NCU02230T0	PGUT_02306
NCU09118T0	PGUT_04275
NCU00481T0	PGUT_00170
NCU04439T0	PGUT_04105
NCU06738T0	PGUT_00530
NCU06624T0	PGUT_00864
NCU12019T0	PGUT_01209	PGUT_03612	PGUT_03614	PGUT_03615	PGUT_01632
NCU10007T0	PGUT_03327
NCU10007T1	PGUT_03327
NCU00261T0	PGUT_03074
NCU02839T0	PGUT_04109
NCU00396T0	PGUT_02043
NCU04768T0	PGUT_03378
NCU02810T0	PGUT_05410
NCU01992T0	PGUT_00237
NCU02010T0	PGUT_03620
NCU03650T0	PGUT_02418
NCU00890T0	PGUT_05438
NCU01470T0	PGUT_01027
NCU02274T0	PGUT_02603
NCU07712T0	PGUT_04214
NCU09709T0	PGUT_04349
NCU07926T0	PGUT_00406
NCU07860T0	PGUT_05731	PGUT_01643
NCU03298T0	PGUT_00153
NCU01255T0	PGUT_04054
NCU01643T0	PGUT_01227
NCU04790T0	PGUT_02126
NCU01119T0	PGUT_05319
NCU03804T0	PGUT_04703
NCU03117T0	PGUT_04001	PGUT_04215
NCU05041T0	PGUT_04321
NCU09715T0	PGUT_01615
NCU08897T0	PGUT_03975
NCU04020T0	PGUT_01408
NCU09741T0	PGUT_04567
NCU06918T0	PGUT_03178
NCU07330T0	PGUT_03207
NCU02534T0	PGUT_04269
NCU02689T0	PGUT_03884
NCU08341T0	PGUT_02677
NCU09770T0	PGUT_02595
NCU11271T0	PGUT_05101
NCU04173T0	PGUT_05600
NCU04173T1	PGUT_05600
NCU06149T0	PGUT_03141
NCU02325T0	PGUT_04041
NCU03808T0	PGUT_02711
NCU09721T0	PGUT_02660
NCU02747T0	PGUT_01439
NCU00410T0	PGUT_05290
NCU02407T0	PGUT_01180
NCU10008T0	PGUT_01341
NCU05620T0	PGUT_05262
NCU06171T0	PGUT_05037
NCU03482T0	PGUT_04353
NCU07859T0	PGUT_03326
NCU08689T0	PGUT_05082
NCU02260T0	PGUT_02988
NCU00671T0	PGUT_04455
NCU02515T0	PGUT_03257
NCU02083T0	PGUT_02720
NCU01290T0	PGUT_04294
NCU06075T0	PGUT_00716
NCU06075T1	PGUT_00716
NCU04077T0	PGUT_02341
NCU04749T0	PGUT_02862
NCU02011T0	PGUT_01152
NCU06481T0	PGUT_03526
NCU07567T0	PGUT_03627
NCU03263T0	PGUT_04710
NCU01912T0	PGUT_05096
NCU04076T0	PGUT_05843
NCU03387T0	PGUT_02778
NCU04414T0	PGUT_04345
NCU01249T0	PGUT_04628
NCU08888T0	PGUT_01438
NCU02511T0	PGUT_00331
NCU01187T0	PGUT_04190
NCU06767T0	PGUT_00991
NCU07999T0	PGUT_01762
NCU00040T0	PGUT_02770
NCU00668T0	PGUT_02924
NCU08894T0	PGUT_00414
NCU10042T0	PGUT_04391
NCU10042T1	PGUT_04391
NCU03076T0	PGUT_03032
NCU03797T0	PGUT_03554
NCU11188T0	PGUT_02812
NCU04799T0	PGUT_04322
NCU11170T0	PGUT_03133
NCU09039T0	PGUT_05050	PGUT_05049
NCU03116T0	PGUT_04690
NCU03966T0	PGUT_05742
NCU01756T0	PGUT_00435
NCU08195T0	PGUT_02829
NCU02003T0	PGUT_05144
NCU07451T0	PGUT_03043
NCU09034T0	PGUT_03588
NCU09909T0	PGUT_02455
NCU11273T0	PGUT_03044
NCU05526T0	PGUT_01480
NCU01494T0	PGUT_05324
NCU03200T0	PGUT_02462
NCU02657T0	PGUT_03301
NCU03857T0	PGUT_03659
NCU06843T0	PGUT_02539
NCU05901T0	PGUT_04730
NCU00447T0	PGUT_00494
NCU07839T0	PGUT_04031
NCU03479T0	PGUT_02275
NCU04449T0	PGUT_05630
NCU06365T0	PGUT_00490
NCU03415T0	PGUT_03008
NCU00043T0	PGUT_03483
NCU06189T0	PGUT_00819
NCU02701T0	PGUT_00748
NCU01439T0	PGUT_01716
NCU05363T0	PGUT_03744
NCU08272T0	PGUT_05594
NCU00477T0	PGUT_05015
NCU01195T0	PGUT_03895
NCU00681T0	PGUT_05392
NCU09111T0	PGUT_03724
NCU03657T1	PGUT_04830
NCU03657T0	PGUT_04830
NCU00824T0	PGUT_02265
NCU04104T0	PGUT_03138
NCU06854T0	PGUT_04687
NCU01648T0	PGUT_00698
NCU07367T0	PGUT_03825
NCU06986T0	PGUT_04035
NCU08776T0	PGUT_04035
NCU00459T0	PGUT_00898
NCU03219T0	PGUT_03723
NCU06441T0	PGUT_01680
NCU02208T0	PGUT_05744
NCU05805T0	PGUT_05611
NCU01229T0	PGUT_00588
NCU03032T0	PGUT_00475
NCU06666T0	PGUT_02894
NCU02319T0	PGUT_02117
NCU08118T0	PGUT_00358
NCU01692T0	PGUT_00307
NCU04121T0	PGUT_01726
NCU00901T0	PGUT_00649
NCU02361T0	PGUT_05161
NCU07024T0	PGUT_05033
NCU03359T0	PGUT_05399
NCU08023T0	PGUT_01921
NCU09468T0	PGUT_04245
NCU09132T0	PGUT_04245
NCU02696T0	PGUT_01305
NCU07171T0	PGUT_00779
NCU08373T0	PGUT_00718
NCU09545T0	PGUT_01501
NCU05995T0	PGUT_02244
NCU06508T0	PGUT_02460
NCU01443T0	PGUT_00691
NCU07914T0	PGUT_03808
NCU11180T0	PGUT_03164
NCU10283T0	PGUT_04828
NCU00389T0	PGUT_05886
NCU06942T0	PGUT_05419
NCU07498T0	PGUT_02523
NCU07420T0	PGUT_00553
NCU04766T0	PGUT_04019
NCU05095T0	PGUT_01182
NCU03786T0	PGUT_04000
NCU03100T0	PGUT_05084
NCU00112T0	PGUT_02071
NCU09488T0	PGUT_04088
NCU02036T0	PGUT_02149
NCU00656T0	PGUT_04357
NCU08382T0	PGUT_01145
NCU03737T0	PGUT_04729
NCU07153T0	PGUT_03060
NCU10262T0	PGUT_03595	PGUT_05374	PGUT_02857	PGUT_05891
NCU05830T0	PGUT_03595	PGUT_05374	PGUT_02857	PGUT_05891
NCU00721T0	PGUT_02549
NCU02906T0	PGUT_00881
NCU11027T0	PGUT_05638
NCU09894T0	PGUT_04381
NCU07487T0	PGUT_03916	PGUT_02874	PGUT_02293
NCU02632T0	PGUT_05309
NCU03234T0	PGUT_02392
NCU10381T0	PGUT_00745
NCU01234T0	PGUT_01569
NCU01652T0	PGUT_01379
NCU00378T0	PGUT_00081
NCU08162T0	PGUT_05628
NCU01813T0	PGUT_00247
NCU09219T0	PGUT_02470
NCU03108T0	PGUT_00953
NCU07296T0	PGUT_00913
NCU10397T0	PGUT_03404
NCU02393T0	PGUT_03489
NCU02393T1	PGUT_03489
NCU09516T0	PGUT_02715
NCU00290T0	PGUT_05894
NCU06187T0	PGUT_00939
NCU08309T0	PGUT_02502
NCU04380T0	PGUT_02895
NCU03929T0	PGUT_02895
NCU05777T0	PGUT_02717
NCU09757T0	PGUT_03822
NCU04216T0	PGUT_03140
NCU09076T0	PGUT_01381
NCU11213T0	PGUT_03970
NCU02611T0	PGUT_00651
NCU01809T0	PGUT_02466
NCU01701T0	PGUT_03203
NCU08216T0	PGUT_01035
NCU05278T0	PGUT_05085
NCU07887T0	PGUT_02981
NCU08002T0	PGUT_05231
NCU07440T0	PGUT_01499
NCU06355T0	PGUT_02675
NCU06626T0	PGUT_03799
NCU08663T0	PGUT_04074
NCU07064T0	PGUT_05189
NCU00274T0	PGUT_05750
NCU02416T0	PGUT_04692
NCU03498T0	PGUT_03360	PGUT_02941
NCU11544T1	PGUT_05773
NCU11544T0	PGUT_05773
NCU00936T0	PGUT_01688
NCU07334T0	PGUT_02693
NCU11384T0	PGUT_02270
NCU11384T1	PGUT_02270
NCU00754T0	PGUT_00415	PGUT_01704
NCU06278T0	PGUT_03142
NCU08563T0	PGUT_00537
NCU11350T0	PGUT_00671
NCU00453T0	PGUT_02931
NCU00793T0	PGUT_01403
NCU03396T0	PGUT_02861
NCU06943T0	PGUT_02877
NCU06457T0	PGUT_05629
NCU01985T0	PGUT_05083
NCU11664T0	PGUT_04447	PGUT_02354
NCU00714T0	PGUT_03389
NCU08998T0	PGUT_01516
NCU08998T1	PGUT_01516
NCU01797T0	PGUT_01803
NCU00536T0	PGUT_05840
NCU07156T0	PGUT_00207
NCU00081T0	PGUT_04361
NCU04856T0	PGUT_01083
NCU04856T1	PGUT_01083
NCU06724T0	PGUT_01083
NCU09347T0	PGUT_01944
NCU04963T0	PGUT_04891
NCU08180T0	PGUT_04891
NCU03922T0	PGUT_04243
NCU07987T0	PGUT_02075
NCU09711T0	PGUT_03753
NCU05232T0	PGUT_00489
NCU03894T0	PGUT_02822
NCU02778T0	PGUT_04716
NCU09688T0	PGUT_00518
NCU04166T0	PGUT_05784
NCU09696T0	PGUT_03422
NCU11301T0	PGUT_05823
NCU07831T0	PGUT_05256
NCU06914T0	PGUT_04310
NCU04433T0	PGUT_03202
NCU03235T0	PGUT_03202
NCU05782T0	PGUT_00233
NCU03690T0	PGUT_05305
NCU02639T0	PGUT_00055
NCU02639T1	PGUT_00055
NCU06459T0	PGUT_05109
NCU07489T0	PGUT_05574
NCU07732T0	PGUT_05252
NCU07732T1	PGUT_05252
NCU00194T0	PGUT_01375
NCU01269T0	PGUT_02077
NCU03425T0	PGUT_00240
NCU00436T0	PGUT_04524
NCU05204T0	PGUT_00569
NCU05600T0	PGUT_02416
NCU04747T0	PGUT_05224
NCU11175T0	PGUT_03914
NCU00406T0	PGUT_01780
NCU07442T0	PGUT_00419
NCU09202T0	PGUT_00587
NCU04117T0	PGUT_04769
NCU06519T0	PGUT_02745
NCU07710T0	PGUT_03983
NCU08021T0	PGUT_00621
NCU06394T0	PGUT_00332
NCU06659T0	PGUT_01759
NCU06482T0	PGUT_04335
NCU00430T0	PGUT_01374
NCU02619T0	PGUT_00726
NCU02542T0	PGUT_00965
NCU02542T1	PGUT_00965
NCU00021T0	PGUT_04249
NCU02202T0	PGUT_03117
NCU06240T0	PGUT_00446
NCU09737T0	PGUT_00354
NCU09610T0	PGUT_00481
NCU09071T0	PGUT_04130
NCU00920T0	PGUT_00306
NCU05198T0	PGUT_01231
NCU06630T0	PGUT_00562
NCU06847T0	PGUT_04286	PGUT_01124
NCU06522T0	PGUT_01640	PGUT_01641	PGUT_01642
NCU07607T0	PGUT_03441	PGUT_00129
NCU06026T0	PGUT_05056
NCU06929T0	PGUT_04943
NCU01503T0	PGUT_01937
NCU02978T0	PGUT_03703
NCU02571T0	PGUT_01489
NCU05420T0	PGUT_03480
NCU04201T0	PGUT_01127	PGUT_04599
NCU06215T0	PGUT_00211
NCU09789T0	PGUT_03145
NCU01502T0	PGUT_01694
NCU07070T0	PGUT_00890
NCU00821T0	PGUT_03688	PGUT_04006
NCU07011T0	PGUT_00725
NCU05622T0	PGUT_05551
NCU05642T0	PGUT_03636
NCU03973T0	PGUT_02164	PGUT_03925
NCU00121T0	PGUT_02803
NCU09564T0	PGUT_02583
NCU01745T0	PGUT_00295
NCU00122T0	PGUT_04412
NCU04185T0	PGUT_01492
NCU06842T0	PGUT_02263
NCU08024T0	PGUT_02336
NCU01335T0	PGUT_05284
NCU05259T0	PGUT_04871
NCU08730T0	PGUT_04191
NCU11409T0	PGUT_04967
NCU02430T0	PGUT_04713
NCU03961T0	PGUT_05625
NCU09438T0	PGUT_05458
NCU02066T0	PGUT_04099
NCU07697T0	PGUT_02910
NCU08880T0	PGUT_04635
NCU02741T0	PGUT_03869
NCU06761T0	PGUT_00600
NCU08642T0	PGUT_02169
NCU01160T0	PGUT_00640
NCU07280T0	PGUT_04387
NCU01377T0	PGUT_05368
NCU11190T0	PGUT_01858
NCU11642T0	PGUT_01536
NCU01183T0	PGUT_03033
NCU00789T0	PGUT_04363
NCU08983T0	PGUT_03402
NCU03748T0	PGUT_04239
NCU06449T0	PGUT_01982
NCU08503T0	PGUT_05659
NCU00468T0	PGUT_02400
NCU03436T0	PGUT_01122
NCU03500T0	PGUT_03461
NCU03194T0	PGUT_04377
NCU05454T0	PGUT_05479
NCU02052T0	PGUT_02059
NCU00717T0	PGUT_05821
NCU04610T0	PGUT_04560
NCU06672T0	PGUT_04077
NCU00488T0	PGUT_01321
NCU07872T0	PGUT_01459
NCU03257T0	PGUT_00674
NCU04005T0	PGUT_01558
NCU04814T0	PGUT_03717
NCU01728T1	PGUT_01532
NCU01728T0	PGUT_01532
NCU03004T0	PGUT_03763
NCU06179T0	PGUT_04784
NCU03836T0	PGUT_02800
NCU02296T0	PGUT_05320
NCU09101T0	PGUT_03764
NCU02397T0	PGUT_03175	PGUT_00638
NCU04656T0	PGUT_03666
NCU06722T0	PGUT_02743
NCU09477T0	PGUT_05700
NCU00925T0	PGUT_02531
NCU04504T0	PGUT_05502
NCU01227T0	PGUT_02787
NCU03137T0	PGUT_04971
NCU03124T0	PGUT_01110
NCU04566T0	PGUT_00839
NCU02349T0	PGUT_04647
NCU05269T0	PGUT_00585
NCU05269T1	PGUT_00585
NCU01333T0	PGUT_03519
NCU02624T0	PGUT_03415
NCU03339T0	PGUT_03331
NCU11397T0	PGUT_02433	PGUT_04603
NCU03141T0	PGUT_01288
NCU05129T0	PGUT_01677
NCU03273T0	PGUT_03871
NCU06868T0	PGUT_05040
NCU09227T0	PGUT_05004
NCU08626T0	PGUT_05829
NCU00904T0	PGUT_02973
NCU02179T0	PGUT_02973
NCU00163T0	PGUT_00639
NCU01157T0	PGUT_03124
NCU02438T0	PGUT_03476
NCU09345T0	PGUT_02619
NCU09345T1	PGUT_02619
NCU09345T2	PGUT_02619
NCU03813T0	PGUT_03290	PGUT_03274
NCU04754T0	PGUT_02458
NCU08909T0	PGUT_02099	PGUT_05875
NCU05301T0	PGUT_00345
NCU04568T0	PGUT_05072
NCU06923T0	PGUT_04347
NCU07458T0	PGUT_05000
NCU11168T0	PGUT_00729
NCU01433T0	PGUT_00575
NCU05548T0	PGUT_00190
NCU03357T0	PGUT_02380
NCU10847T0	PGUT_04073
NCU02717T0	PGUT_02446
NCU01939T0	PGUT_01352
NCU05422T0	PGUT_00830
NCU07659T0	PGUT_00150
NCU06306T0	PGUT_01905
NCU03795T0	PGUT_04327
NCU05410T0	PGUT_03768
NCU08115T0	PGUT_01807
NCU09437T0	PGUT_05318
NCU01528T0	PGUT_01317	PGUT_04596
NCU02408T0	PGUT_00694
NCU00673T0	PGUT_05640
NCU10468T0	PGUT_00255
NCU07986T0	PGUT_03228
NCU05985T0	PGUT_05538
NCU07580T0	PGUT_04802
NCU00200T0	PGUT_01763
NCU02310T0	PGUT_02507
NCU04259T0	PGUT_03334
NCU08303T0	PGUT_00682
NCU06760T0	PGUT_05616
NCU01013T0	PGUT_05030
NCU07530T0	PGUT_00447
NCU01968T0	PGUT_00770
NCU11961T0	PGUT_02040
NCU11353T0	PGUT_05363
NCU09817T0	PGUT_02716
NCU07076T0	PGUT_00767	PGUT_03288
NCU04044T0	PGUT_01470
NCU01868T0	PGUT_05021
NCU08997T0	PGUT_02362
NCU06520T0	PGUT_00367
NCU02591T0	PGUT_05011
NCU06541T0	PGUT_00581
NCU02209T0	PGUT_02928	PGUT_03640
NCU05418T0	PGUT_00666
NCU01512T0	PGUT_05212
NCU02680T0	PGUT_00584
NCU01751T0	PGUT_02156
NCU05168T0	PGUT_00325
NCU06383T0	PGUT_04600
NCU01754T0	PGUT_01281
NCU01754T1	PGUT_01281
NCU02476T0	PGUT_01281
NCU01412T0	PGUT_02249
NCU04743T0	PGUT_05242
NCU02109T0	PGUT_01074
NCU00480T0	PGUT_04456
NCU04809T0	PGUT_00704
NCU08825T0	PGUT_01029
NCU00565T0	PGUT_02382
NCU01525T0	PGUT_03879
NCU03823T0	PGUT_02024
NCU04615T0	PGUT_03258
NCU05218T0	PGUT_03566
NCU08045T0	PGUT_04030
NCU02082T0	PGUT_04580
NCU07068T0	PGUT_00439
NCU06249T0	PGUT_01297
NCU06418T0	PGUT_04091
NCU00794T0	PGUT_03772
NCU04726T0	PGUT_01241
NCU00269T0	PGUT_01518
NCU03661T0	PGUT_03550
NCU08507T0	PGUT_00536
NCU00951T0	PGUT_01792
NCU03608T0	PGUT_01529
NCU06727T0	PGUT_05047
NCU01767T0	PGUT_01950
NCU03066T0	PGUT_00628
NCU05644T0	PGUT_00061
NCU02295T0	PGUT_03452
NCU05585T0	PGUT_01237
NCU05169T0	PGUT_01850
NCU08352T0	PGUT_02681
NCU09212T0	PGUT_00449
NCU00770T0	PGUT_02246
NCU09537T0	PGUT_00090
NCU00823T0	PGUT_01059
NCU06194T0	PGUT_00429
NCU07412T0	PGUT_01539
NCU07414T0	PGUT_00334
NCU08325T0	PGUT_03299
NCU02273T0	PGUT_04145
NCU04247T0	PGUT_05427
NCU04306T0	PGUT_05790
NCU10018T0	PGUT_03902
NCU08152T0	PGUT_05860	PGUT_05859
NCU06132T0	PGUT_00173
NCU03118T0	PGUT_05365
NCU02234T0	PGUT_03900
NCU04637T0	PGUT_04307
NCU04118T0	PGUT_05378
NCU08297T1	PGUT_04815
NCU08297T0	PGUT_04815
NCU00631T0	PGUT_01361
NCU02063T0	PGUT_02947
NCU06232T0	PGUT_04278
NCU07819T0	PGUT_04559
NCU10276T0	PGUT_04134
NCU09521T0	PGUT_05006
NCU02400T0	PGUT_00072
NCU09882T0	PGUT_00072
NCU02420T0	PGUT_00123
NCU04130T0	PGUT_04562
NCU03267T0	PGUT_05620
NCU00336T0	PGUT_02548
NCU05994T0	PGUT_03240
NCU08000T0	PGUT_03166
NCU10987T0	PGUT_01873
NCU03006T0	PGUT_00661
NCU00602T0	PGUT_05535
NCU05650T0	PGUT_01568
NCU02387T0	PGUT_04571
NCU02549T0	PGUT_04481
NCU03526T0	PGUT_04430
NCU04435T0	PGUT_04684
NCU10467T0	PGUT_01103
NCU09778T0	PGUT_04785
NCU03561T0	PGUT_00875
NCU03979T0	PGUT_00821
NCU04485T0	PGUT_04418
NCU07001T0	PGUT_04771
NCU01036T0	PGUT_03473
NCU05785T0	PGUT_03473
NCU07408T0	PGUT_00379
NCU07408T1	PGUT_00379
NCU02803T0	PGUT_01854
NCU02795T0	PGUT_03521
NCU04636T0	PGUT_04277
NCU09456T0	PGUT_03962
NCU06217T0	PGUT_04796
NCU06970T0	PGUT_05233
NCU07002T0	PGUT_05356
NCU02181T0	PGUT_04832	PGUT_02837
NCU03628T0	PGUT_01273
NCU03757T0	PGUT_02545
NCU05079T0	PGUT_01444	PGUT_00297
NCU08738T0	PGUT_01444	PGUT_00297
NCU00490T0	PGUT_01400
NCU01438T0	PGUT_01144
NCU04606T0	PGUT_05007
NCU06652T0	PGUT_02909
NCU11795T0	PGUT_03106
NCU00692T0	PGUT_00144
NCU00428T0	PGUT_02652
NCU01141T0	PGUT_04284
NCU01644T0	PGUT_04173
NCU04252T0	PGUT_04352
NCU11426T0	PGUT_02543
NCU04041T0	PGUT_05291
NCU12076T0	PGUT_05259
NCU07269T0	PGUT_04783
NCU04798T0	PGUT_04783
NCU01132T0	PGUT_00806
NCU04535T0	PGUT_02854
NCU09771T0	PGUT_01240	PGUT_02041
NCU01596T0	PGUT_04538
NCU08148T0	PGUT_01013
NCU00037T0	PGUT_02319
NCU03347T0	PGUT_00188
NCU04614T0	PGUT_02023
NCU06205T0	PGUT_01096
NCU02053T0	PGUT_04666
NCU04899T0	PGUT_02579
NCU01022T0	PGUT_01973
NCU03515T0	PGUT_04226
NCU04281T0	PGUT_04790
NCU03713T0	PGUT_05619
NCU08471T0	PGUT_04080
NCU07754T0	PGUT_05830
NCU04942T0	PGUT_05830
NCU07854T0	PGUT_01986
NCU00095T0	PGUT_03501
NCU06005T0	PGUT_01075
NCU06684T0	PGUT_04435
NCU04796T0	PGUT_01256	PGUT_01298
NCU03009T0	PGUT_02397
NCU03783T0	PGUT_01864
NCU02669T0	PGUT_03236
NCU01654T0	PGUT_01679	PGUT_04686	PGUT_01748
NCU01241T0	PGUT_01049
NCU02422T0	PGUT_01826
NCU01595T0	PGUT_03573
NCU03258T0	PGUT_03403
NCU02556T0	PGUT_03110
NCU03759T0	PGUT_03047
NCU04468T0	PGUT_04944
NCU07041T0	PGUT_03304
NCU02032T0	PGUT_04956	PGUT_02704
NCU00195T0	PGUT_05416
NCU10733T0	PGUT_00235
NCU07495T0	PGUT_03997	PGUT_02449
NCU05516T0	PGUT_01114
NCU11296T0	PGUT_01572
NCU01689T0	PGUT_02929
NCU04176T0	PGUT_04103
NCU07755T0	PGUT_02395
NCU02134T0	PGUT_01593
NCU02797T0	PGUT_04266
NCU00927T0	PGUT_05568
NCU07465T0	PGUT_02140
NCU11185T0	PGUT_01706
NCU07407T0	PGUT_00322
NCU07075T0	PGUT_04401
NCU06110T0	PGUT_04211
NCU06110T1	PGUT_04211
NCU06110T2	PGUT_04211
NCU02781T0	PGUT_00936
NCU03492T0	PGUT_01424
NCU01633T0	PGUT_05196	PGUT_05293
NCU00892T0	PGUT_01482
NCU04797T0	PGUT_03973
NCU03702T0	PGUT_05474
NCU04780T0	PGUT_05255
NCU02402T0	PGUT_00161
NCU04331T0	PGUT_04067
NCU04105T0	PGUT_05373
NCU09642T0	PGUT_01064
NCU08946T0	PGUT_01815
NCU01786T0	PGUT_03731
NCU01270T0	PGUT_03731
NCU07720T0	PGUT_04697
NCU00755T0	PGUT_04697
NCU00554T0	PGUT_00730
NCU08291T0	PGUT_00428
NCU06182T0	PGUT_03686
NCU11129T0	PGUT_05177
NCU02232T0	PGUT_00511
NCU10043T0	PGUT_00062
NCU03779T0	PGUT_00228
NCU03380T0	PGUT_02425
NCU05633T0	PGUT_01732
NCU09065T0	PGUT_01898
NCU09767T0	PGUT_03497	PGUT_00820	PGUT_04598
NCU05862T0	PGUT_04492
NCU01095T0	PGUT_04492
NCU00056T0	PGUT_01824
NCU01916T0	PGUT_01476
NCU03606T0	PGUT_02074
NCU07459T0	PGUT_00048
NCU08027T0	PGUT_00627
NCU09106T0	PGUT_00999
NCU11685T0	PGUT_01253
NCU01452T0	PGUT_04709
NCU06360T0	PGUT_01364
NCU07395T0	PGUT_01070
NCU04460T0	PGUT_05866
NCU07941T0	PGUT_03485
NCU02532T0	PGUT_02938
NCU04581T0	PGUT_02528
NCU02806T0	PGUT_04326
NCU04355T0	PGUT_05556
NCU11179T0	PGUT_05188
NCU00414T0	PGUT_00752
NCU02224T0	PGUT_00756
NCU00915T0	PGUT_01914
NCU00649T0	PGUT_04068
NCU01216T0	PGUT_03078
NCU02616T0	PGUT_05032
NCU01758T0	PGUT_05808
NCU07620T0	PGUT_05636
NCU07807T0	PGUT_05240
NCU07807T1	PGUT_05240
NCU06216T0	PGUT_00662
NCU08333T0	PGUT_01006
NCU09191T0	PGUT_01442
NCU10776T0	PGUT_00960
NCU11288T0	PGUT_01058
NCU09269T0	PGUT_02279
NCU09269T1	PGUT_02279
NCU02406T0	PGUT_00288
NCU01547T0	PGUT_02599
NCU00959T0	PGUT_03289
NCU03395T0	PGUT_01359
NCU07779T0	PGUT_01290
NCU09004T0	PGUT_03471
NCU02743T0	PGUT_01918
NCU01411T0	PGUT_03791
NCU03876T0	PGUT_02419
NCU02729T0	PGUT_05260
NCU05492T0	PGUT_05806	PGUT_05158
NCU00008T0	PGUT_05077
NCU06032T0	PGUT_03807
NCU08036T0	PGUT_05462
NCU09266T0	PGUT_05360
NCU02965T0	PGUT_04707
NCU07165T0	PGUT_02134
NCU05828T0	PGUT_05176
NCU04507T0	PGUT_00355
NCU08755T0	PGUT_00117
NCU08054T0	PGUT_00117
NCU04952T0	PGUT_00117
NCU05577T0	PGUT_00117
NCU03641T0	PGUT_00117
NCU00106T0	PGUT_01119
NCU00632T0	PGUT_03888
NCU05206T0	PGUT_00669
NCU07021T0	PGUT_00482
NCU04277T0	PGUT_03416
NCU03310T0	PGUT_02376
NCU08277T0	PGUT_00485
NCU09123T0	PGUT_01515
NCU09407T0	PGUT_02614
NCU00575T0	PGUT_02601
NCU04316T0	PGUT_00385
NCU06756T0	PGUT_00870
NCU04481T0	PGUT_05460
NCU04192T0	PGUT_00667	PGUT_00246
NCU00648T0	PGUT_00930
NCU02136T0	PGUT_00294
NCU03440T0	PGUT_03093
NCU05390T0	PGUT_01772
NCU05224T0	PGUT_02163
NCU01481T0	PGUT_03335
NCU01546T0	PGUT_04204
NCU06264T0	PGUT_02983
NCU05752T0	PGUT_04309
NCU00066T0	PGUT_03557
NCU03129T0	PGUT_04748
NCU11408T0	PGUT_02226
NCU08280T0	PGUT_04402
NCU07253T0	PGUT_00517
NCU01162T0	PGUT_00517
NCU02635T0	PGUT_00592
NCU00587T0	PGUT_04163
NCU03231T0	PGUT_04778
NCU01210T0	PGUT_03779
NCU06714T0	PGUT_03779
NCU02148T0	PGUT_00850
NCU03637T0	PGUT_01385
NCU01175T0	PGUT_01467
NCU06112T0	PGUT_02042
NCU07172T0	PGUT_01495
NCU10314T0	PGUT_00888
NCU11320T0	PGUT_05660
NCU01821T0	PGUT_04024
NCU04136T0	PGUT_00968
NCU01776T0	PGUT_03816
NCU00520T0	PGUT_05377
NCU04288T0	PGUT_03508
NCU04111T0	PGUT_03689
NCU04837T0	PGUT_04102
NCU11379T0	PGUT_03392
NCU11302T0	PGUT_04461
NCU02564T0	PGUT_03168
NCU05686T0	PGUT_00573
NCU06091T0	PGUT_02719
NCU09265T0	PGUT_00132
NCU01181T0	PGUT_00776
NCU02233T0	PGUT_00509
NCU01702T0	PGUT_04969
NCU05295T0	PGUT_04079
NCU09309T0	PGUT_03989
NCU03846T0	PGUT_03398
NCU03846T1	PGUT_03398
NCU06054T0	PGUT_05132
NCU03217T0	PGUT_00549
NCU02305T0	PGUT_02562
NCU03079T0	PGUT_03021
NCU01272T0	PGUT_04910
NCU02687T0	PGUT_04183
NCU05254T0	PGUT_02175
NCU06198T0	PGUT_03139
NCU06769T0	PGUT_05207
NCU06563T0	PGUT_03767
NCU10383T1	PGUT_05294
NCU10383T0	PGUT_05294
NCU04241T0	PGUT_00143
NCU03055T0	PGUT_01509
NCU03853T0	PGUT_01109
NCU04817T0	PGUT_03805
NCU04652T0	PGUT_04659
NCU08561T0	PGUT_03066
NCU10409T0	PGUT_05637
NCU01174T0	PGUT_00099
NCU03935T0	PGUT_03982
NCU08927T0	PGUT_04311
NCU00463T0	PGUT_04392
NCU09183T0	PGUT_04392
NCU03652T0	PGUT_00451
NCU01271T0	PGUT_04702
NCU06500T0	PGUT_01917
NCU03897T0	PGUT_05828
NCU09816T0	PGUT_05346
NCU09116T0	PGUT_02078	PGUT_04621
NCU01178T0	PGUT_01160
NCU03695T0	PGUT_04731
NCU00213T0	PGUT_00314
NCU01266T0	PGUT_00206
NCU07266T0	PGUT_04761
NCU04779T0	PGUT_02333	PGUT_02212
NCU04368T0	PGUT_03861
NCU06694T0	PGUT_02923
NCU02147T0	PGUT_01391
NCU07071T0	PGUT_00203
NCU00493T0	PGUT_00981
NCU00230T0	PGUT_03603
NCU00914T0	PGUT_03870
NCU06191T0	PGUT_01005
NCU07528T0	PGUT_05772
NCU02494T0	PGUT_03448
NCU06402T0	PGUT_01908	PGUT_05253
NCU06402T1	PGUT_01908	PGUT_05253
NCU08370T0	PGUT_00413
NCU09598T0	PGUT_00286
NCU11457T0	PGUT_02836
NCU06685T0	PGUT_00670
NCU07309T0	PGUT_00164
NCU06717T0	PGUT_02422
NCU09223T0	PGUT_04774
NCU01471T0	PGUT_00744
NCU09730T0	PGUT_01715
NCU01388T0	PGUT_00607
NCU00227T0	PGUT_04039
NCU08578T0	PGUT_00988
NCU11169T0	PGUT_04176
NCU11312T0	PGUT_04205
NCU04243T0	PGUT_01983
NCU06436T0	PGUT_00895
NCU03658T0	PGUT_03406
NCU00605T0	PGUT_02093
NCU02960T0	PGUT_01506
NCU07621T0	PGUT_00760
NCU08357T0	PGUT_00245
NCU06238T0	PGUT_02788
NCU11266T0	PGUT_00464
NCU10053T0	PGUT_05333
NCU00495T0	PGUT_05653
NCU04511T0	PGUT_02672
NCU06047T0	PGUT_02021
NCU02536T0	PGUT_05650
NCU05580T0	PGUT_02435	PGUT_01909
NCU06077T0	PGUT_02435	PGUT_01909
NCU00981T0	PGUT_01042
NCU00589T0	PGUT_01990
NCU00366T0	PGUT_03082
NCU06202T0	PGUT_03878
NCU06493T0	PGUT_00500
NCU04459T0	PGUT_04407
NCU08605T0	PGUT_02907
NCU08384T0	PGUT_00922	PGUT_02290
NCU01816T0	PGUT_02193
NCU00665T0	PGUT_04831
NCU04600T0	PGUT_01671
NCU05942T0	PGUT_01820
NCU08004T0	PGUT_01065
NCU04646T0	PGUT_04124
NCU04335T0	PGUT_04862
NCU06428T0	PGUT_03578
NCU10652T0	PGUT_04421
NCU11705T0	PGUT_04150
NCU06153T0	PGUT_05520	PGUT_05519
NCU02256T0	PGUT_00217
NCU03944T0	PGUT_00032
NCU03197T0	PGUT_04441
NCU06270T0	PGUT_03412
NCU08964T0	PGUT_01171
NCU01161T0	PGUT_02029
NCU06231T0	PGUT_04897
NCU01919T0	PGUT_02732
NCU06440T0	PGUT_00961
NCU02414T0	PGUT_04403
NCU09745T0	PGUT_02598
NCU09064T0	PGUT_03305
NCU08378T0	PGUT_05202
NCU07199T0	PGUT_00387	PGUT_02224	PGUT_00010
NCU05853T0	PGUT_00387	PGUT_02224	PGUT_00010
NCU02554T0	PGUT_02046
NCU03154T0	PGUT_03172
NCU01252T0	PGUT_04913
NCU04770T0	PGUT_04298
NCU08326T0	PGUT_02095
NCU06550T0	PGUT_03985
NCU04074T0	PGUT_01928
NCU06870T0	PGUT_00098
NCU04063T0	PGUT_02690
NCU06057T0	PGUT_02411
NCU06569T0	PGUT_02522
NCU07188T0	PGUT_04027
NCU06031T0	PGUT_05748
NCU06211T1	PGUT_02540
NCU06211T0	PGUT_02540
NCU02044T0	PGUT_04285
NCU02533T0	PGUT_05316
NCU06882T0	PGUT_02554
NCU06999T0	PGUT_03116
NCU08977T0	PGUT_03467
NCU10311T0	PGUT_02756
NCU04733T0	PGUT_02378
NCU08762T0	PGUT_02536	PGUT_04548
NCU02428T0	PGUT_03307
NCU06534T0	PGUT_01244
NCU06662T0	PGUT_02409
NCU04410T0	PGUT_01548
NCU00891T0	PGUT_05387
NCU08008T0	PGUT_00333
NCU07757T0	PGUT_01300
NCU07558T0	PGUT_03449
NCU07701T0	PGUT_03719
NCU06846T0	PGUT_05345
NCU00963T0	PGUT_00142
NCU03393T0	PGUT_02370
NCU03325T0	PGUT_02497
NCU05288T0	PGUT_01057
NCU03981T1	PGUT_05815
NCU03981T0	PGUT_05815
NCU01550T0	PGUT_00877
NCU10272T0	PGUT_00189
NCU05004T0	PGUT_04811
NCU07814T0	PGUT_05247
NCU04013T1	PGUT_02735	PGUT_05452
NCU04013T0	PGUT_02735	PGUT_05452
NCU01524T0	PGUT_02753
NCU04035T0	PGUT_02079
NCU09547T0	PGUT_01060
NCU06384T0	PGUT_05340
NCU07393T0	PGUT_01827
NCU07688T0	PGUT_05229
NCU09930T0	PGUT_03380
NCU08687T0	PGUT_05862
NCU00030T0	PGUT_02172
NCU01666T0	PGUT_01631
NCU06780T0	PGUT_00555
NCU08468T0	PGUT_05882
NCU09115T0	PGUT_01238	PGUT_05670	PGUT_05855	PGUT_04005
NCU08114T0	PGUT_05389
NCU11342T0	PGUT_05389
NCU02263T0	PGUT_05710
NCU08035T0	PGUT_05463
NCU00294T0	PGUT_05785
NCU07509T0	PGUT_00121
NCU03352T0	PGUT_04098
NCU00742T0	PGUT_05498	PGUT_01519
NCU00065T0	PGUT_02472
NCU05196T0	PGUT_02594
NCU03229T0	PGUT_05327
NCU05267T0	PGUT_05052
NCU11297T0	PGUT_04787
NCU01831T0	PGUT_04942
NCU08066T0	PGUT_02004
NCU04647T0	PGUT_05867
NCU02996T0	PGUT_00381
NCU02829T0	PGUT_01172
NCU01637T0	PGUT_02919
NCU04407T0	PGUT_04212
NCU09552T0	PGUT_03336
NCU09551T0	PGUT_04556
NCU11965T0	PGUT_05405
NCU11568T0	PGUT_03129
NCU11568T1	PGUT_03129
NCU00660T0	PGUT_03042
NCU04150T0	PGUT_02291
NCU08340T0	PGUT_02381	PGUT_00092
NCU08340T1	PGUT_02381	PGUT_00092
NCU02585T0	PGUT_00608
NCU03166T0	PGUT_02305
NCU06866T0	PGUT_05633
NCU01564T0	PGUT_01966
NCU02498T0	PGUT_05868
NCU06715T0	PGUT_02906
NCU07733T0	PGUT_02855
NCU11381T0	PGUT_01095
NCU02828T0	PGUT_05398
NCU10044T0	PGUT_00958
NCU08968T0	PGUT_05003
NCU07546T0	PGUT_04231
NCU09975T0	PGUT_04231
NCU08439T0	PGUT_04231
NCU06011T0	PGUT_04231
NCU09443T0	PGUT_04231
NCU00522T0	PGUT_03496
NCU02005T0	PGUT_02309
NCU08425T0	PGUT_04885
NCU03497T0	PGUT_04984	PGUT_03365
NCU06371T0	PGUT_01485
NCU07722T0	PGUT_01955
NCU05523T0	PGUT_04095
NCU09475T0	PGUT_05417
NCU00465T0	PGUT_02189
NCU01435T0	PGUT_05344
NCU06994T0	PGUT_01836
NCU01695T0	PGUT_03382
NCU00164T0	PGUT_05765
NCU07058T0	PGUT_01600
NCU03503T0	PGUT_05778
NCU10762T0	PGUT_03727
NCU06192T0	PGUT_00171
NCU04289T0	PGUT_02085
NCU00790T0	PGUT_05488
NCU01515T0	PGUT_05395
NCU04124T0	PGUT_03690
NCU09600T0	PGUT_02420
NCU00155T0	PGUT_04028
NCU04245T0	PGUT_00791
NCU03024T0	PGUT_03625
NCU06347T0	PGUT_01929
NCU05818T0	PGUT_02823
NCU09819T0	PGUT_04997
NCU11410T0	PGUT_05311
NCU00931T0	PGUT_00157
NCU03188T0	PGUT_01601
NCU07988T0	PGUT_00287
NCU08178T0	PGUT_00163	PGUT_00162
NCU05009T0	PGUT_05115
NCU05009T1	PGUT_05115
NCU00643T0	PGUT_01218
NCU02586T0	PGUT_02515
NCU03633T0	PGUT_04038
NCU08477T0	PGUT_00754
NCU09432T0	PGUT_02944
NCU11489T0	PGUT_04952
NCU00337T0	PGUT_05086
NCU02415T0	PGUT_04661
NCU03304T0	PGUT_05013
NCU08048T0	PGUT_02491
NCU04612T1	PGUT_03840
NCU04612T0	PGUT_03840
NCU11453T0	PGUT_04069
NCU02771T0	PGUT_01390
NCU03764T0	PGUT_04043
NCU06369T0	PGUT_04861
NCU09673T0	PGUT_03732
NCU02084T0	PGUT_01690
NCU01980T0	PGUT_04801
NCU08001T0	PGUT_00572
NCU01367T0	PGUT_05431
NCU03018T0	PGUT_04177
NCU04040T0	PGUT_01409
NCU03468T0	PGUT_02560
NCU12124T0	PGUT_01339
NCU09733T0	PGUT_04330
NCU01084T0	PGUT_02131
NCU01667T0	PGUT_02052
NCU02409T0	PGUT_01934
NCU03246T0	PGUT_03801
NCU05876T0	PGUT_01835
NCU04354T0	PGUT_03105
NCU03963T0	PGUT_03582
NCU02056T0	PGUT_05652
NCU04430T0	PGUT_03742
NCU09469T0	PGUT_05835
NCU04304T0	PGUT_00613
NCU02493T0	PGUT_05746
NCU06673T0	PGUT_04986
NCU00913T0	PGUT_00987
NCU02966T0	PGUT_03565
NCU03369T0	PGUT_05543
NCU03803T0	PGUT_05466
NCU09738T0	PGUT_04939
NCU08500T0	PGUT_01007
NCU09368T0	PGUT_00935
NCU07012T0	PGUT_03098
NCU09290T0	PGUT_03596
NCU08811T0	PGUT_05325
NCU02104T0	PGUT_02045
NCU03880T0	PGUT_02518
NCU06754T0	PGUT_02574
NCU06454T0	PGUT_04396
NCU11187T0	PGUT_03045
NCU01430T0	PGUT_00005
NCU02105T0	PGUT_00408
NCU03207T0	PGUT_00648
NCU01221T0	PGUT_03619
NCU03937T0	PGUT_01433
NCU03659T0	PGUT_02490
NCU01179T0	PGUT_04678
NCU08218T0	PGUT_03190
NCU03297T0	PGUT_02657
NCU03297T1	PGUT_02657
NCU02373T0	PGUT_00563
NCU02650T0	PGUT_00516
NCU01795T0	PGUT_02031
NCU03504T0	PGUT_00556
NCU01069T0	PGUT_04300
NCU11744T0	PGUT_00205
NCU06009T0	PGUT_01689	PGUT_04202	PGUT_01655	PGUT_02483
NCU03936T0	PGUT_00828
NCU05971T0	PGUT_01816
NCU04378T0	PGUT_05058
NCU07719T0	PGUT_02383
NCU09377T0	PGUT_03698
NCU09377T1	PGUT_03698
NCU01484T0	PGUT_01737
NCU04479T0	PGUT_01573
NCU07358T0	PGUT_00571
NCU02727T0	PGUT_05751
NCU11251T0	PGUT_00108
NCU03269T0	PGUT_03568
NCU06336T0	PGUT_03244
NCU07774T0	PGUT_03041
NCU00772T0	PGUT_01022
NCU04096T0	PGUT_01022
NCU03319T0	PGUT_02413
NCU00216T0	PGUT_05376
NCU03953T0	PGUT_02259
NCU01172T0	PGUT_04930
NCU04015T0	PGUT_04701
NCU05720T0	PGUT_04156
NCU01305T0	PGUT_02754
NCU03972T0	PGUT_00775
NCU02282T0	PGUT_03354
NCU08003T0	PGUT_01464
NCU06199T0	PGUT_03079
NCU05242T0	PGUT_03281	PGUT_00215	PGUT_05192
NCU01122T0	PGUT_03281	PGUT_00215	PGUT_05192
NCU04069T0	PGUT_03541
NCU04737T0	PGUT_03325
NCU03732T0	PGUT_04789
NCU02658T0	PGUT_04354
NCU08380T1	PGUT_03572
NCU08380T0	PGUT_03572
NCU05513T0	PGUT_00202
NCU01256T0	PGUT_03903
NCU09322T0	PGUT_02007
NCU09311T0	PGUT_04544
NCU08011T0	PGUT_03921	PGUT_01856
NCU04815T0	PGUT_02731
NCU07662T0	PGUT_02207
NCU09230T0	PGUT_01002
NCU06726T0	PGUT_05805
NCU04323T0	PGUT_00703
NCU02423T0	PGUT_03740
NCU06419T0	PGUT_00992
NCU06606T0	PGUT_00871
NCU03241T0	PGUT_04711
NCU02513T0	PGUT_05496
NCU04783T0	PGUT_04954
NCU11864T0	PGUT_02687
NCU11324T0	PGUT_04011
NCU11285T0	PGUT_05216
NCU06167T0	PGUT_04452	PGUT_01089
NCU03388T0	PGUT_00784
NCU01116T0	PGUT_05230
NCU07550T0	PGUT_01405
NCU07884T0	PGUT_04912
NCU09535T0	PGUT_04409
NCU09117T0	PGUT_02516	PGUT_02387
NCU02464T0	PGUT_01686
NCU06052T0	PGUT_00125
NCU08278T0	PGUT_02499
NCU06452T0	PGUT_04175
NCU03439T0	PGUT_00681
NCU00501T0	PGUT_04138
NCU02157T0	PGUT_04463
NCU11234T0	PGUT_00946
NCU12152T0	PGUT_02916
NCU09090T0	PGUT_02000
NCU07262T0	PGUT_04355
NCU01165T0	PGUT_04016	PGUT_05289
NCU06578T0	PGUT_00947
NCU06679T0	PGUT_01063
NCU09594T0	PGUT_02945
NCU01446T0	PGUT_05428
NCU06260T0	PGUT_01540
NCU06183T0	PGUT_03434
NCU06089T0	PGUT_03677
NCU11420T0	PGUT_00362
NCU04454T0	PGUT_05890
NCU00919T0	PGUT_03226
NCU06193T0	PGUT_02519
NCU06924T0	PGUT_05328
NCU09538T0	PGUT_04685
NCU10945T0	PGUT_04884	PGUT_01265	PGUT_00844
NCU04391T0	PGUT_04884	PGUT_01265	PGUT_00844
NCU09640T0	PGUT_04884	PGUT_01265	PGUT_00844
NCU02562T0	PGUT_04884	PGUT_01265	PGUT_00844
NCU00944T0	PGUT_00080	PGUT_02360
NCU03789T0	PGUT_00124	PGUT_00118
NCU00489T0	PGUT_01877
NCU02757T0	PGUT_02611
NCU04008T0	PGUT_01705
NCU06712T0	PGUT_04520
NCU08607T0	PGUT_03384
NCU02626T0	PGUT_03580
NCU07516T0	PGUT_02476
NCU01997T0	PGUT_01272
NCU01324T0	PGUT_02357
NCU02226T0	PGUT_04931
NCU08385T0	PGUT_00712
NCU08502T0	PGUT_02572
NCU07419T0	PGUT_04224
NCU07482T0	PGUT_04900
NCU09747T0	PGUT_03213
NCU00736T0	PGUT_04417
NCU02509T0	PGUT_03990
NCU07263T0	PGUT_00817
NCU07956T0	PGUT_02960
NCU07125T0	PGUT_03804
NCU12009T0	PGUT_01456
NCU07965T0	PGUT_04429
NCU10747T0	PGUT_02710
NCU08005T0	PGUT_05225
NCU07289T0	PGUT_00695
NCU07289T1	PGUT_00695
NCU00777T0	PGUT_00465
NCU01878T0	PGUT_01916
NCU03749T0	PGUT_02525
NCU03749T1	PGUT_02525
NCU02565T0	PGUT_01225
NCU04059T0	PGUT_01236
NCU04279T0	PGUT_03611
NCU11399T0	PGUT_02989
NCU09239T0	PGUT_05238
NCU01169T0	PGUT_02076
NCU04553T0	PGUT_04476
NCU07958T0	PGUT_01155	PGUT_00071
NCU00028T0	PGUT_01261
NCU02074T0	PGUT_00232
NCU09119T0	PGUT_00316
NCU07874T0	PGUT_01996
NCU08044T0	PGUT_05254
NCU03596T0	PGUT_02015	PGUT_03004
NCU02368T0	PGUT_02165
NCU02289T0	PGUT_02879
NCU05252T0	PGUT_00437
NCU03045T0	PGUT_03234
NCU01464T0	PGUT_04633
NCU01166T0	PGUT_04936
NCU00609T0	PGUT_05622
NCU03859T0	PGUT_05856
NCU07992T0	PGUT_02958
NCU09892T0	PGUT_01668
NCU08878T0	PGUT_04708
NCU04452T0	PGUT_05762	PGUT_05763	PGUT_05758	PGUT_05761	PGUT_05760	PGUT_00219
NCU01337T0	PGUT_00361
NCU09320T0	PGUT_00514
NCU03899T0	PGUT_05436
NCU04503T0	PGUT_05501
NCU11676T0	PGUT_04213
NCU02020T0	PGUT_04887	PGUT_05162
NCU00119T0	PGUT_01848
NCU01523T0	PGUT_04122
NCU03711T0	PGUT_05137
NCU11173T0	PGUT_04644
NCU02203T0	PGUT_04194
NCU07691T0	PGUT_03459
NCU00301T0	PGUT_04107
NCU00025T0	PGUT_05473
NCU07415T0	PGUT_00274
NCU03050T0	PGUT_04162
NCU09758T0	PGUT_01623
NCU11933T0	PGUT_00539
NCU11651T0	PGUT_01023
NCU09896T0	PGUT_03356
NCU00395T0	PGUT_02884
NCU01830T0	PGUT_02283
NCU02653T0	PGUT_04229
NCU03556T0	PGUT_04370
NCU02618T0	PGUT_05617
NCU06104T0	PGUT_02980
NCU09035T0	PGUT_03591
NCU00202T0	PGUT_04691
NCU02754T0	PGUT_02686
NCU06168T0	PGUT_01369
NCU07261T0	PGUT_04668
NCU04228T0	PGUT_01587
NCU02597T0	PGUT_05172
NCU09862T0	PGUT_00715
NCU02690T0	PGUT_01645
NCU00440T0	PGUT_03852
NCU05721T0	PGUT_03512
NCU11098T0	PGUT_00364
NCU05207T0	PGUT_00335
NCU09876T0	PGUT_00335
NCU07668T0	PGUT_00906
NCU06341T0	PGUT_00906
NCU03283T0	PGUT_04985
NCU03283T1	PGUT_04985
NCU00950T0	PGUT_00809
NCU01929T0	PGUT_01053
NCU03989T0	PGUT_03848
NCU07738T0	PGUT_01958
NCU06552T0	PGUT_03506
NCU07023T0	PGUT_04877
NCU00655T0	PGUT_05322
NCU04095T0	PGUT_02489
NCU07937T0	PGUT_01720
NCU09366T0	PGUT_04586
NCU02543T0	PGUT_01254
NCU02413T0	PGUT_02177
NCU03441T0	PGUT_02740
NCU02826T0	PGUT_05606
NCU09258T0	PGUT_04276
NCU04195T0	PGUT_02123	PGUT_05900	PGUT_04055
NCU08310T0	PGUT_02123	PGUT_05900	PGUT_04055
NCU01936T0	PGUT_01511
NCU01990T0	PGUT_01473
NCU03030T0	PGUT_03540
NCU03204T0	PGUT_03721
NCU06410T0	PGUT_01959
NCU06141T0	PGUT_02600
NCU06856T0	PGUT_02997
NCU12146T0	PGUT_00304
NCU08989T0	PGUT_02399
NCU11215T0	PGUT_05283
NCU07564T0	PGUT_05301	PGUT_03941	PGUT_05184	PGUT_02298
NCU03693T0	PGUT_02146	PGUT_01714
NCU00725T0	PGUT_00734
NCU01257T0	PGUT_01468
NCU01184T0	PGUT_01853
NCU01947T0	PGUT_02811
NCU03028T0	PGUT_02222
NCU04087T0	PGUT_02908
NCU09091T0	PGUT_00815
NCU04841T0	PGUT_05076
NCU08886T0	PGUT_03939
NCU01552T0	PGUT_05491
NCU01552T1	PGUT_05491
NCU00173T0	PGUT_02641
NCU00308T0	PGUT_03877
NCU02750T0	PGUT_03316
NCU03763T0	PGUT_03039
NCU03040T0	PGUT_04487
NCU03777T0	PGUT_04316
NCU02948T0	PGUT_04222	PGUT_04221	PGUT_05135
NCU00519T0	PGUT_00951
NCU00316T0	PGUT_05492
NCU10292T0	PGUT_01497
NCU07931T0	PGUT_03741
NCU05902T0	PGUT_05850
NCU06697T0	PGUT_05157
NCU11537T0	PGUT_02257
NCU10273T0	PGUT_02974
NCU07457T0	PGUT_02934
NCU09436T0	PGUT_01988
NCU11102T0	PGUT_04241
NCU06593T0	PGUT_01628
NCU08427T0	PGUT_02820
NCU01635T0	PGUT_04810	PGUT_01976	PGUT_02258
NCU00690T0	PGUT_01656
NCU04110T0	PGUT_02443
NCU06404T0	PGUT_01437
NCU07020T0	PGUT_02954
NCU09025T0	PGUT_01566
NCU06268T0	PGUT_04798
NCU08993T0	PGUT_03361
NCU08959T0	PGUT_01692
NCU10048T0	PGUT_02730
NCU11471T0	PGUT_05759
NCU00523T0	PGUT_01441
NCU02982T0	PGUT_01327
NCU09033T0	PGUT_03589
NCU09811T0	PGUT_00483	PGUT_05156
NCU04541T0	PGUT_00883
NCU00183T0	PGUT_05576
NCU05293T0	PGUT_01554
NCU02358T0	PGUT_04870
NCU09313T0	PGUT_04475
NCU09727T0	PGUT_05213
NCU01072T0	PGUT_03917	PGUT_04550	PGUT_03839
NCU07953T0	PGUT_05793
NCU04874T0	PGUT_05793
NCU02943T0	PGUT_02315
NCU03112T0	PGUT_05495
NCU06409T0	PGUT_03785
NCU06771T0	PGUT_04585
NCU09380T0	PGUT_05099
NCU03358T0	PGUT_03923	PGUT_04892	PGUT_05107	PGUT_05159	PGUT_03261	PGUT_05800	PGUT_05714	PGUT_03246	PGUT_04552
NCU04019T0	PGUT_01146
NCU00088T0	PGUT_05888
NCU04373T0	PGUT_03158
NCU06532T0	PGUT_01695
NCU06511T0	PGUT_05371
NCU09485T0	PGUT_02995
NCU01817T0	PGUT_04260
NCU01083T0	PGUT_05701
NCU09897T0	PGUT_01723
NCU07985T0	PGUT_04526
NCU00150T0	PGUT_05396
NCU00150T1	PGUT_05396
NCU09560T0	PGUT_02952	PGUT_00172
NCU05292T0	PGUT_01055
NCU07435T0	PGUT_03845
NCU08312T0	PGUT_04880
NCU02600T0	PGUT_03786	PGUT_03933
NCU05846T0	PGUT_03786	PGUT_03933
NCU01906T0	PGUT_01788
NCU00617T0	PGUT_03559
NCU02333T0	PGUT_03068
NCU00161T0	PGUT_05646
NCU03409T0	PGUT_05494
NCU09731T0	PGUT_05641
NCU03833T0	PGUT_02147
NCU03833T1	PGUT_02147
NCU05201T0	PGUT_01366
NCU04065T0	PGUT_01366
NCU00046T0	PGUT_00114
NCU00376T0	PGUT_01913
NCU01784T0	PGUT_02426
NCU02468T0	PGUT_02003
NCU03802T0	PGUT_00921
NCU03177T0	PGUT_01590
NCU01514T0	PGUT_03439
NCU00182T0	PGUT_04959
NCU06332T0	PGUT_02939
NCU07169T0	PGUT_02985
NCU08040T0	PGUT_02424
NCU07399T0	PGUT_04675
NCU12166T0	PGUT_01178
NCU10073T0	PGUT_02391
NCU11791T0	PGUT_02060
NCU02269T0	PGUT_00472
NCU01642T0	PGUT_02750
NCU01099T0	PGUT_05131
NCU10155T0	PGUT_00120
NCU05136T0	PGUT_04888
NCU02378T0	PGUT_00914	PGUT_04164
NCU00650T0	PGUT_00659
NCU03460T0	PGUT_00513
NCU00435T0	PGUT_03357
NCU00117T0	PGUT_04521
NCU07544T0	PGUT_02180
NCU00475T0	PGUT_00383
NCU02431T0	PGUT_02423
NCU02744T0	PGUT_02658
NCU02812T0	PGUT_03601
NCU07725T0	PGUT_00476
NCU03466T0	PGUT_04780
NCU05302T0	PGUT_04092
NCU11371T0	PGUT_03897
NCU03282T0	PGUT_04264
NCU07853T0	PGUT_02092
NCU05364T0	PGUT_04529
NCU08595T0	PGUT_05337
NCU03954T0	PGUT_05381
NCU03954T1	PGUT_05381
NCU00232T0	PGUT_02613
NCU06554T0	PGUT_00448
NCU02113T0	PGUT_05697
NCU06701T0	PGUT_04792
NCU07300T0	PGUT_05127
NCU06779T0	PGUT_05788
NCU04653T0	PGUT_02917
NCU06085T0	PGUT_02917
NCU00169T0	PGUT_03818
NCU05452T0	PGUT_02887
NCU09608T0	PGUT_00151
NCU04149T0	PGUT_05215
NCU08683T0	PGUT_04148
NCU08661T0	PGUT_05447
NCU01368T0	PGUT_00507
NCU01368T1	PGUT_00507
NCU01553T0	PGUT_01116
NCU04475T0	PGUT_00004
NCU06921T0	PGUT_02772
NCU05999T0	PGUT_04528
NCU09519T0	PGUT_04009	PGUT_02736	PGUT_05897	PGUT_05898
NCU04554T0	PGUT_02718
NCU03209T0	PGUT_02718
NCU04883T0	PGUT_02718
NCU02877T0	PGUT_05142	PGUT_05143
NCU10852T0	PGUT_04003	PGUT_05018
NCU04328T0	PGUT_00347
NCU04727T0	PGUT_00479
NCU03678T0	PGUT_02388
NCU01238T0	PGUT_05147
NCU03704T0	PGUT_03064
NCU01955T0	PGUT_04693
NCU07290T0	PGUT_00854
NCU08324T0	PGUT_02407
NCU08941T0	PGUT_02136
NCU10483T0	PGUT_01997
NCU01008T0	PGUT_02565
NCU07734T0	PGUT_01154
NCU10721T0	PGUT_02267
NCU09756T0	PGUT_03648
NCU09843T0	PGUT_00031
NCU07471T0	PGUT_02584
NCU08022T0	PGUT_03672
NCU08682T0	PGUT_04149
NCU03755T0	PGUT_01212	PGUT_01541
NCU03796T0	PGUT_00855
NCU04133T0	PGUT_01389
NCU00467T0	PGUT_04850
NCU02375T0	PGUT_03560
NCU07365T0	PGUT_00979
NCU04337T0	PGUT_04775
NCU06483T0	PGUT_01429
NCU05939T0	PGUT_01429
NCU00334T0	PGUT_01731
NCU02621T0	PGUT_02203
NCU03703T0	PGUT_01465
NCU01838T0	PGUT_04845
NCU11480T0	PGUT_03285
NCU02668T0	PGUT_00324	PGUT_03605
NCU07175T0	PGUT_05149	PGUT_00026
NCU03623T0	PGUT_01594
NCU05810T0	PGUT_00363
NCU04333T0	PGUT_01652
NCU04523T0	PGUT_04089
NCU06271T0	PGUT_03011
NCU06993T0	PGUT_03023
NCU10061T0	PGUT_03520
NCU06043T0	PGUT_04131	PGUT_02480
NCU07849T0	PGUT_05036
NCU07849T1	PGUT_05036
NCU02555T0	PGUT_00034
NCU02425T0	PGUT_05104
NCU05757T0	PGUT_05615
NCU03740T0	PGUT_02867
NCU03952T0	PGUT_04921
NCU11773T0	PGUT_00052
NCU04379T0	PGUT_03319
NCU04640T0	PGUT_04673
NCU04902T0	PGUT_05661
NCU01200T1	PGUT_02784
NCU01200T0	PGUT_02784
NCU00726T0	PGUT_04875	PGUT_00735
NCU02168T0	PGUT_01338
NCU02381T0	PGUT_02313
NCU04810T0	PGUT_01243
NCU00105T0	PGUT_05771
NCU04153T0	PGUT_03368
NCU06764T0	PGUT_01599
NCU07742T0	PGUT_02264
NCU06071T0	PGUT_00020	PGUT_05557	PGUT_05163
NCU08395T0	PGUT_00701
NCU08395T1	PGUT_00701
NCU01317T0	PGUT_00657
NCU01163T0	PGUT_03427
NCU06648T0	PGUT_00313
NCU05304T0	PGUT_02384
NCU07246T0	PGUT_02437
NCU01444T0	PGUT_01991
NCU04097T0	PGUT_00917
NCU03938T0	PGUT_01894
NCU03887T0	PGUT_02724
NCU06099T0	PGUT_01169
NCU02726T0	PGUT_04189
NCU05394T0	PGUT_03886
NCU05517T0	PGUT_03978
NCU01180T0	PGUT_02773
NCU03890T0	PGUT_02141
NCU05587T0	PGUT_01295
NCU02716T0	PGUT_04128
NCU02905T0	PGUT_05105
NCU04755T0	PGUT_05129
NCU09161T0	PGUT_01896
NCU06447T0	PGUT_04288
NCU07483T0	PGUT_04474
NCU07709T0	PGUT_05277
NCU02497T0	PGUT_00751
NCU04191T0	PGUT_01849
NCU00403T0	PGUT_05865
NCU01454T0	PGUT_05804
NCU06307T0	PGUT_01895
NCU07682T1	PGUT_00193
NCU07682T0	PGUT_00193
NCU02227T0	PGUT_01417
NCU00087T0	PGUT_03564
NCU02131T0	PGUT_02145
NCU04500T0	PGUT_02893
NCU02693T0	PGUT_05873
NCU06431T0	PGUT_04448
NCU00667T0	PGUT_04688
NCU02670T0	PGUT_03693
NCU06656T0	PGUT_01292
NCU05250T0	PGUT_04472
NCU06721T0	PGUT_04541
NCU03176T0	PGUT_02206
NCU04009T0	PGUT_04543
NCU06877T0	PGUT_00175	PGUT_00029
NCU03488T0	PGUT_01920
NCU05804T0	PGUT_04375
NCU11386T0	PGUT_00488
NCU06465T0	PGUT_05540
NCU09435T0	PGUT_05272
NCU11181T0	PGUT_05783
NCU11365T0	PGUT_00515	PGUT_00675
NCU01953T0	PGUT_00696
NCU00443T0	PGUT_02542
NCU02665T0	PGUT_03584
NCU04159T0	PGUT_02826
NCU04109T0	PGUT_03276
NCU04845T0	PGUT_05198
NCU06039T0	PGUT_04867
NCU05589T0	PGUT_05549
NCU10368T0	PGUT_02348	PGUT_04563
NCU09678T0	PGUT_02348	PGUT_04563
NCU06159T0	PGUT_02348	PGUT_04563
NCU02299T0	PGUT_05286	PGUT_05285	PGUT_05287
NCU05542T0	PGUT_02996	PGUT_01351
NCU00624T0	PGUT_01614
NCU05273T0	PGUT_01102
NCU05296T0	PGUT_04078
NCU05778T0	PGUT_04065
NCU07472T0	PGUT_03898
NCU09264T0	PGUT_02860
NCU11724T0	PGUT_05836
NCU02675T0	PGUT_00433
NCU05426T0	PGUT_02683
NCU03029T0	PGUT_05564
NCU08976T0	PGUT_02209
NCU05582T0	PGUT_05639
NCU04202T0	PGUT_00918
NCU01302T0	PGUT_04146
NCU04302T0	PGUT_01945
NCU02786T0	PGUT_03353
NCU00434T0	PGUT_05844
NCU05800T0	PGUT_03386
NCU05800T1	PGUT_03386
NCU00236T0	PGUT_00440
NCU02725T0	PGUT_00094
NCU04196T0	PGUT_00778
NCU04512T0	PGUT_01337
NCU05564T0	PGUT_02091
NCU03426T0	PGUT_04181
NCU04190T0	PGUT_03812
NCU02076T0	PGUT_05718
NCU06464T0	PGUT_03256
NCU06559T0	PGUT_03513
NCU09658T0	PGUT_01398
NCU07911T0	PGUT_02551
NCU09913T0	PGUT_02940
NCU02128T0	PGUT_01910
NCU01657T0	PGUT_04070
NCU05453T0	PGUT_02930
NCU08995T0	PGUT_01128
NCU07438T0	PGUT_02644
NCU07478T0	PGUT_05511
NCU01948T0	PGUT_04137	PGUT_03691
NCU00258T0	PGUT_02028
NCU08070T0	PGUT_01150
NCU06386T0	PGUT_02807
NCU04156T0	PGUT_04696
NCU11109T0	PGUT_02604
NCU05623T0	PGUT_01457
NCU02437T0	PGUT_03443	PGUT_00619
NCU00472T0	PGUT_02062
NCU01441T0	PGUT_02669
NCU03888T0	PGUT_01026
NCU07492T0	PGUT_02056
NCU08111T0	PGUT_03413
NCU10220T0	PGUT_02843
NCU00356T0	PGUT_01367
NCU01779T0	PGUT_02696
NCU01918T0	PGUT_03239
NCU06300T0	PGUT_02674
NCU05234T0	PGUT_05570
NCU08609T0	PGUT_04760
NCU08484T0	PGUT_05487
NCU10618T0	PGUT_04216
NCU00895T0	PGUT_02546
NCU04187T0	PGUT_00916
NCU02814T0	PGUT_03581
NCU03238T0	PGUT_04007
NCU08269T0	PGUT_04223
NCU08294T0	PGUT_04602
NCU06558T0	PGUT_00766
NCU04189T0	PGUT_03127
NCU07456T0	PGUT_00506
NCU03710T0	PGUT_04898
NCU04007T0	PGUT_05336
NCU00116T1	PGUT_00699
NCU00116T0	PGUT_00699
NCU00116T2	PGUT_00699
NCU04534T0	PGUT_03576
NCU04312T0	PGUT_03576
NCU02225T0	PGUT_00128
NCU00593T0	PGUT_01722
NCU00357T0	PGUT_04155
NCU08668T0	PGUT_02468
NCU00502T0	PGUT_01452
NCU00019T0	PGUT_02044
NCU02055T0	PGUT_03738
NCU04275T0	PGUT_02937
NCU04838T0	PGUT_02882
NCU10046T0	PGUT_00773
NCU07542T0	PGUT_03162
NCU08273T0	PGUT_03099
NCU08973T0	PGUT_04754
NCU11201T0	PGUT_03737
NCU00636T0	PGUT_03092
NCU01569T0	PGUT_02764
NCU02940T0	PGUT_02609
NCU06530T0	PGUT_01454
NCU07446T0	PGUT_00816
NCU07446T1	PGUT_00816
NCU00243T0	PGUT_00523
NCU00812T0	PGUT_02412
NCU05645T0	PGUT_01386
NCU04699T0	PGUT_04238
NCU04787T0	PGUT_05716
NCU09803T0	PGUT_03196
NCU10789T0	PGUT_02863
NCU03730T0	PGUT_01343
NCU02463T0	PGUT_05102
NCU07437T0	PGUT_01401
NCU07247T0	PGUT_02325
NCU09534T0	PGUT_01527
NCU09572T0	PGUT_02925
NCU00765T0	PGUT_00210
NCU01279T0	PGUT_01972
NCU03186T0	PGUT_00375
NCU01429T0	PGUT_02272
NCU02167T0	PGUT_03860
NCU05290T0	PGUT_01426
NCU01674T0	PGUT_05299
NCU02374T0	PGUT_04960
NCU06977T0	PGUT_01859
NCU09571T0	PGUT_00330
NCU07889T0	PGUT_01953
NCU05554T0	PGUT_04739
NCU05347T0	PGUT_05563
NCU09135T0	PGUT_02986
NCU05037T0	PGUT_03590	PGUT_00213	PGUT_03287
NCU02435T0	PGUT_00620	PGUT_03442
NCU03335T0	PGUT_00073
NCU03819T0	PGUT_02570
NCU03622T0	PGUT_03491
NCU05485T0	PGUT_02081
NCU03855T0	PGUT_04933
NCU08904T0	PGUT_00603
NCU06708T0	PGUT_03828
NCU06587T0	PGUT_04263
NCU08372T0	PGUT_03739
NCU01634T0	PGUT_04809
NCU00212T0	PGUT_04809
NCU00966T0	PGUT_00356
NCU03195T0	PGUT_02182
NCU04022T0	PGUT_01936
NCU06711T0	PGUT_01903
NCU06749T0	PGUT_02563
NCU08823T0	PGUT_01522
NCU08891T0	PGUT_02316
NCU06594T0	PGUT_04444
NCU08936T0	PGUT_01073
NCU08936T1	PGUT_01073
NCU00622T0	PGUT_03624
NCU01235T0	PGUT_03399
NCU00050T0	PGUT_05089
NCU03579T0	PGUT_03100
NCU05343T0	PGUT_01669
NCU06998T0	PGUT_00368
NCU06655T0	PGUT_01025
NCU03632T0	PGUT_04045
NCU08707T0	PGUT_02070
NCU07295T0	PGUT_03896
NCU07920T0	PGUT_00759
NCU09023T0	PGUT_00759
NCU02201T0	PGUT_00759
NCU09279T0	PGUT_00759
NCU04528T0	PGUT_00759
NCU05113T0	PGUT_00759
NCU05604T0	PGUT_00759
NCU02096T0	PGUT_05799	PGUT_05691	PGUT_05689
NCU10051T0	PGUT_05799	PGUT_05691	PGUT_05689
NCU01904T0	PGUT_00181
NCU00675T0	PGUT_01837
NCU02631T0	PGUT_00359
[truncated: 1,350 more rows]
