# Supplementary material for: Evolutionary Conservation and Diversification of Puf RNA Binding Proteins and Their mRNA Targets
Source: PLoS Biol. 2015 Nov 20;13(11):e1002307. doi: 10.1371/journal.pbio.1002307 (PMC4654594; doi:10.1371/journal.pbio.1002307)
Supplement: S4 Dataset — (ZIP) [file pbio.1002307.s004.zip › N.crassa.fa_C.immitis.fa.txt]

NCU06976T0	CIMG_09183T0
NCU01379T0	CIMG_06465T0
NCU07832T0	CIMG_04573T0
NCU05837T0	CIMG_01585T0
NCU08535T0	CIMG_00827T0
NCU01744T0	CIMG_02486T0
NCU06468T0	CIMG_05388T0
NCU02685T0	CIMG_10882T0
NCU07307T0	CIMG_08479T0	CIMG_08479T1
NCU07119T0	CIMG_00941T0
NCU04548T0	CIMG_01894T0
NCU06871T0	CIMG_01753T0
NCU00551T0	CIMG_11829T0
NCU07308T0	CIMG_08477T0
NCU08287T0	CIMG_09796T0
NCU05608T0	CIMG_04365T0
NCU08501T0	CIMG_01480T0
NCU05803T0	CIMG_00911T0
NCU08267T0	CIMG_08900T0
NCU00459T0	CIMG_09497T0
NCU02510T0	CIMG_09572T0
NCU11669T0	CIMG_06361T0
NCU04352T0	CIMG_05022T0
NCU09740T0	CIMG_00218T0
NCU02478T0	CIMG_13256T0
NCU08132T0	CIMG_13256T0
NCU00671T0	CIMG_06674T0
NCU04865T0	CIMG_05569T0
NCU07556T0	CIMG_03878T0
NCU02103T0	CIMG_03244T0
NCU07702T0	CIMG_05033T0
NCU05620T0	CIMG_01542T0
NCU00239T0	CIMG_03303T0
NCU04350T0	CIMG_05021T0
NCU05238T0	CIMG_00269T0
NCU09012T0	CIMG_06167T0
NCU06294T0	CIMG_13278T0
NCU08993T0	CIMG_10205T0
NCU02505T0	CIMG_09573T0
NCU02762T0	CIMG_06961T0
NCU03042T0	CIMG_04653T1	CIMG_04653T0
NCU07658T0	CIMG_05458T0
NCU04569T0	CIMG_00961T0
NCU01632T0	CIMG_03391T0
NCU10009T0	CIMG_06623T0
NCU06733T0	CIMG_02386T0
NCU05591T0	CIMG_09093T0
NCU00352T0	CIMG_00808T0
NCU04898T0	CIMG_00112T0
NCU02677T0	CIMG_02226T0
NCU03234T0	CIMG_01109T0
NCU03350T0	CIMG_01495T0
NCU00396T0	CIMG_10227T0
NCU00274T0	CIMG_12324T0
NCU01431T0	CIMG_02646T0
NCU09367T0	CIMG_07471T0
NCU07378T0	CIMG_02369T0
NCU00743T0	CIMG_09981T0
NCU02083T0	CIMG_13275T0
NCU09492T0	CIMG_04976T0
NCU01238T0	CIMG_06555T0
NCU05120T0	CIMG_07813T0
NCU03575T0	CIMG_03394T0
NCU06318T0	CIMG_00743T0
NCU03875T0	CIMG_00546T0
NCU03116T0	CIMG_04495T0
NCU07679T0	CIMG_07980T0
NCU08276T0	CIMG_08886T0
NCU04161T0	CIMG_07960T0
NCU09866T0	CIMG_01344T0
NCU07870T0	CIMG_07889T0
NCU01638T0	CIMG_03378T0
NCU03986T0	CIMG_05636T0
NCU07443T0	CIMG_05798T0
NCU01951T0	CIMG_00399T0
NCU07546T0	CIMG_06197T0
NCU08919T0	CIMG_06054T0
NCU01197T0	CIMG_06975T0
NCU03591T0	CIMG_06690T0
NCU08616T0	CIMG_01122T0
NCU06678T0	CIMG_06514T0
NCU07866T0	CIMG_08633T0
NCU02494T0	CIMG_01132T0
NCU02815T0	CIMG_04512T0
NCU08441T0	CIMG_01429T0
NCU01192T0	CIMG_09472T0
NCU07922T0	CIMG_05477T0	CIMG_05477T1	CIMG_05477T2
NCU01823T0	CIMG_03424T0
NCU09297T0	CIMG_02087T0
NCU05425T0	CIMG_01597T0
NCU01820T0	CIMG_07215T0
NCU01857T0	CIMG_04434T0
NCU06272T0	CIMG_00324T0
NCU03263T0	CIMG_04470T0
NCU08685T0	CIMG_06470T0
NCU01140T0	CIMG_07049T0
NCU01680T0	CIMG_06288T0
NCU08377T0	CIMG_01098T0
NCU09324T0	CIMG_08766T0
NCU06338T0	CIMG_02836T0
NCU06488T0	CIMG_06043T0
NCU04242T0	CIMG_06827T0
NCU10143T0	CIMG_06355T0
NCU04766T0	CIMG_03576T0
NCU02111T0	CIMG_08771T0
NCU04021T0	CIMG_06624T0
NCU08023T0	CIMG_09199T0
NCU12032T0	CIMG_04825T0
NCU11202T0	CIMG_00409T0
NCU04611T0	CIMG_00540T0
NCU02728T0	CIMG_04621T0
NCU02572T0	CIMG_02263T0
NCU01772T0	CIMG_06286T0
NCU06832T0	CIMG_12417T0
NCU11188T0	CIMG_08512T0
NCU04370T0	CIMG_10518T0
NCU00621T0	CIMG_01822T0
NCU04404T0	CIMG_06935T0
NCU02349T0	CIMG_01855T0
NCU04736T0	CIMG_06925T0
NCU09903T0	CIMG_10089T0
NCU03305T0	CIMG_07318T0
NCU04090T0	CIMG_01384T0
NCU09063T0	CIMG_05518T0
NCU03818T0	CIMG_10171T0
NCU04348T0	CIMG_05061T0
NCU02554T0	CIMG_04846T0
NCU03877T0	CIMG_07671T0
NCU03877T1	CIMG_07671T0
NCU00018T0	CIMG_09407T0
NCU00018T1	CIMG_09407T0
NCU07700T0	CIMG_05034T0
NCU00461T0	CIMG_00981T0
NCU00021T0	CIMG_03762T0
NCU05267T0	CIMG_05246T0
NCU09219T0	CIMG_01057T0
NCU06626T0	CIMG_00240T0
NCU03955T0	CIMG_02074T0
NCU05261T0	CIMG_08144T0
NCU09463T0	CIMG_01697T0
NCU08135T0	CIMG_08825T0
NCU07027T0	CIMG_05911T0
NCU08358T0	CIMG_08833T0
NCU07404T0	CIMG_07597T0
NCU10066T0	CIMG_07699T0
NCU07002T0	CIMG_06076T0
NCU01323T0	CIMG_07602T0
NCU02544T0	CIMG_08008T0
NCU06278T0	CIMG_09353T0
NCU01143T0	CIMG_09531T0
NCU00276T0	CIMG_09312T0
NCU02230T0	CIMG_01937T0
NCU01315T0	CIMG_04808T0
NCU03811T0	CIMG_02713T0
NCU02391T0	CIMG_01714T0
NCU00104T0	CIMG_03223T0
NCU06171T0	CIMG_07492T1	CIMG_07492T0
NCU08399T0	CIMG_06629T0
NCU11961T0	CIMG_03396T0
NCU01747T0	CIMG_09163T0
NCU07319T0	CIMG_07918T0
NCU05046T0	CIMG_03108T0
NCU00579T0	CIMG_07726T0
NCU03539T0	CIMG_04098T0
NCU03071T0	CIMG_06932T0
NCU04749T0	CIMG_13558T0
NCU06544T0	CIMG_09206T1	CIMG_09206T2	CIMG_09206T0
NCU01318T0	CIMG_04812T0
NCU05895T0	CIMG_01934T0
NCU05200T0	CIMG_02828T0
NCU02357T0	CIMG_04014T0
NCU03440T0	CIMG_08638T0
NCU03060T0	CIMG_10313T0
NCU00712T0	CIMG_04488T0
NCU05270T0	CIMG_05002T0
NCU01992T0	CIMG_01812T0
NCU03010T0	CIMG_01491T0
NCU03584T0	CIMG_08569T0
NCU03065T0	CIMG_07093T0
NCU03364T0	CIMG_00245T0
NCU01164T0	CIMG_02554T0
NCU08439T0	CIMG_01430T0
NCU07010T0	CIMG_08492T0
NCU09450T0	CIMG_08839T0
NCU01939T0	CIMG_04433T0
NCU01675T0	CIMG_05430T0
NCU03592T0	CIMG_09074T0
NCU08341T0	CIMG_00592T0
NCU03363T0	CIMG_04158T0
NCU01510T0	CIMG_01508T0
NCU02794T0	CIMG_07278T0
NCU08828T0	CIMG_08692T0
NCU02918T0	CIMG_02398T0
NCU07721T0	CIMG_09175T0
NCU02833T0	CIMG_07736T0
NCU03611T0	CIMG_05647T0
NCU06365T0	CIMG_08697T0
NCU08036T0	CIMG_09200T0
NCU02366T0	CIMG_01729T0
NCU00095T0	CIMG_06230T0
NCU01335T0	CIMG_04103T0
NCU08926T0	CIMG_01661T0
NCU01625T0	CIMG_03377T0
NCU05239T0	CIMG_08655T0
NCU09993T0	CIMG_07734T0
NCU03127T0	CIMG_04935T0	CIMG_04935T1
NCU00681T0	CIMG_06116T0
NCU08373T0	CIMG_02347T0
NCU11255T0	CIMG_01724T0
NCU00040T0	CIMG_04873T0	CIMG_04873T1
NCU05802T0	CIMG_00910T0
NCU00668T0	CIMG_06777T0
NCU02566T0	CIMG_02281T0
NCU01912T0	CIMG_00438T0
NCU07412T0	CIMG_11414T0
NCU03051T0	CIMG_04742T0
NCU03794T0	CIMG_06509T0
NCU07554T0	CIMG_05277T0
NCU03937T0	CIMG_07169T0
NCU08118T0	CIMG_07548T0
NCU07999T0	CIMG_08685T0
NCU06738T0	CIMG_05120T0	CIMG_05120T1
NCU06868T0	CIMG_01919T0
NCU06122T0	CIMG_01946T0
NCU04203T0	CIMG_06563T0
NCU00336T0	CIMG_10234T0
NCU02475T0	CIMG_08452T0
NCU07966T0	CIMG_12859T0
NCU04606T0	CIMG_00987T0
NCU02669T0	CIMG_02313T0
NCU04142T0	CIMG_04729T0
NCU00622T0	CIMG_12754T0
NCU02830T0	CIMG_07479T0
NCU06500T0	CIMG_09518T0
NCU01765T0	CIMG_11727T0
NCU06512T0	CIMG_04062T0
NCU03947T0	CIMG_07120T0
NCU07565T0	CIMG_02444T0
NCU09438T0	CIMG_07689T0
NCU05901T0	CIMG_00516T0
NCU00481T0	CIMG_06411T0
NCU09228T0	CIMG_08288T0
NCU04059T0	CIMG_01672T0
NCU06183T0	CIMG_11654T0
NCU04251T0	CIMG_05598T0
NCU09730T0	CIMG_02869T0
NCU11350T0	CIMG_07258T0
NCU04035T0	CIMG_10272T0
NCU01965T0	CIMG_02161T0
NCU04385T0	CIMG_13255T0
NCU02131T0	CIMG_11675T0
NCU10497T0	CIMG_02206T0
NCU08021T0	CIMG_05264T0
NCU01187T0	CIMG_05990T0
NCU08147T0	CIMG_00162T0
NCU02696T0	CIMG_10301T0
NCU08115T0	CIMG_07540T0
NCU08045T0	CIMG_00316T0
NCU06284T0	CIMG_03590T1	CIMG_03590T0
NCU04472T0	CIMG_04664T0
NCU09808T0	CIMG_02293T0
NCU06687T0	CIMG_06454T0	CIMG_06454T1
NCU11324T0	CIMG_02353T0
NCU08382T0	CIMG_04919T0
NCU02539T0	CIMG_12809T0
NCU03463T0	CIMG_01544T0
NCU09602T0	CIMG_02494T0
NCU07011T0	CIMG_08493T0
NCU08270T0	CIMG_13589T0
NCU04077T0	CIMG_01331T0
NCU04051T0	CIMG_04218T0
NCU11273T0	CIMG_00068T0
NCU06785T0	CIMG_09690T0
NCU03797T0	CIMG_06538T0
NCU08336T0	CIMG_02339T0
NCU08928T0	CIMG_00939T0
NCU00567T0	CIMG_10081T0
NCU04121T0	CIMG_03838T0
NCU02082T0	CIMG_02253T0
NCU01659T0	CIMG_04167T0
NCU08603T0	CIMG_01284T0
NCU00573T0	CIMG_03214T0
NCU09830T0	CIMG_09764T0
NCU01643T0	CIMG_03392T0
NCU07837T0	CIMG_07883T0
NCU05360T0	CIMG_08528T0
NCU03897T0	CIMG_01237T0
NCU00424T0	CIMG_09438T0
NCU01612T0	CIMG_09165T0
NCU09516T0	CIMG_09318T0
NCU01648T0	CIMG_02550T0
NCU03479T0	CIMG_03003T0
NCU08009T0	CIMG_05014T0
NCU08303T0	CIMG_09178T0
NCU09975T0	CIMG_00780T0
NCU00770T0	CIMG_11930T0
NCU04100T0	CIMG_06446T0
NCU09610T0	CIMG_08991T0
NCU02011T0	CIMG_03114T0
NCU02630T0	CIMG_06969T0
NCU04327T0	CIMG_00047T0
NCU03292T0	CIMG_01003T0
NCU08898T0	CIMG_02639T0
NCU07854T0	CIMG_04343T0
NCU01486T0	CIMG_04157T0
NCU05902T0	CIMG_03817T0
NCU08689T0	CIMG_12350T0
NCU05429T0	CIMG_06275T0
NCU05429T1	CIMG_06275T0
NCU07872T0	CIMG_07885T0
NCU03808T0	CIMG_10220T0
NCU06484T0	CIMG_02251T0
NCU09721T0	CIMG_07696T0
NCU04280T0	CIMG_04016T0
NCU04229T0	CIMG_04482T0
NCU08693T0	CIMG_04436T0
NCU06199T0	CIMG_00764T0
NCU01171T0	CIMG_06459T0
NCU02036T0	CIMG_05797T0
NCU01328T0	CIMG_09601T0
NCU08001T0	CIMG_08146T0
NCU02048T0	CIMG_10279T0
NCU01478T0	CIMG_01795T0
NCU05422T0	CIMG_12963T0
NCU11027T0	CIMG_09555T0
NCU05194T0	CIMG_00713T0
NCU00927T0	CIMG_13268T0
NCU03661T0	CIMG_10167T0
NCU05634T0	CIMG_01636T0
NCU00890T0	CIMG_07714T0
NCU03298T0	CIMG_07466T0
NCU09332T0	CIMG_02201T0
NCU11660T0	CIMG_06607T0
NCU01272T0	CIMG_07576T0
NCU09711T0	CIMG_07694T0
NCU02689T0	CIMG_02359T0
NCU10283T0	CIMG_05075T0
NCU11296T0	CIMG_08170T0
NCU06836T0	CIMG_01510T0
NCU11282T0	CIMG_00677T1	CIMG_00677T2	CIMG_00677T0
NCU07710T0	CIMG_00704T0
NCU09118T0	CIMG_04822T0
NCU03982T0	CIMG_01229T0
NCU06624T0	CIMG_00701T0
NCU08674T0	CIMG_00703T0
NCU08755T0	CIMG_03888T0
NCU07440T0	CIMG_05777T0
NCU06355T0	CIMG_08165T0
NCU07831T0	CIMG_07886T0
NCU01119T0	CIMG_02792T0
NCU06481T0	CIMG_00793T0
NCU03992T0	CIMG_00965T1	CIMG_00965T0	CIMG_00965T2
NCU02747T0	CIMG_04615T0
NCU01255T0	CIMG_09017T0
NCU06767T0	CIMG_05232T0
NCU03061T0	CIMG_10314T0
NCU06508T0	CIMG_10218T0
NCU06011T0	CIMG_00034T0
NCU04221T0	CIMG_01994T0
NCU00656T0	CIMG_06770T0
NCU09537T0	CIMG_07524T0
NCU07712T0	CIMG_00225T0
NCU03483T0	CIMG_05030T0
NCU08054T0	CIMG_10097T0
NCU02578T0	CIMG_13173T0
NCU05250T0	CIMG_00749T0
NCU02978T0	CIMG_02193T0
NCU02208T0	CIMG_09966T0
NCU06268T0	CIMG_09261T0
NCU05151T0	CIMG_03755T0
NCU06438T0	CIMG_13063T0
NCU05858T0	CIMG_00042T0	CIMG_01479T0
NCU08119T0	CIMG_07549T0
NCU02717T0	CIMG_10309T0
NCU04838T0	CIMG_01224T0
NCU03045T0	CIMG_04660T0
NCU01751T0	CIMG_05910T0
NCU02979T0	CIMG_02288T0
NCU01539T0	CIMG_05446T0
NCU05518T0	CIMG_06108T0
NCU04104T0	CIMG_10213T0
NCU05041T0	CIMG_02047T0
NCU03669T0	CIMG_09221T0
NCU11169T0	CIMG_04714T0
NCU05266T0	CIMG_13410T0
NCU01229T0	CIMG_06045T0
NCU08316T0	CIMG_01013T0
NCU04512T0	CIMG_03454T0
NCU03784T0	CIMG_09589T0
NCU06264T0	CIMG_09216T0
NCU02053T0	CIMG_01093T0
NCU11228T0	CIMG_10275T0
NCU11965T0	CIMG_06895T0
NCU03139T0	CIMG_03310T0
NCU07523T0	CIMG_03175T0
NCU09706T0	CIMG_03804T0
NCU08920T0	CIMG_06096T0
NCU08000T0	CIMG_08688T0
NCU09741T0	CIMG_00220T0
NCU01479T0	CIMG_01796T0
NCU06308T0	CIMG_00271T0
NCU07012T0	CIMG_04361T0
NCU00405T0	CIMG_06225T0
NCU08791T0	CIMG_10158T0
NCU02515T0	CIMG_02340T0
NCU06444T0	CIMG_05389T0
NCU06929T0	CIMG_08837T0
NCU01817T0	CIMG_03409T0
NCU02580T0	CIMG_08720T0
NCU07982T0	CIMG_03584T0
NCU03650T0	CIMG_07485T0
NCU06429T0	CIMG_11846T0
NCU08875T0	CIMG_09383T0
NCU03657T0	CIMG_13554T0
NCU03657T1	CIMG_13554T0
NCU06249T0	CIMG_03947T0
NCU05454T0	CIMG_07203T0
NCU04648T0	CIMG_03037T0
NCU02134T0	CIMG_06678T0
NCU02075T0	CIMG_02269T0
NCU09873T0	CIMG_01264T0
NCU00121T0	CIMG_00802T0
NCU06638T0	CIMG_00136T0
NCU00177T0	CIMG_02796T0
NCU06994T0	CIMG_00756T0
NCU00629T0	CIMG_08879T0
NCU04095T0	CIMG_06553T0
NCU11426T0	CIMG_04225T0
NCU01207T0	CIMG_06447T0
NCU05204T0	CIMG_05917T0
NCU09432T0	CIMG_03793T0
NCU03235T0	CIMG_04891T0
NCU06684T0	CIMG_06432T0
NCU01157T0	CIMG_00084T0
NCU02234T0	CIMG_03788T0
NCU01369T0	CIMG_09563T0
NCU10747T0	CIMG_02109T0
NCU00117T0	CIMG_02569T0
NCU00066T0	CIMG_04777T0
NCU05232T0	CIMG_04360T0
NCU03387T0	CIMG_03419T0
NCU02800T0	CIMG_02380T0
NCU02276T0	CIMG_03798T0
NCU00436T0	CIMG_09371T0
NCU12039T0	CIMG_02057T0
NCU00495T0	CIMG_03929T0
NCU08484T0	CIMG_10962T0
NCU04439T0	CIMG_00232T0
NCU03690T0	CIMG_03072T0
NCU07498T0	CIMG_08043T0
NCU04535T0	CIMG_01686T0
NCU01985T0	CIMG_00454T0
NCU00045T0	CIMG_04698T0
NCU05650T0	CIMG_01385T0
NCU02955T0	CIMG_08793T0
NCU05269T0	CIMG_06861T0
NCU05269T1	CIMG_06861T0
NCU02233T0	CIMG_07690T0
NCU01589T0	CIMG_13033T0
NCU06735T0	CIMG_07143T0
NCU05296T0	CIMG_08183T0
NCU04076T0	CIMG_03450T0
NCU02387T0	CIMG_07691T0
NCU04303T0	CIMG_04121T0
NCU04768T0	CIMG_03559T0
NCU08110T0	CIMG_01017T0
NCU03652T0	CIMG_07294T0
NCU02514T0	CIMG_04309T0
NCU00488T0	CIMG_03905T0
NCU06503T0	CIMG_09513T0
NCU06503T1	CIMG_09513T0
NCU01833T0	CIMG_03427T0
NCU05268T0	CIMG_06862T0
NCU04448T0	CIMG_00322T0
NCU09443T0	CIMG_08312T0
NCU02701T0	CIMG_04201T0
NCU03804T0	CIMG_06667T0
NCU00901T0	CIMG_12856T0
NCU09267T0	CIMG_13297T0
NCU01417T0	CIMG_00927T0
NCU03792T0	CIMG_06419T0
NCU09709T0	CIMG_01899T0
NCU03814T0	CIMG_10997T0
NCU05029T0	CIMG_01721T0
NCU07269T0	CIMG_10116T0
NCU01241T0	CIMG_04705T0
NCU06459T0	CIMG_00769T0
NCU03321T0	CIMG_07147T0
NCU07698T0	CIMG_06835T0
NCU07280T0	CIMG_07917T0
NCU02091T0	CIMG_07746T0
NCU04279T0	CIMG_07101T0
NCU00164T0	CIMG_09446T0
NCU01843T0	CIMG_03457T0
NCU03786T0	CIMG_06464T0
NCU07473T0	CIMG_03067T0
NCU00920T0	CIMG_08102T0
NCU09191T0	CIMG_01030T0
NCU03980T0	CIMG_01285T0
NCU02626T0	CIMG_07460T0
NCU05927T0	CIMG_05634T0
NCU01797T0	CIMG_09155T0
NCU02319T0	CIMG_06320T0
NCU09552T0	CIMG_08628T0
NCU04378T0	CIMG_03320T0
NCU00152T0	CIMG_00847T0
NCU00200T0	CIMG_06824T0
NCU02629T0	CIMG_09571T0
NCU01540T0	CIMG_11449T0
NCU05777T0	CIMG_07236T0
NCU06569T0	CIMG_12292T0
NCU06394T0	CIMG_08893T0
NCU03966T0	CIMG_01250T0
NCU06342T0	CIMG_09482T0
NCU10007T0	CIMG_10106T0
NCU10007T1	CIMG_10106T0
NCU02010T0	CIMG_03302T0
NCU03641T0	CIMG_01363T0
NCU03219T0	CIMG_00625T0
NCU06578T0	CIMG_00304T0
NCU10733T0	CIMG_01240T0
NCU06216T0	CIMG_06431T0
NCU01172T0	CIMG_06458T0
NCU07690T0	CIMG_08202T0
NCU01249T0	CIMG_07330T0
NCU09700T0	CIMG_04009T0
NCU09496T0	CIMG_09396T0
NCU00010T0	CIMG_04565T0
NCU04167T0	CIMG_07841T0
NCU06030T0	CIMG_08860T0
NCU03648T0	CIMG_03777T0
NCU02803T0	CIMG_08335T0
NCU09111T0	CIMG_07661T0
NCU00320T0	CIMG_00853T1	CIMG_00853T0
NCU09377T0	CIMG_08717T0
NCU09377T1	CIMG_08717T0
NCU03357T0	CIMG_04064T0
NCU04380T0	CIMG_07819T0
NCU04433T0	CIMG_01273T0
NCU09313T0	CIMG_02325T0
NCU09488T0	CIMG_03306T0
NCU09266T0	CIMG_00614T0
NCU04799T0	CIMG_04993T0
NCU10775T0	CIMG_00491T0
NCU09819T0	CIMG_09917T0
NCU01813T0	CIMG_02551T0
NCU04117T0	CIMG_02424T0
NCU00793T0	CIMG_07507T0
NCU04579T0	CIMG_05492T0
NCU06869T0	CIMG_01924T0
NCU06374T0	CIMG_10225T0
NCU02287T0	CIMG_08838T0
NCU00269T0	CIMG_06210T0
NCU04652T0	CIMG_07459T0
NCU11379T0	CIMG_01622T0
NCU03108T0	CIMG_04607T0
NCU05301T0	CIMG_03343T0
NCU02632T0	CIMG_07040T0
NCU01470T0	CIMG_09351T0
NCU10043T0	CIMG_01147T0
NCU03171T0	CIMG_01428T0
NCU07516T0	CIMG_00829T0
NCU07411T0	CIMG_04868T0
NCU01503T0	CIMG_05167T0
NCU04187T0	CIMG_02611T0
NCU08642T0	CIMG_04549T0
NCU06756T0	CIMG_11441T0
NCU00447T0	CIMG_09059T0
NCU05289T0	CIMG_08196T0
NCU08515T0	CIMG_05077T0
NCU08002T0	CIMG_05196T0
NCU02207T0	CIMG_09921T0
NCU04726T0	CIMG_11309T0
NCU04044T0	CIMG_01512T0
NCU05430T0	CIMG_06274T0
NCU00796T0	CIMG_10019T0
NCU06986T0	CIMG_00689T0
NCU07839T0	CIMG_07894T0
NCU00172T0	CIMG_04787T0
NCU01701T0	CIMG_08527T0
NCU04343T0	CIMG_00276T0
NCU04230T0	CIMG_01988T0
NCU00273T0	CIMG_12323T0
NCU03628T0	CIMG_09548T0
NCU00896T0	CIMG_08787T0
NCU02110T0	CIMG_10239T0
NCU07971T0	CIMG_03656T0
NCU05225T0	CIMG_00748T0
NCU06099T0	CIMG_00492T0
NCU04610T0	CIMG_02034T0
NCU04790T0	CIMG_01375T0
NCU03024T0	CIMG_04883T0
NCU10311T0	CIMG_04013T0
NCU09469T0	CIMG_06300T0
NCU09688T0	CIMG_06619T0
NCU07567T0	CIMG_02446T0
NCU04054T0	CIMG_06928T0
NCU04319T0	CIMG_03831T0
NCU11170T0	CIMG_02679T0
NCU00480T0	CIMG_05483T0
NCU11175T0	CIMG_03301T0
NCU10058T0	CIMG_03640T0
NCU04020T0	CIMG_01307T0
NCU06715T0	CIMG_02712T0
NCU00680T0	CIMG_10136T0
NCU07068T0	CIMG_05981T0
NCU01498T0	CIMG_05093T0
NCU08858T0	CIMG_00121T0
NCU02797T0	CIMG_04465T0
NCU04355T0	CIMG_05043T0
NCU05242T0	CIMG_08163T0
NCU08309T0	CIMG_09173T0
NCU03220T0	CIMG_00626T0
NCU00406T0	CIMG_06227T0
NCU01465T0	CIMG_00818T0
NCU02839T0	CIMG_02337T0
NCU06192T0	CIMG_02659T0
NCU12027T0	CIMG_01939T0
NCU09513T0	CIMG_09316T0
NCU01161T0	CIMG_00179T0
NCU03032T0	CIMG_11295T0
NCU07375T0	CIMG_08126T0
NCU08468T0	CIMG_07099T0
NCU01824T0	CIMG_03436T0
NCU06144T0	CIMG_04554T0
NCU11866T0	CIMG_03853T0
NCU07724T0	CIMG_12420T0
NCU07407T0	CIMG_02179T0
NCU08897T0	CIMG_06191T0
NCU02127T0	CIMG_06723T0
NCU04755T0	CIMG_04202T0
NCU00874T0	CIMG_09821T0
NCU09793T0	CIMG_01676T0
NCU07691T0	CIMG_08488T0
NCU02003T0	CIMG_03708T0
NCU04125T0	CIMG_03196T0
NCU07082T0	CIMG_04731T0
NCU09468T0	CIMG_06299T0
NCU00112T0	CIMG_06179T0
NCU05939T0	CIMG_01682T0
NCU06407T0	CIMG_03889T0
NCU01376T0	CIMG_00760T0
NCU02380T0	CIMG_01793T0
NCU06579T0	CIMG_09196T0
NCU06215T0	CIMG_10985T0
NCU07330T0	CIMG_02864T0
NCU01569T0	CIMG_12302T0
NCU10337T0	CIMG_00548T0
NCU05683T0	CIMG_04591T0
NCU08020T0	CIMG_05047T0
NCU06265T0	CIMG_09067T0
NCU07281T0	CIMG_07844T0
NCU02840T0	CIMG_02338T0
NCU03200T0	CIMG_03541T0	CIMG_03541T2	CIMG_03541T1
NCU09349T0	CIMG_00559T0
NCU03776T0	CIMG_09753T0	CIMG_12872T0
NCU07481T0	CIMG_07667T0
NCU02416T0	CIMG_03952T0
NCU03117T0	CIMG_04496T0
NCU05985T0	CIMG_01558T0
NCU02178T0	CIMG_00395T0
NCU09374T0	CIMG_04454T0
NCU03658T0	CIMG_12473T0
NCU03341T0	CIMG_01455T0
NCU03899T0	CIMG_03564T0
NCU03100T0	CIMG_01153T0
NCU06666T0	CIMG_00185T0
NCU06182T0	CIMG_06015T0
NCU08888T0	CIMG_03904T0
NCU02616T0	CIMG_03257T0
NCU01644T0	CIMG_03393T0
NCU03815T0	CIMG_02636T0
NCU09715T0	CIMG_01731T0
NCU09770T0	CIMG_08724T0
NCU04252T0	CIMG_05632T0
NCU01756T0	CIMG_09158T0
NCU09227T0	CIMG_01060T0
NCU11953T0	CIMG_12431T0
NCU05600T0	CIMG_08540T0
NCU09071T0	CIMG_10025T0
NCU06842T0	CIMG_05427T0
NCU04784T0	CIMG_01511T0
NCU04511T0	CIMG_03453T0
NCU02619T0	CIMG_03259T0	CIMG_03259T1
NCU11254T0	CIMG_02056T0
NCU11180T0	CIMG_04897T0
NCU04410T0	CIMG_10259T0
NCU02325T0	CIMG_09582T0	CIMG_09582T2	CIMG_09582T1
NCU00477T0	CIMG_02815T0
NCU03137T0	CIMG_03243T0
NCU02828T0	CIMG_07494T0
NCU05680T0	CIMG_09228T0
NCU11238T0	CIMG_10137T0
NCU02409T0	CIMG_01723T0
NCU04743T0	CIMG_03574T0
NCU03799T0	CIMG_06508T0
NCU02052T0	CIMG_04294T0
NCU03125T0	CIMG_07708T0
NCU03425T0	CIMG_04773T0
NCU09142T0	CIMG_02204T0
NCU06605T0	CIMG_00036T0
NCU06804T0	CIMG_00260T0
NCU06881T0	CIMG_01784T0
NCU04800T0	CIMG_04992T0
NCU01554T0	CIMG_04230T0
NCU07393T0	CIMG_02246T0
NCU05876T0	CIMG_04173T0
NCU04750T0	CIMG_07161T0
NCU00205T0	CIMG_04712T0
NCU01997T0	CIMG_06714T0
NCU04245T0	CIMG_05626T0
NCU04537T0	CIMG_06408T0
NCU09657T0	CIMG_11469T0
NCU04110T0	CIMG_03768T0
NCU01968T0	CIMG_10536T0
NCU09318T0	CIMG_04770T0
NCU01494T0	CIMG_05441T0
NCU09894T0	CIMG_06910T0
NCU00914T0	CIMG_03267T0
NCU09861T0	CIMG_01383T0
NCU04133T0	CIMG_11212T0
NCU09202T0	CIMG_08909T0
NCU00261T0	CIMG_05498T0
NCU06132T0	CIMG_01436T0
NCU03819T0	CIMG_10170T0
NCU04505T0	CIMG_01610T0
NCU10073T0	CIMG_02291T0
NCU02534T0	CIMG_04633T0
NCU06202T0	CIMG_03857T0
NCU07688T0	CIMG_06854T0
NCU09121T0	CIMG_04637T0
NCU10905T0	CIMG_13722T0
NCU01702T0	CIMG_08519T0
NCU02274T0	CIMG_01885T0
NCU09132T0	CIMG_01422T0
NCU08294T0	CIMG_09213T0
NCU00340T0	CIMG_06050T0
NCU02810T0	CIMG_09554T0
NCU06189T0	CIMG_06055T0
NCU00904T0	CIMG_07713T0
NCU04201T0	CIMG_06671T0
NCU02295T0	CIMG_00514T0
NCU04316T0	CIMG_07181T0
NCU08195T0	CIMG_05280T0
NCU11242T0	CIMG_04939T0
NCU04105T0	CIMG_10214T0
NCU10008T0	CIMG_05872T0
NCU11271T0	CIMG_06100T0
NCU11246T0	CIMG_01000T0
NCU06783T0	CIMG_09691T0
NCU07930T0	CIMG_10311T0
NCU00591T0	CIMG_06726T0
NCU11050T0	CIMG_03182T0
NCU02066T0	CIMG_03054T0
NCU09642T0	CIMG_00108T0
NCU02245T0	CIMG_07296T0
NCU02524T0	CIMG_07266T0
NCU09696T0	CIMG_06597T0
NCU01758T0	CIMG_02542T0
NCU04166T0	CIMG_06010T0
NCU02407T0	CIMG_05551T0
NCU06803T0	CIMG_02821T0
NCU07669T0	CIMG_03335T0
NCU01654T0	CIMG_11724T0
NCU03727T0	CIMG_10180T0
NCU09435T0	CIMG_03795T0
NCU03509T0	CIMG_09911T0	CIMG_05362T0
NCU02252T0	CIMG_01887T0
NCU02680T0	CIMG_04759T0
NCU00163T0	CIMG_09445T0
NCU09406T0	CIMG_01680T0
NCU00188T0	CIMG_08220T0	CIMG_08220T1
NCU04414T0	CIMG_03539T0
NCU05198T0	CIMG_13778T0
NCU08283T0	CIMG_09794T0
NCU11933T0	CIMG_09171T0
NCU09265T0	CIMG_00613T0
NCU05259T0	CIMG_08158T0
NCU03264T0	CIMG_02296T0
NCU06854T0	CIMG_06255T0
NCU07859T0	CIMG_07553T0
NCU08357T0	CIMG_08051T0
NCU03079T0	CIMG_07155T0
NCU03954T0	CIMG_05886T0
NCU03954T1	CIMG_05886T0
NCU08325T0	CIMG_00339T0
NCU07156T0	CIMG_07226T0
NCU10042T0	CIMG_07322T0
NCU10042T1	CIMG_07322T0
NCU04124T0	CIMG_03195T0
NCU09758T0	CIMG_04163T0
NCU11168T0	CIMG_04658T0
NCU01882T0	CIMG_03715T0
NCU05622T0	CIMG_01173T0
NCU01692T0	CIMG_06294T0
NCU06285T0	CIMG_03628T0
NCU06809T0	CIMG_05205T0
NCU11453T0	CIMG_04594T0
NCU00410T0	CIMG_06372T0	CIMG_06372T1
NCU08297T0	CIMG_05234T0
NCU08297T1	CIMG_05234T0
NCU00821T0	CIMG_05542T0
NCU08730T0	CIMG_09803T0
NCU04636T0	CIMG_00125T0
NCU01433T0	CIMG_05994T0
NCU09101T0	CIMG_00332T0
NCU03312T0	CIMG_00899T0
NCU01206T0	CIMG_07257T0
NCU01878T0	CIMG_08889T0
NCU05278T0	CIMG_05009T0
NCU07018T0	CIMG_08649T0
NCU08152T0	CIMG_09387T0
NCU11187T0	CIMG_10155T0
NCU01290T0	CIMG_06375T0
NCU09757T0	CIMG_02994T0
NCU03359T0	CIMG_01578T0
NCU03036T0	CIMG_04694T0
NCU04721T0	CIMG_03981T0
NCU10359T0	CIMG_03981T0
NCU03894T0	CIMG_01236T0
NCU02778T0	CIMG_07325T0
NCU06847T0	CIMG_04220T0
NCU01480T0	CIMG_13744T0
NCU09545T0	CIMG_06560T0
NCU04130T0	CIMG_01983T0
NCU00925T0	CIMG_08819T0
NCU02202T0	CIMG_09916T0
NCU01330T0	CIMG_03071T0
NCU08076T0	CIMG_01773T0
NCU11397T0	CIMG_09051T0
NCU00498T0	CIMG_03052T0
NCU02422T0	CIMG_01760T0
NCU03482T0	CIMG_01475T0
NCU06279T0	CIMG_04353T0
NCU03783T0	CIMG_09588T0
NCU08272T0	CIMG_08907T0
NCU10810T0	CIMG_12139T0
NCU08499T0	CIMG_01465T0
NCU09065T0	CIMG_10069T0
NCU09673T0	CIMG_11689T0
NCU04173T0	CIMG_02791T0
NCU04173T1	CIMG_02791T0
NCU00936T0	CIMG_08822T0
NCU06441T0	CIMG_06424T0
NCU11239T0	CIMG_10075T0
NCU06882T0	CIMG_01736T0
NCU05363T0	CIMG_08529T0
NCU06672T0	CIMG_07224T0
NCU06075T0	CIMG_08032T0
NCU06075T1	CIMG_08032T0
NCU01234T0	CIMG_06450T0
NCU07380T0	CIMG_02370T0
NCU03062T0	CIMG_10315T0
NCU11384T0	CIMG_08815T0
NCU11384T1	CIMG_08815T0
NCU02260T0	CIMG_03688T0
NCU06834T0	CIMG_01504T0
NCU09120T0	CIMG_00630T0
NCU06149T0	CIMG_02102T0
NCU02225T0	CIMG_06872T0
NCU09287T0	CIMG_03644T0	CIMG_05949T0
NCU01652T0	CIMG_06302T0
NCU00169T0	CIMG_03288T0
NCU04782T0	CIMG_01524T0
NCU08218T0	CIMG_00944T0
NCU00789T0	CIMG_09980T0
NCU03415T0	CIMG_09805T0
NCU08894T0	CIMG_03776T0
NCU04614T0	CIMG_10658T0
NCU07129T0	CIMG_05901T0
NCU03076T0	CIMG_06927T0
NCU08682T0	CIMG_03589T0
NCU08338T0	CIMG_06995T0
NCU09079T0	CIMG_10067T0
NCU00202T0	CIMG_05499T0	CIMG_05499T1
NCU00824T0	CIMG_04528T0
NCU02511T0	CIMG_06380T0
NCU08153T0	CIMG_00215T0	CIMG_11126T0
NCU04092T0	CIMG_00427T0
NCU03372T0	CIMG_04177T0
NCU06483T0	CIMG_05399T0
NCU09104T0	CIMG_06978T0
NCU04216T0	CIMG_10140T0
NCU11492T0	CIMG_03662T0
NCU00290T0	CIMG_04444T0
NCU02402T0	CIMG_02103T0
NCU03491T0	CIMG_03100T0
NCU00311T0	CIMG_04895T0
NCU07874T0	CIMG_09023T0
NCU08298T0	CIMG_11529T0
NCU09559T0	CIMG_11719T0
NCU00046T0	CIMG_04899T0
NCU01231T0	CIMG_03956T0
NCU04241T0	CIMG_00989T0
NCU03795T0	CIMG_06510T0
NCU06238T0	CIMG_04340T0
NCU07420T0	CIMG_07593T0
NCU07489T0	CIMG_08050T0
NCU11664T0	CIMG_05732T0
NCU05805T0	CIMG_00924T0
NCU01449T0	CIMG_06347T0
NCU01449T1	CIMG_06347T0
NCU06259T0	CIMG_05484T0
NCU03571T0	CIMG_03432T0
NCU08604T0	CIMG_01071T0
NCU08471T0	CIMG_08546T0
NCU01502T0	CIMG_05166T0
NCU02965T0	CIMG_08981T0
NCU05288T0	CIMG_07979T0
NCU07367T0	CIMG_07324T0
NCU02112T0	CIMG_05867T0
NCU07868T0	CIMG_07852T0
NCU07313T0	CIMG_05260T0
NCU00081T0	CIMG_01798T0
NCU05996T0	CIMG_00566T0
NCU06344T0	CIMG_07920T0
NCU00714T0	CIMG_04473T0
NCU00754T0	CIMG_06469T0
NCU00536T0	CIMG_11830T0
NCU07451T0	CIMG_07174T0
NCU01269T0	CIMG_07612T0
NCU07153T0	CIMG_02104T0
NCU08216T0	CIMG_00957T0
NCU04185T0	CIMG_02613T0
NCU09485T0	CIMG_03236T0
NCU08273T0	CIMG_08891T0
NCU08998T0	CIMG_05995T0
NCU08998T1	CIMG_05995T0
NCU02498T0	CIMG_10684T0
NCU07955T0	CIMG_07267T0
NCU06710T0	CIMG_10200T0
NCU04078T0	CIMG_01242T0
NCU01047T0	CIMG_06157T0
NCU06540T0	CIMG_00719T0
NCU02542T1	CIMG_00997T0
NCU02542T0	CIMG_00997T0
NCU05937T0	CIMG_01304T0	CIMG_01304T1
NCU05582T0	CIMG_08532T0
NCU02549T0	CIMG_03137T0
NCU04190T0	CIMG_06178T0
NCU02546T0	CIMG_08333T0
NCU07171T0	CIMG_05895T0
NCU02814T0	CIMG_07470T0
NCU06843T0	CIMG_05425T0
NCU03852T0	CIMG_10813T0
NCU06659T0	CIMG_09606T0
NCU03330T0	CIMG_00242T0
NCU09746T0	CIMG_00264T0
NCU07023T0	CIMG_05916T0
NCU11301T0	CIMG_03984T0
NCU09076T0	CIMG_10056T0
NCU11204T0	CIMG_12875T0
NCU01745T0	CIMG_12674T0
NCU05644T0	CIMG_01342T0
NCU07926T0	CIMG_00113T0
NCU01333T0	CIMG_02468T0
NCU01919T0	CIMG_05862T0
NCU04136T0	CIMG_04767T0
NCU07590T0	CIMG_02873T0
NCU03857T0	CIMG_07673T0
NCU00632T0	CIMG_10929T0
NCU03526T0	CIMG_09705T0
NCU10381T0	CIMG_03397T0
NCU05123T0	CIMG_03611T0
NCU10519T0	CIMG_06939T0
NCU03257T0	CIMG_01002T0
NCU02020T0	CIMG_05821T0
NCU06436T0	CIMG_04323T0
NCU06190T0	CIMG_06003T0
NCU10018T0	CIMG_10765T0
NCU02063T0	CIMG_01084T0
NCU03961T0	CIMG_01220T0
NCU05375T0	CIMG_02460T0
NCU09253T0	CIMG_00975T0
NCU03981T1	CIMG_01230T0
NCU03981T0	CIMG_01230T0
NCU06760T0	CIMG_05416T0	CIMG_05416T1
NCU00453T0	CIMG_06052T0
NCU04176T0	CIMG_02621T0
NCU11185T0	CIMG_03902T0
NCU07987T0	CIMG_08682T0
NCU11587T0	CIMG_08337T0
NCU06534T0	CIMG_03376T0
NCU11251T0	CIMG_02199T0
NCU08771T0	CIMG_05019T0
NCU01247T0	CIMG_00329T0
NCU00199T0	CIMG_06823T0
NCU03396T0	CIMG_03508T0
NCU00493T0	CIMG_03095T0
NCU04449T0	CIMG_00321T0
NCU05519T0	CIMG_02306T0
NCU01901T0	CIMG_10061T0
NCU06999T0	CIMG_06105T0
NCU08741T0	CIMG_06382T0
NCU06959T0	CIMG_07832T1	CIMG_07832T0
NCU03290T0	CIMG_10883T0
NCU09737T0	CIMG_09452T0
NCU07296T0	CIMG_01604T0
NCU05095T0	CIMG_04500T0
NCU06005T0	CIMG_10105T0
NCU06812T0	CIMG_00263T0
NCU06362T0	CIMG_02838T0
NCU06766T0	CIMG_05433T0
NCU07020T0	CIMG_06079T0
NCU00378T0	CIMG_08871T0
NCU10789T0	CIMG_03253T0
NCU08935T0	CIMG_04118T0
NCU06277T0	CIMG_09507T0
NCU01439T0	CIMG_06353T0	CIMG_06353T1
NCU02650T0	CIMG_00469T0
NCU02611T0	CIMG_04913T0
NCU00690T0	CIMG_05827T0
NCU01760T0	CIMG_06323T0
NCU03103T0	CIMG_08045T0
NCU03039T0	CIMG_04674T0
NCU08312T0	CIMG_00724T0
NCU09598T0	CIMG_02483T0
NCU09595T0	CIMG_07860T0
NCU02368T0	CIMG_01708T0
NCU02209T0	CIMG_06871T0
NCU06205T0	CIMG_02608T0
NCU07975T0	CIMG_06005T0
NCU11791T0	CIMG_07035T0
NCU02224T0	CIMG_00485T0
NCU02556T0	CIMG_01089T0
NCU01178T0	CIMG_02619T0
NCU02107T0	CIMG_08091T0
NCU02550T0	CIMG_08823T0
NCU02752T0	CIMG_10246T0
NCU08663T0	CIMG_09450T0
NCU03914T0	CIMG_01205T0
NCU03973T0	CIMG_01266T0
NCU03608T0	CIMG_05641T0
NCU01195T0	CIMG_13766T0
NCU02591T0	CIMG_01054T0
NCU02100T0	CIMG_02254T0
NCU03697T0	CIMG_02408T0
NCU02624T0	CIMG_07469T0
NCU06543T0	CIMG_03271T0
NCU02716T0	CIMG_10310T0
NCU06270T0	CIMG_09062T0
NCU03972T0	CIMG_01267T0
NCU07418T0	CIMG_00632T0
NCU06761T0	CIMG_01453T0
NCU11190T0	CIMG_10020T0
NCU09810T0	CIMG_13092T0
NCU10262T0	CIMG_07525T0	CIMG_03051T0
NCU11685T0	CIMG_01981T0
NCU00880T0	CIMG_06813T0
NCU03855T0	CIMG_05581T0
NCU00306T0	CIMG_09807T0
NCU08600T0	CIMG_01048T0
NCU04459T0	CIMG_07914T0
NCU03715T0	CIMG_09273T0
NCU07001T0	CIMG_06070T0
NCU09521T0	CIMG_09392T0
NCU04534T0	CIMG_01687T0
NCU00614T0	CIMG_06681T0
NCU02393T0	CIMG_01715T0
NCU02393T1	CIMG_01715T0
NCU04137T0	CIMG_00609T0
NCU03317T0	CIMG_02332T0
NCU02793T0	CIMG_00900T0
NCU02657T0	CIMG_08970T0
NCU07986T0	CIMG_05046T0
NCU03823T0	CIMG_02687T0
NCU04333T0	CIMG_02466T0
NCU08290T0	CIMG_06138T0
NCU01036T0	CIMG_00557T0
NCU05785T0	CIMG_00557T0
NCU00593T0	CIMG_00479T0
NCU03267T0	CIMG_00170T0
NCU07395T0	CIMG_00205T0
NCU04354T0	CIMG_05263T0
NCU08598T0	CIMG_01059T0
NCU07070T0	CIMG_05359T0
NCU03748T0	CIMG_01555T0
NCU00446T0	CIMG_09061T0
NCU05499T0	CIMG_01312T0
NCU03922T0	CIMG_03635T0
NCU08669T0	CIMG_00280T0
NCU06489T0	CIMG_06101T0
NCU05526T0	CIMG_09081T0
NCU01174T0	CIMG_06452T0
NCU06870T0	CIMG_01754T0
NCU10847T0	CIMG_00589T0
NCU06493T0	CIMG_06818T0
NCU01728T1	CIMG_12675T0
NCU01728T0	CIMG_12675T0
NCU06063T0	CIMG_01434T0
NCU02044T0	CIMG_10273T0
NCU02179T0	CIMG_00393T0
NCU04247T0	CIMG_00552T0
NCU08024T0	CIMG_00309T0
NCU04329T0	CIMG_05908T0
NCU00077T0	CIMG_01804T0
NCU00230T0	CIMG_03007T0
NCU06942T0	CIMG_01889T0
NCU08563T0	CIMG_05271T0
NCU00675T0	CIMG_03718T0
NCU11544T1	CIMG_01817T0
NCU11544T0	CIMG_01817T0
NCU00389T0	CIMG_03913T0
NCU04259T0	CIMG_04104T0
NCU08027T0	CIMG_00679T0
NCU10762T0	CIMG_08206T0
NCU02729T0	CIMG_04736T0
NCU02464T0	CIMG_06778T0
NCU05246T0	CIMG_05042T0
NCU09212T0	CIMG_04514T0
NCU00677T0	CIMG_06113T0
NCU03622T0	CIMG_06652T0
NCU07996T0	CIMG_09802T0
NCU11642T0	CIMG_06930T0
NCU06457T0	CIMG_00765T0
NCU05642T0	CIMG_06650T0
NCU02291T0	CIMG_00502T0
NCU02406T0	CIMG_05590T0
NCU02408T0	CIMG_05513T0	CIMG_05563T0
NCU00395T0	CIMG_07727T0
NCU04504T0	CIMG_03528T0
NCU11302T0	CIMG_11241T0
NCU08162T0	CIMG_01371T0
NCU03246T0	CIMG_09628T0
NCU07015T0	CIMG_08645T0
NCU00520T0	CIMG_02389T0
NCU03380T0	CIMG_03496T0
NCU02750T0	CIMG_04880T0
NCU04772T0	CIMG_03619T0
NCU06595T0	CIMG_08661T0
NCU01183T0	CIMG_05988T0
NCU02361T0	CIMG_05578T0
NCU00037T0	CIMG_00859T0
NCU02397T0	CIMG_03789T0
NCU06652T0	CIMG_00198T0
NCU07024T0	CIMG_05915T0
NCU00692T0	CIMG_01851T0
NCU04111T0	CIMG_00598T0
NCU05452T0	CIMG_06339T0
NCU03606T0	CIMG_04253T0	CIMG_04253T1
NCU04646T0	CIMG_04813T0
NCU03187T0	CIMG_10051T0
NCU01132T0	CIMG_00640T0
NCU01517T0	CIMG_01553T0
NCU03944T0	CIMG_00984T0
NCU04041T0	CIMG_01329T0
NCU06520T0	CIMG_00674T0
NCU08650T0	CIMG_07034T0
NCU04207T0	CIMG_01420T0
NCU11213T0	CIMG_01576T0
NCU02482T0	CIMG_10114T0
NCU02482T1	CIMG_10114T0
NCU02482T2	CIMG_10114T0
NCU01181T0	CIMG_06028T0
NCU06217T0	CIMG_04199T0
NCU06452T0	CIMG_06430T0
NCU05168T0	CIMG_13580T0
NCU03020T0	CIMG_01015T0
NCU10776T0	CIMG_00504T0
NCU09223T0	CIMG_07225T0
NCU08301T0	CIMG_09212T0
NCU09230T0	CIMG_02214T0
NCU03737T0	CIMG_09002T0
NCU03258T0	CIMG_04477T0
NCU02109T0	CIMG_07761T0
NCU07458T0	CIMG_03529T0
NCU00673T0	CIMG_13072T0
NCU07914T0	CIMG_10318T0
NCU10383T1	CIMG_01452T0
NCU10383T0	CIMG_01452T0
NCU06194T0	CIMG_02658T0
NCU03713T0	CIMG_09004T0
NCU06585T0	CIMG_13262T0
NCU07584T0	CIMG_00111T0
NCU05420T0	CIMG_04030T0
NCU08977T0	CIMG_02987T0
NCU11353T0	CIMG_04715T0
NCU02404T1	CIMG_01780T0
NCU02404T0	CIMG_01780T0
NCU07732T0	CIMG_06058T0
NCU07732T1	CIMG_06058T0
NCU01525T0	CIMG_06405T0
NCU02966T0	CIMG_08980T0
NCU04015T0	CIMG_12799T0
NCU04656T0	CIMG_09123T0
NCU01596T0	CIMG_03514T0
NCU04088T0	CIMG_01550T0
NCU03493T0	CIMG_00303T0
NCU00272T0	CIMG_12322T0
NCU02203T0	CIMG_09971T0
NCU06685T0	CIMG_06521T0
NCU06630T0	CIMG_09663T0
NCU03621T0	CIMG_00936T0
NCU05850T0	CIMG_07771T0
NCU01646T0	CIMG_02548T0
NCU04024T0	CIMG_01164T0
NCU04796T0	CIMG_01533T0
NCU04144T0	CIMG_03839T0
NCU08762T0	CIMG_02517T0
NCU07076T0	CIMG_04988T0
NCU03347T0	CIMG_01500T0
NCU01438T0	CIMG_06358T0
NCU04566T0	CIMG_05623T0
NCU01443T0	CIMG_06352T0
NCU01086T0	CIMG_09108T0
NCU09048T0	CIMG_05611T0
NCU06032T0	CIMG_12069T0
NCU02148T0	CIMG_06720T0
NCU06482T0	CIMG_02447T0
NCU00831T0	CIMG_04983T0
NCU03813T0	CIMG_02650T0
NCU03379T0	CIMG_03408T0
NCU05207T0	CIMG_01488T0
NCU01022T0	CIMG_07135T0
NCU04306T0	CIMG_04126T0
NCU07004T0	CIMG_09203T0
NCU01252T0	CIMG_09240T0
NCU02354T0	CIMG_02084T0
NCU08003T0	CIMG_05261T0
NCU07392T0	CIMG_07923T0
NCU07887T0	CIMG_09346T0
NCU02961T0	CIMG_01437T0
NCU00043T0	CIMG_04906T0
NCU07779T0	CIMG_00602T0
NCU03597T0	CIMG_09270T0
NCU00213T0	CIMG_00833T0
NCU02235T0	CIMG_01758T0
NCU02457T0	CIMG_08119T0
NCU09732T0	CIMG_02874T0
NCU06656T0	CIMG_09602T0
NCU00194T0	CIMG_07962T0
NCU06419T0	CIMG_03875T0
NCU03515T0	CIMG_07196T0
NCU00428T0	CIMG_12338T0
NCU07298T0	CIMG_03524T0
NCU04481T0	CIMG_08656T0
NCU03229T0	CIMG_10277T0
NCU05000T0	CIMG_10163T0
NCU01777T0	CIMG_04960T0
NCU07125T0	CIMG_01172T0
NCU06648T0	CIMG_04531T0
NCU00919T0	CIMG_03057T0
NCU00122T0	CIMG_07614T0
NCU07693T0	CIMG_06848T0
NCU04485T0	CIMG_00746T0
NCU04814T0	CIMG_01169T0
NCU01953T0	CIMG_06141T0
NCU00337T0	CIMG_09414T0
NCU03779T0	CIMG_09296T0
NCU07941T0	CIMG_07862T0
NCU00650T0	CIMG_08063T0
NCU04747T0	CIMG_06940T0
NCU11748T0	CIMG_06154T0
NCU00538T0	CIMG_06150T0
NCU07504T0	CIMG_00973T0
NCU03141T0	CIMG_08300T0
NCU03426T0	CIMG_09172T0
NCU03124T0	CIMG_02160T0
NCU04358T0	CIMG_02322T0
NCU08148T0	CIMG_01666T0
NCU03637T0	CIMG_09552T0
NCU07701T0	CIMG_05032T0
NCU08939T0	CIMG_04116T0
NCU08503T0	CIMG_05212T0
NCU07960T0	CIMG_07310T0
NCU03965T0	CIMG_01248T0
NCU06430T0	CIMG_03910T0
NCU09437T0	CIMG_02108T0
NCU01868T0	CIMG_00883T0
NCU01388T0	CIMG_06472T0
NCU04005T0	CIMG_04038T0
NCU09254T0	CIMG_01035T0
NCU03395T0	CIMG_03507T0
NCU00631T0	CIMG_10244T0
NCU07332T0	CIMG_02885T0
NCU01724T0	CIMG_12680T0
NCU00984T0	CIMG_00088T0
NCU08706T0	CIMG_01499T0
NCU00317T0	CIMG_04818T0
NCU02310T0	CIMG_03761T0
NCU01324T0	CIMG_07603T0
NCU01809T0	CIMG_07146T0
NCU07362T0	CIMG_12677T0
NCU01013T0	CIMG_07220T0
NCU09322T0	CIMG_08769T0
NCU00772T0	CIMG_07521T0
NCU08378T0	CIMG_00618T0
NCU02741T0	CIMG_08947T0
NCU11861T0	CIMG_06007T0
NCU11956T0	CIMG_11716T0
NCU01947T0	CIMG_00410T0
NCU03578T0	CIMG_03517T0
NCU03217T0	CIMG_07599T0
NCU08435T0	CIMG_02715T0
NCU10155T0	CIMG_04251T0
NCU02420T0	CIMG_01733T0	CIMG_01733T1
NCU00775T0	CIMG_07263T0	CIMG_07263T1
NCU09885T0	CIMG_02830T0	CIMG_02830T1
NCU00553T0	CIMG_00419T0
NCU02425T0	CIMG_01781T0
NCU03633T0	CIMG_05726T0
NCU01767T0	CIMG_04022T0
NCU04669T0	CIMG_00872T0
NCU04754T0	CIMG_04203T0
NCU07530T0	CIMG_01517T0
NCU04581T0	CIMG_05502T0
NCU06054T0	CIMG_08115T0
NCU04454T0	CIMG_13706T0
NCU09347T0	CIMG_11545T1	CIMG_11545T0
NCU02126T0	CIMG_06724T0
NCU06039T0	CIMG_08858T0
NCU06618T0	CIMG_08160T0
NCU06067T0	CIMG_01567T0
NCU06449T0	CIMG_06445T0
NCU02430T0	CIMG_02107T0
NCU07901T0	CIMG_07186T0
NCU06179T0	CIMG_06218T0
NCU07720T0	CIMG_00234T0
NCU00755T0	CIMG_00234T0
NCU01266T0	CIMG_06831T0
NCU05889T0	CIMG_03693T0
NCU11705T0	CIMG_00110T0
NCU09864T0	CIMG_01357T0
NCU09162T0	CIMG_12336T0
NCU00665T0	CIMG_08467T0
NCU03186T0	CIMG_10050T0
NCU00377T0	CIMG_03701T0
NCU02853T0	CIMG_04940T0
NCU07381T0	CIMG_01406T0
NCU07021T0	CIMG_06080T0
NCU06679T0	CIMG_06515T0
NCU07531T0	CIMG_10292T0
NCU09547T0	CIMG_12371T0
NCU02074T0	CIMG_02147T0	CIMG_02147T1
NCU00897T0	CIMG_04927T0
NCU00794T0	CIMG_09973T0
NCU07058T0	CIMG_04990T0
NCU10945T0	CIMG_07289T0
NCU09817T0	CIMG_09979T0
NCU00450T0	CIMG_06051T0
NCU02400T0	CIMG_04010T0
NCU01411T0	CIMG_02030T0
NCU01141T0	CIMG_06008T0
NCU04924T0	CIMG_01810T0
NCU11409T0	CIMG_02080T0
NCU08607T0	CIMG_04881T0
NCU04264T0	CIMG_00358T0
NCU00440T0	CIMG_09237T0
NCU08291T0	CIMG_06146T0
NCU00035T0	CIMG_00860T0
NCU00170T0	CIMG_03863T0
NCU02960T0	CIMG_04272T0
NCU02147T0	CIMG_06166T0
NCU05810T0	CIMG_09111T0
NCU01963T0	CIMG_00414T0
NCU02421T0	CIMG_01744T0
NCU01285T0	CIMG_04501T0
NCU03695T0	CIMG_03110T0
NCU02785T0	CIMG_08302T0
NCU07414T0	CIMG_04887T0
NCU08889T0	CIMG_06584T0
NCU01235T0	CIMG_11752T0
NCU11739T0	CIMG_00745T0
NCU08364T0	CIMG_08449T0
NCU06240T0	CIMG_13464T0
NCU05859T0	CIMG_00040T0
NCU06418T0	CIMG_03770T0
NCU08319T0	CIMG_07972T0
NCU10314T0	CIMG_01007T0
NCU05213T0	CIMG_09457T0
NCU06563T0	CIMG_09141T0
NCU01057T0	CIMG_01036T0
NCU01057T1	CIMG_01036T0
NCU03176T0	CIMG_03073T0
NCU02232T0	CIMG_05534T0
NCU03759T0	CIMG_05729T0
NCU04600T0	CIMG_07139T0
NCU10467T0	CIMG_02631T0
NCU09270T0	CIMG_07185T0
NCU02996T0	CIMG_06983T0
NCU11284T0	CIMG_01202T0
NCU02771T0	CIMG_04886T0
NCU07564T0	CIMG_00782T0
NCU07849T0	CIMG_07892T0
NCU07849T1	CIMG_07892T0
NCU07814T0	CIMG_05993T0
NCU09123T0	CIMG_04631T0
NCU09345T0	CIMG_09722T0
NCU09345T1	CIMG_09722T0
NCU09345T2	CIMG_09722T0
NCU03055T0	CIMG_01446T0
NCU06720T0	CIMG_02284T0
NCU06041T0	CIMG_05816T0
NCU06769T0	CIMG_05230T0
NCU05117T0	CIMG_07814T0
NCU06593T0	CIMG_08657T0
NCU05995T0	CIMG_12861T0
NCU04192T0	CIMG_06637T0
NCU06779T0	CIMG_04024T0
NCU03009T0	CIMG_08447T0
NCU08850T0	CIMG_12396T0
NCU02094T0	CIMG_04520T0
NCU05273T0	CIMG_04997T0
NCU02954T0	CIMG_08027T0
NCU03188T0	CIMG_03293T0
NCU04783T0	CIMG_01688T0
NCU00711T0	CIMG_07658T0
NCU04642T0	CIMG_04330T0
NCU00155T0	CIMG_03723T0
NCU00181T0	CIMG_09367T0
NCU01613T0	CIMG_09164T0
NCU04335T0	CIMG_09191T0
NCU06924T0	CIMG_08021T0
NCU01481T0	CIMG_04135T0	CIMG_04135T1
NCU01083T0	CIMG_11774T0
NCU05143T0	CIMG_07274T0
NCU02351T0	CIMG_02082T0
NCU05028T0	CIMG_01713T0
NCU01377T0	CIMG_06467T0
NCU03523T0	CIMG_04027T0
NCU06943T0	CIMG_01897T0
NCU11588T0	CIMG_01069T0
NCU07697T0	CIMG_06836T0
NCU04457T0	CIMG_00920T0
NCU04841T0	CIMG_01235T0
NCU02585T0	CIMG_08835T0
NCU08356T0	CIMG_04460T0
NCU06336T0	CIMG_08475T0
NCU09771T0	CIMG_04415T0
NCU11693T0	CIMG_07762T0
NCU02565T0	CIMG_02148T0	CIMG_02148T1
NCU00602T0	CIMG_00468T0
NCU03495T0	CIMG_03103T0
NCU05129T0	CIMG_01689T0
NCU03512T0	CIMG_05491T0
NCU08811T0	CIMG_07827T1	CIMG_07827T0
NCU01240T0	CIMG_06654T0
NCU00182T0	CIMG_09333T0
NCU00790T0	CIMG_01234T0
NCU02571T0	CIMG_02262T0
NCU03260T0	CIMG_04452T0
NCU07221T0	CIMG_00206T0
NCU03066T0	CIMG_08959T0
NCU00803T1	CIMG_02203T0
NCU00803T0	CIMG_02203T0
NCU01216T0	CIMG_03854T0
NCU02532T0	CIMG_04635T0
NCU05411T0	CIMG_03208T0
NCU04096T0	CIMG_11749T0
NCU06921T0	CIMG_08016T0
NCU07909T0	CIMG_07163T0
NCU02743T0	CIMG_01634T0
NCU03678T0	CIMG_03281T0
NCU06914T0	CIMG_00621T0
NCU00649T0	CIMG_08086T0
NCU09093T0	CIMG_00341T0
NCU09643T0	CIMG_02451T0
NCU04935T0	CIMG_08524T0
NCU11263T0	CIMG_02467T0
NCU00422T0	CIMG_09441T0
NCU00422T1	CIMG_09441T0
NCU03204T0	CIMG_01627T0
NCU00445T0	CIMG_09377T0
NCU05516T0	CIMG_07858T0
NCU07659T0	CIMG_05459T0
NCU07739T0	CIMG_05974T0
NCU06052T0	CIMG_08117T0
NCU10546T0	CIMG_06821T0
NCU02247T0	CIMG_01762T0
NCU05196T0	CIMG_08145T0
NCU06631T0	CIMG_09799T0
NCU08511T0	CIMG_09710T0
NCU00209T0	CIMG_00838T0
NCU01695T0	CIMG_06293T0
NCU06360T0	CIMG_03362T0
NCU06187T0	CIMG_04195T0
NCU00605T0	CIMG_11831T0
NCU09807T0	CIMG_02290T0
NCU08997T0	CIMG_04563T0
NCU09116T0	CIMG_04628T0
NCU10282T0	CIMG_07534T0
NCU07062T0	CIMG_01204T0
NCU07442T0	CIMG_10144T0
NCU08825T0	CIMG_00315T0
NCU07284T0	CIMG_03970T0
NCU09237T0	CIMG_01064T0
NCU02746T0	CIMG_08977T0
NCU06332T0	CIMG_11458T0
NCU02151T0	CIMG_00385T0
NCU05589T0	CIMG_04429T0
NCU03714T0	CIMG_09274T0
NCU02690T0	CIMG_04765T0
NCU03295T0	CIMG_07552T0
NCU05206T0	CIMG_05912T0
NCU06568T0	CIMG_13585T0
NCU04289T0	CIMG_04234T0
NCU04983T0	CIMG_10100T0
NCU10468T0	CIMG_06190T0
NCU00195T0	CIMG_05978T0
NCU00232T0	CIMG_11046T0
NCU03756T0	CIMG_06499T0
NCU07059T0	CIMG_01377T0
NCU08708T0	CIMG_01471T0
NCU01936T0	CIMG_11809T0
NCU02592T0	CIMG_10086T0
NCU03436T0	CIMG_09818T0
NCU07558T0	CIMG_05394T0
NCU11277T0	CIMG_04089T0
NCU03651T0	CIMG_00874T0
NCU01595T0	CIMG_03513T0
NCU03004T0	CIMG_08468T0
NCU05585T0	CIMG_05504T0
NCU08012T0	CIMG_05409T0
NCU09434T0	CIMG_03797T0
NCU06296T0	CIMG_07719T0
NCU05715T0	CIMG_12344T0
NCU11102T0	CIMG_00871T0
NCU08995T0	CIMG_04590T0
NCU04780T0	CIMG_11442T0
NCU07865T0	CIMG_08634T0
NCU04478T0	CIMG_05020T0
NCU02781T0	CIMG_07276T0
NCU06409T0	CIMG_03930T0
NCU00065T0	CIMG_13670T0
NCU06758T0	CIMG_05219T0
NCU02438T0	CIMG_02130T0
NCU01435T0	CIMG_06354T0
NCU04761T0	CIMG_03643T0
NCU03771T0	CIMG_08217T0
NCU06230T0	CIMG_13010T0
NCU04442T0	CIMG_00721T0
NCU01512T0	CIMG_05116T0
NCU03768T1	CIMG_06486T0
NCU03768T2	CIMG_06486T0
NCU03768T0	CIMG_06486T0
NCU02639T0	CIMG_03406T0
NCU02639T1	CIMG_03406T0
NCU00056T0	CIMG_00789T0
NCU04637T0	CIMG_00119T0
NCU08346T0	CIMG_01668T0
NCU08983T0	CIMG_03210T0
NCU04809T0	CIMG_01268T0
NCU03339T0	CIMG_03087T0
NCU04272T0	CIMG_02045T0
NCU01753T0	CIMG_05765T0
NCU06541T0	CIMG_00718T0
NCU05606T0	CIMG_04388T0
NCU00717T0	CIMG_10463T0
NCU06989T0	CIMG_03270T0
NCU05926T0	CIMG_00959T0
NCU09551T0	CIMG_01178T0
NCU02256T0	CIMG_01943T0
NCU01184T0	CIMG_05989T0
NCU01059T0	CIMG_09331T0
NCU06724T0	CIMG_09122T0
NCU04856T0	CIMG_09122T0
NCU04856T1	CIMG_09122T0
NCU07807T0	CIMG_03654T0
NCU07807T1	CIMG_03654T0
NCU02015T0	CIMG_00440T0
NCU02373T0	CIMG_01717T0
NCU02415T0	CIMG_03811T0
NCU06371T0	CIMG_00725T0
NCU10853T0	CIMG_03605T0
NCU08066T0	CIMG_06685T0
NCU03197T0	CIMG_13720T0
NCU11399T0	CIMG_06201T0
NCU02688T1	CIMG_02363T0
NCU02688T0	CIMG_02363T0
NCU00589T0	CIMG_03083T0
NCU00587T0	CIMG_03086T0
NCU05410T0	CIMG_05206T0
NCU09220T0	CIMG_01058T0
NCU08011T0	CIMG_03000T0
NCU00517T0	CIMG_02295T0
NCU01964T0	CIMG_01827T0
NCU03218T0	CIMG_00623T0
NCU02826T0	CIMG_07493T0
NCU00875T0	CIMG_09822T0
NCU07419T0	CIMG_07594T0
NCU06246T0	CIMG_12830T0
NCU00823T0	CIMG_04527T0
NCU01412T0	CIMG_04242T0
NCU01271T0	CIMG_08778T0
NCU09157T0	CIMG_01254T0
NCU10652T0	CIMG_05276T0
NCU03154T0	CIMG_00343T0
NCU03998T0	CIMG_00544T0
NCU04633T0	CIMG_02167T0
NCU06628T0	CIMG_00695T0
NCU10059T0	CIMG_03638T0
NCU09388T0	CIMG_07048T0
NCU03223T1	CIMG_11293T0	CIMG_11293T1
NCU03223T0	CIMG_11293T0	CIMG_11293T1
NCU00023T0	CIMG_03766T0
NCU02104T0	CIMG_03246T0
NCU01528T0	CIMG_06404T0
NCU04429T0	CIMG_03361T0
NCU09789T0	CIMG_03337T0
NCU05226T0	CIMG_09797T0
NCU03504T0	CIMG_00252T0
NCU00468T0	CIMG_04349T0
NCU11408T0	CIMG_03686T0
NCU08880T0	CIMG_11858T0
NCU02273T0	CIMG_03687T0
NCU00916T0	CIMG_07709T0
NCU09380T0	CIMG_08960T1	CIMG_08960T0
NCU01993T0	CIMG_00474T0
NCU00924T0	CIMG_08818T0
NCU06717T0	CIMG_03696T0
NCU04007T0	CIMG_07222T0
NCU06923T0	CIMG_08020T0
NCU07850T0	CIMG_07868T0
NCU09384T0	CIMG_06968T0
NCU07459T0	CIMG_03531T0	CIMG_03531T1
NCU01160T0	CIMG_00178T0
NCU04328T0	CIMG_00048T0
NCU02617T0	CIMG_03258T0
NCU05218T0	CIMG_00755T0
NCU05418T0	CIMG_06385T0
NCU11173T0	CIMG_00798T0
NCU11967T0	CIMG_06328T0
NCU12076T0	CIMG_08789T0
NCU02296T0	CIMG_01857T0
NCU02576T0	CIMG_02266T0
NCU01227T0	CIMG_06044T0
NCU00894T0	CIMG_08785T0
NCU09477T0	CIMG_03931T0
NCU10272T0	CIMG_05201T0
NCU01547T0	CIMG_02526T0
NCU03243T0	CIMG_01114T0
NCU04460T0	CIMG_08190T0
NCU08427T0	CIMG_06393T0
NCU09980T0	CIMG_06900T0
NCU08370T0	CIMG_00579T0
NCU05548T0	CIMG_04393T0
NCU06091T0	CIMG_03998T0
NCU01961T0	CIMG_00405T0
NCU02023T0	CIMG_05866T0
NCU05169T0	CIMG_04336T0
NCU09098T0	CIMG_02480T0
NCU07495T0	CIMG_08044T0
NCU00106T0	CIMG_00954T0
NCU01637T0	CIMG_03379T0
NCU01689T0	CIMG_06295T0
NCU07880T0	CIMG_07871T0
NCU06380T0	CIMG_00140T0
NCU06532T0	CIMG_07941T0
NCU02414T0	CIMG_01737T0
NCU02283T0	CIMG_01893T0
NCU04540T0	CIMG_01565T0
NCU07067T0	CIMG_03314T0
NCU01786T0	CIMG_11136T0
NCU00565T0	CIMG_00458T0
NCU02378T0	CIMG_01706T0
NCU00575T0	CIMG_05829T0
NCU07465T0	CIMG_07665T0
NCU09321T0	CIMG_07663T0
NCU00554T0	CIMG_00392T0
NCU00345T0	CIMG_00796T0
NCU02056T0	CIMG_04596T0
NCU04797T0	CIMG_01546T0
NCU05558T0	CIMG_04391T0
NCU06095T0	CIMG_03814T0
NCU06177T0	CIMG_06216T0
NCU07438T0	CIMG_05779T0
NCU07071T0	CIMG_07053T0
NCU09258T0	CIMG_13165T0
NCU03846T0	CIMG_09505T0
NCU03846T1	CIMG_09505T0
NCU01279T0	CIMG_07177T0
NCU06232T0	CIMG_03106T0
NCU06519T0	CIMG_02845T0
NCU09778T0	CIMG_01161T0
NCU09025T0	CIMG_03681T0
NCU05364T0	CIMG_08522T0
NCU09843T0	CIMG_05605T0
NCU04531T0	CIMG_01861T0	CIMG_09750T0
NCU01821T0	CIMG_07122T0
NCU00725T0	CIMG_04494T0
NCU05752T0	CIMG_00126T0
NCU03228T0	CIMG_03567T0
NCU02795T0	CIMG_04476T0
NCU03643T0	CIMG_04417T0
NCU01633T0	CIMG_08310T0
NCU11288T0	CIMG_00948T0
NCU11420T0	CIMG_01763T0
NCU06345T0	CIMG_07936T0
NCU09931T0	CIMG_07825T0
NCU00913T0	CIMG_03276T0
NCU06112T0	CIMG_03802T0
NCU03238T0	CIMG_07991T0
NCU10927T0	CIMG_05012T0
NCU03913T0	CIMG_01166T0
NCU00434T0	CIMG_09373T0
NCU05254T0	CIMG_05468T0
NCU05513T0	CIMG_08516T0
NCU04612T0	CIMG_00541T0
NCU04612T1	CIMG_00541T0
NCU11511T0	CIMG_02207T0
NCU11471T0	CIMG_04947T0
NCU04817T0	CIMG_01309T0
NCU03492T0	CIMG_03099T0
NCU03757T0	CIMG_06503T0
NCU06271T0	CIMG_09220T0
NCU02238T0	CIMG_12303T0	CIMG_06409T0
NCU03836T0	CIMG_02707T0
NCU03646T0	CIMG_07842T0
NCU05633T0	CIMG_10271T0
NCU09646T0	CIMG_06860T0
NCU03115T0	CIMG_04487T0
NCU07165T0	CIMG_05888T0
NCU03979T0	CIMG_01316T0
NCU04277T0	CIMG_04090T0
NCU06460T0	CIMG_03046T0
NCU04118T0	CIMG_06366T0
NCU08005T0	CIMG_05174T0
NCU01754T0	CIMG_06053T0
NCU01754T1	CIMG_06053T0
NCU00472T0	CIMG_02423T0
NCU03938T0	CIMG_01010T0
NCU02070T0	CIMG_04593T0
NCU04195T0	CIMG_05106T0
NCU00277T0	CIMG_12284T0
NCU05294T0	CIMG_08192T0
NCU05453T0	CIMG_11726T0
NCU11312T0	CIMG_06241T0
NCU02305T0	CIMG_00484T0
NCU05537T0	CIMG_01313T0
NCU06988T0	CIMG_00291T0
NCU00490T0	CIMG_03069T0
NCU02497T0	CIMG_01141T0
NCU03018T0	CIMG_00996T0
NCU02424T0	CIMG_02090T0
NCU03402T0	CIMG_03143T0
NCU04554T0	CIMG_02795T0
NCU04428T0	CIMG_03404T0
NCU07528T0	CIMG_00848T0
NCU05564T0	CIMG_04377T0
NCU03006T0	CIMG_08444T0
NCU01895T0	CIMG_11840T0
NCU06403T0	CIMG_08507T0
NCU08033T0	CIMG_09675T0
NCU08597T0	CIMG_11159T0
NCU07399T0	CIMG_02181T0
NCU07544T0	CIMG_02685T0
NCU03876T0	CIMG_07669T0
NCU09208T0	CIMG_06699T0
NCU01162T0	CIMG_00181T0
NCU07253T0	CIMG_00181T0
NCU04899T0	CIMG_05466T0
NCU00108T0	CIMG_12815T0
NCU08579T0	CIMG_03652T0
NCU09648T0	CIMG_03252T0
NCU04507T0	CIMG_12771T0
NCU04737T0	CIMG_01641T0
NCU04415T0	CIMG_03614T0
NCU06245T0	CIMG_02341T0
NCU08909T0	CIMG_01751T0
NCU06077T0	CIMG_05771T0
NCU05500T0	CIMG_06865T0
NCU09211T0	CIMG_06694T0
NCU02009T0	CIMG_03186T0
NCU02244T0	CIMG_07480T0
NCU06347T0	CIMG_05921T0
NCU04337T0	CIMG_09188T0
NCU09930T0	CIMG_07826T0
NCU00962T0	CIMG_00411T0
NCU07513T0	CIMG_00828T0
NCU07358T0	CIMG_01489T0
NCU07580T0	CIMG_04718T0
NCU05797T0	CIMG_07750T0
NCU11222T0	CIMG_09075T0
NCU11457T0	CIMG_08882T0
NCU04013T0	CIMG_00543T0
NCU04013T1	CIMG_00543T0
NCU09241T0	CIMG_01040T0
NCU05735T0	CIMG_09154T0
NCU09064T0	CIMG_05853T0
NCU09106T0	CIMG_07633T0
NCU08852T0	CIMG_11667T0
NCU06341T0	CIMG_04426T1	CIMG_04426T0
NCU03888T0	CIMG_01251T0
NCU05971T0	CIMG_01195T0
NCU00978T0	CIMG_07588T0
NCU01722T0	CIMG_06873T0
NCU05302T0	CIMG_03333T0
NCU03777T0	CIMG_09279T0
NCU04653T0	CIMG_10133T0
NCU10926T0	CIMG_09394T0
NCU06846T0	CIMG_04219T0
NCU06033T0	CIMG_12059T0
NCU03107T0	CIMG_04608T0
NCU09536T0	CIMG_01349T0
NCU01913T0	CIMG_00437T0
NCU01304T0	CIMG_02797T0
NCU04326T0	CIMG_00940T0
NCU05891T0	CIMG_03690T0
NCU04730T0	CIMG_08295T0
NCU08959T0	CIMG_04017T0
NCU09183T0	CIMG_04357T0
NCU09571T0	CIMG_06388T0
NCU10409T0	CIMG_01159T0
NCU05593T0	CIMG_08534T0
NCU11381T0	CIMG_11269T0
NCU01998T0	CIMG_00367T0
NCU00008T0	CIMG_09385T0
NCU04803T0	CIMG_06616T0
NCU03546T0	CIMG_09723T0
NCU11489T0	CIMG_01646T0
NCU06727T0	CIMG_09600T0
NCU11537T0	CIMG_07756T0
NCU01929T0	CIMG_03141T0
NCU05782T0	CIMG_04255T0
NCU07893T0	CIMG_04211T0
NCU07347T0	CIMG_06745T0
NCU11177T0	CIMG_03753T0
NCU05004T0	CIMG_13707T0
NCU09444T0	CIMG_08867T0
NCU02411T0	CIMG_01890T0
NCU07985T0	CIMG_05045T0
NCU09982T0	CIMG_06781T0
NCU01175T0	CIMG_06453T0
NCU00421T0	CIMG_09443T0
NCU06057T0	CIMG_08109T0
NCU02032T0	CIMG_08878T0	CIMG_10083T0
NCU00599T0	CIMG_01844T0
NCU03826T0	CIMG_02699T0
NCU04657T0	CIMG_02231T0
NCU02586T0	CIMG_08058T0
NCU07920T0	CIMG_12068T0
NCU03971T0	CIMG_01274T0
NCU07172T0	CIMG_00063T0
NCU02603T0	CIMG_05536T0
NCU07899T0	CIMG_00155T0
NCU06722T0	CIMG_05088T0
NCU03741T0	CIMG_09288T0
NCU10715T0	CIMG_02086T0
NCU12124T0	CIMG_01370T0
NCU11795T0	CIMG_03321T0
NCU07863T0	CIMG_09550T0
NCU00366T0	CIMG_00797T0
NCU01321T0	CIMG_00809T0
NCU08277T0	CIMG_00109T0
NCU08418T0	CIMG_02188T0	CIMG_03887T0	CIMG_00167T0
NCU02374T0	CIMG_01719T0
NCU03548T0	CIMG_03022T0
NCU04923T0	CIMG_01809T0
NCU00951T0	CIMG_07626T0
NCU01795T0	CIMG_09790T0
NCU06764T0	CIMG_05434T0
NCU05298T0	CIMG_08017T0
NCU08633T0	CIMG_04569T0
NCU01990T0	CIMG_00364T0
NCU01455T0	CIMG_02407T0
NCU00669T0	CIMG_06718T0
NCU06437T0	CIMG_05373T0
NCU10276T0	CIMG_11792T0
NCU00025T0	CIMG_03841T0
NCU08352T0	CIMG_00627T0
NCU03441T0	CIMG_09170T0
NCU07587T0	CIMG_05472T0
NCU03194T0	CIMG_00790T0
NCU00501T0	CIMG_04319T0
NCU06250T0	CIMG_03945T0
NCU03880T0	CIMG_07137T0
NCU06780T0	CIMG_09157T0
NCU09897T0	CIMG_06919T0
NCU11325T0	CIMG_07730T0
NCU11934T0	CIMG_12415T0
NCU01782T0	CIMG_04957T0
NCU01831T0	CIMG_06321T0
NCU06251T0	CIMG_01955T0
NCU07755T0	CIMG_01100T0
NCU06649T0	CIMG_07808T0
NCU07408T0	CIMG_04884T0
NCU07408T1	CIMG_04884T0
NCU02899T0	CIMG_04601T0
NCU00324T0	CIMG_13463T0
NCU09486T0	CIMG_03142T0
NCU06594T0	CIMG_08660T0
NCU06774T0	CIMG_11489T0
NCU00528T0	CIMG_01836T0
NCU04840T0	CIMG_01222T0
NCU07711T0	CIMG_00705T0
NCU04189T0	CIMG_06246T0
NCU04288T0	CIMG_07173T0
NCU08004T0	CIMG_05258T0
NCU07509T0	CIMG_07542T0
NCU07041T0	CIMG_08184T0
NCU12146T0	CIMG_01358T0	CIMG_01358T1	CIMG_01358T2
NCU00052T0	CIMG_01297T0
NCU06207T0	CIMG_02610T0
NCU00120T0	CIMG_10235T0
NCU08869T0	CIMG_05494T0
NCU04168T0	CIMG_13295T0
NCU07929T0	CIMG_10297T0
NCU11357T0	CIMG_09355T0
NCU02263T0	CIMG_01949T0
NCU02675T0	CIMG_02184T0
NCU06699T0	CIMG_03183T0
NCU04331T0	CIMG_05906T0
NCU05458T0	CIMG_05124T0
NCU02968T0	CIMG_08978T0
NCU01553T0	CIMG_11289T0
NCU03050T0	CIMG_04741T0
NCU05990T0	CIMG_01562T0
NCU02726T0	CIMG_06993T0
NCU10309T0	CIMG_03413T0
NCU09912T0	CIMG_10154T0
NCU11176T0	CIMG_09650T0
NCU01256T0	CIMG_09019T0	CIMG_09019T1
NCU01361T0	CIMG_03876T0
NCU00413T0	CIMG_06034T0
NCU01409T0	CIMG_07799T0
NCU05260T0	CIMG_08143T0
NCU07300T0	CIMG_07036T0
NCU08280T0	CIMG_06149T0
NCU07722T0	CIMG_09176T0
NCU03352T0	CIMG_05220T0
NCU05390T0	CIMG_03205T0
NCU06428T0	CIMG_03019T0
NCU02115T0	CIMG_08018T0
NCU05245T0	CIMG_09448T0
NCU09816T0	CIMG_09976T0
NCU01830T0	CIMG_01310T0
NCU04374T0	CIMG_00290T0
NCU03207T0	CIMG_02329T0
NCU03593T0	CIMG_09071T0
NCU10895T0	CIMG_09972T0
NCU06211T1	CIMG_02580T0
NCU06211T0	CIMG_02580T0
NCU00721T0	CIMG_01142T0
NCU02181T0	CIMG_00391T0
NCU06895T0	CIMG_01401T0
NCU00892T0	CIMG_09464T0
NCU10987T0	CIMG_04459T0
NCU08040T0	CIMG_09683T0
NCU03561T0	CIMG_02503T0
NCU02606T0	CIMG_05544T0
NCU09309T0	CIMG_01121T0
NCU07668T0	CIMG_03330T0
NCU08275T0	CIMG_08453T0
NCU09407T0	CIMG_08841T0
NCU08177T0	CIMG_13235T0
NCU07707T0	CIMG_00711T0
NCU07663T0	CIMG_03326T0
NCU07521T0	CIMG_03748T0
NCU00357T0	CIMG_02430T0
NCU05089T0	CIMG_07083T0
NCU06694T0	CIMG_06474T0
NCU03890T0	CIMG_01255T0
NCU01055T0	CIMG_04691T0
NCU06662T0	CIMG_00142T0
NCU04585T0	CIMG_04237T0
NCU07400T0	CIMG_02182T0
NCU03129T0	CIMG_11054T0
NCU09594T0	CIMG_03430T0
NCU08716T0	CIMG_09088T0
NCU03118T0	CIMG_00116T0
NCU04063T0	CIMG_04213T0
NCU07457T0	CIMG_03451T0
NCU07483T0	CIMG_07582T0
NCU07318T0	CIMG_07907T0
NCU09540T0	CIMG_06490T0
NCU09370T0	CIMG_07487T0
NCU08507T0	CIMG_09713T0
NCU02084T0	CIMG_00177T1	CIMG_00177T0
NCU03369T0	CIMG_02191T0
NCU03763T0	CIMG_07567T0
NCU05980T0	CIMG_05080T0
NCU06168T0	CIMG_07996T0
NCU09858T0	CIMG_06512T0
NCU08388T0	CIMG_04930T0
NCU08388T1	CIMG_04930T0
NCU00196T0	CIMG_00196T0
NCU00465T0	CIMG_09503T0
NCU05807T0	CIMG_05640T0
NCU03545T0	CIMG_09721T0
NCU04837T0	CIMG_10251T0
NCU05999T0	CIMG_12864T0
NCU03989T0	CIMG_04238T0	CIMG_04238T1
NCU02635T0	CIMG_00141T0
NCU00227T0	CIMG_03008T0
NCU03242T0	CIMG_01090T0
NCU01069T0	CIMG_06215T0
NCU02943T0	CIMG_04526T0
NCU02477T0	CIMG_06111T0
NCU05536T0	CIMG_04206T0
NCU02670T0	CIMG_08216T0
NCU09337T0	CIMG_01497T0
NCU03273T0	CIMG_11610T0
NCU07607T0	CIMG_07615T0
NCU05586T0	CIMG_10179T0
NCU09658T0	CIMG_05478T0
NCU02333T0	CIMG_03683T0
NCU06191T0	CIMG_06002T0
NCU11676T0	CIMG_00990T1
NCU03557T0	CIMG_13037T0
NCU08927T0	CIMG_13770T0
[truncated: 3,530 more rows]
[truncated: 15 more columns]
