# Supplementary material for: Evolutionary Conservation and Diversification of Puf RNA Binding Proteins and Their mRNA Targets
Source: PLoS Biol. 2015 Nov 20;13(11):e1002307. doi: 10.1371/journal.pbio.1002307 (PMC4654594; doi:10.1371/journal.pbio.1002307)
Supplement: S4 Dataset — (ZIP) [file pbio.1002307.s004.zip › N.crassa.fa_C.lusitaniae.fa.txt]

NCU07832T0	CLUT_01010
NCU01744T0	CLUT_03565
NCU08535T0	CLUT_03660
NCU06976T0	CLUT_03115
NCU07308T0	CLUT_04160
NCU07307T0	CLUT_03422
NCU01379T0	CLUT_05728
NCU08287T0	CLUT_04779
NCU06468T0	CLUT_04817
NCU08267T0	CLUT_01820
NCU02505T0	CLUT_02542
NCU02103T0	CLUT_03468
NCU02677T0	CLUT_00431
NCU04548T0	CLUT_00743
NCU03986T0	CLUT_02993
NCU01632T0	CLUT_04813
NCU05591T0	CLUT_03537	CLUT_03113	CLUT_02179
NCU02685T0	CLUT_02989
NCU08616T0	CLUT_03112
NCU01772T0	CLUT_02458
NCU03575T0	CLUT_04744
NCU07922T0	CLUT_05845
NCU05238T0	CLUT_03502
NCU05425T0	CLUT_04220
NCU01680T0	CLUT_01338
NCU01768T0	CLUT_03391
NCU07700T0	CLUT_05797
NCU08685T0	CLUT_03168
NCU10066T0	CLUT_02006
NCU05120T0	CLUT_03629
NCU11669T0	CLUT_03252
NCU12032T0	CLUT_05632
NCU00018T0	CLUT_03535
NCU00018T1	CLUT_03535
NCU03539T0	CLUT_01593
NCU04370T0	CLUT_04188
NCU07443T0	CLUT_04249
NCU09324T0	CLUT_02240
NCU03010T0	CLUT_04446
NCU02366T0	CLUT_01001
NCU01638T0	CLUT_05440
NCU00352T0	CLUT_05270
NCU08919T0	CLUT_03172
NCU01820T0	CLUT_04355
NCU05803T0	CLUT_00196
NCU01965T0	CLUT_02057
NCU02566T0	CLUT_04644
NCU03877T0	CLUT_02470
NCU03877T1	CLUT_02470
NCU09463T0	CLUT_00666
NCU00621T0	CLUT_03364
NCU03065T0	CLUT_04729
NCU03363T0	CLUT_02971
NCU07679T0	CLUT_03080
NCU03947T0	CLUT_02418
NCU02815T0	CLUT_03180
NCU02111T0	CLUT_02557
NCU09602T0	CLUT_01400	CLUT_03234
NCU01612T0	CLUT_02803
NCU06488T0	CLUT_04560
NCU00461T0	CLUT_05473
NCU04142T0	CLUT_00997
NCU04348T0	CLUT_02648
NCU07870T0	CLUT_05504
NCU06318T0	CLUT_04890
NCU10143T0	CLUT_00654
NCU07027T0	CLUT_04441
NCU00743T0	CLUT_04515
NCU04404T0	CLUT_03312
NCU09012T0	CLUT_03060
NCU06687T0	CLUT_03653
NCU10497T0	CLUT_03095
NCU08336T0	CLUT_00494
NCU04327T0	CLUT_05647
NCU09903T0	CLUT_02194
NCU03592T0	CLUT_01844
NCU06281T0	CLUT_01844
NCU00239T0	CLUT_02731
NCU02475T0	CLUT_00179
NCU05270T0	CLUT_05428
NCU07658T0	CLUT_04161
NCU04569T0	CLUT_02283
NCU04385T0	CLUT_05286
NCU06438T0	CLUT_05202
NCU00567T0	CLUT_04065
NCU02544T0	CLUT_03607
NCU05194T0	CLUT_03764
NCU06272T0	CLUT_00659
NCU04280T0	CLUT_00734
NCU01765T0	CLUT_05783
NCU07010T0	CLUT_03421
NCU06678T0	CLUT_00073
NCU08135T0	CLUT_04826
NCU00104T0	CLUT_01501
NCU03794T0	CLUT_03654
NCU11255T0	CLUT_03244
NCU02630T0	CLUT_02766
NCU02762T0	CLUT_01439
NCU03061T0	CLUT_04040
NCU06544T0	CLUT_03890
NCU08693T0	CLUT_04122
NCU04051T0	CLUT_02089
NCU04161T0	CLUT_04391	CLUT_02918	CLUT_02955
NCU01328T0	CLUT_00170
NCU03982T0	CLUT_05851
NCU00551T0	CLUT_04911
NCU10283T0	CLUT_01383
NCU03060T0	CLUT_04039
NCU00629T0	CLUT_00984
NCU02539T0	CLUT_03029
NCU11350T0	CLUT_02663
NCU04898T0	CLUT_02061
NCU03818T0	CLUT_01224
NCU01675T0	CLUT_04277
NCU07837T0	CLUT_02050
NCU03808T0	CLUT_00331
NCU06512T0	CLUT_00395
NCU04090T0	CLUT_04751
NCU01171T0	CLUT_01630
NCU08377T0	CLUT_00453
NCU01229T0	CLUT_02018
NCU06871T0	CLUT_03658
NCU04611T0	CLUT_05931
NCU01318T0	CLUT_00779
NCU00177T0	CLUT_05871
NCU04100T0	CLUT_00852
NCU01164T0	CLUT_00367
NCU06836T0	CLUT_00611
NCU07319T0	CLUT_02037
NCU08920T0	CLUT_02265
NCU02075T0	CLUT_02821
NCU01207T0	CLUT_01995
NCU09297T0	CLUT_04620
NCU11202T0	CLUT_04966
NCU06278T0	CLUT_04082
NCU00405T0	CLUT_03371
NCU08828T0	CLUT_01348
NCU03955T0	CLUT_05909
NCU03292T0	CLUT_01112
NCU02380T0	CLUT_05804
NCU07982T0	CLUT_02660
NCU09063T0	CLUT_03412
NCU04648T0	CLUT_03271
NCU02003T0	CLUT_00476	CLUT_00178
NCU01843T0	CLUT_01837
NCU01589T0	CLUT_00619
NCU03992T0	CLUT_04958
NCU09808T0	CLUT_04157
NCU08009T0	CLUT_04113
NCU08515T0	CLUT_00735
NCU04242T0	CLUT_00841
NCU02955T0	CLUT_02244
NCU02979T0	CLUT_02763
NCU01143T0	CLUT_01452
NCU02391T0	CLUT_01872
NCU02629T0	CLUT_03704
NCU08898T0	CLUT_00676
NCU08276T0	CLUT_01509
NCU08119T0	CLUT_04163
NCU02357T0	CLUT_05426
NCU02728T0	CLUT_05197
NCU03980T0	CLUT_04629
NCU02083T0	CLUT_00317
NCU07999T0	CLUT_00555
NCU03669T0	CLUT_04960
NCU09450T0	CLUT_03850
NCU03051T0	CLUT_00165
NCU01951T0	CLUT_03728
NCU08110T0	CLUT_01843
NCU05239T0	CLUT_00524
NCU04203T0	CLUT_03416
NCU03321T0	CLUT_02488
NCU10058T0	CLUT_00423
NCU09873T0	CLUT_03985
NCU08928T0	CLUT_00721
NCU06484T0	CLUT_01794
NCU07556T0	CLUT_05096
NCU07281T0	CLUT_01139
NCU01197T0	CLUT_01802
NCU03100T0	CLUT_04244
NCU05518T0	CLUT_05800
NCU02207T0	CLUT_00922
NCU07930T0	CLUT_01856
NCU04303T0	CLUT_04167
NCU03042T0	CLUT_01851
NCU03814T0	CLUT_02768
NCU05360T0	CLUT_03472
NCU00579T0	CLUT_00817
NCU01479T0	CLUT_02010
NCU00712T0	CLUT_04490
NCU01486T0	CLUT_02569
NCU01648T0	CLUT_03498
NCU05927T0	CLUT_04552
NCU05029T0	CLUT_03812
NCU07554T0	CLUT_02401
NCU02010T0	CLUT_00506
NCU01431T0	CLUT_02254
NCU11965T0	CLUT_04482
NCU04439T0	CLUT_00347
NCU01540T0	CLUT_03257
NCU05289T0	CLUT_02023
NCU03139T0	CLUT_05130
NCU01323T0	CLUT_02337
NCU09700T0	CLUT_04915
NCU01369T0	CLUT_01657
NCU01255T0	CLUT_05366
NCU00396T0	CLUT_01332
NCU04044T0	CLUT_02615
NCU10007T0	CLUT_01275
NCU10007T1	CLUT_01275
NCU04448T0	CLUT_01947
NCU07404T0	CLUT_05032
NCU09349T0	CLUT_01821
NCU03171T0	CLUT_01594
NCU04230T0	CLUT_01411
NCU02839T0	CLUT_00350
NCU02840T0	CLUT_03377
NCU01747T0	CLUT_02761
NCU05429T0	CLUT_00004
NCU05429T1	CLUT_00004
NCU09909T0	CLUT_00443
NCU05046T0	CLUT_00309
NCU07966T0	CLUT_00309
NCU08147T0	CLUT_00309
NCU02514T0	CLUT_01226
NCU03650T0	CLUT_04445
NCU05041T0	CLUT_04037
NCU08894T0	CLUT_04603
NCU01992T0	CLUT_02744
NCU02274T0	CLUT_02101
NCU09118T0	CLUT_01459
NCU00261T0	CLUT_01907
NCU03463T0	CLUT_00758
NCU05269T0	CLUT_02016
NCU05269T1	CLUT_02016
NCU00481T0	CLUT_02178
NCU04076T0	CLUT_05905
NCU02230T0	CLUT_02700
NCU04768T0	CLUT_00864
NCU04251T0	CLUT_01337
NCU01470T0	CLUT_00049
NCU02810T0	CLUT_05161
NCU07712T0	CLUT_04543
NCU09715T0	CLUT_00741
NCU09741T0	CLUT_00805
NCU09709T0	CLUT_03002
NCU03117T0	CLUT_01619
NCU02580T0	CLUT_03242
NCU05430T0	CLUT_00278
NCU06308T0	CLUT_04471
NCU00671T0	CLUT_03562
NCU02797T0	CLUT_03162
NCU02534T0	CLUT_01453
NCU06149T0	CLUT_04081
NCU06918T0	CLUT_03816
NCU03804T0	CLUT_00964
NCU04790T0	CLUT_04177
NCU08897T0	CLUT_02513
NCU04173T0	CLUT_03241
NCU04173T1	CLUT_03241
NCU02572T0	CLUT_02607
NCU03298T0	CLUT_02868
NCU01290T0	CLUT_05058
NCU12019T0	CLUT_02748	CLUT_02758	CLUT_03426
NCU04020T0	CLUT_03680
NCU07926T0	CLUT_04425
NCU00681T0	CLUT_00878
NCU03263T0	CLUT_02457
NCU09770T0	CLUT_02878
NCU07567T0	CLUT_03449
NCU02325T0	CLUT_05517
NCU03482T0	CLUT_02998
NCU12096T0	CLUT_04024
NCU06481T0	CLUT_01350
NCU09034T0	CLUT_02921
NCU10008T0	CLUT_03520
NCU10042T0	CLUT_03897
NCU10042T1	CLUT_03897
NCU04221T0	CLUT_04351
NCU11271T0	CLUT_03783
NCU00410T0	CLUT_00415
NCU06767T0	CLUT_01075
NCU02319T0	CLUT_04166
NCU02260T0	CLUT_00880
NCU09866T0	CLUT_05412
NCU02515T0	CLUT_03054
NCU11170T0	CLUT_05882
NCU01272T0	CLUT_01241
NCU07690T0	CLUT_02387
NCU03797T0	CLUT_02963
NCU00770T0	CLUT_05272
NCU09039T0	CLUT_01915
NCU08689T0	CLUT_05421
NCU06508T0	CLUT_04295
NCU04414T0	CLUT_02995
NCU11273T0	CLUT_01798
NCU02036T0	CLUT_00709
NCU05901T0	CLUT_04474
NCU03387T0	CLUT_03594
NCU02407T0	CLUT_01686
NCU01119T0	CLUT_00911
NCU07451T0	CLUT_01799
NCU09721T0	CLUT_04210
NCU03076T0	CLUT_01816
NCU06624T0	CLUT_05501
NCU11188T0	CLUT_02622
NCU07378T0	CLUT_04432
NCU00447T0	CLUT_05672
NCU00668T0	CLUT_01576
NCU04799T0	CLUT_04038
NCU01756T0	CLUT_04628
NCU03200T0	CLUT_04293
NCU05526T0	CLUT_01219	CLUT_05100
NCU04636T0	CLUT_05353
NCU01249T0	CLUT_01919
NCU00459T0	CLUT_00879
NCU08195T0	CLUT_03625
NCU01192T0	CLUT_03182
NCU02511T0	CLUT_03925
NCU06843T0	CLUT_03125
NCU00824T0	CLUT_01757
NCU02701T0	CLUT_00118
NCU04449T0	CLUT_01665
NCU02657T0	CLUT_04906
NCU02632T0	CLUT_00437
NCU09228T0	CLUT_01230
NCU03857T0	CLUT_02078
NCU04749T0	CLUT_00760
NCU05895T0	CLUT_03944
NCU09111T0	CLUT_01870
NCU01439T0	CLUT_03849
NCU03748T0	CLUT_04206
NCU02689T0	CLUT_04312
NCU06854T0	CLUT_00981
NCU02747T0	CLUT_04579
NCU06189T0	CLUT_03673
NCU11027T0	CLUT_00088
NCU00043T0	CLUT_01488
NCU03479T0	CLUT_04548
NCU04435T0	CLUT_05055
NCU06666T0	CLUT_05787
NCU09266T0	CLUT_04511
NCU08118T0	CLUT_05660
NCU00477T0	CLUT_02976
NCU06171T0	CLUT_02765
NCU10262T0	CLUT_00762	CLUT_00352	CLUT_04499
NCU05830T0	CLUT_00762	CLUT_00352	CLUT_04499
NCU08755T0	CLUT_00768
NCU08054T0	CLUT_00768
NCU03608T0	CLUT_01479
NCU09894T0	CLUT_03888
NCU01494T0	CLUT_00890
NCU00920T0	CLUT_03964
NCU07367T0	CLUT_03712
NCU01195T0	CLUT_04306
NCU03032T0	CLUT_02900
NCU06441T0	CLUT_05807
NCU06738T0	CLUT_01434
NCU05154T0	CLUT_02785
NCU04736T0	CLUT_02785
NCU07487T0	CLUT_02120	CLUT_01181
NCU01625T0	CLUT_05076
NCU05805T0	CLUT_02978
NCU07859T0	CLUT_01276
NCU07024T0	CLUT_01883
NCU07153T0	CLUT_01860
NCU01443T0	CLUT_02404
NCU01692T0	CLUT_03965
NCU04121T0	CLUT_02727
NCU05363T0	CLUT_02530
NCU07839T0	CLUT_02232
NCU04380T0	CLUT_05788
NCU03929T0	CLUT_05788
NCU07171T0	CLUT_00090
NCU05995T0	CLUT_05273
NCU00112T0	CLUT_00790
NCU02578T0	CLUT_01462
NCU03737T0	CLUT_04475
NCU03359T0	CLUT_00871
NCU00389T0	CLUT_05427
NCU07914T0	CLUT_03695
NCU03219T0	CLUT_01869
NCU07732T0	CLUT_02114
NCU07732T1	CLUT_02114
NCU00901T0	CLUT_02228
NCU03786T0	CLUT_01618
NCU03108T0	CLUT_01780
NCU09219T0	CLUT_01371
NCU01652T0	CLUT_00271
NCU01234T0	CLUT_02434
NCU01857T0	CLUT_02833
NCU06986T0	CLUT_05511
NCU08776T0	CLUT_05511
NCU06187T0	CLUT_01147
NCU03415T0	CLUT_04537
NCU00378T0	CLUT_03192
NCU02669T0	CLUT_03034
NCU08023T0	CLUT_04405
NCU08325T0	CLUT_04909
NCU01813T0	CLUT_03304
NCU07420T0	CLUT_01979
NCU06942T0	CLUT_05169
NCU03657T1	CLUT_04367
NCU03657T0	CLUT_04367
NCU07334T0	CLUT_04321	CLUT_05588
NCU08373T0	CLUT_00149
NCU03234T0	CLUT_04988
NCU08162T0	CLUT_01663
NCU09545T0	CLUT_05125
NCU05095T0	CLUT_01688
NCU11180T0	CLUT_02332
NCU02542T1	CLUT_05574
NCU02542T0	CLUT_05574
NCU02906T0	CLUT_05483
NCU05278T0	CLUT_04246
NCU11301T0	CLUT_05927
NCU01187T0	CLUT_05722
NCU04054T0	CLUT_04467
NCU03396T0	CLUT_00761
NCU08382T0	CLUT_01238
NCU10397T0	CLUT_04924
NCU08309T0	CLUT_01772
NCU08663T0	CLUT_02478
NCU09377T1	CLUT_03088
NCU09377T0	CLUT_03088
NCU07156T0	CLUT_00518
NCU02202T0	CLUT_05867
NCU07887T0	CLUT_00948
NCU11544T1	CLUT_03809
NCU11544T0	CLUT_03809
NCU07296T0	CLUT_01123
NCU04433T0	CLUT_01978
NCU03235T0	CLUT_01978
NCU08998T0	CLUT_05140
NCU08998T1	CLUT_05140
NCU11384T1	CLUT_04553
NCU11384T0	CLUT_04553
NCU08642T0	CLUT_00729
NCU02393T0	CLUT_01484
NCU02393T1	CLUT_01484
NCU00453T0	CLUT_01585
NCU07489T0	CLUT_00630
NCU00656T0	CLUT_03005
NCU04216T0	CLUT_04080
NCU06929T0	CLUT_03278
NCU09332T0	CLUT_03511
NCU01809T0	CLUT_01367
NCU01912T0	CLUT_01381
NCU00754T0	CLUT_03514
NCU04856T0	CLUT_00455
NCU04856T1	CLUT_00455
NCU06724T0	CLUT_00455
NCU01269T0	CLUT_00784
NCU06457T0	CLUT_01664
NCU11664T0	CLUT_03555
NCU00714T0	CLUT_02367
NCU02233T0	CLUT_04893
NCU05782T0	CLUT_05054
NCU07710T0	CLUT_01604
NCU02349T0	CLUT_02386
NCU08216T0	CLUT_00057
NCU09347T0	CLUT_02842
NCU07440T0	CLUT_05123
NCU03661T0	CLUT_02970
NCU06943T0	CLUT_05764
NCU11175T0	CLUT_04853
NCU03922T0	CLUT_02734
NCU02778T0	CLUT_04485
NCU01985T0	CLUT_04243
NCU00936T0	CLUT_00095
NCU01701T0	CLUT_01977
NCU06626T0	CLUT_05741
NCU05198T0	CLUT_04790
NCU06240T0	CLUT_05816
NCU09696T0	CLUT_04939
NCU02639T0	CLUT_04362
NCU02639T1	CLUT_04362
NCU09688T0	CLUT_02141
NCU03498T0	CLUT_01565
NCU00536T0	CLUT_05907
NCU08002T0	CLUT_01214
NCU09468T0	CLUT_02735
NCU09132T0	CLUT_02735
NCU06914T0	CLUT_01156
NCU00793T0	CLUT_03685
NCU03894T0	CLUT_01679
NCU04117T0	CLUT_04023
NCU07442T0	CLUT_04607
NCU09757T0	CLUT_03709
NCU06459T0	CLUT_03789
NCU02696T0	CLUT_01293
NCU02571T0	CLUT_05112
NCU09610T0	CLUT_02912
NCU11685T0	CLUT_03997
NCU00789T0	CLUT_03012
NCU00194T0	CLUT_00267
NCU00436T0	CLUT_03872
NCU06630T0	CLUT_01990
NCU06482T0	CLUT_02987
NCU00430T0	CLUT_00266
NCU11213T0	CLUT_02509
NCU01745T0	CLUT_02344
NCU02430T0	CLUT_04489
NCU01797T0	CLUT_05290
NCU05232T0	CLUT_04127
NCU09071T0	CLUT_02053
NCU00821T0	CLUT_01020
NCU07011T0	CLUT_00142
NCU08563T0	CLUT_01441
NCU08024T0	CLUT_03079
NCU07987T0	CLUT_00787
NCU07807T0	CLUT_02126
NCU07807T1	CLUT_02126
NCU07070T0	CLUT_03917
NCU05420T0	CLUT_01491
NCU04166T0	CLUT_03141
NCU05642T0	CLUT_02246
NCU06519T0	CLUT_02278
NCU00406T0	CLUT_00577
NCU06394T0	CLUT_03924
NCU06522T0	CLUT_00304
NCU02416T0	CLUT_00975
NCU05777T0	CLUT_00320
NCU01160T0	CLUT_00689
NCU04963T0	CLUT_01200
NCU08180T0	CLUT_01200
NCU02582T0	CLUT_01200
NCU00721T0	CLUT_00027
NCU00188T0	CLUT_01394
NCU01503T0	CLUT_03068
NCU02044T0	CLUT_02754
NCU03116T0	CLUT_00977
NCU00040T0	CLUT_04701
NCU05259T0	CLUT_00176
NCU03425T0	CLUT_03293
NCU05288T0	CLUT_05677
NCU01939T0	CLUT_02262
NCU05600T0	CLUT_05003
NCU00890T0	CLUT_01745
NCU05204T0	CLUT_01999
NCU08272T0	CLUT_03251
NCU00468T0	CLUT_05025
NCU09438T0	CLUT_01036
NCU07831T0	CLUT_04422
NCU09737T0	CLUT_05656
NCU03339T0	CLUT_01271
NCU08471T0	CLUT_02473
NCU06842T0	CLUT_05248
NCU08115T0	CLUT_05299
NCU02619T0	CLUT_00141
NCU08021T0	CLUT_02494
NCU06179T0	CLUT_05340
NCU11190T0	CLUT_05892
NCU00081T0	CLUT_03009
NCU02624T0	CLUT_04932
NCU09230T0	CLUT_02784
NCU06355T0	CLUT_05337
NCU03141T0	CLUT_01525	CLUT_00164
NCU02408T0	CLUT_02402
NCU03836T0	CLUT_01169
NCU03795T0	CLUT_04046
NCU06672T0	CLUT_02477
NCU05622T0	CLUT_03720
NCU04185T0	CLUT_05114
NCU01968T0	CLUT_00099
NCU05301T0	CLUT_05640
NCU07721T0	CLUT_04676
NCU07607T0	CLUT_05468	CLUT_01274
NCU01183T0	CLUT_01818
NCU06215T0	CLUT_00522
NCU03961T0	CLUT_01661
NCU02741T0	CLUT_03761
NCU07697T0	CLUT_05795
NCU04656T0	CLUT_00018
NCU01502T0	CLUT_05759
NCU07872T0	CLUT_02605
NCU03194T0	CLUT_04693
NCU03257T0	CLUT_02661
NCU05985T0	CLUT_01349
NCU04814T0	CLUT_05621
NCU07280T0	CLUT_03893
NCU03973T0	CLUT_00723
NCU11168T0	CLUT_00138
NCU09101T0	CLUT_02549
NCU02296T0	CLUT_00886
NCU06659T0	CLUT_00552
NCU04566T0	CLUT_04797
NCU10847T0	CLUT_02479
NCU00200T0	CLUT_00556
NCU06026T0	CLUT_01504	CLUT_05397
NCU00794T0	CLUT_02558
NCU03124T0	CLUT_02275
NCU01335T0	CLUT_05328
NCU01157T0	CLUT_05872
NCU06449T0	CLUT_04778
NCU04754T0	CLUT_00446
NCU04005T0	CLUT_02420
NCU00717T0	CLUT_05929
NCU04610T0	CLUT_00808
NCU05454T0	CLUT_03755
NCU09564T0	CLUT_00341
NCU06684T0	CLUT_03544
NCU02438T0	CLUT_01495
NCU00488T0	CLUT_03496
NCU09477T0	CLUT_00849
NCU05261T0	CLUT_05644
NCU11397T0	CLUT_04257
NCU03500T0	CLUT_01508
NCU11642T0	CLUT_02311
NCU00122T0	CLUT_01932
NCU03690T0	CLUT_00433
NCU02611T0	CLUT_02225
NCU01227T0	CLUT_03602
NCU06722T0	CLUT_04726
NCU10311T0	CLUT_04715
NCU03004T0	CLUT_02548
NCU02397T0	CLUT_03813
NCU08503T0	CLUT_02084
NCU09227T0	CLUT_03220
NCU05129T0	CLUT_00390
NCU02052T0	CLUT_04742
NCU01480T0	CLUT_01165
NCU06847T0	CLUT_05825
NCU01377T0	CLUT_04505
NCU01512T0	CLUT_04384
NCU06923T0	CLUT_03003
NCU00163T0	CLUT_01060
NCU04615T0	CLUT_03055
NCU05218T0	CLUT_02949
NCU06452T0	CLUT_05701
NCU08303T0	CLUT_02651
NCU07530T0	CLUT_05817
NCU01333T0	CLUT_01341
NCU05168T0	CLUT_03930
NCU01528T0	CLUT_03499
NCU04743T0	CLUT_02124
NCU04747T0	CLUT_02643
NCU04504T0	CLUT_03351
NCU08825T0	CLUT_00051
NCU09318T0	CLUT_01054
NCU07659T0	CLUT_02864
NCU00673T0	CLUT_00086
NCU01751T0	CLUT_00715
NCU06365T0	CLUT_04126
NCU08880T0	CLUT_01925
NCU06284T0	CLUT_00035
NCU07458T0	CLUT_03209
NCU11961T0	CLUT_01329
NCU06541T0	CLUT_02012	CLUT_02013
NCU11409T0	CLUT_02859
NCU02295T0	CLUT_04229
NCU05585T0	CLUT_03971
NCU04259T0	CLUT_01268
NCU04614T0	CLUT_02805
NCU06760T0	CLUT_01102
NCU09437T0	CLUT_00910
NCU08997T0	CLUT_05283
NCU07955T0	CLUT_04459
NCU01754T0	CLUT_00171	CLUT_01827	CLUT_00223
NCU01754T1	CLUT_00171	CLUT_01827	CLUT_00223
NCU02476T0	CLUT_00171	CLUT_01827	CLUT_00223
NCU05548T0	CLUT_00530
NCU09817T0	CLUT_00530
NCU04041T0	CLUT_00416
NCU03813T0	CLUT_04004
NCU04130T0	CLUT_04092
NCU10381T0	CLUT_00121
NCU07002T0	CLUT_04517
NCU01013T0	CLUT_01887
NCU01412T0	CLUT_05269
NCU02082T0	CLUT_04994
NCU07580T0	CLUT_01413
NCU09076T0	CLUT_00273
NCU03652T0	CLUT_05822
NCU00951T0	CLUT_00512
NCU04726T0	CLUT_03986
NCU08730T0	CLUT_05723
NCU02209T0	CLUT_01582	CLUT_02242
NCU00269T0	CLUT_05142
NCU08983T0	CLUT_04922
NCU07819T0	CLUT_03154	CLUT_05209
NCU05169T0	CLUT_05766	CLUT_04072
NCU09516T0	CLUT_00335
NCU10987T0	CLUT_03166
NCU02795T0	CLUT_01343
NCU02680T0	CLUT_02015
NCU06194T0	CLUT_04619
NCU06217T0	CLUT_01419
NCU11296T0	CLUT_02436
NCU08297T1	CLUT_01398
NCU08297T0	CLUT_01398
NCU04176T0	CLUT_00346
NCU00480T0	CLUT_03563
NCU01433T0	CLUT_02007
NCU06520T0	CLUT_04284
NCU03137T0	CLUT_01747
NCU04306T0	CLUT_02040
NCU04118T0	CLUT_04495
NCU10018T0	CLUT_04297
NCU03066T0	CLUT_01051
NCU03561T0	CLUT_05489
NCU02273T0	CLUT_04124
NCU00490T0	CLUT_05742
NCU05410T0	CLUT_02552
NCU05422T0	CLUT_04055
NCU08152T0	CLUT_02297
NCU07986T0	CLUT_03025
NCU03606T0	CLUT_00788
NCU04252T0	CLUT_02999
NCU02565T0	CLUT_05746
NCU00915T0	CLUT_00921
NCU01132T0	CLUT_03661
NCU04485T0	CLUT_01927
NCU08501T0	CLUT_01571
NCU06232T0	CLUT_05354
NCU02549T0	CLUT_03588
NCU03979T0	CLUT_03674
NCU09521T0	CLUT_03221
NCU06727T0	CLUT_01000
NCU06868T0	CLUT_05380
NCU02066T0	CLUT_02454
NCU00602T0	CLUT_05537
NCU05418T0	CLUT_02668
NCU04899T0	CLUT_04330
NCU06618T0	CLUT_03370
NCU12076T0	CLUT_04420
NCU00904T0	CLUT_03675
NCU02179T0	CLUT_03675
NCU03713T0	CLUT_01653
NCU02717T0	CLUT_02777
NCU03118T0	CLUT_04507
NCU06182T0	CLUT_02681
NCU06032T0	CLUT_03694
NCU04247T0	CLUT_05178
NCU01438T0	CLUT_01237
NCU02310T0	CLUT_01777
NCU04637T0	CLUT_01153
NCU02591T0	CLUT_03226
NCU03823T0	CLUT_02804
NCU06249T0	CLUT_01300
NCU00095T0	CLUT_00412
NCU00021T0	CLUT_02740
NCU03347T0	CLUT_00635
NCU03966T0	CLUT_01466
NCU02234T0	CLUT_04300
NCU03702T0	CLUT_03751
NCU08507T0	CLUT_01440
NCU07414T0	CLUT_03922
NCU04809T0	CLUT_01310
NCU01141T0	CLUT_05362
NCU02420T0	CLUT_02514
NCU03757T0	CLUT_04402
NCU05254T0	CLUT_03420
NCU07076T0	CLUT_01916	CLUT_03040
NCU03006T0	CLUT_02673
NCU00823T0	CLUT_05679
NCU06205T0	CLUT_03455
NCU06761T0	CLUT_03146
NCU04535T0	CLUT_04148
NCU08352T0	CLUT_03778
NCU00565T0	CLUT_04975
NCU03440T0	CLUT_02591
NCU05650T0	CLUT_02433
NCU11408T0	CLUT_00211
NCU11381T0	CLUT_03454
NCU11353T0	CLUT_04509
NCU07408T0	CLUT_04273
NCU07408T1	CLUT_04273
NCU02181T0	CLUT_00206
NCU03628T0	CLUT_01646
NCU08926T0	CLUT_00036
NCU04796T0	CLUT_04882
NCU09212T0	CLUT_05821
NCU04468T0	CLUT_01898
NCU00925T0	CLUT_01633
NCU01595T0	CLUT_02942
NCU03357T0	CLUT_01961
NCU07941T0	CLUT_01486
NCU09537T0	CLUT_01016
NCU11185T0	CLUT_00819
NCU09778T0	CLUT_05341
NCU03515T0	CLUT_02357
NCU04442T0	CLUT_02292
NCU01175T0	CLUT_02611
NCU02387T0	CLUT_05038
NCU04281T0	CLUT_05346
NCU01689T0	CLUT_01583
NCU06970T0	CLUT_00656
NCU03637T0	CLUT_04855
NCU05810T0	CLUT_05667
NCU05644T0	CLUT_01848
NCU05680T0	CLUT_04784
NCU08888T0	CLUT_04578
NCU00591T0	CLUT_00442
NCU02422T0	CLUT_01952
NCU08277T0	CLUT_04130
NCU01022T0	CLUT_00461
NCU02532T0	CLUT_01568
NCU06306T0	CLUT_00373
NCU02556T0	CLUT_04086
NCU04105T0	CLUT_04500
NCU04136T0	CLUT_05570
NCU07041T0	CLUT_04903
NCU07495T0	CLUT_01616	CLUT_00440
NCU00037T0	CLUT_02712
NCU02978T0	CLUT_03092
NCU02276T0	CLUT_05770
NCU07754T0	CLUT_05919
NCU04942T0	CLUT_05919
NCU03759T0	CLUT_01795
NCU09789T0	CLUT_05432
NCU08333T0	CLUT_01084
NCU09771T0	CLUT_01330
NCU04579T0	CLUT_01217
NCU05683T0	CLUT_01217
NCU02053T0	CLUT_01321
NCU03024T0	CLUT_03447
NCU09882T0	CLUT_03176
NCU02400T0	CLUT_03176
NCU02063T0	CLUT_01559
NCU02406T0	CLUT_02339
NCU09642T0	CLUT_04326
NCU06652T0	CLUT_05794
NCU01216T0	CLUT_01905
NCU08626T0	CLUT_05235
NCU04331T0	CLUT_02447
NCU01654T0	CLUT_00982
NCU03129T0	CLUT_04456
NCU04355T0	CLUT_03724
NCU11426T0	CLUT_04357
NCU03492T0	CLUT_00673
NCU04797T0	CLUT_02511
NCU11288T0	CLUT_05678
NCU00106T0	CLUT_02266
NCU02803T0	CLUT_04075
NCU06005T0	CLUT_01895
NCU01241T0	CLUT_00072
NCU07459T0	CLUT_00020
NCU09106T0	CLUT_01069
NCU06238T0	CLUT_03604
NCU01452T0	CLUT_00957	CLUT_01478
NCU01596T0	CLUT_03858
NCU05994T0	CLUT_03038
NCU00056T0	CLUT_01949
NCU04201T0	CLUT_01220
NCU07779T0	CLUT_01308
NCU10762T0	CLUT_05441
NCU00554T0	CLUT_00137
NCU01758T0	CLUT_02046
NCU08895T0	CLUT_04134
NCU10467T0	CLUT_03464
NCU00896T0	CLUT_00561
NCU03944T0	CLUT_00003
NCU03526T0	CLUT_03541
NCU02729T0	CLUT_04418
NCU07075T0	CLUT_01945
NCU10733T0	CLUT_04289
NCU07465T0	CLUT_02362
NCU10776T0	CLUT_05576
NCU01266T0	CLUT_03263
NCU06099T0	CLUT_01697
NCU08946T0	CLUT_01194
NCU02781T0	CLUT_01144
NCU02232T0	CLUT_04894
NCU05516T0	CLUT_02270
NCU08706T0	CLUT_02158
NCU00632T0	CLUT_04308
NCU09004T0	CLUT_01500
NCU00520T0	CLUT_04496
NCU00008T0	CLUT_05416
NCU02806T0	CLUT_04047
NCU05206T0	CLUT_02665
NCU00959T0	CLUT_04005
NCU03876T0	CLUT_04270
NCU11129T0	CLUT_05364	CLUT_05010
NCU05390T0	CLUT_00564
NCU00892T0	CLUT_05103
NCU07720T0	CLUT_00969
NCU08045T0	CLUT_02238
NCU09643T0	CLUT_02618
NCU01633T0	CLUT_00419	CLUT_00421	CLUT_00420
NCU02032T0	CLUT_02888	CLUT_00324
NCU09269T0	CLUT_01626
NCU09269T1	CLUT_01626
NCU08027T0	CLUT_01050
NCU01547T0	CLUT_02874
NCU04581T0	CLUT_01638
NCU06360T0	CLUT_00256
NCU10468T0	CLUT_03318
NCU09123T0	CLUT_05139
NCU05884T0	CLUT_00487
NCU06054T0	CLUT_00485
NCU03009T0	CLUT_05030
NCU07755T0	CLUT_04990
NCU06264T0	CLUT_01056
NCU02743T0	CLUT_04408
NCU01821T0	CLUT_05523
NCU04277T0	CLUT_04933
NCU04507T0	CLUT_05657
NCU09906T0	CLUT_01834
NCU04223T0	CLUT_01834
NCU04167T0	CLUT_01834
NCU10276T0	CLUT_04119	CLUT_04120
NCU11379T0	CLUT_02370
NCU11795T0	CLUT_02578
NCU01036T0	CLUT_02650
NCU05785T0	CLUT_02650
NCU04481T0	CLUT_01038
NCU03258T0	CLUT_04925
NCU08066T0	CLUT_02041
NCU01916T0	CLUT_05094
NCU08561T0	CLUT_01867
NCU03312T0	CLUT_01362
NCU03231T0	CLUT_03609
NCU09309T0	CLUT_01608
NCU03310T0	CLUT_01965
NCU04817T0	CLUT_03692
NCU04241T0	CLUT_05448
NCU06075T0	CLUT_00152
NCU06075T1	CLUT_00152
NCU02148T0	CLUT_03428
NCU04168T0	CLUT_01835
NCU05752T0	CLUT_01155
NCU08291T0	CLUT_04618
NCU00587T0	CLUT_03729
NCU05224T0	CLUT_00722
NCU04837T0	CLUT_02451
NCU04368T0	CLUT_03766
NCU02687T0	CLUT_05714
NCU11320T0	CLUT_01917
NCU07395T0	CLUT_05690
NCU01481T0	CLUT_01266
NCU00428T0	CLUT_03991
NCU05295T0	CLUT_02475
NCU06402T0	CLUT_00377	CLUT_02113
NCU06402T1	CLUT_00377	CLUT_02113
NCU02136T0	CLUT_02106
NCU01816T0	CLUT_03400
NCU03853T0	CLUT_02277
NCU04410T0	CLUT_02324
NCU06112T0	CLUT_01331
NCU04784T0	CLUT_05577
NCU04459T0	CLUT_01935
NCU07165T0	CLUT_04184
NCU04192T0	CLUT_02667	CLUT_03302
NCU01271T0	CLUT_00965
NCU03888T0	CLUT_00048
NCU02564T0	CLUT_02328
NCU10053T0	CLUT_00898
NCU10383T1	CLUT_00422
NCU10383T0	CLUT_00422
NCU03079T0	CLUT_01806
NCU00755T0	CLUT_02272
NCU03779T0	CLUT_05050
NCU06428T0	CLUT_02935
NCU09407T0	CLUT_00597
NCU06198T0	CLUT_05891
NCU03217T0	CLUT_03130
NCU00463T0	CLUT_03898
NCU09183T0	CLUT_03898
NCU01776T0	CLUT_03703
NCU00493T0	CLUT_05556
NCU10314T0	CLUT_03919
NCU00605T0	CLUT_00408
NCU02965T0	CLUT_00960
NCU02112T0	CLUT_05408
NCU04288T0	CLUT_05317
NCU00575T0	CLUT_02103
NCU00227T0	CLUT_05515
NCU03695T0	CLUT_04473
NCU02960T0	CLUT_05131
NCU07691T0	CLUT_01823
NCU08856T0	CLUT_02616
NCU05492T0	CLUT_03396
NCU01786T0	CLUT_05471
NCU01270T0	CLUT_05471
NCU00230T0	CLUT_00077
NCU01471T0	CLUT_00122
NCU03935T0	CLUT_01603
NCU01525T0	CLUT_04316
NCU07071T0	CLUT_03266
NCU11204T0	CLUT_04732
NCU02616T0	CLUT_01884
NCU04652T0	CLUT_02397
NCU03317T0	CLUT_04659
NCU08370T0	CLUT_04602
NCU02256T0	CLUT_00520
NCU09698T0	CLUT_03949
NCU04657T0	CLUT_04006
NCU09116T0	CLUT_00783
NCU07021T0	CLUT_02913
NCU09064T0	CLUT_02147
NCU01178T0	CLUT_01709
NCU05686T0	CLUT_02005
NCU09598T0	CLUT_02342
NCU09745T0	CLUT_02875
NCU11705T0	CLUT_03741
NCU06846T0	CLUT_02782
NCU06500T0	CLUT_04412
NCU01210T0	CLUT_02566
NCU06714T0	CLUT_02566
NCU06091T0	CLUT_00318
NCU02305T0	CLUT_04350
NCU06563T0	CLUT_02551
NCU06374T0	CLUT_03946
NCU07330T0	CLUT_03946
NCU01242T0	CLUT_02223
NCU06717T0	CLUT_04268
NCU03846T0	CLUT_02376
NCU03846T1	CLUT_02376
NCU07253T0	CLUT_02142
NCU01162T0	CLUT_02142
NCU04647T0	CLUT_01724
NCU06047T0	CLUT_00924
NCU04111T0	CLUT_02680
NCU07172T0	CLUT_05119
NCU00981T0	CLUT_00064
NCU08004T0	CLUT_05684
NCU06769T0	CLUT_04376
NCU08008T0	CLUT_03923
NCU09816T0	CLUT_02783
NCU11266T0	CLUT_05837
NCU03783T0	CLUT_01057
NCU05775T0	CLUT_01057
NCU05004T0	CLUT_01404
NCU04074T0	CLUT_04416
NCU07393T0	CLUT_01953
NCU04063T0	CLUT_03770
NCU06207T0	CLUT_05120
NCU01695T0	CLUT_00870
NCU05942T0	CLUT_01189
NCU03055T0	CLUT_05134
NCU06694T0	CLUT_04704
NCU07266T0	CLUT_05937
NCU06211T1	CLUT_04354
NCU06211T0	CLUT_04354
NCU02414T0	CLUT_01943
NCU08384T0	CLUT_01135
NCU06202T0	CLUT_04318
NCU10409T0	CLUT_03156
NCU06191T0	CLUT_00918
NCU03197T0	CLUT_03549
NCU01550T0	CLUT_05487
NCU11251T0	CLUT_00775
NCU01919T0	CLUT_02093
NCU00589T0	CLUT_04771
NCU05971T0	CLUT_01193
NCU08326T0	CLUT_00406
NCU07438T0	CLUT_01521
NCU04770T0	CLUT_05066
NCU01388T0	CLUT_03153
NCU04316T0	CLUT_04442
NCU08964T0	CLUT_02635
NCU04335T0	CLUT_00183
NCU02536T0	CLUT_03437
NCU05196T0	CLUT_02879
NCU04600T0	CLUT_00282
NCU03154T0	CLUT_02326
NCU05633T0	CLUT_00534
NCU06231T0	CLUT_01254
NCU02147T0	CLUT_04863
NCU08578T0	CLUT_01078
NCU09208T0	CLUT_01132
NCU01702T0	CLUT_01749
NCU02829T0	CLUT_02634
NCU06569T0	CLUT_01853
NCU06994T0	CLUT_01728
NCU05818T0	CLUT_03637
NCU02585T0	CLUT_03152
NCU04243T0	CLUT_04777
NCU07965T0	CLUT_03543
NCU00030T0	CLUT_03425
NCU00963T0	CLUT_05451
NCU06436T0	CLUT_03911
NCU10652T0	CLUT_01930
NCU08035T0	CLUT_00497
NCU11457T0	CLUT_00750
NCU06371T0	CLUT_05106
NCU05634T0	CLUT_02239
NCU03658T0	CLUT_04919
NCU04407T0	CLUT_04545
NCU06153T0	CLUT_03373
NCU09930T0	CLUT_03386
NCU08605T0	CLUT_05792
NCU11179T0	CLUT_03797
NCU04823T0	CLUT_03797
NCU01564T0	CLUT_02806
NCU06031T0	CLUT_01475
NCU02498T0	CLUT_05287
NCU00665T0	CLUT_00207
NCU01666T0	CLUT_01967
NCU06216T0	CLUT_02672
NCU06057T0	CLUT_05017
NCU06270T0	CLUT_04927
NCU09600T0	CLUT_04269
NCU02104T0	CLUT_01334
NCU07701T0	CLUT_02749
NCU11312T0	CLUT_01443	CLUT_04596
NCU04646T0	CLUT_00368
NCU10368T0	CLUT_02281
NCU02828T0	CLUT_00872
NCU03229T0	CLUT_00892
NCU07188T0	CLUT_01880
NCU03503T0	CLUT_05086
NCU04124T0	CLUT_05374
NCU00306T0	CLUT_03719
NCU02428T0	CLUT_02149
NCU05513T0	CLUT_00523
NCU04430T0	CLUT_02528
NCU02996T0	CLUT_04272
NCU10272T0	CLUT_00531
NCU00366T0	CLUT_01901
NCU00465T0	CLUT_03403
NCU05580T0	CLUT_04254	CLUT_00378
NCU06077T0	CLUT_04254	CLUT_00378
NCU02533T0	CLUT_00908
NCU06870T0	CLUT_01008
NCU11169T0	CLUT_05705
NCU03393T0	CLUT_02689
NCU03380T0	CLUT_04263
NCU03764T0	CLUT_05518
NCU08502T0	CLUT_04339
NCU09223T0	CLUT_04029
NCU09306T0	CLUT_05310
NCU00294T0	CLUT_02034
NCU00931T0	CLUT_02872
NCU06418T0	CLUT_02463
NCU06183T0	CLUT_04959
NCU09469T0	CLUT_05913
NCU03166T0	CLUT_05228
NCU08811T0	CLUT_00891
NCU01515T0	CLUT_00875
NCU00495T0	CLUT_02236
NCU11410T0	CLUT_00905
NCU09265T0	CLUT_05465
NCU11297T0	CLUT_05344
NCU00913T0	CLUT_01079
NCU01285T0	CLUT_01524
NCU04511T0	CLUT_03616
NCU07988T0	CLUT_02340
NCU07722T0	CLUT_02822
NCU08378T0	CLUT_04374
NCU08114T0	CLUT_01179	CLUT_01178
NCU11342T0	CLUT_01179	CLUT_01178
NCU08340T0	CLUT_01013	CLUT_01960
NCU08340T1	CLUT_01013	CLUT_01960
NCU07757T0	CLUT_01298
NCU01435T0	CLUT_02781
NCU04289T0	CLUT_01325
NCU01524T0	CLUT_04718
NCU06336T0	CLUT_03044
NCU08357T0	CLUT_03299
NCU11173T0	CLUT_03522
NCU12124T0	CLUT_03517
NCU04606T0	CLUT_03222
NCU03497T0	CLUT_04748	CLUT_05216
NCU05523T0	CLUT_02460
NCU07814T0	CLUT_02121
NCU07688T0	CLUT_03078
NCU00742T0	CLUT_05143	CLUT_03347
NCU03981T1	CLUT_04018
NCU03981T0	CLUT_04018
NCU03395T0	CLUT_00250
NCU03188T0	CLUT_02182
NCU01084T0	CLUT_04182
NCU00692T0	CLUT_05446
NCU08477T0	CLUT_00112
NCU01367T0	CLUT_05184
NCU06866T0	CLUT_01667
NCU07419T0	CLUT_02355
NCU07733T0	CLUT_04150
NCU09475T0	CLUT_05167
NCU00880T0	CLUT_00559
NCU04035T0	CLUT_03775
NCU04245T0	CLUT_03643
NCU08048T0	CLUT_01842
NCU08968T0	CLUT_03217
NCU03297T0	CLUT_04217
NCU03297T1	CLUT_04217
NCU02263T0	CLUT_00839
NCU00337T0	CLUT_04247
NCU03352T0	CLUT_02455
NCU03092T0	CLUT_03443
NCU02771T0	CLUT_04862
NCU00091T0	CLUT_03891
NCU07509T0	CLUT_00765
NCU08977T0	CLUT_01505
NCU10044T0	CLUT_05578
NCU02814T0	CLUT_01832
NCU02603T0	CLUT_02063
NCU09322T0	CLUT_00941
NCU09551T0	CLUT_00809
NCU06715T0	CLUT_05791
NCU05009T0	CLUT_01879
NCU05009T1	CLUT_01879
NCU02586T0	CLUT_01785
NCU02658T0	CLUT_02997
NCU04737T0	CLUT_01277
NCU07058T0	CLUT_02183
NCU07262T0	CLUT_02996
NCU06347T0	CLUT_04417
NCU06662T0	CLUT_05014
NCU04013T1	CLUT_02094
NCU04013T0	CLUT_02094
NCU06369T0	CLUT_00184
NCU00066T0	CLUT_02960
NCU03826T0	CLUT_02026
NCU01305T0	CLUT_04717
NCU04337T0	CLUT_03606
NCU01980T0	CLUT_01414
NCU02105T0	CLUT_03111
NCU07498T0	CLUT_01852
NCU07169T0	CLUT_03829
NCU07854T0	CLUT_04775
NCU09090T0	CLUT_04761
NCU06192T0	CLUT_02180
NCU03732T0	CLUT_05345
NCU07012T0	CLUT_02587
NCU09368T0	CLUT_01143
NCU04783T0	CLUT_03291
NCU06534T0	CLUT_03989
NCU06673T0	CLUT_04750
NCU01238T0	CLUT_00471
NCU07309T0	CLUT_02167
NCU07820T0	CLUT_03308
NCU08762T0	CLUT_03122
NCU03963T0	CLUT_00753
NCU03304T0	CLUT_02985
NCU07358T0	CLUT_02000
NCU07263T0	CLUT_03671
NCU06882T0	CLUT_04395
NCU11744T0	CLUT_03264
NCU04612T1	CLUT_05551
NCU04612T0	CLUT_05551
NCU02109T0	CLUT_01896
NCU01256T0	CLUT_04296
NCU06419T0	CLUT_01074
NCU03803T0	CLUT_03744
NCU03319T0	CLUT_05020
NCU09311T0	CLUT_00814
NCU06454T0	CLUT_03902
NCU08011T0	CLUT_01671	CLUT_00098
NCU04150T0	CLUT_01622
NCU00522T0	CLUT_05507
NCU01667T0	CLUT_05305
NCU08036T0	CLUT_05289
NCU00173T0	CLUT_01523
NCU01484T0	CLUT_00539
NCU02432T0	CLUT_00288
NCU03659T0	CLUT_01841
NCU03953T0	CLUT_05257
NCU05079T0	CLUT_02920
NCU08738T0	CLUT_02920
NCU00891T0	CLUT_02658
NCU02415T0	CLUT_02399
NCU02423T0	CLUT_02526
NCU03246T0	CLUT_03688
NCU08280T0	CLUT_01944
NCU05267T0	CLUT_05392
NCU11285T0	CLUT_04388
NCU01637T0	CLUT_01592
NCU02650T0	CLUT_02144
NCU03379T0	CLUT_01606
NCU02282T0	CLUT_02697
NCU01831T0	CLUT_03276
NCU03468T0	CLUT_02848
NCU04733T0	CLUT_01963
NCU04040T0	CLUT_03679
NCU09115T0	CLUT_03984
NCU09290T0	CLUT_04153
NCU11453T0	CLUT_03160
NCU01324T0	CLUT_00225
NCU02497T0	CLUT_00116
NCU01221T0	CLUT_03440
NCU03880T0	CLUT_01787
NCU00944T0	CLUT_04971	CLUT_05280
NCU01795T0	CLUT_02796
NCU04279T0	CLUT_02746
NCU06764T0	CLUT_02193
NCU09892T0	CLUT_00285
NCU09673T0	CLUT_05472
NCU03972T0	CLUT_00093
NCU04514T0	CLUT_02374
NCU06726T0	CLUT_01365
NCU09258T0	CLUT_01461
NCU09552T0	CLUT_01265
NCU02618T0	CLUT_01101
NCU03633T0	CLUT_05514
NCU07550T0	CLUT_03683
NCU07662T0	CLUT_05244
NCU09733T0	CLUT_04043
NCU01997T0	CLUT_01647
NCU00649T0	CLUT_03161
NCU00213T0	CLUT_03947
NCU01348T0	CLUT_04133
NCU03597T0	CLUT_02580
NCU04304T0	CLUT_02485
NCU05876T0	CLUT_01727
NCU11651T0	CLUT_00045
NCU06606T0	CLUT_05494
NCU07874T0	CLUT_04765
NCU08218T0	CLUT_04824
NCU08324T0	CLUT_05011
NCU00155T0	CLUT_02747
NCU07001T0	CLUT_04025
NCU09191T0	CLUT_04584
NCU08380T1	CLUT_02943
NCU08380T0	CLUT_02943
NCU02966T0	CLUT_02950
NCU08500T0	CLUT_00030
NCU08003T0	CLUT_02609
NCU11234T0	CLUT_01110
NCU09738T0	CLUT_03270
NCU02134T0	CLUT_02200
NCU09535T0	CLUT_01934
NCU07849T0	CLUT_02764
NCU07849T1	CLUT_02764
NCU08005T0	CLUT_03073
NCU06110T0	CLUT_04547
NCU06110T1	CLUT_04547
NCU06110T2	CLUT_04547
NCU11568T0	CLUT_05875
NCU11568T1	CLUT_05875
NCU00025T0	CLUT_03749
NCU02833T0	CLUT_01463
NCU02373T0	CLUT_01993
NCU02409T0	CLUT_03071
NCU03204T0	CLUT_02751
NCU04378T0	CLUT_05398
NCU09594T0	CLUT_01560
NCU09443T0	CLUT_04190
NCU07546T0	CLUT_04190
NCU00300T0	CLUT_00543
NCU02560T0	CLUT_00774
NCU04479T0	CLUT_02437
NCU02074T0	CLUT_05053
NCU02226T0	CLUT_05854
NCU08278T0	CLUT_01769
NCU03715T0	CLUT_00054
NCU03504T0	CLUT_01982
NCU08607T0	CLUT_00868
NCU08044T0	CLUT_02110
NCU03859T0	CLUT_05894
NCU08022T0	CLUT_04812
NCU08178T0	CLUT_04733
NCU01172T0	CLUT_05855
NCU10073T0	CLUT_04985
NCU00489T0	CLUT_03170
NCU04323T0	CLUT_01311
NCU06540T0	CLUT_02565
NCU11187T0	CLUT_01797
NCU07958T0	CLUT_03177	CLUT_01714
NCU01446T0	CLUT_05180
NCU07774T0	CLUT_01801
NCU07415T0	CLUT_03336
NCU11215T0	CLUT_00658
NCU00736T0	CLUT_03530
NCU06924T0	CLUT_00893
NCU06260T0	CLUT_02318
NCU06712T0	CLUT_03877
NCU10273T0	CLUT_00945
NCU02368T0	CLUT_00724
NCU02757T0	CLUT_00601
NCU00790T0	CLUT_03760
NCU03789T0	CLUT_02516
NCU07482T0	CLUT_01251
NCU04069T0	CLUT_04654
NCU11302T0	CLUT_03568
NCU00600T0	CLUT_00884
NCU00193T0	CLUT_01826
NCU01464T0	CLUT_01923
NCU01830T0	CLUT_05505
NCU06193T0	CLUT_01788
NCU03899T0	CLUT_05189
NCU09538T0	CLUT_00679
NCU05252T0	CLUT_04630
NCU09747T0	CLUT_04674
NCU07884T0	CLUT_01239
NCU05720T0	CLUT_03736
NCU03749T0	CLUT_04366
NCU03749T1	CLUT_04366
NCU03269T0	CLUT_02946
NCU11399T0	CLUT_00882
NCU07719T0	CLUT_04976
NCU00660T0	CLUT_01800
NCU02509T0	CLUT_01609
NCU04815T0	CLUT_04105
NCU09239T0	CLUT_02129
NCU07937T0	CLUT_03851
NCU07289T0	CLUT_04962
NCU07289T1	CLUT_04962
NCU08385T0	CLUT_00158
NCU09731T0	CLUT_00085
NCU09640T0	CLUT_04865	CLUT_04864	CLUT_02219
NCU10945T0	CLUT_04865	CLUT_04864	CLUT_02219
NCU04391T0	CLUT_04865	CLUT_04864	CLUT_02219
NCU02562T0	CLUT_04865	CLUT_04864	CLUT_02219
NCU07668T0	CLUT_01149	CLUT_01150
NCU06341T0	CLUT_01149	CLUT_01150
NCU04568T0	CLUT_05411
NCU06305T0	CLUT_05411
NCU08428T0	CLUT_05411
NCU01165T0	CLUT_01029	CLUT_05325
NCU04779T0	CLUT_01760	CLUT_02499
NCU02208T0	CLUT_01470
NCU00119T0	CLUT_04069
NCU07992T0	CLUT_01549
NCU08878T0	CLUT_00958
NCU06167T0	CLUT_03559
NCU12009T0	CLUT_02603
NCU03954T0	CLUT_04492
NCU03954T1	CLUT_04492
NCU01252T0	CLUT_00835
NCU02464T0	CLUT_01597
NCU00108T0	CLUT_05081
NCU02157T0	CLUT_03571
NCU00777T0	CLUT_05838
NCU01166T0	CLUT_05850
NCU06141T0	CLUT_02873
NCU09432T0	CLUT_01562
NCU09366T0	CLUT_05000
NCU02031T0	CLUT_04098	CLUT_04851
NCU00414T0	CLUT_00114
NCU00609T0	CLUT_01658
NCU00216T0	CLUT_04497
NCU06552T0	CLUT_05320
NCU01069T0	CLUT_05073
NCU06268T0	CLUT_01417
NCU04137T0	CLUT_03745
NCU09035T0	CLUT_02926
NCU06679T0	CLUT_05682
NCU09436T0	CLUT_04773
NCU03028T0	CLUT_00209
NCU02626T0	CLUT_02933
NCU01429T0	CLUT_04551
NCU09862T0	CLUT_00153
NCU11676T0	CLUT_04544
NCU03040T0	CLUT_02152
NCU01993T0	CLUT_03640
NCU03439T0	CLUT_02652
NCU03045T0	CLUT_03033
NCU04460T0	CLUT_02289
NCU02754T0	CLUT_03774
NCU04503T0	CLUT_03350
NCU11864T0	CLUT_03773
NCU02493T0	CLUT_01473
NCU06168T0	CLUT_00261
NCU04110T0	CLUT_02774
NCU04553T0	CLUT_03584
NCU02203T0	CLUT_05726
NCU08040T0	CLUT_04264
NCU08959T0	CLUT_05757
NCU09896T0	CLUT_05227
NCU07953T0	CLUT_02042
NCU04874T0	CLUT_02042
NCU01523T0	CLUT_00366
NCU00711T0	CLUT_04792
NCU02727T0	CLUT_03792
NCU03711T0	CLUT_00479
NCU00919T0	CLUT_03023
NCU03388T0	CLUT_01676
NCU02653T0	CLUT_04002
NCU07956T0	CLUT_01545
NCU03283T0	CLUT_04749
NCU03283T1	CLUT_04749
NCU00316T0	CLUT_03340
NCU02826T0	CLUT_03233
NCU01784T0	CLUT_04262
NCU03556T0	CLUT_03021
NCU00395T0	CLUT_05777
NCU10292T0	CLUT_05121
NCU03596T0	CLUT_00932	CLUT_04532
NCU02690T0	CLUT_00302
NCU02948T0	CLUT_02353
NCU02943T0	CLUT_02716
NCU01546T0	CLUT_04597
NCU03050T0	CLUT_03730
NCU07261T0	CLUT_01323
NCU07020T0	CLUT_01553
NCU03018T0	CLUT_05706
NCU06410T0	CLUT_02815
NCU08989T0	CLUT_05027
NCU01552T0	CLUT_03339
NCU01552T1	CLUT_03339
NCU06483T0	CLUT_00667
NCU05939T0	CLUT_00667
NCU03989T0	CLUT_01090
NCU02413T0	CLUT_03418
NCU01753T0	CLUT_04481
NCU03755T0	CLUT_03139
NCU02402T0	CLUT_00798
NCU01161T0	CLUT_02798
NCU02056T0	CLUT_03439
NCU06052T0	CLUT_00227
NCU06104T0	CLUT_00947
NCU07738T0	CLUT_02816
NCU09091T0	CLUT_03669
NCU10852T0	CLUT_02886
NCU09119T0	CLUT_03945
NCU11420T0	CLUT_05666
NCU05207T0	CLUT_05479	CLUT_03978
NCU09876T0	CLUT_05479	CLUT_03978
NCU01553T0	CLUT_02268
NCU01947T0	CLUT_02623
NCU04541T0	CLUT_05481
NCU05292T0	CLUT_05676
NCU00725T0	CLUT_00134
NCU08427T0	CLUT_01172
NCU05394T0	CLUT_04310
NCU04454T0	CLUT_05431
NCU00772T0	CLUT_00044
NCU04096T0	CLUT_00044
NCU00150T0	CLUT_00874
NCU00150T1	CLUT_00874
NCU01083T0	CLUT_00850
NCU02812T0	CLUT_01233
NCU00501T0	CLUT_04114
NCU03441T0	CLUT_02096
NCU08683T0	CLUT_03743
NCU11102T0	CLUT_04203
NCU00336T0	CLUT_00026
NCU02750T0	CLUT_02166
NCU02543T0	CLUT_03999
NCU06780T0	CLUT_01981
NCU04452T0	CLUT_04102	CLUT_04363	CLUT_04899
NCU00301T0	CLUT_00349
NCU00655T0	CLUT_00888
NCU01116T0	CLUT_01213
NCU00028T0	CLUT_03970
NCU03409T0	CLUT_03342
NCU04326T0	CLUT_03836
NCU06856T0	CLUT_04524
NCU01635T0	CLUT_01405
NCU01337T0	CLUT_05665
NCU11098T0	CLUT_05668
NCU00519T0	CLUT_01064
NCU02005T0	CLUT_02703
NCU01184T0	CLUT_04074
NCU03112T0	CLUT_03343
NCU04019T0	CLUT_02692
NCU02269T0	CLUT_05848
NCU06404T0	CLUT_04574
NCU03097T0	CLUT_03057
NCU07725T0	CLUT_02901
NCU00182T0	CLUT_02890
NCU02283T0	CLUT_03887
NCU03777T0	CLUT_04032
NCU10747T0	CLUT_00330
NCU06532T0	CLUT_05760
NCU03282T0	CLUT_02449
NCU02289T0	CLUT_05769
NCU06779T0	CLUT_02038
NCU03426T0	CLUT_05710
NCU10048T0	CLUT_04104
NCU01169T0	CLUT_00786
NCU07621T0	CLUT_00123
NCU05452T0	CLUT_05781
NCU00523T0	CLUT_04582
NCU01990T0	CLUT_05088
NCU07669T0	CLUT_01805
NCU10185T0	CLUT_01726
NCU01514T0	CLUT_04965
NCU06593T0	CLUT_01972
NCU08595T0	CLUT_00902
NCU05426T0	CLUT_03776
NCU09313T0	CLUT_03583
NCU09843T0	CLUT_03127
NCU06697T0	CLUT_00490	CLUT_00489
NCU03237T0	CLUT_04528
NCU07931T0	CLUT_02527
NCU06554T0	CLUT_05820
NCU08389T0	CLUT_02112
NCU08389T1	CLUT_02112
NCU00376T0	CLUT_00382
NCU00440T0	CLUT_01093
NCU01929T0	CLUT_01235
NCU00161T0	CLUT_03433
NCU07435T0	CLUT_01087
NCU06771T0	CLUT_04998
NCU07365T0	CLUT_05558
NCU09117T0	CLUT_04980
NCU06578T0	CLUT_01109
NCU05302T0	CLUT_02462
NCU09320T0	CLUT_02145
NCU02131T0	CLUT_00705
NCU04095T0	CLUT_01838
NCU00088T0	CLUT_05429
NCU01878T0	CLUT_04413
NCU07399T0	CLUT_00990
NCU05859T0	CLUT_05493
NCU09161T0	CLUT_03824
NCU10483T0	CLUT_04764
NCU01099T0	CLUT_00486
NCU00950T0	CLUT_03663
NCU00435T0	CLUT_05226
NCU04443T0	CLUT_05347
NCU04087T0	CLUT_05793
NCU09560T0	CLUT_01554
NCU08941T0	CLUT_02361
NCU10721T0	CLUT_01753
NCU07472T0	CLUT_04302
NCU00183T0	CLUT_00632
NCU00334T0	CLUT_00535
NCU00690T0	CLUT_00293
NCU02555T0	CLUT_00002
NCU03693T0	CLUT_00706
NCU00117T0	CLUT_03875
NCU02333T0	CLUT_02762
NCU04228T0	CLUT_02206
NCU02982T0	CLUT_03505
NCU02431T0	CLUT_04265
NCU10155T0	CLUT_00766
NCU07911T0	CLUT_04400
NCU02113T0	CLUT_00847
NCU00434T0	CLUT_05904
NCU03177T0	CLUT_02204
NCU03763T0	CLUT_01803
NCU02468T0	CLUT_04758
NCU07734T0	CLUT_01715
NCU04755T0	CLUT_00493
NCU03460T0	CLUT_02146
NCU02513T0	CLUT_03344
NCU07829T0	CLUT_00469
NCU03325T0	CLUT_04835
NCU07880T0	CLUT_02664
NCU04841T0	CLUT_05415
NCU09811T0	CLUT_04132
NCU11371T0	CLUT_04303
NCU04333T0	CLUT_00296
NCU07471T0	CLUT_00342
NCU03030T0	CLUT_04655
NCU02621T0	CLUT_05237
NCU07985T0	CLUT_01385
NCU07742T0	CLUT_01758
NCU04780T0	CLUT_04423
NCU09025T0	CLUT_02431
NCU09608T0	CLUT_02865
NCU09897T0	CLUT_02724
NCU09380T0	CLUT_03781
NCU01257T0	CLUT_02612
NCU00105T0	CLUT_03806
NCU03952T0	CLUT_00827
NCU04015T0	CLUT_00966
NCU01008T0	CLUT_04346
NCU07483T0	CLUT_03582
NCU06465T0	CLUT_05542
NCU12166T0	CLUT_02628
NCU06877T0	CLUT_04099	CLUT_01211	CLUT_02733
NCU01072T0	CLUT_05939	CLUT_04001
NCU00232T0	CLUT_00598
NCU00650T0	CLUT_02675
NCU03632T0	CLUT_05520
NCU05387T0	CLUT_04100
NCU06307T0	CLUT_03825
NCU04195T0	CLUT_05591	CLUT_04173
NCU08310T0	CLUT_05591	CLUT_04173
NCU03833T0	CLUT_00707
NCU03833T1	CLUT_00707
NCU01906T0	CLUT_00516
NCU00308T0	CLUT_04319
NCU01180T0	CLUT_04698
NCU02830T0	CLUT_04811
NCU02670T0	CLUT_05377
NCU07544T0	CLUT_03415
NCU11724T0	CLUT_05912
NCU01317T0	CLUT_02677
NCU06332T0	CLUT_01567
NCU09435T0	CLUT_04563
NCU09519T0	CLUT_04593
NCU06071T0	CLUT_01674	CLUT_03725	CLUT_00370
NCU01200T1	CLUT_03600
NCU01200T0	CLUT_03600
NCU07564T0	CLUT_01670
NCU06132T0	CLUT_01670
NCU02358T0	CLUT_00177
NCU05582T0	CLUT_00087
NCU05517T0	CLUT_01599
NCU04133T0	CLUT_04860
NCU07246T0	CLUT_04253
NCU08823T0	CLUT_05147
NCU07499T0	CLUT_01985
NCU07500T0	CLUT_01985
NCU07501T0	CLUT_01985
NCU00765T0	CLUT_01098
NCU02378T0	CLUT_01124
NCU00617T0	CLUT_02957
NCU02554T0	CLUT_01336
NCU03887T0	CLUT_00314
NCU00169T0	CLUT_03705
NCU03703T0	CLUT_02610
NCU01444T0	CLUT_04770
NCU03819T0	CLUT_04341
NCU04328T0	CLUT_05646
NCU04446T0	CLUT_05608
NCU07853T0	CLUT_05509
NCU11537T0	CLUT_05259
NCU00726T0	CLUT_03065	CLUT_00130
NCU06039T0	CLUT_00180
NCU00236T0	CLUT_05808
NCU04149T0	CLUT_04387
NCU06409T0	CLUT_04595
NCU04554T0	CLUT_00319
NCU03209T0	CLUT_00319
NCU04883T0	CLUT_00319
NCU02725T0	CLUT_01011
NCU00622T0	CLUT_03446
NCU01936T0	CLUT_05136
NCU09033T0	CLUT_02930
NCU03623T0	CLUT_02199
NCU07478T0	CLUT_03363
NCU08484T0	CLUT_03759
NCU04653T0	CLUT_01595
NCU06085T0	CLUT_01595
NCU04097T0	CLUT_01128
NCU06745T0	CLUT_01433
NCU03545T0	CLUT_05260
NCU06431T0	CLUT_03557
NCU01368T0	CLUT_04889
NCU01368T1	CLUT_04889
NCU04009T0	CLUT_00815
NCU04640T0	CLUT_00993
NCU05721T0	CLUT_05313
NCU08661T0	CLUT_05198
NCU02168T0	CLUT_03516
NCU06386T0	CLUT_01684
NCU04191T0	CLUT_04070
NCU05999T0	CLUT_03869
NCU07247T0	CLUT_03845
NCU08111T0	CLUT_04928
NCU00624T0	CLUT_00742
NCU02227T0	CLUT_00682
NCU00443T0	CLUT_04356
NCU06035T0	CLUT_01048
NCU06721T0	CLUT_03855
NCU11246T0	CLUT_01083
NCU07492T0	CLUT_04745
NCU11181T0	CLUT_03140
NCU01174T0	CLUT_01007
NCU02375T0	CLUT_02956
NCU04725T0	CLUT_02904
NCU04500T0	CLUT_05786
NCU08395T0	CLUT_01313
NCU08395T1	CLUT_01313
NCU02693T0	CLUT_01042
NCU04202T0	CLUT_01131
NCU02463T0	CLUT_03784
NCU06067T0	CLUT_00866
NCU04159T0	CLUT_03623
NCU05606T0	CLUT_03050
NCU04838T0	CLUT_05771
NCU07175T0	CLUT_00467	CLUT_03185
NCU01454T0	CLUT_01366
NCU03335T0	CLUT_03178
NCU07300T0	CLUT_00591
NCU04373T0	CLUT_03106
NCU05226T0	CLUT_05673
NCU03802T0	CLUT_01134
NCU05242T0	CLUT_00063
NCU01122T0	CLUT_00063
NCU06043T0	CLUT_02051	CLUT_00653
NCU00356T0	CLUT_00259
NCU03796T0	CLUT_00082
NCU03740T0	CLUT_01185
NCU02425T0	CLUT_03786
NCU05453T0	CLUT_01584
NCU07290T0	CLUT_03431
NCU06758T0	CLUT_05330
NCU02668T0	CLUT_03931	CLUT_00078
NCU02374T0	CLUT_02891
NCU01569T0	CLUT_04707
NCU02961T0	CLUT_04084
NCU06464T0	CLUT_03053
NCU03358T0	CLUT_04746	CLUT_01281	CLUT_04991	CLUT_04848	CLUT_02773	CLUT_01392
NCU02048T0	CLUT_00946
NCU05587T0	CLUT_01302
NCU05623T0	CLUT_02604
NCU06447T0	CLUT_04967
NCU00087T0	CLUT_02480	CLUT_02954
NCU01279T0	CLUT_00459
NCU00258T0	CLUT_02799
NCU03029T0	CLUT_00616
NCU02808T0	CLUT_01889
NCU02381T0	CLUT_02718
NCU02786T0	CLUT_02696
NCU02726T0	CLUT_05721
NCU05364T0	CLUT_03868
NCU07879T0	CLUT_02739
NCU08671T0	CLUT_05024
NCU09658T0	CLUT_04877
NCU11423T0	CLUT_05617
NCU04008T0	CLUT_00820
NCU09264T0	CLUT_00764
NCU09727T0	CLUT_04385
NCU11365T0	CLUT_04460	CLUT_03389
NCU00019T0	CLUT_01333
NCU02128T0	CLUT_00380
NCU06269T0	CLUT_00303
NCU04302T0	CLUT_02841
NCU05778T0	CLUT_02445
NCU08312T0	CLUT_03058
NCU02299T0	CLUT_05326	CLUT_05327
NCU05757T0	CLUT_01103
NCU06595T0	CLUT_00444
NCU03936T0	CLUT_04051
NCU06648T0	CLUT_03948
NCU06701T0	CLUT_05348
NCU08976T0	CLUT_05246
NCU11791T0	CLUT_04741
NCU00377T0	CLUT_02088
NCU01657T0	CLUT_03159
NCU02675T0	CLUT_04623
NCU05542T0	CLUT_02263
NCU04845T0	CLUT_03827
NCU05304T0	CLUT_04977
NCU05274T0	CLUT_05752
NCU00667T0	CLUT_00980
NCU03730T0	CLUT_02381
NCU03971T0	CLUT_02379
NCU06711T0	CLUT_00371
NCU06656T0	CLUT_01305
NCU03806T0	CLUT_03830
NCU06718T0	CLUT_02116
NCU03176T0	CLUT_05242
NCU10061T0	CLUT_01342
NCU09803T0	CLUT_04829
NCU05982T0	CLUT_03921
NCU01955T0	CLUT_00974
NCU02435T0	CLUT_02493
NCU03407T0	CLUT_01983
NCU04379T0	CLUT_01285
NCU07542T0	CLUT_02334
NCU05983T0	CLUT_04728
NCU07446T0	CLUT_03670
NCU07446T1	CLUT_03670
NCU02076T0	CLUT_03483
NCU00476T0	CLUT_05031
NCU06850T0	CLUT_00398
NCU05250T0	CLUT_03580
NCU08468T0	CLUT_05425
NCU03710T0	CLUT_01253
NCU01696T0	CLUT_05488
NCU04699T0	CLUT_04200
NCU08668T0	CLUT_01369
NCU06845T0	CLUT_03321
NCU05554T0	CLUT_04464
NCU11785T0	CLUT_00384
NCU05589T0	CLUT_05548
NCU08423T0	CLUT_03414
NCU01302T0	CLUT_03202
NCU00475T0	CLUT_04444
NCU01441T0	CLUT_03620
NCU04165T0	CLUT_02273
NCU11933T0	CLUT_01444
NCU09013T0	CLUT_03885
NCU04153T0	CLUT_00855
NCU02437T0	CLUT_02492
NCU02360T0	CLUT_02857
NCU05290T0	CLUT_00671
NCU05235T0	CLUT_01783
NCU06998T0	CLUT_04283
NCU02563T0	CLUT_00058
NCU08070T0	CLUT_01721
NCU07437T0	CLUT_03687
NCU09141T0	CLUT_02968
NCU02930T0	CLUT_02968
NCU07402T0	CLUT_02968
NCU00895T0	CLUT_00024
NCU01779T0	CLUT_00340
NCU04156T0	CLUT_00970
NCU02980T0	CLUT_02916
NCU06655T0	CLUT_00047
NCU05514T0	CLUT_01796
NCU04810T0	CLUT_03988
NCU03369T0	CLUT_05544
NCU10046T0	CLUT_00094
NCU10618T0	CLUT_04542
NCU10051T0	CLUT_04007
NCU02096T0	CLUT_04007
NCU01364T0	CLUT_00811
NCU00924T0	CLUT_05172
NCU08707T0	CLUT_00791
NCU11357T0	CLUT_00213
NCU08372T0	CLUT_02524
NCU09308T0	CLUT_01770
NCU07794T0	CLUT_03393
NCU08425T0	CLUT_05154
NCU09466T0	CLUT_04672
NCU01414T0	CLUT_02047
NCU03622T0	CLUT_01482
NCU05293T0	CLUT_02416
NCU05296T0	CLUT_02476
NCU05564T0	CLUT_03081
NCU11109T0	CLUT_02100
NCU09534T0	CLUT_05152
NCU00116T1	CLUT_01315
NCU00116T0	CLUT_01315
NCU00116T2	CLUT_01315
NCU05347T0	CLUT_00615
NCU05592T0	CLUT_00940
NCU02776T0	CLUT_04709
NCU04455T0	CLUT_03932
NCU06559T0	CLUT_05312
NCU07456T0	CLUT_04888
NCU08609T0	CLUT_05938
NCU00168T0	CLUT_04687
NCU09237T0	CLUT_00120
NCU06530T0	CLUT_02601
NCU01634T0	CLUT_04785	CLUT_01406
NCU00212T0	CLUT_04785	CLUT_01406
NCU05800T0	CLUT_03387
NCU05800T1	CLUT_03387
NCU01517T0	CLUT_00374
NCU01397T0	CLUT_00860
NCU00357T0	CLUT_03737
NCU04275T0	CLUT_01569
NCU03938T0	CLUT_03828
NCU04190T0	CLUT_03698
NCU06300T0	CLUT_05339
NCU00109T0	CLUT_01911
NCU01115T0	CLUT_01975
NCU05485T0	CLUT_00780
NCU05594T0	CLUT_01360
NCU06177T0	CLUT_01395
NCU06974T0	CLUT_01666
NCU08269T0	CLUT_02354
NCU09572T0	CLUT_01579
NCU11748T0	CLUT_01713
NCU00403T0	CLUT_02291
NCU01817T0	CLUT_02752
NCU00812T0	CLUT_05019
NCU03495T0	CLUT_04106
NCU06625T0	CLUT_03367
NCU11263T0	CLUT_00263
NCU06869T0	CLUT_04248
NCU03800T0	CLUT_00907
NCU04855T0	CLUT_00013
NCU05037T0	CLUT_02928
NCU06017T0	CLUT_02937
NCU06118T0	CLUT_03151
NCU08339T0	CLUT_01485
NCU05783T0	CLUT_05636
NCU07682T1	CLUT_00527
NCU07682T0	CLUT_00527
NCU01674T0	CLUT_00430
NCU00050T0	CLUT_02854
NCU08067T0	CLUT_02043
NCU07295T0	CLUT_04304
NCU08973T0	CLUT_04450
NCU00299T0	CLUT_01012
NCU01606T0	CLUT_00602
NCU01759T0	CLUT_00972
NCU02940T0	CLUT_00603
NCU02055T0	CLUT_02523
NCU03550T0	CLUT_02208
NCU02973T0	CLUT_03189
NCU00771T0	CLUT_05861
NCU00778T0	CLUT_05908
NCU03039T0	CLUT_04527
NCU02531T0	CLUT_05580
NCU08952T0	CLUT_00155
NCU08904T0	CLUT_03149
NCU12152T0	CLUT_05802
NCU00310T0	CLUT_02384
NCU05305T0	CLUT_04706
NCU06969T0	CLUT_03642
NCU05645T0	CLUT_04856
NCU09192T0	CLUT_02098
NCU09326T0	CLUT_02617
NCU08296T0	CLUT_03928
NCU11176T0	CLUT_02797
NCU06977T0	CLUT_05893
NCU10220T0	CLUT_04137
NCU04196T0	CLUT_00091
NCU04022T0	CLUT_00521
NCU01457T0	CLUT_04766
NCU02337T0	CLUT_04407
NCU06594T0	CLUT_03552
NCU07383T0	CLUT_03589
NCU10905T0	CLUT_01359
NCU06859T0	CLUT_04804
NCU09756T0	CLUT_04109
NCU11386T0	CLUT_04128
NCU00636T0	CLUT_02592
NCU03538T0	CLUT_00280
NCU01163T0	CLUT_04950
NCU01563T0	CLUT_04759
NCU05273T0	CLUT_03463
NCU01948T0	CLUT_05376	CLUT_04115
NCU04411T0	CLUT_02990
NCU05649T0	CLUT_03250
NCU07989T0	CLUT_03490
NCU00273T0	CLUT_03983
NCU00029T0	CLUT_04566
NCU03330T0	CLUT_02014
NCU05234T0	CLUT_00625
NCU05601T0	CLUT_00858
NCU04429T0	CLUT_03294
NCU05781T0	CLUT_02482
NCU07947T0	CLUT_01183
NCU09496T0	CLUT_01374
[truncated: 1,213 more rows]
