# Supplementary material for: Evolutionary Conservation and Diversification of Puf RNA Binding Proteins and Their mRNA Targets
Source: PLoS Biol. 2015 Nov 20;13(11):e1002307. doi: 10.1371/journal.pbio.1002307 (PMC4654594; doi:10.1371/journal.pbio.1002307)
Supplement: S4 Dataset — (ZIP) [file pbio.1002307.s004.zip › N.crassa.fa_C.neoformans.fa.txt]

NCU06976T0	CNAG_05894T0
NCU07832T0	CNAG_00147T0
NCU01744T0	CNAG_04862T0
NCU08287T0	CNAG_07373T0
NCU02685T0	CNAG_06585T0
NCU08535T0	CNAG_05759T0
NCU05837T0	CNAG_01722T0
NCU06468T0	CNAG_07855T0
NCU06871T0	CNAG_06508T0
NCU02510T0	CNAG_04904T0
NCU04548T0	CNAG_02654T0
NCU02478T0	CNAG_03120T0
NCU08132T0	CNAG_03120T0
NCU01379T0	CNAG_07377T0
NCU05608T0	CNAG_06642T0
NCU07307T0	CNAG_02099T0
NCU02103T0	CNAG_02166T0
NCU05591T0	CNAG_00869T0	CNAG_04098T0
NCU02505T0	CNAG_05907T0
NCU07308T0	CNAG_02100T0
NCU05803T0	CNAG_03748T0
NCU02677T0	CNAG_06112T0
NCU05120T0	CNAG_01235T0
NCU01632T0	CNAG_03701T0
NCU10009T0	CNAG_00730T0
NCU10066T0	CNAG_03554T0
NCU06318T0	CNAG_00960T0
NCU01638T0	CNAG_01189T0
NCU03986T0	CNAG_05936T0
NCU03042T0	CNAG_04444T0
NCU04352T0	CNAG_05818T0
NCU01192T0	CNAG_02563T0
NCU05425T0	CNAG_03674T0
NCU01820T0	CNAG_03418T0
NCU07658T0	CNAG_01126T0
NCU11669T0	CNAG_06971T0
NCU00352T0	CNAG_00383T0
NCU09830T0	CNAG_07799T0
NCU01772T0	CNAG_04513T0
NCU03575T0	CNAG_00238T0
NCU07700T0	CNAG_06840T0
NCU06123T0	CNAG_06923T0
NCU00743T0	CNAG_04879T0
NCU04370T0	CNAG_00136T0
NCU01768T0	CNAG_02079T0
NCU08616T0	CNAG_06611T0
NCU08685T0	CNAG_04192T0
NCU06338T0	CNAG_00377T0
NCU00396T0	CNAG_00464T0
NCU02111T0	CNAG_05172T0
NCU02728T0	CNAG_02303T0
NCU00018T0	CNAG_04851T0
NCU00018T1	CNAG_04851T0
NCU03539T0	CNAG_02208T0
NCU03305T0	CNAG_05592T0
NCU04242T0	CNAG_01807T0
NCU09012T0	CNAG_02977T0
NCU07679T0	CNAG_03148T0
NCU07556T0	CNAG_02064T0
NCU02572T0	CNAG_01091T0
NCU04569T0	CNAG_02464T0
NCU03877T0	CNAG_07746T0
NCU03877T1	CNAG_07746T0
NCU09463T0	CNAG_06123T0
NCU12032T0	CNAG_06379T0
NCU03875T0	CNAG_05552T0
NCU04898T0	CNAG_05136T0
NCU09063T0	CNAG_07627T0
NCU08501T0	CNAG_07769T0
NCU03363T0	CNAG_01398T0
NCU02366T0	CNAG_01137T0
NCU05238T0	CNAG_05070T0
NCU09324T0	CNAG_05581T0
NCU03127T0	CNAG_05540T0
NCU10143T0	CNAG_01195T0
NCU01318T0	CNAG_04684T0
NCU01951T0	CNAG_07483T0
NCU02815T0	CNAG_01850T0
NCU01857T0	CNAG_04131T0
NCU03947T0	CNAG_05355T0
NCU02566T0	CNAG_05722T0
NCU03818T0	CNAG_05282T0
NCU09602T0	CNAG_01727T0	CNAG_01750T0
NCU03010T0	CNAG_03588T0
NCU07546T0	CNAG_00796T0
NCU04161T0	CNAG_03503T0
NCU07443T0	CNAG_01278T0
NCU01965T0	CNAG_07473T0
NCU04090T0	CNAG_02298T0
NCU04348T0	CNAG_01715T0
NCU04404T0	CNAG_03299T0
NCU02762T0	CNAG_01208T0
NCU06678T0	CNAG_02175T0
NCU04142T0	CNAG_06150T0
NCU09866T0	CNAG_01251T0
NCU06488T0	CNAG_01863T0
NCU00551T0	CNAG_01536T0
NCU08336T0	CNAG_04189T0
NCU05261T0	CNAG_01266T0
NCU02475T0	CNAG_01594T0
NCU06687T0	CNAG_04621T0
NCU04736T0	CNAG_01232T0
NCU05154T0	CNAG_01232T0
NCU05429T0	CNAG_00393T0
NCU05429T1	CNAG_00393T0
NCU04327T0	CNAG_03341T0
NCU06733T0	CNAG_00682T0
NCU06544T0	CNAG_01845T0
NCU00461T0	CNAG_00879T0
NCU01625T0	CNAG_00572T0
NCU08828T0	CNAG_05721T0
NCU04385T0	CNAG_00237T0
NCU01328T0	CNAG_07445T0
NCU05270T0	CNAG_03606T0
NCU07319T0	CNAG_04074T0
NCU11202T0	CNAG_02237T0
NCU03065T0	CNAG_00940T0
NCU07922T0	CNAG_01117T0
NCU10497T0	CNAG_04364T0
NCU01992T0	CNAG_01274T0
NCU09367T0	CNAG_04335T0
NCU07870T0	CNAG_06607T0
NCU06122T0	CNAG_06929T0
NCU08919T0	CNAG_06819T0
NCU05194T0	CNAG_03962T0
NCU06278T0	CNAG_00044T0
NCU06785T0	CNAG_04640T0
NCU08928T0	CNAG_01734T0
NCU11255T0	CNAG_01163T0
NCU03794T0	CNAG_03124T0
NCU00104T0	CNAG_07347T0
NCU03982T0	CNAG_06443T0
NCU03263T0	CNAG_01824T0
NCU00621T0	CNAG_01063T0
NCU03591T0	CNAG_03450T0
NCU03797T0	CNAG_05650T0
NCU01765T0	CNAG_03629T0
NCU02083T0	CNAG_01209T0
NCU01612T0	CNAG_06626T0
NCU09297T0	CNAG_01959T0
NCU01323T0	CNAG_03767T0
NCU04100T0	CNAG_00565T0
NCU07554T0	CNAG_01167T0
NCU02230T0	CNAG_00770T0
NCU03061T0	CNAG_00754T0
NCU08693T0	CNAG_05199T0
NCU06284T0	CNAG_01837T0
NCU08993T0	CNAG_06564T0
NCU07027T0	CNAG_06666T0
NCU02539T0	CNAG_06182T0
NCU08276T0	CNAG_01298T0
NCU01680T0	CNAG_03565T0
NCU04280T0	CNAG_07908T0
NCU08009T0	CNAG_00099T0
NCU02391T0	CNAG_06773T0
NCU11350T0	CNAG_01164T0
NCU08377T0	CNAG_03202T0
NCU00177T0	CNAG_06314T0
NCU01229T0	CNAG_07572T0
NCU09808T0	CNAG_01655T0
NCU01643T0	CNAG_05797T0
NCU01912T0	CNAG_06834T0
NCU08119T0	CNAG_05825T0
NCU12096T0	CNAG_02834T0
NCU01207T0	CNAG_02326T0
NCU09730T0	CNAG_06728T0
NCU03980T0	CNAG_00058T0
NCU03463T0	CNAG_01106T0
NCU04121T0	CNAG_07318T0
NCU01164T0	CNAG_01726T0
NCU00567T0	CNAG_05753T0
NCU04834T0	CNAG_01988T0
NCU05029T0	CNAG_04358T0
NCU08135T0	CNAG_01916T0
NCU01171T0	CNAG_04052T0
NCU09903T0	CNAG_00104T0
NCU06438T0	CNAG_00612T0
NCU07404T0	CNAG_00696T0
NCU06512T0	CNAG_01890T0
NCU06836T0	CNAG_00797T0
NCU03804T0	CNAG_04796T0
NCU01089T0	CNAG_04663T0
NCU02003T0	CNAG_06125T0
NCU04203T0	CNAG_04033T0
NCU10283T0	CNAG_00649T0
NCU04606T0	CNAG_00081T0
NCU02380T0	CNAG_06755T0
NCU09721T0	CNAG_05248T0
NCU01589T0	CNAG_03891T0
NCU03440T0	CNAG_03528T0
NCU09700T0	CNAG_07346T0
NCU01843T0	CNAG_02710T0
NCU00796T0	CNAG_03973T0
NCU04251T0	CNAG_07499T0
NCU00629T0	CNAG_04676T0
NCU08515T0	CNAG_04439T0
NCU09993T0	CNAG_05166T0
NCU02514T0	CNAG_05750T0
NCU02955T0	CNAG_01639T0
NCU03060T0	CNAG_04450T0
NCU03611T0	CNAG_02217T0
NCU06624T0	CNAG_02702T0
NCU08358T0	CNAG_02262T0
NCU09820T0	CNAG_02262T0
NCU00405T0	CNAG_05900T0
NCU11188T0	CNAG_02233T0
NCU05430T0	CNAG_05918T0
NCU03992T0	CNAG_04738T0
NCU05151T0	CNAG_02230T0
NCU02696T0	CNAG_03699T0
NCU04054T0	CNAG_01840T0
NCU02630T0	CNAG_03347T0
NCU03051T0	CNAG_05101T0
NCU03808T0	CNAG_01729T0
NCU05802T0	CNAG_00347T0
NCU01985T0	CNAG_04215T0
NCU01642T0	CNAG_07675T0
NCU09468T0	CNAG_03787T0
NCU00066T0	CNAG_07689T0
NCU09332T0	CNAG_00996T0
NCU09118T0	CNAG_04190T0
NCU01470T0	CNAG_00354T0
NCU00668T0	CNAG_04119T0
NCU07982T0	CNAG_00268T0
NCU02669T0	CNAG_02223T0
NCU04648T0	CNAG_01912T0
NCU03139T0	CNAG_06830T0
NCU09709T0	CNAG_04304T0
NCU04537T0	CNAG_03772T0
NCU11273T0	CNAG_04792T0
NCU00481T0	CNAG_07805T0
NCU03387T0	CNAG_06600T0
NCU02075T0	CNAG_00334T0
NCU02207T0	CNAG_00447T0
NCU04448T0	CNAG_01568T0
NCU04579T0	CNAG_05497T0
NCU04051T0	CNAG_04613T0
NCU05046T0	CNAG_00531T0
NCU07966T0	CNAG_00531T0
NCU08147T0	CNAG_00531T0
NCU08341T0	CNAG_06415T0
NCU05269T0	CNAG_06208T0
NCU05269T1	CNAG_06208T0
NCU04768T0	CNAG_00462T0
NCU04221T0	CNAG_03785T0
NCU02717T0	CNAG_00694T0
NCU01751T0	CNAG_02764T0
NCU01479T0	CNAG_04032T0
NCU05454T0	CNAG_02814T0	CNAG_02815T0
NCU06481T0	CNAG_04278T0
NCU01197T0	CNAG_03345T0
NCU04611T0	CNAG_03950T0
NCU09873T0	CNAG_04217T0
NCU01249T0	CNAG_01361T0
NCU07010T0	CNAG_02161T0
NCU02544T0	CNAG_06533T0
NCU06738T0	CNAG_04803T0
NCU06305T0	CNAG_04142T0
NCU04173T0	CNAG_00483T0
NCU04173T1	CNAG_00483T0
NCU08791T0	CNAG_04981T0	CNAG_00575T0
NCU03669T0	CNAG_03762T0
NCU04303T0	CNAG_05425T0
NCU05232T0	CNAG_03928T0
NCU03100T0	CNAG_07561T0
NCU07082T0	CNAG_03563T0
NCU04044T0	CNAG_01287T0
NCU08898T0	CNAG_02565T0
NCU00712T0	CNAG_06534T0
NCU00656T0	CNAG_03821T0
NCU02839T0	CNAG_03459T0
NCU08858T0	CNAG_04210T0	CNAG_06527T0	CNAG_05330T0
NCU00261T0	CNAG_07502T0
NCU02629T0	CNAG_00700T0
NCU03321T0	CNAG_03975T0
NCU03292T0	CNAG_05135T0
NCU07721T0	CNAG_07863T0
NCU06767T0	CNAG_07539T0
NCU01648T0	CNAG_04763T0
NCU02580T0	CNAG_07862T0
NCU11965T0	CNAG_06551T0
NCU08897T0	CNAG_06998T0
NCU06626T0	CNAG_02680T0
NCU04952T0	CNAG_07600T0
NCU06484T0	CNAG_01340T0
NCU09349T0	CNAG_03603T0
NCU03117T0	CNAG_00441T0
NCU01238T0	CNAG_07411T0
NCU03955T0	CNAG_06812T0
NCU02494T0	CNAG_05571T0
NCU05777T0	CNAG_05708T0
NCU09715T0	CNAG_05292T0
NCU09450T0	CNAG_06175T0
NCU05204T0	CNAG_06387T0
NCU10007T0	CNAG_05653T0
NCU10007T1	CNAG_05653T0
NCU07930T0	CNAG_00886T0
NCU06735T0	CNAG_03665T0
NCU02979T0	CNAG_07524T0
NCU01494T0	CNAG_03910T0
NCU09377T1	CNAG_06696T0
NCU09377T0	CNAG_06696T0
NCU04766T0	CNAG_02936T0
NCU09111T0	CNAG_03245T0
NCU08023T0	CNAG_07514T0
NCU01119T0	CNAG_01129T0
NCU01234T0	CNAG_01548T0
NCU02407T0	CNAG_07004T0
NCU03786T0	CNAG_05634T0
NCU06189T0	CNAG_03939T0
NCU07375T0	CNAG_05459T0
NCU05289T0	CNAG_06468T0
NCU06308T0	CNAG_07409T0
NCU06149T0	CNAG_01537T0
NCU03076T0	CNAG_05602T0
NCU04799T0	CNAG_04441T0
NCU09819T0	CNAG_03681T0
NCU01824T0	CNAG_07752T0
NCU01143T0	CNAG_04051T0
NCU01290T0	CNAG_01168T0
NCU01255T0	CNAG_02895T0
NCU01241T0	CNAG_01769T0
NCU02325T0	CNAG_01877T0
NCU03954T0	CNAG_06914T0
NCU03954T1	CNAG_06914T0
NCU03811T0	CNAG_00272T0
NCU07690T0	CNAG_05140T0
NCU00920T0	CNAG_06441T0
NCU02349T0	CNAG_03648T0
NCU08920T0	CNAG_00891T0
NCU02534T0	CNAG_05631T0
NCU08036T0	CNAG_02426T0
NCU03071T0	CNAG_05063T0
NCU02583T0	CNAG_05471T0
NCU10008T0	CNAG_01657T0
NCU03219T0	CNAG_05446T0
NCU05360T0	CNAG_02940T0
NCU04790T0	CNAG_05826T0
NCU08110T0	CNAG_01263T0
NCU09740T0	CNAG_03622T0
NCU03690T0	CNAG_02457T0
NCU07024T0	CNAG_01523T0
NCU01692T0	CNAG_00061T0
NCU02011T0	CNAG_00988T0
NCU00200T0	CNAG_04501T0
NCU05041T0	CNAG_03765T0
NCU04749T0	CNAG_02138T0
NCU00488T0	CNAG_07914T0
NCU04439T0	CNAG_00764T0
NCU04020T0	CNAG_04179T0
NCU07831T0	CNAG_07628T0
NCU05169T0	CNAG_05256T0
NCU09443T0	CNAG_03600T0
NCU02689T0	CNAG_05703T0
NCU07854T0	CNAG_06165T0
NCU10058T0	CNAG_06313T0
NCU06075T0	CNAG_01820T0
NCU06075T1	CNAG_01820T0
NCU02632T0	CNAG_00078T0
NCU11271T0	CNAG_02239T0
NCU06994T0	CNAG_02671T0
NCU07839T0	CNAG_07676T0
NCU07567T0	CNAG_02736T0
NCU03298T0	CNAG_01532T0
NCU09076T0	CNAG_00741T0
NCU01157T0	CNAG_06300T0
NCU04230T0	CNAG_05303T0
NCU06843T0	CNAG_01884T0
NCU07914T0	CNAG_03358T0
NCU02803T0	CNAG_00685T0
NCU05526T0	CNAG_00992T0
NCU05526T1	CNAG_00992T0
NCU01195T0	CNAG_01577T0
NCU03650T0	CNAG_02512T0
NCU00112T0	CNAG_01928T0
NCU00043T0	CNAG_03706T0
NCU02010T0	CNAG_05496T0
NCU05267T0	CNAG_05829T0
NCU02657T0	CNAG_00418T0
NCU06382T0	CNAG_01575T0
NCU02797T0	CNAG_02748T0
NCU07330T0	CNAG_02472T0
NCU06854T0	CNAG_00705T0
NCU06666T0	CNAG_01539T0
NCU09610T0	CNAG_05124T0
NCU08382T0	CNAG_00651T0
NCU11027T0	CNAG_01339T0
NCU00824T0	CNAG_05690T0
NCU06842T0	CNAG_01902T0
NCU03482T0	CNAG_00108T0
NCU01756T0	CNAG_01402T0
NCU08924T0	CNAG_03666T0
NCU09287T0	CNAG_04024T0
NCU03171T0	CNAG_01964T0
NCU10763T0	CNAG_01964T0
NCU07420T0	CNAG_00785T0
NCU02810T0	CNAG_01018T0
NCU06183T0	CNAG_01610T0
NCU05895T0	CNAG_05080T0
NCU00447T0	CNAG_01477T0
NCU07926T0	CNAG_00084T0
NCU07859T0	CNAG_01475T0
NCU02840T0	CNAG_07719T0
NCU08115T0	CNAG_01642T0
NCU02554T0	CNAG_06675T0
NCU09696T0	CNAG_02174T0
NCU09711T0	CNAG_02240T0
NCU09688T0	CNAG_03317T0
NCU00021T0	CNAG_06248T0
NCU06929T0	CNAG_00641T0
NCU08297T1	CNAG_05925T0
NCU08297T0	CNAG_05925T0
NCU06638T0	CNAG_04433T0
NCU07281T0	CNAG_03916T0
NCU05225T0	CNAG_03517T0
NCU05363T0	CNAG_04666T0
NCU08689T0	CNAG_02375T0
NCU09673T0	CNAG_07474T0
NCU08076T0	CNAG_02012T0	CNAG_00005T0
NCU00936T0	CNAG_01027T0
NCU04636T0	CNAG_01442T0
NCU07981T0	CNAG_00848T0
NCU08888T0	CNAG_02763T0
NCU05995T0	CNAG_01920T0
NCU07367T0	CNAG_04906T0
NCU09516T0	CNAG_00299T0
NCU03235T0	CNAG_00077T0
NCU04433T0	CNAG_00077T0
NCU08309T0	CNAG_02073T0
NCU07171T0	CNAG_04196T0
NCU04449T0	CNAG_04082T0
NCU03415T0	CNAG_06628T0
NCU06652T0	CNAG_06168T0
NCU00410T0	CNAG_02948T0
NCU03098T0	CNAG_05077T0
NCU06630T0	CNAG_02177T0
NCU06441T0	CNAG_02664T0	CNAG_03676T0
NCU02252T0	CNAG_06900T0
NCU08162T0	CNAG_02825T0
NCU09266T0	CNAG_04351T0	CNAG_01075T0
NCU11544T1	CNAG_07427T0
NCU11544T0	CNAG_07427T0
NCU00406T0	CNAG_07408T0
NCU02233T0	CNAG_05607T0
NCU02260T0	CNAG_03904T0
NCU06306T0	CNAG_01975T0
NCU08001T0	CNAG_03372T0
NCU06429T0	CNAG_02992T0
NCU03116T0	CNAG_03763T0
NCU03737T0	CNAG_03263T0
NCU05927T0	CNAG_05004T0
NCU03124T0	CNAG_05694T0
NCU03608T0	CNAG_05725T0
NCU01540T0	CNAG_02180T0
NCU07487T0	CNAG_05369T0	CNAG_06931T0
NCU02906T0	CNAG_04326T0
NCU03857T0	CNAG_03920T0
NCU09228T0	CNAG_04009T0
NCU00121T0	CNAG_07647T0
NCU11642T0	CNAG_04758T0
NCU06508T0	CNAG_05617T0
NCU02127T0	CNAG_01671T0
NCU00194T0	CNAG_05134T0
NCU04216T0	CNAG_02853T0
NCU06187T0	CNAG_03270T0
NCU08145T0	CNAG_05031T0
NCU01510T0	CNAG_00522T0
NCU02578T0	CNAG_02981T0
NCU03783T0	CNAG_06828T0
NCU04247T0	CNAG_00145T0
NCU04104T0	CNAG_07598T0
NCU04414T0	CNAG_06153T0
NCU11175T0	CNAG_01140T0
NCU00040T0	CNAG_02212T0
NCU06143T0	CNAG_04993T0
NCU05422T0	CNAG_06376T0
NCU00306T0	CNAG_03060T0	CNAG_03061T0
NCU04380T0	CNAG_04485T0
NCU03929T0	CNAG_04485T0
NCU01813T0	CNAG_01835T0
NCU10400T0	CNAG_02407T0
NCU06342T0	CNAG_02407T0
NCU10042T0	CNAG_03072T0
NCU10042T1	CNAG_03072T0
NCU03479T0	CNAG_05629T0
NCU07489T0	CNAG_03673T0
NCU09212T0	CNAG_00130T0
NCU09265T0	CNAG_02500T0
NCU11180T0	CNAG_02312T0
NCU03795T0	CNAG_01740T0
NCU00290T0	CNAG_06909T0
NCU08045T0	CNAG_03139T0
NCU06942T0	CNAG_04510T0
NCU00714T0	CNAG_00100T0
NCU09034T0	CNAG_04096T0
NCU03339T0	CNAG_02399T0
NCU07451T0	CNAG_01305T0
NCU03234T0	CNAG_02172T0
NCU09909T0	CNAG_07448T0
NCU07280T0	CNAG_04678T0
NCU00927T0	CNAG_03453T0
NCU09741T0	CNAG_01003T0
NCU08373T0	CNAG_04174T0
NCU01486T0	CNAG_05713T0
NCU03966T0	CNAG_06620T0
NCU04185T0	CNAG_06730T0
NCU04784T0	CNAG_07469T0
NCU04005T0	CNAG_00556T0
NCU03792T0	CNAG_02109T0
NCU00081T0	CNAG_04600T0
NCU11397T0	CNAG_00788T0
NCU11190T0	CNAG_05260T0
NCU07156T0	CNAG_00743T0
NCU07153T0	CNAG_00176T0
NCU05642T0	CNAG_06713T0
NCU07068T0	CNAG_05812T0
NCU06918T0	CNAG_06817T0
NCU09654T0	CNAG_01925T0	CNAG_07869T0
NCU01675T0	CNAG_06277T0
NCU06005T0	CNAG_01155T0
NCU06519T0	CNAG_02527T0
NCU02195T0	CNAG_07693T0
NCU10383T1	CNAG_06088T0	CNAG_06026T0
NCU10383T0	CNAG_06088T0	CNAG_06026T0
NCU10733T0	CNAG_01377T0
NCU02549T0	CNAG_03507T0
NCU09894T0	CNAG_04365T0
NCU08894T0	CNAG_05978T0
NCU08325T0	CNAG_02777T0
NCU08663T0	CNAG_02672T0
NCU00389T0	CNAG_01780T0
NCU07334T0	CNAG_04632T0
NCU02295T0	CNAG_00388T0
NCU00681T0	CNAG_04720T0
NCU03200T0	CNAG_06301T0
NCU07458T0	CNAG_02445T0
NCU07887T0	CNAG_01915T0
NCU07807T0	CNAG_06770T0
NCU07807T1	CNAG_06770T0
NCU06457T0	CNAG_02418T0
NCU07697T0	CNAG_07363T0
NCU08397T0	CNAG_04617T0
NCU07894T0	CNAG_04617T0
NCU01439T0	CNAG_00774T0
NCU00579T0	CNAG_04151T0
NCU01528T0	CNAG_06699T0
NCU01701T0	CNAG_04631T0
NCU06394T0	CNAG_02695T0
NCU02546T0	CNAG_07413T0
NCU00440T0	CNAG_01262T0
NCU04747T0	CNAG_01938T0
NCU05095T0	CNAG_04800T0
NCU02393T0	CNAG_02531T0
NCU02393T1	CNAG_02531T0
NCU04252T0	CNAG_05933T0
NCU07440T0	CNAG_05531T0
NCU07860T0	CNAG_06260T0
NCU06523T0	CNAG_06260T0
NCU11384T1	CNAG_07529T0
NCU11384T0	CNAG_07529T0
NCU05296T0	CNAG_00300T0
NCU05420T0	CNAG_05623T0
NCU07129T0	CNAG_02539T0	CNAG_07902T0
NCU08998T1	CNAG_02366T0
NCU08998T0	CNAG_02366T0
NCU02464T0	CNAG_02196T0
NCU03493T0	CNAG_03638T0
NCU07702T0	CNAG_01640T0
NCU08118T0	CNAG_07403T0
NCU09039T0	CNAG_01499T0
NCU07609T0	CNAG_01499T0
NCU09831T0	CNAG_01499T0
NCU05288T0	CNAG_03591T0
NCU06882T0	CNAG_04159T0
NCU04117T0	CNAG_03684T0	CNAG_05150T0
NCU02966T0	CNAG_03271T0
NCU03425T0	CNAG_03612T0
NCU01187T0	CNAG_06174T0
NCU11685T0	CNAG_04514T0
NCU05810T0	CNAG_05465T0
NCU03894T0	CNAG_05970T0
NCU09533T0	CNAG_01540T0
NCU02515T0	CNAG_06416T0
NCU06452T0	CNAG_05028T0
NCU07872T0	CNAG_04197T0
NCU08272T0	CNAG_05169T0
NCU06760T0	CNAG_04108T0	CNAG_00047T0
NCU09477T0	CNAG_06101T0	CNAG_06102T0
NCU03606T0	CNAG_01144T0
NCU05634T0	CNAG_00787T0
NCU07064T0	CNAG_03599T0
NCU03813T0	CNAG_06672T0
NCU03359T0	CNAG_01688T0
NCU04504T0	CNAG_04147T0
NCU04245T0	CNAG_01682T0
NCU02134T0	CNAG_03742T0
NCU09071T0	CNAG_02194T0
NCU06672T0	CNAG_04538T0
NCU07011T0	CNAG_07439T0
NCU02639T0	CNAG_00930T0
NCU02639T1	CNAG_00930T0
NCU00428T0	CNAG_01792T0
NCU08471T0	CNAG_00747T0
NCU05518T0	CNAG_05114T0
NCU04310T0	CNAG_06323T0
NCU06132T0	CNAG_07751T0
NCU11228T0	CNAG_03587T0
NCU05259T0	CNAG_04687T0
NCU01449T0	CNAG_06009T0
NCU01449T1	CNAG_06009T0
NCU00821T0	CNAG_01683T0
NCU03357T0	CNAG_05195T0
NCU11239T0	CNAG_00710T0
NCU06724T0	CNAG_00457T0
NCU04856T0	CNAG_00457T0
NCU04856T1	CNAG_00457T0
NCU06268T0	CNAG_06737T0
NCU04130T0	CNAG_03128T0
NCU09513T0	CNAG_03992T0
NCU02438T0	CNAG_03596T0
NCU05985T0	CNAG_01711T0
NCU04511T0	CNAG_03325T0
NCU06943T0	CNAG_02209T0
NCU01269T0	CNAG_03191T0
NCU11301T0	CNAG_00580T0
NCU05622T0	CNAG_06603T0
NCU02741T0	CNAG_00720T0
NCU06192T0	CNAG_03628T0
NCU09789T0	CNAG_02858T0
NCU03515T0	CNAG_01373T0
NCU08195T0	CNAG_03457T0
NCU07712T0	CNAG_06741T0
NCU00780T0	CNAG_00832T0
NCU01809T0	CNAG_00719T0
NCU05901T0	CNAG_02183T0
NCU03651T0	CNAG_06374T0
NCU09882T0	CNAG_04636T0
NCU02400T0	CNAG_04636T0
NCU02422T0	CNAG_01445T0
NCU09219T0	CNAG_05613T0
NCU10776T0	CNAG_00991T0
NCU05129T0	CNAG_06679T0
NCU03799T0	CNAG_05416T0
NCU05206T0	CNAG_04505T0
NCU04936T0	CNAG_04969T0
NCU07380T0	CNAG_03641T0
NCU01430T0	CNAG_01760T0
NCU03973T0	CNAG_03436T0
NCU02416T0	CNAG_05152T0
NCU06543T0	CNAG_06431T0
NCU10467T0	CNAG_03332T0
NCU02430T0	CNAG_01609T0
NCU05650T0	CNAG_05884T0
NCU07442T0	CNAG_05029T0
NCU11426T0	CNAG_02541T0
NCU09142T0	CNAG_04407T0
NCU01443T0	CNAG_01435T0
NCU02532T0	CNAG_01692T0
NCU02044T0	CNAG_02880T0
NCU03922T0	CNAG_03311T0	CNAG_02896T0
NCU01503T0	CNAG_02328T0
NCU03823T0	CNAG_02459T0
NCU08301T0	CNAG_00408T0
NCU05452T0	CNAG_03267T0
NCU02063T0	CNAG_03718T0	CNAG_02741T0
NCU01480T0	CNAG_00599T0
NCU04796T0	CNAG_00490T0
NCU07498T0	CNAG_00328T0
NCU07296T0	CNAG_03567T0
NCU09793T0	CNAG_04461T0
NCU01433T0	CNAG_01496T0
NCU05207T0	CNAG_02050T0
NCU11961T0	CNAG_01875T0
NCU06482T0	CNAG_07660T0
NCU06272T0	CNAG_02437T0
NCU06138T0	CNAG_06521T0	CNAG_05387T0	CNAG_04920T0
NCU06697T0	CNAG_06251T0
NCU08352T0	CNAG_05847T0
NCU02274T0	CNAG_04601T0
NCU05805T0	CNAG_04601T0
NCU06240T0	CNAG_00396T0
NCU04306T0	CNAG_03289T0
NCU02066T0	CNAG_07878T0
NCU07407T0	CNAG_02682T0
NCU09564T0	CNAG_05075T0
NCU10276T0	CNAG_00597T0	CNAG_07367T0
NCU06493T0	CNAG_00179T0
NCU05828T0	CNAG_02151T0
NCU06205T0	CNAG_02153T0
NCU01132T0	CNAG_07874T0
NCU03396T0	CNAG_05976T0
NCU03526T0	CNAG_05896T0
NCU09347T0	CNAG_04221T0
NCU02785T0	CNAG_02796T0
NCU04166T0	CNAG_01634T0
NCU05301T0	CNAG_00874T0
NCU02302T0	CNAG_00834T0
NCU00622T0	CNAG_01149T0
NCU00468T0	CNAG_01997T0
NCU00536T0	CNAG_02270T0
NCU05218T0	CNAG_03826T0
NCU00453T0	CNAG_01318T0
NCU06914T0	CNAG_01544T0
NCU06868T0	CNAG_06093T0
NCU00673T0	CNAG_04625T0
NCU07393T0	CNAG_03820T0
NCU11409T0	CNAG_04026T0
NCU00117T0	CNAG_00253T0
NCU03395T0	CNAG_00448T0
NCU03032T0	CNAG_02353T0
NCU03194T0	CNAG_02294T0
NCU02591T0	CNAG_05851T0
NCU04343T0	CNAG_04737T0
NCU00772T0	CNAG_03290T0
NCU11185T0	CNAG_00390T0
NCU06761T0	CNAG_05389T0
NCU00775T0	CNAG_07851T0
NCU09545T0	CNAG_00760T0
NCU00122T0	CNAG_01169T0
NCU06563T0	CNAG_02236T0
NCU00896T0	CNAG_06080T0
NCU02273T0	CNAG_00581T0
NCU05782T0	CNAG_02502T0
NCU05620T0	CNAG_05977T0
NCU09101T0	CNAG_05352T0
NCU00430T0	CNAG_01678T0
NCU03483T0	CNAG_01051T0
NCU04400T0	CNAG_00826T0
NCU06216T0	CNAG_00681T0
NCU02109T0	CNAG_05828T0
NCU09706T0	CNAG_00566T0
NCU02624T0	CNAG_00040T0
NCU08730T0	CNAG_02490T0
NCU01870T0	CNAG_06868T0
NCU09488T0	CNAG_04222T0
NCU08825T0	CNAG_02231T0
NCU04566T0	CNAG_06552T0
NCU09732T0	CNAG_02918T0
NCU10853T0	CNAG_02962T0
NCU07070T0	CNAG_06206T0
NCU01412T0	CNAG_04990T0
NCU07779T0	CNAG_03190T0
NCU03836T0	CNAG_00364T0
NCU02291T0	CNAG_03275T0
NCU09486T0	CNAG_03146T0
NCU02409T0	CNAG_01248T0
NCU09547T0	CNAG_01614T0
NCU09795T0	CNAG_06926T0
NCU00925T0	CNAG_03624T0
NCU04838T0	CNAG_03903T0
NCU00274T0	CNAG_05771T0
NCU06717T0	CNAG_01923T0
NCU06459T0	CNAG_04005T0
NCU04078T0	CNAG_07316T0
NCU09121T0	CNAG_02373T0
NCU00436T0	CNAG_06688T0
NCU04899T0	CNAG_03225T0
NCU06270T0	CNAG_02074T0
NCU06720T0	CNAG_00919T0	CNAG_01040T0	CNAG_02966T0
NCU08357T0	CNAG_00718T0
NCU02680T0	CNAG_01732T0
NCU02498T0	CNAG_03103T0
NCU05939T0	CNAG_00693T0
NCU04077T0	CNAG_03168T0
NCU08002T0	CNAG_00537T0
NCU09738T0	CNAG_01542T0
NCU05198T0	CNAG_07449T0
NCU11324T0	CNAG_02989T0
NCU11251T0	CNAG_01439T0
NCU11379T0	CNAG_02110T0
NCU06232T0	CNAG_00450T0
NCU03312T0	CNAG_03502T0
NCU10397T0	CNAG_07744T0
NCU00951T0	CNAG_02545T0
NCU01160T0	CNAG_04362T0
NCU07001T0	CNAG_05122T0
NCU06182T0	CNAG_06980T0
NCU02202T0	CNAG_03670T0
NCU08738T0	CNAG_01119T0
NCU05079T0	CNAG_01119T0
NCU00794T0	CNAG_01432T0
NCU00172T0	CNAG_03989T0
NCU00565T0	CNAG_05194T0
NCU11664T0	CNAG_02076T0
NCU03757T0	CNAG_04762T0
NCU08003T0	CNAG_02134T0
NCU07459T0	CNAG_03863T0
NCU11956T0	CNAG_02810T0
NCU12076T0	CNAG_07926T0
NCU00459T0	CNAG_01115T0
NCU01654T0	CNAG_03019T0
NCU02887T0	CNAG_04209T0
NCU05278T0	CNAG_06644T0
NCU00754T0	CNAG_02561T0	CNAG_04794T0	CNAG_06119T0
NCU02778T0	CNAG_02081T0
NCU04118T0	CNAG_04347T0
NCU10311T0	CNAG_05109T0
NCU00554T0	CNAG_00256T0
NCU07059T0	CNAG_02417T0
NCU06541T0	CNAG_03832T0
NCU02743T0	CNAG_01426T0
NCU03748T0	CNAG_03476T0
NCU05418T0	CNAG_04822T0
NCU04983T0	CNAG_00519T0
NCU07975T0	CNAG_05102T0
NCU06264T0	CNAG_07573T0
NCU10381T0	CNAG_05737T0
NCU08875T0	CNAG_07108T0
NCU00591T0	CNAG_01680T0
NCU02244T0	CNAG_01007T0
NCU03004T0	CNAG_05059T0
NCU00480T0	CNAG_07717T0
NCU04279T0	CNAG_04191T0
NCU03979T0	CNAG_06621T0
NCU07414T0	CNAG_03944T0
NCU01181T0	CNAG_04688T0
NCU06265T0	CNAG_02129T0
NCU05548T0	CNAG_04951T0
NCU09817T0	CNAG_04951T0
NCU02053T0	CNAG_00178T0
NCU01512T0	CNAG_01522T0
NCU00269T0	CNAG_03188T0
NCU00823T0	CNAG_07028T0
NCU02806T0	CNAG_05235T0
NCU04319T0	CNAG_01566T0
NCU06870T0	CNAG_00742T0
NCU07986T0	CNAG_03288T0
NCU04554T0	CNAG_03412T0
NCU03209T0	CNAG_03412T0
NCU04883T0	CNAG_03412T0
NCU11296T0	CNAG_01000T0
NCU03628T0	CNAG_02982T0
NCU06041T0	CNAG_01498T0
NCU01183T0	CNAG_06689T0
NCU05876T0	CNAG_03582T0
NCU06722T0	CNAG_04604T0
NCU08563T0	CNAG_05773T0
NCU05410T0	CNAG_00622T0
NCU07955T0	CNAG_02679T0
NCU02954T0	CNAG_01264T0
NCU02456T0	CNAG_02856T0
NCU06199T0	CNAG_01360T0
NCU03702T0	CNAG_06919T0
NCU09778T0	CNAG_01664T0
NCU03897T0	CNAG_04327T0
NCU01502T0	CNAG_06748T0
NCU04568T0	CNAG_04536T0
NCU04478T0	CNAG_05074T0
NCU07539T0	CNAG_04968T0
NCU11381T0	CNAG_05125T0
NCU02232T0	CNAG_02385T0
NCU02283T0	CNAG_04272T0
NCU11395T0	CNAG_06169T0
NCU03937T0	CNAG_01707T0
NCU06834T0	CNAG_01969T0	CNAG_04524T0
NCU07408T0	CNAG_03577T0
NCU07408T1	CNAG_03577T0
NCU09643T0	CNAG_00970T0
NCU03855T0	CNAG_06635T0
NCU06483T0	CNAG_05294T0
NCU08682T0	CNAG_01376T0
NCU09223T0	CNAG_06240T0
NCU08291T0	CNAG_05809T0
NCU01438T0	CNAG_02091T0
NCU03779T0	CNAG_02799T0
NCU00939T0	CNAG_05590T0
NCU03228T0	CNAG_05616T0
NCU07298T0	CNAG_03829T0
NCU04754T0	CNAG_06370T0
NCU00336T0	CNAG_04370T0
NCU04110T0	CNAG_01158T0
NCU08316T0	CNAG_03595T0
NCU00904T0	CNAG_01485T0
NCU02179T0	CNAG_01485T0
NCU08126T0	CNAG_01485T0
NCU00593T0	CNAG_01057T0
NCU03137T0	CNAG_01412T0
NCU02781T0	CNAG_05878T0
NCU08983T0	CNAG_00551T0
NCU08561T0	CNAG_02288T0
NCU05390T0	CNAG_06377T0
NCU04780T0	CNAG_02122T0
NCU11213T0	CNAG_01813T0
NCU11129T0	CNAG_03420T0	CNAG_04988T0
NCU03713T0	CNAG_03996T0
NCU03561T0	CNAG_02917T0
NCU04241T0	CNAG_02605T0
NCU08218T0	CNAG_00436T0
NCU00263T0	CNAG_00150T0
NCU00106T0	CNAG_05386T0
NCU03380T0	CNAG_05627T0
NCU07362T0	CNAG_05461T0
NCU03981T0	CNAG_03987T0
NCU03981T1	CNAG_03987T0
NCU06846T0	CNAG_00097T0
NCU07071T0	CNAG_01717T0
NCU02616T0	CNAG_07756T0
NCU01525T0	CNAG_01563T0
NCU03759T0	CNAG_00007T0
NCU00959T0	CNAG_03226T0
NCU03498T0	CNAG_07865T0	CNAG_06241T0	CNAG_02958T0
NCU01821T0	CNAG_07808T0
NCU09065T0	CNAG_06860T0
NCU12009T0	CNAG_05119T0
NCU09642T0	CNAG_01472T0
NCU09492T0	CNAG_04241T0
NCU00643T0	CNAG_05658T0	CNAG_01949T0	CNAG_06977T0
NCU07723T0	CNAG_06027T0
NCU12093T0	CNAG_04521T0
NCU01481T0	CNAG_03988T0
NCU07868T0	CNAG_00402T0	CNAG_00386T0
NCU03045T0	CNAG_01233T0
NCU01227T0	CNAG_03375T0
NCU03944T0	CNAG_01547T0
NCU01866T0	CNAG_04753T0
NCU03815T0	CNAG_03955T0
NCU07710T0	CNAG_01579T0
NCU02771T0	CNAG_06799T0
NCU04281T0	CNAG_06107T0
NCU10053T0	CNAG_04692T0
NCU07580T0	CNAG_07871T0
NCU09816T0	CNAG_05909T0
NCU04354T0	CNAG_05605T0
NCU07002T0	CNAG_03942T0
NCU05937T0	CNAG_03320T0
NCU06921T0	CNAG_03349T0
NCU06809T0	CNAG_03697T0
NCU09757T0	CNAG_01107T0
NCU06710T0	CNAG_05618T0
NCU07739T0	CNAG_07485T0
NCU03310T0	CNAG_00006T0
NCU01175T0	CNAG_02084T0
NCU02091T0	CNAG_01987T0
NCU04809T0	CNAG_01055T0
NCU07819T0	CNAG_01714T0
NCU09931T0	CNAG_05644T0
NCU11618T0	CNAG_06651T0
NCU03789T0	CNAG_01844T0
NCU06832T0	CNAG_00257T0
NCU06355T0	CNAG_06279T0
NCU03297T0	CNAG_01138T0
NCU03297T1	CNAG_01138T0
NCU06211T1	CNAG_03266T0
NCU06211T0	CNAG_03266T0
NCU01330T0	CNAG_06065T0
NCU04176T0	CNAG_03940T0
NCU09438T0	CNAG_01039T0
NCU06685T0	CNAG_04118T0
NCU02126T0	CNAG_00452T0
NCU11748T0	CNAG_05231T0
NCU09698T0	CNAG_01354T0	CNAG_01384T0
NCU00202T0	CNAG_05301T0
NCU01689T0	CNAG_06096T0
NCU04035T0	CNAG_04158T0
NCU07820T0	CNAG_00540T0
NCU04124T0	CNAG_04207T0
NCU03108T0	CNAG_00309T0
NCU03118T0	CNAG_06849T0
NCU06970T0	CNAG_03335T0
NCU10468T0	CNAG_01238T0
NCU02234T0	CNAG_04755T0
NCU02619T0	CNAG_06997T0
NCU11693T0	CNAG_00504T0
NCU04096T0	CNAG_05274T0
NCU10043T0	CNAG_03184T0
NCU01013T0	CNAG_00345T0
NCU02181T0	CNAG_00640T0
NCU02082T0	CNAG_05895T0
NCU00188T0	CNAG_05005T0
NCU04316T0	CNAG_02494T0
NCU08895T0	CNAG_00074T0
NCU02729T0	CNAG_04694T0
NCU04755T0	CNAG_02947T0
NCU03319T0	CNAG_04651T0
NCU01335T0	CNAG_06845T0
NCU04041T0	CNAG_05360T0
NCU06026T0	CNAG_04038T0	CNAG_02254T0
NCU00230T0	CNAG_00683T0
NCU03637T0	CNAG_01378T0
NCU02408T0	CNAG_03870T0
NCU05850T0	CNAG_01846T0
NCU04277T0	CNAG_04156T0
NCU03441T0	CNAG_02269T0
NCU04507T0	CNAG_01363T0
NCU04814T0	CNAG_02179T0
NCU02687T0	CNAG_05409T0
NCU06360T0	CNAG_03812T0
NCU08131T0	CNAG_02189T0
NCU11168T0	CNAG_05661T0
NCU02611T0	CNAG_03001T0
NCU10409T0	CNAG_02365T0
NCU02457T0	CNAG_05177T0
NCU07659T0	CNAG_01120T0
NCU04800T0	CNAG_04724T0
NCU01377T0	CNAG_02154T0
NCU02727T0	CNAG_02818T0
NCU04652T0	CNAG_02468T0
NCU04908T0	CNAG_03232T0
NCU07874T0	CNAG_01413T0
NCU06679T0	CNAG_03297T0
NCU04581T0	CNAG_05752T0
NCU08484T0	CNAG_04662T0
NCU08179T0	CNAG_04967T0
NCU00490T0	CNAG_04710T0
NCU04331T0	CNAG_02928T0
NCU08669T0	CNAG_02377T0
NCU09521T0	CNAG_01600T0
NCU01378T0	CNAG_02045T0
NCU00446T0	CNAG_02045T0
NCU02224T0	CNAG_00062T0
NCU06144T0	CNAG_00172T0
NCU03164T0	CNAG_03355T0
NCU09861T0	CNAG_00410T0
NCU02356T0	CNAG_05181T0
NCU03267T0	CNAG_04316T0
NCU06091T0	CNAG_04806T0
NCU07711T0	CNAG_00025T0
NCU02564T0	CNAG_05611T0
NCU08503T0	CNAG_00762T0
NCU01333T0	CNAG_02830T0
NCU03347T0	CNAG_00026T0
NCU03727T0	CNAG_00008T0
NCU04481T0	CNAG_03452T0
NCU07041T0	CNAG_01437T0
NCU04368T0	CNAG_01893T0	CNAG_01889T0
NCU03217T0	CNAG_01770T0
NCU00424T0	CNAG_04648T0
NCU08507T0	CNAG_00292T0
NCU08946T0	CNAG_00088T0
NCU04646T0	CNAG_04742T0
NCU02402T0	CNAG_01276T0
NCU00413T0	CNAG_05232T0
NCU02397T0	CNAG_04659T0
NCU01596T0	CNAG_06361T0
NCU04817T0	CNAG_06063T0
NCU09469T0	CNAG_02568T0
NCU00809T0	CNAG_00048T0
NCU06194T0	CNAG_00365T0
NCU07112T0	CNAG_01981T0
NCU05000T0	CNAG_04615T0
NCU12013T0	CNAG_05790T0
NCU00520T0	CNAG_00413T0
NCU03006T0	CNAG_03819T0
NCU03961T0	CNAG_04062T0
NCU02592T0	CNAG_06678T0
NCU06520T0	CNAG_04729T0
NCU07395T0	CNAG_04458T0
NCU00037T0	CNAG_01630T0
NCU03024T0	CNAG_00368T0
NCU01753T0	CNAG_02888T0
NCU08706T0	CNAG_05393T0
NCU08312T0	CNAG_07800T0
NCU09269T0	CNAG_02257T0
NCU09269T1	CNAG_02257T0
NCU07509T0	CNAG_01036T0
NCU06923T0	CNAG_03926T0
NCU08856T0	CNAG_06623T0	CNAG_03277T0	CNAG_05316T0
NCU01997T0	CNAG_06632T0
NCU08427T0	CNAG_06333T0
NCU00631T0	CNAG_06118T0
NCU08018T0	CNAG_00839T0
NCU06550T0	CNAG_06908T0
NCU03154T0	CNAG_02866T0
NCU07172T0	CNAG_06086T0
NCU09004T0	CNAG_04628T0
NCU11173T0	CNAG_04230T0
NCU11795T0	CNAG_06655T0
NCU02650T0	CNAG_01083T0
NCU03492T0	CNAG_02577T0
NCU03695T0	CNAG_03331T0
NCU05246T0	CNAG_04733T0
NCU06010T0	CNAG_06411T0
NCU06371T0	CNAG_06838T0
NCU06198T0	CNAG_03426T0	CNAG_05817T0
NCU08927T0	CNAG_00644T0
NCU02833T0	CNAG_01415T0
NCU07722T0	CNAG_01687T0
NCU10051T0	CNAG_01464T0
NCU08277T0	CNAG_07778T0
NCU08114T0	CNAG_01862T0
NCU11342T0	CNAG_01862T0
NCU11568T0	CNAG_02779T0
NCU11568T1	CNAG_02779T0
NCU00725T0	CNAG_05100T0
NCU00477T0	CNAG_06640T0
NCU02828T0	CNAG_04936T0
NCU08964T0	CNAG_03739T0
NCU01348T0	CNAG_01231T0
NCU01936T0	CNAG_02171T0
NCU09559T0	CNAG_03113T0
NCU08280T0	CNAG_06829T0
NCU08880T0	CNAG_06541T0
NCU07849T0	CNAG_03592T0
NCU07849T1	CNAG_03592T0
NCU00489T0	CNAG_00116T0
NCU00981T0	CNAG_06127T0
NCU05902T0	CNAG_04293T0
NCU08004T0	CNAG_06806T0
NCU03819T0	CNAG_00148T0
NCU01271T0	CNAG_02876T0
NCU00943T0	CNAG_03525T0
NCU02305T0	CNAG_04375T0
NCU07880T0	CNAG_00415T0
NCU05143T0	CNAG_06267T0
NCU11353T0	CNAG_05243T0
NCU01511T0	CNAG_00678T0
NCU03876T0	CNAG_00602T0
NCU03062T0	CNAG_06627T0
NCU05117T0	CNAG_05307T0
NCU07075T0	CNAG_03805T0
NCU08748T0	CNAG_04597T0
NCU11489T0	CNAG_04575T0
NCU04797T0	CNAG_00057T0
NCU01216T0	CNAG_05280T0
NCU03678T0	CNAG_04741T0
NCU05295T0	CNAG_05475T0
NCU00108T0	CNAG_01285T0
NCU09485T0	CNAG_03899T0
NCU00892T0	CNAG_02870T0
NCU07587T0	CNAG_01438T0
NCU04229T0	CNAG_06440T0
NCU11187T0	CNAG_01817T0
NCU09106T0	CNAG_05609T0
NCU10652T0	CNAG_06454T0
NCU00587T0	CNAG_00769T0
NCU00602T0	CNAG_07796T0
NCU09437T0	CNAG_01146T0
NCU03913T0	CNAG_00397T0
NCU01452T0	CNAG_04004T0
NCU06440T0	CNAG_01035T0
NCU03652T0	CNAG_01017T0
NCU04335T0	CNAG_00745T0
NCU03295T0	CNAG_06433T0
NCU02209T0	CNAG_01150T0
NCU00025T0	CNAG_06452T0
NCU05196T0	CNAG_01696T0
NCU02524T0	CNAG_04832T0
NCU03009T0	CNAG_04976T0
NCU08315T0	CNAG_00843T0
NCU03505T0	CNAG_05622T0
NCU03853T0	CNAG_05932T0
NCU06099T0	CNAG_05366T0
NCU01547T0	CNAG_00046T0
NCU04485T0	CNAG_00142T0
NCU06418T0	CNAG_00166T0
NCU09864T0	CNAG_02284T0
NCU01564T0	CNAG_01482T0
NCU03231T0	CNAG_02792T0
NCU04015T0	CNAG_02167T0
NCU03711T0	CNAG_02575T0
NCU01678T0	CNAG_05302T0
NCU04600T0	CNAG_03052T0
NCU06569T0	CNAG_01543T0
NCU00605T0	CNAG_06356T0
NCU04190T0	CNAG_05518T0
NCU06279T0	CNAG_05105T0
NCU06402T0	CNAG_01737T0
NCU06402T1	CNAG_01737T0
NCU02829T0	CNAG_05351T0
NCU02406T0	CNAG_06228T0
NCU01929T0	CNAG_04821T0
NCU05889T0	CNAG_06061T0
NCU06054T0	CNAG_07510T0
NCU11471T0	CNAG_06925T0
NCU01754T0	CNAG_07745T0	CNAG_02489T0
NCU01754T1	CNAG_07745T0	CNAG_02489T0
NCU02476T0	CNAG_07745T0	CNAG_02489T0
NCU08340T0	CNAG_03251T0
NCU08340T1	CNAG_03251T0
NCU00914T0	CNAG_05558T0
NCU09123T0	CNAG_05439T0
NCU00169T0	CNAG_02937T0
NCU02136T0	CNAG_01984T0
NCU01231T0	CNAG_04704T0
NCU01022T0	CNAG_07735T0
NCU04259T0	CNAG_04843T0
NCU03859T0	CNAG_06946T0
NCU02620T0	CNAG_00392T0
NCU03145T0	CNAG_02806T0
NCU03741T0	CNAG_04314T0
NCU06729T0	CNAG_02090T0
NCU03269T0	CNAG_05505T0
NCU09318T0	CNAG_06166T0
NCU10945T0	CNAG_00904T0
NCU04391T0	CNAG_00904T0
NCU09640T0	CNAG_00904T0
NCU02562T0	CNAG_00904T0
NCU07732T0	CNAG_00976T0
NCU07732T1	CNAG_00976T0
NCU00205T0	CNAG_07463T0
NCU02978T0	CNAG_05734T0
NCU08477T0	CNAG_05068T0
NCU02052T0	CNAG_03273T0
NCU00095T0	CNAG_06754T0
NCU01569T0	CNAG_06282T0
NCU07381T0	CNAG_03160T0
NCU04074T0	CNAG_07177T0
NCU08968T0	CNAG_04571T0
NCU04460T0	CNAG_06052T0	CNAG_03875T0
NCU02357T0	CNAG_02203T0
NCU02565T0	CNAG_02824T0
NCU09435T0	CNAG_03761T0
NCU05971T0	CNAG_07509T0
NCU08878T0	CNAG_05513T0
NCU06251T0	CNAG_01182T0
NCU08607T0	CNAG_01637T0
NCU04288T0	CNAG_06077T0
NCU08578T0	CNAG_06594T0
NCU03057T0	CNAG_07386T0	CNAG_02463T0
NCU01550T0	CNAG_02007T0
NCU01919T0	CNAG_03109T0
NCU07829T0	CNAG_00656T0
NCU11302T0	CNAG_00977T0
NCU09980T0	CNAG_06494T0
NCU02404T1	CNAG_05013T0
NCU02404T0	CNAG_05013T0
NCU01949T0	CNAG_02331T0
NCU04783T0	CNAG_02213T0
NCU02428T0	CNAG_04770T0
NCU07452T0	CNAG_00154T0
NCU01427T0	CNAG_07780T0
NCU06380T0	CNAG_02993T0
NCU09930T0	CNAG_02786T0
NCU07528T0	CNAG_06353T0
NCU08811T0	CNAG_05314T0
NCU03393T0	CNAG_04114T0
NCU03290T0	CNAG_07771T0
NCU06780T0	CNAG_04905T0
NCU09745T0	CNAG_06492T0
NCU01613T0	CNAG_02829T0
NCU10789T0	CNAG_04902T0
NCU01776T0	CNAG_01486T0
NCU02423T0	CNAG_02522T0
NCU08005T0	CNAG_05035T0
NCU06500T0	CNAG_07942T0
NCU04195T0	CNAG_01681T0
NCU08310T0	CNAG_01681T0
NCU03409T0	CNAG_03222T0
NCU08216T0	CNAG_00637T0
NCU06404T0	CNAG_02817T0
NCU07988T0	CNAG_01284T0
NCU07262T0	CNAG_05394T0
NCU09429T0	CNAG_04561T0	CNAG_00863T0	CNAG_07389T0
NCU04534T0	CNAG_07440T0
NCU04312T0	CNAG_07440T0
NCU01235T0	CNAG_01549T0
NCU01644T0	CNAG_04484T0
NCU05516T0	CNAG_01565T0
NCU03388T0	CNAG_05229T0
NCU08275T0	CNAG_00966T0
NCU00789T0	CNAG_00923T0
NCU03207T0	CNAG_01197T0
NCU02178T0	CNAG_03466T0
NCU04421T0	CNAG_02415T0
NCU02131T0	CNAG_07903T0
NCU00649T0	CNAG_05120T0
NCU05224T0	CNAG_03367T0
NCU05720T0	CNAG_06898T0
NCU00901T0	CNAG_06384T0
NCU07263T0	CNAG_00499T0
NCU03141T0	CNAG_06085T0
NCU02480T0	CNAG_06764T0
NCU04770T0	CNAG_05442T0
NCU04841T0	CNAG_05882T0
NCU08909T0	CNAG_06501T0
NCU07023T0	CNAG_03100T0
NCU00575T0	CNAG_03769T0
NCU04837T0	CNAG_01752T0
NCU09600T0	CNAG_00662T0
NCU04779T0	CNAG_05555T0
NCU04454T0	CNAG_05881T0
NCU06047T0	CNAG_06605T0
NCU06454T0	CNAG_05348T0	CNAG_05968T0
NCU11179T0	CNAG_02903T0
NCU04823T0	CNAG_02903T0
NCU02716T0	CNAG_04069T0
NCU00831T0	CNAG_05973T0
NCU07755T0	CNAG_00143T0
NCU01633T0	CNAG_03438T0
NCU05627T0	CNAG_03438T0
NCU01953T0	CNAG_03655T0
NCU04505T0	CNAG_01362T0
NCU01669T0	CNAG_02317T0
NCU02256T0	CNAG_02773T0
NCU08502T0	CNAG_01152T0
NCU07814T0	CNAG_06566T0
NCU09309T0	CNAG_05770T0
NCU08783T0	CNAG_06497T0
NCU10852T0	CNAG_06659T0
NCU10762T0	CNAG_06901T0
NCU07938T0	CNAG_03215T0
NCU04886T0	CNAG_03215T0
NCU00294T0	CNAG_02144T0
NCU02826T0	CNAG_00803T0
NCU01523T0	CNAG_02367T0
NCU03050T0	CNAG_02094T0
NCU07620T0	CNAG_02361T0
NCU00150T0	CNAG_03646T0
NCU00150T1	CNAG_03646T0
NCU01702T0	CNAG_02816T0
NCU06593T0	CNAG_02670T0
NCU09313T0	CNAG_00884T0
NCU06191T0	CNAG_04647T0
NCU04727T0	CNAG_06098T0
NCU11284T0	CNAG_07467T0
NCU09596T0	CNAG_04564T0	CNAG_02556T0
NCU01446T0	CNAG_02337T0
NCU02203T0	CNAG_03527T0
NCU04207T0	CNAG_01704T0
NCU03658T0	CNAG_04341T0
NCU06924T0	CNAG_02793T0
NCU08605T0	CNAG_02725T0
NCU08850T0	CNAG_03213T0
NCU04442T0	CNAG_00697T0	CNAG_06050T0
NCU06699T0	CNAG_04338T0	CNAG_04337T0
NCU02654T0	CNAG_00850T0
NCU02533T0	CNAG_01179T0
NCU03571T0	CNAG_02915T0
NCU07343T0	CNAG_03912T0
NCU08356T0	CNAG_06218T0
NCU03218T0	CNAG_01554T0
NCU01465T0	CNAG_00625T0
NCU01795T0	CNAG_02677T0
NCU01484T0	CNAG_03315T0
NCU04378T0	CNAG_02406T0
NCU04063T0	CNAG_04194T0
NCU01104T0	CNAG_07651T0
NCU11660T0	CNAG_00020T0
NCU11983T0	CNAG_01955T0
NCU11181T0	CNAG_03853T0
NCU01169T0	CNAG_01470T0
NCU02536T0	CNAG_04264T0
NCU07724T0	CNAG_01867T0
NCU07965T0	CNAG_03753T0
NCU00891T0	CNAG_00115T0	CNAG_00269T0
NCU09800T0	CNAG_06249T0
NCU07610T0	CNAG_06249T0
NCU02074T0	CNAG_03176T0
NCU04379T0	CNAG_03370T0
NCU04136T0	CNAG_05428T0
NCU07457T0	CNAG_03923T0
NCU11408T0	CNAG_04120T0
NCU00765T0	CNAG_01535T0
NCU02147T0	CNAG_01556T0
NCU00632T0	CNAG_03078T0
NCU03341T0	CNAG_01911T0
NCU02586T0	CNAG_03155T0
NCU02665T0	CNAG_05921T0
NCU09090T0	CNAG_02222T0
NCU12124T0	CNAG_01338T0
NCU03739T0	CNAG_00072T0
NCU05427T0	CNAG_01343T0
NCU03763T0	CNAG_06725T0
NCU07821T0	CNAG_00541T0
NCU07931T0	CNAG_00836T0
NCU08762T0	CNAG_00117T0
NCU09475T0	CNAG_01990T0
NCU11749T0	CNAG_03018T0
NCU11744T0	CNAG_06948T0
NCU09183T0	CNAG_02780T0
NCU00463T0	CNAG_02780T0
NCU01083T0	CNAG_00021T0
NCU05266T0	CNAG_00635T0
NCU01178T0	CNAG_07372T0
NCU01906T0	CNAG_01257T0	CNAG_02478T0
NCU04803T0	CNAG_03243T0
NCU08066T0	CNAG_01904T0
NCU02996T0	CNAG_07629T0
NCU09161T0	CNAG_07309T0
NCU02235T0	CNAG_03240T0
NCU05836T0	CNAG_03240T0
NCU09028T0	CNAG_03240T0
NCU00467T0	CNAG_04809T0
NCU04737T0	CNAG_04866T0
NCU06428T0	CNAG_05270T0
NCU04243T0	CNAG_07630T0
NCU06179T0	CNAG_07667T0
NCU01166T0	CNAG_00570T0
NCU01174T0	CNAG_02963T0
NCU01667T0	CNAG_02812T0
NCU04637T0	CNAG_00361T0
NCU07266T0	CNAG_06656T0
NCU02226T0	CNAG_04136T0
NCU03935T0	CNAG_04776T0
NCU04612T1	CNAG_01730T0
NCU04612T0	CNAG_01730T0
NCU02653T0	CNAG_05833T0	CNAG_06561T0
NCU02808T0	CNAG_01199T0
NCU02160T0	CNAG_02883T0
NCU03445T0	CNAG_02580T0
NCU05797T0	CNAG_03584T0
NCU07550T0	CNAG_02035T0
NCU07022T0	CNAG_04677T0
NCU11254T0	CNAG_01408T0
NCU09321T0	CNAG_03434T0
NCU08027T0	CNAG_07692T0
NCU11288T0	CNAG_02327T0
NCU00154T0	CNAG_02327T0
NCU04323T0	CNAG_00734T0
NCU05292T0	CNAG_03039T0
NCU03036T0	CNAG_06227T0
NCU09098T0	CNAG_01545T0
NCU06764T0	CNAG_03941T0
NCU06866T0	CNAG_07429T0
NCU07473T0	CNAG_03133T0
NCU00281T0	CNAG_03133T0
NCU09208T0	CNAG_06597T0
NCU09771T0	CNAG_06186T0	CNAG_04103T0
NCU00340T0	CNAG_01454T0
NCU01904T0	CNAG_00126T0
NCU03330T0	CNAG_00983T0
NCU01666T0	CNAG_06421T0
NCU03659T0	CNAG_06445T0
NCU06552T0	CNAG_05142T0
NCU09658T0	CNAG_04356T0
NCU06489T0	CNAG_00916T0
NCU07564T0	CNAG_00815T0
NCU07733T0	CNAG_01870T0
NCU04150T0	CNAG_05755T0
NCU07062T0	CNAG_03811T0
NCU06009T0	CNAG_02717T0	CNAG_01952T0
NCU00366T0	CNAG_01709T0
NCU01240T0	CNAG_01567T0
NCU02626T0	CNAG_06335T0
NCU03936T0	CNAG_06774T0
NCU06578T0	CNAG_04973T0
NCU00434T0	CNAG_00500T0
NCU01399T0	CNAG_01116T0
NCU06606T0	CNAG_02315T0
NCU08035T0	CNAG_03025T0
NCU05453T0	CNAG_05674T0
NCU10747T0	CNAG_01510T0
NCU04013T0	CNAG_06010T0	CNAG_06018T0
NCU04013T1	CNAG_06010T0	CNAG_06018T0
NCU01069T0	CNAG_04002T0
NCU09320T0	CNAG_01021T0
NCU10273T0	CNAG_00287T0
NCU07058T0	CNAG_06766T0
NCU10715T0	CNAG_05117T0
NCU08011T0	CNAG_07802T0
NCU01200T1	CNAG_03486T0
NCU01200T0	CNAG_03486T0
NCU00213T0	CNAG_00320T0
NCU00665T0	CNAG_01314T0
NCU02296T0	CNAG_00934T0
NCU06336T0	CNAG_00086T0
NCU02289T0	CNAG_05696T0
NCU03661T0	CNAG_06021T0
NCU05075T0	CNAG_06420T0
NCU08326T0	CNAG_05283T0
NCU10061T0	CNAG_04001T0
NCU08674T0	CNAG_05457T0
NCU09747T0	CNAG_04813T0
NCU03761T0	CNAG_02307T0	CNAG_06913T0
NCU03953T0	CNAG_02266T0
NCU08372T0	CNAG_00594T0
NCU08378T0	CNAG_02395T0
NCU10387T0	CNAG_03556T0
NCU01471T0	CNAG_00360T0
NCU01637T0	CNAG_01809T0
NCU05250T0	CNAG_00545T0
NCU04459T0	CNAG_01626T0
NCU00880T0	CNAG_05084T0
NCU08273T0	CNAG_00497T0
NCU03039T0	CNAG_05848T0
NCU11410T0	CNAG_00636T0
NCU10512T0	CNAG_01768T0
NCU09553T0	CNAG_03134T0
NCU10905T0	CNAG_06740T0
NCU00660T0	CNAG_01382T0
NCU03020T0	CNAG_05600T0
NCU06694T0	CNAG_03080T0
NCU09843T0	CNAG_00775T0
NCU03369T0	CNAG_02690T0
NCU06238T0	CNAG_03723T0
NCU03273T0	CNAG_07506T0
NCU03826T0	CNAG_00417T0
NCU03258T0	CNAG_02139T0
NCU01419T0	CNAG_05090T0
NCU00414T0	CNAG_06489T0
NCU09258T0	CNAG_01907T0
NCU09119T0	CNAG_02485T0
NCU07971T0	CNAG_06060T0
NCU01456T0	CNAG_02036T0	CNAG_03695T0
NCU01826T0	CNAG_02036T0	CNAG_03695T0
NCU00216T0	CNAG_06012T0
NCU04069T0	CNAG_07354T0
NCU07774T0	CNAG_04010T0
NCU02943T0	CNAG_00533T0
NCU02754T0	CNAG_02310T0
NCU03952T0	CNAG_07494T0
NCU06594T0	CNAG_06280T0
NCU02107T0	CNAG_01836T0
NCU02497T0	CNAG_01641T0
NCU02556T0	CNAG_02929T0
NCU06712T0	CNAG_04071T0
NCU11791T0	CNAG_03321T0
NCU10368T0	CNAG_06329T0
NCU02424T0	CNAG_01347T0
NCU00911T0	CNAG_04320T0
NCU02333T0	CNAG_03542T0
NCU04201T0	CNAG_04277T0
NCU09033T0	CNAG_04093T0
NCU09758T0	CNAG_06160T0
NCU09520T0	CNAG_00363T0
NCU03497T0	CNAG_06242T0	CNAG_02959T0
NCU00182T0	CNAG_01502T0
NCU02585T0	CNAG_01894T0
NCU02128T0	CNAG_02925T0
NCU06242T0	CNAG_04111T0
NCU03948T0	CNAG_06601T0
NCU04990T0	CNAG_06568T0
NCU00742T0	CNAG_00121T0	CNAG_01745T0
NCU02263T0	CNAG_00036T0	CNAG_03153T0
NCU03914T0	CNAG_05803T0	CNAG_05138T0
NCU02374T0	CNAG_04014T0
NCU02658T0	CNAG_03979T0
NCU01429T0	CNAG_05398T0
NCU01221T0	CNAG_06231T0
NCU04182T0	CNAG_05164T0
NCU06448T0	CNAG_04531T0
NCU08886T0	CNAG_02226T0
NCU06177T0	CNAG_05484T0
NCU05897T0	CNAG_05867T0
NCU06771T0	CNAG_05137T0
NCU11169T0	CNAG_02265T0
NCU06673T0	CNAG_06708T0
NCU09434T0	CNAG_04609T0
NCU08370T0	CNAG_05733T0
NCU03503T0	CNAG_00926T0
NCU03229T0	CNAG_06630T0
NCU02509T0	CNAG_07839T0
NCU09896T0	CNAG_02202T0
NCU02373T0	CNAG_00978T0
NCU03972T0	CNAG_06899T0
NCU08959T0	CNAG_05236T0
NCU03255T0	CNAG_02944T0	CNAG_06967T0
NCU06245T0	CNAG_02867T0
NCU02175T0	CNAG_02867T0
NCU01546T0	CNAG_02460T0
NCU04101T0	CNAG_01561T0
NCU11215T0	CNAG_03149T0
NCU00924T0	CNAG_00401T0
NCU01524T0	CNAG_02382T0
NCU01184T0	CNAG_04132T0
NCU04407T0	CNAG_02583T0
NCU01993T0	CNAG_06543T0
NCU05485T0	CNAG_03590T0
NCU03597T0	CNAG_06142T0
NCU06217T0	CNAG_06472T0
NCU09311T0	CNAG_04360T0
NCU09887T0	CNAG_06230T0
NCU00030T0	CNAG_02204T0
NCU01916T0	CNAG_01288T0
NCU02493T0	CNAG_05269T0
NCU07482T0	CNAG_00709T0
NCU08319T0	CNAG_00125T0
NCU06259T0	CNAG_02730T0
NCU06031T0	CNAG_06917T0
NCU07246T0	CNAG_07464T0
NCU08633T0	CNAG_07323T0
NCU05492T0	CNAG_04898T0	CNAG_00905T0	CNAG_00898T0
NCU09172T0	CNAG_04898T0	CNAG_00905T0	CNAG_00898T0
NCU03846T0	CNAG_01123T0
NCU03846T1	CNAG_01123T0
NCU05009T0	CNAG_05041T0
NCU05009T1	CNAG_05041T0
NCU08687T0	CNAG_06051T0	CNAG_03946T0
NCU01913T0	CNAG_00111T0
NCU04503T0	CNAG_01593T0
NCU09537T0	CNAG_02458T0
NCU00690T0	CNAG_04451T0
NCU02269T0	CNAG_03386T0
NCU02282T0	CNAG_04453T0
NCU01539T0	CNAG_05395T0
NCU03802T0	CNAG_05675T0
NCU06465T0	CNAG_03834T0
NCU06218T0	CNAG_05056T0
NCU07173T0	CNAG_04952T0
NCU07300T0	CNAG_07579T0
NCU09368T0	CNAG_06317T0
NCU00008T0	CNAG_02087T0	CNAG_02086T0
NCU09116T0	CNAG_06555T0	CNAG_03828T0
NCU03622T0	CNAG_00426T0
NCU00614T0	CNAG_06548T0
NCU03030T0	CNAG_04896T0
NCU00501T0	CNAG_07657T0
NCU06419T0	CNAG_02357T0
NCU04479T0	CNAG_04269T0
NCU02812T0	CNAG_05935T0
NCU05364T0	CNAG_05155T0
NCU00879T0	CNAG_06778T0
NCU08595T0	CNAG_01187T0
NCU05234T0	CNAG_06049T0
NCU08008T0	CNAG_05218T0
NCU08514T0	CNAG_04805T0
NCU11102T0	CNAG_05252T0
NCU00503T0	CNAG_05834T0
NCU04465T0	CNAG_05834T0
NCU11266T0	CNAG_05860T0
NCU04144T0	CNAG_05860T0
NCU02757T0	CNAG_02354T0
NCU02965T0	CNAG_02195T0
NCU11285T0	CNAG_02358T0
NCU00777T0	CNAG_00259T0
NCU07261T0	CNAG_00689T0
NCU03610T0	CNAG_04668T0
NCU10519T0	CNAG_02401T0
NCU09594T0	CNAG_06763T0
NCU01552T0	CNAG_03127T0
NCU01552T1	CNAG_03127T0
NCU00337T0	CNAG_04298T0
NCU02980T0	CNAG_02355T0
NCU00173T0	CNAG_06170T0
NCU02693T0	CNAG_04605T0
NCU04418T0	CNAG_03707T0
NCU03177T0	CNAG_05626T0
NCU01233T0	CNAG_07801T0
NCU09025T0	CNAG_03540T0
NCU00472T0	CNAG_01391T0
NCU03963T0	CNAG_00165T0
NCU09821T0	CNAG_00984T0
NCU07471T0	CNAG_03900T0
NCU07558T0	CNAG_06179T0
NCU01317T0	CNAG_01480T0
NCU00919T0	CNAG_03205T0
NCU01324T0	CNAG_03991T0
NCU04647T0	CNAG_04777T0
NCU09384T0	CNAG_00550T0
NCU06202T0	CNAG_03843T0
NCU07399T0	CNAG_03796T0
NCU07574T0	CNAG_03722T0
NCU09538T0	CNAG_02980T0
NCU07313T0	CNAG_05374T0
NCU07985T0	CNAG_06584T0
NCU11927T0	CNAG_03654T0
NCU00526T0	CNAG_03465T0	CNAG_03464T0
NCU05113T0	CNAG_03465T0	CNAG_03464T0
NCU02201T0	CNAG_03465T0	CNAG_03464T0
NCU09279T0	CNAG_03465T0	CNAG_03464T0
NCU02105T0	CNAG_01788T0
NCU06812T0	CNAG_05677T0
NCU07830T0	CNAG_05904T0
NCU00736T0	CNAG_00986T0
NCU08048T0	CNAG_00692T0
NCU06260T0	CNAG_03610T0
NCU08500T0	CNAG_03198T0
NCU09550T0	CNAG_04818T0
NCU02600T0	CNAG_01635T0	CNAG_04225T0	CNAG_02016T0
NCU05846T0	CNAG_01635T0	CNAG_04225T0	CNAG_02016T0
NCU07953T0	CNAG_00162T0
NCU04874T0	CNAG_00162T0
NCU00692T0	CNAG_01404T0
NCU03989T0	CNAG_01529T0
NCU01165T0	CNAG_06465T0
NCU07884T0	CNAG_01808T0
NCU09001T0	CNAG_05171T0
NCU11365T0	CNAG_06036T0
NCU09552T0	CNAG_07686T0
NCU11705T0	CNAG_07368T0
NCU03246T0	CNAG_00498T0
NCU01817T0	CNAG_03189T0
NCU03079T0	CNAG_07625T0
NCU06950T0	CNAG_06691T0
NCU09897T0	CNAG_07590T0
NCU09551T0	CNAG_03845T0	CNAG_04414T0	CNAG_01497T0
NCU03833T0	CNAG_00888T0
NCU03833T1	CNAG_00888T0
NCU08489T0	CNAG_05640T0
NCU07530T0	CNAG_05640T0
NCU01141T0	CNAG_02844T0
NCU04228T0	CNAG_04229T0
NCU08823T0	CNAG_00293T0
NCU00963T0	CNAG_06645T0
NCU07621T0	CNAG_00895T0
NCU09798T0	CNAG_06081T0
NCU03988T0	CNAG_01224T0
NCU04640T0	CNAG_02486T0
NCU03261T0	CNAG_04402T0
NCU07719T0	CNAG_00265T0
NCU11809T0	CNAG_00370T0
NCU10895T0	CNAG_05201T0
NCU01206T0	CNAG_01243T0
NCU09444T0	CNAG_05994T0
NCU01779T0	CNAG_03395T0
NCU02555T0	CNAG_04048T0
NCU06718T0	CNAG_01217T0
NCU08052T0	CNAG_01742T0
NCU06410T0	CNAG_06114T0
NCU10110T0	CNAG_02590T0
NCU09290T0	CNAG_03816T0
NCU00298T0	CNAG_06536T0	CNAG_06537T0	CNAG_06538T0	CNAG_06539T0	CNAG_04474T0
NCU02431T0	CNAG_03552T0
NCU07548T0	CNAG_00140T0
NCU07542T0	CNAG_00772T0
NCU09239T0	CNAG_06079T0
NCU09230T0	CNAG_06448T0
NCU04410T0	CNAG_01250T0
NCU06052T0	CNAG_00326T0
NCU01758T0	CNAG_04466T0
NCU04304T0	CNAG_02974T0
NCU02802T0	CNAG_04734T0
NCU06067T0	CNAG_04243T0
NCU07590T0	CNAG_06617T0
NCU01553T0	CNAG_01667T0
NCU03304T0	CNAG_00385T0
NCU00944T0	CNAG_02851T0
NCU02097T0	CNAG_02553T0
NCU00395T0	CNAG_06446T0
NCU00523T0	CNAG_07712T0
NCU05804T0	CNAG_04448T0
NCU09744T0	CNAG_02267T0
NCU01084T0	CNAG_00082T0
NCU00624T0	CNAG_01677T0
NCU02104T0	CNAG_01828T0
NCU02005T0	CNAG_03898T0
NCU07299T0	CNAG_01103T0
NCU03112T0	CNAG_05462T0
NCU09731T0	CNAG_00824T0
NCU10073T0	CNAG_01375T0
NCU07565T0	CNAG_07699T0
NCU03546T0	CNAG_02897T0
NCU06436T0	CNAG_01601T0
NCU05419T0	CNAG_03067T0
NCU02961T0	CNAG_06495T0
NCU08389T0	CNAG_04726T0
NCU08389T1	CNAG_04726T0
NCU07044T0	CNAG_06910T0
NCU07111T0	CNAG_06910T0
NCU01247T0	CNAG_00812T0
NCU02299T0	CNAG_00605T0
NCU11222T0	CNAG_04226T0
NCU01635T0	CNAG_04828T0	CNAG_06745T0
NCU05686T0	CNAG_00596T0
NCU05753T0	CNAG_01720T0
NCU07188T0	CNAG_00569T0
NCU08021T0	CNAG_05673T0
NCU02151T0	CNAG_00528T0
NCU00913T0	CNAG_04187T0
NCU06030T0	CNAG_00758T0
NCU03426T0	CNAG_05639T0
NCU03538T0	CNAG_02431T0
NCU06035T0	CNAG_02714T0
NCU04452T0	CNAG_04313T0
NCU00088T0	CNAG_03949T0	CNAG_03957T0
NCU03439T0	CNAG_04447T0
NCU02089T0	CNAG_07739T0
NCU06430T0	CNAG_07554T0
NCU10046T0	CNAG_04611T0
NCU09264T0	CNAG_05584T0
NCU01918T0	CNAG_01147T0
NCU05517T0	CNAG_04267T0
NCU09862T0	CNAG_00138T0
NCU11246T0	CNAG_06155T0
NCU01950T0	CNAG_01159T0
NCU03087T0	CNAG_01553T0
NCU04924T0	CNAG_02120T0
NCU11676T0	CNAG_06474T0
NCU00578T0	CNAG_01636T0
NCU03576T0	CNAG_03305T0
NCU03332T0	CNAG_04228T0
NCU03559T0	CNAG_05179T0
NCU08385T0	CNAG_01241T0
NCU09792T0	CNAG_05139T0
NCU10721T0	CNAG_05254T0
NCU04120T0	CNAG_01557T0
NCU06532T0	CNAG_02794T0
NCU02310T0	CNAG_07818T0
NCU04725T0	CNAG_06190T0
NCU04902T0	CNAG_06889T0
NCU00726T0	CNAG_03621T0	CNAG_03627T0
NCU02378T0	CNAG_03333T0
NCU08070T0	CNAG_00920T0
NCU09869T0	CNAG_02696T0
NCU05593T0	CNAG_07664T0
NCU11724T0	CNAG_04259T0
NCU08044T0	CNAG_03623T0	CNAG_02935T0
NCU08395T0	CNAG_04387T0
NCU08395T1	CNAG_04387T0
NCU01704T0	CNAG_02052T0
NCU03038T0	CNAG_01153T0
NCU05606T0	CNAG_00461T0
NCU03596T0	CNAG_04984T0
NCU10059T0	CNAG_07911T0
NCU00105T0	CNAG_04072T0
NCU01252T0	CNAG_03348T0
NCU04111T0	CNAG_04782T0
NCU08989T0	CNAG_01309T0
NCU11357T0	CNAG_01733T0
NCU05005T0	CNAG_00315T0
NCU01961T0	CNAG_04268T0
NCU04443T0	CNAG_03618T0
NCU06231T0	CNAG_03866T0
NCU09727T0	CNAG_06558T0
NCU08991T0	CNAG_00829T0
NCU08991T1	CNAG_00829T0
NCU01411T0	CNAG_00728T0
NCU01515T0	CNAG_02022T0
NCU00243T0	CNAG_03993T0
NCU00475T0	CNAG_04883T0
NCU05394T0	CNAG_01002T0
NCU04202T0	CNAG_02285T0
NCU06999T0	CNAG_00650T0
NCU02513T0	CNAG_05097T0
NCU01914T0	CNAG_07669T0
NCU04743T0	CNAG_04997T0
NCU11289T0	CNAG_00161T0
NCU09035T0	CNAG_04097T0
NCU04009T0	CNAG_00089T0
NCU00954T0	CNAG_04152T0
NCU11417T0	CNAG_00831T0
NCU11297T0	CNAG_04488T0
NCU11651T0	CNAG_05509T0
NCU09756T0	CNAG_07609T0
NCU09519T0	CNAG_01615T0	CNAG_04415T0
NCU02113T0	CNAG_02148T0
NCU03491T0	CNAG_02130T0
NCU02351T0	CNAG_06726T0
NCU08022T0	CNAG_03792T0
NCU07958T0	CNAG_04238T0
NCU09560T0	CNAG_04388T0
NCU00950T0	CNAG_02259T0
NCU00258T0	CNAG_04445T0
NCU02960T0	CNAG_01926T0
NCU05721T0	CNAG_02341T0
NCU04302T0	CNAG_04328T0
NCU06554T0	CNAG_07740T0
NCU02425T0	CNAG_02943T0
NCU02413T0	CNAG_03409T0
NCU08904T0	CNAG_00449T0
NCU06654T0	CNAG_03206T0
NCU07081T0	CNAG_03564T0
NCU11098T0	CNAG_01184T0
NCU08040T0	CNAG_06219T0
NCU01210T0	CNAG_00590T0
NCU06714T0	CNAG_00590T0
NCU05977T0	CNAG_02781T0
NCU09532T0	CNAG_02781T0
NCU02982T0	CNAG_00482T0
NCU00293T0	CNAG_03396T0
NCU04156T0	CNAG_00854T0
NCU01831T0	CNAG_04381T0
NCU03556T0	CNAG_03242T0
NCU06708T0	CNAG_01190T0
NCU01285T0	CNAG_06569T0
NCU02114T0	CNAG_06092T0
NCU02225T0	CNAG_07534T0
NCU04826T0	CNAG_04962T0
NCU09220T0	CNAG_00971T0
NCU09091T0	CNAG_03901T0
NCU01367T0	CNAG_04802T0
NCU00120T0	CNAG_06131T0
NCU05881T0	CNAG_01344T0
NCU06104T0	CNAG_01550T0
NCU02734T0	CNAG_04713T0
NCU06647T0	CNAG_01135T0
NCU07956T0	CNAG_00603T0
NCU11325T0	CNAG_00131T0
NCU10618T0	CNAG_02113T0
NCU08955T0	CNAG_04530T0
NCU09192T0	CNAG_05384T0
NCU01861T0	CNAG_04926T0	CNAG_02752T0	CNAG_02751T0
NCU00087T0	CNAG_02133T0	CNAG_01216T0
NCU07309T0	CNAG_06371T0
NCU09621T0	CNAG_06371T0
NCU01545T0	CNAG_00816T0
NCU02414T0	CNAG_00527T0
NCU01947T0	CNAG_01142T0
NCU00669T0	CNAG_04743T0
NCU00345T0	CNAG_06709T0
NCU06332T0	CNAG_02505T0
NCU02633T0	CNAG_06670T0
NCU03732T0	CNAG_06106T0
NCU11220T0	CNAG_00076T0
NCU04059T0	CNAG_07925T0
NCU08671T0	CNAG_06001T0
NCU01099T0	CNAG_00804T0
NCU06243T0	CNAG_01910T0
NCU02800T0	CNAG_05311T0
NCU11257T0	CNAG_01419T0
NCU07289T0	CNAG_05783T0
NCU07289T1	CNAG_05783T0
NCU02973T0	CNAG_03523T0
NCU05304T0	CNAG_02404T0
NCU05411T0	CNAG_02555T0
NCU02432T0	CNAG_05538T0
NCU03602T0	CNAG_07638T0
NCU10155T0	CNAG_06634T0
NCU00443T0	CNAG_00065T0
NCU03777T0	CNAG_00311T0
NCU00232T0	CNAG_05975T0
NCU00135T0	CNAG_06120T0
NCU03282T0	CNAG_04080T0
NCU02421T0	CNAG_05385T0
NCU06511T0	CNAG_04003T0
NCU09366T0	CNAG_05865T0
NCU10044T0	CNAG_05468T0
NCU08499T0	CNAG_07566T0
NCU00513T0	CNAG_02295T0
NCU02905T0	CNAG_01976T0
NCU02463T0	CNAG_03162T0
NCU00983T0	CNAG_05009T0
NCU04097T0	CNAG_02059T0
NCU00311T0	CNAG_06103T0
NCU06726T0	CNAG_02920T0
NCU05252T0	CNAG_05085T0
NCU06721T0	CNAG_07546T0
NCU02930T0	CNAG_05534T0	CNAG_00105T0
NCU09141T0	CNAG_05534T0	CNAG_00105T0
NCU07402T0	CNAG_05534T0	CNAG_00105T0
NCU04771T0	CNAG_05115T0
NCU04771T1	CNAG_05115T0
NCU02381T0	CNAG_01469T0
NCU03623T0	CNAG_02238T0
NCU00435T0	CNAG_05478T0
NCU05511T0	CNAG_01963T0
NCU03204T0	CNAG_04202T0
NCU00667T0	CNAG_07114T0
NCU01008T0	CNAG_07864T0
NCU03504T0	CNAG_05692T0
NCU05587T0	CNAG_04650T0
NCU08824T0	CNAG_02306T0
NCU10292T0	CNAG_01721T0
NCU06471T0	CNAG_05899T0
NCU11816T0	CNAG_02364T0
NCU08146T0	CNAG_06056T0
NCU07989T0	CNAG_06417T0
NCU05500T0	CNAG_04471T0	CNAG_06554T0
NCU03102T0	CNAG_00672T0
NCU02322T0	CNAG_04744T0
NCU08138T0	CNAG_00022T0
NCU09371T0	CNAG_05712T0
NCU08804T0	CNAG_06326T0
NCU03283T0	CNAG_04690T0
NCU03283T1	CNAG_04690T0
NCU00334T0	CNAG_01693T0
NCU00244T0	CNAG_02790T0
NCU02618T0	CNAG_02728T0
NCU07662T0	CNAG_00516T0
NCU03995T0	CNAG_04078T0
NCU07693T0	CNAG_02997T0
NCU06464T0	CNAG_06144T0
NCU11386T0	CNAG_02444T0
NCU00164T0	CNAG_04583T0
NCU01256T0	CNAG_03743T0
NCU01179T0	CNAG_03931T0
NCU04553T0	CNAG_01181T0
NCU01784T0	CNAG_07776T0
NCU06141T0	CNAG_05149T0
NCU09657T0	CNAG_05745T0
NCU02433T0	CNAG_02662T0
NCU03965T0	CNAG_01337T0
NCU00519T0	CNAG_00684T0
NCU01990T0	CNAG_02067T0
NCU00512T0	CNAG_06510T0
NCU02196T0	CNAG_05315T0
NCU03616T0	CNAG_04761T0
NCU06959T0	CNAG_03027T0
NCU11371T0	CNAG_02469T0
NCU11453T0	CNAG_05486T0
NCU03358T0	CNAG_02182T0	CNAG_02181T0
NCU04541T0	CNAG_05715T0
NCU09018T0	CNAG_05648T0
NCU11249T0	CNAG_05648T0
NCU00592T0	CNAG_01094T0
NCU03241T0	CNAG_01148T0
NCU01514T0	CNAG_04712T0
NCU07365T0	CNAG_01957T0
NCU05645T0	CNAG_04465T0
NCU07358T0	CNAG_03392T0
NCU12146T0	CNAG_03839T0
NCU09285T0	CNAG_00038T0
NCU06303T0	CNAG_00038T0
NCU01562T0	CNAG_04417T0
NCU05778T0	CNAG_04039T0
NCU05623T0	CNAG_04287T0
NCU06271T0	CNAG_07794T0
NCU04405T0	CNAG_00994T0
NCU02468T0	CNAG_06717T0
NCU10272T0	CNAG_05931T0
NCU12130T0	CNAG_07338T0
NCU02133T0	CNAG_01019T0
NCU03066T0	CNAG_01608T0
NCU06530T0	CNAG_00098T0
NCU05274T0	CNAG_01428T0
NCU03800T0	CNAG_03286T0
NCU08941T0	CNAG_00825T0
NCU06089T0	CNAG_06793T0
NCU11234T0	CNAG_03953T0
NCU07889T0	CNAG_06903T0
NCU06348T0	CNAG_01823T0	CNAG_03262T0
NCU01954T0	CNAG_04127T0
NCU03115T0	CNAG_07562T0
NCU03806T0	CNAG_03747T0
NCU03891T0	CNAG_04017T0
NCU03495T0	CNAG_06418T0
NCU05302T0	CNAG_05058T0
NCU06698T0	CNAG_05293T0
NCU08290T0	CNAG_04220T0
NCU10036T0	CNAG_02760T0
[truncated: 1,664 more rows]
[truncated: 1 more columns]
