# Supplementary material for: Evolutionary Conservation and Diversification of Puf RNA Binding Proteins and Their mRNA Targets
Source: PLoS Biol. 2015 Nov 20;13(11):e1002307. doi: 10.1371/journal.pbio.1002307 (PMC4654594; doi:10.1371/journal.pbio.1002307)
Supplement: S4 Dataset — (ZIP) [file pbio.1002307.s004.zip › N.crassa.fa_C.parapsilosis.fa.txt]

NCU07832T0	CPAG_04195.1
NCU01744T0	CPAG_01235.1
NCU08535T0	CPAG_01840.1
NCU01379T0	CPAG_00660.1
NCU08287T0	CPAG_05585.1
NCU07308T0	CPAG_02861.1
NCU06976T0	CPAG_05105.1
NCU07307T0	CPAG_00344.1
NCU06871T0	CPAG_04882.1
NCU05837T0	CPAG_05389.1
NCU05608T0	CPAG_05210.1
NCU04548T0	CPAG_04180.1
NCU02103T0	CPAG_00258.1
NCU06468T0	CPAG_00092.1
NCU02510T0	CPAG_02726.1
NCU08267T0	CPAG_00180.1
NCU02505T0	CPAG_04053.1
NCU05120T0	CPAG_00865.1
NCU07556T0	CPAG_02756.1
NCU02677T0	CPAG_00065.1
NCU03986T0	CPAG_01415.1
NCU01632T0	CPAG_00127.1
NCU08616T0	CPAG_03894.1
NCU05591T0	CPAG_05103.1	CPAG_05104.1	CPAG_02192.1	CPAG_03710.1	CPAG_04214.1	CPAG_00029.1	CPAG_01511.1	CPAG_02272.1
NCU05803T0	CPAG_02487.1
NCU09012T0	CPAG_04715.1
NCU00743T0	CPAG_05253.1
NCU11669T0	CPAG_03047.1
NCU01772T0	CPAG_04095.1
NCU01638T0	CPAG_02639.1
NCU03575T0	CPAG_00422.1
NCU01680T0	CPAG_03868.1
NCU04898T0	CPAG_02800.1
NCU05238T0	CPAG_03692.1
NCU07922T0	CPAG_05416.1
NCU05425T0	CPAG_01780.1
NCU00352T0	CPAG_02202.1
NCU10066T0	CPAG_03889.1
NCU12032T0	CPAG_05686.1
NCU08685T0	CPAG_05494.1
NCU04569T0	CPAG_00144.1
NCU07700T0	CPAG_00546.1
NCU03877T0	CPAG_04112.1
NCU03877T1	CPAG_04112.1
NCU00018T0	CPAG_01853.1
NCU00018T1	CPAG_01853.1
NCU02685T0	CPAG_05256.1
NCU03591T0	CPAG_03502.1	CPAG_01748.1
NCU07443T0	CPAG_02152.1
NCU01768T0	CPAG_00997.1
NCU01192T0	CPAG_04765.1
NCU07658T0	CPAG_02860.1
NCU03539T0	CPAG_00540.1
NCU09324T0	CPAG_02946.1
NCU08501T0	CPAG_00538.1
NCU03010T0	CPAG_00936.1
NCU02111T0	CPAG_02379.1
NCU04370T0	CPAG_01185.1
NCU01820T0	CPAG_01806.1
NCU02566T0	CPAG_00812.1
NCU08919T0	CPAG_05500.1
NCU01965T0	CPAG_02819.1
NCU09463T0	CPAG_00441.1
NCU01625T0	CPAG_00617.1
NCU03875T0	CPAG_00061.1
NCU06338T0	CPAG_05353.1
NCU02366T0	CPAG_04210.1
NCU00621T0	CPAG_05009.1
NCU03363T0	CPAG_03470.1
NCU07027T0	CPAG_03928.1
NCU06488T0	CPAG_01028.1
NCU03947T0	CPAG_01616.1
NCU03065T0	CPAG_04284.1
NCU02815T0	CPAG_03945.1
NCU03818T0	CPAG_03638.1
NCU00239T0	CPAG_02281.1
NCU09367T0	CPAG_05472.1
NCU01857T0	CPAG_00334.1
NCU04142T0	CPAG_04681.1
NCU05046T0	CPAG_00107.1	CPAG_00371.1
NCU07870T0	CPAG_01090.1
NCU04348T0	CPAG_02599.1
NCU10143T0	CPAG_02090.1
NCU09602T0	CPAG_04247.1	CPAG_04938.1
NCU04242T0	CPAG_02159.1
NCU00461T0	CPAG_02790.1
NCU07679T0	CPAG_02329.1
NCU10497T0	CPAG_03088.1
NCU01612T0	CPAG_03552.1
NCU02762T0	CPAG_00749.1
NCU04404T0	CPAG_04165.1
NCU06687T0	CPAG_02085.1
NCU02475T0	CPAG_01259.1
NCU06272T0	CPAG_02096.1
NCU09903T0	CPAG_04343.1
NCU03592T0	CPAG_01487.1
NCU06281T0	CPAG_01487.1
NCU09228T0	CPAG_03647.1
NCU09740T0	CPAG_03560.1
NCU04327T0	CPAG_05647.1
NCU08336T0	CPAG_05026.1	CPAG_05366.1
NCU05270T0	CPAG_02127.1
NCU06438T0	CPAG_04447.1
NCU04161T0	CPAG_01589.1	CPAG_04184.1
NCU01765T0	CPAG_01570.1
NCU06678T0	CPAG_05610.1
NCU07721T0	CPAG_05632.1
NCU00567T0	CPAG_01939.1
NCU03982T0	CPAG_04622.1
NCU06318T0	CPAG_02507.1
NCU04385T0	CPAG_04381.1
NCU11255T0	CPAG_03052.1
NCU00276T0	CPAG_02702.1
NCU04280T0	CPAG_04172.1
NCU03061T0	CPAG_00900.1
NCU02544T0	CPAG_04156.1
NCU08135T0	CPAG_02948.1
NCU07010T0	CPAG_00345.1
NCU03060T0	CPAG_00899.1
NCU06512T0	CPAG_00445.1
NCU03794T0	CPAG_01833.1
NCU00104T0	CPAG_05471.1
NCU10283T0	CPAG_05385.1
NCU07404T0	CPAG_05285.1
NCU05895T0	CPAG_02681.1
NCU04090T0	CPAG_04258.1
NCU01229T0	CPAG_02336.1
NCU08693T0	CPAG_03670.1
NCU02539T0	CPAG_05708.1
NCU04051T0	CPAG_00111.1
NCU01171T0	CPAG_03700.1
NCU05200T0	CPAG_00741.1
NCU00629T0	CPAG_04693.1
NCU01951T0	CPAG_05152.1
NCU06836T0	CPAG_05153.1
NCU01318T0	CPAG_05311.1
NCU02630T0	CPAG_00553.1
NCU04100T0	CPAG_02149.1
NCU02075T0	CPAG_04207.1
NCU08920T0	CPAG_02451.1
NCU01207T0	CPAG_03543.1
NCU07837T0	CPAG_04786.1
NCU09993T0	CPAG_05198.1
NCU06544T0	CPAG_01699.1
NCU03955T0	CPAG_05534.1
NCU06278T0	CPAG_00711.1
NCU04736T0	CPAG_03568.1
NCU05154T0	CPAG_03568.1
NCU01675T0	CPAG_00640.1
NCU03292T0	CPAG_03924.1
NCU04648T0	CPAG_04656.1
NCU00177T0	CPAG_01059.1
NCU00551T0	CPAG_03317.1
NCU09808T0	CPAG_03532.1
NCU01164T0	CPAG_05347.1
NCU03042T0	CPAG_03980.1
NCU05429T0	CPAG_01388.1
NCU05429T1	CPAG_01388.1
NCU07319T0	CPAG_00805.1
NCU01197T0	CPAG_01993.1
NCU08009T0	CPAG_03673.1
NCU01328T0	CPAG_02066.1
NCU02380T0	CPAG_03804.1
NCU00405T0	CPAG_05023.1
NCU11350T0	CPAG_05089.1
NCU08276T0	CPAG_04820.1
NCU02003T0	CPAG_02465.1	CPAG_01257.1
NCU07982T0	CPAG_05196.1
NCU02955T0	CPAG_02940.1
NCU08119T0	CPAG_00359.1
NCU03808T0	CPAG_04578.1
NCU02357T0	CPAG_02129.1
NCU02629T0	CPAG_05671.1
NCU09063T0	CPAG_02174.1
NCU09297T0	CPAG_05207.1
NCU08828T0	CPAG_03876.1
NCU08515T0	CPAG_04173.1
NCU03071T0	CPAG_02372.1
NCU08377T0	CPAG_03412.1
NCU04611T0	CPAG_03488.1
NCU02391T0	CPAG_02022.1
NCU01369T0	CPAG_05071.1
NCU08898T0	CPAG_05318.1
NCU02979T0	CPAG_01014.1
NCU02728T0	CPAG_04443.1
NCU01843T0	CPAG_03847.1
NCU03992T0	CPAG_00377.1
NCU03669T0	CPAG_00381.1
NCU04251T0	CPAG_00086.1	CPAG_03867.1
NCU03980T0	CPAG_05212.1
NCU07702T0	CPAG_02172.1
NCU04579T0	CPAG_02505.1
NCU09873T0	CPAG_04396.1
NCU09866T0	CPAG_02668.1
NCU01747T0	CPAG_02567.1
NCU04448T0	CPAG_03095.1
NCU03321T0	CPAG_04957.1
NCU10058T0	CPAG_04367.1
NCU01648T0	CPAG_02230.1
NCU05239T0	CPAG_03223.1
NCU07554T0	CPAG_02588.1
NCU04221T0	CPAG_01809.1
NCU01323T0	CPAG_02938.1
NCU08110T0	CPAG_00843.1
NCU01643T0	CPAG_00094.1
NCU01486T0	CPAG_02364.1
NCU04303T0	CPAG_01687.1
NCU03814T0	CPAG_02264.1
NCU01143T0	CPAG_02237.1
NCU07930T0	CPAG_02003.1
NCU09118T0	CPAG_03783.1
NCU00712T0	CPAG_01409.1
NCU01589T0	CPAG_05597.1
NCU09700T0	CPAG_03319.1
NCU05518T0	CPAG_00544.1
NCU01431T0	CPAG_02960.1
NCU04203T0	CPAG_02178.1
NCU07281T0	CPAG_04129.1
NCU05029T0	CPAG_01376.1
NCU09450T0	CPAG_03278.1
NCU02010T0	CPAG_02325.1
NCU01255T0	CPAG_03996.1
NCU04044T0	CPAG_02761.1
NCU09332T0	CPAG_03685.1
NCU04076T0	CPAG_05528.1
NCU03139T0	CPAG_02407.1
NCU01479T0	CPAG_03885.1
NCU03650T0	CPAG_00937.1
NCU02840T0	CPAG_05027.1
NCU03051T0	CPAG_02061.1
NCU04230T0	CPAG_03650.1
NCU06484T0	CPAG_03827.1
NCU00481T0	CPAG_02266.1
NCU09709T0	CPAG_05374.1
NCU09349T0	CPAG_01963.1
NCU03463T0	CPAG_03743.1
NCU02839T0	CPAG_00674.1
NCU02207T0	CPAG_01103.1
NCU03298T0	CPAG_04669.1
NCU07378T0	CPAG_04764.1
NCU02580T0	CPAG_03053.1
NCU05289T0	CPAG_02339.1
NCU03171T0	CPAG_04415.1
NCU01992T0	CPAG_03618.1
NCU02514T0	CPAG_03644.1
NCU05927T0	CPAG_03695.1
NCU05041T0	CPAG_00897.1
NCU04790T0	CPAG_05169.1
NCU05620T0	CPAG_02452.1
NCU03100T0	CPAG_05548.1
NCU12019T0	CPAG_01142.1	CPAG_01143.1	CPAG_01144.1	CPAG_04368.1	CPAG_04369.1	CPAG_04370.1	CPAG_00177.1	CPAG_03973.1
NCU01470T0	CPAG_05273.1
NCU01540T0	CPAG_00233.1
NCU04173T0	CPAG_03056.1
NCU04173T1	CPAG_03056.1
NCU10007T0	CPAG_01823.1
NCU10007T1	CPAG_01823.1
NCU02810T0	CPAG_00529.1
NCU02011T0	CPAG_04865.1
NCU11965T0	CPAG_01402.1
NCU02274T0	CPAG_01383.1
NCU05261T0	CPAG_04161.1
NCU06624T0	CPAG_01085.1
NCU05430T0	CPAG_04066.1
NCU00261T0	CPAG_02552.1
NCU12096T0	CPAG_04476.1
NCU02797T0	CPAG_05518.1
NCU04439T0	CPAG_00678.1
NCU03797T0	CPAG_02443.1
NCU09715T0	CPAG_04178.1
NCU08755T0	CPAG_02999.1
NCU04768T0	CPAG_02138.1
NCU07712T0	CPAG_05113.1
NCU08894T0	CPAG_03899.1
NCU10042T0	CPAG_00042.1	CPAG_01251.1
NCU10042T1	CPAG_00042.1	CPAG_01251.1
NCU09770T0	CPAG_00487.1
NCU06738T0	CPAG_01887.1
NCU02534T0	CPAG_03500.1
NCU02325T0	CPAG_02641.1
NCU11271T0	CPAG_03584.1
NCU06918T0	CPAG_05349.1
NCU03804T0	CPAG_01419.1
NCU07567T0	CPAG_01341.1
NCU08888T0	CPAG_04426.1
NCU09909T0	CPAG_03626.1	CPAG_00857.1
NCU00410T0	CPAG_03069.1
NCU04020T0	CPAG_01155.1
NCU06149T0	CPAG_01074.1
NCU02632T0	CPAG_02684.1
NCU06075T0	CPAG_01471.1
NCU06075T1	CPAG_01471.1
NCU09741T0	CPAG_00053.1
NCU11202T0	CPAG_01668.1
NCU07926T0	CPAG_03892.1
NCU10008T0	CPAG_00247.1	CPAG_00326.1
NCU07451T0	CPAG_01990.1
NCU01272T0	CPAG_00595.1
NCU03482T0	CPAG_05378.1
NCU02036T0	CPAG_02856.1
NCU01249T0	CPAG_00346.1
NCU08897T0	CPAG_01129.1
NCU03076T0	CPAG_00184.1
NCU01912T0	CPAG_03440.1
NCU11170T0	CPAG_01067.1
NCU03966T0	CPAG_00732.1
NCU07330T0	CPAG_00317.1
NCU05269T0	CPAG_00100.1
NCU05269T1	CPAG_00100.1
NCU02260T0	CPAG_00550.1
NCU09721T0	CPAG_01773.1
NCU04414T0	CPAG_01713.1
NCU02511T0	CPAG_05679.1
NCU01290T0	CPAG_04509.1
NCU04799T0	CPAG_00898.1
NCU01119T0	CPAG_03967.1
NCU06365T0	CPAG_04243.1
NCU00396T0	CPAG_03571.1
NCU02689T0	CPAG_04371.1
NCU03263T0	CPAG_01411.1
NCU05194T0	CPAG_02978.1
NCU07690T0	CPAG_01796.1
NCU03116T0	CPAG_03242.1
NCU00040T0	CPAG_03035.1
NCU00459T0	CPAG_05296.1
NCU08195T0	CPAG_00872.1
NCU02572T0	CPAG_02770.1
NCU05526T0	CPAG_04521.1	CPAG_03635.1
NCU00447T0	CPAG_04233.1
NCU00681T0	CPAG_05295.1
NCU08689T0	CPAG_01385.1
NCU02407T0	CPAG_00214.1
NCU04636T0	CPAG_03237.1
NCU03387T0	CPAG_05621.1
NCU06767T0	CPAG_01452.1
NCU04449T0	CPAG_03457.1
NCU03200T0	CPAG_00295.1
NCU03857T0	CPAG_01210.1
NCU03748T0	CPAG_02256.1
NCU03786T0	CPAG_02828.1
NCU02230T0	CPAG_05267.1
NCU04749T0	CPAG_03741.1
NCU00671T0	CPAG_02660.1
NCU06308T0	CPAG_04834.1
NCU06189T0	CPAG_04450.1
NCU06481T0	CPAG_02606.1
NCU08341T0	CPAG_03370.1
NCU11027T0	CPAG_03453.1
NCU09266T0	CPAG_05337.1
NCU06843T0	CPAG_05187.1
NCU00477T0	CPAG_03468.1	CPAG_02491.1
NCU04104T0	CPAG_01071.1
NCU03479T0	CPAG_03698.1
NCU09039T0	CPAG_04699.1	CPAG_04700.1	CPAG_04701.1	CPAG_04702.1	CPAG_04704.1
NCU01756T0	CPAG_05211.1
NCU02083T0	CPAG_01020.1
NCU02578T0	CPAG_00736.1
NCU02657T0	CPAG_00709.1
NCU06854T0	CPAG_03239.1
NCU00824T0	CPAG_02216.1	CPAG_04463.1
NCU02515T0	CPAG_01288.1
NCU02319T0	CPAG_01686.1
NCU01439T0	CPAG_03277.1
NCU07859T0	CPAG_01822.1
NCU04077T0	CPAG_01111.1
NCU00043T0	CPAG_04808.1
NCU11188T0	CPAG_05464.1
NCU07860T0	CPAG_00742.1	CPAG_03201.1
NCU06523T0	CPAG_00742.1	CPAG_03201.1
NCU03608T0	CPAG_03776.1
NCU08118T0	CPAG_01658.1
NCU00920T0	CPAG_02926.1
NCU07839T0	CPAG_01308.1
NCU06508T0	CPAG_00755.1
NCU07367T0	CPAG_05662.1
NCU05363T0	CPAG_00603.1
NCU01195T0	CPAG_05384.1
NCU03032T0	CPAG_00718.1
NCU07171T0	CPAG_03027.1
NCU02701T0	CPAG_00075.1
NCU06666T0	CPAG_01566.1
NCU06441T0	CPAG_02624.1
NCU00901T0	CPAG_00221.1
NCU00430T0	CPAG_04075.1
NCU01701T0	CPAG_00310.1
NCU04121T0	CPAG_04364.1
NCU03657T1	CPAG_05386.1
NCU03657T0	CPAG_05386.1
NCU01494T0	CPAG_03590.1	CPAG_03459.1
NCU02669T0	CPAG_05721.1
NCU07914T0	CPAG_03796.1
NCU06881T0	CPAG_05218.1
NCU02208T0	CPAG_03233.1
NCU10262T0	CPAG_03538.1
NCU05830T0	CPAG_03538.1
NCU11273T0	CPAG_03835.1
NCU00770T0	CPAG_02200.1
NCU04435T0	CPAG_04511.1
NCU05805T0	CPAG_03475.1
NCU01234T0	CPAG_04984.1
NCU07024T0	CPAG_01011.1
NCU03359T0	CPAG_05288.1
NCU11294T0	CPAG_00562.1
NCU00389T0	CPAG_02128.1
NCU03415T0	CPAG_01317.1
NCU11180T0	CPAG_03073.1
NCU09111T0	CPAG_03964.1
NCU01443T0	CPAG_02591.1
NCU05095T0	CPAG_04897.1
NCU02361T0	CPAG_05069.1
NCU07153T0	CPAG_02006.1
NCU07420T0	CPAG_00885.1
NCU08563T0	CPAG_00751.1
NCU07296T0	CPAG_01909.1
NCU00656T0	CPAG_01241.1
NCU01692T0	CPAG_02927.1
NCU02747T0	CPAG_04425.1
NCU09545T0	CPAG_01180.1
NCU04380T0	CPAG_01565.1
NCU03929T0	CPAG_01565.1
NCU04766T0	CPAG_01369.1
NCU07440T0	CPAG_01182.1
NCU08162T0	CPAG_03460.1
NCU11384T1	CPAG_03694.1
NCU11384T0	CPAG_03694.1
NCU00714T0	CPAG_03329.1
NCU08309T0	CPAG_03166.1
NCU09076T0	CPAG_04062.1
NCU08373T0	CPAG_01463.1
NCU10381T0	CPAG_00379.1
NCU06187T0	CPAG_04137.1
NCU04216T0	CPAG_01073.1
NCU03219T0	CPAG_02963.1
NCU08325T0	CPAG_00727.1
NCU06942T0	CPAG_05440.1
NCU03108T0	CPAG_00629.1
NCU00453T0	CPAG_03721.1
NCU00378T0	CPAG_05503.1
NCU07732T0	CPAG_03174.1
NCU07732T1	CPAG_03174.1
NCU05278T0	CPAG_03443.1
NCU00112T0	CPAG_04587.1
NCU02696T0	CPAG_02248.1
NCU02393T0	CPAG_05354.1
NCU02393T1	CPAG_05354.1
NCU01187T0	CPAG_00402.1
NCU09894T0	CPAG_01695.1
NCU07156T0	CPAG_04679.1
NCU03737T0	CPAG_01395.1
NCU02349T0	CPAG_00991.1
NCU01652T0	CPAG_04060.1
NCU08663T0	CPAG_04119.1
NCU10397T0	CPAG_03324.1
NCU11301T0	CPAG_03492.1
NCU09516T0	CPAG_04588.1
NCU00536T0	CPAG_05536.1
NCU01813T0	CPAG_05649.1
NCU11544T1	CPAG_00793.1
NCU11544T0	CPAG_00793.1
NCU09377T0	CPAG_01951.1
NCU09377T1	CPAG_01951.1
NCU04856T0	CPAG_05566.1
NCU04856T1	CPAG_05566.1
NCU06724T0	CPAG_05566.1
NCU01269T0	CPAG_04582.1
NCU02542T1	CPAG_00567.1
NCU02542T0	CPAG_00567.1
NCU03396T0	CPAG_03740.1
NCU03425T0	CPAG_02190.1
NCU11213T0	CPAG_01145.1
NCU05232T0	CPAG_04242.1
NCU00754T0	CPAG_04223.1	CPAG_04222.1
NCU00188T0	CPAG_01708.1
NCU00936T0	CPAG_04925.1
NCU06355T0	CPAG_03372.1
NCU06240T0	CPAG_05221.1
NCU08998T1	CPAG_00297.1
NCU08998T0	CPAG_00297.1
NCU02494T0	CPAG_00202.1
NCU09488T0	CPAG_04109.1
NCU03690T0	CPAG_02098.1
NCU03234T0	CPAG_03197.1
NCU06626T0	CPAG_00652.1
NCU07710T0	CPAG_04906.1
NCU00721T0	CPAG_01504.1	CPAG_01489.1	CPAG_01500.1
NCU02233T0	CPAG_02508.1
NCU06943T0	CPAG_02981.1
NCU09347T0	CPAG_00336.1
NCU06457T0	CPAG_03458.1
NCU08382T0	CPAG_04383.1
NCU01502T0	CPAG_03296.1
NCU08002T0	CPAG_03149.1
NCU08023T0	CPAG_03862.1
NCU07489T0	CPAG_04768.1
NCU07887T0	CPAG_00142.1
NCU09696T0	CPAG_02970.1
NCU00668T0	CPAG_00534.1
NCU01985T0	CPAG_05547.1
NCU06914T0	CPAG_02497.1
NCU03498T0	CPAG_03730.1	CPAG_03729.1	CPAG_02162.1
NCU06986T0	CPAG_02647.1
NCU08776T0	CPAG_02647.1
NCU02416T0	CPAG_01434.1
NCU06842T0	CPAG_02218.1
NCU08216T0	CPAG_04919.1
NCU02571T0	CPAG_04530.1
NCU09202T0	CPAG_00101.1
NCU09071T0	CPAG_02822.1
NCU00821T0	CPAG_01380.1	CPAG_01381.1
NCU07831T0	CPAG_03179.1
NCU02639T0	CPAG_01846.1
NCU02639T1	CPAG_01846.1
NCU09468T0	CPAG_00170.1
NCU09132T0	CPAG_00170.1
NCU03922T0	CPAG_00173.1
NCU06847T0	CPAG_01638.1	CPAG_01640.1	CPAG_01639.1	CPAG_01641.1	CPAG_00392.1	CPAG_01642.1	CPAG_01633.1	CPAG_03604.1
NCU06459T0	CPAG_00499.1
NCU11685T0	CPAG_04354.1
NCU09757T0	CPAG_05666.1
NCU04166T0	CPAG_00802.1
NCU09688T0	CPAG_02504.1
NCU01809T0	CPAG_00532.1
NCU00925T0	CPAG_05166.1
NCU06482T0	CPAG_05255.1
NCU03235T0	CPAG_00309.1
NCU04433T0	CPAG_00309.1
NCU05600T0	CPAG_00848.1
NCU07442T0	CPAG_05190.1
NCU00081T0	CPAG_02854.1
NCU04117T0	CPAG_04475.1
NCU06630T0	CPAG_03546.1
NCU06449T0	CPAG_05587.1
NCU00194T0	CPAG_02409.1
NCU00122T0	CPAG_03108.1
NCU02778T0	CPAG_01405.1
NCU08272T0	CPAG_03049.1
NCU07987T0	CPAG_04584.1
NCU09610T0	CPAG_04218.1
NCU00436T0	CPAG_04013.1
NCU09443T0	CPAG_01186.1
NCU06659T0	CPAG_02074.1
NCU08024T0	CPAG_02328.1
NCU04814T0	CPAG_05142.1
NCU06394T0	CPAG_05680.1
NCU09438T0	CPAG_03295.1
NCU04054T0	CPAG_04830.1
NCU07070T0	CPAG_02714.1
NCU05888T0	CPAG_03387.1	CPAG_01588.1
NCU02044T0	CPAG_03613.1
NCU02619T0	CPAG_03138.1
NCU07872T0	CPAG_02772.1
NCU06929T0	CPAG_04652.1
NCU09711T0	CPAG_03753.1
NCU06452T0	CPAG_01645.1
NCU04201T0	CPAG_03630.1
NCU06522T0	CPAG_03200.1	CPAG_00743.1
NCU01797T0	CPAG_02309.1
NCU11642T0	CPAG_02391.1
NCU05777T0	CPAG_01023.1
NCU11961T0	CPAG_03565.1
NCU08148T0	CPAG_01197.1
NCU03339T0	CPAG_05412.1
NCU09789T0	CPAG_02633.1
NCU05259T0	CPAG_01243.1
NCU04185T0	CPAG_00775.1
NCU05985T0	CPAG_02607.1
NCU05642T0	CPAG_02939.1
NCU03894T0	CPAG_03803.1
NCU02066T0	CPAG_04098.1
NCU09737T0	CPAG_00397.1
NCU09564T0	CPAG_00690.1
NCU02408T0	CPAG_02585.1
NCU05288T0	CPAG_04230.1
NCU01160T0	CPAG_02846.1
NCU07011T0	CPAG_03139.1
NCU07807T0	CPAG_03157.1
NCU07807T1	CPAG_03157.1
NCU01333T0	CPAG_03871.1
NCU00890T0	CPAG_04454.1
NCU03273T0	CPAG_04479.1
NCU04566T0	CPAG_03351.1
NCU05301T0	CPAG_04158.1
NCU02954T0	CPAG_00459.1
NCU05360T0	CPAG_01527.1
NCU06761T0	CPAG_02348.1
NCU05420T0	CPAG_04804.1
NCU11204T0	CPAG_05452.1
NCU03141T0	CPAG_04322.1	CPAG_04323.1	CPAG_02060.1	CPAG_00515.1
NCU01503T0	CPAG_00321.1
NCU00794T0	CPAG_02380.1
NCU07697T0	CPAG_00548.1
NCU05168T0	CPAG_03782.1
NCU08997T0	CPAG_02017.1
NCU05454T0	CPAG_05380.1
NCU02296T0	CPAG_03593.1
NCU07986T0	CPAG_05711.1
NCU01183T0	CPAG_00182.1
NCU00406T0	CPAG_02056.1
NCU04747T0	CPAG_04390.1
NCU03124T0	CPAG_00256.1
NCU00121T0	CPAG_04467.1
NCU02741T0	CPAG_04484.1
NCU03500T0	CPAG_04821.1
NCU04754T0	CPAG_00781.1	CPAG_03537.1
NCU02624T0	CPAG_03310.1
NCU11190T0	CPAG_02052.1
NCU09345T0	CPAG_04335.1
NCU09345T1	CPAG_04335.1
NCU09345T2	CPAG_04335.1
NCU07280T0	CPAG_01268.1
NCU09101T0	CPAG_02382.1
NCU06215T0	CPAG_05045.1
NCU07334T0	CPAG_00466.1
NCU06144T0	CPAG_02894.1
NCU09227T0	CPAG_03057.1
NCU10847T0	CPAG_04120.1
NCU00488T0	CPAG_02228.1
NCU03961T0	CPAG_03464.1
NCU03836T0	CPAG_04023.1
NCU03257T0	CPAG_05188.1
NCU11168T0	CPAG_03134.1
NCU10311T0	CPAG_04312.1
NCU11397T0	CPAG_01782.1	CPAG_01304.1
NCU06179T0	CPAG_04148.1
NCU06026T0	CPAG_04823.1
NCU09477T0	CPAG_02151.1
NCU01335T0	CPAG_02120.1
NCU03973T0	CPAG_01175.1
NCU05204T0	CPAG_03507.1
NCU05782T0	CPAG_04290.1
NCU04005T0	CPAG_00606.1	CPAG_02357.1
NCU02430T0	CPAG_01408.1
NCU00163T0	CPAG_05151.1
NCU02202T0	CPAG_01052.1
NCU06722T0	CPAG_04281.1
NCU05939T0	CPAG_00442.1
NCU11175T0	CPAG_03601.1
NCU09230T0	CPAG_04774.1
NCU02438T0	CPAG_00147.1
NCU02109T0	CPAG_01988.1
NCU03194T0	CPAG_01692.1
NCU01480T0	CPAG_05325.1
NCU01728T1	CPAG_03961.1
NCU01728T0	CPAG_03961.1
NCU02680T0	CPAG_00099.1
NCU00200T0	CPAG_02630.1
NCU08503T0	CPAG_01214.1
NCU06923T0	CPAG_05372.1
NCU05198T0	CPAG_00210.1	CPAG_03982.1
NCU00468T0	CPAG_03206.1
NCU02420T0	CPAG_02993.1
NCU04656T0	CPAG_02904.1
NCU07955T0	CPAG_04842.1
NCU06868T0	CPAG_00555.1
NCU06249T0	CPAG_02253.1
NCU08880T0	CPAG_02621.1
NCU11664T0	CPAG_01843.1
NCU08730T0	CPAG_00401.1
NCU04504T0	CPAG_04327.1
NCU03004T0	CPAG_02383.1
NCU03661T0	CPAG_03471.1
NCU09318T0	CPAG_04034.1
NCU03813T0	CPAG_01553.1	CPAG_02322.1	CPAG_01399.1	CPAG_05556.1	CPAG_05557.1
NCU00631T0	CPAG_04079.1
NCU03117T0	CPAG_02830.1
NCU02310T0	CPAG_02420.1
NCU01751T0	CPAG_03290.1
NCU04610T0	CPAG_01514.1
NCU07530T0	CPAG_05225.1
NCU11409T0	CPAG_04631.1
NCU00692T0	CPAG_01744.1
NCU01022T0	CPAG_05576.1
NCU06672T0	CPAG_04118.1
NCU05169T0	CPAG_01956.1	CPAG_01819.1
NCU05548T0	CPAG_05037.1
NCU09817T0	CPAG_05037.1
NCU01013T0	CPAG_01004.1
NCU02052T0	CPAG_00424.1
NCU09537T0	CPAG_00216.1
NCU04726T0	CPAG_04397.1
NCU01528T0	CPAG_02232.1
NCU04041T0	CPAG_03068.1
NCU03066T0	CPAG_04035.1
NCU01227T0	CPAG_01355.1
NCU03118T0	CPAG_05331.1
NCU06217T0	CPAG_03658.1
NCU06418T0	CPAG_04106.1
NCU00274T0	CPAG_00502.1
NCU02397T0	CPAG_05350.1	CPAG_05150.1
NCU00428T0	CPAG_04819.1
NCU01525T0	CPAG_04411.1
NCU06684T0	CPAG_02028.1
NCU07412T0	CPAG_05305.1
NCU02591T0	CPAG_05726.1
NCU04035T0	CPAG_04590.1
NCU06306T0	CPAG_00206.1
NCU02082T0	CPAG_00855.1
NCU06520T0	CPAG_00412.1
NCU07607T0	CPAG_04049.1	CPAG_04050.1	CPAG_04967.1
NCU04306T0	CPAG_00808.1
NCU06205T0	CPAG_01345.1
NCU05418T0	CPAG_05084.1
NCU07659T0	CPAG_03259.1
NCU01754T0	CPAG_03831.1
NCU01754T1	CPAG_03831.1
NCU02476T0	CPAG_03831.1
NCU08115T0	CPAG_02313.1
NCU09771T0	CPAG_03570.1
NCU09437T0	CPAG_03968.1
NCU09212T0	CPAG_05227.1
NCU02209T0	CPAG_03717.1	CPAG_02941.1
NCU00673T0	CPAG_03446.1
NCU06194T0	CPAG_05206.1
NCU03795T0	CPAG_00951.1
NCU04247T0	CPAG_05445.1
NCU06727T0	CPAG_05246.1
NCU08983T0	CPAG_03326.1
NCU03823T0	CPAG_00879.1
NCU01132T0	CPAG_03927.1
NCU04809T0	CPAG_02539.1
NCU06760T0	CPAG_03018.1
NCU10468T0	CPAG_03909.1
NCU08909T0	CPAG_01721.1	CPAG_00279.1
NCU01767T0	CPAG_00330.1
NCU01512T0	CPAG_04553.1
NCU08825T0	CPAG_05275.1
NCU01157T0	CPAG_01060.1
NCU04130T0	CPAG_01516.1
NCU08507T0	CPAG_00750.1
NCU00793T0	CPAG_02470.1
NCU08021T0	CPAG_04952.1
NCU05650T0	CPAG_04983.1
NCU03357T0	CPAG_05131.1
NCU06541T0	CPAG_03887.1	CPAG_01512.1	CPAG_03888.1
NCU05785T0	CPAG_05474.1
NCU01036T0	CPAG_05474.1
NCU01644T0	CPAG_02366.1
NCU01595T0	CPAG_03518.1
NCU00823T0	CPAG_04228.1
NCU06652T0	CPAG_01557.1
NCU05995T0	CPAG_02199.1
NCU03652T0	CPAG_05234.1
NCU10467T0	CPAG_00260.1
NCU08000T0	CPAG_03070.1
NCU07941T0	CPAG_04806.1
NCU09778T0	CPAG_04147.1
NCU05218T0	CPAG_03525.1
NCU03628T0	CPAG_01987.1
NCU01433T0	CPAG_03882.1
NCU03347T0	CPAG_03118.1
NCU04485T0	CPAG_02667.1
NCU07076T0	CPAG_00913.1
NCU04743T0	CPAG_03155.1
NCU04136T0	CPAG_04170.1
NCU02771T0	CPAG_01169.1
NCU06171T0	CPAG_01016.1
NCU04963T0	CPAG_05127.1
NCU08180T0	CPAG_05127.1
NCU02582T0	CPAG_05127.1
NCU08297T1	CPAG_04950.1
NCU08297T0	CPAG_04950.1
NCU01141T0	CPAG_03252.1
NCU04899T0	CPAG_00694.1
NCU05644T0	CPAG_03978.1
NCU09521T0	CPAG_05731.1
NCU10776T0	CPAG_05480.1
NCU05410T0	CPAG_02375.1
NCU06232T0	CPAG_03236.1
NCU08352T0	CPAG_03364.1
NCU10276T0	CPAG_04913.1	CPAG_04911.1
NCU03561T0	CPAG_02735.1
NCU00951T0	CPAG_01093.1
NCU01412T0	CPAG_02203.1
NCU04176T0	CPAG_00681.1
NCU03757T0	CPAG_04275.1
NCU04259T0	CPAG_05408.1
NCU04410T0	CPAG_03915.1
NCU01377T0	CPAG_05329.1
NCU04252T0	CPAG_05377.1
NCU00565T0	CPAG_04009.1
NCU02273T0	CPAG_03663.1
NCU11426T0	CPAG_01812.1
NCU00480T0	CPAG_01233.1
NCU01745T0	CPAG_02932.1
NCU03783T0	CPAG_02046.1
NCU02532T0	CPAG_03727.1
NCU08152T0	CPAG_00930.1	CPAG_00231.1	CPAG_00232.1	CPAG_00933.1	CPAG_00932.1	CPAG_00931.1
NCU00424T0	CPAG_00981.1
NCU03702T0	CPAG_01714.1
NCU03006T0	CPAG_05078.1
NCU07001T0	CPAG_04477.1
NCU10733T0	CPAG_04293.1
NCU00336T0	CPAG_04245.1
NCU06970T0	CPAG_03151.1
NCU05994T0	CPAG_04432.1
NCU02181T0	CPAG_02482.1	CPAG_01349.1
NCU02549T0	CPAG_00960.1
NCU04652T0	CPAG_01762.1
NCU00915T0	CPAG_01281.1
NCU01438T0	CPAG_04384.1
NCU08303T0	CPAG_02600.1
NCU11408T0	CPAG_01137.1
NCU00904T0	CPAG_00227.1	CPAG_01159.1	CPAG_00228.1
NCU02179T0	CPAG_00227.1	CPAG_01159.1	CPAG_00228.1
NCU08045T0	CPAG_01306.1
NCU06618T0	CPAG_05022.1
NCU09642T0	CPAG_04216.1
NCU11353T0	CPAG_05334.1
NCU00591T0	CPAG_03627.1
NCU02063T0	CPAG_03737.1
NCU06032T0	CPAG_03797.1
NCU00490T0	CPAG_02473.1
NCU00602T0	CPAG_03116.1
NCU02422T0	CPAG_05122.1
NCU05585T0	CPAG_03990.1
NCU12076T0	CPAG_03176.1
NCU04568T0	CPAG_01313.1	CPAG_01311.1	CPAG_01312.1	CPAG_01310.1
NCU07408T0	CPAG_00637.1
NCU07408T1	CPAG_00637.1
NCU04118T0	CPAG_05302.1
NCU10762T0	CPAG_02794.1
NCU07414T0	CPAG_05682.1
NCU01175T0	CPAG_02765.1
NCU04614T0	CPAG_00878.1
NCU02795T0	CPAG_03873.1
NCU04468T0	CPAG_03901.1	CPAG_03900.1
NCU04281T0	CPAG_04142.1
NCU11795T0	CPAG_01858.1
NCU01411T0	CPAG_00656.1
NCU10987T0	CPAG_05451.1
NCU01689T0	CPAG_03719.1
NCU06374T0	CPAG_02679.1
NCU09219T0	CPAG_00493.1
NCU03515T0	CPAG_05483.1
NCU07779T0	CPAG_02058.1
NCU08926T0	CPAG_01198.1
NCU05622T0	CPAG_04973.1
NCU07754T0	CPAG_05541.1
NCU04942T0	CPAG_05541.1
NCU01642T0	CPAG_04277.1
NCU01939T0	CPAG_04092.1
NCU11296T0	CPAG_04986.1
NCU00269T0	CPAG_01591.1
NCU00789T0	CPAG_01814.1
NCU02565T0	CPAG_04659.1
NCU03713T0	CPAG_05073.1
NCU08291T0	CPAG_05205.1
NCU01452T0	CPAG_01412.1
NCU01596T0	CPAG_01496.1
NCU07041T0	CPAG_00706.1
NCU07395T0	CPAG_01878.1
NCU04606T0	CPAG_05730.1
NCU05079T0	CPAG_04419.1	CPAG_02034.1	CPAG_01857.1
NCU08738T0	CPAG_04419.1	CPAG_02034.1	CPAG_01857.1
NCU03440T0	CPAG_01868.1
NCU04796T0	CPAG_03553.1	CPAG_04347.1
NCU00520T0	CPAG_05303.1
NCU03129T0	CPAG_04845.1
NCU09065T0	CPAG_01274.1
NCU09643T0	CPAG_05460.1
NCU07495T0	CPAG_02801.1	CPAG_03629.1
NCU01216T0	CPAG_02554.1
NCU02717T0	CPAG_01795.1
NCU02053T0	CPAG_05393.1
NCU05492T0	CPAG_03043.1
NCU08277T0	CPAG_01889.1
NCU06005T0	CPAG_05572.1
NCU09407T0	CPAG_03877.1
NCU02387T0	CPAG_00845.1
NCU00649T0	CPAG_04759.1
NCU02781T0	CPAG_04134.1
NCU03380T0	CPAG_05418.1
NCU07465T0	CPAG_05182.1
NCU07407T0	CPAG_05674.1
NCU00195T0	CPAG_02522.1
NCU04331T0	CPAG_04737.1
NCU04105T0	CPAG_05345.1
NCU05422T0	CPAG_05400.1
NCU09106T0	CPAG_04794.1
NCU09882T0	CPAG_05116.1
NCU02400T0	CPAG_05116.1
NCU00106T0	CPAG_01524.1
NCU11379T0	CPAG_03333.1
NCU01654T0	CPAG_02625.1	CPAG_02626.1	CPAG_02627.1	CPAG_05332.1	CPAG_03246.1	CPAG_03247.1	CPAG_03245.1	CPAG_04822.1	CPAG_03248.1	CPAG_02878.1	CPAG_02879.1
NCU01633T0	CPAG_03066.1	CPAG_04533.1	CPAG_04534.1
NCU06110T0	CPAG_05110.1
NCU06110T1	CPAG_05110.1
NCU06110T2	CPAG_05110.1
NCU00554T0	CPAG_03133.1
NCU01266T0	CPAG_04661.1
NCU05633T0	CPAG_05096.1
NCU08333T0	CPAG_03143.1
NCU04316T0	CPAG_00632.1	CPAG_00179.1
NCU02112T0	CPAG_02968.1
NCU03258T0	CPAG_03325.1
NCU04797T0	CPAG_01127.1
NCU03009T0	CPAG_03203.1
NCU04780T0	CPAG_03180.1
NCU08895T0	CPAG_00282.1
NCU03492T0	CPAG_05322.1
NCU03897T0	CPAG_05543.1
NCU11302T0	CPAG_00945.1
NCU00095T0	CPAG_03939.1
NCU00896T0	CPAG_02053.1
NCU02806T0	CPAG_00952.1
NCU05224T0	CPAG_01178.1
NCU06284T0	CPAG_01195.1
NCU04535T0	CPAG_03011.1
NCU02879T0	CPAG_05268.1
NCU03267T0	CPAG_05072.1
NCU01786T0	CPAG_03684.1
NCU01270T0	CPAG_03684.1
NCU03526T0	CPAG_02030.1
NCU07075T0	CPAG_03097.1
NCU02032T0	CPAG_04639.1	CPAG_04572.1
NCU01547T0	CPAG_00491.1
NCU00056T0	CPAG_05119.1
NCU02729T0	CPAG_03175.1
NCU07021T0	CPAG_01892.1
NCU07819T0	CPAG_02349.1
NCU06360T0	CPAG_04082.1
NCU09269T0	CPAG_03705.1
NCU09269T1	CPAG_03705.1
NCU04192T0	CPAG_00488.1
NCU03876T0	CPAG_00938.1
NCU03606T0	CPAG_04585.1
NCU05390T0	CPAG_03285.1
NCU10053T0	CPAG_02114.1
NCU00959T0	CPAG_04099.1
NCU03759T0	CPAG_03841.1
NCU11129T0	CPAG_04000.1	CPAG_03999.1	CPAG_03214.1	CPAG_02294.1
NCU08066T0	CPAG_02298.1	CPAG_02235.1
NCU00414T0	CPAG_01360.1
NCU02148T0	CPAG_04556.1
NCU04442T0	CPAG_04856.1
NCU07755T0	CPAG_03199.1
NCU08471T0	CPAG_04115.1
NCU11288T0	CPAG_04229.1
NCU04615T0	CPAG_02975.1	CPAG_05123.1
NCU07720T0	CPAG_04571.1
NCU00755T0	CPAG_04571.1
NCU02616T0	CPAG_03713.1
NCU04288T0	CPAG_02234.1
NCU09004T0	CPAG_05473.1
NCU09767T0	CPAG_03935.1	CPAG_03936.1
NCU02402T0	CPAG_01662.1
NCU06182T0	CPAG_00764.1
NCU07165T0	CPAG_05177.1
NCU01821T0	CPAG_01375.1
NCU03935T0	CPAG_04905.1
NCU02136T0	CPAG_05638.1
NCU00230T0	CPAG_05607.1
NCU01241T0	CPAG_05614.1
NCU04459T0	CPAG_03104.1
NCU05516T0	CPAG_00252.1	CPAG_03266.1
NCU00008T0	CPAG_02672.1
NCU04124T0	CPAG_00767.1
NCU01758T0	CPAG_05623.1
NCU03637T0	CPAG_04067.1
NCU08946T0	CPAG_00600.1
NCU09123T0	CPAG_01590.1
NCU05206T0	CPAG_05086.1
NCU07854T0	CPAG_05702.1
NCU04837T0	CPAG_00135.1
NCU01776T0	CPAG_05672.1
NCU07580T0	CPAG_03652.1
NCU00037T0	CPAG_00156.1
NCU04507T0	CPAG_00396.1
NCU03231T0	CPAG_04155.1
NCU07459T0	CPAG_01433.1
NCU08706T0	CPAG_00956.1
NCU09309T0	CPAG_02810.1
NCU07269T0	CPAG_04149.1
NCU04798T0	CPAG_04149.1
NCU04817T0	CPAG_03799.1	CPAG_00644.1
NCU00164T0	CPAG_02745.1
NCU02406T0	CPAG_02936.1
NCU04241T0	CPAG_01743.1
NCU02743T0	CPAG_03856.1
NCU04511T0	CPAG_03375.1
NCU06207T0	CPAG_03624.1
NCU06500T0	CPAG_03857.1
NCU08027T0	CPAG_04037.1
NCU09116T0	CPAG_04589.1
NCU05267T0	CPAG_00303.1
NCU04460T0	CPAG_04859.1
NCU08370T0	CPAG_03898.1
NCU02224T0	CPAG_00923.1
NCU02687T0	CPAG_01656.1
NCU02234T0	CPAG_03420.1
NCU03395T0	CPAG_04077.1
NCU03695T0	CPAG_04836.1
NCU03217T0	CPAG_00888.1
NCU06112T0	CPAG_03569.1
NCU04481T0	CPAG_05358.1
NCU06054T0	CPAG_05249.1
NCU11185T0	CPAG_03261.1
NCU01181T0	CPAG_03024.1
NCU00892T0	CPAG_04523.1
NCU03310T0	CPAG_05136.1
NCU01546T0	CPAG_00992.1
NCU03079T0	CPAG_00497.1
NCU06198T0	CPAG_01072.1
NCU04400T0	CPAG_04298.1
NCU11320T0	CPAG_02721.1
NCU00587T0	CPAG_02335.1
NCU05129T0	CPAG_00448.1
NCU02256T0	CPAG_05043.1
NCU01210T0	CPAG_02367.1
NCU06714T0	CPAG_02367.1
NCU01916T0	CPAG_02757.1
NCU02960T0	CPAG_02408.1
NCU07558T0	CPAG_02572.1
NCU08561T0	CPAG_02014.1
NCU08927T0	CPAG_02498.1
NCU01816T0	CPAG_04562.1
NCU06264T0	CPAG_00772.1
NCU06694T0	CPAG_00535.1
NCU03944T0	CPAG_02916.1
NCU05295T0	CPAG_04116.1
NCU02498T0	CPAG_04377.1
NCU05254T0	CPAG_02181.1
NCU04277T0	CPAG_03311.1
NCU08856T0	CPAG_05458.1
NCU02556T0	CPAG_01076.1
NCU02232T0	CPAG_02509.1
NCU02978T0	CPAG_01947.1
NCU04581T0	CPAG_01604.1
NCU01178T0	CPAG_04873.1
NCU01271T0	CPAG_01420.1
NCU06047T0	CPAG_00876.1
NCU08316T0	CPAG_01510.1
NCU05680T0	CPAG_05581.1
NCU06153T0	CPAG_01262.1	CPAG_01749.1	CPAG_01750.1	CPAG_01261.1	CPAG_01260.1	CPAG_01264.1
NCU00227T0	CPAG_02643.1
NCU10383T1	CPAG_02108.1
NCU10383T0	CPAG_02108.1
NCU09816T0	CPAG_01226.1
NCU06099T0	CPAG_04883.1
NCU04111T0	CPAG_00763.1	CPAG_04490.1
NCU09064T0	CPAG_00705.1
NCU11705T0	CPAG_00974.1
NCU01388T0	CPAG_04968.1
NCU06402T0	CPAG_04483.1	CPAG_03183.1
NCU06402T1	CPAG_04483.1	CPAG_03183.1
NCU00463T0	CPAG_00041.1
NCU09183T0	CPAG_00041.1
NCU02305T0	CPAG_01810.1
NCU01174T0	CPAG_04198.1
NCU05971T0	CPAG_00601.1
NCU07266T0	CPAG_03396.1
NCU00493T0	CPAG_02527.1
NCU06052T0	CPAG_02027.1
NCU05634T0	CPAG_02945.1
NCU04779T0	CPAG_01467.1	CPAG_02874.1
NCU01471T0	CPAG_00383.1
NCU02564T0	CPAG_02739.1
NCU00632T0	CPAG_05396.1
NCU00575T0	CPAG_05478.1
NCU03658T0	CPAG_03322.1
NCU01481T0	CPAG_05406.1
NCU08578T0	CPAG_01457.1
NCU04646T0	CPAG_05346.1
NCU06211T1	CPAG_01808.1
NCU06211T0	CPAG_01808.1
NCU07868T0	CPAG_00604.1
NCU05818T0	CPAG_03401.1
NCU06769T0	CPAG_04537.1
NCU07438T0	CPAG_04319.1
NCU09673T0	CPAG_03683.1
NCU05884T0	CPAG_05574.1	CPAG_05591.1
NCU03055T0	CPAG_02403.1
NCU10272T0	CPAG_05036.1
NCU05942T0	CPAG_00588.1
NCU05752T0	CPAG_02496.1
NCU08964T0	CPAG_04886.1
NCU00065T0	CPAG_01098.1
NCU04335T0	CPAG_01247.1
NCU01242T0	CPAG_04746.1
NCU00981T0	CPAG_05063.1
NCU06493T0	CPAG_01966.1
NCU04770T0	CPAG_04505.1
NCU04243T0	CPAG_05588.1
NCU07071T0	CPAG_03229.1
NCU02554T0	CPAG_03574.1
NCU00927T0	CPAG_05600.1
NCU00066T0	CPAG_02440.1
NCU03826T0	CPAG_00077.1
NCU02635T0	CPAG_02341.1
NCU08968T0	CPAG_03058.1
NCU03317T0	CPAG_00574.1
NCU04063T0	CPAG_00468.1
NCU02586T0	CPAG_02425.1
NCU00605T0	CPAG_04605.1
NCU03154T0	CPAG_02742.1
NCU03325T0	CPAG_03172.1
NCU04074T0	CPAG_02581.1
NCU06091T0	CPAG_01021.1
NCU05686T0	CPAG_03890.1
NCU06717T0	CPAG_00940.1
NCU06846T0	CPAG_01227.1
NCU08384T0	CPAG_01971.1
NCU08762T0	CPAG_05162.1
NCU01162T0	CPAG_02503.1
NCU07253T0	CPAG_02503.1
NCU03853T0	CPAG_00257.1
NCU00880T0	CPAG_02632.1
NCU07528T0	CPAG_00114.1
NCU00213T0	CPAG_02678.1
NCU02536T0	CPAG_00903.1
NCU10652T0	CPAG_02664.1
NCU11266T0	CPAG_05244.1
NCU03846T0	CPAG_03340.1
NCU03846T1	CPAG_03340.1
NCU05558T0	CPAG_04546.1
NCU09598T0	CPAG_02934.1
NCU00522T0	CPAG_00087.1
NCU00155T0	CPAG_01303.1
NCU04600T0	CPAG_02688.1
NCU03137T0	CPAG_04658.1
NCU04013T1	CPAG_04698.1	CPAG_01347.1
NCU04013T0	CPAG_04698.1	CPAG_01347.1
NCU00963T0	CPAG_01742.1
NCU00931T0	CPAG_03255.1
NCU02803T0	CPAG_01961.1
NCU03229T0	CPAG_03588.1
NCU07688T0	CPAG_03147.1
NCU07058T0	CPAG_04345.1
NCU08326T0	CPAG_04607.1
NCU09265T0	CPAG_04043.1
NCU11312T0	CPAG_00522.1	CPAG_00209.1
NCU06231T0	CPAG_01634.1
NCU08605T0	CPAG_01560.1
NCU06534T0	CPAG_04399.1
NCU06031T0	CPAG_03228.1
NCU11457T0	CPAG_01352.1
NCU06238T0	CPAG_01356.1
NCU11410T0	CPAG_02103.1
NCU02415T0	CPAG_01764.1
NCU01666T0	CPAG_03189.1
NCU06057T0	CPAG_03212.1
NCU00294T0	CPAG_00803.1
NCU03197T0	CPAG_03965.1
NCU07172T0	CPAG_00778.1
NCU05196T0	CPAG_02184.1
NCU06999T0	CPAG_01049.1
NCU00366T0	CPAG_02557.1
NCU06369T0	CPAG_01248.1
NCU07188T0	CPAG_01295.1
NCU09551T0	CPAG_01507.1
NCU08280T0	CPAG_03098.1
NCU09223T0	CPAG_03430.1
NCU11169T0	CPAG_01646.1
NCU01252T0	CPAG_00597.1
NCU01550T0	CPAG_02737.1
NCU03888T0	CPAG_01447.1
NCU04150T0	CPAG_02832.1
NCU07722T0	CPAG_04206.1
NCU03497T0	CPAG_04266.1	CPAG_03224.1
NCU02428T0	CPAG_00704.1
NCU03503T0	CPAG_00799.1
NCU09306T0	CPAG_00817.1
NCU07814T0	CPAG_02416.1
NCU06870T0	CPAG_04193.1
NCU03981T1	CPAG_03484.1
NCU03981T0	CPAG_03484.1
NCU02585T0	CPAG_04966.1
NCU08048T0	CPAG_01254.1
NCU07999T0	CPAG_02629.1
NCU06191T0	CPAG_04771.1
NCU07309T0	CPAG_03934.1
NCU10061T0	CPAG_03872.1
NCU02091T0	CPAG_00756.1
NCU02996T0	CPAG_00636.1
NCU01161T0	CPAG_03557.1
NCU02414T0	CPAG_03099.1
NCU01524T0	CPAG_04287.1
NCU01919T0	CPAG_04826.1
NCU07965T0	CPAG_02029.1
NCU09208T0	CPAG_01968.1
NCU09090T0	CPAG_02891.1
NCU07701T0	CPAG_05144.1
NCU03024T0	CPAG_01339.1
NCU09745T0	CPAG_00490.1
NCU09320T0	CPAG_02512.1
NCU11568T0	CPAG_01063.1
NCU11568T1	CPAG_01063.1
NCU04647T0	CPAG_04860.1
NCU05580T0	CPAG_01784.1
NCU06077T0	CPAG_01784.1
NCU01564T0	CPAG_01102.1
NCU06436T0	CPAG_00667.1
NCU06780T0	CPAG_00883.1
NCU09600T0	CPAG_00939.1
NCU06882T0	CPAG_04269.1
NCU08004T0	CPAG_04215.1
NCU08035T0	CPAG_05361.1
NCU08687T0	CPAG_04855.1
NCU03764T0	CPAG_03955.1
NCU08340T0	CPAG_05130.1
NCU08340T1	CPAG_05130.1
NCU00495T0	CPAG_00906.1
NCU03352T0	CPAG_04097.1
NCU02829T0	CPAG_04888.1
NCU03304T0	CPAG_03438.1
NCU10747T0	CPAG_04577.1
NCU00742T0	CPAG_00513.1	CPAG_01592.1
NCU02965T0	CPAG_01414.1
NCU02533T0	CPAG_02105.1
NCU04783T0	CPAG_04645.1
NCU04733T0	CPAG_05134.1
NCU08977T0	CPAG_00129.1
NCU07757T0	CPAG_02250.1
NCU08811T0	CPAG_03589.1
NCU11744T0	CPAG_04662.1
NCU00466T0	CPAG_01275.1
NCU01702T0	CPAG_04634.1
NCU06347T0	CPAG_02580.1
NCU06673T0	CPAG_04257.1
NCU00790T0	CPAG_01240.1
NCU01695T0	CPAG_03345.1
NCU03312T0	CPAG_02394.1
NCU01515T0	CPAG_05292.1
NCU01979T0	CPAG_05217.1
NCU04407T0	CPAG_05111.1
NCU06550T0	CPAG_04908.1
NCU11179T0	CPAG_00506.1	CPAG_02752.1
NCU04823T0	CPAG_00506.1	CPAG_02752.1
NCU02906T0	CPAG_02723.1
NCU03651T0	CPAG_02723.1
NCU01256T0	CPAG_03417.1
NCU02104T0	CPAG_03573.1
NCU07393T0	CPAG_05124.1
NCU03369T0	CPAG_04979.1	CPAG_05000.1
NCU00913T0	CPAG_01456.1
NCU01084T0	CPAG_05173.1
NCU04289T0	CPAG_04596.1
NCU06009T0	CPAG_03636.1
NCU05513T0	CPAG_04766.1
NCU11173T0	CPAG_00989.1
NCU03246T0	CPAG_00648.1
NCU02263T0	CPAG_02160.1
NCU08477T0	CPAG_00925.1
NCU06270T0	CPAG_03316.1
NCU06371T0	CPAG_04526.1
NCU12152T0	CPAG_00542.1
NCU11381T0	CPAG_01344.1
NCU09368T0	CPAG_04135.1
NCU02727T0	CPAG_00504.1
NCU03018T0	CPAG_01647.1
NCU01795T0	CPAG_03559.1
NCU03166T0	CPAG_05270.1
NCU05004T0	CPAG_04943.1
NCU06578T0	CPAG_03926.1
NCU07733T0	CPAG_03010.1
NCU09475T0	CPAG_02523.1
NCU11246T0	CPAG_03142.1
NCU00030T0	CPAG_00342.1
NCU03207T0	CPAG_00222.1
NCU05876T0	CPAG_01936.1
NCU03963T0	CPAG_03540.1
NCU09535T0	CPAG_03106.1
NCU11297T0	CPAG_04144.1
NCU06569T0	CPAG_01518.1
NCU06428T0	CPAG_05161.1
NCU09290T0	CPAG_03536.1
NCU09115T0	CPAG_02285.1	CPAG_04394.1	CPAG_05523.1	CPAG_05481.1	CPAG_03577.1	CPAG_04395.1	CPAG_05482.1	CPAG_01665.1	CPAG_01250.1
NCU02282T0	CPAG_00277.1
NCU00021T0	CPAG_05050.1
NCU01980T0	CPAG_03653.1
NCU04737T0	CPAG_01824.1
NCU01831T0	CPAG_04653.1
NCU07263T0	CPAG_04406.1
NCU12013T0	CPAG_04058.1
NCU05009T0	CPAG_02966.1
NCU05009T1	CPAG_02966.1
NCU07820T0	CPAG_01525.1
NCU04245T0	CPAG_04687.1
NCU00891T0	CPAG_01530.1
NCU00711T0	CPAG_05437.1
NCU03732T0	CPAG_04143.1
NCU07988T0	CPAG_02935.1
NCU01667T0	CPAG_00122.1
NCU03504T0	CPAG_00881.1
NCU06454T0	CPAG_01907.1
NCU07509T0	CPAG_02995.1
NCU08008T0	CPAG_05681.1
NCU02618T0	CPAG_03019.1
NCU01484T0	CPAG_04365.1
NCU07169T0	CPAG_01300.1
NCU02828T0	CPAG_05289.1
NCU10044T0	CPAG_00356.1
NCU11489T0	CPAG_04647.1
NCU03953T0	CPAG_02213.1
NCU03269T0	CPAG_03514.1
NCU03936T0	CPAG_00082.1
NCU03092T0	CPAG_01336.1
NCU02373T0	CPAG_03545.1
NCU07550T0	CPAG_01135.1
NCU09311T0	CPAG_01501.1
NCU08218T0	CPAG_02951.1
NCU10018T0	CPAG_03418.1
NCU01221T0	CPAG_01334.1
NCU04430T0	CPAG_00038.1
NCU01464T0	CPAG_02623.1
NCU03597T0	CPAG_01860.1
NCU06199T0	CPAG_02556.1
NCU09492T0	CPAG_01478.1
NCU10043T0	CPAG_03977.1
NCU00465T0	CPAG_02170.1
NCU00173T0	CPAG_04321.1
NCU07002T0	CPAG_01449.1
NCU06202T0	CPAG_02476.1
NCU02650T0	CPAG_02506.1
NCU01367T0	CPAG_04459.1
NCU03633T0	CPAG_02644.1
NCU03972T0	CPAG_03023.1
NCU08425T0	CPAG_00721.1
NCU01069T0	CPAG_00614.1
NCU02497T0	CPAG_00073.1
NCU04040T0	CPAG_01156.1
NCU06726T0	CPAG_03044.1
NCU06866T0	CPAG_03455.1
NCU09552T0	CPAG_05405.1
NCU06141T0	CPAG_00492.1
NCU03880T0	CPAG_02427.1
NCU02368T0	CPAG_03813.1
NCU02658T0	CPAG_05382.1
NCU02157T0	CPAG_00947.1
NCU03241T0	CPAG_01410.1
NCU02560T0	CPAG_03005.1
NCU01172T0	CPAG_04626.1
NCU02966T0	CPAG_03524.1
NCU08500T0	CPAG_01192.1
NCU04479T0	CPAG_04987.1
NCU09892T0	CPAG_02686.1
NCU11187T0	CPAG_03839.1
NCU07958T0	CPAG_03170.1	CPAG_04868.1
NCU00660T0	CPAG_01991.1
NCU07012T0	CPAG_01864.1
NCU07662T0	CPAG_02869.1
NCU00091T0	CPAG_01700.1
NCU01324T0	CPAG_02025.1
NCU07884T0	CPAG_00596.1
NCU06192T0	CPAG_02258.1
NCU06921T0	CPAG_03038.1
NCU09322T0	CPAG_02896.1
NCU11215T0	CPAG_02094.1
NCU10945T0	CPAG_03962.1	CPAG_03952.1
NCU04391T0	CPAG_03962.1	CPAG_03952.1
NCU09640T0	CPAG_03962.1	CPAG_03952.1
NCU02562T0	CPAG_03962.1	CPAG_03952.1
NCU00944T0	CPAG_05504.1	CPAG_01854.1
NCU00300T0	CPAG_02877.1
NCU02750T0	CPAG_02084.1
NCU08682T0	CPAG_00975.1
NCU07774T0	CPAG_01992.1
NCU02084T0	CPAG_00198.1
NCU01348T0	CPAG_00198.1
NCU02413T0	CPAG_02179.1
NCU02464T0	CPAG_03809.1
NCU04368T0	CPAG_02976.1
NCU02005T0	CPAG_05264.1
NCU02056T0	CPAG_00905.1
NCU03188T0	CPAG_00176.1
NCU04015T0	CPAG_01421.1
NCU02603T0	CPAG_02824.1
NCU03749T0	CPAG_01600.1
NCU03749T1	CPAG_01600.1
NCU02423T0	CPAG_02456.1
NCU03319T0	CPAG_03216.1
NCU07719T0	CPAG_04008.1
NCU11102T0	CPAG_02706.1
NCU01637T0	CPAG_00539.1
NCU06193T0	CPAG_02428.1
NCU08378T0	CPAG_04535.1
NCU01305T0	CPAG_04307.1
NCU08595T0	CPAG_02109.1
NCU08499T0	CPAG_02483.1
NCU11651T0	CPAG_01443.1
NCU08178T0	CPAG_04664.1
NCU11956T0	CPAG_02608.1
NCU11471T0	CPAG_00188.1	CPAG_00829.1
NCU01936T0	CPAG_00302.1
NCU01753T0	CPAG_01401.1
NCU01997T0	CPAG_01986.1
NCU00216T0	CPAG_05343.1
NCU00489T0	CPAG_05493.1
NCU02226T0	CPAG_04625.1
NCU01446T0	CPAG_05446.1
NCU04069T0	CPAG_03772.1
NCU08385T0	CPAG_01476.1
NCU09091T0	CPAG_04408.1
NCU03388T0	CPAG_00088.1
NCU03659T0	CPAG_01255.1
NCU03468T0	CPAG_01602.1
NCU04279T0	CPAG_01284.1
NCU02757T0	CPAG_03529.1
NCU04378T0	CPAG_04824.1
NCU04304T0	CPAG_04960.1
NCU11420T0	CPAG_00407.1
NCU11399T0	CPAG_00549.1
NCU09432T0	CPAG_03733.1
NCU04337T0	CPAG_01348.1
NCU01993T0	CPAG_04682.1
NCU04110T0	CPAG_01792.1
NCU01179T0	CPAG_04694.1
NCU00777T0	CPAG_05426.1
NCU08502T0	CPAG_01723.1
NCU11098T0	CPAG_00409.1
NCU05720T0	CPAG_04520.1
NCU09162T0	CPAG_04263.1
NCU08380T1	CPAG_03517.1
NCU08380T0	CPAG_03517.1
NCU01429T0	CPAG_03696.1
NCU03145T0	CPAG_01037.1
NCU08273T0	CPAG_01863.1
NCU08005T0	CPAG_03987.1
NCU09594T0	CPAG_03735.1
NCU09738T0	CPAG_04657.1
NCU07849T0	CPAG_01017.1
NCU07849T1	CPAG_01017.1
NCU00028T0	CPAG_01976.1
NCU03426T0	CPAG_01654.1
NCU09896T0	CPAG_02165.1
NCU07419T0	CPAG_05486.1
NCU11251T0	CPAG_03006.1
NCU02653T0	CPAG_01904.1	CPAG_01905.1	CPAG_01903.1	CPAG_03854.1	CPAG_01437.1	CPAG_01189.1
NCU00609T0	CPAG_05070.1
NCU03715T0	CPAG_04916.1
NCU12124T0	CPAG_00249.1
NCU06260T0	CPAG_05304.1
NCU00161T0	CPAG_00563.1
NCU00119T0	CPAG_01943.1
NCU02147T0	CPAG_01168.1
NCU00025T0	CPAG_03550.1
NCU00501T0	CPAG_03674.1
NCU01238T0	CPAG_04992.1
NCU00919T0	CPAG_05713.1
NCU05252T0	CPAG_05214.1
NCU06336T0	CPAG_04436.1
NCU04554T0	CPAG_01022.1
NCU03209T0	CPAG_01022.1
NCU04883T0	CPAG_01022.1
NCU07289T0	CPAG_00236.1	CPAG_00902.1
NCU07289T1	CPAG_00236.1	CPAG_00902.1
NCU07482T0	CPAG_00060.1
NCU05523T0	CPAG_04094.1
NCU04553T0	CPAG_05260.1
NCU09930T0	CPAG_03343.1
NCU09747T0	CPAG_05633.1
NCU02833T0	CPAG_00735.1
NCU07960T0	CPAG_00910.1
NCU07992T0	CPAG_01541.1
NCU08278T0	CPAG_03169.1
NCU09469T0	CPAG_05532.1
NCU04096T0	CPAG_01439.1
NCU00772T0	CPAG_01439.1
NCU06104T0	CPAG_00143.1
NCU04637T0	CPAG_02495.1
NCU08022T0	CPAG_00128.1
NCU02754T0	CPAG_05435.1
NCU03924T0	CPAG_04646.1
NCU06712T0	CPAG_04752.1
NCU01165T0	CPAG_00376.1	CPAG_02123.1
NCU00395T0	CPAG_01573.1
NCU00725T0	CPAG_03130.1
NCU00182T0	CPAG_04641.1
NCU02074T0	CPAG_04291.1
NCU04008T0	CPAG_03267.1
NCU06540T0	CPAG_02368.1
NCU07956T0	CPAG_01545.1
NCU09239T0	CPAG_03159.1
NCU12009T0	CPAG_02774.1
NCU03763T0	CPAG_01964.1
NCU02493T0	CPAG_03226.1
NCU10185T0	CPAG_01929.1
NCU07415T0	CPAG_05195.1
NCU02509T0	CPAG_02809.1
NCU04087T0	CPAG_01559.1
NCU06606T0	CPAG_01702.1
NCU08427T0	CPAG_05467.1
NCU11234T0	CPAG_03925.1
NCU11864T0	CPAG_05434.1
NCU07564T0	CPAG_02455.1	CPAG_02454.1	CPAG_00064.1	CPAG_02689.1	CPAG_02690.1
NCU04095T0	CPAG_01242.1
NCU04354T0	CPAG_01859.1
NCU03204T0	CPAG_02965.1
NCU04503T0	CPAG_04326.1
NCU09758T0	CPAG_00573.1
NCU06715T0	CPAG_01561.1
NCU06924T0	CPAG_03587.1
NCU09733T0	CPAG_01701.1
NCU07125T0	CPAG_00645.1
NCU04841T0	CPAG_02671.1
NCU06419T0	CPAG_01453.1
NCU06532T0	CPAG_03297.1
NCU04443T0	CPAG_05228.1
NCU09862T0	CPAG_01472.1
NCU08044T0	CPAG_03181.1
NCU11537T0	CPAG_02211.1
NCU11285T0	CPAG_04549.1
NCU10409T0	CPAG_03480.1	CPAG_03481.1	CPAG_03482.1
NCU03283T0	CPAG_04256.1
NCU03283T1	CPAG_04256.1
NCU03989T0	CPAG_00786.1
NCU01523T0	CPAG_05694.1
NCU09485T0	CPAG_01321.1
NCU07739T0	CPAG_02964.1
NCU07452T0	CPAG_05176.1
NCU02203T0	CPAG_00661.1
NCU02513T0	CPAG_00511.1
NCU03028T0	CPAG_02468.1
NCU03460T0	CPAG_02511.1
NCU03789T0	CPAG_02998.1
NCU08878T0	CPAG_01413.1
NCU06410T0	CPAG_04780.1
NCU04510T0	CPAG_02224.1	CPAG_04213.1
NCU03050T0	CPAG_00102.1
NCU03439T0	CPAG_01755.1
NCU02432T0	CPAG_02900.1
NCU02105T0	CPAG_03893.1
NCU06856T0	CPAG_01324.1
NCU08607T0	CPAG_03347.1
NCU03803T0	CPAG_05362.1	CPAG_05364.1	CPAG_05363.1	CPAG_05365.1	CPAG_00327.1
NCU05207T0	CPAG_05683.1
NCU09876T0	CPAG_05683.1
NCU04612T1	CPAG_05653.1
NCU04612T0	CPAG_05653.1
NCU01116T0	CPAG_03148.1
NCU01830T0	CPAG_02835.1
NCU00523T0	CPAG_04421.1
NCU06771T0	CPAG_00852.1
NCU03596T0	CPAG_03665.1
NCU09258T0	CPAG_00737.1
NCU08324T0	CPAG_03208.1
NCU10721T0	CPAG_02222.1
NCU01552T0	CPAG_01232.1
NCU01552T1	CPAG_01232.1
NCU04541T0	CPAG_02717.1
NCU03040T0	CPAG_04747.1
NCU02948T0	CPAG_05487.1
NCU01337T0	CPAG_00406.1
NCU04355T0	CPAG_00969.1
NCU07669T0	CPAG_00496.1
NCU06404T0	CPAG_04427.1
NCU08993T0	CPAG_02674.1
NCU03693T0	CPAG_03631.1	CPAG_03640.1
NCU01990T0	CPAG_02760.1
NCU08989T0	CPAG_03205.1
NCU03112T0	CPAG_00510.1
NCU07020T0	CPAG_00870.1
NCU09436T0	CPAG_05699.1
NCU00046T0	CPAG_03000.1
NCU00736T0	CPAG_02663.1
NCU04133T0	CPAG_01170.1
NCU04019T0	CPAG_04382.1
NCU04727T0	CPAG_04220.1
NCU03556T0	CPAG_00609.1
NCU00308T0	CPAG_04414.1
NCU04228T0	CPAG_04333.1
NCU04149T0	CPAG_04550.1
NCU09366T0	CPAG_00851.1
NCU11791T0	CPAG_00425.1
NCU07937T0	CPAG_03291.1
NCU10273T0	CPAG_04488.1
NCU04452T0	CPAG_02710.1	CPAG_01043.1	CPAG_02708.1	CPAG_04783.1
NCU00150T0	CPAG_05291.1
NCU00150T1	CPAG_05291.1
NCU00193T0	CPAG_03837.1
NCU02812T0	CPAG_03645.1
NCU07691T0	CPAG_00521.1
NCU06593T0	CPAG_03186.1
NCU07516T0	CPAG_03441.1
NCU07829T0	CPAG_04990.1
NCU07668T0	CPAG_00912.1	CPAG_01585.1
NCU06341T0	CPAG_00912.1	CPAG_01585.1
NCU03107T0	CPAG_00912.1	CPAG_01585.1
NCU01072T0	CPAG_03393.1	CPAG_00820.1	CPAG_01583.1
NCU01635T0	CPAG_05579.1	CPAG_04944.1	CPAG_02212.1
NCU03297T0	CPAG_01777.1
NCU03297T1	CPAG_01777.1
NCU01906T0	CPAG_01097.1
NCU01166T0	CPAG_04621.1
NCU05721T0	CPAG_00819.1
NCU09384T0	CPAG_00677.1
NCU07931T0	CPAG_02457.1
NCU09117T0	CPAG_03194.1
NCU07738T0	CPAG_04795.1
NCU02269T0	CPAG_00714.1
NCU00655T0	CPAG_03592.1
NCU03711T0	CPAG_01621.1
NCU01169T0	CPAG_04583.1
NCU04323T0	CPAG_02540.1
NCU06552T0	CPAG_00827.1
NCU04059T0	CPAG_03989.1
NCU09288T0	CPAG_01881.1
NCU07261T0	CPAG_05395.1
NCU07506T0	CPAG_03407.1
NCU07506T1	CPAG_03407.1
NCU08389T0	CPAG_03182.1
NCU08389T1	CPAG_03182.1
NCU07246T0	CPAG_01786.1
NCU00301T0	CPAG_00675.1
NCU01705T0	CPAG_02079.1
NCU02943T0	CPAG_01898.1
NCU02690T0	CPAG_03758.1
NCU03045T0	CPAG_05720.1
NCU06697T0	CPAG_04831.1	CPAG_03621.1	CPAG_03608.1	CPAG_02156.1
NCU00435T0	CPAG_02164.1
NCU00377T0	CPAG_04790.1
NCU05452T0	CPAG_01571.1
NCU01784T0	CPAG_05419.1
NCU10292T0	CPAG_00063.1
NCU07953T0	CPAG_04301.1	CPAG_04302.1
NCU04874T0	CPAG_04301.1	CPAG_04302.1
NCU01514T0	CPAG_02277.1
NCU06216T0	CPAG_05079.1
NCU11371T0	CPAG_03423.1
NCU03358T0	CPAG_00123.1	CPAG_02818.1	CPAG_02825.1	CPAG_02182.1	CPAG_02538.1	CPAG_00725.1
NCU02982T0	CPAG_03690.1
NCU04333T0	CPAG_03764.1
NCU04326T0	CPAG_04288.1
NCU11933T0	CPAG_00753.1
NCU07734T0	CPAG_04867.1
NCU09731T0	CPAG_03447.1
NCU05201T0	CPAG_04084.1
NCU04065T0	CPAG_04084.1
NCU00376T0	CPAG_01282.1
NCU01553T0	CPAG_01522.1
NCU00337T0	CPAG_03444.1
NCU02333T0	CPAG_02568.1
NCU02431T0	CPAG_05432.1
NCU08671T0	CPAG_03207.1
NCU00105T0	CPAG_00115.1
NCU00183T0	CPAG_00215.1
NCU02744T0	CPAG_01776.1
NCU04454T0	CPAG_02126.1
NCU05387T0	CPAG_03369.1
NCU08823T0	CPAG_02433.1
NCU07457T0	CPAG_03724.1
NCU07158T0	CPAG_05344.1
NCU10895T0	CPAG_04422.1
NCU03030T0	CPAG_03774.1
NCU07874T0	CPAG_02887.1
NCU10073T0	CPAG_03195.1
NCU12166T0	CPAG_04894.1
NCU00617T0	CPAG_02447.1
NCU02113T0	CPAG_02153.1
NCU01895T0	CPAG_04232.1
NCU03441T0	CPAG_04827.1
NCU06679T0	CPAG_04225.1
NCU08959T0	CPAG_02652.1
NCU04195T0	CPAG_02318.1
NCU08310T0	CPAG_02318.1
NCU01083T0	CPAG_02150.1
NCU01257T0	CPAG_02766.1
NCU03777T0	CPAG_00962.1
NCU03938T0	CPAG_01301.1
NCU04328T0	CPAG_04162.1
NCU08683T0	CPAG_00976.1
NCU06465T0	CPAG_03111.1
NCU11785T0	CPAG_05139.1
NCU03282T0	CPAG_00132.1
NCU00088T0	CPAG_02124.1
NCU00650T0	CPAG_05076.1
NCU03703T0	CPAG_02767.1
NCU07435T0	CPAG_00789.1
NCU09380T0	CPAG_02118.1
NCU10852T0	CPAG_02188.1
NCU02134T0	CPAG_00036.1
NCU00690T0	CPAG_01283.1
NCU03730T0	CPAG_00245.1
NCU02375T0	CPAG_02445.1
NCU08036T0	CPAG_05360.1
NCU01968T0	CPAG_00200.1	CPAG_00454.1
NCU02358T0	CPAG_01256.1
NCU02468T0	CPAG_02893.1
NCU07247T0	CPAG_00159.1
NCU03887T0	CPAG_04497.1
NCU05426T0	CPAG_03361.1
NCU09435T0	CPAG_01032.1
NCU08468T0	CPAG_02133.1
NCU07472T0	CPAG_03422.1
NCU07853T0	CPAG_04604.1
NCU08040T0	CPAG_05417.1
NCU01008T0	CPAG_01803.1
NCU06779T0	CPAG_00806.1
NCU04196T0	CPAG_03026.1
NCU06332T0	CPAG_03728.1
NCU08661T0	CPAG_04444.1
NCU04446T0	CPAG_02524.1
NCU09811T0	CPAG_02524.1
NCU03833T0	CPAG_03838.1
NCU03833T1	CPAG_03838.1
NCU02425T0	CPAG_00508.1
NCU03237T0	CPAG_01318.1
NCU00236T0	CPAG_05216.1
NCU07725T0	CPAG_00719.1
NCU06067T0	CPAG_03306.1
NCU07456T0	CPAG_02514.1
NCU02555T0	CPAG_01387.1
NCU01099T0	CPAG_05248.1
NCU01317T0	CPAG_05065.1
NCU03678T0	CPAG_03193.1
NCU06721T0	CPAG_01499.1
NCU04730T0	CPAG_04039.1
NCU05394T0	CPAG_04373.1
NCU09560T0	CPAG_00873.1
NCU05589T0	CPAG_04975.1
NCU09119T0	CPAG_02680.1
NCU08357T0	CPAG_05438.1
NCU09727T0	CPAG_04552.1
NCU02786T0	CPAG_00276.1
NCU03755T0	CPAG_00290.1
NCU07478T0	CPAG_05008.1
NCU03952T0	CPAG_04616.1
NCU03890T0	CPAG_05183.1
NCU07365T0	CPAG_02529.1
NCU06168T0	CPAG_04087.1
NCU07911T0	CPAG_04272.1
NCU11724T0	CPAG_05531.1
NCU04815T0	CPAG_00109.1
NCU06183T0	CPAG_00378.1
NCU00434T0	CPAG_05527.1
NCU00589T0	CPAG_05697.1
NCU06307T0	CPAG_01302.1
NCU06409T0	CPAG_01760.1
NCU04755T0	CPAG_03623.1
NCU10048T0	CPAG_00108.1
NCU05517T0	CPAG_04901.1
NCU07621T0	CPAG_03121.1
NCU10483T0	CPAG_02888.1
NCU02668T0	CPAG_03781.1	CPAG_05606.1
NCU04009T0	CPAG_01502.1
NCU02133T0	CPAG_05287.1
NCU06386T0	CPAG_04464.1
NCU07399T0	CPAG_04708.1
NCU01368T0	CPAG_02513.1
NCU01368T1	CPAG_02513.1
NCU01200T1	CPAG_05057.1
NCU01200T0	CPAG_05057.1
NCU00316T0	CPAG_02131.1
NCU04189T0	CPAG_01061.1
NCU00169T0	CPAG_05670.1
NCU03177T0	CPAG_04338.1
NCU04640T0	CPAG_04707.1
NCU06758T0	CPAG_03367.1
NCU00648T0	CPAG_04569.1	CPAG_04570.1	CPAG_04003.1	CPAG_04635.1
NCU02381T0	CPAG_01896.1
NCU00087T0	CPAG_04121.1
NCU03802T0	CPAG_01970.1
NCU05810T0	CPAG_00408.1
NCU09025T0	CPAG_04981.1
NCU03954T0	CPAG_05299.1
NCU03954T1	CPAG_05299.1
NCU02283T0	CPAG_01696.1
NCU00624T0	CPAG_04179.1
NCU06877T0	CPAG_02262.1
NCU04137T0	CPAG_05368.1
NCU06177T0	CPAG_04028.1
NCU07830T0	CPAG_02655.1
NCU11181T0	CPAG_00801.1
NCU05234T0	CPAG_05602.1
NCU04500T0	CPAG_04350.1	CPAG_01567.1	CPAG_05457.1
NCU00726T0	CPAG_04720.1	CPAG_03129.1
NCU00519T0	CPAG_00627.1
NCU00443T0	CPAG_01811.1
NCU02378T0	CPAG_01908.1
NCU01435T0	CPAG_05088.1
NCU07492T0	CPAG_00421.1
NCU06431T0	CPAG_02654.1
NCU06167T0	CPAG_02974.1
NCU09843T0	CPAG_02334.1
NCU02670T0	CPAG_00769.1
NCU02826T0	CPAG_04246.1
NCU06530T0	CPAG_02786.1
NCU06764T0	CPAG_04344.1
NCU05800T0	CPAG_03337.1
NCU05800T1	CPAG_03337.1
NCU05542T0	CPAG_01323.1
NCU02048T0	CPAG_04487.1
NCU07985T0	CPAG_01716.1
NCU06701T0	CPAG_04140.1
NCU06554T0	CPAG_05226.1
NCU09608T0	CPAG_03260.1
NCU02726T0	CPAG_00403.1
NCU01569T0	CPAG_03030.1
NCU07471T0	CPAG_00689.1
NCU03466T0	CPAG_04152.1
NCU05292T0	CPAG_04231.1
NCU11660T0	CPAG_01417.1
NCU08941T0	CPAG_05179.1
NCU04653T0	CPAG_00541.1
NCU06085T0	CPAG_00541.1
NCU01696T0	CPAG_02736.1
NCU05302T0	CPAG_04105.1
NCU08312T0	CPAG_04714.1
NCU01517T0	CPAG_00205.1
NCU02168T0	CPAG_00250.1
NCU00403T0	CPAG_04858.1
NCU04153T0	CPAG_02146.1
NCU00924T0	CPAG_05443.1
NCU01444T0	CPAG_05115.1
NCU08668T0	CPAG_00483.1
NCU07544T0	CPAG_02177.1
NCU10155T0	CPAG_02996.1
NCU03855T0	CPAG_02064.1
NCU04523T0	CPAG_04108.1
NCU05304T0	CPAG_04007.1
NCU07879T0	CPAG_05049.1
NCU07175T0	CPAG_04493.1	CPAG_01872.1	CPAG_05586.1	CPAG_01331.1	CPAG_04494.1	CPAG_01319.1
NCU06447T0	CPAG_00071.1
NCU05296T0	CPAG_04117.1
NCU08343T0	CPAG_01694.1
NCU09264T0	CPAG_02549.1
NCU05757T0	CPAG_02991.1	CPAG_03016.1
NCU00108T0	CPAG_00795.1
NCU01657T0	CPAG_04018.1
NCU05453T0	CPAG_03720.1
NCU09897T0	CPAG_01674.1
NCU01454T0	CPAG_03045.1
NCU05290T0	CPAG_00444.1
NCU04202T0	CPAG_01967.1
NCU04373T0	CPAG_03079.1
NCU06268T0	CPAG_03656.1
NCU11324T0	CPAG_00372.1
NCU04534T0	CPAG_03521.1
NCU04312T0	CPAG_03521.1
NCU00667T0	CPAG_03240.1
NCU06993T0	CPAG_01995.1
NCU12027T0	CPAG_05141.1
NCU03243T0	CPAG_00570.1
NCU02693T0	CPAG_01718.1
NCU07381T0	CPAG_04879.1
NCU04156T0	CPAG_03048.1	CPAG_00746.1
NCU02276T0	CPAG_01576.1
NCU00357T0	CPAG_04519.1
NCU02463T0	CPAG_05513.1
NCU09519T0	CPAG_02233.1
NCU08003T0	CPAG_04264.1
NCU01180T0	CPAG_03039.1
NCU05623T0	CPAG_02773.1
NCU05982T0	CPAG_02718.1
NCU09161T0	CPAG_01294.1
NCU00472T0	CPAG_00427.1
NCU02076T0	CPAG_01538.1
NCU03186T0	CPAG_00641.1
NCU06039T0	CPAG_01258.1
NCU05587T0	CPAG_01915.1
NCU06464T0	CPAG_01287.1
NCU02563T0	CPAG_04920.1
NCU06745T0	CPAG_01886.1
NCU07728T0	CPAG_04289.1
NCU09756T0	CPAG_04787.1
NCU10046T0	CPAG_04923.1
NCU02096T0	CPAG_00481.1
NCU10051T0	CPAG_00481.1
NCU07682T1	CPAG_05041.1
NCU07682T0	CPAG_05041.1
NCU00440T0	CPAG_00783.1
NCU02675T0	CPAG_05209.1
NCU04845T0	CPAG_03391.1
NCU05778T0	CPAG_04741.1
NCU09313T0	CPAG_05261.1
NCU03029T0	CPAG_00474.1
NCU05343T0	CPAG_02687.1
NCU08976T0	CPAG_02871.1
NCU09571T0	CPAG_05678.1
NCU00476T0	CPAG_03202.1
NCU04097T0	CPAG_01266.1
NCU00334T0	CPAG_05095.1
NCU02128T0	CPAG_03755.1
NCU04699T0	CPAG_01678.1
NCU05293T0	CPAG_01614.1
NCU04159T0	CPAG_03384.1
NCU06108T0	CPAG_05398.1
NCU08070T0	CPAG_04863.1
NCU11414T0	CPAG_02332.1	CPAG_02331.1
NCU00860T0	CPAG_02332.1	CPAG_02331.1
NCU00765T0	CPAG_05046.1	CPAG_05047.1
NCU02289T0	CPAG_02979.1
NCU02716T0	CPAG_02820.1
NCU07437T0	CPAG_02472.1
NCU05554T0	CPAG_04838.1
NCU11773T0	CPAG_01844.1
NCU07446T0	CPAG_04407.1
NCU07446T1	CPAG_04407.1
NCU03538T0	CPAG_00452.1
NCU04302T0	CPAG_00335.1
NCU02374T0	CPAG_04642.1
NCU03988T0	CPAG_05107.1
NCU10618T0	CPAG_05589.1
NCU06043T0	CPAG_02817.1	CPAG_03853.1	CPAG_03808.1	CPAG_03852.1
NCU00029T0	CPAG_01035.1
NCU01955T0	CPAG_00744.1
NCU00258T0	CPAG_03556.1
NCU00356T0	CPAG_04085.1
NCU04379T0	CPAG_01830.1
NCU05364T0	CPAG_01483.1
NCU06998T0	CPAG_00411.1
NCU03740T0	CPAG_03746.1
NCU04190T0	CPAG_03793.1
NCU08707T0	CPAG_00436.1
NCU06648T0	CPAG_02677.1
NCU05485T0	CPAG_04592.1
NCU05902T0	CPAG_05522.1
NCU11176T0	CPAG_03558.1
NCU11201T0	CPAG_03677.1
NCU11365T0	CPAG_04840.1
NCU02905T0	CPAG_00507.1
NCU05347T0	CPAG_00473.1
NCU02437T0	CPAG_04954.1
NCU05514T0	CPAG_03840.1
NCU03796T0	CPAG_05558.1
NCU07742T0	CPAG_02217.1
NCU11263T0	CPAG_04090.1
NCU08395T0	CPAG_02542.1
NCU08395T1	CPAG_02542.1
NCU00475T0	CPAG_00634.1
NCU00771T0	CPAG_01044.1
NCU01674T0	CPAG_00455.1
NCU00243T0	CPAG_01895.1
NCU01929T0	CPAG_00494.1
NCU03710T0	CPAG_00355.1
NCU08973T0	CPAG_04852.1
NCU05136T0	CPAG_00394.1
NCU00895T0	CPAG_04276.1
NCU02524T0	CPAG_04011.1
NCU06559T0	CPAG_00818.1
NCU07794T0	CPAG_00995.1
NCU06718T0	CPAG_02411.1
NCU06845T0	CPAG_03910.1
NCU01342T0	CPAG_00593.1
NCU01184T0	CPAG_01959.1
NCU04165T0	CPAG_00255.1
NCU01441T0	CPAG_03379.1
NCU03176T0	CPAG_02868.1
NCU06071T0	CPAG_00971.1
NCU05564T0	CPAG_04603.1
NCU02337T0	CPAG_03860.1
NCU01779T0	CPAG_04793.1
NCU03957T0	CPAG_03349.1
NCU05983T0	CPAG_04283.1
NCU07290T0	CPAG_04559.1
NCU10789T0	CPAG_03742.1
NCU01948T0	CPAG_00768.1
NCU03610T0	CPAG_03522.1
NCU05235T0	CPAG_02423.1
NCU06227T0	CPAG_03067.1
NCU09658T0	CPAG_02475.1
NCU00116T1	CPAG_02544.1
NCU00116T0	CPAG_02544.1
NCU00116T2	CPAG_02544.1
NCU01302T0	CPAG_03664.1
NCU06711T0	CPAG_00204.1
NCU01279T0	CPAG_05593.1
NCU05305T0	CPAG_03031.1
NCU05226T0	CPAG_04234.1
NCU09192T0	CPAG_05278.1
NCU02137T0	CPAG_00569.1
NCU02961T0	CPAG_01078.1
NCU00117T0	CPAG_04016.1
NCU02435T0	CPAG_04953.1
NCU04725T0	CPAG_04221.1
NCU09803T0	CPAG_00095.1
NCU08353T0	CPAG_03141.1
NCU09456T0	CPAG_03681.1
NCU09534T0	CPAG_03775.1
NCU11146T0	CPAG_03761.1
NCU02940T0	CPAG_03527.1
NCU06595T0	CPAG_00779.1
NCU06656T0	CPAG_01919.1
NCU04182T0	CPAG_05235.1
NCU10220T0	CPAG_00285.1
NCU08339T0	CPAG_04803.1
NCU09237T0	CPAG_00380.1
NCU04109T0	CPAG_03994.1	CPAG_03991.1
NCU08991T0	CPAG_01046.1
NCU08991T1	CPAG_01046.1
NCU03276T0	CPAG_01537.1
NCU04838T0	CPAG_01575.1
NCU03632T0	CPAG_03953.1
NCU06300T0	CPAG_03373.1
NCU01759T0	CPAG_00748.1	CPAG_03473.1	CPAG_01426.1
NCU00299T0	CPAG_04190.1	CPAG_04196.1	CPAG_04197.1
NCU01397T0	CPAG_02142.1
NCU06497T0	CPAG_00673.1
NCU05601T0	CPAG_02143.1
NCU04810T0	CPAG_04400.1
NCU08315T0	CPAG_03410.1	CPAG_01781.1
NCU04191T0	CPAG_01245.1
NCU01634T0	CPAG_05580.1	CPAG_04945.1
NCU00212T0	CPAG_05580.1	CPAG_04945.1
NCU00338T0	CPAG_04721.1	CPAG_04722.1
NCU00168T0	CPAG_01761.1
NCU02661T0	CPAG_00867.1
NCU06587T0	CPAG_00133.1
NCU05274T0	CPAG_02698.1
NCU02973T0	CPAG_05509.1
[truncated: 1,288 more rows]
