# Supplementary material for: Evolutionary Conservation and Diversification of Puf RNA Binding Proteins and Their mRNA Targets
Source: PLoS Biol. 2015 Nov 20;13(11):e1002307. doi: 10.1371/journal.pbio.1002307 (PMC4654594; doi:10.1371/journal.pbio.1002307)
Supplement: S4 Dataset — (ZIP) [file pbio.1002307.s004.zip › N.crassa.fa_C.posadasii.fa.txt]

NCU06976T0	CPAT_08161
NCU01379T0	CPAT_03853
NCU07832T0	CPAT_06418
NCU05837T0	CPAT_01256
NCU08535T0	CPAT_02056
NCU01744T0	CPAT_00363
NCU02685T0	CPAT_00684
NCU06468T0	CPAT_07155
NCU07119T0	CPAT_01941
NCU04548T0	CPAT_00908
NCU07307T0	CPAT_05166
NCU06871T0	CPAT_01064
NCU07308T0	CPAT_05167
NCU08287T0	CPAT_02938
NCU05608T0	CPAT_06199
NCU05803T0	CPAT_01971
NCU08501T0	CPAT_01370
NCU08267T0	CPAT_04807
NCU00459T0	CPAT_08482
NCU11669T0	CPAT_03741
NCU09740T0	CPAT_02701
NCU02510T0	CPAT_08563
NCU00671T0	CPAT_04065
NCU07556T0	CPAT_09566
NCU02103T0	CPAT_08918
NCU07702T0	CPAT_06909
NCU00239T0	CPAT_08981
NCU00551T0	CPAT_04154
NCU04865T0	CPAT_07354
NCU05238T0	CPAT_02650
NCU09012T0	CPAT_03543
NCU02478T0	CPAT_05330
NCU08132T0	CPAT_05330
NCU08993T0	CPAT_07779
NCU05620T0	CPAT_01302
NCU02762T0	CPAT_04349
NCU03042T0	CPAT_06500
NCU04350T0	CPAT_06897
NCU07658T0	CPAT_07232
NCU10009T0	CPAT_04010
NCU05591T0	CPAT_08064
NCU04352T0	CPAT_06899
NCU06294T0	CPAT_05554
NCU04569T0	CPAT_01920
NCU04898T0	CPAT_02816
NCU00743T0	CPAT_07547
NCU02677T0	CPAT_00632
NCU03350T0	CPAT_01353
NCU01431T0	CPAT_00214
NCU00396T0	CPAT_07807
NCU00274T0	CPAT_08277
NCU03234T0	CPAT_01762
NCU07378T0	CPAT_00491
NCU01632T0	CPAT_09076
NCU02083T0	CPAT_05515
NCU01238T0	CPAT_03942
NCU05120T0	CPAT_05757
NCU03575T0	CPAT_09079
NCU06318T0	CPAT_02150
NCU03875T0	CPAT_02350
NCU03116T0	CPAT_06333
NCU04161T0	CPAT_05597
NCU09866T0	CPAT_01507
NCU01638T0	CPAT_09061
NCU07870T0	CPAT_05672
NCU03986T0	CPAT_07427
NCU07443T0	CPAT_03179
NCU01951T0	CPAT_02508
NCU09492T0	CPAT_06848
NCU08919T0	CPAT_03414
NCU07546T0	CPAT_03577
NCU01197T0	CPAT_04365
NCU03591T0	CPAT_04083
NCU08616T0	CPAT_01749
NCU02505T0	CPAT_08564
NCU07866T0	CPAT_05030
NCU02815T0	CPAT_06349
NCU08441T0	CPAT_01421
NCU02494T0	CPAT_01740
NCU01192T0	CPAT_08457
NCU05425T0	CPAT_01243
NCU01820T0	CPAT_04611
NCU03263T0	CPAT_06310
NCU08685T0	CPAT_03858
NCU09324T0	CPAT_04929
NCU01680T0	CPAT_03672
NCU08377T0	CPAT_01772
NCU06338T0	CPAT_00073
NCU04766T0	CPAT_09253
NCU09297T0	CPAT_00734
NCU01823T0	CPAT_09107
NCU04242T0	CPAT_04221
NCU02111T0	CPAT_04925
NCU04021T0	CPAT_04011
NCU11202T0	CPAT_02499
NCU04611T0	CPAT_02358
NCU01140T0	CPAT_04439
NCU02572T0	CPAT_00600
NCU08276T0	CPAT_04820
NCU02728T0	CPAT_06471
NCU01772T0	CPAT_03669
NCU04370T0	CPAT_02627
NCU00621T0	CPAT_00984
NCU04404T0	CPAT_04337
NCU02554T0	CPAT_06702
NCU04736T0	CPAT_04326
NCU02349T0	CPAT_00947
NCU04090T0	CPAT_01467
NCU12032T0	CPAT_06688
NCU06832T0	CPAT_02990
NCU09063T0	CPAT_07299
NCU09903T0	CPAT_07660
NCU03877T0	CPAT_05890
NCU03877T1	CPAT_05890
NCU11188T0	CPAT_05132
NCU03818T0	CPAT_07743
NCU00018T0	CPAT_08393
NCU00018T1	CPAT_08393
NCU09219T0	CPAT_01809
NCU05267T0	CPAT_07079
NCU00021T0	CPAT_09449
NCU00461T0	CPAT_01899
NCU06626T0	CPAT_02679
NCU08135T0	CPAT_04885
NCU07700T0	CPAT_06910
NCU09463T0	CPAT_01129
NCU05261T0	CPAT_05391
NCU08358T0	CPAT_04877
NCU10066T0	CPAT_05860
NCU07404T0	CPAT_05964
NCU02544T0	CPAT_05543
NCU08023T0	CPAT_08180
NCU01323T0	CPAT_05959
NCU06278T0	CPAT_08332
NCU06488T0	CPAT_03402
NCU06678T0	CPAT_03903
NCU00276T0	CPAT_08288
NCU06733T0	CPAT_00475
NCU07002T0	CPAT_03442
NCU02230T0	CPAT_00863
NCU01315T0	CPAT_06670
NCU06171T0	CPAT_06072
NCU09367T0	CPAT_06092
NCU02391T0	CPAT_01111
NCU06272T0	CPAT_02592
NCU11961T0	CPAT_09082
NCU01747T0	CPAT_08141
NCU00104T0	CPAT_08898
NCU05046T0	CPAT_08771
NCU07319T0	CPAT_05641
NCU03539T0	CPAT_09787
NCU01318T0	CPAT_06675
NCU00579T0	CPAT_05831
NCU06544T0	CPAT_08188
NCU05200T0	CPAT_00081
NCU05895T0	CPAT_00866
NCU01143T0	CPAT_08517
NCU03060T0	CPAT_07905
NCU02357T0	CPAT_09700
NCU00712T0	CPAT_06327
NCU05270T0	CPAT_06879
NCU01992T0	CPAT_00993
NCU04749T0	CPAT_07836
NCU10143T0	CPAT_03737
NCU03010T0	CPAT_01356
NCU03364T0	CPAT_02673
NCU03584T0	CPAT_05069
NCU01164T0	CPAT_00328
NCU03592T0	CPAT_08046
NCU03811T0	CPAT_00143
NCU07010T0	CPAT_05153
NCU09450T0	CPAT_04871
NCU01675T0	CPAT_07200
NCU08439T0	CPAT_01420
NCU08399T0	CPAT_04016
NCU07721T0	CPAT_08153
NCU03363T0	CPAT_09855
NCU00352T0	CPAT_02078
NCU08828T0	CPAT_04967
NCU03440T0	CPAT_05025
NCU03611T0	CPAT_07440
NCU08036T0	CPAT_08181
NCU08926T0	CPAT_01165
NCU02833T0	CPAT_05821
NCU02366T0	CPAT_01095
NCU06365T0	CPAT_04962
NCU01335T0	CPAT_09792
NCU00095T0	CPAT_03610
NCU01625T0	CPAT_09060
NCU09993T0	CPAT_05823
NCU00681T0	CPAT_03486
NCU02918T0	CPAT_00458
NCU00040T0	CPAT_06732
NCU03127T0	CPAT_06802
NCU00668T0	CPAT_04168
NCU05802T0	CPAT_01972
NCU03305T0	CPAT_04702
NCU03071T0	CPAT_04333
NCU03794T0	CPAT_03897
NCU01912T0	CPAT_02469
NCU07027T0	CPAT_03269
NCU07554T0	CPAT_07117
NCU07412T0	CPAT_06709
NCU06868T0	CPAT_00882
NCU07999T0	CPAT_04973
NCU02475T0	CPAT_05201
NCU08118T0	CPAT_06016
NCU04606T0	CPAT_01892
NCU11255T0	CPAT_01100
NCU04203T0	CPAT_03953
NCU07966T0	CPAT_02326
NCU04142T0	CPAT_06581
NCU00622T0	CPAT_00986
NCU03065T0	CPAT_04484
NCU01939T0	CPAT_06271
NCU02830T0	CPAT_06088
NCU01510T0	CPAT_01339
NCU03937T0	CPAT_04565
NCU03947T0	CPAT_04515
NCU01765T0	CPAT_03706
NCU09438T0	CPAT_05870
NCU08373T0	CPAT_00514
NCU04385T0	CPAT_05329
NCU09228T0	CPAT_05273
NCU00481T0	CPAT_03794
NCU06183T0	CPAT_03375
NCU04059T0	CPAT_01155
NCU09730T0	CPAT_00050
NCU04035T0	CPAT_07858
NCU00336T0	CPAT_07821
NCU11350T0	CPAT_04643
NCU06512T0	CPAT_09750
NCU02566T0	CPAT_00580
NCU06738T0	CPAT_07000
NCU01965T0	CPAT_00698
NCU06500T0	CPAT_08504
NCU08147T0	CPAT_02762
NCU01187T0	CPAT_03346
NCU08021T0	CPAT_07103
NCU06284T0	CPAT_09267
NCU06122T0	CPAT_00853
NCU09808T0	CPAT_00563
NCU08045T0	CPAT_02600
NCU05239T0	CPAT_05007
NCU04472T0	CPAT_06513
NCU11324T0	CPAT_00507
NCU09602T0	CPAT_00355
NCU03463T0	CPAT_01300
NCU07011T0	CPAT_05152
NCU04077T0	CPAT_01522
NCU02131T0	CPAT_03485
NCU06785T0	CPAT_03036
NCU08603T0	CPAT_01570
NCU04051T0	CPAT_09918
NCU08928T0	CPAT_01944
NCU08336T0	CPAT_00522
NCU02794T0	CPAT_04664
NCU01857T0	CPAT_06272
NCU00567T0	CPAT_07652
NCU02539T0	CPAT_01862	CPAT_01861
NCU07565T0	CPAT_00405
NCU00573T0	CPAT_08886
NCU04121T0	CPAT_09523
NCU01659T0	CPAT_09866
NCU04251T0	CPAT_07385
NCU11273T0	CPAT_02864
NCU07837T0	CPAT_05678
NCU08382T0	CPAT_06784
NCU06011T0	CPAT_02893
NCU00424T0	CPAT_08422
NCU05360T0	CPAT_05116
NCU09516T0	CPAT_08294
NCU01643T0	CPAT_09077
NCU03479T0	CPAT_08658
NCU01612T0	CPAT_08143
NCU01486T0	CPAT_09853
NCU01648T0	CPAT_00325
NCU09830T0	CPAT_02965
NCU04327T0	CPAT_02880
NCU06687T0	CPAT_03840
NCU05902T0	CPAT_09506
NCU08303T0	CPAT_08156
NCU09610T0	CPAT_07959
NCU03292T0	CPAT_01878
NCU05429T0	CPAT_03659
NCU05429T1	CPAT_03659
NCU00770T0	CPAT_04666
NCU02011T0	CPAT_08776
NCU07854T0	CPAT_06176
NCU02630T0	CPAT_04358
NCU08898T0	CPAT_00223
NCU02669T0	CPAT_00549
NCU03897T0	CPAT_01624
NCU08689T0	CPAT_08447
NCU02048T0	CPAT_07865
NCU03808T0	CPAT_07800
NCU06484T0	CPAT_00614
NCU05901T0	CPAT_02385
NCU09721T0	CPAT_05863
NCU01478T0	CPAT_01010
NCU04229T0	CPAT_06322
NCU09975T0	CPAT_02110
NCU01328T0	CPAT_03115
NCU08693T0	CPAT_06275
NCU11027T0	CPAT_08542
NCU10497T0	CPAT_00653
NCU08001T0	CPAT_05389
NCU05194T0	CPAT_02164
NCU02082T0	CPAT_00611
NCU09332T0	CPAT_00659
NCU04280T0	CPAT_09702
NCU00927T0	CPAT_05446
NCU00890T0	CPAT_05843
NCU09711T0	CPAT_05865
NCU05634T0	CPAT_01197
NCU01272T0	CPAT_05988
NCU03661T0	CPAT_07739
NCU11660T0	CPAT_03993
NCU08270T0	CPAT_08160
NCU03298T0	CPAT_06097
NCU10283T0	CPAT_06952
NCU03051T0	CPAT_06597
NCU09118T0	CPAT_06685
NCU08755T0	CPAT_09578
NCU03982T0	CPAT_01631
NCU11282T0	CPAT_02208
NCU02689T0	CPAT_00502
NCU07440T0	CPAT_03171
NCU06355T0	CPAT_05370
NCU11296T0	CPAT_05365
NCU05422T0	CPAT_03004
NCU01119T0	CPAT_00126
NCU01255T0	CPAT_07985
NCU06767T0	CPAT_07064
NCU03992T0	CPAT_01915	CPAT_01916
NCU02747T0	CPAT_06465
NCU09537T0	CPAT_06043
NCU04221T0	CPAT_00801
NCU05250T0	CPAT_02143
NCU00656T0	CPAT_04160
NCU03483T0	CPAT_06906
NCU08054T0	CPAT_07666
NCU02208T0	CPAT_07525
NCU06438T0	CPAT_03915
NCU06508T0	CPAT_07798
NCU05858T0	CPAT_02885	CPAT_01371
NCU08341T0	CPAT_02307
NCU08119T0	CPAT_06015
NCU07712T0	CPAT_02695
NCU03045T0	CPAT_06508
NCU08000T0	CPAT_04970
NCU02979T0	CPAT_00567
NCU02578T0	CPAT_04937
NCU02717T0	CPAT_07901
NCU07831T0	CPAT_05675
NCU05151T0	CPAT_09441
NCU05518T0	CPAT_03475
NCU01751T0	CPAT_03268
NCU03669T0	CPAT_08205
NCU05041T0	CPAT_00777
NCU06624T0	CPAT_02180
NCU02978T0	CPAT_00669
NCU11169T0	CPAT_06567
NCU01539T0	CPAT_07220
NCU01229T0	CPAT_03404
NCU07922T0	CPAT_07253
NCU08316T0	CPAT_01868
NCU11228T0	CPAT_07861
NCU07679T0	CPAT_05574
NCU06264T0	CPAT_08200
NCU02053T0	CPAT_01777
NCU09706T0	CPAT_09491
NCU08920T0	CPAT_03464
NCU07523T0	CPAT_08843
NCU01479T0	CPAT_01008
NCU03139T0	CPAT_08988
NCU11965T0	CPAT_04297
NCU04838T0	CPAT_01637
NCU06308T0	CPAT_02648
NCU09741T0	CPAT_02699
NCU07872T0	CPAT_05676
NCU00405T0	CPAT_03605
NCU08791T0	CPAT_07729
NCU05266T0	CPAT_06900
NCU08115T0	CPAT_06023
NCU06929T0	CPAT_04873
NCU06249T0	CPAT_09634
NCU02515T0	CPAT_00521
NCU07982T0	CPAT_09262
NCU06429T0	CPAT_04210
NCU01817T0	CPAT_09095
NCU03657T0	CPAT_07757
NCU03657T1	CPAT_07757
NCU03650T0	CPAT_06078
NCU02134T0	CPAT_04071
NCU04512T0	CPAT_09131
NCU05454T0	CPAT_04599
NCU04648T0	CPAT_08696
NCU08875T0	CPAT_08366
NCU00121T0	CPAT_02086
NCU02075T0	CPAT_00594
NCU00629T0	CPAT_04828
NCU00177T0	CPAT_00120
NCU04095T0	CPAT_03940
NCU06638T0	CPAT_02789
NCU07012T0	CPAT_06195
NCU09432T0	CPAT_09478
NCU05204T0	CPAT_03275
NCU06481T0	CPAT_02097
NCU03235T0	CPAT_06750
NCU02234T0	CPAT_09472
NCU04439T0	CPAT_02688
NCU10747T0	CPAT_00718
NCU01369T0	CPAT_08550
NCU00117T0	CPAT_00344
NCU02800T0	CPAT_00480
NCU03387T0	CPAT_09105
NCU06684T0	CPAT_03818
NCU00495T0	CPAT_09617
NCU05232T0	CPAT_06194
NCU02276T0	CPAT_09484
NCU07498T0	CPAT_05508
NCU01157T0	CPAT_02851
NCU02580T0	CPAT_04940
NCU08484T0	CPAT_00368
NCU00436T0	CPAT_08353
NCU03690T0	CPAT_08733
NCU05650T0	CPAT_01466
NCU06994T0	CPAT_02137
NCU06735T0	CPAT_04542
NCU02233T0	CPAT_05869
NCU01985T0	CPAT_02453
NCU02955T0	CPAT_04900
NCU00045T0	CPAT_06548
NCU04535T0	CPAT_01141
NCU00793T0	CPAT_06058
NCU00430T0	CPAT_08386
NCU04076T0	CPAT_09127
NCU05296T0	CPAT_05353
NCU04303T0	CPAT_09811
NCU02696T0	CPAT_07890
NCU08110T0	CPAT_01863
NCU00488T0	CPAT_09596
NCU02514T0	CPAT_06143
NCU06503T0	CPAT_08498
NCU06503T1	CPAT_08498
NCU09873T0	CPAT_01595
NCU01417T0	CPAT_01956
NCU04448T0	CPAT_02594
NCU03804T0	CPAT_04059
NCU09443T0	CPAT_05247
NCU05268T0	CPAT_04262
NCU09267T0	CPAT_05728
NCU04100T0	CPAT_03832
NCU12039T0	CPAT_00767
NCU03792T0	CPAT_03803
NCU06459T0	CPAT_02122
NCU09709T0	CPAT_00904
NCU03814T0	CPAT_00207
NCU03321T0	CPAT_04546
NCU01241T0	CPAT_06559
NCU07280T0	CPAT_05642
NCU04279T0	CPAT_04495
NCU01843T0	CPAT_09136
NCU04378T0	CPAT_08998
NCU06394T0	CPAT_04813
NCU07698T0	CPAT_04233
NCU09191T0	CPAT_01848
NCU03786T0	CPAT_03852
NCU03980T0	CPAT_01569
NCU02626T0	CPAT_06102
NCU05927T0	CPAT_07425
NCU07473T0	CPAT_08730
NCU02319T0	CPAT_03698
NCU00920T0	CPAT_05444
NCU02091T0	CPAT_05810
NCU02629T0	CPAT_08562
NCU03955T0	CPAT_00749
NCU06569T0	CPAT_08109
NCU03966T0	CPAT_01611
NCU03797T0	CPAT_03926
NCU02387T0	CPAT_05868
NCU00152T0	CPAT_02034
NCU04167T0	CPAT_05722
NCU05777T0	CPAT_04624
NCU02010T0	CPAT_08980
NCU10007T0	CPAT_07677
NCU10007T1	CPAT_07677
NCU03641T0	CPAT_01489
NCU03219T0	CPAT_02260
NCU03652T0	CPAT_04681
NCU09552T0	CPAT_05035
NCU06342T0	CPAT_08467
NCU06578T0	CPAT_02615
NCU00200T0	CPAT_04218
NCU06030T0	CPAT_04847
NCU09496T0	CPAT_08380
NCU05269T0	CPAT_04261
NCU05269T1	CPAT_04261
NCU07690T0	CPAT_05333
NCU10733T0	CPAT_01623
NCU03648T0	CPAT_09461
NCU09700T0	CPAT_09695
NCU01249T0	CPAT_04715
NCU00010T0	CPAT_06407
NCU06216T0	CPAT_03817
NCU09313T0	CPAT_00536
NCU09111T0	CPAT_05900
NCU09377T0	CPAT_04943
NCU09377T1	CPAT_04943
NCU06444T0	CPAT_07156
NCU04433T0	CPAT_01583
NCU02803T0	CPAT_05227
NCU03784T0	CPAT_08579
NCU01172T0	CPAT_03845
NCU09488T0	CPAT_08984
NCU04799T0	CPAT_06869
NCU09266T0	CPAT_02282
NCU02287T0	CPAT_04872
NCU06836T0	CPAT_01336
NCU10775T0	CPAT_02413
NCU04117T0	CPAT_00429
NCU04579T0	CPAT_07273
NCU00066T0	CPAT_06636
NCU06374T0	CPAT_07805
NCU05301T0	CPAT_09028
NCU03171T0	CPAT_01422
NCU11379T0	CPAT_01215
NCU10043T0	CPAT_01725
NCU08642T0	CPAT_06388
NCU04187T0	CPAT_00252
NCU08674T0	CPAT_02179
NCU07411T0	CPAT_06724
NCU08002T0	CPAT_07029
NCU08515T0	CPAT_06954
NCU05029T0	CPAT_01103
NCU06199T0	CPAT_02128
NCU05430T0	CPAT_03658
NCU05289T0	CPAT_05339
NCU04044T0	CPAT_01333
NCU06756T0	CPAT_06814
NCU04726T0	CPAT_06243
NCU07082T0	CPAT_06582
NCU04790T0	CPAT_01476
NCU06986T0	CPAT_02192
NCU07971T0	CPAT_09338
NCU02632T0	CPAT_04431
NCU03061T0	CPAT_07906
NCU04230T0	CPAT_00809
NCU00896T0	CPAT_04906
NCU01503T0	CPAT_07013
NCU01833T0	CPAT_09110
NCU10311T0	CPAT_09699
NCU03628T0	CPAT_08534
NCU06715T0	CPAT_00144
NCU11175T0	CPAT_08979
NCU05225T0	CPAT_02144
NCU07567T0	CPAT_00403
NCU07068T0	CPAT_03337
NCU09688T0	CPAT_04007
NCU00480T0	CPAT_07262
NCU04054T0	CPAT_04329
NCU06099T0	CPAT_02412
NCU04020T0	CPAT_01548
NCU03108T0	CPAT_06455
NCU00680T0	CPAT_07711
NCU11170T0	CPAT_00179
NCU08858T0	CPAT_02805
NCU09469T0	CPAT_03683
NCU00406T0	CPAT_03607
NCU04610T0	CPAT_00791
NCU04343T0	CPAT_02644
NCU01498T0	CPAT_06972
NCU04355T0	CPAT_06919
NCU00447T0	CPAT_08031
NCU03024T0	CPAT_06742
NCU08309T0	CPAT_08151
NCU05242T0	CPAT_05372
NCU06192T0	CPAT_00197
NCU07516T0	CPAT_02054
NCU00796T0	CPAT_07581
NCU01161T0	CPAT_02745
NCU09513T0	CPAT_08292
NCU00269T0	CPAT_03587
NCU01824T0	CPAT_09118
NCU07375T0	CPAT_05410
NCU11866T0	CPAT_09537
NCU03220T0	CPAT_02258
NCU12027T0	CPAT_00860
NCU07724T0	CPAT_02984
NCU06144T0	CPAT_06395
NCU09793T0	CPAT_01150
NCU01465T0	CPAT_02066
NCU08897T0	CPAT_03570
NCU07691T0	CPAT_05156
NCU01207T0	CPAT_03833
NCU02003T0	CPAT_09397
NCU06579T0	CPAT_08175
NCU09819T0	CPAT_07496
NCU04319T0	CPAT_09522
NCU01376T0	CPAT_02133
NCU02127T0	CPAT_04113
NCU05939T0	CPAT_01145
NCU07407T0	CPAT_00685
NCU09468T0	CPAT_03682
NCU04755T0	CPAT_09899
NCU01701T0	CPAT_05117
NCU02110T0	CPAT_07827
NCU02380T0	CPAT_01013
NCU07330T0	CPAT_00053
NCU10337T0	CPAT_02349
NCU01813T0	CPAT_00326
NCU00273T0	CPAT_08276
NCU01569T0	CPAT_08171
NCU07281T0	CPAT_05719
NCU04125T0	CPAT_08868
NCU08020T0	CPAT_06923
NCU06407T0	CPAT_09579
NCU02840T0	CPAT_00523
NCU09349T0	CPAT_02339
NCU03200T0	CPAT_09217	CPAT_09216
NCU01589T0	CPAT_03662
NCU07481T0	CPAT_05894
NCU00112T0	CPAT_03555
NCU05985T0	CPAT_01287
NCU03117T0	CPAT_06334
NCU02839T0	CPAT_00524
NCU02416T0	CPAT_09638
NCU03899T0	CPAT_09242
NCU02178T0	CPAT_02512
NCU03100T0	CPAT_01716
NCU09374T0	CPAT_06296
NCU03776T0	CPAT_02975	CPAT_02443
NCU03658T0	CPAT_07540
NCU06666T0	CPAT_02738
NCU02616T0	CPAT_08932
NCU11953T0	CPAT_02959
NCU03341T0	CPAT_01398
NCU09715T0	CPAT_01093
NCU09770T0	CPAT_04936
NCU03815T0	CPAT_00226
NCU04252T0	CPAT_07422
NCU01644T0	CPAT_09078
NCU04511T0	CPAT_09130
NCU09227T0	CPAT_01806
NCU05600T0	CPAT_05102
NCU03357T0	CPAT_09752
NCU00172T0	CPAT_06649
NCU01756T0	CPAT_08135
NCU02619T0	CPAT_08934
NCU06842T0	CPAT_07197
NCU06265T0	CPAT_08038
NCU04743T0	CPAT_09251
NCU02828T0	CPAT_06070
NCU02325T0	CPAT_08572	CPAT_08571
NCU03137T0	CPAT_08917
NCU11180T0	CPAT_06757
NCU03425T0	CPAT_06629
NCU02617T0	CPAT_08933
NCU05683T0	CPAT_06439
NCU05680T0	CPAT_08213
NCU02409T0	CPAT_01101
NCU02052T0	CPAT_06137
NCU03125T0	CPAT_05851
NCU06182T0	CPAT_03372
NCU03799T0	CPAT_03896
NCU01997T0	CPAT_04104
NCU00874T0	CPAT_02911
NCU09142T0	CPAT_00656
NCU09071T0	CPAT_07586
NCU01540T0	CPAT_06853
NCU01968T0	CPAT_02550
NCU00205T0	CPAT_06565
NCU06881T0	CPAT_01028
NCU06605T0	CPAT_02890
NCU04505T0	CPAT_01228
NCU00261T0	CPAT_07281
NCU00914T0	CPAT_08943
NCU01554T0	CPAT_09932
NCU04245T0	CPAT_07417
NCU09861T0	CPAT_01468
NCU04800T0	CPAT_06868
NCU04110T0	CPAT_09454
NCU09318T0	CPAT_06626
NCU04201T0	CPAT_04062
NCU04768T0	CPAT_09237
NCU09657T0	CPAT_06944
NCU01494T0	CPAT_07214
NCU02534T0	CPAT_06483
NCU10073T0	CPAT_00565
NCU09894T0	CPAT_04312
NCU00477T0	CPAT_00097
NCU00340T0	CPAT_03409
NCU02295T0	CPAT_02387
NCU06132T0	CPAT_01414
NCU09132T0	CPAT_01427
NCU06202T0	CPAT_09543
NCU02274T0	CPAT_00919
NCU01702T0	CPAT_05125
NCU02810T0	CPAT_08541
NCU08888T0	CPAT_09595
NCU00904T0	CPAT_05844
NCU11242T0	CPAT_06806
NCU06189T0	CPAT_03415
NCU04410T0	CPAT_07844
NCU10008T0	CPAT_03233
NCU09121T0	CPAT_06487
NCU02066T0	CPAT_08715
NCU11271T0	CPAT_03467
NCU08195T0	CPAT_07120
NCU10905T0	CPAT_09254
NCU02524T0	CPAT_04652
NCU09642T0	CPAT_02820
NCU07669T0	CPAT_09019
NCU11050T0	CPAT_08851
NCU04380T0	CPAT_05750
NCU11246T0	CPAT_01880
NCU04316T0	CPAT_04576
NCU03727T0	CPAT_07751
NCU03264T0	CPAT_00560
NCU00591T0	CPAT_04116
NCU01654T0	CPAT_03688
NCU02407T0	CPAT_07335
NCU09435T0	CPAT_09480
NCU08283T0	CPAT_02940
NCU03509T0	CPAT_07489	CPAT_07131
NCU06803T0	CPAT_00090
NCU04166T0	CPAT_03367
NCU07688T0	CPAT_04255
NCU10058T0	CPAT_09319
NCU02680T0	CPAT_06615
NCU04414T0	CPAT_09214
NCU00163T0	CPAT_08430
NCU05259T0	CPAT_05376
NCU09758T0	CPAT_09860
NCU03954T0	CPAT_03245
NCU03954T1	CPAT_03245
NCU01758T0	CPAT_00316
NCU06854T0	CPAT_03637
NCU08357T0	CPAT_05501
NCU07859T0	CPAT_06011
NCU03079T0	CPAT_04553
NCU11254T0	CPAT_00768
NCU06809T0	CPAT_07034
NCU02252T0	CPAT_00917
NCU00188T0	CPAT_05316
NCU09265T0	CPAT_02283
NCU07156T0	CPAT_04621
NCU06285T0	CPAT_09303
NCU11933T0	CPAT_08149
NCU01878T0	CPAT_04817
NCU07975T0	CPAT_03360
NCU10042T0	CPAT_04706
NCU10042T1	CPAT_04706
NCU05622T0	CPAT_01694
NCU08325T0	CPAT_02575
NCU04124T0	CPAT_08867
NCU11453T0	CPAT_06442
NCU01692T0	CPAT_03677
NCU01206T0	CPAT_04641
NCU08297T0	CPAT_07066
NCU08297T1	CPAT_07066
NCU00410T0	CPAT_03752
NCU04636T0	CPAT_02801
NCU08730T0	CPAT_02931
NCU11168T0	CPAT_06505
NCU01882T0	CPAT_09405
NCU09406T0	CPAT_01147
NCU09101T0	CPAT_02582
NCU08152T0	CPAT_08370
NCU09757T0	CPAT_08647
NCU07018T0	CPAT_05014
NCU03783T0	CPAT_08578
NCU04130T0	CPAT_00814
NCU03312T0	CPAT_01984
NCU03359T0	CPAT_01265
NCU04537T0	CPAT_03790
NCU01480T0	CPAT_09455
NCU06847T0	CPAT_09920
NCU04721T0	CPAT_09666
NCU10359T0	CPAT_09666
NCU03894T0	CPAT_01625
NCU02778T0	CPAT_04709
NCU01290T0	CPAT_03755
NCU09545T0	CPAT_03949
NCU11187T0	CPAT_07726
NCU11239T0	CPAT_07646
NCU06279T0	CPAT_06186
NCU03482T0	CPAT_01376
NCU08076T0	CPAT_01041
NCU01470T0	CPAT_08330
NCU00925T0	CPAT_04891
NCU04105T0	CPAT_07791
NCU10810T0	CPAT_05226
NCU07380T0	CPAT_00490
NCU06834T0	CPAT_01345
NCU06441T0	CPAT_03811
NCU09673T0	CPAT_03537
NCU06882T0	CPAT_01087
NCU00936T0	CPAT_04888
NCU05363T0	CPAT_05115
NCU06672T0	CPAT_04619
NCU06075T0	CPAT_05518
NCU06075T1	CPAT_05518
NCU01234T0	CPAT_03835
NCU08218T0	CPAT_01937
NCU01330T0	CPAT_08732
NCU03062T0	CPAT_07907
NCU04173T0	CPAT_00127
NCU04173T1	CPAT_00127
NCU01652T0	CPAT_03686
NCU03415T0	CPAT_02928
NCU02225T0	CPAT_04273
NCU08499T0	CPAT_01388
NCU11238T0	CPAT_07712
NCU04782T0	CPAT_01321
NCU04133T0	CPAT_09539
NCU08894T0	CPAT_09460
NCU04614T0	CPAT_01894
NCU06149T0	CPAT_00725
NCU00202T0	CPAT_07282
NCU00789T0	CPAT_07546
NCU00169T0	CPAT_08964
NCU07129T0	CPAT_03260
NCU04092T0	CPAT_02479
NCU08338T0	CPAT_04388
NCU09120T0	CPAT_02253
NCU01797T0	CPAT_08132
NCU06268T0	CPAT_08240
NCU08153T0	CPAT_02704	CPAT_09134
NCU03372T0	CPAT_09874
NCU03076T0	CPAT_04328
NCU01433T0	CPAT_03349
NCU04216T0	CPAT_07714
NCU03491T0	CPAT_08763
NCU06483T0	CPAT_07164
NCU00290T0	CPAT_06283
NCU02245T0	CPAT_04683
NCU07874T0	CPAT_07990
NCU11426T0	CPAT_09926
NCU02402T0	CPAT_00724
NCU00821T0	CPAT_07327
NCU11492T0	CPAT_09343
NCU09065T0	CPAT_07640
NCU04241T0	CPAT_01890
NCU09559T0	CPAT_03671
NCU00311T0	CPAT_06754
NCU01449T0	CPAT_03728
NCU01449T1	CPAT_03728
NCU03795T0	CPAT_03898
NCU01231T0	CPAT_09643
NCU05805T0	CPAT_01960
NCU06238T0	CPAT_06173
NCU07489T0	CPAT_05502
NCU07420T0	CPAT_05968
NCU06259T0	CPAT_07263
NCU08298T0	CPAT_07175
NCU08471T0	CPAT_05096
NCU00046T0	CPAT_06762
NCU08604T0	CPAT_01794
NCU07868T0	CPAT_05711
NCU02112T0	CPAT_03227
NCU06804T0	CPAT_02658
NCU07710T0	CPAT_02178
NCU09485T0	CPAT_08910
NCU11664T0	CPAT_08589
NCU03257T0	CPAT_01879
NCU02511T0	CPAT_03760
NCU00714T0	CPAT_06313
NCU01502T0	CPAT_07012
NCU02965T0	CPAT_07946
NCU11301T0	CPAT_09669
NCU00754T0	CPAT_03857
NCU06344T0	CPAT_05638
NCU07313T0	CPAT_07099
NCU05996T0	CPAT_02331
NCU07153T0	CPAT_00723
NCU07393T0	CPAT_00619
NCU08273T0	CPAT_04815
NCU06710T0	CPAT_07773
NCU01047T0	CPAT_03530
NCU00536T0	CPAT_04155
NCU06540T0	CPAT_02157
NCU08216T0	CPAT_01924
NCU07451T0	CPAT_04569
NCU09696T0	CPAT_03983
NCU02542T1	CPAT_01882
NCU02542T0	CPAT_01882
NCU07955T0	CPAT_04653
NCU04078T0	CPAT_01620
NCU08998T0	CPAT_03350
NCU08998T1	CPAT_03350
NCU02498T0	CPAT_01738
NCU05937T0	CPAT_01550
NCU06783T0	CPAT_03034
NCU00164T0	CPAT_08432
NCU07171T0	CPAT_03255
NCU02549T0	CPAT_08801
NCU07926T0	CPAT_02815
NCU09746T0	CPAT_02654
NCU07839T0	CPAT_05666
NCU06843T0	CPAT_07195
NCU03852T0	CPAT_01055
NCU02814T0	CPAT_06093
NCU06659T0	CPAT_03110
NCU07023T0	CPAT_03274
NCU09076T0	CPAT_07625
NCU02202T0	CPAT_07495
NCU01333T0	CPAT_00381
NCU02546T0	CPAT_05230
NCU03571T0	CPAT_09115
NCU04190T0	CPAT_03554
NCU05375T0	CPAT_00389
NCU05644T0	CPAT_01509
NCU03857T0	CPAT_05888
NCU10789T0	CPAT_08927
NCU01919T0	CPAT_03222
NCU03526T0	CPAT_03021
NCU07590T0	CPAT_00046
NCU04136T0	CPAT_06623
NCU06436T0	CPAT_06158
NCU11397T0	CPAT_08023
NCU00453T0	CPAT_03411
NCU04176T0	CPAT_00243
NCU07367T0	CPAT_04708
NCU08771T0	CPAT_06895
NCU01745T0	CPAT_00373
NCU10519T0	CPAT_04340
NCU03961T0	CPAT_01642
NCU07987T0	CPAT_04976
NCU05123T0	CPAT_09286
NCU02020T0	CPAT_03193
NCU09253T0	CPAT_01904
NCU06760T0	CPAT_07185
NCU00632T0	CPAT_00474
NCU01247T0	CPAT_02585
NCU00199T0	CPAT_04217
NCU03396T0	CPAT_09185
NCU08935T0	CPAT_09808
NCU00081T0	CPAT_01006
NCU05519T0	CPAT_00557
NCU03330T0	CPAT_02677
NCU00493T0	CPAT_08758
NCU09104T0	CPAT_04368
NCU06766T0	CPAT_07203
NCU11587T0	CPAT_05224
NCU06534T0	CPAT_09059
NCU02063T0	CPAT_01785
NCU00824T0	CPAT_06366
NCU07296T0	CPAT_01234
NCU04449T0	CPAT_02595
NCU00378T0	CPAT_04836
NCU06362T0	CPAT_00071
NCU06812T0	CPAT_02655
NCU11251T0	CPAT_00662
NCU05095T0	CPAT_06338
NCU08741T0	CPAT_03762
NCU09737T0	CPAT_08438
NCU01439T0	CPAT_03734
NCU02650T0	CPAT_02436
NCU02611T0	CPAT_06776
NCU03036T0	CPAT_06545
NCU06999T0	CPAT_03473
NCU06277T0	CPAT_08492
NCU00690T0	CPAT_03199
NCU09079T0	CPAT_07636
NCU02209T0	CPAT_04271
NCU05582T0	CPAT_05112
NCU01760T0	CPAT_03702
NCU09598T0	CPAT_00366
NCU06205T0	CPAT_00255
NCU02368T0	CPAT_01116
NCU02550T0	CPAT_04887
NCU03039T0	CPAT_06524
NCU09595T0	CPAT_05702
NCU03103T0	CPAT_05506
NCU02422T0	CPAT_01056
NCU03973T0	CPAT_01592
NCU03914T0	CPAT_01657
NCU06869T0	CPAT_00876
NCU03608T0	CPAT_07433
NCU08663T0	CPAT_08436
NCU03697T0	CPAT_00445
NCU02224T0	CPAT_02421
NCU06215T0	CPAT_00271
NCU02107T0	CPAT_05457
NCU02260T0	CPAT_09372
NCU06270T0	CPAT_08034
NCU06543T0	CPAT_08947
NCU10262T0	CPAT_06042	CPAT_08711
NCU08312T0	CPAT_02152
NCU02752T0	CPAT_07833
NCU03855T0	CPAT_07365
NCU03317T0	CPAT_00530
NCU06761T0	CPAT_01399
NCU07001T0	CPAT_03435
NCU11685T0	CPAT_00815
NCU03715T0	CPAT_08251
NCU10381T0	CPAT_09083
NCU00077T0	CPAT_01001
NCU03972T0	CPAT_01591
NCU02624T0	CPAT_06094
NCU08600T0	CPAT_01820
NCU04459T0	CPAT_05644
NCU09521T0	CPAT_08376
NCU00880T0	CPAT_04207
NCU04137T0	CPAT_02286
NCU03924T0	CPAT_04464
NCU07418T0	CPAT_02251
NCU02716T0	CPAT_07902
NCU02393T0	CPAT_01109
NCU02393T1	CPAT_01109
NCU00593T0	CPAT_02427
NCU02657T0	CPAT_07935
NCU06959T0	CPAT_05731
NCU02100T0	CPAT_00610
NCU02591T0	CPAT_01812
NCU00446T0	CPAT_08033
NCU07986T0	CPAT_06922
NCU01036T0	CPAT_02341
NCU05785T0	CPAT_02341
NCU03748T0	CPAT_01289
NCU06005T0	CPAT_01260
NCU04750T0	CPAT_04558
NCU04354T0	CPAT_07102
NCU07070T0	CPAT_07129
NCU04333T0	CPAT_00383
NCU03267T0	CPAT_02754
NCU06870T0	CPAT_01063
NCU08669T0	CPAT_02638
NCU08290T0	CPAT_03510
NCU03922T0	CPAT_09315
NCU05526T0	CPAT_08052
NCU02179T0	CPAT_02515
NCU00614T0	CPAT_04073
NCU05499T0	CPAT_01542
NCU07395T0	CPAT_02712
NCU02044T0	CPAT_07859
NCU06493T0	CPAT_04212
NCU05288T0	CPAT_05576
NCU11190T0	CPAT_07582
NCU01174T0	CPAT_03838
NCU04247T0	CPAT_02345
NCU04329T0	CPAT_03266
NCU08024T0	CPAT_02608
NCU05246T0	CPAT_06918
NCU04259T0	CPAT_09793
NCU09810T0	CPAT_04321
NCU08563T0	CPAT_07110
NCU00677T0	CPAT_03482
NCU00230T0	CPAT_08662
NCU11544T1	CPAT_00989
NCU11544T0	CPAT_00989
NCU00389T0	CPAT_09602
NCU04185T0	CPAT_00251
NCU02464T0	CPAT_04169
NCU02408T0	CPAT_07294	CPAT_07348
NCU00395T0	CPAT_05830
NCU08162T0	CPAT_01481
NCU08027T0	CPAT_02206
NCU03380T0	CPAT_09172
NCU00520T0	CPAT_00470
NCU01183T0	CPAT_03344
NCU06489T0	CPAT_03468
NCU04504T0	CPAT_09206
NCU02291T0	CPAT_02402
NCU02361T0	CPAT_07362
NCU09287T0	CPAT_03303
NCU00692T0	CPAT_00951
NCU00320T0	CPAT_02029
NCU02397T0	CPAT_09474
NCU03246T0	CPAT_03093
NCU07996T0	CPAT_02932
NCU07015T0	CPAT_05018
NCU07024T0	CPAT_03273
NCU00037T0	CPAT_02022
NCU01181T0	CPAT_03385
NCU04534T0	CPAT_01139
NCU05452T0	CPAT_03719
NCU02406T0	CPAT_07376
NCU10762T0	CPAT_05328
NCU06190T0	CPAT_03358
NCU11213T0	CPAT_01267
NCU04646T0	CPAT_06676
NCU02750T0	CPAT_06739
NCU03187T0	CPAT_07617
NCU01178T0	CPAT_00245
NCU06306T0	CPAT_03280
NCU06520T0	CPAT_02210
NCU02556T0	CPAT_01780
NCU04111T0	CPAT_02302
NCU06452T0	CPAT_03816
NCU08650T0	CPAT_04426
NCU09223T0	CPAT_04620
NCU06217T0	CPAT_09895
NCU10383T1	CPAT_01401
NCU10383T0	CPAT_01401
NCU00673T0	CPAT_04063
NCU03606T0	CPAT_09957
NCU05198T0	CPAT_09908
NCU08301T0	CPAT_08196
NCU04041T0	CPAT_01524
NCU02701T0	CPAT_09897
NCU05168T0	CPAT_08103
NCU11185T0	CPAT_09593
NCU03258T0	CPAT_06317
NCU10776T0	CPAT_02400
NCU07914T0	CPAT_07911
NCU03737T0	CPAT_07970
NCU07458T0	CPAT_09207
NCU08977T0	CPAT_08639
NCU07732T0	CPAT_03418
NCU07732T1	CPAT_03418
NCU04207T0	CPAT_01428
NCU02109T0	CPAT_05793
NCU02404T1	CPAT_01034
NCU02404T0	CPAT_01034
NCU03981T0	CPAT_01630
NCU03981T1	CPAT_01630
NCU03493T0	CPAT_02616
NCU02729T0	CPAT_06591
NCU02966T0	CPAT_07945
NCU03713T0	CPAT_07972
NCU05420T0	CPAT_09717
NCU01517T0	CPAT_01291
NCU07584T0	CPAT_02817
NCU03347T0	CPAT_01348
NCU00272T0	CPAT_08275
NCU06630T0	CPAT_03068
NCU02203T0	CPAT_07536
NCU06685T0	CPAT_03910
NCU01596T0	CPAT_09191
NCU08468T0	CPAT_04492
NCU03621T0	CPAT_01950
NCU04796T0	CPAT_01312
NCU00043T0	CPAT_06769
NCU04144T0	CPAT_09524
NCU07004T0	CPAT_08184
NCU01646T0	CPAT_00323
NCU04024T0	CPAT_01702
NCU04784T0	CPAT_01335
NCU02148T0	CPAT_04110
NCU02797T0	CPAT_06307
NCU04566T0	CPAT_07414
NCU01443T0	CPAT_03733
NCU01438T0	CPAT_03740
NCU06482T0	CPAT_00402
NCU01086T0	CPAT_08079
NCU08598T0	CPAT_01807
NCU04656T0	CPAT_08094
NCU08762T0	CPAT_00289
NCU06032T0	CPAT_05546
NCU04306T0	CPAT_09817
NCU11353T0	CPAT_06568
NCU03813T0	CPAT_00210	CPAT_00211
NCU03823T0	CPAT_00171
NCU05207T0	CPAT_01359
NCU07076T0	CPAT_06864
NCU09048T0	CPAT_07401
NCU01132T0	CPAT_02244
NCU11409T0	CPAT_00742
NCU07887T0	CPAT_08322
NCU02354T0	CPAT_00737
NCU10018T0	CPAT_01331
NCU06656T0	CPAT_03114
NCU07779T0	CPAT_02296
NCU05850T0	CPAT_05781
NCU11791T0	CPAT_04427
NCU08003T0	CPAT_07100
NCU07392T0	CPAT_05636
NCU01777T0	CPAT_06831	CPAT_06830
NCU00213T0	CPAT_02049
NCU00194T0	CPAT_05595
NCU01269T0	CPAT_05950
NCU02457T0	CPAT_05417
NCU03515T0	CPAT_04592
NCU01252T0	CPAT_08224
NCU03597T0	CPAT_08248
NCU09536T0	CPAT_03286
NCU05000T0	CPAT_07735
NCU06648T0	CPAT_06369
NCU02235T0	CPAT_01058
NCU00122T0	CPAT_05948
NCU00772T0	CPAT_06046
NCU04481T0	CPAT_05006
NCU03229T0	CPAT_07863
NCU06419T0	CPAT_09563
NCU00428T0	CPAT_08351
NCU07693T0	CPAT_04246
NCU02415T0	CPAT_09497
NCU07298T0	CPAT_09202
NCU03779T0	CPAT_08273
NCU01728T1	CPAT_00374
NCU01728T0	CPAT_00374
NCU02961T0	CPAT_01413
NCU00650T0	CPAT_05489
NCU07504T0	CPAT_01905
NCU06449T0	CPAT_03830
NCU07941T0	CPAT_05698
NCU01868T0	CPAT_01996
NCU04485T0	CPAT_02147
NCU03141T0	CPAT_05260
NCU00337T0	CPAT_08401
NCU06595T0	CPAT_05000
NCU08503T0	CPAT_07040
NCU03124T0	CPAT_00699
NCU04814T0	CPAT_01698
NCU07960T0	CPAT_04695
NCU03637T0	CPAT_08538
NCU03965T0	CPAT_01613
NCU06063T0	CPAT_01416
NCU03622T0	CPAT_04041
NCU04747T0	CPAT_04341
NCU00919T0	CPAT_08718
NCU03426T0	CPAT_08150
NCU06430T0	CPAT_09600
NCU08294T0	CPAT_08197
NCU08939T0	CPAT_09806
NCU00538T0	CPAT_03522
NCU00984T0	CPAT_02846
NCU04358T0	CPAT_00539
NCU02793T0	CPAT_01983
NCU09437T0	CPAT_00719
NCU01388T0	CPAT_03860
NCU06457T0	CPAT_02126
NCU08148T0	CPAT_01161
NCU03395T0	CPAT_09183
NCU08706T0	CPAT_01349
NCU09254T0	CPAT_01840
NCU02310T0	CPAT_09448
NCU00631T0	CPAT_07832
NCU09322T0	CPAT_04927
NCU01953T0	CPAT_03514
NCU01013T0	CPAT_04615
NCU07332T0	CPAT_00034
NCU02420T0	CPAT_01091
NCU04669T0	CPAT_02010
NCU00317T0	CPAT_06681
NCU01324T0	CPAT_05958
NCU05642T0	CPAT_04039
NCU02741T0	CPAT_07912
NCU11956T0	CPAT_03668
NCU07362T0	CPAT_00376
NCU08435T0	CPAT_00140
NCU07062T0	CPAT_01658
NCU07125T0	CPAT_01695
NCU02853T0	CPAT_06807
NCU00377T0	CPAT_09391
NCU00775T0	CPAT_04649
NCU09885T0	CPAT_00079
NCU08378T0	CPAT_02276
NCU09347T0	CPAT_07217	CPAT_07216	CPAT_07218
NCU04454T0	CPAT_09066	CPAT_09065
NCU00553T0	CPAT_02488
NCU02425T0	CPAT_01033
NCU02126T0	CPAT_04114
NCU04754T0	CPAT_09901
NCU01266T0	CPAT_04225
NCU03217T0	CPAT_05962
NCU06039T0	CPAT_04850
NCU06054T0	CPAT_05430
NCU06618T0	CPAT_05375
NCU03379T0	CPAT_09094
NCU03578T0	CPAT_09194
NCU01947T0	CPAT_02498
NCU04652T0	CPAT_06104
NCU01767T0	CPAT_09708
NCU11861T0	CPAT_03363
NCU02430T0	CPAT_00720
NCU00665T0	CPAT_05181
NCU00794T0	CPAT_07538
NCU09864T0	CPAT_01496
NCU04581T0	CPAT_07285
NCU06067T0	CPAT_01277
NCU07930T0	CPAT_07903
NCU00450T0	CPAT_03410
NCU01809T0	CPAT_04545
NCU11705T0	CPAT_02818
NCU07058T0	CPAT_06866
NCU09817T0	CPAT_07545
NCU01724T0	CPAT_00378
NCU03944T0	CPAT_01896
NCU08291T0	CPAT_03518
NCU07531T0	CPAT_07880
NCU05889T0	CPAT_09377
NCU02074T0	CPAT_00705
NCU03186T0	CPAT_07616
NCU07701T0	CPAT_06908
NCU10945T0	CPAT_04676
NCU01411T0	CPAT_00795
NCU07720T0	CPAT_02686
NCU00755T0	CPAT_02686
NCU00035T0	CPAT_02021
NCU01141T0	CPAT_03365
NCU07381T0	CPAT_01441
NCU02400T0	CPAT_09696
NCU11748T0	CPAT_03527
NCU02482T0	CPAT_07685
NCU02482T1	CPAT_07685
NCU02482T2	CPAT_07685
NCU04924T0	CPAT_00995
NCU02785T0	CPAT_05258
NCU00440T0	CPAT_08223
NCU07021T0	CPAT_03446
NCU10155T0	CPAT_09955
NCU05213T0	CPAT_08444
NCU05810T0	CPAT_08082
NCU02421T0	CPAT_01077
NCU00498T0	CPAT_08712
NCU05117T0	CPAT_05756
NCU08889T0	CPAT_03971
NCU07414T0	CPAT_06746
NCU04088T0	CPAT_01293
NCU01022T0	CPAT_04533
NCU02232T0	CPAT_07317
NCU04104T0	CPAT_07790
NCU08364T0	CPAT_05204
NCU01285T0	CPAT_06339
NCU00897T0	CPAT_06792
NCU07530T0	CPAT_01329
NCU02960T0	CPAT_06133
NCU06179T0	CPAT_03596
NCU03176T0	CPAT_08734
NCU00306T0	CPAT_02926
NCU01963T0	CPAT_02493
NCU05859T0	CPAT_02886
NCU10314T0	CPAT_01874
NCU06563T0	CPAT_08114
NCU02996T0	CPAT_04374
NCU04600T0	CPAT_04537
NCU03633T0	CPAT_08596
NCU08319T0	CPAT_05586
NCU01235T0	CPAT_03836
NCU09230T0	CPAT_00645
NCU09270T0	CPAT_04580
NCU01057T0	CPAT_01839
NCU01057T1	CPAT_01839
NCU02771T0	CPAT_06745
NCU11739T0	CPAT_02148
NCU03759T0	CPAT_08593
NCU06418T0	CPAT_09456
NCU10467T0	CPAT_00233
NCU02592T0	CPAT_07656
NCU06593T0	CPAT_05005
NCU00608T0	CPAT_04187
NCU00649T0	CPAT_05464
NCU07564T0	CPAT_02107
NCU11284T0	CPAT_01660
NCU09123T0	CPAT_06481
NCU07849T0	CPAT_05669
NCU07849T1	CPAT_05669
NCU03055T0	CPAT_01406
NCU04192T0	CPAT_04024
NCU06769T0	CPAT_07062
NCU08850T0	CPAT_03080
NCU09345T0	CPAT_03000
NCU09345T1	CPAT_03000
NCU09345T2	CPAT_03000
NCU00711T0	CPAT_05903
NCU06041T0	CPAT_03187
NCU05516T0	CPAT_05704
NCU02954T0	CPAT_05524
NCU07814T0	CPAT_03348
NCU01481T0	CPAT_09823
NCU10546T0	CPAT_04216
NCU03819T0	CPAT_07742
NCU00155T0	CPAT_09417
NCU01613T0	CPAT_08142
NCU04642T0	CPAT_06164
NCU03188T0	CPAT_08970
NCU04335T0	CPAT_08170
NCU05028T0	CPAT_01112
NCU06943T0	CPAT_00905
NCU02094T0	CPAT_06359
NCU02351T0	CPAT_00740
NCU05143T0	CPAT_04659
NCU08356T0	CPAT_06302
NCU02147T0	CPAT_03542
NCU04096T0	CPAT_03810
NCU00181T0	CPAT_08347
NCU11693T0	CPAT_05792
NCU02565T0	CPAT_00704
NCU01171T0	CPAT_03846
NCU02585T0	CPAT_04875
NCU03512T0	CPAT_07272
NCU07697T0	CPAT_04234
NCU11588T0	CPAT_01796
NCU06924T0	CPAT_05530
NCU03495T0	CPAT_08766
NCU09106T0	CPAT_05930
NCU09771T0	CPAT_06254
NCU00803T1	CPAT_00657
NCU00803T0	CPAT_00657
NCU01083T0	CPAT_03967
NCU00182T0	CPAT_08309
NCU07739T0	CPAT_03328
NCU00209T0	CPAT_02044
NCU02571T0	CPAT_00601
NCU03260T0	CPAT_06293
NCU03066T0	CPAT_07919
NCU06336T0	CPAT_05169
NCU07909T0	CPAT_04559
NCU05273T0	CPAT_06874
NCU01240T0	CPAT_04044
NCU05129T0	CPAT_01136
NCU09093T0	CPAT_02572
NCU01216T0	CPAT_09538
NCU06921T0	CPAT_05534
NCU08811T0	CPAT_05736
NCU02743T0	CPAT_01200
NCU04841T0	CPAT_01626
NCU06914T0	CPAT_02265
NCU02532T0	CPAT_06485
NCU04015T0	CPAT_01635
NCU01695T0	CPAT_03676
NCU09643T0	CPAT_00398
NCU07442T0	CPAT_07716
NCU06631T0	CPAT_02935
NCU09547T0	CPAT_08532
NCU09807T0	CPAT_00566
NCU05196T0	CPAT_05390
NCU08511T0	CPAT_03016
NCU08997T0	CPAT_06404
NCU09116T0	CPAT_06476
NCU06360T0	CPAT_09045
NCU07284T0	CPAT_09658
NCU00422T0	CPAT_08426
NCU00422T1	CPAT_08426
NCU06942T0	CPAT_00915
NCU08825T0	CPAT_02602
NCU02746T0	CPAT_07942
NCU10847T0	CPAT_02310
NCU06187T0	CPAT_09891
NCU03714T0	CPAT_08252
NCU03204T0	CPAT_01211
NCU02151T0	CPAT_02522
NCU02690T0	CPAT_06621
NCU09237T0	CPAT_01802
NCU10468T0	CPAT_03569
NCU11277T0	CPAT_09778
NCU05206T0	CPAT_03271
NCU03295T0	CPAT_06012
NCU00170T0	CPAT_09549
NCU05589T0	CPAT_06268
NCU04983T0	CPAT_07669
NCU05715T0	CPAT_08384
NCU04289T0	CPAT_09937
NCU00195T0	CPAT_03333
NCU04005T0	CPAT_09727
NCU01936T0	CPAT_04103
NCU04457T0	CPAT_01964
NCU03290T0	CPAT_04173
NCU08708T0	CPAT_01381
NCU06296T0	CPAT_05838
NCU06332T0	CPAT_06891
NCU03523T0	CPAT_09712
NCU07558T0	CPAT_07161
NCU08995T0	CPAT_06438
NCU00605T0	CPAT_04156
NCU03651T0	CPAT_02007
NCU03004T0	CPAT_05180
NCU11102T0	CPAT_02011
NCU08012T0	CPAT_07176
NCU06779T0	CPAT_09710
NCU09162T0	CPAT_08329
NCU09434T0	CPAT_09482
NCU02644T0	CPAT_04138
NCU02644T1	CPAT_04138
NCU05606T0	CPAT_06224
NCU07865T0	CPAT_05029	CPAT_05028
NCU02256T0	CPAT_00855
NCU03436T0	CPAT_02914
NCU02781T0	CPAT_04662
NCU08346T0	CPAT_01159
NCU06758T0	CPAT_07048
NCU02438T0	CPAT_00714
NCU00831T0	CPAT_06856
NCU01595T0	CPAT_09190
NCU02639T0	CPAT_09092
NCU02639T1	CPAT_09092
NCU01753T0	CPAT_03157
NCU01512T0	CPAT_06995
NCU00065T0	CPAT_08701
NCU00589T0	CPAT_08743
NCU03678T0	CPAT_08957
NCU06409T0	CPAT_09618
NCU00056T0	CPAT_02102
NCU04442T0	CPAT_02155
NCU06246T0	CPAT_02035
NCU03771T0	CPAT_05318
NCU07221T0	CPAT_02711
NCU04761T0	CPAT_09322
NCU08983T0	CPAT_08881
NCU04637T0	CPAT_02806
NCU03339T0	CPAT_08749
NCU04809T0	CPAT_01589
NCU06052T0	CPAT_05429
NCU06989T0	CPAT_08946
NCU02373T0	CPAT_01107
NCU04272T0	CPAT_00779
NCU07807T0	CPAT_09334
NCU07807T1	CPAT_09334
NCU06541T0	CPAT_02158
NCU02826T0	CPAT_06071
NCU11302T0	CPAT_09692
NCU06724T0	CPAT_08093
NCU04856T0	CPAT_08093
NCU04856T1	CPAT_08093
NCU02688T1	CPAT_00498
NCU02688T0	CPAT_00498
NCU01964T0	CPAT_00978
NCU02015T0	CPAT_02467
NCU06371T0	CPAT_02151
NCU01059T0	CPAT_08307
NCU09220T0	CPAT_01808
NCU09551T0	CPAT_01687
NCU01528T0	CPAT_03787
NCU09732T0	CPAT_00045
NCU07901T0	CPAT_04581
NCU04633T0	CPAT_00694
NCU01412T0	CPAT_09946
NCU05410T0	CPAT_07035
NCU03218T0	CPAT_02263
NCU03998T0	CPAT_02354
NCU00823T0	CPAT_06365
NCU00587T0	CPAT_08747
NCU03223T1	CPAT_06132
NCU03223T0	CPAT_06132
NCU02576T0	CPAT_00597
NCU06230T0	CPAT_03380
NCU02104T0	CPAT_08920
NCU00717T0	CPAT_02861
NCU04429T0	CPAT_09044
NCU06717T0	CPAT_09380
NCU10059T0	CPAT_09318
NCU00468T0	CPAT_06182
NCU04007T0	CPAT_04617
NCU05585T0	CPAT_07287
NCU07419T0	CPAT_05967
NCU12076T0	CPAT_04904
NCU05226T0	CPAT_02937
NCU02273T0	CPAT_09371
NCU00894T0	CPAT_04909
NCU06628T0	CPAT_02186
NCU06923T0	CPAT_05531
NCU01160T0	CPAT_02746
NCU01993T0	CPAT_02432
NCU03154T0	CPAT_02568
NCU04328T0	CPAT_02879
NCU05418T0	CPAT_03768
NCU11173T0	CPAT_02091
NCU07850T0	CPAT_05694
NCU11967T0	CPAT_03708
NCU07459T0	CPAT_09209
NCU04460T0	CPAT_05346
NCU08427T0	CPAT_03776
NCU09477T0	CPAT_09619
NCU00575T0	CPAT_03201
NCU08370T0	CPAT_02318
NCU11288T0	CPAT_01933
NCU08880T0	CPAT_04316
NCU10272T0	CPAT_07033
NCU01547T0	CPAT_00296
NCU01227T0	CPAT_03403
NCU00924T0	CPAT_04892
NCU04780T0	CPAT_06816
NCU05548T0	CPAT_06230
NCU06091T0	CPAT_09683
NCU02296T0	CPAT_00945
NCU05169T0	CPAT_06170
NCU07495T0	CPAT_05507
NCU06240T0	CPAT_07150
NCU09980T0	CPAT_04301
NCU11408T0	CPAT_09370
NCU01689T0	CPAT_03678
NCU06380T0	CPAT_02785
NCU07620T0	CPAT_04717
NCU07880T0	CPAT_05691
NCU07067T0	CPAT_08990
NCU05558T0	CPAT_06227
NCU07465T0	CPAT_05896
NCU02283T0	CPAT_00909
NCU02056T0	CPAT_06443
NCU02687T0	CPAT_05938
NCU01786T0	CPAT_09182
NCU03197T0	CPAT_09240
NCU01961T0	CPAT_02503
NCU00023T0	CPAT_09452
NCU00565T0	CPAT_02450
NCU00554T0	CPAT_02516
NCU04797T0	CPAT_01297
NCU06194T0	CPAT_00198
NCU06177T0	CPAT_03592
NCU03646T0	CPAT_05721
NCU05513T0	CPAT_05128
NCU03741T0	CPAT_08265
NCU09258T0	CPAT_04922
NCU09931T0	CPAT_05739
NCU03846T0	CPAT_08488
NCU03846T1	CPAT_08488
NCU02378T0	CPAT_01118
NCU04540T0	CPAT_01279
NCU01279T0	CPAT_04572
NCU00725T0	CPAT_06332
NCU00434T0	CPAT_08356
NCU09778T0	CPAT_01707
NCU06232T0	CPAT_08769
NCU09025T0	CPAT_09366
NCU02414T0	CPAT_01086
NCU01821T0	CPAT_04517
NCU03643T0	CPAT_06256
NCU06271T0	CPAT_08204
NCU02023T0	CPAT_03226
NCU06519T0	CPAT_00066
NCU01633T0	CPAT_05249
NCU02795T0	CPAT_06316
NCU01195T0	CPAT_09783
NCU05254T0	CPAT_07239
NCU03492T0	CPAT_08762
NCU03695T0	CPAT_08772
NCU05752T0	CPAT_02800
NCU03238T0	CPAT_05562
NCU03913T0	CPAT_01700
NCU09098T0	CPAT_00370
NCU05294T0	CPAT_05343
NCU06532T0	CPAT_05616
NCU03228T0	CPAT_09245
NCU05633T0	CPAT_07857
NCU02238T0	CPAT_03792	CPAT_08172
NCU04612T0	CPAT_02357
NCU04612T1	CPAT_02357
NCU03836T0	CPAT_00149
NCU00913T0	CPAT_08953
NCU11511T0	CPAT_00652
NCU11471T0	CPAT_06817
NCU03757T0	CPAT_03891
NCU00277T0	CPAT_08073
NCU11420T0	CPAT_01053
NCU10927T0	CPAT_06886
NCU10652T0	CPAT_07116
NCU00345T0	CPAT_02093
NCU02424T0	CPAT_00731
NCU04817T0	CPAT_01546
NCU04935T0	CPAT_05120
NCU06403T0	CPAT_05137
NCU06345T0	CPAT_05622
NCU09646T0	CPAT_04259
NCU08005T0	CPAT_07022
NCU08066T0	CPAT_04078
NCU06460T0	CPAT_08704
NCU01184T0	CPAT_03345
NCU03979T0	CPAT_01537
NCU01895T0	CPAT_04197
NCU04118T0	CPAT_03746
NCU02070T0	CPAT_06441
NCU04531T0	CPAT_00942	CPAT_02979
NCU00472T0	CPAT_00430
NCU00962T0	CPAT_02496
NCU07544T0	CPAT_00173
NCU08909T0	CPAT_01066
NCU07165T0	CPAT_03247
NCU09064T0	CPAT_03211
NCU04277T0	CPAT_09779
NCU02497T0	CPAT_01733
NCU02305T0	CPAT_02422
NCU05537T0	CPAT_01541
NCU06988T0	CPAT_02628
NCU04554T0	CPAT_00123
NCU00490T0	CPAT_08731
NCU03876T0	CPAT_05892
NCU08607T0	CPAT_06740
NCU10926T0	CPAT_08378
NCU09648T0	CPAT_08926
NCU04415T0	CPAT_09289
NCU01162T0	CPAT_02743
NCU07253T0	CPAT_02743
NCU03018T0	CPAT_01883
NCU04507T0	CPAT_01227
NCU06245T0	CPAT_00520
NCU06347T0	CPAT_03279
NCU02009T0	CPAT_08855
NCU05564T0	CPAT_06211
NCU04899T0	CPAT_07237
NCU04737T0	CPAT_01192
NCU03006T0	CPAT_05209
NCU06077T0	CPAT_03165
NCU07899T0	CPAT_02768
NCU03777T0	CPAT_08257
NCU09208T0	CPAT_04087
NCU04428T0	CPAT_09090
NCU05735T0	CPAT_08130
NCU02244T0	CPAT_06087
NCU07528T0	CPAT_02033
NCU08852T0	CPAT_03423
NCU09930T0	CPAT_05737
NCU08579T0	CPAT_09333
NCU03888T0	CPAT_01610
NCU07399T0	CPAT_00682
NCU07358T0	CPAT_01358
NCU04730T0	CPAT_05264
NCU05797T0	CPAT_05806
NCU06341T0	CPAT_06264
NCU03402T0	CPAT_08809
NCU07580T0	CPAT_06571
NCU11457T0	CPAT_04823
NCU08033T0	CPAT_03055
NCU01637T0	CPAT_09062
NCU06033T0	CPAT_05564
NCU08597T0	CPAT_09299
NCU00106T0	CPAT_01927
NCU05500T0	CPAT_04265
NCU09241T0	CPAT_01834
NCU07071T0	CPAT_04441
NCU04653T0	CPAT_07708
NCU04013T0	CPAT_02355
NCU04013T1	CPAT_02355
NCU01525T0	CPAT_03788
NCU03107T0	CPAT_06456
NCU09571T0	CPAT_03772
NCU09183T0	CPAT_06190
NCU08959T0	CPAT_09703
NCU01304T0	CPAT_00119
NCU02247T0	CPAT_01054
NCU01998T0	CPAT_02541
NCU03545T0	CPAT_03002
NCU05971T0	CPAT_01667
NCU09211T0	CPAT_04086
NCU11222T0	CPAT_08047
NCU00951T0	CPAT_05935
NCU05593T0	CPAT_05110
NCU11381T0	CPAT_09852
NCU04803T0	CPAT_04002
NCU00008T0	CPAT_08368
NCU11489T0	CPAT_01186
NCU11399T0	CPAT_03580
NCU09982T0	CPAT_04172
NCU05411T0	CPAT_08879
NCU01913T0	CPAT_02470
NCU07347T0	CPAT_04134
NCU05004T0	CPAT_09064
NCU09843T0	CPAT_07392
NCU01722T0	CPAT_04274
NCU06727T0	CPAT_03116
NCU10409T0	CPAT_01709
NCU09444T0	CPAT_04841
NCU05782T0	CPAT_09959
NCU03546T0	CPAT_02999
NCU07893T0	CPAT_09911
NCU00599T0	CPAT_00958
NCU01175T0	CPAT_03839
NCU02586T0	CPAT_05494
NCU00421T0	CPAT_08428
NCU05298T0	CPAT_05535
NCU03548T0	CPAT_08680
NCU07172T0	CPAT_02875	CPAT_02876
NCU10715T0	CPAT_00735
NCU06057T0	CPAT_05436
NCU07659T0	CPAT_07233
NCU11325T0	CPAT_05827
NCU11795T0	CPAT_08999
NCU08418T0	CPAT_00674	CPAT_02756	CPAT_09576
NCU02374T0	CPAT_01105
NCU01321T0	CPAT_02076
NCU03826T0	CPAT_00159
NCU00120T0	CPAT_07822
NCU08277T0	CPAT_02819
NCU00366T0	CPAT_02092
NCU01795T0	CPAT_02946
NCU00669T0	CPAT_04108
NCU03971T0	CPAT_01582
NCU02032T0	CPAT_04829
NCU12124T0	CPAT_01480
NCU10276T0	CPAT_04047
NCU08633T0	CPAT_06411
NCU01990T0	CPAT_02545
NCU01831T0	CPAT_03699
NCU04923T0	CPAT_00996
NCU06649T0	CPAT_05763
NCU07920T0	CPAT_05550
NCU06764T0	CPAT_07204
NCU08352T0	CPAT_02257
NCU03880T0	CPAT_04535
NCU01782T0	CPAT_06828
NCU00025T0	CPAT_09526
NCU06568T0	CPAT_08107
NCU06250T0	CPAT_09632
NCU01455T0	CPAT_00446
NCU00324T0	CPAT_07149
NCU03441T0	CPAT_08148
NCU12146T0	CPAT_01495
NCU11312T0	CPAT_03622
NCU09897T0	CPAT_04319
NCU08004T0	CPAT_07096
NCU09486T0	CPAT_08808
NCU07408T0	CPAT_06743
NCU07408T1	CPAT_06743
NCU06251T0	CPAT_00845
NCU00501T0	CPAT_06154
NCU11934T0	CPAT_02996
NCU07587T0	CPAT_07247
NCU04288T0	CPAT_04568
NCU00445T0	CPAT_08359
NCU07711T0	CPAT_02177
NCU04168T0	CPAT_05726
NCU06594T0	CPAT_05001
NCU07300T0	CPAT_04428
NCU07041T0	CPAT_05352
NCU11176T0	CPAT_03072
NCU07509T0	CPAT_06021
NCU00528T0	CPAT_00969
NCU04189T0	CPAT_03627
NCU02411T0	CPAT_00913
NCU03243T0	CPAT_01757
NCU04374T0	CPAT_02629
NCU04331T0	CPAT_03264
NCU06699T0	CPAT_08852
NCU06112T0	CPAT_09489
NCU07722T0	CPAT_08154
NCU10309T0	CPAT_09099
NCU05990T0	CPAT_01283
NCU05089T0	CPAT_04472
NCU09157T0	CPAT_01608
NCU08280T0	CPAT_03521
NCU01553T0	CPAT_09933
NCU07929T0	CPAT_07885
NCU09912T0	CPAT_07725
NCU11357T0	CPAT_08334
NCU00413T0	CPAT_03392
NCU02536T0	CPAT_02264
NCU02726T0	CPAT_04385
NCU01256T0	CPAT_07987
NCU06211T1	CPAT_00267
NCU06211T0	CPAT_00267
NCU00052T0	CPAT_01561
NCU02263T0	CPAT_00851
NCU01830T0	CPAT_01545
NCU00978T0	CPAT_05974
NCU03756T0	CPAT_03887
NCU03050T0	CPAT_06596
NCU03352T0	CPAT_07050
NCU08040T0	CPAT_03045
NCU04195T0	CPAT_06984
NCU05458T0	CPAT_07004
NCU05390T0	CPAT_08876
NCU07668T0	CPAT_09010
NCU09816T0	CPAT_07542
NCU10895T0	CPAT_07537
NCU07438T0	CPAT_03173
NCU07521T0	CPAT_09433
NCU11384T1	CPAT_04896
NCU11384T0	CPAT_04896
NCU03561T0	CPAT_00279
NCU02181T0	CPAT_02517
NCU07513T0	CPAT_02055
NCU02115T0	CPAT_05533
NCU06895T0	CPAT_01448
NCU01055T0	CPAT_06543
NCU09309T0	CPAT_01750
NCU02968T0	CPAT_07943
NCU09858T0	CPAT_03900
NCU07663T0	CPAT_09004
NCU09594T0	CPAT_09113
NCU03768T1	CPAT_03874
NCU03768T0	CPAT_03874
NCU03768T2	CPAT_03874
NCU02401T0	CPAT_00912
NCU03207T0	CPAT_00532
NCU10987T0	CPAT_06301
NCU02606T0	CPAT_07329
NCU06694T0	CPAT_03862
NCU03129T0	CPAT_08754
NCU08177T0	CPAT_05231
NCU07457T0	CPAT_09128
NCU06662T0	CPAT_02783
NCU09321T0	CPAT_05898
NCU08716T0	CPAT_08058
NCU04657T0	CPAT_00626
NCU00232T0	CPAT_08703
NCU05586T0	CPAT_07752
NCU09407T0	CPAT_04869
NCU04063T0	CPAT_09914
NCU09804T0	CPAT_06138
NCU09380T0	CPAT_07920
NCU02084T0	CPAT_02747
NCU07400T0	CPAT_00681
NCU06191T0	CPAT_03357
NCU00227T0	CPAT_08664
NCU02943T0	CPAT_06364
NCU09337T0	CPAT_01351
NCU09540T0	CPAT_03879
NCU07607T0	CPAT_05947
NCU04585T0	CPAT_09941
NCU05536T0	CPAT_09906
NCU03118T0	CPAT_02809
NCU01069T0	CPAT_03591
NCU02635T0	CPAT_02784
NCU02477T0	CPAT_03479
NCU01367T0	CPAT_08530
NCU08507T0	CPAT_03013
NCU02333T0	CPAT_09367
NCU04837T0	CPAT_07837
NCU08388T0	CPAT_06797
NCU08388T1	CPAT_06797
NCU04087T0	CPAT_01292
NCU07263T0	CPAT_00039
NCU03763T0	CPAT_05995
NCU09384T0	CPAT_04357
NCU03989T0	CPAT_09942
NCU08011T0	CPAT_08655
NCU00517T0	CPAT_00561
NCU06866T0	CPAT_00901
NCU04647T0	CPAT_05561
NCU07309T0	CPAT_05202
NCU04819T0	CPAT_08051
NCU07483T0	CPAT_05980
NCU11773T0	CPAT_06927
NCU07318T0	CPAT_05649	CPAT_05650
NCU03890T0	CPAT_01606
NCU03557T0	CPAT_03665
NCU05999T0	CPAT_02334
NCU04479T0	CPAT_04129
NCU02531T0	CPAT_06486
NCU06440T0	CPAT_03805
NCU05980T0	CPAT_06957
NCU07884T0	CPAT_08321
NCU00414T0	CPAT_03388
NCU06089T0	CPAT_07306
NCU10853T0	CPAT_09281
NCU01302T0	CPAT_00145
NCU05219T0	CPAT_02138
NCU06970T0	CPAT_01369
NCU06168T0	CPAT_05558
NCU06437T0	CPAT_07140
NCU03297T0	CPAT_05325
NCU03297T1	CPAT_05325
NCU00875T0	CPAT_02910
NCU02555T0	CPAT_01906
NCU09115T0	CPAT_01768
NCU04069T0	CPAT_01531
NCU03009T0	CPAT_05206
NCU03115T0	CPAT_06326
NCU08561T0	CPAT_08412
NCU01039T0	CPAT_01649
NCU02675T0	CPAT_00679
NCU01409T0	CPAT_05772
NCU04430T0	CPAT_05933
NCU09091T0	CPAT_03174
NCU11215T0	CPAT_02328
NCU00183T0	CPAT_05715
NCU03319T0	CPAT_04398
NCU00954T0	CPAT_06622
NCU05394T0	CPAT_08147
NCU09370T0	CPAT_06076
NCU00301T0	CPAT_04356
NCU07707T0	CPAT_02166
NCU01242T0	CPAT_08514
NCU01826T0	CPAT_09123
NCU03369T0	CPAT_00671
NCU00959T0	CPAT_03142
NCU11803T0	CPAT_04965
NCU01414T0	CPAT_01978
NCU03310T0	CPAT_01857
NCU05075T0	CPAT_00726
NCU04264T0	CPAT_02551
NCU02480T0	CPAT_07648
NCU00675T0	CPAT_09409
NCU09745T0	CPAT_03043
NCU08042T0	CPAT_05437
NCU11537T0	CPAT_05801
NCU00032T0	CPAT_02024
NCU01402T0	CPAT_05769
NCU02877T0	CPAT_06360
NCU10852T0	CPAT_01767
NCU06198T0	CPAT_03759
NCU03659T0	CPAT_06096
NCU04478T0	CPAT_06896
NCU12099T0	CPAT_01514
NCU03231T0	CPAT_09139
NCU08687T0	CPAT_09260
NCU03527T0	CPAT_03022
NCU03030T0	CPAT_04886
NCU07169T0	CPAT_02874
NCU00388T0	CPAT_09611
NCU01378T0	CPAT_09040
NCU10048T0	CPAT_01670
NCU09553T0	CPAT_05036
NCU03242T0	CPAT_01779
NCU01984T0	CPAT_03159
NCU05987T0	CPAT_01328
NCU00916T0	CPAT_05850
NCU06950T0	CPAT_01255
NCU02564T0	CPAT_06135
NCU01111T0	CPAT_09568
NCU03740T0	CPAT_07980
NCU03764T0	CPAT_08544
NCU07383T0	CPAT_06809
NCU08682T0	CPAT_09266
NCU05453T0	CPAT_03705	CPAT_03704
NCU04022T0	CPAT_01703
NCU00193T0	CPAT_05594
[truncated: 3,431 more rows]
[truncated: 9 more columns]
