# Supplementary material for: Evolutionary Conservation and Diversification of Puf RNA Binding Proteins and Their mRNA Targets
Source: PLoS Biol. 2015 Nov 20;13(11):e1002307. doi: 10.1371/journal.pbio.1002307 (PMC4654594; doi:10.1371/journal.pbio.1002307)
Supplement: S4 Dataset — (ZIP) [file pbio.1002307.s004.zip › N.crassa.fa_C.tropicalis.fa.txt]

NCU07832T0	CTRT_03042
NCU01744T0	CTRT_04234
NCU08535T0	CTRT_01007
NCU08287T0	CTRT_03135
NCU07308T0	CTRT_02501
NCU07307T0	CTRT_05241
NCU05837T0	CTRT_03907
NCU04548T0	CTRT_00708
NCU05608T0	CTRT_01717
NCU06468T0	CTRT_00053
NCU08267T0	CTRT_06082
NCU02510T0	CTRT_02909
NCU01379T0	CTRT_02827
NCU06871T0	CTRT_00996
NCU02505T0	CTRT_00259
NCU05120T0	CTRT_04456
NCU02677T0	CTRT_00953
NCU01632T0	CTRT_00061
NCU08616T0	CTRT_05038
NCU11669T0	CTRT_03654
NCU05591T0	CTRT_04002	CTRT_02606	CTRT_02576	CTRT_02526	CTRT_00286	CTRT_03526	CTRT_00638
NCU01772T0	CTRT_00585
NCU05803T0	CTRT_01932
NCU00743T0	CTRT_03951
NCU00352T0	CTRT_05626
NCU03575T0	CTRT_05757
NCU01680T0	CTRT_05722
NCU07922T0	CTRT_02678
NCU05425T0	CTRT_04027
NCU10066T0	CTRT_02141
NCU12032T0	CTRT_00388
NCU04569T0	CTRT_01340
NCU08685T0	CTRT_00524
NCU03986T0	CTRT_05772
NCU07700T0	CTRT_01315
NCU03877T0	CTRT_03112
NCU03877T1	CTRT_03112
NCU03591T0	CTRT_02609
NCU00018T0	CTRT_04067
NCU00018T1	CTRT_04067
NCU07658T0	CTRT_02500
NCU07443T0	CTRT_05269	CTRT_00456
NCU09324T0	CTRT_03585
NCU08501T0	CTRT_01307
NCU03539T0	CTRT_01309
NCU01192T0	CTRT_05098
NCU04370T0	CTRT_05715
NCU01820T0	CTRT_01023
NCU03875T0	CTRT_03994
NCU06338T0	CTRT_03824
NCU02111T0	CTRT_03884
NCU09463T0	CTRT_00846
NCU02366T0	CTRT_03051
NCU01965T0	CTRT_01799
NCU01625T0	CTRT_04956
NCU06488T0	CTRT_01420
NCU08919T0	CTRT_00522
NCU07027T0	CTRT_04892
NCU03947T0	CTRT_01844
NCU03065T0	CTRT_03518
NCU09367T0	CTRT_03116
NCU03818T0	CTRT_04696
NCU02815T0	CTRT_05096
NCU03363T0	CTRT_05135
NCU00239T0	CTRT_02118
NCU07679T0	CTRT_01853
NCU09012T0	CTRT_03034
NCU00621T0	CTRT_04547
NCU06272T0	CTRT_01402
NCU04142T0	CTRT_05008
NCU09740T0	CTRT_02161
NCU09602T0	CTRT_04728	CTRT_03648
NCU01612T0	CTRT_02156
NCU06318T0	CTRT_06143
NCU04404T0	CTRT_00399
NCU10497T0	CTRT_01261
NCU10143T0	CTRT_01398
NCU01857T0	CTRT_03099
NCU07870T0	CTRT_02317
NCU04242T0	CTRT_05276
NCU04348T0	CTRT_04024
NCU02762T0	CTRT_04411
NCU00461T0	CTRT_01673
NCU06678T0	CTRT_03619
NCU05046T0	CTRT_04307	CTRT_04991
NCU02475T0	CTRT_03178
NCU09063T0	CTRT_05250
NCU05270T0	CTRT_04004
NCU04327T0	CTRT_00716
NCU09903T0	CTRT_05921
NCU09228T0	CTRT_04718
NCU08336T0	CTRT_04515	CTRT_03795
NCU01765T0	CTRT_05824
NCU06438T0	CTRT_00802
NCU06687T0	CTRT_01001
NCU04280T0	CTRT_00642
NCU03982T0	CTRT_01299
NCU03042T0	CTRT_00426
NCU05194T0	CTRT_00894
NCU03794T0	CTRT_01000
NCU09297T0	CTRT_01686
NCU04161T0	CTRT_02100	CTRT_02082
NCU04385T0	CTRT_01045
NCU03060T0	CTRT_04792
NCU03061T0	CTRT_04793
NCU02544T0	CTRT_00658
NCU11255T0	CTRT_03630
NCU03010T0	CTRT_04682
NCU08135T0	CTRT_03593
NCU09993T0	CTRT_01699
NCU00104T0	CTRT_03067
NCU00276T0	CTRT_02847
NCU05200T0	CTRT_04400
NCU07404T0	CTRT_00162	CTRT_00156
NCU06512T0	CTRT_00928
NCU10283T0	CTRT_04034
NCU05895T0	CTRT_00958
NCU01171T0	CTRT_01667
NCU02566T0	CTRT_02730
NCU04090T0	CTRT_03706
NCU01229T0	CTRT_02257
NCU02583T0	CTRT_03297
NCU02539T0	CTRT_03541
NCU04051T0	CTRT_04312
NCU06836T0	CTRT_02032
NCU07010T0	CTRT_05240
NCU00567T0	CTRT_03432
NCU01318T0	CTRT_03847
NCU04100T0	CTRT_05373
NCU06544T0	CTRT_02299
NCU03955T0	CTRT_03487
NCU07319T0	CTRT_02922
NCU08693T0	CTRT_01722
NCU11350T0	CTRT_02407
NCU08377T0	CTRT_05226
NCU03592T0	CTRT_00430
NCU06281T0	CTRT_00430
NCU03808T0	CTRT_01117
NCU02630T0	CTRT_01187
NCU02075T0	CTRT_03109
NCU06278T0	CTRT_03963
NCU08920T0	CTRT_01803
NCU01164T0	CTRT_03812
NCU03292T0	CTRT_04916
NCU00629T0	CTRT_05115
NCU01675T0	CTRT_04882
NCU07982T0	CTRT_02411
NCU01328T0	CTRT_03172
NCU04648T0	CTRT_01244
NCU00551T0	CTRT_05291
NCU01197T0	CTRT_06076
NCU08009T0	CTRT_01719
NCU09808T0	CTRT_02129
NCU02357T0	CTRT_04006
NCU00405T0	CTRT_04512
NCU02380T0	CTRT_05234
NCU07837T0	CTRT_02670
NCU01951T0	CTRT_02255
NCU05429T0	CTRT_02108
NCU05429T1	CTRT_02108
NCU02003T0	CTRT_03180	CTRT_01833
NCU01143T0	CTRT_05680
NCU11202T0	CTRT_05168
NCU02955T0	CTRT_03582
NCU08515T0	CTRT_00643
NCU08898T0	CTRT_03911
NCU04611T0	CTRT_04973
NCU03992T0	CTRT_05749
NCU01589T0	CTRT_00613
NCU08119T0	CTRT_01970
NCU02629T0	CTRT_00373
NCU07554T0	CTRT_02549
NCU01843T0	CTRT_06120
NCU04251T0	CTRT_05949
NCU03463T0	CTRT_03894
NCU01323T0	CTRT_00730
NCU02979T0	CTRT_01184
NCU02391T0	CTRT_03226
NCU08276T0	CTRT_02618
NCU02083T0	CTRT_01429
NCU03980T0	CTRT_01726
NCU05239T0	CTRT_05100
NCU07721T0	CTRT_03604
NCU08828T0	CTRT_05506
NCU10058T0	CTRT_00819
NCU04579T0	CTRT_06147
NCU07999T0	CTRT_03499
NCU04448T0	CTRT_03169
NCU09873T0	CTRT_01062
NCU03071T0	CTRT_02206
NCU03814T0	CTRT_02116
NCU12096T0	CTRT_00900
NCU00712T0	CTRT_04347
NCU01648T0	CTRT_05668
NCU09118T0	CTRT_02957
NCU06484T0	CTRT_06068
NCU01486T0	CTRT_03892
NCU01643T0	CTRT_00047
NCU01638T0	CTRT_03283
NCU03051T0	CTRT_03177
NCU01369T0	CTRT_02248
NCU01747T0	CTRT_06029
NCU03784T0	CTRT_05693
NCU07930T0	CTRT_06049
NCU03139T0	CTRT_00122
NCU04221T0	CTRT_01020
NCU05029T0	CTRT_02766
NCU09700T0	CTRT_05293
NCU11965T0	CTRT_04354
NCU08110T0	CTRT_00507
NCU02207T0	CTRT_02077
NCU07281T0	CTRT_00601
NCU03171T0	CTRT_00886
NCU02010T0	CTRT_02008
NCU04439T0	CTRT_00492
NCU03100T0	CTRT_03660
NCU04044T0	CTRT_01603
NCU09866T0	CTRT_00964
NCU09450T0	CTRT_03446
NCU05041T0	CTRT_04790
NCU05518T0	CTRT_01313
NCU09332T0	CTRT_01500
NCU01479T0	CTRT_01134
NCU01992T0	CTRT_04488
NCU05289T0	CTRT_02260
NCU04230T0	CTRT_04702
NCU09349T0	CTRT_06078
NCU12019T0	CTRT_00810	CTRT_03011	CTRT_00811	CTRT_00888	CTRT_06219	CTRT_03634	CTRT_00918
NCU02840T0	CTRT_04516
NCU02839T0	CTRT_00496
NCU09709T0	CTRT_03769
NCU02514T0	CTRT_04698
NCU03650T0	CTRT_04680
NCU04303T0	CTRT_01919
NCU05360T0	CTRT_05792
NCU07556T0	CTRT_01597
NCU05927T0	CTRT_01489
NCU02580T0	CTRT_03629
NCU05261T0	CTRT_00403
NCU04076T0	CTRT_03494
NCU06308T0	CTRT_04363
NCU04173T0	CTRT_03626
NCU04173T1	CTRT_03626
NCU02274T0	CTRT_05419
NCU01540T0	CTRT_04612
NCU03321T0	CTRT_04748
NCU01255T0	CTRT_00283
NCU00261T0	CTRT_06024
NCU02810T0	CTRT_03201
NCU05620T0	CTRT_01804
NCU09715T0	CTRT_00649
NCU01470T0	CTRT_04061
NCU08928T0	CTRT_02323
NCU04768T0	CTRT_05312
NCU05430T0	CTRT_00125
NCU05269T0	CTRT_04273
NCU05269T1	CTRT_04273
NCU10007T0	CTRT_03389
NCU10007T1	CTRT_03389
NCU09909T0	CTRT_04693	CTRT_04694
NCU06149T0	CTRT_03970
NCU06738T0	CTRT_04194
NCU02572T0	CTRT_01611
NCU08888T0	CTRT_00853
NCU06624T0	CTRT_02313
NCU03797T0	CTRT_02092
NCU04020T0	CTRT_05605
NCU01768T0	CTRT_00461
NCU02534T0	CTRT_05173
NCU03263T0	CTRT_04345
NCU00481T0	CTRT_02123	CTRT_05751	CTRT_05771
NCU01272T0	CTRT_02238
NCU09770T0	CTRT_05320
NCU03804T0	CTRT_04384
NCU02325T0	CTRT_03411
NCU03298T0	CTRT_05775
NCU11271T0	CTRT_06174
NCU02797T0	CTRT_00517
NCU07567T0	CTRT_04285
NCU00824T0	CTRT_05635	CTRT_00823
NCU00410T0	CTRT_01651
NCU04077T0	CTRT_01925
NCU03482T0	CTRT_03773
NCU07712T0	CTRT_02522
NCU08897T0	CTRT_05573
NCU10008T0	CTRT_05589
NCU02632T0	CTRT_00951
NCU02260T0	CTRT_01319
NCU00681T0	CTRT_03856
NCU09741T0	CTRT_00485
NCU04203T0	CTRT_05244
NCU00770T0	CTRT_05624
NCU02011T0	CTRT_04645
NCU06075T0	CTRT_01460
NCU06075T1	CTRT_01460
NCU01290T0	CTRT_03289
NCU06854T0	CTRT_05116
NCU04414T0	CTRT_03766
NCU01249T0	CTRT_05237
NCU02511T0	CTRT_00381
NCU10042T0	CTRT_03163	CTRT_04184
NCU10042T1	CTRT_03163	CTRT_04184
NCU00177T0	CTRT_03987
NCU03748T0	CTRT_05710
NCU09039T0	CTRT_05011	CTRT_05012	CTRT_04011
NCU01692T0	CTRT_00747
NCU09721T0	CTRT_02422
NCU02407T0	CTRT_03071
NCU06365T0	CTRT_03681
NCU00920T0	CTRT_00760
NCU04636T0	CTRT_04923
NCU07926T0	CTRT_05040
NCU07860T0	CTRT_05791	CTRT_06083	CTRT_06101	CTRT_06099	CTRT_06079
NCU11170T0	CTRT_03978
NCU04736T0	CTRT_02183
NCU05154T0	CTRT_02183
NCU08894T0	CTRT_05062
NCU03076T0	CTRT_06088
NCU08689T0	CTRT_02734
NCU04749T0	CTRT_03009
NCU07859T0	CTRT_03390
NCU07451T0	CTRT_06073
NCU02657T0	CTRT_04100
NCU07330T0	CTRT_00136
NCU03786T0	CTRT_01785
NCU06918T0	CTRT_03823
NCU00459T0	CTRT_03857
NCU02036T0	CTRT_02495
NCU02747T0	CTRT_00854
NCU03857T0	CTRT_01521
NCU05901T0	CTRT_04367
NCU05526T0	CTRT_01594	CTRT_04686
NCU02689T0	CTRT_01027
NCU00447T0	CTRT_03672
NCU00477T0	CTRT_05137
NCU06843T0	CTRT_01867
NCU04799T0	CTRT_04791
NCU04449T0	CTRT_05159
NCU11188T0	CTRT_05463
NCU03387T0	CTRT_03639
NCU11294T0	CTRT_03102	CTRT_00423
NCU01119T0	CTRT_01395
NCU06441T0	CTRT_02583
NCU09266T0	CTRT_03950
NCU11027T0	CTRT_05122
NCU04380T0	CTRT_05829
NCU03929T0	CTRT_05829
NCU01756T0	CTRT_01716
NCU06508T0	CTRT_01441
NCU01431T0	CTRT_03570
NCU02208T0	CTRT_05104
NCU06481T0	CTRT_02631
NCU06189T0	CTRT_00881
NCU05363T0	CTRT_01940
NCU01439T0	CTRT_03447
NCU07367T0	CTRT_00363
NCU03032T0	CTRT_04137
NCU07839T0	CTRT_00923
NCU07690T0	CTRT_02573
NCU03657T1	CTRT_04033
NCU03657T0	CTRT_04033
NCU03234T0	CTRT_00340
NCU00043T0	CTRT_02665
NCU00901T0	CTRT_02382
NCU06881T0	CTRT_01733
NCU04104T0	CTRT_03973
NCU02494T0	CTRT_02197
NCU02230T0	CTRT_03762
NCU07171T0	CTRT_05955
NCU02546T0	CTRT_02726
NCU01195T0	CTRT_04035
NCU03116T0	CTRT_05119
NCU04121T0	CTRT_00816
NCU07914T0	CTRT_02937
NCU08341T0	CTRT_05969
NCU00430T0	CTRT_00117
NCU02361T0	CTRT_02387
NCU03479T0	CTRT_01665
NCU03608T0	CTRT_02949
NCU02701T0	CTRT_05410
NCU01234T0	CTRT_04810
NCU07378T0	CTRT_05071
NCU09377T0	CTRT_01251
NCU09377T1	CTRT_01251
NCU02515T0	CTRT_05429
NCU08373T0	CTRT_01462
NCU00040T0	CTRT_03562
NCU07024T0	CTRT_01181
NCU09545T0	CTRT_02026
NCU06171T0	CTRT_01186
NCU10262T0	CTRT_06203	CTRT_03867
NCU05830T0	CTRT_06203	CTRT_03867
NCU06767T0	CTRT_01529
NCU00112T0	CTRT_01106
NCU01494T0	CTRT_06168	CTRT_05160
NCU00389T0	CTRT_04005
NCU09711T0	CTRT_03028
NCU00754T0	CTRT_03729
NCU03219T0	CTRT_03249
NCU08118T0	CTRT_04869
NCU07334T0	CTRT_02594	CTRT_02616	CTRT_02643
NCU07420T0	CTRT_04436
NCU03200T0	CTRT_01449
NCU00936T0	CTRT_04587
NCU06626T0	CTRT_02818
NCU09793T0	CTRT_01564
NCU07710T0	CTRT_04628
NCU00378T0	CTRT_00532
NCU01443T0	CTRT_02556
NCU02611T0	CTRT_02384
NCU06942T0	CTRT_05558
NCU05232T0	CTRT_03680
NCU03498T0	CTRT_02995	CTRT_02996	CTRT_05266
NCU02393T0	CTRT_03810
NCU02393T1	CTRT_03810
NCU03415T0	CTRT_01342
NCU04435T0	CTRT_04064
NCU11301T0	CTRT_04993
NCU05095T0	CTRT_04670
NCU08162T0	CTRT_05176
NCU00453T0	CTRT_02986
NCU01187T0	CTRT_04861
NCU09894T0	CTRT_02297
NCU09111T0	CTRT_03250
NCU11384T1	CTRT_01490
NCU11384T0	CTRT_01490
NCU07732T0	CTRT_00199
NCU07732T1	CTRT_00199
NCU01652T0	CTRT_00016
NCU06187T0	CTRT_00627
NCU07487T0	CTRT_02132
NCU00714T0	CTRT_05305
NCU10381T0	CTRT_05415
NCU11544T1	CTRT_02811
NCU11544T0	CTRT_02811
NCU02233T0	CTRT_06142
NCU00656T0	CTRT_04216
NCU02906T0	CTRT_02875
NCU05995T0	CTRT_05622
NCU08325T0	CTRT_04099
NCU01912T0	CTRT_04990
NCU08563T0	CTRT_04413
NCU02696T0	CTRT_05692
NCU07153T0	CTRT_06046
NCU00793T0	CTRT_02048
NCU08663T0	CTRT_00663
NCU11180T0	CTRT_01278
NCU08998T0	CTRT_01206
NCU08998T1	CTRT_01206
NCU08023T0	CTRT_02174
NCU10397T0	CTRT_06238	CTRT_05300
NCU02978T0	CTRT_01255
NCU02349T0	CTRT_02572
NCU04856T0	CTRT_00556
NCU04856T1	CTRT_00556
NCU06724T0	CTRT_00556
NCU00536T0	CTRT_03485
NCU03425T0	CTRT_05518
NCU03922T0	CTRT_05936
NCU00721T0	CTRT_03676	CTRT_03683
NCU05278T0	CTRT_04983
NCU02542T1	CTRT_00414
NCU02542T0	CTRT_00414
NCU03396T0	CTRT_03008
NCU08309T0	CTRT_00069
NCU01701T0	CTRT_00254
NCU08216T0	CTRT_04593
NCU01269T0	CTRT_01113
NCU06355T0	CTRT_02715
NCU09488T0	CTRT_00595
NCU09696T0	CTRT_00971
NCU01813T0	CTRT_00714
NCU01502T0	CTRT_03387
NCU06666T0	CTRT_05828
NCU02416T0	CTRT_04390
NCU02066T0	CTRT_00575
NCU00396T0	CTRT_02218
NCU06943T0	CTRT_05866
NCU06138T0	CTRT_00558	CTRT_00554
NCU01985T0	CTRT_03661
NCU07831T0	CTRT_00194
NCU06847T0	CTRT_04985	CTRT_04977
NCU00668T0	CTRT_01178
NCU06459T0	CTRT_02788
NCU02639T0	CTRT_01005
NCU02639T1	CTRT_01005
NCU11685T0	CTRT_01071
NCU09688T0	CTRT_06146
NCU09468T0	CTRT_05941
NCU09132T0	CTRT_05941
NCU00821T0	CTRT_05416
NCU09610T0	CTRT_03725
NCU09071T0	CTRT_01796
NCU00194T0	CTRT_00013
NCU07489T0	CTRT_00606
NCU03894T0	CTRT_05444
NCU08002T0	CTRT_00243
NCU08148T0	CTRT_01507
NCU06457T0	CTRT_05158
NCU11204T0	CTRT_05438
NCU01809T0	CTRT_03196
NCU04766T0	CTRT_02760
NCU05600T0	CTRT_00022
NCU03966T0	CTRT_04392
NCU07070T0	CTRT_02886
NCU02202T0	CTRT_04146
NCU04166T0	CTRT_02919
NCU02778T0	CTRT_04351
NCU06482T0	CTRT_03732
NCU00122T0	CTRT_04069	CTRT_04076
NCU06630T0	CTRT_02151
NCU06240T0	CTRT_01736	CTRT_03315
NCU06394T0	CTRT_00382
NCU06449T0	CTRT_00353
NCU09564T0	CTRT_00221
NCU03339T0	CTRT_02682
NCU07442T0	CTRT_01695
NCU03661T0	CTRT_05146
NCU08024T0	CTRT_01854
NCU00890T0	CTRT_00832
NCU04117T0	CTRT_00899
NCU05777T0	CTRT_01426
NCU06929T0	CTRT_01240
NCU05642T0	CTRT_03581
NCU01797T0	CTRT_01951
NCU02571T0	CTRT_01584
NCU03690T0	CTRT_01481
NCU06659T0	CTRT_03378
NCU03235T0	CTRT_00255
NCU04433T0	CTRT_00255
NCU02408T0	CTRT_02547
NCU08776T0	CTRT_03417
NCU00081T0	CTRT_02493
NCU06986T0	CTRT_01813
NCU03141T0	CTRT_05889	CTRT_03153	CTRT_02894	CTRT_02897	CTRT_01633	CTRT_01230
NCU00436T0	CTRT_00274
NCU01160T0	CTRT_02367
NCU06452T0	CTRT_04980
NCU09789T0	CTRT_03394
NCU09443T0	CTRT_05714
NCU00406T0	CTRT_03317
NCU04747T0	CTRT_01054
NCU04054T0	CTRT_04373
NCU05782T0	CTRT_03355
NCU09757T0	CTRT_00367
NCU07011T0	CTRT_01392
NCU01503T0	CTRT_03084
NCU02619T0	CTRT_01391
NCU02044T0	CTRT_04493
NCU02296T0	CTRT_06165
NCU07986T0	CTRT_03544
NCU05985T0	CTRT_02630
NCU07697T0	CTRT_01317
NCU08297T1	CTRT_04736
NCU08297T0	CTRT_04736
NCU06179T0	CTRT_00651
NCU02430T0	CTRT_04348
NCU05420T0	CTRT_02650
NCU06761T0	CTRT_02474
NCU10311T0	CTRT_03513
NCU04963T0	CTRT_04927	CTRT_06249
NCU08180T0	CTRT_04927	CTRT_06249
NCU02582T0	CTRT_04927	CTRT_06249
NCU00925T0	CTRT_01877
NCU00488T0	CTRT_05670
NCU08598T0	CTRT_01930
NCU07296T0	CTRT_03331
NCU05259T0	CTRT_05479
NCU11273T0	CTRT_06072
NCU08272T0	CTRT_03633	CTRT_03635
NCU02624T0	CTRT_05283
NCU01183T0	CTRT_06086
NCU00468T0	CTRT_00228
NCU00121T0	CTRT_00910
NCU02741T0	CTRT_00891
NCU09230T0	CTRT_03091
NCU11642T0	CTRT_00004
NCU07280T0	CTRT_03167
NCU09101T0	CTRT_05726
NCU03257T0	CTRT_02410
NCU04566T0	CTRT_05385
NCU11397T0	CTRT_02605	CTRT_02112
NCU04814T0	CTRT_02354
NCU05288T0	CTRT_03717
NCU05888T0	CTRT_05449	CTRT_02099
NCU04610T0	CTRT_00345
NCU02438T0	CTRT_03072
NCU09227T0	CTRT_03624
NCU04615T0	CTRT_00987
NCU00200T0	CTRT_03500
NCU00021T0	CTRT_04498
NCU01157T0	CTRT_03986
NCU01377T0	CTRT_03877
NCU08471T0	CTRT_00671
NCU03500T0	CTRT_00355	CTRT_02647
NCU01335T0	CTRT_01654
NCU09438T0	CTRT_03377
NCU11190T0	CTRT_03478	CTRT_03472
NCU04201T0	CTRT_04479
NCU03836T0	CTRT_05729
NCU06215T0	CTRT_04502
NCU09477T0	CTRT_05268
NCU11168T0	CTRT_01387
NCU07458T0	CTRT_03651
NCU09202T0	CTRT_04272
NCU03194T0	CTRT_02291
NCU07887T0	CTRT_01698
NCU04504T0	CTRT_05883
NCU00673T0	CTRT_05182
NCU07440T0	CTRT_02028
NCU04754T0	CTRT_01575	CTRT_06204
NCU02954T0	CTRT_00945
NCU11409T0	CTRT_01218
NCU00794T0	CTRT_02204
NCU05129T0	CTRT_00931
NCU00163T0	CTRT_02368
NCU03357T0	CTRT_02341
NCU06672T0	CTRT_00668
NCU03961T0	CTRT_05179
NCU07955T0	CTRT_04330
NCU08730T0	CTRT_04860
NCU05301T0	CTRT_00396
NCU05939T0	CTRT_00845
NCU08983T0	CTRT_05298	CTRT_06236
NCU05204T0	CTRT_02143
NCU02052T0	CTRT_05759
NCU06026T0	CTRT_02652
NCU04656T0	CTRT_00773	CTRT_00772
NCU01480T0	CTRT_04037
NCU02109T0	CTRT_06013
NCU01227T0	CTRT_04465
NCU00717T0	CTRT_05169
NCU03004T0	CTRT_05738
NCU09437T0	CTRT_01394
NCU11664T0	CTRT_03303
NCU09345T0	CTRT_05917
NCU09345T1	CTRT_05917
NCU09345T2	CTRT_05917
NCU08909T0	CTRT_04296	CTRT_03942
NCU07872T0	CTRT_01613
NCU03124T0	CTRT_05779
NCU03637T0	CTRT_00012
NCU06868T0	CTRT_01189
NCU02591T0	CTRT_03643
NCU06306T0	CTRT_02179
NCU03273T0	CTRT_00904
NCU04176T0	CTRT_00489
NCU10018T0	CTRT_05220
NCU01022T0	CTRT_00679
NCU06217T0	CTRT_04719
NCU02295T0	CTRT_02191
NCU01751T0	CTRT_03441
NCU03066T0	CTRT_04047
NCU08382T0	CTRT_01043
NCU06722T0	CTRT_03521
NCU06923T0	CTRT_03767
NCU05198T0	CTRT_00051	CTRT_00040
NCU08997T0	CTRT_03230	CTRT_03247
NCU00424T0	CTRT_01705
NCU05548T0	CTRT_04527
NCU09817T0	CTRT_04527
NCU01333T0	CTRT_05501
NCU07412T0	CTRT_03834
NCU07530T0	CTRT_01741	CTRT_01742
NCU07580T0	CTRT_04704
NCU05410T0	CTRT_02210
NCU04809T0	CTRT_05345	CTRT_05344
NCU02310T0	CTRT_00076
NCU06541T0	CTRT_02131	CTRT_02133
NCU05168T0	CTRT_02958	CTRT_02972	CTRT_02945
NCU04485T0	CTRT_04082
NCU08503T0	CTRT_01524
NCU09212T0	CTRT_01744
NCU06522T0	CTRT_06098	CTRT_06084	CTRT_06100	CTRT_06081
NCU08858T0	CTRT_06098	CTRT_06084	CTRT_06100	CTRT_06081
NCU00904T0	CTRT_04364	CTRT_01343
NCU02179T0	CTRT_04364	CTRT_01343
NCU01939T0	CTRT_00084
NCU01013T0	CTRT_01172
NCU06684T0	CTRT_03996
NCU04136T0	CTRT_00410
NCU04185T0	CTRT_01582
NCU01754T0	CTRT_05482	CTRT_06113	CTRT_05127	CTRT_05197
NCU01754T1	CTRT_05482	CTRT_06113	CTRT_05127	CTRT_05197
NCU02476T0	CTRT_05482	CTRT_06113	CTRT_05127	CTRT_05197
NCU02209T0	CTRT_02975	CTRT_03583
NCU00052T0	CTRT_00175
NCU06418T0	CTRT_00592
NCU02680T0	CTRT_04274
NCU02276T0	CTRT_05863
NCU03669T0	CTRT_05404
NCU05650T0	CTRT_04809
NCU07659T0	CTRT_05084
NCU02397T0	CTRT_03826	CTRT_00232
NCU04306T0	CTRT_02746
NCU08825T0	CTRT_04059
NCU02771T0	CTRT_02022
NCU01528T0	CTRT_05666
NCU02402T0	CTRT_04962
NCU03795T0	CTRT_04784
NCU03628T0	CTRT_06000
NCU00269T0	CTRT_02012
NCU06727T0	CTRT_01762
NCU09076T0	CTRT_00129
NCU00951T0	CTRT_01937
NCU06760T0	CTRT_05965
NCU03823T0	CTRT_04443
NCU06099T0	CTRT_04649
NCU05418T0	CTRT_02401
NCU03117T0	CTRT_01783
NCU01644T0	CTRT_03890
NCU05785T0	CTRT_03117
NCU01036T0	CTRT_03117
NCU08880T0	CTRT_02558	CTRT_02559
NCU01412T0	CTRT_05627
NCU07607T0	CTRT_00301
NCU01512T0	CTRT_01150
NCU09318T0	CTRT_04048
NCU04568T0	CTRT_00976	CTRT_00968
NCU03702T0	CTRT_03780
NCU00823T0	CTRT_03719
NCU05169T0	CTRT_04203
NCU02082T0	CTRT_00150
NCU02532T0	CTRT_02993
NCU03561T0	CTRT_02890
NCU08507T0	CTRT_04412
NCU00692T0	CTRT_03925
NCU03118T0	CTRT_03875
NCU04614T0	CTRT_04444
NCU03783T0	CTRT_03471	CTRT_03461
NCU02717T0	CTRT_00454
NCU04247T0	CTRT_02690
NCU07941T0	CTRT_02668
NCU03347T0	CTRT_01368
NCU08352T0	CTRT_05987
NCU00565T0	CTRT_00165
NCU01525T0	CTRT_00883
NCU09778T0	CTRT_00650
NCU06249T0	CTRT_05701
NCU03137T0	CTRT_01246
NCU04118T0	CTRT_03863
NCU06232T0	CTRT_04924
NCU06520T0	CTRT_04852
NCU10276T0	CTRT_04646
NCU00631T0	CTRT_00121
NCU00290T0	CTRT_03763
NCU06970T0	CTRT_00218
NCU03006T0	CTRT_02396
NCU00915T0	CTRT_00783
NCU02273T0	CTRT_01724
NCU00336T0	CTRT_03684
NCU00480T0	CTRT_04237
NCU02549T0	CTRT_04798
NCU10776T0	CTRT_00417
NCU07408T0	CTRT_04885
NCU07408T1	CTRT_04885
NCU04130T0	CTRT_00294
NCU04743T0	CTRT_00209
NCU04410T0	CTRT_05056
NCU00602T0	CTRT_01367
NCU03713T0	CTRT_02250
NCU03979T0	CTRT_03910
NCU07002T0	CTRT_01632
NCU05422T0	CTRT_04053
NCU11353T0	CTRT_03873
NCU01745T0	CTRT_00736
NCU06618T0	CTRT_04511
NCU04035T0	CTRT_01080
NCU00649T0	CTRT_05154
NCU00106T0	CTRT_05787
NCU06194T0	CTRT_01687
NCU07987T0	CTRT_01109
NCU02729T0	CTRT_00191
NCU01689T0	CTRT_02984
NCU00789T0	CTRT_04256
NCU05994T0	CTRT_00983
NCU04259T0	CTRT_02685
NCU01175T0	CTRT_01606
NCU04899T0	CTRT_00226
NCU02578T0	CTRT_04396
NCU02795T0	CTRT_05503
NCU05254T0	CTRT_05248
NCU09537T0	CTRT_03129
NCU06500T0	CTRT_02623
NCU12076T0	CTRT_00190
NCU09521T0	CTRT_03546
NCU02406T0	CTRT_00734
NCU04780T0	CTRT_00195
NCU01767T0	CTRT_03095
NCU04726T0	CTRT_01063
NCU03526T0	CTRT_03998
NCU07076T0	CTRT_04579
NCU09730T0	CTRT_03448
NCU01411T0	CTRT_02823
NCU00188T0	CTRT_03948
NCU03757T0	CTRT_03686
NCU04252T0	CTRT_03772
NCU05622T0	CTRT_04838
NCU11381T0	CTRT_04280
NCU00428T0	CTRT_03057
NCU04790T0	CTRT_02005
NCU07407T0	CTRT_00376
NCU09642T0	CTRT_03723
NCU11302T0	CTRT_04777
NCU11408T0	CTRT_05610
NCU00490T0	CTRT_02046
NCU00095T0	CTRT_04903
NCU03515T0	CTRT_00418
NCU05644T0	CTRT_00428
NCU01141T0	CTRT_04910
NCU08303T0	CTRT_02620
NCU02422T0	CTRT_02528
NCU10043T0	CTRT_00429
NCU11296T0	CTRT_04812
NCU01438T0	CTRT_01047
NCU09643T0	CTRT_05459
NCU05810T0	CTRT_04856
NCU03258T0	CTRT_05301	CTRT_06237
NCU01596T0	CTRT_00321
NCU01821T0	CTRT_02765
NCU03129T0	CTRT_04326
NCU04535T0	CTRT_05899
NCU11795T0	CTRT_04157
NCU01786T0	CTRT_01674
NCU01270T0	CTRT_01674
NCU00520T0	CTRT_03864
NCU08152T0	CTRT_04615
NCU11288T0	CTRT_03718
NCU06032T0	CTRT_02936
NCU08895T0	CTRT_04298
NCU11129T0	CTRT_00287	CTRT_00280
NCU04041T0	CTRT_01650
NCU04606T0	CTRT_03547
NCU08000T0	CTRT_01280
NCU10987T0	CTRT_00526	CTRT_05441
NCU05680T0	CTRT_00674
NCU01216T0	CTRT_06022
NCU00591T0	CTRT_04692
NCU03897T0	CTRT_03463
NCU08045T0	CTRT_00924
NCU04331T0	CTRT_05035
NCU10847T0	CTRT_00664
NCU07395T0	CTRT_04178
NCU06374T0	CTRT_00961
NCU04637T0	CTRT_05789
NCU06005T0	CTRT_00564
NCU02556T0	CTRT_03966
NCU02232T0	CTRT_06141
NCU03759T0	CTRT_06069
NCU00554T0	CTRT_01385
NCU02781T0	CTRT_00630
NCU03937T0	CTRT_00849
NCU01452T0	CTRT_04344
NCU09407T0	CTRT_06185
NCU09882T0	CTRT_02519
NCU02400T0	CTRT_02519
NCU02803T0	CTRT_04113
NCU02420T0	CTRT_05876
NCU09065T0	CTRT_00790
NCU03813T0	CTRT_05359	CTRT_00534	CTRT_00547	CTRT_05318
NCU04105T0	CTRT_03868
NCU08291T0	CTRT_01688
NCU08926T0	CTRT_01508
NCU10762T0	CTRT_01670
NCU00414T0	CTRT_05407
NCU04442T0	CTRT_04618
NCU07021T0	CTRT_04186
NCU06652T0	CTRT_05836
NCU07691T0	CTRT_06109
NCU04784T0	CTRT_02220
NCU00056T0	CTRT_02531
NCU03944T0	CTRT_00746
NCU02063T0	CTRT_03003
NCU01547T0	CTRT_05323
NCU07001T0	CTRT_00901
NCU03737T0	CTRT_04368
NCU07075T0	CTRT_03171
NCU01654T0	CTRT_02563	CTRT_01503	CTRT_05500	CTRT_04022	CTRT_02265
NCU02032T0	CTRT_01228	CTRT_01122
NCU04796T0	CTRT_01068	CTRT_02168
NCU03009T0	CTRT_00260
NCU01241T0	CTRT_03617
NCU04192T0	CTRT_02402
NCU07779T0	CTRT_03152
NCU07495T0	CTRT_01890	CTRT_04690
NCU07755T0	CTRT_00338
NCU04507T0	CTRT_04844
NCU05752T0	CTRT_05778
NCU08277T0	CTRT_04191
NCU03606T0	CTRT_01108
NCU01181T0	CTRT_05958
NCU08333T0	CTRT_00394
NCU11185T0	CTRT_03237
NCU00959T0	CTRT_00535
NCU02806T0	CTRT_04785
NCU03312T0	CTRT_02416
NCU08706T0	CTRT_04789
NCU04355T0	CTRT_04279
NCU05634T0	CTRT_03588
NCU11426T0	CTRT_01018
NCU07438T0	CTRT_05891
NCU01633T0	CTRT_01648	CTRT_01164	CTRT_01165
NCU09269T0	CTRT_01792
NCU09269T1	CTRT_01792
NCU02616T0	CTRT_02979
NCU02181T0	CTRT_04461
NCU09106T0	CTRT_02669
NCU05390T0	CTRT_03343
NCU09004T0	CTRT_03113
NCU06756T0	CTRT_02307
NCU11379T0	CTRT_05309
NCU02112T0	CTRT_00973
NCU05238T0	CTRT_01492
NCU08066T0	CTRT_02744
NCU03231T0	CTRT_00657
NCU04288T0	CTRT_02740
NCU04817T0	CTRT_02934
NCU07754T0	CTRT_00090
NCU04942T0	CTRT_00090
NCU00195T0	CTRT_05562
NCU02224T0	CTRT_04569
NCU03440T0	CTRT_04169
NCU02134T0	CTRT_05913
NCU09116T0	CTRT_01079
NCU11320T0	CTRT_02870
NCU00037T0	CTRT_04093
NCU04837T0	CTRT_00579
NCU02053T0	CTRT_03903
NCU01210T0	CTRT_03889
NCU06714T0	CTRT_03889
NCU08946T0	CTRT_02431	CTRT_02462
NCU03267T0	CTRT_02249
NCU06360T0	CTRT_00103
NCU05224T0	CTRT_02324
NCU03876T0	CTRT_04678
NCU05516T0	CTRT_05783
NCU04111T0	CTRT_01285
NCU04511T0	CTRT_03192
NCU02414T0	CTRT_05484
NCU04459T0	CTRT_04073
NCU09123T0	CTRT_02013
NCU09309T0	CTRT_01899
NCU04468T0	CTRT_00234
NCU05267T0	CTRT_01200
NCU03779T0	CTRT_03266
NCU07465T0	CTRT_02069
NCU02565T0	CTRT_03405	CTRT_04187
NCU00896T0	CTRT_03359
NCU02743T0	CTRT_02622
NCU09767T0	CTRT_04909	CTRT_04967	CTRT_05052
NCU06112T0	CTRT_02202
NCU07868T0	CTRT_01941
NCU07459T0	CTRT_04404
NCU01776T0	CTRT_00374
NCU00587T0	CTRT_02256
NCU04460T0	CTRT_04621
NCU10314T0	CTRT_02884
NCU05585T0	CTRT_00042	CTRT_03602
NCU02387T0	CTRT_00511
NCU03395T0	CTRT_00119
NCU03652T0	CTRT_01745
NCU07558T0	CTRT_02195
NCU03079T0	CTRT_06104
NCU01178T0	CTRT_04637
NCU06182T0	CTRT_01284
NCU07414T0	CTRT_00384
NCU01595T0	CTRT_06202	CTRT_06223	CTRT_02124
NCU07720T0	CTRT_05148
NCU00755T0	CTRT_05148
NCU01546T0	CTRT_02611
NCU06264T0	CTRT_01324
NCU10053T0	CTRT_01661
NCU00008T0	CTRT_00979
NCU02256T0	CTRT_04504
NCU04241T0	CTRT_03926
NCU08027T0	CTRT_04045
NCU07269T0	CTRT_00652
NCU04798T0	CTRT_00652
NCU02305T0	CTRT_01016
NCU00632T0	CTRT_03900
NCU04124T0	CTRT_01287
NCU03217T0	CTRT_04433
NCU04368T0	CTRT_00896
NCU06402T0	CTRT_00908	CTRT_00198
NCU06402T1	CTRT_00908	CTRT_00198
NCU02136T0	CTRT_00726
NCU01816T0	CTRT_01131
NCU01481T0	CTRT_05317
NCU02687T0	CTRT_04872
NCU07172T0	CTRT_01578
NCU03935T0	CTRT_04629
NCU08468T0	CTRT_04007
NCU03888T0	CTRT_01630
NCU10383T1	CTRT_01484
NCU10383T0	CTRT_01484
NCU02960T0	CTRT_00123
NCU00493T0	CTRT_05521
NCU05492T0	CTRT_03278
NCU08115T0	CTRT_01949
NCU04335T0	CTRT_06199
NCU10409T0	CTRT_03939
NCU08738T0	CTRT_00874	CTRT_00870	CTRT_00860
NCU05079T0	CTRT_00874	CTRT_00870	CTRT_00860
NCU06110T0	CTRT_02525
NCU06110T1	CTRT_02525
NCU06110T2	CTRT_02525
NCU07807T0	CTRT_00211
NCU07807T1	CTRT_00211
NCU03846T0	CTRT_05358
NCU03846T1	CTRT_05358
NCU05295T0	CTRT_00670
NCU04779T0	CTRT_04089	CTRT_02516
NCU01758T0	CTRT_03263	CTRT_03275
NCU02148T0	CTRT_01138
NCU01642T0	CTRT_03531
NCU06091T0	CTRT_01428
NCU06198T0	CTRT_03972
NCU05218T0	CTRT_06195
NCU08280T0	CTRT_05483
NCU10468T0	CTRT_05048
NCU07266T0	CTRT_05542	CTRT_05527
NCU00892T0	CTRT_01591
NCU00495T0	CTRT_04562
NCU05942T0	CTRT_02471
NCU07165T0	CTRT_01997
NCU11705T0	CTRT_01712
NCU00164T0	CTRT_02804
NCU06211T1	CTRT_01021
NCU06211T0	CTRT_01021
NCU01271T0	CTRT_04383
NCU07058T0	CTRT_05878
NCU08561T0	CTRT_06032
NCU00066T0	CTRT_02084
NCU06569T0	CTRT_00479
NCU01266T0	CTRT_05145
NCU04277T0	CTRT_05282
NCU07071T0	CTRT_05180
NCU06493T0	CTRT_06128
NCU00914T0	CTRT_00903
NCU05558T0	CTRT_01142
NCU09816T0	CTRT_01636
NCU08856T0	CTRT_05457
NCU00605T0	CTRT_01094
NCU00227T0	CTRT_03413
NCU04281T0	CTRT_00622
NCU06153T0	CTRT_01212
NCU01471T0	CTRT_05427
NCU04316T0	CTRT_04891
NCU09673T0	CTRT_01675
NCU03317T0	CTRT_00695
NCU00589T0	CTRT_03145
NCU02564T0	CTRT_02772
NCU06870T0	CTRT_03040
NCU06231T0	CTRT_04933
NCU07620T0	CTRT_03938
NCU08964T0	CTRT_04652
NCU01435T0	CTRT_01634
NCU04243T0	CTRT_00354
NCU03310T0	CTRT_02343
NCU02879T0	CTRT_03752
NCU06054T0	CTRT_01858
NCU02554T0	CTRT_05720
NCU08378T0	CTRT_01163
NCU08578T0	CTRT_01535
NCU08384T0	CTRT_05978	CTRT_05993
NCU05818T0	CTRT_05447
NCU10652T0	CTRT_04080
NCU03380T0	CTRT_02676
NCU06769T0	CTRT_01161
NCU05884T0	CTRT_00687	CTRT_00662
NCU00575T0	CTRT_03132
NCU09064T0	CTRT_04104
NCU04013T1	CTRT_04471	CTRT_05010
NCU04013T0	CTRT_04471	CTRT_05010
NCU03055T0	CTRT_00009
NCU01550T0	CTRT_02888
NCU03695T0	CTRT_04366
NCU09191T0	CTRT_00857
NCU06207T0	CTRT_04480
NCU01388T0	CTRT_04760
NCU02536T0	CTRT_04559
NCU01174T0	CTRT_03039
NCU02635T0	CTRT_02261
NCU05686T0	CTRT_02140
NCU00155T0	CTRT_00843	CTRT_05933
NCU00981T0	CTRT_02253
NCU06369T0	CTRT_04207
NCU06717T0	CTRT_04676
NCU04074T0	CTRT_02172
NCU00522T0	CTRT_05950
NCU04652T0	CTRT_02439
NCU08326T0	CTRT_01096
NCU08968T0	CTRT_03623
NCU01242T0	CTRT_05190
NCU07188T0	CTRT_00799
NCU06846T0	CTRT_01635
NCU06563T0	CTRT_02208
NCU08004T0	CTRT_03724
NCU03197T0	CTRT_04253	CTRT_04262
NCU03229T0	CTRT_06170
NCU09552T0	CTRT_02716
NCU06238T0	CTRT_04468
NCU01162T0	CTRT_06145
NCU07253T0	CTRT_06145
NCU03826T0	CTRT_02705
NCU04770T0	CTRT_03280
NCU06914T0	CTRT_06155
NCU09745T0	CTRT_05322
NCU06694T0	CTRT_03563	CTRT_01179
NCU04646T0	CTRT_03811
NCU06191T0	CTRT_03089
NCU00463T0	CTRT_03162
NCU09183T0	CTRT_03162
NCU02965T0	CTRT_04342
NCU04063T0	CTRT_02597
NCU02829T0	CTRT_04654
NCU08927T0	CTRT_06153
NCU11169T0	CTRT_04981
NCU05580T0	CTRT_02603
NCU06077T0	CTRT_02603
NCU00963T0	CTRT_03927
NCU04600T0	CTRT_00937
NCU07528T0	CTRT_02810
NCU08114T0	CTRT_04303	CTRT_02628
NCU11342T0	CTRT_04303	CTRT_02628
NCU00665T0	CTRT_02053
NCU00366T0	CTRT_06018
NCU06550T0	CTRT_04626
NCU00927T0	CTRT_00618
NCU00294T0	CTRT_02920
NCU02428T0	CTRT_04106
NCU08605T0	CTRT_05843
NCU03981T1	CTRT_04976
NCU03981T0	CTRT_04976
NCU07701T0	CTRT_02356
NCU00213T0	CTRT_00962
NCU04059T0	CTRT_00043
NCU00880T0	CTRT_03392
NCU09598T0	CTRT_00754
NCU04797T0	CTRT_05570
NCU07041T0	CTRT_04103
NCU06270T0	CTRT_05290
NCU10272T0	CTRT_04526
NCU02585T0	CTRT_04758
NCU11457T0	CTRT_04462
NCU01702T0	CTRT_01220
NCU04150T0	CTRT_01790
NCU03154T0	CTRT_02770
NCU04407T0	CTRT_02524
NCU04647T0	CTRT_04624
NCU06999T0	CTRT_04139
NCU09771T0	CTRT_02217
NCU05523T0	CTRT_00586
NCU03764T0	CTRT_03409
NCU07814T0	CTRT_00205
NCU02104T0	CTRT_05719
NCU05196T0	CTRT_05532
NCU09208T0	CTRT_05976
NCU01666T0	CTRT_00181
NCU03352T0	CTRT_00574
NCU00913T0	CTRT_01534
NCU03024T0	CTRT_04287
NCU11410T0	CTRT_01475
NCU09347T0	CTRT_03101
NCU07722T0	CTRT_03107
NCU09223T0	CTRT_05206
NCU01637T0	CTRT_01306
NCU02147T0	CTRT_02021
NCU01515T0	CTRT_03853
NCU00030T0	CTRT_05252
NCU03523T0	CTRT_03949
NCU06436T0	CTRT_02861
NCU07965T0	CTRT_03997
NCU05206T0	CTRT_02404
NCU02493T0	CTRT_05106
NCU06057T0	CTRT_00131
NCU08502T0	CTRT_00026
NCU05513T0	CTRT_05099
NCU08035T0	CTRT_03802
NCU10044T0	CTRT_02221
NCU09930T0	CTRT_05355
NCU03369T0	CTRT_04829	CTRT_04826	CTRT_04833	CTRT_04831	CTRT_04827	CTRT_04832
NCU08340T0	CTRT_02340	CTRT_03046
NCU08340T1	CTRT_02340	CTRT_03046
NCU02533T0	CTRT_01473
NCU01524T0	CTRT_03515
NCU02996T0	CTRT_04887
NCU05971T0	CTRT_02467
NCU11568T0	CTRT_03983
NCU11568T1	CTRT_03983
NCU04783T0	CTRT_01231
NCU04733T0	CTRT_02345
NCU08048T0	CTRT_04212
NCU00742T0	CTRT_02898	CTRT_02011
NCU11744T0	CTRT_05175	CTRT_05147
NCU06534T0	CTRT_00005
NCU06347T0	CTRT_02173
NCU04245T0	CTRT_05095
NCU06882T0	CTRT_03693
NCU11266T0	CTRT_01764	CTRT_01765
NCU03503T0	CTRT_02748
NCU01238T0	CTRT_04819
NCU09320T0	CTRT_06138
NCU01997T0	CTRT_05999	CTRT_06011
NCU07263T0	CTRT_00879
NCU09368T0	CTRT_00631
NCU07733T0	CTRT_05900
NCU04800T0	CTRT_00080
NCU03304T0	CTRT_05134
NCU07757T0	CTRT_05699
NCU10061T0	CTRT_05502
NCU01285T0	CTRT_05890
NCU11173T0	CTRT_02560
NCU12152T0	CTRT_01303	CTRT_01311
NCU00465T0	CTRT_05257
NCU06371T0	CTRT_01588
NCU06866T0	CTRT_05125
NCU01795T0	CTRT_02162
NCU03379T0	CTRT_01902
NCU05454T0	CTRT_03777
NCU03497T0	CTRT_03698	CTRT_03689
NCU00091T0	CTRT_02300
NCU02005T0	CTRT_03759
NCU06202T0	CTRT_00884
NCU01980T0	CTRT_04705
NCU04481T0	CTRT_03805
NCU09311T0	CTRT_00326
NCU03188T0	CTRT_05879
NCU06673T0	CTRT_03707
NCU11297T0	CTRT_00620
NCU09535T0	CTRT_04071
NCU11453T0	CTRT_05155
NCU05009T0	CTRT_03245
NCU05009T1	CTRT_03245
NCU04289T0	CTRT_01086
NCU03166T0	CTRT_02104
NCU02409T0	CTRT_03079
NCU06284T0	CTRT_01549
NCU07309T0	CTRT_04898
NCU08477T0	CTRT_04567
NCU04430T0	CTRT_01938
NCU00660T0	CTRT_06074
NCU04015T0	CTRT_04382
NCU03963T0	CTRT_06211
NCU02727T0	CTRT_02795
NCU03246T0	CTRT_02930
NCU02282T0	CTRT_05376
NCU11489T0	CTRT_01233
NCU00466T0	CTRT_00789
NCU01830T0	CTRT_01779
NCU06662T0	CTRT_00133
NCU01256T0	CTRT_05221
NCU01831T0	CTRT_01241
NCU02415T0	CTRT_02440
NCU03241T0	CTRT_04346
NCU09892T0	CTRT_00939
NCU06031T0	CTRT_05111
NCU06199T0	CTRT_06020
NCU09600T0	CTRT_04677
NCU09115T0	CTRT_03120	CTRT_03115	CTRT_01061	CTRT_02725	CTRT_01060	CTRT_03114
NCU01084T0	CTRT_02000
NCU06428T0	CTRT_02014
NCU05004T0	CTRT_04731
NCU08811T0	CTRT_06169
NCU07668T0	CTRT_02846	CTRT_04581
NCU06341T0	CTRT_02846	CTRT_04581
NCU11179T0	CTRT_02797
NCU04823T0	CTRT_02797
NCU01979T0	CTRT_01732
NCU00790T0	CTRT_04228
NCU03633T0	CTRT_03414
NCU10747T0	CTRT_01118
NCU06780T0	CTRT_04438
NCU03954T0	CTRT_03860
NCU03954T1	CTRT_03860
NCU07688T0	CTRT_00241
NCU06454T0	CTRT_03158
NCU04040T0	CTRT_05604
NCU00337T0	CTRT_05181
NCU07988T0	CTRT_00753
NCU03972T0	CTRT_05959
NCU06192T0	CTRT_05755
NCU01484T0	CTRT_00817
NCU08499T0	CTRT_02054
NCU02373T0	CTRT_02150
NCU06754T0	CTRT_00176
NCU03953T0	CTRT_05643
NCU08001T0	CTRT_02139
NCU08218T0	CTRT_03596
NCU11102T0	CTRT_02842
NCU03880T0	CTRT_00086
NCU03468T0	CTRT_01881
NCU03207T0	CTRT_02381
NCU06336T0	CTRT_00990
NCU04737T0	CTRT_03242
NCU01433T0	CTRT_02142
NCU02658T0	CTRT_03774
NCU03492T0	CTRT_05735
NCU03936T0	CTRT_00433
NCU04337T0	CTRT_04470
NCU04479T0	CTRT_04813
NCU11215T0	CTRT_01400
NCU02226T0	CTRT_01295
NCU01564T0	CTRT_02078
NCU02833T0	CTRT_04395
NCU08993T0	CTRT_00977
NCU03319T0	CTRT_00018
NCU03732T0	CTRT_00621
NCU04069T0	CTRT_02963
NCU03325T0	CTRT_00057
NCU01906T0	CTRT_03273
NCU01221T0	CTRT_04292
NCU00173T0	CTRT_05888
NCU03269T0	CTRT_06216
NCU00891T0	CTRT_05796
NCU06606T0	CTRT_02304
NCU02814T0	CTRT_06118
NCU07262T0	CTRT_03775
NCU11187T0	CTRT_06071
NCU06009T0	CTRT_04425	CTRT_04683
NCU08178T0	CTRT_04964	CTRT_04963
NCU01667T0	CTRT_05401
NCU01367T0	CTRT_00827
NCU00300T0	CTRT_02272
NCU02750T0	CTRT_03455
NCU03659T0	CTRT_04213
NCU03018T0	CTRT_04982
NCU04354T0	CTRT_04156
NCU06726T0	CTRT_03286
NCU11651T0	CTRT_01626
NCU08273T0	CTRT_04152
NCU06924T0	CTRT_06171
NCU01069T0	CTRT_04953
NCU02464T0	CTRT_04647
NCU07419T0	CTRT_00521
NCU03597T0	CTRT_04155
NCU07452T0	CTRT_00660	CTRT_04114
NCU02603T0	CTRT_00413
NCU00216T0	CTRT_03865
NCU02423T0	CTRT_01807
NCU10945T0	CTRT_04131	CTRT_03960	CTRT_03958	CTRT_02833
NCU04391T0	CTRT_04131	CTRT_03960	CTRT_03958	CTRT_02833
NCU09640T0	CTRT_04131	CTRT_03960	CTRT_03958	CTRT_02833
NCU02562T0	CTRT_04131	CTRT_03960	CTRT_03958	CTRT_02833
NCU08755T0	CTRT_05924
NCU08054T0	CTRT_05924
NCU04952T0	CTRT_05924
NCU05577T0	CTRT_05924
NCU03641T0	CTRT_05924
NCU00489T0	CTRT_00520
NCU00025T0	CTRT_03806
NCU02056T0	CTRT_04561
NCU02650T0	CTRT_06144
NCU08003T0	CTRT_01609
NCU05720T0	CTRT_04254
NCU11399T0	CTRT_01318
NCU09733T0	CTRT_02301
NCU09162T0	CTRT_03701
NCU09469T0	CTRT_03491
NCU07550T0	CTRT_05608
NCU07509T0	CTRT_05869
NCU02432T0	CTRT_00777
NCU01305T0	CTRT_03514
NCU08022T0	CTRT_00060
NCU03504T0	CTRT_04440
NCU12009T0	CTRT_01615
NCU08425T0	CTRT_04133
NCU11471T0	CTRT_03764
NCU11864T0	CTRT_05981
NCU02966T0	CTRT_06194
NCU09322T0	CTRT_02457
NCU06141T0	CTRT_05324
NCU06715T0	CTRT_05842
NCU07774T0	CTRT_06075
NCU01464T0	CTRT_02582
NCU09091T0	CTRT_00872
NCU10073T0	CTRT_00342
NCU08682T0	CTRT_01713
NCU04503T0	CTRT_05884
NCU09432T0	CTRT_02999
NCU08607T0	CTRT_05351
NCU03297T0	CTRT_02435	CTRT_02427
NCU03297T1	CTRT_02435	CTRT_02427
NCU03658T0	CTRT_05296	CTRT_06241
NCU08380T1	CTRT_06220
NCU08380T0	CTRT_06220
NCU00119T0	CTRT_03232
NCU01179T0	CTRT_04020
NCU02828T0	CTRT_03850
NCU02157T0	CTRT_04779
NCU08005T0	CTRT_00032
NCU08385T0	CTRT_01450
NCU11324T0	CTRT_02109
NCU03145T0	CTRT_01413	CTRT_01409
NCU07958T0	CTRT_00064	CTRT_04642
NCU08278T0	CTRT_00066
NCU08500T0	CTRT_01546
NCU11285T0	CTRT_01146
NCU03749T0	CTRT_01769
NCU03749T1	CTRT_01769
NCU01446T0	CTRT_02689
NCU03924T0	CTRT_01232
NCU06193T0	CTRT_00085
NCU07719T0	CTRT_00166
NCU07884T0	CTRT_02239
NCU02105T0	CTRT_05039
NCU03092T0	CTRT_04290
NCU08595T0	CTRT_01485
NCU09594T0	CTRT_03001
NCU07992T0	CTRT_05809
NCU11537T0	CTRT_05646
NCU01919T0	CTRT_04315
NCU01695T0	CTRT_05353
NCU04815T0	CTRT_04310
NCU09747T0	CTRT_03603
NCU08357T0	CTRT_05534
NCU09896T0	CTRT_05262
NCU11420T0	CTRT_04866
NCU02626T0	CTRT_02016
NCU04304T0	CTRT_04751
NCU07956T0	CTRT_05813
NCU00944T0	CTRT_00533	CTRT_03338	CTRT_03299
NCU03596T0	CTRT_04764	CTRT_01334
NCU03789T0	CTRT_05923	CTRT_05874
NCU00736T0	CTRT_04079
NCU01753T0	CTRT_04355
NCU01993T0	CTRT_05003
NCU07358T0	CTRT_02138
NCU10185T0	CTRT_03421
NCU08370T0	CTRT_05061
NCU01165T0	CTRT_02729	CTRT_01652
NCU07849T0	CTRT_01185
NCU07849T1	CTRT_01185
NCU00028T0	CTRT_05989
NCU06271T0	CTRT_02232
NCU10273T0	CTRT_01357
NCU07289T0	CTRT_04558	CTRT_00578
NCU07289T1	CTRT_04558	CTRT_00578
NCU01947T0	CTRT_05464
NCU02289T0	CTRT_05864
NCU06052T0	CTRT_03302
NCU05589T0	CTRT_04836
NCU09738T0	CTRT_01245
NCU00772T0	CTRT_01622
NCU04096T0	CTRT_01622
NCU06104T0	CTRT_01328
NCU02754T0	CTRT_05982
NCU02498T0	CTRT_01046
NCU01324T0	CTRT_03300
NCU02653T0	CTRT_02527
NCU02074T0	CTRT_03354
NCU06578T0	CTRT_04918
NCU06712T0	CTRT_05156
NCU00609T0	CTRT_02254
NCU01895T0	CTRT_03669
NCU00777T0	CTRT_05332
NCU04008T0	CTRT_03236
NCU03388T0	CTRT_05951
NCU06260T0	CTRT_03836
NCU09290T0	CTRT_02125
NCU02509T0	CTRT_01898
NCU04553T0	CTRT_03742
NCU09819T0	CTRT_03556
NCU06697T0	CTRT_04358	CTRT_04359	CTRT_04385	CTRT_05274
NCU03283T0	CTRT_03708
NCU03283T1	CTRT_03708
NCU00501T0	CTRT_01718
NCU01257T0	CTRT_01605
NCU03204T0	CTRT_03246
NCU03050T0	CTRT_04271
NCU05207T0	CTRT_06201	CTRT_00385	CTRT_00368
NCU09876T0	CTRT_06201	CTRT_00385	CTRT_00368
NCU00650T0	CTRT_02394
NCU01523T0	CTRT_03149
NCU04279T0	CTRT_00917
NCU01569T0	CTRT_03567
NCU08324T0	CTRT_00246
NCU02757T0	CTRT_06189
NCU04454T0	CTRT_05487
NCU07937T0	CTRT_03443
NCU06089T0	CTRT_05280
NCU00108T0	CTRT_02814
NCU03715T0	CTRT_04604
NCU04730T0	CTRT_04040
NCU07482T0	CTRT_02224
NCU04323T0	CTRT_05343
NCU11961T0	CTRT_02186
NCU11234T0	CTRT_04917
NCU00193T0	CTRT_06112
NCU02560T0	CTRT_05908
NCU09117T0	CTRT_00263
NCU10895T0	CTRT_00856
NCU07261T0	CTRT_03901
NCU06167T0	CTRT_04240	CTRT_02737	CTRT_01373
NCU01705T0	CTRT_03035	CTRT_03049
NCU04612T1	CTRT_00710
NCU04612T0	CTRT_00710
NCU05201T0	CTRT_00105
NCU03989T0	CTRT_01570
NCU06285T0	CTRT_00114
NCU03556T0	CTRT_02480
NCU09384T0	CTRT_00493
NCU08878T0	CTRT_04343
NCU10721T0	CTRT_05633
NCU00236T0	CTRT_01730
NCU01332T0	CTRT_02310
NCU05252T0	CTRT_01728
NCU06921T0	CTRT_03560
NCU06268T0	CTRT_04708
NCU09258T0	CTRT_04398
NCU03040T0	CTRT_05193
NCU08040T0	CTRT_02677
NCU07564T0	CTRT_01806	CTRT_00078
NCU03045T0	CTRT_03537
NCU10292T0	CTRT_02031
NCU11933T0	CTRT_04416
NCU02203T0	CTRT_02828
NCU04133T0	CTRT_02023
NCU08989T0	CTRT_00227
NCU01552T0	CTRT_04231
NCU01552T1	CTRT_04231
NCU07506T0	CTRT_01974
NCU07506T1	CTRT_01974
NCU01169T0	CTRT_01110
NCU04581T0	CTRT_01872
NCU06404T0	CTRT_00852
NCU05075T0	CTRT_02320
NCU07669T0	CTRT_06105
NCU03803T0	CTRT_03800	CTRT_03801
NCU00055T0	CTRT_00171
NCU00395T0	CTRT_05856
NCU06856T0	CTRT_01346
NCU02413T0	CTRT_05246
NCU03859T0	CTRT_04597
NCU00622T0	CTRT_04288
NCU02513T0	CTRT_02900
NCU04373T0	CTRT_01272
NCU03711T0	CTRT_01883
NCU06419T0	CTRT_01530
NCU03777T0	CTRT_04796
NCU03763T0	CTRT_06077
NCU09862T0	CTRT_01459
NCU11246T0	CTRT_01538
NCU01116T0	CTRT_00242
NCU01166T0	CTRT_01300
NCU04541T0	CTRT_02880
NCU04095T0	CTRT_04215
NCU09436T0	CTRT_03143
NCU02948T0	CTRT_00572	CTRT_00584	CTRT_00589
NCU02943T0	CTRT_04120
NCU03441T0	CTRT_04475
NCU00648T0	CTRT_01121	CTRT_01125	CTRT_01222	CTRT_05852
NCU00182T0	CTRT_01226
NCU03028T0	CTRT_02050
NCU04443T0	CTRT_01751
NCU03855T0	CTRT_03174
NCU09485T0	CTRT_01349
NCU04228T0	CTRT_05907
NCU05721T0	CTRT_05397
NCU06183T0	CTRT_05750
NCU01161T0	CTRT_02164
NCU04019T0	CTRT_01044
NCU04841T0	CTRT_00967
NCU00088T0	CTRT_05489
NCU02333T0	CTRT_06030
NCU09758T0	CTRT_00696
NCU08941T0	CTRT_01994
NCU09025T0	CTRT_04807
NCU04452T0	CTRT_01363	CTRT_01152	CTRT_03611	CTRT_02834	CTRT_02983	CTRT_02836
NCU02543T0	CTRT_01070
NCU02982T0	CTRT_01495
NCU00316T0	CTRT_04232
NCU06593T0	CTRT_00185
NCU02269T0	CTRT_03954
NCU02263T0	CTRT_05264
NCU09366T0	CTRT_00145
NCU08683T0	CTRT_01714
NCU10048T0	CTRT_04309
NCU11956T0	CTRT_05723
NCU00523T0	CTRT_00859
NCU02980T0	CTRT_02003
NCU07435T0	CTRT_01567
NCU06532T0	CTRT_03386
NCU09090T0	CTRT_02452
NCU00150T0	CTRT_03852
NCU00150T1	CTRT_03852
NCU02283T0	CTRT_02296
NCU06771T0	CTRT_00146
NCU08008T0	CTRT_00383
NCU03426T0	CTRT_04870
NCU07399T0	CTRT_04016
NCU08427T0	CTRT_05466
NCU01635T0	CTRT_04732	CTRT_00676	CTRT_05645
NCU04554T0	CTRT_01427
NCU03209T0	CTRT_01427
NCU04883T0	CTRT_01427
NCU01072T0	CTRT_05543	CTRT_03431
NCU06168T0	CTRT_00107
NCU03112T0	CTRT_02901
NCU00046T0	CTRT_05926
NCU04137T0	CTRT_03784
NCU03460T0	CTRT_06139
NCU06679T0	CTRT_03722
NCU06758T0	CTRT_05432
NCU09313T0	CTRT_03741
NCU09288T0	CTRT_04200
NCU00376T0	CTRT_00782
NCU02468T0	CTRT_02454
NCU03703T0	CTRT_01608
NCU00435T0	CTRT_05263
NCU01337T0	CTRT_04865
NCU02020T0	CTRT_04928
NCU11371T0	CTRT_05214
NCU07500T0	CTRT_02154
NCU07499T0	CTRT_02154
NCU07501T0	CTRT_02154
NCU00301T0	CTRT_00495
NCU00725T0	CTRT_01382
NCU07020T0	CTRT_04452
NCU07169T0	CTRT_01322
NCU06216T0	CTRT_02397
NCU06409T0	CTRT_02414
NCU09239T0	CTRT_00214
NCU03899T0	CTRT_00830
NCU09658T0	CTRT_02044
NCU04874T0	CTRT_03271	CTRT_03270
NCU07953T0	CTRT_03271	CTRT_03270
NCU08389T0	CTRT_00197
NCU08389T1	CTRT_00197
NCU09119T0	CTRT_00957
NCU07734T0	CTRT_04643
NCU07931T0	CTRT_01808	CTRT_04333	CTRT_04328
NCU01368T0	CTRT_06137
NCU01368T1	CTRT_06137
NCU02744T0	CTRT_02426
NCU01553T0	CTRT_05785
NCU09547T0	CTRT_03720
NCU09731T0	CTRT_05196
NCU12124T0	CTRT_05587
NCU04110T0	CTRT_00451
NCU02812T0	CTRT_04715
NCU02497T0	CTRT_05412
NCU05426T0	CTRT_05985
NCU01008T0	CTRT_01026
NCU00472T0	CTRT_02782
NCU02358T0	CTRT_03181
NCU07471T0	CTRT_00235
NCU06552T0	CTRT_02752
NCU07662T0	CTRT_02512
NCU04087T0	CTRT_05840
NCU00655T0	CTRT_06166
NCU06465T0	CTRT_01360
NCU02113T0	CTRT_05270
NCU07985T0	CTRT_00275
NCU04727T0	CTRT_03727
NCU05876T0	CTRT_03422
NCU07247T0	CTRT_04098
NCU11791T0	CTRT_02784
NCU10852T0	CTRT_05531
NCU03358T0	CTRT_01886	CTRT_01888	CTRT_01788	CTRT_01907	CTRT_05402	CTRT_01889	CTRT_01539	CTRT_01555	CTRT_05017
NCU01099T0	CTRT_01857
NCU01990T0	CTRT_01602
NCU03237T0	CTRT_01351
NCU03693T0	CTRT_04712
NCU04446T0	CTRT_04189	CTRT_04557
NCU01916T0	CTRT_01599
NCU06655T0	CTRT_01628
NCU03755T0	CTRT_04420
NCU08823T0	CTRT_02064
NCU07516T0	CTRT_04997
NCU07472T0	CTRT_05215
NCU01514T0	CTRT_02122
NCU05302T0	CTRT_00591
NCU07739T0	CTRT_03248
NCU03806T0	CTRT_00796
NCU00519T0	CTRT_04945
NCU05292T0	CTRT_03716
NCU03704T0	CTRT_06033
NCU09897T0	CTRT_01816
NCU07478T0	CTRT_04548
NCU08687T0	CTRT_04617
NCU02808T0	CTRT_01174
NCU04328T0	CTRT_00402
NCU01784T0	CTRT_02675
NCU01180T0	CTRT_03559
NCU04149T0	CTRT_01147
NCU02690T0	CTRT_03017
NCU02381T0	CTRT_04118
NCU05804T0	CTRT_02289
NCU06410T0	CTRT_02617
NCU07158T0	CTRT_03866
NCU06721T0	CTRT_00324
NCU04755T0	CTRT_04481
NCU06779T0	CTRT_02923
NCU09727T0	CTRT_01149
NCU07725T0	CTRT_03957
NCU07365T0	CTRT_05515
NCU11676T0	CTRT_02523
NCU11365T0	CTRT_04329	CTRT_04327
NCU06530T0	CTRT_00395
NCU09380T0	CTRT_01658
NCU09560T0	CTRT_04448
NCU00617T0	CTRT_02086
NCU02425T0	CTRT_02905
NCU07544T0	CTRT_05243
NCU00183T0	CTRT_03128
NCU03282T0	CTRT_00583
NCU01317T0	CTRT_02392
NCU00434T0	CTRT_03495
NCU02555T0	CTRT_02107
NCU04326T0	CTRT_03357
NCU08044T0	CTRT_00196
NCU07738T0	CTRT_02644
NCU04196T0	CTRT_05956
NCU06067T0	CTRT_05313
NCU11176T0	CTRT_02163
NCU04500T0	CTRT_05827	CTRT_05456	CTRT_01065
NCU00105T0	CTRT_02809
NCU00274T0	CTRT_02792
NCU02670T0	CTRT_01289
NCU02905T0	CTRT_02906
NCU03409T0	CTRT_02902
NCU05234T0	CTRT_00616
NCU03030T0	CTRT_02971
NCU03623T0	CTRT_05912
NCU08976T0	CTRT_02508
NCU02675T0	CTRT_01684
NCU03439T0	CTRT_02632
NCU02431T0	CTRT_05337
NCU07457T0	CTRT_02989
NCU11181T0	CTRT_02918
NCU05796T0	CTRT_01361
NCU05796T1	CTRT_01361
NCU00169T0	CTRT_00372
NCU05273T0	CTRT_03818
NCU07587T0	CTRT_04585
NCU11480T0	CTRT_05097
NCU04195T0	CTRT_03293	CTRT_05920
NCU08310T0	CTRT_03293	CTRT_05920
NCU04109T0	CTRT_00284	CTRT_00336
NCU02668T0	CTRT_02944	CTRT_03668
NCU08661T0	CTRT_00841
NCU03177T0	CTRT_05916
NCU05937T0	CTRT_03594
NCU03802T0	CTRT_05994
NCU07879T0	CTRT_04499
NCU03833T0	CTRT_06124
NCU03833T1	CTRT_06124
NCU04534T0	CTRT_06191
NCU04312T0	CTRT_06191
NCU02048T0	CTRT_01358
NCU00553T0	CTRT_04265
NCU06386T0	CTRT_00822
NCU02726T0	CTRT_04862
NCU08111T0	CTRT_05285
NCU09264T0	CTRT_05546
NCU07621T0	CTRT_01372	CTRT_01849	CTRT_01848
NCU05542T0	CTRT_01347
NCU07853T0	CTRT_01093
NCU06332T0	CTRT_02994
NCU07393T0	CTRT_02334
NCU06431T0	CTRT_04242
NCU02877T0	CTRT_02719	CTRT_03307	CTRT_01906	CTRT_03308	CTRT_03309	CTRT_03340	CTRT_00731	CTRT_00749
NCU03730T0	CTRT_05572	CTRT_05592
NCU02524T0	CTRT_00163
NCU04009T0	CTRT_00325
NCU03176T0	CTRT_02511
NCU04379T0	CTRT_03220
NCU05453T0	CTRT_02985
NCU05452T0	CTRT_05822
NCU05757T0	CTRT_05966
NCU06764T0	CTRT_05922
NCU11724T0	CTRT_03490
NCU11748T0	CTRT_04641
NCU11251T0	CTRT_05904
NCU01968T0	CTRT_00952	CTRT_01374
NCU07960T0	CTRT_00952	CTRT_01374
NCU02463T0	CTRT_00688
NCU01444T0	CTRT_02520
NCU02168T0	CTRT_05586
NCU02786T0	CTRT_05375
NCU03819T0	CTRT_05554
NCU05517T0	CTRT_04667
NCU06043T0	CTRT_01795	CTRT_04031
NCU00087T0	CTRT_00665
NCU00593T0	CTRT_02073
NCU03887T0	CTRT_01434
NCU05296T0	CTRT_00669
NCU01955T0	CTRT_04389
NCU06307T0	CTRT_00793
NCU06701T0	CTRT_00624
NCU04333T0	CTRT_03025
NCU06554T0	CTRT_01743
NCU06269T0	CTRT_03016
NCU07012T0	CTRT_04149
NCU04653T0	CTRT_01310
NCU06085T0	CTRT_01310
NCU04189T0	CTRT_03985
NCU03186T0	CTRT_04881
NCU06877T0	CTRT_02114
NCU05305T0	CTRT_03566
NCU00475T0	CTRT_04889
NCU07911T0	CTRT_03697
NCU07175T0	CTRT_01353	CTRT_01359	CTRT_01352	CTRT_04817
NCU00356T0	CTRT_00106
NCU03466T0	CTRT_00654
NCU04523T0	CTRT_00594
NCU00403T0	CTRT_04620
NCU00667T0	CTRT_05117
NCU00232T0	CTRT_06186
NCU05293T0	CTRT_01842
NCU04153T0	CTRT_05369
NCU08343T0	CTRT_02288
NCU08036T0	CTRT_03803
NCU08671T0	CTRT_00230
NCU04640T0	CTRT_04014
NCU05902T0	CTRT_03365
NCU06993T0	CTRT_06096
NCU00029T0	CTRT_01411
NCU01302T0	CTRT_01725
NCU03243T0	CTRT_00640
NCU01517T0	CTRT_02178
NCU05999T0	CTRT_00312
NCU06464T0	CTRT_00995
NCU05587T0	CTRT_03327
NCU09131T0	CTRT_01565
NCU10483T0	CTRT_02449
NCU10789T0	CTRT_03010
NCU00377T0	CTRT_02656
NCU02375T0	CTRT_02089
NCU06718T0	CTRT_00201
NCU09161T0	CTRT_00792
NCU04202T0	CTRT_05975
NCU09756T0	CTRT_02653
NCU07456T0	CTRT_06136
NCU10046T0	CTRT_04589
NCU09475T0	CTRT_05561
NCU07446T0	CTRT_00878
NCU07446T1	CTRT_00878
NCU07682T1	CTRT_04530
NCU07682T0	CTRT_04530
NCU00950T0	CTRT_01983
NCU05623T0	CTRT_01614
NCU08668T0	CTRT_05330
NCU12166T0	CTRT_04673
NCU00895T0	CTRT_03685
NCU03988T0	CTRT_02534
NCU02693T0	CTRT_04041
NCU02961T0	CTRT_03968
NCU04165T0	CTRT_05780
NCU03796T0	CTRT_03673	CTRT_03664
NCU01172T0	CTRT_01294
NCU02716T0	CTRT_01798
NCU02725T0	CTRT_03044
NCU05564T0	CTRT_01092
NCU04725T0	CTRT_03728
NCU10618T0	CTRT_00568
NCU06969T0	CTRT_04999
NCU01200T1	CTRT_02246
NCU01200T0	CTRT_02246
NCU02437T0	CTRT_02625	CTRT_04741
NCU00476T0	CTRT_00261
NCU02128T0	CTRT_03026
NCU05290T0	CTRT_00927
NCU04190T0	CTRT_02940
NCU06227T0	CTRT_01649
NCU07290T0	CTRT_01135
NCU07742T0	CTRT_05636
NCU09519T0	CTRT_05665
NCU00690T0	CTRT_00781
NCU03938T0	CTRT_00794
NCU01441T0	CTRT_03188
NCU05304T0	CTRT_00167
NCU05783T0	CTRT_00392
NCU06259T0	CTRT_00319
NCU06648T0	CTRT_00963
NCU11201T0	CTRT_01681
NCU06447T0	CTRT_05167
NCU08070T0	CTRT_04648
NCU00443T0	CTRT_01017
NCU00258T0	CTRT_02165
NCU01878T0	CTRT_00785
NCU00919T0	CTRT_03554
NCU01184T0	CTRT_04115
NCU01083T0	CTRT_05287
NCU04159T0	CTRT_03183
NCU00308T0	CTRT_00885
NCU01364T0	CTRT_00327
NCU01539T0	CTRT_01393
NCU01454T0	CTRT_03285
NCU03488T0	CTRT_02175
NCU02378T0	CTRT_03332
NCU01817T0	CTRT_04490
NCU04097T0	CTRT_03156
NCU05554T0	CTRT_04337
NCU07728T0	CTRT_03356
NCU09237T0	CTRT_05408
NCU11109T0	CTRT_05418
NCU03029T0	CTRT_00450
NCU03678T0	CTRT_00290
NCU07437T0	CTRT_02047
NCU00117T0	CTRT_00271
NCU03710T0	CTRT_02222
NCU00924T0	CTRT_05556
NCU01163T0	CTRT_05761
NCU04187T0	CTRT_03155
NCU02245T0	CTRT_05974
NCU05982T0	CTRT_02881
NCU05514T0	CTRT_06070
NCU12027T0	CTRT_02353
NCU02223T0	CTRT_00709
NCU01948T0	CTRT_01288
NCU02973T0	CTRT_00542
NCU03632T0	CTRT_03407
NCU05778T0	CTRT_05032
NCU06118T0	CTRT_04757
NCU02435T0	CTRT_04739	CTRT_02624
NCU08395T0	CTRT_05341
NCU08395T1	CTRT_05341
NCU00966T0	CTRT_04845
NCU09803T0	CTRT_00502
NCU04845T0	CTRT_05540
NCU02167T0	CTRT_00897
NCU03576T0	CTRT_01576
NCU02094T0	CTRT_03202
NCU01397T0	CTRT_05364
NCU04275T0	CTRT_02992
NCU04191T0	CTRT_04204
NCU06039T0	CTRT_03179
NCU08977T0	CTRT_03063
NCU06998T0	CTRT_04851
NCU03538T0	CTRT_00935
NCU02337T0	CTRT_02176
NCU03335T0	CTRT_05153
NCU02940T0	CTRT_06197
NCU05715T0	CTRT_04876
NCU08707T0	CTRT_02774
NCU11773T0	CTRT_01003
NCU09001T0	CTRT_02728
NCU10220T0	CTRT_04301
NCU00116T1	CTRT_05339
NCU00116T0	CTRT_05339
NCU00116T2	CTRT_05339
NCU05235T0	CTRT_00081
NCU00726T0	CTRT_05018
NCU01929T0	CTRT_06125
NCU11785T0	CTRT_02349
NCU07492T0	CTRT_05756
NCU04156T0	CTRT_04378	CTRT_03653
NCU01657T0	CTRT_00269
NCU05347T0	CTRT_00449
NCU03998T0	CTRT_02997
NCU02563T0	CTRT_04592
NCU08973T0	CTRT_04319
NCU08743T0	CTRT_05914
NCU10051T0	CTRT_02659	CTRT_05862	CTRT_05855	CTRT_02658	CTRT_02660
NCU02096T0	CTRT_02659	CTRT_05862	CTRT_05855	CTRT_02658	CTRT_02660
NCU09534T0	CTRT_02947	CTRT_02980	CTRT_02946
NCU00168T0	CTRT_02437
NCU01342T0	CTRT_02236
NCU06497T0	CTRT_00497
NCU03610T0	CTRT_06192
NCU06540T0	CTRT_03887
NCU06558T0	CTRT_04578
NCU06845T0	CTRT_05050
NCU08423T0	CTRT_05242
NCU02374T0	CTRT_01213
NCU06071T0	CTRT_04278
NCU10155T0	CTRT_05871
NCU06745T0	CTRT_04196	CTRT_01526
NCU00019T0	CTRT_05718
NCU01279T0	CTRT_00683
NCU01779T0	CTRT_02663
NCU05485T0	CTRT_01082
NCU02969T0	CTRT_03761
NCU04302T0	CTRT_03100
NCU05226T0	CTRT_03671
NCU04699T0	CTRT_05708
NCU09195T0	CTRT_01986
NCU09572T0	CTRT_02978
NCU12081T0	CTRT_04972
NCU05274T0	CTRT_06245	CTRT_02850
NCU03853T0	CTRT_00442
NCU02830T0	CTRT_04565
NCU05592T0	CTRT_02458
NCU06595T0	CTRT_01577
NCU05385T0	CTRT_03715
NCU05983T0	CTRT_03519
NCU07483T0	CTRT_03740
NCU11386T0	CTRT_03679
NCU08609T0	CTRT_05526
NCU02661T0	CTRT_04454
NCU06546T0	CTRT_01320
NCU07794T0	CTRT_00466
NCU07300T0	CTRT_01846
NCU08353T0	CTRT_01537
NCU06472T0	CTRT_04691
NCU00624T0	CTRT_00598
NCU00440T0	CTRT_01573
NCU06749T0	CTRT_01025
[truncated: 1,304 more rows]
[truncated: 8 more columns]
