# Supplementary material for: Evolutionary Conservation and Diversification of Puf RNA Binding Proteins and Their mRNA Targets
Source: PLoS Biol. 2015 Nov 20;13(11):e1002307. doi: 10.1371/journal.pbio.1002307 (PMC4654594; doi:10.1371/journal.pbio.1002307)
Supplement: S4 Dataset — (ZIP) [file pbio.1002307.s004.zip › N.crassa.fa_D.hansenii.fa.txt]

NCU07832T0	DEHA0E02717g.1
NCU06976T0	DEHA0F17941g.1
NCU08535T0	DEHA0B05632g.1
NCU08287T0	DEHA0A10736g.1
NCU07308T0	DEHA0B10252g.1
NCU05837T0	DEHA0D13662g.1
NCU07307T0	DEHA0B08173g.1
NCU06871T0	DEHA0C02112g.1
NCU04548T0	DEHA0E23254g.1
NCU05608T0	DEHA0F24882g.1
NCU02103T0	DEHA0A14036g.1
NCU02685T0	DEHA0G13761g.1
NCU08267T0	DEHA0G21681g.1
NCU02510T0	DEHA0E05676g.1
NCU05803T0	DEHA0F03806g.1
NCU02505T0	DEHA0C10208g.1
NCU05591T0	DEHA0G15939g.1	DEHA0G15917g.1	DEHA0F17820g.1	DEHA0B16775g.1	DEHA0F17842g.1
NCU03986T0	DEHA0G13849g.1
NCU01632T0	DEHA0E16247g.1
NCU08616T0	DEHA0F24343g.1
NCU09012T0	DEHA0E18392g.1
NCU00743T0	DEHA0C07689g.1
NCU03575T0	DEHA0A06413g.1
NCU11669T0	DEHA0D06347g.1
NCU01638T0	DEHA0C11682g.1
NCU01772T0	DEHA0G24574g.1
NCU10066T0	DEHA0D16929g.1
NCU05425T0	DEHA0F19217g.1
NCU07922T0	DEHA0F25839g.1
NCU01680T0	DEHA0A08932g.1
NCU07700T0	DEHA0G06380g.1
NCU12032T0	DEHA0F22572g.1
NCU01768T0	DEHA0D12782g.1
NCU08685T0	DEHA0G24200g.1
NCU03591T0	DEHA0D13266g.1
NCU07443T0	DEHA0E12870g.1
NCU08501T0	DEHA0G06182g.1
NCU07658T0	DEHA0B10230g.1
NCU00018T0	DEHA0G15994g.1
NCU00018T1	DEHA0G15994g.1
NCU03877T0	DEHA0G24970g.1
NCU03877T1	DEHA0G24970g.1
NCU01192T0	DEHA0G23650g.1
NCU03539T0	DEHA0G06248g.1
NCU09324T0	DEHA0E15158g.1
NCU04370T0	DEHA0F18645g.1
NCU05238T0	DEHA0F05456g.1
NCU04569T0	DEHA0A03113g.1
NCU03875T0	DEHA0D02365g.1
NCU02111T0	DEHA0C09889g.1
NCU08919T0	DEHA0G24101g.1
NCU01820T0	DEHA0B02629g.1
NCU02566T0	DEHA0A04081g.1
NCU02366T0	DEHA0E02948g.1
NCU06318T0	DEHA0D15158g.1
NCU06338T0	DEHA0E02343g.1
NCU09463T0	DEHA0F08228g.1
NCU01625T0	DEHA0G12815g.1
NCU00621T0	DEHA0E08327g.1
NCU03363T0	DEHA0C14025g.1
NCU01965T0	DEHA0C08525g.1
NCU09740T0	DEHA0A09427g.1
NCU07027T0	DEHA0F23782g.1
NCU03065T0	DEHA0G10307g.1
NCU03947T0	DEHA0D04422g.1
NCU06488T0	DEHA0G03652g.1
NCU02815T0	DEHA0G23628g.1
NCU03818T0	DEHA0D14608g.1
NCU00461T0	DEHA0C11066g.1
NCU01857T0	DEHA0A11715g.1
NCU07870T0	DEHA0F12474g.1
NCU00239T0	DEHA0A05104g.1
NCU06272T0	DEHA0G03960g.1
NCU02762T0	DEHA0D15862g.1
NCU01612T0	DEHA0A09581g.1
NCU04142T0	DEHA0D11352g.1
NCU04404T0	DEHA0F20548g.1
NCU04348T0	DEHA0G02244g.1
NCU09602T0	DEHA0D13838g.1	DEHA0D06116g.1
NCU10497T0	DEHA0B04455g.1
NCU05046T0	DEHA0C02937g.1	DEHA0G09878g.1
NCU04720T0	DEHA0G23188g.1
NCU04327T0	DEHA0F22861.1
NCU03592T0	DEHA0G22638g.1
NCU06281T0	DEHA0G22638g.1
NCU06687T0	DEHA0B05764g.1
NCU04242T0	DEHA0E13002g.1
NCU05270T0	DEHA0C11968g.1
NCU08336T0	DEHA0E07953g.1	DEHA0E09471g.1
NCU03042T0	DEHA0G22748g.1
NCU02475T0	DEHA0F04202g.1
NCU09903T0	DEHA0A03311g.1
NCU01765T0	DEHA0G06721g.1
NCU08377T0	DEHA0C18777g.1
NCU03794T0	DEHA0B05742g.1
NCU05200T0	DEHA0F22110g.1
NCU04385T0	DEHA0C12595g.1
NCU05895T0	DEHA0F22022g.1
NCU02544T0	DEHA0G11396g.1
NCU03060T0	DEHA0G13277g.1
NCU06438T0	DEHA0E09757g.1
NCU00567T0	DEHA0F11726g.1
NCU00276T0	DEHA0F13728g.1
NCU06678T0	DEHA0C15224g.1
NCU05194T0	DEHA0C17864g.1
NCU03982T0	DEHA0A01749g.1
NCU11350T0	DEHA0G02706g.1
NCU02494T0	DEHA0F19580g.1
NCU03061T0	DEHA0G13343g.1
NCU04280T0	DEHA0E23078g.1
NCU09297T0	DEHA0F24816g.1
NCU07404T0	DEHA0G18964g.1
NCU07010T0	DEHA0B08151g.1
NCU10283T0	DEHA0D13552g.1
NCU06544T0	DEHA0G14773g.1
NCU01328T0	DEHA0F04378g.1
NCU04090T0	DEHA0D05335g.1
NCU02539T0	DEHA0E17501g.1
NCU08135T0	DEHA0E16566g.1
NCU04161T0	DEHA0B01430g.1	DEHA0C13739g.1
NCU06512T0	DEHA0A07524g.1
NCU00104T0	DEHA0E04774g.1
NCU08693T0	DEHA0C08877g.1
NCU02583T0	DEHA0D03894g.1
NCU07837T0	DEHA0E11528g.1
NCU01675T0	DEHA0F23573g.1
NCU01229T0	DEHA0D17259g.1
NCU04051T0	DEHA0G09988g.1
NCU01318T0	DEHA0E03025g.1
NCU01171T0	DEHA0F02376g.1
NCU09228T0	DEHA0D14718g.1
NCU06836T0	DEHA0E06446g.1
NCU03955T0	DEHA0C03311g.1
NCU02630T0	DEHA0E22000g.1
NCU00629T0	DEHA0D11132g.1
NCU01164T0	DEHA0B03630g.1
NCU01951T0	DEHA0C09438g.1
NCU07556T0	DEHA0F09361g.1
NCU02075T0	DEHA0A11539g.1
NCU08009T0	DEHA0C08811g.1
NCU07982T0	DEHA0G02574g.1
NCU00551T0	DEHA0E20262g.1
NCU02728T0	DEHA0E09867g.1
NCU04100T0	DEHA0E12804g.1
NCU04611T0	DEHA0C03872g.1
NCU03292T0	DEHA0F14619g.1
NCU01197T0	DEHA0G21615g.1
NCU02357T0	DEHA0C12012g.1
NCU04648T0	DEHA0A01969g.1
NCU06278T0	DEHA0F28292g.1
NCU07319T0	DEHA0C04598g.1
NCU09993T0	DEHA0F24618g.1
NCU08828T0	DEHA0A08778g.1
NCU05429T0	DEHA0B01650g.1
NCU05429T1	DEHA0B01650g.1
NCU02380T0	DEHA0B10472g.1
NCU00177T0	DEHA0F27665g.1
NCU08119T0	DEHA0B10142g.1
NCU08898T0	DEHA0F08019g.1
NCU08276T0	DEHA0E05126g.1
NCU08920T0	DEHA0G03410g.1
NCU07554T0	DEHA0G01958g.1
NCU09808T0	DEHA0C12925g.1
NCU00405T0	DEHA0E08261g.1
NCU08928T0	DEHA0B08459g.1
NCU01843T0	DEHA0G22484g.1
NCU08515T0	DEHA0E23100g.1
NCU09450T0	DEHA0B11220g.1
NCU03071T0	DEHA0C09823g.1
NCU01323T0	DEHA0F21296g.1
NCU04736T0	DEHA0A09295g.1
NCU05154T0	DEHA0A09295g.1
NCU02003T0	DEHA0F04224g.1	DEHA0D03069g.1
NCU01589T0	DEHA0E06589g.1
NCU02083T0	DEHA0G09680g.1
NCU02955T0	DEHA0E15092g.1
NCU00810T0	DEHA0G26345g.1
NCU02979T0	DEHA0E22066g.1
NCU00396T0	DEHA0A09141g.1
NCU02629T0	DEHA0F16236g.1
NCU03992T0	DEHA0E20757g.1
NCU02391T0	DEHA0D03542g.1
NCU08110T0	DEHA0G22594g.1
NCU04251T0	DEHA0D04620g.1	DEHA0A08998g.1
NCU03051T0	DEHA0F04488g.1
NCU03980T0	DEHA0F24926g.1
NCU07721T0	DEHA0E17083g.1
NCU01143T0	DEHA0F05170g.1
NCU05239T0	DEHA0A04675g.1
NCU04579T0	DEHA0D15400g.1
NCU03669T0	DEHA0E20845g.1
NCU04448T0	DEHA0G15081g.1
NCU11202T0	DEHA0G12243g.1
NCU01486T0	DEHA0C09614g.1
NCU09873T0	DEHA0E19569g.1
NCU01431T0	DEHA0E14938g.1
NCU04203T0	DEHA0B08030g.1
NCU03171T0	DEHA0C18062g.1
NCU00712T0	DEHA0D10307g.1
NCU01643T0	DEHA0E19921g.1
NCU03321T0	DEHA0D17919g.1
NCU02572T0	DEHA0F09053g.1
NCU06484T0	DEHA0G21373g.1
NCU07999T0	DEHA0B12254g.1
NCU01369T0	DEHA0C14498g.1
NCU03463T0	DEHA0C09592g.1
NCU10058T0	DEHA0C05940g.1
NCU03814T0	DEHA0A05060g.1
NCU05261T0	DEHA0F22825g.1
NCU07930T0	DEHA0G21186g.1
NCU04221T0	DEHA0B02673g.1
NCU12096T0	DEHA0E25168g.1
NCU01747T0	DEHA0G26103g.1
NCU05430T0	DEHA0F06798g.1
NCU01648T0	DEHA0F05302g.1
NCU02514T0	DEHA0D14652g.1
NCU00579T0	DEHA0B11044g.1
NCU03100T0	DEHA0D06820g.1
NCU05029T0	DEHA0B03806g.1
NCU07281T0	DEHA0F14289g.1
NCU09332T0	DEHA0F05610g.1
NCU04303T0	DEHA0B09944g.1
NCU09866T0	DEHA0E21175g.1
NCU03784T0	DEHA0F04873g.1
NCU07679T0	DEHA0B15268g.1
NCU09349T0	DEHA0G21659g.1
NCU02207T0	DEHA0A11209g.1
NCU05927T0	DEHA0F02508g.1
NCU03139T0	DEHA0F09999g.1
NCU00770T0	DEHA0F03135g.1
NCU04230T0	DEHA0D14212g.1
NCU05041T0	DEHA0G13233g.1
NCU01540T0	DEHA0D06457g.1
NCU04439T0	DEHA0B03300g.1
NCU04044T0	DEHA0F09251g.1
NCU07839T0	DEHA0A13387g.1
NCU09118T0	DEHA0F10945g.1
NCU09468T0	DEHA0A03465g.1
NCU11965T0	DEHA0D10087g.1
NCU09709T0	DEHA0G14003g.1
NCU01479T0	DEHA0D17061g.1
NCU02840T0	DEHA0E07931g.1
NCU02010T0	DEHA0B13387g.1	DEHA0A13585g.1
NCU04054T0	DEHA0D09724g.1
NCU05518T0	DEHA0G06336g.1
NCU09700T0	DEHA0E20009g.1
NCU01992T0	DEHA0A03795g.1
NCU05289T0	DEHA0D17325g.1
NCU06624T0	DEHA0F12617g.1
NCU02839T0	DEHA0B03388g.1
NCU04768T0	DEHA0E12474g.1
NCU05620T0	DEHA0G03432g.1
NCU00481T0	DEHA0A05214g.1
NCU05360T0	DEHA0A14322g.1
NCU02580T0	DEHA0D06215g.1
NCU09909T0	DEHA0D07755g.1
NCU12019T0	DEHA0B16621g.1	DEHA0E22825g.1
NCU04076T0	DEHA0C03223g.1
NCU03804T0	DEHA0D10527g.1
NCU02349T0	DEHA0G01529g.1
NCU06308T0	DEHA0D09790g.1
NCU07712T0	DEHA0F18161g.1
NCU00890T0	DEHA0E10021g.1
NCU04790T0	DEHA0B09746g.1
NCU00261T0	DEHA0G25993g.1
NCU10007T0	DEHA0E14102g.1
NCU10007T1	DEHA0E14102g.1
NCU07378T0	DEHA0F24013g.1
NCU02011T0	DEHA0C02552g.1
NCU03797T0	DEHA0C13893g.1
NCU02274T0	DEHA0E07051g.1
NCU01470T0	DEHA0C15917g.1
NCU09715T0	DEHA0E23210g.1
NCU05269T0	DEHA0D17215g.1
NCU05269T1	DEHA0D17215g.1
NCU03117T0	DEHA0F02068g.1
NCU08894T0	DEHA0F24442g.1
NCU11255T0	DEHA0D06248g.1
NCU07926T0	DEHA0F24277g.1
NCU06738T0	DEHA0D15752g.1
NCU03298T0	DEHA0A05610g.1
NCU02534T0	DEHA0F11077g.1
NCU04749T0	DEHA0G07469g.1
NCU08897T0	DEHA0F01353g.1
NCU06918T0	DEHA0B03696g.1
NCU06854T0	DEHA0D11000g.1
NCU00671T0	DEHA0G16654g.1
NCU06767T0	DEHA0C17226g.1
NCU00410T0	DEHA0C05830g.1
NCU02325T0	DEHA0F12122g.1
NCU03482T0	DEHA0G14069g.1
NCU06171T0	DEHA0E22022g.1
NCU07860T0	DEHA0A14300g.1
NCU08341T0	DEHA0G08635g.1
NCU01912T0	DEHA0D07062g.1
NCU07567T0	DEHA0A13717g.1
NCU03263T0	DEHA0D10373g.1
NCU04020T0	DEHA0F07502g.1
NCU09770T0	DEHA0F19954g.1
NCU01119T0	DEHA0C06501g.1
NCU02797T0	DEHA0G24310g.1
NCU08755T0	DEHA0E03487g.1
NCU10008T0	DEHA0F05852g.1	DEHA0F15125g.1
NCU02407T0	DEHA0C01463g.1
NCU08888T0	DEHA0F08404g.1
NCU04414T0	DEHA0G13893g.1
NCU06075T0	DEHA0D12122g.1
NCU06075T1	DEHA0D12122g.1
NCU01290T0	DEHA0G12430g.1
NCU01272T0	DEHA0D02585g.1
NCU09721T0	DEHA0F19041g.1
NCU02578T0	DEHA0F10846g.1
NCU06481T0	DEHA0A08734g.1
NCU11271T0	DEHA0C05654g.1
NCU02319T0	DEHA0B09966g.1
NCU11188T0	DEHA0E23925g.1
NCU02260T0	DEHA0G04763g.1
NCU09741T0	DEHA0G18733g.1
NCU07859T0	DEHA0E14124g.1
NCU10042T0	DEHA0G14927g.1	DEHA0D02805g.1
NCU10042T1	DEHA0G14927g.1	DEHA0D02805g.1
NCU01249T0	DEHA0G01023g.1
NCU04799T0	DEHA0G13255g.1
NCU02689T0	DEHA0C18282g.1
NCU06365T0	DEHA0F26356g.1
NCU07451T0	DEHA0G21549g.1
NCU03657T1	DEHA0D13486g.1
NCU03657T0	DEHA0D13486g.1
NCU04077T0	DEHA0B15180g.1
NCU03076T0	DEHA0G21769g.1
NCU07330T0	DEHA0E16951g.1
NCU02632T0	DEHA0C06270g.1
NCU11294T0	DEHA0C15939g.1
NCU02511T0	DEHA0F22418g.1
NCU06508T0	DEHA0D07645g.1
NCU03857T0	DEHA0E11286g.1
NCU00459T0	DEHA0C08261g.1
NCU09034T0	DEHA0E01496g.1
NCU06626T0	DEHA0F16742g.1
NCU07690T0	DEHA0G01551g.1
NCU04435T0	DEHA0C12199g.1
NCU08195T0	DEHA0G08239g.1
NCU06652T0	DEHA0G06457g.1
NCU06149T0	DEHA0F28248g.1
NCU05526T0	DEHA0D14498g.1	DEHA0F09405g.1
NCU02701T0	DEHA0B07227g.1
NCU00920T0	DEHA0F21648g.1
NCU01756T0	DEHA0F24904g.1
NCU11170T0	DEHA0F27907g.1
NCU04173T0	DEHA0D06193g.1
NCU04173T1	DEHA0D06193g.1
NCU04121T0	DEHA0B11484g.1
NCU03200T0	DEHA0D07601g.1
NCU09219T0	DEHA0D07216g.1
NCU01494T0	DEHA0C06655g.1	DEHA0C06633g.1	DEHA0C06677g.1	DEHA0E25839g.1
NCU02515T0	DEHA0E18238g.1
NCU00447T0	DEHA0F26444g.1
NCU03479T0	DEHA0F02398g.1
NCU00477T0	DEHA0C14069g.1
NCU00043T0	DEHA0E04400g.1
NCU00824T0	DEHA0F02706g.1
NCU09039T0	DEHA0D11396g.1
NCU10262T0	DEHA0C13035g.1	DEHA0C08008g.1	DEHA0G07579g.1	DEHA0E11902g.1
NCU05830T0	DEHA0C13035g.1	DEHA0C08008g.1	DEHA0G07579g.1	DEHA0E11902g.1
NCU02653T0	DEHA0E00770g.1
NCU06843T0	DEHA0B01782g.1
NCU01187T0	DEHA0F17138g.1
NCU01692T0	DEHA0F21692g.1
NCU02657T0	DEHA0E14751g.1
NCU05363T0	DEHA0C10670g.1
NCU03748T0	DEHA0F18865g.1
NCU08689T0	DEHA0E20955g.1
NCU04449T0	DEHA0C14718g.1
NCU08373T0	DEHA0D12166g.1
NCU01439T0	DEHA0B11198g.1
NCU09266T0	DEHA0C07711g.1
NCU11027T0	DEHA0C14872g.1
NCU03608T0	DEHA0F10483g.1
NCU02036T0	DEHA0B08855g.1
NCU02208T0	DEHA0F10681g.1
NCU04766T0	DEHA0E02156g.1
NCU06189T0	DEHA0B05357g.1
NCU03234T0	DEHA0G19767g.1
NCU07367T0	DEHA0F16027g.1
NCU09894T0	DEHA0G14729g.1
NCU01195T0	DEHA0C18480g.1
NCU02696T0	DEHA0F04895g.1
NCU03219T0	DEHA0C11308g.1
NCU05805T0	DEHA0C14113g.1
NCU06666T0	DEHA0G06633g.1
NCU06441T0	DEHA0B10362g.1
NCU04104T0	DEHA0F28160g.1
NCU04380T0	DEHA0G06611g.1
NCU03929T0	DEHA0G06611g.1
NCU03032T0	DEHA0F25982g.1
NCU03415T0	DEHA0G04345g.1	DEHA0F00979g.1
NCU01234T0	DEHA0D04752g.1
NCU00430T0	DEHA0F06534g.1
NCU06355T0	DEHA0G08569g.1
NCU07914T0	DEHA0F16478g.1
NCU07334T0	DEHA0G09141g.1
NCU07024T0	DEHA0E22110g.1
NCU05995T0	DEHA0F03157g.1
NCU09111T0	DEHA0C11286g.1
NCU11180T0	DEHA0B04048g.1
NCU02233T0	DEHA0D15136g.1
NCU07831T0	DEHA0G03234g.1
NCU09377T0	DEHA0B04587g.1
NCU09377T1	DEHA0B04587g.1
NCU07153T0	DEHA0G21120g.1
NCU08023T0	DEHA0A12397g.1
NCU06881T0	DEHA0F25058g.1
NCU09545T0	DEHA0F09867g.1
NCU01443T0	DEHA0G02046g.1
NCU07420T0	DEHA0D16423g.1
NCU07732T0	DEHA0G03102g.1
NCU07732T1	DEHA0G03102g.1
NCU03359T0	DEHA0C08459g.1
NCU00389T0	DEHA0C11990g.1
NCU03737T0	DEHA0D09889g.1
NCU00656T0	DEHA0G14157g.1
NCU00112T0	DEHA0A06809g.1
NCU08118T0	DEHA0F23133g.1
NCU01652T0	DEHA0F06644g.1
NCU03396T0	DEHA0G07491g.1
NCU05232T0	DEHA0F26334g.1
NCU08021T0	DEHA0D18029g.1
NCU05095T0	DEHA0C01397g.1
NCU00378T0	DEHA0G23991g.1
NCU06986T0	DEHA0F12254g.1
NCU08776T0	DEHA0F12254g.1
NCU02906T0	DEHA0F13079g.1
NCU09649T0	DEHA0A00979g.1
NCU09711T0	DEHA0C10417g.1
NCU10397T0	DEHA0E11814g.1
NCU07487T0	DEHA0G07183g.1	DEHA0B07491g.1
NCU11384T1	DEHA0F02530g.1
NCU11384T0	DEHA0F02530g.1
NCU00936T0	DEHA0B06556g.1
NCU00290T0	DEHA0C04334g.1
NCU04216T0	DEHA0F28204g.1
NCU06942T0	DEHA0E10428g.1
NCU07440T0	DEHA0F09823g.1
NCU07498T0	DEHA0G22792g.1
NCU04963T0	DEHA0D02167g.1
NCU08180T0	DEHA0D02167g.1
NCU01502T0	DEHA0B10747g.1
NCU01701T0	DEHA0E16797g.1
NCU00668T0	DEHA0G06094g.1
NCU08382T0	DEHA0C12727g.1
NCU08663T0	DEHA0G24816g.1
NCU09516T0	DEHA0G09526g.1
NCU09076T0	DEHA0F06688g.1
NCU00721T0	DEHA0B01056g.1
NCU02542T1	DEHA0F15169g.1
NCU02542T0	DEHA0F15169g.1
NCU01503T0	DEHA0A12001g.1
NCU08162T0	DEHA0C14674g.1
NCU06394T0	DEHA0F22440g.1
NCU05777T0	DEHA0G09614g.1
NCU08002T0	DEHA0D19525g.1
NCU00536T0	DEHA0C03267g.1
NCU06187T0	DEHA0F14487g.1
NCU07296T0	DEHA0F13959g.1
NCU07156T0	DEHA0A04532g.1
NCU03108T0	DEHA0F14861g.1
NCU03498T0	DEHA0E13332g.1	DEHA0G05720g.1
NCU11544T1	DEHA0C04884g.1
NCU11544T0	DEHA0C04884g.1
NCU02393T0	DEHA0E04290g.1
NCU02393T1	DEHA0E04290g.1
NCU00453T0	DEHA0G05918g.1
NCU08325T0	DEHA0E14806g.1
NCU03690T0	DEHA0C06182g.1
NCU00754T0	DEHA0A00759g.1	DEHA0G00847g.1
NCU08563T0	DEHA0D15950g.1
NCU06943T0	DEHA0G06985g.1
NCU01813T0	DEHA0F20394g.1
NCU02066T0	DEHA0G24508g.1
NCU08998T0	DEHA0F10219g.1
NCU08998T1	DEHA0F10219g.1
NCU02230T0	DEHA0B16005g.1
NCU02978T0	DEHA0B04521g.1
NCU09696T0	DEHA0E20515g.1
NCU07710T0	DEHA0F01529g.1
NCU09191T0	DEHA0F08503g.1
NCU05278T0	DEHA0D06842g.1
NCU07011T0	DEHA0D12342g.1
NCU11301T0	DEHA0C03773g.1
NCU09610T0	DEHA0F26114g.1
NCU08216T0	DEHA0C15708g.1
NCU11213T0	DEHA0F01265g.1
NCU08309T0	DEHA0G23320g.1
NCU05198T0	DEHA0E15587g.1
NCU04856T0	DEHA0G20317g.1
NCU04856T1	DEHA0G20317g.1
NCU06724T0	DEHA0G20317g.1
NCU00021T0	DEHA0A03575g.1
NCU02052T0	DEHA0A06457g.1
NCU02416T0	DEHA0D10868g.1
NCU07887T0	DEHA0G04895g.1
NCU09757T0	DEHA0F16126g.1
NCU01269T0	DEHA0A06963g.1
NCU00066T0	DEHA0C13827g.1
NCU05622T0	DEHA0E07337g.1
NCU05888T0	DEHA0E25410g.1
NCU07070T0	DEHA0F13321g.1
NCU04433T0	DEHA0E16775g.1
NCU03235T0	DEHA0E16775g.1
NCU03661T0	DEHA0C14003g.1
NCU02778T0	DEHA0D10153g.1
NCU06457T0	DEHA0C14696g.1
NCU11204T0	DEHA0E23727g.1
NCU00406T0	DEHA0B12672g.1
NCU01985T0	DEHA0D06798g.1
NCU06459T0	DEHA0C05500g.1
NCU05642T0	DEHA0E15048g.1
NCU00714T0	DEHA0E12188g.1
NCU08858T0	DEHA0A08316g.1	DEHA0E00649g.1
NCU00081T0	DEHA0G14234g.1
NCU03425T0	DEHA0F20240g.1
NCU09202T0	DEHA0D17237g.1
NCU02639T0	DEHA0B02475g.1
NCU02639T1	DEHA0B02475g.1
NCU07489T0	DEHA0E06831g.1
NCU09688T0	DEHA0D15356g.1
NCU00789T0	DEHA0G14300g.1	DEHA0G16214g.1
NCU05782T0	DEHA0A03883g.1
NCU09347T0	DEHA0A11847g.1
NCU03922T0	DEHA0A03399g.1
NCU00188T0	DEHA0D13684g.1
NCU06449T0	DEHA0A10648g.1
NCU01809T0	DEHA0D07348g.1
NCU00194T0	DEHA0F06556g.1
NCU00793T0	DEHA0F07392g.1
NCU10381T0	DEHA0B07293g.1
NCU06630T0	DEHA0D16665g.1
NCU07987T0	DEHA0A06897g.1
NCU06842T0	DEHA0F02750g.1
NCU07442T0	DEHA0F24574g.1
NCU11685T0	DEHA0E19217g.1
NCU09737T0	DEHA0F23001g.1
NCU04606T0	DEHA0D05885g.1
NCU06672T0	DEHA0G24838g.1
NCU00821T0	DEHA0E01936g.1	DEHA0F00715g.1	DEHA0E01914g.1	DEHA0B04939g.1
NCU02619T0	DEHA0D12364g.1
NCU04166T0	DEHA0C04664g.1
NCU02571T0	DEHA0F09603g.1
NCU02202T0	DEHA0F27819g.1
NCU00274T0	DEHA0C05456g.1
NCU06929T0	DEHA0A02057g.1
NCU01745T0	DEHA0F21428g.1
NCU06482T0	DEHA0G13728g.1
NCU06847T0	DEHA0E06567g.1	DEHA0D06589g.1
NCU06240T0	DEHA0F25212g.1	DEHA0B12628g.1
NCU05600T0	DEHA0G19228g.1
NCU02430T0	DEHA0D10285g.1
NCU00122T0	DEHA0G15565g.1
NCU09443T0	DEHA0F18667g.1
NCU11273T0	DEHA0G21505g.1
NCU04117T0	DEHA0E25190g.1
NCU08024T0	DEHA0B15224g.1
NCU11961T0	DEHA0A09229g.1
NCU06519T0	DEHA0A14894g.1
NCU08115T0	DEHA0B13673g.1
NCU05420T0	DEHA0E04510g.1
NCU05259T0	DEHA0F04268g.1
NCU05288T0	DEHA0F26620g.1
NCU09564T0	DEHA0D01859g.1
NCU06914T0	DEHA0G12969g.1
NCU10311T0	DEHA0G10648g.1
NCU09438T0	DEHA0E09625g.1
NCU09817T0	DEHA0G09584.1
NCU01132T0	DEHA0A12815g.1	DEHA0B13002g.1	DEHA0F01199g.1
NCU06026T0	DEHA0E21626g.1	DEHA0F00781g.1
NCU06659T0	DEHA0B12188g.1
NCU08148T0	DEHA0C16456g.1
NCU08297T0	DEHA0D13794g.1
NCU08297T1	DEHA0D13794g.1
NCU01797T0	DEHA0B13519g.1
NCU03894T0	DEHA0E23529g.1
NCU02044T0	DEHA0A03685g.1
NCU01335T0	DEHA0C05742g.1
NCU00468T0	DEHA0G19591g.1
NCU07807T0	DEHA0D19327g.1
NCU07807T1	DEHA0D19327g.1
NCU09230T0	DEHA0C16863g.1
NCU06452T0	DEHA0F17534g.1
NCU11664T0	DEHA0B15070g.1
NCU05204T0	DEHA0D16819g.1
NCU07697T0	DEHA0G06435g.1
NCU03257T0	DEHA0G02596g.1
NCU04185T0	DEHA0F09647g.1
NCU00717T0	DEHA0C03817g.1
NCU00202T0	DEHA0D10912g.1
NCU01160T0	DEHA0D18491g.1
NCU03500T0	DEHA0E05104g.1
NCU07607T0	DEHA0D20427g.1
NCU11642T0	DEHA0D03938g.1
NCU03141T0	DEHA0E05522g.1	DEHA0F04510g.1	DEHA0G09185g.1
NCU02624T0	DEHA0E20383g.1
NCU09789T0	DEHA0C11858g.1
NCU08471T0	DEHA0G24904g.1
NCU01377T0	DEHA0C07876g.1
NCU08626T0	DEHA0A00847g.1
NCU03973T0	DEHA0B08393g.1
NCU01183T0	DEHA0G21725g.1
NCU11168T0	DEHA0D12452g.1
NCU08730T0	DEHA0F17116g.1
NCU02741T0	DEHA0C17952g.1
NCU05129T0	DEHA0A07612g.1
NCU01939T0	DEHA0F06028g.1
NCU07872T0	DEHA0F08987g.1
NCU00794T0	DEHA0C09867g.1
NCU05985T0	DEHA0A08756g.1
NCU08036T0	DEHA0E09537g.1
NCU00673T0	DEHA0C14916g.1
NCU00480T0	DEHA0G16676g.1
NCU03339T0	DEHA0E14014g.1
NCU11409T0	DEHA0A02519g.1
NCU04814T0	DEHA0C11506g.1
NCU04747T0	DEHA0D19833g.1
NCU00925T0	DEHA0B01958g.1
NCU03436T0	DEHA0D14410g.1
NCU04566T0	DEHA0E15741g.1
NCU08997T0	DEHA0B14828g.1
NCU09477T0	DEHA0E12848g.1
NCU03961T0	DEHA0C14608g.1
NCU07986T0	DEHA0E17413g.1
NCU03813T0	DEHA0A01793g.1	DEHA0G20559g.1
NCU00488T0	DEHA0F05346g.1
NCU07623T0	DEHA0F00847g.1
NCU02438T0	DEHA0E04598g.1
NCU11397T0	DEHA0D08305g.1
NCU06684T0	DEHA0G16192g.1
NCU07280T0	DEHA0G14839g.1
NCU09345T0	DEHA0A02827g.1
NCU09345T1	DEHA0A02827g.1
NCU09345T2	DEHA0A02827g.1
NCU02717T0	DEHA0D07909g.1
NCU06215T0	DEHA0A04422g.1
NCU04005T0	DEHA0D04466g.1
NCU02408T0	DEHA0G01980g.1
NCU03786T0	DEHA0F02046g.1
NCU05454T0	DEHA0E09163g.1
NCU09101T0	DEHA0C10043g.1
NCU08983T0	DEHA0E11880g.1
NCU01333T0	DEHA0A08888g.1
NCU03124T0	DEHA0A14080g.1
NCU04754T0	DEHA0D07689g.1
NCU04568T0	DEHA0E21197g.1
NCU09793T0	DEHA0F08877g.1
NCU03836T0	DEHA0E24288g.1
NCU06868T0	DEHA0E21956g.1
NCU01480T0	DEHA0A10846g.1	DEHA0E24420g.1
NCU05168T0	DEHA0F22308g.1	DEHA0A00891g.1
NCU03637T0	DEHA0F06820g.1
NCU03194T0	DEHA0G14641g.1
NCU04610T0	DEHA0G18623g.1
NCU08503T0	DEHA0E11352g.1
NCU04306T0	DEHA0C04444g.1
NCU01227T0	DEHA0G11264g.1
NCU05939T0	DEHA0F08206g.1
NCU00200T0	DEHA0B12276g.1
NCU02654T0	DEHA0E00792g.1
NCU02082T0	DEHA0G19074g.1
NCU04485T0	DEHA0G15785g.1
NCU06179T0	DEHA0G11638g.1
NCU04201T0	DEHA0D14564g.1	DEHA0D14542g.1
NCU05548T0	DEHA0A04796g.1
NCU04410T0	DEHA0D04213g.1
NCU06761T0	DEHA0D17589g.1
NCU09771T0	DEHA0A09163g.1
NCU08272T0	DEHA0E01166g.1
NCU02591T0	DEHA0D05962g.1
NCU08926T0	DEHA0C16434g.1
NCU02680T0	DEHA0D17193g.1
NCU10733T0	DEHA0A03861g.1
NCU02954T0	DEHA0C18106g.1
NCU04809T0	DEHA0D11836g.1
NCU04504T0	DEHA0E08583.1
NCU09318T0	DEHA0D18293g.1
NCU04105T0	DEHA0C07986g.1
NCU01528T0	DEHA0F05258g.1
NCU09437T0	DEHA0C06479g.1
NCU06923T0	DEHA0G13937g.1
NCU10847T0	DEHA0G24794g.1
NCU07068T0	DEHA0F28985g.1
NCU01728T1	DEHA0D03828g.1
NCU01728T0	DEHA0D03828g.1
NCU00121T0	DEHA0E24200g.1
NCU05422T0	DEHA0B05071g.1
NCU00052T0	DEHA0C16049g.1
NCU03004T0	DEHA0C10065g.1
NCU07955T0	DEHA0D09042g.1
NCU01022T0	DEHA0A11000g.1
NCU04656T0	DEHA0B00836g.1
NCU06541T0	DEHA0D17105g.1
NCU06418T0	DEHA0G25113g.1
NCU01751T0	DEHA0B08657g.1
NCU01525T0	DEHA0C18172g.1
NCU06306T0	DEHA0A12727g.1
NCU06760T0	DEHA0C14366g.1
NCU09227T0	DEHA0D05841g.1
NCU02397T0	DEHA0G19525g.1	DEHA0B03784g.1	DEHA0D18381g.1
NCU05585T0	DEHA0E19833g.1	DEHA0E19855g.1
NCU04176T0	DEHA0B03256g.1
NCU10276T0	DEHA0E01716g.1
NCU08880T0	DEHA0G01188g.1
NCU03118T0	DEHA0C07832g.1
NCU07659T0	DEHA0A05698g.1
NCU08909T0	DEHA0A07480g.1	DEHA0C12441g.1
NCU03273T0	DEHA0C18018g.1
NCU06722T0	DEHA0G10373g.1
NCU00095T0	DEHA0A05874g.1
NCU02295T0	DEHA0F19448g.1
NCU04259T0	DEHA0E13948g.1
NCU01754T0	DEHA0G22330g.1	DEHA0F04356g.1
NCU01754T1	DEHA0G22330g.1	DEHA0F04356g.1
NCU02476T0	DEHA0G22330g.1	DEHA0F04356g.1
NCU01512T0	DEHA0D20119g.1
NCU00269T0	DEHA0F10263g.1
NCU00424T0	DEHA0F20966g.1
NCU04743T0	DEHA0D19283g.1
NCU04535T0	DEHA0G07645g.1
NCU09429T0	DEHA0A01188g.1	DEHA0G00781g.1
NCU00951T0	DEHA0B13134g.1
NCU03783T0	DEHA0F11275g.1
NCU07580T0	DEHA0D14256g.1
NCU12076T0	DEHA0G03300g.1
NCU04041T0	DEHA0C05852g.1
NCU11353T0	DEHA0C07788g.1
NCU10776T0	DEHA0F15059g.1
NCU00602T0	DEHA0E07623g.1	DEHA0G23210g.1
NCU01036T0	DEHA0E04664g.1
NCU05785T0	DEHA0E04664g.1
NCU00775T0	DEHA0C11770g.1
NCU03823T0	DEHA0A09603g.1
NCU03137T0	DEHA0D04972g.1
NCU06099T0	DEHA0C02068g.1
NCU09778T0	DEHA0G11660g.1
NCU08825T0	DEHA0C15873g.1
NCU02310T0	DEHA0G23144g.1
NCU06249T0	DEHA0F04741g.1
NCU05218T0	DEHA0C13585g.1
NCU02771T0	DEHA0F07062g.1
NCU05650T0	DEHA0D04730g.1
NCU08507T0	DEHA0D15906g.1
NCU01013T0	DEHA0E22176g.1
NCU03652T0	DEHA0F25300g.1
NCU06727T0	DEHA0D11418g.1
NCU04130T0	DEHA0G18689g.1	DEHA0C17160g.1
NCU01767T0	DEHA0A11693g.1
NCU05410T0	DEHA0C09955g.1
NCU05169T0	DEHA0F11550g.1
NCU03795T0	DEHA0G13431g.1
NCU05418T0	DEHA0G02860g.1
NCU00163T0	DEHA0D18425g.1
NCU01157T0	DEHA0F28072g.1
NCU03628T0	DEHA0E18711g.1
NCU09212T0	DEHA0F25278g.1
NCU02273T0	DEHA0C08921g.1
NCU09537T0	DEHA0E02541g.1
NCU03066T0	DEHA0D18183g.1
NCU05644T0	DEHA0G22704g.1
NCU00336T0	DEHA0B01078g.1
NCU04118T0	DEHA0C08085g.1
NCU03357T0	DEHA0B14443g.1
NCU03979T0	DEHA0B05269g.1
NCU07458T0	DEHA0D05753g.1
NCU08303T0	DEHA0G02310g.1
NCU04035T0	DEHA0A06996g.1
NCU06205T0	DEHA0A13838g.1
NCU06970T0	DEHA0D19437g.1
NCU04652T0	DEHA0G01870g.1
NCU07414T0	DEHA0F22484g.1
NCU01595T0	DEHA0C13409g.1
NCU07076T0	DEHA0B06732g.1	DEHA0G00957g.1
NCU00056T0	DEHA0B14058g.1
NCU02554T0	DEHA0A09020g.1
NCU01433T0	DEHA0D16951g.1
NCU04637T0	DEHA0G12903g.1
NCU00904T0	DEHA0D09658g.1
NCU02179T0	DEHA0D09658g.1
NCU01644T0	DEHA0C09658g.1
NCU01412T0	DEHA0F03069g.1
NCU03006T0	DEHA0D19151g.1
NCU00565T0	DEHA0G20031g.1
NCU00428T0	DEHA0E05170g.1
NCU06232T0	DEHA0G11946g.1
NCU00915T0	DEHA0A12551g.1
NCU08045T0	DEHA0A13365g.1
NCU02109T0	DEHA0G25740g.1
NCU06520T0	DEHA0F23375g.1
NCU00823T0	DEHA0F26664g.1
NCU06182T0	DEHA0B04895g.1
NCU03561T0	DEHA0F12925g.1
NCU04136T0	DEHA0F15235g.1
NCU08152T0	DEHA0E01540g.1	DEHA0E01738g.1	DEHA0B16247g.1
NCU00413T0	DEHA0B15389g.1	DEHA0D13244g.1
NCU02209T0	DEHA0E15114g.1	DEHA0G05995g.1
NCU03702T0	DEHA0E09251g.1
NCU04247T0	DEHA0E10274g.1
NCU06217T0	DEHA0D14388g.1
NCU11408T0	DEHA0F03498g.1
NCU02234T0	DEHA0C18601g.1
NCU03713T0	DEHA0C14454g.1
NCU02549T0	DEHA0G17314g.1
NCU06194T0	DEHA0F24794g.1
NCU00631T0	DEHA0F06182g.1
NCU05267T0	DEHA0E21714g.1
NCU04636T0	DEHA0G11902g.1
NCU02134T0	DEHA0A02915g.1
NCU09106T0	DEHA0C17006g.1
NCU03757T0	DEHA0B01210g.1
NCU02053T0	DEHA0D11528g.1
NCU02532T0	DEHA0G05764g.1
NCU10467T0	DEHA0A13992g.1
NCU07819T0	DEHA0E01606g.1
NCU08352T0	DEHA0G08745g.1
NCU10987T0	DEHA0G24266g.1
NCU09521T0	DEHA0D05863g.1
NCU04400T0	DEHA0B12936g.1	DEHA0A12793g.1
NCU02400T0	DEHA0G23474g.1
NCU09882T0	DEHA0G23474g.1
NCU05634T0	DEHA0E15180g.1
NCU05810T0	DEHA0F23265g.1
NCU03966T0	DEHA0F10736g.1
NCU07530T0	DEHA0G09251g.1
NCU07408T0	DEHA0F23639g.1
NCU07408T1	DEHA0F23639g.1
NCU03515T0	DEHA0F18557g.1
NCU04726T0	DEHA0E19492g.1
NCU10018T0	DEHA0C18645g.1
NCU04899T0	DEHA0B03047g.1
NCU03258T0	DEHA0E11858g.1
NCU07001T0	DEHA0E25146g.1
NCU01786T0	DEHA0C11022g.1
NCU01270T0	DEHA0C11022g.1
NCU00490T0	DEHA0F07326g.1
NCU02420T0	DEHA0E03619g.1
NCU01141T0	DEHA0G12089g.1
NCU01689T0	DEHA0G05973g.1
NCU07854T0	DEHA0A10494g.1
NCU08642T0	DEHA0B08261g.1
NCU03009T0	DEHA0G19657g.1
NCU03526T0	DEHA0G16148g.1
NCU09730T0	DEHA0B11176g.1
NCU11795T0	DEHA0F27401g.1
NCU07754T0	DEHA0C03619g.1
NCU04942T0	DEHA0C03619g.1
NCU01438T0	DEHA0C12749g.1
NCU02803T0	DEHA0F11506g.1
NCU02729T0	DEHA0G03322g.1
NCU07041T0	DEHA0E14685g.1
NCU03606T0	DEHA0A06875g.1
NCU01175T0	DEHA0F09163g.1
NCU07941T0	DEHA0E04356g.1
NCU09642T0	DEHA0F26774g.1
NCU02181T0	DEHA0F03674g.1	DEHA0G08041g.1
NCU11381T0	DEHA0A13816g.1
NCU10468T0	DEHA0F20658g.1
NCU00106T0	DEHA0A14256g.1
NCU00649T0	DEHA0G25201g.1
NCU02556T0	DEHA0F28402g.1
NCU02276T0	DEHA0G06919g.1
NCU08000T0	DEHA0B03982g.1
NCU06005T0	DEHA0G25696g.1
NCU03347T0	DEHA0A04840g.1
NCU02781T0	DEHA0F14421g.1
NCU04355T0	DEHA0E07249g.1
NCU02387T0	DEHA0G18821g.1
NCU03440T0	DEHA0F27126g.1
NCU00037T0	DEHA0B15719g.1
NCU02063T0	DEHA0G05566g.1
NCU04252T0	DEHA0G14047g.1
NCU01596T0	DEHA0G18249g.1
NCU07465T0	DEHA0B09460g.1
NCU01241T0	DEHA0C15268g.1
NCU02232T0	DEHA0D15114g.1
NCU05994T0	DEHA0E17787g.1
NCU06032T0	DEHA0F16500g.1
NCU09819T0	DEHA0D05687g.1
NCU11185T0	DEHA0B11000g.1
NCU03380T0	DEHA0D08470g.1
NCU06138T0	DEHA0C12265g.1
NCU06374T0	DEHA0F21956g.1
NCU07395T0	DEHA0F26906g.1
NCU03937T0	DEHA0F08294g.1
NCU03759T0	DEHA0G21395g.1
NCU08357T0	DEHA0F20328g.1
NCU00927T0	DEHA0E06655g.1
NCU04111T0	DEHA0B04873g.1
NCU02806T0	DEHA0G13409g.1
NCU04281T0	DEHA0G11770g.1
NCU07407T0	DEHA0F22198g.1
NCU09643T0	DEHA0E23793g.1
NCU07495T0	DEHA0F01958g.1	DEHA0D07821g.1
NCU00414T0	DEHA0B07139g.1
NCU00892T0	DEHA0F09449g.1
NCU05633T0	DEHA0B11704g.1
NCU05752T0	DEHA0G12947g.1
NCU04059T0	DEHA0E19811g.1
NCU11296T0	DEHA0D04796g.1
NCU08277T0	DEHA0F26235g.1
NCU01758T0	DEHA0C04202g.1
NCU10762T0	DEHA0C11154g.1
NCU06264T0	DEHA0G04851g.1
NCU07779T0	DEHA0F04554g.1
NCU05079T0	DEHA0A05544g.1	DEHA0C01837g.1
NCU08738T0	DEHA0A05544g.1	DEHA0C01837g.1
NCU02422T0	DEHA0B14267g.1
NCU01821T0	DEHA0E02299g.1
NCU03897T0	DEHA0C03641g.1
NCU04797T0	DEHA0F01309g.1
NCU08706T0	DEHA0G17402g.1
NCU11288T0	DEHA0F26642g.1
NCU01654T0	DEHA0B10340g.1	DEHA0D11022g.1	DEHA0D11044g.1	DEHA0B11924g.1	DEHA0G00671g.1
NCU04581T0	DEHA0B02068g.1
NCU03246T0	DEHA0F16632g.1
NCU06110T0	DEHA0F18095g.1
NCU06110T1	DEHA0F18095g.1
NCU06110T2	DEHA0F18095g.1
NCU03129T0	DEHA0D08976g.1
NCU05680T0	DEHA0A10868g.1
NCU04507T0	DEHA0F23023g.1
NCU04780T0	DEHA0G03190g.1
NCU11395T0	DEHA0D10197g.1
NCU01633T0	DEHA0D20383g.1	DEHA0C05896g.1	DEHA0B16665g.1
NCU08895T0	DEHA0G07975g.1
NCU03944T0	DEHA0B01716g.1
NCU05516T0	DEHA0A14168g.1
NCU08946T0	DEHA0B13827g.1
NCU00643T0	DEHA0E25861g.1	DEHA0C01111g.1
NCU08011T0	DEHA0C06457g.1
NCU02032T0	DEHA0A02277g.1	DEHA0G09317g.1
NCU01266T0	DEHA0A04554g.1
NCU01547T0	DEHA0F19866g.1
NCU07459T0	DEHA0B00946g.1
NCU04331T0	DEHA0G25256g.1
NCU11379T0	DEHA0E12100g.1
NCU03779T0	DEHA0A03971g.1	DEHA0F01221g.1
NCU04277T0	DEHA0E20405g.1
NCU09265T0	DEHA0E03861g.1
NCU01452T0	DEHA0D10395g.1	DEHA0F10527g.1
NCU01916T0	DEHA0F09328g.1
NCU03312T0	DEHA0E11616g.1
NCU02406T0	DEHA0F21340g.1
NCU09269T0	DEHA0F02244g.1
NCU09269T1	DEHA0F02244g.1
NCU05254T0	DEHA0B08107g.1
NCU03395T0	DEHA0F06138g.1
NCU01216T0	DEHA0G25905g.1
NCU02414T0	DEHA0G15224g.1
NCU05206T0	DEHA0G02794g.1
NCU09004T0	DEHA0E04752g.1
NCU05884T0	DEHA0E19943g.1	DEHA0D02101g.1
NCU03267T0	DEHA0C14476g.1
NCU08291T0	DEHA0F24772g.1
NCU10314T0	DEHA0F13277g.1
NCU00896T0	DEHA0B12342g.1
NCU02743T0	DEHA0A12463g.1
NCU00195T0	DEHA0E10494g.1
NCU01411T0	DEHA0F16940g.1
NCU02565T0	DEHA0E19965g.1
NCU03492T0	DEHA0F08118g.1
NCU06360T0	DEHA0F06248g.1
NCU00959T0	DEHA0G20581g.1
NCU03079T0	DEHA0G22110g.1
NCU07755T0	DEHA0G19723g.1
NCU00554T0	DEHA0D12474g.1
NCU02616T0	DEHA0E22132g.1
NCU05224T0	DEHA0B08437g.1
NCU01181T0	DEHA0B06424g.1
NCU02402T0	DEHA0A05346g.1
NCU04288T0	DEHA0A06050g.1
NCU02687T0	DEHA0F17336g.1
NCU04511T0	DEHA0G08481g.1
NCU11129T0	DEHA0G20185g.1	DEHA0G20207g.1	DEHA0G19503g.1
NCU00008T0	DEHA0E21087g.1
NCU03310T0	DEHA0B14553g.1
NCU11320T0	DEHA0G00979g.1
NCU11302T0	DEHA0G16786g.1
NCU04796T0	DEHA0E19151g.1	DEHA0B16533g.1
NCU09646T0	DEHA0E19151g.1	DEHA0B16533g.1
NCU07720T0	DEHA0D10692g.1
NCU00755T0	DEHA0D10692g.1
NCU00520T0	DEHA0C08074g.1
NCU03853T0	DEHA0A14058g.1
NCU00495T0	DEHA0E15235g.1
NCU02965T0	DEHA0D10439g.1
NCU07165T0	DEHA0B09570g.1
NCU03935T0	DEHA0F01507g.1
NCU08027T0	DEHA0D18161g.1
NCU04460T0	DEHA0C02662g.1
NCU06569T0	DEHA0G22814g.1
NCU07691T0	DEHA0G22231g.1
NCU00164T0	DEHA0C05082g.1
NCU02224T0	DEHA0B07073g.1
NCU04124T0	DEHA0B04829g.1
NCU08066T0	DEHA0C04400g.1
NCU09309T0	DEHA0F01760g.1
NCU00230T0	DEHA0C15114g.1
NCU02136T0	DEHA0F21208g.1
NCU00575T0	DEHA0E07007g.1
NCU00493T0	DEHA0F15543g.1
NCU03876T0	DEHA0D08624g.1
NCU04241T0	DEHA0E04103g.1
NCU08561T0	DEHA0G20889g.1
NCU01471T0	DEHA0B07315g.1
NCU02635T0	DEHA0D17347g.1
NCU05492T0	DEHA0D12672g.1
NCU06054T0	DEHA0D03245g.1
NCU04817T0	DEHA0F16522g.1
NCU01174T0	DEHA0E02805g.1
NCU01481T0	DEHA0E13882g.1
NCU08927T0	DEHA0G12991g.1
NCU06402T0	DEHA0A12661g.1	DEHA0G03124g.1
NCU06402T1	DEHA0A12661g.1	DEHA0G03124g.1
NCU00632T0	DEHA0C18436g.1
NCU04481T0	DEHA0E09581g.1
NCU09116T0	DEHA0A06974g.1	DEHA0A00253g.1
NCU01271T0	DEHA0D10549g.1
NCU10053T0	DEHA0C06853g.1
NCU03217T0	DEHA0D16335g.1
NCU04823T0	DEHA0C18986g.1
NCU09123T0	DEHA0F10197g.1
NCU01546T0	DEHA0F17798g.1
NCU05295T0	DEHA0G24882g.1
NCU08977T0	DEHA0E05016g.1
NCU07253T0	DEHA0D14982g.1
NCU01162T0	DEHA0D14982g.1
NCU00914T0	DEHA0C17996g.1
NCU02148T0	DEHA0E15543g.1
NCU11426T0	DEHA0B02585g.1
NCU05580T0	DEHA0D08217g.1	DEHA0A12617g.1
NCU06077T0	DEHA0D08217g.1	DEHA0A12617g.1
NCU03846T0	DEHA0E11968g.1
NCU03846T1	DEHA0E11968g.1
NCU00213T0	DEHA0F21934g.1
NCU06112T0	DEHA0A09185g.1
NCU03695T0	DEHA0D09834g.1
NCU04784T0	DEHA0F15037g.1
NCU04459T0	DEHA0G15378g.1
NCU06500T0	DEHA0A12485g.1
NCU06694T0	DEHA0G06116g.1
NCU04368T0	DEHA0C17798g.1	DEHA0C17820g.1
NCU04779T0	DEHA0D13178g.1	DEHA0B15312g.1
NCU04192T0	DEHA0G02838g.1	DEHA0F20350g.1
NCU05390T0	DEHA0B12430g.1
NCU01776T0	DEHA0F16258g.1
NCU02960T0	DEHA0F10021g.1
NCU09598T0	DEHA0F21384g.1
NCU06870T0	DEHA0E02783g.1
NCU06091T0	DEHA0G09658g.1
NCU01702T0	DEHA0A02563g.1
NCU02305T0	DEHA0B02695g.1
NCU02147T0	DEHA0F07084g.1
NCU07071T0	DEHA0A04620g.1
NCU03055T0	DEHA0F10065g.1
NCU06769T0	DEHA0D20229g.1
NCU06238T0	DEHA0G11286g.1
NCU10383T1	DEHA0C05918g.1
NCU10383T0	DEHA0C05918g.1
NCU09673T0	DEHA0C11000g.1
NCU09064T0	DEHA0E14641g.1
NCU00463T0	DEHA0G14949g.1
NCU09183T0	DEHA0G14949g.1
NCU02256T0	DEHA0A04378g.1
NCU01178T0	DEHA0C02332g.1
NCU01816T0	DEHA0B07645g.1
NCU05558T0	DEHA0D19987g.1
NCU07058T0	DEHA0A03355g.1
NCU06493T0	DEHA0D14894g.1
NCU06022T0	DEHA0F17226g.1
NCU02828T0	DEHA0C12617g.1	DEHA0C08437g.1
NCU00587T0	DEHA0C09416g.1
NCU01919T0	DEHA0G10109g.1
NCU04407T0	DEHA0F18117g.1
NCU00227T0	DEHA0F12166g.1
NCU03888T0	DEHA0C16093g.1
NCU05686T0	DEHA0D16907g.1
NCU09816T0	DEHA0C07183g.1
NCU07172T0	DEHA0F09735g.1
NCU12152T0	DEHA0G06292g.1
NCU00522T0	DEHA0A01144g.1	DEHA0A01529g.1
NCU08316T0	DEHA0G18480g.1
NCU02415T0	DEHA0G01914g.1
NCU04063T0	DEHA0G09053g.1
NCU08964T0	DEHA0C02002g.1
NCU01430T0	DEHA0D01606g.1	DEHA0C18909g.1	DEHA0C19052g.1	DEHA0B16225g.1
NCU04646T0	DEHA0B03652g.1
NCU06717T0	DEHA0D08558g.1
NCU02084T0	DEHA0E25993g.1	DEHA0C00880g.1
NCU06047T0	DEHA0A09702g.1
NCU01242T0	DEHA0G25520g.1
NCU02996T0	DEHA0F23661g.1
NCU04770T0	DEHA0G12529g.1
NCU04800T0	DEHA0G23122g.1
NCU08856T0	DEHA0E23749g.1
NCU08004T0	DEHA0F26796g.1
NCU08370T0	DEHA0F24420g.1
NCU07199T0	DEHA0G07051g.1	DEHA0G07117g.1	DEHA0G07139g.1	DEHA0E00957g.1
NCU05853T0	DEHA0G07051g.1	DEHA0G07117g.1	DEHA0G07139g.1	DEHA0E00957g.1
NCU00605T0	DEHA0A07326g.1	DEHA0A07304g.1
NCU00981T0	DEHA0C15422g.1
NCU05942T0	DEHA0B13970g.1
NCU03317T0	DEHA0E22693g.1
NCU03197T0	DEHA0G16302g.1
NCU09547T0	DEHA0F26686g.1
NCU01388T0	DEHA0D17721g.1
NCU08968T0	DEHA0D05819g.1
NCU09223T0	DEHA0E25036g.1
NCU06211T1	DEHA0B02651g.1
NCU06211T0	DEHA0B02651g.1
NCU06563T0	DEHA0C09977g.1
NCU05876T0	DEHA0F11924g.1
NCU06207T0	DEHA0F09757g.1
NCU07266T0	DEHA0E25344g.1
NCU10409T0	DEHA0E24684g.1
NCU06882T0	DEHA0B01320g.1
NCU11312T0	DEHA0F17776g.1
NCU11284T0	DEHA0G19899g.1
NCU00901T0	DEHA0D18799g.1
NCU08326T0	DEHA0A07370g.1
NCU09306T0	DEHA0A06204g.1
NCU07701T0	DEHA0C11462g.1
NCU06550T0	DEHA0F01573g.1
NCU02879T0	DEHA0B16335g.1
NCU04243T0	DEHA0A10626g.1
NCU04600T0	DEHA0A07744g.1
NCU06191T0	DEHA0C16797g.1
NCU06231T0	DEHA0D02277g.1
NCU11169T0	DEHA0F17512g.1
NCU00913T0	DEHA0C17314g.1
NCU06216T0	DEHA0D19173g.1
NCU09745T0	DEHA0F19888g.1
NCU01095T0	DEHA0F28765g.1
NCU05862T0	DEHA0F28765g.1
NCU04074T0	DEHA0A12265g.1
NCU03229T0	DEHA0C06721g.1
NCU03826T0	DEHA0D17369g.1
NCU07188T0	DEHA0A13299g.1
NCU04335T0	DEHA0F04114g.1
NCU10652T0	DEHA0G16082g.1
NCU01238T0	DEHA0D03003g.1
NCU02296T0	DEHA0C06523g.1
NCU02586T0	DEHA0G22924g.1
NCU06384T0	DEHA0D20449g.1
NCU08605T0	DEHA0G06523g.1
NCU00880T0	DEHA0B12320g.1
NCU07829T0	DEHA0D02959g.1
NCU11266T0	DEHA0F25652g.1
NCU04289T0	DEHA0A07128g.1
NCU01695T0	DEHA0E12364g.1
NCU10272T0	DEHA0A04818g.1
NCU06440T0	DEHA0F15081g.1
NCU06662T0	DEHA0G19437g.1
NCU01666T0	DEHA0E22869g.1
NCU02536T0	DEHA0E15301g.1
NCU01830T0	DEHA0F02156g.1
NCU08687T0	DEHA0C02860g.1
NCU00294T0	DEHA0C04642g.1
NCU11410T0	DEHA0C06314g.1
NCU08280T0	DEHA0G15202g.1
NCU06846T0	DEHA0C07161g.1
NCU06534T0	DEHA0E19426g.1
NCU03024T0	DEHA0A13673g.1
NCU03154T0	DEHA0B03872g.1
NCU00366T0	DEHA0G25839g.1
NCU08578T0	DEHA0C17292g.1
NCU06031T0	DEHA0F10593g.1
NCU06027T0	DEHA0F19261g.1
NCU04358T0	DEHA0F19261g.1
NCU09800T0	DEHA0D20493g.1
NCU07610T0	DEHA0D20493g.1
NCU01831T0	DEHA0A02035g.1
NCU00065T0	DEHA0D07172g.1
NCU01550T0	DEHA0F12969g.1
NCU06436T0	DEHA0F13453g.1
NCU07309T0	DEHA0A05324g.1
NCU06428T0	DEHA0C13299g.1
NCU08378T0	DEHA0D20273g.1
NCU11457T0	DEHA0G08063g.1
NCU02498T0	DEHA0C12573g.1
NCU00665T0	DEHA0F03652g.1
NCU03764T0	DEHA0F12078g.1
NCU06921T0	DEHA0G11011g.1
NCU07820T0	DEHA0C00264g.1	DEHA0F00671g.1
NCU03393T0	DEHA0B14702.1
NCU02428T0	DEHA0E14597g.1
NCU06780T0	DEHA0D16489g.1
NCU05196T0	DEHA0F19976g.1
NCU05523T0	DEHA0G24596g.1
NCU01564T0	DEHA0A11231g.1	DEHA0A11253g.1
NCU01285T0	DEHA0E05478g.1
NCU00809T0	DEHA0G26367g.1
NCU04150T0	DEHA0F02112g.1
NCU10061T0	DEHA0A08866g.1
NCU07358T0	DEHA0D16863g.1
NCU07012T0	DEHA0F27236g.1
NCU07814T0	DEHA0G02970g.1
NCU07733T0	DEHA0G07623g.1
NCU07965T0	DEHA0G16170g.1
NCU03981T0	DEHA0C03960g.1
NCU03981T1	DEHA0C03960g.1
NCU08384T0	DEHA0B00561g.1	DEHA0F14201g.1
NCU04013T1	DEHA0G10175g.1
NCU04013T0	DEHA0G10175g.1
NCU02497T0	DEHA0B07161g.1
NCU01524T0	DEHA0G10560g.1
NCU07722T0	DEHA0A11561g.1
NCU07868T0	DEHA0C10626g.1
NCU02533T0	DEHA0C06402g.1
NCU02966T0	DEHA0C13607g.1
NCU04647T0	DEHA0C02640g.1
NCU05902T0	DEHA0C03069g.1
NCU05143T0	DEHA0D10219g.1
NCU07002T0	DEHA0C07601g.1
NCU08035T0	DEHA0E09515g.1
NCU06994T0	DEHA0F11902g.1
NCU04733T0	DEHA0B14509g.1
NCU06052T0	DEHA0B15048g.1
NCU08001T0	DEHA0D16885g.1
NCU08427T0	DEHA0E23595g.1
NCU00030T0	DEHA0B08195g.1
NCU02829T0	DEHA0C01639g.1
NCU03304T0	DEHA0C14212g.1
NCU00306T0	DEHA0F15829g.1
NCU02585T0	DEHA0D17743g.1
NCU01979T0	DEHA0F25036g.1
NCU07509T0	DEHA0E03575g.1
NCU11173T0	DEHA0G01463g.1
NCU03497T0	DEHA0D05269g.1	DEHA0E13211g.1
NCU00963T0	DEHA0E04081g.1
NCU06192T0	DEHA0A05192g.1
NCU08502T0	DEHA0B02937g.1
NCU06371T0	DEHA0F09515g.1
NCU09320T0	DEHA0D15048g.1
NCU01435T0	DEHA0C07139g.1
NCU08048T0	DEHA0G22550g.1
NCU09115T0	DEHA0C02981g.1	DEHA0E19635g.1	DEHA0E19613g.1	DEHA0E19591g.1	DEHA0C01177g.1
NCU04245T0	DEHA0B05962g.1
NCU05971T0	DEHA0B13849g.1
NCU03325T0	DEHA0G23430g.1
NCU06369T0	DEHA0F04092g.1
NCU07757T0	DEHA0F04785g.1
NCU06715T0	DEHA0G06545g.1
NCU01980T0	DEHA0D14278g.1
NCU03503T0	DEHA0C04752g.1
NCU08340T0	DEHA0E02651g.1	DEHA0B14399g.1
NCU08340T1	DEHA0E02651g.1	DEHA0B14399g.1
NCU00742T0	DEHA0F10285g.1
NCU04337T0	DEHA0G11330g.1
NCU08762T0	DEHA0C16984g.1
NCU11297T0	DEHA0G11726g.1
NCU07393T0	DEHA0B14289g.1
NCU04354T0	DEHA0F27379g.1
NCU11489T0	DEHA0A02189g.1
NCU06057T0	DEHA0G19393g.1
NCU00931T0	DEHA0A05434g.1
NCU02263T0	DEHA0E13046g.1
NCU00465T0	DEHA0B07821g.1
NCU01515T0	DEHA0C08371g.1
NCU03092T0	DEHA0A13563g.1
NCU03166T0	DEHA0B16049g.1
NCU06347T0	DEHA0A12243g.1
NCU02833T0	DEHA0F10824g.1
NCU06866T0	DEHA0C14784g.1
NCU07688T0	DEHA0D19657g.1
NCU06999T0	DEHA0F27599g.1
NCU09475T0	DEHA0E10472g.1
NCU00466T0	DEHA0A13013g.1
NCU01367T0	DEHA0E10153g.1
NCU01637T0	DEHA0G06204g.1
NCU07412T0	DEHA0D04004g.1
NCU03352T0	DEHA0G24530g.1
NCU10044T0	DEHA0F15015g.1
NCU06009T0	DEHA0A14872g.1	DEHA0D14520g.1
NCU03369T0	DEHA0E07447g.1	DEHA0E20141g.1
NCU02005T0	DEHA0B15939g.1
NCU04015T0	DEHA0D10571g.1
NCU08477T0	DEHA0B07095g.1
NCU02104T0	DEHA0A09064g.1
NCU00337T0	DEHA0D06864g.1
NCU11251T0	DEHA0E03091g.1
NCU03924T0	DEHA0A02211g.1
NCU02727T0	DEHA0C05412g.1
NCU02826T0	DEHA0D06094g.1
NCU11744T0	DEHA0A04576g.1
NCU00155T0	DEHA0A13321g.1
NCU09600T0	DEHA0D08602g.1
NCU02626T0	DEHA0C13255g.1
NCU03936T0	DEHA0B05137g.1
NCU02658T0	DEHA0G14091g.1
NCU05009T0	DEHA0D03652g.1
NCU05009T1	DEHA0D03652g.1
NCU04783T0	DEHA0A02233g.1
NCU05513T0	DEHA0A04653g.1
NCU03633T0	DEHA0F12188g.1
NCU10747T0	DEHA0G09405g.1
NCU07263T0	DEHA0B05401g.1
NCU04514T0	DEHA0E12012g.1
NCU04737T0	DEHA0E14146g.1
NCU06673T0	DEHA0D05313g.1
NCU06336T0	DEHA0E17952g.1
NCU00216T0	DEHA0C08052g.1
NCU04479T0	DEHA0D04818g.1
NCU02245T0	DEHA0F09493g.1
NCU03018T0	DEHA0F17490g.1
NCU09552T0	DEHA0E13860g.1
NCU01221T0	DEHA0A13629g.1
NCU04304T0	DEHA0D17853g.1
NCU05720T0	DEHA0C09240g.1
NCU00660T0	DEHA0G21571g.1
NCU04040T0	DEHA0F07524g.1
NCU04430T0	DEHA0C10714g.1
NCU05818T0	DEHA0E23507g.1
NCU01878T0	DEHA0A12507g.1
NCU01256T0	DEHA0C18667g.1
NCU00173T0	DEHA0E05434g.1
NCU02650T0	DEHA0D15004g.1
NCU01305T0	DEHA0G10582g.1
NCU09290T0	DEHA0C13013g.1
NCU09313T0	DEHA0G17138g.1
NCU10073T0	DEHA0G19811g.1
NCU01084T0	DEHA0B09636g.1
NCU02373T0	DEHA0D16687g.1
NCU06764T0	DEHA0A03333g.1
NCU08346T0	DEHA0C09130g.1
NCU09535T0	DEHA0G15499g.1
NCU07668T0	DEHA0F13750g.1
NCU06341T0	DEHA0F13750g.1
NCU02105T0	DEHA0F24321g.1
NCU03953T0	DEHA0F02838g.1
NCU04378T0	DEHA0E21582g.1
NCU09456T0	DEHA0A14828g.1
NCU08878T0	DEHA0D10417g.1
NCU06454T0	DEHA0G15037g.1
NCU00300T0	DEHA0B11902g.1
NCU00891T0	DEHA0A14410g.1
NCU03269T0	DEHA0C13541g.1
NCU03597T0	DEHA0F27357g.1
NCU11285T0	DEHA0D20031g.1
NCU11453T0	DEHA0G25179g.1
NCU00589T0	DEHA0A10406g.1
NCU01172T0	DEHA0A01639g.1
NCU03188T0	DEHA0A03377g.1
NCU04454T0	DEHA0C11880g.1
NCU03880T0	DEHA0G22858g.1
NCU09311T0	DEHA0G18458g.1
NCU01484T0	DEHA0B11792g.1
NCU01179T0	DEHA0D11154g.1
NCU01997T0	DEHA0E18733g.1
NCU03504T0	DEHA0D16533g.1
NCU07419T0	DEHA0F18513g.1
NCU07874T0	DEHA0A10274g.1
NCU06419T0	DEHA0C17204g.1
NCU07662T0	DEHA0D13057g.1
NCU06578T0	DEHA0F14685g.1
NCU07988T0	DEHA0F21362g.1
NCU09733T0	DEHA0G13475g.1
NCU03963T0	DEHA0C13145g.1
NCU02282T0	DEHA0E13442g.1
NCU03319T0	DEHA0G19327g.1
NCU08022T0	DEHA0E16225g.1
NCU02560T0	DEHA0E03113g.1
NCU01069T0	DEHA0G12727g.1
NCU07550T0	DEHA0F07436g.1
NCU00725T0	DEHA0B07579g.1
NCU02432T0	DEHA0A07986g.1
NCU02409T0	DEHA0A12067g.1
NCU02814T0	DEHA0G22440g.1
NCU06183T0	DEHA0E20823g.1
NCU03659T0	DEHA0G22528g.1
NCU06199T0	DEHA0G25883g.1
NCU09892T0	DEHA0A07810g.1
NCU08811T0	DEHA0C06699g.1
NCU09492T0	DEHA0D11924g.1
NCU06679T0	DEHA0F26752g.1
NCU01667T0	DEHA0A06325g.1	DEHA0D04235g.1
NCU00944T0	DEHA0G23969g.1	DEHA0B14894g.1
NCU00553T0	DEHA0C09262g.1
NCU03404T0	DEHA0F29095g.1
NCU08218T0	DEHA0E16522g.1
NCU00501T0	DEHA0C08789g.1
NCU01324T0	DEHA0B14960g.1
NCU03204T0	DEHA0C11418g.1
NCU02056T0	DEHA0E15257g.1
NCU06540T0	DEHA0C09724g.1
NCU07169T0	DEHA0A13189g.1	DEHA0G04829g.1
NCU03388T0	DEHA0B06116g.1
NCU07884T0	DEHA0D02607g.1
NCU11471T0	DEHA0D15488g.1
NCU02464T0	DEHA0C02574g.1
NCU06726T0	DEHA0C04290g.1
NCU09930T0	DEHA0E12320g.1
NCU08278T0	DEHA0G23386g.1
NCU03297T0	DEHA0F19173g.1
NCU03297T1	DEHA0F19173g.1
NCU01795T0	DEHA0A09449g.1
NCU00091T0	DEHA0G14795g.1
NCU01464T0	DEHA0G01133g.1
NCU08425T0	DEHA0C18887g.1
NCU08005T0	DEHA0D19723g.1
NCU11181T0	DEHA0C04686g.1
NCU05242T0	DEHA0G20779g.1	DEHA0B16203g.1	DEHA0E00935g.1	DEHA0B16313g.1
NCU01122T0	DEHA0G20779g.1	DEHA0B16203g.1	DEHA0E00935g.1	DEHA0B16313g.1
NCU00919T0	DEHA0E17369g.1
NCU08500T0	DEHA0C16709g.1
NCU03749T0	DEHA0B02178g.1
NCU03749T1	DEHA0B02178g.1
NCU02423T0	DEHA0C10758g.1
NCU03207T0	DEHA0D18777g.1
NCU00489T0	DEHA0G24178g.1
NCU09322T0	DEHA0A10021g.1
NCU07457T0	DEHA0G05852g.1
NCU07719T0	DEHA0G20009g.1
NCU09432T0	DEHA0G05654g.1
NCU09594T0	DEHA0G05610g.1
NCU08273T0	DEHA0F27258g.1
NCU03803T0	DEHA0E09493g.1	DEHA0A14740g.1	DEHA0E09427g.1	DEHA0A14762g.1	DEHA0F01177g.1
NCU00609T0	DEHA0C14520g.1
NCU01252T0	DEHA0D02629g.1
NCU01936T0	DEHA0F10109g.1
NCU03899T0	DEHA0E10065g.1
NCU06924T0	DEHA0C06743g.1
NCU09738T0	DEHA0A01947g.1
NCU11651T0	DEHA0C16159g.1
NCU07774T0	DEHA0G21593g.1
NCU11187T0	DEHA0G21483g.1
NCU02603T0	DEHA0E11000g.1	DEHA0D02079g.1
NCU09033T0	DEHA0E00869g.1	DEHA0E01210g.1
NCU01906T0	DEHA0B16181g.1
NCU03050T0	DEHA0C09394g.1
NCU01929T0	DEHA0D14806g.1
NCU03859T0	DEHA0C02959g.1
NCU07564T0	DEHA0A04290g.1
NCU06141T0	DEHA0F19844g.1
NCU07125T0	DEHA0F16544g.1
NCU10273T0	DEHA0G04994g.1
NCU01949T0	DEHA0B04785g.1
NCU02368T0	DEHA0B08371g.1
NCU04110T0	DEHA0D07975g.1
NCU07960T0	DEHA0B06644g.1
NCU11246T0	DEHA0C17380g.1
NCU09538T0	DEHA0F10967g.1
NCU02157T0	DEHA0G16852g.1
NCU07958T0	DEHA0G23496g.1	DEHA0C02486g.1
NCU00301T0	DEHA0B03344g.1
NCU00108T0	DEHA0C04840g.1
NCU08607T0	DEHA0E12408g.1
NCU06193T0	DEHA0G22836g.1
NCU11215T0	DEHA0G04004g.1
NCU04096T0	DEHA0C16181g.1
NCU00772T0	DEHA0C16181g.1
NCU02226T0	DEHA0A01661g.1
NCU00711T0	DEHA0E15631g.1
NCU01446T0	DEHA0E10252g.1
NCU04323T0	DEHA0D11814g.1
NCU04069T0	DEHA0E22462g.1
NCU11098T0	DEHA0F23309g.1
NCU03468T0	DEHA0B02134g.1	DEHA0B02112g.1
NCU02618T0	DEHA0C14388g.1
NCU03855T0	DEHA0F04422g.1
NCU04443T0	DEHA0F25476g.1
NCU07669T0	DEHA0G22132g.1
NCU04452T0	DEHA0A00132g.1
NCU00193T0	DEHA0G22308g.1
NCU06260T0	DEHA0D04026g.1
NCU07516T0	DEHA0D07084g.1
NCU09162T0	DEHA0D05181g.1
NCU06104T0	DEHA0G04917g.1
NCU11234T0	DEHA0F14641g.1
NCU03789T0	DEHA0E03663g.1	DEHA0E03509g.1
NCU04510T0	DEHA0F03322g.1	DEHA0F03344g.1
NCU00690T0	DEHA0A08074g.1
NCU00440T0	DEHA0C17600g.1
NCU04279T0	DEHA0A13475g.1
NCU02203T0	DEHA0F17050g.1
NCU08385T0	DEHA0D11968g.1
NCU01429T0	DEHA0F02464g.1	DEHA0F02486g.1
NCU02757T0	DEHA0E06215g.1
NCU02289T0	DEHA0G06941g.1
NCU04553T0	DEHA0G17160g.1
NCU11324T0	DEHA0E02002g.1
NCU03283T0	DEHA0D05291g.1
NCU03283T1	DEHA0D05291g.1
NCU07289T0	DEHA0E15323g.1
NCU07289T1	DEHA0E15323g.1
NCU01514T0	DEHA0E20933g.1
NCU04137T0	DEHA0E09361g.1
NCU03439T0	DEHA0G02332g.1
NCU09090T0	DEHA0A10175g.1
NCU08040T0	DEHA0D08492g.1
NCU07100T0	DEHA0F00737g.1
NCU11420T0	DEHA0F23243g.1
NCU11864T0	DEHA0G08877g.1
NCU01523T0	DEHA0B03608g.1
NCU00650T0	DEHA0D19107g.1
NCU09436T0	DEHA0A10450g.1
NCU03732T0	DEHA0G11748g.1
NCU06168T0	DEHA0F06336g.1
NCU04838T0	DEHA0G06897g.1
NCU09239T0	DEHA0D19371g.1
NCU08324T0	DEHA0G19481g.1
NCU04554T0	DEHA0G09636g.1
NCU03209T0	DEHA0G09636g.1
NCU04883T0	DEHA0G09636g.1
NCU01165T0	DEHA0E02090g.1	DEHA0C05808g.1
NCU08044T0	DEHA0G03146g.1	DEHA0G03168g.1
NCU09117T0	DEHA0G22902g.1	DEHA0G19877g.1
NCU00055T0	DEHA0C15961g.1
NCU01257T0	DEHA0F09185g.1
NCU00777T0	DEHA0F25707g.1
NCU01569T0	DEHA0G10824g.1
NCU04503T0	DEHA0E08591g.1
NCU03777T0	DEHA0G13112g.1
NCU06606T0	DEHA0F12771g.1
NCU09731T0	DEHA0C14938g.1
NCU11102T0	DEHA0F18909g.1
NCU09366T0	DEHA0G19162g.1
NCU04475T0	DEHA0C01133g.1
NCU03711T0	DEHA0D03113g.1
NCU04815T0	DEHA0G09944g.1
NCU10185T0	DEHA0F11946g.1
NCU10945T0	DEHA0D01881g.1
NCU04391T0	DEHA0D01881g.1
NCU09640T0	DEHA0D01881g.1
NCU02562T0	DEHA0D01881g.1
NCU00395T0	DEHA0G06809g.1
NCU06552T0	DEHA0A05984g.1
NCU02493T0	DEHA0F10637g.1
NCU07415T0	DEHA0F20944g.1
NCU07956T0	DEHA0G05258g.1
NCU03972T0	DEHA0B06446g.1
NCU04008T0	DEHA0B10978g.1
NCU01332T0	DEHA0F12683g.1
NCU07738T0	DEHA0A11473g.1
NCU02754T0	DEHA0G08855g.1
NCU05252T0	DEHA0F24948g.1
NCU07261T0	DEHA0D11462g.1	DEHA0D11484g.1
NCU02413T0	DEHA0B08063g.1
NCU09091T0	DEHA0B05445g.1
NCU06712T0	DEHA0G17710g.1
NCU09896T0	DEHA0E13398g.1
NCU12009T0	DEHA0F08943g.1
NCU07849T0	DEHA0E22044g.1
NCU07849T1	DEHA0E22044g.1
NCU00182T0	DEHA0A02321g.1
NCU03715T0	DEHA0C15774g.1
NCU07482T0	DEHA0D02343g.1
NCU05452T0	DEHA0G06743g.1
NCU08312T0	DEHA0E18370g.1
NCU04612T1	DEHA0F15719g.1
NCU04612T0	DEHA0F15719g.1
NCU02074T0	DEHA0A03905g.1
NCU01753T0	DEHA0D10065g.1
NCU00119T0	DEHA0F11594g.1
NCU02509T0	DEHA0F01782g.1
NCU09747T0	DEHA0E17061g.1
NCU10048T0	DEHA0G09922g.1
NCU01993T0	DEHA0B06094g.1
NCU03045T0	DEHA0E17622g.1
NCU02283T0	DEHA0G14707g.1
NCU02333T0	DEHA0G26147g.1
NCU06067T0	DEHA0E12452g.1
NCU05075T0	DEHA0F12386g.1
NCU07992T0	DEHA0G05346g.1
NCU09119T0	DEHA0F21978g.1
NCU03596T0	DEHA0A09845g.1	DEHA0G04433g.1
NCU00950T0	DEHA0B05588g.1
NCU02020T0	DEHA0D02145g.1
NCU04841T0	DEHA0E21109g.1
NCU07734T0	DEHA0C02508g.1
NCU09258T0	DEHA0F10923g.1
NCU06269T0	DEHA0A08294g.1
NCU03112T0	DEHA0E08745g.1
NCU05207T0	DEHA0F22506g.1
NCU09876T0	DEHA0F22506g.1
NCU01116T0	DEHA0D19547g.1
NCU02543T0	DEHA0E19195g.1
NCU02948T0	DEHA0F18447g.1
NCU04087T0	DEHA0G06501g.1
NCU08989T0	DEHA0G19613g.1
NCU01784T0	DEHA0D08448g.1
NCU04727T0	DEHA0F26070g.1
NCU08003T0	DEHA0D05225g.1
NCU06404T0	DEHA0F08382g.1
NCU01552T0	DEHA0E08855g.1
NCU01552T1	DEHA0E08855g.1
NCU00316T0	DEHA0E08833g.1
NCU01705T0	DEHA0E06897g.1
NCU02812T0	DEHA0D14762g.1
NCU06410T0	DEHA0A11451g.1
NCU09862T0	DEHA0D12100g.1
NCU06856T0	DEHA0G04543g.1
NCU00519T0	DEHA0F14773g.1
NCU03989T0	DEHA0C17534g.1
NCU07739T0	DEHA0C11396g.1
NCU08993T0	DEHA0E13310g.1
NCU06758T0	DEHA0G08679g.1
NCU06132T0	DEHA0A14960g.1	DEHA0B16643g.1	DEHA0E03311g.1
NCU01169T0	DEHA0A06919g.1
NCU04228T0	DEHA0A02805g.1
NCU02513T0	DEHA0E08723g.1
NCU06779T0	DEHA0C04576g.1
NCU07023T0	DEHA0E18436g.1
NCU05804T0	DEHA0G14586g.1
NCU06771T0	DEHA0G19140g.1
NCU01166T0	DEHA0A01903g.1
NCU00028T0	DEHA0E19008g.1
NCU01184T0	DEHA0F11528g.1
NCU06268T0	DEHA0D14344g.1
NCU03988T0	DEHA0F17985g.1
NCU03556T0	DEHA0G14454g.1
NCU03704T0	DEHA0G20966g.1
NCU01635T0	DEHA0D13970g.1	DEHA0A10912g.1
NCU02690T0	DEHA0A08272g.1
NCU04446T0	DEHA0D01177g.1	DEHA0F26191g.1
NCU08389T0	DEHA0G03138.1
NCU08389T1	DEHA0G03138.1
NCU02431T0	DEHA0D08514g.1
NCU05136T0	DEHA0D02123g.1
NCU03740T0	DEHA0G07359g.1
NCU12124T0	DEHA0F05808g.1
NCU07953T0	DEHA0C04378g.1
NCU04874T0	DEHA0C04378g.1
NCU00467T0	DEHA0F03872g.1
NCU10155T0	DEHA0E03553g.1
NCU10721T0	DEHA0F02662g.1
NCU10292T0	DEHA0F09779g.1
NCU01161T0	DEHA0A09493g.1
NCU00978T0	DEHA0B06270g.1
NCU03460T0	DEHA0D15070g.1
NCU01990T0	DEHA0F09273g.1
NCU01568T0	DEHA0G11880g.1
NCU04541T0	DEHA0F13167g.1
NCU07020T0	DEHA0G05434g.1
NCU00236T0	DEHA0F24992g.1
NCU03441T0	DEHA0G10241g.1
NCU08959T0	DEHA0B10681g.1
NCU07506T0	DEHA0C01067g.1	DEHA0D00605g.1	DEHA0C19030g.1
NCU07506T1	DEHA0C01067g.1	DEHA0D00605g.1	DEHA0C19030g.1
NCU03097T0	DEHA0E18348g.1
NCU02982T0	DEHA0F05500g.1
NCU07985T0	DEHA0D13618g.1
NCU09035T0	DEHA0E01474g.1
NCU00308T0	DEHA0C18128g.1
NCU02808T0	DEHA0E22220g.1
NCU04149T0	DEHA0D20053g.1
NCU02378T0	DEHA0F13981g.1
NCU03038T0	DEHA0F16698g.1
NCU02961T0	DEHA0F28358g.1
NCU07246T0	DEHA0D08173g.1
NCU08683T0	DEHA0C09031g.1
NCU05292T0	DEHA0F26576g.1
NCU02943T0	DEHA0B15807g.1
NCU01083T0	DEHA0E12826g.1
NCU03237T0	DEHA0G04631g.1
NCU04902T0	DEHA0A15004g.1	DEHA0E00440g.1
NCU01235T0	DEHA0E11946g.1
NCU00523T0	DEHA0F08481g.1
NCU01337T0	DEHA0F23221g.1
NCU03282T0	DEHA0G24376g.1
NCU11371T0	DEHA0C18524g.1
NCU09435T0	DEHA0G03718g.1
NCU02468T0	DEHA0A10109g.1
NCU02425T0	DEHA0C05588g.1
NCU04019T0	DEHA0C12639g.1
NCU00736T0	DEHA0G15719g.1
NCU07621T0	DEHA0B07337g.1
NCU07158T0	DEHA0C08030g.1
NCU09285T0	DEHA0A00154g.1
NCU06409T0	DEHA0F17688g.1
NCU09485T0	DEHA0G04587g.1
NCU04333T0	DEHA0A08118g.1
NCU05757T0	DEHA0C14322g.1
NCU02269T0	DEHA0F25905g.1
NCU03040T0	DEHA0G17424g.1
NCU04095T0	DEHA0G22506g.1
NCU07365T0	DEHA0F15499g.1
NCU10852T0	DEHA0F20174g.1
NCU09560T0	DEHA0G05456g.1	DEHA0E01650g.1
NCU03952T0	DEHA0A01210g.1
NCU07853T0	DEHA0A07282g.1
NCU06701T0	DEHA0G11814g.1
NCU03409T0	DEHA0E08767g.1
NCU07247T0	DEHA0B15587g.1
NCU07399T0	DEHA0D11242g.1
NCU06554T0	DEHA0F25256g.1
NCU11660T0	DEHA0D10483g.1
NCU11693T0	DEHA0E12276g.1
NCU02600T0	DEHA0B00341g.1
NCU05846T0	DEHA0B00341g.1
NCU01968T0	DEHA0G00451g.1	DEHA0A00825g.1
NCU01918T0	DEHA0E17765g.1
NCU01849T0	DEHA0E25905g.1
NCU07492T0	DEHA0A06391g.1
NCU05616T0	DEHA0D15466g.1
NCU04133T0	DEHA0F07040g.1
NCU07937T0	DEHA0B11286g.1
NCU03763T0	DEHA0G21637g.1
NCU09897T0	DEHA0B11418g.1
NCU09025T0	DEHA0D04686g.1
NCU05302T0	DEHA0G25135g.1
NCU09727T0	DEHA0D20097g.1
NCU07931T0	DEHA0C10736g.1	DEHA0C16071g.1
NCU01553T0	DEHA0A14212g.1
NCU02375T0	DEHA0C13761g.1
NCU00169T0	DEHA0F16214g.1
NCU05721T0	DEHA0A06138g.1
NCU02113T0	DEHA0E12892g.1
NCU06593T0	DEHA0E22924g.1
NCU05426T0	DEHA0G08789g.1
NCU11480T0	DEHA0G20735g.1
NCU00183T0	DEHA0E06853g.1
NCU03806T0	DEHA0A13211g.1
NCU01072T0	DEHA0F15741g.1
NCU03678T0	DEHA0G19855g.1
NCU06332T0	DEHA0G05742g.1
NCU06167T0	DEHA0G20493g.1	DEHA0F18821g.1	DEHA0G16588g.1
NCU00655T0	DEHA0C06545g.1	DEHA0F11319g.1
NCU00376T0	DEHA0A12573g.1
NCU01817T0	DEHA0A03751g.1
NCU00117T0	DEHA0G17754g.1
NCU04189T0	DEHA0F28050g.1
NCU09380T0	DEHA0C05698g.1
NCU11791T0	DEHA0A06479g.1
NCU07483T0	DEHA0G17116g.1
NCU03693T0	DEHA0B08921g.1	DEHA0B11154g.1
NCU00435T0	DEHA0E13376g.1
NCU04373T0	DEHA0B04213g.1
NCU02744T0	DEHA0F19195g.1
NCU07544T0	DEHA0B08008g.1
NCU03703T0	DEHA0F09119g.1
NCU09161T0	DEHA0A13123g.1
NCU08595T0	DEHA0C06941g.1
NCU08516T0	DEHA0D01518g.1
NCU06271T0	DEHA0G22374g.1
NCU03833T0	DEHA0B08899g.1
NCU03833T1	DEHA0B08899g.1
NCU00105T0	DEHA0C04950g.1
NCU01008T0	DEHA0B02761g.1
NCU06307T0	DEHA0A13145g.1
NCU08468T0	DEHA0C12034g.1
NCU11537T0	DEHA0F02882g.1
NCU00150T0	DEHA0C08393g.1
NCU00150T1	DEHA0C08393g.1
NCU00617T0	DEHA0C13783g.1
NCU01180T0	DEHA0G11033g.1
NCU05582T0	DEHA0C14894g.1
NCU07435T0	DEHA0C17446g.1
NCU06465T0	DEHA0E07491g.1
NCU10483T0	DEHA0A10252g.1
NCU09843T0	DEHA0B01738g.1
NCU11724T0	DEHA0C03377g.1
NCU08823T0	DEHA0F10351g.1
NCU01368T0	DEHA0D15180g.1
NCU01368T1	DEHA0D15180g.1
NCU03177T0	DEHA0A02849g.1
NCU03523T0	DEHA0A08822g.1
NCU01955T0	DEHA0D10846g.1
NCU02725T0	DEHA0E02695g.1
NCU02358T0	DEHA0F04246g.1
NCU06697T0	DEHA0D03289g.1
NCU05364T0	DEHA0G05148g.1
NCU08661T0	DEHA0E09845g.1
NCU12166T0	DEHA0C01507g.1
NCU08395T0	DEHA0D11770g.1
NCU08395T1	DEHA0D11770g.1
NCU00372T0	DEHA0F07128g.1
NCU03030T0	DEHA0E22506g.1
NCU06532T0	DEHA0B10769g.1
NCU03028T0	DEHA0F03542g.1
NCU02048T0	DEHA0G04972g.1
NCU07471T0	DEHA0B03179g.1
NCU04523T0	DEHA0G25069g.1
NCU09551T0	DEHA0G18579g.1
NCU05387T0	DEHA0D01628g.1
NCU04191T0	DEHA0F11572g.1
NCU08484T0	DEHA0E09009g.1
NCU03358T0	DEHA0A06347g.1	DEHA0D02189g.1
NCU04771T0	DEHA0F00550g.1
NCU04771T1	DEHA0F00550g.1
NCU00273T0	DEHA0E19657g.1
NCU08941T0	DEHA0B09504g.1
NCU06993T0	DEHA0G22022g.1
NCU00434T0	DEHA0C03201g.1
NCU00088T0	DEHA0C11924g.1
NCU01099T0	DEHA0D03267g.1
NCU03938T0	DEHA0A13167g.1
NCU03796T0	DEHA0C15004g.1
NCU04120T0	DEHA0D11550g.1
NCU02726T0	DEHA0F17160g.1
NCU04328T0	DEHA0F22847g.1
NCU11399T0	DEHA0G04719g.1
NCU04653T0	DEHA0G06270g.1
NCU06085T0	DEHA0G06270g.1
NCU05234T0	DEHA0E06699g.1
NCU02133T0	DEHA0G18898g.1
NCU00377T0	DEHA0E11440g.1
NCU00924T0	DEHA0E10362g.1
NCU03755T0	DEHA0E08987g.1
NCU04190T0	DEHA0F16412g.1
NCU05937T0	DEHA0E16544g.1
NCU03887T0	DEHA0G09746g.1
NCU09658T0	DEHA0F07304g.1
NCU09264T0	DEHA0G07513g.1
NCU02668T0	DEHA0F22242g.1	DEHA0C15092g.1
NCU04195T0	DEHA0E25674g.1
NCU08310T0	DEHA0E25674g.1
NCU01279T0	DEHA0A11022g.1
NCU02555T0	DEHA0B01672g.1
NCU04640T0	DEHA0D11286g.1
NCU07725T0	DEHA0F26004g.1
NCU06431T0	DEHA0G16522g.1	DEHA0B06864g.1
NCU01317T0	DEHA0D19041g.1
NCU02693T0	DEHA0C12463g.1
NCU03658T0	DEHA0E20075g.1
NCU04379T0	DEHA0E14289g.1
NCU07830T0	DEHA0G16544g.1
NCU01200T1	DEHA0G11220g.1
NCU01200T0	DEHA0G11220g.1
NCU03623T0	DEHA0A02937g.1
NCU07911T0	DEHA0B01254g.1
NCU06595T0	DEHA0D07733g.1
NCU05296T0	DEHA0G24860g.1
NCU00667T0	DEHA0D10978g.1
NCU04097T0	DEHA0F14069g.1
NCU04534T0	DEHA0C13343g.1
NCU04312T0	DEHA0C13343g.1
NCU00334T0	DEHA0B11682g.1
NCU02786T0	DEHA0E13464g.1
NCU07290T0	DEHA0E15477g.1
NCU05778T0	DEHA0G25300g.1
NCU00726T0	DEHA0E18480g.1	DEHA0B07557g.1
NCU07446T0	DEHA0B05423g.1
NCU07446T1	DEHA0B05423g.1
NCU01444T0	DEHA0A10384g.1
NCU00232T0	DEHA0E06149g.1
NCU00475T0	DEHA0F23705g.1
NCU03710T0	DEHA0D02299g.1
NCU06340T0	DEHA0D09999g.1
NCU04009T0	DEHA0G18436g.1
NCU05999T0	DEHA0G18007g.1
NCU07175T0	DEHA0D20471g.1	DEHA0G23672g.1
NCU03890T0	DEHA0B09438g.1
NCU02830T0	DEHA0E16137g.1
NCU02168T0	DEHA0F05786g.1
NCU01657T0	DEHA0G25157g.1
NCU04202T0	DEHA0F14113g.1
NCU05517T0	DEHA0F01419g.1
NCU02716T0	DEHA0C08547g.1
NCU03238T0	DEHA0E01958g.1
NCU03102T0	DEHA0E14058g.1
NCU05606T0	DEHA0E18150g.1
NCU07456T0	DEHA0D15202g.1
NCU07478T0	DEHA0E08349g.1
NCU04500T0	DEHA0G06655g.1	DEHA0D01540g.1
NCU00472T0	DEHA0A06545g.1
NCU02611T0	DEHA0D18854g.1
NCU06025T0	DEHA0C04224g.1
NCU06035T0	DEHA0C12331g.1
NCU03186T0	DEHA0F23551g.1
NCU03802T0	DEHA0F14179g.1
NCU06153T0	DEHA0E08041g.1
NCU03466T0	DEHA0G11539g.1
NCU09337T0	DEHA0E14509g.1
NCU06043T0	DEHA0C08657g.1	DEHA0F19382g.1	DEHA0G04169g.1
NCU01454T0	DEHA0C04312g.1
NCU00356T0	DEHA0F06292g.1
NCU01163T0	DEHA0E20625g.1
NCU00087T0	DEHA0G24772g.1
NCU04755T0	DEHA0D03366g.1
NCU05587T0	DEHA0F04686g.1
NCU06386T0	DEHA0E24090g.1
NCU08111T0	DEHA0E20339g.1
NCU07709T0	DEHA0G03828g.1
NCU00443T0	DEHA0B02607g.1
NCU04429T0	DEHA0F20262g.1
NCU02096T0	DEHA0G26279g.1	DEHA0G26565g.1
NCU10051T0	DEHA0G26279g.1	DEHA0G26565g.1
NCU07682T1	DEHA0A04741g.1
NCU07682T0	DEHA0A04741g.1
NCU04302T0	DEHA0A11825g.1
NCU07542T0	DEHA0B04092g.1
NCU05542T0	DEHA0G04565g.1
NCU05514T0	DEHA0G21417g.1
NCU06718T0	DEHA0G03058g.1
NCU02381T0	DEHA0B15851g.1
NCU05564T0	DEHA0A07260g.1
NCU05304T0	DEHA0G19987g.1
NCU05796T0	DEHA0E07513g.1
NCU05796T1	DEHA0E07513g.1
NCU00046T0	DEHA0E03465g.1
NCU02227T0	DEHA0F07887g.1
NCU05623T0	DEHA0F08965g.1
NCU05305T0	DEHA0G10846g.1
NCU01759T0	DEHA0D10758g.1
NCU06869T0	DEHA0D08041g.1
NCU08070T0	DEHA0C02596g.1
NCU06039T0	DEHA0F04180g.1
NCU11109T0	DEHA0E07073g.1
NCU00895T0	DEHA0B01122g.1
NCU02670T0	DEHA0B04763g.1
NCU03538T0	DEHA0A07700g.1
NCU03330T0	DEHA0D17149g.1
NCU06655T0	DEHA0C16115g.1
NCU04819T0	DEHA0E25388g.1
NCU00860T0	DEHA0E25388g.1
NCU11414T0	DEHA0E25388g.1
NCU02225T0	DEHA0E03773g.1
NCU02675T0	DEHA0F24860g.1
NCU04275T0	DEHA0G05786g.1
NCU04159T0	DEHA0G08305g.1
NCU06464T0	DEHA0E18216g.1
NCU11773T0	DEHA0B02541g.1
NCU00258T0	DEHA0A09515g.1
NCU04196T0	DEHA0B06380g.1
NCU07879T0	DEHA0A03553g.1
NCU04845T0	DEHA0D20339g.1
NCU03632T0	DEHA0F12034g.1
NCU02776T0	DEHA0G10780g.1
NCU07300T0	DEHA0D03454g.1
NCU04699T0	DEHA0F18799g.1
NCU10046T0	DEHA0B06512g.1
NCU08171T0	DEHA0F09009g.1
NCU10618T0	DEHA0F18183g.1
NCU02131T0	DEHA0B08943g.1
NCU05290T0	DEHA0F08162g.1
NCU06530T0	DEHA0F08899g.1
NCU01948T0	DEHA0B04807g.1	DEHA0C08767g.1
NCU02437T0	DEHA0D17985g.1	DEHA0F19690g.1
NCU02076T0	DEHA0A14586g.1
NCU03176T0	DEHA0D13035g.1
NCU04156T0	DEHA0D10714g.1
NCU05293T0	DEHA0D04378g.1
NCU04810T0	DEHA0E19448g.1
NCU08671T0	DEHA0G19569g.1
NCU00765T0	DEHA0A04466g.1
NCU00593T0	DEHA0B11374g.1
NCU06877T0	DEHA0A05148g.1
NCU06656T0	DEHA0F04620g.1
NCU07437T0	DEHA0F07348g.1
NCU05037T0	DEHA0E01430g.1	DEHA0E00891g.1	DEHA0C19008g.1
NCU00624T0	DEHA0E23232g.1
NCU04109T0	DEHA0D20295g.1
NCU10220T0	DEHA0G07909g.1
NCU02299T0	DEHA0C05786g.1	DEHA0C05764g.1
NCU02463T0	DEHA0C05632g.1
NCU04007T0	DEHA0C06919g.1
NCU00476T0	DEHA0G19679g.1
NCU01441T0	DEHA0G08393g.1
NCU04455T0	DEHA0F22220g.1
NCU04725T0	DEHA0F26048g.1
NCU05982T0	DEHA0F13189g.1
NCU06845T0	DEHA0F20702g.1
NCU08138T0	DEHA0G19305g.1
NCU00502T0	DEHA0F08833g.1
NCU03610T0	DEHA0C13651g.1
NCU03039T0	DEHA0G04609g.1
NCU06708T0	DEHA0F15961g.1
NCU05983T0	DEHA0G10329g.1
NCU05800T0	DEHA0E12298g.1
NCU05800T1	DEHA0E12298g.1
NCU00669T0	DEHA0B15653g.1
NCU06558T0	DEHA0B06754g.1
NCU06017T0	DEHA0C13321g.1
NCU03426T0	DEHA0F17380g.1
NCU11201T0	DEHA0C10846g.1
NCU10107T0	DEHA0A12771g.1	DEHA0B12958g.1
NCU00622T0	DEHA0A13519g.1
NCU00226T0	DEHA0B14938g.1
NCU02374T0	DEHA0A02343g.1
NCU00199T0	DEHA0F12210g.1
NCU03576T0	DEHA0D07711g.1
NCU04187T0	DEHA0F14047g.1
NCU08609T0	DEHA0E25366g.1
NCU09208T0	DEHA0F14135g.1
NCU03692T0	DEHA0A11429g.1
NCU00310T0	DEHA0G01507g.1
NCU03739T0	DEHA0F19404g.1
NCU08668T0	DEHA0D07260g.1
NCU02128T0	DEHA0A12595g.1
NCU02167T0	DEHA0C17776g.1
NCU04165T0	DEHA0A14102g.1
NCU08620T0	DEHA0D09328g.1
NCU06071T0	DEHA0E07227g.1	DEHA0E07205g.1
NCU09519T0	DEHA0F05236g.1	DEHA0D03135g.1
NCU00019T0	DEHA0A09086g.1
NCU00403T0	DEHA0C02684g.1
NCU02433T0	DEHA0A08030g.1
NCU01779T0	DEHA0G09207g.1
NCU11176T0	DEHA0A09471g.1
NCU08296T0	DEHA0F22352g.1
NCU09534T0	DEHA0F10439g.1
NCU11386T0	DEHA0F26312g.1
NCU01810T0	DEHA0E09691g.1	DEHA0B16401g.1
NCU02435T0	DEHA0D18007g.1	DEHA0F19712g.1
[truncated: 1,447 more rows]
[truncated: 2 more columns]
