# Supplementary material for: Evolutionary Conservation and Diversification of Puf RNA Binding Proteins and Their mRNA Targets
Source: PLoS Biol. 2015 Nov 20;13(11):e1002307. doi: 10.1371/journal.pbio.1002307 (PMC4654594; doi:10.1371/journal.pbio.1002307)
Supplement: S4 Dataset — (ZIP) [file pbio.1002307.s004.zip › N.crassa.fa_D.haptotyla.fa.txt]

NCU06976T0	H072_10527
NCU01379T0	H072_5929
NCU07832T0	H072_1605
NCU05837T0	H072_4103
NCU08535T0	H072_5894
NCU01744T0	H072_3008
NCU07307T0	H072_9458
NCU04548T0	H072_1405
NCU02685T0	H072_7384
NCU06871T0	H072_1980
NCU07308T0	H072_1648
NCU06468T0	H072_7957
NCU05803T0	H072_1774
NCU02510T0	H072_10764
NCU00551T0	H072_8478
NCU08267T0	H072_8181
NCU08501T0	H072_1889
NCU08287T0	H072_8212
NCU02103T0	H072_9398
NCU00459T0	H072_1260
NCU04352T0	H072_9862
NCU09357T0	H072_1969
NCU07556T0	H072_1710
NCU00239T0	H072_4882
NCU06294T0	H072_4291
NCU11669T0	H072_9168
NCU00671T0	H072_8465
NCU01642T0	H072_11157
NCU05238T0	H072_387
NCU03350T0	H072_948
NCU05620T0	H072_9008
NCU08993T0	H072_5026
NCU02505T0	H072_10766
NCU03042T0	H072_7371
NCU04569T0	H072_1781
NCU10066T0	H072_150
NCU00743T0	H072_3786
NCU07658T0	H072_11451
NCU05317T0	H072_11031
NCU04350T0	H072_9861
NCU09740T0	H072_10479
NCU09367T0	H072_2952
NCU01632T0	H072_11160
NCU05132T0	H072_1923
NCU02677T0	H072_7377
NCU09012T0	H072_3436
NCU00352T0	H072_7973
NCU02762T0	H072_3186
NCU00396T0	H072_4855
NCU03986T0	H072_6431
NCU04898T0	H072_11456
NCU06733T0	H072_7699
NCU09866T0	H072_4065
NCU05591T0	H072_2114
NCU06318T0	H072_2607
NCU05120T0	H072_4685
NCU05608T0	H072_9937
NCU01238T0	H072_8579
NCU03591T0	H072_3753
NCU10143T0	H072_8653
NCU04161T0	H072_8744
NCU01951T0	H072_9596
NCU03575T0	H072_11146
NCU08276T0	H072_9437
NCU09492T0	H072_1844
NCU07546T0	H072_6948
NCU06678T0	H072_7258
NCU02815T0	H072_2827
NCU01680T0	H072_7290
NCU01820T0	H072_9218
NCU03234T0	H072_8783
NCU08023T0	H072_10526
NCU01768T0	H072_939
NCU07922T0	H072_2029
NCU08616T0	H072_1789
NCU05425T0	H072_4106
NCU01192T0	H072_1289
NCU01772T0	H072_795
NCU07679T0	H072_7458
NCU01638T0	H072_11162
NCU07378T0	H072_7704
NCU08685T0	H072_8537
NCU02111T0	H072_7857
NCU00621T0	H072_9652
NCU07119T0	H072_9546
NCU04404T0	H072_3191
NCU02728T0	H072_1345
NCU08919T0	H072_3396
NCU03116T0	H072_1629
NCU09297T0	H072_802
NCU05046T0	H072_10967
NCU01140T0	H072_7954
NCU03875T0	H072_6788
NCU03877T0	H072_1308
NCU03877T1	H072_1308
NCU04720T0	H072_10186
NCU10423T0	H072_23
NCU01197T0	H072_6786
NCU03305T0	H072_11171
NCU02554T0	H072_5551
NCU02572T0	H072_5121
NCU04242T0	H072_750
NCU00018T0	H072_7033
NCU00018T1	H072_7033
NCU02494T0	H072_1959
NCU06488T0	H072_3739
NCU02083T0	H072_3809
NCU00274T0	H072_1478
NCU09324T0	H072_5534
NCU04370T0	H072_2288
NCU05261T0	H072_3347
NCU01857T0	H072_9957
NCU08358T0	H072_3924
NCU00461T0	H072_11001
NCU07027T0	H072_669
NCU09219T0	H072_330
NCU09906T0	H072_9521
NCU08377T0	H072_1966
NCU12032T0	H072_5125
NCU04348T0	H072_9899
NCU00021T0	H072_3219
NCU04834T0	H072_4535
NCU09463T0	H072_1867
NCU04090T0	H072_4544
NCU04736T0	H072_3178
NCU06272T0	H072_3572
NCU03955T0	H072_10273
NCU02357T0	H072_7054
NCU03818T0	H072_8718
NCU03440T0	H072_3246
NCU09063T0	H072_1390
NCU06626T0	H072_5960
NCU03539T0	H072_2497
NCU07404T0	H072_9057
NCU02230T0	H072_7062
NCU06544T0	H072_2721
NCU08828T0	H072_5297
NCU04021T0	H072_5599
NCU08135T0	H072_3901
NCU03065T0	H072_3153
NCU03363T0	H072_9350
NCU07319T0	H072_8886
NCU01992T0	H072_3377
NCU01318T0	H072_7519
NCU03127T0	H072_3465
NCU08341T0	H072_9403
NCU01625T0	H072_11150
NCU03263T0	H072_11610
NCU01431T0	H072_5025
NCU06338T0	H072_5511
NCU04611T0	H072_6441
NCU03071T0	H072_5410
NCU09516T0	H072_1458
NCU11202T0	H072_9651
NCU02544T0	H072_2160
NCU00104T0	H072_4842
NCU02366T0	H072_7041
NCU02391T0	H072_131
NCU00668T0	H072_6530
NCU09975T0	H072_2213
NCU01323T0	H072_7507
NCU12096T0	H072_3612
NCU04749T0	H072_5379
NCU05200T0	H072_2558
NCU01143T0	H072_1272
NCU06122T0	H072_2570
NCU07010T0	H072_1665
NCU03811T0	H072_5472
NCU09903T0	H072_9516
NCU03947T0	H072_9230
NCU07700T0	H072_2534
NCU01833T0	H072_11136
NCU07721T0	H072_8207
NCU03298T0	H072_3317
NCU11188T0	H072_9952
NCU04865T0	H072_3762	H072_11126
NCU12161T0	H072_3762	H072_11126
NCU01965T0	H072_2602
NCU01912T0	H072_3360
NCU05270T0	H072_2544
NCU06365T0	H072_50
NCU01315T0	H072_5666
NCU05239T0	H072_8868
NCU07443T0	H072_9477
NCU03364T0	H072_2717
NCU03794T0	H072_8584
NCU07870T0	H072_7450
NCU00579T0	H072_4833
NCU00681T0	H072_8488
NCU00276T0	H072_1479
NCU01939T0	H072_9958
NCU09730T0	H072_7777
NCU08021T0	H072_3657
NCU06687T0	H072_8556
NCU01164T0	H072_6077
NCU01675T0	H072_1018
NCU06832T0	H072_9973
NCU03010T0	H072_1053
NCU09228T0	H072_9309
NCU04766T0	H072_9531
NCU10497T0	H072_9072
NCU04203T0	H072_8573
NCU08036T0	H072_8194
NCU06512T0	H072_3717
NCU02669T0	H072_5226
NCU03797T0	H072_8604
NCU04606T0	H072_8408
NCU06171T0	H072_10788
NCU03592T0	H072_3562
NCU06281T0	H072_3562
NCU06284T0	H072_8702
NCU04142T0	H072_7513
NCU06278T0	H072_3537
NCU00573T0	H072_2204
NCU03051T0	H072_885
NCU05185T0	H072_10584
NCU00712T0	H072_3527
NCU03611T0	H072_1334
NCU08928T0	H072_8360
NCU04327T0	H072_2725
NCU00040T0	H072_7521
NCU09602T0	H072_1514
NCU02349T0	H072_149
NCU05895T0	H072_10670
NCU07554T0	H072_5892
NCU05267T0	H072_10200
NCU06785T0	H072_2668
NCU04100T0	H072_6961
NCU07565T0	H072_7938
NCU09830T0	H072_4554
NCU11350T0	H072_9317
NCU00622T0	H072_9633
NCU07866T0	H072_9940
NCU06624T0	H072_5966
NCU07966T0	H072_1627
NCU05634T0	H072_5374
NCU11324T0	H072_5115
NCU05194T0	H072_10452
NCU01765T0	H072_7271
NCU08336T0	H072_5183
NCU04991T0	H072_11046
NCU07710T0	H072_8224
NCU04385T0	H072_2200
NCU09808T0	H072_5219
NCU11255T0	H072_555
NCU07412T0	H072_6771
NCU04170T0	H072_6644
NCU08056T0	H072_1970
NCU04077T0	H072_4624
NCU05802T0	H072_3650
NCU01747T0	H072_5998
NCU07854T0	H072_5728
NCU05956T0	H072_1885
NCU11273T0	H072_765
NCU03060T0	H072_5398
NCU01648T0	H072_2999
NCU08115T0	H072_3804
NCU04251T0	H072_4709
NCU01643T0	H072_11158
NCU09332T0	H072_5102
NCU08382T0	H072_2298
NCU08693T0	H072_4433
NCU06249T0	H072_6611
NCU07487T0	H072_5337
NCU03937T0	H072_3195
NCU06738T0	H072_1061
NCU08373T0	H072_3046
NCU10400T0	H072_3671
NCU06868T0	H072_171
NCU03982T0	H072_6484
NCU03292T0	H072_10975
NCU05429T0	H072_9367
NCU05429T1	H072_9367
NCU02566T0	H072_5555
NCU02696T0	H072_3211
NCU01328T0	H072_10376
NCU03463T0	H072_4085
NCU06352T0	H072_2452
NCU01272T0	H072_2929
NCU04059T0	H072_3269
NCU02689T0	H072_7683
NCU02011T0	H072_4856
NCU04221T0	H072_1142
NCU09450T0	H072_3966
NCU02539T0	H072_1953
NCU04280T0	H072_10867
NCU03125T0	H072_11066
NCU00567T0	H072_9500
NCU02979T0	H072_2158
NCU02515T0	H072_5200
NCU09993T0	H072_2826
NCU05204T0	H072_683
NCU02830T0	H072_10758
NCU11961T0	H072_5490
NCU03483T0	H072_7101
NCU02630T0	H072_10355
NCU06836T0	H072_978
NCU08009T0	H072_702
NCU03661T0	H072_5454
NCU08054T0	H072_9519
NCU02131T0	H072_8459
NCU06183T0	H072_3749
NCU03669T0	H072_3583
NCU01171T0	H072_6960
NCU09721T0	H072_553
NCU03808T0	H072_4900
NCU06438T0	H072_6305
NCU11027T0	H072_2916
NCU06500T0	H072_7003
NCU08603T0	H072_4612	H072_11052
NCU02833T0	H072_2830
NCU03784T0	H072_2872
NCU03171T0	H072_9332	H072_6564
NCU01369T0	H072_10748
NCU10283T0	H072_944
NCU11228T0	H072_2023
NCU02717T0	H072_9726
NCU02747T0	H072_9058
NCU08270T0	H072_8201
NCU11660T0	H072_8558
NCU09741T0	H072_10480
NCU01751T0	H072_1892
NCU02580T0	H072_880
NCU00629T0	H072_9946
NCU05232T0	H072_8874
NCU05298T0	H072_10187
NCU02794T0	H072_2888
NCU05777T0	H072_8429
NCU05360T0	H072_3243
NCU01229T0	H072_8651
NCU02048T0	H072_9721
NCU04035T0	H072_2491
NCU00939T0	H072_2303
NCU06199T0	H072_8011
NCU11965T0	H072_3001
NCU01465T0	H072_8021
NCU08689T0	H072_10485
NCU03061T0	H072_5389
NCU07999T0	H072_1105
NCU02583T0	H072_7564
NCU09438T0	H072_3606
NCU08920T0	H072_10155
NCU03139T0	H072_6118
NCU05901T0	H072_3591
NCU05269T0	H072_10208
NCU05269T1	H072_10208
NCU00793T0	H072_2865
NCU00481T0	H072_6386
NCU06994T0	H072_8200
NCU01985T0	H072_9589
NCU01479T0	H072_1703
NCU06508T0	H072_5029
NCU05518T0	H072_7875
NCU03804T0	H072_6231
NCU06481T0	H072_8082
NCU00121T0	H072_7994
NCU05858T0	H072_8301
NCU11619T0	H072_9903
NCU04648T0	H072_6954
NCU08791T0	H072_3470
NCU04439T0	H072_10519
NCU01207T0	H072_5939
NCU07982T0	H072_7500
NCU10397T0	H072_7910
NCU04051T0	H072_3196
NCU02208T0	H072_6884
NCU08002T0	H072_716
NCU06484T0	H072_6175
NCU08303T0	H072_5597
NCU01540T0	H072_734
NCU01659T0	H072_10878
NCU01843T0	H072_418
NCU08898T0	H072_5475
NCU07082T0	H072_3185
NCU06268T0	H072_7007
NCU07831T0	H072_9935
NCU00927T0	H072_2134
NCU00177T0	H072_4923
NCU01486T0	H072_9211
NCU11286T0	H072_4942
NCU07712T0	H072_10498
NCU09873T0	H072_4628
NCU08119T0	H072_3800
NCU04768T0	H072_9528
NCU03387T0	H072_11139
NCU08118T0	H072_3802
NCU08889T0	H072_6293
NCU06265T0	H072_6993
NCU02010T0	H072_666
NCU00095T0	H072_6559
NCU02955T0	H072_3816
NCU03980T0	H072_4053
NCU05041T0	H072_119
NCU01817T0	H072_5502
NCU03651T0	H072_6361
NCU02075T0	H072_9059
NCU03690T0	H072_4848
NCU04229T0	H072_3504
NCU09700T0	H072_1406
NCU00488T0	H072_1735
NCU02319T0	H072_3011
NCU08045T0	H072_2275
NCU01255T0	H072_8942
NCU04721T0	H072_1204
NCU06638T0	H072_2723
NCU03479T0	H072_2483
NCU02380T0	H072_10678
NCU03219T0	H072_1351
NCU03786T0	H072_5940
NCU03657T1	H072_5018
NCU03657T0	H072_5018
NCU10007T0	H072_9486
NCU10007T1	H072_9486
NCU01249T0	H072_1273
NCU01470T0	H072_6984
NCU05296T0	H072_7456
NCU07498T0	H072_3844
NCU02632T0	H072_3208
NCU00405T0	H072_6573
NCU08515T0	H072_945
NCU07002T0	H072_3634
NCU03321T0	H072_10340
NCU03792T0	H072_8595
NCU02082T0	H072_5135
NCU09118T0	H072_7855
NCU09706T0	H072_5564
NCU06684T0	H072_6419
NCU02514T0	H072_5189
NCU11282T0	H072_3985
NCU04279T0	H072_9244
NCU04472T0	H072_1643
NCU10733T0	H072_4574
NCU11296T0	H072_11187
NCU10775T0	H072_5883
NCU09377T0	H072_9088
NCU09377T1	H072_9088
NCU00336T0	H072_4850
NCU08110T0	H072_10997
NCU01335T0	H072_2794
NCU06355T0	H072_7186
NCU02629T0	H072_10786
NCU06444T0	H072_7955
NCU00656T0	H072_6520
NCU08875T0	H072_7034
NCU00890T0	H072_1520
NCU03098T0	H072_5075
NCU01241T0	H072_5665
NCU01589T0	H072_1531
NCU01510T0	H072_2387
NCU02134T0	H072_8785
NCU04054T0	H072_3166
NCU05454T0	H072_592
NCU02233T0	H072_9134
NCU08309T0	H072_10486
NCU07872T0	H072_2279
NCU09709T0	H072_1428
NCU04448T0	H072_2704
NCU06143T0	H072_10657
NCU02036T0	H072_9487
NCU06429T0	H072_7874
NCU05955T0	H072_7465	H072_6575
NCU04095T0	H072_8612
NCU02207T0	H072_2683
NCU06929T0	H072_3904
NCU02803T0	H072_9307
NCU03045T0	H072_3038
NCU06459T0	H072_8039
NCU06971T0	H072_2001
NCU03966T0	H072_4954
NCU03658T0	H072_6878
NCU08642T0	H072_4218
NCU00066T0	H072_2083
NCU05250T0	H072_2620
NCU07523T0	H072_6382
NCU08897T0	H072_6940
NCU02287T0	H072_3892
NCU09793T0	H072_3266
NCU11866T0	H072_936
NCU04117T0	H072_7907
NCU02003T0	H072_4738
NCU09819T0	H072_3785
NCU04044T0	H072_3277
NCU01119T0	H072_6275
NCU07330T0	H072_1567
NCU09111T0	H072_1348
NCU09266T0	H072_5154
NCU04121T0	H072_1706
NCU01569T0	H072_10520
NCU07690T0	H072_11188
NCU00400T0	H072_6698
NCU01824T0	H072_5499
NCU02839T0	H072_5186
NCU02475T0	H072_9462
NCU11170T0	H072_5428
NCU03235T0	H072_7395
NCU06264T0	H072_3586
NCU11426T0	H072_9221
NCU04790T0	H072_4955
NCU07156T0	H072_8353
NCU05289T0	H072_11183
NCU04319T0	H072_6436
NCU10747T0	H072_5865
NCU08755T0	H072_8969
NCU01797T0	H072_2718
NCU04799T0	H072_5779
NCU02578T0	H072_5313
NCU09537T0	H072_2910
NCU00901T0	H072_3515
NCU05242T0	H072_9547
NCU07567T0	H072_7936
NCU03897T0	H072_4956
NCU06189T0	H072_11257
NCU04076T0	H072_1646
NCU09536T0	H072_3318
NCU00447T0	H072_1460
NCU03652T0	H072_2920
NCU00770T0	H072_3307
NCU00200T0	H072_5342
NCU01376T0	H072_11516
NCU09711T0	H072_5863
NCU05029T0	H072_1369
NCU05927T0	H072_1319
NCU02797T0	H072_4389
NCU02178T0	H072_8901
NCU00010T0	H072_1159
NCU04947T0	H072_514	H072_10908
NCU05225T0	H072_10507
NCU02840T0	H072_5182
NCU05902T0	H072_3587
NCU10058T0	H072_1676
NCU03650T0	H072_2881
NCU03024T0	H072_238
NCU06394T0	H072_1662
NCU00424T0	H072_8084
NCU04230T0	H072_1325
NCU04104T0	H072_5033
NCU08924T0	H072_6053
NCU07837T0	H072_8345
NCU02978T0	H072_9076
NCU11175T0	H072_4873
NCU02110T0	H072_4697
NCU00430T0	H072_10437
NCU00642T0	H072_3661	H072_7445	H072_8897
NCU04435T0	H072_8132
NCU02127T0	H072_8475
NCU09349T0	H072_4719
NCU04303T0	H072_1099
NCU07926T0	H072_2511
NCU03032T0	H072_9276
NCU03776T0	H072_7417
NCU04105T0	H072_7218
NCU07930T0	H072_9702
NCU07068T0	H072_1381
NCU08926T0	H072_5770
NCU06672T0	H072_8441
NCU07839T0	H072_9936
NCU02276T0	H072_3613
NCU04380T0	H072_6184
NCU07281T0	H072_7455
NCU04343T0	H072_1940
NCU01756T0	H072_6159
NCU07334T0	H072_2984
NCU08484T0	H072_2988
NCU09673T0	H072_9164
NCU07440T0	H072_9480
NCU06666T0	H072_751
NCU00715T0	H072_7145
NCU07754T0	H072_9043
NCU11379T0	H072_9699
NCU00117T0	H072_324
NCU03814T0	H072_5450
NCU02810T0	H072_10740
NCU07407T0	H072_6778
NCU09688T0	H072_6322
NCU01498T0	H072_730
NCU04838T0	H072_4547
NCU05939T0	H072_4109
NCU09715T0	H072_570
NCU03100T0	H072_8772
NCU09513T0	H072_3555
NCU07011T0	H072_7811
NCU06756T0	H072_9786
NCU06986T0	H072_2322
NCU05650T0	H072_4538
NCU02965T0	H072_3183
NCU01692T0	H072_7287
NCU05985T0	H072_5320
NCU07516T0	H072_4758
NCU05259T0	H072_8858
NCU06374T0	H072_2845
NCU04610T0	H072_10272
NCU09909T0	H072_52
NCU04020T0	H072_6477
NCU09545T0	H072_8592
NCU06918T0	H072_8855
NCU08316T0	H072_10986
NCU01478T0	H072_1723
NCU03648T0	H072_6630
NCU09142T0	H072_5216
NCU08064T0	H072_8155
NCU03220T0	H072_1350
NCU07375T0	H072_9744
NCU09696T0	H072_8616
NCU06842T0	H072_962
NCU11190T0	H072_157
NCU10311T0	H072_7055
NCU01330T0	H072_4844
NCU00281T0	H072_8187
NCU04110T0	H072_6622
NCU07705T0	H072_3680
NCU05316T0	H072_10925
NCU10337T0	H072_10374
NCU00130T0	H072_4413
NCU06783T0	H072_2667
NCU06569T0	H072_6131
NCU11169T0	H072_2067
NCU04726T0	H072_9559
NCU08272T0	H072_9954
NCU00410T0	H072_4929
NCU01701T0	H072_8175
NCU01234T0	H072_5948
NCU04245T0	H072_6827
NCU04511T0	H072_4432
NCU00680T0	H072_9511
NCU03500T0	H072_8349
NCU03415T0	H072_11540
NCU08858T0	H072_8093
NCU02701T0	H072_3127
NCU04784T0	H072_5319
NCU07064T0	H072_3780
NCU00436T0	H072_3543
NCU00896T0	H072_7471
NCU00406T0	H072_7873
NCU11294T0	H072_107
NCU01187T0	H072_8670
NCU05622T0	H072_5005
NCU01813T0	H072_786
NCU03117T0	H072_1632
NCU00920T0	H072_7478
NCU04167T0	H072_6642
NCU10018T0	H072_3276
NCU03076T0	H072_3146
NCU00112T0	H072_7191
NCU01417T0	H072_1553
NCU04410T0	H072_5363
NCU06215T0	H072_7217
NCU06075T0	H072_3935
NCU06075T1	H072_3935
NCU06192T0	H072_4884
NCU09132T0	H072_5185
NCU03194T0	H072_10796
NCU08297T1	H072_11440
NCU08297T0	H072_11440
NCU06149T0	H072_5868
NCU12039T0	H072_1244
NCU05301T0	H072_7778
NCU11271T0	H072_11236
NCU09746T0	H072_6138
NCU04623T0	H072_11078
NCU09191T0	H072_10966
NCU03783T0	H072_2878
NCU00591T0	H072_7432
NCU09894T0	H072_3144
NCU09610T0	H072_4729
NCU06308T0	H072_8223
NCU08888T0	H072_1734
NCU02416T0	H072_8484
NCU08894T0	H072_8557
NCU02274T0	H072_1298
NCU05876T0	H072_3698
NCU04252T0	H072_10256
NCU00273T0	H072_1477
NCU04652T0	H072_3322
NCU12009T0	H072_4615
NCU09202T0	H072_7793
NCU04636T0	H072_774
NCU04535T0	H072_4105
NCU01654T0	H072_2989
NCU02626T0	H072_3298
NCU00789T0	H072_1483
NCU02066T0	H072_11607
NCU06503T0	H072_7005
NCU06503T1	H072_7005
NCU03482T0	H072_9932
NCU02511T0	H072_1524
NCU02482T0	H072_9510
NCU02482T1	H072_9510
NCU02482T2	H072_9510
NCU03795T0	H072_8582
NCU06483T0	H072_7942
NCU11397T0	H072_7025
NCU07129T0	H072_10654
NCU11180T0	H072_7540
NCU00754T0	H072_4455
NCU02387T0	H072_3734
NCU04414T0	H072_9142
NCU10043T0	H072_8750
NCU02407T0	H072_1410
NCU00477T0	H072_4030
NCU08020T0	H072_2507
NCU02053T0	H072_8779
NCU11238T0	H072_9503
NCU08294T0	H072_2295
NCU01539T0	H072_7137
NCU00784T0	H072_9443
NCU02112T0	H072_5615
NCU06030T0	H072_2173
NCU00290T0	H072_7486
NCU00261T0	H072_7932
NCU07859T0	H072_6862
NCU00790T0	H072_7166
NCU02409T0	H072_1377
NCU00824T0	H072_11577
NCU09496T0	H072_10443
NCU02616T0	H072_6110
NCU09076T0	H072_9466
NCU09575T0	H072_2358
NCU09287T0	H072_1179
NCU08273T0	H072_7796
NCU03062T0	H072_5388
NCU03799T0	H072_8602
NCU09265T0	H072_5152
NCU09101T0	H072_8912
NCU01503T0	H072_748
NCU00172T0	H072_2092
NCU05363T0	H072_7806
NCU06803T0	H072_10631
NCU09071T0	H072_9493
NCU02906T0	H072_4210
NCU08357T0	H072_3899
NCU07868T0	H072_5714
NCU03857T0	H072_1316
NCU03819T0	H072_5437
NCU11246T0	H072_1945
NCU09443T0	H072_3819
NCU04166T0	H072_3399
NCU00046T0	H072_7525
NCU02325T0	H072_5958
NCU03509T0	H072_7322
NCU02828T0	H072_6842
NCU02052T0	H072_5547
NCU01172T0	H072_6959
NCU04185T0	H072_4193
NCU01290T0	H072_8635
NCU06216T0	H072_8538
NCU02234T0	H072_3602
NCU03359T0	H072_5780
NCU06041T0	H072_10576
NCU00904T0	H072_6109
NCU10008T0	H072_5623
NCU08730T0	H072_11560
NCU00821T0	H072_438
NCU03628T0	H072_2904
NCU02252T0	H072_1296
NCU06881T0	H072_7045
NCU07451T0	H072_3714
NCU06099T0	H072_7064
NCU08441T0	H072_1138
NCU04755T0	H072_3110
NCU00206T0	H072_5775
NCU05923T0	H072_5775
NCU04355T0	H072_9890
NCU03200T0	H072_4436
NCU07669T0	H072_536
NCU07691T0	H072_2454
NCU06834T0	H072_975
NCU07280T0	H072_1110
NCU07367T0	H072_10774
NCU10042T0	H072_10773
NCU10042T1	H072_10773
NCU02356T0	H072_3534
NCU05680T0	H072_1465
NCU07153T0	H072_1331
NCU07971T0	H072_4603
NCU04190T0	H072_7192
NCU10810T0	H072_9310
NCU08998T0	H072_3423
NCU08998T1	H072_3423
NCU06843T0	H072_964
NCU00480T0	H072_11509
NCU02680T0	H072_6769
NCU00936T0	H072_7477
NCU01449T0	H072_2587
NCU01449T1	H072_2587
NCU03141T0	H072_597
NCU00714T0	H072_4217
NCU09318T0	H072_5164
NCU04537T0	H072_2327
NCU03257T0	H072_4480
NCU02361T0	H072_8096
NCU06578T0	H072_5978
NCU07420T0	H072_227
NCU09861T0	H072_4545
NCU04316T0	H072_10875
NCU07698T0	H072_689
NCU09598T0	H072_3007
NCU04614T0	H072_8348
NCU08298T0	H072_9817
NCU09432T0	H072_1302
NCU01433T0	H072_8668
NCU02393T0	H072_125
NCU02393T1	H072_125
NCU06279T0	H072_2278
NCU00925T0	H072_7480
NCU07175T0	H072_10563
NCU03357T0	H072_2789
NCU02498T0	H072_3615
NCU04173T0	H072_4920
NCU04173T1	H072_4920
NCU08471T0	H072_3241
NCU07987T0	H072_6189
NCU01195T0	H072_3725
NCU02778T0	H072_10735
NCU04505T0	H072_9724
NCU05246T0	H072_9889
NCU11239T0	H072_9514
NCU02063T0	H072_4002
NCU07607T0	H072_11480
NCU04615T0	H072_5084
NCU04216T0	H072_9715
NCU05198T0	H072_11312
NCU07024T0	H072_676
NCU07724T0	H072_548
NCU11254T0	H072_1402
NCU00446T0	H072_1441
NCU00306T0	H072_7625
NCU09559T0	H072_590
NCU03608T0	H072_4713
NCU02295T0	H072_547
NCU05526T0	H072_1034
NCU01439T0	H072_9166
NCU02522T0	H072_6571
NCU11384T0	H072_2148
NCU11384T1	H072_2148
NCU01161T0	H072_4717
NCU02653T0	H072_2914
NCU07171T0	H072_756
NCU11409T0	H072_142
NCU09547T0	H072_2890
NCU00205T0	H072_2091
NCU00453T0	H072_3403
NCU02619T0	H072_8190
NCU02464T0	H072_8513
NCU03981T1	H072_4950
NCU03981T0	H072_4950
NCU05683T0	H072_1621
NCU06605T0	H072_2697
NCU00536T0	H072_8469
NCU11301T0	H072_1378
NCU00081T0	H072_1705
NCU07380T0	H072_3031
NCU11302T0	H072_1380
NCU06761T0	H072_6547
NCU04078T0	H072_10229
NCU07874T0	H072_6963
NCU04566T0	H072_10277
NCU00163T0	H072_7937
NCU00503T0	H072_7664
NCU09757T0	H072_661
NCU08935T0	H072_10831
NCU10905T0	H072_9532
NCU01554T0	H072_3024
NCU03108T0	H072_3508
NCU10789T0	H072_6115
NCU08218T0	H072_7992
NCU00230T0	H072_2737
NCU03973T0	H072_3664
NCU00378T0	H072_7476
NCU09488T0	H072_2759
NCU06342T0	H072_8963
NCU05644T0	H072_11497
NCU07012T0	H072_1803
NCU03715T0	H072_7008
NCU06407T0	H072_10399
NCU04938T0	H072_216
NCU07481T0	H072_3050
NCU09034T0	H072_4683
NCU11168T0	H072_7510
NCU10262T0	H072_1931
NCU05830T0	H072_1931
NCU00188T0	H072_2962
NCU09642T0	H072_10196
NCU05805T0	H072_1800
NCU00340T0	H072_3419
NCU03312T0	H072_1951
NCU04187T0	H072_5015
NCU02549T0	H072_9406
NCU11685T0	H072_10237
NCU03347T0	H072_972
NCU00164T0	H072_7939
NCU03813T0	H072_5427
NCU07489T0	H072_3867
NCU08663T0	H072_8220
NCU09212T0	H072_11597
NCU02404T1	H072_560
NCU02404T0	H072_560
NCU02546T0	H072_3845
NCU04449T0	H072_2705
NCU03855T0	H072_4726
NCU00045T0	H072_9261
NCU10945T0	H072_10030
NCU07732T0	H072_7837
NCU07732T1	H072_7837
NCU03498T0	H072_659
NCU04378T0	H072_490
NCU03748T0	H072_8632
NCU09831T0	H072_4819
NCU11453T0	H072_4200
NCU09469T0	H072_5044
NCU08563T0	H072_7926
NCU02109T0	H072_2828
NCU03894T0	H072_4611
NCU06493T0	H072_2805
NCU08076T0	H072_3333
NCU08195T0	H072_10806
NCU06942T0	H072_7046
NCU11544T1	H072_3379
NCU11544T0	H072_3379
NCU05278T0	H072_701
NCU09162T0	H072_3570
NCU01269T0	H072_2058
NCU06202T0	H072_1711
NCU11642T0	H072_5412
NCU05266T0	H072_667
NCU09533T0	H072_8973
NCU11187T0	H072_9491
NCU00782T0	H072_3798
NCU03228T0	H072_4750
NCU02657T0	H072_5386
NCU04124T0	H072_4812
NCU04176T0	H072_4186
NCU03137T0	H072_9395
NCU00202T0	H072_7930
NCU07340T0	H072_9143
NCU02122T0	H072_8499
NCU04247T0	H072_10269
NCU03526T0	H072_2702
NCU07112T0	H072_9610
NCU01652T0	H072_804
NCU03339T0	H072_1102
NCU03124T0	H072_1357
NCU03036T0	H072_3056
NCU07986T0	H072_4645
NCU04354T0	H072_3654
NCU08148T0	H072_5773
NCU00122T0	H072_2059
NCU01758T0	H072_788
NCU00043T0	H072_7527
NCU03914T0	H072_4638
NCU00194T0	H072_9308
NCU00495T0	H072_3229
NCU03965T0	H072_4617
NCU09435T0	H072_1417
NCU11353T0	H072_2078
NCU02542T1	H072_8427
NCU02542T0	H072_8427
NCU03922T0	H072_5908
NCU03944T0	H072_8338
NCU07914T0	H072_5401
NCU08674T0	H072_10465
NCU06809T0	H072_1872
NCU03264T0	H072_5181
NCU09223T0	H072_1780
NCU03697T0	H072_7917
NCU08216T0	H072_7988
NCU09874T0	H072_11117	H072_6670
NCU02179T0	H072_8902
NCU03493T0	H072_2489
NCU04796T0	H072_4093
NCU05994T0	H072_5541
NCU01882T0	H072_9558
NCU07901T0	H072_8753
NCU10381T0	H072_11156
NCU07941T0	H072_4587
NCU01494T0	H072_853
NCU00181T0	H072_6980
NCU07955T0	H072_3341
NCU06630T0	H072_6008
NCU03815T0	H072_8712
NCU04782T0	H072_3273
NCU07020T0	H072_1430
NCU09230T0	H072_5589
NCU06441T0	H072_8600
NCU00389T0	H072_1939
NCU07023T0	H072_677
NCU00320T0	H072_7963
NCU02617T0	H072_6100
NCU02368T0	H072_7043
NCU01443T0	H072_8649
NCU05642T0	H072_6211
NCU00914T0	H072_8191
NCU07062T0	H072_4630
NCU10383T1	H072_953
NCU10383T0	H072_953
NCU02611T0	H072_4687
NCU05422T0	H072_2719
NCU02408T0	H072_7076
NCU06144T0	H072_4202
NCU02729T0	H072_7426
NCU11492T0	H072_1674
NCU03267T0	H072_831
NCU02321T0	H072_8160
NCU07296T0	H072_9738
NCU06760T0	H072_957
NCU01745T0	H072_8845
NCU06138T0	H072_5835
NCU04733T0	H072_7469
NCU12152T0	H072_1768
NCU09227T0	H072_4204
NCU04656T0	H072_10242
NCU06344T0	H072_11181
NCU07688T0	H072_9914
NCU11204T0	H072_9647
NCU06847T0	H072_8990
NCU12027T0	H072_10675
NCU02209T0	H072_6066
NCU03515T0	H072_9348
NCU03622T0	H072_6198
NCU09120T0	H072_1359
NCU09347T0	H072_1891
NCU06362T0	H072_5513
NCU09485T0	H072_4865
NCU00593T0	H072_9638
NCU10847T0	H072_3498
NCU05785T0	H072_4720	H072_9323
NCU01036T0	H072_4720	H072_9323
NCU06005T0	H072_5781
NCU09374T0	H072_4393
NCU11284T0	H072_4536
NCU07442T0	H072_9509
NCU01247T0	H072_1276
NCU00272T0	H072_7018
NCU03379T0	H072_11141
NCU00692T0	H072_3364
NCU03372T0	H072_3727
NCU11748T0	H072_362
NCU06869T0	H072_4266
NCU08153T0	H072_4661
NCU00498T0	H072_2782
NCU08708T0	H072_1046
NCU05937T0	H072_4966
NCU02044T0	H072_9716
NCU06452T0	H072_8536
NCU08468T0	H072_9243
NCU02420T0	H072_576
NCU01767T0	H072_10859
NCU01348T0	H072_11522
NCU07059T0	H072_11491
NCU00152T0	H072_7986
NCU08301T0	H072_2292
NCU11705T0	H072_668
NCU06710T0	H072_5423
NCU03852T0	H072_10250
NCU06240T0	H072_8016
NCU07015T0	H072_8872
NCU07970T0	H072_11449
NCU06187T0	H072_92
NCU03637T0	H072_10056
NCU02245T0	H072_3311
NCU04041T0	H072_4548
NCU06543T0	H072_2300
NCU01702T0	H072_7798
NCU04133T0	H072_6650
NCU01809T0	H072_9226
NCU11791T0	H072_10351
NCU00428T0	H072_7026
NCU09702T0	H072_1584
NCU04241T0	H072_8370
NCU03737T0	H072_3554
NCU00608T0	H072_6525
NCU01502T0	H072_9925
NCU09407T0	H072_3978
NCU02966T0	H072_3175
NCU04747T0	H072_3204
NCU06182T0	H072_3747
NCU06430T0	H072_4583
NCU04130T0	H072_6812
NCU09065T0	H072_5608
NCU03823T0	H072_11228
NCU00440T0	H072_1448
NCU00988T0	H072_4112
NCU02793T0	H072_4469
NCU04125T0	H072_4813
NCU02524T0	H072_10750
NCU06457T0	H072_8045
NCU06179T0	H072_8659
NCU11664T0	H072_8071
NCU00552T0	H072_2317
NCU03396T0	H072_5518
NCU11251T0	H072_5217
NCU11213T0	H072_4082
NCU08598T0	H072_1750
NCU03713T0	H072_7013
NCU10073T0	H072_9085
NCU09737T0	H072_10469
NCU06652T0	H072_8099
NCU05810T0	H072_6755
NCU01644T0	H072_11159
NCU11185T0	H072_10407
NCU02650T0	H072_9675
NCU02225T0	H072_10927
NCU02457T0	H072_2164
NCU02126T0	H072_8476
NCU05095T0	H072_5831
NCU09817T0	H072_3790
NCU03217T0	H072_876
NCU05156T0	H072_2760
NCU03229T0	H072_5695
NCU04672T0	H072_11523
NCU04534T0	H072_9007
NCU04312T0	H072_9007
NCU03290T0	H072_250
NCU04015T0	H072_6473
NCU07887T0	H072_3556
NCU10987T0	H072_3505
NCU02203T0	H072_6882
NCU05715T0	H072_7028
NCU00269T0	H072_3411
NCU00493T0	H072_5586
NCU06659T0	H072_1208
NCU10762T0	H072_9163
NCU06769T0	H072_1047
NCU08669T0	H072_1113
NCU06715T0	H072_5469
NCU06449T0	H072_6953
NCU07418T0	H072_7425
NCU05137T0	H072_1293	H072_8138
NCU04306T0	H072_1096
NCU07070T0	H072_7924
NCU09253T0	H072_8402
NCU01728T1	H072_6074
NCU01728T0	H072_6074
NCU01266T0	H072_5340
NCU02224T0	H072_5877
NCU01151T0	H072_7623
NCU09486T0	H072_610
NCU07701T0	H072_2536
NCU07458T0	H072_4445
NCU05853T0	H072_7615
NCU04814T0	H072_4987
NCU09595T0	H072_7800
NCU06812T0	H072_8298
NCU01252T0	H072_3563
NCU02571T0	H072_5124
NCU06943T0	H072_1427
NCU07609T0	H072_927
NCU05268T0	H072_10202
NCU08024T0	H072_10525
NCU00673T0	H072_8474
NCU00263T0	H072_10037
NCU09980T0	H072_2996
NCU04637T0	H072_773
NCU11263T0	H072_7231
NCU07860T0	H072_5838
NCU06523T0	H072_5838
NCU02091T0	H072_1934
NCU04137T0	H072_2066
NCU02232T0	H072_8839
NCU06095T0	H072_9130
NCU03606T0	H072_1957
NCU01430T0	H072_4111
NCU10776T0	H072_1691
NCU06563T0	H072_6015
NCU06724T0	H072_6814
NCU04856T0	H072_6814
NCU04856T1	H072_6814
NCU02238T0	H072_5070	H072_3603
NCU01183T0	H072_3740
NCU06217T0	H072_10347
NCU04457T0	H072_1801
NCU01528T0	H072_6088
NCU06205T0	H072_4188
NCU07807T0	H072_4602
NCU07807T1	H072_4602
NCU02100T0	H072_5134
NCU07697T0	H072_684
NCU02532T0	H072_5545
NCU05420T0	H072_3712
NCU08027T0	H072_2696
NCU08869T0	H072_7915
NCU00450T0	H072_3407
NCU01181T0	H072_3402
NCU06032T0	H072_3957
NCU09758T0	H072_3719
NCU01596T0	H072_5506
NCU02291T0	H072_5887
NCU08503T0	H072_984
NCU02716T0	H072_2022
NCU02397T0	H072_4017
NCU00377T0	H072_10938
NCU10853T0	H072_7493
NCU01754T0	H072_5089
NCU04754T0	H072_3109
NCU04192T0	H072_6217
NCU07393T0	H072_1344
NCU08650T0	H072_1165
NCU06540T0	H072_5988
NCU02639T0	H072_3167
NCU02639T1	H072_3167
NCU00035T0	H072_8010
NCU04800T0	H072_5778
NCU07298T0	H072_6185
NCU07960T0	H072_11170
NCU09771T0	H072_9551
NCU02624T0	H072_4113
NCU02741T0	H072_5380
NCU09313T0	H072_3039
NCU10467T0	H072_4911
NCU02406T0	H072_1411
NCU00677T0	H072_3618
NCU03295T0	H072_1486
NCU01997T0	H072_8887
NCU06132T0	H072_7241
NCU09121T0	H072_5544
NCU07001T0	H072_7824
NCU01377T0	H072_5945
NCU08880T0	H072_3097
NCU02296T0	H072_896
NCU02785T0	H072_3912
NCU02576T0	H072_5123
NCU02402T0	H072_5870
NCU03836T0	H072_4893
NCU01936T0	H072_8789
NCU00182T0	H072_3559
NCU02556T0	H072_1782
NCU06999T0	H072_3632
NCU05452T0	H072_7278
NCU07590T0	H072_11142
NCU02743T0	H072_3199
NCU06285T0	H072_2124
NCU03727T0	H072_5476
NCU08682T0	H072_2120
NCU06296T0	H072_9554
NCU08626T0	H072_8941
NCU01157T0	H072_762
NCU00169T0	H072_2234
NCU02422T0	H072_799
NCU01724T0	H072_616
NCU05129T0	H072_1054
NCU11587T0	H072_3077
NCU07584T0	H072_9900
NCU03759T0	H072_10053
NCU02688T1	H072_7684
NCU02688T0	H072_7684
NCU03678T0	H072_2220
NCU00984T0	H072_9053
NCU04201T0	H072_6265
NCU01438T0	H072_9167
NCU07381T0	H072_4748
NCU07720T0	H072_8208
NCU00755T0	H072_8208
NCU07899T0	H072_1929
NCU02400T0	H072_7073
NCU04485T0	H072_8222
NCU05117T0	H072_3492
NCU01216T0	H072_1707
NCU03924T0	H072_396
NCU00794T0	H072_4377
NCU03426T0	H072_6000
NCU06921T0	H072_3831
NCU00775T0	H072_10737
NCU00403T0	H072_241
NCU00916T0	H072_4975
NCU06270T0	H072_1459
NCU01947T0	H072_9586
NCU03768T1	H072_2192
NCU03768T0	H072_2192
NCU03768T2	H072_2192
NCU05598T0	H072_2230
NCU06870T0	H072_3791
NCU00602T0	H072_9635
NCU06436T0	H072_5703
NCU08895T0	H072_8880
NCU07531T0	H072_11045
NCU04111T0	H072_2089
NCU04568T0	H072_5739
NCU10519T0	H072_4000
NCU04459T0	H072_1107
NCU05206T0	H072_671
NCU01333T0	H072_6082
NCU06520T0	H072_2686
NCU04841T0	H072_4642
NCU03961T0	H072_3666
NCU02620T0	H072_10929
NCU09904T0	H072_9520
NCU08741T0	H072_1516
NCU07587T0	H072_2517
NCU01184T0	H072_8650
NCU09123T0	H072_5550
NCU06722T0	H072_10287
NCU07623T0	H072_9708
NCU09237T0	H072_10076
NCU00772T0	H072_3313
NCU01919T0	H072_5607
NCU02351T0	H072_5884
NCU06194T0	H072_4885
NCU07414T0	H072_6776
NCU06923T0	H072_7484
NCU06489T0	H072_11214
NCU04504T0	H072_68
NCU04335T0	H072_2631
NCU04809T0	H072_3152
NCU05752T0	H072_2722
NCU02147T0	H072_8511
NCU02023T0	H072_11290
NCU00170T0	H072_3227
NCU05410T0	H072_941
NCU05600T0	H072_5706
NCU08290T0	H072_3992
NCU06541T0	H072_5987
NCU02814T0	H072_10052
NCU03258T0	H072_4205
NCU04512T0	H072_4431
NCU05213T0	H072_10460
NCU02531T0	H072_1336
NCU00037T0	H072_7946
NCU01083T0	H072_7266
NCU04963T0	H072_2978
NCU08180T0	H072_2978
NCU02663T0	H072_5
NCU00023T0	H072_4164
NCU03066T0	H072_3158
NCU01968T0	H072_4516
NCU06914T0	H072_5569
NCU10468T0	H072_3750
NCU09477T0	H072_10403
NCU02654T0	H072_2915
NCU04646T0	H072_2062
NCU02430T0	H072_5867
NCU07779T0	H072_2065
NCU09789T0	H072_8900
NCU04581T0	H072_6600
NCU06482T0	H072_7945
NCU01178T0	H072_4187
NCU01055T0	H072_6661
NCU04783T0	H072_7848
NCU08997T0	H072_4072
NCU09864T0	H072_4013
NCU07313T0	H072_9859
NCU01821T0	H072_1996
NCU02781T0	H072_2889
NCU00575T0	H072_5604
NCU05597T0	H072_2332
NCU09640T0	H072_6032
NCU03380T0	H072_2518
NCU07362T0	H072_6068
NCU00195T0	H072_2459
NCU03492T0	H072_2222
NCU04024T0	H072_2266
NCU05850T0	H072_2842
NCU01412T0	H072_7232
NCU04415T0	H072_5909
NCU03154T0	H072_9597
NCU02996T0	H072_10365
NCU02644T0	H072_8450
NCU02644T1	H072_8450
NCU01240T0	H072_6260
NCU09321T0	H072_1349
NCU04264T0	H072_8129
NCU05224T0	H072_8217
NCU09551T0	H072_4970
NCU07739T0	H072_6950
NCU05273T0	H072_2529
NCU05889T0	H072_6091
NCU09732T0	H072_10135
NCU02438T0	H072_8843
NCU03009T0	H072_9950
NCU09680T0	H072_6567
NCU06419T0	H072_3222
NCU01141T0	H072_8679
NCU01206T0	H072_10785
NCU07814T0	H072_6579
NCU11471T0	H072_6466
NCU08003T0	H072_2530
NCU06799T0	H072_5069
NCU02879T0	H072_11279
NCU11953T0	H072_11571
NCU00520T0	H072_4764
NCU06774T0	H072_997
NCU05169T0	H072_2590
NCU04272T0	H072_4715
NCU07880T0	H072_2753
NCU06232T0	H072_5071
NCU08319T0	H072_3349
NCU01059T0	H072_1420
NCU02256T0	H072_2568
NCU04281T0	H072_1998
NCU10189T0	H072_2104
NCU06961T0	H072_6222
NCU11693T0	H072_2838
NCU03223T1	H072_1352
NCU03223T0	H072_1352
NCU02954T0	H072_3834
NCU02960T0	H072_4773
NCU07459T0	H072_3335
NCU07125T0	H072_4997
NCU04005T0	H072_9247
NCU11050T0	H072_6651
NCU08291T0	H072_8477
NCU00538T0	H072_356
NCU09775T0	H072_2953
NCU01271T0	H072_2946
NCU02283T0	H072_2577
NCU00395T0	H072_4866
NCU00587T0	H072_4837
NCU05548T0	H072_2755
NCU01830T0	H072_2745
NCU01235T0	H072_5947
NCU06052T0	H072_3925
NCU01227T0	H072_9165
NCU01963T0	H072_9614
NCU07659T0	H072_11462
NCU09646T0	H072_2039
NCU07076T0	H072_9865
NCU06190T0	H072_11233
NCU01786T0	H072_5515
NCU07580T0	H072_2082
NCU06238T0	H072_5705
NCU06618T0	H072_8859	H072_3994
NCU02273T0	H072_3605
NCU06656T0	H072_817
NCU02750T0	H072_6768
NCU00951T0	H072_1366
NCU02771T0	H072_251
NCU06277T0	H072_3585
NCU11537T0	H072_2816
NCU09869T0	H072_4081
NCU05782T0	H072_8443
NCU09208T0	H072_6522
NCU02687T0	H072_1362
NCU09643T0	H072_10199
NCU00589T0	H072_4840
NCU04442T0	H072_2690
NCU03801T0	H072_4091
NCU01993T0	H072_9680
NCU06595T0	H072_8877
NCU10276T0	H072_10185
NCU03876T0	H072_1309
NCU00468T0	H072_4804
NCU08370T0	H072_3495
NCU08939T0	H072_10861
NCU00632T0	H072_403
NCU05582T0	H072_405
NCU07504T0	H072_1798
NCU05000T0	H072_10357
NCU01013T0	H072_3016
NCU06418T0	H072_1255
NCU02565T0	H072_5140
NCU08435T0	H072_539
NCU09738T0	H072_5076
NCU07564T0	H072_8072
NCU05218T0	H072_10509
NCU00311T0	H072_7543
NCU05364T0	H072_3252
NCU06009T0	H072_5293
NCU07530T0	H072_10538
NCU09116T0	H072_7095
NCU02791T0	H072_4367
NCU07850T0	H072_5724
NCU07909T0	H072_10332
NCU01546T0	H072_7284
NCU04481T0	H072_8869
NCU10652T0	H072_5893
NCU05861T0	H072_11452
NCU04750T0	H072_3164
NCU11420T0	H072_562
NCU03006T0	H072_9949
NCU05196T0	H072_8857
NCU11102T0	H072_8388
NCU03846T0	H072_1256
NCU03846T1	H072_1256
NCU06112T0	H072_10779
NCU06231T0	H072_5038
NCU04669T0	H072_9550
NCU02343T0	H072_582
NCU01160T0	H072_4716
NCU01613T0	H072_11565
NCU01512T0	H072_1006
NCU00649T0	H072_2180
NCU03504T0	H072_5957
NCU02690T0	H072_7098
NCU07309T0	H072_9434
NCU05254T0	H072_1660
NCU05633T0	H072_2025
NCU03888T0	H072_4070
NCU00337T0	H072_7970
NCU06601T0	H072_5989
NCU09093T0	H072_8914
NCU00106T0	H072_7984
NCU00565T0	H072_9607
NCU02074T0	H072_5117
NCU03049T0	H072_5081
NCU01175T0	H072_8539
NCU00490T0	H072_5587
NCU07495T0	H072_3826
NCU02425T0	H072_2576
NCU00213T0	H072_5891
NCU06727T0	H072_841
NCU04118T0	H072_3999
NCU02536T0	H072_5542
NCU03246T0	H072_845
NCU01367T0	H072_6871
NCU00924T0	H072_7472
NCU06039T0	H072_3971
NCU04737T0	H072_5362
NCU03757T0	H072_6398
NCU08607T0	H072_3066
NCU09552T0	H072_2282
NCU02151T0	H072_9569
NCU06585T0	H072_8876
NCU11320T0	H072_8061
NCU11288T0	H072_8052
NCU04136T0	H072_2075
NCU01547T0	H072_7286
NCU09434T0	H072_1419
NCU01760T0	H072_783
NCU07021T0	H072_1431
NCU00345T0	H072_8014
NCU04803T0	H072_5393
NCU04288T0	H072_10876
NCU03197T0	H072_83
NCU03218T0	H072_3993
NCU01689T0	H072_7282
NCU04899T0	H072_10207
NCU10272T0	H072_7136
NCU09657T0	H072_11445
NCU00711T0	H072_1339
NCU03395T0	H072_2562
NCU01304T0	H072_4903
NCU03561T0	H072_5343
NCU01388T0	H072_8552
NCU04772T0	H072_5918
NCU04936T0	H072_5875
NCU01878T0	H072_7807
NCU06779T0	H072_3730
NCU06679T0	H072_7259
NCU09521T0	H072_10441
NCU00809T0	H072_4412	H072_47	H072_10569
NCU00025T0	H072_1716
NCU05260T0	H072_3339
NCU00880T0	H072_8514
NCU08499T0	H072_1887
NCU09106T0	H072_5156
NCU06720T0	H072_11104	H072_450
NCU11381T0	H072_9212
NCU05390T0	H072_632
NCU09384T0	H072_260
NCU04817T0	H072_5010
NCU02887T0	H072_10629
NCU09322T0	H072_7863
NCU08312T0	H072_10488
NCU04298T0	H072_3651
NCU01480T0	H072_7159
NCU08927T0	H072_1097
NCU06347T0	H072_3655
NCU00414T0	H072_9171
NCU00823T0	H072_11580
NCU02525T0	H072_3502
NCU06970T0	H072_1864
NCU08275T0	H072_1909
NCU01753T0	H072_8148
NCU04400T0	H072_11285
NCU09429T0	H072_11293
NCU03341T0	H072_6545
NCU08277T0	H072_9910
NCU08152T0	H072_11080
NCU09992T0	H072_10172
NCU07041T0	H072_4011
NCU00962T0	H072_9642
NCU01913T0	H072_9665
NCU09391T0	H072_5961
NCU07408T0	H072_10253
NCU07408T1	H072_10253
NCU00894T0	H072_2144
NCU01435T0	H072_2581
NCU01210T0	H072_5466
NCU09098T0	H072_1930
NCU08850T0	H072_6890
NCU03204T0	H072_2020
NCU00119T0	H072_9179
NCU06699T0	H072_4794
NCU08066T0	H072_6505
NCU03643T0	H072_5429
NCU08005T0	H072_2532
NCU01525T0	H072_8853
NCU11395T0	H072_5653
NCU01324T0	H072_2074
NCU00725T0	H072_4384
NCU03913T0	H072_2256
NCU03695T0	H072_4854
NCU09816T0	H072_3789
NCU03319T0	H072_11305
NCU00675T0	H072_1738
NCU03050T0	H072_884
NCU02202T0	H072_2682
NCU06360T0	H072_2559
NCU02592T0	H072_9484
NCU03064T0	H072_3154
NCU06054T0	H072_3930
NCU08427T0	H072_2197
NCU08811T0	H072_4425
NCU04333T0	H072_8852
NCU09931T0	H072_4423
NCU09518T0	H072_6036
NCU11399T0	H072_7890
NCU08338T0	H072_10364
NCU02032T0	H072_1150	H072_9502
NCU00554T0	H072_8903
NCU07071T0	H072_3203
NCU12076T0	H072_2152
NCU08909T0	H072_7037
NCU04657T0	H072_1313
NCU07558T0	H072_7944
NCU06042T0	H072_11393
NCU05797T0	H072_2833
NCU03254T0	H072_7505
NCU07610T0	H072_6905
NCU07392T0	H072_7743
NCU04653T0	H072_10428
NCU07985T0	H072_9894
NCU03317T0	H072_7692
NCU10282T0	H072_4368
NCU00919T0	H072_2296
NCU02354T0	H072_1412
NCU02591T0	H072_1751
NCU02305T0	H072_5955
NCU03118T0	H072_9397
NCU09930T0	H072_4422
NCU09532T0	H072_8972
NCU01402T0	H072_5774
NCU01900T0	H072_6679
NCU05580T0	H072_3772
NCU04837T0	H072_5378
NCU04013T0	H072_10264
NCU04013T1	H072_10264
NCU00199T0	H072_5341
NCU04331T0	H072_1692
NCU10852T0	H072_1971
NCU03633T0	H072_9296
NCU10683T0	H072_3926
NCU11408T0	H072_7051
NCU04797T0	H072_4095
NCU06251T0	H072_3233
NCU02015T0	H072_9656
NCU10546T0	H072_2980
NCU06895T0	H072_8114
NCU09211T0	H072_6524
NCU08852T0	H072_8389
NCU06729T0	H072_856
NCU03714T0	H072_7011
NCU05377T0	H072_1654
NCU03523T0	H072_3706
NCU09778T0	H072_2265
NCU05721T0	H072_7020
NCU08507T0	H072_6155
NCU06177T0	H072_8658
NCU02795T0	H072_4380
NCU00434T0	H072_6969
NCU07205T0	H072_2294
NCU07711T0	H072_11406
NCU04289T0	H072_5288
NCU05971T0	H072_4047
NCU02181T0	H072_8904
NCU00582T0	H072_10742
NCU08114T0	H072_5079
NCU02373T0	H072_1372
NCU05627T0	H072_2968
NCU06718T0	H072_8396
NCU03310T0	H072_4570
NCU00614T0	H072_8788
NCU06271T0	H072_7000
NCU08511T0	H072_5984
NCU06250T0	H072_1717
NCU07067T0	H072_2448
NCU06230T0	H072_3458
NCU11357T0	H072_1467
NCU06694T0	H072_6423
NCU06371T0	H072_10492
NCU00915T0	H072_3369
NCU06403T0	H072_3249
NCU01823T0	H072_8057
NCU06336T0	H072_1649
NCU00611T0	H072_7821
NCU01275T0	H072_7555
NCU04168T0	H072_6643
NCU02704T0	H072_3201
NCU06033T0	H072_3907
NCU08597T0	H072_1667
NCU11173T0	H072_638
NCU05513T0	H072_5715
NCU08346T0	H072_3476
NCU01916T0	H072_9619
NCU09368T0	H072_2951
NCU11068T0	H072_3376
NCU11198T0	H072_7620
NCU03129T0	H072_3484
NCU06758T0	H072_1017
NCU06380T0	H072_2238
NCU06057T0	H072_3942
NCU09048T0	H072_3350
NCU03826T0	H072_4898
NCU04065T0	H072_5256
NCU04429T0	H072_11154
NCU07517T0	H072_9280
NCU06698T0	H072_1724
NCU06717T0	H072_6435
NCU02497T0	H072_1960
NCU04099T0	H072_1315
NCU03899T0	H072_2123
NCU04935T0	H072_3069
NCU04407T0	H072_5373
NCU07263T0	H072_7774
NCU08418T0	H072_11076
NCU00643T0	H072_2323
NCU04277T0	H072_4922
NCU02433T0	H072_8846
NCU05899T0	H072_8981
NCU00292T0	H072_9857	H072_8707	H072_218
NCU08004T0	H072_2525
NCU08372T0	H072_3037
NCU07853T0	H072_5727
NCU06877T0	H072_7040
NCU03388T0	H072_5496
NCU09337T0	H072_990
NCU05995T0	H072_4094
NCU07468T0	H072_7097
NCU11312T0	H072_5028
NCU09254T0	H072_10070
NCU07849T0	H072_642
NCU07849T1	H072_642
NCU03777T0	H072_3552
NCU05589T0	H072_2727
NCU01452T0	H072_7212
NCU06198T0	H072_4926
NCU02333T0	H072_1252
NCU03557T0	H072_2993
NCU06764T0	H072_740
NCU07284T0	H072_1146
NCU03702T0	H072_4809
NCU02136T0	H072_6506
NCU00413T0	H072_9155
NCU06593T0	H072_4429
NCU10895T0	H072_1502
NCU09692T0	H072_2216
NCU03935T0	H072_5539
NCU07018T0	H072_8923
NCU11179T0	H072_8971
NCU00155T0	H072_3221
NCU02211T0	H072_3803
NCU05499T0	H072_2747
NCU01089T0	H072_8159
NCU06191T0	H072_4019
NCU03998T0	H072_6443
NCU03972T0	H072_3668
NCU04642T0	H072_4635
NCU08578T0	H072_1677
NCU09658T0	H072_11484
NCU01305T0	H072_1280
NCU06413T0	H072_1570
NCU09220T0	H072_329
NCU03503T0	H072_11557
NCU00445T0	H072_3292
NCU06950T0	H072_3280
NCU08489T0	H072_2527
NCU00913T0	H072_11606
NCU04444T0	H072_10080
NCU09445T0	H072_8842
NCU07075T0	H072_3267
NCU11222T0	H072_955
NCU06409T0	H072_10412
NCU00585T0	H072_2316
NCU08600T0	H072_1783
NCU11410T0	H072_801
NCU03741T0	H072_7016
NCU01637T0	H072_4457
NCU02877T0	H072_4491
NCU01695T0	H072_7288
NCU09764T0	H072_11363
NCU02057T0	H072_2502
NCU00959T0	H072_3647
NCU00501T0	H072_5237
NCU02104T0	H072_9399
NCU06089T0	H072_5871
NCU03325T0	H072_11304
NCU06534T0	H072_11151
NCU07879T0	H072_2072
NCU05942T0	H072_4010
NCU09380T0	H072_5381
NCU12146T0	H072_4566
NCU08687T0	H072_8704
NCU08605T0	H072_10087
NCU03011T0	H072_4276
NCU02065T0	H072_7119
NCU01069T0	H072_8647
NCU02374T0	H072_1374
NCU03238T0	H072_2909
NCU06047T0	H072_2182
NCU00489T0	H072_10413
NCU06631T0	H072_6013
NCU01782T0	H072_10549
NCU00091T0	H072_1721
NCU05069T0	H072_519
NCU06332T0	H072_2549
NCU01471T0	H072_6986
NCU02560T0	H072_3468
NCU08946T0	H072_1193
NCU09004T0	H072_3460
NCU03181T0	H072_10112
NCU06440T0	H072_8599
NCU09745T0	H072_6007
NCU09183T0	H072_7448
NCU01174T0	H072_8540
NCU11385T0	H072_2127
NCU04621T0	H072_8276
NCU07741T0	H072_6578
NCU07722T0	H072_10482
NCU06211T1	H072_4910
NCU06211T0	H072_4910
NCU01795T0	H072_5797
NCU04854T0	H072_8306
NCU02263T0	H072_2574
NCU02269T0	H072_3532
NCU02586T0	H072_3871
NCU03853T0	H072_4724
NCU08048T0	H072_2533
NCU05453T0	H072_7279
NCU02635T0	H072_10375
NCU09982T0	H072_8490
NCU02550T0	H072_115
NCU05686T0	H072_1595
NCU00108T0	H072_7982
NCU07509T0	H072_4371
NCU05288T0	H072_7459
NCU05564T0	H072_2470
NCU02564T0	H072_5139
NCU03055T0	H072_4749
NCU06924T0	H072_2125
NCU03948T0	H072_6701
NCU04554T0	H072_1476
NCU03209T0	H072_1476
NCU03122T0	H072_5570
NCU03122T1	H072_5570
NCU01409T0	H072_3482
NCU05516T0	H072_2280
NCU06860T0	H072_1156
NCU00421T0	H072_8087
NCU00954T0	H072_5160
NCU02961T0	H072_5113
NCU03084T0	H072_6781
NCU07621T0	H072_3332
NCU03107T0	H072_11611
NCU09798T0	H072_10091
NCU04368T0	H072_2287
NCU03115T0	H072_3518
NCU04259T0	H072_2795
NCU01595T0	H072_5503
NCU01564T0	H072_5976
NCU03097T0	H072_10961
NCU09014T0	H072_6958
NCU09270T0	H072_10827
NCU02378T0	H072_1392
NCU11568T0	H072_3990
NCU11568T1	H072_3990
NCU01414T0	H072_1771
NCU02727T0	H072_3140
NCU03039T0	H072_3060
NCU07300T0	H072_1160
NCU04454T0	H072_4458
NCU04189T0	H072_4925
NCU03546T0	H072_5790
NCU02480T0	H072_9515
NCU06850T0	H072_6229
NCU11215T0	H072_4087
NCU04478T0	H072_9996
NCU09594T0	H072_5516
NCU11489T0	H072_5370
NCU03393T0	H072_2561
NCU01979T0	H072_6340
NCU03207T0	H072_7702
NCU01666T0	H072_9343
NCU00167T0	H072_4863
NCU00065T0	H072_5738
NCU05818T0	H072_2807
NCU03527T0	H072_8911
NCU01669T0	H072_11143
NCU09138T0	H072_5445
NCU01826T0	H072_5498
NCU06414T0	H072_2052
NCU00317T0	H072_7533
NCU07938T0	H072_7180
NCU08331T0	H072_10494
NCU08292T0	H072_354
NCU03597T0	H072_8945
NCU02089T0	H072_11586
NCU00161T0	H072_5735
NCU07723T0	H072_48
NCU00762T0	H072_7611
NCU08177T0	H072_2142
NCU00542T0	H072_9333
NCU01895T0	H072_8505
NCU04770T0	H072_9527
NCU08280T0	H072_7663
NCU08012T0	H072_9818
NCU01511T0	H072_1049
NCU00892T0	H072_3852
NCU00522T0	H072_4392
NCU04063T0	H072_3150
NCU06846T0	H072_10432
NCU03322T0	H072_4526
NCU05537T0	H072_2750
NCU02800T0	H072_5213
NCU06141T0	H072_3972
NCU11371T0	H072_8879
NCU04007T0	H072_1982
NCU07668T0	H072_489
NCU02533T0	H072_5548
NCU00609T0	H072_8468
NCU10059T0	H072_781
NCU09892T0	H072_3135
NCU03004T0	H072_9947
NCU05891T0	H072_9133
NCU09520T0	H072_7195
NCU07117T0	H072_9545
NCU11934T0	H072_6895
NCU00605T0	H072_6516
NCU02201T0	H072_7316
NCU04479T0	H072_8862
NCU10044T0	H072_10968
NCU01572T0	H072_1856
NCU02806T0	H072_2823
NCU06655T0	H072_1198
NCU07755T0	H072_1963
NCU06067T0	H072_4086
NCU01950T0	H072_9581
NCU05720T0	H072_6979
NCU01816T0	H072_11128
NCU04292T0	H072_8987
NCU06417T0	H072_8952
NCU02267T0	H072_1416
NCU00742T0	H072_3783
NCU00357T0	H072_4756
NCU03593T0	H072_3561
NCU03188T0	H072_7228
NCU07343T0	H072_4752
NCU01362T0	H072_10741
NCU03112T0	H072_9388
NCU06662T0	H072_1173
NCU02070T0	H072_5816
NCU00981T0	H072_7685
NCU04507T0	H072_9725
NCU07544T0	H072_6944
NCU03771T0	H072_11173
NCU07988T0	H072_7454
NCU06040T0	H072_10575
NCU09843T0	H072_1318
NCU08128T0	H072_2918
NCU05897T0	H072_5255
NCU04089T0	H072_7610
NCU00665T0	H072_11252
NCU07476T0	H072_7584
NCU08964T0	H072_8358
NCU11773T0	H072_11546
NCU05593T0	H072_3067
NCU01256T0	H072_8943
NCU03145T0	H072_7862
NCU03989T0	H072_8431
NCU04514T0	H072_80
NCU00902T0	H072_3514
NCU06866T0	H072_545
NCU07165T0	H072_2714
NCU08762T0	H072_3216
NCU11424T0	H072_2784
NCU06153T0	H072_11310
NCU08651T0	H072_10342
NCU00227T0	H072_5077
NCU07884T0	H072_3568
NCU10053T0	H072_5037
NCU00422T0	H072_8066
NCU00422T1	H072_8066
NCU02742T0	H072_5383
NCU08514T0	H072_1533
NCU06207T0	H072_4184
NCU06175T0	H072_8637
NCU03903T0	H072_2376
NCU07188T0	H072_755
NCU05375T0	H072_3003
NCU08008T0	H072_695
NCU07282T0	H072_1680
NCU05558T0	H072_6339
NCU04647T0	H072_7736
NCU10732T0	H072_3672
NCU10048T0	H072_11502
NCU04633T0	H072_9253
NCU11863T0	H072_6942
NCU10927T0	H072_9907
NCU02541T0	H072_8424
NCU06416T0	H072_8951
NCU04427T0	H072_11149
NCU04612T0	H072_6442
NCU04612T1	H072_6442
[truncated: 3,275 more rows]
[truncated: 5 more columns]
