# Supplementary material for: Evolutionary Conservation and Diversification of Puf RNA Binding Proteins and Their mRNA Targets
Source: PLoS Biol. 2015 Nov 20;13(11):e1002307. doi: 10.1371/journal.pbio.1002307 (PMC4654594; doi:10.1371/journal.pbio.1002307)
Supplement: S4 Dataset — (ZIP) [file pbio.1002307.s004.zip › N.crassa.fa_D.stenobrocha.fa.txt]

NCU06976T0	DRE_00793
NCU07832T0	DRE_01443
NCU05837T0	DRE_07208
NCU08535T0	DRE_03727
NCU01744T0	DRE_03633
NCU07307T0	DRE_06493
NCU04548T0	DRE_05431
NCU02685T0	DRE_02612
NCU05608T0	DRE_06936
NCU08287T0	DRE_01853
NCU06871T0	DRE_02348
NCU07308T0	DRE_06494
NCU06468T0	DRE_03785
NCU05803T0	DRE_03959
NCU00551T0	DRE_02697
NCU02510T0	DRE_01255
NCU08267T0	DRE_06969
NCU08501T0	DRE_03258
NCU00459T0	DRE_02443
NCU02103T0	DRE_07250
NCU04352T0	DRE_03114
NCU07556T0	DRE_01406
NCU02918T0	DRE_04978
NCU00671T0	DRE_02705
NCU11669T0	DRE_07677
NCU08993T0	DRE_02393
NCU05238T0	DRE_00806
NCU00239T0	DRE_03485
NCU05620T0	DRE_07220
NCU02505T0	DRE_01254
NCU01642T0	DRE_04708
NCU03350T0	DRE_00023
NCU03042T0	DRE_02623
NCU04569T0	DRE_03956
NCU10066T0	DRE_06883
NCU04350T0	DRE_03113
NCU00743T0	DRE_05637
NCU07658T0	DRE_05293
NCU00352T0	DRE_03800
NCU09367T0	DRE_00643
NCU09740T0	DRE_00755
NCU04898T0	DRE_05294
NCU05120T0	DRE_05771
NCU09012T0	DRE_03016
NCU02677T0	DRE_02617
NCU00396T0	DRE_03507
NCU03986T0	DRE_07050
NCU02762T0	DRE_01343
NCU05591T0	DRE_05886
NCU03591T0	DRE_05169
NCU09866T0	DRE_06350
NCU06318T0	DRE_00829
NCU06733T0	DRE_04785
NCU10143T0	DRE_06196
NCU01238T0	DRE_07597
NCU07443T0	DRE_05936
NCU03234T0	DRE_00628
NCU01951T0	DRE_02009
NCU03575T0	DRE_04697
NCU05132T0	DRE_00577
NCU05425T0	DRE_07211
NCU01820T0	DRE_05078
NCU02815T0	DRE_05150
NCU06678T0	DRE_06302
NCU07546T0	DRE_05185
NCU08023T0	DRE_00792
NCU04161T0	DRE_07389
NCU07679T0	DRE_07162
NCU07378T0	DRE_04781
NCU08616T0	DRE_03947
NCU07922T0	DRE_03066
NCU01768T0	DRE_03279
NCU01192T0	DRE_04264
NCU07119T0	DRE_04582
NCU01638T0	DRE_04715
NCU02111T0	DRE_05995
NCU08685T0	DRE_07301
NCU00621T0	DRE_01974
NCU09492T0	DRE_00106
NCU04404T0	DRE_01348
NCU04242T0	DRE_06877
NCU02728T0	DRE_05943
NCU01140T0	DRE_03782
NCU03875T0	DRE_00212
NCU03877T0	DRE_07035
NCU03877T1	DRE_07035
NCU03305T0	DRE_00667
NCU04370T0	DRE_01916
NCU00018T0	DRE_01834
NCU00018T1	DRE_01834
NCU06488T0	DRE_05164
NCU02083T0	DRE_06556
NCU00274T0	DRE_02262
NCU02572T0	DRE_06033
NCU01632T0	DRE_04713
NCU07870T0	DRE_07155
NCU05046T0	DRE_01247
NCU09324T0	DRE_05988
NCU01857T0	DRE_06956
NCU01197T0	DRE_00217
NCU09219T0	DRE_03988
NCU07027T0	DRE_03156
NCU12032T0	DRE_06037
NCU03440T0	DRE_06528
NCU04090T0	DRE_03906
NCU08358T0	DRE_04983
NCU06544T0	DRE_04120
NCU09297T0	DRE_03682
NCU09357T0	DRE_05508
NCU04720T0	DRE_03045
NCU00021T0	DRE_01379
NCU05261T0	DRE_00694
NCU09906T0	DRE_05894
NCU09463T0	DRE_00117
NCU11202T0	DRE_01975
NCU02357T0	DRE_02331
NCU07404T0	DRE_00958
NCU04348T0	DRE_03141
NCU04736T0	DRE_01341
NCU08377T0	DRE_00618
NCU04834T0	DRE_03913
NCU02494T0	DRE_00610
NCU03263T0	DRE_01486
NCU08135T0	DRE_06895
NCU09063T0	DRE_05420
NCU03127T0	DRE_07264
NCU02230T0	DRE_05370
NCU08828T0	DRE_03317
NCU06626T0	DRE_02852
NCU03539T0	DRE_04917
NCU03363T0	DRE_05068
NCU06272T0	DRE_02315
NCU03955T0	DRE_00152
NCU07319T0	DRE_07198
NCU01772T0	DRE_03676
NCU01431T0	DRE_02394
NCU01625T0	DRE_04700
NCU04021T0	DRE_07431
NCU04611T0	DRE_07040
NCU00104T0	DRE_03518
NCU03071T0	DRE_02122
NCU06338T0	DRE_05741
NCU08341T0	DRE_07255
NCU03818T0	DRE_06445
NCU09516T0	DRE_01751
NCU05200T0	DRE_05757
NCU02366T0	DRE_02343
NCU01318T0	DRE_07140
NCU01323T0	DRE_07148
NCU12096T0	DRE_02353
NCU03065T0	DRE_01313
NCU03298T0	DRE_04537
NCU02391T0	DRE_04927
NCU02544T0	DRE_07399
NCU00668T0	DRE_06725
NCU11188T0	DRE_06950
NCU03811T0	DRE_06645
NCU06832T0	DRE_04126
NCU06122T0	DRE_02497
NCU01992T0	DRE_01937
NCU07721T0	DRE_01858
NCU03947T0	DRE_05090
NCU00276T0	DRE_02263
NCU05270T0	DRE_07710
NCU05895T0	DRE_02480
NCU08021T0	DRE_05691
NCU09903T0	DRE_05899
NCU01315T0	DRE_02747
NCU05239T0	DRE_07181
NCU00681T0	DRE_02689
NCU04749T0	DRE_02153
NCU01164T0	DRE_07490
NCU08036T0	DRE_01873
NCU06687T0	DRE_07694
NCU01675T0	DRE_03178
NCU03794T0	DRE_07594
NCU01143T0	DRE_02430
NCU01833T0	DRE_04690
NCU03010T0	DRE_03199
NCU00573T0	DRE_07762
NCU02669T0	DRE_04768
NCU09730T0	DRE_04647
NCU01939T0	DRE_06957
NCU07554T0	DRE_03729
NCU06365T0	DRE_00498
NCU10497T0	DRE_00964
NCU01965T0	DRE_00825
NCU01912T0	DRE_01950
NCU04203T0	DRE_07603
NCU06278T0	DRE_02285
NCU04606T0	DRE_04221
NCU06512T0	DRE_04898
NCU09602T0	DRE_03605
NCU03797T0	DRE_06283
NCU04142T0	DRE_07142
NCU09228T0	DRE_06598
NCU04766T0	DRE_04596
NCU04170T0	DRE_05489
NCU08336T0	DRE_04738
NCU06284T0	DRE_00321
NCU05185T0	DRE_03433
NCU02349T0	DRE_06884
NCU03364T0	DRE_06870
NCU09975T0	DRE_07611
NCU03051T0	DRE_00993
NCU11350T0	DRE_04407
NCU00040T0	DRE_07138
NCU07565T0	DRE_03770
NCU11255T0	DRE_02873
NCU08928T0	DRE_04249
NCU06785T0	DRE_00875
NCU04100T0	DRE_00342
NCU00622T0	DRE_02044
NCU03592T0	DRE_02306
NCU06281T0	DRE_02306
NCU07966T0	DRE_01460
NCU06624T0	DRE_02842
NCU05267T0	DRE_03052
NCU07866T0	DRE_06937
NCU09830T0	DRE_03896
NCU01747T0	DRE_02824
NCU04327T0	DRE_04124
NCU01328T0	DRE_06998
NCU05429T0	DRE_03691
NCU05429T1	DRE_03691
NCU05194T0	DRE_00736
NCU05802T0	DRE_06412
NCU01612T0	DRE_02825
NCU09808T0	DRE_04773
NCU01272T0	DRE_04462
NCU11273T0	DRE_04104
NCU03060T0	DRE_02136
NCU05634T0	DRE_02159
NCU07854T0	DRE_06172
NCU00712T0	DRE_01493
NCU01648T0	DRE_03641
NCU11324T0	DRE_06024
NCU04121T0	DRE_01404
NCU04077T0	DRE_06392
NCU02131T0	DRE_02710
NCU03463T0	DRE_06012
NCU02475T0	DRE_01601
NCU06171T0	DRE_07684
NCU02696T0	DRE_01371
NCU09332T0	DRE_07671
NCU07999T0	DRE_03312
NCU04385T0	DRE_03344
NCU08382T0	DRE_01906
NCU08115T0	DRE_05621
NCU08270T0	DRE_01863
NCU08054T0	DRE_05896
NCU06249T0	DRE_05462
NCU03982T0	DRE_04342
NCU10400T0	DRE_03931
NCU08001T0	DRE_04586
NCU02566T0	DRE_05967
NCU03292T0	DRE_00521
NCU04251T0	DRE_07747
NCU07710T0	DRE_01841
NCU11228T0	DRE_06832
NCU02011T0	DRE_03506
NCU06836T0	DRE_00003
NCU07412T0	DRE_02637
NCU08603T0	DRE_06402
NCU08009T0	DRE_07512
NCU00567T0	DRE_05914
NCU04472T0	DRE_03370
NCU06767T0	DRE_03169
NCU05204T0	DRE_07551
NCU08693T0	DRE_03357
NCU04221T0	DRE_06098
NCU03661T0	DRE_06471
NCU03483T0	DRE_03240
NCU11961T0	DRE_05722
NCU10397T0	DRE_03744
NCU03808T0	DRE_06236
NCU11660T0	DRE_07692
NCU02048T0	DRE_02201
NCU03171T0	DRE_02586
NCU06868T0	DRE_04137
NCU01751T0	DRE_03256
NCU09993T0	DRE_05151
NCU06438T0	DRE_00411
NCU06500T0	DRE_01785
NCU01171T0	DRE_00343
NCU02833T0	DRE_05147
NCU02539T0	DRE_00603
NCU08373T0	DRE_00565
NCU02717T0	DRE_02205
NCU06352T0	DRE_01635
NCU10283T0	DRE_00026
NCU02630T0	DRE_00279
NCU03937T0	DRE_01352
NCU00629T0	DRE_06943
NCU03061T0	DRE_02143
NCU06183T0	DRE_05174
NCU02515T0	DRE_04724
NCU02830T0	DRE_01258
NCU02689T0	DRE_04804
NCU02794T0	DRE_04439
NCU09721T0	DRE_02871
NCU09741T0	DRE_00756
NCU02580T0	DRE_00997
NCU04059T0	DRE_06425
NCU01643T0	DRE_04710
NCU03125T0	DRE_07057
NCU11027T0	DRE_04453
NCU00481T0	DRE_00381
NCU03669T0	DRE_02323
NCU03784T0	DRE_04418
NCU01465T0	DRE_06771
NCU03611T0	DRE_07032
NCU01229T0	DRE_06197
NCU05232T0	DRE_07187
NCU02747T0	DRE_00959
NCU09438T0	DRE_02357
NCU11965T0	DRE_03639
NCU04280T0	DRE_04845
NCU05777T0	DRE_04199
NCU04035T0	DRE_06834
NCU04051T0	DRE_01353
NCU05901T0	DRE_02328
NCU00177T0	DRE_06256
NCU06994T0	DRE_01864
NCU03139T0	DRE_05821
NCU04648T0	DRE_00348
NCU05298T0	DRE_03046
NCU02583T0	DRE_04037
NCU02075T0	DRE_00960
NCU00793T0	DRE_04428
NCU05518T0	DRE_02984
NCU06199T0	DRE_06779
NCU07872T0	DRE_06930
NCU07982T0	DRE_07306
NCU06268T0	DRE_01783
NCU05269T0	DRE_03059
NCU05269T1	DRE_03059
NCU01479T0	DRE_01398
NCU11286T0	DRE_04299
NCU07082T0	DRE_01342
NCU08689T0	DRE_00761
NCU02979T0	DRE_07402
NCU08755T0	DRE_04271
NCU03804T0	DRE_00454
NCU08875T0	DRE_01835
NCU01985T0	DRE_02001
NCU06484T0	DRE_02756
NCU08791T0	DRE_01427
NCU08920T0	DRE_02921
NCU06508T0	DRE_02390
NCU04439T0	DRE_00789
NCU01817T0	DRE_05733
NCU01843T0	DRE_05711
NCU08002T0	DRE_07506
NCU06481T0	DRE_06916
NCU00121T0	DRE_03820
NCU07712T0	DRE_00773
NCU08045T0	DRE_01882
NCU11619T0	DRE_03145
NCU08303T0	DRE_07429
NCU00939T0	DRE_01902
NCU02387T0	DRE_04913
NCU03980T0	DRE_06357
NCU08118T0	DRE_05623
NCU02208T0	DRE_05586
NCU08119T0	DRE_05625
NCU09873T0	DRE_06388
NCU00095T0	DRE_02910
NCU03690T0	DRE_03512
NCU01540T0	DRE_03297
NCU10007T0	DRE_05928
NCU10007T1	DRE_05928
NCU03387T0	DRE_04692
NCU00927T0	DRE_07420
NCU06294T0	DRE_03253
NCU05041T0	DRE_04922
NCU03992T0	DRE_03943
NCU01207T0	DRE_00336
NCU02514T0	DRE_04731
NCU01255T0	DRE_02276
NCU02632T0	DRE_01368
NCU01249T0	DRE_02429
NCU03479T0	DRE_03460
NCU09700T0	DRE_05432
NCU03786T0	DRE_00335
NCU02955T0	DRE_06562
NCU05360T0	DRE_06525
NCU02319T0	DRE_03631
NCU05029T0	DRE_05402
NCU03321T0	DRE_00266
NCU11296T0	DRE_00682
NCU10733T0	DRE_03876
NCU08889T0	DRE_00419
NCU03651T0	DRE_00390
NCU03219T0	DRE_06075
NCU02010T0	DRE_03554
NCU00488T0	DRE_07587
NCU03657T0	DRE_02401
NCU03657T1	DRE_02401
NCU00405T0	DRE_02902
NCU01589T0	DRE_03589
NCU06265T0	DRE_01797
NCU08515T0	DRE_00025
NCU06738T0	DRE_03205
NCU09709T0	DRE_05450
NCU06684T0	DRE_00357
NCU02082T0	DRE_06045
NCU02233T0	DRE_02529
NCU04768T0	DRE_04598
NCU05955T0	DRE_06552
NCU01470T0	DRE_01807
NCU02380T0	DRE_02488
NCU08000T0	DRE_07156
NCU06929T0	DRE_05000
NCU10775T0	DRE_06319
NCU04229T0	DRE_01512
NCU02629T0	DRE_07686
NCU11282T0	DRE_04994
NCU04721T0	DRE_01093
NCU04952T0	DRE_01229
NCU06444T0	DRE_03783
NCU09377T0	DRE_00976
NCU09377T1	DRE_00976
NCU01510T0	DRE_01648
NCU01486T0	DRE_05070
NCU03045T0	DRE_00572
NCU04054T0	DRE_01326
NCU00066T0	DRE_05855
NCU02134T0	DRE_06707
NCU06355T0	DRE_03326
NCU01499T0	DRE_07770
NCU06459T0	DRE_06757
NCU05454T0	DRE_07101
NCU06143T0	DRE_02471
NCU09706T0	DRE_05960
NCU02287T0	DRE_06900
NCU09118T0	DRE_05998
NCU03792T0	DRE_06275
NCU04279T0	DRE_05103
NCU00890T0	DRE_03599
NCU04095T0	DRE_06290
NCU02207T0	DRE_05607
NCU02003T0	DRE_07775
NCU05296T0	DRE_07161
NCU11426T0	DRE_05080
NCU02036T0	DRE_05927
NCU06638T0	DRE_04122
NCU07002T0	DRE_06696
NCU09111T0	DRE_06078
NCU09793T0	DRE_06422
NCU03098T0	DRE_03465
NCU01241T0	DRE_02748
NCU08110T0	DRE_00511
NCU04799T0	DRE_05114
NCU04448T0	DRE_06858
NCU00656T0	DRE_04936
NCU03658T0	DRE_05580
NCU07330T0	DRE_04680
NCU05858T0	DRE_00862
NCU08309T0	DRE_00762
NCU06429T0	DRE_02983
NCU05289T0	DRE_00678
NCU07498T0	DRE_06583
NCU03024T0	DRE_02652
NCU06189T0	DRE_02975
NCU11866T0	DRE_00033
NCU08897T0	DRE_05179
NCU08642T0	DRE_01482
NCU09468T0	DRE_03611
NCU01119T0	DRE_00430
NCU04044T0	DRE_06432
NCU07690T0	DRE_00683
NCU00447T0	DRE_01749
NCU09537T0	DRE_04451
NCU04104T0	DRE_02387
NCU01569T0	DRE_00790
NCU03966T0	DRE_04393
NCU02578T0	DRE_06684
NCU03235T0	DRE_02606
NCU07523T0	DRE_00382
NCU05242T0	DRE_04581
NCU09711T0	DRE_07224
NCU04319T0	DRE_07045
NCU00200T0	DRE_06308
NCU02803T0	DRE_06600
NCU10337T0	DRE_06980
NCU09819T0	DRE_05638
NCU05250T0	DRE_00832
NCU04790T0	DRE_04392
NCU11170T0	DRE_06270
NCU04303T0	DRE_03310
NCU06971T0	DRE_02232
NCU05902T0	DRE_02327
NCU03505T0	DRE_03625
NCU00770T0	DRE_04547
NCU05225T0	DRE_00778
NCU00010T0	DRE_06084
NCU06264T0	DRE_02326
NCU07567T0	DRE_03768
NCU00424T0	DRE_06915
NCU02797T0	DRE_05781
NCU04230T0	DRE_07020
NCU01376T0	DRE_05335
NCU04117T0	DRE_03741
NCU04343T0	DRE_00592
NCU01187T0	DRE_07626
NCU00920T0	DRE_07325
NCU01824T0	DRE_05730
NCU02110T0	DRE_07574
NCU06342T0	DRE_04279
NCU02840T0	DRE_04739
NCU10058T0	DRE_00307
NCU07156T0	DRE_04243
NCU03648T0	DRE_05470
NCU04435T0	DRE_01710
NCU06666T0	DRE_06876
NCU02178T0	DRE_02079
NCU01498T0	DRE_03301
NCU06672T0	DRE_04191
NCU04652T0	DRE_04534
NCU07281T0	DRE_07160
NCU07930T0	DRE_02186
NCU00715T0	DRE_05968
NCU09266T0	DRE_06054
NCU08316T0	DRE_00514
NCU07837T0	DRE_04238
NCU09349T0	DRE_04069
NCU02127T0	DRE_02700
NCU09715T0	DRE_07087
NCU00784T0	DRE_06481
NCU04020T0	DRE_04346
NCU09673T0	DRE_07681
NCU00901T0	DRE_01501
NCU00117T0	DRE_06216
NCU09696T0	DRE_06294
NCU04380T0	DRE_03333
NCU05939T0	DRE_07213
NCU03650T0	DRE_04438
NCU06394T0	DRE_06506
NCU01756T0	DRE_02767
NCU05422T0	DRE_04119
NCU08926T0	DRE_05123
NCU10311T0	DRE_02330
NCU07484T0	DRE_00961
NCU05317T0	DRE_00961
NCU03897T0	DRE_04391
NCU04838T0	DRE_03903
NCU03032T0	DRE_02722
NCU04579T0	DRE_03748
NCU00896T0	DRE_07327
NCU04850T0	DRE_00340
NCU03652T0	DRE_04455
NCU07440T0	DRE_05934
NCU00281T0	DRE_01880
NCU03100T0	DRE_00539
NCU04105T0	DRE_02381
NCU01478T0	DRE_01419
NCU04947T0	DRE_05500
NCU07334T0	DRE_03655
NCU11175T0	DRE_03492
NCU02276T0	DRE_02352
NCU01330T0	DRE_03516
NCU09688T0	DRE_00407
NCU07068T0	DRE_05412
NCU05259T0	DRE_07167
NCU07926T0	DRE_05681
NCU02978T0	DRE_00967
NCU07705T0	DRE_03937
NCU01797T0	DRE_06872
NCU09132T0	DRE_04735
NCU06918T0	DRE_07166
NCU06569T0	DRE_02800
NCU11379T0	DRE_02184
NCU00430T0	DRE_00724
NCU00436T0	DRE_02289
NCU02965T0	DRE_01338
NCU07407T0	DRE_02642
NCU08484T0	DRE_03651
NCU04610T0	DRE_00153
NCU01701T0	DRE_06541
NCU03117T0	DRE_01461
NCU01813T0	DRE_03669
NCU00680T0	DRE_05903
NCU03415T0	DRE_05353
NCU05927T0	DRE_07016
NCU09909T0	DRE_03563
NCU01234T0	DRE_00328
NCU00642T0	DRE_02082
NCU06308T0	DRE_01842
NCU06986T0	DRE_01886
NCU05650T0	DRE_03911
NCU00130T0	DRE_05808
NCU00410T0	DRE_06261
NCU01157T0	DRE_04107
NCU06783T0	DRE_00876
NCU08441T0	DRE_04300
NCU08272T0	DRE_06953
NCU09545T0	DRE_07751
NCU03500T0	DRE_04240
NCU06374T0	DRE_05130
NCU04173T0	DRE_06254
NCU04173T1	DRE_06254
NCU01654T0	DRE_03650
NCU04110T0	DRE_05468
NCU05622T0	DRE_04361
NCU11271T0	DRE_02966
NCU11169T0	DRE_07516
NCU04511T0	DRE_03356
NCU07375T0	DRE_02590
NCU08888T0	DRE_07588
NCU08297T1	DRE_05288
NCU08297T0	DRE_05288
NCU00406T0	DRE_02982
NCU07064T0	DRE_05643
NCU04726T0	DRE_04568
NCU07011T0	DRE_06510
NCU00591T0	DRE_02663
NCU05985T0	DRE_06678
NCU07516T0	DRE_04522
NCU03076T0	DRE_01193
NCU02511T0	DRE_03595
NCU08858T0	DRE_01743
NCU10747T0	DRE_06332
NCU00112T0	DRE_05192
NCU04245T0	DRE_00185
NCU02112T0	DRE_07448
NCU03954T0	DRE_04077
NCU03954T1	DRE_04077
NCU02274T0	DRE_06660
NCU10018T0	DRE_06431
NCU03795T0	DRE_07596
NCU06075T0	DRE_05017
NCU06075T1	DRE_05017
NCU00477T0	DRE_06340
NCU05301T0	DRE_04648
NCU06483T0	DRE_03773
NCU02626T0	DRE_04554
NCU04252T0	DRE_00166
NCU09265T0	DRE_06053
NCU02416T0	DRE_02694
NCU07754T0	DRE_00943
NCU03814T0	DRE_06467
NCU09202T0	DRE_06524
NCU09443T0	DRE_06564
NCU02701T0	DRE_01180
NCU01503T0	DRE_03285
NCU02066T0	DRE_07232
NCU09746T0	DRE_02789
NCU12009T0	DRE_06400
NCU02260T0	DRE_02530
NCU00789T0	DRE_05605
NCU01433T0	DRE_07628
NCU02482T0	DRE_05904
NCU02482T1	DRE_05904
NCU02482T2	DRE_05904
NCU00495T0	DRE_01388
NCU04414T0	DRE_03380
NCU02252T0	DRE_06662
NCU06756T0	DRE_03234
NCU04784T0	DRE_06679
NCU07859T0	DRE_05571
NCU08894T0	DRE_07693
NCU09076T0	DRE_07719
NCU03482T0	DRE_00028
NCU09610T0	DRE_07659
NCU06215T0	DRE_02380
NCU04636T0	DRE_04094
NCU11397T0	DRE_01827
NCU06803T0	DRE_01233
NCU02407T0	DRE_05436
NCU09101T0	DRE_02068
NCU09513T0	DRE_02300
NCU03799T0	DRE_06281
NCU09894T0	DRE_01191
NCU07129T0	DRE_02468
NCU08020T0	DRE_05685
NCU11238T0	DRE_05911
NCU00290T0	DRE_05959
NCU00936T0	DRE_06548
NCU04185T0	DRE_02407
NCU05683T0	DRE_01458
NCU02616T0	DRE_05831
NCU10043T0	DRE_00525
NCU02828T0	DRE_05554
NCU00273T0	DRE_02261
NCU07487T0	DRE_04282
NCU00824T0	DRE_05514
NCU03194T0	DRE_07753
NCU01449T0	DRE_02373
NCU01449T1	DRE_02373
NCU03062T0	DRE_02144
NCU01417T0	DRE_04675
NCU08294T0	DRE_01909
NCU07280T0	DRE_03321
NCU07691T0	DRE_01612
NCU04355T0	DRE_03135
NCU07367T0	DRE_01249
NCU09287T0	DRE_07462
NCU00046T0	DRE_07135
NCU06854T0	DRE_03628
NCU09071T0	DRE_05921
NCU07420T0	DRE_02656
NCU12027T0	DRE_02485
NCU08357T0	DRE_06896
NCU01539T0	DRE_03254
NCU02409T0	DRE_05409
NCU03857T0	DRE_07013
NCU04535T0	DRE_07210
NCU08730T0	DRE_05253
NCU02053T0	DRE_00631
NCU05198T0	DRE_00067
NCU06881T0	DRE_02339
NCU06030T0	DRE_03562
NCU07451T0	DRE_04895
NCU09435T0	DRE_05442
NCU00206T0	DRE_05119
NCU05923T0	DRE_05119
NCU02295T0	DRE_02867
NCU00821T0	DRE_07268
NCU09191T0	DRE_00524
NCU06843T0	DRE_00010
NCU07971T0	DRE_00306
NCU00904T0	DRE_05832
NCU07698T0	DRE_07558
NCU03628T0	DRE_04447
NCU07171T0	DRE_04117
NCU03141T0	DRE_02417
NCU00172T0	DRE_05866
NCU06216T0	DRE_07300
NCU11409T0	DRE_04930
NCU05680T0	DRE_02248
NCU04614T0	DRE_04239
NCU03359T0	DRE_05113
NCU09318T0	DRE_06062
NCU09559T0	DRE_07099
NCU10810T0	DRE_06597
NCU02179T0	DRE_02078
NCU02680T0	DRE_02635
NCU11685T0	DRE_00174
NCU03357T0	DRE_05053
NCU07153T0	DRE_07027
NCU03200T0	DRE_03360
NCU07175T0	DRE_03422
NCU09861T0	DRE_03905
NCU02906T0	DRE_01472
NCU09496T0	DRE_00729
NCU02498T0	DRE_00626
NCU02778T0	DRE_01273
NCU09142T0	DRE_07668
NCU00714T0	DRE_01481
NCU00261T0	DRE_03764
NCU00480T0	DRE_05330
NCU01172T0	DRE_00344
NCU00306T0	DRE_04970
NCU08218T0	DRE_03818
NCU02393T0	DRE_04926
NCU02393T1	DRE_04926
NCU00446T0	DRE_01764
NCU04537T0	DRE_01688
NCU06834T0	DRE_00004
NCU09642T0	DRE_03050
NCU06578T0	DRE_02851
NCU05805T0	DRE_03939
NCU02356T0	DRE_02506
NCU04190T0	DRE_05191
NCU07839T0	DRE_06935
NCU04505T0	DRE_02203
NCU05246T0	DRE_03134
NCU02234T0	DRE_06273
NCU01439T0	DRE_07679
NCU08273T0	DRE_06522
NCU03257T0	DRE_07335
NCU07669T0	DRE_04634
NCU08998T0	DRE_03025
NCU08998T1	DRE_03025
NCU00754T0	DRE_05232
NCU05430T0	DRE_03690
NCU06605T0	DRE_06850
NCU10789T0	DRE_05826
NCU03220T0	DRE_06076
NCU00164T0	DRE_03771
NCU04078T0	DRE_04340
NCU05526T0	DRE_03187
NCU08471T0	DRE_06962
NCU07987T0	DRE_03339
NCU10042T0	DRE_01250
NCU10042T1	DRE_01250
NCU09598T0	DRE_03634
NCU03509T0	DRE_01133
NCU00163T0	DRE_03769
NCU04747T0	DRE_01364
NCU07724T0	DRE_02868
NCU07380T0	DRE_04498
NCU09757T0	DRE_03550
NCU07024T0	DRE_07547
NCU00188T0	DRE_00655
NCU00503T0	DRE_04819
NCU08935T0	DRE_04875
NCU07489T0	DRE_07646
NCU12039T0	DRE_02458
NCU11239T0	DRE_05900
NCU01195T0	DRE_04906
NCU03498T0	DRE_03548
NCU03571T0	DRE_05720
NCU10262T0	DRE_00584
NCU05830T0	DRE_00584
NCU00081T0	DRE_01405
NCU01554T0	DRE_02554
NCU06202T0	DRE_01407
NCU06761T0	DRE_03216
NCU07023T0	DRE_07546
NCU11168T0	DRE_07144
NCU02464T0	DRE_02672
NCU01161T0	DRE_04067
NCU00925T0	DRE_07318
NCU09547T0	DRE_04441
NCU02325T0	DRE_02854
NCU02826T0	DRE_05555
NCU04316T0	DRE_04837
NCU11254T0	DRE_05428
NCU02534T0	DRE_05975
NCU07914T0	DRE_02132
NCU04187T0	DRE_02404
NCU01644T0	DRE_04711
NCU00378T0	DRE_06547
NCU02549T0	DRE_07257
NCU03813T0	DRE_02358
NCU03526T0	DRE_06855
NCU03347T0	DRE_00005
NCU07874T0	DRE_01826
NCU09162T0	DRE_02312
NCU04449T0	DRE_06859
NCU09469T0	DRE_03622
NCU02752T0	DRE_02162
NCU06099T0	DRE_05371
NCU06306T0	DRE_07505
NCU00340T0	DRE_03027
NCU02657T0	DRE_02146
NCU07481T0	DRE_00562
NCU03973T0	DRE_03925
NCU06279T0	DRE_06931
NCU11213T0	DRE_06009
NCU03715T0	DRE_01782
NCU04216T0	DRE_02197
NCU06407T0	DRE_02096
NCU02052T0	DRE_05976
NCU03137T0	DRE_07248
NCU02619T0	DRE_01877
NCU02122T0	DRE_02683
NCU03914T0	DRE_01563
NCU08663T0	DRE_01845
NCU02617T0	DRE_05840
NCU03965T0	DRE_06398
NCU09223T0	DRE_03955
NCU00453T0	DRE_03033
NCU05644T0	DRE_05318
NCU02542T1	DRE_04201
NCU02542T0	DRE_04201
NCU09034T0	DRE_01578
NCU03894T0	DRE_06403
NCU04130T0	DRE_00194
NCU00230T0	DRE_03436
NCU00202T0	DRE_03762
NCU11353T0	DRE_05851
NCU06869T0	DRE_04172
NCU04124T0	DRE_06803
NCU08148T0	DRE_05121
NCU11642T0	DRE_02120
NCU04247T0	DRE_00155
NCU06493T0	DRE_04082
NCU07340T0	DRE_03379
NCU08216T0	DRE_03817
NCU09374T0	DRE_05790
NCU11301T0	DRE_05410
NCU07732T0	DRE_07383
NCU07732T1	DRE_07383
NCU00782T0	DRE_05627
NCU03815T0	DRE_06441
NCU09533T0	DRE_04267
NCU00536T0	DRE_02702
NCU01882T0	DRE_04569
NCU02109T0	DRE_05149
NCU08195T0	DRE_00295
NCU02546T0	DRE_06584
NCU11544T1	DRE_01935
NCU11544T0	DRE_01935
NCU02729T0	DRE_02658
NCU05266T0	DRE_03154
NCU02368T0	DRE_02341
NCU03737T0	DRE_02299
NCU00043T0	DRE_07134
NCU02611T0	DRE_05769
NCU04796T0	DRE_06020
NCU09485T0	DRE_03497
NCU06659T0	DRE_01070
NCU01269T0	DRE_07524
NCU10945T0	DRE_01198
NCU04743T0	DRE_00311
NCU03228T0	DRE_03697
NCU00122T0	DRE_07523
NCU04176T0	DRE_05456
NCU03748T0	DRE_06208
NCU00389T0	DRE_00591
NCU09212T0	DRE_01551
NCU08162T0	DRE_03850
NCU07020T0	DRE_07541
NCU06441T0	DRE_06279
NCU09874T0	DRE_07073	DRE_01562
NCU04410T0	DRE_02171
NCU04041T0	DRE_03902
NCU06809T0	DRE_03264
NCU09347T0	DRE_03257
NCU11284T0	DRE_03912
NCU03124T0	DRE_06070
NCU10905T0	DRE_04595
NCU00205T0	DRE_05864
NCU05994T0	DRE_05980
NCU05278T0	DRE_07513
NCU00336T0	DRE_03511
NCU03855T0	DRE_04075
NCU12152T0	DRE_03964
NCU07986T0	DRE_06378
NCU03312T0	DRE_00602
NCU06847T0	DRE_02568
NCU05937T0	DRE_04383
NCU09227T0	DRE_01476
NCU06503T0	DRE_01784
NCU06503T1	DRE_01784
NCU09230T0	DRE_04746
NCU11302T0	DRE_05411
NCU01335T0	DRE_05048
NCU01290T0	DRE_06206
NCU03264T0	DRE_04740
NCU04566T0	DRE_00148
NCU03515T0	DRE_05065
NCU02225T0	DRE_07081
NCU03425T0	DRE_02856
NCU03922T0	DRE_03712
NCU04354T0	DRE_05688
NCU06362T0	DRE_05742
NCU00914T0	DRE_01876
NCU06005T0	DRE_05112
NCU01377T0	DRE_00333
NCU04615T0	DRE_05128
NCU00181T0	DRE_01811
NCU05095T0	DRE_05526
NCU03852T0	DRE_00182
NCU02321T0	DRE_01693
NCU03697T0	DRE_03751
NCU09488T0	DRE_06119
NCU05785T0	DRE_04070
NCU01036T0	DRE_04070
NCU01745T0	DRE_02518
NCU03290T0	DRE_02647
NCU11791T0	DRE_00275
NCU10847T0	DRE_01520
NCU06452T0	DRE_07302
NCU04005T0	DRE_05106
NCU11748T0	DRE_04958
NCU01443T0	DRE_06199
NCU07442T0	DRE_05905
NCU08378T0	DRE_05398
NCU00692T0	DRE_01946
NCU02044T0	DRE_02198
NCU05169T0	DRE_00903
NCU06259T0	DRE_05329
NCU05861T0	DRE_00222
NCU03379T0	DRE_04693
NCU00440T0	DRE_01757
NCU03108T0	DRE_01508
NCU02408T0	DRE_05381
NCU03944T0	DRE_04232
NCU07701T0	DRE_05657
NCU05810T0	DRE_00171
NCU06710T0	DRE_02361
NCU07296T0	DRE_02215
NCU03267T0	DRE_07001
NCU01502T0	DRE_03286
NCU02839T0	DRE_04734
NCU06179T0	DRE_07763
NCU09407T0	DRE_06893
NCU00272T0	DRE_01773
NCU01767T0	DRE_04852
NCU07393T0	DRE_05944
NCU11664T0	DRE_06924
NCU09486T0	DRE_07114
NCU02420T0	DRE_07088
NCU07059T0	DRE_05311
NCU06240T0	DRE_06774
NCU03339T0	DRE_03308
NCU03372T0	DRE_04907
NCU06041T0	DRE_03429
NCU04733T0	DRE_06550
NCU07062T0	DRE_06386
NCU03637T0	DRE_00660
NCU01702T0	DRE_06520
NCU04306T0	DRE_03311
NCU03396T0	DRE_05747
NCU08626T0	DRE_02277
NCU09121T0	DRE_05978
NCU04963T0	DRE_01653
NCU08180T0	DRE_01653
NCU01247T0	DRE_02426
NCU02524T0	DRE_01263
NCU04201T0	DRE_00435
NCU05995T0	DRE_06021
NCU09817T0	DRE_05632
NCU02966T0	DRE_01335
NCU07955T0	DRE_07764
NCU01728T0	DRE_07492
NCU01728T1	DRE_07492
NCU06187T0	DRE_05042
NCU06457T0	DRE_06749
NCU11251T0	DRE_07669
NCU00593T0	DRE_01987
NCU03622T0	DRE_00482
NCU10987T0	DRE_01509
NCU00428T0	DRE_01828
NCU01183T0	DRE_05165
NCU00608T0	DRE_06728
NCU07941T0	DRE_03858
NCU02650T0	DRE_01960
NCU02126T0	DRE_02699
NCU04814T0	DRE_04368
NCU07070T0	DRE_03756
NCU04782T0	DRE_06429
NCU11204T0	DRE_01978
NCU08024T0	DRE_00791
NCU02224T0	DRE_06323
NCU02576T0	DRE_06035
NCU03493T0	DRE_07708
NCU02422T0	DRE_03679
NCU08356T0	DRE_05791
NCU06543T0	DRE_01904
NCU04133T0	DRE_05496
NCU09634T0	DRE_02887
NCU07697T0	DRE_07552
NCU05642T0	DRE_00472
NCU06449T0	DRE_00349
NCU08027T0	DRE_06849
NCU02404T1	DRE_02879
NCU02404T0	DRE_02879
NCU00320T0	DRE_03791
NCU06144T0	DRE_01468
NCU04015T0	DRE_04348
NCU00152T0	DRE_03814
NCU09737T0	DRE_00748
NCU04800T0	DRE_05115
NCU06943T0	DRE_05449
NCU08895T0	DRE_07193
NCU06942T0	DRE_02338
NCU08563T0	DRE_03758
NCU10762T0	DRE_07682
NCU02532T0	DRE_05977
NCU03273T0	DRE_05590
NCU08468T0	DRE_05102
NCU03606T0	DRE_00612
NCU06630T0	DRE_02812
NCU04672T0	DRE_05347
NCU04125T0	DRE_06802
NCU02624T0	DRE_00656
NCU04192T0	DRE_00465
NCU02415T0	DRE_02527
NCU00182T0	DRE_02303
NCU01758T0	DRE_03670
NCU01809T0	DRE_05086
NCU05853T0	DRE_04965
NCU00269T0	DRE_03030
NCU01252T0	DRE_02307
NCU04656T0	DRE_00178
NCU01936T0	DRE_06711
NCU02457T0	DRE_07397
NCU09120T0	DRE_06068
NCU02397T0	DRE_03829
NCU09869T0	DRE_06008
NCU03713T0	DRE_01777
NCU01388T0	DRE_07697
NCU07887T0	DRE_02301
NCU08669T0	DRE_02230
NCU04568T0	DRE_06158
NCU06032T0	DRE_05035
NCU05156T0	DRE_06120
NCU06138T0	DRE_05528
NCU10383T1	DRE_00020
NCU10383T0	DRE_00020
NCU07298T0	DRE_03335
NCU06715T0	DRE_06644
NCU06724T0	DRE_00193
NCU04856T0	DRE_00193
NCU04856T1	DRE_00193
NCU00195T0	DRE_01607
NCU02232T0	DRE_02513
NCU05268T0	DRE_03056
NCU01438T0	DRE_07678
NCU02238T0	DRE_03469
NCU02148T0	DRE_04935
NCU04600T0	DRE_04834
NCU04938T0	DRE_05546
NCU04241T0	DRE_04255
NCU03295T0	DRE_05601
NCU09313T0	DRE_00571
NCU06205T0	DRE_05457
NCU01181T0	DRE_03035
NCU09253T0	DRE_04226
NCU10776T0	DRE_06314
NCU03217T0	DRE_00982
NCU06652T0	DRE_01738
NCU06095T0	DRE_02526
NCU03727T0	DRE_06646
NCU06194T0	DRE_06223
NCU10381T0	DRE_04707
NCU10467T0	DRE_06246
NCU00077T0	DRE_01393
NCU00493T0	DRE_03481
NCU03608T0	DRE_04062
NCU07001T0	DRE_07533
NCU10008T0	DRE_07639
NCU07807T0	DRE_00305
NCU07807T1	DRE_00305
NCU04144T0	DRE_01400
NCU06563T0	DRE_02803
NCU09771T0	DRE_04576
NCU00263T0	DRE_01194
NCU03836T0	DRE_06229
NCU08869T0	DRE_03749
NCU11705T0	DRE_03151
NCU09065T0	DRE_07440
NCU09831T0	DRE_06798
NCU06541T0	DRE_02834
NCU06923T0	DRE_07322
NCU11693T0	DRE_05139
NCU01266T0	DRE_06310
NCU09980T0	DRE_03644
NCU06656T0	DRE_06992
NCU04637T0	DRE_04095
NCU07584T0	DRE_03142
NCU02639T0	DRE_01327
NCU02639T1	DRE_01327
NCU01089T0	DRE_01694
NCU04754T0	DRE_01161
NCU02406T0	DRE_05437
NCU04111T0	DRE_05862
NCU07688T0	DRE_03155
NCU09758T0	DRE_04899
NCU03981T0	DRE_04395
NCU03981T1	DRE_04395
NCU05420T0	DRE_04893
NCU07590T0	DRE_04694
NCU06999T0	DRE_06698
NCU00403T0	DRE_02649
NCU00450T0	DRE_03032
NCU02743T0	DRE_01358
NCU00035T0	DRE_06781
NCU04512T0	DRE_03355
NCU03961T0	DRE_03927
NCU06520T0	DRE_06837
NCU02781T0	DRE_04440
NCU00677T0	DRE_06705
NCU05752T0	DRE_04121
NCU01596T0	DRE_05737
NCU02203T0	DRE_05584
NCU06540T0	DRE_02833
NCU02571T0	DRE_06036
NCU02741T0	DRE_02152
NCU08319T0	DRE_00692
NCU10853T0	DRE_07312
NCU03823T0	DRE_02964
NCU01724T0	DRE_07119
NCU07720T0	DRE_01857
NCU00755T0	DRE_01857
NCU02351T0	DRE_06318
NCU09477T0	DRE_02092
NCU00775T0	DRE_01269
NCU08298T0	DRE_03084
NCU08503T0	DRE_03160
NCU06238T0	DRE_06188
NCU06921T0	DRE_06573
NCU00169T0	DRE_06825
NCU02785T0	DRE_05005
NCU04378T0	DRE_04626
NCU04841T0	DRE_06379
NCU07779T0	DRE_07517
NCU01216T0	DRE_01403
NCU05117T0	DRE_01533
NCU11050T0	DRE_05497
NCU11185T0	DRE_07727
NCU03036T0	DRE_00555
NCU04669T0	DRE_04578
NCU05273T0	DRE_05664
NCU09904T0	DRE_05895
NCU00037T0	DRE_03776
NCU01821T0	DRE_02542
NCU03258T0	DRE_01477
NCU04457T0	DRE_03940
NCU07414T0	DRE_02640
NCU01947T0	DRE_02006
NCU03924T0	DRE_02117
NCU03426T0	DRE_02822
NCU00794T0	DRE_05609
NCU02202T0	DRE_05608
NCU00377T0	DRE_07582
NCU02430T0	DRE_06330
NCU07623T0	DRE_02192
NCU00673T0	DRE_02701
NCU01055T0	DRE_04044
NCU06812T0	DRE_00865
NCU01528T0	DRE_07482
NCU05598T0	DRE_00418
NCU06217T0	DRE_00274
NCU09123T0	DRE_05972
NCU01412T0	DRE_01027
NCU00772T0	DRE_04541
NCU00632T0	DRE_05699
NCU05129T0	DRE_03200
NCU05206T0	DRE_03157
NCU02100T0	DRE_06044
NCU02456T0	DRE_05834
NCU06482T0	DRE_03775
NCU02620T0	DRE_07082
NCU06285T0	DRE_04607
NCU02296T0	DRE_01002
NCU07313T0	DRE_03111
NCU10073T0	DRE_00974
NCU03678T0	DRE_07616
NCU04646T0	DRE_07520
NCU08003T0	DRE_05663
NCU11263T0	DRE_01028
NCU02091T0	DRE_00590
NCU04335T0	DRE_00843
NCU04504T0	DRE_03384
NCU01333T0	DRE_07487
NCU06296T0	DRE_04573
NCU10468T0	DRE_05173
NCU03380T0	DRE_05675
NCU07587T0	DRE_05676
NCU02531T0	DRE_05951
NCU05782T0	DRE_04189
NCU08682T0	DRE_04603
NCU03395T0	DRE_05761
NCU08290T0	DRE_03847
NCU03768T1	DRE_03577
NCU03768T0	DRE_03577
NCU03768T2	DRE_03577
NCU06722T0	DRE_00083
NCU05224T0	DRE_01849
NCU06270T0	DRE_01750
NCU01830T0	DRE_06106
NCU03004T0	DRE_06944
NCU09595T0	DRE_06519
NCU01240T0	DRE_00441
NCU03154T0	DRE_02011
NCU04485T0	DRE_01843
NCU05889T0	DRE_07479
NCU08997T0	DRE_06347
NCU00538T0	DRE_04953
NCU05597T0	DRE_01686
NCU07960T0	DRE_00666
NCU00916T0	DRE_04362
NCU08372T0	DRE_00573
NCU05582T0	DRE_05701
NCU10519T0	DRE_03846
NCU03229T0	DRE_02224
NCU00951T0	DRE_05400
NCU07076T0	DRE_03116
NCU05850T0	DRE_05135
NCU06618T0	DRE_07172
NCU09864T0	DRE_03833
NCU02256T0	DRE_02495
NCU04809T0	DRE_01312
NCU02400T0	DRE_05380
NCU08741T0	DRE_03603
NCU11471T0	DRE_07026
NCU05418T0	DRE_02714
NCU07381T0	DRE_03699
NCU03492T0	DRE_07618
NCU06769T0	DRE_03195
NCU12076T0	DRE_07407
NCU01754T0	DRE_06731
NCU01754T1	DRE_06731
NCU09732T0	DRE_04665
NCU09657T0	DRE_05292
NCU07814T0	DRE_02898
NCU07564T0	DRE_06923
NCU04281T0	DRE_02544
NCU08825T0	DRE_01865
NCU06052T0	DRE_04984
NCU10652T0	DRE_03728
NCU06717T0	DRE_07046
NCU00155T0	DRE_01382
NCU02273T0	DRE_06272
NCU06595T0	DRE_07190
NCU05548T0	DRE_06116
NCU07880T0	DRE_06114
NCU00170T0	DRE_01386
NCU05213T0	DRE_00742
NCU04750T0	DRE_01324
NCU02879T0	DRE_00042
NCU02283T0	DRE_02504
NCU04415T0	DRE_03711
NCU06232T0	DRE_03468
NCU07125T0	DRE_04375
NCU06799T0	DRE_03471
NCU07458T0	DRE_03366
NCU03876T0	DRE_07034
NCU05364T0	DRE_06535
NCU08650T0	DRE_07475
NCU02310T0	DRE_01380
NCU05218T0	DRE_00782
NCU02690T0	DRE_05396
NCU09643T0	DRE_03053
NCU07850T0	DRE_06175
NCU07395T0	DRE_06879
NCU00520T0	DRE_04516
NCU00984T0	DRE_00956
NCU00468T0	DRE_06808
NCU07530T0	DRE_00798
NCU03204T0	DRE_07704
NCU08687T0	DRE_07305
NCU11933T0	DRE_06860
NCU00106T0	DRE_03812
NCU02960T0	DRE_04507
NCU01786T0	DRE_05744
NCU08291T0	DRE_02698
NCU09738T0	DRE_03464
NCU03066T0	DRE_01318
NCU02147T0	DRE_02674
NCU01613T0	DRE_05248
NCU06489T0	DRE_02951
NCU01997T0	DRE_07200
NCU09551T0	DRE_04382
NCU01271T0	DRE_00637
NCU06231T0	DRE_02382
NCU07504T0	DRE_04057
NCU11537T0	DRE_05161
NCU03223T1	DRE_06074
NCU03223T0	DRE_06074
NCU02771T0	DRE_02646
NCU01160T0	DRE_04066
NCU01878T0	DRE_06513
NCU01141T0	DRE_07737
NCU04797T0	DRE_06022
NCU00395T0	DRE_03496
NCU04264T0	DRE_01712
NCU04333T0	DRE_02525
NCU06774T0	DRE_03168
NCU07659T0	DRE_05295
NCU07909T0	DRE_00261
NCU00587T0	DRE_07122
NCU07580T0	DRE_05854
NCU08939T0	DRE_04851
NCU02438T0	DRE_02517
NCU03801T0	DRE_06018
NCU10189T0	DRE_05877
NCU00649T0	DRE_03567
NCU06961T0	DRE_00460
NCU06419T0	DRE_01383
NCU02565T0	DRE_06048
NCU09254T0	DRE_03993
NCU09434T0	DRE_05443
NCU03039T0	DRE_00552
NCU05891T0	DRE_02528
NCU09680T0	DRE_02907
NCU06679T0	DRE_06303
NCU01013T0	DRE_02547
NCU04581T0	DRE_03733
NCU08370T0	DRE_01516
NCU10852T0	DRE_00620
NCU01753T0	DRE_01701
NCU06277T0	DRE_02325
NCU04272T0	DRE_04064
NCU03009T0	DRE_06947
NCU03504T0	DRE_02855
NCU02687T0	DRE_06065
NCU05633T0	DRE_06830
NCU10276T0	DRE_03044
NCU08435T0	DRE_04635
NCU11420T0	DRE_02876
NCU01235T0	DRE_00327
NCU02425T0	DRE_02503
NCU02536T0	DRE_05979
NCU04783T0	DRE_06003
NCU11953T0	DRE_05245
NCU02814T0	DRE_00657
NCU08674T0	DRE_00745
NCU01206T0	DRE_07687
NCU01227T0	DRE_07680
NCU04136T0	DRE_05848
NCU03846T0	DRE_02447
NCU03846T1	DRE_02447
NCU00490T0	DRE_03482
NCU03759T0	DRE_00658
NCU02074T0	DRE_06030
NCU02402T0	DRE_06327
NCU04936T0	DRE_06325
NCU05137T0	DRE_01705
NCU06132T0	DRE_05230
NCU00575T0	DRE_07436
NCU04442T0	DRE_06842
NCU11288T0	DRE_06742
NCU06344T0	DRE_00676
NCU09116T0	DRE_05392
NCU00311T0	DRE_04052
NCU04803T0	DRE_02140
NCU00725T0	DRE_05785
NCU06112T0	DRE_01242
NCU00711T0	DRE_05948
NCU05254T0	DRE_06504
NCU03888T0	DRE_06349
NCU03557T0	DRE_03647
NCU01480T0	DRE_01224
NCU03757T0	DRE_00375
NCU03006T0	DRE_06946
NCU05196T0	DRE_07168
NCU07495T0	DRE_06569
NCU10683T0	DRE_04985
NCU00602T0	DRE_01989
NCU00445T0	DRE_04560
NCU09093T0	DRE_02066
NCU00823T0	DRE_05511
NCU04817T0	DRE_04355
NCU08909T0	DRE_02347
NCU01913T0	DRE_01969
NCU02887T0	DRE_01231
NCU04298T0	DRE_06413
NCU11795T0	DRE_04696
NCU11187T0	DRE_05923
NCU02644T0	DRE_02718
NCU02644T1	DRE_02718
NCU00213T0	DRE_03730
NCU02791T0	DRE_05617
NCU06039T0	DRE_06888
NCU09552T0	DRE_06928
NCU01184T0	DRE_06198
NCU00924T0	DRE_07328
NCU10314T0	DRE_04321
NCU00023T0	DRE_06801
NCU00345T0	DRE_06776
NCU03776T0	DRE_04404
NCU01175T0	DRE_07299
NCU04331T0	DRE_06313
NCU03197T0	DRE_03398
NCU04737T0	DRE_02173
NCU03218T0	DRE_03848
NCU04899T0	DRE_03058
NCU08277T0	DRE_03150
NCU07459T0	DRE_04527
NCU06699T0	DRE_06815
NCU00809T0	DRE_05807	DRE_00494	DRE_03426
NCU08312T0	DRE_00767
NCU11399T0	DRE_02995
NCU08005T0	DRE_05661
NCU01963T0	DRE_02026
NCU00337T0	DRE_03797
NCU06271T0	DRE_01788
NCU00414T0	DRE_07675
NCU01919T0	DRE_07439
NCU03561T0	DRE_06307
NCU05410T0	DRE_00027
NCU08607T0	DRE_00547
NCU02592T0	DRE_05929
NCU08633T0	DRE_01447
NCU05797T0	DRE_05144
NCU06779T0	DRE_04910
NCU04657T0	DRE_07011
NCU09646T0	DRE_03071
NCU03319T0	DRE_00061
NCU01900T0	DRE_01566
NCU01993T0	DRE_01957
NCU07041T0	DRE_03835
NCU02151T0	DRE_02052
NCU01595T0	DRE_05734
NCU11381T0	DRE_05072
NCU03297T0	DRE_00669
NCU03297T1	DRE_00669
NCU00962T0	DRE_01983
NCU07985T0	DRE_03137
NCU09322T0	DRE_05990
NCU01402T0	DRE_05120
NCU00891T0	DRE_05811
NCU08066T0	DRE_04942
NCU00880T0	DRE_02671
NCU00498T0	DRE_06142
NCU01367T0	DRE_05579
NCU04118T0	DRE_03845
NCU07071T0	DRE_01363
NCU04288T0	DRE_04836
NCU02954T0	DRE_06577
NCU04540T0	DRE_06436
NCU04481T0	DRE_07182
NCU07309T0	DRE_01589
NCU08852T0	DRE_04295
NCU00554T0	DRE_02077
NCU04837T0	DRE_02154
NCU01324T0	DRE_05847
NCU06436T0	DRE_06191
NCU07015T0	DRE_07185
NCU00194T0	DRE_06599
NCU03913T0	DRE_04332
NCU00675T0	DRE_07585
NCU05390T0	DRE_03529
NCU03643T0	DRE_06459
NCU07739T0	DRE_05187
NCU00614T0	DRE_06710
NCU06054T0	DRE_05013
NCU07558T0	DRE_03774
NCU06230T0	DRE_03004
NCU11320T0	DRE_06906
NCU04407T0	DRE_02160
NCU06895T0	DRE_01727
NCU07610T0	DRE_05207
NCU07172T0	DRE_06874
NCU03777T0	DRE_02297
NCU06720T0	DRE_07069
NCU11395T0	DRE_05217
NCU07408T0	DRE_02631
NCU07408T1	DRE_02631
NCU09380T0	DRE_02151
NCU11102T0	DRE_04294
NCU04653T0	DRE_00716
NCU00199T0	DRE_06309
NCU06418T0	DRE_02448
NCU09429T0	DRE_00049
NCU02032T0	DRE_06089	DRE_05912
NCU00919T0	DRE_01908
NCU02181T0	DRE_02076
NCU01512T0	DRE_03172
NCU02757T0	DRE_02161
NCU06250T0	DRE_01413
NCU06758T0	DRE_03177
NCU04099T0	DRE_07262
NCU08427T0	DRE_03582
NCU05516T0	DRE_06929
NCU09931T0	DRE_03350
NCU09816T0	DRE_05633
NCU03325T0	DRE_00060
NCU03695T0	DRE_03508
NCU08507T0	DRE_02770
NCU02245T0	DRE_04543
NCU05721T0	DRE_01771
NCU03118T0	DRE_07249
NCU06718T0	DRE_04227
NCU08499T0	DRE_03259
NCU06347T0	DRE_05689
NCU09648T0	DRE_04165
NCU08114T0	DRE_00079
NCU08983T0	DRE_03543
NCU02704T0	DRE_01360
NCU02591T0	DRE_03977
NCU09384T0	DRE_00225
NCU06177T0	DRE_06193
NCU10546T0	DRE_03659
NCU00091T0	DRE_01417
NCU02305T0	DRE_02861
NCU03341T0	DRE_03214
NCU03826T0	DRE_06234
NCU06534T0	DRE_04701
NCU08811T0	DRE_03351
NCU06403T0	DRE_06530
NCU07392T0	DRE_06621
NCU03050T0	DRE_00994
NCU06371T0	DRE_00766
NCU09658T0	DRE_05305
NCU03049T0	DRE_00077
NCU02263T0	DRE_02501
NCU02795T0	DRE_05773
NCU06380T0	DRE_04083
NCU11357T0	DRE_02250
NCU06585T0	DRE_07189
NCU09930T0	DRE_03348
NCU09532T0	DRE_04268
NCU11676T0	DRE_04254
NCU11457T0	DRE_06951
NCU05686T0	DRE_01436
NCU01210T0	DRE_06641
NCU03254T0	DRE_07150
NCU08511T0	DRE_02837
NCU06067T0	DRE_06013
NCU06251T0	DRE_01392
NCU02015T0	DRE_01970
NCU07205T0	DRE_01910
NCU05377T0	DRE_06500
NCU11408T0	DRE_02333
NCU06729T0	DRE_07451
NCU07849T0	DRE_03537
NCU07849T1	DRE_03537
NCU00434T0	DRE_01820
NCU02333T0	DRE_02451
NCU01659T0	DRE_04833
NCU09208T0	DRE_07726
NCU04013T0	DRE_00159
NCU04013T1	DRE_00159
NCU06959T0	DRE_07158
NCU01069T0	DRE_06200
NCU03972T0	DRE_03929
NCU00611T0	DRE_07535
NCU04460T0	DRE_04510
NCU04642T0	DRE_06382
NCU07263T0	DRE_04646
NCU09692T0	DRE_07614
NCU01452T0	DRE_02376
NCU02525T0	DRE_01510
NCU00501T0	DRE_04759
NCU02211T0	DRE_05622
NCU07425T0	DRE_01538
NCU06190T0	DRE_02960
NCU03633T0	DRE_06608
NCU03702T0	DRE_06806
NCU11312T0	DRE_02391
NCU08706T0	DRE_00030
NCU08346T0	DRE_01430
NCU11198T0	DRE_00608
NCU06694T0	DRE_00354
NCU03388T0	DRE_05727
NCU06970T0	DRE_03272
NCU09337T0	DRE_03165
NCU03310T0	DRE_03880
NCU02291T0	DRE_06315
NCU06631T0	DRE_02806
NCU05899T0	DRE_04284
NCU09982T0	DRE_02688
NCU07711T0	DRE_05269
NCU00413T0	DRE_05163
NCU04772T0	DRE_03704
NCU02877T0	DRE_07345
NCU11587T0	DRE_00633
NCU07075T0	DRE_06423
NCU08489T0	DRE_05666
NCU03621T0	DRE_03941
NCU06198T0	DRE_06258
NCU07468T0	DRE_05394
NCU09048T0	DRE_07008
NCU00643T0	DRE_01885
NCU02057T0	DRE_04914
NCU02564T0	DRE_06049
NCU06033T0	DRE_05003
NCU05499T0	DRE_06108
NCU06211T1	DRE_06245
NCU06211T0	DRE_06245
NCU02550T0	DRE_04920
NCU07018T0	DRE_02058
NCU07668T0	DRE_04625
NCU03935T0	DRE_05982
NCU11410T0	DRE_03681
NCU02136T0	DRE_04941
NCU02806T0	DRE_05155
NCU07528T0	DRE_03792
NCU08275T0	DRE_04484
NCU09220T0	DRE_03987
NCU02968T0	DRE_01329
NCU02433T0	DRE_02519
NCU08578T0	DRE_00308
NCU02603T0	DRE_05819
NCU08225T0	DRE_06780
NCU11325T0	DRE_05129
NCU03436T0	DRE_05237
NCU06764T0	DRE_03291
NCU03714T0	DRE_01778
NCU01929T0	DRE_03503
NCU09014T0	DRE_00345
NCU03503T0	DRE_05256
NCU06593T0	DRE_03354
NCU02104T0	DRE_07251
NCU09778T0	DRE_04327
NCU02497T0	DRE_00613
NCU02378T0	DRE_05422
NCU00108T0	DRE_03810
NCU05627T0	DRE_00139
NCU09445T0	DRE_02516
NCU08600T0	DRE_03952
NCU06440T0	DRE_06278
NCU03064T0	DRE_01314
NCU05316T0	DRE_01514
NCU04507T0	DRE_02204
NCU00913T0	DRE_05816
NCU05288T0	DRE_07163
NCU00421T0	DRE_06926
NCU05942T0	DRE_03836
NCU00609T0	DRE_02703
NCU06153T0	DRE_00065
NCU05606T0	DRE_01034
NCU03207T0	DRE_04788
NCU04259T0	DRE_05047
NCU08977T0	DRE_03459
NCU09764T0	DRE_02931
NCU08605T0	DRE_04006
NCU07165T0	DRE_06867
NCU11385T0	DRE_04610
NCU04801T0	DRE_01668
NCU03899T0	DRE_04605
NCU00056T0	DRE_03807
NCU00161T0	DRE_06165
NCU03317T0	DRE_04794
NCU11068T0	DRE_01938
NCU08418T0	DRE_07062
NCU03084T0	DRE_00219
NCU02374T0	DRE_05406
NCU02354T0	DRE_05438
NCU09368T0	DRE_00642
NCU09004T0	DRE_03001
NCU04368T0	DRE_01917
NCU01098T0	DRE_06796
NCU08514T0	DRE_03587
NCU00717T0	DRE_04128
NCU01782T0	DRE_03229
NCU01795T0	DRE_05234
NCU03853T0	DRE_04073
NCU07722T0	DRE_00758
NCU01409T0	DRE_01526
NCU01895T0	DRE_02677
NCU03948T0	DRE_01573
NCU05513T0	DRE_06182
NCU09270T0	DRE_04879
NCU07853T0	DRE_06173
NCU03122T0	DRE_05953
NCU03122T1	DRE_05953
NCU01961T0	DRE_02046
NCU03393T0	DRE_05760
NCU11222T0	DRE_00018
NCU06430T0	DRE_03866
NCU05589T0	DRE_03444
NCU06780T0	DRE_06862
NCU03971T0	DRE_03928
NCU06141T0	DRE_06889
NCU07438T0	DRE_05932
NCU10895T0	DRE_05589
NCU01414T0	DRE_03961
NCU07723T0	DRE_00496
NCU04459T0	DRE_03314
NCU02089T0	DRE_05507
NCU03523T0	DRE_04891
NCU01471T0	DRE_01804
NCU06850T0	DRE_00456
NCU02586T0	DRE_07649
NCU05537T0	DRE_06111
NCU10059T0	DRE_03664
NCU02560T0	DRE_01426
NCU00366T0	DRE_03784
NCU04444T0	DRE_04002
NCU06628T0	DRE_02857
NCU02635T0	DRE_06999
NCU10732T0	DRE_03932
NCU09106T0	DRE_06056
NCU00025T0	DRE_01412
NCU00565T0	DRE_02020
NCU04374T0	DRE_00787
NCU06409T0	DRE_00699
NCU04007T0	DRE_05107
NCU08338T0	DRE_01737
NCU04779T0	DRE_05111
NCU09432T0	DRE_06659
NCU01637T0	DRE_04716
NCU05720T0	DRE_01812
NCU01304T0	DRE_06238
NCU07741T0	DRE_02899
NCU08850T0	DRE_05220
NCU01305T0	DRE_02422
NCU01823T0	DRE_06739
NCU04770T0	DRE_04599
NCU04189T0	DRE_06257
NCU04479T0	DRE_07175
NCU07831T0	DRE_06934
NCU09321T0	DRE_06077
NCU11215T0	DRE_06014
NCU11489T0	DRE_02164
NCU08331T0	DRE_00765
NCU08326T0	DRE_00802
NCU03145T0	DRE_05991
NCU08561T0	DRE_03803
NCU07253T0	DRE_06985
NCU01162T0	DRE_06985
NCU01666T0	DRE_05060
NCU00954T0	DRE_06058
NCU08301T0	DRE_01912
NCU08280T0	DRE_04820
NCU09309T0	DRE_03985
NCU07988T0	DRE_07159
NCU03097T0	DRE_00526
NCU03527T0	DRE_02069
NCU01022T0	DRE_05052
NCU01816T0	DRE_04687
NCU03238T0	DRE_04450
NCU00292T0	DRE_07054
NCU07400T0	DRE_02619
NCU03441T0	DRE_06861
NCU07621T0	DRE_04526
NCU09183T0	DRE_07154
NCU02424T0	DRE_02489
NCU00762T0	DRE_04962
NCU00981T0	DRE_04801
NCU05897T0	DRE_01124
NCU06057T0	DRE_05021
NCU07021T0	DRE_07542
NCU08946T0	DRE_07456
NCU00665T0	DRE_02969
NCU02282T0	DRE_02476
NCU04063T0	DRE_01311
NCU00742T0	DRE_05640
NCU07755T0	DRE_00616
NCU04074T0	DRE_03883
NCU09239T0	DRE_00561
NCU08343T0	DRE_01517
NCU00542T0	DRE_02585
NCU04292T0	DRE_02565
NCU02414T0	DRE_07095
NCU10927T0	DRE_03147
NCU11173T0	DRE_03533
NCU08153T0	DRE_00270
NCU09631T0	DRE_00270
NCU01256T0	DRE_02275
NCU01511T0	DRE_03197
NCU03989T0	DRE_04197
NCU08012T0	DRE_03085
NCU01669T0	DRE_04695
NCU00522T0	DRE_05788
NCU02618T0	DRE_05375
NCU06558T0	DRE_02798
NCU02800T0	DRE_07665
NCU07284T0	DRE_06094
NCU00028T0	DRE_04548
NCU03593T0	DRE_02305
NCU07067T0	DRE_01634
NCU08333T0	DRE_00879
NCU04191T0	DRE_06220
NCU02065T0	DRE_03249
NCU05558T0	DRE_00403
NCU03269T0	DRE_07005
NCU07471T0	DRE_06046
NCU00422T0	DRE_06910
NCU00422T1	DRE_06910
NCU02541T0	DRE_04203
NCU05564T0	DRE_03448
NCU09892T0	DRE_01189
NCU10273T0	DRE_02225
NCU09745T0	DRE_02813
NCU01704T0	DRE_00331
NCU03107T0	DRE_01489
NCU06662T0	DRE_07467
NCU10282T0	DRE_05616
NCU03261T0	DRE_01532
NCU00357T0	DRE_04524
NCU04633T0	DRE_02740
NCU02423T0	DRE_04915
NCU04647T0	DRE_06617
NCU05159T0	DRE_06812
NCU08964T0	DRE_04247
NCU09912T0	DRE_05915
NCU10061T0	DRE_07047
NCU04730T0	DRE_01613	DRE_04080
NCU01826T0	DRE_05729
NCU02270T0	DRE_05958
NCU07188T0	DRE_04118
NCU07662T0	DRE_04623
NCU11934T0	DRE_05214
NCU09843T0	DRE_07015
NCU04089T0	DRE_04825
NCU06550T0	DRE_03028
NCU06428T0	DRE_06143
NCU00227T0	DRE_03463
NCU04337T0	DRE_00808
NCU02533T0	DRE_05974
NCU08035T0	DRE_01874
NCU07117T0	DRE_04583
NCU08292T0	DRE_04951
NCU08177T0	DRE_07416
NCU09792T0	DRE_06424
NCU01166T0	DRE_06099
NCU00892T0	DRE_06591
NCU11098T0	DRE_01808
NCU06207T0	DRE_05454
NCU06552T0	DRE_06854
NCU04612T1	DRE_07039
NCU04612T0	DRE_07039
NCU02401T0	DRE_02350
NCU03546T0	DRE_05226
NCU10011T0	DRE_01088
NCU06175T0	DRE_06205
NCU08004T0	DRE_05668
NCU11424T0	DRE_06144
NCU01365T0	DRE_00352
NCU01362T0	DRE_01267
NCU02727T0	DRE_01190
NCU08762T0	DRE_01376
NCU02754T0	DRE_06833
NCU07544T0	DRE_05182
NCU11863T0	DRE_05180
NCU10721T0	DRE_07590
NCU03300T0	DRE_00663
NCU03115T0	DRE_01498
NCU01285T0	DRE_03182
NCU00931T0	DRE_05828
NCU04234T0	DRE_04475
NCU07884T0	DRE_02309
NCU11129T0	DRE_07272
NCU07944T0	DRE_07036
NCU01047T0	DRE_02948
NCU03059T0	DRE_02139
NCU00605T0	DRE_04938
NCU05593T0	DRE_00546
NCU03597T0	DRE_02273
NCU00963T0	DRE_04753
NCU05580T0	DRE_01714
NCU06040T0	DRE_03428
NCU11511T0	DRE_04762
NCU10048T0	DRE_05321
NCU09594T0	DRE_05745
NCU01979T0	DRE_00402
NCU02742T0	DRE_02148
NCU01427T0	DRE_04102
NCU03556T0	DRE_03646
NCU00316T0	DRE_07128
NCU07004T0	DRE_01911
NCU04427T0	DRE_04699
NCU06366T0	DRE_03255
NCU07929T0	DRE_02210
NCU07693T0	DRE_03101
NCU03545T0	DRE_06863
NCU07879T0	DRE_05845
NCU12124T0	DRE_03878
NCU08388T0	DRE_07239
NCU08388T1	DRE_07239
NCU05226T0	DRE_01017
NCU03756T0	DRE_03584
NCU04429T0	DRE_04705
NCU03187T0	DRE_05924
NCU08641T0	DRE_04017	DRE_01926
NCU03018T0	DRE_00605
NCU00216T0	DRE_03723
NCU00196T0	DRE_04092
NCU04040T0	DRE_03889
NCU07042T0	DRE_03074
NCU10053T0	DRE_02383
NCU09352T0	DRE_03173
NCU00294T0	DRE_00034
NCU03129T0	DRE_01530
NCU00232T0	DRE_06132
NCU00959T0	DRE_05648
NCU11739T0	DRE_00810
NCU08502T0	DRE_03269
NCU09237T0	DRE_03999
NCU11371T0	DRE_07192
NCU00517T0	DRE_00972
NCU01446T0	DRE_02372
NCU06579T0	DRE_00824
NCU04231T0	DRE_05784
NCU06655T0	DRE_07452
NCU02916T0	DRE_00487
NCU01435T0	DRE_02369
NCU00293T0	DRE_06274
NCU03181T0	DRE_04025
NCU07465T0	DRE_00486
NCU08651T0	DRE_00268
NCU10518T0	DRE_01355
NCU08968T0	DRE_04220
NCU00309T0	DRE_02592
NCU03243T0	DRE_00532
NCU03963T0	DRE_03899
NCU08579T0	DRE_00309
NCU09564T0	DRE_00485
NCU03998T0	DRE_07038
NCU09789T0	DRE_02080
NCU00472T0	DRE_03742
NCU01564T0	DRE_02849
NCU04295T0	DRE_06414
NCU03659T0	DRE_04553
NCU10715T0	DRE_07480
NCU00301T0	DRE_00176
NCU07347T0	DRE_02717
NCU03103T0	DRE_06560
NCU04670T0	DRE_05275
NCU03890T0	DRE_06353
NCU06460T0	DRE_06130
NCU00008T0	DRE_00734
NCU00777T0	DRE_01266
NCU03253T0	DRE_00558
NCU00376T0	DRE_06154
NCU04143T0	DRE_03737
NCU02267T0	DRE_05441
NCU03369T0	DRE_05225
NCU07931T0	DRE_02196
NCU07300T0	DRE_06083
NCU02688T1	DRE_04802
NCU02688T0	DRE_04802
NCU06877T0	DRE_02344
NCU02114T0	DRE_06551
NCU07816T0	DRE_02256
NCU09025T0	DRE_02466
NCU04321T0	DRE_07037
NCU09677T0	DRE_03665
NCU09538T0	DRE_04408
NCU06091T0	DRE_02882
NCU07478T0	DRE_03968
NCU04780T0	DRE_07216
NCU10346T0	DRE_03578
NCU07271T0	DRE_06987
NCU04065T0	DRE_01123
NCU01275T0	DRE_04041
NCU02428T0	DRE_04928
NCU00682T0	DRE_06727
NCU02894T0	DRE_05540
NCU01911T0	DRE_02036
[truncated: 2,832 more rows]
