# Supplementary material for: Evolutionary Conservation and Diversification of Puf RNA Binding Proteins and Their mRNA Targets
Source: PLoS Biol. 2015 Nov 20;13(11):e1002307. doi: 10.1371/journal.pbio.1002307 (PMC4654594; doi:10.1371/journal.pbio.1002307)
Supplement: S4 Dataset — (ZIP) [file pbio.1002307.s004.zip › N.crassa.fa_E.gossypii.fa.txt]

NCU07832T0	Egos_ATCC_10895:AGOS_ABR207W.t1
NCU08535T0	Egos_ATCC_10895:AGOS_AAR071W.t1
NCU01744T0	Egos_ATCC_10895:AGOS_ADR290W.t1
NCU06468T0	Egos_ATCC_10895:AGOS_AGR074C.t1
NCU06976T0	Egos_ATCC_10895:AGOS_ACR258W.t1
NCU01379T0	Egos_ATCC_10895:AGOS_AER393C.t1
NCU06871T0	Egos_ATCC_10895:AGOS_ACL181C.t1
NCU07308T0	Egos_ATCC_10895:AGOS_AFL138W.t1
NCU07307T0	Egos_ATCC_10895:AGOS_AER085C.t1
NCU08287T0	Egos_ATCC_10895:AGOS_ACR263C.t1
NCU05608T0	Egos_ATCC_10895:AGOS_AFR420W.t1
NCU05837T0	Egos_ATCC_10895:AGOS_ACL064C.t1
NCU04548T0	Egos_ATCC_10895:AGOS_AFR657C.t1
NCU02103T0	Egos_ATCC_10895:AGOS_ADR086C.t1
NCU08267T0	Egos_ATCC_10895:AGOS_ABR142W.t1
NCU02685T0	Egos_ATCC_10895:AGOS_AGR113W.t1
NCU02510T0	Egos_ATCC_10895:AGOS_AER359W.t1
NCU02505T0	Egos_ATCC_10895:AGOS_AAR162C.t1
NCU05120T0	Egos_ATCC_10895:AGOS_AFR404C.t1
NCU03986T0	Egos_ATCC_10895:AGOS_AER252C.t1
NCU05803T0	Egos_ATCC_10895:AGOS_AFR169W.t1
NCU07556T0	Egos_ATCC_10895:AGOS_AEL256C.t1
NCU04569T0	Egos_ATCC_10895:AGOS_ABR114C.t1
NCU01772T0	Egos_ATCC_10895:AGOS_ADL275C.t1
NCU11669T0	Egos_ATCC_10895:AGOS_ADR354W.t1
NCU01632T0	Egos_ATCC_10895:AGOS_AGR066W.t1
NCU09012T0	Egos_ATCC_10895:AGOS_AGR047W.t1
NCU02677T0	Egos_ATCC_10895:AGOS_ABR157W.t1
NCU01680T0	Egos_ATCC_10895:AGOS_AGL085C.t1
NCU00743T0	Egos_ATCC_10895:AGOS_AEL276C.t1
NCU08616T0	Egos_ATCC_10895:AGOS_ABR029W.t1
NCU01638T0	Egos_ATCC_10895:AGOS_ADR374C.t1
NCU03575T0	Egos_ATCC_10895:AGOS_AER394W.t1
NCU07700T0	Egos_ATCC_10895:AGOS_AFR142C.t1
NCU05591T0	Egos_ATCC_10895:AGOS_AGL142C.t1	Egos_ATCC_10895:AGOS_ABR126W.t1
NCU07443T0	Egos_ATCC_10895:AGOS_AGR120C.t1
NCU07922T0	Egos_ATCC_10895:AGOS_AAL028W.t1
NCU00352T0	Egos_ATCC_10895:AGOS_ADR350W.t1
NCU05425T0	Egos_ATCC_10895:AGOS_AER374C.t1
NCU04898T0	Egos_ATCC_10895:AGOS_AFR354C.t1
NCU12032T0	Egos_ATCC_10895:AGOS_AGR346C.t1
NCU08685T0	Egos_ATCC_10895:AGOS_AFR573C.t1
NCU04370T0	Egos_ATCC_10895:AGOS_AFR433C.t1
NCU05238T0	Egos_ATCC_10895:AGOS_ABL077W.t1
NCU00018T0	Egos_ATCC_10895:AGOS_AFR158W.t1
NCU00018T1	Egos_ATCC_10895:AGOS_AFR158W.t1
NCU03539T0	Egos_ATCC_10895:AGOS_ADL057W.t1
NCU02111T0	Egos_ATCC_10895:AGOS_AEL306C.t1
NCU08501T0	Egos_ATCC_10895:AGOS_AER304C.t1
NCU10066T0	Egos_ATCC_10895:AGOS_ADR077C.t1
NCU03877T0	Egos_ATCC_10895:AGOS_ACL121C.t1
NCU03877T1	Egos_ATCC_10895:AGOS_ACL121C.t1
NCU01820T0	Egos_ATCC_10895:AGOS_ADL128C.t1
NCU01768T0	Egos_ATCC_10895:AGOS_AFL167C.t1
NCU03875T0	Egos_ATCC_10895:AGOS_AFR537W.t1
NCU02366T0	Egos_ATCC_10895:AGOS_ADL032W.t1
NCU07658T0	Egos_ATCC_10895:AGOS_AGL147C.t1
NCU06338T0	Egos_ATCC_10895:AGOS_AER410W.t1
NCU09324T0	Egos_ATCC_10895:AGOS_AEL189W.t1
NCU01192T0	Egos_ATCC_10895:AGOS_AFL189W.t1
NCU03363T0	Egos_ATCC_10895:AGOS_AEL181C.t1
NCU09463T0	Egos_ATCC_10895:AGOS_AAL088W.t1
NCU03591T0	Egos_ATCC_10895:AGOS_ACL072C.t1
NCU07027T0	Egos_ATCC_10895:AGOS_AFR547W.t1
NCU06488T0	Egos_ATCC_10895:AGOS_AER375C.t1
NCU07679T0	Egos_ATCC_10895:AGOS_AGR236W.t1
NCU01625T0	Egos_ATCC_10895:AGOS_AGR114C.t1
NCU02566T0	Egos_ATCC_10895:AGOS_ADR363C.t1
NCU09367T0	Egos_ATCC_10895:AGOS_ADL033W.t1
NCU00621T0	Egos_ATCC_10895:AGOS_ADR331C.t1
NCU03947T0	Egos_ATCC_10895:AGOS_ADL055C.t1
NCU01965T0	Egos_ATCC_10895:AGOS_AAR034W.t1
NCU08919T0	Egos_ATCC_10895:AGOS_AGR379W.t1
NCU04142T0	Egos_ATCC_10895:AGOS_AFL148C.t1
NCU09063T0	Egos_ATCC_10895:AGOS_AGR089C.t1
NCU03065T0	Egos_ATCC_10895:AGOS_AEL031C.t1
NCU09602T0	Egos_ATCC_10895:AGOS_AFR114W.t1	Egos_ATCC_10895:AGOS_AER187W.t1
NCU01612T0	Egos_ATCC_10895:AGOS_AAR180C.t1
NCU05046T0	Egos_ATCC_10895:AGOS_AGL097C.t1
NCU09740T0	Egos_ATCC_10895:AGOS_AER378W.t1
NCU03818T0	Egos_ATCC_10895:AGOS_ADL079C.t1
NCU03042T0	Egos_ATCC_10895:AGOS_ADR334W.t1
NCU10143T0	Egos_ATCC_10895:AGOS_AFR567W.t1
NCU09903T0	Egos_ATCC_10895:AGOS_AFL131W.t1
NCU06318T0	Egos_ATCC_10895:AGOS_AAR020W.t1
NCU04327T0	Egos_ATCC_10895:AGOS_AFR178W.t1
NCU04348T0	Egos_ATCC_10895:AGOS_AFL113C.t1
NCU08336T0	Egos_ATCC_10895:AGOS_ACR052W.t1
NCU06678T0	Egos_ATCC_10895:AGOS_ADL046C.t1
NCU06272T0	Egos_ATCC_10895:AGOS_AFR566C.t1
NCU07870T0	Egos_ATCC_10895:AGOS_AER381C.t1
NCU04242T0	Egos_ATCC_10895:AGOS_ABR022C.t1
NCU03010T0	Egos_ATCC_10895:AGOS_ADL346W.t1
NCU09228T0	Egos_ATCC_10895:AGOS_AAL127W.t1
NCU04385T0	Egos_ATCC_10895:AGOS_AGR169W.t1
NCU03794T0	Egos_ATCC_10895:AGOS_AAR057W.t1
NCU00551T0	Egos_ATCC_10895:AGOS_ACR068W.t1
NCU05261T0	Egos_ATCC_10895:AGOS_AFR013C.t1
NCU01328T0	Egos_ATCC_10895:AGOS_ADL366W.t1
NCU03982T0	Egos_ATCC_10895:AGOS_ACR038W.t1
NCU08693T0	Egos_ATCC_10895:AGOS_AFR352C.t1
NCU00276T0	Egos_ATCC_10895:AGOS_ADR357C.t1
NCU03061T0	Egos_ATCC_10895:AGOS_AGR125W.t1
NCU05194T0	Egos_ATCC_10895:AGOS_AFR546W.t1
NCU04404T0	Egos_ATCC_10895:AGOS_ABL112W.t1
NCU10497T0	Egos_ATCC_10895:AGOS_AFR491W.t1
NCU06438T0	Egos_ATCC_10895:AGOS_AFR280W.t1
NCU03592T0	Egos_ATCC_10895:AGOS_AFL191W.t1
NCU06281T0	Egos_ATCC_10895:AGOS_AFL191W.t1
NCU02494T0	Egos_ATCC_10895:AGOS_AEL006W.t1
NCU01951T0	Egos_ATCC_10895:AGOS_AAL099C.t1
NCU11350T0	Egos_ATCC_10895:AGOS_ABL036C.t1
NCU05200T0	Egos_ATCC_10895:AGOS_ABR134C.t1
NCU03060T0	Egos_ATCC_10895:AGOS_AGR123C.t1
NCU07010T0	Egos_ATCC_10895:AGOS_AER082W.t1
NCU06544T0	Egos_ATCC_10895:AGOS_ACR191C.t1
NCU06687T0	Egos_ATCC_10895:AGOS_AAR008W.t1
NCU08276T0	Egos_ATCC_10895:AGOS_AER124W.t1
NCU01229T0	Egos_ATCC_10895:AGOS_AGR201C.t1
NCU09297T0	Egos_ATCC_10895:AGOS_AGR273C.t1
NCU00104T0	Egos_ATCC_10895:AGOS_AGL036C.t1
NCU01857T0	Egos_ATCC_10895:AGOS_AER067C.t1
NCU02539T0	Egos_ATCC_10895:AGOS_ADL026W.t1
NCU06512T0	Egos_ATCC_10895:AGOS_ABR212C.t1
NCU01207T0	Egos_ATCC_10895:AGOS_ADR102W.t1
NCU10283T0	Egos_ATCC_10895:AGOS_AFR485C.t1
NCU06836T0	Egos_ATCC_10895:AGOS_AGL148C.t1
NCU04280T0	Egos_ATCC_10895:AGOS_AFR629W.t1
NCU09993T0	Egos_ATCC_10895:AGOS_ADR309W.t1
NCU05429T0	Egos_ATCC_10895:AGOS_AEL044W.t1
NCU05429T1	Egos_ATCC_10895:AGOS_AEL044W.t1
NCU07721T0	Egos_ATCC_10895:AGOS_ACR072C.t1
NCU02762T0	Egos_ATCC_10895:AGOS_ACL143C.t1
NCU09808T0	Egos_ATCC_10895:AGOS_AAL174C.t1
NCU05270T0	Egos_ATCC_10895:AGOS_ADR373W.t1
NCU02544T0	Egos_ATCC_10895:AGOS_AER190W.t1
NCU03292T0	Egos_ATCC_10895:AGOS_AEL301W.t1
NCU11255T0	Egos_ATCC_10895:AGOS_AEL297W.t1
NCU04051T0	Egos_ATCC_10895:AGOS_AEL032W.t1
NCU08920T0	Egos_ATCC_10895:AGOS_AFR232C.t1
NCU02630T0	Egos_ATCC_10895:AGOS_AEL223C.t1
NCU02955T0	Egos_ATCC_10895:AGOS_ABR227C.t1
NCU00177T0	Egos_ATCC_10895:AGOS_AFR254C.t1
NCU00629T0	Egos_ATCC_10895:AGOS_AEL208W.t1
NCU04648T0	Egos_ATCC_10895:AGOS_AGR358W.t1
NCU02075T0	Egos_ATCC_10895:AGOS_ABL174C.t1
NCU01171T0	Egos_ATCC_10895:AGOS_AGR276W.t1
NCU07319T0	Egos_ATCC_10895:AGOS_AFL118W.t1
NCU03808T0	Egos_ATCC_10895:AGOS_AFR222W.t1
NCU08135T0	Egos_ATCC_10895:AGOS_AGR116W.t1
NCU00567T0	Egos_ATCC_10895:AGOS_ADL062W.t1
NCU01747T0	Egos_ATCC_10895:AGOS_AGR223W.t1
NCU04100T0	Egos_ATCC_10895:AGOS_ABL001W.t1
NCU00405T0	Egos_ATCC_10895:AGOS_ADL373W.t1
NCU07404T0	Egos_ATCC_10895:AGOS_AGR385C.t1
NCU03955T0	Egos_ATCC_10895:AGOS_AFR071W.t1
NCU02728T0	Egos_ATCC_10895:AGOS_ADR224W.t1
NCU02514T0	Egos_ATCC_10895:AGOS_AGL272C.t1
NCU01318T0	Egos_ATCC_10895:AGOS_AEL272W.t1
NCU01164T0	Egos_ATCC_10895:AGOS_AER360C.t1
NCU02083T0	Egos_ATCC_10895:AGOS_AER188C.t1
NCU12096T0	Egos_ATCC_10895:AGOS_AFR681W.t1
NCU04221T0	Egos_ATCC_10895:AGOS_AER001C.t1
NCU03992T0	Egos_ATCC_10895:AGOS_AGR069C.t1
NCU02230T0	Egos_ATCC_10895:AGOS_AFR603C.t1
NCU02003T0	Egos_ATCC_10895:AGOS_ADL370C.t1
NCU02391T0	Egos_ATCC_10895:AGOS_ADL239C.t1
NCU00461T0	Egos_ATCC_10895:AGOS_AGL040C.t1
NCU06365T0	Egos_ATCC_10895:AGOS_AAL080W.t1
NCU04090T0	Egos_ATCC_10895:AGOS_AGL008W.t1
NCU02979T0	Egos_ATCC_10895:AGOS_ABR204C.t1
NCU08009T0	Egos_ATCC_10895:AGOS_AFR355C.t1
NCU02380T0	Egos_ATCC_10895:AGOS_ACL039W.t1
NCU04736T0	Egos_ATCC_10895:AGOS_AFL011W.t1
NCU05154T0	Egos_ATCC_10895:AGOS_AFL011W.t1
NCU01589T0	Egos_ATCC_10895:AGOS_AFR155W.t1
NCU03669T0	Egos_ATCC_10895:AGOS_AFR734C.t1
NCU04161T0	Egos_ATCC_10895:AGOS_AGL346W.t1
NCU07982T0	Egos_ATCC_10895:AGOS_AEL305C.t1
NCU08515T0	Egos_ATCC_10895:AGOS_ADL380W.t1
NCU03784T0	Egos_ATCC_10895:AGOS_AFL025C.t1
NCU02629T0	Egos_ATCC_10895:AGOS_AFR213C.t1
NCU01843T0	Egos_ATCC_10895:AGOS_AGR314W.t1
NCU08898T0	Egos_ATCC_10895:AGOS_ABL106C.t1
NCU01486T0	Egos_ATCC_10895:AGOS_AER047C.t1
NCU01197T0	Egos_ATCC_10895:AGOS_AAL072C.t1
NCU07999T0	Egos_ATCC_10895:AGOS_AEL113C.t1
NCU08119T0	Egos_ATCC_10895:AGOS_ADR041W.t1
NCU01675T0	Egos_ATCC_10895:AGOS_AGL014C.t1
NCU07837T0	Egos_ATCC_10895:AGOS_AEL065C.t1
NCU05895T0	Egos_ATCC_10895:AGOS_AEL043W.t1
NCU03980T0	Egos_ATCC_10895:AGOS_AFR418W.t1
NCU03051T0	Egos_ATCC_10895:AGOS_AGL196C.t1
NCU04611T0	Egos_ATCC_10895:AGOS_AAR031W.t1
NCU04448T0	Egos_ATCC_10895:AGOS_AGL092W.t1
NCU05239T0	Egos_ATCC_10895:AGOS_AEL190W.t1
NCU08828T0	Egos_ATCC_10895:AGOS_AGL060W.t1
NCU09873T0	Egos_ATCC_10895:AGOS_AFR292W.t1
NCU09450T0	Egos_ATCC_10895:AGOS_ACL033C.t1
NCU01369T0	Egos_ATCC_10895:AGOS_ADL273C.t1
NCU03321T0	Egos_ATCC_10895:AGOS_ABR101C.t1
NCU02357T0	Egos_ATCC_10895:AGOS_AGL349C.t1
NCU04579T0	Egos_ATCC_10895:AGOS_ACL117W.t1
NCU07930T0	Egos_ATCC_10895:AGOS_AFR243C.t1
NCU07281T0	Egos_ATCC_10895:AGOS_AEL249C.t1
NCU01648T0	Egos_ATCC_10895:AGOS_ACR290W.t1
NCU03463T0	Egos_ATCC_10895:AGOS_ADR177C.t1
NCU04054T0	Egos_ATCC_10895:AGOS_ACR225C.t1
NCU03298T0	Egos_ATCC_10895:AGOS_AFL228W.t1
NCU02207T0	Egos_ATCC_10895:AGOS_AER415W.t1
NCU09700T0	Egos_ATCC_10895:AGOS_AFR067W.t1
NCU01479T0	Egos_ATCC_10895:AGOS_ABL041W.t1
NCU05430T0	Egos_ATCC_10895:AGOS_ABR169W.t1
NCU01187T0	Egos_ATCC_10895:AGOS_AAL083W.t1
NCU00579T0	Egos_ATCC_10895:AGOS_AER225W.t1
NCU01643T0	Egos_ATCC_10895:AGOS_AGR303W.t1
NCU01323T0	Egos_ATCC_10895:AGOS_AGL023W.t1
NCU03814T0	Egos_ATCC_10895:AGOS_AER043C.t1
NCU09349T0	Egos_ATCC_10895:AGOS_AGR333C.t1
NCU05927T0	Egos_ATCC_10895:AGOS_AGR290W.t1
NCU03171T0	Egos_ATCC_10895:AGOS_ABR156W.t1
NCU04251T0	Egos_ATCC_10895:AGOS_ABL153W.t1
NCU06308T0	Egos_ATCC_10895:AGOS_ACR224C.t1
NCU10058T0	Egos_ATCC_10895:AGOS_ABL029W.t1
NCU00481T0	Egos_ATCC_10895:AGOS_AER053C.t1
NCU04303T0	Egos_ATCC_10895:AGOS_AFR303W.t1
NCU03387T0	Egos_ATCC_10895:AGOS_AER169C.t1
NCU00796T0	Egos_ATCC_10895:AGOS_ACR027C.t1
NCU00712T0	Egos_ATCC_10895:AGOS_AER152W.t1
NCU01143T0	Egos_ATCC_10895:AGOS_AER094C.t1
NCU09468T0	Egos_ATCC_10895:AGOS_AFR441C.t1
NCU03100T0	Egos_ATCC_10895:AGOS_AFR129W.t1
NCU08110T0	Egos_ATCC_10895:AGOS_AGR316C.t1
NCU09332T0	Egos_ATCC_10895:AGOS_ABL085W.t1
NCU09909T0	Egos_ATCC_10895:AGOS_ABR043W.t1
NCU01272T0	Egos_ATCC_10895:AGOS_ADR184W.t1
NCU02839T0	Egos_ATCC_10895:AGOS_ADR083W.t1
NCU05029T0	Egos_ATCC_10895:AGOS_AGL335W.t1
NCU05289T0	Egos_ATCC_10895:AGOS_AGR194W.t1
NCU09118T0	Egos_ATCC_10895:AGOS_ACL008C.t1
NCU04173T0	Egos_ATCC_10895:AGOS_ABR222W.t1
NCU04173T1	Egos_ATCC_10895:AGOS_ABR222W.t1
NCU02840T0	Egos_ATCC_10895:AGOS_ACR050C.t1
NCU04768T0	Egos_ATCC_10895:AGOS_ADR387W.t1
NCU04439T0	Egos_ATCC_10895:AGOS_ACR040W.t1
NCU07554T0	Egos_ATCC_10895:AGOS_AAL182W.t1
NCU02010T0	Egos_ATCC_10895:AGOS_ADL015C.t1
NCU00261T0	Egos_ATCC_10895:AGOS_AGL320C.t1
NCU09709T0	Egos_ATCC_10895:AGOS_AGL121W.t1
NCU02274T0	Egos_ATCC_10895:AGOS_ACR215C.t1
NCU09715T0	Egos_ATCC_10895:AGOS_ADL378W.t1
NCU08689T0	Egos_ATCC_10895:AGOS_ADL195C.t1
NCU04020T0	Egos_ATCC_10895:AGOS_AGR037C.t1
NCU09770T0	Egos_ATCC_10895:AGOS_AFR020W.t1
NCU02810T0	Egos_ATCC_10895:AGOS_ABR175W.t1
NCU05360T0	Egos_ATCC_10895:AGOS_ADL189W.t1
NCU07378T0	Egos_ATCC_10895:AGOS_ACR218W.t1
NCU03139T0	Egos_ATCC_10895:AGOS_AFR703W.t1
NCU04203T0	Egos_ATCC_10895:AGOS_AAR173C.t1
NCU04790T0	Egos_ATCC_10895:AGOS_AGL145W.t1
NCU03650T0	Egos_ATCC_10895:AGOS_ADL345C.t1
NCU02325T0	Egos_ATCC_10895:AGOS_AER350W.t1
NCU03117T0	Egos_ATCC_10895:AGOS_AER117W.t1
NCU07712T0	Egos_ATCC_10895:AGOS_AEL086W.t1
NCU01290T0	Egos_ATCC_10895:AGOS_AAL007C.t1
NCU04766T0	Egos_ATCC_10895:AGOS_ABR112C.t1
NCU01992T0	Egos_ATCC_10895:AGOS_AEL193W.t1
NCU04076T0	Egos_ATCC_10895:AGOS_AGL041C.t1
NCU08928T0	Egos_ATCC_10895:AGOS_ADR287C.t1
NCU07839T0	Egos_ATCC_10895:AGOS_AFL221C.t1
NCU05269T0	Egos_ATCC_10895:AGOS_AGR212W.t1
NCU05269T1	Egos_ATCC_10895:AGOS_AGR212W.t1
NCU07859T0	Egos_ATCC_10895:AGOS_AFR735W.t1
NCU03797T0	Egos_ATCC_10895:AGOS_AGL357W.t1
NCU05041T0	Egos_ATCC_10895:AGOS_AGR132W.t1
NCU06149T0	Egos_ATCC_10895:AGOS_ACR197W.t1
NCU06854T0	Egos_ATCC_10895:AGOS_AFL142W.t1
NCU02797T0	Egos_ATCC_10895:AGOS_AGL082W.t1
NCU11271T0	Egos_ATCC_10895:AGOS_AEL011W.t1
NCU03482T0	Egos_ATCC_10895:AGOS_AGL119C.t1
NCU10007T0	Egos_ATCC_10895:AGOS_ACR268C.t1
NCU10007T1	Egos_ATCC_10895:AGOS_ACR268C.t1
NCU08195T0	Egos_ATCC_10895:AGOS_AFL206C.t1
NCU01470T0	Egos_ATCC_10895:AGOS_AEL048W.t1
NCU08894T0	Egos_ATCC_10895:AGOS_AFR264W.t1
NCU06767T0	Egos_ATCC_10895:AGOS_ACR102W.t1
NCU03071T0	Egos_ATCC_10895:AGOS_AER264C.t1
NCU08377T0	Egos_ATCC_10895:AGOS_AAL162C.t1
NCU06481T0	Egos_ATCC_10895:AGOS_ACL155W.t1
NCU01249T0	Egos_ATCC_10895:AGOS_ABL150W.t1
NCU06484T0	Egos_ATCC_10895:AGOS_ABR139W.t1
NCU07451T0	Egos_ATCC_10895:AGOS_AGR332C.t1
NCU10042T0	Egos_ATCC_10895:AGOS_AER294C.t1
NCU10042T1	Egos_ATCC_10895:AGOS_AER294C.t1
NCU01540T0	Egos_ATCC_10895:AGOS_ADR289C.t1
NCU02747T0	Egos_ATCC_10895:AGOS_ACR220C.t1
NCU11170T0	Egos_ATCC_10895:AGOS_AFR255W.t1
NCU04104T0	Egos_ATCC_10895:AGOS_AFR273W.t1
NCU07156T0	Egos_ATCC_10895:AGOS_AFL046W.t1
NCU07926T0	Egos_ATCC_10895:AGOS_AGR259C.t1
NCU01692T0	Egos_ATCC_10895:AGOS_AAR004C.t1
NCU03263T0	Egos_ATCC_10895:AGOS_AER148W.t1
NCU02511T0	Egos_ATCC_10895:AGOS_ADL254W.t1
NCU00410T0	Egos_ATCC_10895:AGOS_AER028C.t1
NCU10008T0	Egos_ATCC_10895:AGOS_ACR013C.t1
NCU06075T0	Egos_ATCC_10895:AGOS_ADR368W.t1
NCU06075T1	Egos_ATCC_10895:AGOS_ADR368W.t1
NCU02011T0	Egos_ATCC_10895:AGOS_ACL187W.t1
NCU05526T0	Egos_ATCC_10895:AGOS_ADR107W.t1
NCU06843T0	Egos_ATCC_10895:AGOS_ADR206W.t1
NCU00447T0	Egos_ATCC_10895:AGOS_AGR127C.t1
NCU01756T0	Egos_ATCC_10895:AGOS_AFR419C.t1
NCU04414T0	Egos_ATCC_10895:AGOS_AER254W.t1
NCU08888T0	Egos_ATCC_10895:AGOS_ACR219W.t1
NCU02407T0	Egos_ATCC_10895:AGOS_AFR512W.t1
NCU02578T0	Egos_ATCC_10895:AGOS_ACL004W.t1
NCU07702T0	Egos_ATCC_10895:AGOS_AGR088W.t1
NCU04636T0	Egos_ATCC_10895:AGOS_AAL013W.t1
NCU09039T0	Egos_ATCC_10895:AGOS_AFR229C.t1	Egos_ATCC_10895:AGOS_AER444W.t1
NCU09076T0	Egos_ATCC_10895:AGOS_ADR260C.t1
NCU02701T0	Egos_ATCC_10895:AGOS_AER229C.t1
NCU07690T0	Egos_ATCC_10895:AGOS_AAR170W.t1
NCU00824T0	Egos_ATCC_10895:AGOS_AGR395W.t1
NCU01119T0	Egos_ATCC_10895:AGOS_AGR351W.t1
NCU08309T0	Egos_ATCC_10895:AGOS_AFL199C.t1
NCU02260T0	Egos_ATCC_10895:AGOS_AFR394W.t1
NCU00901T0	Egos_ATCC_10895:AGOS_AFR637W.t1
NCU04230T0	Egos_ATCC_10895:AGOS_ADL066C.t1
NCU03966T0	Egos_ATCC_10895:AGOS_ADR402W.t1
NCU03804T0	Egos_ATCC_10895:AGOS_AER118C.t1
NCU05363T0	Egos_ATCC_10895:AGOS_AGL043C.t1
NCU00430T0	Egos_ATCC_10895:AGOS_AGL172W.t1
NCU07567T0	Egos_ATCC_10895:AGOS_ACR045W.t1
NCU07171T0	Egos_ATCC_10895:AGOS_ADR316W.t1
NCU00239T0	Egos_ATCC_10895:AGOS_ACL079C.t1
NCU04077T0	Egos_ATCC_10895:AGOS_AGR237C.t1
NCU08897T0	Egos_ATCC_10895:AGOS_AFR596W.t1
NCU00459T0	Egos_ATCC_10895:AGOS_ABR180W.t1
NCU03200T0	Egos_ATCC_10895:AGOS_ADL389W.t1
NCU00656T0	Egos_ATCC_10895:AGOS_AGL113C.t1
NCU03786T0	Egos_ATCC_10895:AGOS_AEL333W.t1
NCU03359T0	Egos_ATCC_10895:AGOS_AGL274W.t1
NCU09377T1	Egos_ATCC_10895:AGOS_AFR195W.t1
NCU09377T0	Egos_ATCC_10895:AGOS_AFR195W.t1
NCU10397T0	Egos_ATCC_10895:AGOS_AFR666C.t1
NCU03479T0	Egos_ATCC_10895:AGOS_AGR279C.t1
NCU00920T0	Egos_ATCC_10895:AGOS_AGL247C.t1
NCU01912T0	Egos_ATCC_10895:AGOS_ADR279C.t1
NCU02515T0	Egos_ATCC_10895:AGOS_ACR073C.t1
NCU03857T0	Egos_ATCC_10895:AGOS_AER061C.t1
NCU07024T0	Egos_ATCC_10895:AGOS_AGR048C.t1
NCU02657T0	Egos_ATCC_10895:AGOS_AFR692C.t1
NCU01439T0	Egos_ATCC_10895:AGOS_ACL032C.t1
NCU07330T0	Egos_ATCC_10895:AGOS_AGR097W.t1
NCU02546T0	Egos_ATCC_10895:AGOS_ABR120C.t1
NCU03076T0	Egos_ATCC_10895:AGOS_AAL071C.t1
NCU03737T0	Egos_ATCC_10895:AGOS_AAR143W.t1
NCU05805T0	Egos_ATCC_10895:AGOS_AEL188W.t1
NCU09111T0	Egos_ATCC_10895:AGOS_ABL206C.t1
NCU04380T0	Egos_ATCC_10895:AGOS_ABL018C.t1
NCU03929T0	Egos_ATCC_10895:AGOS_ABL018C.t1
NCU05995T0	Egos_ATCC_10895:AGOS_ACL062C.t1
NCU06189T0	Egos_ATCC_10895:AGOS_ABL104C.t1
NCU02906T0	Egos_ATCC_10895:AGOS_AGL068W.t1
NCU04449T0	Egos_ATCC_10895:AGOS_AEL021C.t1
NCU01443T0	Egos_ATCC_10895:AGOS_ABL088C.t1
NCU00680T0	Egos_ATCC_10895:AGOS_AGR003W.t1
NCU03415T0	Egos_ATCC_10895:AGOS_ACL044W.t1	Egos_ATCC_10895:AGOS_ADR417W.t1
NCU00043T0	Egos_ATCC_10895:AGOS_AFR166C.t1
NCU03748T0	Egos_ATCC_10895:AGOS_ABR116C.t1
NCU06918T0	Egos_ATCC_10895:AGOS_AFR622W.t1
NCU04117T0	Egos_ATCC_10895:AGOS_AFR683C.t1
NCU00681T0	Egos_ATCC_10895:AGOS_AAR091W.t1
NCU03608T0	Egos_ATCC_10895:AGOS_ACL198W.t1
NCU06942T0	Egos_ATCC_10895:AGOS_AEL265W.t1
NCU00477T0	Egos_ATCC_10895:AGOS_AGL328C.t1
NCU02632T0	Egos_ATCC_10895:AGOS_AFR304W.t1
NCU08325T0	Egos_ATCC_10895:AGOS_AFR442C.t1
NCU11175T0	Egos_ATCC_10895:AGOS_AAL164C.t1
NCU09866T0	Egos_ATCC_10895:AGOS_ABR013W.t1
NCU08663T0	Egos_ATCC_10895:AGOS_AER299C.t1
NCU00668T0	Egos_ATCC_10895:AGOS_AFR585W.t1
NCU06652T0	Egos_ATCC_10895:AGOS_ACL148C.t1
NCU00389T0	Egos_ATCC_10895:AGOS_ADR372C.t1
NCU01652T0	Egos_ATCC_10895:AGOS_ADL031W.t1
NCU02233T0	Egos_ATCC_10895:AGOS_AAR017W.t1
NCU00671T0	Egos_ATCC_10895:AGOS_AFR620W.t1
NCU06441T0	Egos_ATCC_10895:AGOS_ACL021C.t1
NCU03339T0	Egos_ATCC_10895:AGOS_AGR196W.t1
NCU03219T0	Egos_ATCC_10895:AGOS_ABL203W.t1
NCU04166T0	Egos_ATCC_10895:AGOS_AFL042C.t1
NCU01494T0	Egos_ATCC_10895:AGOS_AGL277W.t1
NCU04799T0	Egos_ATCC_10895:AGOS_AGR122C.t1
NCU04749T0	Egos_ATCC_10895:AGOS_AEL218W.t1
NCU07367T0	Egos_ATCC_10895:AGOS_AAL113W.t1
NCU10381T0	Egos_ATCC_10895:AGOS_AFL016C.t1
NCU11961T0	Egos_ATCC_10895:AGOS_AEL063W.t1
NCU11965T0	Egos_ATCC_10895:AGOS_AER224W.t1
NCU12019T0	Egos_ATCC_10895:AGOS_ADL399C.t1	Egos_ATCC_10895:AGOS_ACL205C.t1	Egos_ATCC_10895:AGOS_AGL027W.t1
NCU00714T0	Egos_ATCC_10895:AGOS_AEL224W.t1
NCU05278T0	Egos_ATCC_10895:AGOS_ABR053C.t1
NCU09443T0	Egos_ATCC_10895:AGOS_AFR432W.t1
NCU11384T1	Egos_ATCC_10895:AGOS_ACR232C.t1
NCU11384T0	Egos_ATCC_10895:AGOS_ACR232C.t1
NCU07420T0	Egos_ATCC_10895:AGOS_ACR253C.t1
NCU03396T0	Egos_ATCC_10895:AGOS_AFR328C.t1
NCU08162T0	Egos_ATCC_10895:AGOS_AEL019W.t1
NCU09347T0	Egos_ATCC_10895:AGOS_AEL106W.t1
NCU03922T0	Egos_ATCC_10895:AGOS_ADL356C.t1
NCU02036T0	Egos_ATCC_10895:AGOS_AER115W.t1
NCU07153T0	Egos_ATCC_10895:AGOS_AFR252C.t1
NCU07296T0	Egos_ATCC_10895:AGOS_AFR035W.t1
NCU11273T0	Egos_ATCC_10895:AGOS_AAL131C.t1
NCU00112T0	Egos_ATCC_10895:AGOS_AGL032C.t1
NCU00453T0	Egos_ATCC_10895:AGOS_AER308C.t1
NCU01809T0	Egos_ATCC_10895:AGOS_AFR188W.t1
NCU06187T0	Egos_ATCC_10895:AGOS_ABL006C.t1
NCU09741T0	Egos_ATCC_10895:AGOS_AAL121C.t1
NCU04216T0	Egos_ATCC_10895:AGOS_AGL334W.t1
NCU07070T0	Egos_ATCC_10895:AGOS_AGR278C.t1
NCU09219T0	Egos_ATCC_10895:AGOS_AGL187W.t1
NCU02611T0	Egos_ATCC_10895:AGOS_ADR035C.t1
NCU06394T0	Egos_ATCC_10895:AGOS_ADL253C.t1
NCU07442T0	Egos_ATCC_10895:AGOS_AAL075W.t1
NCU07887T0	Egos_ATCC_10895:AGOS_AAL136C.t1
NCU02542T1	Egos_ATCC_10895:AGOS_AFR279C.t1
NCU02542T0	Egos_ATCC_10895:AGOS_AFR279C.t1
NCU02044T0	Egos_ATCC_10895:AGOS_AEL192W.t1
NCU00406T0	Egos_ATCC_10895:AGOS_AEL205W.t1
NCU05288T0	Egos_ATCC_10895:AGOS_AFR183C.t1
NCU11188T0	Egos_ATCC_10895:AGOS_ABR108C.t1
NCU09545T0	Egos_ATCC_10895:AGOS_AFR457W.t1
NCU01701T0	Egos_ATCC_10895:AGOS_AGR092W.t1
NCU04856T0	Egos_ATCC_10895:AGOS_ACR182C.t1
NCU04856T1	Egos_ATCC_10895:AGOS_ACR182C.t1
NCU06724T0	Egos_ATCC_10895:AGOS_ACR182C.t1
NCU09696T0	Egos_ATCC_10895:AGOS_AAR041W.t1
NCU07914T0	Egos_ATCC_10895:AGOS_AEL038C.t1
NCU01234T0	Egos_ATCC_10895:AGOS_AER408W.t1
NCU07498T0	Egos_ATCC_10895:AGOS_AFR133C.t1
NCU11027T0	Egos_ATCC_10895:AGOS_AFR334W.t1
NCU07280T0	Egos_ATCC_10895:AGOS_ABL028W.t1
NCU06508T0	Egos_ATCC_10895:AGOS_AGR126C.t1
NCU07489T0	Egos_ATCC_10895:AGOS_AER334C.t1
NCU01985T0	Egos_ATCC_10895:AGOS_AGR322W.t1
NCU09688T0	Egos_ATCC_10895:AGOS_ADL017C.t1
NCU00936T0	Egos_ATCC_10895:AGOS_AER007W.t1
NCU00793T0	Egos_ATCC_10895:AGOS_AER276C.t1
NCU00121T0	Egos_ATCC_10895:AGOS_AFR738C.t1
NCU06943T0	Egos_ATCC_10895:AGOS_ACL144C.t1
NCU11213T0	Egos_ATCC_10895:AGOS_AFR599W.t1
NCU03498T0	Egos_ATCC_10895:AGOS_ADR132W.t1
NCU07872T0	Egos_ATCC_10895:AGOS_ACR249C.t1
NCU09488T0	Egos_ATCC_10895:AGOS_AEL212W.t1
NCU03657T1	Egos_ATCC_10895:AGOS_AFR483C.t1
NCU03657T0	Egos_ATCC_10895:AGOS_AFR483C.t1
NCU06284T0	Egos_ATCC_10895:AGOS_AEL107W.t1
NCU00770T0	Egos_ATCC_10895:AGOS_ACL063W.t1
NCU06630T0	Egos_ATCC_10895:AGOS_ADR099C.t1
NCU08020T0	Egos_ATCC_10895:AGOS_AER421W.t1
NCU00789T0	Egos_ATCC_10895:AGOS_AGL114C.t1
NCU06914T0	Egos_ATCC_10895:AGOS_ACR187W.t1
NCU06449T0	Egos_ATCC_10895:AGOS_AFL218C.t1
NCU08998T0	Egos_ATCC_10895:AGOS_AGL050C.t1
NCU08998T1	Egos_ATCC_10895:AGOS_AGL050C.t1
NCU00721T0	Egos_ATCC_10895:AGOS_AFR156W.t1
NCU10747T0	Egos_ATCC_10895:AGOS_AFR225W.t1
NCU00194T0	Egos_ATCC_10895:AGOS_AER123W.t1
NCU06738T0	Egos_ATCC_10895:AGOS_ADR090W.t1
NCU06659T0	Egos_ATCC_10895:AGOS_ACL136W.t1
NCU05782T0	Egos_ATCC_10895:AGOS_AFL080W.t1
NCU05095T0	Egos_ATCC_10895:AGOS_AFR516W.t1
NCU06482T0	Egos_ATCC_10895:AGOS_AGR103W.t1
NCU09071T0	Egos_ATCC_10895:AGOS_ADR033W.t1
NCU11238T0	Egos_ATCC_10895:AGOS_AGL057W.t1
NCU00202T0	Egos_ATCC_10895:AGOS_AER114W.t1
NCU05420T0	Egos_ATCC_10895:AGOS_ADL287C.t1
NCU04433T0	Egos_ATCC_10895:AGOS_AGR077C.t1
NCU03235T0	Egos_ATCC_10895:AGOS_AGR077C.t1
NCU11685T0	Egos_ATCC_10895:AGOS_AER232C.t1
NCU07440T0	Egos_ATCC_10895:AGOS_AFR456C.t1
NCU06624T0	Egos_ATCC_10895:AGOS_AEL071C.t1
NCU10262T0	Egos_ATCC_10895:AGOS_AFR230C.t1
NCU05830T0	Egos_ATCC_10895:AGOS_AFR230C.t1
NCU01503T0	Egos_ATCC_10895:AGOS_AER051C.t1
NCU07011T0	Egos_ATCC_10895:AGOS_AER081C.t1
NCU02571T0	Egos_ATCC_10895:AGOS_ADR165C.t1
NCU08935T0	Egos_ATCC_10895:AGOS_AAR168C.t1
NCU02422T0	Egos_ATCC_10895:AGOS_ADR071W.t1
NCU02208T0	Egos_ATCC_10895:AGOS_ADR399C.t1
NCU09737T0	Egos_ATCC_10895:AGOS_AFR430C.t1
NCU00488T0	Egos_ATCC_10895:AGOS_ACR279C.t1
NCU08373T0	Egos_ATCC_10895:AGOS_AGR394W.t1
NCU07710T0	Egos_ATCC_10895:AGOS_ABL079C.t1
NCU08216T0	Egos_ATCC_10895:AGOS_AGR012C.t1
NCU10847T0	Egos_ATCC_10895:AGOS_AER297C.t1
NCU01449T0	Egos_ATCC_10895:AGOS_AGL146W.t1
NCU01449T1	Egos_ATCC_10895:AGOS_AGL146W.t1
NCU01502T0	Egos_ATCC_10895:AGOS_ACL034W.t1
NCU03257T0	Egos_ATCC_10895:AGOS_AAR082W.t1
NCU06457T0	Egos_ATCC_10895:AGOS_AEL020W.t1
NCU09721T0	Egos_ATCC_10895:AGOS_AFR200W.t1
NCU00081T0	Egos_ATCC_10895:AGOS_AGL101C.t1
NCU05622T0	Egos_ATCC_10895:AGOS_AEL154C.t1
NCU07001T0	Egos_ATCC_10895:AGOS_AFR682C.t1
NCU03894T0	Egos_ATCC_10895:AGOS_ABR014W.t1
NCU07807T0	Egos_ATCC_10895:AGOS_ABR068C.t1
NCU07807T1	Egos_ATCC_10895:AGOS_ABR068C.t1
NCU06240T0	Egos_ATCC_10895:AGOS_AEL115C.t1	Egos_ATCC_10895:AGOS_AFL090W.t1
NCU09516T0	Egos_ATCC_10895:AGOS_AFR220W.t1
NCU02639T0	Egos_ATCC_10895:AGOS_AER230C.t1
NCU02639T1	Egos_ATCC_10895:AGOS_AER230C.t1
NCU04410T0	Egos_ATCC_10895:AGOS_AFR099C.t1
NCU08382T0	Egos_ATCC_10895:AGOS_ACR128C.t1
NCU01644T0	Egos_ATCC_10895:AGOS_AER045C.t1
NCU08021T0	Egos_ATCC_10895:AGOS_AFR521W.t1
NCU09610T0	Egos_ATCC_10895:AGOS_AGR264C.t1
NCU00794T0	Egos_ATCC_10895:AGOS_AER263C.t1
NCU05259T0	Egos_ATCC_10895:AGOS_AAR153C.t1
NCU09894T0	Egos_ATCC_10895:AGOS_AER174W.t1
NCU01183T0	Egos_ATCC_10895:AGOS_AAL134W.t1
NCU03194T0	Egos_ATCC_10895:AGOS_ACR210C.t1
NCU05642T0	Egos_ATCC_10895:AGOS_AFR640W.t1
NCU08297T0	Egos_ATCC_10895:AGOS_AFR111C.t1
NCU08297T1	Egos_ATCC_10895:AGOS_AFR111C.t1
NCU02416T0	Egos_ATCC_10895:AGOS_AFL179C.t1
NCU05168T0	Egos_ATCC_10895:AGOS_AFR668W.t1	Egos_ATCC_10895:AGOS_AFR667C.t1
NCU09477T0	Egos_ATCC_10895:AGOS_AER184W.t1
NCU02397T0	Egos_ATCC_10895:AGOS_AAL073W.t1	Egos_ATCC_10895:AGOS_ACL134C.t1	Egos_ATCC_10895:AGOS_ADR254W.t1
NCU00536T0	Egos_ATCC_10895:AGOS_AEL098W.t1
NCU06459T0	Egos_ATCC_10895:AGOS_AFL061C.t1
NCU04176T0	Egos_ATCC_10895:AGOS_ACL116W.t1
NCU03425T0	Egos_ATCC_10895:AGOS_AAR059C.t1
NCU00821T0	Egos_ATCC_10895:AGOS_ADR139C.t1
NCU00200T0	Egos_ATCC_10895:AGOS_AER446W.t1
NCU01968T0	Egos_ATCC_10895:AGOS_AGL069C.t1
NCU05301T0	Egos_ATCC_10895:AGOS_AFR179C.t1
NCU04747T0	Egos_ATCC_10895:AGOS_AGR058W.t1
NCU02202T0	Egos_ATCC_10895:AGOS_ADR293C.t1
NCU03273T0	Egos_ATCC_10895:AGOS_ADL213W.t1
NCU05218T0	Egos_ATCC_10895:AGOS_ACR138W.t1
NCU05454T0	Egos_ATCC_10895:AGOS_AFR295W.t1
NCU00927T0	Egos_ATCC_10895:AGOS_ACR228C.t1
NCU01160T0	Egos_ATCC_10895:AGOS_ACR078W.t1
NCU03973T0	Egos_ATCC_10895:AGOS_AGR085W.t1
NCU08983T0	Egos_ATCC_10895:AGOS_ABL002C.t1
NCU06179T0	Egos_ATCC_10895:AGOS_AER195C.t1
NCU09817T0	Egos_ATCC_10895:AGOS_ABL102C.t1
NCU04566T0	Egos_ATCC_10895:AGOS_AEL230W.t1
NCU09789T0	Egos_ATCC_10895:AGOS_ABL186W.t1
NCU09757T0	Egos_ATCC_10895:AGOS_AAL108C.t1
NCU00040T0	Egos_ATCC_10895:AGOS_ABL065W.t1
NCU05129T0	Egos_ATCC_10895:AGOS_ABR209W.t1
NCU07530T0	Egos_ATCC_10895:AGOS_ADL159C.t1
NCU07955T0	Egos_ATCC_10895:AGOS_ABL066C.t1
NCU09711T0	Egos_ATCC_10895:AGOS_ABL168C.t1
NCU00925T0	Egos_ATCC_10895:AGOS_AAR094W.t1
NCU07407T0	Egos_ATCC_10895:AGOS_ABR137W.t1
NCU11544T1	Egos_ATCC_10895:AGOS_AFL091W.t1
NCU11544T0	Egos_ATCC_10895:AGOS_AFL091W.t1
NCU02689T0	Egos_ATCC_10895:AGOS_ABL207W.t1
NCU05548T0	Egos_ATCC_10895:AGOS_AFL047W.t1
NCU08024T0	Egos_ATCC_10895:AGOS_AFR357W.t1
NCU08471T0	Egos_ATCC_10895:AGOS_AEL211W.t1
NCU06842T0	Egos_ATCC_10895:AGOS_ADL344W.t1
NCU05198T0	Egos_ATCC_10895:AGOS_AAR038W.t1
NCU09191T0	Egos_ATCC_10895:AGOS_AGL017W.t1
NCU07334T0	Egos_ATCC_10895:AGOS_AFR598C.t1	Egos_ATCC_10895:AGOS_ABR124C.t1
NCU08909T0	Egos_ATCC_10895:AGOS_AGL352W.t1	Egos_ATCC_10895:AGOS_AGL351W.t1
NCU08118T0	Egos_ATCC_10895:AGOS_AFR371W.t1
NCU01797T0	Egos_ATCC_10895:AGOS_ADR167W.t1
NCU03823T0	Egos_ATCC_10895:AGOS_AAR181W.t1
NCU03961T0	Egos_ATCC_10895:AGOS_AFR468W.t1
NCU06722T0	Egos_ATCC_10895:AGOS_ADR117W.t1
NCU09230T0	Egos_ATCC_10895:AGOS_AEL341W.t1
NCU11168T0	Egos_ATCC_10895:AGOS_AER138C.t1
NCU02112T0	Egos_ATCC_10895:AGOS_AGR067W.t1
NCU07732T0	Egos_ATCC_10895:AGOS_AFR534W.t1
NCU07732T1	Egos_ATCC_10895:AGOS_AFR534W.t1
NCU02771T0	Egos_ATCC_10895:AGOS_AGL210C.t1
NCU08341T0	Egos_ATCC_10895:AGOS_ACR086C.t1
NCU05600T0	Egos_ATCC_10895:AGOS_AGR222W.t1
NCU04005T0	Egos_ATCC_10895:AGOS_AFR040W.t1
NCU01525T0	Egos_ATCC_10895:AGOS_ADL216C.t1
NCU02624T0	Egos_ATCC_10895:AGOS_ADR162W.t1
NCU02408T0	Egos_ATCC_10895:AGOS_AFL079W.t1
NCU04059T0	Egos_ATCC_10895:AGOS_AFR286W.t1
NCU02393T0	Egos_ATCC_10895:AGOS_AFR019W.t1
NCU02393T1	Egos_ATCC_10895:AGOS_AFR019W.t1
NCU02741T0	Egos_ATCC_10895:AGOS_ACR226W.t1
NCU05985T0	Egos_ATCC_10895:AGOS_AFR489W.t1
NCU04485T0	Egos_ATCC_10895:AGOS_AER259W.t1
NCU02052T0	Egos_ATCC_10895:AGOS_AFR674C.t1
NCU06306T0	Egos_ATCC_10895:AGOS_ADL098C.t1
NCU06986T0	Egos_ATCC_10895:AGOS_AER030C.t1
NCU09202T0	Egos_ATCC_10895:AGOS_AER348C.t1
NCU06626T0	Egos_ATCC_10895:AGOS_ADL316C.t1
NCU08730T0	Egos_ATCC_10895:AGOS_AFR553C.t1
NCU00717T0	Egos_ATCC_10895:AGOS_AFR075C.t1
NCU04814T0	Egos_ATCC_10895:AGOS_ADR312W.t1
NCU04754T0	Egos_ATCC_10895:AGOS_ADL384W.t1
NCU02066T0	Egos_ATCC_10895:AGOS_ADL277W.t1
NCU00396T0	Egos_ATCC_10895:AGOS_AFR382W.t1
NCU09429T0	Egos_ATCC_10895:AGOS_ACR122C.t1
NCU06672T0	Egos_ATCC_10895:AGOS_AER298C.t1
NCU00480T0	Egos_ATCC_10895:AGOS_AFR627C.t1
NCU03312T0	Egos_ATCC_10895:AGOS_ABR092C.t1
NCU02549T0	Egos_ATCC_10895:AGOS_AGL138C.t1
NCU05169T0	Egos_ATCC_10895:AGOS_AGL256W.t1
NCU05204T0	Egos_ATCC_10895:AGOS_ADR106W.t1
NCU08115T0	Egos_ATCC_10895:AGOS_ADR168C.t1
NCU04610T0	Egos_ATCC_10895:AGOS_AGR356W.t1
NCU02717T0	Egos_ATCC_10895:AGOS_AGL184W.t1
NCU08503T0	Egos_ATCC_10895:AGOS_ADL229W.t1
NCU01939T0	Egos_ATCC_10895:AGOS_ABL068C.t1
NCU00468T0	Egos_ATCC_10895:AGOS_AGR219W.t1
NCU01013T0	Egos_ATCC_10895:AGOS_AGR015C.t1
NCU06215T0	Egos_ATCC_10895:AGOS_AEL166C.t1
NCU02063T0	Egos_ATCC_10895:AGOS_AFR198W.t1
NCU03004T0	Egos_ATCC_10895:AGOS_AAR167C.t1
NCU00775T0	Egos_ATCC_10895:AGOS_ADL223W.t1
NCU04615T0	Egos_ATCC_10895:AGOS_AFR284W.t1
NCU07659T0	Egos_ATCC_10895:AGOS_AER364W.t1
NCU03137T0	Egos_ATCC_10895:AGOS_AFL195W.t1
NCU08776T0	Egos_ATCC_10895:AGOS_AER282W.t1
NCU01333T0	Egos_ATCC_10895:AGOS_AGL087C.t1
NCU04247T0	Egos_ATCC_10895:AGOS_AFR051W.t1
NCU09227T0	Egos_ATCC_10895:AGOS_ACR016W.t1
NCU10467T0	Egos_ATCC_10895:AGOS_ADR111W.t1
NCU07831T0	Egos_ATCC_10895:AGOS_AGL344C.t1
NCU02438T0	Egos_ATCC_10895:AGOS_AGL200W.t1
NCU08352T0	Egos_ATCC_10895:AGOS_ACL109C.t1
NCU02696T0	Egos_ATCC_10895:AGOS_AFL027C.t1
NCU04035T0	Egos_ATCC_10895:AGOS_AGR168W.t1
NCU05620T0	Egos_ATCC_10895:AGOS_AGL022W.t1
NCU07697T0	Egos_ATCC_10895:AGOS_AFR137C.t1
NCU03795T0	Egos_ATCC_10895:AGOS_AER238C.t1
NCU10276T0	Egos_ATCC_10895:AGOS_ACL135W.t1
NCU09254T0	Egos_ATCC_10895:AGOS_ADR140C.t1
NCU05418T0	Egos_ATCC_10895:AGOS_AAL036W.t1
NCU05644T0	Egos_ATCC_10895:AGOS_ADR333C.t1
NCU02978T0	Egos_ATCC_10895:AGOS_AGR170C.t1
NCU06205T0	Egos_ATCC_10895:AGOS_AGL234W.t1
NCU01689T0	Egos_ATCC_10895:AGOS_AFR542W.t1
NCU01528T0	Egos_ATCC_10895:AGOS_AER031C.t1
NCU04504T0	Egos_ATCC_10895:AGOS_AAL041C.t1
NCU07854T0	Egos_ATCC_10895:AGOS_ABR214C.t1
NCU08002T0	Egos_ATCC_10895:AGOS_AAR124C.t1
NCU00673T0	Egos_ATCC_10895:AGOS_ACR012C.t1
NCU01480T0	Egos_ATCC_10895:AGOS_AFR677C.t1
NCU02591T0	Egos_ATCC_10895:AGOS_AFL067W.t1
NCU08642T0	Egos_ATCC_10895:AGOS_AER145W.t1
NCU11296T0	Egos_ATCC_10895:AGOS_AER397C.t1
NCU03757T0	Egos_ATCC_10895:AGOS_AAR191C.t1
NCU06727T0	Egos_ATCC_10895:AGOS_ADL340W.t1
NCU02619T0	Egos_ATCC_10895:AGOS_AER070C.t1
NCU03836T0	Egos_ATCC_10895:AGOS_AEL316W.t1
NCU08563T0	Egos_ATCC_10895:AGOS_ADL082C.t1
NCU01036T0	Egos_ATCC_10895:AGOS_ADR407C.t1
NCU02420T0	Egos_ATCC_10895:AGOS_ADL109W.t1
NCU06232T0	Egos_ATCC_10895:AGOS_AAL012C.t1
NCU03702T0	Egos_ATCC_10895:AGOS_AER214C.t1
NCU09106T0	Egos_ATCC_10895:AGOS_ACR286C.t1
NCU08825T0	Egos_ATCC_10895:AGOS_AFL060W.t1
NCU03066T0	Egos_ATCC_10895:AGOS_ADR008W.t1
NCU03783T0	Egos_ATCC_10895:AGOS_ACR051C.t1
NCU11204T0	Egos_ATCC_10895:AGOS_AGR155C.t1
NCU06249T0	Egos_ATCC_10895:AGOS_ACR281C.t1
NCU03561T0	Egos_ATCC_10895:AGOS_AGR191W.t1
NCU07076T0	Egos_ATCC_10895:AGOS_AGL161C.t1
NCU11397T0	Egos_ATCC_10895:AGOS_ADR262C.t1
NCU11409T0	Egos_ATCC_10895:AGOS_AGL010W.t1
NCU00188T0	Egos_ATCC_10895:AGOS_ACL054W.t1
NCU00951T0	Egos_ATCC_10895:AGOS_AER015C.t1
NCU09778T0	Egos_ATCC_10895:AGOS_ADR058C.t1
NCU09345T0	Egos_ATCC_10895:AGOS_AER451W.t1
NCU09345T1	Egos_ATCC_10895:AGOS_AER451W.t1
NCU09345T2	Egos_ATCC_10895:AGOS_AER451W.t1
NCU00424T0	Egos_ATCC_10895:AGOS_AGL076W.t1
NCU06192T0	Egos_ATCC_10895:AGOS_AFL053W.t1
NCU11664T0	Egos_ATCC_10895:AGOS_ADL233W.t1
NCU00565T0	Egos_ATCC_10895:AGOS_AGR231C.t1
NCU04809T0	Egos_ATCC_10895:AGOS_ADR197W.t1
NCU04259T0	Egos_ATCC_10895:AGOS_AFR119C.t1
NCU06929T0	Egos_ATCC_10895:AGOS_ADR187W.t1
NCU06418T0	Egos_ATCC_10895:AGOS_AER301C.t1
NCU00490T0	Egos_ATCC_10895:AGOS_AER274W.t1
NCU04252T0	Egos_ATCC_10895:AGOS_AGL120W.t1
NCU06923T0	Egos_ATCC_10895:AGOS_AGL122W.t1
NCU00413T0	Egos_ATCC_10895:AGOS_ADL127C.t1
NCU02680T0	Egos_ATCC_10895:AGOS_AGR211W.t1
NCU06355T0	Egos_ATCC_10895:AGOS_AAR115C.t1
NCU06541T0	Egos_ATCC_10895:AGOS_AGL267C.t1
NCU06563T0	Egos_ATCC_10895:AGOS_AER265W.t1
NCU02181T0	Egos_ATCC_10895:AGOS_ADL391C.t1
NCU07414T0	Egos_ATCC_10895:AGOS_ADL257C.t1
NCU07458T0	Egos_ATCC_10895:AGOS_ACR015W.t1
NCU00692T0	Egos_ATCC_10895:AGOS_AAL043C.t1
NCU03118T0	Egos_ATCC_10895:AGOS_ACR167C.t1
NCU02109T0	Egos_ATCC_10895:AGOS_AFL192C.t1
NCU08180T0	Egos_ATCC_10895:AGOS_ADR091W.t1
NCU04963T0	Egos_ATCC_10895:AGOS_ADR091W.t1
NCU02582T0	Egos_ATCC_10895:AGOS_ADR091W.t1
NCU02954T0	Egos_ATCC_10895:AGOS_ADL214C.t1
NCU01754T0	Egos_ATCC_10895:AGOS_AAR084W.t1	Egos_ATCC_10895:AGOS_AER032W.t1	Egos_ATCC_10895:AGOS_ABL033C.t1
NCU01754T1	Egos_ATCC_10895:AGOS_AAR084W.t1	Egos_ATCC_10895:AGOS_AER032W.t1	Egos_ATCC_10895:AGOS_ABL033C.t1
NCU02476T0	Egos_ATCC_10895:AGOS_AAR084W.t1	Egos_ATCC_10895:AGOS_AER032W.t1	Egos_ATCC_10895:AGOS_ABL033C.t1
NCU01022T0	Egos_ATCC_10895:AGOS_ADL209C.t1
NCU08507T0	Egos_ATCC_10895:AGOS_ACL137C.t1
NCU12076T0	Egos_ATCC_10895:AGOS_AAR077C.t1
NCU01745T0	Egos_ATCC_10895:AGOS_AGL020W.t1
NCU09318T0	Egos_ATCC_10895:AGOS_ADR011C.t1
NCU01512T0	Egos_ATCC_10895:AGOS_ADL305C.t1
NCU01433T0	Egos_ATCC_10895:AGOS_AAR083C.t1
NCU00163T0	Egos_ATCC_10895:AGOS_ADR210C.t1
NCU10762T0	Egos_ATCC_10895:AGOS_AFL037W.t1
NCU01595T0	Egos_ATCC_10895:AGOS_AAL157C.t1
NCU04331T0	Egos_ATCC_10895:AGOS_ACR104C.t1
NCU05785T0	Egos_ATCC_10895:AGOS_AFL120W.t1
NCU05650T0	Egos_ATCC_10895:AGOS_AGL298C.t1
NCU00915T0	Egos_ATCC_10895:AGOS_ADL039C.t1
NCU04118T0	Egos_ATCC_10895:AGOS_ADL086C.t1
NCU04281T0	Egos_ATCC_10895:AGOS_AAL009C.t1
NCU04817T0	Egos_ATCC_10895:AGOS_AFR012C.t1
NCU08303T0	Egos_ATCC_10895:AGOS_AFL121W.t1
NCU02234T0	Egos_ATCC_10895:AGOS_AFR092W.t1
NCU02669T0	Egos_ATCC_10895:AGOS_AFR018C.t1
NCU02795T0	Egos_ATCC_10895:AGOS_AFR172C.t1
NCU09101T0	Egos_ATCC_10895:AGOS_AAR166C.t1
NCU03357T0	Egos_ATCC_10895:AGOS_ADR096C.t1
NCU02556T0	Egos_ATCC_10895:AGOS_AGL330W.t1
NCU01633T0	Egos_ATCC_10895:AGOS_AFL205C.t1	Egos_ATCC_10895:AGOS_AFL207C.t1	Egos_ATCC_10895:AGOS_AFL204C.t1
NCU04121T0	Egos_ATCC_10895:AGOS_ADR064C.t1
NCU08997T0	Egos_ATCC_10895:AGOS_AGL260W.t1
NCU08152T0	Egos_ATCC_10895:AGOS_AEL042C.t1
NCU00591T0	Egos_ATCC_10895:AGOS_ADR051C.t1
NCU03124T0	Egos_ATCC_10895:AGOS_ADR204W.t1
NCU07459T0	Egos_ATCC_10895:AGOS_AAR190W.t1
NCU03246T0	Egos_ATCC_10895:AGOS_AEL025W.t1
NCU03713T0	Egos_ATCC_10895:AGOS_AFR362C.t1
NCU11795T0	Egos_ATCC_10895:AGOS_ADR299W.t1
NCU00436T0	Egos_ATCC_10895:AGOS_ABR195C.t1
NCU04743T0	Egos_ATCC_10895:AGOS_ADL312C.t1
NCU04568T0	Egos_ATCC_10895:AGOS_AGL026W.t1
NCU06520T0	Egos_ATCC_10895:AGOS_AFR082C.t1
NCU06194T0	Egos_ATCC_10895:AGOS_AGR271C.t1
NCU09882T0	Egos_ATCC_10895:AGOS_ADL266C.t1
NCU02400T0	Egos_ATCC_10895:AGOS_ADL266C.t1
NCU01377T0	Egos_ATCC_10895:AGOS_ACR168W.t1
NCU00896T0	Egos_ATCC_10895:AGOS_AER447C.t1
NCU04652T0	Egos_ATCC_10895:AGOS_AFL076W.t1
NCU04306T0	Egos_ATCC_10895:AGOS_AGL283W.t1
NCU10733T0	Egos_ATCC_10895:AGOS_AFL055W.t1
NCU07408T0	Egos_ATCC_10895:AGOS_ACL178C.t1
NCU07408T1	Egos_ATCC_10895:AGOS_ACL178C.t1
NCU04277T0	Egos_ATCC_10895:AGOS_ACR070W.t1
NCU01175T0	Egos_ATCC_10895:AGOS_AEL122W.t1
NCU09598T0	Egos_ATCC_10895:AGOS_AGL358C.t1
NCU02415T0	Egos_ATCC_10895:AGOS_ADL238W.t1
NCU03606T0	Egos_ATCC_10895:AGOS_AFL008W.t1
NCU09521T0	Egos_ATCC_10895:AGOS_ADR242C.t1
NCU08291T0	Egos_ATCC_10895:AGOS_AGR272W.t1
NCU09438T0	Egos_ATCC_10895:AGOS_AEL281C.t1
NCU03006T0	Egos_ATCC_10895:AGOS_ADR196W.t1
NCU00823T0	Egos_ATCC_10895:AGOS_AGR006W.t1
NCU02409T0	Egos_ATCC_10895:AGOS_AER049W.t1
NCU06970T0	Egos_ATCC_10895:AGOS_AGL080C.t1
NCU07986T0	Egos_ATCC_10895:AGOS_AGR100W.t1
NCU01157T0	Egos_ATCC_10895:AGOS_AFR086C.t1
NCU01269T0	Egos_ATCC_10895:AGOS_AFL007C.t1
NCU03317T0	Egos_ATCC_10895:AGOS_ACR004W.t1
NCU04355T0	Egos_ATCC_10895:AGOS_AFR087W.t1
NCU03258T0	Egos_ATCC_10895:AGOS_AEL287C.t1
NCU04041T0	Egos_ATCC_10895:AGOS_AER027W.t1
NCU09407T0	Egos_ATCC_10895:AGOS_ADR231C.t1
NCU01141T0	Egos_ATCC_10895:AGOS_AAL003W.t1
NCU03492T0	Egos_ATCC_10895:AGOS_AAL183W.t1
NCU02209T0	Egos_ATCC_10895:AGOS_AFR589C.t1
NCU03515T0	Egos_ATCC_10895:AGOS_AAR001C.t1
NCU00336T0	Egos_ATCC_10895:AGOS_AFR074C.t1
NCU02966T0	Egos_ATCC_10895:AGOS_ACR137W.t1
NCU00095T0	Egos_ATCC_10895:AGOS_AGR398W.t1
NCU03347T0	Egos_ATCC_10895:AGOS_AEL170C.t1
NCU07041T0	Egos_ATCC_10895:AGOS_AFR744W.t1
NCU11408T0	Egos_ATCC_10895:AGOS_ABL127W.t1
NCU07495T0	Egos_ATCC_10895:AGOS_AEL329W.t1	Egos_ATCC_10895:AGOS_AGL006C.t1
NCU01241T0	Egos_ATCC_10895:AGOS_ADL049W.t1
NCU00602T0	Egos_ATCC_10895:AGOS_AGR298C.t1
NCU06217T0	Egos_ATCC_10895:AGOS_AGL250W.t1
NCU09643T0	Egos_ATCC_10895:AGOS_AEL084W.t1
NCU00904T0	Egos_ATCC_10895:AGOS_AER321W.t1
NCU02179T0	Egos_ATCC_10895:AGOS_AER321W.t1
NCU08126T0	Egos_ATCC_10895:AGOS_AER321W.t1
NCU01412T0	Egos_ATCC_10895:AGOS_ADR351C.t1
NCU03661T0	Egos_ATCC_10895:AGOS_ABL179C.t1
NCU01642T0	Egos_ATCC_10895:AGOS_AER025C.t1
NCU06452T0	Egos_ATCC_10895:AGOS_AEL161W.t1
NCU00269T0	Egos_ATCC_10895:AGOS_AEL128C.t1
NCU05752T0	Egos_ATCC_10895:AGOS_ACR188C.t1
NCU02430T0	Egos_ATCC_10895:AGOS_AER164C.t1
NCU07755T0	Egos_ATCC_10895:AGOS_AAL148W.t1
NCU07941T0	Egos_ATCC_10895:AGOS_AFR211C.t1
NCU02032T0	Egos_ATCC_10895:AGOS_ACL201W.t1	Egos_ATCC_10895:AGOS_ACL200W.t1	Egos_ATCC_10895:AGOS_ACL202W.t1	Egos_ATCC_10895:AGOS_AFR530W.t1	Egos_ATCC_10895:AGOS_ABR060W.t1
NCU06005T0	Egos_ATCC_10895:AGOS_ACL069C.t1
NCU08023T0	Egos_ATCC_10895:AGOS_AEL061W.t1
NCU00959T0	Egos_ATCC_10895:AGOS_ACL065C.t1
NCU03310T0	Egos_ATCC_10895:AGOS_ADL141W.t1
NCU03628T0	Egos_ATCC_10895:AGOS_AGR180W.t1
NCU05810T0	Egos_ATCC_10895:AGOS_AFR199C.t1
NCU09432T0	Egos_ATCC_10895:AGOS_ACR190C.t1
NCU00106T0	Egos_ATCC_10895:AGOS_AAL061C.t1
NCU00428T0	Egos_ATCC_10895:AGOS_AER128W.t1
NCU03129T0	Egos_ATCC_10895:AGOS_AER105W.t1
NCU08301T0	Egos_ATCC_10895:AGOS_AER202C.t1
NCU01728T1	Egos_ATCC_10895:AGOS_ADL237C.t1
NCU01728T0	Egos_ATCC_10895:AGOS_ADL237C.t1
NCU04899T0	Egos_ATCC_10895:AGOS_ADR152C.t1
NCU04507T0	Egos_ATCC_10895:AGOS_AFR428C.t1
NCU08277T0	Egos_ATCC_10895:AGOS_AGR320W.t1
NCU01547T0	Egos_ATCC_10895:AGOS_AAL116W.t1
NCU00554T0	Egos_ATCC_10895:AGOS_AGL175W.t1
NCU03526T0	Egos_ATCC_10895:AGOS_AFR138W.t1
NCU03937T0	Egos_ATCC_10895:AGOS_AER287W.t1
NCU08045T0	Egos_ATCC_10895:AGOS_AFR110C.t1
NCU05232T0	Egos_ATCC_10895:AGOS_ADR342C.t1
NCU05884T0	Egos_ATCC_10895:AGOS_AFL158C.t1
NCU08895T0	Egos_ATCC_10895:AGOS_AAR113W.t1
NCU11381T0	Egos_ATCC_10895:AGOS_AGL232C.t1
NCU02687T0	Egos_ATCC_10895:AGOS_AFR422W.t1
NCU01452T0	Egos_ATCC_10895:AGOS_AER131C.t1
NCU03395T0	Egos_ATCC_10895:AGOS_AER146C.t1
NCU04780T0	Egos_ATCC_10895:AGOS_AER437C.t1
NCU09065T0	Egos_ATCC_10895:AGOS_AEL337C.t1
NCU11353T0	Egos_ATCC_10895:AGOS_AGR324C.t1
NCU01271T0	Egos_ATCC_10895:AGOS_AER087C.t1
NCU01546T0	Egos_ATCC_10895:AGOS_AGR030C.t1
NCU05971T0	Egos_ATCC_10895:AGOS_ACL028W.t1
NCU05254T0	Egos_ATCC_10895:AGOS_AER083C.t1
NCU11288T0	Egos_ATCC_10895:AGOS_AGR008W.t1
NCU09269T0	Egos_ATCC_10895:AGOS_AGR294C.t1
NCU09269T1	Egos_ATCC_10895:AGOS_AGR294C.t1
NCU02650T0	Egos_ATCC_10895:AGOS_ADR073W.t1
NCU00754T0	Egos_ATCC_10895:AGOS_AFR322C.t1
NCU06428T0	Egos_ATCC_10895:AGOS_ACR136C.t1
NCU06868T0	Egos_ATCC_10895:AGOS_ACR151W.t1
NCU03954T0	Egos_ATCC_10895:AGOS_ADR076C.t1
NCU03954T1	Egos_ATCC_10895:AGOS_ADR076C.t1
NCU05410T0	Egos_ATCC_10895:AGOS_ADL191W.t1
NCU02276T0	Egos_ATCC_10895:AGOS_AER172C.t1
NCU01786T0	Egos_ATCC_10895:AGOS_ADR314C.t1
NCU01270T0	Egos_ATCC_10895:AGOS_ADR314C.t1
NCU06032T0	Egos_ATCC_10895:AGOS_ACL174W.t1
NCU02806T0	Egos_ATCC_10895:AGOS_AGR107C.t1
NCU02402T0	Egos_ATCC_10895:AGOS_AER044W.t1
NCU07165T0	Egos_ATCC_10895:AGOS_ADR003C.t1
NCU03436T0	Egos_ATCC_10895:AGOS_AGR136W.t1
NCU07021T0	Egos_ATCC_10895:AGOS_AFR085W.t1
NCU09004T0	Egos_ATCC_10895:AGOS_ADL030C.t1
NCU00587T0	Egos_ATCC_10895:AGOS_AFL217C.t1
NCU01702T0	Egos_ATCC_10895:AGOS_AGR004W.t1
NCU02414T0	Egos_ATCC_10895:AGOS_AGL094W.t1
NCU07580T0	Egos_ATCC_10895:AGOS_AGL242C.t1
NCU01162T0	Egos_ATCC_10895:AGOS_ADL021W.t1
NCU07253T0	Egos_ATCC_10895:AGOS_ADL021W.t1
NCU01411T0	Egos_ATCC_10895:AGOS_ACL172C.t1
NCU05267T0	Egos_ATCC_10895:AGOS_AGR364C.t1
NCU01227T0	Egos_ATCC_10895:AGOS_AFR134C.t1
NCU04837T0	Egos_ATCC_10895:AGOS_ACR109W.t1
NCU06264T0	Egos_ATCC_10895:AGOS_ACR008W.t1
NCU03380T0	Egos_ATCC_10895:AGOS_AGL004C.t1
NCU10468T0	Egos_ATCC_10895:AGOS_ADR138C.t1
NCU02778T0	Egos_ATCC_10895:AGOS_AER165W.t1
NCU08946T0	Egos_ATCC_10895:AGOS_AFR313C.t1
NCU04481T0	Egos_ATCC_10895:AGOS_AAR132C.t1
NCU05777T0	Egos_ATCC_10895:AGOS_AGR023C.t1
NCU09437T0	Egos_ATCC_10895:AGOS_ADR029W.t1
NCU07558T0	Egos_ATCC_10895:AGOS_AEL004W.t1
NCU01831T0	Egos_ATCC_10895:AGOS_ADR338C.t1
NCU10053T0	Egos_ATCC_10895:AGOS_ADR219C.t1
NCU11426T0	Egos_ATCC_10895:AGOS_ADL143W.t1
NCU01654T0	Egos_ATCC_10895:AGOS_ADR052W.t1
NCU04335T0	Egos_ATCC_10895:AGOS_ADR174C.t1
NCU03935T0	Egos_ATCC_10895:AGOS_ABL080W.t1
NCU01751T0	Egos_ATCC_10895:AGOS_AER091W.t1
NCU11185T0	Egos_ATCC_10895:AGOS_ABR152C.t1
NCU09642T0	Egos_ATCC_10895:AGOS_AGR213C.t1
NCU06402T0	Egos_ATCC_10895:AGOS_AFR572W.t1
NCU06402T1	Egos_ATCC_10895:AGOS_AFR572W.t1
NCU03779T0	Egos_ATCC_10895:AGOS_AER139C.t1
NCU05939T0	Egos_ATCC_10895:AGOS_AGL024W.t1
NCU07023T0	Egos_ATCC_10895:AGOS_AGL180W.t1
NCU04796T0	Egos_ATCC_10895:AGOS_AFR302W.t1
NCU09646T0	Egos_ATCC_10895:AGOS_AFR302W.t1
NCU02729T0	Egos_ATCC_10895:AGOS_AAR078W.t1
NCU08333T0	Egos_ATCC_10895:AGOS_ABL204W.t1
NCU06760T0	Egos_ATCC_10895:AGOS_AER270W.t1
NCU01776T0	Egos_ATCC_10895:AGOS_AFR214C.t1
NCU06231T0	Egos_ATCC_10895:AGOS_ACR030W.t1
NCU03888T0	Egos_ATCC_10895:AGOS_AEL017W.t1
NCU05634T0	Egos_ATCC_10895:AGOS_AEL204C.t1
NCU02564T0	Egos_ATCC_10895:AGOS_AGR021C.t1
NCU04797T0	Egos_ATCC_10895:AGOS_AFR593C.t1
NCU07075T0	Egos_ATCC_10895:AGOS_AFR160C.t1
NCU00520T0	Egos_ATCC_10895:AGOS_ADL114C.t1
NCU00649T0	Egos_ATCC_10895:AGOS_ACR160C.t1
NCU02256T0	Egos_ATCC_10895:AGOS_ACL001C.t1
NCU06216T0	Egos_ATCC_10895:AGOS_ADR292W.t1
NCU04581T0	Egos_ATCC_10895:AGOS_AGR253W.t1
NCU08706T0	Egos_ATCC_10895:AGOS_ABL183W.t1
NCU01596T0	Egos_ATCC_10895:AGOS_ADR280W.t1
NCU06270T0	Egos_ATCC_10895:AGOS_ACR069C.t1
NCU05390T0	Egos_ATCC_10895:AGOS_AER450C.t1
NCU06756T0	Egos_ATCC_10895:AGOS_AEL068W.t1
NCU07412T0	Egos_ATCC_10895:AGOS_AFL108C.t1
NCU06336T0	Egos_ATCC_10895:AGOS_AGR075W.t1
NCU05295T0	Egos_ATCC_10895:AGOS_AER296W.t1
NCU07607T0	Egos_ATCC_10895:AGOS_AAR192C.t1	Egos_ATCC_10895:AGOS_AFR333W.t1	Egos_ATCC_10895:AGOS_ABL210C.t1
NCU01431T0	Egos_ATCC_10895:AGOS_AFR301C.t1	Egos_ATCC_10895:AGOS_AGL364C.t1
NCU04185T0	Egos_ATCC_10895:AGOS_ADR253W.t1
NCU03759T0	Egos_ATCC_10895:AGOS_AAL133W.t1
NCU01916T0	Egos_ATCC_10895:AGOS_AEL253W.t1
NCU06493T0	Egos_ATCC_10895:AGOS_ADR153C.t1
NCU11302T0	Egos_ATCC_10895:AGOS_AER243W.t1
NCU04942T0	Egos_ATCC_10895:AGOS_ABL003C.t1
NCU07754T0	Egos_ATCC_10895:AGOS_ABL003C.t1
NCU10675T0	Egos_ATCC_10895:AGOS_ABL003C.t1
NCU07395T0	Egos_ATCC_10895:AGOS_ACL098C.t1
NCU07071T0	Egos_ATCC_10895:AGOS_AEL194W.t1
NCU11266T0	Egos_ATCC_10895:AGOS_AAR065C.t1
NCU03846T0	Egos_ATCC_10895:AGOS_AEL091C.t1
NCU03846T1	Egos_ATCC_10895:AGOS_AEL091C.t1
NCU00605T0	Egos_ATCC_10895:AGOS_AGL066W.t1
NCU03876T0	Egos_ATCC_10895:AGOS_ADR264C.t1
NCU03154T0	Egos_ATCC_10895:AGOS_AFR729C.t1
NCU06182T0	Egos_ATCC_10895:AGOS_ABL011C.t1
NCU06207T0	Egos_ATCC_10895:AGOS_AFR151C.t1
NCU10272T0	Egos_ATCC_10895:AGOS_AEL171C.t1
NCU02464T0	Egos_ATCC_10895:AGOS_AFR436C.t1	Egos_ATCC_10895:AGOS_AER445C.t1
NCU02757T0	Egos_ATCC_10895:AGOS_AAR128W.t1
NCU05206T0	Egos_ATCC_10895:AGOS_ABR158W.t1
NCU05901T0	Egos_ATCC_10895:AGOS_AFR021W.t1
NCU08370T0	Egos_ATCC_10895:AGOS_AFR265C.t1
NCU09537T0	Egos_ATCC_10895:AGOS_ABR241C.t1
NCU07987T0	Egos_ATCC_10895:AGOS_ACL059C.t1
NCU07720T0	Egos_ATCC_10895:AGOS_AER234W.t1
NCU00755T0	Egos_ATCC_10895:AGOS_AER234W.t1
NCU00892T0	Egos_ATCC_10895:AGOS_ACR134W.t1
NCU06780T0	Egos_ATCC_10895:AGOS_ACR256C.t1
NCU06054T0	Egos_ATCC_10895:AGOS_AFR444C.t1
NCU02136T0	Egos_ATCC_10895:AGOS_ACL196W.t1
NCU00227T0	Egos_ATCC_10895:AGOS_AER336C.t1
NCU03009T0	Egos_ATCC_10895:AGOS_AGL339C.t1
NCU02387T0	Egos_ATCC_10895:AGOS_AEL094C.t1
NCU07779T0	Egos_ATCC_10895:AGOS_ACR288W.t1
NCU06199T0	Egos_ATCC_10895:AGOS_AGL305W.t1
NCU06694T0	Egos_ATCC_10895:AGOS_AFR624W.t1
NCU09816T0	Egos_ATCC_10895:AGOS_ADR208W.t1
NCU04779T0	Egos_ATCC_10895:AGOS_ACL070C.t1
NCU01438T0	Egos_ATCC_10895:AGOS_AEL109W.t1
NCU09208T0	Egos_ATCC_10895:AGOS_AFR153W.t1
NCU08561T0	Egos_ATCC_10895:AGOS_AGL311C.t1
NCU01210T0	Egos_ATCC_10895:AGOS_AER267W.t1
NCU06714T0	Egos_ATCC_10895:AGOS_AER267W.t1
NCU04288T0	Egos_ATCC_10895:AGOS_AGL301C.t1
NCU06047T0	Egos_ATCC_10895:AGOS_AAR177W.t1
NCU04459T0	Egos_ATCC_10895:AGOS_AER318C.t1
NCU09309T0	Egos_ATCC_10895:AGOS_AEL326C.t1
NCU11568T0	Egos_ATCC_10895:AGOS_AFR271W.t1
NCU11568T1	Egos_ATCC_10895:AGOS_AFR271W.t1
NCU09223T0	Egos_ATCC_10895:AGOS_AFR718W.t1
NCU00981T0	Egos_ATCC_10895:AGOS_ACL050W.t1
NCU03944T0	Egos_ATCC_10895:AGOS_ABL043W.t1
NCU04606T0	Egos_ATCC_10895:AGOS_ABL100W.t1
NCU06440T0	Egos_ATCC_10895:AGOS_AAR012C.t1
NCU09212T0	Egos_ATCC_10895:AGOS_AAL029W.t1
NCU08468T0	Egos_ATCC_10895:AGOS_AFR495C.t1
NCU06618T0	Egos_ATCC_10895:AGOS_AGR406C.t1	Egos_ATCC_10895:AGOS_AGR405C.t1
NCU04241T0	Egos_ATCC_10895:AGOS_ADR213C.t1
NCU00037T0	Egos_ATCC_10895:AGOS_ADL184W.t1
NCU03217T0	Egos_ATCC_10895:AGOS_AAR032W.t1
NCU02536T0	Egos_ATCC_10895:AGOS_AFR648W.t1
NCU03267T0	Egos_ATCC_10895:AGOS_AFR361C.t1
NCU06171T0	Egos_ATCC_10895:AGOS_ADR018C.t1
NCU07528T0	Egos_ATCC_10895:AGOS_AFL105C.t1
NCU00008T0	Egos_ATCC_10895:AGOS_ABR009W.t1
NCU01471T0	Egos_ATCC_10895:AGOS_AFL015C.t1
NCU03690T0	Egos_ATCC_10895:AGOS_AER219C.t1
NCU07724T0	Egos_ATCC_10895:AGOS_AEL314W.t1
NCU03231T0	Egos_ATCC_10895:AGOS_ACR200C.t1
NCU05224T0	Egos_ATCC_10895:AGOS_ADR288W.t1
NCU05994T0	Egos_ATCC_10895:AGOS_ACL093C.t1
NCU02406T0	Egos_ATCC_10895:AGOS_ABR035C.t1
NCU11187T0	Egos_ATCC_10895:AGOS_AAL079C.t1
NCU09064T0	Egos_ATCC_10895:AGOS_AFR696C.t1
NCU08427T0	Egos_ATCC_10895:AGOS_AEL196W.t1
NCU00742T0	Egos_ATCC_10895:AGOS_ADR311C.t1
NCU01767T0	Egos_ATCC_10895:AGOS_ACL083C.t1
NCU05516T0	Egos_ATCC_10895:AGOS_ADR085W.t1
NCU08738T0	Egos_ATCC_10895:AGOS_AGL365C.t1	Egos_ATCC_10895:AGOS_AFR228W.t1
NCU05079T0	Egos_ATCC_10895:AGOS_AGL365C.t1	Egos_ATCC_10895:AGOS_AFR228W.t1
NCU00021T0	Egos_ATCC_10895:AGOS_ABR050W.t1
NCU02296T0	Egos_ATCC_10895:AGOS_AER218C.t1
NCU08036T0	Egos_ATCC_10895:AGOS_AAR131W.t1
NCU11457T0	Egos_ATCC_10895:AGOS_AAR112C.t1
NCU04063T0	Egos_ATCC_10895:AGOS_ACR199C.t1
NCU06091T0	Egos_ATCC_10895:AGOS_ACL165C.t1
NCU07172T0	Egos_ATCC_10895:AGOS_AGL249C.t1
NCU02305T0	Egos_ATCC_10895:AGOS_AER004W.t1
NCU09123T0	Egos_ATCC_10895:AGOS_AAR009W.t1
NCU04243T0	Egos_ATCC_10895:AGOS_AER430W.t1
NCU08578T0	Egos_ATCC_10895:AGOS_ACR125W.t1
NCU07266T0	Egos_ATCC_10895:AGOS_AFR123W.t1
NCU01256T0	Egos_ATCC_10895:AGOS_ABL151W.t1
NCU00366T0	Egos_ATCC_10895:AGOS_AER400C.t1
NCU05422T0	Egos_ATCC_10895:AGOS_ABL012C.t1
NCU08964T0	Egos_ATCC_10895:AGOS_ABR235W.t1
NCU08927T0	Egos_ATCC_10895:AGOS_AGR025W.t1
NCU02428T0	Egos_ATCC_10895:AGOS_AFR686C.t1
NCU02585T0	Egos_ATCC_10895:AGOS_AGR206C.t1
NCU03652T0	Egos_ATCC_10895:AGOS_AAL030C.t1
NCU06371T0	Egos_ATCC_10895:AGOS_AGL240W.t1
NCU07620T0	Egos_ATCC_10895:AGOS_AEL143W.t1
NCU00489T0	Egos_ATCC_10895:AGOS_ABL138W.t1
NCU01758T0	Egos_ATCC_10895:AGOS_AFL123W.t1
NCU02148T0	Egos_ATCC_10895:AGOS_AFR206C.t1
NCU04354T0	Egos_ATCC_10895:AGOS_ADR302W.t1
NCU00522T0	Egos_ATCC_10895:AGOS_AER250C.t1
NCU01524T0	Egos_ATCC_10895:AGOS_AER020W.t1
NCU01564T0	Egos_ATCC_10895:AGOS_AER419W.t1
NCU05942T0	Egos_ATCC_10895:AGOS_AFR318W.t1
NCU11129T0	Egos_ATCC_10895:AGOS_AEL132W.t1
NCU06110T0	Egos_ATCC_10895:AGOS_AAL137W.t1
NCU06110T1	Egos_ATCC_10895:AGOS_AAL137W.t1
NCU06110T2	Egos_ATCC_10895:AGOS_AAL137W.t1
NCU00914T0	Egos_ATCC_10895:AGOS_ACR119W.t1
NCU02147T0	Egos_ATCC_10895:AGOS_AGL211C.t1
NCU07393T0	Egos_ATCC_10895:AGOS_ADR072C.t1
NCU05196T0	Egos_ATCC_10895:AGOS_AFR507W.t1
NCU06436T0	Egos_ATCC_10895:AGOS_AAR046C.t1
NCU03764T0	Egos_ATCC_10895:AGOS_AER337W.t1
NCU08218T0	Egos_ATCC_10895:AGOS_AER388C.t1
NCU00337T0	Egos_ATCC_10895:AGOS_ACR032C.t1
NCU02232T0	Egos_ATCC_10895:AGOS_AAR018W.t1
NCU04201T0	Egos_ATCC_10895:AGOS_ADL080W.t1
NCU00065T0	Egos_ATCC_10895:AGOS_AER158C.t1
NCU06360T0	Egos_ATCC_10895:AGOS_ADL249W.t1
NCU06717T0	Egos_ATCC_10895:AGOS_ADR285W.t1
NCU04637T0	Egos_ATCC_10895:AGOS_AFR140C.t1
NCU03108T0	Egos_ATCC_10895:AGOS_AER157C.t1
NCU08035T0	Egos_ATCC_10895:AGOS_AAR130C.t1
NCU00294T0	Egos_ATCC_10895:AGOS_AFL116W.t1
NCU05523T0	Egos_ATCC_10895:AGOS_ADL274W.t1
NCU03055T0	Egos_ATCC_10895:AGOS_AFR454W.t1
NCU03166T0	Egos_ATCC_10895:AGOS_AER221W.t1
NCU04770T0	Egos_ATCC_10895:AGOS_AGR134W.t1
NCU06099T0	Egos_ATCC_10895:AGOS_AEL286C.t1
NCU08380T1	Egos_ATCC_10895:AGOS_AAL158W.t1
NCU08380T0	Egos_ATCC_10895:AGOS_AAL158W.t1
NCU02533T0	Egos_ATCC_10895:AGOS_ADR031C.t1
NCU02829T0	Egos_ATCC_10895:AGOS_ABR236W.t1
NCU04784T0	Egos_ATCC_10895:AGOS_ABR099C.t1
NCU06764T0	Egos_ATCC_10895:AGOS_ADL354W.t1
NCU08326T0	Egos_ATCC_10895:AGOS_AGL065C.t1
NCU02616T0	Egos_ATCC_10895:AGOS_AFL014C.t1
NCU03116T0	Egos_ATCC_10895:AGOS_AFL150C.t1
NCU06183T0	Egos_ATCC_10895:AGOS_AGL156W.t1
NCU01206T0	Egos_ATCC_10895:AGOS_ABR136W.t1
NCU00913T0	Egos_ATCC_10895:AGOS_AFR094C.t1
NCU03826T0	Egos_ATCC_10895:AGOS_ADR147C.t1
NCU06419T0	Egos_ATCC_10895:AGOS_ACR117W.t1
NCU09469T0	Egos_ATCC_10895:AGOS_ABR149W.t1
NCU10652T0	Egos_ATCC_10895:AGOS_AER257W.t1
NCU00660T0	Egos_ATCC_10895:AGOS_ABR140C.t1
NCU02580T0	Egos_ATCC_10895:AGOS_AFR367W.t1
NCU06500T0	Egos_ATCC_10895:AGOS_ADL038W.t1
NCU04110T0	Egos_ATCC_10895:AGOS_AGL183C.t1
NCU08004T0	Egos_ATCC_10895:AGOS_AGL054W.t1
NCU10018T0	Egos_ATCC_10895:AGOS_AFR245W.t1
NCU09306T0	Egos_ATCC_10895:AGOS_AGR013C.t1
NCU00213T0	Egos_ATCC_10895:AGOS_AGL294W.t1
NCU02263T0	Egos_ATCC_10895:AGOS_ABR020W.t1
NCU00575T0	Egos_ATCC_10895:AGOS_AFR716C.t1
NCU03393T0	Egos_ATCC_10895:AGOS_ACL140C.t1
NCU09745T0	Egos_ATCC_10895:AGOS_AAL117C.t1
NCU00963T0	Egos_ATCC_10895:AGOS_ADR214W.t1
NCU03695T0	Egos_ATCC_10895:AGOS_AFR022C.t1
NCU07509T0	Egos_ATCC_10895:AGOS_AEL268W.t1
NCU02082T0	Egos_ATCC_10895:AGOS_AAL060W.t1
NCU06846T0	Egos_ATCC_10895:AGOS_AFR343C.t1
NCU07269T0	Egos_ATCC_10895:AGOS_ADR339C.t1
NCU04798T0	Egos_ATCC_10895:AGOS_ADR339C.t1
NCU00589T0	Egos_ATCC_10895:AGOS_AFR126W.t1
NCU09116T0	Egos_ATCC_10895:AGOS_AFR548C.t1	Egos_ATCC_10895:AGOS_AGR167W.t1
NCU00414T0	Egos_ATCC_10895:AGOS_ABR161C.t1
NCU03404T0	Egos_ATCC_10895:AGOS_ADR238C.t1
NCU01550T0	Egos_ATCC_10895:AGOS_AGR187W.t1
NCU04378T0	Egos_ATCC_10895:AGOS_AGR071C.t1
NCU08605T0	Egos_ATCC_10895:AGOS_AAR119W.t1
NCU00665T0	Egos_ATCC_10895:AGOS_ADL392W.t1
NCU01178T0	Egos_ATCC_10895:AGOS_ACL185C.t1
NCU07691T0	Egos_ATCC_10895:AGOS_ADL285C.t1
NCU00891T0	Egos_ATCC_10895:AGOS_ABR229C.t1
NCU06191T0	Egos_ATCC_10895:AGOS_ACR284C.t1
NCU06550T0	Egos_ATCC_10895:AGOS_ABR122C.t1
NCU06198T0	Egos_ATCC_10895:AGOS_AFR236C.t1
NCU06877T0	Egos_ATCC_10895:AGOS_AER041W.t1
NCU08856T0	Egos_ATCC_10895:AGOS_AFR482W.t1
NCU11324T0	Egos_ATCC_10895:AGOS_AEL320W.t1
NCU02497T0	Egos_ATCC_10895:AGOS_ACR020C.t1
NCU09535T0	Egos_ATCC_10895:AGOS_AFR376W.t1
NCU01084T0	Egos_ATCC_10895:AGOS_ADL006W.t1
NCU01174T0	Egos_ATCC_10895:AGOS_ABR206W.t1
NCU06769T0	Egos_ATCC_10895:AGOS_ADL303C.t1
NCU11251T0	Egos_ATCC_10895:AGOS_AEL269C.t1
NCU02074T0	Egos_ATCC_10895:AGOS_ADL348W.t1
NCU07829T0	Egos_ATCC_10895:AGOS_AFL082W.t1
NCU11379T0	Egos_ATCC_10895:AGOS_ADR310W.t1
NCU06781T0	Egos_ATCC_10895:AGOS_AER347W.t1
NCU00463T0	Egos_ATCC_10895:AGOS_AGL098W.t1
NCU09183T0	Egos_ATCC_10895:AGOS_AGL098W.t1
NCU06211T1	Egos_ATCC_10895:AGOS_ADR252W.t1
NCU06211T0	Egos_ATCC_10895:AGOS_ADR252W.t1
NCU00030T0	Egos_ATCC_10895:AGOS_ADR144C.t1
NCU03229T0	Egos_ATCC_10895:AGOS_ADL118C.t1
NCU03936T0	Egos_ATCC_10895:AGOS_AGR192C.t1
NCU08502T0	Egos_ATCC_10895:AGOS_AGR197C.t1
NCU01666T0	Egos_ATCC_10895:AGOS_AAL021W.t1
NCU06569T0	Egos_ATCC_10895:AGOS_ADR335C.t1
NCU02743T0	Egos_ATCC_10895:AGOS_AEL178C.t1
NCU06238T0	Egos_ATCC_10895:AGOS_AFR135W.t1
NCU09258T0	Egos_ATCC_10895:AGOS_ACL006W.t1
NCU01515T0	Egos_ATCC_10895:AGOS_ADL120C.t1
NCU04511T0	Egos_ATCC_10895:AGOS_AFR528W.t1
NCU08968T0	Egos_ATCC_10895:AGOS_ACR026W.t1
NCU02493T0	Egos_ATCC_10895:AGOS_ADR401C.t1
NCU02626T0	Egos_ATCC_10895:AGOS_ACR145W.t1
NCU04407T0	Egos_ATCC_10895:AGOS_ADL161C.t1
NCU03503T0	Egos_ATCC_10895:AGOS_AFL098W.t1
NCU02635T0	Egos_ATCC_10895:AGOS_AGL259C.t1
NCU01266T0	Egos_ATCC_10895:AGOS_ACR024W.t1
NCU00466T0	Egos_ATCC_10895:AGOS_AEL338C.t1
NCU01069T0	Egos_ATCC_10895:AGOS_AER193W.t1
NCU03188T0	Egos_ATCC_10895:AGOS_AFR440C.t1
NCU12152T0	Egos_ATCC_10895:AGOS_AAR110C.t1
NCU00493T0	Egos_ATCC_10895:AGOS_AFR274C.t1
NCU04150T0	Egos_ATCC_10895:AGOS_ADR349W.t1
NCU06052T0	Egos_ATCC_10895:AGOS_ADR015W.t1
NCU02781T0	Egos_ATCC_10895:AGOS_AFL022W.t1
NCU03637T0	Egos_ATCC_10895:AGOS_ABR163W.t1
NCU01816T0	Egos_ATCC_10895:AGOS_AER162C.t1
NCU07058T0	Egos_ATCC_10895:AGOS_ADL353C.t1
NCU08003T0	Egos_ATCC_10895:AGOS_AEL135C.t1
NCU04503T0	Egos_ATCC_10895:AGOS_AAL040W.t1
NCU07438T0	Egos_ATCC_10895:AGOS_AGR285W.t1
NCU02273T0	Egos_ATCC_10895:AGOS_ACR144W.t1
NCU01481T0	Egos_ATCC_10895:AGOS_AFR671W.t1
NCU07020T0	Egos_ATCC_10895:AGOS_AFR143C.t1
NCU11956T0	Egos_ATCC_10895:AGOS_AGL086C.t1
NCU06697T0	Egos_ATCC_10895:AGOS_ACL091C.t1
NCU04737T0	Egos_ATCC_10895:AGOS_AEL013C.t1
NCU08340T0	Egos_ATCC_10895:AGOS_ADR094W.t1
NCU08340T1	Egos_ATCC_10895:AGOS_ADR094W.t1
NCU02282T0	Egos_ATCC_10895:AGOS_ABR004C.t1
NCU03853T0	Egos_ATCC_10895:AGOS_ADR087C.t1
NCU07814T0	Egos_ATCC_10895:AGOS_ABR069W.t1
NCU06866T0	Egos_ATCC_10895:AGOS_AEL054C.t1
NCU09551T0	Egos_ATCC_10895:AGOS_AGR076C.t1
NCU00056T0	Egos_ATCC_10895:AGOS_ADL072C.t1
NCU04783T0	Egos_ATCC_10895:AGOS_ACL157C.t1
NCU02996T0	Egos_ATCC_10895:AGOS_AER313C.t1
NCU07757T0	Egos_ATCC_10895:AGOS_AFL020W.t1
NCU11489T0	Egos_ATCC_10895:AGOS_AAR099W.t1
NCU04192T0	Egos_ATCC_10895:AGOS_ABL035C.t1
NCU07188T0	Egos_ATCC_10895:AGOS_ADL296C.t1
NCU06141T0	Egos_ATCC_10895:AGOS_AAL115W.t1
NCU04124T0	Egos_ATCC_10895:AGOS_AEL136C.t1
NCU06454T0	Egos_ATCC_10895:AGOS_AGL093W.t1
NCU09475T0	Egos_ATCC_10895:AGOS_ABR171W.t1
NCU08384T0	Egos_ATCC_10895:AGOS_ACL107C.t1
NCU08477T0	Egos_ATCC_10895:AGOS_ABR220W.t1
NCU09322T0	Egos_ATCC_10895:AGOS_ACR227W.t1
NCU08066T0	Egos_ATCC_10895:AGOS_AGL285C.t1
NCU11169T0	Egos_ATCC_10895:AGOS_AFR424C.t1
NCU08357T0	Egos_ATCC_10895:AGOS_AER280C.t1
NCU04316T0	Egos_ATCC_10895:AGOS_AFR549W.t1
NCU09600T0	Egos_ATCC_10895:AGOS_ADR265C.t1
NCU08008T0	Egos_ATCC_10895:AGOS_AFR061W.t1
NCU01795T0	Egos_ATCC_10895:AGOS_ACL082W.t1
NCU00155T0	Egos_ATCC_10895:AGOS_AER370W.t1
NCU02960T0	Egos_ATCC_10895:AGOS_AFR453W.t1
NCU02828T0	Egos_ATCC_10895:AGOS_AGL275W.t1
NCU03658T0	Egos_ATCC_10895:AGOS_AFR644C.t1
NCU08027T0	Egos_ATCC_10895:AGOS_ADR006W.t1
NCU00395T0	Egos_ATCC_10895:AGOS_ACL152W.t1
NCU03597T0	Egos_ATCC_10895:AGOS_ADL299C.t1
NCU09311T0	Egos_ATCC_10895:AGOS_AAL033W.t1
NCU10776T0	Egos_ATCC_10895:AGOS_ABL052C.t1
NCU11320T0	Egos_ATCC_10895:AGOS_AFR048W.t1
NCU00108T0	Egos_ATCC_10895:AGOS_AFL101C.t1
NCU07988T0	Egos_ATCC_10895:AGOS_ABR036W.t1
NCU09290T0	Egos_ATCC_10895:AGOS_AAL172C.t1
NCU08762T0	Egos_ATCC_10895:AGOS_AFR346W.t1
NCU11453T0	Egos_ATCC_10895:AGOS_ACR159C.t1
NCU08500T0	Egos_ATCC_10895:AGOS_AGR375W.t1
NCU02425T0	Egos_ATCC_10895:AGOS_ADL234C.t1
NCU02658T0	Egos_ATCC_10895:AGOS_AGL117C.t1
NCU03981T1	Egos_ATCC_10895:AGOS_ADR221C.t1
NCU03981T0	Egos_ATCC_10895:AGOS_ADR221C.t1
NCU03897T0	Egos_ATCC_10895:AGOS_AAL177W.t1
NCU06684T0	Egos_ATCC_10895:AGOS_ACL149W.t1
NCU11744T0	Egos_ATCC_10895:AGOS_AFL044W.t1
NCU11410T0	Egos_ATCC_10895:AGOS_AER216C.t1
NCU02224T0	Egos_ATCC_10895:AGOS_ABR164W.t1
NCU00880T0	Egos_ATCC_10895:AGOS_AER448W.t1
NCU07722T0	Egos_ATCC_10895:AGOS_ABL166W.t1
NCU00772T0	Egos_ATCC_10895:AGOS_ACL104C.t1
NCU04096T0	Egos_ATCC_10895:AGOS_ACL104C.t1
NCU01240T0	Egos_ATCC_10895:AGOS_ABR042W.t1
NCU03440T0	Egos_ATCC_10895:AGOS_ADL302W.t1
NCU03352T0	Egos_ATCC_10895:AGOS_ACR107W.t1
NCU01980T0	Egos_ATCC_10895:AGOS_AGL241W.t1
NCU01949T0	Egos_ATCC_10895:AGOS_AEL255W.t1
NCU10044T0	Egos_ATCC_10895:AGOS_ABL054C.t1
NCU03659T0	Egos_ATCC_10895:AGOS_ADL283W.t1
NCU04430T0	Egos_ATCC_10895:AGOS_ADR123W.t1
NCU03145T0	Egos_ATCC_10895:AGOS_ABR129C.t1
NCU09320T0	Egos_ATCC_10895:AGOS_ADL081C.t1
NCU09730T0	Egos_ATCC_10895:AGOS_ADR145C.t1
NCU08316T0	Egos_ATCC_10895:AGOS_AAL167W.t1
NCU03234T0	Egos_ATCC_10895:AGOS_AAL147C.t1	Egos_ATCC_10895:AGOS_AAL146W.t1
NCU01446T0	Egos_ATCC_10895:AGOS_AFR052C.t1
NCU06679T0	Egos_ATCC_10895:AGOS_ACR017W.t1
NCU03304T0	Egos_ATCC_10895:AGOS_ABR217C.t1
NCU05513T0	Egos_ATCC_10895:AGOS_AFL045C.t1
NCU07246T0	Egos_ATCC_10895:AGOS_AFR600C.t1
NCU03972T0	Egos_ATCC_10895:AGOS_ADR027W.t1
NCU02554T0	Egos_ATCC_10895:AGOS_AFR002C.t1
NCU01238T0	Egos_ATCC_10895:AGOS_AFL127C.t1
NCU03241T0	Egos_ATCC_10895:AGOS_AER150W.t1
NCU00501T0	Egos_ATCC_10895:AGOS_ADR171C.t1
NCU04040T0	Egos_ATCC_10895:AGOS_AGR036W.t1
NCU06534T0	Egos_ATCC_10895:AGOS_ABL058C.t1
NCU09673T0	Egos_ATCC_10895:AGOS_ADR315W.t1
NCU11297T0	Egos_ATCC_10895:AGOS_ADR059C.t1
NCU07550T0	Egos_ATCC_10895:AGOS_AGL201C.t1
NCU01435T0	Egos_ATCC_10895:AGOS_ABR177C.t1
NCU06726T0	Egos_ATCC_10895:AGOS_ACL190W.t1
NCU08278T0	Egos_ATCC_10895:AGOS_AFL196W.t1
NCU10368T0	Egos_ATCC_10895:AGOS_ADR330W.t1
NCU00273T0	Egos_ATCC_10895:AGOS_ACR061C.t1
NCU06779T0	Egos_ATCC_10895:AGOS_ADL235W.t1
NCU02814T0	Egos_ATCC_10895:AGOS_AFL188C.t1
NCU04111T0	Egos_ATCC_10895:AGOS_ABL009W.t1
NCU04443T0	Egos_ATCC_10895:AGOS_ABL090W.t1
NCU04337T0	Egos_ATCC_10895:AGOS_AFL203C.t1
NCU03269T0	Egos_ATCC_10895:AGOS_ACR139C.t1
NCU04535T0	Egos_ATCC_10895:AGOS_ACL132C.t1
NCU02368T0	Egos_ATCC_10895:AGOS_AGR087C.t1
NCU01221T0	Egos_ATCC_10895:AGOS_AER367C.t1
NCU07419T0	Egos_ATCC_10895:AGOS_AAR003W.t1
NCU06924T0	Egos_ATCC_10895:AGOS_AGL276W.t1
NCU11181T0	Egos_ATCC_10895:AGOS_AFL114W.t1
NCU01165T0	Egos_ATCC_10895:AGOS_ADR170C.t1
NCU00066T0	Egos_ATCC_10895:AGOS_AGL355W.t1
NCU01667T0	Egos_ATCC_10895:AGOS_AFR098W.t1
NCU01919T0	Egos_ATCC_10895:AGOS_AEL029W.t1
NCU06067T0	Egos_ATCC_10895:AGOS_ADR388C.t1
NCU06606T0	Egos_ATCC_10895:AGOS_AEL067W.t1
NCU06921T0	Egos_ATCC_10895:AGOS_AER255C.t1
NCU01484T0	Egos_ATCC_10895:AGOS_ABR182W.t1	Egos_ATCC_10895:AGOS_ABR183W.t1
NCU00944T0	Egos_ATCC_10895:AGOS_AFR366W.t1	Egos_ATCC_10895:AGOS_AGR200W.t1
NCU00777T0	Egos_ATCC_10895:AGOS_AAR066W.t1
NCU00950T0	Egos_ATCC_10895:AGOS_AAR072C.t1
NCU02509T0	Egos_ATCC_10895:AGOS_AEL325W.t1
NCU07688T0	Egos_ATCC_10895:AGOS_ACR205W.t1
NCU04323T0	Egos_ATCC_10895:AGOS_AER098W.t1
NCU09892T0	Egos_ATCC_10895:AGOS_ACR233W.t1
NCU02423T0	Egos_ATCC_10895:AGOS_ACR260W.t1
NCU04600T0	Egos_ATCC_10895:AGOS_ACR239C.t1
NCU04646T0	Egos_ATCC_10895:AGOS_ABR056C.t1
NCU11537T0	Egos_ATCC_10895:AGOS_ADR307W.t1
NCU01498T0	Egos_ATCC_10895:AGOS_AFR076W.t1
NCU06168T0	Egos_ATCC_10895:AGOS_AER097C.t1
NCU08385T0	Egos_ATCC_10895:AGOS_AER104W.t1
NCU11102T0	Egos_ATCC_10895:AGOS_AER346W.t1
NCU01166T0	Egos_ATCC_10895:AGOS_ADL099C.t1
NCU00440T0	Egos_ATCC_10895:AGOS_ACR097W.t1
NCU01367T0	Egos_ATCC_10895:AGOS_AAR102C.t1
NCU01464T0	Egos_ATCC_10895:AGOS_AFR045W.t1
NCU03711T0	Egos_ATCC_10895:AGOS_ACR003C.t1
NCU02289T0	Egos_ATCC_10895:AGOS_AER173C.t1
NCU10061T0	Egos_ATCC_10895:AGOS_AGL089W.t1
NCU00632T0	Egos_ATCC_10895:AGOS_AEL050C.t1
NCU07719T0	Egos_ATCC_10895:AGOS_ADL268C.t1
NCU03197T0	Egos_ATCC_10895:AGOS_AEL083W.t1
NCU07992T0	Egos_ATCC_10895:AGOS_AFR388W.t1
NCU03732T0	Egos_ATCC_10895:AGOS_AAL008W.t1
NCU06057T0	Egos_ATCC_10895:AGOS_ACR034W.t1
NCU09930T0	Egos_ATCC_10895:AGOS_AFR647C.t1
NCU11234T0	Egos_ATCC_10895:AGOS_AEL300C.t1
NCU01429T0	Egos_ATCC_10895:AGOS_AGR288W.t1
NCU03859T0	Egos_ATCC_10895:AGOS_AGR145C.t1
NCU08595T0	Egos_ATCC_10895:AGOS_ADR215C.t1
NCU06552T0	Egos_ATCC_10895:AGOS_AGL299C.t1
NCU07504T0	Egos_ATCC_10895:AGOS_AFR714W.t1
NCU09366T0	Egos_ATCC_10895:AGOS_AGL324W.t1
NCU06271T0	Egos_ATCC_10895:AGOS_AER328W.t1
NCU09733T0	Egos_ATCC_10895:AGOS_AEL312C.t1
NCU00600T0	Egos_ATCC_10895:AGOS_ADL252W.t1
NCU00232T0	Egos_ATCC_10895:AGOS_ADR212C.t1
NCU09547T0	Egos_ATCC_10895:AGOS_AGR007C.t1
NCU00622T0	Egos_ATCC_10895:AGOS_ADL149W.t1
NCU02226T0	Egos_ATCC_10895:AGOS_AAR098W.t1
NCU01993T0	Egos_ATCC_10895:AGOS_AGR344W.t1
NCU01252T0	Egos_ATCC_10895:AGOS_ABL020W.t1
NCU04015T0	Egos_ATCC_10895:AGOS_AFL176C.t1
NCU04133T0	Egos_ATCC_10895:AGOS_AGL209W.t1
NCU08280T0	Egos_ATCC_10895:AGOS_AAL141C.t1
NCU07701T0	Egos_ATCC_10895:AGOS_ACR261C.t1
NCU07956T0	Egos_ATCC_10895:AGOS_AFR390C.t1
NCU07774T0	Egos_ATCC_10895:AGOS_AGR335C.t1
NCU02374T0	Egos_ATCC_10895:AGOS_ADR191C.t1
NCU03092T0	Egos_ATCC_10895:AGOS_AFR107W.t1
NCU03989T0	Egos_ATCC_10895:AGOS_AGL047C.t1
NCU00334T0	Egos_ATCC_10895:AGOS_AAL124W.t1
NCU04095T0	Egos_ATCC_10895:AGOS_ADL288C.t1
NCU11420T0	Egos_ATCC_10895:AGOS_ACR194C.t1
NCU11173T0	Egos_ATCC_10895:AGOS_AFL110C.t1
NCU02432T0	Egos_ATCC_10895:AGOS_ABL194C.t1
NCU03218T0	Egos_ATCC_10895:AGOS_ACR074W.t1
NCU04815T0	Egos_ATCC_10895:AGOS_ADR286C.t1
NCU02750T0	Egos_ATCC_10895:AGOS_AFR684C.t1
NCU09896T0	Egos_ATCC_10895:AGOS_ABR001W.t1
NCU10292T0	Egos_ATCC_10895:AGOS_ABL107C.t1
NCU01753T0	Egos_ATCC_10895:AGOS_AAR144W.t1
NCU03325T0	Egos_ATCC_10895:AGOS_AGL337C.t1
NCU07958T0	Egos_ATCC_10895:AGOS_ABL163W.t1
NCU07884T0	Egos_ATCC_10895:AGOS_ABL023W.t1
NCU11791T0	Egos_ATCC_10895:AGOS_ADL349W.t1
NCU07662T0	Egos_ATCC_10895:AGOS_AGL190W.t1
NCU09594T0	Egos_ATCC_10895:AGOS_AFR412C.t1
NCU01552T0	Egos_ATCC_10895:AGOS_AAR108C.t1
NCU01552T1	Egos_ATCC_10895:AGOS_AAR108C.t1
NCU03497T0	Egos_ATCC_10895:AGOS_AGR129C.t1	Egos_ATCC_10895:AGOS_AEL294C.t1
NCU00690T0	Egos_ATCC_10895:AGOS_ABL187C.t1
NCU00465T0	Egos_ATCC_10895:AGOS_AGR084C.t1
NCU04454T0	Egos_ATCC_10895:AGOS_ABL185C.t1
NCU04245T0	Egos_ATCC_10895:AGOS_ABR131W.t1
NCU02333T0	Egos_ATCC_10895:AGOS_AGR225C.t1
NCU04755T0	Egos_ATCC_10895:AGOS_AFL068C.t1
NCU06193T0	Egos_ATCC_10895:AGOS_AAL166C.t1
NCU07868T0	Egos_ATCC_10895:AGOS_AGL044C.t1
NCU09380T0	Egos_ATCC_10895:AGOS_AFR342C.t1
NCU08389T0	Egos_ATCC_10895:AGOS_AFR330C.t1
NCU08389T1	Egos_ATCC_10895:AGOS_AFR330C.t1
NCU00301T0	Egos_ATCC_10895:AGOS_ADR069C.t1
NCU02833T0	Egos_ATCC_10895:AGOS_ABL016C.t1
NCU00173T0	Egos_ATCC_10895:AGOS_AEL156W.t1
NCU01523T0	Egos_ATCC_10895:AGOS_AER434C.t1
NCU09119T0	Egos_ATCC_10895:AGOS_ACL176W.t1
NCU10155T0	Egos_ATCC_10895:AGOS_AEL267C.t1
NCU01179T0	Egos_ATCC_10895:AGOS_AFL183C.t1
NCU04452T0	Egos_ATCC_10895:AGOS_AGR329C.t1
NCU04510T0	Egos_ATCC_10895:AGOS_AER401W.t1
NCU12027T0	Egos_ATCC_10895:AGOS_ACL142W.t1
NCU03177T0	Egos_ATCC_10895:AGOS_AEL191C.t1
NCU07733T0	Egos_ATCC_10895:AGOS_ACL129W.t1
NCU07937T0	Egos_ATCC_10895:AGOS_AGR256W.t1
NCU08989T0	Egos_ATCC_10895:AGOS_AGR221W.t1
NCU06167T0	Egos_ATCC_10895:AGOS_ADL155C.t1	Egos_ATCC_10895:AGOS_ADL156C.t1	Egos_ATCC_10895:AGOS_ADL095W.t1
NCU04137T0	Egos_ATCC_10895:AGOS_ADR211W.t1
NCU00924T0	Egos_ATCC_10895:AGOS_AEL273C.t1
NCU04553T0	Egos_ATCC_10895:AGOS_AGL128W.t1
NCU09436T0	Egos_ATCC_10895:AGOS_ADR320C.t1
NCU09731T0	Egos_ATCC_10895:AGOS_AAR156C.t1
NCU11864T0	Egos_ATCC_10895:AGOS_ACR089C.t1
NCU07482T0	Egos_ATCC_10895:AGOS_AER327C.t1
NCU09313T0	Egos_ATCC_10895:AGOS_AGL130C.t1
NCU03596T0	Egos_ATCC_10895:AGOS_ABL198C.t1	Egos_ATCC_10895:AGOS_AFR660W.t1
NCU03207T0	Egos_ATCC_10895:AGOS_AFR525C.t1
NCU06104T0	Egos_ATCC_10895:AGOS_ACR007W.t1
NCU06593T0	Egos_ATCC_10895:AGOS_AEL241W.t1
NCU12124T0	Egos_ATCC_10895:AGOS_AGR162C.t1
NCU00300T0	Egos_ATCC_10895:AGOS_AFR605C.t1
NCU03952T0	Egos_ATCC_10895:AGOS_ACR031W.t1
NCU04379T0	Egos_ATCC_10895:AGOS_ACL163W.t1
NCU03963T0	Egos_ATCC_10895:AGOS_AAL160W.t1
NCU07263T0	Egos_ATCC_10895:AGOS_ADL264C.t1
NCU03018T0	Egos_ATCC_10895:AGOS_AEL153W.t1
NCU04069T0	Egos_ATCC_10895:AGOS_AEL088C.t1
NCU08499T0	Egos_ATCC_10895:AGOS_AFL161C.t1
NCU09608T0	Egos_ATCC_10895:AGOS_AER363W.t1
NCU00216T0	Egos_ATCC_10895:AGOS_ADL087W.t1
NCU00609T0	Egos_ATCC_10895:AGOS_AFR435W.t1
NCU04733T0	Egos_ATCC_10895:AGOS_AFR093W.t1
NCU06870T0	Egos_ATCC_10895:AGOS_ABR145C.t1
NCU05902T0	Egos_ATCC_10895:AGOS_AGR149W.t1
NCU08324T0	Egos_ATCC_10895:AGOS_AAL150W.t1
NCU08878T0	Egos_ATCC_10895:AGOS_AER132W.t1
NCU02943T0	Egos_ATCC_10895:AGOS_ADR045W.t1
NCU00650T0	Egos_ATCC_10895:AGOS_AGR367C.t1
NCU06712T0	Egos_ATCC_10895:AGOS_AGL336W.t1
NCU07289T0	Egos_ATCC_10895:AGOS_ADR007C.t1
NCU07289T1	Egos_ATCC_10895:AGOS_ADR007C.t1
NCU02668T0	Egos_ATCC_10895:AGOS_AER372C.t1	Egos_ATCC_10895:AGOS_ADR322W.t1
NCU06410T0	Egos_ATCC_10895:AGOS_ACL084C.t1
NCU05075T0	Egos_ATCC_10895:AGOS_AGL064W.t1
NCU08683T0	Egos_ATCC_10895:AGOS_ACL087C.t1
NCU08044T0	Egos_ATCC_10895:AGOS_AFR561W.t1
NCU08607T0	Egos_ATCC_10895:AGOS_ADR389C.t1
NCU09090T0	Egos_ATCC_10895:AGOS_AGR391W.t1
NCU07668T0	Egos_ATCC_10895:AGOS_AEL057C.t1
NCU06341T0	Egos_ATCC_10895:AGOS_AEL057C.t1
NCU03107T0	Egos_ATCC_10895:AGOS_AEL057C.t1
NCU00150T0	Egos_ATCC_10895:AGOS_ADL121W.t1
NCU00150T1	Egos_ATCC_10895:AGOS_ADL121W.t1
NCU00919T0	Egos_ATCC_10895:AGOS_ADL024C.t1
NCU01613T0	Egos_ATCC_10895:AGOS_ABR110W.t1
NCU00119T0	Egos_ATCC_10895:AGOS_AFR673C.t1
NCU02665T0	Egos_ATCC_10895:AGOS_ACR140C.t1
NCU06882T0	Egos_ATCC_10895:AGOS_AFR104W.t1
NCU09091T0	Egos_ATCC_10895:AGOS_ADR359W.t1
NCU11651T0	Egos_ATCC_10895:AGOS_ADL270C.t1
NCU07931T0	Egos_ATCC_10895:AGOS_AFR675W.t1
NCU11809T0	Egos_ATCC_10895:AGOS_AFR285C.t1
NCU09492T0	Egos_ATCC_10895:AGOS_AER102W.t1
NCU02532T0	Egos_ATCC_10895:AGOS_ADL333C.t1
NCU01083T0	Egos_ATCC_10895:AGOS_ABL061C.t1
NCU01929T0	Egos_ATCC_10895:AGOS_ACR172W.t1
NCU01568T0	Egos_ATCC_10895:AGOS_AAL014C.t1
NCU00523T0	Egos_ATCC_10895:AGOS_AGL018C.t1
NCU09239T0	Egos_ATCC_10895:AGOS_ADL309W.t1
NCU08484T0	Egos_ATCC_10895:AGOS_AAR103C.t1
NCU08022T0	Egos_ATCC_10895:AGOS_AGR118W.t1
NCU01635T0	Egos_ATCC_10895:AGOS_AER013W.t1	Egos_ATCC_10895:AGOS_ADL202C.t1
NCU01784T0	Egos_ATCC_10895:AGOS_AGL003W.t1
NCU01332T0	Egos_ATCC_10895:AGOS_AEL074W.t1
NCU03460T0	Egos_ATCC_10895:AGOS_AER003C.t1
NCU05518T0	Egos_ATCC_10895:AGOS_AGL073W.t1
NCU06268T0	Egos_ATCC_10895:AGOS_AGL252W.t1
NCU06856T0	Egos_ATCC_10895:AGOS_AFR662C.t1
NCU09747T0	Egos_ATCC_10895:AGOS_ACR071W.t1
NCU01936T0	Egos_ATCC_10895:AGOS_AAR136W.t1
NCU05804T0	Egos_ATCC_10895:AGOS_AER179C.t1
NCU02048T0	Egos_ATCC_10895:AGOS_ACR006C.t1
NCU02413T0	Egos_ATCC_10895:AGOS_ADL388W.t1
NCU03988T0	Egos_ATCC_10895:AGOS_ADL157C.t1
NCU03806T0	Egos_ATCC_10895:AGOS_AFL035C.t1
NCU03633T0	Egos_ATCC_10895:AGOS_AER335W.t1
NCU11724T0	Egos_ATCC_10895:AGOS_AEL096W.t1
NCU00091T0	Egos_ATCC_10895:AGOS_ACR192C.t1
NCU02812T0	Egos_ATCC_10895:AGOS_ACR170C.t1
NCU02973T0	Egos_ATCC_10895:AGOS_AGR383W.t1
NCU08959T0	Egos_ATCC_10895:AGOS_ADL019W.t1
NCU06404T0	Egos_ATCC_10895:AGOS_AGL021W.t1
NCU07365T0	Egos_ATCC_10895:AGOS_AFR258W.t1
NCU08346T0	Egos_ATCC_10895:AGOS_AEL185C.t1
NCU02105T0	Egos_ATCC_10895:AGOS_ABR031C.t1
NCU03763T0	Egos_ATCC_10895:AGOS_AAL132C.t1
NCU00736T0	Egos_ATCC_10895:AGOS_AER248W.t1
NCU02005T0	Egos_ATCC_10895:AGOS_AEL259W.t1
NCU04479T0	Egos_ATCC_10895:AGOS_AAR129C.t1
NCU04019T0	Egos_ATCC_10895:AGOS_AGR022C.t1
NCU08941T0	Egos_ATCC_10895:AGOS_ADL009W.t1
NCU04987T0	Egos_ATCC_10895:AGOS_ACL002C.t1	Egos_ATCC_10895:AGOS_AFR337W.t1
NCU01161T0	Egos_ATCC_10895:AGOS_ACR266W.t1
NCU02369T0	Egos_ATCC_10895:AGOS_ADR327W.t1
NCU04304T0	Egos_ATCC_10895:AGOS_ADL247C.t1
NCU00725T0	Egos_ATCC_10895:AGOS_AER155C.t1
NCU02113T0	Egos_ATCC_10895:AGOS_AGR121C.t1
NCU03038T0	Egos_ATCC_10895:AGOS_AGL030W.t1
NCU06465T0	Egos_ATCC_10895:AGOS_AAL066W.t1
NCU07738T0	Egos_ATCC_10895:AGOS_ACR269C.t1
NCU05720T0	Egos_ATCC_10895:AGOS_AFR033C.t1
NCU05234T0	Egos_ATCC_10895:AGOS_AGR257C.t1
NCU07742T0	Egos_ATCC_10895:AGOS_AFL063W.t1
NCU03833T0	Egos_ATCC_10895:AGOS_AER096C.t1
NCU03833T1	Egos_ATCC_10895:AGOS_AER096C.t1
NCU00088T0	Egos_ATCC_10895:AGOS_ABL184W.t1
NCU03112T0	Egos_ATCC_10895:AGOS_ACR054C.t1
NCU02157T0	Egos_ATCC_10895:AGOS_AGL103W.t1
NCU06721T0	Egos_ATCC_10895:AGOS_ADL284C.t1
NCU03710T0	Egos_ATCC_10895:AGOS_AER331C.t1
NCU09025T0	Egos_ATCC_10895:AGOS_AGL303W.t1
NCU04612T1	Egos_ATCC_10895:AGOS_ACR196C.t1
NCU04612T0	Egos_ATCC_10895:AGOS_ACR196C.t1
NCU00435T0	Egos_ATCC_10895:AGOS_ABR002C.t1
NCU03028T0	Egos_ATCC_10895:AGOS_ABL129W.t1
NCU02378T0	Egos_ATCC_10895:AGOS_AAR052C.t1
NCU03556T0	Egos_ATCC_10895:AGOS_AFR147C.t1
NCU07435T0	Egos_ATCC_10895:AGOS_AGL051C.t1
NCU11098T0	Egos_ATCC_10895:AGOS_AAL024C.t1
NCU02468T0	Egos_ATCC_10895:AGOS_ADL206W.t1
NCU03204T0	Egos_ATCC_10895:AGOS_ABL205C.t1
NCU03102T0	Egos_ATCC_10895:AGOS_ABL091C.t1
NCU00434T0	Egos_ATCC_10895:AGOS_AEL010W.t1
NCU11215T0	Egos_ATCC_10895:AGOS_AGL079C.t1
NCU01099T0	Egos_ATCC_10895:AGOS_AFR446W.t1
NCU03030T0	Egos_ATCC_10895:AGOS_ABR192W.t1
NCU00475T0	Egos_ATCC_10895:AGOS_AER315C.t1
NCU01427T0	Egos_ATCC_10895:AGOS_AEL238C.t1
NCU04924T0	Egos_ATCC_10895:AGOS_AGR297C.t1
NCU03237T0	Egos_ATCC_10895:AGOS_ADR131C.t1
NCU00376T0	Egos_ATCC_10895:AGOS_AGL046C.t1
NCU09658T0	Egos_ATCC_10895:AGOS_ADL177C.t1
NCU01368T0	Egos_ATCC_10895:AGOS_AAR019W.t1
NCU01368T1	Egos_ATCC_10895:AGOS_AAR019W.t1
NCU00193T0	Egos_ATCC_10895:AGOS_ADL281C.t1
NCU01008T0	Egos_ATCC_10895:AGOS_ADL131C.t1
NCU02744T0	Egos_ATCC_10895:AGOS_ADL290W.t1
NCU01553T0	Egos_ATCC_10895:AGOS_AGL231W.t1
NCU01337T0	Egos_ATCC_10895:AGOS_AEL310C.t1
NCU05252T0	Egos_ATCC_10895:AGOS_AFR426C.t1
NCU06386T0	Egos_ATCC_10895:AGOS_AFL133C.t1
NCU00519T0	Egos_ATCC_10895:AGOS_AFL208C.t1
NCU02618T0	Egos_ATCC_10895:AGOS_ACR230C.t1
NCU03855T0	Egos_ATCC_10895:AGOS_ADL108C.t1
NCU07175T0	Egos_ATCC_10895:AGOS_ABL116C.t1
NCU07169T0	Egos_ATCC_10895:AGOS_AFL034W.t1
NCU06031T0	Egos_ATCC_10895:AGOS_AGR368W.t1
NCU10273T0	Egos_ATCC_10895:AGOS_ACR005W.t1
NCU12009T0	Egos_ATCC_10895:AGOS_AFL081W.t1
NCU02433T0	Egos_ATCC_10895:AGOS_ABL191W.t1
NCU00472T0	Egos_ATCC_10895:AGOS_AGL154W.t1
NCU03341T0	Egos_ATCC_10895:AGOS_ACL047W.t1
NCU02961T0	Egos_ATCC_10895:AGOS_AGL332W.t1
NCU06532T0	Egos_ATCC_10895:AGOS_ACL035C.t1
NCU06673T0	Egos_ATCC_10895:AGOS_AFR023W.t1
NCU08001T0	Egos_ATCC_10895:AGOS_AGR204W.t1
NCU00897T0	Egos_ATCC_10895:AGOS_ADR126C.t1
NCU02754T0	Egos_ATCC_10895:AGOS_ACR087C.t1
NCU06749T0	Egos_ATCC_10895:AGOS_ADL129W.t1
NCU05517T0	Egos_ATCC_10895:AGOS_ABL086C.t1
NCU08823T0	Egos_ATCC_10895:AGOS_ADL262W.t1
NCU08312T0	Egos_ATCC_10895:AGOS_AGL162C.t1
NCU00169T0	Egos_ATCC_10895:AGOS_AAL103W.t1
NCU04841T0	Egos_ATCC_10895:AGOS_ABR008C.t1
NCU06409T0	Egos_ATCC_10895:AGOS_ADL170C.t1
NCU07261T0	Egos_ATCC_10895:AGOS_ADL338C.t1
NCU06715T0	Egos_ATCC_10895:AGOS_AAR118C.t1
NCU07472T0	Egos_ATCC_10895:AGOS_AAR043C.t1
NCU09552T0	Egos_ATCC_10895:AGOS_AFR672C.t1
NCU11246T0	Egos_ATCC_10895:AGOS_AEL328W.t1
NCU01947T0	Egos_ATCC_10895:AGOS_ABR107W.t1
NCU00617T0	Egos_ATCC_10895:AGOS_AFR552C.t1
NCU06554T0	Egos_ATCC_10895:AGOS_AAL023W.t1
NCU08052T0	Egos_ATCC_10895:AGOS_AGL266C.t1
NCU07874T0	Egos_ATCC_10895:AGOS_AGR390C.t1
NCU05207T0	Egos_ATCC_10895:AGOS_ADL258W.t1
NCU09876T0	Egos_ATCC_10895:AGOS_ADL258W.t1
NCU00875T0	Egos_ATCC_10895:AGOS_ADL258W.t1
NCU07938T0	Egos_ATCC_10895:AGOS_ADL258W.t1
NCU04886T0	Egos_ATCC_10895:AGOS_ADL258W.t1
NCU00316T0	Egos_ATCC_10895:AGOS_ADR036C.t1
NCU03887T0	Egos_ATCC_10895:AGOS_ADR172C.t1
NCU03441T0	Egos_ATCC_10895:AGOS_AAL119W.t1
NCU03777T0	Egos_ATCC_10895:AGOS_AGR024C.t1
NCU03703T0	Egos_ATCC_10895:AGOS_AEL137W.t1
NCU06718T0	Egos_ATCC_10895:AGOS_ABR070C.t1
NCU08811T0	Egos_ATCC_10895:AGOS_AGL279C.t1
NCU10185T0	Egos_ATCC_10895:AGOS_AER341W.t1
NCU01317T0	Egos_ATCC_10895:AGOS_AAR134W.t1
NCU02982T0	Egos_ATCC_10895:AGOS_ABL078C.t1
NCU08671T0	Egos_ATCC_10895:AGOS_AER354W.t1
NCU09117T0	Egos_ATCC_10895:AGOS_AGR318C.t1
NCU05974T0	Egos_ATCC_10895:AGOS_AGR318C.t1
NCU04009T0	Egos_ATCC_10895:AGOS_AAL034C.t1
NCU03059T0	Egos_ATCC_10895:AGOS_AGL118W.t1
NCU07734T0	Egos_ATCC_10895:AGOS_ABL164C.t1
NCU09862T0	Egos_ATCC_10895:AGOS_ABL132W.t1
NCU07830T0	Egos_ATCC_10895:AGOS_AEL152W.t1
NCU00105T0	Egos_ATCC_10895:AGOS_AFL104W.t1
NCU02693T0	Egos_ATCC_10895:AGOS_AFR001W.t1
NCU02830T0	Egos_ATCC_10895:AGOS_AFR725C.t1
NCU02905T0	Egos_ATCC_10895:AGOS_AGL288W.t1
NCU04087T0	Egos_ATCC_10895:AGOS_AGL090W.t1
NCU06260T0	Egos_ATCC_10895:AGOS_AFL107W.t1
NCU01324T0	Egos_ATCC_10895:AGOS_AFR479W.t1
NCU04149T0	Egos_ATCC_10895:AGOS_ABR063C.t1
NCU05542T0	Egos_ATCC_10895:AGOS_ABL070C.t1
NCU07889T0	Egos_ATCC_10895:AGOS_ACR270W.t1
NCU05305T0	Egos_ATCC_10895:AGOS_AER036W.t1
NCU09006T0	Egos_ATCC_10895:AGOS_AEL271C.t1
NCU06656T0	Egos_ATCC_10895:AGOS_ABL121C.t1
NCU03715T0	Egos_ATCC_10895:AGOS_AER441C.t1
NCU06540T0	Egos_ATCC_10895:AGOS_AGL220W.t1
NCU09337T0	Egos_ATCC_10895:AGOS_AFR685C.t1
NCU06431T0	Egos_ATCC_10895:AGOS_AEL151C.t1	Egos_ATCC_10895:AGOS_AFR579W.t1
NCU00117T0	Egos_ATCC_10895:AGOS_AFR251C.t1
NCU02675T0	Egos_ATCC_10895:AGOS_ACL015W.t1
NCU03899T0	Egos_ATCC_10895:AGOS_AFR281C.t1
NCU06039T0	Egos_ATCC_10895:AGOS_AFL157C.t1
NCU01233T0	Egos_ATCC_10895:AGOS_ABL209C.t1
NCU02381T0	Egos_ATCC_10895:AGOS_AER357C.t1
NCU05292T0	Egos_ATCC_10895:AGOS_AFR010C.t1
NCU09727T0	Egos_ATCC_10895:AGOS_ADL306C.t1
NCU09435T0	Egos_ATCC_10895:AGOS_ADR137W.t1
NCU07621T0	Egos_ATCC_10895:AGOS_AGL143C.t1
NCU11748T0	Egos_ATCC_10895:AGOS_ABL162C.t1
NCU11371T0	Egos_ATCC_10895:AGOS_AAR044W.t1
NCU09758T0	Egos_ATCC_10895:AGOS_AFR630C.t1
NCU00258T0	Egos_ATCC_10895:AGOS_ACL076W.t1
NCU02104T0	Egos_ATCC_10895:AGOS_AFL006C.t1
NCU04512T0	Egos_ATCC_10895:AGOS_ABL081W.t1
NCU07725T0	Egos_ATCC_10895:AGOS_ADL326W.t1
NCU07879T0	Egos_ATCC_10895:AGOS_AFL128C.t1
NCU11109T0	Egos_ATCC_10895:AGOS_ACL189C.t1
NCU00726T0	Egos_ATCC_10895:AGOS_AGL177C.t1	Egos_ATCC_10895:AGOS_AER156C.t1
NCU00164T0	Egos_ATCC_10895:AGOS_AFL112W.t1
NCU05273T0	Egos_ATCC_10895:AGOS_ADR112W.t1
NCU05715T0	Egos_ATCC_10895:AGOS_ACL014C.t1
NCU06771T0	Egos_ATCC_10895:AGOS_AGL323C.t1
NCU06708T0	Egos_ATCC_10895:AGOS_AGR267W.t1
NCU00182T0	Egos_ATCC_10895:AGOS_ABR044C.t1
NCU00553T0	Egos_ATCC_10895:AGOS_AFR616W.t1
NCU00443T0	Egos_ATCC_10895:AGOS_AER002W.t1
NCU03623T0	Egos_ATCC_10895:AGOS_ABR059W.t1
NCU06043T0	Egos_ATCC_10895:AGOS_AER192W.t1
NCU09264T0	Egos_ATCC_10895:AGOS_ACL126W.t1
NCU07457T0	Egos_ATCC_10895:AGOS_AFR141C.t1
NCU01878T0	Egos_ATCC_10895:AGOS_ADL037W.t1
NCU01657T0	Egos_ATCC_10895:AGOS_ACR106C.t1
NCU01918T0	Egos_ATCC_10895:AGOS_ACL092C.t1
NCU00667T0	Egos_ATCC_10895:AGOS_AFL141C.t1
NCU03282T0	Egos_ATCC_10895:AGOS_ACL127W.t1
NCU05623T0	Egos_ATCC_10895:AGOS_ACR248W.t1
NCU04640T0	Egos_ATCC_10895:AGOS_AFL145W.t1
NCU06332T0	Egos_ATCC_10895:AGOS_ABL019W.t1
NCU05564T0	Egos_ATCC_10895:AGOS_AFR500W.t1
NCU05859T0	Egos_ATCC_10895:AGOS_AEL066C.t1
NCU11399T0	Egos_ATCC_10895:AGOS_AFR395C.t1
NCU00243T0	Egos_ATCC_10895:AGOS_AAR024W.t1
NCU04196T0	Egos_ATCC_10895:AGOS_AFL214C.t1
NCU06035T0	Egos_ATCC_10895:AGOS_AFR003C.t1
NCU06648T0	Egos_ATCC_10895:AGOS_AGL293C.t1
NCU01302T0	Egos_ATCC_10895:AGOS_ACR149C.t1
NCU03024T0	Egos_ATCC_10895:AGOS_ACR044C.t1
NCU03243T0	Egos_ATCC_10895:AGOS_AFR680W.t1
NCU03045T0	Egos_ATCC_10895:AGOS_AGR095W.t1
NCU03755T0	Egos_ATCC_10895:AGOS_AGR055C.t1
NCU05274T0	Egos_ATCC_10895:AGOS_AFR356C.t1
NCU04302T0	Egos_ATCC_10895:AGOS_AER056C.t1
NCU08372T0	Egos_ATCC_10895:AGOS_AAL156C.t1
NCU09843T0	Egos_ATCC_10895:AGOS_ABL044C.t1
NCU09756T0	Egos_ATCC_10895:AGOS_AGL225C.t1
NCU04653T0	Egos_ATCC_10895:AGOS_ACL048W.t1
NCU06085T0	Egos_ATCC_10895:AGOS_ACL048W.t1
NCU00168T0	Egos_ATCC_10895:AGOS_AFR592W.t1
NCU06380T0	Egos_ATCC_10895:AGOS_ADL096W.t1
NCU07471T0	Egos_ATCC_10895:AGOS_ADL101C.t1
NCU04429T0	Egos_ATCC_10895:AGOS_AFR665C.t1
NCU04159T0	Egos_ATCC_10895:AGOS_AEL102W.t1
NCU07584T0	Egos_ATCC_10895:AGOS_AGR365C.t1
NCU01116T0	Egos_ATCC_10895:AGOS_ACR207W.t1
NCU02786T0	Egos_ATCC_10895:AGOS_ABL056C.t1
NCU04097T0	Egos_ATCC_10895:AGOS_AFR152C.t1
NCU09897T0	Egos_ATCC_10895:AGOS_ADR146C.t1
NCU07499T0	Egos_ATCC_10895:AGOS_ADR056W.t1
NCU07500T0	Egos_ATCC_10895:AGOS_ADR056W.t1
NCU07501T0	Egos_ATCC_10895:AGOS_ADR056W.t1
NCU01257T0	Egos_ATCC_10895:AGOS_AEL123W.t1
NCU04153T0	Egos_ATCC_10895:AGOS_AEL198W.t1
NCU07478T0	Egos_ATCC_10895:AGOS_AFR131C.t1
NCU08425T0	Egos_ATCC_10895:AGOS_ABR173C.t1
NCU05302T0	Egos_ATCC_10895:AGOS_AER302C.t1
NCU10048T0	Egos_ATCC_10895:AGOS_ABR186W.t1
NCU02437T0	Egos_ATCC_10895:AGOS_AEL003C.t1	Egos_ATCC_10895:AGOS_AGR184W.t1
NCU00308T0	Egos_ATCC_10895:AGOS_ADL215W.t1
NCU01955T0	Egos_ATCC_10895:AGOS_AFL178W.t1
NCU02133T0	Egos_ATCC_10895:AGOS_AGL321W.t1
NCU03050T0	Egos_ATCC_10895:AGOS_AGL221W.t1
NCU04373T0	Egos_ATCC_10895:AGOS_AGR019C.t1
NCU03799T0	Egos_ATCC_10895:AGOS_ADR361W.t1
NCU04202T0	Egos_ATCC_10895:AGOS_ABR096C.t1
NCU03938T0	Egos_ATCC_10895:AGOS_AFL031W.t1
NCU05594T0	Egos_ATCC_10895:AGOS_ABR094W.t1
NCU00087T0	Egos_ATCC_10895:AGOS_AER268W.t1
NCU05364T0	Egos_ATCC_10895:AGOS_ACR158W.t1
NCU03740T0	Egos_ATCC_10895:AGOS_AFR275W.t1
NCU07741T0	Egos_ATCC_10895:AGOS_ACL173C.t1
NCU08904T0	Egos_ATCC_10895:AGOS_AAR139W.t1
NCU04554T0	Egos_ATCC_10895:AGOS_ACL166W.t1
NCU03209T0	Egos_ATCC_10895:AGOS_ACL166W.t1
NCU04883T0	Egos_ATCC_10895:AGOS_ACL166W.t1
NCU03319T0	Egos_ATCC_10895:AGOS_AGL340C.t1
NCU08029T0	Egos_ATCC_10895:AGOS_ABL084C.t1
NCU07587T0	Egos_ATCC_10895:AGOS_AFR690C.t1
NCU02358T0	Egos_ATCC_10895:AGOS_AAR154W.t1
NCU03141T0	Egos_ATCC_10895:AGOS_AAL027W.t1
NCU02670T0	Egos_ATCC_10895:AGOS_AGL164W.t1
NCU05778T0	Egos_ATCC_10895:AGOS_ACR112C.t1
NCU04333T0	Egos_ATCC_10895:AGOS_AGR139C.t1
NCU06655T0	Egos_ATCC_10895:AGOS_AFR386C.t1
NCU09485T0	Egos_ATCC_10895:AGOS_ADR128C.t1
NCU09514T0	Egos_ATCC_10895:AGOS_ACR291C.t1
NCU08609T0	Egos_ATCC_10895:AGOS_AFR678C.t1
NCU08310T0	Egos_ATCC_10895:AGOS_ADL074W.t1
NCU04195T0	Egos_ATCC_10895:AGOS_ADL074W.t1
NCU05796T0	Egos_ATCC_10895:AGOS_AGR300W.t1
NCU05796T1	Egos_ATCC_10895:AGOS_AGR300W.t1
NCU03276T0	Egos_ATCC_10895:AGOS_ADL187W.t1
NCU03504T0	Egos_ATCC_10895:AGOS_ACR259W.t1
NCU05554T0	Egos_ATCC_10895:AGOS_ADR257C.t1
NCU05999T0	Egos_ATCC_10895:AGOS_ADR275W.t1
NCU08973T0	Egos_ATCC_10895:AGOS_AER109W.t1
NCU00495T0	Egos_ATCC_10895:AGOS_AFR651W.t1
NCU00372T0	Egos_ATCC_10895:AGOS_AER273C.t1
NCU05686T0	Egos_ATCC_10895:AGOS_ADR078C.t1
NCU01948T0	Egos_ATCC_10895:AGOS_AEL254W.t1
NCU07290T0	Egos_ATCC_10895:AGOS_ABL042W.t1
NCU06307T0	Egos_ATCC_10895:AGOS_AFL032C.t1
NCU05587T0	Egos_ATCC_10895:AGOS_AGR091W.t1
NCU03122T0	Egos_ATCC_10895:AGOS_ACR154W.t1
NCU03122T1	Egos_ATCC_10895:AGOS_ACR154W.t1
NCU05264T0	Egos_ATCC_10895:AGOS_AFR234W.t1
NCU06594T0	Egos_ATCC_10895:AGOS_AGL315W.t1
NCU09534T0	Egos_ATCC_10895:AGOS_AFL039C.t1
NCU03749T0	Egos_ATCC_10895:AGOS_ACR084C.t1
NCU03749T1	Egos_ATCC_10895:AGOS_ACR084C.t1
NCU00636T0	Egos_ATCC_10895:AGOS_ACL097C.t1
NCU02808T0	Egos_ATCC_10895:AGOS_ACR060W.t1
NCU00019T0	Egos_ATCC_10895:AGOS_AER369C.t1
NCU00199T0	Egos_ATCC_10895:AGOS_AER284W.t1
NCU01990T0	Egos_ATCC_10895:AGOS_AEL257W.t1
NCU05781T0	Egos_ATCC_10895:AGOS_ACR043W.t1
NCU02707T0	Egos_ATCC_10895:AGOS_AER149W.t1
NCU08620T0	Egos_ATCC_10895:AGOS_ADR258W.t1
NCU08661T0	Egos_ATCC_10895:AGOS_AFR282W.t1
NCU09803T0	Egos_ATCC_10895:AGOS_AGR111W.t1
NCU00966T0	Egos_ATCC_10895:AGOS_AFR429C.t1
NCU01188T0	Egos_ATCC_10895:AGOS_AGL203C.t1
NCU05783T0	Egos_ATCC_10895:AGOS_AFR015W.t1
NCU05290T0	Egos_ATCC_10895:AGOS_AER290C.t1
NCU08668T0	Egos_ATCC_10895:AGOS_ABR121C.t1
NCU02555T0	Egos_ATCC_10895:AGOS_AFR105C.t1
NCU02167T0	Egos_ATCC_10895:AGOS_AFR464W.t1
NCU00655T0	Egos_ATCC_10895:AGOS_AEL081W.t1
NCU03150T0	Egos_ATCC_10895:AGOS_AFR477C.t1
NCU06369T0	Egos_ATCC_10895:AGOS_ABL140W.t1
NCU06447T0	Egos_ATCC_10895:AGOS_AAL002W.t1
NCU06701T0	Egos_ATCC_10895:AGOS_AAL010W.t1
NCU07383T0	Egos_ATCC_10895:AGOS_AGL139W.t1
NCU07483T0	Egos_ATCC_10895:AGOS_AGL131W.t1
NCU08611T0	Egos_ATCC_10895:AGOS_AFR277W.t1
NCU06347T0	Egos_ATCC_10895:AGOS_AER416C.t1
NCU10046T0	Egos_ATCC_10895:AGOS_AEL045W.t1
NCU02435T0	Egos_ATCC_10895:AGOS_AGR183C.t1	Egos_ATCC_10895:AGOS_AEL002W.t1
NCU01563T0	Egos_ATCC_10895:AGOS_ADL207W.t1
NCU00333T0	Egos_ATCC_10895:AGOS_AGL261W.t1
NCU00502T0	Egos_ATCC_10895:AGOS_AEL251C.t1
NCU02586T0	Egos_ATCC_10895:AGOS_AEL209W.t1
NCU04328T0	Egos_ATCC_10895:AGOS_AFR177C.t1
NCU04699T0	Egos_ATCC_10895:AGOS_AFR431C.t1
NCU08395T0	Egos_ATCC_10895:AGOS_ADL374W.t1
NCU08395T1	Egos_ATCC_10895:AGOS_ADL374W.t1
NCU00954T0	Egos_ATCC_10895:AGOS_AGR359C.t1
NCU02725T0	Egos_ATCC_10895:AGOS_AGL039W.t1
NCU06259T0	Egos_ATCC_10895:AGOS_ADR192C.t1
NCU08269T0	Egos_ATCC_10895:AGOS_AAR186W.t1
NCU12166T0	Egos_ATCC_10895:AGOS_ABL004W.t1
NCU08991T0	Egos_ATCC_10895:AGOS_ADR295C.t1
NCU08991T1	Egos_ATCC_10895:AGOS_ADR295C.t1
NCU00771T0	Egos_ATCC_10895:AGOS_ADR298W.t1
NCU04156T0	Egos_ATCC_10895:AGOS_AFL181C.t1
NCU02337T0	Egos_ATCC_10895:AGOS_AEL060C.t1
NCU11785T0	Egos_ATCC_10895:AGOS_ADL138C.t1
NCU11249T0	Egos_ATCC_10895:AGOS_AER189W.t1
NCU09018T0	Egos_ATCC_10895:AGOS_AER189W.t1
NCU06698T0	Egos_ATCC_10895:AGOS_ACR254C.t1
NCU08111T0	Egos_ATCC_10895:AGOS_ADR161W.t1
NCU05592T0	Egos_ATCC_10895:AGOS_AGR372W.t1
NCU06998T0	Egos_ATCC_10895:AGOS_AGR268W.t1
NCU07670T0	Egos_ATCC_10895:AGOS_AGL112C.t1
NCU07446T0	Egos_ATCC_10895:AGOS_ADR358W.t1
NCU07446T1	Egos_ATCC_10895:AGOS_ADR358W.t1
NCU04190T0	Egos_ATCC_10895:AGOS_ADL317C.t1
NCU05347T0	Egos_ATCC_10895:AGOS_ACL017C.t1
NCU06578T0	Egos_ATCC_10895:AGOS_AFR269W.t1
NCU07698T0	Egos_ATCC_10895:AGOS_AGL158C.t1
NCU05800T0	Egos_ATCC_10895:AGOS_AFR646W.t1
NCU05800T1	Egos_ATCC_10895:AGOS_AFR646W.t1
NCU01163T0	Egos_ATCC_10895:AGOS_AFR115W.t1
NCU01800T0	Egos_ATCC_10895:AGOS_AAR027W.t1
NCU03114T0	Egos_ATCC_10895:AGOS_ABL190W.t1
NCU03798T0	Egos_ATCC_10895:AGOS_ABL148C.t1
NCU01696T0	Egos_ATCC_10895:AGOS_AGR190C.t1
NCU05423T0	Egos_ATCC_10895:AGOS_AAL042W.t1
NCU04810T0	Egos_ATCC_10895:AGOS_AFR293C.t1
NCU06300T0	Egos_ATCC_10895:AGOS_AER309W.t1
NCU02055T0	Egos_ATCC_10895:AGOS_AFR399W.t1
NCU02802T0	Egos_ATCC_10895:AGOS_AFR146W.t1
NCU05485T0	Egos_ATCC_10895:AGOS_AGR163W.t1
NCU12058T0	Egos_ATCC_10895:AGOS_ABR010C.t1
NCU01634T0	Egos_ATCC_10895:AGOS_ADL201W.t1	Egos_ATCC_10895:AGOS_AER012C.t1
NCU00212T0	Egos_ATCC_10895:AGOS_ADL201W.t1	Egos_ATCC_10895:AGOS_AER012C.t1
NCU01674T0	Egos_ATCC_10895:AGOS_ABR155C.t1
NCU02513T0	Egos_ATCC_10895:AGOS_ACR055W.t1
NCU00050T0	Egos_ATCC_10895:AGOS_AGR323C.t1
NCU05982T0	Egos_ATCC_10895:AGOS_ADR115W.t1
NCU07826T0	Egos_ATCC_10895:AGOS_ADL158C.t1
NCU07456T0	Egos_ATCC_10895:AGOS_AGR241W.t1
NCU07437T0	Egos_ATCC_10895:AGOS_AER275C.t1
NCU08353T0	Egos_ATCC_10895:AGOS_AEL331W.t1
NCU05426T0	Egos_ATCC_10895:AGOS_ACR091W.t1
NCU03727T0	Egos_ATCC_10895:AGOS_AGR339C.t1
NCU07544T0	Egos_ATCC_10895:AGOS_AER074W.t1
NCU02930T0	Egos_ATCC_10895:AGOS_AAR033W.t1
NCU09141T0	Egos_ATCC_10895:AGOS_AAR033W.t1
NCU07402T0	Egos_ATCC_10895:AGOS_AAR033W.t1
NCU02076T0	Egos_ATCC_10895:AGOS_ADL188C.t1
NCU01606T0	Egos_ATCC_10895:AGOS_AAL065C.t1
NCU03971T0	Egos_ATCC_10895:AGOS_AFL026W.t1
NCU03176T0	Egos_ATCC_10895:AGOS_AGL199C.t1
NCU04187T0	Egos_ATCC_10895:AGOS_AFR218W.t1
NCU07885T0	Egos_ATCC_10895:AGOS_ACL099W.t1
NCU04523T0	Egos_ATCC_10895:AGOS_AEL213W.t1
NCU09308T0	Egos_ATCC_10895:AGOS_AFL197C.t1
NCU09326T0	Egos_ATCC_10895:AGOS_AGL354C.t1
NCU09496T0	Egos_ATCC_10895:AGOS_AER159C.t1
NCU00107T0	Egos_ATCC_10895:AGOS_AAR064W.t1
NCU00404T0	Egos_ATCC_10895:AGOS_AEL093C.t1
NCU06071T0	Egos_ATCC_10895:AGOS_ADR079C.t1
NCU04428T0	Egos_ATCC_10895:AGOS_AFL065C.t1
NCU05593T0	Egos_ATCC_10895:AGOS_AGR392C.t1
NCU01517T0	Egos_ATCC_10895:AGOS_ADL225W.t1
NCU01827T0	Egos_ATCC_10895:AGOS_AFR413C.t1
NCU05589T0	Egos_ATCC_10895:AGOS_ADR255W.t1
NCU04317T0	Egos_ATCC_10895:AGOS_AAR109C.t1
NCU07947T0	Egos_ATCC_10895:AGOS_ABL064W.t1
NCU07014T0	Egos_ATCC_10895:AGOS_AER319W.t1
NCU11146T0	Egos_ATCC_10895:AGOS_AGR141C.t1
NCU02372T0	Egos_ATCC_10895:AGOS_AFL001W.t1
NCU08005T0	Egos_ATCC_10895:AGOS_ACR202W.t1
NCU07492T0	Egos_ATCC_10895:AGOS_AFL056C.t1
NCU06711T0	Egos_ATCC_10895:AGOS_AEL175C.t1
NCU10893T0	Egos_ATCC_10895:AGOS_AGR249C.t1
NCU11386T0	Egos_ATCC_10895:AGOS_AGR321W.t1
NCU11263T0	Egos_ATCC_10895:AGOS_AER113W.t1
NCU01172T0	Egos_ATCC_10895:AGOS_ABL093W.t1
NCU03632T0	Egos_ATCC_10895:AGOS_ACR094C.t1
NCU05235T0	Egos_ATCC_10895:AGOS_ADR346W.t1
NCU07300T0	Egos_ATCC_10895:AGOS_ADL350C.t1
NCU11739T0	Egos_ATCC_10895:AGOS_ACL095C.t1
NCU00034T0	Egos_ATCC_10895:AGOS_AAR122C.t1
NCU00034T1	Egos_ATCC_10895:AGOS_AAR122C.t1
NCU03283T0	Egos_ATCC_10895:AGOS_AFR024C.t1
NCU03283T1	Egos_ATCC_10895:AGOS_AFR024C.t1
NCU00706T0	Egos_ATCC_10895:AGOS_AFR034W.t1
NCU03538T0	Egos_ATCC_10895:AGOS_ACR238W.t1
NCU06246T0	Egos_ATCC_10895:AGOS_AFL102W.t1
NCU09131T0	Egos_ATCC_10895:AGOS_ACR274W.t1
NCU00669T0	Egos_ATCC_10895:AGOS_ADL003C.t1
NCU00444T0	Egos_ATCC_10895:AGOS_ACR099C.t1
NCU01414T0	Egos_ATCC_10895:AGOS_ABR055C.t1
NCU00778T0	Egos_ATCC_10895:AGOS_AFR127W.t1
NCU01181T0	Egos_ATCC_10895:AGOS_AFL213W.t1
NCU03191T0	Egos_ATCC_10895:AGOS_ADR413C.t1
NCU09572T0	Egos_ATCC_10895:AGOS_AFR584C.t1
NCU04120T0	Egos_ATCC_10895:AGOS_ADL337W.t1
NCU02631T0	Egos_ATCC_10895:AGOS_AAR188W.t1
NCU05601T0	Egos_ATCC_10895:AGOS_ADR382W.t1
NCU10220T0	Egos_ATCC_10895:AGOS_ACL150W.t1
NCU05394T0	Egos_ATCC_10895:AGOS_ADL185W.t1
NCU03468T0	Egos_ATCC_10895:AGOS_ADL185W.t1
NCU01225T0	Egos_ATCC_10895:AGOS_ADR169C.t1
NCU00371T0	Egos_ATCC_10895:AGOS_AAR070C.t1
NCU03957T0	Egos_ATCC_10895:AGOS_ACL162C.t1
NCU05343T0	Egos_ATCC_10895:AGOS_ACR235W.t1
NCU04279T0	Egos_ATCC_10895:AGOS_AFL222W.t1
NCU07952T0	Egos_ATCC_10895:AGOS_ADL198W.t1
NCU03195T0	Egos_ATCC_10895:AGOS_AER075W.t1
NCU08138T0	Egos_ATCC_10895:AGOS_ADR154W.t1
NCU08070T0	Egos_ATCC_10895:AGOS_ABL161C.t1
NCU08299T0	Egos_ATCC_10895:AGOS_ABR065W.t1
NCU09220T0	Egos_ATCC_10895:AGOS_AAR175C.t1
NCU11693T0	Egos_ATCC_10895:AGOS_AFR649W.t1
NCU02231T0	Egos_ATCC_10895:AGOS_ADR110C.t1
NCU01817T0	Egos_ATCC_10895:AGOS_ABR111C.t1
NCU03381T0	Egos_ATCC_10895:AGOS_AFR329C.t1
NCU02563T0	Egos_ATCC_10895:AGOS_AGR011W.t1
NCU01371T0	Egos_ATCC_10895:AGOS_AER392W.t1
NCU09317T0	Egos_ATCC_10895:AGOS_AAL104C.t1
NCU00548T0	Egos_ATCC_10895:AGOS_ADL342W.t1
NCU01454T0	Egos_ATCC_10895:AGOS_ACL180C.t1
NCU00651T0	Egos_ATCC_10895:AGOS_ABR193W.t1
NCU01779T0	Egos_ATCC_10895:AGOS_ABR045W.t1
NCU00345T0	Egos_ATCC_10895:AGOS_AGL078W.t1
NCU01545T0	Egos_ATCC_10895:AGOS_AER396W.t1
NCU07547T0	Egos_ATCC_10895:AGOS_ABR012C.t1
NCU06922T0	Egos_ATCC_10895:AGOS_AAR149W.t1
NCU07794T0	Egos_ATCC_10895:AGOS_AFL169C.t1
NCU11773T0	Egos_ATCC_10895:AGOS_ADL116C.t1
NCU08824T0	Egos_ATCC_10895:AGOS_AFL130C.t1
NCU00476T0	Egos_ATCC_10895:AGOS_AAL154C.t1
NCU02162T0	Egos_ATCC_10895:AGOS_AAR028W.t1
NCU01961T0	Egos_ATCC_10895:AGOS_AFR016W.t1
NCU02394T0	Egos_ATCC_10895:AGOS_AFL078W.t1
NCU02375T0	Egos_ATCC_10895:AGOS_AFR551W.t1
NCU02661T0	Egos_ATCC_10895:AGOS_AFR402C.t1
NCU03730T0	Egos_ATCC_10895:AGOS_AFR451C.t1
NCU03040T0	Egos_ATCC_10895:AGOS_AER127C.t1
NCU03827T0	Egos_ATCC_10895:AGOS_AER033W.t1
NCU07313T0	Egos_ATCC_10895:AGOS_ABR019C.t1
NCU09312T0	Egos_ATCC_10895:AGOS_ADR092W.t1
NCU05296T0	Egos_ATCC_10895:AGOS_AER295C.t1
NCU09161T0	Egos_ATCC_10895:AGOS_AAL001W.t1
NCU10721T0	Egos_ATCC_10895:AGOS_AFL154C.t1
NCU06315T0	Egos_ATCC_10895:AGOS_AGL144C.t1
NCU06315T1	Egos_ATCC_10895:AGOS_AGL144C.t1
NCU11369T1	Egos_ATCC_10895:AGOS_ADL115W.t1
NCU11369T0	Egos_ATCC_10895:AGOS_ADL115W.t1
NCU01100T0	Egos_ATCC_10895:AGOS_ABR211C.t1
NCU06118T0	Egos_ATCC_10895:AGOS_ACR046W.t1
NCU03819T0	Egos_ATCC_10895:AGOS_AGR202W.t1
NCU04775T0	Egos_ATCC_10895:AGOS_AGR284W.t1
NCU04180T0	Egos_ATCC_10895:AGOS_AER366W.t1
NCU09001T0	Egos_ATCC_10895:AGOS_ABR119C.t1
NCU08707T0	Egos_ATCC_10895:AGOS_AGL033C.t1
NCU08952T0	Egos_ATCC_10895:AGOS_AGR292C.t1
NCU03883T0	Egos_ATCC_10895:AGOS_ACL045W.t1
NCU05582T0	Egos_ATCC_10895:AGOS_ADL320C.t1
NCU05983T0	Egos_ATCC_10895:AGOS_ADR118C.t1
NCU06758T0	Egos_ATCC_10895:AGOS_ACR085C.t1
NCU11209T0	Egos_ATCC_10895:AGOS_ADR043W.t1
NCU09466T0	Egos_ATCC_10895:AGOS_AGR050W.t1
NCU02018T0	Egos_ATCC_10895:AGOS_ACR171C.t1	Egos_ATCC_10895:AGOS_ABR247W.t1	Egos_ATCC_10895:AGOS_ABR249W.t1	Egos_ATCC_10895:AGOS_ABR248W.t1	Egos_ATCC_10895:AGOS_ABR246W.t1
NCU07608T1	Egos_ATCC_10895:AGOS_ACL077C.t1
NCU07608T0	Egos_ATCC_10895:AGOS_ACL077C.t1
NCU04098T0	Egos_ATCC_10895:AGOS_ADR053W.t1
NCU03956T0	Egos_ATCC_10895:AGOS_AFR266W.t1
NCU06869T0	Egos_ATCC_10895:AGOS_AGL182C.t1
NCU06497T0	Egos_ATCC_10895:AGOS_ADR081C.t1	Egos_ATCC_10895:AGOS_ADR082C.t1
NCU08936T0	Egos_ATCC_10895:AGOS_ABL063C.t1
NCU08936T1	Egos_ATCC_10895:AGOS_ABL063C.t1
NCU01516T0	Egos_ATCC_10895:AGOS_ACR118W.t1
NCU00971T0	Egos_ATCC_10895:AGOS_AEL343C.t1
NCU04273T0	Egos_ATCC_10895:AGOS_ABL134C.t1
NCU03862T0	Egos_ATCC_10895:AGOS_AFR650W.t1
NCU03216T0	Egos_ATCC_10895:AGOS_AGR115C.t1
NCU05385T0	Egos_ATCC_10895:AGOS_AAL093C.t1
NCU05514T0	Egos_ATCC_10895:AGOS_AAL135C.t1
NCU11201T0	Egos_ATCC_10895:AGOS_ADR323C.t1
NCU08742T0	Egos_ATCC_10895:AGOS_AFL177W.t1
NCU04552T0	Egos_ATCC_10895:AGOS_AFR194W.t1
NCU07384T0	Egos_ATCC_10895:AGOS_AAR036W.t1
NCU08423T0	Egos_ATCC_10895:AGOS_AER068C.t1
NCU07849T1	Egos_ATCC_10895:AGOS_AER226W.t1
NCU07849T0	Egos_ATCC_10895:AGOS_AER226W.t1
NCU03579T0	Egos_ATCC_10895:AGOS_ADL301C.t1
NCU00310T0	Egos_ATCC_10895:AGOS_AFR663W.t1
NCU04002T0	Egos_ATCC_10895:AGOS_AFR497C.t1
NCU10618T0	Egos_ATCC_10895:AGOS_AFR124W.t1
NCU03565T0	Egos_ATCC_10895:AGOS_ACL184C.t1
NCU07182T0	Egos_ATCC_10895:AGOS_ACL043W.t1
NCU06108T0	Egos_ATCC_10895:AGOS_AGR233W.t1
NCU09192T0	Egos_ATCC_10895:AGOS_AAR037W.t1
NCU09442T0	Egos_ATCC_10895:AGOS_AFL129W.t1
NCU04022T0	Egos_ATCC_10895:AGOS_AER050C.t1	Egos_ATCC_10895:AGOS_AEL165C.t1
NCU02940T0	Egos_ATCC_10895:AGOS_ADL110W.t1
NCU04189T0	Egos_ATCC_10895:AGOS_ADL139W.t1
NCU08339T0	Egos_ATCC_10895:AGOS_AFR165C.t1
NCU06266T0	Egos_ATCC_10895:AGOS_AER326C.t1
NCU00812T0	Egos_ATCC_10895:AGOS_ACR035W.t1
NCU01722T0	Egos_ATCC_10895:AGOS_ACR165W.t1
NCU05645T0	Egos_ATCC_10895:AGOS_ADR271W.t1
NCU03704T0	Egos_ATCC_10895:AGOS_AGL316W.t1
NCU02264T0	Egos_ATCC_10895:AGOS_AER210C.t1
NCU08743T0	Egos_ATCC_10895:AGOS_ADL332C.t1
NCU07819T0	Egos_ATCC_10895:AGOS_ACR293C.t1
NCU02404T1	Egos_ATCC_10895:AGOS_AAL018W.t1
NCU02404T0	Egos_ATCC_10895:AGOS_AAL018W.t1
NCU00464T0	Egos_ATCC_10895:AGOS_AGL281C.t1
NCU04165T0	Egos_ATCC_10895:AGOS_ACR048C.t1
NCU05304T0	Egos_ATCC_10895:AGOS_ADL267W.t1
NCU03834T0	Egos_ATCC_10895:AGOS_AFR520W.t1
NCU05941T0	Egos_ATCC_10895:AGOS_AAL084W.t1
NCU06464T0	Egos_ATCC_10895:AGOS_ABR075C.t1
NCU07851T0	Egos_ATCC_10895:AGOS_ABR091C.t1
NCU11756T0	Egos_ATCC_10895:AGOS_ADR158W.t1
NCU11398T0	Egos_ATCC_10895:AGOS_AER340W.t1
NCU03029T0	Egos_ATCC_10895:AGOS_ACR009W.t1
NCU04191T0	Egos_ATCC_10895:AGOS_AFR263C.t1
NCU02090T0	Egos_ATCC_10895:AGOS_AER325W.t1
NCU06469T0	Egos_ATCC_10895:AGOS_AFL089C.t1
NCU10483T0	Egos_ATCC_10895:AGOS_ADL199W.t1
NCU00417T0	Egos_ATCC_10895:AGOS_AAR051C.t1
NCU01397T0	Egos_ATCC_10895:AGOS_ABR039W.t1
NCU03068T0	Egos_ATCC_10895:AGOS_ADL071C.t1
NCU01792T0	Egos_ATCC_10895:AGOS_ABL057W.t1
NCU03796T0	Egos_ATCC_10895:AGOS_AAR157C.t1
NCU03095T0	Egos_ATCC_10895:AGOS_AFR563C.t1
NCU07542T0	Egos_ATCC_10895:AGOS_AFR358W.t1
NCU09248T0	Egos_ATCC_10895:AGOS_AFR014C.t1
NCU08944T0	Egos_ATCC_10895:AGOS_AFR409W.t1
NCU01342T0	Egos_ATCC_10895:AGOS_ADR185W.t1
NCU02541T0	Egos_ATCC_10895:AGOS_AAL170W.t1
NCU00109T0	Egos_ATCC_10895:AGOS_ACR174C.t1
NCU00178T0	Egos_ATCC_10895:AGOS_ABL049C.t1
NCU00210T0	Egos_ATCC_10895:AGOS_AFL050W.t1
NCU07985T0	Egos_ATCC_10895:AGOS_ADR278W.t1
[truncated: 973 more rows]
[truncated: 1 more columns]
