# Supplementary material for: Evolutionary Conservation and Diversification of Puf RNA Binding Proteins and Their mRNA Targets
Source: PLoS Biol. 2015 Nov 20;13(11):e1002307. doi: 10.1371/journal.pbio.1002307 (PMC4654594; doi:10.1371/journal.pbio.1002307)
Supplement: S4 Dataset — (ZIP) [file pbio.1002307.s004.zip › N.crassa.fa_F.graminearum.fa.txt]

NCU06976T0	FGSG_09607T0
NCU01379T0	FGSG_06089T0
NCU06468T0	FGSG_07258T0
NCU05837T0	FGSG_10530T0
NCU07832T0	FGSG_02536T0
NCU08501T0	FGSG_00633T0
NCU01744T0	FGSG_01433T0
NCU07119T0	FGSG_05372T0
NCU08535T0	FGSG_06580T0
NCU05608T0	FGSG_08133T0
NCU02685T0	FGSG_01210T0
NCU04548T0	FGSG_12863T0
NCU00459T0	FGSG_02577T0
NCU07307T0	FGSG_05322T0
NCU00551T0	FGSG_08719T0
NCU07702T0	FGSG_09575T0
NCU00671T0	FGSG_11703T0
NCU09740T0	FGSG_09787T0
NCU06871T0	FGSG_07946T0
NCU07308T0	FGSG_05321T0
NCU08267T0	FGSG_06395T0
NCU07556T0	FGSG_12985T0
NCU05803T0	FGSG_13665T0
NCU08993T0	FGSG_06903T0
NCU02494T0	FGSG_00567T0
NCU05620T0	FGSG_06417T0
NCU02510T0	FGSG_05619T0
NCU01823T0	FGSG_05996T0
NCU00274T0	FGSG_05519T0
NCU11669T0	FGSG_07469T0
NCU04352T0	FGSG_01964T0
NCU03234T0	FGSG_01194T0
NCU02103T0	FGSG_00916T0
NCU09492T0	FGSG_06016T0
NCU00239T0	FGSG_06631T0
NCU07658T0	FGSG_04168T0
NCU08287T0	FGSG_09638T0
NCU09367T0	FGSG_01161T0
NCU02762T0	FGSG_01364T0
NCU00743T0	FGSG_09704T0
NCU06733T0	FGSG_10189T0
NCU04766T0	FGSG_08474T0
NCU07378T0	FGSG_01312T0
NCU01431T0	FGSG_05216T0
NCU05238T0	FGSG_02482T0
NCU09012T0	FGSG_05571T0
NCU09866T0	FGSG_09241T0
NCU08377T0	FGSG_01234T0
NCU02083T0	FGSG_11742T0
NCU08919T0	FGSG_02026T0
NCU01833T0	FGSG_05990T0
NCU01632T0	FGSG_04287T0
NCU04569T0	FGSG_10203T0
NCU10066T0	FGSG_07939T0
NCU01638T0	FGSG_04291T0
NCU09219T0	FGSG_07084T0
NCU04350T0	FGSG_12039T0
NCU03116T0	FGSG_01497T0
NCU05591T0	FGSG_08312T0
NCU09357T0	FGSG_02130T0
NCU03591T0	FGSG_09017T0
NCU00352T0	FGSG_06743T0
NCU10009T0	FGSG_08309T0
NCU11188T0	FGSG_13318T0
NCU04898T0	FGSG_02460T0
NCU07870T0	FGSG_05421T0
NCU09830T0	FGSG_08830T0
NCU03350T0	FGSG_01561T0
NCU03042T0	FGSG_07051T0
NCU07443T0	FGSG_08595T0
NCU03986T0	FGSG_13662T0
NCU03811T0	FGSG_06097T0
NCU02505T0	FGSG_07075T0
NCU06272T0	FGSG_02561T0
NCU07866T0	FGSG_05423T0
NCU00396T0	FGSG_07245T0
NCU05901T0	FGSG_06074T0
NCU08276T0	FGSG_05297T0
NCU02554T0	FGSG_11848T0
NCU02677T0	FGSG_01217T0
NCU01238T0	FGSG_05855T0
NCU04611T0	FGSG_09904T0
NCU09063T0	FGSG_10944T0
NCU06488T0	FGSG_07306T0
NCU07029T0	FGSG_03616T0
NCU01951T0	FGSG_08898T0
NCU07546T0	FGSG_06771T0
NCU00621T0	FGSG_08704T0
NCU08616T0	FGSG_05627T0
NCU02111T0	FGSG_01410T0
NCU01187T0	FGSG_05135T0
NCU06338T0	FGSG_09801T0
NCU05120T0	FGSG_02659T0
NCU09993T0	FGSG_05751T0
NCU01197T0	FGSG_07009T0
NCU04161T0	FGSG_07325T0
NCU03875T0	FGSG_10269T0
NCU04512T0	FGSG_04030T0
NCU07710T0	FGSG_13640T0
NCU02815T0	FGSG_07118T0
NCU06171T0	FGSG_06945T0
NCU01642T0	FGSG_11599T0
NCU01857T0	FGSG_02781T0
NCU06294T0	FGSG_11268T0
NCU07679T0	FGSG_05105T0
NCU03060T0	FGSG_07102T0
NCU00336T0	FGSG_07262T0
NCU00770T0	FGSG_05736T0
NCU01820T0	FGSG_10894T0
NCU01772T0	FGSG_00843T0
NCU03955T0	FGSG_09917T0
NCU03263T0	FGSG_06885T0
NCU10143T0	FGSG_07466T0
NCU04059T0	FGSG_05337T0
NCU08685T0	FGSG_09440T0
NCU03575T0	FGSG_10722T0
NCU06678T0	FGSG_06799T0
NCU06318T0	FGSG_05002T0
NCU01192T0	FGSG_07175T0
NCU02131T0	FGSG_08568T0
NCU03818T0	FGSG_05149T0
NCU09297T0	FGSG_07854T0
NCU05802T0	FGSG_09875T0
NCU08023T0	FGSG_04279T0
NCU06832T0	FGSG_01690T0
NCU08889T0	FGSG_05929T0
NCU04736T0	FGSG_09515T0
NCU06500T0	FGSG_05398T0
NCU08056T0	FGSG_07383T0
NCU06626T0	FGSG_05306T0
NCU04242T0	FGSG_09930T0
NCU01143T0	FGSG_07142T0
NCU07922T0	FGSG_04181T0
NCU04749T0	FGSG_09509T0
NCU03010T0	FGSG_06041T0
NCU05250T0	FGSG_09772T0
NCU02082T0	FGSG_04907T0
NCU06579T0	FGSG_05273T0
NCU03071T0	FGSG_00408T0
NCU05634T0	FGSG_13549T0
NCU09324T0	FGSG_01272T0
NCU01768T0	FGSG_00299T0
NCU01335T0	FGSG_10381T0
NCU05425T0	FGSG_04309T0
NCU00199T0	FGSG_05542T0
NCU00668T0	FGSG_08572T0
NCU09438T0	FGSG_12904T0
NCU09903T0	FGSG_08532T0
NCU01510T0	FGSG_04378T0
NCU01323T0	FGSG_01910T0
NCU02349T0	FGSG_07940T0
NCU07010T0	FGSG_05079T0
NCU00579T0	FGSG_08586T0
NCU02112T0	FGSG_08557T0
NCU07854T0	FGSG_04127T0
NCU05902T0	FGSG_06075T0
NCU04348T0	FGSG_09795T0
NCU05267T0	FGSG_01948T0
NCU00622T0	FGSG_08703T0
NCU01164T0	FGSG_10040T0
NCU02578T0	FGSG_09306T0
NCU00095T0	FGSG_06948T0
NCU05317T0	FGSG_10561T0
NCU08439T0	FGSG_00541T0
NCU09450T0	FGSG_07499T0
NCU06544T0	FGSG_09660T0
NCU08135T0	FGSG_07549T0
NCU04404T0	FGSG_02780T0
NCU04370T0	FGSG_09689T0
NCU03897T0	FGSG_09491T0
NCU02544T0	FGSG_01388T0
NCU04021T0	FGSG_08373T0
NCU08603T0	FGSG_00550T0
NCU12096T0	FGSG_13231T0
NCU11296T0	FGSG_05671T0
NCU01675T0	FGSG_01553T0
NCU00273T0	FGSG_05518T0
NCU03440T0	FGSG_00824T0
NCU00712T0	FGSG_09197T0
NCU01659T0	FGSG_06284T0
NCU10423T0	FGSG_06462T0
NCU07412T0	FGSG_06833T0
NCU09463T0	FGSG_06009T0
NCU06278T0	FGSG_02570T0
NCU03298T0	FGSG_01243T0
NCU06365T0	FGSG_12034T0
NCU03305T0	FGSG_01265T0
NCU11961T0	FGSG_13934T0
NCU03065T0	FGSG_01184T0
NCU11953T0	FGSG_10835T0
NCU00461T0	FGSG_04117T0
NCU08358T0	FGSG_00669T0
NCU06281T0	FGSG_00595T0
NCU04090T0	FGSG_09254T0
NCU01992T0	FGSG_08840T0
NCU00021T0	FGSG_05387T0
NCU01680T0	FGSG_01425T0
NCU06738T0	FGSG_06265T0
NCU06715T0	FGSG_12896T0
NCU12032T0	FGSG_00732T0
NCU01140T0	FGSG_09006T0
NCU01272T0	FGSG_05902T0
NCU00681T0	FGSG_08728T0
NCU04035T0	FGSG_05344T0
NCU09104T0	FGSG_08786T0
NCU05270T0	FGSG_12035T0
NCU02833T0	FGSG_07119T0
NCU03483T0	FGSG_05152T0
NCU04105T0	FGSG_07168T0
NCU03592T0	FGSG_09020T0
NCU02669T0	FGSG_00615T0
NCU07700T0	FGSG_09574T0
NCU07565T0	FGSG_06762T0
NCU03937T0	FGSG_13543T0
NCU03877T0	FGSG_10267T0
NCU03877T1	FGSG_10267T0
NCU03051T0	FGSG_07055T0
NCU05046T0	FGSG_04919T0
NCU02230T0	FGSG_06330T0
NCU03363T0	FGSG_01656T0
NCU03379T0	FGSG_10904T0
NCU07011T0	FGSG_05081T0
NCU01939T0	FGSG_08910T0
NCU05200T0	FGSG_05095T0
NCU00018T0	FGSG_05530T0
NCU00018T1	FGSG_05530T0
NCU07966T0	FGSG_04245T0
NCU02048T0	FGSG_02766T0
NCU02391T0	FGSG_06384T0
NCU02036T0	FGSG_08650T0
NCU00495T0	FGSG_13018T0
NCU00040T0	FGSG_07237T0
NCU04838T0	FGSG_08490T0
NCU02728T0	FGSG_00448T0
NCU02225T0	FGSG_05054T0
NCU08828T0	FGSG_09643T0
NCU08926T0	FGSG_10283T0
NCU02566T0	FGSG_00906T0
NCU03794T0	FGSG_07379T0
NCU03292T0	FGSG_00508T0
NCU02234T0	FGSG_06326T0
NCU05154T0	FGSG_01196T0
NCU02276T0	FGSG_06291T0
NCU08341T0	FGSG_01501T0
NCU06484T0	FGSG_07222T0
NCU03808T0	FGSG_06101T0
NCU02357T0	FGSG_13254T0
NCU08118T0	FGSG_07104T0
NCU05261T0	FGSG_06183T0
NCU03819T0	FGSG_05213T0
NCU03364T0	FGSG_05179T0
NCU08875T0	FGSG_05884T0
NCU03797T0	FGSG_07382T0
NCU09516T0	FGSG_02724T0
NCU00424T0	FGSG_06953T0
NCU00276T0	FGSG_05516T0
NCU07319T0	FGSG_05844T0
NCU07002T0	FGSG_12776T0
NCU01318T0	FGSG_01917T0
NCU11027T0	FGSG_05900T0
NCU04095T0	FGSG_13130T0
NCU06868T0	FGSG_10799T0
NCU10747T0	FGSG_06361T0
NCU07999T0	FGSG_01935T0
NCU03539T0	FGSG_05174T0
NCU00152T0	FGSG_07312T0
NCU01747T0	FGSG_01473T0
NCU01912T0	FGSG_08935T0
NCU06249T0	FGSG_06970T0
NCU05895T0	FGSG_06069T0
NCU02830T0	FGSG_07120T0
NCU04203T0	FGSG_05973T0
NCU11228T0	FGSG_01287T0
NCU07721T0	FGSG_09783T0
NCU07554T0	FGSG_06754T0
NCU02539T0	FGSG_00504T0
NCU00388T0	FGSG_07240T0
NCU06284T0	FGSG_02756T0
NCU00939T0	FGSG_00856T0
NCU03611T0	FGSG_10116T0
NCU03127T0	FGSG_00740T0
NCU04720T0	FGSG_08402T0
NCU09906T0	FGSG_08533T0
NCU07404T0	FGSG_06831T0
NCU04865T0	FGSG_08208T0
NCU02387T0	FGSG_06379T0
NCU06143T0	FGSG_03883T0
NCU04190T0	FGSG_06999T0
NCU09975T0	FGSG_02786T0
NCU06929T0	FGSG_07524T0
NCU00104T0	FGSG_12745T0
NCU02696T0	FGSG_01024T0
NCU09730T0	FGSG_05088T0
NCU08115T0	FGSG_07112T0
NCU08036T0	FGSG_04284T0
NCU04077T0	FGSG_08463T0
NCU03784T0	FGSG_05147T0
NCU00320T0	FGSG_05462T0
NCU08382T0	FGSG_01526T0
NCU09869T0	FGSG_09244T0
NCU08399T0	FGSG_07798T0
NCU02011T0	FGSG_09454T0
NCU01315T0	FGSG_01916T0
NCU05266T0	FGSG_06181T0
NCU04531T0	FGSG_10523T0
NCU03463T0	FGSG_00818T0
NCU07440T0	FGSG_08658T0
NCU06638T0	FGSG_10095T0
NCU00793T0	FGSG_05697T0
NCU06183T0	FGSG_05469T0
NCU03947T0	FGSG_10272T0
NCU01486T0	FGSG_04361T0
NCU00481T0	FGSG_06911T0
NCU05360T0	FGSG_01606T0
NCU06123T0	FGSG_06328T0
NCU05194T0	FGSG_02470T0
NCU06216T0	FGSG_02510T0
NCU04327T0	FGSG_02622T0
NCU11619T0	FGSG_11146T0
NCU09496T0	FGSG_02743T0
NCU05239T0	FGSG_02483T0
NCU11255T0	FGSG_07962T0
NCU11169T0	FGSG_06659T0
NCU11202T0	FGSG_13273T0
NCU04444T0	FGSG_05691T0
NCU09657T0	FGSG_04184T0
NCU07487T0	FGSG_04913T0
NCU03505T0	FGSG_01558T0
NCU06122T0	FGSG_00355T0
NCU07698T0	FGSG_09579T0
NCU08021T0	FGSG_12029T0
NCU04251T0	FGSG_10327T0
NCU06767T0	FGSG_00327T0
NCU02632T0	FGSG_01006T0
NCU01643T0	FGSG_10716T0
NCU01625T0	FGSG_04295T0
NCU00573T0	FGSG_08548T0
NCU03792T0	FGSG_05891T0
NCU01702T0	FGSG_01429T0
NCU11273T0	FGSG_10007T0
NCU04121T0	FGSG_01893T0
NCU02366T0	FGSG_07953T0
NCU04615T0	FGSG_10042T0
NCU11324T0	FGSG_13137T0
NCU00901T0	FGSG_11814T0
NCU02057T0	FGSG_00737T0
NCU03690T0	FGSG_01854T0
NCU11426T0	FGSG_01544T0
NCU07868T0	FGSG_05422T0
NCU03584T0	FGSG_02324T0
NCU00045T0	FGSG_07232T0
NCU03479T0	FGSG_00819T0
NCU09773T0	FGSG_03460T0
NCU06355T0	FGSG_09780T0
NCU07027T0	FGSG_09613T0
NCU12039T0	FGSG_10970T0
NCU07498T0	FGSG_11856T0
NCU00796T0	FGSG_06997T0
NCU05185T0	FGSG_01972T0
NCU01765T0	FGSG_05198T0
NCU04385T0	FGSG_09589T0
NCU08001T0	FGSG_05329T0
NCU01965T0	FGSG_06850T0
NCU00656T0	FGSG_08522T0
NCU09610T0	FGSG_00833T0
NCU03164T0	FGSG_08781T0
NCU06687T0	FGSG_06822T0
NCU08373T0	FGSG_05596T0
NCU08689T0	FGSG_04280T0
NCU02689T0	FGSG_01204T0
NCU07004T0	FGSG_09750T0
NCU08045T0	FGSG_05066T0
NCU02208T0	FGSG_05777T0
NCU00629T0	FGSG_09456T0
NCU02800T0	FGSG_01106T0
NCU07872T0	FGSG_05418T0
NCU06508T0	FGSG_05591T0
NCU11492T0	FGSG_00382T0
NCU05041T0	FGSG_07926T0
NCU00890T0	FGSG_00807T0
NCU07831T0	FGSG_02544T0
NCU03045T0	FGSG_07053T0
NCU06352T0	FGSG_09782T0
NCU04125T0	FGSG_01874T0
NCU00281T0	FGSG_05514T0
NCU08009T0	FGSG_01920T0
NCU04378T0	FGSG_09592T0
NCU09191T0	FGSG_08738T0
NCU11254T0	FGSG_06992T0
NCU02134T0	FGSG_08722T0
NCU04051T0	FGSG_09528T0
NCU07688T0	FGSG_06193T0
NCU03220T0	FGSG_00284T0
NCU09552T0	FGSG_06814T0
NCU08303T0	FGSG_09725T0
NCU01172T0	FGSG_06778T0
NCU09332T0	FGSG_00608T0
NCU09808T0	FGSG_01320T0
NCU08484T0	FGSG_10869T0
NCU00927T0	FGSG_00697T0
NCU08441T0	FGSG_03747T0
NCU01612T0	FGSG_10757T0
NCU07837T0	FGSG_02540T0
NCU08674T0	FGSG_13634T0
NCU03814T0	FGSG_07128T0
NCU06459T0	FGSG_05444T0
NCU06308T0	FGSG_05016T0
NCU01478T0	FGSG_06810T0
NCU08000T0	FGSG_01936T0
NCU11350T0	FGSG_01199T0
NCU06481T0	FGSG_05453T0
NCU04229T0	FGSG_10221T0
NCU04280T0	FGSG_10198T0
NCU04007T0	FGSG_09965T0
NCU04606T0	FGSG_10242T0
NCU02794T0	FGSG_13060T0
NCU02630T0	FGSG_01015T0
NCU04142T0	FGSG_02014T0
NCU01817T0	FGSG_12852T0
NCU08642T0	FGSG_11829T0
NCU01569T0	FGSG_04351T0
NCU00480T0	FGSG_06912T0
NCU10346T0	FGSG_00324T0
NCU07050T0	FGSG_07698T0
NCU04784T0	FGSG_08487T0
NCU03661T0	FGSG_05191T0
NCU06605T0	FGSG_05252T0
NCU02747T0	FGSG_00437T0
NCU00445T0	FGSG_04109T0
NCU05296T0	FGSG_06158T0
NCU07513T0	FGSG_12940T0
NCU06030T0	FGSG_13160T0
NCU00810T0	FGSG_03269T0
NCU00121T0	FGSG_05555T0
NCU00251T0	FGSG_06511T0
NCU01171T0	FGSG_06777T0
NCU03658T0	FGSG_07422T0
NCU07012T0	FGSG_05642T0
NCU10043T0	FGSG_01347T0
NCU07516T0	FGSG_06582T0
NCU05429T0	FGSG_04313T0
NCU05429T1	FGSG_04313T0
NCU06268T0	FGSG_02565T0
NCU02524T0	FGSG_11890T0
NCU08119T0	FGSG_07105T0
NCU00920T0	FGSG_00690T0
NCU01751T0	FGSG_06012T0
NCU08928T0	FGSG_10391T0
NCU01648T0	FGSG_01535T0
NCU02617T0	FGSG_00661T0
NCU03139T0	FGSG_00865T0
NCU11282T0	FGSG_04186T0
NCU09537T0	FGSG_07433T0
NCU02572T0	FGSG_13556T0
NCU05458T0	FGSG_12276T0
NCU07691T0	FGSG_12678T0
NCU00164T0	FGSG_02527T0
NCU05151T0	FGSG_06553T0
NCU10400T0	FGSG_01973T0
NCU09721T0	FGSG_06317T0
NCU06512T0	FGSG_10825T0
NCU02319T0	FGSG_01604T0
NCU04104T0	FGSG_07169T0
NCU01328T0	FGSG_09998T0
NCU06534T0	FGSG_04948T0
NCU03171T0	FGSG_08669T0
NCU02978T0	FGSG_01372T0
NCU01498T0	FGSG_04418T0
NCU07473T0	FGSG_01530T0
NCU02411T0	FGSG_06364T0
NCU07712T0	FGSG_09766T0
NCU10283T0	FGSG_10743T0
NCU08336T0	FGSG_13136T0
NCU04319T0	FGSG_09910T0
NCU08054T0	FGSG_00166T0
NCU04100T0	FGSG_07172T0
NCU05422T0	FGSG_01612T0
NCU00172T0	FGSG_06680T0
NCU05257T0	FGSG_09566T0
NCU06182T0	FGSG_05484T0
NCU03650T0	FGSG_05904T0
NCU06306T0	FGSG_05013T0
NCU10497T0	FGSG_00430T0
NCU11965T0	FGSG_00840T0
NCU02979T0	FGSG_01371T0
NCU00436T0	FGSG_04113T0
NCU09258T0	FGSG_01271T0
NCU09602T0	FGSG_00838T0
NCU06756T0	FGSG_06272T0
NCU05242T0	FGSG_09770T0
NCU09469T0	FGSG_05182T0
NCU09118T0	FGSG_06874T0
NCU09741T0	FGSG_09786T0
NCU03024T0	FGSG_00870T0
NCU08397T0	FGSG_10522T0
NCU02053T0	FGSG_01035T0
NCU09432T0	FGSG_00343T0
NCU02515T0	FGSG_05621T0
NCU09313T0	FGSG_01257T0
NCU08270T0	FGSG_09025T0
NCU01953T0	FGSG_08904T0
NCU03621T0	FGSG_10111T0
NCU06624T0	FGSG_05303T0
NCU04221T0	FGSG_09895T0
NCU06869T0	FGSG_10795T0
NCU03628T0	FGSG_06788T0
NCU06585T0	FGSG_05269T0
NCU05876T0	FGSG_01703T0
NCU02233T0	FGSG_06325T0
NCU05858T0	FGSG_10960T0
NCU08755T0	FGSG_06605T0
NCU01255T0	FGSG_07453T0
NCU09443T0	FGSG_07516T0
NCU05375T0	FGSG_01632T0
NCU00642T0	FGSG_03904T0
NCU02475T0	FGSG_08352T0
NCU06438T0	FGSG_07280T0
NCU08693T0	FGSG_06154T0
NCU04652T0	FGSG_07432T0
NCU03103T0	FGSG_00672T0
NCU08110T0	FGSG_00502T0
NCU06429T0	FGSG_07284T0
NCU05828T0	FGSG_02484T0
NCU00091T0	FGSG_06971T0
NCU05650T0	FGSG_02233T0
NCU03341T0	FGSG_05181T0
NCU05232T0	FGSG_09735T0
NCU06578T0	FGSG_05276T0
NCU08468T0	FGSG_04366T0
NCU10733T0	FGSG_08390T0
NCU07693T0	FGSG_06191T0
NCU05777T0	FGSG_02640T0
NCU06503T0	FGSG_05399T0
NCU06503T1	FGSG_05399T0
NCU05939T0	FGSG_02237T0
NCU08898T0	FGSG_10949T0
NCU09228T0	FGSG_13389T0
NCU03657T0	FGSG_05218T0
NCU03657T1	FGSG_05218T0
NCU11453T0	FGSG_00748T0
NCU02701T0	FGSG_01017T0
NCU06836T0	FGSG_00330T0
NCU01206T0	FGSG_07445T0
NCU02717T0	FGSG_01300T0
NCU03652T0	FGSG_07413T0
NCU00372T0	FGSG_06925T0
NCU04511T0	FGSG_04031T0
NCU01540T0	FGSG_12273T0
NCU04610T0	FGSG_09981T0
NCU09485T0	FGSG_10819T0
NCU01503T0	FGSG_04403T0
NCU07280T0	FGSG_05845T0
NCU04750T0	FGSG_08748T0
NCU06569T0	FGSG_05286T0
NCU05204T0	FGSG_09616T0
NCU03852T0	FGSG_10353T0
NCU04834T0	FGSG_08608T0
NCU00430T0	FGSG_04095T0
NCU07425T0	FGSG_07064T0
NCU09270T0	FGSG_11978T0
NCU00200T0	FGSG_05541T0
NCU09706T0	FGSG_06316T0
NCU04439T0	FGSG_05687T0
NCU08604T0	FGSG_00366T0
NCU06394T0	FGSG_06388T0
NCU04726T0	FGSG_08395T0
NCU01539T0	FGSG_12272T0
NCU09711T0	FGSG_06052T0
NCU03982T0	FGSG_09471T0
NCU09559T0	FGSG_04456T0
NCU10337T0	FGSG_10174T0
NCU00406T0	FGSG_06957T0
NCU02020T0	FGSG_08579T0
NCU06265T0	FGSG_02585T0
NCU01499T0	FGSG_04419T0
NCU02356T0	FGSG_07941T0
NCU06946T0	FGSG_05076T0
NCU06238T0	FGSG_06670T0
NCU03321T0	FGSG_11603T0
NCU00614T0	FGSG_00261T0
NCU05622T0	FGSG_02244T0
NCU03669T0	FGSG_07452T0
NCU05246T0	FGSG_06157T0
NCU04112T0	FGSG_12021T0
NCU06986T0	FGSG_05653T0
NCU03992T0	FGSG_09862T0
NCU06994T0	FGSG_09807T0
NCU02580T0	FGSG_09341T0
NCU09758T0	FGSG_10889T0
NCU01119T0	FGSG_05950T0
NCU03061T0	FGSG_07101T0
NCU07971T0	FGSG_04042T0
NCU04076T0	FGSG_08466T0
NCU08147T0	FGSG_04995T0
NCU04755T0	FGSG_09513T0
NCU04088T0	FGSG_09534T0
NCU08357T0	FGSG_00667T0
NCU09374T0	FGSG_01166T0
NCU11861T0	FGSG_06660T0
NCU02955T0	FGSG_01391T0
NCU03727T0	FGSG_07159T0
NCU03330T0	FGSG_01644T0
NCU00488T0	FGSG_05430T0
NCU00177T0	FGSG_02506T0
NCU01229T0	FGSG_02040T0
NCU05301T0	FGSG_09744T0
NCU10155T0	FGSG_09899T0
NCU01207T0	FGSG_07004T0
NCU07030T0	FGSG_03615T0
NCU02742T0	FGSG_01156T0
NCU04733T0	FGSG_08405T0
NCU05770T0	FGSG_02974T0
NCU04410T0	FGSG_11594T0
NCU06444T0	FGSG_05451T0
NCU07313T0	FGSG_05326T0
NCU06199T0	FGSG_13028T0
NCU01878T0	FGSG_02793T0
NCU00405T0	FGSG_06958T0
NCU01247T0	FGSG_07139T0
NCU00962T0	FGSG_08637T0
NCU03545T0	FGSG_01645T0
NCU05268T0	FGSG_01949T0
NCU01853T0	FGSG_07530T0
NCU08920T0	FGSG_02025T0
NCU06656T0	FGSG_09921T0
NCU00117T0	FGSG_02609T0
NCU03200T0	FGSG_00472T0
NCU07707T0	FGSG_09765T0
NCU03786T0	FGSG_05894T0
NCU03023T0	FGSG_00489T0
NCU02202T0	FGSG_05775T0
NCU06407T0	FGSG_05503T0
NCU05996T0	FGSG_08769T0
NCU01465T0	FGSG_01899T0
NCU02626T0	FGSG_01004T0
NCU08791T0	FGSG_06554T0
NCU10018T0	FGSG_10524T0
NCU03966T0	FGSG_08446T0
NCU04535T0	FGSG_10528T0
NCU06011T0	FGSG_06881T0	FGSG_03323T0
NCU04279T0	FGSG_10196T0
NCU03273T0	FGSG_07076T0
NCU12152T0	FGSG_13663T0
NCU07975T0	FGSG_09828T0
NCU06264T0	FGSG_04154T0
NCU04355T0	FGSG_06198T0
NCU07669T0	FGSG_05120T0
NCU06067T0	FGSG_10511T0
NCU09071T0	FGSG_08635T0
NCU04782T0	FGSG_08481T0
NCU08218T0	FGSG_06542T0
NCU07351T0	FGSG_03629T0
NCU04187T0	FGSG_07328T0
NCU03357T0	FGSG_11966T0
NCU10775T0	FGSG_10807T0
NCU02402T0	FGSG_09838T0
NCU03098T0	FGSG_01108T0
NCU10763T0	FGSG_07227T0
NCU05269T0	FGSG_01950T0
NCU05269T1	FGSG_01950T0
NCU02052T0	FGSG_09406T0
NCU01525T0	FGSG_04324T0
NCU03641T0	FGSG_03570T0
NCU03032T0	FGSG_00742T0
NCU01369T0	FGSG_06804T0
NCU01241T0	FGSG_07131T0
NCU09658T0	FGSG_04183T0
NCU09873T0	FGSG_08601T0
NCU03964T0	FGSG_08457T0
NCU02498T0	FGSG_00359T0
NCU07705T0	FGSG_05068T0
NCU01047T0	FGSG_02090T0
NCU00010T0	FGSG_05527T0
NCU00046T0	FGSG_07231T0
NCU04472T0	FGSG_10059T0
NCU11175T0	FGSG_06628T0
NCU00896T0	FGSG_00688T0
NCU07481T0	FGSG_00910T0
NCU11246T0	FGSG_00507T0
NCU02828T0	FGSG_07115T0
NCU00066T0	FGSG_07214T0
NCU04614T0	FGSG_09900T0
NCU01430T0	FGSG_06234T0
NCU01157T0	FGSG_09991T0
NCU08741T0	FGSG_01665T0
NCU02576T0	FGSG_09318T0
NCU07411T0	FGSG_06834T0
NCU07690T0	FGSG_09572T0
NCU02409T0	FGSG_09846T0
NCU00269T0	FGSG_05558T0
NCU01330T0	FGSG_10000T0
NCU01644T0	FGSG_10717T0
NCU04329T0	FGSG_10009T0
NCU04303T0	FGSG_09934T0
NCU03264T0	FGSG_06859T0
NCU09700T0	FGSG_06306T0
NCU03079T0	FGSG_01142T0
NCU00188T0	FGSG_05547T0
NCU07523T0	FGSG_06616T0
NCU07982T0	FGSG_01086T0
NCU04117T0	FGSG_01885T0
NCU04585T0	FGSG_10187T0
NCU03219T0	FGSG_09156T0
NCU02110T0	FGSG_00739T0
NCU03899T0	FGSG_09262T0
NCU08632T0	FGSG_09135T0
NCU05518T0	FGSG_12129T0
NCU00068T0	FGSG_07212T0
NCU08064T0	FGSG_00738T0
NCU09545T0	FGSG_07127T0
NCU03783T0	FGSG_12692T0
NCU06672T0	FGSG_10226T0
NCU02629T0	FGSG_00969T0
NCU05298T0	FGSG_01947T0
NCU04448T0	FGSG_05250T0
NCU07418T0	FGSG_12995T0
NCU01249T0	FGSG_07141T0
NCU03980T0	FGSG_09465T0
NCU05985T0	FGSG_13299T0
NCU09065T0	FGSG_08702T0
NCU01745T0	FGSG_01432T0
NCU09227T0	FGSG_07094T0
NCU09079T0	FGSG_08667T0
NCU00447T0	FGSG_04102T0
NCU03387T0	FGSG_10903T0
NCU03675T0	FGSG_07450T0
NCU06095T0	FGSG_06356T0
NCU11379T0	FGSG_02774T0
NCU11180T0	FGSG_06645T0
NCU02091T0	FGSG_00721T0
NCU06099T0	FGSG_06353T0
NCU10007T0	FGSG_08700T0
NCU10007T1	FGSG_08700T0
NCU02075T0	FGSG_00921T0
NCU03137T0	FGSG_00866T0
NCU05927T0	FGSG_02664T0
NCU00675T0	FGSG_08819T0
NCU10058T0	FGSG_00387T0
NCU06812T0	FGSG_04294T0
NCU05029T0	FGSG_10911T0
NCU08309T0	FGSG_09728T0
NCU04768T0	FGSG_08425T0
NCU02415T0	FGSG_06369T0
NCU01470T0	FGSG_08997T0
NCU04799T0	FGSG_08421T0
NCU04790T0	FGSG_08603T0
NCU01797T0	FGSG_04382T0
NCU05642T0	FGSG_05963T0
NCU02066T0	FGSG_00292T0
NCU03062T0	FGSG_07100T0
NCU04310T0	FGSG_10028T0
NCU04579T0	FGSG_02056T0
NCU01843T0	FGSG_05985T0
NCU05000T0	FGSG_10617T0
NCU05955T0	FGSG_11208T0
NCU00446T0	FGSG_04103T0
NCU06804T0	FGSG_04302T0
NCU09437T0	FGSG_06340T0
NCU09709T0	FGSG_06313T0
NCU01589T0	FGSG_06246T0
NCU03804T0	FGSG_06103T0
NCU04298T0	FGSG_10031T0
NCU02550T0	FGSG_00862T0
NCU09819T0	FGSG_00480T0
NCU00591T0	FGSG_08688T0
NCU06202T0	FGSG_05586T0
NCU07281T0	FGSG_05843T0
NCU09121T0	FGSG_13006T0
NCU00355T0	FGSG_06733T0
NCU04201T0	FGSG_06139T0
NCU00914T0	FGSG_11812T0
NCU03108T0	FGSG_00925T0
NCU03125T0	FGSG_00728T0
NCU02988T0	FGSG_01120T0
NCU04252T0	FGSG_10345T0
NCU02789T0	FGSG_01510T0
NCU07330T0	FGSG_09665T0
NCU01151T0	FGSG_02645T0
NCU07296T0	FGSG_01188T0
NCU09488T0	FGSG_01592T0
NCU03924T0	FGSG_08400T0
NCU03685T0	FGSG_01847T0
NCU01901T0	FGSG_08945T0
NCU04566T0	FGSG_09897T0
NCU02803T0	FGSG_06849T0
NCU03571T0	FGSG_10725T0
NCU00340T0	FGSG_07310T0
NCU09861T0	FGSG_09238T0
NCU01777T0	FGSG_00846T0
NCU08298T0	FGSG_01969T0
NCU02416T0	FGSG_06375T0
NCU08003T0	FGSG_01925T0
NCU04230T0	FGSG_09896T0
NCU07392T0	FGSG_07067T0
NCU01654T0	FGSG_01419T0
NCU08002T0	FGSG_01924T0
NCU07375T0	FGSG_01311T0
NCU01479T0	FGSG_06816T0
NCU07567T0	FGSG_06761T0
NCU07996T0	FGSG_13607T0
NCU04136T0	FGSG_02010T0
NCU04258T0	FGSG_09976T0
NCU09142T0	FGSG_00428T0
NCU09435T0	FGSG_00349T0
NCU04124T0	FGSG_01873T0
NCU07451T0	FGSG_08614T0
NCU04674T0	FGSG_03462T0
NCU09042T0	FGSG_02314T0
NCU03235T0	FGSG_01066T0
NCU03651T0	FGSG_07191T0
NCU05289T0	FGSG_06165T0
NCU00925T0	FGSG_00695T0
NCU10311T0	FGSG_06309T0
NCU00205T0	FGSG_05504T0
NCU01161T0	FGSG_10361T0
NCU05225T0	FGSG_02477T0
NCU01376T0	FGSG_07375T0
NCU02797T0	FGSG_00524T0
NCU02207T0	FGSG_05778T0
NCU00632T0	FGSG_08539T0
NCU11409T0	FGSG_07857T0
NCU06648T0	FGSG_10016T0
NCU08776T0	FGSG_09203T0
NCU01997T0	FGSG_08709T0
NCU10073T0	FGSG_01316T0
NCU09923T0	FGSG_07993T0
NCU01985T0	FGSG_08875T0
NCU05600T0	FGSG_08385T0
NCU07724T0	FGSG_13612T0
NCU00037T0	FGSG_06687T0
NCU06285T0	FGSG_02757T0
NCU02556T0	FGSG_09338T0
NCU02094T0	FGSG_00719T0
NCU02839T0	FGSG_00558T0
NCU01963T0	FGSG_08887T0
NCU11187T0	FGSG_08785T0
NCU02616T0	FGSG_00660T0
NCU02680T0	FGSG_01216T0
NCU09111T0	FGSG_01279T0
NCU02287T0	FGSG_10790T0
NCU07059T0	FGSG_08746T0
NCU07393T0	FGSG_13033T0
NCU09266T0	FGSG_00490T0
NCU08515T0	FGSG_00637T0
NCU04449T0	FGSG_05249T0
NCU08372T0	FGSG_05597T0
NCU00209T0	FGSG_05487T0
NCU01824T0	FGSG_05997T0
NCU07282T0	FGSG_00592T0
NCU05683T0	FGSG_02717T0
NCU01417T0	FGSG_10126T0
NCU03892T0	FGSG_09495T0
NCU09746T0	FGSG_05299T0
NCU04044T0	FGSG_09250T0
NCU08888T0	FGSG_05431T0
NCU03036T0	FGSG_07046T0
NCU01036T0	FGSG_10167T0
NCU04015T0	FGSG_08545T0
NCU02245T0	FGSG_05764T0
NCU03622T0	FGSG_05978T0
NCU03117T0	FGSG_00861T0
NCU00206T0	FGSG_09085T0
NCU05430T0	FGSG_04312T0
NCU07156T0	FGSG_09984T0
NCU11284T0	FGSG_13336T0
NCU11168T0	FGSG_02518T0
NCU11170T0	FGSG_02594T0
NCU06631T0	FGSG_09816T0
NCU02127T0	FGSG_08509T0
NCU00650T0	FGSG_00270T0
NCU11235T0	FGSG_00362T0
NCU04133T0	FGSG_02079T0
NCU01174T0	FGSG_06781T0
NCU00155T0	FGSG_02531T0
NCU06192T0	FGSG_02595T0
NCU03523T0	FGSG_01641T0
NCU03228T0	FGSG_02749T0
NCU01947T0	FGSG_08905T0
NCU07018T0	FGSG_05636T0
NCU11302T0	FGSG_06350T0
NCU06483T0	FGSG_05455T0
NCU07863T0	FGSG_05512T0
NCU08283T0	FGSG_09798T0
NCU03100T0	FGSG_01111T0
NCU09642T0	FGSG_04242T0
NCU02203T0	FGSG_12809T0
NCU02270T0	FGSG_06301T0
NCU01266T0	FGSG_05898T0
NCU01760T0	FGSG_05203T0
NCU00680T0	FGSG_08851T0
NCU01022T0	FGSG_10076T0
NCU06809T0	FGSG_01571T0
NCU03317T0	FGSG_05607T0
NCU00520T0	FGSG_00590T0
NCU01701T0	FGSG_01430T0
NCU03020T0	FGSG_00486T0
NCU07380T0	FGSG_01314T0
NCU02592T0	FGSG_08673T0
NCU02826T0	FGSG_07114T0
NCU07926T0	FGSG_02555T0
NCU02295T0	FGSG_10792T0
NCU06881T0	FGSG_06342T0
NCU02810T0	FGSG_06843T0
NCU04024T0	FGSG_06426T0
NCU09715T0	FGSG_06051T0
NCU06382T0	FGSG_09611T0
NCU01758T0	FGSG_05197T0
NCU08600T0	FGSG_00552T0
NCU08124T0	FGSG_02682T0
NCU09202T0	FGSG_02795T0
NCU09205T0	FGSG_02799T0
NCU09652T0	FGSG_13881T0
NCU00345T0	FGSG_05573T0
NCU05721T0	FGSG_02738T0
NCU09377T0	FGSG_01369T0
NCU09377T1	FGSG_01369T0
NCU03360T0	FGSG_00627T0
NCU09513T0	FGSG_12194T0
NCU00169T0	FGSG_06644T0
NCU04648T0	FGSG_07398T0
NCU00517T0	FGSG_00970T0
NCU02531T0	FGSG_00363T0
NCU00272T0	FGSG_05520T0
NCU04623T0	FGSG_03343T0
NCU02511T0	FGSG_06243T0
NCU07779T0	FGSG_02043T0
NCU11238T0	FGSG_00176T0
NCU06189T0	FGSG_07266T0
NCU02965T0	FGSG_01336T0
NCU11050T0	FGSG_01918T0
NCU04054T0	FGSG_09530T0
NCU08771T0	FGSG_06557T0
NCU10926T0	FGSG_02732T0
NCU01613T0	FGSG_10756T0
NCU08195T0	FGSG_06576T0
NCU02063T0	FGSG_06865T0
NCU03799T0	FGSG_06116T0
NCU09909T0	FGSG_03111T0
NCU02619T0	FGSG_00665T0
NCU02778T0	FGSG_00612T0
NCU02380T0	FGSG_01248T0
NCU07125T0	FGSG_02232T0
NCU09468T0	FGSG_00639T0
NCU00503T0	FGSG_11755T0
NCU05582T0	FGSG_08129T0
NCU06138T0	FGSG_09052T0
NCU04454T0	FGSG_05243T0
NCU07023T0	FGSG_09615T0
NCU11277T0	FGSG_07387T0
NCU00714T0	FGSG_00766T0
NCU00324T0	FGSG_05459T0
NCU02422T0	FGSG_13660T0
NCU08897T0	FGSG_09016T0
NCU02752T0	FGSG_01293T0
NCU03290T0	FGSG_01095T0
NCU08597T0	FGSG_01144T0
NCU08020T0	FGSG_01929T0
NCU04800T0	FGSG_08422T0
NCU09894T0	FGSG_01332T0
NCU02814T0	FGSG_07121T0
NCU02003T0	FGSG_08811T0
NCU11791T0	FGSG_00581T0
NCU11587T0	FGSG_01107T0
NCU08682T0	FGSG_04069T0
NCU04321T0	FGSG_09939T0
NCU05278T0	FGSG_01959T0
NCU10789T0	FGSG_00909T0
NCU02178T0	FGSG_08716T0
NCU12027T0	FGSG_06057T0
NCU09696T0	FGSG_08964T0
NCU11664T0	FGSG_10188T0
NCU01728T1	FGSG_01445T0
NCU01728T0	FGSG_01445T0
NCU00263T0	FGSG_06572T0	FGSG_11472T0
NCU09804T0	FGSG_01318T0
NCU09349T0	FGSG_04350T0
NCU04245T0	FGSG_09927T0
NCU04673T0	FGSG_02635T0
NCU03312T0	FGSG_00371T0
NCU09770T0	FGSG_08266T0
NCU00213T0	FGSG_05492T0
NCU01968T0	FGSG_08672T0
NCU10008T0	FGSG_08712T0
NCU00081T0	FGSG_06716T0
NCU06649T0	FGSG_10199T0
NCU04264T0	FGSG_10043T0
NCU08869T0	FGSG_02048T0
NCU07276T0	FGSG_06565T0
NCU01782T0	FGSG_11797T0
NCU07514T0	FGSG_06583T0
NCU03954T0	FGSG_09993T0
NCU03954T1	FGSG_09993T0
NCU08012T0	FGSG_01919T0
NCU09322T0	FGSG_01273T0
NCU06027T0	FGSG_05709T0
NCU06783T0	FGSG_06039T0
NCU06666T0	FGSG_09940T0
NCU07587T0	FGSG_04220T0
NCU06436T0	FGSG_02519T0
NCU09598T0	FGSG_00836T0
NCU10810T0	FGSG_01244T0
NCU04743T0	FGSG_09516T0
NCU04130T0	FGSG_12231T0
NCU02407T0	FGSG_09844T0
NCU06063T0	FGSG_04333T0
NCU00112T0	FGSG_02603T0
NCU00788T0	FGSG_05721T0
NCU07458T0	FGSG_01133T0
NCU08730T0	FGSG_01699T0
NCU06761T0	FGSG_04413T0
NCU02793T0	FGSG_01049T0
NCU09595T0	FGSG_00831T0
NCU01756T0	FGSG_10856T0
NCU01278T0	FGSG_05899T0
NCU01278T1	FGSG_05899T0
NCU02624T0	FGSG_01000T0
NCU00311T0	FGSG_05377T0
NCU04505T0	FGSG_03976T0
NCU00202T0	FGSG_13118T0
NCU03493T0	FGSG_05163T0
NCU08598T0	FGSG_00551T0
NCU09265T0	FGSG_00491T0
NCU08517T0	FGSG_01431T0
NCU01692T0	FGSG_01422T0
NCU04166T0	FGSG_07194T0
NCU06710T0	FGSG_05224T0
NCU06595T0	FGSG_05263T0
NCU05994T0	FGSG_09524T0
NCU06540T0	FGSG_09663T0
NCU09033T0	FGSG_09884T0
NCU03426T0	FGSG_04296T0
NCU06882T0	FGSG_07044T0
NCU06522T0	FGSG_10661T0
NCU11384T0	FGSG_00296T0
NCU11384T1	FGSG_00296T0
NCU02840T0	FGSG_00559T0
NCU02224T0	FGSG_06045T0
NCU06766T0	FGSG_04408T0
NCU07395T0	FGSG_06867T0
NCU11933T0	FGSG_04298T0
NCU08273T0	FGSG_09753T0
NCU06075T0	FGSG_07528T0
NCU06075T1	FGSG_07528T0
NCU02961T0	FGSG_01167T0
NCU00290T0	FGSG_05589T0
NCU01813T0	FGSG_06004T0
NCU06847T0	FGSG_04370T0
NCU04176T0	FGSG_07338T0
NCU04020T0	FGSG_08761T0
NCU11866T0	FGSG_07277T0
NCU02265T0	FGSG_06054T0
NCU02252T0	FGSG_06055T0
NCU06279T0	FGSG_02571T0
NCU08325T0	FGSG_07894T0
NCU04137T0	FGSG_02011T0
NCU04669T0	FGSG_02709T0
NCU02611T0	FGSG_11852T0
NCU08858T0	FGSG_10747T0	FGSG_02358T0
NCU00477T0	FGSG_06895T0
NCU09212T0	FGSG_00786T0
NCU05288T0	FGSG_06166T0
NCU09120T0	FGSG_13004T0
NCU09688T0	FGSG_08982T0
NCU03961T0	FGSG_08439T0
NCU09068T0	FGSG_08634T0
NCU08435T0	FGSG_01582T0
NCU06701T0	FGSG_07420T0
NCU11397T0	FGSG_04130T0
NCU01502T0	FGSG_04404T0
NCU01378T0	FGSG_06090T0
NCU03491T0	FGSG_05165T0
NCU06259T0	FGSG_06950T0
NCU05273T0	FGSG_01954T0
NCU03815T0	FGSG_06126T0
NCU11251T0	FGSG_00468T0
NCU03929T0	FGSG_08543T0
NCU06252T0	FGSG_06977T0
NCU05644T0	FGSG_02191T0
NCU02351T0	FGSG_07937T0
NCU01936T0	FGSG_08914T0
NCU04653T0	FGSG_07373T0
NCU08290T0	FGSG_12711T0
NCU03417T0	FGSG_00967T0
NCU05400T0	FGSG_00643T0
NCU03771T0	FGSG_06123T0
NCU02368T0	FGSG_07955T0
NCU06489T0	FGSG_07307T0
NCU04414T0	FGSG_11597T0
NCU07153T0	FGSG_09893T0
NCU02107T0	FGSG_00287T0
NCU03246T0	FGSG_00543T0
NCU09673T0	FGSG_02105T0
NCU05545T0	FGSG_08285T0
NCU03415T0	FGSG_00979T0
NCU09580T0	FGSG_03033T0
NCU03914T0	FGSG_08623T0
NCU04663T0	FGSG_10057T0
NCU05885T0	FGSG_11568T0
NCU06523T0	FGSG_13805T0
NCU06959T0	FGSG_05873T0
NCU09101T0	FGSG_08805T0
NCU11748T0	FGSG_06212T0
NCU06854T0	FGSG_06260T0
NCU02542T1	FGSG_00500T0
NCU02542T0	FGSG_00500T0
NCU09380T0	FGSG_01128T0
NCU06149T0	FGSG_10791T0
NCU11271T0	FGSG_02028T0
NCU01882T0	FGSG_11617T0
NCU09564T0	FGSG_02426T0
NCU00498T0	FGSG_06900T0
NCU02274T0	FGSG_06290T0
NCU11185T0	FGSG_05432T0
NCU00904T0	FGSG_00706T0
NCU07334T0	FGSG_05277T0
NCU06821T0	FGSG_10861T0
NCU00794T0	FGSG_05698T0
NCU01089T0	FGSG_09059T0
NCU05129T0	FGSG_12934T0
NCU03115T0	FGSG_00932T0
NCU02100T0	FGSG_04906T0
NCU00880T0	FGSG_02811T0
NCU07489T0	FGSG_00852T0
NCU05226T0	FGSG_09732T0
NCU02750T0	FGSG_00434T0
NCU00410T0	FGSG_06927T0
NCU02354T0	FGSG_07964T0
NCU01333T0	FGSG_10003T0
NCU03981T1	FGSG_09466T0
NCU03981T0	FGSG_09466T0
NCU04721T0	FGSG_04738T0
NCU00936T0	FGSG_11843T0
NCU05105T0	FGSG_11006T0
NCU00163T0	FGSG_02528T0
NCU02534T0	FGSG_00376T0
NCU03076T0	FGSG_01141T0
NCU03597T0	FGSG_07021T0
NCU11967T0	FGSG_06242T0
NCU00824T0	FGSG_00780T0
NCU02729T0	FGSG_00449T0
NCU08626T0	FGSG_00797T0
NCU03425T0	FGSG_05713T0
NCU06026T0	FGSG_00107T0
NCU00337T0	FGSG_05465T0
NCU00692T0	FGSG_08644T0
NCU02650T0	FGSG_09432T0
NCU02247T0	FGSG_10766T0
NCU02497T0	FGSG_11782T0
NCU01377T0	FGSG_06092T0
NCU06277T0	FGSG_02553T0
NCU07068T0	FGSG_02820T0
NCU09254T0	FGSG_01357T0
NCU00170T0	FGSG_06678T0
NCU05680T0	FGSG_02714T0
NCU06918T0	FGSG_07495T0
NCU09547T0	FGSG_06789T0
NCU08499T0	FGSG_11794T0
NCU02791T0	FGSG_01042T0
NCU00809T0	FGSG_03272T0
NCU04646T0	FGSG_01839T0
NCU00130T0	FGSG_07274T0
NCU05627T0	FGSG_05042T0
NCU00428T0	FGSG_05522T0
NCU07504T0	FGSG_01225T0
NCU11294T0	FGSG_03199T0
NCU05499T0	FGSG_08358T0
NCU07284T0	FGSG_01149T0
NCU02179T0	FGSG_08715T0
NCU09097T0	FGSG_13337T0
NCU04485T0	FGSG_05686T0
NCU04848T0	FGSG_08434T0
NCU08272T0	FGSG_05328T0
NCU02009T0	FGSG_13347T0
NCU03697T0	FGSG_01867T0
NCU01433T0	FGSG_07395T0
NCU10030T0	FGSG_04743T0
NCU09048T0	FGSG_09876T0
NCU08719T0	FGSG_04022T0
NCU02421T0	FGSG_09850T0
NCU04636T0	FGSG_10049T0
NCU07001T0	FGSG_05658T0
NCU04389T0	FGSG_09585T0
NCU05805T0	FGSG_09873T0
NCU00538T0	FGSG_00248T0
NCU00089T0	FGSG_07032T0
NCU07442T0	FGSG_08596T0
NCU01000T1	FGSG_04970T0
NCU01000T0	FGSG_04970T0
NCU05891T0	FGSG_06071T0
NCU07955T0	FGSG_01344T0
NCU05219T0	FGSG_02472T0
NCU01252T0	FGSG_07456T0
NCU05213T0	FGSG_04266T0
NCU09106T0	FGSG_01275T0
NCU07064T0	FGSG_09257T0
NCU05316T0	FGSG_11425T0
NCU00978T0	FGSG_01137T0
NCU03686T0	FGSG_01853T0
NCU00077T0	FGSG_06721T0
NCU06144T0	FGSG_04890T0
NCU12124T0	FGSG_08372T0
NCU03500T0	FGSG_05169T0
NCU03325T0	FGSG_00520T0
NCU02960T0	FGSG_01174T0
NCU00377T0	FGSG_07253T0
NCU05308T0	FGSG_05309T0
NCU05095T0	FGSG_01104T0
NCU08033T0	FGSG_04276T0
NCU03546T0	FGSG_01647T0
NCU04670T0	FGSG_02634T0
NCU04427T0	FGSG_04946T0
NCU06344T0	FGSG_06174T0
NCU04581T0	FGSG_02054T0
NCU00789T0	FGSG_09699T0
NCU00181T0	FGSG_05403T0
NCU06803T0	FGSG_01572T0
NCU03526T0	FGSG_06030T0
NCU02420T0	FGSG_09851T0
NCU03187T0	FGSG_09408T0
NCU07874T0	FGSG_05417T0
NCU07521T0	FGSG_06615T0
NCU11301T0	FGSG_06348T0
NCU11803T0	FGSG_09642T0
NCU01361T0	FGSG_01911T0
NCU09132T0	FGSG_00397T0
NCU04713T0	FGSG_09462T0
NCU00754T0	FGSG_09697T0
NCU07584T0	FGSG_04221T0
NCU04661T0	FGSG_10046T0
NCU07020T0	FGSG_09600T0
NCU08297T0	FGSG_05315T0
NCU08297T1	FGSG_05315T0
NCU00453T0	FGSG_05511T0
NCU06735T0	FGSG_01545T0
NCU10853T0	FGSG_04053T0
NCU11399T0	FGSG_06923T0
NCU08924T0	FGSG_10285T0
NCU04364T0	FGSG_04263T0
NCU03972T0	FGSG_08444T0
NCU01449T0	FGSG_07477T0
NCU01449T1	FGSG_07477T0
NCU01234T0	FGSG_05858T0
NCU01480T0	FGSG_06815T0
NCU01285T0	FGSG_13715T0
NCU07438T0	FGSG_08656T0
NCU05752T0	FGSG_02657T0
NCU07021T0	FGSG_05083T0
NCU11239T0	FGSG_11697T0
NCU08319T0	FGSG_06228T0
NCU00915T0	FGSG_04554T0
NCU00943T0	FGSG_05622T0
NCU05411T0	FGSG_01638T0
NCU02074T0	FGSG_04911T0
NCU06217T0	FGSG_02511T0
NCU07986T0	FGSG_01931T0
NCU05259T0	FGSG_06184T0
NCU07909T0	FGSG_03977T0
NCU06601T0	FGSG_05259T0
NCU00984T0	FGSG_02816T0
NCU03064T0	FGSG_01183T0
NCU04938T0	FGSG_11008T0
NCU03359T0	FGSG_01475T0
NCU05843T0	FGSG_03063T0
NCU02122T0	FGSG_08518T0
NCU07893T0	FGSG_00570T0
NCU08378T0	FGSG_01231T0
NCU04731T0	FGSG_08403T0
NCU10042T0	FGSG_01346T0
NCU10042T1	FGSG_01346T0
NCU07082T0	FGSG_01976T0
NCU07531T0	FGSG_09681T0
NCU02147T0	FGSG_08845T0
NCU01044T0	FGSG_10168T0
NCU07859T0	FGSG_05593T0
NCU04772T0	FGSG_08430T0
NCU03922T0	FGSG_09266T0
NCU04354T0	FGSG_09790T0
NCU04259T0	FGSG_09938T0
NCU05861T0	FGSG_11696T0
NCU09757T0	FGSG_00960T0
NCU07544T0	FGSG_06769T0
NCU04089T0	FGSG_01745T0
NCU02425T0	FGSG_06373T0
NCU09034T0	FGSG_09883T0
NCU03136T0	FGSG_00869T0
NCU05452T0	FGSG_04320T0
NCU09407T0	FGSG_07555T0
NCU08935T0	FGSG_10362T0
NCU02549T0	FGSG_00863T0
NCU01216T0	FGSG_02095T0
NCU09241T0	FGSG_01359T0
NCU04078T0	FGSG_09245T0
NCU03776T0	FGSG_09707T0	FGSG_02316T0	FGSG_10995T0	FGSG_02139T0	FGSG_06141T0
NCU07732T0	FGSG_09554T0
NCU07732T1	FGSG_09554T0
NCU02089T0	FGSG_00723T0
NCU04428T0	FGSG_04944T0
NCU05218T0	FGSG_04254T0
NCU07590T0	FGSG_04235T0
NCU02296T0	FGSG_10934T0
NCU06418T0	FGSG_07296T0
NCU03606T0	FGSG_10122T0
NCU02795T0	FGSG_01353T0
NCU11956T0	FGSG_00841T0
NCU02260T0	FGSG_10769T0
NCU03267T0	FGSG_11897T0
NCU09064T0	FGSG_08701T0
NCU06760T0	FGSG_04416T0
NCU09737T0	FGSG_04255T0
NCU08840T0	FGSG_06172T0
NCU08708T0	FGSG_10890T0
NCU03973T0	FGSG_08443T0
NCU08364T0	FGSG_01496T0
NCU02375T0	FGSG_07958T0
NCU03857T0	FGSG_10347T0
NCU03204T0	FGSG_00475T0
NCU03257T0	FGSG_00529T0
NCU04144T0	FGSG_02016T0
NCU04468T0	FGSG_04055T0
NCU02115T0	FGSG_09391T0
NCU03952T0	FGSG_10033T0
NCU09076T0	FGSG_08663T0
NCU07381T0	FGSG_00361T0
NCU07754T0	FGSG_02136T0
NCU01231T0	FGSG_05882T0
NCU09521T0	FGSG_02700T0
NCU11242T0	FGSG_11389T0
NCU00673T0	FGSG_00192T0
NCU00450T0	FGSG_06890T0
NCU01180T0	FGSG_07332T0
NCU07070T0	FGSG_02752T0
NCU04173T0	FGSG_07335T0
NCU04173T1	FGSG_07335T0
NCU01517T0	FGSG_06278T0
NCU03509T0	FGSG_04943T0
NCU03823T0	FGSG_07397T0
NCU04415T0	FGSG_11602T0
NCU02193T0	FGSG_10446T0
NCU02193T1	FGSG_10446T0
NCU11263T0	FGSG_09888T0
NCU02457T0	FGSG_01406T0
NCU03258T0	FGSG_06861T0
NCU00608T0	FGSG_09424T0
NCU04840T0	FGSG_08491T0
NCU06870T0	FGSG_07945T0
NCU09267T0	FGSG_11097T0
NCU00821T0	FGSG_05839T0
NCU03339T0	FGSG_05183T0
NCU05427T0	FGSG_04314T0
NCU04335T0	FGSG_06206T0
NCU09831T0	FGSG_01662T0
NCU02591T0	FGSG_09327T0
NCU06895T0	FGSG_06068T0
NCU09347T0	FGSG_04343T0
NCU09220T0	FGSG_07083T0
NCU08312T0	FGSG_09686T0
NCU06441T0	FGSG_13110T0
NCU01240T0	FGSG_05861T0
NCU02211T0	FGSG_05780T0
NCU07420T0	FGSG_06841T0
NCU00677T0	FGSG_05761T0	FGSG_08843T0
NCU00665T0	FGSG_00259T0
NCU00575T0	FGSG_08774T0
NCU08027T0	FGSG_04270T0
NCU08216T0	FGSG_06544T0
NCU04316T0	FGSG_10145T0
NCU08663T0	FGSG_09760T0
NCU00919T0	FGSG_00877T0
NCU10262T0	FGSG_00613T0
NCU01919T0	FGSG_08920T0
NCU04295T0	FGSG_10030T0
NCU09223T0	FGSG_11915T0
NCU01646T0	FGSG_01533T0
NCU02414T0	FGSG_06358T0
NCU03186T0	FGSG_09538T0
NCU06714T0	FGSG_05195T0
NCU02482T0	FGSG_00175T0
NCU02482T1	FGSG_00175T0
NCU02482T2	FGSG_00175T0
NCU05363T0	FGSG_01605T0
NCU00261T0	FGSG_07897T0
NCU03713T0	FGSG_05143T0
NCU00790T0	FGSG_09583T0
NCU03779T0	FGSG_07017T0
NCU07865T0	FGSG_05424T0
NCU02430T0	FGSG_09855T0
NCU00493T0	FGSG_05436T0
NCU09253T0	FGSG_00583T0
NCU06305T0	FGSG_04827T0
NCU07340T0	FGSG_00571T0
NCU04936T0	FGSG_04232T0
NCU05888T0	FGSG_11565T0
NCU08471T0	FGSG_10885T0
NCU06785T0	FGSG_12857T0
NCU01181T0	FGSG_05140T0
NCU05926T0	FGSG_02663T0
NCU05198T0	FGSG_03985T0
NCU03633T0	FGSG_05912T0
NCU04207T0	FGSG_05974T0
NCU03715T0	FGSG_07143T0
NCU04096T0	FGSG_07344T0
NCU04185T0	FGSG_07329T0
NCU07389T0	FGSG_07068T0
NCU03372T0	FGSG_10853T0
NCU08097T0	FGSG_09445T0
NCU08669T0	FGSG_09762T0
NCU06843T0	FGSG_06289T0
NCU04343T0	FGSG_12773T0
NCU06950T0	FGSG_10526T0
NCU07981T0	FGSG_01693T0
NCU04783T0	FGSG_08485T0
NCU02536T0	FGSG_00375T0
NCU01290T0	FGSG_07206T0
NCU07246T0	FGSG_10384T0
NCU00897T0	FGSG_00716T0
NCU01461T0	FGSG_07020T0
NCU05606T0	FGSG_08126T0
NCU03855T0	FGSG_13746T0
NCU11685T0	FGSG_10313T0
NCU03795T0	FGSG_07380T0
NCU06240T0	FGSG_07251T0
NCU04270T0	FGSG_09996T0
NCU02716T0	FGSG_01299T0
NCU03066T0	FGSG_01185T0
NCU05956T0	FGSG_00096T0
NCU00717T0	FGSG_05045T0
NCU04963T0	FGSG_02641T0
NCU02235T0	FGSG_06305T0
NCU06190T0	FGSG_07267T0
NCU11353T0	FGSG_05507T0
NCU10519T0	FGSG_13541T0
NCU09812T0	FGSG_01321T0
NCU06593T0	FGSG_05261T0
NCU03944T0	FGSG_09956T0
NCU09874T0	FGSG_04876T0
NCU09025T0	FGSG_06078T0
NCU08706T0	FGSG_12264T0
NCU02148T0	FGSG_08571T0
NCU04841T0	FGSG_08492T0
NCU05589T0	FGSG_08128T0
NCU07820T0	FGSG_11475T0
NCU08998T0	FGSG_05554T0
NCU08998T1	FGSG_05554T0
NCU01652T0	FGSG_01417T0
NCU05943T0	FGSG_05364T0
NCU02582T0	FGSG_09342T0
NCU05350T0	FGSG_10570T0
NCU02996T0	FGSG_01150T0
NCU06799T0	FGSG_01564T0
NCU05028T0	FGSG_06334T0
NCU04333T0	FGSG_10292T0
NCU07358T0	FGSG_00976T0
NCU07778T0	FGSG_02047T0
NCU01984T0	FGSG_08874T0
NCU06039T0	FGSG_07525T0
NCU06921T0	FGSG_01399T0
NCU01195T0	FGSG_07174T0
NCU01362T0	FGSG_07316T0
NCU01439T0	FGSG_07468T0
NCU02586T0	FGSG_09167T0
NCU06961T0	FGSG_07551T0
NCU03998T0	FGSG_13674T0
NCU03498T0	FGSG_05159T0	FGSG_02142T0
NCU12009T0	FGSG_06473T0	FGSG_07701T0
NCU04111T0	FGSG_01846T0
NCU06033T0	FGSG_07540T0
NCU01066T0	FGSG_13802T0
NCU11266T0	FGSG_09863T0
NCU10381T0	FGSG_10719T0
NCU04435T0	FGSG_02767T0
NCU10847T0	FGSG_00280T0
NCU01086T0	FGSG_10451T0
NCU06779T0	FGSG_10858T0
NCU02657T0	FGSG_00421T0
NCU07367T0	FGSG_01198T0
NCU02015T0	FGSG_08531T0
NCU08024T0	FGSG_04278T0
NCU09406T0	FGSG_10677T0
NCU02877T0	FGSG_03825T0
NCU00421T0	FGSG_06954T0
NCU09814T0	FGSG_01323T0
NCU00711T0	FGSG_11815T0
NCU07400T0	FGSG_06823T0
NCU05850T0	FGSG_02433T0
NCU08370T0	FGSG_01498T0
NCU03380T0	FGSG_10896T0
NCU08301T0	FGSG_09619T0
NCU06834T0	FGSG_11745T0
NCU02896T0	FGSG_00800T0
NCU00182T0	FGSG_05404T0
NCU10762T0	FGSG_09584T0
NCU01767T0	FGSG_05205T0
NCU02934T0	FGSG_04888T0
NCU07607T0	FGSG_04204T0
NCU11312T0	FGSG_02495T0
NCU06430T0	FGSG_07290T0
NCU07534T0	FGSG_06504T0
NCU07987T0	FGSG_01932T0
NCU11580T0	FGSG_00974T0
NCU10409T0	FGSG_03963T0
NCU00035T0	FGSG_06688T0
NCU05791T0	FGSG_02650T0
NCU06215T0	FGSG_02509T0
NCU08346T0	FGSG_01506T0
NCU04247T0	FGSG_10385T0
NCU06520T0	FGSG_09740T0
NCU00894T0	FGSG_00686T0
NCU02546T0	FGSG_01386T0
NCU03482T0	FGSG_05150T0
NCU00536T0	FGSG_00186T0
NCU01141T0	FGSG_09004T0
NCU03608T0	FGSG_10118T0
NCU04747T0	FGSG_09274T0
NCU09540T0	FGSG_07006T0
NCU03548T0	FGSG_01575T0
NCU08607T0	FGSG_00369T0
NCU08338T0	FGSG_01012T0
NCU01324T0	FGSG_01909T0
NCU06270T0	FGSG_02563T0
NCU01178T0	FGSG_07330T0
NCU08428T0	FGSG_06468T0
NCU02906T0	FGSG_00805T0
NCU02485T0	FGSG_07833T0
NCU07171T0	FGSG_04485T0
NCU06032T0	FGSG_07539T0
NCU05715T0	FGSG_12183T0
NCU04612T0	FGSG_09903T0
NCU04612T1	FGSG_09903T0
NCU01235T0	FGSG_05857T0
NCU07383T0	FGSG_00741T0
NCU02232T0	FGSG_06339T0
NCU03740T0	FGSG_07178T0
NCU00593T0	FGSG_00182T0
NCU00194T0	FGSG_05546T0
NCU09434T0	FGSG_00348T0
NCU03737T0	FGSG_07182T0
NCU10852T0	FGSG_01283T0
NCU11863T0	FGSG_02604T0
NCU10546T0	FGSG_03589T0
NCU04042T0	FGSG_09298T0
NCU04642T0	FGSG_10205T0
NCU09093T0	FGSG_08597T0
NCU09771T0	FGSG_10888T0
NCU03009T0	FGSG_02785T0
NCU01564T0	FGSG_04356T0
NCU06774T0	FGSG_00957T0
NCU02256T0	FGSG_06049T0
NCU01615T0	FGSG_10760T0
NCU02555T0	FGSG_00874T0
NCU11705T0	FGSG_04178T0
NCU08977T0	FGSG_06918T0
NCU00378T0	FGSG_02273T0
NCU03714T0	FGSG_05144T0
NCU05064T0	FGSG_07928T0
NCU08894T0	FGSG_04582T0
NCU05585T0	FGSG_10483T0	FGSG_07666T0
NCU06271T0	FGSG_02562T0
NCU02268T0	FGSG_06299T0
NCU00587T0	FGSG_08691T0
NCU00865T0	FGSG_11113T0
NCU08762T0	FGSG_06606T0
NCU03593T0	FGSG_09019T0
NCU08643T0	FGSG_04504T0
NCU09183T0	FGSG_04829T0
NCU02994T0	FGSG_01310T0
NCU09230T0	FGSG_01177T0
NCU06409T0	FGSG_05502T0
NCU03194T0	FGSG_10669T0
NCU02336T0	FGSG_10966T0
NCU04600T0	FGSG_10239T0
NCU03495T0	FGSG_05162T0
NCU04761T0	FGSG_08476T0
NCU01596T0	FGSG_00306T0
NCU06493T0	FGSG_05535T0
NCU06988T0	FGSG_05644T0
NCU02291T0	FGSG_10804T0
NCU02725T0	FGSG_01308T0
NCU02785T0	FGSG_01486T0
NCU07483T0	FGSG_00283T0
NCU02209T0	FGSG_05784T0
NCU08436T0	FGSG_01581T0
NCU01095T0	FGSG_08575T0
NCU06718T0	FGSG_09892T0
NCU11204T0	FGSG_08884T0
NCU02751T0	FGSG_00433T0
NCU00100T0	FGSG_05477T0
NCU04041T0	FGSG_05336T0
NCU04924T0	FGSG_07907T0
NCU09533T0	FGSG_05130T0
NCU04459T0	FGSG_12781T0
NCU10189T0	FGSG_09265T0
NCU00122T0	FGSG_06655T0
NCU08145T0	FGSG_02146T0
NCU09112T0	FGSG_01280T0
NCU09575T0	FGSG_01603T0
NCU11215T0	FGSG_08767T0
NCU02393T0	FGSG_06385T0
NCU02393T1	FGSG_06385T0
NCU07461T0	FGSG_00621T0
NCU09208T0	FGSG_02801T0
NCU02310T0	FGSG_13912T0
NCU10383T1	FGSG_10746T0
NCU11927T0	FGSG_00626T0
NCU04065T0	FGSG_09232T0
NCU05987T0	FGSG_09486T0
NCU06543T0	FGSG_09661T0
NCU07298T0	FGSG_00600T0
NCU07362T0	FGSG_01027T0
NCU02787T0	FGSG_13008T0
NCU08811T0	FGSG_09712T0
NCU02238T0	FGSG_02070T0
NCU02464T0	FGSG_09421T0
NCU02397T0	FGSG_09834T0
NCU07024T0	FGSG_09612T0
NCU11739T0	FGSG_12041T0
NCU00755T0	FGSG_03080T0
NCU03355T0	FGSG_01569T0
NCU00772T0	FGSG_05734T0
NCU11420T0	FGSG_07849T0
NCU06005T0	FGSG_13343T0
NCU02109T0	FGSG_00872T0
NCU02746T0	FGSG_01152T0
NCU05454T0	FGSG_03249T0
NCU00070T0	FGSG_12974T0
NCU07720T0	FGSG_12883T0
NCU10776T0	FGSG_10789T0
NCU04534T0	FGSG_05038T0
NCU03719T0	FGSG_07155T0
NCU04481T0	FGSG_09624T0
NCU08167T0	FGSG_10426T0
NCU05859T0	FGSG_05871T0
NCU06191T0	FGSG_07268T0
NCU06041T0	FGSG_07721T0
NCU04885T0	FGSG_09226T0
NCU04757T0	FGSG_09507T0
NCU10652T0	FGSG_06502T0
NCU09571T0	FGSG_11976T0
NCU04092T0	FGSG_09140T0	FGSG_03177T0
NCU00161T0	FGSG_05442T0
NCU00427T0	FGSG_05523T0
NCU00631T0	FGSG_08540T0
NCU07914T0	FGSG_03992T0
NCU06179T0	FGSG_06939T0
NCU07414T0	FGSG_06825T0
NCU11176T0	FGSG_06630T0
NCU03578T0	FGSG_00647T0
NCU05782T0	FGSG_02637T0
NCU06112T0	FGSG_07023T0
NCU04143T0	FGSG_01842T0
NCU04504T0	FGSG_04028T0
NCU08997T0	FGSG_04152T0
NCU05578T0	FGSG_08316T0
NCU06519T0	FGSG_07564T0
NCU03436T0	FGSG_01464T0
NCU02343T0	FGSG_06463T0
NCU05302T0	FGSG_09745T0
NCU00306T0	FGSG_03725T0
NCU03229T0	FGSG_02761T0
NCU00395T0	FGSG_07244T0
NCU03649T0	FGSG_05905T0
NCU07701T0	FGSG_09576T0
NCU03768T1	FGSG_07410T0
NCU03768T0	FGSG_07410T0
NCU03768T2	FGSG_07410T0
NCU00913T0	FGSG_00700T0
NCU00226T0	FGSG_06669T0
NCU08514T0	FGSG_00945T0
NCU03801T0	FGSG_06114T0
NCU06250T0	FGSG_06969T0
NCU06435T0	FGSG_07278T0
NCU04219T0	FGSG_09914T0
NCU06993T0	FGSG_09564T0
NCU03637T0	FGSG_12839T0
NCU08331T0	FGSG_09551T0
NCU00440T0	FGSG_04104T0
NCU01388T0	FGSG_07370T0
NCU07850T0	FGSG_04123T0
NCU08687T0	FGSG_04085T0
NCU09646T0	FGSG_04243T0
NCU07332T0	FGSG_06539T0
NCU11408T0	FGSG_07853T0
NCU05853T0	FGSG_00015T0
NCU05117T0	FGSG_02662T0
NCU09115T0	FGSG_01284T0
NCU03763T0	FGSG_07164T0
NCU09698T0	FGSG_03889T0
NCU04008T0	FGSG_09964T0
NCU11693T0	FGSG_04479T0
NCU06052T0	FGSG_09380T0
NCU04108T0	FGSG_13840T0
NCU00512T0	FGSG_01046T0
NCU00280T0	FGSG_05557T0
NCU03347T0	FGSG_01560T0
NCU03678T0	FGSG_01852T0
NCU01170T0	FGSG_06805T0
NCU02151T0	FGSG_08872T0
NCU03176T0	FGSG_09539T0
NCU08177T0	FGSG_07520T0
NCU06659T0	FGSG_09924T0
NCU01132T0	FGSG_01484T0
NCU03058T0	FGSG_00617T0
NCU03699T0	FGSG_01877T0
NCU04192T0	FGSG_06133T0
NCU03662T0	FGSG_07011T0
NCU07860T0	FGSG_09082T0
NCU06669T0	FGSG_13670T0
NCU00649T0	FGSG_00269T0
NCU01512T0	FGSG_01449T0
NCU01737T0	FGSG_01439T0
NCU02966T0	FGSG_01337T0
NCU08503T0	FGSG_00636T0
NCU08152T0	FGSG_01734T0
NCU04053T0	FGSG_09527T0
NCU00985T0	FGSG_12461T0
NCU07528T0	FGSG_06586T0
NCU09456T0	FGSG_05683T0
NCU00829T0	FGSG_06060T0	FGSG_10655T0
NCU02604T0	FGSG_00892T0
NCU02606T0	FGSG_00890T0
NCU01348T0	FGSG_02206T0
NCU02456T0	FGSG_01407T0
NCU09864T0	FGSG_09240T0
NCU08995T0	FGSG_04151T0
NCU03921T0	FGSG_09267T0
NCU08983T0	FGSG_05389T0
NCU07839T0	FGSG_12302T0
NCU02044T0	FGSG_02764T0
NCU03039T0	FGSG_07049T0
NCU04306T0	FGSG_10320T0
NCU12076T0	FGSG_09397T0
NCU01057T0	FGSG_02691T0
NCU01057T1	FGSG_02691T0
NCU01695T0	FGSG_01424T0
NCU00389T0	FGSG_07241T0
NCU06568T0	FGSG_05288T0
NCU04796T0	FGSG_09503T0
NCU09788T0	FGSG_09475T0
NCU08880T0	FGSG_10375T0
NCU06246T0	FGSG_13031T0
NCU08779T1	FGSG_06493T0
NCU08779T0	FGSG_06493T0
NCU03018T0	FGSG_00485T0
NCU10512T0	FGSG_02151T0
NCU03055T0	FGSG_13014T0
NCU08850T0	FGSG_13490T0
NCU05410T0	FGSG_01573T0
NCU05526T0	FGSG_03993T0
NCU09116T0	FGSG_01285T0
NCU07015T0	FGSG_05638T0
NCU06089T0	FGSG_07043T0
NCU09209T0	FGSG_11032T0	FGSG_00251T0	FGSG_03569T0
NCU11395T0	FGSG_02432T0
NCU06371T0	FGSG_09022T0
NCU10468T0	FGSG_06094T0
NCU00892T0	FGSG_00684T0
NCU00064T0	FGSG_07218T0
NCU06630T0	FGSG_09815T0
NCU09885T0	FGSG_10950T0
NCU03557T0	FGSG_00309T0
NCU00301T0	FGSG_05556T0
NCU00589T0	FGSG_08690T0
NCU03741T0	FGSG_07150T0
NCU06860T0	FGSG_06354T0
NCU11997T0	FGSG_03637T0
NCU07960T0	FGSG_00405T0
NCU01438T0	FGSG_07467T0
NCU06482T0	FGSG_05454T0
NCU06842T0	FGSG_12901T0
NCU07849T0	FGSG_04128T0
NCU07849T1	FGSG_04128T0
NCU03695T0	FGSG_01865T0
NCU00528T0	FGSG_09221T0
NCU04598T0	FGSG_10234T0
NCU08333T0	FGSG_08736T0
NCU05577T0	FGSG_03387T0	FGSG_03858T0
NCU04418T0	FGSG_00593T0
NCU04430T0	FGSG_04936T0
NCU07619T0	FGSG_03307T0
NCU03396T0	FGSG_10908T0
NCU00434T0	FGSG_04111T0
NCU00196T0	FGSG_05544T0
NCU11562T0	FGSG_00515T0
NCU01913T0	FGSG_08933T0
NCU03188T0	FGSG_08694T0
NCU03217T0	FGSG_09158T0
NCU03894T0	FGSG_09492T0
NCU02104T0	FGSG_00915T0
NCU03197T0	FGSG_00469T0
NCU00056T0	FGSG_07226T0
NCU06924T0	FGSG_01395T0
NCU00602T0	FGSG_09448T0
NCU07887T0	FGSG_05409T0
NCU11385T0	FGSG_09393T0
NCU01269T0	FGSG_01908T0
NCU01367T0	FGSG_06802T0
NCU04289T0	FGSG_04571T0
NCU08127T0	FGSG_04584T0
NCU04637T0	FGSG_10048T0
NCU05207T0	FGSG_04799T0
NCU03255T0	FGSG_00530T0
NCU01633T0	FGSG_02978T0
NCU04672T0	FGSG_02207T0
NCU00032T0	FGSG_06691T0
NCU05846T0	FGSG_05373T0
NCU08162T0	FGSG_03694T0
NCU04390T0	FGSG_09594T0
NCU07492T0	FGSG_00848T0
NCU08040T0	FGSG_04268T0
NCU03890T0	FGSG_09499T0
NCU02637T0	FGSG_07364T0
NCU07055T0	FGSG_03696T0
NCU08114T0	FGSG_03144T0
NCU03395T0	FGSG_10907T0
NCU08434T0	FGSG_07880T0
NCU03846T0	FGSG_02630T0
NCU03846T1	FGSG_02630T0
NCU01993T0	FGSG_08706T0
NCU09162T0	FGSG_02701T0
NCU06118T0	FGSG_07038T0
NCU11288T0	FGSG_06496T0
NCU09287T0	FGSG_10929T0
NCU09252T0	FGSG_00584T0
NCU01013T0	FGSG_10080T0
NCU11642T0	FGSG_02094T0
NCU02325T0	FGSG_10358T0
NCU07558T0	FGSG_06759T0
NCU05143T0	FGSG_03916T0
NCU05294T0	FGSG_06160T0
NCU08291T0	FGSG_05316T0
NCU07757T0	FGSG_09011T0
NCU00725T0	FGSG_00776T0
NCU00193T0	FGSG_05545T0
NCU04391T0	FGSG_09595T0
NCU03948T0	FGSG_10082T0
NCU05519T0	FGSG_11084T0
NCU02541T0	FGSG_00499T0
NCU03207T0	FGSG_00562T0
NCU01183T0	FGSG_05139T0
NCU01387T0	FGSG_07371T0
NCU01412T0	FGSG_10121T0
NCU04465T0	FGSG_08542T0
NCU06347T0	FGSG_09721T0
NCU06652T0	FGSG_10200T0
NCU00120T0	FGSG_06694T0
NCU10715T0	FGSG_07040T0
NCU08480T0	FGSG_10868T0
NCU11544T0	FGSG_08731T0
NCU11544T1	FGSG_08731T0
NCU00023T0	FGSG_05385T0
NCU10987T0	FGSG_01352T0
NCU11213T0	FGSG_08773T0
NCU09526T0	FGSG_13287T0
NCU05897T0	FGSG_01593T0
NCU05899T0	FGSG_01705T0
NCU04005T0	FGSG_10066T0
NCU00455T0	FGSG_04101T0
NCU09388T0	FGSG_01365T0
NCU01160T0	FGSG_10087T0
NCU07076T0	FGSG_08757T0
NCU08507T0	FGSG_01470T0
NCU08895T0	FGSG_06509T0
NCU04633T0	FGSG_01881T0
NCU00167T0	FGSG_06643T0
NCU01083T0	FGSG_09035T0
NCU09551T0	FGSG_05127T0
NCU06360T0	FGSG_09647T0
NCU10927T0	FGSG_06156T0
NCU08511T0	FGSG_01481T0
NCU02913T0	FGSG_07734T0
NCU06341T0	FGSG_09804T0
NCU09640T0	FGSG_08749T0
NCU10272T0	FGSG_10419T0
NCU01481T0	FGSG_04398T0
NCU01271T0	FGSG_05903T0
NCU04002T0	FGSG_10068T0
NCU04170T0	FGSG_10435T0
NCU07941T0	FGSG_09739T0
NCU09307T0	FGSG_13012T0
NCU02639T0	FGSG_06098T0
NCU02639T1	FGSG_06098T0
NCU03238T0	FGSG_01064T0
NCU03971T0	FGSG_08445T0
NCU06833T0	FGSG_06884T0
NCU10467T0	FGSG_07200T0
NCU02532T0	FGSG_00364T0
NCU03462T0	FGSG_00817T0
NCU03231T0	FGSG_02769T0
NCU03057T0	FGSG_03942T0
NCU10059T0	FGSG_00389T0
NCU05598T0	FGSG_00989T0
NCU09139T0	FGSG_00425T0
NCU00567T0	FGSG_08426T0
NCU09817T0	FGSG_00478T0
NCU07112T0	FGSG_03259T0
NCU03913T0	FGSG_08622T0
NCU02272T0	FGSG_10781T0
NCU07419T0	FGSG_06840T0
NCU06336T0	FGSG_13626T0
NCU02620T0	FGSG_00664T0
NCU03124T0	FGSG_00677T0
NCU01978T0	FGSG_08876T0
NCU06245T0	FGSG_06693T0
NCU09429T0	FGSG_03915T0
NCU06496T0	FGSG_06696T0
NCU06077T0	FGSG_07529T0
NCU09732T0	FGSG_05087T0
NCU07530T0	FGSG_10466T0
NCU07539T0	FGSG_11618T0
NCU02741T0	FGSG_01157T0
NCU05385T0	FGSG_01614T0
NCU00277T0	FGSG_07033T0
NCU05224T0	FGSG_02476T0
NCU07952T0	FGSG_01341T0
NCU02378T0	FGSG_07960T0
NCU05536T0	FGSG_08380T0
NCU02688T1	FGSG_01207T0
NCU02688T0	FGSG_01207T0
NCU00007T0	FGSG_05524T0
NCU00043T0	FGSG_07233T0
NCU08852T0	FGSG_05924T0
NCU00432T0	FGSG_04110T0
NCU07290T0	FGSG_01193T0
NCU07053T0	FGSG_02392T0
NCU05884T0	FGSG_03636T0
NCU03504T0	FGSG_06028T0
NCU00611T0	FGSG_09412T0
NCU04697T0	FGSG_05805T0
NCU01961T0	FGSG_08889T0
NCU06618T0	FGSG_05236T0
NCU00599T0	FGSG_13585T0
NCU10080T0	FGSG_07924T0
NCU01059T0	FGSG_00659T0
NCU00065T0	FGSG_07217T0
NCU01435T0	FGSG_07409T0
NCU09318T0	FGSG_00548T0
NCU06563T0	FGSG_05281T0
NCU01345T0	FGSG_10142T0
NCU06231T0	FGSG_02499T0
NCU00911T0	FGSG_00702T0
NCU09321T0	FGSG_01043T0
NCU03813T0	FGSG_06127T0
NCU00784T0	FGSG_09695T0
NCU04118T0	FGSG_07421T0
NCU04442T0	FGSG_05689T0
NCU02126T0	FGSG_08510T0
NCU07819T0	FGSG_04667T0
NCU04457T0	FGSG_09673T0
NCU07062T0	FGSG_08631T0
NCU08148T0	FGSG_10531T0
NCU02940T0	FGSG_04883T0
NCU01830T0	FGSG_06001T0
NCU08651T0	FGSG_00574T0
NCU05423T0	FGSG_04308T0
NCU11489T0	FGSG_01291T0
NCU02401T0	FGSG_09837T0
NCU08280T0	FGSG_06215T0
NCU03029T0	FGSG_00745T0
NCU06769T0	FGSG_00329T0
NCU01019T0	FGSG_10074T0
NCU00472T0	FGSG_12975T0
NCU04328T0	FGSG_02621T0
NCU08909T0	FGSG_02022T0
NCU03938T0	FGSG_08626T0
NCU01678T0	FGSG_10848T0
NCU05810T0	FGSG_09870T0
NCU02781T0	FGSG_00610T0
NCU02564T0	FGSG_00903T0
NCU02776T0	FGSG_01030T0
NCU03336T0	FGSG_01619T0
NCU04503T0	FGSG_04027T0
NCU10314T0	FGSG_00226T0
NCU03887T0	FGSG_08448T0
NCU00916T0	FGSG_11811T0
NCU07022T0	FGSG_09599T0
NCU00422T0	FGSG_06955T0
NCU00422T1	FGSG_06955T0
NCU08650T0	FGSG_11786T0
NCU02718T0	FGSG_01301T0
NCU02718T1	FGSG_01301T0
NCU03409T0	FGSG_00302T0
NCU04514T0	FGSG_04033T0
NCU01386T0	FGSG_07368T0
NCU02408T0	FGSG_09845T0
NCU03402T0	FGSG_10823T0
NCU06056T0	FGSG_09384T0
NCU11286T0	FGSG_08151T0
NCU02056T0	FGSG_00718T0
NCU00565T0	FGSG_09444T0
NCU00605T0	FGSG_09413T0
NCU04738T0	FGSG_09520T0
NCU04754T0	FGSG_09512T0
NCU05558T0	FGSG_13398T0
NCU00775T0	FGSG_05733T0
NCU06758T0	FGSG_00958T0
NCU09027T0	FGSG_00787T0
NCU01724T0	FGSG_07860T0
NCU03049T0	FGSG_09121T0
NCU09912T0	FGSG_00152T0
NCU09643T0	FGSG_04237T0
NCU05836T0	FGSG_12814T0
[truncated: 4,586 more rows]
[truncated: 3 more columns]
