# Supplementary material for: Evolutionary Conservation and Diversification of Puf RNA Binding Proteins and Their mRNA Targets
Source: PLoS Biol. 2015 Nov 20;13(11):e1002307. doi: 10.1371/journal.pbio.1002307 (PMC4654594; doi:10.1371/journal.pbio.1002307)
Supplement: S4 Dataset — (ZIP) [file pbio.1002307.s004.zip › N.crassa.fa_F.oxysporum.fa.txt]

NCU06976T0	FOXG_06313T0
NCU07832T0	FOXG_10564T0
NCU06468T0	FOXG_02159T0
NCU05837T0	FOXG_04892T0
NCU08501T0	FOXG_00950T0
NCU01744T0	FOXG_11281T0
NCU02685T0	FOXG_00178T0
NCU08535T0	FOXG_02375T0
NCU05803T0	FOXG_05552T0
NCU00459T0	FOXG_10470T0
NCU07307T0	FOXG_06392T0	FOXG_14342T0
NCU00551T0	FOXG_03079T0
NCU09740T0	FOXG_08273T0
NCU04548T0	FOXG_07773T0
NCU07308T0	FOXG_06391T0
NCU08287T0	FOXG_06351T0
NCU07556T0	FOXG_02073T0
NCU08993T0	FOXG_01916T0
NCU02494T0	FOXG_00487T0
NCU05620T0	FOXG_08183T0
NCU06871T0	FOXG_03721T0
NCU02510T0	FOXG_09267T0
NCU01823T0	FOXG_07701T0
NCU04352T0	FOXG_04162T0
NCU11669T0	FOXG_01424T0
NCU03234T0	FOXG_00195T0
NCU02103T0	FOXG_00887T0
NCU05608T0	FOXG_15946T0
NCU07702T0	FOXG_06277T0
NCU07658T0	FOXG_11465T0
NCU09367T0	FOXG_00230T0
NCU00239T0	FOXG_02313T0
NCU00743T0	FOXG_08364T0
NCU06733T0	FOXG_05215T0
NCU04350T0	FOXG_04163T0
NCU07119T0	FOXG_06448T0
NCU07378T0	FOXG_00074T0
NCU05238T0	FOXG_10442T0
NCU09012T0	FOXG_09320T0
NCU09492T0	FOXG_07722T0
NCU02762T0	FOXG_00013T0
NCU02083T0	FOXG_01168T0
NCU08919T0	FOXG_04350T0
NCU10066T0	FOXG_03729T0
NCU04569T0	FOXG_05202T0
NCU03116T0	FOXG_11214T0
NCU09357T0	FOXG_04472T0
NCU01833T0	FOXG_07695T0
NCU09219T0	FOXG_01721T0
NCU00352T0	FOXG_02086T0
NCU03350T0	FOXG_11147T0
NCU08267T0	FOXG_08213T0
NCU07870T0	FOXG_09477T0
NCU09830T0	FOXG_03541T0
NCU10009T0	FOXG_02979T0
NCU04898T0	FOXG_10418T0
NCU07443T0	FOXG_03410T0
NCU03042T0	FOXG_01757T0
NCU06272T0	FOXG_10487T0
NCU01197T0	FOXG_01798T0
NCU08616T0	FOXG_09260T0
NCU05591T0	FOXG_13653T0
NCU01638T0	FOXG_13951T0
NCU09063T0	FOXG_12887T0
NCU02505T0	FOXG_01733T0
NCU08276T0	FOXG_06364T0
NCU04611T0	FOXG_05520T0
NCU02677T0	FOXG_00172T0
NCU02554T0	FOXG_00845T0
NCU00396T0	FOXG_02171T0
NCU07002T0	FOXG_09226T0
NCU01951T0	FOXG_03622T0
NCU00336T0	FOXG_02155T0
NCU05120T0	FOXG_10639T0
NCU04512T0	FOXG_11624T0
NCU03591T0	FOXG_09082T0
NCU06171T0	FOXG_01873T0
NCU06338T0	FOXG_08257T0
NCU03875T0	FOXG_05187T0
NCU00621T0	FOXG_03095T0
NCU04161T0	FOXG_01579T0
NCU04865T0	FOXG_02741T0
NCU07679T0	FOXG_08578T0
NCU01857T0	FOXG_15627T0
NCU09993T0	FOXG_08785T0
NCU01820T0	FOXG_12830T0
NCU01772T0	FOXG_00800T0
NCU07029T0	FOXG_14708T0
NCU07546T0	FOXG_02052T0
NCU03955T0	FOXG_05506T0
NCU00770T0	FOXG_08761T0
NCU03060T0	FOXG_01701T0
NCU03575T0	FOXG_12644T0
NCU03263T0	FOXG_01937T0
NCU02111T0	FOXG_11305T0
NCU08377T0	FOXG_00154T0
NCU05802T0	FOXG_05551T0
NCU02131T0	FOXG_03382T0
NCU09297T0	FOXG_04072T0
NCU01192T0	FOXG_01625T0
NCU05634T0	FOXG_05938T0
NCU03818T0	FOXG_07898T0
NCU06318T0	FOXG_09175T0
NCU01187T0	FOXG_07881T0
NCU02815T0	FOXG_01684T0
NCU06500T0	FOXG_09506T0
NCU07922T0	FOXG_11451T0
NCU01143T0	FOXG_01658T0
NCU04242T0	FOXG_05494T0
NCU06579T0	FOXG_08434T0
NCU03071T0	FOXG_00643T0
NCU04749T0	FOXG_06205T0
NCU08926T0	FOXG_05121T0
NCU06626T0	FOXG_06373T0
NCU05425T0	FOXG_13932T0
NCU01768T0	FOXG_00769T0
NCU09903T0	FOXG_03336T0
NCU09438T0	FOXG_08074T0
NCU02349T0	FOXG_03728T0
NCU08373T0	FOXG_09292T0
NCU07854T0	FOXG_11510T0
NCU09324T0	FOXG_00113T0
NCU01642T0	FOXG_12635T0
NCU05902T0	FOXG_07785T0
NCU01510T0	FOXG_13856T0
NCU01323T0	FOXG_04230T0
NCU09450T0	FOXG_15464T0
NCU05267T0	FOXG_04180T0
NCU02794T0	FOXG_01690T0
NCU02112T0	FOXG_03369T0
NCU10423T0	FOXG_02540T0
NCU01164T0	FOXG_05365T0
NCU04348T0	FOXG_08265T0
NCU06832T0	FOXG_11017T0
NCU06544T0	FOXG_08410T0
NCU04021T0	FOXG_03449T0
NCU01659T0	FOXG_08035T0
NCU08135T0	FOXG_15416T0
NCU04404T0	FOXG_10261T0
NCU07010T0	FOXG_08607T0
NCU08439T0	FOXG_00515T0
NCU03797T0	FOXG_01534T0
NCU00712T0	FOXG_05833T0
NCU03440T0	FOXG_00780T0
NCU02082T0	FOXG_05715T0
NCU11296T0	FOXG_09211T0
NCU01675T0	FOXG_11157T0
NCU03065T0	FOXG_00205T0
NCU08358T0	FOXG_00990T0
NCU03897T0	FOXG_06187T0
NCU03298T0	FOXG_00144T0
NCU04834T0	FOXG_03424T0
NCU03305T0	FOXG_00122T0
NCU05250T0	FOXG_08288T0
NCU01140T0	FOXG_09058T0
NCU11961T0	FOXG_12640T0
NCU00461T0	FOXG_11520T0
NCU06278T0	FOXG_10477T0
NCU04105T0	FOXG_01632T0
NCU01992T0	FOXG_03553T0
NCU06294T0	FOXG_03735T0
NCU01680T0	FOXG_11289T0
NCU06281T0	FOXG_00454T0
NCU06199T0	FOXG_01859T0
NCU00681T0	FOXG_03068T0
NCU00579T0	FOXG_03401T0
NCU02833T0	FOXG_01682T0
NCU12032T0	FOXG_01064T0
NCU08341T0	FOXG_11217T0
NCU08603T0	FOXG_00505T0
NCU01939T0	FOXG_03641T0
NCU11953T0	FOXG_12769T0	FOXG_14221T0	FOXG_12618T0	FOXG_13973T0	FOXG_17058T0	FOXG_12567T0	FOXG_14273T0	FOXG_16291T0	FOXG_16087T0
NCU03808T0	FOXG_07812T0
NCU03592T0	FOXG_09087T0
NCU05270T0	FOXG_04177T0
NCU00021T0	FOXG_09519T0
NCU05261T0	FOXG_08526T0
NCU06738T0	FOXG_08014T0
NCU01335T0	FOXG_05020T0
NCU03483T0	FOXG_07901T0
NCU07565T0	FOXG_02063T0
NCU06715T0	FOXG_07952T0
NCU04090T0	FOXG_05987T0
NCU02572T0	FOXG_05920T0
NCU05046T0	FOXG_05702T0
NCU03877T0	FOXG_05185T0
NCU03877T1	FOXG_05185T0
NCU08023T0	FOXG_11345T0
NCU12096T0	FOXG_04063T0
NCU07011T0	FOXG_08605T0
NCU00040T0	FOXG_02180T0
NCU03051T0	FOXG_01751T0
NCU06484T0	FOXG_02195T0
NCU01272T0	FOXG_07604T0
NCU07710T0	FOXG_08290T0
NCU07412T0	FOXG_01993T0
NCU02230T0	FOXG_08082T0
NCU07966T0	FOXG_11383T0
NCU00095T0	FOXG_01869T0
NCU06488T0	FOXG_02107T0
NCU02225T0	FOXG_08644T0
NCU00273T0	FOXG_09375T0
NCU09463T0	FOXG_07715T0
NCU00018T0	FOXG_09364T0
NCU00018T1	FOXG_09364T0
NCU03794T0	FOXG_01531T0
NCU05200T0	FOXG_08589T0
NCU08828T0	FOXG_06347T0
NCU02669T0	FOXG_00432T0
NCU05154T0	FOXG_00193T0
NCU02566T0	FOXG_00879T0
NCU00495T0	FOXG_01894T0
NCU00104T0	FOXG_09418T0
NCU02276T0	FOXG_08043T0
NCU09516T0	FOXG_10321T0
NCU03819T0	FOXG_07971T0
NCU06868T0	FOXG_12731T0
NCU08875T0	FOXG_07627T0
NCU05901T0	FOXG_07784T0
NCU02578T0	FOXG_05922T0
NCU04095T0	FOXG_01560T0
NCU10747T0	FOXG_08114T0
NCU07554T0	FOXG_02072T0
NCU04838T0	FOXG_03294T0
NCU01318T0	FOXG_04216T0
NCU07999T0	FOXG_04197T0
NCU04766T0	FOXG_03272T0
NCU00276T0	FOXG_09377T0
NCU00424T0	FOXG_01863T0
NCU09104T0	FOXG_03042T0
NCU02539T0	FOXG_00552T0
NCU07319T0	FOXG_07522T0
NCU01747T0	FOXG_11239T0
NCU01912T0	FOXG_03668T0
NCU07721T0	FOXG_08277T0
NCU11228T0	FOXG_00098T0
NCU04203T0	FOXG_07678T0
NCU00939T0	FOXG_00816T0
NCU05239T0	FOXG_10443T0
NCU09906T0	FOXG_03337T0
NCU09730T0	FOXG_08597T0
NCU06929T0	FOXG_15441T0
NCU01632T0	FOXG_13955T0
NCU00388T0	FOXG_02176T0
NCU04327T0	FOXG_10590T0
NCU06249T0	FOXG_01842T0
NCU02830T0	FOXG_01681T0
NCU03010T0	FOXG_11115T0
NCU04720T0	FOXG_03192T0
NCU08036T0	FOXG_11339T0
NCU08399T0	FOXG_15296T0	FOXG_03945T0	FOXG_14587T0
NCU08382T0	FOXG_11187T0
NCU01238T0	FOXG_07541T0
NCU00793T0	FOXG_08700T0
NCU03463T0	FOXG_00773T0
NCU04190T0	FOXG_01810T0
NCU04077T0	FOXG_03261T0
NCU11027T0	FOXG_07607T0
NCU07440T0	FOXG_03142T0
NCU08118T0	FOXG_01698T0
NCU07404T0	FOXG_01995T0
NCU02728T0	FOXG_00605T0
NCU06183T0	FOXG_09431T0
NCU06123T0	FOXG_08080T0
NCU03947T0	FOXG_05190T0
NCU04251T0	FOXG_05078T0
NCU09869T0	FOXG_05997T0
NCU02011T0	FOXG_06148T0
NCU00481T0	FOXG_01908T0
NCU06638T0	FOXG_05313T0
NCU08001T0	FOXG_06400T0
NCU02048T0	FOXG_10280T0
NCU05194T0	FOXG_10431T0
NCU00205T0	FOXG_09389T0
NCU11255T0	FOXG_03703T0
NCU09496T0	FOXG_10299T0
NCU00927T0	FOXG_01021T0
NCU01554T0	FOXG_12655T0
NCU07498T0	FOXG_00873T0
NCU01486T0	FOXG_13875T0
NCU08316T0	FOXG_08689T0
NCU02544T0	FOXG_11327T0
NCU02632T0	FOXG_00387T0	FOXG_15879T0	FOXG_15020T0
NCU11169T0	FOXG_02282T0
NCU06767T0	FOXG_00737T0
NCU06365T0	FOXG_04183T0
NCU00622T0	FOXG_03096T0
NCU03364T0	FOXG_07933T0
NCU07487T0	FOXG_05708T0
NCU04615T0	FOXG_05363T0
NCU09975T0	FOXG_15633T0
NCU12039T0	FOXG_12917T0
NCU06122T0	FOXG_00703T0
NCU03127T0	FOXG_01071T0
NCU02366T0	FOXG_03713T0
NCU00573T0	FOXG_03359T0
NCU05266T0	FOXG_08528T0
NCU03690T0	FOXG_04281T0
NCU06284T0	FOXG_10289T0
NCU09657T0	FOXG_11448T0
NCU02696T0	FOXG_00368T0
NCU01765T0	FOXG_07987T0
NCU04121T0	FOXG_04241T0
NCU04385T0	FOXG_06292T0
NCU06355T0	FOXG_08280T0
NCU03505T0	FOXG_11150T0
NCU11426T0	FOXG_11168T0
NCU01702T0	FOXG_11285T0
NCU07698T0	FOXG_06281T0
NCU05185T0	FOXG_04152T0
NCU08009T0	FOXG_04212T0
NCU03220T0	FOXG_01175T0
NCU00901T0	FOXG_01038T0
NCU09610T0	FOXG_00790T0
NCU08045T0	FOXG_08629T0
NCU01625T0	FOXG_13947T0
NCU06687T0	FOXG_02003T0
NCU03164T0	FOXG_03038T0
NCU06508T0	FOXG_09297T0
NCU09552T0	FOXG_02010T0
NCU00629T0	FOXG_06150T0
NCU00656T0	FOXG_03324T0
NCU04531T0	FOXG_04898T0
NCU00796T0	FOXG_01812T0
NCU11492T0	FOXG_00674T0
NCU06182T0	FOXG_09411T0
NCU03811T0	FOXG_07807T0
NCU07831T0	FOXG_10573T0
NCU04125T0	FOXG_04258T0
NCU02689T0	FOXG_00185T0
NCU02134T0	FOXG_03075T0
NCU10143T0	FOXG_01428T0
NCU03379T0	FOXG_12839T0
NCU07872T0	FOXG_09480T0
NCU11324T0	FOXG_01543T0
NCU08674T0	FOXG_08319T0
NCU07837T0	FOXG_10569T0
NCU09332T0	FOXG_00440T0
NCU06030T0	FOXG_15428T0
NCU00281T0	FOXG_09379T0
NCU00890T0	FOXG_01147T0
NCU09773T0	FOXG_16609T0
NCU02742T0	FOXG_00235T0
NCU03611T0	FOXG_12345T0
NCU03784T0	FOXG_07894T0
NCU01612T0	FOXG_12684T0
NCU08303T0	FOXG_08341T0
NCU01817T0	FOXG_07698T0
NCU01478T0	FOXG_02014T0
NCU04280T0	FOXG_05207T0
NCU06459T0	FOXG_09455T0
NCU04142T0	FOXG_04346T0
NCU11350T0	FOXG_00190T0
NCU10497T0	FOXG_00621T0
NCU08000T0	FOXG_04196T0
NCU06481T0	FOXG_09448T0
NCU09808T0	FOXG_00066T0
NCU08642T0	FOXG_01158T0
NCU10043T0	FOXG_00034T0
NCU06308T0	FOXG_09183T0
NCU02630T0	FOXG_00378T0
NCU07513T0	FOXG_02376T0
NCU04229T0	FOXG_05137T0
NCU05296T0	FOXG_08552T0
NCU08056T0	FOXG_01535T0
NCU00480T0	FOXG_01907T0
NCU07688T0	FOXG_08517T0
NCU00445T0	FOXG_11527T0
NCU08119T0	FOXG_01697T0
NCU08689T0	FOXG_11341T0
NCU04007T0	FOXG_05456T0
NCU03661T0	FOXG_07946T0
NCU06534T0	FOXG_09120T0
NCU09537T0	FOXG_01459T0
NCU01569T0	FOXG_13885T0
NCU06268T0	FOXG_10483T0
NCU00251T0	FOXG_02452T0	FOXG_14199T0	FOXG_06935T0
NCU02747T0	FOXG_00615T0
NCU03139T0	FOXG_00827T0
NCU00121T0	FOXG_09338T0
NCU06605T0	FOXG_08454T0
NCU09706T0	FOXG_08068T0
NCU02524T0	FOXG_00319T0
NCU03045T0	FOXG_01754T0
NCU00320T0	FOXG_09439T0
NCU02319T0	FOXG_11102T0
NCU06512T0	FOXG_12759T0
NCU07691T0	FOXG_08618T0
NCU00810T0	FOXG_09954T0
NCU08928T0	FOXG_05009T0
NCU04736T0	FOXG_10713T0
NCU09721T0	FOXG_08069T0
NCU06785T0	FOXG_07744T0
NCU07004T0	FOXG_08306T0
NCU05458T0	FOXG_13922T0
NCU05151T0	FOXG_02406T0
NCU04051T0	FOXG_06226T0
NCU06382T0	FOXG_06317T0
NCU09469T0	FOXG_07936T0
NCU01498T0	FOXG_13813T0
NCU05360T0	FOXG_11097T0
NCU11282T0	FOXG_11446T0
NCU10283T0	FOXG_12668T0
NCU03814T0	FOXG_01672T0
NCU03171T0	FOXG_03133T0
NCU09432T0	FOXG_00717T0
NCU05257T0	FOXG_06267T0
NCU07712T0	FOXG_08293T0
NCU04100T0	FOXG_01628T0
NCU08336T0	FOXG_01544T0
NCU06264T0	FOXG_11480T0
NCU04104T0	FOXG_01631T0
NCU01328T0	FOXG_05349T0
NCU09258T0	FOXG_00114T0
NCU00172T0	FOXG_02260T0
NCU01255T0	FOXG_01434T0
NCU09741T0	FOXG_08274T0
NCU06306T0	FOXG_09185T0
NCU09602T0	FOXG_00795T0
NCU08441T0	FOXG_09785T0
NCU07693T0	FOXG_08518T0
NCU08755T0	FOXG_02349T0
NCU11619T0	FOXG_15230T0	FOXG_15873T0
NCU06624T0	FOXG_06370T0
NCU05777T0	FOXG_10614T0
NCU09118T0	FOXG_01952T0
NCU05876T0	FOXG_11003T0
NCU00920T0	FOXG_01014T0
NCU01465T0	FOXG_04235T0
NCU05858T0	FOXG_12909T0
NCU01503T0	FOXG_13831T0
NCU05828T0	FOXG_10445T0
NCU00436T0	FOXG_11523T0
NCU03363T0	FOXG_11049T0
NCU03650T0	FOXG_07602T0
NCU05242T0	FOXG_08297T0
NCU06756T0	FOXG_08021T0
NCU06585T0	FOXG_08438T0
NCU04112T0	FOXG_04292T0	FOXG_14197T0	FOXG_12549T0	FOXG_12600T0	FOXG_13991T0	FOXG_17076T0
NCU06429T0	FOXG_02131T0
NCU09228T0	FOXG_03484T0
NCU10400T0	FOXG_04151T0
NCU02475T0	FOXG_03469T0
NCU08397T0	FOXG_04899T0
NCU08693T0	FOXG_08555T0
NCU01853T0	FOXG_15437T0
NCU03657T0	FOXG_07965T0
NCU03657T1	FOXG_07965T0
NCU06438T0	FOXG_02136T0
NCU08270T0	FOXG_09093T0
NCU05422T0	FOXG_11089T0
NCU07516T0	FOXG_02373T0
NCU03341T0	FOXG_07935T0
NCU02515T0	FOXG_09266T0
NCU05232T0	FOXG_08330T0
NCU06503T0	FOXG_09505T0
NCU06503T1	FOXG_09505T0
NCU04511T0	FOXG_11623T0
NCU05939T0	FOXG_03818T0
NCU00164T0	FOXG_10556T0
NCU11202T0	FOXG_03618T0
NCU09270T0	FOXG_11101T0
NCU10282T0	FOXG_00348T0
NCU00642T0	FOXG_11735T0
NCU08110T0	FOXG_00554T0
NCU03852T0	FOXG_05047T0
NCU06836T0	FOXG_00734T0
NCU03024T0	FOXG_00830T0
NCU02626T0	FOXG_00389T0
NCU02701T0	FOXG_00376T0
NCU04610T0	FOXG_05332T0
NCU07280T0	FOXG_07521T0
NCU00200T0	FOXG_09352T0
NCU02717T0	FOXG_00085T0
NCU04059T0	FOXG_06408T0
NCU01540T0	FOXG_13901T0
NCU11453T0	FOXG_01079T0
NCU08889T0	FOXG_07576T0
NCU09485T0	FOXG_12753T0
NCU02800T0	FOXG_00284T0
NCU04750T0	FOXG_03004T0
NCU08604T0	FOXG_00690T0
NCU06994T0	FOXG_08250T0
NCU05454T0	FOXG_13941T0
NCU06946T0	FOXG_08610T0
NCU06869T0	FOXG_12727T0
NCU04439T0	FOXG_09190T0
NCU06569T0	FOXG_08421T0
NCU06394T0	FOXG_08220T0
NCU09443T0	FOXG_15452T0
NCU07982T0	FOXG_11556T0
NCU03321T0	FOXG_10250T0
NCU01206T0	FOXG_01447T0
NCU03992T0	FOXG_05565T0
NCU09559T0	FOXG_13755T0
NCU00430T0	FOXG_11541T0
NCU07971T0	FOXG_11613T0
NCU02020T0	FOXG_03393T0
NCU04076T0	FOXG_03265T0
NCU11254T0	FOXG_01817T0
NCU00614T0	FOXG_01201T0
NCU11861T0	FOXG_02281T0
NCU06684T0	FOXG_02027T0
NCU06238T0	FOXG_02272T0
NCU03792T0	FOXG_07620T0
NCU06352T0	FOXG_08278T0
NCU09711T0	FOXG_07757T0
NCU00406T0	FOXG_01858T0
NCU05622T0	FOXG_03812T0
NCU03330T0	FOXG_11058T0
NCU01878T0	FOXG_15643T0
NCU08054T0	FOXG_01313T0
NCU03982T0	FOXG_06163T0
NCU03103T0	FOXG_01002T0
NCU05246T0	FOXG_08553T0
NCU02580T0	FOXG_05885T0
NCU04378T0	FOXG_06295T0
NCU02955T0	FOXG_11324T0
NCU10337T0	FOXG_05234T0
NCU02053T0	FOXG_00356T0
NCU06444T0	FOXG_09449T0
NCU02202T0	FOXG_08844T0
NCU08898T0	FOXG_12892T0
NCU03685T0	FOXG_04289T0
NCU08357T0	FOXG_00987T0
NCU08869T0	FOXG_04386T0
NCU06986T0	FOXG_09230T0
NCU03061T0	FOXG_01702T0
NCU04088T0	FOXG_06232T0
NCU05204T0	FOXG_06323T0
NCU04410T0	FOXG_10255T0
NCU10155T0	FOXG_05526T0
NCU05298T0	FOXG_04181T0
NCU08685T0	FOXG_06129T0
NCU01207T0	FOXG_01804T0
NCU07313T0	FOXG_06398T0
NCU00177T0	FOXG_10535T0
NCU02576T0	FOXG_05918T0
NCU03523T0	FOXG_11062T0
NCU07707T0	FOXG_08291T0
NCU05518T0	FOXG_15141T0	FOXG_14339T0
NCU01229T0	FOXG_04376T0
NCU03545T0	FOXG_11057T0
NCU02356T0	FOXG_03727T0
NCU00405T0	FOXG_01857T0
NCU03966T0	FOXG_03243T0
NCU03584T0	FOXG_05816T0
NCU06656T0	FOXG_05502T0
NCU04535T0	FOXG_04894T0
NCU04355T0	FOXG_08512T0
NCU03023T0	FOXG_00567T0
NCU04799T0	FOXG_03218T0
NCU08002T0	FOXG_04209T0
NCU10018T0	FOXG_04897T0
NCU08791T0	FOXG_02405T0
NCU09658T0	FOXG_11449T0
NCU03786T0	FOXG_07616T0
NCU05770T0	FOXG_12260T0
NCU08920T0	FOXG_04351T0
NCU07407T0	FOXG_01997T0
NCU06842T0	FOXG_08041T0
NCU07669T0	FOXG_08561T0
NCU03479T0	FOXG_00774T0
NCU03357T0	FOXG_11140T0
NCU06407T0	FOXG_09390T0	FOXG_14422T0	FOXG_15059T0	FOXG_17458T0	FOXG_14257T0	FOXG_17123T0
NCU03628T0	FOXG_02035T0
NCU07027T0	FOXG_06319T0
NCU04187T0	FOXG_01576T0
NCU05269T0	FOXG_04178T0
NCU05269T1	FOXG_04178T0
NCU07705T0	FOXG_08626T0
NCU01369T0	FOXG_02019T0
NCU02498T0	FOXG_00698T0
NCU01241T0	FOXG_01669T0
NCU09071T0	FOXG_03164T0
NCU00896T0	FOXG_01012T0
NCU06758T0	FOXG_00933T0
NCU05996T0	FOXG_03026T0
NCU00010T0	FOXG_09366T0
NCU00488T0	FOXG_09468T0
NCU01247T0	FOXG_01661T0
NCU00046T0	FOXG_02185T0
NCU03964T0	FOXG_03255T0
NCU05041T0	FOXG_03746T0
NCU03219T0	FOXG_05775T0
NCU09318T0	FOXG_00507T0
NCU04035T0	FOXG_06416T0
NCU03032T0	FOXG_01073T0
NCU08632T0	FOXG_05813T0
NCU08218T0	FOXG_02420T0
NCU11965T0	FOXG_00798T0
NCU04782T0	FOXG_03280T0
NCU07975T0	FOXG_08225T0
NCU01047T0	FOXG_04433T0
NCU06971T0	FOXG_06395T0
NCU01157T0	FOXG_05341T0
NCU00269T0	FOXG_09334T0
NCU07481T0	FOXG_00874T0
NCU02233T0	FOXG_08077T0
NCU00066T0	FOXG_02202T0
NCU09545T0	FOXG_01673T0
NCU11246T0	FOXG_00549T0
NCU00372T0	FOXG_01895T0
NCU11175T0	FOXG_02317T0
NCU02828T0	FOXG_01687T0
NCU01430T0	FOXG_07955T0
NCU01119T0	FOXG_07651T0
NCU07351T0	FOXG_09644T0
NCU00675T0	FOXG_03525T0
NCU02052T0	FOXG_06088T0
NCU02409T0	FOXG_08157T0
NCU00045T0	FOXG_02184T0
NCU02075T0	FOXG_00893T0
NCU09227T0	FOXG_01710T0
NCU03641T0	FOXG_09571T0
NCU07690T0	FOXG_06273T0
NCU09700T0	FOXG_08058T0
NCU03652T0	FOXG_01479T0
NCU03264T0	FOXG_01967T0
NCU08499T0	FOXG_00949T0
NCU03980T0	FOXG_06158T0
NCU03079T0	FOXG_00248T0	FOXG_06583T0	FOXG_06676T0	FOXG_07243T0
NCU01330T0	FOXG_05352T0
NCU07418T0	FOXG_01987T0
NCU04303T0	FOXG_05490T0
NCU03108T0	FOXG_00899T0
NCU03962T0	FOXG_03236T0
NCU00068T0	FOXG_02204T0
NCU11379T0	FOXG_10271T0
NCU09079T0	FOXG_03135T0
NCU02629T0	FOXG_00421T0
NCU02550T0	FOXG_00824T0
NCU07050T0	FOXG_17416T0
NCU03200T0	FOXG_00582T0
NCU05985T0	FOXG_03023T0
NCU06095T0	FOXG_08110T0
NCU08741T0	FOXG_11042T0
NCU02066T0	FOXG_01165T0
NCU11739T0	FOXG_04161T0
NCU07393T0	FOXG_01829T0
NCU04448T0	FOXG_08456T0
NCU01745T0	FOXG_11282T0
NCU05225T0	FOXG_10437T0
NCU07523T0	FOXG_17741T0	FOXG_16409T0
NCU01249T0	FOXG_01659T0
NCU06672T0	FOXG_05141T0
NCU04117T0	FOXG_04248T0
NCU05375T0	FOXG_11070T0
NCU00117T0	FOXG_10580T0
NCU09065T0	FOXG_03097T0
NCU05029T0	FOXG_12846T0
NCU00447T0	FOXG_11535T0
NCU04579T0	FOXG_04395T0
NCU04201T0	FOXG_07852T0
NCU08294T0	FOXG_06396T0
NCU09866T0	FOXG_06000T0
NCU04606T0	FOXG_05158T0
NCU04768T0	FOXG_03221T0
NCU04298T0	FOXG_05376T0
NCU03539T0	FOXG_07921T0
NCU09048T0	FOXG_05550T0
NCU04733T0	FOXG_03201T0
NCU02391T0	FOXG_08139T0
NCU05642T0	FOXG_07665T0
NCU06812T0	FOXG_13948T0
NCU01843T0	FOXG_07692T0
NCU01589T0	FOXG_07996T0
NCU11956T0	FOXG_00799T0
NCU04024T0	FOXG_08176T0
NCU06011T0	FOXG_11845T0	FOXG_01943T0	FOXG_09840T0
NCU09121T0	FOXG_01948T0
NCU11187T0	FOXG_03041T0
NCU09437T0	FOXG_08092T0
NCU04585T0	FOXG_05219T0
NCU04258T0	FOXG_05327T0
NCU04310T0	FOXG_05380T0
NCU07330T0	FOXG_08403T0
NCU05955T0	FOXG_13188T0
NCU01901T0	FOXG_03679T0
NCU03804T0	FOXG_07814T0
NCU09709T0	FOXG_08065T0
NCU04784T0	FOXG_03288T0
NCU04124T0	FOXG_04259T0
NCU09435T0	FOXG_00710T0
NCU00446T0	FOXG_11536T0
NCU07281T0	FOXG_07520T0
NCU04566T0	FOXG_05528T0
NCU06648T0	FOXG_05392T0
NCU03062T0	FOXG_01703T0
NCU04790T0	FOXG_03419T0
NCU01470T0	FOXG_09067T0
NCU05268T0	FOXG_04179T0
NCU03137T0	FOXG_00828T0
NCU03260T0	FOXG_01964T0
NCU01161T0	FOXG_05038T0
NCU04252T0	FOXG_05057T0
NCU00914T0	FOXG_01025T0
NCU03125T0	FOXG_01059T0
NCU06067T0	FOXG_04910T0
NCU08298T0	FOXG_04155T0
NCU01797T0	FOXG_13852T0
NCU01479T0	FOXG_02008T0
NCU08003T0	FOXG_04208T0
NCU09488T0	FOXG_11112T0
NCU00340T0	FOXG_02103T0
NCU06804T0	FOXG_13937T0
NCU02988T0	FOXG_00269T0
NCU07567T0	FOXG_02064T0
NCU07451T0	FOXG_03185T0
NCU09923T0	FOXG_10929T0
NCU09142T0	FOXG_00623T0
NCU04136T0	FOXG_04342T0
NCU07392T0	FOXG_01740T0
NCU06099T0	FOXG_08106T0
NCU00591T0	FOXG_03110T0
NCU07375T0	FOXG_00075T0
NCU01417T0	FOXG_05280T0
NCU09111T0	FOXG_00106T0
NCU02416T0	FOXG_08128T0
NCU01654T0	FOXG_11294T0
NCU05289T0	FOXG_08545T0
NCU09861T0	FOXG_06003T0
NCU01777T0	FOXG_00804T0
NCU02094T0	FOXG_01048T0
NCU02616T0	FOXG_00978T0
NCU04230T0	FOXG_05529T0
NCU06999T0	FOXG_06310T0
NCU00925T0	FOXG_01019T0
NCU09819T0	FOXG_00576T0
NCU07866T0	FOXG_09475T0
NCU10311T0	FOXG_08061T0
NCU00091T0	FOXG_01841T0
NCU09254T0	FOXG_00023T0
NCU02207T0	FOXG_08842T0
NCU04444T0	FOXG_09186T0
NCU07425T0	FOXG_01742T0
NCU02797T0	FOXG_00536T0
NCU08115T0	FOXG_01691T0
NCU04674T0	FOXG_16582T0
NCU06144T0	FOXG_05734T0
NCU05895T0	FOXG_07778T0
NCU07724T0	FOXG_06308T0
NCU00632T0	FOXG_03348T0
NCU09266T0	FOXG_00566T0
NCU08372T0	FOXG_09291T0
NCU05000T0	FOXG_17660T0
NCU03036T0	FOXG_01762T0
NCU11235T0	FOXG_00695T0
NCU09377T0	FOXG_00006T0
NCU09377T1	FOXG_00006T0
NCU02839T0	FOXG_00497T0
NCU03924T0	FOXG_03193T0
NCU02287T0	FOXG_12721T0
NCU01376T0	FOXG_01527T0
NCU01985T0	FOXG_03600T0
NCU02680T0	FOXG_00173T0
NCU02803T0	FOXG_01976T0
NCU11284T0	FOXG_03412T0
NCU03571T0	FOXG_12647T0
NCU07839T0	FOXG_11505T0
NCU09513T0	FOXG_10306T0
NCU02556T0	FOXG_05888T0
NCU04279T0	FOXG_05209T0
NCU02411T0	FOXG_08117T0
NCU08776T0	FOXG_05839T0
NCU00690T0	FOXG_03158T0
NCU05430T0	FOXG_13928T0
NCU00037T0	FOXG_02253T0
NCU03937T0	FOXG_05958T0
NCU03675T0	FOXG_01442T0
NCU04449T0	FOXG_08457T0
NCU09191T0	FOXG_03056T0
NCU03892T0	FOXG_06191T0
NCU09746T0	FOXG_06366T0
NCU03100T0	FOXG_00279T0
NCU01997T0	FOXG_03089T0
NCU00650T0	FOXG_01190T0
NCU01947T0	FOXG_03631T0
NCU04044T0	FOXG_05992T0
NCU05364T0	FOXG_11100T0
NCU06192T0	FOXG_10506T0
NCU02127T0	FOXG_03312T0
NCU06631T0	FOXG_08240T0
NCU05683T0	FOXG_10328T0
NCU01174T0	FOXG_02042T0
NCU11660T0	FOXG_01808T0
NCU08515T0	FOXG_00954T0
NCU03894T0	FOXG_06188T0
NCU08319T0	FOXG_08482T0
NCU00206T0	FOXG_15839T0
NCU04743T0	FOXG_06212T0
NCU03317T0	FOXG_09280T0
NCU01036T0	FOXG_05239T0
NCU00520T0	FOXG_00460T0
NCU03117T0	FOXG_00823T0
NCU01963T0	FOXG_03612T0
NCU00155T0	FOXG_10560T0
NCU08888T0	FOXG_09467T0
NCU00169T0	FOXG_02300T0
NCU04648T0	FOXG_01512T0
NCU04731T0	FOXG_03199T0
NCU04370T0	FOXG_08381T0
NCU05600T0	FOXG_03437T0
NCU10073T0	FOXG_00070T0
NCU04663T0	FOXG_05408T0	FOXG_06927T0	FOXG_16083T0	FOXG_16295T0	FOXG_14277T0	FOXG_12612T0	FOXG_17064T0
NCU01760T0	FOXG_07983T0
NCU01643T0	FOXG_12636T0
NCU01525T0	FOXG_13914T0
NCU06809T0	FOXG_11135T0
NCU09758T0	FOXG_12823T0
NCU03020T0	FOXG_00570T0
NCU02203T0	FOXG_08846T0
NCU07156T0	FOXG_05335T0
NCU04015T0	FOXG_03356T0
NCU01022T0	FOXG_05440T0
NCU06881T0	FOXG_08094T0
NCU11302T0	FOXG_08103T0
NCU06483T0	FOXG_09446T0
NCU02752T0	FOXG_00092T0
NCU00714T0	FOXG_01090T0
NCU02979T0	FOXG_00003T0
NCU08064T0	FOXG_01069T0
NCU00680T0	FOXG_03569T0
NCU02511T0	FOXG_07993T0
NCU11168T0	FOXG_10546T0
NCU05582T0	FOXG_02814T0
NCU02270T0	FOXG_08052T0
NCU03622T0	FOXG_07683T0
NCU11866T0	FOXG_02139T0
NCU08147T0	FOXG_09169T0
NCU07868T0	FOXG_09476T0
NCU02295T0	FOXG_12724T0
NCU02110T0	FOXG_01070T0
NCU07380T0	FOXG_00072T0
NCU01701T0	FOXG_11284T0
NCU02810T0	FOXG_01983T0
NCU08195T0	FOXG_02384T0
NCU08021T0	FOXG_04203T0
NCU09696T0	FOXG_09025T0
NCU03360T0	FOXG_00944T0
NCU07023T0	FOXG_06322T0
NCU02778T0	FOXG_00435T0
NCU09097T0	FOXG_03414T0
NCU01266T0	FOXG_07611T0	FOXG_14448T0	FOXG_15032T0	FOXG_07102T0
NCU09715T0	FOXG_07756T0
NCU09642T0	FOXG_11386T0
NCU04176T0	FOXG_01566T0
NCU01758T0	FOXG_07989T0
NCU08771T0	FOXG_02401T0
NCU08020T0	FOXG_04204T0
NCU02208T0	FOXG_08843T0
NCU03312T0	FOXG_00685T0
NCU09202T0	FOXG_15645T0
NCU02063T0	FOXG_01961T0
NCU02965T0	FOXG_00048T0
NCU09909T0	FOXG_12291T0
NCU02380T0	FOXG_00137T0
NCU02010T0	FOXG_02315T0
NCU04054T0	FOXG_06228T0
NCU09688T0	FOXG_09041T0
NCU01728T1	FOXG_11267T0
NCU01728T0	FOXG_11267T0
NCU05545T0	FOXG_02957T0
NCU04264T0	FOXG_05362T0
NCU00324T0	FOXG_09442T0
NCU04245T0	FOXG_05497T0
NCU03799T0	FOXG_07828T0
NCU03290T0	FOXG_00292T0
NCU10789T0	FOXG_00876T0
NCU00263T0	FOXG_02380T0	FOXG_14564T0
NCU01782T0	FOXG_00967T0
NCU02814T0	FOXG_01680T0
NCU06189T0	FOXG_02151T0
NCU08897T0	FOXG_09081T0
NCU09468T0	FOXG_00956T0
NCU00112T0	FOXG_10516T0
NCU02826T0	FOXG_01688T0
NCU11238T0	FOXG_01303T0
NCU06138T0	FOXG_08911T0
NCU02247T0	FOXG_12693T0
NCU05927T0	FOXG_10643T0
NCU00503T0	FOXG_00701T0
NCU05308T0	FOXG_06378T0
NCU00272T0	FOXG_09372T0
NCU06522T0	FOXG_04866T0
NCU04673T0	FOXG_10593T0
NCU04130T0	FOXG_13668T0
NCU07587T0	FOXG_11409T0
NCU08124T0	FOXG_10372T0
NCU01968T0	FOXG_03129T0
NCU05278T0	FOXG_04166T0
NCU02178T0	FOXG_03081T0
NCU05129T0	FOXG_02436T0
NCU04221T0	FOXG_05530T0
NCU11587T0	FOXG_00283T0
NCU08012T0	FOXG_04213T0
NCU06075T0	FOXG_15445T0
NCU06075T1	FOXG_15445T0
NCU02531T0	FOXG_00694T0
NCU03098T0	FOXG_00282T0
NCU03727T0	FOXG_01641T0
NCU04166T0	FOXG_01608T0
NCU11664T0	FOXG_05217T0
NCU03954T0	FOXG_05345T0
NCU03954T1	FOXG_05345T0
NCU09595T0	FOXG_00788T0
NCU06783T0	FOXG_07743T0
NCU04623T0	FOXG_09819T0
NCU09322T0	FOXG_00112T0
NCU01613T0	FOXG_12683T0
NCU03387T0	FOXG_12838T0
NCU00517T0	FOXG_00420T0
NCU02497T0	FOXG_00490T0
NCU03658T0	FOXG_01469T0
NCU03783T0	FOXG_07895T0
NCU07996T0	FOXG_06259T0
NCU06710T0	FOXG_07960T0
NCU10021T0	FOXG_02808T0
NCU10926T0	FOXG_10311T0
NCU09349T0	FOXG_13886T0
NCU04321T0	FOXG_05485T0
NCU06666T0	FOXG_05484T0
NCU11050T0	FOXG_04214T0
NCU05994T0	FOXG_06221T0
NCU10008T0	FOXG_03085T0
NCU09033T0	FOXG_05541T0
NCU05721T0	FOXG_10304T0
NCU08273T0	FOXG_08303T0
NCU02407T0	FOXG_08155T0
NCU09770T0	FOXG_02924T0
NCU02514T0	FOXG_00308T0
NCU01756T0	FOXG_12791T0
NCU10810T0	FOXG_00143T0
NCU07058T0	FOXG_03016T0
NCU03493T0	FOXG_07911T0
NCU04614T0	FOXG_02837T0
NCU04800T0	FOXG_03219T0
NCU11399T0	FOXG_01897T0
NCU10030T0	FOXG_10159T0
NCU09580T0	FOXG_11984T0
NCU07458T0	FOXG_00256T0
NCU04137T0	FOXG_04343T0
NCU09804T0	FOXG_00068T0
NCU09265T0	FOXG_00565T0
NCU09212T0	FOXG_01121T0
NCU06063T0	FOXG_13905T0
NCU04772T0	FOXG_03226T0
NCU08597T0	FOXG_00247T0
NCU05885T0	FOXG_10366T0
NCU00788T0	FOXG_08739T0
NCU00209T0	FOXG_09406T0
NCU02387T0	FOXG_08133T0
NCU02245T0	FOXG_08858T0
NCU09652T0	FOXG_12907T0
NCU06540T0	FOXG_08406T0
NCU01692T0	FOXG_11291T0
NCU04505T0	FOXG_11680T0
NCU02482T0	FOXG_01304T0
NCU02482T1	FOXG_01304T0
NCU02482T2	FOXG_01304T0
NCU04726T0	FOXG_03198T0
NCU07276T0	FOXG_02392T0
NCU00311T0	FOXG_09534T0
NCU03491T0	FOXG_07909T0
NCU08290T0	FOXG_06386T0
NCU03426T0	FOXG_13946T0
NCU02840T0	FOXG_00496T0
NCU02611T0	FOXG_00851T0
NCU05400T0	FOXG_00960T0
NCU05861T0	FOXG_01308T0
NCU07059T0	FOXG_03006T0
NCU02252T0	FOXG_07760T0
NCU06595T0	FOXG_08443T0
NCU06279T0	FOXG_10476T0
NCU06847T0	FOXG_13864T0
NCU08858T0	FOXG_12672T0
NCU06252T0	FOXG_01836T0
NCU09894T0	FOXG_00052T0
NCU08283T0	FOXG_08260T0
NCU11384T0	FOXG_01161T0
NCU11384T1	FOXG_01161T0
NCU05317T0	FOXG_08721T0
NCU07484T0	FOXG_08721T0
NCU04333T0	FOXG_05113T0
NCU06523T0	FOXG_04865T0
NCU06149T0	FOXG_12722T0
NCU00188T0	FOXG_09345T0
NCU11251T0	FOXG_00586T0
NCU06701T0	FOXG_01471T0
NCU07395T0	FOXG_01959T0
NCU04459T0	FOXG_09215T0
NCU05429T0	FOXG_13927T0
NCU05429T1	FOXG_13927T0
NCU02624T0	FOXG_00394T0
NCU11409T0	FOXG_04075T0
NCU04669T0	FOXG_10340T0
NCU04020T0	FOXG_03018T0
NCU00984T0	FOXG_15675T0
NCU06761T0	FOXG_13821T0
NCU02351T0	FOXG_03731T0
NCU01502T0	FOXG_13830T0
NCU06277T0	FOXG_10494T0
NCU06766T0	FOXG_13826T0
NCU03961T0	FOXG_03237T0
NCU05288T0	FOXG_08544T0
NCU07926T0	FOXG_10491T0
NCU03246T0	FOXG_00512T0
NCU06678T0	FOXG_02024T0
NCU01333T0	FOXG_05355T0
NCU01378T0	FOXG_07800T0
NCU09120T0	FOXG_01950T0
NCU03855T0	FOXG_05050T0
NCU11397T0	FOXG_11507T0
NCU08325T0	FOXG_03789T0	FOXG_17519T0
NCU02224T0	FOXG_07751T0
NCU00943T0	FOXG_09264T0
NCU06489T0	FOXG_02106T0
NCU01151T0	FOXG_10622T0
NCU09380T0	FOXG_00261T0
NCU03899T0	FOXG_05980T0
NCU04414T0	FOXG_10252T0
NCU00880T0	FOXG_15663T0
NCU00936T0	FOXG_00814T0
NCU00202T0	FOXG_02102T0
NCU03415T0	FOXG_00928T0
NCU00400T0	FOXG_04535T0
NCU05644T0	FOXG_04113T0
NCU07153T0	FOXG_05532T0
NCU06821T0	FOXG_12794T0
NCU02003T0	FOXG_03515T0
NCU08598T0	FOXG_00504T0	FOXG_14848T0
NCU09564T0	FOXG_10687T0
NCU00904T0	FOXG_01032T0
NCU09068T0	FOXG_03165T0
NCU04485T0	FOXG_09191T0
NCU02274T0	FOXG_08042T0
NCU12146T0	FOXG_06007T0
NCU04661T0	FOXG_05360T0
NCU00163T0	FOXG_10557T0
NCU03526T0	FOXG_07736T0
NCU05680T0	FOXG_10333T0
NCU07930T0	FOXG_09273T0
NCU01936T0	FOXG_03645T0
NCU07284T0	FOXG_00242T0
NCU04319T0	FOXG_05514T0
NCU01089T0	FOXG_08913T0
NCU11791T0	FOXG_00470T0
NCU02100T0	FOXG_05716T0
NCU04144T0	FOXG_04347T0
NCU09547T0	FOXG_02034T0
NCU03482T0	FOXG_07899T0
NCU06854T0	FOXG_08009T0
NCU08517T0	FOXG_11283T0
NCU00789T0	FOXG_08369T0
NCU03425T0	FOXG_08718T0
NCU07874T0	FOXG_09482T0
NCU02542T1	FOXG_00556T0
NCU02542T0	FOXG_00556T0
NCU07125T0	FOXG_03825T0
NCU02368T0	FOXG_03711T0
NCU07504T0	FOXG_00164T0
NCU03228T0	FOXG_10296T0
NCU07334T0	FOXG_08430T0
NCU00410T0	FOXG_01893T0
NCU11185T0	FOXG_09466T0
NCU02961T0	FOXG_00224T0
NCU04721T0	FOXG_15265T0
NCU02750T0	FOXG_00618T0
NCU02650T0	FOXG_06118T0
NCU08626T0	FOXG_01134T0
NCU01377T0	FOXG_07802T0
NCU10853T0	FOXG_11594T0
NCU06649T0	FOXG_05206T0
NCU07068T0	FOXG_15678T0
NCU04653T0	FOXG_01525T0
NCU00337T0	FOXG_09436T0
NCU04670T0	FOXG_10595T0
NCU01433T0	FOXG_01509T0
NCU11748T0	FOXG_08498T0
NCU06918T0	FOXG_15469T0
NCU03076T0	FOXG_00249T0
NCU02354T0	FOXG_03701T0
NCU02421T0	FOXG_08162T0
NCU02534T0	FOXG_00680T0
NCU00794T0	FOXG_08701T0
NCU02457T0	FOXG_11309T0
NCU00692T0	FOXG_03156T0
NCU12124T0	FOXG_03450T0
NCU02420T0	FOXG_08163T0
NCU00130T0	FOXG_02142T0
NCU08272T0	FOXG_06399T0
NCU04938T0	FOXG_13032T0
NCU00170T0	FOXG_02262T0
NCU08378T0	FOXG_00157T0
NCU05805T0	FOXG_05554T0
NCU03578T0	FOXG_00964T0
NCU05095T0	FOXG_00286T0
NCU03914T0	FOXG_03177T0
NCU05169T0	FOXG_16836T0
NCU02009T0	FOXG_03329T0
NCU07489T0	FOXG_00811T0
NCU05069T0	FOXG_15720T0
NCU02179T0	FOXG_03082T0
NCU05650T0	FOXG_03823T0
NCU07442T0	FOXG_03411T0
NCU07064T0	FOXG_05984T0
NCU04427T0	FOXG_09118T0
NCU05213T0	FOXG_11360T0
NCU03697T0	FOXG_04266T0
NCU03417T0	FOXG_00941T0
NCU06026T0	FOXG_02732T0
NCU04636T0	FOXG_05357T0
NCU05219T0	FOXG_10432T0
NCU00181T0	FOXG_09501T0
NCU11301T0	FOXG_08101T0
NCU01000T1	FOXG_09137T0
NCU01000T0	FOXG_09137T0
NCU02122T0	FOXG_03320T0
NCU04755T0	FOXG_06209T0
NCU07909T0	FOXG_11681T0
NCU02617T0	FOXG_00979T0
NCU07584T0	FOXG_11408T0
NCU01252T0	FOXG_01437T0
NCU03500T0	FOXG_07927T0
NCU07779T0	FOXG_04379T0
NCU06215T0	FOXG_10539T0
NCU00089T0	FOXG_01776T0
NCU02906T0	FOXG_01142T0
NCU07020T0	FOXG_06305T0
NCU09132T0	FOXG_00655T0
NCU07521T0	FOXG_02332T0
NCU08924T0	FOXG_05118T0
NCU06803T0	FOXG_11134T0
NCU00665T0	FOXG_01202T0
NCU00453T0	FOXG_09382T0
NCU09101T0	FOXG_03509T0
NCU06959T0	FOXG_07559T0
NCU06205T0	FOXG_10529T0
NCU06735T0	FOXG_11165T0
NCU05452T0	FOXG_13919T0
NCU01751T0	FOXG_07718T0
NCU04713T0	FOXG_06155T0
NCU03823T0	FOXG_01511T0
NCU01984T0	FOXG_03599T0
NCU09241T0	FOXG_00021T0
NCU09064T0	FOXG_03098T0
NCU03597T0	FOXG_01786T0
NCU01044T0	FOXG_05238T0
NCU02074T0	FOXG_05711T0
NCU05499T0	FOXG_03463T0
NCU11239T0	FOXG_01301T0
NCU01053T0	FOXG_07223T0	FOXG_06602T0	FOXG_06657T0
NCU01361T0	FOXG_04223T0
NCU02147T0	FOXG_03560T0
NCU01216T0	FOXG_04438T0
NCU04265T0	FOXG_15099T0	FOXG_14383T0
NCU00978T0	FOXG_00252T0
NCU01234T0	FOXG_07544T0
NCU03187T0	FOXG_06086T0
NCU04089T0	FOXG_10880T0
NCU08719T0	FOXG_11632T0
NCU08297T0	FOXG_06384T0
NCU08297T1	FOXG_06384T0
NCU00538T0	FOXG_01211T0
NCU03606T0	FOXG_05284T0
NCU04540T0	FOXG_04918T0
NCU08935T0	FOXG_05037T0
NCU05411T0	FOXG_11065T0
NCU06217T0	FOXG_10541T0
NCU02234T0	FOXG_17716T0
NCU09407T0	FOXG_15405T0
NCU07082T0	FOXG_16738T0	FOXG_16675T0	FOXG_04148T0
NCU05752T0	FOXG_10631T0
NCU08309T0	FOXG_08337T0
NCU05926T0	FOXG_10642T0
NCU02265T0	FOXG_07759T0
NCU04389T0	FOXG_06287T0
NCU05259T0	FOXG_08523T0
NCU03776T0	FOXG_08360T0	FOXG_13025T0
NCU02089T0	FOXG_01053T0
NCU02148T0	FOXG_03385T0
NCU03359T0	FOXG_11236T0
NCU06039T0	FOXG_15442T0
NCU08468T0	FOXG_13876T0
NCU00608T0	FOXG_06110T0
NCU10042T0	FOXG_00035T0
NCU10042T1	FOXG_00035T0
NCU02549T0	FOXG_00825T0
NCU08216T0	FOXG_02418T0
NCU11263T0	FOXG_05537T0
NCU00230T0	FOXG_02307T0
NCU07893T0	FOXG_00481T0
NCU04354T0	FOXG_08270T0
NCU02296T0	FOXG_12869T0
NCU03115T0	FOXG_00905T0
NCU03922T0	FOXG_05976T0
NCU09034T0	FOXG_05542T0
NCU05627T0	FOXG_08668T0
NCU03546T0	FOXG_11055T0
NCU02375T0	FOXG_03707T0
NCU07381T0	FOXG_00696T0
NCU02115T0	FOXG_06105T0
NCU00754T0	FOXG_08371T0
NCU04078T0	FOXG_05996T0
NCU07986T0	FOXG_04201T0
NCU07590T0	FOXG_11394T0
NCU08435T0	FOXG_11123T0
NCU03857T0	FOXG_05055T0
NCU07544T0	FOXG_02055T0
NCU02260T0	FOXG_12696T0
NCU06760T0	FOXG_13817T0
NCU07732T0	FOXG_06251T0
NCU07732T1	FOXG_06251T0
NCU00919T0	FOXG_00837T0
NCU02653T0	FOXG_01315T0
NCU01180T0	FOXG_01572T0
NCU03064T0	FOXG_00207T0
NCU03204T0	FOXG_00580T0
NCU03136T0	FOXG_00829T0
NCU01231T0	FOXG_07631T0
NCU00450T0	FOXG_01930T0
NCU06895T0	FOXG_07777T0
NCU05218T0	FOXG_11372T0
NCU08840T0	FOXG_08538T0
NCU07865T0	FOXG_09474T0
NCU08027T0	FOXG_11355T0
NCU08364T0	FOXG_11213T0
NCU09521T0	FOXG_10350T0
NCU01086T0	FOXG_04952T0
NCU07389T0	FOXG_01739T0
NCU03509T0	FOXG_12825T0
NCU05843T0	FOXG_12141T0
NCU00673T0	FOXG_01284T0
NCU04108T0	FOXG_03974T0
NCU01648T0	FOXG_11176T0
NCU02795T0	FOXG_00027T0
NCU01178T0	FOXG_01574T0
NCU03267T0	FOXG_00298T0
NCU02789T0	FOXG_11201T0
NCU07129T0	FOXG_09951T0
NCU03258T0	FOXG_01965T0
NCU07754T0	FOXG_04496T0
NCU01646T0	FOXG_11178T0
NCU07021T0	FOXG_08603T0
NCU04259T0	FOXG_05486T0
NCU01517T0	FOXG_08027T0
NCU03669T0	FOXG_01433T0
NCU10262T0	FOXG_00434T0
NCU03339T0	FOXG_07937T0
NCU03771T0	FOXG_07836T0
NCU02404T1	FOXG_08151T0
NCU02404T0	FOXG_08151T0
NCU03257T0	FOXG_00527T0
NCU04316T0	FOXG_05262T0
NCU09157T0	FOXG_04674T0
NCU09267T0	FOXG_13095T0
NCU04173T0	FOXG_01569T0
NCU04173T1	FOXG_01569T0
NCU08600T0	FOXG_00503T0
NCU05943T0	FOXG_06441T0
NCU05850T0	FOXG_10653T0
NCU09737T0	FOXG_11371T0
NCU03066T0	FOXG_00204T0
NCU09223T0	FOXG_00140T0
NCU02430T0	FOXG_08167T0
NCU02211T0	FOXG_08839T0
NCU01066T0	FOXG_15820T0
NCU09831T0	FOXG_11045T0
NCU04207T0	FOXG_07679T0
NCU06271T0	FOXG_10486T0
NCU09347T0	FOXG_13893T0
NCU05589T0	FOXG_02815T0
NCU07420T0	FOXG_01985T0
NCU09076T0	FOXG_03138T0
NCU04415T0	FOXG_10251T0
NCU06441T0	FOXG_02132T0
NCU02591T0	FOXG_05906T0
NCU07531T0	FOXG_08388T0
NCU02193T0	FOXG_10189T0	FOXG_06467T0	FOXG_06796T0	FOXG_07356T0	FOXG_16380T0	FOXG_07096T0
NCU02193T1	FOXG_10189T0	FOXG_06467T0	FOXG_06796T0	FOXG_07356T0	FOXG_16380T0	FOXG_07096T0
NCU02716T0	FOXG_00086T0
NCU01461T0	FOXG_01787T0
NCU10519T0	FOXG_05967T0
NCU04936T0	FOXG_11398T0
NCU07070T0	FOXG_10293T0
NCU06921T0	FOXG_11316T0
NCU08706T0	FOXG_13845T0
NCU01362T0	FOXG_01589T0
NCU01480T0	FOXG_02009T0
NCU04656T0	FOXG_05041T0
NCU06714T0	FOXG_07950T0
NCU08669T0	FOXG_08322T0
NCU00077T0	FOXG_02215T0
NCU00306T0	FOXG_02047T0
NCU00790T0	FOXG_06285T0
NCU01171T0	FOXG_02046T0
NCU05226T0	FOXG_08333T0
NCU06285T0	FOXG_10288T0
NCU05363T0	FOXG_11098T0
NCU03952T0	FOXG_05373T0
NCU09220T0	FOXG_01722T0
NCU03633T0	FOXG_07592T0
NCU05791T0	FOXG_10626T0
NCU03372T0	FOXG_12787T0
NCU02877T0	FOXG_16865T0
NCU01919T0	FOXG_03651T0
NCU09253T0	FOXG_00468T0
NCU07246T0	FOXG_05016T0
NCU06843T0	FOXG_08040T0
NCU09025T0	FOXG_07788T0
NCU08663T0	FOXG_08324T0
NCU11803T0	FOXG_06348T0
NCU06779T0	FOXG_12797T0
NCU01290T0	FOXG_01603T0
NCU03186T0	FOXG_06236T0
NCU04428T0	FOXG_09116T0
NCU07340T0	FOXG_00480T0
NCU05028T0	FOXG_08086T0
NCU11273T0	FOXG_05404T0
NCU00894T0	FOXG_01010T0
NCU00717T0	FOXG_08660T0
NCU02235T0	FOXG_08057T0
NCU11685T0	FOXG_05092T0
NCU11266T0	FOXG_05564T0
NCU08998T0	FOXG_09337T0
NCU08998T1	FOXG_09337T0
NCU00553T0	FOXG_03161T0
NCU03795T0	FOXG_01532T0
NCU04185T0	FOXG_01575T0
NCU06870T0	FOXG_03722T0
NCU04454T0	FOXG_08463T0
NCU03355T0	FOXG_11138T0
NCU05427T0	FOXG_13926T0
NCU08471T0	FOXG_12819T0
NCU00428T0	FOXG_09370T0
NCU03380T0	FOXG_12832T0
NCU01095T0	FOXG_03389T0
NCU02586T0	FOXG_05764T0
NCU00677T0	FOXG_08814T0
NCU05301T0	FOXG_08314T0
NCU01499T0	FOXG_13812T0
NCU05888T0	FOXG_10368T0
NCU06033T0	FOXG_15426T0
NCU01652T0	FOXG_11296T0
NCU02536T0	FOXG_00681T0
NCU04343T0	FOXG_09238T0
NCU06520T0	FOXG_08318T0
NCU05207T0	FOXG_10738T0
NCU06799T0	FOXG_11142T0
NCU02107T0	FOXG_01171T0
NCU05937T0	FOXG_06420T0
NCU08894T0	FOXG_13642T0
NCU00897T0	FOXG_01045T0
NCU02425T0	FOXG_08126T0
NCU01824T0	FOXG_13703T0
NCU01324T0	FOXG_04229T0
NCU00821T0	FOXG_07516T0
NCU06265T0	FOXG_10458T0
NCU07981T0	FOXG_11019T0
NCU04612T0	FOXG_05521T0
NCU04612T1	FOXG_05521T0
NCU01195T0	FOXG_01626T0
NCU07383T0	FOXG_01072T0
NCU03944T0	FOXG_05467T0
NCU10847T0	FOXG_01180T0
NCU08370T0	FOXG_11215T0
NCU04963T0	FOXG_10620T0	FOXG_11753T0	FOXG_14382T0	FOXG_15100T0
NCU06950T0	FOXG_04895T0
NCU06436T0	FOXG_10547T0
NCU06418T0	FOXG_02116T0
NCU04111T0	FOXG_04290T0
NCU05350T0	FOXG_04883T0
NCU06884T0	FOXG_01824T0
NCU10557T0	FOXG_09302T0
NCU07820T0	FOXG_15728T0
NCU00536T0	FOXG_01291T0
NCU10762T0	FOXG_06286T0
NCU01882T0	FOXG_15621T0
NCU09406T0	FOXG_13026T0
NCU00421T0	FOXG_01862T0
NCU06270T0	FOXG_10485T0
NCU08346T0	FOXG_11222T0
NCU00035T0	FOXG_02252T0
NCU01439T0	FOXG_01425T0
NCU03719T0	FOXG_01645T0
NCU01978T0	FOXG_03601T0
NCU03686T0	FOXG_04283T0
NCU07438T0	FOXG_03144T0
NCU01737T0	FOXG_11275T0
NCU02546T0	FOXG_11329T0
NCU02057T0	FOXG_01068T0
NCU02015T0	FOXG_03335T0
NCU07987T0	FOXG_04200T0
NCU06409T0	FOXG_09391T0
NCU02960T0	FOXG_00217T0
NCU02555T0	FOXG_00834T0
NCU07367T0	FOXG_00191T0
NCU09434T0	FOXG_00711T0
NCU10852T0	FOXG_00102T0
NCU06593T0	FOXG_08445T0
NCU02996T0	FOXG_00241T0
NCU08338T0	FOXG_00381T0
NCU00194T0	FOXG_09346T0
NCU04053T0	FOXG_06225T0
NCU06358T0	FOXG_17407T0
NCU02657T0	FOXG_00630T0
NCU07461T0	FOXG_00425T0
NCU03998T0	FOXG_05460T0
NCU00182T0	FOXG_09500T0
NCU08563T0	FOXG_02370T0
NCU01564T0	FOXG_13878T0
NCU03498T0	FOXG_07915T0
NCU11215T0	FOXG_03024T0
NCU00809T0	FOXG_14490T0
NCU00587T0	FOXG_03107T0
NCU04642T0	FOXG_05198T0
NCU08643T0	FOXG_07382T0
NCU07001T0	FOXG_09225T0
NCU07859T0	FOXG_09295T0
NCU11705T0	FOXG_11454T0
NCU09771T0	FOXG_12822T0
NCU09678T0	FOXG_16925T0
NCU00070T0	FOXG_02206T0
NCU03737T0	FOXG_01618T0
NCU04247T0	FOXG_05015T0
NCU08977T0	FOXG_01901T0
NCU07607T0	FOXG_11427T0
NCU03608T0	FOXG_05288T0
NCU02422T0	FOXG_08161T0
NCU06305T0	FOXG_08831T0
NCU06988T0	FOXG_09242T0
NCU07171T0	FOXG_13729T0
NCU06961T0	FOXG_15415T0
NCU01615T0	FOXG_12688T0
NCU06685T0	FOXG_02030T0
NCU08167T0	FOXG_04970T0
NCU00865T0	FOXG_13201T0
NCU00962T0	FOXG_17745T0
NCU02485T0	FOXG_04046T0
NCU02310T0	FOXG_12747T0
NCU08436T0	FOXG_11122T0
NCU02751T0	FOXG_00619T0
NCU03039T0	FOXG_01759T0
NCU05578T0	FOXG_02989T0
NCU04041T0	FOXG_06406T0
NCU01141T0	FOXG_09060T0
NCU07701T0	FOXG_06278T0
NCU00593T0	FOXG_01298T0
NCU03740T0	FOXG_01621T0
NCU11580T0	FOXG_00415T0
NCU08428T0	FOXG_02510T0
NCU03009T0	FOXG_15632T0
NCU02209T0	FOXG_08835T0
NCU10007T0	FOXG_03099T0
NCU10007T1	FOXG_03099T0
NCU00378T0	FOXG_03898T0
NCU03194T0	FOXG_04841T0
NCU02934T0	FOXG_05736T0
NCU03714T0	FOXG_07890T0
NCU12009T0	FOXG_02474T0
NCU02785T0	FOXG_11204T0
NCU02336T0	FOXG_12914T0
NCU00711T0	FOXG_01039T0
NCU06435T0	FOXG_02138T0
NCU00668T0	FOXG_03386T0
NCU00280T0	FOXG_09340T0
NCU08762T0	FOXG_02348T0
NCU02232T0	FOXG_08091T0
NCU04383T0	FOXG_06283T0
NCU08607T0	FOXG_00687T0
NCU00427T0	FOXG_09369T0
NCU02268T0	FOXG_08050T0
NCU06601T0	FOXG_08447T0
NCU04761T0	FOXG_03275T0
NCU02415T0	FOXG_08122T0
NCU05891T0	FOXG_07781T0
NCU11420T0	FOXG_04062T0
NCU09183T0	FOXG_05660T0
NCU06159T0	FOXG_12187T0
NCU06430T0	FOXG_02123T0
NCU10652T0	FOXG_02463T0
NCU06578T0	FOXG_08431T0
NCU08811T0	FOXG_08355T0
NCU11395T0	FOXG_10652T0
NCU07221T0	FOXG_13440T0	FOXG_14436T0	FOXG_15045T0	FOXG_14953T0
NCU00122T0	FOXG_02286T0
NCU02291T0	FOXG_12736T0
NCU10189T0	FOXG_05977T0
NCU06493T0	FOXG_09359T0
NCU01596T0	FOXG_00762T0
NCU07298T0	FOXG_00449T0
NCU09230T0	FOXG_00214T0
NCU03921T0	FOXG_05975T0
NCU07720T0	FOXG_08537T0
NCU09533T0	FOXG_07875T0
NCU06032T0	FOXG_15427T0
NCU06250T0	FOXG_01844T0
NCU03176T0	FOXG_06237T0
NCU02393T0	FOXG_08140T0
NCU02393T1	FOXG_08140T0
NCU04924T0	FOXG_03768T0
NCU09093T0	FOXG_03417T0
NCU07483T0	FOXG_01176T0
NCU07332T0	FOXG_02423T0
NCU00196T0	FOXG_09348T0
NCU03495T0	FOXG_07912T0
NCU09673T0	FOXG_04448T0
NCU08997T0	FOXG_11482T0
NCU09571T0	FOXG_11106T0
NCU11863T0	FOXG_10577T0
NCU00219T0	FOXG_02303T0
NCU09551T0	FOXG_07873T0
NCU07850T0	FOXG_11514T0
NCU02343T0	FOXG_02500T0
NCU06774T0	FOXG_00932T0
NCU04143T0	FOXG_04295T0
NCU04241T0	FOXG_05194T0
NCU04295T0	FOXG_05378T0
NCU00290T0	FOXG_09300T0
NCU02414T0	FOXG_08112T0
NCU07024T0	FOXG_06318T0
NCU08177T0	FOXG_15448T0
NCU03768T1	FOXG_01482T0
NCU03768T0	FOXG_01482T0
NCU03768T2	FOXG_01482T0
NCU02746T0	FOXG_00239T0
NCU01170T0	FOXG_02018T0
NCU00582T0	FOXG_03570T0
NCU03801T0	FOXG_07825T0
NCU06342T0	FOXG_08534T0
NCU05715T0	FOXG_10329T0
NCU10546T0	FOXG_09575T0
NCU04481T0	FOXG_06330T0
NCU11180T0	FOXG_02299T0
NCU06718T0	FOXG_05533T0
NCU08708T0	FOXG_12824T0
NCU00226T0	FOXG_02273T0
NCU02896T0	FOXG_01137T0
NCU02637T0	FOXG_01540T0
NCU02238T0	FOXG_04409T0
NCU00602T0	FOXG_06140T0
NCU01183T0	FOXG_07885T0
NCU04534T0	FOXG_08655T0
NCU10927T0	FOXG_08554T0
NCU10383T1	FOXG_12671T0
NCU07496T0	FOXG_17467T0	FOXG_07114T0
NCU00512T0	FOXG_00343T0
NCU02966T0	FOXG_00047T0
NCU03715T0	FOXG_01655T0
NCU02464T0	FOXG_06069T0
NCU02397T0	FOXG_08146T0
NCU06543T0	FOXG_08409T0
NCU11170T0	FOXG_10507T0
NCU11693T0	FOXG_13736T0
NCU02109T0	FOXG_00832T0
NCU06259T0	FOXG_01866T0
NCU00772T0	FOXG_08759T0
NCU06659T0	FOXG_05500T0
NCU03436T0	FOXG_11250T0
NCU00395T0	FOXG_02172T0
NCU02604T0	FOXG_00864T0
NCU03699T0	FOXG_04255T0
NCU01695T0	FOXG_11290T0
NCU03229T0	FOXG_10285T0
NCU04809T0	FOXG_09694T0
NCU04504T0	FOXG_11626T0
NCU08687T0	FOXG_11551T0
NCU09575T0	FOXG_11103T0
NCU07362T0	FOXG_00365T0
NCU00023T0	FOXG_09522T0
NCU06194T0	FOXG_10501T0
NCU06519T0	FOXG_15398T0
NCU00916T0	FOXG_01024T0
NCU06190T0	FOXG_02150T0
NCU07414T0	FOXG_02000T0
NCU03637T0	FOXG_07606T0
NCU09646T0	FOXG_11385T0
NCU11242T0	FOXG_13473T0
NCU00649T0	FOXG_01191T0
NCU03557T0	FOXG_00759T0
NCU03347T0	FOXG_11148T0
NCU09864T0	FOXG_06001T0
NCU00913T0	FOXG_01026T0
NCU07960T0	FOXG_00647T0
NCU03649T0	FOXG_07601T0
NCU06860T0	FOXG_08107T0
NCU01348T0	FOXG_03837T0
NCU09333T0	FOXG_00444T0
NCU00440T0	FOXG_11532T0
NCU02044T0	FOXG_10282T0
NCU00755T0	FOXG_12125T0
NCU08983T0	FOXG_09517T0
NCU04289T0	FOXG_13659T0
NCU04672T0	FOXG_03838T0
NCU01132T0	FOXG_11202T0
NCU08331T0	FOXG_06248T0
NCU09767T0	FOXG_13342T0
NCU09115T0	FOXG_00101T0
NCU08514T0	FOXG_00912T0
NCU04008T0	FOXG_05457T0
NCU04598T0	FOXG_05150T0
NCU06052T0	FOXG_06059T0
NCU05859T0	FOXG_07557T0
NCU08880T0	FOXG_05027T0
NCU02456T0	FOXG_11308T0
NCU07860T0	FOXG_08942T0
NCU08152T0	FOXG_10964T0
NCU02195T0	FOXG_02784T0	FOXG_10018T0
NCU01057T0	FOXG_10361T0
NCU01057T1	FOXG_10361T0
NCU05846T0	FOXG_06450T0
NCU07018T0	FOXG_09250T0
NCU04747T0	FOXG_05966T0
NCU11176T0	FOXG_02314T0
NCU04216T0	FOXG_08429T0
NCU09788T0	FOXG_06166T0
NCU03018T0	FOXG_00571T0
NCU04096T0	FOXG_01559T0
NCU07492T0	FOXG_00807T0
NCU09116T0	FOXG_00100T0
NCU02307T0	FOXG_12744T0
NCU03197T0	FOXG_00585T0
NCU06112T0	FOXG_01784T0
NCU06568T0	FOXG_08419T0
NCU08779T1	FOXG_02473T0
NCU08779T0	FOXG_02473T0
NCU11544T1	FOXG_03065T0
NCU11544T0	FOXG_03065T0
NCU06246T0	FOXG_01850T0
NCU03890T0	FOXG_06196T0
NCU04796T0	FOXG_06200T0
NCU04192T0	FOXG_07850T0
NCU01260T0	FOXG_01431T0
NCU04418T0	FOXG_00457T0
NCU01388T0	FOXG_01521T0
NCU07400T0	FOXG_02002T0
NCU01512T0	FOXG_11263T0
NCU00064T0	FOXG_02199T0
NCU06371T0	FOXG_09089T0
NCU06482T0	FOXG_09447T0
NCU11353T0	FOXG_09386T0
NCU05987T0	FOXG_17758T0
NCU09208T0	FOXG_15653T0
NCU07849T0	FOXG_11509T0
NCU07849T1	FOXG_11509T0
NCU03763T0	FOXG_01636T0
NCU06191T0	FOXG_02149T0
NCU05117T0	FOXG_10641T0
NCU12076T0	FOXG_06099T0
NCU09209T0	FOXG_09956T0	FOXG_01208T0	FOXG_09570T0
NCU06179T0	FOXG_01880T0
NCU04306T0	FOXG_05085T0
NCU07535T0	FOXG_02462T0
NCU00161T0	FOXG_09457T0
NCU06669T0	FOXG_05482T0
NCU06993T0	FOXG_06265T0
NCU00261T0	FOXG_03786T0
NCU03055T0	FOXG_01933T0
NCU03695T0	FOXG_04268T0
NCU09112T0	FOXG_00105T0
NCU05294T0	FOXG_08550T0
NCU04646T0	FOXG_04298T0
NCU04092T0	FOXG_05797T0
NCU08333T0	FOXG_03058T0
NCU07969T0	FOXG_03854T0
NCU06630T0	FOXG_08241T0
NCU05224T0	FOXG_10436T0
NCU09456T0	FOXG_09194T0
NCU06118T0	FOXG_01770T0
NCU04783T0	FOXG_03290T0
NCU00032T0	FOXG_02249T0
NCU01304T0	FOXG_01807T0
NCU00589T0	FOXG_03108T0
NCU09106T0	FOXG_00110T0
NCU03396T0	FOXG_12843T0
NCU08127T0	FOXG_13640T0
NCU10987T0	FOXG_00029T0
NCU07609T0	FOXG_09830T0
NCU03662T0	FOXG_01796T0
NCU00434T0	FOXG_11525T0
NCU09252T0	FOXG_00467T0
NCU04637T0	FOXG_05358T0
NCU04539T0	FOXG_12101T0
NCU05897T0	FOXG_11111T0	FOXG_15219T0
NCU07514T0	FOXG_02372T0
NCU05782T0	FOXG_10616T0
NCU03395T0	FOXG_12842T0
NCU08507T0	FOXG_11243T0
NCU02378T0	FOXG_06671T0	FOXG_07238T0	FOXG_06588T0
NCU01438T0	FOXG_01426T0
NCU02104T0	FOXG_00886T0
NCU04600T0	FOXG_05154T0
NCU11997T0	FOXG_12293T0
NCU01387T0	FOXG_01522T0
NCU11385T0	FOXG_06103T0
NCU08682T0	FOXG_11572T0
NCU02688T1	FOXG_00181T0
NCU02688T0	FOXG_00181T0
NCU09307T0	FOXG_01934T0
NCU06347T0	FOXG_08345T0
NCU06541T0	FOXG_08407T0
NCU08114T0	FOXG_10169T0
NCU03188T0	FOXG_03104T0
NCU06089T0	FOXG_01765T0
NCU08895T0	FOXG_02460T0
NCU09526T0	FOXG_03531T0
NCU10468T0	FOXG_07804T0
NCU11286T0	FOXG_10668T0
NCU03846T0	FOXG_10600T0
NCU03846T1	FOXG_10600T0
NCU01913T0	FOXG_03666T0
NCU01013T0	FOXG_05445T0
NCU06496T0	FOXG_02241T0
NCU09313T0	FOXG_00130T0
NCU01767T0	FOXG_07981T0
NCU10715T0	FOXG_01768T0
NCU05884T0	FOXG_12123T0
NCU00432T0	FOXG_11526T0
NCU08480T0	FOXG_12803T0
NCU09885T0	FOXG_12893T0	FOXG_12977T0
NCU07055T0	FOXG_09734T0
NCU05899T0	FOXG_11000T0
NCU06679T0	FOXG_02025T0
NCU00193T0	FOXG_09347T0
NCU06652T0	FOXG_05205T0
NCU08040T0	FOXG_11358T0
NCU02781T0	FOXG_00438T0
NCU04841T0	FOXG_03296T0
NCU05410T0	FOXG_11133T0
NCU07819T0	FOXG_16923T0
NCU01160T0	FOXG_05321T0
NCU04840T0	FOXG_03295T0
NCU00493T0	FOXG_09462T0
NCU11213T0	FOXG_03030T0
NCU05143T0	FOXG_11750T0
NCU09732T0	FOXG_08599T0
NCU03462T0	FOXG_00772T0
NCU05123T0	FOXG_01341T0
NCU01412T0	FOXG_05285T0
NCU06452T0	FOXG_02128T0
NCU07419T0	FOXG_01986T0
NCU08145T0	FOXG_04484T0
NCU05385T0	FOXG_11087T0
NCU07558T0	FOXG_02066T0
NCU04005T0	FOXG_05428T0
NCU11642T0	FOXG_04437T0
NCU05519T0	FOXG_13154T0
NCU01111T0	FOXG_16016T0	FOXG_15558T0	FOXG_01814T0
NCU03255T0	FOXG_00526T0	FOXG_15007T0
NCU00007T0	FOXG_09368T0
NCU00455T0	FOXG_11534T0
NCU07757T0	FOXG_09076T0
NCU08420T0	FOXG_13806T0
NCU00472T0	FOXG_02074T0
NCU03913T0	FOXG_03178T0
NCU04465T0	FOXG_03353T0
NCU09817T0	FOXG_00577T0
NCU01083T0	FOXG_08982T0
NCU04457T0	FOXG_08396T0
NCU08291T0	FOXG_06385T0
NCU01633T0	FOXG_12267T0
NCU06027T0	FOXG_08714T0
NCU11138T0	FOXG_05391T0
NCU07619T0	FOXG_09788T0
NCU01830T0	FOXG_07706T0	FOXG_16770T0	FOXG_17732T0
NCU02741T0	FOXG_00234T0
NCU02620T0	FOXG_00983T0
NCU08503T0	FOXG_00953T0
NCU11489T0	FOXG_00094T0
NCU08434T0	FOXG_04099T0
NCU02056T0	FOXG_01047T0
NCU07534T0	FOXG_02461T0
NCU01345T0	FOXG_05265T0
NCU00528T0	FOXG_06020T0
NCU04754T0	FOXG_06208T0
NCU03813T0	FOXG_07841T0
NCU11204T0	FOXG_03609T0
NCU04435T0	FOXG_10278T0
NCU01678T0	FOXG_12781T0
NCU04328T0	FOXG_10591T0
NCU08852T0	FOXG_07574T0
NCU00725T0	FOXG_01110T0
NCU00277T0	FOXG_01775T0
NCU03058T0	FOXG_00429T0
NCU03238T0	FOXG_00325T0
NCU00599T0	FOXG_06139T0
NCU02582T0	FOXG_05884T0
NCU10080T0	FOXG_03748T0
NCU05260T0	FOXG_08525T0
NCU00498T0	FOXG_01920T0
NCU01895T0	FOXG_03682T0
NCU04652T0	FOXG_01460T0
NCU09812T0	FOXG_00064T0
NCU10314T0	FOXG_01267T0
NCU03504T0	FOXG_07734T0
NCU01039T0	FOXG_10623T0
NCU06360T0	FOXG_06353T0
NCU06336T0	FOXG_08363T0
NCU07941T0	FOXG_08326T0
NCU08511T0	FOXG_11230T0
NCU02639T0	FOXG_07808T0
NCU02639T1	FOXG_07808T0
NCU01386T0	FOXG_01519T0
NCU03235T0	FOXG_04144T0
NCU06235T0	FOXG_02269T0
NCU09640T0	FOXG_03003T0
NCU04442T0	FOXG_09188T0
NCU09698T0	FOXG_13796T0
NCU00911T0	FOXG_01028T0
NCU03756T0	FOXG_01614T0
NCU02126T0	FOXG_03313T0
NCU00605T0	FOXG_06078T0
NCU10467T0	FOXG_01597T0
NCU04430T0	FOXG_09102T0
NCU10272T0	FOXG_04985T0
NCU03057T0	FOXG_11796T0
NCU06846T0	FOXG_13863T0
NCU00043T0	FOXG_02183T0
NCU08651T0	FOXG_00477T0
NCU03948T0	FOXG_05447T0
NCU07053T0	FOXG_10755T0
NCU01055T0	FOXG_16717T0	FOXG_06578T0	FOXG_06684T0	FOXG_07248T0	FOXG_16786T0
NCU04474T0	FOXG_16837T0	FOXG_03913T0
NCU03124T0	FOXG_00997T0
NCU06769T0	FOXG_00735T0
NCU01271T0	FOXG_07603T0
NCU07022T0	FOXG_06303T0
NCU01481T0	FOXG_13836T0
NCU05423T0	FOXG_13931T0
NCU11452T0	FOXG_16991T0
NCU05558T0	FOXG_02954T0
NCU02940T0	FOXG_05741T0
NCU09139T0	FOXG_00626T0
NCU09598T0	FOXG_00793T0
NCU04042T0	FOXG_05940T0
NCU09912T0	FOXG_01327T0
NCU06698T0	FOXG_04251T0
NCU09540T0	FOXG_01801T0
NCU01235T0	FOXG_07543T0
NCU07076T0	FOXG_03014T0
NCU05282T0	FOXG_08267T0
NCU08042T0	FOXG_08883T0
NCU00567T0	FOXG_03342T0
NCU07290T0	FOXG_00196T0
NCU07880T0	FOXG_09498T0
NCU06943T0	FOXG_12883T0
NCU01059T0	FOXG_00977T0
NCU02776T0	FOXG_00362T0
NCU04270T0	FOXG_05348T0
NCU04503T0	FOXG_11627T0
NCU09789T0	FOXG_08747T0
NCU02675T0	FOXG_00288T0
NCU02564T0	FOXG_00881T0
NCU01932T0	FOXG_03647T0
NCU02402T0	FOXG_08150T0
NCU05807T0	FOXG_05555T0
NCU04697T0	FOXG_07445T0
NCU04335T0	FOXG_08504T0
NCU00552T0	FOXG_12143T0
NCU03253T0	FOXG_00532T0
NCU05598T0	FOXG_00405T0
NCU03938T0	FOXG_03173T0
NCU05810T0	FOXG_05557T0
NCU06056T0	FOXG_06064T0
NCU09873T0	FOXG_03418T0
NCU06618T0	FOXG_08469T0
NCU05453T0	FOXG_13920T0
NCU09930T0	FOXG_08357T0
NCU09429T0	FOXG_11749T0
NCU04262T0	FOXG_05013T0
NCU07062T0	FOXG_03168T0
NCU00412T0	FOXG_01890T0
NCU02619T0	FOXG_00984T0
NCU02400T0	FOXG_08118T0
NCU09659T0	FOXG_04408T0
NCU01367T0	FOXG_02021T0
NCU09388T0	FOXG_00012T0
NCU01184T0	FOXG_07884T0
NCU02367T0	FOXG_08108T0
NCU09237T0	FOXG_00333T0
NCU09027T0	FOXG_01122T0
NCU02408T0	FOXG_08156T0
NCU06054T0	FOXG_06061T0
NCU09980T0	FOXG_06074T0
NCU06989T0	FOXG_09241T0
NCU05836T0	FOXG_11012T0
NCU07863T0	FOXG_09381T0
NCU04158T0	FOXG_01593T0
NCU00775T0	FOXG_08758T0
NCU09702T0	FOXG_17562T0
NCU03223T1	FOXG_06093T0
NCU03223T0	FOXG_06093T0
NCU00565T0	FOXG_06134T0
NCU08633T0	FOXG_01131T0
NCU00988T0	FOXG_07954T0
NCU04002T0	FOXG_05430T0
NCU04374T0	FOXG_06269T0
NCU02361T0	FOXG_08976T0
NCU07814T0	FOXG_04399T0
NCU02272T0	FOXG_12713T0
NCU08066T0	FOXG_06122T0
NCU08427T0	FOXG_07733T0
NCU10945T0	FOXG_08788T0
NCU07911T0	FOXG_11683T0
NCU05513T0	FOXG_02861T0	FOXG_12422T0	FOXG_14115T0
NCU01269T0	FOXG_04228T0
NCU03141T0	FOXG_04412T0
NCU00006T0	FOXG_11519T0
NCU06403T0	FOXG_08224T0
NCU09643T0	FOXG_11391T0
NCU02065T0	FOXG_00883T0
NCU03643T0	FOXG_01610T0
NCU07952T0	FOXG_00040T0
NCU05587T0	FOXG_02810T0
NCU05564T0	FOXG_03467T0
NCU07714T0	FOXG_08336T0
NCU07659T0	FOXG_11462T0
NCU08076T0	FOXG_11425T0
NCU01928T0	FOXG_03660T0
NCU06923T0	FOXG_11318T0
NCU02302T0	FOXG_04329T0
NCU06449T0	FOXG_02137T0
NCU05516T0	FOXG_03496T0
NCU00782T0	FOXG_08467T0
NCU11795T0	FOXG_06334T0
NCU00924T0	FOXG_01018T0
NCU09631T0	FOXG_02340T0
NCU09098T0	FOXG_03514T0
NCU01595T0	FOXG_11266T0
NCU11934T0	FOXG_10991T0
NCU06245T0	FOXG_02246T0
NCU05555T0	FOXG_02931T0
NCU02468T0	FOXG_06109T0
NCU01429T0	FOXG_07963T0
NCU00019T0	FOXG_09518T0
NCU05585T0	FOXG_04936T0
NCU01542T0	FOXG_13898T0
NCU00081T0	FOXG_02220T0
NCU02670T0	FOXG_01956T0
NCU02214T0	FOXG_05661T0
NCU03218T0	FOXG_05774T0
NCU02424T0	FOXG_08159T0
NCU07739T0	FOXG_04340T0
NCU07697T0	FOXG_06282T0
NCU06460T0	FOXG_09456T0
NCU07668T0	FOXG_08562T0
NCU01637T0	FOXG_13950T0
NCU03834T0	FOXG_01488T0
NCU01321T0	FOXG_04238T0
NCU07187T0	FOXG_13741T0
NCU03145T0	FOXG_00916T0
NCU01998T0	FOXG_03088T0
NCU07468T0	FOXG_00161T0
NCU07358T0	FOXG_00417T0
NCU01267T0	FOXG_07613T0
NCU06628T0	FOXG_08245T0
NCU07711T0	FOXG_08289T0
NCU04433T0	FOXG_13404T0
NCU05418T0	FOXG_00745T0
NCU02401T0	FOXG_08149T0
NCU02571T0	FOXG_05921T0	FOXG_16673T0	FOXG_16735T0
NCU04014T0	FOXG_03355T0
NCU09311T0	FOXG_00132T0
NCU05575T0	FOXG_03500T0
NCU09370T0	FOXG_00228T0
NCU03217T0	FOXG_05773T0
NCU02256T0	FOXG_07755T0
NCU04737T0	FOXG_06210T0
NCU11410T0	FOXG_04073T0
NCU07901T0	FOXG_04705T0
NCU09904T0	FOXG_03338T0
NCU05708T0	FOXG_13286T0
NCU06153T0	FOXG_16475T0
NCU03779T0	FOXG_01790T0
NCU07699T0	FOXG_06274T0
NCU00643T0	FOXG_00973T0
NCU00928T0	FOXG_01034T0
NCU03113T0	FOXG_00902T0
NCU07457T0	FOXG_00257T0
NCU05523T0	FOXG_02969T0
NCU04195T0	FOXG_04076T0
NCU07012T0	FOXG_09244T0
NCU09345T0	FOXG_11035T0
NCU09345T1	FOXG_11035T0
NCU09345T2	FOXG_11035T0
NCU08162T0	FOXG_01957T0
NCU01722T0	FOXG_11271T0
NCU02954T0	FOXG_11323T0
NCU00648T0	FOXG_03839T0
NCU04633T0	FOXG_04252T0
NCU07539T0	FOXG_15622T0
NCU01443T0	FOXG_11429T0
NCU03788T0	FOXG_10423T0
NCU07169T0	FOXG_13727T0
NCU04807T0	FOXG_03215T0
NCU08650T0	FOXG_00476T0
NCU04272T0	FOXG_05347T0
NCU04698T0	FOXG_06222T0
NCU11173T0	FOXG_02153T0
NCU01821T0	FOXG_12829T0
[truncated: 4,417 more rows]
[truncated: 9 more columns]
