# Supplementary material for: Evolutionary Conservation and Diversification of Puf RNA Binding Proteins and Their mRNA Targets
Source: PLoS Biol. 2015 Nov 20;13(11):e1002307. doi: 10.1371/journal.pbio.1002307 (PMC4654594; doi:10.1371/journal.pbio.1002307)
Supplement: S4 Dataset — (ZIP) [file pbio.1002307.s004.zip › N.crassa.fa_F.verticillioides.fa.txt]

NCU06976T0	FVEG_04163T0
NCU01379T0	FVEG_04724T0
NCU06468T0	FVEG_05323T0
NCU05837T0	FVEG_03249T0
NCU07832T0	FVEG_09212T0
NCU08501T0	FVEG_00563T0
NCU01744T0	FVEG_09511T0
NCU08535T0	FVEG_05556T0
NCU05608T0	FVEG_01648T0
NCU02685T0	FVEG_01338T0
NCU05803T0	FVEG_02587T0
NCU00459T0	FVEG_09123T0
NCU04548T0	FVEG_04699T0
NCU07307T0	FVEG_04242T0
NCU00551T0	FVEG_01943T0
NCU06871T0	FVEG_12144T0
NCU08287T0	FVEG_04203T0
NCU07308T0	FVEG_04241T0
NCU08267T0	FVEG_06457T0
NCU07556T0	FVEG_05234T0
NCU08993T0	FVEG_14037T0
NCU07702T0	FVEG_04129T0
NCU02494T0	FVEG_01045T0
NCU05620T0	FVEG_06483T0
NCU02510T0	FVEG_06868T0
NCU04352T0	FVEG_07280T0
NCU03234T0	FVEG_01321T0
NCU11669T0	FVEG_07789T0
NCU02103T0	FVEG_00683T0
NCU00274T0	FVEG_06977T0
NCU07658T0	FVEG_10355T0
NCU00239T0	FVEG_05489T0
NCU09367T0	FVEG_01286T0
NCU00743T0	FVEG_06308T0
NCU04350T0	FVEG_07281T0
NCU06733T0	FVEG_02918T0
NCU01431T0	FVEG_04885T0
NCU04766T0	FVEG_02144T0
NCU05238T0	FVEG_09096T0
NCU09012T0	FVEG_06924T0
NCU07378T0	FVEG_01441T0
NCU08377T0	FVEG_01363T0
NCU02083T0	FVEG_00347T0
NCU09492T0	FVEG_04646T0
NCU10066T0	FVEG_12136T0
NCU01632T0	FVEG_11377T0
NCU01833T0	FVEG_04615T0
NCU01638T0	FVEG_11373T0
NCU03116T0	FVEG_09577T0
NCU03591T0	FVEG_06686T0
NCU09357T0	FVEG_07616T0
NCU00352T0	FVEG_05248T0
NCU03811T0	FVEG_04731T0
NCU04569T0	FVEG_02933T0
NCU09830T0	FVEG_02410T0
NCU10009T0	FVEG_01830T0
NCU07870T0	FVEG_07106T0
NCU07443T0	FVEG_02281T0
NCU04898T0	FVEG_09067T0
NCU08616T0	FVEG_06860T0
NCU01197T0	FVEG_08172T0
NCU03042T0	FVEG_08126T0
NCU08919T0	FVEG_07473T0
NCU05591T0	FVEG_11089T0
NCU09063T0	FVEG_11639T0
NCU06272T0	FVEG_09141T0
NCU02677T0	FVEG_01344T0
NCU04611T0	FVEG_02619T0
NCU01951T0	FVEG_02496T0
NCU02815T0	FVEG_08048T0
NCU03986T0	FVEG_02570T0
NCU09219T0	FVEG_08090T0
NCU05120T0	FVEG_09286T0
NCU07866T0	FVEG_07104T0
NCU00336T0	FVEG_05318T0
NCU06338T0	FVEG_06414T0
NCU03875T0	FVEG_02946T0
NCU07710T0	FVEG_06385T0
NCU04161T0	FVEG_07940T0
NCU06488T0	FVEG_05271T0
NCU00621T0	FVEG_01958T0
NCU01857T0	FVEG_13089T0
NCU01820T0	FVEG_11574T0
NCU04059T0	FVEG_04258T0
NCU06171T0	FVEG_08251T0
NCU03263T0	FVEG_14058T0
NCU10143T0	FVEG_07792T0
NCU00770T0	FVEG_05908T0
NCU03575T0	FVEG_11382T0
NCU06678T0	FVEG_05188T0
NCU07546T0	FVEG_05216T0
NCU02762T0	FVEG_01502T0
NCU09297T0	FVEG_07186T0
NCU05634T0	FVEG_03807T0
NCU02131T0	FVEG_02254T0
NCU03060T0	FVEG_08067T0
NCU01192T0	FVEG_07987T0
NCU07679T0	FVEG_06091T0
NCU08276T0	FVEG_04216T0
NCU06318T0	FVEG_06774T0
NCU04736T0	FVEG_04064T0
NCU01772T0	FVEG_00714T0
NCU08685T0	FVEG_03991T0
NCU07922T0	FVEG_10369T0
NCU07002T0	FVEG_06827T0
NCU01143T0	FVEG_08023T0
NCU04242T0	FVEG_02647T0
NCU11202T0	FVEG_02492T0
NCU01642T0	FVEG_14171T0
NCU03071T0	FVEG_00869T0
NCU03350T0	FVEG_09642T0
NCU05425T0	FVEG_11356T0
NCU01768T0	FVEG_00746T0
NCU04512T0	FVEG_10196T0
NCU03818T0	FVEG_04820T0
NCU09903T0	FVEG_02207T0
NCU09438T0	FVEG_04995T0
NCU08056T0	FVEG_07897T0
NCU02349T0	FVEG_12137T0
NCU04749T0	FVEG_04058T0
NCU07010T0	FVEG_06062T0
NCU08373T0	FVEG_06893T0
NCU09324T0	FVEG_01403T0
NCU01510T0	FVEG_11286T0
NCU01323T0	FVEG_07350T0
NCU05250T0	FVEG_06387T0
NCU09450T0	FVEG_12795T0
NCU02794T0	FVEG_08055T0
NCU04834T0	FVEG_02296T0
NCU02111T0	FVEG_09486T0
NCU00579T0	FVEG_02272T0
NCU01164T0	FVEG_02763T0
NCU02112T0	FVEG_02242T0
NCU05267T0	FVEG_07297T0
NCU02082T0	FVEG_03581T0
NCU01659T0	FVEG_04955T0
NCU00095T0	FVEG_08246T0
NCU02357T0	FVEG_12139T0
NCU06832T0	FVEG_09783T0
NCU04348T0	FVEG_06407T0
NCU00668T0	FVEG_02258T0
NCU05317T0	FVEG_06779T0
NCU02918T0	FVEG_08425T0
NCU06544T0	FVEG_06268T0
NCU05901T0	FVEG_04711T0
NCU04021T0	FVEG_02321T0
NCU04404T0	FVEG_08909T0
NCU02544T0	FVEG_09464T0
NCU08439T0	FVEG_00998T0
NCU01238T0	FVEG_04468T0
NCU00712T0	FVEG_03711T0
NCU03797T0	FVEG_07896T0
NCU03897T0	FVEG_04042T0
NCU01675T0	FVEG_09633T0
NCU08926T0	FVEG_03012T0
NCU08135T0	FVEG_12745T0
NCU08358T0	FVEG_00524T0
NCU03305T0	FVEG_01395T0
NCU09993T0	FVEG_05885T0
NCU00461T0	FVEG_10303T0
NCU06278T0	FVEG_09131T0
NCU03065T0	FVEG_01312T0
NCU01140T0	FVEG_06659T0
NCU00681T0	FVEG_01932T0
NCU01680T0	FVEG_09502T0
NCU04090T0	FVEG_03855T0
NCU02833T0	FVEG_08047T0
NCU08341T0	FVEG_09574T0
NCU01992T0	FVEG_02426T0
NCU06199T0	FVEG_08236T0
NCU05270T0	FVEG_07294T0
NCU02669T0	FVEG_01079T0
NCU11953T0	FVEG_11510T0
NCU01272T0	FVEG_04533T0
NCU01939T0	FVEG_02513T0
NCU00021T0	FVEG_07146T0
NCU04035T0	FVEG_04265T0
NCU04370T0	FVEG_06295T0
NCU02572T0	FVEG_03791T0
NCU11296T0	FVEG_06813T0
NCU05046T0	FVEG_03567T0
NCU05261T0	FVEG_06146T0
NCU03010T0	FVEG_08245T0
NCU12032T0	FVEG_00450T0
NCU03877T0	FVEG_02948T0
NCU03877T1	FVEG_02948T0
NCU03808T0	FVEG_04735T0
NCU07700T0	FVEG_04128T0
NCU07011T0	FVEG_06065T0
NCU00040T0	FVEG_05348T0
NCU03051T0	FVEG_08120T0
NCU03937T0	FVEG_03826T0
NCU07966T0	FVEG_10435T0
NCU06738T0	FVEG_04934T0
NCU03363T0	FVEG_09752T0
NCU08603T0	FVEG_01008T0
NCU09104T0	FVEG_01901T0
NCU06626T0	FVEG_04225T0
NCU07027T0	FVEG_04169T0
NCU00018T0	FVEG_06966T0
NCU00018T1	FVEG_06966T0
NCU00205T0	FVEG_07021T0
NCU03592T0	FVEG_06690T0
NCU08828T0	FVEG_04199T0
NCU02391T0	FVEG_05062T0
NCU02566T0	FVEG_00675T0
NCU02728T0	FVEG_00907T0
NCU05200T0	FVEG_06081T0
NCU09463T0	FVEG_04639T0
NCU00495T0	FVEG_08272T0
NCU07854T0	FVEG_10313T0
NCU00104T0	FVEG_07050T0
NCU08674T0	FVEG_06355T0
NCU03292T0	FVEG_00965T0
NCU02276T0	FVEG_04964T0
NCU06715T0	FVEG_04869T0
NCU01187T0	FVEG_04803T0
NCU03364T0	FVEG_04852T0
NCU03794T0	FVEG_07893T0
NCU06868T0	FVEG_11470T0
NCU00276T0	FVEG_07009T0
NCU10423T0	FVEG_05723T0
NCU08875T0	FVEG_04554T0
NCU02578T0	FVEG_03793T0
NCU03539T0	FVEG_04844T0
NCU10747T0	FVEG_05037T0
NCU04095T0	FVEG_07918T0
NCU04838T0	FVEG_02163T0
NCU01318T0	FVEG_07335T0
NCU07319T0	FVEG_04454T0
NCU00424T0	FVEG_08241T0
NCU03440T0	FVEG_00735T0
NCU02230T0	FVEG_05004T0
NCU01747T0	FVEG_09554T0
NCU00939T0	FVEG_00610T0
NCU01912T0	FVEG_02542T0
NCU07721T0	FVEG_06397T0
NCU02234T0	FVEG_05000T0
NCU03611T0	FVEG_02839T0
NCU04203T0	FVEG_04598T0
NCU08889T0	FVEG_04504T0
NCU06284T0	FVEG_08939T0
NCU06929T0	FVEG_12772T0
NCU07404T0	FVEG_05155T0
NCU09730T0	FVEG_06073T0
NCU05239T0	FVEG_09097T0
NCU09906T0	FVEG_02208T0
NCU04327T0	FVEG_09235T0
NCU08036T0	FVEG_10476T0
NCU04720T0	FVEG_02069T0
NCU07565T0	FVEG_05225T0
NCU00793T0	FVEG_05973T0
NCU02830T0	FVEG_08046T0
NCU05902T0	FVEG_04712T0
NCU11027T0	FVEG_04536T0
NCU03379T0	FVEG_11583T0
NCU02696T0	FVEG_01149T0
NCU04190T0	FVEG_08184T0
NCU04077T0	FVEG_02132T0
NCU07440T0	FVEG_02007T0
NCU06143T0	FVEG_13008T0
NCU02048T0	FVEG_08929T0
NCU08118T0	FVEG_08064T0
NCU06123T0	FVEG_05003T0
NCU03947T0	FVEG_02943T0
NCU04251T0	FVEG_03058T0
NCU09869T0	FVEG_03864T0
NCU00481T0	FVEG_14030T0
NCU02011T0	FVEG_04005T0
NCU05194T0	FVEG_09085T0
NCU06183T0	FVEG_07060T0
NCU02225T0	FVEG_06029T0
NCU06500T0	FVEG_07132T0
NCU08115T0	FVEG_08056T0
NCU07498T0	FVEG_00669T0
NCU02554T0	FVEG_00640T0
NCU01486T0	FVEG_11302T0
NCU11255T0	FVEG_12162T0
NCU00927T0	FVEG_00494T0
NCU02539T0	FVEG_00961T0
NCU02632T0	FVEG_01130T0
NCU03784T0	FVEG_04817T0
NCU11169T0	FVEG_05458T0
NCU09496T0	FVEG_08948T0
NCU11492T0	FVEG_00838T0
NCU01554T0	FVEG_11392T0
NCU00622T0	FVEG_01959T0
NCU06365T0	FVEG_07300T0
NCU08021T0	FVEG_07321T0
NCU04615T0	FVEG_02765T0
NCU12039T0	FVEG_11681T0
NCU03127T0	FVEG_00443T0
NCU06281T0	FVEG_01058T0
NCU00573T0	FVEG_02234T0
NCU02366T0	FVEG_12152T0
NCU09657T0	FVEG_10372T0
NCU05266T0	FVEG_06144T0
NCU03690T0	FVEG_07402T0
NCU01765T0	FVEG_04906T0
NCU03505T0	FVEG_09639T0
NCU00901T0	FVEG_00477T0
NCU04385T0	FVEG_04144T0
NCU04531T0	FVEG_03243T0
NCU07698T0	FVEG_04133T0
NCU02208T0	FVEG_05822T0
NCU09610T0	FVEG_00725T0
NCU01702T0	FVEG_09507T0
NCU06355T0	FVEG_06394T0
NCU06508T0	FVEG_06898T0
NCU08045T0	FVEG_06044T0
NCU00396T0	FVEG_05338T0
NCU05185T0	FVEG_07269T0
NCU01625T0	FVEG_11369T0
NCU08009T0	FVEG_07330T0
NCU06687T0	FVEG_05164T0
NCU00629T0	FVEG_04007T0
NCU03220T0	FVEG_00341T0
NCU02505T0	FVEG_08102T0
NCU03463T0	FVEG_00742T0
NCU11273T0	FVEG_02727T0
NCU06249T0	FVEG_08217T0
NCU02036T0	FVEG_02015T0
NCU06182T0	FVEG_07042T0
NCU07554T0	FVEG_05233T0
NCU06352T0	FVEG_06396T0
NCU07831T0	FVEG_09219T0
NCU09191T0	FVEG_01919T0
NCU09638T0	FVEG_05537T0
NCU07412T0	FVEG_05152T0
NCU04606T0	FVEG_02975T0
NCU11324T0	FVEG_07902T0
NCU06030T0	FVEG_12759T0
NCU06216T0	FVEG_09186T0
NCU09332T0	FVEG_01072T0
NCU00320T0	FVEG_07066T0
NCU08399T0	FVEG_11086T0	FVEG_12610T0	FVEG_11932T0
NCU00281T0	FVEG_07011T0
NCU07872T0	FVEG_07109T0
NCU07837T0	FVEG_09215T0
NCU08689T0	FVEG_10474T0
NCU00890T0	FVEG_00368T0
NCU03483T0	FVEG_04824T0
NCU07516T0	FVEG_05554T0
NCU01612T0	FVEG_11419T0
NCU09773T0	FVEG_13635T0
NCU08484T0	FVEG_11546T0
NCU08023T0	FVEG_10470T0
NCU02134T0	FVEG_01939T0
NCU01817T0	FVEG_04618T0
NCU04280T0	FVEG_02928T0
NCU11350T0	FVEG_01326T0
NCU04652T0	FVEG_07824T0
NCU06459T0	FVEG_07083T0
NCU04142T0	FVEG_07470T0
NCU10497T0	FVEG_00891T0
NCU02057T0	FVEG_00446T0
NCU09808T0	FVEG_01451T0
NCU02630T0	FVEG_01139T0
NCU07688T0	FVEG_06157T0
NCU11426T0	FVEG_09624T0
NCU04865T0	FVEG_00316T0	FVEG_12523T0
NCU12161T0	FVEG_00316T0	FVEG_12523T0
NCU10043T0	FVEG_01482T0
NCU00445T0	FVEG_10296T0
NCU03584T0	FVEG_03379T0
NCU04229T0	FVEG_02996T0
NCU01465T0	FVEG_07355T0
NCU05296T0	FVEG_06116T0
NCU02689T0	FVEG_01331T0
NCU07012T0	FVEG_06844T0
NCU08441T0	FVEG_08697T0
NCU09552T0	FVEG_05171T0
NCU08119T0	FVEG_08063T0
NCU09537T0	FVEG_07823T0
NCU05429T0	FVEG_11351T0
NCU05429T1	FVEG_11351T0
NCU06268T0	FVEG_09136T0
NCU08001T0	FVEG_04250T0
NCU00796T0	FVEG_08186T0
NCU00164T0	FVEG_09204T0
NCU03661T0	FVEG_04864T0
NCU07513T0	FVEG_05560T0
NCU08303T0	FVEG_06332T0
NCU03139T0	FVEG_00622T0
NCU07691T0	FVEG_06051T0
NCU09975T0	FVEG_13095T0
NCU02747T0	FVEG_00897T0
NCU03814T0	FVEG_08037T0
NCU02524T0	FVEG_01201T0
NCU03658T0	FVEG_07835T0
NCU04104T0	FVEG_07994T0
NCU06512T0	FVEG_11500T0
NCU00810T0	FVEG_08557T0
NCU10400T0	FVEG_07265T0
NCU04105T0	FVEG_07995T0
NCU04051T0	FVEG_04079T0
NCU06785T0	FVEG_04670T0
NCU09721T0	FVEG_04991T0
NCU01648T0	FVEG_09616T0
NCU01643T0	FVEG_14169T0
NCU09469T0	FVEG_04855T0
NCU05360T0	FVEG_09701T0
NCU08336T0	FVEG_07903T0
NCU01498T0	FVEG_11244T0
NCU03171T0	FVEG_01996T0
NCU06481T0	FVEG_07075T0
NCU10283T0	FVEG_11404T0
NCU04100T0	FVEG_07990T0
NCU10397T0	FVEG_07026T0
NCU11282T0	FVEG_10374T0
NCU01328T0	FVEG_02780T0
NCU01255T0	FVEG_07798T0
NCU05458T0	FVEG_11346T0
NCU09741T0	FVEG_06400T0
NCU09602T0	FVEG_00720T0
NCU08928T0	FVEG_03122T0
NCU08755T0	FVEG_05521T0
NCU05375T0	FVEG_09729T0
NCU03298T0	FVEG_01372T0
NCU01569T0	FVEG_11312T0
NCU09118T0	FVEG_05113T0
NCU09516T0	FVEG_08975T0
NCU00172T0	FVEG_05435T0
NCU11965T0	FVEG_00717T0
NCU07693T0	FVEG_06155T0
NCU07712T0	FVEG_06382T0
NCU02617T0	FVEG_00535T0
NCU06306T0	FVEG_06788T0
NCU04221T0	FVEG_02610T0
NCU02020T0	FVEG_02265T0
NCU01503T0	FVEG_11260T0
NCU06264T0	FVEG_10341T0
NCU05858T0	FVEG_11670T0
NCU08054T0	FVEG_00180T0
NCU09313T0	FVEG_01387T0
NCU05777T0	FVEG_09257T0
NCU00436T0	FVEG_10300T0
NCU08382T0	FVEG_09605T0
NCU01171T0	FVEG_05211T0
NCU08397T0	FVEG_03242T0
NCU03650T0	FVEG_04531T0
NCU06308T0	FVEG_06786T0
NCU02475T0	FVEG_02337T0
NCU00152T0	FVEG_05264T0
NCU01853T0	FVEG_12768T0
NCU03357T0	FVEG_09650T0
NCU08693T0	FVEG_06113T0
NCU05422T0	FVEG_09710T0
NCU00251T0	FVEG_05637T0
NCU06578T0	FVEG_06247T0
NCU03657T0	FVEG_04883T0
NCU03657T1	FVEG_04883T0
NCU03164T0	FVEG_01896T0
NCU06438T0	FVEG_05298T0
NCU05828T0	FVEG_09099T0
NCU06756T0	FVEG_04941T0
NCU04112T0	FVEG_07415T0
NCU06503T0	FVEG_07130T0
NCU06503T1	FVEG_07130T0
NCU02233T0	FVEG_04999T0
NCU03341T0	FVEG_04854T0
NCU09228T0	FVEG_02351T0
NCU09258T0	FVEG_01402T0
NCU01478T0	FVEG_05176T0
NCU04511T0	FVEG_10197T0
NCU10282T0	FVEG_01170T0
NCU05939T0	FVEG_12039T0
NCU08110T0	FVEG_00959T0
NCU06836T0	FVEG_00781T0
NCU09270T0	FVEG_09697T0
NCU02742T0	FVEG_01281T0
NCU11453T0	FVEG_00435T0
NCU03024T0	FVEG_00626T0
NCU02717T0	FVEG_01430T0
NCU09485T0	FVEG_11493T0
NCU07280T0	FVEG_04453T0
NCU01540T0	FVEG_11326T0
NCU00200T0	FVEG_06956T0
NCU08147T0	FVEG_06769T0
NCU00920T0	FVEG_00501T0
NCU06394T0	FVEG_06451T0
NCU08270T0	FVEG_06696T0
NCU06265T0	FVEG_09112T0
NCU06869T0	FVEG_11466T0
NCU00406T0	FVEG_08235T0
NCU04439T0	FVEG_06793T0
NCU08316T0	FVEG_05984T0
NCU06994T0	FVEG_06421T0
NCU07982T0	FVEG_10267T0
NCU02800T0	FVEG_01233T0
NCU03992T0	FVEG_02574T0
NCU08604T0	FVEG_00821T0
NCU00430T0	FVEG_10281T0
NCU09559T0	FVEG_11189T0
NCU06238T0	FVEG_05447T0
NCU03321T0	FVEG_08898T0
NCU07971T0	FVEG_10208T0
NCU11254T0	FVEG_08191T0
NCU05204T0	FVEG_04172T0
NCU01539T0	FVEG_11325T0
NCU11861T0	FVEG_05456T0
NCU11619T0	FVEG_12540T0
NCU00614T0	FVEG_00299T0
NCU03792T0	FVEG_04547T0
NCU06569T0	FVEG_06257T0
NCU08869T0	FVEG_07507T0
NCU05622T0	FVEG_12044T0
NCU09711T0	FVEG_04684T0
NCU03982T0	FVEG_04019T0
NCU00480T0	FVEG_08286T0
NCU03045T0	FVEG_08123T0
NCU01499T0	FVEG_11243T0
NCU04378T0	FVEG_04147T0
NCU01953T0	FVEG_02502T0
NCU03330T0	FVEG_09742T0
NCU06986T0	FVEG_06831T0
NCU02580T0	FVEG_03757T0
NCU04076T0	FVEG_02137T0
NCU06444T0	FVEG_07076T0
NCU01878T0	FVEG_13103T0
NCU03685T0	FVEG_07412T0
NCU02955T0	FVEG_09467T0
NCU09758T0	FVEG_11565T0
NCU03786T0	FVEG_04543T0
NCU04755T0	FVEG_04062T0
NCU02053T0	FVEG_01162T0
NCU04410T0	FVEG_08903T0
NCU09432T0	FVEG_00798T0
NCU05246T0	FVEG_06115T0
NCU05301T0	FVEG_06362T0
NCU01206T0	FVEG_07811T0
NCU03061T0	FVEG_08068T0
NCU03103T0	FVEG_00513T0
NCU07868T0	FVEG_07105T0
NCU00177T0	FVEG_09182T0
NCU06605T0	FVEG_06222T0
NCU01229T0	FVEG_07498T0
NCU07313T0	FVEG_04248T0
NCU07004T0	FVEG_06370T0
NCU03669T0	FVEG_07797T0
NCU00488T0	FVEG_07097T0
NCU03523T0	FVEG_09739T0
NCU02356T0	FVEG_12138T0
NCU04535T0	FVEG_03247T0
NCU08898T0	FVEG_11644T0
NCU06656T0	FVEG_02639T0
NCU04355T0	FVEG_06162T0
NCU08791T0	FVEG_05591T0
NCU03023T0	FVEG_00947T0
NCU00405T0	FVEG_08234T0
NCU10018T0	FVEG_03244T0
NCU03966T0	FVEG_02115T0
NCU04799T0	FVEG_02089T0
NCU07707T0	FVEG_06384T0
NCU08002T0	FVEG_07327T0
NCU06946T0	FVEG_06058T0
NCU08920T0	FVEG_07475T0
NCU05770T0	FVEG_10866T0
NCU10337T0	FVEG_02898T0
NCU03545T0	FVEG_09743T0
NCU06842T0	FVEG_04962T0
NCU06407T0	FVEG_07022T0
NCU07669T0	FVEG_06107T0
NCU02202T0	FVEG_05820T0
NCU05269T0	FVEG_07295T0
NCU05269T1	FVEG_07295T0
NCU02576T0	FVEG_03789T0
NCU01369T0	FVEG_05182T0
NCU07705T0	FVEG_06046T0
NCU01241T0	FVEG_08034T0
NCU09071T0	FVEG_02032T0
NCU00046T0	FVEG_05353T0
NCU02498T0	FVEG_00813T0
NCU03219T0	FVEG_03645T0
NCU00010T0	FVEG_06970T0
NCU02515T0	FVEG_06867T0
NCU09318T0	FVEG_01006T0
NCU08468T0	FVEG_11303T0
NCU06624T0	FVEG_04222T0
NCU04187T0	FVEG_07937T0
NCU00896T0	FVEG_00503T0
NCU03479T0	FVEG_00741T0
NCU05996T0	FVEG_01884T0
NCU09658T0	FVEG_10371T0
NCU03032T0	FVEG_00441T0
NCU08218T0	FVEG_05604T0
NCU05041T0	FVEG_12117T0
NCU02793T0	FVEG_01180T0
NCU06971T0	FVEG_04245T0
NCU06758T0	FVEG_00582T0
NCU11175T0	FVEG_05493T0
NCU08642T0	FVEG_00358T0
NCU03964T0	FVEG_02126T0
NCU06812T0	FVEG_11370T0
NCU01157T0	FVEG_02789T0
NCU01047T0	FVEG_07551T0
NCU09873T0	FVEG_02289T0
NCU00372T0	FVEG_08274T0
NCU09374T0	FVEG_01291T0
NCU04121T0	FVEG_07360T0
NCU00656T0	FVEG_02194T0
NCU00066T0	FVEG_05373T0
NCU02402T0	FVEG_05073T0
NCU03641T0	FVEG_08890T0
NCU08357T0	FVEG_00527T0
NCU02052T0	FVEG_03954T0
NCU03804T0	FVEG_04738T0
NCU05518T0	FVEG_09371T0
NCU01119T0	FVEG_04575T0
NCU09545T0	FVEG_08038T0
NCU04782T0	FVEG_02152T0
NCU02828T0	FVEG_08052T0
NCU11246T0	FVEG_00964T0
NCU07351T0	FVEG_08824T0
NCU00045T0	FVEG_05352T0
NCU00269T0	FVEG_06937T0
NCU02701T0	FVEG_01141T0
NCU04007T0	FVEG_02682T0
NCU07487T0	FVEG_03574T0
NCU06684T0	FVEG_05191T0
NCU02075T0	FVEG_00688T0
NCU00068T0	FVEG_05375T0
NCU09700T0	FVEG_04980T0
NCU04329T0	FVEG_02730T0
NCU03980T0	FVEG_04015T0
NCU04088T0	FVEG_04085T0
NCU00962T0	FVEG_02030T0
NCU03264T0	FVEG_05127T0
NCU07690T0	FVEG_04126T0
NCU02066T0	FVEG_00350T0
NCU03079T0	FVEG_01268T0
NCU03628T0	FVEG_05200T0
NCU00675T0	FVEG_02392T0
NCU04303T0	FVEG_02650T0
NCU07418T0	FVEG_05147T0
NCU07393T0	FVEG_08204T0
NCU01330T0	FVEG_02778T0
NCU06095T0	FVEG_05033T0
NCU05298T0	FVEG_07298T0
NCU00447T0	FVEG_10287T0
NCU05242T0	FVEG_06378T0
NCU01335T0	FVEG_03112T0
NCU05985T0	FVEG_01881T0
NCU03200T0	FVEG_00931T0
NCU09079T0	FVEG_01998T0
NCU02629T0	FVEG_01091T0
NCU09227T0	FVEG_08079T0
NCU01430T0	FVEG_04872T0
NCU04258T0	FVEG_02803T0
NCU03108T0	FVEG_00695T0
NCU10058T0	FVEG_00842T0
NCU09065T0	FVEG_01960T0
NCU11379T0	FVEG_08920T0
NCU03852T0	FVEG_03085T0
NCU11739T0	FVEG_07279T0
NCU04448T0	FVEG_06220T0
NCU07296T0	FVEG_01316T0
NCU01249T0	FVEG_08024T0
NCU08294T0	FVEG_04246T0
NCU10007T0	FVEG_01962T0
NCU10007T1	FVEG_01962T0
NCU04117T0	FVEG_07368T0
NCU01745T0	FVEG_09510T0
NCU03651T0	FVEG_07972T0
NCU08309T0	FVEG_06336T0
NCU01644T0	FVEG_14168T0
NCU00117T0	FVEG_09228T0
NCU08741T0	FVEG_09767T0
NCU00121T0	FVEG_06941T0
NCU04579T0	FVEG_07515T0
NCU04768T0	FVEG_02092T0
NCU11956T0	FVEG_00716T0
NCU10775T0	FVEG_11478T0
NCU05000T0	FVEG_00238T0
NCU01589T0	FVEG_04915T0
NCU05642T0	FVEG_04587T0
NCU04298T0	FVEG_02753T0
NCU04310T0	FVEG_02749T0
NCU05927T0	FVEG_09291T0
NCU02514T0	FVEG_01210T0
NCU01843T0	FVEG_04612T0
NCU04784T0	FVEG_02158T0
NCU04201T0	FVEG_04773T0
NCU11187T0	FVEG_01900T0
NCU09437T0	FVEG_05015T0
NCU07330T0	FVEG_06275T0
NCU03125T0	FVEG_00456T0
NCU00273T0	FVEG_07007T0
NCU09121T0	FVEG_05109T0
NCU03571T0	FVEG_11385T0
NCU05955T0	FVEG_12345T0
NCU09435T0	FVEG_00804T0
NCU04790T0	FVEG_02291T0
NCU07281T0	FVEG_04452T0
NCU01470T0	FVEG_06668T0
NCU00446T0	FVEG_10286T0
NCU04566T0	FVEG_02612T0
NCU04585T0	FVEG_02914T0
NCU07481T0	FVEG_00670T0
NCU04024T0	FVEG_06490T0
NCU01479T0	FVEG_05169T0
NCU09142T0	FVEG_00889T0
NCU05876T0	FVEG_09799T0
NCU09488T0	FVEG_09681T0
NCU00340T0	FVEG_05267T0
NCU03260T0	FVEG_05124T0
NCU04125T0	FVEG_07380T0
NCU01797T0	FVEG_11281T0
NCU06011T0	FVEG_08641T0
NCU08003T0	FVEG_07326T0
NCU08298T0	FVEG_07273T0
NCU03137T0	FVEG_00623T0
NCU01161T0	FVEG_03095T0
NCU01247T0	FVEG_08026T0
NCU07567T0	FVEG_05226T0
NCU02416T0	FVEG_05051T0
NCU06999T0	FVEG_04160T0
NCU01654T0	FVEG_09497T0
NCU06804T0	FVEG_11361T0
NCU06099T0	FVEG_05029T0
NCU05289T0	FVEG_06124T0
NCU07392T0	FVEG_08110T0
NCU00914T0	FVEG_00490T0
NCU01777T0	FVEG_00710T0
NCU00591T0	FVEG_01973T0
NCU09111T0	FVEG_01410T0
NCU01207T0	FVEG_08178T0
NCU09443T0	FVEG_12783T0
NCU07375T0	FVEG_01440T0
NCU08338T0	FVEG_01136T0
NCU04136T0	FVEG_07466T0
NCU02616T0	FVEG_00536T0
NCU02988T0	FVEG_01248T0
NCU04252T0	FVEG_03076T0
NCU06067T0	FVEG_03233T0
NCU07451T0	FVEG_02055T0
NCU10073T0	FVEG_01446T0
NCU03062T0	FVEG_08069T0
NCU04230T0	FVEG_02611T0
NCU09819T0	FVEG_00937T0
NCU05225T0	FVEG_09091T0
NCU09048T0	FVEG_02590T0
NCU02207T0	FVEG_05823T0
NCU00925T0	FVEG_00496T0
NCU10311T0	FVEG_04983T0
NCU04444T0	FVEG_06789T0
NCU02797T0	FVEG_00978T0
NCU02287T0	FVEG_11460T0
NCU00632T0	FVEG_02220T0
NCU00091T0	FVEG_08216T0
NCU04674T0	FVEG_13659T0
NCU05895T0	FVEG_04705T0
NCU08776T0	FVEG_03717T0
NCU07514T0	FVEG_05553T0
NCU09709T0	FVEG_04987T0
NCU07863T0	FVEG_07013T0
NCU00690T0	FVEG_02025T0
NCU06144T0	FVEG_03611T0
NCU09266T0	FVEG_00948T0
NCU07724T0	FVEG_04158T0
NCU02839T0	FVEG_01016T0
NCU07282T0	FVEG_01055T0
NCU09377T0	FVEG_01508T0
NCU09377T1	FVEG_01508T0
NCU00037T0	FVEG_05427T0
NCU08372T0	FVEG_06892T0
NCU01985T0	FVEG_02472T0
NCU01376T0	FVEG_07889T0
NCU07975T0	FVEG_06446T0
NCU02680T0	FVEG_01343T0
NCU02245T0	FVEG_05804T0
NCU03924T0	FVEG_02068T0
NCU05430T0	FVEG_11352T0
NCU02091T0	FVEG_00463T0
NCU04449T0	FVEG_06218T0
NCU04124T0	FVEG_07381T0
NCU02411T0	FVEG_05040T0
NCU11284T0	FVEG_02283T0
NCU05232T0	FVEG_06343T0
NCU09746T0	FVEG_04218T0
NCU07839T0	FVEG_10318T0
NCU02127T0	FVEG_02181T0
NCU04743T0	FVEG_04065T0
NCU03100T0	FVEG_01238T0
NCU04044T0	FVEG_03859T0
NCU02803T0	FVEG_05137T0
NCU04133T0	FVEG_07537T0
NCU05105T0	FVEG_09443T0
NCU01174T0	FVEG_05207T0
NCU06631T0	FVEG_06433T0
NCU09513T0	FVEG_08959T0
NCU01997T0	FVEG_01952T0
NCU02556T0	FVEG_03760T0
NCU08515T0	FVEG_00559T0
NCU09861T0	FVEG_03870T0
NCU05364T0	FVEG_09698T0
NCU03020T0	FVEG_00944T0
NCU03894T0	FVEG_04043T0
NCU05683T0	FVEG_08982T0
NCU01824T0	FVEG_04626T0
NCU00206T0	FVEG_13310T0
NCU06285T0	FVEG_08938T0
NCU11660T0	FVEG_08182T0
NCU01036T0	FVEG_02892T0
NCU08888T0	FVEG_07096T0
NCU03117T0	FVEG_00618T0
NCU03892T0	FVEG_04045T0
NCU08064T0	FVEG_00445T0
NCU00169T0	FVEG_05476T0
NCU03317T0	FVEG_06881T0
NCU00650T0	FVEG_00311T0
NCU06809T0	FVEG_09654T0
NCU00155T0	FVEG_09208T0
NCU01760T0	FVEG_04902T0
NCU05600T0	FVEG_02311T0
NCU08632T0	FVEG_03691T0
NCU01947T0	FVEG_02503T0
NCU02203T0	FVEG_05819T0
NCU03675T0	FVEG_07806T0
NCU03622T0	FVEG_04605T0
NCU07156T0	FVEG_02795T0
NCU11302T0	FVEG_05026T0
NCU02752T0	FVEG_01423T0
NCU02270T0	FVEG_04974T0
NCU00714T0	FVEG_00423T0
NCU09894T0	FVEG_01464T0
NCU06881T0	FVEG_05017T0
NCU00680T0	FVEG_02441T0
NCU05582T0	FVEG_01644T0
NCU07380T0	FVEG_01444T0
NCU02826T0	FVEG_08053T0
NCU04176T0	FVEG_07928T0
NCU02110T0	FVEG_00444T0
NCU04731T0	FVEG_02071T0
NCU06648T0	FVEG_02736T0
NCU01701T0	FVEG_09508T0
NCU11168T0	FVEG_09193T0
NCU09642T0	FVEG_10432T0
NCU00520T0	FVEG_01053T0
NCU02810T0	FVEG_05143T0
NCU01417T0	FVEG_02850T0
NCU08195T0	FVEG_05564T0
NCU09715T0	FVEG_04683T0
NCU02511T0	FVEG_04912T0
NCU07023T0	FVEG_04171T0
NCU02295T0	FVEG_11463T0
NCU09696T0	FVEG_06626T0
NCU02778T0	FVEG_01076T0
NCU07926T0	FVEG_09145T0
NCU07587T0	FVEG_10410T0
NCU02063T0	FVEG_05121T0
NCU01613T0	FVEG_11418T0
NCU08682T0	FVEG_10253T0
NCU09202T0	FVEG_13105T0
NCU01758T0	FVEG_04908T0
NCU00112T0	FVEG_09165T0
NCU04054T0	FVEG_04081T0
NCU09097T0	FVEG_02285T0
NCU06189T0	FVEG_05314T0
NCU02814T0	FVEG_08045T0
NCU09688T0	FVEG_06644T0
NCU02965T0	FVEG_01468T0
NCU03290T0	FVEG_01226T0
NCU02380T0	FVEG_01380T0
NCU09909T0	FVEG_10834T0
NCU10789T0	FVEG_00672T0
NCU08771T0	FVEG_05582T0
NCU08897T0	FVEG_06685T0
NCU01728T1	FVEG_09527T0
NCU01728T0	FVEG_09527T0
NCU02003T0	FVEG_02381T0
NCU03799T0	FVEG_04750T0
NCU09468T0	FVEG_00557T0
NCU06382T0	FVEG_04167T0
NCU00263T0	FVEG_05561T0	FVEG_13404T0
NCU00272T0	FVEG_06976T0
NCU00324T0	FVEG_07069T0
NCU00503T0	FVEG_00810T0
NCU05129T0	FVEG_05622T0
NCU04673T0	FVEG_09238T0
NCU04245T0	FVEG_02644T0
NCU06522T0	FVEG_03278T0
NCU09254T0	FVEG_01492T0
NCU08273T0	FVEG_06373T0
NCU03962T0	FVEG_02107T0
NCU05308T0	FVEG_04228T0
NCU06138T0	FVEG_06529T0
NCU00202T0	FVEG_05265T0
NCU04166T0	FVEG_07968T0
NCU02247T0	FVEG_11429T0
NCU06075T0	FVEG_12776T0
NCU06075T1	FVEG_12776T0
NCU01782T0	FVEG_00545T0
NCU04130T0	FVEG_11101T0
NCU03783T0	FVEG_04818T0
NCU05278T0	FVEG_07284T0
NCU06259T0	FVEG_08244T0
NCU03954T0	FVEG_02785T0
NCU03954T1	FVEG_02785T0
NCU02619T0	FVEG_00530T0
NCU01968T0	FVEG_01992T0
NCU10926T0	FVEG_08964T0
NCU03098T0	FVEG_01235T0
NCU06783T0	FVEG_04667T0
NCU01266T0	FVEG_04539T0
NCU04264T0	FVEG_02766T0
NCU09322T0	FVEG_01404T0
NCU10008T0	FVEG_01836T0
NCU03727T0	FVEG_08004T0
NCU08124T0	FVEG_09025T0
NCU09595T0	FVEG_00727T0
NCU11664T0	FVEG_02916T0
NCU04623T0	FVEG_08659T0
NCU09349T0	FVEG_11313T0
NCU02178T0	FVEG_01945T0
NCU03819T0	FVEG_04889T0
NCU01525T0	FVEG_11339T0
NCU09706T0	FVEG_04990T0
NCU08012T0	FVEG_07331T0
NCU05994T0	FVEG_04074T0
NCU05721T0	FVEG_08957T0
NCU02387T0	FVEG_05055T0
NCU06666T0	FVEG_02656T0
NCU02407T0	FVEG_05079T0
NCU09770T0	FVEG_01781T0
NCU10021T0	FVEG_01638T0
NCU04137T0	FVEG_07467T0
NCU03493T0	FVEG_04834T0
NCU09265T0	FVEG_00949T0
NCU07996T0	FVEG_04111T0
NCU06710T0	FVEG_04877T0
NCU04110T0	FVEG_07538T0
NCU07407T0	FVEG_05158T0
NCU09923T0	FVEG_09861T0
NCU00788T0	FVEG_05927T0
NCU01756T0	FVEG_11532T0
NCU06882T0	FVEG_08134T0
NCU11399T0	FVEG_08276T0
NCU02409T0	FVEG_05081T0
NCU09033T0	FVEG_02599T0
NCU08730T0	FVEG_09775T0
NCU07458T0	FVEG_01260T0
NCU05885T0	FVEG_09019T0
NCU03426T0	FVEG_11368T0
NCU06063T0	FVEG_11330T0
NCU03235T0	FVEG_07258T0
NCU06540T0	FVEG_06272T0
NCU09580T0	FVEG_10570T0
NCU03491T0	FVEG_04832T0
NCU06847T0	FVEG_11294T0
NCU02961T0	FVEG_01292T0
NCU04772T0	FVEG_02097T0
NCU06523T0	FVEG_03279T0
NCU04648T0	FVEG_07876T0
NCU06279T0	FVEG_09130T0
NCU09652T0	FVEG_11664T0
NCU11384T0	FVEG_00354T0
NCU11384T1	FVEG_00354T0
NCU01692T0	FVEG_09500T0
NCU04669T0	FVEG_08993T0
NCU02840T0	FVEG_01017T0
NCU02979T0	FVEG_01511T0
NCU02252T0	FVEG_04687T0
NCU00311T0	FVEG_07158T0
NCU02611T0	FVEG_00647T0
NCU00209T0	FVEG_07037T0
NCU00984T0	FVEG_13136T0
NCU10030T0	FVEG_08355T0
NCU07276T0	FVEG_05573T0
NCU02624T0	FVEG_01123T0
NCU07059T0	FVEG_01859T0
NCU11251T0	FVEG_00927T0
NCU06149T0	FVEG_11461T0
NCU00188T0	FVEG_06949T0
NCU03961T0	FVEG_02108T0
NCU08858T0	FVEG_11408T0	FVEG_09436T0
NCU04020T0	FVEG_01874T0
NCU07058T0	FVEG_01872T0
NCU09380T0	FVEG_01255T0
NCU06959T0	FVEG_04486T0
NCU03417T0	FVEG_00574T0
NCU01333T0	FVEG_02775T0
NCU05400T0	FVEG_00553T0
NCU01502T0	FVEG_11259T0
NCU06277T0	FVEG_09147T0
NCU03246T0	FVEG_01001T0
NCU04505T0	FVEG_10141T0
NCU08597T0	FVEG_01269T0
NCU02644T0	FVEG_01926T0
NCU02644T1	FVEG_01926T0
NCU02978T0	FVEG_01512T0
NCU00943T0	FVEG_06865T0
NCU07395T0	FVEG_05119T0
NCU06761T0	FVEG_11249T0
NCU08325T0	FVEG_12069T0
NCU04485T0	FVEG_06794T0
NCU05288T0	FVEG_06125T0
NCU02351T0	FVEG_12134T0
NCU03855T0	FVEG_03082T0
NCU06834T0	FVEG_00782T0
NCU04333T0	FVEG_03023T0
NCU08283T0	FVEG_06411T0
NCU03899T0	FVEG_03848T0
NCU06252T0	FVEG_08211T0
NCU11409T0	FVEG_07189T0
NCU03415T0	FVEG_00585T0
NCU03929T0	FVEG_02227T0
NCU04800T0	FVEG_02090T0
NCU04661T0	FVEG_02770T0
NCU09068T0	FVEG_02033T0
NCU11397T0	FVEG_10316T0
NCU00936T0	FVEG_00612T0
NCU02107T0	FVEG_00344T0
NCU05069T0	FVEG_13159T0
NCU09101T0	FVEG_02376T0
NCU06585T0	FVEG_06239T0
NCU09120T0	FVEG_05111T0
NCU06766T0	FVEG_11254T0
NCU02750T0	FVEG_00894T0
NCU02224T0	FVEG_04677T0
NCU02368T0	FVEG_12154T0
NCU00904T0	FVEG_00482T0
NCU00915T0	FVEG_01957T0
NCU04319T0	FVEG_02625T0
NCU04144T0	FVEG_07471T0
NCU04414T0	FVEG_08900T0
NCU00163T0	FVEG_09205T0
NCU02274T0	FVEG_04963T0
NCU07930T0	FVEG_06874T0
NCU02542T1	FVEG_00957T0
NCU02542T0	FVEG_00957T0
NCU08499T0	FVEG_00565T0
NCU05644T0	FVEG_07225T0
NCU12146T0	FVEG_03874T0
NCU06854T0	FVEG_04930T0
NCU00880T0	FVEG_13123T0
NCU09042T0	FVEG_13817T0
NCU04721T0	FVEG_12578T0
NCU02592T0	FVEG_01991T0
NCU07334T0	FVEG_06248T0
NCU11271T0	FVEG_07482T0
NCU02100T0	FVEG_03582T0
NCU00789T0	FVEG_06304T0
NCU06649T0	FVEG_02929T0
NCU11791T0	FVEG_01027T0
NCU06489T0	FVEG_05270T0
NCU03981T1	FVEG_04016T0
NCU03981T0	FVEG_04016T0
NCU03115T0	FVEG_00700T0
NCU00410T0	FVEG_08271T0
NCU03425T0	FVEG_05954T0
NCU08517T0	FVEG_09509T0
NCU05268T0	FVEG_07296T0
NCU09529T0	FVEG_04788T0
NCU06026T0	FVEG_01566T0
NCU04670T0	FVEG_09239T0
NCU09547T0	FVEG_05199T0
NCU11185T0	FVEG_07095T0
NCU02729T0	FVEG_00908T0
NCU07125T0	FVEG_12033T0
NCU06918T0	FVEG_12800T0
NCU01433T0	FVEG_07873T0
NCU00824T0	FVEG_00400T0
NCU00692T0	FVEG_02022T0
NCU01022T0	FVEG_02697T0
NCU02650T0	FVEG_03982T0
NCU00794T0	FVEG_05971T0
NCU02421T0	FVEG_05087T0
NCU07955T0	FVEG_01479T0
NCU01151T0	FVEG_09268T0
NCU04653T0	FVEG_07887T0
NCU10853T0	FVEG_10226T0
NCU03076T0	FVEG_01267T0
NCU02534T0	FVEG_00831T0
NCU02010T0	FVEG_05491T0
NCU05805T0	FVEG_02585T0
NCU08272T0	FVEG_04249T0
NCU11301T0	FVEG_05024T0
NCU03697T0	FVEG_07388T0
NCU01882T0	FVEG_13083T0
NCU00337T0	FVEG_07064T0
NCU08312T0	FVEG_06292T0
NCU04427T0	FVEG_06720T0
NCU04581T0	FVEG_07513T0
NCU02354T0	FVEG_12169T0
NCU05213T0	FVEG_10456T0
NCU00130T0	FVEG_05304T0
NCU07442T0	FVEG_02282T0
NCU05499T0	FVEG_02332T0
NCU11294T0	FVEG_09986T0
NCU03914T0	FVEG_02046T0
NCU05095T0	FVEG_01231T0
NCU07489T0	FVEG_00704T0
NCU07064T0	FVEG_03852T0
NCU02960T0	FVEG_01301T0
NCU07001T0	FVEG_06826T0
NCU07859T0	FVEG_06896T0
NCU03036T0	FVEG_08131T0
NCU11748T0	FVEG_06178T0
NCU03972T0	FVEG_02113T0
NCU00170T0	FVEG_05437T0
NCU02265T0	FVEG_04686T0
NCU07504T0	FVEG_01353T0
NCU07153T0	FVEG_02608T0
NCU01252T0	FVEG_07801T0
NCU05545T0	FVEG_01809T0
NCU03500T0	FVEG_04848T0
NCU04636T0	FVEG_02773T0
NCU00181T0	FVEG_07128T0
NCU09106T0	FVEG_01406T0
NCU04938T0	FVEG_11772T0
NCU04848T0	FVEG_02103T0
NCU06821T0	FVEG_11535T0
NCU07779T0	FVEG_07500T0
NCU01000T1	FVEG_06737T0
NCU01000T0	FVEG_06737T0
NCU00665T0	FVEG_00297T0
NCU00089T0	FVEG_08148T0
NCU07020T0	FVEG_04156T0
NCU08290T0	FVEG_04235T0
NCU09132T0	FVEG_00855T0
NCU05219T0	FVEG_09086T0
NCU00453T0	FVEG_07014T0
NCU01216T0	FVEG_07556T0
NCU08924T0	FVEG_03014T0
NCU06803T0	FVEG_09655T0
NCU07584T0	FVEG_10411T0
NCU06205T0	FVEG_09177T0
NCU02122T0	FVEG_02190T0
NCU01751T0	FVEG_04642T0
NCU11239T0	FVEG_00192T0
NCU07521T0	FVEG_05506T0
NCU10557T0	FVEG_06904T0
NCU00538T0	FVEG_00288T0
NCU09241T0	FVEG_01494T0
NCU06344T0	FVEG_06137T0
NCU03187T0	FVEG_03952T0
NCU11238T0	FVEG_00190T0
NCU05452T0	FVEG_11343T0
NCU01044T0	FVEG_02893T0
NCU01984T0	FVEG_02471T0
NCU02147T0	FVEG_02433T0
NCU05891T0	FVEG_04708T0
NCU10155T0	FVEG_02614T0
NCU04459T0	FVEG_06817T0
NCU01234T0	FVEG_04473T0
NCU08435T0	FVEG_09667T0
NCU08297T0	FVEG_04233T0
NCU08297T1	FVEG_04233T0
NCU05627T0	FVEG_06005T0
NCU03359T0	FVEG_09556T0
NCU03606T0	FVEG_02845T0
NCU09064T0	FVEG_01961T0
NCU03546T0	FVEG_09745T0
NCU05259T0	FVEG_06148T0
NCU03355T0	FVEG_09652T0
NCU05752T0	FVEG_09278T0
NCU02009T0	FVEG_02200T0
NCU00230T0	FVEG_05483T0
NCU08600T0	FVEG_01010T0
NCU04096T0	FVEG_07917T0
NCU04089T0	FVEG_09894T0
NCU05411T0	FVEG_09736T0
NCU02148T0	FVEG_02257T0
NCU08378T0	FVEG_01360T0
NCU07068T0	FVEG_13139T0
NCU03973T0	FVEG_02112T0
NCU01480T0	FVEG_05170T0
NCU07590T0	FVEG_10424T0
NCU10042T0	FVEG_01481T0
NCU10042T1	FVEG_01481T0
NCU02549T0	FVEG_00620T0
NCU02074T0	FVEG_03577T0
NCU07893T0	FVEG_01038T0
NCU04713T0	FVEG_04013T0
NCU08216T0	FVEG_05602T0
NCU08719T0	FVEG_10189T0
NCU08935T0	FVEG_03096T0
NCU02789T0	FVEG_09590T0
NCU11803T0	FVEG_04200T0
NCU06039T0	FVEG_12773T0
NCU03922T0	FVEG_03844T0
NCU09812T0	FVEG_01453T0
NCU09034T0	FVEG_02598T0
NCU06735T0	FVEG_09626T0
NCU03857T0	FVEG_03078T0
NCU00754T0	FVEG_06303T0
NCU04078T0	FVEG_03863T0
NCU02260T0	FVEG_11432T0
NCU07986T0	FVEG_07319T0
NCU00450T0	FVEG_14050T0
NCU06217T0	FVEG_09187T0
NCU09407T0	FVEG_12734T0
NCU05888T0	FVEG_09021T0
NCU06760T0	FVEG_11246T0
NCU02653T0	FVEG_00178T0
NCU07284T0	FVEG_01274T0
NCU11263T0	FVEG_02603T0
NCU02375T0	FVEG_12158T0
NCU09521T0	FVEG_09002T0
NCU07732T0	FVEG_04103T0
NCU07732T1	FVEG_04103T0
NCU01086T0	FVEG_03183T0
NCU01231T0	FVEG_04557T0
NCU04108T0	FVEG_11907T0
NCU01269T0	FVEG_07348T0
NCU07531T0	FVEG_06289T0
NCU08840T0	FVEG_06134T0
NCU05218T0	FVEG_10445T0
NCU01240T0	FVEG_04476T0
NCU04321T0	FVEG_02655T0
NCU01361T0	FVEG_07343T0
NCU03339T0	FVEG_04856T0
NCU03064T0	FVEG_01311T0
NCU06895T0	FVEG_04704T0
NCU10905T0	FVEG_02145T0
NCU01646T0	FVEG_09614T0
NCU00673T0	FVEG_00212T0
NCU03204T0	FVEG_00933T0
NCU02795T0	FVEG_01489T0
NCU07389T0	FVEG_08109T0
NCU09564T0	FVEG_09685T0
NCU00608T0	FVEG_03974T0
NCU07381T0	FVEG_00815T0
NCU03526T0	FVEG_04660T0
NCU02296T0	FVEG_11616T0
NCU03509T0	FVEG_11568T0
NCU00919T0	FVEG_00633T0
NCU03066T0	FVEG_01313T0
NCU04733T0	FVEG_02073T0
NCU01517T0	FVEG_04947T0
NCU03258T0	FVEG_05125T0
NCU05680T0	FVEG_08987T0
NCU04468T0	FVEG_10229T0
NCU08364T0	FVEG_09578T0
NCU04259T0	FVEG_02654T0
NCU04207T0	FVEG_04597T0
NCU00575T0	FVEG_01889T0
NCU08027T0	FVEG_10460T0
NCU04173T0	FVEG_07930T0
NCU04173T1	FVEG_07930T0
NCU03257T0	FVEG_00986T0
NCU04656T0	FVEG_03091T0
NCU02430T0	FVEG_05093T0
NCU10262T0	FVEG_01077T0
NCU10519T0	FVEG_03835T0
NCU04621T0	FVEG_09897T0
NCU09267T0	FVEG_12442T0
NCU09076T0	FVEG_02000T0
NCU07420T0	FVEG_05145T0
NCU09737T0	FVEG_10446T0
NCU09347T0	FVEG_11318T0
NCU02404T1	FVEG_05075T0
NCU02404T0	FVEG_05075T0
NCU00821T0	FVEG_04447T0
NCU02211T0	FVEG_05826T0
NCU03713T0	FVEG_04811T0
NCU03779T0	FVEG_08163T0
NCU07070T0	FVEG_08942T0
NCU02591T0	FVEG_03777T0
NCU07340T0	FVEG_01037T0
NCU06441T0	FVEG_05295T0
NCU03652T0	FVEG_07844T0
NCU04415T0	FVEG_08899T0
NCU05850T0	FVEG_09305T0
NCU03387T0	FVEG_11582T0
NCU02716T0	FVEG_01429T0
NCU03186T0	FVEG_04087T0
NCU01089T0	FVEG_06531T0
NCU06672T0	FVEG_02992T0
NCU01461T0	FVEG_08160T0
NCU04335T0	FVEG_06172T0
NCU02482T0	FVEG_00189T0
NCU02482T1	FVEG_00189T0
NCU02482T2	FVEG_00189T0
NCU00553T0	FVEG_02029T0
NCU01919T0	FVEG_02525T0
NCU03715T0	FVEG_08021T0
NCU08669T0	FVEG_06352T0
NCU05589T0	FVEG_01645T0
NCU07523T0	FVEG_05507T0
NCU07021T0	FVEG_06067T0
NCU04936T0	FVEG_10421T0
NCU09223T0	FVEG_01377T0
NCU05363T0	FVEG_09700T0
NCU03372T0	FVEG_11528T0
NCU06921T0	FVEG_09474T0
NCU01901T0	FVEG_02554T0
NCU06870T0	FVEG_12143T0
NCU02586T0	FVEG_03635T0
NCU04614T0	FVEG_02615T0
NCU02457T0	FVEG_09482T0
NCU08471T0	FVEG_11561T0
NCU02193T0	FVEG_08321T0
NCU02193T1	FVEG_08321T0
NCU01378T0	FVEG_04725T0
NCU03952T0	FVEG_02756T0
NCU03633T0	FVEG_04521T0
NCU09253T0	FVEG_01025T0
NCU01362T0	FVEG_07948T0
NCU07246T0	FVEG_03115T0
NCU06843T0	FVEG_04961T0
NCU03228T0	FVEG_08945T0
NCU08663T0	FVEG_06350T0
NCU06779T0	FVEG_11539T0
NCU01290T0	FVEG_07963T0
NCU00493T0	FVEG_07091T0
NCU11266T0	FVEG_02575T0
NCU03141T0	FVEG_12994T0
NCU00717T0	FVEG_06012T0
NCU05028T0	FVEG_05009T0
NCU04428T0	FVEG_06718T0
NCU04343T0	FVEG_06838T0
NCU04185T0	FVEG_07936T0
NCU11685T0	FVEG_03043T0
NCU09025T0	FVEG_04715T0
NCU09220T0	FVEG_08091T0
NCU06520T0	FVEG_06356T0
NCU09874T0	FVEG_03537T0
NCU03380T0	FVEG_11576T0
NCU08998T0	FVEG_06940T0
NCU08998T1	FVEG_06940T0
NCU02425T0	FVEG_05049T0
NCU06305T0	FVEG_03511T0
NCU09406T0	FVEG_11764T0
NCU00897T0	FVEG_00470T0
NCU08626T0	FVEG_00382T0
NCU00894T0	FVEG_00505T0
NCU01181T0	FVEG_04808T0
NCU09212T0	FVEG_00394T0
NCU05937T0	FVEG_04268T0
NCU03795T0	FVEG_07894T0
NCU03597T0	FVEG_08159T0
NCU11353T0	FVEG_07018T0
NCU06033T0	FVEG_12757T0
NCU08894T0	FVEG_11066T0
NCU05427T0	FVEG_11350T0
NCU08370T0	FVEG_09576T0
NCU04963T0	FVEG_09261T0	FVEG_10080T0
NCU01978T0	FVEG_02474T0
NCU01235T0	FVEG_04472T0
NCU06418T0	FVEG_05279T0
NCU01652T0	FVEG_09495T0
NCU08024T0	FVEG_10469T0
NCU02536T0	FVEG_00830T0
NCU07383T0	FVEG_00442T0
NCU02235T0	FVEG_04979T0
NCU00428T0	FVEG_06974T0
NCU06701T0	FVEG_07837T0
NCU04612T0	FVEG_02618T0
NCU04612T1	FVEG_02618T0
NCU03360T0	FVEG_00570T0
NCU10847T0	FVEG_00336T0
NCU05207T0	FVEG_09382T0
NCU06884T0	FVEG_08199T0
NCU00536T0	FVEG_00204T0
NCU01095T0	FVEG_02261T0
NCU03312T0	FVEG_00826T0
NCU04295T0	FVEG_02751T0
NCU00400T0	FVEG_07685T0
NCU01195T0	FVEG_07988T0
NCU06950T0	FVEG_03246T0
NCU05943T0	FVEG_04287T0
NCU05791T0	FVEG_09273T0
NCU00677T0	FVEG_02429T0
NCU00790T0	FVEG_04137T0
NCU04111T0	FVEG_07413T0
NCU07981T0	FVEG_09781T0
NCU00421T0	FVEG_08240T0
NCU01737T0	FVEG_09518T0
NCU03823T0	FVEG_07875T0
NCU07778T0	FVEG_07504T0
NCU02906T0	FVEG_00373T0
NCU04270T0	FVEG_02782T0
NCU03686T0	FVEG_07406T0
NCU00345T0	FVEG_06922T0
NCU02546T0	FVEG_09462T0
NCU06270T0	FVEG_09138T0
NCU02555T0	FVEG_00630T0
NCU00070T0	FVEG_05377T0
NCU03944T0	FVEG_02671T0
NCU04435T0	FVEG_08927T0
NCU08319T0	FVEG_06192T0
NCU09434T0	FVEG_00803T0
NCU01066T0	FVEG_13289T0
NCU00035T0	FVEG_05426T0
NCU03482T0	FVEG_04821T0
NCU01178T0	FVEG_07935T0
NCU06240T0	FVEG_05331T0
NCU07987T0	FVEG_07318T0
NCU07438T0	FVEG_02009T0
NCU01439T0	FVEG_07790T0
NCU08346T0	FVEG_09569T0
NCU02751T0	FVEG_00893T0
NCU00261T0	FVEG_12072T0
NCU06534T0	FVEG_06722T0
NCU04642T0	FVEG_02936T0
NCU07367T0	FVEG_01325T0
NCU01324T0	FVEG_07349T0
NCU07874T0	FVEG_07111T0
NCU00809T0	FVEG_13329T0
NCU02657T0	FVEG_00882T0
NCU02996T0	FVEG_01275T0
NCU03325T0	FVEG_00975T0
NCU02485T0	FVEG_07164T0
NCU00182T0	FVEG_07127T0
NCU07544T0	FVEG_05218T0
NCU08563T0	FVEG_05551T0
NCU09771T0	FVEG_11564T0
NCU03998T0	FVEG_02678T0
NCU07530T0	FVEG_03655T0
NCU06409T0	FVEG_07023T0
NCU02583T0	FVEG_14136T0
NCU07607T0	FVEG_10394T0
NCU08708T0	FVEG_11567T0
NCU00593T0	FVEG_00197T0
NCU04247T0	FVEG_03116T0
NCU00194T0	FVEG_06950T0
NCU10852T0	FVEG_01414T0
NCU03737T0	FVEG_07979T0
NCU11933T0	FVEG_11366T0
NCU03608T0	FVEG_02841T0
NCU06005T0	FVEG_02233T0
NCU02115T0	FVEG_03970T0
NCU05151T0	FVEG_05592T0
NCU01615T0	FVEG_11422T0
NCU07171T0	FVEG_11158T0
NCU03039T0	FVEG_08128T0
NCU11705T0	FVEG_10366T0
NCU03714T0	FVEG_04812T0
NCU08167T0	FVEG_03165T0
NCU02310T0	FVEG_11487T0
NCU09678T0	FVEG_12906T0
NCU02422T0	FVEG_05086T0
NCU06601T0	FVEG_06229T0
NCU00865T0	FVEG_12326T0
NCU04053T0	FVEG_04078T0
NCU08436T0	FVEG_09668T0
NCU11395T0	FVEG_09306T0
NCU00978T0	FVEG_01264T0
NCU00587T0	FVEG_01970T0
NCU05578T0	FVEG_01840T0
NCU00378T0	FVEG_11973T0
NCU03776T0	FVEG_11763T0
NCU03194T0	FVEG_03306T0
NCU04272T0	FVEG_02783T0
NCU02415T0	FVEG_05045T0
NCU06685T0	FVEG_05195T0
NCU08762T0	FVEG_05520T0
NCU06215T0	FVEG_09185T0
NCU03009T0	FVEG_13094T0
NCU08977T0	FVEG_08281T0
NCU10776T0	FVEG_11459T0
NCU01141T0	FVEG_06661T0
NCU02785T0	FVEG_09587T0
NCU00711T0	FVEG_00476T0
NCU00077T0	FVEG_05386T0
NCU04041T0	FVEG_04257T0
NCU07701T0	FVEG_04130T0
NCU09183T0	FVEG_03513T0
NCU05861T0	FVEG_00185T0
NCU08607T0	FVEG_00824T0
NCU01596T0	FVEG_00753T0
NCU04316T0	FVEG_02869T0
NCU02232T0	FVEG_05014T0
NCU03662T0	FVEG_08170T0
NCU02896T0	FVEG_00379T0
NCU02934T0	FVEG_03609T0
NCU03921T0	FVEG_03843T0
NCU02209T0	FVEG_05830T0
NCU03815T0	FVEG_04760T0
NCU09804T0	FVEG_01449T0
NCU07720T0	FVEG_06135T0
NCU08428T0	FVEG_05698T0
NCU08811T0	FVEG_06318T0
NCU06032T0	FVEG_12758T0
NCU09093T0	FVEG_02288T0
NCU11580T0	FVEG_01099T0
NCU06493T0	FVEG_06962T0
NCU09533T0	FVEG_04797T0
NCU00122T0	FVEG_05462T0
NCU05302T0	FVEG_06363T0
NCU06250T0	FVEG_08219T0
NCU04924T0	FVEG_12092T0
NCU02089T0	FVEG_00461T0
NCU00582T0	FVEG_02442T0
NCU04761T0	FVEG_02147T0
NCU06774T0	FVEG_00583T0
NCU04534T0	FVEG_06017T0
NCU06593T0	FVEG_06231T0
NCU10189T0	FVEG_03845T0
NCU12009T0	FVEG_05661T0
NCU11242T0	FVEG_13927T0
NCU02393T0	FVEG_05063T0
NCU02393T1	FVEG_05063T0
NCU04241T0	FVEG_02939T0
NCU09230T0	FVEG_01304T0
NCU10652T0	FVEG_05648T0
NCU09673T0	FVEG_07568T0
NCU03176T0	FVEG_04089T0
NCU00290T0	FVEG_06901T0
NCU07298T0	FVEG_01062T0
NCU03498T0	FVEG_04838T0
NCU10762T0	FVEG_04138T0
NCU07850T0	FVEG_10309T0
NCU08177T0	FVEG_12779T0
NCU00280T0	FVEG_06943T0
NCU07024T0	FVEG_04168T0
NCU09551T0	FVEG_04795T0
NCU11420T0	FVEG_07179T0
NCU01170T0	FVEG_05181T0
NCU02414T0	FVEG_05035T0
NCU00427T0	FVEG_06973T0
NCU07332T0	FVEG_05607T0
NCU06988T0	FVEG_06842T0
NCU10927T0	FVEG_06114T0
NCU07914T0	FVEG_10153T0
NCU10546T0	FVEG_08886T0
NCU09571T0	FVEG_09688T0
NCU01695T0	FVEG_09501T0
NCU08997T0	FVEG_10338T0
NCU02604T0	FVEG_00659T0
NCU02343T0	FVEG_05689T0
NCU06714T0	FVEG_04868T0
NCU02464T0	FVEG_03937T0
NCU04143T0	FVEG_07418T0
NCU06961T0	FVEG_12744T0
NCU00512T0	FVEG_01175T0
NCU00602T0	FVEG_04001T0
NCU00219T0	FVEG_05479T0
NCU05859T0	FVEG_04484T0
NCU06543T0	FVEG_06269T0
NCU04809T0	FVEG_08777T0
NCU05715T0	FVEG_08983T0
NCU06519T0	FVEG_12727T0
NCU10383T1	FVEG_11407T0
NCU07221T0	FVEG_13954T0
NCU02746T0	FVEG_01277T0
NCU03557T0	FVEG_00756T0
NCU02966T0	FVEG_01469T0
NCU00395T0	FVEG_05339T0
NCU05350T0	FVEG_03261T0
NCU02238T0	FVEG_07529T0
NCU09864T0	FVEG_03868T0
NCU06230T0	FVEG_09174T0
NCU09575T0	FVEG_09694T0
NCU11693T0	FVEG_11166T0
NCU02109T0	FVEG_00628T0
NCU03637T0	FVEG_04535T0
NCU05585T0	FVEG_03200T0
NCU04481T0	FVEG_04179T0
NCU02637T0	FVEG_07899T0
NCU07414T0	FVEG_05161T0
NCU05454T0	FVEG_08511T0
NCU04504T0	FVEG_10195T0
NCU05198T0	FVEG_10143T0
NCU08983T0	FVEG_07144T0
NCU00023T0	FVEG_07148T0
NCU07362T0	FVEG_01152T0
NCU04383T0	FVEG_04135T0
NCU03678T0	FVEG_07407T0
NCU06191T0	FVEG_05312T0
NCU03436T0	FVEG_09543T0
NCU02291T0	FVEG_11476T0
NCU06194T0	FVEG_09159T0
NCU08687T0	FVEG_10271T0
NCU02397T0	FVEG_05069T0
NCU04540T0	FVEG_03223T0
NCU02336T0	FVEG_11676T0
NCU00649T0	FVEG_00310T0
NCU06718T0	FVEG_02607T0
NCU09333T0	FVEG_01067T0
NCU02319T0	FVEG_09695T0
NCU02877T0	FVEG_12969T0
NCU05650T0	FVEG_12035T0
NCU00916T0	FVEG_00491T0
NCU08503T0	FVEG_00560T0
NCU08514T0	FVEG_00604T0
NCU05257T0	FVEG_04355T0
NCU02044T0	FVEG_08932T0
NCU02378T0	FVEG_12160T0
NCU00440T0	FVEG_10291T0
NCU02456T0	FVEG_09483T0
NCU06052T0	FVEG_03927T0
NCU09115T0	FVEG_01415T0
NCU08880T0	FVEG_03106T0
NCU04289T0	FVEG_11095T0
NCU08152T0	FVEG_09829T0
NCU09646T0	FVEG_10433T0
NCU09767T0	FVEG_12199T0
NCU02151T0	FVEG_02469T0
NCU11235T0	FVEG_00816T0
NCU07528T0	FVEG_05547T0
NCU07960T0	FVEG_00864T0
NCU00306T0	FVEG_08722T0
NCU09116T0	FVEG_01416T0
NCU03699T0	FVEG_07376T0
NCU04796T0	FVEG_04053T0
NCU06860T0	FVEG_05030T0
NCU06568T0	FVEG_06258T0
NCU07018T0	FVEG_06850T0
NCU11408T0	FVEG_07185T0
NCU05846T0	FVEG_04298T0
NCU01132T0	FVEG_09589T0
NCU11544T1	FVEG_01929T0
NCU11544T0	FVEG_01929T0
NCU03018T0	FVEG_00943T0
NCU00032T0	FVEG_05423T0
NCU00389T0	FVEG_05343T0
NCU04598T0	FVEG_02983T0
NCU07535T0	FVEG_05647T0
NCU09208T0	FVEG_13113T0
NCU04192T0	FVEG_04770T0
NCU09209T0	FVEG_08555T0	FVEG_00291T0	FVEG_08891T0
NCU01512T0	FVEG_09531T0
NCU03197T0	FVEG_00928T0
NCU04747T0	FVEG_03834T0
NCU06669T0	FVEG_02658T0
NCU01388T0	FVEG_07884T0
NCU06993T0	FVEG_04117T0
NCU06482T0	FVEG_07074T0
NCU07082T0	FVEG_07262T0
NCU04465T0	FVEG_02225T0
NCU07492T0	FVEG_00707T0
NCU04306T0	FVEG_03050T0
NCU07400T0	FVEG_05163T0
NCU06179T0	FVEG_08257T0
NCU05117T0	FVEG_09289T0
NCU11288T0	FVEG_05655T0
NCU03741T0	FVEG_08009T0
NCU11863T0	FVEG_09227T0
NCU00589T0	FVEG_01971T0
NCU00064T0	FVEG_05369T0
NCU04065T0	FVEG_03876T0
NCU11511T0	FVEG_00858T0
NCU04633T0	FVEG_07373T0
NCU03347T0	FVEG_09641T0
NCU06112T0	FVEG_08157T0
NCU12076T0	FVEG_03964T0
NCU03055T0	FVEG_14053T0
NCU03207T0	FVEG_01020T0
NCU01183T0	FVEG_04806T0
NCU03890T0	FVEG_04049T0
NCU03695T0	FVEG_07390T0
NCU06630T0	FVEG_06432T0
NCU07969T0	FVEG_12010T0
NCU08643T0	FVEG_04310T0
NCU05224T0	FVEG_09090T0
NCU03217T0	FVEG_03643T0
NCU00301T0	FVEG_06942T0
NCU03763T0	FVEG_07999T0
NCU08291T0	FVEG_04234T0
NCU04646T0	FVEG_07421T0
NCU11385T0	FVEG_03968T0
NCU10987T0	FVEG_01487T0
NCU08850T0	FVEG_06647T0
NCU00161T0	FVEG_07085T0
NCU07483T0	FVEG_00340T0
NCU04637T0	FVEG_02772T0
NCU03395T0	FVEG_11586T0
NCU02688T1	FVEG_01335T0
NCU02688T0	FVEG_01335T0
NCU03188T0	FVEG_01967T0
NCU04418T0	FVEG_01056T0
NCU01304T0	FVEG_08181T0
NCU03593T0	FVEG_06689T0
NCU01348T0	FVEG_12024T0
NCU06231T0	FVEG_09175T0
NCU02787T0	FVEG_14062T0
NCU08507T0	FVEG_09550T0
NCU08127T0	FVEG_11064T0
NCU07119T0	FVEG_12503T0
NCU04663T0	FVEG_02723T0
NCU08895T0	FVEG_05645T0
NCU06118T0	FVEG_08142T0
NCU04783T0	FVEG_02160T0
NCU01438T0	FVEG_07791T0
NCU01387T0	FVEG_07885T0
NCU06089T0	FVEG_08135T0
NCU09885T0	FVEG_11645T0
NCU03846T0	FVEG_09244T0
NCU03846T1	FVEG_09244T0
NCU08333T0	FVEG_01921T0
NCU06347T0	FVEG_06328T0
NCU06541T0	FVEG_06271T0
NCU10468T0	FVEG_04728T0
NCU05519T0	FVEG_09715T0
NCU05884T0	FVEG_10696T0
NCU11997T0	FVEG_10832T0
NCU04757T0	FVEG_04056T0
NCU01013T0	FVEG_02693T0
NCU01993T0	FVEG_01955T0
NCU04600T0	FVEG_02979T0
NCU00432T0	FVEG_10297T0
NCU05410T0	FVEG_09656T0
NCU01767T0	FVEG_04900T0
NCU08114T0	FVEG_08351T0
NCU10715T0	FVEG_08138T0
NCU11170T0	FVEG_09153T0
NCU00755T0	FVEG_10698T0
NCU05899T0	FVEG_09802T0
NCU07609T0	FVEG_08649T0
NCU02690T0	FVEG_01332T0
NCU03971T0	FVEG_02114T0
NCU04092T0	FVEG_03667T0
NCU09831T0	FVEG_09756T0
NCU11286T0	FVEG_09318T0
NCU06652T0	FVEG_02930T0
NCU00455T0	FVEG_10288T0
NCU06679T0	FVEG_05189T0
NCU02781T0	FVEG_01074T0
NCU03462T0	FVEG_00743T0
NCU00611T0	FVEG_03948T0
NCU08148T0	FVEG_03250T0
NCU11213T0	FVEG_01888T0
NCU07757T0	FVEG_06679T0
NCU09732T0	FVEG_06071T0
NCU05143T0	FVEG_10077T0
NCU01057T0	FVEG_09013T0
NCU01057T1	FVEG_09013T0
NCU01160T0	FVEG_02809T0
NCU01895T0	FVEG_02557T0
NCU07941T0	FVEG_06348T0
NCU08480T0	FVEG_11544T0
NCU02195T0	FVEG_08477T0	FVEG_01601T0
NCU04005T0	FVEG_02707T0
NCU00725T0	FVEG_00404T0
NCU03255T0	FVEG_00987T0
NCU04841T0	FVEG_02165T0
NCU06452T0	FVEG_05291T0
NCU01633T0	FVEG_10858T0
NCU08434T0	FVEG_07213T0
NCU05897T0	FVEG_12551T0
NCU05577T0	FVEG_11749T0	FVEG_13391T0
NCU01412T0	FVEG_02844T0
NCU03913T0	FVEG_02047T0
NCU01083T0	FVEG_06560T0
NCU03813T0	FVEG_04761T0
NCU01260T0	FVEG_07795T0
NCU10059T0	FVEG_00844T0
NCU04457T0	FVEG_06282T0
NCU07112T0	FVEG_08543T0
NCU02741T0	FVEG_01282T0
NCU00528T0	FVEG_03887T0
NCU02582T0	FVEG_03756T0
NCU06767T0	FVEG_00778T0
NCU00277T0	FVEG_08147T0
NCU05260T0	FVEG_06147T0
NCU06336T0	FVEG_06310T0
NCU07619T0	FVEG_08694T0
NCU02401T0	FVEG_05072T0
NCU04328T0	FVEG_09236T0
NCU10080T0	FVEG_12115T0
NCU03504T0	FVEG_04658T0
NCU06496T0	FVEG_05414T0
NCU08040T0	FVEG_10458T0
NCU09698T0	FVEG_11229T0
NCU02056T0	FVEG_00468T0
NCU04840T0	FVEG_02164T0
NCU00007T0	FVEG_06972T0
NCU01386T0	FVEG_07882T0
NCU03396T0	FVEG_11587T0
NCU06846T0	FVEG_11293T0
NCU00167T0	FVEG_05477T0
NCU00472T0	FVEG_05235T0
NCU01830T0	FVEG_04630T0
NCU00196T0	FVEG_06952T0
NCU04754T0	FVEG_04061T0
NCU08511T0	FVEG_09561T0
NCU03768T1	FVEG_07847T0
NCU03768T0	FVEG_07847T0
NCU03768T2	FVEG_07847T0
NCU02718T0	FVEG_01431T0
NCU02718T1	FVEG_01431T0
NCU03801T0	FVEG_04747T0
NCU04442T0	FVEG_06791T0
NCU00498T0	FVEG_14041T0
NCU10467T0	FVEG_07957T0
NCU02126T0	FVEG_02182T0
NCU00605T0	FVEG_03946T0
NCU02940T0	FVEG_03604T0
NCU09640T0	FVEG_01856T0
NCU06235T0	FVEG_05444T0
NCU08852T0	FVEG_04506T0
NCU01481T0	FVEG_11265T0
NCU01678T0	FVEG_11522T0
NCU09789T0	FVEG_05923T0
NCU07053T0	FVEG_09411T0
NCU05029T0	FVEG_11590T0
NCU08420T0	FVEG_11237T0
NCU00043T0	FVEG_05351T0
NCU06360T0	FVEG_04205T0
NCU04430T0	FVEG_06704T0
NCU10272T0	FVEG_03147T0
NCU06077T0	FVEG_12777T0
NCU07539T0	FVEG_13084T0
NCU03124T0	FVEG_00518T0
NCU01271T0	FVEG_04532T0
NCU06769T0	FVEG_00780T0
NCU04042T0	FVEG_03809T0
NCU09388T0	FVEG_01503T0
NCU07022T0	FVEG_04154T0
NCU08162T0	FVEG_08229T0
NCU00911T0	FVEG_00488T0
NCU01059T0	FVEG_00537T0
NCU04391T0	FVEG_04150T0
NCU09429T0	FVEG_10076T0
NCU02541T0	FVEG_00956T0
NCU05558T0	FVEG_01806T0
NCU07290T0	FVEG_01320T0
NCU11452T0	FVEG_13793T0
NCU01932T0	FVEG_02520T0
NCU06449T0	FVEG_05299T0
NCU03336T0	FVEG_09717T0
NCU03057T0	FVEG_10062T0
NCU09540T0	FVEG_08175T0
NCU07076T0	FVEG_01870T0
NCU11642T0	FVEG_01086T0
NCU02564T0	FVEG_00677T0
NCU09598T0	FVEG_00722T0
NCU11489T0	FVEG_01421T0
NCU04503T0	FVEG_10194T0
NCU10381T0	FVEG_14166T0
NCU02776T0	FVEG_01156T0
NCU03887T0	FVEG_02117T0
NCU00772T0	FVEG_05910T0
NCU05810T0	FVEG_02582T0
NCU09252T0	FVEG_01024T0
NCU00552T0	FVEG_10717T0
NCU02272T0	FVEG_11452T0
NCU09659T0	FVEG_07528T0
NCU00422T0	FVEG_08239T0
NCU00422T1	FVEG_08239T0
NCU04697T0	FVEG_04370T0
NCU05423T0	FVEG_11355T0
NCU05453T0	FVEG_11344T0
NCU01184T0	FVEG_04805T0
NCU05598T0	FVEG_01112T0
NCU04002T0	FVEG_02705T0
NCU07062T0	FVEG_02036T0
NCU09912T0	FVEG_00160T0
NCU09321T0	FVEG_01171T0
NCU06618T0	FVEG_06207T0
NCU00567T0	FVEG_02213T0
NCU02400T0	FVEG_05041T0
NCU03756T0	FVEG_07975T0
NCU09930T0	FVEG_06316T0
NCU08909T0	FVEG_07477T0
NCU08779T1	FVEG_05659T0
NCU08779T0	FVEG_05659T0
NCU06989T0	FVEG_06841T0
NCU07880T0	FVEG_07125T0
NCU11866T0	FVEG_05301T0
NCU00565T0	FVEG_03996T0
NCU00775T0	FVEG_05911T0
NCU03719T0	FVEG_08006T0
NCU08427T0	FVEG_04657T0
NCU06943T0	FVEG_11633T0
NCU02725T0	FVEG_01437T0
NCU03223T1	FVEG_03959T0
NCU03223T0	FVEG_03959T0
NCU02214T0	FVEG_03514T0
NCU00081T0	FVEG_05391T0
NCU00100T0	FVEG_07053T0
NCU00412T0	FVEG_08268T0
NCU05836T0	FVEG_09787T0
NCU07055T0	FVEG_08743T0
NCU03049T0	FVEG_13278T0
NCU00988T0	FVEG_04871T0
NCU09643T0	FVEG_10426T0
NCU01928T0	FVEG_02534T0
NCU04262T0	FVEG_03118T0
NCU02424T0	FVEG_05084T0
NCU06054T0	FVEG_03929T0
NCU09237T0	FVEG_01188T0
NCU00006T0	FVEG_10304T0
NCU07714T0	FVEG_06337T0
NCU06246T0	FVEG_08226T0
NCU04514T0	FVEG_10199T0
NCU05782T0	FVEG_09259T0
NCU07814T0	FVEG_07519T0
NCU02438T0	FVEG_12170T0
NCU07911T0	FVEG_10138T0
NCU04219T0	FVEG_02631T0
NCU02367T0	FVEG_05031T0
NCU05564T0	FVEG_02336T0
NCU08633T0	FVEG_00385T0
NCU02361T0	FVEG_06567T0
NCU02302T0	FVEG_07457T0
NCU08066T0	FVEG_03986T0
NCU08331T0	FVEG_04100T0
NCU06403T0	FVEG_06447T0
NCU08076T0	FVEG_10396T0
NCU05807T0	FVEG_02584T0
NCU03643T0	FVEG_07971T0
NCU07659T0	FVEG_10358T0
NCU00782T0	FVEG_06209T0
NCU09526T0	FVEG_02399T0
NCU11934T0	FVEG_09810T0
NCU02065T0	FVEG_00678T0
NCU09980T0	FVEG_03942T0
NCU11795T0	FVEG_04184T0
NCU04730T0	FVEG_01865T0
NCU01429T0	FVEG_04880T0
NCU05587T0	FVEG_01640T0
NCU03218T0	FVEG_03644T0
NCU05575T0	FVEG_02367T0
NCU03515T0	FVEG_04665T0
NCU09370T0	FVEG_01288T0
NCU09098T0	FVEG_02380T0
NCU06245T0	FVEG_05419T0
NCU01595T0	FVEG_09528T0
NCU03834T0	FVEG_07852T0
NCU07739T0	FVEG_07464T0
NCU07985T0	FVEG_07320T0
NCU01367T0	FVEG_05184T0
NCU05516T0	FVEG_02363T0
NCU07468T0	FVEG_01356T0
NCU07697T0	FVEG_04134T0
NCU06923T0	FVEG_09472T0
NCU00924T0	FVEG_00497T0
NCU02256T0	FVEG_04682T0
NCU01542T0	FVEG_11323T0
NCU04474T0	FVEG_11956T0
NCU05418T0	FVEG_00771T0
NCU05513T0	FVEG_01711T0
NCU01288T0	FVEG_07966T0
NCU02179T0	FVEG_01946T0
NCU01377T0	FVEG_04726T0
NCU02571T0	FVEG_03792T0
NCU07952T0	FVEG_01476T0
NCU09904T0	FVEG_02209T0
NCU06548T0	FVEG_11105T0
NCU00019T0	FVEG_07145T0
NCU05206T0	FVEG_04170T0
NCU04354T0	FVEG_06402T0
NCU06460T0	FVEG_07084T0
NCU01637T0	FVEG_11372T0
NCU11410T0	FVEG_07187T0
NCU07187T0	FVEG_11171T0
NCU05555T0	FVEG_01788T0
NCU08512T0	FVEG_00603T0
NCU09027T0	FVEG_00393T0
NCU09139T0	FVEG_00886T0
NCU04195T0	FVEG_07190T0
NCU01722T0	FVEG_09523T0
NCU01998T0	FVEG_01951T0
NCU03495T0	FVEG_04835T0
NCU08925T0	FVEG_03013T0
NCU08301T0	FVEG_04175T0
NCU01821T0	FVEG_11573T0
NCU02307T0	FVEG_11483T0
NCU05523T0	FVEG_01821T0
NCU11204T0	FVEG_02483T0
NCU03145T0	FVEG_00597T0
NCU07169T0	FVEG_11156T0
NCU09345T0	FVEG_09760T0
NCU09345T1	FVEG_09760T0
NCU09345T2	FVEG_09760T0
NCU03154T0	FVEG_01983T0
NCU04014T0	FVEG_02228T0
NCU04001T0	FVEG_02704T0
NCU00463T0	FVEG_10317T0
NCU05196T0	FVEG_06380T0
NCU11176T0	FVEG_05490T0
NCU00643T0	FVEG_00541T0
NCU00183T0	FVEG_07126T0
NCU07358T0	FVEG_01097T0
NCU01443T0	FVEG_10391T0
NCU11342T0	FVEG_04275T0
NCU03129T0	FVEG_00434T0
NCU03113T0	FVEG_00697T0
NCU07465T0	FVEG_01359T0
NCU01039T0	FVEG_09269T0
NCU03740T0	FVEG_07983T0
NCU00905T0	FVEG_00480T0
NCU04216T0	FVEG_06249T0
NCU07699T0	FVEG_04127T0
NCU06969T0	FVEG_06752T0
NCU08005T0	FVEG_07324T0
NCU05536T0	FVEG_02315T0
NCU00106T0	FVEG_08231T0
NCU03788T0	FVEG_09072T0
NCU11173T0	FVEG_05316T0
NCU02004T0	FVEG_02203T0
NCU06659T0	FVEG_02641T0
NCU08650T0	FVEG_01033T0
NCU02954T0	FVEG_09468T0
NCU07165T0	FVEG_11162T0
NCU02743T0	FVEG_01280T0
NCU04698T0	FVEG_04075T0
NCU01365T0	FVEG_08168T0
NCU11562T0	FVEG_00971T0
NCU07711T0	FVEG_06386T0
NCU08825T0	FVEG_06389T0
NCU02358T0	FVEG_12140T0
NCU09162T0	FVEG_09000T0
NCU11312T0	FVEG_09169T0
NCU02899T0	FVEG_00374T0
NCU00059T0	FVEG_05455T0
[truncated: 4,339 more rows]
[truncated: 8 more columns]
