# Supplementary material for: Evolutionary Conservation and Diversification of Puf RNA Binding Proteins and Their mRNA Targets
Source: PLoS Biol. 2015 Nov 20;13(11):e1002307. doi: 10.1371/journal.pbio.1002307 (PMC4654594; doi:10.1371/journal.pbio.1002307)
Supplement: S4 Dataset — (ZIP) [file pbio.1002307.s004.zip › N.crassa.fa_H.capsulatum.fa.txt]

NCU01379T0	HCAG_00425T0
NCU07832T0	HCAG_04562T0
NCU06976T0	HCAG_02658T0
NCU06468T0	HCAG_03898T0
NCU07307T0	HCAG_07637T0
NCU06871T0	HCAG_05289T0
NCU07308T0	HCAG_07636T0
NCU00551T0	HCAG_09536T0
NCU08287T0	HCAG_08357T0
NCU05608T0	HCAG_08094T0
NCU05803T0	HCAG_07408T0
NCU08267T0	HCAG_07504T0
NCU00459T0	HCAG_06481T0
NCU04548T0	HCAG_10762T0
NCU02510T0	HCAG_04225T0
NCU11669T0	HCAG_03105T0
NCU01744T0	HCAG_09757T0
NCU02103T0	HCAG_02364T0
NCU09740T0	HCAG_01091T0
NCU04352T0	HCAG_06001T0
NCU08501T0	HCAG_09819T0
NCU05620T0	HCAG_01586T0
NCU07658T0	HCAG_03973T0
NCU02505T0	HCAG_04227T0
NCU08993T0	HCAG_05136T0
NCU02478T0	HCAG_11190T0
NCU08132T0	HCAG_11190T0
NCU06733T0	HCAG_00275T0
NCU10066T0	HCAG_04366T0
NCU00743T0	HCAG_10242T0
NCU00239T0	HCAG_02429T0
NCU03042T0	HCAG_04631T0
NCU03234T0	HCAG_05920T0
NCU02677T0	HCAG_02700T0
NCU02762T0	HCAG_01795T0
NCU00396T0	HCAG_05173T0
NCU09012T0	HCAG_10162T0
NCU03350T0	HCAG_01659T0
NCU04350T0	HCAG_10906T0
NCU07378T0	HCAG_00258T0
NCU01632T0	HCAG_06699T0
NCU09367T0	HCAG_04050T0
NCU09866T0	HCAG_05746T0
NCU03010T0	HCAG_09107T0
NCU02083T0	HCAG_07780T0
NCU05120T0	HCAG_04441T0
NCU07679T0	HCAG_07829T0
NCU06318T0	HCAG_00961T0
NCU08276T0	HCAG_07498T0
NCU08056T0	HCAG_08257T0
NCU03986T0	HCAG_08895T0
NCU07443T0	HCAG_03212T0
NCU05591T0	HCAG_10464T0
NCU01431T0	HCAG_06848T0
NCU07870T0	HCAG_08707T0
NCU02815T0	HCAG_04502T0
NCU03591T0	HCAG_00656T0
NCU08616T0	HCAG_05909T0
NCU07866T0	HCAG_07757T0
NCU04161T0	HCAG_07845T0
NCU01238T0	HCAG_00535T0
NCU00352T0	HCAG_07309T0
NCU03116T0	HCAG_04494T0
NCU08685T0	HCAG_00440T0
NCU08441T0	HCAG_11498T0
NCU01638T0	HCAG_06714T0
NCU01197T0	HCAG_01822T0
NCU07922T0	HCAG_03993T0
NCU03575T0	HCAG_06694T0
NCU05425T0	HCAG_01535T0
NCU04766T0	HCAG_00094T0
NCU03263T0	HCAG_04469T0
NCU01680T0	HCAG_06977T0
NCU01768T0	HCAG_03810T0
NCU01823T0	HCAG_06649T0
NCU04404T0	HCAG_01814T0
NCU09297T0	HCAG_03124T0
NCU04611T0	HCAG_03460T0
NCU01857T0	HCAG_08172T0
NCU09324T0	HCAG_02857T0
NCU02685T0	HCAG_02755T0
NCU03875T0	HCAG_07060T0
NCU06832T0	HCAG_00317T0
NCU04569T0	HCAG_05363T0
NCU01192T0	HCAG_06498T0
NCU12032T0	HCAG_04803T0
NCU01140T0	HCAG_06112T0
NCU04242T0	HCAG_00751T0
NCU07546T0	HCAG_10172T0
NCU04736T0	HCAG_01774T0
NCU03811T0	HCAG_08221T0
NCU02349T0	HCAG_10753T0
NCU06678T0	HCAG_00485T0
NCU09219T0	HCAG_03725T0
NCU07404T0	HCAG_04277T0
NCU06338T0	HCAG_08644T0
NCU03877T0	HCAG_04357T0
NCU03877T1	HCAG_04357T0
NCU08023T0	HCAG_02643T0
NCU03305T0	HCAG_04172T0
NCU03818T0	HCAG_05120T0
NCU01143T0	HCAG_06450T0
NCU09063T0	HCAG_08818T0
NCU00021T0	HCAG_06623T0
NCU03955T0	HCAG_03502T0
NCU04090T0	HCAG_05789T0
NCU01772T0	HCAG_06971T0
NCU08135T0	HCAG_06242T0
NCU06171T0	HCAG_06416T0
NCU04865T0	HCAG_09378T0
NCU01323T0	HCAG_04291T0
NCU09903T0	HCAG_05088T0
NCU02391T0	HCAG_05252T0
NCU06626T0	HCAG_01068T0
NCU02230T0	HCAG_05457T0
NCU00276T0	HCAG_02559T0
NCU05267T0	HCAG_03838T0
NCU01315T0	HCAG_04786T0
NCU03060T0	HCAG_03376T0
NCU07556T0	HCAG_00186T0
NCU11202T0	HCAG_01167T0
NCU09975T0	HCAG_08953T0
NCU03071T0	HCAG_01783T0
NCU01510T0	HCAG_01609T0
NCU02544T0	HCAG_07802T0
NCU00461T0	HCAG_03650T0
NCU11961T0	HCAG_06691T0
NCU09463T0	HCAG_05229T0
NCU05270T0	HCAG_06015T0
NCU05200T0	HCAG_08651T0
NCU10143T0	HCAG_03107T0
NCU11188T0	HCAG_07664T0
NCU03363T0	HCAG_05592T0
NCU03440T0	HCAG_07753T0
NCU08358T0	HCAG_06237T0
NCU05046T0	HCAG_02264T0
NCU07319T0	HCAG_08724T0
NCU00274T0	HCAG_02557T0
NCU01164T0	HCAG_02041T0
NCU07010T0	HCAG_11332T0
NCU02728T0	HCAG_10546T0
NCU04370T0	HCAG_09628T0
NCU09450T0	HCAG_06228T0
NCU07721T0	HCAG_02666T0
NCU08828T0	HCAG_08039T0
NCU00018T0	HCAG_02452T0
NCU00018T1	HCAG_02452T0
NCU01939T0	HCAG_08171T0
NCU00579T0	HCAG_04386T0
NCU03051T0	HCAG_04707T0
NCU06365T0	HCAG_08043T0
NCU08439T0	HCAG_08314T0
NCU08036T0	HCAG_02641T0
NCU03611T0	HCAG_08883T0
NCU02833T0	HCAG_10497T0
NCU08926T0	HCAG_05201T0
NCU03127T0	HCAG_03597T0
NCU01992T0	HCAG_05330T0
NCU04749T0	HCAG_01473T0
NCU04059T0	HCAG_05208T0
NCU03592T0	HCAG_01316T0
NCU04203T0	HCAG_00545T0
NCU02366T0	HCAG_05266T0
NCU00040T0	HCAG_03569T0
NCU01675T0	HCAG_03933T0
NCU07999T0	HCAG_08032T0
NCU09993T0	HCAG_04393T0
NCU01625T0	HCAG_06715T0
NCU06544T0	HCAG_10055T0
NCU04142T0	HCAG_04686T0
NCU00622T0	HCAG_05365T0
NCU02830T0	HCAG_04054T0
NCU04327T0	HCAG_01107T0
NCU08021T0	HCAG_10363T0
NCU09730T0	HCAG_08619T0
NCU03794T0	HCAG_00460T0
NCU07002T0	HCAG_10135T0
NCU11255T0	HCAG_05262T0
NCU00621T0	HCAG_05366T0
NCU02669T0	HCAG_01899T0
NCU07854T0	HCAG_08070T0
NCU00095T0	HCAG_10180T0
NCU06512T0	HCAG_05565T0
NCU02111T0	HCAG_10953T0
NCU07027T0	HCAG_08447T0
NCU06183T0	HCAG_11673T0
NCU04606T0	HCAG_03643T0
NCU02475T0	HCAG_07571T0
NCU08382T0	HCAG_04818T0
NCU11350T0	HCAG_04088T0
NCU06687T0	HCAG_00415T0
NCU02539T0	HCAG_03677T0
NCU02583T0	HCAG_01101T0
NCU06284T0	HCAG_00111T0
NCU02357T0	HCAG_05530T0
NCU06738T0	HCAG_03764T0
NCU02011T0	HCAG_02274T0
NCU08373T0	HCAG_00234T0
NCU08118T0	HCAG_06368T0
NCU09228T0	HCAG_07083T0
NCU03937T0	HCAG_01985T0
NCU00770T0	HCAG_04132T0
NCU07412T0	HCAG_10307T0
NCU03463T0	HCAG_01585T0
NCU08115T0	HCAG_06362T0
NCU06785T0	HCAG_04934T0
NCU11324T0	HCAG_00240T0
NCU04051T0	HCAG_08933T0
NCU00481T0	HCAG_00321T0
NCU01912T0	HCAG_01197T0
NCU04251T0	HCAG_08842T0
NCU00890T0	HCAG_04374T0
NCU02572T0	HCAG_09571T0
NCU08147T0	HCAG_11224T0
NCU06500T0	HCAG_06440T0
NCU09438T0	HCAG_04344T0
NCU01765T0	HCAG_06929T0
NCU00567T0	HCAG_05073T0
NCU04035T0	HCAG_01457T0
NCU00424T0	HCAG_06526T0
NCU01318T0	HCAG_10603T0
NCU07554T0	HCAG_03863T0
NCU06484T0	HCAG_00824T0
NCU07011T0	HCAG_07646T0
NCU07837T0	HCAG_08702T0
NCU00336T0	HCAG_10696T0
NCU08336T0	HCAG_06317T0
NCU05194T0	HCAG_00933T0
NCU03298T0	HCAG_04077T0
NCU04077T0	HCAG_05734T0
NCU04100T0	HCAG_00403T0
NCU05902T0	HCAG_06571T0
NCU11273T0	HCAG_01115T0
NCU02036T0	HCAG_03214T0
NCU09610T0	HCAG_03442T0
NCU05634T0	HCAG_01488T0
NCU01171T0	HCAG_00417T0
NCU03292T0	HCAG_03665T0
NCU06278T0	HCAG_02508T0
NCU08303T0	HCAG_02663T0
NCU02082T0	HCAG_00822T0
NCU09516T0	HCAG_02562T0
NCU10497T0	HCAG_02726T0
NCU05360T0	HCAG_07681T0
NCU08898T0	HCAG_06854T0
NCU03479T0	HCAG_02152T0
NCU12096T0	HCAG_05397T0
NCU02554T0	HCAG_10607T0
NCU05802T0	HCAG_07409T0
NCU01478T0	HCAG_05317T0
NCU08693T0	HCAG_08176T0
NCU08009T0	HCAG_06010T0
NCU03808T0	HCAG_05164T0
NCU02131T0	HCAG_02893T0
NCU08603T0	HCAG_02402T0
NCU03661T0	HCAG_05114T0
NCU06836T0	HCAG_01606T0
NCU01648T0	HCAG_02048T0
NCU11027T0	HCAG_04211T0
NCU01272T0	HCAG_04252T0
NCU07831T0	HCAG_08704T0
NCU05429T0	HCAG_06953T0
NCU05429T1	HCAG_06953T0
NCU04674T0	HCAG_02211T0
NCU07966T0	HCAG_10935T0
NCU01187T0	HCAG_08380T0
NCU02794T0	HCAG_10423T0
NCU06355T0	HCAG_07141T0
NCU09332T0	HCAG_02731T0
NCU03483T0	HCAG_05994T0
NCU08689T0	HCAG_06506T0
NCU11296T0	HCAG_07137T0
NCU05422T0	HCAG_00327T0
NCU10747T0	HCAG_03538T0
NCU01612T0	HCAG_00841T0
NCU04229T0	HCAG_04483T0
NCU09492T0	HCAG_06041T0
NCU03797T0	HCAG_09489T0
NCU06268T0	HCAG_02495T0
NCU09537T0	HCAG_06388T0
NCU04095T0	HCAG_00532T0
NCU03897T0	HCAG_09017T0
NCU04385T0	HCAG_07104T0
NCU02747T0	HCAG_04598T0
NCU03982T0	HCAG_05805T0
NCU06199T0	HCAG_00994T0
NCU02208T0	HCAG_03286T0
NCU06868T0	HCAG_05444T0
NCU07872T0	HCAG_08703T0
NCU07712T0	HCAG_01083T0
NCU08270T0	HCAG_02659T0
NCU08119T0	HCAG_06369T0
NCU09721T0	HCAG_04363T0
NCU08316T0	HCAG_03675T0
NCU06767T0	HCAG_03830T0
NCU00927T0	HCAG_07966T0
NCU06929T0	HCAG_10972T0
NCU08054T0	HCAG_05085T0
NCU03061T0	HCAG_03381T0
NCU02578T0	HCAG_02842T0
NCU05151T0	HCAG_06614T0
NCU02979T0	HCAG_09867T0
NCU01255T0	HCAG_03470T0
NCU03139T0	HCAG_02357T0
NCU02689T0	HCAG_00245T0
NCU03235T0	HCAG_04851T0
NCU05266T0	HCAG_05999T0
NCU03992T0	HCAG_07461T0
NCU02276T0	HCAG_08771T0
NCU07440T0	HCAG_03230T0
NCU09741T0	HCAG_01088T0
NCU11965T0	HCAG_01722T0
NCU09706T0	HCAG_11047T0
NCU04838T0	HCAG_05810T0
NCU05250T0	HCAG_00969T0
NCU02515T0	HCAG_06318T0
NCU01747T0	HCAG_09578T0
NCU03657T1	HCAG_05129T0
NCU03657T0	HCAG_05129T0
NCU07710T0	HCAG_00937T0
NCU04104T0	HCAG_05152T0
NCU06444T0	HCAG_03899T0
NCU08484T0	HCAG_01392T0
NCU06994T0	HCAG_00976T0
NCU02048T0	HCAG_01440T0
NCU08920T0	HCAG_02904T0
NCU00177T0	HCAG_08689T0
NCU02134T0	HCAG_00646T0
NCU06508T0	HCAG_05162T0
NCU08341T0	HCAG_06076T0
NCU03045T0	HCAG_04652T0
NCU06503T0	HCAG_06437T0
NCU06503T1	HCAG_06437T0
NCU01539T0	HCAG_03953T0
NCU00430T0	HCAG_02454T0
NCU06735T0	HCAG_01964T0
NCU07012T0	HCAG_08090T0
NCU02075T0	HCAG_00806T0
NCU08791T0	HCAG_05109T0
NCU06481T0	HCAG_07298T0
NCU01157T0	HCAG_01120T0
NCU04768T0	HCAG_00085T0
NCU02800T0	HCAG_00272T0
NCU02626T0	HCAG_04083T0
NCU02053T0	HCAG_03749T0
NCU06308T0	HCAG_01030T0
NCU12039T0	HCAG_03489T0
NCU01479T0	HCAG_05318T0
NCU04448T0	HCAG_07282T0
NCU03786T0	HCAG_00424T0
NCU01589T0	HCAG_06961T0
NCU04279T0	HCAG_06148T0
NCU06216T0	HCAG_00387T0
NCU00629T0	HCAG_07552T0
NCU05232T0	HCAG_08087T0
NCU00793T0	HCAG_06406T0
NCU06429T0	HCAG_00741T0
NCU02233T0	HCAG_04343T0
NCU06264T0	HCAG_02627T0
NCU03690T0	HCAG_02231T0
NCU00045T0	HCAG_04665T0
NCU07523T0	HCAG_02309T0
NCU01985T0	HCAG_01212T0
NCU04512T0	HCAG_06632T0
NCU00920T0	HCAG_11404T0
NCU05296T0	HCAG_07122T0
NCU01569T0	HCAG_02649T0
NCU03273T0	HCAG_03237T0
NCU00488T0	HCAG_00216T0
NCU04121T0	HCAG_00157T0
NCU02514T0	HCAG_02813T0
NCU03387T0	HCAG_06678T0
NCU09313T0	HCAG_01905T0
NCU06638T0	HCAG_09676T0
NCU01328T0	HCAG_05000T0
NCU00066T0	HCAG_04758T0
NCU01843T0	HCAG_06628T0
NCU03814T0	HCAG_06841T0
NCU02234T0	HCAG_06589T0
NCU05041T0	HCAG_03480T0
NCU11282T0	HCAG_00912T0
NCU00480T0	HCAG_04010T0
NCU03539T0	HCAG_05637T0
NCU03980T0	HCAG_05697T0
NCU05927T0	HCAG_08896T0
NCU03792T0	HCAG_00344T0
NCU04378T0	HCAG_02293T0
NCU03966T0	HCAG_09028T0
NCU01207T0	HCAG_00404T0
NCU03219T0	HCAG_07015T0
NCU09808T0	HCAG_01882T0
NCU03321T0	HCAG_01968T0
NCU07498T0	HCAG_03337T0
NCU04348T0	HCAG_05984T0
NCU10007T0	HCAG_05084T0
NCU10007T1	HCAG_05084T0
NCU01172T0	HCAG_00416T0
NCU01249T0	HCAG_06455T0
NCU02701T0	HCAG_08942T0
NCU05650T0	HCAG_05790T0
NCU09552T0	HCAG_07724T0
NCU05029T0	HCAG_05259T0
NCU06030T0	HCAG_06212T0
NCU04319T0	HCAG_00051T0
NCU04076T0	HCAG_06636T0
NCU10733T0	HCAG_09019T0
NCU04579T0	HCAG_04000T0
NCU09111T0	HCAG_04329T0
NCU03364T0	HCAG_01061T0
NCU00901T0	HCAG_06081T0
NCU05454T0	HCAG_02011T0
NCU09819T0	HCAG_03306T0
NCU06986T0	HCAG_00931T0
NCU06869T0	HCAG_05441T0
NCU10058T0	HCAG_08808T0
NCU09443T0	HCAG_11181T0
NCU02091T0	HCAG_04400T0
NCU07839T0	HCAG_08709T0
NCU02629T0	HCAG_04224T0
NCU06374T0	HCAG_05171T0
NCU00117T0	HCAG_06911T0
NCU06394T0	HCAG_07509T0
NCU02207T0	HCAG_03305T0
NCU00656T0	HCAG_09538T0
NCU11228T0	HCAG_01445T0
NCU08515T0	HCAG_05951T0
NCU07690T0	HCAG_07107T0
NCU08755T0	HCAG_00193T0
NCU06342T0	HCAG_06491T0
NCU05225T0	HCAG_00968T0
NCU06756T0	HCAG_03606T0
NCU01820T0	HCAG_02018T0
NCU07971T0	HCAG_00012T0
NCU11175T0	HCAG_09983T0
NCU04535T0	HCAG_05222T0
NCU03024T0	HCAG_10620T0
NCU00896T0	HCAG_06261T0
NCU04610T0	HCAG_03458T0
NCU02580T0	HCAG_03323T0
NCU09468T0	HCAG_02068T0
NCU05430T0	HCAG_06944T0
NCU09488T0	HCAG_02431T0
NCU11379T0	HCAG_01499T0
NCU02010T0	HCAG_09984T0
NCU01119T0	HCAG_00613T0
NCU03650T0	HCAG_06421T0
NCU00680T0	HCAG_05094T0
NCU00495T0	HCAG_06281T0
NCU04726T0	HCAG_08151T0
NCU06192T0	HCAG_08251T0
NCU10283T0	HCAG_05953T0
NCU00355T0	HCAG_07578T0
NCU07868T0	HCAG_08209T0
NCU02839T0	HCAG_06315T0
NCU05239T0	HCAG_08008T0
NCU02127T0	HCAG_00676T0
NCU06715T0	HCAG_08222T0
NCU07269T0	HCAG_08640T0
NCU07691T0	HCAG_11331T0
NCU01701T0	HCAG_07680T0
NCU00112T0	HCAG_02992T0
NCU03652T0	HCAG_04133T0
NCU09191T0	HCAG_03690T0
NCU07330T0	HCAG_08631T0
NCU00010T0	HCAG_04551T0
NCU00172T0	HCAG_04770T0
NCU02616T0	HCAG_02377T0
NCU02110T0	HCAG_05182T0
NCU03357T0	HCAG_05567T0
NCU03100T0	HCAG_05884T0
NCU11866T0	HCAG_00165T0
NCU09469T0	HCAG_02067T0
NCU04020T0	HCAG_05713T0
NCU04790T0	HCAG_05778T0
NCU02797T0	HCAG_04467T0
NCU03658T0	HCAG_03275T0
NCU11170T0	HCAG_08248T0
NCU01659T0	HCAG_08977T0
NCU09513T0	HCAG_02563T0
NCU00436T0	HCAG_02485T0
NCU00405T0	HCAG_03017T0
NCU01369T0	HCAG_04221T0
NCU06672T0	HCAG_02033T0
NCU09709T0	HCAG_05423T0
NCU08897T0	HCAG_02998T0
NCU04439T0	HCAG_01076T0
NCU04511T0	HCAG_06633T0
NCU07082T0	HCAG_04705T0
NCU04221T0	HCAG_10955T0
NCU02003T0	HCAG_08798T0
NCU10337T0	HCAG_07058T0
NCU00406T0	HCAG_03019T0
NCU00914T0	HCAG_02400T0
NCU03628T0	HCAG_04202T0
NCU01644T0	HCAG_06695T0
NCU09793T0	HCAG_05212T0
NCU03032T0	HCAG_08052T0
NCU02494T0	HCAG_05902T0
NCU05985T0	HCAG_01573T0
NCU02840T0	HCAG_06316T0
NCU09071T0	HCAG_05040T0
NCU09715T0	HCAG_05268T0
NCU10775T0	HCAG_01252T0
NCU06182T0	HCAG_09047T0
NCU07068T0	HCAG_11523T0
NCU11953T0	HCAG_08338T0
NCU05680T0	HCAG_02614T0
NCU08110T0	HCAG_03678T0
NCU08020T0	HCAG_10900T0
NCU03899T0	HCAG_00089T0
NCU09869T0	HCAG_10917T0
NCU11238T0	HCAG_05089T0
NCU00164T0	HCAG_06518T0
NCU01751T0	HCAG_08446T0
NCU04505T0	HCAG_01518T0
NCU01378T0	HCAG_00472T0
NCU03804T0	HCAG_00633T0
NCU08002T0	HCAG_03790T0
NCU09688T0	HCAG_00598T0
NCU07481T0	HCAG_04324T0
NCU01756T0	HCAG_00848T0
NCU04105T0	HCAG_05153T0
NCU03062T0	HCAG_03382T0
NCU04652T0	HCAG_04074T0
NCU03819T0	HCAG_05119T0
NCU04410T0	HCAG_01469T0
NCU05600T0	HCAG_07693T0
NCU05269T0	HCAG_00783T0
NCU05269T1	HCAG_00783T0
NCU08888T0	HCAG_00215T0
NCU07281T0	HCAG_08202T0
NCU01503T0	HCAG_03777T0
NCU07156T0	HCAG_02035T0
NCU04800T0	HCAG_06027T0
NCU09377T0	HCAG_02846T0
NCU09377T1	HCAG_02846T0
NCU02619T0	HCAG_02383T0
NCU04537T0	HCAG_04916T0
NCU03264T0	HCAG_01886T0
NCU05939T0	HCAG_05218T0
NCU06144T0	HCAG_04543T0
NCU01206T0	HCAG_04084T0
NCU03727T0	HCAG_05125T0
NCU07411T0	HCAG_10304T0
NCU02066T0	HCAG_02175T0
NCU03799T0	HCAG_00461T0
NCU02828T0	HCAG_06412T0
NCU02380T0	HCAG_05316T0
NCU02020T0	HCAG_03201T0
NCU01494T0	HCAG_03945T0
NCU02295T0	HCAG_01271T0
NCU00205T0	HCAG_04674T0
NCU04648T0	HCAG_05021T0
NCU01161T0	HCAG_07209T0
NCU00591T0	HCAG_00678T0
NCU09132T0	HCAG_08288T0
NCU04187T0	HCAG_06885T0
NCU01376T0	HCAG_00980T0
NCU01702T0	HCAG_07669T0
NCU02387T0	HCAG_10477T0
NCU09711T0	HCAG_04361T0
NCU11169T0	HCAG_04676T0
NCU09120T0	HCAG_07020T0
NCU09202T0	HCAG_07536T0
NCU05858T0	HCAG_01669T0
NCU11180T0	HCAG_04845T0
NCU07975T0	HCAG_09035T0
NCU09374T0	HCAG_04457T0
NCU04380T0	HCAG_08180T0
NCU02810T0	HCAG_04206T0
NCU03815T0	HCAG_06858T0
NCU08928T0	HCAG_07426T0
NCU03200T0	HCAG_00071T0
NCU04252T0	HCAG_08899T0
NCU03341T0	HCAG_06105T0
NCU09227T0	HCAG_03728T0
NCU06202T0	HCAG_00171T0
NCU09545T0	HCAG_00541T0
NCU02225T0	HCAG_09862T0
NCU09121T0	HCAG_04627T0
NCU00410T0	HCAG_03051T0
NCU06605T0	HCAG_01094T0
NCU04343T0	HCAG_01026T0
NCU09496T0	HCAG_02457T0
NCU04245T0	HCAG_08904T0
NCU02416T0	HCAG_05471T0
NCU07380T0	HCAG_00267T0
NCU06189T0	HCAG_01937T0
NCU00904T0	HCAG_04373T0
NCU04044T0	HCAG_01603T0
NCU06783T0	HCAG_04933T0
NCU01470T0	HCAG_02510T0
NCU02252T0	HCAG_05409T0
NCU03108T0	HCAG_04594T0
NCU07930T0	HCAG_10265T0
NCU01813T0	HCAG_02043T0
NCU04414T0	HCAG_00069T0
NCU07393T0	HCAG_00829T0
NCU11187T0	HCAG_05105T0
NCU02112T0	HCAG_03162T0
NCU03137T0	HCAG_02361T0
NCU02534T0	HCAG_04623T0
NCU01692T0	HCAG_06981T0
NCU07859T0	HCAG_06377T0
NCU08730T0	HCAG_08365T0
NCU04054T0	HCAG_01781T0
NCU04636T0	HCAG_01147T0
NCU07018T0	HCAG_08002T0
NCU02402T0	HCAG_03544T0
NCU03491T0	HCAG_02257T0
NCU06459T0	HCAG_00991T0
NCU04755T0	HCAG_08943T0
NCU06438T0	HCAG_09481T0
NCU03571T0	HCAG_06643T0
NCU04799T0	HCAG_06026T0
NCU01234T0	HCAG_00406T0
NCU04124T0	HCAG_02337T0
NCU06215T0	HCAG_06905T0
NCU01498T0	HCAG_05942T0
NCU00477T0	HCAG_08666T0
NCU02407T0	HCAG_08825T0
NCU04133T0	HCAG_00168T0
NCU08152T0	HCAG_02464T0
NCU07688T0	HCAG_00777T0
NCU06854T0	HCAG_02082T0
NCU08875T0	HCAG_02472T0
NCU08297T0	HCAG_03836T0
NCU08297T1	HCAG_03836T0
NCU02680T0	HCAG_04746T0
NCU03036T0	HCAG_04663T0
NCU02202T0	HCAG_03304T0
NCU09142T0	HCAG_02728T0
NCU06285T0	HCAG_08804T0
NCU06803T0	HCAG_08662T0
NCU09559T0	HCAG_06976T0
NCU02409T0	HCAG_05261T0
NCU08468T0	HCAG_06143T0
NCU09265T0	HCAG_06060T0
NCU00498T0	HCAG_02176T0
NCU01229T0	HCAG_08549T0
NCU05582T0	HCAG_07684T0
NCU02052T0	HCAG_02781T0
NCU03954T0	HCAG_08480T0
NCU03954T1	HCAG_08480T0
NCU02524T0	HCAG_04097T0
NCU00163T0	HCAG_06519T0
NCU04173T0	HCAG_08210T0
NCU04173T1	HCAG_08210T0
NCU02260T0	HCAG_00039T0
NCU03482T0	HCAG_01673T0
NCU06099T0	HCAG_01253T0
NCU05278T0	HCAG_06013T0
NCU11384T0	HCAG_06253T0
NCU11384T1	HCAG_06253T0
NCU02422T0	HCAG_05295T0
NCU04130T0	HCAG_06177T0
NCU06882T0	HCAG_10727T0
NCU00169T0	HCAG_02415T0
NCU01654T0	HCAG_06958T0
NCU11492T0	HCAG_00016T0
NCU06075T0	HCAG_07781T0
NCU06075T1	HCAG_07781T0
NCU08771T0	HCAG_06005T0
NCU04472T0	HCAG_11443T0
NCU01797T0	HCAG_00852T0
NCU04782T0	HCAG_01592T0
NCU06441T0	HCAG_09436T0
NCU04614T0	HCAG_03645T0
NCU09266T0	HCAG_06059T0
NCU01269T0	HCAG_04295T0
NCU01433T0	HCAG_08377T0
NCU04355T0	HCAG_05972T0
NCU09757T0	HCAG_02135T0
NCU05876T0	HCAG_08972T0
NCU11239T0	HCAG_05070T0
NCU06259T0	HCAG_04009T0
NCU07926T0	HCAG_08250T0
NCU08499T0	HCAG_01684T0
NCU11933T0	HCAG_00832T0
NCU07313T0	HCAG_03850T0
NCU05363T0	HCAG_07682T0
NCU00714T0	HCAG_04471T0
NCU03669T0	HCAG_02622T0
NCU08338T0	HCAG_01844T0
NCU07955T0	HCAG_04099T0
NCU00936T0	HCAG_06245T0
NCU01502T0	HCAG_03776T0
NCU03125T0	HCAG_04371T0
NCU08273T0	HCAG_07511T0
NCU11664T0	HCAG_07440T0
NCU00046T0	HCAG_04842T0
NCU03379T0	HCAG_06669T0
NCU09079T0	HCAG_05062T0
NCU03795T0	HCAG_00459T0
NCU06483T0	HCAG_03905T0
NCU05644T0	HCAG_05744T0
NCU01480T0	HCAG_01923T0
NCU04110T0	HCAG_01924T0
NCU04216T0	HCAG_05097T0
NCU03103T0	HCAG_07774T0
NCU11050T0	HCAG_02314T0
NCU06569T0	HCAG_00869T0
NCU08298T0	HCAG_03912T0
NCU00273T0	HCAG_02556T0
NCU05242T0	HCAG_07143T0
NCU08272T0	HCAG_07539T0
NCU04201T0	HCAG_01436T0
NCU04241T0	HCAG_03641T0
NCU07020T0	HCAG_02917T0
NCU02546T0	HCAG_07076T0
NCU07129T0	HCAG_08440T0
NCU01333T0	HCAG_01378T0
NCU03257T0	HCAG_03664T0
NCU02965T0	HCAG_03436T0
NCU07367T0	HCAG_04181T0
NCU05288T0	HCAG_07830T0
NCU05198T0	HCAG_08949T0
NCU05805T0	HCAG_07418T0
NCU06149T0	HCAG_09069T0
NCU01652T0	HCAG_07004T0
NCU08471T0	HCAG_07697T0
NCU03076T0	HCAG_01780T0
NCU03372T0	HCAG_08974T0
NCU00614T0	HCAG_00650T0
NCU03641T0	HCAG_05769T0
NCU06238T0	HCAG_08068T0
NCU10018T0	HCAG_09801T0
NCU02100T0	HCAG_00821T0
NCU00925T0	HCAG_06248T0
NCU06999T0	HCAG_02877T0
NCU04078T0	HCAG_09021T0
NCU03330T0	HCAG_01064T0
NCU02978T0	HCAG_02733T0
NCU01901T0	HCAG_05065T0
NCU02814T0	HCAG_04049T0
NCU00573T0	HCAG_06765T0
NCU07590T0	HCAG_08616T0
NCU03783T0	HCAG_04234T0
NCU02245T0	HCAG_04160T0
NCU04190T0	HCAG_02991T0
NCU01540T0	HCAG_06037T0
NCU00632T0	HCAG_08312T0
NCU06710T0	HCAG_05139T0
NCU06249T0	HCAG_06290T0
NCU03065T0	HCAG_10946T0
NCU02549T0	HCAG_02342T0
NCU01330T0	HCAG_09943T0
NCU08153T0	HCAG_02601T0
NCU11254T0	HCAG_03488T0
NCU05375T0	HCAG_01372T0
NCU01824T0	HCAG_06641T0
NCU06277T0	HCAG_06433T0
NCU09657T0	HCAG_05961T0
NCU00081T0	HCAG_05320T0
NCU05937T0	HCAG_05711T0
NCU09861T0	HCAG_05787T0
NCU08000T0	HCAG_11435T0
NCU01449T0	HCAG_06913T0
NCU01449T1	HCAG_06913T0
NCU07001T0	HCAG_01437T0
NCU00880T0	HCAG_00738T0
NCU02778T0	HCAG_04182T0
NCU08741T0	HCAG_04888T0
NCU09076T0	HCAG_05061T0
NCU01745T0	HCAG_01386T0
NCU11185T0	HCAG_09407T0
NCU03415T0	HCAG_08367T0
NCU09894T0	HCAG_01737T0
NCU11284T0	HCAG_05825T0
NCU05095T0	HCAG_04499T0
NCU08924T0	HCAG_05837T0
NCU09253T0	HCAG_03638T0
NCU11685T0	HCAG_06189T0
NCU11246T0	HCAG_03663T0
NCU01417T0	HCAG_07419T0
NCU03852T0	HCAG_05296T0
NCU00493T0	HCAG_02251T0
NCU10155T0	HCAG_03626T0
NCU00754T0	HCAG_00439T0
NCU01760T0	HCAG_06932T0
NCU07296T0	HCAG_01501T0
NCU10789T0	HCAG_02373T0
NCU09435T0	HCAG_08775T0
NCU02650T0	HCAG_01225T0
NCU07698T0	HCAG_00766T0
NCU07451T0	HCAG_01988T0
NCU06436T0	HCAG_08049T0
NCU00378T0	HCAG_06205T0
NCU03715T0	HCAG_02515T0
NCU08998T0	HCAG_08375T0
NCU08998T1	HCAG_08375T0
NCU03961T0	HCAG_05816T0
NCU02209T0	HCAG_01866T0
NCU01878T0	HCAG_07480T0
NCU06761T0	HCAG_06103T0
NCU09437T0	HCAG_03539T0
NCU03317T0	HCAG_01909T0
NCU09065T0	HCAG_05067T0
NCU01919T0	HCAG_03173T0
NCU08162T0	HCAG_07805T0
NCU02498T0	HCAG_05900T0
NCU09432T0	HCAG_11621T0
NCU05246T0	HCAG_05971T0
NCU07987T0	HCAG_08029T0
NCU03500T0	HCAG_01559T0
NCU02063T0	HCAG_03742T0
NCU01439T0	HCAG_03111T0
NCU04316T0	HCAG_01993T0
NCU03944T0	HCAG_03646T0
NCU02556T0	HCAG_03746T0
NCU04747T0	HCAG_01803T0
NCU05622T0	HCAG_05861T0
NCU05830T0	HCAG_06385T0
NCU06959T0	HCAG_08192T0
NCU11544T1	HCAG_05361T0
NCU11544T0	HCAG_05361T0
NCU04136T0	HCAG_04750T0
NCU03973T0	HCAG_05679T0
NCU07171T0	HCAG_08430T0
NCU02393T0	HCAG_05250T0
NCU02393T1	HCAG_05250T0
NCU09212T0	HCAG_04507T0
NCU03347T0	HCAG_01655T0
NCU03526T0	HCAG_04925T0
NCU07153T0	HCAG_03543T0
NCU03621T0	HCAG_11285T0
NCU06685T0	HCAG_00490T0
NCU04024T0	HCAG_05868T0
NCU10905T0	HCAG_00095T0
NCU11397T0	HCAG_01305T0
NCU04459T0	HCAG_08722T0
NCU11190T0	HCAG_05038T0
NCU02657T0	HCAG_03428T0
NCU06362T0	HCAG_08642T0
NCU02464T0	HCAG_00717T0
NCU03855T0	HCAG_08835T0
NCU08598T0	HCAG_03727T0
NCU06205T0	HCAG_06889T0
NCU06585T0	HCAG_07177T0
NCU06306T0	HCAG_08461T0
NCU11302T0	HCAG_05521T0
NCU02482T0	HCAG_05090T0
NCU02482T1	HCAG_05090T0
NCU02482T2	HCAG_05090T0
NCU04504T0	HCAG_00063T0
NCU03039T0	HCAG_04655T0
NCU08600T0	HCAG_03718T0
NCU03748T0	HCAG_01575T0
NCU02826T0	HCAG_06415T0
NCU04656T0	HCAG_07027T0
NCU03359T0	HCAG_01550T0
NCU02408T0	HCAG_08823T0
NCU06063T0	HCAG_08321T0
NCU07024T0	HCAG_08451T0
NCU06809T0	HCAG_10357T0
NCU03396T0	HCAG_02435T0
NCU03922T0	HCAG_08805T0
NCU08663T0	HCAG_06514T0
NCU00796T0	HCAG_07573T0
NCU04247T0	HCAG_07053T0
NCU08894T0	HCAG_01919T0
NCU09118T0	HCAG_04798T0
NCU11453T0	HCAG_04583T0
NCU02576T0	HCAG_00809T0
NCU02203T0	HCAG_03280T0
NCU02624T0	HCAG_04048T0
NCU03981T1	HCAG_05804T0
NCU03981T0	HCAG_05804T0
NCU00290T0	HCAG_04451T0
NCU02354T0	HCAG_03520T0
NCU00037T0	HCAG_07349T0
NCU09595T0	HCAG_08681T0
NCU02179T0	HCAG_07235T0
NCU04814T0	HCAG_05866T0
NCU02591T0	HCAG_10337T0
NCU08935T0	HCAG_05623T0
NCU08001T0	HCAG_07168T0
NCU07732T0	HCAG_01939T0
NCU07732T1	HCAG_01939T0
NCU00446T0	HCAG_09712T0
NCU02107T0	HCAG_07937T0
NCU08669T0	HCAG_01025T0
NCU06534T0	HCAG_11083T0
NCU03606T0	HCAG_02026T0
NCU03972T0	HCAG_05680T0
NCU03914T0	HCAG_05822T0
NCU11168T0	HCAG_04635T0
NCU00337T0	HCAG_06554T0
NCU01183T0	HCAG_08382T0
NCU03608T0	HCAG_08890T0
NCU00202T0	HCAG_04015T0
NCU06493T0	HCAG_00742T0
NCU00520T0	HCAG_08305T0
NCU02550T0	HCAG_06244T0
NCU06766T0	HCAG_03938T0
NCU05452T0	HCAG_06918T0
NCU07059T0	HCAG_05781T0
NCU03713T0	HCAG_03446T0
NCU05683T0	HCAG_04577T0
NCU07516T0	HCAG_07333T0
NCU03246T0	HCAG_04983T0
NCU01247T0	HCAG_07274T0
NCU02361T0	HCAG_08831T0
NCU01252T0	HCAG_02588T0
NCU06540T0	HCAG_00954T0
NCU00340T0	HCAG_08552T0
NCU06760T0	HCAG_03915T0
NCU04534T0	HCAG_08453T0
NCU06430T0	HCAG_00219T0
NCU03141T0	HCAG_06196T0
NCU06489T0	HCAG_02874T0
NCU09737T0	HCAG_06513T0
NCU00395T0	HCAG_04387T0
NCU02109T0	HCAG_04416T0
NCU07458T0	HCAG_00064T0
NCU09810T0	HCAG_01746T0
NCU10073T0	HCAG_01880T0
NCU03965T0	HCAG_09027T0
NCU04354T0	HCAG_10362T0
NCU03857T0	HCAG_04358T0
NCU01174T0	HCAG_09449T0
NCU08290T0	HCAG_02950T0
NCU08604T0	HCAG_03736T0
NCU00389T0	HCAG_00221T0
NCU00675T0	HCAG_08790T0
NCU09732T0	HCAG_08621T0
NCU02044T0	HCAG_01447T0
NCU02291T0	HCAG_07906T0
NCU05499T0	HCAG_05721T0
NCU08216T0	HCAG_07434T0
NCU03737T0	HCAG_03444T0
NCU11213T0	HCAG_01552T0
NCU06032T0	HCAG_07804T0
NCU07418T0	HCAG_07022T0
NCU09287T0	HCAG_08472T0
NCU04041T0	HCAG_05732T0
NCU08218T0	HCAG_11287T0
NCU00453T0	HCAG_08560T0
NCU02319T0	HCAG_06935T0
NCU06122T0	HCAG_05464T0
NCU08563T0	HCAG_03860T0
NCU07395T0	HCAG_07195T0
NCU06187T0	HCAG_01433T0
NCU09547T0	HCAG_04199T0
NCU11301T0	HCAG_05502T0
NCU10383T1	HCAG_06102T0
NCU10383T0	HCAG_06102T0
NCU06457T0	HCAG_00984T0
NCU06005T0	HCAG_01549T0
NCU01181T0	HCAG_08510T0
NCU07914T0	HCAG_03385T0
NCU10008T0	HCAG_08493T0
NCU00536T0	HCAG_00712T0
NCU06452T0	HCAG_00386T0
NCU02511T0	HCAG_04880T0
NCU01178T0	HCAG_06881T0
NCU03894T0	HCAG_11669T0
NCU00230T0	HCAG_02149T0
NCU05526T0	HCAG_06098T0
NCU11271T0	HCAG_02901T0
NCU06595T0	HCAG_08016T0
NCU04096T0	HCAG_00350T0
NCU07070T0	HCAG_03874T0
NCU06656T0	HCAG_05007T0
NCU10359T0	HCAG_05497T0
NCU04721T0	HCAG_05497T0
NCU04772T0	HCAG_00130T0
NCU01882T0	HCAG_08794T0
NCU08706T0	HCAG_01654T0
NCU01022T0	HCAG_01957T0
NCU01767T0	HCAG_05536T0
NCU00199T0	HCAG_00747T0
NCU02420T0	HCAG_05270T0
NCU05420T0	HCAG_05546T0
NCU01596T0	HCAG_02442T0
NCU02966T0	HCAG_03437T0
NCU03187T0	HCAG_05056T0
NCU02415T0	HCAG_06577T0
NCU03267T0	HCAG_07212T0
NCU06630T0	HCAG_04969T0
NCU10776T0	HCAG_01262T0
NCU04750T0	HCAG_01973T0
NCU07298T0	HCAG_00060T0
NCU08435T0	HCAG_08218T0
NCU11956T0	HCAG_06968T0
NCU04454T0	HCAG_06711T0
NCU03813T0	HCAG_11124T0
NCU06296T0	HCAG_00587T0
NCU02368T0	HCAG_05246T0
NCU09533T0	HCAG_06607T0
NCU02148T0	HCAG_00673T0
NCU04796T0	HCAG_01596T0
NCU04581T0	HCAG_04014T0
NCU04111T0	HCAG_06073T0
NCU02406T0	HCAG_08848T0
NCU03823T0	HCAG_08242T0
NCU06881T0	HCAG_05311T0
NCU06843T0	HCAG_03923T0
NCU05301T0	HCAG_06738T0
NCU03622T0	HCAG_00618T0
NCU03066T0	HCAG_03419T0
NCU08503T0	HCAG_03806T0
NCU09700T0	HCAG_05525T0
NCU02565T0	HCAG_02798T0
NCU08003T0	HCAG_03851T0
NCU08642T0	HCAG_04539T0
NCU10311T0	HCAG_05529T0
NCU01728T1	HCAG_09755T0
NCU01728T0	HCAG_09755T0
NCU09642T0	HCAG_01137T0
NCU09536T0	HCAG_08411T0
NCU01388T0	HCAG_00442T0
NCU00782T0	HCAG_03293T0
NCU04088T0	HCAG_01584T0
NCU00194T0	HCAG_07844T0
NCU03637T0	HCAG_04210T0
NCU07076T0	HCAG_06030T0
NCU06217T0	HCAG_08951T0
NCU11353T0	HCAG_04677T0
NCU03648T0	HCAG_01918T0
NCU03597T0	HCAG_02518T0
NCU06240T0	HCAG_03889T0
NCU03515T0	HCAG_02006T0
NCU01151T0	HCAG_05875T0
NCU07693T0	HCAG_00776T0
NCU09864T0	HCAG_05761T0
NCU06482T0	HCAG_01360T0
NCU04207T0	HCAG_08287T0
NCU07874T0	HCAG_09244T0
NCU03633T0	HCAG_04240T0
NCU08708T0	HCAG_01678T0
NCU09817T0	HCAG_03270T0
NCU05316T0	HCAG_00498T0
NCU09347T0	HCAG_03954T0
NCU00428T0	HCAG_02487T0
NCU02421T0	HCAG_05277T0
NCU00155T0	HCAG_08779T0
NCU01290T0	HCAG_03047T0
NCU01324T0	HCAG_04289T0
NCU02803T0	HCAG_07085T0
NCU05810T0	HCAG_07031T0
NCU06190T0	HCAG_09034T0
NCU02542T1	HCAG_03661T0
NCU02542T0	HCAG_03661T0
NCU03124T0	HCAG_02763T0
NCU06659T0	HCAG_05010T0
NCU07996T0	HCAG_08364T0
NCU00794T0	HCAG_03278T0
NCU02752T0	HCAG_01476T0
NCU02425T0	HCAG_05308T0
NCU10519T0	HCAG_01804T0
NCU04784T0	HCAG_09803T0
NCU06520T0	HCAG_00922T0
NCU01266T0	HCAG_09557T0
NCU06918T0	HCAG_07147T0
NCU06279T0	HCAG_08080T0
NCU02310T0	HCAG_06621T0
NCU03425T0	HCAG_00793T0
NCU02592T0	HCAG_05079T0
NCU07420T0	HCAG_04273T0
NCU07062T0	HCAG_05823T0
NCU02074T0	HCAG_02804T0
NCU03229T0	HCAG_01443T0
NCU04329T0	HCAG_08445T0
NCU01235T0	HCAG_00407T0
NCU11204T0	HCAG_01181T0
NCU07779T0	HCAG_06068T0
NCU08850T0	HCAG_04975T0
NCU00897T0	HCAG_03588T0
NCU02267T0	HCAG_06587T0
NCU04566T0	HCAG_08880T0
NCU00122T0	HCAG_04297T0
NCU06449T0	HCAG_00400T0
NCU02235T0	HCAG_05294T0
NCU05850T0	HCAG_04426T0
NCU02126T0	HCAG_00677T0
NCU00673T0	HCAG_00635T0
NCU02224T0	HCAG_01246T0
NCU07941T0	HCAG_08678T0
NCU00232T0	HCAG_02192T0
NCU06679T0	HCAG_00486T0
NCU04481T0	HCAG_08010T0
NCU07334T0	HCAG_08418T0
NCU06812T0	HCAG_09636T0
NCU09349T0	HCAG_07049T0
NCU07584T0	HCAG_01134T0
NCU08319T0	HCAG_07838T0
NCU00200T0	HCAG_00748T0
NCU02232T0	HCAG_03552T0
NCU03495T0	HCAG_02259T0
NCU03020T0	HCAG_03680T0
NCU07021T0	HCAG_02916T0
NCU10847T0	HCAG_02224T0
NCU07489T0	HCAG_07996T0
NCU01377T0	HCAG_00427T0
NCU09254T0	HCAG_03697T0
NCU06054T0	HCAG_07922T0
NCU03395T0	HCAG_02434T0
NCU03217T0	HCAG_04288T0
NCU00665T0	HCAG_07621T0
NCU04642T0	HCAG_08056T0
NCU00023T0	HCAG_01925T0
NCU01132T0	HCAG_10448T0
NCU06563T0	HCAG_00867T0
NCU06067T0	HCAG_01561T0
NCU08607T0	HCAG_04858T0
NCU07814T0	HCAG_08378T0
NCU10282T0	HCAG_06352T0
NCU11861T0	HCAG_09038T0
NCU01013T0	HCAG_02020T0
NCU03678T0	HCAG_02411T0
NCU00209T0	HCAG_07342T0
NCU02785T0	HCAG_06194T0
NCU09123T0	HCAG_04620T0
NCU00692T0	HCAG_05385T0
NCU03380T0	HCAG_06809T0
NCU08291T0	HCAG_02951T0
NCU09223T0	HCAG_03630T0
NCU02438T0	HCAG_03522T0
NCU05859T0	HCAG_01099T0
NCU02147T0	HCAG_02983T0
NCU02397T0	HCAG_08778T0
NCU06769T0	HCAG_03825T0
NCU03436T0	HCAG_08368T0
NCU07392T0	HCAG_07887T0
NCU02729T0	HCAG_04701T0
NCU03117T0	HCAG_04495T0
NCU00077T0	HCAG_05324T0
NCU02617T0	HCAG_02376T0
NCU06842T0	HCAG_03931T0
NCU07125T0	HCAG_05862T0
NCU09673T0	HCAG_02979T0
NCU09116T0	HCAG_04617T0
NCU01285T0	HCAG_04506T0
NCU03009T0	HCAG_07567T0
NCU03312T0	HCAG_07400T0
NCU01141T0	HCAG_11671T0
NCU08356T0	HCAG_04461T0
NCU02404T1	HCAG_05306T0
NCU02404T0	HCAG_05306T0
NCU03578T0	HCAG_00056T0
NCU08977T0	HCAG_02141T0
NCU00831T0	HCAG_06036T0
NCU05995T0	HCAG_06091T0
NCU07015T0	HCAG_07998T0
NCU07023T0	HCAG_08450T0
NCU10467T0	HCAG_06861T0
NCU08889T0	HCAG_00560T0
NCU06631T0	HCAG_08361T0
NCU00602T0	HCAG_01224T0
NCU02960T0	HCAG_02806T0
NCU02430T0	HCAG_03540T0
NCU04457T0	HCAG_07414T0
NCU05715T0	HCAG_09995T0
NCU06921T0	HCAG_07796T0
NCU02296T0	HCAG_05394T0
NCU09521T0	HCAG_02459T0
NCU10652T0	HCAG_03862T0
NCU02741T0	HCAG_03403T0
NCU09885T0	HCAG_08647T0
NCU02961T0	HCAG_08292T0
NCU06344T0	HCAG_08726T0
NCU01564T0	HCAG_01008T0
NCU03695T0	HCAG_02266T0
NCU04335T0	HCAG_02651T0
NCU05129T0	HCAG_05224T0
NCU07909T0	HCAG_01974T0
NCU04264T0	HCAG_07260T0
NCU02015T0	HCAG_01199T0
NCU08811T0	HCAG_08186T0
NCU02781T0	HCAG_04115T0
NCU02585T0	HCAG_06232T0
NCU03295T0	HCAG_06371T0
NCU09270T0	HCAG_01995T0
NCU06779T0	HCAG_05538T0
NCU02746T0	HCAG_03440T0
NCU06039T0	HCAG_06215T0
NCU08195T0	HCAG_03866T0
NCU07849T0	HCAG_08708T0
NCU07849T1	HCAG_08708T0
NCU00605T0	HCAG_00710T0
NCU06541T0	HCAG_00953T0
NCU00984T0	HCAG_09661T0
NCU06652T0	HCAG_07206T0
NCU07850T0	HCAG_08674T0
NCU09380T0	HCAG_10278T0
NCU00538T0	HCAG_02958T0
NCU04289T0	HCAG_05659T0
NCU09237T0	HCAG_03732T0
NCU11967T0	HCAG_06927T0
NCU10810T0	HCAG_11185T0
NCU07724T0	HCAG_00288T0
NCU06758T0	HCAG_03816T0
NCU07960T0	HCAG_04165T0
NCU08357T0	HCAG_07995T0
NCU00690T0	HCAG_03189T0
NCU01953T0	HCAG_02940T0
NCU00650T0	HCAG_07980T0
NCU07659T0	HCAG_03972T0
NCU01968T0	HCAG_07259T0
NCU03004T0	HCAG_07619T0
NCU09093T0	HCAG_07267T0
NCU02256T0	HCAG_05461T0
NCU09407T0	HCAG_06225T0
NCU07284T0	HCAG_05494T0
NCU03188T0	HCAG_02422T0
NCU02532T0	HCAG_04625T0
NCU04272T0	HCAG_03477T0
NCU02351T0	HCAG_03506T0
NCU06924T0	HCAG_07792T0
NCU07381T0	HCAG_08282T0
NCU08346T0	HCAG_05204T0
NCU03228T0	HCAG_00092T0
NCU01512T0	HCAG_03759T0
NCU00631T0	HCAG_05188T0
NCU05418T0	HCAG_08656T0
NCU09101T0	HCAG_07275T0
NCU01868T0	HCAG_07395T0
NCU05519T0	HCAG_04578T0
NCU05213T0	HCAG_06509T0
NCU08682T0	HCAG_09380T0
NCU00575T0	HCAG_03191T0
NCU01528T0	HCAG_04910T0
NCU03771T0	HCAG_07090T0
NCU07442T0	HCAG_03314T0
NCU09162T0	HCAG_02602T0
NCU07119T0	HCAG_10410T0
NCU11587T0	HCAG_07088T0
NCU11102T0	HCAG_07372T0
NCU09434T0	HCAG_08776T0
NCU00677T0	HCAG_02883T0
NCU04637T0	HCAG_01146T0
NCU06648T0	HCAG_04521T0
NCU02750T0	HCAG_10622T0
NCU00181T0	HCAG_02490T0
NCU01963T0	HCAG_01177T0
NCU03545T0	HCAG_00328T0
NCU05585T0	HCAG_04011T0
NCU03651T0	HCAG_07375T0
NCU09104T0	HCAG_01827T0
NCU08858T0	HCAG_07202T0
NCU08372T0	HCAG_08286T0
NCU01758T0	HCAG_02054T0
NCU07865T0	HCAG_07756T0
NCU00422T0	HCAG_06523T0
NCU00422T1	HCAG_06523T0
NCU02273T0	HCAG_00037T0
NCU00919T0	HCAG_02172T0
NCU00894T0	HCAG_06263T0
NCU07465T0	HCAG_04325T0
NCU08012T0	HCAG_03913T0
NCU06332T0	HCAG_06008T0
NCU05516T0	HCAG_08683T0
NCU01964T0	HCAG_05368T0
NCU09696T0	HCAG_09499T0
NCU01240T0	HCAG_00619T0
NCU00587T0	HCAG_02220T0
NCU01438T0	HCAG_03106T0
NCU03204T0	HCAG_01495T0
NCU04192T0	HCAG_00603T0
NCU08027T0	HCAG_00911T0
NCU08983T0	HCAG_02302T0
NCU06860T0	HCAG_05493T0
NCU02400T0	HCAG_05526T0
NCU00649T0	HCAG_07935T0
NCU08301T0	HCAG_02631T0
NCU09220T0	HCAG_03726T0
NCU04754T0	HCAG_08945T0
NCU07495T0	HCAG_07776T0
NCU05028T0	HCAG_05255T0
NCU00447T0	HCAG_01298T0
NCU00821T0	HCAG_06426T0
NCU03186T0	HCAG_05055T0
NCU02151T0	HCAG_07241T0
NCU02954T0	HCAG_07785T0
NCU08333T0	HCAG_08620T0
NCU11173T0	HCAG_07304T0
NCU05642T0	HCAG_00616T0
NCU01059T0	HCAG_06505T0
NCU05589T0	HCAG_08168T0
NCU05752T0	HCAG_01148T0
NCU08825T0	HCAG_00997T0
NCU09551T0	HCAG_05853T0
NCU08066T0	HCAG_00653T0
NCU05254T0	HCAG_10390T0
NCU11222T0	HCAG_10941T0
NCU06409T0	HCAG_06282T0
NCU03154T0	HCAG_07264T0
NCU06923T0	HCAG_07793T0
NCU09873T0	HCAG_05681T0
NCU06717T0	HCAG_00048T0
NCU07438T0	HCAG_03222T0
NCU03197T0	HCAG_09372T0
NCU03223T1	HCAG_02782T0
NCU03223T0	HCAG_02782T0
NCU07558T0	HCAG_03903T0
NCU05980T0	HCAG_05950T0
NCU02795T0	HCAG_04474T0
NCU04670T0	HCAG_07415T0
NCU10468T0	HCAG_02997T0
NCU03218T0	HCAG_07017T0
NCU00924T0	HCAG_10976T0
NCU03784T0	HCAG_10446T0
NCU08312T0	HCAG_09615T0
NCU03290T0	HCAG_00721T0
NCU00711T0	HCAG_04330T0
NCU06232T0	HCAG_02260T0
NCU04478T0	HCAG_06004T0
NCU03836T0	HCAG_08228T0
NCU12124T0	HCAG_05775T0
NCU01809T0	HCAG_01967T0
NCU03339T0	HCAG_02219T0
NCU09064T0	HCAG_03182T0
NCU03846T0	HCAG_06429T0
NCU03846T1	HCAG_06429T0
NCU00434T0	HCAG_02483T0
NCU01993T0	HCAG_01230T0
NCU05218T0	HCAG_00975T0
NCU02687T0	HCAG_04304T0
NCU04797T0	HCAG_03322T0
NCU05410T0	HCAG_03801T0
NCU06033T0	HCAG_11370T0
NCU03493T0	HCAG_01014T0
NCU08852T0	HCAG_02863T0
NCU09778T0	HCAG_05876T0
NCU03548T0	HCAG_02205T0
NCU07459T0	HCAG_00066T0
NCU04783T0	HCAG_05223T0
NCU00108T0	HCAG_07437T0
NCU01271T0	HCAG_06269T0
NCU03006T0	HCAG_07564T0
NCU06942T0	HCAG_05411T0
NCU00065T0	HCAG_02195T0
NCU08005T0	HCAG_03785T0
NCU06336T0	HCAG_07635T0
NCU01753T0	HCAG_03238T0
NCU00035T0	HCAG_07348T0
NCU04809T0	HCAG_05678T0
NCU06091T0	HCAG_05511T0
NCU12027T0	HCAG_05458T0
NCU03714T0	HCAG_02491T0
NCU09258T0	HCAG_06167T0
NCU12076T0	HCAG_06259T0
NCU01782T0	HCAG_03617T0
NCU05364T0	HCAG_07675T0
NCU05606T0	HCAG_08110T0
NCU11511T0	HCAG_02724T0
NCU08364T0	HCAG_07568T0
NCU00775T0	HCAG_04093T0
NCU04125T0	HCAG_02336T0
NCU05000T0	HCAG_02372T0
NCU11395T0	HCAG_00576T0
NCU05169T0	HCAG_08064T0
NCU07165T0	HCAG_08436T0
NCU07544T0	HCAG_08244T0
NCU06568T0	HCAG_00871T0
NCU07071T0	HCAG_01697T0
NCU00789T0	HCAG_10243T0
NCU11588T0	HCAG_03735T0
NCU03238T0	HCAG_07816T0
NCU08427T0	HCAG_04902T0
NCU06132T0	HCAG_08318T0
NCU00445T0	HCAG_02479T0
NCU05851T0	HCAG_01263T0
NCU01689T0	HCAG_06995T0
NCU08579T0	HCAG_00008T0
NCU06593T0	HCAG_08014T0
NCU00790T0	HCAG_05802T0
NCU09388T0	HCAG_01696T0
NCU09930T0	HCAG_08187T0
NCU03504T0	HCAG_01054T0
NCU01637T0	HCAG_06713T0
NCU03998T0	HCAG_07062T0
NCU09646T0	HCAG_00780T0
NCU07701T0	HCAG_05991T0
NCU09477T0	HCAG_06283T0
NCU00213T0	HCAG_11262T0
NCU03643T0	HCAG_08162T0
NCU06347T0	HCAG_08460T0
NCU01455T0	HCAG_01320T0
NCU03757T0	HCAG_00468T0
NCU02238T0	HCAG_04917T0
NCU01160T0	HCAG_07208T0
NCU04899T0	HCAG_03969T0
NCU06380T0	HCAG_03326T0
NCU03924T0	HCAG_06131T0
NCU07901T0	HCAG_01996T0
NCU00388T0	HCAG_10984T0
NCU03055T0	HCAG_08297T0
NCU04761T0	HCAG_08810T0
NCU09241T0	HCAG_03704T0
NCU05548T0	HCAG_08116T0
NCU00962T0	HCAG_01174T0
NCU04737T0	HCAG_01483T0
NCU04460T0	HCAG_07129T0
NCU04013T0	HCAG_07063T0
NCU04013T1	HCAG_07063T0
NCU00589T0	HCAG_02225T0
NCU00599T0	HCAG_05383T0
NCU08909T0	HCAG_05285T0
NCU09843T0	HCAG_08862T0
NCU00008T0	HCAG_02470T0
NCU00913T0	HCAG_02408T0
NCU05797T0	HCAG_04402T0
NCU06870T0	HCAG_05290T0
NCU11739T0	HCAG_00963T0
NCU02247T0	HCAG_10734T0
NCU09208T0	HCAG_00659T0
NCU05180T0	HCAG_06631T0
NCU08511T0	HCAG_04920T0
NCU01613T0	HCAG_00842T0
NCU00565T0	HCAG_09691T0
NCU03023T0	HCAG_06866T0
NCU01435T0	HCAG_10210T0
NCU03888T0	HCAG_09029T0
NCU06245T0	HCAG_06320T0
NCU01895T0	HCAG_00732T0
NCU00725T0	HCAG_04492T0
NCU03176T0	HCAG_02227T0
NCU03876T0	HCAG_04356T0
NCU07347T0	HCAG_00689T0
NCU09982T0	HCAG_00720T0
NCU05458T0	HCAG_03769T0
NCU05273T0	HCAG_06022T0
NCU06251T0	HCAG_06295T0
NCU05558T0	HCAG_08114T0
NCU06345T0	HCAG_07892T0
NCU07528T0	HCAG_07354T0
NCU03492T0	HCAG_02256T0
NCU02094T0	HCAG_04510T0
NCU05633T0	HCAG_01456T0
NCU09658T0	HCAG_03996T0
NCU08959T0	HCAG_05532T0
NCU02644T0	HCAG_00694T0
NCU02644T1	HCAG_00694T0
NCU04612T0	HCAG_03461T0
NCU04612T1	HCAG_03461T0
NCU01929T0	HCAG_02331T0
NCU02968T0	HCAG_03439T0
NCU03913T0	HCAG_03336T0
NCU04071T0	HCAG_03387T0
NCU11263T0	HCAG_01377T0
NCU07739T0	HCAG_08394T0
NCU04803T0	HCAG_00595T0
NCU11934T0	HCAG_00330T0
NCU06112T0	HCAG_06585T0
NCU09931T0	HCAG_08190T0
NCU06095T0	HCAG_06574T0	HCAG_04725T0	HCAG_02244T0
NCU07457T0	HCAG_06635T0
NCU08177T0	HCAG_07075T0
NCU03971T0	HCAG_05689T0
NCU06989T0	HCAG_02404T0
NCU08277T0	HCAG_01136T0
NCU10276T0	HCAG_00621T0
NCU05971T0	HCAG_05830T0
NCU05564T0	HCAG_08100T0
NCU06594T0	HCAG_08015T0
NCU09789T0	HCAG_06743T0
NCU02688T1	HCAG_00256T0
NCU02688T0	HCAG_00256T0
NCU00170T0	HCAG_00176T0
NCU05782T0	HCAG_02028T0
NCU04817T0	HCAG_05715T0
NCU04321T0	HCAG_08846T0
NCU10987T0	HCAG_04460T0
NCU07880T0	HCAG_08672T0
NCU02639T0	HCAG_06683T0
NCU02639T1	HCAG_06683T0
NCU00490T0	HCAG_02234T0
NCU03546T0	HCAG_00329T0
NCU00978T0	HCAG_04266T0
NCU02374T0	HCAG_05247T0
NCU06727T0	HCAG_04999T0
NCU09648T0	HCAG_02371T0
NCU09106T0	HCAG_04314T0
NCU06834T0	HCAG_09816T0
NCU04337T0	HCAG_02653T0
NCU08024T0	HCAG_01002T0
NCU09309T0	HCAG_05910T0
NCU08597T0	HCAG_08800T0
NCU05537T0	HCAG_02120T0
NCU04840T0	HCAG_05812T0
NCU10853T0	HCAG_00121T0
NCU01241T0	HCAG_10565T0
NCU09807T0	HCAG_01879T0
NCU05513T0	HCAG_07672T0
NCU09571T0	HCAG_04895T0
NCU09345T0	HCAG_03261T0
NCU09345T1	HCAG_03261T0
NCU09345T2	HCAG_03261T0
NCU06089T0	HCAG_03555T0
NCU09770T0	HCAG_02840T0
NCU07509T0	HCAG_06364T0
NCU03768T1	HCAG_00450T0
NCU03768T0	HCAG_00450T0
NCU03768T2	HCAG_00450T0
NCU05555T0	HCAG_03368T0
NCU01984T0	HCAG_10235T0
NCU02070T0	HCAG_04580T0
NCU03107T0	HCAG_04595T0
NCU06077T0	HCAG_03232T0
NCU02586T0	HCAG_07987T0
NCU11277T0	HCAG_05653T0
NCU10309T0	HCAG_06673T0
NCU03938T0	HCAG_03671T0
NCU03258T0	HCAG_04476T0
NCU06780T0	HCAG_00849T0
NCU08280T0	HCAG_02957T0
NCU07580T0	HCAG_04680T0
NCU03759T0	HCAG_10450T0
NCU00421T0	HCAG_06525T0
NCU03194T0	HCAG_03809T0
NCU01830T0	HCAG_05719T0
NCU02283T0	HCAG_05417T0
NCU03050T0	HCAG_04706T0
NCU06371T0	HCAG_00960T0
NCU04331T0	HCAG_08444T0
NCU09758T0	HCAG_08982T0
NCU10059T0	HCAG_08807T0
NCU01786T0	HCAG_06816T0
NCU04428T0	HCAG_06685T0
NCU00669T0	HCAG_00671T0
NCU01175T0	HCAG_00413T0
NCU00772T0	HCAG_06393T0
NCU05168T0	HCAG_05014T0
NCU05302T0	HCAG_06747T0
NCU06057T0	HCAG_07928T0
NCU02244T0	HCAG_04045T0
NCU02899T0	HCAG_04589T0
NCU09858T0	HCAG_01067T0
NCU09771T0	HCAG_08161T0
NCU00554T0	HCAG_02124T0
NCU07300T0	HCAG_00798T0
NCU06699T0	HCAG_02315T0
NCU07419T0	HCAG_04274T0
NCU08004T0	HCAG_03847T0
NCU08869T0	HCAG_04019T0
NCU11357T0	HCAG_02506T0
NCU08378T0	HCAG_06054T0
NCU09211T0	HCAG_09520T0
NCU01279T0	HCAG_01990T0
NCU02603T0	HCAG_03550T0
NCU00414T0	HCAG_08512T0
NCU07707T0	HCAG_00936T0
NCU07400T0	HCAG_02752T0
NCU06168T0	HCAG_07821T0
NCU11795T0	HCAG_02294T0
NCU04415T0	HCAG_00125T0
NCU04112T0	HCAG_04632T0
NCU09816T0	HCAG_03273T0
NCU10927T0	HCAG_06012T0
NCU03763T0	HCAG_04248T0
NCU01990T0	HCAG_07257T0
NCU07067T0	HCAG_02354T0
NCU02009T0	HCAG_02320T0
NCU03756T0	HCAG_00474T0
NCU02181T0	HCAG_07237T0
NCU03979T0	HCAG_05725T0
NCU11312T0	HCAG_03032T0
NCU00517T0	HCAG_01885T0
NCU05224T0	HCAG_00966T0
NCU08633T0	HCAG_04558T0
NCU11215T0	HCAG_06090T0
NCU11457T0	HCAG_07493T0
NCU03764T0	HCAG_04213T0
NCU06764T0	HCAG_03939T0
NCU05376T0	HCAG_07149T0
NCU11537T0	HCAG_04410T0
NCU11773T0	HCAG_05981T0
NCU06774T0	HCAG_03812T0
NCU03826T0	HCAG_08236T0
NCU08997T0	HCAG_04549T0
NCU04730T0	HCAG_09804T0	HCAG_06198T0
NCU01216T0	HCAG_00166T0
NCU03741T0	HCAG_02545T0
NCU06628T0	HCAG_00940T0
NCU01412T0	HCAG_07464T0
NCU06428T0	HCAG_02159T0
NCU05226T0	HCAG_08360T0
NCU08370T0	HCAG_06085T0
NCU00440T0	HCAG_02608T0
NCU03129T0	HCAG_02216T0
NCU05987T0	HCAG_01599T0
NCU07358T0	HCAG_01664T0
NCU07929T0	HCAG_03353T0
NCU08561T0	HCAG_06539T0
NCU00317T0	HCAG_04795T0
NCU02606T0	HCAG_03547T0
NCU05390T0	HCAG_02298T0
NCU02115T0	HCAG_07795T0
NCU07383T0	HCAG_03602T0
NCU10945T0	HCAG_04827T0
NCU07408T0	HCAG_04856T0
NCU07408T1	HCAG_04856T0
NCU00301T0	HCAG_01788T0
NCU01777T0	HCAG_03613T0
NCU05889T0	HCAG_00044T0
NCU06532T0	HCAG_08741T0
NCU01414T0	HCAG_07413T0
NCU05586T0	HCAG_05124T0
NCU05245T0	HCAG_06516T0
NCU11693T0	HCAG_04417T0
NCU02356T0	HCAG_03499T0
NCU08033T0	HCAG_04941T0
NCU08040T0	HCAG_04940T0
NCU12146T0	HCAG_05763T0
NCU07309T0	HCAG_11316T0
NCU09048T0	HCAG_08871T0
NCU01737T0	HCAG_01369T0
NCU02555T0	HCAG_03636T0
NCU00468T0	HCAG_08076T0
NCU11408T0	HCAG_00038T0
NCU09745T0	HCAG_04936T0
NCU11176T0	HCAG_04973T0
NCU07318T0	HCAG_08720T0
NCU00412T0	HCAG_08514T0
NCU04007T0	HCAG_09900T0
NCU07668T0	HCAG_06746T0
NCU00377T0	HCAG_09388T0
NCU05298T0	HCAG_07200T0
NCU07564T0	HCAG_07290T0
NCU03122T0	HCAG_02801T0
NCU03122T1	HCAG_02801T0
NCU06440T0	HCAG_00347T0
NCU10926T0	HCAG_09996T0
NCU04087T0	HCAG_01583T0
NCU02635T0	HCAG_03327T0
NCU03243T0	HCAG_05916T0
NCU09540T0	HCAG_00444T0
NCU07169T0	HCAG_01111T0
NCU06649T0	HCAG_04437T0
NCU07663T0	HCAG_06752T0
NCU02533T0	HCAG_04624T0
NCU00413T0	HCAG_08515T0
NCU00450T0	HCAG_08559T0
NCU07504T0	HCAG_02037T0
NCU07911T0	HCAG_10275T0
NCU04528T0	HCAG_03856T0
NCU05113T0	HCAG_03856T0
NCU09279T0	HCAG_03856T0
NCU05604T0	HCAG_03856T0
NCU03319T0	HCAG_01857T0
NCU07521T0	HCAG_06606T0
NCU06265T0	HCAG_09717T0
NCU03325T0	HCAG_01982T0
NCU02378T0	HCAG_05243T0
NCU02414T0	HCAG_05283T0
NCU08687T0	HCAG_00101T0
NCU09337T0	HCAG_01657T0
NCU09230T0	HCAG_02710T0
NCU07755T0	HCAG_05931T0
NCU00227T0	HCAG_02146T0
NCU00324T0	HCAG_03888T0
NCU01443T0	HCAG_03112T0
NCU01672T0	HCAG_03778T0
NCU04092T0	HCAG_02409T0
NCU05260T0	HCAG_07171T0
NCU04306T0	HCAG_08694T0
NCU09550T0	HCAG_04157T0
NCU10852T0	HCAG_05925T0
NCU06211T1	HCAG_06901T0
NCU06211T0	HCAG_06901T0
NCU03118T0	HCAG_01145T0
NCU08128T0	HCAG_00428T0
NCU05966T0	HCAG_03598T0
NCU04935T0	HCAG_05341T0
NCU09549T0	HCAG_04159T0
NCU10409T0	HCAG_05878T0
NCU01162T0	HCAG_07210T0
NCU07253T0	HCAG_07210T0
NCU02675T0	HCAG_02749T0
NCU02742T0	HCAG_03404T0
NCU03890T0	HCAG_03132T0
NCU02263T0	HCAG_05465T0
NCU01210T0	HCAG_08220T0
NCU07587T0	HCAG_03988T0
NCU11420T0	HCAG_05300T0
NCU00959T0	HCAG_03263T0
NCU05394T0	HCAG_00837T0
NCU05500T0	HCAG_00787T0
NCU01195T0	HCAG_05651T0
NCU02032T0	HCAG_05077T0
NCU00366T0	HCAG_07303T0
NCU04176T0	HCAG_06879T0
NCU00803T1	HCAG_02729T0
NCU00803T0	HCAG_02729T0
NCU01055T0	HCAG_04661T0
NCU03779T0	HCAG_02555T0
NCU07531T0	HCAG_01056T0
NCU09033T0	HCAG_01201T0
NCU09897T0	HCAG_01743T0
NCU03697T0	HCAG_09731T0
NCU07513T0	HCAG_07332T0
NCU09912T0	HCAG_05103T0
NCU06980T0	HCAG_00178T0
NCU09015T0	HCAG_00178T0
NCU02477T0	HCAG_02882T0
NCU04015T0	HCAG_10852T0
NCU01083T0	HCAG_00555T0
NCU02541T0	HCAG_03679T0
NCU06460T0	HCAG_02189T0
NCU07263T0	HCAG_08627T0
NCU04883T0	HCAG_01250T0
NCU05423T0	HCAG_01528T0
NCU01795T0	HCAG_08348T0
NCU08278T0	HCAG_03834T0
NCU11410T0	HCAG_10215T0
NCU01111T0	HCAG_00189T0
NCU00007T0	HCAG_02477T0
NCU00916T0	HCAG_04379T0
NCU03369T0	HCAG_02732T0
NCU05891T0	HCAG_00042T0
NCU07004T0	HCAG_02638T0
NCU08507T0	HCAG_04918T0
NCU02136T0	HCAG_00638T0
NCU01231T0	HCAG_05475T0
NCU04808T0	HCAG_01435T0
NCU04118T0	HCAG_03101T0
NCU06153T0	HCAG_03482T0
NCU00950T0	HCAG_04312T0
NCU00465T0	HCAG_06431T0
NCU06988T0	HCAG_01015T0
NCU01039T0	HCAG_05821T0
NCU02480T0	HCAG_05071T0
NCU01184T0	HCAG_08381T0
NCU09980T0	HCAG_09831T0
NCU07682T1	HCAG_07135T0
NCU07682T0	HCAG_07135T0
NCU02211T0	HCAG_06350T0
NCU03523T0	HCAG_10791T0
NCU06191T0	HCAG_09033T0
NCU07988T0	HCAG_08030T0
NCU11381T0	HCAG_05596T0
NCU04430T0	HCAG_04313T0
NCU03231T0	HCAG_06626T0
NCU06047T0	HCAG_07961T0
NCU09068T0	HCAG_05031T0
NCU12099T0	HCAG_05740T0
NCU06402T0	HCAG_07650T0
NCU06402T1	HCAG_07650T0
NCU05377T0	HCAG_01482T0
NCU02358T0	HCAG_05518T0
NCU08605T0	HCAG_03737T0
NCU10036T0	HCAG_02008T0
NCU00813T0	HCAG_04802T0
NCU00032T0	HCAG_07350T0
NCU00106T0	HCAG_07435T0
NCU06418T0	HCAG_01922T0
NCU07172T0	HCAG_01109T0
NCU06718T0	HCAG_02036T0
NCU02360T0	HCAG_08851T0
NCU07884T0	HCAG_02585T0
NCU10895T0	HCAG_03279T0
NCU01517T0	HCAG_01581T0
NCU04503T0	HCAG_00062T0
NCU03593T0	HCAG_01313T0
NCU01402T0	HCAG_04432T0
NCU03659T0	HCAG_04046T0
NCU00183T0	HCAG_08206T0
NCU05818T0	HCAG_04989T0
NCU04166T0	HCAG_09043T0
NCU04149T0	HCAG_11127T0
NCU02757T0	HCAG_01477T0
NCU02690T0	HCAG_04747T0
NCU01452T0	HCAG_06914T0
NCU00056T0	HCAG_11254T0
NCU12152T0	HCAG_07460T0
NCU00528T0	HCAG_05372T0
NCU03310T0	HCAG_03683T0
NCU05207T0	HCAG_07775T0
NCU08131T0	HCAG_04534T0
NCU04333T0	HCAG_01376T0
NCU02665T0	HCAG_04081T0
NCU02806T0	HCAG_04527T0
NCU09025T0	HCAG_00034T0
NCU04779T0	HCAG_05221T0
NCU02457T0	HCAG_07918T0
NCU01367T0	HCAG_04197T0
NCU03291T0	HCAG_03666T0
NCU07757T0	HCAG_00556T0
NCU03388T0	HCAG_06560T0
NCU03007T0	HCAG_07565T0
NCU05942T0	HCAG_05739T0
NCU04411T0	HCAG_01497T0
NCU04288T0	HCAG_01986T0
NCU03278T0	HCAG_06380T0
NCU06846T0	HCAG_08932T0
NCU10189T0	HCAG_06436T0
NCU02432T0	HCAG_03533T0
NCU01633T0	HCAG_07066T0
NCU01302T0	HCAG_08223T0
NCU01651T0	HCAG_10719T0
NCU04479T0	HCAG_08005T0
NCU05196T0	HCAG_07169T0
NCU01695T0	HCAG_11161T0
NCU09553T0	HCAG_07725T0
NCU00792T0	HCAG_03302T0
NCU05720T0	HCAG_01289T0
NCU02936T0	HCAG_04545T0
NCU00068T0	HCAG_10590T0
NCU05006T0	HCAG_07824T0
NCU07058T0	HCAG_06029T0
NCU10048T0	HCAG_05833T0
NCU00357T0	HCAG_01339T0
NCU06969T0	HCAG_03910T0
NCU04743T0	HCAG_09374T0
NCU06052T0	HCAG_07921T0
NCU04196T0	HCAG_00617T0
NCU02943T0	HCAG_04515T0
NCU01547T0	HCAG_09105T0
NCU09040T0	HCAG_02343T0
NCU01932T0	HCAG_01200T0
NCU01047T0	HCAG_02965T0
NCU02282T0	HCAG_05472T0
NCU02618T0	HCAG_02803T0
NCU04407T0	HCAG_01480T0
NCU03064T0	HCAG_03423T0
NCU06177T0	HCAG_03012T0
NCU09014T0	HCAG_00337T0
NCU06403T0	HCAG_07651T0
NCU11748T0	HCAG_02971T0
NCU08022T0	HCAG_06508T0
NCU08275T0	HCAG_07576T0
NCU00771T0	HCAG_06392T0
NCU07290T0	HCAG_00073T0
NCU01784T0	HCAG_06813T0
NCU07492T0	HCAG_03330T0
NCU08945T0	HCAG_04988T0
NCU03796T0	HCAG_00519T0
NCU03021T0	HCAG_07860T0
NCU05943T0	HCAG_05742T0
NCU09001T0	HCAG_02880T0
NCU07075T0	HCAG_06034T0
NCU04942T0	HCAG_01725T0	HCAG_07082T0
NCU07754T0	HCAG_01725T0	HCAG_07082T0
NCU01116T0	HCAG_00590T0
NCU06271T0	HCAG_02623T0
NCU04040T0	HCAG_05733T0
NCU06722T0	HCAG_05882T0
NCU05587T0	HCAG_07704T0
NCU11744T0	HCAG_07626T0
NCU03441T0	HCAG_00833T0
NCU03269T0	HCAG_05026T0
NCU03719T0	HCAG_05127T0
NCU06866T0	HCAG_05427T0
NCU11322T0	HCAG_03841T0
NCU02743T0	HCAG_01489T0
NCU00148T0	HCAG_08252T0
NCU06020T0	HCAG_02650T0
NCU03732T0	HCAG_08383T0
NCU07041T0	HCAG_07125T0
NCU00742T0	HCAG_03267T0
NCU00310T0	HCAG_04846T0
NCU02367T0	HCAG_03557T0
NCU03241T0	HCAG_03748T0
NCU01669T0	HCAG_06676T0
NCU06754T0	HCAG_02002T0
NCU09978T0	HCAG_00418T0
NCU05295T0	HCAG_07121T0
NCU08418T0	HCAG_04348T0
NCU09119T0	HCAG_04799T0
NCU06519T0	HCAG_08636T0
NCU04507T0	HCAG_01519T0
NCU01667T0	HCAG_05587T0
NCU11791T0	HCAG_00797T0
NCU07670T0	HCAG_06741T0
NCU00064T0	HCAG_02207T0
NCU01928T0	HCAG_02330T0
NCU03702T0	HCAG_02340T0
NCU05899T0	HCAG_07392T0	HCAG_09309T0
NCU03576T0	HCAG_06674T0
NCU00761T0	HCAG_00830T0
NCU00472T0	HCAG_01332T0
NCU01950T0	HCAG_01160T0
NCU00542T0	HCAG_02972T0
NCU00522T0	HCAG_04455T0
NCU03699T0	HCAG_02774T0
NCU03242T0	HCAG_03747T0
NCU02776T0	HCAG_06391T0
NCU04810T0	HCAG_05771T0
NCU05545T0	HCAG_07706T0
NCU05523T0	HCAG_07759T0
NCU07829T0	HCAG_08706T0
NCU05252T0	HCAG_00971T0
NCU03351T0	HCAG_03819T0
NCU04150T0	HCAG_05122T0
NCU08946T0	HCAG_05013T0
NCU00518T0	HCAG_00229T0
NCU02428T0	HCAG_01259T0
NCU03607T0	HCAG_08889T0
NCU08352T0	HCAG_07019T0
NCU09654T0	HCAG_07221T0
NCU11369T0	HCAG_07132T0
NCU11369T1	HCAG_07132T0
NCU04770T0	HCAG_00082T0
NCU03739T0	HCAG_02591T0
NCU00824T0	HCAG_10529T0
NCU09429T0	HCAG_02844T0
NCU06062T0	HCAG_08322T0
NCU10732T0	HCAG_05684T0
NCU09580T0	HCAG_10276T0
NCU01546T0	HCAG_01404T0
NCU01305T0	HCAG_06486T0
NCU06669T0	HCAG_02939T0
NCU05994T0	HCAG_04263T0
NCU06246T0	HCAG_07357T0
NCU02704T0	HCAG_01491T0
NCU03030T0	HCAG_06243T0
NCU05791T0	HCAG_04404T0
NCU04449T0	HCAG_07283T0
NCU11705T0	HCAG_01135T0
NCU11424T0	HCAG_02156T0
NCU07952T0	HCAG_05537T0
NCU07266T0	HCAG_06727T0
NCU07662T0	HCAG_06753T0
NCU00120T0	HCAG_05177T0
NCU02269T0	HCAG_05503T0
NCU01429T0	HCAG_06856T0
NCU11325T0	HCAG_04389T0
NCU00553T0	HCAG_01182T0
NCU02974T0	HCAG_00077T0
NCU03145T0	HCAG_04257T0
NCU01256T0	HCAG_03469T0
NCU00513T0	HCAG_04777T0
NCU02401T0	HCAG_05414T0
NCU03261T0	HCAG_04463T0
NCU01464T0	HCAG_07313T0
NCU06414T0	HCAG_04687T0
NCU09466T0	HCAG_02128T0
NCU00501T0	HCAG_02827T0
NCU00777T0	HCAG_04094T0
NCU00195T0	HCAG_08391T0
NCU08609T0	HCAG_00065T0
NCU02670T0	HCAG_07093T0
NCU09138T0	HCAG_00067T0
NCU08904T0	HCAG_00604T0
NCU04757T0	HCAG_08799T0
NCU08925T0	HCAG_04978T0
NCU06726T0	HCAG_10701T0
NCU08578T0	HCAG_00003T0	HCAG_09326T0
NCU07937T0	HCAG_01797T0
NCU07461T0	HCAG_03412T0
NCU11509T0	HCAG_05924T0
NCU05130T0	HCAG_01621T0	HCAG_00302T0	HCAG_02374T0	HCAG_08997T0	HCAG_02307T0
NCU06137T0	HCAG_02570T0
NCU05721T0	HCAG_03464T0
NCU01427T0	HCAG_08471T0
NCU03668T0	HCAG_07281T0
NCU07805T0	HCAG_08188T0
NCU03040T0	HCAG_04654T0
NCU04231T0	HCAG_04479T0
NCU10038T0	HCAG_09197T0
NCU00088T0	HCAG_04303T0
NCU00173T0	HCAG_04675T0
NCU06416T0	HCAG_02576T0
NCU03572T0	HCAG_06559T0
NCU09319T0	HCAG_03753T0
NCU07893T0	HCAG_08941T0
NCU01757T0	HCAG_00847T0
NCU01913T0	HCAG_01196T0
NCU03113T0	HCAG_04491T0
NCU03559T0	HCAG_06996T0
NCU07415T0	HCAG_03730T0
NCU08868T0	HCAG_03999T0
NCU12009T0	HCAG_01718T0
NCU09239T0	HCAG_04835T0
NCU05807T0	HCAG_08891T0
NCU09406T0	HCAG_07301T0
NCU04099T0	HCAG_00564T0
NCU02604T0	HCAG_03549T0
NCU01166T0	HCAG_05488T0
NCU06231T0	HCAG_03053T0
NCU02789T0	HCAG_07064T0
NCU07399T0	HCAG_02753T0
NCU03834T0	HCAG_08230T0
NCU09798T0	HCAG_01883T0
NCU05536T0	HCAG_08947T0
NCU01419T0	HCAG_02027T0
NCU01362T0	HCAG_04222T0
NCU05219T0	HCAG_00974T0
NCU02060T0	HCAG_04708T0
NCU05990T0	HCAG_01567T0
NCU02270T0	HCAG_06584T0
NCU08962T0	HCAG_03692T0
NCU05385T0	HCAG_08981T0
NCU07116T0	HCAG_07220T0
NCU07389T0	HCAG_07890T0
NCU10518T0	HCAG_08940T0
NCU04270T0	HCAG_03473T0
NCU05045T0	HCAG_03483T0
NCU07482T0	HCAG_03635T0
NCU06118T0	HCAG_06586T0
NCU06110T0	HCAG_05915T0
NCU06110T1	HCAG_05915T0
NCU06110T2	HCAG_05915T0
NCU01395T0	HCAG_00430T0
NCU02162T0	HCAG_01187T0
NCU01370T0	HCAG_02996T0
NCU01179T0	HCAG_06882T0
NCU03556T0	HCAG_06942T0
[truncated: 2,973 more rows]
[truncated: 13 more columns]
