# Supplementary material for: Evolutionary Conservation and Diversification of Puf RNA Binding Proteins and Their mRNA Targets
Source: PLoS Biol. 2015 Nov 20;13(11):e1002307. doi: 10.1371/journal.pbio.1002307 (PMC4654594; doi:10.1371/journal.pbio.1002307)
Supplement: S4 Dataset — (ZIP) [file pbio.1002307.s004.zip › N.crassa.fa_K.lactis.fa.txt]

NCU07832T0	Klac_NRRL_Y-1140:KLLA0A05280g.t1
NCU08535T0	Klac_NRRL_Y-1140:KLLA0F06072g.t1
NCU06468T0	Klac_NRRL_Y-1140:KLLA0F19888g.t1
NCU01744T0	Klac_NRRL_Y-1140:KLLA0E19723g.t1
NCU01379T0	Klac_NRRL_Y-1140:KLLA0F22066g.t1
NCU07308T0	Klac_NRRL_Y-1140:KLLA0C15983g.t1
NCU06871T0	Klac_NRRL_Y-1140:KLLA0B05841g.t1
NCU07307T0	Klac_NRRL_Y-1140:KLLA0B02717g.t1
NCU08287T0	Klac_NRRL_Y-1140:KLLA0E15444g.t1
NCU05608T0	Klac_NRRL_Y-1140:KLLA0B13948g.t1
NCU06976T0	Klac_NRRL_Y-1140:KLLA0A05621g.t1
NCU04548T0	Klac_NRRL_Y-1140:KLLA0C02585g.t1
NCU02103T0	Klac_NRRL_Y-1140:KLLA0F05071g.t1
NCU05837T0	Klac_NRRL_Y-1140:KLLA0E00638g.t1
NCU08267T0	Klac_NRRL_Y-1140:KLLA0A09889g.t1
NCU02510T0	Klac_NRRL_Y-1140:KLLA0F09911g.t1
NCU02505T0	Klac_NRRL_Y-1140:KLLA0C05764g.t1
NCU02685T0	Klac_NRRL_Y-1140:KLLA0C17798g.t1
NCU05120T0	Klac_NRRL_Y-1140:KLLA0B05577g.t1
NCU05803T0	Klac_NRRL_Y-1140:KLLA0F12430g.t1
NCU03986T0	Klac_NRRL_Y-1140:KLLA0E21340g.t1
NCU02677T0	Klac_NRRL_Y-1140:KLLA0F03190g.t1
NCU04569T0	Klac_NRRL_Y-1140:KLLA0C18975g.t1	Klac_NRRL_Y-1140:KLLA0C18700g.t1
NCU01632T0	Klac_NRRL_Y-1140:KLLA0F19712g.t1
NCU09012T0	Klac_NRRL_Y-1140:KLLA0F20075g.t1
NCU07556T0	Klac_NRRL_Y-1140:KLLA0E23804g.t1
NCU08616T0	Klac_NRRL_Y-1140:KLLA0B06303g.t1
NCU01772T0	Klac_NRRL_Y-1140:KLLA0F01078g.t1
NCU05591T0	Klac_NRRL_Y-1140:KLLA0F21692g.t1	Klac_NRRL_Y-1140:KLLA0D03476g.t1
NCU00352T0	Klac_NRRL_Y-1140:KLLA0A04015g.t1
NCU01638T0	Klac_NRRL_Y-1140:KLLA0F23243g.t1
NCU01680T0	Klac_NRRL_Y-1140:KLLA0A09031g.t1
NCU03575T0	Klac_NRRL_Y-1140:KLLA0E20625g.t1
NCU07443T0	Klac_NRRL_Y-1140:KLLA0C17644g.t1
NCU11669T0	Klac_NRRL_Y-1140:KLLA0A03905g.t1
NCU07922T0	Klac_NRRL_Y-1140:KLLA0F12210g.t1
NCU07700T0	Klac_NRRL_Y-1140:KLLA0E02926g.t1
NCU05425T0	Klac_NRRL_Y-1140:KLLA0F04477g.t1
NCU04898T0	Klac_NRRL_Y-1140:KLLA0E22352g.t1
NCU12032T0	Klac_NRRL_Y-1140:KLLA0F24398g.t1
NCU08685T0	Klac_NRRL_Y-1140:KLLA0B08063g.t1
NCU03877T0	Klac_NRRL_Y-1140:KLLA0E16588g.t1
NCU03877T1	Klac_NRRL_Y-1140:KLLA0E16588g.t1
NCU02111T0	Klac_NRRL_Y-1140:KLLA0B12562g.t1
NCU00018T0	Klac_NRRL_Y-1140:KLLA0F05676g.t1
NCU00018T1	Klac_NRRL_Y-1140:KLLA0F05676g.t1
NCU04370T0	Klac_NRRL_Y-1140:KLLA0B14278g.t1
NCU10066T0	Klac_NRRL_Y-1140:KLLA0F04884g.t1
NCU03539T0	Klac_NRRL_Y-1140:KLLA0C07887g.t1
NCU03591T0	Klac_NRRL_Y-1140:KLLA0E00462g.t1
NCU05261T0	Klac_NRRL_Y-1140:KLLA0E10395g.t1
NCU02366T0	Klac_NRRL_Y-1140:KLLA0C17314g.t1
NCU01768T0	Klac_NRRL_Y-1140:KLLA0B10263g.t1
NCU06338T0	Klac_NRRL_Y-1140:KLLA0C13838g.t1
NCU07658T0	Klac_NRRL_Y-1140:KLLA0D17358g.t1
NCU01192T0	Klac_NRRL_Y-1140:KLLA0E01606g.t1
NCU02566T0	Klac_NRRL_Y-1140:KLLA0F02431g.t1
NCU01820T0	Klac_NRRL_Y-1140:KLLA0E16104g.t1
NCU03363T0	Klac_NRRL_Y-1140:KLLA0F01364g.t1
NCU03875T0	Klac_NRRL_Y-1140:KLLA0F06710g.t1
NCU08501T0	Klac_NRRL_Y-1140:KLLA0B01804g.t1
NCU09324T0	Klac_NRRL_Y-1140:KLLA0D03498g.t1
NCU01625T0	Klac_NRRL_Y-1140:KLLA0C17776g.t1
NCU01965T0	Klac_NRRL_Y-1140:KLLA0D14971g.t1
NCU07027T0	Klac_NRRL_Y-1140:KLLA0F10065g.t1
NCU07679T0	Klac_NRRL_Y-1140:KLLA0D16005g.t1
NCU03010T0	Klac_NRRL_Y-1140:KLLA0B09218g.t1
NCU09463T0	Klac_NRRL_Y-1140:KLLA0D06105g.t1
NCU06488T0	Klac_NRRL_Y-1140:KLLA0F04521g.t1
NCU10143T0	Klac_NRRL_Y-1140:KLLA0B08217g.t1
NCU06318T0	Klac_NRRL_Y-1140:KLLA0B11638g.t1
NCU03947T0	Klac_NRRL_Y-1140:KLLA0E13607g.t1
NCU08919T0	Klac_NRRL_Y-1140:KLLA0E08965g.t1
NCU09602T0	Klac_NRRL_Y-1140:KLLA0D04224g.t1
NCU04142T0	Klac_NRRL_Y-1140:KLLA0D12958g.t1
NCU03065T0	Klac_NRRL_Y-1140:KLLA0A10835g.t1
NCU02083T0	Klac_NRRL_Y-1140:KLLA0D04598g.t1
NCU09367T0	Klac_NRRL_Y-1140:KLLA0C17292g.t1
NCU05238T0	Klac_NRRL_Y-1140:KLLA0B03938g.t1
NCU09740T0	Klac_NRRL_Y-1140:KLLA0F04587g.t1
NCU00621T0	Klac_NRRL_Y-1140:KLLA0A09471g.t1
NCU09903T0	Klac_NRRL_Y-1140:KLLA0C16115g.t1
NCU06678T0	Klac_NRRL_Y-1140:KLLA0F22385g.t1
NCU05046T0	Klac_NRRL_Y-1140:KLLA0F20658g.t1	Klac_NRRL_Y-1140:KLLA0E14630g.t1
NCU01612T0	Klac_NRRL_Y-1140:KLLA0B00561g.t1
NCU02475T0	Klac_NRRL_Y-1140:KLLA0D12738g.t1
NCU07870T0	Klac_NRRL_Y-1140:KLLA0C13255g.t1
NCU03818T0	Klac_NRRL_Y-1140:KLLA0C08393g.t1
NCU04348T0	Klac_NRRL_Y-1140:KLLA0B02068g.t1
NCU03592T0	Klac_NRRL_Y-1140:KLLA0E01650g.t1
NCU06281T0	Klac_NRRL_Y-1140:KLLA0E01650g.t1
NCU04327T0	Klac_NRRL_Y-1140:KLLA0F12584g.t1
NCU01951T0	Klac_NRRL_Y-1140:KLLA0C09911g.t1
NCU04242T0	Klac_NRRL_Y-1140:KLLA0B06435g.t1
NCU08336T0	Klac_NRRL_Y-1140:KLLA0D04444g.t1
NCU03042T0	Klac_NRRL_Y-1140:KLLA0A09537g.t1
NCU03794T0	Klac_NRRL_Y-1140:KLLA0C08976g.t1
NCU09063T0	Klac_NRRL_Y-1140:KLLA0F19085g.t1
NCU04385T0	Klac_NRRL_Y-1140:KLLA0A04961g.t1
NCU06278T0	Klac_NRRL_Y-1140:KLLA0D07898g.t1
NCU09228T0	Klac_NRRL_Y-1140:KLLA0C11033g.t1
NCU06272T0	Klac_NRRL_Y-1140:KLLA0B08239g.t1
NCU04404T0	Klac_NRRL_Y-1140:KLLA0C15279g.t1
NCU05194T0	Klac_NRRL_Y-1140:KLLA0F10087g.t1
NCU10497T0	Klac_NRRL_Y-1140:KLLA0C11627g.t1
NCU08693T0	Klac_NRRL_Y-1140:KLLA0E22396g.t1
NCU02494T0	Klac_NRRL_Y-1140:KLLA0E17479g.t1
NCU06438T0	Klac_NRRL_Y-1140:KLLA0E13057g.t1
NCU03061T0	Klac_NRRL_Y-1140:KLLA0C17556g.t1
NCU02539T0	Klac_NRRL_Y-1140:KLLA0C17512g.t1
NCU07010T0	Klac_NRRL_Y-1140:KLLA0B02805g.t1
NCU11350T0	Klac_NRRL_Y-1140:KLLA0F13596g.t1
NCU04280T0	Klac_NRRL_Y-1140:KLLA0C03432g.t1
NCU01328T0	Klac_NRRL_Y-1140:KLLA0B09152g.t1
NCU05270T0	Klac_NRRL_Y-1140:KLLA0F23265g.t1
NCU06544T0	Klac_NRRL_Y-1140:KLLA0E06413g.t1
NCU05200T0	Klac_NRRL_Y-1140:KLLA0F24090g.t1
NCU03060T0	Klac_NRRL_Y-1140:KLLA0C17578g.t1
NCU06687T0	Klac_NRRL_Y-1140:KLLA0F23133g.t1
NCU00276T0	Klac_NRRL_Y-1140:KLLA0F02574g.t1
NCU09993T0	Klac_NRRL_Y-1140:KLLA0F21758g.t1
NCU01229T0	Klac_NRRL_Y-1140:KLLA0E23980g.t1
NCU07319T0	Klac_NRRL_Y-1140:KLLA0B01958g.t1
NCU03292T0	Klac_NRRL_Y-1140:KLLA0A03157g.t1
NCU00567T0	Klac_NRRL_Y-1140:KLLA0C07997g.t1
NCU10283T0	Klac_NRRL_Y-1140:KLLA0E10637g.t1
NCU00104T0	Klac_NRRL_Y-1140:KLLA0F18194g.t1
NCU06512T0	Klac_NRRL_Y-1140:KLLA0E20163g.t1
NCU05429T0	Klac_NRRL_Y-1140:KLLA0A11176g.t1
NCU05429T1	Klac_NRRL_Y-1140:KLLA0A11176g.t1
NCU00551T0	Klac_NRRL_Y-1140:KLLA0E11572g.t1
NCU08276T0	Klac_NRRL_Y-1140:KLLA0B05225g.t1
NCU02544T0	Klac_NRRL_Y-1140:KLLA0D04554g.t1
NCU00177T0	Klac_NRRL_Y-1140:KLLA0A00957g.t1
NCU04648T0	Klac_NRRL_Y-1140:KLLA0D13024g.t1
NCU02728T0	Klac_NRRL_Y-1140:KLLA0A07733g.t1
NCU04736T0	Klac_NRRL_Y-1140:KLLA0A08910g.t1
NCU05154T0	Klac_NRRL_Y-1140:KLLA0A08910g.t1
NCU02630T0	Klac_NRRL_Y-1140:KLLA0E16951g.t1
NCU04161T0	Klac_NRRL_Y-1140:KLLA0C14234g.t1
NCU08920T0	Klac_NRRL_Y-1140:KLLA0A01452g.t1
NCU02955T0	Klac_NRRL_Y-1140:KLLA0D05467g.t1
NCU01171T0	Klac_NRRL_Y-1140:KLLA0D09262g.t1
NCU09808T0	Klac_NRRL_Y-1140:KLLA0F12892g.t1
NCU02762T0	Klac_NRRL_Y-1140:KLLA0E16126g.t1
NCU06836T0	Klac_NRRL_Y-1140:KLLA0D17336g.t1
NCU06365T0	Klac_NRRL_Y-1140:KLLA0C10736g.t1
NCU00629T0	Klac_NRRL_Y-1140:KLLA0A05544g.t1
NCU08135T0	Klac_NRRL_Y-1140:KLLA0C17732g.t1
NCU02075T0	Klac_NRRL_Y-1140:KLLA0D19041g.t1
NCU02979T0	Klac_NRRL_Y-1140:KLLA0D06171g.t1
NCU03982T0	Klac_NRRL_Y-1140:KLLA0D09559g.t1
NCU00743T0	Klac_NRRL_Y-1140:KLLA0B03399g.t1
NCU03808T0	Klac_NRRL_Y-1140:KLLA0F17435g.t1
NCU02514T0	Klac_NRRL_Y-1140:KLLA0E06644g.t1
NCU00405T0	Klac_NRRL_Y-1140:KLLA0B08932g.t1
NCU00461T0	Klac_NRRL_Y-1140:KLLA0D08481g.t1
NCU01318T0	Klac_NRRL_Y-1140:KLLA0E04807g.t1
NCU04051T0	Klac_NRRL_Y-1140:KLLA0A10857g.t1
NCU03669T0	Klac_NRRL_Y-1140:KLLA0C00737g.t1
NCU02380T0	Klac_NRRL_Y-1140:KLLA0F05918g.t1
NCU02629T0	Klac_NRRL_Y-1140:KLLA0F17655g.t1
NCU03784T0	Klac_NRRL_Y-1140:KLLA0F10549g.t1
NCU03955T0	Klac_NRRL_Y-1140:KLLA0F21274g.t1
NCU04100T0	Klac_NRRL_Y-1140:KLLA0B13277g.t1
NCU11255T0	Klac_NRRL_Y-1140:KLLA0A03069g.t1
NCU03992T0	Klac_NRRL_Y-1140:KLLA0F19778g.t1
NCU08898T0	Klac_NRRL_Y-1140:KLLA0C15125g.t1
NCU02003T0	Klac_NRRL_Y-1140:KLLA0B08998g.t1
NCU12096T0	Klac_NRRL_Y-1140:KLLA0C02035g.t1
NCU08515T0	Klac_NRRL_Y-1140:KLLA0D09152g.t1
NCU01589T0	Klac_NRRL_Y-1140:KLLA0F09449g.t1
NCU07999T0	Klac_NRRL_Y-1140:KLLA0B07249g.t1
NCU01164T0	Klac_NRRL_Y-1140:KLLA0F09889g.t1
NCU02230T0	Klac_NRRL_Y-1140:KLLA0F02706g.t1
NCU07982T0	Klac_NRRL_Y-1140:KLLA0B12584g.t1
NCU04090T0	Klac_NRRL_Y-1140:KLLA0F27137g.t1
NCU05895T0	Klac_NRRL_Y-1140:KLLA0A11132g.t1
NCU04221T0	Klac_NRRL_Y-1140:KLLA0E17325g.t1
NCU08009T0	Klac_NRRL_Y-1140:KLLA0E22330g.t1
NCU01197T0	Klac_NRRL_Y-1140:KLLA0C10571g.t1
NCU05239T0	Klac_NRRL_Y-1140:KLLA0D03542g.t1
NCU08119T0	Klac_NRRL_Y-1140:KLLA0E23276g.t1
NCU03814T0	Klac_NRRL_Y-1140:KLLA0E05269g.t1
NCU09297T0	Klac_NRRL_Y-1140:KLLA0F20119g.t1
NCU01675T0	Klac_NRRL_Y-1140:KLLA0F27269g.t1
NCU04448T0	Klac_NRRL_Y-1140:KLLA0A04191g.t1
NCU01843T0	Klac_NRRL_Y-1140:KLLA0F22583g.t1
NCU08828T0	Klac_NRRL_Y-1140:KLLA0E13860g.t1
NCU04579T0	Klac_NRRL_Y-1140:KLLA0F22022g.t1
NCU02357T0	Klac_NRRL_Y-1140:KLLA0C14157g.t1
NCU01747T0	Klac_NRRL_Y-1140:KLLA0F00660g.t1
NCU02391T0	Klac_NRRL_Y-1140:KLLA0F03729g.t1
NCU01486T0	Klac_NRRL_Y-1140:KLLA0E05181g.t1
NCU09873T0	Klac_NRRL_Y-1140:KLLA0A00484g.t1
NCU03463T0	Klac_NRRL_Y-1140:KLLA0C07491g.t1
NCU01648T0	Klac_NRRL_Y-1140:KLLA0F15829g.t1
NCU04439T0	Klac_NRRL_Y-1140:KLLA0D09504g.t1
NCU03171T0	Klac_NRRL_Y-1140:KLLA0E00330g.t1
NCU05430T0	Klac_NRRL_Y-1140:KLLA0D10703g.t1
NCU07837T0	Klac_NRRL_Y-1140:KLLA0E22726g.t1
NCU03980T0	Klac_NRRL_Y-1140:KLLA0B13882g.t1
NCU09700T0	Klac_NRRL_Y-1140:KLLA0F21340g.t1
NCU09450T0	Klac_NRRL_Y-1140:KLLA0C09284g.t1
NCU08110T0	Klac_NRRL_Y-1140:KLLA0F22627g.t1
NCU01369T0	Klac_NRRL_Y-1140:KLLA0F01034g.t1
NCU03100T0	Klac_NRRL_Y-1140:KLLA0A09339g.t1
NCU01479T0	Klac_NRRL_Y-1140:KLLA0F13706g.t1
NCU07930T0	Klac_NRRL_Y-1140:KLLA0A01199g.t1
NCU01323T0	Klac_NRRL_Y-1140:KLLA0D07502g.t1
NCU09909T0	Klac_NRRL_Y-1140:KLLA0C17468g.t1
NCU04611T0	Klac_NRRL_Y-1140:KLLA0B11385g.t1
NCU02207T0	Klac_NRRL_Y-1140:KLLA0C11451g.t1
NCU05927T0	Klac_NRRL_Y-1140:KLLA0C04862g.t1
NCU03298T0	Klac_NRRL_Y-1140:KLLA0F23551g.t1
NCU07281T0	Klac_NRRL_Y-1140:KLLA0E23595g.t1
NCU03051T0	Klac_NRRL_Y-1140:KLLA0D16390g.t1
NCU03139T0	Klac_NRRL_Y-1140:KLLA0C01452g.t1
NCU03387T0	Klac_NRRL_Y-1140:KLLA0C14520g.t1
NCU01643T0	Klac_NRRL_Y-1140:KLLA0F07469g.t1
NCU04303T0	Klac_NRRL_Y-1140:KLLA0B10868g.t1
NCU10058T0	Klac_NRRL_Y-1140:KLLA0B12694g.t1
NCU09349T0	Klac_NRRL_Y-1140:KLLA0A09669g.t1
NCU03321T0	Klac_NRRL_Y-1140:KLLA0F26653g.t1
NCU04251T0	Klac_NRRL_Y-1140:KLLA0F20966g.t1
NCU09468T0	Klac_NRRL_Y-1140:KLLA0C16874g.t1
NCU04054T0	Klac_NRRL_Y-1140:KLLA0D05269g.t1
NCU07702T0	Klac_NRRL_Y-1140:KLLA0F19096g.t1
NCU01272T0	Klac_NRRL_Y-1140:KLLA0B00957g.t1
NCU00810T0	Klac_NRRL_Y-1140:KLLA0B14883g.t1
NCU00481T0	Klac_NRRL_Y-1140:KLLA0E05049g.t1
NCU01540T0	Klac_NRRL_Y-1140:KLLA0F06160g.t1
NCU05029T0	Klac_NRRL_Y-1140:KLLA0A10131g.t1
NCU00796T0	Klac_NRRL_Y-1140:KLLA0D00528g.t1
NCU01143T0	Klac_NRRL_Y-1140:KLLA0D03058g.t1
NCU02840T0	Klac_NRRL_Y-1140:KLLA0E13805g.t1
NCU06308T0	Klac_NRRL_Y-1140:KLLA0D05247g.t1
NCU04173T0	Klac_NRRL_Y-1140:KLLA0D05357g.t1
NCU04173T1	Klac_NRRL_Y-1140:KLLA0D05357g.t1
NCU00712T0	Klac_NRRL_Y-1140:KLLA0B04642g.t1
NCU03650T0	Klac_NRRL_Y-1140:KLLA0B09240g.t1
NCU02839T0	Klac_NRRL_Y-1140:KLLA0F05005g.t1
NCU02010T0	Klac_NRRL_Y-1140:KLLA0D14201g.t1
NCU01857T0	Klac_NRRL_Y-1140:KLLA0B03179g.t1
NCU00261T0	Klac_NRRL_Y-1140:KLLA0E05500g.t1
NCU07721T0	Klac_NRRL_Y-1140:KLLA0E11484g.t1
NCU12019T0	Klac_NRRL_Y-1140:KLLA0D15378g.t1
NCU01187T0	Klac_NRRL_Y-1140:KLLA0C10802g.t1
NCU09332T0	Klac_NRRL_Y-1140:KLLA0B03762g.t1
NCU09709T0	Klac_NRRL_Y-1140:KLLA0D18458g.t1
NCU05289T0	Klac_NRRL_Y-1140:KLLA0E24178g.t1
NCU04076T0	Klac_NRRL_Y-1140:KLLA0D04092g.t1
NCU03117T0	Klac_NRRL_Y-1140:KLLA0B05511g.t1
NCU04768T0	Klac_NRRL_Y-1140:KLLA0C12991g.t1
NCU02810T0	Klac_NRRL_Y-1140:KLLA0D10571g.t1
NCU09715T0	Klac_NRRL_Y-1140:KLLA0B08822g.t1
NCU00579T0	Klac_NRRL_Y-1140:KLLA0C04147g.t1
NCU02274T0	Klac_NRRL_Y-1140:KLLA0F08921g.t1
NCU04020T0	Klac_NRRL_Y-1140:KLLA0F18392g.t1
NCU07712T0	Klac_NRRL_Y-1140:KLLA0F24684g.t1
NCU04203T0	Klac_NRRL_Y-1140:KLLA0F09735g.t1
NCU08689T0	Klac_NRRL_Y-1140:KLLA0E02112g.t1
NCU06484T0	Klac_NRRL_Y-1140:KLLA0A09823g.t1
NCU03071T0	Klac_NRRL_Y-1140:KLLA0C08525g.t1
NCU05360T0	Klac_NRRL_Y-1140:KLLA0E21109g.t1
NCU07859T0	Klac_NRRL_Y-1140:KLLA0C00715g.t1
NCU07839T0	Klac_NRRL_Y-1140:KLLA0F23716g.t1
NCU08377T0	Klac_NRRL_Y-1140:KLLA0F15708g.t1
NCU11170T0	Klac_NRRL_Y-1140:KLLA0A00935g.t1
NCU02325T0	Klac_NRRL_Y-1140:KLLA0C07172g.t1
NCU04790T0	Klac_NRRL_Y-1140:KLLA0D17424g.t1
NCU00681T0	Klac_NRRL_Y-1140:KLLA0D15202g.t1
NCU02797T0	Klac_NRRL_Y-1140:KLLA0F25652g.t1
NCU07156T0	Klac_NRRL_Y-1140:KLLA0F06578g.t1
NCU02578T0	Klac_NRRL_Y-1140:KLLA0C06182g.t1
NCU08195T0	Klac_NRRL_Y-1140:KLLA0A07040g.t1
NCU06854T0	Klac_NRRL_Y-1140:KLLA0C15895g.t1
NCU01290T0	Klac_NRRL_Y-1140:KLLA0D04796g.t1
NCU07554T0	Klac_NRRL_Y-1140:KLLA0A00286g.t1
NCU06149T0	Klac_NRRL_Y-1140:KLLA0C16599g.t1
NCU08341T0	Klac_NRRL_Y-1140:KLLA0F07447g.t1
NCU05041T0	Klac_NRRL_Y-1140:KLLA0E10120g.t1
NCU03263T0	Klac_NRRL_Y-1140:KLLA0B04708g.t1
NCU09770T0	Klac_NRRL_Y-1140:KLLA0E10549g.t1
NCU03482T0	Klac_NRRL_Y-1140:KLLA0D18502g.t1
NCU10042T0	Klac_NRRL_Y-1140:KLLA0A09185g.t1
NCU10042T1	Klac_NRRL_Y-1140:KLLA0A09185g.t1
NCU10007T0	Klac_NRRL_Y-1140:KLLA0F23914g.t1
NCU10007T1	Klac_NRRL_Y-1140:KLLA0F23914g.t1
NCU10008T0	Klac_NRRL_Y-1140:KLLA0D00902g.t1
NCU05269T0	Klac_NRRL_Y-1140:KLLA0E24618g.t1
NCU05269T1	Klac_NRRL_Y-1140:KLLA0E24618g.t1
NCU04077T0	Klac_NRRL_Y-1140:KLLA0D15983g.t1
NCU11271T0	Klac_NRRL_Y-1140:KLLA0F14707g.t1
NCU00239T0	Klac_NRRL_Y-1140:KLLA0C13585g.t1
NCU01992T0	Klac_NRRL_Y-1140:KLLA0E13299g.t1
NCU07926T0	Klac_NRRL_Y-1140:KLLA0F20449g.t1
NCU05225T0	Klac_NRRL_Y-1140:KLLA0A08316g.t1
NCU02511T0	Klac_NRRL_Y-1140:KLLA0F03399g.t1
NCU00410T0	Klac_NRRL_Y-1140:KLLA0C11231g.t1
NCU08928T0	Klac_NRRL_Y-1140:KLLA0F06204g.t1
NCU08894T0	Klac_NRRL_Y-1140:KLLA0A00682g.t1
NCU01692T0	Klac_NRRL_Y-1140:KLLA0F12760g.t1
NCU01249T0	Klac_NRRL_Y-1140:KLLA0D08580g.t1
NCU08888T0	Klac_NRRL_Y-1140:KLLA0D05137g.t1
NCU02260T0	Klac_NRRL_Y-1140:KLLA0C06534g.t1
NCU06918T0	Klac_NRRL_Y-1140:KLLA0D04356g.t1
NCU07567T0	Klac_NRRL_Y-1140:KLLA0D09350g.t1
NCU06075T0	Klac_NRRL_Y-1140:KLLA0F23397g.t1
NCU06075T1	Klac_NRRL_Y-1140:KLLA0F23397g.t1
NCU03857T0	Klac_NRRL_Y-1140:KLLA0B03355g.t1
NCU05526T0	Klac_NRRL_Y-1140:KLLA0F05489g.t1	Klac_NRRL_Y-1140:KLLA0E23782g.t1
NCU04104T0	Klac_NRRL_Y-1140:KLLA0A00869g.t1
NCU07451T0	Klac_NRRL_Y-1140:KLLA0A09647g.t1
NCU01701T0	Klac_NRRL_Y-1140:KLLA0F19041g.t1
NCU06843T0	Klac_NRRL_Y-1140:KLLA0F16511g.t1
NCU00459T0	Klac_NRRL_Y-1140:KLLA0B10582g.t1
NCU02011T0	Klac_NRRL_Y-1140:KLLA0B05665g.t1
NCU00920T0	Klac_NRRL_Y-1140:KLLA0D11858g.t1
NCU06481T0	Klac_NRRL_Y-1140:KLLA0D12496g.t1
NCU01912T0	Klac_NRRL_Y-1140:KLLA0E01342g.t1
NCU04414T0	Klac_NRRL_Y-1140:KLLA0E21285g.t1
NCU08897T0	Klac_NRRL_Y-1140:KLLA0E01144g.t1
NCU10397T0	Klac_NRRL_Y-1140:KLLA0C02387g.t1
NCU04636T0	Klac_NRRL_Y-1140:KLLA0D04928g.t1
NCU04449T0	Klac_NRRL_Y-1140:KLLA0A08448g.t1
NCU01756T0	Klac_NRRL_Y-1140:KLLA0B13904g.t1
NCU02747T0	Klac_NRRL_Y-1140:KLLA0D05159g.t1
NCU00901T0	Klac_NRRL_Y-1140:KLLA0C02915g.t1
NCU01813T0	Klac_NRRL_Y-1140:KLLA0A03223g.t1
NCU00430T0	Klac_NRRL_Y-1140:KLLA0D16797g.t1
NCU02515T0	Klac_NRRL_Y-1140:KLLA0E11462g.t1
NCU01470T0	Klac_NRRL_Y-1140:KLLA0A11286g.t1
NCU06767T0	Klac_NRRL_Y-1140:KLLA0D06897g.t1
NCU07690T0	Klac_NRRL_Y-1140:KLLA0F09647g.t1
NCU01439T0	Klac_NRRL_Y-1140:KLLA0C09306g.t1
NCU03032T0	Klac_NRRL_Y-1140:KLLA0F22198g.t1
NCU01255T0	Klac_NRRL_Y-1140:KLLA0D06721g.t1
NCU02407T0	Klac_NRRL_Y-1140:KLLA0D11154g.t1
NCU00824T0	Klac_NRRL_Y-1140:KLLA0E01980g.t1
NCU04766T0	Klac_NRRL_Y-1140:KLLA0C18612g.t1
NCU03804T0	Klac_NRRL_Y-1140:KLLA0B05489g.t1
NCU03786T0	Klac_NRRL_Y-1140:KLLA0F08085g.t1
NCU09076T0	Klac_NRRL_Y-1140:KLLA0E22033g.t1
NCU04230T0	Klac_NRRL_Y-1140:KLLA0C08107g.t1
NCU06441T0	Klac_NRRL_Y-1140:KLLA0F05753g.t1
NCU05363T0	Klac_NRRL_Y-1140:KLLA0A04752g.t1
NCU04380T0	Klac_NRRL_Y-1140:KLLA0B12936g.t1
NCU03929T0	Klac_NRRL_Y-1140:KLLA0B12936g.t1
NCU01119T0	Klac_NRRL_Y-1140:KLLA0B10175g.t1
NCU07171T0	Klac_NRRL_Y-1140:KLLA0C03850g.t1
NCU03966T0	Klac_NRRL_Y-1140:KLLA0A03465g.t1
NCU03200T0	Klac_NRRL_Y-1140:KLLA0B03586g.t1
NCU11965T0	Klac_NRRL_Y-1140:KLLA0C04169g.t1
NCU03415T0	Klac_NRRL_Y-1140:KLLA0C07777g.t1	Klac_NRRL_Y-1140:KLLA0F00440g.t1
NCU05278T0	Klac_NRRL_Y-1140:KLLA0D11242g.t1
NCU09866T0	Klac_NRRL_Y-1140:KLLA0B13585g.t1
NCU09377T1	Klac_NRRL_Y-1140:KLLA0F09053g.t1
NCU09377T0	Klac_NRRL_Y-1140:KLLA0F09053g.t1
NCU09111T0	Klac_NRRL_Y-1140:KLLA0D19855g.t1
NCU03608T0	Klac_NRRL_Y-1140:KLLA0A02673g.t1
NCU03479T0	Klac_NRRL_Y-1140:KLLA0C04598g.t1
NCU09039T0	Klac_NRRL_Y-1140:KLLA0F09405g.t1	Klac_NRRL_Y-1140:KLLA0D07370g.t1
NCU07024T0	Klac_NRRL_Y-1140:KLLA0F20053g.t1
NCU03737T0	Klac_NRRL_Y-1140:KLLA0C05214g.t1	Klac_NRRL_Y-1140:KLLA0A04587g.t1
NCU03076T0	Klac_NRRL_Y-1140:KLLA0C10549g.t1
NCU02701T0	Klac_NRRL_Y-1140:KLLA0C04059g.t1
NCU04117T0	Klac_NRRL_Y-1140:KLLA0C01991g.t1
NCU01652T0	Klac_NRRL_Y-1140:KLLA0D04037g.t1
NCU00477T0	Klac_NRRL_Y-1140:KLLA0A09977g.t1
NCU02546T0	Klac_NRRL_Y-1140:KLLA0C18843g.t1
NCU02657T0	Klac_NRRL_Y-1140:KLLA0C01782g.t1
NCU00447T0	Klac_NRRL_Y-1140:KLLA0D02134g.t1
NCU03359T0	Klac_NRRL_Y-1140:KLLA0E06688g.t1
NCU06666T0	Klac_NRRL_Y-1140:KLLA0D16412g.t1
NCU06189T0	Klac_NRRL_Y-1140:KLLA0C15059g.t1
NCU06626T0	Klac_NRRL_Y-1140:KLLA0B11924g.t1
NCU00668T0	Klac_NRRL_Y-1140:KLLA0B07799g.t1
NCU05805T0	Klac_NRRL_Y-1140:KLLA0F01210g.t1
NCU00680T0	Klac_NRRL_Y-1140:KLLA0E14256g.t1
NCU03748T0	Klac_NRRL_Y-1140:KLLA0C18744g.t1
NCU02906T0	Klac_NRRL_Y-1140:KLLA0E18722g.t1
NCU05995T0	Klac_NRRL_Y-1140:KLLA0E00682g.t1
NCU08309T0	Klac_NRRL_Y-1140:KLLA0D09955g.t1
NCU06942T0	Klac_NRRL_Y-1140:KLLA0B10846g.t1
NCU01494T0	Klac_NRRL_Y-1140:KLLA0E06743g.t1
NCU00043T0	Klac_NRRL_Y-1140:KLLA0F12496g.t1
NCU06986T0	Klac_NRRL_Y-1140:KLLA0E11077g.t1	Klac_NRRL_Y-1140:KLLA0C11187g.t1
NCU08776T0	Klac_NRRL_Y-1140:KLLA0E11077g.t1	Klac_NRRL_Y-1140:KLLA0C11187g.t1
NCU01443T0	Klac_NRRL_Y-1140:KLLA0A10593g.t1
NCU07153T0	Klac_NRRL_Y-1140:KLLA0A01001g.t1
NCU07330T0	Klac_NRRL_Y-1140:KLLA0F18931g.t1
NCU04799T0	Klac_NRRL_Y-1140:KLLA0C17600g.t1
NCU02632T0	Klac_NRRL_Y-1140:KLLA0E04653g.t1
NCU09347T0	Klac_NRRL_Y-1140:KLLA0B07513g.t1
NCU07367T0	Klac_NRRL_Y-1140:KLLA0C09592g.t1
NCU07487T0	Klac_NRRL_Y-1140:KLLA0E14674g.t1	Klac_NRRL_Y-1140:KLLA0D00330g.t1	Klac_NRRL_Y-1140:KLLA0E25047g.t1
NCU07914T0	Klac_NRRL_Y-1140:KLLA0A11011g.t1
NCU11238T0	Klac_NRRL_Y-1140:KLLA0E13948g.t1
NCU07860T0	Klac_NRRL_Y-1140:KLLA0B00242g.t1	Klac_NRRL_Y-1140:KLLA0D00231g.t1
NCU06523T0	Klac_NRRL_Y-1140:KLLA0B00242g.t1	Klac_NRRL_Y-1140:KLLA0D00231g.t1
NCU10262T0	Klac_NRRL_Y-1140:KLLA0A06886g.t1	Klac_NRRL_Y-1140:KLLA0A06930g.t1
NCU05830T0	Klac_NRRL_Y-1140:KLLA0A06886g.t1	Klac_NRRL_Y-1140:KLLA0A06930g.t1
NCU01195T0	Klac_NRRL_Y-1140:KLLA0F00594g.t1
NCU04435T0	Klac_NRRL_Y-1140:KLLA0F27093g.t1
NCU11961T0	Klac_NRRL_Y-1140:KLLA0E22814g.t1
NCU03219T0	Klac_NRRL_Y-1140:KLLA0D19811g.t1
NCU00389T0	Klac_NRRL_Y-1140:KLLA0F23287g.t1
NCU04166T0	Klac_NRRL_Y-1140:KLLA0F06666g.t1
NCU06652T0	Klac_NRRL_Y-1140:KLLA0D12342g.t1
NCU06284T0	Klac_NRRL_Y-1140:KLLA0B07535g.t1
NCU07420T0	Klac_NRRL_Y-1140:KLLA0A05731g.t1
NCU09545T0	Klac_NRRL_Y-1140:KLLA0D12188g.t1
NCU11384T1	Klac_NRRL_Y-1140:KLLA0E19877g.t1
NCU11384T0	Klac_NRRL_Y-1140:KLLA0E19877g.t1
NCU01449T0	Klac_NRRL_Y-1140:KLLA0D17380g.t1
NCU01449T1	Klac_NRRL_Y-1140:KLLA0D17380g.t1
NCU08663T0	Klac_NRRL_Y-1140:KLLA0A05159g.t1
NCU00453T0	Klac_NRRL_Y-1140:KLLA0B01738g.t1
NCU06187T0	Klac_NRRL_Y-1140:KLLA0B13189g.t1
NCU09696T0	Klac_NRRL_Y-1140:KLLA0D09020g.t1
NCU03396T0	Klac_NRRL_Y-1140:KLLA0F08613g.t1
NCU02542T1	Klac_NRRL_Y-1140:KLLA0D11352g.t1
NCU02542T0	Klac_NRRL_Y-1140:KLLA0D11352g.t1
NCU06508T0	Klac_NRRL_Y-1140:KLLA0C17534g.t1
NCU00770T0	Klac_NRRL_Y-1140:KLLA0E00660g.t1
NCU09894T0	Klac_NRRL_Y-1140:KLLA0E12529g.t1
NCU09793T0	Klac_NRRL_Y-1140:KLLA0D11462g.t1
NCU11027T0	Klac_NRRL_Y-1140:KLLA0F27071g.t1
NCU00112T0	Klac_NRRL_Y-1140:KLLA0F18128g.t1
NCU08162T0	Klac_NRRL_Y-1140:KLLA0A08404g.t1
NCU01503T0	Klac_NRRL_Y-1140:KLLA0E05093g.t1
NCU04216T0	Klac_NRRL_Y-1140:KLLA0A10109g.t1
NCU00200T0	Klac_NRRL_Y-1140:KLLA0B14366g.t1
NCU00936T0	Klac_NRRL_Y-1140:KLLA0E17545g.t1
NCU00656T0	Klac_NRRL_Y-1140:KLLA0D18645g.t1
NCU07070T0	Klac_NRRL_Y-1140:KLLA0C04576g.t1
NCU07296T0	Klac_NRRL_Y-1140:KLLA0D07810g.t1
NCU01431T0	Klac_NRRL_Y-1140:KLLA0C02321g.t1
NCU06457T0	Klac_NRRL_Y-1140:KLLA0A08426g.t1
NCU07442T0	Klac_NRRL_Y-1140:KLLA0C10615g.t1
NCU09741T0	Klac_NRRL_Y-1140:KLLA0D08712g.t1
NCU00793T0	Klac_NRRL_Y-1140:KLLA0E11231g.t1
NCU01985T0	Klac_NRRL_Y-1140:KLLA0E09812g.t1
NCU06724T0	Klac_NRRL_Y-1140:KLLA0E06259g.t1
NCU04856T0	Klac_NRRL_Y-1140:KLLA0E06259g.t1
NCU04856T1	Klac_NRRL_Y-1140:KLLA0E06259g.t1
NCU02036T0	Klac_NRRL_Y-1140:KLLA0B05555g.t1
NCU06394T0	Klac_NRRL_Y-1140:KLLA0F03421g.t1
NCU00406T0	Klac_NRRL_Y-1140:KLLA0A07403g.t1
NCU01809T0	Klac_NRRL_Y-1140:KLLA0E00770g.t1
NCU05642T0	Klac_NRRL_Y-1140:KLLA0C03025g.t1
NCU02611T0	Klac_NRRL_Y-1140:KLLA0D14949g.t1
NCU00714T0	Klac_NRRL_Y-1140:KLLA0A07062g.t1
NCU07872T0	Klac_NRRL_Y-1140:KLLA0A05819g.t1
NCU09443T0	Klac_NRRL_Y-1140:KLLA0B14256g.t1
NCU03339T0	Klac_NRRL_Y-1140:KLLA0E24112g.t1
NCU11213T0	Klac_NRRL_Y-1140:KLLA0E05379g.t1
NCU03498T0	Klac_NRRL_Y-1140:KLLA0F26400g.t1	Klac_NRRL_Y-1140:KLLA0D05489g.t1
NCU02044T0	Klac_NRRL_Y-1140:KLLA0D03608g.t1
NCU11204T0	Klac_NRRL_Y-1140:KLLA0C11913g.t1
NCU03235T0	Klac_NRRL_Y-1140:KLLA0F19338g.t1
NCU04433T0	Klac_NRRL_Y-1140:KLLA0F19338g.t1
NCU07498T0	Klac_NRRL_Y-1140:KLLA0A09427g.t1
NCU08373T0	Klac_NRRL_Y-1140:KLLA0E02002g.t1
NCU07011T0	Klac_NRRL_Y-1140:KLLA0B02827g.t1
NCU08272T0	Klac_NRRL_Y-1140:KLLA0D02640g.t1
NCU07887T0	Klac_NRRL_Y-1140:KLLA0F15103g.t1
NCU11188T0	Klac_NRRL_Y-1140:KLLA0C15785g.t1
NCU00202T0	Klac_NRRL_Y-1140:KLLA0D02530g.t1
NCU07710T0	Klac_NRRL_Y-1140:KLLA0B03894g.t1
NCU01234T0	Klac_NRRL_Y-1140:KLLA0A10659g.t1
NCU00536T0	Klac_NRRL_Y-1140:KLLA0F21560g.t1
NCU06738T0	Klac_NRRL_Y-1140:KLLA0F05159g.t1
NCU10381T0	Klac_NRRL_Y-1140:KLLA0F10747g.t1
NCU02233T0	Klac_NRRL_Y-1140:KLLA0B11704g.t1
NCU07489T0	Klac_NRRL_Y-1140:KLLA0B01111g.t1
NCU08998T1	Klac_NRRL_Y-1140:KLLA0F20548g.t1
NCU08998T0	Klac_NRRL_Y-1140:KLLA0F20548g.t1
NCU03108T0	Klac_NRRL_Y-1140:KLLA0D16588g.t1
NCU00789T0	Klac_NRRL_Y-1140:KLLA0D18623g.t1
NCU03425T0	Klac_NRRL_Y-1140:KLLA0C09020g.t1
NCU06630T0	Klac_NRRL_Y-1140:KLLA0F05357g.t1
NCU06847T0	Klac_NRRL_Y-1140:KLLA0F18106g.t1
NCU05301T0	Klac_NRRL_Y-1140:KLLA0F12562g.t1
NCU11685T0	Klac_NRRL_Y-1140:KLLA0B11902g.t1
NCU11664T0	Klac_NRRL_Y-1140:KLLA0F03883g.t1
NCU10747T0	Klac_NRRL_Y-1140:KLLA0F17369g.t1
NCU05420T0	Klac_NRRL_Y-1140:KLLA0E09031g.t1
NCU07440T0	Klac_NRRL_Y-1140:KLLA0D12210g.t1
NCU02408T0	Klac_NRRL_Y-1140:KLLA0E19569g.t1
NCU05288T0	Klac_NRRL_Y-1140:KLLA0F09185g.t1
NCU06914T0	Klac_NRRL_Y-1140:KLLA0E06347g.t1
NCU00721T0	Klac_NRRL_Y-1140:KLLA0F23419g.t1
NCU06659T0	Klac_NRRL_Y-1140:KLLA0E16291g.t1
NCU09688T0	Klac_NRRL_Y-1140:KLLA0D14311g.t1
NCU03657T1	Klac_NRRL_Y-1140:KLLA0E10681g.t1
NCU03657T0	Klac_NRRL_Y-1140:KLLA0E10681g.t1
NCU06761T0	Klac_NRRL_Y-1140:KLLA0C10505g.t1
NCU03257T0	Klac_NRRL_Y-1140:KLLA0B11033g.t1
NCU06482T0	Klac_NRRL_Y-1140:KLLA0F12001g.t1
NCU05095T0	Klac_NRRL_Y-1140:KLLA0F25234g.t1
NCU00488T0	Klac_NRRL_Y-1140:KLLA0F07689g.t1
NCU05782T0	Klac_NRRL_Y-1140:KLLA0C15499g.t1
NCU00480T0	Klac_NRRL_Y-1140:KLLA0C03476g.t1
NCU09789T0	Klac_NRRL_Y-1140:KLLA0D19426g.t1
NCU03973T0	Klac_NRRL_Y-1140:KLLA0F19162g.t1
NCU09516T0	Klac_NRRL_Y-1140:KLLA0F17479g.t1
NCU02639T0	Klac_NRRL_Y-1140:KLLA0C04037g.t1
NCU02639T1	Klac_NRRL_Y-1140:KLLA0C04037g.t1
NCU03141T0	Klac_NRRL_Y-1140:KLLA0C05940g.t1
NCU09488T0	Klac_NRRL_Y-1140:KLLA0A05456g.t1
NCU06943T0	Klac_NRRL_Y-1140:KLLA0D12254g.t1
NCU06240T0	Klac_NRRL_Y-1140:KLLA0D03190g.t1	Klac_NRRL_Y-1140:KLLA0B07205g.t1
NCU02571T0	Klac_NRRL_Y-1140:KLLA0D12056g.t1
NCU00122T0	Klac_NRRL_Y-1140:KLLA0E21384g.t1
NCU05259T0	Klac_NRRL_Y-1140:KLLA0C05566g.t1
NCU08021T0	Klac_NRRL_Y-1140:KLLA0F25124g.t1
NCU11273T0	Klac_NRRL_Y-1140:KLLA0F14927g.t1
NCU03194T0	Klac_NRRL_Y-1140:KLLA0E02640g.t1
NCU10847T0	Klac_NRRL_Y-1140:KLLA0A05115g.t1
NCU05168T0	Klac_NRRL_Y-1140:KLLA0C02343g.t1	Klac_NRRL_Y-1140:KLLA0C02365g.t1
NCU08730T0	Klac_NRRL_Y-1140:KLLA0C06930g.t1
NCU06722T0	Klac_NRRL_Y-1140:KLLA0B07733g.t1
NCU01502T0	Klac_NRRL_Y-1140:KLLA0C09262g.t1
NCU02416T0	Klac_NRRL_Y-1140:KLLA0F06380g.t1
NCU02669T0	Klac_NRRL_Y-1140:KLLA0E10505g.t1
NCU08382T0	Klac_NRRL_Y-1140:KLLA0F11484g.t1
NCU03273T0	Klac_NRRL_Y-1140:KLLA0E08283g.t1
NCU03894T0	Klac_NRRL_Y-1140:KLLA0B13607g.t1
NCU07280T0	Klac_NRRL_Y-1140:KLLA0B12716g.t1
NCU09071T0	Klac_NRRL_Y-1140:KLLA0D14905g.t1
NCU01525T0	Klac_NRRL_Y-1140:KLLA0E08349g.t1
NCU07530T0	Klac_NRRL_Y-1140:KLLA0A03740g.t1
NCU09219T0	Klac_NRRL_Y-1140:KLLA0F17930g.t1
NCU01183T0	Klac_NRRL_Y-1140:KLLA0F14993g.t1
NCU00378T0	Klac_NRRL_Y-1140:KLLA0D10021g.t1
NCU08216T0	Klac_NRRL_Y-1140:KLLA0F09317g.t1
NCU02273T0	Klac_NRRL_Y-1140:KLLA0D05929g.t1
NCU04566T0	Klac_NRRL_Y-1140:KLLA0A03806g.t1
NCU08471T0	Klac_NRRL_Y-1140:KLLA0A05478g.t1
NCU06270T0	Klac_NRRL_Y-1140:KLLA0E11550g.t1
NCU03137T0	Klac_NRRL_Y-1140:KLLA0D09867g.t1
NCU06449T0	Klac_NRRL_Y-1140:KLLA0E15400g.t1
NCU02063T0	Klac_NRRL_Y-1140:KLLA0B12397g.t1
NCU03436T0	Klac_NRRL_Y-1140:KLLA0D03652g.t1
NCU02422T0	Klac_NRRL_Y-1140:KLLA0C16357g.t1
NCU00194T0	Klac_NRRL_Y-1140:KLLA0B05247g.t1
NCU09477T0	Klac_NRRL_Y-1140:KLLA0E12353g.t1
NCU11409T0	Klac_NRRL_Y-1140:KLLA0F27181g.t1
NCU00904T0	Klac_NRRL_Y-1140:KLLA0E19789g.t1
NCU08642T0	Klac_NRRL_Y-1140:KLLA0B04774g.t1
NCU04754T0	Klac_NRRL_Y-1140:KLLA0A10307g.t1
NCU07001T0	Klac_NRRL_Y-1140:KLLA0C02013g.t1
NCU05129T0	Klac_NRRL_Y-1140:KLLA0E20097g.t1
NCU07607T0	Klac_NRRL_Y-1140:KLLA0F10043g.t1
NCU00794T0	Klac_NRRL_Y-1140:KLLA0C08547g.t1
NCU01160T0	Klac_NRRL_Y-1140:KLLA0F15950g.t1
NCU08020T0	Klac_NRRL_Y-1140:KLLA0C11319g.t1
NCU08118T0	Klac_NRRL_Y-1140:KLLA0B06523g.t1
NCU01333T0	Klac_NRRL_Y-1140:KLLA0A05071g.t1
NCU02066T0	Klac_NRRL_Y-1140:KLLA0F01122g.t1
NCU05454T0	Klac_NRRL_Y-1140:KLLA0A00418g.t1
NCU00821T0	Klac_NRRL_Y-1140:KLLA0F26246g.t1
NCU08325T0	Klac_NRRL_Y-1140:KLLA0C16852g.t1
NCU08024T0	Klac_NRRL_Y-1140:KLLA0E22242g.t1
NCU07407T0	Klac_NRRL_Y-1140:KLLA0F24156g.t1
NCU03961T0	Klac_NRRL_Y-1140:KLLA0A04653g.t1
NCU03922T0	Klac_NRRL_Y-1140:KLLA0D10505g.t1
NCU08880T0	Klac_NRRL_Y-1140:KLLA0F04125g.t1	Klac_NRRL_Y-1140:KLLA0F04257g.t1
NCU08297T0	Klac_NRRL_Y-1140:KLLA0D04114g.t1
NCU08297T1	Klac_NRRL_Y-1140:KLLA0D04114g.t1
NCU11544T1	Klac_NRRL_Y-1140:KLLA0D03168g.t1
NCU11544T0	Klac_NRRL_Y-1140:KLLA0D03168g.t1
NCU02680T0	Klac_NRRL_Y-1140:KLLA0E24596g.t1
NCU02208T0	Klac_NRRL_Y-1140:KLLA0A03531g.t1
NCU05198T0	Klac_NRRL_Y-1140:KLLA0C15873g.t1
NCU00925T0	Klac_NRRL_Y-1140:KLLA0D15268g.t1
NCU06522T0	Klac_NRRL_Y-1140:KLLA0B00264g.t1	Klac_NRRL_Y-1140:KLLA0D00253g.t1
NCU08858T0	Klac_NRRL_Y-1140:KLLA0B00264g.t1	Klac_NRRL_Y-1140:KLLA0D00253g.t1
NCU07732T0	Klac_NRRL_Y-1140:KLLA0F24882g.t1
NCU07732T1	Klac_NRRL_Y-1140:KLLA0F24882g.t1
NCU00040T0	Klac_NRRL_Y-1140:KLLA0C14498g.t1
NCU04176T0	Klac_NRRL_Y-1140:KLLA0F22000g.t1
NCU05985T0	Klac_NRRL_Y-1140:KLLA0B10538g.t1
NCU09230T0	Klac_NRRL_Y-1140:KLLA0F07909g.t1
NCU09721T0	Klac_NRRL_Y-1140:KLLA0E12265g.t1
NCU05232T0	Klac_NRRL_Y-1140:KLLA0E12265g.t1
NCU04749T0	Klac_NRRL_Y-1140:KLLA0A05324g.t1
NCU06624T0	Klac_NRRL_Y-1140:KLLA0E22605g.t1
NCU09737T0	Klac_NRRL_Y-1140:KLLA0B14168g.t1
NCU04814T0	Klac_NRRL_Y-1140:KLLA0C03960g.t1
NCU02112T0	Klac_NRRL_Y-1140:KLLA0F19734g.t1
NCU01797T0	Klac_NRRL_Y-1140:KLLA0C18568g.t1
NCU00081T0	Klac_NRRL_Y-1140:KLLA0F20724g.t1
NCU08909T0	Klac_NRRL_Y-1140:KLLA0C14091g.t1	Klac_NRRL_Y-1140:KLLA0C14113g.t1
NCU02624T0	Klac_NRRL_Y-1140:KLLA0E03553g.t1
NCU09429T0	Klac_NRRL_Y-1140:KLLA0D07414g.t1
NCU02397T0	Klac_NRRL_Y-1140:KLLA0E16357g.t1
NCU11642T0	Klac_NRRL_Y-1140:KLLA0D07744g.t1	Klac_NRRL_Y-1140:KLLA0D07766g.t1
NCU00717T0	Klac_NRRL_Y-1140:KLLA0F02816g.t1
NCU02696T0	Klac_NRRL_Y-1140:KLLA0F10505g.t1
NCU05218T0	Klac_NRRL_Y-1140:KLLA0F11209g.t1
NCU05548T0	Klac_NRRL_Y-1140:KLLA0F06556g.t1
NCU06459T0	Klac_NRRL_Y-1140:KLLA0E19118g.t1
NCU03661T0	Klac_NRRL_Y-1140:KLLA0D19272g.t1
NCU07334T0	Klac_NRRL_Y-1140:KLLA0D03454g.t1	Klac_NRRL_Y-1140:KLLA0E05434g.t1
NCU02741T0	Klac_NRRL_Y-1140:KLLA0E20339g.t1
NCU04130T0	Klac_NRRL_Y-1140:KLLA0F23012g.t1
NCU04005T0	Klac_NRRL_Y-1140:KLLA0D11044g.t1
NCU09202T0	Klac_NRRL_Y-1140:KLLA0C07216g.t1
NCU09757T0	Klac_NRRL_Y-1140:KLLA0C09713g.t1
NCU10276T0	Klac_NRRL_Y-1140:KLLA0E16335g.t1
NCU09817T0	Klac_NRRL_Y-1140:KLLA0F18744g.t1
NCU04059T0	Klac_NRRL_Y-1140:KLLA0A00594g.t1
NCU04504T0	Klac_NRRL_Y-1140:KLLA0C14608g.t1
NCU02717T0	Klac_NRRL_Y-1140:KLLA0F17996g.t1
NCU09191T0	Klac_NRRL_Y-1140:KLLA0F27335g.t1
NCU01745T0	Klac_NRRL_Y-1140:KLLA0E12133g.t1
NCU09438T0	Klac_NRRL_Y-1140:KLLA0B03520g.t1
NCU05418T0	Klac_NRRL_Y-1140:KLLA0E12727g.t1
NCU04410T0	Klac_NRRL_Y-1140:KLLA0F14399g.t1
NCU06929T0	Klac_NRRL_Y-1140:KLLA0B00891g.t1
NCU06727T0	Klac_NRRL_Y-1140:KLLA0B09372g.t1
NCU07955T0	Klac_NRRL_Y-1140:KLLA0B04246g.t1
NCU08983T0	Klac_NRRL_Y-1140:KLLA0B13255g.t1
NCU02549T0	Klac_NRRL_Y-1140:KLLA0D18095g.t1
NCU05169T0	Klac_NRRL_Y-1140:KLLA0D11660g.t1
NCU08997T0	Klac_NRRL_Y-1140:KLLA0E12859g.t1
NCU02202T0	Klac_NRRL_Y-1140:KLLA0D13266g.t1
NCU10311T0	Klac_NRRL_Y-1140:KLLA0A02893g.t1
NCU01480T0	Klac_NRRL_Y-1140:KLLA0C02123g.t1
NCU02771T0	Klac_NRRL_Y-1140:KLLA0F11770g.t1
NCU07831T0	Klac_NRRL_Y-1140:KLLA0F03014g.t1
NCU07076T0	Klac_NRRL_Y-1140:KLLA0D17050g.t1	Klac_NRRL_Y-1140:KLLA0F11704g.t1
NCU09106T0	Klac_NRRL_Y-1140:KLLA0F07513g.t1
NCU04035T0	Klac_NRRL_Y-1140:KLLA0A04928g.t1
NCU00428T0	Klac_NRRL_Y-1140:KLLA0B05137g.t1
NCU07807T0	Klac_NRRL_Y-1140:KLLA0E07546g.t1
NCU07807T1	Klac_NRRL_Y-1140:KLLA0E07546g.t1
NCU02420T0	Klac_NRRL_Y-1140:KLLA0E04290g.t1
NCU01689T0	Klac_NRRL_Y-1140:KLLA0F08547g.t1
NCU08503T0	Klac_NRRL_Y-1140:KLLA0F03971g.t1
NCU09642T0	Klac_NRRL_Y-1140:KLLA0E14102g.t1
NCU02295T0	Klac_NRRL_Y-1140:KLLA0A04301g.t1
NCU00163T0	Klac_NRRL_Y-1140:KLLA0F16621g.t1
NCU01013T0	Klac_NRRL_Y-1140:KLLA0F09273g.t1
NCU03713T0	Klac_NRRL_Y-1140:KLLA0F16863g.t1
NCU06842T0	Klac_NRRL_Y-1140:KLLA0B09262g.t1
NCU04306T0	Klac_NRRL_Y-1140:KLLA0E06875g.t1
NCU11397T0	Klac_NRRL_Y-1140:KLLA0E21989g.t1
NCU03823T0	Klac_NRRL_Y-1140:KLLA0B00539g.t1
NCU09345T0	Klac_NRRL_Y-1140:KLLA0C19085g.t1
NCU09345T1	Klac_NRRL_Y-1140:KLLA0C19085g.t1
NCU09345T2	Klac_NRRL_Y-1140:KLLA0C19085g.t1
NCU01939T0	Klac_NRRL_Y-1140:KLLA0B04202g.t1
NCU06306T0	Klac_NRRL_Y-1140:KLLA0E04048g.t1
NCU06179T0	Klac_NRRL_Y-1140:KLLA0E11979g.t1
NCU06232T0	Klac_NRRL_Y-1140:KLLA0D04906g.t1
NCU09564T0	Klac_NRRL_Y-1140:KLLA0F04169g.t1
NCU05888T0	Klac_NRRL_Y-1140:KLLA0C00286g.t1
NCU04247T0	Klac_NRRL_Y-1140:KLLA0E23012g.t1
NCU11296T0	Klac_NRRL_Y-1140:KLLA0E20691g.t1
NCU00775T0	Klac_NRRL_Y-1140:KLLA0F04103g.t1
NCU03004T0	Klac_NRRL_Y-1140:KLLA0F09603g.t1
NCU03561T0	Klac_NRRL_Y-1140:KLLA0F13464g.t1
NCU02689T0	Klac_NRRL_Y-1140:KLLA0D19877g.t1
NCU02393T0	Klac_NRRL_Y-1140:KLLA0E10527g.t1
NCU02393T1	Klac_NRRL_Y-1140:KLLA0E10527g.t1
NCU08152T0	Klac_NRRL_Y-1140:KLLA0A11110g.t1
NCU08825T0	Klac_NRRL_Y-1140:KLLA0E19074g.t1
NCU05644T0	Klac_NRRL_Y-1140:KLLA0A09515g.t1
NCU02438T0	Klac_NRRL_Y-1140:KLLA0D16522g.t1
NCU08352T0	Klac_NRRL_Y-1140:KLLA0E21692g.t1
NCU04485T0	Klac_NRRL_Y-1140:KLLA0E21241g.t1
NCU04259T0	Klac_NRRL_Y-1140:KLLA0F22946g.t1
NCU07697T0	Klac_NRRL_Y-1140:KLLA0E03058g.t1
NCU06171T0	Klac_NRRL_Y-1140:KLLA0D13398g.t1
NCU00269T0	Klac_NRRL_Y-1140:KLLA0A06600g.t1
NCU00468T0	Klac_NRRL_Y-1140:KLLA0E24761g.t1
NCU08115T0	Klac_NRRL_Y-1140:KLLA0C18590g.t1
NCU07659T0	Klac_NRRL_Y-1140:KLLA0F04741g.t1
NCU07458T0	Klac_NRRL_Y-1140:KLLA0D00858g.t1
NCU09610T0	Klac_NRRL_Y-1140:KLLA0F20317g.t1
NCU10467T0	Klac_NRRL_Y-1140:KLLA0C03718g.t1
NCU11168T0	Klac_NRRL_Y-1140:KLLA0B04906g.t1
NCU00673T0	Klac_NRRL_Y-1140:KLLA0D00979g.t1
NCU05600T0	Klac_NRRL_Y-1140:KLLA0E24827g.t1
NCU09254T0	Klac_NRRL_Y-1140:KLLA0F26224g.t1
NCU02978T0	Klac_NRRL_Y-1140:KLLA0A04983g.t1
NCU03347T0	Klac_NRRL_Y-1140:KLLA0F01617g.t1
NCU02619T0	Klac_NRRL_Y-1140:KLLA0B03069g.t1
NCU05785T0	Klac_NRRL_Y-1140:KLLA0A03355g.t1
NCU01036T0	Klac_NRRL_Y-1140:KLLA0A03355g.t1
NCU00565T0	Klac_NRRL_Y-1140:KLLA0F00836g.t1
NCU05204T0	Klac_NRRL_Y-1140:KLLA0F05467g.t1
NCU05492T0	Klac_NRRL_Y-1140:KLLA0B00352g.t1
NCU00692T0	Klac_NRRL_Y-1140:KLLA0C14652g.t1
NCU03702T0	Klac_NRRL_Y-1140:KLLA0C04389g.t1
NCU02954T0	Klac_NRRL_Y-1140:KLLA0E08305g.t1
NCU03979T0	Klac_NRRL_Y-1140:KLLA0A05863g.t1
NCU06541T0	Klac_NRRL_Y-1140:KLLA0C13453g.t1
NCU03066T0	Klac_NRRL_Y-1140:KLLA0D13618g.t1
NCU00896T0	Klac_NRRL_Y-1140:KLLA0B14388g.t1
NCU06418T0	Klac_NRRL_Y-1140:KLLA0A05203g.t1
NCU01528T0	Klac_NRRL_Y-1140:KLLA0A11858g.t1	Klac_NRRL_Y-1140:KLLA0F20988g.t1
NCU03836T0	Klac_NRRL_Y-1140:KLLA0F21450g.t1
NCU08023T0	Klac_NRRL_Y-1140:KLLA0E22858g.t1
NCU10018T0	Klac_NRRL_Y-1140:KLLA0F14124g.t1
NCU03795T0	Klac_NRRL_Y-1140:KLLA0E21670g.t1
NCU08303T0	Klac_NRRL_Y-1140:KLLA0B01892g.t1
NCU01754T0	Klac_NRRL_Y-1140:KLLA0B09064g.t1	Klac_NRRL_Y-1140:KLLA0F21010g.t1	Klac_NRRL_Y-1140:KLLA0F18260g.t1	Klac_NRRL_Y-1140:KLLA0F13530g.t1
NCU01754T1	Klac_NRRL_Y-1140:KLLA0B09064g.t1	Klac_NRRL_Y-1140:KLLA0F21010g.t1	Klac_NRRL_Y-1140:KLLA0F18260g.t1	Klac_NRRL_Y-1140:KLLA0F13530g.t1
NCU02476T0	Klac_NRRL_Y-1140:KLLA0B09064g.t1	Klac_NRRL_Y-1140:KLLA0F21010g.t1	Klac_NRRL_Y-1140:KLLA0F18260g.t1	Klac_NRRL_Y-1140:KLLA0F13530g.t1
NCU00951T0	Klac_NRRL_Y-1140:KLLA0E17721g.t1
NCU03783T0	Klac_NRRL_Y-1140:KLLA0E13838g.t1
NCU01512T0	Klac_NRRL_Y-1140:KLLA0B12177g.t1
NCU01022T0	Klac_NRRL_Y-1140:KLLA0E08195g.t1
NCU02109T0	Klac_NRRL_Y-1140:KLLA0E01672g.t1
NCU06923T0	Klac_NRRL_Y-1140:KLLA0D18436g.t1
NCU02209T0	Klac_NRRL_Y-1140:KLLA0F07095g.t1	Klac_NRRL_Y-1140:KLLA0B00473g.t1
NCU04615T0	Klac_NRRL_Y-1140:KLLA0A00638g.t1
NCU00915T0	Klac_NRRL_Y-1140:KLLA0D03839g.t1
NCU06205T0	Klac_NRRL_Y-1140:KLLA0F10263g.t1
NCU11381T0	Klac_NRRL_Y-1140:KLLA0F10285g.t1
NCU09778T0	Klac_NRRL_Y-1140:KLLA0B09790g.t1
NCU04610T0	Klac_NRRL_Y-1140:KLLA0C16797g.t1
NCU03118T0	Klac_NRRL_Y-1140:KLLA0E07964g.t1
NCU03757T0	Klac_NRRL_Y-1140:KLLA0B07139g.t1
NCU08563T0	Klac_NRRL_Y-1140:KLLA0F27511g.t1
NCU02032T0	Klac_NRRL_Y-1140:KLLA0E07689g.t1	Klac_NRRL_Y-1140:KLLA0F24926g.t1
NCU00490T0	Klac_NRRL_Y-1140:KLLA0E11275g.t1
NCU08180T0	Klac_NRRL_Y-1140:KLLA0F05181g.t1
NCU04963T0	Klac_NRRL_Y-1140:KLLA0F05181g.t1
NCU02582T0	Klac_NRRL_Y-1140:KLLA0F05181g.t1
NCU00436T0	Klac_NRRL_Y-1140:KLLA0E24222g.t1
NCU00413T0	Klac_NRRL_Y-1140:KLLA0D16027g.t1
NCU06672T0	Klac_NRRL_Y-1140:KLLA0A05137g.t1
NCU06249T0	Klac_NRRL_Y-1140:KLLA0F07623g.t1
NCU10762T0	Klac_NRRL_Y-1140:KLLA0F06776g.t1
NCU01175T0	Klac_NRRL_Y-1140:KLLA0A06732g.t1
NCU01595T0	Klac_NRRL_Y-1140:KLLA0F15598g.t1
NCU04817T0	Klac_NRRL_Y-1140:KLLA0E10362g.t1
NCU08002T0	Klac_NRRL_Y-1140:KLLA0A02123g.t1
NCU10368T0	Klac_NRRL_Y-1140:KLLA0C19019g.t1
NCU03124T0	Klac_NRRL_Y-1140:KLLA0F16467g.t1
NCU04281T0	Klac_NRRL_Y-1140:KLLA0D04840g.t1
NCU00188T0	Klac_NRRL_Y-1140:KLLA0C17160g.t1
NCU02052T0	Klac_NRRL_Y-1140:KLLA0C02189g.t1
NCU06618T0	Klac_NRRL_Y-1140:KLLA0C00572g.t1
NCU11353T0	Klac_NRRL_Y-1140:KLLA0E09746g.t1
NCU12076T0	Klac_NRRL_Y-1140:KLLA0E19635g.t1
NCU09227T0	Klac_NRRL_Y-1140:KLLA0D00836g.t1
NCU02400T0	Klac_NRRL_Y-1140:KLLA0F00880g.t1
NCU09882T0	Klac_NRRL_Y-1140:KLLA0F00880g.t1
NCU01412T0	Klac_NRRL_Y-1140:KLLA0A03982g.t1
NCU04041T0	Klac_NRRL_Y-1140:KLLA0C11253g.t1
NCU04899T0	Klac_NRRL_Y-1140:KLLA0F25960g.t1
NCU10733T0	Klac_NRRL_Y-1140:KLLA0E18964g.t1
NCU04252T0	Klac_NRRL_Y-1140:KLLA0D18480g.t1
NCU02591T0	Klac_NRRL_Y-1140:KLLA0E19283g.t1
NCU02430T0	Klac_NRRL_Y-1140:KLLA0B04378g.t1
NCU05622T0	Klac_NRRL_Y-1140:KLLA0F01991g.t1
NCU03637T0	Klac_NRRL_Y-1140:KLLA0D10846g.t1
NCU04331T0	Klac_NRRL_Y-1140:KLLA0D06941g.t1
NCU01241T0	Klac_NRRL_Y-1140:KLLA0E13453g.t1
NCU06563T0	Klac_NRRL_Y-1140:KLLA0C08503g.t1
NCU04118T0	Klac_NRRL_Y-1140:KLLA0F27599g.t1
NCU07393T0	Klac_NRRL_Y-1140:KLLA0C16335g.t1
NCU09318T0	Klac_NRRL_Y-1140:KLLA0D13552g.t1
NCU01157T0	Klac_NRRL_Y-1140:KLLA0F14058g.t1
NCU02181T0	Klac_NRRL_Y-1140:KLLA0B03652g.t1
NCU05620T0	Klac_NRRL_Y-1140:KLLA0E12089g.t1
NCU03246T0	Klac_NRRL_Y-1140:KLLA0B06622g.t1
NCU03129T0	Klac_NRRL_Y-1140:KLLA0D02772g.t1
NCU06520T0	Klac_NRRL_Y-1140:KLLA0F13926g.t1
NCU00591T0	Klac_NRRL_Y-1140:KLLA0E08107g.t1
NCU03357T0	Klac_NRRL_Y-1140:KLLA0F05269g.t1
NCU06032T0	Klac_NRRL_Y-1140:KLLA0B06842g.t1
NCU10987T0	Klac_NRRL_Y-1140:KLLA0C07040g.t1
NCU07755T0	Klac_NRRL_Y-1140:KLLA0F15389g.t1
NCU11190T0	Klac_NRRL_Y-1140:KLLA0C14432g.t1
NCU11795T0	Klac_NRRL_Y-1140:KLLA0E17105g.t1
NCU07408T0	Klac_NRRL_Y-1140:KLLA0B05918g.t1
NCU07408T1	Klac_NRRL_Y-1140:KLLA0B05918g.t1
NCU02296T0	Klac_NRRL_Y-1140:KLLA0C04301g.t1
NCU00823T0	Klac_NRRL_Y-1140:KLLA0E14190g.t1
NCU04121T0	Klac_NRRL_Y-1140:KLLA0E06556g.t1
NCU03492T0	Klac_NRRL_Y-1140:KLLA0D01639g.t1
NCU07414T0	Klac_NRRL_Y-1140:KLLA0F03333g.t1
NCU01728T1	Klac_NRRL_Y-1140:KLLA0F03773g.t1
NCU01728T0	Klac_NRRL_Y-1140:KLLA0F03773g.t1
NCU01633T0	Klac_NRRL_Y-1140:KLLA0D13310g.t1
NCU07986T0	Klac_NRRL_Y-1140:KLLA0F11935g.t1
NCU06970T0	Klac_NRRL_Y-1140:KLLA0F25718g.t1
NCU06192T0	Klac_NRRL_Y-1140:KLLA0E18920g.t1
NCU07041T0	Klac_NRRL_Y-1140:KLLA0C00506g.t1
NCU07854T0	Klac_NRRL_Y-1140:KLLA0E20229g.t1
NCU10468T0	Klac_NRRL_Y-1140:KLLA0F26268g.t1
NCU06005T0	Klac_NRRL_Y-1140:KLLA0E00528g.t1
NCU06194T0	Klac_NRRL_Y-1140:KLLA0F20163g.t1
NCU11408T0	Klac_NRRL_Y-1140:KLLA0D01595g.t1
NCU03515T0	Klac_NRRL_Y-1140:KLLA0F12848g.t1
NCU07395T0	Klac_NRRL_Y-1140:KLLA0E18150g.t1
NCU01269T0	Klac_NRRL_Y-1140:KLLA0A08822g.t1
NCU04809T0	Klac_NRRL_Y-1140:KLLA0A01694g.t1
NCU02729T0	Klac_NRRL_Y-1140:KLLA0E19613g.t1
NCU04277T0	Klac_NRRL_Y-1140:KLLA0E11528g.t1
NCU05410T0	Klac_NRRL_Y-1140:KLLA0E21153g.t1
NCU07941T0	Klac_NRRL_Y-1140:KLLA0F17754g.t1
NCU11185T0	Klac_NRRL_Y-1140:KLLA0E05808g.t1
NCU09437T0	Klac_NRRL_Y-1140:KLLA0D14806g.t1
NCU01642T0	Klac_NRRL_Y-1140:KLLA0E17963g.t1
NCU00106T0	Klac_NRRL_Y-1140:KLLA0C10296g.t1
NCU04837T0	Klac_NRRL_Y-1140:KLLA0D07073g.t1
NCU09101T0	Klac_NRRL_Y-1140:KLLA0F09581g.t1
NCU01644T0	Klac_NRRL_Y-1140:KLLA0E05225g.t1
NCU02650T0	Klac_NRRL_Y-1140:KLLA0C16313g.t1
NCU01433T0	Klac_NRRL_Y-1140:KLLA0B10912g.t1
NCU02966T0	Klac_NRRL_Y-1140:KLLA0F11231g.t1
NCU03628T0	Klac_NRRL_Y-1140:KLLA0F13244g.t1
NCU04652T0	Klac_NRRL_Y-1140:KLLA0E19503g.t1
NCU09598T0	Klac_NRRL_Y-1140:KLLA0C13948g.t1
NCU07459T0	Klac_NRRL_Y-1140:KLLA0B07117g.t1
NCU10776T0	Klac_NRRL_Y-1140:KLLA0F02992g.t1
NCU03606T0	Klac_NRRL_Y-1140:KLLA0A08844g.t1
NCU02415T0	Klac_NRRL_Y-1140:KLLA0F03751g.t1
NCU02234T0	Klac_NRRL_Y-1140:KLLA0F14190g.t1
NCU06452T0	Klac_NRRL_Y-1140:KLLA0F01815g.t1
NCU02778T0	Klac_NRRL_Y-1140:KLLA0B04356g.t1
NCU04747T0	Klac_NRRL_Y-1140:KLLA0F19536g.t1
NCU09643T0	Klac_NRRL_Y-1140:KLLA0F24640g.t1
NCU05650T0	Klac_NRRL_Y-1140:KLLA0E20845g.t1
NCU05777T0	Klac_NRRL_Y-1140:KLLA0F18700g.t1
NCU08301T0	Klac_NRRL_Y-1140:KLLA0E10032g.t1
NCU06217T0	Klac_NRRL_Y-1140:KLLA0D11792g.t1
NCU08291T0	Klac_NRRL_Y-1140:KLLA0F20141g.t1
NCU03006T0	Klac_NRRL_Y-1140:KLLA0A01738g.t1
NCU03258T0	Klac_NRRL_Y-1140:KLLA0A02827g.t1
NCU08507T0	Klac_NRRL_Y-1140:KLLA0E16269g.t1
NCU06760T0	Klac_NRRL_Y-1140:KLLA0F27423g.t1
NCU07495T0	Klac_NRRL_Y-1140:KLLA0F08162g.t1	Klac_NRRL_Y-1140:KLLA0E14454g.t1
NCU01271T0	Klac_NRRL_Y-1140:KLLA0B02673g.t1
NCU04637T0	Klac_NRRL_Y-1140:KLLA0E02992g.t1
NCU03526T0	Klac_NRRL_Y-1140:KLLA0E03036g.t1
NCU07720T0	Klac_NRRL_Y-1140:KLLA0F21802g.t1
NCU00755T0	Klac_NRRL_Y-1140:KLLA0F21802g.t1
NCU03310T0	Klac_NRRL_Y-1140:KLLA0E15818g.t1
NCU02803T0	Klac_NRRL_Y-1140:KLLA0C15433g.t1
NCU04780T0	Klac_NRRL_Y-1140:KLLA0B00737g.t1
NCU05267T0	Klac_NRRL_Y-1140:KLLA0D13156g.t1
NCU01786T0	Klac_NRRL_Y-1140:KLLA0C03916g.t1
NCU01270T0	Klac_NRRL_Y-1140:KLLA0C03916g.t1
NCU00649T0	Klac_NRRL_Y-1140:KLLA0D06655g.t1
NCU04460T0	Klac_NRRL_Y-1140:KLLA0F08437g.t1
NCU04796T0	Klac_NRRL_Y-1140:KLLA0F10879g.t1
NCU09407T0	Klac_NRRL_Y-1140:KLLA0A07557g.t1
NCU08045T0	Klac_NRRL_Y-1140:KLLA0F18282g.t1
NCU05254T0	Klac_NRRL_Y-1140:KLLA0B02783g.t1
NCU11320T0	Klac_NRRL_Y-1140:KLLA0F27995g.t1
NCU00095T0	Klac_NRRL_Y-1140:KLLA0E01914g.t1
NCU00959T0	Klac_NRRL_Y-1140:KLLA0E00616g.t1
NCU01227T0	Klac_NRRL_Y-1140:KLLA0E03168g.t1
NCU01377T0	Klac_NRRL_Y-1140:KLLA0E07986g.t1
NCU00602T0	Klac_NRRL_Y-1140:KLLA0F16170g.t1
NCU01751T0	Klac_NRRL_Y-1140:KLLA0B02563g.t1
NCU05994T0	Klac_NRRL_Y-1140:KLLA0E18260g.t1
NCU09065T0	Klac_NRRL_Y-1140:KLLA0F07997g.t1
NCU03779T0	Klac_NRRL_Y-1140:KLLA0B04884g.t1
NCU04581T0	Klac_NRRL_Y-1140:KLLA0B10956g.t1
NCU08895T0	Klac_NRRL_Y-1140:KLLA0A02343g.t1
NCU05686T0	Klac_NRRL_Y-1140:KLLA0F16907g.t1
NCU09223T0	Klac_NRRL_Y-1140:KLLA0C01111g.t1
NCU02556T0	Klac_NRRL_Y-1140:KLLA0A10021g.t1
NCU01831T0	Klac_NRRL_Y-1140:KLLA0E09592g.t1
NCU00336T0	Klac_NRRL_Y-1140:KLLA0F21208g.t1
NCU04797T0	Klac_NRRL_Y-1140:KLLA0E01210g.t1
NCU10053T0	Klac_NRRL_Y-1140:KLLA0A07843g.t1
NCU03876T0	Klac_NRRL_Y-1140:KLLA0F07403g.t1
NCU11302T0	Klac_NRRL_Y-1140:KLLA0E21560g.t1
NCU09521T0	Klac_NRRL_Y-1140:KLLA0F17237g.t1
NCU06355T0	Klac_NRRL_Y-1140:KLLA0A02321g.t1
NCU07172T0	Klac_NRRL_Y-1140:KLLA0D11814g.t1
NCU09269T0	Klac_NRRL_Y-1140:KLLA0C05126g.t1	Klac_NRRL_Y-1140:KLLA0A04499g.t1
NCU09269T1	Klac_NRRL_Y-1140:KLLA0C05126g.t1	Klac_NRRL_Y-1140:KLLA0A04499g.t1
NCU07754T0	Klac_NRRL_Y-1140:KLLA0B13233g.t1
NCU04942T0	Klac_NRRL_Y-1140:KLLA0B13233g.t1
NCU10675T0	Klac_NRRL_Y-1140:KLLA0B13233g.t1
NCU01141T0	Klac_NRRL_Y-1140:KLLA0A08580g.t1
NCU03380T0	Klac_NRRL_Y-1140:KLLA0E14410g.t1
NCU09432T0	Klac_NRRL_Y-1140:KLLA0E06391g.t1
NCU00554T0	Klac_NRRL_Y-1140:KLLA0D16731g.t1
NCU02687T0	Klac_NRRL_Y-1140:KLLA0B13992g.t1
NCU07412T0	Klac_NRRL_Y-1140:KLLA0B02178g.t1
NCU07580T0	Klac_NRRL_Y-1140:KLLA0D11990g.t1
NCU03317T0	Klac_NRRL_Y-1140:KLLA0D01221g.t1
NCU07309T0	Klac_NRRL_Y-1140:KLLA0D19492g.t1
NCU09537T0	Klac_NRRL_Y-1140:KLLA0D05819g.t1
NCU01546T0	Klac_NRRL_Y-1140:KLLA0F18546g.t1
NCU09004T0	Klac_NRRL_Y-1140:KLLA0D02046g.t1
NCU03690T0	Klac_NRRL_Y-1140:KLLA0C04279g.t1
NCU01162T0	Klac_NRRL_Y-1140:KLLA0D14421g.t1
NCU07253T0	Klac_NRRL_Y-1140:KLLA0D14421g.t1
NCU00520T0	Klac_NRRL_Y-1140:KLLA0E04411g.t1
NCU03395T0	Klac_NRRL_Y-1140:KLLA0B04752g.t1
NCU02414T0	Klac_NRRL_Y-1140:KLLA0A04235g.t1
NCU02806T0	Klac_NRRL_Y-1140:KLLA0F12100g.t1
NCU04192T0	Klac_NRRL_Y-1140:KLLA0F13574g.t1
NCU07987T0	Klac_NRRL_Y-1140:KLLA0C17028g.t1
NCU04507T0	Klac_NRRL_Y-1140:KLLA0B14124g.t1
NCU01547T0	Klac_NRRL_Y-1140:KLLA0C09526g.t1
NCU06182T0	Klac_NRRL_Y-1140:KLLA0B13112g.t1
NCU00892T0	Klac_NRRL_Y-1140:KLLA0F11297g.t1
NCU01452T0	Klac_NRRL_Y-1140:KLLA0B05060g.t1
NCU02136T0	Klac_NRRL_Y-1140:KLLA0A02607g.t1
NCU01411T0	Klac_NRRL_Y-1140:KLLA0B06798g.t1
NCU08277T0	Klac_NRRL_Y-1140:KLLA0A11814g.t1
NCU04743T0	Klac_NRRL_Y-1140:KLLA0B12012g.t1
NCU11288T0	Klac_NRRL_Y-1140:KLLA0E14146g.t1
NCU05971T0	Klac_NRRL_Y-1140:KLLA0C07645g.t1
NCU03826T0	Klac_NRRL_Y-1140:KLLA0F26092g.t1
NCU07558T0	Klac_NRRL_Y-1140:KLLA0E17435g.t1
NCU09309T0	Klac_NRRL_Y-1140:KLLA0F08228g.t1
NCU08927T0	Klac_NRRL_Y-1140:KLLA0F18656g.t1
NCU05390T0	Klac_NRRL_Y-1140:KLLA0B14454g.t1
NCU00587T0	Klac_NRRL_Y-1140:KLLA0E15378g.t1
NCU03020T0	Klac_NRRL_Y-1140:KLLA0B04004g.t1
NCU06207T0	Klac_NRRL_Y-1140:KLLA0F08855g.t1
NCU06054T0	Klac_NRRL_Y-1140:KLLA0D08866g.t1
NCU06428T0	Klac_NRRL_Y-1140:KLLA0F11253g.t1
NCU06215T0	Klac_NRRL_Y-1140:KLLA0F01705g.t1
NCU07075T0	Klac_NRRL_Y-1140:KLLA0F05632g.t1
NCU08027T0	Klac_NRRL_Y-1140:KLLA0D13662g.t1
NCU06402T0	Klac_NRRL_Y-1140:KLLA0B08085g.t1
NCU06402T1	Klac_NRRL_Y-1140:KLLA0B08085g.t1
NCU00227T0	Klac_NRRL_Y-1140:KLLA0C07447g.t1
NCU01266T0	Klac_NRRL_Y-1140:KLLA0D00638g.t1
NCU05206T0	Klac_NRRL_Y-1140:KLLA0D10956g.t1
NCU08926T0	Klac_NRRL_Y-1140:KLLA0D19899g.t1
NCU07165T0	Klac_NRRL_Y-1140:KLLA0D13728g.t1
NCU03888T0	Klac_NRRL_Y-1140:KLLA0A08360g.t1
NCU04355T0	Klac_NRRL_Y-1140:KLLA0F14080g.t1
NCU06047T0	Klac_NRRL_Y-1140:KLLA0F09812g.t1
NCU01776T0	Klac_NRRL_Y-1140:KLLA0F17633g.t1
NCU05810T0	Klac_NRRL_Y-1140:KLLA0E12287g.t1
NCU06868T0	Klac_NRRL_Y-1140:KLLA0F22110g.t1
NCU02409T0	Klac_NRRL_Y-1140:KLLA0E05137g.t1
NCU04481T0	Klac_NRRL_Y-1140:KLLA0A01947g.t1
NCU02256T0	Klac_NRRL_Y-1140:KLLA0D01309g.t1
NCU05516T0	Klac_NRRL_Y-1140:KLLA0F05049g.t1
NCU00396T0	Klac_NRRL_Y-1140:KLLA0A08129g.t1
NCU00754T0	Klac_NRRL_Y-1140:KLLA0E03729g.t1
NCU03154T0	Klac_NRRL_Y-1140:KLLA0C00869g.t1
NCU03217T0	Klac_NRRL_Y-1140:KLLA0B11341g.t1
NCU04459T0	Klac_NRRL_Y-1140:KLLA0B01496g.t1
NCU04335T0	Klac_NRRL_Y-1140:KLLA0D08415g.t1
NCU06336T0	Klac_NRRL_Y-1140:KLLA0F19404g.t1
NCU03954T0	Klac_NRRL_Y-1140:KLLA0C16247g.t1
NCU03954T1	Klac_NRRL_Y-1140:KLLA0C16247g.t1
NCU02276T0	Klac_NRRL_Y-1140:KLLA0E12617g.t1
NCU00008T0	Klac_NRRL_Y-1140:KLLA0B13497g.t1
NCU02387T0	Klac_NRRL_Y-1140:KLLA0F21648g.t1
NCU06264T0	Klac_NRRL_Y-1140:KLLA0D01089g.t1
NCU01596T0	Klac_NRRL_Y-1140:KLLA0E01364g.t1
NCU01702T0	Klac_NRRL_Y-1140:KLLA0E14234g.t1
NCU04779T0	Klac_NRRL_Y-1140:KLLA0E00506g.t1
NCU04136T0	Klac_NRRL_Y-1140:KLLA0E23529g.t1
NCU09469T0	Klac_NRRL_Y-1140:KLLA0E05742g.t1
NCU08561T0	Klac_NRRL_Y-1140:KLLA0F03212g.t1
NCU07528T0	Klac_NRRL_Y-1140:KLLA0B02244g.t1
NCU05884T0	Klac_NRRL_Y-1140:KLLA0D12716g.t1	Klac_NRRL_Y-1140:KLLA0B07953g.t1
NCU02406T0	Klac_NRRL_Y-1140:KLLA0B06116g.t1
NCU05680T0	Klac_NRRL_Y-1140:KLLA0E08635g.t1
NCU04185T0	Klac_NRRL_Y-1140:KLLA0F17006g.t1
NCU08687T0	Klac_NRRL_Y-1140:KLLA0F08393g.t1
NCU01916T0	Klac_NRRL_Y-1140:KLLA0E23705g.t1
NCU05295T0	Klac_NRRL_Y-1140:KLLA0A05093g.t1
NCU05224T0	Klac_NRRL_Y-1140:KLLA0F06182g.t1
NCU08706T0	Klac_NRRL_Y-1140:KLLA0D19360g.t1
NCU03846T0	Klac_NRRL_Y-1140:KLLA0F24794g.t1
NCU03846T1	Klac_NRRL_Y-1140:KLLA0F24794g.t1
NCU02536T0	Klac_NRRL_Y-1140:KLLA0C02761g.t1
NCU00424T0	Klac_NRRL_Y-1140:KLLA0F25806g.t1
NCU02305T0	Klac_NRRL_Y-1140:KLLA0E17237g.t1
NCU06099T0	Klac_NRRL_Y-1140:KLLA0A02761g.t1
NCU06440T0	Klac_NRRL_Y-1140:KLLA0B11836g.t1
NCU06183T0	Klac_NRRL_Y-1140:KLLA0D17182g.t1
NCU05939T0	Klac_NRRL_Y-1140:KLLA0D07546g.t1
NCU06216T0	Klac_NRRL_Y-1140:KLLA0D13244g.t1
NCU09816T0	Klac_NRRL_Y-1140:KLLA0F16555g.t1
NCU03312T0	Klac_NRRL_Y-1140:KLLA0F26895g.t1
NCU04241T0	Klac_NRRL_Y-1140:KLLA0A07975g.t1
NCU00030T0	Klac_NRRL_Y-1140:KLLA0D00440g.t1
NCU04288T0	Klac_NRRL_Y-1140:KLLA0E20779g.t1
NCU02464T0	Klac_NRRL_Y-1140:KLLA0B14344g.t1
NCU08370T0	Klac_NRRL_Y-1140:KLLA0A00715g.t1
NCU06493T0	Klac_NRRL_Y-1140:KLLA0F25916g.t1
NCU06764T0	Klac_NRRL_Y-1140:KLLA0D10373g.t1
NCU11179T0	Klac_NRRL_Y-1140:KLLA0E19987g.t1
NCU09123T0	Klac_NRRL_Y-1140:KLLA0F23155g.t1
NCU02053T0	Klac_NRRL_Y-1140:KLLA0F23375g.t1
NCU06780T0	Klac_NRRL_Y-1140:KLLA0A05665g.t1
NCU06371T0	Klac_NRRL_Y-1140:KLLA0D12034g.t1
NCU11705T0	Klac_NRRL_Y-1140:KLLA0C13772g.t1
NCU09116T0	Klac_NRRL_Y-1140:KLLA0F10021g.t1
NCU01471T0	Klac_NRRL_Y-1140:KLLA0F10769g.t1
NCU01654T0	Klac_NRRL_Y-1140:KLLA0B11572g.t1
NCU05518T0	Klac_NRRL_Y-1140:KLLA0E18436g.t1
NCU09212T0	Klac_NRRL_Y-1140:KLLA0F12188g.t1
NCU11426T0	Klac_NRRL_Y-1140:KLLA0E15774g.t1
NCU02757T0	Klac_NRRL_Y-1140:KLLA0A02035g.t1
NCU02564T0	Klac_NRRL_Y-1140:KLLA0C18029g.t1
NCU06846T0	Klac_NRRL_Y-1140:KLLA0C12309g.t1
NCU11187T0	Klac_NRRL_Y-1140:KLLA0C10714g.t1
NCU00742T0	Klac_NRRL_Y-1140:KLLA0C04004g.t1
NCU03853T0	Klac_NRRL_Y-1140:KLLA0F05093g.t1
NCU03944T0	Klac_NRRL_Y-1140:KLLA0F13750g.t1
NCU07779T0	Klac_NRRL_Y-1140:KLLA0F15884g.t1
NCU07724T0	Klac_NRRL_Y-1140:KLLA0F21406g.t1
NCU00605T0	Klac_NRRL_Y-1140:KLLA0E18766g.t1
NCU01821T0	Klac_NRRL_Y-1140:KLLA0F08954g.t1
NCU07021T0	Klac_NRRL_Y-1140:KLLA0F13992g.t1
NCU08578T0	Klac_NRRL_Y-1140:KLLA0D07480g.t1
NCU03079T0	Klac_NRRL_Y-1140:KLLA0A09691g.t1
NCU06091T0	Klac_NRRL_Y-1140:KLLA0E02354g.t1
NCU06717T0	Klac_NRRL_Y-1140:KLLA0E01496g.t1
NCU08427T0	Klac_NRRL_Y-1140:KLLA0E13233g.t1
NCU06231T0	Klac_NRRL_Y-1140:KLLA0D09779g.t1
NCU01816T0	Klac_NRRL_Y-1140:KLLA0B04422g.t1
NCU03267T0	Klac_NRRL_Y-1140:KLLA0F16885g.t1
NCU03759T0	Klac_NRRL_Y-1140:KLLA0F14971g.t1
NCU07071T0	Klac_NRRL_Y-1140:KLLA0E13277g.t1
NCU07058T0	Klac_NRRL_Y-1140:KLLA0D10351g.t1
NCU00891T0	Klac_NRRL_Y-1140:KLLA0D05511g.t1
NCU06781T0	Klac_NRRL_Y-1140:KLLA0C07238g.t1
NCU11129T0	Klac_NRRL_Y-1140:KLLA0A06512g.t1	Klac_NRRL_Y-1140:KLLA0F01903g.t1	Klac_NRRL_Y-1140:KLLA0E05610g.t1
NCU03166T0	Klac_NRRL_Y-1140:KLLA0C04235g.t1
NCU03231T0	Klac_NRRL_Y-1140:KLLA0E02464g.t1
NCU05422T0	Klac_NRRL_Y-1140:KLLA0B13090g.t1
NCU06694T0	Klac_NRRL_Y-1140:KLLA0B07777g.t1
NCU00366T0	Klac_NRRL_Y-1140:KLLA0E06050g.t1
NCU11266T0	Klac_NRRL_Y-1140:KLLA0C09152g.t1
NCU00981T0	Klac_NRRL_Y-1140:KLLA0E13651g.t1
NCU04063T0	Klac_NRRL_Y-1140:KLLA0C16643g.t1
NCU02263T0	Klac_NRRL_Y-1140:KLLA0B06479g.t1
NCU08326T0	Klac_NRRL_Y-1140:KLLA0E18788g.t1
NCU07266T0	Klac_NRRL_Y-1140:KLLA0F22836g.t1
NCU06110T0	Klac_NRRL_Y-1140:KLLA0A00198g.t1
NCU06110T1	Klac_NRRL_Y-1140:KLLA0A00198g.t1
NCU06110T2	Klac_NRRL_Y-1140:KLLA0A00198g.t1
NCU04354T0	Klac_NRRL_Y-1140:KLLA0E17149g.t1
NCU09064T0	Klac_NRRL_Y-1140:KLLA0C01650g.t1
NCU06500T0	Klac_NRRL_Y-1140:KLLA0D09306g.t1
NCU08964T0	Klac_NRRL_Y-1140:KLLA0D05643g.t1
NCU02428T0	Klac_NRRL_Y-1140:KLLA0C01914g.t1
NCU01524T0	Klac_NRRL_Y-1140:KLLA0E17875g.t1
NCU01256T0	Klac_NRRL_Y-1140:KLLA0D08668g.t1
NCU06436T0	Klac_NRRL_Y-1140:KLLA0C08679g.t1
NCU04368T0	Klac_NRRL_Y-1140:KLLA0F12056g.t1
NCU11457T0	Klac_NRRL_Y-1140:KLLA0A02365g.t1
NCU09745T0	Klac_NRRL_Y-1140:KLLA0C09504g.t1
NCU05942T0	Klac_NRRL_Y-1140:KLLA0E03817g.t1
NCU03503T0	Klac_NRRL_Y-1140:KLLA0B02420g.t1
NCU01767T0	Klac_NRRL_Y-1140:KLLA0C13706g.t1
NCU02585T0	Klac_NRRL_Y-1140:KLLA0E24486g.t1
NCU00809T0	Klac_NRRL_Y-1140:KLLA0B14861g.t1
NCU08035T0	Klac_NRRL_Y-1140:KLLA0A01991g.t1
NCU08008T0	Klac_NRRL_Y-1140:KLLA0A11638g.t1
NCU00065T0	Klac_NRRL_Y-1140:KLLA0B04499g.t1
NCU01758T0	Klac_NRRL_Y-1140:KLLA0B01848g.t1
NCU00914T0	Klac_NRRL_Y-1140:KLLA0D07348g.t1
NCU06198T0	Klac_NRRL_Y-1140:KLLA0A01364g.t1
NCU02402T0	Klac_NRRL_Y-1140:KLLA0E05247g.t1
NCU00294T0	Klac_NRRL_Y-1140:KLLA0B02002g.t1
NCU02635T0	Klac_NRRL_Y-1140:KLLA0E12881g.t1
NCU00489T0	Klac_NRRL_Y-1140:KLLA0D08305g.t1
NCU02829T0	Klac_NRRL_Y-1140:KLLA0D05709g.t1
NCU11324T0	Klac_NRRL_Y-1140:KLLA0C15543g.t1
NCU00037T0	Klac_NRRL_Y-1140:KLLA0E07073g.t1
NCU01564T0	Klac_NRRL_Y-1140:KLLA0C11363g.t1
NCU08856T0	Klac_NRRL_Y-1140:KLLA0E10725g.t1
NCU01481T0	Klac_NRRL_Y-1140:KLLA0C02277g.t1
NCU01178T0	Klac_NRRL_Y-1140:KLLA0B05709g.t1
NCU03009T0	Klac_NRRL_Y-1140:KLLA0F03124g.t1
NCU04770T0	Klac_NRRL_Y-1140:KLLA0E10076g.t1
NCU04647T0	Klac_NRRL_Y-1140:KLLA0F11385g.t1
NCU06769T0	Klac_NRRL_Y-1140:KLLA0B12221g.t1
NCU11312T0	Klac_NRRL_Y-1140:KLLA0E07249g.t1
NCU00589T0	Klac_NRRL_Y-1140:KLLA0D06380g.t1	Klac_NRRL_Y-1140:KLLA0C09416g.t1
NCU02232T0	Klac_NRRL_Y-1140:KLLA0B11682g.t1
NCU07509T0	Klac_NRRL_Y-1140:KLLA0E04719g.t1
NCU05523T0	Klac_NRRL_Y-1140:KLLA0F01056g.t1
NCU06191T0	Klac_NRRL_Y-1140:KLLA0F07557g.t1
NCU09673T0	Klac_NRRL_Y-1140:KLLA0C03894g.t1
NCU00963T0	Klac_NRRL_Y-1140:KLLA0A07953g.t1
NCU01206T0	Klac_NRRL_Y-1140:KLLA0F24134g.t1
NCU03393T0	Klac_NRRL_Y-1140:KLLA0E16214g.t1
NCU06550T0	Klac_NRRL_Y-1140:KLLA0A00374g.t1
NCU08605T0	Klac_NRRL_Y-1140:KLLA0A02233g.t1
NCU02616T0	Klac_NRRL_Y-1140:KLLA0F10791g.t1
NCU02497T0	Klac_NRRL_Y-1140:KLLA0D00792g.t1
NCU00665T0	Klac_NRRL_Y-1140:KLLA0B03674g.t1
NCU03234T0	Klac_NRRL_Y-1140:KLLA0F15334g.t1
NCU02996T0	Klac_NRRL_Y-1140:KLLA0B01606g.t1
NCU08066T0	Klac_NRRL_Y-1140:KLLA0E06919g.t1
NCU11379T0	Klac_NRRL_Y-1140:KLLA0F08459g.t1
NCU00213T0	Klac_NRRL_Y-1140:KLLA0E20933g.t1
NCU00155T0	Klac_NRRL_Y-1140:KLLA0F04609g.t1
NCU02147T0	Klac_NRRL_Y-1140:KLLA0F11792g.t1
NCU04407T0	Klac_NRRL_Y-1140:KLLA0C12903g.t1
NCU02533T0	Klac_NRRL_Y-1140:KLLA0D14861g.t1
NCU03695T0	Klac_NRRL_Y-1140:KLLA0D08096g.t1
NCU06360T0	Klac_NRRL_Y-1140:KLLA0F03509g.t1
NCU05196T0	Klac_NRRL_Y-1140:KLLA0D07656g.t1
NCU06419T0	Klac_NRRL_Y-1140:KLLA0D07304g.t1
NCU10272T0	Klac_NRRL_Y-1140:KLLA0F01551g.t1
NCU09551T0	Klac_NRRL_Y-1140:KLLA0A04631g.t1	Klac_NRRL_Y-1140:KLLA0F17776g.t1
NCU00522T0	Klac_NRRL_Y-1140:KLLA0E21406g.t1
NCU03055T0	Klac_NRRL_Y-1140:KLLA0C15477g.t1
NCU04243T0	Klac_NRRL_Y-1140:KLLA0E07788g.t1
NCU04378T0	Klac_NRRL_Y-1140:KLLA0F19822g.t1
NCU08004T0	Klac_NRRL_Y-1140:KLLA0E14080g.t1
NCU10652T0	Klac_NRRL_Y-1140:KLLA0E21197g.t1
NCU04150T0	Klac_NRRL_Y-1140:KLLA0A04037g.t1
NCU00414T0	Klac_NRRL_Y-1140:KLLA0D10890g.t1
NCU03145T0	Klac_NRRL_Y-1140:KLLA0F08723g.t1
NCU08946T0	Klac_NRRL_Y-1140:KLLA0D16302g.t1
NCU02828T0	Klac_NRRL_Y-1140:KLLA0E06721g.t1
NCU03897T0	Klac_NRRL_Y-1140:KLLA0D02398g.t1
NCU07023T0	Klac_NRRL_Y-1140:KLLA0F11550g.t1
NCU01210T0	Klac_NRRL_Y-1140:KLLA0C08448g.t1
NCU06714T0	Klac_NRRL_Y-1140:KLLA0C08448g.t1
NCU03764T0	Klac_NRRL_Y-1140:KLLA0C07425g.t1
NCU04646T0	Klac_NRRL_Y-1140:KLLA0F04818g.t1
NCU07988T0	Klac_NRRL_Y-1140:KLLA0B06094g.t1
NCU07438T0	Klac_NRRL_Y-1140:KLLA0C04774g.t1
NCU07829T0	Klac_NRRL_Y-1140:KLLA0D03410g.t1
NCU01550T0	Klac_NRRL_Y-1140:KLLA0F13376g.t1
NCU00337T0	Klac_NRRL_Y-1140:KLLA0D09735g.t1
NCU07620T0	Klac_NRRL_Y-1140:KLLA0A06193g.t1
NCU08626T0	Klac_NRRL_Y-1140:KLLA0D00462g.t1
NCU11297T0	Klac_NRRL_Y-1140:KLLA0B09812g.t1
NCU04798T0	Klac_NRRL_Y-1140:KLLA0E09570g.t1
NCU07269T0	Klac_NRRL_Y-1140:KLLA0E09570g.t1
NCU00230T0	Klac_NRRL_Y-1140:KLLA0F22297g.t1
NCU01348T0	Klac_NRRL_Y-1140:KLLA0F04235g.t1
NCU03937T0	Klac_NRRL_Y-1140:KLLA0D01958g.t1
NCU08502T0	Klac_NRRL_Y-1140:KLLA0E24090g.t1
NCU08968T0	Klac_NRRL_Y-1140:KLLA0D00594g.t1
NCU04013T1	Klac_NRRL_Y-1140:KLLA0B12540g.t1
NCU04013T0	Klac_NRRL_Y-1140:KLLA0B12540g.t1
NCU02203T0	Klac_NRRL_Y-1140:KLLA0E16698g.t1
NCU01240T0	Klac_NRRL_Y-1140:KLLA0F25520g.t1
NCU01084T0	Klac_NRRL_Y-1140:KLLA0D13970g.t1
NCU00660T0	Klac_NRRL_Y-1140:KLLA0A09845g.t1
NCU01666T0	Klac_NRRL_Y-1140:KLLA0F12364g.t1
NCU09535T0	Klac_NRRL_Y-1140:KLLA0E03465g.t1
NCU09320T0	Klac_NRRL_Y-1140:KLLA0F27489g.t1
NCU07722T0	Klac_NRRL_Y-1140:KLLA0D19008g.t1
NCU03936T0	Klac_NRRL_Y-1140:KLLA0A03245g.t1
NCU09258T0	Klac_NRRL_Y-1140:KLLA0C06138g.t1
NCU06167T0	Klac_NRRL_Y-1140:KLLA0F08525g.t1	Klac_NRRL_Y-1140:KLLA0A07249g.t1
NCU03092T0	Klac_NRRL_Y-1140:KLLA0C11495g.t1
NCU02727T0	Klac_NRRL_Y-1140:KLLA0B06754g.t1
NCU03404T0	Klac_NRRL_Y-1140:KLLA0B14839g.t1
NCU02960T0	Klac_NRRL_Y-1140:KLLA0C15455g.t1
NCU03304T0	Klac_NRRL_Y-1140:KLLA0E20295g.t1
NCU03229T0	Klac_NRRL_Y-1140:KLLA0D16214g.t1
NCU08280T0	Klac_NRRL_Y-1140:KLLA0F15224g.t1
NCU04479T0	Klac_NRRL_Y-1140:KLLA0A02013g.t1
NCU04815T0	Klac_NRRL_Y-1140:KLLA0F06226g.t1
NCU07814T0	Klac_NRRL_Y-1140:KLLA0C12859g.t1
NCU09290T0	Klac_NRRL_Y-1140:KLLA0F12936g.t1
NCU07884T0	Klac_NRRL_Y-1140:KLLA0B12826g.t1
NCU02082T0	Klac_NRRL_Y-1140:KLLA0C10274g.t1
NCU01438T0	Klac_NRRL_Y-1140:KLLA0E15114g.t1
NCU02554T0	Klac_NRRL_Y-1140:KLLA0C18491g.t1
NCU07691T0	Klac_NRRL_Y-1140:KLLA0E14872g.t1
NCU07188T0	Klac_NRRL_Y-1140:KLLA0B12375g.t1
NCU03352T0	Klac_NRRL_Y-1140:KLLA0D07029g.t1
NCU08384T0	Klac_NRRL_Y-1140:KLLA0E21714g.t1
NCU02743T0	Klac_NRRL_Y-1140:KLLA0F01419g.t1
NCU07757T0	Klac_NRRL_Y-1140:KLLA0F10659g.t1
NCU05901T0	Klac_NRRL_Y-1140:KLLA0D08118g.t1
NCU00466T0	Klac_NRRL_Y-1140:KLLA0F07975g.t1
NCU03188T0	Klac_NRRL_Y-1140:KLLA0C16896g.t1
NCU00880T0	Klac_NRRL_Y-1140:KLLA0B14410g.t1
NCU02580T0	Klac_NRRL_Y-1140:KLLA0F16753g.t1
NCU06454T0	Klac_NRRL_Y-1140:KLLA0A04213g.t1
NCU04316T0	Klac_NRRL_Y-1140:KLLA0F09999g.t1
NCU06052T0	Klac_NRRL_Y-1140:KLLA0D13464g.t1
NCU08278T0	Klac_NRRL_Y-1140:KLLA0D09889g.t1
NCU08340T0	Klac_NRRL_Y-1140:KLLA0F05225g.t1
NCU08340T1	Klac_NRRL_Y-1140:KLLA0F05225g.t1
NCU00021T0	Klac_NRRL_Y-1140:KLLA0F25322g.t1
NCU09738T0	Klac_NRRL_Y-1140:KLLA0E04268g.t1
NCU01069T0	Klac_NRRL_Y-1140:KLLA0E11935g.t1
NCU01980T0	Klac_NRRL_Y-1140:KLLA0D12012g.t1
NCU08048T0	Klac_NRRL_Y-1140:KLLA0E14806g.t1
NCU02781T0	Klac_NRRL_Y-1140:KLLA0F10615g.t1
NCU06067T0	Klac_NRRL_Y-1140:KLLA0C12969g.t1
NCU03597T0	Klac_NRRL_Y-1140:KLLA0B12309g.t1
NCU08762T0	Klac_NRRL_Y-1140:KLLA0C12265g.t1
NCU06726T0	Klac_NRRL_Y-1140:KLLA0A02453g.t1
NCU08477T0	Klac_NRRL_Y-1140:KLLA0D05313g.t1
NCU09475T0	Klac_NRRL_Y-1140:KLLA0D10659g.t1
NCU05079T0	Klac_NRRL_Y-1140:KLLA0E12947g.t1
NCU08738T0	Klac_NRRL_Y-1140:KLLA0E12947g.t1
NCU06569T0	Klac_NRRL_Y-1140:KLLA0A09559g.t1
NCU04784T0	Klac_NRRL_Y-1140:KLLA0F26697g.t1
NCU09265T0	Klac_NRRL_Y-1140:KLLA0F00462g.t1
NCU00575T0	Klac_NRRL_Y-1140:KLLA0C01155g.t1
NCU11453T0	Klac_NRRL_Y-1140:KLLA0D06633g.t1
NCU01174T0	Klac_NRRL_Y-1140:KLLA0A05258g.t1
NCU05818T0	Klac_NRRL_Y-1140:KLLA0A04125g.t1
NCU03241T0	Klac_NRRL_Y-1140:KLLA0B04664g.t1
NCU05513T0	Klac_NRRL_Y-1140:KLLA0F06600g.t1
NCU06662T0	Klac_NRRL_Y-1140:KLLA0E09680g.t1
NCU08380T1	Klac_NRRL_Y-1140:KLLA0F15620g.t1
NCU08380T0	Klac_NRRL_Y-1140:KLLA0F15620g.t1
NCU01919T0	Klac_NRRL_Y-1140:KLLA0A10791g.t1
NCU01795T0	Klac_NRRL_Y-1140:KLLA0C13673g.t1
NCU01221T0	Klac_NRRL_Y-1140:KLLA0F04675g.t1
NCU05634T0	Klac_NRRL_Y-1140:KLLA0A07425g.t1
NCU03652T0	Klac_NRRL_Y-1140:KLLA0F12166g.t1
NCU01515T0	Klac_NRRL_Y-1140:KLLA0D16170g.t1
NCU08022T0	Klac_NRRL_Y-1140:KLLA0C17688g.t1
NCU09322T0	Klac_NRRL_Y-1140:KLLA0E20361g.t1
NCU01429T0	Klac_NRRL_Y-1140:KLLA0C04818g.t1
NCU04040T0	Klac_NRRL_Y-1140:KLLA0F18414g.t1
NCU10044T0	Klac_NRRL_Y-1140:KLLA0C14256g.t1
NCU09892T0	Klac_NRRL_Y-1140:KLLA0E19899g.t1
NCU11744T0	Klac_NRRL_Y-1140:KLLA0F06622g.t1
NCU01446T0	Klac_NRRL_Y-1140:KLLA0E22990g.t1
NCU02074T0	Klac_NRRL_Y-1140:KLLA0D10241g.t1
NCU02658T0	Klac_NRRL_Y-1140:KLLA0D18557g.t1
NCU06679T0	Klac_NRRL_Y-1140:KLLA0D00814g.t1
NCU07199T0	Klac_NRRL_Y-1140:KLLA0D00374g.t1	Klac_NRRL_Y-1140:KLLA0E25025g.t1	Klac_NRRL_Y-1140:KLLA0E14696g.t1
NCU05853T0	Klac_NRRL_Y-1140:KLLA0D00374g.t1	Klac_NRRL_Y-1140:KLLA0E25025g.t1	Klac_NRRL_Y-1140:KLLA0E14696g.t1
NCU08114T0	Klac_NRRL_Y-1140:KLLA0D00374g.t1	Klac_NRRL_Y-1140:KLLA0E25025g.t1	Klac_NRRL_Y-1140:KLLA0E14696g.t1
NCU06238T0	Klac_NRRL_Y-1140:KLLA0E03146g.t1
NCU06057T0	Klac_NRRL_Y-1140:KLLA0D09647g.t1
NCU00161T0	Klac_NRRL_Y-1140:KLLA0C03003g.t1
NCU05585T0	Klac_NRRL_Y-1140:KLLA0C19481g.t1
NCU07868T0	Klac_NRRL_Y-1140:KLLA0A04730g.t1
NCU06756T0	Klac_NRRL_Y-1140:KLLA0E22660g.t1
NCU08011T0	Klac_NRRL_Y-1140:KLLA0B14729g.t1	Klac_NRRL_Y-1140:KLLA0E22176g.t1
NCU06877T0	Klac_NRRL_Y-1140:KLLA0E05313g.t1
NCU03981T1	Klac_NRRL_Y-1140:KLLA0A07799g.t1
NCU03981T0	Klac_NRRL_Y-1140:KLLA0A07799g.t1
NCU02425T0	Klac_NRRL_Y-1140:KLLA0F03839g.t1
NCU08003T0	Klac_NRRL_Y-1140:KLLA0E04026g.t1
NCU08218T0	Klac_NRRL_Y-1140:KLLA0E16764g.t1
NCU06684T0	Klac_NRRL_Y-1140:KLLA0D12364g.t1
NCU07002T0	Klac_NRRL_Y-1140:KLLA0A11594g.t1
NCU12152T0	Klac_NRRL_Y-1140:KLLA0E09350g.t1
NCU01949T0	Klac_NRRL_Y-1140:KLLA0E23760g.t1
NCU04503T0	Klac_NRRL_Y-1140:KLLA0C14586g.t1
NCU04783T0	Klac_NRRL_Y-1140:KLLA0C16731g.t1
NCU06870T0	Klac_NRRL_Y-1140:KLLA0A09955g.t1
NCU05427T0	Klac_NRRL_Y-1140:KLLA0F09691g.t1
NCU09547T0	Klac_NRRL_Y-1140:KLLA0E14168g.t1
NCU00301T0	Klac_NRRL_Y-1140:KLLA0C16401g.t1
NCU01464T0	Klac_NRRL_Y-1140:KLLA0F27929g.t1
NCU03441T0	Klac_NRRL_Y-1140:KLLA0D04664g.t1
NCU04111T0	Klac_NRRL_Y-1140:KLLA0B13134g.t1
NCU06779T0	Klac_NRRL_Y-1140:KLLA0F03817g.t1
NCU07550T0	Klac_NRRL_Y-1140:KLLA0F18832g.t1
NCU04443T0	Klac_NRRL_Y-1140:KLLA0A10549g.t1
NCU03803T0	Klac_NRRL_Y-1140:KLLA0E24046g.t1
NCU06141T0	Klac_NRRL_Y-1140:KLLA0C09548g.t1
NCU07169T0	Klac_NRRL_Y-1140:KLLA0F06853g.t1
NCU01667T0	Klac_NRRL_Y-1140:KLLA0F14366g.t1
NCU00501T0	Klac_NRRL_Y-1140:KLLA0B10890g.t1
NCU03659T0	Klac_NRRL_Y-1140:KLLA0E14828g.t1
NCU07020T0	Klac_NRRL_Y-1140:KLLA0E02904g.t1
NCU11169T0	Klac_NRRL_Y-1140:KLLA0B14036g.t1
NCU01705T0	Klac_NRRL_Y-1140:KLLA0B01023g.t1
NCU00395T0	Klac_NRRL_Y-1140:KLLA0D12430g.t1
NCU06866T0	Klac_NRRL_Y-1140:KLLA0A11484g.t1
NCU06999T0	Klac_NRRL_Y-1140:KLLA0E16973g.t1
NCU02374T0	Klac_NRRL_Y-1140:KLLA0B00825g.t1
NCU06534T0	Klac_NRRL_Y-1140:KLLA0C14344g.t1
NCU06089T0	Klac_NRRL_Y-1140:KLLA0E16797g.t1
NCU07688T0	Klac_NRRL_Y-1140:KLLA0E02552g.t1
NCU08500T0	Klac_NRRL_Y-1140:KLLA0E20559g.t1
NCU11471T0	Klac_NRRL_Y-1140:KLLA0E00176g.t1	Klac_NRRL_Y-1140:KLLA0F00242g.t1
NCU00493T0	Klac_NRRL_Y-1140:KLLA0D11396g.t1
NCU04600T0	Klac_NRRL_Y-1140:KLLA0E20075g.t1
NCU02282T0	Klac_NRRL_Y-1140:KLLA0B13387g.t1
NCU07733T0	Klac_NRRL_Y-1140:KLLA0E16445g.t1
NCU11181T0	Klac_NRRL_Y-1140:KLLA0B02046g.t1
NCU00777T0	Klac_NRRL_Y-1140:KLLA0F05962g.t1
NCU02509T0	Klac_NRRL_Y-1140:KLLA0F08261g.t1
NCU11234T0	Klac_NRRL_Y-1140:KLLA0A03135g.t1
NCU07419T0	Klac_NRRL_Y-1140:KLLA0F12804g.t1
NCU00025T0	Klac_NRRL_Y-1140:KLLA0C04433g.t1
NCU01484T0	Klac_NRRL_Y-1140:KLLA0B10626g.t1
NCU04606T0	Klac_NRRL_Y-1140:KLLA0F04191g.t1
NCU06271T0	Klac_NRRL_Y-1140:KLLA0B01243g.t1
NCU09733T0	Klac_NRRL_Y-1140:KLLA0F08745g.t1
NCU00108T0	Klac_NRRL_Y-1140:KLLA0B02332g.t1
NCU02005T0	Klac_NRRL_Y-1140:KLLA0B10692g.t1
NCU03732T0	Klac_NRRL_Y-1140:KLLA0D04818g.t1
NCU10061T0	Klac_NRRL_Y-1140:KLLA0A05027g.t1
NCU06168T0	Klac_NRRL_Y-1140:KLLA0D02948g.t1
NCU09311T0	Klac_NRRL_Y-1140:KLLA0E12793g.t1
NCU11864T0	Klac_NRRL_Y-1140:KLLA0E21923g.t1
NCU00944T0	Klac_NRRL_Y-1140:KLLA0F16775g.t1	Klac_NRRL_Y-1140:KLLA0E24002g.t1
NCU11173T0	Klac_NRRL_Y-1140:KLLA0B02134g.t1
NCU00182T0	Klac_NRRL_Y-1140:KLLA0F25498g.t1
NCU04124T0	Klac_NRRL_Y-1140:KLLA0A06402g.t1
NCU07774T0	Klac_NRRL_Y-1140:KLLA0A09735g.t1
NCU03972T0	Klac_NRRL_Y-1140:KLLA0D14663g.t1
NCU08357T0	Klac_NRRL_Y-1140:KLLA0E11143g.t1
NCU09896T0	Klac_NRRL_Y-1140:KLLA0B13321g.t1
NCU03497T0	Klac_NRRL_Y-1140:KLLA0A03025g.t1	Klac_NRRL_Y-1140:KLLA0F28039g.t1
NCU03197T0	Klac_NRRL_Y-1140:KLLA0F24618g.t1
NCU08607T0	Klac_NRRL_Y-1140:KLLA0C12947g.t1
NCU01165T0	Klac_NRRL_Y-1140:KLLA0C18634g.t1
NCU00173T0	Klac_NRRL_Y-1140:KLLA0F01947g.t1
NCU00950T0	Klac_NRRL_Y-1140:KLLA0F06094g.t1
NCU09091T0	Klac_NRRL_Y-1140:KLLA0F02519g.t1
NCU03269T0	Klac_NRRL_Y-1140:KLLA0F11187g.t1
NCU03715T0	Klac_NRRL_Y-1140:KLLA0B00759g.t1
NCU06606T0	Klac_NRRL_Y-1140:KLLA0E22682g.t1
NCU04430T0	Klac_NRRL_Y-1140:KLLA0D06424g.t1
NCU01166T0	Klac_NRRL_Y-1140:KLLA0E04070g.t1
NCU00600T0	Klac_NRRL_Y-1140:KLLA0F03443g.t1
NCU08036T0	Klac_NRRL_Y-1140:KLLA0A01969g.t1
NCU03177T0	Klac_NRRL_Y-1140:KLLA0D03630g.t1
NCU04201T0	Klac_NRRL_Y-1140:KLLA0F27467g.t1
NCU07992T0	Klac_NRRL_Y-1140:KLLA0E03212g.t1
NCU04337T0	Klac_NRRL_Y-1140:KLLA0D13332g.t1
NCU09117T0	Klac_NRRL_Y-1140:KLLA0F22671g.t1
NCU02289T0	Klac_NRRL_Y-1140:KLLA0E12595g.t1
NCU01367T0	Klac_NRRL_Y-1140:KLLA0B11077g.t1
NCU06009T0	Klac_NRRL_Y-1140:KLLA0F19360g.t1
NCU04454T0	Klac_NRRL_Y-1140:KLLA0D19404g.t1
NCU00091T0	Klac_NRRL_Y-1140:KLLA0E06435g.t1
NCU04015T0	Klac_NRRL_Y-1140:KLLA0F06446g.t1
NCU02626T0	Klac_NRRL_Y-1140:KLLA0D05951g.t1
NCU04245T0	Klac_NRRL_Y-1140:KLLA0F24046g.t1
NCU07719T0	Klac_NRRL_Y-1140:KLLA0F00924g.t1
NCU02333T0	Klac_NRRL_Y-1140:KLLA0F00704g.t1
NCU02943T0	Klac_NRRL_Y-1140:KLLA0E23188g.t1
NCU02948T0	Klac_NRRL_Y-1140:KLLA0F04323g.t1
NCU01435T0	Klac_NRRL_Y-1140:KLLA0D10527g.t1
NCU03207T0	Klac_NRRL_Y-1140:KLLA0F25036g.t1
NCU02226T0	Klac_NRRL_Y-1140:KLLA0D15455g.t1
NCU08959T0	Klac_NRRL_Y-1140:KLLA0D14355g.t1
NCU01161T0	Klac_NRRL_Y-1140:KLLA0F23848g.t1
NCU04133T0	Klac_NRRL_Y-1140:KLLA0F11748g.t1
NCU08595T0	Klac_NRRL_Y-1140:KLLA0A07931g.t1
NCU04323T0	Klac_NRRL_Y-1140:KLLA0D02926g.t1
NCU05720T0	Klac_NRRL_Y-1140:KLLA0D07854g.t1
NCU11651T0	Klac_NRRL_Y-1140:KLLA0F00968g.t1
NCU02423T0	Klac_NRRL_Y-1140:KLLA0E15532g.t1
NCU00725T0	Klac_NRRL_Y-1140:KLLA0B04587g.t1
NCU07931T0	Klac_NRRL_Y-1140:KLLA0C02167g.t1
NCU03952T0	Klac_NRRL_Y-1140:KLLA0D09757g.t1
NCU08346T0	Klac_NRRL_Y-1140:KLLA0F01276g.t1
NCU01906T0	Klac_NRRL_Y-1140:KLLA0B14707g.t1	Klac_NRRL_Y-1140:KLLA0D10109g.t1
NCU01613T0	Klac_NRRL_Y-1140:KLLA0C15829g.t1
NCU00736T0	Klac_NRRL_Y-1140:KLLA0E21450g.t1
NCU00216T0	Klac_NRRL_Y-1140:KLLA0F27621g.t1
NCU01498T0	Klac_NRRL_Y-1140:KLLA0F02838g.t1
NCU03018T0	Klac_NRRL_Y-1140:KLLA0F02013g.t1
NCU01993T0	Klac_NRRL_Y-1140:KLLA0F24354g.t1
NCU03963T0	Klac_NRRL_Y-1140:KLLA0F15664g.t1
NCU07956T0	Klac_NRRL_Y-1140:KLLA0C06446g.t1
NCU11251T0	Klac_NRRL_Y-1140:KLLA0E04741g.t1
NCU09119T0	Klac_NRRL_Y-1140:KLLA0B06886g.t1
NCU00056T0	Klac_NRRL_Y-1140:KLLA0C08239g.t1
NCU00927T0	Klac_NRRL_Y-1140:KLLA0D01045g.t1
NCU06465T0	Klac_NRRL_Y-1140:KLLA0C10406g.t1
NCU03440T0	Klac_NRRL_Y-1140:KLLA0B12243g.t1
NCU03711T0	Klac_NRRL_Y-1140:KLLA0D01265g.t1
NCU06921T0	Klac_NRRL_Y-1140:KLLA0E21263g.t1
NCU10895T0	Klac_NRRL_Y-1140:KLLA0F11022g.t1
NCU01252T0	Klac_NRRL_Y-1140:KLLA0B12892g.t1
NCU02224T0	Klac_NRRL_Y-1140:KLLA0D10824g.t1
NCU07246T0	Klac_NRRL_Y-1140:KLLA0E05357g.t1
NCU11489T0	Klac_NRRL_Y-1140:KLLA0C16445g.t1
NCU09600T0	Klac_NRRL_Y-1140:KLLA0F07381g.t1
NCU00164T0	Klac_NRRL_Y-1140:KLLA0B02090g.t1
NCU00440T0	Klac_NRRL_Y-1140:KLLA0D06787g.t1
NCU00088T0	Klac_NRRL_Y-1140:KLLA0D19382g.t1
NCU06552T0	Klac_NRRL_Y-1140:KLLA0E20823g.t1
NCU09366T0	Klac_NRRL_Y-1140:KLLA0E05588g.t1
NCU03468T0	Klac_NRRL_Y-1140:KLLA0C14949g.t1
NCU01337T0	Klac_NRRL_Y-1140:KLLA0B12463g.t1
NCU01552T0	Klac_NRRL_Y-1140:KLLA0B11231g.t1
NCU01552T1	Klac_NRRL_Y-1140:KLLA0B11231g.t1
NCU07937T0	Klac_NRRL_Y-1140:KLLA0F20504g.t1
NCU01695T0	Klac_NRRL_Y-1140:KLLA0C02893g.t1
NCU09594T0	Klac_NRRL_Y-1140:KLLA0E03333g.t1
NCU06882T0	Klac_NRRL_Y-1140:KLLA0D02266g.t1
NCU03297T0	Klac_NRRL_Y-1140:KLLA0B07557g.t1
NCU03297T1	Klac_NRRL_Y-1140:KLLA0B07557g.t1
NCU02368T0	Klac_NRRL_Y-1140:KLLA0F19118g.t1
NCU02532T0	Klac_NRRL_Y-1140:KLLA0B09526g.t1
NCU06193T0	Klac_NRRL_Y-1140:KLLA0F15796g.t1
NCU11410T0	Klac_NRRL_Y-1140:KLLA0C04345g.t1
NCU09869T0	Klac_NRRL_Y-1140:KLLA0D13530g.t1
NCU00300T0	Klac_NRRL_Y-1140:KLLA0C03762g.t1
NCU00553T0	Klac_NRRL_Y-1140:KLLA0F02123g.t1
NCU00690T0	Klac_NRRL_Y-1140:KLLA0D19448g.t1
NCU04755T0	Klac_NRRL_Y-1140:KLLA0E19305g.t1
NCU03935T0	Klac_NRRL_Y-1140:KLLA0B03872g.t1
NCU03855T0	Klac_NRRL_Y-1140:KLLA0B09196g.t1
NCU07701T0	Klac_NRRL_Y-1140:KLLA0E15510g.t1
NCU05207T0	Klac_NRRL_Y-1140:KLLA0F03311g.t1
NCU09876T0	Klac_NRRL_Y-1140:KLLA0F03311g.t1
NCU02468T0	Klac_NRRL_Y-1140:KLLA0E08129g.t1
NCU02812T0	Klac_NRRL_Y-1140:KLLA0E08030g.t1
NCU02965T0	Klac_NRRL_Y-1140:KLLA0B05016g.t1
NCU06404T0	Klac_NRRL_Y-1140:KLLA0E12111g.t1
NCU11102T0	Klac_NRRL_Y-1140:KLLA0C07260g.t1
NCU12009T0	Klac_NRRL_Y-1140:KLLA0C15521g.t1
NCU08385T0	Klac_NRRL_Y-1140:KLLA0D02816g.t1
NCU11537T0	Klac_NRRL_Y-1140:KLLA0F14861g.t1
NCU04452T0	Klac_NRRL_Y-1140:KLLA0A09075g.t1
NCU06532T0	Klac_NRRL_Y-1140:KLLA0C09240g.t1
NCU04110T0	Klac_NRRL_Y-1140:KLLA0F18018g.t1
NCU07504T0	Klac_NRRL_Y-1140:KLLA0C01188g.t1
NCU03028T0	Klac_NRRL_Y-1140:KLLA0D01859g.t1
NCU07263T0	Klac_NRRL_Y-1140:KLLA0C13431g.t1
NCU03369T0	Klac_NRRL_Y-1140:KLLA0D01243g.t1
NCU05252T0	Klac_NRRL_Y-1140:KLLA0B14080g.t1
NCU04553T0	Klac_NRRL_Y-1140:KLLA0D18304g.t1
NCU08989T0	Klac_NRRL_Y-1140:KLLA0E24805g.t1
NCU08044T0	Klac_NRRL_Y-1140:KLLA0B08371g.t1
NCU09538T0	Klac_NRRL_Y-1140:KLLA0D00506g.t1
NCU00150T0	Klac_NRRL_Y-1140:KLLA0D16148g.t1
NCU00150T1	Klac_NRRL_Y-1140:KLLA0D16148g.t1
NCU00232T0	Klac_NRRL_Y-1140:KLLA0F16665g.t1
NCU04535T0	Klac_NRRL_Y-1140:KLLA0E16379g.t1
NCU09731T0	Klac_NRRL_Y-1140:KLLA0C05632g.t1
NCU09090T0	Klac_NRRL_Y-1140:KLLA0E08723g.t1
NCU07564T0	Klac_NRRL_Y-1140:KLLA0C19272g.t1	Klac_NRRL_Y-1140:KLLA0A10439g.t1	Klac_NRRL_Y-1140:KLLA0C00220g.t1	Klac_NRRL_Y-1140:KLLA0E14652g.t1	Klac_NRRL_Y-1140:KLLA0E14498g.t1
NCU08389T0	Klac_NRRL_Y-1140:KLLA0F08657g.t1
NCU08389T1	Klac_NRRL_Y-1140:KLLA0F08657g.t1
NCU03658T0	Klac_NRRL_Y-1140:KLLA0C03300g.t1
NCU06856T0	Klac_NRRL_Y-1140:KLLA0C02475g.t1
NCU06410T0	Klac_NRRL_Y-1140:KLLA0C13728g.t1
NCU09930T0	Klac_NRRL_Y-1140:KLLA0C02783g.t1
NCU06104T0	Klac_NRRL_Y-1140:KLLA0D01111g.t1
NCU03859T0	Klac_NRRL_Y-1140:KLLA0C11671g.t1
NCU10292T0	Klac_NRRL_Y-1140:KLLA0C15147g.t1
NCU09747T0	Klac_NRRL_Y-1140:KLLA0E11506g.t1
NCU11676T0	Klac_NRRL_Y-1140:KLLA0C12925g.t1
NCU04733T0	Klac_NRRL_Y-1140:KLLA0F14256g.t1	Klac_NRRL_Y-1140:KLLA0F14234g.t1
NCU01257T0	Klac_NRRL_Y-1140:KLLA0A06710g.t1
NCU01947T0	Klac_NRRL_Y-1140:KLLA0C15763g.t1
NCU01332T0	Klac_NRRL_Y-1140:KLLA0E22539g.t1
NCU01179T0	Klac_NRRL_Y-1140:KLLA0F06292g.t1
NCU04379T0	Klac_NRRL_Y-1140:KLLA0E02398g.t1
NCU06031T0	Klac_NRRL_Y-1140:KLLA0E20383g.t1
NCU10155T0	Klac_NRRL_Y-1140:KLLA0E04697g.t1
NCU08324T0	Klac_NRRL_Y-1140:KLLA0F15433g.t1
NCU03218T0	Klac_NRRL_Y-1140:KLLA0C10967g.t1
NCU05804T0	Klac_NRRL_Y-1140:KLLA0E12463g.t1
NCU04069T0	Klac_NRRL_Y-1140:KLLA0F24728g.t1
NCU03116T0	Klac_NRRL_Y-1140:KLLA0D12914g.t1
NCU04019T0	Klac_NRRL_Y-1140:KLLA0C18051g.t1
NCU06712T0	Klac_NRRL_Y-1140:KLLA0A10153g.t1
NCU09436T0	Klac_NRRL_Y-1140:KLLA0E14938g.t1
NCU09492T0	Klac_NRRL_Y-1140:KLLA0D02860g.t1
NCU00924T0	Klac_NRRL_Y-1140:KLLA0E04829g.t1
NCU12027T0	Klac_NRRL_Y-1140:KLLA0E16148g.t1
NCU09811T0	Klac_NRRL_Y-1140:KLLA0D10131g.t1	Klac_NRRL_Y-1140:KLLA0C17336g.t1	Klac_NRRL_Y-1140:KLLA0C06677g.t1	Klac_NRRL_Y-1140:KLLA0C00132g.t1	Klac_NRRL_Y-1140:KLLA0E00132g.t1	Klac_NRRL_Y-1140:KLLA0D00143g.t1	Klac_NRRL_Y-1140:KLLA0D20009g.t1	Klac_NRRL_Y-1140:KLLA0A00132g.t1
NCU01635T0	Klac_NRRL_Y-1140:KLLA0E08591g.t1	Klac_NRRL_Y-1140:KLLA0E17677g.t1
NCU07289T0	Klac_NRRL_Y-1140:KLLA0D13640g.t1
NCU07289T1	Klac_NRRL_Y-1140:KLLA0D13640g.t1
NCU03030T0	Klac_NRRL_Y-1140:KLLA0E24288g.t1
NCU11399T0	Klac_NRRL_Y-1140:KLLA0C06567g.t1
NCU04612T1	Klac_NRRL_Y-1140:KLLA0C16577g.t1
NCU04612T0	Klac_NRRL_Y-1140:KLLA0C16577g.t1
NCU00066T0	Klac_NRRL_Y-1140:KLLA0C14025g.t1
NCU01099T0	Klac_NRRL_Y-1140:KLLA0C06358g.t1
NCU03102T0	Klac_NRRL_Y-1140:KLLA0A10483g.t1
NCU01784T0	Klac_NRRL_Y-1140:KLLA0E14388g.t1
NCU04087T0	Klac_NRRL_Y-1140:KLLA0A04147g.t1
NCU03988T0	Klac_NRRL_Y-1140:KLLA0A07227g.t1
NCU02618T0	Klac_NRRL_Y-1140:KLLA0E19833g.t1
NCU05757T0	Klac_NRRL_Y-1140:KLLA0E15312g.t1
NCU02157T0	Klac_NRRL_Y-1140:KLLA0D18865g.t1
NCU04326T0	Klac_NRRL_Y-1140:KLLA0B07579g.t1
NCU07662T0	Klac_NRRL_Y-1140:KLLA0E03982g.t1
NCU06540T0	Klac_NRRL_Y-1140:KLLA0F27357g.t1
NCU09384T0	Klac_NRRL_Y-1140:KLLA0C16423g.t1
NCU11420T0	Klac_NRRL_Y-1140:KLLA0C16533g.t1
NCU07911T0	Klac_NRRL_Y-1140:KLLA0D02244g.t1
NCU08878T0	Klac_NRRL_Y-1140:KLLA0B05038g.t1
NCU09239T0	Klac_NRRL_Y-1140:KLLA0B12078g.t1
NCU01238T0	Klac_NRRL_Y-1140:KLLA0C16203g.t1
NCU09897T0	Klac_NRRL_Y-1140:KLLA0F26114g.t1
NCU10409T0	Klac_NRRL_Y-1140:KLLA0B08800g.t1	Klac_NRRL_Y-1140:KLLA0D12628g.t1
NCU00376T0	Klac_NRRL_Y-1140:KLLA0A04708g.t1
NCU00334T0	Klac_NRRL_Y-1140:KLLA0C11099g.t1
NCU06718T0	Klac_NRRL_Y-1140:KLLA0C12837g.t1
NCU09552T0	Klac_NRRL_Y-1140:KLLA0C02255g.t1
NCU07742T0	Klac_NRRL_Y-1140:KLLA0E19195g.t1
NCU11809T0	Klac_NRRL_Y-1140:KLLA0A00616g.t1
NCU00435T0	Klac_NRRL_Y-1140:KLLA0B13343g.t1
NCU03763T0	Klac_NRRL_Y-1140:KLLA0F14949g.t1
NCU09560T0	Klac_NRRL_Y-1140:KLLA0E03509g.t1
NCU07365T0	Klac_NRRL_Y-1140:KLLA0D11506g.t1
NCU09485T0	Klac_NRRL_Y-1140:KLLA0F26455g.t1
NCU08312T0	Klac_NRRL_Y-1140:KLLA0D17028g.t1
NCU11724T0	Klac_NRRL_Y-1140:KLLA0F21604g.t1
NCU10051T0	Klac_NRRL_Y-1140:KLLA0B14476g.t1
NCU02096T0	Klac_NRRL_Y-1140:KLLA0B14476g.t1
NCU02113T0	Klac_NRRL_Y-1140:KLLA0C17622g.t1
NCU00913T0	Klac_NRRL_Y-1140:KLLA0F14278g.t1
NCU00519T0	Klac_NRRL_Y-1140:KLLA0E15136g.t1
NCU03379T0	Klac_NRRL_Y-1140:KLLA0A04059g.t1
NCU01929T0	Klac_NRRL_Y-1140:KLLA0E08085g.t1
NCU03633T0	Klac_NRRL_Y-1140:KLLA0C07469g.t1
NCU07879T0	Klac_NRRL_Y-1140:KLLA0C16181g.t1
NCU07584T0	Klac_NRRL_Y-1140:KLLA0D13178g.t1
NCU02668T0	Klac_NRRL_Y-1140:KLLA0F04433g.t1	Klac_NRRL_Y-1140:KLLA0E14982g.t1
NCU04304T0	Klac_NRRL_Y-1140:KLLA0F03553g.t1
NCU01324T0	Klac_NRRL_Y-1140:KLLA0E10813g.t1
NCU03173T0	Klac_NRRL_Y-1140:KLLA0F16192g.t1
NCU03806T0	Klac_NRRL_Y-1140:KLLA0F06831g.t1
NCU02432T0	Klac_NRRL_Y-1140:KLLA0D19602g.t1
NCU07669T0	Klac_NRRL_Y-1140:KLLA0C10923g.t1
NCU04841T0	Klac_NRRL_Y-1140:KLLA0B13475g.t1
NCU08683T0	Klac_NRRL_Y-1140:KLLA0C13816g.t1
NCU07482T0	Klac_NRRL_Y-1140:KLLA0B01265g.t1
NCU09608T0	Klac_NRRL_Y-1140:KLLA0F04774g.t1
NCU12124T0	Klac_NRRL_Y-1140:KLLA0F14465g.t1
NCU01753T0	Klac_NRRL_Y-1140:KLLA0C05236g.t1
NCU02973T0	Klac_NRRL_Y-1140:KLLA0E08877g.t1
NCU00609T0	Klac_NRRL_Y-1140:KLLA0B14322g.t1
NCU05075T0	Klac_NRRL_Y-1140:KLLA0E18810g.t1
NCU06269T0	Klac_NRRL_Y-1140:KLLA0F23892g.t1
NCU07621T0	Klac_NRRL_Y-1140:KLLA0D16434g.t1
NCU02961T0	Klac_NRRL_Y-1140:KLLA0A10065g.t1
NCU02744T0	Klac_NRRL_Y-1140:KLLA0F04499g.t1	Klac_NRRL_Y-1140:KLLA0E09075g.t1
NCU02653T0	Klac_NRRL_Y-1140:KLLA0A04081g.t1
NCU03341T0	Klac_NRRL_Y-1140:KLLA0C07843g.t1
NCU00617T0	Klac_NRRL_Y-1140:KLLA0C06952g.t1
NCU03112T0	Klac_NRRL_Y-1140:KLLA0D04488g.t1
NCU03186T0	Klac_NRRL_Y-1140:KLLA0D13838g.t1
NCU08005T0	Klac_NRRL_Y-1140:KLLA0E02508g.t1
NCU07958T0	Klac_NRRL_Y-1140:KLLA0D18909g.t1
NCU11791T0	Klac_NRRL_Y-1140:KLLA0D10263g.t1
NCU03833T0	Klac_NRRL_Y-1140:KLLA0D02992g.t1
NCU03833T1	Klac_NRRL_Y-1140:KLLA0D02992g.t1
NCU01083T0	Klac_NRRL_Y-1140:KLLA0C14410g.t1
NCU04137T0	Klac_NRRL_Y-1140:KLLA0F16643g.t1
NCU09758T0	Klac_NRRL_Y-1140:KLLA0C03410g.t1
NCU07313T0	Klac_NRRL_Y-1140:KLLA0B13739g.t1
NCU00475T0	Klac_NRRL_Y-1140:KLLA0B01562g.t1
NCU01072T0	Klac_NRRL_Y-1140:KLLA0B12980g.t1
NCU04095T0	Klac_NRRL_Y-1140:KLLA0E09009g.t1
NCU05234T0	Klac_NRRL_Y-1140:KLLA0F20471g.t1
NCU09380T0	Klac_NRRL_Y-1140:KLLA0C12331g.t1
NCU09025T0	Klac_NRRL_Y-1140:KLLA0E20735g.t1
NCU11215T0	Klac_NRRL_Y-1140:KLLA0F25740g.t1
NCU09862T0	Klac_NRRL_Y-1140:KLLA0D01771g.t1
NCU02358T0	Klac_NRRL_Y-1140:KLLA0C05588g.t1
NCU01008T0	Klac_NRRL_Y-1140:KLLA0E16038g.t1
NCU02105T0	Klac_NRRL_Y-1140:KLLA0B06237g.t1
NCU01568T0	Klac_NRRL_Y-1140:KLLA0D04950g.t1
NCU07435T0	Klac_NRRL_Y-1140:KLLA0D04422g.t1
NCU10273T0	Klac_NRRL_Y-1140:KLLA0D01155g.t1
NCU01968T0	Klac_NRRL_Y-1140:KLLA0D12606g.t1
NCU07960T0	Klac_NRRL_Y-1140:KLLA0D12606g.t1
NCU00308T0	Klac_NRRL_Y-1140:KLLA0E08327g.t1
NCU00622T0	Klac_NRRL_Y-1140:KLLA0E15598g.t1
NCU03938T0	Klac_NRRL_Y-1140:KLLA0F10417g.t1
NCU06721T0	Klac_NRRL_Y-1140:KLLA0E14850g.t1
NCU05517T0	Klac_NRRL_Y-1140:KLLA0B03740g.t1
NCU07725T0	Klac_NRRL_Y-1140:KLLA0B08481g.t1
NCU02980T0	Klac_NRRL_Y-1140:KLLA0B03157g.t1	Klac_NRRL_Y-1140:KLLA0D13926g.t1
NCU00119T0	Klac_NRRL_Y-1140:KLLA0C02211g.t1
NCU00273T0	Klac_NRRL_Y-1140:KLLA0E11792g.t1
NCU03703T0	Klac_NRRL_Y-1140:KLLA0A06336g.t1
NCU03038T0	Klac_NRRL_Y-1140:KLLA0F18040g.t1
NCU03730T0	Klac_NRRL_Y-1140:KLLA0D01386g.t1
NCU03204T0	Klac_NRRL_Y-1140:KLLA0D19833g.t1
NCU11371T0	Klac_NRRL_Y-1140:KLLA0C08613g.t1
NCU04554T0	Klac_NRRL_Y-1140:KLLA0E02332g.t1
NCU03209T0	Klac_NRRL_Y-1140:KLLA0E02332g.t1
NCU04883T0	Klac_NRRL_Y-1140:KLLA0E02332g.t1
NCU04987T0	Klac_NRRL_Y-1140:KLLA0D01331g.t1	Klac_NRRL_Y-1140:KLLA0C12441g.t1
NCU01553T0	Klac_NRRL_Y-1140:KLLA0F10307g.t1
NCU05715T0	Klac_NRRL_Y-1140:KLLA0C06006g.t1
NCU03755T0	Klac_NRRL_Y-1140:KLLA0F19470g.t1
NCU03740T0	Klac_NRRL_Y-1140:KLLA0F25674g.t1
NCU05859T0	Klac_NRRL_Y-1140:KLLA0E22704g.t1
NCU07175T0	Klac_NRRL_Y-1140:KLLA0E14718g.t1	Klac_NRRL_Y-1140:KLLA0E25003g.t1	Klac_NRRL_Y-1140:KLLA0E12991g.t1
NCU02754T0	Klac_NRRL_Y-1140:KLLA0E21967g.t1
NCU02381T0	Klac_NRRL_Y-1140:KLLA0F09955g.t1
NCU03899T0	Klac_NRRL_Y-1140:KLLA0E13035g.t1
NCU07452T0	Klac_NRRL_Y-1140:KLLA0C01672g.t1
NCU06071T0	Klac_NRRL_Y-1140:KLLA0E14058g.t1
NCU05305T0	Klac_NRRL_Y-1140:KLLA0F21098g.t1
NCU09337T0	Klac_NRRL_Y-1140:KLLA0C01936g.t1
NCU06431T0	Klac_NRRL_Y-1140:KLLA0B07601g.t1
NCU05796T0	Klac_NRRL_Y-1140:KLLA0F16126g.t1
NCU05796T1	Klac_NRRL_Y-1140:KLLA0F16126g.t1
NCU00105T0	Klac_NRRL_Y-1140:KLLA0B02266g.t1
NCU06409T0	Klac_NRRL_Y-1140:KLLA0E07370g.t1
NCU06673T0	Klac_NRRL_Y-1140:KLLA0D08074g.t1
NCU02269T0	Klac_NRRL_Y-1140:KLLA0B08503g.t1	Klac_NRRL_Y-1140:KLLA0F17864g.t1
NCU01317T0	Klac_NRRL_Y-1140:KLLA0A01903g.t1
NCU02413T0	Klac_NRRL_Y-1140:KLLA0A10219g.t1
NCU05902T0	Klac_NRRL_Y-1140:KLLA0C11759g.t1
NCU03409T0	Klac_NRRL_Y-1140:KLLA0D04466g.t1
NCU06593T0	Klac_NRRL_Y-1140:KLLA0E23441g.t1
NCU04640T0	Klac_NRRL_Y-1140:KLLA0D08932g.t1
NCU08811T0	Klac_NRRL_Y-1140:KLLA0E06787g.t1
NCU01200T1	Klac_NRRL_Y-1140:KLLA0C10208g.t1	Klac_NRRL_Y-1140:KLLA0D16676g.t1	Klac_NRRL_Y-1140:KLLA0B04565g.t1
NCU01200T0	Klac_NRRL_Y-1140:KLLA0C10208g.t1	Klac_NRRL_Y-1140:KLLA0D16676g.t1	Klac_NRRL_Y-1140:KLLA0B04565g.t1
NCU09654T0	Klac_NRRL_Y-1140:KLLA0D11330g.t1	Klac_NRRL_Y-1140:KLLA0D02970g.t1
NCU02498T0	Klac_NRRL_Y-1140:KLLA0C18282g.t1
NCU03556T0	Klac_NRRL_Y-1140:KLLA0E02750g.t1
NCU04009T0	Klac_NRRL_Y-1140:KLLA0E12771g.t1
NCU03319T0	Klac_NRRL_Y-1140:KLLA0F03102g.t1
NCU07874T0	Klac_NRRL_Y-1140:KLLA0E08745g.t1
NCU07830T0	Klac_NRRL_Y-1140:KLLA0B07623g.t1
NCU09141T0	Klac_NRRL_Y-1140:KLLA0B09658g.t1
NCU02930T0	Klac_NRRL_Y-1140:KLLA0B09658g.t1
NCU07402T0	Klac_NRRL_Y-1140:KLLA0B09658g.t1
NCU07849T0	Klac_NRRL_Y-1140:KLLA0B13926g.t1
NCU07849T1	Klac_NRRL_Y-1140:KLLA0B13926g.t1
NCU02378T0	Klac_NRRL_Y-1140:KLLA0C08866g.t1
NCU00434T0	Klac_NRRL_Y-1140:KLLA0F14729g.t1
NCU03710T0	Klac_NRRL_Y-1140:KLLA0B01177g.t1
NCU03024T0	Klac_NRRL_Y-1140:KLLA0D09394g.t1
NCU08296T0	Klac_NRRL_Y-1140:KLLA0A11660g.t1
NCU10185T0	Klac_NRRL_Y-1140:KLLA0C07359g.t1
NCU08425T0	Klac_NRRL_Y-1140:KLLA0D10615g.t1
NCU04653T0	Klac_NRRL_Y-1140:KLLA0C07865g.t1
NCU06085T0	Klac_NRRL_Y-1140:KLLA0C07865g.t1
NCU02133T0	Klac_NRRL_Y-1140:KLLA0E05522g.t1
NCU00523T0	Klac_NRRL_Y-1140:KLLA0F11033g.t1
NCU02905T0	Klac_NRRL_Y-1140:KLLA0E06985g.t1
NCU05273T0	Klac_NRRL_Y-1140:KLLA0C03696g.t1
NCU07457T0	Klac_NRRL_Y-1140:KLLA0E02948g.t1
NCU00443T0	Klac_NRRL_Y-1140:KLLA0E17281g.t1
NCU02693T0	Klac_NRRL_Y-1140:KLLA0C18513g.t1
NCU00650T0	Klac_NRRL_Y-1140:KLLA0D13222g.t1
NCU06386T0	Klac_NRRL_Y-1140:KLLA0C16071g.t1
NCU06043T0	Klac_NRRL_Y-1140:KLLA0A00242g.t1	Klac_NRRL_Y-1140:KLLA0E11913g.t1
NCU01368T0	Klac_NRRL_Y-1140:KLLA0B11660g.t1
NCU01368T1	Klac_NRRL_Y-1140:KLLA0B11660g.t1
NCU05623T0	Klac_NRRL_Y-1140:KLLA0A05841g.t1
NCU04196T0	Klac_NRRL_Y-1140:KLLA0E15290g.t1
NCU02621T0	Klac_NRRL_Y-1140:KLLA0B03047g.t1
NCU06749T0	Klac_NRRL_Y-1140:KLLA0E16082g.t1
NCU06497T0	Klac_NRRL_Y-1140:KLLA0F04972g.t1
NCU05542T0	Klac_NRRL_Y-1140:KLLA0B04158g.t1
NCU06260T0	Klac_NRRL_Y-1140:KLLA0B02200g.t1
NCU07261T0	Klac_NRRL_Y-1140:KLLA0B09405g.t1
NCU08941T0	Klac_NRRL_Y-1140:KLLA0D14036g.t1
NCU03358T0	Klac_NRRL_Y-1140:KLLA0D11000g.t1	Klac_NRRL_Y-1140:KLLA0D11022g.t1
NCU02586T0	Klac_NRRL_Y-1140:KLLA0A05522g.t1
NCU04159T0	Klac_NRRL_Y-1140:KLLA0A07018g.t1
NCU01955T0	Klac_NRRL_Y-1140:KLLA0F06402g.t1
NCU02048T0	Klac_NRRL_Y-1140:KLLA0D01133g.t1
NCU05783T0	Klac_NRRL_Y-1140:KLLA0E10439g.t1
NCU08372T0	Klac_NRRL_Y-1140:KLLA0F15576g.t1
NCU02104T0	Klac_NRRL_Y-1140:KLLA0A08800g.t1
NCU01302T0	Klac_NRRL_Y-1140:KLLA0D06039g.t1
NCU09843T0	Klac_NRRL_Y-1140:KLLA0F13772g.t1
NCU09727T0	Klac_NRRL_Y-1140:KLLA0B12155g.t1
NCU00772T0	Klac_NRRL_Y-1140:KLLA0C00979g.t1
NCU04096T0	Klac_NRRL_Y-1140:KLLA0C00979g.t1
NCU03488T0	Klac_NRRL_Y-1140:KLLA0E22902g.t1
NCU06035T0	Klac_NRRL_Y-1140:KLLA0C18469g.t1
NCU07472T0	Klac_NRRL_Y-1140:KLLA0C08591g.t1
NCU06771T0	Klac_NRRL_Y-1140:KLLA0E05566g.t1
NCU07853T0	Klac_NRRL_Y-1140:KLLA0E10901g.t1
NCU07734T0	Klac_NRRL_Y-1140:KLLA0D18942g.t1
NCU01657T0	Klac_NRRL_Y-1140:KLLA0D07007g.t1
NCU08484T0	Klac_NRRL_Y-1140:KLLA0B11099g.t1
NCU01233T0	Klac_NRRL_Y-1140:KLLA0F03256g.t1
NCU04523T0	Klac_NRRL_Y-1140:KLLA0A05434g.t1
NCU02808T0	Klac_NRRL_Y-1140:KLLA0E11814g.t1
NCU03887T0	Klac_NRRL_Y-1140:KLLA0D04708g.t1
NCU05721T0	Klac_NRRL_Y-1140:KLLA0F14443g.t1
NCU06708T0	Klac_NRRL_Y-1140:KLLA0F20251g.t1
NCU09308T0	Klac_NRRL_Y-1140:KLLA0D09911g.t1
NCU00502T0	Klac_NRRL_Y-1140:KLLA0E23639g.t1
NCU01918T0	Klac_NRRL_Y-1140:KLLA0E18282g.t1
NCU00472T0	Klac_NRRL_Y-1140:KLLA0D17226g.t1
NCU02982T0	Klac_NRRL_Y-1140:KLLA0B03916g.t1
NCU06464T0	Klac_NRRL_Y-1140:KLLA0C12716g.t1
NCU08395T0	Klac_NRRL_Y-1140:KLLA0B08910g.t1
NCU08395T1	Klac_NRRL_Y-1140:KLLA0B08910g.t1
NCU02675T0	Klac_NRRL_Y-1140:KLLA0C05984g.t1
NCU00316T0	Klac_NRRL_Y-1140:KLLA0B11319g.t1
NCU05293T0	Klac_NRRL_Y-1140:KLLA0C11847g.t1
NCU05564T0	Klac_NRRL_Y-1140:KLLA0C18238g.t1
NCU05292T0	Klac_NRRL_Y-1140:KLLA0E10318g.t1
NCU02433T0	Klac_NRRL_Y-1140:KLLA0D19536g.t1
NCU04202T0	Klac_NRRL_Y-1140:KLLA0D03696g.t1
NCU08001T0	Klac_NRRL_Y-1140:KLLA0E23914g.t1
NCU07741T0	Klac_NRRL_Y-1140:KLLA0B06820g.t1
NCU05201T0	Klac_NRRL_Y-1140:KLLA0F14212g.t1
NCU04065T0	Klac_NRRL_Y-1140:KLLA0F14212g.t1
NCU00117T0	Klac_NRRL_Y-1140:KLLA0A01023g.t1
NCU00667T0	Klac_NRRL_Y-1140:KLLA0C15917g.t1
NCU04149T0	Klac_NRRL_Y-1140:KLLA0E07634g.t1
NCU03777T0	Klac_NRRL_Y-1140:KLLA0F18678g.t1
NCU08468T0	Klac_NRRL_Y-1140:KLLA0C18359g.t1
NCU08904T0	Klac_NRRL_Y-1140:KLLA0F16280g.t1
NCU05999T0	Klac_NRRL_Y-1140:KLLA0F07161g.t1
NCU01116T0	Klac_NRRL_Y-1140:KLLA0E02596g.t1
NCU00655T0	Klac_NRRL_Y-1140:KLLA0F24552g.t1
NCU03276T0	Klac_NRRL_Y-1140:KLLA0E21065g.t1
NCU04153T0	Klac_NRRL_Y-1140:KLLA0E13189g.t1
NCU03045T0	Klac_NRRL_Y-1140:KLLA0F18975g.t1
NCU03237T0	Klac_NRRL_Y-1140:KLLA0F26422g.t1
NCU07478T0	Klac_NRRL_Y-1140:KLLA0A09383g.t1
NCU03622T0	Klac_NRRL_Y-1140:KLLA0B10197g.t1
NCU07483T0	Klac_NRRL_Y-1140:KLLA0D18238g.t1
NCU11109T0	Klac_NRRL_Y-1140:KLLA0B05621g.t1
NCU12150T0	Klac_NRRL_Y-1140:KLLA0B01980g.t1
NCU06655T0	Klac_NRRL_Y-1140:KLLA0F16709g.t1
NCU06369T0	Klac_NRRL_Y-1140:KLLA0D08349g.t1
NCU00495T0	Klac_NRRL_Y-1140:KLLA0C02717g.t1
NCU01674T0	Klac_NRRL_Y-1140:KLLA0E05874g.t1
NCU07158T0	Klac_NRRL_Y-1140:KLLA0E03685g.t1
NCU03059T0	Klac_NRRL_Y-1140:KLLA0D18535g.t1
NCU02437T0	Klac_NRRL_Y-1140:KLLA0F13332g.t1	Klac_NRRL_Y-1140:KLLA0E17413g.t1
NCU07446T0	Klac_NRRL_Y-1140:KLLA0F02541g.t1
NCU07446T1	Klac_NRRL_Y-1140:KLLA0F02541g.t1
NCU05302T0	Klac_NRRL_Y-1140:KLLA0A05225g.t1
NCU05485T0	Klac_NRRL_Y-1140:KLLA0A04818g.t1
NCU04302T0	Klac_NRRL_Y-1140:KLLA0E04983g.t1
NCU06347T0	Klac_NRRL_Y-1140:KLLA0C11429g.t1
NCU09534T0	Klac_NRRL_Y-1140:KLLA0F06732g.t1
NCU09435T0	Klac_NRRL_Y-1140:KLLA0F26290g.t1
NCU12058T0	Klac_NRRL_Y-1140:KLLA0B13519g.t1
NCU00243T0	Klac_NRRL_Y-1140:KLLA0B11550g.t1
NCU04333T0	Klac_NRRL_Y-1140:KLLA0E00979g.t1
NCU03050T0	Klac_NRRL_Y-1140:KLLA0F07029g.t1
NCU09208T0	Klac_NRRL_Y-1140:KLLA0F08811g.t1
NCU11748T0	Klac_NRRL_Y-1140:KLLA0D18887g.t1
NCU00258T0	Klac_NRRL_Y-1140:KLLA0C13519g.t1
NCU02786T0	Klac_NRRL_Y-1140:KLLA0C14300g.t1
NCU05274T0	Klac_NRRL_Y-1140:KLLA0E22286g.t1
NCU03678T0	Klac_NRRL_Y-1140:KLLA0D10065g.t1
NCU04195T0	Klac_NRRL_Y-1140:KLLA0C08283g.t1
NCU08310T0	Klac_NRRL_Y-1140:KLLA0C08283g.t1
NCU08661T0	Klac_NRRL_Y-1140:KLLA0E13013g.t1
NCU05778T0	Klac_NRRL_Y-1140:KLLA0D07161g.t1
NCU11956T0	Klac_NRRL_Y-1140:KLLA0E13629g.t1
NCU00168T0	Klac_NRRL_Y-1140:KLLA0E01232g.t1
NCU01990T0	Klac_NRRL_Y-1140:KLLA0E23826g.t1
NCU01454T0	Klac_NRRL_Y-1140:KLLA0B05863g.t1
NCU00895T0	Klac_NRRL_Y-1140:KLLA0D02376g.t1
NCU04097T0	Klac_NRRL_Y-1140:KLLA0F08833g.t1
NCU05554T0	Klac_NRRL_Y-1140:KLLA0E22099g.t1
NCU05589T0	Klac_NRRL_Y-1140:KLLA0E22143g.t1
NCU02670T0	Klac_NRRL_Y-1140:KLLA0D16984g.t1
NCU01427T0	Klac_NRRL_Y-1140:KLLA0E23375g.t1
NCU00372T0	Klac_NRRL_Y-1140:KLLA0B08591g.t1
NCU06447T0	Klac_NRRL_Y-1140:KLLA0A08624g.t1
NCU05587T0	Klac_NRRL_Y-1140:KLLA0F19063g.t1
NCU04699T0	Klac_NRRL_Y-1140:KLLA0B14234g.t1
NCU02435T0	Klac_NRRL_Y-1140:KLLA0E17391g.t1	Klac_NRRL_Y-1140:KLLA0F13310g.t1
NCU04512T0	Klac_NRRL_Y-1140:KLLA0B03850g.t1
NCU06998T0	Klac_NRRL_Y-1140:KLLA0F20229g.t1
NCU00019T0	Klac_NRRL_Y-1140:KLLA0F04631g.t1
NCU00636T0	Klac_NRRL_Y-1140:KLLA0E18172g.t1
NCU02802T0	Klac_NRRL_Y-1140:KLLA0E02772g.t1
NCU03538T0	Klac_NRRL_Y-1140:KLLA0E20053g.t1
NCU02168T0	Klac_NRRL_Y-1140:KLLA0D02178g.t1
NCU04156T0	Klac_NRRL_Y-1140:KLLA0F06336g.t1
NCU08824T0	Klac_NRRL_Y-1140:KLLA0C16137g.t1
NCU06039T0	Klac_NRRL_Y-1140:KLLA0D12760g.t1
NCU00169T0	Klac_NRRL_Y-1140:KLLA0C09823g.t1
NCU03727T0	Klac_NRRL_Y-1140:KLLA0F24244g.t1
NCU05290T0	Klac_NRRL_Y-1140:KLLA0D01903g.t1
NCU06259T0	Klac_NRRL_Y-1140:KLLA0B00803g.t1
NCU08620T0	Klac_NRRL_Y-1140:KLLA0E22077g.t1
NCU07670T0	Klac_NRRL_Y-1140:KLLA0D18667g.t1
NCU00087T0	Klac_NRRL_Y-1140:KLLA0C08415g.t1
NCU02375T0	Klac_NRRL_Y-1140:KLLA0C06974g.t1
NCU02167T0	Klac_NRRL_Y-1140:KLLA0C12001g.t1
NCU04373T0	Klac_NRRL_Y-1140:KLLA0A01826g.t1
NCU03797T0	Klac_NRRL_Y-1140:KLLA0C13981g.t1
NCU05264T0	Klac_NRRL_Y-1140:KLLA0A01408g.t1
NCU04279T0	Klac_NRRL_Y-1140:KLLA0F23694g.t1
NCU06648T0	Klac_NRRL_Y-1140:KLLA0E20955g.t1
NCU09161T0	Klac_NRRL_Y-1140:KLLA0A08646g.t1
NCU08029T0	Klac_NRRL_Y-1140:KLLA0B03784g.t1
NCU08973T0	Klac_NRRL_Y-1140:KLLA0D02684g.t1
NCU01364T0	Klac_NRRL_Y-1140:KLLA0D13002g.t1	Klac_NRRL_Y-1140:KLLA0C06699g.t1	Klac_NRRL_Y-1140:KLLA0A00110g.t1	Klac_NRRL_Y-1140:KLLA0E00110g.t1	Klac_NRRL_Y-1140:KLLA0C00110g.t1	Klac_NRRL_Y-1140:KLLA0F00132g.t1	Klac_NRRL_Y-1140:KLLA0D20031g.t1
NCU00778T0	Klac_NRRL_Y-1140:KLLA0A09295g.t1
NCU09006T0	Klac_NRRL_Y-1140:KLLA0E04785g.t1
NCU07290T0	Klac_NRRL_Y-1140:KLLA0F13728g.t1
NCU08070T0	Klac_NRRL_Y-1140:KLLA0F20768g.t1
NCU11385T0	Klac_NRRL_Y-1140:KLLA0E21219g.t1
NCU00193T0	Klac_NRRL_Y-1140:KLLA0E14762g.t1
NCU02055T0	Klac_NRRL_Y-1140:KLLA0C06721g.t1
NCU02394T0	Klac_NRRL_Y-1140:KLLA0E19547g.t1
NCU01696T0	Klac_NRRL_Y-1140:KLLA0F13442g.t1
NCU04500T0	Klac_NRRL_Y-1140:KLLA0C04730g.t1
NCU03114T0	Klac_NRRL_Y-1140:KLLA0D19514g.t1
NCU07456T0	Klac_NRRL_Y-1140:KLLA0D15895g.t1
NCU03283T0	Klac_NRRL_Y-1140:KLLA0D08052g.t1
NCU03283T1	Klac_NRRL_Y-1140:KLLA0D08052g.t1
NCU01948T0	Klac_NRRL_Y-1140:KLLA0E23727g.t1
NCU03426T0	Klac_NRRL_Y-1140:KLLA0F01837g.t1
NCU03029T0	Klac_NRRL_Y-1140:KLLA0D01067g.t1
NCU07947T0	Klac_NRRL_Y-1140:KLLA0C14476g.t1
NCU10046T0	Klac_NRRL_Y-1140:KLLA0A11198g.t1
NCU08273T0	Klac_NRRL_Y-1140:KLLA0B12287g.t1
NCU00897T0	Klac_NRRL_Y-1140:KLLA0F26499g.t1
NCU01342T0	Klac_NRRL_Y-1140:KLLA0B00935g.t1
NCU01516T0	Klac_NRRL_Y-1140:KLLA0D07326g.t1
NCU02707T0	Klac_NRRL_Y-1140:KLLA0B04686g.t1
NCU08671T0	Klac_NRRL_Y-1140:KLLA0C07084g.t1
NCU09658T0	Klac_NRRL_Y-1140:KLLA0E07227g.t1
NCU11365T0	Klac_NRRL_Y-1140:KLLA0F23441g.t1
NCU00107T0	Klac_NRRL_Y-1140:KLLA0C09130g.t1
NCU01468T0	Klac_NRRL_Y-1140:KLLA0F08327g.t1
NCU03623T0	Klac_NRRL_Y-1140:KLLA0E07711g.t1
NCU04328T0	Klac_NRRL_Y-1140:KLLA0F12606g.t1
NCU03176T0	Klac_NRRL_Y-1140:KLLA0D16500g.t1
NCU06554T0	Klac_NRRL_Y-1140:KLLA0F12298g.t1
NCU07544T0	Klac_NRRL_Y-1140:KLLA0B02981g.t1
NCU07300T0	Klac_NRRL_Y-1140:KLLA0D10285g.t1
NCU09313T0	Klac_NRRL_Y-1140:KLLA0D18260g.t1
NCU11263T0	Klac_NRRL_Y-1140:KLLA0D02552g.t1
NCU01606T0	Klac_NRRL_Y-1140:KLLA0C10384g.t1
NCU01961T0	Klac_NRRL_Y-1140:KLLA0E10461g.t1
NCU01335T0	Klac_NRRL_Y-1140:KLLA0E21780g.t1
NCU03150T0	Klac_NRRL_Y-1140:KLLA0E10857g.t1
NCU06017T0	Klac_NRRL_Y-1140:KLLA0C09966g.t1
NCU07437T0	Klac_NRRL_Y-1140:KLLA0E11253g.t1
NCU08353T0	Klac_NRRL_Y-1140:KLLA0F08129g.t1
NCU01936T0	Klac_NRRL_Y-1140:KLLA0A01848g.t1
NCU02372T0	Klac_NRRL_Y-1140:KLLA0A08712g.t1
NCU02826T0	Klac_NRRL_Y-1140:KLLA0C15191g.t1
NCU04190T0	Klac_NRRL_Y-1140:KLLA0E11385g.t1
NCU05592T0	Klac_NRRL_Y-1140:KLLA0E20493g.t1
NCU08269T0	Klac_NRRL_Y-1140:KLLA0B07062g.t1
NCU10721T0	Klac_NRRL_Y-1140:KLLA0D12848g.t1
NCU01634T0	Klac_NRRL_Y-1140:KLLA0E08613g.t1	Klac_NRRL_Y-1140:KLLA0E17655g.t1
NCU00212T0	Klac_NRRL_Y-1140:KLLA0E08613g.t1	Klac_NRRL_Y-1140:KLLA0E17655g.t1
NCU00771T0	Klac_NRRL_Y-1140:KLLA0E17083g.t1
NCU02076T0	Klac_NRRL_Y-1140:KLLA0E21087g.t1
NCU00548T0	Klac_NRRL_Y-1140:KLLA0B09306g.t1
NCU01163T0	Klac_NRRL_Y-1140:KLLA0F26587g.t1
NCU06307T0	Klac_NRRL_Y-1140:KLLA0F10395g.t1
NCU08668T0	Klac_NRRL_Y-1140:KLLA0C18865g.t1
NCU08611T0	Klac_NRRL_Y-1140:KLLA0D11484g.t1
NCU00034T1	Klac_NRRL_Y-1140:KLLA0A02167g.t1
NCU00034T0	Klac_NRRL_Y-1140:KLLA0A02167g.t1
NCU00614T0	Klac_NRRL_Y-1140:KLLA0C01067g.t1
NCU02493T0	Klac_NRRL_Y-1140:KLLA0A03487g.t1
NCU03216T0	Klac_NRRL_Y-1140:KLLA0C17754g.t1
NCU02940T0	Klac_NRRL_Y-1140:KLLA0E04323g.t1
NCU05347T0	Klac_NRRL_Y-1140:KLLA0C05918g.t1
NCU05982T0	Klac_NRRL_Y-1140:KLLA0C03630g.t1
NCU05781T0	Klac_NRRL_Y-1140:KLLA0D09438g.t1
NCU05242T0	Klac_NRRL_Y-1140:KLLA0E13497g.t1
NCU01122T0	Klac_NRRL_Y-1140:KLLA0E13497g.t1
NCU08991T0	Klac_NRRL_Y-1140:KLLA0E16995g.t1
NCU08991T1	Klac_NRRL_Y-1140:KLLA0E16995g.t1
NCU03243T0	Klac_NRRL_Y-1140:KLLA0C02057g.t1
NCU03596T0	Klac_NRRL_Y-1140:KLLA0C02519g.t1
NCU05426T0	Klac_NRRL_Y-1140:KLLA0E21879g.t1
NCU04275T0	Klac_NRRL_Y-1140:KLLA0B01782g.t1
NCU07471T0	Klac_NRRL_Y-1140:KLLA0E04114g.t1
NCU05983T0	Klac_NRRL_Y-1140:KLLA0B07755g.t1
NCU09803T0	Klac_NRRL_Y-1140:KLLA0C17842g.t1
NCU03122T0	Klac_NRRL_Y-1140:KLLA0F01166g.t1
NCU03122T1	Klac_NRRL_Y-1140:KLLA0F01166g.t1
NCU01827T0	Klac_NRRL_Y-1140:KLLA0E03355g.t1
NCU01563T0	Klac_NRRL_Y-1140:KLLA0E08151g.t1
NCU04775T0	Klac_NRRL_Y-1140:KLLA0C04708g.t1
NCU07885T0	Klac_NRRL_Y-1140:KLLA0E18139g.t1
NCU10048T0	Klac_NRRL_Y-1140:KLLA0E24420g.t1
NCU08052T0	Klac_NRRL_Y-1140:KLLA0B10010g.t1
NCU03749T0	Klac_NRRL_Y-1140:KLLA0F16016g.t1
NCU03749T1	Klac_NRRL_Y-1140:KLLA0F16016g.t1
NCU07819T0	Klac_NRRL_Y-1140:KLLA0F26158g.t1	Klac_NRRL_Y-1140:KLLA0E14476g.t1
NCU00050T0	Klac_NRRL_Y-1140:KLLA0E09768g.t1
NCU01517T0	Klac_NRRL_Y-1140:KLLA0F04059g.t1
NCU03195T0	Klac_NRRL_Y-1140:KLLA0B02959g.t1
NCU02555T0	Klac_NRRL_Y-1140:KLLA0D02288g.t1
NCU08609T0	Klac_NRRL_Y-1140:KLLA0C02101g.t1
NCU07492T0	Klac_NRRL_Y-1140:KLLA0E18986g.t1
NCU01759T0	Klac_NRRL_Y-1140:KLLA0F05775g.t1
NCU03704T0	Klac_NRRL_Y-1140:KLLA0E09988g.t1
NCU05235T0	Klac_NRRL_Y-1140:KLLA0E09416g.t1
NCU08138T0	Klac_NRRL_Y-1140:KLLA0F25894g.t1
NCU00109T0	Klac_NRRL_Y-1140:KLLA0E06094g.t1
NCU02128T0	Klac_NRRL_Y-1140:KLLA0A11352g.t1
NCU04511T0	Klac_NRRL_Y-1140:KLLA0F24981g.t1
NCU06246T0	Klac_NRRL_Y-1140:KLLA0B02310g.t1
NCU10220T0	Klac_NRRL_Y-1140:KLLA0D12386g.t1
NCU00404T0	Klac_NRRL_Y-1140:KLLA0F21670g.t1
NCU03579T0	Klac_NRRL_Y-1140:KLLA0B12265g.t1
NCU04098T0	Klac_NRRL_Y-1140:KLLA0B09636g.t1
NCU11386T0	Klac_NRRL_Y-1140:KLLA0A11836g.t1
NCU08579T0	Klac_NRRL_Y-1140:KLLA0E23463g.t1
NCU07851T0	Klac_NRRL_Y-1140:KLLA0F26917g.t1
NCU03761T0	Klac_NRRL_Y-1140:KLLA0E01804g.t1	Klac_NRRL_Y-1140:KLLA0C00440g.t1
NCU04541T0	Klac_NRRL_Y-1140:KLLA0C03608g.t1
NCU09131T0	Klac_NRRL_Y-1140:KLLA0F07799g.t1
NCU07698T0	Klac_NRRL_Y-1140:KLLA0D17138g.t1
NCU08936T0	Klac_NRRL_Y-1140:KLLA0C14454g.t1
NCU08936T1	Klac_NRRL_Y-1140:KLLA0C14454g.t1
NCU01878T0	Klac_NRRL_Y-1140:KLLA0C17204g.t1
NCU01545T0	Klac_NRRL_Y-1140:KLLA0E20669g.t1
NCU03862T0	Klac_NRRL_Y-1140:KLLA0C02739g.t1
NCU03957T0	Klac_NRRL_Y-1140:KLLA0E02420g.t1
NCU00669T0	Klac_NRRL_Y-1140:KLLA0D13882g.t1
NCU02725T0	Klac_NRRL_Y-1140:KLLA0F18238g.t1
NCU05453T0	Klac_NRRL_Y-1140:KLLA0F08569g.t1
NCU03798T0	Klac_NRRL_Y-1140:KLLA0D08536g.t1
NCU06268T0	Klac_NRRL_Y-1140:KLLA0D11748g.t1
NCU07794T0	Klac_NRRL_Y-1140:KLLA0B10307g.t1
NCU10945T0	Klac_NRRL_Y-1140:KLLA0E09856g.t1
NCU04391T0	Klac_NRRL_Y-1140:KLLA0E09856g.t1
NCU09640T0	Klac_NRRL_Y-1140:KLLA0E09856g.t1
NCU02562T0	Klac_NRRL_Y-1140:KLLA0E09856g.t1
NCU00711T0	Klac_NRRL_Y-1140:KLLA0E09856g.t1
NCU03789T0	Klac_NRRL_Y-1140:KLLA0E09856g.t1
NCU05546T0	Klac_NRRL_Y-1140:KLLA0E09856g.t1
NCU07682T1	Klac_NRRL_Y-1140:KLLA0D06523g.t1
NCU07682T0	Klac_NRRL_Y-1140:KLLA0D06523g.t1
NCU02231T0	Klac_NRRL_Y-1140:KLLA0C03740g.t1
NCU06108T0	Klac_NRRL_Y-1140:KLLA0A01518g.t1
NCU05423T0	Klac_NRRL_Y-1140:KLLA0C14630g.t1
NCU05452T0	Klac_NRRL_Y-1140:KLLA0F08481g.t1
NCU06587T0	Klac_NRRL_Y-1140:KLLA0D07117g.t1
NCU07547T0	Klac_NRRL_Y-1140:KLLA0B13563g.t1
NCU00632T0	Klac_NRRL_Y-1140:KLLA0A11374g.t1
NCU00476T0	Klac_NRRL_Y-1140:KLLA0F15532g.t1
NCU00444T0	Klac_NRRL_Y-1140:KLLA0D06831g.t1
NCU02631T0	Klac_NRRL_Y-1140:KLLA0B07095g.t1
NCU03089T0	Klac_NRRL_Y-1140:KLLA0B06039g.t1
NCU05514T0	Klac_NRRL_Y-1140:KLLA0F15015g.t1
NCU06300T0	Klac_NRRL_Y-1140:KLLA0B01694g.t1
NCU09756T0	Klac_NRRL_Y-1140:KLLA0F06941g.t1
NCU09192T0	Klac_NRRL_Y-1140:KLLA0D15037g.t1
NCU01184T0	Klac_NRRL_Y-1140:KLLA0C15411g.t1
NCU01722T0	Klac_NRRL_Y-1140:KLLA0E18029g.t1
NCU03062T0	Klac_NRRL_Y-1140:KLLA0E18304g.t1
NCU02969T0	Klac_NRRL_Y-1140:KLLA0E24024g.t1
NCU02541T0	Klac_NRRL_Y-1140:KLLA0F12980g.t1
NCU00706T0	Klac_NRRL_Y-1140:KLLA0D07832g.t1
NCU01188T0	Klac_NRRL_Y-1140:KLLA0D09196g.t1
NCU03827T0	Klac_NRRL_Y-1140:KLLA0F21032g.t1
NCU02513T0	Klac_NRRL_Y-1140:KLLA0D04510g.t1
NCU04187T0	Klac_NRRL_Y-1140:KLLA0F17523g.t1
NCU03460T0	Klac_NRRL_Y-1140:KLLA0B12848g.t1
NCU04120T0	Klac_NRRL_Y-1140:KLLA0B09427g.t1
NCU08111T0	Klac_NRRL_Y-1140:KLLA0E03531g.t1
NCU06380T0	Klac_NRRL_Y-1140:KLLA0F17886g.t1
NCU09572T0	Klac_NRRL_Y-1140:KLLA0B07821g.t1
NCU04119T0	Klac_NRRL_Y-1140:KLLA0A10681g.t1
NCU03883T0	Klac_NRRL_Y-1140:KLLA0C07799g.t1
NCU04189T0	Klac_NRRL_Y-1140:KLLA0E15862g.t1
NCU07826T0	Klac_NRRL_Y-1140:KLLA0A07194g.t1
NCU03191T0	Klac_NRRL_Y-1140:KLLA0D06237g.t1
NCU03985T0	Klac_NRRL_Y-1140:KLLA0B12441g.t1
NCU05594T0	Klac_NRRL_Y-1140:KLLA0F26851g.t1
NCU08299T0	Klac_NRRL_Y-1140:KLLA0E07612g.t1
NCU09326T0	Klac_NRRL_Y-1140:KLLA0C14047g.t1
NCU08707T0	Klac_NRRL_Y-1140:KLLA0F18150g.t1
NCU11773T0	Klac_NRRL_Y-1140:KLLA0E04455g.t1
NCU09496T0	Klac_NRRL_Y-1140:KLLA0B04477g.t1
NCU08952T0	Klac_NRRL_Y-1140:KLLA0C05082g.t1	Klac_NRRL_Y-1140:KLLA0A04433g.t1
NCU00310T0	Klac_NRRL_Y-1140:KLLA0C02453g.t1
NCU01225T0	Klac_NRRL_Y-1140:KLLA0C18656g.t1
NCU03796T0	Klac_NRRL_Y-1140:KLLA0C05654g.t1
NCU03819T0	Klac_NRRL_Y-1140:KLLA0E23958g.t1
NCU04428T0	Klac_NRRL_Y-1140:KLLA0E19239g.t1
NCU05649T0	Klac_NRRL_Y-1140:KLLA0F00264g.t1
NCU00371T0	Klac_NRRL_Y-1140:KLLA0F06050g.t1
NCU07985T0	Klac_NRRL_Y-1140:KLLA0E01320g.t1
NCU08046T0	Klac_NRRL_Y-1140:KLLA0B00847g.t1
NCU11739T0	Klac_NRRL_Y-1140:KLLA0E18216g.t1
NCU03956T0	Klac_NRRL_Y-1140:KLLA0A00737g.t1
NCU00345T0	Klac_NRRL_Y-1140:KLLA0F25762g.t1
NCU03632T0	Klac_NRRL_Y-1140:KLLA0E18051g.t1
NCU04317T0	Klac_NRRL_Y-1140:KLLA0E09328g.t1
NCU04191T0	Klac_NRRL_Y-1140:KLLA0E12925g.t1
NCU00954T0	Klac_NRRL_Y-1140:KLLA0D13046g.t1
NCU07014T0	Klac_NRRL_Y-1140:KLLA0B01474g.t1
NCU07542T0	Klac_NRRL_Y-1140:KLLA0E22220g.t1
NCU11146T0	Klac_NRRL_Y-1140:KLLA0E00935g.t1
NCU09312T0	Klac_NRRL_Y-1140:KLLA0F05203g.t1
NCU08743T0	Klac_NRRL_Y-1140:KLLA0B09548g.t1
NCU02337T0	Klac_NRRL_Y-1140:KLLA0E22880g.t1
NCU03675T0	Klac_NRRL_Y-1140:KLLA0E11957g.t1
[truncated: 1,103 more rows]
