# Supplementary material for: Evolutionary Conservation and Diversification of Puf RNA Binding Proteins and Their mRNA Targets
Source: PLoS Biol. 2015 Nov 20;13(11):e1002307. doi: 10.1371/journal.pbio.1002307 (PMC4654594; doi:10.1371/journal.pbio.1002307)
Supplement: S4 Dataset — (ZIP) [file pbio.1002307.s004.zip › N.crassa.fa_K.waltii.fa.txt]

NCU07832T0	Kwal56.24738
NCU08535T0	Kwal23.6157
NCU01744T0	Kwal33.14854
NCU06468T0	Kwal56.23638
NCU01379T0	Kwal55.20011
NCU07307T0	Kwal23.4090
NCU08287T0	Kwal33.14061
NCU05608T0	Kwal27.9948
NCU04548T0	Kwal33.13461
NCU06871T0	Kwal26.9577
NCU02103T0	Kwal56.24489
NCU02510T0	Kwal47.19023
NCU08267T0	Kwal26.9424
NCU02505T0	Kwal14.1803
NCU02685T0	Kwal56.23494
NCU05120T0	Kwal47.18783
NCU05803T0	Kwal55.20766
NCU02677T0	Kwal55.19783
NCU01632T0	Kwal56.23687
NCU04569T0	Kwal14.783
NCU09012T0	Kwal56.23844
NCU01772T0	Kwal26.8553
NCU08616T0	Kwal14.1492
NCU11669T0	Kwal26.7055
NCU00743T0	Kwal23.5383
NCU05591T0	Kwal27.9666	Kwal27.12817
NCU00352T0	Kwal26.7070
NCU01638T0	Kwal26.6979
NCU01680T0	Kwal47.17522
NCU05837T0	Kwal55.20583
NCU03575T0	Kwal27.10811
NCU05238T0	Kwal47.16696
NCU07700T0	Kwal55.21295
NCU07922T0	Kwal0.167
NCU12032T0	Kwal33.14707
NCU03986T0	Kwal55.21459
NCU00018T0	Kwal23.5996
NCU00018T1	Kwal23.5996
NCU08685T0	Kwal26.9244
NCU03877T0	Kwal33.15500
NCU03877T1	Kwal33.15500
NCU02111T0	Kwal26.7587
NCU07308T0	Kwal23.4862
NCU10066T0	Kwal56.24526
NCU03539T0	Kwal23.5887
NCU07658T0	Kwal23.3401
NCU04370T0	Kwal33.15567
NCU06976T0	Kwal33.14017
NCU01768T0	Kwal23.6039
NCU01192T0	Kwal23.3583
NCU01820T0	Kwal27.9870
NCU02366T0	Kwal26.7431
NCU06338T0	Kwal23.2995
NCU05261T0	Kwal14.2103
NCU03591T0	Kwal34.15770
NCU03875T0	Kwal34.15925
NCU03010T0	Kwal23.3654
NCU09324T0	Kwal23.5168
NCU07679T0	Kwal55.20421
NCU01625T0	Kwal56.23490
NCU03363T0	Kwal14.2508
NCU02566T0	Kwal26.7024
NCU06488T0	Kwal23.4777
NCU07027T0	Kwal47.18970
NCU03818T0	Kwal23.5789
NCU08501T0	Kwal47.18389
NCU01965T0	Kwal23.3972
NCU08919T0	Kwal27.11388
NCU03947T0	Kwal47.17302
NCU09367T0	Kwal26.7421
NCU09740T0	Kwal23.4759
NCU03065T0	Kwal34.16245
NCU06318T0	Kwal55.21029
NCU10143T0	Kwal26.9207
NCU06678T0	Kwal47.17329
NCU04142T0	Kwal56.24289
NCU09602T0	Kwal14.2130
NCU05046T0	Kwal23.3160
NCU01612T0	Kwal14.1724
NCU09063T0	Kwal56.23825
NCU01951T0	Kwal26.8865
NCU00621T0	Kwal23.4327
NCU03042T0	Kwal23.4310
NCU08336T0	Kwal23.5461
NCU04327T0	Kwal14.2090
NCU03592T0	Kwal23.3556
NCU06281T0	Kwal23.3556
NCU04242T0	Kwal26.7828
NCU03794T0	Kwal23.6240
NCU07870T0	Kwal26.8405
NCU01857T0	Kwal23.4187
NCU04385T0	Kwal47.17469
NCU05194T0	Kwal47.18966
NCU03982T0	Kwal23.2889
NCU07010T0	Kwal23.4111
NCU10497T0	Kwal47.17426
NCU08276T0	Kwal47.17014
NCU00276T0	Kwal26.7044
NCU05270T0	Kwal26.6973
NCU04404T0	Kwal27.11707
NCU06438T0	Kwal55.19737
NCU09463T0	Kwal26.8831
NCU06544T0	Kwal27.10581
NCU05200T0	Kwal33.14752
NCU04280T0	Kwal33.13604
NCU06272T0	Kwal26.9189
NCU06512T0	Kwal27.10898
NCU11350T0	Kwal26.7775
NCU03060T0	Kwal56.23442
NCU00551T0	Kwal23.5534
NCU08135T0	Kwal56.23445
NCU01328T0	Kwal23.3955
NCU01229T0	Kwal27.12148
NCU00567T0	Kwal23.5867
NCU04161T0	Kwal26.9532
NCU06687T0	Kwal0.99
NCU00104T0	Kwal55.20703
NCU09297T0	Kwal56.23249
NCU03292T0	Kwal14.1498
NCU10283T0	Kwal47.17400
NCU02762T0	Kwal27.9877
NCU02539T0	Kwal14.2175
NCU04736T0	Kwal47.17547
NCU05154T0	Kwal47.17547
NCU02955T0	Kwal14.1090
NCU01171T0	Kwal56.23282
NCU09808T0	Kwal33.15200
NCU04051T0	Kwal34.16240
NCU00177T0	Kwal47.19231
NCU00629T0	Kwal33.14890
NCU02630T0	Kwal55.19939
NCU06365T0	Kwal23.5679
NCU03808T0	Kwal47.17781
NCU06836T0	Kwal27.11373
NCU09993T0	Kwal55.20143
NCU04100T0	Kwal26.7924
NCU08920T0	Kwal47.19116
NCU02075T0	Kwal23.4548
NCU04648T0	Kwal34.15956
NCU07404T0	Kwal27.11425
NCU03784T0	Kwal14.1663
NCU02544T0	Kwal0.327
NCU07982T0	Kwal26.7582
NCU04090T0	Kwal23.5110
NCU02514T0	Kwal27.10636
NCU01318T0	Kwal23.5361
NCU03955T0	Kwal27.12639
NCU02979T0	Kwal47.18368
NCU08898T0	Kwal27.11676
NCU00405T0	Kwal23.3922
NCU02629T0	Kwal47.17726
NCU02230T0	Kwal56.22613
NCU02380T0	Kwal23.5978
NCU08119T0	Kwal27.12002
NCU08515T0	Kwal23.3884
NCU03061T0	Kwal56.23429
NCU01589T0	Kwal56.22536
NCU03669T0	Kwal33.13054
NCU08828T0	Kwal26.7950
NCU03814T0	Kwal26.9374
NCU02003T0	Kwal23.3932
NCU01164T0	Kwal47.19034
NCU04221T0	Kwal27.10991
NCU00461T0	Kwal23.4678
NCU01675T0	Kwal23.5086
NCU01843T0	Kwal33.15379
NCU03051T0	Kwal56.23920
NCU08009T0	Kwal27.10174
NCU02391T0	Kwal23.4925
NCU05239T0	Kwal23.5184
NCU03171T0	Kwal55.19788
NCU01648T0	Kwal26.7105
NCU03463T0	Kwal26.8959
NCU04448T0	Kwal23.3129
NCU01486T0	Kwal26.9399
NCU03321T0	Kwal33.14971
NCU01197T0	Kwal23.5705
NCU03980T0	Kwal27.9961
NCU07999T0	Kwal33.13856
NCU03100T0	Kwal23.4361
NCU04579T0	Kwal33.15482
NCU01643T0	Kwal55.21625
NCU07281T0	Kwal27.12065
NCU04611T0	Kwal55.21088
NCU02357T0	Kwal26.9550
NCU05430T0	Kwal55.21868
NCU09450T0	Kwal23.5956
NCU08110T0	Kwal33.15385
NCU05927T0	Kwal56.23346
NCU06308T0	Kwal14.1122
NCU02728T0	Kwal55.21805
NCU01143T0	Kwal47.17183
NCU03139T0	Kwal33.13182
NCU05425T0	Kwal23.4789
NCU01272T0	Kwal47.18577
NCU01479T0	Kwal26.7749
NCU09909T0	Kwal26.8136
NCU09700T0	Kwal27.12663
NCU08377T0	Kwal33.15153
NCU09873T0	Kwal55.19663
NCU04303T0	Kwal55.21187
NCU07930T0	Kwal47.19180
NCU09349T0	Kwal23.4288
NCU04439T0	Kwal23.2883
NCU10058T0	Kwal26.7628
NCU01323T0	Kwal23.5043
NCU04251T0	Kwal23.4640
NCU09118T0	Kwal56.22484
NCU00481T0	Kwal23.4237
NCU03298T0	Kwal26.8439
NCU00712T0	Kwal47.16872
NCU02207T0	Kwal23.3025
NCU09332T0	Kwal47.16734
NCU00261T0	Kwal55.19896
NCU07721T0	Kwal23.5556
NCU02839T0	Kwal56.24506
NCU05029T0	Kwal26.9480
NCU02810T0	Kwal55.21890
NCU08693T0	Kwal33.14307
NCU03650T0	Kwal23.3660
NCU08928T0	Kwal23.6117
NCU02475T0	Kwal56.24338
NCU09709T0	Kwal23.3279
NCU02274T0	Kwal14.1181
NCU03071T0	Kwal23.6325
NCU01992T0	Kwal23.5206
NCU12096T0	Kwal33.13324
NCU02010T0	Kwal26.8433
NCU04020T0	Kwal27.10541
NCU04203T0	Kwal14.1751
NCU03387T0	Kwal27.12376
NCU09715T0	Kwal23.3898
NCU08689T0	Kwal55.22116
NCU00579T0	Kwal27.9752
NCU07554T0	Kwal14.2435
NCU07378T0	Kwal14.1159
NCU05289T0	Kwal27.12182
NCU04766T0	Kwal23.6473
NCU07156T0	Kwal14.1558
NCU07712T0	Kwal56.22804
NCU04173T0	Kwal14.1109
NCU04173T1	Kwal14.1109
NCU05360T0	Kwal55.22091
NCU02840T0	Kwal23.2849
NCU07859T0	Kwal33.13047
NCU07319T0	Kwal56.24163
NCU02797T0	Kwal26.8105
NCU05041T0	Kwal14.1981
NCU04768T0	Kwal26.6868
NCU01540T0	Kwal23.6129
NCU00901T0	Kwal33.13526
NCU02325T0	Kwal26.9069
NCU05225T0	Kwal0.366
NCU01187T0	Kwal23.5668
NCU06149T0	Kwal56.24588
NCU06484T0	Kwal23.4253
NCU09770T0	Kwal17.2677
NCU11170T0	Kwal47.19236
NCU06854T0	Kwal56.24270
NCU04790T0	Kwal23.3378
NCU03482T0	Kwal23.3268
NCU03263T0	Kwal47.16895
NCU06918T0	Kwal14.2216
NCU02011T0	Kwal14.1394
NCU06767T0	Kwal26.8639
NCU10007T0	Kwal47.17909
NCU10007T1	Kwal47.17909
NCU01290T0	Kwal0.204
NCU00410T0	Kwal56.23171
NCU00681T0	Kwal55.20508
NCU08341T0	Kwal55.21575
NCU02747T0	Kwal14.1143
NCU07567T0	Kwal23.2864
NCU02578T0	Kwal56.22462
NCU07926T0	Kwal56.22559
NCU10008T0	Kwal56.22362
NCU05269T0	Kwal27.12262
NCU05269T1	Kwal27.12262
NCU11255T0	Kwal14.1537
NCU02515T0	Kwal23.5567
NCU07451T0	Kwal23.4291
NCU02701T0	Kwal33.14220
NCU03797T0	Kwal26.9598
NCU10042T0	Kwal23.4381
NCU10042T1	Kwal23.4381
NCU02494T0	Kwal27.11005
NCU04077T0	Kwal55.20425
NCU03804T0	Kwal47.17070
NCU07837T0	Kwal34.16082
NCU06481T0	Kwal56.24616
NCU00239T0	Kwal23.2949
NCU01249T0	Kwal23.4663
NCU01692T0	Kwal0.299
NCU08894T0	Kwal47.19272
NCU01756T0	Kwal27.9958
NCU02407T0	Kwal47.17972
NCU08888T0	Kwal14.1151
NCU05526T0	Kwal27.12090	Kwal56.24401
NCU04636T0	Kwal0.227
NCU04414T0	Kwal55.21453
NCU01119T0	Kwal34.15979
NCU01207T0	Kwal56.24421
NCU02511T0	Kwal23.4841
NCU08897T0	Kwal26.9345
NCU00447T0	Kwal14.2048
NCU00920T0	Kwal27.11827
NCU04104T0	Kwal47.19247
NCU01912T0	Kwal23.3623
NCU09866T0	Kwal26.7869
NCU06075T0	Kwal26.6945
NCU06075T1	Kwal26.6945
NCU00459T0	Kwal55.20516
NCU01813T0	Kwal27.11638
NCU03966T0	Kwal26.6810
NCU06626T0	Kwal27.12562
NCU04449T0	Kwal0.379
NCU12019T0	Kwal55.19561
NCU06843T0	Kwal55.21720
NCU07690T0	Kwal14.1773
NCU04435T0	Kwal26.9612
NCU03200T0	Kwal47.16761
NCU08719T0	Kwal56.22295
NCU01652T0	Kwal26.7437
NCU08325T0	Kwal33.14268
NCU01255T0	Kwal26.8613
NCU03219T0	Kwal56.24800
NCU10397T0	Kwal33.13413
NCU03479T0	Kwal56.23294
NCU01439T0	Kwal23.5953
NCU03748T0	Kwal23.6494
NCU03415T0	Kwal26.6752	Kwal23.5911
NCU09039T0	Kwal33.13267
NCU07024T0	Kwal56.23841
NCU00824T0	Kwal55.22142
NCU05363T0	Kwal26.7474
NCU06441T0	Kwal23.5989
NCU03737T0	Kwal14.1904
NCU02657T0	Kwal33.13256
NCU04749T0	Kwal56.24725
NCU07330T0	Kwal56.23577
NCU00477T0	Kwal26.9455
NCU09111T0	Kwal56.24815
NCU04117T0	Kwal56.22329
NCU03076T0	Kwal23.5714
NCU03786T0	Kwal26.7226
NCU06652T0	Kwal56.24642
NCU01195T0	Kwal26.6727
NCU03608T0	Kwal14.1472
NCU03857T0	Kwal23.4210
NCU01449T0	Kwal23.3395
NCU01449T1	Kwal23.3395
NCU02036T0	Kwal47.17085
NCU02572T0	Kwal33.13811
NCU04230T0	Kwal23.5845
NCU05805T0	Kwal14.2483
NCU02906T0	Kwal26.7992
NCU00671T0	Kwal33.13665
NCU03108T0	Kwal27.11252
NCU11175T0	Kwal33.15165
NCU11271T0	Kwal27.11032
NCU02632T0	Kwal55.21201
NCU06189T0	Kwal27.11664
NCU06284T0	Kwal33.13902
NCU07420T0	Kwal33.14000
NCU07839T0	Kwal26.8470
NCU03498T0	Kwal33.14936	Kwal14.1085
NCU06986T0	Kwal27.10376
NCU08776T0	Kwal27.10376
NCU00936T0	Kwal56.23106
NCU10262T0	Kwal27.12681	Kwal33.14276
NCU05830T0	Kwal27.12681	Kwal33.14276
NCU00121T0	Kwal33.13037
NCU02233T0	Kwal55.21012
NCU01443T0	Kwal56.22978
NCU06738T0	Kwal56.24478
NCU09741T0	Kwal23.5644
NCU00389T0	Kwal26.6969
NCU02208T0	Kwal26.6824
NCU00112T0	Kwal55.20694
NCU04799T0	Kwal56.23486
NCU07710T0	Kwal47.16709
NCU07153T0	Kwal47.19220
NCU08663T0	Kwal56.24766
NCU00668T0	Kwal26.9288
NCU07367T0	Kwal26.8912
NCU07872T0	Kwal33.13984
NCU06942T0	Kwal23.5338
NCU07296T0	Kwal33.14554
NCU00081T0	Kwal23.3190
NCU01494T0	Kwal27.10664
NCU04054T0	Kwal14.1119
NCU03992T0	Kwal56.23678
NCU07914T0	Kwal34.16211
NCU01701T0	Kwal56.23607
NCU07442T0	Kwal23.5699
NCU11027T0	Kwal56.22688
NCU09347T0	Kwal33.13899
NCU04963T0	Kwal27.9678	Kwal56.24841
NCU08180T0	Kwal27.9678	Kwal56.24841
NCU11384T1	Kwal33.14822
NCU11384T0	Kwal33.14822
NCU00406T0	Kwal23.5290
NCU09696T0	Kwal23.3859
NCU11961T0	Kwal34.16089
NCU00453T0	Kwal47.18417
NCU03396T0	Kwal34.15894
NCU07171T0	Kwal33.14177
NCU04166T0	Kwal14.1591
NCU01809T0	Kwal55.20644
NCU06449T0	Kwal33.14076
NCU06187T0	Kwal47.18066
NCU07887T0	Kwal33.15007
NCU08309T0	Kwal23.3518
NCU08162T0	Kwal27.12782
NCU09545T0	Kwal27.11758
NCU03657T1	Kwal47.17390
NCU03657T0	Kwal47.17390
NCU01503T0	Kwal23.4243
NCU01985T0	Kwal33.15434
NCU11213T0	Kwal26.9355
NCU02542T1	Kwal47.19321
NCU02542T0	Kwal47.19321
NCU02044T0	Kwal23.5201
NCU00754T0	Kwal33.15020
NCU04856T0	Kwal23.4703
NCU04856T1	Kwal23.4703
NCU06724T0	Kwal23.4703
NCU00793T0	Kwal27.10393
NCU04216T0	Kwal26.9477
NCU10381T0	Kwal14.1697
NCU03339T0	Kwal51.19428
NCU06659T0	Kwal33.15557
NCU07070T0	Kwal56.23291
NCU06394T0	Kwal23.4848
NCU09516T0	Kwal47.17771
NCU09688T0	Kwal55.20843
NCU02611T0	Kwal23.3985
NCU09721T0	Kwal26.7565
NCU02422T0	Kwal56.24548
NCU11664T0	Kwal23.4967
NCU07011T0	Kwal23.4118
NCU07489T0	Kwal47.18536
NCU00714T0	Kwal55.19935
NCU05782T0	Kwal56.24005
NCU00536T0	Kwal55.20104
NCU08998T1	Kwal14.2234
NCU08998T0	Kwal14.2234
NCU09488T0	Kwal56.24691
NCU05288T0	Kwal14.2064
NCU06630T0	Kwal56.24430
NCU00200T0	Kwal33.15581
NCU02571T0	Kwal27.11783
NCU05420T0	Kwal23.3413
NCU06914T0	Kwal27.10565
NCU08935T0	Kwal14.1785
NCU09071T0	Kwal23.3992
NCU04059T0	Kwal55.19697
NCU05095T0	Kwal47.17998
NCU06943T0	Kwal56.24654
NCU11204T0	Kwal56.23390
NCU02639T0	Kwal33.14217
NCU02639T1	Kwal33.14217
NCU07732T0	Kwal34.15937
NCU07732T1	Kwal34.15937
NCU05642T0	Kwal33.13539
NCU08216T0	Kwal26.7518
NCU07440T0	Kwal27.11756
NCU00789T0	Kwal23.3249
NCU11685T0	Kwal23.5576
NCU04433T0	Kwal56.23759
NCU03235T0	Kwal56.23759
NCU06240T0	Kwal56.24059	Kwal33.13846
NCU07498T0	Kwal23.4343
NCU00721T0	Kwal26.6940
NCU00821T0	Kwal33.14911
NCU02689T0	Kwal56.24822
NCU07280T0	Kwal26.7635
NCU00194T0	Kwal47.17051	Kwal33.15618
NCU00794T0	Kwal23.6324
NCU09202T0	Kwal26.9032
NCU06482T0	Kwal56.23550
NCU03257T0	Kwal55.21150
NCU07001T0	Kwal33.13317
NCU08382T0	Kwal26.8730
NCU07334T0	Kwal26.9351	Kwal47.18708
NCU02063T0	Kwal26.7616
NCU06459T0	Kwal27.11158
NCU09711T0	Kwal23.4520
NCU09610T0	Kwal56.22584
NCU07807T0	Kwal26.8253
NCU07807T1	Kwal26.8253
NCU00488T0	Kwal26.7163
NCU00040T0	Kwal27.12369
NCU10847T0	Kwal56.24776
NCU02112T0	Kwal56.23685
NCU09443T0	Kwal33.15561
NCU10747T0	Kwal47.17800
NCU03194T0	Kwal55.21353
NCU09191T0	Kwal23.5072
NCU06722T0	Kwal56.22658
NCU03273T0	Kwal27.11518
NCU06847T0	Kwal55.20686
NCU02319T0	Kwal55.20261
NCU09228T0	Kwal55.20261
NCU00480T0	Kwal33.13628
NCU08021T0	Kwal47.18036
NCU07530T0	Kwal55.21955
NCU08373T0	Kwal55.22137
NCU03436T0	Kwal56.22887
NCU03973T0	Kwal56.23791
NCU02416T0	Kwal23.6085
NCU03894T0	Kwal26.7861
NCU02066T0	Kwal26.8561
NCU05888T0	Kwal14.797
NCU04566T0	Kwal47.18233
NCU06522T0	Kwal27.11079
NCU08858T0	Kwal27.11079
NCU00430T0	Kwal27.11293
NCU04410T0	Kwal14.2343
NCU01525T0	Kwal27.11537
NCU00925T0	Kwal55.20498
NCU08272T0	Kwal14.807
NCU07407T0	Kwal33.14738
NCU01502T0	Kwal23.5962
NCU09817T0	Kwal56.23079
NCU07831T0	Kwal26.9512
NCU05454T0	Kwal55.19649
NCU08024T0	Kwal27.10157
NCU07607T0	Kwal47.18976
NCU00904T0	Kwal33.14843
NCU04615T0	Kwal55.19707
NCU03922T0	Kwal27.9745
NCU01797T0	Kwal23.6458
NCU01939T0	Kwal47.16660
NCU05492T0	Kwal23.6547
NCU06842T0	Kwal23.3670
NCU11642T0	Kwal33.14573
NCU01333T0	Kwal47.17499
NCU10276T0	Kwal23.4026
NCU05168T0	Kwal33.13411	Kwal33.13401
NCU06624T0	Kwal34.16043
NCU11544T1	Kwal56.24064
NCU11544T0	Kwal56.24064
NCU01183T0	Kwal33.15312
NCU07955T0	Kwal47.16655
NCU04176T0	Kwal33.15475
NCU02438T0	Kwal56.23934
NCU00436T0	Kwal27.12192
NCU02624T0	Kwal47.18323
NCU03347T0	Kwal14.2574
NCU08909T0	Kwal26.9563	Kwal26.9569
NCU00770T0	Kwal55.20598
NCU08983T0	Kwal26.7931
NCU02680T0	Kwal27.12255
NCU05129T0	Kwal27.10908
NCU06761T0	Kwal23.5725
NCU09076T0	Kwal34.15835
NCU11273T0	Kwal33.15326
NCU09477T0	Kwal27.12481
NCU04754T0	Kwal47.16781	Kwal26.6673
NCU03783T0	Kwal23.2839
NCU05548T0	Kwal14.1554
NCU04005T0	Kwal33.14596
NCU06727T0	Kwal23.3721
NCU09219T0	Kwal56.23885
NCU02397T0	Kwal33.15540	Kwal47.17878
NCU01745T0	Kwal23.5060
NCU02408T0	Kwal56.24000
NCU02202T0	Kwal55.20221
NCU04814T0	Kwal33.14194
NCU06306T0	Kwal47.18077
NCU08730T0	Kwal26.9141
NCU00717T0	Kwal27.12617
NCU09345T0	Kwal33.15310
NCU09345T1	Kwal33.15310
NCU09345T2	Kwal33.15310
NCU02741T0	Kwal27.10870
NCU08880T0	Kwal33.15600
NCU00274T0	Kwal27.10709
NCU02549T0	Kwal23.3345
NCU05218T0	Kwal26.8779
NCU09438T0	Kwal23.5408
NCU06672T0	Kwal56.24769
NCU08297T0	Kwal14.2144
NCU08297T1	Kwal14.2144
NCU00468T0	Kwal27.12281
NCU03137T0	Kwal23.3532
NCU02273T0	Kwal26.8802
NCU01689T0	Kwal34.15907
NCU11409T0	Kwal23.5103
NCU11168T0	Kwal47.16954
NCU05198T0	Kwal23.3847
NCU01642T0	Kwal56.23144
NCU03141T0	Kwal56.22510
NCU07076T0	Kwal27.11320	Kwal27.10482
NCU03661T0	Kwal23.4498
NCU05620T0	Kwal23.5049
NCU02717T0	Kwal56.23875
NCU04485T0	Kwal55.21444
NCU03117T0	Kwal47.17074
NCU07697T0	Kwal55.21273
NCU03961T0	Kwal14.2258
NCU04610T0	Kwal34.15967
NCU09564T0	Kwal8.596
NCU08997T0	Kwal27.11868
NCU05622T0	Kwal0.40
NCU02420T0	Kwal47.18123
NCU05169T0	Kwal27.11847
NCU08471T0	Kwal56.24695
NCU04504T0	Kwal33.14325
NCU09757T0	Kwal26.8898
NCU08152T0	Kwal34.16190
NCU11397T0	Kwal34.15827
NCU09227T0	Kwal56.22350
NCU02771T0	Kwal27.10507
NCU02778T0	Kwal47.16648
NCU03795T0	Kwal55.21524
NCU08503T0	Kwal23.4980
NCU06171T0	Kwal55.20976
NCU09432T0	Kwal27.10573
NCU08002T0	Kwal47.18734
NCU02295T0	Kwal23.3146
NCU02619T0	Kwal23.4168
NCU05634T0	Kwal23.5281
NCU03979T0	Kwal33.13972
NCU00396T0	Kwal27.10039
NCU02696T0	Kwal14.1653
NCU02954T0	Kwal27.11528
NCU06355T0	Kwal47.18763
NCU06232T0	Kwal0.225
NCU05418T0	Kwal34.16010
NCU00673T0	Kwal56.22387
NCU08115T0	Kwal23.6466
NCU01036T0	Kwal26.6799
NCU05785T0	Kwal26.6799
NCU00775T0	Kwal23.5012
NCU03004T0	Kwal14.1789
NCU00692T0	Kwal33.14336
NCU08825T0	Kwal27.11147
NCU08642T0	Kwal47.16912
NCU01377T0	Kwal14.874
NCU01013T0	Kwal26.7505
NCU03561T0	Kwal27.11626
NCU01728T1	Kwal23.4943
NCU01728T0	Kwal23.4943
NCU02393T0	Kwal17.2687
NCU02393T1	Kwal17.2687
NCU00163T0	Kwal55.21742
NCU09642T0	Kwal27.11039
NCU01528T0	Kwal47.17049	Kwal56.23192	Kwal33.15428
NCU04809T0	Kwal47.18615
NCU02052T0	Kwal33.13360
NCU02978T0	Kwal47.17481
NCU08023T0	Kwal34.16098
NCU08352T0	Kwal55.21529
NCU00565T0	Kwal26.8498
NCU07659T0	Kwal23.4725
NCU05995T0	Kwal55.20607
NCU10368T0	Kwal14.782	Kwal27.12832
NCU08303T0	Kwal56.24172
NCU06541T0	Kwal23.2915	Kwal27.11965
NCU04899T0	Kwal14.979
NCU02591T0	Kwal27.11189
NCU11296T0	Kwal27.10800
NCU10467T0	Kwal56.22633
NCU03757T0	Kwal27.12693
NCU07458T0	Kwal56.22355
NCU03118T0	Kwal14.880
NCU12076T0	Kwal56.24663
NCU00951T0	Kwal27.10974
NCU01175T0	Kwal33.13820
NCU03836T0	Kwal27.12674
NCU08563T0	Kwal23.5769
NCU08118T0	Kwal27.10012
NCU11190T0	Kwal27.12347
NCU10468T0	Kwal33.14915
NCU09106T0	Kwal26.7123
NCU01022T0	Kwal27.11503
NCU05644T0	Kwal23.4318
NCU06205T0	Kwal23.6429
NCU03357T0	Kwal56.24442
NCU01754T0	Kwal26.7799	Kwal56.23198
NCU01754T1	Kwal26.7799	Kwal56.23198
NCU02476T0	Kwal26.7799	Kwal56.23198
NCU04247T0	Kwal33.14642
NCU06418T0	Kwal56.24760
NCU00896T0	Kwal33.15585
NCU06923T0	Kwal23.3283
NCU10762T0	Kwal14.1615
NCU11353T0	Kwal33.15438
NCU00490T0	Kwal27.10403
NCU04281T0	Kwal0.212
NCU04306T0	Kwal27.10694
NCU07941T0	Kwal26.7528
NCU07041T0	Kwal33.13011
NCU01160T0	Kwal55.21609
NCU06192T0	Kwal27.11113
NCU08507T0	Kwal27.9900
NCU06563T0	Kwal23.6334
NCU04637T0	Kwal55.21287
NCU01157T0	Kwal26.7324
NCU02109T0	Kwal23.3552
NCU03713T0	Kwal27.10136
NCU03066T0	Kwal55.20924
NCU07414T0	Kwal23.4830
NCU01512T0	Kwal27.12524
NCU04277T0	Kwal23.5549
NCU04121T0	Kwal27.10617
NCU02795T0	Kwal55.20790
NCU02803T0	Kwal27.11734
NCU01412T0	Kwal26.7067
NCU09101T0	Kwal14.1793
NCU07986T0	Kwal56.23564
NCU01633T0	Kwal55.20075	Kwal14.854	Kwal26.6686	Kwal55.19582	Kwal56.22285	Kwal26.6680
NCU03526T0	Kwal55.21278
NCU04041T0	Kwal56.23164
NCU04652T0	Kwal56.23987
NCU07459T0	Kwal27.12696
NCU10043T0	Kwal33.15381
NCU00188T0	Kwal47.17252
NCU07309T0	Kwal23.4443
NCU04118T0	Kwal47.18163
NCU11795T0	Kwal55.20195
NCU01433T0	Kwal55.21175
NCU03124T0	Kwal55.21709
NCU10776T0	Kwal26.7687
NCU10733T0	Kwal27.11124
NCU03492T0	Kwal27.10332
NCU00631T0	Kwal14.1868
NCU04331T0	Kwal26.8653
NCU09882T0	Kwal26.8511
NCU02400T0	Kwal26.8511
NCU01595T0	Kwal33.15136
NCU01269T0	Kwal47.17567
NCU10987T0	Kwal26.9098
NCU11408T0	Kwal27.10263
NCU02209T0	Kwal26.9306	Kwal14.1704
NCU11426T0	Kwal27.12751
NCU08291T0	Kwal56.23247
NCU02032T0	Kwal26.8225	Kwal55.20266
NCU00591T0	Kwal27.11951
NCU01241T0	Kwal47.17321
NCU09065T0	Kwal26.7204
NCU00823T0	Kwal23.5148
NCU01271T0	Kwal23.4076
NCU04252T0	Kwal23.3275
NCU06452T0	Kwal0.5
NCU06970T0	Kwal27.10839
NCU04606T0	Kwal56.23065
NCU09521T0	Kwal47.17827
NCU03246T0	Kwal0.394
NCU03779T0	Kwal33.15260
NCU07021T0	Kwal26.7316
NCU09598T0	Kwal26.9607
NCU02556T0	Kwal26.9460
NCU04817T0	Kwal14.2027
NCU03310T0	Kwal27.12747
NCU06520T0	Kwal26.7302
NCU03637T0	Kwal55.19761
NCU05232T0	Kwal33.15283
NCU06217T0	Kwal27.11832
NCU05777T0	Kwal56.23084
NCU06032T0	Kwal56.22936
NCU02296T0	Kwal27.9796
NCU02430T0	Kwal47.16644
NCU03006T0	Kwal47.18622
NCU00106T0	Kwal47.18187
NCU06249T0	Kwal26.7154
NCU05254T0	Kwal23.4106
NCU05410T0	Kwal55.22099
NCU05650T0	Kwal27.10763
NCU07408T0	Kwal14.1342
NCU07408T1	Kwal14.1342
NCU06194T0	Kwal56.23243
NCU09643T0	Kwal56.22793
NCU04259T0	Kwal0.147
NCU02966T0	Kwal26.8776
NCU00927T0	Kwal56.22403
NCU04837T0	Kwal26.8669
NCU04780T0	Kwal47.19072
NCU01786T0	Kwal33.14186
NCU01270T0	Kwal33.14186
NCU00602T0	Kwal55.21660
NCU03129T0	Kwal47.17132
NCU00554T0	Kwal27.11274
NCU00336T0	Kwal27.12622
NCU03258T0	Kwal26.7937
NCU01227T0	Kwal47.18880
NCU09407T0	Kwal55.21843
NCU11618T0	Kwal43.16494	Kwal35.16318	Kwal23.6598	Kwal47.16599	Kwal48.19396	Kwal26.9643
NCU00892T0	Kwal26.8759
NCU06215T0	Kwal14.2587
NCU03317T0	Kwal56.22437
NCU05752T0	Kwal27.10569
NCU07854T0	Kwal27.10886
NCU09793T0	Kwal47.19313
NCU03380T0	Kwal23.5125
NCU02650T0	Kwal56.24540
NCU04796T0	Kwal55.19615
NCU08946T0	Kwal55.21240
NCU00095T0	Kwal55.22152
NCU03395T0	Kwal47.16911
NCU07495T0	Kwal23.5120	Kwal26.7260
NCU01702T0	Kwal23.5142
NCU02415T0	Kwal23.4933
NCU06216T0	Kwal55.20225
NCU00424T0	Kwal26.8061
NCU07987T0	Kwal47.17221
NCU09468T0	Kwal33.14267
NCU09132T0	Kwal33.14267
NCU02409T0	Kwal26.9410
NCU05895T0	Kwal34.16186
NCU02148T0	Kwal26.7550
NCU02234T0	Kwal26.7355
NCU00959T0	Kwal55.20580
NCU03628T0	Kwal27.11585
NCU02729T0	Kwal56.24661
NCU01547T0	Kwal26.8925
NCU01141T0	Kwal0.273
NCU07395T0	Kwal14.909
NCU04784T0	Kwal33.14989
NCU09309T0	Kwal26.7273
NCU08277T0	Kwal33.15422
NCU07393T0	Kwal56.24543
NCU07720T0	Kwal23.5586
NCU00755T0	Kwal23.5586
NCU01596T0	Kwal23.3618
NCU06179T0	Kwal0.307
NCU02387T0	Kwal55.20124
NCU02256T0	Kwal56.22447
NCU04035T0	Kwal47.17465
NCU11302T0	Kwal55.21510
NCU02053T0	Kwal26.6948
NCU01546T0	Kwal27.10935
NCU01452T0	Kwal47.16988
NCU06270T0	Kwal23.5543
NCU09004T0	Kwal14.2191
NCU09223T0	Kwal33.13131
NCU03876T0	Kwal34.15818
NCU00649T0	Kwal26.8602
NCU03690T0	Kwal27.9786
NCU07465T0	Kwal23.5757
NCU06054T0	Kwal33.14284
NCU09437T0	Kwal23.4002
NCU07724T0	Kwal27.12667
NCU05862T0	Kwal26.6697
NCU01095T0	Kwal26.6697
NCU06199T0	Kwal33.14395
NCU06182T0	Kwal55.20326
NCU05884T0	Kwal56.24353
NCU11266T0	Kwal23.6208
NCU01831T0	Kwal33.15246
NCU07068T0	Kwal14.754
NCU11288T0	Kwal23.5157
NCU06099T0	Kwal14.1263
NCU04136T0	Kwal27.12053
NCU09269T0	Kwal56.23361
NCU09269T1	Kwal56.23361
NCU05939T0	Kwal23.5035
NCU00463T0	Kwal23.3171
NCU09183T0	Kwal23.3171
NCU02136T0	Kwal14.1439
NCU04507T0	Kwal27.9914
NCU01411T0	Kwal56.22949
NCU02806T0	Kwal56.23522
NCU01162T0	Kwal55.20820
NCU07253T0	Kwal55.20820
NCU08738T0	Kwal47.16930
NCU05079T0	Kwal47.16930
NCU00428T0	Kwal23.5583
NCU04185T0	Kwal47.17868
NCU09537T0	Kwal27.12766
NCU01751T0	Kwal23.4045
NCU04192T0	Kwal26.7783
NCU04747T0	Kwal56.23717
NCU08895T0	Kwal47.18768
NCU10053T0	Kwal55.21783
NCU00520T0	Kwal47.18145
NCU02564T0	Kwal47.17692
NCU05985T0	Kwal55.21649
NCU05516T0	Kwal56.24500
NCU11187T0	Kwal23.5684
NCU06207T0	Kwal14.1245
NCU04797T0	Kwal26.9328
NCU06402T0	Kwal26.9241
NCU06402T1	Kwal26.9241
NCU00587T0	Kwal33.14081
NCU03759T0	Kwal33.15315
NCU04335T0	Kwal33.14434
NCU09123T0	Kwal0.96
NCU00008T0	Kwal26.7886
NCU00227T0	Kwal26.8971
NCU04743T0	Kwal27.12547
NCU05680T0	Kwal27.11472
NCU05206T0	Kwal55.19778
NCU05971T0	Kwal23.5937
NCU07558T0	Kwal27.11001
NCU07438T0	Kwal56.23328
NCU08027T0	Kwal55.20915
NCU11320T0	Kwal33.14621
NCU07621T0	Kwal14.824	Kwal23.6522
NCU03954T0	Kwal56.24532
NCU03954T1	Kwal56.24532
NCU01481T0	Kwal33.13386
NCU05278T0	Kwal26.8172
NCU05518T0	Kwal26.8049
NCU05390T0	Kwal33.15597
NCU07165T0	Kwal55.20906
NCU11457T0	Kwal47.18776
NCU01776T0	Kwal47.17733
NCU07023T0	Kwal56.23856
NCU07412T0	Kwal56.24115
NCU03079T0	Kwal23.4280
NCU02402T0	Kwal26.9380
NCU01816T0	Kwal47.16638
NCU05295T0	Kwal56.24780
NCU02687T0	Kwal27.9942
NCU01654T0	Kwal55.21042
NCU04288T0	Kwal27.10785
NCU06183T0	Kwal27.11341
NCU09208T0	Kwal14.1235
NCU09116T0	Kwal47.18982	Kwal47.17462
NCU02414T0	Kwal23.3137
NCU02464T0	Kwal33.15576
NCU07269T0	Kwal33.15251
NCU04798T0	Kwal33.15251
NCU01471T0	Kwal14.1716
NCU06457T0	Kwal0.375
NCU03020T0	Kwal47.16688
NCU08927T0	Kwal27.10951
NCU06264T0	Kwal56.22414
NCU00605T0	Kwal26.7976
NCU01438T0	Kwal33.14120
NCU02305T0	Kwal27.10980
NCU06110T0	Kwal33.15013
NCU06110T1	Kwal33.15013
NCU06110T2	Kwal33.15013
NCU02757T0	Kwal47.18697
NCU07620T0	Kwal33.13713
NCU06336T0	Kwal56.23747
NCU07754T0	Kwal47.18050
NCU04942T0	Kwal47.18050
NCU10675T0	Kwal47.18050
NCU00037T0	Kwal55.22067
NCU06360T0	Kwal23.4888
NCU05686T0	Kwal27.10146
NCU04481T0	Kwal47.18662
NCU04354T0	Kwal55.20185
NCU04063T0	Kwal56.24596
NCU08370T0	Kwal47.19268
NCU03846T0	Kwal56.22836
NCU03846T1	Kwal56.22836
NCU01767T0	Kwal23.2974
NCU06047T0	Kwal14.1733
NCU02536T0	Kwal33.13499
NCU05224T0	Kwal23.6125
NCU03154T0	Kwal33.13069
NCU11568T0	Kwal47.19256
NCU11568T1	Kwal47.19256
NCU00021T0	Kwal26.8161
NCU03937T0	Kwal27.10345
NCU00366T0	Kwal33.14412
NCU06500T0	Kwal14.2313
NCU06694T0	Kwal26.9295
NCU07172T0	Kwal27.11830
NCU04459T0	Kwal47.18470
NCU11179T0	Kwal47.17532
NCU04823T0	Kwal47.17532
NCU01916T0	Kwal27.12081
NCU06493T0	Kwal14.969
NCU01758T0	Kwal56.24178
NCU11705T0	Kwal23.2981
NCU02580T0	Kwal27.10088
NCU01266T0	Kwal56.22323
NCU06780T0	Kwal33.14009
NCU00665T0	Kwal47.16743
NCU08706T0	Kwal23.4480
NCU09745T0	Kwal26.8927
NCU06436T0	Kwal23.6298
NCU03267T0	Kwal27.10143
NCU07266T0	Kwal14.2610
NCU08427T0	Kwal23.5247
NCU01821T0	Kwal14.1176
NCU02082T0	Kwal47.18192
NCU09673T0	Kwal33.14182
NCU00056T0	Kwal23.5828
NCU02074T0	Kwal27.9697
NCU03897T0	Kwal14.2397
NCU03009T0	Kwal26.9495
NCU03166T0	Kwal27.9776
NCU01174T0	Kwal56.24750
NCU06191T0	Kwal26.7143
NCU07071T0	Kwal23.5215
NCU09212T0	Kwal0.155
NCU06091T0	Kwal55.21399
NCU06198T0	Kwal47.19154
NCU03231T0	Kwal55.21381
NCU04241T0	Kwal55.21757
NCU04368T0	Kwal55.21736
NCU08004T0	Kwal27.11048
NCU08561T0	Kwal47.18216
NCU10409T0	Kwal34.15724
NCU00981T0	Kwal47.17281
NCU02585T0	Kwal27.12235
NCU02428T0	Kwal33.13289
NCU05259T0	Kwal14.1845
NCU05994T0	Kwal14.931
NCU07779T0	Kwal26.7112
NCU01666T0	Kwal0.265
NCU09816T0	Kwal55.21731
NCU01178T0	Kwal14.1383
NCU03217T0	Kwal55.21103
NCU06202T0	Kwal27.11542
NCU08964T0	Kwal14.1060
NCU08036T0	Kwal47.18684
NCU00294T0	Kwal56.24153
NCU02147T0	Kwal27.10509
NCU03055T0	Kwal27.11741
NCU06717T0	Kwal23.3603
NCU07075T0	Kwal23.6014
NCU04378T0	Kwal56.23671
NCU05942T0	Kwal47.18898
NCU06238T0	Kwal55.21250
NCU09778T0	Kwal27.11919
NCU11129T0	Kwal26.6651	Kwal33.13758
NCU00915T0	Kwal14.2303
NCU02406T0	Kwal14.1314
NCU00489T0	Kwal33.14453
NCU03764T0	Kwal26.8975
NCU06231T0	Kwal33.15212
NCU08578T0	Kwal26.8724
NCU08035T0	Kwal47.18688
NCU10018T0	Kwal47.19191
NCU11312T0	Kwal55.22012
NCU08066T0	Kwal27.10702
NCU00891T0	Kwal26.6684	Kwal55.19574
NCU02635T0	Kwal27.11864
NCU07755T0	Kwal19.2711
NCU07509T0	Kwal23.5350
NCU06769T0	Kwal27.12518
NCU05267T0	Kwal55.20247
NCU06052T0	Kwal47.18133
NCU11381T0	Kwal23.6421
NCU10272T0	Kwal14.2568
NCU08856T0	Kwal47.17379
NCU00030T0	Kwal33.13560
NCU00742T0	Kwal33.14208
NCU00522T0	Kwal55.22221
NCU07002T0	Kwal33.14659
NCU02616T0	Kwal14.1710
NCU03425T0	Kwal23.6233
NCU06550T0	Kwal26.7725
NCU06419T0	Kwal26.8703
NCU03503T0	Kwal56.24078
NCU01285T0	Kwal33.15638
NCU04150T0	Kwal26.7082
NCU08326T0	Kwal26.7972
NCU00913T0	Kwal26.7388
NCU04243T0	Kwal23.3092
NCU00963T0	Kwal55.21765
NCU07058T0	Kwal27.9712
NCU07884T0	Kwal26.7653
NCU11379T0	Kwal56.22841
NCU08626T0	Kwal14.2415
NCU05196T0	Kwal47.17957
NCU11251T0	Kwal23.5351
NCU08605T0	Kwal47.18748
NCU06569T0	Kwal23.4306
NCU06846T0	Kwal56.22724
NCU00720T0	Kwal23.6563
NCU01564T0	Kwal23.3042
NCU00213T0	Kwal27.10740
NCU02829T0	Kwal14.1057
NCU02533T0	Kwal23.3998
NCU06428T0	Kwal26.8767
NCU03853T0	Kwal56.24487
NCU09306T0	Kwal26.7512
NCU11169T0	Kwal27.9929
NCU01210T0	Kwal23.6339
NCU06714T0	Kwal23.6339
NCU00660T0	Kwal23.4249
NCU02232T0	Kwal55.21018
NCU00589T0	Kwal14.2449
NCU03440T0	Kwal27.12514
NCU01524T0	Kwal56.23128
NCU04783T0	Kwal56.24610
NCU08499T0	Kwal56.24375
NCU10652T0	Kwal55.21433
NCU00495T0	Kwal33.13486
NCU04770T0	Kwal14.1973
NCU03234T0	Kwal33.15058
NCU07691T0	Kwal23.3464
NCU08008T0	Kwal33.14671
NCU03652T0	Kwal14.1287
NCU02828T0	Kwal27.10652
NCU03826T0	Kwal27.11853
NCU03936T0	Kwal27.11644
NCU01242T0	Kwal56.24561
NCU02084T0	Kwal56.23055
NCU00045T0	Kwal27.10595
NCU04646T0	Kwal26.8206
NCU04316T0	Kwal47.18993
NCU06866T0	Kwal34.16119
NCU09258T0	Kwal56.22476
NCU00575T0	Kwal33.13143
NCU03229T0	Kwal55.20368
NCU11489T0	Kwal55.20479
NCU02996T0	Kwal47.18442
NCU07988T0	Kwal14.1321
NCU00155T0	Kwal23.4754
NCU03695T0	Kwal33.14493
NCU11453T0	Kwal26.8595
NCU02743T0	Kwal14.2521
NCU01550T0	Kwal27.11607
NCU01084T0	Kwal55.20879
NCU04815T0	Kwal23.6113
NCU07814T0	Kwal26.8259
NCU11324T0	Kwal23.3773
NCU00414T0	Kwal55.19770
NCU03145T0	Kwal34.15876
NCU08280T0	Kwal33.15045
NCU08968T0	Kwal56.22317
NCU02960T0	Kwal27.11737
NCU07188T0	Kwal27.12491
NCU06710T0	Kwal33.14979
NCU07580T0	Kwal27.11803
NCU03944T0	Kwal26.7738
NCU02497T0	Kwal56.22334
NCU06371T0	Kwal27.11790
NCU02181T0	Kwal47.16748
NCU02554T0	Kwal47.17599
NCU08477T0	Kwal14.1116
NCU09535T0	Kwal47.18304
NCU07722T0	Kwal23.4563
NCU06877T0	Kwal26.9370
NCU06684T0	Kwal56.24638
NCU01240T0	Kwal26.8130
NCU00161T0	Kwal33.13534
NCU01515T0	Kwal55.20380
NCU03188T0	Kwal33.14263
NCU08048T0	Kwal23.3473
NCU01069T0	Kwal0.319
NCU05818T0	Kwal23.3113
NCU04110T0	Kwal56.23870
NCU07733T0	Kwal33.15525
NCU07020T0	Kwal55.21303
NCU00108T0	Kwal56.24091
NCU06454T0	Kwal23.3135
NCU06870T0	Kwal26.9448
NCU06534T0	Kwal27.12327
NCU06697T0	Kwal55.19608
NCU06781T0	Kwal55.22033
NCU08022T0	Kwal56.23461
NCU02781T0	Kwal14.1675
NCU00065T0	Kwal47.16616
NCU06167T0	Kwal27.12804	Kwal23.5320
NCU03981T1	Kwal55.21788
NCU03981T0	Kwal55.21788
NCU07757T0	Kwal14.1679
NCU10044T0	Kwal26.7685
NCU09311T0	Kwal34.16002
NCU09119T0	Kwal56.22929
NCU09551T0	Kwal56.23754	Kwal26.6669
NCU01252T0	Kwal26.7647
NCU00501T0	Kwal55.21179
NCU02368T0	Kwal56.23804
NCU08762T0	Kwal56.22740
NCU05513T0	Kwal14.1563
NCU06662T0	Kwal33.15446
NCU08340T0	Kwal56.24453	Kwal56.24462
NCU08340T1	Kwal56.24453	Kwal56.24462
NCU00466T0	Kwal26.7202
NCU02658T0	Kwal23.3262
NCU02727T0	Kwal56.22957
NCU12146T0	Kwal23.5859
NCU04015T0	Kwal23.6073
NCU01919T0	Kwal34.16268
NCU03597T0	Kwal27.12506
NCU01429T0	Kwal56.23341
NCU06067T0	Kwal26.6865
NCU07937T0	Kwal56.22550
NCU08380T1	Kwal33.15140
NCU08380T0	Kwal33.15140
NCU01695T0	Kwal33.13522
NCU11744T0	Kwal14.1578
NCU01431T0	Kwal55.19620	Kwal33.13392
NCU03116T0	Kwal56.24295
NCU03304T0	Kwal27.10880
NCU04040T0	Kwal27.10543
NCU03658T0	Kwal33.13585
NCU03715T0	Kwal47.18608
NCU08278T0	Kwal23.3529
NCU06924T0	Kwal27.10657
NCU04443T0	Kwal56.22985
NCU08357T0	Kwal27.10385
NCU08378T0	Kwal27.10842
NCU10155T0	Kwal23.5347
NCU09600T0	Kwal34.15814
NCU01464T0	Kwal33.14613
NCU03241T0	Kwal47.16881
NCU04535T0	Kwal33.15528
NCU04407T0	Kwal55.21967
NCU04737T0	Kwal56.22853
NCU02282T0	Kwal26.7918
NCU06882T0	Kwal14.2375
NCU06141T0	Kwal26.8920
NCU07701T0	Kwal33.14054
NCU08500T0	Kwal27.10827
NCU09892T0	Kwal33.14819
NCU08384T0	Kwal55.21536
NCU01980T0	Kwal27.11794
NCU03880T0	Kwal33.15490
NCU04503T0	Kwal33.14320
NCU03972T0	Kwal47.17198
NCU01435T0	Kwal55.21900
NCU07868T0	Kwal26.7462
NCU05422T0	Kwal55.20318
NCU05427T0	Kwal14.1761
NCU06779T0	Kwal23.4956
NCU07550T0	Kwal27.10527
NCU09733T0	Kwal34.15871
NCU04013T1	Kwal26.7595
NCU04013T0	Kwal26.7595
NCU03989T0	Kwal14.2210
NCU10061T0	Kwal47.17493
NCU08011T0	Kwal23.2825	Kwal34.15857
NCU00880T0	Kwal33.15591
NCU01446T0	Kwal33.14645
NCU04337T0	Kwal55.20054
NCU05901T0	Kwal33.14481
NCU09930T0	Kwal33.13503
NCU11173T0	Kwal56.24127
NCU03269T0	Kwal26.8783
NCU00395T0	Kwal56.24631
NCU02203T0	Kwal55.20000
NCU04479T0	Kwal47.18693
NCU01667T0	Kwal14.2340
NCU00493T0	Kwal47.19292
NCU02224T0	Kwal55.21848
NCU09377T0	Kwal47.17206
NCU09377T1	Kwal47.17206
NCU02603T0	Kwal55.19554
NCU06057T0	Kwal33.15449
NCU01165T0	Kwal23.6482
NCU02425T0	Kwal23.4958
NCU05580T0	Kwal23.4803	Kwal55.19590
NCU06077T0	Kwal23.4803	Kwal55.19590
NCU01795T0	Kwal23.2969
NCU01238T0	Kwal56.24206
NCU04245T0	Kwal33.14767
NCU06606T0	Kwal34.16074
NCU06271T0	Kwal47.18512
NCU06921T0	Kwal55.21450
NCU04600T0	Kwal27.10911
NCU03369T0	Kwal56.22439
NCU11410T0	Kwal27.9804
NCU02498T0	Kwal47.17635
NCU02005T0	Kwal55.21945
NCU07719T0	Kwal26.8522
NCU01484T0	Kwal55.21937	Kwal55.21941
NCU02423T0	Kwal33.14050
NCU03197T0	Kwal56.22788
NCU08607T0	Kwal26.6861
NCU06089T0	Kwal55.19981
NCU00025T0	Kwal27.9830
NCU04201T0	Kwal23.5785
NCU04111T0	Kwal55.20333
NCU12027T0	Kwal27.9884
NCU00182T0	Kwal26.8139
NCU07774T0	Kwal23.4272
NCU03297T0	Kwal33.13915
NCU03297T1	Kwal33.13915
NCU00777T0	Kwal23.6205
NCU03732T0	Kwal0.207
NCU03352T0	Kwal26.8662
NCU00232T0	Kwal55.21750
NCU09547T0	Kwal23.5152
NCU07956T0	Kwal47.18864
NCU00066T0	Kwal26.9594
NCU02509T0	Kwal23.3747
NCU04095T0	Kwal23.3416
NCU04430T0	Kwal14.2457
NCU04105T0	Kwal33.15412
NCU00950T0	Kwal23.6153
NCU01613T0	Kwal23.3833
NCU01367T0	Kwal55.21144
NCU06726T0	Kwal14.1411
NCU03963T0	Kwal33.15145
NCU04228T0	Kwal33.14282
NCU04452T0	Kwal47.16561
NCU04511T0	Kwal55.20268
NCU08178T0	Kwal27.11769
NCU03207T0	Kwal55.20288
NCU11651T0	Kwal26.8528
NCU05207T0	Kwal23.4814	Kwal23.4824
NCU09876T0	Kwal23.4814	Kwal23.4824
NCU03803T0	Kwal55.21822	Kwal55.19569	Kwal27.12155
NCU02263T0	Kwal26.7837
NCU02226T0	Kwal55.20487
NCU07125T0	Kwal14.2034
NCU11234T0	Kwal14.1504
NCU11933T0	Kwal55.22112
NCU02965T0	Kwal47.16977
NCU07419T0	Kwal0.289
NCU03711T0	Kwal56.22440
NCU00944T0	Kwal27.10084
NCU02943T0	Kwal27.11990
NCU06168T0	Kwal47.17163
NCU09552T0	Kwal33.13376
NCU09290T0	Kwal33.15193
NCU12150T0	Kwal56.24158
NCU07849T0	Kwal33.14230
NCU07849T1	Kwal33.14230
NCU00091T0	Kwal27.10591
NCU00465T0	Kwal56.23782
NCU06593T0	Kwal27.12027
NCU10292T0	Kwal27.11684
NCU11537T0	Kwal55.20154
NCU02814T0	Kwal23.3590
NCU02333T0	Kwal26.8475
NCU06193T0	Kwal33.15169
NCU07931T0	Kwal33.13356
NCU09239T0	Kwal27.12536
NCU07662T0	Kwal56.23895
NCU11864T0	Kwal55.21563
NCU07564T0	Kwal23.5241	Kwal23.4853	Kwal56.22298	Kwal34.15711	Kwal23.2794	Kwal14.722
NCU03028T0	Kwal27.10275
NCU09436T0	Kwal33.14162
NCU03497T0	Kwal27.11066	Kwal27.11962
NCU00600T0	Kwal23.4875
NCU02626T0	Kwal26.8806
NCU01166T0	Kwal47.18081
NCU05721T0	Kwal14.2352
NCU06999T0	Kwal55.20214
NCU08959T0	Kwal55.20832
NCU09469T0	Kwal55.19808
NCU04323T0	Kwal47.17161
NCU05720T0	Kwal33.14546
NCU09091T0	Kwal26.7038
NCU06104T0	Kwal56.22421
NCU07992T0	Kwal47.18872
NCU09366T0	Kwal55.19882
NCU02532T0	Kwal23.3741
NCU00301T0	Kwal56.24556
NCU04539T0	Kwal34.15753
NCU05204T0	Kwal56.24404
NCU09380T0	Kwal56.22719
NCU00440T0	Kwal26.8628
NCU03855T0	Kwal47.18114
NCU00334T0	Kwal23.5638
NCU01947T0	Kwal23.3797
NCU02812T0	Kwal14.868
NCU01337T0	Kwal26.7605
NCU00119T0	Kwal33.13367
NCU08044T0	Kwal26.9160
NCU11724T0	Kwal55.20120
NCU00656T0	Kwal23.3244
NCU02948T0	Kwal0.295
NCU01993T0	Kwal33.14715
NCU06465T0	Kwal23.5743
NCU09090T0	Kwal27.11453
NCU11102T0	Kwal26.9024
NCU05242T0	Kwal47.16577
NCU01122T0	Kwal47.16577
NCU00650T0	Kwal55.20233
NCU03218T0	Kwal23.2896
NCU00202T0	Kwal47.17093
NCU07169T0	Kwal14.1625
NCU04019T0	Kwal47.17678
NCU09117T0	Kwal33.15393
NCU00173T0	Kwal0.37
NCU00088T0	Kwal23.4479
NCU00216T0	Kwal47.18159
NCU03596T0	Kwal23.4409
NCU09320T0	Kwal23.5779
NCU08324T0	Kwal33.15108
NCU07960T0	Kwal26.7984
NCU01968T0	Kwal26.7984
NCU00690T0	Kwal23.4452
NCU03018T0	Kwal0.49
NCU04553T0	Kwal23.3311
NCU04454T0	Kwal23.4476
NCU00150T0	Kwal55.20385
NCU00150T1	Kwal55.20385
NCU00273T0	Kwal23.5505
NCU00609T0	Kwal33.15573
NCU00725T0	Kwal47.16857
NCU04133T0	Kwal27.10500
NCU04379T0	Kwal55.21391
NCU07738T0	Kwal33.14788
NCU06679T0	Kwal56.22345
NCU01878T0	Kwal14.2326
NCU03859T0	Kwal14.1933
NCU01906T0	Kwal56.22611
NCU07261T0	Kwal23.3727
NCU09492T0	Kwal47.17141
NCU01753T0	Kwal14.1900
NCU00924T0	Kwal23.5372
NCU01083T0	Kwal27.12344
NCU02289T0	Kwal27.12401
NCU00300T0	Kwal56.22623
NCU03186T0	Kwal55.20898
NCU09747T0	Kwal23.5553
NCU04149T0	Kwal26.8232
NCU02618T0	Kwal33.14835
NCU02543T0	Kwal34.16018
NCU04124T0	Kwal33.13739
NCU02048T0	Kwal56.22424
NCU06532T0	Kwal23.5967
NCU11246T0	Kwal26.7264
NCU06348T0	Kwal23.5632	Kwal23.5656
NCU01929T0	Kwal14.863
NCU01179T0	Kwal23.6099
NCU03177T0	Kwal23.5196
NCU00736T0	Kwal55.21481
NCU07263T0	Kwal23.2913
NCU07958T0	Kwal23.4572
NCU09594T0	Kwal47.18287
NCU02432T0	Kwal23.4420
NCU05252T0	Kwal27.9924
NCU09025T0	Kwal27.10794
NCU00622T0	Kwal14.1019
NCU01302T0	Kwal26.8827
NCU03059T0	Kwal23.3264
NCU01324T0	Kwal47.17366
NCU06721T0	Kwal23.3467
NCU09608T0	Kwal23.4721
NCU01784T0	Kwal23.5130
NCU01072T0	Kwal49.19408
NCU04069T0	Kwal56.22822
NCU11215T0	Kwal26.8090
NCU01635T0	Kwal27.11478	Kwal27.10967
NCU02754T0	Kwal55.21570
NCU06712T0	Kwal26.9483
NCU07482T0	Kwal47.18509
NCU07688T0	Kwal55.21368
NCU08005T0	Kwal55.21376
NCU11420T0	Kwal56.24577
NCU01332T0	Kwal34.16031
NCU06410T0	Kwal23.2978
NCU06031T0	Kwal27.10861
NCU05859T0	Kwal34.16077
NCU11791T0	Kwal27.9703
NCU08484T0	Kwal55.21133
NCU09738T0	Kwal47.18119
NCU11676T0	Kwal55.21960
NCU02744T0	Kwal23.3430	Kwal23.4783
NCU10051T0	Kwal27.9681
NCU02096T0	Kwal27.9681
NCU02830T0	Kwal33.13101
NCU04733T0	Kwal26.7380
NCU03899T0	Kwal55.19733
NCU04137T0	Kwal55.21745
NCU03633T0	Kwal26.8969
NCU00523T0	Kwal23.5070
NCU03441T0	Kwal0.356
NCU06554T0	Kwal0.189
NCU07175T0	Kwal23.4458	Kwal0.16	Kwal55.19721
NCU02157T0	Kwal23.3207
NCU00519T0	Kwal33.14118
NCU05075T0	Kwal26.7967
NCU09678T0	Kwal47.16586
NCU09698T0	Kwal47.16586
NCU00782T0	Kwal47.16586
NCU06159T0	Kwal47.16586
NCU00195T0	Kwal47.16586
NCU08715T0	Kwal47.16586
NCU07289T0	Kwal55.20920
NCU07289T1	Kwal55.20920
NCU09560T0	Kwal47.18314
NCU12124T0	Kwal56.23417
NCU01568T0	Kwal0.232
NCU02653T0	Kwal23.3366
NCU03659T0	Kwal23.3471
NCU03030T0	Kwal27.12208
NCU07483T0	Kwal23.3319
NCU07911T0	Kwal14.2369
NCU06764T0	Kwal27.9720
NCU08941T0	Kwal55.20868
NCU03887T0	Kwal0.360
NCU01161T0	Kwal47.17894
NCU06404T0	Kwal23.5058
NCU03546T0	Kwal56.22923
NCU09313T0	Kwal23.3315
NCU09897T0	Kwal14.1006
NCU08811T0	Kwal27.10676
NCU06386T0	Kwal56.24234
NCU01368T0	Kwal55.21028
NCU01368T1	Kwal55.21028
NCU04612T1	Kwal56.24584
NCU04612T0	Kwal56.24584
NCU02468T0	Kwal27.11489
NCU02973T0	Kwal27.11419
NCU01008T0	Kwal27.9859
NCU01099T0	Kwal33.14296
NCU02413T0	Kwal47.16770
NCU07012T0	Kwal33.15339
NCU05234T0	Kwal56.22555
NCU06259T0	Kwal47.18601
NCU06409T0	Kwal55.22008
NCU08878T0	Kwal47.16983
NCU11399T0	Kwal47.18842
NCU01838T0	Kwal8.576
NCU01553T0	Kwal23.6407
NCU03341T0	Kwal23.5898
NCU03763T0	Kwal33.15321
NCU03556T0	Kwal55.21338
NCU09869T0	Kwal55.20943
NCU02621T0	Kwal23.4156
NCU06540T0	Kwal23.6358
NCU03045T0	Kwal56.23589
NCU03777T0	Kwal56.23087
NCU06269T0	Kwal47.17904
NCU05273T0	Kwal56.22637
NCU07725T0	Kwal27.12602
NCU06039T0	Kwal56.24332
NCU08372T0	Kwal33.15131
NCU09264T0	Kwal33.15519
NCU02235T0	Kwal14.1186
NCU05836T0	Kwal14.1186
NCU09028T0	Kwal14.1186
NCU01059T0	Kwal14.1186
NCU03134T0	Kwal14.1186
NCU02668T0	Kwal33.14150	Kwal23.4800
NCU03460T0	Kwal27.10986
NCU10185T0	Kwal26.9003
NCU10273T0	Kwal56.22433
NCU02105T0	Kwal14.1476
NCU02381T0	Kwal47.19001
NCU07435T0	Kwal14.2229
NCU04512T0	Kwal47.16725
NCU07290T0	Kwal26.7746
NCU06856T0	Kwal33.13436
NCU02269T0	Kwal56.23011	Kwal33.12988	Kwal27.12599
NCU03325T0	Kwal26.9488
NCU03237T0	Kwal33.14942
NCU06718T0	Kwal26.8261
NCU05715T0	Kwal56.22499
NCU07365T0	Kwal47.19290
NCU08425T0	Kwal55.21880
NCU04841T0	Kwal26.7902
NCU11693T0	Kwal33.13496
NCU04653T0	Kwal23.5892
NCU06085T0	Kwal23.5892
NCU00617T0	Kwal26.9149
NCU01936T0	Kwal47.18678
NCU02982T0	Kwal47.16706
NCU04009T0	Kwal34.16004
NCU05757T0	Kwal33.14092
NCU12009T0	Kwal33.13806
NCU00472T0	Kwal27.11349
NCU03112T0	Kwal23.5471
NCU01317T0	Kwal47.18673
NCU07742T0	Kwal27.11178
NCU08823T0	Kwal26.8387
NCU08001T0	Kwal27.12122
NCU09727T0	Kwal27.12528
NCU08595T0	Kwal55.21767
NCU03122T0	Kwal26.8574
NCU03122T1	Kwal26.8574
NCU00105T0	Kwal56.24100
NCU02586T0	Kwal33.14899
NCU03730T0	Kwal27.10219
NCU05517T0	Kwal47.16741
NCU09731T0	Kwal14.1828
NCU04640T0	Kwal56.24280
NCU11748T0	Kwal23.4575
NCU01990T0	Kwal27.12109
NCU02104T0	Kwal47.17572
NCU04196T0	Kwal33.14099
NCU07472T0	Kwal23.6317
NCU03204T0	Kwal56.24806
NCU11371T0	Kwal23.6316
NCU00376T0	Kwal26.7452
NCU00308T0	Kwal27.11532
NCU00434T0	Kwal27.11027
NCU02961T0	Kwal26.9468
NCU00316T0	Kwal55.21106
NCU03952T0	Kwal33.15219
NCU02113T0	Kwal56.23482
NCU07734T0	Kwal23.4569
NCU08468T0	Kwal47.17617
NCU12152T0	Kwal47.18259
NCU03050T0	Kwal23.6370
NCU03606T0	Kwal47.17560
NCU03176T0	Kwal56.23930
NCU07246T0	Kwal26.9359
NCU04581T0	Kwal55.21164
NCU07874T0	Kwal27.11447
NCU06771T0	Kwal55.19883
NCU06260T0	Kwal56.24113
NCU05902T0	Kwal14.1924
NCU05810T0	Kwal26.7570
NCU05589T0	Kwal34.15848
NCU04500T0	Kwal56.23320
NCU08000T0	Kwal47.17681
NCU07584T0	Kwal55.20241
NCU04987T0	Kwal56.22454	Kwal56.22704
NCU07669T0	Kwal23.2905
NCU07853T0	Kwal14.2293
NCU07478T0	Kwal23.4354
NCU05305T0	Kwal56.23216
NCU01200T1	Kwal27.11265	Kwal47.16853
NCU01200T0	Kwal27.11265	Kwal47.16853
NCU04446T0	Kwal47.16592	Kwal23.2810	Kwal26.9122
NCU00169T0	Kwal26.8879
NCU01955T0	Kwal23.6081
NCU03740T0	Kwal26.8099
NCU02133T0	Kwal55.19893
NCU02693T0	Kwal47.17598
NCU03173T0	Kwal55.21665
NCU05542T0	Kwal47.16671
NCU11181T0	Kwal56.24149
NCU05274T0	Kwal27.10164
NCU06749T0	Kwal27.9867
NCU06648T0	Kwal27.10733
NCU03755T0	Kwal56.23741
NCU08111T0	Kwal47.18318
NCU09519T0	Kwal47.18219	Kwal47.18893
NCU00168T0	Kwal26.9326
NCU04097T0	Kwal14.1242
NCU04355T0	Kwal26.7332
NCU06332T0	Kwal14.985
NCU06656T0	Kwal27.10232
NCU09758T0	Kwal33.13598
NCU04195T0	Kwal23.5819	Kwal34.15730
NCU08310T0	Kwal23.5819	Kwal34.15730
NCU01116T0	Kwal55.21357
NCU02055T0	Kwal47.18807
NCU09843T0	Kwal26.7736
NCU09337T0	Kwal33.13293
NCU09811T0	Kwal47.18810
NCU01657T0	Kwal26.8660
NCU04087T0	Kwal23.3118
NCU00243T0	Kwal55.21049
NCU05364T0	Kwal23.5922
NCU06369T0	Kwal33.14451
NCU08389T1	Kwal34.15889
NCU08389T0	Kwal34.15889
NCU03282T0	Kwal33.15522
NCU03935T0	Kwal47.16720
NCU07985T0	Kwal23.3634
NCU07879T0	Kwal56.24212
NCU10048T0	Kwal27.12229
NCU07829T0	Kwal56.24014
NCU00443T0	Kwal27.10988
NCU02670T0	Kwal27.11310
NCU06090T0	Kwal14.993
NCU00667T0	Kwal56.24268
NCU06071T0	Kwal23.2829
NCU05876T0	Kwal26.9005
NCU05804T0	Kwal27.12461
NCU07504T0	Kwal33.13151
NCU08312T0	Kwal27.11316
NCU07471T0	Kwal47.18096
NCU08611T0	Kwal47.19309
NCU02437T0	Kwal27.10999	Kwal27.11599
NCU08395T0	Kwal23.3921
NCU08395T1	Kwal23.3921
NCU11480T0	Kwal47.16572	Kwal23.3110
NCU03319T0	Kwal26.9498
NCU11365T0	Kwal26.6935
NCU00895T0	Kwal14.2394
NCU01918T0	Kwal14.936
NCU01364T0	Kwal34.15959
NCU01523T0	Kwal47.19055
NCU04699T0	Kwal33.15560
NCU05623T0	Kwal33.13980
NCU07313T0	Kwal26.7842
NCU11386T0	Kwal33.15425
NCU00164T0	Kwal56.24134
NCU01759T0	Kwal47.19278
NCU04187T0	Kwal47.17762
NCU07457T0	Kwal55.21293
NCU02826T0	Kwal27.11690
NCU10945T0	Kwal14.728	Kwal26.9616
NCU04391T0	Kwal14.728	Kwal26.9616
NCU09640T0	Kwal14.728	Kwal26.9616
NCU02562T0	Kwal14.728	Kwal26.9616
NCU00711T0	Kwal14.728	Kwal26.9616
NCU05778T0	Kwal26.8680
NCU05564T0	Kwal47.17641
NCU09308T0	Kwal23.3527
NCU11109T0	Kwal14.1408
NCU09435T0	Kwal33.14920
NCU03938T0	Kwal14.1636
NCU03623T0	Kwal26.8224
NCU06464T0	Kwal26.8279
NCU07542T0	Kwal27.10152
NCU04755T0	Kwal56.23939
NCU09485T0	Kwal33.14948
NCU00966T0	Kwal27.9912
NCU05594T0	Kwal26.8377
NCU07456T0	Kwal55.20438
NCU08176T0	Kwal55.19547
NCU09658T0	Kwal55.22039
NCU07682T1	Kwal14.2470
NCU07682T0	Kwal14.2470
NCU05796T0	Kwal55.21653
NCU05796T1	Kwal55.21653
NCU03678T0	Kwal23.3488
NCU05302T0	Kwal56.24755
NCU03538T0	Kwal27.10917
NCU05592T0	Kwal27.10837
NCU07492T0	Kwal27.11126
NCU02675T0	Kwal56.22502
NCU09135T0	Kwal0.88
NCU09220T0	Kwal14.1741
NCU06594T0	Kwal55.19914
NCU02433T0	Kwal23.4434
NCU03024T0	Kwal23.2870
NCU02725T0	Kwal55.20729
NCU06578T0	Kwal47.19258
NCU05587T0	Kwal56.23832
NCU12166T0	Kwal47.18054
NCU01606T0	Kwal23.5747
NCU03243T0	Kwal33.13332
NCU07670T0	Kwal23.3235
NCU04159T0	Kwal55.20089
NCU08948T0	Kwal26.8001
NCU06715T0	Kwal47.18751
NCU08385T0	Kwal47.17139
NCU08973T0	Kwal47.17121
NCU07741T0	Kwal56.22943
NCU03426T0	Kwal0.10
NCU03727T0	Kwal33.14723
NCU05983T0	Kwal56.22664
NCU09475T0	Kwal55.21878
NCU10220T0	Kwal56.24635
NCU09141T0	Kwal26.9322
NCU02930T0	Kwal26.9322
NCU07402T0	Kwal26.9322
NCU02435T0	Kwal27.10996	Kwal27.11596
NCU03833T0	Kwal47.17167
NCU03833T1	Kwal47.17167
NCU00636T0	Kwal14.913
NCU01517T0	Kwal23.5002
NCU02905T0	Kwal27.10720
NCU06587T0	Kwal26.8676
NCU06268T0	Kwal27.11839
NCU08824T0	Kwal56.24217
NCU00107T0	Kwal23.6213
NCU00087T0	Kwal23.6344
NCU02786T0	Kwal26.7679
NCU04143T0	Kwal26.7682
NCU00655T0	Kwal56.22778
NCU03749T0	Kwal55.21582
NCU03749T1	Kwal55.21582
NCU02167T0	Kwal14.2244
NCU06307T0	Kwal14.1634
NCU05999T0	Kwal23.3644
NCU00502T0	Kwal27.12075
NCU07383T0	Kwal23.3350
NCU09161T0	Kwal0.281
NCU05264T0	Kwal47.19146
NCU08668T0	Kwal23.6516
NCU05293T0	Kwal56.23374
NCU09699T0	Kwal26.8738
NCU07516T0	Kwal55.20354
NCU06998T0	Kwal56.23236
NCU07399T0	Kwal56.24274
NCU00778T0	Kwal23.4368
NCU05783T0	Kwal14.2114
NCU05781T0	Kwal23.2873
NCU03504T0	Kwal33.14041
NCU05290T0	Kwal27.10337
NCU07587T0	Kwal33.13259
NCU09131T0	Kwal26.7179
NCU08671T0	Kwal26.9095
NCU01454T0	Kwal14.1354
NCU02555T0	Kwal14.2377
NCU05292T0	Kwal14.2019
NCU04279T0	Kwal26.8462
NCU01235T0	Kwal56.22799
NCU06347T0	Kwal23.3028
NCU02802T0	Kwal55.21335
NCU05426T0	Kwal55.21559
NCU05982T0	Kwal56.22653
NCU10721T0	Kwal23.6179
NCU09803T0	Kwal56.23506
NCU01563T0	Kwal27.11494
NCU06447T0	Kwal0.279
NCU06017T0	Kwal26.8860
NCU07544T0	Kwal23.4139
NCU08346T0	Kwal14.2497
NCU08070T0	Kwal23.4581
NCU03799T0	Kwal26.7031
NCU04810T0	Kwal55.19661
NCU09534T0	Kwal14.1606
NCU06380T0	Kwal55.20343
NCU08029T0	Kwal47.16733
NCU03283T0	Kwal33.14500
NCU03283T1	Kwal33.14500
NCU00193T0	Kwal23.3478
NCU01545T0	Kwal27.10807
NCU04156T0	Kwal23.6094
NCU09006T0	Kwal23.5359
NCU02358T0	Kwal14.1834
NCU01516T0	Kwal26.8707
NCU03150T0	Kwal14.2299
NCU02563T0	Kwal26.7521
NCU00117T0	Kwal47.19214
NCU02528T0	Kwal26.9559
NCU06711T0	Kwal14.2537
NCU06246T0	Kwal56.24094
NCU11385T0	Kwal55.21437
NCU01634T0	Kwal27.11476	Kwal27.10964
NCU00212T0	Kwal27.11476	Kwal27.10964
NCU04554T0	Kwal55.21402
NCU03209T0	Kwal55.21402
NCU04883T0	Kwal55.21402
NCU01961T0	Kwal14.2118
NCU03191T0	Kwal26.6785
NCU04190T0	Kwal27.12567
NCU08661T0	Kwal55.19729
NCU00371T0	Kwal23.6181
NCU00333T0	Kwal27.11872
NCU01696T0	Kwal27.11619
NCU03409T0	Kwal23.5469
NCU04002T0	Kwal47.17632
NCU02168T0	Kwal23.6565
NCU00771T0	Kwal55.20198
NCU05235T0	Kwal33.15299
NCU05452T0	Kwal34.15913
NCU03827T0	Kwal56.23201
NCU07300T0	Kwal27.9705
NCU07698T0	Kwal27.11335
NCU11263T0	Kwal47.17099
NCU02956T0	Kwal33.14239	Kwal56.23902	Kwal26.7254
NCU00338T0	Kwal33.14239	Kwal56.23902	Kwal26.7254
NCU03168T0	Kwal33.14239	Kwal56.23902	Kwal26.7254
NCU02128T0	Kwal34.16139
NCU04275T0	Kwal47.18406
NCU05453T0	Kwal34.15903
NCU07437T0	Kwal27.10402
NCU08353T0	Kwal26.7234
NCU08299T0	Kwal26.8244
NCU11516T0	Kwal26.7009
NCU07446T0	Kwal26.7041
NCU07446T1	Kwal26.7041
NCU02375T0	Kwal26.9151
NCU01163T0	Kwal33.14968
NCU05296T0	Kwal23.4386
NCU08707T0	Kwal55.20697
NCU05800T0	Kwal33.13509
NCU05800T1	Kwal33.13509
NCU05394T0	Kwal55.22072
NCU03468T0	Kwal55.22072
NCU02493T0	Kwal26.6819
NCU02940T0	Kwal47.18130
NCU05485T0	Kwal47.17449
NCU07851T0	Kwal26.8361
NCU12058T0	Kwal26.7882
NCU09496T0	Kwal47.16621
NCU11369T1	Kwal47.18148
NCU11369T0	Kwal47.18148
NCU01188T0	Kwal27.10444
NCU04191T0	Kwal47.19276
NCU03957T0	Kwal55.21390
NCU06300T0	Kwal47.18430
NCU05347T0	Kwal56.22517
NCU11785T0	Kwal27.12734
NCU01184T0	Kwal27.11730
NCU02076T0	Kwal55.22088
NCU02631T0	Kwal56.22905
NCU07889T0	Kwal33.14778
NCU10893T0	Kwal55.20460
NCU01722T0	Kwal14.889
NCU02716T0	Kwal23.3995
NCU03114T0	Kwal23.4439
NCU04328T0	Kwal14.2096
NCU03883T0	Kwal23.5908
NCU07794T0	Kwal23.6053
NCU05645T0	Kwal34.15798
NCU07547T0	Kwal26.7878
NCU08609T0	Kwal33.13339
NCU09326T0	Kwal26.9589	Kwal14.1487
NCU01257T0	Kwal33.13817
NCU01948T0	Kwal27.12084
NCU03798T0	Kwal23.4669
NCU02337T0	Kwal34.16106
NCU08138T0	Kwal14.965
NCU07819T0	Kwal33.13271
NCU09756T0	Kwal23.6387
NCU11916T0	Kwal27.10433
NCU09192T0	Kwal52.19443
NCU08952T0	Kwal56.23353
NCU04120T0	Kwal23.3732
NCU01827T0	Kwal47.18291
NCU03040T0	Kwal47.17004
NCU04317T0	Kwal47.18256
NCU03216T0	Kwal56.23489
NCU04775T0	Kwal56.23317
NCU09288T0	Kwal23.5807
NCU01114T0	Kwal0.65
NCU00444T0	Kwal26.8630
NCU01397T0	Kwal26.8119
NCU00337T0	Kwal33.15221
NCU02231T0	Kwal56.22629
NCU06698T0	Kwal33.14002
NCU08339T0	Kwal55.20739
NCU03358T0	Kwal47.17872	Kwal33.14566
NCU11364T0	Kwal47.17872	Kwal33.14566
NCU00034T1	Kwal47.18741
NCU00034T0	Kwal47.18741
NCU08991T0	Kwal55.20211
NCU08991T1	Kwal55.20211
NCU00548T0	Kwal23.3679
NCU00109T0	Kwal33.14418
NCU03806T0	Kwal14.1621
NCU01041T0	Kwal55.21811
NCU06859T0	Kwal33.13082
NCU10046T0	Kwal34.16174
NCU09018T0	Kwal0.335
NCU11249T0	Kwal0.335
NCU00812T0	Kwal33.15453
NCU01172T0	Kwal56.23014
NCU08743T0	Kwal23.3744
NCU10073T0	Kwal23.6437
NCU03632T0	Kwal14.896
NCU00404T0	Kwal55.20134
NCU05226T0	Kwal14.2052
NCU02541T0	Kwal33.15180
NCU03579T0	Kwal27.12511
NCU06118T0	Kwal23.2861
NCU04189T0	Kwal27.12740
NCU01225T0	Kwal23.6485
NCU06043T0	Kwal55.21316	Kwal55.21326
NCU00651T0	Kwal27.12204
NCU00476T0	Kwal33.15126
NCU03381T0	Kwal34.15892
NCU08012T0	Kwal14.2348
NCU03956T0	Kwal47.19265
NCU05891T0	Kwal27.11747
NCU11756T0	Kwal14.943
NCU07461T0	Kwal34.16205
NCU00345T0	Kwal26.8073
NCU01342T0	Kwal47.18581
NCU04098T0	Kwal27.11948
NCU02661T0	Kwal47.18795
NCU07885T0	Kwal14.906
NCU04411T0	Kwal55.21520
NCU04541T0	Kwal56.22657
NCU08007T0	Kwal34.16159
NCU00178T0	Kwal26.7709
NCU00971T0	Kwal26.7184
NCU02349T0	Kwal26.7017
NCU03276T0	Kwal55.22085
NCU09237T0	Kwal14.1689
NCU00648T0	Kwal55.19602	Kwal56.24009
NCU00356T0	Kwal26.7110
NCU03796T0	Kwal14.1825
NCU03131T0	Kwal23.5033
NCU02264T0	Kwal27.12708
NCU04153T0	Kwal23.5263
NCU05387T0	Kwal14.1256
NCU03029T0	Kwal56.22411
NCU10029T0	Kwal47.19170
NCU01779T0	Kwal26.8142
NCU04180T0	Kwal23.4731
NCU08423T0	Kwal23.4179
NCU02090T0	Kwal47.18499
NCU02587T0	Kwal47.18361
NCU05233T0	Kwal26.8727
NCU05423T0	Kwal33.14330
NCU00310T0	Kwal33.13428
NCU04552T0	Kwal47.17211
NCU06497T0	Kwal56.24509
NCU08936T0	Kwal33.13115
NCU08936T1	Kwal33.13115
NCU02808T0	Kwal23.5498
NCU04165T0	Kwal23.2856
NCU06922T0	Kwal14.1862
NCU06869T0	Kwal56.23866
NCU09312T0	Kwal56.24466
NCU00023T0	Kwal23.6559	Kwal47.16603	Kwal14.747	Kwal55.19832	Kwal23.5422
NCU02009T0	Kwal23.6559	Kwal47.16603	Kwal14.747	Kwal55.19832	Kwal23.5422
NCU07413T0	Kwal27.12607
NCU07413T1	Kwal27.12607
NCU00210T0	Kwal27.11096
NCU02513T0	Kwal23.5477
NCU01949T0	Kwal27.12088
NCU00147T0	Kwal55.20813
NCU02969T0	Kwal27.12152
NCU04990T0	Kwal27.11777
NCU05514T0	Kwal33.15314
NCU11201T0	Kwal33.14139
NCU00487T0	Kwal23.5881
NCU00050T0	Kwal33.15435
NCU05523T0	Kwal26.8549
NCU04188T0	Kwal55.22007
NCU06108T0	Kwal47.19107
NCU05217T0	Kwal56.23140
NCU11493T0	Kwal14.1167
NCU07240T0	Kwal47.16887
NCU09317T0	Kwal26.8883
NCU08579T0	Kwal27.12030
NCU02967T0	Kwal27.12750
NCU03862T0	Kwal33.13495
NCU01569T0	Kwal56.23207
[truncated: 997 more rows]
