# Supplementary material for: Evolutionary Conservation and Diversification of Puf RNA Binding Proteins and Their mRNA Targets
Source: PLoS Biol. 2015 Nov 20;13(11):e1002307. doi: 10.1371/journal.pbio.1002307 (PMC4654594; doi:10.1371/journal.pbio.1002307)
Supplement: S4 Dataset — (ZIP) [file pbio.1002307.s004.zip › N.crassa.fa_L.bicolor.fa.txt]

NCU06976T0	LACBIDRAFT_300914
NCU07832T0	LACBIDRAFT_182594
NCU01744T0	LACBIDRAFT_183838
NCU08535T0	LACBIDRAFT_187554
NCU08287T0	LACBIDRAFT_294748
NCU02685T0	LACBIDRAFT_240054
NCU05837T0	LACBIDRAFT_186942
NCU02510T0	LACBIDRAFT_185417
NCU06871T0	LACBIDRAFT_317105	LACBIDRAFT_187667
NCU06468T0	LACBIDRAFT_188301
NCU04548T0	LACBIDRAFT_312780
NCU02478T0	LACBIDRAFT_187838
NCU08132T0	LACBIDRAFT_187838
NCU07307T0	LACBIDRAFT_296983
NCU02103T0	LACBIDRAFT_327452
NCU09357T0	LACBIDRAFT_182401
NCU02505T0	LACBIDRAFT_185474
NCU01140T0	LACBIDRAFT_306052
NCU06318T0	LACBIDRAFT_301208
NCU01632T0	LACBIDRAFT_233717
NCU05803T0	LACBIDRAFT_155511
NCU11669T0	LACBIDRAFT_322361
NCU03986T0	LACBIDRAFT_252209
NCU02677T0	LACBIDRAFT_184504
NCU01772T0	LACBIDRAFT_190099
NCU00352T0	LACBIDRAFT_189016
NCU04352T0	LACBIDRAFT_186476
NCU03042T0	LACBIDRAFT_182440
NCU03575T0	LACBIDRAFT_313755
NCU00396T0	LACBIDRAFT_320441
NCU00743T0	LACBIDRAFT_302750
NCU07658T0	LACBIDRAFT_382832
NCU05120T0	LACBIDRAFT_229137
NCU07700T0	LACBIDRAFT_301301	LACBIDRAFT_310130
NCU01820T0	LACBIDRAFT_315997
NCU08616T0	LACBIDRAFT_246569
NCU01192T0	LACBIDRAFT_251819
NCU05238T0	LACBIDRAFT_251746
NCU08685T0	LACBIDRAFT_186602
NCU05425T0	LACBIDRAFT_245492
NCU01638T0	LACBIDRAFT_245901
NCU02111T0	LACBIDRAFT_229023
NCU04898T0	LACBIDRAFT_315141
NCU10009T0	LACBIDRAFT_181553
NCU07556T0	LACBIDRAFT_384593
NCU00018T0	LACBIDRAFT_187856
NCU00018T1	LACBIDRAFT_187856
NCU01768T0	LACBIDRAFT_183625
NCU03305T0	LACBIDRAFT_189612
NCU08501T0	LACBIDRAFT_313667
NCU03877T0	LACBIDRAFT_187631
NCU03877T1	LACBIDRAFT_187631
NCU02572T0	LACBIDRAFT_181468
NCU12032T0	LACBIDRAFT_318965
NCU04370T0	LACBIDRAFT_171030
NCU00551T0	LACBIDRAFT_399427
NCU03539T0	LACBIDRAFT_176996
NCU09012T0	LACBIDRAFT_305568
NCU03363T0	LACBIDRAFT_255896
NCU02366T0	LACBIDRAFT_291064	LACBIDRAFT_189452
NCU07679T0	LACBIDRAFT_191040
NCU06733T0	LACBIDRAFT_303710
NCU04161T0	LACBIDRAFT_297102
NCU09324T0	LACBIDRAFT_187522
NCU09463T0	LACBIDRAFT_294126
NCU02566T0	LACBIDRAFT_183417
NCU03818T0	LACBIDRAFT_255013
NCU07546T0	LACBIDRAFT_188284	LACBIDRAFT_255458	LACBIDRAFT_250508
NCU05591T0	LACBIDRAFT_307042	LACBIDRAFT_392638	LACBIDRAFT_314719	LACBIDRAFT_396609
NCU03127T0	LACBIDRAFT_291133
NCU11202T0	LACBIDRAFT_301085
NCU02815T0	LACBIDRAFT_174796
NCU03875T0	LACBIDRAFT_182804
NCU09866T0	LACBIDRAFT_176411
NCU04720T0	LACBIDRAFT_291348
NCU08276T0	LACBIDRAFT_243220
NCU10143T0	LACBIDRAFT_249261
NCU01318T0	LACBIDRAFT_294379
NCU03947T0	LACBIDRAFT_247319
NCU04404T0	LACBIDRAFT_185667
NCU09602T0	LACBIDRAFT_171471
NCU01965T0	LACBIDRAFT_303702
NCU08336T0	LACBIDRAFT_188373	LACBIDRAFT_247971
NCU06544T0	LACBIDRAFT_309070
NCU04090T0	LACBIDRAFT_187569
NCU02475T0	LACBIDRAFT_243489
NCU03010T0	LACBIDRAFT_184376
NCU05429T0	LACBIDRAFT_292800
NCU05429T1	LACBIDRAFT_292800
NCU03440T0	LACBIDRAFT_186956
NCU05270T0	LACBIDRAFT_252126
NCU03065T0	LACBIDRAFT_248250
NCU05261T0	LACBIDRAFT_189137
NCU01625T0	LACBIDRAFT_319363
NCU00461T0	LACBIDRAFT_182694	LACBIDRAFT_309733
NCU02762T0	LACBIDRAFT_239127
NCU10497T0	LACBIDRAFT_305018
NCU04327T0	LACBIDRAFT_141514
NCU08919T0	LACBIDRAFT_300777
NCU04142T0	LACBIDRAFT_232979
NCU00104T0	LACBIDRAFT_300650
NCU05154T0	LACBIDRAFT_179114
NCU04736T0	LACBIDRAFT_179114
NCU06687T0	LACBIDRAFT_189159
NCU07319T0	LACBIDRAFT_399525
NCU07027T0	LACBIDRAFT_307719
NCU07554T0	LACBIDRAFT_191874
NCU01323T0	LACBIDRAFT_307062
NCU06278T0	LACBIDRAFT_309066
NCU04348T0	LACBIDRAFT_245157
NCU03797T0	LACBIDRAFT_305921
NCU06122T0	LACBIDRAFT_235125
NCU06785T0	LACBIDRAFT_299612
NCU00276T0	LACBIDRAFT_242549
NCU09367T0	LACBIDRAFT_187897
NCU04385T0	LACBIDRAFT_292982
NCU07721T0	LACBIDRAFT_178729
NCU07922T0	LACBIDRAFT_293350
NCU08828T0	LACBIDRAFT_234865
NCU01765T0	LACBIDRAFT_192128
NCU02544T0	LACBIDRAFT_256696	LACBIDRAFT_309799
NCU03982T0	LACBIDRAFT_189966
NCU05194T0	LACBIDRAFT_188723
NCU09267T0	LACBIDRAFT_302157
NCU06438T0	LACBIDRAFT_184863
NCU04100T0	LACBIDRAFT_172764
NCU09730T0	LACBIDRAFT_305999
NCU11255T0	LACBIDRAFT_229662
NCU01328T0	LACBIDRAFT_315910
NCU06294T0	LACBIDRAFT_324701
NCU00621T0	LACBIDRAFT_242724
NCU03263T0	LACBIDRAFT_227976
NCU09297T0	LACBIDRAFT_155822	LACBIDRAFT_253262	LACBIDRAFT_397908
NCU03611T0	LACBIDRAFT_188623
NCU02391T0	LACBIDRAFT_387314
NCU07404T0	LACBIDRAFT_184967
NCU01369T0	LACBIDRAFT_302895
NCU00177T0	LACBIDRAFT_181423
NCU02230T0	LACBIDRAFT_252536
NCU04203T0	LACBIDRAFT_255261
NCU01229T0	LACBIDRAFT_307385
NCU08358T0	LACBIDRAFT_297457
NCU04121T0	LACBIDRAFT_305532
NCU11350T0	LACBIDRAFT_291192
NCU01992T0	LACBIDRAFT_379410
NCU08693T0	LACBIDRAFT_190293
NCU02380T0	LACBIDRAFT_183994
NCU01335T0	LACBIDRAFT_188449
NCU02539T0	LACBIDRAFT_248146
NCU03591T0	LACBIDRAFT_307663
NCU06512T0	LACBIDRAFT_187396	LACBIDRAFT_183094
NCU01207T0	LACBIDRAFT_189496
NCU10283T0	LACBIDRAFT_187542
NCU04648T0	LACBIDRAFT_305496
NCU03955T0	LACBIDRAFT_245542
NCU01612T0	LACBIDRAFT_234758	LACBIDRAFT_325530
NCU04280T0	LACBIDRAFT_243371
NCU06836T0	LACBIDRAFT_185985
NCU04606T0	LACBIDRAFT_323426
NCU01164T0	LACBIDRAFT_189430
NCU05802T0	LACBIDRAFT_300778
NCU02003T0	LACBIDRAFT_291503
NCU08377T0	LACBIDRAFT_399672
NCU06284T0	LACBIDRAFT_250191
NCU04221T0	LACBIDRAFT_297216
NCU01589T0	LACBIDRAFT_184661
NCU05239T0	LACBIDRAFT_239741
NCU09903T0	LACBIDRAFT_231985
NCU00567T0	LACBIDRAFT_188456	LACBIDRAFT_142277
NCU09808T0	LACBIDRAFT_244551
NCU01912T0	LACBIDRAFT_252233
NCU03804T0	LACBIDRAFT_185623
NCU04076T0	LACBIDRAFT_248062
NCU03071T0	LACBIDRAFT_141037
NCU02955T0	LACBIDRAFT_295443
NCU08119T0	LACBIDRAFT_182062
NCU06624T0	LACBIDRAFT_247189
NCU03980T0	LACBIDRAFT_317939
NCU02669T0	LACBIDRAFT_192355	LACBIDRAFT_329753	LACBIDRAFT_333092
NCU04472T0	LACBIDRAFT_307067
NCU07443T0	LACBIDRAFT_155569
NCU09721T0	LACBIDRAFT_291101
NCU01171T0	LACBIDRAFT_187017
NCU08515T0	LACBIDRAFT_182825
NCU05029T0	LACBIDRAFT_185384
NCU01985T0	LACBIDRAFT_183631
NCU01648T0	LACBIDRAFT_236346
NCU03463T0	LACBIDRAFT_189552
NCU04021T0	LACBIDRAFT_187302
NCU02514T0	LACBIDRAFT_305432
NCU03060T0	LACBIDRAFT_155621
NCU04611T0	LACBIDRAFT_229844
NCU02630T0	LACBIDRAFT_298467
NCU00890T0	LACBIDRAFT_188914
NCU04054T0	LACBIDRAFT_294746
NCU05204T0	LACBIDRAFT_245059	LACBIDRAFT_183083	LACBIDRAFT_184453	LACBIDRAFT_242344
NCU01843T0	LACBIDRAFT_244928
NCU08135T0	LACBIDRAFT_297730
NCU07982T0	LACBIDRAFT_191581
NCU01197T0	LACBIDRAFT_188575
NCU01376T0	LACBIDRAFT_248602
NCU05430T0	LACBIDRAFT_187973
NCU02717T0	LACBIDRAFT_306807
NCU01119T0	LACBIDRAFT_185468	LACBIDRAFT_302915
NCU00656T0	LACBIDRAFT_249530
NCU02207T0	LACBIDRAFT_189945
NCU00405T0	LACBIDRAFT_295911
NCU03139T0	LACBIDRAFT_231720
NCU02075T0	LACBIDRAFT_291002
NCU09700T0	LACBIDRAFT_170335
NCU04448T0	LACBIDRAFT_315992
NCU08341T0	LACBIDRAFT_187958
NCU09993T0	LACBIDRAFT_396054
NCU03234T0	LACBIDRAFT_313091
NCU02011T0	LACBIDRAFT_190101
NCU11965T0	LACBIDRAFT_189447
NCU06738T0	LACBIDRAFT_397133
NCU09332T0	LACBIDRAFT_292007
NCU02689T0	LACBIDRAFT_305544
NCU09709T0	LACBIDRAFT_190335
NCU01470T0	LACBIDRAFT_242589
NCU03116T0	LACBIDRAFT_183224
NCU03292T0	LACBIDRAFT_192284
NCU04579T0	LACBIDRAFT_177029
NCU08036T0	LACBIDRAFT_316064
NCU01479T0	LACBIDRAFT_175679
NCU09468T0	LACBIDRAFT_192524	LACBIDRAFT_192523
NCU05267T0	LACBIDRAFT_249126
NCU09287T0	LACBIDRAFT_248684
NCU03811T0	LACBIDRAFT_313549
NCU04766T0	LACBIDRAFT_141130
NCU01238T0	LACBIDRAFT_311495
NCU02696T0	LACBIDRAFT_151181
NCU03992T0	LACBIDRAFT_291072
NCU01642T0	LACBIDRAFT_311272
NCU07276T0	LACBIDRAFT_301178
NCU01249T0	LACBIDRAFT_243718
NCU05777T0	LACBIDRAFT_316612
NCU03808T0	LACBIDRAFT_230870
NCU09450T0	LACBIDRAFT_300560
NCU00629T0	LACBIDRAFT_297266
NCU03100T0	LACBIDRAFT_293971
NCU07854T0	LACBIDRAFT_309182
NCU03387T0	LACBIDRAFT_399620
NCU02083T0	LACBIDRAFT_301255
NCU04044T0	LACBIDRAFT_175119
NCU06481T0	LACBIDRAFT_187450
NCU08023T0	LACBIDRAFT_189521
NCU07523T0	LACBIDRAFT_247734	LACBIDRAFT_313383
NCU03298T0	LACBIDRAFT_183121
NCU07999T0	LACBIDRAFT_245825
NCU02629T0	LACBIDRAFT_291261
NCU05454T0	LACBIDRAFT_245541
NCU08897T0	LACBIDRAFT_312758
NCU04439T0	LACBIDRAFT_248227
NCU08898T0	LACBIDRAFT_184939
NCU09873T0	LACBIDRAFT_234370
NCU09740T0	LACBIDRAFT_319169
NCU04173T0	LACBIDRAFT_192701
NCU04173T1	LACBIDRAFT_192701
NCU00712T0	LACBIDRAFT_165672	LACBIDRAFT_184183
NCU01751T0	LACBIDRAFT_242594
NCU05269T0	LACBIDRAFT_189161
NCU05269T1	LACBIDRAFT_189161
NCU09770T0	LACBIDRAFT_252427
NCU08110T0	LACBIDRAFT_190534
NCU07378T0	LACBIDRAFT_311677
NCU07839T0	LACBIDRAFT_184803
NCU06308T0	LACBIDRAFT_248757
NCU03171T0	LACBIDRAFT_302225	LACBIDRAFT_312906	LACBIDRAFT_300418	LACBIDRAFT_242631
NCU02810T0	LACBIDRAFT_184293
NCU00112T0	LACBIDRAFT_315028
NCU00481T0	LACBIDRAFT_244036
NCU10058T0	LACBIDRAFT_305339
NCU11170T0	LACBIDRAFT_307259
NCU06994T0	LACBIDRAFT_179365
NCU02840T0	LACBIDRAFT_189595
NCU07690T0	LACBIDRAFT_182479
NCU01241T0	LACBIDRAFT_187395
NCU07420T0	LACBIDRAFT_293200
NCU02580T0	LACBIDRAFT_184667
NCU06149T0	LACBIDRAFT_319952
NCU02839T0	LACBIDRAFT_181994
NCU02407T0	LACBIDRAFT_182385
NCU09377T0	LACBIDRAFT_171195
NCU09377T1	LACBIDRAFT_171195
NCU07831T0	LACBIDRAFT_246874
NCU07930T0	LACBIDRAFT_318390
NCU01143T0	LACBIDRAFT_243398
NCU03098T0	LACBIDRAFT_191312
NCU11271T0	LACBIDRAFT_297177
NCU01234T0	LACBIDRAFT_311642
NCU03584T0	LACBIDRAFT_244979
NCU04230T0	LACBIDRAFT_171643
NCU09819T0	LACBIDRAFT_322968
NCU05232T0	LACBIDRAFT_187666
NCU05298T0	LACBIDRAFT_254066
NCU08888T0	LACBIDRAFT_311939
NCU02325T0	LACBIDRAFT_190296
NCU04303T0	LACBIDRAFT_188009
NCU09688T0	LACBIDRAFT_252526
NCU03117T0	LACBIDRAFT_173457
NCU04952T0	LACBIDRAFT_178737
NCU03954T0	LACBIDRAFT_245407
NCU03954T1	LACBIDRAFT_245407
NCU10775T0	LACBIDRAFT_173015
NCU09906T0	LACBIDRAFT_236702	LACBIDRAFT_192205	LACBIDRAFT_331690
NCU04223T0	LACBIDRAFT_236702	LACBIDRAFT_192205	LACBIDRAFT_331690
NCU04167T0	LACBIDRAFT_236702	LACBIDRAFT_192205	LACBIDRAFT_331690
NCU06183T0	LACBIDRAFT_228107
NCU00410T0	LACBIDRAFT_315840
NCU09349T0	LACBIDRAFT_242726
NCU09715T0	LACBIDRAFT_234950
NCU06365T0	LACBIDRAFT_316084
NCU06666T0	LACBIDRAFT_298257	LACBIDRAFT_190813	LACBIDRAFT_250381
NCU10008T0	LACBIDRAFT_300776
NCU08689T0	LACBIDRAFT_184407
NCU00066T0	LACBIDRAFT_247484
NCU06843T0	LACBIDRAFT_180449
NCU08045T0	LACBIDRAFT_247989
NCU06854T0	LACBIDRAFT_187439
NCU11027T0	LACBIDRAFT_300739
NCU03509T0	LACBIDRAFT_296817
NCU02803T0	LACBIDRAFT_182393
NCU09111T0	LACBIDRAFT_188936
NCU01692T0	LACBIDRAFT_387122
NCU02657T0	LACBIDRAFT_188038
NCU06767T0	LACBIDRAFT_303901
NCU01157T0	LACBIDRAFT_247161
NCU03786T0	LACBIDRAFT_229206
NCU00488T0	LACBIDRAFT_300665
NCU01290T0	LACBIDRAFT_186907
NCU02127T0	LACBIDRAFT_311566
NCU02534T0	LACBIDRAFT_186248	LACBIDRAFT_303351
NCU01255T0	LACBIDRAFT_294264
NCU01540T0	LACBIDRAFT_294568
NCU04768T0	LACBIDRAFT_246621
NCU09266T0	LACBIDRAFT_301007
NCU07281T0	LACBIDRAFT_320024
NCU04433T0	LACBIDRAFT_232756	LACBIDRAFT_186401
NCU03235T0	LACBIDRAFT_232756	LACBIDRAFT_186401
NCU07567T0	LACBIDRAFT_230536
NCU09610T0	LACBIDRAFT_189306
NCU08272T0	LACBIDRAFT_296363
NCU05360T0	LACBIDRAFT_309026
NCU00680T0	LACBIDRAFT_313797
NCU07024T0	LACBIDRAFT_187188
NCU00920T0	LACBIDRAFT_318681
NCU00261T0	LACBIDRAFT_172304
NCU01813T0	LACBIDRAFT_253135	LACBIDRAFT_300971
NCU00200T0	LACBIDRAFT_232455
NCU04414T0	LACBIDRAFT_245320
NCU09698T0	LACBIDRAFT_250962	LACBIDRAFT_239030
NCU05526T0	LACBIDRAFT_291144
NCU05041T0	LACBIDRAFT_306794
NCU03076T0	LACBIDRAFT_188701
NCU07330T0	LACBIDRAFT_247126
NCU08920T0	LACBIDRAFT_256579
NCU08924T0	LACBIDRAFT_190400	LACBIDRAFT_190411	LACBIDRAFT_320108
NCU06429T0	LACBIDRAFT_188448
NCU07609T0	LACBIDRAFT_242814
NCU07440T0	LACBIDRAFT_306768
NCU03257T0	LACBIDRAFT_300932	LACBIDRAFT_310393	LACBIDRAFT_313221	LACBIDRAFT_254389	LACBIDRAFT_331747
NCU08297T0	LACBIDRAFT_291428
NCU08297T1	LACBIDRAFT_291428
NCU10007T0	LACBIDRAFT_314107
NCU10007T1	LACBIDRAFT_314107
NCU03937T0	LACBIDRAFT_301186
NCU02208T0	LACBIDRAFT_170295
NCU00121T0	LACBIDRAFT_141547
NCU04020T0	LACBIDRAFT_183517
NCU11642T0	LACBIDRAFT_190906	LACBIDRAFT_188643	LACBIDRAFT_255304
NCU07926T0	LACBIDRAFT_183098
NCU03690T0	LACBIDRAFT_240538
NCU01882T0	LACBIDRAFT_253376
NCU06189T0	LACBIDRAFT_187624
NCU03857T0	LACBIDRAFT_317084
NCU00043T0	LACBIDRAFT_294311
NCU06697T0	LACBIDRAFT_187174
NCU02494T0	LACBIDRAFT_256076
NCU02797T0	LACBIDRAFT_184494	LACBIDRAFT_296245
NCU11238T0	LACBIDRAFT_229070
NCU00824T0	LACBIDRAFT_186850
NCU06075T0	LACBIDRAFT_301694
NCU06075T1	LACBIDRAFT_301694
NCU03219T0	LACBIDRAFT_322240	LACBIDRAFT_248825
NCU02010T0	LACBIDRAFT_244298
NCU02110T0	LACBIDRAFT_243586
NCU09076T0	LACBIDRAFT_186980
NCU04449T0	LACBIDRAFT_184460
NCU02549T0	LACBIDRAFT_292439
NCU07175T0	LACBIDRAFT_191715
NCU02260T0	LACBIDRAFT_315958
NCU04721T0	LACBIDRAFT_298272
NCU10359T0	LACBIDRAFT_298272
NCU01756T0	LACBIDRAFT_294176
NCU03482T0	LACBIDRAFT_291204
NCU05225T0	LACBIDRAFT_306184
NCU09516T0	LACBIDRAFT_301359
NCU05363T0	LACBIDRAFT_191308
NCU06268T0	LACBIDRAFT_190662
NCU07367T0	LACBIDRAFT_244258
NCU07899T0	LACBIDRAFT_256124
NCU01517T0	LACBIDRAFT_309096
NCU05634T0	LACBIDRAFT_309478
NCU01939T0	LACBIDRAFT_183170
NCU05995T0	LACBIDRAFT_186716	LACBIDRAFT_192623
NCU02409T0	LACBIDRAFT_231055
NCU06630T0	LACBIDRAFT_385283
NCU08309T0	LACBIDRAFT_234236
NCU09909T0	LACBIDRAFT_315056
NCU03415T0	LACBIDRAFT_191009	LACBIDRAFT_256254
NCU00579T0	LACBIDRAFT_300543	LACBIDRAFT_335212
NCU07171T0	LACBIDRAFT_229556	LACBIDRAFT_244279
NCU07914T0	LACBIDRAFT_189339
NCU09696T0	LACBIDRAFT_244818
NCU06652T0	LACBIDRAFT_292173
NCU04790T0	LACBIDRAFT_246136
NCU10042T0	LACBIDRAFT_181287
NCU10042T1	LACBIDRAFT_181287
NCU05620T0	LACBIDRAFT_301754	LACBIDRAFT_301740
NCU11397T0	LACBIDRAFT_192207
NCU00459T0	LACBIDRAFT_311880
NCU02511T0	LACBIDRAFT_229516
NCU04247T0	LACBIDRAFT_300668
NCU04636T0	LACBIDRAFT_182219
NCU01652T0	LACBIDRAFT_309878
NCU02252T0	LACBIDRAFT_387516
NCU11544T1	LACBIDRAFT_228340
NCU11544T0	LACBIDRAFT_228340
NCU03966T0	LACBIDRAFT_188270
NCU09649T0	LACBIDRAFT_330257	LACBIDRAFT_303990
NCU07539T0	LACBIDRAFT_301123
NCU07859T0	LACBIDRAFT_295662
NCU00714T0	LACBIDRAFT_383084
NCU02134T0	LACBIDRAFT_296292
NCU00681T0	LACBIDRAFT_251789
NCU08162T0	LACBIDRAFT_290764
NCU01449T0	LACBIDRAFT_312928
NCU01449T1	LACBIDRAFT_312928
NCU09773T0	LACBIDRAFT_310913
NCU04991T0	LACBIDRAFT_310913
NCU09265T0	LACBIDRAFT_243722
NCU01195T0	LACBIDRAFT_292653
NCU03608T0	LACBIDRAFT_190413
NCU00642T0	LACBIDRAFT_309612
NCU00793T0	LACBIDRAFT_318750
NCU03479T0	LACBIDRAFT_189090
NCU07068T0	LACBIDRAFT_172283	LACBIDRAFT_180188
NCU07860T0	LACBIDRAFT_252397
NCU06523T0	LACBIDRAFT_252397
NCU07451T0	LACBIDRAFT_249790
NCU09673T0	LACBIDRAFT_295294
NCU02393T0	LACBIDRAFT_184962	LACBIDRAFT_174940
NCU02393T1	LACBIDRAFT_184962	LACBIDRAFT_174940
NCU07407T0	LACBIDRAFT_228518
NCU02148T0	LACBIDRAFT_231930
NCU03425T0	LACBIDRAFT_184047
NCU06918T0	LACBIDRAFT_245695
NCU05858T0	LACBIDRAFT_305274	LACBIDRAFT_315146
NCU04130T0	LACBIDRAFT_242632
NCU00591T0	LACBIDRAFT_243007
NCU04185T0	LACBIDRAFT_290801
NCU01675T0	LACBIDRAFT_313827
NCU02464T0	LACBIDRAFT_300853	LACBIDRAFT_189236
NCU09788T0	LACBIDRAFT_232674
NCU08118T0	LACBIDRAFT_296415
NCU07002T0	LACBIDRAFT_305781
NCU06942T0	LACBIDRAFT_313174
NCU06306T0	LACBIDRAFT_393823
NCU03737T0	LACBIDRAFT_300718
NCU07458T0	LACBIDRAFT_300616
NCU07887T0	LACBIDRAFT_230488
NCU09533T0	LACBIDRAFT_300822
NCU11384T0	LACBIDRAFT_313707
NCU11384T1	LACBIDRAFT_313707
NCU05927T0	LACBIDRAFT_243891
NCU08001T0	LACBIDRAFT_247907
NCU06766T0	LACBIDRAFT_294420
NCU10337T0	LACBIDRAFT_301027
NCU09711T0	LACBIDRAFT_183291
NCU07156T0	LACBIDRAFT_181495
NCU08002T0	LACBIDRAFT_188234
NCU09741T0	LACBIDRAFT_177012
NCU01823T0	LACBIDRAFT_300923
NCU00194T0	LACBIDRAFT_184382
NCU03124T0	LACBIDRAFT_291869
NCU11190T0	LACBIDRAFT_315921	LACBIDRAFT_254229
NCU05422T0	LACBIDRAFT_251110
NCU04963T0	LACBIDRAFT_305352	LACBIDRAFT_313180	LACBIDRAFT_301992	LACBIDRAFT_187465
NCU08180T0	LACBIDRAFT_305352	LACBIDRAFT_313180	LACBIDRAFT_301992	LACBIDRAFT_187465
NCU07489T0	LACBIDRAFT_242852	LACBIDRAFT_251575
NCU02554T0	LACBIDRAFT_246733
NCU05600T0	LACBIDRAFT_187260
NCU11228T0	LACBIDRAFT_243251
NCU00936T0	LACBIDRAFT_292723
NCU06187T0	LACBIDRAFT_291078
NCU11180T0	LACBIDRAFT_245823
NCU07710T0	LACBIDRAFT_307460
NCU11961T0	LACBIDRAFT_301010
NCU01809T0	LACBIDRAFT_306417
NCU02036T0	LACBIDRAFT_309000
NCU05828T0	LACBIDRAFT_316460	LACBIDRAFT_296211	LACBIDRAFT_311602
NCU04380T0	LACBIDRAFT_319094
NCU03929T0	LACBIDRAFT_319094
NCU05622T0	LACBIDRAFT_188163
NCU05095T0	LACBIDRAFT_183128
NCU00927T0	LACBIDRAFT_322200
NCU04117T0	LACBIDRAFT_296348
NCU02482T0	LACBIDRAFT_188044
NCU02482T1	LACBIDRAFT_188044
NCU02482T2	LACBIDRAFT_188044
NCU02578T0	LACBIDRAFT_291720	LACBIDRAFT_310264
NCU05642T0	LACBIDRAFT_189281
NCU07697T0	LACBIDRAFT_311842
NCU07280T0	LACBIDRAFT_315149	LACBIDRAFT_308922
NCU08356T0	LACBIDRAFT_299733
NCU06722T0	LACBIDRAFT_172821
NCU06508T0	LACBIDRAFT_151061
NCU06444T0	LACBIDRAFT_305456
NCU08303T0	LACBIDRAFT_178748	LACBIDRAFT_248873	LACBIDRAFT_326126
NCU03748T0	LACBIDRAFT_177008
NCU06457T0	LACBIDRAFT_255256
NCU04216T0	LACBIDRAFT_305864
NCU02233T0	LACBIDRAFT_189357
NCU03357T0	LACBIDRAFT_245367
NCU09212T0	LACBIDRAFT_177404
NCU00715T0	LACBIDRAFT_311651
NCU07702T0	LACBIDRAFT_316456
NCU03483T0	LACBIDRAFT_243495
NCU04747T0	LACBIDRAFT_251514
NCU06099T0	LACBIDRAFT_233034
NCU01443T0	LACBIDRAFT_319731
NCU02295T0	LACBIDRAFT_397690	LACBIDRAFT_397906	LACBIDRAFT_392686
NCU05296T0	LACBIDRAFT_315183
NCU01439T0	LACBIDRAFT_291447
NCU06760T0	LACBIDRAFT_190061
NCU07153T0	LACBIDRAFT_291036
NCU02109T0	LACBIDRAFT_181872
NCU06493T0	LACBIDRAFT_240638	LACBIDRAFT_241776
NCU03799T0	LACBIDRAFT_229229
NCU11379T0	LACBIDRAFT_191816
NCU06724T0	LACBIDRAFT_183088
NCU04856T0	LACBIDRAFT_183088
NCU04856T1	LACBIDRAFT_183088
NCU04504T0	LACBIDRAFT_324897	LACBIDRAFT_246981	LACBIDRAFT_319888
NCU00081T0	LACBIDRAFT_232184
NCU00389T0	LACBIDRAFT_245746
NCU07380T0	LACBIDRAFT_311437
NCU01680T0	LACBIDRAFT_253028	LACBIDRAFT_315237	LACBIDRAFT_308196	LACBIDRAFT_191443
NCU07296T0	LACBIDRAFT_166708	LACBIDRAFT_229738
NCU03606T0	LACBIDRAFT_182415
NCU05288T0	LACBIDRAFT_186903
NCU07070T0	LACBIDRAFT_319316
NCU04005T0	LACBIDRAFT_244411
NCU05129T0	LACBIDRAFT_315942
NCU11685T0	LACBIDRAFT_232153
NCU09793T0	LACBIDRAFT_306118
NCU01486T0	LACBIDRAFT_256187
NCU05420T0	LACBIDRAFT_181235
NCU02357T0	LACBIDRAFT_296576
NCU07941T0	LACBIDRAFT_244612
NCU01528T0	LACBIDRAFT_295504	LACBIDRAFT_318873	LACBIDRAFT_184409
NCU06452T0	LACBIDRAFT_246677
NCU10381T0	LACBIDRAFT_234936
NCU07129T0	LACBIDRAFT_300838
NCU10467T0	LACBIDRAFT_301075
NCU02402T0	LACBIDRAFT_295146
NCU11239T0	LACBIDRAFT_191578
NCU06868T0	LACBIDRAFT_387436
NCU08325T0	LACBIDRAFT_297291	LACBIDRAFT_191924
NCU06943T0	LACBIDRAFT_182923
NCU04343T0	LACBIDRAFT_188236	LACBIDRAFT_296410
NCU00498T0	LACBIDRAFT_242765
NCU03339T0	LACBIDRAFT_290991
NCU02701T0	LACBIDRAFT_244681
NCU03651T0	LACBIDRAFT_188199	LACBIDRAFT_297458
NCU05259T0	LACBIDRAFT_295043
NCU01431T0	LACBIDRAFT_306215
NCU01480T0	LACBIDRAFT_230567
NCU01701T0	LACBIDRAFT_303749
NCU04078T0	LACBIDRAFT_311781
NCU02639T0	LACBIDRAFT_294826
NCU02639T1	LACBIDRAFT_294826
NCU06563T0	LACBIDRAFT_232344
NCU05650T0	LACBIDRAFT_305517
NCU10383T1	LACBIDRAFT_181058
NCU10383T0	LACBIDRAFT_181058
NCU06882T0	LACBIDRAFT_246915
NCU03515T0	LACBIDRAFT_192731
NCU06482T0	LACBIDRAFT_298422
NCU09477T0	LACBIDRAFT_192393	LACBIDRAFT_184960
NCU08663T0	LACBIDRAFT_191444
NCU04252T0	LACBIDRAFT_301280
NCU09874T0	LACBIDRAFT_250173
NCU10397T0	LACBIDRAFT_290773
NCU09789T0	LACBIDRAFT_295311	LACBIDRAFT_333008
NCU04195T0	LACBIDRAFT_299569	LACBIDRAFT_242351	LACBIDRAFT_254256	LACBIDRAFT_185256	LACBIDRAFT_310067	LACBIDRAFT_236267
NCU04511T0	LACBIDRAFT_192159
NCU01348T0	LACBIDRAFT_305021
NCU00536T0	LACBIDRAFT_182837
NCU08301T0	LACBIDRAFT_186682
NCU00453T0	LACBIDRAFT_249031
NCU02532T0	LACBIDRAFT_188073
NCU07807T0	LACBIDRAFT_303855	LACBIDRAFT_291195
NCU07807T1	LACBIDRAFT_303855	LACBIDRAFT_291195
NCU09513T0	LACBIDRAFT_246636
NCU09894T0	LACBIDRAFT_316196
NCU02515T0	LACBIDRAFT_187687
NCU02291T0	LACBIDRAFT_296371
NCU02785T0	LACBIDRAFT_191889
NCU05452T0	LACBIDRAFT_157663
NCU01181T0	LACBIDRAFT_305700
NCU07011T0	LACBIDRAFT_307361
NCU04229T0	LACBIDRAFT_319037
NCU02416T0	LACBIDRAFT_156742
NCU06870T0	LACBIDRAFT_184356
NCU08682T0	LACBIDRAFT_319090
NCU08152T0	LACBIDRAFT_304755
NCU02438T0	LACBIDRAFT_384857
NCU08145T0	LACBIDRAFT_324861
NCU01210T0	LACBIDRAFT_301124
NCU03836T0	LACBIDRAFT_300770
NCU08195T0	LACBIDRAFT_184404	LACBIDRAFT_312886
NCU10276T0	LACBIDRAFT_182249
NCU03032T0	LACBIDRAFT_313598
NCU10733T0	LACBIDRAFT_232663
NCU03194T0	LACBIDRAFT_318305
NCU02632T0	LACBIDRAFT_141923
NCU01160T0	LACBIDRAFT_296981
NCU02906T0	LACBIDRAFT_255095	LACBIDRAFT_255070	LACBIDRAFT_240874
NCU06761T0	LACBIDRAFT_189158
NCU03792T0	LACBIDRAFT_295589
NCU02044T0	LACBIDRAFT_179196
NCU06710T0	LACBIDRAFT_246003
NCU10776T0	LACBIDRAFT_254074	LACBIDRAFT_192371
NCU03493T0	LACBIDRAFT_297529
NCU08471T0	LACBIDRAFT_301769
NCU03922T0	LACBIDRAFT_182480	LACBIDRAFT_239957	LACBIDRAFT_254737
NCU00010T0	LACBIDRAFT_249450
NCU05985T0	LACBIDRAFT_171034
NCU00775T0	LACBIDRAFT_311861
NCU02202T0	LACBIDRAFT_316978
NCU00263T0	LACBIDRAFT_232257
NCU01086T0	LACBIDRAFT_291185
NCU06005T0	LACBIDRAFT_187757
NCU05206T0	LACBIDRAFT_253700	LACBIDRAFT_307942	LACBIDRAFT_254518	LACBIDRAFT_239776
NCU03526T0	LACBIDRAFT_241099
NCU07442T0	LACBIDRAFT_247576
NCU09065T0	LACBIDRAFT_292667
NCU08983T0	LACBIDRAFT_311442
NCU00565T0	LACBIDRAFT_181332
NCU02743T0	LACBIDRAFT_173065
NCU02591T0	LACBIDRAFT_191382
NCU02498T0	LACBIDRAFT_294249
NCU09547T0	LACBIDRAFT_399296
NCU09882T0	LACBIDRAFT_381988
NCU02400T0	LACBIDRAFT_381988
NCU00480T0	LACBIDRAFT_305354
NCU02680T0	LACBIDRAFT_301719
NCU00163T0	LACBIDRAFT_311682
NCU06543T0	LACBIDRAFT_191220
NCU10311T0	LACBIDRAFT_181741
NCU04319T0	LACBIDRAFT_399442
NCU04796T0	LACBIDRAFT_185981
NCU09142T0	LACBIDRAFT_390205
NCU00436T0	LACBIDRAFT_245630
NCU02430T0	LACBIDRAFT_235424
NCU06923T0	LACBIDRAFT_187752
NCU07015T0	LACBIDRAFT_189073
NCU12096T0	LACBIDRAFT_309199
NCU00122T0	LACBIDRAFT_188577
NCU08228T0	LACBIDRAFT_317263
NCU01055T0	LACBIDRAFT_157762
NCU01412T0	LACBIDRAFT_230015
NCU08730T0	LACBIDRAFT_248055
NCU08316T0	LACBIDRAFT_297697
NCU04077T0	LACBIDRAFT_311962
NCU08352T0	LACBIDRAFT_245357
NCU05861T0	LACBIDRAFT_313832
NCU04733T0	LACBIDRAFT_297356
NCU09545T0	LACBIDRAFT_244474
NCU02126T0	LACBIDRAFT_182156
NCU09347T0	LACBIDRAFT_254988
NCU02063T0	LACBIDRAFT_181082
NCU02274T0	LACBIDRAFT_190025
NCU05805T0	LACBIDRAFT_190025
NCU09746T0	LACBIDRAFT_157224
NCU06394T0	LACBIDRAFT_399447
NCU01013T0	LACBIDRAFT_296233
NCU07986T0	LACBIDRAFT_297301
NCU03396T0	LACBIDRAFT_191218
NCU01378T0	LACBIDRAFT_313724
NCU03979T0	LACBIDRAFT_379847
NCU04118T0	LACBIDRAFT_151854	LACBIDRAFT_255050
NCU01187T0	LACBIDRAFT_294998
NCU03004T0	LACBIDRAFT_188842
NCU05169T0	LACBIDRAFT_123238
NCU07779T0	LACBIDRAFT_142382
NCU04354T0	LACBIDRAFT_300611
NCU06264T0	LACBIDRAFT_305524
NCU03312T0	LACBIDRAFT_245803
NCU04306T0	LACBIDRAFT_242662
NCU11185T0	LACBIDRAFT_143319
NCU02624T0	LACBIDRAFT_234769
NCU04245T0	LACBIDRAFT_186016
NCU09318T0	LACBIDRAFT_301795
NCU04780T0	LACBIDRAFT_330073
NCU01183T0	LACBIDRAFT_187186
NCU00468T0	LACBIDRAFT_248404
NCU02195T0	LACBIDRAFT_249579
NCU09488T0	LACBIDRAFT_247709
NCU03973T0	LACBIDRAFT_178543
NCU05218T0	LACBIDRAFT_246659
NCU05301T0	LACBIDRAFT_319126
NCU04104T0	LACBIDRAFT_244283
NCU09391T0	LACBIDRAFT_184628	LACBIDRAFT_291120
NCU10747T0	LACBIDRAFT_301143
NCU05548T0	LACBIDRAFT_318960
NCU09817T0	LACBIDRAFT_318960
NCU02273T0	LACBIDRAFT_292906
NCU00951T0	LACBIDRAFT_301142
NCU07001T0	LACBIDRAFT_190384
NCU01596T0	LACBIDRAFT_185290
NCU01997T0	LACBIDRAFT_186590
NCU02729T0	LACBIDRAFT_190410
NCU06272T0	LACBIDRAFT_187086
NCU07082T0	LACBIDRAFT_187071
NCU08875T0	LACBIDRAFT_313162
NCU07393T0	LACBIDRAFT_311426
NCU02771T0	LACBIDRAFT_191778
NCU07955T0	LACBIDRAFT_247098
NCU00593T0	LACBIDRAFT_243353
NCU06441T0	LACBIDRAFT_175753
NCU03855T0	LACBIDRAFT_332437
NCU01853T0	LACBIDRAFT_318049	LACBIDRAFT_252832
NCU00202T0	LACBIDRAFT_399443	LACBIDRAFT_399444
NCU00040T0	LACBIDRAFT_191687
NCU00943T0	LACBIDRAFT_245054
NCU11294T0	LACBIDRAFT_188035
NCU08825T0	LACBIDRAFT_292114
NCU09106T0	LACBIDRAFT_256193
NCU09223T0	LACBIDRAFT_311826
NCU03702T0	LACBIDRAFT_185280
NCU03500T0	LACBIDRAFT_176573
NCU04899T0	LACBIDRAFT_185536
NCU06305T0	LACBIDRAFT_231644
NCU09438T0	LACBIDRAFT_313546
NCU08003T0	LACBIDRAFT_190760
NCU02066T0	LACBIDRAFT_249040
NCU04672T0	LACBIDRAFT_244618
NCU00754T0	LACBIDRAFT_329041	LACBIDRAFT_249285	LACBIDRAFT_251253	LACBIDRAFT_253339
NCU02053T0	LACBIDRAFT_315697
NCU06832T0	LACBIDRAFT_306099
NCU01654T0	LACBIDRAFT_189537
NCU09101T0	LACBIDRAFT_142711
NCU02397T0	LACBIDRAFT_188370	LACBIDRAFT_255862
NCU04809T0	LACBIDRAFT_297155	LACBIDRAFT_318363
NCU09931T0	LACBIDRAFT_247855	LACBIDRAFT_321625
NCU09861T0	LACBIDRAFT_166267
NCU11129T0	LACBIDRAFT_182303
NCU11866T0	LACBIDRAFT_243823
NCU03395T0	LACBIDRAFT_309140
NCU02082T0	LACBIDRAFT_190892
NCU00673T0	LACBIDRAFT_291381
NCU04279T0	LACBIDRAFT_234524
NCU06769T0	LACBIDRAFT_318048
NCU02196T0	LACBIDRAFT_249411	LACBIDRAFT_233103
NCU03961T0	LACBIDRAFT_385746
NCU00430T0	LACBIDRAFT_253237	LACBIDRAFT_254505	LACBIDRAFT_302196
NCU02826T0	LACBIDRAFT_297259
NCU03661T0	LACBIDRAFT_305932
NCU06205T0	LACBIDRAFT_387493
NCU08418T0	LACBIDRAFT_191088	LACBIDRAFT_185466
NCU02224T0	LACBIDRAFT_291188
NCU04015T0	LACBIDRAFT_297872
NCU03290T0	LACBIDRAFT_308976
NCU04621T0	LACBIDRAFT_166150
NCU04241T0	LACBIDRAFT_246710
NCU09429T0	LACBIDRAFT_191394
NCU00172T0	LACBIDRAFT_313613
NCU06144T0	LACBIDRAFT_305733
NCU01481T0	LACBIDRAFT_247252
NCU00823T0	LACBIDRAFT_292836
NCU06720T0	LACBIDRAFT_253991
NCU02806T0	LACBIDRAFT_323411
NCU10468T0	LACBIDRAFT_324786
NCU04355T0	LACBIDRAFT_313629
NCU11296T0	LACBIDRAFT_300584
NCU08333T0	LACBIDRAFT_183606	LACBIDRAFT_312916
NCU00782T0	LACBIDRAFT_243582
NCU04410T0	LACBIDRAFT_232121
NCU11409T0	LACBIDRAFT_244993
NCU03757T0	LACBIDRAFT_178618
NCU05418T0	LACBIDRAFT_246018
NCU07414T0	LACBIDRAFT_192482
NCU11664T0	LACBIDRAFT_253885
NCU08153T0	LACBIDRAFT_248389
NCU09631T0	LACBIDRAFT_248389
NCU07408T0	LACBIDRAFT_294204
NCU07408T1	LACBIDRAFT_294204
NCU01678T0	LACBIDRAFT_151810
NCU00896T0	LACBIDRAFT_243126
NCU02408T0	LACBIDRAFT_227863
NCU04566T0	LACBIDRAFT_185674
NCU06240T0	LACBIDRAFT_255253
NCU09202T0	LACBIDRAFT_186862
NCU09643T0	LACBIDRAFT_232085
NCU02296T0	LACBIDRAFT_232312
NCU03815T0	LACBIDRAFT_229402
NCU06355T0	LACBIDRAFT_181790
NCU07459T0	LACBIDRAFT_189321
NCU11693T0	LACBIDRAFT_246231
NCU04419T0	LACBIDRAFT_191338	LACBIDRAFT_256692
NCU05278T0	LACBIDRAFT_187166
NCU01821T0	LACBIDRAFT_302783
NCU03045T0	LACBIDRAFT_313570
NCU08563T0	LACBIDRAFT_381315
NCU00554T0	LACBIDRAFT_290875
NCU03267T0	LACBIDRAFT_166577
NCU03108T0	LACBIDRAFT_245820
NCU06717T0	LACBIDRAFT_227937
NCU07071T0	LACBIDRAFT_189645
NCU09771T0	LACBIDRAFT_179379
NCU05850T0	LACBIDRAFT_297073
NCU03498T0	LACBIDRAFT_399752	LACBIDRAFT_399755
NCU00424T0	LACBIDRAFT_254367
NCU06618T0	LACBIDRAFT_245334
NCU09757T0	LACBIDRAFT_191321
NCU07723T0	LACBIDRAFT_177284
NCU02887T0	LACBIDRAFT_252630	LACBIDRAFT_252565
NCU03062T0	LACBIDRAFT_151359
NCU05246T0	LACBIDRAFT_301025
NCU00106T0	LACBIDRAFT_315670
NCU11660T0	LACBIDRAFT_315930
NCU00904T0	LACBIDRAFT_151694
NCU02179T0	LACBIDRAFT_151694
NCU08126T0	LACBIDRAFT_151694
NCU02456T0	LACBIDRAFT_296383
NCU06265T0	LACBIDRAFT_187323
NCU04096T0	LACBIDRAFT_382862
NCU08114T0	LACBIDRAFT_235343	LACBIDRAFT_249535
NCU11342T0	LACBIDRAFT_235343	LACBIDRAFT_249535
NCU01216T0	LACBIDRAFT_245866
NCU06270T0	LACBIDRAFT_320873
NCU01175T0	LACBIDRAFT_189914	LACBIDRAFT_295812
NCU02542T1	LACBIDRAFT_184098
NCU02542T0	LACBIDRAFT_184098
NCU03505T0	LACBIDRAFT_296535
NCU07975T0	LACBIDRAFT_179061
NCU06569T0	LACBIDRAFT_297192
NCU08561T0	LACBIDRAFT_240551
NCU05410T0	LACBIDRAFT_305721
NCU06809T0	LACBIDRAFT_313785
NCU01753T0	LACBIDRAFT_313624	LACBIDRAFT_310211
NCU03137T0	LACBIDRAFT_231619
NCU02234T0	LACBIDRAFT_378797
NCU02778T0	LACBIDRAFT_255188	LACBIDRAFT_228999
NCU03118T0	LACBIDRAFT_228788
NCU06232T0	LACBIDRAFT_231016
NCU08148T0	LACBIDRAFT_184585
NCU09575T0	LACBIDRAFT_182815	LACBIDRAFT_187526	LACBIDRAFT_247479	LACBIDRAFT_186182	LACBIDRAFT_315343	LACBIDRAFT_315360
NCU02619T0	LACBIDRAFT_184083
NCU04485T0	LACBIDRAFT_300607
NCU11169T0	LACBIDRAFT_249920
NCU02181T0	LACBIDRAFT_182086
NCU09230T0	LACBIDRAFT_191633	LACBIDRAFT_253660	LACBIDRAFT_185287
NCU04288T0	LACBIDRAFT_184735	LACBIDRAFT_330872
NCU02946T0	LACBIDRAFT_191712
NCU00117T0	LACBIDRAFT_311621
NCU10043T0	LACBIDRAFT_297239
NCU00037T0	LACBIDRAFT_384388
NCU07971T0	LACBIDRAFT_249224
NCU11324T0	LACBIDRAFT_231484
NCU02781T0	LACBIDRAFT_399446
NCU08131T0	LACBIDRAFT_395881	LACBIDRAFT_395886
NCU07874T0	LACBIDRAFT_243767
NCU08669T0	LACBIDRAFT_234031
NCU09642T0	LACBIDRAFT_313253
NCU06279T0	LACBIDRAFT_334691
NCU01227T0	LACBIDRAFT_300566
NCU04133T0	LACBIDRAFT_294465
NCU06171T0	LACBIDRAFT_293288
NCU11795T0	LACBIDRAFT_235538
NCU04554T0	LACBIDRAFT_246746
NCU03209T0	LACBIDRAFT_246746
NCU04883T0	LACBIDRAFT_246746
NCU04331T0	LACBIDRAFT_182940
NCU06780T0	LACBIDRAFT_151917
NCU07395T0	LACBIDRAFT_319758
NCU04646T0	LACBIDRAFT_244165
NCU02091T0	LACBIDRAFT_399415
NCU04277T0	LACBIDRAFT_186781
NCU03347T0	LACBIDRAFT_292948
NCU07298T0	LACBIDRAFT_188465
NCU09521T0	LACBIDRAFT_243182
NCU11408T0	LACBIDRAFT_301354
NCU08291T0	LACBIDRAFT_313652
NCU04942T0	LACBIDRAFT_250926
NCU07754T0	LACBIDRAFT_250926
NCU00959T0	LACBIDRAFT_182791
NCU09646T0	LACBIDRAFT_301021
NCU03561T0	LACBIDRAFT_319670
NCU00490T0	LACBIDRAFT_290873
NCU07516T0	LACBIDRAFT_294828
NCU02256T0	LACBIDRAFT_310543
NCU01438T0	LACBIDRAFT_389605
NCU00413T0	LACBIDRAFT_191248
NCU04481T0	LACBIDRAFT_143231
NCU09738T0	LACBIDRAFT_181264	LACBIDRAFT_227808	LACBIDRAFT_301478	LACBIDRAFT_242796
NCU07580T0	LACBIDRAFT_242941
NCU09732T0	LACBIDRAFT_311721
NCU09313T0	LACBIDRAFT_382719
NCU01333T0	LACBIDRAFT_171141
NCU03024T0	LACBIDRAFT_189200
NCU07112T0	LACBIDRAFT_188129
NCU06211T1	LACBIDRAFT_326114
NCU06211T0	LACBIDRAFT_326114
NCU01271T0	LACBIDRAFT_190490
NCU01919T0	LACBIDRAFT_190082
NCU03695T0	LACBIDRAFT_234968
NCU09778T0	LACBIDRAFT_236681
NCU10409T0	LACBIDRAFT_252664
NCU00269T0	LACBIDRAFT_318928
NCU06216T0	LACBIDRAFT_253103	LACBIDRAFT_235360
NCU03380T0	LACBIDRAFT_231284
NCU08503T0	LACBIDRAFT_243952
NCU04600T0	LACBIDRAFT_322816
NCU07205T0	LACBIDRAFT_254042
NCU01266T0	LACBIDRAFT_315547
NCU06063T0	LACBIDRAFT_318652
NCU02131T0	LACBIDRAFT_291994	LACBIDRAFT_305175	LACBIDRAFT_300387
NCU02232T0	LACBIDRAFT_184643
NCU00095T0	LACBIDRAFT_313939
NCU04803T0	LACBIDRAFT_308973
NCU00503T0	LACBIDRAFT_305275	LACBIDRAFT_297283
NCU04465T0	LACBIDRAFT_305275	LACBIDRAFT_297283
NCU07269T0	LACBIDRAFT_141932
NCU04798T0	LACBIDRAFT_141932
NCU00631T0	LACBIDRAFT_318801	LACBIDRAFT_328393
NCU01465T0	LACBIDRAFT_300814
NCU06970T0	LACBIDRAFT_243771
NCU10789T0	LACBIDRAFT_141635
NCU04838T0	LACBIDRAFT_308633
NCU01452T0	LACBIDRAFT_183045
NCU02565T0	LACBIDRAFT_182268
NCU08927T0	LACBIDRAFT_245369
NCU10053T0	LACBIDRAFT_192231
NCU04837T0	LACBIDRAFT_331857
NCU11381T0	LACBIDRAFT_228351	LACBIDRAFT_190457
NCU02954T0	LACBIDRAFT_229977
NCU02727T0	LACBIDRAFT_250466
NCU04754T0	LACBIDRAFT_181461
NCU03310T0	LACBIDRAFT_245445
NCU07739T0	LACBIDRAFT_152078
NCU05889T0	LACBIDRAFT_293911
NCU09469T0	LACBIDRAFT_316103
NCU02404T1	LACBIDRAFT_306787
NCU02404T0	LACBIDRAFT_306787
NCU03637T0	LACBIDRAFT_191551
NCU03006T0	LACBIDRAFT_184995
NCU03319T0	LACBIDRAFT_318665
NCU06541T0	LACBIDRAFT_186002	LACBIDRAFT_305994	LACBIDRAFT_187980
NCU06980T0	LACBIDRAFT_311723
NCU09015T0	LACBIDRAFT_311723
NCU07041T0	LACBIDRAFT_303740
NCU07172T0	LACBIDRAFT_319506
NCU01689T0	LACBIDRAFT_291635
NCU07334T0	LACBIDRAFT_248955
NCU08277T0	LACBIDRAFT_235498
NCU11187T0	LACBIDRAFT_316059
NCU10847T0	LACBIDRAFT_319636
NCU05143T0	LACBIDRAFT_302661	LACBIDRAFT_310293	LACBIDRAFT_241557	LACBIDRAFT_251629
NCU00865T0	LACBIDRAFT_241117
NCU03759T0	LACBIDRAFT_236402
NCU06360T0	LACBIDRAFT_191837
NCU00489T0	LACBIDRAFT_192584
NCU00366T0	LACBIDRAFT_293715
NCU07452T0	LACBIDRAFT_291181
NCU00711T0	LACBIDRAFT_306148
NCU05876T0	LACBIDRAFT_297275
NCU08946T0	LACBIDRAFT_300858
NCU01178T0	LACBIDRAFT_235554
NCU07509T0	LACBIDRAFT_290976
NCU05902T0	LACBIDRAFT_311221
NCU09269T0	LACBIDRAFT_292340
NCU09269T1	LACBIDRAFT_292340
NCU00477T0	LACBIDRAFT_189535
NCU00725T0	LACBIDRAFT_308833
NCU03317T0	LACBIDRAFT_399393
NCU02650T0	LACBIDRAFT_242915
NCU00306T0	LACBIDRAFT_304796
NCU08027T0	LACBIDRAFT_238748
NCU02536T0	LACBIDRAFT_305494
NCU04730T0	LACBIDRAFT_317035	LACBIDRAFT_295925
NCU01240T0	LACBIDRAFT_248207
NCU00677T0	LACBIDRAFT_243451	LACBIDRAFT_308712	LACBIDRAFT_308714
NCU04814T0	LACBIDRAFT_304068	LACBIDRAFT_304069
NCU08312T0	LACBIDRAFT_243963
NCU01502T0	LACBIDRAFT_387147
NCU09869T0	LACBIDRAFT_379219
NCU04452T0	LACBIDRAFT_239038	LACBIDRAFT_191617
NCU05000T0	LACBIDRAFT_312779	LACBIDRAFT_312776
NCU08856T0	LACBIDRAFT_307087	LACBIDRAFT_320163
NCU03897T0	LACBIDRAFT_232126
NCU04041T0	LACBIDRAFT_235491
NCU08275T0	LACBIDRAFT_190337
NCU09864T0	LACBIDRAFT_230442
NCU00892T0	LACBIDRAFT_311948
NCU01525T0	LACBIDRAFT_316459
NCU07607T0	LACBIDRAFT_253303	LACBIDRAFT_143239	LACBIDRAFT_256686	LACBIDRAFT_143646	LACBIDRAFT_190250
NCU01547T0	LACBIDRAFT_190981
NCU00762T0	LACBIDRAFT_319772
NCU06520T0	LACBIDRAFT_249620	LACBIDRAFT_305106
NCU02423T0	LACBIDRAFT_182113
NCU02136T0	LACBIDRAFT_248359
NCU04797T0	LACBIDRAFT_191037
NCU05782T0	LACBIDRAFT_181543
NCU10762T0	LACBIDRAFT_309240
NCU00891T0	LACBIDRAFT_188827
NCU00789T0	LACBIDRAFT_191964
NCU04065T0	LACBIDRAFT_156969
NCU02687T0	LACBIDRAFT_232800
NCU06198T0	LACBIDRAFT_251779
NCU03020T0	LACBIDRAFT_300612
NCU07880T0	LACBIDRAFT_300809
NCU11254T0	LACBIDRAFT_313621
NCU07659T0	LACBIDRAFT_378984
NCU04013T1	LACBIDRAFT_189092	LACBIDRAFT_392399	LACBIDRAFT_307566
NCU04013T0	LACBIDRAFT_189092	LACBIDRAFT_392399	LACBIDRAFT_307566
NCU06440T0	LACBIDRAFT_189495
NCU08378T0	LACBIDRAFT_243698
NCU09004T0	LACBIDRAFT_297224
NCU05117T0	LACBIDRAFT_311834
NCU02828T0	LACBIDRAFT_302841	LACBIDRAFT_302907
NCU08507T0	LACBIDRAFT_157881
NCU07755T0	LACBIDRAFT_252456
NCU00153T0	LACBIDRAFT_311463
NCU02203T0	LACBIDRAFT_307478
NCU03393T0	LACBIDRAFT_189049
NCU03441T0	LACBIDRAFT_254718
NCU04333T0	LACBIDRAFT_307470
NCU02238T0	LACBIDRAFT_314483	LACBIDRAFT_298947	LACBIDRAFT_184655
NCU11568T0	LACBIDRAFT_231037
NCU11568T1	LACBIDRAFT_231037
NCU02524T0	LACBIDRAFT_302752
NCU07829T0	LACBIDRAFT_292327
NCU07116T0	LACBIDRAFT_311372	LACBIDRAFT_311371	LACBIDRAFT_318427	LACBIDRAFT_310575	LACBIDRAFT_309363	LACBIDRAFT_301895
NCU12101T0	LACBIDRAFT_311372	LACBIDRAFT_311371	LACBIDRAFT_318427	LACBIDRAFT_310575	LACBIDRAFT_309363	LACBIDRAFT_301895
NCU00821T0	LACBIDRAFT_191542
NCU01132T0	LACBIDRAFT_191542
NCU05079T0	LACBIDRAFT_301981
NCU08738T0	LACBIDRAFT_301981
NCU05266T0	LACBIDRAFT_141174
NCU03372T0	LACBIDRAFT_243443
NCU04259T0	LACBIDRAFT_246646
NCU11353T0	LACBIDRAFT_303596
NCU05580T0	LACBIDRAFT_252635	LACBIDRAFT_304813
NCU06047T0	LACBIDRAFT_192550
NCU09621T0	LACBIDRAFT_185911
NCU05196T0	LACBIDRAFT_151865
NCU00880T0	LACBIDRAFT_244097
NCU06550T0	LACBIDRAFT_247304
NCU00108T0	LACBIDRAFT_230665
NCU02333T0	LACBIDRAFT_176615
NCU02611T0	LACBIDRAFT_180331
NCU07266T0	LACBIDRAFT_334053
NCU06779T0	LACBIDRAFT_399402
NCU00660T0	LACBIDRAFT_143274
NCU09485T0	LACBIDRAFT_189980
NCU00831T0	LACBIDRAFT_312108
NCU06194T0	LACBIDRAFT_303772
NCU08011T0	LACBIDRAFT_305415
NCU01330T0	LACBIDRAFT_305813
NCU08964T0	LACBIDRAFT_192765
NCU07732T0	LACBIDRAFT_249272
NCU07732T1	LACBIDRAFT_249272
NCU01776T0	LACBIDRAFT_290660
NCU05250T0	LACBIDRAFT_292430
NCU00981T0	LACBIDRAFT_316454
NCU04507T0	LACBIDRAFT_179760
NCU12076T0	LACBIDRAFT_229195
NCU06402T0	LACBIDRAFT_182669
NCU06402T1	LACBIDRAFT_182669
NCU08216T0	LACBIDRAFT_171213
NCU08605T0	LACBIDRAFT_190127
NCU11791T0	LACBIDRAFT_305240
NCU09183T0	LACBIDRAFT_305901
NCU00463T0	LACBIDRAFT_305901
NCU11173T0	LACBIDRAFT_231927
NCU06371T0	LACBIDRAFT_301309
NCU06418T0	LACBIDRAFT_152287
NCU05295T0	LACBIDRAFT_291793
NCU03258T0	LACBIDRAFT_301830
NCU00336T0	LACBIDRAFT_318934
NCU01511T0	LACBIDRAFT_245416
NCU03659T0	LACBIDRAFT_305450
NCU06202T0	LACBIDRAFT_301214
NCU08762T0	LACBIDRAFT_295646
NCU04368T0	LACBIDRAFT_179508
NCU07343T0	LACBIDRAFT_333006	LACBIDRAFT_186194	LACBIDRAFT_310516	LACBIDRAFT_312917
NCU09904T0	LACBIDRAFT_393059	LACBIDRAFT_389714	LACBIDRAFT_186533
NCU03231T0	LACBIDRAFT_187928
NCU01916T0	LACBIDRAFT_185165	LACBIDRAFT_250454
NCU03269T0	LACBIDRAFT_240941	LACBIDRAFT_191878
NCU09486T0	LACBIDRAFT_297021
NCU05873T0	LACBIDRAFT_297021
NCU05720T0	LACBIDRAFT_191284
NCU08477T0	LACBIDRAFT_183731
NCU08280T0	LACBIDRAFT_190855
NCU03913T0	LACBIDRAFT_319398
NCU01546T0	LACBIDRAFT_159108
NCU01953T0	LACBIDRAFT_294384
NCU00784T0	LACBIDRAFT_313976
NCU02374T0	LACBIDRAFT_123195
NCU02406T0	LACBIDRAFT_297002
NCU01754T0	LACBIDRAFT_179500	LACBIDRAFT_324584
NCU01754T1	LACBIDRAFT_179500	LACBIDRAFT_324584
NCU02476T0	LACBIDRAFT_179500	LACBIDRAFT_324584
NCU01831T0	LACBIDRAFT_249203
NCU07381T0	LACBIDRAFT_244371
NCU08895T0	LACBIDRAFT_313645
NCU00467T0	LACBIDRAFT_185252
NCU02564T0	LACBIDRAFT_246912
NCU04063T0	LACBIDRAFT_186131
NCU07075T0	LACBIDRAFT_187790
NCU08811T0	LACBIDRAFT_310440
NCU09816T0	LACBIDRAFT_329524
NCU06251T0	LACBIDRAFT_227785
NCU08878T0	LACBIDRAFT_295890
NCU03295T0	LACBIDRAFT_296305	LACBIDRAFT_302005
NCU03050T0	LACBIDRAFT_305498
NCU11471T0	LACBIDRAFT_182489	LACBIDRAFT_190828
NCU03341T0	LACBIDRAFT_244273
NCU03739T0	LACBIDRAFT_295651
NCU00169T0	LACBIDRAFT_303889
NCU00988T0	LACBIDRAFT_183424	LACBIDRAFT_250584	LACBIDRAFT_314210
NCU00523T0	LACBIDRAFT_245936
NCU08008T0	LACBIDRAFT_291007
NCU08633T0	LACBIDRAFT_305737
NCU07022T0	LACBIDRAFT_174052
NCU06259T0	LACBIDRAFT_191143
NCU02112T0	LACBIDRAFT_304147
NCU05224T0	LACBIDRAFT_297362
NCU03711T0	LACBIDRAFT_300861
NCU09437T0	LACBIDRAFT_300423
NCU03768T1	LACBIDRAFT_244034
NCU03768T0	LACBIDRAFT_244034
NCU03768T2	LACBIDRAFT_244034
NCU04460T0	LACBIDRAFT_247525
NCU06336T0	LACBIDRAFT_182060
NCU09123T0	LACBIDRAFT_251340
NCU07263T0	LACBIDRAFT_301012
NCU04418T0	LACBIDRAFT_299006	LACBIDRAFT_298211	LACBIDRAFT_298212
NCU03981T1	LACBIDRAFT_188045
NCU03981T0	LACBIDRAFT_188045
NCU07849T0	LACBIDRAFT_232790
NCU07849T1	LACBIDRAFT_232790
NCU05160T0	LACBIDRAFT_152223
NCU07587T0	LACBIDRAFT_166037
NCU08004T0	LACBIDRAFT_189164
NCU01484T0	LACBIDRAFT_175325
NCU00765T0	LACBIDRAFT_234289
NCU02457T0	LACBIDRAFT_183579
NCU03388T0	LACBIDRAFT_230666
NCU03678T0	LACBIDRAFT_228899
NCU07722T0	LACBIDRAFT_227800
NCU03445T0	LACBIDRAFT_309571
NCU07988T0	LACBIDRAFT_308913
NCU03935T0	LACBIDRAFT_238324	LACBIDRAFT_242236
NCU08340T0	LACBIDRAFT_311622
NCU08340T1	LACBIDRAFT_311622
NCU03658T0	LACBIDRAFT_248167
NCU04983T0	LACBIDRAFT_190564
NCU06077T0	LACBIDRAFT_235328
NCU07067T0	LACBIDRAFT_190685
NCU07558T0	LACBIDRAFT_248705
NCU00717T0	LACBIDRAFT_309496
NCU00575T0	LACBIDRAFT_312018
NCU09745T0	LACBIDRAFT_294576
NCU06718T0	LACBIDRAFT_305285
NCU08674T0	LACBIDRAFT_303849
NCU00294T0	LACBIDRAFT_294417
NCU04642T0	LACBIDRAFT_306187
NCU01795T0	LACBIDRAFT_236837
NCU08502T0	LACBIDRAFT_295206
NCU04779T0	LACBIDRAFT_316579	LACBIDRAFT_252413	LACBIDRAFT_237670
NCU04653T0	LACBIDRAFT_187225
NCU06085T0	LACBIDRAFT_187225
NCU01022T0	LACBIDRAFT_246783
NCU05216T0	LACBIDRAFT_245134
NCU07498T0	LACBIDRAFT_297010
NCU09014T0	LACBIDRAFT_295492
NCU00213T0	LACBIDRAFT_315993
NCU04784T0	LACBIDRAFT_311515
NCU07062T0	LACBIDRAFT_235046	LACBIDRAFT_305554
NCU03492T0	LACBIDRAFT_248952
NCU06454T0	LACBIDRAFT_172912
NCU08427T0	LACBIDRAFT_229498
NCU00790T0	LACBIDRAFT_309273
NCU09321T0	LACBIDRAFT_316888
NCU03352T0	LACBIDRAFT_167431	LACBIDRAFT_254611	LACBIDRAFT_254568
NCU07530T0	LACBIDRAFT_186854
NCU08489T0	LACBIDRAFT_186854
NCU01427T0	LACBIDRAFT_256060
NCU01550T0	LACBIDRAFT_290988
NCU02310T0	LACBIDRAFT_249442
NCU04770T0	LACBIDRAFT_148575
NCU11325T0	LACBIDRAFT_183429
NCU06585T0	LACBIDRAFT_312109
NCU06699T0	LACBIDRAFT_256277	LACBIDRAFT_248983	LACBIDRAFT_244654	LACBIDRAFT_242531
NCU00414T0	LACBIDRAFT_192435
NCU01666T0	LACBIDRAFT_184682
NCU09309T0	LACBIDRAFT_181985
NCU03404T0	LACBIDRAFT_310810
NCU01637T0	LACBIDRAFT_254221
NCU02961T0	LACBIDRAFT_247011
NCU09475T0	LACBIDRAFT_184639
NCU11266T0	LACBIDRAFT_188091
NCU10044T0	LACBIDRAFT_251065
NCU10895T0	LACBIDRAFT_250266
NCU03727T0	LACBIDRAFT_305741
NCU03355T0	LACBIDRAFT_306872	LACBIDRAFT_306873	LACBIDRAFT_306874	LACBIDRAFT_308000
NCU00251T0	LACBIDRAFT_306872	LACBIDRAFT_306873	LACBIDRAFT_306874	LACBIDRAFT_308000
NCU01151T0	LACBIDRAFT_306872	LACBIDRAFT_306873	LACBIDRAFT_306874	LACBIDRAFT_308000
NCU01949T0	LACBIDRAFT_243109	LACBIDRAFT_290699
NCU02305T0	LACBIDRAFT_251291	LACBIDRAFT_335947
NCU04137T0	LACBIDRAFT_151832
NCU02757T0	LACBIDRAFT_242914
NCU01285T0	LACBIDRAFT_307734
NCU00780T0	LACBIDRAFT_248110
NCU02209T0	LACBIDRAFT_292603
NCU05427T0	LACBIDRAFT_305736
NCU05942T0	LACBIDRAFT_314157
NCU07125T0	LACBIDRAFT_313992
NCU00605T0	LACBIDRAFT_152374
NCU02414T0	LACBIDRAFT_142306
NCU04459T0	LACBIDRAFT_231949
NCU06866T0	LACBIDRAFT_166907
NCU06067T0	LACBIDRAFT_293181
NCU02147T0	LACBIDRAFT_302801
NCU03154T0	LACBIDRAFT_301232
NCU09553T0	LACBIDRAFT_240565
NCU09758T0	LACBIDRAFT_308947
NCU09320T0	LACBIDRAFT_292479
NCU07711T0	LACBIDRAFT_297357
NCU01247T0	LACBIDRAFT_316970
NCU08578T0	LACBIDRAFT_319010
NCU00602T0	LACBIDRAFT_143192
NCU10059T0	LACBIDRAFT_183239
NCU00522T0	LACBIDRAFT_311699
NCU07300T0	LACBIDRAFT_300857
NCU00776T0	LACBIDRAFT_185727	LACBIDRAFT_295069
NCU01702T0	LACBIDRAFT_234167
NCU04069T0	LACBIDRAFT_191792
NCU06380T0	LACBIDRAFT_189929
NCU11215T0	LACBIDRAFT_305484
NCU10018T0	LACBIDRAFT_307438
NCU00665T0	LACBIDRAFT_334938
NCU03924T0	LACBIDRAFT_328751
NCU11181T0	LACBIDRAFT_392946
NCU00150T0	LACBIDRAFT_236329
NCU00150T1	LACBIDRAFT_236329
NCU02480T0	LACBIDRAFT_187873
NCU07564T0	LACBIDRAFT_189025
NCU09311T0	LACBIDRAFT_186732
NCU09930T0	LACBIDRAFT_247939
NCU05971T0	LACBIDRAFT_303704
NCU04783T0	LACBIDRAFT_399533
NCU07720T0	LACBIDRAFT_143199	LACBIDRAFT_310229
NCU00755T0	LACBIDRAFT_143199	LACBIDRAFT_310229
NCU01419T0	LACBIDRAFT_177286
NCU03229T0	LACBIDRAFT_144256
NCU05523T0	LACBIDRAFT_257057
NCU05364T0	LACBIDRAFT_300875
NCU06999T0	LACBIDRAFT_301502
NCU07850T0	LACBIDRAFT_383559
NCU04207T0	LACBIDRAFT_232188
NCU06552T0	LACBIDRAFT_247511
NCU07165T0	LACBIDRAFT_256137
NCU02160T0	LACBIDRAFT_170638
NCU01446T0	LACBIDRAFT_252184
NCU01950T0	LACBIDRAFT_246820
NCU11927T0	LACBIDRAFT_312100
NCU03332T0	LACBIDRAFT_190199
NCU06726T0	LACBIDRAFT_171244
NCU06712T0	LACBIDRAFT_189531
NCU06950T0	LACBIDRAFT_187800
NCU09239T0	LACBIDRAFT_250172
NCU03079T0	LACBIDRAFT_247367
NCU11864T0	LACBIDRAFT_247492
NCU07021T0	LACBIDRAFT_311928
NCU06009T0	LACBIDRAFT_310203	LACBIDRAFT_254038
NCU02716T0	LACBIDRAFT_245937
NCU08326T0	LACBIDRAFT_184606
NCU01172T0	LACBIDRAFT_305844
NCU09161T0	LACBIDRAFT_188563
NCU02586T0	LACBIDRAFT_305435
NCU07965T0	LACBIDRAFT_297861
NCU04505T0	LACBIDRAFT_309065
NCU09227T0	LACBIDRAFT_310787
NCU02428T0	LACBIDRAFT_252281
NCU04190T0	LACBIDRAFT_301034
NCU01174T0	LACBIDRAFT_316440
NCU06404T0	LACBIDRAFT_387559
NCU00465T0	LACBIDRAFT_159402
NCU02263T0	LACBIDRAFT_237398
NCU06764T0	LACBIDRAFT_188978
NCU07528T0	LACBIDRAFT_243960
NCU04379T0	LACBIDRAFT_311689
NCU02533T0	LACBIDRAFT_319284
NCU02056T0	LACBIDRAFT_175070
NCU06578T0	LACBIDRAFT_242896
NCU08959T0	LACBIDRAFT_305457
NCU01523T0	LACBIDRAFT_192570
NCU08434T0	LACBIDRAFT_291442
NCU11242T0	LACBIDRAFT_307022
NCU12027T0	LACBIDRAFT_316192
NCU03846T0	LACBIDRAFT_256131
NCU03846T1	LACBIDRAFT_256131
NCU05797T0	LACBIDRAFT_188632
NCU08066T0	LACBIDRAFT_187989
NCU08886T0	LACBIDRAFT_317321	LACBIDRAFT_317213	LACBIDRAFT_305358
NCU04019T0	LACBIDRAFT_249182
NCU06416T0	LACBIDRAFT_245857
NCU02585T0	LACBIDRAFT_305695
NCU03409T0	LACBIDRAFT_186329	LACBIDRAFT_143120
NCU05390T0	LACBIDRAFT_188276
NCU01184T0	LACBIDRAFT_251570
NCU04074T0	LACBIDRAFT_170574
NCU00182T0	LACBIDRAFT_301095
NCU03965T0	LACBIDRAFT_292346
NCU05075T0	LACBIDRAFT_293855
NCU08607T0	LACBIDRAFT_182556
NCU11410T0	LACBIDRAFT_152151
NCU00046T0	LACBIDRAFT_313588
NCU06052T0	LACBIDRAFT_305357
NCU03921T0	LACBIDRAFT_291958	LACBIDRAFT_396180
NCU01069T0	LACBIDRAFT_189197
NCU02269T0	LACBIDRAFT_183526
NCU06031T0	LACBIDRAFT_172363
NCU07542T0	LACBIDRAFT_247017
NCU09090T0	LACBIDRAFT_185029
NCU09600T0	LACBIDRAFT_186973
NCU08850T0	LACBIDRAFT_313909
NCU04323T0	LACBIDRAFT_187875
NCU07733T0	LACBIDRAFT_182517
NCU05862T0	LACBIDRAFT_245814	LACBIDRAFT_315438	LACBIDRAFT_315452
NCU01095T0	LACBIDRAFT_245814	LACBIDRAFT_315438	LACBIDRAFT_315452
NCU02282T0	LACBIDRAFT_159197	LACBIDRAFT_159277
NCU01767T0	LACBIDRAFT_247779
NCU02074T0	LACBIDRAFT_313802
NCU04243T0	LACBIDRAFT_311694
NCU01906T0	LACBIDRAFT_331398
NCU01524T0	LACBIDRAFT_229254
NCU03369T0	LACBIDRAFT_187841
NCU00337T0	LACBIDRAFT_305953
NCU08687T0	LACBIDRAFT_251636
NCU08021T0	LACBIDRAFT_382601
NCU01904T0	LACBIDRAFT_235362
NCU11102T0	LACBIDRAFT_179223
NCU03166T0	LACBIDRAFT_306060
NCU07985T0	LACBIDRAFT_254577	LACBIDRAFT_192361	LACBIDRAFT_309717
NCU07814T0	LACBIDRAFT_243185	LACBIDRAFT_248879
NCU01866T0	LACBIDRAFT_248522
NCU03953T0	LACBIDRAFT_183558
NCU03503T0	LACBIDRAFT_247825
NCU02289T0	LACBIDRAFT_294356
NCU05587T0	LACBIDRAFT_183172
NCU08909T0	LACBIDRAFT_143003	LACBIDRAFT_187145	LACBIDRAFT_303104
NCU03859T0	LACBIDRAFT_228053
NCU04647T0	LACBIDRAFT_229586
NCU07550T0	LACBIDRAFT_184184
NCU09538T0	LACBIDRAFT_296430
NCU07565T0	LACBIDRAFT_305253
NCU03763T0	LACBIDRAFT_324932
NCU09098T0	LACBIDRAFT_311884
NCU09992T0	LACBIDRAFT_311397
NCU01936T0	LACBIDRAFT_249504
NCU00501T0	LACBIDRAFT_297788
NCU06417T0	LACBIDRAFT_182959
NCU00614T0	LACBIDRAFT_318747
NCU08035T0	LACBIDRAFT_306144
NCU07590T0	LACBIDRAFT_316088
NCU03237T0	LACBIDRAFT_399500
NCU00513T0	LACBIDRAFT_190245
NCU03207T0	LACBIDRAFT_182799
NCU03826T0	LACBIDRAFT_248920
NCU06489T0	LACBIDRAFT_379903
NCU03491T0	LACBIDRAFT_181470
NCU09258T0	LACBIDRAFT_191474
NCU08290T0	LACBIDRAFT_316078
NCU10905T0	LACBIDRAFT_316427
NCU01669T0	LACBIDRAFT_245232
NCU01256T0	LACBIDRAFT_300615
NCU06057T0	LACBIDRAFT_253515
NCU09747T0	LACBIDRAFT_189259
NCU09535T0	LACBIDRAFT_233557
NCU05207T0	LACBIDRAFT_301091
NCU02965T0	LACBIDRAFT_306064
NCU10519T0	LACBIDRAFT_319287
NCU00088T0	LACBIDRAFT_191368
NCU04378T0	LACBIDRAFT_233038
NCU11489T0	LACBIDRAFT_190376
NCU09444T0	LACBIDRAFT_302917
NCU00205T0	LACBIDRAFT_317789	LACBIDRAFT_307095	LACBIDRAFT_317500
NCU02226T0	LACBIDRAFT_189088
NCU03802T0	LACBIDRAFT_249619
NCU04228T0	LACBIDRAFT_246865
NCU03777T0	LACBIDRAFT_292320
NCU00216T0	LACBIDRAFT_300832
NCU06448T0	LACBIDRAFT_234621
NCU00825T0	LACBIDRAFT_303861
NCU10061T0	LACBIDRAFT_191251
NCU11288T0	LACBIDRAFT_256027
NCU00154T0	LACBIDRAFT_256027
NCU02105T0	LACBIDRAFT_252840
NCU09897T0	LACBIDRAFT_181261
NCU09598T0	LACBIDRAFT_316111
NCU01826T0	LACBIDRAFT_249948
NCU01456T0	LACBIDRAFT_249948
NCU09435T0	LACBIDRAFT_245406	LACBIDRAFT_302694
NCU06153T0	LACBIDRAFT_315434	LACBIDRAFT_292343
NCU02497T0	LACBIDRAFT_232894
NCU03439T0	LACBIDRAFT_246207
NCU03546T0	LACBIDRAFT_305750
NCU08435T0	LACBIDRAFT_315790
NCU00911T0	LACBIDRAFT_189031
NCU03255T0	LACBIDRAFT_157734
NCU04637T0	LACBIDRAFT_186940
NCU03036T0	LACBIDRAFT_300159
NCU06771T0	LACBIDRAFT_295761
NCU08005T0	LACBIDRAFT_305530
NCU01471T0	LACBIDRAFT_160684
NCU01221T0	LACBIDRAFT_192404
NCU04614T0	LACBIDRAFT_232261
NCU02603T0	LACBIDRAFT_314347
NCU09091T0	LACBIDRAFT_304323
NCU06179T0	LACBIDRAFT_153039	LACBIDRAFT_232400
NCU08389T0	LACBIDRAFT_192674
NCU08389T1	LACBIDRAFT_192674
NCU08752T0	LACBIDRAFT_317167	LACBIDRAFT_317144
NCU01104T0	LACBIDRAFT_157553
NCU02509T0	LACBIDRAFT_182408
NCU02513T0	LACBIDRAFT_187613
NCU04553T0	LACBIDRAFT_290725
NCU05419T0	LACBIDRAFT_247997
NCU01409T0	LACBIDRAFT_300884
NCU05686T0	LACBIDRAFT_294393
NCU09290T0	LACBIDRAFT_188567
NCU02626T0	LACBIDRAFT_308587
NCU03819T0	LACBIDRAFT_305997
NCU06238T0	LACBIDRAFT_305360
NCU01200T1	LACBIDRAFT_183653
NCU01200T0	LACBIDRAFT_183653
NCU12175T0	LACBIDRAFT_166507	LACBIDRAFT_243087
NCU06673T0	LACBIDRAFT_228936
NCU07271T0	LACBIDRAFT_256061
NCU03888T0	LACBIDRAFT_300945
NCU02948T0	LACBIDRAFT_190833	LACBIDRAFT_185266
NCU02493T0	LACBIDRAFT_290938
NCU09119T0	LACBIDRAFT_178493
NCU08968T0	LACBIDRAFT_248976
NCU03646T0	LACBIDRAFT_305803
NCU00243T0	LACBIDRAFT_175105
NCU00913T0	LACBIDRAFT_152132
NCU05234T0	LACBIDRAFT_182447
NCU03989T0	LACBIDRAFT_247279
NCU07399T0	LACBIDRAFT_145246
NCU06351T0	LACBIDRAFT_239833
NCU01169T0	LACBIDRAFT_306196
NCU11222T0	LACBIDRAFT_297245
NCU08040T0	LACBIDRAFT_308847
NCU00434T0	LACBIDRAFT_145447
NCU00475T0	LACBIDRAFT_192547
NCU04182T0	LACBIDRAFT_189440
NCU11297T0	LACBIDRAFT_192627
NCU03622T0	LACBIDRAFT_305522
NCU07261T0	LACBIDRAFT_300879
NCU07884T0	LACBIDRAFT_301187
NCU09896T0	LACBIDRAFT_191920	LACBIDRAFT_251630	LACBIDRAFT_293022
NCU01324T0	LACBIDRAFT_188943
NCU03714T0	LACBIDRAFT_188295
NCU00181T0	LACBIDRAFT_300974
NCU06694T0	LACBIDRAFT_186873
NCU09744T0	LACBIDRAFT_178406
NCU04442T0	LACBIDRAFT_301332
NCU08823T0	LACBIDRAFT_190576	LACBIDRAFT_249795	LACBIDRAFT_249517
NCU03030T0	LACBIDRAFT_246777
NCU04479T0	LACBIDRAFT_246070
NCU07246T0	LACBIDRAFT_191754
NCU08500T0	LACBIDRAFT_190306
NCU02978T0	LACBIDRAFT_311758
NCU01134T0	LACBIDRAFT_190116	LACBIDRAFT_311267	LACBIDRAFT_295462	LACBIDRAFT_192185	LACBIDRAFT_191538	LACBIDRAFT_189858	LACBIDRAFT_190903	LACBIDRAFT_251026	LACBIDRAFT_248655	LACBIDRAFT_291413
NCU00170T0	LACBIDRAFT_186713
NCU00308T0	LACBIDRAFT_184877
NCU00472T0	LACBIDRAFT_182751
NCU03261T0	LACBIDRAFT_180966
NCU07299T0	LACBIDRAFT_170594
NCU07262T0	LACBIDRAFT_191080
NCU00232T0	LACBIDRAFT_305227
NCU03963T0	LACBIDRAFT_310905
NCU09594T0	LACBIDRAFT_301074
NCU00173T0	LACBIDRAFT_170578
NCU02658T0	LACBIDRAFT_231004
NCU05453T0	LACBIDRAFT_166816
NCU09025T0	LACBIDRAFT_231681
NCU09727T0	LACBIDRAFT_189949
NCU01141T0	LACBIDRAFT_318009
NCU03330T0	LACBIDRAFT_399497
NCU11098T0	LACBIDRAFT_300869
NCU00030T0	LACBIDRAFT_145519
NCU03304T0	LACBIDRAFT_291705
NCU04633T0	LACBIDRAFT_296492
NCU09552T0	LACBIDRAFT_304921
NCU10073T0	LACBIDRAFT_380245
NCU03948T0	LACBIDRAFT_318953	LACBIDRAFT_239661
NCU07989T0	LACBIDRAFT_190033
NCU01564T0	LACBIDRAFT_311853
NCU09285T0	LACBIDRAFT_318806
NCU04108T0	LACBIDRAFT_299855	LACBIDRAFT_228706
NCU07619T0	LACBIDRAFT_299855	LACBIDRAFT_228706
NCU01552T0	LACBIDRAFT_189243
NCU01552T1	LACBIDRAFT_189243
NCU07830T0	LACBIDRAFT_184206
NCU07662T0	LACBIDRAFT_187545
NCU07465T0	LACBIDRAFT_292092
NCU06606T0	LACBIDRAFT_321219
NCU11453T0	LACBIDRAFT_311946
NCU01083T0	LACBIDRAFT_172677
NCU01667T0	LACBIDRAFT_251532
NCU00944T0	LACBIDRAFT_301794
NCU05028T0	LACBIDRAFT_297780
NCU04120T0	LACBIDRAFT_318312
NCU11246T0	LACBIDRAFT_306220
NCU09115T0	LACBIDRAFT_252331	LACBIDRAFT_303883	LACBIDRAFT_185962	LACBIDRAFT_302931	LACBIDRAFT_393891
NCU03833T0	LACBIDRAFT_291275
NCU03833T1	LACBIDRAFT_291275
NCU00135T0	LACBIDRAFT_145929
NCU00919T0	LACBIDRAFT_243044
NCU09798T0	LACBIDRAFT_157487
NCU09658T0	LACBIDRAFT_182961
NCU06035T0	LACBIDRAFT_318844
NCU09843T0	LACBIDRAFT_311835
NCU02633T0	LACBIDRAFT_246678
NCU00600T0	LACBIDRAFT_302760
NCU08385T0	LACBIDRAFT_297144
NCU00963T0	LACBIDRAFT_245886
NCU01084T0	LACBIDRAFT_311669
NCU02005T0	LACBIDRAFT_231584
NCU01961T0	LACBIDRAFT_299606
NCU06428T0	LACBIDRAFT_246172
NCU09001T0	LACBIDRAFT_292420
NCU06410T0	LACBIDRAFT_300799
NCU08022T0	LACBIDRAFT_300927
NCU06460T0	LACBIDRAFT_318649
NCU06715T0	LACBIDRAFT_399529
NCU07698T0	LACBIDRAFT_385738
NCU02600T0	LACBIDRAFT_190537	LACBIDRAFT_295108
NCU05846T0	LACBIDRAFT_190537	LACBIDRAFT_295108
NCU05009T0	LACBIDRAFT_172170
NCU05009T1	LACBIDRAFT_172170
NCU00025T0	LACBIDRAFT_152412
NCU03204T0	LACBIDRAFT_246707
NCU00542T0	LACBIDRAFT_305546
NCU00736T0	LACBIDRAFT_297342
NCU07774T0	LACBIDRAFT_171534
NCU05252T0	LACBIDRAFT_292511
NCU06594T0	LACBIDRAFT_251764
NCU07719T0	LACBIDRAFT_291469
NCU10046T0	LACBIDRAFT_183149
NCU06030T0	LACBIDRAFT_309006
NCU02128T0	LACBIDRAFT_306098
NCU02368T0	LACBIDRAFT_306134
NCU02960T0	LACBIDRAFT_313746
NCU06242T0	LACBIDRAFT_313288
NCU01165T0	LACBIDRAFT_189549
NCU03009T0	LACBIDRAFT_145794
NCU07482T0	LACBIDRAFT_249888
NCU06332T0	LACBIDRAFT_305719
NCU00690T0	LACBIDRAFT_230763
NCU03610T0	LACBIDRAFT_181297
NCU01317T0	LACBIDRAFT_294076
NCU02375T0	LACBIDRAFT_305245
NCU11744T0	LACBIDRAFT_254044
NCU07548T0	LACBIDRAFT_319933
NCU02653T0	LACBIDRAFT_187852
NCU02812T0	LACBIDRAFT_244113
NCU04304T0	LACBIDRAFT_182555
NCU03556T0	LACBIDRAFT_246468
NCU01947T0	LACBIDRAFT_320917
NCU07358T0	LACBIDRAFT_307431
NCU03914T0	LACBIDRAFT_387953	LACBIDRAFT_190947	LACBIDRAFT_174798	LACBIDRAFT_331446	LACBIDRAFT_172826	LACBIDRAFT_182889
NCU09412T0	LACBIDRAFT_328485	LACBIDRAFT_325982
NCU00777T0	LACBIDRAFT_244288
NCU03559T0	LACBIDRAFT_191797
NCU03732T0	LACBIDRAFT_191048
NCU02432T0	LACBIDRAFT_297317
NCU08048T0	LACBIDRAFT_158383
NCU06534T0	LACBIDRAFT_304430
NCU03971T0	LACBIDRAFT_315886
NCU09518T0	LACBIDRAFT_396511
NCU07621T0	LACBIDRAFT_180140	LACBIDRAFT_305445
NCU07289T0	LACBIDRAFT_188636
NCU07289T1	LACBIDRAFT_188636
NCU01332T0	LACBIDRAFT_188374
NCU00087T0	LACBIDRAFT_291579
NCU05804T0	LACBIDRAFT_186351
NCU02704T0	LACBIDRAFT_303987
NCU00924T0	LACBIDRAFT_313879
NCU07320T0	LACBIDRAFT_308768
NCU00028T0	LACBIDRAFT_244943
NCU03952T0	LACBIDRAFT_300687
NCU10292T0	LACBIDRAFT_181601
NCU10028T0	LACBIDRAFT_227798
NCU08941T0	LACBIDRAFT_308709
NCU00692T0	LACBIDRAFT_192317
NCU00218T0	LACBIDRAFT_252312
NCU01179T0	LACBIDRAFT_292264
NCU01929T0	LACBIDRAFT_248700
NCU04539T0	LACBIDRAFT_230911
NCU09731T0	LACBIDRAFT_180175
NCU10048T0	LACBIDRAFT_190819
NCU09000T0	LACBIDRAFT_297638
NCU07472T0	LACBIDRAFT_302539
NCU09550T0	LACBIDRAFT_300117
NCU11365T0	LACBIDRAFT_298401
NCU02555T0	LACBIDRAFT_399448
NCU04302T0	LACBIDRAFT_187883
NCU08044T0	LACBIDRAFT_182360
NCU02433T0	LACBIDRAFT_307494
NCU00301T0	LACBIDRAFT_323023
NCU09710T0	LACBIDRAFT_300931
NCU02042T0	LACBIDRAFT_330527
NCU01166T0	LACBIDRAFT_188795
NCU01515T0	LACBIDRAFT_232470
NCU02421T0	LACBIDRAFT_190965
NCU02802T0	LACBIDRAFT_232799
NCU01913T0	LACBIDRAFT_293399
NCU04153T0	LACBIDRAFT_290778
NCU00971T0	LACBIDRAFT_305539
NCU08595T0	LACBIDRAFT_303856
NCU07709T0	LACBIDRAFT_305317	LACBIDRAFT_307944
NCU00895T0	LACBIDRAFT_148181
NCU03596T0	LACBIDRAFT_152940
NCU11357T0	LACBIDRAFT_170847
NCU08609T0	LACBIDRAFT_247523
NCU03264T0	LACBIDRAFT_305365
NCU10144T0	LACBIDRAFT_313901
NCU00435T0	LACBIDRAFT_244011
NCU03988T0	LACBIDRAFT_320115
NCU02113T0	LACBIDRAFT_174313
NCU01115T0	LACBIDRAFT_294801
NCU08018T0	LACBIDRAFT_188966
NCU07931T0	LACBIDRAFT_190163
NCU08671T0	LACBIDRAFT_246613
NCU11739T0	LACBIDRAFT_297053
NCU09380T0	LACBIDRAFT_317976
NCU02373T0	LACBIDRAFT_230624
NCU04156T0	LACBIDRAFT_294931
NCU01918T0	LACBIDRAFT_399438
NCU00244T0	LACBIDRAFT_242566
NCU03527T0	LACBIDRAFT_245084
NCU11651T0	LACBIDRAFT_183668
NCU09322T0	LACBIDRAFT_247763
NCU09210T0	LACBIDRAFT_307269
NCU07953T0	LACBIDRAFT_309224
NCU04874T0	LACBIDRAFT_309224
NCU03038T0	LACBIDRAFT_191503
NCU04407T0	LACBIDRAFT_189099
NCU04193T0	LACBIDRAFT_247808
NCU00164T0	LACBIDRAFT_300824
NCU01099T0	LACBIDRAFT_306179
NCU00258T0	LACBIDRAFT_186109
NCU02302T0	LACBIDRAFT_192443
NCU08955T0	LACBIDRAFT_229680
NCU00317T0	LACBIDRAFT_313271
NCU07574T0	LACBIDRAFT_297528
NCU08151T0	LACBIDRAFT_316135
NCU09525T0	LACBIDRAFT_256021	LACBIDRAFT_316199
NCU01305T0	LACBIDRAFT_229109
NCU06039T0	LACBIDRAFT_249168
NCU06554T0	LACBIDRAFT_295209
NCU06532T0	LACBIDRAFT_305515
NCU03730T0	LACBIDRAFT_313273
NCU10618T0	LACBIDRAFT_311866
NCU03564T0	LACBIDRAFT_318973	LACBIDRAFT_323980
NCU00578T0	LACBIDRAFT_191564
NCU05316T0	LACBIDRAFT_393917
NCU09165T0	LACBIDRAFT_312576	LACBIDRAFT_333596
NCU00512T0	LACBIDRAFT_236364
NCU00311T0	LACBIDRAFT_292475
NCU03806T0	LACBIDRAFT_185073
NCU09264T0	LACBIDRAFT_312101
NCU11785T0	LACBIDRAFT_399396
NCU01980T0	LACBIDRAFT_250989	LACBIDRAFT_300223
NCU01554T0	LACBIDRAFT_292345
NCU04443T0	LACBIDRAFT_243307
NCU07188T0	LACBIDRAFT_152612
NCU08070T0	LACBIDRAFT_245214
NCU07819T0	LACBIDRAFT_297199
NCU02996T0	LACBIDRAFT_311800
NCU00334T0	LACBIDRAFT_185879	LACBIDRAFT_227929
NCU10852T0	LACBIDRAFT_182604
NCU07693T0	LACBIDRAFT_305678
NCU01635T0	LACBIDRAFT_191988	LACBIDRAFT_294559	LACBIDRAFT_170733	LACBIDRAFT_302849	LACBIDRAFT_251730
NCU01393T0	LACBIDRAFT_236861	LACBIDRAFT_185397
NCU12068T0	LACBIDRAFT_236861	LACBIDRAFT_185397
NCU06430T0	LACBIDRAFT_248300	LACBIDRAFT_250899	LACBIDRAFT_175349
NCU02814T0	LACBIDRAFT_293051	LACBIDRAFT_298988
NCU05977T0	LACBIDRAFT_189233
NCU09532T0	LACBIDRAFT_189233
NCU01008T0	LACBIDRAFT_191260
NCU02693T0	LACBIDRAFT_188460
NCU01553T0	LACBIDRAFT_246255
NCU05045T0	LACBIDRAFT_144415
NCU03188T0	LACBIDRAFT_248838
NCU05593T0	LACBIDRAFT_186162
NCU02104T0	LACBIDRAFT_303762
NCU01779T0	LACBIDRAFT_319224
NCU00152T0	LACBIDRAFT_313747
NCU02378T0	LACBIDRAFT_311967
NCU00726T0	LACBIDRAFT_294609	LACBIDRAFT_333157
NCU08388T0	LACBIDRAFT_311452
NCU08388T1	LACBIDRAFT_311452
NCU01568T0	LACBIDRAFT_249179
NCU03407T0	LACBIDRAFT_192259
NCU00105T0	LACBIDRAFT_300987
NCU06708T0	LACBIDRAFT_181880
NCU06915T0	LACBIDRAFT_234473
NCU08468T0	LACBIDRAFT_229313
NCU07958T0	LACBIDRAFT_251259
NCU07742T0	LACBIDRAFT_296215
NCU09862T0	LACBIDRAFT_323025
NCU08395T0	LACBIDRAFT_191714	LACBIDRAFT_309141
NCU08395T1	LACBIDRAFT_191714	LACBIDRAFT_309141
NCU01990T0	LACBIDRAFT_235616	LACBIDRAFT_250367
NCU07435T0	LACBIDRAFT_158584
NCU03970T0	LACBIDRAFT_297810
NCU09792T0	LACBIDRAFT_152799
NCU11234T0	LACBIDRAFT_145463
NCU04532T0	LACBIDRAFT_299599
NCU06540T0	LACBIDRAFT_302749
NCU02808T0	LACBIDRAFT_311958
NCU12182T0	LACBIDRAFT_229974	LACBIDRAFT_239939	LACBIDRAFT_310984	LACBIDRAFT_253329	LACBIDRAFT_255302
NCU06883T0	LACBIDRAFT_245278
NCU09537T0	LACBIDRAFT_305569
NCU06974T0	LACBIDRAFT_235091	LACBIDRAFT_248175
NCU01914T0	LACBIDRAFT_192076
NCU06141T0	LACBIDRAFT_144184
NCU09366T0	LACBIDRAFT_182747
NCU00476T0	LACBIDRAFT_242892
NCU02381T0	LACBIDRAFT_231991
NCU07365T0	LACBIDRAFT_241730
NCU02522T0	LACBIDRAFT_316042
NCU09116T0	LACBIDRAFT_311755
NCU04097T0	LACBIDRAFT_188794
NCU03152T0	LACBIDRAFT_246464
NCU04405T0	LACBIDRAFT_291269
NCU09337T0	LACBIDRAFT_231982
NCU09519T0	LACBIDRAFT_293100
NCU04382T0	LACBIDRAFT_313701
NCU11257T0	LACBIDRAFT_317076
NCU09560T0	LACBIDRAFT_192586	LACBIDRAFT_295682	LACBIDRAFT_291347
NCU01429T0	LACBIDRAFT_178249
NCU03039T0	LACBIDRAFT_230113
NCU03781T0	LACBIDRAFT_249762
NCU05999T0	LACBIDRAFT_178594
NCU07992T0	LACBIDRAFT_246295
NCU09756T0	LACBIDRAFT_249916
NCU05589T0	LACBIDRAFT_315948
NCU09193T0	LACBIDRAFT_291582	LACBIDRAFT_319046	LACBIDRAFT_300910
NCU00422T0	LACBIDRAFT_190518
NCU00422T1	LACBIDRAFT_190518
NCU00008T0	LACBIDRAFT_246245	LACBIDRAFT_159106
NCU00592T0	LACBIDRAFT_291675
NCU03087T0	LACBIDRAFT_247307
NCU06721T0	LACBIDRAFT_255012
NCU07956T0	LACBIDRAFT_229936
NCU09103T0	LACBIDRAFT_305200	LACBIDRAFT_244728	LACBIDRAFT_253742
NCU10045T0	LACBIDRAFT_315313	LACBIDRAFT_315258	LACBIDRAFT_245379
NCU07200T0	LACBIDRAFT_295167	LACBIDRAFT_229555
NCU11380T0	LACBIDRAFT_317701	LACBIDRAFT_144697
NCU03092T0	LACBIDRAFT_147552
NCU04009T0	LACBIDRAFT_146089
NCU04087T0	LACBIDRAFT_192730
NCU01411T0	LACBIDRAFT_297564
NCU03576T0	LACBIDRAFT_300400
NCU11285T0	LACBIDRAFT_294692
NCU07937T0	LACBIDRAFT_306015
NCU11371T0	LACBIDRAFT_309074
NCU11196T0	LACBIDRAFT_320095
NCU03713T0	LACBIDRAFT_334333	LACBIDRAFT_318551	LACBIDRAFT_334347	LACBIDRAFT_314571
NCU00954T0	LACBIDRAFT_252813
NCU02225T0	LACBIDRAFT_315884
NCU08900T0	LACBIDRAFT_315828
NCU05796T0	LACBIDRAFT_188078
NCU05796T1	LACBIDRAFT_188078
NCU06269T0	LACBIDRAFT_325720	LACBIDRAFT_308095
NCU00119T0	LACBIDRAFT_292492
NCU04924T0	LACBIDRAFT_159819
NCU02614T0	LACBIDRAFT_309395
NCU10036T0	LACBIDRAFT_297466
NCU05421T0	LACBIDRAFT_312734
NCU00519T0	LACBIDRAFT_227985	LACBIDRAFT_242762
NCU02157T0	LACBIDRAFT_184142
NCU01514T0	LACBIDRAFT_233707
NCU02734T0	LACBIDRAFT_245635
NCU01644T0	LACBIDRAFT_296315
NCU02351T0	LACBIDRAFT_297827
NCU05783T0	LACBIDRAFT_248771
NCU06698T0	LACBIDRAFT_291682
NCU09717T0	LACBIDRAFT_186522
NCU06464T0	LACBIDRAFT_311836
NCU03107T0	LACBIDRAFT_296932	LACBIDRAFT_312085	LACBIDRAFT_296931	LACBIDRAFT_296893	LACBIDRAFT_247405
NCU06341T0	LACBIDRAFT_296932	LACBIDRAFT_312085	LACBIDRAFT_296931	LACBIDRAFT_296893	LACBIDRAFT_247405
NCU07668T0	LACBIDRAFT_296932	LACBIDRAFT_312085	LACBIDRAFT_296931	LACBIDRAFT_296893	LACBIDRAFT_247405
NCU08991T0	LACBIDRAFT_192726
NCU08991T1	LACBIDRAFT_192726
NCU03602T0	LACBIDRAFT_145571
NCU05616T0	LACBIDRAFT_153702
NCU02675T0	LACBIDRAFT_306168
NCU07699T0	LACBIDRAFT_301827
NCU06168T0	LACBIDRAFT_309380
NCU11263T0	LACBIDRAFT_301296
NCU08741T0	LACBIDRAFT_339222
NCU01441T0	LACBIDRAFT_246034	LACBIDRAFT_311383
NCU00316T0	LACBIDRAFT_190550
NCU01390T0	LACBIDRAFT_176672
NCU03282T0	LACBIDRAFT_241145
NCU09040T0	LACBIDRAFT_185826
NCU02980T0	LACBIDRAFT_303793
NCU03358T0	LACBIDRAFT_304052
NCU07437T0	LACBIDRAFT_297287
NCU04421T0	LACBIDRAFT_304549
NCU02744T0	LACBIDRAFT_311930
NCU04503T0	LACBIDRAFT_316066
NCU06559T0	LACBIDRAFT_316080
NCU00310T0	LACBIDRAFT_306967	LACBIDRAFT_297936	LACBIDRAFT_304399
NCU04987T0	LACBIDRAFT_184966
NCU06471T0	LACBIDRAFT_291005
NCU04165T0	LACBIDRAFT_301251
NCU04500T0	LACBIDRAFT_301747
NCU06348T0	LACBIDRAFT_301448
NCU06584T0	LACBIDRAFT_307015
NCU06959T0	LACBIDRAFT_308908
NCU07020T0	LACBIDRAFT_311668
NCU07816T0	LACBIDRAFT_301530	LACBIDRAFT_301519
NCU00889T0	LACBIDRAFT_181778
NCU02905T0	LACBIDRAFT_186549
NCU03102T0	LACBIDRAFT_291467
NCU04923T0	LACBIDRAFT_245122
NCU04231T0	LACBIDRAFT_292578
NCU06033T0	LACBIDRAFT_297633
NCU07313T0	LACBIDRAFT_305870
NCU10721T0	LACBIDRAFT_309077
NCU00624T0	LACBIDRAFT_173782
NCU01021T0	LACBIDRAFT_192518
NCU02376T0	LACBIDRAFT_247864
NCU05304T0	LACBIDRAFT_144436
NCU03891T0	LACBIDRAFT_292080
NCU04187T0	LACBIDRAFT_303728
NCU06631T0	LACBIDRAFT_301374
NCU06605T0	LACBIDRAFT_309027
NCU05936T0	LACBIDRAFT_298267	LACBIDRAFT_316256	LACBIDRAFT_334853	LACBIDRAFT_316255
NCU00157T0	LACBIDRAFT_192125	LACBIDRAFT_144193	LACBIDRAFT_314790
NCU02588T0	LACBIDRAFT_243058
NCU02588T1	LACBIDRAFT_243058
NCU03029T0	LACBIDRAFT_244738
NCU03177T0	LACBIDRAFT_252249
NCU06386T0	LACBIDRAFT_187907
NCU02354T0	LACBIDRAFT_313150
NCU12146T0	LACBIDRAFT_293468
NCU04810T0	LACBIDRAFT_308834
NCU06447T0	LACBIDRAFT_249280
NCU00898T0	LACBIDRAFT_305943
NCU02800T0	LACBIDRAFT_303736
NCU05753T0	LACBIDRAFT_305951
NCU00950T0	LACBIDRAFT_228793
NCU03488T0	LACBIDRAFT_290932
NCU03995T0	LACBIDRAFT_305996
NCU04411T0	LACBIDRAFT_253407
NCU08343T0	LACBIDRAFT_184151
NCU09192T0	LACBIDRAFT_187926
NCU03112T0	LACBIDRAFT_228028
NCU06518T0	LACBIDRAFT_228028
NCU04771T0	LACBIDRAFT_249101
NCU04771T1	LACBIDRAFT_249101
NCU02114T0	LACBIDRAFT_167309
NCU04119T0	LACBIDRAFT_293070
NCU09371T0	LACBIDRAFT_182050
NCU07757T0	LACBIDRAFT_292995
NCU00573T0	LACBIDRAFT_319032
NCU08650T0	LACBIDRAFT_301576
NCU08882T0	LACBIDRAFT_311964
NCU09677T0	LACBIDRAFT_309968	LACBIDRAFT_309998	LACBIDRAFT_305499	LACBIDRAFT_296072	LACBIDRAFT_295910
NCU00443T0	LACBIDRAFT_168591
NCU01177T0	LACBIDRAFT_297546
NCU01657T0	LACBIDRAFT_297009
NCU03632T0	LACBIDRAFT_253023	LACBIDRAFT_191458	LACBIDRAFT_191455
NCU00293T0	LACBIDRAFT_144265
NCU04202T0	LACBIDRAFT_192576
NCU04578T0	LACBIDRAFT_227802
NCU05274T0	LACBIDRAFT_192615
NCU05606T0	LACBIDRAFT_191258
NCU07853T0	LACBIDRAFT_190858
NCU09220T0	LACBIDRAFT_245305
NCU05859T0	LACBIDRAFT_312561	LACBIDRAFT_308533	LACBIDRAFT_295833	LACBIDRAFT_308538	LACBIDRAFT_308654	LACBIDRAFT_303844	LACBIDRAFT_298393	LACBIDRAFT_307300	LACBIDRAFT_311208
NCU01368T0	LACBIDRAFT_182574
NCU01368T1	LACBIDRAFT_182574
NCU03335T0	LACBIDRAFT_152282
NCU03495T0	LACBIDRAFT_243475
NCU00193T0	LACBIDRAFT_306185
NCU02563T0	LACBIDRAFT_309384
NCU01068T0	LACBIDRAFT_319066
NCU11420T0	LACBIDRAFT_306025
NCU03616T0	LACBIDRAFT_291884	LACBIDRAFT_256615	LACBIDRAFT_254501	LACBIDRAFT_150140
NCU11382T0	LACBIDRAFT_252993
NCU09199T0	LACBIDRAFT_252993
NCU10865T0	LACBIDRAFT_252993
NCU01784T0	LACBIDRAFT_184424
NCU03241T0	LACBIDRAFT_173603
NCU04149T0	LACBIDRAFT_237500
NCU08824T0	LACBIDRAFT_184023
NCU07929T0	LACBIDRAFT_300726
NCU04328T0	LACBIDRAFT_318396
NCU03018T0	LACBIDRAFT_304153
NCU06987T0	LACBIDRAFT_313842
NCU02435T0	LACBIDRAFT_185040	LACBIDRAFT_184986
NCU05778T0	LACBIDRAFT_163221
NCU01817T0	LACBIDRAFT_300575
NCU08052T0	LACBIDRAFT_167839
NCU11724T0	LACBIDRAFT_243973
NCU05516T0	LACBIDRAFT_317063
NCU01283T0	LACBIDRAFT_331864
NCU03276T0	LACBIDRAFT_236531	LACBIDRAFT_308313
NCU01444T0	LACBIDRAFT_234321
NCU03114T0	LACBIDRAFT_148362
NCU00147T0	LACBIDRAFT_294466
NCU05513T0	LACBIDRAFT_158234
NCU03800T0	LACBIDRAFT_256445
NCU07725T0	LACBIDRAFT_177156
NCU03066T0	LACBIDRAFT_302159
NCU00669T0	LACBIDRAFT_315784
NCU06595T0	LACBIDRAFT_399634
NCU04612T1	LACBIDRAFT_324122
NCU04612T0	LACBIDRAFT_324122
NCU00655T0	LACBIDRAFT_229832
NCU02463T0	LACBIDRAFT_147071
NCU02097T0	LACBIDRAFT_247670
NCU02468T0	LACBIDRAFT_246558
NCU04541T0	LACBIDRAFT_399636
NCU02437T0	LACBIDRAFT_192658	LACBIDRAFT_185105	LACBIDRAFT_190640
NCU10893T0	LACBIDRAFT_169007	LACBIDRAFT_190820
NCU05624T0	LACBIDRAFT_299240	LACBIDRAFT_317700
NCU03028T0	LACBIDRAFT_310427	LACBIDRAFT_186424
NCU01337T0	LACBIDRAFT_152448
NCU01954T0	LACBIDRAFT_183375
NCU03623T0	LACBIDRAFT_190123
NCU04111T0	LACBIDRAFT_244580
NCU07773T0	LACBIDRAFT_189987
NCU05721T0	LACBIDRAFT_296380
NCU09138T0	LACBIDRAFT_189724
NCU09424T0	LACBIDRAFT_311440
NCU02425T0	LACBIDRAFT_143251
NCU02984T0	LACBIDRAFT_154073
NCU06869T0	LACBIDRAFT_231539
NCU00210T0	LACBIDRAFT_178312
NCU01674T0	LACBIDRAFT_181307
NCU00348T0	LACBIDRAFT_243953
NCU03566T0	LACBIDRAFT_188202
NCU03692T0	LACBIDRAFT_255655
NCU00636T0	LACBIDRAFT_312017
NCU11201T0	LACBIDRAFT_242520
NCU02431T0	LACBIDRAFT_312763
NCU04002T0	LACBIDRAFT_311614
NCU08177T0	LACBIDRAFT_299584	LACBIDRAFT_299595
NCU01907T0	LACBIDRAFT_228299
NCU05500T0	LACBIDRAFT_187175
NCU07663T0	LACBIDRAFT_232887
NCU08742T0	LACBIDRAFT_242668
NCU11327T0	LACBIDRAFT_231097
NCU10029T0	LACBIDRAFT_253748
NCU00538T0	LACBIDRAFT_318909
NCU10557T0	LACBIDRAFT_331007
NCU00120T0	LACBIDRAFT_300986
NCU08620T0	LACBIDRAFT_176101
NCU03597T0	LACBIDRAFT_309073
NCU09288T0	LACBIDRAFT_303755
NCU11369T0	LACBIDRAFT_189413	LACBIDRAFT_247303
NCU11369T1	LACBIDRAFT_189413	LACBIDRAFT_247303
NCU05394T0	LACBIDRAFT_297765
NCU03468T0	LACBIDRAFT_297765
NCU03283T0	LACBIDRAFT_331656
NCU03283T1	LACBIDRAFT_331656
NCU01948T0	LACBIDRAFT_181769
NCU02018T0	LACBIDRAFT_188868
NCU01827T0	LACBIDRAFT_192592
NCU00183T0	LACBIDRAFT_297223
NCU03176T0	LACBIDRAFT_291870
[truncated: 1,525 more rows]
[truncated: 31 more columns]
