# Supplementary material for: Evolutionary Conservation and Diversification of Puf RNA Binding Proteins and Their mRNA Targets
Source: PLoS Biol. 2015 Nov 20;13(11):e1002307. doi: 10.1371/journal.pbio.1002307 (PMC4654594; doi:10.1371/journal.pbio.1002307)
Supplement: S4 Dataset — (ZIP) [file pbio.1002307.s004.zip › N.crassa.fa_L.elongisporus.fa.txt]

NCU08535T0	LELT_00527
NCU07307T0	LELT_03854
NCU06871T0	LELT_01623
NCU01744T0	LELT_00559
NCU02103T0	LELT_05233
NCU02510T0	LELT_04774
NCU08287T0	LELT_03453
NCU08267T0	LELT_03985
NCU02505T0	LELT_04434
NCU05120T0	LELT_01430
NCU03986T0	LELT_05649
NCU01379T0	LELT_04725
NCU01632T0	LELT_05773	LELT_05759
NCU05591T0	LELT_02875	LELT_02876	LELT_04505
NCU02677T0	LELT_00181
NCU05837T0	LELT_04516
NCU00743T0	LELT_04604
NCU05608T0	LELT_02467
NCU11669T0	LELT_03558
NCU01772T0	LELT_03278
NCU05803T0	LELT_02332
NCU01638T0	LELT_00484
NCU01680T0	LELT_02211
NCU04898T0	LELT_01924
NCU05425T0	LELT_02067
NCU07922T0	LELT_03823
NCU05238T0	LELT_01871
NCU10066T0	LELT_02235
NCU08685T0	LELT_03256
NCU07700T0	LELT_01292
NCU04569T0	LELT_01096
NCU12032T0	LELT_03338
NCU08501T0	LELT_01304
NCU03877T0	LELT_03230
NCU03877T1	LELT_03230
NCU00018T0	LELT_00389
NCU00018T1	LELT_00389
NCU02685T0	LELT_05647
NCU01192T0	LELT_05015
NCU07308T0	LELT_02891
NCU07443T0	LELT_03729
NCU07658T0	LELT_02893
NCU02111T0	LELT_04447
NCU04370T0	LELT_02695
NCU01820T0	LELT_00468
NCU09012T0	LELT_05095
NCU00352T0	LELT_03042
NCU03010T0	LELT_01517
NCU01965T0	LELT_01906
NCU02366T0	LELT_03094
NCU08919T0	LELT_03252
NCU09463T0	LELT_00206
NCU09367T0	LELT_03301
NCU03875T0	LELT_02704
NCU06338T0	LELT_05716
NCU03947T0	LELT_02410
NCU01768T0	LELT_02020
NCU08616T0	LELT_05491
NCU05046T0	LELT_01478
NCU03065T0	LELT_03608
NCU02815T0	LELT_05016
NCU06488T0	LELT_02065
NCU10143T0	LELT_00588
NCU03818T0	LELT_01810
NCU04348T0	LELT_02131
NCU09602T0	LELT_01669	LELT_03645
NCU04142T0	LELT_05116
NCU00461T0	LELT_01933
NCU04242T0	LELT_03734
NCU01612T0	LELT_02198
NCU01857T0	LELT_03108
NCU07870T0	LELT_02642
NCU06687T0	LELT_00490
NCU07679T0	LELT_02533
NCU09903T0	LELT_05370
NCU06272T0	LELT_00582
NCU04327T0	LELT_03378
NCU05270T0	LELT_00567
NCU02475T0	LELT_00578
NCU03592T0	LELT_04566
NCU06281T0	LELT_04566
NCU09228T0	LELT_01821
NCU01765T0	LELT_05286
NCU08336T0	LELT_05728	LELT_01770
NCU06438T0	LELT_00118
NCU03982T0	LELT_01164
NCU06678T0	LELT_03417
NCU00621T0	LELT_01738
NCU03539T0	LELT_03280
NCU03363T0	LELT_05164
NCU04280T0	LELT_03167
NCU04385T0	LELT_00027
NCU07721T0	LELT_03396
NCU05194T0	LELT_00069
NCU03061T0	LELT_01548
NCU02544T0	LELT_03184
NCU03794T0	LELT_00489
NCU00104T0	LELT_03298
NCU07404T0	LELT_05684
NCU11255T0	LELT_03553
NCU09063T0	LELT_03696
NCU06512T0	LELT_00202
NCU05200T0	LELT_01366
NCU10283T0	LELT_04521
NCU03060T0	LELT_01549
NCU04051T0	LELT_01480
NCU08693T0	LELT_01847
NCU01171T0	LELT_01879
NCU02539T0	LELT_03524
NCU08135T0	LELT_00304
NCU01229T0	LELT_02819
NCU06836T0	LELT_02490
NCU05895T0	LELT_00175
NCU03955T0	LELT_03494
NCU01951T0	LELT_02821
NCU03591T0	LELT_02039
NCU01318T0	LELT_05662
NCU06544T0	LELT_02660
NCU02630T0	LELT_01283
NCU02075T0	LELT_03097
NCU04100T0	LELT_03725
NCU01164T0	LELT_05665
NCU00177T0	LELT_00858
NCU03292T0	LELT_05551
NCU08920T0	LELT_02356
NCU09993T0	LELT_02480
NCU03042T0	LELT_04570
NCU01675T0	LELT_05448
NCU07837T0	LELT_05416
NCU04648T0	LELT_01129
NCU00551T0	LELT_03745
NCU04090T0	LELT_03635
NCU01328T0	LELT_00374
NCU04736T0	LELT_02177
NCU05154T0	LELT_02177
NCU06278T0	LELT_00880
NCU07319T0	LELT_04874
NCU04548T0	LELT_03147
NCU09808T0	LELT_02253
NCU11202T0	LELT_05010
NCU04161T0	LELT_03151	LELT_02357
NCU00405T0	LELT_01753
NCU00629T0	LELT_05055
NCU11350T0	LELT_02753
NCU02003T0	LELT_02340	LELT_00589
NCU08515T0	LELT_03166
NCU03575T0	LELT_04835
NCU07982T0	LELT_02488
NCU01197T0	LELT_04034
NCU00276T0	LELT_04745
NCU02629T0	LELT_03353
NCU08377T0	LELT_05222
NCU02380T0	LELT_03910
NCU05429T0	LELT_04974
NCU05429T1	LELT_04974
NCU03808T0	LELT_01210
NCU07702T0	LELT_03699
NCU02357T0	LELT_00565
NCU08276T0	LELT_05397
NCU02494T0	LELT_02080
NCU03071T0	LELT_04453
NCU02979T0	LELT_01320
NCU03992T0	LELT_04993
NCU08828T0	LELT_02212
NCU01843T0	LELT_04011
NCU01369T0	LELT_02733
NCU08898T0	LELT_05659
NCU05239T0	LELT_05013
NCU09297T0	LELT_02471
NCU01643T0	LELT_04162
NCU09118T0	LELT_04697
NCU02728T0	LELT_00114
NCU04251T0	LELT_05384
NCU02391T0	LELT_00338
NCU02083T0	LELT_01121
NCU03980T0	LELT_02465
NCU03814T0	LELT_04914
NCU04579T0	LELT_04082
NCU01747T0	LELT_04060
NCU04221T0	LELT_00465
NCU10058T0	LELT_00015
NCU03463T0	LELT_04462
NCU02762T0	LELT_01387
NCU01648T0	LELT_03013
NCU08110T0	LELT_04482
NCU04303T0	LELT_02563
NCU03139T0	LELT_04328
NCU04203T0	LELT_03692
NCU07930T0	LELT_04044
NCU03321T0	LELT_01690
NCU07999T0	LELT_00473
NCU07554T0	LELT_02124
NCU01431T0	LELT_00314
NCU02207T0	LELT_02586
NCU09700T0	LELT_03748
NCU04230T0	LELT_01826
NCU01323T0	LELT_00291
NCU03051T0	LELT_00379
NCU04044T0	LELT_01962
NCU05518T0	LELT_01290
NCU04076T0	LELT_03498
NCU05029T0	LELT_04959
NCU09332T0	LELT_01864
NCU02010T0	LELT_02424
NCU01486T0	LELT_04460
NCU07839T0	LELT_00213	LELT_00212
NCU09873T0	LELT_00055
NCU03669T0	LELT_04991
NCU07281T0	LELT_03215
NCU07027T0	LELT_05546
NCU06484T0	LELT_04025
NCU03100T0	LELT_03480
NCU09709T0	LELT_05735
NCU02514T0	LELT_01813
NCU02580T0	LELT_03552
NCU05927T0	LELT_01874
NCU01479T0	LELT_01228
NCU12096T0	LELT_00083
NCU09468T0	LELT_05377
NCU02839T0	LELT_04185
NCU00712T0	LELT_01348
NCU01255T0	LELT_04379
NCU09349T0	LELT_03986
NCU01143T0	LELT_03006
NCU03171T0	LELT_00065
NCU09450T0	LELT_00444
NCU05041T0	LELT_01551
NCU04439T0	LELT_04190
NCU03298T0	LELT_05133
NCU03650T0	LELT_01518
NCU07712T0	LELT_02874
NCU04173T0	LELT_03549
NCU04173T1	LELT_03549
NCU05289T0	LELT_02815
NCU06624T0	LELT_02647
NCU00481T0	LELT_04953
NCU06308T0	LELT_01492
NCU02797T0	LELT_03263
NCU04790T0	LELT_02510
NCU02274T0	LELT_04935
NCU02810T0	LELT_03935
NCU05430T0	LELT_04299
NCU10007T0	LELT_00496
NCU10007T1	LELT_00496
NCU01992T0	LELT_01790
NCU01470T0	LELT_05692
NCU05620T0	LELT_02355
NCU12019T0	LELT_05393	LELT_00016	LELT_04629	LELT_04573
NCU04768T0	LELT_03713
NCU03804T0	LELT_01351
NCU04020T0	LELT_02937
NCU09715T0	LELT_03161
NCU08894T0	LELT_05496
NCU00459T0	LELT_04752
NCU03797T0	LELT_02365
NCU01540T0	LELT_01658
NCU02534T0	LELT_05138
NCU09324T0	LELT_00300
NCU00261T0	LELT_04068
NCU07567T0	LELT_01452
NCU08888T0	LELT_00130
NCU03117T0	LELT_01897
NCU03263T0	LELT_01345
NCU02325T0	LELT_00423
NCU11271T0	LELT_02293
NCU10042T0	LELT_00641
NCU10042T1	LELT_00641
NCU09076T0	LELT_04303
NCU06075T0	LELT_00780
NCU06075T1	LELT_00780
NCU05269T0	LELT_01979
NCU05269T1	LELT_01979
NCU00410T0	LELT_00947
NCU04404T0	LELT_03175
NCU06918T0	LELT_05663
NCU02840T0	LELT_01769
NCU03482T0	LELT_05738
NCU10008T0	LELT_02975	LELT_03124
NCU00668T0	LELT_01309
NCU08897T0	LELT_02959
NCU01249T0	LELT_03857
NCU02511T0	LELT_03345
NCU01290T0	LELT_01058
NCU09721T0	LELT_02059
NCU06854T0	LELT_05033
NCU04414T0	LELT_05746
NCU11170T0	LELT_00865
NCU09909T0	LELT_01798
NCU02747T0	LELT_00129
NCU02407T0	LELT_03156
NCU02260T0	LELT_01296
NCU03076T0	LELT_03981
NCU07378T0	LELT_05057
NCU08272T0	LELT_03556
NCU01272T0	LELT_02712
NCU03966T0	LELT_01376
NCU01119T0	LELT_00573
NCU03200T0	LELT_01271
NCU07171T0	LELT_05345
NCU02632T0	LELT_00179
NCU06365T0	LELT_03652
NCU09266T0	LELT_05618
NCU00447T0	LELT_03659
NCU03857T0	LELT_00976
NCU06318T0	LELT_04084
NCU05526T0	LELT_01805	LELT_01048
NCU04799T0	LELT_01550
NCU07451T0	LELT_04031
NCU07330T0	LELT_04174
NCU07926T0	LELT_05488
NCU04636T0	LELT_05558
NCU06843T0	LELT_02528
NCU04449T0	LELT_05175
NCU02657T0	LELT_00896
NCU00681T0	LELT_04595
NCU00040T0	LELT_03570
NCU03748T0	LELT_02987
NCU00901T0	LELT_02927
NCU01756T0	LELT_02466
NCU07690T0	LELT_02112
NCU04104T0	LELT_00869
NCU08195T0	LELT_01423
NCU07860T0	LELT_01359
NCU06523T0	LELT_01359
NCU01439T0	LELT_00443
NCU06189T0	LELT_00121
NCU09039T0	LELT_05046	LELT_05486
NCU02515T0	LELT_00233
NCU02230T0	LELT_05698
NCU07367T0	LELT_03362
NCU00477T0	LELT_05162
NCU05363T0	LELT_02595
NCU08118T0	LELT_05587
NCU08119T0	LELT_02570
NCU00824T0	LELT_03023	LELT_00096
NCU02036T0	LELT_02900
NCU07914T0	LELT_04706
NCU06441T0	LELT_02107
NCU03387T0	LELT_03407
NCU02578T0	LELT_01372
NCU03032T0	LELT_00886
NCU06508T0	LELT_01269
NCU00043T0	LELT_03068
NCU02208T0	LELT_05027
NCU08341T0	LELT_03928
NCU06481T0	LELT_02126
NCU02319T0	LELT_02564
NCU04766T0	LELT_04966
NCU02669T0	LELT_03528
NCU00920T0	LELT_00277
NCU01692T0	LELT_00278
NCU01195T0	LELT_04591
NCU02701T0	LELT_04984
NCU11027T0	LELT_05180
NCU02361T0	LELT_02735
NCU02689T0	LELT_00017
NCU07024T0	LELT_01317
NCU04435T0	LELT_01055
NCU06666T0	LELT_05282
NCU10262T0	LELT_02247
NCU05830T0	LELT_02247
NCU04380T0	LELT_05281
NCU03929T0	LELT_05281
NCU05995T0	LELT_03047
NCU04121T0	LELT_00012
NCU03359T0	LELT_05667
NCU04749T0	LELT_04649
NCU11180T0	LELT_00944
NCU09770T0	LELT_03976
NCU00389T0	LELT_00566
NCU01234T0	LELT_01727
NCU09111T0	LELT_00511
NCU07153T0	LELT_04047
NCU08928T0	LELT_02636
NCU03415T0	LELT_01093	LELT_01092
NCU05095T0	LELT_01608
NCU04611T0	LELT_05148
NCU03657T1	LELT_04520
NCU03657T0	LELT_04520
NCU00936T0	LELT_01584
NCU03219T0	LELT_00316
NCU06881T0	LELT_02460
NCU03479T0	LELT_01877
NCU09545T0	LELT_02622
NCU09793T0	LELT_01937
NCU06767T0	LELT_01012
NCU08162T0	LELT_05173
NCU11188T0	LELT_03895
NCU08563T0	LELT_01390
NCU07420T0	LELT_01409
NCU04054T0	LELT_01486
NCU11384T1	LELT_01873
NCU11384T0	LELT_01873
NCU01443T0	LELT_02140
NCU08373T0	LELT_00767
NCU06187T0	LELT_03207
NCU07732T0	LELT_04248
NCU07732T1	LELT_04248
NCU00671T0	LELT_00401
NCU03737T0	LELT_05799
NCU08663T0	LELT_03223
NCU11544T1	LELT_04850
NCU11544T0	LELT_04850
NCU10397T0	LELT_03753
NCU07296T0	LELT_00676
NCU09516T0	LELT_01199
NCU11294T0	LELT_04072
NCU04216T0	LELT_00871
NCU03116T0	LELT_05029
NCU06942T0	LELT_03847
NCU02542T1	LELT_03126
NCU02542T0	LELT_03126
NCU00378T0	LELT_03249
NCU00536T0	LELT_03496
NCU00714T0	LELT_03759
NCU03786T0	LELT_01898
NCU02696T0	LELT_02995
NCU02393T0	LELT_05717
NCU02393T1	LELT_05717
NCU03396T0	LELT_04648
NCU08023T0	LELT_02205
NCU05278T0	LELT_05188
NCU03498T0	LELT_04638	LELT_04639	LELT_03709
NCU00453T0	LELT_04630
NCU03425T0	LELT_03681
NCU03608T0	LELT_04680
NCU10381T0	LELT_04981
NCU06986T0	LELT_00417
NCU08776T0	LELT_00417
NCU01652T0	LELT_04305
NCU06355T0	LELT_03862
NCU01813T0	LELT_03377
NCU09377T1	LELT_00920
NCU09377T0	LELT_00920
NCU02611T0	LELT_02925
NCU06240T0	LELT_02456
NCU04856T0	LELT_03466
NCU04856T1	LELT_03466
NCU06724T0	LELT_03466
NCU00112T0	LELT_01200
NCU08002T0	LELT_04352
NCU07334T0	LELT_04144	LELT_02041
NCU03108T0	LELT_02618
NCU07156T0	LELT_05118
NCU11213T0	LELT_02948
NCU00396T0	LELT_02202
NCU08382T0	LELT_00029
NCU09488T0	LELT_03233
NCU07887T0	LELT_01098
NCU03922T0	LELT_05375
NCU09347T0	LELT_03110
NCU08309T0	LELT_04255
NCU06457T0	LELT_05174
NCU01269T0	LELT_01206
NCU07440T0	LELT_02624
NCU00754T0	LELT_03673	LELT_03672
NCU04433T0	LELT_04168
NCU03235T0	LELT_04168
NCU00770T0	LELT_03044
NCU01985T0	LELT_03481
NCU04448T0	LELT_00704
NCU08216T0	LELT_01590
NCU02416T0	LELT_01378
NCU00821T0	LELT_04949	LELT_04950
NCU08325T0	LELT_00895
NCU01701T0	LELT_04169
NCU07489T0	LELT_03078
NCU09202T0	LELT_01978
NCU01187T0	LELT_05475
NCU09696T0	LELT_00155
NCU09757T0	LELT_03358
NCU08998T1	LELT_01273
NCU08998T0	LELT_01273
NCU02571T0	LELT_01039
NCU04166T0	LELT_04871
NCU06847T0	LELT_05567	LELT_05568	LELT_05569
NCU01809T0	LELT_03938
NCU00436T0	LELT_04393
NCU07070T0	LELT_04761
NCU07710T0	LELT_01599
NCU01502T0	LELT_00533
NCU06630T0	LELT_02224
NCU07987T0	LELT_01203
NCU02233T0	LELT_04103
NCU07442T0	LELT_02482
NCU05600T0	LELT_04470
NCU06943T0	LELT_05294
NCU09071T0	LELT_01909
NCU06659T0	LELT_00366
NCU05232T0	LELT_03653
NCU09688T0	LELT_04083
NCU00122T0	LELT_00716
NCU02044T0	LELT_01785
NCU04201T0	LELT_01812
NCU07831T0	LELT_04240
NCU06452T0	LELT_05575
NCU02639T0	LELT_00525
NCU02639T1	LELT_00525
NCU11685T0	LELT_00002
NCU11301T0	LELT_05144
NCU02066T0	LELT_03275
NCU08024T0	LELT_02534
NCU06482T0	LELT_05646
NCU00194T0	LELT_04331
NCU09789T0	LELT_00479
NCU01797T0	LELT_02550
NCU06394T0	LELT_03344
NCU09564T0	LELT_04200
NCU06149T0	LELT_00872
NCU02619T0	LELT_00757
NCU04754T0	LELT_01031
NCU09711T0	LELT_04665
NCU03141T0	LELT_05352	LELT_00380	LELT_03038
NCU06738T0	LELT_00809
NCU06842T0	LELT_03025
NCU03690T0	LELT_00622
NCU03257T0	LELT_02489
NCU04566T0	LELT_03785
NCU07697T0	LELT_01294
NCU06914T0	LELT_04076
NCU09610T0	LELT_03677
NCU11642T0	LELT_04310
NCU00656T0	LELT_00604
NCU00081T0	LELT_02898
NCU01968T0	LELT_01581
NCU04814T0	LELT_02831
NCU09737T0	LELT_05470
NCU01503T0	LELT_03113
NCU00717T0	LELT_05142
NCU06929T0	LELT_01133
NCU06626T0	LELT_04717
NCU07807T0	LELT_04341
NCU07807T1	LELT_04341
NCU04117T0	LELT_00084
NCU05288T0	LELT_03664
NCU05259T0	LELT_00592
NCU05454T0	LELT_05741
NCU01480T0	LELT_05629	LELT_05631	LELT_05634	LELT_05627
NCU05168T0	LELT_05332	LELT_04696
NCU09219T0	LELT_03972
NCU02954T0	LELT_00189
NCU02202T0	LELT_00852
NCU05360T0	LELT_05252
NCU05888T0	LELT_02384	LELT_03874
NCU00121T0	LELT_00091
NCU02778T0	LELT_01334
NCU00794T0	LELT_04446
NCU05204T0	LELT_02231
NCU05420T0	LELT_03072
NCU06026T0	LELT_05395
NCU00488T0	LELT_03015
NCU07011T0	LELT_00758
NCU08148T0	LELT_00989
NCU08297T1	LELT_01683
NCU08297T0	LELT_01683
NCU02955T0	LELT_00295
NCU02624T0	LELT_03738
NCU07872T0	LELT_01952
NCU04185T0	LELT_01037
NCU02741T0	LELT_00074
NCU03795T0	LELT_01534
NCU00925T0	LELT_02513
NCU03961T0	LELT_05170
NCU02296T0	LELT_02280
NCU02680T0	LELT_01980
NCU06761T0	LELT_02804
NCU09438T0	LELT_00535
NCU11168T0	LELT_00753
NCU11961T0	LELT_02191
NCU02430T0	LELT_01335
NCU02408T0	LELT_02122
NCU00188T0	LELT_04617
NCU01183T0	LELT_03983
NCU06249T0	LELT_02991
NCU11190T0	LELT_00357
NCU07986T0	LELT_03521
NCU05939T0	LELT_00205
NCU03500T0	LELT_05396
NCU06522T0	LELT_01361
NCU08858T0	LELT_01361
NCU05777T0	LELT_01118
NCU04615T0	LELT_02854	LELT_00147
NCU09227T0	LELT_03547
NCU09101T0	LELT_04444
NCU11397T0	LELT_02069	LELT_00216
NCU06205T0	LELT_01447
NCU07280T0	LELT_00646
NCU05985T0	LELT_02141
NCU11204T0	LELT_03888
NCU00890T0	LELT_00106
NCU01528T0	LELT_03012
NCU09477T0	LELT_03727
NCU01160T0	LELT_02909
NCU01333T0	LELT_02214
NCU03339T0	LELT_03820
NCU00200T0	LELT_00474
NCU00406T0	LELT_00385
NCU00468T0	LELT_04218
NCU06215T0	LELT_01776
NCU03836T0	LELT_04401
NCU08997T0	LELT_00333
NCU08503T0	LELT_00973
NCU07955T0	LELT_01503
NCU09437T0	LELT_00574
NCU03004T0	LELT_04443
NCU04005T0	LELT_02610	LELT_02795
NCU01227T0	LELT_01441
NCU03273T0	LELT_00079
NCU06284T0	LELT_00992
NCU06722T0	LELT_03611
NCU09771T0	LELT_02172
NCU10847T0	LELT_03222
NCU04656T0	LELT_00255
NCU05261T0	LELT_03179
NCU07580T0	LELT_01829
NCU06672T0	LELT_03224
NCU11664T0	LELT_00410
NCU02109T0	LELT_04151
NCU08598T0	LELT_02334
NCU01644T0	LELT_04458
NCU00163T0	LELT_02822
NCU04610T0	LELT_04503
NCU09230T0	LELT_03059
NCU05301T0	LELT_03182
NCU01013T0	LELT_01310
NCU03194T0	LELT_02667
NCU06179T0	LELT_03194
NCU05410T0	LELT_04450
NCU06923T0	LELT_05733
NCU06171T0	LELT_01322
NCU05548T0	LELT_01758
NCU09817T0	LELT_01758
NCU08880T0	LELT_02101
NCU01751T0	LELT_00448
NCU03234T0	LELT_04225
NCU08000T0	LELT_00946
NCU07659T0	LELT_05020
NCU01377T0	LELT_05626
NCU03124T0	LELT_05234
NCU01335T0	LELT_00635
NCU07458T0	LELT_03543
NCU04809T0	LELT_04117	LELT_04118
NCU04041T0	LELT_00948
NCU05169T0	LELT_00917
NCU03973T0	LELT_02633
NCU06099T0	LELT_01622
NCU03118T0	LELT_05624
NCU08021T0	LELT_01685
NCU01022T0	LELT_03443
NCU06868T0	LELT_01285
NCU09212T0	LELT_02449
NCU02397T0	LELT_05713	LELT_02823
NCU08730T0	LELT_05474
NCU01512T0	LELT_01235
NCU04259T0	LELT_03817
NCU08983T0	LELT_03755
NCU01157T0	LELT_00859
NCU03823T0	LELT_01416
NCU03813T0	LELT_03473
NCU04176T0	LELT_04192
NCU04306T0	LELT_04878
NCU06418T0	LELT_03236
NCU11409T0	LELT_01154
NCU02209T0	LELT_04625	LELT_00296
NCU06760T0	LELT_05335
NCU06541T0	LELT_02242
NCU04726T0	LELT_00056
NCU03357T0	LELT_02846
NCU05650T0	LELT_01728
NCU05218T0	LELT_02260
NCU01912T0	LELT_05193
NCU04130T0	LELT_04500
NCU08825T0	LELT_05690
NCU00520T0	LELT_05655
NCU06306T0	LELT_02085
NCU02771T0	LELT_02616
NCU10276T0	LELT_01596
NCU03066T0	LELT_04413
NCU08909T0	LELT_01462	LELT_04582
NCU01525T0	LELT_00062
NCU03137T0	LELT_01127
NCU05418T0	LELT_02746
NCU06232T0	LELT_05559
NCU00915T0	LELT_00240
NCU06217T0	LELT_01834
NCU00904T0	LELT_01095	LELT_01493
NCU02179T0	LELT_01095	LELT_01493
NCU05785T0	LELT_03302
NCU01036T0	LELT_03302
NCU00951T0	LELT_02577
NCU03561T0	LELT_04785
NCU06727T0	LELT_02419
NCU04743T0	LELT_04343
NCU06970T0	LELT_04348
NCU07607T0	LELT_05707
NCU00692T0	LELT_05616
NCU08020T0	LELT_02582
NCU00649T0	LELT_04030
NCU01132T0	LELT_05548
NCU04899T0	LELT_04196
NCU01767T0	LELT_03104
NCU04410T0	LELT_05515
NCU01412T0	LELT_03041
NCU02310T0	LELT_04264
NCU10468T0	LELT_05508
NCU00413T0	LELT_00769
NCU03347T0	LELT_00731
NCU00631T0	LELT_04291
NCU02438T0	LELT_03296
NCU08115T0	LELT_02545
NCU10043T0	LELT_04567
NCU02273T0	LELT_01845
NCU04614T0	LELT_01417
NCU07941T0	LELT_03070
NCU00480T0	LELT_00560
NCU00565T0	LELT_04389
NCU00095T0	LELT_05524
NCU01745T0	LELT_00283
NCU00823T0	LELT_03666
NCU08045T0	LELT_00214
NCU10776T0	LELT_03308
NCU10311T0	LELT_03583
NCU12076T0	LELT_04237
NCU01175T0	LELT_01959
NCU10467T0	LELT_05231
NCU03652T0	LELT_02441
NCU01141T0	LELT_05565
NCU06194T0	LELT_02472
NCU06032T0	LELT_04707
NCU09521T0	LELT_03538
NCU04485T0	LELT_00393
NCU02082T0	LELT_04477
NCU05622T0	LELT_01705
NCU04247T0	LELT_03839
NCU03702T0	LELT_05744
NCU09778T0	LELT_03195
NCU01754T0	LELT_04006
NCU01754T1	LELT_04006
NCU02476T0	LELT_04006
NCU07530T0	LELT_02452	LELT_03478
NCU00591T0	LELT_01799
NCU01433T0	LELT_02236
NCU03783T0	LELT_00348
NCU02420T0	LELT_05324
NCU06618T0	LELT_01752
NCU07408T0	LELT_05445
NCU07408T1	LELT_05445
NCU03006T0	LELT_02736
NCU04252T0	LELT_05737
NCU00789T0	LELT_00503
NCU03757T0	LELT_03618
NCU01438T0	LELT_00030
NCU08507T0	LELT_01389
NCU00490T0	LELT_02319
NCU02011T0	LELT_01631
NCU04136T0	LELT_03169
NCU02276T0	LELT_05291
NCU08352T0	LELT_03905
NCU02549T0	LELT_01543
NCU00673T0	LELT_05185
NCU06005T0	LELT_03461
NCU05644T0	LELT_04568
NCU11795T0	LELT_00839
NCU00269T0	LELT_02388
NCU06270T0	LELT_03744
NCU07414T0	LELT_03342
NCU10987T0	LELT_03258
NCU08180T0	LELT_02850
NCU04963T0	LELT_02850
NCU02582T0	LELT_02850
NCU07754T0	LELT_03486
NCU04942T0	LELT_03486
NCU03628T0	LELT_04150
NCU04118T0	LELT_05643
NCU08291T0	LELT_02473
NCU06520T0	LELT_05458
NCU00554T0	LELT_00752
NCU03713T0	LELT_02731
NCU02181T0	LELT_02327	LELT_01435
NCU08895T0	LELT_01466
NCU04535T0	LELT_05307
NCU09537T0	LELT_03158
NCU08303T0	LELT_05024
NCU11129T0	LELT_04382	LELT_04907
NCU01689T0	LELT_04627
NCU11353T0	LELT_05622
NCU00602T0	LELT_00730
NCU04606T0	LELT_03537
NCU05810T0	LELT_05481
NCU04281T0	LELT_03200
NCU07041T0	LELT_00899
NCU01411T0	LELT_04722
NCU07021T0	LELT_00814
NCU05782T0	LELT_03601
NCU07495T0	LELT_01923	LELT_01801
NCU04747T0	LELT_00040
NCU03759T0	LELT_04026
NCU10762T0	LELT_01930
NCU10733T0	LELT_03597
NCU06652T0	LELT_05277
NCU08152T0	LELT_01673	LELT_01674
NCU01595T0	LELT_02267
NCU11302T0	LELT_01526
NCU11288T0	LELT_03665
NCU09882T0	LELT_02861
NCU02400T0	LELT_02861
NCU09894T0	LELT_02662
NCU02556T0	LELT_00874
NCU01547T0	LELT_03974
NCU08277T0	LELT_00811
NCU03129T0	LELT_01506
NCU02781T0	LELT_03210
NCU03515T0	LELT_03310
NCU07779T0	LELT_00382
NCU04637T0	LELT_04073
NCU00195T0	LELT_04088
NCU02063T0	LELT_04645
NCU04331T0	LELT_05079
NCU01216T0	LELT_04070
NCU00106T0	LELT_05241
NCU02729T0	LELT_04236
NCU09065T0	LELT_00247
NCU05516T0	LELT_05238
NCU09643T0	LELT_03915
NCU04124T0	LELT_01260
NCU04468T0	LELT_05498	LELT_05497	LELT_05499
NCU00424T0	LELT_01995
NCU06684T0	LELT_00522
NCU05492T0	LELT_03562
NCU00959T0	LELT_03274
NCU01596T0	LELT_04534
NCU03258T0	LELT_03754
NCU11320T0	LELT_04769
NCU04568T0	LELT_00210
NCU00414T0	LELT_04989
NCU05994T0	LELT_00137
NCU01181T0	LELT_05342
NCU07395T0	LELT_00819
NCU05633T0	LELT_02760
NCU01494T0	LELT_02286	LELT_02284
NCU09287T0	LELT_02286	LELT_02284
NCU06110T0	LELT_02871
NCU06110T1	LELT_02871
NCU06110T2	LELT_02871
NCU02803T0	LELT_00909
NCU04442T0	LELT_01648
NCU03267T0	LELT_02732
NCU04797T0	LELT_02957
NCU01654T0	LELT_02105	LELT_02106	LELT_05035	LELT_05034	LELT_02771
NCU01786T0	LELT_01863
NCU01270T0	LELT_01863
NCU03526T0	LELT_00520
NCU01241T0	LELT_03414
NCU05390T0	LELT_00454
NCU04192T0	LELT_02749
NCU03009T0	LELT_04221
NCU09123T0	LELT_02387
NCU08738T0	LELT_00123
NCU05079T0	LELT_00123
NCU07819T0	LELT_02802	LELT_02803
NCU00914T0	LELT_00081
NCU00021T0	LELT_01780
NCU02806T0	LELT_01535
NCU03380T0	LELT_03825
NCU08471T0	LELT_03227
NCU09269T0	LELT_01885
NCU09269T1	LELT_01885
NCU02422T0	LELT_02855
NCU03779T0	LELT_03591
NCU07755T0	LELT_04223
NCU00896T0	LELT_00358
NCU07465T0	LELT_02495
NCU04504T0	LELT_05355
NCU01633T0	LELT_00951	LELT_01251	LELT_01252
NCU03606T0	LELT_01202
NCU09004T0	LELT_03300
NCU02032T0	LELT_01146	LELT_01216
NCU03492T0	LELT_05641
NCU11379T0	LELT_03762
NCU01210T0	LELT_04457
NCU06714T0	LELT_04457
NCU08027T0	LELT_04414
NCU03876T0	LELT_01519
NCU03312T0	LELT_02082
NCU01821T0	LELT_04960
NCU04817T0	LELT_04708
NCU05752T0	LELT_04075
NCU04507T0	LELT_05469
NCU09407T0	LELT_02304
NCU03826T0	LELT_02811	LELT_03807
NCU04796T0	LELT_02195	LELT_05753
NCU04460T0	LELT_01645
NCU04288T0	LELT_03007
NCU05224T0	LELT_02635
NCU05254T0	LELT_03689
NCU03440T0	LELT_00828
NCU01776T0	LELT_03352
NCU03079T0	LELT_03969
NCU07859T0	LELT_00497
NCU04837T0	LELT_03283
NCU03935T0	LELT_01600
NCU04511T0	LELT_03865
NCU04652T0	LELT_02046
NCU07002T0	LELT_01009
NCU07165T0	LELT_02500
NCU07407T0	LELT_03350
NCU06360T0	LELT_04294
NCU09309T0	LELT_01915
NCU05129T0	LELT_00199
NCU02687T0	LELT_05589
NCU04316T0	LELT_05440
NCU10053T0	LELT_00630
NCU08927T0	LELT_04077
NCU10314T0	LELT_04763
NCU07720T0	LELT_01217
NCU00755T0	LELT_01217
NCU09767T0	LELT_05520	LELT_05521
NCU04784T0	LELT_02699
NCU08946T0	LELT_02681
NCU07459T0	LELT_01379	LELT_05598
NCU01939T0	LELT_01086
NCU02387T0	LELT_04467
NCU08706T0	LELT_01539
NCU01271T0	LELT_01350
NCU02148T0	LELT_01232
NCU02532T0	LELT_04636
NCU03637T0	LELT_04298
NCU07868T0	LELT_02594
NCU00037T0	LELT_00783
NCU00056T0	LELT_02858
NCU03231T0	LELT_03185
NCU02234T0	LELT_05215
NCU00587T0	LELT_02820
NCU01916T0	LELT_01965
NCU02053T0	LELT_04512
NCU03395T0	LELT_04289
NCU03310T0	LELT_02838
NCU06694T0	LELT_01308
NCU06054T0	LELT_02428
NCU08561T0	LELT_04055
NCU04779T0	LELT_00772	LELT_02877
NCU10383T1	LELT_00624
NCU10383T0	LELT_00624
NCU00892T0	LELT_01046
NCU04335T0	LELT_02266
NCU08009T0	LELT_01850
NCU06402T0	LELT_00075	LELT_04249
NCU06402T1	LELT_00075	LELT_04249
NCU01816T0	LELT_01225
NCU03217T0	LELT_01406
NCU01238T0	LELT_04300
NCU01546T0	LELT_02000
NCU06047T0	LELT_01419
NCU05884T0	LELT_03422
NCU09116T0	LELT_01198
NCU11705T0	LELT_01988
NCU06211T1	LELT_00466
NCU06211T0	LELT_00466
NCU00632T0	LELT_04509
NCU02136T0	LELT_03388
NCU03317T0	LELT_03132
NCU02960T0	LELT_04329
NCU04111T0	LELT_01262
NCU04277T0	LELT_03739
NCU05295T0	LELT_03226
NCU03944T0	LELT_00267
NCU06091T0	LELT_01120
NCU02224T0	LELT_01567
NCU02978T0	LELT_00924
NCU09730T0	LELT_00442
NCU04481T0	LELT_05721
NCU02112T0	LELT_00157
NCU06112T0	LELT_02173
NCU01388T0	LELT_01699
NCU05680T0	LELT_03449
NCU11296T0	LELT_01725
NCU07269T0	LELT_03192
NCU04798T0	LELT_03192
NCU02743T0	LELT_02171	LELT_02168
NCU00227T0	LELT_00421
NCU02717T0	LELT_02100
NCU01471T0	LELT_04980
NCU05585T0	LELT_04369
NCU11408T0	LELT_02942
NCU00605T0	LELT_01181
NCU01206T0	LELT_01369
NCU01178T0	LELT_01640
NCU08578T0	LELT_01017
NCU09816T0	LELT_00961
NCU00428T0	LELT_00049
NCU00575T0	LELT_03305
NCU07688T0	LELT_04354
NCU06756T0	LELT_02654
NCU10272T0	LELT_01759
NCU08856T0	LELT_03913
NCU04074T0	LELT_02077
NCU03658T0	LELT_03751
NCU06207T0	LELT_01797
NCU09064T0	LELT_00902
NCU02406T0	LELT_00289
NCU04600T0	LELT_00182
NCU06153T0	LELT_00577
NCU01242T0	LELT_05067
NCU05818T0	LELT_03924
NCU06493T0	LELT_03989
NCU07071T0	LELT_05006
NCU00981T0	LELT_02728
NCU08762T0	LELT_02518
NCU05558T0	LELT_01241
NCU06717T0	LELT_01521
NCU04780T0	LELT_04241
NCU04241T0	LELT_05615
NCU08964T0	LELT_01619
NCU05971T0	LELT_02680
NCU08370T0	LELT_05495
NCU00493T0	LELT_04106
NCU00522T0	LELT_05385
NCU06769T0	LELT_01247
NCU04646T0	LELT_05666
NCU11410T0	LELT_00617
NCU06563T0	LELT_04451
NCU06569T0	LELT_04498
NCU07266T0	LELT_03884
NCU09208T0	LELT_04126
NCU00495T0	LELT_01560
NCU00665T0	LELT_02326
NCU03229T0	LELT_02288
NCU05942T0	LELT_02676
NCU02536T0	LELT_01557
NCU04770T0	LELT_01062
NCU04581T0	LELT_04611
NCU06440T0	LELT_03307
NCU08968T0	LELT_03546
NCU07309T0	LELT_05531
NCU02414T0	LELT_00709
NCU02256T0	LELT_01774
NCU04063T0	LELT_02029
NCU05267T0	LELT_01278
NCU02564T0	LELT_04788
NCU06685T0	LELT_02752
NCU12152T0	LELT_01300
NCU08427T0	LELT_03918
NCU06846T0	LELT_00960
NCU05686T0	LELT_02234
NCU04243T0	LELT_03457
NCU08378T0	LELT_01250
NCU07393T0	LELT_02853
NCU03846T0	LELT_03769
NCU03846T1	LELT_03769
NCU11426T0	LELT_00501
NCU11266T0	LELT_02432
NCU01515T0	LELT_04598
NCU06870T0	LELT_03089
NCU06031T0	LELT_05005
NCU00463T0	LELT_00640
NCU09183T0	LELT_00640
NCU03853T0	LELT_00460
NCU06182T0	LELT_01263
NCU03325T0	LELT_04245
NCU08280T0	LELT_00710
NCU05422T0	LELT_05670
NCU11489T0	LELT_01138
NCU06264T0	LELT_01256
NCU04407T0	LELT_02872
NCU08326T0	LELT_01179
NCU06057T0	LELT_04212
NCU11169T0	LELT_05576
NCU04013T1	LELT_01444	LELT_05045
NCU04013T0	LELT_01444	LELT_05045
NCU00030T0	LELT_03853
NCU02134T0	LELT_02209
NCU00164T0	LELT_04792
NCU03393T0	LELT_02833
NCU08066T0	LELT_04858	LELT_03008
NCU00155T0	LELT_00217
NCU02829T0	LELT_01617
NCU02635T0	LELT_02814
NCU01481T0	LELT_03815
NCU06202T0	LELT_00063
NCU08977T0	LELT_03289
NCU00294T0	LELT_04872
NCU04035T0	LELT_03901
NCU06231T0	LELT_05482
NCU01435T0	LELT_00959
NCU01642T0	LELT_03616
NCU05876T0	LELT_00682
NCU03352T0	LELT_03276
NCU07172T0	LELT_01034
NCU05523T0	LELT_03279
NCU08605T0	LELT_05274
NCU00065T0	LELT_02581
NCU01666T0	LELT_04231
NCU00963T0	LELT_05614
NCU01919T0	LELT_01482
NCU09598T0	LELT_00286
NCU06436T0	LELT_04756
NCU01524T0	LELT_03605
NCU01174T0	LELT_03090
NCU05206T0	LELT_02751
NCU06428T0	LELT_02519
NCU07701T0	LELT_02828
NCU00742T0	LELT_04817	LELT_02389
NCU00366T0	LELT_04155
NCU04459T0	LELT_00713
NCU08926T0	LELT_00988
NCU06662T0	LELT_04214
NCU01550T0	LELT_04787
NCU07965T0	LELT_00521
NCU06191T0	LELT_03056
NCU07558T0	LELT_02081
NCU09673T0	LELT_01862
NCU08035T0	LELT_05724
NCU09223T0	LELT_05205
NCU02428T0	LELT_00903
NCU02585T0	LELT_01698
NCU07188T0	LELT_00225
NCU06999T0	LELT_00849
NCU07814T0	LELT_04336
NCU09469T0	LELT_03490
NCU09745T0	LELT_03975
NCU00066T0	LELT_02360
NCU02415T0	LELT_02048
NCU02879T0	LELT_05697
NCU03166T0	LELT_05695
NCU03497T0	LELT_03627	LELT_04940	LELT_03626
NCU02996T0	LELT_05444
NCU07854T0	LELT_03322
NCU06866T0	LELT_05177
NCU05634T0	LELT_00301
NCU08340T0	LELT_02848
NCU08340T1	LELT_02848
NCU00913T0	LELT_01016
NCU05004T0	LELT_01677
NCU11568T0	LELT_00862
NCU11568T1	LELT_00862
NCU01452T0	LELT_01344
NCU01979T0	LELT_02461
NCU06550T0	LELT_01597
NCU09600T0	LELT_01520
NCU00091T0	LELT_02659
NCU04289T0	LELT_01190
NCU02263T0	LELT_03710
NCU10061T0	LELT_02215
NCU07528T0	LELT_04849
NCU11297T0	LELT_03198
NCU09551T0	LELT_04525
NCU05580T0	LELT_02089
NCU06077T0	LELT_02089
NCU02533T0	LELT_00615
NCU03369T0	LELT_01711
NCU01285T0	LELT_05351
NCU02493T0	LELT_05003
NCU07757T0	LELT_02993
NCU11457T0	LELT_01436
NCU02464T0	LELT_01630
NCU03207T0	LELT_02928
NCU07263T0	LELT_00057
NCU10652T0	LELT_00396
NCU09320T0	LELT_04099
NCU06009T0	LELT_01807	LELT_01806
NCU00880T0	LELT_00478
NCU01564T0	LELT_02585
NCU01667T0	LELT_04841
NCU02727T0	LELT_04801
NCU05196T0	LELT_03687
NCU01758T0	LELT_03405
NCU11185T0	LELT_00433
NCU06882T0	LELT_03623
NCU09368T0	LELT_03209
NCU09475T0	LELT_04087
NCU09115T0	LELT_03506	LELT_03505	LELT_04957	LELT_00044	LELT_03309
NCU03024T0	LELT_01454
NCU04647T0	LELT_01644
NCU03503T0	LELT_04866
NCU01702T0	LELT_01151
NCU06534T0	LELT_00047
NCU02828T0	LELT_04601
NCU05009T0	LELT_00319
NCU05009T1	LELT_00319
NCU02305T0	LELT_00499
NCU02232T0	LELT_04102
NCU04430T0	LELT_02607
NCU03897T0	LELT_03484
NCU08477T0	LELT_01565
NCU06673T0	LELT_03636
NCU11179T0	LELT_04799	LELT_04911
NCU04823T0	LELT_04799	LELT_04911
NCU02104T0	LELT_02200
NCU00927T0	LELT_03433
NCU04783T0	LELT_01140
NCU02497T0	LELT_04986
NCU11965T0	LELT_02011
NCU11744T0	LELT_05129
NCU03764T0	LELT_00425
NCU00931T0	LELT_05002
NCU03963T0	LELT_02245
NCU06371T0	LELT_01043
NCU08811T0	LELT_02287
NCU07733T0	LELT_05308
NCU02965T0	LELT_01355
NCU03197T0	LELT_00508
NCU03504T0	LELT_01414
NCU06198T0	LELT_00870
NCU07874T0	LELT_02781
NCU02282T0	LELT_03794
NCU09535T0	LELT_00714
NCU09492T0	LELT_00774
NCU03936T0	LELT_05673
NCU09290T0	LELT_02249
NCU09311T0	LELT_04528
NCU12013T0	LELT_04306
NCU00008T0	LELT_00162
NCU01084T0	LELT_02503
NCU03953T0	LELT_03030
NCU08048T0	LELT_00601
NCU02618T0	LELT_05336
NCU03188T0	LELT_05374
NCU08001T0	LELT_02233
NCU00589T0	LELT_03326
NCU03732T0	LELT_03199
NCU03319T0	LELT_04210
NCU03633T0	LELT_00420
NCU03241T0	LELT_01347
NCU01484T0	LELT_00013
NCU03659T0	LELT_00602
NCU02966T0	LELT_02261
NCU06454T0	LELT_00656
NCU07550T0	LELT_02940
NCU08008T0	LELT_03343
NCU02906T0	LELT_04771
NCU03651T0	LELT_04771
NCU01256T0	LELT_05218
NCU07012T0	LELT_00833
NCU04733T0	LELT_02842
NCU10945T0	LELT_00428	LELT_03789
NCU09640T0	LELT_00428	LELT_03789
NCU04391T0	LELT_00428	LELT_03789
NCU02562T0	LELT_00428	LELT_03789
NCU01367T0	LELT_00101
NCU04368T0	LELT_00071
NCU00891T0	LELT_05256
NCU04040T0	LELT_02936
NCU02658T0	LELT_05739
NCU07509T0	LELT_05330
NCU03246T0	LELT_04712
NCU03972T0	LELT_05341
NCU09642T0	LELT_03679
NCU03092T0	LELT_01457
NCU06369T0	LELT_00595
NCU07076T0	LELT_01577
NCU01221T0	LELT_01459
NCU01831T0	LELT_01132
NCU04737T0	LELT_00464
NCU00660T0	LELT_04032
NCU00173T0	LELT_05350
NCU06347T0	LELT_02076
NCU11471T0	LELT_04862
NCU04150T0	LELT_01895
NCU04110T0	LELT_02097
NCU00025T0	LELT_02197
NCU11187T0	LELT_04028
NCU02157T0	LELT_01529
NCU03304T0	LELT_05197
NCU07262T0	LELT_05740
NCU01172T0	LELT_01159
NCU02603T0	LELT_01905
NCU04479T0	LELT_01724
NCU02005T0	LELT_05701
NCU09892T0	LELT_00184
NCU11173T0	LELT_02003
NCU02354T0	LELT_01612
NCU01695T0	LELT_03774
NCU04069T0	LELT_04684
NCU06726T0	LELT_03561
NCU00489T0	LELT_03255
NCU02349T0	LELT_02001
NCU03379T0	LELT_01913
NCU05720T0	LELT_01050
NCU04245T0	LELT_05110
NCU09258T0	LELT_01370
NCU06192T0	LELT_04889
NCU11399T0	LELT_01295
NCU09090T0	LELT_02786
NCU07058T0	LELT_05373
NCU02368T0	LELT_03992
NCU07419T0	LELT_03314
NCU11098T0	LELT_05461
NCU03695T0	LELT_01495
NCU01305T0	LELT_03587
NCU01446T0	LELT_03838
NCU06052T0	LELT_00325
NCU08500T0	LELT_00995
NCU01464T0	LELT_02103
NCU00777T0	LELT_03831
NCU04304T0	LELT_01693
NCU08218T0	LELT_00308
NCU07438T0	LELT_05348
NCU00772T0	LELT_00999
NCU04096T0	LELT_00999
NCU01637T0	LELT_01303
NCU02554T0	LELT_02199
NCU09265T0	LELT_04423
NCU00944T0	LELT_03248	LELT_00328
NCU02226T0	LELT_01160
NCU02423T0	LELT_02351
NCU07662T0	LELT_02883
NCU11651T0	LELT_01003
NCU08178T0	LELT_05131
NCU03749T0	LELT_02396
NCU03749T1	LELT_02396
NCU08595T0	LELT_00626
NCU07452T0	LELT_03133
NCU07992T0	LELT_05267
NCU03145T0	LELT_01103
NCU01179T0	LELT_05054
NCU11285T0	LELT_01239
NCU01165T0	LELT_04994	LELT_00639
NCU01252T0	LELT_02714
NCU02586T0	LELT_04267
NCU06193T0	LELT_04270
NCU05513T0	LELT_05014
NCU07774T0	LELT_04033
NCU07719T0	LELT_04388
NCU08005T0	LELT_04366
NCU09432T0	LELT_04642
NCU11864T0	LELT_03899
NCU07169T0	LELT_00220
NCU08385T0	LELT_00776
NCU08425T0	LELT_00890
NCU07958T0	LELT_04242	LELT_01635
NCU04279T0	LELT_00237
NCU02373T0	LELT_02225
NCU01069T0	LELT_05747
NCU07884T0	LELT_02713
NCU09322T0	LELT_02791
NCU09747T0	LELT_03395
NCU01324T0	LELT_00327
NCU01997T0	LELT_04149
NCU03388T0	LELT_05386
NCU08687T0	LELT_01649
NCU09594T0	LELT_04643
NCU01949T0	LELT_01258
NCU03597T0	LELT_00837
NCU00919T0	LELT_03519
NCU00216T0	LELT_05681
NCU07564T0	LELT_02353
NCU07849T0	LELT_01321
NCU07849T1	LELT_01321
NCU00736T0	LELT_00398
NCU00609T0	LELT_02734
NCU02105T0	LELT_05489
NCU10018T0	LELT_03468
NCU04378T0	LELT_05394
NCU02056T0	LELT_01559
NCU00028T0	LELT_04136
NCU02147T0	LELT_02617
NCU02074T0	LELT_03600
NCU06924T0	LELT_02289
NCU06606T0	LELT_02655
NCU08502T0	LELT_04555
NCU09930T0	LELT_03772
NCU01980T0	LELT_01830
NCU04337T0	LELT_01437
NCU06141T0	LELT_03973
NCU10747T0	LELT_01211
NCU02757T0	LELT_02256
NCU06104T0	LELT_01097
NCU05252T0	LELT_02463
NCU02560T0	LELT_05315
NCU04553T0	LELT_04607
NCU09738T0	LELT_01128
NCU00600T0	LELT_00969
NCU00501T0	LELT_01852
NCU04454T0	LELT_00568
NCU08273T0	LELT_00834
NCU09896T0	LELT_03706
NCU02653T0	LELT_00174	LELT_05502	LELT_04001	LELT_04565
NCU10409T0	LELT_05156	LELT_05157
NCU00193T0	LELT_03891
NCU03859T0	LELT_01666
NCU03546T0	LELT_03460
NCU11251T0	LELT_05314
NCU00795T0	LELT_00706
NCU00916T0	LELT_00706
NCU07711T0	LELT_00706
NCU07075T0	LELT_00706
NCU02754T0	LELT_03900
NCU12009T0	LELT_01950
NCU11234T0	LELT_05550
NCU00119T0	LELT_00694
NCU02690T0	LELT_04671
NCU07691T0	LELT_02078
NCU03803T0	LELT_05727	LELT_05725
NCU04008T0	LELT_00434
NCU03989T0	LELT_01026
NCU04503T0	LELT_05356
NCU06404T0	LELT_00131
NCU03556T0	LELT_02685
NCU01337T0	LELT_05479
NCU01993T0	LELT_05115
NCU06712T0	LELT_05038
NCU06260T0	LELT_05654
NCU08278T0	LELT_04252
NCU11420T0	LELT_05480
NCU08022T0	LELT_05772	LELT_05760
NCU02509T0	LELT_01916
NCU03439T0	LELT_02030
NCU01895T0	LELT_03662
NCU00523T0	LELT_00126
NCU00553T0	LELT_01972
NCU00236T0	LELT_02462
NCU02812T0	LELT_01819
NCU10273T0	LELT_01077
NCU08607T0	LELT_03776
NCU09239T0	LELT_04339
NCU00161T0	LELT_03143
NCU05642T0	LELT_00292
NCU08878T0	LELT_01356
NCU11246T0	LELT_01020
NCU09117T0	LELT_04228
NCU03596T0	LELT_01090	LELT_01843
NCU01332T0	LELT_02650
NCU01523T0	LELT_03329
NCU09091T0	LELT_00059
NCU03789T0	LELT_05322
NCU04087T0	LELT_05275
NCU08989T0	LELT_04219
NCU07289T0	LELT_01556
NCU07289T1	LELT_01556
NCU01936T0	LELT_01277
NCU01116T0	LELT_04353
NCU11215T0	LELT_00584
NCU06410T0	LELT_05419
NCU10721T0	LELT_03021
NCU07738T0	LELT_05420
NCU03028T0	LELT_02324
NCU06856T0	LELT_01085
NCU09025T0	LELT_01729
NCU03204T0	LELT_00318
NCU07937T0	LELT_00447
NCU03040T0	LELT_05062
NCU08324T0	LELT_04215
NCU01552T0	LELT_00607
NCU01552T1	LELT_00607
NCU04510T0	LELT_05392	LELT_03019
NCU04323T0	LELT_04119
NCU07482T0	LELT_02703
NCU06168T0	LELT_04279
NCU01990T0	LELT_01963
NCU03050T0	LELT_01977
NCU03988T0	LELT_02868
NCU09733T0	LELT_02658
NCU06578T0	LELT_05549
NCU09731T0	LELT_05184
NCU02432T0	LELT_00252
NCU02943T0	LELT_00797
NCU00337T0	LELT_05187
NCU06409T0	LELT_02035
NCU04059T0	LELT_04368
NCU08468T0	LELT_00564
NCU09862T0	LELT_00779
NCU02670T0	LELT_01257
NCU03711T0	LELT_02415
NCU00150T0	LELT_04599
NCU00150T1	LELT_04599
NCU02948T0	LELT_03313	LELT_02431
NCU04612T1	LELT_03373
NCU04612T0	LELT_03373
NCU01166T0	LELT_01165
NCU01429T0	LELT_01875
NCU04354T0	LELT_00838
NCU04727T0	LELT_03675
NCU07829T0	LELT_01721
NCU02269T0	LELT_00883
NCU07739T0	LELT_00317
NCU07020T0	LELT_01426
NCU09436T0	LELT_03324
NCU03358T0	LELT_04840	LELT_01902	LELT_01901	LELT_01903	LELT_01904
NCU03297T0	LELT_02064
NCU03297T1	LELT_02064
NCU01169T0	LELT_01204
NCU01257T0	LELT_01958
NCU00108T0	LELT_04870
NCU03112T0	LELT_04814
NCU08044T0	LELT_04251
NCU04446T0	LELT_00813	LELT_03268	LELT_04091
NCU00435T0	LELT_03707
NCU06780T0	LELT_00290
NCU07261T0	LELT_04510
NCU10292T0	LELT_02626
NCU11676T0	LELT_02873
NCU01635T0	LELT_03447	LELT_01678	LELT_03031
NCU00182T0	LELT_01144
NCU02982T0	LELT_01869
NCU01784T0	LELT_03826
NCU01514T0	LELT_04925
NCU06419T0	LELT_01013
NCU05293T0	LELT_02408
NCU07669T0	LELT_03970
NCU04452T0	LELT_04733	LELT_04734	LELT_00725	LELT_00724
NCU06336T0	LELT_00142
NCU02513T0	LELT_04815
NCU09380T0	LELT_00633
NCU08682T0	LELT_01987
NCU06771T0	LELT_04474
NCU09758T0	LELT_03131
NCU05207T0	LELT_03341
NCU09876T0	LELT_03341
NCU04019T0	LELT_00028
NCU03693T0	LELT_01817
NCU11371T0	LELT_05212
NCU00088T0	LELT_00570
NCU03924T0	LELT_01139
NCU02333T0	LELT_04059
NCU01553T0	LELT_05239
NCU06679T0	LELT_03669
NCU09366T0	LELT_04473
NCU00301T0	LELT_04186
NCU01083T0	LELT_03726
NCU02626T0	LELT_02522
NCU07435T0	LELT_01023
NCU10185T0	LELT_00685
NCU04095T0	LELT_00603
NCU06552T0	LELT_04879
NCU07956T0	LELT_05249
NCU01498T0	LELT_00258
NCU03887T0	LELT_01070
NCU02113T0	LELT_03730
NCU02020T0	LELT_05466
NCU02744T0	LELT_02063
NCU05234T0	LELT_03435
NCU08959T0	LELT_00414
NCU08389T0	LELT_04250
NCU08389T1	LELT_04250
NCU00655T0	LELT_02281
NCU04841T0	LELT_00164
NCU07001T0	LELT_00082
NCU03678T0	LELT_04229
NCU07478T0	LELT_01737
NCU04541T0	LELT_04767
NCU03952T0	LELT_01172
NCU06268T0	LELT_01833
NCU03038T0	LELT_04713
NCU03097T0	LELT_05097
NCU05721T0	LELT_04887
NCU08040T0	LELT_03824
NCU10852T0	LELT_03683
NCU00376T0	LELT_00239
NCU00316T0	LELT_00556
NCU01906T0	LELT_02580
NCU07247T0	LELT_00788
NCU03237T0	LELT_01081
NCU03763T0	LELT_03987
NCU07931T0	LELT_02350
NCU11724T0	LELT_03491
NCU10048T0	LELT_01476
NCU02358T0	LELT_00591
NCU00183T0	LELT_03157
NCU06465T0	LELT_00720
NCU06554T0	LELT_02451
NCU07734T0	LELT_01634
NCU09727T0	LELT_01236
NCU00475T0	LELT_05442
NCU07500T0	LELT_02196
NCU07499T0	LELT_02196
NCU07501T0	LELT_02196
NCU03888T0	LELT_01007
NCU07725T0	LELT_00887
NCU02726T0	LELT_05476
NCU03661T0	LELT_05165
NCU08823T0	LELT_02372
NCU08036T0	LELT_05723
NCU06167T0	LELT_00149	LELT_00148
NCU06697T0	LELT_03202	LELT_01793
NCU01955T0	LELT_01362
NCU03806T0	LELT_00221
NCU01180T0	LELT_03567
NCU00404T0	LELT_04466
NCU08661T0	LELT_00115
NCU03409T0	LELT_04813
NCU07365T0	LELT_04109
NCU09658T0	LELT_02318
NCU11933T0	LELT_01392
NCU01099T0	LELT_02427
NCU03029T0	LELT_02014
NCU07668T0	LELT_02380	LELT_02381	LELT_01579
NCU06341T0	LELT_02380	LELT_02381	LELT_01579
NCU03107T0	LELT_02380	LELT_02381	LELT_01579
NCU04554T0	LELT_01119
NCU03209T0	LELT_01119
NCU04883T0	LELT_01119
NCU03703T0	LELT_01957
NCU03282T0	LELT_03286
NCU04228T0	LELT_04064
NCU06332T0	LELT_04637
NCU07456T0	LELT_04097
NCU07457T0	LELT_04633
NCU08671T0	LELT_04217
NCU10073T0	LELT_04227
NCU01317T0	LELT_02740
NCU02468T0	LELT_02788
NCU00105T0	LELT_04848
NCU06216T0	LELT_02743
NCU04275T0	LELT_04635
NCU01008T0	LELT_00471
NCU07290T0	LELT_01229
NCU05452T0	LELT_05287
NCU07911T0	LELT_03620
NCU08003T0	LELT_03629
NCU09264T0	LELT_04130
NCU01368T0	LELT_04098
NCU01368T1	LELT_04098
NCU02378T0	LELT_00677
NCU02833T0	LELT_01373
NCU03777T0	LELT_01545
NCU01947T0	LELT_03921
NCU02905T0	LELT_04811
NCU08941T0	LELT_02498
NCU07399T0	LELT_05051
NCU09608T0	LELT_05019
NCU00622T0	LELT_01455
NCU00300T0	LELT_02391
NCU06595T0	LELT_01033
NCU03802T0	LELT_04133
NCU06779T0	LELT_04875
NCU04195T0	LELT_02021	LELT_02542
NCU08310T0	LELT_02021	LELT_02542
NCU07621T0	LELT_00738	LELT_02531
NCU02381T0	LELT_00799
NCU00169T0	LELT_03354
NCU01072T0	LELT_03881
NCU04015T0	LELT_01349
NCU04009T0	LELT_04529
NCU05453T0	LELT_04628
NCU09560T0	LELT_01422
NCU06721T0	LELT_04531
NCU03833T0	LELT_04007
NCU03833T1	LELT_04007
NCU02431T0	LELT_03836
NCU10789T0	LELT_04650
NCU10155T0	LELT_05329
NCU04500T0	LELT_05283	LELT_03890
NCU00519T0	LELT_05436
NCU03045T0	LELT_03527
NCU02786T0	LELT_03795
NCU05517T0	LELT_01604
NCU08052T0	LELT_00007
NCU07472T0	LELT_05213
NCU11181T0	LELT_04852
NCU00443T0	LELT_00500
NCU00087T0	LELT_03221
NCU02675T0	LELT_02469
NCU04149T0	LELT_01238
NCU06431T0	LELT_00407
NCU04523T0	LELT_03234
NCU05426T0	LELT_03903
NCU06701T0	LELT_03203
NCU04640T0	LELT_05049
NCU06540T0	LELT_04456
NCU12166T0	LELT_01611
NCU10483T0	LELT_02782
NCU11791T0	LELT_04830
NCU03938T0	LELT_00219
NCU04859T0	LELT_03784
NCU09119T0	LELT_00176
NCU08312T0	LELT_05096
NCU00950T0	LELT_02393
NCU06386T0	LELT_00095
NCU06307T0	LELT_00218
NCU06238T0	LELT_01440
NCU04196T0	LELT_05344
NCU10895T0	LELT_00127
NCU06764T0	LELT_05371
NCU11381T0	LELT_01448
NCU06043T0	LELT_01910	LELT_02145	LELT_02220
NCU00650T0	LELT_02738
NCU01569T0	LELT_03578
NCU02668T0	LELT_04695
NCU04202T0	LELT_04127
NCU07728T0	LELT_03603
NCU08976T0	LELT_02880
NCU05394T0	LELT_00018
NCU03468T0	LELT_00018
NCU01454T0	LELT_03560
NCU02621T0	LELT_02885
NCU00667T0	LELT_05032
NCU02425T0	LELT_04812
NCU07853T0	LELT_01182
NCU03018T0	LELT_05578
NCU03623T0	LELT_05366
NCU05757T0	LELT_05331
NCU09843T0	LELT_02529
NCU07492T0	LELT_04836
NCU02528T0	LELT_04580
NCU06340T0	LELT_01325
NCU06035T0	LELT_04421
NCU00334T0	LELT_02759
NCU05542T0	LELT_01084
NCU03243T0	LELT_03129
NCU08995T0	LELT_01811
NCU06447T0	LELT_05009
NCU07471T0	LELT_04201
NCU06877T0	LELT_04912
NCU04302T0	LELT_03109
NCU04333T0	LELT_04678
NCU06067T0	LELT_03712
NCU09897T0	LELT_02631
NCU09519T0	LELT_03011
NCU08668T0	LELT_03978
NCU04874T0	LELT_03594
NCU07953T0	LELT_03594
NCU00308T0	LELT_00064
NCU00765T0	LELT_01777
NCU06585T0	LELT_02973
NCU05800T0	LELT_03766
NCU05800T1	LELT_03766
NCU04845T0	LELT_03880
NCU09485T0	LELT_01083
NCU05292T0	LELT_03663
NCU07985T0	LELT_04548
NCU00726T0	LELT_05088	LELT_00746
NCU04065T0	LELT_04282
NCU05201T0	LELT_04282
NCU00624T0	LELT_03144
NCU02128T0	LELT_04668
NCU05623T0	LELT_01951
NCU05783T0	LELT_03334
NCU07300T0	LELT_02412
NCU06708T0	LELT_03365
NCU01200T1	LELT_02723
NCU01200T0	LELT_02723
NCU00213T0	LELT_00172
NCU03441T0	LELT_01483
NCU04189T0	LELT_00860
NCU10046T0	LELT_01586
NCU00019T0	LELT_02201
NCU06464T0	LELT_00232
NCU03177T0	LELT_05364
NCU06715T0	LELT_05273
NCU08138T0	LELT_04209
NCU09803T0	LELT_04163
NCU01302T0	LELT_01844
NCU00356T0	LELT_04281
NCU03755T0	LELT_01396
NCU01657T0	LELT_04397
NCU05564T0	LELT_01183
NCU02076T0	LELT_05264
NCU05982T0	LELT_04766
NCU01104T0	LELT_00693
NCU04379T0	LELT_00551
NCU00924T0	LELT_03843
NCU02463T0	LELT_03270
NCU04159T0	LELT_03872
NCU03740T0	LELT_04656
NCU07383T0	LELT_01542
NCU03335T0	LELT_05037
NCU07794T0	LELT_02018
NCU07175T0	LELT_01075	LELT_01074	LELT_01072
NCU08395T0	LELT_04121
NCU08395T1	LELT_04121
NCU00440T0	LELT_01029
NCU02048T0	LELT_01076
NCU05587T0	LELT_00671
NCU03238T0	LELT_04990
NCU07879T0	LELT_01779
NCU03538T0	LELT_00195
NCU02289T0	LELT_05292
NCU05796T0	LELT_00721
NCU05796T1	LELT_00721
NCU02404T1	LELT_05562
NCU02404T0	LELT_05562
NCU00258T0	LELT_02179
NCU02437T0	LELT_01687
NCU05290T0	LELT_00203
NCU03796T0	LELT_03474
NCU02693T0	LELT_04583
NCU09161T0	LELT_00226
NCU07437T0	LELT_02320
NCU05514T0	LELT_04027
NCU05235T0	LELT_04265
NCU11365T0	LELT_01502
NCU06845T0	LELT_05509
NCU00476T0	LELT_04222
NCU04755T0	LELT_01796
NCU06071T0	LELT_01991
NCU07544T0	LELT_03693
NCU06183T0	LELT_04992
NCU06245T0	LELT_05130
NCU02175T0	LELT_05130
NCU00243T0	LELT_00800
NCU05554T0	LELT_01499
NCU06711T0	LELT_02087
NCU08973T0	LELT_01513
NCU05778T0	LELT_05076
NCU10618T0	LELT_03458
NCU09237T0	LELT_04982
NCU01444T0	LELT_02862
NCU00895T0	LELT_03617
NCU00046T0	LELT_05320
NCU08299T0	LELT_00856
NCU09288T0	LELT_00803
NCU06559T0	LELT_04908
NCU09572T0	LELT_04622
NCU07446T0	LELT_00058
NCU07446T1	LELT_00058
NCU04156T0	LELT_03557	LELT_01364
NCU04109T0	LELT_04376	LELT_04375
NCU02808T0	LELT_01313
NCU03710T0	LELT_02701
NCU05217T0	LELT_03615
NCU08423T0	LELT_03694
NCU09384T0	LELT_04189
NCU04653T0	LELT_01301
NCU06085T0	LELT_01301
NCU02435T0	LELT_01686
NCU06300T0	LELT_03863
NCU04137T0	LELT_05730
NCU11785T0	LELT_02835
NCU05296T0	LELT_03225
NCU03186T0	LELT_05449
NCU05594T0	LELT_04315
NCU04097T0	LELT_00649
NCU02337T0	LELT_02203
NCU01441T0	LELT_03869
NCU06745T0	LELT_00808
NCU05347T0	LELT_02013
NCU04725T0	LELT_03674
NCU08620T0	LELT_01498
NCU06993T0	LELT_04042
NCU08111T0	LELT_03736
NCU11324T0	LELT_04999
NCU02299T0	LELT_00636	LELT_00637
NCU07682T1	LELT_01772
NCU07682T0	LELT_01772
NCU02563T0	LELT_01589
NCU01279T0	LELT_03424
NCU03176T0	LELT_02884
NCU00377T0	LELT_05411
NCU06039T0	LELT_00579
NCU05983T0	LELT_03609
NCU11201T0	LELT_01856
NCU01817T0	LELT_01788
NCU01779T0	LELT_03064
NCU04699T0	LELT_02689
NCU01545T0	LELT_01722
NCU03800T0	LELT_00620
NCU03610T0	LELT_02263
NCU04153T0	LELT_03722
NCU04190T0	LELT_04703
NCU06718T0	LELT_04332
NCU09192T0	LELT_05687
NCU00116T1	LELT_04123
NCU00116T0	LELT_04123
NCU00116T2	LELT_04123
NCU00403T0	LELT_01646
NCU02961T0	LELT_00877
NCU03632T0	LELT_00427
NCU00395T0	LELT_05289
NCU03730T0	LELT_02977
NCU05075T0	LELT_02638
NCU06637T0	LELT_02895
NCU09552T0	LELT_03814
NCU11386T0	LELT_03654
NCU08991T0	LELT_00846
NCU08991T1	LELT_00846
NCU00310T0	LELT_02006
NCU01342T0	LELT_02710
NCU01759T0	LELT_05161
NCU03150T0	LELT_04404
NCU07742T0	LELT_03024
NCU08707T0	LELT_04819
NCU02707T0	LELT_01346
NCU00434T0	LELT_03499
NCU04810T0	LELT_00048
NCU03089T0	LELT_01931
NCU03195T0	LELT_03695
NCU04165T0	LELT_05235
NCU10051T0	LELT_05409
NCU02096T0	LELT_05409
NCU00706T0	LELT_00675
NCU02055T0	LELT_01855
NCU02661T0	LELT_01428
NCU04187T0	LELT_00651
NCU00117T0	LELT_04396
NCU02137T0	LELT_03128
NCU05606T0	LELT_00229
NCU04133T0	LELT_02615
NCU05781T0	LELT_01695
NCU04328T0	LELT_03178
NCU02555T0	LELT_04941
NCU07384T0	LELT_01926
NCU08891T0	LELT_00796
NCU08952T0	LELT_00778
NCU09326T0	LELT_03914
NCU09141T0	LELT_05379	LELT_05380
NCU07402T0	LELT_05379	LELT_05380
NCU02930T0	LELT_05379	LELT_05380
NCU01634T0	LELT_01679	LELT_03448
NCU00212T0	LELT_01679	LELT_03448
NCU00273T0	LELT_00043
NCU00168T0	LELT_02045
NCU02375T0	LELT_02362
NCU05485T0	LELT_01194
NCU01414T0	LELT_05390
NCU07587T0	LELT_02091
NCU08029T0	LELT_01934
NCU05941T0	LELT_05588
NCU01878T0	LELT_00242
NCU03998T0	LELT_04640
NCU08743T0	LELT_05367
NCU02374T0	LELT_01143
NCU01517T0	LELT_02084
NCU04191T0	LELT_00598
NCU02541T0	LELT_02252
NCU07014T0	LELT_00712
NCU03276T0	LELT_05263
NCU05226T0	LELT_03660
NCU06587T0	LELT_03285
NCU05274T0	LELT_04749
NCU06497T0	LELT_04184
NCU08339T0	LELT_03073
NCU11916T0	LELT_01992
NCU00338T0	LELT_02104	LELT_02083
NCU02956T0	LELT_02104	LELT_02083
NCU00029T0	LELT_01105
NCU01705T0	LELT_03081
NCU00472T0	LELT_04828
NCU06558T0	LELT_01575
NCU03957T0	LELT_03787
NCU08353T0	LELT_01019
NCU08948T0	LELT_04205
NCU12027T0	LELT_02832
NCU05305T0	LELT_03577
NCU01674T0	LELT_00193
NCU00778T0	LELT_03495
NCU01468T0	LELT_03043
NCU06648T0	LELT_00171
NCU04987T0	LELT_01771
NCU03460T0	LELT_04100
NCU05601T0	LELT_03719
NCU09135T0	LELT_01298
NCU09013T0	LELT_01537
NCU06974T0	LELT_05176
NCU07519T0	LELT_05398
NCU08993T0	LELT_00160
NCU07430T0	LELT_05544
NCU02940T0	LELT_02258
NCU06472T0	LELT_01800
NCU05364T0	LELT_04545
NCU05273T0	LELT_05230
NCU08944T0	LELT_05248
NCU00669T0	LELT_00791
NCU01184T0	LELT_00911
NCU03579T0	LELT_00835
NCU01722T0	LELT_02525
NCU01397T0	LELT_03718
NCU06177T0	LELT_02217
NCU05592T0	LELT_02792
NCU07851T0	LELT_00885
NCU08315T0	LELT_02068
NCU04411T0	LELT_05648
NCU05999T0	LELT_04546
NCU06969T0	LELT_05111
NCU06998T0	LELT_05459
NCU11146T0	LELT_04674
NCU03761T0	LELT_02707	LELT_01148
NCU04534T0	LELT_02264
NCU04312T0	LELT_02264
NCU00050T0	LELT_03477
NCU04003T0	LELT_00397
NCU00812T0	LELT_04211
NCU03727T0	LELT_05113
NCU00971T0	LELT_02908
NCU06749T0	LELT_00469
NCU06656T0	LELT_00667
NCU05588T0	LELT_01748
NCU01904T0	LELT_04977
NCU11756T0	LELT_00145
NCU10029T0	LELT_01249
NCU10893T0	LELT_01407
NCU08046T0	LELT_03631
NCU09657T0	LELT_05732
NCU01810T0	LELT_00005
NCU04512T0	LELT_02972
NCU06246T0	LELT_04846
NCU08296T0	LELT_03348
NCU12081T0	LELT_05147
NCU05242T0	LELT_02729
NCU01122T0	LELT_02729
NCU00636T0	LELT_00827
NCU03834T0	LELT_00045
NCU01563T0	LELT_02787
NCU01188T0	LELT_05140
NCU06469T0	LELT_02455
NCU09514T0	LELT_00672
NCU09247T0	LELT_01170
NCU04838T0	LELT_05203
NCU06593T0	LELT_04233
NCU07483T0	LELT_03966
NCU08269T0	LELT_03316
[truncated: 1,180 more rows]
[truncated: 1 more columns]
