# Supplementary material for: Evolutionary Conservation and Diversification of Puf RNA Binding Proteins and Their mRNA Targets
Source: PLoS Biol. 2015 Nov 20;13(11):e1002307. doi: 10.1371/journal.pbio.1002307 (PMC4654594; doi:10.1371/journal.pbio.1002307)
Supplement: S4 Dataset — (ZIP) [file pbio.1002307.s004.zip › N.crassa.fa_M.canis.fa.txt]

NCU06976T0	MCYG_05177T0
NCU01379T0	MCYG_06713T0
NCU07832T0	MCYG_05893T0
NCU05837T0	MCYG_06332T0
NCU08535T0	MCYG_04480T0
NCU01744T0	MCYG_05324T0
NCU02685T0	MCYG_07649T0
NCU06468T0	MCYG_04158T0
NCU07307T0	MCYG_02782T0
NCU04548T0	MCYG_03406T0
NCU07119T0	MCYG_00265T0
NCU06871T0	MCYG_03244T0
NCU08287T0	MCYG_02948T0
NCU00551T0	MCYG_01606T0
NCU07308T0	MCYG_02781T0
NCU05608T0	MCYG_00217T0
NCU08501T0	MCYG_06422T0
NCU08267T0	MCYG_02702T0
NCU05803T0	MCYG_00290T0
NCU02510T0	MCYG_06136T0
NCU00459T0	MCYG_03844T0
NCU04352T0	MCYG_03491T0
NCU09740T0	MCYG_07872T0
NCU00671T0	MCYG_02073T0
NCU11669T0	MCYG_01939T0
NCU07556T0	MCYG_00938T0
NCU02103T0	MCYG_00434T0
NCU00239T0	MCYG_06518T0
NCU05620T0	MCYG_06378T0
NCU04350T0	MCYG_03489T0
NCU07702T0	MCYG_03499T0
NCU04865T0	MCYG_04404T0
NCU02762T0	MCYG_01543T0
NCU09012T0	MCYG_07013T0
NCU07658T0	MCYG_04075T0
NCU06294T0	MCYG_00126T0
NCU08993T0	MCYG_03128T0
NCU02505T0	MCYG_06137T0
NCU05238T0	MCYG_07900T0
NCU03042T0	MCYG_05827T0
NCU04569T0	MCYG_00248T0
NCU10009T0	MCYG_06743T0
NCU09357T0	MCYG_06319T0
NCU10066T0	MCYG_06094T0
NCU01632T0	MCYG_04845T0
NCU00743T0	MCYG_05504T0
NCU00352T0	MCYG_04497T0
NCU07378T0	MCYG_07472T0
NCU03350T0	MCYG_06415T0
NCU02677T0	MCYG_07705T0
NCU00274T0	MCYG_05088T0
NCU00396T0	MCYG_03166T0
NCU09367T0	MCYG_07309T0
NCU04898T0	MCYG_00120T0
NCU05591T0	MCYG_01980T0
NCU03234T0	MCYG_08644T0
NCU05120T0	MCYG_02390T0
NCU02083T0	MCYG_02449T0
NCU09492T0	MCYG_02199T0
NCU07679T0	MCYG_02141T0
NCU01238T0	MCYG_01846T0
NCU07870T0	MCYG_04796T0
NCU03116T0	MCYG_05665T0
NCU09866T0	MCYG_05029T0
NCU08276T0	MCYG_02729T0
NCU03575T0	MCYG_04848T0
NCU01638T0	MCYG_00357T0
NCU04161T0	MCYG_02126T0
NCU07866T0	MCYG_02308T0
NCU08616T0	MCYG_08607T0
NCU03875T0	MCYG_01038T0
NCU02815T0	MCYG_05659T0
NCU07443T0	MCYG_00600T0	MCYG_04632T0
NCU08919T0	MCYG_06908T0
NCU01192T0	MCYG_03862T0
NCU07546T0	MCYG_01745T0
NCU05317T0	MCYG_04644T0
NCU01951T0	MCYG_08058T0
NCU01431T0	MCYG_05433T0
NCU02494T0	MCYG_08615T0
NCU05425T0	MCYG_06331T0
NCU07922T0	MCYG_04064T0
NCU03986T0	MCYG_01215T0
NCU01820T0	MCYG_01412T0
NCU03591T0	MCYG_02089T0
NCU08685T0	MCYG_01603T0
NCU06338T0	MCYG_07112T0
NCU06678T0	MCYG_01876T0
NCU01857T0	MCYG_04583T0
NCU03584T0	MCYG_05054T0
NCU04242T0	MCYG_01662T0
NCU02111T0	MCYG_02631T0
NCU06272T0	MCYG_07992T0
NCU08377T0	MCYG_04878T0
NCU01680T0	MCYG_06833T0
NCU09324T0	MCYG_02610T0
NCU04611T0	MCYG_08233T0
NCU01823T0	MCYG_00336T0
NCU08023T0	MCYG_05165T0
NCU00621T0	MCYG_03351T0
NCU01140T0	MCYG_01464T0
NCU04766T0	MCYG_00738T0
NCU04021T0	MCYG_06745T0
NCU12032T0	MCYG_05927T0
NCU02728T0	MCYG_05860T0
NCU02572T0	MCYG_07782T0
NCU03263T0	MCYG_05688T0
NCU11202T0	MCYG_08073T0
NCU04404T0	MCYG_01554T0
NCU10143T0	MCYG_01937T0
NCU04348T0	MCYG_03505T0
NCU04370T0	MCYG_07939T0
NCU01772T0	MCYG_06827T0
NCU02554T0	MCYG_05923T0
NCU02349T0	MCYG_03382T0
NCU09903T0	MCYG_03092T0
NCU08135T0	MCYG_05720T0
NCU03305T0	MCYG_07212T0
NCU09063T0	MCYG_08335T0
NCU09219T0	MCYG_04756T0
NCU01197T0	MCYG_01531T0
NCU03818T0	MCYG_03121T0
NCU11188T0	MCYG_02808T0
NCU03811T0	MCYG_05445T0
NCU00018T0	MCYG_03927T0
NCU00018T1	MCYG_03927T0
NCU06626T0	MCYG_07856T0
NCU07027T0	MCYG_07060T0
NCU01323T0	MCYG_06181T0
NCU04090T0	MCYG_04994T0
NCU06832T0	MCYG_02920T0
NCU00021T0	MCYG_00826T0
NCU05261T0	MCYG_02276T0
NCU03877T0	MCYG_06029T0
NCU03877T1	MCYG_06029T0
NCU08358T0	MCYG_05711T0
NCU06171T0	MCYG_07352T0
NCU00461T0	MCYG_04608T0
NCU01143T0	MCYG_03820T0
NCU08603T0	MCYG_07970T0
NCU07700T0	MCYG_03500T0
NCU00276T0	MCYG_05091T0
NCU03955T0	MCYG_08241T0
NCU07404T0	MCYG_06176T0
NCU06278T0	MCYG_03980T0
NCU02230T0	MCYG_03439T0
NCU09463T0	MCYG_03260T0
NCU08399T0	MCYG_02835T0	MCYG_00465T0	MCYG_08451T0
NCU01315T0	MCYG_05943T0
NCU02357T0	MCYG_00445T0
NCU03539T0	MCYG_01312T0
NCU03060T0	MCYG_03808T0
NCU05046T0	MCYG_00044T0
NCU02391T0	MCYG_03234T0
NCU03363T0	MCYG_01201T0
NCU01747T0	MCYG_03707T0
NCU07319T0	MCYG_02214T0
NCU11961T0	MCYG_00313T0
NCU08341T0	MCYG_01132T0
NCU03071T0	MCYG_01583T0
NCU06544T0	MCYG_05158T0
NCU01318T0	MCYG_05939T0
NCU05270T0	MCYG_03474T0
NCU01992T0	MCYG_03344T0
NCU05895T0	MCYG_03428T0
NCU02833T0	MCYG_06047T0
NCU03065T0	MCYG_01438T0
NCU03440T0	MCYG_02303T0
NCU00579T0	MCYG_06038T0
NCU03010T0	MCYG_06416T0
NCU01625T0	MCYG_00358T0
NCU03592T0	MCYG_05205T0
NCU05200T0	MCYG_07110T0
NCU05901T0	MCYG_08222T0
NCU08036T0	MCYG_05164T0
NCU01164T0	MCYG_05278T0
NCU09450T0	MCYG_02689T0
NCU00095T0	MCYG_06773T0
NCU03127T0	MCYG_02431T0
NCU03364T0	MCYG_07875T0
NCU00712T0	MCYG_05671T0
NCU00668T0	MCYG_01621T0
NCU01939T0	MCYG_04584T0
NCU07966T0	MCYG_06462T0
NCU02366T0	MCYG_03299T0
NCU02794T0	MCYG_07252T0
NCU03611T0	MCYG_04016T0
NCU07010T0	MCYG_02784T0
NCU02566T0	MCYG_07756T0
NCU05239T0	MCYG_02552T0
NCU08828T0	MCYG_02575T0
NCU08373T0	MCYG_07567T0
NCU00040T0	MCYG_06010T0
NCU00681T0	MCYG_06948T0
NCU04749T0	MCYG_06264T0
NCU01510T0	MCYG_06403T0
NCU04059T0	MCYG_03286T0
NCU05802T0	MCYG_00289T0
NCU09993T0	MCYG_06045T0
NCU01335T0	MCYG_01317T0
NCU01675T0	MCYG_04118T0
NCU07554T0	MCYG_04197T0
NCU04203T0	MCYG_01838T0
NCU07999T0	MCYG_02569T0
NCU06122T0	MCYG_03443T0
NCU03051T0	MCYG_05758T0
NCU08926T0	MCYG_03195T0
NCU11255T0	MCYG_03303T0
NCU06500T0	MCYG_03823T0
NCU02475T0	MCYG_02754T0
NCU10423T0	MCYG_02586T0
NCU09730T0	MCYG_07149T0
NCU00336T0	MCYG_03169T0
NCU00104T0	MCYG_06539T0
NCU07721T0	MCYG_03727T0
NCU06868T0	MCYG_03414T0
NCU04142T0	MCYG_05777T0
NCU03794T0	MCYG_01880T0
NCU08021T0	MCYG_04218T0
NCU00481T0	MCYG_02021T0
NCU06512T0	MCYG_01172T0
NCU03947T0	MCYG_08494T0
NCU01765T0	MCYG_01910T0
NCU08118T0	MCYG_07385T0
NCU06183T0	MCYG_06910T0
NCU02131T0	MCYG_06949T0
NCU09808T0	MCYG_07569T0
NCU10497T0	MCYG_07670T0
NCU01187T0	MCYG_06872T0
NCU06365T0	MCYG_02583T0
NCU08147T0	MCYG_00181T0
NCU00622T0	MCYG_03349T0
NCU09228T0	MCYG_05587T0
NCU08439T0	MCYG_01685T0
NCU04251T0	MCYG_08285T0
NCU07854T0	MCYG_00196T0
NCU04385T0	MCYG_02220T0
NCU01965T0	MCYG_07741T0
NCU00567T0	MCYG_03070T0
NCU02669T0	MCYG_07539T0
NCU02011T0	MCYG_00039T0
NCU04736T0	MCYG_00978T0
NCU00573T0	MCYG_06529T0
NCU03463T0	MCYG_06376T0
NCU09438T0	MCYG_06084T0
NCU08382T0	MCYG_02418T0
NCU02082T0	MCYG_07842T0
NCU09602T0	MCYG_05319T0
NCU09610T0	MCYG_03762T0
NCU08270T0	MCYG_05178T0
NCU07565T0	MCYG_05379T0
NCU00424T0	MCYG_03889T0
NCU01643T0	MCYG_04846T0
NCU02630T0	MCYG_01536T0
NCU06785T0	MCYG_02884T0
NCU02539T0	MCYG_04681T0
NCU05360T0	MCYG_02824T0
NCU06687T0	MCYG_01791T0
NCU07011T0	MCYG_02785T0
NCU04327T0	MCYG_00457T0
NCU04051T0	MCYG_01350T0
NCU03292T0	MCYG_04662T0
NCU08045T0	MCYG_07984T0
NCU11324T0	MCYG_07521T0
NCU11350T0	MCYG_07280T0
NCU07002T0	MCYG_06989T0
NCU02830T0	MCYG_07313T0
NCU08336T0	MCYG_07559T0
NCU02696T0	MCYG_06233T0
NCU01659T0	MCYG_01295T0
NCU01612T0	MCYG_03709T0
NCU00770T0	MCYG_07247T0
NCU03797T0	MCYG_01862T0
NCU08115T0	MCYG_07388T0
NCU08928T0	MCYG_00269T0
NCU09975T0	MCYG_01694T0
NCU08303T0	MCYG_05182T0
NCU11273T0	MCYG_06604T0
NCU04280T0	MCYG_00444T0
NCU08001T0	MCYG_02274T0
NCU06738T0	MCYG_04345T0
NCU01648T0	MCYG_05283T0
NCU07837T0	MCYG_04791T0
NCU03479T0	MCYG_08725T0
NCU04472T0	MCYG_02829T0
NCU04100T0	MCYG_01782T0
NCU03808T0	MCYG_03158T0
NCU09721T0	MCYG_06091T0
NCU05429T0	MCYG_06817T0
NCU05429T1	MCYG_06817T0
NCU04035T0	MCYG_06212T0
NCU08898T0	MCYG_05389T0
NCU02048T0	MCYG_06219T0
NCU01328T0	MCYG_02996T0
NCU09516T0	MCYG_05094T0
NCU05902T0	MCYG_00680T0
NCU06484T0	MCYG_07844T0
NCU05194T0	MCYG_03590T0
NCU04229T0	MCYG_05676T0
NCU02036T0	MCYG_08782T0
NCU05634T0	MCYG_06281T0
NCU03298T0	MCYG_07304T0
NCU01478T0	MCYG_03330T0
NCU02689T0	MCYG_07514T0
NCU06733T0	MCYG_07481T0
NCU01171T0	MCYG_06720T0
NCU01486T0	MCYG_01199T0
NCU05185T0	MCYG_04850T0
NCU09118T0	MCYG_05930T0
NCU03661T0	MCYG_03117T0
NCU08009T0	MCYG_03484T0
NCU08674T0	MCYG_03605T0
NCU08693T0	MCYG_04580T0
NCU04095T0	MCYG_01849T0
NCU06481T0	MCYG_04435T0
NCU06836T0	MCYG_06401T0
NCU00890T0	MCYG_06102T0
NCU06199T0	MCYG_03539T0
NCU10283T0	MCYG_04295T0
NCU00656T0	MCYG_01609T0
NCU03982T0	MCYG_04890T0
NCU06624T0	MCYG_03592T0
NCU04221T0	MCYG_01025T0
NCU05151T0	MCYG_00973T0
NCU05422T0	MCYG_02909T0
NCU08316T0	MCYG_04676T0
NCU06767T0	MCYG_04249T0
NCU09711T0	MCYG_06089T0
NCU03897T0	MCYG_04884T0
NCU06355T0	MCYG_02258T0
NCU05858T0	MCYG_08660T0	MCYG_06423T0
NCU11660T0	MCYG_06726T0
NCU11296T0	MCYG_02253T0
NCU04674T0	MCYG_00092T0
NCU01272T0	MCYG_06156T0
NCU04606T0	MCYG_04648T0
NCU06508T0	MCYG_03156T0
NCU04121T0	MCYG_00840T0
NCU03992T0	MCYG_00247T0
NCU08689T0	MCYG_03867T0
NCU01751T0	MCYG_07055T0
NCU06268T0	MCYG_03993T0
NCU10747T0	MCYG_08366T0
NCU11169T0	MCYG_05787T0
NCU09741T0	MCYG_07871T0
NCU08755T0	MCYG_00928T0
NCU09332T0	MCYG_07674T0
NCU03032T0	MCYG_00082T0
NCU07831T0	MCYG_04793T0
NCU03483T0	MCYG_03495T0
NCU03061T0	MCYG_03809T0
NCU04648T0	MCYG_00941T0
NCU07712T0	MCYG_07867T0
NCU02717T0	MCYG_06242T0
NCU01255T0	MCYG_03741T0
NCU02578T0	MCYG_02605T0
NCU03045T0	MCYG_05832T0
NCU02979T0	MCYG_07746T0
NCU00121T0	MCYG_04420T0
NCU06638T0	MCYG_00164T0
NCU06438T0	MCYG_01867T0
NCU01229T0	MCYG_06900T0
NCU07710T0	MCYG_03577T0
NCU01539T0	MCYG_08891T0
NCU11228T0	MCYG_06215T0
NCU08119T0	MCYG_07384T0
NCU00927T0	MCYG_02521T0
NCU06929T0	MCYG_02691T0
NCU11282T0	MCYG_03623T0
NCU11027T0	MCYG_07176T0
NCU01817T0	MCYG_00323T0
NCU08875T0	MCYG_03943T0
NCU08920T0	MCYG_06965T0
NCU06429T0	MCYG_01650T0
NCU02580T0	MCYG_02604T0
NCU07440T0	MCYG_00611T0
NCU06264T0	MCYG_05151T0
NCU02134T0	MCYG_02080T0
NCU08791T0	MCYG_03115T0
NCU02208T0	MCYG_05483T0
NCU01157T0	MCYG_06611T0
NCU03669T0	MCYG_05145T0
NCU02276T0	MCYG_00805T0
NCU08054T0	MCYG_03083T0
NCU05232T0	MCYG_00212T0
NCU07982T0	MCYG_00746T0
NCU02515T0	MCYG_07560T0
NCU02978T0	MCYG_07668T0
NCU05041T0	MCYG_08268T0
NCU03139T0	MCYG_00425T0
NCU11965T0	MCYG_01251T0
NCU00629T0	MCYG_02740T0
NCU00405T0	MCYG_06769T0
NCU02075T0	MCYG_07774T0
NCU01479T0	MCYG_03331T0
NCU09873T0	MCYG_00471T0
NCU01369T0	MCYG_06133T0
NCU09297T0	MCYG_08389T0
NCU04104T0	MCYG_03149T0
NCU09706T0	MCYG_00687T0
NCU01207T0	MCYG_01783T0
NCU03657T1	MCYG_03139T0
NCU03657T0	MCYG_03139T0
NCU00495T0	MCYG_00884T0
NCU02053T0	MCYG_04513T0
NCU06684T0	MCYG_02047T0
NCU06444T0	MCYG_04157T0
NCU05204T0	MCYG_07064T0
NCU02387T0	MCYG_06086T0
NCU03650T0	MCYG_07360T0
NCU11426T0	MCYG_01345T0
NCU02626T0	MCYG_07296T0
NCU05296T0	MCYG_02238T0
NCU06994T0	MCYG_03548T0
NCU03387T0	MCYG_00332T0
NCU08484T0	MCYG_05329T0
NCU02955T0	MCYG_05732T0
NCU03792T0	MCYG_02032T0
NCU07872T0	MCYG_04792T0
NCU05266T0	MCYG_03492T0
NCU00436T0	MCYG_03955T0
NCU07012T0	MCYG_00213T0
NCU00177T0	MCYG_05459T0
NCU05454T0	MCYG_01403T0
NCU05250T0	MCYG_03553T0
NCU07269T0	MCYG_03093T0
NCU01589T0	MCYG_06820T0
NCU00488T0	MCYG_00910T0
NCU00901T0	MCYG_01137T0
NCU04652T0	MCYG_07291T0
NCU04439T0	MCYG_07863T0
NCU03814T0	MCYG_05427T0
NCU01912T0	MCYG_08101T0
NCU06308T0	MCYG_07902T0
NCU04303T0	MCYG_01321T0
NCU03273T0	MCYG_00622T0
NCU02514T0	MCYG_07601T0
NCU06394T0	MCYG_02696T0
NCU00045T0	MCYG_05843T0
NCU06342T0	MCYG_03854T0
NCU04448T0	MCYG_07990T0
NCU00430T0	MCYG_03930T0
NCU03804T0	MCYG_02060T0
NCU07523T0	MCYG_06600T0
NCU05268T0	MCYG_01239T0
NCU05927T0	MCYG_04031T0
NCU08110T0	MCYG_04680T0
NCU04076T0	MCYG_00353T0
NCU02803T0	MCYG_05588T0
NCU08000T0	MCYG_02571T0
NCU00152T0	MCYG_04456T0
NCU03235T0	MCYG_06001T0
NCU09443T0	MCYG_02636T0
NCU03652T0	MCYG_07245T0
NCU02701T0	MCYG_01338T0
NCU03648T0	MCYG_00814T0
NCU06216T0	MCYG_02046T0
NCU03980T0	MCYG_00509T0
NCU07280T0	MCYG_02215T0
NCU03690T0	MCYG_00065T0
NCU01797T0	MCYG_03692T0
NCU05777T0	MCYG_01377T0
NCU05029T0	MCYG_03240T0
NCU06459T0	MCYG_03534T0
NCU03321T0	MCYG_08514T0
NCU01119T0	MCYG_01759T0
NCU00117T0	MCYG_05271T0
NCU01843T0	MCYG_04828T0
NCU05650T0	MCYG_04993T0
NCU09111T0	MCYG_06118T0
NCU09432T0	MCYG_00808T0
NCU07035T0	MCYG_04741T0
NCU09709T0	MCYG_03410T0
NCU00164T0	MCYG_03882T0
NCU01241T0	MCYG_05854T0
NCU02234T0	MCYG_00665T0
NCU04535T0	MCYG_03269T0
NCU04512T0	MCYG_04832T0
NCU05267T0	MCYG_04240T0
NCU02233T0	MCYG_06085T0
NCU00066T0	MCYG_05972T0
NCU09313T0	MCYG_07545T0
NCU09267T0	MCYG_08682T0
NCU10007T0	MCYG_03080T0
NCU10007T1	MCYG_03080T0
NCU06249T0	MCYG_00870T0
NCU02010T0	MCYG_06517T0
NCU04167T0	MCYG_08684T0
NCU02629T0	MCYG_01283T0
NCU03219T0	MCYG_01100T0
NCU01249T0	MCYG_03816T0
NCU03966T0	MCYG_00483T0
NCU07690T0	MCYG_02222T0
NCU00200T0	MCYG_01660T0
NCU01470T0	MCYG_03982T0
NCU00320T0	MCYG_04452T0
NCU06030T0	MCYG_02672T0
NCU07082T0	MCYG_05770T0
NCU04433T0	MCYG_08065T0
NCU05289T0	MCYG_02227T0
NCU07698T0	MCYG_01669T0
NCU11175T0	MCYG_06516T0
NCU04319T0	MCYG_00668T0
NCU02800T0	MCYG_07479T0
NCU04380T0	MCYG_04559T0
NCU09700T0	MCYG_00451T0
NCU06011T0	MCYG_08669T0
NCU02319T0	MCYG_01903T0
NCU01172T0	MCYG_06723T0
NCU03171T0	MCYG_07437T0
NCU05269T0	MCYG_01240T0
NCU05269T1	MCYG_01240T0
NCU00269T0	MCYG_06766T0
NCU03784T0	MCYG_06143T0
NCU04378T0	MCYG_00413T0
NCU09488T0	MCYG_06521T0
NCU06986T0	MCYG_03612T0
NCU04044T0	MCYG_06399T0
NCU08642T0	MCYG_05623T0
NCU00406T0	MCYG_06771T0
NCU07516T0	MCYG_04478T0
NCU09496T0	MCYG_03934T0
NCU06578T0	MCYG_07971T0
NCU02091T0	MCYG_06061T0
NCU10058T0	MCYG_00795T0
NCU01985T0	MCYG_08111T0
NCU03357T0	MCYG_01174T0
NCU00172T0	MCYG_05979T0
NCU04579T0	MCYG_04051T0
NCU09793T0	MCYG_03282T0
NCU02207T0	MCYG_05477T0
NCU01417T0	MCYG_00278T0
NCU04117T0	MCYG_05227T0
NCU06569T0	MCYG_03671T0
NCU02287T0	MCYG_02690T0
NCU10733T0	MCYG_04881T0
NCU09819T0	MCYG_05476T0
NCU10311T0	MCYG_00446T0
NCU00796T0	MCYG_03023T0
NCU04531T0	MCYG_04787T0	MCYG_08441T0	MCYG_08424T0	MCYG_00851T0
NCU09266T0	MCYG_01114T0
NCU00920T0	MCYG_08842T0
NCU00010T0	MCYG_05901T0
NCU04838T0	MCYG_04895T0
NCU10043T0	MCYG_08636T0
NCU05298T0	MCYG_01668T0
NCU05225T0	MCYG_03557T0
NCU04230T0	MCYG_01023T0
NCU06869T0	MCYG_03425T0
NCU01701T0	MCYG_02821T0
NCU04187T0	MCYG_05252T0
NCU07971T0	MCYG_05570T0
NCU09191T0	MCYG_04693T0
NCU04768T0	MCYG_00726T0
NCU05430T0	MCYG_06816T0
NCU03641T0	MCYG_08778T0
NCU09688T0	MCYG_06740T0
NCU04020T0	MCYG_00521T0
NCU00480T0	MCYG_04062T0
NCU01824T0	MCYG_00345T0
NCU03220T0	MCYG_01095T0
NCU06715T0	MCYG_05444T0
NCU03819T0	MCYG_03120T0
NCU07567T0	MCYG_05381T0
NCU04790T0	MCYG_00535T0
NCU07375T0	MCYG_02541T0
NCU02632T0	MCYG_01461T0
NCU06735T0	MCYG_08510T0
NCU00896T0	MCYG_05738T0
NCU06666T0	MCYG_07814T0
NCU01813T0	MCYG_05282T0
NCU11379T0	MCYG_06301T0
NCU12039T0	MCYG_08253T0
NCU02003T0	MCYG_00992T0
NCU08309T0	MCYG_03722T0
NCU00680T0	MCYG_03097T0
NCU02110T0	MCYG_03175T0
NCU02797T0	MCYG_05690T0
NCU06192T0	MCYG_05416T0
NCU03108T0	MCYG_05802T0
NCU07868T0	MCYG_04763T0
NCU02380T0	MCYG_03329T0
NCU07411T0	MCYG_06021T0
NCU11170T0	MCYG_05413T0
NCU02839T0	MCYG_07557T0
NCU05985T0	MCYG_06363T0
NCU04343T0	MCYG_07923T0
NCU06374T0	MCYG_03164T0
NCU04511T0	MCYG_04833T0
NCU08468T0	MCYG_01434T0
NCU04054T0	MCYG_01581T0
NCU06672T0	MCYG_01379T0
NCU02127T0	MCYG_06665T0
NCU08002T0	MCYG_04387T0
NCU07330T0	MCYG_07120T0
NCU09071T0	MCYG_03028T0
NCU03100T0	MCYG_08626T0
NCU06756T0	MCYG_02440T0
NCU08020T0	MCYG_04274T0
NCU01569T0	MCYG_08938T0
NCU04755T0	MCYG_01337T0
NCU01161T0	MCYG_00189T0
NCU03899T0	MCYG_00731T0
NCU03024T0	MCYG_06020T0
NCU02020T0	MCYG_00589T0
NCU12027T0	MCYG_03440T0
NCU03628T0	MCYG_07188T0
NCU02052T0	MCYG_07711T0
NCU11238T0	MCYG_03095T0
NCU11866T0	MCYG_00834T0
NCU04799T0	MCYG_03464T0
NCU04355T0	MCYG_04278T0
NCU05939T0	MCYG_03278T0
NCU09537T0	MCYG_07318T0
NCU02840T0	MCYG_07558T0
NCU04726T0	MCYG_04600T0
NCU05683T0	MCYG_05878T0
NCU10775T0	MCYG_08165T0
NCU06318T0	MCYG_03564T0
NCU02828T0	MCYG_07350T0
NCU06099T0	MCYG_08164T0
NCU05680T0	MCYG_05135T0
NCU11180T0	MCYG_02397T0
NCU06579T0	MCYG_05168T0
NCU07068T0	MCYG_06863T0
NCU05861T0	MCYG_07959T0
NCU04610T0	MCYG_08281T0
NCU03776T0	MCYG_02928T0	MCYG_00316T0	MCYG_07185T0	MCYG_08425T0	MCYG_08436T0	MCYG_04476T0
NCU01756T0	MCYG_03701T0
NCU04125T0	MCYG_06580T0
NCU00793T0	MCYG_07339T0
NCU07691T0	MCYG_02799T0
NCU09715T0	MCYG_03297T0
NCU00112T0	MCYG_01718T0
NCU01644T0	MCYG_04847T0
NCU02409T0	MCYG_03304T0
NCU02619T0	MCYG_06483T0
NCU08858T0	MCYG_02452T0
NCU04784T0	MCYG_06400T0
NCU07975T0	MCYG_06887T0
NCU02616T0	MCYG_06485T0
NCU01997T0	MCYG_02105T0
NCU01503T0	MCYG_04372T0
NCU03341T0	MCYG_06452T0
NCU03264T0	MCYG_07528T0
NCU06215T0	MCYG_05266T0
NCU03125T0	MCYG_06099T0
NCU06144T0	MCYG_05616T0
NCU07281T0	MCYG_08916T0
NCU03062T0	MCYG_03810T0
NCU07724T0	MCYG_02922T0
NCU04410T0	MCYG_06261T0
NCU11953T0	MCYG_02935T0
NCU06407T0	MCYG_00925T0
NCU09469T0	MCYG_01715T0
NCU06202T0	MCYG_00967T0
NCU01376T0	MCYG_03544T0
NCU07407T0	MCYG_07648T0
NCU02178T0	MCYG_08062T0
NCU00591T0	MCYG_06668T0
NCU02416T0	MCYG_03449T0
NCU08888T0	MCYG_00911T0
NCU03137T0	MCYG_00429T0
NCU09227T0	MCYG_04759T0
NCU03200T0	MCYG_00712T0
NCU03799T0	MCYG_01881T0
NCU03658T0	MCYG_05495T0
NCU09894T0	MCYG_01591T0
NCU03117T0	MCYG_05663T0
NCU09318T0	MCYG_05914T0
NCU06182T0	MCYG_06897T0
NCU09142T0	MCYG_07676T0
NCU09132T0	MCYG_07441T0
NCU04245T0	MCYG_04037T0
NCU09349T0	MCYG_08385T0
NCU05876T0	MCYG_01280T0
NCU04252T0	MCYG_04034T0
NCU05301T0	MCYG_08775T0
NCU01968T0	MCYG_08029T0
NCU04721T0	MCYG_06637T0
NCU01498T0	MCYG_04314T0
NCU02810T0	MCYG_07181T0
NCU08283T0	MCYG_02950T0
NCU06265T0	MCYG_05200T0
NCU01494T0	MCYG_04135T0
NCU09377T0	MCYG_02602T0
NCU09377T1	MCYG_02602T0
NCU01758T0	MCYG_05292T0
NCU04800T0	MCYG_03463T0
NCU06881T0	MCYG_03321T0
NCU02066T0	MCYG_08767T0
NCU09513T0	MCYG_05097T0
NCU11271T0	MCYG_06961T0
NCU10073T0	MCYG_07570T0
NCU00273T0	MCYG_05087T0
NCU01692T0	MCYG_06837T0
NCU02295T0	MCYG_08211T0
NCU09202T0	MCYG_02713T0
NCU04750T0	MCYG_08487T0
NCU07930T0	MCYG_06244T0
NCU09121T0	MCYG_05826T0
NCU08294T0	MCYG_05152T0
NCU07393T0	MCYG_07849T0
NCU03036T0	MCYG_05840T0
NCU10337T0	MCYG_01040T0
NCU10042T0	MCYG_07208T0
NCU10042T1	MCYG_07208T0
NCU03852T0	MCYG_03308T0
NCU07156T0	MCYG_01381T0
NCU06605T0	MCYG_08667T0
NCU05242T0	MCYG_02260T0
NCU00188T0	MCYG_05585T0
NCU03815T0	MCYG_05386T0
NCU02245T0	MCYG_07224T0
NCU09696T0	MCYG_01801T0
NCU06189T0	MCYG_06928T0
NCU06783T0	MCYG_02885T0
NCU02252T0	MCYG_03395T0
NCU00410T0	MCYG_01950T0
NCU02534T0	MCYG_05814T0
NCU04105T0	MCYG_03152T0
NCU10008T0	MCYG_00561T0
NCU09758T0	MCYG_01302T0
NCU03954T0	MCYG_07032T0
NCU03954T1	MCYG_07032T0
NCU05600T0	MCYG_02348T0
NCU11050T0	MCYG_00108T0
NCU04166T0	MCYG_06894T0
NCU11246T0	MCYG_04655T0
NCU08338T0	MCYG_01507T0
NCU07018T0	MCYG_02288T0
NCU00163T0	MCYG_03883T0
NCU04636T0	MCYG_00151T0
NCU09120T0	MCYG_01093T0
NCU03786T0	MCYG_06714T0
NCU09545T0	MCYG_01841T0
NCU06075T0	MCYG_02471T0
NCU06075T1	MCYG_02471T0
NCU05259T0	MCYG_02265T0
NCU00914T0	MCYG_06494T0
NCU09435T0	MCYG_05557T0
NCU01234T0	MCYG_01785T0
NCU02274T0	MCYG_03393T0
NCU07669T0	MCYG_00396T0
NCU08195T0	MCYG_04193T0
NCU06803T0	MCYG_07098T0
NCU01330T0	MCYG_00064T0
NCU00447T0	MCYG_05194T0
NCU01465T0	MCYG_04489T0
NCU08741T0	MCYG_01966T0
NCU04537T0	MCYG_02019T0
NCU09642T0	MCYG_00124T0
NCU09079T0	MCYG_03055T0
NCU03079T0	MCYG_08488T0
NCU08297T0	MCYG_04247T0
NCU08297T1	MCYG_04247T0
NCU04201T0	MCYG_02069T0
NCU05198T0	MCYG_01330T0
NCU08153T0	MCYG_05712T0
NCU11397T0	MCYG_03732T0
NCU11254T0	MCYG_08254T0
NCU04414T0	MCYG_00710T0
NCU05805T0	MCYG_00282T0
NCU03076T0	MCYG_02852T0
NCU00904T0	MCYG_06101T0
NCU08357T0	MCYG_02483T0
NCU06854T0	MCYG_06793T0
NCU09374T0	MCYG_05700T0
NCU06441T0	MCYG_08820T0
NCU01654T0	MCYG_01711T0
NCU01540T0	MCYG_08824T0
NCU04133T0	MCYG_00832T0
NCU00261T0	MCYG_05891T0
NCU06847T0	MCYG_01348T0
NCU06842T0	MCYG_04116T0
NCU07859T0	MCYG_07370T0
NCU04110T0	MCYG_00821T0
NCU09673T0	MCYG_02370T0
NCU03789T0	MCYG_07841T0
NCU09757T0	MCYG_08743T0
NCU06279T0	MCYG_00205T0
NCU02202T0	MCYG_05475T0
NCU00477T0	MCYG_07094T0
NCU01433T0	MCYG_06875T0
NCU03783T0	MCYG_06142T0
NCU09861T0	MCYG_04995T0
NCU00205T0	MCYG_05789T0
NCU00925T0	MCYG_05725T0
NCU02402T0	MCYG_08396T0
NCU01554T0	MCYG_01357T0
NCU00824T0	MCYG_05644T0
NCU02617T0	MCYG_06484T0
NCU09065T0	MCYG_03060T0
NCU08298T0	MCYG_04106T0
NCU08499T0	MCYG_06443T0
NCU04173T0	MCYG_05457T0
NCU04173T1	MCYG_05457T0
NCU03415T0	MCYG_02961T0
NCU09042T0	MCYG_08653T0
NCU02680T0	MCYG_05615T0
NCU04124T0	MCYG_06579T0
NCU04782T0	MCYG_06387T0
NCU11239T0	MCYG_03063T0
NCU05363T0	MCYG_02823T0
NCU07688T0	MCYG_01246T0
NCU05278T0	MCYG_03476T0
NCU00936T0	MCYG_05723T0
NCU00340T0	MCYG_06904T0
NCU03509T0	MCYG_08063T0	MCYG_05469T0
NCU01502T0	MCYG_04371T0
NCU03257T0	MCYG_04661T0
NCU03482T0	MCYG_06427T0
NCU09485T0	MCYG_06548T0
NCU02112T0	MCYG_00566T0
NCU03727T0	MCYG_03142T0
NCU11453T0	MCYG_05875T0
NCU02225T0	MCYG_01234T0
NCU01269T0	MCYG_06186T0
NCU08515T0	MCYG_04297T0
NCU01290T0	MCYG_01957T0
NCU04743T0	MCYG_00736T0
NCU07380T0	MCYG_07473T0
NCU02793T0	MCYG_00300T0
NCU11384T0	MCYG_05730T0
NCU11384T1	MCYG_05730T0
NCU03359T0	MCYG_06338T0
NCU06259T0	MCYG_04061T0
NCU06483T0	MCYG_04138T0
NCU06809T0	MCYG_04392T0
NCU00498T0	MCYG_00025T0
NCU03312T0	MCYG_00301T0
NCU02260T0	MCYG_05526T0
NCU01206T0	MCYG_07281T0
NCU01480T0	MCYG_00820T0
NCU00169T0	MCYG_06502T0
NCU05288T0	MCYG_02140T0
NCU07420T0	MCYG_06172T0
NCU07129T0	MCYG_07048T0
NCU08894T0	MCYG_00815T0	MCYG_05989T0
NCU05622T0	MCYG_04960T0
NCU11187T0	MCYG_03112T0
NCU07489T0	MCYG_02482T0
NCU09265T0	MCYG_01115T0
NCU09746T0	MCYG_07896T0
NCU07023T0	MCYG_07063T0
NCU09559T0	MCYG_06832T0
NCU00714T0	MCYG_05687T0
NCU01833T0	MCYG_00335T0
NCU03491T0	MCYG_00053T0
NCU07367T0	MCYG_07206T0
NCU04092T0	MCYG_02268T0
NCU02965T0	MCYG_03772T0
NCU03330T0	MCYG_07855T0
NCU04078T0	MCYG_08651T0
NCU10810T0	MCYG_05592T0
NCU00754T0	MCYG_01604T0
NCU08471T0	MCYG_02336T0
NCU09033T0	MCYG_07324T0
NCU04279T0	MCYG_01432T0
NCU08998T0	MCYG_06877T0
NCU08998T1	MCYG_06877T0
NCU03372T0	MCYG_01278T0
NCU06882T0	MCYG_03258T0
NCU03795T0	MCYG_01879T0
NCU00311T0	MCYG_05961T0
NCU01901T0	MCYG_03058T0
NCU02325T0	MCYG_02925T0
NCU05937T0	MCYG_00519T0
NCU02650T0	MCYG_08121T0
NCU07153T0	MCYG_08371T0
NCU04130T0	MCYG_01019T0
NCU08272T0	MCYG_02711T0
NCU00446T0	MCYG_05195T0
NCU08216T0	MCYG_00260T0
NCU07874T0	MCYG_03737T0
NCU09101T0	MCYG_07998T0
NCU06285T0	MCYG_00788T0
NCU00821T0	MCYG_08342T0
NCU00199T0	MCYG_01659T0
NCU02511T0	MCYG_01964T0
NCU00789T0	MCYG_05503T0
NCU01333T0	MCYG_05343T0
NCU02778T0	MCYG_07205T0
NCU08273T0	MCYG_02694T0
NCU07955T0	MCYG_07270T0
NCU03981T1	MCYG_04889T0
NCU03981T0	MCYG_04889T0
NCU04614T0	MCYG_04626T0
NCU11204T0	MCYG_08085T0
NCU00493T0	MCYG_00061T0
NCU02549T0	MCYG_06573T0
NCU01702T0	MCYG_08850T0
NCU10519T0	MCYG_01549T0
NCU07590T0	MCYG_07152T0
NCU09468T0	MCYG_01716T0
NCU04190T0	MCYG_06842T0
NCU09287T0	MCYG_00799T0	MCYG_07085T0
NCU01178T0	MCYG_05249T0
NCU04241T0	MCYG_04650T0
NCU08076T0	MCYG_03581T0
NCU01878T0	MCYG_02727T0
NCU07171T0	MCYG_07036T0
NCU07926T0	MCYG_06551T0
NCU01449T0	MCYG_01925T0
NCU01449T1	MCYG_01925T0
NCU00536T0	MCYG_01616T0
NCU00290T0	MCYG_05707T0
NCU03894T0	MCYG_04885T0
NCU02524T0	MCYG_07271T0
NCU02826T0	MCYG_07351T0
NCU06205T0	MCYG_05254T0
NCU10018T0	MCYG_06397T0
NCU07530T0	MCYG_04039T0
NCU02122T0	MCYG_01608T0
NCU04185T0	MCYG_05251T0
NCU07313T0	MCYG_04223T0
NCU10789T0	MCYG_08963T0
NCU02542T1	MCYG_04657T0
NCU02542T0	MCYG_04657T0
NCU06238T0	MCYG_00193T0
NCU03526T0	MCYG_02894T0
NCU02063T0	MCYG_04520T0
NCU02100T0	MCYG_07794T0
NCU07451T0	MCYG_01424T0
NCU10381T0	MCYG_00314T0
NCU02209T0	MCYG_01235T0
NCU07839T0	MCYG_04800T0
NCU06005T0	MCYG_07749T0
NCU08441T0	MCYG_08602T0	MCYG_02927T0
NCU05582T0	MCYG_02382T0
NCU08682T0	MCYG_00750T0
NCU09076T0	MCYG_03052T0
NCU11284T0	MCYG_04924T0
NCU06760T0	MCYG_04109T0
NCU07064T0	MCYG_04567T0
NCU00306T0	MCYG_02849T0
NCU04216T0	MCYG_03099T0
NCU01745T0	MCYG_05335T0
NCU06834T0	MCYG_06406T0
NCU01439T0	MCYG_01932T0
NCU05123T0	MCYG_01087T0
NCU06659T0	MCYG_02991T0
NCU08935T0	MCYG_01324T0
NCU06277T0	MCYG_03830T0
NCU07020T0	MCYG_06987T0
NCU01231T0	MCYG_03451T0
NCU04316T0	MCYG_06129T0
NCU02482T0	MCYG_03094T0
NCU02482T1	MCYG_03094T0
NCU02482T2	MCYG_03094T0
NCU03498T0	MCYG_00058T0
NCU07987T0	MCYG_02566T0
NCU08152T0	MCYG_03940T0
NCU06843T0	MCYG_04114T0
NCU02498T0	MCYG_08617T0
NCU01047T0	MCYG_02354T0
NCU09810T0	MCYG_01567T0
NCU06543T0	MCYG_06497T0
NCU11251T0	MCYG_07663T0
NCU00453T0	MCYG_06907T0
NCU02752T0	MCYG_06267T0
NCU08290T0	MCYG_02369T0
NCU02960T0	MCYG_07594T0
NCU11301T0	MCYG_06632T0
NCU06503T0	MCYG_03825T0
NCU06503T1	MCYG_03825T0
NCU00202T0	MCYG_04044T0
NCU05246T0	MCYG_04279T0
NCU04333T0	MCYG_05345T0
NCU03857T0	MCYG_06030T0
NCU04449T0	MCYG_07989T0
NCU07001T0	MCYG_06993T0
NCU03855T0	MCYG_08318T0
NCU06999T0	MCYG_06957T0
NCU10262T0	MCYG_07316T0	MCYG_00024T0
NCU08148T0	MCYG_03293T0
NCU06187T0	MCYG_05095T0
NCU11685T0	MCYG_01018T0
NCU11190T0	MCYG_03022T0
NCU11587T0	MCYG_05594T0
NCU01760T0	MCYG_01907T0
NCU03823T0	MCYG_05406T0
NCU05644T0	MCYG_05027T0
NCU06959T0	MCYG_04569T0
NCU06812T0	MCYG_07895T0
NCU01919T0	MCYG_00569T0
NCU00614T0	MCYG_02083T0
NCU06534T0	MCYG_00359T0
NCU02591T0	MCYG_04747T0
NCU06766T0	MCYG_04128T0
NCU09521T0	MCYG_03937T0
NCU02546T0	MCYG_05601T0
NCU11791T0	MCYG_01467T0
NCU00880T0	MCYG_01645T0
NCU00692T0	MCYG_03369T0
NCU06493T0	MCYG_01652T0
NCU00632T0	MCYG_07483T0
NCU03039T0	MCYG_05836T0
NCU06270T0	MCYG_05196T0
NCU03973T0	MCYG_00469T0
NCU03922T0	MCYG_00792T0
NCU03103T0	MCYG_02476T0
NCU04534T0	MCYG_07074T0
NCU07296T0	MCYG_06303T0
NCU04111T0	MCYG_01127T0
NCU06761T0	MCYG_06454T0
NCU09034T0	MCYG_07325T0
NCU01174T0	MCYG_01789T0
NCU03317T0	MCYG_07549T0
NCU08663T0	MCYG_03878T0
NCU03347T0	MCYG_06410T0
NCU06804T0	MCYG_07892T0
NCU11492T0	MCYG_05552T0
NCU11353T0	MCYG_05786T0
NCU04247T0	MCYG_01044T0
NCU03924T0	MCYG_01443T0
NCU06457T0	MCYG_03537T0
NCU01036T0	MCYG_01051T0
NCU05785T0	MCYG_01051T0
NCU00690T0	MCYG_00579T0
NCU03571T0	MCYG_00342T0
NCU02406T0	MCYG_08304T0
NCU04459T0	MCYG_02216T0
NCU03961T0	MCYG_04912T0
NCU02393T0	MCYG_03231T0
NCU02393T1	MCYG_03231T0
NCU11544T1	MCYG_03347T0
NCU11544T0	MCYG_03347T0
NCU03944T0	MCYG_04616T0
NCU02224T0	MCYG_08141T0
NCU10847T0	MCYG_01135T0
NCU06436T0	MCYG_07634T0
NCU10945T0	MCYG_07218T0
NCU10409T0	MCYG_07800T0
NCU02611T0	MCYG_02410T0
NCU02791T0	MCYG_07400T0
NCU11185T0	MCYG_00913T0
NCU03608T0	MCYG_04022T0
NCU06520T0	MCYG_03625T0
NCU06362T0	MCYG_07116T0
NCU00378T0	MCYG_02667T0
NCU00520T0	MCYG_07499T0
NCU03914T0	MCYG_04922T0
NCU02368T0	MCYG_03223T0
NCU04176T0	MCYG_05247T0
NCU07070T0	MCYG_04185T0
NCU05526T0	MCYG_06471T0
NCU09212T0	MCYG_05654T0
NCU07395T0	MCYG_07829T0
NCU00077T0	MCYG_03339T0
NCU03965T0	MCYG_00491T0
NCU03020T0	MCYG_04678T0
NCU01183T0	MCYG_06870T0
NCU06870T0	MCYG_03243T0
NCU08024T0	MCYG_07977T0
NCU05499T0	MCYG_00526T0
NCU08312T0	MCYG_03566T0
NCU00081T0	MCYG_03333T0
NCU03972T0	MCYG_00468T0
NCU05168T0	MCYG_02559T0
NCU08897T0	MCYG_01726T0
NCU02624T0	MCYG_07307T0
NCU09048T0	MCYG_08382T0
NCU06032T0	MCYG_02167T0
NCU09737T0	MCYG_03876T0
NCU04137T0	MCYG_01117T0
NCU04747T0	MCYG_01550T0
NCU02556T0	MCYG_04516T0
NCU01947T0	MCYG_08074T0
NCU08378T0	MCYG_01106T0
NCU00230T0	MCYG_08722T0
NCU04136T0	MCYG_05911T0
NCU05095T0	MCYG_05660T0
NCU09575T0	MCYG_07502T0
NCU04015T0	MCYG_04892T0
NCU02464T0	MCYG_01622T0
NCU06710T0	MCYG_03132T0
NCU01868T0	MCYG_04855T0
NCU08162T0	MCYG_02166T0
NCU09598T0	MCYG_05326T0
NCU03380T0	MCYG_00649T0
NCU01646T0	MCYG_05289T0
NCU06344T0	MCYG_02212T0
NCU09254T0	MCYG_04709T0
NCU10905T0	MCYG_00739T0
NCU10762T0	MCYG_02219T0
NCU07024T0	MCYG_07062T0
NCU00395T0	MCYG_06039T0
NCU00677T0	MCYG_06951T0
NCU06942T0	MCYG_03397T0
NCU09564T0	MCYG_01753T0
NCU06306T0	MCYG_07069T0
NCU06452T0	MCYG_02045T0
NCU02576T0	MCYG_07778T0
NCU02201T0	MCYG_08571T0
NCU07732T0	MCYG_06931T0
NCU07732T1	MCYG_06931T0
NCU07458T0	MCYG_00705T0
NCU03788T0	MCYG_07840T0
NCU08301T0	MCYG_05153T0
NCU09595T0	MCYG_04777T0
NCU00037T0	MCYG_04499T0
NCU06449T0	MCYG_01778T0
NCU03246T0	MCYG_03020T0
NCU02203T0	MCYG_05492T0
NCU08889T0	MCYG_01816T0
NCU03748T0	MCYG_06365T0
NCU02179T0	MCYG_08066T0
NCU08706T0	MCYG_06408T0
NCU08669T0	MCYG_07925T0
NCU03267T0	MCYG_00185T0
NCU03713T0	MCYG_03751T0
NCU02291T0	MCYG_08201T0
NCU08003T0	MCYG_04222T0
NCU08563T0	MCYG_04203T0
NCU08604T0	MCYG_04525T0
NCU01181T0	MCYG_06916T0
NCU01247T0	MCYG_07996T0
NCU02354T0	MCYG_08300T0
NCU04329T0	MCYG_07054T0
NCU06652T0	MCYG_07804T0
NCU03606T0	MCYG_01415T0
NCU00272T0	MCYG_05086T0
NCU03066T0	MCYG_03789T0
NCU03737T0	MCYG_03753T0
NCU04041T0	MCYG_05015T0
NCU11302T0	MCYG_00455T0
NCU11168T0	MCYG_05831T0
NCU10383T1	MCYG_06455T0
NCU10383T0	MCYG_06455T0
NCU04144T0	MCYG_00841T0
NCU05642T0	MCYG_01772T0
NCU02109T0	MCYG_06072T0
NCU02550T0	MCYG_05722T0
NCU09104T0	MCYG_01528T0
NCU04646T0	MCYG_05938T0
NCU01132T0	MCYG_01077T0
NCU00673T0	MCYG_02070T0
NCU00337T0	MCYG_03916T0
NCU09253T0	MCYG_04606T0
NCU11213T0	MCYG_06340T0
NCU08977T0	MCYG_08732T0
NCU03396T0	MCYG_00638T0
NCU04504T0	MCYG_00704T0
NCU03622T0	MCYG_01764T0
NCU07298T0	MCYG_00701T0
NCU07914T0	MCYG_03806T0
NCU07986T0	MCYG_04275T0
NCU04259T0	MCYG_01223T0
NCU05452T0	MCYG_01918T0
NCU05375T0	MCYG_05352T0
NCU03637T0	MCYG_07178T0
NCU06194T0	MCYG_05422T0
NCU03493T0	MCYG_07967T0
NCU07015T0	MCYG_02292T0
NCU08771T0	MCYG_03488T0
NCU07779T0	MCYG_01124T0
NCU04454T0	MCYG_04842T0
NCU02408T0	MCYG_08330T0
NCU09230T0	MCYG_07687T0
NCU02750T0	MCYG_06017T0
NCU02107T0	MCYG_02514T0
NCU00035T0	MCYG_04502T0
NCU03141T0	MCYG_02652T0
NCU06217T0	MCYG_01328T0
NCU01724T0	MCYG_05340T0
NCU11705T0	MCYG_00122T0
NCU06190T0	MCYG_06886T0
NCU09547T0	MCYG_07190T0
NCU09732T0	MCYG_07148T0
NCU04772T0	MCYG_00783T0
NCU05420T0	MCYG_01145T0
NCU06430T0	MCYG_00907T0
NCU04354T0	MCYG_04220T0
NCU04796T0	MCYG_06391T0
NCU07062T0	MCYG_04923T0
NCU02716T0	MCYG_06243T0
NCU03229T0	MCYG_06217T0
NCU04088T0	MCYG_06369T0
NCU04207T0	MCYG_07442T0
NCU08600T0	MCYG_04734T0
NCU00043T0	MCYG_02399T0
NCU00782T0	MCYG_07348T0
NCU07887T0	MCYG_05115T0
NCU06630T0	MCYG_02861T0
NCU08027T0	MCYG_03622T0
NCU08733T0	MCYG_08172T0
NCU00389T0	MCYG_00904T0
NCU00194T0	MCYG_02129T0
NCU04481T0	MCYG_02553T0
NCU03258T0	MCYG_05680T0
NCU08626T0	MCYG_07421T0
NCU01596T0	MCYG_00693T0
NCU06685T0	MCYG_01871T0
NCU00675T0	MCYG_01007T0
NCU03187T0	MCYG_03040T0
NCU06618T0	MCYG_02264T0
NCU00593T0	MCYG_08133T0
NCU07004T0	MCYG_05160T0
NCU03425T0	MCYG_01471T0
NCU02741T0	MCYG_03802T0
NCU09223T0	MCYG_01385T0
NCU01438T0	MCYG_01938T0
NCU03515T0	MCYG_01397T0
NCU01443T0	MCYG_01931T0
NCU03186T0	MCYG_03041T0
NCU02397T0	MCYG_00806T0
NCU00665T0	MCYG_02775T0
NCU07584T0	MCYG_00121T0
NCU04485T0	MCYG_03560T0
NCU03697T0	MCYG_05215T0
NCU05850T0	MCYG_05962T0
NCU04814T0	MCYG_08551T0
NCU04005T0	MCYG_01157T0
NCU06540T0	MCYG_03571T0
NCU08895T0	MCYG_02653T0
NCU01728T1	MCYG_05336T0
NCU01728T0	MCYG_05336T0
NCU02457T0	MCYG_02537T0
NCU03426T0	MCYG_03720T0
NCU06482T0	MCYG_05382T0
NCU00213T0	MCYG_04473T0
NCU01285T0	MCYG_05655T0
NCU08503T0	MCYG_04396T0
NCU08708T0	MCYG_06437T0
NCU09437T0	MCYG_08367T0
NCU01767T0	MCYG_00439T0
NCU02148T0	MCYG_06662T0
NCU00553T0	MCYG_08086T0
NCU05000T0	MCYG_08463T0
NCU01963T0	MCYG_08080T0
NCU03124T0	MCYG_07742T0
NCU04566T0	MCYG_08374T0
NCU00649T0	MCYG_02510T0
NCU02420T0	MCYG_03203T0
NCU00775T0	MCYG_07274T0
NCU07960T0	MCYG_07229T0
NCU01266T0	MCYG_01665T0
NCU00650T0	MCYG_02493T0
NCU01525T0	MCYG_02018T0
NCU02729T0	MCYG_05764T0
NCU02565T0	MCYG_07583T0
NCU00023T0	MCYG_00823T0
NCU01777T0	MCYG_02174T0
NCU00631T0	MCYG_03180T0
NCU03597T0	MCYG_05065T0
NCU04306T0	MCYG_01318T0
NCU03779T0	MCYG_05085T0
NCU08435T0	MCYG_05449T0
NCU02814T0	MCYG_07308T0
NCU02961T0	MCYG_07436T0
NCU06419T0	MCYG_00940T0
NCU04783T0	MCYG_03267T0
NCU02074T0	MCYG_07592T0
NCU05810T0	MCYG_01069T0
NCU06418T0	MCYG_00819T0
NCU07332T0	MCYG_07129T0
NCU09533T0	MCYG_00980T0
NCU04024T0	MCYG_08553T0
NCU02422T0	MCYG_03306T0
NCU07076T0	MCYG_03460T0
NCU07362T0	MCYG_05338T0
NCU01411T0	MCYG_01029T0
NCU03771T0	MCYG_05584T0
NCU07564T0	MCYG_03514T0
NCU00450T0	MCYG_06905T0
NCU05996T0	MCYG_06465T0
NCU00794T0	MCYG_05494T0
NCU08291T0	MCYG_02368T0
NCU03055T0	MCYG_07430T0
NCU07701T0	MCYG_03498T0
NCU02310T0	MCYG_00828T0
NCU02421T0	MCYG_03251T0
NCU02044T0	MCYG_06213T0
NCU08762T0	MCYG_02033T0
NCU03395T0	MCYG_00639T0
NCU00772T0	MCYG_07323T0
NCU09864T0	MCYG_00551T0
NCU09817T0	MCYG_05501T0
NCU07058T0	MCYG_03461T0
NCU09654T0	MCYG_00177T0
NCU03813T0	MCYG_05430T0
NCU07814T0	MCYG_06874T0
NCU00831T0	MCYG_02207T0
NCU02147T0	MCYG_07012T0
NCU08880T0	MCYG_01562T0
NCU07531T0	MCYG_06225T0
NCU03009T0	MCYG_02743T0
NCU06595T0	MCYG_02556T0
NCU03217T0	MCYG_06179T0
NCU01022T0	MCYG_08503T0
NCU00155T0	MCYG_01011T0
NCU00209T0	MCYG_04467T0
NCU07504T0	MCYG_00242T0
NCU01377T0	MCYG_06711T0
NCU02126T0	MCYG_06666T0
NCU01809T0	MCYG_08513T0
NCU04642T0	MCYG_07638T0
NCU06179T0	MCYG_06762T0
NCU11861T0	MCYG_06890T0
NCU08319T0	MCYG_02135T0
NCU00170T0	MCYG_00958T0
NCU02235T0	MCYG_03305T0
NCU06132T0	MCYG_08681T0	MCYG_08679T0
NCU01652T0	MCYG_01712T0
NCU00445T0	MCYG_03949T0
NCU06656T0	MCYG_02995T0
NCU03759T0	MCYG_06148T0
NCU04264T0	MCYG_08028T0
NCU09380T0	MCYG_03799T0
NCU06720T0	MCYG_07753T0
NCU10467T0	MCYG_05239T0
NCU10282T0	MCYG_07399T0
NCU09162T0	MCYG_08935T0
NCU04656T0	MCYG_01075T0
NCU07418T0	MCYG_01086T0
NCU04077T0	MCYG_05016T0
NCU09237T0	MCYG_04537T0
NCU00122T0	MCYG_06187T0
NCU00919T0	MCYG_06564T0
NCU03633T0	MCYG_06144T0
NCU11739T0	MCYG_03561T0
NCU03495T0	MCYG_00051T0
NCU07941T0	MCYG_04779T0
NCU03176T0	MCYG_00090T0
NCU03695T0	MCYG_00043T0
NCU07392T0	MCYG_02108T0
NCU04841T0	MCYG_04886T0
NCU06563T0	MCYG_03673T0
NCU02232T0	MCYG_08345T0
NCU05995T0	MCYG_06464T0
NCU06149T0	MCYG_08395T0
NCU01013T0	MCYG_01408T0
NCU06914T0	MCYG_01104T0
NCU08607T0	MCYG_06018T0
NCU01388T0	MCYG_01601T0
NCU00428T0	MCYG_03957T0
NCU02785T0	MCYG_02650T0
NCU00182T0	MCYG_05110T0
NCU05889T0	MCYG_00627T0
NCU04600T0	MCYG_08506T0
NCU06489T0	MCYG_06960T0
NCU01216T0	MCYG_00833T0
NCU06679T0	MCYG_01875T0
NCU05897T0	MCYG_07223T0
NCU04581T0	MCYG_04043T0
NCU05273T0	MCYG_03467T0
NCU06240T0	MCYG_04166T0
NCU08062T0	MCYG_04543T0
NCU00181T0	MCYG_03960T0
NCU06758T0	MCYG_04268T0
NCU09322T0	MCYG_02609T0
NCU08356T0	MCYG_05694T0
NCU09093T0	MCYG_08006T0
NCU10776T0	MCYG_08207T0
NCU03290T0	MCYG_01626T0
NCU01517T0	MCYG_06367T0
NCU02771T0	MCYG_06004T0
NCU07659T0	MCYG_04076T0
NCU07414T0	MCYG_06003T0
NCU00711T0	MCYG_01125T0
NCU07996T0	MCYG_02957T0
NCU04192T0	MCYG_06746T0
NCU02746T0	MCYG_03777T0
NCU09347T0	MCYG_08890T0
NCU09345T0	MCYG_07552T0
NCU09345T1	MCYG_07552T0
NCU09345T2	MCYG_07552T0
NCU01235T0	MCYG_01786T0
NCU06779T0	MCYG_00437T0
NCU02966T0	MCYG_03773T0
NCU03715T0	MCYG_05062T0
NCU07697T0	MCYG_01670T0
NCU01953T0	MCYG_07005T0
NCU08939T0	MCYG_01224T0
NCU08716T0	MCYG_04147T0
NCU04924T0	MCYG_07523T0
NCU09885T0	MCYG_07115T0
NCU01240T0	MCYG_01775T0
NCU03621T0	MCYG_00275T0
NCU00317T0	MCYG_05934T0
NCU07693T0	MCYG_01683T0
NCU00602T0	MCYG_08120T0
NCU06153T0	MCYG_07920T0
NCU08012T0	MCYG_04107T0
NCU00046T0	MCYG_02398T0
NCU05129T0	MCYG_03266T0
NCU07021T0	MCYG_06986T0
NCU02571T0	MCYG_07787T0
NCU00377T0	MCYG_00844T0
NCU03188T0	MCYG_06511T0
NCU10546T0	MCYG_01658T0
NCU06648T0	MCYG_05641T0
NCU00575T0	MCYG_00581T0
NCU01435T0	MCYG_01933T0
NCU05143T0	MCYG_00312T0
NCU04780T0	MCYG_02186T0
NCU06341T0	MCYG_04590T0
NCU10468T0	MCYG_01725T0
NCU06230T0	MCYG_06912T0
NCU01613T0	MCYG_03708T0
NCU04442T0	MCYG_03569T0
NCU06054T0	MCYG_02533T0
NCU06924T0	MCYG_02454T0
NCU03204T0	MCYG_06296T0
NCU00589T0	MCYG_00089T0
NCU02592T0	MCYG_03073T0
NCU05169T0	MCYG_02151T0
NCU11588T0	MCYG_04527T0
NCU03004T0	MCYG_02776T0
NCU02532T0	MCYG_05816T0
NCU07739T0	MCYG_06859T0
NCU04457T0	MCYG_00286T0
NCU04983T0	MCYG_00235T0
NCU06360T0	MCYG_00374T0
NCU02743T0	MCYG_06282T0
NCU04096T0	MCYG_08821T0
NCU09123T0	MCYG_05812T0
NCU04761T0	MCYG_00798T0
NCU06284T0	MCYG_00752T0
NCU05585T0	MCYG_04042T0
NCU07865T0	MCYG_02307T0
NCU08511T0	MCYG_02898T0
NCU02411T0	MCYG_03398T0
NCU03651T0	MCYG_04861T0
NCU07284T0	MCYG_06639T0
NCU07381T0	MCYG_07458T0
NCU07893T0	MCYG_01341T0
NCU06943T0	MCYG_03409T0
NCU05516T0	MCYG_04770T0
NCU11693T0	MCYG_06073T0
NCU04754T0	MCYG_01336T0
NCU01324T0	MCYG_06180T0
NCU05206T0	MCYG_07061T0
NCU04633T0	MCYG_07728T0
NCU10652T0	MCYG_04198T0
NCU11263T0	MCYG_05344T0
NCU09771T0	MCYG_07132T0
NCU11409T0	MCYG_08238T0
NCU02400T0	MCYG_00450T0
NCU03436T0	MCYG_02962T0
NCU01141T0	MCYG_06892T0
NCU08983T0	MCYG_00102T0
NCU04335T0	MCYG_05171T0
NCU07442T0	MCYG_03101T0
NCU08811T0	MCYG_04565T0
NCU08231T0	MCYG_06627T0
NCU01412T0	MCYG_01370T0
NCU05117T0	MCYG_02389T0
NCU05213T0	MCYG_03870T0
NCU01402T0	MCYG_07469T0
NCU04669T0	MCYG_04864T0
NCU10155T0	MCYG_01382T0
NCU00422T0	MCYG_03886T0
NCU00422T1	MCYG_03886T0
NCU00755T0	MCYG_07861T0
NCU07720T0	MCYG_07861T0
NCU01595T0	MCYG_00692T0
NCU01961T0	MCYG_08071T0
NCU02430T0	MCYG_08368T0
NCU09643T0	MCYG_05361T0
NCU03523T0	MCYG_01142T0
NCU00232T0	MCYG_00015T0
NCU00897T0	MCYG_02423T0
NCU04809T0	MCYG_00473T0
NCU06593T0	MCYG_02554T0
NCU06921T0	MCYG_02443T0
NCU09874T0	MCYG_07659T0
NCU00056T0	MCYG_03518T0
NCU04637T0	MCYG_00142T0
NCU01695T0	MCYG_06836T0
NCU05859T0	MCYG_08662T0
NCU03379T0	MCYG_00322T0
NCU04289T0	MCYG_01361T0
NCU06039T0	MCYG_02674T0
NCU08346T0	MCYG_03290T0
NCU11399T0	MCYG_01749T0
NCU08333T0	MCYG_07150T0
NCU01481T0	MCYG_01209T0
NCU00195T0	MCYG_06862T0
NCU08066T0	MCYG_02085T0
NCU03154T0	MCYG_08008T0
NCU07909T0	MCYG_08486T0
NCU06052T0	MCYG_02535T0
NCU07125T0	MCYG_04961T0
NCU02954T0	MCYG_02469T0
NCU02256T0	MCYG_03442T0
NCU01753T0	MCYG_05524T0
NCU09211T0	MCYG_02090T0
NCU01512T0	MCYG_04349T0
NCU00605T0	MCYG_01615T0
NCU01083T0	MCYG_01821T0
NCU02247T0	MCYG_03309T0
NCU03512T0	MCYG_04556T0
NCU06923T0	MCYG_02456T0
NCU03678T0	MCYG_06505T0
NCU09272T0	MCYG_02463T0
NCU08909T0	MCYG_03246T0
NCU00790T0	MCYG_04887T0
NCU08997T0	MCYG_05903T0	MCYG_04625T0
NCU00468T0	MCYG_00202T0
NCU01528T0	MCYG_02017T0
NCU06409T0	MCYG_00883T0
NCU09106T0	MCYG_06201T0
NCU02273T0	MCYG_05527T0
NCU03768T1	MCYG_01701T0
NCU03768T2	MCYG_01701T0
NCU03768T0	MCYG_01701T0
NCU03578T0	MCYG_00696T0
NCU02373T0	MCYG_03229T0
NCU03409T0	MCYG_02902T0
NCU07438T0	MCYG_00608T0
NCU07459T0	MCYG_00707T0
NCU06336T0	MCYG_02780T0
NCU09434T0	MCYG_00800T0
NCU02438T0	MCYG_08355T0
NCU01057T0	MCYG_04713T0
NCU01057T1	MCYG_04713T0
NCU03339T0	MCYG_00077T0
NCU03260T0	MCYG_05701T0
NCU05715T0	MCYG_03931T0
NCU09025T0	MCYG_05531T0
NCU11173T0	MCYG_04431T0
NCU02415T0	MCYG_00683T0
NCU04460T0	MCYG_02232T0
NCU06769T0	MCYG_04251T0
NCU10272T0	MCYG_04391T0
NCU11222T0	MCYG_06474T0
NCU03223T0	MCYG_07710T0
NCU03223T1	MCYG_07710T0
NCU00538T0	MCYG_02363T0
NCU00894T0	MCYG_02615T0
NCU07071T0	MCYG_01454T0
NCU09789T0	MCYG_00394T0
NCU06541T0	MCYG_03573T0
NCU06519T0	MCYG_07117T0
NCU09098T0	MCYG_05331T0
NCU08825T0	MCYG_07983T0
NCU02425T0	MCYG_03318T0
NCU02781T0	MCYG_07254T0
NCU02151T0	MCYG_08049T0
NCU07059T0	MCYG_05000T0
NCU06724T0	MCYG_01074T0
NCU04856T0	MCYG_01074T0
NCU04856T1	MCYG_01074T0
NCU02688T1	MCYG_07463T0
NCU02688T0	MCYG_07463T0
NCU02104T0	MCYG_00435T0
NCU01964T0	MCYG_03354T0
NCU05418T0	MCYG_01982T0
NCU03115T0	MCYG_05673T0
NCU06332T0	MCYG_03486T0
NCU01271T0	MCYG_02623T0
NCU08427T0	MCYG_02004T0
NCU10853T0	MCYG_00765T0
NCU01059T0	MCYG_00927T0	MCYG_03865T0
NCU00725T0	MCYG_05666T0
NCU06091T0	MCYG_06621T0
NCU07807T0	MCYG_05566T0
NCU07807T1	MCYG_05566T0
NCU01786T0	MCYG_00640T0
NCU01184T0	MCYG_06871T0
NCU06631T0	MCYG_02946T0
NCU07419T0	MCYG_06173T0
NCU05411T0	MCYG_08965T0
NCU01936T0	MCYG_02104T0
NCU07495T0	MCYG_02477T0
NCU02639T0	MCYG_00321T0
NCU02639T1	MCYG_00321T0
NCU04817T0	MCYG_00523T0
NCU05548T0	MCYG_00227T0
NCU00823T0	MCYG_05645T0
NCU04429T0	MCYG_00376T0
NCU03998T0	MCYG_01036T0
NCU00565T0	MCYG_08114T0
NCU06371T0	MCYG_03565T0
NCU06568T0	MCYG_03669T0
NCU09388T0	MCYG_01455T0
NCU04585T0	MCYG_01364T0
NCU09551T0	MCYG_04953T0
NCU11102T0	MCYG_04865T0
NCU03238T0	MCYG_02147T0
NCU06232T0	MCYG_00046T0
NCU00924T0	MCYG_05726T0
NCU01547T0	MCYG_05307T0
NCU02585T0	MCYG_05708T0
NCU03243T0	MCYG_08591T0
NCU09220T0	MCYG_04757T0
NCU08011T0	MCYG_08727T0
NCU00345T0	MCYG_04433T0
NCU06380T0	MCYG_00169T0
NCU09477T0	MCYG_00882T0
NCU07544T0	MCYG_05408T0
NCU07580T0	MCYG_05782T0
NCU06989T0	MCYG_06495T0
NCU00108T0	MCYG_00258T0
NCU06246T0	MCYG_04457T0
NCU05633T0	MCYG_06248T0
NCU09931T0	MCYG_04563T0
NCU07165T0	MCYG_07042T0
NCU00421T0	MCYG_03888T0
NCU03836T0	MCYG_05390T0
NCU01564T0	MCYG_07942T0
NCU07558T0	MCYG_04153T0
NCU04013T0	MCYG_01035T0
NCU04013T1	MCYG_01035T0
NCU03846T0	MCYG_03834T0
NCU03846T1	MCYG_03834T0
NCU01637T0	MCYG_00356T0
NCU05302T0	MCYG_00404T0
NCU06460T0	MCYG_00016T0
NCU05196T0	MCYG_02275T0
NCU01227T0	MCYG_06899T0
NCU08364T0	MCYG_02751T0
NCU09980T0	MCYG_01597T0
NCU04737T0	MCYG_06274T0
NCU06271T0	MCYG_05146T0
NCU02414T0	MCYG_03257T0
NCU04118T0	MCYG_01943T0
NCU06717T0	MCYG_00630T0
NCU05513T0	MCYG_02812T0
NCU07850T0	MCYG_04782T0
NCU00587T0	MCYG_00087T0
NCU06250T0	MCYG_00871T0
NCU05453T0	MCYG_01909T0
NCU02795T0	MCYG_05684T0
NCU07498T0	MCYG_02478T0
NCU02351T0	MCYG_08237T0
NCU09930T0	MCYG_04564T0
NCU10059T0	MCYG_00794T0
NCU03504T0	MCYG_07885T0
NCU09843T0	MCYG_08293T0
NCU09778T0	MCYG_08557T0
NCU01754T0	MCYG_02320T0
NCU01754T1	MCYG_02320T0
NCU00434T0	MCYG_03953T0
NCU05752T0	MCYG_00152T0
NCU05926T0	MCYG_00250T0
NCU05254T0	MCYG_04073T0
NCU02531T0	MCYG_05817T0
NCU02690T0	MCYG_05909T0
NCU01993T0	MCYG_08128T0
NCU02497T0	MCYG_08622T0
NCU08995T0	MCYG_05879T0
NCU09648T0	MCYG_07089T0	MCYG_01162T0	MCYG_06481T0
NCU03006T0	MCYG_02746T0
NCU02296T0	MCYG_03383T0
NCU08650T0	MCYG_01468T0
NCU03492T0	MCYG_00056T0
NCU01633T0	MCYG_02642T0
NCU03741T0	MCYG_05078T0
NCU01821T0	MCYG_08492T0
NCU06347T0	MCYG_07068T0
NCU08732T0	MCYG_08173T0
NCU02996T0	MCYG_01521T0
NCU08959T0	MCYG_00443T0
NCU07849T1	MCYG_04801T0
NCU07849T0	MCYG_04801T0
NCU03876T0	MCYG_06028T0
NCU09978T0	MCYG_01734T0
NCU09658T0	MCYG_04065T0
NCU07399T0	MCYG_07655T0
NCU03228T0	MCYG_00734T0
NCU02238T0	MCYG_02020T0
NCU04277T0	MCYG_01304T0
NCU06628T0	MCYG_03583T0
NCU06437T0	MCYG_04174T0
NCU04797T0	MCYG_06370T0
NCU09258T0	MCYG_02629T0
NCU03197T0	MCYG_00729T0
NCU05028T0	MCYG_03235T0
NCU04899T0	MCYG_04092T0
NCU11956T0	MCYG_06825T0
NCU02283T0	MCYG_03405T0
NCU05891T0	MCYG_00625T0
NCU02742T0	MCYG_03803T0
NCU07668T0	MCYG_00407T0
NCU05226T0	MCYG_02947T0
NCU04507T0	MCYG_06313T0
NCU01689T0	MCYG_06839T0
NCU11471T0	MCYG_02181T0
NCU03913T0	MCYG_08548T0
NCU02015T0	MCYG_08103T0
NCU03646T0	MCYG_08685T0
NCU08579T0	MCYG_05564T0
NCU02657T0	MCYG_03783T0
NCU03548T0	MCYG_08702T0
NCU00554T0	MCYG_04258T0
NCU09208T0	MCYG_02091T0
NCU06345T0	MCYG_02121T0
NCU07880T0	MCYG_04784T0
NCU10926T0	MCYG_03932T0
NCU01160T0	MCYG_00188T0
NCU02032T0	MCYG_02741T0
NCU06077T0	MCYG_00618T0
NCU05735T0	MCYG_03690T0
NCU05410T0	MCYG_04393T0
NCU03218T0	MCYG_01102T0
NCU04195T0	MCYG_04344T0
NCU03826T0	MCYG_05397T0
NCU04007T0	MCYG_01388T0
NCU00472T0	MCYG_05226T0
NCU03194T0	MCYG_04438T0
NCU06585T0	MCYG_02284T0
NCU09270T0	MCYG_01419T0
NCU09540T0	MCYG_01706T0
NCU08370T0	MCYG_06480T0
NCU00490T0	MCYG_00063T0
NCU04326T0	MCYG_00264T0
NCU03643T0	MCYG_04594T0
NCU03402T0	MCYG_06561T0
NCU07528T0	MCYG_04455T0
NCU06950T0	MCYG_06347T0
NCU08852T0	MCYG_06935T0
NCU11489T0	MCYG_06269T0
NCU12076T0	MCYG_05736T0
NCU07920T0	MCYG_02578T0	MCYG_01191T0
NCU00025T0	MCYG_00842T0
NCU01195T0	MCYG_01308T0
NCU03979T0	MCYG_00532T0
NCU05537T0	MCYG_00527T0
NCU02263T0	MCYG_04738T0
NCU05364T0	MCYG_02817T0
NCU05555T0	MCYG_03522T0
NCU05180T0	MCYG_04831T0
NCU09646T0	MCYG_01241T0
NCU09384T0	MCYG_01537T0
NCU11795T0	MCYG_00412T0
NCU09241T0	MCYG_04726T0
NCU09550T0	MCYG_05047T0
NCU06988T0	MCYG_07937T0
NCU04415T0	MCYG_00774T0
NCU08005T0	MCYG_04385T0
NCU06112T0	MCYG_08785T0
NCU12124T0	MCYG_00541T0
NCU10276T0	MCYG_02051T0
NCU06033T0	MCYG_02158T0
NCU09816T0	MCYG_05497T0
NCU11511T0	MCYG_07679T0
NCU01361T0	MCYG_00939T0
NCU03971T0	MCYG_00501T0
NCU06699T0	MCYG_00106T0
NCU04803T0	MCYG_06737T0
NCU01782T0	MCYG_02176T0
NCU00366T0	MCYG_04432T0
NCU02374T0	MCYG_03224T0
NCU05294T0	MCYG_02230T0
NCU06057T0	MCYG_02530T0
NCU08597T0	MCYG_00784T0
NCU06727T0	MCYG_02997T0
NCU08275T0	MCYG_02755T0
NCU07338T0	MCYG_06628T0
NCU08232T0	MCYG_06628T0
NCU02070T0	MCYG_05876T0
NCU06532T0	MCYG_02112T0
NCU02603T0	MCYG_08343T0
NCU06177T0	MCYG_06760T0
NCU09309T0	MCYG_08596T0
NCU00277T0	MCYG_01060T0
NCU01830T0	MCYG_00524T0
NCU11381T0	MCYG_01198T0
NCU02606T0	MCYG_08341T0
NCU04328T0	MCYG_00458T0
NCU05564T0	MCYG_00223T0
NCU11967T0	MCYG_01912T0
NCU01175T0	MCYG_01790T0
NCU00440T0	MCYG_05127T0
NCU07358T0	MCYG_06418T0
NCU09858T0	MCYG_05363T0
NCU09337T0	MCYG_06414T0
NCU09486T0	MCYG_06563T0
NCU00669T0	MCYG_06660T0
NCU11288T0	MCYG_00255T0
NCU05990T0	MCYG_06359T0
NCU00106T0	MCYG_00263T0
NCU01895T0	MCYG_01634T0
NCU05606T0	MCYG_00232T0
NCU00501T0	MCYG_07629T0
NCU03938T0	MCYG_04674T0
NCU09157T0	MCYG_00490T0
NCU09892T0	MCYG_01592T0
NCU07863T0	MCYG_07183T0
NCU00008T0	MCYG_06211T0
NCU02968T0	MCYG_03775T0
NCU02333T0	MCYG_05530T0
NCU06764T0	MCYG_04129T0
NCU02536T0	MCYG_01103T0
NCU06251T0	MCYG_00862T0
NCU05971T0	MCYG_04935T0
NCU11312T0	MCYG_06781T0
NCU07067T0	MCYG_00423T0
NCU07172T0	MCYG_00460T0
NCU05593T0	MCYG_02378T0
NCU03561T0	MCYG_05314T0
NCU03107T0	MCYG_05801T0
NCU08927T0	MCYG_01222T0
NCU03764T0	MCYG_07170T0
NCU04331T0	MCYG_07053T0
NCU06089T0	MCYG_08349T0
NCU02115T0	MCYG_02444T0
NCU03989T0	MCYG_01365T0
NCU06698T0	MCYG_00909T0
NCU02305T0	MCYG_08140T0
NCU07707T0	MCYG_03578T0
NCU08177T0	MCYG_05606T0
NCU11215T0	MCYG_06463T0
NCU04435T0	MCYG_02720T0
NCU06718T0	MCYG_01387T0
NCU07041T0	MCYG_02237T0
NCU02675T0	MCYG_07652T0
NCU08633T0	MCYG_05896T0
NCU03118T0	MCYG_00141T0
NCU07457T0	MCYG_00354T0
NCU10309T0	MCYG_00327T0
NCU08004T0	MCYG_04230T0
NCU04657T0	MCYG_07709T0
NCU06694T0	MCYG_01687T0
NCU04108T0	MCYG_04127T0
NCU05245T0	MCYG_03880T0
NCU03557T0	MCYG_06823T0
NCU07755T0	MCYG_04877T0
NCU07722T0	MCYG_05184T0
NCU01242T0	MCYG_03840T0
NCU04653T0	MCYG_01708T0
NCU01984T0	MCYG_05519T0
NCU06594T0	MCYG_02555T0
NCU03207T0	MCYG_07547T0
NCU09982T0	MCYG_01625T0
NCU02424T0	MCYG_08392T0
NCU11325T0	MCYG_06040T0
NCU07253T0	MCYG_00190T0
NCU01162T0	MCYG_00190T0
NCU01304T0	MCYG_05460T0
NCU06722T0	MCYG_01519T0
NCU03763T0	MCYG_06153T0
NCU06245T0	MCYG_07561T0
NCU09897T0	MCYG_01565T0
NCU10927T0	MCYG_03482T0
NCU01831T0	MCYG_01904T0
NCU00528T0	MCYG_03358T0
NCU03018T0	MCYG_04658T0
NCU06846T0	MCYG_01349T0
NCU05586T0	MCYG_03145T0
NCU04189T0	MCYG_06787T0
NCU04374T0	MCYG_07936T0
NCU09912T0	MCYG_03111T0
NCU07465T0	MCYG_06123T0
NCU06895T0	MCYG_07508T0
NCU04942T0	MCYG_00557T0	MCYG_05586T0
NCU07754T0	MCYG_00557T0	MCYG_05586T0
NCU00913T0	MCYG_06500T0
NCU02477T0	MCYG_06952T0
NCU07513T0	MCYG_04479T0
NCU11176T0	MCYG_02858T0
NCU07509T0	MCYG_07390T0
NCU02555T0	MCYG_00241T0
NCU04730T0	MCYG_02660T0
NCU00978T0	MCYG_06166T0
NCU08277T0	MCYG_00123T0
NCU02943T0	MCYG_05647T0
NCU02181T0	MCYG_08067T0
NCU06207T0	MCYG_05253T0
NCU11408T0	MCYG_05528T0
NCU03360T0	MCYG_01182T0
NCU04428T0	MCYG_00320T0
NCU01256T0	MCYG_03739T0
NCU05500T0	MCYG_01237T0
NCU01279T0	MCYG_06126T0
NCU01069T0	MCYG_06763T0
NCU03050T0	MCYG_05759T0
NCU00962T0	MCYG_08077T0
NCU08280T0	MCYG_02365T0
NCU04540T0	MCYG_06356T0
NCU08418T0	MCYG_06077T0	MCYG_05446T0	MCYG_00184T0
NCU03546T0	MCYG_02913T0
NCU01553T0	MCYG_08804T0
NCU07587T0	MCYG_04069T0
NCU09116T0	MCYG_05809T0
NCU03129T0	MCYG_00075T0
NCU05218T0	MCYG_03549T0
NCU02687T0	MCYG_06193T0
NCU04923T0	MCYG_07522T0
NCU01455T0	MCYG_05211T0
NCU02564T0	MCYG_07584T0
NCU08425T0	MCYG_04928T0
NCU07347T0	MCYG_06694T0
NCU01795T0	MCYG_02954T0
NCU03441T0	MCYG_03717T0
NCU08352T0	MCYG_01094T0
NCU07383T0	MCYG_02435T0
NCU11277T0	MCYG_01305T0
NCU07607T0	MCYG_06188T0
NCU09102T0	MCYG_07812T0
NCU04554T0	MCYG_00676T0	MCYG_04238T0
NCU02378T0	MCYG_03216T0
NCU05693T0	MCYG_01893T0
NCU07663T0	MCYG_00401T0
NCU05980T0	MCYG_04298T0
NCU01990T0	MCYG_08032T0
NCU11177T0	MCYG_00975T0
NCU05942T0	MCYG_05020T0
NCU05390T0	MCYG_06648T0
NCU06970T0	MCYG_06421T0
NCU02644T0	MCYG_06693T0
NCU02644T1	MCYG_06693T0
NCU00517T0	MCYG_07527T0
NCU05219T0	MCYG_03550T0
NCU01928T0	MCYG_06582T0
NCU00463T0	MCYG_00209T0
NCU01826T0	MCYG_00349T0
NCU02094T0	MCYG_05652T0
NCU06168T0	MCYG_02154T0
NCU07521T0	MCYG_00982T0
NCU03777T0	MCYG_05070T0
NCU09594T0	MCYG_00339T0
NCU03462T0	MCYG_06322T0
NCU08561T0	MCYG_03907T0
NCU11773T0	MCYG_03513T0
NCU07400T0	MCYG_07654T0
NCU00028T0	MCYG_00864T0
NCU00465T0	MCYG_03832T0
NCU04288T0	MCYG_01423T0
NCU02401T0	MCYG_03399T0
NCU00413T0	MCYG_06921T0
NCU08033T0	MCYG_02876T0
NCU08040T0	MCYG_02879T0
NCU07929T0	MCYG_06229T0
NCU11676T0	MCYG_04652T0
NCU08388T0	MCYG_02427T0
NCU08388T1	MCYG_02427T0
NCU01845T0	MCYG_00718T0
NCU01722T0	MCYG_01233T0
NCU04503T0	MCYG_00703T0
NCU03352T0	MCYG_04265T0
NCU03241T0	MCYG_04514T0
NCU02877T0	MCYG_05651T0
NCU04430T0	MCYG_06199T0
NCU08507T0	MCYG_02900T0
NCU09571T0	MCYG_01993T0
NCU09115T0	MCYG_08648T0
NCU03297T0	MCYG_05575T0
NCU03297T1	MCYG_05575T0
NCU07318T0	MCYG_00662T0
NCU06780T0	MCYG_03700T0
NCU02495T0	MCYG_08614T0
NCU03527T0	MCYG_02893T0
NCU01409T0	MCYG_05994T0
NCU02244T0	MCYG_07361T0
NCU05797T0	MCYG_06063T0
NCU08278T0	MCYG_04244T0
NCU05999T0	MCYG_06466T0
NCU04935T0	MCYG_08279T0
NCU07263T0	MCYG_07141T0
NCU03890T0	MCYG_00479T0
NCU03740T0	MCYG_03744T0
NCU11357T0	MCYG_03978T0
NCU06296T0	MCYG_00493T0
NCU05818T0	MCYG_03013T0
NCU01838T0	MCYG_07433T0
NCU07988T0	MCYG_02567T0
NCU03702T0	MCYG_06577T0
NCU06774T0	MCYG_04401T0
NCU06428T0	MCYG_08714T0
NCU02533T0	MCYG_05815T0
NCU09064T0	MCYG_00577T0
NCU02407T0	MCYG_09012T0
NCU06440T0	MCYG_02035T0
NCU02670T0	MCYG_05582T0
NCU02367T0	MCYG_08352T0
NCU03880T0	MCYG_08505T0
NCU11098T0	MCYG_05089T0
NCU07408T0	MCYG_06006T0
NCU07408T1	MCYG_06006T0
NCU01365T0	MCYG_01788T0
NCU03319T0	MCYG_01493T0
NCU04647T0	MCYG_02149T0
NCU03719T0	MCYG_03143T0
NCU01572T0	MCYG_06445T0
NCU04112T0	MCYG_05829T0
NCU07911T0	MCYG_03804T0
NCU09745T0	MCYG_02882T0
NCU04022T0	MCYG_08554T0
NCU02726T0	MCYG_01511T0
NCU00183T0	MCYG_04575T0
NCU02665T0	MCYG_07300T0
NCU01998T0	MCYG_08042T0
NCU04837T0	MCYG_06263T0
NCU00959T0	MCYG_05511T0
NCU03242T0	MCYG_04515T0
NCU08687T0	MCYG_00745T0
NCU02899T0	MCYG_05862T0
NCU11457T0	MCYG_02738T0
NCU06191T0	MCYG_06885T0
NCU11420T0	MCYG_03310T0
NCU05075T0	MCYG_08394T0
NCU11414T0	MCYG_07017T0
NCU00241T0	MCYG_00966T0
NCU05966T0	MCYG_02432T0
NCU03122T0	MCYG_07588T0
NCU03122T1	MCYG_07588T0
[truncated: 3,506 more rows]
[truncated: 4 more columns]
