# Supplementary material for: Evolutionary Conservation and Diversification of Puf RNA Binding Proteins and Their mRNA Targets
Source: PLoS Biol. 2015 Nov 20;13(11):e1002307. doi: 10.1371/journal.pbio.1002307 (PMC4654594; doi:10.1371/journal.pbio.1002307)
Supplement: S4 Dataset — (ZIP) [file pbio.1002307.s004.zip › N.crassa.fa_M.fijiensis.fa.txt]

NCU06976T0	87852
NCU07832T0	215325
NCU01379T0	203908
NCU05837T0	214521
NCU01744T0	52899
NCU08535T0	163309
NCU07307T0	53243
NCU02685T0	156372
NCU06468T0	113897
NCU04548T0	145935
NCU07119T0	83197
NCU06871T0	216979
NCU05803T0	155190
NCU05608T0	205476
NCU00551T0	214725
NCU08267T0	149183
NCU08287T0	86968
NCU00459T0	63251
NCU02510T0	51786
NCU02478T0	44346
NCU08132T0	44346
NCU04352T0	49517
NCU08501T0	86240
NCU07308T0	212667
NCU11669T0	53476
NCU09740T0	43517
NCU07556T0	75949
NCU00239T0	202168
NCU04350T0	56332
NCU05238T0	72062
NCU09357T0	139817
NCU05620T0	47416
NCU09012T0	203841
NCU03350T0	48128
NCU04569T0	38138
NCU07658T0	42664
NCU05591T0	133991
NCU02103T0	58269
NCU09830T0	57565
NCU02505T0	87876
NCU03584T0	216850
NCU00743T0	56808
NCU07702T0	113885
NCU10066T0	215718
NCU02762T0	212909
NCU08993T0	202670
NCU10009T0	188764
NCU00671T0	152935
NCU07378T0	212900
NCU04898T0	206620
NCU02677T0	57828
NCU09866T0	55795
NCU06733T0	213268
NCU00352T0	203160
NCU03042T0	216436
NCU01632T0	38952
NCU09367T0	204445
NCU08056T0	88143
NCU03591T0	165113
NCU07443T0	184350
NCU07546T0	215423
NCU03234T0	215980
NCU01431T0	49427
NCU04161T0	204465
NCU05120T0	136855
NCU08616T0	58897
NCU01951T0	131051
NCU10143T0	203931
NCU07922T0	210369
NCU01238T0	104171
NCU01192T0	202624
NCU03875T0	137581
NCU08377T0	216002
NCU02111T0	204720
NCU01857T0	43865
NCU08919T0	30073
NCU05425T0	152624
NCU08276T0	205464
NCU06318T0	190635
NCU01823T0	189575
NCU07870T0	35428
NCU07866T0	158285
NCU02815T0	136280
NCU08685T0	203899
NCU04242T0	148374
NCU06488T0	154704
NCU11202T0	131176
NCU03986T0	187946
NCU09492T0	212944
NCU01768T0	57032
NCU01820T0	214497
NCU09297T0	155217
NCU01197T0	48847
NCU07679T0	37540
NCU02349T0	140394
NCU09324T0	167636
NCU09903T0	55006
NCU08023T0	58448
NCU04090T0	201879
NCU04834T0	150140
NCU03877T0	163981
NCU03877T1	163981
NCU03811T0	202100
NCU04404T0	25877
NCU01510T0	206340
NCU01140T0	50085
NCU03263T0	203585
NCU02572T0	142180
NCU07027T0	49381
NCU02083T0	206383
NCU01638T0	64562
NCU00461T0	56074
NCU04021T0	186420
NCU00018T0	151730
NCU00018T1	151730
NCU06171T0	166785
NCU03305T0	49900
NCU09063T0	168376
NCU05046T0	149581
NCU10423T0	36349
NCU07404T0	167350
NCU04720T0	186832
NCU01315T0	94085
NCU04736T0	55324
NCU07700T0	49545
NCU04370T0	144098
NCU03065T0	148028
NCU05802T0	78643
NCU00274T0	130796
NCU06365T0	177918
NCU08603T0	153223
NCU04348T0	131135
NCU06272T0	45277
NCU02669T0	55669
NCU01772T0	40745
NCU12032T0	50810
NCU08341T0	153563
NCU04611T0	135751
NCU02230T0	49240
NCU05261T0	204812
NCU02728T0	81140
NCU03539T0	214917
NCU03060T0	114041
NCU01143T0	84602
NCU00104T0	53968
NCU08135T0	25225
NCU06278T0	52499
NCU06281T0	86408
NCU03818T0	161290
NCU06338T0	164213
NCU05200T0	204201
NCU00021T0	148551
NCU03955T0	203542
NCU06678T0	215434
NCU06544T0	104873
NCU03071T0	205721
NCU03440T0	53725
NCU03363T0	202861
NCU02357T0	57383
NCU11188T0	127629
NCU03575T0	215223
NCU01939T0	43811
NCU01323T0	85709
NCU05270T0	52906
NCU06500T0	213980
NCU00276T0	186892
NCU01318T0	133546
NCU09463T0	148392
NCU02554T0	167022
NCU09638T0	44966
NCU05267T0	202634
NCU01992T0	56148
NCU00579T0	213894
NCU07319T0	167247
NCU00712T0	203708
NCU03592T0	151141
NCU08828T0	58795
NCU11255T0	155601
NCU04059T0	152207
NCU09975T0	53744
NCU03127T0	89342
NCU01833T0	215819
NCU01164T0	214382
NCU00621T0	52553
NCU08399T0	93879
NCU02494T0	204211
NCU09450T0	212910
NCU09516T0	130964
NCU01625T0	189512
NCU05239T0	190171
NCU09906T0	125630
NCU02544T0	185907
NCU03116T0	137579
NCU04203T0	154747
NCU02366T0	212542
NCU07010T0	104497
NCU05895T0	60946
NCU09438T0	205391
NCU02475T0	217081
NCU02833T0	136952
NCU04766T0	46219
NCU02391T0	52028
NCU03364T0	205083
NCU00681T0	374
NCU04472T0	189548
NCU07721T0	51594
NCU04142T0	54840
NCU02566T0	57749
NCU00040T0	150023
NCU01965T0	37855
NCU03611T0	203370
NCU06512T0	152860
NCU09228T0	77935
NCU01675T0	185566
NCU06122T0	204106
NCU04327T0	189328
NCU03947T0	163044
NCU08036T0	37172
NCU01335T0	114131
NCU03794T0	83535
NCU07276T0	164821
NCU01912T0	214425
NCU00668T0	163190
NCU10497T0	54813
NCU00396T0	59215
NCU08009T0	59621
NCU00622T0	104319
NCU06832T0	87840
NCU02794T0	204389
NCU03298T0	155939
NCU06123T0	203494
NCU02583T0	215102
NCU01747T0	190734
NCU03463T0	59973
NCU04035T0	159185
NCU02539T0	26292
NCU00095T0	50383
NCU06785T0	212387
NCU08021T0	45451
NCU07999T0	167284
NCU06687T0	211585
NCU04865T0	29867
NCU12161T0	29867
NCU11350T0	56582
NCU04251T0	203582
NCU10400T0	60226
NCU08373T0	148801
NCU09602T0	70986
NCU05194T0	642
NCU08270T0	43585
NCU09219T0	33802
NCU04121T0	55832
NCU07854T0	53314
NCU00573T0	210570
NCU04077T0	55769
NCU11324T0	53868
NCU00770T0	104048
NCU00810T0	37566
NCU09610T0	59614
NCU02630T0	54756
NCU02048T0	148829
NCU01612T0	60422
NCU08118T0	141938
NCU03897T0	85964
NCU06738T0	29258
NCU05185T0	147872
NCU04100T0	188661
NCU08115T0	204401
NCU01765T0	49504
NCU02011T0	89098
NCU07554T0	152806
NCU04385T0	51855
NCU06484T0	206432
NCU01272T0	204362
NCU06624T0	56920
NCU08045T0	51705
NCU03010T0	46827
NCU07011T0	44037
NCU05360T0	88950
NCU04051T0	62702
NCU03273T0	141984
NCU07440T0	212808
NCU09808T0	28623
NCU04606T0	72157
NCU06836T0	55238
NCU07831T0	168793
NCU07837T0	46188
NCU05770T0	86920
NCU07412T0	104083
NCU08303T0	216696
NCU01328T0	71376
NCU12096T0	114137
NCU09332T0	53876
NCU00927T0	26179
NCU02131T0	104234
NCU06284T0	149259
NCU02830T0	208514
NCU03797T0	87148
NCU08001T0	156464
NCU05429T0	88469
NCU05429T1	88469
NCU06183T0	32864
NCU05902T0	33959
NCU09730T0	38814
NCU01648T0	72354
NCU08928T0	208153
NCU06249T0	148076
NCU07565T0	173848
NCU07473T0	215032
NCU01659T0	214518
NCU00939T0	153946
NCU08755T0	55724
NCU00567T0	149872
NCU03937T0	128077
NCU08898T0	202095
NCU11965T0	186180
NCU09706T0	168670
NCU07269T0	144702
NCU07002T0	203793
NCU08693T0	58803
NCU06767T0	114532
NCU06355T0	156976
NCU08147T0	59513
NCU02208T0	86792
NCU02979T0	205626
NCU04838T0	126382
NCU00481T0	165332
NCU05041T0	86429
NCU08382T0	61028
NCU01171T0	32938
NCU09191T0	114319
NCU07498T0	147956
NCU10397T0	46640
NCU02053T0	204073
NCU08358T0	39267
NCU11228T0	213218
NCU06481T0	125670
NCU01193T0	45248
NCU03982T0	70402
NCU09721T0	51112
NCU11273T0	201692
NCU04280T0	187657
NCU08054T0	32170
NCU10283T0	212777
NCU03051T0	204745
NCU11027T0	216059
NCU09741T0	157570
NCU09118T0	87962
NCU05422T0	51685
NCU01478T0	149027
NCU00642T0	43486	204603
NCU08119T0	56719
NCU02036T0	55523
NCU01853T0	166262
NCU04674T0	214273
NCU08875T0	202616
NCU06268T0	60175
NCU06264T0	132548
NCU08336T0	201332
NCU00629T0	84001
NCU00336T0	41337
NCU05828T0	25199
NCU01486T0	114152
NCU03292T0	38601
NCU08000T0	61348
NCU04749T0	104185
NCU02515T0	158438
NCU07872T0	147578
NCU02978T0	123895
NCU02689T0	126418
NCU09537T0	37953
NCU06868T0	544
NCU05518T0	56446
NCU05650T0	26178
NCU00495T0	150060
NCU05298T0	206926
NCU00121T0	106625
NCU03661T0	162455
NCU06199T0	114365
NCU03786T0	49631
NCU01255T0	59283
NCU10747T0	191203
NCU04221T0	36448
NCU01229T0	82365
NCU03235T0	50787
NCU09552T0	217019
NCU05454T0	152482
NCU04104T0	72444
NCU05232T0	34110
NCU03139T0	87720
NCU11169T0	62901
NCU00424T0	152629
NCU02075T0	212310
NCU03479T0	130659
NCU08064T0	31880
NCU07712T0	10719
NCU09873T0	210120
NCU03657T1	202363
NCU03657T0	202363
NCU01751T0	209604
NCU06429T0	88365
NCU01207T0	57218
NCU00436T0	161135
NCU02696T0	114276
NCU06265T0	52829
NCU02233T0	145276
NCU04229T0	203723
NCU09700T0	79373
NCU04768T0	159942
NCU01119T0	32198
NCU02747T0	123897
NCU06735T0	127785
NCU00200T0	28473
NCU02380T0	45851
NCU05269T0	60889
NCU05269T1	60889
NCU03045T0	167006
NCU01540T0	71343
NCU03648T0	60684
NCU04343T0	56905
NCU01589T0	59532
NCU06444T0	135140
NCU05204T0	53521
NCU01479T0	55355
NCU09711T0	58963
NCU08920T0	215490
NCU02134T0	203066
NCU03804T0	204014
NCU00656T0	214605
NCU03992T0	155600
NCU01985T0	71635
NCU05268T0	96055
NCU08674T0	58506
NCU02319T0	88299
NCU01157T0	184809
NCU06216T0	40278
NCU01817T0	155631
NCU02955T0	33028
NCU00066T0	160691
NCU06578T0	65314
NCU06459T0	88975
NCU04279T0	202841
NCU05777T0	38646
NCU03483T0	213783
NCU03650T0	154753
NCU09432T0	44856
NCU05956T0	29406
NCU07982T0	35395
NCU06294T0	84294	203611
NCU08110T0	215745
NCU01369T0	141983
NCU00488T0	70333
NCU04726T0	191430
NCU05266T0	151110
NCU03690T0	214288
NCU01569T0	43735
NCU01503T0	150090
NCU06508T0	60179
NCU03669T0	77468
NCU06971T0	190593
NCU02514T0	213038
NCU02578T0	204881
NCU10337T0	104094
NCU09709T0	57380
NCU03808T0	202170
NCU03024T0	34526
NCU05029T0	72156
NCU02057T0	142314
NCU09267T0	165158
NCU03652T0	198667
NCU03966T0	201872
NCU06438T0	154357
NCU07698T0	52430
NCU08484T0	52898
NCU00010T0	58214
NCU06503T0	202252
NCU06503T1	202252
NCU06030T0	126043
NCU02629T0	71706
NCU03980T0	71392
NCU09869T0	104310
NCU06994T0	30809
NCU07280T0	57555
NCU08689T0	167666
NCU02580T0	212181
NCU00430T0	81904
NCU06804T0	56894
NCU04652T0	155820
NCU02010T0	59450
NCU02287T0	160920
NCU02800T0	213137
NCU08316T0	114224
NCU01843T0	137070
NCU11296T0	79666
NCU12013T0	129833
NCU02276T0	205313
NCU03321T0	54615
NCU06099T0	168463
NCU02803T0	177115
NCU05927T0	36293
NCU01539T0	26523
NCU03357T0	214810
NCU02797T0	88125
NCU11953T0	205075
NCU10007T0	54540
NCU10007T1	54540
NCU01241T0	54675
NCU01813T0	130687
NCU05577T0	39128
NCU09111T0	56496
NCU08738T0	129014
NCU08309T0	80777
NCU08468T0	207425
NCU03219T0	156783
NCU04790T0	55530
NCU02626T0	216225
NCU09443T0	25982
NCU04054T0	54941
NCU09793T0	202824
NCU04319T0	154006
NCU04439T0	37274
NCU06407T0	85869
NCU01498T0	47863
NCU11170T0	215682
NCU09513T0	82658
NCU06756T0	104646
NCU09468T0	60882
NCU11282T0	36696
NCU00112T0	138889
NCU03792T0	138416
NCU07082T0	160086
NCU07971T0	51176
NCU04669T0	155127
NCU01701T0	53714
NCU04615T0	58316
NCU00117T0	215645
NCU00447T0	186373
NCU08642T0	203306
NCU06986T0	58545
NCU10058T0	58070
NCU04380T0	198907
NCU05225T0	167777
NCU03658T0	189789
NCU06308T0	205064
NCU01465T0	214757
NCU04448T0	83878
NCU08515T0	71317
NCU07691T0	87565
NCU09377T0	209783
NCU09377T1	209783
NCU00793T0	155914
NCU05296T0	95424
NCU03387T0	49254
NCU07375T0	48016
NCU06394T0	149227
NCU09496T0	59416
NCU06605T0	43692
NCU09313T0	26855
NCU01797T0	87807
NCU00269T0	83386
NCU01499T0	129552
NCU09545T0	49642
NCU07012T0	63930
NCU09819T0	166558
NCU08002T0	88243
NCU10021T0	52736
NCU02207T0	198302
NCU09266T0	143173
NCU04579T0	187353
NCU04410T0	62403
NCU06342T0	161761
NCU00281T0	153316
NCU02110T0	81744
NCU01089T0	41411
NCU01417T0	52095
NCU09688T0	32847
NCU07690T0	81197
NCU09042T0	86684
NCU10311T0	200475
NCU03100T0	189367
NCU00896T0	26543
NCU04044T0	59995
NCU02003T0	209593
NCU03220T0	114849
NCU02701T0	48690
NCU06143T0	188103
NCU00045T0	212971
NCU04303T0	207236
NCU04512T0	160012
NCU11426T0	187402
NCU04755T0	114886
NCU02082T0	104419
NCU11379T0	55822
NCU02617T0	54147
NCU00890T0	52520
NCU01680T0	212144
NCU05634T0	184569
NCU03036T0	204898
NCU01172T0	57099
NCU11180T0	148955
NCU05600T0	217057
NCU07901T0	153621
NCU07068T0	210035
NCU01654T0	41272
NCU02840T0	62636
NCU05289T0	167435
NCU03108T0	215389
NCU06189T0	57285
NCU01824T0	85471
NCU02195T0	45186
NCU04850T0	203258
NCU00920T0	125245
NCU07407T0	57779
NCU04117T0	203115
NCU04230T0	211094
NCU09079T0	85763
NCU06842T0	149523
NCU04799T0	202901
NCU09993T0	137608
NCU10733T0	55901
NCU09227T0	44842
NCU04721T0	215188
NCU04187T0	189080
NCU08858T0	129752
NCU05876T0	152161
NCU01376T0	151356
NCU04610T0	61276
NCU09770T0	53451
NCU06011T0	190025
NCU09715T0	51116
NCU04511T0	35369
NCU07609T0	36712
NCU07313T0	133189
NCU09696T0	71818
NCU05683T0	59142
NCU09469T0	213937
NCU01643T0	196796
NCU08294T0	95405
NCU07839T0	58038
NCU07156T0	76997
NCU00405T0	50321
NCU03628T0	177042
NCU01249T0	52824
NCU05582T0	168973
NCU00901T0	38930
NCU05250T0	104031
NCU06672T0	49286
NCU08897T0	126231
NCU02828T0	156068
NCU03125T0	990
NCU01968T0	30412
NCU04252T0	80285
NCU01470T0	202916
NCU07281T0	87318
NCU07330T0	204169
NCU04130T0	211307
NCU00172T0	26635
NCU00943T0	151823
NCU05939T0	114541
NCU07669T0	105751
NCU02127T0	152135
NCU06834T0	26032
NCU03032T0	191528
NCU02295T0	106686
NCU06585T0	208746
NCU06569T0	167959
NCU00680T0	57025
NCU08020T0	114414
NCU06869T0	140021
NCU05680T0	130299
NCU02632T0	28307
NCU01756T0	144618
NCU06579T0	114079
NCU09746T0	190889
NCU07523T0	40809
NCU02810T0	77866
NCU06666T0	54752
NCU06192T0	70968
NCU02416T0	155012
NCU09287T0	57129
NCU04414T0	60533
NCU02387T0	157772
NCU02407T0	49180
NCU00261T0	53074
NCU03200T0	213358
NCU07859T0	78053
NCU00591T0	214613
NCU02619T0	153683
NCU04648T0	56644
NCU04245T0	203480
NCU01997T0	86657
NCU05858T0	48406
NCU04125T0	29308
NCU11238T0	48983
NCU12152T0	155646
NCU00163T0	60623
NCU01047T0	94891
NCU09488T0	202156
NCU11294T0	135650
NCU02482T0	71489
NCU02482T1	71489
NCU02482T2	71489
NCU00477T0	72243
NCU05198T0	54490
NCU02534T0	167272
NCU06182T0	213493
NCU05301T0	154036
NCU07064T0	37783
NCU10073T0	54916
NCU02066T0	80456
NCU09349T0	163928
NCU06783T0	51692
NCU03789T0	50120
NCU02965T0	160394
NCU06929T0	114530
NCU08397T0	31433
NCU07894T0	31433
NCU00164T0	84117
NCU02052T0	34831
NCU07516T0	187077
NCU03415T0	56853
NCU06847T0	201192
NCU01692T0	53988
NCU12027T0	145266
NCU11866T0	75948
NCU04535T0	214631
NCU03117T0	72198
NCU01234T0	78844
NCU02511T0	165230
NCU09071T0	212992
NCU02091T0	215396
NCU08298T0	56329
NCU10018T0	153155
NCU02409T0	38680
NCU06138T0	185536
NCU08272T0	61252
NCU06882T0	52051
NCU08719T0	45262
NCU06980T0	10329
NCU11175T0	202484
NCU01161T0	54906
NCU03341T0	147993
NCU11271T0	203988
NCU04173T0	194801
NCU04173T1	194801
NCU03137T0	107294
NCU00188T0	156116
NCU01433T0	150826
NCU03819T0	213939
NCU07868T0	205490
NCU09657T0	202277
NCU06075T0	209751
NCU06075T1	209751
NCU05242T0	190439
NCU04784T0	195995
NCU08297T0	56325
NCU08297T1	56325
NCU03076T0	54944
NCU07420T0	167339
NCU02178T0	202751
NCU09894T0	148908
NCU06697T0	186425
NCU04636T0	55849
NCU04614T0	140051
NCU04133T0	106416
NCU08325T0	212607
NCU04166T0	203811
NCU00410T0	59556
NCU06684T0	50263
NCU02550T0	201709
NCU04020T0	193223
NCU06279T0	61061
NCU07059T0	106837
NCU00904T0	174809
NCU09318T0	142855
NCU11587T0	156097
NCU05923T0	215593
NCU00206T0	215593
NCU10008T0	149663
NCU05259T0	212294
NCU06534T0	155552
NCU08283T0	144515
NCU03257T0	61143
NCU06656T0	47796
NCU00340T0	215688
NCU03079T0	184700
NCU06149T0	205331
NCU01378T0	59474
NCU03061T0	213558
NCU02356T0	157949
NCU11397T0	88293
NCU10042T0	49849
NCU10042T1	49849
NCU04095T0	104967
NCU08998T0	181759
NCU08998T1	181759
NCU02063T0	33481
NCU00081T0	193524
NCU07930T0	213189
NCU02274T0	212612
NCU01333T0	30104
NCU03954T0	201185
NCU03954T1	201185
NCU04124T0	162306
NCU08372T0	184947
NCU02542T1	71146
NCU02542T0	71146
NCU11453T0	203653
NCU05363T0	60582
NCU05288T0	57898
NCU07153T0	72008
NCU02611T0	164576
NCU06026T0	46225
NCU06285T0	35208
NCU08226T0	29693
NCU09861T0	48928
NCU03359T0	173622
NCU09101T0	130150
NCU09374T0	215378
NCU02415T0	209149
NCU02252T0	57412
NCU01187T0	43169
NCU00824T0	154253
NCU09923T0	185537
NCU00709T0	185537
NCU07380T0	72557
NCU11664T0	51051
NCU05985T0	163175
NCU04800T0	135244
NCU00714T0	153907
NCU04963T0	212288
NCU06803T0	214176
NCU06843T0	209740
NCU08273T0	47279
NCU07975T0	49082
NCU00715T0	144318
NCU02020T0	55383
NCU07451T0	134117
NCU01449T0	188610
NCU01449T1	188610
NCU03500T0	134852
NCU01231T0	55853
NCU04185T0	50287
NCU09033T0	203337
NCU01758T0	161927
NCU02752T0	55173
NCU04924T0	80049
NCU05996T0	133783
NCU11239T0	25669
NCU08747T0	42142
NCU09050T0	26425
NCU08152T0	82527
NCU03713T0	83704
NCU07092T0	28669
NCU06005T0	133838
NCU04468T0	205386
NCU07489T0	127420
NCU08338T0	187330
NCU06489T0	82254
NCU02245T0	87872
NCU02616T0	60989
NCU08598T0	216933
NCU03783T0	63388
NCU09212T0	154099
NCU05805T0	204186
NCU03899T0	71981
NCU08894T0	52738
NCU00809T0	37642
NCU02524T0	189931
NCU00614T0	163354
NCU06613T0	152269
NCU06854T0	59764
NCU01868T0	46944
NCU07724T0	58460
NCU06760T0	48088
NCU11246T0	189617
NCU02814T0	216120
NCU04110T0	97070
NCU02498T0	27461
NCU08153T0	150372
NCU01502T0	148869
NCU11168T0	54703
NCU00480T0	214678
NCU07395T0	26275
NCU07367T0	156006
NCU06710T0	161463
NCU00378T0	26177
NCU02260T0	45876
NCU03312T0	95621
NCU10155T0	28309
NCU03944T0	81343
NCU00290T0	160502
NCU02549T0	87169
NCU00789T0	30854
NCU01290T0	215584
NCU01745T0	88199
NCU04176T0	161734
NCU01702T0	35446
NCU06999T0	203095
NCU04015T0	150005
NCU06202T0	201401
NCU09202T0	185151
NCU02778T0	204581
NCU00406T0	59581
NCU03799T0	154328
NCU08162T0	187453
NCU00690T0	89000
NCU00205T0	213087
NCU03815T0	151665
NCU09437T0	33954
NCU10043T0	204053
NCU07296T0	184477
NCU09265T0	50886
NCU09659T0	189268
NCU07129T0	70360
NCU04505T0	149450
NCU08076T0	63592
NCU10905T0	94638
NCU00936T0	71406
NCU04216T0	55680
NCU09642T0	151075
NCU02321T0	125916
NCU05937T0	54977
NCU00925T0	63576
NCU00984T0	188098
NCU01652T0	161434
NCU09673T0	32614
NCU08771T0	210671
NCU00796T0	153679
NCU06519T0	50007
NCU09773T0	198333
NCU08888T0	27583
NCU05519T0	141003
NCU00821T0	129107
NCU06277T0	214214
NCU07171T0	48490
NCU10519T0	115350
NCU07481T0	105741
NCU00306T0	159481
NCU04241T0	198002
NCU03795T0	53455
NCU05526T0	86887
NCU11254T0	87268
NCU08741T0	95958
NCU03509T0	56514
NCU02402T0	216987
NCU11284T0	55645
NCU02107T0	60682
NCU08126T0	135180
NCU03023T0	32111
NCU03606T0	29007
NCU02209T0	72590
NCU06942T0	33764
NCU10262T0	49763
NCU07418T0	190235
NCU00453T0	207945
NCU04316T0	162667
NCU02188T0	58986
NCU08312T0	83796
NCU03347T0	209990
NCU04078T0	55798
NCU04623T0	34561
NCU03571T0	164120
NCU01206T0	204567
NCU03857T0	64238
NCU02325T0	31524
NCU09253T0	61171
NCU07023T0	60285
NCU03855T0	72213
NCU09065T0	147918
NCU11933T0	167794
NCU09737T0	31191
NCU06215T0	139082
NCU06144T0	47040
NCU09485T0	83628
NCU11685T0	61036
NCU01178T0	186072
NCU06095T0	96026
NCU00202T0	153004
NCU06761T0	209530
NCU03973T0	125681
NCU07125T0	28408
NCU08364T0	185422
NCU01036T0	59071
NCU05785T0	59071
NCU02393T0	51107
NCU02393T1	51107
NCU10381T0	215173
NCU11301T0	191409
NCU06441T0	215437
NCU00673T0	71004
NCU06306T0	45413
NCU08924T0	64684
NCU07607T0	53445
NCU03894T0	48302
NCU11286T0	188262
NCU02100T0	57646
NCU12039T0	114355
NCU00130T0	58281
NCU07590T0	153650
NCU06483T0	133857
NCU08027T0	157197
NCU00985T0	186673
NCU03317T0	210052
NCU03965T0	185649
NCU11384T1	213739
NCU11384T0	213739
NCU00717T0	201087
NCU00446T0	202241
NCU09598T0	202204
NCU08626T0	47206
NCU08499T0	125656
NCU05861T0	37116
NCU02044T0	55202
NCU09595T0	213383
NCU05622T0	158474
NCU09547T0	37991
NCU08730T0	96229
NCU03727T0	150383
NCU06205T0	215421
NCU03498T0	210254
NCU04355T0	123957
NCU07567T0	153056
NCU02624T0	30715
NCU06259T0	133543
NCU10789T0	58989
NCU03861T0	27013	154096
NCU09120T0	216426
NCU03922T0	60568
NCU03372T0	187118
NCU07024T0	60280
NCU01760T0	151195
NCU08935T0	210936
NCU08563T0	202936
NCU00536T0	135317
NCU03779T0	59700
NCU07393T0	167141
NCU03737T0	52473
NCU08148T0	211768
NCU05278T0	49450
NCU02291T0	86485
NCU04566T0	153813
NCU06362T0	106564
NCU07020T0	163199
NCU06270T0	150806
NCU03020T0	204263
NCU01430T0	185473
NCU04333T0	49312
NCU02650T0	64735
NCU11705T0	59592
NCU02680T0	79805
NCU04449T0	51627
NCU02729T0	156727
NCU11353T0	184774
NCU02147T0	65421
NCU05168T0	57841
NCU00170T0	107730
NCU06457T0	27260
NCU06041T0	65580
NCU07955T0	211907
NCU00593T0	162181
NCU02457T0	213583
NCU11302T0	87277
NCU02653T0	33418
NCU00988T0	167587
NCU02546T0	29270
NCU09121T0	81243
NCU07860T0	46853
NCU02826T0	208547
NCU00575T0	55374
NCU06493T0	149799
NCU00181T0	82565
NCU06436T0	53701
NCU01936T0	203083
NCU09831T0	79616
NCU07874T0	52503
NCU03961T0	55114
NCU01132T0	39197	134029
NCU03425T0	157284
NCU04672T0	54929
NCU00311T0	89047
NCU03608T0	71129
NCU07710T0	83853
NCU06543T0	58199
NCU05499T0	148993
NCU06540T0	204969
NCU01348T0	129912
NCU07926T0	42802
NCU00503T0	157697
NCU03246T0	47800
NCU00389T0	48748
NCU06630T0	212483
NCU03482T0	185754
NCU11642T0	55671
NCU09874T0	202529
NCU01517T0	190373
NCU07914T0	70349
NCU05420T0	203028
NCU07688T0	206708
NCU10383T1	209746
NCU10383T0	209746
NCU00445T0	52991
NCU01377T0	203829
NCU08669T0	167773
NCU09223T0	57358
NCU09230T0	48382
NCU11544T1	162548
NCU11544T0	162548
NCU04329T0	201217
NCU09142T0	54569
NCU01439T0	40374
NCU07062T0	201967
NCU11213T0	88680
NCU00273T0	124
NCU00337T0	187167
NCU02203T0	189879
NCU01086T0	71345
NCU02839T0	209676
NCU02148T0	41843
NCU08145T0	152646
NCU04190T0	138196
NCU06648T0	87662
NCU02657T0	204187
NCU00395T0	186365
NCU04796T0	210863
NCU04041T0	185631
NCU05885T0	35389
NCU07392T0	72110
NCU01644T0	94547
NCU02343T0	201652
NCU07987T0	212318
NCU04201T0	203845
NCU03290T0	208836
NCU00272T0	162096
NCU04207T0	55346
NCU04534T0	84097
NCU04312T0	84097
NCU07732T0	163024
NCU07732T1	163024
NCU02425T0	205303
NCU01181T0	49652
NCU04111T0	48558
NCU11492T0	114161
NCU03788T0	157466
NCU06870T0	57486
NCU06766T0	104430
NCU01728T1	41044
NCU01728T0	41044
NCU02400T0	60753
NCU12009T0	53940
NCU08218T0	79413
NCU09347T0	185841
NCU02109T0	50489
NCU07298T0	46826
NCU03756T0	60501
NCU00043T0	48805
NCU08663T0	157335
NCU08301T0	157448
NCU02464T0	54354
NCU09270T0	106441
NCU08715T0	30231
NCU04354T0	52479
NCU09810T0	209780
NCU01724T0	21214
NCU00493T0	162341
NCU00665T0	160007
NCU04814T0	201799
NCU07941T0	204651
NCU04247T0	65790
NCU07887T0	49456
NCU07442T0	48908
NCU06238T0	158273
NCU10945T0	155743
NCU07001T0	210895
NCU05598T0	186852
NCU08682T0	213332
NCU02421T0	63138
NCU00077T0	62686
NCU02408T0	88087
NCU00692T0	152044
NCU10344T0	39731
NCU04642T0	153330
NCU08024T0	144921
NCU03852T0	94695
NCU04454T0	204153
NCU00122T0	31021
NCU07381T0	27226
NCU09533T0	28331
NCU03124T0	167106
NCU02225T0	104391
NCU06652T0	54623
NCU04585T0	155403
NCU11129T0	34215
NCU01494T0	77176
NCU08977T0	52380
NCU08290T0	65414
NCU08356T0	54439
NCU04733T0	76457
NCU06482T0	60055
NCU00194T0	211967
NCU01141T0	203843
NCU08357T0	184373
NCU00677T0	65065
NCU04747T0	213653
NCU08503T0	26269
NCU09654T0	140524
NCU06812T0	37169
NCU04750T0	26624
NCU00608T0	53212
NCU06336T0	149170
NCU00865T0	60797
NCU01481T0	162656
NCU03493T0	60492
NCU03039T0	81194
NCU08216T0	79512
NCU06895T0	151905
NCU08378T0	142699
NCU09521T0	186192
NCU07996T0	88881
NCU07849T0	43827
NCU07849T1	43827
NCU03396T0	108250
NCU00711T0	58758
NCU09157T0	40707
NCU01269T0	201806
NCU01285T0	76544
NCU02302T0	64312
NCU06449T0	107046
NCU06344T0	51000
NCU08939T0	195096
NCU05853T0	190432
NCU07332T0	202393
NCU03176T0	130794
NCU01596T0	52075
NCU01013T0	152961
NCU04418T0	188324
NCU07015T0	47328
NCU01767T0	54369
NCU02966T0	76573
NCU08607T0	64499
NCU00182T0	59730
NCU01195T0	214559
NCU05642T0	203918
NCU02716T0	28454
NCU03813T0	86563
NCU11187T0	76824
NCU04259T0	195323
NCU04646T0	27412
NCU03295T0	189724
NCU02591T0	33300
NCU08195T0	214590
NCU03395T0	188453
NCU03697T0	214800
NCU00046T0	149748
NCU03339T0	53160
NCU04568T0	88541
NCU02785T0	159224
NCU08706T0	204474
NCU05897T0	55192
NCU08850T0	107318
NCU05810T0	58272
NCU04481T0	37462
NCU05644T0	129273
NCU06217T0	201120
NCU09076T0	71177
NCU00602T0	210555
NCU07814T0	82389
NCU03264T0	129907
NCU01247T0	81862
NCU03186T0	28264
NCU06946T0	107304
NCU02717T0	128265
NCU06452T0	88416
NCU03759T0	141037
NCU02430T0	33225
NCU03715T0	194316
NCU07055T0	151163
NCU06595T0	157048
NCU06809T0	48416
NCU07779T0	145158
NCU03171T0	204443	202427
NCU10763T0	204443	202427
NCU10810T0	189636
NCU07981T0	104018
NCU07584T0	161987
NCU05095T0	57294
NCU05273T0	39822
NCU09864T0	55699
NCU04005T0	72527
NCU06541T0	216578
NCU03771T0	49775
NCU06779T0	133997
NCU11251T0	25537
NCU00775T0	211897
NCU00195T0	133760
NCU07414T0	212267
NCU00582T0	202046
NCU10776T0	189405
NCU02310T0	32537
NCU04504T0	83332
NCU02961T0	75369
NCU01388T0	40272
NCU00552T0	29348
NCU03823T0	40595
NCU11173T0	152334
NCU00434T0	98471
NCU02296T0	54454
NCU06618T0	57655
NCU04088T0	114248
NCU03229T0	149534
NCU06054T0	26282
NCU02456T0	203372
NCU09027T0	84857
NCU00169T0	53431
NCU01183T0	215581
NCU11861T0	32569
NCU06419T0	55590
NCU08471T0	209837
NCU09678T0	187773
NCU09345T0	203329
NCU09345T1	203329
NCU09345T2	203329
NCU02361T0	140268
NCU04600T0	152279
NCU00230T0	88338
NCU06231T0	138516
NCU11748T0	153248
NCU05452T0	213986
NCU07362T0	39934
NCU09817T0	155866
NCU10467T0	41166
NCU06659T0	62802
NCU03846T0	194496
NCU03846T1	194496
NCU06240T0	152751
NCU05196T0	156462
NCU05213T0	1310
NCU07986T0	214451
NCU09771T0	146513	204797
NCU03141T0	201016
NCU01210T0	60898
NCU09795T0	87346
NCU05410T0	159423
NCU09904T0	149024
NCU00065T0	130789
NCU00377T0	127683
NCU00803T1	184710
NCU00803T0	184710
NCU02074T0	156418
NCU02126T0	44377
NCU03972T0	158410
NCU06943T0	157970
NCU02238T0	72196
NCU06132T0	54088
NCU07458T0	213421
NCU06027T0	125938
NCU09757T0	84599
NCU01252T0	161381
NCU00023T0	159082
NCU00037T0	133826
NCU11409T0	20311
NCU00520T0	46564
NCU06179T0	60351
NCU03491T0	97432
NCU01057T0	57523
NCU01057T1	57523
NCU04136T0	200277
NCU01438T0	59494
NCU03924T0	213487
NCU11934T0	53655
NCU04137T0	148315
NCU06520T0	43609
NCU05850T0	153961
NCU03228T0	213360
NCU08762T0	26731
NCU07720T0	144069
NCU00755T0	144069
NCU00199T0	28574
NCU01059T0	40680
NCU06052T0	60677
NCU01240T0	43242
NCU08291T0	88977
NCU07504T0	205266
NCU03748T0	49608
NCU02196T0	89106
NCU03426T0	167798
NCU09123T0	50987
NCU09183T0	78792
NCU11927T0	134466
NCU04306T0	41699
NCU08895T0	81297
NCU02256T0	107101
NCU07558T0	97858
NCU07701T0	89109
NCU02644T0	195831
NCU02644T1	195831
NCU07530T0	53810
NCU03217T0	212284
NCU06341T0	35658
NCU03515T0	60595
NCU02354T0	33966
NCU01919T0	71494
NCU09486T0	205450
NCU02781T0	49947
NCU07094T0	184415
NCU03009T0	61050
NCU09732T0	59048
NCU06250T0	212871
NCU07960T0	49717
NCU00587T0	107948
NCU05028T0	27592
NCU01613T0	58569
NCU02556T0	105631
NCU02267T0	168583
NCU07697T0	88249
NCU07165T0	48216
NCU05364T0	149398
NCU10015T0	137302
NCU03597T0	42760
NCU09646T0	53449
NCU11395T0	153876
NCU00440T0	88295
NCU00155T0	205906
NCU02887T0	152882
NCU07693T0	202385
NCU05819T0	89120
NCU02996T0	147875
NCU07880T0	65164
NCU00232T0	214269
NCU03776T0	133575
NCU04656T0	37303
NCU08428T0	205194
NCU11399T0	71645
NCU06769T0	57005
NCU09093T0	116498
NCU00782T0	190618	44924
NCU01753T0	204479
NCU06522T0	65758
NCU06418T0	159470
NCU02420T0	157943
NCU05340T0	37793
NCU08687T0	64083
NCU01266T0	148132
NCU05606T0	85357
NCU02368T0	87211
NCU02771T0	87905
NCU06563T0	89906
NCU11415T0	51430
NCU01964T0	86533
NCU10987T0	154244
NCU02690T0	143385
NCU03651T0	140451
NCU05206T0	42624
NCU04442T0	72500
NCU01443T0	165530
NCU05715T0	107507
NCU04653T0	188993
NCU06371T0	60464
NCU08597T0	168931
NCU06526T0	55003
NCU02023T0	185508
NCU08012T0	162298
NCU01528T0	210431
NCU11266T0	208180
NCU10847T0	39249
NCU05129T0	87026
NCU10926T0	172126
NCU07070T0	207390
NCU04378T0	136813
NCU07284T0	1070
NCU09885T0	64665
NCU08641T0	163725	187795
NCU01754T0	86926
NCU09758T0	114242
NCU02404T1	124169
NCU02404T0	124169
NCU00450T0	116083
NCU01525T0	107291
NCU09115T0	49209
NCU09098T0	137765
NCU01821T0	210745
NCU05224T0	212350
NCU03204T0	201123
NCU00498T0	210378
NCU03445T0	81477
NCU05926T0	87510
NCU01412T0	56076
NCU02565T0	199257
NCU04485T0	205136
NCU10762T0	79672
NCU03436T0	209111
NCU04783T0	187830
NCU04089T0	76504
NCU06923T0	209995
NCU02438T0	184029
NCU07659T0	202092
NCU04310T0	163043
NCU05889T0	71872
NCU03004T0	61078
NCU05589T0	88910
NCU07067T0	35637
NCU08708T0	129541
NCU02273T0	89289
NCU06360T0	51370
NCU03055T0	48468
NCU04670T0	155708
NCU01435T0	138595
NCU09767T0	53138
NCU03267T0	212844
NCU08435T0	60792
NCU03678T0	109220
NCU11791T0	13044
NCU00643T0	36401
NCU01083T0	50261
NCU02585T0	148061
NCU07899T0	215120
NCU07893T0	148367
NCU09048T0	154053
NCU00056T0	152395
NCU04754T0	53873
NCU06194T0	188669
NCU00526T0	56412
NCU06039T0	3447
NCU06067T0	163475
NCU10852T0	49199
NCU07739T0	52675
NCU01512T0	184695
NCU01993T0	151217
NCU07076T0	163757
NCU01411T0	187941
NCU00649T0	44487
NCU01235T0	57198
NCU04459T0	79407
NCU00880T0	33335
NCU04295T0	135352
NCU08511T0	78403
NCU00422T0	204150
NCU00422T1	204150
NCU07351T0	1104
NCU09368T0	108826
NCU04457T0	96559
NCU08811T0	87981
NCU00772T0	156013
NCU00553T0	107749
NCU04219T0	52192
NCU06187T0	203072
NCU05308T0	131283
NCU06409T0	76071
NCU09643T0	186963
NCU01022T0	195104
NCU04598T0	95901
NCU07340T0	77954
NCU04298T0	134286
NCU09104T0	213255
NCU07459T0	71985
NCU02532T0	50749
NCU04554T0	71852
NCU03049T0	62548
NCU00919T0	39242
NCU01678T0	33144
NCU08869T0	152627
NCU06332T0	56246
NCU04936T0	187048
NCU06924T0	55596
NCU06091T0	54287
NCU08825T0	205054
NCU05294T0	216484
NCU00605T0	152358
NCU01324T0	109102
NCU02960T0	54859
NCU08880T0	212957
NCU03006T0	64115
NCU03062T0	62927
NCU06246T0	41978
NCU06724T0	211279
NCU04856T0	211279
NCU04856T1	211279
NCU05156T0	29675	158278
NCU02576T0	114855
NCU00794T0	30851
NCU09435T0	168435
NCU06914T0	51928
NCU03526T0	96596
NCU02373T0	145481
NCU07018T0	190308
NCU09980T0	60228
NCU04096T0	165403
NCU05042T0	48579
NCU05218T0	199541
NCU04460T0	34469
NCU05411T0	150631
NCU04428T0	77037
NCU09434T0	145497
NCU09380T0	107613
NCU02336T0	202868
NCU07021T0	214720
NCU03913T0	28801
NCU10059T0	201546
NCU02877T0	32605
NCU04192T0	32616
NCU05548T0	201649
NCU03826T0	70922
NCU09241T0	168365
NCU02746T0	185838
NCU02639T0	71986
NCU02639T1	71986
NCU02305T0	72669
NCU04761T0	158186
NCU06232T0	59688
NCU03952T0	187139
NCU04195T0	36937
NCU11739T0	208945
NCU05418T0	43324
NCU08370T0	136563
NCU02406T0	139887
NCU02351T0	217005
NCU03492T0	202482
NCU04817T0	213244
NCU09477T0	70408
NCU08909T0	87294	38594
NCU03188T0	150619
NCU06918T0	190078
NCU01162T0	209620
NCU03633T0	156106
NCU02743T0	148482
NCU08315T0	156029
NCU03258T0	116958
NCU04612T1	98666
NCU04612T0	98666
NCU04335T0	157113
NCU06860T0	36438
NCU04144T0	184454
NCU08600T0	155045
NCU05375T0	59767
NCU05585T0	26004
NCU04637T0	71507
NCU07807T0	210483
NCU07807T1	210483
NCU01547T0	82647
NCU05226T0	96594
NCU06191T0	30300
NCU09116T0	57678
NCU05516T0	46146
NCU03495T0	133445
NCU09211T0	134808
NCU06720T0	58150
NCU01271T0	86868
NCU00565T0	162202
NCU02032T0	149838
NCU08579T0	96825
NCU09322T0	157056
NCU03223T1	87937
NCU03223T0	87937
NCU01546T0	150663
NCU02283T0	33344
NCU00897T0	136754
NCU02586T0	160224
NCU08066T0	134148
NCU09321T0	203852
NCU05888T0	203677
NCU07528T0	135121
NCU04013T1	135796
NCU04013T0	135796
NCU02654T0	33168
NCU09575T0	57762
NCU07419T0	34958
NCU03197T0	209867
NCU04797T0	53150
NCU07587T0	54079
NCU03757T0	87119
NCU02954T0	201320
NCU09237T0	63821
NCU06032T0	148635
NCU05633T0	148147
NCU00725T0	59029
NCU02232T0	198238
NCU08427T0	188590
NCU02663T0	137116
NCU00161T0	161971
NCU05752T0	48024
NCU00585T0	63182
NCU00894T0	76748
NCU04008T0	134295
NCU09931T0	51024
NCU08231T0	63635
NCU00831T0	201884
NCU03154T0	146300
NCU05117T0	43629
NCU10282T0	216130
NCU07495T0	70443
NCU00177T0	57183
NCU00317T0	157804
NCU03018T0	204204
NCU00152T0	152941
NCU04281T0	203184
NCU05859T0	127396
NCU08280T0	203278
NCU10652T0	41739
NCU02541T0	63137
NCU02056T0	215211
NCU09789T0	87130
NCU06532T0	190321
NCU07564T0	152322
NCU00035T0	153247
NCU01227T0	59554
NCU09220T0	11753
NCU05254T0	45366
NCU06619T0	150180
NCU02687T0	79709
NCU00650T0	26832
NCU04272T0	114686
NCU07850T0	205569
NCU09254T0	157688
NCU08333T0	58247
NCU09208T0	207512
NCU00468T0	65373
NCU03194T0	215799
NCU06959T0	204785
NCU06568T0	31321
NCU11693T0	64248
NCU00106T0	190104
NCU03876T0	51295
NCU07465T0	57782
NCU06112T0	145816
NCU06460T0	150978
NCU09406T0	135854
NCU11489T0	86001
NCU02224T0	56023
NCU00108T0	156715
NCU06989T0	153488
NCU08004T0	210228
NCU09106T0	216347
NCU09064T0	94287
NCU08319T0	152497
NCU08167T0	210865
NCU11660T0	154667
NCU04069T0	27242
NCU06177T0	137805
NCU03637T0	86743
NCU04289T0	202830
NCU01809T0	184697
NCU11420T0	65703
NCU06764T0	56964
NCU04071T0	80983
NCU02424T0	157768
NCU05537T0	62762
NCU06774T0	55934
NCU00951T0	57809
NCU06601T0	58413
NCU04780T0	203006
NCU03836T0	82235
NCU09992T0	31871
NCU09909T0	152785
NCU10468T0	165484
NCU11457T0	35210
NCU02201T0	39804
NCU04809T0	27485
NCU04478T0	185461
NCU09778T0	62878
NCU01174T0	165155
NCU07338T0	139502
NCU05302T0	164352
NCU08277T0	86541
NCU05994T0	156359
NCU00209T0	133498
NCU01830T0	212281
NCU00490T0	89079
NCU01689T0	60827
NCU09384T0	201191
NCU07723T0	36962
NCU03107T0	203702
NCU00414T0	71050
NCU02422T0	10877
NCU02564T0	34905
NCU05089T0	48210
NCU03057T0	146325
NCU03621T0	77058
NCU06780T0	97434
NCU04923T0	64092
NCU08011T0	59453
NCU06347T0	63179
NCU09026T0	55662
NCU01184T0	43156
NCU03777T0	186446
NCU00589T0	151331
NCU02571T0	212313
NCU06403T0	159865
NCU03892T0	28820
NCU05536T0	125368
NCU07513T0	207262
NCU04395T0	210486
NCU03888T0	25285
NCU09912T0	63575
NCU02606T0	51447
NCU03255T0	134207
NCU03402T0	45250
NCU01961T0	194837
NCU05971T0	160714
NCU07580T0	76612
NCU02896T0	36148
NCU03695T0	202159
NCU06694T0	46549
NCU01651T0	115389
NCU09309T0	55997
NCU10314T0	185788
NCU11102T0	51100
NCU06850T0	198572
NCU08927T0	152489
NCU05558T0	46096
NCU02414T0	58882
NCU02635T0	27664
NCU11204T0	162760
NCU00823T0	215401
NCU05216T0	216771
NCU00916T0	58079
NCU10189T0	190858
NCU03207T0	27255
NCU09804T0	10996
NCU03050T0	70735
NCU03409T0	124076
NCU01953T0	187345
NCU06207T0	32401
NCU01216T0	116570
NCU09540T0	138437
NCU09551T0	27941
NCU00366T0	152337
NCU04633T0	209184
NCU04540T0	214822
NCU06009T0	48222
NCU10927T0	161646
NCU11961T0	81765
NCU01455T0	152438
NCU05782T0	165866
NCU03979T0	54971
NCU09025T0	47157
NCU00937T0	86850
NCU00213T0	65039
NCU00669T0	41372
NCU04899T0	88245
NCU01367T0	155830
NCU00301T0	75465
NCU05513T0	146417
NCU05693T0	141872
NCU01795T0	157487
NCU04288T0	41758
NCU07071T0	148917
NCU05390T0	86626
NCU03118T0	49771
NCU07004T0	80764
NCU05721T0	161157
NCU08177T0	44605
NCU06727T0	71189
NCU01672T0	78465
NCU11176T0	201256
NCU05160T0	32664
NCU07408T0	51867
NCU07408T1	51867
NCU06866T0	57457
NCU07053T0	77659
NCU09816T0	86820
NCU00183T0	191514
NCU00277T0	203384
NCU03021T0	166325
NCU04479T0	51857
NCU11537T0	51313
NCU04429T0	164608
NCU05851T0	54081
NCU12124T0	193055
NCU01304T0	115596
NCU07205T0	97848
NCU02531T0	114712
NCU02522T0	45398
NCU00226T0	149938
NCU08346T0	202945
NCU04040T0	27154
NCU03763T0	155847
NCU03238T0	49819
NCU05245T0	56910
NCU00345T0	134049
NCU08507T0	212402
NCU02181T0	162640
NCU06168T0	213175
NCU10272T0	126803
NCU01633T0	185271	36929
NCU02333T0	72667
NCU02104T0	36175
NCU00403T0	143599
NCU01826T0	189433
NCU03011T0	160506	191255
NCU01480T0	28867
NCU03998T0	51492
NCU03643T0	95483
NCU02151T0	49319
NCU07041T0	156958
NCU06698T0	201416
NCU03546T0	216792
NCU10080T0	139431
NCU05990T0	152217
NCU07058T0	187228
NCU09444T0	125461
NCU06089T0	116032
NCU03801T0	139320
NCU07705T0	176389
NCU11773T0	213835
NCU08022T0	143868
NCU09738T0	210878
NCU02536T0	34240
NCU04328T0	21308
NCU00413T0	56433
NCU06988T0	144052
NCU00008T0	30606
NCU11068T0	186316
NCU07668T0	52220
NCU06230T0	210624
NCU09783T0	84645
NCU08040T0	31437
NCU05453T0	60839
NCU10732T0	210069
NCU05157T0	186010
NCU08033T0	106463
NCU04105T0	81843
NCU02477T0	41421
NCU08650T0	126975
NCU09156T0	56022
NCU11511T0	78570
NCU08425T0	157723
NCU00765T0	56217
NCU09068T0	201237
NCU03890T0	62975
NCU05180T0	125702
NCU09658T0	187042
NCU00465T0	202249
NCU03853T0	36025
NCU03218T0	156757
NCU03741T0	40684
NCU05980T0	152221
NCU06628T0	97502
NCU05578T0	209887
NCU02675T0	50976
NCU05586T0	42291
NCU06679T0	154333
NCU01646T0	130111
NCU00517T0	25692
NCU06877T0	157818
NCU09930T0	143607
NCU01279T0	203105
NCU00324T0	59980
NCU06717T0	51538
NCU02757T0	27561
NCU01170T0	40463
NCU05580T0	38503
NCU06950T0	134399
NCU03564T0	154172
NCU11381T0	71007
NCU04528T0	190370	205024
NCU05113T0	190370	205024
NCU09279T0	190370	205024
NCU05604T0	190370	205024
NCU00891T0	89205
NCU08275T0	207468
NCU00032T0	59925
NCU11580T0	72378
NCU06380T0	25688
NCU07757T0	154945
NCU07282T0	185262
NCU06921T0	56999
NCU00227T0	40034
NCU09805T0	58106
NCU01782T0	48274
NCU07300T0	75429
NCU06846T0	207215
NCU11408T0	115122
NCU09258T0	156841
NCU03593T0	108409
NCU03935T0	209857
NCU08114T0	56816
NCU04938T0	205211	26591
NCU03145T0	212169
NCU04331T0	54807
NCU01668T0	42052
NCU00554T0	210659
NCU06631T0	1585
NCU06593T0	190587
NCU06701T0	10959
NCU06047T0	71772
NCU11222T0	129048
NCU05886T0	189158
NCU03319T0	86053
NCU04697T0	57691
NCU07670T0	211157
NCU00089T0	86313
NCU09337T0	48071
NCU00007T0	150938
NCU06271T0	161123
NCU09429T0	190065
NCU00501T0	28238
NCU01302T0	43338
NCU04022T0	150111
NCU04411T0	56981
NCU09594T0	203642
[truncated: 3,729 more rows]
[truncated: 5 more columns]
