# Supplementary material for: Evolutionary Conservation and Diversification of Puf RNA Binding Proteins and Their mRNA Targets
Source: PLoS Biol. 2015 Nov 20;13(11):e1002307. doi: 10.1371/journal.pbio.1002307 (PMC4654594; doi:10.1371/journal.pbio.1002307)
Supplement: S4 Dataset — (ZIP) [file pbio.1002307.s004.zip › N.crassa.fa_M.graminicola.fa.txt]

NCU06976T0	87640
NCU07832T0	98177
NCU01379T0	61343
NCU05837T0	108516
NCU01744T0	110982
NCU08535T0	70199
NCU07307T0	69244
NCU04548T0	76789
NCU02685T0	71536
NCU05803T0	73209
NCU07308T0	108403
NCU06871T0	101655
NCU05608T0	67795
NCU08267T0	68519
NCU06468T0	91809
NCU00459T0	68159
NCU08287T0	110798
NCU02478T0	72646
NCU08132T0	72646
NCU02510T0	110138
NCU08501T0	98370
NCU11669T0	19934
NCU04352T0	108152
NCU07556T0	107186
NCU00239T0	96077
NCU09740T0	47107
NCU09012T0	74994
NCU02103T0	99873
NCU04569T0	73114
NCU05238T0	110909
NCU04350T0	108151
NCU05620T0	56573
NCU03350T0	53902
NCU09830T0	59385
NCU09357T0	42010
NCU07658T0	76357
NCU08993T0	96289
NCU02505T0	73616
NCU07702T0	68855
NCU00743T0	74222
NCU10066T0	59890
NCU02762T0	32076
NCU03584T0	96592
NCU06733T0	33699
NCU07378T0	107244
NCU10009T0	74970
NCU00671T0	70309
NCU01431T0	49181
NCU05591T0	50464
NCU01632T0	65516
NCU02677T0	109611
NCU09866T0	83965
NCU07119T0	36951
NCU09367T0	86708
NCU03591T0	74996
NCU12161T0	100089
NCU08056T0	65305
NCU04898T0	101482
NCU04161T0	94297
NCU07443T0	71826
NCU03234T0	100492
NCU08616T0	73125
NCU01638T0	94196
NCU08276T0	84945
NCU00352T0	99706
NCU10143T0	46026
NCU03042T0	59333
NCU01192T0	35747
NCU07922T0	108146
NCU05120T0	99853
NCU01857T0	99415
NCU01238T0	74352
NCU08919T0	87035
NCU08377T0	86659
NCU01820T0	111551
NCU02815T0	35302
NCU01197T0	107385
NCU07866T0	38812
NCU08685T0	61816
NCU02111T0	40326
NCU05425T0	99732
NCU06338T0	98287
NCU07870T0	99627
NCU09297T0	44387
NCU03875T0	98268
NCU01823T0	72887
NCU01768T0	71789
NCU09492T0	67041
NCU08023T0	75696
NCU11202T0	50963
NCU09324T0	100232
NCU06171T0	74159
NCU09903T0	71784
NCU07679T0	58445
NCU06488T0	74992
NCU03263T0	64956
NCU04404T0	67108
NCU04370T0	95557
NCU04834T0	41717
NCU03811T0	68837
NCU06272T0	99211
NCU00274T0	68352
NCU02572T0	72117
NCU01510T0	66460
NCU04865T0	51018
NCU07027T0	101387
NCU04090T0	109186
NCU03986T0	83445
NCU03305T0	61029
NCU01140T0	95573
NCU04348T0	101428
NCU04736T0	35226
NCU03818T0	76171
NCU03877T0	52059
NCU03877T1	52059
NCU07404T0	109520
NCU01143T0	76076
NCU00461T0	73150
NCU00018T0	55128
NCU00018T1	55128
NCU04021T0	101461
NCU02349T0	86618
NCU07700T0	55760
NCU06365T0	40769
NCU05046T0	84460
NCU02083T0	41102
NCU05261T0	86264
NCU01772T0	84794
NCU01315T0	101342
NCU04611T0	89011
NCU03065T0	67423
NCU08341T0	65403
NCU05200T0	44078
NCU06278T0	68874
NCU08603T0	92101
NCU03575T0	32217
NCU05267T0	63016
NCU03116T0	34487
NCU06544T0	87605
NCU01675T0	98572
NCU12032T0	72396
NCU03539T0	101786
NCU02494T0	43197
NCU08135T0	98500
NCU03071T0	67344
NCU00021T0	107205
NCU11188T0	39514
NCU05802T0	73205
NCU01318T0	64280
NCU06500T0	101362
NCU03955T0	65665
NCU03060T0	67576
NCU07319T0	109501
NCU09063T0	49733
NCU01939T0	56278
NCU00712T0	64888
NCU06281T0	9953
NCU02357T0	96640
NCU02554T0	72130
NCU03440T0	69248
NCU01625T0	43883
NCU09450T0	71948
NCU04766T0	90353
NCU02230T0	72798
NCU05270T0	55505
NCU08399T0	62978
NCU03363T0	111559
NCU00276T0	68179
NCU01951T0	77946
NCU02669T0	66199
NCU00579T0	108367
NCU03127T0	85598
NCU11255T0	43561
NCU09463T0	98585
NCU02833T0	109009
NCU04720T0	76215
NCU09516T0	84836
NCU01992T0	51289
NCU08828T0	72489
NCU01164T0	64524
NCU02544T0	65859
NCU05239T0	100284
NCU07010T0	37885
NCU01833T0	73324
NCU04203T0	74623
NCU02366T0	106055
NCU02475T0	69333
NCU02391T0	86368
NCU05895T0	77121
NCU06832T0	47142
NCU04472T0	69710
NCU03611T0	65104
NCU02566T0	100210
NCU03364T0	75953
NCU04327T0	94100
NCU00040T0	107402
NCU00621T0	77882
NCU00668T0	57099
NCU09438T0	111215
NCU09228T0	73926
NCU06512T0	106395
NCU06626T0	75360
NCU07721T0	62652
NCU06122T0	73435
NCU07276T0	32213
NCU03794T0	100894
NCU00681T0	20234
NCU04142T0	99959
NCU09219T0	96615
NCU03947T0	77175
NCU10497T0	98525
NCU01912T0	64615
NCU08373T0	98537
NCU08036T0	110783
NCU02794T0	74194
NCU06738T0	66801
NCU01747T0	110829
NCU06123T0	98369
NCU01272T0	73721
NCU01965T0	100193
NCU07999T0	100344
NCU03463T0	69748
NCU06284T0	98948
NCU05194T0	47838
NCU00095T0	95018
NCU01335T0	50200
NCU08009T0	48745
NCU02583T0	41093
NCU06687T0	74660
NCU02011T0	69066
NCU03298T0	74214
NCU08021T0	76218
NCU02539T0	43403
NCU11350T0	110076
NCU06785T0	62567
NCU04077T0	66305
NCU00396T0	69118
NCU01765T0	99175
NCU08118T0	44538
NCU10400T0	48706
NCU05770T0	105409
NCU04035T0	67073
NCU07854T0	99605
NCU09602T0	105895
NCU07837T0	10100
NCU07554T0	69561
NCU03897T0	57931
NCU06183T0	110385
NCU00810T0	86272
NCU00481T0	110531
NCU04121T0	107400
NCU04606T0	72776
NCU04051T0	67008
NCU09975T0	99570
NCU08270T0	47983
NCU04100T0	61736
NCU04385T0	109538
NCU00939T0	52186
NCU09808T0	107730
NCU00573T0	76111
NCU09610T0	84779
NCU06624T0	47177
NCU04251T0	98274
NCU07412T0	42817
NCU08336T0	53658
NCU08115T0	45599
NCU00927T0	65848	51580
NCU03797T0	110506
NCU07440T0	41772
NCU03010T0	99148
NCU08045T0	75665
NCU00567T0	104147
NCU08898T0	68535
NCU05360T0	70055
NCU11324T0	32359
NCU03273T0	73600
NCU02048T0	20072
NCU09332T0	98798
NCU00770T0	74131
NCU02630T0	66729
NCU06836T0	107618
NCU08001T0	72303
NCU09191T0	43818
NCU05429T0	68779
NCU05429T1	68779
NCU02830T0	74151
NCU07011T0	99387
NCU04838T0	109184
NCU01648T0	108223
NCU07831T0	108717
NCU03292T0	100515
NCU01328T0	102318
NCU08303T0	75552
NCU08755T0	99970
NCU03051T0	93412
NCU07269T0	48260
NCU01659T0	50401
NCU08791T0	98331
NCU08147T0	74566
NCU11965T0	76506
NCU08875T0	68900
NCU04280T0	88201
NCU00336T0	68298
NCU01486T0	101791
NCU12096T0	20064
NCU06767T0	32502
NCU09730T0	65760
NCU01853T0	72883
NCU07498T0	109224
NCU09721T0	109857
NCU02689T0	66201
NCU02515T0	66981
NCU00424T0	20004
NCU11228T0	98781
NCU06355T0	100224
NCU05901T0	96834
NCU08693T0	104628
NCU00642T0	75961
NCU04095T0	46919
NCU02131T0	56742
NCU05422T0	101271
NCU08382T0	106868
NCU06249T0	70713
NCU01171T0	46995
NCU03982T0	83835
NCU05041T0	109721
NCU07473T0	10165
NCU11027T0	44761
NCU10397T0	99715
NCU06481T0	31749
NCU08064T0	73692
NCU07872T0	67924
NCU06484T0	99817
NCU02979T0	53684
NCU05902T0	101554
NCU11273T0	66175
NCU07565T0	108499
NCU09741T0	75805
NCU09118T0	100306
NCU09706T0	101535
NCU02208T0	74048
NCU02717T0	98811
NCU02053T0	100453
NCU01478T0	10667
NCU03479T0	55193
NCU06264T0	68344
NCU09537T0	60505
NCU05185T0	70343	100796
NCU00200T0	65952
NCU06268T0	68201
NCU06199T0	85217
NCU11169T0	66364
NCU05634T0	67581
NCU05232T0	42849
NCU08054T0	42620
NCU03661T0	76044
NCU02075T0	72449
NCU04674T0	111695
NCU08119T0	74015
NCU06868T0	73550
NCU03235T0	86218
NCU05454T0	77377
NCU08358T0	9942
NCU05650T0	99975
NCU04229T0	20530
NCU04221T0	65376
NCU08674T0	101297
NCU08000T0	92834
NCU04104T0	35719
NCU03139T0	70608
NCU05518T0	100872
NCU00436T0	68017
NCU03992T0	72868
NCU09873T0	100129
NCU10747T0	76921
NCU03648T0	71401
NCU01540T0	71423
NCU01229T0	61567
NCU00121T0	85253
NCU05828T0	31572
NCU03808T0	69029
NCU06508T0	69132
NCU00495T0	98644
NCU01207T0	46697
NCU01479T0	10766
NCU01255T0	20718
NCU09700T0	63851
NCU09552T0	68421
NCU09711T0	59611
NCU01157T0	107644
NCU03657T1	48810
NCU03657T0	48810
NCU00430T0	108173
NCU02747T0	20279
NCU07712T0	75563
NCU06735T0	66686
NCU01589T0	75170
NCU06438T0	110466
NCU02036T0	41426
NCU05777T0	100423
NCU08920T0	61825
NCU04343T0	75935
NCU06429T0	110400
NCU09906T0	32555
NCU02955T0	71756
NCU05269T0	63336
NCU05269T1	63336
NCU01985T0	111611
NCU00629T0	99393
NCU06318T0	95942
NCU01751T0	98612
NCU05298T0	111003
NCU05204T0	76524
NCU06444T0	20761
NCU03650T0	87289
NCU02319T0	68073
NCU03804T0	100967
NCU06308T0	47599
NCU03045T0	10126
NCU00104T0	103215
NCU06971T0	47382
NCU02580T0	72261
NCU03669T0	87701
NCU02978T0	66671
NCU00656T0	70260
NCU01503T0	32817
NCU11296T0	100330
NCU04768T0	68390
NCU06578T0	47930
NCU01249T0	68879
NCU08689T0	47228
NCU05268T0	48846
NCU02134T0	69388
NCU01817T0	109769
NCU08484T0	96135
NCU02233T0	111224
NCU06265T0	76122
NCU03024T0	72131
NCU09909T0	70993
NCU09709T0	77111
NCU08110T0	73357
NCU00488T0	70921
NCU02629T0	86784
NCU10043T0	100470
NCU10337T0	65359
NCU04279T0	63992
NCU04652T0	10502
NCU07982T0	84968
NCU06503T0	48508
NCU06503T1	48508
NCU05266T0	111066
NCU02514T0	102837
NCU05956T0	68586	51250
NCU04790T0	57670
NCU04439T0	101180
NCU02051T0	67708
NCU02057T0	71504
NCU03483T0	107063
NCU01539T0	34254
NCU03966T0	71330
NCU01119T0	110629
NCU03980T0	99834
NCU06804T0	95830
NCU00010T0	65067
NCU02696T0	33937
NCU03108T0	65087
NCU03219T0	10819
NCU05296T0	63277
NCU04579T0	99408
NCU05029T0	43300
NCU02800T0	33864
NCU06994T0	75916
NCU08738T0	68689
NCU03357T0	77616
NCU01241T0	57639
NCU02082T0	100364
NCU06986T0	47614
NCU07280T0	86313
NCU08316T0	35754
NCU00901T0	106885
NCU03690T0	48728
NCU07698T0	48999
NCU04755T0	10745
NCU02010T0	68243
NCU01843T0	70620
NCU07375T0	33628
NCU04669T0	72810
NCU10007T0	70677
NCU10007T1	70677
NCU06605T0	87400
NCU01701T0	69281
NCU02287T0	104459
NCU01612T0	75505
NCU02578T0	58493
NCU08642T0	65060
NCU03786T0	105534
NCU03652T0	86861
NCU04319T0	65473
NCU06459T0	69454
NCU03792T0	74808
NCU02797T0	64960
NCU09468T0	76039
NCU08309T0	75629
NCU04054T0	102950
NCU08926T0	83423
NCU07567T0	70171
NCU09377T0	67389
NCU09377T1	67389
NCU04303T0	77269
NCU03387T0	86671
NCU04448T0	110785
NCU03321T0	54508
NCU07082T0	53676
NCU06143T0	65051
NCU01417T0	100498
NCU06394T0	67759
NCU10058T0	54663
NCU06099T0	76608
NCU09513T0	55297
NCU00117T0	74412
NCU00793T0	45397
NCU09266T0	40428
NCU04726T0	55380
NCU04512T0	67859
NCU02626T0	44596
NCU09432T0	76950
NCU00281T0	20207
NCU02207T0	74120
NCU01499T0	34921
NCU11170T0	74444
NCU11282T0	95543
NCU08468T0	111498
NCU07839T0	36977
NCU05250T0	47787
NCU03628T0	73714
NCU09111T0	100879
NCU07691T0	36382
NCU04242T0	107419
NCU08515T0	71411
NCU06030T0	10738
NCU01089T0	50857
NCU06294T0	85558	19773	51670
NCU10733T0	93043
NCU02701T0	66700
NCU02276T0	63665
NCU09313T0	66246
NCU00112T0	110366
NCU05430T0	103505
NCU05289T0	72348
NCU04380T0	86257
NCU00045T0	40869
NCU05225T0	110654
NCU06756T0	52682
NCU09079T0	40386
NCU04410T0	67486
NCU01569T0	101204
NCU03100T0	109986
NCU08002T0	101446
NCU07901T0	98303
NCU10311T0	76843
NCU00890T0	68054
NCU03036T0	72302
NCU07068T0	71986
NCU01465T0	38117
NCU01680T0	59052
NCU09793T0	108769
NCU04130T0	65045
NCU02728T0	41853
NCU09545T0	75203
NCU06407T0	66346
NCU01498T0	53877
NCU09688T0	75112
NCU04044T0	99503
NCU04799T0	56466
NCU01824T0	72829
NCU00920T0	107212
NCU09819T0	73604
NCU02003T0	92705
NCU03061T0	31987
NCU06842T0	66803
NCU04117T0	70532
NCU00896T0	58320
NCU05600T0	68458
NCU04721T0	65151
NCU05577T0	85505
NCU06980T0	77304
NCU06189T0	105601
NCU09746T0	47591
NCU00447T0	99279
NCU04511T0	54782
NCU01470T0	91513
NCU01953T0	108599
NCU07690T0	109648
NCU00269T0	20674
NCU08858T0	41082
NCU10021T0	105594
NCU04252T0	102151
NCU02840T0	53126
NCU06138T0	58174
NCU09496T0	90980
NCU09227T0	76974
NCU02110T0	65626
NCU05683T0	64976
NCU11180T0	53317
NCU02803T0	60826
NCU03125T0	98224
NCU08897T0	107344
NCU09715T0	86672
NCU09469T0	110980
NCU00796T0	49587
NCU05939T0	85141
NCU09349T0	65342
NCU01756T0	105795
NCU02617T0	57777
NCU05876T0	77508
NCU07156T0	43769
NCU09869T0	85776
NCU04850T0	38167
NCU01187T0	75047
NCU04187T0	110344
NCU04230T0	102083
NCU07012T0	100058
NCU07281T0	59551
NCU09770T0	101405
NCU00405T0	95233
NCU07330T0	73536
NCU01797T0	62487
NCU09071T0	93058
NCU07971T0	67825
NCU02828T0	74061
NCU04125T0	36229
NCU06869T0	109995
NCU03032T0	39597
NCU08020T0	48403
NCU11379T0	67635
NCU01172T0	61916
NCU08294T0	75413
NCU02632T0	20359
NCU00680T0	102306
NCU03819T0	96140
NCU09443T0	109428
NCU06929T0	71868
NCU11238T0	83726
NCU01813T0	99247
NCU02407T0	73364
NCU06579T0	75458
NCU02810T0	110080
NCU07407T0	109314
NCU07516T0	69592
NCU06672T0	100434
NCU03171T0	101572
NCU06666T0	107427
NCU08357T0	71863
NCU00066T0	53015
NCU00172T0	66101
NCU00790T0	77642
NCU08771T0	101489
NCU02482T0	107161
NCU02482T1	107161
NCU02482T2	107161
NCU09696T0	75124
NCU01047T0	74724
NCU01997T0	78014
NCU09488T0	90616
NCU10283T0	102581
NCU02416T0	73528
NCU06783T0	105760
NCU04474T0	56911
NCU09287T0	75012
NCU06834T0	67183
NCU06192T0	100940
NCU00943T0	48841
NCU00152T0	92079
NCU09773T0	44273
NCU07859T0	100674
NCU02965T0	31277
NCU11271T0	61250
NCU06881T0	73331
NCU04648T0	74170
NCU00477T0	103135
NCU05622T0	108985
NCU09202T0	84644
NCU03079T0	66768
NCU02906T0	45998
NCU00163T0	99433
NCU00261T0	69768
NCU02127T0	99460
NCU11866T0	66052
NCU05198T0	68415
NCU04435T0	48576
NCU04610T0	98235
NCU03415T0	105791
NCU00904T0	65235
NCU05680T0	69014
NCU05301T0	52269
NCU07669T0	31719
NCU07334T0	33139
NCU00591T0	70525
NCU03341T0	65888
NCU09923T0	71284
NCU12027T0	76905
NCU04414T0	55400
NCU07523T0	10638
NCU02415T0	63549
NCU06847T0	66756
NCU05985T0	56708
NCU08397T0	50542
NCU07894T0	50542
NCU08272T0	67892
NCU11246T0	93631
NCU01000T1	100383
NCU01000T0	100383
NCU01654T0	68560
NCU06585T0	41034
NCU08283T0	20435
NCU06075T0	57630
NCU06075T1	57630
NCU08297T0	62823
NCU08297T1	62823
NCU01234T0	74526
NCU01692T0	103124
NCU04166T0	74700
NCU03117T0	106783
NCU08888T0	99865
NCU04245T0	65354
NCU10018T0	108818
NCU02839T0	66188
NCU02052T0	42345
NCU06918T0	100276
NCU12152T0	100579
NCU05582T0	37296
NCU04020T0	109091
NCU04173T0	105948
NCU04173T1	105948
NCU02511T0	74360
NCU11397T0	107974
NCU03076T0	67317
NCU06882T0	73475
NCU11587T0	74083
NCU11175T0	99289
NCU11190T0	70646
NCU04378T0	109152
NCU02619T0	65640
NCU02063T0	49589
NCU02295T0	10540
NCU05858T0	67035
NCU11453T0	98194
NCU02616T0	104090
NCU02356T0	76651
NCU04535T0	108665
NCU04636T0	67552
NCU00410T0	61664
NCU00205T0	92316
NCU07313T0	99173
NCU08298T0	11011
NCU09101T0	51270
NCU09894T0	10422
NCU02066T0	70984
NCU05259T0	80591
NCU06144T0	83356
NCU04784T0	108776
NCU10008T0	100165
NCU08273T0	107801
NCU02195T0	45489
NCU07064T0	71623
NCU06656T0	66501
NCU07380T0	98830
NCU06279T0	98959
NCU11239T0	107090
NCU02091T0	33011
NCU10905T0	10310
NCU02380T0	106070
NCU07930T0	107551
NCU03954T0	107760
NCU03954T1	107760
NCU00188T0	73716
NCU03658T0	45396
NCU03359T0	108775
NCU02409T0	73173
NCU02387T0	76772
NCU09065T0	109419
NCU01378T0	74664
NCU05805T0	72901
NCU04015T0	57915
NCU02814T0	74088
NCU06026T0	67842
NCU09485T0	68653
NCU03815T0	68850
NCU03257T0	73144
NCU06534T0	43167
NCU06684T0	101108
NCU10042T0	105188
NCU10042T1	105188
NCU02498T0	73531
NCU02178T0	51407
NCU03783T0	21233
NCU01758T0	99340
NCU06215T0	46584
NCU02252T0	76815
NCU04963T0	72460
NCU06149T0	101609
NCU01449T0	75137
NCU01449T1	75137
NCU08998T1	36524
NCU08998T0	36524
NCU00340T0	46840
NCU03944T0	86648
NCU01882T0	77684
NCU04185T0	100881
NCU09861T0	109185
NCU07153T0	65568
NCU03137T0	41117
NCU01333T0	88424
NCU05288T0	71522
NCU01936T0	38315
NCU01702T0	70159
NCU06697T0	49187
NCU02260T0	76782
NCU07451T0	77226
NCU00721T0	51380
NCU06710T0	108215
NCU08312T0	110650
NCU05363T0	99610
NCU00936T0	66166
NCU08730T0	75707
NCU02107T0	85953
NCU11664T0	41538
NCU01231T0	41244
NCU08153T0	37216
NCU07724T0	75752
NCU07059T0	67888
NCU06854T0	68553
NCU11384T0	70685
NCU11384T1	70685
NCU00290T0	58200
NCU04124T0	11203
NCU00715T0	98823
NCU09120T0	72205
NCU02542T1	100586
NCU02542T0	100586
NCU01369T0	100728
NCU02274T0	82700
NCU09659T0	47115
NCU03372T0	97115
NCU08924T0	65057
NCU01633T0	69117
NCU04614T0	44182
NCU06803T0	68234
NCU03200T0	56270
NCU09212T0	64979
NCU06999T0	38485
NCU06441T0	74344
NCU09598T0	101384
NCU06005T0	85027
NCU06843T0	102848
NCU12039T0	10006
NCU02321T0	38717
NCU04190T0	74541
NCU01502T0	66559
NCU05937T0	71147
NCU04133T0	66060
NCU08894T0	110450
NCU04924T0	99007
NCU03799T0	74671
NCU03894T0	85661
NCU10155T0	86683
NCU03500T0	38213
NCU00984T0	29785
NCU00754T0	66489
NCU09318T0	41278
NCU04216T0	100095
NCU07489T0	52472
NCU07395T0	34379
NCU08325T0	101590
NCU01206T0	10108
NCU06483T0	70210
NCU07023T0	76495
NCU06182T0	71128
NCU07129T0	65946
NCU07296T0	102770
NCU08441T0	72768	90558
NCU08162T0	101803
NCU02325T0	75509
NCU03727T0	69142
NCU06760T0	53419
NCU07590T0	34433
NCU01652T0	68561
NCU02611T0	85600
NCU04355T0	75991
NCU00164T0	85041
NCU05996T0	85154
NCU09033T0	65129
NCU00690T0	100162
NCU09374T0	33362
NCU07481T0	41207
NCU08338T0	111465
NCU11302T0	77089
NCU00273T0	68349
NCU03776T0	84369
NCU03312T0	73271
NCU08439T0	67785
NCU01161T0	102352
NCU11168T0	70653
NCU07171T0	107178
NCU00614T0	99418
NCU03606T0	109907
NCU01868T0	65661
NCU00925T0	71900
NCU01745T0	107959
NCU02549T0	70588
NCU04468T0	76068
NCU09673T0	61231
NCU01195T0	64379
NCU09642T0	110933
NCU02826T0	20472
NCU08364T0	34715
NCU06259T0	103627
NCU02020T0	70729
NCU06519T0	110270
NCU04110T0	71918
NCU01290T0	74715
NCU03571T0	65163
NCU03899T0	84991
NCU02402T0	49914
NCU08372T0	66265
NCU03795T0	100895
NCU00081T0	71866
NCU05526T0	110230
NCU01053T0	41653
NCU03509T0	74471
NCU04078T0	66658
NCU04615T0	63909
NCU00824T0	51809
NCU03973T0	92510
NCU03713T0	76083
NCU07975T0	85666
NCU02550T0	71889
NCU04176T0	55066
NCU06540T0	101160
NCU06569T0	48067
NCU09034T0	32540
NCU10789T0	98210
NCU00130T0	70973
NCU06489T0	110390
NCU03857T0	98270
NCU08152T0	99072
NCU00446T0	68224
NCU02546T0	71923
NCU00453T0	95274
NCU02361T0	100493
NCU00673T0	70312
NCU03855T0	98298
NCU01430T0	70742
NCU06457T0	109954
NCU00536T0	57150
NCU01517T0	42503
NCU09050T0	98679
NCU11254T0	96803
NCU02752T0	29802
NCU08148T0	43074
NCU05830T0	86730
NCU07020T0	108464
NCU08563T0	70427
NCU01178T0	48593
NCU02100T0	72642
NCU09547T0	110099
NCU03922T0	54740
NCU09253T0	73306
NCU07607T0	76200
NCU04505T0	33196
NCU02393T0	73071
NCU02393T1	73071
NCU00789T0	45088
NCU00170T0	66104
NCU02778T0	45066
NCU02044T0	67005
NCU06761T0	34547
NCU09595T0	38226
NCU02650T0	77897
NCU07125T0	71056
NCU09157T0	71261
NCU03347T0	109456
NCU09788T0	48631
NCU06095T0	76636
NCU06942T0	76672
NCU08935T0	77337
NCU01036T0	33019
NCU05785T0	33019
NCU02657T0	59773
NCU00202T0	56686
NCU08027T0	101192
NCU02457T0	107195
NCU08145T0	69679
NCU08126T0	39234
NCU09831T0	42896
NCU00046T0	107101
NCU11685T0	102121
NCU06812T0	101270
NCU03779T0	76425
NCU03290T0	86181
NCU04041T0	41129
NCU09437T0	20337
NCU08741T0	46105
NCU07024T0	76502
NCU03737T0	68887
NCU06430T0	66386
NCU04241T0	72874
NCU03317T0	53203
NCU07688T0	76373
NCU11705T0	76604
NCU11353T0	53056
NCU03425T0	75758
NCU06238T0	67951
NCU07996T0	75608
NCU06543T0	104112
NCU08643T0	33111
NCU08301T0	75314
NCU00821T0	45546
NCU02653T0	77082
NCU05168T0	100203
NCU00593T0	111705
NCU03608T0	102127
NCU00575T0	71733
NCU10381T0	106955
NCU07418T0	58978
NCU08471T0	56933
NCU06041T0	76800
NCU00988T0	101121
NCU00445T0	111074
NCU09737T0	47544
NCU04747T0	33593
NCU06493T0	52873
NCU09270T0	77404
NCU00122T0	60951
NCU03482T0	98372
NCU00503T0	76858
NCU04329T0	65937
NCU07076T0	70243
NCU07487T0	77647
NCU01330T0	69031
NCU08669T0	101124
NCU02421T0	93836
NCU06270T0	22524
NCU04534T0	69971
NCU07015T0	72208
NCU03498T0	108040
NCU02202T0	44796
NCU11129T0	71524
NCU09874T0	111698
NCU08499T0	83899
NCU07987T0	109629
NCU03861T0	100000	106753
NCU02624T0	110231
NCU02961T0	66834
NCU06870T0	76712
NCU03176T0	37582
NCU00717T0	53455
NCU01348T0	67048
NCU07367T0	100746
NCU11544T1	101857
NCU11544T0	101857
NCU01760T0	37042
NCU00077T0	40048
NCU05278T0	55438
NCU02343T0	111130
NCU00389T0	107086
NCU02524T0	86888
NCU06205T0	100978
NCU04733T0	71932
NCU08356T0	34594
NCU10519T0	31345
NCU03246T0	83907
NCU04672T0	98773
NCU11409T0	86617
NCU07955T0	73846
NCU00493T0	68275
NCU03965T0	109196
NCU07732T0	56782
NCU07732T1	56782
NCU02291T0	73508
NCU04585T0	72999
NCU01086T0	53213
NCU07393T0	100069
NCU06659T0	98609
NCU06809T0	21187
NCU05420T0	101785
NCU01724T0	68526
NCU00037T0	57284
NCU07914T0	102990
NCU00985T0	87705
NCU01968T0	101876
NCU02464T0	99758
NCU07926T0	76205
NCU01132T0	65364	70513
NCU11933T0	110727
NCU00194T0	74043
NCU03961T0	40901
NCU00306T0	66868
NCU05499T0	67509
NCU08195T0	38162
NCU00272T0	37498
NCU01439T0	105609
NCU09521T0	99268
NCU07986T0	76553
NCU11213T0	108572
NCU04207T0	67398
NCU05246T0	76012
NCU08663T0	75941
NCU04136T0	101670
NCU09142T0	66749
NCU07018T0	42092
NCU08024T0	75699
NCU06419T0	71299
NCU03141T0	107391
NCU02148T0	108617
NCU03914T0	83843
NCU03756T0	101026
NCU05642T0	74458
NCU11791T0	54540
NCU01596T0	73579
NCU06027T0	90446
NCU05123T0	101265
NCU00043T0	65824
NCU02147T0	70436
NCU04454T0	43945
NCU00337T0	69939
NCU07814T0	74372
NCU11642T0	35079
NCU02966T0	66791
NCU07442T0	71451
NCU02400T0	111338
NCU06194T0	74592
NCU08719T0	84797
NCU04247T0	65218
NCU06482T0	70215
NCU01181T0	74688
NCU04449T0	87460
NCU06277T0	84730
NCU06520T0	75420
NCU03852T0	65370
NCU06652T0	54449
NCU09810T0	67374
NCU08378T0	109481
NCU10383T1	53498
NCU10383T0	53498
NCU01183T0	45983
NCU00665T0	69205
NCU05850T0	40793
NCU05519T0	110299
NCU07887T0	110972
NCU07392T0	73671
NCU02680T0	109593
NCU02565T0	72625
NCU02420T0	88089
NCU12009T0	101913
NCU09076T0	104368
NCU00169T0	99310
NCU01443T0	61156
NCU02109T0	106864
NCU00677T0	69852
NCU06595T0	109253
NCU02430T0	87913
NCU09230T0	32139
NCU07874T0	35430
NCU08218T0	100346
NCU04642T0	98225
NCU11187T0	71375
NCU10945T0	110044
NCU00395T0	69123
NCU02406T0	11098
NCU05885T0	67804
NCU01269T0	98409
NCU00608T0	39405
NCU03124T0	72031
NCU04316T0	101708
NCU08503T0	66970
NCU11251T0	31393
NCU00631T0	34542
NCU02716T0	67218
NCU07584T0	48386
NCU06202T0	52902
NCU07001T0	69890
NCU04646T0	71246
NCU03813T0	76530
NCU06231T0	74826
NCU07381T0	54222
NCU08850T0	89277
NCU00182T0	108281
NCU00434T0	68012
NCU01210T0	99292
NCU01141T0	45693
NCU01377T0	46421
NCU03396T0	106893
NCU04111T0	66394
NCU02074T0	86118
NCU09347T0	107052
NCU02296T0	44026
NCU04457T0	44328
NCU03186T0	71444
NCU00520T0	108541
NCU11173T0	69865
NCU02591T0	50100
NCU02425T0	63693
NCU04796T0	39163
NCU06217T0	31414
NCU00775T0	105053
NCU11492T0	54658
NCU00311T0	76944
NCU05888T0	31341
NCU08706T0	74087
NCU07779T0	63781
NCU09757T0	90977
NCU07849T1	67878
NCU07849T0	67878
NCU02179T0	47757
NCU04566T0	98201
NCU03972T0	107306
NCU01013T0	77532
NCU05897T0	53936
NCU01481T0	77474
NCU03748T0	110462
NCU05273T0	76401
NCU00865T0	77113
NCU09121T0	71532
NCU04005T0	77396
NCU04259T0	77495
NCU07414T0	42499
NCU03426T0	48113
NCU04137T0	109172
NCU09533T0	41072
NCU12013T0	39771
NCU03020T0	73377
NCU03823T0	100915
NCU04814T0	71233
NCU02996T0	54172
NCU06344T0	72541
NCU08435T0	49833
NCU01252T0	68176
NCU03039T0	100024
NCU06067T0	99499
NCU02256T0	76687
NCU11861T0	10184
NCU11748T0	38597
NCU03759T0	94266
NCU05810T0	57734
NCU07062T0	70929
NCU03697T0	69850
NCU07941T0	100271
NCU08939T0	77320
NCU04354T0	48316
NCU02534T0	104474
NCU06054T0	65850
NCU08880T0	98656
NCU09223T0	101587
NCU01438T0	105379
NCU00552T0	101921
NCU05775T0	99520
NCU01613T0	75506
NCU02729T0	109282
NCU02785T0	107190
NCU03395T0	65322
NCU00692T0	77678
NCU05095T0	52041
NCU01767T0	50302
NCU00181T0	35751
NCU07298T0	84473
NCU06449T0	61522
NCU02310T0	85996
NCU04481T0	42977
NCU06285T0	67686
NCU03295T0	73985	84213
NCU03493T0	62615
NCU07362T0	68078
NCU11927T0	111447
NCU01057T0	87954
NCU01057T1	87954
NCU08003T0	76010
NCU09864T0	71347
NCU07981T0	100264
NCU00195T0	50651
NCU06618T0	59247
NCU08290T0	85040
NCU03715T0	99262
NCU00199T0	66037
NCU06132T0	75921
NCU08715T0	76558
NCU04504T0	84402
NCU11204T0	36927
NCU09678T0	85139
NCU00155T0	66057
NCU03771T0	73738
NCU09771T0	108101	99708
NCU00065T0	48763
NCU01494T0	64595
NCU01919T0	65843
NCU03264T0	53663
NCU07697T0	101434
NCU06418T0	92934
NCU01247T0	55591
NCU05853T0	68287
NCU06630T0	101229
NCU08977T0	37086
NCU08895T0	71484
NCU09885T0	85738
NCU04306T0	77395
NCU07530T0	69657
NCU06383T0	84209
NCU10467T0	76271
NCU06240T0	99725
NCU03695T0	36264
NCU09183T0	45707
NCU05129T0	71795
NCU09123T0	109523
NCU02225T0	90874
NCU10776T0	100567
NCU02235T0	111235
NCU10015T0	64915
NCU05364T0	67851
NCU07458T0	103034
NCU07820T0	42895
NCU04600T0	106298
NCU00829T0	67705
NCU03436T0	75902
NCU05213T0	11243
NCU06541T0	62211
NCU10546T0	107133
NCU08607T0	72288
NCU09435T0	76890
NCU01528T0	99044
NCU02196T0	48782
NCU11242T0	86441
NCU09817T0	73683
NCU03846T0	107981
NCU03846T1	107981
NCU00632T0	66711
NCU09758T0	77308
NCU00450T0	74939
NCU01059T0	49195
NCU06039T0	71139
NCU04750T0	67605
NCU03515T0	111575
NCU01964T0	77796
NCU05340T0	49158
NCU06648T0	106880
NCU10810T0	73649
NCU06779T0	111451
NCU00587T0	76249
NCU03204T0	66934
NCU05644T0	89224
NCU02354T0	111322
NCU05606T0	69270
NCU08997T0	33425
NCU07558T0	108833
NCU09564T0	42292
NCU04656T0	75518
NCU05028T0	73287
NCU10762T0	72420
NCU02408T0	73189
NCU03526T0	75543
NCU09654T0	72843
NCU10847T0	40511
NCU05196T0	23946
NCU08291T0	108472
NCU05452T0	99349
NCU00602T0	101849
NCU08825T0	62484
NCU11934T0	47232
NCU06895T0	101885
NCU11660T0	101041
NCU00232T0	55565
NCU00023T0	31898
NCU09486T0	98958
NCU02438T0	111309
NCU06943T0	77007
NCU01411T0	22912
NCU03267T0	66507
NCU11284T0	99912
NCU06336T0	69290
NCU06052T0	100108
NCU07893T0	89963
NCU05861T0	93588
NCU08687T0	70015
NCU01174T0	110529
NCU06360T0	65750
NCU09646T0	76240
NCU07720T0	75806
NCU00755T0	75806
NCU05224T0	75274
NCU07693T0	76386
NCU05410T0	84117
NCU11588T0	49868
NCU00230T0	68263
NCU04144T0	41169
NCU04653T0	74920
NCU09162T0	36495
NCU02122T0	39012
NCU03228T0	70017
NCU07165T0	67239
NCU02781T0	110148
NCU00916T0	69233
NCU07659T0	105957
NCU03009T0	99631
NCU06246T0	70401
NCU05889T0	63945
NCU05819T0	99257
NCU07067T0	54752
NCU00377T0	98456
NCU06452T0	101059
NCU02887T0	103719
NCU09732T0	65302
NCU00782T0	47943
NCU00582T0	21368
NCU01388T0	62028
NCU00794T0	73745
NCU06179T0	47042
NCU03004T0	69357
NCU07021T0	85032
NCU04442T0	101275
NCU00650T0	98483
NCU03445T0	74280
NCU06769T0	85700
NCU02336T0	39717
NCU07960T0	94399
NCU08708T0	65710
NCU00440T0	68892
NCU01235T0	74522
NCU01595T0	73576
NCU00897T0	109027
NCU06563T0	101169
NCU03651T0	93697
NCU04670T0	110012
NCU01266T0	66273
NCU04219T0	11032
NCU11395T0	57881
NCU07880T0	98957
NCU02238T0	106991
NCU00056T0	39149
NCU08076T0	39884
NCU11266T0	44439
NCU06032T0	66064
NCU07899T0	65466
NCU01646T0	68064
NCU05715T0	99206
NCU07705T0	100535
NCU01216T0	72009
NCU04783T0	69716
NCU10987T0	64910
NCU09767T0	69737
NCU05206T0	76503
NCU10852T0	100496
NCU05242T0	10443
NCU11415T0	32625
NCU00422T0	104721
NCU00422T1	104721
NCU02273T0	104895
NCU00711T0	100062
NCU05117T0	87579
NCU02203T0	110162
NCU03229T0	98817
NCU01083T0	110636
NCU08811T0	71479
NCU01412T0	60015
NCU01240T0	110387
NCU07739T0	46243
NCU04539T0	76652
NCU02644T0	91716
NCU02644T1	91716
NCU08597T0	35654
NCU06250T0	70710
NCU08511T0	47525
NCU02556T0	32789
NCU06341T0	84671
NCU09368T0	46865
NCU04754T0	66888
NCU01525T0	37223
NCU03597T0	91224
NCU01678T0	32012
NCU00378T0	39109
NCU08012T0	101338
NCU04637T0	67551
NCU01821T0	106396
NCU09265T0	100063
NCU10314T0	39819
NCU09241T0	111226
NCU08641T0	77587
NCU04938T0	71439	70294
NCU01754T0	101210
NCU05782T0	73558
NCU03258T0	64917
NCU04333T0	77923
NCU01978T0	58581
NCU03217T0	100323
NCU00554T0	64704
NCU09115T0	73230
NCU03495T0	69535
NCU08066T0	69875
NCU07860T0	108486
NCU06523T0	108486
NCU06232T0	103221
NCU02771T0	100065
NCU00106T0	72515
NCU02960T0	98722
NCU07701T0	76222
NCU05589T0	91369
NCU04459T0	12986
NCU09380T0	98854
NCU02954T0	85715
NCU08909T0	106219
NCU00643T0	70756
NCU05548T0	99130
NCU05926T0	109842
NCU02690T0	23163
NCU01324T0	58046
NCU03678T0	24351
NCU08650T0	35166
NCU07504T0	76723
NCU00919T0	65543
NCU02404T1	104845
NCU02404T0	104845
NCU00161T0	90544
NCU02232T0	44260
NCU06191T0	74536
NCU01512T0	66469
NCU07438T0	100083
NCU10652T0	70324
NCU01271T0	44913
NCU05218T0	110775
NCU07070T0	92212
NCU01753T0	45394
NCU01162T0	102341
NCU00209T0	99512
NCU00035T0	108832
NCU00649T0	71742
NCU06923T0	71911
NCU07459T0	68512
NCU00880T0	57411
NCU08062T0	70785
NCU09098T0	110461
NCU11420T0	100589
NCU02532T0	86279
NCU11693T0	70762
NCU00823T0	51814
NCU06371T0	47262
NCU11739T0	47408
NCU08280T0	108597
NCU06091T0	104882
NCU04621T0	106897
NCU03055T0	107800
NCU03006T0	70113
NCU04598T0	88345
NCU05752T0	52885
NCU09093T0	97328
NCU02639T0	68510
NCU02639T1	68510
NCU04088T0	56465
NCU01993T0	111641
NCU01644T0	34213
NCU08427T0	110326
NCU00317T0	49955
NCU04761T0	99365
NCU06860T0	33142
NCU04460T0	72281
NCU04485T0	62083
NCU08762T0	109241
NCU06187T0	103679
NCU01564T0	101279
NCU00772T0	100794
NCU03062T0	84315
NCU06924T0	71908
NCU08167T0	38267
NCU10073T0	102722
NCU01547T0	68817
NCU03492T0	69093
NCU02368T0	49312
NCU09643T0	110994
NCU02746T0	98901
NCU08852T0	51199
NCU09237T0	111290
NCU06332T0	87682
NCU04817T0	107389
NCU06362T0	65146
NCU05000T0	50095
NCU04612T0	52389
NCU04612T1	52389
NCU02585T0	109040
NCU04089T0	98411
NCU09575T0	72632
NCU03188T0	68116
NCU04428T0	109742
NCU04272T0	106945
NCU06720T0	106874
NCU09795T0	71508
NCU03952T0	50480
NCU01227T0	74730
NCU03913T0	40235
NCU03633T0	73816
NCU02743T0	67314
NCU06724T0	102064
NCU04856T0	102064
NCU04856T1	102064
NCU03223T1	72446
NCU03223T0	72446
NCU00565T0	111717
NCU06568T0	110702
NCU00517T0	34521
NCU05492T0	74327
NCU04841T0	40642
NCU09789T0	74645
NCU02576T0	93222
NCU07807T0	68180
NCU07807T1	68180
NCU04335T0	75925
NCU05418T0	45907
NCU00605T0	69654
NCU10059T0	37018
NCU10926T0	108183
NCU07495T0	15872
NCU09477T0	65997
NCU00468T0	108107
NCU07284T0	109714
NCU01151T0	43961
NCU04096T0	74796
NCU00301T0	83972
NCU08600T0	93761
NCU06914T0	40027
NCU01022T0	11322
NCU10468T0	100901
NCU06989T0	52118
NCU01175T0	61786
NCU05411T0	36564
NCU04071T0	74026
NCU05316T0	48791
NCU09208T0	70482
NCU05156T0	101835	96541
NCU05375T0	55679
NCU02663T0	40549
NCU02151T0	97336
NCU03154T0	69324
NCU04554T0	101579
NCU01546T0	68823
NCU04192T0	75118
NCU02283T0	88104
NCU12124T0	57932
NCU06409T0	85924
NCU07623T0	86126
NCU11176T0	53469
NCU03107T0	83303
NCU02531T0	42691
NCU09444T0	85807
NCU11452T0	108989
NCU07071T0	67501
NCU04281T0	50614
NCU08346T0	64195
NCU04013T1	98253
NCU04013T0	98253
NCU03801T0	110597
NCU03637T0	74210
NCU05633T0	31715
NCU06460T0	68972
NCU05994T0	109284
NCU09980T0	99250
NCU07531T0	97582
NCU09116T0	100367
NCU09220T0	49928
NCU03491T0	36576
NCU05516T0	67807
NCU05157T0	68771
NCU06347T0	67977
NCU08370T0	71171
NCU02424T0	111223
NCU05585T0	71417
NCU05143T0	103564
NCU07528T0	39250
NCU09102T0	34668
NCU02687T0	100072
NCU00894T0	53540
NCU08231T0	100461
NCU08333T0	41275
NCU07564T0	39142
NCU04108T0	45413
NCU02571T0	104498
NCU02373T0	50126
NCU08315T0	61021
NCU02224T0	73064
NCU03194T0	73277
NCU03757T0	100974
NCU07850T0	67898
NCU01651T0	53492
NCU09321T0	74423
NCU05927T0	102189
NCU07587T0	48696
NCU02896T0	33662
NCU04065T0	51359
NCU04780T0	69570
NCU04395T0	92113
NCU05558T0	70038
NCU08319T0	50182
NCU00490T0	90692
NCU02305T0	73426
NCU03826T0	55916
NCU00589T0	101408
NCU02654T0	50077
NCU09931T0	104314
NCU00177T0	87000
NCU02541T0	73380
NCU06601T0	75841
NCU05537T0	98885
NCU00585T0	51545
NCU00951T0	72064
NCU11457T0	56200
NCU11102T0	100391
NCU05980T0	11643
NCU09551T0	66582
NCU03018T0	100444
NCU01961T0	88442
NCU00831T0	66250
NCU06764T0	66573
NCU07340T0	100252
NCU05104T0	100252
NCU08033T0	75388
NCU09540T0	46277
NCU09048T0	52616
NCU09992T0	108506
NCU06177T0	74837
NCU04069T0	65799
NCU09064T0	40742
NCU05513T0	39112
NCU06619T0	109345
NCU11489T0	53364
NCU08869T0	108906
NCU09434T0	10621
NCU00196T0	107174
NCU09778T0	71045
NCU06866T0	49696
NCU08579T0	67691
NCU02056T0	72861
NCU03888T0	71332
NCU03892T0	71341
NCU01830T0	72272
NCU06057T0	71994
NCU00891T0	70997
NCU03836T0	110412
NCU06780T0	110811
NCU03998T0	65607
NCU11381T0	77157
NCU11426T0	77447
NCU01367T0	110058
NCU01782T0	20652
NCU09805T0	86748
NCU07408T0	104664
NCU07408T1	104664
NCU01689T0	54914
NCU03621T0	109733
NCU02606T0	88841
NCU09025T0	109902
NCU02564T0	72623
NCU04328T0	44247
NCU05160T0	58617
NCU05294T0	100243
NCU09026T0	66784
NCU09384T0	34912
NCU03402T0	12562
NCU05453T0	107963
NCU03238T0	100730
NCU02023T0	33884
NCU00108T0	72053
NCU03876T0	65114
NCU10016T0	49129
NCU06846T0	77545
NCU04040T0	109098
NCU05586T0	71420
NCU01809T0	84010
NCU03380T0	65330
NCU00183T0	67764
NCU03763T0	45479
NCU04331T0	102365
NCU08004T0	111108
NCU07058T0	91439
NCU05693T0	49293
NCU01104T0	109102
NCU00761T0	50790
NCU11961T0	109003
NCU04008T0	111439
NCU08177T0	89513
NCU07580T0	100123
NCU01728T1	87842
NCU01728T0	87842
NCU00308T0	107930
NCU04923T0	107908
NCU05721T0	68358
NCU05216T0	101230
NCU08042T0	36903
NCU05254T0	110945
NCU01455T0	99562
NCU03050T0	72463
NCU07668T0	52282
NCU10272T0	67202
NCU02422T0	100550
NCU05390T0	103492
NCU04899T0	105971
NCU02477T0	70475
NCU03255T0	69914
NCU08277T0	101353
NCU00937T0	73873
NCU01672T0	65706
NCU10189T0	75909
NCU04310T0	10742
NCU05971T0	71838
NCU06089T0	63697
NCU07399T0	72191
NCU03021T0	73804
NCU08507T0	101162
NCU04479T0	100250
NCU09634T0	42932
NCU07205T0	111686	111320
NCU03197T0	84417
NCU02414T0	73474
NCU02104T0	99872
NCU05578T0	12946
NCU03714T0	49256
NCU00414T0	108301
NCU01184T0	61986
NCU00008T0	87833
NCU07004T0	110699
NCU11408T0	44229
NCU06727T0	107360
NCU08626T0	32474
NCU01304T0	21181
NCU01435T0	46259
NCU04936T0	75829
NCU03118T0	60912
NCU00669T0	69582
NCU10927T0	101429
NCU04633T0	101607
NCU06436T0	108706
NCU07514T0	69588
NCU09804T0	89814
NCU08927T0	111474
NCU06403T0	84646
NCU01321T0	69859
NCU02635T0	33485
NCU09156T0	73123
NCU07309T0	108426
NCU09594T0	34973
NCU06532T0	72548
NCU01826T0	104744
NCU03578T0	73105
NCU05302T0	22915
NCU05536T0	34788
NCU09658T0	111035
NCU10715T0	101642
NCU05308T0	12335
NCU04803T0	110492
NCU03979T0	104260
NCU09309T0	109970
NCU07670T0	106853
NCU09106T0	72258
NCU03740T0	67987
NCU05245T0	48243
NCU02181T0	106489
NCU01055T0	49939
NCU04809T0	84245
NCU10895T0	44908
NCU11537T0	65137
NCU00413T0	74750
NCU03057T0	37101
NCU03546T0	95859
NCU01160T0	65923
NCU02603T0	70976
NCU04118T0	75050
NCU02522T0	111598
NCU06701T0	110369
NCU00480T0	69980
NCU06717T0	71192
NCU03207T0	66253
NCU02592T0	71704
NCU02351T0	49322
NCU04697T0	70166
NCU04022T0	71065
NCU00366T0	108627
NCU00213T0	21049
NCU03269T0	65863
NCU06593T0	71474
NCU03319T0	67588
NCU08275T0	85159
NCU03011T0	58203	76893
NCU00227T0	76112
NCU01433T0	101413
NCU08011T0	99090
NCU03548T0	73897
NCU04429T0	65576
NCU03643T0	20893
NCU08216T0	104476
NCU04528T0	38161
NCU05113T0	38161
NCU09279T0	38161
NCU05604T0	38161
NCU00345T0	69500
NCU06679T0	110427
NCU06694T0	101073
NCU02757T0	53366
NCU02263T0	77102
NCU06946T0	89735
NCU01831T0	37615
NCU08022T0	110849
NCU10080T0	43295
NCU02675T0	41865
NCU05990T0	38572
NCU10276T0	69847
NCU05593T0	107817
NCU00792T0	73969
NCU05886T0	43052
NCU06631T0	75597
NCU06921T0	71753
NCU06877T0	88113
NCU09912T0	22604
NCU03981T1	99982
NCU03981T0	99982
NCU04427T0	73187
NCU09429T0	98933
NCU04400T0	54399
NCU04837T0	34756
NCU09904T0	108963
NCU07338T0	14832
NCU08232T0	14832
NCU01795T0	101221
NCU04902T0	90567
NCU05851T0	101358
NCU03218T0	100205
NCU06380T0	107763
NCU04288T0	111499
NCU11185T0	21242
NCU11288T0	59096
NCU05580T0	93770
NCU06077T0	93770
NCU03593T0	68153
NCU01402T0	73635
NCU08425T0	76808
NCU06402T0	36271
NCU06402T1	36271
NCU04374T0	21909
NCU03243T0	100575
NCU02374T0	76790
NCU04503T0	35447
NCU01480T0	98828
NCU09258T0	42170
NCU03989T0	100510
NCU00324T0	69542
NCU07723T0	87831
NCU09930T0	41254
NCU09816T0	60824
NCU09211T0	20505
NCU11215T0	99680
NCU02032T0	34014	104342
NCU01302T0	68570
NCU03935T0	103255
NCU03853T0	98275
NCU03554T0	12135
NCU04042T0	42063
NCU03741T0	36860
NCU09783T0	69051
NCU01279T0	111394
NCU02270T0	49796
NCU04478T0	84970
NCU04797T0	103866
NCU11471T0	88520
NCU06698T0	42477
NCU06168T0	40213
NCU07169T0	65916
NCU11320T0	33113
NCU11511T0	10934
NCU00463T0	107825
NCU02009T0	101356
NCU06970T0	71123
NCU09337T0	21413
NCU09388T0	33646
NCU11795T0	30209
NCU01116T0	46348
NCU08671T0	75847
NCU02401T0	76947
NCU10409T0	71143
NCU06950T0	57344
NCU03241T0	72961
NCU05394T0	47411
NCU03564T0	40040
NCU00032T0	39123
NCU07544T0	75139
NCU11410T0	109945
NCU03145T0	72682
NCU10036T0	77535
NCU06022T0	54764
NCU03649T0	84166
NCU06047T0	104360
NCU08945T0	34630
NCU08605T0	101520
NCU05004T0	43457
NCU02070T0	98146
NCU06009T0	84059
NCU09538T0	45160
NCU07300T0	98919
[truncated: 3,465 more rows]
[truncated: 3 more columns]
