# Supplementary material for: Evolutionary Conservation and Diversification of Puf RNA Binding Proteins and Their mRNA Targets
Source: PLoS Biol. 2015 Nov 20;13(11):e1002307. doi: 10.1371/journal.pbio.1002307 (PMC4654594; doi:10.1371/journal.pbio.1002307)
Supplement: S4 Dataset — (ZIP) [file pbio.1002307.s004.zip › N.crassa.fa_M.gypseum.fa.txt]

NCU06976T0	MGYG_06217T0
NCU07832T0	MGYG_06078T0
NCU01379T0	MGYG_03926T0
NCU05837T0	MGYG_06775T0
NCU08535T0	MGYG_02155T0
NCU01744T0	MGYG_06381T0
NCU02685T0	MGYG_05104T0
NCU06468T0	MGYG_02446T0
NCU07307T0	MGYG_08528T0
NCU04548T0	MGYG_00568T0
NCU06871T0	MGYG_00402T0
NCU00551T0	MGYG_04469T0
NCU08287T0	MGYG_00119T0
NCU07308T0	MGYG_08527T0
NCU05608T0	MGYG_00791T0
NCU08501T0	MGYG_06877T0
NCU05803T0	MGYG_00856T0
NCU08267T0	MGYG_08437T0
NCU02510T0	MGYG_04658T0
NCU00459T0	MGYG_07806T0
NCU11669T0	MGYG_04132T0
NCU04352T0	MGYG_03095T0
NCU09740T0	MGYG_04888T0
NCU07556T0	MGYG_01035T0
NCU00671T0	MGYG_03998T0
NCU02103T0	MGYG_01527T0
NCU00239T0	MGYG_06994T0
NCU05620T0	MGYG_06830T0
NCU04350T0	MGYG_03094T0
NCU05238T0	MGYG_04861T0
NCU07658T0	MGYG_02534T0
NCU09012T0	MGYG_03506T0
NCU07702T0	MGYG_03103T0
NCU08993T0	MGYG_00294T0
NCU03042T0	MGYG_06150T0
NCU06294T0	MGYG_00689T0
NCU04569T0	MGYG_00821T0
NCU02505T0	MGYG_04657T0
NCU10009T0	MGYG_03893T0
NCU10066T0	MGYG_05865T0
NCU01632T0	MGYG_08023T0
NCU09357T0	MGYG_02457T0
NCU03350T0	MGYG_06870T0
NCU06733T0	MGYG_05254T0
NCU00743T0	MGYG_02596T0
NCU07378T0	MGYG_05247T0
NCU02677T0	MGYG_05047T0
NCU00352T0	MGYG_02136T0
NCU00274T0	MGYG_07634T0
NCU09367T0	MGYG_04805T0
NCU05591T0	MGYG_09177T0
NCU02762T0	MGYG_04529T0
NCU03234T0	MGYG_08794T0
NCU03575T0	MGYG_08020T0
NCU01431T0	MGYG_06489T0
NCU05120T0	MGYG_09151T0
NCU04898T0	MGYG_00683T0
NCU06318T0	MGYG_03171T0
NCU02083T0	MGYG_07459T0
NCU03116T0	MGYG_02760T0
NCU09492T0	MGYG_02959T0
NCU07679T0	MGYG_03020T0
NCU01238T0	MGYG_04221T0
NCU07870T0	MGYG_08157T0
NCU04161T0	MGYG_03033T0
NCU09866T0	MGYG_07844T0
NCU00396T0	MGYG_00332T0
NCU01638T0	MGYG_01608T0
NCU08276T0	MGYG_08461T0
NCU01951T0	MGYG_05506T0
NCU08616T0	MGYG_08753T0
NCU03875T0	MGYG_00952T0
NCU07866T0	MGYG_07309T0
NCU08919T0	MGYG_03699T0
NCU02815T0	MGYG_02752T0
NCU06678T0	MGYG_04190T0
NCU07443T0	MGYG_01362T0
NCU12161T0	MGYG_07834T0
NCU07546T0	MGYG_04329T0
NCU01192T0	MGYG_07787T0
NCU02494T0	MGYG_08760T0
NCU03591T0	MGYG_03982T0
NCU05425T0	MGYG_06773T0
NCU01820T0	MGYG_01955T0
NCU07922T0	MGYG_02546T0
NCU08685T0	MGYG_04472T0
NCU06338T0	MGYG_03483T0
NCU01857T0	MGYG_08161T0
NCU06272T0	MGYG_05436T0
NCU02111T0	MGYG_08357T0
NCU06488T0	MGYG_03681T0
NCU01823T0	MGYG_00907T0
NCU01680T0	MGYG_03783T0
NCU04611T0	MGYG_05634T0
NCU08377T0	MGYG_07987T0
NCU09324T0	MGYG_08329T0
NCU04766T0	MGYG_01225T0
NCU04242T0	MGYG_04409T0
NCU00621T0	MGYG_00515T0
NCU08023T0	MGYG_06205T0
NCU03986T0	MGYG_01766T0
NCU12032T0	MGYG_06040T0
NCU03263T0	MGYG_02782T0
NCU02572T0	MGYG_04975T0
NCU04404T0	MGYG_04520T0
NCU04021T0	MGYG_03891T0
NCU11202T0	MGYG_05523T0
NCU04736T0	MGYG_04503T0
NCU10143T0	MGYG_04134T0
NCU02554T0	MGYG_06043T0
NCU04370T0	MGYG_05401T0
NCU01772T0	MGYG_03788T0
NCU09219T0	MGYG_02087T0
NCU09903T0	MGYG_00257T0
NCU08135T0	MGYG_02823T0
NCU01140T0	MGYG_04608T0
NCU03305T0	MGYG_04714T0
NCU04348T0	MGYG_03109T0
NCU09063T0	MGYG_05743T0
NCU03584T0	MGYG_08684T0
NCU02349T0	MGYG_00545T0
NCU03818T0	MGYG_00287T0
NCU03811T0	MGYG_06499T0
NCU00018T0	MGYG_07723T0
NCU00018T1	MGYG_07723T0
NCU11188T0	MGYG_08547T0
NCU04090T0	MGYG_07855T0
NCU05267T0	MGYG_02368T0
NCU00021T0	MGYG_01144T0
NCU07002T0	MGYG_03622T0
NCU04865T0	MGYG_07197T0
NCU01197T0	MGYG_04539T0
NCU07027T0	MGYG_03562T0
NCU07700T0	MGYG_03104T0
NCU03877T0	MGYG_05935T0
NCU03877T1	MGYG_05935T0
NCU01143T0	MGYG_03428T0
NCU06626T0	MGYG_04905T0
NCU01323T0	MGYG_06616T0
NCU06171T0	MGYG_04851T0
NCU05261T0	MGYG_07557T0
NCU02728T0	MGYG_06114T0
NCU02230T0	MGYG_00604T0
NCU08358T0	MGYG_02815T0
NCU07404T0	MGYG_06609T0
NCU03955T0	MGYG_05643T0
NCU00276T0	MGYG_07631T0
NCU06278T0	MGYG_07675T0
NCU02357T0	MGYG_01514T0
NCU06832T0	MGYG_00087T0
NCU01315T0	MGYG_06022T0
NCU08399T0	MGYG_04674T0	MGYG_01493T0	MGYG_04007T0	MGYG_08716T0
NCU09463T0	MGYG_00419T0
NCU02544T0	MGYG_02988T0
NCU03060T0	MGYG_03416T0
NCU08341T0	MGYG_01683T0
NCU03539T0	MGYG_01853T0
NCU05046T0	MGYG_07172T0
NCU08603T0	MGYG_05417T0
NCU00461T0	MGYG_08189T0
NCU02391T0	MGYG_00384T0
NCU03363T0	MGYG_01753T0
NCU05200T0	MGYG_03485T0
NCU01318T0	MGYG_06028T0
NCU01747T0	MGYG_03309T0
NCU03071T0	MGYG_04490T0
NCU11961T0	MGYG_00877T0
NCU09297T0	MGYG_05811T0
NCU00579T0	MGYG_09101T0
NCU05270T0	MGYG_03082T0
NCU01992T0	MGYG_00506T0
NCU05895T0	MGYG_00594T0
NCU03592T0	MGYG_06247T0
NCU07721T0	MGYG_03328T0
NCU03440T0	MGYG_07305T0
NCU01625T0	MGYG_01607T0
NCU03010T0	MGYG_06871T0
NCU03065T0	MGYG_08602T0
NCU07319T0	MGYG_02943T0
NCU09450T0	MGYG_08420T0
NCU04749T0	MGYG_06698T0
NCU01164T0	MGYG_06327T0
NCU00668T0	MGYG_04451T0
NCU09975T0	MGYG_00913T0
NCU02918T0	MGYG_07327T0	MGYG_02807T0
NCU08036T0	MGYG_06204T0
NCU03364T0	MGYG_04886T0
NCU00095T0	MGYG_09033T0
NCU00712T0	MGYG_02768T0
NCU02794T0	MGYG_04751T0
NCU02833T0	MGYG_05915T0
NCU08828T0	MGYG_08277T0
NCU03611T0	MGYG_06569T0
NCU02366T0	MGYG_00456T0
NCU05239T0	MGYG_08253T0
NCU04059T0	MGYG_00443T0
NCU00040T0	MGYG_05954T0
NCU01335T0	MGYG_01858T0
NCU01510T0	MGYG_06857T0
NCU01939T0	MGYG_08162T0
NCU01675T0	MGYG_02494T0
NCU03127T0	MGYG_07437T0
NCU08373T0	MGYG_05171T0
NCU08926T0	MGYG_00358T0
NCU02566T0	MGYG_04995T0
NCU07010T0	MGYG_08530T0
NCU09993T0	MGYG_05917T0
NCU03051T0	MGYG_02866T0
NCU07554T0	MGYG_02405T0
NCU05802T0	MGYG_00855T0
NCU07999T0	MGYG_08273T0
NCU11255T0	MGYG_00459T0
NCU06500T0	MGYG_07831T0
NCU00104T0	MGYG_07027T0
NCU02475T0	MGYG_08491T0
NCU04472T0	MGYG_08223T0
NCU07412T0	MGYG_06045T0
NCU04203T0	MGYG_04231T0
NCU08118T0	MGYG_05352T0
NCU04142T0	MGYG_02882T0
NCU06868T0	MGYG_00576T0
NCU00681T0	MGYG_03660T0
NCU01765T0	MGYG_04161T0
NCU06512T0	MGYG_01721T0
NCU05901T0	MGYG_05621T0
NCU02131T0	MGYG_03659T0
NCU07854T0	MGYG_00768T0
NCU03794T0	MGYG_04186T0
NCU00336T0	MGYG_00334T0
NCU00481T0	MGYG_04060T0
NCU10497T0	MGYG_05086T0
NCU00622T0	MGYG_00512T0
NCU09808T0	MGYG_05166T0
NCU03947T0	MGYG_08645T0
NCU01187T0	MGYG_03737T0
NCU01912T0	MGYG_05552T0
NCU06544T0	MGYG_06199T0
NCU04385T0	MGYG_02937T0
NCU06365T0	MGYG_08292T0
NCU06284T0	MGYG_01212T0
NCU06122T0	MGYG_00609T0
NCU08147T0	MGYG_00748T0
NCU08021T0	MGYG_02392T0
NCU04251T0	MGYG_05688T0
NCU02669T0	MGYG_05206T0
NCU01965T0	MGYG_05020T0
NCU08439T0	MGYG_04383T0
NCU01643T0	MGYG_08022T0
NCU03937T0	MGYG_01964T0
NCU06484T0	MGYG_04917T0
NCU00567T0	MGYG_00240T0
NCU09730T0	MGYG_03460T0
NCU05360T0	MGYG_08564T0
NCU02539T0	MGYG_02019T0
NCU04035T0	MGYG_06642T0
NCU04606T0	MGYG_01991T0
NCU03463T0	MGYG_06828T0
NCU06738T0	MGYG_02270T0
NCU09228T0	MGYG_02677T0
NCU09602T0	MGYG_06375T0
NCU02082T0	MGYG_04919T0
NCU08270T0	MGYG_06219T0
NCU08382T0	MGYG_07424T0
NCU07011T0	MGYG_08531T0
NCU06785T0	MGYG_00054T0
NCU04051T0	MGYG_01894T0
NCU02630T0	MGYG_04536T0
NCU09610T0	MGYG_03364T0
NCU06687T0	MGYG_04277T0
NCU08045T0	MGYG_05429T0
NCU07565T0	MGYG_06430T0
NCU03292T0	MGYG_02006T0
NCU11324T0	MGYG_05227T0
NCU02036T0	MGYG_01361T0
NCU11273T0	MGYG_00672T0
NCU08336T0	MGYG_05183T0
NCU03797T0	MGYG_04207T0
NCU07966T0	MGYG_06912T0
NCU06011T0	MGYG_08823T0
NCU01612T0	MGYG_03311T0
NCU04327T0	MGYG_01501T0
NCU09438T0	MGYG_05875T0
NCU10423T0	MGYG_08298T0
NCU01648T0	MGYG_06335T0
NCU08115T0	MGYG_05349T0
NCU08001T0	MGYG_07560T0
NCU00770T0	MGYG_04747T0
NCU03479T0	MGYG_07258T0
NCU02696T0	MGYG_06661T0
NCU07837T0	MGYG_08151T0
NCU04280T0	MGYG_01515T0
NCU04100T0	MGYG_04287T0
NCU03808T0	MGYG_00322T0
NCU01659T0	MGYG_01835T0
NCU08303T0	MGYG_06223T0
NCU05429T0	MGYG_03797T0
NCU05429T1	MGYG_03797T0
NCU09516T0	MGYG_07628T0
NCU01328T0	MGYG_00171T0
NCU04121T0	MGYG_01130T0
NCU02830T0	MGYG_04807T0
NCU09721T0	MGYG_05868T0
NCU08928T0	MGYG_00840T0
NCU02011T0	MGYG_07179T0
NCU05194T0	MGYG_03197T0
NCU00424T0	MGYG_07759T0
NCU08898T0	MGYG_06441T0
NCU03298T0	MGYG_04800T0
NCU01171T0	MGYG_03917T0
NCU02689T0	MGYG_05234T0
NCU08009T0	MGYG_03088T0
NCU01486T0	MGYG_01751T0
NCU05422T0	MGYG_00077T0
NCU07831T0	MGYG_08154T0
NCU06481T0	MGYG_02190T0
NCU07872T0	MGYG_08153T0
NCU05902T0	MGYG_01292T0
NCU01478T0	MGYG_00493T0
NCU09118T0	MGYG_06037T0
NCU08674T0	MGYG_03208T0
NCU03897T0	MGYG_07982T0
NCU08693T0	MGYG_08158T0
NCU03661T0	MGYG_00283T0
NCU06836T0	MGYG_06855T0
NCU02048T0	MGYG_06648T0
NCU03982T0	MGYG_07975T0
NCU00656T0	MGYG_04465T0
NCU10283T0	MGYG_02312T0
NCU11296T0	MGYG_07582T0
NCU04221T0	MGYG_00962T0
NCU06624T0	MGYG_03199T0
NCU11660T0	MGYG_03908T0
NCU05858T0	MGYG_08813T0	MGYG_06878T0
NCU00890T0	MGYG_05856T0
NCU08755T0	MGYG_01045T0
NCU08689T0	MGYG_07780T0
NCU06355T0	MGYG_07577T0
NCU05151T0	MGYG_01011T0
NCU06268T0	MGYG_07664T0
NCU03992T0	MGYG_00820T0
NCU05634T0	MGYG_06723T0
NCU01255T0	MGYG_03343T0
NCU01272T0	MGYG_04638T0
NCU03032T0	MGYG_03746T0
NCU06767T0	MGYG_02357T0
NCU03483T0	MGYG_03099T0
NCU06508T0	MGYG_00320T0
NCU04674T0	MGYG_07121T0
NCU09332T0	MGYG_05082T0
NCU01751T0	MGYG_03557T0
NCU10747T0	MGYG_05774T0
NCU05250T0	MGYG_03161T0
NCU03061T0	MGYG_03417T0
NCU07712T0	MGYG_04893T0
NCU09741T0	MGYG_04889T0
NCU05185T0	MGYG_08018T0
NCU02717T0	MGYG_06669T0
NCU04648T0	MGYG_01122T0
NCU00927T0	MGYG_07517T0
NCU01229T0	MGYG_03708T0
NCU02208T0	MGYG_06539T0
NCU02979T0	MGYG_05013T0
NCU08875T0	MGYG_07706T0
NCU01539T0	MGYG_02529T0
NCU11169T0	MGYG_02892T0
NCU02978T0	MGYG_05088T0
NCU08316T0	MGYG_02014T0
NCU00121T0	MGYG_02209T0
NCU06264T0	MGYG_06189T0
NCU02747T0	MGYG_06118T0
NCU08920T0	MGYG_03639T0
NCU07440T0	MGYG_01351T0
NCU08119T0	MGYG_05353T0
NCU06438T0	MGYG_04200T0
NCU06929T0	MGYG_08422T0
NCU06429T0	MGYG_04419T0
NCU11282T0	MGYG_03221T0
NCU03669T0	MGYG_06183T0
NCU02134T0	MGYG_03993T0
NCU00573T0	MGYG_07006T0
NCU08791T0	MGYG_00280T0
NCU03045T0	MGYG_06144T0
NCU11228T0	MGYG_06645T0
NCU07710T0	MGYG_03183T0
NCU02580T0	MGYG_08322T0
NCU04104T0	MGYG_00315T0
NCU07982T0	MGYG_01217T0
NCU01157T0	MGYG_00662T0
NCU11965T0	MGYG_01802T0
NCU01479T0	MGYG_00494T0
NCU01817T0	MGYG_00887T0
NCU03650T0	MGYG_04856T0
NCU03139T0	MGYG_01538T0
NCU02075T0	MGYG_04985T0
NCU05232T0	MGYG_00786T0
NCU06183T0	MGYG_03698T0
NCU02053T0	MGYG_02122T0
NCU03657T1	MGYG_00305T0
NCU03657T0	MGYG_00305T0
NCU00629T0	MGYG_08471T0
NCU05041T0	MGYG_05670T0
NCU09873T0	MGYG_01487T0
NCU07498T0	MGYG_07474T0
NCU02276T0	MGYG_01165T0
NCU00495T0	MGYG_01085T0
NCU01207T0	MGYG_04286T0
NCU02515T0	MGYG_05182T0
NCU02626T0	MGYG_04794T0
NCU09711T0	MGYG_05870T0
NCU02387T0	MGYG_05873T0
NCU06684T0	MGYG_04027T0
NCU08484T0	MGYG_06386T0
NCU04095T0	MGYG_04219T0
NCU06994T0	MGYG_09009T0
NCU04229T0	MGYG_02771T0
NCU09706T0	MGYG_01283T0
NCU11426T0	MGYG_01889T0
NCU00488T0	MGYG_01066T0
NCU05454T0	MGYG_01947T0
NCU03786T0	MGYG_03925T0
NCU05204T0	MGYG_03566T0
NCU04439T0	MGYG_04897T0
NCU03273T0	MGYG_01339T0
NCU08054T0	MGYG_00253T0
NCU07012T0	MGYG_00787T0
NCU02234T0	MGYG_01302T0
NCU05296T0	MGYG_02918T0
NCU01833T0	MGYG_00905T0
NCU01589T0	MGYG_03794T0
NCU05269T0	MGYG_01790T0
NCU05269T1	MGYG_01790T0
NCU00436T0	MGYG_07694T0
NCU04768T0	MGYG_01237T0
NCU01369T0	MGYG_04661T0
NCU03387T0	MGYG_00899T0
NCU00045T0	MGYG_06128T0
NCU06216T0	MGYG_04028T0
NCU04303T0	MGYG_01862T0
NCU06308T0	MGYG_05376T0
NCU03784T0	MGYG_04651T0
NCU00430T0	MGYG_07720T0
NCU03804T0	MGYG_04012T0
NCU03980T0	MGYG_01453T0
NCU03235T0	MGYG_05964T0
NCU05268T0	MGYG_01789T0
NCU06342T0	MGYG_07796T0
NCU00177T0	MGYG_06514T0
NCU06394T0	MGYG_08431T0
NCU05777T0	MGYG_01921T0
NCU01985T0	MGYG_05561T0
NCU04076T0	MGYG_01612T0
NCU00405T0	MGYG_03863T0
NCU02803T0	MGYG_02678T0
NCU01540T0	MGYG_02953T0
NCU06249T0	MGYG_01098T0
NCU07523T0	MGYG_07100T0
NCU02514T0	MGYG_05144T0
NCU04167T0	MGYG_08831T0
NCU00901T0	MGYG_01688T0
NCU00152T0	MGYG_02177T0
NCU09709T0	MGYG_00572T0
NCU07269T0	MGYG_00258T0
NCU02233T0	MGYG_05874T0
NCU00793T0	MGYG_04838T0
NCU04535T0	MGYG_00427T0
NCU01249T0	MGYG_03424T0
NCU05927T0	MGYG_02581T0
NCU06503T0	MGYG_07828T0
NCU06503T1	MGYG_07828T0
NCU05029T0	MGYG_00393T0
NCU05266T0	MGYG_03096T0
NCU01843T0	MGYG_08060T0
NCU09111T0	MGYG_01976T0
NCU00117T0	MGYG_06314T0
NCU01241T0	MGYG_06120T0
NCU03966T0	MGYG_01476T0
NCU02955T0	MGYG_02835T0
NCU03321T0	MGYG_08665T0
NCU07280T0	MGYG_06188T0
NCU03814T0	MGYG_06484T0
NCU01470T0	MGYG_07672T0
NCU02701T0	MGYG_01882T0
NCU09432T0	MGYG_01161T0
NCU10007T0	MGYG_00250T0
NCU10007T1	MGYG_00250T0
NCU05650T0	MGYG_07854T0
NCU09313T0	MGYG_05198T0
NCU07698T0	MGYG_04401T0
NCU00200T0	MGYG_04411T0
NCU00010T0	MGYG_06070T0
NCU02629T0	MGYG_01654T0
NCU03219T0	MGYG_01647T0
NCU09700T0	MGYG_01508T0
NCU01797T0	MGYG_03277T0
NCU06199T0	MGYG_03148T0
NCU07082T0	MGYG_02877T0
NCU01569T0	MGYG_06211T0
NCU00920T0	MGYG_09157T0
NCU04512T0	MGYG_08064T0
NCU03690T0	MGYG_07143T0
NCU02010T0	MGYG_06993T0
NCU06569T0	MGYG_03257T0
NCU09267T0	MGYG_08833T0
NCU03652T0	MGYG_04745T0
NCU09496T0	MGYG_07717T0
NCU09443T0	MGYG_08362T0
NCU06578T0	MGYG_05418T0
NCU01503T0	MGYG_02248T0
NCU08110T0	MGYG_02018T0
NCU02287T0	MGYG_08421T0
NCU09819T0	MGYG_06532T0
NCU04799T0	MGYG_03072T0
NCU06459T0	MGYG_03143T0
NCU11027T0	MGYG_04670T0
NCU04044T0	MGYG_06852T0
NCU01172T0	MGYG_03913T0
NCU07690T0	MGYG_02935T0
NCU04380T0	MGYG_08104T0
NCU09488T0	MGYG_06997T0
NCU09377T0	MGYG_08319T0
NCU09377T1	MGYG_08319T0
NCU04319T0	MGYG_01301T0
NCU05289T0	MGYG_02930T0
NCU03171T0	MGYG_05301T0
NCU04279T0	MGYG_08612T0
NCU06986T0	MGYG_03212T0
NCU04579T0	MGYG_02559T0
NCU02091T0	MGYG_05900T0
NCU02207T0	MGYG_06533T0
NCU10733T0	MGYG_07983T0
NCU02319T0	MGYG_04167T0
NCU08515T0	MGYG_02310T0
NCU06715T0	MGYG_06498T0
NCU07516T0	MGYG_02158T0
NCU02578T0	MGYG_08323T0
NCU12039T0	MGYG_05657T0
NCU00447T0	MGYG_06234T0
NCU06869T0	MGYG_00591T0
NCU04448T0	MGYG_05434T0
NCU04378T0	MGYG_01547T0
NCU03357T0	MGYG_01723T0
NCU00320T0	MGYG_02184T0
NCU00269T0	MGYG_03867T0
NCU04117T0	MGYG_06266T0
NCU09266T0	MGYG_01665T0
NCU07839T0	MGYG_08025T0
NCU05301T0	MGYG_01571T0
NCU10311T0	MGYG_01513T0
NCU04838T0	MGYG_07971T0
NCU11175T0	MGYG_06992T0
NCU04020T0	MGYG_01440T0
NCU10058T0	MGYG_01174T0
NCU01417T0	MGYG_00844T0
NCU06735T0	MGYG_08661T0
NCU02632T0	MGYG_04611T0
NCU09688T0	MGYG_03895T0
NCU01824T0	MGYG_01618T0
NCU03819T0	MGYG_00286T0
NCU11350T0	MGYG_04778T0
NCU02110T0	MGYG_00338T0
NCU05225T0	MGYG_03165T0
NCU05430T0	MGYG_03798T0
NCU07567T0	MGYG_06432T0
NCU03220T0	MGYG_01644T0
NCU04230T0	MGYG_00963T0
NCU10337T0	MGYG_00950T0
NCU08309T0	MGYG_03325T0
NCU00796T0	MGYG_00196T0
NCU03641T0	MGYG_01416T0
NCU01119T0	MGYG_04312T0
NCU07375T0	MGYG_07536T0
NCU04187T0	MGYG_06293T0
NCU06192T0	MGYG_06469T0
NCU05985T0	MGYG_06811T0
NCU02003T0	MGYG_00994T0
NCU03648T0	MGYG_01156T0
NCU02800T0	MGYG_05252T0
NCU01813T0	MGYG_06334T0
NCU01701T0	MGYG_08561T0
NCU11379T0	MGYG_06746T0
NCU09191T0	MGYG_02028T0
NCU06374T0	MGYG_00330T0
NCU02797T0	MGYG_02784T0
NCU02127T0	MGYG_03955T0
NCU05298T0	MGYG_04402T0
NCU00680T0	MGYG_00262T0
NCU00480T0	MGYG_02548T0
NCU06666T0	MGYG_04943T0
NCU07330T0	MGYG_03474T0
NCU04784T0	MGYG_06853T0
NCU04790T0	MGYG_01427T0
NCU02839T0	MGYG_05185T0
NCU04054T0	MGYG_04492T0
NCU08642T0	MGYG_02718T0
NCU03024T0	MGYG_05943T0
NCU00896T0	MGYG_02841T0
NCU00172T0	MGYG_05985T0
NCU08468T0	MGYG_08606T0
NCU02380T0	MGYG_00490T0
NCU04343T0	MGYG_05388T0
NCU11238T0	MGYG_00260T0
NCU05680T0	MGYG_06175T0
NCU04511T0	MGYG_08065T0
NCU04652T0	MGYG_04789T0
NCU04433T0	MGYG_05514T0
NCU07411T0	MGYG_05942T0
NCU10043T0	MGYG_08785T0
NCU02020T0	MGYG_01371T0
NCU03108T0	MGYG_02905T0
NCU06672T0	MGYG_01923T0
NCU08000T0	MGYG_08274T0
NCU07669T0	MGYG_01563T0
NCU08002T0	MGYG_02231T0
NCU07068T0	MGYG_03749T0
NCU06756T0	MGYG_07446T0
NCU10775T0	MGYG_05603T0
NCU02052T0	MGYG_05040T0
NCU09071T0	MGYG_00201T0
NCU06099T0	MGYG_05602T0
NCU01644T0	MGYG_08021T0
NCU04355T0	MGYG_02329T0
NCU02840T0	MGYG_05184T0
NCU03100T0	MGYG_08776T0
NCU08858T0	MGYG_07455T0
NCU11180T0	MGYG_07397T0
NCU01161T0	MGYG_00762T0
NCU04755T0	MGYG_01881T0
NCU05683T0	MGYG_06095T0
NCU09537T0	MGYG_04816T0
NCU00273T0	MGYG_07635T0
NCU03899T0	MGYG_01232T0
NCU09227T0	MGYG_02090T0
NCU04726T0	MGYG_08180T0
NCU07407T0	MGYG_05105T0
NCU02409T0	MGYG_00460T0
NCU05939T0	MGYG_00432T0
NCU06407T0	MGYG_01049T0
NCU06215T0	MGYG_06309T0
NCU09715T0	MGYG_00454T0
NCU02178T0	MGYG_05510T0
NCU03125T0	MGYG_05860T0
NCU02416T0	MGYG_00615T0
NCU05861T0	MGYG_05408T0
NCU04410T0	MGYG_06693T0
NCU04125T0	MGYG_07079T0
NCU07281T0	MGYG_08087T0
NCU07724T0	MGYG_00089T0
NCU11866T0	MGYG_01135T0
NCU01997T0	MGYG_03973T0
NCU06202T0	MGYG_01017T0
NCU02616T0	MGYG_06951T0
NCU03776T0	MGYG_00096T0	MGYG_07185T0	MGYG_05844T0
NCU03062T0	MGYG_03418T0
NCU03341T0	MGYG_06901T0
NCU12027T0	MGYG_00605T0
NCU00591T0	MGYG_03952T0
NCU01968T0	MGYG_05478T0
NCU01376T0	MGYG_03153T0
NCU07975T0	MGYG_03724T0
NCU06189T0	MGYG_03678T0
NCU07119T0	MGYG_03820T0	MGYG_00094T0
NCU05876T0	MGYG_01828T0
NCU03264T0	MGYG_05218T0
NCU09513T0	MGYG_07625T0
NCU09142T0	MGYG_05080T0
NCU03799T0	MGYG_04185T0
NCU09349T0	MGYG_05806T0
NCU03505T0	MGYG_01803T0
NCU03117T0	MGYG_02759T0
NCU09469T0	MGYG_04349T0
NCU10073T0	MGYG_05165T0
NCU09861T0	MGYG_07856T0
NCU09318T0	MGYG_06052T0
NCU11050T0	MGYG_07105T0
NCU01494T0	MGYG_02480T0
NCU04245T0	MGYG_02573T0
NCU11953T0	MGYG_00107T0
NCU07691T0	MGYG_08539T0
NCU03137T0	MGYG_01534T0
NCU02066T0	MGYG_07191T0
NCU11271T0	MGYG_03643T0
NCU06881T0	MGYG_00483T0
NCU08020T0	MGYG_02334T0
NCU03658T0	MGYG_06550T0
NCU04721T0	MGYG_00636T0
NCU06030T0	MGYG_08400T0
NCU06783T0	MGYG_00055T0
NCU02810T0	MGYG_04682T0
NCU05242T0	MGYG_07575T0
NCU06579T0	MGYG_06208T0
NCU05600T0	MGYG_07345T0
NCU04505T0	MGYG_06757T0
NCU07156T0	MGYG_08954T0
NCU05198T0	MGYG_01873T0
NCU00164T0	MGYG_07766T0
NCU09121T0	MGYG_06151T0
NCU00188T0	MGYG_02675T0
NCU04105T0	MGYG_00316T0
NCU04252T0	MGYG_02577T0
NCU04110T0	MGYG_01149T0
NCU01692T0	MGYG_03778T0
NCU04133T0	MGYG_01137T0
NCU01756T0	MGYG_03283T0
NCU03789T0	MGYG_04920T0
NCU06182T0	MGYG_03711T0
NCU04800T0	MGYG_03071T0
NCU08888T0	MGYG_01065T0
NCU04636T0	MGYG_00716T0
NCU07930T0	MGYG_06671T0
NCU01702T0	MGYG_08553T0
NCU10042T0	MGYG_04708T0
NCU10042T1	MGYG_04708T0
NCU00340T0	MGYG_03703T0
NCU06144T0	MGYG_02714T0
NCU02619T0	MGYG_06949T0
NCU03815T0	MGYG_06438T0
NCU08153T0	MGYG_02816T0
NCU10008T0	MGYG_01403T0
NCU11246T0	MGYG_01998T0
NCU00410T0	MGYG_04121T0
NCU01654T0	MGYG_04353T0
NCU09696T0	MGYG_04267T0
NCU09374T0	MGYG_02796T0
NCU01465T0	MGYG_02145T0
NCU00163T0	MGYG_07765T0
NCU08294T0	MGYG_06191T0
NCU02534T0	MGYG_06163T0
NCU07393T0	MGYG_04912T0
NCU08338T0	MGYG_04563T0
NCU07868T0	MGYG_08108T0
NCU02252T0	MGYG_00560T0
NCU00261T0	MGYG_06080T0
NCU02245T0	MGYG_04726T0
NCU03079T0	MGYG_08639T0
NCU01330T0	MGYG_07144T0
NCU09435T0	MGYG_02646T0
NCU01758T0	MGYG_06343T0
NCU02407T0	MGYG_05735T0
NCU04610T0	MGYG_05680T0
NCU03036T0	MGYG_06131T0
NCU08297T0	MGYG_02360T0
NCU08297T1	MGYG_02360T0
NCU02274T0	MGYG_00558T0
NCU07018T0	MGYG_08248T0
NCU09079T0	MGYG_00226T0
NCU11397T0	MGYG_03332T0
NCU09545T0	MGYG_04228T0
NCU01480T0	MGYG_01150T0
NCU01554T0	MGYG_01901T0
NCU00112T0	MGYG_04346T0
NCU04743T0	MGYG_01227T0
NCU06803T0	MGYG_03496T0
NCU01433T0	MGYG_03734T0
NCU06854T0	MGYG_03836T0
NCU09758T0	MGYG_01843T0
NCU08357T0	MGYG_07477T0
NCU00477T0	MGYG_03599T0
NCU11453T0	MGYG_06098T0
NCU04414T0	MGYG_01256T0
NCU06279T0	MGYG_00777T0
NCU08897T0	MGYG_04339T0
NCU00936T0	MGYG_02826T0
NCU01234T0	MGYG_04283T0
NCU01206T0	MGYG_04780T0
NCU07688T0	MGYG_01796T0
NCU02402T0	MGYG_09099T0
NCU07859T0	MGYG_05368T0
NCU08283T0	MGYG_00121T0
NCU02202T0	MGYG_06531T0
NCU08195T0	MGYG_02409T0
NCU08298T0	MGYG_02510T0
NCU04173T0	MGYG_06512T0
NCU04173T1	MGYG_06512T0
NCU05805T0	MGYG_00848T0
NCU09642T0	MGYG_00687T0
NCU04124T0	MGYG_07078T0
NCU05259T0	MGYG_07569T0
NCU09894T0	MGYG_04483T0
NCU03415T0	MGYG_00131T0
NCU03076T0	MGYG_04493T0
NCU08741T0	MGYG_04110T0
NCU09132T0	MGYG_05297T0
NCU06259T0	MGYG_02549T0
NCU00824T0	MGYG_02739T0
NCU02680T0	MGYG_02713T0
NCU02828T0	MGYG_04849T0
NCU11254T0	MGYG_05658T0
NCU03727T0	MGYG_00308T0
NCU03312T0	MGYG_00865T0
NCU06149T0	MGYG_05817T0
NCU03509T0	MGYG_05511T0	MGYG_06524T0
NCU04935T0	MGYG_02294T0
NCU09287T0	MGYG_01169T0	MGYG_03591T0
NCU09042T0	MGYG_08806T0
NCU00904T0	MGYG_05857T0
NCU04190T0	MGYG_03773T0
NCU09065T0	MGYG_00232T0
NCU09485T0	MGYG_07038T0
NCU02225T0	MGYG_01784T0
NCU00406T0	MGYG_03861T0
NCU00914T0	MGYG_06963T0
NCU02617T0	MGYG_06950T0
NCU11239T0	MGYG_00235T0
NCU09757T0	MGYG_07276T0
NCU03783T0	MGYG_04652T0
NCU07380T0	MGYG_05248T0
NCU02112T0	MGYG_01397T0
NCU01269T0	MGYG_06622T0
NCU03482T0	MGYG_06882T0
NCU07481T0	MGYG_07903T0
NCU00169T0	MGYG_06972T0
NCU05278T0	MGYG_03084T0
NCU11187T0	MGYG_00278T0
NCU07420T0	MGYG_06605T0
NCU11384T0	MGYG_02833T0
NCU11384T1	MGYG_02833T0
NCU00205T0	MGYG_02894T0
NCU04782T0	MGYG_06840T0
NCU03852T0	MGYG_00466T0
NCU03257T0	MGYG_02005T0
NCU00754T0	MGYG_04471T0
NCU01290T0	MGYG_04116T0
NCU06441T0	MGYG_04041T0
NCU04078T0	MGYG_08804T0
NCU06809T0	MGYG_08963T0
NCU03359T0	MGYG_06780T0
NCU08499T0	MGYG_06893T0
NCU02965T0	MGYG_03375T0
NCU04201T0	MGYG_04000T0
NCU04092T0	MGYG_07565T0
NCU03491T0	MGYG_07158T0
NCU00925T0	MGYG_02828T0
NCU06483T0	MGYG_02477T0
NCU02511T0	MGYG_04112T0
NCU06265T0	MGYG_06240T0
NCU03954T0	MGYG_03530T0
NCU03954T1	MGYG_03530T0
NCU01882T0	MGYG_00983T0
NCU08998T0	MGYG_03732T0
NCU08998T1	MGYG_03732T0
NCU09120T0	MGYG_01642T0
NCU07367T0	MGYG_04704T0
NCU00714T0	MGYG_02781T0
NCU04130T0	MGYG_00967T0
NCU09559T0	MGYG_03784T0
NCU07489T0	MGYG_07476T0
NCU09265T0	MGYG_01666T0
NCU09101T0	MGYG_05443T0
NCU08894T0	MGYG_01155T0	MGYG_05330T0
NCU01502T0	MGYG_02249T0
NCU06882T0	MGYG_00416T0
NCU05288T0	MGYG_09004T0
NCU08471T0	MGYG_07339T0
NCU02260T0	MGYG_02616T0
NCU00821T0	MGYG_05750T0
NCU00446T0	MGYG_06235T0
NCU02325T0	MGYG_00092T0
NCU00536T0	MGYG_04459T0
NCU02650T0	MGYG_05575T0
NCU07129T0	MGYG_03549T0
NCU10810T0	MGYG_02682T0
NCU03372T0	MGYG_01825T0
NCU03330T0	MGYG_04906T0
NCU09468T0	MGYG_04348T0
NCU09746T0	MGYG_04865T0
NCU00311T0	MGYG_06004T0
NCU06238T0	MGYG_00765T0
NCU07955T0	MGYG_04768T0
NCU03571T0	MGYG_01620T0
NCU08216T0	MGYG_00831T0
NCU07313T0	MGYG_02383T0
NCU01901T0	MGYG_00230T0
NCU07874T0	MGYG_03339T0
NCU05622T0	MGYG_07917T0
NCU02063T0	MGYG_02115T0
NCU02778T0	MGYG_04703T0
NCU01333T0	MGYG_06401T0
NCU03981T1	MGYG_07976T0
NCU03981T0	MGYG_07976T0
NCU07530T0	MGYG_02571T0
NCU09033T0	MGYG_04823T0
NCU08272T0	MGYG_08444T0
NCU05937T0	MGYG_01442T0
NCU11587T0	MGYG_02684T0
NCU02422T0	MGYG_00464T0
NCU02546T0	MGYG_02697T0
NCU02100T0	MGYG_04965T0
NCU09793T0	MGYG_00439T0
NCU07590T0	MGYG_03463T0
NCU10519T0	MGYG_04524T0
NCU08152T0	MGYG_07709T0
NCU01047T0	MGYG_07350T0
NCU04185T0	MGYG_06292T0
NCU00789T0	MGYG_02595T0
NCU02793T0	MGYG_00864T0
NCU01878T0	MGYG_08459T0
NCU09202T0	MGYG_08446T0
NCU00290T0	MGYG_02802T0
NCU06804T0	MGYG_04871T0
NCU02122T0	MGYG_04466T0
NCU03795T0	MGYG_04187T0
NCU06843T0	MGYG_02500T0
NCU07064T0	MGYG_08093T0
NCU04216T0	MGYG_00264T0
NCU00199T0	MGYG_04412T0
NCU04614T0	MGYG_01989T0
NCU08935T0	MGYG_01865T0
NCU06005T0	MGYG_05003T0
NCU11251T0	MGYG_05093T0
NCU11791T0	MGYG_04604T0
NCU06277T0	MGYG_07822T0
NCU04241T0	MGYG_01993T0
NCU07171T0	MGYG_03534T0
NCU09657T0	MGYG_02320T0
NCU02960T0	MGYG_05138T0
NCU07001T0	MGYG_03618T0
NCU06205T0	MGYG_06295T0
NCU10789T0	MGYG_06943T0
NCU07484T0	MGYG_02461T0
NCU05317T0	MGYG_02461T0
NCU03526T0	MGYG_00061T0
NCU07451T0	MGYG_01967T0
NCU03855T0	MGYG_05726T0
NCU00306T0	MGYG_00033T0
NCU02209T0	MGYG_01785T0
NCU08076T0	MGYG_03187T0
NCU07926T0	MGYG_07044T0
NCU07987T0	MGYG_08270T0
NCU02542T1	MGYG_02000T0
NCU02542T0	MGYG_02000T0
NCU03200T0	MGYG_01253T0
NCU00632T0	MGYG_05256T0
NCU01178T0	MGYG_06290T0
NCU09076T0	MGYG_00224T0
NCU10381T0	MGYG_00878T0
NCU11204T0	MGYG_09089T0
NCU00880T0	MGYG_04424T0
NCU10018T0	MGYG_06850T0
NCU00202T0	MGYG_02566T0
NCU00378T0	MGYG_08394T0
NCU05996T0	MGYG_06920T0
NCU11284T0	MGYG_07953T0
NCU01919T0	MGYG_01395T0
NCU03290T0	MGYG_05103T0
NCU06540T0	MGYG_03178T0
NCU01231T0	MGYG_00617T0
NCU06760T0	MGYG_02505T0
NCU06999T0	MGYG_03648T0
NCU02482T0	MGYG_00259T0
NCU02482T1	MGYG_00259T0
NCU02482T2	MGYG_00259T0
NCU06075T0	MGYG_07465T0
NCU06075T1	MGYG_07465T0
NCU03396T0	MGYG_01325T0
NCU05246T0	MGYG_02328T0
NCU03857T0	MGYG_05934T0
NCU09521T0	MGYG_07712T0
NCU06959T0	MGYG_08090T0
NCU01760T0	MGYG_04164T0
NCU07020T0	MGYG_03625T0
NCU08273T0	MGYG_08424T0
NCU01449T0	MGYG_04147T0
NCU01449T1	MGYG_04147T0
NCU06766T0	MGYG_02485T0
NCU02752T0	MGYG_06701T0
NCU06812T0	MGYG_04866T0
NCU06834T0	MGYG_06861T0
NCU00692T0	MGYG_00538T0
NCU00453T0	MGYG_03700T0
NCU02406T0	MGYG_05706T0
NCU07023T0	MGYG_03565T0
NCU06543T0	MGYG_06967T0
NCU09810T0	MGYG_04505T0
NCU04449T0	MGYG_05433T0
NCU09034T0	MGYG_04824T0
NCU06761T0	MGYG_06903T0
NCU02611T0	MGYG_07416T0
NCU03823T0	MGYG_06460T0
NCU11685T0	MGYG_00968T0
NCU05582T0	MGYG_07375T0
NCU01439T0	MGYG_04141T0
NCU03894T0	MGYG_07980T0
NCU08663T0	MGYG_07770T0
NCU10262T0	MGYG_04814T0	MGYG_07199T0
NCU02591T0	MGYG_02081T0
NCU11190T0	MGYG_00195T0
NCU04176T0	MGYG_06288T0
NCU08771T0	MGYG_03093T0
NCU06270T0	MGYG_06236T0
NCU04111T0	MGYG_01678T0
NCU04534T0	MGYG_03576T0
NCU06436T0	MGYG_05118T0
NCU03922T0	MGYG_01178T0
NCU00081T0	MGYG_07839T0
NCU06847T0	MGYG_01893T0
NCU06493T0	MGYG_04418T0
NCU06187T0	MGYG_07627T0
NCU07296T0	MGYG_06748T0
NCU11185T0	MGYG_01063T0
NCU03715T0	MGYG_07659T0
NCU03961T0	MGYG_07966T0
NCU11353T0	MGYG_02891T0
NCU01195T0	MGYG_01849T0
NCU03973T0	MGYG_01489T0
NCU00520T0	MGYG_05271T0
NCU02791T0	MGYG_05337T0
NCU03608T0	MGYG_06562T0
NCU08290T0	MGYG_07362T0
NCU08682T0	MGYG_01213T0
NCU06489T0	MGYG_03645T0
NCU08312T0	MGYG_03173T0
NCU04247T0	MGYG_00946T0
NCU01652T0	MGYG_04352T0
NCU06285T0	MGYG_01179T0
NCU03347T0	MGYG_06864T0
NCU04333T0	MGYG_06403T0
NCU05644T0	MGYG_07896T0
NCU02556T0	MGYG_02119T0
NCU02550T0	MGYG_02825T0
NCU10847T0	MGYG_01686T0
NCU06870T0	MGYG_00400T0
NCU06457T0	MGYG_03146T0
NCU03944T0	MGYG_08195T0
NCU10409T0	MGYG_04958T0
NCU00230T0	MGYG_07254T0
NCU08148T0	MGYG_00450T0
NCU00493T0	MGYG_07148T0
NCU07986T0	MGYG_02333T0
NCU02624T0	MGYG_04803T0
NCU09048T0	MGYG_05804T0
NCU04459T0	MGYG_02941T0
NCU04166T0	MGYG_03714T0
NCU05526T0	MGYG_06934T0
NCU05499T0	MGYG_01435T0
NCU02750T0	MGYG_05946T0
NCU03498T0	MGYG_07154T0
NCU05095T0	MGYG_02756T0
NCU08218T0	MGYG_00839T0
NCU04747T0	MGYG_04523T0
NCU08441T0	MGYG_02862T0
NCU02498T0	MGYG_08762T0
NCU02826T0	MGYG_04850T0
NCU05168T0	MGYG_08262T0
NCU04137T0	MGYG_01668T0
NCU06032T0	MGYG_02995T0
NCU03039T0	MGYG_06139T0
NCU06362T0	MGYG_03479T0
NCU09212T0	MGYG_02747T0
NCU04015T0	MGYG_07973T0
NCU11544T1	MGYG_00511T0
NCU11544T0	MGYG_00511T0
NCU04136T0	MGYG_06055T0
NCU00690T0	MGYG_01382T0
NCU03972T0	MGYG_01490T0
NCU06710T0	MGYG_00298T0
NCU08563T0	MGYG_02398T0
NCU11492T0	MGYG_02641T0
NCU10945T0	MGYG_04720T0
NCU02464T0	MGYG_04450T0
NCU02224T0	MGYG_05595T0
NCU06344T0	MGYG_02945T0
NCU06520T0	MGYG_03223T0
NCU08024T0	MGYG_05425T0
NCU09564T0	MGYG_04322T0
NCU02393T0	MGYG_00383T0
NCU02393T1	MGYG_00383T0
NCU03380T0	MGYG_01315T0
NCU03020T0	MGYG_02016T0
NCU06942T0	MGYG_00562T0
NCU01174T0	MGYG_04279T0
NCU00046T0	MGYG_07399T0
NCU03493T0	MGYG_05414T0
NCU00077T0	MGYG_00500T0
NCU03246T0	MGYG_00193T0
NCU01745T0	MGYG_06391T0
NCU03924T0	MGYG_08593T0
NCU10762T0	MGYG_02938T0
NCU01036T0	MGYG_00940T0
NCU05785T0	MGYG_00940T0
NCU06449T0	MGYG_04290T0
NCU00395T0	MGYG_05922T0
NCU08378T0	MGYG_01656T0
NCU03697T0	MGYG_06256T0
NCU08162T0	MGYG_02996T0
NCU03141T0	MGYG_08381T0
NCU00782T0	MGYG_04846T0
NCU06452T0	MGYG_04029T0
NCU08626T0	MGYG_05318T0
NCU08669T0	MGYG_05390T0
NCU08301T0	MGYG_06192T0
NCU08706T0	MGYG_06863T0
NCU09598T0	MGYG_06383T0
NCU04537T0	MGYG_04066T0
NCU10021T0	MGYG_04066T0
NCU00037T0	MGYG_02134T0
NCU02203T0	MGYG_06547T0
NCU07732T0	MGYG_03676T0
NCU07732T1	MGYG_03676T0
NCU02966T0	MGYG_03376T0
NCU03066T0	MGYG_03396T0
NCU02179T0	MGYG_05516T0
NCU01868T0	MGYG_08013T0
NCU04772T0	MGYG_01184T0
NCU04329T0	MGYG_03556T0
NCU02291T0	MGYG_05606T0
NCU07395T0	MGYG_04924T0
NCU02425T0	MGYG_00479T0
NCU01132T0	MGYG_01624T0
NCU04504T0	MGYG_01263T0
NCU04354T0	MGYG_02387T0
NCU03713T0	MGYG_03353T0
NCU03637T0	MGYG_04679T0
NCU02107T0	MGYG_07510T0
NCU00272T0	MGYG_07636T0
NCU11302T0	MGYG_01503T0
NCU05363T0	MGYG_08563T0
NCU04005T0	MGYG_01709T0
NCU05420T0	MGYG_01699T0
NCU02109T0	MGYG_05887T0
NCU00337T0	MGYG_07734T0
NCU02044T0	MGYG_06643T0
NCU05452T0	MGYG_04154T0
NCU08027T0	MGYG_03220T0
NCU03914T0	MGYG_07957T0
NCU03737T0	MGYG_03355T0
NCU01947T0	MGYG_05524T0
NCU02361T0	MGYG_05723T0
NCU01724T0	MGYG_06398T0
NCU07070T0	MGYG_02419T0
NCU04485T0	MGYG_03168T0
NCU08600T0	MGYG_02067T0
NCU09547T0	MGYG_04688T0
NCU11168T0	MGYG_06145T0
NCU00614T0	MGYG_03990T0
NCU11705T0	MGYG_00685T0
NCU02201T0	MGYG_08721T0
NCU11213T0	MGYG_06782T0
NCU00677T0	MGYG_03654T0
NCU07298T0	MGYG_01266T0
NCU08604T0	MGYG_02111T0
NCU04566T0	MGYG_05796T0
NCU04796T0	MGYG_06844T0
NCU09230T0	MGYG_05071T0
NCU04144T0	MGYG_01129T0
NCU02716T0	MGYG_06670T0
NCU03229T0	MGYG_06647T0
NCU09732T0	MGYG_03459T0
NCU02397T0	MGYG_01164T0
NCU01181T0	MGYG_03689T0
NCU06217T0	MGYG_01871T0
NCU07779T0	MGYG_01675T0
NCU03103T0	MGYG_07470T0
NCU06652T0	MGYG_04957T0
NCU07059T0	MGYG_07861T0
NCU03186T0	MGYG_00215T0
NCU03965T0	MGYG_01472T0
NCU03748T0	MGYG_06813T0
NCU09575T0	MGYG_05274T0
NCU07914T0	MGYG_03414T0
NCU07015T0	MGYG_08237T0
NCU03606T0	MGYG_01958T0
NCU06534T0	MGYG_01606T0
NCU00035T0	MGYG_02131T0
NCU02354T0	MGYG_05702T0
NCU02408T0	MGYG_05738T0
NCU10383T1	MGYG_06904T0
NCU10383T0	MGYG_06904T0
NCU01596T0	MGYG_01274T0
NCU06630T0	MGYG_00018T0
NCU00043T0	MGYG_07400T0
NCU01646T0	MGYG_06339T0
NCU08733T0	MGYG_08872T0
NCU00631T0	MGYG_00343T0
NCU01438T0	MGYG_04133T0
NCU04259T0	MGYG_01773T0
NCU06430T0	MGYG_01069T0
NCU05850T0	MGYG_06002T0
NCU07062T0	MGYG_07956T0
NCU00194T0	MGYG_03032T0
NCU01525T0	MGYG_04067T0
NCU03258T0	MGYG_02775T0
NCU02524T0	MGYG_04769T0
NCU09223T0	MGYG_01928T0
NCU05375T0	MGYG_06407T0
NCU06585T0	MGYG_07549T0
NCU09253T0	MGYG_08186T0
NCU09737T0	MGYG_07772T0
NCU05642T0	MGYG_04305T0	MGYG_01043T0
NCU02421T0	MGYG_00408T0
NCU00389T0	MGYG_01071T0
NCU02814T0	MGYG_04804T0
NCU11301T0	MGYG_00642T0
NCU07458T0	MGYG_01262T0
NCU07024T0	MGYG_03564T0
NCU07887T0	MGYG_07610T0
NCU03597T0	MGYG_07656T0
NCU06482T0	MGYG_06433T0
NCU03425T0	MGYG_04599T0
NCU01022T0	MGYG_08654T0
NCU08003T0	MGYG_02385T0
NCU08762T0	MGYG_04046T0
NCU04024T0	MGYG_08704T0
NCU06618T0	MGYG_07571T0
NCU00593T0	MGYG_05587T0
NCU04088T0	MGYG_06817T0
NCU04041T0	MGYG_07870T0
NCU03187T0	MGYG_00214T0
NCU02457T0	MGYG_07532T0
NCU00213T0	MGYG_02161T0
NCU09437T0	MGYG_05775T0
NCU08895T0	MGYG_08567T0
NCU01443T0	MGYG_04142T0
NCU02741T0	MGYG_03410T0
NCU03813T0	MGYG_06486T0
NCU04454T0	MGYG_08077T0
NCU03515T0	MGYG_01941T0
NCU01266T0	MGYG_04406T0
NCU06190T0	MGYG_03725T0
NCU11861T0	MGYG_03718T0
NCU08435T0	MGYG_06504T0
NCU07392T0	MGYG_03046T0
NCU07004T0	MGYG_06201T0
NCU07584T0	MGYG_00684T0
NCU09104T0	MGYG_04548T0
NCU04814T0	MGYG_08702T0
NCU02235T0	MGYG_00463T0
NCU06685T0	MGYG_04195T0
NCU04646T0	MGYG_06029T0
NCU03124T0	MGYG_05018T0
NCU07814T0	MGYG_03735T0
NCU08880T0	MGYG_04510T0
NCU01411T0	MGYG_00958T0
NCU02565T0	MGYG_05129T0
NCU07125T0	MGYG_07915T0
NCU00831T0	MGYG_02952T0
NCU00775T0	MGYG_04772T0
NCU00553T0	MGYG_05537T0
NCU00919T0	MGYG_07060T0
NCU04207T0	MGYG_05296T0
NCU09347T0	MGYG_02530T0
NCU01285T0	MGYG_02748T0
NCU02148T0	MGYG_03958T0
NCU08503T0	MGYG_02224T0
NCU01767T0	MGYG_01520T0
NCU02147T0	MGYG_03505T0
NCU06659T0	MGYG_00165T0
NCU04306T0	MGYG_01859T0
NCU06419T0	MGYG_01032T0
NCU02074T0	MGYG_05136T0
NCU09864T0	MGYG_01411T0
NCU08708T0	MGYG_06887T0
NCU02420T0	MGYG_00361T0
NCU00450T0	MGYG_03702T0
NCU00650T0	MGYG_07489T0
NCU01377T0	MGYG_03928T0
NCU05810T0	MGYG_00922T0
NCU07960T0	MGYG_04731T0
NCU01728T1	MGYG_06392T0
NCU01728T0	MGYG_06392T0
NCU07076T0	MGYG_03067T0
NCU00665T0	MGYG_09198T0
NCU04783T0	MGYG_00425T0
NCU09380T0	MGYG_03407T0
NCU00552T0	MGYG_02095T0
NCU02729T0	MGYG_02872T0
NCU09533T0	MGYG_01005T0
NCU03779T0	MGYG_07637T0
NCU09817T0	MGYG_02593T0
NCU02310T0	MGYG_01142T0
NCU01777T0	MGYG_02985T0
NCU02351T0	MGYG_05639T0
NCU02961T0	MGYG_05302T0
NCU07332T0	MGYG_03441T0
NCU07701T0	MGYG_03102T0
NCU06679T0	MGYG_04191T0
NCU06067T0	MGYG_06798T0
NCU08291T0	MGYG_07361T0
NCU09162T0	MGYG_07608T0
NCU03633T0	MGYG_04650T0
NCU01953T0	MGYG_03606T0
NCU03788T0	MGYG_04921T0
NCU03395T0	MGYG_01324T0
NCU01183T0	MGYG_03739T0
NCU02126T0	MGYG_03954T0
NCU06418T0	MGYG_01151T0
NCU08889T0	MGYG_04252T0
NCU04841T0	MGYG_07979T0
NCU10776T0	MGYG_09092T0
NCU00023T0	MGYG_01147T0
NCU03267T0	MGYG_00758T0
NCU00772T0	MGYG_04821T0
NCU01517T0	MGYG_06815T0
NCU05000T0	MGYG_07299T0
NCU07504T0	MGYG_00815T0
NCU00122T0	MGYG_06623T0
NCU06240T0	MGYG_02440T0
NCU06179T0	MGYG_03873T0
NCU09807T0	MGYG_05014T0
NCU00155T0	MGYG_00975T0
NCU01216T0	MGYG_01136T0
NCU04656T0	MGYG_00916T0
NCU00794T0	MGYG_06549T0
NCU07362T0	MGYG_06395T0
NCU09673T0	MGYG_07363T0
NCU00445T0	MGYG_07702T0
NCU07659T0	MGYG_02533T0
NCU03176T0	MGYG_07123T0
NCU06720T0	MGYG_04998T0
NCU09093T0	MGYG_05450T0
NCU00649T0	MGYG_07507T0
NCU07418T0	MGYG_01632T0
NCU03217T0	MGYG_06612T0
NCU04670T0	MGYG_08904T0
NCU01809T0	MGYG_08664T0
NCU03009T0	MGYG_08474T0
NCU07941T0	MGYG_08138T0
NCU00209T0	MGYG_02167T0
NCU05411T0	MGYG_07054T0
NCU00428T0	MGYG_07692T0
NCU03695T0	MGYG_07174T0
NCU07531T0	MGYG_06655T0
NCU06336T0	MGYG_08526T0
NCU06779T0	MGYG_01522T0
NCU02232T0	MGYG_05753T0
NCU03317T0	MGYG_05194T0
NCU08356T0	MGYG_02788T0
NCU09885T0	MGYG_03480T0
NCU04642T0	MGYG_00359T0
NCU03771T0	MGYG_02674T0
NCU01247T0	MGYG_05440T0
NCU09123T0	MGYG_02915T0
NCU07693T0	MGYG_04385T0
NCU00498T0	MGYG_07194T0
NCU06769T0	MGYG_02355T0
NCU02785T0	MGYG_08379T0
NCU10546T0	MGYG_04413T0
NCU10467T0	MGYG_06279T0
NCU06132T0	MGYG_08835T0	MGYG_08838T0
NCU01388T0	MGYG_04474T0
NCU05889T0	MGYG_01335T0
NCU05273T0	MGYG_03075T0
NCU02771T0	MGYG_05961T0
NCU07058T0	MGYG_03069T0
NCU08850T0	MGYG_01494T0
NCU05897T0	MGYG_04725T0
NCU04581T0	MGYG_02567T0
NCU07996T0	MGYG_00128T0
NCU00181T0	MGYG_07687T0
NCU05143T0	MGYG_00876T0
NCU00182T0	MGYG_07614T0
NCU07414T0	MGYG_05962T0
NCU02247T0	MGYG_00467T0
NCU06842T0	MGYG_02496T0
NCU07021T0	MGYG_03626T0
NCU10905T0	MGYG_01224T0
NCU04457T0	MGYG_08905T0
NCU08607T0	MGYG_05945T0
NCU01013T0	MGYG_01952T0
NCU09237T0	MGYG_02104T0
NCU02404T1	MGYG_00478T0
NCU02404T0	MGYG_00478T0
NCU02094T0	MGYG_02745T0
NCU01240T0	MGYG_04295T0
NCU04924T0	MGYG_05225T0
NCU08939T0	MGYG_01774T0
NCU07697T0	MGYG_04400T0
NCU08977T0	MGYG_07264T0
NCU06656T0	MGYG_00169T0
NCU00602T0	MGYG_05574T0
NCU03759T0	MGYG_04647T0
NCU06924T0	MGYG_07453T0
NCU03188T0	MGYG_06987T0
NCU08811T0	MGYG_08096T0
NCU09345T0	MGYG_05190T0
NCU09345T1	MGYG_05190T0
NCU09345T2	MGYG_05190T0
NCU01235T0	MGYG_04282T0
NCU00538T0	MGYG_07357T0
NCU09654T0	MGYG_00743T0
NCU05213T0	MGYG_07777T0
NCU11739T0	MGYG_03169T0
NCU10468T0	MGYG_04340T0
NCU04096T0	MGYG_04040T0
NCU07564T0	MGYG_03129T0
NCU11748T0	MGYG_07353T0
NCU02368T0	MGYG_00375T0
NCU01141T0	MGYG_03716T0
NCU04442T0	MGYG_03176T0
NCU02571T0	MGYG_04972T0
NCU02532T0	MGYG_06161T0
NCU04264T0	MGYG_05477T0
NCU07739T0	MGYG_03753T0
NCU04669T0	MGYG_08005T0
NCU11170T0	MGYG_06467T0
NCU00755T0	MGYG_04899T0
NCU07720T0	MGYG_04899T0
NCU03621T0	MGYG_00843T0
NCU02430T0	MGYG_05776T0
NCU08716T0	MGYG_02468T0
NCU04983T0	MGYG_00809T0
NCU06054T0	MGYG_07528T0
NCU02592T0	MGYG_00243T0
NCU02400T0	MGYG_01509T0
NCU02746T0	MGYG_03381T0
NCU08511T0	MGYG_00068T0
NCU06914T0	MGYG_01652T0
NCU06758T0	MGYG_02340T0
NCU10155T0	MGYG_01925T0
NCU06595T0	MGYG_08257T0
NCU00422T0	MGYG_07762T0
NCU00422T1	MGYG_07762T0
NCU00711T0	MGYG_01676T0
NCU01613T0	MGYG_03310T0
NCU03426T0	MGYG_03323T0
NCU01481T0	MGYG_01759T0
NCU04754T0	MGYG_01880T0
NCU06360T0	MGYG_01590T0
NCU04335T0	MGYG_06212T0
NCU06943T0	MGYG_00571T0
NCU07893T0	MGYG_01885T0
NCU02743T0	MGYG_06724T0
NCU03004T0	MGYG_08523T0
NCU10652T0	MGYG_02404T0
NCU07909T0	MGYG_08635T0
NCU02415T0	MGYG_01287T0
NCU05585T0	MGYG_02568T0
NCU01324T0	MGYG_06613T0
NCU08231T0	MGYG_00647T0
NCU05206T0	MGYG_03563T0
NCU08012T0	MGYG_02509T0
NCU06153T0	MGYG_05384T0
NCU01412T0	MGYG_01915T0
NCU01435T0	MGYG_04138T0
NCU07442T0	MGYG_00266T0
NCU07381T0	MGYG_09076T0
NCU05129T0	MGYG_00424T0
NCU04761T0	MGYG_01170T0
NCU02657T0	MGYG_03388T0
NCU04780T0	MGYG_02974T0
NCU03628T0	MGYG_04686T0
NCU00790T0	MGYG_07978T0
NCU03651T0	MGYG_08007T0
NCU06039T0	MGYG_08402T0
NCU00575T0	MGYG_01380T0
NCU01595T0	MGYG_01275T0
NCU00056T0	MGYG_03124T0
NCU02273T0	MGYG_02617T0
NCU04192T0	MGYG_03890T0
NCU03678T0	MGYG_06981T0
NCU11588T0	MGYG_02110T0
NCU06052T0	MGYG_07530T0
NCU06923T0	MGYG_07452T0
NCU00317T0	MGYG_06033T0
NCU05117T0	MGYG_07382T0
NCU09771T0	MGYG_03444T0
NCU08909T0	MGYG_00403T0
NCU09254T0	MGYG_02045T0
NCU04481T0	MGYG_08254T0
NCU07865T0	MGYG_07308T0
NCU07849T0	MGYG_08026T0
NCU07849T1	MGYG_08026T0
NCU01512T0	MGYG_02265T0
NCU01083T0	MGYG_04246T0
NCU00065T0	MGYG_07214T0
NCU01961T0	MGYG_05521T0
NCU03295T0	MGYG_05367T0
NCU03204T0	MGYG_06742T0
NCU08066T0	MGYG_03988T0
NCU04637T0	MGYG_00708T0
NCU01695T0	MGYG_03781T0
NCU01402T0	MGYG_05242T0
NCU00232T0	MGYG_07210T0
NCU06648T0	MGYG_02736T0
NCU06341T0	MGYG_08169T0
NCU01057T0	MGYG_02050T0
NCU01057T1	MGYG_02050T0
NCU06409T0	MGYG_01086T0
NCU07284T0	MGYG_00634T0
NCU02954T0	MGYG_07463T0
NCU03512T0	MGYG_08106T0
NCU01528T0	MGYG_04068T0
NCU06921T0	MGYG_07449T0
NCU09643T0	MGYG_06415T0
NCU01059T0	MGYG_01047T0
NCU00605T0	MGYG_04460T0
NCU04289T0	MGYG_01907T0
NCU03154T0	MGYG_05452T0
NCU06230T0	MGYG_03693T0
NCU05516T0	MGYG_08124T0
NCU05589T0	MGYG_08166T0
NCU09434T0	MGYG_01168T0
NCU11693T0	MGYG_05886T0
NCU10272T0	MGYG_08964T0
NCU02373T0	MGYG_00381T0
NCU01753T0	MGYG_02615T0
NCU01963T0	MGYG_05530T0
NCU10853T0	MGYG_01198T0
NCU02296T0	MGYG_00546T0
NCU08346T0	MGYG_00447T0
NCU07971T0	MGYG_02657T0
NCU09211T0	MGYG_03981T0
NCU06605T0	MGYG_08821T0
NCU03622T0	MGYG_04297T0
NCU07071T0	MGYG_04619T0
NCU11173T0	MGYG_02201T0
NCU11409T0	MGYG_05640T0
NCU11408T0	MGYG_02618T0
NCU05859T0	MGYG_08814T0
NCU03998T0	MGYG_00955T0
NCU04809T0	MGYG_01486T0
NCU06631T0	MGYG_00117T0
NCU05418T0	MGYG_04102T0
NCU06563T0	MGYG_03259T0
NCU09098T0	MGYG_06388T0
NCU02781T0	MGYG_04753T0
NCU06332T0	MGYG_03090T0
NCU11222T0	MGYG_06937T0
NCU04585T0	MGYG_01910T0
NCU07459T0	MGYG_01259T0
NCU06541T0	MGYG_03179T0
NCU07165T0	MGYG_03542T0
NCU02688T1	MGYG_05238T0
NCU02688T0	MGYG_05238T0
NCU01786T0	MGYG_01323T0
NCU01184T0	MGYG_03738T0
NCU03260T0	MGYG_02797T0
NCU03339T0	MGYG_07128T0
NCU05715T0	MGYG_09168T0
NCU06724T0	MGYG_00917T0
NCU04856T0	MGYG_00917T0
NCU04856T1	MGYG_00917T0
NCU03768T1	MGYG_04369T0
NCU03768T0	MGYG_04369T0
NCU03768T2	MGYG_04369T0
NCU02104T0	MGYG_01526T0
NCU07558T0	MGYG_02463T0
NCU08333T0	MGYG_03461T0
NCU08650T0	MGYG_04603T0
NCU08983T0	MGYG_07112T0
NCU00468T0	MGYG_00774T0
NCU03409T0	MGYG_00072T0
NCU00823T0	MGYG_02740T0
NCU04460T0	MGYG_02926T0
NCU01271T0	MGYG_08344T0
NCU09388T0	MGYG_04618T0
NCU11399T0	MGYG_04326T0
NCU05028T0	MGYG_00385T0
NCU01936T0	MGYG_03974T0
NCU02151T0	MGYG_05500T0
NCU06519T0	MGYG_03477T0
NCU00725T0	MGYG_02761T0
NCU06568T0	MGYG_03255T0
NCU06232T0	MGYG_07170T0
NCU07544T0	MGYG_06462T0
NCU07495T0	MGYG_07473T0
NCU04817T0	MGYG_01438T0
NCU06380T0	MGYG_00735T0
NCU01547T0	MGYG_06361T0
NCU05169T0	MGYG_05107T0
NCU08427T0	MGYG_04080T0
NCU11471T0	MGYG_02975T0
NCU08364T0	MGYG_08483T0
NCU09551T0	MGYG_07926T0
NCU11102T0	MGYG_08004T0
NCU02414T0	MGYG_00415T0
NCU02256T0	MGYG_00608T0
NCU00924T0	MGYG_02829T0
NCU00434T0	MGYG_07696T0
NCU01964T0	MGYG_00518T0
NCU02411T0	MGYG_00563T0
NCU01498T0	MGYG_02299T0
NCU06989T0	MGYG_06965T0
NCU09931T0	MGYG_08098T0
NCU00608T0	MGYG_04435T0
NCU03504T0	MGYG_04877T0
NCU09477T0	MGYG_01087T0
NCU09025T0	MGYG_02622T0
NCU02497T0	MGYG_08770T0
NCU09874T0	MGYG_05097T0
NCU05548T0	MGYG_00801T0
NCU06250T0	MGYG_01096T0
NCU03757T0	MGYG_04179T0
NCU02690T0	MGYG_06057T0
NCU06371T0	MGYG_03172T0
NCU09789T0	MGYG_01565T0
NCU08825T0	MGYG_05428T0
NCU03523T0	MGYG_01694T0
NCU03238T0	MGYG_03015T0
NCU06198T0	MGYG_00539T0
NCU00894T0	MGYG_08335T0
NCU08005T0	MGYG_02233T0
NCU07580T0	MGYG_02887T0
NCU04013T0	MGYG_00956T0
NCU04013T1	MGYG_00956T0
NCU07807T0	MGYG_02656T0
NCU07807T1	MGYG_02656T0
NCU00345T0	MGYG_02197T0
NCU04429T0	MGYG_01588T0
NCU00565T0	MGYG_05569T0
NCU02795T0	MGYG_02778T0
NCU00587T0	MGYG_07125T0
NCU06246T0	MGYG_02176T0
NCU00421T0	MGYG_07760T0
NCU00897T0	MGYG_07429T0
NCU11179T0	MGYG_01003T0
NCU07419T0	MGYG_06606T0
NCU05218T0	MGYG_09010T0
NCU07880T0	MGYG_08144T0
NCU00108T0	MGYG_00829T0
NCU06437T0	MGYG_02432T0
NCU03243T0	MGYG_08740T0
NCU10282T0	MGYG_05338T0
NCU01637T0	MGYG_01609T0
NCU01993T0	MGYG_05582T0
NCU03836T0	MGYG_06442T0
NCU05633T0	MGYG_06674T0
NCU06271T0	MGYG_06184T0
NCU07850T0	MGYG_08142T0
NCU09778T0	MGYG_08708T0
NCU01227T0	MGYG_03709T0
NCU05752T0	MGYG_00717T0
NCU05254T0	MGYG_02536T0
NCU03846T0	MGYG_07818T0
NCU03846T1	MGYG_07818T0
NCU06717T0	MGYG_01332T0
NCU09648T0	MGYG_08217T0	MGYG_01714T0	MGYG_06942T0
NCU02639T0	MGYG_00885T0
NCU02639T1	MGYG_00885T0
NCU03197T0	MGYG_01234T0
NCU04737T0	MGYG_09135T0
NCU11956T0	MGYG_03789T0
NCU07920T0	MGYG_08281T0	MGYG_01741T0
NCU00472T0	MGYG_06265T0
NCU03492T0	MGYG_07156T0
NCU03006T0	MGYG_08477T0
NCU06347T0	MGYG_03570T0
NCU03913T0	MGYG_08699T0
NCU05453T0	MGYG_04162T0
NCU05196T0	MGYG_07558T0
NCU09384T0	MGYG_04535T0
NCU03379T0	MGYG_00886T0
NCU04277T0	MGYG_01845T0
NCU02238T0	MGYG_04065T0
NCU05926T0	MGYG_08903T0
NCU03228T0	MGYG_01228T0
NCU01633T0	MGYG_08368T0
NCU04797T0	MGYG_06819T0
NCU04899T0	MGYG_02519T0
NCU03714T0	MGYG_07660T0
NCU01754T0	MGYG_05691T0
NCU01754T1	MGYG_05691T0
NCU00554T0	MGYG_02350T0
NCU04415T0	MGYG_01194T0
NCU03826T0	MGYG_06451T0
NCU03646T0	MGYG_08830T0
NCU02283T0	MGYG_00567T0
NCU05891T0	MGYG_01337T0
NCU04118T0	MGYG_04128T0
NCU07668T0	MGYG_01553T0
NCU05797T0	MGYG_05898T0
NCU03223T1	MGYG_05041T0
NCU03223T0	MGYG_05041T0
NCU10059T0	MGYG_01176T0
NCU08370T0	MGYG_06941T0
NCU01160T0	MGYG_00761T0
NCU04195T0	MGYG_02271T0
NCU02009T0	MGYG_07094T0
NCU09658T0	MGYG_02545T0
NCU07399T0	MGYG_05098T0
NCU12076T0	MGYG_02839T0
NCU05302T0	MGYG_01555T0
NCU02015T0	MGYG_05554T0
NCU04803T0	MGYG_03898T0
NCU05735T0	MGYG_03275T0
NCU09208T0	MGYG_03976T0
NCU09843T0	MGYG_05696T0
NCU08959T0	MGYG_01516T0
NCU04507T0	MGYG_06758T0
NCU11277T0	MGYG_01846T0
NCU03971T0	MGYG_08933T0
NCU03218T0	MGYG_01649T0
NCU01689T0	MGYG_03776T0
NCU02742T0	MGYG_03411T0
NCU06593T0	MGYG_08255T0
NCU00951T0	MGYG_06633T0
NCU02032T0	MGYG_08472T0
NCU09241T0	MGYG_02056T0
NCU11795T0	MGYG_01548T0
NCU08997T0	MGYG_06065T0
NCU05226T0	MGYG_00118T0
NCU03979T0	MGYG_01430T0
NCU02070T0	MGYG_06097T0
NCU09157T0	MGYG_01473T0
NCU11489T0	MGYG_06704T0
NCU02263T0	MGYG_02070T0
NCU00490T0	MGYG_07145T0
NCU10276T0	MGYG_04023T0
NCU11511T0	MGYG_05077T0
NCU09258T0	MGYG_08355T0
NCU00106T0	MGYG_00834T0
NCU03194T0	MGYG_02193T0
NCU00962T0	MGYG_05527T0
NCU08927T0	MGYG_01772T0
NCU11381T0	MGYG_01750T0
NCU00366T0	MGYG_02198T0
NCU04328T0	MGYG_01500T0
NCU05410T0	MGYG_02227T0
NCU07338T0	MGYG_00646T0
NCU02586T0	MGYG_07483T0
NCU05513T0	MGYG_08551T0
NCU06137T0	MGYG_08858T0
NCU07623T0	MGYG_07591T0
NCU03938T0	MGYG_02011T0
NCU06774T0	MGYG_02219T0
NCU06033T0	MGYG_03004T0
NCU00673T0	MGYG_03999T0
NCU06727T0	MGYG_00172T0
NCU06532T0	MGYG_03042T0
NCU09646T0	MGYG_01791T0
NCU05500T0	MGYG_01787T0
NCU12124T0	MGYG_01421T0
NCU11537T0	MGYG_05892T0
NCU03890T0	MGYG_01480T0
NCU04108T0	MGYG_02486T0
NCU04633T0	MGYG_05026T0
NCU09982T0	MGYG_04447T0
NCU03578T0	MGYG_01271T0
NCU06112T0	MGYG_08924T0
NCU09309T0	MGYG_08750T0
NCU02374T0	MGYG_00376T0
NCU02606T0	MGYG_05749T0
NCU03548T0	MGYG_07235T0
NCU06057T0	MGYG_07525T0
NCU00025T0	MGYG_01128T0
NCU03018T0	MGYG_02001T0
NCU01895T0	MGYG_04441T0
NCU05537T0	MGYG_01434T0
NCU08597T0	MGYG_01183T0
NCU01830T0	MGYG_01437T0
NCU06296T0	MGYG_01470T0
NCU06345T0	MGYG_03035T0
NCU09116T0	MGYG_02912T0
NCU06950T0	MGYG_06789T0
NCU09892T0	MGYG_04482T0
NCU09930T0	MGYG_08097T0
NCU02536T0	MGYG_01651T0
NCU03888T0	MGYG_01475T0
NCU01175T0	MGYG_04278T0
NCU02305T0	MGYG_05594T0
NCU03764T0	MGYG_04668T0
NCU02115T0	MGYG_07450T0
NCU00277T0	MGYG_00931T0
NCU01795T0	MGYG_00125T0
NCU01782T0	MGYG_02981T0
NCU04428T0	MGYG_00884T0
NCU06764T0	MGYG_02484T0
NCU07528T0	MGYG_02178T0
NCU11288T0	MGYG_00826T0
NCU05180T0	MGYG_08063T0
NCU11967T0	MGYG_04159T0
NCU08280T0	MGYG_07358T0
NCU09337T0	MGYG_06869T0
NCU01055T0	MGYG_04976T0	MGYG_06133T0
NCU07438T0	MGYG_01354T0
NCU05990T0	MGYG_06802T0
NCU11325T0	MGYG_05920T0
NCU02333T0	MGYG_02621T0
NCU05564T0	MGYG_00798T0
NCU02968T0	MGYG_03378T0
NCU06251T0	MGYG_01105T0
NCU05555T0	MGYG_03131T0
NCU06168T0	MGYG_03010T0
NCU03561T0	MGYG_06370T0
NCU05593T0	MGYG_07371T0
NCU08995T0	MGYG_06094T0
NCU03741T0	MGYG_07644T0
NCU06699T0	MGYG_07108T0
NCU05606T0	MGYG_00806T0
NCU01831T0	MGYG_04166T0
NCU00008T0	MGYG_07708T0
NCU04657T0	MGYG_05042T0
NCU10309T0	MGYG_00894T0
NCU09270T0	MGYG_01963T0
NCU08852T0	MGYG_03673T0
NCU06988T0	MGYG_05400T0
NCU08633T0	MGYG_06075T0
NCU06077T0	MGYG_01343T0	MGYG_02865T0
NCU00669T0	MGYG_03960T0
NCU04189T0	MGYG_03842T0
NCU06089T0	MGYG_05756T0
NCU05971T0	MGYG_07941T0
NCU09816T0	MGYG_06552T0
NCU03989T0	MGYG_01911T0
NCU00501T0	MGYG_05158T0
NCU06177T0	MGYG_03875T0
NCU00528T0	MGYG_00523T0
NCU00892T0	MGYG_02041T0
NCU01984T0	MGYG_02611T0
NCU07172T0	MGYG_01498T0
NCU06245T0	MGYG_05180T0
NCU05245T0	MGYG_07768T0
NCU09102T0	MGYG_04945T0
NCU02603T0	MGYG_05751T0
NCU04540T0	MGYG_06799T0
NCU07509T0	MGYG_05347T0
NCU10927T0	MGYG_03086T0
NCU04730T0	MGYG_08387T0
NCU01553T0	MGYG_01902T0
NCU05294T0	MGYG_02927T0
NCU06718T0	MGYG_01930T0
NCU01242T0	MGYG_07811T0
NCU08579T0	MGYG_02652T0
NCU09220T0	MGYG_02088T0
NCU07755T0	MGYG_07989T0
NCU04942T0	MGYG_01407T0	MGYG_02676T0
NCU07754T0	MGYG_01407T0	MGYG_02676T0
NCU03050T0	MGYG_02867T0
NCU02477T0	MGYG_03653T0
NCU03441T0	MGYG_03320T0
NCU07663T0	MGYG_01558T0
NCU06694T0	MGYG_04380T0
NCU00195T0	MGYG_03750T0
NCU05458T0	MGYG_02256T0
NCU00913T0	MGYG_06970T0
NCU07041T0	MGYG_02919T0
NCU07253T0	MGYG_00763T0
NCU01162T0	MGYG_00763T0
NCU01414T0	MGYG_00853T0
NCU00978T0	MGYG_06599T0
NCU07067T0	MGYG_01540T0
NCU03763T0	MGYG_04642T0
NCU02687T0	MGYG_06629T0
NCU03118T0	MGYG_00707T0
NCU02181T0	MGYG_05517T0
NCU09912T0	MGYG_00277T0
NCU04435T0	MGYG_08454T0
NCU07607T0	MGYG_06624T0
NCU08275T0	MGYG_08493T0
NCU01256T0	MGYG_03341T0
NCU04331T0	MGYG_03555T0
NCU07711T0	MGYG_03195T0
NCU01361T0	MGYG_01033T0
NCU08277T0	MGYG_00686T0
NCU06413T0	MGYG_04514T0
NCU06722T0	MGYG_04551T0
NCU07400T0	MGYG_05099T0
NCU11414T0	MGYG_03512T0
NCU06428T0	MGYG_07247T0
NCU05693T0	MGYG_08221T0
NCU09897T0	MGYG_04507T0
NCU03719T0	MGYG_00309T0
NCU05586T0	MGYG_00311T0
NCU02564T0	MGYG_05130T0
NCU09540T0	MGYG_04365T0
NCU04374T0	MGYG_09083T0
NCU07408T0	MGYG_05959T0
NCU07408T1	MGYG_05959T0
NCU01990T0	MGYG_05482T0
NCU07521T0	MGYG_01002T0
NCU04653T0	MGYG_04358T0
NCU01928T0	MGYG_07081T0
NCU08004T0	MGYG_02378T0
NCU11357T0	MGYG_07677T0
NCU11457T0	MGYG_08469T0
NCU02675T0	MGYG_05101T0
NCU09064T0	MGYG_01385T0
NCU04923T0	MGYG_05226T0
NCU08319T0	MGYG_03025T0
NCU03740T0	MGYG_03346T0
NCU03557T0	MGYG_03791T0
NCU05980T0	MGYG_02309T0
NCU04112T0	MGYG_06148T0
NCU11420T0	MGYG_00468T0
NCU07707T0	MGYG_03184T0
NCU11177T0	MGYG_01009T0
NCU05390T0	MGYG_03971T0	MGYG_04355T0
NCU00028T0	MGYG_01102T0
NCU02378T0	MGYG_00372T0
NCU02401T0	MGYG_00564T0
NCU05123T0	MGYG_01633T0
NCU01455T0	MGYG_06254T0
NCU05987T0	MGYG_06848T0
NCU05942T0	MGYG_07888T0
NCU02244T0	MGYG_04857T0
NCU02996T0	MGYG_04542T0
NCU08040T0	MGYG_00046T0
NCU01409T0	MGYG_05971T0
NCU11176T0	MGYG_00024T0
NCU03129T0	MGYG_07130T0
NCU02495T0	MGYG_08759T0
NCU09798T0	MGYG_02806T0
NCU05999T0	MGYG_06921T0
NCU09486T0	MGYG_07059T0
NCU02555T0	MGYG_00814T0
NCU03527T0	MGYG_00060T0
NCU03546T0	MGYG_00081T0
NCU00413T0	MGYG_03684T0
NCU00517T0	MGYG_05219T0
NCU06866T0	MGYG_00589T0
NCU05219T0	MGYG_03158T0
NCU01929T0	MGYG_07082T0
NCU08177T0	MGYG_02702T0
NCU03777T0	MGYG_07651T0
NCU07300T0	MGYG_04605T0
NCU11773T0	MGYG_03117T0
NCU06970T0	MGYG_06876T0
NCU05364T0	MGYG_08557T0
NCU07383T0	MGYG_07441T0
NCU10926T0	MGYG_09167T0
NCU01279T0	MGYG_01985T0
NCU08278T0	MGYG_02363T0
NCU08561T0	MGYG_07744T0
NCU08425T0	MGYG_07948T0
NCU01826T0	MGYG_01616T0
NCU02943T0	MGYG_02742T0
NCU04063T0	MGYG_01888T0
NCU07318T0	MGYG_01305T0
NCU02531T0	MGYG_06160T0
NCU08352T0	MGYG_01643T0
NCU06191T0	MGYG_03727T0
NCU03876T0	MGYG_05936T0
NCU04837T0	MGYG_06697T0
NCU07938T0	MGYG_03941T0
NCU06895T0	MGYG_05276T0
NCU00091T0	MGYG_01094T0
NCU03360T0	MGYG_01734T0
NCU01069T0	MGYG_03872T0
NCU03242T0	MGYG_02120T0
NCU04554T0	MGYG_01296T0
NCU01998T0	MGYG_05493T0
NCU03319T0	MGYG_04577T0
NCU02533T0	MGYG_06162T0
NCU06780T0	MGYG_03282T0
NCU07263T0	MGYG_03454T0
NCU11215T0	MGYG_06914T0
NCU01365T0	MGYG_04280T0
NCU04288T0	MGYG_01966T0
NCU09594T0	MGYG_00910T0
NCU04168T0	MGYG_08832T0
NCU03297T0	MGYG_02664T0
NCU03297T1	MGYG_02664T0
NCU03952T0	MGYG_00816T0
NCU04022T0	MGYG_08705T0
NCU11312T0	MGYG_03850T0
NCU07988T0	MGYG_08271T0
NCU00463T0	MGYG_00781T0
NCU03241T0	MGYG_02121T0
NCU03659T0	MGYG_04801T0
NCU04087T0	MGYG_06816T0
NCU01913T0	MGYG_05551T0
NCU02899T0	MGYG_06112T0
NCU08418T0	MGYG_00757T0	MGYG_06500T0
NCU05818T0	MGYG_00186T0
NCU01838T0	MGYG_05305T0
NCU06628T0	MGYG_03189T0
NCU07347T0	MGYG_03933T0
NCU07682T1	MGYG_07584T0
NCU07682T0	MGYG_07584T0
NCU03436T0	MGYG_00132T0
NCU04503T0	MGYG_01264T0
NCU08507T0	MGYG_00070T0
NCU01546T0	MGYG_06367T0
NCU00183T0	MGYG_08083T0
NCU01722T0	MGYG_01783T0
NCU01321T0	MGYG_02138T0
NCU00959T0	MGYG_02604T0
NCU06846T0	MGYG_01892T0
NCU03402T0	MGYG_07057T0
NCU09858T0	MGYG_06417T0
NCU02940T0	MGYG_02737T0
NCU08687T0	MGYG_01218T0
NCU03462T0	MGYG_06764T0
NCU01821T0	MGYG_08643T0
NCU05377T0	MGYG_06714T0
NCU00465T0	MGYG_07820T0
NCU07513T0	MGYG_02156T0
NCU07879T0	MGYG_02890T0
NCU07911T0	MGYG_03412T0
NCU10518T0	MGYG_01886T0
NCU06403T0	MGYG_08543T0
NCU03310T0	MGYG_02022T0
NCU05536T0	MGYG_01875T0
NCU01302T0	MGYG_06497T0
NCU03122T0	MGYG_05132T0
NCU03122T1	MGYG_05132T0
NCU00717T0	MGYG_00667T0
NCU02635T0	MGYG_00736T0
NCU02726T0	MGYG_04558T0
NCU00227T0	MGYG_07253T0
NCU09745T0	MGYG_00052T0
NCU07587T0	MGYG_02541T0
NCU10852T0	MGYG_08799T0
NCU11803T0	MGYG_08278T0
NCU00489T0	MGYG_01064T0
NCU02618T0	MGYG_05134T0
NCU03369T0	MGYG_05083T0
NCU04065T0	MGYG_05825T0
NCU03231T0	MGYG_08059T0
NCU07757T0	MGYG_04249T0
NCU02644T0	MGYG_03934T0
[truncated: 3,478 more rows]
[truncated: 16 more columns]
