# Supplementary material for: Evolutionary Conservation and Diversification of Puf RNA Binding Proteins and Their mRNA Targets
Source: PLoS Biol. 2015 Nov 20;13(11):e1002307. doi: 10.1371/journal.pbio.1002307 (PMC4654594; doi:10.1371/journal.pbio.1002307)
Supplement: S4 Dataset — (ZIP) [file pbio.1002307.s004.zip › N.crassa.fa_M.oryzae.fa.txt]

NCU06976T0	MGG_11205T0
NCU01379T0	MGG_09523T0
NCU05837T0	MGG_06537T0
NCU06468T0	MGG_06379T0
NCU07832T0	MGG_05244T0
NCU08501T0	MGG_03252T0
NCU07119T0	MGG_12175T0
NCU04548T0	MGG_03850T0
NCU01744T0	MGG_07187T0
NCU02685T0	MGG_14740T0
NCU05803T0	MGG_04710T0
NCU08535T0	MGG_07613T0
NCU07702T0	MGG_01741T0
NCU00459T0	MGG_05262T0
NCU00551T0	MGG_03060T0
NCU00671T0	MGG_02823T0
NCU05608T0	MGG_15156T0
NCU09740T0	MGG_07116T0
NCU01642T0	MGG_11425T0
NCU08287T0	MGG_01537T0
NCU03584T0	MGG_07219T0
NCU07308T0	MGG_12154T0
NCU08267T0	MGG_06124T0
NCU06871T0	MGG_00865T0
NCU08993T0	MGG_04982T0
NCU02510T0	MGG_07768T0
NCU07556T0	MGG_04989T0
NCU08132T0	MGG_09639T0
NCU00274T0	MGG_14764T0
NCU02494T0	MGG_07737T0
NCU04352T0	MGG_13013T0
NCU11669T0	MGG_06923T0
NCU01823T0	MGG_06696T0
NCU09367T0	MGG_13790T0
NCU00239T0	MGG_07705T0
NCU03234T0	MGG_13171T0
NCU05620T0	MGG_04342T0
NCU07307T0	MGG_04118T1
NCU07658T0	MGG_14173T0
NCU02103T0	MGG_04652T0
NCU02083T0	MGG_14757T0
NCU04350T0	MGG_13014T0
NCU07378T0	MGG_00345T0
NCU12161T0	MGG_05589T0
NCU09492T0	MGG_03275T0
NCU06733T0	MGG_09255T0
NCU00743T0	MGG_00063T0
NCU02918T0	MGG_10912T0
NCU04766T0	MGG_02476T0
NCU02762T0	MGG_05643T0
NCU09012T0	MGG_01674T0
NCU09866T0	MGG_03841T0
NCU01431T0	MGG_04061T0
NCU11188T0	MGG_02656T0
NCU03591T0	MGG_04855T0
NCU08377T0	MGG_09898T0
NCU08399T0	MGG_11638T0
NCU04569T0	MGG_00771T0
NCU04531T0	MGG_03401T0
NCU01238T0	MGG_04878T0
NCU09219T0	MGG_13176T0
NCU01638T0	MGG_01158T0
NCU03116T0	MGG_03700T0
NCU03060T0	MGG_04589T0
NCU01632T0	MGG_01128T0
NCU10009T0	MGG_00447T0
NCU08919T0	MGG_06776T0
NCU03811T0	MGG_04037T0
NCU10066T0	MGG_03511T0
NCU00352T0	MGG_12922T0
NCU03350T0	MGG_12738T0
NCU01833T0	MGG_11882T0
NCU03042T0	MGG_00356T0
NCU02815T0	MGG_11174T0
NCU07870T0	MGG_06397T0
NCU06272T0	MGG_05260T0
NCU04898T0	MGG_12005T0
NCU08616T0	MGG_01572T0
NCU09063T0	MGG_03378T0
NCU00621T0	MGG_02874T0
NCU02111T0	MGG_00748T0
NCU04512T0	MGG_00105T0
NCU03263T0	MGG_09947T0
NCU03986T0	MGG_04477T0
NCU07710T0	MGG_04160T0
NCU10143T0	MGG_06925T0
NCU08276T0	MGG_06143T0
NCU06338T0	MGG_06162T0
NCU08358T0	MGG_03736T0
NCU02505T0	MGG_07756T0
NCU00396T0	MGG_06457T0
NCU09993T0	MGG_02183T0
NCU08023T0	MGG_12336T0
NCU04161T0	MGG_08309T0
NCU07866T0	MGG_06395T0
NCU06488T0	MGG_06388T0
NCU06678T0	MGG_12403T0
NCU07546T0	MGG_00141T0
NCU05591T0	MGG_13624T0
NCU07443T0	MGG_02767T0
NCU04059T0	MGG_00594T0
NCU05120T0	MGG_04714T0
NCU06832T0	MGG_02425T0
NCU06171T0	MGG_12839T0
NCU00336T0	MGG_04995T0
NCU01143T0	MGG_07059T0
NCU07679T0	MGG_07098T0
NCU05802T0	MGG_04709T0
NCU01335T0	MGG_04100T0
NCU01192T0	MGG_08071T0
NCU07002T0	MGG_01468T0
NCU06579T0	MGG_01695T0
NCU04611T0	MGG_11491T0
NCU04021T0	MGG_00937T0
NCU02554T0	MGG_01238T0
NCU09324T0	MGG_09962T0
NCU02131T0	MGG_12644T0
NCU05901T0	MGG_03314T0
NCU05238T0	MGG_04144T0
NCU03955T0	MGG_00960T0
NCU01510T0	MGG_01094T0
NCU00770T0	MGG_08744T0
NCU03575T0	MGG_03220T0
NCU06626T0	MGG_06100T0
NCU04242T0	MGG_00976T0
NCU03875T0	MGG_01012T0
NCU01193T0	MGG_08072T0
NCU02677T0	MGG_04503T0
NCU02082T0	MGG_00739T0
NCU06318T0	MGG_08807T0
NCU04749T0	MGG_02491T0
NCU03818T0	MGG_04066T0
NCU01772T0	MGG_06984T0
NCU09297T0	MGG_03487T0
NCU02349T0	MGG_03510T0
NCU11202T0	MGG_02949T0
NCU08135T0	MGG_00704T0
NCU03071T0	MGG_00183T0
NCU01768T0	MGG_12766T0
NCU01164T0	MGG_07316T0
NCU09903T0	MGG_02572T0
NCU11953T0	MGG_06673T0
NCU00622T0	MGG_02875T0
NCU04090T0	MGG_00819T0
NCU01820T0	MGG_02526T0
NCU09450T0	MGG_05991T0
NCU08685T0	MGG_11541T0
NCU04370T0	MGG_01409T0
NCU01197T0	MGG_08084T0
NCU09438T0	MGG_03269T0
NCU05425T0	MGG_12767T0
NCU08373T0	MGG_00529T0
NCU07412T0	MGG_04421T0
NCU00668T0	MGG_03064T0
NCU08603T0	MGG_05656T0
NCU01140T0	MGG_07539T0
NCU02669T0	MGG_00506T0
NCU00205T0	MGG_06245T0
NCU11961T0	MGG_11430T0
NCU07922T0	MGG_14971T0
NCU06500T0	MGG_00371T0
NCU00199T0	MGG_06426T0
NCU07010T0	MGG_06039T0
NCU00461T0	MGG_05247T0
NCU05200T0	MGG_01824T0
NCU02794T0	MGG_01636T0
NCU02036T0	MGG_02784T0
NCU09104T0	MGG_02716T0
NCU04348T0	MGG_06202T0
NCU03010T0	MGG_02611T0
NCU01315T0	MGG_06896T0
NCU00579T0	MGG_03047T0
NCU08926T0	MGG_05998T0
NCU01747T0	MGG_06704T0
NCU08341T0	MGG_03724T0
NCU04834T0	MGG_12377T0
NCU08674T0	MGG_05811T0
NCU01187T0	MGG_08643T0
NCU08441T0	MGG_14767T0
NCU04736T0	MGG_02487T0
NCU05267T0	MGG_06063T0
NCU07854T0	MGG_05284T0
NCU06365T0	MGG_13223T0
NCU02833T0	MGG_11181T0
NCU12096T0	MGG_03459T0
NCU03305T0	MGG_04550T0
NCU04404T0	MGG_06860T0
NCU06715T0	MGG_04056T0
NCU00021T0	MGG_06261T0
NCU03937T0	MGG_00990T0
NCU00095T0	MGG_06462T0
NCU04444T0	MGG_04177T0
NCU02544T0	MGG_01563T0
NCU01992T0	MGG_02634T0
NCU06544T0	MGG_08689T0
NCU12032T0	MGG_11039T0
NCU02357T0	MGG_03537T0
NCU06278T0	MGG_05265T0
NCU06199T0	MGG_06318T0
NCU00712T0	MGG_08975T0
NCU01857T0	MGG_15042T0
NCU03065T0	MGG_00193T0
NCU01323T0	MGG_14566T0
NCU11296T0	MGG_05095T0
NCU07404T0	MGG_04464T0
NCU09463T0	MGG_02432T0
NCU00681T0	MGG_02833T0
NCU01680T0	MGG_07200T0
NCU03440T0	MGG_09493T0
NCU05902T0	MGG_03313T0
NCU02728T0	MGG_11351T0
NCU05270T0	MGG_06066T0
NCU02572T0	MGG_13500T0
NCU04035T0	MGG_00590T0
NCU03897T0	MGG_06496T0
NCU05261T0	MGG_11141T0
NCU03298T0	MGG_04549T0
NCU00273T0	MGG_08911T0
NCU05154T0	MGG_04890T0
NCU06281T0	MGG_00111T0
NCU03877T0	MGG_01014T0
NCU03877T1	MGG_01014T0
NCU01659T0	MGG_01106T0
NCU06738T0	MGG_01108T0
NCU06484T0	MGG_06380T0
NCU02230T0	MGG_00879T0
NCU02112T0	MGG_02569T0
NCU00424T0	MGG_06465T0
NCU01953T0	MGG_02961T0
NCU08889T0	MGG_05960T0
NCU03379T0	MGG_02419T0
NCU02566T0	MGG_03607T0
NCU03797T0	MGG_07468T0
NCU00152T0	MGG_12956T0
NCU01675T0	MGG_01123T0
NCU02391T0	MGG_09564T0
NCU07011T0	MGG_06038T0
NCU06868T0	MGG_06569T0
NCU04865T0	MGG_13767T0
NCU04105T0	MGG_03993T0
NCU05250T0	MGG_01726T0
NCU08828T0	MGG_06148T0
NCU00104T0	MGG_06459T0
NCU04720T0	MGG_00634T0
NCU07565T0	MGG_00134T0
NCU03611T0	MGG_01802T0
NCU07700T0	MGG_01742T0
NCU07966T0	MGG_05078T0
NCU00018T0	MGG_05193T0
NCU00018T1	MGG_05193T0
NCU01272T0	MGG_02440T0
NCU02689T0	MGG_04377T0
NCU00495T0	MGG_08887T0
NCU02048T0	MGG_10958T0
NCU02578T0	MGG_13498T0
NCU01939T0	MGG_02927T0
NCU03808T0	MGG_04040T0
NCU00320T0	MGG_05002T0
NCU07027T0	MGG_01819T0
NCU09906T0	MGG_02574T0
NCU03292T0	MGG_11727T0
NCU06638T0	MGG_00760T0
NCU03792T0	MGG_12131T0
NCU03539T0	MGG_07000T0
NCU03051T0	MGG_04746T0
NCU06284T0	MGG_05089T0
NCU11228T0	MGG_05699T0
NCU03794T0	MGG_07465T0
NCU07721T0	MGG_07120T0
NCU02225T0	MGG_01969T0
NCU11027T0	MGG_02442T0
NCU00276T0	MGG_08913T0
NCU02696T0	MGG_14739T0
NCU04190T0	MGG_03985T0
NCU07319T0	MGG_10504T0
NCU02387T0	MGG_09560T0
NCU02830T0	MGG_01597T0
NCU03364T0	MGG_02398T0
NCU08439T0	MGG_08970T0
NCU02276T0	MGG_00924T0
NCU00040T0	MGG_10192T0
NCU03363T0	MGG_03931T0
NCU09730T0	MGG_01757T0
NCU06216T0	MGG_08841T0
NCU09516T0	MGG_05032T0
NCU01318T0	MGG_06910T0
NCU08875T0	MGG_04863T0
NCU02539T0	MGG_09293T0
NCU00927T0	MGG_01175T0
NCU04203T0	MGG_08623T0
NCU04095T0	MGG_12117T0
NCU08036T0	MGG_07087T0
NCU11273T0	MGG_07037T0
NCU01465T0	MGG_06905T0
NCU06143T0	MGG_08014T0
NCU04838T0	MGG_00456T0
NCU08382T0	MGG_13491T0
NCU04327T0	MGG_08122T0
NCU07276T0	MGG_07567T0
NCU08115T0	MGG_09306T0
NCU07698T0	MGG_07150T0
NCU08118T0	MGG_09299T0
NCU00388T0	MGG_05727T0
NCU08270T0	MGG_01541T0
NCU11492T0	MGG_04486T0
NCU09869T0	MGG_03323T0
NCU05360T0	MGG_01381T0
NCU09552T0	MGG_03991T0
NCU00939T0	MGG_01227T0
NCU04077T0	MGG_00929T0
NCU08001T0	MGG_15323T0
NCU02011T0	MGG_03668T0
NCU07837T0	MGG_05239T0
NCU00890T0	MGG_01178T0
NCU00481T0	MGG_13149T0
NCU05895T0	MGG_03376T0
NCU05046T0	MGG_10730T0	MGG_02074T0
NCU05634T0	MGG_07913T0
NCU11255T0	MGG_03549T0
NCU00573T0	MGG_03039T0
NCU11324T0	MGG_11649T0
NCU03947T0	MGG_07255T0
NCU05194T0	MGG_14912T0
NCU00793T0	MGG_14118T0
NCU10747T0	MGG_13535T0
NCU06508T0	MGG_04987T0
NCU07868T0	MGG_06396T0
NCU03127T0	MGG_01324T0
NCU06352T0	MGG_01452T0
NCU04251T0	MGG_09551T0
NCU07999T0	MGG_01837T0
NCU04121T0	MGG_11801T0
NCU01912T0	MGG_02954T0
NCU01951T0	MGG_02986T0
NCU04606T0	MGG_07213T0
NCU06767T0	MGG_03204T0
NCU01554T0	MGG_01068T0
NCU04385T0	MGG_01553T0
NCU06249T0	MGG_05220T0
NCU07688T0	MGG_04186T0
NCU12039T0	MGG_10857T0
NCU09228T0	MGG_10606T0
NCU07554T0	MGG_04988T0
NCU04472T0	MGG_07250T0
NCU07440T0	MGG_02804T0
NCU03045T0	MGG_04703T0
NCU03592T0	MGG_04852T0
NCU11426T0	MGG_02514T0
NCU11169T0	MGG_10127T0
NCU03690T0	MGG_09208T0
NCU09496T0	MGG_08757T0
NCU09610T0	MGG_06979T0
NCU01486T0	MGG_07174T0
NCU03505T0	MGG_09186T0
NCU10397T0	MGG_12862T0
NCU08316T0	MGG_04165T0
NCU10400T0	MGG_05804T0
NCU10497T0	MGG_04773T0
NCU03784T0	MGG_09472T0
NCU06182T0	MGG_14847T0
NCU02366T0	MGG_03521T0
NCU08689T0	MGG_07091T0
NCU03220T0	MGG_03741T0
NCU06971T0	MGG_01414T0
NCU06183T0	MGG_06325T0
NCU05422T0	MGG_03283T0
NCU08045T0	MGG_07110T0
NCU03483T0	MGG_03960T0
NCU01765T0	MGG_03155T0
NCU06122T0	MGG_03846T0
NCU00445T0	MGG_15139T0
NCU04615T0	MGG_07312T0
NCU06030T0	MGG_08255T0
NCU02020T0	MGG_02828T0
NCU01625T0	MGG_03132T0
NCU08009T0	MGG_01759T0
NCU04007T0	MGG_08092T0
NCU04051T0	MGG_11547T0
NCU02800T0	MGG_01586T0
NCU07831T0	MGG_05243T0
NCU06687T0	MGG_07289T0
NCU04024T0	MGG_11888T0
NCU06268T0	MGG_05256T0
NCU02234T0	MGG_00883T0
NCU08119T0	MGG_09300T0
NCU01643T0	MGG_11426T0
NCU02747T0	MGG_04803T0
NCU09332T0	MGG_04427T0
NCU01965T0	MGG_04396T0
NCU02091T0	MGG_00667T0
NCU08021T0	MGG_01844T0
NCU00656T0	MGG_03069T0
NCU05375T0	MGG_01378T0
NCU00281T0	MGG_08919T0
NCU02475T0	MGG_15038T0
NCU04088T0	MGG_11489T0
NCU03273T0	MGG_00137T0
NCU09657T0	MGG_09850T0
NCU09808T0	MGG_06361T0
NCU02994T0	MGG_05714T0
NCU05185T0	MGG_10879T0
NCU08755T0	MGG_09272T0
NCU04142T0	MGG_06759T0
NCU02208T0	MGG_01978T0
NCU04104T0	MGG_03994T0
NCU02524T0	MGG_09275T0
NCU09537T0	MGG_09531T0
NCU04221T0	MGG_09471T0
NCU11350T0	MGG_11597T0
NCU02630T0	MGG_04437T0
NCU11282T0	MGG_01894T0
NCU06929T0	MGG_12268T0
NCU06308T0	MGG_14133T0
NCU03463T0	MGG_03947T0
NCU01172T0	MGG_08645T0
NCU08147T0	MGG_13279T0
NCU07004T0	MGG_01419T0
NCU06407T0	MGG_06243T0
NCU00810T0	MGG_05890T0
NCU03139T0	MGG_01309T0
NCU03479T0	MGG_01804T0
NCU04614T0	MGG_07275T0
NCU05041T0	MGG_03441T0
NCU04378T0	MGG_01549T0
NCU09721T0	MGG_03320T0
NCU00430T0	MGG_05211T0
NCU07498T0	MGG_00155T0
NCU00629T0	MGG_02653T0
NCU06756T0	MGG_01115T0
NCU10282T0	MGG_11178T0
NCU02632T0	MGG_04433T0
NCU08484T0	MGG_06969T0
NCU03164T0	MGG_02665T0
NCU05266T0	MGG_01781T0
NCU01478T0	MGG_07450T0
NCU00372T0	MGG_08884T0
NCU06459T0	MGG_08898T0
NCU02134T0	MGG_12646T0
NCU06355T0	MGG_01449T0
NCU02319T0	MGG_09190T0
NCU01255T0	MGG_11902T0
NCU01817T0	MGG_14583T0
NCU05239T0	MGG_04145T0
NCU05858T0	MGG_10859T0
NCU01569T0	MGG_01074T0
NCU04280T0	MGG_08584T0
NCU09267T0	MGG_01655T0
NCU08054T0	MGG_09160T0
NCU07971T0	MGG_05082T0
NCU06785T0	MGG_06719T0
NCU03685T0	MGG_11758T0
NCU04125T0	MGG_06736T0
NCU09118T0	MGG_09917T0
NCU04726T0	MGG_00621T0
NCU06481T0	MGG_06370T0
NCU02978T0	MGG_05626T0
NCU09432T0	MGG_00926T0
NCU08898T0	MGG_04842T0
NCU02626T0	MGG_04366T0
NCU07473T0	MGG_03643T0
NCU04652T0	MGG_07481T0
NCU09313T0	MGG_04559T0
NCU02053T0	MGG_00485T0
NCU00480T0	MGG_05666T0
NCU03657T0	MGG_04045T0
NCU03657T1	MGG_04045T0
NCU05650T0	MGG_05869T0
NCU01539T0	MGG_01054T0
NCU05151T0	MGG_09116T0
NCU04755T0	MGG_11895T0
NCU01328T0	MGG_02471T0
NCU06624T0	MGG_06104T0
NCU07012T0	MGG_04116T0
NCU09741T0	MGG_07117T0
NCU09602T0	MGG_06958T0
NCU06512T0	MGG_06712T0
NCU09469T0	MGG_06649T0
NCU01751T0	MGG_06707T0
NCU11965T0	MGG_06981T0
NCU03024T0	MGG_01331T0
NCU02515T0	MGG_07745T0
NCU01206T0	MGG_15053T0
NCU09559T0	MGG_00195T0
NCU09270T0	MGG_09192T0
NCU00172T0	MGG_05318T0
NCU00188T0	MGG_06393T0
NCU01119T0	MGG_11702T0
NCU08397T0	MGG_10750T0
NCU07513T0	MGG_13324T0
NCU03669T0	MGG_08140T0
NCU08000T0	MGG_01836T0
NCU01702T0	MGG_08590T0
NCU09191T0	MGG_02697T0
NCU03661T0	MGG_04067T0
NCU01612T0	MGG_03893T0
NCU02979T0	MGG_05630T0
NCU05777T0	MGG_08270T0
NCU05429T0	MGG_03186T0
NCU05429T1	MGG_03186T0
NCU01540T0	MGG_01050T0
NCU09706T0	MGG_03854T0
NCU01648T0	MGG_07190T0
NCU06534T0	MGG_10526T0
NCU08604T0	MGG_04528T0
NCU08336T0	MGG_00168T0
NCU02701T0	MGG_04445T0
NCU05770T0	MGG_04337T0
NCU01171T0	MGG_08646T0
NCU06605T0	MGG_12941T0
NCU02742T0	MGG_04831T0
NCU07516T0	MGG_13328T0
NCU09711T0	MGG_03859T0
NCU03814T0	MGG_04042T0
NCU09258T0	MGG_09960T0
NCU10283T0	MGG_12805T0
NCU00436T0	MGG_05209T0
NCU11254T0	MGG_00928T0
NCU08468T0	MGG_11773T0
NCU05876T0	MGG_00833T0
NCU02233T0	MGG_00882T0
NCU06264T0	MGG_12899T0
NCU04229T0	MGG_06945T0
NCU07712T0	MGG_04179T0
NCU06503T0	MGG_00373T0
NCU06503T1	MGG_00373T0
NCU05956T0	MGG_00583T0
NCU01503T0	MGG_01087T0
NCU08283T0	MGG_01538T0
NCU02617T0	MGG_01237T0
NCU00219T0	MGG_05315T0
NCU06842T0	MGG_03196T0
NCU04076T0	MGG_00930T0
NCU04784T0	MGG_04617T0
NCU06578T0	MGG_11165T0
NCU08928T0	MGG_07501T0
NCU05622T0	MGG_04227T0
NCU07269T0	MGG_00296T0
NCU04100T0	MGG_09517T0
NCU05232T0	MGG_04150T0
NCU07691T0	MGG_01727T0
NCU09485T0	MGG_06648T0
NCU00567T0	MGG_02690T0
NCU03103T0	MGG_03693T0
NCU06429T0	MGG_06475T0
NCU03786T0	MGG_12130T0
NCU05518T0	MGG_10751T0
NCU05242T0	MGG_01776T0
NCU02955T0	MGG_14797T0
NCU09120T0	MGG_09915T0
NCU03341T0	MGG_03235T0
NCU00121T0	MGG_11357T0
NCU11453T0	MGG_00744T0
NCU03545T0	MGG_02395T0
NCU05828T0	MGG_10507T0
NCU03992T0	MGG_04478T0
NCU06994T0	MGG_01426T0
NCU00177T0	MGG_11343T0
NCU05268T0	MGG_06064T0
NCU03658T0	MGG_07486T0
NCU09830T0	MGG_10277T0
NCU02380T0	MGG_03551T0
NCU12152T0	MGG_13817T0
NCU05204T0	MGG_07145T0
NCU06869T0	MGG_06570T0
NCU06836T0	MGG_03201T0
NCU00046T0	MGG_10199T0
NCU04535T0	MGG_13613T0
NCU09975T0	MGG_14824T0	MGG_14778T0
NCU03235T0	MGG_04640T0
NCU08042T0	MGG_01833T0
NCU03982T0	MGG_02503T0
NCU03023T0	MGG_01605T0
NCU05246T0	MGG_07155T0
NCU01498T0	MGG_15325T0
NCU08693T0	MGG_04191T0
NCU00251T0	MGG_07573T0
NCU03962T0	MGG_06499T0
NCU03219T0	MGG_15291T0
NCU00675T0	MGG_02781T0
NCU11861T0	MGG_08820T0
NCU03966T0	MGG_01044T0
NCU04258T0	MGG_07027T0
NCU09758T0	MGG_00199T0
NCU04112T0	MGG_09215T0
NCU04750T0	MGG_01034T0
NCU05454T0	MGG_03147T0
NCU05298T0	MGG_06062T0
NCU03321T0	MGG_09313T0
NCU03819T0	MGG_12141T0
NCU06986T0	MGG_01463T0
NCU00206T0	MGG_11036T0
NCU03727T0	MGG_00731T0
NCU08303T0	MGG_07123T0
NCU00200T0	MGG_06425T0
NCU04782T0	MGG_04615T0
NCU09425T0	MGG_06545T0
NCU08869T0	MGG_05341T0
NCU03621T0	MGG_07274T0
NCU07707T0	MGG_04163T0
NCU09318T0	MGG_04429T0
NCU07705T0	MGG_01734T0
NCU07313T0	MGG_04123T0
NCU05296T0	MGG_07129T0
NCU08110T0	MGG_09291T0
NCU01047T0	MGG_05523T0
NCU06438T0	MGG_06470T0
NCU04136T0	MGG_06742T0
NCU02717T0	MGG_05720T0
NCU06585T0	MGG_01699T0
NCU05939T0	MGG_08345T0
NCU11660T0	MGG_15090T0
NCU01207T0	MGG_08087T0
NCU05269T0	MGG_06065T0
NCU05269T1	MGG_06065T0
NCU09097T0	MGG_02759T0
NCU06394T0	MGG_06130T0
NCU05996T0	MGG_01285T0
NCU03387T0	MGG_02418T0
NCU02580T0	MGG_03619T0
NCU00901T0	MGG_11387T0
NCU09894T0	MGG_06346T0
NCU04319T0	MGG_01815T0
NCU03264T0	MGG_09944T0
NCU04511T0	MGG_00106T0
NCU05458T0	MGG_12761T0
NCU09437T0	MGG_03270T0
NCU00117T0	MGG_00471T0
NCU03098T0	MGG_01264T0
NCU04355T0	MGG_07151T0
NCU03852T0	MGG_08105T0
NCU06011T0	MGG_13762T0
NCU11175T0	MGG_07718T0
NCU02828T0	MGG_01639T0
NCU10043T0	MGG_14329T0
NCU01499T0	MGG_07156T0
NCU08294T0	MGG_01518T0
NCU03061T0	MGG_11382T0
NCU04610T0	MGG_11490T0
NCU01157T0	MGG_07317T0
NCU03357T0	MGG_03255T0
NCU02356T0	MGG_03538T0
NCU10775T0	MGG_06559T0
NCU01525T0	MGG_01076T0
NCU06812T0	MGG_03131T0
NCU01241T0	MGG_07066T0
NCU07280T0	MGG_06599T0
NCU10018T0	MGG_12709T0
NCU07693T0	MGG_04185T0
NCU00488T0	MGG_05671T0
NCU06758T0	MGG_01791T0
NCU07425T0	MGG_04395T0
NCU04952T0	MGG_09353T0
NCU01644T0	MGG_11427T0
NCU08338T0	MGG_04440T0
NCU11180T0	MGG_12849T0
NCU02295T0	MGG_06572T0
NCU05642T0	MGG_04872T0
NCU00614T0	MGG_02867T0
NCU02057T0	MGG_01342T0
NCU00010T0	MGG_05190T0
NCU08218T0	MGG_07382T0
NCU08791T0	MGG_10061T0
NCU04329T0	MGG_07047T0
NCU03894T0	MGG_12821T0
NCU06569T0	MGG_01846T0
NCU08020T0	MGG_01716T0
NCU08920T0	MGG_11862T0
NCU06374T0	MGG_06057T0
NCU06342T0	MGG_06174T1
NCU08002T0	MGG_01721T0
NCU09374T0	MGG_04629T0
NCU06656T0	MGG_04108T0
NCU09909T0	MGG_09063T0
NCU03783T0	MGG_02464T0
NCU01330T0	MGG_02468T0
NCU04790T0	MGG_00449T0
NCU00406T0	MGG_06320T0
NCU02052T0	MGG_03637T0
NCU03650T0	MGG_07014T0
NCU02010T0	MGG_13485T0
NCU09079T0	MGG_02809T0
NCU08064T0	MGG_12184T0
NCU03125T0	MGG_01326T0
NCU00405T0	MGG_06321T0
NCU09071T0	MGG_02757T0
NCU06444T0	MGG_00468T0
NCU07407T0	MGG_04466T0
NCU06202T0	MGG_11326T0
NCU10155T0	MGG_07222T0
NCU01247T0	MGG_07070T0
NCU07982T0	MGG_06868T0
NCU09435T0	MGG_03265T0
NCU06735T0	MGG_02518T0
NCU04117T0	MGG_06878T0
NCU10346T0	MGG_14558T0
NCU03062T0	MGG_04602T0
NCU00896T0	MGG_11279T0
NCU07481T0	MGG_03633T0
NCU08357T0	MGG_03737T0
NCU00164T0	MGG_05687T0
NCU04380T0	MGG_01551T0
NCU07690T0	MGG_01728T0
NCU04279T0	MGG_07285T0
NCU03899T0	MGG_01027T0
NCU04733T0	MGG_00630T0
NCU07451T0	MGG_01046T0
NCU07872T0	MGG_06399T0
NCU03804T0	MGG_07456T0
NCU02750T0	MGG_14746T0
NCU05301T0	MGG_13217T0
NCU07523T0	MGG_00263T0
NCU02965T0	MGG_05615T0
NCU00169T0	MGG_05320T0
NCU04303T0	MGG_00969T0
NCU03648T0	MGG_07512T0
NCU03675T0	MGG_08135T0
NCU09227T0	MGG_10605T0
NCU04850T0	MGG_00659T0
NCU09873T0	MGG_00450T0
NCU03980T0	MGG_11889T0
NCU04439T0	MGG_08049T0
NCU09545T0	MGG_08171T0
NCU00340T0	MGG_12958T0
NCU02245T0	MGG_14620T0
NCU01985T0	MGG_15027T0
NCU00920T0	MGG_01165T0
NCU11379T0	MGG_05151T0
NCU03523T0	MGG_07003T0
NCU03641T0	MGG_11210T0
NCU09700T0	MGG_03310T1
NCU06684T0	MGG_07327T0
NCU06999T0	MGG_11211T0
NCU07351T0	MGG_07646T0
NCU01369T0	MGG_07033T0
NCU10337T0	MGG_00736T0
NCU01613T0	MGG_03894T0
NCU04799T0	MGG_09505T0
NCU00914T0	MGG_01196T0
NCU06238T0	MGG_05229T0
NCU02629T0	MGG_04435T0
NCU08273T0	MGG_01769T0
NCU00962T0	MGG_02846T0
NCU01229T0	MGG_05481T0
NCU11739T0	MGG_15079T0
NCU03652T0	MGG_07487T0
NCU01947T0	MGG_02958T0
NCU05257T0	MGG_01730T0
NCU00068T0	MGG_11340T0
NCU06648T0	MGG_07310T0
NCU04721T0	MGG_11535T0
NCU11956T0	MGG_14563T0
NCU10058T0	MGG_04495T0
NCU00517T0	MGG_11365T0
NCU04358T0	MGG_14813T0
NCU02066T0	MGG_08867T0
NCU09488T0	MGG_03291T0
NCU04187T0	MGG_12123T0
NCU04343T0	MGG_13219T0
NCU10763T0	MGG_10200T0
NCU07018T0	MGG_06043T0
NCU02202T0	MGG_01998T0
NCU07418T0	MGG_04405T0
NCU09658T0	MGG_09846T0
NCU06265T0	MGG_05250T0
NCU05000T0	MGG_00385T0
NCU01376T0	MGG_04900T0
NCU02514T0	MGG_07752T0
NCU00091T0	MGG_14752T0
NCU07926T0	MGG_09393T0
NCU04585T0	MGG_00772T0
NCU01378T0	MGG_12999T0
NCU08894T0	MGG_05956T0
NCU02402T0	MGG_15281T0
NCU11246T0	MGG_11726T0
NCU01417T0	MGG_00689T0
NCU02110T0	MGG_00750T0
NCU07839T0	MGG_12894T0
NCU05923T0	MGG_13809T0
NCU02270T0	MGG_00918T0
NCU02203T0	MGG_01987T0
NCU00447T0	MGG_05197T0
NCU02409T0	MGG_03568T0
NCU01843T0	MGG_06639T0
NCU02075T0	MGG_11513T0
NCU01777T0	MGG_11783T0
NCU05994T0	MGG_06492T0
NCU06095T0	MGG_00856T0
NCU02826T0	MGG_01638T0
NCU11967T0	MGG_03162T0
NCU03330T0	MGG_03254T0
NCU06950T0	MGG_00288T0
NCU02592T0	MGG_02667T0
NCU07392T0	MGG_00494T0
NCU04579T0	MGG_05345T0
NCU04124T0	MGG_06735T0
NCU08309T0	MGG_07121T0
NCU03628T0	MGG_08178T0
NCU03260T0	MGG_11715T0
NCU04201T0	MGG_13413T0
NCU10007T0	MGG_02813T0
NCU10007T1	MGG_02813T0
NCU03137T0	MGG_01311T0
NCU06099T0	MGG_00847T0
NCU06252T0	MGG_15140T0
NCU06144T0	MGG_06839T0
NCU10311T0	MGG_04330T0
NCU11664T0	MGG_09481T0
NCU03036T0	MGG_00351T0
NCU03200T0	MGG_14773T0
NCU09595T0	MGG_03937T0
NCU03360T0	MGG_03232T0
NCU05029T0	MGG_03406T0
NCU11187T0	MGG_02663T0
NCU07975T0	MGG_06094T0
NCU09048T0	MGG_04727T0
NCU10359T0	MGG_07051T0
NCU07281T0	MGG_12822T0
NCU03108T0	MGG_15288T0
NCU09642T0	MGG_09838T0
NCU04798T0	MGG_00695T0
NCU02988T0	MGG_05715T0
NCU04230T0	MGG_04895T0
NCU04800T0	MGG_09504T0
NCU09157T0	MGG_08697T0
NCU09111T0	MGG_09926T0
NCU10905T0	MGG_11899T0
NCU01589T0	MGG_03165T0
NCU03622T0	MGG_04080T0
NCU07393T0	MGG_04470T0
NCU04448T0	MGG_10358T0
NCU11933T0	MGG_03140T0
NCU10073T0	MGG_06358T0
NCU05289T0	MGG_07136T0
NCU09121T0	MGG_09914T0
NCU07567T0	MGG_00135T0
NCU09793T0	MGG_05900T0
NCU09709T0	MGG_03857T0
NCU01760T0	MGG_03158T0
NCU07724T0	MGG_01711T0
NCU02576T0	MGG_13503T0
NCU07125T0	MGG_08332T0
NCU05985T0	MGG_01291T0
NCU07375T0	MGG_00346T0
NCU04298T0	MGG_12392T0
NCU00503T0	MGG_04705T0
NCU11284T0	MGG_00453T0
NCU06215T0	MGG_08839T0
NCU00925T0	MGG_01183T0
NCU09266T0	MGG_01606T0
NCU03571T0	MGG_01795T0
NCU00591T0	MGG_10320T0
NCU01853T0	MGG_09072T0
NCU00790T0	MGG_02124T0
NCU01701T0	MGG_08591T0
NCU03771T0	MGG_09479T0
NCU02094T0	MGG_00672T0
NCU02287T0	MGG_03418T0
NCU05225T0	MGG_04140T0
NCU09065T0	MGG_12590T0
NCU02680T0	MGG_04413T0
NCU01997T0	MGG_02627T0
NCU01745T0	MGG_12371T0
NCU04252T0	MGG_09552T0
NCU04310T0	MGG_01811T0
NCU07296T0	MGG_05376T0
NCU11050T0	MGG_06121T0
NCU02550T0	MGG_03601T0
NCU02178T0	MGG_02748T0
NCU08033T0	MGG_07083T0
NCU05600T0	MGG_13137T0
NCU09746T0	MGG_06109T0
NCU08632T0	MGG_04235T0
NCU09861T0	MGG_03838T0
NCU04669T0	MGG_00302T0
NCU03079T0	MGG_04536T0
NCU06540T0	MGG_08693T0
NCU09377T0	MGG_05637T0
NCU03136T0	MGG_14775T0
NCU06766T0	MGG_12357T0
NCU10733T0	MGG_14680T0
NCU02498T0	MGG_07731T0
NCU11791T0	MGG_05379T0
NCU08195T0	MGG_09080T0
NCU06259T0	MGG_12832T0
NCU01654T0	MGG_07197T0
NCU05927T0	MGG_04686T0
NCU09874T0	MGG_04248T0
NCU07411T0	MGG_15295T0
NCU07282T0	MGG_00124T0
NCU02531T0	MGG_09282T0
NCU02778T0	MGG_11408T0
NCU01728T1	MGG_08582T0
NCU01728T0	MGG_08582T0
NCU06804T0	MGG_03143T0
NCU04133T0	MGG_06752T0
NCU00446T0	MGG_05196T0
NCU02207T0	MGG_01979T0
NCU02839T0	MGG_01582T0
NCU02416T0	MGG_03560T0
NCU01361T0	MGG_07509T0
NCU01479T0	MGG_07441T0
NCU12027T0	MGG_00894T0
NCU01161T0	MGG_07332T0
NCU10789T0	MGG_13508T0
NCU00788T0	MGG_08732T0
NCU06362T0	MGG_04196T0
NCU03815T0	MGG_04043T0
NCU11168T0	MGG_14751T0
NCU00520T0	MGG_04743T0
NCU00324T0	MGG_12955T0
NCU04768T0	MGG_08880T0
NCU09812T0	MGG_05738T0
NCU00355T0	MGG_06442T0
NCU03697T0	MGG_09211T0
NCU09598T0	MGG_06965T0
NCU09529T0	MGG_07458T0
NCU03117T0	MGG_03699T0
NCU06809T0	MGG_02376T0
NCU05577T0	MGG_05599T0
NCU07330T0	MGG_07434T0
NCU02252T0	MGG_00901T0
NCU00632T0	MGG_12630T0
NCU01036T0	MGG_12322T0
NCU09212T0	MGG_08547T0
NCU11235T0	MGG_09296T0
NCU09322T0	MGG_10646T0
NCU08298T0	MGG_01523T0
NCU05955T0	MGG_11553T0
NCU02797T0	MGG_01631T0
NCU05364T0	MGG_01376T0
NCU01824T0	MGG_06695T0
NCU06483T0	MGG_06372T0
NCU06067T0	MGG_09697T0
NCU07162T0	MGG_09719T0
NCU03100T0	MGG_00175T0
NCU00680T0	MGG_02836T0
NCU05545T0	MGG_00393T0
NCU04110T0	MGG_06748T0
NCU01430T0	MGG_12140T0
NCU09033T0	MGG_08314T0
NCU04044T0	MGG_00647T0
NCU02616T0	MGG_01236T0
NCU01269T0	MGG_06892T0
NCU08515T0	MGG_03244T0
NCU04743T0	MGG_02486T0
NCU07955T0	MGG_05135T0
NCU11409T0	MGG_13542T0
NCU03651T0	MGG_08173T0
NCU02127T0	MGG_02541T0
NCU04505T0	MGG_00102T0
NCU12013T0	MGG_00861T0
NCU08435T0	MGG_06205T0
NCU06205T0	MGG_08829T0
NCU02791T0	MGG_01617T0
NCU06884T0	MGG_00850T0
NCU11302T0	MGG_00852T0
NCU06189T0	MGG_06446T0
NCU07514T0	MGG_09082T0
NCU09819T0	MGG_05731T0
NCU09696T0	MGG_05977T0
NCU04433T0	MGG_04126T0
NCU06344T0	MGG_06175T0
NCU09770T0	MGG_06609T0
NCU00263T0	MGG_09073T0
NCU05430T0	MGG_03185T0
NCU04241T0	MGG_06874T0
NCU06285T0	MGG_05088T0
NCU02422T0	MGG_09559T0
NCU01813T0	MGG_11876T0
NCU06672T0	MGG_07297T0
NCU09443T0	MGG_04899T0
NCU07779T0	MGG_13020T0
NCU02810T0	MGG_01592T0
NCU11277T0	MGG_01354T0
NCU00037T0	MGG_05325T0
NCU06631T0	MGG_06098T0
NCU09042T0	MGG_05864T0
NCU10926T0	MGG_05049T0
NCU02063T0	MGG_00487T0
NCU04321T0	MGG_01813T0
NCU07380T0	MGG_00341T0
NCU01494T0	MGG_07157T0
NCU06834T0	MGG_03200T0
NCU09142T0	MGG_04771T0
NCU05721T0	MGG_08765T0
NCU08600T0	MGG_05652T0
NCU08499T0	MGG_03253T0
NCU08897T0	MGG_04856T0
NCU03924T0	MGG_01032T0
NCU04054T0	MGG_00604T0
NCU03597T0	MGG_00706T0
NCU01968T0	MGG_10131T0
NCU01461T0	MGG_04011T0
NCU03317T0	MGG_09310T0
NCU01266T0	MGG_02444T0
NCU06027T0	MGG_13842T0
NCU02644T0	MGG_15016T0
NCU02644T1	MGG_15016T0
NCU02511T0	MGG_01292T0
NCU07156T0	MGG_00253T0
NCU00112T0	MGG_00476T0
NCU05680T0	MGG_01140T0
NCU01174T0	MGG_08648T0
NCU09652T0	MGG_14303T0
NCU09202T0	MGG_10596T0
NCU06520T0	MGG_05810T0
NCU04130T0	MGG_09541T0
NCU09715T0	MGG_03860T0
NCU07981T0	MGG_06862T0
NCU06075T0	MGG_08063T0
NCU06075T1	MGG_08063T0
NCU00943T0	MGG_01261T0
NCU02793T0	MGG_01625T0
NCU07068T0	MGG_00633T0
NCU07059T0	MGG_00998T0
NCU00345T0	MGG_08863T0
NCU00538T0	MGG_09124T0
NCU09101T0	MGG_02719T0
NCU05683T0	MGG_01139T0
NCU04020T0	MGG_04966T0
NCU06138T0	MGG_05946T0
NCU09281T0	MGG_10662T0
NCU00714T0	MGG_08980T0
NCU02789T0	MGG_08598T0
NCU06192T0	MGG_14755T0
NCU00202T0	MGG_06389T0
NCU09253T0	MGG_14805T0
NCU01758T0	MGG_03159T0
NCU03799T0	MGG_07472T0
NCU08682T0	MGG_02456T0
NCU01470T0	MGG_04004T0
NCU04449T0	MGG_10357T0
NCU03032T0	MGG_01330T0
NCU03290T0	MGG_00543T0
NCU06803T0	MGG_02378T0
NCU08003T0	MGG_01720T0
NCU03417T0	MGG_14586T0
NCU06436T0	MGG_12828T0
NCU03228T0	MGG_14069T0
NCU04731T0	MGG_11534T0
NCU05885T0	MGG_13110T0
NCU04316T0	MGG_00775T0
NCU00130T0	MGG_10189T0
NCU08417T0	MGG_02240T0
NCU01782T0	MGG_11784T0
NCU03892T0	MGG_02493T0
NCU00081T0	MGG_11342T0
NCU11238T0	MGG_02616T0
NCU04673T0	MGG_08114T0
NCU09468T0	MGG_06650T0
NCU02351T0	MGG_03530T0
NCU06761T0	MGG_07162T0
NCU10810T0	MGG_04558T0
NCU03646T0	MGG_08200T0
NCU03686T0	MGG_11764T0
NCU11866T0	MGG_10188T0
NCU00066T0	MGG_10180T0
NCU07504T0	MGG_09904T0
NCU09688T0	MGG_10633T0
NCU04410T0	MGG_05169T0
NCU08124T0	MGG_02098T0
NCU11863T0	MGG_00475T0
NCU09349T0	MGG_06522T0
NCU04015T0	MGG_04958T0
NCU06649T0	MGG_06016T0
NCU03606T0	MGG_00685T0
NCU04245T0	MGG_00979T0
NCU03115T0	MGG_03703T0
NCU09265T0	MGG_01607T0
NCU06783T0	MGG_06720T0
NCU06774T0	MGG_12358T0
NCU00155T0	MGG_05683T0
NCU05644T0	MGG_03759T0
NCU04335T0	MGG_06070T0
NCU02840T0	MGG_01581T0
NCU11271T0	MGG_05477T0
NCU02497T0	MGG_07728T0
NCU03546T0	MGG_11917T0
NCU08319T0	MGG_14517T0
NCU11301T0	MGG_11482T0
NCU09791T0	MGG_14087T0
NCU08012T0	MGG_01760T0
NCU10008T0	MGG_02785T0
NCU03801T0	MGG_07470T0
NCU03020T0	MGG_14801T0
NCU02368T0	MGG_03523T0
NCU06595T0	MGG_01704T0
NCU03257T0	MGG_00537T0
NCU06714T0	MGG_04055T0
NCU04166T0	MGG_07525T0
NCU06063T0	MGG_08288T0
NCU00477T0	MGG_05663T0
NCU05273T0	MGG_06020T0
NCU02407T0	MGG_13528T0
NCU06881T0	MGG_11480T0
NCU10519T0	MGG_11240T0
NCU02619T0	MGG_01205T0
NCU01756T0	MGG_03879T0
NCU02814T0	MGG_01596T0
NCU07023T0	MGG_01823T0
NCU04427T0	MGG_04906T0
NCU09254T0	MGG_00523T0
NCU04772T0	MGG_08876T0
NCU08924T0	MGG_05949T0
NCU00377T0	MGG_05005T0
NCU06489T0	MGG_06387T0
NCU00269T0	MGG_01661T0
NCU00163T0	MGG_05686T0
NCU07996T0	MGG_01751T0
NCU01022T0	MGG_10652T0
NCU06277T0	MGG_05272T0
NCU04454T0	MGG_14835T0
NCU00453T0	MGG_06437T0
NCU03578T0	MGG_03223T0
NCU01692T0	MGG_07202T0
NCU09241T0	MGG_00521T0
NCU02764T0	MGG_09954T0
NCU03312T0	MGG_09884T0
NCU02115T0	MGG_00654T0
NCU00665T0	MGG_02819T0
NCU04428T0	MGG_04908T0
NCU07334T0	MGG_08002T0
NCU00337T0	MGG_04996T0
NCU00213T0	MGG_06292T0
NCU03415T0	MGG_03900T0
NCU04459T0	MGG_05099T0
NCU04219T0	MGG_11809T0
NCU09287T0	MGG_08776T0
NCU03426T0	MGG_03130T0
NCU06847T0	MGG_03205T0
NCU02421T0	MGG_09558T0
NCU01377T0	MGG_07440T0
NCU03267T0	MGG_09937T0
NCU01502T0	MGG_01100T0
NCU04389T0	MGG_01558T0
NCU07058T0	MGG_01000T0
NCU03964T0	MGG_06497T0
NCU05926T0	MGG_04685T0
NCU03715T0	MGG_08156T0
NCU07930T0	MGG_05155T0
NCU08027T0	MGG_07077T0
NCU07534T0	MGG_13453T0
NCU08858T0	MGG_12988T0
NCU02414T0	MGG_03517T0
NCU03246T0	MGG_04637T0
NCU03355T0	MGG_14872T0
NCU11353T0	MGG_12860T0
NCU01984T0	MGG_02644T0
NCU04636T0	MGG_00767T0
NCU02107T0	MGG_04646T0
NCU11239T0	MGG_02538T0
NCU02100T0	MGG_00740T0
NCU00100T0	MGG_06285T0
NCU06149T0	MGG_03388T0
NCU03914T0	MGG_06512T0
NCU06279T0	MGG_05266T0
NCU06522T0	MGG_07546T0
NCU02611T0	MGG_01217T0
NCU11588T0	MGG_01624T0
NCU04414T0	MGG_12925T0
NCU00789T0	MGG_08731T0
NCU03973T0	MGG_06503T0
NCU04661T0	MGG_09259T0
NCU00650T0	MGG_03597T0
NCU01963T0	MGG_02981T0
NCU00209T0	MGG_06297T0
NCU06882T0	MGG_00859T0
NCU05891T0	MGG_03319T0
NCU11397T0	MGG_06276T0
NCU04566T0	MGG_00803T0
NCU06294T0	MGG_02059T0
NCU11384T0	MGG_07224T0
NCU11384T1	MGG_07224T0
NCU02624T0	MGG_04432T0
NCU00290T0	MGG_08918T0
NCU11587T0	MGG_01613T0
NCU02224T0	MGG_00884T0
NCU02268T0	MGG_00915T0
NCU00692T0	MGG_02842T0
NCU07389T0	MGG_00492T0
NCU11294T0	MGG_04639T0
NCU02089T0	MGG_00656T0
NCU04137T0	MGG_06743T0
NCU05211T0	MGG_01835T0
NCU07064T0	MGG_01300T0
NCU00709T0	MGG_08985T0
NCU07535T0	MGG_07681T0
NCU07458T0	MGG_11383T0
NCU08152T0	MGG_13651T0
NCU11170T0	MGG_14754T0
NCU04485T0	MGG_00053T0
NCU01882T0	MGG_08279T0
NCU06821T0	MGG_03876T0
NCU05288T0	MGG_07137T0
NCU03076T0	MGG_00189T0
NCU03500T0	MGG_03940T0
NCU00821T0	MGG_09852T0
NCU02968T0	MGG_05618T0
NCU07442T0	MGG_02766T0
NCU08730T0	MGG_09555T0
NCU07381T0	MGG_11590T0
NCU10853T0	MGG_12944T0
NCU03954T0	MGG_00961T0
NCU03954T1	MGG_00961T0
NCU03981T1	MGG_02504T0
NCU03981T0	MGG_02504T0
NCU05259T0	MGG_01790T0
NCU03482T0	MGG_03958T0
NCU05198T0	MGG_06036T0
NCU04540T0	MGG_09696T0
NCU08597T0	MGG_10379T0
NCU02542T1	MGG_09289T0
NCU02542T0	MGG_09289T0
NCU03240T0	MGG_04677T0
NCU06779T0	MGG_03883T0
NCU04207T0	MGG_08304T0
NCU09673T0	MGG_05484T0
NCU02482T0	MGG_02617T0
NCU02482T1	MGG_02617T0
NCU02482T2	MGG_02617T0
NCU02906T0	MGG_08562T0
NCU03509T0	MGG_00289T0
NCU04144T0	MGG_06765T0
NCU02074T0	MGG_00683T0
NCU02556T0	MGG_01207T0
NCU06358T0	MGG_01446T0
NCU05095T0	MGG_04425T0
NCU12146T0	MGG_11229T0
NCU07153T0	MGG_00256T0
NCU06601T0	MGG_06118T0
NCU02406T0	MGG_13527T0
NCU05400T0	MGG_09170T0
NCU06217T0	MGG_08840T0
NCU01646T0	MGG_07192T0
NCU05212T0	MGG_04172T0
NCU01480T0	MGG_15203T0
NCU06457T0	MGG_08897T0
NCU00428T0	MGG_05212T0
NCU07489T0	MGG_00149T0
NCU06854T0	MGG_03173T0
NCU06895T0	MGG_03375T0
NCU05805T0	MGG_13781T0
NCU08378T0	MGG_09907T0
NCU06666T0	MGG_13185T0
NCU01901T0	MGG_02913T0
NCU02549T0	MGG_03600T0
NCU01285T0	MGG_07296T0
NCU05452T0	MGG_03182T0
NCU07483T0	MGG_03630T0
NCU07590T0	MGG_09866T0
NCU09132T0	MGG_11412T0
NCU04041T0	MGG_00560T0
NCU03855T0	MGG_08101T0
NCU02274T0	MGG_00923T0
NCU00794T0	MGG_08708T0
NCU03359T0	MGG_03926T0
NCU00261T0	MGG_07545T0
NCU03972T0	MGG_06504T0
NCU08771T0	MGG_07628T0
NCU02211T0	MGG_01976T0
NCU00170T0	MGG_05319T0
NCU00493T0	MGG_05676T0
NCU08290T0	MGG_01512T0
NCU09076T0	MGG_02806T0
NCU00608T0	MGG_02862T0
NCU05589T0	MGG_00076T0
NCU00311T0	MGG_06334T0
NCU00410T0	MGG_06266T0
NCU04713T0	MGG_02501T0
NCU04354T0	MGG_06119T0
NCU09564T0	MGG_03348T0
NCU06230T0	MGG_10181T0
NCU04295T0	MGG_15085T0
NCU06441T0	MGG_12830T0
NCU01278T0	MGG_02443T0
NCU01278T1	MGG_02443T0
NCU01260T0	MGG_02447T0
NCU00673T0	MGG_03670T0
NCU04415T0	MGG_05164T0
NCU04814T0	MGG_11236T0
NCU01252T0	MGG_02454T0
NCU03058T0	MGG_04587T0
NCU00450T0	MGG_12836T0
NCU10344T0	MGG_14859T0
NCU02247T0	MGG_00889T0
NCU03194T0	MGG_01256T0
NCU04176T0	MGG_03979T0
NCU05278T0	MGG_06047T0
NCU08738T0	MGG_08258T0
NCU08162T0	MGG_09712T0
NCU07020T0	MGG_01434T0
NCU08372T0	MGG_00528T0
NCU03526T0	MGG_06733T0
NCU02729T0	MGG_04802T0
NCU03740T0	MGG_08165T0
NCU11215T0	MGG_11239T0
NCU03965T0	MGG_01043T0
NCU07062T0	MGG_06514T0
NCU02148T0	MGG_02622T0
NCU03380T0	MGG_02417T0
NCU02534T0	MGG_09285T0
NCU02179T0	MGG_12601T0
NCU08840T0	MGG_06054T0
NCU03204T0	MGG_14526T0
NCU09804T0	MGG_06355T0
NCU08708T0	MGG_14714T0
NCU02650T0	MGG_02608T0
NCU00378T0	MGG_05008T0
NCU03493T0	MGG_03919T0
NCU08272T0	MGG_01723T0
NCU00587T0	MGG_10268T0
NCU07400T0	MGG_04472T0
NCU02235T0	MGG_11475T0
NCU06685T0	MGG_07291T0
NCU05499T0	MGG_00431T0
NCU07284T0	MGG_00126T0
NCU06799T0	MGG_02377T0
NCU07438T0	MGG_02802T0
NCU07778T0	MGG_05356T0
NCU01098T0	MGG_04886T0
NCU03713T0	MGG_08146T0
NCU08663T0	MGG_05817T0
NCU09034T0	MGG_08317T0
NCU03066T0	MGG_00188T0
NCU01231T0	MGG_03360T0
NCU02003T0	MGG_03641T0
NCU00978T0	MGG_10826T0
NCU01240T0	MGG_12973T0
NCU08741T0	MGG_06211T0
NCU02639T0	MGG_07169T0
NCU00801T0	MGG_09728T0
NCU03961T0	MGG_06500T0
NCU06918T0	MGG_08056T0
NCU09220T0	MGG_05755T0
NCU03922T0	MGG_01026T0
NCU04646T0	MGG_06763T0
NCU01122T0	MGG_10664T0
NCU06026T0	MGG_07779T0
NCU02716T0	MGG_13154T0
NCU09380T0	MGG_13803T0
NCU10042T0	MGG_10607T0
NCU10042T1	MGG_10607T0
NCU02361T0	MGG_03533T0
NCU07395T0	MGG_11568T0
NCU09112T0	MGG_09925T0
NCU08297T0	MGG_01521T0
NCU08297T1	MGG_01521T0
NCU07358T0	MGG_00338T0
NCU11312T0	MGG_08843T0
NCU05627T0	MGG_00040T0
NCU11263T0	MGG_00988T0
NCU08935T0	MGG_06199T0
NCU00754T0	MGG_04158T0
NCU03944T0	MGG_07273T0
NCU11190T0	MGG_02817T0
NCU08626T0	MGG_06836T0
NCU01234T0	MGG_04885T0
NCU06870T0	MGG_00864T0
NCU04435T0	MGG_05107T0
NCU02260T0	MGG_00908T0
NCU01919T0	MGG_02970T0
NCU00897T0	MGG_04517T0
NCU04841T0	MGG_00455T0
NCU02425T0	MGG_03558T0
NCU05578T0	MGG_09971T0
NCU08998T0	MGG_01662T0
NCU08998T1	MGG_01662T0
NCU05585T0	MGG_05600T0
NCU04053T0	MGG_11546T0
NCU09807T0	MGG_06360T0
NCU11251T0	MGG_01259T0
NCU08216T0	MGG_07384T0
NCU04400T0	MGG_03095T0
NCU01433T0	MGG_06941T0
NCU00077T0	MGG_10157T0
NCU03952T0	MGG_07258T0
NCU07720T0	MGG_04182T0
NCU04457T0	MGG_08036T0
NCU02961T0	MGG_10841T0
NCU07587T0	MGG_09869T0
NCU09106T0	MGG_09930T0
NCU08977T0	MGG_11317T0
NCU07986T0	MGG_15076T0
NCU07874T0	MGG_06400T0
NCU03662T0	MGG_08303T0
NCU03425T0	MGG_08923T0
NCU07584T0	MGG_09837T0
NCU06959T0	MGG_14969T0
NCU04848T0	MGG_00660T0
NCU10762T0	MGG_01559T0
NCU01652T0	MGG_07195T0
NCU04670T0	MGG_08112T0
NCU06449T0	MGG_06469T0
NCU06523T0	MGG_07547T0
NCU08517T0	MGG_12369T0
NCU02296T0	MGG_10412T0
NCU05782T0	MGG_08272T0
NCU05830T0	MGG_11062T0
NCU09547T0	MGG_08169T0
NCU03768T1	MGG_04017T0
NCU03768T0	MGG_04017T0
NCU03768T2	MGG_04017T0
NCU02795T0	MGG_01633T0
NCU00272T0	MGG_14763T0
NCU04111T0	MGG_09209T0
NCU11399T0	MGG_04979T0
NCU09223T0	MGG_05753T0
NCU11705T0	MGG_09828T0
NCU01449T0	MGG_06917T0
NCU01449T1	MGG_06917T0
NCU00904T0	MGG_01202T0
NCU09064T0	MGG_02810T0
NCU08370T0	MGG_03735T0
NCU02752T0	MGG_15160T0
NCU10852T0	MGG_09922T0
NCU02325T0	MGG_00919T0
NCU00721T0	MGG_02899T0
NCU01333T0	MGG_02465T0
NCU02546T0	MGG_01561T0
NCU04656T0	MGG_02475T0
NCU07669T0	MGG_01486T0
NCU05226T0	MGG_04146T0
NCU06270T0	MGG_05258T0
NCU07420T0	MGG_04400T0
NCU08364T0	MGG_08601T0
NCU03823T0	MGG_06939T0
NCU04089T0	MGG_07795T0
NCU11511T0	MGG_10820T0
NCU00677T0	MGG_12589T0
NCU11803T0	MGG_06147T0
NCU04840T0	MGG_00454T0
NCU04612T0	MGG_00800T0
NCU04216T0	MGG_04618T0
NCU00772T0	MGG_08746T0
NCU06843T0	MGG_03193T0
NCU03339T0	MGG_12749T0
NCU02147T0	MGG_03061T0
NCU00023T0	MGG_06259T0
NCU03258T0	MGG_09949T0
NCU09521T0	MGG_14350T0
NCU01000T1	MGG_08785T0
NCU01000T0	MGG_08785T0
NCU00919T0	MGG_04523T0
NCU02411T0	MGG_03548T0
NCU05888T0	MGG_05555T0
NCU05213T0	MGG_12338T0
NCU07732T0	MGG_01743T0
NCU07732T1	MGG_01743T0
NCU00936T0	MGG_01230T0
NCU06988T0	MGG_01457T0
NCU07893T0	MGG_10538T0
NCU01435T0	MGG_06928T0
NCU05104T0	MGG_07809T0
NCU05363T0	MGG_01380T0
NCU03861T0	MGG_07264T0
NCU05850T0	MGG_08262T0
NCU08563T0	MGG_13435T0
NCU00427T0	MGG_05213T0
NCU08346T0	MGG_03729T0
NCU08114T0	MGG_09307T0
NCU07362T0	MGG_00335T0
NCU04078T0	MGG_03824T0
NCU06419T0	MGG_06482T0
NCU07909T0	MGG_05160T0
NCU04364T0	MGG_11129T0
NCU05861T0	MGG_11779T0
NCU01961T0	MGG_02980T0
NCU04185T0	MGG_12122T0
NCU04259T0	MGG_00957T0
NCU00306T0	MGG_05723T0
NCU00809T0	MGG_05889T0
NCU08706T0	MGG_00206T0
NCU06644T0	MGG_07338T0
NCU10381T0	MGG_11429T0
NCU01181T0	MGG_08661T0
NCU00894T0	MGG_11278T0
NCU06032T0	MGG_08257T0
NCU04272T0	MGG_00984T0
NCU02725T0	MGG_05712T0
NCU06593T0	MGG_01702T0
NCU08669T0	MGG_05814T0
NCU03857T0	MGG_07268T0
NCU05937T0	MGG_05936T0
NCU02354T0	MGG_13532T0
NCU01767T0	MGG_03154T0
NCU01132T0	MGG_04780T0
NCU02415T0	MGG_03542T0
NCU07383T0	MGG_01329T0
NCU05308T0	MGG_06086T0
NCU06760T0	MGG_07161T0
NCU06231T0	MGG_08827T0
NCU07607T0	MGG_09827T0
NCU04642T0	MGG_00770T0
NCU03176T0	MGG_03007T0
NCU03795T0	MGG_07466T0
NCU06409T0	MGG_06242T0
NCU08312T0	MGG_12345T0
NCU00536T0	MGG_14202T0
NCU11685T0	MGG_04943T0
NCU03938T0	MGG_14852T0
NCU11642T0	MGG_05526T0
NCU04481T0	MGG_12248T0
NCU04468T0	MGG_13659T0
NCU02256T0	MGG_00896T0
NCU00181T0	MGG_06417T0
NCU01439T0	MGG_11794T0
NCU06194T0	MGG_08856T0
NCU07001T0	MGG_01469T0
NCU02586T0	MGG_13514T0
NCU08194T0	MGG_13326T0
NCU01936T0	MGG_02924T0
NCU00988T0	MGG_04225T0
NCU06246T0	MGG_05112T0
NCU06435T0	MGG_06476T0
NCU02960T0	MGG_10840T0
NCU07863T0	MGG_06434T0
NCU06052T0	MGG_09235T0
NCU04042T0	MGG_00645T0
NCU07544T0	MGG_00139T0
NCU06701T0	MGG_04000T0
NCU05028T0	MGG_07963T0
NCU08148T0	MGG_05467T0
NCU00553T0	MGG_03048T0
NCU02591T0	MGG_03628T0
NCU09757T0	MGG_03933T0
NCU08471T0	MGG_06977T0
NCU00230T0	MGG_05312T0
NCU04938T0	MGG_00779T0
NCU01151T0	MGG_08067T0
NCU03608T0	MGG_01808T0
NCU07367T0	MGG_00330T0
NCU07850T0	MGG_05280T0
NCU09347T0	MGG_06524T0
NCU06718T0	MGG_09536T0
NCU10276T0	MGG_07606T0
NCU06341T0	MGG_13192T1
NCU02430T0	MGG_03583T0
NCU04600T0	MGG_01351T0
NCU06710T0	MGG_04052T0
NCU11306T0	MGG_00832T0
NCU01290T0	MGG_07518T0
NCU02457T0	MGG_07238T0
NCU04581T0	MGG_05350T0
NCU06271T0	MGG_05259T0
NCU06240T0	MGG_06368T0
NCU06179T0	MGG_06420T0
NCU03217T0	MGG_03684T0
NCU06005T0	MGG_01281T0
NCU03495T0	MGG_03918T0
NCU03637T0	MGG_06951T0
NCU12009T0	MGG_01385T0
NCU03921T0	MGG_11448T0
NCU10652T0	MGG_13447T0
NCU02209T0	MGG_01985T0
NCU00007T0	MGG_06440T0
NCU03336T0	MGG_03906T0
NCU05987T0	MGG_01308T0
NCU01170T0	MGG_08307T0
NCU07987T0	MGG_07074T0
NCU04096T0	MGG_12118T0
NCU00711T0	MGG_10469T0
NCU05302T0	MGG_06080T0
NCU06526T0	MGG_05235T0
NCU10847T0	MGG_03677T0
NCU08687T0	MGG_05440T0
NCU07246T0	MGG_08463T0
NCU09533T0	MGG_07463T0
NCU02232T0	MGG_00881T0
NCU00122T0	MGG_10126T0
NCU08607T0	MGG_01245T0
NCU07820T0	MGG_02319T0
NCU05042T0	MGG_08046T0
NCU04942T0	MGG_03103T0
NCU04963T0	MGG_06203T0
NCU09333T0	MGG_04428T0
NCU06039T0	MGG_08065T0
NCU09698T0	MGG_08760T0
NCU01455T0	MGG_06904T0
NCU07021T0	MGG_01433T0
NCU00602T0	MGG_10321T0
NCU03756T0	MGG_08189T0
NCU01086T0	MGG_13928T0
NCU01964T0	MGG_02984T0
NCU04757T0	MGG_02481T0
NCU02044T0	MGG_10957T0
NCU08715T0	MGG_06828T0
NCU01564T0	MGG_01072T0
NCU03242T0	MGG_04475T0
NCU04333T0	MGG_05996T0
NCU07171T0	MGG_10690T0
NCU08024T0	MGG_12335T0
NCU02565T0	MGG_03606T0
NCU03779T0	MGG_04014T0
NCU04783T0	MGG_04616T0
NCU03633T0	MGG_06946T0
NCU05606T0	MGG_05602T0
NCU04747T0	MGG_01279T0
NCU03741T0	MGG_08159T0
NCU03229T0	MGG_11419T0
NCU03372T0	MGG_02409T0
NCU02582T0	MGG_03620T0
NCU00196T0	MGG_06390T0
NCU06089T0	MGG_00841T0
NCU01178T0	MGG_08636T0
NCU00064T0	MGG_08826T0
NCU04192T0	MGG_07536T0
NCU04270T0	MGG_00982T0
NCU02015T0	MGG_03664T0
NCU00182T0	MGG_06418T0
NCU01141T0	MGG_07543T0
NCU00289T0	MGG_08917T0
NCU03009T0	MGG_10565T0
NCU11927T0	MGG_03233T0
NCU01615T0	MGG_03892T0
NCU01809T0	MGG_06686T0
NCU06921T0	MGG_08133T0
NCU00317T0	MGG_06335T0
NCU02785T0	MGG_08596T0
NCU06418T0	MGG_06483T0
NCU09659T0	MGG_12474T0
NCU11934T0	MGG_11919T0
NCU01180T0	MGG_08638T0
NCU00865T0	MGG_10252T0
NCU09068T0	MGG_02755T0
NCU11176T0	MGG_07714T0
NCU09162T0	MGG_10955T0
NCU03436T0	MGG_03911T0
NCU06336T0	MGG_01448T0
NCU07521T0	MGG_00261T0
NCU01443T0	MGG_06913T0
NCU01367T0	MGG_07030T0
NCU03593T0	MGG_04853T0
NCU00631T0	MGG_12631T0
NCU01235T0	MGG_12972T0
NCU01066T0	MGG_01384T0
NCU05791T0	MGG_04708T0
NCU07070T0	MGG_04993T0
NCU00599T0	MGG_15003T0
NCU02803T0	MGG_01583T0
NCU02009T0	MGG_03667T0
NCU05715T0	MGG_06628T0
NCU01572T0	MGG_06519T0
NCU04653T0	MGG_07478T0
NCU06190T0	MGG_06447T0
NCU05752T0	MGG_13773T0
NCU06659T0	MGG_04106T0
NCU06371T0	MGG_01682T0
NCU02966T0	MGG_05616T0
NCU09093T0	MGG_02762T0
NCU09540T0	MGG_09528T0
NCU08779T1	MGG_07660T0
NCU08779T0	MGG_07660T0
NCU00119T0	MGG_00469T0
NCU02604T0	MGG_01224T0
NCU04289T0	MGG_00943T0
NCU03548T0	MGG_02390T0
NCU01387T0	MGG_12309T0
NCU03678T0	MGG_09210T0
NCU06430T0	MGG_06275T0
NCU02996T0	MGG_04825T0
NCU01324T0	MGG_06893T0
NCU08503T0	MGG_03237T0
NCU07290T0	MGG_05378T0
NCU06482T0	MGG_06371T0
NCU02896T0	MGG_11119T0
NCU02585T0	MGG_13512T0
NCU06943T0	MGG_07915T0
NCU00226T0	MGG_05309T0
NCU00395T0	MGG_06458T0
NCU06493T0	MGG_00365T0
NCU01304T0	MGG_07532T0
NCU08888T0	MGG_00876T0
NCU04796T0	MGG_09512T0
NCU02375T0	MGG_03527T0
NCU03890T0	MGG_04954T0
NCU04008T0	MGG_07053T0
NCU00526T0	MGG_02876T0
NCU00582T0	MGG_03002T0
NCU09027T0	MGG_02315T0
NCU03728T0	MGG_08168T0
NCU06305T0	MGG_06644T0
NCU09370T0	MGG_04625T0
NCU08997T0	MGG_05299T0
NCU06543T0	MGG_08690T0
NCU09551T0	MGG_07444T0
NCU01195T0	MGG_08074T0
NCU04807T0	MGG_09507T0
NCU07082T0	MGG_13783T0
NCU02393T0	MGG_09565T0
NCU02393T1	MGG_09565T0
NCU01517T0	MGG_01096T0
NCU02657T0	MGG_00383T0
NCU00755T0	MGG_03123T0
NCU02464T0	MGG_03087T0
NCU03396T0	MGG_07008T0
NCU03737T0	MGG_08162T0
NCU03462T0	MGG_12108T0
NCU01596T0	MGG_03211T0
NCU01913T0	MGG_02946T0
NCU04247T0	MGG_09547T0
NCU09434T0	MGG_14873T0
NCU04383T0	MGG_06117T0
NCU03291T0	MGG_09891T0
NCU07714T0	MGG_07126T0
NCU07024T0	MGG_01822T0
NCU01388T0	MGG_08182T0
NCU07015T0	MGG_04110T0
NCU04808T0	MGG_09506T0
NCU02637T0	MGG_00179T0
NCU06980T0	MGG_01435T0
NCU08961T0	MGG_01156T0
NCU07865T0	MGG_06394T0
NCU08995T0	MGG_05298T0
NCU07659T0	MGG_09878T0
NCU03188T0	MGG_02689T0
NCU10715T0	MGG_00853T0
NCU07414T0	MGG_04462T0
NCU09388T0	MGG_05642T0
NCU04390T0	MGG_01777T0
NCU01013T0	MGG_10655T0
NCU00915T0	MGG_12574T0
NCU01542T0	MGG_11443T0
NCU00649T0	MGG_13497T0
NCU00440T0	MGG_05201T0
NCU07914T0	MGG_05063T0
NCU03491T0	MGG_12101T0
NCU07985T0	MGG_11132T0
NCU02109T0	MGG_01320T0
NCU03719T0	MGG_00730T0
NCU03049T0	MGG_04751T0
NCU06652T0	MGG_06011T0
NCU02536T0	MGG_11732T0
NCU04143T0	MGG_06760T0
NCU09788T0	MGG_10669T0
NCU08939T0	MGG_06191T0
NCU11748T0	MGG_06138T0
NCU09115T0	MGG_09920T0
NCU09789T0	MGG_10691T0
NCU00194T0	MGG_06392T0
NCU04534T0	MGG_09369T0
NCU00589T0	MGG_10269T0
NCU01365T0	MGG_10627T0
NCU06245T0	MGG_05332T0
NCU03714T0	MGG_08147T0
NCU09307T0	MGG_04459T0
NCU00035T0	MGG_05326T0
NCU04465T0	MGG_11079T0
NCU00455T0	MGG_05199T0
NCU03039T0	MGG_00348T0
NCU02620T0	MGG_01206T0
NCU03186T0	MGG_03027T0
NCU09575T0	MGG_00314T0
NCU03748T0	MGG_08564T0
NCU01216T0	MGG_13065T0
NCU00985T0	MGG_13610T0
NCU09678T0	MGG_10255T0
NCU00301T0	MGG_00361T0
NCU01993T0	MGG_02633T0
NCU00292T0	MGG_08915T0
NCU08811T0	MGG_01472T0
NCU06347T0	MGG_06180T0
NCU04478T0	MGG_10172T0
NCU10927T0	MGG_04190T0
NCU08880T0	MGG_06782T0
NCU12019T0	MGG_12721T0
NCU05420T0	MGG_03281T0
NCU00593T0	MGG_10325T0
NCU08333T0	MGG_02695T0
NCU08197T0	MGG_09081T0
NCU05411T0	MGG_03939T0
NCU07419T0	MGG_04401T0
NCU05519T0	MGG_07843T0
NCU04672T0	MGG_10534T0
NCU00421T0	MGG_06315T0
NCU06924T0	MGG_00805T0
NCU05897T0	MGG_09193T0
NCU00512T0	MGG_04724T0
NCU01481T0	MGG_07178T0
NCU04593T0	MGG_07220T0
NCU06931T0	MGG_05992T0
NCU03018T0	MGG_14800T0
NCU09771T0	MGG_06605T0
NCU01271T0	MGG_02441T0
NCU04598T0	MGG_01348T0
NCU01044T0	MGG_12321T0
NCU05254T0	MGG_01828T0
NCU03395T0	MGG_07007T0
NCU08512T0	MGG_03242T0
NCU00277T0	MGG_14713T0
NCU09864T0	MGG_03840T0
NCU04173T0	MGG_03982T0
NCU04173T1	MGG_03982T0
NCU03948T0	MGG_01812T0
NCU03295T0	MGG_04548T0
NCU06112T0	MGG_03869T0
NCU11395T0	MGG_02886T0
NCU09321T0	MGG_04371T0
NCU09368T0	MGG_04623T0
NCU09646T0	MGG_10700T0
NCU04391T0	MGG_01778T0
NCU01183T0	MGG_08640T0
NCU03813T0	MGG_04034T0	MGG_04034T1
NCU02265T0	MGG_00903T0
NCU02238T0	MGG_03298T0
NCU05427T0	MGG_03187T0
NCU02195T0	MGG_06616T0
NCU04118T0	MGG_11805T0
NCU10059T0	MGG_15300T0
NCU10383T1	MGG_06530T0
NCU10383T0	MGG_06530T0
NCU08301T0	MGG_01528T0
NCU07960T0	MGG_05085T0
NCU04633T0	MGG_09205T0
NCU07340T0	MGG_06834T0
NCU04947T0	MGG_09995T0
NCU01512T0	MGG_03217T0
NCU03057T0	MGG_02169T0
NCU04306T0	MGG_00966T0
NCU03347T0	MGG_03264T0
NCU03238T0	MGG_04679T0
NCU05064T0	MGG_03451T0
NCU01095T0	MGG_15183T0
NCU03255T0	MGG_00538T0
NCU02746T0	MGG_04827T0
NCU06054T0	MGG_09239T0
NCU06541T0	MGG_08692T0
NCU04504T0	MGG_11672T0
NCU05846T0	MGG_10329T0
NCU07496T0	MGG_00152T0
NCU07941T0	MGG_04156T0
NCU06452T0	MGG_06466T0
NCU07609T0	MGG_09130T0
NCU05859T0	MGG_14308T0
NCU09116T0	MGG_09919T0
NCU07859T0	MGG_14886T0
NCU09814T0	MGG_15164T0
NCU08606T0	MGG_01244T0
NCU09025T0	MGG_03390T0
NCU06679T0	MGG_07323T0
NCU05526T0	MGG_01092T0
NCU02690T0	MGG_04378T0
NCU01321T0	MGG_06908T0
NCU02307T0	MGG_10422T0
NCU02336T0	MGG_10853T0
NCU09486T0	MGG_03287T0
NCU02940T0	MGG_14901T0
NCU11693T0	MGG_10681T0
NCU03759T0	MGG_06949T0
NCU04005T0	MGG_08097T0
NCU06382T0	MGG_06024T0
NCU03550T0	MGG_02385T0
NCU07492T0	MGG_00151T0
NCU05575T0	MGG_05598T0
NCU02571T0	MGG_13499T0
NCU03055T0	MGG_00164T0
NCU05117T0	MGG_04717T0
NCU11213T0	MGG_01288T0
NCU06628T0	MGG_06101T0
NCU06630T0	MGG_06099T0
NCU07952T0	MGG_05133T0
NCU04092T0	MGG_11078T0
NCU06923T0	MGG_08139T0
NCU08983T0	MGG_06313T0
NCU04924T0	MGG_00099T0
NCU00389T0	MGG_05730T0
NCU01737T0	MGG_08557T0
NCU05224T0	MGG_12159T0
NCU07899T0	MGG_15108T0
NCU00434T0	MGG_05207T0
NCU00070T0	MGG_10164T0
NCU01348T0	MGG_10533T0
NCU04002T0	MGG_08095T0
NCU07911T0	MGG_05065T0
NCU00575T0	MGG_03041T0
NCU02012T0	MGG_03669T0
NCU09571T0	MGG_00308T0
NCU06860T0	MGG_03843T0
NCU03695T0	MGG_09213T0
NCU01412T0	MGG_12996T0
NCU01160T0	MGG_07333T0
NCU11222T0	MGG_01095T0
NCU00829T0	MGG_07833T0
NCU09732T0	MGG_01755T0
NCU07880T0	MGG_06413T0
NCU08578T0	MGG_05718T0
NCU02541T0	MGG_09287T0
NCU01678T0	MGG_01125T0
NCU05899T0	MGG_00835T0
NCU00831T0	MGG_13765T0
NCU05564T0	MGG_13641T0
NCU04809T0	MGG_00464T0
NCU08177T0	MGG_00700T0
NCU08507T0	MGG_03238T0
NCU06077T0	MGG_08060T0
NCU08436T0	MGG_06204T0
NCU08153T0	MGG_11613T0
NCU02104T0	MGG_04651T0
NCU07298T0	MGG_13032T0
NCU07675T0	MGG_12339T0
NCU00565T0	MGG_02691T0
NCU02004T0	MGG_03661T0
NCU02401T0	MGG_03574T0
NCU09904T0	MGG_02573T0
NCU11544T0	MGG_02829T0
NCU11544T1	MGG_02829T0
NCU00715T0	MGG_01991T0
NCU01438T0	MGG_06924T0
NCU03776T0	MGG_05044T0
NCU08514T0	MGG_03243T0
NCU00861T0	MGG_04344T0	MGG_07787T0
NCU09635T0	MGG_02915T0
NCU07055T0	MGG_06552T0
NCU07814T0	MGG_13068T0
NCU00310T0	MGG_06314T0
NCU09930T0	MGG_01474T0
NCU09098T0	MGG_02722T0
NCU06428T0	MGG_06481T0
NCU05196T0	MGG_11144T0
NCU06724T0	MGG_14279T0
NCU09912T0	MGG_10289T0
NCU00691T0	MGG_02839T0
NCU00006T0	MGG_06439T0
NCU06187T0	MGG_03645T0
NCU05582T0	MGG_05584T0
NCU08511T0	MGG_03241T0
NCU10314T0	MGG_12817T0
NCU05143T0	MGG_00194T0
NCU00161T0	MGG_05695T0
NCU05069T0	MGG_14068T0
NCU00472T0	MGG_04990T0
NCU09843T0	MGG_03129T0
NCU07849T0	MGG_12895T0
NCU07849T1	MGG_12895T0
NCU01651T0	MGG_01117T0
NCU02408T0	MGG_03569T0
NCU08040T0	MGG_01832T0
NCU08325T0	MGG_03299T0
NCU10409T0	MGG_03462T0
NCU06056T0	MGG_09244T0
NCU11288T0	MGG_13438T0
NCU00118T0	MGG_00470T0
NCU00643T0	MGG_01231T0
NCU01402T0	MGG_00755T0
NCU03567T0	MGG_01799T0
NCU08331T0	MGG_01489T0
NCU09737T0	MGG_04128T1
NCU05410T0	MGG_11934T0
NCU02776T0	MGG_01614T0
NCU04503T0	MGG_00087T0
NCU03564T0	MGG_01800T0
NCU03124T0	MGG_03696T0
NCU07461T0	MGG_04577T0
NCU07887T0	MGG_06408T0
NCU09237T0	MGG_00514T0
NCU05587T0	MGG_05587T0
NCU04418T0	MGG_06794T0
NCU10189T0	MGG_01030T0
NCU10467T0	MGG_07526T0
NCU03254T0	MGG_00530T0
NCU02291T0	MGG_06561T0
NCU00089T0	MGG_10152T0
NCU08291T0	MGG_01513T0
NCU01411T0	MGG_09502T0
NCU02555T0	MGG_11256T0
NCU03107T0	MGG_03701T0
NCU09024T0	MGG_02371T0
NCU06460T0	MGG_06306T0
NCU08579T0	MGG_04494T0
NCU10776T0	MGG_03419T0
NCU04637T0	MGG_11497T0
NCU05260T0	MGG_11140T0
NCU08131T0	MGG_09640T0
NCU05513T0	MGG_00408T0
NCU00494T0	MGG_05678T0
NCU01019T0	MGG_11709T0
NCU08127T0	MGG_13455T0
NCU00422T0	MGG_06316T0
NCU00422T1	MGG_06316T0
NCU02305T0	MGG_03343T0
NCU03145T0	MGG_03634T0
NCU07067T0	MGG_00994T0
NCU06618T0	MGG_04858T0
NCU01669T0	MGG_11428T0
NCU11342T0	MGG_05929T0
NCU11795T0	MGG_10490T0
NCU05886T0	MGG_05553T0	MGG_07417T0
NCU03846T0	MGG_08117T0
NCU03846T1	MGG_08117T0
NCU02724T0	MGG_05709T0
NCU03996T0	MGG_04499T0
NCU05218T0	MGG_04133T0
NCU11204T0	MGG_03721T0
NCU01057T0	MGG_10254T0
NCU01057T1	MGG_10254T0
NCU01267T0	MGG_02437T0
NCU05536T0	MGG_00318T0
NCU06989T0	MGG_01456T0
NCU00167T0	MGG_11100T0
NCU06191T0	MGG_06454T0
NCU02272T0	MGG_11470T0
[truncated: 4,694 more rows]
[truncated: 4 more columns]
