# Supplementary material for: Evolutionary Conservation and Diversification of Puf RNA Binding Proteins and Their mRNA Targets
Source: PLoS Biol. 2015 Nov 20;13(11):e1002307. doi: 10.1371/journal.pbio.1002307 (PMC4654594; doi:10.1371/journal.pbio.1002307)
Supplement: S4 Dataset — (ZIP) [file pbio.1002307.s004.zip › N.crassa.fa_N.discreta.fa.txt]

NCU06468T0	105770
NCU02793T0	11552
NCU06976T0	85381
NCU07119T0	110981
NCU08501T0	83802
NCU01379T0	71353
NCU05837T0	82810
NCU07702T0	75620
NCU06294T0	75154
NCU00459T0	125818
NCU05132T0	19638
NCU09740T0	22575
NCU04531T0	100398
NCU00274T0	24118
NCU01642T0	128201
NCU00671T0	23659
NCU07002T0	158189
NCU05803T0	101235
NCU02494T0	153481
NCU09638T0	104681
NCU04865T0	20115
NCU02083T0	73149
NCU05608T0	98217
NCU08399T0	100363
NCU10346T0	19115
NCU02478T0	73672
NCU08132T0	83043
NCU07832T0	87457
NCU07949T0	109487
NCU11188T0	126780
NCU02918T0	57046
NCU08535T0	87178
NCU00320T0	155358
NCU04548T0	156849
NCU01823T0	65323
NCU08377T0	99307
NCU05047T0	67003
NCU02685T0	92461
NCU03234T0	81274
NCU00949T0	57711
NCU05011T0	158247
NCU03584T0	89117
NCU01744T0	84265
NCU01260T0	123043
NCU09104T0	123777
NCU07307T0	74435
NCU05458T0	103092
NCU04766T0	79569
NCU04512T0	22290
NCU02762T0	153720
NCU08267T0	124744
NCU09492T0	106178
NCU00205T0	96967
NCU08993T0	96329
NCU06871T0	82221
NCU02036T0	73251
NCU05901T0	112566
NCU07710T0	154242
NCU05620T0	79838
NCU07863T0	87517
NCU00239T0	24154
NCU10282T0	154549
NCU08926T0	90691
NCU08441T0	127994
NCU04170T0	152762
NCU08919T0	70049
NCU06338T0	154095
NCU07378T0	76963
NCU01833T0	102843
NCU03955T0	126721
NCU07556T0	125729
NCU05250T0	103391
NCU07308T0	74440
NCU03505T0	129279
NCU09866T0	80085
NCU07658T0	104846
NCU04350T0	93135
NCU09367T0	129723
NCU07412T0	76890
NCU08287T0	75428
NCU07116T0	139272
NCU06733T0	17977
NCU01431T0	152707
NCU06484T0	129529
NCU04784T0	126399
NCU08598T0	154476
NCU02052T0	73220
NCU03545T0	105287
NCU02103T0	73118
NCU01238T0	123023
NCU06930T0	127474
NCU04352T0	55254
NCU03811T0	49815
NCU08603T0	94541
NCU09219T0	95188
NCU03116T0	99909
NCU09357T0	101921
NCU02131T0	91380
NCU02112T0	54201
NCU00199T0	126024
NCU00770T0	125572
NCU00833T0	125526
NCU08889T0	104424
NCU01638T0	84105
NCU06272T0	24380
NCU00962T0	109980
NCU09993T0	100247
NCU01951T0	53736
NCU01953T0	21179
NCU03685T0	17489
NCU02234T0	112813
NCU04692T0	60505
NCU02510T0	92083
NCU02068T0	123879
NCU03060T0	127200
NCU06190T0	126259
NCU03379T0	86626
NCU06832T0	103043
NCU07010T0	158182
NCU07516T0	96160
NCU04472T0	124603
NCU04444T0	93329
NCU11953T0	157795
NCU05634T0	61005
NCU00273T0	96836
NCU01187T0	70954
NCU00336T0	96723
NCU00743T0	77518
NCU05375T0	103197
NCU01315T0	123089
NCU05054T0	158274
NCU02669T0	74087
NCU11669T0	90163
NCU03591T0	89111
NCU00388T0	78262
NCU06626T0	22591
NCU02178T0	153173
NCU04021T0	98610
NCU03986T0	126699
NCU04254T0	123477
NCU04105T0	135924
NCU01632T0	128193
NCU02554T0	124138
NCU07868T0	87527
NCU06579T0	94198
NCU08565T0	158945
NCU11254T0	101759
NCU03754T0	88805
NCU09012T0	138666
NCU08270T0	124747
NCU05591T0	79892
NCU07443T0	91196
NCU01910T0	36885
NCU05238T0	158052
NCU06534T0	124958
NCU04258T0	72233
NCU08358T0	126908
NCU12096T0	100154
NCU02225T0	101512
NCU02578T0	73907
NCU04838T0	98079
NCU00372T0	78296
NCU03220T0	156550
NCU08056T0	153032
NCU02789T0	22970
NCU08276T0	154155
NCU05317T0	19332
NCU07854T0	105898
NCU03592T0	122912
NCU07618T0	142459
NCU01335T0	152477
NCU09657T0	104740
NCU06171T0	97652
NCU07870T0	87532
NCU10009T0	126596
NCU00939T0	77176
NCU00480T0	155225
NCU10423T0	18561
NCU00424T0	78178
NCU03263T0	81218
NCU02082T0	123869
NCU03962T0	98745
NCU02120T0	123832
NCU10337T0	152530
NCU06488T0	105813
NCU05802T0	101239
NCU09520T0	129772
NCU00495T0	96386
NCU00622T0	80559
NCU01554T0	83987
NCU03776T0	122782
NCU02349T0	127919
NCU06281T0	93492
NCU01465T0	90103
NCU07276T0	124343
NCU04749T0	126370
NCU04611T0	89216
NCU06715T0	123245
NCU06065T0	100935
NCU04024T0	80240
NCU04161T0	90354
NCU09869T0	126603
NCU11296T0	75021
NCU12161T0	159359
NCU12039T0	141084
NCU07866T0	21658
NCU02524T0	92110
NCU09830T0	88353
NCU11990T0	127980
NCU04736T0	155822
NCU03652T0	70656
NCU06181T0	126267
NCU09438T0	127280
NCU06382T0	11084
NCU06984T0	128686
NCU08632T0	125054
NCU04834T0	79713
NCU08023T0	92987
NCU03164T0	81431
NCU03350T0	87625
NCU07187T0	72568
NCU03103T0	127161
NCU05861T0	157137
NCU08604T0	154482
NCU02833T0	94741
NCU00124T0	24256
NCU01143T0	128996
NCU00352T0	78337
NCU02994T0	154667
NCU01193T0	164886
NCU08685T0	74561
NCU04095T0	123335
NCU04112T0	90457
NCU01197T0	89300
NCU02898T0	154612
NCU06308T0	54681
NCU00423T0	125846
NCU08373T0	80931
NCU08597T0	154474
NCU04569T0	122922
NCU02247T0	127837
NCU10143T0	123326
NCU01722T0	84230
NCU03071T0	127190
NCU00219T0	58529
NCU06766T0	113434
NCU01098T0	135158
NCU05902T0	127621
NCU03621T0	152253
NCU09443T0	100227
NCU10733T0	111135
NCU05120T0	128789
NCU00276T0	125961
NCU06638T0	123181
NCU08064T0	90986
NCU04898T0	86514
NCU09793T0	98130
NCU06696T0	123225
NCU02689T0	124247
NCU01486T0	157585
NCU00621T0	156247
NCU03573T0	129646
NCU11961T0	18805
NCU09482T0	129681
NCU08439T0	127992
NCU08420T0	157514
NCU03818T0	88658
NCU10217T0	111487
NCU01857T0	73598
NCU07546T0	96216
NCU06496T0	126288
NCU07534T0	155136
NCU04661T0	104631
NCU02794T0	125172
NCU00152T0	97088
NCU10043T0	125327
NCU09120T0	126959
NCU03852T0	115228
NCU10747T0	101853
NCU09007T0	125757
NCU02048T0	91571
NCU01461T0	90108
NCU02049T0	91570
NCU00021T0	126166
NCU02815T0	57874
NCU03897T0	156227
NCU00668T0	77671
NCU04871T0	16261
NCU06884T0	112336
NCU03546T0	105290
NCU09324T0	127220
NCU01522T0	102311
NCU01510T0	128123
NCU08875T0	85900
NCU07513T0	96153
NCU05891T0	82735
NCU08616T0	94562
NCU04007T0	80284
NCU02111T0	91430
NCU01675T0	102554
NCU00095T0	155537
NCU01659T0	141434
NCU10066T0	168191
NCU04321T0	123511
NCU02315T0	127892
NCU05271T0	103440
NCU04826T0	79700
NCU07473T0	123715
NCU02742T0	124290
NCU09244T0	154510
NCU00579T0	156280
NCU01747T0	84276
NCU02051T0	91565
NCU07029T0	163849
NCU02057T0	73206
NCU09807T0	88146
NCU09297T0	156747
NCU06199T0	155703
NCU03045T0	125284
NCU00396T0	59235
NCU07924T0	109462
NCU04827T0	126433
NCU03523T0	105249
NCU08682T0	124416
NCU03042T0	95104
NCU04663T0	158568
NCU09162T0	129375
NCU03808T0	88684
NCU11619T0	122600
NCU04750T0	97895
NCU03937T0	80429
NCU02202T0	83095
NCU06500T0	126284
NCU08316T0	75487
NCU00281T0	96822
NCU08435T0	157480
NCU08118T0	153065
NCU02750T0	108663
NCU08135T0	101410
NCU04125T0	90427
NCU08021T0	74647
NCU09112T0	156446
NCU02354T0	127924
NCU04859T0	129135
NCU06249T0	155653
NCU06216T0	126236
NCU03792T0	88725
NCU03784T0	88739
NCU02747T0	124295
NCU05219T0	84942
NCU07514T0	96158
NCU07012T0	85305
NCU09157T0	158886
NCU01009T0	135224
NCU08957T0	18334
NCU03844T0	88609
NCU02505T0	92072
NCU00045T0	155585
NCU09975T0	124058
NCU03797T0	122764
NCU03010T0	80771
NCU04767T0	126384
NCU01772T0	128279
NCU11301T0	127550
NCU01323T0	135654
NCU01472T0	90087
NCU03483T0	86785
NCU09552T0	71730
NCU04088T0	80114
NCU10926T0	68479
NCU09064T0	123749
NCU04348T0	93129
NCU07707T0	93980
NCU05502T0	126582
NCU01206T0	123002
NCU06738T0	168860
NCU01247T0	89406
NCU02053T0	91558
NCU09450T0	100216
NCU07691T0	154225
NCU11050T0	27109
NCU09820T0	61856
NCU07554T0	77876
NCU07425T0	76861
NCU05257T0	85026
NCU00681T0	95996
NCU05199T0	103287
NCU08473T0	18621
NCU02677T0	92444
NCU02978T0	58062
NCU09516T0	22807
NCU02276T0	101623
NCU11492T0	159221
NCU01973T0	123959
NCU07688T0	124822
NCU07498T0	123696
NCU05360T0	128474
NCU09463T0	106234
NCU06144T0	26138
NCU02858T0	57950
NCU01702T0	102586
NCU02830T0	125146
NCU09496T0	87065
NCU06605T0	154311
NCU09267T0	94658
NCU00538T0	99099
NCU00432T0	78165
NCU04329T0	90669
NCU11861T0	110803
NCU07565T0	125737
NCU00927T0	154883
NCU05267T0	103429
NCU01901T0	73529
NCU05411T0	103146
NCU01151T0	129003
NCU02770T0	154556
NCU08674T0	92885
NCU00652T0	56690
NCU03136T0	99860
NCU07018T0	103678
NCU04885T0	129147
NCU03260T0	127034
NCU03875T0	106570
NCU09435T0	100237
NCU02173T0	72967
NCU01349T0	123118
NCU01192T0	122990
NCU01539T0	83950
NCU06263T0	139151
NCU01283T0	107227
NCU04720T0	97829
NCU07679T0	75556
NCU03575T0	87706
NCU01266T0	89437
NCU07404T0	154765
NCU05154T0	104033
NCU07004T0	103705
NCU11933T0	103165
NCU06799T0	157906
NCU11739T0	124820
NCU01768T0	102698
NCU02356T0	83410
NCU02091T0	21036
NCU06365T0	93649
NCU04800T0	79649
NCU06980T0	19452
NCU04076T0	126625
NCU08966T0	72460
NCU08341T0	99213
NCU07837T0	68900
NCU09758T0	87849
NCU04229T0	90226
NCU06247T0	126211
NCU03727T0	70537
NCU08776T0	158926
NCU04014T0	80265
NCU11228T0	10614
NCU00964T0	109978
NCU09903T0	72693
NCU08600T0	94537
NCU00712T0	125614
NCU06411T0	129472
NCU00091T0	97211
NCU02475T0	92006
NCU05856T0	157141
NCU11277T0	88603
NCU05246T0	85004
NCU10905T0	126380
NCU05185T0	158013
NCU02544T0	124129
NCU07669T0	124804
NCU01644T0	102493
NCU02357T0	83411
NCU03675T0	122857
NCU04190T0	152746
NCU00763T0	138467
NCU07966T0	94459
NCU06988T0	128682
NCU06407T0	20639
NCU01820T0	157828
NCU05858T0	82767
NCU06202T0	126248
NCU08689T0	74573
NCU04615T0	122961
NCU09318T0	81701
NCU02387T0	101860
NCU09867T0	126604
NCU03298T0	99507
NCU01912T0	91846
NCU05261T0	85033
NCU09048T0	62666
NCU05650T0	111210
NCU01172T0	19937
NCU04090T0	98476
NCU05575T0	98292
NCU02632T0	92364
NCU05425T0	128440
NCU07407T0	23276
NCU11453T0	123878
NCU01965T0	73406
NCU09327T0	62431
NCU03363T0	129628
NCU06929T0	127473
NCU09374T0	106496
NCU07693T0	154227
NCU00545T0	99090
NCU00481T0	78061
NCU06143T0	82422
NCU09252T0	154513
NCU03357T0	87635
NCU08692T0	92923
NCU02525T0	124111
NCU03058T0	156694
NCU10018T0	62812
NCU00232T0	125997
NCU07971T0	125039
NCU05046T0	85509
NCU06278T0	79051
NCU07011T0	158183
NCU04614T0	70901
NCU11284T0	97975
NCU00461T0	58659
NCU07481T0	72785
NCU11027T0	71145
NCU06508T0	155734
NCU00631T0	126774
NCU09065T0	91224
NCU06758T0	102934
NCU05270T0	158080
NCU01939T0	91796
NCU00345T0	96709
NCU01394T0	123152
NCU12032T0	83274
NCU04133T0	90408
NCU09191T0	126883
NCU11273T0	70267
NCU00068T0	126127
NCU07496T0	91100
NCU05400T0	84775
NCU05459T0	157941
NCU06767T0	113435
NCU03225T0	81293
NCU08452T0	102125
NCU05364T0	157988
NCU04053T0	98556
NCU04370T0	124521
NCU04445T0	56356
NCU07922T0	166279
NCU08869T0	104302
NCU06352T0	75275
NCU04364T0	93162
NCU08487T0	102162
NCU06109T0	127545
NCU05200T0	84907
NCU00164T0	138995
NCU05545T0	98329
NCU07698T0	124831
NCU00675T0	96010
NCU07358T0	57849
NCU01366T0	123133
NCU02791T0	11541
NCU09211T0	99143
NCU00010T0	79031
NCU02988T0	95016
NCU02245T0	157311
NCU01164T0	104527
NCU04035T0	98592
NCU00445T0	125829
NCU04618T0	122964
NCU01047T0	152043
NCU11202T0	91762
NCU04585T0	70837
NCU00238T0	58274
NCU05242T0	128539
NCU02556T0	53451
NCU01105T0	70119
NCU02272T0	101615
NCU06264T0	97443
NCU11967T0	102404
NCU01932T0	91805
NCU07492T0	123702
NCU00040T0	78967
NCU04782T0	97964
NCU08115T0	72724
NCU08147T0	83013
NCU03650T0	152228
NCU03892T0	156232
NCU11588T0	11550
NCU03330T0	105969
NCU08701T0	64826
NCU06578T0	124924
NCU11169T0	97120
NCU07477T0	72791
NCU06774T0	102970
NCU05956T0	85704
NCU02319T0	101707
NCU07996T0	124472
NCU09307T0	100045
NCU02281T0	127869
NCU06196T0	126254
NCU05000T0	103814
NCU00310T0	96763
NCU04203T0	165148
NCU08001T0	124467
NCU03292T0	127007
NCU02896T0	94865
NCU08651T0	124395
NCU08468T0	102132
NCU05389T0	65273
NCU06362T0	124707
NCU00155T0	97080
NCU06437T0	20665
NCU01272T0	123051
NCU09898T0	115196
NCU11405T0	159272
NCU04538T0	100413
NCU02979T0	23165
NCU02583T0	153560
NCU12152T0	80328
NCU02539T0	92152
NCU07778T0	128956
NCU07282T0	124348
NCU06649T0	89800
NCU07433T0	53717
NCU00430T0	155266
NCU09432T0	127284
NCU03964T0	61097
NCU06756T0	84554
NCU09258T0	94639
NCU09760T0	129704
NCU08763T0	87101
NCU08294T0	75445
NCU05266T0	128561
NCU01140T0	19908
NCU05041T0	85496
NCU09068T0	123751
NCU09846T0	152950
NCU05895T0	101117
NCU00415T0	125854
NCU00914T0	154894
NCU00251T0	125980
NCU01542T0	102332
NCU04077T0	167358
NCU05422T0	103130
NCU05943T0	19697
NCU00810T0	95768
NCU04310T0	90620
NCU08020T0	92997
NCU02218T0	127813
NCU07909T0	94337
NCU09106T0	99438
NCU02612T0	92316
NCU04570T0	70806
NCU09270T0	112116
NCU03544T0	86888
NCU03072T0	127189
NCU08279T0	93768
NCU01737T0	84251
NCU03440T0	86732
NCU06842T0	84674
NCU06585T0	124921
NCU02497T0	124090
NCU03928T0	98815
NCU08334T0	126885
NCU03065T0	156688
NCU07999T0	93035
NCU11754T0	22306
NCU06355T0	154109
NCU07125T0	126289
NCU08423T0	128039
NCU01569T0	157649
NCU02314T0	127891
NCU06183T0	79270
NCU02696T0	74150
NCU03336T0	105988
NCU05239T0	19255
NCU04757T0	126375
NCU05754T0	26444
NCU02566T0	124150
NCU08054T0	54313
NCU03051T0	95077
NCU02172T0	91305
NCU02002T0	153327
NCU03305T0	126991
NCU06812T0	103033
NCU09503T0	129390
NCU01176T0	129023
NCU08045T0	153845
NCU01782T0	128287
NCU02391T0	63978
NCU02626T0	92350
NCU00642T0	155099
NCU00100T0	126104
NCU00272T0	125965
NCU10397T0	87242
NCU05936T0	104075
NCU02751T0	74273
NCU06342T0	75249
NCU00066T0	126128
NCU04840T0	98082
NCU04755T0	126374
NCU04610T0	152317
NCU06868T0	100584
NCU04326T0	90663
NCU02764T0	94666
NCU04333T0	123520
NCU04540T0	82048
NCU00920T0	77215
NCU00269T0	96846
NCU01947T0	108298
NCU01984T0	73360
NCU01330T0	71255
NCU04104T0	71884
NCU10895T0	95809
NCU06285T0	93498
NCU05926T0	19680
NCU03228T0	99656
NCU03611T0	122899
NCU04319T0	72312
NCU01361T0	152498
NCU03814T0	70348
NCU05194T0	158016
NCU09485T0	159186
NCU04535T0	100409
NCU07872T0	87537
NCU02572T0	73898
NCU11138T0	123121
NCU00188T0	96999
NCU07981T0	74731
NCU02115T0	153226
NCU08033T0	92960
NCU03690T0	70605
NCU00614T0	80573
NCU01908T0	91852
NCU02725T0	153688
NCU05536T0	126561
NCU08879T0	85888
NCU04440T0	93320
NCU00119T0	126085
NCU02604T0	92300
NCU06971T0	103773
NCU02324T0	101713
NCU03622T0	89051
NCU08000T0	93033
NCU06990T0	128680
NCU04601T0	89180
NCU04404T0	74898
NCU05260T0	19272
NCU03894T0	25149
NCU04623T0	122969
NCU03364T0	159135
NCU09499T0	105473
NCU01255T0	89422
NCU04341T0	124497
NCU06950T0	127491
NCU02531T0	124115
NCU06680T0	152588
NCU05828T0	82826
NCU06030T0	82644
NCU03416T0	158741
NCU03658T0	122866
NCU02265T0	101601
NCU02576T0	124159
NCU03493T0	86804
NCU06869T0	127435
NCU04726T0	79477
NCU05622T0	98200
NCU06944T0	140617
NCU01365T0	152501
NCU02800T0	154586
NCU02351T0	157403
NCU08700T0	102114
NCU09812T0	25726
NCU03550T0	27426
NCU04251T0	72179
NCU03877T0	88162
NCU03877T1	88162
NCU02230T0	101527
NCU01615T0	84075
NCU00717T0	95926
NCU09814T0	81756
NCU02165T0	91315
NCU07712T0	75638
NCU11409T0	127248
NCU06752T0	128359
NCU06908T0	156943
NCU06449T0	105729
NCU05939T0	158348
NCU00121T0	97147
NCU01478T0	152661
NCU09658T0	104736
NCU04453T0	102143
NCU05557T0	126543
NCU01680T0	168762
NCU06067T0	127576
NCU00793T0	23541
NCU03175T0	127108
NCU04606T0	70842
NCU02934T0	76547
NCU03562T0	115051
NCU03360T0	87645
NCU06907T0	127456
NCU09595T0	129654
NCU09272T0	100206
NCU03539T0	86867
NCU09894T0	69506
NCU09118T0	99410
NCU03758T0	88795
NCU03021T0	95152
NCU08009T0	124459
NCU03794T0	88721
NCU05383T0	103185
NCU02592T0	92281
NCU03628T0	89035
NCU04731T0	155808
NCU00978T0	95439
NCU07975T0	55650
NCU00436T0	96511
NCU07059T0	97799
NCU01895T0	108349
NCU03273T0	81201
NCU02515T0	53813
NCU02012T0	153317
NCU06648T0	123187
NCU03914T0	156211
NCU09033T0	127409
NCU08331T0	124796
NCU06851T0	157933
NCU12101T0	12898
NCU08828T0	169049
NCU07027T0	103649
NCU02752T0	124300
NCU03104T0	140251
NCU00120T0	97149
NCU02248T0	127838
NCU09097T0	20928
NCU07440T0	91191
NCU07894T0	94327
NCU04264T0	123470
NCU00789T0	166661
NCU03062T0	81657
NCU03571T0	21730
NCU04674T0	129059
NCU04514T0	109057
NCU07767T0	104374
NCU04389T0	93217
NCU00486T0	138712
NCU00104T0	155532
NCU06253T0	155647
NCU04201T0	18108
NCU05265T0	128560
NCU07284T0	153763
NCU02422T0	88159
NCU03417T0	105106
NCU03200T0	61905
NCU07162T0	90939
NCU01466T0	18024
NCU02594T0	124174
NCU01992T0	153337
NCU01777T0	157782
NCU07721T0	166185
NCU07082T0	167150
NCU02235T0	157304
NCU11507T0	13714
NCU08303T0	75468
NCU05833T0	127666
NCU06182T0	97630
NCU09730T0	94047
NCU03647T0	122875
NCU03645T0	152233
NCU00929T0	125454
NCU09401T0	81918
NCU05294T0	85109
NCU09906T0	165353
NCU08484T0	83780
NCU08496T0	141275
NCU02295T0	101675
NCU01122T0	88412
NCU02286T0	127873
NCU00869T0	110059
NCU00656T0	96053
NCU00650T0	96064
NCU03219T0	81311
NCU05298T0	128588
NCU06461T0	105756
NCU04423T0	55482
NCU05296T0	85116
NCU09228T0	166505
NCU02077T0	136539
NCU07393T0	95283
NCU12019T0	127753
NCU10400T0	94416
NCU03458T0	158761
NCU06986T0	169081
NCU07889T0	87225
NCU00984T0	109958
NCU04738T0	59911
NCU05213T0	103314
NCU07398T0	95275
NCU05807T0	63906
NCU11324T0	80831
NCU05996T0	85841
NCU04798T0	98005
NCU08499T0	128080
NCU09434T0	63456
NCU04730T0	126356
NCU05603T0	126507
NCU11660T0	152585
NCU02134T0	73035
NCU02637T0	165747
NCU00890T0	125485
NCU04079T0	24980
NCU00161T0	59864
NCU00241T0	96893
NCU06656T0	123195
NCU06284T0	93494
NCU00567T0	80674
NCU08397T0	100319
NCU04673T0	86267
NCU07319T0	92797
NCU01387T0	71363
NCU08658T0	124398
NCU08382T0	156405
NCU00317T0	155360
NCU03915T0	80467
NCU04378T0	93191
NCU03351T0	143025
NCU00209T0	96960
NCU09644T0	129072
NCU08338T0	80839
NCU06668T0	123204
NCU07389T0	125359
NCU00263T0	78499
NCU07058T0	97802
NCU08821T0	85212
NCU00690T0	95975
NCU11794T0	92687
NCU09847T0	52314
NCU06438T0	129490
NCU04327T0	90667
NCU09537T0	90018
NCU01189T0	152351
NCU02011T0	165538
NCU04427T0	74948
NCU09472T0	159197
NCU03115T0	127152
NCU02119T0	153221
NCU05301T0	85126
NCU10853T0	94474
NCU07831T0	105855
NCU00517T0	125263
NCU03771T0	122787
NCU06318T0	124672
NCU04176T0	71997
NCU00172T0	97031
NCU07314T0	124373
NCU09205T0	99152
NCU04650T0	158560
NCU03643T0	89002
NCU09253T0	76264
NCU09529T0	71673
NCU07487T0	20833
NCU00599T0	126799
NCU02550T0	73844
NCU09370T0	21844
NCU07571T0	125741
NCU04343T0	165940
NCU04113T0	123434
NCU09241T0	94608
NCU09610T0	129661
NCU10470T0	99844
NCU06453T0	87337
NCU05282T0	85086
NCU02787T0	11536
NCU05028T0	128736
NCU07411T0	95247
NCU06734T0	84496
NCU09313T0	127211
NCU03127T0	156628
NCU08741T0	157495
NCU01817T0	84428
NCU07359T0	125381
NCU06999T0	85334
NCU09706T0	100471
NCU04410T0	153962
NCU07700T0	166172
NCU01039T0	106818
NCU05268T0	113662
NCU11748T0	93701
NCU03024T0	95142
NCU01044T0	88542
NCU07023T0	128650
NCU06834T0	84664
NCU03387T0	86641
NCU06444T0	158995
NCU09536T0	152642
NCU02826T0	76399
NCU03139T0	99849
NCU04652T0	67245
NCU06265T0	167073
NCU06306T0	124661
NCU07221T0	90869
NCU06754T0	102928
NCU04390T0	74875
NCU03437T0	142609
NCU11965T0	102441
NCU07685T0	93927
NCU06123T0	82455
NCU05876T0	82703
NCU03947T0	167431
NCU02203T0	83098
NCU05791T0	82877
NCU03657T0	50104
NCU03657T1	50104
NCU04223T0	71911
NCU00206T0	155456
NCU06428T0	105677
NCU11255T0	26674
NCU00406T0	155286
NCU06565T0	154348
NCU08036T0	74608
NCU04628T0	89252
NCU09481T0	159189
NCU08848T0	128924
NCU05564T0	126539
NCU04272T0	165227
NCU03171T0	99784
NCU03079T0	156679
NCU06540T0	94271
NCU09406T0	25872
NCU09030T0	100484
NCU09791T0	126460
NCU07269T0	124337
NCU01809T0	102791
NCU04207T0	71933
NCU03235T0	156531
NCU00046T0	78952
NCU03242T0	127048
NCU06268T0	59513
NCU06503T0	126283
NCU06027T0	26257
NCU06321T0	124674
NCU01540T0	64777
NCU11180T0	78278
NCU05664T0	87002
NCU11282T0	10726
NCU11408T0	127246
NCU04355T0	74806
NCU02674T0	74095
NCU02498T0	92059
NCU06271T0	97425
NCU00790T0	95808
NCU07139T0	69617
NCU05589T0	98262
NCU10002T0	105404
NCU00018T0	155609
NCU00018T1	155609
NCU00730T0	56866
NCU10789T0	124154
NCU03463T0	142628
NCU06068T0	82557
NCU00674T0	155074
NCU05985T0	104184
NCU08449T0	83748
NCU05718T0	129327
NCU01053T0	88529
NCU09032T0	140525
NCU09281T0	100194
NCU09728T0	154265
NCU08317T0	124785
NCU04121T0	90436
NCU07865T0	105922
NCU00324T0	155355
NCU03669T0	88956
NCU00344T0	110561
NCU03187T0	81389
NCU06050T0	157075
NCU05923T0	142143
NCU07351T0	95364
NCU01158T0	158523
NCU08049T0	72677
NCU01503T0	83897
NCU01180T0	152342
NCU04187T0	90307
NCU09598T0	159159
NCU00196T0	96988
NCU03787T0	122772
NCU02065T0	91531
NCU09980T0	91979
NCU04772T0	97945
NCU03479T0	105167
NCU03924T0	111530
NCU08517T0	83836
NCU09711T0	156780
NCU03767T0	51423
NCU01884T0	153421
NCU02968T0	76626
NCU01625T0	157680
NCU03641T0	107019
NCU06624T0	154297
NCU02406T0	106507
NCU07313T0	92789
NCU08696T0	18608
NCU01964T0	91748
NCU01572T0	157651
NCU04439T0	93318
NCU03403T0	68176
NCU01498T0	64800
NCU07400T0	154769
NCU03551T0	105300
NCU05577T0	126531
NCU06459T0	169591
NCU08097T0	123676
NCU07381T0	95308
NCU04280T0	72188
NCU09362T0	21836
NCU04808T0	126419
NCU06685T0	71563
NCU03557T0	20384
NCU05385T0	128462
NCU07246T0	90843
NCU00022T0	155606
NCU05151T0	85639
NCU03740T0	88830
NCU06520T0	75957
NCU06714T0	89953
NCU00128T0	24252
NCU09425T0	81969
NCU03125T0	127144
NCU01798T0	102764
NCU03646T0	88996
NCU03321T0	156455
NCU00282T0	155387
NCU06481T0	105794
NCU05642T0	79804
NCU01318T0	89554
NCU12124T0	155887
NCU02366T0	168201
NCU01745T0	128257
NCU06252T0	97472
NCU05777T0	101273
NCU08119T0	91067
NCU08298T0	124771
NCU03036T0	56935
NCU06257T0	126200
NCU04096T0	51005
NCU04136T0	18166
NCU00478T0	96421
NCU00880T0	95655
NCU05955T0	104095
NCU03137T0	81488
NCU08378T0	62456
NCU11185T0	155218
NCU00085T0	97226
NCU08042T0	137181
NCU10836T0	129143
NCU08779T1	68596
NCU08779T0	68596
NCU01294T0	107237
NCU03648T0	8988
NCU04631T0	51598
NCU06928T0	82311
NCU02644T0	165750
NCU07076T0	97756
NCU00629T0	25170
NCU06371T0	154121
NCU08628T0	154499
NCU04609T0	122955
NCU02256T0	127845
NCU00213T0	155450
NCU07523T0	125697
NCU02828T0	76396
NCU01304T0	123081
NCU06344T0	55487
NCU08650T0	124394
NCU03032T0	95124
NCU02214T0	101491
NCU09808T0	88184
NCU09910T0	153039
NCU01278T0	89472
NCU00321T0	155357
NCU03661T0	70643
NCU04881T0	16270
NCU01386T0	123146
NCU08443T0	127991
NCU04581T0	89154
NCU04358T0	74808
NCU01570T0	128164
NCU01648T0	64672
NCU01839T0	102849
NCU03461T0	20293
NCU03480T0	105171
NCU02063T0	73199
NCU07021T0	85282
NCU09502T0	20516
NCU04633T0	89255
NCU04385T0	93204
NCU04743T0	79513
NCU01119T0	88418
NCU03355T0	21703
NCU06857T0	103086
NCU02380T0	168211
NCU00070T0	59493
NCU00329T0	125921
NCU00142T0	97108
NCU11863T0	155524
NCU01097T0	88457
NCU00772T0	95843
NCU09319T0	100075
NCU03668T0	88958
NCU03108T0	127157
NCU00177T0	138982
NCU05721T0	86934
NCU07587T0	86366
NCU05770T0	82918
NCU11819T0	158012
NCU00427T0	96530
NCU11235T0	73802
NCU09773T0	83526
NCU10381T0	18806
NCU01696T0	128233
NCU04544T0	100424
NCU07920T0	76002
NCU01019T0	88566
NCU01445T0	71816
NCU04850T0	98092
NCU04208T0	135941
NCU04433T0	74962
NCU07699T0	154232
NCU06329T0	124680
NCU09384T0	137051
NCU02630T0	74017
NCU08281T0	124758
NCU03121T0	25620
NCU09860T0	156071
NCU00331T0	58905
NCU11946T0	141638
NCU11485T0	108584
NCU02233T0	157302
NCU06566T0	75871
NCU06612T0	137690
NCU08791T0	158914
NCU08898T0	122641
NCU09332T0	62093
NCU06569T0	124931
NCU02420T0	88230
NCU01495T0	83879
NCU01210T0	152371
NCU01963T0	91750
NCU01612T0	18772
NCU08512T0	83825
NCU00059T0	78922
NCU01760T0	141508
NCU06393T0	22411
NCU02032T0	136579
NCU10155T0	9060
NCU10497T0	165785
NCU02208T0	168109
NCU06512T0	167127
NCU10027T0	154462
NCU03514T0	142665
NCU09957T0	90835
NCU06994T0	103734
NCU00117T0	126086
NCU04383T0	124532
NCU01216T0	152379
NCU01479T0	165095
NCU05051T0	15775
NCU09642T0	114300
NCU00917T0	77224
NCU04294T0	107689
NCU03312T0	99468
NCU00442T0	96501
NCU01672T0	157712
NCU05785T0	168046
NCU05204T0	128509
NCU04851T0	20100
NCU00632T0	156238
NCU06809T0	65520
NCU06394T0	154139
NCU02223T0	64236
NCU06959T0	66307
NCU02611T0	124185
NCU09407T0	156822
NCU09787T0	79754
NCU02617T0	136905
NCU04221T0	71915
NCU08110T0	107942
NCU04721T0	126349
NCU06218T0	155682
NCU07911T0	94340
NCU08537T0	16657
NCU01085T0	70147
NCU06277T0	126181
NCU01413T0	123165
NCU01362T0	152499
NCU02094T0	91476
NCU04041T0	98579
NCU05994T0	104202
NCU02020T0	165525
NCU07068T0	97773
NCU04167T0	152764
NCU07418T0	95231
NCU04799T0	167229
NCU08694T0	153840
NCU03020T0	95155
NCU12144T0	24953
NCU07347T0	77019
NCU07871T0	105934
NCU02066T0	123882
NCU03555T0	129312
NCU00897T0	95616
NCU03783T0	88742
NCU05212T0	19225
NCU02270T0	101609
NCU09629T0	87768
NCU06511T0	126277
NCU08177T0	64277
NCU07788T0	104411
NCU08977T0	78013
NCU01525T0	102320
NCU08027T0	124448
NCU07483T0	153087
NCU06217T0	97559
NCU06238T0	79150
NCU07521T0	125696
NCU08218T0	125673
NCU04457T0	93353
NCU01765T0	168795
NCU01991T0	123945
NCU02965T0	76617
NCU04335T0	74748
NCU01006T0	88584
NCU03435T0	105113
NCU07461T0	123722
NCU05460T0	128427
NCU11580T0	76470
NCU04785T0	97972
NCU04143T0	90387
NCU01036T0	70224
NCU04648T0	67524
NCU10073T0	88223
NCU07531T0	96185
NCU01157T0	129006
NCU02619T0	92331
NCU07383T0	125364
NCU01646T0	102494
NCU04465T0	75022
NCU06414T0	105658
NCU01656T0	128213
NCU04117T0	72117
NCU09079T0	160177
NCU06122T0	26163
NCU00064T0	78915
NCU08357T0	126907
NCU08509T0	141284
NCU02670T0	153637
NCU00916T0	110023
NCU06793T0	113460
NCU11505T0	127038
NCU02089T0	91483
NCU05105T0	85574
NCU03952T0	80401
NCU05429T0	168920
NCU05429T1	168920
NCU00503T0	125271
NCU03899T0	80502
NCU03719T0	88868
NCU09756T0	159208
NCU02415T0	115273
NCU00340T0	78358
NCU05115T0	128785
NCU05308T0	128598
NCU04621T0	89238
NCU06435T0	87296
NCU08372T0	99294
NCU03564T0	159145
NCU06608T0	124904
NCU00032T0	155595
NCU04986T0	94483
NCU06678T0	123212
NCU00200T0	78622
NCU02511T0	73745
NCU04051T0	80191
NCU11215T0	104204
NCU06118T0	100837
NCU11379T0	76039
NCU03359T0	106044
NCU09721T0	81909
NCU05880T0	112573
NCU00230T0	58285
NCU04598T0	89186
NCU07535T0	125709
NCU06687T0	165050
NCU06374T0	93674
NCU09488T0	87785
NCU03870T1	169742
NCU06276T0	126183
NCU11587T0	22976
NCU08840T0	85234
NCU06737T0	102878
NCU08726T0	141192
NCU01161T0	104517
NCU08273T0	93750
NCU04279T0	90522
NCU08730T0	128009
NCU09566T0	62840
NCU01695T0	84192
NCU09322T0	127219
NCU03466T0	105159
NCU09804T0	88139
NCU02307T0	101696
NCU05987T0	104189
NCU04270T0	152843
NCU02972T0	94986
NCU05638T0	155942
NCU09609T0	87744
NCU04325T0	90661
NCU03938T0	156196
NCU06089T0	100889
NCU00691T0	95972
NCU03402T0	105070
NCU04952T0	129186
NCU09559T0	162626
NCU12095T0	140355
NCU01840T0	128334
NCU08063T0	90988
NCU04848T0	126447
NCU07952T0	94425
NCU01543T0	102337
NCU04015T0	80263
NCU11246T0	81157
NCU11931T0	157992
NCU02803T0	94789
NCU09316T0	81697
NCU00528T0	139895
NCU02414T0	88150
NCU06598T0	22621
NCU08047T0	92939
NCU09254T0	76281
NCU00515T0	125264
NCU01613T0	102449
NCU03290T0	81166
NCU07525T0	110331
NCU01476T0	90077
NCU04428T0	124568
NCU00355T0	155329
NCU04065T0	111405
NCU11872T0	126003
NCU09227T0	76848
NCU05648T0	98156
NCU03264T0	81213
NCU00007T0	97393
NCU00788T0	77460
NCU01171T0	86161
NCU06654T0	89813
NCU02268T0	127856
NCU09056T0	100553
NCU06173T0	110957
NCU03367T0	129632
NCU05086T0	66718
NCU09729T0	154266
NCU09337T0	101945
NCU00377T0	78288
NCU03123T0	111974
NCU01378T0	164988
NCU00896T0	154909
NCU02211T0	83111
NCU08792T0	158913
NCU04669T0	86256
NCU06701T0	123230
NCU05846T0	38233
NCU00591T0	80616
NCU09471T0	21797
NCU10283T0	83665
NCU11791T0	92774
NCU02701T0	165779
NCU08641T0	22867
NCU09333T0	61273
NCU11869T0	12589
NCU12027T0	14700
NCU05518T0	80009
NCU04380T0	165965
NCU02961T0	125234
NCU09974T0	73622
NCU04617T0	122963
NCU03342T0	129608
NCU11208T0	91586
NCU10519T0	111085
NCU06049T0	127591
NCU09247T0	154517
NCU08826T0	128631
NCU10359T0	86147
NCU01369T0	17826
NCU00582T0	167480
NCU08899T0	70064
NCU06250T0	126208
NCU04841T0	98084
NCU07617T0	169359
NCU07590T0	104766
NCU09142T0	99350
NCU08844T0	158159
NCU06672T0	71531
NCU02237T0	101543
NCU00237T0	24157
NCU01940T0	91792
NCU06429T0	87281
NCU01303T0	89526
NCU07392T0	76931
NCU02621T0	153597
NCU09437T0	127281
NCU08391T0	156413
NCU02184T0	153167
NCU04566T0	122920
NCU09015T0	110387
NCU08551T0	20613
NCU05454T0	168915
NCU08606T0	57613
NCU06697T0	71583
NCU11511T0	81019
NCU01751T0	128262
NCU01241T0	152396
NCU07241T0	123593
NCU05180T0	158009
NCU07423T0	125331
NCU04790T0	167223
NCU04814T0	155882
NCU05588T0	155982
NCU06028T0	82649
NCU04935T0	67839
NCU07705T0	75625
NCU00573T0	61590
NCU09861T0	98462
NCU11170T0	78757
NCU01729T0	84245
NCU02717T0	92533
NCU08309T0	154182
NCU04653T0	86223
NCU06409T0	158970
NCU09159T0	87052
NCU11350T0	166543
NCU07784T0	104404
NCU01813T0	128313
NCU04001T0	25060
NCU04298T0	90594
NCU08978T0	96366
NCU03190T0	99752
NCU03101T0	81571
NCU00421T0	155273
NCU04100T0	123339
NCU03120T0	99899
NCU01328T0	164968
NCU08371T0	156393
NCU00382T0	125879
NCU04252T0	152855
NCU01623T0	102455
NCU05013T0	158249
NCU01917T0	136685
NCU07779T0	142294
NCU03725T0	122821
NCU03878T0	17096
NCU01150T0	86111
NCU05064T0	128770
NCU09388T0	53934
NCU09741T0	154280
NCU00037T0	155592
NCU02015T0	73291
NCU00901T0	125474
NCU01654T0	84134
NCU04382T0	74858
NCU04485T0	75063
NCU02656T0	74057
NCU05555T0	98313
NCU02078T0	73159
NCU07923T0	76010
NCU04511T0	75113
NCU01066T0	152033
NCU00169T0	166984
NCU04219T0	123355
NCU00694T0	95965
NCU04124T0	123426
NCU05978T0	15911
NCU09923T0	15588
NCU06621T0	124892
NCU03354T0	159125
NCU07375T0	154789
NCU05881T0	157115
NCU05137T0	169147
NCU05269T0	169000
NCU05269T1	169000
NCU03169T0	25571
NCU01565T0	157647
NCU09208T0	156330
NCU04142T0	165186
NCU04131T0	107610
NCU01409T0	71406
NCU07451T0	123731
NCU04363T0	55593
NCU01531T0	65001
NCU07692T0	93944
NCU08003T0	153873
NCU09042T0	156884
NCU04002T0	126685
NCU02996T0	125256
NCU04824T0	98060
NCU07579T0	125748
NCU04455T0	124588
NCU08226T0	125676
NCU01457T0	90118
NCU00870T0	57537
NCU06099T0	167963
NCU06336T0	22354
NCU06269T0	155629
NCU03728T0	70535
NCU03426T0	158734
NCU03345T0	129611
NCU09909T0	153037
NCU05232T0	84974
NCU03929T0	60639
NCU00077T0	155553
NCU00446T0	125828
NCU08319T0	93842
NCU02336T0	83360
NCU09824T0	88342
NCU00019T0	155608
NCU02699T0	136985
NCU03765T0	70458
NCU00553T0	156302
NCU05516T0	156033
NCU09874T0	95412
NCU05377T0	84812
NCU05774T0	63841
NCU03786T0	88736
NCU06688T0	165051
NCU01728T1	157741
NCU01728T0	157741
NCU01842T0	102855
NCU00277T0	155391
NCU08709T0	102095
NCU02940T0	76561
NCU02006T0	153322
NCU02814T0	94760
NCU03098T0	99947
NCU03132T0	81503
NCU06177T0	79281
NCU07982T0	165932
NCU09545T0	123275
NCU10647T0	107954
NCU08615T0	94561
NCU07504T0	107962
NCU06631T0	94099
NCU09335T0	101950
NCU06601T0	75812
NCU00587T0	167478
NCU06230T0	167092
NCU03823T0	88647
NCU02683T0	153648
NCU02778T0	76322
NCU01156T0	158522
NCU06718T0	71638
NCU01878T0	124036
NCU08610T0	109543
NCU02367T0	101811
NCU09315T0	81694
NCU10763T0	97292
NCU09071T0	136406
NCU08312T0	137557
NCU09746T0	94084
NCU01996T0	123940
NCU02320T0	127896
NCU06186T0	79266
NCU08868T0	158429
NCU03023T0	166493
NCU08157T0	127765
NCU01376T0	152508
NCU05873T0	127644
NCU06836T0	168900
NCU00450T0	78127
NCU00689T0	125629
NCU01896T0	91883
NCU03267T0	99579
NCU06215T0	139203
NCU05007T0	103830
NCU02456T0	69479
NCU07731T0	109294
NCU06957T0	103806
NCU07544T0	59018
NCU05225T0	158044
NCU00289T0	78452
NCU06785T0	168887
NCU10311T0	63241
NCU02151T0	73007
NCU05632T0	139497
NCU01640T0	65187
NCU11263T0	88242
NCU07268T0	124336
NCU06893T0	156934
NCU01248T0	107193
NCU01929T0	153386
NCU04316T0	123506
NCU06584T0	154331
NCU04545T0	156847
NCU08526T0	87164
NCU00405T0	161638
NCU07714T0	93994
NCU01104T0	129866
NCU06231T0	79163
NCU05693T0	20429
NCU11294T0	103271
NCU07926T0	154409
NCU06413T0	169570
NCU04391T0	124540
NCU07955T0	94434
NCU09196T0	126878
NCU00755T0	77504
NCU08134T0	127783
NCU02343T0	101750
NCU09325T0	156716
NCU00784T0	95820
NCU03030T0	95131
NCU08962T0	152933
NCU07543T0	77854
NCU05010T0	103837
NCU05226T0	168973
NCU06821T0	103038
NCU08566T0	169559
NCU00337T0	78365
NCU02955T0	76594
NCU07584T0	104749
NCU08563T0	87188
NCU03756T0	70477
NCU03246T0	99617
NCU04861T0	86478
NCU02609T0	153580
NCU01527T0	157622
NCU05289T0	85098
NCU00167T0	126046
NCU07280T0	92730
NCU00520T0	76677
NCU03064T0	61797
NCU04768T0	60938
NCU00967T0	95466
NCU00985T0	154828
NCU06698T0	165054
NCU04713T0	97823
NCU09207T0	80782
NCU06436T0	169577
NCU01494T0	128110
NCU05579T0	126529
NCU00447T0	166844
NCU03861T0	87958
NCU07445T0	153123
NCU04936T0	104973
NCU09883T0	154815
NCU01978T0	73376
NCU07561T0	77888
NCU07330T0	92820
NCU08820T0	128626
NCU10080T0	101338
NCU11956T0	65410
NCU07557T0	125730
NCU05958T0	104172
NCU03291T0	81162
NCU09023T0	25956
NCU08894T0	104456
NCU09209T0	169368
NCU03495T0	86810
NCU05885T0	140783
NCU02421T0	88158
NCU02321T0	101709
NCU06483T0	105800
NCU09287T0	100179
NCU02402T0	106515
NCU00919T0	95572
NCU09087T0	91246
NCU03982T0	98698
NCU04795T0	155862
NCU04670T0	104651
NCU06073T0	100921
NCU00829T0	95737
NCU09380T0	92657
NCU03176T0	81406
NCU05726T0	68453
NCU05343T0	84840
NCU00608T0	98948
NCU03186T0	99760
NCU01886T0	124029
NCU06669T0	51840
NCU02074T0	91508
NCU00295T0	78439
NCU09317T0	81699
NCU03961T0	98748
NCU08891T0	104464
NCU04807T0	79666
NCU00292T0	24103
NCU06095T0	127554
NCU04927T0	104957
NCU04166T0	90346
NCU03597T0	89098
NCU03462T0	86754
NCU03992T0	156158
NCU07070T0	155773
NCU01936T0	123988
NCU05801T0	127697
NCU04265T0	165232
NCU10476T0	89491
NCU00453T0	166841
NCU08228T0	96119
NCU01499T0	157598
NCU06731T0	71657
NCU07123T0	79337
NCU02960T0	94960
NCU09121T0	167587
NCU11177T0	78502
NCU04291T0	123484
NCU04198T0	123367
NCU06804T0	103027
NCU06430T0	105685
NCU01414T0	123166
NCU06735T0	102876
NCU03240T0	81263
NCU03554T0	105303
NCU01758T0	102675
NCU07724T0	109289
NCU09739T0	94069
NCU01976T0	53666
NCU02026T0	123912
NCU08693T0	165899
NCU00559T0	156297
NCU01311T0	89542
NCU00824T0	77389
NCU03380T0	86628
NCU00876T0	125496
NCU03651T0	88984
NCU06684T0	71560
NCU11803T0	128636
NCU00776T0	166666
NCU05830T0	82821
NCU00943T0	23402
NCU00412T0	155282
NCU02485T0	153474
NCU11978T0	128051
NCU09391T0	127307
NCU06233T0	126221
NCU05493T0	98418
NCU03593T0	122911
NCU07990T0	137223
NCU02558T0	124142
NCU04008T0	80282
NCU06032T0	127604
NCU08787T0	129411
NCU00498T0	96380
NCU01997T0	123939
NCU03921T0	98830
NCU02413T0	69709
NCU05273T0	128567
NCU09782T0	126451
NCU08965T0	90788
NCU05543T0	79968
NCU00407T0	155285
NCU03526T0	129290
NCU00894T0	95623
NCU09602T0	169679
NCU01881T0	73566
NCU01881T1	73566
NCU00090T0	167015
NCU08197T0	125689
NCU01797T0	84383
NCU02379T0	83466
NCU11439T0	91244
NCU06398T0	22416
NCU04866T0	104878
NCU08945T0	47435
NCU04092T0	80103
NCU03490T0	105192
NCU05546T0	24879
NCU07715T0	124844
NCU02010T0	73307
NCU08195T0	96147
NCU08336T0	156356
NCU01015T0	51899
NCU01455T0	123309
NCU07020T0	128653
NCU06205T0	167109
NCU00926T0	95556
NCU08708T0	157530
NCU01022T0	88561
NCU03966T0	126712
NCU03887T0	69776
NCU11785T0	124383
NCU07690T0	75591
NCU03325T0	81072
NCU09854T0	152957
NCU11454T0	136577
NCU03624T0	152250
NCU00193T0	155466
NCU02355T0	127925
NCU05560T0	98304
NCU00628T0	156241
NCU06189T0	155714
NCU03759T0	70470
NCU06710T0	71613
NCU05016T0	113860
NCU03785T0	88737
NCU02776T0	125132
NCU06675T0	89867
NCU07945T0	55432
NCU08349T0	139954
NCU12167T0	158373
NCU08928T0	123528
NCU05931T0	67011
NCU09130T0	99381
NCU10557T0	96811
NCU00110T0	126094
NCU03801T0	164723
NCU04020T0	25042
NCU08887T0	142314
NCU00665T0	96035
NCU00017T0	155610
NCU02718T0	74193
NCU06838T0	84668
NCU08396T0	100323
NCU09819T0	112068
NCU11664T0	71660
NCU11286T0	96132
NCU00740T0	110171
NCU05683T0	86990
NCU04152T0	123405
NCU02580T0	165707
NCU06931T0	127475
NCU11222T0	157614
NCU04747T0	167189
NCU11302T0	82494
NCU05600T0	111258
NCU01252T0	89415
NCU08370T0	80923
NCU03815T0	152097
NCU06098T0	112487
NCU04469T0	154009
NCU03141T0	99847
NCU08290T0	93783
NCU08159T0	168077
NCU00290T0	78449
NCU03965T0	98736
NCU01242T0	152397
NCU07675T0	93900
NCU02591T0	92278
NCU06780T0	102982
NCU03212T0	81331
NCU00709T0	155042
NCU05578T0	155991
NCU07564T0	155162
NCU06860T0	82200
NCU03029T0	125297
NCU08136T0	83034
NCU07296T0	165854
NCU09511T0	106413
NCU03365T0	106060
NCU04295T0	72261
NCU02215T0	26538
NCU02147T0	91356
NCU07092T0	60496
NCU08983T0	125778
NCU03697T0	164784
NCU07062T0	126329
NCU05767T0	140876
NCU00311T0	78405
NCU06403T0	22421
NCU06041T0	26242
NCU00279T0	78470
NCU07135T0	159302
NCU02409T0	88126
NCU01367T0	152502
NCU02586T0	92262
NCU09220T0	76835
NCU02416T0	88209
NCU09571T0	100754
NCU07438T0	153118
NCU11562T0	166472
NCU02585T0	92260
NCU02853T0	94831
NCU01724T0	168777
NCU07670T0	93890
NCU05423T0	103125
NCU10687T0	73021
NCU04042T0	98576
NCU03018T0	125306
NCU03715T0	135347
NCU02546T0	73832
NCU04528T0	100395
NCU03618T0	17541
NCU04259T0	90558
NCU02401T0	88119
NCU00052T0	139094
NCU03606T0	70754
NCU04278T0	152833
NCU09387T0	10622
NCU04789T0	155857
NCU01174T0	129021
NCU02386T0	26713
[truncated: 6,122 more rows]
[truncated: 3 more columns]
