# Supplementary material for: Evolutionary Conservation and Diversification of Puf RNA Binding Proteins and Their mRNA Targets
Source: PLoS Biol. 2015 Nov 20;13(11):e1002307. doi: 10.1371/journal.pbio.1002307 (PMC4654594; doi:10.1371/journal.pbio.1002307)
Supplement: S4 Dataset — (ZIP) [file pbio.1002307.s004.zip › N.crassa.fa_N.fischeri.fa.txt]

NCU06976T0	NFIA_075490
NCU01379T0	NFIA_039510
NCU07832T0	NFIA_035380
NCU05837T0	NFIA_104640
NCU01744T0	NFIA_017350
NCU08535T0	NFIA_084280
NCU06468T0	NFIA_087330
NCU02685T0	NFIA_097520
NCU07307T0	NFIA_006490
NCU04548T0	NFIA_067730
NCU07308T0	NFIA_006480
NCU06871T0	NFIA_058360
NCU08287T0	NFIA_057010
NCU00551T0	NFIA_078580
NCU05803T0	NFIA_083650
NCU05608T0	NFIA_085670
NCU08501T0	NFIA_105310
NCU08267T0	NFIA_030380
NCU00459T0	NFIA_091690
NCU02510T0	NFIA_108480
NCU02478T0	NFIA_086550	NFIA_001720	NFIA_009960
NCU08132T0	NFIA_086550	NFIA_001720	NFIA_009960
NCU09740T0	NFIA_056740
NCU11669T0	NFIA_037500
NCU04352T0	NFIA_088630
NCU02103T0	NFIA_010730
NCU00239T0	NFIA_010400
NCU07556T0	NFIA_018890
NCU00671T0	NFIA_078110
NCU05620T0	NFIA_105200
NCU09830T0	NFIA_002350
NCU07702T0	NFIA_088720
NCU04350T0	NFIA_088620
NCU05238T0	NFIA_090820
NCU00743T0	NFIA_022510
NCU07658T0	NFIA_026940
NCU09012T0	NFIA_079320
NCU02762T0	NFIA_014520
NCU08993T0	NFIA_050620
NCU03042T0	NFIA_088960
NCU02505T0	NFIA_108470
NCU10066T0	NFIA_068280
NCU03350T0	NFIA_105140
NCU03234T0	NFIA_054060
NCU01632T0	NFIA_011760
NCU05591T0	NFIA_011080
NCU04898T0	NFIA_063460
NCU00352T0	NFIA_084430
NCU10009T0	NFIA_077860
NCU08056T0	NFIA_050890
NCU06733T0	NFIA_089960
NCU02677T0	NFIA_085480
NCU09866T0	NFIA_054530
NCU01431T0	NFIA_051490
NCU00396T0	NFIA_059370
NCU02083T0	NFIA_053120
NCU01823T0	NFIA_072160
NCU07378T0	NFIA_090250
NCU01238T0	NFIA_038680
NCU09492T0	NFIA_020420
NCU03116T0	NFIA_036000
NCU06318T0	NFIA_076400
NCU05120T0	NFIA_114650
NCU03875T0	NFIA_102900
NCU08276T0	NFIA_030460
NCU07870T0	NFIA_086070
NCU03575T0	NFIA_011790
NCU03986T0	NFIA_062940
NCU03591T0	NFIA_078140
NCU01951T0	NFIA_070470
NCU06678T0	NFIA_038990
NCU01197T0	NFIA_014160
NCU09367T0	NFIA_024710
NCU03584T0	NFIA_093000
NCU07866T0	NFIA_029020
NCU07443T0	NFIA_048280
NCU01638T0	NFIA_011570
NCU02815T0	NFIA_035930
NCU02494T0	NFIA_053890
NCU07546T0	NFIA_037030
NCU07679T0	NFIA_086400
NCU08919T0	NFIA_036870
NCU08616T0	NFIA_053940
NCU01192T0	NFIA_091900
NCU05425T0	NFIA_104560
NCU06272T0	NFIA_091300
NCU06488T0	NFIA_036800
NCU01820T0	NFIA_016940
NCU08377T0	NFIA_054170
NCU01857T0	NFIA_085420
NCU01768T0	NFIA_087550
NCU03263T0	NFIA_114570
NCU00274T0	NFIA_074550
NCU07922T0	NFIA_026910
NCU02111T0	NFIA_098420
NCU09297T0	NFIA_071660
NCU08685T0	NFIA_039380
NCU06338T0	NFIA_059660
NCU01140T0	NFIA_039320
NCU08023T0	NFIA_075400
NCU04766T0	NFIA_067040
NCU00621T0	NFIA_034910
NCU04242T0	NFIA_012460
NCU04404T0	NFIA_014660
NCU04611T0	NFIA_071340
NCU04161T0	NFIA_107020
NCU12032T0	NFIA_019440
NCU04021T0	NFIA_077840
NCU09324T0	NFIA_098390
NCU11202T0	NFIA_071110
NCU09903T0	NFIA_050090
NCU07002T0	NFIA_080080
NCU02554T0	NFIA_019470
NCU03818T0	NFIA_050480
NCU06832T0	NFIA_073840
NCU04736T0	NFIA_014760
NCU04370T0	NFIA_091000
NCU03305T0	NFIA_052390
NCU01772T0	NFIA_022140
NCU04090T0	NFIA_055700
NCU03877T0	NFIA_068470
NCU03877T1	NFIA_068470
NCU04348T0	NFIA_088770
NCU09219T0	NFIA_081740
NCU02572T0	NFIA_096690
NCU08135T0	NFIA_107860
NCU03811T0	NFIA_051380
NCU07027T0	NFIA_012630
NCU00018T0	NFIA_092420
NCU00018T1	NFIA_092420
NCU04569T0	NFIA_060210
NCU03955T0	NFIA_071560
NCU02349T0	NFIA_034730
NCU10143T0	NFIA_037520
NCU01143T0	NFIA_091400
NCU01680T0	NFIA_022130
NCU01323T0	NFIA_068870
NCU11188T0	NFIA_028550
NCU00021T0	NFIA_066450
NCU04865T0	NFIA_033590
NCU05261T0	NFIA_086980
NCU06171T0	NFIA_024830
NCU01510T0	NFIA_105040
NCU00461T0	NFIA_082760
NCU07404T0	NFIA_068940
NCU06626T0	NFIA_056890
NCU05267T0	NFIA_026640
NCU09063T0	NFIA_034550
NCU02544T0	NFIA_052960
NCU00104T0	NFIA_010150
NCU09463T0	NFIA_058590
NCU01315T0	NFIA_021270
NCU07700T0	NFIA_088730
NCU02357T0	NFIA_017900
NCU11961T0	NFIA_011810
NCU01992T0	NFIA_034960
NCU06278T0	NFIA_073530
NCU02230T0	NFIA_067450
NCU08603T0	NFIA_043610
NCU05200T0	NFIA_059600
NCU02728T0	NFIA_020850
NCU03060T0	NFIA_015380
NCU05270T0	NFIA_020720
NCU09975T0	NFIA_049430
NCU03071T0	NFIA_014690
NCU04720T0	NFIA_012720
NCU00276T0	NFIA_074570
NCU02391T0	NFIA_058780
NCU05802T0	NFIA_083640
NCU01747T0	NFIA_075680
NCU00712T0	NFIA_036050
NCU01318T0	NFIA_021250
NCU08439T0	NFIA_005600
NCU00579T0	NFIA_115200
NCU03539T0	NFIA_109530
NCU03065T0	NFIA_104020
NCU06544T0	NFIA_075320
NCU05046T0	NFIA_106580	NFIA_050200
NCU03127T0	NFIA_020190
NCU03010T0	NFIA_105160
NCU07319T0	NFIA_085970
NCU09450T0	NFIA_107690
NCU03364T0	NFIA_056900
NCU03363T0	NFIA_109060
NCU08341T0	NFIA_103690
NCU01939T0	NFIA_085430
NCU12096T0	NFIA_034590
NCU00040T0	NFIA_019540
NCU03440T0	NFIA_029070
NCU00622T0	NFIA_034920
NCU01335T0	NFIA_109480
NCU02833T0	NFIA_115100
NCU08036T0	NFIA_075390
NCU00681T0	NFIA_079830
NCU01625T0	NFIA_011560
NCU09993T0	NFIA_115120
NCU01164T0	NFIA_017010
NCU03592T0	NFIA_105840
NCU06365T0	NFIA_086140
NCU03051T0	NFIA_021920
NCU08373T0	NFIA_069140
NCU04059T0	NFIA_059040
NCU02794T0	NFIA_052170
NCU08828T0	NFIA_029500
NCU05895T0	NFIA_067560
NCU04834T0	NFIA_030620
NCU08926T0	NFIA_059120
NCU07721T0	NFIA_075560
NCU07010T0	NFIA_006550
NCU00668T0	NFIA_078730
NCU02366T0	NFIA_058870
NCU06123T0	NFIA_000900
NCU01675T0	NFIA_087050
NCU04749T0	NFIA_104050
NCU11255T0	NFIA_058840
NCU09438T0	NFIA_068310
NCU07412T0	NFIA_019500
NCU03611T0	NFIA_062840
NCU04203T0	NFIA_038610
NCU06500T0	NFIA_091500
NCU00095T0	NFIA_037260
NCU06738T0	NFIA_088150
NCU02566T0	NFIA_096580
NCU03937T0	NFIA_016600
NCU07999T0	NFIA_029420
NCU05901T0	NFIA_071300
NCU02475T0	NFIA_029640
NCU08399T0	NFIA_001530
NCU01187T0	NFIA_036370
NCU08021T0	NFIA_026750
NCU02669T0	NFIA_096480
NCU07554T0	NFIA_089270
NCU07276T0	NFIA_033790
NCU04142T0	NFIA_037930
NCU09228T0	NFIA_107140
NCU01912T0	NFIA_070820
NCU08441T0	NFIA_005590
NCU00481T0	NFIA_040110
NCU02830T0	NFIA_024760
NCU03794T0	NFIA_039020
NCU01965T0	NFIA_097600
NCU07854T0	NFIA_085840
NCU08118T0	NFIA_085560
NCU05239T0	NFIA_029210
NCU00336T0	NFIA_059300
NCU04077T0	NFIA_054580
NCU02696T0	NFIA_015590
NCU03947T0	NFIA_016110
NCU04606T0	NFIA_082840
NCU02583T0	NFIA_105900	NFIA_060440
NCU10497T0	NFIA_097170
NCU06122T0	NFIA_067400
NCU06284T0	NFIA_066910
NCU11350T0	NFIA_051960
NCU03897T0	NFIA_081430
NCU06512T0	NFIA_108860
NCU06687T0	NFIA_039600
NCU09730T0	NFIA_060100
NCU00567T0	NFIA_049240
NCU11324T0	NFIA_069120
NCU01643T0	NFIA_011770
NCU03797T0	NFIA_038880
NCU03463T0	NFIA_105210
NCU04251T0	NFIA_034240
NCU02539T0	NFIA_084590
NCU05360T0	NFIA_028680
NCU04385T0	NFIA_086540
NCU06868T0	NFIA_067600
NCU08115T0	NFIA_025450
NCU08382T0	NFIA_019980
NCU07837T0	NFIA_029560
NCU06183T0	NFIA_036680
NCU00424T0	NFIA_092180
NCU09516T0	NFIA_074610
NCU00573T0	NFIA_010220
NCU07565T0	NFIA_052630
NCU00642T0	NFIA_011250
NCU04327T0	NFIA_063270
NCU02918T0	NFIA_093790
NCU03808T0	NFIA_050860
NCU08147T0	NFIA_033620
NCU11027T0	NFIA_108580
NCU04035T0	NFIA_015830
NCU06785T0	NFIA_056420
NCU08336T0	NFIA_069350
NCU08045T0	NFIA_091230
NCU08270T0	NFIA_075500
NCU02036T0	NFIA_048270
NCU02131T0	NFIA_079840
NCU01659T0	NFIA_109710
NCU02011T0	NFIA_009610
NCU09808T0	NFIA_096530
NCU04051T0	NFIA_110080
NCU02630T0	NFIA_014450
NCU01612T0	NFIA_075650
NCU06484T0	NFIA_097000
NCU03479T0	NFIA_008560
NCU08928T0	NFIA_083430
NCU05194T0	NFIA_076340
NCU02048T0	NFIA_015760
NCU09610T0	NFIA_013330
NCU05770T0	NFIA_095260
NCU04100T0	NFIA_039720
NCU07269T0	NFIA_014850
NCU05902T0	NFIA_066070
NCU05429T0	NFIA_076670
NCU05429T1	NFIA_076670
NCU00810T0	NFIA_072410
NCU10400T0	NFIA_026830
NCU09721T0	NFIA_068160
NCU06836T0	NFIA_105020
NCU00770T0	NFIA_052190
NCU07872T0	NFIA_029550
NCU00927T0	NFIA_114090
NCU08303T0	NFIA_075530
NCU03292T0	NFIA_082580
NCU01648T0	NFIA_017040
NCU01328T0	NFIA_012000
NCU07351T0	NFIA_072510
NCU01171T0	NFIA_039560
NCU04095T0	NFIA_038710
NCU08693T0	NFIA_085400
NCU09332T0	NFIA_097290
NCU05151T0	NFIA_066490
NCU05185T0	NFIA_067930
NCU01272T0	NFIA_108260
NCU11273T0	NFIA_063310
NCU01486T0	NFIA_109080
NCU11296T0	NFIA_027260
NCU04280T0	NFIA_017880
NCU08009T0	NFIA_020770
NCU04229T0	NFIA_080560
NCU08358T0	NFIA_076730
NCU08001T0	NFIA_087000
NCU02689T0	NFIA_090300
NCU07831T0	NFIA_029540
NCU11282T0	NFIA_076230
NCU00656T0	NFIA_078610
NCU09602T0	NFIA_017310
NCU09711T0	NFIA_068370
NCU01478T0	NFIA_035090
NCU01255T0	NFIA_013560
NCU01765T0	NFIA_037700
NCU06624T0	NFIA_076580
NCU07710T0	NFIA_082130
NCU05422T0	NFIA_056190
NCU03982T0	NFIA_081390
NCU06199T0	NFIA_082330
NCU11660T0	NFIA_077790
NCU01119T0	NFIA_104210
NCU09118T0	NFIA_021160
NCU08119T0	NFIA_085550
NCU10283T0	NFIA_088420
NCU05132T0	NFIA_102250	NFIA_069300
NCU04623T0	NFIA_008690
NCU06767T0	NFIA_087400
NCU08755T0	NFIA_018950
NCU02082T0	NFIA_096750
NCU07712T0	NFIA_056820
NCU05858T0	NFIA_065200	NFIA_045480
NCU07440T0	NFIA_048810
NCU09537T0	NFIA_025270
NCU11965T0	NFIA_013190
NCU02717T0	NFIA_015450
NCU07012T0	NFIA_085720
NCU04472T0	NFIA_070330
NCU03992T0	NFIA_083170
NCU06929T0	NFIA_107670
NCU02978T0	NFIA_097320
NCU03298T0	NFIA_024630
NCU04221T0	NFIA_102830
NCU04674T0	NFIA_009180
NCU03661T0	NFIA_050460
NCU05518T0	NFIA_079900
NCU01751T0	NFIA_012640
NCU06355T0	NFIA_027210
NCU02578T0	NFIA_098290
NCU03273T0	NFIA_025660
NCU11169T0	NFIA_077460
NCU03061T0	NFIA_015370
NCU08000T0	NFIA_029430
NCU09706T0	NFIA_066120
NCU06438T0	NFIA_038790
NCU03669T0	NFIA_075190
NCU02747T0	NFIA_020910
NCU00206T0	NFIA_093020
NCU05266T0	NFIA_088690
NCU11228T0	NFIA_015800
NCU02053T0	NFIA_054220
NCU06481T0	NFIA_084560
NCU08920T0	NFIA_080240
NCU00495T0	NFIA_019340
NCU05041T0	NFIA_071540
NCU08316T0	NFIA_084600
NCU04104T0	NFIA_050540
NCU06382T0	NFIA_008480
NCU03784T0	NFIA_108400
NCU04121T0	NFIA_018700
NCU02515T0	NFIA_069310
NCU03422T0	NFIA_060750
NCU03483T0	NFIA_088640
NCU03657T1	NFIA_050730
NCU03657T0	NFIA_050730
NCU02580T0	NFIA_098260
NCU03045T0	NFIA_026550
NCU00901T0	NFIA_103640
NCU06638T0	NFIA_033810
NCU09741T0	NFIA_056730
NCU05634T0	NFIA_104180
NCU06011T0	NFIA_113040
NCU08791T0	NFIA_050420
NCU10747T0	NFIA_071690
NCU01479T0	NFIA_035080
NCU02208T0	NFIA_022620
NCU01229T0	NFIA_036960
NCU07011T0	NFIA_006560
NCU08898T0	NFIA_078420
NCU08689T0	NFIA_091950
NCU06143T0	NFIA_025630
NCU06264T0	NFIA_075240
NCU00121T0	NFIA_084480
NCU09552T0	NFIA_028970
NCU01817T0	NFIA_064850
NCU02075T0	NFIA_096640
NCU00436T0	NFIA_073650
NCU01833T0	NFIA_064770
NCU00117T0	NFIA_051860
NCU04615T0	NFIA_032940
NCU08054T0	NFIA_050080
NCU00629T0	NFIA_044540
NCU03652T0	NFIA_052200
NCU07698T0	NFIA_012770
NCU04512T0	NFIA_064490
NCU03690T0	NFIA_009420
NCU05250T0	NFIA_082200
NCU02051T0	NFIA_099350
NCU02979T0	NFIA_096550
NCU09873T0	NFIA_053390
NCU01207T0	NFIA_039710
NCU05454T0	NFIA_016910
NCU01539T0	NFIA_027030
NCU08484T0	NFIA_017410
NCU07982T0	NFIA_066960
NCU06429T0	NFIA_078980
NCU06994T0	NFIA_082260
NCU06508T0	NFIA_050820
NCU02134T0	NFIA_078080
NCU01369T0	NFIA_108530
NCU05298T0	NFIA_012730
NCU02276T0	NFIA_066260
NCU07498T0	NFIA_053180
NCU02800T0	NFIA_089940
NCU01540T0	NFIA_020480
NCU03814T0	NFIA_051460
NCU04838T0	NFIA_081500
NCU06684T0	NFIA_039950
NCU07868T0	NFIA_084980
NCU11426T0	NFIA_110130
NCU05204T0	NFIA_012590
NCU03387T0	NFIA_064790
NCU00488T0	NFIA_019140
NCU03139T0	NFIA_010850
NCU00405T0	NFIA_037210
NCU01589T0	NFIA_084800
NCU04768T0	NFIA_067180
NCU05269T0	NFIA_012940
NCU05269T1	NFIA_012940
NCU01241T0	NFIA_026370
NCU00920T0	NFIA_114110
NCU03321T0	NFIA_016440
NCU06503T0	NFIA_091480
NCU06503T1	NFIA_091480
NCU06735T0	NFIA_016400
NCU07280T0	NFIA_085980
NCU02319T0	NFIA_037760
NCU03650T0	NFIA_024780
NCU04535T0	NFIA_058920
NCU02955T0	NFIA_108090
NCU05296T0	NFIA_086670
NCU04439T0	NFIA_056790
NCU04076T0	NFIA_064560
NCU04579T0	NFIA_042060	NFIA_062600
NCU05650T0	NFIA_055710
NCU05232T0	NFIA_085740
NCU00177T0	NFIA_051280
NCU09432T0	NFIA_066220
NCU04531T0	NFIA_015290	NFIA_031170	NFIA_044240
NCU00430T0	NFIA_092550
NCU03648T0	NFIA_066350
NCU03235T0	NFIA_019710
NCU06869T0	NFIA_067580
NCU09191T0	NFIA_084700
NCU02233T0	NFIA_068300
NCU01157T0	NFIA_063370
NCU04303T0	NFIA_109340
NCU06756T0	NFIA_020110
NCU00793T0	NFIA_024900
NCU03804T0	NFIA_077970
NCU09869T0	NFIA_020400
NCU06715T0	NFIA_051390
NCU06268T0	NFIA_073440
NCU02387T0	NFIA_068340
NCU02514T0	NFIA_098070
NCU02287T0	NFIA_107680
NCU00045T0	NFIA_026450
NCU04279T0	NFIA_015990
NCU03786T0	NFIA_039520
NCU04784T0	NFIA_105010
NCU01985T0	NFIA_070730
NCU04448T0	NFIA_091280
NCU02629T0	NFIA_108500
NCU09709T0	NFIA_067700
NCU01843T0	NFIA_064290
NCU06249T0	NFIA_035220
NCU06216T0	NFIA_039940
NCU02632T0	NFIA_103830
NCU05029T0	NFIA_058810
NCU04952T0	NFIA_027390
NCU00200T0	NFIA_012430
NCU03108T0	NFIA_020930
NCU01503T0	NFIA_088060
NCU06308T0	NFIA_090840
NCU00355T0	NFIA_003430
NCU03966T0	NFIA_053560
NCU04799T0	NFIA_020550
NCU06394T0	NFIA_030440
NCU09469T0	NFIA_022080
NCU02701T0	NFIA_110000
NCU00010T0	NFIA_035440
NCU03219T0	NFIA_103380
NCU00320T0	NFIA_084070
NCU01470T0	NFIA_073510
NCU08110T0	NFIA_084580
NCU10007T0	NFIA_050050
NCU10007T1	NFIA_050050
NCU01172T0	NFIA_039570
NCU02234T0	NFIA_066180
NCU05927T0	NFIA_062950
NCU03819T0	NFIA_050490
NCU03980T0	NFIA_053210
NCU01417T0	NFIA_083500
NCU09819T0	NFIA_022890
NCU06294T0	NFIA_061670
NCU07082T0	NFIA_022050
NCU01249T0	NFIA_091350
NCU09700T0	NFIA_017970
NCU10733T0	NFIA_081370
NCU03792T0	NFIA_039980
NCU12039T0	NFIA_071490
NCU02010T0	NFIA_010410
NCU09111T0	NFIA_068650
NCU01569T0	NFIA_075430
NCU06579T0	NFIA_075410
NCU03357T0	NFIA_108880
NCU06459T0	NFIA_082390
NCU04850T0	NFIA_057650
NCU07971T0	NFIA_065650
NCU04726T0	NFIA_096770
NCU09496T0	NFIA_092600
NCU03171T0	NFIA_090490
NCU05301T0	NFIA_011240
NCU11953T0	NFIA_073020
NCU04378T0	NFIA_010110
NCU00480T0	NFIA_089310
NCU02803T0	NFIA_107150
NCU03641T0	NFIA_054350
NCU01797T0	NFIA_075750
NCU03024T0	NFIA_019650
NCU09266T0	NFIA_103470
NCU04648T0	NFIA_038760
NCU01498T0	NFIA_088320
NCU04117T0	NFIA_106050
NCU05289T0	NFIA_086760
NCU05430T0	NFIA_076660
NCU07839T0	NFIA_086090
NCU11175T0	NFIA_010420
NCU06578T0	NFIA_091120
NCU07690T0	NFIA_086570
NCU00152T0	NFIA_084100
NCU02626T0	NFIA_024660
NCU04187T0	NFIA_051700
NCU06444T0	NFIA_087320
NCU02207T0	NFIA_022900
NCU06030T0	NFIA_107610
NCU08309T0	NFIA_075580
NCU04355T0	NFIA_088560
NCU06265T0	NFIA_103720
NCU00273T0	NFIA_074540
NCU00896T0	NFIA_108150
NCU07407T0	NFIA_097530
NCU04054T0	NFIA_014730
NCU01824T0	NFIA_064610
NCU04380T0	NFIA_085350
NCU02091T0	NFIA_115020
NCU05777T0	NFIA_083110
NCU09793T0	NFIA_059000
NCU09468T0	NFIA_022070
NCU07375T0	NFIA_086030
NCU09377T0	NFIA_098280
NCU09377T1	NFIA_098280
NCU00066T0	NFIA_021620
NCU08002T0	NFIA_087670
NCU09443T0	NFIA_107360
NCU08642T0	NFIA_035530
NCU00447T0	NFIA_013640
NCU11180T0	NFIA_019760
NCU07330T0	NFIA_060130
NCU11294T0	NFIA_033860
NCU02066T0	NFIA_009110
NCU08515T0	NFIA_088410
NCU10058T0	NFIA_065490
NCU01644T0	NFIA_011780
NCU07411T0	NFIA_019490
NCU12027T0	NFIA_067430
NCU09313T0	NFIA_096490
NCU00890T0	NFIA_114030
NCU03628T0	NFIA_108660
NCU06605T0	NFIA_056720
NCU04947T0	NFIA_048470
NCU07567T0	NFIA_106300
NCU04125T0	NFIA_011150
NCU09488T0	NFIA_010380
NCU02110T0	NFIA_059280
NCU04343T0	NFIA_090880
NCU02797T0	NFIA_114560
NCU10043T0	NFIA_053790
NCU02003T0	NFIA_018320
NCU00406T0	NFIA_037230
NCU01701T0	NFIA_028670
NCU05225T0	NFIA_082190
NCU03505T0	NFIA_013200
NCU06099T0	NFIA_071280
NCU04963T0	NFIA_044870
NCU06192T0	NFIA_051410
NCU05876T0	NFIA_109750
NCU09909T0	NFIA_019890
NCU10311T0	NFIA_017910
NCU06569T0	NFIA_075900
NCU11379T0	NFIA_104320
NCU04020T0	NFIA_053310
NCU04230T0	NFIA_102860
NCU05955T0	NFIA_094990
NCU01161T0	NFIA_033500
NCU04938T0	NFIA_005130	NFIA_084880
NCU03032T0	NFIA_086260
NCU02052T0	NFIA_097760
NCU11866T0	NFIA_018740
NCU03100T0	NFIA_053740
NCU06986T0	NFIA_076320
NCU04044T0	NFIA_104990
NCU11170T0	NFIA_050980
NCU00269T0	NFIA_037130
NCU00172T0	NFIA_021710
NCU00164T0	NFIA_092080
NCU04511T0	NFIA_064500
NCU08897T0	NFIA_079170
NCU09513T0	NFIA_074630
NCU00112T0	NFIA_079250
NCU02127T0	NFIA_078370
NCU09894T0	NFIA_014880
NCU04790T0	NFIA_081550
NCU04755T0	NFIA_109990
NCU07669T0	NFIA_009930
NCU07281T0	NFIA_085240
NCU08020T0	NFIA_088600
NCU09657T0	NFIA_088470
NCU02616T0	NFIA_010670
NCU08468T0	NFIA_015970
NCU04610T0	NFIA_071350
NCU03220T0	NFIA_103370
NCU06971T0	NFIA_090850
NCU08888T0	NFIA_019130
NCU11238T0	NFIA_049200
NCU04133T0	NFIA_018760
NCU06144T0	NFIA_035500
NCU02839T0	NFIA_069330
NCU06980T0	NFIA_000950
NCU06666T0	NFIA_033320
NCU05939T0	NFIA_058960
NCU09861T0	NFIA_055650
NCU05680T0	NFIA_075130
NCU05242T0	NFIA_027200
NCU06842T0	NFIA_087070
NCU08858T0	NFIA_086230
NCU09349T0	NFIA_103010
NCU02295T0	NFIA_071170
NCU02225T0	NFIA_013010
NCU05683T0	NFIA_021110
NCU02840T0	NFIA_069340
NCU08875T0	NFIA_056160
NCU03341T0	NFIA_105580
NCU06407T0	NFIA_018990
NCU04319T0	NFIA_065980
NCU00188T0	NFIA_107120
NCU02380T0	NFIA_102690
NCU06804T0	NFIA_090750
NCU05985T0	NFIA_104820
NCU03783T0	NFIA_108410
NCU03727T0	NFIA_050770
NCU08894T0	NFIA_038550
NCU09358T0	NFIA_041080
NCU01997T0	NFIA_069550
NCU09071T0	NFIA_049170
NCU02416T0	NFIA_067340
NCU07393T0	NFIA_096950
NCU01813T0	NFIA_017030
NCU04410T0	NFIA_015920
NCU05600T0	NFIA_028770
NCU09688T0	NFIA_077650
NCU00680T0	NFIA_050250
NCU04245T0	NFIA_033970
NCU01376T0	NFIA_063250
NCU10337T0	NFIA_102920
NCU03137T0	NFIA_010810
NCU02828T0	NFIA_024850
NCU04750T0	NFIA_016570
NCU02617T0	NFIA_010680
NCU03036T0	NFIA_026480
NCU06182T0	NFIA_036710
NCU09435T0	NFIA_066240
NCU02619T0	NFIA_010640
NCU04721T0	NFIA_018230
NCU09715T0	NFIA_058890
NCU09758T0	NFIA_109610
NCU01702T0	NFIA_028610
NCU02415T0	NFIA_066100
NCU06202T0	NFIA_018790
NCU06881T0	NFIA_058220
NCU09227T0	NFIA_081700
NCU00914T0	NFIA_010600
NCU02178T0	NFIA_070460
NCU02325T0	NFIA_001970
NCU03899T0	NFIA_067100
NCU04614T0	NFIA_082820
NCU05268T0	NFIA_012950
NCU00477T0	NFIA_059500
NCU03117T0	NFIA_035970
NCU01756T0	NFIA_075710
NCU09485T0	NFIA_010360
NCU06374T0	NFIA_059390
NCU07156T0	NFIA_083020
NCU04124T0	NFIA_011170
NCU04537T0	NFIA_049410
NCU04252T0	NFIA_062980
NCU09770T0	NFIA_098300
NCU02409T0	NFIA_058830
NCU08357T0	NFIA_080840
NCU03200T0	NFIA_018300
NCU00205T0	NFIA_077600
NCU06189T0	NFIA_036860
NCU01000T1	NFIA_113270
NCU01000T0	NFIA_113270
NCU02407T0	NFIA_034470
NCU03789T0	NFIA_029480
NCU01968T0	NFIA_070150
NCU09374T0	NFIA_114310
NCU03799T0	NFIA_039060
NCU01465T0	NFIA_084370
NCU02810T0	NFIA_108620
NCU07068T0	NFIA_099630
NCU09265T0	NFIA_103480
NCU08124T0	NFIA_073460
NCU09120T0	NFIA_103350
NCU00261T0	NFIA_026360
NCU09564T0	NFIA_004830
NCU09202T0	NFIA_030320
NCU11453T0	NFIA_021070
NCU03815T0	NFIA_051550
NCU01378T0	NFIA_097550
NCU10018T0	NFIA_104960
NCU00169T0	NFIA_010480
NCU04800T0	NFIA_020540
NCU04110T0	NFIA_066410
NCU02534T0	NFIA_088890
NCU00340T0	NFIA_036920
NCU04201T0	NFIA_078010
NCU09121T0	NFIA_088930
NCU04316T0	NFIA_016700
NCU09318T0	NFIA_021570
NCU09696T0	NFIA_038240
NCU06384T0	NFIA_101760
NCU09923T0	NFIA_003180
NCU03776T0	NFIA_015280	NFIA_002840
NCU10030T0	NFIA_004560
NCU03125T0	NFIA_115290
NCU07975T0	NFIA_036530
NCU09777T0	NFIA_041070
NCU08298T0	NFIA_087160
NCU00591T0	NFIA_078400
NCU07724T0	NFIA_073890
NCU11242T0	NFIA_094190
NCU08283T0	NFIA_057000
NCU07481T0	NFIA_068620
NCU03571T0	NFIA_064630
NCU02020T0	NFIA_048390
NCU02252T0	NFIA_067840
NCU04105T0	NFIA_050530
NCU10042T0	NFIA_052420
NCU10042T1	NFIA_052420
NCU01692T0	NFIA_037870
NCU04652T0	NFIA_024600
NCU04190T0	NFIA_079260
NCU09065T0	NFIA_049010
NCU06075T0	NFIA_053110
NCU06075T1	NFIA_053110
NCU00130T0	NFIA_010690
NCU00199T0	NFIA_012420
NCU00163T0	NFIA_092090
NCU06783T0	NFIA_056430
NCU08730T0	NFIA_057100
NCU04505T0	NFIA_104400
NCU11168T0	NFIA_026570
NCU08473T0	NFIA_031000
NCU03079T0	NFIA_016510
NCU04636T0	NFIA_063060
NCU08272T0	NFIA_030340
NCU02202T0	NFIA_022920
NCU07930T0	NFIA_015520
NCU11271T0	NFIA_080210
NCU10519T0	NFIA_014560
NCU02274T0	NFIA_067820
NCU02245T0	NFIA_052370
NCU07859T0	NFIA_025160
NCU08195T0	NFIA_089230
NCU11254T0	NFIA_071500
NCU09132T0	NFIA_090230
NCU01654T0	NFIA_037820
NCU04414T0	NFIA_018540
NCU03852T0	NFIA_058300
NCU09042T0	NFIA_045250
NCU11239T0	NFIA_050040
NCU10008T0	NFIA_048750
NCU06854T0	NFIA_022190
NCU09104T0	NFIA_014140
NCU06803T0	NFIA_059440
NCU02906T0	NFIA_115160
NCU11397T0	NFIA_013570
NCU11246T0	NFIA_082610
NCU05585T0	NFIA_044510
NCU09101T0	NFIA_069970
NCU01330T0	NFIA_009430
NCU08338T0	NFIA_013880
NCU08218T0	NFIA_083400
NCU11492T0	NFIA_065720
NCU01234T0	NFIA_039670
NCU02422T0	NFIA_058310
NCU09545T0	NFIA_038640
NCU09642T0	NFIA_063870
NCU00614T0	NFIA_078060
NCU08076T0	NFIA_090720
NCU00925T0	NFIA_107990
NCU02112T0	NFIA_048670
NCU03330T0	NFIA_056920
NCU06441T0	NFIA_039880
NCU00936T0	NFIA_108010
NCU00904T0	NFIA_115280
NCU06285T0	NFIA_066640
NCU01480T0	NFIA_066380
NCU00410T0	NFIA_037420
NCU09079T0	NFIA_048930
NCU03359T0	NFIA_104670
NCU05805T0	NFIA_083520
NCU05198T0	NFIA_109910
NCU01231T0	NFIA_084940
NCU08153T0	NFIA_054360
NCU01333T0	NFIA_017580
NCU00824T0	NFIA_035740
NCU02791T0	NFIA_025550
NCU01269T0	NFIA_068840
NCU04173T0	NFIA_051290
NCU04173T1	NFIA_051290
NCU05259T0	NFIA_027160
NCU04743T0	NFIA_067060
NCU03312T0	NFIA_083720
NCU06882T0	NFIA_058500
NCU11187T0	NFIA_050370
NCU09142T0	NFIA_097200
NCU11664T0	NFIA_083260
NCU08297T0	NFIA_026580
NCU08297T1	NFIA_026580
NCU01878T0	NFIA_030470
NCU04166T0	NFIA_036610
NCU09757T0	NFIA_008430
NCU03257T0	NFIA_082600
NCU05622T0	NFIA_081130
NCU03482T0	NFIA_105360
NCU09746T0	NFIA_090780
NCU06279T0	NFIA_085780
NCU08499T0	NFIA_105480
NCU09788T0	NFIA_067940
NCU03894T0	NFIA_081350
NCU04747T0	NFIA_014550
NCU05582T0	NFIA_028710
NCU08771T0	NFIA_088820
NCU01433T0	NFIA_036410
NCU06259T0	NFIA_089330
NCU09673T0	NFIA_079360
NCU00498T0	NFIA_009060
NCU06959T0	NFIA_085250
NCU06847T0	NFIA_110100
NCU00046T0	NFIA_019770
NCU05278T0	NFIA_020740
NCU06918T0	NFIA_027150
NCU06710T0	NFIA_050650
NCU06149T0	NFIA_071760
NCU10905T0	NFIA_067030
NCU03491T0	NFIA_009510
NCU02680T0	NFIA_021800
NCU10810T0	NFIA_107160
NCU03415T0	NFIA_057120	NFIA_113710
NCU01047T0	NFIA_079420
NCU00821T0	NFIA_115350
NCU07064T0	NFIA_085260
NCU07334T0	NFIA_012300
NCU02576T0	NFIA_096670
NCU04782T0	NFIA_104870
NCU02511T0	NFIA_040340
NCU10789T0	NFIA_010720
NCU03606T0	NFIA_083100
NCU07420T0	NFIA_068980
NCU08719T0	NFIA_060280
NCU00789T0	NFIA_022520
NCU01206T0	NFIA_051950
NCU09033T0	NFIA_025310
NCU06342T0	NFIA_091780
NCU06523T0	NFIA_099830
NCU08741T0	NFIA_040320
NCU01290T0	NFIA_037400
NCU01882T0	NFIA_077560
NCU07018T0	NFIA_029100
NCU06672T0	NFIA_083040
NCU11384T0	NFIA_108060
NCU11384T1	NFIA_108060
NCU06138T0	NFIA_021130
NCU00536T0	NFIA_078680
NCU03103T0	NFIA_080940
NCU04078T0	NFIA_081270
NCU02778T0	NFIA_052440
NCU03264T0	NFIA_096510
NCU07380T0	NFIA_089900
NCU00988T0	NFIA_052610
NCU05363T0	NFIA_028690
NCU03076T0	NFIA_054400
NCU06005T0	NFIA_054120
NCU06540T0	NFIA_076460
NCU02750T0	NFIA_019610
NCU01517T0	NFIA_032960
NCU02524T0	NFIA_052030
NCU02498T0	NFIA_053870
NCU00493T0	NFIA_009460
NCU00801T0	NFIA_008040
NCU06585T0	NFIA_086910
NCU06834T0	NFIA_105070
NCU08998T0	NFIA_036430
NCU08998T1	NFIA_036430
NCU01758T0	NFIA_017090
NCU08294T0	NFIA_075270
NCU00453T0	NFIA_036900
NCU02402T0	NFIA_071750
NCU05288T0	NFIA_086440
NCU04130T0	NFIA_102780
NCU07473T0	NFIA_099420
NCU00378T0	NFIA_107580
NCU00809T0	NFIA_072420
NCU02260T0	NFIA_065910
NCU03372T0	NFIA_109770
NCU06238T0	NFIA_086290
NCU06999T0	NFIA_080160
NCU11933T0	NFIA_075600
NCU07023T0	NFIA_012600
NCU07313T0	NFIA_026690
NCU02195T0	NFIA_113390
NCU06483T0	NFIA_087250
NCU03981T1	NFIA_081380
NCU03981T0	NFIA_081380
NCU07691T0	NFIA_006510
NCU06697T0	NFIA_033900
NCU02063T0	NFIA_054290
NCU08924T0	NFIA_056640
NCU03020T0	NFIA_082520
NCU03290T0	NFIA_097510
NCU08273T0	NFIA_030490
NCU02549T0	NFIA_011220
NCU07489T0	NFIA_080760
NCU03973T0	NFIA_053440
NCU07590T0	NFIA_060190
NCU02542T1	NFIA_082630
NCU02542T0	NFIA_082630
NCU07926T0	NFIA_034290
NCU00311T0	NFIA_019740
NCU06270T0	NFIA_013660
NCU00290T0	NFIA_089220
NCU11301T0	NFIA_018180
NCU10155T0	NFIA_082970
NCU03658T0	NFIA_022600
NCU03795T0	NFIA_039030
NCU07874T0	NFIA_013530
NCU08325T0	NFIA_029820
NCU11587T0	NFIA_107180
NCU03954T0	NFIA_012120
NCU03954T1	NFIA_012120
NCU01494T0	NFIA_027070
NCU03267T0	NFIA_033640
NCU00202T0	NFIA_089430
NCU02546T0	NFIA_107230
NCU09076T0	NFIA_048940
NCU06843T0	NFIA_087080
NCU06277T0	NFIA_091520
NCU09575T0	NFIA_096260
NCU03961T0	NFIA_081520
NCU04669T0	NFIA_083940
NCU05996T0	NFIA_105730
NCU08604T0	NFIA_081650
NCU05137T0	NFIA_069290
NCU00446T0	NFIA_013650
NCU07451T0	NFIA_016630
NCU04216T0	NFIA_050270
NCU00632T0	NFIA_090000
NCU05937T0	NFIA_053290
NCU04449T0	NFIA_091270
NCU09287T0	NFIA_065540	NFIA_005960
NCU03526T0	NFIA_056290
NCU04185T0	NFIA_051690
NCU03317T0	NFIA_069450
NCU03857T0	NFIA_068460
NCU07367T0	NFIA_052430
NCU06519T0	NFIA_087690
NCU01745T0	NFIA_017470
NCU08145T0	NFIA_006320
NCU02650T0	NFIA_070640
NCU06760T0	NFIA_087120
NCU08471T0	NFIA_028840
NCU01901T0	NFIA_049030
NCU09598T0	NFIA_017380
NCU02550T0	NFIA_107920
NCU09559T0	NFIA_065220
NCU07607T0	NFIA_026760
NCU01502T0	NFIA_088070
NCU09157T0	NFIA_076790
NCU02611T0	NFIA_019920
NCU06026T0	NFIA_013960
NCU08563T0	NFIA_089300
NCU01059T0	NFIA_005830
NCU02814T0	NFIA_024700
NCU06659T0	NFIA_011960
NCU02224T0	NFIA_071140
NCU06766T0	NFIA_030600
NCU06489T0	NFIA_080200
NCU06522T0	NFIA_100090
NCU01439T0	NFIA_037560
NCU09253T0	NFIA_082880
NCU03861T0	NFIA_070220
NCU04241T0	NFIA_082850
NCU11685T0	NFIA_102670
NCU07484T0	NFIA_038160
NCU05317T0	NFIA_038160
NCU03715T0	NFIA_074050
NCU02107T0	NFIA_114240
NCU03098T0	NFIA_053760	NFIA_094880
NCU07609T0	NFIA_012160
NCU06032T0	NFIA_052950
NCU08216T0	NFIA_083350
NCU06761T0	NFIA_105600
NCU05375T0	NFIA_017620
NCU07171T0	NFIA_012180
NCU11642T0	NFIA_014700
NCU08935T0	NFIA_109390
NCU07987T0	NFIA_029440
NCU04015T0	NFIA_081460
NCU10262T0	NFIA_025260
NCU03500T0	NFIA_104740
NCU07296T0	NFIA_104340
NCU11251T0	NFIA_097390
NCU02209T0	NFIA_013020
NCU04176T0	NFIA_051660
NCU06362T0	NFIA_059680
NCU03924T0	NFIA_103970
NCU02624T0	NFIA_024690
NCU06063T0	NFIA_008180
NCU10381T0	NFIA_011880
NCU07340T0	NFIA_057300	NFIA_095580
NCU00520T0	NFIA_090040
NCU05644T0	NFIA_054670
NCU07688T0	NFIA_012870
NCU04137T0	NFIA_103500
NCU01036T0	NFIA_103000	NFIA_093050
NCU05785T0	NFIA_103000	NFIA_093050
NCU00690T0	NFIA_048540
NCU04733T0	NFIA_080710
NCU09521T0	NFIA_056100
NCU11997T0	NFIA_048110
NCU03396T0	NFIA_063960
NCU07020T0	NFIA_080110
NCU00306T0	NFIA_011710	NFIA_036540	NFIA_086820
NCU06027T0	NFIA_013910
NCU06534T0	NFIA_011550
NCU02960T0	NFIA_098000
NCU01760T0	NFIA_037730
NCU04333T0	NFIA_017560
NCU03944T0	NFIA_082810
NCU06870T0	NFIA_058350
NCU09212T0	NFIA_035840
NCU07001T0	NFIA_080050
NCU08682T0	NFIA_066920
NCU08643T0	NFIA_113450
NCU04136T0	NFIA_021540
NCU05888T0	NFIA_007810
NCU03855T0	NFIA_034440
NCU03246T0	NFIA_065050
NCU03379T0	NFIA_064870
NCU01247T0	NFIA_091340
NCU09050T0	NFIA_047290
NCU00692T0	NFIA_034700
NCU01947T0	NFIA_071120
NCU07418T0	NFIA_103330
NCU10073T0	NFIA_096540
NCU00985T0	NFIA_089700
NCU02729T0	NFIA_021990
NCU05095T0	NFIA_035940
NCU03972T0	NFIA_053430
NCU05885T0	NFIA_062060
NCU00714T0	NFIA_114590
NCU07955T0	NFIA_052060
NCU12009T0	NFIA_094290
NCU02482T0	NFIA_050100
NCU02482T1	NFIA_050100
NCU02482T2	NFIA_050100
NCU00081T0	NFIA_035060
NCU02361T0	NFIA_034390
NCU05519T0	NFIA_044500
NCU07395T0	NFIA_033390
NCU01195T0	NFIA_109570
NCU08148T0	NFIA_059110
NCU06812T0	NFIA_090770
NCU08372T0	NFIA_089800
NCU00077T0	NFIA_035020
NCU06457T0	NFIA_082380
NCU06383T0	NFIA_101770
NCU08663T0	NFIA_092050
NCU01174T0	NFIA_039640
NCU02752T0	NFIA_104080
NCU05499T0	NFIA_081010
NCU04111T0	NFIA_103600
NCU02393T0	NFIA_058770
NCU02393T1	NFIA_058770
NCU01919T0	NFIA_048640
NCU08977T0	NFIA_008260
NCU04459T0	NFIA_085990
NCU08312T0	NFIA_076420
NCU05526T0	NFIA_105610
NCU09737T0	NFIA_092020
NCU02203T0	NFIA_022640
NCU03498T0	NFIA_038330
NCU01095T0	NFIA_090390
NCU08626T0	NFIA_023060
NCU09437T0	NFIA_071700
NCU02368T0	NFIA_058720
NCU04298T0	NFIA_109720
NCU06493T0	NFIA_012380
NCU07153T0	NFIA_071740
NCU06436T0	NFIA_086220
NCU00230T0	NFIA_008580
NCU06419T0	NFIA_018920
NCU03380T0	NFIA_064070
NCU03597T0	NFIA_074080
NCU11353T0	NFIA_077470
NCU03141T0	NFIA_107440	NFIA_062570
NCU02657T0	NFIA_015020
NCU06942T0	NFIA_067780
NCU07516T0	NFIA_084260
NCU10847T0	NFIA_103660
NCU10383T1	NFIA_105660
NCU10383T0	NFIA_105660
NCU01430T0	NFIA_052620
NCU07024T0	NFIA_012610
NCU05884T0	NFIA_048120
NCU02457T0	NFIA_113980
NCU05577T0	NFIA_095760	NFIA_007920
NCU08162T0	NFIA_069370
NCU01151T0	NFIA_053670
NCU03965T0	NFIA_053550
NCU09034T0	NFIA_025320
NCU00677T0	NFIA_079860
NCU03771T0	NFIA_107110
NCU01266T0	NFIA_012260
NCU04108T0	NFIA_023410
NCU06306T0	NFIA_012510
NCU02179T0	NFIA_070430
NCU02464T0	NFIA_078740
NCU11405T0	NFIA_021300
NCU02109T0	NFIA_114900
NCU02653T0	NFIA_030660
NCU05708T0	NFIA_057170
NCU03697T0	NFIA_105950
NCU04656T0	NFIA_103260
NCU02965T0	NFIA_014920
NCU03788T0	NFIA_029470
NCU05598T0	NFIA_029620
NCU03748T0	NFIA_105250
NCU05168T0	NFIA_037830	NFIA_002530
NCU00754T0	NFIA_039390
NCU03039T0	NFIA_026520
NCU06543T0	NFIA_010570
NCU02591T0	NFIA_081760
NCU03023T0	NFIA_094220
NCU04646T0	NFIA_021240
NCU03922T0	NFIA_066630
NCU04772T0	NFIA_066830
NCU11302T0	NFIA_018000
NCU08290T0	NFIA_079530
NCU08669T0	NFIA_090890
NCU00782T0	NFIA_022840
NCU00673T0	NFIA_078120
NCU06595T0	NFIA_029280
NCU02408T0	NFIA_034500
NCU02556T0	NFIA_054250
NCU02291T0	NFIA_071210
NCU00337T0	NFIA_092360
NCU08598T0	NFIA_081690
NCU07732T0	NFIA_036340
NCU07732T1	NFIA_036340
NCU07059T0	NFIA_055180	NFIA_112200
NCU03713T0	NFIA_013360
NCU06205T0	NFIA_051720
NCU04485T0	NFIA_082160
NCU11748T0	NFIA_079450
NCU00389T0	NFIA_019210
NCU01181T0	NFIA_036620
NCU03347T0	NFIA_105110
NCU05246T0	NFIA_088550
NCU05853T0	NFIA_060380
NCU06194T0	NFIA_051420
NCU08027T0	NFIA_076250
NCU06809T0	NFIA_087630
NCU03737T0	NFIA_013340
NCU00593T0	NFIA_070550
NCU00395T0	NFIA_115190
NCU02354T0	NFIA_071630
NCU06652T0	NFIA_033340
NCU03425T0	NFIA_068150
NCU02343T0	NFIA_090410
NCU05420T0	NFIA_017750
NCU04024T0	NFIA_081210
NCU11544T1	NFIA_034930
NCU11544T0	NFIA_034930
NCU06041T0	NFIA_112640	NFIA_096250
NCU11284T0	NFIA_054910
NCU09429T0	NFIA_106910	NFIA_112190
NCU03823T0	NFIA_050910
NCU08024T0	NFIA_091170
NCU03608T0	NFIA_062770
NCU09810T0	NFIA_014810
NCU03258T0	NFIA_080600
NCU07004T0	NFIA_075350
NCU04796T0	NFIA_104910
NCU07112T0	NFIA_112890
NCU02044T0	NFIA_015820
NCU01652T0	NFIA_037850
NCU03187T0	NFIA_048980
NCU07914T0	NFIA_015330
NCU07015T0	NFIA_029130
NCU04041T0	NFIA_054560
NCU07070T0	NFIA_089170
NCU03229T0	NFIA_015780
NCU03914T0	NFIA_054930
NCU11185T0	NFIA_019110
NCU09048T0	NFIA_034170
NCU07887T0	NFIA_074900
NCU08062T0	NFIA_077230	NFIA_006270
NCU01183T0	NFIA_036350
NCU07820T0	NFIA_001830
NCU01961T0	NFIA_071080
NCU07584T0	NFIA_063480
NCU05861T0	NFIA_081920
NCU08301T0	NFIA_075280
NCU04329T0	NFIA_012650
NCU09027T0	NFIA_029140
NCU09223T0	NFIA_082940
NCU00919T0	NFIA_009150
NCU01438T0	NFIA_037510
NCU09885T0	NFIA_027790
NCU01724T0	NFIA_017550
NCU00631T0	NFIA_059210
NCU07298T0	NFIA_018460
NCU09580T0	NFIA_015300
NCU03493T0	NFIA_091090
NCU06217T0	NFIA_109890
NCU09230T0	NFIA_097070
NCU00122T0	NFIA_068830
NCU04481T0	NFIA_029250
NCU02397T0	NFIA_066190
NCU06190T0	NFIA_036520
NCU02074T0	NFIA_097920
NCU06520T0	NFIA_076210
NCU10776T0	NFIA_071190
NCU04566T0	NFIA_034020
NCU03813T0	NFIA_051470
NCU01936T0	NFIA_078300
NCU01953T0	NFIA_079560
NCU06010T0	NFIA_080790
NCU03637T0	NFIA_108610
NCU11409T0	NFIA_071590
NCU04504T0	NFIA_018490
NCU00428T0	NFIA_073670
NCU06449T0	NFIA_039800
NCU01596T0	NFIA_018410
NCU09209T0	NFIA_023620
NCU05642T0	NFIA_077700
NCU08378T0	NFIA_103430
NCU11791T0	NFIA_103790
NCU04568T0	NFIA_008700
NCU02420T0	NFIA_058520
NCU09536T0	NFIA_012280
NCU00194T0	NFIA_107030
NCU07125T0	NFIA_081150
NCU01728T1	NFIA_017490
NCU01728T0	NFIA_017490
NCU02793T0	NFIA_083710
NCU09732T0	NFIA_060080
NCU11213T0	NFIA_104690
NCU01767T0	NFIA_017830
NCU02966T0	NFIA_014930
NCU02147T0	NFIA_079330
NCU06685T0	NFIA_038950
NCU11342T0	NFIA_002770
NCU08003T0	NFIA_026720
NCU04672T0	NFIA_073860
NCU09533T0	NFIA_065380
NCU09547T0	NFIA_108690
NCU08762T0	NFIA_019020	NFIA_055040
NCU04454T0	NFIA_011600
NCU07362T0	NFIA_017510
NCU09654T0	NFIA_002920
NCU04088T0	NFIA_105230
NCU07996T0	NFIA_057090
NCU06482T0	NFIA_017730
NCU08428T0	NFIA_062580
NCU08503T0	NFIA_087580
NCU05850T0	NFIA_114800
NCU08708T0	NFIA_105410
NCU04534T0	NFIA_058910
NCU04312T0	NFIA_058910
NCU01443T0	NFIA_037570
NCU00272T0	NFIA_074530
NCU06618T0	NFIA_027170
NCU11956T0	NFIA_022100
NCU03633T0	NFIA_108390
NCU08706T0	NFIA_105100
NCU00043T0	NFIA_019780
NCU01022T0	NFIA_016310
NCU01525T0	NFIA_040140
NCU03124T0	NFIA_097610
NCU02741T0	NFIA_015260
NCU11705T0	NFIA_063850
NCU03066T0	NFIA_015090
NCU07458T0	NFIA_018500
NCU04814T0	NFIA_081190
NCU04358T0	NFIA_096400
NCU04144T0	NFIA_018690
NCU03186T0	NFIA_048990
NCU01252T0	NFIA_075020
NCU03622T0	NFIA_077680
NCU04306T0	NFIA_109310
NCU02425T0	NFIA_058250
NCU00650T0	NFIA_080740
NCU02961T0	NFIA_090190
NCU07779T0	NFIA_103570
NCU01132T0	NFIA_103270
NCU09595T0	NFIA_085060
NCU01013T0	NFIA_016960
NCU00182T0	NFIA_074810
NCU03515T0	NFIA_016810
NCU01235T0	NFIA_039660
NCU02826T0	NFIA_024840
NCU06452T0	NFIA_039930
NCU06430T0	NFIA_019170
NCU00209T0	NFIA_084180
NCU09380T0	NFIA_015230
NCU09347T0	NFIA_027040
NCU07438T0	NFIA_048830
NCU07062T0	NFIA_054920
NCU08600T0	NFIA_081790
NCU02406T0	NFIA_034350
NCU04924T0	NFIA_104500
NCU00377T0	NFIA_018660
NCU06179T0	NFIA_037170
NCU07504T0	NFIA_082950
NCU07705T0	NFIA_083220
NCU03009T0	NFIA_029760
NCU06095T0	NFIA_066090
NCU06240T0	NFIA_087380
NCU11739T0	NFIA_076390
NCU03057T0	NFIA_034010
NCU02310T0	NFIA_066460
NCU04005T0	NFIA_052520
NCU08850T0	NFIA_056660
NCU04754T0	NFIA_109980
NCU06039T0	NFIA_107640
NCU00665T0	NFIA_006430
NCU01086T0	NFIA_090480
NCU08291T0	NFIA_079520
NCU06656T0	NFIA_011990
NCU05452T0	NFIA_037640
NCU05859T0	NFIA_065190
NCU04247T0	NFIA_102960
NCU07986T0	NFIA_088590
NCU06352T0	NFIA_073080	NFIA_055940	NFIA_055820
NCU00232T0	NFIA_008970
NCU06344T0	NFIA_085950
NCU08895T0	NFIA_064350
NCU09254T0	NFIA_084760
NCU04354T0	NFIA_026740
NCU04259T0	NFIA_109470
NCU09093T0	NFIA_070050
NCU07381T0	NFIA_090470
NCU01449T0	NFIA_033520
NCU01449T1	NFIA_033520
NCU01178T0	NFIA_051670
NCU00023T0	NFIA_066430
NCU03395T0	NFIA_063970
NCU04335T0	NFIA_075460
NCU06418T0	NFIA_066370
NCU04581T0	NFIA_089440
NCU06187T0	NFIA_087140
NCU07021T0	NFIA_080120
NCU09321T0	NFIA_068640
NCU07530T0	NFIA_104940
NCU07697T0	NFIA_012760
NCU02148T0	NFIA_078350
NCU06541T0	NFIA_076470
NCU09322T0	NFIA_098380
NCU00794T0	NFIA_022660
NCU00775T0	NFIA_052000
NCU00675T0	NFIA_063230
NCU02256T0	NFIA_067420
NCU07739T0	NFIA_037010
NCU10368T0	NFIA_040410
NCU05810T0	NFIA_103190
NCU08319T0	NFIA_086470
NCU07819T0	NFIA_001850
NCU02126T0	NFIA_078380
NCU06679T0	NFIA_038980
NCU04642T0	NFIA_059100
NCU03779T0	NFIA_074520
NCU05715T0	NFIA_092560
NCU05589T0	NFIA_096910
NCU02404T1	NFIA_058260
NCU02404T0	NFIA_058260
NCU01324T0	NFIA_068900
NCU07076T0	NFIA_020510
NCU07414T0	NFIA_019700
NCU03217T0	NFIA_068910
NCU09817T0	NFIA_022540
NCU04395T0	NFIA_099910
NCU09864T0	NFIA_054480
NCU00897T0	NFIA_020260
NCU01377T0	NFIA_039490
NCU05273T0	NFIA_020650
NCU07058T0	NFIA_020520
NCU04478T0	NFIA_088810
NCU01193T0	NFIA_003800
NCU01777T0	NFIA_020090
NCU02996T0	NFIA_014080
NCU00155T0	NFIA_065310
NCU00711T0	NFIA_068600
NCU06296T0	NFIA_048080
NCU00575T0	NFIA_048520
NCU00440T0	NFIA_075080
NCU07487T0	NFIA_080070	NFIA_057590	NFIA_060370
NCU02296T0	NFIA_034620
NCU03512T0	NFIA_030260
NCU00553T0	NFIA_070980
NCU00984T0	NFIA_087930
NCU08880T0	NFIA_014870
NCU03295T0	NFIA_085570
NCU07941T0	NFIA_085130
NCU00602T0	NFIA_070650
NCU03436T0	NFIA_057160
NCU02430T0	NFIA_071710
NCU02785T0	NFIA_107400
NCU03204T0	NFIA_104280
NCU00717T0	NFIA_063330	NFIA_002390
NCU06860T0	NFIA_003770
NCU04264T0	NFIA_070130
NCU01411T0	NFIA_102730
NCU07720T0	NFIA_056840
NCU00755T0	NFIA_056840
NCU04192T0	NFIA_038130
NCU03621T0	NFIA_083450
NCU07221T0	NFIA_055960
NCU07332T0	NFIA_060160
NCU01809T0	NFIA_016430
NCU02771T0	NFIA_019680
NCU09270T0	NFIA_016720
NCU08607T0	NFIA_019620
NCU04207T0	NFIA_090240
NCU10945T0	NFIA_048510
NCU08811T0	NFIA_085280
NCU07981T0	NFIA_097740
NCU00181T0	NFIA_073690
NCU00605T0	NFIA_078670
NCU00608T0	NFIA_078810
NCU05294T0	NFIA_086700
NCU02235T0	NFIA_058320
NCU04096T0	NFIA_039890
NCU07814T0	NFIA_036400
NCU06924T0	NFIA_053020
NCU11861T0	NFIA_036570
NCU06067T0	NFIA_104750
NCU00445T0	NFIA_073730
NCU06593T0	NFIA_029260
NCU04761T0	NFIA_065510
NCU04310T0	NFIA_109560
NCU01963T0	NFIA_071060
NCU08889T0	NFIA_038410
NCU06052T0	NFIA_113950
NCU01285T0	NFIA_035850
NCU03523T0	NFIA_017770
NCU02781T0	NFIA_052150
NCU00037T0	NFIA_084020
NCU02438T0	NFIA_071820
NCU00649T0	NFIA_114610
NCU05995T0	NFIA_105720
NCU09771T0	NFIA_096820
NCU09407T0	NFIA_107730
NCU11693T0	NFIA_114890
NCU00450T0	NFIA_036910
NCU05897T0	NFIA_052380
NCU05889T0	NFIA_065940
NCU02565T0	NFIA_097970
NCU01083T0	NFIA_038450
NCU00035T0	NFIA_084010
NCU07659T0	NFIA_026950
NCU06054T0	NFIA_113940
NCU00170T0	NFIA_018820
NCU10546T0	NFIA_012410
NCU07442T0	NFIA_050290
NCU04457T0	NFIA_083570
NCU01216T0	NFIA_018750
NCU00916T0	NFIA_030150
NCU00434T0	NFIA_073700
NCU05143T0	NFIA_074710
NCU01053T0	NFIA_032920
NCU01141T0	NFIA_036590
NCU01388T0	NFIA_039360
NCU02411T0	NFIA_067770
NCU09680T0	NFIA_002990
NCU06631T0	NFIA_057060
NCU01481T0	NFIA_109250
NCU08364T0	NFIA_059400
NCU02746T0	NFIA_014960
NCU06779T0	NFIA_017800
NCU00880T0	NFIA_078910
NCU02232T0	NFIA_068130
NCU01512T0	NFIA_088210
NCU09643T0	NFIA_017690
NCU02853T0	NFIA_094180
NCU07960T0	NFIA_052330
NCU06563T0	NFIA_075890
NCU06914T0	NFIA_103420
NCU10468T0	NFIA_079180
NCU03495T0	NFIA_009530
NCU06360T0	NFIA_011330
NCU05775T0	NFIA_032480
NCU07564T0	NFIA_082450
NCU08356T0	NFIA_114410
NCU00422T0	NFIA_092120
NCU00422T1	NFIA_092120
NCU03545T0	NFIA_056170
NCU06568T0	NFIA_075920
NCU11452T0	NFIA_077210
NCU03188T0	NFIA_010460
NCU04783T0	NFIA_058530
NCU05117T0	NFIA_114640
NCU00722T0	NFIA_088490	NFIA_040630
NCU05000T0	NFIA_004100
NCU01613T0	NFIA_075660
NCU01412T0	NFIA_083130
NCU05129T0	NFIA_058540
NCU08997T0	NFIA_035460
NCU10282T0	NFIA_025560
NCU09123T0	NFIA_088870
NCU03695T0	NFIA_009570
NCU02151T0	NFIA_070340
NCU06230T0	NFIA_036650
NCU05752T0	NFIA_063050
NCU03651T0	NFIA_083930
NCU06943T0	NFIA_067690
NCU03578T0	NFIA_018380
NCU04600T0	NFIA_016350
NCU04415T0	NFIA_066800
NCU06769T0	NFIA_087420
NCU02094T0	NFIA_035810
NCU01240T0	NFIA_077670
NCU10467T0	NFIA_051600
NCU07558T0	NFIA_087290
NCU07880T0	NFIA_085170
NCU00317T0	NFIA_021200
NCU01964T0	NFIA_034860
NCU02954T0	NFIA_053070
NCU02421T0	NFIA_058440
NCU04442T0	NFIA_076450
NCU00589T0	NFIA_009360
NCU00161T0	NFIA_025480
NCU08983T0	NFIA_010090
NCU05516T0	NFIA_085040
NCU07619T0	NFIA_070110
NCU11173T0	NFIA_084530
NCU03678T0	NFIA_010510
NCU06336T0	NFIA_006470
NCU04295T0	NFIA_109730
NCU09345T0	NFIA_039610
NCU09345T1	NFIA_039610
NCU09345T2	NFIA_039610
NCU01595T0	NFIA_018420
NCU03006T0	NFIA_029790
NCU02571T0	NFIA_096700
NCU07807T0	NFIA_065640
NCU07807T1	NFIA_065640
NCU06921T0	NFIA_052980
NCU04841T0	NFIA_081360
NCU05196T0	NFIA_086990
NCU00803T1	NFIA_097210
NCU00803T0	NFIA_097210
NCU02690T0	NFIA_021510
NCU03325T0	NFIA_016530
NCU06722T0	NFIA_033950
NCU04460T0	NFIA_086800
NCU02743T0	NFIA_104190
NCU05410T0	NFIA_087610
NCU03998T0	NFIA_102880
NCU11288T0	NFIA_083240
NCU00056T0	NFIA_082480
NCU06250T0	NFIA_035230
NCU02100T0	NFIA_096740
NCU05213T0	NFIA_091980
NCU06246T0	NFIA_084110
NCU06341T0	NFIA_096860
NCU09116T0	NFIA_088830
NCU10762T0	NFIA_086520
NCU01057T0	NFIA_081960
NCU01057T1	NFIA_081960
NCU00772T0	NFIA_025300
NCU03176T0	NFIA_009390
NCU00962T0	NFIA_071020
NCU09767T0	NFIA_014590
NCU03055T0	NFIA_090150
NCU06112T0	NFIA_066140
NCU09237T0	NFIA_081670
NCU05206T0	NFIA_012620
NCU02373T0	NFIA_058750
NCU06271T0	NFIA_075200
NCU00195T0	NFIA_036840	NFIA_047860
NCU03846T0	NFIA_091630
NCU03846T1	NFIA_091630
NCU07392T0	NFIA_106320	NFIA_052650
NCU06153T0	NFIA_002700
NCU00538T0	NFIA_079480
NCU04637T0	NFIA_063070
NCU10272T0	NFIA_087620
NCU10314T0	NFIA_045150	NFIA_082560
NCU03756T0	NFIA_039120
NCU01184T0	NFIA_036360
NCU02023T0	NFIA_048660
NCU00565T0	NFIA_070700
NCU04780T0	NFIA_020040
NCU08746T0	NFIA_009310
NCU02532T0	NFIA_088910
NCU04289T0	NFIA_110210
NCU03004T0	NFIA_006440
NCU02400T0	NFIA_017980
NCU03492T0	NFIA_009500
NCU04272T0	NFIA_071410
NCU08346T0	NFIA_059080
NCU05926T0	NFIA_083210
NCU03115T0	NFIA_036060
NCU09646T0	NFIA_012900
NCU02502T0	NFIA_106980
NCU00643T0	NFIA_009170
NCU07165T0	NFIA_012230
NCU04633T0	NFIA_097660
NCU09183T0	NFIA_106210
NCU07849T0	NFIA_086080
NCU07849T1	NFIA_086080
NCU01695T0	NFIA_037860
NCU06413T0	NFIA_041930
NCU01271T0	NFIA_108190
NCU04428T0	NFIA_011920
NCU02015T0	NFIA_070800
NCU05224T0	NFIA_082170
NCU06724T0	NFIA_103240
NCU04856T0	NFIA_103240
NCU04856T1	NFIA_103240
NCU06409T0	NFIA_019350
NCU02414T0	NFIA_058490
NCU08136T0	NFIA_006330
NCU08011T0	NFIA_008550
NCU08427T0	NFIA_040240
NCU06717T0	NFIA_065950
NCU09064T0	NFIA_048570
NCU07419T0	NFIA_068970
NCU10059T0	NFIA_065480
NCU08825T0	NFIA_091220
NCU03768T1	NFIA_039170
NCU03768T2	NFIA_039170
NCU03768T0	NFIA_039170
NCU03339T0	NFIA_009340
NCU01304T0	NFIA_051270
NCU03197T0	NFIA_067210
NCU00894T0	NFIA_108170
NCU09678T0	NFIA_057020
NCU11179T0	NFIA_065400
NCU10987T0	NFIA_114390
NCU00829T0	NFIA_059790
NCU04817T0	NFIA_053340
NCU09098T0	NFIA_017430
NCU11752T0	NFIA_055060
NCU10853T0	NFIA_066760
NCU01754T0	NFIA_113720	NFIA_036880
NCU02497T0	NFIA_053840
NCU02356T0	NFIA_071440
NCU06923T0	NFIA_053010
NCU02585T0	NFIA_107830
NCU00065T0	NFIA_008900
NCU06232T0	NFIA_009550
NCU06332T0	NFIA_020790
NCU05458T0	NFIA_088120
NCU00823T0	NFIA_035750
NCU06371T0	NFIA_076410
NCU12076T0	NFIA_108130
NCU01633T0	NFIA_086770	NFIA_024730	NFIA_041000	NFIA_113680
NCU02115T0	NFIA_052990
NCU03243T0	NFIA_054020
NCU07909T0	NFIA_016560
NCU09789T0	NFIA_009950
NCU04429T0	NFIA_011320
NCU02378T0	NFIA_058690
NCU09477T0	NFIA_019360
NCU05218T0	NFIA_082250
NCU11408T0	NFIA_065890
NCU03548T0	NFIA_008730
NCU01227T0	NFIA_036970
NCU00951T0	NFIA_068740
NCU09640T0	NFIA_012930
NCU07465T0	NFIA_068690
NCU06619T0	NFIA_100010
NCU10652T0	NFIA_089280
NCU00725T0	NFIA_036010
NCU08418T0	NFIA_029950
NCU08315T0	NFIA_034320
NCU08066T0	NFIA_078030
NCU07528T0	NFIA_084090
NCU01646T0	NFIA_017060
NCU01821T0	NFIA_016140
NCU04539T0	NFIA_109170
NCU09388T0	NFIA_103870
NCU11471T0	NFIA_099330
NCU02456T0	NFIA_009100
NCU04321T0	NFIA_034280
NCU03836T0	NFIA_051040
NCU00468T0	NFIA_085830
NCU09272T0	NFIA_009790
NCU07071T0	NFIA_103880
NCU10926T0	NFIA_092570
NCU00345T0	NFIA_084550
NCU02351T0	NFIA_071600
NCU09883T0	NFIA_043940
NCU08909T0	NFIA_058370	NFIA_095800	NFIA_082090
NCU01547T0	NFIA_017210
NCU02273T0	NFIA_065900
NCU03759T0	NFIA_108350
NCU09025T0	NFIA_065860
NCU00554T0	NFIA_070420
NCU06091T0	NFIA_018060
NCU01786T0	NFIA_063980
NCU00213T0	NFIA_084230
NCU05453T0	NFIA_037710
NCU03154T0	NFIA_070060
NCU07865T0	NFIA_029030
NCU04737T0	NFIA_104130
NCU10016T0	NFIA_094450
NCU01528T0	NFIA_040150
NCU07459T0	NFIA_018520
NCU11399T0	NFIA_037080
NCU09258T0	NFIA_098440
NCU11395T0	NFIA_038190	NFIA_032340
NCU04277T0	NFIA_037310
NCU00587T0	NFIA_009350
NCU08231T0	NFIA_059920
NCU02742T0	NFIA_015270
NCU02795T0	NFIA_080610
NCU09434T0	NFIA_066250	NFIA_024180
NCU01637T0	NFIA_011580
NCU04899T0	NFIA_026980
NCU05548T0	NFIA_025030
NCU06380T0	NFIA_033760
NCU11277T0	NFIA_109590
NCU07399T0	NFIA_097460
NCU09241T0	NFIA_081850
NCU06846T0	NFIA_110070
NCU02639T0	NFIA_081090
NCU02639T1	NFIA_081090
NCU02283T0	NFIA_067740
NCU07580T0	NFIA_037990
NCU03218T0	NFIA_103390
NCU02009T0	NFIA_011070	NFIA_026050
NCU04328T0	NFIA_063280
NCU01162T0	NFIA_033470
NCU07253T0	NFIA_033470
NCU03223T1	NFIA_097750
NCU03223T0	NFIA_097750
NCU03238T0	NFIA_052810
NCU02586T0	NFIA_080910
NCU06033T0	NFIA_052830
NCU06345T0	NFIA_086360
NCU08005T0	NFIA_087750
NCU08388T0	NFIA_020230
NCU08388T1	NFIA_020230
NCU02104T0	NFIA_010740
NCU02716T0	NFIA_015460
NCU02238T0	NFIA_029660
NCU04936T0	NFIA_008350
NCU03757T0	NFIA_039090
NCU06698T0	NFIA_019190
NCU04809T0	NFIA_053420
NCU09980T0	NFIA_013170
NCU09992T0	NFIA_033550
NCU05260T0	NFIA_086970
NCU06460T0	NFIA_008960
NCU08959T0	NFIA_017870
NCU05028T0	NFIA_058790
NCU00924T0	NFIA_107980
NCU04713T0	NFIA_080980
NCU03764T0	NFIA_108560
NCU05633T0	NFIA_015840
NCU05418T0	NFIA_040360
NCU00421T0	NFIA_092140
NCU05586T0	NFIA_088990
NCU08012T0	NFIA_087150
NCU09211T0	NFIA_078220
NCU06630T0	NFIA_056600
NCU02336T0	NFIA_079710
NCU12124T0	NFIA_081590
NCU01361T0	NFIA_018910
NCU02305T0	NFIA_071130
NCU03504T0	NFIA_072940
NCU04326T0	NFIA_083420
NCU03876T0	NFIA_068480
NCU07457T0	NFIA_064550
NCU03260T0	NFIA_114300
NCU06758T0	NFIA_087500
NCU05411T0	NFIA_010060
NCU07755T0	NFIA_076570
NCU04621T0	NFIA_113540
NCU11102T0	NFIA_083950
NCU00108T0	NFIA_083290
NCU05226T0	NFIA_057050
NCU06961T0	NFIA_096340
NCU05316T0	NFIA_002020	NFIA_048900
NCU05105T0	NFIA_030120	NFIA_032650
NCU05971T0	NFIA_054880
NCU04730T0	NFIA_098030
NCU06532T0	NFIA_086310
NCU08852T0	NFIA_079950
NCU08370T0	NFIA_105680
NCU11489T0	NFIA_104100
NCU01689T0	NFIA_037880
NCU06699T0	NFIA_010980
NCU05558T0	NFIA_025050
NCU06215T0	NFIA_051830
NCU05537T0	NFIA_081020
NCU04554T0	NFIA_094900
NCU04612T0	NFIA_071330
NCU04612T1	NFIA_071330
NCU00599T0	NFIA_034670
NCU04331T0	NFIA_012660
NCU00978T0	NFIA_069040
NCU01414T0	NFIA_083590
NCU07495T0	NFIA_053190
NCU04507T0	NFIA_104410
NCU07850T0	NFIA_085150
NCU08927T0	NFIA_109300
NCU02654T0	NFIA_030670
NCU07916T0	NFIA_007570
NCU11420T0	NFIA_058290
NCU05390T0	NFIA_010280
NCU06727T0	NFIA_012010
NCU06694T0	NFIA_039340
NCU00472T0	NFIA_106040
NCU05886T0	NFIA_062110
NCU04840T0	NFIA_081510
NCU03194T0	NFIA_103710
NCU09931T0	NFIA_085300
NCU01242T0	NFIA_091410
NCU03426T0	NFIA_075590
NCU01455T0	NFIA_105870
NCU04803T0	NFIA_077710
NCU05782T0	NFIA_083090
NCU06628T0	NFIA_076630
NCU11381T0	NFIA_109090
NCU02056T0	NFIA_021040
NCU03880T0	NFIA_016340
NCU07067T0	NFIA_010860
NCU05513T0	NFIA_028590
NCU00848T0	NFIA_074680
NCU02267T0	NFIA_066160
NCU03888T0	NFIA_053570
NCU06594T0	NFIA_029270
NCU10927T0	NFIA_020750
NCU02302T0	NFIA_114460
NCU10715T0	NFIA_071670
NCU02424T0	NFIA_071790
NCU06177T0	NFIA_037150
NCU09843T0	NFIA_034100
NCU02670T0	NFIA_107100
NCU01782T0	NFIA_020060
NCU09798T0	NFIA_045070
NCU11511T0	NFIA_097150
NCU01160T0	NFIA_033510
NCU00874T0	NFIA_069710
NCU02321T0	NFIA_064540
NCU03971T0	NFIA_053360
NCU09444T0	NFIA_003150
NCU01830T0	NFIA_080990
NCU03207T0	NFIA_069470
NCU04697T0	NFIA_092920
NCU07668T0	NFIA_009920
NCU04071T0	NFIA_057270
NCU06089T0	NFIA_068100
NCU11967T0	NFIA_037680
NCU04797T0	NFIA_105220
NCU07707T0	NFIA_082150
NCU11537T0	NFIA_114950
NCU05593T0	NFIA_028730
NCU02333T0	NFIA_065870
NCU09648T0	NFIA_030700	NFIA_095900
NCU01984T0	NFIA_025730
NCU03979T0	NFIA_050170
NCU00366T0	NFIA_084540
NCU11795T0	NFIA_010290
NCU01900T0	NFIA_097490
NCU08597T0	NFIA_066650
NCU04923T0	NFIA_104490
NCU09775T0	NFIA_060630
NCU11222T0	NFIA_105650
NCU04013T0	NFIA_102870
NCU04013T1	NFIA_102870
NCU01175T0	NFIA_039630
NCU07911T0	NFIA_015310
NCU08167T0	NFIA_020320
NCU04902T0	NFIA_095490
NCU07711T0	NFIA_082080
NCU08869T0	NFIA_089400
NCU03050T0	NFIA_021930
NCU05302T0	NFIA_009910
NCU01826T0	NFIA_064600
NCU00501T0	NFIA_098170
NCU06168T0	NFIA_052750
NCU04337T0	NFIA_075480
NCU03643T0	NFIA_096840
NCU08277T0	NFIA_063860
NCU09551T0	NFIA_054770
NCU09930T0	NFIA_085290
NCU07893T0	NFIA_110020
NCU01737T0	NFIA_017650
NCU02070T0	NFIA_021100
NCU02968T0	NFIA_014950
NCU06347T0	NFIA_012500
NCU05254T0	NFIA_026920
NCU05180T0	NFIA_064480
NCU04007T0	NFIA_110330
NCU06437T0	NFIA_089050
NCU09106T0	NFIA_068720
NCU02358T0	NFIA_018020
NCU00669T0	NFIA_078330
NCU11457T0	NFIA_044530
NCU07408T0	NFIA_019660
NCU07408T1	NFIA_019660
NCU02244T0	NFIA_024770
NCU04092T0	NFIA_010540
NCU02270T0	NFIA_066130
NCU05492T0	NFIA_077340
NCU04983T0	NFIA_094510
NCU01279T0	NFIA_016670
NCU03777T0	NFIA_074380
NCU08040T0	NFIA_056370
NCU11995T0	NFIA_041060
NCU09805T0	NFIA_032970	NFIA_060450	NFIA_105920
NCU04468T0	NFIA_098630	NFIA_041240
NCU03129T0	NFIA_009230
NCU04189T0	NFIA_037350
NCU08275T0	NFIA_003370
NCU11580T0	NFIA_010930
NCU07169T0	NFIA_063300
NCU04540T0	NFIA_104760
NCU09285T0	NFIA_107930
NCU05364T0	NFIA_028630
NCU03018T0	NFIA_082650
NCU11176T0	NFIA_056650
NCU05797T0	NFIA_115000
[truncated: 3,950 more rows]
[truncated: 3 more columns]
