# Supplementary material for: Evolutionary Conservation and Diversification of Puf RNA Binding Proteins and Their mRNA Targets
Source: PLoS Biol. 2015 Nov 20;13(11):e1002307. doi: 10.1371/journal.pbio.1002307 (PMC4654594; doi:10.1371/journal.pbio.1002307)
Supplement: S4 Dataset — (ZIP) [file pbio.1002307.s004.zip › N.crassa.fa_N.haematococca.fa.txt]

NCU06976T0	58345
NCU01379T0	84858
NCU06468T0	92903
NCU05837T0	103286
NCU07832T0	43203
NCU08501T0	31398
NCU07119T0	103597
NCU01744T0	57063
NCU08535T0	60541
NCU05608T0	34931
NCU04548T0	20015
NCU02685T0	30656
NCU05803T0	100450
NCU00459T0	70370
NCU07307T0	64009
NCU07702T0	33490
NCU09740T0	76476
NCU00671T0	80868
NCU06871T0	59665
NCU07308T0	72277
NCU08267T0	76546
NCU01642T0	80196
NCU01823T0	78838
NCU07556T0	92843
NCU08993T0	68461
NCU05620T0	58633
NCU02494T0	31042
NCU02510T0	101260
NCU11669T0	71620
NCU03234T0	65487
NCU04352T0	49923
NCU02103T0	103209
NCU09492T0	92581
NCU08287T0	103501
NCU02762T0	89875
NCU00274T0	95538
NCU09367T0	74607
NCU07658T0	70109
NCU00743T0	99118
NCU04766T0	58915
NCU00239T0	60485
NCU04350T0	123231
NCU06733T0	40970
NCU01431T0	48879
NCU07378T0	65406
NCU02083T0	65911
NCU05238T0	42905
NCU09866T0	66852
NCU09012T0	123202
NCU05132T0	45203
NCU09219T0	78991
NCU03116T0	98573
NCU08919T0	72504
NCU01632T0	47780
NCU10066T0	59656
NCU09357T0	72601
NCU04569T0	80434
NCU09830T0	67597
NCU01638T0	47608
NCU05591T0	35467
NCU03591T0	101201
NCU10009T0	35868
NCU00352T0	39061
NCU07870T0	105082
NCU03811T0	84864
NCU03350T0	74201
NCU01238T0	49243
NCU03042T0	100028
NCU04898T0	94350
NCU07029T0	37011
NCU07443T0	67208
NCU03986T0	41824
NCU07710T0	33271
NCU08276T0	63972
NCU02677T0	89953
NCU06272T0	43434
NCU00396T0	60384
NCU07002T0	62693
NCU02505T0	100039
NCU07866T0	83881
NCU11188T0	92026
NCU04611T0	41283
NCU06294T0	94975
NCU08616T0	95449
NCU00621T0	103792
NCU03263T0	100103
NCU04512T0	81226
NCU06171T0	100132
NCU09993T0	34187
NCU02815T0	104094
NCU02554T0	90330
NCU05120T0	70495
NCU00336T0	37567
NCU01187T0	71976
NCU02111T0	103022
NCU07679T0	90946
NCU05901T0	38283
NCU03875T0	40723
NCU06338T0	33819
NCU06488T0	79281
NCU01951T0	35842
NCU07546T0	104160
NCU08377T0	30776
NCU03955T0	80347
NCU01857T0	36895
NCU04161T0	63546
NCU03060T0	38285
NCU06832T0	89622
NCU10143T0	49472
NCU01820T0	68989
NCU03575T0	40160
NCU00770T0	90729
NCU01772T0	90251
NCU08685T0	66683
NCU12161T0	106474
NCU01192T0	105287
NCU03818T0	63726
NCU09324T0	123074
NCU08889T0	49125
NCU04736T0	99362
NCU09297T0	64883
NCU06500T0	83908
NCU11202T0	99759
NCU08023T0	43577
NCU01335T0	41818
NCU06579T0	76203
NCU08056T0	104100
NCU03071T0	90174
NCU07922T0	70096
NCU01143T0	49386
NCU02082T0	65956
NCU02349T0	37444
NCU01768T0	90234
NCU01197T0	71907
NCU02131T0	91985
NCU06626T0	85712
NCU05250T0	32977
NCU05425T0	71273
NCU08926T0	80599
NCU00668T0	67243
NCU07854T0	94484
NCU00199T0	83767
NCU02112T0	36807
NCU09438T0	92487
NCU05267T0	50282
NCU05902T0	92621
NCU08441T0	95699
NCU07010T0	10191
NCU12096T0	54810
NCU02578T0	105854
NCU00095T0	38022
NCU01510T0	71329
NCU00579T0	103782
NCU04834T0	91733
NCU04348T0	34147
NCU04370T0	103344
NCU01164T0	40731
NCU08439T0	90112
NCU04021T0	36435
NCU06544T0	103351
NCU02794T0	104091
NCU09903T0	59283
NCU03379T0	40162
NCU03298T0	30553
NCU06365T0	50162
NCU04090T0	58598
NCU01140T0	83399
NCU08135T0	48223
NCU02544T0	123072
NCU09463T0	68206
NCU08603T0	98809
NCU11961T0	93426
NCU02357T0	92359
NCU04404T0	69963
NCU02036T0	35835
NCU03440T0	31655
NCU10423T0	43049
NCU07412T0	68385
NCU01675T0	74210
NCU02833T0	37835
NCU03065T0	65498
NCU02669T0	30652
NCU03305T0	65434
NCU11296T0	70944
NCU01315T0	105493
NCU01747T0	89788
NCU08358T0	65842
NCU01659T0	38476
NCU00681T0	59008
NCU02234T0	68087
NCU04105T0	63490
NCU06278T0	100961
NCU05261T0	66291
NCU06199T0	37587
NCU06715T0	48458
NCU03483T0	92539
NCU01680T0	98600
NCU12032T0	75201
NCU06484T0	123140
NCU08341T0	30490
NCU03797T0	71697
NCU04035T0	91419
NCU00273T0	46470
NCU00021T0	101351
NCU00461T0	62039
NCU06738T0	68119
NCU03877T0	60993
NCU03877T1	60993
NCU01992T0	67603
NCU03808T0	49073
NCU01939T0	92144
NCU03897T0	103537
NCU07565T0	38296
NCU01272T0	96407
NCU05270T0	64056
NCU02572T0	30919
NCU08674T0	66428
NCU03051T0	100030
NCU03584T0	33672
NCU07011T0	76368
NCU02225T0	90679
NCU00040T0	79351
NCU07700T0	58305
NCU03937T0	66805
NCU05046T0	65962
NCU00712T0	105420
NCU07027T0	58355
NCU02048T0	61688
NCU05154T0	98710
NCU07966T0	100814
NCU03592T0	70869
NCU06281T0	90083
NCU00152T0	37841
NCU04531T0	31971
NCU00495T0	60233
NCU00018T0	71084
NCU00018T1	71084
NCU04838T0	103687
NCU02230T0	38537
NCU05200T0	58105
NCU00320T0	71149
NCU03363T0	89658
NCU09104T0	67284
NCU00276T0	105050
NCU00205T0	46823
NCU08828T0	66627
NCU02566T0	90315
NCU03292T0	90128
NCU03819T0	84951
NCU02391T0	99888
NCU06382T0	32679
NCU02830T0	60108
NCU00104T0	95575
NCU01953T0	36716
NCU03794T0	101559
NCU00424T0	38431
NCU02276T0	59850
NCU09516T0	94440
NCU09869T0	76880
NCU03364T0	38535
NCU06868T0	60833
NCU07404T0	123325
NCU04865T0	78513
NCU08118T0	37867
NCU10747T0	68022
NCU04203T0	49539
NCU04720T0	77775
NCU09450T0	63310
NCU11228T0	57198
NCU07999T0	49995
NCU01318T0	64091
NCU03127T0	65875
NCU03539T0	78814
NCU02539T0	31306
NCU05895T0	60022
NCU03611T0	61264
NCU11619T0	44108
NCU00793T0	57816
NCU07319T0	101743
NCU02387T0	67997
NCU07554T0	38713
NCU03784T0	71991
NCU01912T0	36117
NCU05239T0	44215
NCU06638T0	41140
NCU09730T0	33226
NCU04190T0	84853
NCU00939T0	90345
NCU09906T0	35231
NCU06284T0	61666
NCU11027T0	49189
NCU00388T0	92915
NCU08115T0	39064
NCU08875T0	105384
NCU08036T0	43758
NCU03463T0	90236
NCU11953T0	93326
NCU08382T0	102984
NCU04077T0	67174
NCU06929T0	123400
NCU09975T0	36975
NCU09657T0	104706
NCU05360T0	65123
NCU06249T0	92813
NCU04095T0	105311
NCU06123T0	99913
NCU06216T0	10623
NCU02011T0	32639
NCU08373T0	47187
NCU07498T0	65808
NCU09496T0	43113
NCU07698T0	91134
NCU05194T0	11060
NCU06183T0	71145
NCU04327T0	94654
NCU03947T0	104408
NCU10346T0	98872
NCU05266T0	66293
NCU11255T0	78592
NCU03792T0	49043
NCU08021T0	49834
NCU07516T0	68793
NCU08001T0	105467
NCU00481T0	68465
NCU08316T0	286
NCU03220T0	90440
NCU06143T0	39598
NCU04749T0	76779
NCU07868T0	95620
NCU01486T0	84024
NCU02632T0	32063
NCU12039T0	39939
NCU07688T0	32676
NCU04444T0	83602
NCU02696T0	74731
NCU06122T0	57490
NCU11169T0	100240
NCU08399T0	70660
NCU01539T0	101381
NCU11324T0	68374
NCU07004T0	66440
NCU02057T0	90292
NCU08045T0	76384
NCU06767T0	30719
NCU02366T0	103945
NCU03505T0	123068
NCU07440T0	36826
NCU01765T0	68136
NCU11273T0	69234
NCU03479T0	90237
NCU06508T0	71025
NCU00045T0	60402
NCU04251T0	69633
NCU01965T0	79078
NCU07721T0	66474
NCU07487T0	90516
NCU04121T0	123234
NCU11660T0	48617
NCU05634T0	58535
NCU01465T0	180
NCU08009T0	96804
NCU00796T0	38216
NCU01625T0	105105
NCU00901T0	65858
NCU00656T0	36373
NCU01702T0	30085
NCU04385T0	32154
NCU06355T0	33256
NCU03164T0	67288
NCU03690T0	96859
NCU05185T0	85746
NCU02208T0	99053
NCU04125T0	64142
NCU04784T0	77586
NCU10497T0	122272
NCU09552T0	96220
NCU06687T0	71857
NCU03045T0	78962
NCU07837T0	81863
NCU09610T0	90244
NCU05041T0	73084
NCU07831T0	70394
NCU00629T0	58461
NCU09332T0	31759
NCU02800T0	30647
NCU04606T0	41615
NCU04378T0	58328
NCU01478T0	96223
NCU06352T0	58234
NCU00573T0	36149
NCU02689T0	31749
NCU08270T0	95309
NCU08484T0	40224
NCU06308T0	95384
NCU02134T0	36811
NCU09191T0	77690
NCU05802T0	41135
NCU00480T0	38413
NCU06459T0	101325
NCU04007T0	41905
NCU04051T0	91300
NCU04229T0	106140
NCU04615T0	93523
NCU07012T0	70973
NCU07513T0	284
NCU01817T0	68183
NCU03814T0	96127
NCU09808T0	65401
NCU02524T0	31076
NCU04280T0	93618
NCU00251T0	104274
NCU00890T0	90428
NCU02630T0	32069
NCU08303T0	34256
NCU01612T0	100421
NCU01554T0	40091
NCU00164T0	106213
NCU09773T0	105765
NCU05296T0	32203
NCU03661T0	48931
NCU05458T0	105114
NCU04142T0	72493
NCU11254T0	38032
NCU00121T0	71061
NCU08642T0	57678
NCU10397T0	95557
NCU07872T0	95623
NCU08000T0	72345
NCU06481T0	95596
NCU00810T0	54019
NCU10400T0	105470
NCU08119T0	92685
NCU09469T0	38874
NCU06548T0	55961
NCU06605T0	33709
NCU02617T0	90352
NCU00927T0	30607
NCU11350T0	98707
NCU10043T0	103041
NCU04104T0	63493
NCU05429T0	63014
NCU05429T1	63014
NCU01751T0	68209
NCU03139T0	31247
NCU01206T0	49470
NCU02742T0	89992
NCU09537T0	63391
NCU00445T0	100921
NCU02319T0	65133
NCU00920T0	75329
NCU08689T0	42947
NCU02747T0	65677
NCU09706T0	37641
NCU07691T0	66361
NCU07712T0	91041
NCU01171T0	96242
NCU01498T0	95781
NCU03621T0	93686
NCU08928T0	63963
NCU05422T0	102948
NCU09721T0	104001
NCU01569T0	47646
NCU06182T0	95571
NCU01648T0	65195
NCU11282T0	70087
NCU05257T0	91124
NCU03658T0	84600
NCU03650T0	123411
NCU01172T0	84820
NCU06785T0	68240
NCU04221T0	61064
NCU06512T0	60819
NCU06264T0	43928
NCU06030T0	11461
NCU06534T0	46064
NCU04100T0	105285
NCU03024T0	75273
NCU03171T0	59307
NCU09313T0	57229
NCU04319T0	40485
NCU08755T0	39290
NCU10283T0	60884
NCU02978T0	89870
NCU04652T0	71662
NCU01328T0	61008
NCU08054T0	61525
NCU03669T0	71636
NCU07473T0	56998
NCU05858T0	40259
NCU05151T0	103643
NCU08110T0	90133
NCU00436T0	62032
NCU05242T0	91043
NCU09602T0	65752
NCU05777T0	104852
NCU09432T0	98867
NCU06624T0	63979
NCU11965T0	90246
NCU05956T0	123301
NCU06585T0	32496
NCU09741T0	66476
NCU01255T0	49593
NCU00962T0	36091
NCU06756T0	38788
NCU04343T0	70968
NCU08397T0	99048
NCU07693T0	32798
NCU03628T0	96240
NCU06268T0	70388
NCU09118T0	68424
NCU06444T0	71161
NCU03657T1	96381
NCU03657T0	96381
NCU05828T0	43475
NCU05876T0	98498
NCU04750T0	36526
NCU00172T0	92955
NCU01503T0	84080
NCU08468T0	47315
NCU07971T0	69868
NCU09258T0	89926
NCU05232T0	58172
NCU05375T0	89643
NCU01853T0	101489
NCU10282T0	74712
NCU02475T0	99525
NCU02515T0	47100
NCU01540T0	63039
NCU00642T0	91596
NCU05298T0	105480
NCU06869T0	40329
NCU09443T0	96021
NCU03652T0	106359
NCU00372T0	104137
NCU09270T0	29788
NCU09228T0	58836
NCU08693T0	66327
NCU05454T0	71267
NCU04112T0	96869
NCU08147T0	62632
NCU01119T0	72055
NCU06971T0	96746
NCU05939T0	91496
NCU06394T0	91104
NCU02701T0	30560
NCU05650T0	66954
NCU02415T0	103976
NCU06503T0	62953
NCU06503T1	62953
NCU03341T0	104028
NCU06438T0	104184
NCU09485T0	104346
NCU06238T0	123143
NCU02626T0	57368
NCU02053T0	74720
NCU00200T0	95521
NCU02717T0	89909
NCU09120T0	37590
NCU03010T0	76435
NCU06836T0	90219
NCU04726T0	35408
NCU04439T0	95387
NCU00430T0	100914
NCU09711T0	92605
NCU04076T0	91756
NCU06994T0	76500
NCU00091T0	37740
NCU02233T0	39138
NCU03200T0	65669
NCU06684T0	63615
NCU08283T0	99254
NCU03321T0	42723
NCU03727T0	63485
NCU04511T0	94125
NCU03852T0	69644
NCU11453T0	31499
NCU06946T0	90974
NCU09559T0	123394
NCU03982T0	33370
NCU03357T0	29834
NCU07705T0	32419
NCU07425T0	10619
NCU09758T0	39985
NCU00117T0	70485
NCU06569T0	34112
NCU08604T0	57482
NCU05622T0	34280
NCU03992T0	60924
NCU04610T0	93706
NCU03103T0	75317
NCU03545T0	29779
NCU06656T0	41465
NCU05246T0	90927
NCU03330T0	74113
NCU00614T0	61432
NCU01247T0	84677
NCU00406T0	38822
NCU06067T0	30756
NCU06429T0	38166
NCU02979T0	74395
NCU06265T0	62104
NCU06986T0	105002
NCU07280T0	72103
NCU09374T0	65512
NCU05204T0	103491
NCU04088T0	91304
NCU06306T0	106300
NCU02202T0	65991
NCU02955T0	103031
NCU06578T0	90822
NCU03786T0	49236
NCU04410T0	61721
NCU01878T0	78274
NCU03523T0	30239
NCU07407T0	39060
NCU02580T0	65946
NCU05642T0	72019
NCU11861T0	79440
NCU06842T0	99925
NCU06407T0	47027
NCU04535T0	90558
NCU00177T0	43084
NCU01229T0	50653
NCU06758T0	90277
NCU07707T0	91049
NCU02356T0	37508
NCU10337T0	80466
NCU01207T0	71913
NCU04782T0	91747
NCU07982T0	61644
NCU05301T0	76439
NCU00488T0	105079
NCU02020T0	99657
NCU00538T0	93859
NCU03966T0	77817
NCU10155T0	93537
NCU08357T0	98945
NCU10018T0	20407
NCU03273T0	38940
NCU04799T0	59146
NCU03023T0	90140
NCU06011T0	97432	95357	92751
NCU02576T0	31542
NCU03964T0	67181
NCU08791T0	60561
NCU01525T0	106321
NCU04187T0	63552
NCU04733T0	36498
NCU07669T0	34259
NCU08064T0	98912
NCU04355T0	34322
NCU00405T0	60266
NCU10775T0	93345
NCU03098T0	57330
NCU01369T0	71876
NCU00281T0	122767
NCU00269T0	106311
NCU08294T0	85733
NCU08002T0	101864
NCU11175T0	1180
NCU08920T0	50894
NCU05269T0	72327
NCU05269T1	72327
NCU01157T0	80283
NCU05996T0	103742
NCU00046T0	68652
NCU03264T0	92736
NCU00188T0	83763
NCU05518T0	104867
NCU04279T0	93619
NCU03032T0	31251
NCU02498T0	90203
NCU08632T0	63910
NCU09071T0	36393
NCU03219T0	96635
NCU01047T0	86067
NCU08218T0	39593
NCU00010T0	101296
NCU09318T0	31148
NCU01430T0	48880
NCU06362T0	33194
NCU04614T0	93538
NCU08869T0	96933
NCU07411T0	38935
NCU03079T0	31190
NCU07690T0	32750
NCU08499T0	30754
NCU02295T0	69097
NCU02789T0	89745
NCU02402T0	92410
NCU07418T0	92720
NCU11246T0	31563
NCU12152T0	104386
NCU01330T0	61005
NCU06735T0	89726
NCU03685T0	85880
NCU05955T0	53608
NCU09545T0	71723
NCU06672T0	41227
NCU05770T0	52569
NCU01241T0	96130
NCU09873T0	67133
NCU09700T0	68071
NCU03641T0	106576
NCU02828T0	38790
NCU09048T0	10800
NCU02409T0	67966
NCU10733T0	91728
NCU07393T0	37909
NCU06812T0	62990
NCU07313T0	85735
NCU06285T0	104651
NCU00896T0	31484
NCU01777T0	103189
NCU07523T0	106067
NCU00675T0	10759
NCU01499T0	22752
NCU07481T0	30991
NCU02052T0	90469
NCU04585T0	93626
NCU02066T0	65909
NCU00324T0	95591
NCU00066T0	11630
NCU04136T0	50603
NCU05268T0	106423
NCU04303T0	69359
NCU03675T0	105240
NCU02110T0	31773
NCU03899T0	33176
NCU02091T0	65867
NCU04117T0	72407
NCU03980T0	58465
NCU10763T0	38996
NCU09227T0	37884
NCU02075T0	57571
NCU00447T0	100917
NCU03894T0	33582
NCU01249T0	71739
NCU04448T0	66231
NCU04329T0	104404
NCU09437T0	37747
NCU11180T0	104230
NCU03235T0	57350
NCU07975T0	91099
NCU12027T0	60009
NCU11379T0	69955
NCU02629T0	65618
NCU10058T0	30586
NCU03108T0	30822
NCU08741T0	29852
NCU06202T0	101274
NCU00355T0	92861
NCU07330T0	66175
NCU03387T0	104315
NCU02245T0	91501
NCU05029T0	60719
NCU09658T0	43543
NCU04755T0	91286
NCU01589T0	68129
NCU05985T0	67309
NCU09157T0	98339
NCU06095T0	99900
NCU10007T0	67443
NCU10007T1	67443
NCU01901T0	67740
NCU06099T0	68033
NCU01843T0	99966
NCU08309T0	103428
NCU00068T0	38475
NCU09079T0	92038
NCU03804T0	48473
NCU05225T0	100859
NCU09819T0	32139
NCU09488T0	56912
NCU10073T0	65405
NCU03062T0	37667
NCU01745T0	65292
NCU02644T0	59021
NCU06999T0	66583
NCU00340T0	37886
NCU02514T0	30907
NCU04258T0	41527
NCU09121T0	68428
NCU06804T0	47306
NCU09142T0	74962
NCU03125T0	103240
NCU01797T0	71336
NCU04790T0	58889
NCU11187T0	36218
NCU09709T0	99917
NCU10311T0	99916
NCU03137T0	57597
NCU03783T0	63723
NCU02550T0	31188
NCU01644T0	40074
NCU04310T0	40730
NCU02094T0	31073
NCU07451T0	67357
NCU03260T0	37905
NCU02416T0	59755
NCU07863T0	95544
NCU04579T0	105554
NCU01161T0	41749
NCU01479T0	71862
NCU00446T0	43638
NCU04252T0	93795
NCU00925T0	30617
NCU08898T0	95300
NCU06144T0	85384
NCU03924T0	99640
NCU04566T0	69323
NCU05927T0	94619
NCU05289T0	76314
NCU01417T0	40812
NCU04230T0	61067
NCU01376T0	71712
NCU05994T0	32901
NCU04124T0	51054
NCU07567T0	60286
NCU02616T0	98942
NCU03571T0	60909
NCU07281T0	123412
NCU04674T0	70633
NCU11294T0	97987
NCU07375T0	103053
NCU01470T0	95282
NCU02592T0	35947
NCU09435T0	31071
NCU06648T0	41472
NCU01997T0	35346
NCU09065T0	35358
NCU09111T0	31997
NCU02988T0	31462
NCU02207T0	57766
NCU03962T0	59159
NCU00632T0	77908
NCU08298T0	72303
NCU04015T0	77902
NCU02287T0	60847
NCU02803T0	92729
NCU11409T0	54742
NCU09861T0	99411
NCU01654T0	57078
NCU02497T0	90099
NCU09377T0	103036
NCU09377T1	103036
NCU03651T0	63523
NCU07514T0	68795
NCU11739T0	50208
NCU03360T0	31354
NCU05683T0	43706
NCU09266T0	57437
NCU09205T0	92211
NCU01947T0	36832
NCU07392T0	92660
NCU04449T0	103368
NCU08372T0	95478
NCU02556T0	105857
NCU08003T0	122871
NCU05600T0	67119
NCU01022T0	61141
NCU03036T0	92646
NCU08600T0	74850
NCU00345T0	47102
NCU04133T0	96958
NCU07059T0	77740
NCU08682T0	81283
NCU09909T0	35431
NCU07839T0	62059
NCU09287T0	93241
NCU09281T0	42384
NCU08515T0	98895
NCU01760T0	92532
NCU02680T0	89954
NCU11866T0	60360
NCU07996T0	99272
NCU01985T0	35700
NCU02422T0	37808
NCU04044T0	66841
NCU04800T0	35630
NCU02270T0	78717
NCU08597T0	31438
NCU02127T0	91797
NCU08020T0	50420
NCU00169T0	38303
NCU08776T0	96579
NCU01824T0	68188
NCU03317T0	95467
NCU04768T0	91913
NCU08888T0	71180
NCU09746T0	85705
NCU05364T0	89680
NCU04321T0	104452
NCU03117T0	30581
NCU01269T0	50794
NCU03622T0	48838
NCU01782T0	31776
NCU00155T0	70404
NCU02010T0	63826
NCU03100T0	90010
NCU02752T0	31414
NCU02797T0	65653
NCU00517T0	74780
NCU02826T0	92694
NCU11302T0	68037
NCU11791T0	90087
NCU06631T0	33152
NCU05430T0	63013
NCU06809T0	65162
NCU07296T0	65489
NCU07779T0	101930
NCU11170T0	100996
NCU00272T0	71093
NCU00943T0	70989
NCU00690T0	92057
NCU09894T0	98648
NCU00650T0	30646
NCU02178T0	91974
NCU01036T0	104486
NCU02839T0	57415
NCU03815T0	96294
NCU07380T0	89901
NCU04673T0	43231
NCU07156T0	41455
NCU04298T0	93461
NCU02252T0	104057
NCU02063T0	37934
NCU02531T0	31035
NCU02511T0	38896
NCU07724T0	66578
NCU09202T0	92214
NCU07276T0	100285
NCU06483T0	105069
NCU07282T0	123079
NCU10926T0	100906
NCU01701T0	57070
NCU06189T0	68614
NCU07018T0	123200
NCU06766T0	95770
NCU00520T0	32012
NCU02961T0	30871
NCU00680T0	59380
NCU00591T0	92030
NCU09097T0	58970
NCU01278T0	96404
NCU01278T1	96404
NCU01613T0	40291
NCU04623T0	53688
NCU08771T0	60557
NCU04245T0	93560
NCU03789T0	96892
NCU07023T0	66601
NCU00037T0	38892
NCU03020T0	32036
NCU00503T0	57487
NCU02810T0	68396
NCU03312T0	65704
NCU08012T0	50386
NCU11238T0	69753
NCU11277T0	96107
NCU02965T0	30920
NCU00202T0	104173
NCU04166T0	105294
NCU06881T0	103988
NCU06259T0	38502
NCU01758T0	68134
NCU06138T0	50091
NCU09322T0	31644
NCU06649T0	61173
NCU08273T0	66456
NCU04264T0	41904
NCU11284T0	105975
NCU00081T0	38149
NCU03892T0	32416
NCU05545T0	35175
NCU07926T0	44201
NCU03578T0	32130
NCU04848T0	36371
NCU06027T0	33675
NCU03799T0	49225
NCU04054T0	66759
NCU08897T0	70864
NCU00112T0	70478
NCU09715T0	104055
NCU04731T0	59138
NCU05721T0	70249
NCU02619T0	75304
NCU11168T0	81883
NCU11664T0	104478
NCU09265T0	65663
NCU02003T0	59329
NCU01963T0	92127
NCU03290T0	90017
NCU01266T0	85080
NCU08195T0	68778
NCU03546T0	29709
NCU04024T0	91396
NCU06522T0	87060
NCU00213T0	46820
NCU09595T0	57521
NCU04454T0	90850
NCU05400T0	90259
NCU04241T0	80262
NCU09770T0	67022
NCU09468T0	98894
NCU06075T0	71566
NCU06075T1	71566
NCU02247T0	39810
NCU05885T0	43773
NCU00290T0	95486
NCU06761T0	63095
NCU06666T0	69367
NCU02778T0	105814
NCU05308T0	49895
NCU05278T0	72313
NCU09349T0	63046
NCU02814T0	100063
NCU01968T0	35289
NCU08598T0	30968	64925
NCU06701T0	49316
NCU04772T0	67410
NCU08124T0	61924
NCU03771T0	48836
NCU04505T0	42198
NCU03965T0	58956
NCU01728T1	29935
NCU01728T0	29935
NCU02224T0	68244
NCU09652T0	40143
NCU09696T0	70802
NCU02906T0	90425
NCU02380T0	74517
NCU07125T0	91490
NCU07587T0	43756
NCU06783T0	59989
NCU01813T0	59954
NCU09033T0	41027
NCU09804T0	89899
NCU09598T0	90250
NCU03493T0	99954
NCU03954T0	80281
NCU03954T1	80281
NCU03961T0	35871
NCU04663T0	40581
NCU04176T0	48873
NCU11235T0	11302
NCU10789T0	30793
NCU06710T0	63771
NCU09642T0	70017
NCU08517T0	74327
NCU06063T0	83980
NCU11251T0	90152
NCU08435T0	123067
NCU05129T0	93073
NCU03417T0	75163
NCU01174T0	48805
NCU01178T0	63557
NCU09101T0	67573
NCU02351T0	37440
NCU04661T0	80308
NCU10008T0	59229
NCU03246T0	31540
NCU00219T0	60471
NCU00788T0	66087
NCU09212T0	75411
NCU01756T0	60785
NCU03426T0	62996
NCU02482T0	69757
NCU02482T1	69757
NCU02482T2	69757
NCU00311T0	62977
NCU01692T0	57073
NCU04130T0	47582
NCU06540T0	57941
NCU09580T0	52736
NCU11933T0	47919
NCU00984T0	36894
NCU06489T0	38567
NCU04743T0	58510
NCU01502T0	95767
NCU00400T0	101973
NCU07334T0	76199
NCU05273T0	85766
NCU07458T0	98722
NCU06847T0	101392
NCU10030T0	106099
NCU11384T0	30662
NCU11384T1	30662
NCU02611T0	30669
NCU06436T0	62166
NCU02624T0	57370
NCU02840T0	74844
NCU10853T0	104634
NCU10021T0	34956
NCU06279T0	104802
NCU00261T0	95777
NCU03491T0	68161
NCU03228T0	94174
NCU02100T0	75619
NCU04137T0	105534
NCU00263T0	39203
NCU00477T0	100110
NCU00789T0	34365
NCU05644T0	34430
NCU06277T0	43873
NCU06252T0	68521
NCU04669T0	94421
NCU09688T0	62578
NCU11397T0	100932
NCU03929T0	59265	89468	68906
NCU02203T0	33302
NCU09564T0	43665
NCU01378T0	101654
NCU07535T0	104278
NCU08858T0	69126	51202
NCU02107T0	31021
NCU00209T0	71128
NCU07874T0	71194
NCU04144T0	85955
NCU09529T0	858
NCU04020T0	67315
NCU03855T0	93799
NCU08325T0	64827
NCU04459T0	46990
NCU05680T0	61967
NCU03115T0	65796
NCU04333T0	41715
NCU06821T0	39957
NCU10810T0	32074
NCU11967T0	37789
NCU00915T0	91963
NCU07284T0	65530
NCU07001T0	83647
NCU02542T1	105821
NCU02542T0	105821
NCU05137T0	45195
NCU01936T0	92146
NCU04414T0	69981
NCU03526T0	78867
NCU07955T0	103042
NCU03415T0	65782	42156	99005
NCU06882T0	38580
NCU06342T0	66296
NCU07504T0	89949
NCU06834T0	98871
NCU03606T0	69505
NCU03359T0	98583
NCU06595T0	33889
NCU09673T0	50630
NCU11050T0	50338
NCU05198T0	79565
NCU11301T0	99904
NCU06523T0	52845
NCU05213T0	69994
NCU07068T0	103913
NCU00163T0	123177
NCU01333T0	104411
NCU02407T0	92405
NCU05288T0	58072
NCU03482T0	99950
NCU00936T0	31648
NCU04653T0	63445
NCU02265T0	20803
NCU05226T0	33884
NCU01377T0	63655
NCU09241T0	65370
NCU07930T0	62736
NCU01361T0	50879
NCU02179T0	91973
NCU11587T0	90012
NCU07153T0	61061
NCU02274T0	38396
NCU00794T0	66050
NCU09254T0	31015
NCU09068T0	59326
NCU03076T0	98739
NCU07358T0	30723
NCU03914T0	91874
NCU06149T0	93358
NCU04540T0	31774
NCU04096T0	48922
NCU00904T0	75345
NCU02729T0	74945
NCU02421T0	67962
NCU09513T0	43875
NCU09380T0	57318
NCU06854T0	106032
NCU03981T1	99342
NCU03981T0	99342
NCU00410T0	39035
NCU01240T0	63813
NCU04427T0	62621
NCU09547T0	49567
NCU08319T0	103375
NCU04295T0	41859
NCU07062T0	99623
NCU00978T0	31352
NCU04485T0	22088
NCU04670T0	70523
NCU02650T0	103516
NCU10409T0	75861
NCU02534T0	90188
NCU02457T0	74353
NCU06005T0	67500
NCU02368T0	78585
NCU05891T0	60026
NCU07489T0	57603
NCU08563T0	39192
NCU01053T0	50192
NCU00130T0	37665
NCU00337T0	95586
NCU04636T0	61036
NCU05499T0	67097
NCU00809T0	87604
NCU00880T0	67812
NCU12124T0	91713
NCU02009T0	35958
NCU07021T0	90967
NCU11185T0	95611
NCU04428T0	46006
NCU05843T0	52021
NCU06918T0	48122
NCU08719T0	104624
NCU09106T0	65429
NCU06205T0	123180
NCU06215T0	70430
NCU08033T0	94222
NCU09132T0	103165
NCU00824T0	31703
NCU03597T0	48453
NCU01000T1	83576	44533
NCU01000T0	83576	44533
NCU03686T0	72439
NCU04400T0	94691
NCU00089T0	38734
NCU01984T0	35658
NCU06217T0	43518
NCU08272T0	50269	52098
NCU00498T0	92765
NCU03500T0	39020
NCU00450T0	68447
NCU10381T0	40062
NCU01044T0	80472
NCU03176T0	76673
NCU04265T0	122843
NCU06803T0	102963
NCU03697T0	64151
NCU02122T0	91803
NCU05095T0	57333
NCU05627T0	57887
NCU00692T0	35556
NCU02354T0	37495
NCU01882T0	67761
NCU05452T0	47891
NCU03972T0	67396
NCU03204T0	90148
NCU07859T0	47156
NCU09407T0	48024
NCU03136T0	30853
NCU05219T0	43190
NCU06344T0	76304
NCU07909T0	104614
NCU03325T0	98817
NCU11239T0	104591
NCU07064T0	66837
NCU05926T0	104843
NCU08924T0	61339
NCU09521T0	100888
NCU07531T0	33309
NCU07442T0	36647
NCU02877T0	72838
NCU03823T0	84626
NCU01086T0	50496
NCU02750T0	65680
NCU02456T0	94790
NCU08626T0	90422
NCU03857T0	100651
NCU11271T0	85971
NCU04364T0	10717
NCU04468T0	42620
NCU07020T0	58332
NCU05752T0	70501
NCU11399T0	60224
NCU09064T0	91959
NCU07521T0	100263
NCU05218T0	44019
NCU01285T0	93627
NCU11263T0	41507
NCU06230T0	70449
NCU01480T0	105316
NCU02960T0	57284
NCU04646T0	50539
NCU02420T0	67958
NCU09267T0	52943
NCU09034T0	69203
NCU03509T0	104321
NCU00754T0	57916
NCU00181T0	95635
NCU00453T0	83798
NCU08417T0	96695
NCU06601T0	99148
NCU08297T0	72266
NCU08297T1	72266
NCU01216T0	1288
NCU00170T0	68691
NCU05888T0	42958
NCU02211T0	66000
NCU08364T0	74262
NCU04089T0	30295
NCU00230T0	60475
NCU00897T0	75355
NCU04316T0	69476
NCU03973T0	77801
NCU06026T0	33844
NCU03713T0	49341
NCU00665T0	93853
NCU05411T0	98518
NCU04389T0	123294
NCU02147T0	35225
NCU04938T0	35279
NCU04354T0	99249
NCU07732T0	91112
NCU07732T1	91112
NCU02896T0	65901
NCU06870T0	67905
NCU09253T0	90086
NCU00377T0	68626
NCU05805T0	41898
NCU07893T0	31004
NCU02074T0	90515
NCU07986T0	50473
NCU00821T0	101748
NCU06418T0	38268
NCU03257T0	65650
NCU08977T0	37686
NCU03186T0	91211
NCU03425T0	90710
NCU02089T0	90389
NCU04621T0	72762
NCU09536T0	55652
NCU08935T0	69658
NCU01234T0	49375
NCU02549T0	65828
NCU02425T0	68009
NCU09757T0	90275
NCU04963T0	96496	70512
NCU05943T0	34591
NCU09812T0	30860
NCU11956T0	65753
NCU07035T0	106591
NCU05427T0	47433
NCU07070T0	42779
NCU04078T0	58609
NCU04713T0	91254
NCU11748T0	66269
NCU05259T0	58049	73308
NCU10042T0	31416
NCU10042T1	31416
NCU02430T0	37948
NCU02260T0	60858
NCU02188T0	97514
NCU08708T0	60749
NCU02414T0	68025
NCU07420T0	60140
NCU03788T0	85918
NCU06449T0	104185
NCU01180T0	49385
NCU01362T0	49227
NCU02296T0	93239
NCU07865T0	46674
NCU03633T0	96416
NCU01449T0	105227
NCU01449T1	105227
NCU01737T0	89814
NCU06419T0	68573
NCU07082T0	96752
NCU00677T0	59366
NCU07246T0	96711
NCU04108T0	45771
NCU09076T0	59311
NCU01231T0	48646
NCU03922T0	66832
NCU07381T0	65714
NCU07590T0	94264
NCU04415T0	100803
NCU04207T0	993
NCU02653T0	41596
NCU07400T0	38789
NCU06921T0	74360
NCU02934T0	49659
NCU03141T0	61439
NCU00608T0	99322
NCU09737T0	70007
NCU04173T0	63567
NCU04173T1	63567
NCU00919T0	30744
NCU06271T0	42797
NCU07438T0	92045
NCU04840T0	77582
NCU08378T0	89945
NCU09347T0	71309
NCU04656T0	61399
NCU11803T0	32605
NCU03187T0	32463
NCU08097T0	32673
NCU06041T0	53397
NCU09025T0	39102
NCU06799T0	89712
NCU06895T0	104062
NCU08663T0	33036
NCU03779T0	63627
NCU01252T0	96066
NCU08042T0	56032
NCU01919T0	67700
NCU08216T0	68815
NCU03776T0	52409	44430	50921
NCU03952T0	93459
NCU03372T0	80031
NCU06714T0	85014
NCU04936T0	104686
NCU08998T1	62794
NCU08998T0	62794
NCU04259T0	41019
NCU08669T0	58184
NCU06950T0	90559
NCU11353T0	62839
NCU01978T0	99752
NCU02795T0	105800
NCU07383T0	103242
NCU01646T0	30355
NCU04335T0	66275
NCU06305T0	85350
NCU00575T0	36746
NCU02115T0	30712
NCU05350T0	30952
NCU00306T0	92827
NCU06779T0	40332
NCU02015T0	99697
NCU08730T0	2656
NCU05850T0	44197
NCU01181T0	105356
NCU00673T0	61473
NCU00077T0	68667
NCU01324T0	64104
NCU00493T0	71173
NCU05589T0	58744
NCU04185T0	71824
NCU05363T0	65127
NCU01290T0	71804
NCU07584T0	42899
NCU05606T0	66980
NCU04111T0	96868
NCU06270T0	94534
NCU02582T0	103272
NCU00865T0	89124	86955
NCU03715T0	49453
NCU01260T0	96061
NCU09540T0	96261
NCU00536T0	41345
NCU06843T0	59858
NCU02591T0	75542
NCU06240T0	68629
NCU11685T0	69616
NCU11863T0	43042
NCU08894T0	71472
NCU01652T0	103019
NCU08346T0	29794
NCU02716T0	103056
NCU02256T0	92603
NCU05585T0	90530
NCU05937T0	91417
NCU10762T0	91141
NCU08027T0	81390
NCU06593T0	103363
NCU11312T0	100993
NCU01461T0	20376
NCU02546T0	74372
NCU08706T0	95752
NCU08312T0	76154
NCU09220T0	78990
NCU07820T0	37059
NCU05207T0	95267
NCU05791T0	81962
NCU03267T0	2154
NCU02536T0	65697
NCU10262T0	65607
NCU02148T0	36023
NCU07534T0	39599
NCU02307T0	93341
NCU03795T0	71701
NCU07609T0	49814
NCU08471T0	69004
NCU02586T0	72215
NCU01235T0	96435
NCU11204T0	36599
NCU06520T0	76433
NCU08840T0	32425
NCU06961T0	48173
NCU09874T0	49768
NCU09406T0	94780
NCU07987T0	85791
NCU05578T0	58805
NCU08436T0	30125
NCU03944T0	69380
NCU00894T0	75325
NCU04612T0	61076
NCU04612T1	61076
NCU04767T0	46452
NCU00631T0	105989
NCU03064T0	98717
NCU03748T0	101578
NCU04270T0	40681
NCU00717T0	66128
NCU00421T0	68507
NCU03240T0	74692
NCU06409T0	105055
NCU06039T0	48162
NCU03380T0	79984
NCU00721T0	99332
NCU09771T0	93281
NCU06032T0	84461
NCU02994T0	31010
NCU02996T0	31772
NCU03548T0	29866
NCU09321T0	30693
NCU02555T0	90334
NCU09814T0	31808
NCU06250T0	68517
NCU01095T0	36228
NCU05715T0	70226
NCU11266T0	41716
NCU01439T0	105233
NCU03339T0	92562
NCU07389T0	92661
NCU00587T0	36390
NCU01767T0	38804
NCU04642T0	41304
NCU09112T0	32076
NCU02235T0	106029
NCU10847T0	105852
NCU06760T0	95779
NCU02657T0	98845
NCU07530T0	101135
NCU06988T0	46654
NCU11705T0	21987
NCU04435T0	81348
NCU00182T0	105089
NCU10519T0	91342
NCU06190T0	106058
NCU08024T0	106189
NCU02325T0	64031	97500
NCU10852T0	89921	105798
NCU02195T0	39480
NCU00194T0	71070
NCU00064T0	92928
NCU08370T0	30389
NCU00070T0	79374
NCU07367T0	57256
NCU09183T0	49794
NCU10557T0	95488
NCU04841T0	99546
NCU01195T0	71772
NCU05302T0	32155
NCU00553T0	67563
NCU01695T0	89827
NCU08145T0	50708
NCU12009T0	68874
NCU02268T0	104004
NCU05830T0	42273	55784
NCU02378T0	67931
NCU06033T0	48269
NCU05862T0	56352
NCU08338T0	90051
NCU07340T0	52498	98804
NCU03714T0	49272
NCU01564T0	95722
NCU04143T0	72448
NCU07754T0	86135
NCU04247T0	106418
NCU00602T0	32349
NCU04481T0	66609
NCU02485T0	105739
NCU08762T0	100268
NCU02012T0	11425
NCU07171T0	71431
NCU11420T0	88236
NCU03593T0	46180
NCU03608T0	61259
NCU04924T0	54849
NCU06959T0	48591
NCU08428T0	95151
NCU04935T0	43438
NCU03737T0	63514
NCU07701T0	91131
NCU11580T0	74776
NCU03498T0	38678	64357
NCU07850T0	81761
NCU02109T0	65819
NCU07414T0	68376
NCU08076T0	84033
NCU08643T0	87328
NCU06430T0	104179
NCU06435T0	104186
NCU10546T0	51372
NCU01633T0	102056
NCU06669T0	80371
NCU03258T0	104116
NCU06698T0	123235
NCU09230T0	103090
NCU00100T0	46945
NCU03194T0	57703
NCU11286T0	42274
NCU09698T0	50508
NCU07461T0	74784
NCU07492T0	75293
NCU02336T0	100333
NCU10652T0	79646
NCU02604T0	31067
NCU00593T0	61487
NCU04042T0	58541
NCU06179T0	68493
NCU01678T0	100382
NCU07496T0	123084
NCU10776T0	40444
NCU01057T0	70192
NCU01057T1	70192
NCU02404T1	59730
NCU02404T0	59730
NCU00772T0	33705
NCU02232T0	38264
NCU07298T0	31128
NCU02291T0	60828
NCU02209T0	66003
NCU05271T0	49862
NCU01132T0	74236
NCU04216T0	31804
NCU01596T0	65738
NCU02787T0	68433
NCU09864T0	58614
NCU08514T0	75173
NCU11927T0	103197
NCU07619T0	33775	97716	46056
NCU02785T0	30012
NCU04672T0	40221
NCU07969T0	33272
NCU08607T0	31575
NCU09571T0	89689
NCU06493T0	71077
NCU08811T0	66377
NCU09456T0	42879	70932
NCU01141T0	62562
NCU03009T0	103899
NCU02393T0	103967
NCU02393T1	103967
NCU02343T0	93118
NCU11395T0	43302
NCU08997T0	62079
NCU09188T0	75649
NCU00122T0	38334
NCU00755T0	73009
NCU09093T0	35489
NCU06519T0	63257
NCU04761T0	77597
NCU09434T0	65720
NCU10383T1	80162
NCU05294T0	103398
NCU06543T0	103350
NCU04065T0	91373	98338
NCU03495T0	38764
NCU04600T0	41155
NCU00829T0	68260
NCU03637T0	96406
NCU11288T0	60613
NCU06833T0	81082
NCU06718T0	104433
NCU00023T0	95648
NCU03890T0	91279
NCU09333T0	57385
NCU09551T0	63698
NCU06296T0	81737
NCU06659T0	104443
NCU01170T0	63603
NCU06860T0	38318
NCU09575T0	30050
NCU11562T0	90126
NCU02464T0	103510
NCU04192T0	48635
NCU07024T0	58353
NCU07015T0	95441
NCU03355T0	30057
NCU00892T0	90362
NCU00161T0	95605
NCU03768T1	63408
NCU03768T0	63408
NCU03768T2	63408
NCU06993T0	34321
NCU07544T0	37893
NCU04092T0	72189	87881
NCU03207T0	31625
NCU02966T0	65387
NCU03436T0	89795
NCU03741T0	96146
NCU11408T0	54936
NCU04041T0	99434
NCU04219T0	61081
NCU02397T0	99885
NCU04783T0	103688
NCU00427T0	46552
NCU00874T0	50281
NCU05519T0	32016
NCU02238T0	50638
NCU03188T0	59191
NCU09885T0	39949
NCU03763T0	48719
NCU00226T0	92960
NCU01913T0	67723
NCU10512T0	50995
NCU02375T0	37515
NCU03055T0	38877
NCU08503T0	65768
NCU04747T0	33994
NCU02746T0	65526
NCU05123T0	69762
NCU00196T0	105042
NCU05410T0	102962
NCU03921T0	1988
NCU05987T0	32348
NCU09208T0	36946
NCU00440T0	104764
NCU09533T0	96313
NCU00649T0	30915
NCU07483T0	30592
NCU04170T0	50372
NCU08331T0	91109
NCU09388T0	74403
NCU07914T0	104617
NCU00395T0	68635
NCU03801T0	49419
NCU07362T0	31909
NCU07960T0	30535
NCU04008T0	93587
NCU03719T0	96150
NCU09788T0	66713
NCU01932T0	123121
NCU11176T0	100257
NCU01414T0	41703
NCU03039T0	38412
NCU02044T0	61683
NCU09115T0	31103
NCU02541T0	90136
NCU10189T0	58588
NCU00582T0	22205
NCU03255T0	31557
NCU04503T0	42524
NCU05042T0	53105
NCU08983T0	46891
NCU09760T0	47446
NCU04430T0	83495
NCU07528T0	79540
NCU03695T0	101889
NCU07332T0	100293
NCU03347T0	56943
NCU00528T0	80717
NCU06541T0	99132
NCU05028T0	38169
NCU01367T0	96228
NCU08301T0	91172
NCU05536T0	35775
NCU01512T0	65274
NCU07720T0	34138
NCU03229T0	94183
NCU02104T0	75224
NCU06089T0	68291
NCU06052T0	75491
NCU00389T0	100200
NCU03395T0	60724
NCU09646T0	43894
NCU00715T0	82311
NCU03557T0	75084
NCU01183T0	84934
NCU01348T0	104385
NCU09831T0	74126
NCU04504T0	42421
NCU03197T0	90151
NCU02913T0	74036
NCU06194T0	70470
NCU03678T0	105519
NCU07778T0	105548
NCU02151T0	36480
NCU06568T0	33603
NCU05782T0	43102
NCU00434T0	94471
NCU04757T0	66743
NCU03649T0	85090
NCU08880T0	93812
NCU00032T0	38612
NCU01386T0	71721
NCU03217T0	63934
NCU04390T0	66570
NCU00241T0	79485
NCU12076T0	30718
NCU08687T0	69905
NCU04053T0	103550
NCU10927T0	103399
NCU00280T0	71064
NCU04306T0	61369
NCU08136T0	50660
NCU00035T0	100228
NCU11693T0	95831
NCU11138T0	80246
NCU00378T0	41063	70076
NCU04418T0	31132
NCU01517T0	92513
NCU06235T0	79429
NCU00985T0	106524
NCU03049T0	95905	45368
NCU08779T1	68870
NCU08779T0	68870
NCU00007T0	47031
NCU03238T0	65581
NCU10059T0	31032
NCU06482T0	62892
NCU02620T0	75303
NCU03699T0	96840
NCU06118T0	92643
NCU09116T0	74483
NCU03396T0	39989
NCU08995T0	42949
NCU01388T0	48978
NCU01321T0	50658
NCU00913T0	65855
NCU04391T0	34100
NCU04465T0	36314
NCU00589T0	59302
NCU05143T0	42330
NCU02751T0	74959
NCU06630T0	58275
NCU05846T0	11754
NCU04534T0	66115
NCU05899T0	65042
NCU00455T0	81739
NCU07129T0	77320
NCU07076T0	99620
NCU05577T0	56640	91612
NCU07860T0	101162
NCU03846T0	81985
NCU03846T1	81985
NCU01013T0	69390
NCU06371T0	46281
NCU08852T0	49036
NCU06924T0	98614
NCU06496T0	38720
NCU00317T0	95654
NCU00193T0	83765
NCU02400T0	103977
NCU11997T0	97291
NCU01387T0	63448
NCU01160T0	69543
NCU10715T0	60041
NCU08512T0	90281
NCU00512T0	103124
NCU01993T0	35821
NCU00301T0	46921
NCU01055T0	73264
NCU00691T0	92059
NCU01019T0	100540
NCU10468T0	96275
NCU02408T0	103962
NCU02690T0	103079
NCU02606T0	31169
NCU06347T0	33729
NCU08291T0	63998
NCU11544T1	67258
NCU11544T0	67258
NCU04457T0	33416
NCU01830T0	59948
NCU07055T0	43749
NCU05224T0	61880
NCU06452T0	39007
NCU01438T0	71625
NCU08152T0	89600
NCU09429T0	94035
NCU03913T0	67343
NCU06652T0	100552
NCU00648T0	40033
NCU02929T0	55608
NCU00167T0	92979
NCU00526T0	80719
NCU07887T0	95629
NCU09817T0	74920
NCU09162T0	100890
NCU01412T0	61256
NCU06112T0	92642
NCU09640T0	67330
NCU05836T0	90164	105779
NCU02940T0	49766
NCU03813T0	63677
NCU08480T0	40194
NCU11511T0	31391
NCU05211T0	90945
NCU07558T0	92838
NCU11642T0	72577
NCU08127T0	101462
NCU04633T0	21215
NCU04637T0	69288
NCU08606T0	90195
NCU07757T0	95297
NCU11213T0	67302
NCU09209T0	122595	98409
NCU03971T0	35705
NCU03938T0	59099
NCU06077T0	48247
NCU05254T0	61745
NCU00056T0	38302
NCU01651T0	37842
NCU04272T0	41318
NCU04005T0	61152
NCU09526T0	36628
NCU06594T0	57980
NCU04648T0	99513
NCU03948T0	41112
NCU00432T0	94470
NCU02532T0	90199
NCU03058T0	90069
NCU07607T0	61804
NCU05807T0	93446
NCU07022T0	91154
NCU08909T0	72498
NCU02272T0	106118
NCU05884T0	97290	43944	83147
NCU01111T0	37559
NCU01083T0	46268
NCU00711T0	52609
NCU05414T0	65087
NCU05260T0	66289
NCU08507T0	89786
NCU00494T0	101327
NCU00784T0	90778
NCU06231T0	43136
NCU08167T0	50302
NCU11752T0	46422
NCU09252T0	57390
NCU04374T0	34022
NCU05598T0	31607
NCU04131T0	49005
NCU03887T0	77628
NCU05423T0	101368
NCU06336T0	33053
NCU01895T0	78229
NCU06769T0	90220
NCU08650T0	65620
NCU11222T0	92512
NCU00782T0	33458
NCU01724T0	53857
NCU05587T0	34971
NCU01271T0	63797
NCU01345T0	69482
NCU02781T0	65610
NCU07419T0	39091
NCU01481T0	95762
NCU02386T0	92421
NCU08162T0	57238
NCU08040T0	69991
NCU08434T0	73127
NCU08356T0	90290
NCU11934T0	74048
NCU10467T0	84742
NCU08511T0	102997
NCU01059T0	31115
NCU07290T0	31683
NCU03124T0	57621
NCU00605T0	76679
NCU04754T0	66745
NCU08148T0	90556
NCU11385T0	75507
NCU09370T0	103095
NCU02670T0	38099
NCU03504T0	37737
NCU04118T0	49563
NCU02637T0	60125
NCU09050T0	48727
NCU08748T0	52291
NCU00277T0	104157
NCU02688T1	89958
NCU02688T0	89958
NCU04383T0	33769
NCU06341T0	33959
NCU01429T0	101712
NCU02126T0	103716
NCU07849T0	94485
NCU07849T1	94485
NCU00929T0	30551
NCU00472T0	39137
NCU00043T0	60399
NCU03756T0	49493
NCU03462T0	65745
NCU00552T0	97347
NCU09980T0	33848
NCU04730T0	35861
NCU04598T0	40471
[truncated: 4,595 more rows]
[truncated: 9 more columns]
