# Supplementary material for: Evolutionary Conservation and Diversification of Puf RNA Binding Proteins and Their mRNA Targets
Source: PLoS Biol. 2015 Nov 20;13(11):e1002307. doi: 10.1371/journal.pbio.1002307 (PMC4654594; doi:10.1371/journal.pbio.1002307)
Supplement: S4 Dataset — (ZIP) [file pbio.1002307.s004.zip › N.crassa.fa_N.tetrasperma.fa.txt]

NCU02793T0	133999
NCU06468T0	81158
NCU07119T0	148407
NCU06976T0	145669
NCU08501T0	146987
NCU01379T0	57391
NCU07702T0	78717
NCU05837T0	86701
NCU06294T0	128693
NCU00459T0	122454
NCU05132T0	149019
NCU00274T0	63387
NCU07949T0	144944
NCU04531T0	123777
NCU00949T0	132904
NCU09740T0	38402
NCU00671T0	149556
NCU01597T0	83603
NCU01642T0	130399
NCU05803T0	67967
NCU09638T0	77860
NCU07002T0	61458
NCU02083T0	89270
NCU02494T0	92256
NCU01823T0	130520
NCU04865T0	135752
NCU08399T0	85360
NCU02478T0	133661
NCU05608T0	148627
NCU11188T0	74353
NCU08132T0	67790
NCU00320T0	122338
NCU07832T0	62227
NCU10346T0	84339
NCU02918T0	126660
NCU08377T0	149962
NCU08535T0	82868
NCU05011T0	48841
NCU04548T0	123761
NCU01260T0	144168
NCU09104T0	149300
NCU05458T0	84286
NCU02685T0	126385
NCU03584T0	35966
NCU12161T0	140946
NCU09492T0	82959
NCU01744T0	65142
NCU04512T0	99457
NCU10282T0	126942
NCU00205T0	146400
NCU07307T0	61255
NCU02762T0	126315
NCU00833T0	125621
NCU04766T0	87125
NCU03545T0	130833
NCU06930T0	85271
NCU07863T0	80970
NCU08267T0	121019
NCU04170T0	75398
NCU07116T0	86887
NCU08993T0	82583
NCU07710T0	120918
NCU06871T0	123618
NCU00239T0	82005
NCU05901T0	86821
NCU02036T0	70677
NCU03234T0	126058
NCU08926T0	127151
NCU01910T0	133721
NCU05620T0	148622
NCU08919T0	144699
NCU01833T0	84016
NCU03505T0	84766
NCU01953T0	132656
NCU08441T0	64441
NCU07378T0	90387
NCU09866T0	148727
NCU06484T0	129460
NCU09367T0	150315
NCU03955T0	132041
NCU07412T0	132998
NCU06884T0	102565
NCU06338T0	79101
NCU05250T0	121631
NCU07556T0	63999
NCU02052T0	70654
NCU01951T0	125454
NCU07658T0	78010
NCU04784T0	131732
NCU07308T0	61252
NCU08598T0	93386
NCU09219T0	90518
NCU06733T0	143953
NCU04350T0	60887
NCU03685T0	58434
NCU08287T0	128592
NCU04692T0	124372
NCU02068T0	132557
NCU02112T0	70523
NCU03811T0	144385
NCU09993T0	147668
NCU04352T0	60883
NCU00199T0	81912
NCU01238T0	127630
NCU00770T0	149627
NCU00219T0	122256
NCU01431T0	119642
NCU02234T0	86337
NCU02103T0	70543
NCU03116T0	133299
NCU08473T0	146972
NCU00962T0	149782
NCU08889T0	77591
NCU07516T0	122584
NCU04444T0	128766
NCU07010T0	129057
NCU09357T0	146869
NCU04258T0	36209
NCU03379T0	65867
NCU04871T0	135757
NCU05047T0	104288
NCU00273T0	137741
NCU06272T0	122065
NCU01638T0	122981
NCU05054T0	113304
NCU03754T0	127865
NCU03591T0	120329
NCU06832T0	84225
NCU02510T0	92219
NCU01315T0	57508
NCU02131T0	104642
NCU07618T0	77984
NCU03060T0	54802
NCU05634T0	50093
NCU05375T0	65709
NCU00336T0	63498
NCU01187T0	120007
NCU03819T0	58151
NCU11990T0	130177
NCU11953T0	83916
NCU03220T0	72375
NCU02554T0	73413
NCU04254T0	56543
NCU02178T0	149305
NCU04021T0	69138
NCU02858T0	53219
NCU11254T0	148094
NCU00743T0	149613
NCU02669T0	73170
NCU10423T0	101454
NCU02120T0	132511
NCU00388T0	82289
NCU02789T0	134013
NCU04105T0	119625
NCU09520T0	129246
NCU08565T0	64155
NCU07443T0	149255
NCU11669T0	143891
NCU02225T0	131420
NCU08270T0	60268
NCU06579T0	145042
NCU04838T0	68596
NCU05591T0	131843
NCU06065T0	131195
NCU09012T0	122521
NCU01632T0	147102
NCU06534T0	78382
NCU07868T0	146040
NCU12096T0	147623
NCU05317T0	121572
NCU03592T0	58590
NCU10337T0	119814
NCU08358T0	90646
NCU00939T0	125703
NCU05238T0	129178
NCU07187T0	106733
NCU02578T0	73353
NCU08056T0	88736
NCU00372T0	122379
NCU00424T0	63690
NCU03962T0	148840
NCU07854T0	129366
NCU08597T0	93383
NCU06171T0	62564
NCU06984T0	129036
NCU00480T0	122471
NCU03652T0	77160
NCU03263T0	72283
NCU00124T0	146340
NCU01335T0	57465
NCU09657T0	77912
NCU09869T0	87662
NCU10009T0	124630
NCU02349T0	67422
NCU02524T0	150534
NCU07870T0	146042
NCU04112T0	75517
NCU04749T0	131702
NCU08420T0	122755
NCU04472T0	79305
NCU01554T0	64865
NCU00622T0	150867
NCU05211T0	80560
NCU12039T0	131340
NCU06626T0	59882
NCU03573T0	123485
NCU06766T0	123167
NCU00495T0	82524
NCU05802T0	124227
NCU04024T0	148787
NCU03986T0	87908
NCU02247T0	67631
NCU04161T0	75410
NCU06181T0	129489
NCU09807T0	133385
NCU09443T0	85055
NCU06382T0	40319
NCU08604T0	127005
NCU01288T0	127589
NCU07484T0	70190
NCU06488T0	62513
NCU06715T0	143967
NCU00152T0	146361
NCU11296T0	79323
NCU04736T0	131694
NCU04834T0	87274
NCU02898T0	92484
NCU09438T0	85051
NCU09830T0	77655
NCU06696T0	143988
NCU07534T0	82729
NCU04611T0	58699
NCU02082T0	89273
NCU10733T0	148534
NCU00423T0	129898
NCU09007T0	122517
NCU07924T0	40205
NCU06281T0	79192
NCU03103T0	91328
NCU01465T0	75657
NCU01193T0	76458
NCU06308T0	121093
NCU08023T0	79721
NCU10217T0	103967
NCU02833T0	132276
NCU07866T0	109669
NCU01472T0	35594
NCU01098T0	127735
NCU03546T0	111475
NCU02051T0	132574
NCU03621T0	144534
NCU04095T0	75559
NCU01143T0	76571
NCU03350T0	130703
NCU00621T0	74339
NCU00352T0	82209
NCU11492T0	126288
NCU03071T0	91407
NCU02994T0	92658
NCU05239T0	80490
NCU08064T0	70070
NCU01522T0	83486
NCU04321T0	75093
NCU01973T0	89510
NCU09120T0	90788
NCU08685T0	116562
NCU07276T0	61313
NCU01722T0	130443
NCU06263T0	109881
NCU09482T0	130129
NCU08276T0	60254
NCU05902T0	68144
NCU01009T0	98213
NCU08417T0	64481
NCU03164T0	126121
NCU02315T0	86162
NCU11619T0	77530
NCU01197T0	144221
NCU03852T0	124859
NCU03776T0	120193
NCU01461T0	127364
NCU08632T0	93452
NCU02794T0	150930
NCU04569T0	58611
NCU09162T0	121743
NCU07029T0	129073
NCU02057T0	89323
NCU06756T0	130555
NCU01486T0	122867
NCU07513T0	146735
NCU06190T0	62600
NCU05120T0	124967
NCU02049T0	70661
NCU05891T0	86802
NCU07473T0	70206
NCU04661T0	120418
NCU04898T0	78063
NCU05257T0	145815
NCU06496T0	129470
NCU10143T0	56896
NCU03818T0	58154
NCU07546T0	122557
NCU10926T0	129263
NCU00538T0	126796
NCU04007T0	87860
NCU02689T0	91826
NCU00281T0	146465
NCU08373T0	71990
NCU04827T0	50286
NCU01857T0	73666
NCU09157T0	145932
NCU09244T0	74640
NCU08439T0	146887
NCU04859T0	144861
NCU06638T0	119791
NCU04826T0	131766
NCU08957T0	36379
NCU10264T0	89724
NCU01510T0	122884
NCU10747T0	148061
NCU00021T0	122088
NCU05271T0	80414
NCU06988T0	80101
NCU06738T0	147257
NCU08875T0	77832
NCU11588T0	134023
NCU08435T0	64449
NCU00929T0	90158
NCU00668T0	93142
NCU11961T0	44368
NCU02053T0	132571
NCU04750T0	87089
NCU02815T0	74455
NCU03897T0	88083
NCU09820T0	126249
NCU08682T0	128922
NCU11050T0	79561
NCU05199T0	38343
NCU04885T0	120659
NCU08616T0	74716
NCU00095T0	122149
NCU05502T0	148701
NCU01151T0	120037
NCU01105T0	76620
NCU01675T0	65062
NCU03523T0	84788
NCU07425T0	149884
NCU08487T0	130277
NCU09793T0	103645
NCU08021T0	121313
NCU02111T0	149364
NCU06109T0	111939
NCU10066T0	67419
NCU04615T0	77394
NCU00579T0	150833
NCU00238T0	146431
NCU02354T0	131320
NCU09324T0	72792
NCU06678T0	127448
NCU07012T0	121508
NCU01283T0	134797
NCU01323T0	57489
NCU00763T0	141891
NCU09297T0	130887
NCU06247T0	122040
NCU07433T0	55148
NCU00045T0	81580
NCU02173T0	149310
NCU08283T0	145207
NCU04329T0	56383
NCU06199T0	146166
NCU08135T0	124150
NCU04125T0	56802
NCU03784T0	98283
NCU08118T0	70135
NCU02202T0	148210
NCU03045T0	126759
NCU03937T0	148856
NCU06500T0	129474
NCU07514T0	64085
NCU08316T0	120980
NCU06216T0	146182
NCU09552T0	119688
NCU03792T0	144403
NCU04767T0	148509
NCU03042T0	74055
NCU09867T0	131924
NCU08966T0	127120
NCU01659T0	83720
NCU08689T0	145545
NCU03808T0	76859
NCU07498T0	70166
NCU06249T0	62730
NCU01176T0	127683
NCU07691T0	78745
NCU05219T0	80543
NCU02742T0	91712
NCU08600T0	93392
NCU03514T0	102324
NCU04088T0	87692
NCU04076T0	131947
NCU01247T0	144181
NCU01206T0	144212
NCU00652T0	150891
NCU06999T0	80128
NCU08776T0	82913
NCU11301T0	85676
NCU02324T0	46575
NCU00631T0	150877
NCU03010T0	126732
NCU01394T0	35156
NCU00396T0	82300
NCU09112T0	72118
NCU05575T0	68801
NCU02747T0	126328
NCU02505T0	150551
NCU09496T0	80722
NCU07707T0	60026
NCU02525T0	126529
NCU02770T0	93267
NCU04348T0	60894
NCU07565T0	130007
NCU04720T0	87025
NCU04663T0	120420
NCU04538T0	111874
NCU03483T0	66034
NCU09252T0	126972
NCU01772T0	83883
NCU06365T0	145256
NCU02356T0	86082
NCU02978T0	73938
NCU11580T0	125490
NCU02276T0	67557
NCU03544T0	43829
NCU06407T0	121878
NCU07996T0	79660
NCU01349T0	57434
NCU01901T0	133713
NCU02696T0	150386
NCU10043T0	90495
NCU07688T0	145145
NCU06544T0	19420
NCU06144T0	147900
NCU09318T0	114701
NCU03481T0	123419
NCU08674T0	79819
NCU01366T0	127526
NCU09450T0	85065
NCU06799T0	65511
NCU03136T0	150176
NCU05360T0	84402
NCU04090T0	148735
NCU09267T0	150970
NCU03797T0	37552
NCU00927T0	149749
NCU01702T0	130437
NCU00681T0	51472
NCU02048T0	89347
NCU00712T0	89746
NCU02677T0	73152
NCU09758T0	83037
NCU03104T0	105689
NCU06604T0	40144
NCU02091T0	70571
NCU02594T0	73314
NCU05154T0	113216
NCU01912T0	70939
NCU02750T0	126325
NCU09435T0	85042
NCU05856T0	68063
NCU01266T0	127609
NCU08701T0	64610
NCU07004T0	80139
NCU06605T0	145059
NCU00545T0	92865
NCU09463T0	83020
NCU03260T0	90981
NCU07018T0	121515
NCU05858T0	86742
NCU07477T0	125157
NCU03123T0	133294
NCU00120T0	81745
NCU07837T0	121828
NCU06583T0	99118
NCU08763T0	82939
NCU02928T0	126669
NCU00276T0	82069
NCU05267T0	129153
NCU06411T0	121881
NCU03675T0	127917
NCU07571T0	122534
NCU08341T0	71911
NCU02245T0	148172
NCU02184T0	132459
NCU03550T0	84834
NCU01539T0	147047
NCU07679T0	78781
NCU05411T0	102079
NCU09167T0	145938
NCU03058T0	72741
NCU03875T0	148903
NCU05987T0	132128
NCU01932T0	125465
NCU02751T0	105858
NCU00964T0	90234
NCU08289T0	19452
NCU11933T0	123268
NCU04618T0	77403
NCU07404T0	149864
NCU05185T0	145879
NCU03416T0	130751
NCU03727T0	58359
NCU01192T0	120002
NCU05246T0	80472
NCU00445T0	146594
NCU01768T0	123067
NCU06508T0	62553
NCU04445T0	99530
NCU02632T0	73236
NCU03575T0	66205
NCU05790T0	46279
NCU03330T0	147410
NCU00675T0	89673
NCU07966T0	144929
NCU02475T0	126572
NCU02612T0	91980
NCU09048T0	123594
NCU10018T0	139538
NCU04190T0	143802
NCU07492T0	149218
NCU10905T0	68429
NCU09374T0	126304
NCU02826T0	126913
NCU08452T0	64625
NCU09903T0	149152
NCU08692T0	79787
NCU02544T0	150514
NCU02791T0	19417
NCU00232T0	81984
NCU03357T0	65815
NCU08020T0	128886
NCU09065T0	125203
NCU04133T0	143846
NCU06143T0	123797
NCU02387T0	123959
NCU04614T0	77391
NCU09846T0	119394
NCU01172T0	57822
NCU04053T0	131965
NCU05046T0	88512
NCU09211T0	114324
NCU10895T0	105020
NCU11739T0	60074
NCU01895T0	126614
NCU09898T0	142686
NCU11277T0	58099
NCU01542T0	122911
NCU01644T0	83676
NCU06202T0	129508
NCU08879T0	144790
NCU03225T0	91049
NCU07481T0	149225
NCU00481T0	82494
NCU04229T0	75276
NCU07971T0	144926
NCU02357T0	148083
NCU01820T0	83987
NCU05261T0	61761
NCU00345T0	146509
NCU09516T0	80682
NCU06758T0	84111
NCU04598T0	144583
NCU08869T0	77820
NCU06908T0	123641
NCU00196T0	63226
NCU02787T0	126939
NCU03964T0	124767
NCU05650T0	124505
NCU06437T0	121897
NCU00091T0	122147
NCU06352T0	121061
NCU05364T0	65715
NCU02583T0	92039
NCU06321T0	145289
NCU02314T0	86163
NCU09307T0	150252
NCU05425T0	84319
NCU00068T0	81630
NCU04782T0	68475
NCU09191T0	71883
NCU11027T0	57592
NCU07693T0	120932
NCU06278T0	62805
NCU01140T0	107514
NCU09975T0	92339
NCU05000T0	132269
NCU11453T0	55615
NCU02830T0	70967
NCU05754T0	112333
NCU07011T0	80151
NCU11861T0	62928
NCU06868T0	66489
NCU03928T0	148863
NCU11273T0	76771
NCU04731T0	131690
NCU00461T0	63763
NCU01965T0	132647
NCU06946T0	85302
NCU05459T0	130625
NCU03336T0	123309
NCU02281T0	124048
NCU05400T0	111240
NCU03650T0	135230
NCU04079T0	131944
NCU08294T0	78894
NCU05389T0	147384
NCU08423T0	130199
NCU04585T0	77324
NCU09437T0	85046
NCU00119T0	129667
NCU01939T0	70889
NCU08115T0	88806
NCU08334T0	149922
NCU02988T0	92657
NCU03363T0	84510
NCU08496T0	122834
NCU07778T0	128153
NCU05545T0	124581
NCU00010T0	81506
NCU02172T0	89077
NCU11967T0	147079
NCU01047T0	120100
NCU07922T0	116274
NCU00810T0	89933
NCU09068T0	125205
NCU05956T0	148971
NCU04570T0	120338
NCU05270T0	145803
NCU05242T0	121638
NCU05200T0	80581
NCU02272T0	131378
NCU05807T0	148315
NCU04035T0	103906
NCU04947T0	117997
NCU11754T0	121104
NCU03658T0	144504
NCU04370T0	79528
NCU06196T0	81294
NCU06264T0	81451
NCU12032T0	86208
NCU03551T0	147570
NCU04757T0	87103
NCU03892T0	124821
NCU00164T0	100748
NCU04341T0	121265
NCU01908T0	92450
NCU09258T0	134046
NCU05880T0	103381
NCU06774T0	65464
NCU09327T0	54700
NCU08147T0	86499
NCU03072T0	51953
NCU04310T0	56429
NCU06685T0	119750
NCU00310T0	82136
NCU01737T0	123041
NCU06253T0	146215
NCU02896T0	92483
NCU01164T0	144251
NCU11409T0	147626
NCU07358T0	125775
NCU11202T0	70857
NCU05260T0	61763
NCU02556T0	126497
NCU06944T0	147768
NCU06585T0	78478
NCU00040T0	62889
NCU06680T0	75874
NCU02979T0	150719
NCU09760T0	130153
NCU00415T0	146569
NCU05695T0	129311
NCU07698T0	78728
NCU06980T0	129033
NCU00251T0	146441
NCU09449T0	123564
NCU00914T0	19404
NCU05086T0	48329
NCU09272T0	123549
NCU04203T0	56633
NCU04652T0	144627
NCU06578T0	78469
NCU06812T0	123200
NCU00430T0	63697
NCU08001T0	60990
NCU09432T0	66355
NCU01365T0	119845
NCU00272T0	146458
NCU06649T0	144027
NCU01361T0	144087
NCU04294T0	35154
NCU12152T0	124744
NCU05536T0	68861
NCU09472T0	122689
NCU11169T0	122182
NCU05041T0	88527
NCU04609T0	120372
NCU01569T0	122933
NCU04364T0	79537
NCU03292T0	72221
NCU08279T0	60244
NCU08537T0	101267
NCU04851T0	144855
NCU06362T0	121054
NCU01884T0	92403
NCU00642T0	93088
NCU05422T0	84325
NCU04726T0	124384
NCU02020T0	70716
NCU08651T0	79863
NCU02539T0	73454
NCU06342T0	145274
NCU05895T0	86810
NCU08700T0	64611
NCU04077T0	131946
NCU02497T0	150557
NCU02218T0	131427
NCU04840T0	148570
NCU02002T0	89448
NCU04440T0	145389
NCU05266T0	80428
NCU09894T0	150299
NCU07999T0	79667
NCU03175T0	133252
NCU02764T0	126958
NCU02265T0	67585
NCU07282T0	99832
NCU00984T0	105213
NCU04755T0	124407
NCU08961T0	69960
NCU04333T0	119446
NCU00796T0	132793
NCU04610T0	77381
NCU04326T0	127160
NCU00920T0	125685
NCU09270T0	66342
NCU03647T0	107794
NCU08045T0	145535
NCU04601T0	128001
NCU04423T0	145403
NCU09434T0	47741
NCU08054T0	149165
NCU06842T0	65565
NCU11284T0	87171
NCU08642T0	74763
NCU06068T0	67051
NCU01947T0	132661
NCU03440T0	84654
NCU03758T0	76974
NCU03622T0	58540
NCU07284T0	61295
NCU01272T0	57607
NCU02725T0	150363
NCU07669T0	78799
NCU06183T0	81265
NCU03814T0	76848
NCU05926T0	148990
NCU02351T0	148089
NCU00869T0	90030
NCU10397T0	81035
NCU08033T0	121325
NCU04540T0	147873
NCU01782T0	83897
NCU02626T0	91948
NCU03065T0	126214
NCU04014T0	87840
NCU06355T0	79064
NCU03305T0	72184
NCU01330T0	57478
NCU00730T0	125546
NCU02077T0	104708
NCU03878T0	69443
NCU04453T0	99520
NCU05936T0	88343
NCU04383T0	128813
NCU06453T0	121912
NCU02566T0	126487
NCU04319T0	75098
NCU00269T0	122301
NCU06752T0	84095
NCU02531T0	150529
NCU02391T0	46802
NCU06971T0	80073
NCU11228T0	126321
NCU04623T0	77416
NCU06329T0	60437
NCU09485T0	82975
NCU08628T0	127024
NCU09362T0	133408
NCU06449T0	62439
NCU07059T0	148450
NCU00155T0	81814
NCU04631T0	107905
NCU03051T0	133847
NCU09097T0	70355
NCU00717T0	149590
NCU05294T0	121594
NCU07767T0	98699
NCU05603T0	140575
NCU03894T0	88085
NCU02934T0	92544
NCU06929T0	85268
NCU09030T0	102508
NCU09856T0	143634
NCU07981T0	39836
NCU05194T0	121681
NCU06950T0	85312
NCU08331T0	120968
NCU02115T0	149360
NCU02604T0	126452
NCU08468T0	44579
NCU09814T0	126254
NCU04104T0	127323
NCU06285T0	128695
NCU02853T0	70945
NCU09812T0	114725
NCU02235T0	67654
NCU00614T0	93026
NCU04628T0	128023
NCU07872T0	121858
NCU01984T0	70796
NCU09644T0	77878
NCU05298T0	80350
NCU02286T0	86207
NCU08000T0	145502
NCU04535T0	147876
NCU05828T0	124245
NCU03611T0	127954
NCU03690T0	58426
NCU08887T0	35109
NCU11324T0	71892
NCU02295T0	67503
NCU03493T0	123428
NCU03571T0	130853
NCU06907T0	130988
NCU05939T0	132169
NCU02572T0	142911
NCU07125T0	68191
NCU06869T0	130968
NCU00486T0	41277
NCU03915T0	148871
NCU03360T0	84502
NCU10400T0	78227
NCU05622T0	87400
NCU06648T0	119785
NCU02656T0	126410
NCU11869T0	122254
NCU02637T0	119034
NCU05718T0	80843
NCU02720T0	126353
NCU01656T0	147125
NCU09499T0	62032
NCU01255T0	144173
NCU03740T0	120221
NCU02576T0	73358
NCU04674T0	77521
NCU02214T0	131430
NCU09658T0	77909
NCU00789T0	132786
NCU03877T0	88125
NCU02800T0	93191
NCU03364T0	102182
NCU03562T0	44547
NCU07398T0	142197
NCU04404T0	79445
NCU02248T0	131398
NCU02230T0	124099
NCU04730T0	68361
NCU07082T0	86925
NCU09370T0	72933
NCU07314T0	121402
NCU01479T0	127377
NCU00022T0	122089
NCU08049T0	149160
NCU06499T0	81221
NCU04251T0	75235
NCU06067T0	123851
NCU00317T0	122335
NCU01615T0	83631
NCU04389T0	60794
NCU04384T0	99590
NCU02012T0	132607
NCU00121T0	81749
NCU00161T0	110037
NCU00793T0	149644
NCU03417T0	123378
NCU06598T0	59825
NCU06851T0	130616
NCU04514T0	145324
NCU00400T0	122401
NCU00690T0	149569
NCU00978T0	71579
NCU11426T0	101916
NCU10470T0	91240
NCU06990T0	121490
NCU06027T0	85813
NCU09791T0	49844
NCU08338T0	71901
NCU00436T0	82395
NCU07712T0	60019
NCU04208T0	97521
NCU05282T0	129141
NCU07889T0	146058
NCU02515T0	51117
NCU01189T0	57787
NCU01478T0	56998
NCU03645T0	144513
NCU02422T0	67234
NCU06767T0	65451
NCU06030T0	67123
NCU03062T0	126217
NCU03628T0	127944
NCU08009T0	79694
NCU03643T0	120290
NCU01680T0	138623
NCU00517T0	126784
NCU06182T0	121976
NCU07440T0	125187
NCU06656T0	127465
NCU01777T0	130481
NCU09401T0	147820
NCU00241T0	63327
NCU09033T0	85111
NCU03539T0	123455
NCU00674T0	89672
NCU04800T0	87209
NCU02119T0	125291
NCU03794T0	144401
NCU03437T0	84645
NCU04264T0	69931
NCU08499T0	146985
NCU10027T0	127034
NCU11819T0	121688
NCU06734T0	123133
NCU03219T0	133220
NCU03200T0	142490
NCU04113T0	143863
NCU00188T0	100773
NCU03021T0	92702
NCU08303T0	128580
NCU10910T0	123762
NCU08828T0	116654
NCU01158T0	144256
NCU03351T0	102168
NCU07027T0	129072
NCU07162T0	74795
NCU02319T0	86156
NCU09253T0	93326
NCU08821T0	61568
NCU10002T0	80781
NCU01122T0	76594
NCU03458T0	147504
NCU06986T0	80098
NCU06461T0	81147
NCU00104T0	81704
NCU05265T0	80430
NCU06624T0	128467
NCU05943T0	88328
NCU04673T0	120433
NCU03032T0	150750
NCU00282T0	146466
NCU07894T0	59649
NCU09728T0	59951
NCU03403T0	43805
NCU09847T0	143639
NCU06050T0	131206
NCU11794T0	80029
NCU05383T0	84377
NCU07381T0	125795
NCU08397T0	66680
NCU01387T0	127512
NCU01303T0	144130
NCU03785T0	144410
NCU04355T0	128834
NCU06612T0	99149
NCU09906T0	88708
NCU08484T0	122827
NCU07721T0	59993
NCU09730T0	120890
NCU06754T0	84103
NCU11931T0	123290
NCU00656T0	133965
NCU10853T0	59486
NCU04176T0	75384
NCU04343T0	145472
NCU07411T0	90455
NCU00650T0	150889
NCU07393T0	149856
NCU05296T0	121592
NCU01992T0	70784
NCU04722T0	103513
NCU07359T0	125776
NCU04427T0	60714
NCU08921T0	98652
NCU03228T0	53953
NCU06714T0	75801
NCU09228T0	71807
NCU09241T0	115535
NCU03235T0	91028
NCU04272T0	115669
NCU09536T0	119701
NCU09529T0	75753
NCU07023T0	145712
NCU04606T0	88617
NCU07076T0	103465
NCU00209T0	129730
NCU01531T0	101625
NCU03648T0	77168
NCU02828T0	106551
NCU09559T0	131038
NCU11946T0	123175
NCU01044T0	120103
NCU04852T0	120645
NCU01039T0	120105
NCU01033T0	135026
NCU00890T0	90073
NCU02165T0	89086
NCU06265T0	62773
NCU03169T0	150150
NCU08755T0	82952
NCU07058T0	86982
NCU00344T0	100922
NCU03079T0	133332
NCU04207T0	75312
NCU01839T0	147246
NCU05996T0	88208
NCU09954T0	74905
NCU07975T0	79619
NCU03115T0	91301
NCU03771T0	120196
NCU06284T0	145311
NCU02670T0	73167
NCU05564T0	131858
NCU05013T0	149083
NCU00367T0	137828
NCU00085T0	122141
NCU07487T0	88865
NCU11965T0	45753
NCU04523T0	145317
NCU09537T0	119700
NCU04390T0	60791
NCU09032T0	147686
NCU00263T0	82047
NCU06271T0	122064
NCU02134T0	70467
NCU04327T0	127159
NCU08382T0	72016
NCU11507T0	150050
NCU08449T0	64623
NCU04650T0	98561
NCU06428T0	62388
NCU07319T0	79916
NCU06536T0	145006
NCU04378T0	79505
NCU03463T0	65999
NCU00567T0	150821
NCU07389T0	71721
NCU04544T0	123766
NCU01798T0	130498
NCU05301T0	80343
NCU11660T0	75886
NCU05774T0	47520
NCU09313T0	91464
NCU11215T0	148933
NCU06565T0	128427
NCU11408T0	84976
NCU08848T0	144770
NCU03036T0	92737
NCU08658T0	39574
NCU09481T0	82979
NCU11992T0	122725
NCU00172T0	146378
NCU06218T0	146184
NCU09406T0	85409
NCU00100T0	81692
NCU01809T0	83961
NCU12124T0	124463
NCU06444T0	121903
NCU06268T0	122061
NCU01917T0	149534
NCU02628T0	105978
NCU09281T0	139259
NCU08281T0	128594
NCU09957T0	56219
NCU09595T0	84906
NCU06438T0	81093
NCU03924T0	88033
NCU02011T0	70739
NCU07525T0	41278
NCU03657T0	35029
NCU03657T1	35029
NCU06318T0	128675
NCU07831T0	121824
NCU04798T0	87202
NCU06011T0	104089
NCU02406T0	85961
NCU01053T0	76708
NCU09610T0	66248
NCU05589T0	124552
NCU07554T0	64002
NCU09118T0	72102
NCU01817T0	65299
NCU04747T0	131701
NCU11748T0	60319
NCU11180T0	82270
NCU04410T0	121207
NCU03387T0	123357
NCU05791T0	148305
NCU05833T0	86697
NCU00206T0	129729
NCU07400T0	71737
NCU10789T0	126483
NCU11255T0	86106
NCU10155T0	120353
NCU02592T0	92013
NCU05876T0	131586
NCU02203T0	67730
NCU00790T0	149642
NCU03024T0	126741
NCU01964T0	125443
NCU03127T0	126153
NCU03641T0	98412
NCU00280T0	63397
NCU02101T0	132530
NCU06857T0	147346
NCU00599T0	74299
NCU04772T0	124422
NCU08741T0	64543
NCU00046T0	62903
NCU05923T0	50117
NCU03479T0	84705
NCU06834T0	123209
NCU08097T0	149191
NCU08443T0	44696
NCU03187T0	126102
NCU01006T0	144351
NCU07221T0	56186
NCU03139T0	150173
NCU03557T0	123472
NCU02968T0	92625
NCU01294T0	107373
NCU05955T0	88314
NCU12019T0	124177
NCU06306T0	38710
NCU07700T0	94258
NCU05577T0	68797
NCU08036T0	145530
NCU01495T0	43942
NCU06398T0	128614
NCU09205T0	125863
NCU06540T0	78390
NCU03171T0	133256
NCU08298T0	60205
NCU11282T0	61165
NCU00512T0	74112
NCU09706T0	85482
NCU09910T0	52178
NCU06257T0	122052
NCU08899T0	120472
NCU03947T0	87999
NCU07351T0	90344
NCU01180T0	127679
NCU04785T0	87167
NCU01572T0	101665
NCU03555T0	84842
NCU03787T0	144408
NCU08317T0	60169
NCU05985T0	132129
NCU00331T0	82168
NCU05664T0	145958
NCU09598T0	66226
NCU07865T0	80974
NCU09711T0	131084
NCU00142T0	81786
NCU09502T0	145923
NCU01696T0	147145
NCU06503T0	121959
NCU00329T0	137791
NCU01540T0	64832
NCU00406T0	82324
NCU12095T0	66306
NCU11484T0	73180
NCU03355T0	84489
NCU02674T0	91859
NCU01278T0	144153
NCU05213T0	121665
NCU01085T0	144301
NCU01728T1	101799
NCU02032T0	89374
NCU04187T0	56677
NCU00213T0	63265
NCU06809T0	123197
NCU02498T0	133644
NCU07139T0	148390
NCU01503T0	130319
NCU05051T0	132235
NCU09729T0	120891
NCU09106T0	125976
NCU04743T0	87071
NCU07990T0	99658
NCU03121T0	142565
NCU04096T0	119635
NCU01840T0	84024
NCU05151T0	69706
NCU02223T0	67689
NCU00917T0	90130
NCU08517T0	122854
NCU01613T0	83626
NCU00324T0	146496
NCU06252T0	129553
NCU00018T0	62836
NCU00018T1	62836
NCU04223T0	134380
NCU04121T0	75495
NCU03137T0	133281
NCU09425T0	85378
NCU03669T0	127919
NCU06344T0	121067
NCU06028T0	147986
NCU10080T0	67858
NCU01304T0	119892
NCU01498T0	130314
NCU07068T0	148441
NCU07685T0	60078
NCU01097T0	127736
NCU01445T0	75610
NCU04633T0	144610
NCU07531T0	146720
NCU08042T0	99711
NCU11246T0	126009
NCU04136T0	143844
NCU01991T0	70786
NCU09980T0	126582
NCU01570T0	83569
NCU02233T0	124095
NCU11505T0	133193
NCU00321T0	129817
NCU03661T0	77145
NCU05064T0	69818
NCU09787T0	148587
NCU04439T0	79371
NCU07587T0	108173
NCU02320T0	86155
NCU06459T0	121916
NCU05460T0	147350
NCU11175T0	81992
NCU09407T0	131060
NCU11235T0	73462
NCU01019T0	144342
NCU00772T0	125576
NCU07779T0	77753
NCU09860T0	131930
NCU08378T0	125926
NCU01745T0	123048
NCU02063T0	149413
NCU09015T0	101121
NCU09576T0	123681
NCU01625T0	130389
NCU06520T0	78348
NCU00846T0	50659
NCU03767T0	37288
NCU08779T1	117170
NCU08779T0	117170
NCU04358T0	60868
NCU07523T0	146727
NCU08504T0	83362
NCU06566T0	145034
NCU02256T0	86290
NCU00478T0	122470
NCU03646T0	116059
NCU02415T0	85936
NCU05721T0	42514
NCU07840T0	121830
NCU02380T0	86026
NCU00880T0	125653
NCU09332T0	105770
NCU02778T0	74512
NCU04280T0	75176
NCU06414T0	146068
NCU11185T0	82509
NCU09296T0	111545
NCU05777T0	67925
NCU03321T0	90834
NCU07699T0	120925
NCU06511T0	121965
NCU06928T0	85265
NCU01210T0	127650
NCU04581T0	77317
NCU03564T0	123477
NCU01963T0	149499
NCU08119T0	88816
NCU07871T0	80986
NCU04991T0	48858
NCU09335T0	122737
NCU11176T0	63314
NCU09319T0	91476
NCU09773T0	64387
NCU00442T0	63723
NCU05385T0	123273
NCU02366T0	117841
NCU02268T0	86258
NCU02644T0	150425
NCU00170T0	122217
NCU04433T0	145394
NCU01648T0	122991
NCU11485T0	126399
NCU01760T0	65175
NCU07911T0	120766
NCU06276T0	146237
NCU02611T0	73283
NCU05994T0	88216
NCU00070T0	129627
NCU10836T0	144867
NCU12089T0	47598
NCU10073T0	133390
NCU09642T0	59188
NCU01318T0	76183
NCU08509T0	146993
NCU11863T0	122164
NCU00897T0	71398
NCU06793T0	123191
NCU03489T0	66044
NCU09808T0	91539
NCU07557T0	122547
NCU03125T0	126155
NCU03668T0	144498
NCU01651T0	65011
NCU05308T0	121582
NCU03461T0	147507
NCU00059T0	81610
NCU09629T0	66263
NCU01672T0	83736
NCU02139T0	70457
NCU05642T0	87363
NCU01216T0	98020
NCU06371T0	128634
NCU08694T0	61097
NCU08512T0	122850
NCU06548T0	120807
NCU03359T0	84499
NCU00629T0	52541
NCU05770T0	86594
NCU06608T0	136036
NCU05105T0	49160
NCU01119T0	127722
NCU06654T0	144022
NCU06095T0	147937
NCU06906T0	85225
NCU04428T0	121192
NCU03402T0	123368
NCU05638T0	87368
NCU05846T0	86719
NCU04143T0	75445
NCU02630T0	91940
NCU08977T0	82541
NCU07920T0	78287
NCU00691T0	89708
NCU04850T0	87296
NCU01156T0	76548
NCU03870T1	148908
NCU08791T0	64217
NCU04457T0	121170
NCU00632T0	126877
NCU09388T0	133425
NCU04167T0	37265
NCU04385T0	60808
NCU03914T0	88044
NCU00066T0	81623
NCU07753T0	98685
NCU02237T0	148179
NCU01015T0	120120
NCU00064T0	62940
NCU06393T0	78991
NCU01612T0	64944
NCU03312T0	90856
NCU04041T0	87798
NCU06049T0	123867
NCU07483T0	125152
NCU09325T0	126242
NCU09824T0	120495
NCU04721T0	131682
NCU06186T0	129493
NCU01476T0	56993
NCU01565T0	83561
NCU07269T0	121440
NCU08047T0	128907
NCU08753T0	138231
NCU08551T0	82859
NCU11405T0	126952
NCU07521T0	122582
NCU00007T0	62819
NCU01623T0	122969
NCU05377T0	65706
NCU08726T0	146941
NCU06516T0	144991
NCU09412T0	102687
NCU06512T0	121966
NCU04221T0	75289
NCU03783T0	127843
NCU08898T0	58933
NCU06737T0	84051
NCU05785T0	86625
NCU09196T0	90560
NCU04632T0	36669
NCU02270T0	86253
NCU06994T0	129045
NCU09566T0	85346
NCU09316T0	72774
NCU04279T0	119493
NCU06569T0	59777
NCU06959T0	80046
NCU00740T0	89812
NCU08730T0	146938
NCU08372T0	142310
NCU01525T0	147039
NCU01813T0	147227
NCU00573T0	119226
NCU08134T0	86475
NCU07021T0	121518
NCU02617T0	54394
NCU08349T0	55885
NCU03435T0	65951
NCU08177T0	124185
NCU08110T0	70119
NCU06394T0	60307
NCU06098T0	48267
NCU09079T0	89010
NCU04219T0	127234
NCU10476T0	144146
NCU00117T0	63061
NCU04617T0	128014
NCU01543T0	64837
NCU07418T0	125826
NCU10497T0	150374
NCU00709T0	125528
NCU00788T0	105018
NCU08027T0	79731
NCU01886T0	92405
NCU08218T0	82800
NCU11573T0	133746
NCU04799T0	87204
NCU01362T0	76104
NCU00427T0	82373
NCU04505T0	128716
NCU04335T0	121271
NCU05268T0	121615
NCU02208T0	117891
NCU03290T0	72228
NCU02094T0	149383
NCU06118T0	66960
NCU06957T0	80044
NCU09923T0	99999
NCU04295T0	119478
NCU07788T0	59081
NCU07313T0	61242
NCU02877T0	53778
NCU04425T0	128781
NCU06238T0	129540
NCU03020T0	150742
NCU00237T0	129755
NCU12144T0	131919
NCU01036T0	120107
NCU00363T0	42052
NCU06217T0	122010
NCU09322T0	150265
NCU01413T0	76011
NCU10597T0	49538
NCU07226T0	97324
NCU02066T0	10784
NCU04824T0	68574
NCU02965T0	73917
NCU04986T0	144920
NCU06173T0	81248
NCU05859T0	86747
NCU02089T0	125324
NCU05648T0	68669
NCU03176T0	91169
NCU08792T0	64214
NCU08157T0	131478
NCU05172T0	100147
NCU03477T0	84701
NCU06701T0	119738
NCU06277T0	122071
NCU03264T0	72282
NCU07496T0	132375
NCU02972T0	92629
NCU07969T0	149136
NCU07383T0	90398
NCU09042T0	130945
NCU00582T0	92963
NCU08721T0	122791
NCU04465T0	79319
NCU06435T0	129418
NCU09337T0	83106
NCU01646T0	122989
NCU01968T0	132645
NCU01765T0	83867
NCU02619T0	126438
NCU09609T0	130870
NCU07461T0	88906
NCU04270T0	119501
NCU04117T0	107066
NCU11454T0	132585
NCU01695T0	138627
NCU03342T0	65784
NCU01157T0	120034
NCU11294T0	61928
NCU03938T0	69322
NCU00200T0	81914
NCU04621T0	128018
NCU07923T0	120754
NCU00528T0	92846
NCU03952T0	87988
NCU07579T0	122528
NCU04015T0	148795
NCU04325T0	119452
NCU04648T0	77458
NCU03190T0	51557
NCU09064T0	104548
NCU03790T0	120179
NCU06215T0	122008
NCU06250T0	122042
NCU11872T0	122258
NCU06089T0	147941
NCU01878T0	115098
NCU09087T0	132442
NCU00916T0	71433
NCU07407T0	71749
NCU03354T0	84487
NCU02249T0	124077
NCU02996T0	133805
NCU05204T0	80573
NCU05694T0	62127
NCU09721T0	85450
NCU08273T0	60260
NCU02511T0	150546
NCU04298T0	75146
NCU00553T0	74189
NCU05429T0	84310
NCU05429T1	84310
NCU02006T0	113788
NCU09159T0	129273
NCU03120T0	150191
NCU04291T0	75157
NCU00382T0	82277
NCU02414T0	123932
NCU03899T0	88077
NCU01311T0	119886
NCU01161T0	127697
NCU04952T0	120700
NCU03367T0	147444
NCU08820T0	61569
NCU04841T0	68602
NCU00377T0	122382
NCU07952T0	128338
NCU08309T0	78866
NCU05931T0	132174
NCU07745T0	77693
NCU04051T0	69088
NCU04451T0	121175
NCU08641T0	74759
NCU00340T0	63506
NCU09488T0	64288
NCU03921T0	124799
NCU09333T0	105772
NCU04861T0	37836
NCU05518T0	87576
NCU02803T0	133987
NCU03765T0	76958
NCU01386T0	119830
NCU03466T0	130781
NCU11379T0	59572
NCU11511T0	125957
NCU01842T0	84025
NCU04278T0	127197
NCU08844T0	61532
NCU02929T0	126670
NCU02961T0	92606
NCU08606T0	127007
NCU09254T0	93323
NCU06687T0	57176
NCU06374T0	121041
NCU05212T0	80559
NCU09056T0	123599
NCU01150T0	144261
NCU08063T0	125096
NCU00355T0	63531
NCU04669T0	77510
NCU05232T0	129184
NCU10359T0	76518
NCU08978T0	82545
NCU09471T0	130139
NCU07479T0	104492
NCU11208T0	125372
NCU08319T0	40040
NCU02065T0	70626
NCU02621T0	126435
NCU08826T0	145731
NCU04814T0	124458
NCU09227T0	90504
NCU01940T0	125461
NCU04002T0	148807
NCU07246T0	74892
NCU01996T0	132620
NCU07543T0	122560
NCU08391T0	72037
NCU01457T0	75638
NCU00689T0	132714
NCU02527T0	106082
NCU02211T0	131432
NCU03108T0	126170
NCU10519T0	68393
NCU00694T0	132720
NCU01248T0	119948
NCU04738T0	87062
NCU07121T0	148405
NCU03426T0	84631
NCU04001T0	49802
NCU07445T0	88950
NCU02456T0	67174
NCU00421T0	146575
NCU00591T0	150843
NCU01378T0	76079
NCU07590T0	128227
NCU04380T0	79498
NCU02699T0	150384
NCU07375T0	149841
NCU12027T0	124073
NCU09207T0	125861
NCU06688T0	75857
NCU02336T0	86134
NCU00896T0	71397
NCU11978T0	130249
NCU05516T0	124604
NCU07392T0	125804
NCU01409T0	57335
NCU00077T0	129633
NCU02215T0	103167
NCU08650T0	39282
NCU04382T0	60813
NCU06618T0	99154
NCU02307T0	124026
NCU03053T0	150769
NCU09804T0	126266
NCU09247T0	134053
NCU07731T0	120899
NCU02078T0	70596
NCU03101T0	72641
NCU11785T0	128956
NCU06413T0	149125
NCU10283T0	64505
NCU07347T0	105241
NCU02914T0	106244
NCU06429T0	62393
NCU01171T0	127687
NCU06584T0	99120
NCU03341T0	65781
NCU00167T0	63171
NCU00231T0	110103
NCU04790T0	118062
NCU09023T0	47815
NCU01430T0	119641
NCU02194T0	117897
NCU05978T0	124887
NCU06672T0	75898
NCU06668T0	97781
NCU02367T0	148075
NCU02814T0	133979
NCU04653T0	77468
NCU09874T0	118689
NCU04455T0	79341
NCU11170T0	81777
NCU01241T0	57670
NCU03728T0	58354
NCU04566T0	144560
NCU04935T0	78113
NCU05579T0	131851
NCU00943T0	125708
NCU02683T0	126387
NCU01640T0	147110
NCU05588T0	124553
NCU00870T0	132845
NCU05881T0	124281
NCU10381T0	65036
NCU06269T0	146231
NCU05454T0	130628
NCU10052T0	102660
NCU03823T0	76825
NCU03345T0	130699
NCU03279T0	150060
NCU08312T0	145188
NCU01369T0	76089
NCU06245T0	62725
NCU06481T0	41251
NCU09142T0	90737
NCU09974T0	106151
NCU01751T0	147175
NCU02717T0	73077
NCU02590T0	92020
NCU07682T1	136137
NCU01066T0	76687
NCU00037T0	62880
NCU07715T0	78692
NCU05137T0	118316
NCU04485T0	60600
NCU06621T0	120863
NCU06409T0	81044
NCU04713T0	131679
NCU09208T0	90540
NCU00292T0	129796
NCU03725T0	127885
NCU09854T0	134222
NCU09171T0	145942
NCU01654T0	65022
NCU00169T0	63175
NCU08226T0	130058
NCU05968T0	124901
NCU02355T0	148085
NCU02015T0	89416
NCU09741T0	116342
NCU03929T0	124791
NCU06931T0	123662
NCU12081T0	66523
NCU00110T0	81720
NCU04252T0	56547
NCU05632T0	148613
NCU01328T0	115859
NCU03132T0	126149
NCU09373T0	133417
NCU00932T0	149754
NCU01978T0	125427
NCU09391T0	85424
NCU09071T0	88997
NCU04265T0	75213
NCU07692T0	120933
NCU03098T0	142586
NCU08868T0	128186
NCU09861T0	87677
NCU06833T0	84229
NCU07504T0	88834
NCU06669T0	75902
NCU11350T0	149837
NCU03981T1	124750
NCU02609T0	73285
NCU08709T0	83267
NCU09545T0	57029
NCU08787T0	82900
NCU02913T0	126656
NCU09315T0	150259
NCU08610T0	93417
NCU02151T0	149330
NCU03212T0	126079
NCU09909T0	88709
NCU06085T0	85703
NCU09130T0	90766
NCU04100T0	56861
NCU06718T0	35711
NCU04511T0	79220
NCU07946T0	99001
NCU00559T0	92901
NCU12179T0	141134
NCU01091T0	98139
NCU06336T0	60425
NCU06821T0	84215
NCU05010T0	132257
NCU00446T0	110299
NCU04363T0	79539
NCU08840T0	61540
NCU02701T0	126368
NCU02940T0	150688
NCU08945T0	127133
NCU00550T0	150806
NCU04065T0	87749
NCU04142T0	56764
NCU07617T0	120630
NCU00587T0	92974
NCU04795T0	124441
NCU09746T0	78587
NCU05555T0	103753
NCU01417T0	119805
NCU03844T0	127796
NCU01494T0	83432
NCU00776T0	125579
NCU04545T0	85527
NCU06099T0	85682
NCU11263T0	88138
NCU00032T0	81547
NCU08003T0	79678
NCU05543T0	68844
NCU05269T0	100057
NCU05269T1	100057
NCU00019T0	129588
NCU05029T0	69865
NCU07451T0	132408
NCU00277T0	146462
NCU04391T0	79470
NCU03267T0	90967
NCU03495T0	84743
NCU06731T0	119713
NCU02401T0	131280
NCU03994T0	148813
NCU00926T0	105153
NCU00386T0	100967
NCU03719T0	36619
NCU06703T0	57146
NCU05693T0	121778
NCU05524T0	49489
NCU06601T0	78509
NCU05697T0	145974
NCU07982T0	121277
NCU01881T0	126605
NCU01881T1	126605
NCU00017T0	129586
NCU00498T0	122486
NCU11956T0	65206
NCU03786T0	58236
NCU07714T0	145124
NCU06893T0	85216
NCU08526T0	82879
NCU04936T0	120690
NCU08566T0	138134
NCU02421T0	131258
NCU02343T0	86116
NCU07955T0	59525
NCU01976T0	132637
NCU08197T0	43137
NCU09282T0	85013
NCU01729T0	83799
NCU03554T0	66152
NCU09990T0	147672
NCU01376T0	57400
NCU05316T0	109326
NCU07268T0	121442
NCU10036T0	130300
NCU00289T0	82089
NCU05225T0	121654
NCU11690T0	119370
NCU04927T0	78103
NCU08965T0	143656
NCU07584T0	128223
NCU06230T0	81372
NCU07561T0	82672
NCU07438T0	125189
NCU05226T0	80524
NCU02321T0	46952
NCU00450T0	146597
NCU04469T0	60632
NCU07544T0	82708
NCU00876T0	132847
NCU00967T0	132922
NCU05115T0	141091
NCU08696T0	29386
NCU09354T0	146872
NCU01382T0	76069
NCU07897T0	144985
NCU00985T0	132934
NCU06836T0	84228
NCU03885T0	88106
NCU03023T0	126740
NCU04938T0	128299
NCU05007T0	88572
NCU09883T0	132947
NCU03618T0	135264
NCU04198T0	75330
NCU06373T0	60343
NCU03030T0	92721
NCU06231T0	81376
NCU10311T0	147855
NCU09209T0	71845
NCU05726T0	80854
NCU07007T0	39966
NCU01929T0	125468
NCU05557T0	48847
NCU03246T0	133197
NCU07123T0	86874
NCU02175T0	132466
NCU03298T0	90897
NCU00784T0	89878
NCU02074T0	132553
NCU00138T0	81784
NCU08563T0	42617
NCU05028T0	125014
NCU02915T0	126657
NCU03365T0	147442
NCU01936T0	149518
NCU00608T0	126858
NCU06785T0	123184
NCU04316T0	56417
NCU11791T0	121413
NCU05958T0	88306
NCU07705T0	78712
NCU00520T0	74127
NCU01254T0	76326
NCU04290T0	143730
NCU08136T0	86479
NCU06557T0	120816
NCU00919T0	71440
NCU08006T0	121301
NCU02809T0	133983
NCU05954T0	88316
NCU11439T0	70335
NCU04152T0	56748
NCU06698T0	143986
NCU00925T0	149748
NCU01853T0	54808
NCU02808T0	133984
NCU04624T0	36581
NCU07926T0	78273
NCU06826T0	123207
NCU04768T0	87128
NCU08962T0	74954
NCU07619T0	120633
NCU00755T0	89836
NCU01104T0	35647
NCU00337T0	63501
NCU04589T0	36260
NCU03498T0	84752
NCU09287T0	66316
NCU01997T0	149468
NCU06073T0	67044
NCU07070T0	148439
NCU00398T0	122399
NCU11219T0	132250
NCU03756T0	76980
NCU04670T0	77514
NCU04866T0	78029
NCU00412T0	146566
NCU07020T0	129067
NCU06483T0	81186
NCU04048T0	69098
NCU03097T0	126180
NCU08336T0	71896
NCU00405T0	94965
NCU06932T0	123663
NCU05637T0	148609
NCU05493T0	68939
NCU03266T0	133183
NCU03186T0	72462
NCU03141T0	150172
NCU05560T0	49063
NCU02955T0	150701
NCU11803T0	109274
NCU09380T0	150323
NCU04911T0	98927
NCU06710T0	143972
NCU07675T0	60106
NCU02033T0	149435
NCU05016T0	125019
NCU01353T0	76114
NCU03651T0	77164
NCU07330T0	109116
NCU01911T0	92454
NCU09317T0	72776
NCU00447T0	146595
NCU01561T0	43733
NCU07410T0	125817
NCU00193T0	81897
NCU00295T0	63423
NCU00894T0	132863
NCU03965T0	103979
NCU08228T0	82817
NCU04903T0	108290
NCU08652T0	61178
NCU04353T0	121251
NCU00824T0	132812
NCU02728T0	133455
NCU09782T0	124488
NCU12106T0	148436
NCU07280T0	136721
NCU06804T0	147315
NCU03291T0	72223
NCU08072T0	132341
NCU01455T0	56949
NCU01022T0	76740
NCU04630T0	77420
NCU02379T0	86028
NCU11318T0	121082
NCU09634T0	43879
NCU09810T0	150284
NCU00407T0	122408
NCU03526T0	123449
NCU04008T0	132000
NCU06860T0	66475
NCU03070T0	91411
NCU04166T0	143820
NCU00249T0	146440
NCU06430T0	146078
NCU05565T0	87492
NCU01377T0	127519
NCU06735T0	84047
[truncated: 6,726 more rows]
[truncated: 1 more columns]
