# Supplementary material for: Evolutionary Conservation and Diversification of Puf RNA Binding Proteins and Their mRNA Targets
Source: PLoS Biol. 2015 Nov 20;13(11):e1002307. doi: 10.1371/journal.pbio.1002307 (PMC4654594; doi:10.1371/journal.pbio.1002307)
Supplement: S4 Dataset — (ZIP) [file pbio.1002307.s004.zip › N.crassa.fa_P.anserina.fa.txt]

NCU06976T0	Pans_DSM_980:PODANSg3665.t1
NCU06468T0	Pans_DSM_980:PODANSg5409.t1
NCU01379T0	Pans_DSM_980:PODANSg8711.t1
NCU05837T0	Pans_DSM_980:PODANSg1493.t1
NCU07832T0	Pans_DSM_980:PODANSg5557.t1
NCU07119T0	Pans_DSM_980:PODANSg3444.t1
NCU08535T0	Pans_DSM_980:PODANSg4668.t1
NCU05608T0	Pans_DSM_980:PODANSg0985.t1
NCU00459T0	Pans_DSM_980:PODANSg4944.t1
NCU05803T0	Pans_DSM_980:PODANSg672.t1
NCU04548T0	Pans_DSM_980:PODANSg1900.t1
NCU01744T0	Pans_DSM_980:PODANSg6535.t1
NCU07702T0	Pans_DSM_980:PODANSg7264.t1
NCU00671T0	Pans_DSM_980:PODANSg2022.t1
NCU02685T0	Pans_DSM_980:PODANSg2048.t1
NCU02494T0	Pans_DSM_980:PODANSg09714.t1
NCU00551T0	Pans_DSM_980:PODANSg3975.t1
NCU00274T0	Pans_DSM_980:PODANSg5154.t1
NCU07307T0	Pans_DSM_980:PODANSg3685.t1
NCU04865T0	Pans_DSM_980:PODANSg5999.t1
NCU08132T0	Pans_DSM_980:PODANSg1063.t1
NCU09740T0	Pans_DSM_980:PODANSg7210.t1
NCU05620T0	Pans_DSM_980:PODANSg3273.t1
NCU03584T0	Pans_DSM_980:PODANSg7836.t1
NCU01642T0	Pans_DSM_980:PODANSg7059.t1
NCU06871T0	Pans_DSM_980:PODANSg1678.t1
NCU07308T0	Pans_DSM_980:PODANSg3686.t1
NCU08501T0	Pans_DSM_980:PODANSg6603.t1
NCU04531T0	Pans_DSM_980:PODANSg1248.t1
NCU08993T0	Pans_DSM_980:PODANSg5132.t1
NCU08267T0	Pans_DSM_980:PODANSg7129.t1
NCU02510T0	Pans_DSM_980:PODANSg10108.t1
NCU03234T0	Pans_DSM_980:PODANSg09462.t1
NCU07556T0	Pans_DSM_980:PODANSg5090.t1
NCU01823T0	Pans_DSM_980:PODANSg6691.t1
NCU02762T0	Pans_DSM_980:PODANSg2118.t1
NCU02103T0	Pans_DSM_980:PODANSg09509.t1
NCU09357T0	Pans_DSM_980:PODANSg487.t1
NCU09492T0	Pans_DSM_980:PODANSg6822.t1
NCU09367T0	Pans_DSM_980:PODANSg2129.t1
NCU02083T0	Pans_DSM_980:PODANSg09516.t1
NCU00743T0	Pans_DSM_980:PODANSg09886.t1
NCU04352T0	Pans_DSM_980:PODANSg6153.t1
NCU04766T0	Pans_DSM_980:PODANSg3020.t1
NCU07658T0	Pans_DSM_980:PODANSg6032.t1
NCU09638T0	Pans_DSM_980:PODANSg2799.t1
NCU11669T0	Pans_DSM_980:PODANSg8349.t1
NCU00239T0	Pans_DSM_980:PODANSg4766.t1
NCU07002T0	Pans_DSM_980:PODANSg3683.t1
NCU04350T0	Pans_DSM_980:PODANSg6154.t1
NCU05011T0	Pans_DSM_980:PODANSg2301.t1
NCU07378T0	Pans_DSM_980:PODANSg4278.t1
NCU03591T0	Pans_DSM_980:PODANSg8463.t1
NCU03060T0	Pans_DSM_980:PODANSg5917.t1
NCU06733T0	Pans_DSM_980:PODANSg8895.t1
NCU09219T0	Pans_DSM_980:PODANSg5717.t1
NCU01632T0	Pans_DSM_980:PODANSg7061.t1
NCU05238T0	Pans_DSM_980:PODANSg3790.t1
NCU01833T0	Pans_DSM_980:PODANSg6732.t1
NCU01431T0	Pans_DSM_980:PODANSg8360.t1
NCU11188T0	Pans_DSM_980:PODANSg3956.t1
NCU06272T0	Pans_DSM_980:PODANSg5026.t1
NCU05901T0	Pans_DSM_980:PODANSg1132.t1
NCU09866T0	Pans_DSM_980:PODANSg3247.t1
NCU01638T0	Pans_DSM_980:PODANSg7069.t1
NCU02036T0	Pans_DSM_980:PODANSg4440.t1
NCU09012T0	Pans_DSM_980:PODANSg5124.t1
NCU01187T0	Pans_DSM_980:PODANSg8906.t1
NCU08441T0	Pans_DSM_980:PODANSg524.t1
NCU04059T0	Pans_DSM_980:PODANSg3137.t1
NCU01238T0	Pans_DSM_980:PODANSg8515.t1
NCU08889T0	Pans_DSM_980:PODANSg8475.t1
NCU08919T0	Pans_DSM_980:PODANSg8235.t1
NCU08377T0	Pans_DSM_980:PODANSg09548.t1
NCU05591T0	Pans_DSM_980:PODANSg1017.t1
NCU04512T0	Pans_DSM_980:PODANSg7663.t1
NCU08685T0	Pans_DSM_980:PODANSg6129.t1
NCU07443T0	Pans_DSM_980:PODANSg4419.t1
NCU02131T0	Pans_DSM_980:PODANSg4222.t1
NCU00352T0	Pans_DSM_980:PODANSg4879.t1
NCU04569T0	Pans_DSM_980:PODANSg7832.t1
NCU10009T0	Pans_DSM_980:PODANSg2791.t1
NCU07866T0	Pans_DSM_980:PODANSg5524.t1
NCU05802T0	Pans_DSM_980:PODANSg671.t1
NCU05634T0	Pans_DSM_980:PODANSg3280.t1
NCU07710T0	Pans_DSM_980:PODANSg7251.t1
NCU02815T0	Pans_DSM_980:PODANSg10007.t1
NCU05120T0	Pans_DSM_980:PODANSg804.t1
NCU04898T0	Pans_DSM_980:PODANSg6061.t1
NCU03042T0	Pans_DSM_980:PODANSg4263.t1
NCU07870T0	Pans_DSM_980:PODANSg5499.t1
NCU00621T0	Pans_DSM_980:PODANSg3950.t1
NCU03350T0	Pans_DSM_980:PODANSg6463.t1
NCU03811T0	Pans_DSM_980:PODANSg9022.t1
NCU01197T0	Pans_DSM_980:PODANSg8414.t1
NCU00396T0	Pans_DSM_980:PODANSg4850.t1
NCU00770T0	Pans_DSM_980:PODANSg09851.t1
NCU03263T0	Pans_DSM_980:PODANSg09533.t1
NCU09830T0	Pans_DSM_980:PODANSg3873.t1
NCU08358T0	Pans_DSM_980:PODANSg09657.t1
NCU02554T0	Pans_DSM_980:PODANSg09922.t1
NCU06171T0	Pans_DSM_980:PODANSg5209.t1
NCU03116T0	Pans_DSM_980:PODANSg5794.t1
NCU01857T0	Pans_DSM_980:PODANSg3549.t1
NCU04611T0	Pans_DSM_980:PODANSg7869.t1
NCU04161T0	Pans_DSM_980:PODANSg8963.t1
NCU05250T0	Pans_DSM_980:PODANSg6294.t1
NCU11953T0	Pans_DSM_980:PODANSg6693.t1
NCU03986T0	Pans_DSM_980:PODANSg898.t1
NCU08616T0	Pans_DSM_980:PODANSg10079.t1
NCU08399T0	Pans_DSM_980:PODANSg1178.t1
NCU06678T0	Pans_DSM_980:PODANSg8998.t1
NCU08023T0	Pans_DSM_980:PODANSg7330.t1
NCU03071T0	Pans_DSM_980:PODANSg5912.t1
NCU08926T0	Pans_DSM_980:PODANSg9159.t1
NCU02082T0	Pans_DSM_980:PODANSg09505.t1
NCU07546T0	Pans_DSM_980:PODANSg5172.t1
NCU06338T0	Pans_DSM_980:PODANSg3615.t1
NCU02505T0	Pans_DSM_980:PODANSg10109.t1
NCU04021T0	Pans_DSM_980:PODANSg3139.t1
NCU09063T0	Pans_DSM_980:PODANSg1716.t1
NCU03955T0	Pans_DSM_980:PODANSg956.t1
NCU00199T0	Pans_DSM_980:PODANSg5493.t1
NCU02677T0	Pans_DSM_980:PODANSg2038.t1
NCU06488T0	Pans_DSM_980:PODANSg5361.t1
NCU07854T0	Pans_DSM_980:PODANSg5540.t1
NCU09104T0	Pans_DSM_980:PODANSg4495.t1
NCU07010T0	Pans_DSM_980:PODANSg3731.t1
NCU03010T0	Pans_DSM_980:PODANSg09765.t1
NCU09993T0	Pans_DSM_980:PODANSg1842.t1
NCU02578T0	Pans_DSM_980:PODANSg5585.t1
NCU06832T0	Pans_DSM_980:PODANSg6578.t1
NCU07412T0	Pans_DSM_980:PODANSg5735.t1
NCU03575T0	Pans_DSM_980:PODANSg6964.t1
NCU01315T0	Pans_DSM_980:PODANSg8037.t1
NCU00205T0	Pans_DSM_980:PODANSg5443.t1
NCU00336T0	Pans_DSM_980:PODANSg4889.t1
NCU09438T0	Pans_DSM_980:PODANSg1723.t1
NCU09324T0	Pans_DSM_980:PODANSg5938.t1
NCU06579T0	Pans_DSM_980:PODANSg7463.t1
NCU04105T0	Pans_DSM_980:PODANSg8984.t1
NCU02794T0	Pans_DSM_980:PODANSg10016.t1
NCU01323T0	Pans_DSM_980:PODANSg8061.t1
NCU04090T0	Pans_DSM_980:PODANSg3240.t1
NCU08276T0	Pans_DSM_980:PODANSg7135.t1
NCU00424T0	Pans_DSM_980:PODANSg5251.t1
NCU02833T0	Pans_DSM_980:PODANSg10055.t1
NCU01192T0	Pans_DSM_980:PODANSg8902.t1
NCU03819T0	Pans_DSM_980:PODANSg8810.t1
NCU04348T0	Pans_DSM_980:PODANSg6180.t1
NCU01951T0	Pans_DSM_980:PODANSg033.t1
NCU00622T0	Pans_DSM_980:PODANSg3952.t1
NCU09463T0	Pans_DSM_980:PODANSg6875.t1
NCU03875T0	Pans_DSM_980:PODANSg942.t1
NCU02112T0	Pans_DSM_980:PODANSg4504.t1
NCU08270T0	Pans_DSM_980:PODANSg7152.t1
NCU00712T0	Pans_DSM_980:PODANSg09736.t1
NCU03818T0	Pans_DSM_980:PODANSg8809.t1
NCU07679T0	Pans_DSM_980:PODANSg7168.t1
NCU04444T0	Pans_DSM_980:PODANSg3700.t1
NCU07922T0	Pans_DSM_980:PODANSg415.t1
NCU05425T0	Pans_DSM_980:PODANSg7089.t1
NCU11202T0	Pans_DSM_980:PODANSg028.t1
NCU04736T0	Pans_DSM_980:PODANSg2998.t1
NCU00579T0	Pans_DSM_980:PODANSg3972.t1
NCU04784T0	Pans_DSM_980:PODANSg2949.t1
NCU04834T0	Pans_DSM_980:PODANSg2898.t1
NCU01768T0	Pans_DSM_980:PODANSg6651.t1
NCU09297T0	Pans_DSM_980:PODANSg2182.t1
NCU03379T0	Pans_DSM_980:PODANSg7032.t1
NCU01510T0	Pans_DSM_980:PODANSg6652.t1
NCU02111T0	Pans_DSM_980:PODANSg09485.t1
NCU01164T0	Pans_DSM_980:PODANSg7983.t1
NCU01675T0	Pans_DSM_980:PODANSg6492.t1
NCU07554T0	Pans_DSM_980:PODANSg5091.t1
NCU05902T0	Pans_DSM_980:PODANSg1133.t1
NCU08603T0	Pans_DSM_980:PODANSg5769.t1
NCU04242T0	Pans_DSM_980:PODANSg8826.t1
NCU00461T0	Pans_DSM_980:PODANSg5013.t1
NCU01772T0	Pans_DSM_980:PODANSg6619.t1
NCU02728T0	Pans_DSM_980:PODANSg2093.t1
NCU04370T0	Pans_DSM_980:PODANSg6189.t1
NCU00668T0	Pans_DSM_980:PODANSg4202.t1
NCU06500T0	Pans_DSM_980:PODANSg5183.t1
NCU00320T0	Pans_DSM_980:PODANSg4873.t1
NCU10143T0	Pans_DSM_980:PODANSg8352.t1
NCU01140T0	Pans_DSM_980:PODANSg8538.t1
NCU08135T0	Pans_DSM_980:PODANSg1954.t1
NCU02696T0	Pans_DSM_980:PODANSg2058.t1
NCU02048T0	Pans_DSM_980:PODANSg5693.t1
NCU02544T0	Pans_DSM_980:PODANSg09913.t1
NCU01659T0	Pans_DSM_980:PODANSg6487.t1
NCU00021T0	Pans_DSM_980:PODANSg4958.t1
NCU01143T0	Pans_DSM_980:PODANSg8127.t1
NCU02994T0	Pans_DSM_980:PODANSg4364.t1
NCU09450T0	Pans_DSM_980:PODANSg2751.t1
NCU12096T0	Pans_DSM_980:PODANSg2185.t1
NCU02225T0	Pans_DSM_980:PODANSg2323.t1
NCU01820T0	Pans_DSM_980:PODANSg6664.t1
NCU05458T0	Pans_DSM_980:PODANSg7080.t1
NCU08287T0	Pans_DSM_980:PODANSg7146.t1
NCU08118T0	Pans_DSM_980:PODANSg09942.t1
NCU00939T0	Pans_DSM_980:PODANSg09440.t1
NCU00681T0	Pans_DSM_980:PODANSg4389.t1
NCU03164T0	Pans_DSM_980:PODANSg4191.t1
NCU01953T0	Pans_DSM_980:PODANSg031.t1
NCU00388T0	Pans_DSM_980:PODANSg4844.t1
NCU01193T0	Pans_DSM_980:PODANSg8411.t1
NCU05261T0	Pans_DSM_980:PODANSg6237.t1
NCU06715T0	Pans_DSM_980:PODANSg8364.t1
NCU08373T0	Pans_DSM_980:PODANSg5629.t1
NCU03483T0	Pans_DSM_980:PODANSg6919.t1
NCU03685T0	Pans_DSM_980:PODANSg8162.t1
NCU05046T0	Pans_DSM_980:PODANSg2243.t1
NCU06484T0	Pans_DSM_980:PODANSg5369.t1
NCU06738T0	Pans_DSM_980:PODANSg6745.t1
NCU11027T0	Pans_DSM_980:PODANSg8058.t1
NCU05267T0	Pans_DSM_980:PODANSg6245.t1
NCU08875T0	Pans_DSM_980:PODANSg8433.t1
NCU08341T0	Pans_DSM_980:PODANSg09652.t1
NCU00040T0	Pans_DSM_980:PODANSg5383.t1
NCU01554T0	Pans_DSM_980:PODANSg6363.t1
NCU02572T0	Pans_DSM_980:PODANSg5592.t1
NCU03797T0	Pans_DSM_980:PODANSg9040.t1
NCU03305T0	Pans_DSM_980:PODANSg09972.t1
NCU06278T0	Pans_DSM_980:PODANSg4989.t1
NCU02669T0	Pans_DSM_980:PODANSg4164.t1
NCU01272T0	Pans_DSM_980:PODANSg8053.t1
NCU00273T0	Pans_DSM_980:PODANSg5153.t1
NCU03065T0	Pans_DSM_980:PODANSg5908.t1
NCU00495T0	Pans_DSM_980:PODANSg5068.t1
NCU08439T0	Pans_DSM_980:PODANSg522.t1
NCU04749T0	Pans_DSM_980:PODANSg3003.t1
NCU05200T0	Pans_DSM_980:PODANSg3784.t1
NCU03440T0	Pans_DSM_980:PODANSg6930.t1
NCU07837T0	Pans_DSM_980:PODANSg5549.t1
NCU04404T0	Pans_DSM_980:PODANSg7449.t1
NCU00480T0	Pans_DSM_980:PODANSg5054.t1
NCU03051T0	Pans_DSM_980:PODANSg4243.t1
NCU00095T0	Pans_DSM_980:PODANSg5265.t1
NCU08674T0	Pans_DSM_980:PODANSg343.t1
NCU03592T0	Pans_DSM_980:PODANSg8460.t1
NCU00372T0	Pans_DSM_980:PODANSg4923.t1
NCU01465T0	Pans_DSM_980:PODANSg8328.t1
NCU03897T0	Pans_DSM_980:PODANSg3168.t1
NCU06199T0	Pans_DSM_980:PODANSg5234.t1
NCU11228T0	Pans_DSM_980:PODANSg2111.t1
NCU03363T0	Pans_DSM_980:PODANSg6419.t1
NCU01680T0	Pans_DSM_980:PODANSg6521.t1
NCU00901T0	Pans_DSM_980:PODANSg09428.t1
NCU07565T0	Pans_DSM_980:PODANSg5087.t1
NCU05375T0	Pans_DSM_980:PODANSg3848.t1
NCU00152T0	Pans_DSM_980:PODANSg4877.t1
NCU01747T0	Pans_DSM_980:PODANSg6590.t1
NCU07868T0	Pans_DSM_980:PODANSg5523.t1
NCU03784T0	Pans_DSM_980:PODANSg8389.t1
NCU07011T0	Pans_DSM_980:PODANSg3732.t1
NCU02234T0	Pans_DSM_980:PODANSg1778.t1
NCU02052T0	Pans_DSM_980:PODANSg5705.t1
NCU01939T0	Pans_DSM_980:PODANSg045.t1
NCU00045T0	Pans_DSM_980:PODANSg5358.t1
NCU09869T0	Pans_DSM_980:PODANSg3249.t1
NCU06143T0	Pans_DSM_980:PODANSg2744.t1
NCU03045T0	Pans_DSM_980:PODANSg4261.t1
NCU05360T0	Pans_DSM_980:PODANSg3852.t1
NCU00104T0	Pans_DSM_980:PODANSg5281.t1
NCU03877T0	Pans_DSM_980:PODANSg944.t1
NCU03877T1	Pans_DSM_980:PODANSg944.t1
NCU06971T0	Pans_DSM_980:PODANSg3655.t1
NCU08828T0	Pans_DSM_980:PODANSg3740.t1
NCU04095T0	Pans_DSM_980:PODANSg8943.t1
NCU03220T0	Pans_DSM_980:PODANSg09434.t1
NCU07027T0	Pans_DSM_980:PODANSg3755.t1
NCU07966T0	Pans_DSM_980:PODANSg445.t1
NCU06638T0	Pans_DSM_980:PODANSg7848.t1
NCU07404T0	Pans_DSM_980:PODANSg5733.t1
NCU10282T0	Pans_DSM_980:PODANSg10032.t1
NCU02276T0	Pans_DSM_980:PODANSg1738.t1
NCU04838T0	Pans_DSM_980:PODANSg2891.t1
NCU02742T0	Pans_DSM_980:PODANSg2080.t1
NCU09657T0	Pans_DSM_980:PODANSg301.t1
NCU11492T0	Pans_DSM_980:PODANSg2147.t1
NCU01992T0	Pans_DSM_980:PODANSg4530.t1
NCU05154T0	Pans_DSM_980:PODANSg1604.t1
NCU02539T0	Pans_DSM_980:PODANSg10147.t1
NCU05132T0	Pans_DSM_980:PODANSg859.t1
NCU02230T0	Pans_DSM_980:PODANSg1782.t1
NCU06249T0	Pans_DSM_980:PODANSg5315.t1
NCU08021T0	Pans_DSM_980:PODANSg7399.t1
NCU04203T0	Pans_DSM_980:PODANSg8745.t1
NCU03937T0	Pans_DSM_980:PODANSg3034.t1
NCU03794T0	Pans_DSM_980:PODANSg9043.t1
NCU04615T0	Pans_DSM_980:PODANSg7807.t1
NCU08316T0	Pans_DSM_980:PODANSg7201.t1
NCU01965T0	Pans_DSM_980:PODANSg022.t1
NCU03611T0	Pans_DSM_980:PODANSg7890.t1
NCU05242T0	Pans_DSM_980:PODANSg6195.t1
NCU09228T0	Pans_DSM_980:PODANSg5751.t1
NCU02689T0	Pans_DSM_980:PODANSg2054.t1
NCU09730T0	Pans_DSM_980:PODANSg7386.t1
NCU09516T0	Pans_DSM_980:PODANSg2417.t1
NCU09267T0	Pans_DSM_980:PODANSg10001.t1
NCU07999T0	Pans_DSM_980:PODANSg7420.t1
NCU07700T0	Pans_DSM_980:PODANSg7266.t1
NCU01486T0	Pans_DSM_980:PODANSg6560.t1
NCU04077T0	Pans_DSM_980:PODANSg3234.t1
NCU04720T0	Pans_DSM_980:PODANSg3187.t1
NCU00018T0	Pans_DSM_980:PODANSg4950.t1
NCU00018T1	Pans_DSM_980:PODANSg4950.t1
NCU04035T0	Pans_DSM_980:PODANSg3089.t1
NCU06868T0	Pans_DSM_980:PODANSg1721.t1
NCU03505T0	Pans_DSM_980:PODANSg6418.t1
NCU02830T0	Pans_DSM_980:PODANSg10056.t1
NCU08928T0	Pans_DSM_980:PODANSg9166.t1
NCU06284T0	Pans_DSM_980:PODANSg7711.t1
NCU12039T0	Pans_DSM_980:PODANSg1391.t1
NCU09496T0	Pans_DSM_980:PODANSg2429.t1
NCU00793T0	Pans_DSM_980:PODANSg09826.t1
NCU03273T0	Pans_DSM_980:PODANSg09666.t1
NCU00567T0	Pans_DSM_980:PODANSg3930.t1
NCU04125T0	Pans_DSM_980:PODANSg9078.t1
NCU06216T0	Pans_DSM_980:PODANSg5461.t1
NCU08689T0	Pans_DSM_980:PODANSg7241.t1
NCU03364T0	Pans_DSM_980:PODANSg6439.t1
NCU00276T0	Pans_DSM_980:PODANSg5151.t1
NCU04088T0	Pans_DSM_980:PODANSg3258.t1
NCU08115T0	Pans_DSM_980:PODANSg5575.t1
NCU08147T0	Pans_DSM_980:PODANSg1069.t1
NCU00251T0	Pans_DSM_980:PODANSg4580.t1
NCU02319T0	Pans_DSM_980:PODANSg1035.t1
NCU07498T0	Pans_DSM_980:PODANSg5673.t1
NCU01912T0	Pans_DSM_980:PODANSg068.t1
NCU04007T0	Pans_DSM_980:PODANSg916.t1
NCU02020T0	Pans_DSM_980:PODANSg4453.t1
NCU08382T0	Pans_DSM_980:PODANSg09637.t1
NCU06508T0	Pans_DSM_980:PODANSg5224.t1
NCU03292T0	Pans_DSM_980:PODANSg09681.t1
NCU03539T0	Pans_DSM_980:PODANSg6979.t1
NCU00164T0	Pans_DSM_980:PODANSg4924.t1
NCU07721T0	Pans_DSM_980:PODANSg7214.t1
NCU07698T0	Pans_DSM_980:PODANSg7260.t1
NCU02057T0	Pans_DSM_980:PODANSg5708.t1
NCU11961T0	Pans_DSM_980:PODANSg6481.t1
NCU07440T0	Pans_DSM_980:PODANSg4432.t1
NCU05239T0	Pans_DSM_980:PODANSg3791.t1
NCU05858T0	Pans_DSM_980:PODANSg1229.t1
NCU01318T0	Pans_DSM_980:PODANSg8039.t1
NCU04251T0	Pans_DSM_980:PODANSg9112.t1
NCU06929T0	Pans_DSM_980:PODANSg1982.t1
NCU03792T0	Pans_DSM_980:PODANSg9045.t1
NCU00927T0	Pans_DSM_980:PODANSg09397.t1
NCU05041T0	Pans_DSM_980:PODANSg2270.t1
NCU07688T0	Pans_DSM_980:PODANSg7274.t1
NCU06030T0	Pans_DSM_980:PODANSg2347.t1
NCU02011T0	Pans_DSM_980:PODANSg4463.t1
NCU08036T0	Pans_DSM_980:PODANSg7318.t1
NCU08001T0	Pans_DSM_980:PODANSg7410.t1
NCU09443T0	Pans_DSM_980:PODANSg2756.t1
NCU07516T0	Pans_DSM_980:PODANSg4600.t1
NCU02566T0	Pans_DSM_980:PODANSg5829.t1
NCU07487T0	Pans_DSM_980:PODANSg5578.t1
NCU11169T0	Pans_DSM_980:PODANSg5452.t1
NCU05317T0	Pans_DSM_980:PODANSg1240.t1
NCU11296T0	Pans_DSM_980:PODANSg7604.t1
NCU01643T0	Pans_DSM_980:PODANSg7058.t1
NCU00481T0	Pans_DSM_980:PODANSg5055.t1
NCU05194T0	Pans_DSM_980:PODANSg3767.t1
NCU03652T0	Pans_DSM_980:PODANSg8405.t1
NCU09270T0	Pans_DSM_980:PODANSg1036.t1
NCU05790T0	Pans_DSM_980:PODANSg701.t1
NCU07012T0	Pans_DSM_980:PODANSg3678.t1
NCU09258T0	Pans_DSM_980:PODANSg09991.t1
NCU11453T0	Pans_DSM_980:PODANSg09517.t1
NCU02978T0	Pans_DSM_980:PODANSg4373.t1
NCU04606T0	Pans_DSM_980:PODANSg7854.t1
NCU06605T0	Pans_DSM_980:PODANSg7535.t1
NCU06352T0	Pans_DSM_980:PODANSg3653.t1
NCU02789T0	Pans_DSM_980:PODANSg09640.t1
NCU07082T0	Pans_DSM_980:PODANSg3375.t1
NCU02524T0	Pans_DSM_980:PODANSg10129.t1
NCU05622T0	Pans_DSM_980:PODANSg3290.t1
NCU04112T0	Pans_DSM_980:PODANSg8167.t1
NCU06512T0	Pans_DSM_980:PODANSg5208.t1
NCU04258T0	Pans_DSM_980:PODANSg9108.t1
NCU10397T0	Pans_DSM_980:PODANSg4805.t1
NCU09437T0	Pans_DSM_980:PODANSg1722.t1
NCU00890T0	Pans_DSM_980:PODANSg09387.t1
NCU06355T0	Pans_DSM_980:PODANSg3650.t1
NCU10400T0	Pans_DSM_980:PODANSg419.t1
NCU02583T0	Pans_DSM_980:PODANSg09931.t1
NCU02475T0	Pans_DSM_980:PODANSg3579.t1
NCU00656T0	Pans_DSM_980:PODANSg4500.t1
NCU07831T0	Pans_DSM_980:PODANSg5558.t1
NCU00629T0	Pans_DSM_980:PODANSg3960.t1
NCU04229T0	Pans_DSM_980:PODANSg9125.t1
NCU04190T0	Pans_DSM_980:PODANSg8952.t1
NCU11324T0	Pans_DSM_980:PODANSg5624.t1
NCU09191T0	Pans_DSM_980:PODANSg4182.t1
NCU05422T0	Pans_DSM_980:PODANSg6826.t1
NCU05650T0	Pans_DSM_980:PODANSg3382.t1
NCU11739T0	Pans_DSM_980:PODANSg7230.t1
NCU04385T0	Pans_DSM_980:PODANSg6185.t1
NCU03127T0	Pans_DSM_980:PODANSg5802.t1
NCU05000T0	Pans_DSM_980:PODANSg1535.t1
NCU08642T0	Pans_DSM_980:PODANSg09373.t1
NCU00573T0	Pans_DSM_980:PODANSg3982.t1
NCU04614T0	Pans_DSM_980:PODANSg7866.t1
NCU04076T0	Pans_DSM_980:PODANSg3235.t1
NCU03628T0	Pans_DSM_980:PODANSg8774.t1
NCU04121T0	Pans_DSM_980:PODANSg9090.t1
NCU03103T0	Pans_DSM_980:PODANSg5873.t1
NCU00796T0	Pans_DSM_980:PODANSg09821.t1
NCU10337T0	Pans_DSM_980:PODANSg7896.t1
NCU09313T0	Pans_DSM_980:PODANSg5934.t1
NCU03852T0	Pans_DSM_980:PODANSg970.t1
NCU04663T0	Pans_DSM_980:PODANSg7800.t1
NCU07872T0	Pans_DSM_980:PODANSg5502.t1
NCU03139T0	Pans_DSM_980:PODANSg5851.t1
NCU03523T0	Pans_DSM_980:PODANSg6989.t1
NCU04024T0	Pans_DSM_980:PODANSg3231.t1
NCU03947T0	Pans_DSM_980:PODANSg928.t1
NCU00121T0	Pans_DSM_980:PODANSg5451.t1
NCU04104T0	Pans_DSM_980:PODANSg8985.t1
NCU09118T0	Pans_DSM_980:PODANSg5642.t1
NCU03621T0	Pans_DSM_980:PODANSg7886.t1
NCU06182T0	Pans_DSM_980:PODANSg5199.t1
NCU04378T0	Pans_DSM_980:PODANSg6163.t1
NCU09808T0	Pans_DSM_980:PODANSg5973.t1
NCU03814T0	Pans_DSM_980:PODANSg8805.t1
NCU07971T0	Pans_DSM_980:PODANSg443.t1
NCU08064T0	Pans_DSM_980:PODANSg543.t1
NCU03171T0	Pans_DSM_980:PODANSg2009.t1
NCU09552T0	Pans_DSM_980:PODANSg8301.t1
NCU02793T0	Pans_DSM_980:PODANSg10025.t1
NCU09120T0	Pans_DSM_980:PODANSg5634.t1
NCU09332T0	Pans_DSM_980:PODANSg5952.t1
NCU09469T0	Pans_DSM_980:PODANSg6872.t1
NCU09537T0	Pans_DSM_980:PODANSg8703.t1
NCU02208T0	Pans_DSM_980:PODANSg2310.t1
NCU01625T0	Pans_DSM_980:PODANSg7073.t1
NCU09610T0	Pans_DSM_980:PODANSg6912.t1
NCU11426T0	Pans_DSM_980:PODANSg6736.t1
NCU01478T0	Pans_DSM_980:PODANSg8306.t1
NCU03690T0	Pans_DSM_980:PODANSg8153.t1
NCU11273T0	Pans_DSM_980:PODANSg7951.t1
NCU07691T0	Pans_DSM_980:PODANSg7262.t1
NCU04280T0	Pans_DSM_980:PODANSg9101.t1
NCU09425T0	Pans_DSM_980:PODANSg1385.t1
NCU08755T0	Pans_DSM_980:PODANSg4734.t1
NCU06268T0	Pans_DSM_980:PODANSg5034.t1
NCU05828T0	Pans_DSM_980:PODANSg1205.t1
NCU07513T0	Pans_DSM_980:PODANSg4602.t1
NCU06123T0	Pans_DSM_980:PODANSg1708.t1
NCU01255T0	Pans_DSM_980:PODANSg8017.t1
NCU06438T0	Pans_DSM_980:PODANSg5400.t1
NCU04652T0	Pans_DSM_980:PODANSg8096.t1
NCU02091T0	Pans_DSM_980:PODANSg09587.t1
NCU02556T0	Pans_DSM_980:PODANSg09926.t1
NCU03479T0	Pans_DSM_980:PODANSg6921.t1
NCU07712T0	Pans_DSM_980:PODANSg7221.t1
NCU06756T0	Pans_DSM_980:PODANSg6671.t1
NCU02515T0	Pans_DSM_980:PODANSg10119.t1
NCU04674T0	Pans_DSM_980:PODANSg7791.t1
NCU02134T0	Pans_DSM_980:PODANSg4224.t1
NCU04221T0	Pans_DSM_980:PODANSg8867.t1
NCU05270T0	Pans_DSM_980:PODANSg6258.t1
NCU06687T0	Pans_DSM_980:PODANSg8987.t1
NCU00675T0	Pans_DSM_980:PODANSg2026.t1
NCU03357T0	Pans_DSM_980:PODANSg6477.t1
NCU02747T0	Pans_DSM_980:PODANSg2074.t1
NCU02630T0	Pans_DSM_980:PODANSg09703.t1
NCU02233T0	Pans_DSM_980:PODANSg1777.t1
NCU08119T0	Pans_DSM_980:PODANSg09941.t1
NCU09793T0	Pans_DSM_980:PODANSg3391.t1
NCU00010T0	Pans_DSM_980:PODANSg4952.t1
NCU09097T0	Pans_DSM_980:PODANSg4478.t1
NCU05266T0	Pans_DSM_980:PODANSg6232.t1
NCU09048T0	Pans_DSM_980:PODANSg668.t1
NCU04327T0	Pans_DSM_980:PODANSg9150.t1
NCU01702T0	Pans_DSM_980:PODANSg6513.t1
NCU05777T0	Pans_DSM_980:PODANSg613.t1
NCU00177T0	Pans_DSM_980:PODANSg5460.t1
NCU04610T0	Pans_DSM_980:PODANSg7855.t1
NCU06758T0	Pans_DSM_980:PODANSg6777.t1
NCU01612T0	Pans_DSM_980:PODANSg7038.t1
NCU03463T0	Pans_DSM_980:PODANSg6951.t1
NCU02626T0	Pans_DSM_980:PODANSg09700.t1
NCU00920T0	Pans_DSM_980:PODANSg09406.t1
NCU08604T0	Pans_DSM_980:PODANSg10099.t1
NCU06624T0	Pans_DSM_980:PODANSg7424.t1
NCU08484T0	Pans_DSM_980:PODANSg6613.t1
NCU10346T0	Pans_DSM_980:PODANSg6800.t1
NCU08283T0	Pans_DSM_980:PODANSg7145.t1
NCU08000T0	Pans_DSM_980:PODANSg7418.t1
NCU03200T0	Pans_DSM_980:PODANSg5603.t1
NCU00091T0	Pans_DSM_980:PODANSg5316.t1
NCU00614T0	Pans_DSM_980:PODANSg3942.t1
NCU00538T0	Pans_DSM_980:PODANSg4042.t1
NCU01901T0	Pans_DSM_980:PODANSg071.t1
NCU01247T0	Pans_DSM_980:PODANSg8108.t1
NCU07707T0	Pans_DSM_980:PODANSg7249.t1
NCU03727T0	Pans_DSM_980:PODANSg8797.t1
NCU02617T0	Pans_DSM_980:PODANSg09711.t1
NCU01260T0	Pans_DSM_980:PODANSg8021.t1
NCU04133T0	Pans_DSM_980:PODANSg8177.t1
NCU04648T0	Pans_DSM_980:PODANSg8100.t1
NCU06767T0	Pans_DSM_980:PODANSg6752.t1
NCU09485T0	Pans_DSM_980:PODANSg6853.t1
NCU11861T0	Pans_DSM_980:PODANSg5347.t1
NCU06294T0	Pans_DSM_980:PODANSg7565.t1
NCU04051T0	Pans_DSM_980:PODANSg3098.t1
NCU06842T0	Pans_DSM_980:PODANSg6567.t1
NCU03260T0	Pans_DSM_980:PODANSg09531.t1
NCU01098T0	Pans_DSM_980:PODANSg8624.t1
NCU06264T0	Pans_DSM_980:PODANSg5038.t1
NCU08597T0	Pans_DSM_980:PODANSg5779.t1
NCU00810T0	Pans_DSM_980:PODANSg09772.t1
NCU12019T0	Pans_DSM_980:PODANSg1068.t1
NCU03661T0	Pans_DSM_980:PODANSg8901.t1
NCU06534T0	Pans_DSM_980:PODANSg7774.t1
NCU08045T0	Pans_DSM_980:PODANSg7273.t1
NCU02701T0	Pans_DSM_980:PODANSg2061.t1
NCU01751T0	Pans_DSM_980:PODANSg6589.t1
NCU06950T0	Pans_DSM_980:PODANSg2599.t1
NCU11660T0	Pans_DSM_980:PODANSg9000.t1
NCU08042T0	Pans_DSM_980:PODANSg7342.t1
NCU03650T0	Pans_DSM_980:PODANSg8967.t1
NCU05296T0	Pans_DSM_980:PODANSg6255.t1
NCU01119T0	Pans_DSM_980:PODANSg8579.t1
NCU02717T0	Pans_DSM_980:PODANSg2102.t1
NCU03658T0	Pans_DSM_980:PODANSg8410.t1
NCU09374T0	Pans_DSM_980:PODANSg2135.t1
NCU01206T0	Pans_DSM_980:PODANSg8424.t1
NCU00964T0	Pans_DSM_980:PODANSg4159.t1
NCU08898T0	Pans_DSM_980:PODANSg8469.t1
NCU03024T0	Pans_DSM_980:PODANSg09578.t1
NCU06265T0	Pans_DSM_980:PODANSg5037.t1
NCU05642T0	Pans_DSM_980:PODANSg3418.t1
NCU02497T0	Pans_DSM_980:PODANSg09717.t1
NCU08468T0	Pans_DSM_980:PODANSg6802.t1
NCU00436T0	Pans_DSM_980:PODANSg5031.t1
NCU02750T0	Pans_DSM_980:PODANSg2071.t1
NCU06994T0	Pans_DSM_980:PODANSg3725.t1
NCU09721T0	Pans_DSM_980:PODANSg1291.t1
NCU10497T0	Pans_DSM_980:PODANSg2068.t1
NCU04319T0	Pans_DSM_980:PODANSg9146.t1
NCU07705T0	Pans_DSM_980:PODANSg7247.t1
NCU00324T0	Pans_DSM_980:PODANSg4870.t1
NCU03669T0	Pans_DSM_980:PODANSg8134.t1
NCU11350T0	Pans_DSM_980:PODANSg4314.t1
NCU05429T0	Pans_DSM_980:PODANSg7093.t1
NCU05429T1	Pans_DSM_980:PODANSg7093.t1
NCU04142T0	Pans_DSM_980:PODANSg8169.t1
NCU08110T0	Pans_DSM_980:PODANSg09946.t1
NCU00962T0	Pans_DSM_980:PODANSg4175.t1
NCU09820T0	Pans_DSM_980:PODANSg5956.t1
NCU03321T0	Pans_DSM_980:PODANSg5664.t1
NCU02800T0	Pans_DSM_980:PODANSg10072.t1
NCU01171T0	Pans_DSM_980:PODANSg9004.t1
NCU06122T0	Pans_DSM_980:PODANSg1709.t1
NCU01569T0	Pans_DSM_980:PODANSg6373.t1
NCU01498T0	Pans_DSM_980:PODANSg6562.t1
NCU00188T0	Pans_DSM_980:PODANSg5492.t1
NCU01172T0	Pans_DSM_980:PODANSg9005.t1
NCU09711T0	Pans_DSM_980:PODANSg1273.t1
NCU09758T0	Pans_DSM_980:PODANSg547.t1
NCU01878T0	Pans_DSM_980:PODANSg101.t1
NCU09559T0	Pans_DSM_980:PODANSg1171.t1
NCU00200T0	Pans_DSM_980:PODANSg5494.t1
NCU05876T0	Pans_DSM_980:PODANSg1354.t1
NCU05246T0	Pans_DSM_980:PODANSg6270.t1
NCU06785T0	Pans_DSM_980:PODANSg6774.t1
NCU00914T0	Pans_DSM_980:PODANSg09426.t1
NCU04535T0	Pans_DSM_980:PODANSg1251.t1
NCU12032T0	Pans_DSM_980:PODANSg1746.t1
NCU04100T0	Pans_DSM_980:PODANSg8922.t1
NCU02632T0	Pans_DSM_980:PODANSg09701.t1
NCU01328T0	Pans_DSM_980:PODANSg8079.t1
NCU06429T0	Pans_DSM_980:PODANSg5427.t1
NCU09406T0	Pans_DSM_980:PODANSg2361.t1
NCU06481T0	Pans_DSM_980:PODANSg5407.t1
NCU00445T0	Pans_DSM_980:PODANSg5053.t1
NCU06986T0	Pans_DSM_980:PODANSg3661.t1
NCU05301T0	Pans_DSM_980:PODANSg6223.t1
NCU07523T0	Pans_DSM_980:PODANSg4689.t1
NCU00430T0	Pans_DSM_980:PODANSg5040.t1
NCU05770T0	Pans_DSM_980:PODANSg3830.t1
NCU02979T0	Pans_DSM_980:PODANSg4372.t1
NCU09741T0	Pans_DSM_980:PODANSg7211.t1
NCU09157T0	Pans_DSM_980:PODANSg2431.t1
NCU00219T0	Pans_DSM_980:PODANSg4783.t1
NCU10283T0	Pans_DSM_980:PODANSg509.t1
NCU08632T0	Pans_DSM_980:PODANSg09302.t1
NCU05582T0	Pans_DSM_980:PODANSg1012.t1
NCU07863T0	Pans_DSM_980:PODANSg5529.t1
NCU08336T0	Pans_DSM_980:PODANSg5625.t1
NCU07514T0	Pans_DSM_980:PODANSg4599.t1
NCU00206T0	Pans_DSM_980:PODANSg4789.t1
NCU03675T0	Pans_DSM_980:PODANSg8132.t1
NCU03219T0	Pans_DSM_980:PODANSg09433.t1
NCU01947T0	Pans_DSM_980:PODANSg038.t1
NCU04747T0	Pans_DSM_980:PODANSg3128.t1
NCU04750T0	Pans_DSM_980:PODANSg3004.t1
NCU09706T0	Pans_DSM_980:PODANSg1268.t1
NCU04201T0	Pans_DSM_980:PODANSg8737.t1
NCU08791T0	Pans_DSM_980:PODANSg4619.t1
NCU04585T0	Pans_DSM_980:PODANSg7842.t1
NCU03578T0	Pans_DSM_980:PODANSg6959.t1
NCU04358T0	Pans_DSM_980:PODANSg6281.t1
NCU03892T0	Pans_DSM_980:PODANSg3165.t1
NCU09488T0	Pans_DSM_980:PODANSg6815.t1
NCU02576T0	Pans_DSM_980:PODANSg5590.t1
NCU12152T0	Pans_DSM_980:PODANSg899.t1
NCU09318T0	Pans_DSM_980:PODANSg5947.t1
NCU09894T0	Pans_DSM_980:PODANSg5988.t1
NCU03136T0	Pans_DSM_980:PODANSg5854.t1
NCU00046T0	Pans_DSM_980:PODANSg5357.t1
NCU09602T0	Pans_DSM_980:PODANSg6943.t1
NCU09106T0	Pans_DSM_980:PODANSg5658.t1
NCU07669T0	Pans_DSM_980:PODANSg7184.t1
NCU03098T0	Pans_DSM_980:PODANSg5881.t1
NCU04410T0	Pans_DSM_980:PODANSg7455.t1
NCU00790T0	Pans_DSM_980:PODANSg09828.t1
NCU00269T0	Pans_DSM_980:PODANSg5165.t1
NCU00172T0	Pans_DSM_980:PODANSg5487.t1
NCU05518T0	Pans_DSM_980:PODANSg2762.t1
NCU04731T0	Pans_DSM_980:PODANSg3125.t1
NCU03062T0	Pans_DSM_980:PODANSg5915.t1
NCU03982T0	Pans_DSM_980:PODANSg3227.t1
NCU06503T0	Pans_DSM_980:PODANSg5182.t1
NCU06503T1	Pans_DSM_980:PODANSg5182.t1
NCU00068T0	Pans_DSM_980:PODANSg5325.t1
NCU05185T0	Pans_DSM_980:PODANSg3804.t1
NCU05151T0	Pans_DSM_980:PODANSg1607.t1
NCU04329T0	Pans_DSM_980:PODANSg9147.t1
NCU04511T0	Pans_DSM_980:PODANSg7662.t1
NCU07481T0	Pans_DSM_980:PODANSg5581.t1
NCU07418T0	Pans_DSM_980:PODANSg5740.t1
NCU07534T0	Pans_DSM_980:PODANSg4559.t1
NCU05545T0	Pans_DSM_980:PODANSg2874.t1
NCU04733T0	Pans_DSM_980:PODANSg3127.t1
NCU00066T0	Pans_DSM_980:PODANSg5323.t1
NCU02178T0	Pans_DSM_980:PODANSg4487.t1
NCU03341T0	Pans_DSM_980:PODANSg6449.t1
NCU01503T0	Pans_DSM_980:PODANSg6321.t1
NCU03023T0	Pans_DSM_980:PODANSg10046.t1
NCU12027T0	Pans_DSM_980:PODANSg1757.t1
NCU02218T0	Pans_DSM_980:PODANSg2318.t1
NCU07313T0	Pans_DSM_980:PODANSg3708.t1
NCU01817T0	Pans_DSM_980:PODANSg6729.t1
NCU07693T0	Pans_DSM_980:PODANSg7254.t1
NCU00345T0	Pans_DSM_980:PODANSg4903.t1
NCU04321T0	Pans_DSM_980:PODANSg9144.t1
NCU03330T0	Pans_DSM_980:PODANSg6456.t1
NCU04439T0	Pans_DSM_980:PODANSg3696.t1
NCU02295T0	Pans_DSM_980:PODANSg1803.t1
NCU01648T0	Pans_DSM_980:PODANSg6527.t1
NCU02955T0	Pans_DSM_980:PODANSg09900.t1
NCU01335T0	Pans_DSM_980:PODANSg8088.t1
NCU06202T0	Pans_DSM_980:PODANSg4901.t1
NCU07425T0	Pans_DSM_980:PODANSg5746.t1
NCU05939T0	Pans_DSM_980:PODANSg3360.t1
NCU04136T0	Pans_DSM_980:PODANSg8174.t1
NCU04355T0	Pans_DSM_980:PODANSg6275.t1
NCU01654T0	Pans_DSM_980:PODANSg6534.t1
NCU07473T0	Pans_DSM_980:PODANSg09950.t1
NCU06459T0	Pans_DSM_980:PODANSg5391.t1
NCU08869T0	Pans_DSM_980:PODANSg8207.t1
NCU06238T0	Pans_DSM_980:PODANSg5299.t1
NCU07004T0	Pans_DSM_980:PODANSg3727.t1
NCU01266T0	Pans_DSM_980:PODANSg8027.t1
NCU02245T0	Pans_DSM_980:PODANSg2344.t1
NCU06836T0	Pans_DSM_980:PODANSg6577.t1
NCU09064T0	Pans_DSM_980:PODANSg4429.t1
NCU00896T0	Pans_DSM_980:PODANSg09393.t1
NCU02803T0	Pans_DSM_980:PODANSg10069.t1
NCU04187T0	Pans_DSM_980:PODANSg8947.t1
NCU07778T0	Pans_DSM_980:PODANSg8205.t1
NCU04850T0	Pans_DSM_980:PODANSg2894.t1
NCU03641T0	Pans_DSM_980:PODANSg8786.t1
NCU05996T0	Pans_DSM_980:PODANSg3084.t1
NCU03783T0	Pans_DSM_980:PODANSg8390.t1
NCU07407T0	Pans_DSM_980:PODANSg5731.t1
NCU06648T0	Pans_DSM_980:PODANSg7990.t1
NCU02094T0	Pans_DSM_980:PODANSg09589.t1
NCU06869T0	Pans_DSM_980:PODANSg1720.t1
NCU08294T0	Pans_DSM_980:PODANSg7159.t1
NCU05268T0	Pans_DSM_980:PODANSg6268.t1
NCU03079T0	Pans_DSM_980:PODANSg5904.t1
NCU01461T0	Pans_DSM_980:PODANSg8325.t1
NCU10043T0	Pans_DSM_980:PODANSg5748.t1
NCU00117T0	Pans_DSM_980:PODANSg4813.t1
NCU10018T0	Pans_DSM_980:PODANSg1938.t1
NCU02247T0	Pans_DSM_980:PODANSg1750.t1
NCU03228T0	Pans_DSM_980:PODANSg09456.t1
NCU02053T0	Pans_DSM_980:PODANSg5722.t1
NCU09529T0	Pans_DSM_980:PODANSg8701.t1
NCU08693T0	Pans_DSM_980:PODANSg7276.t1
NCU00155T0	Pans_DSM_980:PODANSg4976.t1
NCU05232T0	Pans_DSM_980:PODANSg3782.t1
NCU03894T0	Pans_DSM_980:PODANSg3167.t1
NCU01047T0	Pans_DSM_980:PODANSg8284.t1
NCU06578T0	Pans_DSM_980:PODANSg7465.t1
NCU09079T0	Pans_DSM_980:PODANSg4218.t1
NCU01853T0	Pans_DSM_980:PODANSg3545.t1
NCU01207T0	Pans_DSM_980:PODANSg8425.t1
NCU05923T0	Pans_DSM_980:PODANSg891.t1
NCU08682T0	Pans_DSM_980:PODANSg6126.t1
NCU08776T0	Pans_DSM_980:PODANSg4538.t1
NCU11965T0	Pans_DSM_980:PODANSg6605.t1
NCU06684T0	Pans_DSM_980:PODANSg8992.t1
NCU04952T0	Pans_DSM_980:PODANSg329.t1
NCU03808T0	Pans_DSM_980:PODANSg9028.t1
NCU07021T0	Pans_DSM_980:PODANSg3739.t1
NCU05289T0	Pans_DSM_980:PODANSg6247.t1
NCU10775T0	Pans_DSM_980:PODANSg1798.t1
NCU07125T0	Pans_DSM_980:PODANSg3449.t1
NCU03360T0	Pans_DSM_980:PODANSg6422.t1
NCU06585T0	Pans_DSM_980:PODANSg7477.t1
NCU05204T0	Pans_DSM_980:PODANSg3750.t1
NCU04117T0	Pans_DSM_980:PODANSg8819.t1
NCU06520T0	Pans_DSM_980:PODANSg423.t1
NCU01613T0	Pans_DSM_980:PODANSg7039.t1
NCU08002T0	Pans_DSM_980:PODANSg7409.t1
NCU01241T0	Pans_DSM_980:PODANSg8115.t1
NCU06766T0	Pans_DSM_980:PODANSg6638.t1
NCU08357T0	Pans_DSM_980:PODANSg09656.t1
NCU03546T0	Pans_DSM_980:PODANSg7001.t1
NCU02531T0	Pans_DSM_980:PODANSg10137.t1
NCU00690T0	Pans_DSM_980:PODANSg4386.t1
NCU06735T0	Pans_DSM_980:PODANSg6673.t1
NCU04799T0	Pans_DSM_980:PODANSg2929.t1
NCU11175T0	Pans_DSM_980:PODANSg4781.t1
NCU10155T0	Pans_DSM_980:PODANSg7839.t1
NCU04726T0	Pans_DSM_980:PODANSg2980.t1
NCU01157T0	Pans_DSM_980:PODANSg7945.t1
NCU03651T0	Pans_DSM_980:PODANSg8969.t1
NCU02498T0	Pans_DSM_980:PODANSg09712.t1
NCU08338T0	Pans_DSM_980:PODANSg09706.t1
NCU06394T0	Pans_DSM_980:PODANSg6310.t1
NCU03966T0	Pans_DSM_980:PODANSg3192.t1
NCU03235T0	Pans_DSM_980:PODANSg09538.t1
NCU10733T0	Pans_DSM_980:PODANSg2940.t1
NCU05454T0	Pans_DSM_980:PODANSg7083.t1
NCU11379T0	Pans_DSM_980:PODANSg466.t1
NCU07982T0	Pans_DSM_980:PODANSg6137.t1
NCU01229T0	Pans_DSM_980:PODANSg8269.t1
NCU01161T0	Pans_DSM_980:PODANSg7948.t1
NCU07375T0	Pans_DSM_980:PODANSg4279.t1
NCU03225T0	Pans_DSM_980:PODANSg09455.t1
NCU02764T0	Pans_DSM_980:PODANSg09998.t1
NCU07920T0	Pans_DSM_980:PODANSg7752.t1
NCU00405T0	Pans_DSM_980:PODANSg5232.t1
NCU03786T0	Pans_DSM_980:PODANSg9048.t1
NCU01525T0	Pans_DSM_980:PODANSg6332.t1
NCU04020T0	Pans_DSM_980:PODANSg3140.t1
NCU09071T0	Pans_DSM_980:PODANSg4415.t1
NCU06362T0	Pans_DSM_980:PODANSg3607.t1
NCU06144T0	Pans_DSM_980:PODANSg2745.t1
NCU04279T0	Pans_DSM_980:PODANSg9099.t1
NCU05895T0	Pans_DSM_980:PODANSg1116.t1
NCU09065T0	Pans_DSM_980:PODANSg4430.t1
NCU01745T0	Pans_DSM_980:PODANSg6542.t1
NCU08003T0	Pans_DSM_980:PODANSg7408.t1
NCU06285T0	Pans_DSM_980:PODANSg7712.t1
NCU02202T0	Pans_DSM_980:PODANSg1998.t1
NCU09545T0	Pans_DSM_980:PODANSg8765.t1
NCU00650T0	Pans_DSM_980:PODANSg09476.t1
NCU02580T0	Pans_DSM_980:PODANSg10101.t1
NCU07690T0	Pans_DSM_980:PODANSg7263.t1
NCU01644T0	Pans_DSM_980:PODANSg7057.t1
NCU09874T0	Pans_DSM_980:PODANSg09237.t1
NCU04310T0	Pans_DSM_980:PODANSg8852.t1
NCU06999T0	Pans_DSM_980:PODANSg3648.t1
NCU04790T0	Pans_DSM_980:PODANSg2937.t1
NCU02965T0	Pans_DSM_980:PODANSg4342.t1
NCU01369T0	Pans_DSM_980:PODANSg8725.t1
NCU00591T0	Pans_DSM_980:PODANSg4006.t1
NCU06099T0	Pans_DSM_980:PODANSg1684.t1
NCU04669T0	Pans_DSM_980:PODANSg7796.t1
NCU02896T0	Pans_DSM_980:PODANSg09370.t1
NCU11933T0	Pans_DSM_980:PODANSg7046.t1
NCU11284T0	Pans_DSM_980:PODANSg2935.t1
NCU11180T0	Pans_DSM_980:PODANSg4841.t1
NCU09923T0	Pans_DSM_980:PODANSg1260.t1
NCU00632T0	Pans_DSM_980:PODANSg3898.t1
NCU03622T0	Pans_DSM_980:PODANSg8752.t1
NCU02791T0	Pans_DSM_980:PODANSg10033.t1
NCU04223T0	Pans_DSM_980:PODANSg8871.t1
NCU04298T0	Pans_DSM_980:PODANSg8854.t1
NCU11185T0	Pans_DSM_980:PODANSg5062.t1
NCU09812T0	Pans_DSM_980:PODANSg5969.t1
NCU05955T0	Pans_DSM_980:PODANSg3079.t1
NCU00355T0	Pans_DSM_980:PODANSg4897.t1
NCU09975T0	Pans_DSM_980:PODANSg3826.t1
NCU01479T0	Pans_DSM_980:PODANSg8305.t1
NCU02988T0	Pans_DSM_980:PODANSg4366.t1
NCU08920T0	Pans_DSM_980:PODANSg8234.t1
NCU10058T0	Pans_DSM_980:PODANSg2151.t1
NCU08741T0	Pans_DSM_980:PODANSg3885.t1
NCU04566T0	Pans_DSM_980:PODANSg7863.t1
NCU02010T0	Pans_DSM_980:PODANSg4462.t1
NCU09658T0	Pans_DSM_980:PODANSg302.t1
NCU03899T0	Pans_DSM_980:PODANSg2960.t1
NCU00209T0	Pans_DSM_980:PODANSg4803.t1
NCU03115T0	Pans_DSM_980:PODANSg5865.t1
NCU08894T0	Pans_DSM_980:PODANSg8479.t1
NCU04427T0	Pans_DSM_980:PODANSg7521.t1
NCU09205T0	Pans_DSM_980:PODANSg4062.t1
NCU11967T0	Pans_DSM_980:PODANSg7105.t1
NCU01539T0	Pans_DSM_980:PODANSg6349.t1
NCU04252T0	Pans_DSM_980:PODANSg9113.t1
NCU10311T0	Pans_DSM_980:PODANSg1881.t1
NCU11863T0	Pans_DSM_980:PODANSg5241.t1
NCU08020T0	Pans_DSM_980:PODANSg7398.t1
NCU03387T0	Pans_DSM_980:PODANSg7055.t1
NCU11246T0	Pans_DSM_980:PODANSg09552.t1
NCU00406T0	Pans_DSM_980:PODANSg5233.t1
NCU03061T0	Pans_DSM_980:PODANSg5916.t1
NCU01984T0	Pans_DSM_980:PODANSg4523.t1
NCU06672T0	Pans_DSM_980:PODANSg7965.t1
NCU00925T0	Pans_DSM_980:PODANSg09403.t1
NCU00340T0	Pans_DSM_980:PODANSg4885.t1
NCU01777T0	Pans_DSM_980:PODANSg6755.t1
NCU09121T0	Pans_DSM_980:PODANSg5635.t1
NCU04885T0	Pans_DSM_980:PODANSg6087.t1
NCU03036T0	Pans_DSM_980:PODANSg4270.t1
NCU02075T0	Pans_DSM_980:PODANSg09511.t1
NCU02066T0	Pans_DSM_980:PODANSg09568.t1
NCU05364T0	Pans_DSM_980:PODANSg3850.t1
NCU04264T0	Pans_DSM_980:PODANSg8843.t1
NCU11664T0	Pans_DSM_980:PODANSg8894.t1
NCU09042T0	Pans_DSM_980:PODANSg2615.t1
NCU06649T0	Pans_DSM_980:PODANSg7989.t1
NCU01330T0	Pans_DSM_980:PODANSg8081.t1
NCU09814T0	Pans_DSM_980:PODANSg5966.t1
NCU07975T0	Pans_DSM_980:PODANSg6150.t1
NCU08303T0	Pans_DSM_980:PODANSg7233.t1
NCU11235T0	Pans_DSM_980:PODANSg10144.t1
NCU07018T0	Pans_DSM_980:PODANSg3671.t1
NCU06027T0	Pans_DSM_980:PODANSg2391.t1
NCU04303T0	Pans_DSM_980:PODANSg8830.t1
NCU07981T0	Pans_DSM_980:PODANSg6138.t1
NCU02270T0	Pans_DSM_980:PODANSg1743.t1
NCU07393T0	Pans_DSM_980:PODANSg5728.t1
NCU00789T0	Pans_DSM_980:PODANSg09843.t1
NCU09819T0	Pans_DSM_980:PODANSg5964.t1
NCU05985T0	Pans_DSM_980:PODANSg3091.t1
NCU03108T0	Pans_DSM_980:PODANSg5808.t1
NCU08435T0	Pans_DSM_980:PODANSg3877.t1
NCU09873T0	Pans_DSM_980:PODANSg2883.t1
NCU01809T0	Pans_DSM_980:PODANSg6722.t1
NCU09595T0	Pans_DSM_980:PODANSg6941.t1
NCU01417T0	Pans_DSM_980:PODANSg7873.t1
NCU03648T0	Pans_DSM_980:PODANSg8966.t1
NCU07330T0	Pans_DSM_980:PODANSg3596.t1
NCU02110T0	Pans_DSM_980:PODANSg09484.t1
NCU04433T0	Pans_DSM_980:PODANSg3706.t1
NCU04673T0	Pans_DSM_980:PODANSg7792.t1
NCU03804T0	Pans_DSM_980:PODANSg9039.t1
NCU03571T0	Pans_DSM_980:PODANSg6970.t1
NCU11187T0	Pans_DSM_980:PODANSg3955.t1
NCU00447T0	Pans_DSM_980:PODANSg5077.t1
NCU04207T0	Pans_DSM_980:PODANSg8733.t1
NCU00929T0	Pans_DSM_980:PODANSg09394.t1
NCU07351T0	Pans_DSM_980:PODANSg2704.t1
NCU04124T0	Pans_DSM_980:PODANSg9079.t1
NCU07926T0	Pans_DSM_980:PODANSg409.t1
NCU04380T0	Pans_DSM_980:PODANSg6159.t1
NCU02511T0	Pans_DSM_980:PODANSg10107.t1
NCU02592T0	Pans_DSM_980:PODANSg3910.t1
NCU05298T0	Pans_DSM_980:PODANSg6246.t1
NCU08033T0	Pans_DSM_980:PODANSg7321.t1
NCU10073T0	Pans_DSM_980:PODANSg5979.t1
NCU03646T0	Pans_DSM_980:PODANSg8790.t1
NCU03725T0	Pans_DSM_980:PODANSg8800.t1
NCU08517T0	Pans_DSM_980:PODANSg6554.t1
NCU06804T0	Pans_DSM_980:PODANSg6761.t1
NCU00874T0	Pans_DSM_980:PODANSg6806.t1
NCU04767T0	Pans_DSM_980:PODANSg3021.t1
NCU11277T0	Pans_DSM_980:PODANSg8118.t1
NCU00310T0	Pans_DSM_980:PODANSg4971.t1
NCU00978T0	Pans_DSM_980:PODANSg4139.t1
NCU07451T0	Pans_DSM_980:PODANSg5045.t1
NCU03359T0	Pans_DSM_980:PODANSg6440.t1
NCU00281T0	Pans_DSM_980:PODANSg5003.t1
NCU06011T0	Pans_DSM_980:PODANSg5640.t1
NCU05721T0	Pans_DSM_980:PODANSg2561.t1
NCU01376T0	Pans_DSM_980:PODANSg8713.t1
NCU06631T0	Pans_DSM_980:PODANSg7350.t1
NCU03980T0	Pans_DSM_980:PODANSg3225.t1
NCU09435T0	Pans_DSM_980:PODANSg1730.t1
NCU00520T0	Pans_DSM_980:PODANSg4359.t1
NCU09642T0	Pans_DSM_980:PODANSg318.t1
NCU07068T0	Pans_DSM_980:PODANSg3175.t1
NCU09142T0	Pans_DSM_980:PODANSg09624.t1
NCU04579T0	Pans_DSM_980:PODANSg8182.t1
NCU08888T0	Pans_DSM_980:PODANSg8474.t1
NCU11587T0	Pans_DSM_980:PODANSg10035.t1
NCU03962T0	Pans_DSM_980:PODANSg3200.t1
NCU02826T0	Pans_DSM_980:PODANSg10014.t1
NCU00263T0	Pans_DSM_980:PODANSg4588.t1
NCU03312T0	Pans_DSM_980:PODANSg5671.t1
NCU03697T0	Pans_DSM_980:PODANSg9069.t1
NCU09513T0	Pans_DSM_980:PODANSg2420.t1
NCU06095T0	Pans_DSM_980:PODANSg1701.t1
NCU05943T0	Pans_DSM_980:PODANSg3363.t1
NCU01378T0	Pans_DSM_980:PODANSg8712.t1
NCU00503T0	Pans_DSM_980:PODANSg4409.t1
NCU03351T0	Pans_DSM_980:PODANSg6472.t1
NCU02604T0	Pans_DSM_980:PODANSg09499.t1
NCU09700T0	Pans_DSM_980:PODANSg1884.t1
NCU06181T0	Pans_DSM_980:PODANSg5200.t1
NCU03032T0	Pans_DSM_980:PODANSg09572.t1
NCU07724T0	Pans_DSM_980:PODANSg7364.t1
NCU10519T0	Pans_DSM_980:PODANSg3129.t1
NCU00446T0	Pans_DSM_980:PODANSg5078.t1
NCU01760T0	Pans_DSM_980:PODANSg6324.t1
NCU01985T0	Pans_DSM_980:PODANSg4524.t1
NCU08226T0	Pans_DSM_980:PODANSg4715.t1
NCU08417T0	Pans_DSM_980:PODANSg588.t1
NCU07996T0	Pans_DSM_980:PODANSg7387.t1
NCU01470T0	Pans_DSM_980:PODANSg8315.t1
NCU06990T0	Pans_DSM_980:PODANSg3669.t1
NCU01813T0	Pans_DSM_980:PODANSg6725.t1
NCU03924T0	Pans_DSM_980:PODANSg2953.t1
NCU07955T0	Pans_DSM_980:PODANSg454.t1
NCU01843T0	Pans_DSM_980:PODANSg6669.t1
NCU08600T0	Pans_DSM_980:PODANSg5770.t1
NCU00717T0	Pans_DSM_980:PODANSg09790.t1
NCU02514T0	Pans_DSM_980:PODANSg10115.t1
NCU04798T0	Pans_DSM_980:PODANSg2933.t1
NCU00037T0	Pans_DSM_980:PODANSg5376.t1
NCU04505T0	Pans_DSM_980:PODANSg7656.t1
NCU06812T0	Pans_DSM_980:PODANSg7077.t1
NCU02049T0	Pans_DSM_980:PODANSg5687.t1
NCU09254T0	Pans_DSM_980:PODANSg5840.t1
NCU00213T0	Pans_DSM_980:PODANSg4798.t1
NCU05219T0	Pans_DSM_980:PODANSg3775.t1
NCU03417T0	Pans_DSM_980:PODANSg6446.t1
NCU00788T0	Pans_DSM_980:PODANSg09841.t1
NCU10905T0	Pans_DSM_980:PODANSg3012.t1
NCU01728T1	Pans_DSM_980:PODANSg6500.t1
NCU01728T0	Pans_DSM_980:PODANSg6500.t1
NCU07535T0	Pans_DSM_980:PODANSg4558.t1
NCU08195T0	Pans_DSM_980:PODANSg4595.t1
NCU06946T0	Pans_DSM_980:PODANSg1421.t1
NCU04448T0	Pans_DSM_980:PODANSg7614.t1
NCU03929T0	Pans_DSM_980:PODANSg3215.t1
NCU08218T0	Pans_DSM_980:PODANSg4725.t1
NCU09281T0	Pans_DSM_980:PODANSg1209.t1
NCU05600T0	Pans_DSM_980:PODANSg0993.t1
NCU08499T0	Pans_DSM_980:PODANSg6610.t1
NCU01044T0	Pans_DSM_980:PODANSg7925.t1
NCU01249T0	Pans_DSM_980:PODANSg8106.t1
NCU03194T0	Pans_DSM_980:PODANSg5612.t1
NCU05029T0	Pans_DSM_980:PODANSg2281.t1
NCU07894T0	Pans_DSM_980:PODANSg8600.t1
NCU08397T0	Pans_DSM_980:PODANSg8600.t1
NCU00880T0	Pans_DSM_980:PODANSg4079.t1
NCU02287T0	Pans_DSM_980:PODANSg1800.t1
NCU07221T0	Pans_DSM_980:PODANSg208.t1
NCU02828T0	Pans_DSM_980:PODANSg10013.t1
NCU08309T0	Pans_DSM_980:PODANSg7237.t1
NCU00112T0	Pans_DSM_980:PODANSg5242.t1
NCU00477T0	Pans_DSM_980:PODANSg5071.t1
NCU05212T0	Pans_DSM_980:PODANSg3768.t1
NCU04721T0	Pans_DSM_980:PODANSg3172.t1
NCU00272T0	Pans_DSM_980:PODANSg4937.t1
NCU04110T0	Pans_DSM_980:PODANSg8178.t1
NCU09566T0	Pans_DSM_980:PODANSg1203.t1
NCU09709T0	Pans_DSM_980:PODANSg1271.t1
NCU04661T0	Pans_DSM_980:PODANSg7802.t1
NCU08273T0	Pans_DSM_980:PODANSg6302.t1
NCU06714T0	Pans_DSM_980:PODANSg8366.t1
NCU08298T0	Pans_DSM_980:PODANSg6300.t1
NCU09266T0	Pans_DSM_980:PODANSg10037.t1
NCU01036T0	Pans_DSM_980:PODANSg7926.t1
NCU06190T0	Pans_DSM_980:PODANSg4835.t1
NCU02265T0	Pans_DSM_980:PODANSg1760.t1
NCU01963T0	Pans_DSM_980:PODANSg024.t1
NCU02778T0	Pans_DSM_980:PODANSg09987.t1
NCU05589T0	Pans_DSM_980:PODANSg1001.t1
NCU02961T0	Pans_DSM_980:PODANSg4337.t1
NCU00755T0	Pans_DSM_980:PODANSg09867.t1
NCU06809T0	Pans_DSM_980:PODANSg6792.t1
NCU09287T0	Pans_DSM_980:PODANSg2328.t1
NCU04768T0	Pans_DSM_980:PODANSg3022.t1
NCU09432T0	Pans_DSM_980:PODANSg1732.t1
NCU09111T0	Pans_DSM_980:PODANSg5654.t1
NCU09322T0	Pans_DSM_980:PODANSg5937.t1
NCU00943T0	Pans_DSM_980:PODANSg09446.t1
NCU02619T0	Pans_DSM_980:PODANSg09694.t1
NCU03125T0	Pans_DSM_980:PODANSg5804.t1
NCU06063T0	Pans_DSM_980:PODANSg2356.t1
NCU00677T0	Pans_DSM_980:PODANSg4209.t1
NCU04230T0	Pans_DSM_980:PODANSg9124.t1
NCU10789T0	Pans_DSM_980:PODANSg5595.t1
NCU00488T0	Pans_DSM_980:PODANSg5061.t1
NCU01174T0	Pans_DSM_980:PODANSg8919.t1
NCU04621T0	Pans_DSM_980:PODANSg8230.t1
NCU11168T0	Pans_DSM_980:PODANSg5453.t1
NCU02063T0	Pans_DSM_980:PODANSg5754.t1
NCU07567T0	Pans_DSM_980:PODANSg5112.t1
NCU08563T0	Pans_DSM_980:PODANSg4657.t1
NCU05459T0	Pans_DSM_980:PODANSg7084.t1
NCU05577T0	Pans_DSM_980:PODANSg2811.t1
NCU06215T0	Pans_DSM_980:PODANSg5463.t1
NCU09370T0	Pans_DSM_980:PODANSg2131.t1
NCU01288T0	Pans_DSM_980:PODANSg8102.t1
NCU00680T0	Pans_DSM_980:PODANSg4211.t1
NCU02960T0	Pans_DSM_980:PODANSg4336.t1
NCU03290T0	Pans_DSM_980:PODANSg09679.t1
NCU08027T0	Pans_DSM_980:PODANSg7327.t1
NCU06710T0	Pans_DSM_980:PODANSg8370.t1
NCU05430T0	Pans_DSM_980:PODANSg7094.t1
NCU02611T0	Pans_DSM_980:PODANSg09689.t1
NCU09861T0	Pans_DSM_980:PODANSg3244.t1
NCU02797T0	Pans_DSM_980:PODANSg10020.t1
NCU05137T0	Pans_DSM_980:PODANSg865.t1
NCU01589T0	Pans_DSM_980:PODANSg7108.t1
NCU05400T0	Pans_DSM_980:PODANSg6786.t1
NCU02616T0	Pans_DSM_980:PODANSg09710.t1
NCU04454T0	Pans_DSM_980:PODANSg7608.t1
NCU04772T0	Pans_DSM_980:PODANSg2956.t1
NCU03176T0	Pans_DSM_980:PODANSg2017.t1
NCU02272T0	Pans_DSM_980:PODANSg1741.t1
NCU10381T0	Pans_DSM_980:PODANSg6476.t1
NCU02725T0	Pans_DSM_980:PODANSg2099.t1
NCU02934T0	Pans_DSM_980:PODANSg09226.t1
NCU04044T0	Pans_DSM_980:PODANSg3066.t1
NCU06393T0	Pans_DSM_980:PODANSg7137.t1
NCU05891T0	Pans_DSM_980:PODANSg1120.t1
NCU06189T0	Pans_DSM_980:PODANSg4834.t1
NCU09407T0	Pans_DSM_980:PODANSg2357.t1
NCU00714T0	Pans_DSM_980:PODANSg09734.t1
NCU05257T0	Pans_DSM_980:PODANSg6289.t1
NCU07156T0	Pans_DSM_980:PODANSg204.t1
NCU10359T0	Pans_DSM_980:PODANSg7979.t1
NCU00077T0	Pans_DSM_980:PODANSg5328.t1
NCU07389T0	Pans_DSM_980:PODANSg5711.t1
NCU05926T0	Pans_DSM_980:PODANSg846.t1
NCU03815T0	Pans_DSM_980:PODANSg8804.t1
NCU04333T0	Pans_DSM_980:PODANSg9154.t1
NCU03380T0	Pans_DSM_980:PODANSg7048.t1
NCU07059T0	Pans_DSM_980:PODANSg3180.t1
NCU06032T0	Pans_DSM_980:PODANSg2349.t1
NCU00984T0	Pans_DSM_980:PODANSg4329.t1
NCU04245T0	Pans_DSM_980:PODANSg8823.t1
NCU02193T0	Pans_DSM_980:PODANSg1307.t1
NCU02193T1	Pans_DSM_980:PODANSg1307.t1
NCU03981T1	Pans_DSM_980:PODANSg3226.t1
NCU05644T0	Pans_DSM_980:PODANSg3414.t1
NCU09540T0	Pans_DSM_980:PODANSg8706.t1
NCU06774T0	Pans_DSM_980:PODANSg6575.t1
NCU07492T0	Pans_DSM_980:PODANSg09943.t1
NCU01022T0	Pans_DSM_980:PODANSg7930.t1
NCU00709T0	Pans_DSM_980:PODANSg09732.t1
NCU05927T0	Pans_DSM_980:PODANSg847.t1
NCU00517T0	Pans_DSM_980:PODANSg4355.t1
NCU03545T0	Pans_DSM_980:PODANSg6976.t1
NCU02207T0	Pans_DSM_980:PODANSg2311.t1
NCU02629T0	Pans_DSM_980:PODANSg5626.t1
NCU07162T0	Pans_DSM_980:PODANSg245.t1
NCU03771T0	Pans_DSM_980:PODANSg9016.t1
NCU01824T0	Pans_DSM_980:PODANSg6690.t1
NCU02252T0	Pans_DSM_980:PODANSg1755.t1
NCU01615T0	Pans_DSM_980:PODANSg7074.t1
NCU04428T0	Pans_DSM_980:PODANSg7522.t1
NCU03952T0	Pans_DSM_980:PODANSg924.t1
NCU01499T0	Pans_DSM_980:PODANSg6563.t1
NCU07587T0	Pans_DSM_980:PODANSg295.t1
NCU04540T0	Pans_DSM_980:PODANSg1857.t1
NCU03861T0	Pans_DSM_980:PODANSg966.t1
NCU06138T0	Pans_DSM_980:PODANSg2748.t1
NCU04485T0	Pans_DSM_980:PODANSg7624.t1
NCU02127T0	Pans_DSM_980:PODANSg4508.t1
NCU04335T0	Pans_DSM_980:PODANSg6168.t1
NCU05956T0	Pans_DSM_980:PODANSg3080.t1
NCU01997T0	Pans_DSM_980:PODANSg4520.t1
NCU02179T0	Pans_DSM_980:PODANSg4488.t1
NCU04449T0	Pans_DSM_980:PODANSg7613.t1
NCU08515T0	Pans_DSM_980:PODANSg6594.t1
NCU11384T0	Pans_DSM_980:PODANSg2414.t1
NCU11384T1	Pans_DSM_980:PODANSg2414.t1
NCU05269T0	Pans_DSM_980:PODANSg6269.t1
NCU05269T1	Pans_DSM_980:PODANSg6269.t1
NCU06205T0	Pans_DSM_980:PODANSg5470.t1
NCU04176T0	Pans_DSM_980:PODANSg8980.t1
NCU01494T0	Pans_DSM_980:PODANSg6629.t1
NCU05846T0	Pans_DSM_980:PODANSg1033.t1
NCU08325T0	Pans_DSM_980:PODANSg7185.t1
NCU07058T0	Pans_DSM_980:PODANSg3178.t1
NCU01122T0	Pans_DSM_980:PODANSg8587.t1
NCU06075T0	Pans_DSM_980:PODANSg1964.t1
NCU06075T1	Pans_DSM_980:PODANSg1964.t1
NCU06436T0	Pans_DSM_980:PODANSg5425.t1
NCU02752T0	Pans_DSM_980:PODANSg2109.t1
NCU01782T0	Pans_DSM_980:PODANSg6759.t1
NCU11294T0	Pans_DSM_980:PODANSg3801.t1
NCU00587T0	Pans_DSM_980:PODANSg4003.t1
NCU02606T0	Pans_DSM_980:PODANSg09501.t1
NCU09598T0	Pans_DSM_980:PODANSg6915.t1
NCU05411T0	Pans_DSM_980:PODANSg6760.t1
NCU08290T0	Pans_DSM_980:PODANSg7155.t1
NCU03264T0	Pans_DSM_980:PODANSg09534.t1
NCU09377T0	Pans_DSM_980:PODANSg2138.t1
NCU09212T0	Pans_DSM_980:PODANSg09801.t1
NCU06344T0	Pans_DSM_980:PODANSg3626.t1
NCU10557T0	Pans_DSM_980:PODANSg5145.t1
NCU06834T0	Pans_DSM_980:PODANSg6576.t1
NCU09770T0	Pans_DSM_980:PODANSg552.t1
NCU08771T0	Pans_DSM_980:PODANSg1574.t1
NCU04390T0	Pans_DSM_980:PODANSg6201.t1
NCU04757T0	Pans_DSM_980:PODANSg3008.t1
NCU00897T0	Pans_DSM_980:PODANSg09413.t1
NCU05225T0	Pans_DSM_980:PODANSg3780.t1
NCU03799T0	Pans_DSM_980:PODANSg9034.t1
NCU01646T0	Pans_DSM_980:PODANSg6529.t1
NCU06701T0	Pans_DSM_980:PODANSg8381.t1
NCU03992T0	Pans_DSM_980:PODANSg901.t1
NCU07380T0	Pans_DSM_980:PODANSg4276.t1
NCU06595T0	Pans_DSM_980:PODANSg7494.t1
NCU10344T0	Pans_DSM_980:PODANSg3431.t1
NCU11397T0	Pans_DSM_980:PODANSg4929.t1
NCU10021T0	Pans_DSM_980:PODANSg1313.t1
NCU01361T0	Pans_DSM_980:PODANSg8717.t1
NCU02115T0	Pans_DSM_980:PODANSg09579.t1
NCU02906T0	Pans_DSM_980:PODANSg09257.t1
NCU02810T0	Pans_DSM_980:PODANSg10065.t1
NCU04166T0	Pans_DSM_980:PODANSg8974.t1
NCU03020T0	Pans_DSM_980:PODANSg10048.t1
NCU09265T0	Pans_DSM_980:PODANSg10038.t1
NCU01151T0	Pans_DSM_980:PODANSg7969.t1
NCU03117T0	Pans_DSM_980:PODANSg5795.t1
NCU08924T0	Pans_DSM_980:PODANSg9157.t1
NCU02814T0	Pans_DSM_980:PODANSg10057.t1
NCU04015T0	Pans_DSM_980:PODANSg3213.t1
NCU01252T0	Pans_DSM_980:PODANSg8013.t1
NCU07521T0	Pans_DSM_980:PODANSg4690.t1
NCU02877T0	Pans_DSM_980:PODANSg09279.t1
NCU05936T0	Pans_DSM_980:PODANSg3358.t1
NCU00337T0	Pans_DSM_980:PODANSg4888.t1
NCU09307T0	Pans_DSM_980:PODANSg5924.t1
NCU01180T0	Pans_DSM_980:PODANSg8908.t1
NCU07865T0	Pans_DSM_980:PODANSg5525.t1
NCU09652T0	Pans_DSM_980:PODANSg327.t1
NCU05278T0	Pans_DSM_980:PODANSg6262.t1
NCU00130T0	Pans_DSM_980:PODANSg5455.t1
NCU04848T0	Pans_DSM_980:PODANSg2893.t1
NCU11301T0	Pans_DSM_980:PODANSg1674.t1
NCU01009T0	Pans_DSM_980:PODANSg7976.t1
NCU02100T0	Pans_DSM_980:PODANSg09504.t1
NCU02624T0	Pans_DSM_980:PODANSg09698.t1
NCU04295T0	Pans_DSM_980:PODANSg8853.t1
NCU09696T0	Pans_DSM_980:PODANSg140.t1
NCU05680T0	Pans_DSM_980:PODANSg2514.t1
NCU07504T0	Pans_DSM_980:PODANSg10153.t1
NCU03100T0	Pans_DSM_980:PODANSg5877.t1
NCU07023T0	Pans_DSM_980:PODANSg3753.t1
NCU10763T0	Pans_DSM_980:PODANSg5351.t1
NCU05169T0	Pans_DSM_980:PODANSg1654.t1
NCU00553T0	Pans_DSM_980:PODANSg3969.t1
NCU05129T0	Pans_DSM_980:PODANSg827.t1
NCU09241T0	Pans_DSM_980:PODANSg5842.t1
NCU09715T0	Pans_DSM_980:PODANSg1284.t1
NCU10810T0	Pans_DSM_980:PODANSg09964.t1
NCU00450T0	Pans_DSM_980:PODANSg4962.t1
NCU01362T0	Pans_DSM_980:PODANSg8716.t1
NCU03425T0	Pans_DSM_980:PODANSg6927.t1
NCU02107T0	Pans_DSM_980:PODANSg09513.t1
NCU09468T0	Pans_DSM_980:PODANSg6871.t1
NCU00377T0	Pans_DSM_980:PODANSg4862.t1
NCU11353T0	Pans_DSM_980:PODANSg4810.t1
NCU09333T0	Pans_DSM_980:PODANSg5948.t1
NCU04800T0	Pans_DSM_980:PODANSg2930.t1
NCU11588T0	Pans_DSM_980:PODANSg10026.t1
NCU06039T0	Pans_DSM_980:PODANSg2371.t1
NCU00894T0	Pans_DSM_980:PODANSg09391.t1
NCU00919T0	Pans_DSM_980:PODANSg09407.t1
NCU00824T0	Pans_DSM_980:PODANSg09787.t1
NCU11251T0	Pans_DSM_980:PODANSg5608.t1
NCU08897T0	Pans_DSM_980:PODANSg8466.t1
NCU03317T0	Pans_DSM_980:PODANSg5667.t1
NCU02120T0	Pans_DSM_980:PODANSg4511.t1
NCU05885T0	Pans_DSM_980:PODANSg1108.t1
NCU04840T0	Pans_DSM_980:PODANSg2890.t1
NCU11282T0	Pans_DSM_980:PODANSg6113.t1
NCU00311T0	Pans_DSM_980:PODANSg4970.t1
NCU06259T0	Pans_DSM_980:PODANSg4787.t1
NCU04400T0	Pans_DSM_980:PODANSg7445.t1
NCU03240T0	Pans_DSM_980:PODANSg09543.t1
NCU06761T0	Pans_DSM_980:PODANSg6633.t1
NCU06601T0	Pans_DSM_980:PODANSg7510.t1
NCU03801T0	Pans_DSM_980:PODANSg9036.t1
NCU02307T0	Pans_DSM_980:PODANSg1810.t1
NCU03491T0	Pans_DSM_980:PODANSg6974.t1
NCU00170T0	Pans_DSM_980:PODANSg5485.t1
NCU02680T0	Pans_DSM_980:PODANSg2045.t1
NCU08152T0	Pans_DSM_980:PODANSg1087.t1
NCU09380T0	Pans_DSM_980:PODANSg2141.t1
NCU09349T0	Pans_DSM_980:PODANSg504.t1
NCU05213T0	Pans_DSM_980:PODANSg3769.t1
NCU06118T0	Pans_DSM_980:PODANSg1703.t1
NCU06881T0	Pans_DSM_980:PODANSg1663.t1
NCU06821T0	Pans_DSM_980:PODANSg6580.t1
NCU01387T0	Pans_DSM_980:PODANSg8768.t1
NCU04144T0	Pans_DSM_980:PODANSg8191.t1
NCU03526T0	Pans_DSM_980:PODANSg6415.t1
NCU00317T0	Pans_DSM_980:PODANSg4967.t1
NCU03058T0	Pans_DSM_980:PODANSg5919.t1
NCU00498T0	Pans_DSM_980:PODANSg5081.t1
NCU02188T0	Pans_DSM_980:PODANSg1042.t1
NCU05271T0	Pans_DSM_980:PODANSg6257.t1
NCU08420T0	Pans_DSM_980:PODANSg570.t1
NCU00081T0	Pans_DSM_980:PODANSg5332.t1
NCU06005T0	Pans_DSM_980:PODANSg3101.t1
NCU07496T0	Pans_DSM_980:PODANSg09963.t1
NCU04670T0	Pans_DSM_980:PODANSg7795.t1
NCU05069T0	Pans_DSM_980:PODANSg6842.t1
NCU11302T0	Pans_DSM_980:PODANSg1676.t1
NCU09033T0	Pans_DSM_980:PODANSg708.t1
NCU02546T0	Pans_DSM_980:PODANSg09915.t1
NCU05708T0	Pans_DSM_980:PODANSg2532.t1
NCU00378T0	Pans_DSM_980:PODANSg4863.t1
NCU00169T0	Pans_DSM_980:PODANSg5484.t1
NCU08858T0	Pans_DSM_980:PODANSg163.t1
NCU06457T0	Pans_DSM_980:PODANSg5390.t1
NCU00870T0	Pans_DSM_980:PODANSg09752.t1
NCU07358T0	Pans_DSM_980:PODANSg4303.t1
NCU09202T0	Pans_DSM_980:PODANSg4059.t1
NCU07383T0	Pans_DSM_980:PODANSg09571.t1
NCU02211T0	Pans_DSM_980:PODANSg2005.t1
NCU09050T0	Pans_DSM_980:PODANSg7744.t1
NCU06252T0	Pans_DSM_980:PODANSg5310.t1
NCU07544T0	Pans_DSM_980:PODANSg5170.t1
NCU04241T0	Pans_DSM_980:PODANSg9117.t1
NCU02968T0	Pans_DSM_980:PODANSg4345.t1
NCU06882T0	Pans_DSM_980:PODANSg1662.t1
NCU01240T0	Pans_DSM_980:PODANSg8512.t1
NCU04219T0	Pans_DSM_980:PODANSg8866.t1
NCU03493T0	Pans_DSM_980:PODANSg6972.t1
NCU08331T0	Pans_DSM_980:PODANSg7203.t1
NCU09746T0	Pans_DSM_980:PODANSg7356.t1
NCU00599T0	Pans_DSM_980:PODANSg4014.t1
NCU08372T0	Pans_DSM_980:PODANSg5628.t1
NCU03426T0	Pans_DSM_980:PODANSg6928.t1
NCU09688T0	Pans_DSM_980:PODANSg178.t1
NCU02637T0	Pans_DSM_980:PODANSg5621.t1
NCU11312T0	Pans_DSM_980:PODANSg5273.t1
NCU04459T0	Pans_DSM_980:PODANSg7600.t1
NCU00486T0	Pans_DSM_980:PODANSg5059.t1
NCU08738T0	Pans_DSM_980:PODANSg3846.t1
NCU00809T0	Pans_DSM_980:PODANSg09771.t1
NCU03246T0	Pans_DSM_980:PODANSg09522.t1
NCU07720T0	Pans_DSM_980:PODANSg7229.t1
NCU08378T0	Pans_DSM_980:PODANSg09636.t1
NCU02729T0	Pans_DSM_980:PODANSg2092.t1
NCU04316T0	Pans_DSM_980:PODANSg8857.t1
NCU03914T0	Pans_DSM_980:PODANSg2967.t1
NCU04053T0	Pans_DSM_980:PODANSg3097.t1
NCU03593T0	Pans_DSM_980:PODANSg8461.t1
NCU11263T0	Pans_DSM_980:PODANSg960.t1
NCU00202T0	Pans_DSM_980:PODANSg5521.t1
NCU04216T0	Pans_DSM_980:PODANSg8872.t1
NCU11138T0	Pans_DSM_980:PODANSg7919.t1
NCU06783T0	Pans_DSM_980:PODANSg6775.t1
NCU06918T0	Pans_DSM_980:PODANSg1658.t1
NCU04054T0	Pans_DSM_980:PODANSg3099.t1
NCU09162T0	Pans_DSM_980:PODANSg2455.t1
NCU01089T0	Pans_DSM_980:PODANSg8677.t1
NCU00673T0	Pans_DSM_980:PODANSg2023.t1
NCU02996T0	Pans_DSM_980:PODANSg4363.t1
NCU03355T0	Pans_DSM_980:PODANSg6479.t1
NCU04814T0	Pans_DSM_980:PODANSg2907.t1
NCU07609T0	Pans_DSM_980:PODANSg6045.t1
NCU00163T0	Pans_DSM_980:PODANSg4925.t1
NCU05575T0	Pans_DSM_980:PODANSg2812.t1
NCU04130T0	Pans_DSM_980:PODANSg8923.t1
NCU07483T0	Pans_DSM_980:PODANSg5579.t1
NCU03462T0	Pans_DSM_980:PODANSg6922.t1
NCU04137T0	Pans_DSM_980:PODANSg8173.t1
NCU04636T0	Pans_DSM_980:PODANSg7828.t1
NCU02003T0	Pans_DSM_980:PODANSg4470.t1
NCU01692T0	Pans_DSM_980:PODANSg6517.t1
NCU07839T0	Pans_DSM_980:PODANSg5542.t1
NCU03961T0	Pans_DSM_980:PODANSg3199.t1
NCU08319T0	Pans_DSM_980:PODANSg7195.t1
NCU11511T0	Pans_DSM_980:PODANSg09612.t1
NCU07153T0	Pans_DSM_980:PODANSg200.t1
NCU08730T0	Pans_DSM_980:PODANSg3891.t1
NCU03509T0	Pans_DSM_980:PODANSg6402.t1
NCU09547T0	Pans_DSM_980:PODANSg8767.t1
NCU06026T0	Pans_DSM_980:PODANSg2390.t1
NCU03039T0	Pans_DSM_980:PODANSg4267.t1
NCU07859T0	Pans_DSM_980:PODANSg5532.t1
NCU00936T0	Pans_DSM_980:PODANSg09438.t1
NCU00821T0	Pans_DSM_980:PODANSg09774.t1
NCU09804T0	Pans_DSM_980:PODANSg5976.t1
NCU05273T0	Pans_DSM_980:PODANSg6267.t1
NCU02195T0	Pans_DSM_980:PODANSg748.t1
NCU08124T0	Pans_DSM_980:PODANSg1048.t1
NCU09499T0	Pans_DSM_980:PODANSg2434.t1
NCU00032T0	Pans_DSM_980:PODANSg5372.t1
NCU06192T0	Pans_DSM_980:PODANSg4818.t1
NCU08663T0	Pans_DSM_980:PODANSg337.t1
NCU06656T0	Pans_DSM_980:PODANSg8002.t1
NCU04415T0	Pans_DSM_980:PODANSg7440.t1
NCU08709T0	Pans_DSM_980:PODANSg569.t1
NCU09575T0	Pans_DSM_980:PODANSg1053.t1
NCU08136T0	Pans_DSM_980:PODANSg1952.t1
NCU09791T0	Pans_DSM_980:PODANSg3399.t1
NCU00692T0	Pans_DSM_980:PODANSg4384.t1
NCU06685T0	Pans_DSM_980:PODANSg8989.t1
NCU03267T0	Pans_DSM_980:PODANSg09465.t1
NCU06803T0	Pans_DSM_980:PODANSg6789.t1
NCU03954T0	Pans_DSM_980:PODANSg957.t1
NCU03954T1	Pans_DSM_980:PODANSg957.t1
NCU01433T0	Pans_DSM_980:PODANSg8358.t1
NCU00904T0	Pans_DSM_980:PODANSg09419.t1
NCU09571T0	Pans_DSM_980:PODANSg1056.t1
NCU10008T0	Pans_DSM_980:PODANSg4428.t1
NCU05606T0	Pans_DSM_980:PODANSg0987.t1
NCU01502T0	Pans_DSM_980:PODANSg6320.t1
NCU01964T0	Pans_DSM_980:PODANSg023.t1
NCU07754T0	Pans_DSM_980:PODANSg8527.t1
NCU11408T0	Pans_DSM_980:PODANSg2184.t1
NCU08370T0	Pans_DSM_980:PODANSg09663.t1
NCU05598T0	Pans_DSM_980:PODANSg0996.t1
NCU09101T0	Pans_DSM_980:PODANSg4482.t1
NCU07701T0	Pans_DSM_980:PODANSg7265.t1
NCU05785T0	Pans_DSM_980:PODANSg628.t1
NCU09253T0	Pans_DSM_980:PODANSg10010.t1
NCU00665T0	Pans_DSM_980:PODANSg2018.t1
NCU06217T0	Pans_DSM_980:PODANSg5462.t1
NCU09728T0	Pans_DSM_980:PODANSg7380.t1
NCU12146T0	Pans_DSM_980:PODANSg3145.t1
NCU00575T0	Pans_DSM_980:PODANSg3980.t1
NCU03415T0	Pans_DSM_980:PODANSg7034.t1
NCU07020T0	Pans_DSM_980:PODANSg3738.t1
NCU06644T0	Pans_DSM_980:PODANSg7987.t1
NCU04389T0	Pans_DSM_980:PODANSg6202.t1
NCU00988T0	Pans_DSM_980:PODANSg09233.t1
NCU06943T0	Pans_DSM_980:PODANSg1406.t1
NCU03291T0	Pans_DSM_980:PODANSg09680.t1
NCU00631T0	Pans_DSM_980:PODANSg3897.t1
NCU03606T0	Pans_DSM_980:PODANSg7899.t1
NCU10853T0	Pans_DSM_980:PODANSg441.t1
NCU05850T0	Pans_DSM_980:PODANSg649.t1
NCU07584T0	Pans_DSM_980:PODANSg304.t1
NCU07590T0	Pans_DSM_980:PODANSg298.t1
NCU07246T0	Pans_DSM_980:PODANSg254.t1
NCU03657T1	Pans_DSM_980:PODANSg8409.t1
NCU03657T0	Pans_DSM_980:PODANSg8409.t1
NCU03972T0	Pans_DSM_980:PODANSg3194.t1
NCU06847T0	Pans_DSM_980:PODANSg6573.t1
NCU09247T0	Pans_DSM_980:PODANSg10003.t1
NCU02586T0	Pans_DSM_980:PODANSg5820.t1
NCU03713T0	Pans_DSM_980:PODANSg8138.t1
NCU07874T0	Pans_DSM_980:PODANSg5503.t1
NCU04474T0	Pans_DSM_980:PODANSg1655.t1
NCU04041T0	Pans_DSM_980:PODANSg3071.t1
NCU02582T0	Pans_DSM_980:PODANSg09932.t1
NCU00453T0	Pans_DSM_980:PODANSg4963.t1
NCU00064T0	Pans_DSM_980:PODANSg5341.t1
NCU05079T0	Pans_DSM_980:PODANSg2160.t1
NCU06409T0	Pans_DSM_980:PODANSg5435.t1
NCU04192T0	Pans_DSM_980:PODANSg8736.t1
NCU07334T0	Pans_DSM_980:PODANSg3702.t1
NCU05627T0	Pans_DSM_980:PODANSg586.t1
NCU09024T0	Pans_DSM_980:PODANSg1986.t1
NCU05211T0	Pans_DSM_980:PODANSg3772.t1
NCU02716T0	Pans_DSM_980:PODANSg2103.t1
NCU07714T0	Pans_DSM_980:PODANSg7223.t1
NCU00023T0	Pans_DSM_980:PODANSg4956.t1
NCU02456T0	Pans_DSM_980:PODANSg2408.t1
NCU04938T0	Pans_DSM_980:PODANSg385.t1
NCU08626T0	Pans_DSM_980:PODANSg09313.t1
NCU02147T0	Pans_DSM_980:PODANSg4230.t1
NCU06854T0	Pans_DSM_980:PODANSg7100.t1
NCU11452T0	Pans_DSM_980:PODANSg09518.t1
NCU04986T0	Pans_DSM_980:PODANSg435.t1
NCU07893T0	Pans_DSM_980:PODANSg399.t1
NCU03500T0	Pans_DSM_980:PODANSg6987.t1
NCU08935T0	Pans_DSM_980:PODANSg9167.t1
NCU05805T0	Pans_DSM_980:PODANSg674.t1
NCU00289T0	Pans_DSM_980:PODANSg5146.t1
NCU00196T0	Pans_DSM_980:PODANSg5483.t1
NCU05259T0	Pans_DSM_980:PODANSg6239.t1
NCU10546T0	Pans_DSM_980:PODANSg7985.t1
NCU02787T0	Pans_DSM_980:PODANSg09984.t1
NCU09564T0	Pans_DSM_980:PODANSg1196.t1
NCU05288T0	Pans_DSM_980:PODANSg6240.t1
NCU01094T0	Pans_DSM_980:PODANSg8595.t1
NCU00829T0	Pans_DSM_980:PODANSg4114.t1
NCU01968T0	Pans_DSM_980:PODANSg019.t1
NCU08779T1	Pans_DSM_980:PODANSg4539.t1
NCU08779T0	Pans_DSM_980:PODANSg4539.t1
NCU06441T0	Pans_DSM_980:PODANSg5397.t1
NCU07442T0	Pans_DSM_980:PODANSg4418.t1
NCU05853T0	Pans_DSM_980:PODANSg623.t1
NCU07916T0	Pans_DSM_980:PODANSg7748.t1
NCU02840T0	Pans_DSM_980:PODANSg10074.t1
NCU01019T0	Pans_DSM_980:PODANSg7932.t1
NCU04581T0	Pans_DSM_980:PODANSg8180.t1
NCU02966T0	Pans_DSM_980:PODANSg4344.t1
NCU00794T0	Pans_DSM_980:PODANSg09825.t1
NCU07692T0	Pans_DSM_980:PODANSg7261.t1
NCU11705T0	Pans_DSM_980:PODANSg6058.t1
NCU00193T0	Pans_DSM_980:PODANSg5490.t1
NCU05064T0	Pans_DSM_980:PODANSg1619.t1
NCU02074T0	Pans_DSM_980:PODANSg09480.t1
NCU06666T0	Pans_DSM_980:PODANSg7959.t1
NCU04001T0	Pans_DSM_980:PODANSg920.t1
NCU11271T0	Pans_DSM_980:PODANSg8266.t1
NCU04841T0	Pans_DSM_980:PODANSg2889.t1
NCU08012T0	Pans_DSM_980:PODANSg7415.t1
NCU07528T0	Pans_DSM_980:PODANSg4564.t1
NCU08840T0	Pans_DSM_980:PODANSg3757.t1
NCU11170T0	Pans_DSM_980:PODANSg5306.t1
NCU03064T0	Pans_DSM_980:PODANSg5907.t1
NCU02549T0	Pans_DSM_980:PODANSg09919.t1
NCU00955T0	Pans_DSM_980:PODANSg5836.t1
NCU08371T0	Pans_DSM_980:PODANSg5627.t1
NCU01936T0	Pans_DSM_980:PODANSg047.t1
NCU09673T0	Pans_DSM_980:PODANSg187.t1
NCU05836T0	Pans_DSM_980:PODANSg7492.t1
NCU04713T0	Pans_DSM_980:PODANSg3219.t1
NCU00642T0	Pans_DSM_980:PODANSg3905.t1
NCU04131T0	Pans_DSM_980:PODANSg8982.t1
NCU02650T0	Pans_DSM_980:PODANSg4184.t1
NCU09807T0	Pans_DSM_980:PODANSg5974.t1
NCU00428T0	Pans_DSM_980:PODANSg5041.t1
NCU04270T0	Pans_DSM_980:PODANSg9102.t1
NCU03482T0	Pans_DSM_980:PODANSg6945.t1
NCU05807T0	Pans_DSM_980:PODANSg675.t1
NCU11242T0	Pans_DSM_980:PODANSg09289.t1
NCU00493T0	Pans_DSM_980:PODANSg5066.t1
NCU01549T0	Pans_DSM_980:PODANSg6358.t1
NCU04042T0	Pans_DSM_980:PODANSg3069.t1
NCU05752T0	Pans_DSM_980:PODANSg762.t1
NCU08228T0	Pans_DSM_980:PODANSg4717.t1
NCU02542T0	Pans_DSM_980:PODANSg09944.t1
NCU02542T1	Pans_DSM_980:PODANSg09944.t1
NCU01333T0	Pans_DSM_980:PODANSg8084.t1
NCU06444T0	Pans_DSM_980:PODANSg5416.t1
NCU09223T0	Pans_DSM_980:PODANSg5718.t1
NCU04859T0	Pans_DSM_980:PODANSg6021.t1
NCU01178T0	Pans_DSM_980:PODANSg8915.t1
NCU06246T0	Pans_DSM_980:PODANSg5288.t1
NCU07930T0	Pans_DSM_980:PODANSg471.t1
NCU00711T0	Pans_DSM_980:PODANSg09737.t1
NCU09843T0	Pans_DSM_980:PODANSg9189.t1
NCU09757T0	Pans_DSM_980:PODANSg6855.t1
NCU06056T0	Pans_DSM_980:PODANSg2379.t1
NCU00754T0	Pans_DSM_980:PODANSg09872.t1
NCU05385T0	Pans_DSM_980:PODANSg6827.t1
NCU03855T0	Pans_DSM_980:PODANSg973.t1
NCU09208T0	Pans_DSM_980:PODANSg4077.t1
NCU10007T0	Pans_DSM_980:PODANSg4427.t1
NCU10007T1	Pans_DSM_980:PODANSg4427.t1
NCU06033T0	Pans_DSM_980:PODANSg2350.t1
NCU08669T0	Pans_DSM_980:PODANSg340.t1
NCU04383T0	Pans_DSM_980:PODANSg6181.t1
NCU00721T0	Pans_DSM_980:PODANSg09794.t1
NCU11306T0	Pans_DSM_980:PODANSg1353.t1
NCU08346T0	Pans_DSM_980:PODANSg09646.t1
NCU10987T0	Pans_DSM_980:PODANSg10017.t1
NCU02009T0	Pans_DSM_980:PODANSg4461.t1
NCU08719T0	Pans_DSM_980:PODANSg3847.t1
NCU04528T0	Pans_DSM_980:PODANSg1235.t1
NCU07400T0	Pans_DSM_980:PODANSg5726.t1
NCU03973T0	Pans_DSM_980:PODANSg3195.t1
NCU10080T0	Pans_DSM_980:PODANSg2679.t1
NCU00167T0	Pans_DSM_980:PODANSg5473.t1
NCU01269T0	Pans_DSM_980:PODANSg8063.t1
NCU01181T0	Pans_DSM_980:PODANSg8909.t1
NCU01756T0	Pans_DSM_980:PODANSg6587.t1
NCU04481T0	Pans_DSM_980:PODANSg7633.t1
NCU06895T0	Pans_DSM_980:PODANSg1375.t1
NCU01540T0	Pans_DSM_980:PODANSg6348.t1
NCU06041T0	Pans_DSM_980:PODANSg2352.t1
NCU06428T0	Pans_DSM_980:PODANSg5428.t1
NCU02203T0	Pans_DSM_980:PODANSg1999.t1
NCU07489T0	Pans_DSM_980:PODANSg09961.t1
NCU00915T0	Pans_DSM_980:PODANSg3945.t1
NCU03336T0	Pans_DSM_980:PODANSg6406.t1
NCU00772T0	Pans_DSM_980:PODANSg09849.t1
NCU05427T0	Pans_DSM_980:PODANSg7092.t1
NCU08272T0	Pans_DSM_980:PODANSg7116.t1
NCU05343T0	Pans_DSM_980:PODANSg3882.t1
NCU08598T0	Pans_DSM_980:PODANSg5772.t1
NCU05683T0	Pans_DSM_980:PODANSg2515.t1
NCU01141T0	Pans_DSM_980:PODANSg8541.t1
NCU03076T0	Pans_DSM_980:PODANSg5887.t1
NCU03649T0	Pans_DSM_980:PODANSg8968.t1
NCU05578T0	Pans_DSM_980:PODANSg2817.t1
NCU09737T0	Pans_DSM_980:PODANSg7422.t1
NCU02674T0	Pans_DSM_980:PODANSg2041.t1
NCU09076T0	Pans_DSM_980:PODANSg4216.t1
NCU06149T0	Pans_DSM_980:PODANSg2731.t1
NCU02534T0	Pans_DSM_980:PODANSg10140.t1
NCU05843T0	Pans_DSM_980:PODANSg2249.t1
NCU06718T0	Pans_DSM_980:PODANSg8933.t1
NCU09319T0	Pans_DSM_980:PODANSg5942.t1
NCU07732T0	Pans_DSM_980:PODANSg7379.t1
NCU07732T1	Pans_DSM_980:PODANSg7379.t1
NCU01303T0	Pans_DSM_980:PODANSg8023.t1
NCU06336T0	Pans_DSM_980:PODANSg3635.t1
NCU00776T0	Pans_DSM_980:PODANSg09832.t1
NCU08998T0	Pans_DSM_980:PODANSg5164.t1
NCU08998T1	Pans_DSM_980:PODANSg5164.t1
NCU06231T0	Pans_DSM_980:PODANSg5287.t1
NCU09347T0	Pans_DSM_980:PODANSg501.t1
NCU01231T0	Pans_DSM_980:PODANSg8520.t1
NCU08216T0	Pans_DSM_980:PODANSg4727.t1
NCU07001T0	Pans_DSM_980:PODANSg3682.t1
NCU01913T0	Pans_DSM_980:PODANSg067.t1
NCU09321T0	Pans_DSM_980:PODANSg5940.t1
NCU06870T0	Pans_DSM_980:PODANSg1677.t1
NCU05994T0	Pans_DSM_980:PODANSg3050.t1
NCU00410T0	Pans_DSM_980:PODANSg5221.t1
NCU03668T0	Pans_DSM_980:PODANSg8135.t1
NCU03339T0	Pans_DSM_980:PODANSg6451.t1
NCU00784T0	Pans_DSM_980:PODANSg09837.t1
NCU07199T0	Pans_DSM_980:PODANSg259.t1
NCU03597T0	Pans_DSM_980:PODANSg8457.t1
NCU03633T0	Pans_DSM_980:PODANSg8779.t1
NCU00905T0	Pans_DSM_980:PODANSg09420.t1
NCU04514T0	Pans_DSM_980:PODANSg7665.t1
NCU01053T0	Pans_DSM_980:PODANSg546.t1
NCU06358T0	Pans_DSM_980:PODANSg3637.t1
NCU02224T0	Pans_DSM_980:PODANSg1783.t1
NCU08114T0	Pans_DSM_980:PODANSg5574.t1
NCU00182T0	Pans_DSM_980:PODANSg5475.t1
NCU04465T0	Pans_DSM_980:PODANSg3816.t1
NCU04653T0	Pans_DSM_980:PODANSg8085.t1
NCU09798T0	Pans_DSM_980:PODANSg2368.t1
NCU06779T0	Pans_DSM_980:PODANSg6768.t1
NCU08297T0	Pans_DSM_980:PODANSg6301.t1
NCU08297T1	Pans_DSM_980:PODANSg6301.t1
NCU00423T0	Pans_DSM_980:PODANSg5240.t1
NCU06271T0	Pans_DSM_980:PODANSg5027.t1
NCU08194T0	Pans_DSM_980:PODANSg4594.t1
NCU09678T0	Pans_DSM_980:PODANSg184.t1
NCU02089T0	Pans_DSM_980:PODANSg09520.t1
NCU06449T0	Pans_DSM_980:PODANSg5393.t1
NCU06799T0	Pans_DSM_980:PODANSg6791.t1
NCU05715T0	Pans_DSM_980:PODANSg2553.t1
NCU04111T0	Pans_DSM_980:PODANSg8166.t1
NCU01919T0	Pans_DSM_980:PODANSg062.t1
NCU04457T0	Pans_DSM_980:PODANSg7598.t1
NCU03325T0	Pans_DSM_980:PODANSg5659.t1
NCU04108T0	Pans_DSM_980:PODANSg8163.t1
NCU04414T0	Pans_DSM_980:PODANSg7459.t1
NCU04089T0	Pans_DSM_980:PODANSg3250.t1
NCU02310T0	Pans_DSM_980:PODANSg1811.t1
NCU04092T0	Pans_DSM_980:PODANSg3242.t1
NCU02795T0	Pans_DSM_980:PODANSg10018.t1
NCU06371T0	Pans_DSM_980:PODANSg7126.t1
NCU05564T0	Pans_DSM_980:PODANSg2843.t1
NCU01086T0	Pans_DSM_980:PODANSg8616.t1
NCU05198T0	Pans_DSM_980:PODANSg3733.t1
NCU04326T0	Pans_DSM_980:PODANSg9143.t1
NCU00512T0	Pans_DSM_980:PODANSg4376.t1
NCU03823T0	Pans_DSM_980:PODANSg8814.t1
NCU04646T0	Pans_DSM_980:PODANSg8185.t1
NCU07779T0	Pans_DSM_980:PODANSg8201.t1
NCU04008T0	Pans_DSM_980:PODANSg915.t1
NCU08197T0	Pans_DSM_980:PODANSg4596.t1
NCU06418T0	Pans_DSM_980:PODANSg5430.t1
NCU06341T0	Pans_DSM_980:PODANSg3618.t1
NCU06669T0	Pans_DSM_980:PODANSg7962.t1
NCU07923T0	Pans_DSM_980:PODANSg411.t1
NCU09521T0	Pans_DSM_980:PODANSg2468.t1
NCU01235T0	Pans_DSM_980:PODANSg8517.t1
NCU08708T0	Pans_DSM_980:PODANSg568.t1
NCU08312T0	Pans_DSM_980:PODANSg7215.t1
NCU01449T0	Pans_DSM_980:PODANSg8332.t1
NCU01449T1	Pans_DSM_980:PODANSg8332.t1
NCU01455T0	Pans_DSM_980:PODANSg8338.t1
NCU04656T0	Pans_DSM_980:PODANSg8094.t1
NCU02148T0	Pans_DSM_980:PODANSg4474.t1
NCU04534T0	Pans_DSM_980:PODANSg1252.t1
NCU02495T0	Pans_DSM_980:PODANSg09715.t1
NCU12009T0	Pans_DSM_980:PODANSg2578.t1
NCU03396T0	Pans_DSM_980:PODANSg7028.t1
NCU04924T0	Pans_DSM_980:PODANSg6093.t1
NCU03944T0	Pans_DSM_980:PODANSg933.t1
NCU01882T0	Pans_DSM_980:PODANSg089.t1
NCU03258T0	Pans_DSM_980:PODANSg09530.t1
NCU07619T0	Pans_DSM_980:PODANSg284.t1
NCU03548T0	Pans_DSM_980:PODANSg6996.t1
NCU08706T0	Pans_DSM_980:PODANSg566.t1
NCU07094T0	Pans_DSM_980:PODANSg3354.t1
NCU07952T0	Pans_DSM_980:PODANSg457.t1
NCU05308T0	Pans_DSM_980:PODANSg6221.t1
NCU07381T0	Pans_DSM_980:PODANSg4275.t1
NCU02536T0	Pans_DSM_980:PODANSg10142.t1
NCU05513T0	Pans_DSM_980:PODANSg2863.t1
NCU00089T0	Pans_DSM_980:PODANSg5318.t1
NCU02343T0	Pans_DSM_980:PODANSg1441.t1
NCU03922T0	Pans_DSM_980:PODANSg3027.t1
NCU05664T0	Pans_DSM_980:PODANSg2538.t1
NCU08687T0	Pans_DSM_980:PODANSg6132.t1
NCU11580T0	Pans_DSM_980:PODANSg10085.t1
NCU02457T0	Pans_DSM_980:PODANSg2407.t1
NCU01216T0	Pans_DSM_980:PODANSg8260.t1
NCU01386T0	Pans_DSM_980:PODANSg8757.t1
NCU02012T0	Pans_DSM_980:PODANSg4464.t1
NCU03965T0	Pans_DSM_980:PODANSg3191.t1
NCU09629T0	Pans_DSM_980:PODANSg6906.t1
NCU06194T0	Pans_DSM_980:PODANSg4820.t1
NCU06277T0	Pans_DSM_980:PODANSg5185.t1
NCU00722T0	Pans_DSM_980:PODANSg09798.t1
NCU02853T0	Pans_DSM_980:PODANSg09290.t1
NCU07092T0	Pans_DSM_980:PODANSg3353.t1
NCU01797T0	Pans_DSM_980:PODANSg6719.t1
NCU09930T0	Pans_DSM_980:PODANSg3603.t1
NCU03857T0	Pans_DSM_980:PODANSg976.t1
NCU07395T0	Pans_DSM_980:PODANSg5703.t1
NCU09132T0	Pans_DSM_980:PODANSg09608.t1
NCU10042T0	Pans_DSM_980:PODANSg5750.t1
NCU10042T1	Pans_DSM_980:PODANSg5750.t1
NCU10276T0	Pans_DSM_980:PODANSg4672.t1
NCU08650T0	Pans_DSM_980:PODANSg349.t1
NCU12076T0	Pans_DSM_980:PODANSg2736.t1
NCU00295T0	Pans_DSM_980:PODANSg5002.t1
NCU09810T0	Pans_DSM_980:PODANSg5971.t1
NCU08423T0	Pans_DSM_980:PODANSg584.t1
NCU11222T0	Pans_DSM_980:PODANSg6314.t1
NCU03066T0	Pans_DSM_980:PODANSg5909.t1
NCU05028T0	Pans_DSM_980:PODANSg2282.t1
NCU07340T0	Pans_DSM_980:PODANSg345.t1
NCU10468T0	Pans_DSM_980:PODANSg8068.t1
NCU06187T0	Pans_DSM_980:PODANSg4832.t1
NCU06593T0	Pans_DSM_980:PODANSg7496.t1
NCU06489T0	Pans_DSM_980:PODANSg5362.t1
NCU04391T0	Pans_DSM_980:PODANSg6200.t1
NCU00801T0	Pans_DSM_980:PODANSg09815.t1
NCU03257T0	Pans_DSM_980:PODANSg09536.t1
NCU08364T0	Pans_DSM_980:PODANSg09643.t1
NCU00434T0	Pans_DSM_980:PODANSg5029.t1
NCU01443T0	Pans_DSM_980:PODANSg8344.t1
NCU03662T0	Pans_DSM_980:PODANSg8896.t1
NCU03699T0	Pans_DSM_980:PODANSg9054.t1
NCU08983T0	Pans_DSM_980:PODANSg5143.t1
NCU03550T0	Pans_DSM_980:PODANSg6998.t1
NCU02785T0	Pans_DSM_980:PODANSg09600.t1
NCU03768T1	Pans_DSM_980:PODANSg9008.t1
NCU03768T0	Pans_DSM_980:PODANSg9008.t1
NCU03768T2	Pans_DSM_980:PODANSg9008.t1
NCU01961T0	Pans_DSM_980:PODANSg026.t1
NCU04418T0	Pans_DSM_980:PODANSg7438.t1
NCU11642T0	Pans_DSM_980:PODANSg8688.t1
NCU05526T0	Pans_DSM_980:PODANSg2772.t1
NCU09252T0	Pans_DSM_980:PODANSg10023.t1
NCU02004T0	Pans_DSM_980:PODANSg4469.t1
NCU04343T0	Pans_DSM_980:PODANSg6177.t1
NCU02541T0	Pans_DSM_980:PODANSg10150.t1
NCU00181T0	Pans_DSM_980:PODANSg5476.t1
NCU01234T0	Pans_DSM_980:PODANSg8518.t1
NCU09659T0	Pans_DSM_980:PODANSg3831.t1
NCU07187T0	Pans_DSM_980:PODANSg223.t1
NCU00290T0	Pans_DSM_980:PODANSg5147.t1
NCU06270T0	Pans_DSM_980:PODANSg5032.t1
NCU04272T0	Pans_DSM_980:PODANSg9104.t1
NCU02296T0	Pans_DSM_980:PODANSg1804.t1
NCU01595T0	Pans_DSM_980:PODANSg6642.t1
NCU03495T0	Pans_DSM_980:PODANSg6952.t1
NCU09980T0	Pans_DSM_980:PODANSg3575.t1
NCU09025T0	Pans_DSM_980:PODANSg1835.t1
NCU04096T0	Pans_DSM_980:PODANSg8942.t1
NCU08471T0	Pans_DSM_980:PODANSg6609.t1
NCU04143T0	Pans_DSM_980:PODANSg8192.t1
NCU04002T0	Pans_DSM_980:PODANSg919.t1
NCU04783T0	Pans_DSM_980:PODANSg2948.t1
NCU04761T0	Pans_DSM_980:PODANSg3005.t1
NCU05782T0	Pans_DSM_980:PODANSg631.t1
NCU07987T0	Pans_DSM_980:PODANSg7402.t1
NCU00035T0	Pans_DSM_980:PODANSg5375.t1
NCU01414T0	Pans_DSM_980:PODANSg7875.t1
NCU01304T0	Pans_DSM_980:PODANSg8043.t1
NCU06942T0	Pans_DSM_980:PODANSg1405.t1
NCU00070T0	Pans_DSM_980:PODANSg5339.t1
NCU01321T0	Pans_DSM_980:PODANSg8041.t1
NCU05218T0	Pans_DSM_980:PODANSg3766.t1
NCU04231T0	Pans_DSM_980:PODANSg9126.t1
NCU02260T0	Pans_DSM_980:PODANSg1765.t1
NCU08844T0	Pans_DSM_980:PODANSg3758.t1
NCU00892T0	Pans_DSM_980:PODANSg09389.t1
NCU10852T0	Pans_DSM_980:PODANSg5649.t1
NCU08428T0	Pans_DSM_980:PODANSg494.t1
NCU09368T0	Pans_DSM_980:PODANSg2130.t1
NCU07985T0	Pans_DSM_980:PODANSg7393.t1
NCU11358T0	Pans_DSM_980:PODANSg6047.t1
NCU07682T0	Pans_DSM_980:PODANSg7163.t1
NCU07682T1	Pans_DSM_980:PODANSg7163.t1
NCU00161T0	Pans_DSM_980:PODANSg4982.t1
NCU00421T0	Pans_DSM_980:PODANSg5238.t1
NCU00526T0	Pans_DSM_980:PODANSg4018.t1
NCU05585T0	Pans_DSM_980:PODANSg1009.t1
NCU09788T0	Pans_DSM_980:PODANSg3405.t1
NCU01273T0	Pans_DSM_980:PODANSg8054.t1
NCU06526T0	Pans_DSM_980:PODANSg1554.t1
NCU07392T0	Pans_DSM_980:PODANSg5712.t1
NCU09211T0	Pans_DSM_980:PODANSg4076.t1
NCU10059T0	Pans_DSM_980:PODANSg2153.t1
NCU09526T0	Pans_DSM_980:PODANSg2447.t1
NCU01973T0	Pans_DSM_980:PODANSg014.t1
NCU00916T0	Pans_DSM_980:PODANSg09410.t1
NCU03998T0	Pans_DSM_980:PODANSg921.t1
NCU11562T0	Pans_DSM_980:PODANSg4245.t1
NCU06279T0	Pans_DSM_980:PODANSg4988.t1
NCU02565T0	Pans_DSM_980:PODANSg5814.t1
NCU05104T0	Pans_DSM_980:PODANSg3856.t1
NCU06245T0	Pans_DSM_980:PODANSg5297.t1
NCU06697T0	Pans_DSM_980:PODANSg9020.t1
NCU00782T0	Pans_DSM_980:PODANSg09838.t1
NCU03021T0	Pans_DSM_980:PODANSg10044.t1
NCU02321T0	Pans_DSM_980:PODANSg1211.t1
NCU09982T0	Pans_DSM_980:PODANSg3574.t1
NCU00911T0	Pans_DSM_980:PODANSg09422.t1
NCU06843T0	Pans_DSM_980:PODANSg6566.t1
NCU06296T0	Pans_DSM_980:PODANSg7717.t1
NCU08512T0	Pans_DSM_980:PODANSg6596.t1
NCU01439T0	Pans_DSM_980:PODANSg8350.t1
NCU07889T0	Pans_DSM_980:PODANSg5515.t1
NCU11420T0	Pans_DSM_980:PODANSg2186.t1
NCU01480T0	Pans_DSM_980:PODANSg8304.t1
NCU04118T0	Pans_DSM_980:PODANSg8818.t1
NCU06722T0	Pans_DSM_980:PODANSg8929.t1
NCU06067T0	Pans_DSM_980:PODANSg1856.t1
NCU09391T0	Pans_DSM_980:PODANSg1143.t1
NCU09093T0	Pans_DSM_980:PODANSg4481.t1
NCU10368T0	Pans_DSM_980:PODANSg582.t1
NCU03938T0	Pans_DSM_980:PODANSg2976.t1
NCU03217T0	Pans_DSM_980:PODANSg09417.t1
NCU05791T0	Pans_DSM_980:PODANSg702.t1
NCU03728T0	Pans_DSM_980:PODANSg8796.t1
NCU07458T0	Pans_DSM_980:PODANSg5682.t1
NCU01633T0	Pans_DSM_980:PODANSg7065.t1
NCU03347T0	Pans_DSM_980:PODANSg6426.t1
NCU00649T0	Pans_DSM_980:PODANSg09475.t1
NCU04078T0	Pans_DSM_980:PODANSg3233.t1
NCU06613T0	Pans_DSM_980:PODANSg7518.t1
NCU01367T0	Pans_DSM_980:PODANSg8722.t1
NCU01066T0	Pans_DSM_980:PODANSg1060.t1
NCU00059T0	Pans_DSM_980:PODANSg5346.t1
NCU06430T0	Pans_DSM_980:PODANSg5420.t1
NCU01522T0	Pans_DSM_980:PODANSg6328.t1
NCU03169T0	Pans_DSM_980:PODANSg3896.t1
NCU05143T0	Pans_DSM_980:PODANSg868.t1
NCU08514T0	Pans_DSM_980:PODANSg6595.t1
NCU09756T0	Pans_DSM_980:PODANSg6854.t1
NCU11215T0	Pans_DSM_980:PODANSg3090.t1
NCU01267T0	Pans_DSM_980:PODANSg8009.t1
NCU06230T0	Pans_DSM_980:PODANSg5286.t1
NCU03466T0	Pans_DSM_980:PODANSg6950.t1
NCU05862T0	Pans_DSM_980:PODANSg745.t1
NCU00007T0	Pans_DSM_980:PODANSg4991.t1
NCU01324T0	Pans_DSM_980:PODANSg8062.t1
NCU00589T0	Pans_DSM_980:PODANSg4004.t1
NCU03834T0	Pans_DSM_980:PODANSg9086.t1
NCU06989T0	Pans_DSM_980:PODANSg3668.t1
NCU04672T0	Pans_DSM_980:PODANSg7793.t1
NCU07420T0	Pans_DSM_980:PODANSg5742.t1
NCU04429T0	Pans_DSM_980:PODANSg7523.t1
NCU00494T0	Pans_DSM_980:PODANSg5067.t1
NCU06183T0	Pans_DSM_980:PODANSg5228.t1
NCU03009T0	Pans_DSM_980:PODANSg4056.t1
NCU11288T0	Pans_DSM_980:PODANSg1572.t1
NCU06132T0	Pans_DSM_980:PODANSg1916.t1
NCU01435T0	Pans_DSM_980:PODANSg8354.t1
NCU00691T0	Pans_DSM_980:PODANSg4387.t1
NCU03678T0	Pans_DSM_980:PODANSg8157.t1
NCU02690T0	Pans_DSM_980:PODANSg2053.t1
NCU02015T0	Pans_DSM_980:PODANSg4458.t1
NCU07558T0	Pans_DSM_980:PODANSg5110.t1
NCU03229T0	Pans_DSM_980:PODANSg09457.t1
NCU05987T0	Pans_DSM_980:PODANSg3041.t1
NCU10715T0	Pans_DSM_980:PODANSg1700.t1
NCU05282T0	Pans_DSM_980:PODANSg6259.t1
NCU04504T0	Pans_DSM_980:PODANSg7655.t1
NCU03231T0	Pans_DSM_980:PODANSg09459.t1
NCU03107T0	Pans_DSM_980:PODANSg5809.t1
NCU00605T0	Pans_DSM_980:PODANSg3934.t1
NCU05452T0	Pans_DSM_980:PODANSg7086.t1
NCU07076T0	Pans_DSM_980:PODANSg3059.t1
NCU03748T0	Pans_DSM_980:PODANSg8147.t1
NCU04600T0	Pans_DSM_980:PODANSg7814.t1
NCU04289T0	Pans_DSM_980:PODANSg8848.t1
NCU09034T0	Pans_DSM_980:PODANSg707.t1
NCU00608T0	Pans_DSM_980:PODANSg3937.t1
NCU05302T0	Pans_DSM_980:PODANSg6224.t1
NCU10927T0	Pans_DSM_980:PODANSg7278.t1
NCU04013T0	Pans_DSM_980:PODANSg936.t1
NCU04013T1	Pans_DSM_980:PODANSg936.t1
NCU01195T0	Pans_DSM_980:PODANSg8412.t1
NCU00985T0	Pans_DSM_980:PODANSg4324.t1
NCU07949T0	Pans_DSM_980:PODANSg460.t1
NCU01932T0	Pans_DSM_980:PODANSg050.t1
NCU09115T0	Pans_DSM_980:PODANSg5648.t1
NCU09220T0	Pans_DSM_980:PODANSg5716.t1
NCU04354T0	Pans_DSM_980:PODANSg6277.t1
NCU11803T0	Pans_DSM_980:PODANSg3760.t1
NCU09742T0	Pans_DSM_980:PODANSg7212.t1
NCU00536T0	Pans_DSM_980:PODANSg4040.t1
NCU02751T0	Pans_DSM_980:PODANSg2070.t1
NCU11685T0	Pans_DSM_980:PODANSg9198.t1
NCU05363T0	Pans_DSM_980:PODANSg3851.t1
NCU06419T0	Pans_DSM_980:PODANSg5429.t1
NCU07461T0	Pans_DSM_980:PODANSg5685.t1
NCU02078T0	Pans_DSM_980:PODANSg09482.t1
NCU09384T0	Pans_DSM_980:PODANSg2122.t1
NCU09068T0	Pans_DSM_980:PODANSg4417.t1
NCU10262T0	Pans_DSM_980:PODANSg09986.t1
NCU04173T0	Pans_DSM_980:PODANSg8977.t1
NCU04173T1	Pans_DSM_980:PODANSg8977.t1
NCU00412T0	Pans_DSM_980:PODANSg5219.t1
NCU00865T0	Pans_DSM_980:PODANSg4072.t1
NCU09317T0	Pans_DSM_980:PODANSg5946.t1
NCU09831T0	Pans_DSM_980:PODANSg113.t1
NCU06173T0	Pans_DSM_980:PODANSg5210.t1
NCU03695T0	Pans_DSM_980:PODANSg9067.t1
NCU08967T0	Pans_DSM_980:PODANSg9187.t1
NCU05095T0	Pans_DSM_980:PODANSg5139.t1
NCU07531T0	Pans_DSM_980:PODANSg4567.t1
NCU05587T0	Pans_DSM_980:PODANSg1007.t1
NCU03187T0	Pans_DSM_980:PODANSg4199.t1
NCU02746T0	Pans_DSM_980:PODANSg2076.t1
NCU06159T0	Pans_DSM_980:PODANSg1948.t1
NCU09533T0	Pans_DSM_980:PODANSg8697.t1
NCU04014T0	Pans_DSM_980:PODANSg3214.t1
NCU04730T0	Pans_DSM_980:PODANSg2992.t1
NCU08503T0	Pans_DSM_980:PODANSg6601.t1
NCU10189T0	Pans_DSM_980:PODANSg2962.t1
NCU03055T0	Pans_DSM_980:PODANSg5925.t1
NCU03608T0	Pans_DSM_980:PODANSg7891.t1
NCU02165T0	Pans_DSM_980:PODANSg4400.t1
NCU06089T0	Pans_DSM_980:PODANSg1697.t1
NCU05383T0	Pans_DSM_980:PODANSg6830.t1
NCU04598T0	Pans_DSM_980:PODANSg7818.t1
NCU03637T0	Pans_DSM_980:PODANSg8782.t1
NCU03795T0	Pans_DSM_980:PODANSg9042.t1
NCU04633T0	Pans_DSM_980:PODANSg9057.t1
NCU06760T0	Pans_DSM_980:PODANSg6632.t1
NCU00528T0	Pans_DSM_980:PODANSg4020.t1
NCU00602T0	Pans_DSM_980:PODANSg4008.t1
NCU06435T0	Pans_DSM_980:PODANSg5426.t1
NCU02663T0	Pans_DSM_980:PODANSg2033.t1
NCU08551T0	Pans_DSM_980:PODANSg4666.t1
NCU01652T0	Pans_DSM_980:PODANSg6532.t1
NCU05316T0	Pans_DSM_980:PODANSg8665.t1
NCU07362T0	Pans_DSM_980:PODANSg4310.t1
NCU03890T0	Pans_DSM_980:PODANSg3162.t1
NCU11927T0	Pans_DSM_980:PODANSg6423.t1
NCU00241T0	Pans_DSM_980:PODANSg4764.t1
NCU06052T0	Pans_DSM_980:PODANSg2375.t1
NCU00585T0	Pans_DSM_980:PODANSg3995.t1
NCU06179T0	Pans_DSM_980:PODANSg5203.t1
NCU08850T0	Pans_DSM_980:PODANSg153.t1
NCU08167T0	Pans_DSM_980:PODANSg1094.t1
NCU00392T0	Pans_DSM_980:PODANSg4846.t1
NCU08997T0	Pans_DSM_980:PODANSg5128.t1
NCU04065T0	Pans_DSM_980:PODANSg3208.t1
NCU09388T0	Pans_DSM_980:PODANSg2119.t1
NCU07675T0	Pans_DSM_980:PODANSg7170.t1
NCU09864T0	Pans_DSM_980:PODANSg3246.t1
NCU02046T0	Pans_DSM_980:PODANSg5706.t1
NCU06054T0	Pans_DSM_980:PODANSg2377.t1
NCU08560T0	Pans_DSM_980:PODANSg4651.t1
NCU07171T0	Pans_DSM_980:PODANSg234.t1
NCU03238T0	Pans_DSM_980:PODANSg09541.t1
NCU09337T0	Pans_DSM_980:PODANSg510.t1
NCU05775T0	Pans_DSM_980:PODANSg609.t1
NCU03188T0	Pans_DSM_980:PODANSg4195.t1
NCU06924T0	Pans_DSM_980:PODANSg1515.t1
NCU08715T0	Pans_DSM_980:PODANSg495.t1
NCU00118T0	Pans_DSM_980:PODANSg4812.t1
NCU00913T0	Pans_DSM_980:PODANSg09425.t1
NCU09680T0	Pans_DSM_980:PODANSg182.t1
NCU09056T0	Pans_DSM_980:PODANSg1475.t1
NCU04692T0	Pans_DSM_980:PODANSg2987.t1
NCU07685T0	Pans_DSM_980:PODANSg7231.t1
NCU08145T0	Pans_DSM_980:PODANSg1949.t1
NCU01057T0	Pans_DSM_980:PODANSg8292.t1
NCU01095T0	Pans_DSM_980:PODANSg8625.t1
NCU07850T0	Pans_DSM_980:PODANSg5536.t1
NCU03175T0	Pans_DSM_980:PODANSg4196.t1
NCU07960T0	Pans_DSM_980:PODANSg450.t1
NCU08126T0	Pans_DSM_980:PODANSg1041.t1
NCU10945T0	Pans_DSM_980:PODANSg1840.t1
NCU01271T0	Pans_DSM_980:PODANSg8052.t1
NCU03714T0	Pans_DSM_980:PODANSg8137.t1
NCU04935T0	Pans_DSM_980:PODANSg387.t1
NCU01651T0	Pans_DSM_980:PODANSg6525.t1
NCU07419T0	Pans_DSM_980:PODANSg5741.t1
NCU08852T0	Pans_DSM_980:PODANSg151.t1
NCU11866T0	Pans_DSM_980:PODANSg5454.t1
NCU09556T0	Pans_DSM_980:PODANSg8303.t1
NCU02811T0	Pans_DSM_980:PODANSg10066.t1
NCU10512T0	Pans_DSM_980:PODANSg7754.t1
NCU00593T0	Pans_DSM_980:PODANSg4011.t1
NCU03686T0	Pans_DSM_980:PODANSg8155.t1
NCU04185T0	Pans_DSM_980:PODANSg8948.t1
NCU06988T0	Pans_DSM_980:PODANSg3667.t1
NCU00432T0	Pans_DSM_980:PODANSg5028.t1
NCU07788T0	Pans_DSM_980:PODANSg8199.t1
NCU01758T0	Pans_DSM_980:PODANSg6317.t1
NCU11176T0	Pans_DSM_980:PODANSg4780.t1
NCU08961T0	Pans_DSM_980:PODANSg9180.t1
NCU06618T0	Pans_DSM_980:PODANSg7530.t1
NCU09860T0	Pans_DSM_980:PODANSg3243.t1
NCU10847T0	Pans_DSM_980:PODANSg09593.t1
NCU03059T0	Pans_DSM_980:PODANSg5918.t1
NCU06235T0	Pans_DSM_980:PODANSg5301.t1
NCU04259T0	Pans_DSM_980:PODANSg8839.t1
NCU05889T0	Pans_DSM_980:PODANSg1122.t1
NCU09698T0	Pans_DSM_980:PODANSg144.t1
NCU05156T0	Pans_DSM_980:PODANSg608.t1
NCU02644T1	Pans_DSM_980:PODANSg4177.t1
NCU02644T0	Pans_DSM_980:PODANSg4177.t1
NCU01160T0	Pans_DSM_980:PODANSg7947.t1
NCU02151T0	Pans_DSM_980:PODANSg4233.t1
NCU04247T0	Pans_DSM_980:PODANSg9109.t1
NCU05830T0	Pans_DSM_980:PODANSg1208.t1
NCU11385T0	Pans_DSM_980:PODANSg2412.t1
NCU03204T0	Pans_DSM_980:PODANSg5599.t1
NCU02532T0	Pans_DSM_980:PODANSg10138.t1
NCU08040T0	Pans_DSM_980:PODANSg7339.t1
NCU00468T0	Pans_DSM_980:PODANSg5004.t1
NCU02056T0	Pans_DSM_980:PODANSg5709.t1
NCU00552T0	Pans_DSM_980:PODANSg3970.t1
NCU00261T0	Pans_DSM_980:PODANSg6284.t1
NCU04158T0	Pans_DSM_980:PODANSg8959.t1
NCU05254T0	Pans_DSM_980:PODANSg6290.t1
NCU08480T0	Pans_DSM_980:PODANSg6604.t1
NCU06445T0	Pans_DSM_980:PODANSg5415.t1
NCU03737T0	Pans_DSM_980:PODANSg9063.t1
NCU08787T0	Pans_DSM_980:PODANSg4675.t1
NCU08396T0	Pans_DSM_980:PODANSg1168.t1
NCU07367T0	Pans_DSM_980:PODANSg4315.t1
NCU02555T0	Pans_DSM_980:PODANSg09925.t1
NCU09767T0	Pans_DSM_980:PODANSg555.t1
NCU03719T0	Pans_DSM_980:PODANSg8801.t1
NCU00945T0	Pans_DSM_980:PODANSg09448.t1
NCU02109T0	Pans_DSM_980:PODANSg09471.t1
NCU00122T0	Pans_DSM_980:PODANSg5447.t1
NCU06191T0	Pans_DSM_980:PODANSg4836.t1
NCU01767T0	Pans_DSM_980:PODANSg7115.t1
NCU00565T0	Pans_DSM_980:PODANSg3928.t1
NCU03764T0	Pans_DSM_980:PODANSg8392.t1
NCU02121T0	Pans_DSM_980:PODANSg4513.t1
NCU09551T0	Pans_DSM_980:PODANSg8299.t1
NCU04503T0	Pans_DSM_980:PODANSg7654.t1
NCU08945T0	Pans_DSM_980:PODANSg9141.t1
NCU03921T0	Pans_DSM_980:PODANSg3026.t1
NCU05499T0	Pans_DSM_980:PODANSg2853.t1
NCU11129T0	Pans_DSM_980:PODANSg6107.t1
NCU02591T0	Pans_DSM_980:PODANSg5826.t1
NCU04262T0	Pans_DSM_980:PODANSg8842.t1
NCU09230T0	Pans_DSM_980:PODANSg5778.t1
NCU02839T0	Pans_DSM_980:PODANSg10073.t1
NCU03018T0	Pans_DSM_980:PODANSg10050.t1
NCU11934T0	Pans_DSM_980:PODANSg7045.t1
NCU00232T0	Pans_DSM_980:PODANSg4779.t1
NCU01150T0	Pans_DSM_980:PODANSg7970.t1
NCU04312T0	Pans_DSM_980:PODANSg8861.t1
NCU03372T0	Pans_DSM_980:PODANSg6465.t1
NCU01911T0	Pans_DSM_980:PODANSg083.t1
NCU09240T0	Pans_DSM_980:PODANSg5792.t1
NCU08511T0	Pans_DSM_980:PODANSg6597.t1
NCU07064T0	Pans_DSM_980:PODANSg3017.t1
NCU07055T0	Pans_DSM_980:PODANSg3432.t1
NCU00119T0	Pans_DSM_980:PODANSg4811.t1
NCU00455T0	Pans_DSM_980:PODANSg5075.t1
NCU02940T0	Pans_DSM_980:PODANSg09240.t1
NCU07659T0	Pans_DSM_980:PODANSg6031.t1
NCU08024T0	Pans_DSM_980:PODANSg7329.t1
NCU02464T0	Pans_DSM_980:PODANSg3571.t1
NCU01290T0	Pans_DSM_980:PODANSg8076.t1
NCU04364T0	Pans_DSM_980:PODANSg6283.t1
NCU03207T0	Pans_DSM_980:PODANSg5596.t1
NCU08966T0	Pans_DSM_980:PODANSg9185.t1
NCU03253T0	Pans_DSM_980:PODANSg09529.t1
NCU08289T0	Pans_DSM_980:PODANSg7154.t1
NCU08633T0	Pans_DSM_980:PODANSg09301.t1
NCU00876T0	Pans_DSM_980:PODANSg4023.t1
NCU03754T0	Pans_DSM_980:PODANSg8970.t1
NCU01596T0	Pans_DSM_980:PODANSg6643.t1
NCU03049T0	Pans_DSM_980:PODANSg4256.t1
NCU07814T0	Pans_DSM_980:PODANSg8209.t1
NCU12147T0	Pans_DSM_980:PODANSg3144.t1
NCU05224T0	Pans_DSM_980:PODANSg3779.t1
NCU07564T0	Pans_DSM_980:PODANSg5088.t1
NCU01599T0	Pans_DSM_980:PODANSg6646.t1
NCU10675T0	Pans_DSM_980:PODANSg4806.t1
NCU07757T0	Pans_DSM_980:PODANSg8524.t1
NCU00857T0	Pans_DSM_980:PODANSg09220.t1
[truncated: 4,756 more rows]
[truncated: 7 more columns]
