# Supplementary material for: Evolutionary Conservation and Diversification of Puf RNA Binding Proteins and Their mRNA Targets
Source: PLoS Biol. 2015 Nov 20;13(11):e1002307. doi: 10.1371/journal.pbio.1002307 (PMC4654594; doi:10.1371/journal.pbio.1002307)
Supplement: S4 Dataset — (ZIP) [file pbio.1002307.s004.zip › N.crassa.fa_P.brasiliensis.fa.txt]

NCU06976T0	PAAG_02422T0
NCU01379T0	PAAG_07266T0
NCU07832T0	PAAG_06793T0
NCU05837T0	PAAG_02723T0
NCU08535T0	PAAG_08731T0
NCU06468T0	PAAG_00114T0
NCU02685T0	PAAG_04753T0
NCU07307T0	PAAG_01524T0
NCU04548T0	PAAG_07398T0
NCU07119T0	PAAG_08527T0
NCU06871T0	PAAG_05071T0
NCU07308T0	PAAG_01525T0
NCU05803T0	PAAG_08498T0
NCU00551T0	PAAG_04063T0
NCU05608T0	PAAG_01410T0
NCU08501T0	PAAG_02632T0
NCU08267T0	PAAG_01589T0
NCU08287T0	PAAG_05241T0
NCU00459T0	PAAG_06621T0
NCU02478T0	PAAG_03297T0
NCU08132T0	PAAG_03297T0
NCU04352T0	PAAG_00215T0
NCU09740T0	PAAG_03976T0
NCU11669T0	PAAG_08697T0
NCU02510T0	PAAG_00730T0
NCU00671T0	PAAG_04167T0
NCU07702T0	PAAG_00596T0
NCU00239T0	PAAG_05482T0
NCU07556T0	PAAG_01805T0
NCU02103T0	PAAG_05397T0
NCU05620T0	PAAG_02677T0
NCU02505T0	PAAG_00726T0
NCU03042T0	PAAG_05722T0
NCU05238T0	PAAG_03903T0
NCU07658T0	PAAG_00046T0
NCU09012T0	PAAG_07308T0
NCU04569T0	PAAG_07498T0
NCU03234T0	PAAG_01132T0
NCU06733T0	PAAG_01689T0
NCU05591T0	PAAG_00635T0
NCU00396T0	PAAG_04637T0
NCU02677T0	PAAG_04686T0
NCU03010T0	PAAG_08023T0
NCU01632T0	PAAG_07102T0
NCU09367T0	PAAG_00825T0
NCU07378T0	PAAG_01699T0
NCU05120T0	PAAG_06854T0
NCU01431T0	PAAG_03603T0
NCU06318T0	PAAG_02275T0
NCU04898T0	PAAG_05828T0
NCU09492T0	PAAG_00269T0
NCU02083T0	PAAG_06379T0
NCU07679T0	PAAG_06345T0
NCU00274T0	PAAG_02532T0
NCU03575T0	PAAG_07105T0
NCU03116T0	PAAG_05802T0
NCU08993T0	PAAG_04611T0
NCU00352T0	PAAG_07970T0
NCU09866T0	PAAG_08133T0
NCU03875T0	PAAG_06965T0
NCU08056T0	PAAG_03577T0
NCU07443T0	PAAG_06151T0
NCU07870T0	PAAG_06486T0
NCU01638T0	PAAG_02197T0
NCU07866T0	PAAG_06334T0
NCU03986T0	PAAG_03412T0
NCU12161T0	PAAG_02977T0
NCU06678T0	PAAG_08876T0
NCU01238T0	PAAG_04304T0
NCU02494T0	PAAG_01159T0
NCU01951T0	PAAG_05867T0
NCU03591T0	PAAG_04135T0
NCU07546T0	PAAG_07335T0
NCU08441T0	PAAG_01679T0
NCU02815T0	PAAG_05810T0
NCU03350T0	PAAG_02640T0
NCU01197T0	PAAG_02994T0
NCU08919T0	PAAG_00399T0
NCU09297T0	PAAG_08839T0
NCU01192T0	PAAG_06601T0
NCU08685T0	PAAG_07243T0
NCU05425T0	PAAG_02732T0
NCU06272T0	PAAG_03954T0
NCU01820T0	PAAG_00302T0
NCU08616T0	PAAG_01151T0
NCU07922T0	PAAG_00030T0
NCU04766T0	PAAG_01892T0
NCU01680T0	PAAG_08082T0
NCU04242T0	PAAG_08666T0
NCU01857T0	PAAG_01344T0
NCU02111T0	PAAG_03139T0
NCU02572T0	PAAG_07785T0
NCU09324T0	PAAG_04862T0
NCU01140T0	PAAG_03093T0
NCU01823T0	PAAG_07142T0
NCU06488T0	PAAG_00419T0
NCU04404T0	PAAG_03004T0
NCU04611T0	PAAG_06021T0
NCU03818T0	PAAG_04592T0
NCU02728T0	PAAG_05748T0
NCU06832T0	PAAG_05191T0
NCU09903T0	PAAG_04548T0
NCU01772T0	PAAG_08071T0
NCU00621T0	PAAG_07466T0
NCU12032T0	PAAG_05574T0
NCU04736T0	PAAG_03034T0
NCU00743T0	PAAG_06098T0
NCU04090T0	PAAG_01279T0
NCU03877T0	PAAG_08349T0
NCU03877T1	PAAG_08349T0
NCU10066T0	PAAG_08359T0
NCU06626T0	PAAG_03956T0
NCU03263T0	PAAG_06815T0
NCU08276T0	PAAG_01586T0
NCU04865T0	PAAG_01883T0
NCU00018T0	PAAG_05518T0
NCU00018T1	PAAG_05518T0
NCU03955T0	PAAG_08849T0
NCU03811T0	PAAG_03542T0
NCU08377T0	PAAG_01142T0
NCU02349T0	PAAG_07431T0
NCU00021T0	PAAG_07170T0
NCU07700T0	PAAG_00594T0
NCU07002T0	PAAG_04920T0
NCU00461T0	PAAG_01002T0
NCU07027T0	PAAG_00545T0
NCU07404T0	PAAG_00685T0
NCU09219T0	PAAG_01085T0
NCU01323T0	PAAG_00670T0
NCU04021T0	PAAG_04225T0
NCU06171T0	PAAG_06695T0
NCU04370T0	PAAG_03932T0
NCU01768T0	PAAG_06210T0
NCU01143T0	PAAG_06652T0
NCU00104T0	PAAG_02130T0
NCU05261T0	PAAG_03736T0
NCU09063T0	PAAG_03319T0
NCU08023T0	PAAG_02433T0
NCU11202T0	PAAG_05871T0
NCU03305T0	PAAG_00774T0
NCU02391T0	PAAG_05036T0
NCU08358T0	PAAG_03184T0
NCU00579T0	PAAG_08324T0
NCU02230T0	PAAG_07894T0
NCU09463T0	PAAG_05015T0
NCU02544T0	PAAG_06403T0
NCU03071T0	PAAG_03029T0
NCU10143T0	PAAG_08698T0
NCU03060T0	PAAG_02864T0
NCU00276T0	PAAG_02528T0
NCU01318T0	PAAG_05589T0
NCU01992T0	PAAG_05120T0
NCU01747T0	PAAG_02401T0
NCU03539T0	PAAG_07682T0
NCU05200T0	PAAG_03493T0
NCU00712T0	PAAG_05791T0
NCU01315T0	PAAG_05594T0
NCU03127T0	PAAG_00954T0
NCU08341T0	PAAG_07053T0
NCU05895T0	PAAG_07917T0
NCU01335T0	PAAG_07675T0
NCU03440T0	PAAG_06417T0
NCU03364T0	PAAG_03876T0
NCU05270T0	PAAG_00234T0
NCU03363T0	PAAG_07594T0
NCU03065T0	PAAG_03113T0
NCU07721T0	PAAG_02414T0
NCU09450T0	PAAG_03191T0
NCU01625T0	PAAG_02196T0
NCU03051T0	PAAG_05662T0
NCU08828T0	PAAG_08859T0
NCU08036T0	PAAG_02435T0
NCU08439T0	PAAG_01678T0
NCU00681T0	PAAG_04891T0
NCU00095T0	PAAG_07353T0
NCU06278T0	PAAG_02582T0
NCU00040T0	PAAG_00815T0
NCU06365T0	PAAG_08570T0
NCU06338T0	PAAG_03486T0
NCU09993T0	PAAG_08316T0
NCU01510T0	PAAG_02650T0
NCU02566T0	PAAG_01777T0
NCU07010T0	PAAG_01513T0
NCU02762T0	PAAG_03014T0
NCU08373T0	PAAG_01716T0
NCU02794T0	PAAG_00879T0
NCU05239T0	PAAG_08385T0
NCU01939T0	PAAG_01345T0
NCU04203T0	PAAG_04290T0
NCU07854T0	PAAG_01449T0
NCU01164T0	PAAG_08434T0
NCU04059T0	PAAG_04983T0
NCU05802T0	PAAG_08499T0
NCU05901T0	PAAG_06001T0
NCU08926T0	PAAG_04970T0
NCU02357T0	PAAG_07845T0
NCU07319T0	PAAG_06466T0
NCU05046T0	PAAG_05329T0
NCU04327T0	PAAG_03993T0
NCU00336T0	PAAG_04640T0
NCU06738T0	PAAG_06249T0
NCU07999T0	PAAG_08398T0
NCU03947T0	PAAG_03135T0
NCU09730T0	PAAG_03445T0
NCU07554T0	PAAG_00153T0
NCU02475T0	PAAG_01568T0
NCU03937T0	PAAG_00342T0
NCU04749T0	PAAG_02795T0
NCU02830T0	PAAG_00821T0
NCU06183T0	PAAG_00447T0
NCU03794T0	PAAG_08881T0
NCU12096T0	PAAG_07425T0
NCU02669T0	PAAG_01750T0
NCU06868T0	PAAG_07936T0
NCU00668T0	PAAG_04043T0
NCU09438T0	PAAG_08361T0
NCU08382T0	PAAG_00938T0
NCU07412T0	PAAG_05566T0
NCU10497T0	PAAG_04719T0
NCU01965T0	PAAG_04742T0
NCU06500T0	PAAG_06641T0
NCU00481T0	PAAG_04661T0
NCU01675T0	PAAG_00077T0
NCU02366T0	PAAG_05048T0
NCU02011T0	PAAG_05338T0
NCU03611T0	PAAG_03391T0
NCU09808T0	PAAG_01761T0
NCU06687T0	PAAG_07276T0
NCU06544T0	PAAG_02441T0
NCU00770T0	PAAG_00882T0
NCU00622T0	PAAG_05127T0
NCU08045T0	PAAG_03945T0
NCU04251T0	PAAG_03342T0
NCU04606T0	PAAG_00995T0
NCU06122T0	PAAG_07899T0
NCU07966T0	PAAG_07077T0
NCU06785T0	PAAG_05150T0
NCU04051T0	PAAG_07476T0
NCU07837T0	PAAG_06491T0
NCU11255T0	PAAG_05045T0
NCU05267T0	PAAG_00180T0
NCU06284T0	PAAG_01877T0
NCU00424T0	PAAG_06571T0
NCU03298T0	PAAG_00838T0
NCU09602T0	PAAG_08003T0
NCU06512T0	PAAG_07626T0
NCU05360T0	PAAG_01480T0
NCU04142T0	PAAG_05679T0
NCU06484T0	PAAG_04673T0
NCU00567T0	PAAG_04528T0
NCU03463T0	PAAG_02679T0
NCU04385T0	PAAG_03296T0
NCU04077T0	PAAG_08148T0
NCU08118T0	PAAG_06723T0
NCU01612T0	PAAG_02403T0
NCU08928T0	PAAG_08524T0
NCU02048T0	PAAG_02826T0
NCU02833T0	PAAG_08314T0
NCU08001T0	PAAG_03734T0
NCU01171T0	PAAG_07273T0
NCU00573T0	PAAG_02140T0
NCU08303T0	PAAG_02417T0
NCU08689T0	PAAG_06593T0
NCU01659T0	PAAG_04361T0
NCU01187T0	PAAG_00475T0
NCU02539T0	PAAG_01035T0
NCU09610T0	PAAG_02917T0
NCU08115T0	PAAG_09097T0
NCU03808T0	PAAG_04629T0
NCU09516T0	PAAG_02525T0
NCU11961T0	PAAG_07108T0
NCU02082T0	PAAG_04670T0
NCU04035T0	PAAG_02818T0
NCU01486T0	PAAG_07592T0
NCU03797T0	PAAG_04327T0
NCU08898T0	PAAG_03612T0
NCU07011T0	PAAG_01512T0
NCU03292T0	PAAG_01020T0
NCU05634T0	PAAG_02772T0
NCU08693T0	PAAG_01339T0
NCU04280T0	PAAG_07843T0
NCU08336T0	PAAG_01725T0
NCU01328T0	PAAG_04444T0
NCU03897T0	PAAG_09085T0
NCU01648T0	PAAG_08431T0
NCU07831T0	PAAG_06489T0
NCU04229T0	PAAG_05786T0
NCU05194T0	PAAG_02310T0
NCU01643T0	PAAG_07103T0
NCU11027T0	PAAG_00743T0
NCU09118T0	PAAG_05577T0
NCU00656T0	PAAG_04060T0
NCU06481T0	PAAG_02226T0
NCU07710T0	PAAG_02307T0
NCU05422T0	PAAG_05179T0
NCU02131T0	PAAG_04890T0
NCU02554T0	PAAG_05569T0
NCU06836T0	PAAG_02653T0
NCU08603T0	PAAG_05452T0
NCU11296T0	PAAG_03706T0
NCU09975T0	PAAG_04387T0
NCU09332T0	PAAG_04725T0
NCU01272T0	PAAG_00705T0
NCU04121T0	PAAG_01840T0
NCU07440T0	PAAG_06139T0
NCU03992T0	PAAG_07958T0
NCU06767T0	PAAG_00191T0
NCU06011T0	PAAG_03754T0
NCU01255T0	PAAG_02937T0
NCU10283T0	PAAG_06289T0
NCU10747T0	PAAG_08926T0
NCU02689T0	PAAG_01709T0
NCU03061T0	PAAG_02865T0
NCU06355T0	PAAG_03711T0
NCU02717T0	PAAG_02853T0
NCU07698T0	PAAG_07728T0
NCU03784T0	PAAG_00719T0
NCU02036T0	PAAG_06150T0
NCU06638T0	PAAG_05865T0
NCU05250T0	PAAG_02269T0
NCU01765T0	PAAG_08966T0
NCU03479T0	PAAG_08788T0
NCU11273T0	PAAG_04006T0
NCU09721T0	PAAG_08356T0
NCU06438T0	PAAG_04336T0
NCU01478T0	PAAG_05105T0
NCU06508T0	PAAG_04627T0
NCU09537T0	PAAG_09013T0
NCU08119T0	PAAG_06722T0
NCU08316T0	PAAG_01034T0
NCU01229T0	PAAG_00416T0
NCU03045T0	PAAG_05714T0
NCU08674T0	PAAG_02293T0
NCU06268T0	PAAG_02570T0
NCU02208T0	PAAG_06084T0
NCU01539T0	PAAG_00060T0
NCU07712T0	PAAG_03969T0
NCU00927T0	PAAG_09051T0
NCU09706T0	PAAG_07212T0
NCU08054T0	PAAG_04545T0
NCU06444T0	PAAG_00115T0
NCU03139T0	PAAG_05406T0
NCU04104T0	PAAG_04620T0
NCU03669T0	PAAG_02456T0
NCU09711T0	PAAG_08353T0
NCU07872T0	PAAG_06490T0
NCU06249T0	PAAG_08608T0
NCU04512T0	PAAG_07160T0
NCU02515T0	PAAG_01724T0
NCU06929T0	PAAG_03189T0
NCU03661T0	PAAG_04586T0
NCU01817T0	PAAG_07116T0
NCU05902T0	PAAG_07228T0
NCU08920T0	PAAG_04904T0
NCU03235T0	PAAG_00795T0
NCU02580T0	PAAG_04851T0
NCU03657T1	PAAG_04602T0
NCU03657T0	PAAG_04602T0
NCU05777T0	PAAG_00295T0
NCU00405T0	PAAG_07349T0
NCU06624T0	PAAG_02295T0
NCU08399T0	PAAG_03500T0
NCU11965T0	PAAG_03062T0
NCU09873T0	PAAG_08203T0
NCU03982T0	PAAG_01262T0
NCU00793T0	PAAG_06703T0
NCU00629T0	PAAG_01583T0
NCU06684T0	PAAG_07815T0
NCU06994T0	PAAG_02262T0
NCU04768T0	PAAG_01902T0
NCU08791T0	PAAG_04580T0
NCU03786T0	PAAG_07267T0
NCU06735T0	PAAG_00366T0
NCU06264T0	PAAG_02452T0
NCU05296T0	PAAG_03688T0
NCU07523T0	PAAG_05357T0
NCU07498T0	PAAG_06371T0
NCU07565T0	PAAG_08289T0
NCU02578T0	PAAG_04853T0
NCU07982T0	PAAG_01882T0
NCU02800T0	PAAG_01695T0
NCU04439T0	PAAG_03964T0
NCU02053T0	PAAG_01118T0
NCU07012T0	PAAG_01415T0
NCU03690T0	PAAG_05300T0
NCU00177T0	PAAG_03530T0
NCU00430T0	PAAG_05532T0
NCU02134T0	PAAG_04161T0
NCU06459T0	PAAG_02244T0
NCU04448T0	PAAG_03952T0
NCU05454T0	PAAG_00310T0
NCU05204T0	PAAG_00533T0
NCU03648T0	PAAG_02070T0
NCU05232T0	PAAG_01418T0
NCU11324T0	PAAG_01713T0
NCU05269T0	PAAG_07750T0
NCU05269T1	PAAG_07750T0
NCU02626T0	PAAG_00831T0
NCU01479T0	PAAG_05107T0
NCU02978T0	PAAG_04729T0
NCU06308T0	PAAG_03905T0
NCU02955T0	PAAG_03167T0
NCU04095T0	PAAG_04306T0
NCU01172T0	PAAG_07274T0
NCU02233T0	PAAG_08826T0
NCU11282T0	PAAG_02327T0
NCU07280T0	PAAG_06467T0
NCU01119T0	PAAG_04196T0
NCU03804T0	PAAG_04173T0
NCU01985T0	PAAG_05929T0
NCU06394T0	PAAG_01596T0
NCU01241T0	PAAG_05693T0
NCU08755T0	PAAG_01798T0
NCU03387T0	PAAG_07133T0
NCU12039T0	PAAG_06053T0
NCU00488T0	PAAG_01787T0
NCU09496T0	PAAG_05527T0
NCU08484T0	PAAG_07993T0
NCU03814T0	PAAG_03595T0
NCU03483T0	PAAG_00209T0
NCU07516T0	PAAG_08733T0
NCU01843T0	PAAG_07165T0
NCU01589T0	PAAG_08059T0
NCU00121T0	PAAG_02215T0
NCU00066T0	PAAG_05632T0
NCU08009T0	PAAG_00227T0
NCU00920T0	PAAG_08556T0
NCU03980T0	PAAG_08184T0
NCU06216T0	PAAG_07814T0
NCU11169T0	PAAG_05689T0
NCU01157T0	PAAG_04016T0
NCU00010T0	PAAG_06785T0
NCU04076T0	PAAG_07154T0
NCU04303T0	PAAG_07563T0
NCU05041T0	PAAG_06043T0
NCU02803T0	PAAG_03278T0
NCU03321T0	PAAG_00362T0
NCU05858T0	PAAG_03986T0
NCU11188T0	PAAG_01496T0
NCU08875T0	PAAG_05551T0
NCU10007T0	PAAG_04542T0
NCU10007T1	PAAG_04542T0
NCU03219T0	PAAG_07022T0
NCU04221T0	PAAG_06952T0
NCU08110T0	PAAG_01036T0
NCU05650T0	PAAG_01278T0
NCU01797T0	PAAG_02392T0
NCU02701T0	PAAG_07467T0
NCU09700T0	PAAG_07851T0
NCU09111T0	PAAG_00633T0
NCU01249T0	PAAG_06657T0
NCU00790T0	PAAG_07191T0
NCU00495T0	PAAG_08622T0
NCU09313T0	PAAG_01739T0
NCU05927T0	PAAG_03413T0
NCU00480T0	PAAG_00024T0
NCU08642T0	PAAG_06769T0
NCU08021T0	PAAG_00165T0
NCU01833T0	PAAG_07139T0
NCU04378T0	PAAG_05345T0
NCU11660T0	PAAG_04250T0
NCU04319T0	PAAG_01943T0
NCU06756T0	PAAG_00968T0
NCU02010T0	PAAG_05481T0
NCU06715T0	PAAG_03543T0
NCU03357T0	PAAG_07617T0
NCU00152T0	PAAG_07514T0
NCU01417T0	PAAG_08517T0
NCU00200T0	PAAG_08668T0
NCU09869T0	PAAG_00271T0
NCU04838T0	PAAG_01256T0
NCU00890T0	PAAG_08337T0
NCU06869T0	PAAG_07931T0
NCU10337T0	PAAG_06967T0
NCU11175T0	PAAG_05480T0
NCU09819T0	PAAG_06067T0
NCU08270T0	PAAG_02421T0
NCU10058T0	PAAG_02011T0
NCU03652T0	PAAG_00883T0
NCU04799T0	PAAG_00244T0
NCU07839T0	PAAG_06484T0
NCU02234T0	PAAG_07206T0
NCU02319T0	PAAG_09004T0
NCU04579T0	PAAG_00014T0
NCU06986T0	PAAG_02314T0
NCU06374T0	PAAG_04634T0
NCU09266T0	PAAG_07036T0
NCU00896T0	PAAG_03162T0
NCU04790T0	PAAG_01292T0
NCU11953T0	PAAG_05215T0
NCU06503T0	PAAG_06637T0
NCU06503T1	PAAG_06637T0
NCU00447T0	PAAG_02970T0
NCU02287T0	PAAG_03190T0
NCU10733T0	PAAG_08908T0
NCU06199T0	PAAG_02239T0
NCU10775T0	PAAG_05966T0
NCU02207T0	PAAG_06068T0
NCU02091T0	PAAG_06899T0
NCU05430T0	PAAG_08037T0
NCU01701T0	PAAG_01481T0
NCU00172T0	PAAG_05616T0
NCU05289T0	PAAG_03672T0
NCU06192T0	PAAG_03573T0
NCU07690T0	PAAG_03665T0
NCU07868T0	PAAG_06520T0
NCU00273T0	PAAG_02533T0
NCU03024T0	PAAG_00802T0
NCU04054T0	PAAG_03031T0
NCU05268T0	PAAG_07751T0
NCU08000T0	PAAG_08396T0
NCU02276T0	PAAG_02057T0
NCU03641T0	PAAG_01301T0
NCU03650T0	PAAG_06688T0
NCU09488T0	PAAG_05485T0
NCU07567T0	PAAG_08287T0
NCU00436T0	PAAG_02592T0
NCU10311T0	PAAG_07846T0
NCU04044T0	PAAG_02656T0
NCU02110T0	PAAG_04645T0
NCU07691T0	PAAG_01515T0
NCU05029T0	PAAG_05042T0
NCU09688T0	PAAG_04230T0
NCU03819T0	PAAG_04591T0
NCU04125T0	PAAG_05426T0
NCU04355T0	PAAG_00616T0
NCU10043T0	PAAG_01171T0
NCU04726T0	PAAG_01372T0
NCU03108T0	PAAG_05758T0
NCU09552T0	PAAG_06330T0
NCU06099T0	PAAG_05967T0
NCU01470T0	PAAG_02584T0
NCU00680T0	PAAG_04559T0
NCU09191T0	PAAG_01047T0
NCU01813T0	PAAG_08432T0
NCU11866T0	PAAG_01833T0
NCU04020T0	PAAG_08172T0
NCU05301T0	PAAG_02188T0
NCU02632T0	PAAG_03090T0
NCU02127T0	PAAG_04103T0
NCU07082T0	PAAG_05664T0
NCU02387T0	PAAG_08828T0
NCU11170T0	PAAG_03570T0
NCU02797T0	PAAG_06817T0
NCU04230T0	PAAG_06951T0
NCU01824T0	PAAG_07150T0
NCU02075T0	PAAG_07775T0
NCU07375T0	PAAG_03753T0
NCU03792T0	PAAG_07798T0
NCU04343T0	PAAG_03909T0
NCU00901T0	PAAG_07058T0
NCU07068T0	PAAG_00485T0
NCU00112T0	PAAG_07319T0
NCU04610T0	PAAG_06023T0
NCU11379T0	PAAG_02759T0
NCU02380T0	PAAG_05103T0
NCU00355T0	PAAG_01553T0
NCU02003T0	PAAG_02024T0
NCU04380T0	PAAG_01336T0
NCU07330T0	PAAG_03472T0
NCU01207T0	PAAG_07285T0
NCU09377T0	PAAG_04847T0
NCU09377T1	PAAG_04847T0
NCU03628T0	PAAG_00751T0
NCU05680T0	PAAG_02462T0
NCU08897T0	PAAG_07328T0
NCU01376T0	PAAG_02257T0
NCU05985T0	PAAG_02695T0
NCU05242T0	PAAG_03715T0
NCU08002T0	PAAG_06224T0
NCU03100T0	PAAG_01178T0
NCU02616T0	PAAG_05438T0
NCU08020T0	PAAG_00605T0
NCU04511T0	PAAG_07159T0
NCU02840T0	PAAG_01726T0
NCU04784T0	PAAG_02655T0
NCU02617T0	PAAG_05437T0
NCU09513T0	PAAG_02523T0
NCU03032T0	PAAG_06303T0
NCU08468T0	PAAG_03118T0
NCU02514T0	PAAG_04820T0
NCU11350T0	PAAG_00850T0
NCU06342T0	PAAG_06610T0
NCU09071T0	PAAG_04487T0
NCU03062T0	PAAG_02866T0
NCU03899T0	PAAG_01897T0
NCU06666T0	PAAG_03776T0
NCU07669T0	PAAG_02168T0
NCU05939T0	PAAG_04995T0
NCU01369T0	PAAG_00734T0
NCU02828T0	PAAG_06698T0
NCU09443T0	PAAG_03250T0
NCU04105T0	PAAG_04621T0
NCU11238T0	PAAG_04549T0
NCU11050T0	PAAG_05362T0
NCU06605T0	PAAG_03979T0
NCU06579T0	PAAG_02432T0
NCU06144T0	PAAG_06774T0
NCU01161T0	PAAG_03781T0
NCU00269T0	PAAG_04957T0
NCU02052T0	PAAG_04791T0
NCU03341T0	PAAG_02606T0
NCU07281T0	PAAG_06526T0
NCU12027T0	PAAG_07895T0
NCU08858T0	PAAG_03768T0
NCU08888T0	PAAG_01786T0
NCU05683T0	PAAG_05776T0
NCU02629T0	PAAG_00731T0
NCU04410T0	PAAG_02801T0
NCU09227T0	PAAG_01092T0
NCU09770T0	PAAG_04856T0
NCU03117T0	PAAG_05803T0
NCU04652T0	PAAG_00843T0
NCU04755T0	PAAG_04403T0
NCU04721T0	PAAG_07881T0
NCU06182T0	PAAG_00450T0
NCU04535T0	PAAG_04999T0
NCU06202T0	PAAG_01826T0
NCU06804T0	PAAG_03894T0
NCU07481T0	PAAG_00641T0
NCU11426T0	PAAG_07482T0
NCU05600T0	PAAG_01466T0
NCU09318T0	PAAG_05637T0
NCU07156T0	PAAG_00285T0
NCU04187T0	PAAG_03652T0
NCU09120T0	PAAG_07019T0
NCU03592T0	PAAG_08231T0
NCU06281T0	PAAG_08231T0
NCU01756T0	PAAG_02396T0
NCU04800T0	PAAG_00246T0
NCU09469T0	PAAG_08103T0
NCU02112T0	PAAG_00203T0
NCU09709T0	PAAG_07394T0
NCU02225T0	PAAG_08653T0
NCU03799T0	PAAG_08882T0
NCU09142T0	PAAG_04722T0
NCU06265T0	PAAG_08220T0
NCU09202T0	PAAG_01605T0
NCU03505T0	PAAG_03063T0
NCU02295T0	PAAG_05999T0
NCU07269T0	PAAG_03482T0
NCU04117T0	PAAG_08261T0
NCU04537T0	PAAG_08472T0
NCU00205T0	PAAG_05691T0
NCU04252T0	PAAG_03416T0
NCU09132T0	PAAG_01647T0
NCU02630T0	PAAG_03027T0
NCU01751T0	PAAG_00546T0
NCU06429T0	PAAG_08677T0
NCU06189T0	PAAG_00397T0
NCU02619T0	PAAG_05442T0
NCU09657T0	PAAG_00627T0
NCU06783T0	PAAG_05151T0
NCU07393T0	PAAG_04678T0
NCU04124T0	PAAG_05425T0
NCU02066T0	PAAG_08546T0
NCU06881T0	PAAG_05093T0
NCU10018T0	PAAG_02658T0
NCU06132T0	PAAG_01685T0
NCU02422T0	PAAG_05078T0
NCU06834T0	PAAG_02647T0
NCU01378T0	PAAG_08892T0
NCU03815T0	PAAG_03615T0
NCU00410T0	PAAG_07381T0
NCU04166T0	PAAG_00455T0
NCU07473T0	PAAG_05285T0
NCU00591T0	PAAG_04099T0
NCU08283T0	PAAG_05240T0
NCU09121T0	PAAG_05731T0
NCU07930T0	PAAG_02859T0
NCU09696T0	PAAG_04261T0
NCU02810T0	PAAG_00747T0
NCU02839T0	PAAG_01727T0
NCU03264T0	PAAG_01758T0
NCU07380T0	PAAG_01698T0
NCU02534T0	PAAG_05735T0
NCU04614T0	PAAG_00996T0
NCU01997T0	PAAG_05559T0
NCU11492T0	PAAG_01989T0
NCU00188T0	PAAG_03282T0
NCU01644T0	PAAG_07104T0
NCU09894T0	PAAG_03047T0
NCU04133T0	PAAG_01828T0
NCU03727T0	PAAG_04598T0
NCU03571T0	PAAG_07148T0
NCU02407T0	PAAG_03330T0
NCU03509T0	PAAG_06065T0
NCU02252T0	PAAG_07410T0
NCU02524T0	PAAG_00861T0
NCU03200T0	PAAG_01924T0
NCU05582T0	PAAG_01475T0
NCU08730T0	PAAG_05247T0
NCU09715T0	PAAG_05050T0
NCU06854T0	PAAG_08117T0
NCU09642T0	PAAG_05833T0
NCU09374T0	PAAG_06831T0
NCU03036T0	PAAG_05703T0
NCU03491T0	PAAG_05322T0
NCU06803T0	PAAG_03506T0
NCU02274T0	PAAG_07412T0
NCU11187T0	PAAG_04576T0
NCU04190T0	PAAG_07318T0
NCU08309T0	PAAG_02412T0
NCU06285T0	PAAG_02017T0
NCU03079T0	PAAG_00355T0
NCU08152T0	PAAG_05541T0
NCU11239T0	PAAG_04525T0
NCU08297T0	PAAG_00182T0
NCU08297T1	PAAG_00182T0
NCU00261T0	PAAG_07312T0
NCU00904T0	PAAG_08338T0
NCU06279T0	PAAG_01425T0
NCU02680T0	PAAG_05643T0
NCU11397T0	PAAG_02960T0
NCU09079T0	PAAG_04514T0
NCU04130T0	PAAG_06947T0
NCU02402T0	PAAG_08932T0
NCU07407T0	PAAG_04752T0
NCU03312T0	PAAG_08487T0
NCU06149T0	PAAG_08833T0
NCU04316T0	PAAG_00330T0
NCU05259T0	PAAG_03722T0
NCU03852T0	PAAG_05079T0
NCU01654T0	PAAG_08052T0
NCU01234T0	PAAG_07283T0
NCU01290T0	PAAG_07378T0
NCU06809T0	PAAG_06218T0
NCU09545T0	PAAG_04294T0
NCU00714T0	PAAG_06811T0
NCU02202T0	PAAG_06070T0
NCU00936T0	PAAG_08718T0
NCU11180T0	PAAG_00787T0
NCU09265T0	PAAG_07037T0
NCU04173T0	PAAG_03532T0
NCU04173T1	PAAG_03532T0
NCU00498T0	PAAG_08545T0
NCU04636T0	PAAG_05851T0
NCU07926T0	PAAG_03572T0
NCU06075T0	PAAG_06380T0
NCU06075T1	PAAG_06380T0
NCU01231T0	PAAG_07909T0
NCU09435T0	PAAG_02054T0
NCU00824T0	PAAG_06742T0
NCU06030T0	PAAG_03211T0
NCU01554T0	PAAG_07488T0
NCU10519T0	PAAG_03009T0
NCU01692T0	PAAG_08075T0
NCU08894T0	PAAG_02071T0
NCU01480T0	PAAG_02077T0
NCU04947T0	PAAG_03796T0
NCU01465T0	PAAG_09027T0
NCU03415T0	PAAG_05249T0
NCU08499T0	PAAG_02614T0
NCU05805T0	PAAG_08512T0
NCU07018T0	PAAG_08605T0
NCU00046T0	PAAG_00785T0
NCU01502T0	PAAG_06236T0
NCU09673T0	PAAG_07301T0
NCU06259T0	PAAG_00023T0
NCU08515T0	PAAG_06288T0
NCU07153T0	PAAG_08931T0
NCU08741T0	PAAG_08476T0
NCU07420T0	PAAG_00689T0
NCU03076T0	PAAG_05253T0
NCU11664T0	PAAG_08994T0
NCU05363T0	PAAG_01479T0
NCU04747T0	PAAG_03010T0
NCU08272T0	PAAG_01603T0
NCU11587T0	PAAG_03275T0
NCU01702T0	PAAG_01489T0
NCU03359T0	PAAG_02720T0
NCU08771T0	PAAG_00221T0
NCU02416T0	PAAG_07904T0
NCU01047T0	PAAG_07829T0
NCU11384T0	PAAG_03168T0
NCU11384T1	PAAG_03168T0
NCU00340T0	PAAG_00406T0
NCU00925T0	PAAG_03173T0
NCU00169T0	PAAG_05468T0
NCU05622T0	PAAG_01201T0
NCU08471T0	PAAG_01463T0
NCU03795T0	PAAG_08880T0
NCU09559T0	PAAG_08074T0
NCU03954T0	PAAG_00570T0
NCU03954T1	PAAG_00570T0
NCU07129T0	PAAG_00552T0
NCU04216T0	PAAG_04563T0
NCU05288T0	PAAG_06344T0
NCU03894T0	PAAG_09053T0
NCU07955T0	PAAG_00864T0
NCU06344T0	PAAG_06464T0
NCU09746T0	PAAG_03898T0
NCU05644T0	PAAG_08136T0
NCU01333T0	PAAG_07980T0
NCU08218T0	PAAG_08528T0
NCU02020T0	PAAG_06164T0
NCU02511T0	PAAG_08478T0
NCU07020T0	PAAG_04917T0
NCU03606T0	PAAG_00294T0
NCU01330T0	PAAG_05299T0
NCU04743T0	PAAG_01893T0
NCU00202T0	PAAG_00004T0
NCU00632T0	PAAG_01675T0
NCU08153T0	PAAG_02496T0
NCU09432T0	PAAG_02056T0
NCU08338T0	PAAG_07699T0
NCU10073T0	PAAG_01764T0
NCU06882T0	PAAG_05055T0
NCU01498T0	PAAG_06271T0
NCU05429T0	PAAG_08038T0
NCU05429T1	PAAG_08038T0
NCU00614T0	PAAG_04157T0
NCU06483T0	PAAG_00103T0
NCU02178T0	PAAG_03813T0
NCU06760T0	PAAG_00094T0
NCU09598T0	PAAG_07996T0
NCU02965T0	PAAG_02909T0
NCU03658T0	PAAG_06091T0
NCU11185T0	PAAG_01784T0
NCU06843T0	PAAG_00088T0
NCU06540T0	PAAG_02282T0
NCU06005T0	PAAG_05915T0
NCU00754T0	PAAG_07244T0
NCU02778T0	PAAG_00769T0
NCU00081T0	PAAG_05109T0
NCU05095T0	PAAG_05806T0
NCU04078T0	PAAG_08911T0
NCU02549T0	PAAG_05417T0
NCU02650T0	PAAG_05943T0
NCU07590T0	PAAG_03466T0
NCU11284T0	PAAG_01234T0
NCU09104T0	PAAG_02991T0
NCU06847T0	PAAG_07478T0
NCU06766T0	PAAG_00072T0
NCU04201T0	PAAG_04170T0
NCU08682T0	PAAG_01878T0
NCU11246T0	PAAG_01017T0
NCU09101T0	PAAG_03863T0
NCU01745T0	PAAG_07987T0
NCU04185T0	PAAG_03659T0
NCU06578T0	PAAG_03934T0
NCU02546T0	PAAG_03259T0
NCU03379T0	PAAG_07115T0
NCU05375T0	PAAG_07972T0
NCU04241T0	PAAG_00993T0
NCU03290T0	PAAG_04754T0
NCU02325T0	PAAG_08797T0
NCU11251T0	PAAG_04767T0
NCU11271T0	PAAG_04899T0
NCU12152T0	PAAG_07959T0
NCU02063T0	PAAG_01110T0
NCU00493T0	PAAG_05312T0
NCU07313T0	PAAG_00170T0
NCU01503T0	PAAG_06235T0
NCU10155T0	PAAG_00984T0
NCU02245T0	PAAG_00911T0
NCU03500T0	PAAG_02709T0
NCU06238T0	PAAG_01451T0
NCU01760T0	PAAG_09008T0
NCU06999T0	PAAG_04881T0
NCU03961T0	PAAG_01251T0
NCU00446T0	PAAG_08217T0
NCU06710T0	PAAG_04608T0
NCU10905T0	PAAG_01891T0
NCU02550T0	PAAG_03177T0	PAAG_08717T0
NCU00880T0	PAAG_08684T0
NCU06812T0	PAAG_03897T0
NCU05937T0	PAAG_08174T0
NCU08924T0	PAAG_01222T0
NCU09793T0	PAAG_04987T0
NCU01901T0	PAAG_04519T0
NCU04449T0	PAAG_03951T0
NCU01968T0	PAAG_03842T0
NCU07451T0	PAAG_00338T0
NCU02209T0	PAAG_08655T0
NCU06215T0	PAAG_08445T0
NCU05830T0	PAAG_09034T0
NCU03526T0	PAAG_05164T0
NCU08563T0	PAAG_00157T0
NCU06205T0	PAAG_03649T0
NCU08935T0	PAAG_07665T0
NCU05198T0	PAAG_04393T0
NCU06436T0	PAAG_06299T0
NCU04137T0	PAAG_07039T0
NCU11685T0	PAAG_06948T0
NCU01433T0	PAAG_00472T0
NCU02960T0	PAAG_04813T0
NCU06569T0	PAAG_02372T0
NCU03103T0	PAAG_06368T0
NCU03789T0	PAAG_06007T0
NCU01758T0	PAAG_08426T0
NCU09485T0	PAAG_02116T0
NCU01439T0	PAAG_08701T0
NCU02576T0	PAAG_07780T0
NCU01036T0	PAAG_06975T0
NCU05785T0	PAAG_06975T0
NCU03257T0	PAAG_01019T0
NCU04279T0	PAAG_03121T0
NCU01652T0	PAAG_08100T0
NCU03973T0	PAAG_08207T0
NCU10789T0	PAAG_05435T0
NCU04015T0	PAAG_01260T0
NCU04648T0	PAAG_04464T0
NCU09521T0	PAAG_05522T0
NCU00477T0	PAAG_03512T0
NCU06063T0	PAAG_01681T0
NCU03396T0	PAAG_05498T0
NCU08294T0	PAAG_02447T0
NCU07418T0	PAAG_07017T0
NCU11302T0	PAAG_07854T0
NCU08273T0	PAAG_01599T0
NCU00045T0	PAAG_05700T0
NCU00692T0	PAAG_07444T0
NCU09287T0	PAAG_00512T0
NCU08148T0	PAAG_04976T0
NCU07688T0	PAAG_07740T0
NCU11544T1	PAAG_05125T0
NCU11544T0	PAAG_05125T0
NCU07395T0	PAAG_03761T0
NCU07987T0	PAAG_08405T0
NCU06430T0	PAAG_01791T0
NCU07296T0	PAAG_02757T0
NCU06585T0	PAAG_03742T0
NCU06441T0	PAAG_07804T0
NCU01878T0	PAAG_01601T0
NCU05246T0	PAAG_00617T0
NCU09212T0	PAAG_06726T0
NCU01882T0	PAAG_02029T0
NCU03748T0	PAAG_02693T0
NCU07986T0	PAAG_00606T0
NCU04656T0	PAAG_07007T0
NCU04259T0	PAAG_07674T0
NCU03972T0	PAAG_08205T0
NCU03317T0	PAAG_01732T0
NCU00077T0	PAAG_05113T0
NCU03330T0	PAAG_03871T0
NCU04176T0	PAAG_03641T0
NCU08600T0	PAAG_01074T0
NCU08598T0	PAAG_01087T0
NCU06543T0	PAAG_05454T0
NCU04136T0	PAAG_05640T0
NCU03788T0	PAAG_06008T0
NCU06277T0	PAAG_06632T0
NCU06270T0	PAAG_08216T0
NCU04750T0	PAAG_00352T0
NCU03267T0	PAAG_03785T0
NCU09861T0	PAAG_01280T0
NCU06659T0	PAAG_04454T0
NCU04247T0	PAAG_06972T0
NCU11190T0	PAAG_04483T0
NCU11168T0	PAAG_05718T0
NCU02716T0	PAAG_02854T0
NCU03924T0	PAAG_03107T0
NCU03220T0	PAAG_07021T0
NCU06489T0	PAAG_04876T0
NCU06942T0	PAAG_07408T0
NCU08357T0	PAAG_08592T0
NCU02498T0	PAAG_01161T0
NCU02556T0	PAAG_01114T0
NCU02361T0	PAAG_03333T0
NCU06672T0	PAAG_00287T0
NCU02464T0	PAAG_04042T0
NCU00914T0	PAAG_05449T0
NCU07171T0	PAAG_00564T0
NCU02107T0	PAAG_09046T0
NCU02729T0	PAAG_05670T0
NCU03039T0	PAAG_05711T0
NCU02826T0	PAAG_06696T0
NCU06187T0	PAAG_04974T0
NCU04459T0	PAAG_06468T0
NCU05519T0	PAAG_05775T0
NCU11254T0	PAAG_06052T0
NCU01247T0	PAAG_03866T0
NCU02393T0	PAAG_05033T0
NCU02393T1	PAAG_05033T0
NCU03944T0	PAAG_00997T0
NCU00782T0	PAAG_06077T0
NCU01947T0	PAAG_05869T0
NCU09595T0	PAAG_06510T0
NCU09437T0	PAAG_08927T0
NCU02750T0	PAAG_00805T0
NCU06493T0	PAAG_08675T0
NCU11705T0	PAAG_05831T0
NCU02291T0	PAAG_05984T0
NCU09253T0	PAAG_00990T0
NCU11861T0	PAAG_00459T0
NCU02482T0	PAAG_04550T0
NCU02482T1	PAAG_04550T0
NCU02482T2	PAAG_04550T0
NCU01252T0	PAAG_02478T0
NCU04814T0	PAAG_01193T0
NCU06190T0	PAAG_00461T0
NCU06419T0	PAAG_01808T0
NCU11933T0	PAAG_02410T0
NCU08663T0	PAAG_06583T0
NCU08216T0	PAAG_08986T0
NCU00677T0	PAAG_04888T0
NCU06306T0	PAAG_00528T0
NCU03713T0	PAAG_02923T0
NCU04041T0	PAAG_08150T0
NCU03621T0	PAAG_08522T0
NCU07732T0	PAAG_00394T0
NCU07732T1	PAAG_00394T0
NCU00796T0	PAAG_01566T0
NCU06870T0	PAAG_05072T0
NCU03697T0	PAAG_08245T0
NCU10762T0	PAAG_03295T0
NCU05499T0	PAAG_08164T0
NCU03246T0	PAAG_04420T0
NCU00395T0	PAAG_08323T0
NCU03737T0	PAAG_02921T0
NCU03855T0	PAAG_03336T0
NCU01181T0	PAAG_00435T0
NCU03141T0	PAAG_03235T0
NCU04505T0	PAAG_02751T0
NCU00337T0	PAAG_06547T0
NCU01195T0	PAAG_07689T0
NCU05168T0	PAAG_04459T0
NCU00230T0	PAAG_08786T0
NCU00311T0	PAAG_00791T0
NCU07367T0	PAAG_00770T0
NCU01174T0	PAAG_07280T0
NCU02657T0	PAAG_02901T0
NCU06457T0	PAAG_02251T0
NCU00117T0	PAAG_08442T0
NCU02109T0	PAAG_06885T0
NCU00199T0	PAAG_08669T0
NCU09223T0	PAAG_00986T0
NCU00389T0	PAAG_08648T0
NCU04646T0	PAAG_05588T0
NCU07914T0	PAAG_02869T0
NCU08024T0	PAAG_03940T0
NCU05996T0	PAAG_07082T0
NCU03922T0	PAAG_02016T0
NCU06959T0	PAAG_06529T0
NCU02624T0	PAAG_00827T0
NCU00593T0	PAAG_05954T0
NCU02368T0	PAAG_05028T0
NCU07125T0	PAAG_01200T0
NCU06194T0	PAAG_03585T0
NCU06452T0	PAAG_07813T0
NCU06520T0	PAAG_02325T0
NCU02044T0	PAAG_02820T0
NCU03347T0	PAAG_02644T0
NCU08604T0	PAAG_01103T0
NCU01517T0	PAAG_02688T0
NCU01596T0	PAAG_05509T0
NCU02203T0	PAAG_06087T0
NCU04111T0	PAAG_07050T0
NCU01646T0	PAAG_08429T0
NCU10847T0	PAAG_07056T0
NCU04485T0	PAAG_02272T0
NCU10383T1	PAAG_02603T0
NCU10383T0	PAAG_02603T0
NCU00536T0	PAAG_04052T0
NCU07701T0	PAAG_00598T0
NCU02542T1	PAAG_01015T0
NCU02542T0	PAAG_01015T0
NCU02397T0	PAAG_02050T0
NCU03914T0	PAAG_01237T0
NCU05526T0	PAAG_07089T0
NCU06032T0	PAAG_06406T0
NCU09758T0	PAAG_04354T0
NCU03715T0	PAAG_02561T0
NCU07298T0	PAAG_01935T0
NCU00650T0	PAAG_08375T0
NCU08669T0	PAAG_03910T0
NCU00520T0	PAAG_01665T0
NCU04024T0	PAAG_01191T0
NCU03622T0	PAAG_04191T0
NCU07874T0	PAAG_02940T0
NCU09065T0	PAAG_04521T0
NCU03823T0	PAAG_03563T0
NCU03187T0	PAAG_04505T0
NCU07458T0	PAAG_01931T0
NCU02354T0	PAAG_08842T0
NCU09732T0	PAAG_03447T0
NCU05298T0	PAAG_07727T0
NCU09737T0	PAAG_06585T0
NCU00272T0	PAAG_02534T0
NCU00772T0	PAAG_06719T0
NCU08290T0	PAAG_08769T0
NCU00043T0	PAAG_00783T0
NCU04088T0	PAAG_02685T0
NCU07693T0	PAAG_07739T0
NCU02100T0	PAAG_04669T0
NCU00789T0	PAAG_06097T0
NCU05452T0	PAAG_08958T0
NCU03637T0	PAAG_00744T0
NCU03380T0	PAAG_02108T0
NCU08003T0	PAAG_00169T0
NCU01132T0	PAAG_07009T0
NCU07021T0	PAAG_04916T0
NCU11213T0	PAAG_02718T0
NCU11301T0	PAAG_07876T0
NCU11956T0	PAAG_08069T0
NCU03597T0	PAAG_02558T0
NCU01919T0	PAAG_00202T0
NCU02966T0	PAAG_02908T0
NCU03395T0	PAAG_05497T0
NCU04642T0	PAAG_06306T0
NCU09230T0	PAAG_04701T0
NCU07015T0	PAAG_08596T0
NCU00194T0	PAAG_06431T0
NCU02224T0	PAAG_05962T0
NCU07001T0	PAAG_04925T0
NCU08607T0	PAAG_00804T0
NCU03425T0	PAAG_07760T0
NCU04669T0	PAAG_07535T0
NCU03066T0	PAAG_02893T0
NCU06449T0	PAAG_07293T0
NCU03124T0	PAAG_04743T0
NCU01767T0	PAAG_07834T0
NCU00675T0	PAAG_02035T0
NCU02565T0	PAAG_04803T0
NCU01963T0	PAAG_05881T0
NCU08301T0	PAAG_02446T0
NCU01728T1	PAAG_07986T0
NCU01728T0	PAAG_07986T0
NCU01449T0	PAAG_08954T0
NCU01449T1	PAAG_08954T0
NCU02148T0	PAAG_04112T0
NCU04796T0	PAAG_02664T0
NCU02235T0	PAAG_05077T0
NCU09536T0	PAAG_00522T0
NCU08312T0	PAAG_02277T0
NCU04207T0	PAAG_01645T0
NCU07024T0	PAAG_00535T0
NCU07960T0	PAAG_00778T0
NCU00538T0	PAAG_08775T0
NCU09864T0	PAAG_01310T0
NCU03426T0	PAAG_02411T0
NCU08503T0	PAAG_06214T0
NCU06482T0	PAAG_08295T0
NCU03515T0	PAAG_00317T0
NCU04306T0	PAAG_07566T0
NCU07362T0	PAAG_07984T0
NCU07489T0	PAAG_08593T0
NCU08977T0	PAAG_09117T0
NCU01022T0	PAAG_00375T0
NCU00897T0	PAAG_00945T0
NCU04581T0	PAAG_00007T0
NCU06240T0	PAAG_00108T0
NCU09380T0	PAAG_02883T0
NCU02611T0	PAAG_00933T0
NCU05889T0	PAAG_01951T0
NCU02425T0	PAAG_05090T0
NCU06618T0	PAAG_03719T0
NCU02793T0	PAAG_08488T0
NCU05642T0	PAAG_04193T0
NCU03125T0	PAAG_08341T0
NCU08889T0	PAAG_04273T0
NCU05810T0	PAAG_06996T0
NCU01178T0	PAAG_03643T0
NCU02741T0	PAAG_02879T0
NCU09817T0	PAAG_06096T0
NCU02961T0	PAAG_01653T0
NCU06685T0	PAAG_04341T0
NCU08650T0	PAAG_07764T0
NCU00665T0	PAAG_01535T0
NCU00428T0	PAAG_02590T0
NCU00631T0	PAAG_04652T0
NCU07004T0	PAAG_02438T0
NCU07941T0	PAAG_06506T0
NCU00794T0	PAAG_06089T0
NCU10945T0	PAAG_00894T0
NCU01013T0	PAAG_00299T0
NCU03779T0	PAAG_02536T0
NCU01235T0	PAAG_07282T0
NCU01377T0	PAAG_07264T0
NCU01266T0	PAAG_07722T0
NCU01324T0	PAAG_00671T0
NCU04481T0	PAAG_08386T0
NCU06630T0	PAAG_05129T0
NCU05850T0	PAAG_06874T0
NCU00775T0	PAAG_00856T0
NCU04566T0	PAAG_03386T0
NCU04264T0	PAAG_03843T0
NCU01388T0	PAAG_07238T0
NCU00232T0	PAAG_08532T0
NCU07392T0	PAAG_06446T0
NCU00037T0	PAAG_07526T0
NCU06179T0	PAAG_04952T0
NCU03229T0	PAAG_02824T0
NCU07076T0	PAAG_00249T0
NCU07504T0	PAAG_00282T0
NCU04782T0	PAAG_02668T0
NCU08706T0	PAAG_02645T0
NCU01183T0	PAAG_00477T0
NCU07070T0	PAAG_00144T0
NCU03137T0	PAAG_05401T0
NCU07381T0	PAAG_01629T0
NCU08378T0	PAAG_07030T0
NCU01206T0	PAAG_00848T0
NCU03633T0	PAAG_00718T0
NCU02406T0	PAAG_03352T0
NCU02232T0	PAAG_03308T0
NCU03495T0	PAAG_05325T0
NCU02147T0	PAAG_07307T0
NCU05926T0	PAAG_08743T0
NCU00553T0	PAAG_05889T0
NCU02592T0	PAAG_04537T0
NCU00209T0	PAAG_07507T0
NCU08364T0	PAAG_01570T0
NCU04783T0	PAAG_05004T0
NCU03217T0	PAAG_00672T0
NCU09254T0	PAAG_01056T0
NCU07779T0	PAAG_07047T0
NCU11263T0	PAAG_07979T0
NCU00122T0	PAAG_00664T0
NCU06593T0	PAAG_08387T0
NCU04534T0	PAAG_05001T0
NCU04312T0	PAAG_05001T0
NCU03493T0	PAAG_03921T0
NCU06418T0	PAAG_02076T0
NCU06217T0	PAAG_04390T0
NCU11791T0	PAAG_07765T0
NCU06332T0	PAAG_00225T0
NCU07062T0	PAAG_01236T0
NCU02256T0	PAAG_07897T0
NCU09270T0	PAAG_00328T0
NCU10008T0	PAAG_00588T0
NCU00170T0	PAAG_01821T0
NCU02421T0	PAAG_05060T0
NCU06758T0	PAAG_06205T0
NCU02591T0	PAAG_01082T0
NCU06563T0	PAAG_02376T0
NCU08708T0	PAAG_02621T0
NCU09810T0	PAAG_03040T0
NCU04454T0	PAAG_02200T0
NCU00023T0	PAAG_02079T0
NCU02996T0	PAAG_02984T0
NCU03436T0	PAAG_05250T0
NCU03523T0	PAAG_07560T0
NCU00831T0	PAAG_00258T0
NCU08372T0	PAAG_01644T0
NCU10467T0	PAAG_03621T0
NCU03759T0	PAAG_00715T0
NCU09123T0	PAAG_05737T2	PAAG_05737T3	PAAG_05737T0	PAAG_05737T1
NCU04192T0	PAAG_04205T0
NCU05129T0	PAAG_05005T0
NCU05995T0	PAAG_07080T0
NCU06943T0	PAAG_07395T0
NCU10776T0	PAAG_05988T0
NCU01777T0	PAAG_00971T0
NCU02771T0	PAAG_00799T0
NCU00453T0	PAAG_00404T0
NCU03186T0	PAAG_04504T0
NCU04457T0	PAAG_08506T0
NCU10042T0	PAAG_00771T0
NCU10042T1	PAAG_00771T0
NCU04442T0	PAAG_02280T0
NCU04335T0	PAAG_02427T0
NCU06039T0	PAAG_03209T0
NCU01569T0	PAAG_02429T0
NCU06769T0	PAAG_00193T0
NCU07058T0	PAAG_00248T0
NCU07850T0	PAAG_06503T0
NCU09116T0	PAAG_05743T0
NCU08997T0	PAAG_06780T0
NCU09643T0	PAAG_08300T0
NCU03009T0	PAAG_01572T0
NCU07909T0	PAAG_00351T0
NCU09237T0	PAAG_01097T0
NCU08319T0	PAAG_06423T0
NCU09533T0	PAAG_07188T0
NCU08231T0	PAAG_07837T0
NCU03981T1	PAAG_01264T0
NCU03981T0	PAAG_01264T0
NCU07814T0	PAAG_00473T0
NCU03372T0	PAAG_04374T0
NCU11693T0	PAAG_06884T0
NCU03695T0	PAAG_05331T0
NCU10652T0	PAAG_00154T0
NCU07893T0	PAAG_07469T0
NCU06360T0	PAAG_02180T0
NCU06541T0	PAAG_02288T0
NCU05859T0	PAAG_03984T0
NCU07887T0	PAAG_02499T0
NCU05752T0	PAAG_05853T0
NCU07981T0	PAAG_04793T0
NCU09741T0	PAAG_03974T0
NCU02409T0	PAAG_05044T0
NCU00320T0	PAAG_07520T0
NCU02571T0	PAAG_07786T0
NCU04289T0	PAAG_07492T0
NCU05117T0	PAAG_06853T0
NCU09349T0	PAAG_06977T0
NCU07739T0	PAAG_00489T0
NCU01809T0	PAAG_00363T0
NCU00575T0	PAAG_06172T0
NCU02267T0	PAAG_07208T0
NCU03651T0	PAAG_07537T0
NCU06921T0	PAAG_06400T0
NCU00182T0	PAAG_02503T0
NCU08511T0	PAAG_05169T0
NCU07865T0	PAAG_06335T0
NCU11967T0	PAAG_08964T0
NCU01083T0	PAAG_04279T0
NCU02408T0	PAAG_03324T0
NCU06534T0	PAAG_02195T0
NCU04754T0	PAAG_04401T0
NCU01964T0	PAAG_07463T0
NCU02296T0	PAAG_07428T0
NCU00649T0	PAAG_09118T0
NCU05715T0	PAAG_05530T0
NCU06914T0	PAAG_07028T0
NCU02585T0	PAAG_03187T0
NCU02247T0	PAAG_05080T0
NCU08027T0	PAAG_02328T0
NCU05420T0	PAAG_07659T0
NCU11204T0	PAAG_05888T0
NCU00919T0	PAAG_08550T0
NCU09771T0	PAAG_01361T0
NCU02644T0	PAAG_04078T0
NCU02644T1	PAAG_04078T0
NCU02015T0	PAAG_05912T0
NCU04096T0	PAAG_07805T0
NCU06250T0	PAAG_08610T0
NCU11288T0	PAAG_07500T0
NCU01240T0	PAAG_04190T0
NCU03204T0	PAAG_02765T0
NCU01936T0	PAAG_04117T0
NCU03678T0	PAAG_05463T0
NCU08762T0	PAAG_01795T0
NCU07438T0	PAAG_06143T0
NCU07284T0	PAAG_07893T0
NCU03004T0	PAAG_01534T0
NCU05273T0	PAAG_00242T0
NCU01059T0	PAAG_06594T0
NCU00711T0	PAAG_00631T0
NCU09388T0	PAAG_03081T0
NCU06595T0	PAAG_08389T0
NCU05294T0	PAAG_03678T0
NCU08811T0	PAAG_01325T0
NCU10546T0	PAAG_08670T0
NCU07720T0	PAAG_03962T0
NCU00755T0	PAAG_03962T0
NCU01595T0	PAAG_05508T0
NCU07465T0	PAAG_00639T0
NCU08825T0	PAAG_03944T0
NCU00422T0	PAAG_06574T0
NCU00422T1	PAAG_06574T0
NCU11102T0	PAAG_07534T0
NCU00468T0	PAAG_01432T0
NCU00589T0	PAAG_05294T0
NCU05418T0	PAAG_01690T0
NCU04938T0	PAAG_04761T0
NCU08195T0	PAAG_04113T0
NCU06924T0	PAAG_06396T0
NCU02814T0	PAAG_00826T0
NCU07659T0	PAAG_00050T0
NCU08012T0	PAAG_00098T0
NCU10468T0	PAAG_07327T0
NCU01512T0	PAAG_06254T0
NCU02415T0	PAAG_07219T0
NCU08435T0	PAAG_03539T0
NCU06779T0	PAAG_07832T0
NCU00213T0	PAAG_07948T0
NCU05213T0	PAAG_06590T0
NCU06679T0	PAAG_08875T0
NCU06724T0	PAAG_07003T0
NCU04856T0	PAAG_07003T0
NCU04856T1	PAAG_07003T0
NCU07442T0	PAAG_04564T0
NCU07849T0	PAAG_06485T0
NCU07849T1	PAAG_06485T0
NCU00984T0	PAAG_05817T0
NCU01547T0	PAAG_08020T0
NCU11228T0	PAAG_02822T0
NCU04585T0	PAAG_07501T0
NCU05151T0	PAAG_07181T0
NCU06112T0	PAAG_07210T0
NCU06409T0	PAAG_08621T0
NCU03055T0	PAAG_01658T0
NCU03197T0	PAAG_01899T0
NCU03188T0	PAAG_05474T0
NCU11222T0	PAAG_02602T0
NCU03768T1	PAAG_08902T0
NCU03768T0	PAAG_08902T0
NCU03768T2	PAAG_08902T0
NCU04007T0	PAAG_00296T0
NCU07996T0	PAAG_05246T0
NCU01821T0	PAAG_03138T0
NCU00445T0	PAAG_05555T0
NCU07558T0	PAAG_00119T0
NCU01184T0	PAAG_00476T0
NCU03578T0	PAAG_01938T0
NCU09347T0	PAAG_00062T0
NCU04272T0	PAAG_06034T0
NCU04005T0	PAAG_07640T0
NCU02639T0	PAAG_07114T0
NCU02639T1	PAAG_07114T0
NCU01216T0	PAAG_01831T0
NCU00894T0	PAAG_03160T0
NCU00317T0	PAAG_05583T0
NCU00565T0	PAAG_05935T0
NCU02532T0	PAAG_05733T0
NCU11408T0	PAAG_01965T0
NCU07807T0	PAAG_01995T0
NCU07807T1	PAAG_01995T0
NCU03154T0	PAAG_03852T0
NCU07414T0	PAAG_00797T0
NCU01753T0	PAAG_06130T0
NCU01528T0	PAAG_08468T0
NCU05410T0	PAAG_06217T0
NCU11173T0	PAAG_02219T0
NCU09098T0	PAAG_07990T0
NCU01953T0	PAAG_04946T0
NCU02104T0	PAAG_05396T0
NCU07059T0	PAAG_01289T0
NCU02954T0	PAAG_06387T0
NCU06656T0	PAAG_04447T0
NCU08333T0	PAAG_03464T0
NCU06631T0	PAAG_05243T0
NCU02414T0	PAAG_05066T0
NCU02438T0	PAAG_08915T0
NCU09258T0	PAAG_03141T0
NCU05585T0	PAAG_00010T0
NCU05218T0	PAAG_02263T0
NCU03836T0	PAAG_03548T0
NCU06717T0	PAAG_01947T0
NCU05196T0	PAAG_03735T0
NCU01993T0	PAAG_05948T0
NCU02795T0	PAAG_06808T0
NCU01443T0	PAAG_08702T0
NCU09048T0	PAAG_03377T0
NCU10810T0	PAAG_03277T0
NCU03846T0	PAAG_06628T0
NCU03846T1	PAAG_06628T0
NCU07334T0	PAAG_00519T0
NCU06091T0	PAAG_07866T0
NCU07221T0	PAAG_00121T0
NCU04071T0	PAAG_02873T0
NCU00725T0	PAAG_05798T0
NCU00108T0	PAAG_08991T0
NCU04670T0	PAAG_08507T0
NCU11453T0	PAAG_05771T0
NCU04772T0	PAAG_01855T0
NCU04321T0	PAAG_03348T0
NCU05000T0	PAAG_05434T0
NCU05589T0	PAAG_01350T0
NCU08427T0	PAAG_08450T0
NCU01227T0	PAAG_00417T0
NCU00587T0	PAAG_05293T0
NCU08597T0	PAAG_02021T0
NCU08850T0	PAAG_04408T0
NCU07495T0	PAAG_06370T0
NCU03243T0	PAAG_01126T0
NCU09220T0	PAAG_01086T0
NCU02430T0	PAAG_08928T0
NCU02688T1	PAAG_01700T0
NCU02688T0	PAAG_01700T0
NCU00440T0	PAAG_02472T0
NCU04761T0	PAAG_02010T0
NCU04730T0	PAAG_03231T0
NCU04637T0	PAAG_05848T0
NCU01271T0	PAAG_03153T0
NCU04797T0	PAAG_02682T0
NCU01961T0	PAAG_05877T0
NCU01057T0	PAAG_01057T0
NCU01057T1	PAAG_01057T0
NCU02746T0	PAAG_02905T0
NCU06371T0	PAAG_02276T0
NCU00065T0	PAAG_08529T0
NCU09778T0	PAAG_01186T0
NCU08066T0	PAAG_04139T0
NCU06246T0	PAAG_07513T0
NCU01754T0	PAAG_00403T0
NCU01754T1	PAAG_00403T0
NCU03228T0	PAAG_01894T0
NCU02151T0	PAAG_03821T0
NCU06232T0	PAAG_05328T0
NCU10059T0	PAAG_02012T0
NCU08852T0	PAAG_04866T0
NCU07880T0	PAAG_06500T0
NCU03504T0	PAAG_03886T0
NCU01689T0	PAAG_08086T0
NCU05851T0	PAAG_05989T0
NCU04899T0	PAAG_00053T0
NCU04780T0	PAAG_00281T0
NCU06230T0	PAAG_00440T0
NCU00035T0	PAAG_07527T0
NCU02070T0	PAAG_05772T0
NCU07071T0	PAAG_03080T0
NCU09025T0	PAAG_01970T0
NCU10853T0	PAAG_01864T0
NCU08909T0	PAAG_05068T0
NCU06860T0	PAAG_07892T0
NCU11420T0	PAAG_05081T0
NCU09477T0	PAAG_08620T0
NCU01269T0	PAAG_00665T0
NCU05633T0	PAAG_02817T0
NCU03492T0	PAAG_05321T0
NCU02400T0	PAAG_07849T0
NCU02238T0	PAAG_08473T0	PAAG_05358T0
NCU08579T0	PAAG_02000T0
NCU06033T0	PAAG_06360T0
NCU06095T0	PAAG_07224T0
NCU00155T0	PAAG_02049T0
NCU01786T0	PAAG_02115T0
NCU02690T0	PAAG_05642T0
NCU03548T0	PAAG_05273T0
NCU01695T0	PAAG_08076T0
NCU10282T0	PAAG_06721T0
NCU00605T0	PAAG_04054T0
NCU06336T0	PAAG_01526T0
NCU03006T0	PAAG_01575T0
NCU01160T0	PAAG_03780T0
NCU06761T0	PAAG_02604T0
NCU09930T0	PAAG_01324T0
NCU07544T0	PAAG_03565T0
NCU03913T0	PAAG_01194T0
NCU04326T0	PAAG_08525T0
NCU06648T0	PAAG_06745T0
NCU09646T0	PAAG_07746T0
NCU06380T0	PAAG_03803T0
NCU05180T0	PAAG_07161T0
NCU11489T0	PAAG_02788T0
NCU03757T0	PAAG_08888T0
NCU03643T0	PAAG_01359T0
NCU02378T0	PAAG_05026T0
NCU03238T0	PAAG_06358T0
NCU02411T0	PAAG_07407T0
NCU08346T0	PAAG_04978T0
NCU05558T0	PAAG_01387T0
NCU03339T0	PAAG_05292T0
NCU01285T0	PAAG_06725T0
NCU11588T0	PAAG_01099T0
NCU03876T0	PAAG_08348T0
NCU09211T0	PAAG_04133T0
NCU05537T0	PAAG_08163T0
NCU12076T0	PAAG_03163T0
NCU02336T0	PAAG_04137T0
NCU06341T0	PAAG_01353T0
NCU00421T0	PAAG_06572T0
NCU02531T0	PAAG_05732T0
NCU02115T0	PAAG_06399T0
NCU11511T0	PAAG_04716T0
NCU05254T0	PAAG_00043T0
NCU04840T0	PAAG_01255T0
NCU06842T0	PAAG_00081T0
NCU04737T0	PAAG_02777T0
NCU01868T0	PAAG_07553T0
NCU02424T0	PAAG_08836T0
NCU07580T0	PAAG_05687T0
NCU08959T0	PAAG_07842T0
NCU09345T0	PAAG_06107T0
NCU09345T1	PAAG_06107T0
NCU09345T2	PAAG_06107T0
NCU09874T0	PAAG_00684T0
NCU03998T0	PAAG_06962T0
NCU02687T0	PAAG_00660T0
NCU01637T0	PAAG_02198T0
NCU04429T0	PAAG_02181T0
NCU05548T0	PAAG_01383T0
NCU02283T0	PAAG_07400T0
NCU04428T0	PAAG_07113T0
NCU03971T0	PAAG_08198T0
NCU07528T0	PAAG_07515T0
NCU02785T0	PAAG_03237T0
NCU06347T0	PAAG_00529T0
NCU07023T0	PAAG_00534T0
NCU09982T0	PAAG_04039T0
NCU09648T0	PAAG_05392T0
NCU06052T0	PAAG_09056T0
NCU03258T0	PAAG_06807T0
NCU05797T0	PAAG_06897T0
NCU04713T0	PAAG_08196T0
NCU05606T0	PAAG_01390T0
NCU03546T0	PAAG_05195T0
NCU00472T0	PAAG_08260T0
NCU07668T0	PAAG_02166T0
NCU05206T0	PAAG_00542T0
NCU05224T0	PAAG_02271T0
NCU01929T0	PAAG_05385T0
NCU07358T0	PAAG_02637T0
NCU09931T0	PAAG_01321T0
NCU06251T0	PAAG_06917T0
NCU03888T0	PAAG_08936T0
NCU08370T0	PAAG_07070T0
NCU04612T0	PAAG_06020T0
NCU04612T1	PAAG_06020T0
NCU01613T0	PAAG_02402T0
NCU01830T0	PAAG_08166T0
NCU09789T0	PAAG_02170T0
NCU00450T0	PAAG_00405T0
NCU04144T0	PAAG_01841T0
NCU05364T0	PAAG_01485T0
NCU05564T0	PAAG_01398T0
NCU03409T0	PAAG_05174T0
NCU07564T0	PAAG_02233T0
NCU07399T0	PAAG_04755T0
NCU11795T0	PAAG_05346T0
NCU06231T0	PAAG_07383T0
NCU00345T0	PAAG_02221T0
NCU04329T0	PAAG_00547T0
NCU07419T0	PAAG_00688T0
NCU04803T0	PAAG_04233T0
NCU09309T0	PAAG_01150T0
NCU08033T0	PAAG_05144T0
NCU04817T0	PAAG_08170T0
NCU09322T0	PAAG_04860T0
NCU06594T0	PAAG_08388T0
NCU10309T0	PAAG_07129T0
NCU00517T0	PAAG_01759T0
NCU06437T0	PAAG_00132T0
NCU03741T0	PAAG_02545T0
NCU02009T0	PAAG_05370T0
NCU03107T0	PAAG_05757T0
NCU04092T0	PAAG_05460T0
NCU07347T0	PAAG_04082T0
NCU04809T0	PAAG_08208T0
NCU11277T0	PAAG_04347T0
NCU06057T0	PAAG_08949T0
NCU11537T0	PAAG_06891T0
NCU00434T0	PAAG_02594T0
NCU02968T0	PAAG_02906T0
NCU00008T0	PAAG_05548T0
NCU03777T0	PAAG_02554T0
NCU05971T0	PAAG_01230T0
NCU07067T0	PAAG_05407T0
NCU00978T0	PAAG_00695T0
NCU03714T0	PAAG_02566T0
NCU02374T0	PAAG_05029T0
NCU06362T0	PAAG_03483T0
NCU09486T0	PAAG_05349T0
NCU00554T0	PAAG_08065T0
NCU01412T0	PAAG_07954T0
NCU09183T0	PAAG_01419T0
NCU06532T0	PAAG_06458T0
NCU03938T0	PAAG_01030T0
NCU06718T0	PAAG_00283T0
NCU01455T0	PAAG_08237T0
NCU02263T0	PAAG_07900T0
NCU09980T0	PAAG_03056T0
NCU10276T0	PAAG_04187T0
NCU00951T0	PAAG_00657T0
NCU01984T0	PAAG_06121T0
NCU01411T0	PAAG_06957T0
NCU03050T0	PAAG_05663T0
NCU04331T0	PAAG_00548T0
NCU00669T0	PAAG_04110T0
NCU02074T0	PAAG_04810T0
NCU02305T0	PAAG_05961T0
NCU08040T0	PAAG_05145T0
NCU08983T0	PAAG_05354T0
NCU00673T0	PAAG_04168T0
NCU06950T0	PAAG_02724T0
NCU00366T0	PAAG_02220T0
NCU05593T0	PAAG_01473T0
NCU07521T0	PAAG_07190T0
NCU06211T1	PAAG_08449T0
NCU06211T0	PAAG_08449T0
NCU00501T0	PAAG_04837T0
NCU00602T0	PAAG_05942T0
NCU00599T0	PAAG_07447T0
NCU07707T0	PAAG_02308T0
NCU06923T0	PAAG_06397T0
NCU04841T0	PAAG_08907T0
NCU08280T0	PAAG_08773T0
NCU07165T0	PAAG_00557T0
NCU02420T0	PAAG_05052T0
NCU09658T0	PAAG_00028T0
NCU04633T0	PAAG_04773T0
NCU04065T0	PAAG_06680T0
NCU10926T0	PAAG_05529T0
NCU02742T0	PAAG_02878T0
NCU06989T0	PAAG_05453T0
NCU06774T0	PAAG_06208T0
NCU03880T0	PAAG_00373T0
NCU07041T0	PAAG_03690T0
NCU11934T0	PAAG_05194T0
NCU00717T0	PAAG_04008T0
NCU03441T0	PAAG_02409T0
NCU06764T0	PAAG_00071T0
NCU07459T0	PAAG_01929T0
NCU08005T0	PAAG_06230T0
NCU07300T0	PAAG_07766T0
NCU03890T0	PAAG_01315T0
NCU02056T0	PAAG_05769T0
NCU03194T0	PAAG_06211T0
NCU03218T0	PAAG_07024T0
NCU06077T0	PAAG_06133T0
NCU06168T0	PAAG_06353T0
NCU03242T0	PAAG_01115T0
NCU02726T0	PAAG_02972T0
NCU02675T0	PAAG_04758T0
NCU02094T0	PAAG_06733T0
NCU04195T0	PAAG_06265T0
NCU08352T0	PAAG_07020T0
NCU02603T0	PAAG_03305T0
NCU05028T0	PAAG_05038T0
NCU11176T0	PAAG_04407T0
NCU03122T0	PAAG_04806T0
NCU03122T1	PAAG_04806T0
NCU08004T0	PAAG_00173T0
NCU03176T0	PAAG_05296T0
NCU05458T0	PAAG_06243T0
NCU09064T0	PAAG_06180T0
NCU01845T0	PAAG_01917T0
NCU07663T0	PAAG_02157T0
NCU08177T0	PAAG_03258T0
NCU04258T0	PAAG_06979T0
NCU09091T0	PAAG_06144T0
NCU08927T0	PAAG_07567T0
NCU11399T0	PAAG_07340T0
NCU01572T0	PAAG_02612T0
NCU05782T0	PAAG_00292T0
NCU05513T0	PAAG_01492T0
NCU08719T0	PAAG_03989T0
NCU09897T0	PAAG_03042T0
NCU09068T0	PAAG_04476T0
NCU10272T0	PAAG_06219T0
NCU04288T0	PAAG_00339T0
NCU01795T0	PAAG_05230T0
NCU06207T0	PAAG_03651T0
NCU06699T0	PAAG_05363T0
NCU07400T0	PAAG_04756T0
NCU03979T0	PAAG_08157T0
NCU11357T0	PAAG_02580T0
NCU11312T0	PAAG_07369T0
NCU00413T0	PAAG_00430T0
NCU04112T0	PAAG_05721T0
NCU09337T0	PAAG_02642T0
NCU02356T0	PAAG_08854T0
NCU10715T0	PAAG_08840T0
NCU03297T0	PAAG_03292T0
NCU03297T1	PAAG_03292T0
NCU00196T0	PAAG_03770T0
NCU03764T0	PAAG_00741T0
NCU02181T0	PAAG_03816T0
NCU03826T0	PAAG_03556T0
NCU02244T0	PAAG_05561T0
NCU06137T0	PAAG_02515T0
NCU04808T0	PAAG_06266T0
NCU09816T0	PAAG_06093T0
NCU02333T0	PAAG_01969T0
NCU04810T0	PAAG_01299T0
NCU08687T0	PAAG_01885T0
NCU01435T0	PAAG_08700T0
NCU07169T0	PAAG_04004T0
NCU08418T0	PAAG_03787T0
NCU08561T0	PAAG_06563T0
NCU11381T0	PAAG_07591T0
NCU04942T0	PAAG_03058T0	PAAG_03280T0
NCU07754T0	PAAG_03058T0	PAAG_03280T0
NCU02533T0	PAAG_05734T0
NCU07282T0	PAAG_02004T0
NCU00227T0	PAAG_09064T0
NCU04189T0	PAAG_07373T0
NCU02432T0	PAAG_08921T0
NCU01361T0	PAAG_01807T0
NCU04507T0	PAAG_02749T0
NCU00032T0	PAAG_07524T0
NCU01913T0	PAAG_05909T0
NCU11773T0	PAAG_00601T0
NCU00490T0	PAAG_05310T0
NCU04540T0	PAAG_02706T0
NCU03129T0	PAAG_05289T0
NCU06780T0	PAAG_02395T0
NCU01175T0	PAAG_07279T0
NCU07587T0	PAAG_00034T0
NCU07755T0	PAAG_01141T0
NCU09241T0	PAAG_01063T0
NCU05586T0	PAAG_04597T0
NCU04063T0	PAAG_07472T0
NCU09594T0	PAAG_07145T0
NCU11325T0	PAAG_08320T0
NCU04504T0	PAAG_01932T0
NCU05999T0	PAAG_07086T0
NCU11580T0	PAAG_05360T0
NCU05278T0	PAAG_00231T0
NCU05390T0	PAAG_05350T0
NCU04653T0	PAAG_08895T0
NCU09912T0	PAAG_04574T0
NCU02555T0	PAAG_00987T0
NCU04337T0	PAAG_02425T0
NCU00183T0	PAAG_06522T0
NCU06970T0	PAAG_02633T0
NCU10314T0	PAAG_01023T0
NCU05245T0	PAAG_06581T0
NCU04935T0	PAAG_08639T0
NCU02032T0	PAAG_04534T0
NCU10852T0	PAAG_01136T0
NCU03319T0	PAAG_07712T0
NCU02351T0	PAAG_08845T0
NCU09540T0	PAAG_07236T0
NCU01256T0	PAAG_02938T0
NCU01069T0	PAAG_04953T0
NCU06988T0	PAAG_03920T0
NCU11676T0	PAAG_00991T0
NCU03561T0	PAAG_08010T0
NCU03118T0	PAAG_05847T0
NCU08275T0	PAAG_01563T0
NCU01737T0	PAAG_08304T0
NCU07318T0	PAAG_06473T0
NCU06440T0	PAAG_07802T0
NCU03369T0	PAAG_04726T0
NCU07338T0	PAAG_07836T0
NCU08232T0	PAAG_07836T0
NCU01998T0	PAAG_03835T0
NCU01672T0	PAAG_06234T0
NCU02310T0	PAAG_07173T0
NCU07457T0	PAAG_07155T0
NCU07309T0	PAAG_01569T0
NCU11471T0	PAAG_04001T0
NCU09885T0	PAAG_05211T0
NCU07408T0	PAAG_00801T0
NCU07408T1	PAAG_00801T0
NCU02781T0	PAAG_00875T0
NCU06191T0	PAAG_00462T0
NCU02635T0	PAAG_03802T0
NCU07722T0	PAAG_02415T0
NCU01321T0	PAAG_07969T0
NCU07531T0	PAAG_03881T0
NCU03360T0	PAAG_07610T0
NCU04069T0	PAAG_08152T0
NCU08388T0	PAAG_00951T0
NCU08388T1	PAAG_00951T0
NCU06722T0	PAAG_01181T0
NCU00528T0	PAAG_07458T0
NCU09115T0	PAAG_01137T0
NCU08507T0	PAAG_05172T0
NCU08633T0	PAAG_06790T0
NCU00913T0	PAAG_05459T0
NCU00954T0	PAAG_05641T0
NCU05891T0	PAAG_01959T0
NCU03702T0	PAAG_05419T0
NCU01546T0	PAAG_08013T0
NCU07929T0	PAAG_02837T0
NCU05075T0	PAAG_08834T0
NCU06428T0	PAAG_08795T0
NCU11410T0	PAAG_08838T0
NCU00414T0	PAAG_00433T0
NCU02136T0	PAAG_04166T0
NCU08092T0	PAAG_05960T0
NCU01275T0	PAAG_00707T0
NCU02541T0	PAAG_01037T0
NCU01990T0	PAAG_03839T0
NCU07988T0	PAAG_08400T0
NCU04013T0	PAAG_06961T0
NCU04013T1	PAAG_06961T0
NCU04503T0	PAAG_01933T0
NCU04837T0	PAAG_02796T0
NCU02564T0	PAAG_04804T0
NCU02373T0	PAAG_05031T0
NCU02940T0	PAAG_06744T0
NCU07263T0	PAAG_03452T0
NCU01722T0	PAAG_08651T0
NCU05942T0	PAAG_08141T0
NCU03719T0	PAAG_04600T0
NCU04196T0	PAAG_04192T0
NCU02536T0	PAAG_07027T0
NCU03231T0	PAAG_07167T0
NCU12099T0	PAAG_08140T0
NCU04087T0	PAAG_02686T0
NCU05006T0	PAAG_06351T0
NCU07757T0	PAAG_04277T0
NCU03989T0	PAAG_07956T0
NCU09208T0	PAAG_04132T0
NCU09040T0	PAAG_05416T0
NCU01367T0	PAAG_00754T0
NCU05807T0	PAAG_03406T0
NCU05385T0	PAAG_04357T0
NCU03278T0	PAAG_09086T0
NCU06694T0	PAAG_07247T0
NCU03325T0	PAAG_00346T0
NCU02495T0	PAAG_01157T0
NCU02776T0	PAAG_09016T0
NCU03097T0	PAAG_01176T0
NCU03393T0	PAAG_02111T0
NCU04757T0	PAAG_02022T0
NCU08278T0	PAAG_00185T0
NCU08998T1	PAAG_00468T0
NCU08998T0	PAAG_00468T0
NCU07682T1	PAAG_03705T0
NCU07682T0	PAAG_03705T0
NCU03462T0	PAAG_02738T0
NCU06245T0	PAAG_01722T0
NCU05376T0	PAAG_03723T0
NCU02586T0	PAAG_09049T0
NCU09001T0	PAAG_04884T0
NCU06198T0	PAAG_07375T0
NCU06047T0	PAAG_09043T0
NCU00803T1	PAAG_04723T0
NCU00803T0	PAAG_04723T0
NCU03007T0	PAAG_01574T0
NCU07240T0	PAAG_00566T0
NCU00277T0	PAAG_06985T0
NCU00106T0	PAAG_08989T0
NCU05536T0	PAAG_04395T0
NCU04411T0	PAAG_02762T0
NCU03796T0	PAAG_04321T0
NCU02943T0	PAAG_06738T0
NCU09444T0	PAAG_03217T0
NCU01782T0	PAAG_00977T0
NCU02743T0	PAAG_02771T0
NCU07383T0	PAAG_00962T0
NCU04779T0	PAAG_04998T0
NCU01452T0	PAAG_08955T0
NCU06781T0	PAAG_05245T0
NCU09553T0	PAAG_06329T0
NCU07513T0	PAAG_08732T0
NCU00310T0	PAAG_00788T0
NCU00489T0	PAAG_01785T0
NCU04478T0	PAAG_00220T0
NCU00226T0	PAAG_04774T0
NCU04647T0	PAAG_06356T0
NCU05453T0	PAAG_08967T0
NCU00028T0	PAAG_06916T0
NCU10048T0	PAAG_01227T0
NCU09139T0	PAAG_02755T0
NCU09093T0	PAAG_03855T0
NCU04479T0	PAAG_08382T0
NCU07697T0	PAAG_07729T0
NCU07623T0	PAAG_08900T0
NCU10053T0	PAAG_08597T0
NCU01784T0	PAAG_02112T0
NCU03310T0	PAAG_01041T0
NCU03241T0	PAAG_01117T0
NCU03059T0	PAAG_02891T0
NCU00068T0	PAAG_05634T0
NCU00404T0	PAAG_07348T0
NCU01242T0	PAAG_06651T0
NCU08605T0	PAAG_01104T0
NCU09807T0	PAAG_01766T0
NCU08945T0	PAAG_04426T0
NCU08277T0	PAAG_05832T0
NCU09744T0	PAAG_05147T0
NCU03659T0	PAAG_00829T0
NCU04415T0	PAAG_01860T0
NCU03853T0	PAAG_03334T0
NCU04368T0	PAAG_03931T0
NCU00357T0	PAAG_08267T0
NCU02806T0	PAAG_06751T0
NCU03388T0	PAAG_06541T0
NCU03952T0	PAAG_07495T0
NCU05067T0	PAAG_07925T0
NCU09429T0	PAAG_04849T0
NCU08356T0	PAAG_06825T0
NCU03020T0	PAAG_01038T0
NCU01210T0	PAAG_03540T0
NCU05994T0	PAAG_00698T0
NCU01402T0	PAAG_06866T0
NCU07670T0	PAAG_02173T0
NCU07548T0	PAAG_02577T0
NCU10927T0	PAAG_00229T0
NCU10409T0	PAAG_01184T0
NCU10189T0	PAAG_06636T0
NCU02665T0	PAAG_00834T0
NCU04819T0	PAAG_02048T0
NCU04407T0	PAAG_02786T0
NCU02433T0	PAAG_08919T0
NCU09795T0	PAAG_08818T0
NCU01955T0	PAAG_00493T0
NCU02480T0	PAAG_04526T0
NCU02358T0	PAAG_07859T0
NCU06460T0	PAAG_08535T0
NCU00522T0	PAAG_06835T0
NCU05990T0	PAAG_02700T0
NCU06519T0	PAAG_03479T0
NCU03030T0	PAAG_08716T0
NCU03018T0	PAAG_01014T0
NCU00792T0	PAAG_06072T0
NCU02270T0	PAAG_07211T0
NCU11369T0	PAAG_03701T0
NCU11369T1	PAAG_03701T0
NCU02560T0	PAAG_00942T0
NCU02497T0	PAAG_01174T0
NCU01932T0	PAAG_05913T0
NCU00891T0	PAAG_08336T0
NCU02282T0	PAAG_07905T0
NCU00025T0	PAAG_01843T0
NCU02493T0	PAAG_00852T0
NCU00120T0	PAAG_04641T0
NCU01429T0	PAAG_03613T0
NCU07266T0	PAAG_02178T0
NCU08131T0	PAAG_06764T0
NCU04150T0	PAAG_04594T0
NCU06153T0	PAAG_06045T0
NCU06649T0	PAAG_06862T0
NCU02477T0	PAAG_04886T0
NCU05423T0	PAAG_02736T0
NCU06141T0	PAAG_03203T0
NCU04598T0	PAAG_07633T0
NCU09014T0	PAAG_04662T0
NCU07447T0	PAAG_06156T0
NCU08939T0	PAAG_07669T0
NCU07853T0	PAAG_01437T0
NCU05295T0	PAAG_03687T0
NCU03021T0	PAAG_06441T0
NCU02936T0	PAAG_06777T0
NCU03215T0	PAAG_06759T0
NCU08008T0	PAAG_07734T0
NCU00007T0	PAAG_05553T0
NCU08651T0	PAAG_07756T0
NCU10987T0	PAAG_06826T0
NCU06175T0	PAAG_00484T0
NCU08609T0	PAAG_01930T0
[truncated: 3,162 more rows]
