# Supplementary material for: Evolutionary Conservation and Diversification of Puf RNA Binding Proteins and Their mRNA Targets
Source: PLoS Biol. 2015 Nov 20;13(11):e1002307. doi: 10.1371/journal.pbio.1002307 (PMC4654594; doi:10.1371/journal.pbio.1002307)
Supplement: S4 Dataset — (ZIP) [file pbio.1002307.s004.zip › N.crassa.fa_P.confluens.fa.txt]

NCU06976T0	PCON_07071
NCU07832T0	PCON_09082
NCU01379T0	PCON_08804
NCU05837T0	PCON_08452
NCU06468T0	PCON_05228
NCU08535T0	PCON_10510
NCU01744T0	PCON_13408
NCU07119T0	PCON_02859
NCU07307T0	PCON_07918
NCU02685T0	PCON_03898
NCU04548T0	PCON_14311
NCU06871T0	PCON_14299
NCU07308T0	PCON_07917
NCU08287T0	PCON_07128
NCU05608T0	PCON_12944
NCU05803T0	PCON_09040
NCU00459T0	PCON_03714
NCU00551T0	PCON_05196
NCU02510T0	PCON_11326
NCU08501T0	PCON_01333
NCU08267T0	PCON_10593
NCU00671T0	PCON_08906
NCU04352T0	PCON_06133
NCU02103T0	PCON_08504
NCU07556T0	PCON_04529
NCU05620T0	PCON_07731
NCU11669T0	PCON_11606
NCU05238T0	PCON_08203
NCU00239T0	PCON_01490
NCU08993T0	PCON_07254
NCU01642T0	PCON_02606
NCU04569T0	PCON_02803
NCU02505T0	PCON_11325
NCU03350T0	PCON_12424
NCU04350T0	PCON_06132
NCU06733T0	PCON_06310
NCU03042T0	PCON_05357
NCU01632T0	PCON_01044
NCU00743T0	PCON_06222
NCU10009T0	PCON_06598
NCU09740T0	PCON_04713
NCU03234T0	PCON_08680
NCU07658T0	PCON_13124
NCU05591T0	PCON_13056
NCU05120T0	PCON_03282
NCU09012T0	PCON_11629
NCU02762T0	PCON_02637
NCU02677T0	PCON_10461
NCU03986T0	PCON_11993
NCU00396T0	PCON_13472
NCU04898T0	PCON_07183
NCU00352T0	PCON_05934
NCU07702T0	PCON_09551
NCU03591T0	PCON_03974
NCU08276T0	PCON_07909
NCU10066T0	PCON_09413
NCU09367T0	PCON_02320
NCU06318T0	PCON_02938
NCU07443T0	PCON_08723
NCU07546T0	PCON_13248
NCU08023T0	PCON_03900
NCU03575T0	PCON_05655
NCU01238T0	PCON_09343
NCU02494T0	PCON_13281
NCU09492T0	PCON_01347
NCU01820T0	PCON_04622
NCU02083T0	PCON_10756
NCU07378T0	PCON_06282
NCU05425T0	PCON_05716
NCU06678T0	PCON_09340
NCU02815T0	PCON_03301
NCU07866T0	PCON_14255
NCU09866T0	PCON_11187
NCU07870T0	PCON_10612
NCU01680T0	PCON_01258
NCU01192T0	PCON_08154
NCU04161T0	PCON_11762
NCU08616T0	PCON_02489
NCU03875T0	PCON_01728
NCU01768T0	PCON_12403
NCU00621T0	PCON_10400
NCU06272T0	PCON_08150
NCU08685T0	PCON_13761
NCU01197T0	PCON_02243
NCU07922T0	PCON_12723
NCU07679T0	PCON_05428
NCU02111T0	PCON_08564
NCU09219T0	PCON_08693
NCU01772T0	PCON_12379
NCU09297T0	PCON_07567
NCU01857T0	PCON_04817
NCU03818T0	PCON_12025
NCU03263T0	PCON_09935
NCU02572T0	PCON_12397
NCU03877T0	PCON_06646
NCU03877T1	PCON_06646
NCU00018T0	PCON_04220
NCU00018T1	PCON_04220
NCU01638T0	PCON_05062
NCU02728T0	PCON_03321
NCU09463T0	PCON_12053
NCU06338T0	PCON_05076
NCU04242T0	PCON_07616
NCU07700T0	PCON_09519
NCU00021T0	PCON_04411
NCU05261T0	PCON_02845
NCU08919T0	PCON_11622
NCU00274T0	PCON_07796
NCU04090T0	PCON_09687
NCU07027T0	PCON_04880
NCU09063T0	PCON_13753
NCU06488T0	PCON_04023
NCU02554T0	PCON_03889
NCU04348T0	PCON_11434
NCU03065T0	PCON_02977
NCU08377T0	PCON_08682
NCU08358T0	PCON_13263
NCU03440T0	PCON_08010
NCU10143T0	PCON_04017
NCU12032T0	PCON_11986
NCU00461T0	PCON_02538
NCU02349T0	PCON_03131
NCU03539T0	PCON_07770
NCU06544T0	PCON_11913
NCU04404T0	PCON_06468
NCU03071T0	PCON_12698
NCU05200T0	PCON_12883
NCU03305T0	PCON_13834
NCU04370T0	PCON_01103
NCU04720T0	PCON_11814
NCU04611T0	PCON_07794
NCU02357T0	PCON_01861
NCU11202T0	PCON_02178
NCU09324T0	PCON_08577
NCU03116T0	PCON_12634
NCU09906T0	PCON_04134
NCU01323T0	PCON_01689
NCU06832T0	PCON_14079
NCU02366T0	PCON_14272
NCU03363T0	PCON_11360
NCU11188T0	PCON_13611
NCU01318T0	PCON_02334
NCU03127T0	PCON_05563
NCU08828T0	PCON_05763
NCU02230T0	PCON_01852
NCU02544T0	PCON_07684
NCU00104T0	PCON_01316
NCU07404T0	PCON_09217
NCU04736T0	PCON_02674
NCU01335T0	PCON_13536
NCU08135T0	PCON_07533
NCU01992T0	PCON_11329
NCU02391T0	PCON_03649
NCU03955T0	PCON_13667
NCU07010T0	PCON_07882
NCU00276T0	PCON_11141
NCU08036T0	PCON_02091
NCU09730T0	PCON_13195
NCU09993T0	PCON_08519
NCU01939T0	PCON_04818
NCU01912T0	PCON_10384
NCU01143T0	PCON_03722
NCU01833T0	PCON_07702
NCU03592T0	PCON_09573
NCU05895T0	PCON_14323
NCU05046T0	PCON_04194
NCU01675T0	PCON_09815
NCU02475T0	PCON_07890
NCU01315T0	PCON_10275
NCU03364T0	PCON_14083
NCU04834T0	PCON_06747
NCU01510T0	PCON_01040
NCU05270T0	PCON_09563
NCU00668T0	PCON_12950
NCU06626T0	PCON_01186
NCU00579T0	PCON_07724
NCU04021T0	PCON_08537
NCU05239T0	PCON_05772
NCU01625T0	PCON_01870
NCU02566T0	PCON_13304
NCU03811T0	PCON_06260
NCU01965T0	PCON_01589
NCU03060T0	PCON_10038
NCU10497T0	PCON_04324
NCU09903T0	PCON_10206
NCU07319T0	PCON_05656
NCU06284T0	PCON_13015
NCU01643T0	PCON_02601
NCU00040T0	PCON_13349
NCU08341T0	PCON_10170
NCU01164T0	PCON_06059
NCU06278T0	PCON_01833
NCU04606T0	PCON_06606
NCU06122T0	PCON_07149
NCU05634T0	PCON_06180
NCU03298T0	PCON_08597
NCU03794T0	PCON_09334
NCU06512T0	PCON_11112
NCU03611T0	PCON_06635
NCU07554T0	PCON_11902
NCU05267T0	PCON_02959
NCU03010T0	PCON_08257
NCU07966T0	PCON_07782
NCU06687T0	PCON_05793
NCU11350T0	PCON_13827
NCU00573T0	PCON_07579
NCU01747T0	PCON_08945
NCU06171T0	PCON_12000
NCU03947T0	PCON_04630
NCU00622T0	PCON_04113
NCU06785T0	PCON_03027
NCU08336T0	PCON_08516
NCU01193T0	PCON_05968
NCU11255T0	PCON_08925
NCU03051T0	PCON_04425
NCU08021T0	PCON_04742
NCU00712T0	PCON_02101
NCU04327T0	PCON_10905
NCU01765T0	PCON_13468
NCU07854T0	PCON_09105
NCU06738T0	PCON_13132
NCU01612T0	PCON_09147
NCU04059T0	PCON_05709
NCU09602T0	PCON_06550
NCU01272T0	PCON_13823
NCU07721T0	PCON_04716
NCU05802T0	PCON_11082
NCU02689T0	PCON_04385
NCU09516T0	PCON_11670
NCU09830T0	PCON_01409
NCU02669T0	PCON_04346
NCU04385T0	PCON_12112
NCU04203T0	PCON_10061
NCU04142T0	PCON_11855
NCU03982T0	PCON_03879
NCU07565T0	PCON_02780
NCU09450T0	PCON_14178
NCU01648T0	PCON_06038
NCU09228T0	PCON_03545
NCU00481T0	PCON_05396
NCU07412T0	PCON_10446
NCU05194T0	PCON_02477
NCU08147T0	PCON_05989
NCU09808T0	PCON_06294
NCU00567T0	PCON_11478
NCU09975T0	PCON_09709	PCON_01211
NCU08689T0	PCON_02456
NCU06352T0	PCON_14208
NCU08928T0	PCON_08382
NCU11228T0	PCON_08587
NCU05429T0	PCON_01282
NCU05429T1	PCON_01282
NCU02011T0	PCON_07594
NCU01659T0	PCON_05516
NCU08693T0	PCON_09348
NCU11273T0	PCON_01102
NCU04251T0	PCON_06662
NCU01328T0	PCON_07305
NCU06624T0	PCON_01167
NCU07999T0	PCON_03005
NCU12096T0	PCON_01867
NCU06183T0	PCON_11113
NCU04749T0	PCON_10021
NCU02539T0	PCON_10174
NCU08115T0	PCON_06497
NCU04280T0	PCON_03518
NCU02696T0	PCON_10015
NCU09332T0	PCON_04319
NCU05360T0	PCON_07874
NCU03797T0	PCON_10077
NCU04100T0	PCON_09865
NCU10283T0	PCON_12317
NCU04077T0	PCON_04040
NCU06868T0	PCON_06239
NCU05151T0	PCON_08641
NCU02630T0	PCON_05004
NCU03669T0	PCON_11957
NCU03808T0	PCON_05686
NCU03463T0	PCON_01459
NCU06365T0	PCON_02762
NCU06836T0	PCON_12360
NCU02387T0	PCON_05914
NCU08009T0	PCON_06126
NCU02979T0	PCON_04366
NCU00681T0	PCON_01212
NCU05901T0	PCON_07147
NCU11324T0	PCON_11503
NCU11961T0	PCON_02593
NCU03937T0	PCON_12713
NCU03483T0	PCON_01326
NCU05777T0	PCON_13795
NCU01171T0	PCON_05788
NCU07831T0	PCON_02328
NCU03139T0	PCON_10668
NCU08373T0	PCON_14004
NCU01751T0	PCON_01360
NCU01951T0	PCON_02311
NCU01486T0	PCON_11356
NCU08001T0	PCON_02829
NCU04051T0	PCON_02647
NCU02717T0	PCON_12966
NCU03061T0	PCON_05681
NCU10397T0	PCON_03954
NCU02048T0	PCON_13151
NCU04035T0	PCON_14050
NCU11027T0	PCON_01463
NCU09438T0	PCON_03171
NCU11965T0	PCON_06039
NCU03292T0	PCON_13489
NCU05232T0	PCON_05411
NCU00121T0	PCON_04697
NCU00629T0	PCON_06425
NCU02580T0	PCON_06015
NCU05204T0	PCON_04889
NCU03661T0	PCON_12600
NCU11660T0	PCON_09330
NCU09741T0	PCON_04712
NCU06268T0	PCON_10363
NCU01853T0	PCON_06122
NCU09721T0	PCON_11444
NCU02830T0	PCON_11320
NCU06484T0	PCON_09268
NCU07872T0	PCON_10614
NCU05268T0	PCON_04752
NCU08791T0	PCON_04485
NCU04229T0	PCON_10818
NCU06767T0	PCON_12369
NCU09357T0	PCON_13019
NCU04472T0	PCON_01541
NCU01229T0	PCON_04016
NCU08382T0	PCON_06105
NCU04766T0	PCON_09028
NCU03784T0	PCON_13840
NCU02833T0	PCON_12245
NCU06438T0	PCON_06429
NCU00095T0	PCON_03356
NCU07487T0	PCON_08559
NCU07712T0	PCON_07772
NCU01255T0	PCON_03504
NCU01817T0	PCON_12876
NCU07440T0	PCON_12059
NCU04674T0	PCON_08785	PCON_06200
NCU01479T0	PCON_03564
NCU07982T0	PCON_01248
NCU00177T0	PCON_06712
NCU05518T0	PCON_03241
NCU03804T0	PCON_04894
NCU01369T0	PCON_11351
NCU08119T0	PCON_06572
NCU08920T0	PCON_09216
NCU01985T0	PCON_10386
NCU02233T0	PCON_03172
NCU02955T0	PCON_10771
NCU01187T0	PCON_13636
NCU06481T0	PCON_01228
NCU08898T0	PCON_12612
NCU06199T0	PCON_02729
NCU08755T0	PCON_04448
NCU02747T0	PCON_10454
NCU01589T0	PCON_13458
NCU08889T0	PCON_09890
NCU09873T0	PCON_07559
NCU05250T0	PCON_06966
NCU00642T0	PCON_11734
NCU00656T0	PCON_03332
NCU03690T0	PCON_01318
NCU06249T0	PCON_03558
NCU04095T0	PCON_09332
NCU06143T0	PCON_11429
NCU01207T0	PCON_03886
NCU04221T0	PCON_11825
NCU07710T0	PCON_02476
NCU08054T0	PCON_09067
NCU08303T0	PCON_06975
NCU06994T0	PCON_02144
NCU01843T0	PCON_12858
NCU01540T0	PCON_13625
NCU02082T0	PCON_08125
NCU02075T0	PCON_03893
NCU02794T0	PCON_02536
NCU01431T0	PCON_06166
NCU03980T0	PCON_13779
NCU03657T1	PCON_06534
NCU03657T0	PCON_06534
NCU02514T0	PCON_08199
NCU07002T0	PCON_05114
NCU00488T0	PCON_04505
NCU00066T0	PCON_13111
NCU06684T0	PCON_12466
NCU02010T0	PCON_07587
NCU02632T0	PCON_13046
NCU11282T0	PCON_08412
NCU05422T0	PCON_06058
NCU05296T0	PCON_04170
NCU00424T0	PCON_05225
NCU10400T0	PCON_02543
NCU09118T0	PCON_08263
NCU08118T0	PCON_06573
NCU01470T0	PCON_11673
NCU06500T0	PCON_07497
NCU02380T0	PCON_13291
NCU06508T0	PCON_06461
NCU03273T0	PCON_12832
NCU04170T0	PCON_03442
NCU00890T0	PCON_12781
NCU03219T0	PCON_13110
NCU09111T0	PCON_09179
NCU04648T0	PCON_06453
NCU05858T0	PCON_10323
NCU08000T0	PCON_03011
NCU08045T0	PCON_06941
NCU08270T0	PCON_07058
NCU09711T0	PCON_05916
NCU00405T0	PCON_07588
NCU03786T0	PCON_08801
NCU04768T0	PCON_12076
NCU10007T0	PCON_08729
NCU10007T1	PCON_08729
NCU09709T0	PCON_07768
NCU02208T0	PCON_01583
NCU01465T0	PCON_04681
NCU01249T0	PCON_09632
NCU04121T0	PCON_01818
NCU08316T0	PCON_02535
NCU00447T0	PCON_09630
NCU10775T0	PCON_03126
NCU03479T0	PCON_13150
NCU05029T0	PCON_13148
NCU05902T0	PCON_11615
NCU04579T0	PCON_02292
NCU09377T0	PCON_14028
NCU09377T1	PCON_14028
NCU02629T0	PCON_08941
NCU08642T0	PCON_11000
NCU01119T0	PCON_13554
NCU05298T0	PCON_11813
NCU07839T0	PCON_12535
NCU08110T0	PCON_01474
NCU02319T0	PCON_06807
NCU04054T0	PCON_02618
NCU00336T0	PCON_02330
NCU07567T0	PCON_10439
NCU09909T0	PCON_09531
NCU11296T0	PCON_02872
NCU00010T0	PCON_10894
NCU06459T0	PCON_05209
NCU06265T0	PCON_09510
NCU09700T0	PCON_14312
NCU04799T0	PCON_05742
NCU03505T0	PCON_04937
NCU06929T0	PCON_07112
NCU03321T0	PCON_10193
NCU04380T0	PCON_06433
NCU02276T0	PCON_01868
NCU09191T0	PCON_13597
NCU00355T0	PCON_01310
NCU03966T0	PCON_11199
NCU08515T0	PCON_11361
NCU06638T0	PCON_13960
NCU00430T0	PCON_10317
NCU03792T0	PCON_04893
NCU01241T0	PCON_08980
NCU01478T0	PCON_03574
NCU04303T0	PCON_02424
NCU03235T0	PCON_02385
NCU04117T0	PCON_02277
NCU02578T0	PCON_10733
NCU04439T0	PCON_13898
NCU02003T0	PCON_04930
NCU08002T0	PCON_06120
NCU11426T0	PCON_04618
NCU00200T0	PCON_06043
NCU04448T0	PCON_06125
NCU09610T0	PCON_04978
NCU06355T0	PCON_05438
NCU04044T0	PCON_10799
NCU04104T0	PCON_07249
NCU09793T0	PCON_08503
NCU11169T0	PCON_08738
NCU00281T0	PCON_05014
NCU05430T0	PCON_01281
NCU04105T0	PCON_07250
NCU05225T0	PCON_06773
NCU08897T0	PCON_05638
NCU05650T0	PCON_09671
NCU00112T0	PCON_09360
NCU08603T0	PCON_04293
NCU10337T0	PCON_06670
NCU08875T0	PCON_03690
NCU06308T0	PCON_06943
NCU09468T0	PCON_07640
NCU02134T0	PCON_05188
NCU00927T0	PCON_08032
NCU11170T0	PCON_07242
NCU04319T0	PCON_11837
NCU04790T0	PCON_13393
NCU02839T0	PCON_09142
NCU02803T0	PCON_11778
NCU07690T0	PCON_13616
NCU04652T0	PCON_02566
NCU00793T0	PCON_03727
NCU02287T0	PCON_07543
NCU10058T0	PCON_02857
NCU07330T0	PCON_07707
NCU10311T0	PCON_01860
NCU09120T0	PCON_08262
NCU10747T0	PCON_01962
NCU02797T0	PCON_10830
NCU07473T0	PCON_07160
NCU02225T0	PCON_03412
NCU06429T0	PCON_03240
NCU01157T0	PCON_07765
NCU05454T0	PCON_03793
NCU04279T0	PCON_04655
NCU03814T0	PCON_06163
NCU07523T0	PCON_05690
NCU03992T0	PCON_10662
NCU05269T0	PCON_04753
NCU05269T1	PCON_04753
NCU11180T0	PCON_06143
NCU07068T0	PCON_14276
NCU02127T0	PCON_05257
NCU11175T0	PCON_01489
NCU04230T0	PCON_11839
NCU06189T0	PCON_01457	PCON_03681
NCU04343T0	PCON_11392
NCU05927T0	PCON_06632
NCU03100T0	PCON_11964
NCU09537T0	PCON_06418
NCU07334T0	PCON_10898
NCU05939T0	PCON_13905
NCU00117T0	PCON_10878
NCU06986T0	PCON_07991
NCU07156T0	PCON_09051
NCU04511T0	PCON_04158
NCU06444T0	PCON_09587
NCU06735T0	PCON_14137
NCU02840T0	PCON_08517
NCU07281T0	PCON_05415
NCU09819T0	PCON_06517
NCU01503T0	PCON_01793
NCU02110T0	PCON_03267
NCU06715T0	PCON_06535
NCU05289T0	PCON_05671
NCU04245T0	PCON_06626
NCU02511T0	PCON_13293
NCU09696T0	PCON_08898
NCU08888T0	PCON_13375
NCU03584T0	PCON_04029
NCU02052T0	PCON_08273
NCU09132T0	PCON_09769
NCU09266T0	PCON_09804
NCU00261T0	PCON_02303
NCU09688T0	PCON_13622
NCU05985T0	PCON_05630
NCU00770T0	PCON_02391
NCU04610T0	PCON_01715
NCU03045T0	PCON_09187
NCU06192T0	PCON_13183
NCU00495T0	PCON_03592
NCU00896T0	PCON_13352
NCU07837T0	PCON_13802
NCU09552T0	PCON_12943
NCU04743T0	PCON_04150
NCU03650T0	PCON_11775
NCU04110T0	PCON_03587
NCU09349T0	PCON_06078
NCU01692T0	PCON_01260
NCU00790T0	PCON_04821
NCU04020T0	PCON_03981
NCU02036T0	PCON_07856
NCU09142T0	PCON_04322
NCU00164T0	PCON_05229
NCU03819T0	PCON_06156
NCU04535T0	PCON_05697
NCU07516T0	PCON_03924
NCU02810T0	PCON_13340
NCU07930T0	PCON_13311
NCU03658T0	PCON_12937
NCU06666T0	PCON_02080
NCU06842T0	PCON_13639
NCU09287T0	PCON_07399
NCU01824T0	PCON_12869
NCU08226T0	PCON_02119
NCU09715T0	PCON_11441
NCU08357T0	PCON_08033
NCU02409T0	PCON_14292
NCU09513T0	PCON_11669
NCU01797T0	PCON_01571
NCU06264T0	PCON_01845
NCU01498T0	PCON_12435
NCU01813T0	PCON_13467
NCU03032T0	PCON_12738
NCU06215T0	PCON_10940
NCU03652T0	PCON_13817
NCU11271T0	PCON_10017
NCU00436T0	PCON_10442
NCU08484T0	PCON_06036
NCU07705T0	PCON_01081
NCU07012T0	PCON_02994
NCU01234T0	PCON_08798
NCU05041T0	PCON_05926
NCU11379T0	PCON_13138
NCU06672T0	PCON_02799
NCU06149T0	PCON_07346
NCU02534T0	PCON_05705
NCU06569T0	PCON_06997
NCU04173T0	PCON_07264
NCU04173T1	PCON_07264
NCU02626T0	PCON_09751
NCU10018T0	PCON_13902
NCU07926T0	PCON_03650
NCU03024T0	PCON_12203
NCU08926T0	PCON_04554
NCU05301T0	PCON_07719
NCU06756T0	PCON_12350
NCU02234T0	PCON_03111
NCU08297T0	PCON_07184
NCU08297T1	PCON_07184
NCU03257T0	PCON_08711
NCU09770T0	PCON_04951
NCU06394T0	PCON_10574
NCU04755T0	PCON_12443
NCU03264T0	PCON_04334
NCU04252T0	PCON_05659
NCU07859T0	PCON_05895
NCU01644T0	PCON_03561
NCU06881T0	PCON_04056
NCU00410T0	PCON_13373
NCU04838T0	PCON_01152
NCU00591T0	PCON_05259
NCU06783T0	PCON_03028
NCU03200T0	PCON_11106
NCU00206T0	PCON_04062
NCU05923T0	PCON_04062
NCU00406T0	PCON_03231
NCU07153T0	PCON_11829
NCU08153T0	PCON_01377
NCU06918T0	PCON_08423
NCU02407T0	PCON_06463
NCU02112T0	PCON_04122
NCU05680T0	PCON_01835
NCU11866T0	PCON_04496
NCU03117T0	PCON_12633
NCU04190T0	PCON_04014
NCU09437T0	PCON_01966
NCU03220T0	PCON_09176
NCU07011T0	PCON_08760
NCU04414T0	PCON_12933
NCU03954T0	PCON_02124
NCU03954T1	PCON_02124
NCU02066T0	PCON_09140
NCU08020T0	PCON_13708
NCU11397T0	PCON_05043
NCU04784T0	PCON_10196
NCU01882T0	PCON_13765
NCU02325T0	PCON_13657
NCU06075T0	PCON_04428
NCU06075T1	PCON_04428
NCU06374T0	PCON_04591
NCU01701T0	PCON_13605
NCU06834T0	PCON_12365
NCU04636T0	PCON_10784
NCU02063T0	PCON_03556
NCU06483T0	PCON_05940
NCU10733T0	PCON_11214
NCU11168T0	PCON_13778
NCU07698T0	PCON_09555
NCU08325T0	PCON_13624
NCU06503T0	PCON_10415
NCU06503T1	PCON_10415
NCU03415T0	PCON_06884
NCU00081T0	PCON_09996
NCU09545T0	PCON_09875
NCU00152T0	PCON_01935
NCU02274T0	PCON_09393
NCU06854T0	PCON_13137
NCU03076T0	PCON_01112
NCU02701T0	PCON_01768
NCU05876T0	PCON_14127
NCU09227T0	PCON_13499
NCU02295T0	PCON_05917
NCU02416T0	PCON_07565
NCU09101T0	PCON_09598
NCU06099T0	PCON_14343
NCU12152T0	PCON_10658
NCU02965T0	PCON_02664
NCU00480T0	PCON_03941
NCU02515T0	PCON_08200
NCU09758T0	PCON_03801
NCU10008T0	PCON_05038
NCU01968T0	PCON_01842
NCU03108T0	PCON_09076
NCU03789T0	PCON_12599
NCU09076T0	PCON_09269
NCU03137T0	PCON_05103
NCU05212T0	PCON_08347
NCU04076T0	PCON_04164
NCU00163T0	PCON_05954
NCU01378T0	PCON_08913
NCU11254T0	PCON_01856
NCU00920T0	PCON_10779
NCU08298T0	PCON_09462
NCU12039T0	PCON_07137
NCU04185T0	PCON_06795
NCU05198T0	PCON_02250
NCU05363T0	PCON_07876
NCU09435T0	PCON_04447
NCU03799T0	PCON_10213
NCU07280T0	PCON_05774	PCON_10371
NCU01449T0	PCON_11995
NCU01449T1	PCON_11995
NCU02260T0	PCON_03565
NCU00477T0	PCON_08616
NCU08309T0	PCON_04722
NCU03482T0	PCON_12006
NCU08294T0	PCON_07844
NCU06216T0	PCON_12464
NCU02978T0	PCON_04357
NCU01433T0	PCON_10963
NCU08272T0	PCON_07478
NCU05683T0	PCON_10994
NCU09861T0	PCON_09643
NCU11294T0	PCON_10098
NCU00821T0	PCON_07977	PCON_02435
NCU00536T0	PCON_07027
NCU00340T0	PCON_08877
NCU02178T0	PCON_09614
NCU09358T0	PCON_04980
NCU05526T0	PCON_12396
NCU09746T0	PCON_13692
NCU10810T0	PCON_03542
NCU05622T0	PCON_03317
NCU01330T0	PCON_07590
NCU07064T0	PCON_06160
NCU03795T0	PCON_09335
NCU07380T0	PCON_06281
NCU02657T0	PCON_12064
NCU02482T0	PCON_06275
NCU02482T1	PCON_06275
NCU02482T2	PCON_06275
NCU01480T0	PCON_03563
NCU01654T0	PCON_12069
NCU05600T0	PCON_10610
NCU09869T0	PCON_13899
NCU04721T0	PCON_03809
NCU10359T0	PCON_03809
NCU00904T0	PCON_06355
NCU07874T0	PCON_05035
NCU05259T0	PCON_03679
NCU03359T0	PCON_05704
NCU10381T0	PCON_09753
NCU06869T0	PCON_07773
NCU11664T0	PCON_10698
NCU08894T0	PCON_13289
NCU00754T0	PCON_03763
NCU00205T0	PCON_08736
NCU12027T0	PCON_13380
NCU03648T0	PCON_03280
NCU06182T0	PCON_03982
NCU09202T0	PCON_07885
NCU03571T0	PCON_12877
NCU10043T0	PCON_08672
NCU02252T0	PCON_03093
NCU01290T0	PCON_08746
NCU01439T0	PCON_06685
NCU01652T0	PCON_01277
NCU03857T0	PCON_06644
NCU04355T0	PCON_01222
NCU01569T0	PCON_07070
NCU08273T0	PCON_07881
NCU09496T0	PCON_08372
NCU06659T0	PCON_14177
NCU01745T0	PCON_07645
NCU06202T0	PCON_04530
NCU01494T0	PCON_13754
NCU10042T0	PCON_11324
NCU10042T1	PCON_11324
NCU04316T0	PCON_03828
NCU08471T0	PCON_11034
NCU00714T0	PCON_10822
NCU06971T0	PCON_11388
NCU02057T0	PCON_08526
NCU08935T0	PCON_05536
NCU03498T0	PCON_11516
NCU06882T0	PCON_11452
NCU08468T0	PCON_10053
NCU06279T0	PCON_12534
NCU06441T0	PCON_13551
NCU07724T0	PCON_01034
NCU09265T0	PCON_02340
NCU07971T0	PCON_13772
NCU00172T0	PCON_08737
NCU08064T0	PCON_05723
NCU07367T0	PCON_02425
NCU01022T0	PCON_08609
NCU11685T0	PCON_01725
NCU08730T0	PCON_08206
NCU10905T0	PCON_09029
NCU06843T0	PCON_13643
NCU01269T0	PCON_02139
NCU09071T0	PCON_01739
NCU06205T0	PCON_10921
NCU02549T0	PCON_04105
NCU05095T0	PCON_03651
NCU03357T0	PCON_09907
NCU00130T0	PCON_12780
NCU03036T0	PCON_13799
NCU07975T0	PCON_03686	PCON_07240
NCU10262T0	PCON_01985
NCU00273T0	PCON_08148
NCU09121T0	PCON_02408
NCU03783T0	PCON_09767
NCU09757T0	PCON_05719
NCU02616T0	PCON_12791
NCU11238T0	PCON_11975
NCU00988T0	PCON_03754
NCU09874T0	PCON_10311
NCU08998T0	PCON_09262
NCU08998T1	PCON_09262
NCU07489T0	PCON_01300
NCU06005T0	PCON_04564
NCU04378T0	PCON_10769
NCU06030T0	PCON_12163
NCU01195T0	PCON_03821
NCU00046T0	PCON_06141
NCU09313T0	PCON_04387
NCU03922T0	PCON_12558
NCU07451T0	PCON_13269
NCU00925T0	PCON_06442
NCU03914T0	PCON_07560
NCU06493T0	PCON_07314
NCU00789T0	PCON_12847
NCU04166T0	PCON_13316
NCU11302T0	PCON_14277
NCU00782T0	PCON_06584	PCON_11456
NCU02356T0	PCON_03119
NCU02546T0	PCON_13374
NCU06760T0	PCON_12349
NCU11301T0	PCON_03018
NCU09706T0	PCON_14278
NCU03062T0	PCON_03488
NCU04410T0	PCON_08123
NCU03387T0	PCON_05642
NCU06761T0	PCON_04774
NCU00936T0	PCON_10759
NCU11453T0	PCON_09845
NCU02498T0	PCON_10179
NCU03628T0	PCON_11468
NCU02464T0	PCON_12952
NCU09034T0	PCON_10247
NCU11544T1	PCON_09586
NCU11544T0	PCON_09586
NCU06578T0	PCON_06989
NCU03815T0	PCON_12626
NCU03608T0	PCON_02256
NCU00901T0	PCON_05085
NCU03379T0	PCON_05084
NCU11213T0	PCON_13956
NCU02542T1	PCON_10094
NCU02542T0	PCON_10094
NCU03312T0	PCON_08675
NCU07030T0	PCON_09256
NCU05805T0	PCON_10651
NCU07987T0	PCON_14144
NCU08924T0	PCON_05695
NCU06652T0	PCON_14184
NCU05278T0	PCON_04756
NCU08195T0	PCON_02549
NCU01443T0	PCON_06129
NCU02611T0	PCON_10722
NCU00914T0	PCON_07161
NCU08563T0	PCON_02554
NCU04449T0	PCON_06467
NCU09598T0	PCON_07636
NCU02729T0	PCON_03062
NCU02368T0	PCON_07774
NCU02778T0	PCON_11337
NCU11384T0	PCON_08042
NCU11384T1	PCON_08042
NCU02361T0	PCON_06547
NCU00453T0	PCON_12007
NCU04216T0	PCON_05679
NCU11587T0	PCON_02584
NCU11409T0	PCON_03146
NCU05644T0	PCON_07445
NCU03228T0	PCON_12563
NCU07023T0	PCON_11713
NCU07340T0	PCON_01661
NCU02393T0	PCON_05927
NCU02393T1	PCON_05927
NCU00824T0	PCON_04446
NCU04534T0	PCON_01286
NCU00680T0	PCON_06274
NCU09547T0	PCON_03541
NCU03748T0	PCON_05703
NCU08674T0	PCON_02442
NCU07986T0	PCON_01220
NCU05042T0	PCON_07241
NCU07868T0	PCON_10606
NCU00230T0	PCON_01564
NCU09406T0	PCON_01897
NCU10789T0	PCON_12224
NCU01036T0	PCON_13156
NCU05785T0	PCON_13156
NCU04015T0	PCON_03883
NCU02524T0	PCON_05909
NCU04247T0	PCON_02183
NCU02209T0	PCON_04961	PCON_06932
NCU03855T0	PCON_08185
NCU03500T0	PCON_08700
NCU11705T0	PCON_04736
NCU00202T0	PCON_02715
NCU06026T0	PCON_08026
NCU03894T0	PCON_11179
NCU03737T0	PCON_11653
NCU02291T0	PCON_07499
NCU06306T0	PCON_06686
NCU11239T0	PCON_06279
NCU07481T0	PCON_09172
NCU04747T0	PCON_02624
NCU03493T0	PCON_05333
NCU09443T0	PCON_02811
NCU04505T0	PCON_10498
NCU03924T0	PCON_12712
NCU03813T0	PCON_03448	PCON_12281	PCON_12603
NCU07732T0	PCON_10516
NCU07732T1	PCON_10516
NCU00043T0	PCON_09259
NCU02109T0	PCON_08506
NCU07407T0	PCON_10447
NCU04537T0	PCON_03384
NCU10021T0	PCON_03384
NCU06358T0	PCON_03384
NCU04796T0	PCON_13854
NCU04963T0	PCON_09699
NCU08180T0	PCON_09699
NCU03491T0	PCON_01997
NCU00188T0	PCON_13335
NCU09488T0	PCON_06469
NCU06766T0	PCON_12321
NCU03347T0	PCON_11060
NCU11246T0	PCON_06035
NCU06630T0	PCON_13632
NCU03372T0	PCON_03839
NCU04566T0	PCON_04985
NCU02828T0	PCON_06561
NCU04924T0	PCON_07206
NCU00037T0	PCON_04690
NCU03526T0	PCON_06993
NCU11190T0	PCON_04120
NCU04125T0	PCON_08220
NCU07669T0	PCON_07713
NCU08372T0	PCON_10293
NCU07024T0	PCON_11712
NCU02653T0	PCON_14018
NCU00378T0	PCON_08050
NCU08148T0	PCON_03279
NCU08024T0	PCON_06947
NCU03425T0	PCON_13279
NCU11642T0	PCON_12699
NCU03125T0	PCON_01886
NCU09318T0	PCON_02345
NCU00290T0	PCON_11409
NCU07020T0	PCON_13100
NCU06407T0	PCON_04437
NCU09559T0	PCON_03866
NCU09485T0	PCON_13326
NCU03124T0	PCON_10125
NCU03697T0	PCON_13372
NCU08682T0	PCON_12531
NCU02430T0	PCON_01965
NCU09564T0	PCON_03506
NCU02321T0	PCON_13609
NCU09223T0	PCON_08670
NCU01728T1	PCON_13396
NCU01728T0	PCON_13396
NCU01758T0	PCON_01624
NCU01702T0	PCON_08233
NCU08869T0	PCON_02291
NCU01377T0	PCON_10088
NCU09642T0	PCON_03439
NCU05861T0	PCON_07528
NCU06240T0	PCON_07284
NCU01183T0	PCON_12160
NCU06362T0	PCON_05079
NCU04133T0	PCON_08305
NCU07296T0	PCON_08142
NCU03897T0	PCON_12522
NCU07914T0	PCON_10035
NCU09079T0	PCON_01764
NCU03973T0	PCON_06733
NCU08669T0	PCON_11862
NCU11953T0	PCON_14067
NCU01172T0	PCON_05787
NCU02906T0	PCON_09068
NCU04124T0	PCON_08219
NCU01266T0	PCON_01803
NCU03515T0	PCON_06567
NCU00194T0	PCON_13685
NCU09673T0	PCON_09236
NCU00389T0	PCON_10004
NCU11251T0	PCON_04320
NCU07442T0	PCON_09196
NCU09533T0	PCON_03753
NCU06187T0	PCON_08301
NCU07070T0	PCON_11055
NCU09212T0	PCON_10566
NCU00320T0	PCON_01936
NCU00122T0	PCON_02138
NCU02576T0	PCON_08241
NCU06946T0	PCON_08826
NCU02406T0	PCON_12744
NCU05452T0	PCON_12381
NCU06710T0	PCON_11691
NCU03267T0	PCON_07312
NCU04005T0	PCON_10056
NCU02408T0	PCON_14289
NCU09777T0	PCON_04981
NCU05994T0	PCON_08568
NCU08162T0	PCON_14353
NCU04800T0	PCON_05743
NCU07607T0	PCON_07199
NCU11353T0	PCON_11114
NCU01767T0	PCON_01026
NCU02245T0	PCON_10682
NCU00440T0	PCON_14045
NCU07393T0	PCON_08232
NCU09065T0	PCON_07358
NCU09469T0	PCON_07676
NCU09432T0	PCON_14306
NCU01348T0	PCON_06951
NCU04733T0	PCON_07683
NCU06238T0	PCON_07429
NCU08216T0	PCON_13355
NCU10383T1	PCON_12312
NCU10383T0	PCON_12312
NCU00169T0	PCON_13312
NCU08301T0	PCON_07996
NCU06605T0	PCON_11477
NCU07955T0	PCON_13862
NCU02044T0	PCON_10484
NCU02091T0	PCON_04281
NCU00181T0	PCON_10345
NCU06452T0	PCON_05791
NCU03713T0	PCON_11657
NCU08152T0	PCON_08373
NCU06179T0	PCON_04008
NCU08771T0	PCON_04724
NCU04568T0	PCON_11155	PCON_11156
NCU04306T0	PCON_09897
NCU03651T0	PCON_11158
NCU01809T0	PCON_13286
NCU02122T0	PCON_13101
NCU07504T0	PCON_08656
NCU06847T0	PCON_12638
NCU00552T0	PCON_03421
NCU06132T0	PCON_03923
NCU09698T0	PCON_09521
NCU03823T0	PCON_10962
NCU04615T0	PCON_07178
NCU07590T0	PCON_13199
NCU10945T0	PCON_11961
NCU02296T0	PCON_06226
NCU07015T0	PCON_02761
NCU03039T0	PCON_03601
NCU06943T0	PCON_07769
NCU05937T0	PCON_12512
NCU07901T0	PCON_01632
NCU02752T0	PCON_10025
NCU05850T0	PCON_07730
NCU04669T0	PCON_13371
NCU04041T0	PCON_14179
NCU10847T0	PCON_10725
NCU00772T0	PCON_03740
NCU00428T0	PCON_05039
NCU04672T0	PCON_06952
NCU00520T0	PCON_11310
NCU01178T0	PCON_10937
NCU09788T0	PCON_14008
NCU02966T0	PCON_02668
NCU05499T0	PCON_13501
NCU02404T1	PCON_03078
NCU02404T0	PCON_03078
NCU00023T0	PCON_03451
NCU02232T0	PCON_03169
NCU04512T0	PCON_04156
NCU05782T0	PCON_08430
NCU02624T0	PCON_04971
NCU04176T0	PCON_06790
NCU02688T1	PCON_04386
NCU02688T0	PCON_04386
NCU02565T0	PCON_09198
NCU05642T0	PCON_09829
NCU07411T0	PCON_08929
NCU07458T0	PCON_11108
NCU09253T0	PCON_02894
NCU11187T0	PCON_06044
NCU04259T0	PCON_13540
NCU09162T0	PCON_09473
NCU00794T0	PCON_05683
NCU05810T0	PCON_01733
NCU11185T0	PCON_04434
NCU06543T0	PCON_01190
NCU06344T0	PCON_01824
NCU02224T0	PCON_05897
NCU02402T0	PCON_07347
NCU01438T0	PCON_11602
NCU06457T0	PCON_13256
NCU07960T0	PCON_13815
NCU00593T0	PCON_05899
NCU10519T0	PCON_02622
NCU04614T0	PCON_09053
NCU00077T0	PCON_03573
NCU02556T0	PCON_04427
NCU09347T0	PCON_01361
NCU03981T1	PCON_03880
NCU03981T0	PCON_03880
NCU04130T0	PCON_06680
NCU01756T0	PCON_11985
NCU09737T0	PCON_05370
NCU07701T0	PCON_09550
NCU01161T0	PCON_04101
NCU02791T0	PCON_06503
NCU02351T0	PCON_03127
NCU02680T0	PCON_03055
NCU06563T0	PCON_06999
NCU04782T0	PCON_13887
NCU00170T0	PCON_03588
NCU03715T0	PCON_04212
NCU04581T0	PCON_06876
NCU04264T0	PCON_09765
NCU03246T0	PCON_10852
NCU07395T0	PCON_08721
NCU04241T0	PCON_05088
NCU09230T0	PCON_02275
NCU06999T0	PCON_05647
NCU06144T0	PCON_10812
NCU05242T0	PCON_02843
NCU02716T0	PCON_12021
NCU04504T0	PCON_13521
NCU03606T0	PCON_13798
NCU01502T0	PCON_01332
NCU00692T0	PCON_04112
NCU03380T0	PCON_06024
NCU08895T0	PCON_05425
NCU06870T0	PCON_12758
NCU01333T0	PCON_01279
NCU02273T0	PCON_01850
NCU01151T0	PCON_06130
NCU02785T0	PCON_07529
NCU11748T0	PCON_06391
NCU00673T0	PCON_08905
NCU03637T0	PCON_13836
NCU02741T0	PCON_10018
NCU06194T0	PCON_07265
NCU05129T0	PCON_12215
NCU01528T0	PCON_12745
NCU03852T0	PCON_06358
NCU08598T0	PCON_02494
NCU00395T0	PCON_11991
NCU11693T0	PCON_03291
NCU08663T0	PCON_05677
NCU08283T0	PCON_07126
NCU08027T0	PCON_09818
NCU06809T0	PCON_12105
NCU02750T0	PCON_03060
NCU03290T0	PCON_09037
NCU11791T0	PCON_02707
NCU00526T0	PCON_10802
NCU02195T0	PCON_09425
NCU06032T0	PCON_07542
NCU00035T0	PCON_04676
NCU01512T0	PCON_06691
NCU06095T0	PCON_09376
NCU03141T0	PCON_12134
NCU03396T0	PCON_01304
NCU01430T0	PCON_03751
NCU07062T0	PCON_07563
NCU03330T0	PCON_01569
NCU01613T0	PCON_08934
NCU04187T0	PCON_06797
NCU02619T0	PCON_10917
NCU00446T0	PCON_14152
NCU07941T0	PCON_12042
NCU00199T0	PCON_05898
NCU02826T0	PCON_06553
NCU09123T0	PCON_03049
NCU03339T0	PCON_14110
NCU06436T0	PCON_02398	PCON_14172	PCON_01922
NCU06724T0	PCON_06630
NCU04856T0	PCON_06630
NCU04856T1	PCON_06630
NCU03759T0	PCON_09870
NCU09659T0	PCON_07699
NCU05859T0	PCON_07224
NCU03961T0	PCON_11433
NCU01086T0	PCON_08136
NCU09789T0	PCON_01493
NCU06482T0	PCON_04941
NCU06534T0	PCON_05051
NCU02743T0	PCON_09403
NCU05410T0	PCON_08601
NCU06656T0	PCON_14183
NCU02438T0	PCON_05923
NCU04192T0	PCON_04917
NCU08706T0	PCON_02240
NCU09980T0	PCON_06056
NCU11068T0	PCON_13698
NCU00775T0	PCON_06086
NCU01181T0	PCON_07608
NCU04137T0	PCON_08763
NCU06579T0	PCON_07067
NCU10468T0	PCON_05639
NCU02422T0	PCON_01454
NCU02617T0	PCON_01878
NCU04750T0	PCON_02670
NCU00311T0	PCON_08758
NCU08715T0	PCON_01907
NCU07887T0	PCON_04213
NCU02571T0	PCON_09194
NCU07076T0	PCON_07784
NCU04646T0	PCON_11131
NCU06270T0	PCON_12931
NCU03004T0	PCON_03017
NCU01760T0	PCON_06031
NCU09595T0	PCON_08007
NCU06914T0	PCON_14197
NCU04144T0	PCON_04501
NCU04459T0	PCON_05414
NCU00602T0	PCON_10418
NCU07129T0	PCON_04665	PCON_08572
NCU06217T0	PCON_02248
NCU01247T0	PCON_10414
NCU01240T0	PCON_13558
NCU06054T0	PCON_11727
NCU04600T0	PCON_14092
NCU00106T0	PCON_01929
NCU02235T0	PCON_03810
NCU06541T0	PCON_01173
NCU06296T0	PCON_01548
NCU07693T0	PCON_03495
NCU04354T0	PCON_07153
NCU10467T0	PCON_02745
NCU06285T0	PCON_12556
NCU06449T0	PCON_12479
NCU06942T0	PCON_09392
NCU08319T0	PCON_02904
NCU01252T0	PCON_09571
NCU07659T0	PCON_07181
NCU07400T0	PCON_10450
NCU05420T0	PCON_13577
NCU05889T0	PCON_09404
NCU09817T0	PCON_06224
NCU07414T0	PCON_10448
NCU08003T0	PCON_04882
NCU05364T0	PCON_11021
NCU02397T0	PCON_03112
NCU07697T0	PCON_09556
NCU11933T0	PCON_13237
NCU09904T0	PCON_04133
NCU07779T0	PCON_06146
NCU03779T0	PCON_11650
NCU08997T0	PCON_09087
NCU07392T0	PCON_11743
NCU03426T0	PCON_01170
NCU02650T0	PCON_04104
NCU01160T0	PCON_07504
NCU00951T0	PCON_09805
NCU04485T0	PCON_06772
NCU09116T0	PCON_10469
NCU03768T1	PCON_03745
NCU03768T0	PCON_03745
NCU03768T2	PCON_03745
NCU03229T0	PCON_10497
NCU01141T0	PCON_13749
NCU12076T0	PCON_08608
NCU04335T0	PCON_07101
NCU06758T0	PCON_06175
NCU06921T0	PCON_02002
NCU04481T0	PCON_05460
NCU02457T0	PCON_08039
NCU04024T0	PCON_06738
NCU05598T0	PCON_08315
NCU06052T0	PCON_08059
NCU04007T0	PCON_10058
NCU03066T0	PCON_12051
NCU02400T0	PCON_14286
NCU09237T0	PCON_11091
NCU07860T0	PCON_01250
NCU06523T0	PCON_01250
NCU00587T0	PCON_03741
NCU06618T0	PCON_03440
NCU01174T0	PCON_09869
NCU04814T0	PCON_07333
NCU09027T0	PCON_12326
NCU09345T0	PCON_05733
NCU09345T1	PCON_05733
NCU09345T2	PCON_05733
NCU07807T0	PCON_13364
NCU07807T1	PCON_13364
NCU00575T0	PCON_04126
NCU05156T0	PCON_02898
NCU11956T0	PCON_01252
NCU09093T0	PCON_03702
NCU02536T0	PCON_10426
NCU01481T0	PCON_14097
NCU02639T0	PCON_02617
NCU02639T1	PCON_02617
NCU02256T0	PCON_04048
NCU08604T0	PCON_02495
NCU06585T0	PCON_05450
NCU00939T0	PCON_13845
NCU06769T0	PCON_02786
NCU00272T0	PCON_08383
NCU01235T0	PCON_08799
NCU05169T0	PCON_07431
NCU04207T0	PCON_09771
NCU04585T0	PCON_12830
NCU09680T0	PCON_12040
NCU10762T0	PCON_02123
NCU09657T0	PCON_07177
NCU03788T0	PCON_12598
NCU03836T0	PCON_13738
NCU09643T0	PCON_13392
NCU03223T1	PCON_09148
NCU03223T0	PCON_09148
NCU00614T0	PCON_05872
NCU01066T0	PCON_05797
NCU01324T0	PCON_08745
NCU03622T0	PCON_11889
NCU03512T0	PCON_11408
NCU04841T0	PCON_12004
NCU05375T0	PCON_13474
NCU02023T0	PCON_08836
NCU09885T0	PCON_12882
NCU01596T0	PCON_04571
NCU06232T0	PCON_02507
NCU08708T0	PCON_08346
NCU11381T0	PCON_09222
NCU06950T0	PCON_13116
NCU09864T0	PCON_11551
NCU07739T0	PCON_04004
NCU11204T0	PCON_02189
NCU00337T0	PCON_01939
NCU01412T0	PCON_02804
NCU00155T0	PCON_04416
NCU02687T0	PCON_09191
NCU04783T0	PCON_10203
NCU05206T0	PCON_04877
NCU01388T0	PCON_12491
NCU11395T0	PCON_14357	PCON_06448
NCU03492T0	PCON_01991
NCU03006T0	PCON_04799
NCU06259T0	PCON_03916
NCU01878T0	PCON_07906
NCU02550T0	PCON_08047
NCU00182T0	PCON_10361
NCU06722T0	PCON_07078
NCU03295T0	PCON_10792
NCU01963T0	PCON_13811
NCU05853T0	PCON_07487
NCU07199T0	PCON_07487
NCU03217T0	PCON_02932
NCU00608T0	PCON_05280
NCU02310T0	PCON_04410
NCU03129T0	PCON_10156
NCU08378T0	PCON_08091
NCU03678T0	PCON_13733
NCU09521T0	PCON_02963
NCU10853T0	PCON_06124
NCU04442T0	PCON_14043
NCU02644T0	PCON_07480
NCU02644T1	PCON_07480
NCU00880T0	PCON_05283
NCU05260T0	PCON_02850
NCU01947T0	PCON_14044
NCU04754T0	PCON_12441
NCU11288T0	PCON_11887
NCU01083T0	PCON_09886
NCU08275T0	PCON_07916
NCU00649T0	PCON_02326
NCU01417T0	PCON_04472
NCU04554T0	PCON_03107
NCU00643T0	PCON_07159
NCU02960T0	PCON_08004
NCU05213T0	PCON_07062
NCU06727T0	PCON_07307
NCU04817T0	PCON_12501
NCU02147T0	PCON_03457
NCU00056T0	PCON_05936
NCU02126T0	PCON_05258
NCU04201T0	PCON_04904
NCU06520T0	PCON_06980
NCU05752T0	PCON_10630
NCU09477T0	PCON_09239
NCU06430T0	PCON_04509
NCU04780T0	PCON_07737
NCU07021T0	PCON_13099
NCU04454T0	PCON_02596
NCU07058T0	PCON_01588
NCU06190T0	PCON_03215
NCU10546T0	PCON_01520
NCU08291T0	PCON_03331
NCU08939T0	PCON_03861
NCU01821T0	PCON_10046
NCU03258T0	PCON_10824
NCU03965T0	PCON_11556
NCU07418T0	PCON_12667
NCU09646T0	PCON_12754
NCU00468T0	PCON_04797
NCU07580T0	PCON_05649
NCU08825T0	PCON_12954
NCU00894T0	PCON_07524
NCU02814T0	PCON_10787
NCU06067T0	PCON_08710
NCU07313T0	PCON_11953
NCU10852T0	PCON_11088
NCU00631T0	PCON_03245
NCU08435T0	PCON_07520
NCU06231T0	PCON_10951
NCU04136T0	PCON_04345
NCU03801T0	PCON_05710
NCU03727T0	PCON_12605
NCU05218T0	PCON_12319
NCU06418T0	PCON_12967
NCU08909T0	PCON_14297
NCU00565T0	PCON_04092
NCU01993T0	PCON_04084
NCU06540T0	PCON_01172
NCU04457T0	PCON_10648
NCU06679T0	PCON_09341
NCU08626T0	PCON_10985
NCU07165T0	PCON_13258
NCU06112T0	PCON_03117
NCU05897T0	PCON_04234
NCU01184T0	PCON_12161
NCU07332T0	PCON_09927
NCU10073T0	PCON_09276
NCU02421T0	PCON_01455
NCU02283T0	PCON_03020
NCU09434T0	PCON_03180
NCU03876T0	PCON_13351
NCU06077T0	PCON_03445
NCU06419T0	PCON_03568
NCU05548T0	PCON_07443
NCU05715T0	PCON_08370
NCU04809T0	PCON_13397
NCU03297T0	PCON_01441
NCU03297T1	PCON_01441
NCU06271T0	PCON_07803
NCU07880T0	PCON_07418
NCU01271T0	PCON_13830
NCU08356T0	PCON_10836
NCU02107T0	PCON_07759
NCU01997T0	PCON_09609
NCU08005T0	PCON_09959
NCU01057T0	PCON_01500
NCU01057T1	PCON_01500
NCU05069T0	PCON_02809
NCU02202T0	PCON_06426
NCU03952T0	PCON_08507
NCU08507T0	PCON_04771
NCU06717T0	PCON_07866
NCU04281T0	PCON_10057
NCU09374T0	PCON_10838
NCU09384T0	PCON_11279
NCU00538T0	PCON_12998
NCU00665T0	PCON_13049
NCU11266T0	PCON_06460
NCU06360T0	PCON_12884
NCU00269T0	PCON_03205
NCU06959T0	PCON_03006
NCU06336T0	PCON_08011
NCU08687T0	PCON_09743
NCU07720T0	PCON_06964
NCU00755T0	PCON_06964
NCU00717T0	PCON_02087
NCU01216T0	PCON_04526
NCU00632T0	PCON_06212
NCU09106T0	PCON_03071
NCU01546T0	PCON_13386
NCU11927T0	PCON_06577
NCU04899T0	PCON_12748
NCU09429T0	PCON_09962	PCON_05301
NCU11537T0	PCON_05104
NCU10282T0	PCON_06504
NCU03154T0	PCON_13071
NCU09208T0	PCON_10782
NCU04656T0	PCON_06663
NCU02954T0	PCON_08447
NCU01227T0	PCON_11601
NCU11492T0	PCON_04149
NCU09931T0	PCON_05764
NCU08290T0	PCON_09223
NCU03757T0	PCON_13626
NCU01435T0	PCON_12015
NCU01595T0	PCON_13254
NCU09115T0	PCON_11087
NCU09732T0	PCON_13197
NCU04936T0	PCON_06996
NCU01830T0	PCON_11404
NCU06039T0	PCON_08422
NCU08741T0	PCON_13421
NCU09810T0	PCON_13272
NCU01786T0	PCON_02915
NCU04288T0	PCON_09153
NCU03633T0	PCON_13837
NCU02373T0	PCON_03105
NCU07465T0	PCON_08282
NCU00582T0	PCON_04123
NCU07814T0	PCON_03232
NCU05224T0	PCON_07509
NCU00345T0	PCON_14194
NCU07468T0	PCON_08267
NCU03643T0	PCON_12622
NCU03055T0	PCON_14035
NCU07059T0	PCON_11244
NCU08503T0	PCON_13721
NCU09048T0	PCON_13669
NCU05582T0	PCON_01017
NCU03194T0	PCON_12471
NCU08277T0	PCON_13348
NCU10272T0	PCON_01033
NCU07004T0	PCON_07997
NCU04797T0	PCON_10168
NCU08511T0	PCON_01182
NCU07459T0	PCON_02865
NCU11795T0	PCON_13169
NCU01754T0	PCON_10180
NCU01754T1	PCON_10180
NCU07850T0	PCON_11011
NCU02679T0	PCON_07352
NCU08927T0	PCON_02426
NCU00317T0	PCON_09971
NCU00554T0	PCON_12030
NCU10652T0	PCON_11238
NCU03979T0	PCON_01894
NCU05390T0	PCON_01302
NCU00823T0	PCON_09060
NCU00213T0	PCON_11899
NCU01206T0	PCON_06556
NCU03621T0	PCON_12822
NCU10314T0	PCON_13700
NCU03009T0	PCON_04801
NCU00490T0	PCON_07600
NCU04108T0	PCON_06106
NCU01919T0	PCON_08078
NCU11410T0	PCON_03363
NCU05516T0	PCON_10581
NCU08850T0	PCON_11841
NCU07691T0	PCON_14222
NCU03317T0	PCON_06287
NCU05254T0	PCON_10569
NCU11489T0	PCON_06186
NCU09321T0	PCON_09192
NCU01411T0	PCON_07867
NCU05633T0	PCON_05352
NCU04298T0	PCON_11077
NCU09536T0	PCON_11867
NCU04111T0	PCON_08470
NCU04642T0	PCON_08457
NCU01689T0	PCON_07660
NCU07909T0	PCON_02705
NCU07587T0	PCON_03481
NCU05558T0	PCON_07453
NCU02203T0	PCON_11363
NCU02420T0	PCON_11440
NCU09322T0	PCON_08578
NCU05117T0	PCON_12784
NCU08499T0	PCON_01334
NCU06718T0	PCON_05358
NCU04415T0	PCON_12217
NCU00725T0	PCON_09936
NCU04435T0	PCON_07075
NCU04713T0	PCON_11172
NCU07358T0	PCON_12395
NCU00589T0	PCON_07576
NCU01210T0	PCON_07261
NCU08427T0	PCON_02121
NCU00711T0	PCON_09164
NCU06774T0	PCON_05637
NCU06729T0	PCON_07308
NCU03777T0	PCON_11646
NCU08066T0	PCON_08896
NCU02757T0	PCON_10024
NCU03118T0	PCON_09871
NCU01547T0	PCON_06065
NCU11408T0	PCON_01863
NCU04772T0	PCON_08342
NCU00924T0	PCON_12070
NCU02996T0	PCON_11819
NCU03826T0	PCON_11700
NCU06230T0	PCON_03203
NCU06631T0	PCON_06689
NCU01895T0	PCON_12960
NCU10715T0	PCON_09372
NCU10987T0	PCON_10833
NCU08597T0	PCON_12527
NCU07536T0	PCON_13491
NCU12124T0	PCON_11223
NCU04321T0	PCON_02259
NCU06489T0	PCON_03221
NCU04803T0	PCON_05938
NCU04118T0	PCON_11705	PCON_02520
NCU01367T0	PCON_09820
NCU09098T0	PCON_06054
NCU10276T0	PCON_07051
NCU04096T0	PCON_12486
NCU08370T0	PCON_10671
NCU11739T0	PCON_07950
NCU04942T0	PCON_08427
NCU07754T0	PCON_08427
NCU03341T0	PCON_01873
NCU00377T0	PCON_04531
NCU07584T0	PCON_01218
NCU10776T0	PCON_05920
NCU00913T0	PCON_14196
NCU06593T0	PCON_09345
NCU09778T0	PCON_07334
NCU04331T0	PCON_13726
NCU03561T0	PCON_06062
NCU01539T0	PCON_12676
NCU07408T0	PCON_02490	PCON_13652
NCU07408T1	PCON_02490	PCON_13652
NCU04272T0	PCON_06665
NCU00434T0	PCON_10119
NCU06685T0	PCON_09887
NCU09033T0	PCON_10226
NCU11215T0	PCON_10906
NCU04333T0	PCON_06037
NCU07284T0	PCON_04103
NCU07619T0	PCON_04482
NCU02532T0	PCON_09154
NCU04923T0	PCON_07205
NCU01913T0	PCON_10774
NCU08852T0	PCON_04839
NCU03593T0	PCON_09578
NCU03441T0	PCON_13238
NCU08346T0	PCON_10720
NCU01637T0	PCON_05061
NCU07564T0	PCON_01240
NCU08312T0	PCON_01073
NCU05418T0	PCON_07668
NCU00195T0	PCON_12097	PCON_13442
NCU03395T0	PCON_04424
NCU07071T0	PCON_02625
NCU07067T0	PCON_05650
NCU06027T0	PCON_09735
NCU09816T0	PCON_11481
NCU03846T0	PCON_09594
NCU03846T1	PCON_09594
NCU05411T0	PCON_09750
NCU04731T0	PCON_10632
NCU07055T0	PCON_12617
NCU05282T0	PCON_06103
NCU09771T0	PCON_12327	PCON_08566	PCON_08617
NCU02591T0	PCON_01497
NCU08650T0	PCON_01711
NCU05971T0	PCON_04714
NCU05196T0	PCON_05441
NCU09368T0	PCON_02574
NCU00690T0	PCON_12019
NCU06403T0	PCON_07907
NCU09309T0	PCON_09371
NCU07438T0	PCON_13377
NCU02181T0	PCON_05627
NCU09892T0	PCON_08115
NCU01452T0	PCON_11999
NCU05028T0	PCON_03189
NCU02104T0	PCON_08505
NCU07498T0	PCON_07756
NCU06371T0	PCON_12316
NCU11312T0	PCON_13587
NCU06402T0	PCON_13141
NCU06402T1	PCON_13141
NCU06347T0	PCON_04735
NCU05891T0	PCON_05287
NCU07544T0	PCON_03972
NCU03409T0	PCON_09195
NCU02333T0	PCON_11569
NCU08352T0	PCON_09174
NCU11102T0	PCON_09022
NCU08983T0	PCON_01998
NCU08004T0	PCON_04777
NCU09211T0	PCON_10781
NCU06628T0	PCON_08838
NCU02074T0	PCON_13707
NCU04460T0	PCON_12204
NCU07884T0	PCON_09524
NCU07041T0	PCON_11987
NCU09183T0	PCON_10616
NCU01936T0	PCON_05176
NCU06552T0	PCON_06990
NCU02961T0	PCON_11501
NCU07381T0	PCON_14006
NCU00809T0	PCON_05748
NCU04418T0	PCON_05472
NCU07419T0	PCON_03058
NCU00915T0	PCON_13288
NCU04837T0	PCON_10020
NCU07362T0	PCON_08636
NCU03972T0	PCON_12384
NCU07425T0	PCON_09841
NCU08607T0	PCON_10457
NCU03319T0	PCON_02689
NCU03853T0	PCON_06359
NCU00501T0	PCON_09490
NCU03546T0	PCON_06891
NCU12146T0	PCON_09658
NCU08605T0	PCON_12838
NCU05266T0	PCON_04892
NCU00025T0	PCON_10002
NCU03527T0	PCON_06994
NCU02771T0	PCON_10452
NCU09876T0	PCON_04596
NCU07309T0	PCON_07913
NCU01055T0	PCON_13595
NCU06277T0	PCON_10115
NCU04612T0	PCON_02257
NCU04612T1	PCON_02257
NCU01695T0	PCON_01257
NCU02635T0	PCON_02052
NCU01069T0	PCON_04009
NCU03188T0	PCON_02552
NCU04737T0	PCON_02630
NCU00413T0	PCON_13750
NCU11399T0	PCON_06708
NCU04479T0	PCON_02988
NCU01013T0	PCON_13518
NCU06895T0	PCON_11405
NCU02270T0	PCON_04833
NCU11457T0	PCON_04798
NCU05980T0	PCON_13904
NCU09658T0	PCON_12388
NCU09594T0	PCON_12864
NCU00605T0	PCON_05270
NCU02795T0	PCON_09930
NCU04292T0	PCON_13519
NCU07668T0	PCON_13537
NCU03115T0	PCON_13003
NCU03695T0	PCON_13471
NCU06177T0	PCON_11397
NCU01231T0	PCON_11268	PCON_01537
NCU01242T0	PCON_07793
NCU06138T0	PCON_06165
NCU03369T0	PCON_06258
NCU06866T0	PCON_05902
NCU09270T0	PCON_03829
NCU02704T0	PCON_10028
NCU02789T0	PCON_12135
NCU06414T0	PCON_11852
NCU02065T0	PCON_13801	PCON_13573
NCU07253T0	PCON_09589
NCU01162T0	PCON_09589
NCU00489T0	PCON_01024
NCU02793T0	PCON_02528
NCU06694T0	PCON_05785
NCU03310T0	PCON_08676
NCU04540T0	PCON_08699
NCU08333T0	PCON_07046
NCU08418T0	PCON_07296
NCU10926T0	PCON_08367
NCU12009T0	PCON_13401
NCU00611T0	PCON_02025
NCU01901T0	PCON_07362
NCU09692T0	PCON_02522
NCU02415T0	PCON_09382
NCU10155T0	PCON_07337
NCU06779T0	PCON_13982
NCU02424T0	PCON_01864
NCU05513T0	PCON_01185
NCU05926T0	PCON_08428
NCU03388T0	PCON_10805
NCU11222T0	PCON_05890
NCU05942T0	PCON_11195
NCU00108T0	PCON_01927
NCU02425T0	PCON_03190
NCU06780T0	PCON_01038
NCU06191T0	PCON_02399
NCU00421T0	PCON_11042
NCU07172T0	PCON_12012
NCU09858T0	PCON_10522
NCU07528T0	PCON_14193
NCU05807T0	PCON_01042
NCU03597T0	PCON_03427
NCU06057T0	PCON_05607
NCU08114T0	PCON_11737
NCU09380T0	PCON_12710
NCU06970T0	PCON_02774	PCON_03523
NCU07849T0	PCON_05692
NCU07849T1	PCON_05692
NCU06207T0	PCON_01687
NCU04507T0	PCON_10877
NCU11773T0	PCON_09557
NCU06860T0	PCON_01342
NCU05045T0	PCON_11289
NCU06091T0	PCON_11466
NCU07300T0	PCON_10424
NCU03944T0	PCON_01329
NCU01646T0	PCON_06785
NCU00465T0	PCON_08151
NCU03176T0	PCON_07577
NCU03097T0	PCON_08673
NCU04430T0	PCON_11583
NCU06033T0	PCON_13180
NCU02806T0	PCON_03299
NCU00955T0	PCON_05380
NCU03913T0	PCON_03130
NCU01414T0	PCON_09042
NCU05797T0	PCON_07739
NCU05143T0	PCON_08972
NCU01782T0	PCON_12405
NCU06460T0	PCON_11927
NCU05075T0	PCON_01983
NCU08561T0	PCON_02720
NCU02414T0	PCON_13648
NCU09912T0	PCON_13629
NCU03064T0	PCON_02655
NCU02136T0	PCON_05208
NCU11320T0	PCON_03673
NCU06168T0	PCON_07547
NCU08977T0	PCON_13062
NCU09982T0	PCON_12955
NCU00472T0	PCON_02278
NCU03238T0	PCON_03731
NCU05004T0	PCON_02595
NCU00052T0	PCON_10099
NCU02564T0	PCON_08270
NCU08280T0	PCON_03325
NCU02089T0	PCON_09061
NCU04815T0	PCON_08302
NCU11173T0	PCON_05693
NCU01916T0	PCON_13108
NCU03702T0	PCON_07726
NCU00091T0	PCON_10966
NCU03557T0	PCON_09416
NCU00892T0	PCON_14199
NCU08048T0	PCON_09546
NCU07938T0	PCON_11427
NCU07509T0	PCON_12052
NCU07521T0	PCON_03569
NCU09014T0	PCON_02417
NCU08946T0	PCON_07302
NCU07757T0	PCON_09891
NCU06047T0	PCON_13276
NCU00609T0	PCON_07030
NCU03197T0	PCON_05401
NCU03436T0	PCON_06907
NCU03523T0	PCON_13641
NCU06440T0	PCON_13552
NCU05273T0	PCON_02137
NCU02480T0	PCON_06280
NCU07558T0	PCON_05937
NCU07741T0	PCON_07507
NCU07117T0	PCON_02863	PCON_02675
NCU06211T1	PCON_11709
NCU06211T0	PCON_11709
NCU08747T0	PCON_11407	PCON_01083
NCU06251T0	PCON_04397
NCU00064T0	PCON_11920
NCU06198T0	PCON_06789
NCU05288T0	PCON_09316
NCU07929T0	PCON_08141
NCU09745T0	PCON_05784
NCU02247T0	PCON_01959	PCON_02009
NCU02618T0	PCON_06025
NCU03564T0	PCON_05319
NCU05295T0	PCON_04171
NCU02015T0	PCON_10394
NCU11357T0	PCON_03711
NCU08641T0	PCON_07995
NCU11471T0	PCON_07999
NCU02267T0	PCON_03100
NCU02343T0	PCON_10215
NCU00498T0	PCON_01572
NCU03503T0	PCON_05915
NCU00522T0	PCON_09934
NCU11098T0	PCON_04388
NCU06595T0	PCON_07775
NCU02032T0	PCON_13893
NCU00196T0	PCON_02065
NCU04429T0	PCON_05056
NCU00232T0	PCON_06928	PCON_12968
NCU04779T0	PCON_06676
NCU05735T0	PCON_12625
NCU07205T0	PCON_11812
NCU02211T0	PCON_06498
NCU02056T0	PCON_06810
NCU07495T0	PCON_10151
NCU11398T0	PCON_07607
NCU08514T0	PCON_13445
NCU04637T0	PCON_02132
NCU02020T0	PCON_05359
NCU00120T0	PCON_07603
NCU05606T0	PCON_06552
NCU04089T0	PCON_08742
NCU00792T0	PCON_12840
NCU10895T0	PCON_06614
NCU00959T0	PCON_01995
NCU08177T0	PCON_02814
NCU09004T0	PCON_03192
NCU08225T0	PCON_05227
NCU11983T0	PCON_04948
NCU06141T0	PCON_10760
NCU06980T0	PCON_04444
NCU09015T0	PCON_04444
NCU02151T0	PCON_01023
NCU06699T0	PCON_01481
NCU07282T0	PCON_01137
NCU01305T0	PCON_06679
NCU02800T0	PCON_06316
NCU04092T0	PCON_07162
NCU01795T0	PCON_11843
NCU09311T0	PCON_06313
NCU06409T0	PCON_09238
NCU08012T0	PCON_09463
NCU05458T0	PCON_12106
NCU07755T0	PCON_11512
NCU04013T0	PCON_02174
NCU04013T1	PCON_02174
NCU08600T0	PCON_02496
NCU03675T0	PCON_10022
NCU02586T0	PCON_12148
NCU02742T0	PCON_12707
NCU07171T0	PCON_12011
NCU02070T0	PCON_09848
NCU11325T0	PCON_04479
NCU01666T0	PCON_02420
NCU03888T0	PCON_01003
NCU00030T0	PCON_05946
NCU02531T0	PCON_12068
NCU02282T0	PCON_14329
NCU09337T0	PCON_11061
NCU00669T0	PCON_02063
NCU07266T0	PCON_05080
NCU00981T0	PCON_14027
NCU00660T0	PCON_05316
NCU05589T0	PCON_07441
NCU00891T0	PCON_12797
NCU06861T0	PCON_07965
NCU04150T0	PCON_11621
NCU04219T0	PCON_05870
NCU08338T0	PCON_05870
NCU05828T0	PCON_04455
NCU04368T0	PCON_06974
NCU03763T0	PCON_08493
NCU01304T0	PCON_12632
NCU01777T0	PCON_12415
NCU04069T0	PCON_11215
NCU06022T0	PCON_11073
NCU01572T0	PCON_01335
NCU01929T0	PCON_07596
NCU04633T0	PCON_08981
NCU06153T0	PCON_08741
NCU09272T0	PCON_11419
NCU09285T0	PCON_12619
NCU09553T0	PCON_14237
NCU07018T0	PCON_04249
NCU04770T0	PCON_06714
NCU05593T0	PCON_07433
NCU02585T0	PCON_12147
NCU06662T0	PCON_10866
NCU09551T0	PCON_13084
NCU00762T0	PCON_04982
NCU02620T0	PCON_03410
NCU00650T0	PCON_07727
NCU08762T0	PCON_03034
NCU04374T0	PCON_06972
NCU08151T0	PCON_05529
NCU08384T0	PCON_05577
NCU03352T0	PCON_12373
NCU09091T0	PCON_07824
NCU03393T0	PCON_13690
NCU04698T0	PCON_12977
NCU04400T0	PCON_05323
NCU00919T0	PCON_04221
NCU03998T0	PCON_02233
NCU00742T0	PCON_05905
NCU03204T0	PCON_05336
NCU08648T0	PCON_03496
NCU04329T0	PCON_09244
NCU01826T0	PCON_13026
NCU07853T0	PCON_09106
NCU03187T0	PCON_01741
NCU00902T0	PCON_05086
NCU01696T0	PCON_06063
NCU02360T0	PCON_06237
NCU01455T0	PCON_12054
NCU01816T0	PCON_13198
NCU06089T0	PCON_11346
NCU09532T0	PCON_12027
NCU11568T0	PCON_14346
NCU11568T1	PCON_14346
NCU00028T0	PCON_04419
NCU02305T0	PCON_03143
NCU01511T0	PCON_05239
NCU00161T0	PCON_08949
NCU10732T0	PCON_02157
NCU05453T0	PCON_07670
[truncated: 3,323 more rows]
[truncated: 25 more columns]
