# Supplementary material for: Evolutionary Conservation and Diversification of Puf RNA Binding Proteins and Their mRNA Targets
Source: PLoS Biol. 2015 Nov 20;13(11):e1002307. doi: 10.1371/journal.pbio.1002307 (PMC4654594; doi:10.1371/journal.pbio.1002307)
Supplement: S4 Dataset — (ZIP) [file pbio.1002307.s004.zip › N.crassa.fa_P.graminis.fa.txt]

NCU06976T0	PGTT_11227
NCU07832T0	PGTT_00662
NCU01744T0	PGTT_15142
NCU08535T0	PGTT_14334
NCU08287T0	PGTT_15132
NCU02685T0	PGTT_17061
NCU05608T0	PGTT_03326
NCU02510T0	PGTT_04104
NCU06468T0	PGTT_01498
NCU02103T0	PGTT_15953
NCU05837T0	PGTT_07937
NCU06871T0	PGTT_00125
NCU01379T0	PGTT_02544
NCU02478T0	PGTT_08559	PGTT_10102
NCU08132T0	PGTT_08559	PGTT_10102
NCU04548T0	PGTT_17326
NCU07308T0	PGTT_10589	PGTT_06788
NCU02505T0	PGTT_13460
NCU02677T0	PGTT_04405
NCU11669T0	PGTT_17458
NCU05120T0	PGTT_03411
NCU06318T0	PGTT_09681
NCU03986T0	PGTT_01084
NCU01772T0	PGTT_07203
NCU10066T0	PGTT_15067
NCU03042T0	PGTT_10087
NCU10009T0	PGTT_14836	PGTT_14832	PGTT_14827
NCU05803T0	PGTT_03145
NCU01632T0	PGTT_13928	PGTT_19855	PGTT_04545
NCU07700T0	PGTT_07969
NCU07658T0	PGTT_13314
NCU00352T0	PGTT_06808
NCU00396T0	PGTT_05421	PGTT_12824
NCU07556T0	PGTT_10829
NCU08616T0	PGTT_11170
NCU01638T0	PGTT_06293
NCU03575T0	PGTT_09131
NCU08501T0	PGTT_00744
NCU00018T0	PGTT_12706
NCU00018T1	PGTT_12706
NCU09012T0	PGTT_14463
NCU02111T0	PGTT_00428
NCU01820T0	PGTT_02327
NCU01768T0	PGTT_00312
NCU06338T0	PGTT_00741	PGTT_19927
NCU04370T0	PGTT_07941
NCU04242T0	PGTT_17974
NCU01192T0	PGTT_11678
NCU00743T0	PGTT_14216
NCU02572T0	PGTT_17416	PGTT_18080
NCU02366T0	PGTT_18319
NCU12032T0	PGTT_17047
NCU03363T0	PGTT_11325	PGTT_19883
NCU03305T0	PGTT_08635
NCU04404T0	PGTT_14939
NCU03539T0	PGTT_11083
NCU08685T0	PGTT_17799
NCU09866T0	PGTT_08291
NCU06678T0	PGTT_05555
NCU04898T0	PGTT_10583
NCU06488T0	PGTT_08738
NCU01318T0	PGTT_02150
NCU06733T0	PGTT_13865	PGTT_08969
NCU09602T0	PGTT_15321
NCU09463T0	PGTT_05585
NCU02815T0	PGTT_01791
NCU03010T0	PGTT_07683
NCU08919T0	PGTT_03554
NCU04142T0	PGTT_02586
NCU02728T0	PGTT_15869
NCU02566T0	PGTT_10205
NCU03947T0	PGTT_13200
NCU06687T0	PGTT_07651
NCU04327T0	PGTT_15535
NCU10497T0	PGTT_03848
NCU07319T0	PGTT_04454
NCU05425T0	PGTT_02140
NCU03818T0	PGTT_10372
NCU10143T0	PGTT_17045
NCU08828T0	PGTT_00507	PGTT_20464
NCU00461T0	PGTT_14385
NCU07922T0	PGTT_01367
NCU02475T0	PGTT_02587
NCU05429T0	PGTT_17688
NCU05429T1	PGTT_17688
NCU01965T0	PGTT_15665
NCU05261T0	PGTT_13980	PGTT_06421
NCU08928T0	PGTT_03729
NCU03440T0	PGTT_04319
NCU04161T0	PGTT_02325
NCU07870T0	PGTT_08316
NCU06785T0	PGTT_04469	PGTT_04465
NCU03982T0	PGTT_05610
NCU07443T0	PGTT_07716
NCU09324T0	PGTT_09442
NCU02544T0	PGTT_13983
NCU00551T0	PGTT_07710
NCU01857T0	PGTT_07821
NCU06544T0	PGTT_12641
NCU08336T0	PGTT_10848
NCU01765T0	PGTT_06894
NCU05194T0	PGTT_04267
NCU01951T0	PGTT_03687
NCU04385T0	PGTT_03290
NCU08276T0	PGTT_08318
NCU08377T0	PGTT_18866
NCU05270T0	PGTT_13938
NCU08693T0	PGTT_01844
NCU06122T0	PGTT_06199
NCU02762T0	PGTT_08171
NCU11350T0	PGTT_19602
NCU05154T0	PGTT_00934
NCU04736T0	PGTT_00934
NCU07307T0	PGTT_06184
NCU11255T0	PGTT_08252
NCU01992T0	PGTT_03646
NCU09730T0	PGTT_08080
NCU09450T0	PGTT_06912
NCU08993T0	PGTT_15818
NCU00104T0	PGTT_03550
NCU01612T0	PGTT_08245
NCU03116T0	PGTT_11709
NCU06438T0	PGTT_13525
NCU02349T0	PGTT_16708
NCU03127T0	PGTT_19195	PGTT_03984
NCU06278T0	PGTT_04337
NCU01323T0	PGTT_11133
NCU07554T0	PGTT_17512
NCU04348T0	PGTT_12965
NCU09367T0	PGTT_08672
NCU01229T0	PGTT_19444	PGTT_15848
NCU03955T0	PGTT_03620
NCU04606T0	PGTT_11735
NCU02539T0	PGTT_11989
NCU04350T0	PGTT_04483
NCU10283T0	PGTT_10836
NCU00177T0	PGTT_07972
NCU01643T0	PGTT_05665
NCU01207T0	PGTT_15754
NCU04121T0	PGTT_17322
NCU03065T0	PGTT_00030
NCU09063T0	PGTT_03387
NCU08009T0	PGTT_00361
NCU05239T0	PGTT_10666
NCU01369T0	PGTT_11016
NCU03797T0	PGTT_01348	PGTT_09992	PGTT_09996
NCU01335T0	PGTT_05368
NCU09808T0	PGTT_03834
NCU08119T0	PGTT_08637
NCU04203T0	PGTT_13336
NCU02979T0	PGTT_02391
NCU02391T0	PGTT_14995
NCU08341T0	PGTT_15764
NCU01164T0	PGTT_06678
NCU07679T0	PGTT_04334
NCU09903T0	PGTT_01590
NCU04648T0	PGTT_00406
NCU04100T0	PGTT_15816
NCU03061T0	PGTT_17909
NCU02230T0	PGTT_02693
NCU02003T0	PGTT_14858
NCU01589T0	PGTT_15442
NCU02669T0	PGTT_16686
NCU05802T0	PGTT_13694
NCU06284T0	PGTT_10018
NCU02380T0	PGTT_10847
NCU01843T0	PGTT_04880
NCU06512T0	PGTT_02658
NCU03611T0	PGTT_17815
NCU08515T0	PGTT_04166
NCU02514T0	PGTT_15605
NCU03980T0	PGTT_08956
NCU02955T0	PGTT_12253
NCU01171T0	PGTT_07804
NCU09721T0	PGTT_09932
NCU08023T0	PGTT_17540
NCU04611T0	PGTT_02507
NCU06836T0	PGTT_00847
NCU05430T0	PGTT_04870
NCU03992T0	PGTT_04373
NCU04054T0	PGTT_12204
NCU03811T0	PGTT_18071
NCU03100T0	PGTT_08717
NCU04221T0	PGTT_18994	PGTT_19896
NCU00567T0	PGTT_09780	PGTT_11157
NCU03877T1	PGTT_15310
NCU03877T0	PGTT_15310
NCU03234T0	PGTT_00883
NCU04674T0	PGTT_01888
NCU07839T0	PGTT_02286	PGTT_02295
NCU07404T0	PGTT_00725
NCU02075T0	PGTT_05935
NCU03263T0	PGTT_09931
NCU01197T0	PGTT_06040
NCU09297T0	PGTT_19013
NCU09468T0	PGTT_01773
NCU07982T0	PGTT_04994
NCU01470T0	PGTT_13137
NCU01479T0	PGTT_12945
NCU02630T0	PGTT_15496
NCU05232T0	PGTT_14472
NCU01648T0	PGTT_15219
NCU03591T0	PGTT_00876	PGTT_00878
NCU03463T0	PGTT_13228
NCU06484T0	PGTT_19542
NCU02011T0	PGTT_07233
NCU01249T0	PGTT_11910
NCU00405T0	PGTT_07257
NCU11188T0	PGTT_12078
NCU01751T0	PGTT_11429
NCU04090T0	PGTT_14481
NCU01315T0	PGTT_03733
NCU03387T0	PGTT_00084
NCU00481T0	PGTT_04982
NCU09349T0	PGTT_03180
NCU02717T0	PGTT_12637
NCU04173T0	PGTT_05488
NCU04173T1	PGTT_05488
NCU01912T0	PGTT_06935
NCU04044T0	PGTT_07805
NCU04579T0	PGTT_09284
NCU05454T0	PGTT_17260
NCU09873T0	PGTT_18873
NCU02580T0	PGTT_15327	PGTT_17753
NCU03875T0	PGTT_16387
NCU03794T0	PGTT_02356
NCU00040T0	PGTT_18178	PGTT_15711
NCU03669T0	PGTT_07793
NCU11965T0	PGTT_00551
NCU00712T0	PGTT_07649
NCU08036T0	PGTT_06673
NCU05204T0	PGTT_17202
NCU04439T0	PGTT_01897
NCU04448T0	PGTT_01165
NCU00629T0	PGTT_05736
NCU06624T0	PGTT_05377
NCU06365T0	PGTT_09923
NCU08135T0	PGTT_17874
NCU07999T0	PGTT_00455
NCU05029T0	PGTT_08100
NCU07690T0	PGTT_02893
NCU01241T0	PGTT_15676
NCU07930T0	PGTT_06811
NCU03071T0	PGTT_03102
NCU03292T0	PGTT_04266
NCU02534T0	PGTT_03025
NCU03808T0	PGTT_12632
NCU12096T0	PGTT_03199
NCU06738T0	PGTT_07869
NCU10058T0	PGTT_06082
NCU10775T0	PGTT_04320
NCU00459T0	PGTT_17234
NCU08898T0	PGTT_09399
NCU05289T0	PGTT_05953
NCU06481T0	PGTT_12168
NCU04230T0	PGTT_03604
NCU11271T0	PGTT_04038
NCU02629T0	PGTT_13546
NCU08110T0	PGTT_15519
NCU04749T0	PGTT_09547
NCU00066T0	PGTT_17879
NCU01642T0	PGTT_05787
NCU05269T0	PGTT_06075
NCU05269T1	PGTT_06075
NCU02840T0	PGTT_15776
NCU02407T0	PGTT_07188
NCU04799T0	PGTT_10266
NCU08382T0	PGTT_07613
NCU02325T0	PGTT_09837
NCU03657T1	PGTT_01626
NCU03657T0	PGTT_01626
NCU03954T0	PGTT_04067
NCU03954T1	PGTT_04067
NCU07872T0	PGTT_03918
NCU04790T0	PGTT_18253	PGTT_18611
NCU01625T0	PGTT_09478
NCU09111T0	PGTT_06079
NCU06735T0	PGTT_07177
NCU07420T0	PGTT_06597
NCU03076T0	PGTT_14723
NCU00410T0	PGTT_01908
NCU03650T0	PGTT_13869	PGTT_08972
NCU04414T0	PGTT_10885
NCU01290T0	PGTT_15995
NCU02810T0	PGTT_06411
NCU04768T0	PGTT_08084
NCU04352T0	PGTT_14920
NCU07024T0	PGTT_04715
NCU08297T1	PGTT_04248
NCU08297T0	PGTT_04248
NCU09715T0	PGTT_06208
NCU03219T0	PGTT_08683
NCU08669T0	PGTT_19494
NCU02803T0	PGTT_12914
NCU06767T0	PGTT_17727
NCU11170T0	PGTT_17721
NCU01824T0	PGTT_08259
NCU06666T0	PGTT_08561
NCU07378T0	PGTT_11466
NCU05267T0	PGTT_00295
NCU10008T0	PGTT_07824
NCU00488T0	PGTT_07885
NCU04766T0	PGTT_06508
NCU05360T0	PGTT_14516
NCU01494T0	PGTT_05491	PGTT_05495	PGTT_05490
NCU08924T0	PGTT_08781	PGTT_08776
NCU04303T0	PGTT_03347
NCU03786T0	PGTT_15993
NCU06843T0	PGTT_10247
NCU02797T0	PGTT_17649
NCU00901T0	PGTT_04094
NCU04636T0	PGTT_12413	PGTT_05047
NCU09266T0	PGTT_05046
NCU08897T0	PGTT_09138
NCU03482T0	PGTT_01902
NCU03139T0	PGTT_13786
NCU09709T0	PGTT_00077
NCU06075T0	PGTT_16473
NCU06075T1	PGTT_16473
NCU02010T0	PGTT_15988
NCU07367T0	PGTT_04105
NCU09265T0	PGTT_06261
NCU09076T0	PGTT_08191
NCU00680T0	PGTT_09115
NCU03051T0	PGTT_17371
NCU01119T0	PGTT_12360	PGTT_02835	PGTT_20138
NCU03415T0	PGTT_15008	PGTT_15016
NCU00043T0	PGTT_02370
NCU07440T0	PGTT_00510
NCU03321T0	PGTT_17792
NCU00406T0	PGTT_07225
NCU05041T0	PGTT_13607
NCU10400T0	PGTT_12177
NCU09673T0	PGTT_04777
NCU06854T0	PGTT_00680
NCU02260T0	PGTT_01559
NCU05363T0	PGTT_09509
NCU06189T0	PGTT_16892
NCU07281T0	PGTT_07534
NCU01510T0	PGTT_01633
NCU05634T0	PGTT_16037
NCU06929T0	PGTT_18458
NCU08888T0	PGTT_01827
NCU01756T0	PGTT_08949
NCU04449T0	PGTT_18362
NCU11397T0	PGTT_08874
NCU03171T0	PGTT_06690
NCU10763T0	PGTT_06690
NCU10042T0	PGTT_14903
NCU10042T1	PGTT_14903
NCU01813T0	PGTT_06909
NCU07831T0	PGTT_09255
NCU03795T0	PGTT_15677
NCU07712T0	PGTT_11063
NCU00656T0	PGTT_16800
NCU08054T0	PGTT_00003	PGTT_00004
NCU08755T0	PGTT_00003	PGTT_00004
NCU04952T0	PGTT_00003	PGTT_00004
NCU03641T0	PGTT_00003	PGTT_00004
NCU00824T0	PGTT_02339
NCU06630T0	PGTT_08882
NCU02208T0	PGTT_13070
NCU02657T0	PGTT_11729
NCU05526T0	PGTT_01903
NCU05526T1	PGTT_01903
NCU08001T0	PGTT_14595
NCU08920T0	PGTT_04588
NCU01939T0	PGTT_11132
NCU09332T0	PGTT_16656
NCU03479T0	PGTT_01491
NCU11384T0	PGTT_01359
NCU11384T1	PGTT_01359
NCU09377T0	PGTT_19306
NCU09377T1	PGTT_19306
NCU03117T0	PGTT_08884
NCU07156T0	PGTT_12934	PGTT_12960
NCU06444T0	PGTT_11078
NCU04380T0	PGTT_17842	PGTT_17404
NCU03929T0	PGTT_17842	PGTT_17404
NCU00112T0	PGTT_06038
NCU02393T0	PGTT_13814	PGTT_06617
NCU02393T1	PGTT_13814	PGTT_06617
NCU00200T0	PGTT_17687
NCU04059T0	PGTT_12703
NCU08045T0	PGTT_07196
NCU01449T0	PGTT_04211
NCU01449T1	PGTT_04211
NCU01143T0	PGTT_00172
NCU00920T0	PGTT_10720
NCU03124T0	PGTT_15089
NCU00447T0	PGTT_11219	PGTT_00476
NCU02233T0	PGTT_01053
NCU03608T0	PGTT_04900
NCU07859T0	PGTT_13395
NCU07567T0	PGTT_17141
NCU07171T0	PGTT_02218
NCU00579T0	PGTT_09262
NCU11544T1	PGTT_12988
NCU11544T0	PGTT_12988
NCU06994T0	PGTT_19241
NCU08894T0	PGTT_17719
NCU00936T0	PGTT_17645
NCU06881T0	PGTT_02631
NCU00668T0	PGTT_13442
NCU10383T1	PGTT_13064	PGTT_13065
NCU10383T0	PGTT_13064	PGTT_13065
NCU07280T0	PGTT_06041	PGTT_10634
NCU08689T0	PGTT_12219
NCU04504T0	PGTT_06477
NCU06868T0	PGTT_16632
NCU07914T0	PGTT_17029
NCU06187T0	PGTT_13276
NCU02036T0	PGTT_00726
NCU04005T0	PGTT_01096
NCU07296T0	PGTT_04151
NCU08162T0	PGTT_04819
NCU07451T0	PGTT_15946
NCU05095T0	PGTT_11539
NCU07887T0	PGTT_17235
NCU03804T0	PGTT_14891
NCU02127T0	PGTT_16677
NCU09228T0	PGTT_00504
NCU00621T0	PGTT_03488
NCU02554T0	PGTT_16595
NCU06652T0	PGTT_05657
NCU03748T0	PGTT_06954
NCU04252T0	PGTT_14448
NCU08309T0	PGTT_03468
NCU02494T0	PGTT_01475
NCU00440T0	PGTT_03727
NCU08272T0	PGTT_05761
NCU11213T0	PGTT_11653
NCU05620T0	PGTT_15007
NCU03359T0	PGTT_04643
NCU11685T0	PGTT_16812
NCU09492T0	PGTT_08523
NCU02549T0	PGTT_00050
NCU01255T0	PGTT_14941
NCU06761T0	PGTT_02329
NCU06672T0	PGTT_07890
NCU02546T0	PGTT_16520	PGTT_15352
NCU10337T0	PGTT_05896
NCU10733T0	PGTT_17024
NCU08998T1	PGTT_07214
NCU08998T0	PGTT_07214
NCU08325T0	PGTT_01917
NCU08115T0	PGTT_02803
NCU09741T0	PGTT_09014	PGTT_09020
NCU01157T0	PGTT_03916
NCU06183T0	PGTT_07854
NCU09696T0	PGTT_06080
NCU02482T0	PGTT_17180
NCU02482T1	PGTT_17180
NCU02482T2	PGTT_17180
NCU02409T0	PGTT_12277
NCU11642T0	PGTT_12265
NCU05288T0	PGTT_07862
NCU09118T0	PGTT_10211
NCU09688T0	PGTT_07578
NCU03690T0	PGTT_05807
NCU02839T0	PGTT_07286
NCU09071T0	PGTT_10256
NCU11175T0	PGTT_03751
NCU05259T0	PGTT_07540	PGTT_06020
NCU01540T0	PGTT_11800
NCU09202T0	PGTT_15313	PGTT_15304
NCU04511T0	PGTT_10428
NCU02632T0	PGTT_15662
NCU06760T0	PGTT_17358
NCU06099T0	PGTT_17305
NCU01701T0	PGTT_07382	PGTT_13939
NCU09793T0	PGTT_04791
NCU03894T0	PGTT_14316
NCU11426T0	PGTT_08685
NCU01528T0	PGTT_04956
NCU02291T0	PGTT_12279
NCU08002T0	PGTT_04366	PGTT_04365	PGTT_04359
NCU04185T0	PGTT_01413
NCU02966T0	PGTT_02561
NCU06914T0	PGTT_06265
NCU01269T0	PGTT_17360
NCU06457T0	PGTT_04529
NCU01443T0	PGTT_01422
NCU09219T0	PGTT_00527
NCU08195T0	PGTT_04582
NCU06240T0	PGTT_17146
NCU06459T0	PGTT_17119
NCU06942T0	PGTT_05803
NCU09740T0	PGTT_09705
NCU09212T0	PGTT_12918
NCU01439T0	PGTT_03737
NCU09513T0	PGTT_01906
NCU09610T0	PGTT_00254
NCU06943T0	PGTT_06555
NCU01809T0	PGTT_15300
NCU09412T0	PGTT_11700	PGTT_09261	PGTT_11780	PGTT_11671	PGTT_02969	PGTT_15563	PGTT_17069	PGTT_11673	PGTT_17262
NCU01680T0	PGTT_06309	PGTT_06276	PGTT_12495
NCU06308T0	PGTT_10360
NCU09516T0	PGTT_11982
NCU04963T0	PGTT_15147
NCU08180T0	PGTT_15147
NCU02582T0	PGTT_15147
NCU04104T0	PGTT_02531
NCU05225T0	PGTT_06612
NCU06882T0	PGTT_19322
NCU02464T0	PGTT_13103	PGTT_02910	PGTT_13109	PGTT_13116	PGTT_13108	PGTT_13113
NCU05985T0	PGTT_04652	PGTT_20364
NCU03515T0	PGTT_15292
NCU11027T0	PGTT_14840
NCU06149T0	PGTT_02128
NCU02680T0	PGTT_03789	PGTT_08009
NCU03425T0	PGTT_02636
NCU08875T0	PGTT_01175
NCU03606T0	PGTT_08418
NCU04306T0	PGTT_16374
NCU00194T0	PGTT_18367	PGTT_20311	PGTT_20124
NCU04020T0	PGTT_01514
NCU11273T0	PGTT_00511
NCU02578T0	PGTT_09383
NCU08118T0	PGTT_06818
NCU04166T0	PGTT_05280
NCU05600T0	PGTT_05199
NCU07458T0	PGTT_05011
NCU11294T0	PGTT_03817
NCU07807T0	PGTT_01136
NCU07807T1	PGTT_01136
NCU07129T0	PGTT_10749	PGTT_16914
NCU03861T0	PGTT_12695	PGTT_12698
NCU03799T0	PGTT_19451	PGTT_17965
NCU08397T0	PGTT_17016
NCU07894T0	PGTT_17016
NCU02785T0	PGTT_00138
NCU06638T0	PGTT_10743
NCU00985T0	PGTT_14351	PGTT_15211	PGTT_00771	PGTT_11973
NCU06493T0	PGTT_03904
NCU03789T0	PGTT_15200
NCU09819T0	PGTT_12414
NCU00552T0	PGTT_19044
NCU06724T0	PGTT_12071
NCU04856T0	PGTT_12071
NCU04856T1	PGTT_12071
NCU02639T0	PGTT_01873
NCU02639T1	PGTT_01873
NCU06543T0	PGTT_13966	PGTT_06436
NCU07941T0	PGTT_10702
NCU02515T0	PGTT_16680
NCU02109T0	PGTT_14905
NCU06192T0	PGTT_03972
NCU11190T0	PGTT_07695
NCU05452T0	PGTT_06514
NCU02126T0	PGTT_17165
NCU04279T0	PGTT_01010
NCU06482T0	PGTT_12856
NCU11228T0	PGTT_10479
NCU08663T0	PGTT_03805	PGTT_16280
NCU03784T0	PGTT_02977
NCU10311T0	PGTT_04250
NCU07498T0	PGTT_17170
NCU09545T0	PGTT_15769
NCU11180T0	PGTT_16605	PGTT_16594
NCU02134T0	PGTT_02520
NCU00021T0	PGTT_05074
NCU00772T0	PGTT_17074
NCU05206T0	PGTT_04252
NCU06832T0	PGTT_04890
NCU03836T0	PGTT_13057
NCU05129T0	PGTT_13156
NCU07340T0	PGTT_13706	PGTT_13714
NCU05104T0	PGTT_13706	PGTT_13714
NCU03357T0	PGTT_11097	PGTT_11100
NCU01654T0	PGTT_17493	PGTT_18556
NCU01431T0	PGTT_01485
NCU01132T0	PGTT_09534
NCU03273T0	PGTT_04115
NCU09789T0	PGTT_06540
NCU09443T0	PGTT_10564
NCU05518T0	PGTT_11426
NCU06429T0	PGTT_12436
NCU09347T0	PGTT_01181	PGTT_20206
NCU02274T0	PGTT_09674
NCU05805T0	PGTT_09674
NCU08316T0	PGTT_18444
NCU08303T0	PGTT_07428
NCU07489T0	PGTT_12180
NCU09874T0	PGTT_10886
NCU04216T0	PGTT_16972
NCU05422T0	PGTT_17544
NCU05939T0	PGTT_04896
NCU00428T0	PGTT_19486
NCU09142T0	PGTT_02880
NCU06394T0	PGTT_15303
NCU03783T0	PGTT_06174
NCU08471T0	PGTT_05991
NCU00927T0	PGTT_11825
NCU04796T0	PGTT_11395
NCU00925T0	PGTT_06647
NCU11239T0	PGTT_06623
NCU00010T0	PGTT_14945
NCU00480T0	PGTT_08350
NCU07380T0	PGTT_10613
NCU02422T0	PGTT_03991	PGTT_19201
NCU04800T0	PGTT_04185
NCU08730T0	PGTT_06908
NCU09345T0	PGTT_10151
NCU09345T1	PGTT_10151
NCU09345T2	PGTT_10151
NCU02511T0	PGTT_07751
NCU02430T0	PGTT_08342
NCU06306T0	PGTT_16657
NCU07459T0	PGTT_17046
NCU08301T0	PGTT_17157
NCU02887T0	PGTT_13573	PGTT_04291	PGTT_10303
NCU05622T0	PGTT_01490
NCU10776T0	PGTT_04137
NCU05927T0	PGTT_15171
NCU11664T0	PGTT_09219
NCU06717T0	PGTT_14034
NCU06265T0	PGTT_06221
NCU10853T0	PGTT_01312
NCU01181T0	PGTT_16899
NCU04118T0	PGTT_18363
NCU02044T0	PGTT_12053	PGTT_17551
NCU03922T0	PGTT_02068
NCU03979T0	PGTT_10455
NCU09894T0	PGTT_07033
NCU03396T0	PGTT_15164
NCU04534T0	PGTT_13590
NCU04312T0	PGTT_13590
NCU04478T0	PGTT_01668
NCU07082T0	PGTT_06672
NCU09101T0	PGTT_11138
NCU03339T0	PGTT_16679
NCU06986T0	PGTT_02372
NCU08776T0	PGTT_02372
NCU05650T0	PGTT_08347	PGTT_16091	PGTT_05622
NCU05642T0	PGTT_15795
NCU08291T0	PGTT_08955
NCU08682T0	PGTT_07115	PGTT_14491
NCU04117T0	PGTT_06804
NCU11324T0	PGTT_01952
NCU09318T0	PGTT_17854
NCU02498T0	PGTT_08991	PGTT_13881
NCU03966T0	PGTT_12291
NCU05169T0	PGTT_14885
NCU01433T0	PGTT_00016
NCU03062T0	PGTT_02034
NCU00951T0	PGTT_09457
NCU06005T0	PGTT_14522
NCU00622T0	PGTT_05369
NCU06722T0	PGTT_04222
NCU01160T0	PGTT_19040
NCU03395T0	PGTT_16072	PGTT_10959
NCU05420T0	PGTT_08891
NCU09547T0	PGTT_05354
NCU06199T0	PGTT_08592
NCU07071T0	PGTT_03830
NCU07779T0	PGTT_16274
NCU02066T0	PGTT_07339	PGTT_07347	PGTT_07342	PGTT_07345
NCU04834T0	PGTT_11206
NCU05790T0	PGTT_11206
NCU05548T0	PGTT_14881	PGTT_08622	PGTT_08630
NCU09817T0	PGTT_14881	PGTT_08622	PGTT_08630
NCU02273T0	PGTT_02559
NCU08020T0	PGTT_02903
NCU11168T0	PGTT_01241
NCU01480T0	PGTT_12213
NCU03823T0	PGTT_07416
NCU03702T0	PGTT_11388
NCU10467T0	PGTT_05828
NCU09065T0	PGTT_14771
NCU07002T0	PGTT_16917
NCU03737T0	PGTT_11758	PGTT_18479
NCU02542T1	PGTT_18333
NCU02542T0	PGTT_18333
NCU10381T0	PGTT_13561
NCU02833T0	PGTT_04860
NCU00430T0	PGTT_17678	PGTT_02951	PGTT_17192
NCU00823T0	PGTT_06651
NCU06279T0	PGTT_19774
NCU08352T0	PGTT_11919
NCU02729T0	PGTT_04581
NCU05410T0	PGTT_07707
NCU00202T0	PGTT_05497
NCU06232T0	PGTT_02188
NCU02611T0	PGTT_07425
NCU10847T0	PGTT_05281
NCU01596T0	PGTT_02207
NCU05558T0	PGTT_09502
NCU09732T0	PGTT_16894
NCU07926T0	PGTT_17916
NCU06834T0	PGTT_00745
NCU00591T0	PGTT_10140
NCU02207T0	PGTT_08822
NCU09391T0	PGTT_12283
NCU04899T0	PGTT_17218
NCU00642T0	PGTT_16256
NCU04623T0	PGTT_16256
NCU10789T0	PGTT_04276
NCU00389T0	PGTT_08309
NCU09861T0	PGTT_06361
NCU07059T0	PGTT_04305
NCU11251T0	PGTT_02141
NCU06268T0	PGTT_13771
NCU07986T0	PGTT_13562
NCU11185T0	PGTT_11730
NCU02232T0	PGTT_20567
NCU05218T0	PGTT_03931	PGTT_19477
NCU00794T0	PGTT_08037
NCU05296T0	PGTT_12437
NCU02091T0	PGTT_18266	PGTT_18602
NCU02741T0	PGTT_14286
NCU04331T0	PGTT_16403
NCU06355T0	PGTT_00346
NCU02287T0	PGTT_05200
NCU11409T0	PGTT_00794
NCU05246T0	PGTT_07740
NCU07721T0	PGTT_11316
NCU00121T0	PGTT_20487
NCU09121T0	PGTT_15043
NCU08003T0	PGTT_00747
NCU02283T0	PGTT_06479
NCU04566T0	PGTT_07034
NCU01412T0	PGTT_14930
NCU02110T0	PGTT_01933
NCU06452T0	PGTT_07545
NCU08626T0	PGTT_06003
NCU02179T0	PGTT_04847
NCU08126T0	PGTT_04847
NCU00904T0	PGTT_04847
NCU00554T0	PGTT_00640
NCU01175T0	PGTT_00514
NCU01013T0	PGTT_01719
NCU02224T0	PGTT_15023
NCU08935T0	PGTT_14117
NCU10397T0	PGTT_01812
NCU07011T0	PGTT_10670
NCU01821T0	PGTT_08279
NCU04747T0	PGTT_12210
NCU08333T0	PGTT_14638
NCU09488T0	PGTT_15066
NCU07393T0	PGTT_10822
NCU03973T0	PGTT_07510	PGTT_12520
NCU07701T0	PGTT_07502	PGTT_12526
NCU00565T0	PGTT_04610
NCU08027T0	PGTT_08877
NCU04110T0	PGTT_00318
NCU12076T0	PGTT_00180
NCU03118T0	PGTT_12721
NCU08983T0	PGTT_14124
NCU03757T0	PGTT_07551
NCU01569T0	PGTT_15666
NCU11296T0	PGTT_15085
NCU07580T0	PGTT_03402
NCU06441T0	PGTT_05096
NCU00673T0	PGTT_14692
NCU07070T0	PGTT_10136
NCU07868T0	PGTT_18715
NCU07465T0	PGTT_00669	PGTT_00670
NCU07702T0	PGTT_15381
NCU00536T0	PGTT_09375	PGTT_08618
NCU00424T0	PGTT_04207
NCU01452T0	PGTT_20437	PGTT_17772
NCU00468T0	PGTT_02942
NCU07414T0	PGTT_08169
NCU03194T0	PGTT_13944
NCU06270T0	PGTT_17063
NCU03944T0	PGTT_14760	PGTT_18895
NCU03006T0	PGTT_17346	PGTT_02203
NCU04784T0	PGTT_02392
NCU11795T0	PGTT_02180
NCU03297T0	PGTT_16578
NCU03297T1	PGTT_16578
NCU06679T0	PGTT_00317
NCU07971T0	PGTT_06917
NCU07874T0	PGTT_08590
NCU02416T0	PGTT_14693
NCU08762T0	PGTT_13421
NCU06091T0	PGTT_06002
NCU02083T0	PGTT_04375
NCU03788T0	PGTT_04036
NCU00230T0	PGTT_10770
NCU01266T0	PGTT_13407
NCU04733T0	PGTT_17245
NCU01438T0	PGTT_20033
NCU05937T0	PGTT_17834	PGTT_17414
NCU02356T0	PGTT_02195
NCU02806T0	PGTT_10474
NCU08561T0	PGTT_08014
NCU03441T0	PGTT_10397
NCU04554T0	PGTT_02094
NCU03209T0	PGTT_02094
NCU04883T0	PGTT_02094
NCU07408T0	PGTT_06188
NCU07408T1	PGTT_06188
NCU09738T0	PGTT_00897
NCU06804T0	PGTT_03504
NCU09223T0	PGTT_04854
NCU10747T0	PGTT_09455
NCU09438T0	PGTT_14344
NCU07710T0	PGTT_02216
NCU10652T0	PGTT_09283
NCU02781T0	PGTT_02224
NCU00413T0	PGTT_08841
NCU09106T0	PGTT_16610
NCU03498T0	PGTT_13058
NCU04593T0	PGTT_13058
NCU04245T0	PGTT_16168	PGTT_18834
NCU05895T0	PGTT_06124
NCU04096T0	PGTT_13250
NCU09773T0	PGTT_07855	PGTT_02060	PGTT_02175	PGTT_02671	PGTT_17677	PGTT_02025	PGTT_02023	PGTT_07635	PGTT_15138
NCU04991T0	PGTT_07855	PGTT_02060	PGTT_02175	PGTT_02671	PGTT_17677	PGTT_02025	PGTT_02023	PGTT_07635	PGTT_15138
NCU00503T0	PGTT_17528
NCU04465T0	PGTT_17528
NCU09477T0	PGTT_14813
NCU09477T1	PGTT_14813
NCU07516T0	PGTT_08463
NCU09429T0	PGTT_09362
NCU06198T0	PGTT_15928
NCU00643T0	PGTT_15701	PGTT_15693	PGTT_16500	PGTT_16501
NCU02826T0	PGTT_05648
NCU00896T0	PGTT_09905
NCU04507T0	PGTT_07055
NCU05418T0	PGTT_12673
NCU05850T0	PGTT_08567
NCU11568T0	PGTT_18374
NCU11568T1	PGTT_18374
NCU00106T0	PGTT_11734
NCU04288T0	PGTT_14583
NCU03310T0	PGTT_00454
NCU09816T0	PGTT_02872
NCU06769T0	PGTT_12247
NCU03267T0	PGTT_01587
NCU06563T0	PGTT_10137
NCU03125T0	PGTT_14696
NCU03493T0	PGTT_14696
NCU00037T0	PGTT_01086
NCU02485T0	PGTT_03679
NCU07001T0	PGTT_03731
NCU04936T0	PGTT_03905
NCU08228T0	PGTT_03905
NCU00477T0	PGTT_02777
NCU09469T0	PGTT_06574
NCU08946T0	PGTT_08569
NCU04780T0	PGTT_14395
NCU05777T0	PGTT_16962
NCU00914T0	PGTT_04875	PGTT_20338
NCU03913T0	PGTT_01245
NCU03937T0	PGTT_01433
NCU01689T0	PGTT_07877
NCU01503T0	PGTT_01320
NCU02624T0	PGTT_07202
NCU00520T0	PGTT_14298
NCU04316T0	PGTT_18559
NCU06921T0	PGTT_18465
NCU06110T0	PGTT_01304
NCU06110T1	PGTT_01304
NCU06110T2	PGTT_01304
NCU04343T0	PGTT_04084
NCU04754T0	PGTT_12292
NCU08273T0	PGTT_11885
NCU00269T0	PGTT_09875
NCU00593T0	PGTT_13056
NCU02063T0	PGTT_11819
NCU00489T0	PGTT_18911
NCU03876T0	PGTT_19816
NCU00631T0	PGTT_06488
NCU11284T0	PGTT_06488
NCU01178T0	PGTT_04144
NCU09757T0	PGTT_11033
NCU00725T0	PGTT_00211
NCU08977T0	PGTT_10521
NCU06205T0	PGTT_19010
NCU05889T0	PGTT_16063	PGTT_10950
NCU08418T0	PGTT_15038	PGTT_16628
NCU07041T0	PGTT_20088	PGTT_18806
NCU01227T0	PGTT_00377
NCU06336T0	PGTT_07571
NCU04124T0	PGTT_10078
NCU03727T0	PGTT_11130
NCU08312T0	PGTT_13446
NCU02978T0	PGTT_02036
NCU04803T0	PGTT_03879
NCU01936T0	PGTT_11449
NCU09435T0	PGTT_05974
NCU07711T0	PGTT_14272
NCU02532T0	PGTT_00608	PGTT_17926
NCU02716T0	PGTT_13260	PGTT_18638
NCU11693T0	PGTT_10482	PGTT_14680
NCU01172T0	PGTT_01067
NCU06215T0	PGTT_03666
NCU02112T0	PGTT_12970
NCU00263T0	PGTT_12076	PGTT_19401	PGTT_12163	PGTT_17142
NCU08277T0	PGTT_13830
NCU04319T0	PGTT_11736
NCU00108T0	PGTT_01580
NCU06970T0	PGTT_05022
NCU03526T0	PGTT_09724
NCU07722T0	PGTT_16106
NCU11254T0	PGTT_01455
NCU01271T0	PGTT_12488
NCU00880T0	PGTT_04684	PGTT_16005
NCU05216T0	PGTT_03977
NCU03200T0	PGTT_08262
NCU00095T0	PGTT_13960	PGTT_06443
NCU06870T0	PGTT_01770
NCU08878T0	PGTT_07438
NCU08507T0	PGTT_16110
NCU11379T0	PGTT_11174
NCU06720T0	PGTT_11622
NCU09758T0	PGTT_18414
NCU08927T0	PGTT_07554
NCU09864T0	PGTT_08556
NCU04354T0	PGTT_14842
NCU06402T0	PGTT_07027
NCU06402T1	PGTT_07027
NCU02687T0	PGTT_01318
NCU06171T0	PGTT_00396
NCU01702T0	PGTT_09714
NCU02778T0	PGTT_14908
NCU04646T0	PGTT_14030
NCU04755T0	PGTT_17517
NCU00272T0	PGTT_00989
NCU02556T0	PGTT_03675
NCU03024T0	PGTT_19806
NCU04797T0	PGTT_04973
NCU06550T0	PGTT_15084
NCU08811T0	PGTT_15503
NCU07955T0	PGTT_17627
NCU00366T0	PGTT_04902	PGTT_12843
NCU01547T0	PGTT_20320	PGTT_12905
NCU06047T0	PGTT_10206
NCU07659T0	PGTT_13026	PGTT_18746
NCU03853T0	PGTT_06366
NCU02234T0	PGTT_10631
NCU00117T0	PGTT_14812
NCU09004T0	PGTT_18006	PGTT_14648
NCU02181T0	PGTT_02833
NCU00188T0	PGTT_11663
NCU01235T0	PGTT_07623
NCU02616T0	PGTT_08081
NCU01919T0	PGTT_04813
NCU07829T0	PGTT_02261
NCU00493T0	PGTT_09922
NCU07607T0	PGTT_07900
NCU04410T0	PGTT_12509	PGTT_07519
NCU04459T0	PGTT_00665
NCU11381T0	PGTT_06637
NCU01776T0	PGTT_03952
NCU02408T0	PGTT_07693
NCU09313T0	PGTT_04888
NCU04176T0	PGTT_13319
NCU05720T0	PGTT_16297
NCU03393T0	PGTT_05389
NCU01465T0	PGTT_11784
NCU05143T0	PGTT_10413
NCU03319T0	PGTT_07439
NCU09771T0	PGTT_03023
NCU00172T0	PGTT_17876
NCU04281T0	PGTT_17550	PGTT_12050
NCU02404T1	PGTT_17377
NCU02404T0	PGTT_17377
NCU00981T0	PGTT_10105
NCU05902T0	PGTT_06044
NCU02564T0	PGTT_10164
NCU09521T0	PGTT_05247
NCU09183T0	PGTT_18997
NCU00463T0	PGTT_18997
NCU04063T0	PGTT_01365
NCU03661T0	PGTT_09704
NCU01511T0	PGTT_16649
NCU11187T0	PGTT_15137
NCU03815T0	PGTT_05388
NCU08605T0	PGTT_07060
NCU01831T0	PGTT_14725
NCU06520T0	PGTT_16252
NCU04779T0	PGTT_02089	PGTT_02385
NCU03009T0	PGTT_01768
NCU01637T0	PGTT_04407
NCU00467T0	PGTT_05493
NCU02592T0	PGTT_11338
NCU01525T0	PGTT_15512
NCU02771T0	PGTT_08867
NCU03713T0	PGTT_10983
NCU05295T0	PGTT_13400
NCU02829T0	PGTT_08430
NCU07880T0	PGTT_04561
NCU01678T0	PGTT_15636
NCU04652T0	PGTT_00193
NCU09230T0	PGTT_06587
NCU05117T0	PGTT_17653
NCU09322T0	PGTT_17081
NCU06685T0	PGTT_01835
NCU06924T0	PGTT_14347
NCU02263T0	PGTT_19862
NCU01086T0	PGTT_08085
NCU08964T0	PGTT_02196
NCU03897T0	PGTT_10146
NCU07381T0	PGTT_08794
NCU01817T0	PGTT_14439
NCU03695T0	PGTT_13121
NCU06440T0	PGTT_10903
NCU08340T0	PGTT_00026
NCU08340T1	PGTT_00026
NCU07075T0	PGTT_04938
NCU04837T0	PGTT_07207
NCU06159T0	PGTT_10920
NCU07407T0	PGTT_10709
NCU03164T0	PGTT_15390
NCU10043T0	PGTT_12663
NCU06054T0	PGTT_00663
NCU01252T0	PGTT_13449
NCU08563T0	PGTT_09562
NCU00582T0	PGTT_07608
NCU07062T0	PGTT_13981	PGTT_06419
NCU01427T0	PGTT_19831	PGTT_12321
NCU02727T0	PGTT_00028
NCU04041T0	PGTT_01188
NCU00294T0	PGTT_04480
NCU01481T0	PGTT_09577
NCU01667T0	PGTT_12127
NCU01502T0	PGTT_17342
NCU01330T0	PGTT_01196
NCU06216T0	PGTT_00321
NCU06489T0	PGTT_09973
NCU02701T0	PGTT_13341
NCU03231T0	PGTT_19037
NCU10053T0	PGTT_15305
NCU02209T0	PGTT_00121	PGTT_00088
NCU09269T0	PGTT_04433
NCU09269T1	PGTT_04433
NCU00714T0	PGTT_06468
NCU00665T0	PGTT_16230	PGTT_16227	PGTT_16226
NCU01333T0	PGTT_05048	PGTT_17808
NCU08477T0	PGTT_17558	PGTT_05399
NCU06202T0	PGTT_01774
NCU08004T0	PGTT_00212
NCU00182T0	PGTT_07874
NCU07298T0	PGTT_02159
NCU07300T0	PGTT_03697
NCU03855T0	PGTT_17800
NCU02400T0	PGTT_04570
NCU09882T0	PGTT_04570
NCU09475T0	PGTT_05210
NCU08357T0	PGTT_15451
NCU06541T0	PGTT_07517	PGTT_12511
NCU01949T0	PGTT_07099
NCU03137T0	PGTT_12070
NCU01595T0	PGTT_18435
NCU07755T0	PGTT_15536
NCU09727T0	PGTT_07204
NCU03154T0	PGTT_13061
NCU03826T0	PGTT_01820
NCU04481T0	PGTT_04564
NCU06360T0	PGTT_04370
NCU02423T0	PGTT_11026
NCU04454T0	PGTT_09335
NCU00122T0	PGTT_14931
NCU09098T0	PGTT_08552
NCU02333T0	PGTT_16455
NCU11791T0	PGTT_16791
NCU09930T0	PGTT_05359	PGTT_12640
NCU08428T0	PGTT_16622
NCU04568T0	PGTT_16622
NCU06809T0	PGTT_19759	PGTT_02237
NCU07332T0	PGTT_02932
NCU03050T0	PGTT_10704
NCU08502T0	PGTT_11036
NCU09553T0	PGTT_18721
NCU03223T1	PGTT_14829
NCU03223T0	PGTT_14829
NCU05196T0	PGTT_00367
NCU01187T0	PGTT_04218
NCU01240T0	PGTT_04491
NCU07263T0	PGTT_01916
NCU11181T0	PGTT_01420
NCU04190T0	PGTT_10066
NCU09014T0	PGTT_05353
NCU04838T0	PGTT_14042
NCU08607T0	PGTT_14201
NCU01285T0	PGTT_00483
NCU02052T0	PGTT_03382
NCU01795T0	PGTT_08922
NCU09642T0	PGTT_14477
NCU01550T0	PGTT_01071
NCU03859T0	PGTT_00386
NCU11102T0	PGTT_01224
NCU06923T0	PGTT_04780
NCU03079T0	PGTT_13184
NCU06251T0	PGTT_14860
NCU08503T0	PGTT_12915
NCU07732T0	PGTT_13611
NCU07732T1	PGTT_13611
NCU07023T0	PGTT_01244
NCU08687T0	PGTT_07973
NCU03768T1	PGTT_09319
NCU03768T0	PGTT_09319
NCU03768T2	PGTT_09319
NCU04612T1	PGTT_11141
NCU04612T0	PGTT_11141
NCU00466T0	PGTT_11523
NCU09598T0	PGTT_06738
NCU04600T0	PGTT_12355
NCU05876T0	PGTT_11714
NCU11489T0	PGTT_07589
NCU02245T0	PGTT_16041
NCU01161T0	PGTT_11001	PGTT_06103
NCU01786T0	PGTT_06559
NCU01270T0	PGTT_06559
NCU03711T0	PGTT_14047	PGTT_14043
NCU07850T0	PGTT_05816
NCU09485T0	PGTT_04815
NCU01797T0	PGTT_13325
NCU02296T0	PGTT_13808
NCU02305T0	PGTT_00683
NCU02136T0	PGTT_01669
NCU00790T0	PGTT_07827
NCU06418T0	PGTT_06043
NCU04259T0	PGTT_15999
NCU07849T0	PGTT_06172
NCU07849T1	PGTT_06172
NCU03948T0	PGTT_04862
NCU00490T0	PGTT_09762
NCU04379T0	PGTT_09250
NCU09309T0	PGTT_14120
NCU03819T0	PGTT_08243
NCU05292T0	PGTT_17675
NCU06063T0	PGTT_17220
NCU00608T0	PGTT_17220
NCU00765T0	PGTT_03181
NCU06779T0	PGTT_03042
NCU07814T0	PGTT_04714
NCU03936T0	PGTT_09861
NCU00163T0	PGTT_14728
NCU03347T0	PGTT_10514
NCU11288T0	PGTT_05630
NCU00154T0	PGTT_05630
NCU00025T0	PGTT_05205
NCU06182T0	PGTT_08104
NCU00892T0	PGTT_17179
NCU01446T0	PGTT_06364	PGTT_19270
NCU01753T0	PGTT_16652	PGTT_16654
NCU01216T0	PGTT_04307
NCU03628T0	PGTT_10233
NCU06764T0	PGTT_13263
NCU03097T0	PGTT_17729
NCU02402T0	PGTT_19860
NCU08035T0	PGTT_18067
NCU01979T0	PGTT_01124
NCU01174T0	PGTT_14587
NCU03269T0	PGTT_15603
NCU07965T0	PGTT_02297	PGTT_02289
NCU09621T0	PGTT_09327	PGTT_11142
NCU00414T0	PGTT_03432
NCU08216T0	PGTT_00600
NCU02074T0	PGTT_09233
NCU11302T0	PGTT_09645
NCU04277T0	PGTT_18468
NCU11983T0	PGTT_18065	PGTT_17917
NCU07550T0	PGTT_00038
NCU06483T0	PGTT_02077
NCU06866T0	PGTT_01921
NCU04442T0	PGTT_06254
NCU09437T0	PGTT_02338
NCU01767T0	PGTT_10677
NCU00181T0	PGTT_15426
NCU08997T0	PGTT_09482
NCU07395T0	PGTT_18303
NCU08008T0	PGTT_20279
NCU03492T0	PGTT_02316
NCU08633T0	PGTT_03502
NCU02754T0	PGTT_18311
NCU08270T0	PGTT_12289	PGTT_19538	PGTT_13088	PGTT_19535	PGTT_13081
NCU02757T0	PGTT_00437
NCU03953T0	PGTT_00582
NCU00436T0	PGTT_06202
NCU06726T0	PGTT_01745
NCU07988T0	PGTT_03043
NCU02428T0	PGTT_11089
NCU03341T0	PGTT_14284
NCU05234T0	PGTT_15757
NCU07724T0	PGTT_17698
NCU01256T0	PGTT_17572	PGTT_16143	PGTT_19229
NCU06593T0	PGTT_07653	PGTT_13357
NCU09711T0	PGTT_14720
NCU03935T0	PGTT_19585	PGTT_19075
NCU00169T0	PGTT_05701
NCU07688T0	PGTT_00754
NCU06552T0	PGTT_03346
NCU05797T0	PGTT_04522
NCU06384T0	PGTT_07007
NCU10519T0	PGTT_04056
NCU02457T0	PGTT_03393
NCU02480T0	PGTT_08844
NCU03678T0	PGTT_10273
NCU04637T0	PGTT_10284
NCU09778T0	PGTT_06600
NCU03500T0	PGTT_15464
NCU05266T0	PGTT_15102
NCU08005T0	PGTT_14061
NCU08148T0	PGTT_02147	PGTT_19143	PGTT_02423
NCU03963T0	PGTT_06409	PGTT_06407
NCU02082T0	PGTT_11767	PGTT_18491
NCU01523T0	PGTT_05920
NCU09320T0	PGTT_03052
NCU03207T0	PGTT_10431	PGTT_02274
NCU03503T0	PGTT_20272	PGTT_12665
NCU08578T0	PGTT_20275	PGTT_04699
NCU03637T0	PGTT_16505
NCU06606T0	PGTT_17500
NCU02374T0	PGTT_00178
NCU07471T0	PGTT_03178
NCU09798T0	PGTT_04878	PGTT_04243	PGTT_04244
NCU07042T0	PGTT_00262
NCU00434T0	PGTT_06872
NCU11744T0	PGTT_02277
NCU03045T0	PGTT_09225
NCU04460T0	PGTT_11040
NCU04323T0	PGTT_18685
NCU04647T0	PGTT_00520
NCU06404T0	PGTT_00987
NCU07739T0	PGTT_11830
NCU08959T0	PGTT_16757
NCU04817T0	PGTT_12543	PGTT_07491
NCU03092T0	PGTT_08850
NCU09123T0	PGTT_09361
NCU03364T0	PGTT_14794
NCU02235T0	PGTT_11420	PGTT_11419
NCU05836T0	PGTT_11420	PGTT_11419
NCU09028T0	PGTT_11420	PGTT_11419
NCU00045T0	PGTT_02017	PGTT_19378
NCU01929T0	PGTT_04951
NCU02424T0	PGTT_05567
NCU05942T0	PGTT_02718
NCU11169T0	PGTT_01944
NCU06238T0	PGTT_08478
NCU03659T0	PGTT_15320
NCU00150T0	PGTT_13925
NCU00150T1	PGTT_13925
NCU07165T0	PGTT_07085
NCU09518T0	PGTT_14143	PGTT_13847	PGTT_13846
NCU05523T0	PGTT_04930	PGTT_19983
NCU04013T1	PGTT_20239
NCU04013T0	PGTT_20239
NCU03258T0	PGTT_00986
NCU01377T0	PGTT_05735
NCU02533T0	PGTT_07426
NCU06448T0	PGTT_08623
NCU03304T0	PGTT_16393
NCU01524T0	PGTT_00742	PGTT_19928
NCU01165T0	PGTT_15762
NCU11173T0	PGTT_08842
NCU01169T0	PGTT_19779
NCU08179T0	PGTT_14517
NCU08372T0	PGTT_06382	PGTT_19286
NCU03255T0	PGTT_11120	PGTT_17156
NCU00472T0	PGTT_11621
NCU00088T0	PGTT_16496
NCU11215T0	PGTT_18872
NCU03914T0	PGTT_09384	PGTT_02877	PGTT_11032
NCU02406T0	PGTT_00423
NCU00395T0	PGTT_03512
NCU07662T0	PGTT_02174
NCU02160T0	PGTT_07957
NCU09869T0	PGTT_04787
NCU06618T0	PGTT_08304
NCU04832T0	PGTT_07297	PGTT_02137
NCU02373T0	PGTT_12713
NCU03988T0	PGTT_12063
NCU03409T0	PGTT_13459
NCU05075T0	PGTT_15068
NCU10715T0	PGTT_11185
NCU03141T0	PGTT_10334	PGTT_10332	PGTT_10333	PGTT_10323	PGTT_10325	PGTT_10327
NCU05419T0	PGTT_10647	PGTT_19622
NCU02147T0	PGTT_15747	PGTT_18136
NCU01367T0	PGTT_01808
NCU09744T0	PGTT_17391
NCU02289T0	PGTT_02279
NCU02961T0	PGTT_10578
NCU01816T0	PGTT_13153
NCU08022T0	PGTT_09750
NCU08326T0	PGTT_12627
NCU04074T0	PGTT_06714
NCU06217T0	PGTT_18355
NCU07299T0	PGTT_19269	PGTT_06363
NCU04770T0	PGTT_01493
NCU01022T0	PGTT_05375
NCU01916T0	PGTT_04889
NCU11325T0	PGTT_00590
NCU00649T0	PGTT_13345
NCU04035T0	PGTT_10393	PGTT_18372
NCU08380T1	PGTT_14050
NCU08380T0	PGTT_14050
NCU07542T0	PGTT_19242	PGTT_09270
NCU02965T0	PGTT_15457
NCU06031T0	PGTT_17942
NCU09843T0	PGTT_17149
NCU04407T0	PGTT_01428
NCU06177T0	PGTT_00856
NCU06057T0	PGTT_08241
NCU03218T0	PGTT_15875
NCU06191T0	PGTT_14626	PGTT_03691
NCU04633T0	PGTT_02563
NCU06540T0	PGTT_04057
NCU03763T0	PGTT_08327
NCU00216T0	PGTT_03910
NCU04150T0	PGTT_19597
NCU08435T0	PGTT_17766	PGTT_05092	PGTT_09533
NCU03166T0	PGTT_02340
NCU07853T0	PGTT_04959
NCU04553T0	PGTT_08310
NCU11724T0	PGTT_02989
NCU10046T0	PGTT_06181
NCU04019T0	PGTT_06073
NCU11864T0	PGTT_06009
NCU05810T0	PGTT_14970
NCU10762T0	PGTT_13425
NCU06771T0	PGTT_00340
NCU06419T0	PGTT_01624
NCU08500T0	PGTT_00820
NCU04015T0	PGTT_08510
NCU04069T0	PGTT_08711
NCU08968T0	PGTT_09897
NCU04269T0	PGTT_14224
NCU07175T0	PGTT_14373
NCU11312T0	PGTT_17997	PGTT_14663
NCU03312T0	PGTT_17997	PGTT_14663
NCU09368T0	PGTT_06375	PGTT_19278
NCU06712T0	PGTT_18598	PGTT_18273
NCU04040T0	PGTT_01864
NCU08066T0	PGTT_02968
NCU05971T0	PGTT_05721
NCU09551T0	PGTT_09401
NCU00890T0	PGTT_19743	PGTT_01137	PGTT_01130
NCU05009T0	PGTT_10555
NCU05009T1	PGTT_10555
NCU01901T0	PGTT_04271
NCU09747T0	PGTT_00463
NCU07733T0	PGTT_03392
NCU02555T0	PGTT_11668
NCU02269T0	PGTT_16571
NCU09119T0	PGTT_10707
NCU03556T0	PGTT_17662
NCU07399T0	PGTT_14390
NCU03972T0	PGTT_02208
NCU02493T0	PGTT_06936
NCU06694T0	PGTT_05274
NCU09887T0	PGTT_03847
NCU02626T0	PGTT_17207
NCU11242T0	PGTT_16636
NCU01826T0	PGTT_03996
NCU01456T0	PGTT_03996
NCU04503T0	PGTT_10703
NCU07530T0	PGTT_05644
NCU08489T0	PGTT_05644
NCU12039T0	PGTT_15413	PGTT_03096
NCU01084T0	PGTT_03728
NCU07830T0	PGTT_02832
NCU08427T0	PGTT_02873
NCU08484T0	PGTT_11440
NCU09552T0	PGTT_10726
NCU07173T0	PGTT_13609
NCU11266T0	PGTT_16235
NCU04144T0	PGTT_16235
NCU00030T0	PGTT_09333
NCU04120T0	PGTT_11337
NCU07266T0	PGTT_12290
NCU10721T0	PGTT_10671
NCU08823T0	PGTT_12904
NCU08048T0	PGTT_16481
NCU07289T0	PGTT_03469
NCU07289T1	PGTT_03469
NCU06594T0	PGTT_02879
NCU00513T0	PGTT_11746
NCU04136T0	PGTT_09497
NCU03173T0	PGTT_17701
NCU02812T0	PGTT_02630	PGTT_01616
NCU07985T0	PGTT_10653	PGTT_19626
NCU07504T0	PGTT_15681	PGTT_15691
NCU11222T0	PGTT_18618	PGTT_18245
NCU01317T0	PGTT_14971
NCU09290T0	PGTT_10450
NCU10028T0	PGTT_12297
NCU03802T0	PGTT_19005
NCU07774T0	PGTT_19999
NCU00213T0	PGTT_01098
NCU03833T0	PGTT_04308
NCU03833T1	PGTT_04308
NCU06272T0	PGTT_02526	PGTT_02908
NCU02658T0	PGTT_01279
NCU03989T0	PGTT_02229
NCU09731T0	PGTT_01404
NCU06052T0	PGTT_14280
NCU00243T0	PGTT_05072
NCU08468T0	PGTT_18402
NCU01861T0	PGTT_15257	PGTT_15283
NCU02513T0	PGTT_19583	PGTT_19074
NCU09862T0	PGTT_08186
NCU00587T0	PGTT_18878
NCU01644T0	PGTT_03118
NCU06508T0	PGTT_00345
NCU03610T0	PGTT_06303
NCU02310T0	PGTT_12306
NCU01221T0	PGTT_14845
NCU00717T0	PGTT_17498
NCU02960T0	PGTT_00241
NCU03380T0	PGTT_00154
NCU07805T0	PGTT_09358
NCU01564T0	PGTT_15528
NCU09001T0	PGTT_10582
NCU07719T0	PGTT_16470
NCU01635T0	PGTT_11296	PGTT_00393	PGTT_06938	PGTT_06100	PGTT_11010
NCU00475T0	PGTT_04125
NCU06436T0	PGTT_06305
NCU04335T0	PGTT_10420
NCU03846T0	PGTT_03134
NCU03846T1	PGTT_03134
NCU08738T0	PGTT_11807
NCU05079T0	PGTT_11807
NCU08671T0	PGTT_15329	PGTT_17751
NCU08825T0	PGTT_00326
NCU02105T0	PGTT_09911
NCU05364T0	PGTT_08583
NCU07989T0	PGTT_08325
NCU06710T0	PGTT_11698
NCU06231T0	PGTT_16456
NCU06035T0	PGTT_00332
NCU11285T0	PGTT_00499
NCU01993T0	PGTT_09359
NCU04479T0	PGTT_08341
NCU02586T0	PGTT_10154
NCU11809T0	PGTT_09913
NCU02104T0	PGTT_20001
NCU09141T0	PGTT_03883	PGTT_09126
NCU02930T0	PGTT_03883	PGTT_09126
NCU07402T0	PGTT_03883	PGTT_09126
NCU09090T0	PGTT_11375	PGTT_11417
NCU00879T0	PGTT_20310	PGTT_20095
NCU02693T0	PGTT_02889
NCU03888T0	PGTT_10621
NCU00227T0	PGTT_15508
NCU03546T0	PGTT_14578
NCU06259T0	PGTT_16707
NCU03545T0	PGTT_03339
NCU02053T0	PGTT_07406
NCU04304T0	PGTT_11110
NCU00692T0	PGTT_15570
NCU06662T0	PGTT_17083
NCU00435T0	PGTT_01594
NCU03290T0	PGTT_08444
NCU11410T0	PGTT_05856
NCU02828T0	PGTT_18778	PGTT_12744
NCU10272T0	PGTT_13435	PGTT_13437
NCU08595T0	PGTT_02390
NCU05804T0	PGTT_04124
NCU02368T0	PGTT_07118
NCU01166T0	PGTT_10610
NCU00585T0	PGTT_11907
NCU05693T0	PGTT_20238	PGTT_04439	PGTT_04447
NCU06973T0	PGTT_20238	PGTT_04439	PGTT_04447
NCU00170T0	PGTT_02079
NCU01429T0	PGTT_04988
NCU08886T0	PGTT_02402
NCU07698T0	PGTT_05947
NCU01568T0	PGTT_11352
NCU12124T0	PGTT_04075
NCU07447T0	PGTT_07915
NCU03426T0	PGTT_13912
NCU03622T0	PGTT_04326
NCU05133T0	PGTT_14524
NCU08656T0	PGTT_17496
NCU09434T0	PGTT_11327	PGTT_09581
NCU08151T0	PGTT_18987	PGTT_20262
NCU08044T0	PGTT_02650
NCU11246T0	PGTT_00783
NCU04614T0	PGTT_07301
NCU06708T0	PGTT_05659
NCU03504T0	PGTT_10415
NCU11537T0	PGTT_04328
NCU08218T0	PGTT_07155
NCU04640T0	PGTT_10708
NCU11386T0	PGTT_12951
NCU01210T0	PGTT_06012
NCU06714T0	PGTT_06012
NCU07884T0	PGTT_00401
NCU05645T0	PGTT_15755
NCU09792T0	PGTT_01940	PGTT_01936
NCU08356T0	PGTT_15056	PGTT_15061
NCU01913T0	PGTT_01286
NCU02114T0	PGTT_18470
NCU07958T0	PGTT_13490
NCU03177T0	PGTT_17782
NCU03020T0	PGTT_18917
NCU06416T0	PGTT_03933	PGTT_19479
NCU11234T0	PGTT_12326	PGTT_19838
NCU02670T0	PGTT_04940
NCU08385T0	PGTT_05717
NCU06465T0	PGTT_13207
NCU11660T0	PGTT_11410
NCU06089T0	PGTT_19001
NCU06030T0	PGTT_17203
NCU05999T0	PGTT_15593	PGTT_19767	PGTT_15594	PGTT_19768	PGTT_07083
NCU04653T0	PGTT_06081
NCU06085T0	PGTT_06081
NCU10618T0	PGTT_19435	PGTT_15835
NCU06141T0	PGTT_20110	PGTT_18956
NCU02618T0	PGTT_00018
NCU02565T0	PGTT_12996
NCU07435T0	PGTT_10537
NCU00944T0	PGTT_16452
NCU03237T0	PGTT_15768
NCU08395T0	PGTT_07134	PGTT_20404
NCU08395T1	PGTT_07134	PGTT_20404
NCU07437T0	PGTT_19886	PGTT_11332
NCU01206T0	PGTT_01930
NCU08346T0	PGTT_00714
NCU05485T0	PGTT_06180
NCU02113T0	PGTT_11345
NCU10273T0	PGTT_07087
NCU03038T0	PGTT_11035
NCU09594T0	PGTT_13508
NCU01990T0	PGTT_09274	PGTT_19247
NCU07330T0	PGTT_09234
NCU06374T0	PGTT_09234
NCU01179T0	PGTT_02724
NCU01305T0	PGTT_03114
NCU02808T0	PGTT_03077
NCU01083T0	PGTT_18443
NCU07438T0	PGTT_00959	PGTT_19652
NCU01953T0	PGTT_02170
NCU06511T0	PGTT_01885
NCU11263T0	PGTT_03401
NCU03039T0	PGTT_16239
NCU03893T0	PGTT_16113
NCU06721T0	PGTT_15540
NCU06554T0	PGTT_02361
NCU01332T0	PGTT_10664
NCU06428T0	PGTT_06748
NCU06532T0	PGTT_16739
NCU00754T0	PGTT_06694
NCU00306T0	PGTT_06694
NCU10314T0	PGTT_06694
NCU06847T0	PGTT_06694
NCU05580T0	PGTT_06694
NCU09519T0	PGTT_15700	PGTT_16497
NCU06410T0	PGTT_03565
NCU09264T0	PGTT_13779
NCU02509T0	PGTT_01055
NCU03112T0	PGTT_00846
NCU03102T0	PGTT_04599
NCU09210T0	PGTT_12961	PGTT_12933	PGTT_07309	PGTT_07311	PGTT_07310	PGTT_07312	PGTT_07308
NCU06260T0	PGTT_00459
NCU08052T0	PGTT_02865	PGTT_02850	PGTT_02867	PGTT_02871
NCU04418T0	PGTT_14871	PGTT_06341	PGTT_14890
NCU05453T0	PGTT_02172
NCU05783T0	PGTT_02042
NCU05252T0	PGTT_03230
NCU00310T0	PGTT_14724
NCU05517T0	PGTT_10905
NCU11651T0	PGTT_08188
NCU03087T0	PGTT_15978
NCU07067T0	PGTT_09507	PGTT_09182
NCU02943T0	PGTT_20300	PGTT_04566
NCU02203T0	PGTT_06639
NCU01288T0	PGTT_12358
NCU00553T0	PGTT_14372
NCU03891T0	PGTT_14367
NCU08040T0	PGTT_02111	PGTT_02121	PGTT_02112	PGTT_03766	PGTT_03746
NCU06915T0	PGTT_18242	PGTT_18621
NCU08991T0	PGTT_17023
NCU08991T1	PGTT_17023
NCU00624T0	PGTT_11274
NCU10292T0	PGTT_08571
NCU03066T0	PGTT_17636
NCU06950T0	PGTT_15571
NCU02522T0	PGTT_09093	PGTT_09083
NCU00966T0	PGTT_18144	PGTT_15738
NCU07564T0	PGTT_16572
NCU06132T0	PGTT_16572
NCU00316T0	PGTT_04586
NCU00258T0	PGTT_13681
NCU05411T0	PGTT_12440
NCU04485T0	PGTT_11817
NCU01177T0	PGTT_17094
NCU06559T0	PGTT_17543
NCU02421T0	PGTT_00886
NCU00298T0	PGTT_02946
NCU03995T0	PGTT_01612
NCU06039T0	PGTT_00233
NCU06348T0	PGTT_01341
NCU06471T0	PGTT_01617
NCU08609T0	PGTT_01342
NCU07621T0	PGTT_02360
NCU02905T0	PGTT_08677
NCU00232T0	PGTT_11198
NCU04009T0	PGTT_08376
NCU00889T0	PGTT_01951
NCU03616T0	PGTT_03066
NCU06647T0	PGTT_01223
NCU07169T0	PGTT_03997
NCU04097T0	PGTT_07187
NCU09560T0	PGTT_04728
NCU03317T0	PGTT_13430
NCU06631T0	PGTT_16760
NCU02065T0	PGTT_00566
NCU01672T0	PGTT_00566
NCU03332T0	PGTT_03048
NCU01390T0	PGTT_06001
NCU00895T0	PGTT_09844
NCU04293T0	PGTT_14582
NCU08516T0	PGTT_14634
NCU08398T0	PGTT_14634
NCU00193T0	PGTT_01857
NCU04193T0	PGTT_02310
NCU06067T0	PGTT_04844
NCU11357T0	PGTT_04357
NCU04841T0	PGTT_14332
NCU02948T0	PGTT_18059
NCU07548T0	PGTT_18970
NCU07738T0	PGTT_14350	PGTT_02761
NCU05589T0	PGTT_01168
NCU00340T0	PGTT_07223
NCU04405T0	PGTT_05000
NCU01657T0	PGTT_15452
NCU11959T0	PGTT_14362
NCU08900T0	PGTT_04087	PGTT_03246
NCU01141T0	PGTT_14745	PGTT_17109
NCU02020T0	PGTT_16919	PGTT_12719
NCU03059T0	PGTT_00094
NCU03366T0	PGTT_10898
NCU06386T0	PGTT_13787
NCU00660T0	PGTT_19798
NCU01200T1	PGTT_08352
NCU01200T0	PGTT_08352
NCU07188T0	PGTT_17488	PGTT_18546
NCU06043T0	PGTT_01615
NCU10185T0	PGTT_03176
NCU03538T0	PGTT_10566
NCU08343T0	PGTT_08055
NCU00519T0	PGTT_15408
NCU07261T0	PGTT_10245
NCU04182T0	PGTT_13217
NCU11420T0	PGTT_08782
NCU05427T0	PGTT_14228
NCU06877T0	PGTT_13287
NCU03852T0	PGTT_11646	PGTT_11670
NCU03491T0	PGTT_15743	PGTT_18139
NCU03244T0	PGTT_11925
NCU06993T0	PGTT_04455	PGTT_04459
NCU03890T0	PGTT_10041	PGTT_12112
NCU03732T0	PGTT_14391	PGTT_14394
NCU00736T0	PGTT_18732	PGTT_13018
NCU07472T0	PGTT_03644
NCU07457T0	PGTT_07324
NCU09657T0	PGTT_05977
NCU06812T0	PGTT_10907
NCU11927T0	PGTT_15039
NCU01907T0	PGTT_03423
NCU09025T0	PGTT_02721
NCU10468T0	PGTT_02913
NCU00894T0	PGTT_13918
NCU06271T0	PGTT_10423
NCU08618T0	PGTT_17212
NCU08389T0	PGTT_10949
NCU08389T1	PGTT_10949
NCU01782T0	PGTT_03516
NCU03714T0	PGTT_04168
NCU01948T0	PGTT_07098
NCU00334T0	PGTT_11465
NCU04153T0	PGTT_10577
NCU00337T0	PGTT_14293
NCU03598T0	PGTT_16909
NCU03749T0	PGTT_02157
NCU03749T1	PGTT_02157
NCU03114T0	PGTT_17818	PGTT_18028
NCU01779T0	PGTT_00781
NCU00578T0	PGTT_07266
NCU07587T0	PGTT_02039
NCU07058T0	PGTT_02560
NCU09192T0	PGTT_01285
NCU10895T0	PGTT_03119
NCU01955T0	PGTT_04384
NCU03596T0	PGTT_05725
NCU09658T0	PGTT_02013
NCU05514T0	PGTT_13778
NCU08941T0	PGTT_10984
NCU09311T0	PGTT_14821
NCU02468T0	PGTT_08714	PGTT_08688
NCU06431T0	PGTT_09471	PGTT_09458
NCU01704T0	PGTT_14758	PGTT_18910
NCU06447T0	PGTT_03129
NCU00218T0	PGTT_09140
NCU08092T0	PGTT_06300
NCU03662T0	PGTT_11022
NCU08070T0	PGTT_08653
NCU08661T0	PGTT_12728
NCU03839T0	PGTT_18457
NCU03862T0	PGTT_19136
NCU02437T0	PGTT_10973	PGTT_16093	PGTT_16084
NCU02588T1	PGTT_00880
NCU02588T0	PGTT_00880
NCU01471T0	PGTT_00944
NCU07741T0	PGTT_05266
NCU03358T0	PGTT_15129
NCU05796T0	PGTT_10590
NCU05796T1	PGTT_10590
NCU03460T0	PGTT_12967	PGTT_03414
NCU03971T0	PGTT_03448
NCU04429T0	PGTT_04002
NCU07361T0	PGTT_02643
NCU01115T0	PGTT_08763
NCU01759T0	PGTT_09872
NCU03241T0	PGTT_09128
NCU03229T0	PGTT_09400
NCU09534T0	PGTT_06424
NCU08620T0	PGTT_07974
NCU04156T0	PGTT_15040
NCU03204T0	PGTT_17089
NCU01553T0	PGTT_16390	PGTT_08703
NCU05649T0	PGTT_01487
NCU02413T0	PGTT_04929
NCU02704T0	PGTT_17722
NCU06430T0	PGTT_02534	PGTT_14495
NCU02336T0	PGTT_02534	PGTT_14495
NCU05123T0	PGTT_02534	PGTT_14495
NCU00450T0	PGTT_05479
NCU09321T0	PGTT_05479
NCU03018T0	PGTT_00813
NCU10220T0	PGTT_01343
NCU01918T0	PGTT_09132
NCU03187T0	PGTT_10104
NCU00667T0	PGTT_13475
NCU01008T0	PGTT_13172
NCU00147T0	PGTT_15095
NCU01100T0	PGTT_14848
NCU01302T0	PGTT_15690
NCU06974T0	PGTT_17190
NCU08111T0	PGTT_08661	PGTT_03294	PGTT_12515
NCU01441T0	PGTT_06893
NCU04202T0	PGTT_04663
NCU01674T0	PGTT_08200
NCU01784T0	PGTT_09575
NCU03924T0	PGTT_09057
NCU04523T0	PGTT_16675
NCU06673T0	PGTT_18310
NCU03801T0	PGTT_18527	PGTT_17475
NCU05304T0	PGTT_01723
NCU00706T0	PGTT_09489
NCU03730T0	PGTT_07253
NCU04643T0	PGTT_11766	PGTT_18489	PGTT_03209	PGTT_04107
NCU02744T0	PGTT_17617	PGTT_15446
NCU00210T0	PGTT_01720
NCU00592T0	PGTT_04803
NCU06104T0	PGTT_02648
NCU02097T0	PGTT_07138
NCU07020T0	PGTT_04238
NCU04699T0	PGTT_07180
NCU03704T0	PGTT_10272
NCU02167T0	PGTT_12740
NCU08742T0	PGTT_13805
NCU04326T0	PGTT_19733
NCU00726T0	PGTT_14910	PGTT_14936
NCU07521T0	PGTT_18882	PGTT_14767
NCU06869T0	PGTT_00328
NCU03579T0	PGTT_13453
NCU09366T0	PGTT_12348
NCU07826T0	PGTT_05795	PGTT_05794
NCU07014T0	PGTT_09472	PGTT_09459
NCU03710T0	PGTT_19385	PGTT_16184
NCU05592T0	PGTT_19501	PGTT_07584
NCU08046T0	PGTT_18170	PGTT_15719
NCU01517T0	PGTT_02336
NCU02157T0	PGTT_07236
NCU03777T0	PGTT_07395
NCU03623T0	PGTT_07579
NCU04187T0	PGTT_08893
NCU05966T0	PGTT_07975
NCU03985T0	PGTT_12737
NCU04552T0	PGTT_18358
NCU01444T0	PGTT_20321	PGTT_12906
NCU01468T0	PGTT_17464	PGTT_18515
NCU03122T0	PGTT_16671
NCU03122T1	PGTT_16671
NCU01389T0	PGTT_11349
NCU03497T0	PGTT_10840
NCU05542T0	PGTT_11027
NCU01950T0	PGTT_08712
NCU07313T0	PGTT_15556
NCU09436T0	PGTT_16512
NCU11933T0	PGTT_17062
NCU09161T0	PGTT_06641	PGTT_09970
NCU06432T0	PGTT_03322
NCU07663T0	PGTT_02613
NCU07885T0	PGTT_03345
NCU00087T0	PGTT_14062
NCU08177T0	PGTT_09638
NCU00348T0	PGTT_17632
NCU02435T0	PGTT_01301	PGTT_08915
NCU03946T0	PGTT_01300
NCU03946T1	PGTT_01300
NCU00376T0	PGTT_00391
NCU01368T0	PGTT_04826
NCU01368T1	PGTT_04826
NCU00422T0	PGTT_08880
NCU00422T1	PGTT_08880
NCU03559T0	PGTT_00730
NCU03764T0	PGTT_03638
NCU01196T0	PGTT_06207
NCU00417T0	PGTT_10602
NCU03576T0	PGTT_11280
NCU09000T0	PGTT_09438
NCU06845T0	PGTT_18599
NCU11748T0	PGTT_16984
NCU04164T0	PGTT_09843
NCU04164T1	PGTT_09843
NCU00950T0	PGTT_00141
NCU04003T0	PGTT_02131
NCU00273T0	PGTT_07951
NCU05077T0	PGTT_05429
NCU03028T0	PGTT_09290
NCU06277T0	PGTT_11158
NCU04428T0	PGTT_14906
NCU02162T0	PGTT_19775
NCU01634T0	PGTT_01861	PGTT_06606	PGTT_06666	PGTT_06937	PGTT_06941	PGTT_00392
NCU00212T0	PGTT_01861	PGTT_06606	PGTT_06666	PGTT_06937	PGTT_06941	PGTT_00392
NCU00526T0	PGTT_03756
NCU00913T0	PGTT_05770
NCU05426T0	PGTT_09659
NCU03703T0	PGTT_14988
NCU08923T0	PGTT_12858
NCU06307T0	PGTT_15580
NCU06344T0	PGTT_08757	PGTT_18663	PGTT_08764
NCU08973T0	PGTT_04325	PGTT_10553
NCU05983T0	PGTT_07860	PGTT_20167
NCU03276T0	PGTT_01021
NCU09710T0	PGTT_03244
NCU08708T0	PGTT_07836
NCU01454T0	PGTT_15870
NCU10010T0	PGTT_14598
NCU01072T0	PGTT_04292
NCU04578T0	PGTT_00169
NCU01099T0	PGTT_04801
NCU03311T0	PGTT_03324
NCU03282T0	PGTT_08210
NCU00464T0	PGTT_11217
NCU06403T0	PGTT_06820
NCU06780T0	PGTT_14467
NCU01515T0	PGTT_00006
NCU05400T0	PGTT_01299
NCU03495T0	PGTT_04335
NCU10036T0	PGTT_00865
NCU04505T0	PGTT_07407
NCU10430T0	PGTT_03552
NCU09897T0	PGTT_07067
NCU06333T0	PGTT_15006
NCU11201T0	PGTT_16999
NCU10905T0	PGTT_08336	PGTT_16936	PGTT_16937
NCU07446T0	PGTT_09766
NCU07446T1	PGTT_09766
NCU03692T0	PGTT_01896
NCU02830T0	PGTT_04135
NCU11371T0	PGTT_05927
NCU07816T0	PGTT_09260
NCU07948T0	PGTT_10751
NCU05516T0	PGTT_14205
NCU11369T0	PGTT_07030
NCU11369T1	PGTT_07030
NCU00476T0	PGTT_00912
NCU01539T0	PGTT_00217
NCU05554T0	PGTT_01572
NCU06749T0	PGTT_01020
NCU00443T0	PGTT_11386
NCU00502T0	PGTT_15044
NCU03030T0	PGTT_15118
NCU05757T0	PGTT_18868
NCU08683T0	PGTT_07117
NCU01484T0	PGTT_07117
NCU03597T0	PGTT_12763	PGTT_18795
NCU04595T0	PGTT_15739	PGTT_18143
NCU09253T0	PGTT_09205
NCU02738T0	PGTT_12296
NCU02738T1	PGTT_12296
NCU03283T0	PGTT_16394
NCU03283T1	PGTT_16394
NCU04411T0	PGTT_00251
NCU03099T0	PGTT_02319
NCU09473T0	PGTT_02645
NCU02750T0	PGTT_08802
NCU05180T0	PGTT_06901
NCU08984T0	PGTT_04477
NCU00301T0	PGTT_12470
NCU07419T0	PGTT_07123
NCU08353T0	PGTT_07785
NCU03952T0	PGTT_14792
NCU01337T0	PGTT_17313
NCU01827T0	PGTT_18076
NCU08146T0	PGTT_13379
NCU06464T0	PGTT_17637
NCU03693T0	PGTT_11081	PGTT_11020
NCU01399T0	PGTT_11081	PGTT_11020
NCU09018T0	PGTT_00696
NCU11249T0	PGTT_00696
NCU07742T0	PGTT_18830	PGTT_16175
NCU06226T0	PGTT_00058
NCU05715T0	PGTT_02181
NCU06108T0	PGTT_04475
NCU05881T0	PGTT_07197
NCU11297T0	PGTT_05352
NCU06959T0	PGTT_10742
NCU11257T0	PGTT_00439
NCU01543T0	PGTT_08860
NCU02463T0	PGTT_09266
NCU04196T0	PGTT_04078
NCU00614T0	PGTT_09385
NCU05305T0	PGTT_06512
NCU09193T0	PGTT_03571
NCU01250T0	PGTT_13361
NCU09208T0	PGTT_08031
NCU06960T0	PGTT_12170
NCU02661T0	PGTT_17668
NCU02225T0	PGTT_18315
NCU08824T0	PGTT_16825
NCU08707T0	PGTT_00516
NCU00512T0	PGTT_08942
NCU00146T0	PGTT_10476
NCU04698T0	PGTT_09170
NCU02137T0	PGTT_18399
NCU07365T0	PGTT_18823
NCU08388T0	PGTT_03374
NCU08388T1	PGTT_03374
NCU07608T1	PGTT_09493
NCU07608T0	PGTT_09493
NCU00655T0	PGTT_02130
NCU07947T0	PGTT_13129
NCU02969T0	PGTT_09700	PGTT_17116	PGTT_14750
NCU02736T1	PGTT_14960	PGTT_14957
NCU02736T0	PGTT_14960	PGTT_14957
NCU00669T0	PGTT_00166
NCU04119T0	PGTT_00260
NCU00300T0	PGTT_08354
NCU07725T0	PGTT_07564
NCU04845T0	PGTT_13307
NCU08158T0	PGTT_11486
NCU00589T0	PGTT_06747	PGTT_07294
NCU00091T0	PGTT_03562
NCU08904T0	PGTT_04572
NCU05235T0	PGTT_08604	PGTT_04649
NCU03565T0	PGTT_02545
NCU03264T0	PGTT_02944
NCU05302T0	PGTT_02314
NCU06876T0	PGTT_03034
NCU03800T0	PGTT_07065
NCU09291T0	PGTT_03107
NCU07565T0	PGTT_06643
NCU08982T0	PGTT_06638
NCU11773T0	PGTT_06884
NCU00308T0	PGTT_17252
NCU10048T0	PGTT_09130
NCU04149T0	PGTT_14281
NCU04783T0	PGTT_15417
NCU02906T0	PGTT_00167
NCU03651T0	PGTT_00167
NCU02264T0	PGTT_00385
NCU00236T0	PGTT_02335
NCU01342T0	PGTT_02426
NCU06409T0	PGTT_03159
NCU11109T0	PGTT_12001
NCU10760T0	PGTT_16928
NCU07158T0	PGTT_04934	PGTT_06466
NCU04809T0	PGTT_09404
NCU03007T0	PGTT_13205
NCU10067T0	PGTT_10449
NCU07004T0	PGTT_16018
NCU02076T0	PGTT_16535	PGTT_15366
NCU00828T0	PGTT_02184
NCU01068T0	PGTT_07424
NCU06024T0	PGTT_06696
NCU08955T0	PGTT_09896
NCU06605T0	PGTT_18395
NCU11884T0	PGTT_17244
NCU04844T0	PGTT_02311
NCU00662T0	PGTT_08663
NCU07879T0	PGTT_08410
NCU09608T0	PGTT_10935
NCU08827T0	PGTT_13372
NCU07196T0	PGTT_15245
NCU06194T0	PGTT_17666
NCU00777T0	PGTT_07527	PGTT_12505
NCU02396T0	PGTT_10955	PGTT_16071
NCU09115T0	PGTT_08907
NCU02031T0	PGTT_08907
NCU09308T0	PGTT_17999	PGTT_14655
NCU09288T0	PGTT_18531	PGTT_17478
NCU01365T0	PGTT_03814
NCU06472T0	PGTT_01227
NCU00119T0	PGTT_11178
NCU00404T0	PGTT_11530
NCU02090T0	PGTT_10628
NCU00317T0	PGTT_16257
NCU02755T0	PGTT_17204
NCU08029T0	PGTT_17201
NCU04510T0	PGTT_08701
NCU01906T0	PGTT_08701
NCU01954T0	PGTT_01325
NCU00962T0	PGTT_06315
NCU07012T0	PGTT_03332
NCU09572T0	PGTT_04336
NCU06743T0	PGTT_13907
NCU07482T0	PGTT_14239
NCU11209T0	PGTT_13422
NCU04997T0	PGTT_17529	PGTT_13178	PGTT_13187	PGTT_01104	PGTT_14850
NCU08189T0	PGTT_17529	PGTT_13178	PGTT_13187	PGTT_01104	PGTT_14850
NCU07130T0	PGTT_17529	PGTT_13178	PGTT_13187	PGTT_01104	PGTT_14850
NCU05924T0	PGTT_17529	PGTT_13178	PGTT_13187	PGTT_01104	PGTT_14850
NCU00158T0	PGTT_03416
NCU00528T0	PGTT_07561
NCU04387T0	PGTT_05961
NCU06998T0	PGTT_06620
NCU07182T0	PGTT_09616
NCU05078T0	PGTT_14341
NCU06010T0	PGTT_00156	PGTT_00147
NCU02707T0	PGTT_00074
NCU07066T0	PGTT_12152
NCU11387T0	PGTT_10893
NCU03335T0	PGTT_18357
NCU02541T0	PGTT_17129	PGTT_20330
NCU06086T0	PGTT_13756
NCU00183T0	PGTT_19045
NCU12130T0	PGTT_12284
NCU02201T0	PGTT_17911	PGTT_16569	PGTT_00185	PGTT_03860	PGTT_03900
NCU04528T0	PGTT_17911	PGTT_16569	PGTT_00185	PGTT_03860	PGTT_03900
NCU09279T0	PGTT_17911	PGTT_16569	PGTT_00185	PGTT_03860	PGTT_03900
NCU05113T0	PGTT_17911	PGTT_16569	PGTT_00185	PGTT_03860	PGTT_03900
NCU05604T0	PGTT_17911	PGTT_16569	PGTT_00185	PGTT_03860	PGTT_03900
NCU07920T0	PGTT_17911	PGTT_16569	PGTT_00185	PGTT_03860	PGTT_03900
NCU09023T0	PGTT_17911	PGTT_16569	PGTT_00185	PGTT_03860	PGTT_03900
NCU10045T0	PGTT_03787	PGTT_08011	PGTT_08012	PGTT_03786	PGTT_12122
NCU06745T0	PGTT_20511	PGTT_05097
NCU03868T0	PGTT_00319
NCU01331T0	PGTT_02868
NCU03658T0	PGTT_01415
NCU06243T0	PGTT_00925
NCU09195T0	PGTT_01686
NCU06622T0	PGTT_06004
NCU04180T0	PGTT_08753
NCU08741T0	PGTT_06558
NCU02249T0	PGTT_12474
NCU05264T0	PGTT_12485
NCU05982T0	PGTT_12261
NCU02802T0	PGTT_17064
NCU08743T0	PGTT_17181	PGTT_07955
NCU00727T0	PGTT_03443
NCU00799T0	PGTT_03667
NCU02675T0	PGTT_02406
NCU04109T0	PGTT_01887
NCU00361T0	PGTT_06501
NCU04750T0	PGTT_03205
NCU04272T0	PGTT_06274
NCU07909T0	PGTT_03748
NCU04362T0	PGTT_11236
NCU02018T0	PGTT_04551	PGTT_04538
NCU02508T0	PGTT_01054
NCU03649T0	PGTT_00371
NCU07478T0	PGTT_01688
NCU06193T0	PGTT_03769
NCU09827T0	PGTT_00642
NCU00899T0	PGTT_10554
NCU11840T0	PGTT_03398
NCU11453T0	PGTT_11538
NCU06300T0	PGTT_15625
NCU06561T0	PGTT_17765
NCU02984T0	PGTT_10495	PGTT_10856
NCU08269T0	PGTT_13591	PGTT_13092
NCU04328T0	PGTT_19895	PGTT_18995
NCU02223T0	PGTT_00258
NCU07282T0	PGTT_00416
NCU00120T0	PGTT_07907
NCU09247T0	PGTT_04237
NCU02504T0	PGTT_10559
NCU01279T0	PGTT_12271
NCU06549T0	PGTT_15569
NCU00311T0	PGTT_02401	PGTT_02400
NCU01696T0	PGTT_10627	PGTT_15422
NCU11667T0	PGTT_18502	PGTT_11776
NCU04301T0	PGTT_00668
NCU02414T0	PGTT_02668
NCU06892T0	PGTT_00124
NCU01116T0	PGTT_08659
NCU07773T0	PGTT_04435
NCU08034T0	PGTT_09691
NCU11649T0	PGTT_11742
NCU04771T0	PGTT_09157
NCU04771T1	PGTT_09157
NCU06617T0	PGTT_16471	PGTT_11015
NCU08568T0	PGTT_17110	PGTT_14746
NCU10155T0	PGTT_20380	PGTT_09771
NCU00843T0	PGTT_03242
NCU03880T0	PGTT_04757
NCU00356T0	PGTT_11733
NCU08317T0	PGTT_05232
NCU03379T0	PGTT_10019
NCU01225T0	PGTT_14526
NCU08339T0	PGTT_11514
NCU05800T0	PGTT_10595	PGTT_10593
NCU05800T1	PGTT_10595	PGTT_10593
NCU07735T0	PGTT_13383	PGTT_00626
NCU03956T0	PGTT_02200
NCU02432T0	PGTT_13476
NCU03625T0	PGTT_15470
NCU06702T0	PGTT_13132
NCU12108T0	PGTT_18682
NCU09582T0	PGTT_04950	PGTT_20388	PGTT_03684	PGTT_04492	PGTT_11259	PGTT_02854
NCU03352T0	PGTT_09439
NCU05273T0	PGTT_09723
NCU07246T0	PGTT_08863
NCU06168T0	PGTT_10138
NCU08956T0	PGTT_12377
NCU08960T0	PGTT_15249
NCU00034T1	PGTT_17481	PGTT_18534
NCU00034T0	PGTT_17481	PGTT_18534
NCU05341T0	PGTT_14530	PGTT_02409
NCU03682T0	PGTT_14530	PGTT_02409
NCU07956T0	PGTT_00899
NCU02973T0	PGTT_07983
NCU02746T0	PGTT_10141
NCU03261T0	PGTT_10163
NCU04007T0	PGTT_13174
NCU09317T0	PGTT_19166
NCU00568T0	PGTT_02590	PGTT_20233
NCU08779T1	PGTT_01038
NCU08779T0	PGTT_01038
NCU02381T0	PGTT_17467	PGTT_18518
NCU00438T0	PGTT_08890
NCU01047T0	PGTT_10085
NCU03176T0	PGTT_10644
NCU06439T0	PGTT_10904
NCU05313T0	PGTT_12616
NCU05564T0	PGTT_12629
NCU09374T0	PGTT_14361
NCU06883T0	PGTT_19173
NCU07682T1	PGTT_18428
NCU07682T0	PGTT_18428
NCU10073T0	PGTT_19395	PGTT_20551
NCU01849T0	PGTT_10156
NCU05714T0	PGTT_07958
NCU10061T0	PGTT_05690
NCU00168T0	PGTT_17768
NCU00636T0	PGTT_20020
NCU08324T0	PGTT_13545
NCU08938T0	PGTT_14148
NCU02032T0	PGTT_03545
NCU03837T0	PGTT_03656
NCU02353T0	PGTT_08606
NCU06595T0	PGTT_09287
NCU04207T0	PGTT_03823	PGTT_01261	PGTT_01257	PGTT_01256
NCU09595T0	PGTT_03823	PGTT_01261	PGTT_01257	PGTT_01256
NCU10031T0	PGTT_11655
NCU05762T0	PGTT_11655
NCU09442T0	PGTT_16112	PGTT_19211
NCU01501T0	PGTT_00146
NCU04098T0	PGTT_02843
NCU03739T0	PGTT_04059
NCU07937T0	PGTT_01874
NCU00046T0	PGTT_09122
NCU05943T0	PGTT_08060
NCU08518T0	PGTT_07909
NCU06473T0	PGTT_11997
NCU05385T0	PGTT_15197
NCU05752T0	PGTT_09355	PGTT_06521
NCU11831T0	PGTT_09355	PGTT_06521
NCU00203T0	PGTT_12101	PGTT_10050
NCU02563T0	PGTT_15734	PGTT_18151
NCU00302T0	PGTT_00181
NCU00778T0	PGTT_03239
NCU02982T0	PGTT_06405
NCU06542T0	PGTT_03454
NCU09860T0	PGTT_02952
NCU03150T0	PGTT_15103
NCU03796T0	PGTT_14708
NCU06033T0	PGTT_13757
NCU08909T0	PGTT_10262
NCU07253T0	PGTT_10262
NCU06850T0	PGTT_10262
NCU01162T0	PGTT_10262
NCU06781T0	PGTT_10262
NCU01021T0	PGTT_04587
NCU06573T0	PGTT_03169
NCU07547T0	PGTT_03229
NCU07843T0	PGTT_05067
NCU08566T0	PGTT_07944
NCU01204T0	PGTT_16709
NCU07562T0	PGTT_19590
NCU03277T0	PGTT_00679
NCU08138T0	PGTT_00085
NCU00385T0	PGTT_09048
NCU05290T0	PGTT_10099
NCU01810T0	PGTT_15259
NCU03778T0	PGTT_15689
NCU07683T0	PGTT_15117
NCU05217T0	PGTT_17835	PGTT_17413	PGTT_00468
NCU02941T0	PGTT_12484	PGTT_02529
NCU03188T0	PGTT_07192
NCU02615T0	PGTT_09037
NCU01911T0	PGTT_11356
NCU00659T0	PGTT_16042
NCU03886T0	PGTT_01693	PGTT_01699
NCU06372T0	PGTT_00062
NCU03243T0	PGTT_09373
NCU04337T0	PGTT_08466
NCU09803T0	PGTT_04367
NCU02068T0	PGTT_13126
NCU06230T0	PGTT_10294
NCU02705T0	PGTT_13774
NCU07929T0	PGTT_16474
NCU11307T0	PGTT_12324	PGTT_19836	PGTT_16534	PGTT_11518	PGTT_15365
NCU07757T0	PGTT_02038
NCU11756T0	PGTT_00223
NCU07563T0	PGTT_03759
NCU03901T0	PGTT_07111
NCU00505T0	PGTT_14996
NCU07544T0	PGTT_09152
NCU05781T0	PGTT_17593
NCU07528T0	PGTT_16662
NCU03068T0	PGTT_10618	PGTT_10224	PGTT_13614
NCU03899T0	PGTT_07881	PGTT_06996
NCU00618T0	PGTT_18190	PGTT_14097
NCU09233T0	PGTT_08982	PGTT_13875
NCU09217T0	PGTT_19955	PGTT_04018
NCU01808T0	PGTT_02695
NCU02753T0	PGTT_08185
NCU06698T0	PGTT_07830
NCU05513T0	PGTT_14398
NCU05726T0	PGTT_15287
NCU03834T0	PGTT_17221
NCU06894T0	PGTT_16839
NCU04787T0	PGTT_19484
NCU10029T0	PGTT_17057
NCU06071T0	PGTT_06313	PGTT_06306
NCU02587T0	PGTT_13531	PGTT_05201
NCU01713T0	PGTT_17128	PGTT_20331
NCU00812T0	PGTT_00403
NCU03965T0	PGTT_01611
NCU06922T0	PGTT_04479
NCU01236T0	PGTT_11201
NCU07699T0	PGTT_06943
NCU09109T0	PGTT_10811
NCU04111T0	PGTT_15859
NCU01928T0	PGTT_19124
NCU09058T0	PGTT_14737
NCU06558T0	PGTT_18680	PGTT_01689
NCU02497T0	PGTT_02163
NCU03169T0	PGTT_01801
NCU08963T0	PGTT_08428
NCU11750T0	PGTT_06755
NCU00487T0	PGTT_17365
NCU00580T0	PGTT_01138	PGTT_12697
NCU06695T0	PGTT_19036
NCU06695T1	PGTT_19036
NCU01514T0	PGTT_00140
NCU04014T0	PGTT_02021
NCU03148T0	PGTT_07706
NCU06213T0	PGTT_06729
NCU11012T0	PGTT_05055
NCU01792T0	PGTT_13927
NCU06668T0	PGTT_10802
NCU11265T0	PGTT_09124
NCU06697T0	PGTT_15615
NCU09013T0	PGTT_13950
NCU06261T0	PGTT_17453
NCU09006T0	PGTT_15286
NCU08268T0	PGTT_16770
NCU00684T0	PGTT_00342
NCU00684T1	PGTT_00342
NCU04290T0	PGTT_12813	PGTT_05414
NCU01414T0	PGTT_03082
NCU00371T0	PGTT_08314
NCU02967T0	PGTT_07005
NCU06839T0	PGTT_03770
NCU05423T0	PGTT_09050
NCU06989T0	PGTT_07935
NCU07456T0	PGTT_12133
NCU09677T0	PGTT_10606
NCU10477T0	PGTT_19485
NCU00369T0	PGTT_00460
NCU08505T0	PGTT_00220
NCU09432T0	PGTT_00409
NCU04724T0	PGTT_07811
NCU08869T0	PGTT_05357
NCU06367T0	PGTT_11057
NCU06242T0	PGTT_12132
NCU03501T0	PGTT_11634	PGTT_11635	PGTT_11641
NCU02733T0	PGTT_07959
NCU02733T1	PGTT_07959
NCU00107T0	PGTT_10773
NCU01606T0	PGTT_12123
NCU09579T0	PGTT_10301
NCU01107T0	PGTT_00525	PGTT_00526
NCU02028T0	PGTT_19392	PGTT_16188
NCU04068T0	PGTT_02542
NCU07120T0	PGTT_07700
NCU02376T0	PGTT_13203
NCU11327T0	PGTT_07045
NCU04309T0	PGTT_14115
NCU07666T0	PGTT_18356
NCU08344T0	PGTT_18484
NCU10388T0	PGTT_17726
NCU06655T0	PGTT_09000	PGTT_13891
NCU02491T0	PGTT_12957	PGTT_12939
NCU08194T0	PGTT_01643
NCU01267T0	PGTT_09292
NCU11890T0	PGTT_01788
NCU02176T0	PGTT_10567
NCU05276T0	PGTT_14594
NCU09203T0	PGTT_11524
NCU11861T0	PGTT_15705
NCU10852T0	PGTT_17123
NCU00848T0	PGTT_15984	PGTT_15258	PGTT_09868	PGTT_09874	PGTT_09871	PGTT_15284
NCU07231T0	PGTT_15984	PGTT_15258	PGTT_09868	PGTT_09874	PGTT_09871	PGTT_15284
NCU07993T0	PGTT_11793	PGTT_20050
NCU05623T0	PGTT_03894
NCU08668T0	PGTT_01260
NCU07543T0	PGTT_03513
NCU01850T0	PGTT_11889
NCU00077T0	PGTT_17028
NCU08087T0	PGTT_07544	PGTT_02189	PGTT_01215
NCU07674T0	PGTT_00331	PGTT_00063
NCU04802T0	PGTT_05241
NCU04802T1	PGTT_05241
NCU01966T0	PGTT_08311
NCU01966T1	PGTT_08311
NCU03362T0	PGTT_02971
NCU04450T0	PGTT_02769
NCU07069T0	PGTT_07555
NCU05274T0	PGTT_09986
NCU02573T0	PGTT_13204
NCU03787T0	PGTT_12866
NCU06751T0	PGTT_15035
NCU06170T0	PGTT_13910	PGTT_06441	PGTT_13963
NCU05594T0	PGTT_19026	PGTT_06156
NCU03302T0	PGTT_00057
NCU04115T0	PGTT_04511
NCU02538T0	PGTT_10747
NCU05960T0	PGTT_09416
NCU09424T0	PGTT_18184
NCU00004T0	PGTT_00448
NCU01516T0	PGTT_00950
NCU08053T0	PGTT_02422
NCU03031T0	PGTT_10911
NCU09388T0	PGTT_07006
NCU03755T0	PGTT_16419
NCU09735T0	PGTT_03741	PGTT_17053	PGTT_00486
NCU08164T0	PGTT_03741	PGTT_17053	PGTT_00486
NCU07382T0	PGTT_15942
NCU07382T1	PGTT_15942
NCU04159T0	PGTT_01848
NCU02599T0	PGTT_04796
NCU00364T0	PGTT_07084
NCU04188T0	PGTT_05272
NCU02625T0	PGTT_14122
NCU01715T0	PGTT_15938
NCU00517T0	PGTT_17303
NCU04334T0	PGTT_15441
NCU11934T0	PGTT_10727
NCU02231T0	PGTT_18594
NCU10498T0	PGTT_13362
NCU07247T0	PGTT_16443
NCU01118T0	PGTT_14287	PGTT_15420
NCU03381T0	PGTT_01609
NCU06262T0	PGTT_02923
NCU06227T0	PGTT_15090
NCU03435T0	PGTT_11334	PGTT_19888
NCU03670T0	PGTT_13074	PGTT_20498
NCU03029T0	PGTT_01203
NCU00814T0	PGTT_05653
NCU04987T0	PGTT_04648
NCU07794T0	PGTT_03555
NCU03938T0	PGTT_09159
NCU05421T0	PGTT_08209
NCU04455T0	PGTT_10541
NCU07417T0	PGTT_08565
NCU05689T0	PGTT_14276
NCU07468T0	PGTT_17521
NCU02800T0	PGTT_08966	PGTT_13861
NCU01341T0	PGTT_10639	PGTT_19611
NCU11658T0	PGTT_16829	PGTT_10678
NCU01322T0	PGTT_02313
NCU03095T0	PGTT_01179
NCU04237T0	PGTT_00769
NCU00484T0	PGTT_05065
NCU03970T0	PGTT_11295
NCU06424T0	PGTT_09420
NCU00635T0	PGTT_15207
NCU04155T0	PGTT_13048	PGTT_18773
NCU06621T0	PGTT_09492
NCU11493T0	PGTT_17328
NCU08554T0	PGTT_19163
NCU09982T0	PGTT_18593
NCU08627T0	PGTT_02546
NCU08627T1	PGTT_02546
NCU01981T0	PGTT_01884
NCU04022T0	PGTT_04785
NCU08555T0	PGTT_05602
NCU02027T0	PGTT_11305
NCU05221T0	PGTT_10558
NCU06568T0	PGTT_10825
NCU04718T0	PGTT_13969
NCU07577T0	PGTT_14273
NCU03542T0	PGTT_18571
NCU07717T0	PGTT_15756
NCU08666T0	PGTT_16637
NCU10518T0	PGTT_15660
NCU02737T0	PGTT_13866	PGTT_08970
NCU01587T0	PGTT_12376
NCU01587T1	PGTT_12376
NCU00372T0	PGTT_19441	PGTT_15845
NCU05500T0	PGTT_15912
NCU04641T0	PGTT_15912
NCU01793T0	PGTT_02594
NCU03291T0	PGTT_07068
NCU02796T0	PGTT_07538
NCU09895T0	PGTT_02395
NCU01930T0	PGTT_10106
NCU04345T0	PGTT_10834
NCU04778T0	PGTT_00098	PGTT_07128
NCU08133T0	PGTT_00098	PGTT_07128
NCU01257T0	PGTT_12523	PGTT_07506
NCU01571T0	PGTT_16266	PGTT_09389
NCU01859T0	PGTT_02978
NCU04415T0	PGTT_04736
NCU01478T0	PGTT_13577
NCU04775T0	PGTT_12229
NCU06718T0	PGTT_14712
NCU00226T0	PGTT_17400	PGTT_17849
NCU00270T0	PGTT_02420
NCU02434T0	PGTT_00658
NCU03151T0	PGTT_01513
NCU04165T0	PGTT_05376
NCU11582T0	PGTT_00327
NCU06101T0	PGTT_04823
NCU07669T0	PGTT_08417
NCU11508T0	PGTT_06631
NCU09226T0	PGTT_15602
NCU02924T0	PGTT_00491	PGTT_05973	PGTT_05962
NCU00350T0	PGTT_00491	PGTT_05973	PGTT_05962
NCU01791T0	PGTT_02107
NCU06661T0	PGTT_01920
NCU07434T0	PGTT_14983
NCU03572T0	PGTT_19991
NCU09937T0	PGTT_03566	PGTT_03483	PGTT_03485	PGTT_03481	PGTT_03473	PGTT_03478
NCU02216T0	PGTT_03566	PGTT_03483	PGTT_03485	PGTT_03481	PGTT_03473	PGTT_03478
NCU06319T0	PGTT_03566	PGTT_03483	PGTT_03485	PGTT_03481	PGTT_03473	PGTT_03478
NCU04262T0	PGTT_03566	PGTT_03483	PGTT_03485	PGTT_03481	PGTT_03473	PGTT_03478
NCU08127T0	PGTT_03566	PGTT_03483	PGTT_03485	PGTT_03481	PGTT_03473	PGTT_03478
NCU03770T0	PGTT_03566	PGTT_03483	PGTT_03485	PGTT_03481	PGTT_03473	PGTT_03478
NCU03089T0	PGTT_00256
NCU05601T0	PGTT_01941
NCU08940T0	PGTT_01340
NCU07746T0	PGTT_02905
NCU04086T0	PGTT_07029
NCU00818T0	PGTT_11376
NCU08976T0	PGTT_06945
NCU10483T0	PGTT_07536
NCU05916T0	PGTT_11650
NCU04143T0	PGTT_14851
NCU02706T0	PGTT_17369
NCU06546T0	PGTT_14849
NCU05314T0	PGTT_13021	PGTT_18735
NCU04759T0	PGTT_17993	PGTT_14675
NCU08552T0	PGTT_00595
NCU10034T0	PGTT_00120
NCU08007T0	PGTT_06572
NCU07265T0	PGTT_17008
NCU09611T0	PGTT_15954
NCU09116T0	PGTT_01133
NCU03756T0	PGTT_01133
NCU05210T0	PGTT_13023	PGTT_18741
NCU08952T0	PGTT_18270	PGTT_18600
NCU03226T0	PGTT_02815
NCU01580T0	PGTT_04797
NCU02786T0	PGTT_05095
NCU05791T0	PGTT_04321
NCU00050T0	PGTT_11537
NCU07734T0	PGTT_11998
NCU03760T0	PGTT_15959
NCU06607T0	PGTT_15021
NCU05272T0	PGTT_17387
NCU07267T0	PGTT_09029	PGTT_18848
NCU12167T0	PGTT_09275	PGTT_19248
NCU02017T0	PGTT_01955
NCU06254T0	PGTT_02199
NCU09571T0	PGTT_00436
NCU12099T0	PGTT_02228
NCU09748T0	PGTT_07541
NCU01542T0	PGTT_15296
NCU03550T0	PGTT_14242
NCU08942T0	PGTT_10718
NCU06212T0	PGTT_15324
NCU06118T0	PGTT_15488
NCU09283T0	PGTT_16163
NCU12107T0	PGTT_15469
NCU02067T0	PGTT_12319	PGTT_17161
NCU01878T0	PGTT_16259	PGTT_03777
NCU00902T0	PGTT_04917
NCU01190T0	PGTT_06704
NCU02899T0	PGTT_05942
NCU03798T0	PGTT_07667
NCU06763T0	PGTT_05284
NCU00359T0	PGTT_10919
NCU00164T0	PGTT_12167
NCU02742T0	PGTT_16976
NCU07713T0	PGTT_15479
NCU07703T0	PGTT_07771	PGTT_17148	PGTT_00194	PGTT_19327
NCU07143T0	PGTT_07771	PGTT_17148	PGTT_00194	PGTT_19327
NCU06787T0	PGTT_15360	PGTT_16527
NCU04002T0	PGTT_18913	PGTT_14755
NCU05222T0	PGTT_01297
NCU09122T0	PGTT_00822
NCU08877T0	PGTT_01148
NCU06610T0	PGTT_04662
NCU00650T0	PGTT_11816
NCU07939T0	PGTT_06476
NCU06257T0	PGTT_10894
NCU11237T0	PGTT_09194
NCU08604T0	PGTT_16674
NCU11196T0	PGTT_17451
NCU04470T0	PGTT_11011	PGTT_06099
NCU04213T0	PGTT_02389
NCU08606T0	PGTT_00750
NCU09319T0	PGTT_01219
NCU05457T0	PGTT_06603
NCU02977T0	PGTT_09363
NCU07824T0	PGTT_06599
NCU00064T0	PGTT_14082
NCU10144T0	PGTT_08741
NCU11564T0	PGTT_09693
NCU02150T0	PGTT_17183
NCU07117T0	PGTT_14213
NCU03838T0	PGTT_19324
NCU08726T0	PGTT_06406
NCU09205T0	PGTT_06406
NCU09707T0	PGTT_19218	PGTT_16132
NCU03296T0	PGTT_03889
NCU01563T0	PGTT_08868
NCU11509T0	PGTT_05839
NCU08378T0	PGTT_10673
NCU11321T0	PGTT_12430
NCU09636T0	PGTT_03316	PGTT_13050
NCU09575T0	PGTT_03444	PGTT_08627
NCU03133T0	PGTT_17115	PGTT_14749
NCU03423T0	PGTT_00690
NCU00242T0	PGTT_06322
NCU01815T0	PGTT_06633
NCU04601T0	PGTT_04453
NCU11447T0	PGTT_02136
NCU04016T0	PGTT_10434
NCU07286T0	PGTT_11359
NCU01457T0	PGTT_17014
NCU12093T0	PGTT_15945
NCU00566T0	PGTT_19121	PGTT_09077
NCU03239T0	PGTT_00044
NCU01964T0	PGTT_06464
NCU04336T0	PGTT_07709
NCU04125T0	PGTT_09924
NCU07492T0	PGTT_07549
NCU02070T0	PGTT_12893
NCU11053T0	PGTT_12274
NCU11511T0	PGTT_16644
NCU04140T0	PGTT_00244
NCU02455T0	PGTT_00244
NCU08510T0	PGTT_07897	PGTT_19748
NCU06821T0	PGTT_14968	PGTT_08855
NCU02776T0	PGTT_00945
NCU03810T0	PGTT_02213
NCU02477T0	PGTT_03649
NCU06090T0	PGTT_01427
NCU04388T0	PGTT_07000
NCU00634T0	PGTT_10401
NCU05245T0	PGTT_06457
NCU06310T0	PGTT_06744
NCU01473T0	PGTT_14036
NCU07793T0	PGTT_10467
NCU06713T0	PGTT_12483
NCU05753T0	PGTT_14838
NCU09542T0	PGTT_12318
NCU05959T0	PGTT_16392
NCU04475T0	PGTT_15782	PGTT_15033	PGTT_15629	PGTT_15026
NCU05231T0	PGTT_06102	PGTT_11004
NCU05195T0	PGTT_01186
NCU11274T0	PGTT_03640
NCU07842T0	PGTT_07940
NCU11513T0	PGTT_08229
NCU07888T0	PGTT_14204
NCU04087T0	PGTT_18681
NCU08296T0	PGTT_20023
NCU00762T0	PGTT_18610	PGTT_18269	PGTT_18254	PGTT_18248	PGTT_18615	PGTT_15727	PGTT_18155	PGTT_12411	PGTT_11725
NCU01142T0	PGTT_07636	PGTT_02672
NCU01142T1	PGTT_07636	PGTT_02672
NCU06470T0	PGTT_10130	PGTT_16421	PGTT_16409
NCU02495T0	PGTT_07330
NCU09068T0	PGTT_02717
NCU04840T0	PGTT_09441
NCU03548T0	PGTT_11985
NCU03155T0	PGTT_12628
NCU03130T0	PGTT_14261
NCU09510T0	PGTT_11495
NCU09131T0	PGTT_15419
NCU08553T0	PGTT_00596
NCU01645T0	PGTT_14214
NCU02228T0	PGTT_13799
NCU11860T0	PGTT_11433
NCU08925T0	PGTT_14428
NCU06200T0	PGTT_17077
NCU06433T0	PGTT_16979
NCU05202T0	PGTT_18436
NCU06469T0	PGTT_17769
NCU00155T0	PGTT_19721	PGTT_10237	PGTT_13157	PGTT_10235
NCU05008T0	PGTT_18772	PGTT_13047
NCU08678T0	PGTT_15837	PGTT_19437
NCU08067T0	PGTT_17839	PGTT_17407
NCU09489T0	PGTT_04001
NCU11177T0	PGTT_03328
NCU07911T0	PGTT_08090
NCU02204T0	PGTT_17145
NCU09825T0	PGTT_15001
NCU09382T0	PGTT_18827
NCU07127T0	PGTT_10083	PGTT_10084	PGTT_16913
NCU08221T0	PGTT_10083	PGTT_10084	PGTT_16913
NCU00296T0	PGTT_06481	PGTT_06290
NCU02507T0	PGTT_12228
NCU08794T0	PGTT_12228
NCU06397T0	PGTT_11747
NCU06397T1	PGTT_11747
NCU09020T0	PGTT_14265
NCU07517T0	PGTT_14265
NCU08032T0	PGTT_02399
NCU08421T0	PGTT_08331
NCU02678T0	PGTT_13378
NCU01771T0	PGTT_15555
NCU00409T0	PGTT_18456
NCU02801T0	PGTT_16395
NCU07174T0	PGTT_12692
NCU06997T0	PGTT_16693
NCU04191T0	PGTT_04508	PGTT_00219	PGTT_02354
NCU05859T0	PGTT_11122	PGTT_02572
NCU00041T0	PGTT_00790
NCU05293T0	PGTT_01101
NCU06587T0	PGTT_00814
NCU00324T0	PGTT_07658
NCU00728T0	PGTT_07216
NCU01968T0	PGTT_07216
NCU08887T0	PGTT_07216
NCU07960T0	PGTT_07216
NCU02117T0	PGTT_02312	PGTT_11012	PGTT_06098
NCU05521T0	PGTT_01139	PGTT_01141
NCU01500T0	PGTT_00818
NCU00898T0	PGTT_01504
NCU02079T0	PGTT_02032
NCU03309T0	PGTT_04119
NCU02214T0	PGTT_07047
NCU00419T0	PGTT_08724
NCU08030T0	PGTT_07968
NCU01975T0	PGTT_13396
NCU09476T0	PGTT_11068
NCU04413T0	PGTT_17176
NCU11339T0	PGTT_12722
NCU06855T0	PGTT_15976
NCU10490T0	PGTT_01744	PGTT_01097	PGTT_15055	PGTT_16642	PGTT_14942
NCU07818T0	PGTT_01744	PGTT_01097	PGTT_15055	PGTT_16642	PGTT_14942
NCU05192T0	PGTT_01744	PGTT_01097	PGTT_15055	PGTT_16642	PGTT_14942
NCU09637T0	PGTT_01744	PGTT_01097	PGTT_15055	PGTT_16642	PGTT_14942
NCU05855T0	PGTT_01744	PGTT_01097	PGTT_15055	PGTT_16642	PGTT_14942
NCU02328T0	PGTT_01744	PGTT_01097	PGTT_15055	PGTT_16642	PGTT_14942
NCU01067T0	PGTT_03906	PGTT_02714	PGTT_00278
NCU03268T0	PGTT_05411	PGTT_12810
NCU03367T0	PGTT_05596
NCU10006T0	PGTT_08173
NCU12077T0	PGTT_17248	PGTT_17853	PGTT_17247	PGTT_07176	PGTT_06592
NCU06353T0	PGTT_15714	PGTT_18175	PGTT_16449
NCU09331T0	PGTT_03013
NCU10226T0	PGTT_03013
NCU06222T0	PGTT_14494	PGTT_02533
NCU01902T0	PGTT_02341
NCU03738T0	PGTT_00819
NCU04198T0	PGTT_01307
NCU00737T0	PGTT_04655
NCU05211T0	PGTT_02183
NCU04762T0	PGTT_04259
NCU08994T0	PGTT_03195
NCU08664T0	PGTT_09965
NCU06856T0	PGTT_13143
NCU06660T0	PGTT_14274
NCU08579T0	PGTT_18411
NCU02213T0	PGTT_04176	PGTT_04201
NCU05878T0	PGTT_04176	PGTT_04201
NCU09995T1	PGTT_04701
NCU09995T0	PGTT_04701
NCU06990T0	PGTT_10216	PGTT_10231
NCU00026T0	PGTT_01816
NCU08293T0	PGTT_00158
NCU07954T0	PGTT_01242
NCU06715T0	PGTT_04397
NCU02268T0	PGTT_09642
NCU02270T0	PGTT_10612
NCU01422T0	PGTT_11380
NCU06218T0	PGTT_09088
NCU05989T0	PGTT_10719
NCU07352T0	PGTT_10177
NCU06314T0	PGTT_18352
NCU06311T0	PGTT_06942	PGTT_05519
NCU04042T0	PGTT_06074
NCU04315T0	PGTT_06601
NCU08729T0	PGTT_15394
NCU07460T0	PGTT_01829	PGTT_03308
NCU03314T0	PGTT_01829	PGTT_03308
NCU06934T0	PGTT_04536	PGTT_14738	PGTT_17104
NCU00572T0	PGTT_11823	PGTT_18309
NCU04238T0	PGTT_02774
NCU06968T0	PGTT_04246
NCU09255T0	PGTT_04134
NCU07476T0	PGTT_06736
NCU00676T0	PGTT_15237
NCU08962T0	PGTT_12975
NCU02472T0	PGTT_04591
NCU09139T0	PGTT_06182
NCU11746T0	PGTT_08554
NCU06395T0	PGTT_14859
NCU03766T0	PGTT_07784
NCU03766T1	PGTT_07784
NCU04373T0	PGTT_00043
NCU10352T0	PGTT_00170
NCU09299T0	PGTT_02318
NCU02963T0	PGTT_12288
NCU09512T0	PGTT_07269
NCU11739T0	PGTT_09708
NCU05280T0	PGTT_14937
NCU07604T0	PGTT_16694
NCU08514T0	PGTT_17243
NCU06315T1	PGTT_17699	PGTT_14727
NCU06315T0	PGTT_17699	PGTT_14727
NCU01320T0	PGTT_04975
NCU01320T1	PGTT_04975
NCU03928T0	PGTT_09213	PGTT_12295
NCU01549T0	PGTT_06474
NCU00211T0	PGTT_08636
NCU08660T0	PGTT_02906
NCU03191T0	PGTT_08843
NCU03860T0	PGTT_12636
NCU10049T0	PGTT_07878
NCU04772T0	PGTT_13675
NCU11174T0	PGTT_09045
NCU04363T0	PGTT_17651
NCU08012T0	PGTT_14889
NCU07726T0	PGTT_15641
NCU11627T0	PGTT_18867
NCU01338T0	PGTT_00795
NCU00903T0	PGTT_03655
NCU08031T0	PGTT_03584
NCU10055T0	PGTT_11121
NCU03013T0	PGTT_17002	PGTT_05675
NCU02108T0	PGTT_07295
NCU04172T0	PGTT_06414
NCU04127T0	PGTT_07920
NCU07584T0	PGTT_10002
NCU05961T0	PGTT_11833
NCU03906T0	PGTT_17626
NCU05599T0	PGTT_16766
NCU11552T0	PGTT_14895
NCU06874T0	PGTT_19625	PGTT_10652
NCU07761T0	PGTT_19402	PGTT_12162
NCU04307T0	PGTT_00155
NCU02936T0	PGTT_08459
NCU00704T0	PGTT_09013	PGTT_09019	PGTT_09012	PGTT_07904
NCU03315T0	PGTT_18154	PGTT_15728	PGTT_18165
NCU09672T0	PGTT_16989
NCU05974T0	PGTT_16989
NCU09117T0	PGTT_16989
NCU09479T0	PGTT_01769
NCU04496T0	PGTT_01769
NCU03740T0	PGTT_10964	PGTT_16077
NCU07495T0	PGTT_09341
NCU02540T0	PGTT_09341
NCU03635T0	PGTT_18912	PGTT_14756
NCU07756T0	PGTT_02673
NCU04741T0	PGTT_06895
NCU02553T0	PGTT_09765
NCU02681T0	PGTT_11827
NCU07881T0	PGTT_07987
NCU02813T0	PGTT_14943
NCU04339T0	PGTT_14774
NCU08313T0	PGTT_13526
NCU01218T0	PGTT_00226	PGTT_00171
NCU00418T0	PGTT_04698	PGTT_20274
NCU02748T0	PGTT_12121	PGTT_10027
NCU01041T0	PGTT_17133
NCU09204T0	PGTT_13834
NCU10039T0	PGTT_14989	PGTT_14972	PGTT_10316	PGTT_00497
NCU02935T0	PGTT_06428	PGTT_13973
NCU04426T0	PGTT_01749
NCU04038T0	PGTT_06625
NCU04332T0	PGTT_07553
NCU06643T0	PGTT_06205
NCU02962T0	PGTT_11256
NCU09870T0	PGTT_05378
NCU06777T0	PGTT_16645
NCU01962T0	PGTT_00398
NCU01962T1	PGTT_00398
NCU09480T0	PGTT_18993	PGTT_19899
NCU04197T0	PGTT_00252
NCU00527T0	PGTT_15898
NCU03898T0	PGTT_14113
NCU01506T0	PGTT_17140
NCU05893T0	PGTT_16495
NCU06927T0	PGTT_16438
NCU00303T0	PGTT_15187	PGTT_13474
NCU06340T0	PGTT_00484
NCU05593T0	PGTT_09706
NCU09381T0	PGTT_07153
NCU07714T0	PGTT_19506
NCU09495T0	PGTT_14140	PGTT_14130	PGTT_03426	PGTT_03425	PGTT_07688
NCU01246T0	PGTT_00243
NCU01865T0	PGTT_00927
NCU02078T0	PGTT_06273
NCU00416T0	PGTT_09490
NCU05251T0	PGTT_06605
NCU11268T0	PGTT_12472
NCU00657T0	PGTT_09243	PGTT_15091
NCU03103T0	PGTT_01856
NCU04079T0	PGTT_04148
NCU09138T0	PGTT_04400
NCU06210T0	PGTT_07129
NCU05279T0	PGTT_10215
NCU00078T0	PGTT_14884
NCU08342T0	PGTT_14065
NCU09663T0	PGTT_01091	PGTT_16599	PGTT_01093	PGTT_01090	PGTT_16598	PGTT_13693	PGTT_13690	PGTT_13478
NCU05159T0	PGTT_01091	PGTT_16599	PGTT_01093	PGTT_01090	PGTT_16598	PGTT_13693	PGTT_13690	PGTT_13478
NCU09664T0	PGTT_01091	PGTT_16599	PGTT_01093	PGTT_01090	PGTT_16598	PGTT_13693	PGTT_13690	PGTT_13478
NCU00598T1	PGTT_09137
NCU00598T0	PGTT_09137
NCU05731T0	PGTT_09137
NCU08300T0	PGTT_00083
NCU08300T1	PGTT_00083
NCU02123T0	PGTT_12248
NCU11531T0	PGTT_05478
NCU09576T0	PGTT_07823
NCU02014T0	PGTT_18064
NCU09261T0	PGTT_14732
NCU07681T0	PGTT_17246
NCU06920T0	PGTT_05880	PGTT_05881	PGTT_05866	PGTT_00096	PGTT_17510	PGTT_02182	PGTT_19042	PGTT_09147	PGTT_05883
NCU06919T0	PGTT_05880	PGTT_05881	PGTT_05866	PGTT_00096	PGTT_17510	PGTT_02182	PGTT_19042	PGTT_09147	PGTT_05883
NCU01940T0	PGTT_08652
NCU06179T0	PGTT_08652
NCU06696T0	PGTT_09498	PGTT_09081
NCU00209T0	PGTT_03231
NCU03421T0	PGTT_04650
NCU04268T0	PGTT_07837
NCU09845T0	PGTT_04947
NCU04776T0	PGTT_09876
NCU07331T0	PGTT_10505
NCU06556T0	PGTT_17667
NCU03753T0	PGTT_04722	PGTT_04720
NCU08947T0	PGTT_05581
NCU07915T0	PGTT_06883
NCU01855T0	PGTT_12699
NCU09561T0	PGTT_06648
NCU02726T0	PGTT_19617
NCU00315T0	PGTT_12814	PGTT_05415
NCU11367T0	PGTT_10030	PGTT_12117
NCU00696T0	PGTT_19289	PGTT_06398
NCU08879T0	PGTT_17985	PGTT_05872
NCU04171T0	PGTT_00029
NCU06446T0	PGTT_02938
NCU01219T0	PGTT_07652
NCU06750T0	PGTT_03338
NCU09784T0	PGTT_03435
NCU00802T0	PGTT_17167
NCU06275T0	PGTT_14615
NCU09880T0	PGTT_11519
NCU06201T0	PGTT_15923
NCU09539T0	PGTT_19325
NCU09089T0	PGTT_14686
NCU09089T1	PGTT_14686
NCU06048T1	PGTT_14686
NCU06048T0	PGTT_14686
NCU09243T0	PGTT_12935	PGTT_12959	PGTT_20079
NCU06354T0	PGTT_00347
NCU09378T0	PGTT_00505
NCU06252T0	PGTT_03567
NCU02169T0	PGTT_08671
NCU06322T0	PGTT_11306
NCU02570T0	PGTT_16663
NCU04402T0	PGTT_15285
NCU02490T0	PGTT_20008
NCU09135T0	PGTT_17798
NCU02158T0	PGTT_03897	PGTT_03896
NCU04265T0	PGTT_04816	PGTT_07938
NCU01854T0	PGTT_18210	PGTT_05909
NCU09813T0	PGTT_12270
NCU09813T1	PGTT_12270
NCU04781T0	PGTT_04510
NCU08120T0	PGTT_02269
NCU01447T0	PGTT_08082
NCU01276T0	PGTT_09139
NCU08485T0	PGTT_05289
NCU07972T0	PGTT_06513
NCU09218T0	PGTT_11987
NCU09465T0	PGTT_12260
NCU11046T0	PGTT_12323	PGTT_19835	PGTT_11191	PGTT_10638
NCU00956T0	PGTT_07528	PGTT_12504
NCU02788T0	PGTT_01982
NCU06719T0	PGTT_00023
NCU00005T0	PGTT_06019
NCU00166T0	PGTT_06538
NCU02809T0	PGTT_06822
NCU02197T0	PGTT_12203
NCU03603T0	PGTT_14790
NCU01201T0	PGTT_19500
NCU04753T0	PGTT_18870
NCU02470T0	PGTT_07743	PGTT_16765
NCU07568T0	PGTT_05751	PGTT_16869
NCU07453T0	PGTT_11406	PGTT_01503
NCU04651T0	PGTT_20106	PGTT_18962
NCU04177T0	PGTT_03356
NCU04662T0	PGTT_04287
NCU03560T0	PGTT_06560
NCU09901T0	PGTT_02298
NCU06145T0	PGTT_09352
NCU06339T0	PGTT_11943
NCU05282T0	PGTT_13152
NCU05515T0	PGTT_13915
NCU06677T0	PGTT_13712
NCU09209T0	PGTT_09759	PGTT_14417	PGTT_09456	PGTT_09481
NCU00397T0	PGTT_01259
NCU00469T0	PGTT_01608
NCU01699T0	PGTT_00638
NCU07828T0	PGTT_00182
NCU00114T0	PGTT_07078
NCU08295T0	PGTT_03016
NCU05345T0	PGTT_06039
NCU07576T0	PGTT_06957
NCU03774T0	PGTT_12241
NCU11313T0	PGTT_06473
NCU09779T0	PGTT_11618
NCU06992T0	PGTT_15159
NCU08769T0	PGTT_17333	PGTT_17334	PGTT_17350
NCU01185T0	PGTT_02368
NCU02528T0	PGTT_01444
NCU03138T0	PGTT_02205
NCU00198T0	PGTT_08875
NCU09249T0	PGTT_04245
NCU05237T0	PGTT_09756
NCU06485T0	PGTT_14577
NCU02596T0	PGTT_01843
NCU03822T0	PGTT_05052
NCU02121T0	PGTT_08402
NCU01146T0	PGTT_13504
NCU09364T0	PGTT_11353	PGTT_08894	PGTT_15397	PGTT_05612
NCU07232T0	PGTT_11353	PGTT_08894	PGTT_15397	PGTT_05612
NCU09420T0	PGTT_11353	PGTT_08894	PGTT_15397	PGTT_05612
NCU08038T0	PGTT_12331	PGTT_19844	PGTT_19842	PGTT_12330
NCU00038T0	PGTT_18171	PGTT_15718
NCU08331T0	PGTT_12825	PGTT_05422
NCU11732T0	PGTT_12116	PGTT_10031
NCU01646T0	PGTT_06671
NCU01670T0	PGTT_11137
NCU04597T0	PGTT_08938
NCU09160T0	PGTT_06049
NCU06748T0	PGTT_08775
NCU09460T0	PGTT_08821
NCU01284T0	PGTT_20240	PGTT_03767
NCU03399T0	PGTT_02519
NCU01741T0	PGTT_05790
NCU01996T0	PGTT_07780
NCU02951T0	PGTT_07575
NCU01106T0	PGTT_11658
NCU07432T0	PGTT_09360
NCU08368T0	PGTT_13270
NCU03925T0	PGTT_12060	PGTT_09419
NCU05118T0	PGTT_02270
NCU03892T0	PGTT_05190
NCU06801T0	PGTT_04242
NCU06611T0	PGTT_04520
NCU08359T0	PGTT_03812
NCU11182T0	PGTT_03014
NCU01120T0	PGTT_15270
NCU03281T0	PGTT_02149
NCU03401T0	PGTT_06325
NCU02499T0	PGTT_07338
NCU00431T0	PGTT_12465
NCU06826T0	PGTT_10837
NCU11300T0	PGTT_18192
NCU00670T0	PGTT_01821
NCU03909T0	PGTT_04846
NCU09809T0	PGTT_02257
NCU02364T0	PGTT_19863
NCU09127T0	PGTT_02250	PGTT_19754
NCU09517T0	PGTT_20056	PGTT_18307
NCU01879T0	PGTT_02393
NCU02623T0	PGTT_06249
NCU02601T0	PGTT_12304
NCU05281T0	PGTT_13431
NCU07295T0	PGTT_15668
NCU03485T0	PGTT_19799
NCU06495T0	PGTT_17767
NCU02001T0	PGTT_10980	PGTT_16100
NCU01370T0	PGTT_00538
NCU06435T0	PGTT_08299
NCU00965T0	PGTT_13496
NCU04320T0	PGTT_13127
NCU09509T0	PGTT_11677
NCU00617T0	PGTT_19596
NCU08903T0	PGTT_07699
NCU06878T0	PGTT_10663
NCU02631T0	PGTT_15027
NCU02369T0	PGTT_15297
NCU12043T0	PGTT_10082	PGTT_14098	PGTT_18189
NCU06739T0	PGTT_07133	PGTT_20403
NCU01575T0	PGTT_17127	PGTT_20332
NCU04032T0	PGTT_03480
NCU05285T0	PGTT_09162
NCU01016T0	PGTT_15255
NCU03184T0	PGTT_14399
NCU03344T0	PGTT_14320
NCU09841T0	PGTT_10493
NCU02805T0	PGTT_17259
NCU07403T0	PGTT_15931
NCU05969T0	PGTT_17049	PGTT_17447	PGTT_07241
NCU07760T0	PGTT_17049	PGTT_17447	PGTT_07241
NCU07520T0	PGTT_17049	PGTT_17447	PGTT_07241
NCU02916T0	PGTT_17049	PGTT_17447	PGTT_07241
NCU07898T0	PGTT_17049	PGTT_17447	PGTT_07241
NCU02240T0	PGTT_17049	PGTT_17447	PGTT_07241
NCU00836T0	PGTT_17049	PGTT_17447	PGTT_07241
NCU08760T0	PGTT_17049	PGTT_17447	PGTT_07241
NCU01867T0	PGTT_17049	PGTT_17447	PGTT_07241
NCU03000T0	PGTT_17049	PGTT_17447	PGTT_07241
NCU01050T0	PGTT_17049	PGTT_17447	PGTT_07241
NCU01740T0	PGTT_03019
NCU00060T0	PGTT_04939
NCU02149T0	PGTT_08308
NCU06941T0	PGTT_04253
NCU09683T0	PGTT_03520
NCU03883T0	PGTT_10225
NCU00470T0	PGTT_15421
NCU08892T0	PGTT_09430
NCU02156T0	PGTT_17021
NCU06786T0	PGTT_17154
NCU11197T0	PGTT_18396
NCU02767T0	PGTT_00135	PGTT_08745
NCU08026T0	PGTT_10390	PGTT_18371
NCU04075T0	PGTT_04027
NCU02257T0	PGTT_10786
NCU04493T0	PGTT_11656
NCU01761T0	PGTT_15994
NCU01428T0	PGTT_18353
NCU02765T0	PGTT_17495
NCU11402T0	PGTT_13401
NCU06150T0	PGTT_00198
NCU06150T1	PGTT_00198
NCU11220T0	PGTT_15525
NCU11219T0	PGTT_15525
NCU05547T0	PGTT_03994
NCU02013T0	PGTT_09588
NCU12033T0	PGTT_15941
NCU02516T0	PGTT_02723	PGTT_08455	PGTT_02162	PGTT_03309
NCU07962T0	PGTT_01207	PGTT_08664	PGTT_01209
NCU11068T0	PGTT_00599	PGTT_08357
NCU01199T0	PGTT_02433
NCU03552T0	PGTT_06332
NCU06966T0	PGTT_08591
NCU04655T0	PGTT_15640
NCU10647T0	PGTT_12314
NCU06975T0	PGTT_17272	PGTT_03771	PGTT_20220	PGTT_17336
NCU11975T0	PGTT_19763	PGTT_02230
NCU01858T0	PGTT_01240
NCU03205T0	PGTT_01424
NCU04508T0	PGTT_01293
NCU00264T0	PGTT_06557
NCU01856T0	PGTT_08926
NCU01381T0	PGTT_13318
NCU10379T0	PGTT_08706
NCU08859T0	PGTT_13465
NCU11248T0	PGTT_15022
NCU03294T0	PGTT_11809	PGTT_11813	PGTT_13807
NCU05525T0	PGTT_04270	PGTT_13462
NCU03889T0	PGTT_19077
NCU09528T0	PGTT_17484
NCU04676T0	PGTT_06964	PGTT_11129	PGTT_20344	PGTT_11123	PGTT_07820	PGTT_09102
NCU10436T0	PGTT_02069
NCU09326T0	PGTT_02069
NCU04944T0	PGTT_13972	PGTT_06429
NCU00695T0	PGTT_01557
NCU01102T0	PGTT_07409
NCU02451T0	PGTT_16683
NCU10927T0	PGTT_14041
NCU12149T0	PGTT_16898
NCU11245T0	PGTT_17807
NCU03660T0	PGTT_09912	PGTT_09910
NCU04644T0	PGTT_09082	PGTT_00405
NCU00325T0	PGTT_01832
NCU01397T0	PGTT_01434
NCU03093T0	PGTT_06530
NCU04381T0	PGTT_19869
NCU01357T0	PGTT_15901	PGTT_07964
NCU09609T0	PGTT_01171
NCU02917T0	PGTT_07313
NCU04603T0	PGTT_06860
NCU05716T0	PGTT_07198
NCU05227T0	PGTT_08005
NCU05263T0	PGTT_08300
NCU03159T0	PGTT_11688
NCU04806T0	PGTT_15416
NCU06037T0	PGTT_15000
NCU09818T0	PGTT_12469
NCU00928T0	PGTT_02539
NCU09143T0	PGTT_00037
NCU03199T0	PGTT_07097
NCU09708T0	PGTT_01948
NCU03343T0	PGTT_08905
NCU00497T0	PGTT_17338
NCU06088T0	PGTT_18412
NCU07783T0	PGTT_17219
NCU06076T0	PGTT_14991
NCU06076T1	PGTT_14991
NCU04179T0	PGTT_02666
NCU08602T0	PGTT_06392
NCU09107T0	PGTT_03907	PGTT_00277	PGTT_01738
NCU06577T0	PGTT_01707
NCU09556T0	PGTT_00338
NCU09852T0	PGTT_00394
NCU06586T0	PGTT_10762
NCU05064T0	PGTT_12491
NCU01842T0	PGTT_16958
NCU02723T0	PGTT_17536
NCU04067T0	PGTT_16428
NCU07864T0	PGTT_13472
NCU00092T0	PGTT_04584
NCU03368T0	PGTT_02604
NCU03156T0	PGTT_09726
NCU02530T0	PGTT_11232
NCU02559T0	PGTT_15794
NCU00921T0	PGTT_04436
NCU01460T0	PGTT_17672
NCU01112T0	PGTT_11451	PGTT_11450
NCU03406T1	PGTT_11270
NCU03406T0	PGTT_11270
NCU09033T0	PGTT_07189
NCU02752T0	PGTT_07189
NCU01167T0	PGTT_00129
NCU04071T0	PGTT_10167
NCU06875T0	PGTT_11922
NCU02254T0	PGTT_17175
NCU04649T0	PGTT_03519	PGTT_10873
NCU02925T0	PGTT_19043
NCU11620T0	PGTT_19043
NCU00458T0	PGTT_00755
NCU03926T0	PGTT_15974
NCU00977T0	PGTT_19598
NCU08093T0	PGTT_13575
NCU12153T0	PGTT_12718
NCU11784T0	PGTT_17541
NCU07060T0	PGTT_11796	PGTT_20048	PGTT_18276	PGTT_19684	PGTT_11226	PGTT_00177	PGTT_11290	PGTT_11291	PGTT_09167	PGTT_03816
NCU04122T0	PGTT_04985	PGTT_04976	PGTT_04987
NCU09848T0	PGTT_04985	PGTT_04976	PGTT_04987
NCU09095T0	PGTT_02922	PGTT_10344	PGTT_12425
NCU06174T0	PGTT_20271	PGTT_12664
NCU06742T0	PGTT_00035
NCU05501T0	PGTT_08562
NCU01148T0	PGTT_08562
NCU07193T0	PGTT_08562
NCU11769T0	PGTT_08562
NCU04905T0	PGTT_08562
NCU05842T0	PGTT_08562
NCU08988T0	PGTT_08562
NCU07132T0	PGTT_08562
NCU04909T0	PGTT_08562
NCU04904T0	PGTT_08562
NCU05832T0	PGTT_08562
NCU06478T0	PGTT_08562
NCU07815T0	PGTT_08562
NCU05841T0	PGTT_08562
NCU00304T0	PGTT_08562
NCU12104T0	PGTT_08562
NCU04907T0	PGTT_08562
NCU04917T0	PGTT_08562
NCU05831T0	PGTT_08562
NCU00451T0	PGTT_08562
NCU04910T0	PGTT_08562
NCU04906T0	PGTT_08562
NCU11549T0	PGTT_08562
NCU10101T0	PGTT_08562
NCU02293T0	PGTT_05754	PGTT_16864
NCU09416T0	PGTT_02970	PGTT_18191
NCU08315T0	PGTT_09325	PGTT_09331
NCU05643T0	PGTT_09325	PGTT_09331
NCU11363T0	PGTT_09325	PGTT_09331
NCU08393T0	PGTT_09325	PGTT_09331
NCU08050T0	PGTT_09325	PGTT_09331
NCU03638T0	PGTT_02427
NCU04211T0	PGTT_05283
NCU00644T0	PGTT_11927
NCU02543T0	PGTT_19066
NCU09838T0	PGTT_13013
NCU07055T0	PGTT_09330	PGTT_09329
NCU07224T0	PGTT_09330	PGTT_09329
NCU07094T0	PGTT_09330	PGTT_09329
NCU07737T0	PGTT_09330	PGTT_09329
NCU03807T0	PGTT_03542
NCU02419T0	PGTT_08835
NCU04461T0	PGTT_18964
NCU09002T0	PGTT_17172
NCU01636T0	PGTT_14747	PGTT_17111
NCU04344T0	PGTT_05021
NCU06330T0	PGTT_05783
NCU02683T0	PGTT_11401
NCU06209T0	PGTT_08477
NCU11896T0	PGTT_13087
NCU01655T0	PGTT_15427
NCU09742T0	PGTT_06528	PGTT_06529	PGTT_15382
NCU06364T0	PGTT_14974	PGTT_10560
NCU08772T0	PGTT_02657
NCU06331T0	PGTT_08224
