# Supplementary material for: Evolutionary Conservation and Diversification of Puf RNA Binding Proteins and Their mRNA Targets
Source: PLoS Biol. 2015 Nov 20;13(11):e1002307. doi: 10.1371/journal.pbio.1002307 (PMC4654594; doi:10.1371/journal.pbio.1002307)
Supplement: S4 Dataset — (ZIP) [file pbio.1002307.s004.zip › N.crassa.fa_P.stipitis.fa.txt]

NCU07832T0	33319
NCU01744T0	87428
NCU06976T0	68436
NCU08535T0	81158
NCU06468T0	71553
NCU08287T0	90563
NCU07308T0	80966
NCU06871T0	67249
NCU05837T0	75133
NCU07307T0	85125
NCU04548T0	66970
NCU05608T0	33151
NCU02103T0	75374
NCU08267T0	54312
NCU02510T0	72214
NCU02685T0	51353
NCU01379T0	47351
NCU02505T0	90975
NCU05803T0	84618
NCU05120T0	34146
NCU07556T0	88824
NCU02677T0	50410
NCU03986T0	66237
NCU01632T0	89141
NCU08616T0	77977
NCU09012T0	70510
NCU05591T0	85570	59143	41766	77736
NCU01772T0	87381
NCU11669T0	75361
NCU00743T0	74319
NCU01638T0	73507
NCU03575T0	83229
NCU01680T0	87366
NCU05425T0	79721
NCU04898T0	60393
NCU00352T0	33561
NCU07922T0	90176
NCU10066T0	87280
NCU07700T0	66828
NCU04569T0	81320
NCU08685T0	75569
NCU03877T0	88119
NCU03877T1	88119
NCU07443T0	85147
NCU12032T0	73970
NCU07658T0	28974
NCU01192T0	63206
NCU00018T0	67138
NCU00018T1	67138
NCU03539T0	75662
NCU01768T0	87266
NCU03591T0	69625
NCU04370T0	69865
NCU05238T0	67906
NCU09324T0	29105
NCU08919T0	65204
NCU08501T0	81688
NCU02111T0	79258
NCU03010T0	68020
NCU01820T0	86741
NCU03875T0	30157
NCU09463T0	77997
NCU06338T0	74317
NCU02566T0	88206
NCU01965T0	72245
NCU02366T0	85181
NCU01625T0	50344
NCU06488T0	83690
NCU09740T0	87507
NCU09367T0	79239
NCU07679T0	59451
NCU03363T0	36809
NCU00621T0	74320
NCU07027T0	72279
NCU03818T0	52414
NCU03065T0	86849
NCU03947T0	65602
NCU02815T0	73542
NCU04142T0	69965
NCU04348T0	83586
NCU09602T0	84662	80761
NCU00239T0	30690
NCU06272T0	83216
NCU04404T0	91200
NCU01612T0	87921
NCU07870T0	86981
NCU10497T0	82607
NCU05046T0	74899	73371
NCU10143T0	58093
NCU00461T0	78004
NCU02762T0	51869
NCU04327T0	85790
NCU01857T0	85287
NCU02475T0	75631
NCU06687T0	81231
NCU05270T0	82202
NCU09903T0	88728
NCU03042T0	83464
NCU03592T0	67560
NCU06281T0	67560
NCU08336T0	66251
NCU01765T0	85822
NCU03982T0	69996
NCU03794T0	53071
NCU09228T0	65905
NCU04161T0	77740	49071	40574	60398
NCU00567T0	55623
NCU02544T0	33002
NCU05194T0	70932
NCU00276T0	14247
NCU06438T0	82790
NCU04385T0	68659
NCU06544T0	81215
NCU11350T0	67692
NCU04280T0	90724
NCU05200T0	47702
NCU05895T0	50925
NCU02583T0	56703
NCU01328T0	67105
NCU11255T0	53653
NCU10283T0	69669
NCU00104T0	85379
NCU06512T0	78051
NCU08135T0	81012
NCU08693T0	78689
NCU01229T0	42410
NCU04051T0	68683
NCU01171T0	59868
NCU00629T0	66973
NCU07837T0	56808
NCU06836T0	89873
NCU01318T0	80516
NCU09993T0	62265
NCU03955T0	81277
NCU11202T0	85048
NCU07404T0	83621
NCU01675T0	78497
NCU03808T0	88040
NCU02539T0	75184
NCU03292T0	64379
NCU02630T0	54293
NCU02075T0	79362
NCU04100T0	73603
NCU04090T0	80838
NCU02357T0	69854
NCU01164T0	85971
NCU08920T0	89162
NCU07982T0	44973
NCU07319T0	77338
NCU01951T0	42338
NCU04648T0	40885
NCU00551T0	66079
NCU00177T0	78660
NCU02494T0	74252
NCU06278T0	36549
NCU02380T0	78070
NCU08009T0	71636
NCU04736T0	81376
NCU05154T0	81376
NCU07702T0	49353
NCU00405T0	64855
NCU05429T0	88710
NCU05429T1	88710
NCU02514T0	86570
NCU08828T0	54590
NCU06143T0	61283
NCU09808T0	29756
NCU01197T0	82373
NCU02003T0	77514	65303
NCU08276T0	33358
NCU02955T0	39465
NCU02083T0	59054
NCU08515T0	48891
NCU03071T0	28119
NCU04611T0	84971
NCU07721T0	65037
NCU08898T0	88705
NCU01589T0	90190
NCU02629T0	68505
NCU12096T0	191
NCU01843T0	88066
NCU00810T0	30036
NCU08119T0	83251
NCU02979T0	40926
NCU03992T0	32888
NCU03669T0	90578
NCU01143T0	81358
NCU04251T0	65597	51281	29807
NCU04448T0	81386
NCU03980T0	66007
NCU08110T0	83565
NCU10058T0	77218
NCU03784T0	40457
NCU02391T0	88354
NCU04579T0	75802
NCU00396T0	54680
NCU05239T0	42812
NCU09450T0	81390
NCU04203T0	85073
NCU03051T0	30256
NCU00712T0	72872
NCU01369T0	55603
NCU03171T0	73580	63766
NCU01648T0	70572
NCU07930T0	76463
NCU00796T0	41374
NCU00579T0	65256
NCU09873T0	71471
NCU01486T0	66276
NCU02207T0	89309
NCU05430T0	77492
NCU07999T0	66043
NCU04221T0	64968
NCU01747T0	84114
NCU03463T0	52299
NCU03321T0	32792
NCU01323T0	64147
NCU03814T0	56543
NCU05029T0	56634
NCU05518T0	55523
NCU09700T0	85255
NCU00770T0	73499
NCU03100T0	69500
NCU09349T0	81459
NCU04054T0	84476
NCU08377T0	67440
NCU11965T0	68034
NCU02010T0	89189
NCU03139T0	89228
NCU04303T0	83540
NCU04076T0	82776
NCU07281T0	84923
NCU02840T0	75017
NCU02572T0	36041
NCU05261T0	64463
NCU05289T0	75790
NCU09332T0	72313
NCU04044T0	31688
NCU09909T0	52351
NCU04439T0	51414
NCU04230T0	62080
NCU01479T0	34770
NCU09866T0	32908
NCU02580T0	53948
NCU05041T0	79118
NCU02839T0	66456
NCU09468T0	89181
NCU06308T0	36598
NCU09118T0	46944
NCU01255T0	28619
NCU07839T0	82821
NCU06484T0	56164
NCU00481T0	56651
NCU05927T0	61171
NCU04173T0	69529
NCU04173T1	69529
NCU03804T0	90276
NCU12019T0	50085	31037	63741	57741	86389
NCU00890T0	29300
NCU02011T0	88418
NCU05269T0	80235
NCU05269T1	80235
NCU03650T0	49179
NCU02810T0	83918
NCU02274T0	67292
NCU10007T0	53620
NCU10007T1	53620
NCU02349T0	45091
NCU03298T0	82710
NCU09709T0	74533
NCU08894T0	89978
NCU01470T0	74520
NCU02230T0	68406
NCU01540T0	83361
NCU06624T0	53364
NCU06149T0	90571
NCU00671T0	56356
NCU09715T0	41330
NCU07567T0	28177
NCU05620T0	44887
NCU00261T0	78143
NCU02534T0	68160
NCU03117T0	65804
NCU02797T0	40866
NCU01992T0	74925
NCU08341T0	84044
NCU00459T0	52045
NCU04768T0	49344
NCU04790T0	83594
NCU07712T0	80003
NCU06738T0	80311
NCU06918T0	34046
NCU10042T0	70720
NCU10042T1	70720
NCU02689T0	74324
NCU00681T0	86304
NCU04077T0	83457
NCU04020T0	74513
NCU09721T0	74268
NCU09770T0	78208
NCU03482T0	37582
NCU00410T0	80337
NCU09741T0	77786
NCU10008T0	85745	74587
NCU06075T0	83166
NCU06075T1	83166
NCU08897T0	68832
NCU02632T0	85698
NCU11271T0	54032
NCU02260T0	66830
NCU02325T0	70121
NCU08888T0	72398
NCU06854T0	29898
NCU09039T0	65827	46242
NCU01290T0	64832
NCU03263T0	61977
NCU07171T0	36825
NCU06481T0	56005
NCU09076T0	83587
NCU06767T0	35815
NCU04414T0	52887
NCU03966T0	90151
NCU11188T0	32127
NCU07926T0	72287
NCU06652T0	29252
NCU08755T0	37797
NCU07451T0	76328
NCU01119T0	77382
NCU11170T0	32612
NCU01249T0	67974
NCU11273T0	40695
NCU06171T0	55255
NCU01272T0	76282
NCU01692T0	85554
NCU03116T0	68153
NCU02407T0	36951
NCU02747T0	60438
NCU02036T0	81113
NCU02511T0	91345
NCU06365T0	62134
NCU08195T0	38727
NCU07860T0	42120	60352	78743	62666	29292
NCU03797T0	90001
NCU03857T0	72104
NCU00447T0	84331
NCU04121T0	82880
NCU08689T0	32901
NCU09219T0	46807
NCU11294T0	57166
NCU07859T0	81203
NCU09266T0	80168
NCU04435T0	52358
NCU02515T0	84390
NCU03076T0	55391
NCU04636T0	85588
NCU09034T0	50672
NCU02657T0	65158
NCU00040T0	75393
NCU10262T0	81453	68755	32180	37009
NCU05830T0	81453	68755	32180	37009
NCU03387T0	86905
NCU00920T0	63933
NCU03748T0	70210
NCU08272T0	53263
NCU06843T0	88844
NCU05526T0	89386	28701
NCU01912T0	90238
NCU08719T0	30643
NCU00668T0	42612
NCU01756T0	84432
NCU07690T0	71674
NCU00824T0	81035	57812
NCU03200T0	65437
NCU02208T0	73391
NCU05901T0	62242
NCU06508T0	30785
NCU05363T0	71824
NCU00043T0	85252
NCU03608T0	78299
NCU03415T0	29563
NCU02319T0	77752
NCU04449T0	84407
NCU07554T0	641
NCU00901T0	53629
NCU02578T0	62296
NCU01439T0	87754
NCU09377T1	65430
NCU09377T0	65430
NCU00477T0	36810
NCU06986T0	69919
NCU08776T0	69919
NCU07378T0	88182
NCU03657T1	39865
NCU03657T0	39865
NCU01431T0	69620
NCU06441T0	89565
NCU00430T0	83480
NCU04104T0	32617
NCU02696T0	87539
NCU07330T0	66462
NCU06189T0	89623
NCU02361T0	28914
NCU01234T0	52941
NCU07367T0	85761
NCU01701T0	86603
NCU03032T0	32640
NCU03234T0	28643
NCU01195T0	82969
NCU01494T0	87108
NCU11027T0	84931
NCU09111T0	85065
NCU08118T0	83848
NCU04766T0	65421
NCU09545T0	83803
NCU06881T0	33142
NCU06666T0	29246
NCU03479T0	89936
NCU07487T0	65767	1541	61725	34123	41452	51227
NCU07024T0	54431
NCU06626T0	83988
NCU09894T0	80919
NCU06138T0	33008
NCU05995T0	73878
NCU03359T0	86417
NCU04799T0	90501
NCU08023T0	85638
NCU02546T0	30716
NCU01187T0	60715
NCU03737T0	65888
NCU03219T0	14973
NCU00389T0	81735
NCU07914T0	78267
NCU00721T0	52197
NCU08325T0	82453
NCU07420T0	74636
NCU02669T0	53535
NCU11180T0	57363
NCU04380T0	65071
NCU03929T0	65071
NCU01443T0	77516
NCU07334T0	42384	33169
NCU08373T0	31786
NCU00378T0	63844
NCU00112T0	75738
NCU00290T0	82629
NCU03786T0	84038
NCU08162T0	62615
NCU07732T0	28533
NCU07732T1	28533
NCU08663T0	70663
NCU02066T0	55278
NCU02906T0	89732
NCU05095T0	71487
NCU07153T0	78234
NCU07710T0	82645
NCU11213T0	74665
NCU00936T0	57266
NCU10381T0	30676
NCU02393T0	38082
NCU02393T1	38082
NCU00453T0	78097
NCU00754T0	84561
NCU03690T0	80310
NCU11204T0	60304
NCU08382T0	30885
NCU02978T0	82711
NCU07831T0	66436
NCU11384T1	83915
NCU11384T0	83915
NCU01652T0	31162
NCU02701T0	88224
NCU03396T0	72477
NCU06187T0	84718
NCU07887T0	70259
NCU07296T0	54052
NCU11544T1	67511
NCU11544T0	67511
NCU01809T0	32083
NCU00274T0	59212
NCU06942T0	60303
NCU02233T0	55209
NCU01503T0	71429
NCU02611T0	86797
NCU05278T0	73043
NCU05232T0	84899
NCU08563T0	64825
NCU09488T0	82093
NCU03108T0	33956
NCU06355T0	65774
NCU09757T0	50490
NCU01269T0	81799
NCU06457T0	33068
NCU01502T0	70134
NCU08216T0	77227
NCU11175T0	1703
NCU04856T0	68474
NCU04856T1	68474
NCU06724T0	68474
NCU02542T1	85453
NCU02542T0	85453
NCU04216T0	78788
NCU03498T0	89638	79365
NCU07498T0	35911
NCU08309T0	89086
NCU08998T1	46781
NCU08998T0	46781
NCU03425T0	65754
NCU07156T0	65481
NCU10397T0	49430
NCU00793T0	60441
NCU09516T0	82083
NCU05777T0	65573
NCU06459T0	67503
NCU08021T0	72879
NCU03922T0	83020
NCU07011T0	65683
NCU11685T0	18249
NCU01985T0	75451
NCU00656T0	42745
NCU00821T0	57820
NCU02202T0	47968
NCU06943T0	68812
NCU09297T0	62058
NCU00536T0	30795
NCU00021T0	80259
NCU07442T0	90594
NCU09347T0	68318
NCU02571T0	31707
NCU09202T0	37422
NCU06449T0	61578
NCU02639T0	34492
NCU02639T1	34492
NCU04433T0	80830
NCU03235T0	80830
NCU00789T0	53781
NCU06914T0	70094
NCU06929T0	70551
NCU09696T0	73416
NCU09688T0	76461
NCU01813T0	16856
NCU00194T0	77538
NCU05360T0	53985
NCU02052T0	58795
NCU06482T0	80322
NCU04963T0	91253
NCU08180T0	91253
NCU08002T0	34304
NCU07489T0	61419
NCU05782T0	82655
NCU07070T0	84074
NCU05888T0	45532	36305
NCU00436T0	56797
NCU02778T0	84949
NCU04814T0	85080
NCU06630T0	81790
NCU06684T0	81488
NCU08642T0	63653
NCU09817T0	83093
NCU00122T0	75911
NCU07987T0	54505
NCU05204T0	29770
NCU00406T0	82371
NCU08024T0	77556
NCU09071T0	83958
NCU02416T0	72946
NCU04166T0	77411
NCU06452T0	59891
NCU06842T0	66638
NCU06215T0	86507
NCU06847T0	85553
NCU09610T0	84922
NCU06522T0	29639	31838	48369	47584
NCU01968T0	82843
NCU05259T0	70693
NCU06240T0	68202	70266
NCU00081T0	34564
NCU05642T0	81289
NCU03661T0	84608
NCU09737T0	32486
NCU08471T0	66961
NCU00188T0	40055
NCU09789T0	85387
NCU06659T0	35157
NCU03141T0	82807	48846	69971	87821	81360
NCU01797T0	77777
NCU09443T0	40758
NCU06394T0	85755
NCU11664T0	82220	76777
NCU05420T0	90939
NCU08148T0	77434
NCU01939T0	59604
NCU07807T0	85951
NCU07807T1	85951
NCU01160T0	53355
NCU01377T0	52971
NCU05600T0	52708
NCU03257T0	83334
NCU01183T0	42420
NCU09230T0	77247
NCU11642T0	88919
NCU02430T0	36608
NCU02044T0	85807
NCU10311T0	29166
NCU08297T1	84419
NCU08297T0	84419
NCU02717T0	53682
NCU03339T0	42900
NCU04005T0	89119
NCU05288T0	90444
NCU09101T0	33225
NCU01335T0	37961
NCU05198T0	28502
NCU04117T0	76772
NCU00717T0	61782
NCU00163T0	53938
NCU00121T0	57787
NCU02619T0	83606
NCU04747T0	65458
NCU04201T0	28706
NCU00925T0	71704
NCU03500T0	63214
NCU03436T0	68058
NCU02408T0	83317
NCU08730T0	32483
NCU05985T0	81897
NCU00468T0	52223
NCU04185T0	77550
NCU07697T0	42313
NCU03813T0	33765	91526
NCU06672T0	42095
NCU09345T0	30906
NCU09345T1	30906
NCU09345T2	30906
NCU11397T0	66598
NCU05168T0	84246	30939
NCU02438T0	68297
NCU00488T0	81383
NCU03973T0	70108
NCU07986T0	39422
NCU06026T0	77210
NCU11961T0	29795
NCU11190T0	40180
NCU07458T0	81149
NCU07280T0	65306
NCU02954T0	50442
NCU04656T0	43167
NCU00794T0	49918
NCU09564T0	66490
NCU11426T0	81069
NCU09477T0	85436	45104
NCU07068T0	43795
NCU11168T0	65686
NCU03836T0	57141
NCU04566T0	68332
NCU04610T0	89047
NCU05301T0	37206
NCU06306T0	33727
NCU03124T0	69545
NCU04809T0	50547	65748
NCU03137T0	81508
NCU03194T0	81265
NCU05454T0	68764
NCU10847T0	40548
NCU08983T0	85400
NCU01480T0	76838
NCU03961T0	65985
NCU01333T0	29811
NCU04485T0	16270
NCU00480T0	69820
NCU06179T0	73399
NCU06722T0	53719
NCU00200T0	91065
NCU01754T0	68558	27980
NCU01754T1	68558	27980
NCU02476T0	68558	27980
NCU00904T0	86747
NCU02179T0	86747
NCU04754T0	84005	34985
NCU03652T0	36839
NCU01751T0	82035
NCU08503T0	35812
NCU04615T0	84973
NCU09437T0	80614
NCU09191T0	32024
NCU01528T0	76518	85794	87252
NCU02397T0	86443	64926
NCU05939T0	67807
NCU06761T0	87778
NCU04614T0	28250
NCU01227T0	69303
NCU03004T0	68238
NCU08880T0	32240
NCU03937T0	60444
NCU00424T0	61740
NCU04259T0	30558
NCU00673T0	78783
NCU04606T0	39705
NCU02624T0	63421
NCU02680T0	80363
NCU05410T0	52948
NCU05129T0	85710
NCU06868T0	81443
NCU03118T0	86170
NCU07955T0	32678
NCU06923T0	64750
NCU07580T0	48986
NCU05548T0	80434
NCU08997T0	82654
NCU02209T0	72518	81126
NCU03066T0	28889
NCU08020T0	58454
NCU01512T0	55301
NCU03628T0	83827
NCU06099T0	88690
NCU11409T0	54439
NCU01728T1	85029
NCU01728T0	85029
NCU04743T0	74933
NCU07607T0	85334
NCU01013T0	54024
NCU00631T0	59609
NCU04176T0	28574
NCU02771T0	46716
NCU06418T0	40593
NCU07659T0	82614
NCU00269T0	31672
NCU09318T0	53391
NCU02310T0	10596
NCU02109T0	61206
NCU04136T0	64717
NCU08825T0	38325
NCU05218T0	82300
NCU03823T0	80246
NCU07530T0	84655
NCU08909T0	86602	88548
NCU00775T0	91057
NCU06520T0	60418
NCU10468T0	60752
NCU03637T0	35752	63669
NCU00336T0	85815
NCU01525T0	71431
NCU04726T0	77156
NCU04535T0	80533
NCU09771T0	29800
NCU06541T0	65185	81517
NCU00692T0	85151
NCU03795T0	61997
NCU06284T0	89002
NCU07076T0	64411	42898
NCU04035T0	56141
NCU05418T0	88952
NCU07819T0	28893	51444	30111
NCU02273T0	73446
NCU04568T0	61879
NCU10776T0	33791
NCU09778T0	90135
NCU04247T0	36282
NCU02591T0	66725
NCU02234T0	76656
NCU05785T0	79644
NCU01036T0	79644
NCU04410T0	89535
NCU09438T0	43936
NCU01745T0	33877
NCU04041T0	28472
NCU02082T0	52034
NCU01157T0	62151
NCU05169T0	40324
NCU11381T0	90752
NCU03561T0	60316
NCU04118T0	69242
NCU07407T0	85730
NCU00915T0	77216
NCU00823T0	32542
NCU01132T0	33971
NCU01595T0	82025
NCU04130T0	58626
NCU03713T0	82228
NCU06727T0	84352
NCU00413T0	86991	28309
NCU00052T0	86521
NCU01022T0	84833
NCU07001T0	76901
NCU02549T0	36688
NCU00565T0	86231
NCU04105T0	52626
NCU05650T0	69154
NCU06760T0	90317
NCU09212T0	68199
NCU02532T0	46734
NCU03273T0	44106
NCU03702T0	80065
NCU10276T0	82860
NCU12076T0	80771
NCU01767T0	36975
NCU06970T0	34307
NCU01412T0	90997
NCU03757T0	74639
NCU08115T0	59113
NCU08352T0	59792
NCU11296T0	66374
NCU02400T0	83452
NCU09882T0	83452
NCU04899T0	66451
NCU08926T0	45331
NCU06217T0	90702
NCU04400T0	31117	53027
NCU02420T0	86369
NCU06232T0	68561
NCU10467T0	39313
NCU00951T0	83097
NCU03357T0	64503
NCU04504T0	57234
NCU06249T0	54240
NCU08507T0	37460
NCU07408T0	83812
NCU07408T1	83812
NCU08045T0	57055
NCU06618T0	28404	51091
NCU02556T0	90675
NCU11179T0	45137
NCU10733T0	88597
NCU01596T0	89414
NCU03006T0	80971
NCU03526T0	87984
NCU11353T0	68734
NCU09521T0	86817
NCU06194T0	61839
NCU06205T0	63551
NCU00095T0	72239
NCU02276T0	80611
NCU09537T0	33314
NCU07395T0	61353
NCU10987T0	89600
NCU05585T0	39416	28497
NCU03979T0	30955
NCU10043T0	35896
NCU07414T0	85654
NCU06383T0	36132
NCU04252T0	52201
NCU05422T0	56965
NCU00602T0	31820
NCU00490T0	89939
NCU05680T0	47835
NCU02181T0	79556	34143
NCU00106T0	29301
NCU04652T0	44719
NCU09429T0	28157
NCU06005T0	66162
NCU05267T0	81669
NCU08000T0	57681
NCU03347T0	45065
NCU07002T0	58253
NCU11795T0	90137
NCU05634T0	53245
NCU04637T0	67177
NCU09642T0	32535
NCU05622T0	66365
NCU11408T0	63097
NCU11185T0	82137
NCU01175T0	89338
NCU08303T0	45980
NCU08333T0	58854
NCU01654T0	89450	58181	35069	49655	55002
NCU02406T0	64024
NCU05810T0	46672
NCU01786T0	78248
NCU01270T0	78248
NCU00591T0	28452
NCU08895T0	34117
NCU04281T0	36759
NCU06032T0	78107
NCU08152T0	55800
NCU11129T0	34371	28659
NCU00066T0	47344
NCU01689T0	78537
NCU01438T0	35594
NCU02195T0	45036
NCU01141T0	63914
NCU02063T0	89481
NCU00520T0	86611
NCU07754T0	69488
NCU04942T0	69488
NCU03492T0	42944
NCU05994T0	24259
NCU00649T0	87669
NCU03783T0	81023
NCU08738T0	41479	36233
NCU05079T0	41479	36233
NCU04468T0	44246	39044
NCU02387T0	83392
NCU03897T0	86979
NCU07941T0	66059
NCU02565T0	33621
NCU04581T0	31652
NCU02781T0	62437
NCU04111T0	56684
NCU02803T0	75833
NCU03312T0	58541
NCU07495T0	84089	75064
NCU00056T0	64208
NCU04306T0	31342
NCU04780T0	39100
NCU02729T0	68798
NCU05752T0	87443
NCU09730T0	67022
NCU11302T0	73005
NCU03515T0	74138
NCU07041T0	40963
NCU07465T0	59616
NCU00037T0	51666
NCU03440T0	32574
NCU00927T0	73373
NCU06374T0	50995
NCU10762T0	36364
NCU09407T0	40606
NCU08706T0	61628
NCU06110T0	50942
NCU06110T1	50942
NCU06110T2	50942
NCU00008T0	32904	45900
NCU01452T0	90304	46030
NCU00195T0	60854
NCU04331T0	76097
NCU09643T0	78259
NCU01547T0	46961
NCU04784T0	42583
NCU02032T0	82260
NCU08468T0	30002
NCU08946T0	41824
NCU01633T0	27983	27984	64741	66414
NCU01411T0	60920
NCU01241T0	66704
NCU04355T0	85911
NCU07755T0	74631
NCU01181T0	33103
NCU05633T0	77854
NCU07854T0	84674
NCU01216T0	83849
NCU04797T0	51462
NCU03258T0	90914
NCU05516T0	69676
NCU04507T0	61200
NCU08011T0	38281
NCU07075T0	67118
NCU09106T0	57110
NCU05492T0	29969	30815
NCU02112T0	65933
NCU02422T0	64286
NCU02743T0	64663
NCU01642T0	81186
NCU04796T0	79854
NCU02232T0	55030
NCU03944T0	67181
NCU02806T0	84881
NCU03395T0	71868
NCU04288T0	77577
NCU00959T0	50416
NCU03246T0	60110
NCU02136T0	74289
NCU03380T0	62830
NCU03606T0	81646
NCU07459T0	51802
NCU06756T0	66630
NCU11288T0	62767
NCU07720T0	32724
NCU00755T0	32724
NCU09269T0	84260
NCU09269T1	84260
NCU00414T0	57331
NCU03129T0	47981
NCU04192T0	36090
NCU00714T0	63418
NCU03009T0	74602
NCU03759T0	81660
NCU03267T0	87580
NCU05254T0	66107
NCU03826T0	88081
NCU09004T0	66051
NCU05644T0	3461
NCU01916T0	83067
NCU04460T0	57493
NCU02554T0	82218
NCU08066T0	45709
NCU04817T0	84097
NCU07438T0	65459
NCU01821T0	44075
NCU00896T0	87949
NCU03876T0	90188
NCU05884T0	52466	48956	11143
NCU00554T0	89195
NCU06270T0	49260
NCU04837T0	76093
NCU05224T0	81319
NCU11320T0	32515
NCU09116T0	66767
NCU01174T0	63396
NCU00892T0	71737
NCU02134T0	77171
NCU05206T0	89074
NCU06054T0	83429
NCU09123T0	59677
NCU08291T0	36859
NCU03310T0	76983
NCU06238T0	80286
NCU07021T0	67982
NCU09767T0	32433	36445	37839
NCU01210T0	74393
NCU06714T0	74393
NCU06360T0	44612
NCU03079T0	87049
NCU09309T0	36375
NCU09819T0	39722
NCU01816T0	55822
NCU03779T0	57462
NCU10053T0	37780
NCU01266T0	42966
NCU02616T0	60422
NCU02687T0	72583
NCU05390T0	76085
NCU04481T0	86016
NCU07165T0	72090
NCU02402T0	31021
NCU01758T0	43698
NCU01271T0	90612
NCU02414T0	81885
NCU04241T0	85276
NCU08927T0	54788
NCU07172T0	89025
NCU00880T0	85406
NCU03846T0	33477
NCU03846T1	33477
NCU02148T0	29356
NCU03231T0	47614
NCU01433T0	70660
NCU02224T0	82902
NCU10383T1	80440
NCU10383T0	80440
NCU00213T0	63917
NCU00632T0	70997
NCU06091T0	67545
NCU01471T0	43920
NCU01546T0	64368
NCU11266T0	33115
NCU10314T0	46042
NCU11312T0	85758
NCU06153T0	52278
NCU04316T0	78088
NCU06047T0	74777
NCU04335T0	82367
NCU03217T0	37719
NCU04277T0	85224
NCU09673T0	60950
NCU04779T0	86627	26963
NCU06207T0	28450
NCU04124T0	88284
NCU06182T0	67318
NCU06500T0	73961
NCU06402T0	78360	74706
NCU06402T1	78360	74706
NCU00914T0	57744
NCU06694T0	20287
NCU06112T0	55334
NCU06264T0	81859
NCU01776T0	85750
NCU05942T0	81403
NCU05295T0	87371
NCU03935T0	57619
NCU07620T0	35835
NCU04459T0	55798
NCU08561T0	60344
NCU00493T0	90035
NCU09265T0	85362
NCU00587T0	40600
NCU04600T0	85643
NCU02305T0	86778
NCU05558T0	55180
NCU06198T0	48772
NCU07393T0	91530
NCU09816T0	86147
NCU01481T0	57811
NCU06216T0	39795
NCU02960T0	77798
NCU06569T0	88879
NCU01095T0	50606
NCU05862T0	50606
NCU08977T0	32359	90828
NCU00227T0	55493
NCU07071T0	30991
NCU11705T0	68215
NCU01178T0	57978
NCU00575T0	73701
NCU09065T0	30460
NCU07440T0	60166
NCU04013T1	28221
NCU04013T0	28221
NCU04646T0	34043
NCU09064T0	76263
NCU02564T0	30734
NCU06717T0	48071
NCU08036T0	51927
NCU10409T0	47832
NCU02536T0	32861
NCU06493T0	35327
NCU08004T0	32528
NCU11379T0	73563
NCU03317T0	29880
NCU06769T0	76038
NCU00230T0	34686
NCU05686T0	40512
NCU03853T0	75268
NCU08370T0	65824
NCU06211T0	40132	78343
NCU06211T1	40132	78343
NCU03055T0	31150
NCU03695T0	32693
NCU00981T0	70383
NCU00495T0	90087
NCU03888T0	59246
NCU09598T0	33874
NCU09306T0	45364
NCU07266T0	78373
NCU07253T0	70211
NCU01162T0	70211
NCU01637T0	29522
NCU00605T0	54676
NCU04368T0	43969
NCU04770T0	38880
NCU02256T0	68661
NCU06191T0	43206
NCU07528T0	58964
NCU08964T0	77042
NCU01388T0	48097
NCU03764T0	42488
NCU07058T0	1171
NCU06428T0	46601
NCU08001T0	41332
NCU10747T0	41690
NCU08280T0	75910
NCU00164T0	83083
NCU06994T0	35246
NCU05196T0	67817
NCU08968T0	75487
NCU00589T0	32967
NCU02635T0	56149
NCU01702T0	76301
NCU04074T0	74163
NCU08856T0	60142
NCU06563T0	85954
NCU08027T0	75213
NCU00366T0	72556
NCU10272T0	51733
NCU06870T0	90811
NCU10652T0	82126
NCU05580T0	60062	47451	53777
NCU06077T0	60062	47451	53777
NCU01919T0	37903
NCU06057T0	34399
NCU08008T0	85645
NCU00091T0	81171
NCU06921T0	29180
NCU06231T0	79777
NCU08578T0	72098
NCU00790T0	30357
NCU02879T0	63210
NCU04647T0	71233
NCU06550T0	57750
NCU06846T0	80454
NCU06436T0	89908
NCU00522T0	59680
NCU03229T0	40652
NCU04063T0	76043
NCU07691T0	55443
NCU08605T0	65073
NCU11297T0	79198
NCU02833T0	48230
NCU02996T0	47340
NCU01550T0	65737
NCU02585T0	61618
NCU04243T0	90419
NCU04407T0	50882
NCU06440T0	63922
NCU08378T0	87051
NCU02428T0	55133
NCU06534T0	14301
NCU01666T0	80460
NCU06780T0	51919
NCU06192T0	82683
NCU11169T0	89506
NCU03154T0	57761
NCU07188T0	30471
NCU06031T0	73480
NCU10061T0	41423
NCU11457T0	38342
NCU01979T0	62287
NCU03325T0	59048
NCU04733T0	51012
NCU06052T0	57157
NCU03503T0	89290
NCU09183T0	55542
NCU00463T0	55542
NCU02296T0	34891
NCU00963T0	73792
NCU03352T0	87861
NCU11251T0	37533
NCU08427T0	60537
NCU03197T0	56396
NCU01524T0	75296
NCU07965T0	87591
NCU02586T0	31200
NCU00665T0	62920
NCU02147T0	60913
NCU01252T0	82184
NCU07309T0	36448
NCU08762T0	36016
NCU07829T0	66370
NCU06764T0	82713
NCU01564T0	31546
NCU05004T0	32780
NCU00742T0	90446	83071
NCU03393T0	76999
NCU06882T0	52835
NCU07412T0	51175
NCU07701T0	63490
NCU01285T0	43272
NCU00294T0	89215
NCU06347T0	50269
NCU05971T0	67038
NCU07733T0	80857
NCU08035T0	80851
NCU08384T0	89614
NCU00155T0	77168
NCU03304T0	62487
NCU09552T0	88189
NCU00030T0	79520
NCU01161T0	70032
NCU08326T0	29408
NCU00931T0	42797
NCU02263T0	85298
NCU04800T0	83187
NCU03024T0	28179
NCU02005T0	49723
NCU05523T0	29855
NCU08502T0	85801
NCU08340T0	62979	79956
NCU08340T1	62979	79956
NCU00065T0	58121
NCU00337T0	68166
NCU06662T0	34398
NCU02498T0	51711
NCU03166T0	49451
NCU02493T0	61383
NCU07722T0	33379
NCU08687T0	82625
NCU09223T0	88514
NCU01430T0	57213
NCU02533T0	74652
NCU06202T0	44052
NCU06369T0	66867
NCU10044T0	30161
NCU07757T0	87852
NCU08114T0	29041	80517	38981	31830	11314
NCU11342T0	29041	80517	38981	31830	11314
NCU06009T0	37376	38391	31613	37697	47116
NCU02829T0	77262
NCU08048T0	41267
NCU09745T0	46516
NCU09368T0	61569
NCU11173T0	77822
NCU04150T0	6806
NCU00466T0	57984
NCU04337T0	28222
NCU02415T0	89184
NCU03497T0	68095	64944
NCU12152T0	29525
NCU09547T0	61453
NCU09320T0	67165
NCU00173T0	65460
NCU02966T0	56432
NCU06866T0	84563
NCU01831T0	29472
NCU00465T0	49395
NCU11410T0	38480
NCU05876T0	56033
NCU05897T0	58479
NCU07814T0	37773
NCU04245T0	81748
NCU08811T0	65149
NCU09475T0	78426
NCU09115T0	56580	58031	56638	35590	37142
NCU07820T0	29294	51795
NCU01830T0	46345
NCU03018T0	60468
NCU06371T0	31704
NCU03597T0	90280
NCU00913T0	88869
NCU07509T0	37880
NCU04289T0	76493
NCU11568T0	36541
NCU11568T1	36541
NCU08477T0	71522
NCU01084T0	36005
NCU01172T0	66784
NCU02828T0	52465
NCU04378T0	57349
NCU07263T0	32017
NCU07688T0	66424
NCU09600T0	78962
NCU05009T0	88630
NCU05009T1	88630
NCU06419T0	35816
NCU01515T0	80709
NCU03187T0	79384
NCU03953T0	75518
NCU06673T0	34441
NCU05853T0	54022	35662
NCU07199T0	54022	35662
NCU02658T0	68965
NCU04430T0	89245
NCU11744T0	77242
NCU11489T0	81868
NCU01435T0	5847
NCU01667T0	35868
NCU03936T0	56862
NCU06999T0	48545
NCU01256T0	57929
NCU01238T0	85882
NCU03963T0	65182
NCU09290T0	41720
NCU11399T0	54201
NCU02603T0	32280
NCU03659T0	54142
NCU07419T0	33787
NCU08005T0	52035
NCU07874T0	55837
NCU05242T0	67179	42941
NCU01122T0	67179	42941
NCU06454T0	35277
NCU04783T0	75881
NCU00809T0	29297	57768	30035
NCU00801T0	29297	57768	30035
NCU01980T0	48845
NCU03188T0	88335
NCU08878T0	62699
NCU11956T0	66941
NCU01929T0	76360
NCU03207T0	81269
NCU08357T0	89595
NCU01484T0	35392	40058
NCU03981T1	48738
NCU03981T0	48738
NCU10018T0	85655	88714
NCU03369T0	28358
NCU00216T0	68997
NCU02084T0	55948
NCU05513T0	65479
NCU07988T0	33873
NCU04737T0	2658	40594
NCU01069T0	50804
NCU00660T0	87495
NCU02432T0	67190
NCU08273T0	72886
NCU09733T0	65010
NCU03880T0	31198
NCU02409T0	77158
NCU02727T0	83560
NCU06168T0	83454
NCU09892T0	50946
NCU00501T0	46484
NCU03658T0	33459
NCU03633T0	40742
NCU04040T0	38384
NCU01221T0	69349
NCU00891T0	86924
NCU06726T0	82428
NCU02373T0	76018
NCU09311T0	45914
NCU03468T0	59269	31239	45095	58946
NCU01429T0	36392
NCU00553T0	66353
NCU06781T0	4067
NCU03319T0	68974
NCU12009T0	16647
NCU05818T0	84311
NCU11285T0	42355
NCU09930T0	66087
NCU03803T0	38255
NCU03269T0	55226
NCU06540T0	80647
NCU03241T0	78835
NCU03732T0	84519
NCU11453T0	87941
NCU01906T0	88249	31015
NCU01997T0	32202
NCU01179T0	65224
NCU02826T0	51274
NCU00609T0	76016
NCU08022T0	31221
NCU07662T0	39580
NCU06552T0	58095
NCU02226T0	40776
NCU06924T0	40545
NCU07262T0	37673
NCU07884T0	41834
NCU07550T0	91105
NCU11471T0	83261
NCU03297T0	85478
NCU03297T1	85478
NCU02650T0	30390
NCU03972T0	78867
NCU09738T0	34838
NCU07558T0	50504
NCU11864T0	46284
NCU09535T0	70688
NCU02282T0	91106
NCU08346T0	33177
NCU11102T0	31961
NCU07358T0	82348
NCU11181T0	67516
NCU08178T0	76929	31020
NCU02464T0	65385
NCU02965T0	62569
NCU06183T0	32889
NCU08189T0	35732
NCU05720T0	68970
NCU11187T0	87761
NCU07668T0	78175	88213	31966	44978
NCU06341T0	78175	88213	31966	44978
NCU03749T0	31656
NCU03749T1	31656
NCU01446T0	47473
NCU04479T0	28372
NCU00025T0	80295
NCU02413T0	66106
NCU08278T0	77600
NCU08607T0	85013
NCU07452T0	35725	57134
NCU08044T0	80053	52102
NCU02497T0	56859
NCU06336T0	65944
NCU08003T0	83348
NCU09322T0	81785
NCU03504T0	28253
NCU02423T0	83443
NCU08500T0	71938
NCU00489T0	82366
NCU01947T0	83810
NCU07992T0	40230
NCU06199T0	77995
NCU11420T0	83842
NCU00440T0	60945
NCU00919T0	81007
NCU07774T0	34960
NCU07719T0	68990
NCU04391T0	32634	65867	60980	52044	30771
NCU10945T0	32634	65867	60980	52044	30771
NCU09640T0	32634	65867	60980	52044	30771
NCU02562T0	32634	65867	60980	52044	30771
NCU00108T0	20073
NCU01367T0	43371
NCU06679T0	61538
NCU04304T0	90315
NCU09090T0	54534
NCU08385T0	67704
NCU01305T0	39588
NCU03924T0	54946
NCU04454T0	54322
NCU08993T0	61948
NCU00711T0	33428	33429
NCU02814T0	29649
NCU04279T0	43429
NCU03388T0	61642
NCU02104T0	81347
NCU06141T0	47531
NCU04452T0	31316	44456	44614	44613	89722	31957	31958	55621	43720
NCU01464T0	32238
NCU02368T0	60976
NCU03439T0	58842
NCU08595T0	86186
NCU11676T0	68431
NCU03596T0	32834	66845
NCU00777T0	32655
NCU02560T0	37559
NCU11215T0	58891
NCU09747T0	86847
NCU00725T0	31806
NCU01949T0	77059
NCU02289T0	80064
NCU06715T0	81262
NCU06167T0	30340	33613	30034	36120
NCU04069T0	47423
NCU11234T0	33949
NCU00944T0	74130	71203
NCU04015T0	36619
NCU01324T0	57033
NCU03204T0	33268
NCU03145T0	45334
NCU02105T0	60761
NCU02157T0	90569
NCU05252T0	79203
NCU08324T0	86171
NCU03283T0	80437
NCU03283T1	80437
NCU02653T0	62778
NCU02509T0	72706
NCU06712T0	55136
NCU10185T0	40644
NCU09239T0	80864
NCU03789T0	28802	37347
NCU07289T0	85155
NCU07289T1	85155
NCU03859T0	43180
NCU03938T0	77215
NCU07415T0	48996
NCU01165T0	44336	34280
NCU07958T0	45705	57591
NCU00119T0	3580
NCU03715T0	43531
NCU02757T0	55828
NCU01523T0	68134
NCU04553T0	73842
NCU04354T0	88383
NCU06104T0	81457
NCU00193T0	29656
NCU02754T0	83851
NCU09366T0	38885
NCU09035T0	50944
NCU07956T0	69759
NCU05207T0	87327	33820
NCU09876T0	87327	33820
NCU02056T0	60847	44169
NCU00301T0	38780
NCU01895T0	32546
NCU02074T0	67337
NCU06606T0	39828
NCU04503T0	88417
NCU05804T0	86681
NCU09594T0	60912
NCU04554T0	31390
NCU03209T0	31390
NCU04883T0	31390
NCU00182T0	40872
NCU00600T0	45361
NCU04323T0	32048
NCU06193T0	59052
NCU01184T0	56179
NCU06260T0	34053
NCU12124T0	24555
NCU08040T0	62196
NCU09258T0	68049
NCU09896T0	90976
NCU11933T0	80234
NCU00187T0	57236
NCU01993T0	40464
NCU04008T0	30042
NCU05075T0	29031
NCU02618T0	62497
NCU01166T0	82287
NCU07020T0	34149
NCU06268T0	84351
NCU07169T0	56933	65135
NCU00643T0	40172
NCU03282T0	76205
NCU09033T0	33678
NCU04612T1	33851
NCU04612T0	33851
NCU00028T0	36326
NCU02626T0	46342
NCU03711T0	67584
NCU03050T0	85872
NCU09731T0	47790
NCU02948T0	85539	44845
NCU00395T0	52783
NCU01257T0	58362
NCU04443T0	84928
NCU10721T0	34595
NCU00055T0	52208
NCU03556T0	28993
NCU01169T0	76559
NCU02203T0	83901
NCU01552T0	87868
NCU01552T1	87868
NCU07564T0	77439	16494
NCU01990T0	45794
NCU03989T0	31296
NCU07738T0	36967
NCU09091T0	59952
NCU09432T0	77984
NCU01116T0	34303
NCU09117T0	25832
NCU06410T0	63641
NCU09485T0	42658
NCU08989T0	69050
NCU09436T0	84607
NCU09119T0	91482
NCU00523T0	32025
NCU00316T0	54260
NCU00736T0	81395
NCU04511T0	46600
NCU07261T0	39314
NCU06404T0	89948
NCU09758T0	65220
NCU04195T0	72073	75870
NCU08310T0	72073	75870
NCU01072T0	32146
NCU03040T0	35111
NCU01332T0	69588
NCU04815T0	64811
NCU06856T0	87707
NCU01936T0	41858
NCU02425T0	65547
NCU06779T0	83561
NCU07953T0	67332
NCU04874T0	67332
NCU02020T0	33967
NCU03112T0	44816
NCU00236T0	78913
NCU02943T0	52759
NCU03045T0	53311
NCU01784T0	84338
NCU07985T0	34508
NCU01635T0	90527	73330
NCU02690T0	31848
NCU01753T0	78698
NCU08312T0	35091
NCU04727T0	62706
NCU03028T0	85034
NCU04137T0	80446
NCU03441T0	52962
NCU07937T0	54239
NCU11098T0	60952
NCU08389T0	69059
NCU08389T1	69059
NCU03777T0	32846
NCU03855T0	75782
NCU10292T0	47071
NCU03409T0	45555
NCU02982T0	78401
NCU07482T0	42190
NCU09862T0	71892
NCU07516T0	36794
NCU02812T0	90609
NCU04019T0	86133
NCU06578T0	79723
NCU09313T0	90882
NCU07506T0	30014	58067
NCU07506T1	30014	58067
NCU00150T0	34105
NCU00150T1	34105
NCU02283T0	53517
NCU00650T0	69662
NCU03038T0	47482
NCU04446T0	60420
NCU07849T0	70077
NCU07849T1	70077
NCU00655T0	34892
NCU01569T0	53294
NCU05452T0	28766
NCU04541T0	46785
NCU06771T0	37681
NCU06409T0	50166
NCU05250T0	68402
NCU11324T0	30715
NCU07739T0	63445
NCU07911T0	68670
NCU11537T0	66642
NCU10155T0	74461
NCU02877T0	66635	58441	30920
NCU02513T0	68225
NCU07669T0	10913
NCU03988T0	85665
NCU10852T0	32069
NCU03693T0	61314
NCU03102T0	82998
NCU10048T0	38073
NCU09025T0	52015
NCU08683T0	79030
NCU03833T0	87042
NCU03833T1	87042
NCU03237T0	41673
NCU02358T0	88034
NCU06655T0	45215
NCU08959T0	55159
NCU07247T0	80841
NCU00435T0	63022
NCU02670T0	43636
NCU01514T0	78946
NCU10073T0	80641
NCU02375T0	32361
NCU02980T0	44590
NCU01083T0	85160
NCU03678T0	66483
NCU03755T0	66263
NCU06271T0	56130
NCU08823T0	44586
NCU05721T0	83089
NCU06593T0	80106
NCU09843T0	89153
NCU00161T0	42853
NCU01337T0	47181
NCU05302T0	42651
NCU07734T0	30587
NCU06554T0	61736
NCU07457T0	61121
NCU09560T0	34151	63831
NCU00376T0	30449
NCU00978T0	47887
NCU00617T0	60430
NCU02543T0	50446
NCU04133T0	46351
NCU04149T0	56161
NCU02269T0	84609
NCU00434T0	56574
NCU01918T0	49017
NCU03460T0	41956
NCU02744T0	85470
NCU07931T0	31562
NCU06532T0	55711
NCU06701T0	78645
NCU07725T0	73224
NCU01099T0	35930
NCU05394T0	28819
NCU00690T0	83026
NCU04228T0	43511
NCU02113T0	68363
NCU07158T0	37519
NCU07500T0	87531
NCU07499T0	87531
NCU07501T0	87531
NCU03030T0	31908
NCU00117T0	83009
NCU02524T0	66478
NCU06758T0	32169
NCU06332T0	46178
NCU09288T0	28288
NCU09435T0	31379
NCU09658T0	32396
NCU08052T0	82575
NCU05796T0	31824
NCU05796T1	31824
NCU00467T0	12458
NCU03740T0	46942
NCU02333T0	78364
NCU03703T0	89240
NCU12166T0	35457
NCU06465T0	77904
NCU07175T0	39042	64090
NCU01180T0	53989
NCU01568T0	50535
NCU00232T0	65151
NCU00475T0	78465
NCU00169T0	85463
NCU03704T0	65784
NCU03806T0	77282
NCU05234T0	61694
NCU05757T0	62485
NCU06307T0	65359
NCU05364T0	80995
NCU02468T0	41505
NCU02381T0	51913
NCU00105T0	83504
NCU01317T0	69783
NCU04087T0	56388
NCU03887T0	67546
NCU09727T0	55602
NCU07830T0	87510
NCU01368T0	55763
NCU01368T1	55763
NCU07621T0	71850	59345
NCU01008T0	37810
NCU03763T0	40682
NCU03952T0	70098
NCU02808T0	88123
NCU07365T0	89662
NCU00308T0	73698
NCU03426T0	60041
NCU08995T0	52018
NCU01200T1	13387
NCU01200T0	13387
NCU02668T0	89784	69526
NCU02227T0	28027
NCU02378T0	40722
NCU07399T0	40723
NCU08941T0	45267
NCU08661T0	57860
NCU11365T0	61494	64026
NCU06447T0	36928
NCU03177T0	57701
NCU07742T0	53028
NCU05273T0	81251
NCU09897T0	58102
NCU10789T0	61124
NCU00088T0	55335
NCU02431T0	61460
NCU07472T0	31100
NCU07471T0	38898
NCU10483T0	40540
NCU09264T0	89976
NCU04755T0	80289
NCU09551T0	58666
NCU04500T0	68871	48142	91537
NCU01302T0	33182
NCU01705T0	53251
NCU01454T0	57391
NCU05387T0	36697
NCU02555T0	65353
NCU04845T0	47506
NCU04379T0	53898
NCU04153T0	63360
NCU02133T0	89018
NCU02905T0	89371
NCU03466T0	84858
NCU05582T0	61783
NCU11246T0	58131
NCU11480T0	63574	35359
NCU01955T0	36624
NCU00472T0	45823
NCU02726T0	59919
NCU03710T0	56066
NCU06386T0	57548
NCU06039T0	81872
NCU09380T0	80365
NCU11724T0	75322
NCU03802T0	46425
NCU00726T0	87511
NCU07246T0	34547
NCU05606T0	48346
NCU05937T0	53940
NCU11785T0	43096
NCU07435T0	88854
NCU05201T0	31186
NCU04065T0	31186
NCU05037T0	64442	83008
NCU06697T0	51970	63283
NCU04120T0	28876
NCU03623T0	30911
NCU00950T0	72127
NCU04924T0	39206
NCU05304T0	52415
NCU07853T0	40781
NCU06035T0	67392
NCU09608T0	31007
NCU07478T0	66382
NCU08976T0	80911
NCU00519T0	50761
NCU00087T0	82104
NCU04841T0	32905
NCU04202T0	67856
NCU08484T0	30358
NCU06721T0	58482
NCU04640T0	81624
NCU03358T0	72153	56762	36555	58065	32463	42452	34974	39216	49223
NCU06656T0	622
NCU05453T0	31893
NCU05587T0	56314
NCU05517T0	57386
NCU11660T0	62764
NCU00377T0	43881
NCU00924T0	46480
NCU00183T0	68115
NCU01235T0	33476
NCU02961T0	61778
NCU01553T0	87025
NCU05778T0	41017
NCU07492T0	59178
NCU06464T0	79049
NCU11371T0	44069
NCU11201T0	89865
NCU04653T0	29524
NCU06085T0	29524
NCU06431T0	77100	70478
NCU03029T0	39691
NCU02076T0	81210
NCU08111T0	66076
NCU10046T0	57900
NCU00356T0	59290
NCU05305T0	53602
NCU05274T0	78463
NCU11791T0	89007
NCU06043T0	83722	31420
NCU03176T0	28965
NCU01759T0	48452
NCU00667T0	87235
NCU05564T0	40364
NCU04838T0	51473
NCU07290T0	29359
NCU02786T0	85423
NCU08668T0	32082
NCU08070T0	44269
NCU00334T0	59559
NCU03243T0	33012
NCU03538T0	64467
NCU02621T0	81274
NCU06067T0	91075
NCU02675T0	33152
NCU02128T0	65696
NCU04196T0	65994
NCU09161T0	42885
NCU05999T0	82404
NCU00422T0	67940
NCU00422T1	67940
NCU08395T0	37279
NCU08395T1	37279
NCU04534T0	76411
NCU04312T0	76411
NCU05783T0	16981
NCU01444T0	64341
NCU04523T0	40669
NCU06025T0	30813
NCU11243T0	34292
NCU10618T0	50523
NCU07542T0	82779
NCU01657T0	82827
NCU02693T0	71224
NCU04189T0	67999
NCU07456T0	40556
NCU07879T0	37588
NCU04302T0	85060
NCU02437T0	37161	73490
NCU02466T0	4679
NCU04009T0	31470
NCU04097T0	70378
NCU05623T0	78459
NCU11773T0	28836
NCU06530T0	83712
NCU06922T0	85407
NCU06648T0	91506
NCU02137T0	33798
NCU02463T0	84906
NCU01948T0	67316	46510
NCU02940T0	42196
NCU04725T0	48829
NCU06877T0	30692
NCU04159T0	60429
NCU05542T0	66841
NCU04328T0	85558
NCU08296T0	50481
NCU00895T0	51244
NCU01163T0	48539
NCU00443T0	80880
NCU03335T0	62909
NCU06595T0	58550
NCU06993T0	54744
NCU08904T0	42470
NCU08671T0	52257
NCU02168T0	34004
NCU00622T0	52303
NCU03796T0	29203
NCU01279T0	62788
NCU00675T0	76300
NCU06718T0	28531
NCU04699T0	56448
NCU03186T0	78111
NCU05426T0	60492
NCU03545T0	73960
NCU05290T0	90848
NCU09803T0	51354
NCU11109T0	82401
NCU02435T0	73488	85793
NCU03610T0	40298
NCU05983T0	65046
NCU11386T0	36516
NCU04810T0	37112
NCU00624T0	70293
NCU05293T0	44458
NCU02374T0	82327
NCU06227T0	52942
NCU04156T0	73274
NCU07446T0	60924
NCU07446T1	60924
NCU01517T0	33726
NCU07437T0	8958
NCU04191T0	55876
NCU08425T0	46289
NCU06108T0	71247
NCU09571T0	33825
NCU06745T0	51125	59330
NCU07682T1	51037
NCU07682T0	51037
NCU06559T0	35865
NCU03238T0	88627
NCU00513T0	33361
NCU00199T0	40727
NCU01342T0	65279
NCU01695T0	66088
NCU01441T0	72696
NCU02725T0	63276
NCU05296T0	54133
NCU06497T0	52683
NCU06969T0	65227
NCU09699T0	62621
NCU01414T0	67427
NCU05982T0	31991
NCU05554T0	48494
NCU02299T0	74654	28468
NCU02048T0	55861
NCU00669T0	86222
NCU01779T0	76567
NCU04165T0	53348
NCU06845T0	32420
[truncated: 1,420 more rows]
