# Supplementary material for: Evolutionary Conservation and Diversification of Puf RNA Binding Proteins and Their mRNA Targets
Source: PLoS Biol. 2015 Nov 20;13(11):e1002307. doi: 10.1371/journal.pbio.1002307 (PMC4654594; doi:10.1371/journal.pbio.1002307)
Supplement: S4 Dataset — (ZIP) [file pbio.1002307.s004.zip › N.crassa.fa_P.tritici-repentis.fa.txt]

NCU06976T0	PTRT_03132
NCU01379T0	PTRT_10896
NCU07832T0	PTRT_10318
NCU05837T0	PTRT_02662
NCU01744T0	PTRT_03987
NCU08535T0	PTRT_01915
NCU06468T0	PTRT_09719
NCU07307T0	PTRT_08255
NCU02685T0	PTRT_07941
NCU05803T0	PTRT_11549
NCU04548T0	PTRT_06370
NCU06871T0	PTRT_06312
NCU07308T0	PTRT_08254
NCU08287T0	PTRT_08903
NCU00551T0	PTRT_00322
NCU05608T0	PTRT_08546
NCU00459T0	PTRT_09794
NCU08501T0	PTRT_05433
NCU08267T0	PTRT_08236
NCU11669T0	PTRT_01006
NCU02510T0	PTRT_08791
NCU09740T0	PTRT_09192
NCU04352T0	PTRT_05004
NCU07702T0	PTRT_05049
NCU05620T0	PTRT_02643
NCU00239T0	PTRT_10220
NCU09012T0	PTRT_01050
NCU05238T0	PTRT_09010
NCU00743T0	PTRT_02912
NCU02103T0	PTRT_04620
NCU03350T0	PTRT_06036
NCU04350T0	PTRT_05005
NCU02505T0	PTRT_08792
NCU04569T0	PTRT_11511
NCU08993T0	PTRT_03426
NCU07658T0	PTRT_04935
NCU09367T0	PTRT_02953
NCU03234T0	PTRT_02080
NCU10009T0	PTRT_10889
NCU07556T0	PTRT_00206
NCU03584T0	PTRT_03323
NCU09866T0	PTRT_06487
NCU05591T0	PTRT_01501
NCU02762T0	PTRT_00762
NCU09830T0	PTRT_09303
NCU08056T0	PTRT_02794
NCU04898T0	PTRT_05119
NCU02677T0	PTRT_07586
NCU06733T0	PTRT_07748
NCU01638T0	PTRT_01896
NCU07378T0	PTRT_07725
NCU04161T0	PTRT_02994
NCU03575T0	PTRT_00201	PTRT_09269
NCU00352T0	PTRT_09642
NCU08276T0	PTRT_08495
NCU01238T0	PTRT_11043
NCU10143T0	PTRT_01071
NCU03591T0	PTRT_01077
NCU07866T0	PTRT_08529
NCU01431T0	PTRT_03418
NCU01197T0	PTRT_00859
NCU07870T0	PTRT_08687
NCU03042T0	PTRT_07986
NCU06294T0	PTRT_02599	PTRT_06844
NCU00274T0	PTRT_05951
NCU07679T0	PTRT_11170
NCU03263T0	PTRT_08128
NCU06318T0	PTRT_08962
NCU04865T0	PTRT_12149
NCU08919T0	PTRT_01024
NCU03986T0	PTRT_02483
NCU07922T0	PTRT_05025
NCU06678T0	PTRT_10866
NCU09357T0	PTRT_04724
NCU02111T0	PTRT_07644
NCU05425T0	PTRT_01447
NCU01951T0	PTRT_07208
NCU05120T0	PTRT_04610
NCU01768T0	PTRT_05686
NCU02494T0	PTRT_02021
NCU08685T0	PTRT_10920
NCU01192T0	PTRT_09955
NCU01820T0	PTRT_04217
NCU08023T0	PTRT_08834
NCU02083T0	PTRT_07414
NCU02815T0	PTRT_04528
NCU01140T0	PTRT_01935
NCU09219T0	PTRT_06352
NCU03818T0	PTRT_03525
NCU02349T0	PTRT_02278
NCU04242T0	PTRT_09911
NCU09297T0	PTRT_11672
NCU09324T0	PTRT_07569
NCU07443T0	PTRT_05351
NCU03116T0	PTRT_10268
NCU04090T0	PTRT_06680
NCU06171T0	PTRT_02900
NCU03305T0	PTRT_08738
NCU04370T0	PTRT_08990
NCU08616T0	PTRT_02006
NCU02572T0	PTRT_07959
NCU02728T0	PTRT_07773
NCU09903T0	PTRT_05592
NCU04736T0	PTRT_09052
NCU01680T0	PTRT_03486
NCU05267T0	PTRT_05008
NCU11202T0	PTRT_07210
NCU03065T0	PTRT_00436
NCU06338T0	PTRT_02676
NCU09063T0	PTRT_03307
NCU04404T0	PTRT_11397
NCU01510T0	PTRT_05722
NCU04348T0	PTRT_05135
NCU07027T0	PTRT_05205
NCU03955T0	PTRT_02549
NCU10066T0	PTRT_02000
NCU00018T0	PTRT_05837
NCU00018T1	PTRT_05837
NCU00461T0	PTRT_11478
NCU01143T0	PTRT_05557
NCU02554T0	PTRT_11916
NCU06278T0	PTRT_05543
NCU04021T0	PTRT_02757
NCU04766T0	PTRT_08402
NCU07700T0	PTRT_04924
NCU06544T0	PTRT_00868
NCU06365T0	PTRT_11330
NCU06488T0	PTRT_01137
NCU09975T0	PTRT_05113
NCU11188T0	PTRT_08160
NCU04834T0	PTRT_06624
NCU04720T0	PTRT_04974
NCU02230T0	PTRT_11532
NCU05046T0	PTRT_11526
NCU08341T0	PTRT_04777	PTRT_11799
NCU02357T0	PTRT_03384
NCU08377T0	PTRT_11660
NCU01857T0	PTRT_08528
NCU03060T0	PTRT_00570
NCU08135T0	PTRT_06916
NCU06832T0	PTRT_00767
NCU00104T0	PTRT_10503
NCU05802T0	PTRT_11550
NCU06272T0	PTRT_05900
NCU01747T0	PTRT_11412
NCU07404T0	PTRT_07708
NCU02833T0	PTRT_04800
NCU01675T0	PTRT_06057
NCU08603T0	PTRT_00653
NCU00021T0	PTRT_00167
NCU00579T0	PTRT_10519
NCU03440T0	PTRT_08391
NCU03363T0	PTRT_03925
NCU08439T0	PTRT_01681
NCU08399T0	PTRT_04244
NCU03539T0	PTRT_04114
NCU02544T0	PTRT_07279
NCU00621T0	PTRT_07356
NCU01772T0	PTRT_03482
NCU01315T0	PTRT_04965
NCU00276T0	PTRT_10091
NCU01939T0	PTRT_08544
NCU00040T0	PTRT_07151
NCU09450T0	PTRT_07431
NCU01318T0	PTRT_04435
NCU04611T0	PTRT_02542
NCU12032T0	PTRT_07952
NCU08373T0	PTRT_07816
NCU05895T0	PTRT_03267
NCU00681T0	PTRT_02198
NCU01833T0	PTRT_01906
NCU08036T0	PTRT_08981
NCU05200T0	PTRT_11643
NCU00671T0	PTRT_01818
NCU00712T0	PTRT_10705
NCU01272T0	PTRT_02877
NCU09463T0	PTRT_06096
NCU04203T0	PTRT_10838
NCU08828T0	PTRT_11299
NCU02794T0	PTRT_02838
NCU07854T0	PTRT_08181
NCU02366T0	PTRT_03365
NCU00668T0	PTRT_00396
NCU01992T0	PTRT_06960
NCU03794T0	PTRT_09442
NCU05261T0	PTRT_03065
NCU07546T0	PTRT_02532
NCU04472T0	PTRT_10886
NCU01965T0	PTRT_07615
NCU11255T0	PTRT_11570
NCU06123T0	PTRT_01859
NCU03010T0	PTRT_05643
NCU02475T0	PTRT_08494
NCU07011T0	PTRT_08445
NCU04327T0	PTRT_01863
NCU12096T0	PTRT_11565
NCU05239T0	PTRT_03095
NCU02669T0	PTRT_08108
NCU06868T0	PTRT_01746
NCU09228T0	PTRT_02720
NCU06122T0	PTRT_11621
NCU06500T0	PTRT_05515
NCU03611T0	PTRT_01430
NCU05270T0	PTRT_05003
NCU01912T0	PTRT_07309
NCU00396T0	PTRT_10185
NCU01164T0	PTRT_06882
NCU06512T0	PTRT_04270
NCU05185T0	PTRT_11381
NCU03127T0	PTRT_04755
NCU03947T0	PTRT_04214
NCU07319T0	PTRT_03076
NCU06738T0	PTRT_06151
NCU02131T0	PTRT_11356
NCU10497T0	PTRT_07734
NCU03592T0	PTRT_05992
NCU08021T0	PTRT_05134
NCU09516T0	PTRT_05875
NCU03937T0	PTRT_00926
NCU03071T0	PTRT_00727
NCU03364T0	PTRT_00769
NCU07565T0	PTRT_10802
NCU04142T0	PTRT_07391
NCU00939T0	PTRT_04605
NCU03051T0	PTRT_07774
NCU05194T0	PTRT_08961
NCU02566T0	PTRT_07655
NCU11273T0	PTRT_05450
NCU00796T0	PTRT_07739
NCU07412T0	PTRT_07658
NCU04121T0	PTRT_00081
NCU02539T0	PTRT_02158
NCU01625T0	PTRT_00352
NCU06284T0	PTRT_08682
NCU08115T0	PTRT_02865
NCU02391T0	PTRT_01772
NCU04077T0	PTRT_06709
NCU02583T0	PTRT_04670
NCU09730T0	PTRT_01630
NCU04035T0	PTRT_00508
NCU11350T0	PTRT_08747
NCU07999T0	PTRT_11180
NCU04251T0	PTRT_02340
NCU08001T0	PTRT_03022
NCU02830T0	PTRT_02734
NCU06785T0	PTRT_00783
NCU03897T0	PTRT_06616
NCU11228T0	PTRT_00721
NCU03875T0	PTRT_02266
NCU05422T0	PTRT_00931
NCU00424T0	PTRT_09677
NCU09602T0	PTRT_02664
NCU00770T0	PTRT_08780
NCU09610T0	PTRT_03492
NCU01765T0	PTRT_03623
NCU03463T0	PTRT_01405
NCU02011T0	PTRT_10354
NCU05360T0	PTRT_08132
NCU00095T0	PTRT_01247
NCU00927T0	PTRT_07316
NCU07276T0	PTRT_03399
NCU06687T0	PTRT_11008
NCU04385T0	PTRT_11163
NCU01648T0	PTRT_03597
NCU08336T0	PTRT_08112
NCU09808T0	PTRT_08097
NCU06481T0	PTRT_00747
NCU01659T0	PTRT_04175
NCU01632T0	PTRT_01344
NCU01612T0	PTRT_00475
NCU03797T0	PTRT_09516
NCU02630T0	PTRT_00549
NCU01323T0	PTRT_07093
NCU03808T0	PTRT_03999
NCU09118T0	PTRT_07613
NCU08875T0	PTRT_06120
NCU10283T0	PTRT_06211
NCU11660T0	PTRT_11027
NCU08054T0	PTRT_05343
NCU08382T0	PTRT_04648
NCU00573T0	PTRT_10169
NCU06836T0	PTRT_05335
NCU08674T0	PTRT_00464
NCU07440T0	PTRT_05712
NCU04100T0	PTRT_10879
NCU07837T0	PTRT_08438
NCU09993T0	PTRT_04795
NCU02082T0	PTRT_07802
NCU08009T0	PTRT_04943
NCU03479T0	PTRT_10171
NCU04095T0	PTRT_11013
NCU04749T0	PTRT_00717
NCU05770T0	PTRT_09343
NCU00481T0	PTRT_10875
NCU04838T0	PTRT_01559
NCU05429T0	PTRT_03703
NCU05429T1	PTRT_03703
NCU06183T0	PTRT_01246
NCU07831T0	PTRT_08272
NCU06624T0	PTRT_03131
NCU09332T0	PTRT_08113
NCU06767T0	PTRT_06010
NCU08441T0	PTRT_01683
NCU11324T0	PTRT_07528
NCU03877T1	PTRT_02689
NCU03877T0	PTRT_02689
NCU07002T0	PTRT_01121
NCU08898T0	PTRT_03725
NCU06484T0	PTRT_07232
NCU07487T0	PTRT_07643
NCU01328T0	PTRT_05457
NCU05901T0	PTRT_03205
NCU08270T0	PTRT_08809
NCU01751T0	PTRT_05824
NCU01171T0	PTRT_09509
NCU09537T0	PTRT_02830
NCU03273T0	PTRT_08762
NCU08693T0	PTRT_11256
NCU08926T0	PTRT_04480
NCU01486T0	PTRT_03927
NCU08791T0	PTRT_04744
NCU04947T0	PTRT_08293
NCU03811T0	PTRT_03799
NCU02048T0	PTRT_00731
NCU03669T0	PTRT_09852
NCU05634T0	PTRT_00823
NCU00642T0	PTRT_00739
NCU02515T0	PTRT_07545
NCU11027T0	PTRT_02810
NCU08689T0	PTRT_08892
NCU05777T0	PTRT_11684
NCU08889T0	PTRT_11078
NCU02979T0	PTRT_08116
NCU02747T0	PTRT_07769
NCU08118T0	PTRT_08772
NCU08064T0	PTRT_02998
NCU09706T0	PTRT_06243
NCU01187T0	PTRT_01042
NCU09721T0	PTRT_01971
NCU01478T0	PTRT_00141
NCU06199T0	PTRT_10794
NCU06011T0	PTRT_10428	PTRT_05104
NCU04652T0	PTRT_03004
NCU01369T0	PTRT_02942
NCU08303T0	PTRT_09201
NCU10397T0	PTRT_09365
NCU00336T0	PTRT_10520
NCU09191T0	PTRT_11517
NCU03784T0	PTRT_08749
NCU09425T0	PTRT_04239
NCU05132T0	PTRT_04740
NCU07498T0	PTRT_07140
NCU09741T0	PTRT_09191
NCU01817T0	PTRT_02073
NCU04623T0	PTRT_05679
NCU00121T0	PTRT_09613
NCU02208T0	PTRT_02712
NCU06268T0	PTRT_05956
NCU01229T0	PTRT_01312
NCU06508T0	PTRT_03778
NCU03220T0	PTRT_07954
NCU00281T0	PTRT_00109
NCU04104T0	PTRT_03678
NCU05650T0	PTRT_06681
NCU03139T0	PTRT_04659
NCU00629T0	PTRT_08145
NCU05204T0	PTRT_05231
NCU01157T0	PTRT_09891
NCU07872T0	PTRT_08273
NCU10400T0	PTRT_04940
NCU07351T0	PTRT_03158
NCU08119T0	PTRT_08773
NCU04221T0	PTRT_02690
NCU09438T0	PTRT_06466
NCU02036T0	PTRT_05356
NCU10747T0	PTRT_06238
NCU07473T0	PTRT_04625
NCU11953T0	PTRT_00416
NCU09552T0	PTRT_08540
NCU06355T0	PTRT_11281
NCU03657T1	PTRT_04008
NCU03657T0	PTRT_04008
NCU01207T0	PTRT_10878
NCU01643T0	PTRT_01514
NCU03992T0	PTRT_01881
NCU09711T0	PTRT_02066
NCU05232T0	PTRT_03036
NCU07712T0	PTRT_00910
NCU06459T0	PTRT_09392
NCU03321T0	PTRT_00503
NCU10733T0	PTRT_01649
NCU06444T0	PTRT_09341
NCU01335T0	PTRT_04068
NCU04059T0	PTRT_02385
NCU02978T0	PTRT_08049
NCU05454T0	PTRT_04409
NCU05268T0	PTRT_05009
NCU11282T0	PTRT_08942
NCU02276T0	PTRT_03387
NCU01479T0	PTRT_00015
NCU02578T0	PTRT_07642
NCU02717T0	PTRT_00665
NCU03641T0	PTRT_07043
NCU02955T0	PTRT_07041
NCU03045T0	PTRT_07880
NCU04229T0	PTRT_10301
NCU05041T0	PTRT_01982
NCU01255T0	PTRT_05504
NCU00200T0	PTRT_10051
NCU03804T0	PTRT_11031
NCU08147T0	PTRT_09434
NCU06429T0	PTRT_00981
NCU03690T0	PTRT_10556
NCU03648T0	PTRT_00126
NCU02580T0	PTRT_07653
NCU00495T0	PTRT_03537
NCU00436T0	PTRT_09934
NCU05296T0	PTRT_03573
NCU04076T0	PTRT_07844
NCU01539T0	PTRT_05440
NCU01540T0	PTRT_06212
NCU02233T0	PTRT_06459
NCU04512T0	PTRT_08350
NCU03786T0	PTRT_10893
NCU03650T0	PTRT_01252
NCU02134T0	PTRT_11458
NCU09873T0	PTRT_01384
NCU03292T0	PTRT_11704
NCU08000T0	PTRT_11097
NCU02380T0	PTRT_06305
NCU03982T0	PTRT_06604
NCU03966T0	PTRT_06818
NCU04343T0	PTRT_09205
NCU06605T0	PTRT_08974
NCU06626T0	PTRT_09065
NCU09923T0	PTRT_06788
NCU01569T0	PTRT_00716
NCU08920T0	PTRT_01254
NCU06715T0	PTRT_03800
NCU11296T0	PTRT_11339
NCU07982T0	PTRT_08644
NCU03024T0	PTRT_07519
NCU00430T0	PTRT_05832
NCU04674T0	PTRT_05761
NCU02800T0	PTRT_07529
NCU02053T0	PTRT_00349
NCU01953T0	PTRT_10815
NCU06503T0	PTRT_05513
NCU06503T1	PTRT_05513
NCU04768T0	PTRT_11857
NCU05269T0	PTRT_04937
NCU05269T1	PTRT_04937
NCU09432T0	PTRT_03304
NCU06352T0	PTRT_08329
NCU07280T0	PTRT_11237
NCU04606T0	PTRT_02297
NCU06265T0	PTRT_05539
NCU00488T0	PTRT_00048
NCU07554T0	PTRT_01993
NCU01985T0	PTRT_07447
NCU05242T0	PTRT_11331
NCU00405T0	PTRT_01144
NCU02319T0	PTRT_03659
NCU05956T0	PTRT_02967
NCU09869T0	PTRT_01400
NCU09700T0	PTRT_03220
NCU06684T0	PTRT_11004
NCU06264T0	PTRT_09982
NCU04531T0	PTRT_09101	PTRT_01800	PTRT_12015
NCU01589T0	PTRT_01222
NCU03219T0	PTRT_07955
NCU01119T0	PTRT_10957
NCU05029T0	PTRT_02298
NCU03357T0	PTRT_04100
NCU02387T0	PTRT_06460
NCU06030T0	PTRT_07237
NCU06579T0	PTRT_08911
NCU04051T0	PTRT_00878
NCU03505T0	PTRT_03674
NCU04280T0	PTRT_04404
NCU03980T0	PTRT_06774
NCU09909T0	PTRT_04581
NCU09709T0	PTRT_06327
NCU10337T0	PTRT_01573
NCU06394T0	PTRT_08209
NCU04952T0	PTRT_09414
NCU04755T0	PTRT_00843
NCU01249T0	PTRT_05920
NCU03235T0	PTRT_07523
NCU00010T0	PTRT_10620
NCU00901T0	PTRT_04512
NCU08642T0	PTRT_10294
NCU09496T0	PTRT_09820
NCU11965T0	PTRT_03595
NCU09281T0	PTRT_02367
NCU04579T0	PTRT_09402
NCU03814T0	PTRT_03721
NCU02514T0	PTRT_07548
NCU09111T0	PTRT_01008
NCU01241T0	PTRT_07075
NCU03387T0	PTRT_02251
NCU07669T0	PTRT_02401
NCU08002T0	PTRT_05129
NCU04669T0	PTRT_01846
NCU01813T0	PTRT_03598
NCU02689T0	PTRT_08014
NCU09377T0	PTRT_08110
NCU09377T1	PTRT_08110
NCU08755T0	PTRT_00224
NCU10043T0	PTRT_01792
NCU10775T0	PTRT_06283
NCU04648T0	PTRT_02392
NCU03819T0	PTRT_03524
NCU04279T0	PTRT_04092
NCU01417T0	PTRT_11554
NCU03661T0	PTRT_03693
NCU08110T0	PTRT_11429
NCU01498T0	PTRT_00765
NCU06438T0	PTRT_11026
NCU04721T0	PTRT_02594
NCU02091T0	PTRT_10638
NCU04615T0	PTRT_04523
NCU04448T0	PTRT_08879
NCU06578T0	PTRT_00892
NCU04303T0	PTRT_04413
NCU01797T0	PTRT_00583
NCU04790T0	PTRT_06805
NCU01465T0	PTRT_09362
NCU03108T0	PTRT_10727
NCU02701T0	PTRT_00518
NCU04167T0	PTRT_04448
NCU07839T0	PTRT_08590
NCU09267T0	PTRT_04261
NCU01089T0	PTRT_07095
NCU06143T0	PTRT_10743
NCU04105T0	PTRT_03677
NCU00656T0	PTRT_09485
NCU08484T0	PTRT_03648
NCU04610T0	PTRT_02428
NCU02075T0	PTRT_07854
NCU00273T0	PTRT_05950
NCU04054T0	PTRT_00847
NCU10058T0	PTRT_08566
NCU07082T0	PTRT_07784
NCU06138T0	PTRT_11335
NCU03628T0	PTRT_02779
NCU00205T0	PTRT_07096
NCU01853T0	PTRT_11606
NCU07690T0	PTRT_11311
NCU02629T0	PTRT_03984
NCU00567T0	PTRT_05652
NCU08515T0	PTRT_06094
NCU04380T0	PTRT_11194
NCU03652T0	PTRT_02937
NCU07269T0	PTRT_10937
NCU00406T0	PTRT_00979
NCU00447T0	PTRT_06000
NCU06216T0	PTRT_11002
NCU10007T0	PTRT_06196
NCU10007T1	PTRT_06196
NCU02793T0	PTRT_02062
NCU08309T0	PTRT_09008
NCU02110T0	PTRT_04785
NCU09266T0	PTRT_07999
NCU10311T0	PTRT_03383
NCU01843T0	PTRT_02546
NCU04319T0	PTRT_02328
NCU07691T0	PTRT_08342
NCU07523T0	PTRT_10545
NCU07012T0	PTRT_03050
NCU00890T0	PTRT_10357
NCU09468T0	PTRT_03479
NCU04433T0	PTRT_04828
NCU02287T0	PTRT_07045
NCU01701T0	PTRT_08461
NCU05858T0	PTRT_06202
NCU07971T0	PTRT_08599
NCU04535T0	PTRT_01528
NCU02803T0	PTRT_08713
NCU06308T0	PTRT_09068
NCU03061T0	PTRT_00569
NCU03098T0	PTRT_01795
NCU02207T0	PTRT_02777
NCU04230T0	PTRT_02520
NCU12039T0	PTRT_03285
NCU00117T0	PTRT_01068
NCU06666T0	PTRT_05447
NCU05289T0	PTRT_11295
NCU04117T0	PTRT_02051
NCU06192T0	PTRT_01192
NCU09469T0	PTRT_03731
NCU04125T0	PTRT_10485
NCU01824T0	PTRT_11440
NCU07375T0	PTRT_07581
NCU08468T0	PTRT_04341
NCU02003T0	PTRT_00298
NCU04799T0	PTRT_01449
NCU06099T0	PTRT_03359
NCU09313T0	PTRT_07835
NCU11180T0	PTRT_07139
NCU07407T0	PTRT_07805
NCU04245T0	PTRT_02336
NCU06804T0	PTRT_00524
NCU06189T0	PTRT_01122
NCU00896T0	PTRT_07071
NCU00943T0	PTRT_11133
NCU08294T0	PTRT_08828
NCU09485T0	PTRT_10549
NCU09688T0	PTRT_11063
NCU04044T0	PTRT_01556
NCU01161T0	PTRT_10025
NCU08858T0	PTRT_03730
NCU01172T0	PTRT_10952
NCU09793T0	PTRT_01390
NCU00172T0	PTRT_07508
NCU06182T0	PTRT_05608
NCU00206T0	PTRT_09446
NCU05923T0	PTRT_09446
NCU03036T0	PTRT_07624
NCU09071T0	PTRT_05674
NCU07281T0	PTRT_11238
NCU05939T0	PTRT_02651
NCU06869T0	PTRT_02057
NCU02696T0	PTRT_00504
NCU06202T0	PTRT_00086
NCU06994T0	PTRT_00759
NCU04784T0	PTRT_01558
NCU02066T0	PTRT_04780
NCU05622T0	PTRT_06500
NCU10073T0	PTRT_08079
NCU04850T0	PTRT_03714
NCU07481T0	PTRT_07738
NCU02626T0	PTRT_02781
NCU02797T0	PTRT_10125
NCU02965T0	PTRT_00939
NCU06407T0	PTRT_03571
NCU06842T0	PTRT_06159
NCU07330T0	PTRT_11680
NCU11170T0	PTRT_01104
NCU04938T0	PTRT_08512
NCU09443T0	PTRT_07007
NCU02840T0	PTRT_08117
NCU02617T0	PTRT_04579
NCU05582T0	PTRT_08418
NCU08316T0	PTRT_10045
NCU04614T0	PTRT_02254
NCU01499T0	PTRT_06186
NCU05430T0	PTRT_03702
NCU11866T0	PTRT_00274
NCU07068T0	PTRT_07437
NCU08897T0	PTRT_05458
NCU09580T0	PTRT_09633
NCU11294T0	PTRT_03094
NCU11238T0	PTRT_05341
NCU02511T0	PTRT_01225
NCU02416T0	PTRT_01999
NCU01702T0	PTRT_08146
NCU11379T0	PTRT_00941
NCU03783T0	PTRT_08748
NCU09545T0	PTRT_09524
NCU04800T0	PTRT_01526
NCU02010T0	PTRT_10541
NCU06929T0	PTRT_07456
NCU01470T0	PTRT_05782
NCU11271T0	PTRT_00629
NCU07698T0	PTRT_05172
NCU08771T0	PTRT_04916
NCU03117T0	PTRT_10269
NCU04223T0	PTRT_02603
NCU09906T0	PTRT_02603
NCU09265T0	PTRT_08000
NCU02839T0	PTRT_08118
NCU00269T0	PTRT_03952
NCU07930T0	PTRT_00879
NCU11169T0	PTRT_06996
NCU11453T0	PTRT_10617
NCU11587T0	PTRT_08776
NCU09488T0	PTRT_10186
NCU00112T0	PTRT_01084
NCU00680T0	PTRT_05390
NCU01000T1	PTRT_07493
NCU01000T0	PTRT_07493
NCU02127T0	PTRT_02178
NCU04474T0	PTRT_06724
NCU06783T0	PTRT_00782
NCU03100T0	PTRT_02275
NCU00163T0	PTRT_09391
NCU07334T0	PTRT_05939
NCU08298T0	PTRT_05197
NCU05212T0	PTRT_09764
NCU00355T0	PTRT_01775
NCU08928T0	PTRT_11571
NCU06342T0	PTRT_09939
NCU03658T0	PTRT_02824
NCU03815T0	PTRT_03722
NCU00477T0	PTRT_10461
NCU03509T0	PTRT_08731
NCU09142T0	PTRT_08095
NCU09202T0	PTRT_08646
NCU01554T0	PTRT_04126
NCU09861T0	PTRT_06682
NCU01968T0	PTRT_03403
NCU07567T0	PTRT_10820
NCU00793T0	PTRT_02868
NCU04410T0	PTRT_11385
NCU00202T0	PTRT_09475
NCU04414T0	PTRT_08532
NCU02906T0	PTRT_10613
NCU03415T0	PTRT_00933
NCU02810T0	PTRT_08789
NCU06918T0	PTRT_11196
NCU02225T0	PTRT_03621
NCU09758T0	PTRT_04366
NCU06735T0	PTRT_08800
NCU06075T0	PTRT_07429
NCU06075T1	PTRT_07429
NCU11246T0	PTRT_02131
NCU03727T0	PTRT_03602
NCU11239T0	PTRT_05410
NCU09746T0	PTRT_08978
NCU11175T0	PTRT_10376
NCU08153T0	PTRT_10243
NCU00081T0	PTRT_00118
NCU02407T0	PTRT_01763
NCU01692T0	PTRT_03628
NCU03032T0	PTRT_08533
NCU05680T0	PTRT_10015
NCU04130T0	PTRT_01602
NCU09715T0	PTRT_00383
NCU00340T0	PTRT_01095
NCU04166T0	PTRT_00620
NCU09349T0	PTRT_02566
NCU06761T0	PTRT_06012
NCU06971T0	PTRT_08816
NCU03137T0	PTRT_04703
NCU00261T0	PTRT_09584
NCU10018T0	PTRT_01424
NCU09227T0	PTRT_03193
NCU06279T0	PTRT_08324
NCU00984T0	PTRT_02514
NCU04124T0	PTRT_10486
NCU03776T0	PTRT_01799	PTRT_09095
NCU02524T0	PTRT_02945
NCU03200T0	PTRT_08166
NCU07059T0	PTRT_06801
NCU08499T0	PTRT_06034
NCU08283T0	PTRT_08905
NCU04505T0	PTRT_00867
NCU08357T0	PTRT_07145
NCU09120T0	PTRT_07588
NCU01654T0	PTRT_03644
NCU02632T0	PTRT_11399
NCU00046T0	PTRT_07404
NCU08888T0	PTRT_00196
NCU09104T0	PTRT_00954
NCU11397T0	PTRT_09948
NCU06882T0	PTRT_01825
NCU06881T0	PTRT_01903
NCU02057T0	PTRT_07596
NCU01644T0	PTRT_01515
NCU08272T0	PTRT_08149
NCU09132T0	PTRT_07815
NCU08195T0	PTRT_01940
NCU07313T0	PTRT_05144
NCU00790T0	PTRT_11668
NCU02482T0	PTRT_05342
NCU02482T1	PTRT_05342
NCU02482T2	PTRT_05342
NCU03125T0	PTRT_04491
NCU07710T0	PTRT_09050
NCU04241T0	PTRT_11445
NCU12152T0	PTRT_11506
NCU03954T0	PTRT_09833
NCU03954T1	PTRT_09833
NCU01376T0	PTRT_07261
NCU05888T0	PTRT_06471
NCU04511T0	PTRT_08351
NCU06144T0	PTRT_10266
NCU09374T0	PTRT_10606
NCU06854T0	PTRT_03959
NCU02616T0	PTRT_04578
NCU02680T0	PTRT_07868
NCU11284T0	PTRT_01615
NCU05600T0	PTRT_08492
NCU09642T0	PTRT_05046
NCU02534T0	PTRT_07609
NCU05266T0	PTRT_05275
NCU09770T0	PTRT_05252
NCU08719T0	PTRT_10515
NCU09513T0	PTRT_09793
NCU02409T0	PTRT_02283
NCU01997T0	PTRT_06949
NCU07064T0	PTRT_11242
NCU11384T0	PTRT_07287
NCU11384T1	PTRT_07287
NCU04439T0	PTRT_00915
NCU00721T0	PTRT_07513
NCU08325T0	PTRT_03932
NCU09673T0	PTRT_01168
NCU03965T0	PTRT_06819
NCU02498T0	PTRT_11586
NCU06026T0	PTRT_09128
NCU06656T0	PTRT_09927
NCU07119T0	PTRT_10433	PTRT_10437
NCU00789T0	PTRT_02970
NCU01758T0	PTRT_03814
NCU05069T0	PTRT_01677
NCU09894T0	PTRT_00863
NCU10008T0	PTRT_05676
NCU04020T0	PTRT_11451
NCU06441T0	PTRT_09522
NCU02260T0	PTRT_03339
NCU01234T0	PTRT_09541
NCU09435T0	PTRT_06347
NCU04750T0	PTRT_00553
NCU04435T0	PTRT_03746
NCU03330T0	PTRT_00568
NCU11861T0	PTRT_01199
NCU06834T0	PTRT_05334
NCU07688T0	PTRT_05107
NCU09033T0	PTRT_04631
NCU09079T0	PTRT_05405
NCU07420T0	PTRT_07750
NCU07092T0	PTRT_11146
NCU06215T0	PTRT_01087
NCU05278T0	PTRT_04922
NCU11050T0	PTRT_03346
NCU09657T0	PTRT_05274
NCU07395T0	PTRT_10008
NCU04110T0	PTRT_00022
NCU03312T0	PTRT_11691
NCU09757T0	PTRT_10488
NCU04015T0	PTRT_06717
NCU04078T0	PTRT_06823
NCU03899T0	PTRT_08450
NCU04329T0	PTRT_09869
NCU01882T0	PTRT_01535
NCU06149T0	PTRT_03390
NCU09598T0	PTRT_03988
NCU07418T0	PTRT_07550
NCU03341T0	PTRT_05297
NCU02178T0	PTRT_07015
NCU00130T0	PTRT_04473
NCU04088T0	PTRT_01450
NCU02252T0	PTRT_03191
NCU06672T0	PTRT_02236
NCU00410T0	PTRT_00991
NCU02274T0	PTRT_06407
NCU07023T0	PTRT_05221
NCU08730T0	PTRT_00585
NCU02650T0	PTRT_07012
NCU02356T0	PTRT_03234
NCU00622T0	PTRT_07357
NCU07451T0	PTRT_04227
NCU04133T0	PTRT_04058
NCU04924T0	PTRT_08189
NCU03257T0	PTRT_01788
NCU02245T0	PTRT_02874
NCU04885T0	PTRT_01285
NCU01878T0	PTRT_08647
NCU03076T0	PTRT_00903
NCU00936T0	PTRT_07231
NCU06710T0	PTRT_03625
NCU07754T0	PTRT_10698
NCU10155T0	PTRT_11490
NCU00715T0	PTRT_03156
NCU04187T0	PTRT_01243
NCU05298T0	PTRT_04973
NCU09157T0	PTRT_05884
NCU05363T0	PTRT_08131
NCU05683T0	PTRT_10719
NCU06344T0	PTRT_11103
NCU02325T0	PTRT_03130
NCU03264T0	PTRT_08120
NCU01330T0	PTRT_10650
NCU03500T0	PTRT_01404
NCU00914T0	PTRT_04666
NCU01231T0	PTRT_10296
NCU04176T0	PTRT_09730
NCU04636T0	PTRT_09727
NCU08894T0	PTRT_09469
NCU09696T0	PTRT_09490
NCU09101T0	PTRT_07371
NCU03317T0	PTRT_07932
NCU00714T0	PTRT_10123
NCU05288T0	PTRT_11179
NCU01449T0	PTRT_00998
NCU01449T1	PTRT_00998
NCU06095T0	PTRT_03180
NCU00591T0	PTRT_00374
NCU03973T0	PTRT_06494
NCU08977T0	PTRT_10154
NCU07296T0	PTRT_00678
NCU08669T0	PTRT_08818
NCU00199T0	PTRT_10050
NCU04963T0	PTRT_08066
NCU05996T0	PTRT_01493
NCU05137T0	PTRT_04739
NCU00037T0	PTRT_09320
NCU02100T0	PTRT_07801
NCU08924T0	PTRT_03275
NCU11426T0	PTRT_04216
NCU02828T0	PTRT_02733
NCU08297T0	PTRT_05200
NCU08297T1	PTRT_05200
NCU03571T0	PTRT_01587
NCU02778T0	PTRT_02844
NCU10381T0	PTRT_02496
NCU06843T0	PTRT_08111
NCU07129T0	PTRT_09922
NCU11168T0	PTRT_07170
NCU01433T0	PTRT_03620
NCU00904T0	PTRT_04569
NCU10042T0	PTRT_02789
NCU10042T1	PTRT_02789
NCU05861T0	PTRT_00925
NCU06534T0	PTRT_00353
NCU02619T0	PTRT_04451
NCU07590T0	PTRT_02463
NCU07367T0	PTRT_02716
NCU07868T0	PTRT_08523
NCU01652T0	PTRT_03645
NCU01919T0	PTRT_05323
NCU02179T0	PTRT_07017
NCU03894T0	PTRT_06618
NCU05250T0	PTRT_08814
NCU07380T0	PTRT_07832
NCU07010T0	PTRT_08444
NCU02729T0	PTRT_07772
NCU03023T0	PTRT_07702
NCU03290T0	PTRT_07953
NCU08338T0	PTRT_03893
NCU09575T0	PTRT_10004
NCU03857T0	PTRT_01347
NCU03372T0	PTRT_04208
NCU06540T0	PTRT_08965
NCU08273T0	PTRT_08233
NCU05198T0	PTRT_00776
NCU06358T0	PTRT_03257
NCU08747T0	PTRT_10289
NCU04585T0	PTRT_01930
NCU07018T0	PTRT_03035
NCU02321T0	PTRT_08456
NCU09547T0	PTRT_02778
NCU03944T0	PTRT_11542
NCU07987T0	PTRT_11258
NCU09042T0	PTRT_10860
NCU09212T0	PTRT_10706
NCU06249T0	PTRT_00299
NCU08152T0	PTRT_10527
NCU00614T0	PTRT_00337
NCU00188T0	PTRT_02718
NCU07489T0	PTRT_07121
NCU06483T0	PTRT_09395
NCU07171T0	PTRT_09867
NCU03855T0	PTRT_02529
NCU04316T0	PTRT_03838
NCU11664T0	PTRT_11101
NCU02752T0	PTRT_00793
NCU04534T0	PTRT_01529
NCU12009T0	PTRT_10363
NCU01430T0	PTRT_06979
NCU00169T0	PTRT_10500
NCU00824T0	PTRT_10618
NCU09659T0	PTRT_06523
NCU11254T0	PTRT_06381
NCU06803T0	PTRT_10535
NCU01936T0	PTRT_02031
NCU01503T0	PTRT_12000
NCU00378T0	PTRT_07120
NCU09437T0	PTRT_03213
NCU01290T0	PTRT_00959
NCU05644T0	PTRT_06609
NCU00754T0	PTRT_02064
NCU05876T0	PTRT_04403
NCU07607T0	PTRT_05045
NCU09065T0	PTRT_05673
NCU01760T0	PTRT_03495
NCU06847T0	PTRT_00729
NCU06585T0	PTRT_03059
NCU08935T0	PTRT_04392
NCU07721T0	PTRT_09188
NCU02542T1	PTRT_11449
NCU02542T0	PTRT_11449
NCU03799T0	PTRT_00218
NCU00446T0	PTRT_06131
NCU01247T0	PTRT_06072
NCU02107T0	PTRT_07060
NCU00337T0	PTRT_10812
NCU11791T0	PTRT_03144
NCU06305T0	PTRT_00170
NCU04190T0	PTRT_01248
NCU08471T0	PTRT_08518
NCU06999T0	PTRT_09411
NCU00066T0	PTRT_07253
NCU03922T0	PTRT_08163
NCU06809T0	PTRT_06170
NCU09034T0	PTRT_04630
NCU00632T0	PTRT_07830
NCU07125T0	PTRT_01453
NCU06870T0	PTRT_06311
NCU04185T0	PTRT_01244
NCU06519T0	PTRT_02213
NCU00920T0	PTRT_07318
NCU08741T0	PTRT_01016
NCU02052T0	PTRT_07786
NCU09121T0	PTRT_07853
NCU05985T0	PTRT_02499
NCU09270T0	PTRT_04323
NCU06027T0	PTRT_09131
NCU03526T0	PTRT_00814
NCU04108T0	PTRT_01274
NCU00445T0	PTRT_05544
NCU10262T0	PTRT_02873
NCU06277T0	PTRT_05954
NCU09737T0	PTRT_08931
NCU01480T0	PTRT_03770
NCU01195T0	PTRT_04082
NCU04782T0	PTRT_02467
NCU03355T0	PTRT_05217
NCU06766T0	PTRT_05720
NCU07094T0	PTRT_11147
NCU03359T0	PTRT_01522
NCU09788T0	PTRT_05053
NCU06659T0	PTRT_09855
NCU07153T0	PTRT_00134
NCU06493T0	PTRT_05454
NCU11492T0	PTRT_08582
NCU00290T0	PTRT_01249
NCU03482T0	PTRT_05307
NCU04726T0	PTRT_08152
NCU03498T0	PTRT_10369
NCU05526T0	PTRT_09175
NCU07054T0	PTRT_09876
NCU02393T0	PTRT_11577
NCU02393T1	PTRT_11577
NCU02611T0	PTRT_04762
NCU07914T0	PTRT_00836
NCU07926T0	PTRT_05121
NCU03795T0	PTRT_09443
NCU07860T0	PTRT_08699
NCU00675T0	PTRT_03774
NCU05519T0	PTRT_04932
NCU11705T0	PTRT_05238
NCU00170T0	PTRT_00280
NCU05627T0	PTRT_02950
NCU03347T0	PTRT_05726
NCU03737T0	PTRT_05863
NCU00311T0	PTRT_03380
NCU05499T0	PTRT_00880
NCU03852T0	PTRT_02524
NCU06760T0	PTRT_05615
NCU03379T0	PTRT_11656
NCU00880T0	PTRT_02103
NCU02549T0	PTRT_04456
NCU00988T0	PTRT_06978
NCU03713T0	PTRT_05946
NCU09521T0	PTRT_05847
NCU04216T0	PTRT_05811
NCU11353T0	PTRT_07159
NCU01174T0	PTRT_11082
NCU03425T0	PTRT_00888
NCU05850T0	PTRT_04667
NCU11301T0	PTRT_06345
NCU08216T0	PTRT_11142
NCU05301T0	PTRT_02400
NCU02960T0	PTRT_08114
NCU07024T0	PTRT_05222
NCU09230T0	PTRT_07627
NCU02361T0	PTRT_01829
NCU03961T0	PTRT_06621
NCU01178T0	PTRT_09894
NCU04733T0	PTRT_06876
NCU09223T0	PTRT_06366
NCU06436T0	PTRT_08218
NCU00925T0	PTRT_06919
NCU00711T0	PTRT_08002
NCU06986T0	PTRT_02592
NCU08776T0	PTRT_02592
NCU02464T0	PTRT_02185
NCU03972T0	PTRT_06493
NCU00230T0	PTRT_10495
NCU06270T0	PTRT_05527
NCU03789T0	PTRT_09455
NCU02234T0	PTRT_03378
NCU02421T0	PTRT_01867
NCU00829T0	PTRT_06783
NCU02415T0	PTRT_06309
NCU01206T0	PTRT_08745
NCU06543T0	PTRT_04840
NCU06648T0	PTRT_04832
NCU02624T0	PTRT_08691
NCU11302T0	PTRT_03328
NCU08356T0	PTRT_10262
NCU03823T0	PTRT_01099
NCU02209T0	PTRT_03624
NCU00575T0	PTRT_05404
NCU01378T0	PTRT_09466
NCU01377T0	PTRT_09532
NCU02343T0	PTRT_09503
NCU08148T0	PTRT_04582
NCU03779T0	PTRT_10059
NCU07020T0	PTRT_09674
NCU00821T0	PTRT_04598
NCU05843T0	PTRT_04960
NCU08218T0	PTRT_03400
NCU04111T0	PTRT_07176
NCU07874T0	PTRT_10065
NCU11933T0	PTRT_08920
NCU04642T0	PTRT_04481
NCU05042T0	PTRT_07756
NCU08162T0	PTRT_05799
NCU08598T0	PTRT_06397
NCU02020T0	PTRT_05385
NCU07381T0	PTRT_08040
NCU07705T0	PTRT_11583
NCU02188T0	PTRT_00501
NCU01151T0	PTRT_06518
NCU07015T0	PTRT_03025
NCU08715T0	PTRT_03372
NCU05937T0	PTRT_01478
NCU06205T0	PTRT_01287
NCU04354T0	PTRT_04972
NCU02457T0	PTRT_06972
NCU08114T0	PTRT_05478
NCU10789T0	PTRT_04790
NCU05642T0	PTRT_09450
NCU09702T0	PTRT_10924
NCU01181T0	PTRT_00616
NCU04449T0	PTRT_08880
NCU05259T0	PTRT_11197
NCU03748T0	PTRT_01069
NCU06362T0	PTRT_01713
NCU00717T0	PTRT_06650
NCU06630T0	PTRT_09022
NCU00650T0	PTRT_07440
NCU05246T0	PTRT_05057
NCU06217T0	PTRT_08924
NCU08682T0	PTRT_08597
NCU06419T0	PTRT_00197
NCU08563T0	PTRT_00343
NCU00692T0	PTRT_07353
NCU06285T0	PTRT_08184
NCU00673T0	PTRT_01819
NCU01086T0	PTRT_07785
NCU02550T0	PTRT_07472
NCU06779T0	PTRT_04301
NCU00503T0	PTRT_06414
NCU00122T0	PTRT_06910
NCU06005T0	PTRT_02655
NCU08045T0	PTRT_09202
NCU03621T0	PTRT_02136
NCU07516T0	PTRT_00372
NCU05805T0	PTRT_02140
NCU02203T0	PTRT_08719
NCU08663T0	PTRT_09221
NCU05693T0	PTRT_11976
NCU01036T0	PTRT_02682
NCU05785T0	PTRT_02682
NCU02148T0	PTRT_02127
NCU04295T0	PTRT_04167
NCU03246T0	PTRT_09925
NCU01596T0	PTRT_02207
NCU01269T0	PTRT_06911
NCU08024T0	PTRT_08835
NCU02644T0	PTRT_00367
NCU02644T1	PTRT_00367
NCU08869T0	PTRT_09284
NCU01767T0	PTRT_04379
NCU06306T0	PTRT_05212
NCU09678T0	PTRT_02413
NCU02147T0	PTRT_09290
NCU09318T0	PTRT_07661
NCU10762T0	PTRT_11162
NCU01183T0	PTRT_01129
NCU06231T0	PTRT_00990
NCU05375T0	PTRT_03666
NCU07393T0	PTRT_07521
NCU07859T0	PTRT_08787
NCU07055T0	PTRT_09877
NCU11748T0	PTRT_09335
NCU00306T0	PTRT_00902
NCU02291T0	PTRT_01979
NCU06063T0	PTRT_01678
NCU02546T0	PTRT_06871
NCU09253T0	PTRT_01784
NCU07986T0	PTRT_05168
NCU06238T0	PTRT_08318
NCU10344T0	PTRT_09874
NCU00389T0	PTRT_00241
NCU07392T0	PTRT_02861
NCU04333T0	PTRT_07201
NCU06418T0	PTRT_00236
NCU02591T0	PTRT_06442
NCU05420T0	PTRT_04375
NCU06259T0	PTRT_09685
NCU02408T0	PTRT_01858
NCU02109T0	PTRT_04629
NCU03813T0	PTRT_03420
NCU02354T0	PTRT_06454
NCU09076T0	PTRT_05408
NCU08708T0	PTRT_06017
NCU08626T0	PTRT_10738
NCU00194T0	PTRT_02996
NCU02425T0	PTRT_06317
NCU06942T0	PTRT_03382
NCU07732T0	PTRT_09413
NCU07732T1	PTRT_09413
NCU11544T1	PTRT_07154
NCU11544T0	PTRT_07154
NCU03608T0	PTRT_01434
NCU09347T0	PTRT_05617
NCU08895T0	PTRT_11155
NCU02404T1	PTRT_01965
NCU02404T0	PTRT_01965
NCU00665T0	PTRT_08174
NCU02785T0	PTRT_07133
NCU05273T0	PTRT_05083
NCU04568T0	PTRT_10558
NCU01439T0	PTRT_01007
NCU03395T0	PTRT_02509
NCU06595T0	PTRT_11114
NCU10383T1	PTRT_06083
NCU10383T0	PTRT_06083
NCU06187T0	PTRT_01581
NCU04306T0	PTRT_04371
NCU04672T0	PTRT_06188
NCU06520T0	PTRT_08822
NCU01724T0	PTRT_03622
NCU04378T0	PTRT_02500
NCU06194T0	PTRT_01325
NCU00181T0	PTRT_09903
NCU00453T0	PTRT_01289
NCU06489T0	PTRT_01035
NCU04814T0	PTRT_06543
NCU04646T0	PTRT_06908
NCU01266T0	PTRT_09910
NCU07004T0	PTRT_09231
NCU11251T0	PTRT_07535
NCU04144T0	PTRT_00080
NCU04566T0	PTRT_02337
NCU09533T0	PTRT_00018
NCU02402T0	PTRT_06260
NCU09429T0	PTRT_08852
NCU03981T1	PTRT_06753
NCU03981T0	PTRT_06753
NCU11956T0	PTRT_03592
NCU02202T0	PTRT_02776
NCU05708T0	PTRT_05978
NCU10945T0	PTRT_02799
NCU06482T0	PTRT_10772
NCU04697T0	PTRT_00659
NCU10847T0	PTRT_04584
NCU02639T0	PTRT_06715
NCU02639T1	PTRT_06715
NCU02044T0	PTRT_00535
NCU00195T0	PTRT_04161
NCU03771T0	PTRT_02719
NCU04796T0	PTRT_02423
NCU04298T0	PTRT_04166
NCU00164T0	PTRT_09390
NCU03914T0	PTRT_06485
NCU06613T0	PTRT_04368
NCU09810T0	PTRT_08867
NCU03380T0	PTRT_01466
NCU02430T0	PTRT_03286
NCU04481T0	PTRT_03401
NCU00593T0	PTRT_07106
NCU07887T0	PTRT_05778
NCU00865T0	PTRT_03633
NCU11642T0	PTRT_00820
NCU03009T0	PTRT_08648
NCU02397T0	PTRT_03375
NCU04247T0	PTRT_02540
NCU01438T0	PTRT_01004
NCU00043T0	PTRT_07403
NCU03124T0	PTRT_07616
NCU09819T0	PTRT_02717
NCU03079T0	PTRT_08988
NCU06652T0	PTRT_09900
NCU01613T0	PTRT_00476
NCU05213T0	PTRT_09233
NCU04459T0	PTRT_11236
NCU05810T0	PTRT_01689
NCU04259T0	PTRT_04215
NCU01494T0	PTRT_02293
NCU05926T0	PTRT_01790
NCU00782T0	PTRT_08696
NCU07362T0	PTRT_03604
NCU04005T0	PTRT_04421
NCU03186T0	PTRT_05375
NCU00428T0	PTRT_10066
NCU03267T0	PTRT_09837
NCU02657T0	PTRT_11470
NCU08301T0	PTRT_09132
NCU03493T0	PTRT_00688
NCU02238T0	PTRT_04477
NCU07156T0	PTRT_02286
NCU07504T0	PTRT_06246
NCU02224T0	PTRT_11598
NCU04454T0	PTRT_11658
NCU02400T0	PTRT_06382
NCU07941T0	PTRT_03081
NCU02741T0	PTRT_11408
NCU06240T0	PTRT_09603
NCU10987T0	PTRT_10754
NCU03066T0	PTRT_00904
NCU06812T0	PTRT_00934
NCU06774T0	PTRT_05626
NCU08852T0	PTRT_10572
NCU04504T0	PTRT_08555
NCU04335T0	PTRT_09004
NCU03020T0	PTRT_11667
NCU02295T0	PTRT_03340
NCU10776T0	PTRT_01978
NCU01132T0	PTRT_03586
NCU04747T0	PTRT_00751
NCU04783T0	PTRT_01510
NCU04136T0	PTRT_03251
NCU00552T0	PTRT_07363
NCU02235T0	PTRT_06326
NCU11129T0	PTRT_02383
NCU06159T0	PTRT_10224
NCU00272T0	PTRT_05501
NCU07221T0	PTRT_01234
NCU06039T0	PTRT_07471
NCU08290T0	PTRT_10775
NCU00077T0	PTRT_00307
NCU00377T0	PTRT_00046
NCU02232T0	PTRT_11482
NCU04252T0	PTRT_01408
NCU11399T0	PTRT_01081
NCU00395T0	PTRT_10146
NCU05598T0	PTRT_07312
NCU05095T0	PTRT_10750
NCU05411T0	PTRT_10517
NCU04137T0	PTRT_07360
NCU02536T0	PTRT_11899
NCU05775T0	PTRT_02638
NCU08364T0	PTRT_01628
NCU02653T0	PTRT_07393
NCU08503T0	PTRT_05729
NCU07298T0	PTRT_08477
NCU03924T0	PTRT_00947
NCU00161T0	PTRT_10165
NCU01502T0	PTRT_11999
NCU02296T0	PTRT_11485
NCU06449T0	PTRT_11009
NCU01013T0	PTRT_03869
NCU03715T0	PTRT_05957
NCU02074T0	PTRT_07662
NCU03426T0	PTRT_08953
NCU01388T0	PTRT_10918
NCU03756T0	PTRT_10903
NCU07414T0	PTRT_07803
NCU04653T0	PTRT_10904
NCU01348T0	PTRT_06189
NCU07893T0	PTRT_00672
NCU08312T0	PTRT_09030
NCU09027T0	PTRT_11127
NCU07438T0	PTRT_05389
NCU00493T0	PTRT_10202
NCU05885T0	PTRT_06474
NCU03295T0	PTRT_08755
NCU03788T0	PTRT_09456
NCU11190T0	PTRT_06148
NCU01633T0	PTRT_02108
NCU02126T0	PTRT_02242
NCU03948T0	PTRT_10275
NCU04754T0	PTRT_00844
NCU07720T0	PTRT_12092
NCU00755T0	PTRT_12092
NCU02422T0	PTRT_01866
NCU02576T0	PTRT_08035
NCU10189T0	PTRT_09802
NCU01022T0	PTRT_03896
NCU00587T0	PTRT_10499
NCU08370T0	PTRT_04712
NCU09123T0	PTRT_07760
NCU11204T0	PTRT_07148
NCU03409T0	PTRT_00799
NCU01411T0	PTRT_02609
NCU02438T0	PTRT_03281
NCU05168T0	PTRT_02149
NCU02771T0	PTRT_07804
NCU10015T0	PTRT_02355
NCU04207T0	PTRT_07814
NCU05886T0	PTRT_06473
NCU04581T0	PTRT_09593
NCU05735T0	PTRT_10053
NCU00602T0	PTRT_07324
NCU00649T0	PTRT_07435
NCU00517T0	PTRT_07862
NCU01333T0	PTRT_07489
NCU06618T0	PTRT_11174
NCU00526T0	PTRT_00265
NCU00775T0	PTRT_02840
NCU00722T0	PTRT_09501
NCU09817T0	PTRT_02987
NCU04442T0	PTRT_08960
NCU07819T0	PTRT_06690
NCU06563T0	PTRT_08950
NCU08607T0	PTRT_07527
NCU09486T0	PTRT_10174
NCU00023T0	PTRT_00303
NCU09536T0	PTRT_00872
NCU05994T0	PTRT_07876
NCU03258T0	PTRT_10688
NCU06132T0	PTRT_10532
NCU10468T0	PTRT_01175
NCU06054T0	PTRT_07462
NCU09767T0	PTRT_07146
NCU02351T0	PTRT_06261
NCU04600T0	PTRT_04337
NCU07955T0	PTRT_02802
NCU05715T0	PTRT_05877
NCU05606T0	PTRT_08262
NCU01252T0	PTRT_05991
NCU11277T0	PTRT_04079
NCU06541T0	PTRT_08964
NCU03141T0	PTRT_01484
NCU01646T0	PTRT_03606
NCU05853T0	PTRT_03114
NCU09980T0	PTRT_03783
NCU11415T0	PTRT_05535
NCU07458T0	PTRT_08598
NCU02966T0	PTRT_00930
NCU06758T0	PTRT_05329
NCU02781T0	PTRT_02852
NCU10519T0	PTRT_00752
NCU09864T0	PTRT_01563
NCU05358T0	PTRT_07291
NCU10467T0	PTRT_03638
NCU09287T0	PTRT_10972
NCU03204T0	PTRT_00764
NCU08762T0	PTRT_03564
NCU05752T0	PTRT_09859
NCU09093T0	PTRT_06990
NCU08378T0	PTRT_07590
NCU03515T0	PTRT_04229
NCU00035T0	PTRT_09319
NCU11395T0	PTRT_04642
NCU01271T0	PTRT_02854
NCU00263T0	PTRT_08228
NCU05364T0	PTRT_08216
NCU03197T0	PTRT_08488
NCU09407T0	PTRT_07506
NCU08291T0	PTRT_10774
NCU02961T0	PTRT_08125
NCU10926T0	PTRT_05882
NCU08650T0	PTRT_08862
NCU02746T0	PTRT_00437
NCU02532T0	PTRT_07963
NCU00065T0	PTRT_10156
NCU00434T0	PTRT_09932
NCU01240T0	PTRT_10970
NCU07062T0	PTRT_01455
NCU01993T0	PTRT_07342
NCU09183T0	PTRT_01920
NCU03115T0	PTRT_10313
NCU03846T0	PTRT_06137
NCU03846T1	PTRT_06137
NCU01216T0	PTRT_00085
NCU05410T0	PTRT_05313
NCU05819T0	PTRT_10200
NCU09771T0	PTRT_08155	PTRT_03224
NCU09098T0	PTRT_01207
NCU08706T0	PTRT_05727
NCU02996T0	PTRT_00571
NCU01528T0	PTRT_03700
NCU03445T0	PTRT_05085
NCU00324T0	PTRT_09625
NCU02750T0	PTRT_07788
NCU03492T0	PTRT_10359
NCU11927T0	PTRT_04417
NCU08687T0	PTRT_08615
NCU00182T0	PTRT_05555
NCU11213T0	PTRT_01489
NCU07697T0	PTRT_04860
NCU09595T0	PTRT_08377
NCU06430T0	PTRT_00248
NCU03523T0	PTRT_04124
NCU11934T0	PTRT_00779
NCU00919T0	PTRT_04536
NCU05452T0	PTRT_03484
NCU04539T0	PTRT_04338
NCU11185T0	PTRT_00023
NCU02531T0	PTRT_07962
NCU01402T0	PTRT_09792
NCU05226T0	PTRT_08921
NCU05224T0	PTRT_08949
NCU08076T0	PTRT_08971
NCU00690T0	PTRT_06156
NCU07076T0	PTRT_01785
NCU09254T0	PTRT_03197
NCU07558T0	PTRT_09364
NCU01057T0	PTRT_06371
NCU01057T1	PTRT_06371
NCU01443T0	PTRT_00993
NCU06250T0	PTRT_00183
NCU09368T0	PTRT_01102
NCU07442T0	PTRT_05412
NCU04485T0	PTRT_09123
NCU02743T0	PTRT_11401
NCU07850T0	PTRT_08177
NCU01821T0	PTRT_04132
NCU08511T0	PTRT_00795
NCU01324T0	PTRT_07094
NCU03049T0	PTRT_05820
NCU10546T0	PTRT_09848
NCU11288T0	PTRT_11262
NCU09321T0	PTRT_01005
NCU03004T0	PTRT_08577
NCU01083T0	PTRT_11028
NCU05156T0	PTRT_09019
NCU02688T1	PTRT_07925
NCU02688T0	PTRT_07925
NCU04841T0	PTRT_06619
NCU09646T0	PTRT_05182
NCU04637T0	PTRT_09726
NCU11693T0	PTRT_04608
NCU08997T0	PTRT_10321
NCU11409T0	PTRT_11654
NCU03436T0	PTRT_00414
NCU00536T0	PTRT_09396
NCU03678T0	PTRT_10557
NCU03892T0	PTRT_01487
NCU03217T0	PTRT_07795
NCU08062T0	PTRT_06796
NCU04731T0	PTRT_09887
NCU00794T0	PTRT_02999
NCU00897T0	PTRT_04624
NCU06191T0	PTRT_01124
NCU09380T0	PTRT_00724
NCU03055T0	PTRT_07583
NCU01754T0	PTRT_08947
NCU04817T0	PTRT_06673
NCU07609T0	PTRT_05431
NCU06914T0	PTRT_07345
NCU07165T0	PTRT_09998
NCU08145T0	PTRT_10223
NCU01595T0	PTRT_01891
NCU06179T0	PTRT_00622
NCU01512T0	PTRT_05815
NCU04289T0	PTRT_03855
NCU07058T0	PTRT_01641
NCU07739T0	PTRT_01045
NCU01809T0	PTRT_08846
NCU07693T0	PTRT_05105
NCU07340T0	PTRT_09037
NCU08579T0	PTRT_08312
NCU01435T0	PTRT_00641
NCU03651T0	PTRT_01844
NCU03396T0	PTRT_02571
NCU07067T0	PTRT_00082
NCU08880T0	PTRT_00842
NCU09559T0	PTRT_01286
NCU02565T0	PTRT_07972
NCU06959T0	PTRT_11241
NCU04089T0	PTRT_00235
NCU01525T0	PTRT_03699
NCU06780T0	PTRT_00580
NCU05196T0	PTRT_03021
NCU08427T0	PTRT_00645
NCU12076T0	PTRT_07476
NCU11420T0	PTRT_11633
NCU03187T0	PTRT_05376
NCU08939T0	PTRT_04394
NCU08811T0	PTRT_11298
NCU00631T0	PTRT_04527
NCU03597T0	PTRT_06074
NCU00152T0	PTRT_09310
NCU05548T0	PTRT_08214
NCU07284T0	PTRT_11714
NCU06360T0	PTRT_02478
NCU04310T0	PTRT_04382
NCU04065T0	PTRT_06987
NCU03637T0	PTRT_08702
NCU06943T0	PTRT_06328
NCU02056T0	PTRT_10632
NCU07659T0	PTRT_04936
NCU09322T0	PTRT_07568
NCU04457T0	PTRT_02132
NCU06717T0	PTRT_02265
NCU00605T0	PTRT_10805
NCU09789T0	PTRT_03373
NCU00894T0	PTRT_07069
NCU02015T0	PTRT_07347
NCU05218T0	PTRT_09156
NCU07282T0	PTRT_08192
NCU01210T0	PTRT_03736
NCU00643T0	PTRT_04786
NCU05589T0	PTRT_08380
NCU08435T0	PTRT_06422
NCU03229T0	PTRT_00532
NCU05418T0	PTRT_01092
NCU03759T0	PTRT_02858
NCU11685T0	PTRT_02565
NCU04192T0	PTRT_10915
NCU04071T0	PTRT_02245
NCU06720T0	PTRT_00289
NCU01978T0	PTRT_05670
NCU09208T0	PTRT_02249
NCU07513T0	PTRT_11459
NCU01235T0	PTRT_09542
NCU09732T0	PTRT_02670
NCU10059T0	PTRT_08311
NCU07332T0	PTRT_11706
NCU01753T0	PTRT_02864
NCU07514T0	PTRT_00371
NCU09162T0	PTRT_05779
NCU06041T0	PTRT_10552
NCU07724T0	PTRT_09140
NCU06091T0	PTRT_01754
NCU04264T0	PTRT_06314
NCU07587T0	PTRT_05285
NCU08012T0	PTRT_05199
NCU06052T0	PTRT_07460
NCU03801T0	PTRT_09452
NCU07707T0	PTRT_09056
NCU05782T0	PTRT_11573
NCU00052T0	PTRT_00077
NCU00985T0	PTRT_02323
NCU03062T0	PTRT_00833
NCU02368T0	PTRT_03289
NCU00554T0	PTRT_07018
NCU05889T0	PTRT_03266
NCU09241T0	PTRT_03207
NCU08346T0	PTRT_04183
NCU06460T0	PTRT_10225
NCU05897T0	PTRT_11152
NCU08600T0	PTRT_11610
NCU04013T1	PTRT_02589
NCU04013T0	PTRT_02589
NCU01564T0	PTRT_00684
NCU07814T0	PTRT_01202
NCU02571T0	PTRT_07960
NCU00831T0	PTRT_10761
NCU06452T0	PTRT_11001
NCU05028T0	PTRT_01860
NCU02954T0	PTRT_12108
NCU09115T0	PTRT_11480
NCU00277T0	PTRT_01692
NCU01547T0	PTRT_04019
NCU11381T0	PTRT_04096
NCU07400T0	PTRT_07951
NCU05385T0	PTRT_04295
NCU11176T0	PTRT_05704
NCU03695T0	PTRT_10214
NCU02414T0	PTRT_01826
NCU03223T0	PTRT_07792
NCU03223T1	PTRT_07792
NCU03633T0	PTRT_02974
NCU11317T0	PTRT_07272
NCU02267T0	PTRT_03311
NCU02586T0	PTRT_07130
NCU00422T0	PTRT_01756
NCU00422T1	PTRT_01756
NCU02814T0	PTRT_08692
NCU04761T0	PTRT_08640
NCU09643T0	PTRT_04996
NCU02273T0	PTRT_11564
NCU07495T0	PTRT_07214
NCU04096T0	PTRT_10949
NCU11739T0	PTRT_09236
NCU00177T0	PTRT_01211
NCU09885T0	PTRT_03892
NCU06923T0	PTRT_07298
NCU03952T0	PTRT_04225
NCU09345T0	PTRT_00296
NCU09345T1	PTRT_00296
NCU09345T2	PTRT_00296
NCU04670T0	PTRT_01840
NCU08333T0	PTRT_02484
NCU11489T0	PTRT_00791
NCU05564T0	PTRT_08226
NCU04428T0	PTRT_02141
NCU04780T0	PTRT_02368
NCU06568T0	PTRT_09174
NCU01141T0	PTRT_01080
NCU04797T0	PTRT_01448
NCU09477T0	PTRT_03753
NCU06371T0	PTRT_09031
NCU07001T0	PTRT_09712
NCU08825T0	PTRT_08989
NCU10905T0	PTRT_08403
NCU09102T0	PTRT_09872
NCU11102T0	PTRT_11669
NCU01059T0	PTRT_04293	PTRT_09348
NCU00582T0	PTRT_06149
NCU09594T0	PTRT_01471
NCU02887T0	PTRT_07990
NCU09406T0	PTRT_02770
NCU06769T0	PTRT_05402
NCU06380T0	PTRT_09968	PTRT_10988
NCU00565T0	PTRT_06961
NCU03622T0	PTRT_10969
NCU01546T0	PTRT_03695
NCU08507T0	PTRT_00797
NCU03593T0	PTRT_06001
NCU10016T0	PTRT_09371
NCU01227T0	PTRT_01257
NCU09211T0	PTRT_02044
NCU03888T0	PTRT_06792
NCU06989T0	PTRT_04466
NCU04112T0	PTRT_07046
NCU03188T0	PTRT_10568
NCU11471T0	PTRT_08194
NCU00155T0	PTRT_00272
NCU04540T0	PTRT_01500
NCU02556T0	PTRT_03309
NCU00924T0	PTRT_06918
NCU09388T0	PTRT_00763
NCU02585T0	PTRT_07238
NCU07880T0	PTRT_08202
NCU06437T0	PTRT_09697
NCU05558T0	PTRT_08516
NCU03495T0	PTRT_10353
NCU03194T0	PTRT_11437
NCU09778T0	PTRT_06811
NCU07112T0	PTRT_11601	PTRT_04439
NCU01414T0	PTRT_01883
NCU02305T0	PTRT_02285
NCU02063T0	PTRT_03198
NCU04427T0	PTRT_01899
NCU04809T0	PTRT_06489
NCU03548T0	PTRT_10570
NCU10927T0	PTRT_05031
NCU07459T0	PTRT_08173
NCU00916T0	PTRT_00053
NCU02592T0	PTRT_05714
NCU08418T0	PTRT_03887
NCU06336T0	PTRT_08550
NCU06724T0	PTRT_01734
NCU04856T0	PTRT_01734
NCU04856T1	PTRT_01734
NCU02310T0	PTRT_00166
NCU02283T0	PTRT_03192
NCU09048T0	PTRT_00067
NCU00501T0	PTRT_07579
NCU02424T0	PTRT_06458
NCU05117T0	PTRT_04450
NCU03890T0	PTRT_06529
NCU03913T0	PTRT_06542
NCU01990T0	PTRT_08297
NCU03006T0	PTRT_08576
NCU10810T0	PTRT_02863
NCU11795T0	PTRT_02495
NCU08746T0	PTRT_05041
NCU01094T0	PTRT_00730
NCU05537T0	PTRT_00881
NCU00599T0	PTRT_07381
NCU03039T0	PTRT_08068
NCU01412T0	PTRT_11441
NCU08850T0	PTRT_06038
NCU04281T0	PTRT_04339
NCU00538T0	PTRT_09428
NCU10715T0	PTRT_06289
NCU09540T0	PTRT_10954
NCU01947T0	PTRT_07128
NCU07224T0	PTRT_09701
NCU04272T0	PTRT_00045
NCU04411T0	PTRT_00864
NCU00585T0	PTRT_07366
NCU05453T0	PTRT_03497
NCU06347T0	PTRT_05006
NCU07584T0	PTRT_05124
NCU04430T0	PTRT_09020
NCU02541T0	PTRT_11666
NCU08167T0	PTRT_01582
NCU03154T0	PTRT_08294
NCU09064T0	PTRT_05663
NCU06271T0	PTRT_09851
NCU02776T0	PTRT_02773
NCU03564T0	PTRT_02488
NCU00440T0	PTRT_05994
NCU04633T0	PTRT_06363
NCU06403T0	PTRT_08157
NCU04460T0	PTRT_11200
NCU00213T0	PTRT_00313
NCU03578T0	PTRT_02030
NCU03339T0	PTRT_04168
NCU08752T0	PTRT_01367
NCU06232T0	PTRT_10467
NCU06619T0	PTRT_01710
NCU01895T0	PTRT_11423
NCU06921T0	PTRT_07300
NCU01786T0	PTRT_02519
NCU04195T0	PTRT_03796
NCU08066T0	PTRT_02181
NCU06988T0	PTRT_09246
NCU03998T0	PTRT_00097
NCU00913T0	PTRT_04806
NCU10652T0	PTRT_00330
NCU06895T0	PTRT_04290
NCU02341T0	PTRT_08511
NCU08005T0	PTRT_05249
NCU07483T0	PTRT_07654
NCU07399T0	PTRT_07878
NCU06699T0	PTRT_10355
NCU07528T0	PTRT_10776
NCU05580T0	PTRT_02801
NCU06089T0	PTRT_06451
NCU05143T0	PTRT_08551
NCU01678T0	PTRT_06064
NCU12146T0	PTRT_01476
NCU12124T0	PTRT_01564
NCU03503T0	PTRT_09066
NCU04479T0	PTRT_11275
NCU03643T0	PTRT_00830
NCU01984T0	PTRT_02955
NCU08231T0	PTRT_00003
NCU03255T0	PTRT_04455
NCU00553T0	PTRT_07340
NCU01160T0	PTRT_10024
NCU05160T0	PTRT_07064
NCU08909T0	PTRT_06313
NCU09931T0	PTRT_11274
NCU09116T0	PTRT_07567	PTRT_11762
NCU01279T0	PTRT_03914
NCU06033T0	PTRT_07294
NCU04612T0	PTRT_02543
NCU04612T1	PTRT_02543
NCU00450T0	PTRT_01288
NCU01745T0	PTRT_04042
NCU01651T0	PTRT_06084
NCU07070T0	PTRT_02231
NCU05000T0	PTRT_06150
NCU03876T0	PTRT_02686
NCU06168T0	PTRT_01485
NCU02654T0	PTRT_07392
NCU11215T0	PTRT_02650
NCU09209T0	PTRT_06938
NCU04803T0	PTRT_11050
NCU06593T0	PTRT_11112
NCU10852T0	PTRT_11481
NCU04118T0	PTRT_00636
NCU03996T0	PTRT_01290
NCU02104T0	PTRT_04619
NCU11320T0	PTRT_00944
NCU01170T0	PTRT_11059
NCU08277T0	PTRT_05239
NCU07419T0	PTRT_07749
NCU09912T0	PTRT_05682
NCU05836T0	PTRT_11290
NCU03238T0	PTRT_02897
NCU00317T0	PTRT_06288
NCU02420T0	PTRT_06256
NCU03050T0	PTRT_07775
NCU05721T0	PTRT_05833
NCU00823T0	PTRT_10619
NCU07701T0	PTRT_05050
NCU00803T1	PTRT_08050
NCU00803T0	PTRT_08050
NCU01184T0	PTRT_01113
NCU04899T0	PTRT_05130
NCU04554T0	PTRT_06962	PTRT_04903
NCU00861T0	PTRT_00271
NCU03757T0	PTRT_00211
NCU03546T0	PTRT_00494
NCU03836T0	PTRT_00609
NCU03741T0	PTRT_05772
NCU00987T0	PTRT_09755
NCU03207T0	PTRT_07934
NCU01053T0	PTRT_10238
NCU03176T0	PTRT_10497
NCU06341T0	PTRT_08466
NCU07021T0	PTRT_09675
NCU11580T0	PTRT_10547
NCU04819T0	PTRT_04035
NCU01242T0	PTRT_09918
NCU04024T0	PTRT_01614
NCU09520T0	PTRT_02391
NCU06112T0	PTRT_06435
NCU11773T0	PTRT_05137
NCU01830T0	PTRT_04032
NCU02764T0	PTRT_04733
NCU09897T0	PTRT_00656
NCU08319T0	PTRT_04181
NCU07623T0	PTRT_08874
NCU01964T0	PTRT_06914
NCU09843T0	PTRT_00069
NCU03145T0	PTRT_07843
NCU07309T0	PTRT_08497
NCU08597T0	PTRT_08197
NCU02244T0	PTRT_02798
NCU00226T0	PTRT_07412
NCU00468T0	PTRT_08232
NCU00876T0	PTRT_08534
NCU02687T0	PTRT_07869
NCU03826T0	PTRT_10394
NCU11222T0	PTRT_06051
NCU08275T0	PTRT_09952
NCU07071T0	PTRT_00750
NCU04815T0	PTRT_06706
NCU01267T0	PTRT_10034
NCU09816T0	PTRT_02721
NCU06924T0	PTRT_07297
NCU09444T0	PTRT_07265
NCU06727T0	PTRT_09836
NCU08040T0	PTRT_08825
NCU10276T0	PTRT_11360
NCU02968T0	PTRT_00421
NCU05633T0	PTRT_00950
NCU04923T0	PTRT_08190
NCU08280T0	PTRT_09579
NCU07530T0	PTRT_03844
NCU03504T0	PTRT_09047
NCU00209T0	PTRT_00401
NCU07290T0	PTRT_08411
NCU01689T0	PTRT_03629
NCU08315T0	PTRT_09354
NCU08983T0	PTRT_10374
NCU02374T0	PTRT_03290
NCU00403T0	PTRT_07710
NCU05585T0	PTRT_10348
NCU01285T0	PTRT_03935
NCU00108T0	PTRT_11222
NCU06057T0	PTRT_07004
NCU04374T0	PTRT_08891
NCU07468T0	PTRT_07614
NCU05245T0	PTRT_12091
NCU08925T0	PTRT_09980
NCU00772T0	PTRT_02954
NCU11618T0	PTRT_01575
NCU09434T0	PTRT_06348
NCU01162T0	PTRT_10983
NCU07253T0	PTRT_10983
NCU08004T0	PTRT_05110
NCU06032T0	PTRT_07141
NCU06211T1	PTRT_01280
NCU06211T0	PTRT_01280
NCU00025T0	PTRT_00063
NCU06067T0	PTRT_01499
NCU04008T0	PTRT_04315
NCU07755T0	PTRT_02003
NCU06764T0	PTRT_05719
NCU06245T0	PTRT_07895
NCU06246T0	PTRT_09309
NCU07172T0	PTRT_09741
NCU07338T0	PTRT_00002
NCU08232T0	PTRT_00002
NCU01672T0	PTRT_05339
NCU03129T0	PTRT_04804
NCU08633T0	PTRT_10665
NCU02716T0	PTRT_00666
NCU07536T0	PTRT_00376
NCU02606T0	PTRT_04646
NCU06409T0	PTRT_03536
NCU05797T0	PTRT_04463
NCU09982T0	PTRT_01928
NCU02333T0	PTRT_11635
NCU11511T0	PTRT_07598
NCU05586T0	PTRT_02582
NCU06722T0	PTRT_02332
NCU04419T0	PTRT_05073
NCU09309T0	PTRT_02017
NCU08048T0	PTRT_05010
NCU04757T0	PTRT_08457
NCU02742T0	PTRT_11409
NCU10732T0	PTRT_06629
NCU07723T0	PTRT_09158
NCU11408T0	PTRT_11566
NCU03336T0	PTRT_00634
NCU02367T0	PTRT_06277
NCU00951T0	PTRT_07978
NCU03351T0	PTRT_06172
NCU02201T0	PTRT_10078
NCU06679T0	PTRT_10865
NCU04840T0	PTRT_01561
NCU11312T0	PTRT_00969
NCU02635T0	PTRT_10022
NCU04331T0	PTRT_09868
NCU09804T0	PTRT_07912
NCU01572T0	PTRT_05578
NCU02555T0	PTRT_06443
NCU00725T0	PTRT_10106
NCU01175T0	PTRT_11083
NCU01826T0	PTRT_11439
NCU07117T0	PTRT_08274
NCU06631T0	PTRT_08887
NCU09775T0	PTRT_06944
NCU05157T0	PTRT_00594
NCU06207T0	PTRT_01130
NCU04818T0	PTRT_04036
NCU03861T0	PTRT_05481
NCU07509T0	PTRT_02910
NCU09237T0	PTRT_03178
NCU04730T0	PTRT_08652
NCU07169T0	PTRT_09740
NCU07408T0	PTRT_07632
NCU07408T1	PTRT_07632
NCU01409T0	PTRT_04613
NCU06628T0	PTRT_00485
NCU07929T0	PTRT_00754
NCU02070T0	PTRT_10616
NCU05390T0	PTRT_10173
NCU09858T0	PTRT_07031
NCU07347T0	PTRT_11494
NCU01166T0	PTRT_02504
[truncated: 4,029 more rows]
[truncated: 4 more columns]
