# Supplementary material for: Evolutionary Conservation and Diversification of Puf RNA Binding Proteins and Their mRNA Targets
Source: PLoS Biol. 2015 Nov 20;13(11):e1002307. doi: 10.1371/journal.pbio.1002307 (PMC4654594; doi:10.1371/journal.pbio.1002307)
Supplement: S4 Dataset — (ZIP) [file pbio.1002307.s004.zip › N.crassa.fa_R.oryzae.fa.txt]

NCU06976T0	RO3T_06229
NCU07832T0	RO3T_01071
NCU01744T0	RO3T_16247	RO3T_01088
NCU08535T0	RO3T_04976
NCU08287T0	RO3T_06091	RO3T_15063
NCU01379T0	RO3T_02880	RO3T_12114
NCU02685T0	RO3T_02201
NCU05608T0	RO3T_11878
NCU07307T0	RO3T_16170
NCU05837T0	RO3T_13642
NCU02510T0	RO3T_07471
NCU04548T0	RO3T_00774
NCU06871T0	RO3T_10348
NCU02505T0	RO3T_06930
NCU05120T0	RO3T_12410	RO3T_13231
NCU03042T0	RO3T_07616
NCU04569T0	RO3T_09745
NCU11669T0	RO3T_05699	RO3T_14959	RO3T_04532	RO3T_14881
NCU05803T0	RO3T_09453
NCU07556T0	RO3T_12365
NCU02677T0	RO3T_05880
NCU03575T0	RO3T_12152
NCU01772T0	RO3T_12314
NCU10066T0	RO3T_05486	RO3T_00706
NCU01632T0	RO3T_10200
NCU00352T0	RO3T_04221	RO3T_16791	RO3T_09846
NCU03986T0	RO3T_12474
NCU01638T0	RO3T_16518	RO3T_08186
NCU08616T0	RO3T_08029	RO3T_15194
NCU05425T0	RO3T_08760	RO3T_14068
NCU06318T0	RO3T_10268
NCU00396T0	RO3T_06173
NCU09012T0	RO3T_10648
NCU08685T0	RO3T_10092
NCU12032T0	RO3T_06529
NCU04370T0	RO3T_16292
NCU07700T0	RO3T_09649	RO3T_15790	RO3T_08803	RO3T_12126
NCU00018T0	RO3T_07894	RO3T_12601
NCU00018T1	RO3T_07894	RO3T_12601
NCU08501T0	RO3T_06596
NCU02111T0	RO3T_15775
NCU04242T0	RO3T_03312
NCU00743T0	RO3T_06886
NCU07658T0	RO3T_13038
NCU01192T0	RO3T_03761
NCU03877T0	RO3T_15084	RO3T_08071
NCU03877T1	RO3T_15084	RO3T_08071
NCU03305T0	RO3T_07055
NCU07679T0	RO3T_02392
NCU06488T0	RO3T_14501	RO3T_02099
NCU05261T0	RO3T_11894
NCU02572T0	RO3T_04367	RO3T_05537
NCU05238T0	RO3T_01901
NCU03539T0	RO3T_08883
NCU01820T0	RO3T_03696	RO3T_16254
NCU03875T0	RO3T_16989
NCU04352T0	RO3T_14687	RO3T_15484	RO3T_10567	RO3T_11164	RO3T_04442	RO3T_17186
NCU00621T0	RO3T_00346
NCU02815T0	RO3T_02288	RO3T_02989	RO3T_11208	RO3T_14330
NCU03363T0	RO3T_00986
NCU02728T0	RO3T_00191
NCU02366T0	RO3T_10276	RO3T_05884
NCU01642T0	RO3T_03156	RO3T_15506	RO3T_00610	RO3T_02178	RO3T_10922	RO3T_02033	RO3T_16653
NCU04404T0	RO3T_09096
NCU06338T0	RO3T_08723
NCU02566T0	RO3T_07557
NCU00461T0	RO3T_08359	RO3T_00266
NCU02475T0	RO3T_12402
NCU10009T0	RO3T_05105	RO3T_10970	RO3T_15967	RO3T_15643	RO3T_11419	RO3T_02979	RO3T_07787	RO3T_13771
NCU03127T0	RO3T_06488
NCU03947T0	RO3T_00192	RO3T_08316	RO3T_13174
NCU06733T0	RO3T_03141	RO3T_10913
NCU09602T0	RO3T_05487	RO3T_00707	RO3T_12887	RO3T_10402
NCU09463T0	RO3T_09423
NCU01318T0	RO3T_16012	RO3T_10466
NCU06678T0	RO3T_05296
NCU08828T0	RO3T_08529
NCU03591T0	RO3T_14817	RO3T_00169
NCU07443T0	RO3T_07539	RO3T_14450
NCU07922T0	RO3T_07208	RO3T_06470	RO3T_07482	RO3T_03288
NCU04385T0	RO3T_05663	RO3T_17054
NCU07027T0	RO3T_04722	RO3T_06687
NCU08336T0	RO3T_13320	RO3T_07287
NCU08919T0	RO3T_11985
NCU04736T0	RO3T_03128	RO3T_15436	RO3T_10190
NCU05154T0	RO3T_03128	RO3T_15436	RO3T_10190
NCU10497T0	RO3T_05207
NCU01965T0	RO3T_00741
NCU01857T0	RO3T_10609
NCU09367T0	RO3T_00360	RO3T_09010
NCU04142T0	RO3T_00120	RO3T_11229	RO3T_13635
NCU03010T0	RO3T_12432
NCU06278T0	RO3T_01367
NCU02762T0	RO3T_00402
NCU07319T0	RO3T_06159
NCU01612T0	RO3T_08923
NCU05429T0	RO3T_13870	RO3T_13159
NCU05429T1	RO3T_13870	RO3T_13159
NCU09324T0	RO3T_03187	RO3T_03036	RO3T_00425	RO3T_06166
NCU08377T0	RO3T_02871	RO3T_06448	RO3T_07462
NCU07721T0	RO3T_04179	RO3T_05727
NCU06785T0	RO3T_14196
NCU09450T0	RO3T_03529	RO3T_13172
NCU03982T0	RO3T_08669
NCU02349T0	RO3T_15221
NCU01164T0	RO3T_06228
NCU04100T0	RO3T_03499	RO3T_04898
NCU01992T0	RO3T_05582	RO3T_04402	RO3T_10501
NCU03061T0	RO3T_12209	RO3T_13376
NCU04090T0	RO3T_00312
NCU06687T0	RO3T_10062	RO3T_13111	RO3T_15177
NCU08276T0	RO3T_10192
NCU08928T0	RO3T_14439
NCU04327T0	RO3T_02892
NCU06438T0	RO3T_09651
NCU01765T0	RO3T_12338	RO3T_13383
NCU09866T0	RO3T_00778
NCU01625T0	RO3T_12051
NCU05200T0	RO3T_11500
NCU11350T0	RO3T_14806	RO3T_04246
NCU11202T0	RO3T_09114
NCU02380T0	RO3T_06613
NCU08693T0	RO3T_07209	RO3T_00998	RO3T_15013
NCU06122T0	RO3T_13370	RO3T_12217	RO3T_00166	RO3T_08137
NCU01229T0	RO3T_13241	RO3T_13887
NCU10283T0	RO3T_05100	RO3T_10973
NCU07546T0	RO3T_15726	RO3T_09631	RO3T_05867	RO3T_06562
NCU04606T0	RO3T_02243
NCU01328T0	RO3T_13066	RO3T_05676
NCU00481T0	RO3T_08531
NCU00104T0	RO3T_16663	RO3T_15552
NCU01143T0	RO3T_07515
NCU03051T0	RO3T_12617
NCU03440T0	RO3T_03040
NCU06284T0	RO3T_00732
NCU04648T0	RO3T_16660
NCU01939T0	RO3T_03921
NCU00177T0	RO3T_16312
NCU01207T0	RO3T_01897	RO3T_03664
NCU01171T0	RO3T_10697	RO3T_01571
NCU06836T0	RO3T_06524	RO3T_08134	RO3T_09827
NCU09993T0	RO3T_06478
NCU06544T0	RO3T_11928	RO3T_14506	RO3T_06077	RO3T_15030
NCU07870T0	RO3T_04260
NCU08993T0	RO3T_15015
NCU01323T0	RO3T_02085
NCU02979T0	RO3T_11869	RO3T_08584
NCU00040T0	RO3T_01344
NCU09063T0	RO3T_09979
NCU00021T0	RO3T_05229
NCU05239T0	RO3T_16229	RO3T_00521	RO3T_08098	RO3T_11899
NCU09903T0	RO3T_03346
NCU08009T0	RO3T_11204
NCU04579T0	RO3T_02096
NCU07404T0	RO3T_01219
NCU01589T0	RO3T_02122	RO3T_06872
NCU01843T0	RO3T_03227
NCU01643T0	RO3T_06773
NCU07982T0	RO3T_03065
NCU03292T0	RO3T_04700
NCU02630T0	RO3T_09902
NCU01272T0	RO3T_16971
NCU03463T0	RO3T_04818
NCU04203T0	RO3T_02766
NCU04611T0	RO3T_16464
NCU06512T0	RO3T_04918	RO3T_16939
NCU02391T0	RO3T_09792	RO3T_04075
NCU02514T0	RO3T_17085	RO3T_05706	RO3T_00737	RO3T_05482
NCU01648T0	RO3T_05283
NCU00567T0	RO3T_04934
NCU02003T0	RO3T_10089	RO3T_11152	RO3T_15046	RO3T_15350	RO3T_08487
NCU03980T0	RO3T_14462	RO3T_08965
NCU00629T0	RO3T_12204	RO3T_12805
NCU03060T0	RO3T_02375
NCU02494T0	RO3T_14432
NCU02955T0	RO3T_07528
NCU08515T0	RO3T_09587
NCU04221T0	RO3T_15738	RO3T_04014
NCU08135T0	RO3T_11159
NCU01823T0	RO3T_08202	RO3T_16485	RO3T_08366	RO3T_00271	RO3T_00512
NCU11255T0	RO3T_02508
NCU09730T0	RO3T_05157	RO3T_10478	RO3T_12739
NCU05046T0	RO3T_11513
NCU07966T0	RO3T_11513
NCU08147T0	RO3T_11513
NCU00405T0	RO3T_11380
NCU01833T0	RO3T_04751	RO3T_06798
NCU08341T0	RO3T_13979	RO3T_06141
NCU03794T0	RO3T_00435
NCU01985T0	RO3T_04298	RO3T_02039
NCU09700T0	RO3T_04763	RO3T_10955
NCU03818T0	RO3T_14574	RO3T_14922
NCU09873T0	RO3T_10362
NCU03071T0	RO3T_01661
NCU02207T0	RO3T_03091	RO3T_08551
NCU02230T0	RO3T_16014
NCU04766T0	RO3T_12890	RO3T_10400	RO3T_06630
NCU03139T0	RO3T_04141
NCU03992T0	RO3T_07604	RO3T_06518
NCU08119T0	RO3T_11607
NCU05267T0	RO3T_14437
NCU03263T0	RO3T_06589	RO3T_03656
NCU03797T0	RO3T_01570	RO3T_03378
NCU11965T0	RO3T_07654	RO3T_14572
NCU01238T0	RO3T_13099	RO3T_10055
NCU04051T0	RO3T_14238
NCU09468T0	RO3T_12813	RO3T_09686	RO3T_04841	RO3T_04153	RO3T_13338
NCU05204T0	RO3T_05392
NCU07837T0	RO3T_12222
NCU05430T0	RO3T_08261	RO3T_16395	RO3T_01284
NCU10007T0	RO3T_10650	RO3T_03502
NCU10007T1	RO3T_10650	RO3T_03502
NCU01479T0	RO3T_15432	RO3T_04827
NCU09770T0	RO3T_04288	RO3T_04879
NCU02629T0	RO3T_16532
NCU01369T0	RO3T_13095	RO3T_10053
NCU02696T0	RO3T_02332
NCU04448T0	RO3T_05865
NCU02539T0	RO3T_11324
NCU02011T0	RO3T_16314
NCU02717T0	RO3T_05758
NCU04121T0	RO3T_08072
NCU09808T0	RO3T_05804
NCU02083T0	RO3T_10566
NCU03808T0	RO3T_14097
NCU00712T0	RO3T_14183
NCU02580T0	RO3T_02170	RO3T_10912
NCU01241T0	RO3T_14440
NCU09228T0	RO3T_00533	RO3T_16213
NCU02839T0	RO3T_14968	RO3T_01125
NCU07010T0	RO3T_03962	RO3T_15838	RO3T_03754
NCU04054T0	RO3T_04450	RO3T_11161	RO3T_06266	RO3T_06150
NCU09709T0	RO3T_13196	RO3T_12480
NCU00276T0	RO3T_10196
NCU03804T0	RO3T_10915
NCU09721T0	RO3T_10313
NCU05454T0	RO3T_08854	RO3T_13779
NCU05895T0	RO3T_08077
NCU10143T0	RO3T_07512
NCU04173T0	RO3T_14001	RO3T_12557
NCU04173T1	RO3T_14001	RO3T_12557
NCU04768T0	RO3T_00553	RO3T_05020
NCU01119T0	RO3T_15242
NCU07554T0	RO3T_12374
NCU05194T0	RO3T_14745
NCU07854T0	RO3T_16947
NCU06308T0	RO3T_14576
NCU04044T0	RO3T_00532	RO3T_16214
NCU00459T0	RO3T_04747
NCU03387T0	RO3T_16205
NCU00671T0	RO3T_16110
NCU08888T0	RO3T_13576
NCU08920T0	RO3T_05653	RO3T_17063
NCU06666T0	RO3T_04150
NCU09118T0	RO3T_10264
NCU11273T0	RO3T_11315
NCU03669T0	RO3T_15381	RO3T_16661
NCU02357T0	RO3T_11687
NCU01751T0	RO3T_04863	RO3T_01674
NCU07831T0	RO3T_05882
NCU04303T0	RO3T_15933	RO3T_15612
NCU00656T0	RO3T_07087
NCU03234T0	RO3T_09134	RO3T_12720
NCU03954T0	RO3T_11099
NCU03954T1	RO3T_11099
NCU07712T0	RO3T_10585
NCU08898T0	RO3T_05654
NCU01470T0	RO3T_12595
NCU01540T0	RO3T_00212
NCU03321T0	RO3T_00005
NCU01675T0	RO3T_05533
NCU00261T0	RO3T_03215	RO3T_03017
NCU02840T0	RO3T_11341	RO3T_01561
NCU09715T0	RO3T_14823
NCU08110T0	RO3T_16785
NCU05269T0	RO3T_06487	RO3T_07524
NCU05269T1	RO3T_06487	RO3T_07524
NCU06149T0	RO3T_06549	RO3T_08606	RO3T_07517
NCU01249T0	RO3T_11022	RO3T_01475
NCU04439T0	RO3T_01386
NCU03100T0	RO3T_01671	RO3T_04862	RO3T_03044
NCU10058T0	RO3T_14404	RO3T_09120
NCU09349T0	RO3T_07574
NCU04952T0	RO3T_04556	RO3T_04557	RO3T_04264	RO3T_01984	RO3T_09385
NCU02544T0	RO3T_02428
NCU03811T0	RO3T_07930
NCU05620T0	RO3T_08855
NCU03117T0	RO3T_14461	RO3T_08964
NCU09740T0	RO3T_03093
NCU05029T0	RO3T_11121
NCU01692T0	RO3T_06688
NCU02127T0	RO3T_16066
NCU07378T0	RO3T_05592	RO3T_01175	RO3T_05980
NCU04799T0	RO3T_08704	RO3T_11746
NCU07567T0	RO3T_10131	RO3T_13062
NCU02208T0	RO3T_10927
NCU03814T0	RO3T_15723
NCU06132T0	RO3T_16757
NCU07281T0	RO3T_16398
NCU00668T0	RO3T_00950	RO3T_07160
NCU00239T0	RO3T_03523
NCU10008T0	RO3T_03072
NCU08045T0	RO3T_09135
NCU07330T0	RO3T_12032	RO3T_11203
NCU08897T0	RO3T_11124	RO3T_01415
NCU03955T0	RO3T_03922
NCU04230T0	RO3T_03730
NCU00112T0	RO3T_08538
NCU01234T0	RO3T_05718
NCU05232T0	RO3T_00472
NCU07420T0	RO3T_02300
NCU07930T0	RO3T_07183
NCU02810T0	RO3T_17195	RO3T_05064
NCU09819T0	RO3T_14918
NCU02407T0	RO3T_16009	RO3T_10470
NCU00200T0	RO3T_08775
NCU08001T0	RO3T_15328
NCU03482T0	RO3T_15558	RO3T_13690
NCU03298T0	RO3T_11376
NCU08382T0	RO3T_15915
NCU08002T0	RO3T_13056	RO3T_05657
NCU00410T0	RO3T_00515	RO3T_05500
NCU07156T0	RO3T_10292
NCU02803T0	RO3T_14053
NCU02554T0	RO3T_13556	RO3T_07650
NCU06481T0	RO3T_07347
NCU02689T0	RO3T_11731
NCU05041T0	RO3T_13129	RO3T_14592	RO3T_11195	RO3T_09907	RO3T_07382	RO3T_14319
NCU06854T0	RO3T_07844	RO3T_13990
NCU01255T0	RO3T_16216
NCU05289T0	RO3T_06709	RO3T_10602
NCU09377T1	RO3T_02196	RO3T_17172
NCU09377T0	RO3T_02196	RO3T_17172
NCU07690T0	RO3T_02980	RO3T_14478
NCU03273T0	RO3T_12834
NCU02534T0	RO3T_06554	RO3T_07617
NCU02669T0	RO3T_02486
NCU05802T0	RO3T_09004
NCU09909T0	RO3T_07084
NCU08303T0	RO3T_04420	RO3T_09266	RO3T_05398
NCU09741T0	RO3T_14251	RO3T_02474
NCU02325T0	RO3T_02514
NCU07451T0	RO3T_06648
NCU01290T0	RO3T_06158	RO3T_15033
NCU05805T0	RO3T_07398
NCU11027T0	RO3T_00261
NCU04790T0	RO3T_13820
NCU07367T0	RO3T_05069	RO3T_17183
NCU02797T0	RO3T_01971	RO3T_04525
NCU06882T0	RO3T_10146	RO3T_13039
NCU06738T0	RO3T_06925
NCU03690T0	RO3T_11232	RO3T_13631
NCU06189T0	RO3T_12210
NCU09266T0	RO3T_11720
NCU02260T0	RO3T_02648	RO3T_11702
NCU03076T0	RO3T_01501
NCU07024T0	RO3T_12796	RO3T_09531	RO3T_05765
NCU05363T0	RO3T_12231	RO3T_13190
NCU09688T0	RO3T_08555	RO3T_11834
NCU11271T0	RO3T_10319	RO3T_09509
NCU01157T0	RO3T_03354
NCU03479T0	RO3T_14510
NCU03098T0	RO3T_09355	RO3T_14678
NCU09610T0	RO3T_10314
NCU06918T0	RO3T_00118
NCU06624T0	RO3T_08187
NCU08297T1	RO3T_13361	RO3T_11934
NCU08297T0	RO3T_13361	RO3T_11934
NCU02252T0	RO3T_00462	RO3T_06291
NCU07866T0	RO3T_03277
NCU10042T0	RO3T_11988	RO3T_05465
NCU10042T1	RO3T_11988	RO3T_05465
NCU04636T0	RO3T_11727
NCU09076T0	RO3T_09144	RO3T_15739	RO3T_04019
NCU04449T0	RO3T_08731
NCU02393T0	RO3T_16338	RO3T_01455
NCU02393T1	RO3T_16338	RO3T_01455
NCU06075T0	RO3T_11886	RO3T_08019	RO3T_06231
NCU06075T1	RO3T_11886	RO3T_08019	RO3T_06231
NCU09191T0	RO3T_05883
NCU02657T0	RO3T_03742	RO3T_11986
NCU02632T0	RO3T_04370
NCU01449T0	RO3T_12992
NCU01449T1	RO3T_12992
NCU03786T0	RO3T_00195
NCU08924T0	RO3T_12816	RO3T_15763
NCU00355T0	RO3T_09026	RO3T_16994	RO3T_09025
NCU03415T0	RO3T_15373	RO3T_10182
NCU02511T0	RO3T_15431
NCU07153T0	RO3T_14604
NCU06441T0	RO3T_15215
NCU07839T0	RO3T_03846
NCU06268T0	RO3T_07963
NCU05526T0	RO3T_08939	RO3T_14477
NCU05526T1	RO3T_08939	RO3T_14477
NCU07926T0	RO3T_11506
NCU08894T0	RO3T_09308	RO3T_04322
NCU01486T0	RO3T_07352
NCU08021T0	RO3T_10024
NCU06843T0	RO3T_13199	RO3T_07883	RO3T_00671	RO3T_05370
NCU02287T0	RO3T_08015	RO3T_13818
NCU11170T0	RO3T_11663
NCU00936T0	RO3T_00901	RO3T_05243
NCU04020T0	RO3T_13999
NCU03171T0	RO3T_06260	RO3T_16582
NCU10763T0	RO3T_06260	RO3T_16582
NCU00043T0	RO3T_08935	RO3T_14482	RO3T_12831
NCU07914T0	RO3T_08040	RO3T_15232
NCU04380T0	RO3T_15979	RO3T_05461	RO3T_05367
NCU03929T0	RO3T_15979	RO3T_05461	RO3T_05367
NCU00488T0	RO3T_10657	RO3T_05679
NCU01747T0	RO3T_03132
NCU03857T0	RO3T_13819	RO3T_00334
NCU07702T0	RO3T_02425
NCU03657T1	RO3T_00873
NCU03657T0	RO3T_00873
NCU05995T0	RO3T_08714
NCU07710T0	RO3T_13049
NCU06457T0	RO3T_16456
NCU06630T0	RO3T_00527	RO3T_14498	RO3T_16218
NCU07458T0	RO3T_02794	RO3T_11444
NCU07171T0	RO3T_05483	RO3T_00738
NCU06342T0	RO3T_00551	RO3T_02080	RO3T_03727
NCU10400T0	RO3T_00551	RO3T_02080	RO3T_03727
NCU10381T0	RO3T_12368
NCU03737T0	RO3T_01454	RO3T_16339
NCU08195T0	RO3T_16283
NCU05777T0	RO3T_04094
NCU08162T0	RO3T_08313
NCU01680T0	RO3T_06167	RO3T_13897	RO3T_15182	RO3T_10288
NCU01912T0	RO3T_00011
NCU04414T0	RO3T_03247
NCU01756T0	RO3T_13463
NCU09297T0	RO3T_04711
NCU01443T0	RO3T_10203	RO3T_15449
NCU05360T0	RO3T_05161
NCU11213T0	RO3T_04394	RO3T_09233	RO3T_10152	RO3T_13030
NCU03116T0	RO3T_05680	RO3T_10659
NCU00793T0	RO3T_03239
NCU03219T0	RO3T_00078	RO3T_06131
NCU09111T0	RO3T_17070
NCU01882T0	RO3T_10102	RO3T_03059	RO3T_15344
NCU03359T0	RO3T_06795	RO3T_04753
NCU00536T0	RO3T_04565
NCU07999T0	RO3T_02426
NCU05650T0	RO3T_00508	RO3T_01030	RO3T_16183
NCU11397T0	RO3T_00786	RO3T_09468
NCU04749T0	RO3T_06001
NCU06842T0	RO3T_10439	RO3T_12702	RO3T_08988	RO3T_17009
NCU08023T0	RO3T_02730	RO3T_11488
NCU06452T0	RO3T_05720
NCU11426T0	RO3T_02791
NCU07872T0	RO3T_06510
NCU08471T0	RO3T_02293	RO3T_14332
NCU00389T0	RO3T_15243
NCU03425T0	RO3T_14418
NCU02464T0	RO3T_13559	RO3T_07652	RO3T_05530
NCU02578T0	RO3T_05588	RO3T_01173	RO3T_16459	RO3T_14071	RO3T_10154
NCU02134T0	RO3T_05213
NCU02546T0	RO3T_06650
NCU04078T0	RO3T_09065
NCU10311T0	RO3T_16975	RO3T_10848	RO3T_14649	RO3T_14756
NCU00591T0	RO3T_06575
NCU02233T0	RO3T_09842
NCU07011T0	RO3T_08276
NCU08373T0	RO3T_11759
NCU06187T0	RO3T_10653	RO3T_03508
NCU11642T0	RO3T_12621	RO3T_12447	RO3T_05766
NCU08325T0	RO3T_01667	RO3T_04856
NCU01439T0	RO3T_04176	RO3T_02037
NCU08935T0	RO3T_14416
NCU03795T0	RO3T_07959	RO3T_16838
NCU00194T0	RO3T_12122
NCU07859T0	RO3T_05851
NCU00406T0	RO3T_05777	RO3T_17042	RO3T_03006	RO3T_10630	RO3T_06556
NCU01652T0	RO3T_12935
NCU03483T0	RO3T_12862	RO3T_12300	RO3T_02479
NCU05828T0	RO3T_03331	RO3T_11605
NCU01809T0	RO3T_03712
NCU07987T0	RO3T_04907
NCU01187T0	RO3T_10564
NCU03894T0	RO3T_06591	RO3T_07549
NCU04343T0	RO3T_01840
NCU02966T0	RO3T_14244
NCU05225T0	RO3T_16260
NCU05095T0	RO3T_11636
NCU04105T0	RO3T_03220
NCU10397T0	RO3T_08885
NCU06005T0	RO3T_01110
NCU10383T1	RO3T_08014
NCU10383T0	RO3T_08014
NCU01417T0	RO3T_11553
NCU07280T0	RO3T_14937	RO3T_14584
NCU11544T1	RO3T_05795	RO3T_17076
NCU11544T0	RO3T_05795	RO3T_17076
NCU00446T0	RO3T_03372
NCU03124T0	RO3T_00951	RO3T_07159
NCU06914T0	RO3T_01783	RO3T_16957
NCU00681T0	RO3T_09060
NCU02729T0	RO3T_12130
NCU00122T0	RO3T_02987	RO3T_13578
NCU00010T0	RO3T_00522
NCU06183T0	RO3T_00391
NCU03650T0	RO3T_05366
NCU03235T0	RO3T_14967	RO3T_01127
NCU04433T0	RO3T_14967	RO3T_01127
NCU07064T0	RO3T_15747	RO3T_03984
NCU04504T0	RO3T_03956
NCU00447T0	RO3T_09772	RO3T_13648
NCU01503T0	RO3T_12090	RO3T_07755
NCU09492T0	RO3T_08500	RO3T_00052
NCU08272T0	RO3T_15225	RO3T_08039
NCU06493T0	RO3T_00874
NCU06626T0	RO3T_10485
NCU07807T0	RO3T_11938	RO3T_08075	RO3T_11804	RO3T_08525
NCU07807T1	RO3T_11938	RO3T_08075	RO3T_11804	RO3T_08525
NCU00440T0	RO3T_06399	RO3T_00045
NCU05518T0	RO3T_05165	RO3T_10936
NCU05939T0	RO3T_06892	RO3T_01556
NCU03608T0	RO3T_10632	RO3T_03050
NCU04252T0	RO3T_16161
NCU01797T0	RO3T_02485	RO3T_05484
NCU11384T1	RO3T_02764
NCU11384T0	RO3T_02764
NCU04077T0	RO3T_02385
NCU06761T0	RO3T_12508
NCU03748T0	RO3T_11025
NCU10337T0	RO3T_10151	RO3T_13031
NCU04306T0	RO3T_03852
NCU06868T0	RO3T_05562
NCU11379T0	RO3T_16633
NCU04247T0	RO3T_02646
NCU00824T0	RO3T_09844
NCU07001T0	RO3T_05733
NCU06722T0	RO3T_16974
NCU02430T0	RO3T_11854
NCU11180T0	RO3T_05890
NCU09513T0	RO3T_06880
NCU04005T0	RO3T_16470	RO3T_15487	RO3T_16649	RO3T_01911
NCU07489T0	RO3T_13384	RO3T_12340	RO3T_00627
NCU01181T0	RO3T_00339	RO3T_08405
NCU03372T0	RO3T_08033
NCU03628T0	RO3T_01606
NCU04076T0	RO3T_05596
NCU09516T0	RO3T_02075
NCU10747T0	RO3T_04410
NCU03783T0	RO3T_06258	RO3T_09272	RO3T_01140	RO3T_01375
NCU00593T0	RO3T_08397
NCU03357T0	RO3T_14641
NCU07015T0	RO3T_13880
NCU00770T0	RO3T_02505
NCU00920T0	RO3T_15561
NCU06365T0	RO3T_11305
NCU05420T0	RO3T_15461
NCU09696T0	RO3T_13369
NCU08115T0	RO3T_06461
NCU06803T0	RO3T_12581
NCU06943T0	RO3T_00457	RO3T_06282
NCU03966T0	RO3T_13436	RO3T_07348
NCU08663T0	RO3T_12942	RO3T_10375
NCU09142T0	RO3T_12931	RO3T_09753
NCU01376T0	RO3T_04629
NCU07442T0	RO3T_09455
NCU03937T0	RO3T_13122
NCU06929T0	RO3T_14328
NCU08875T0	RO3T_11609
NCU09673T0	RO3T_14438
NCU03799T0	RO3T_13466
NCU01197T0	RO3T_03282	RO3T_09401	RO3T_14744
NCU02438T0	RO3T_06526	RO3T_07609
NCU04185T0	RO3T_15650	RO3T_15943
NCU02549T0	RO3T_04335
NCU11301T0	RO3T_12712
NCU01654T0	RO3T_02324	RO3T_14337
NCU02082T0	RO3T_04165
NCU11169T0	RO3T_08437
NCU07697T0	RO3T_04613	RO3T_07141
NCU04511T0	RO3T_10354	RO3T_15986
NCU05288T0	RO3T_03975	RO3T_05579
NCU07887T0	RO3T_05646	RO3T_12050
NCU04166T0	RO3T_09763
NCU07941T0	RO3T_09255
NCU06942T0	RO3T_03632
NCU07393T0	RO3T_01772
NCU03108T0	RO3T_06758	RO3T_04823	RO3T_09849	RO3T_14163
NCU02291T0	RO3T_01094
NCU02785T0	RO3T_04248
NCU05301T0	RO3T_07092
NCU02063T0	RO3T_14231
NCU08563T0	RO3T_06668	RO3T_12636
NCU03922T0	RO3T_13070
NCU03973T0	RO3T_10301	RO3T_04054	RO3T_14136	RO3T_15219	RO3T_02276
NCU03515T0	RO3T_09680	RO3T_12833	RO3T_01892
NCU06138T0	RO3T_04575	RO3T_02048
NCU00081T0	RO3T_03451
NCU04279T0	RO3T_01512
NCU06756T0	RO3T_12804
NCU06205T0	RO3T_04093	RO3T_09826	RO3T_09084	RO3T_14408
NCU03651T0	RO3T_05451	RO3T_09391
NCU08118T0	RO3T_03858
NCU00202T0	RO3T_14405	RO3T_09122
NCU01433T0	RO3T_12128
NCU02639T0	RO3T_04644	RO3T_05445
NCU02639T1	RO3T_04644	RO3T_05445
NCU06543T0	RO3T_13394	RO3T_08418	RO3T_00328
NCU02126T0	RO3T_15382
NCU09347T0	RO3T_14757	RO3T_15925
NCU03032T0	RO3T_06256
NCU06270T0	RO3T_03818
NCU01528T0	RO3T_05835	RO3T_08032	RO3T_15196	RO3T_13187
NCU05810T0	RO3T_01354	RO3T_03436	RO3T_16149
NCU02109T0	RO3T_12285	RO3T_02459
NCU05499T0	RO3T_13473
NCU06724T0	RO3T_14017
NCU04856T0	RO3T_14017
NCU04856T1	RO3T_14017
NCU07412T0	RO3T_01596	RO3T_16174
NCU04118T0	RO3T_02059	RO3T_04564
NCU08216T0	RO3T_09410
NCU00436T0	RO3T_16928	RO3T_04895
NCU05782T0	RO3T_10285
NCU05278T0	RO3T_04912	RO3T_16940	RO3T_04482
NCU04796T0	RO3T_04962	RO3T_03406
NCU09101T0	RO3T_03944
NCU06672T0	RO3T_16589
NCU09773T0	RO3T_00186	RO3T_14057
NCU04991T0	RO3T_00186	RO3T_14057
NCU02571T0	RO3T_14943	RO3T_14591
NCU05259T0	RO3T_09469	RO3T_00787
NCU07440T0	RO3T_01471
NCU00121T0	RO3T_15621
NCU00775T0	RO3T_02068	RO3T_04594
NCU04936T0	RO3T_07218	RO3T_01041
NCU11685T0	RO3T_05692	RO3T_10827
NCU02498T0	RO3T_14665	RO3T_05555
NCU04117T0	RO3T_04593
NCU00631T0	RO3T_05901	RO3T_15653
NCU02402T0	RO3T_10073
NCU00552T0	RO3T_16668
NCU03396T0	RO3T_16005	RO3T_10465
NCU07380T0	RO3T_11325
NCU08503T0	RO3T_16189
NCU09212T0	RO3T_11018	RO3T_05073
NCU04747T0	RO3T_05698
NCU06355T0	RO3T_15067
NCU03339T0	RO3T_01291	RO3T_00021
NCU05422T0	RO3T_06685
NCU00468T0	RO3T_14281
NCU04110T0	RO3T_11545
NCU02224T0	RO3T_08877	RO3T_13791
NCU08998T1	RO3T_04614
NCU08998T0	RO3T_04614
NCU06994T0	RO3T_03368
NCU00336T0	RO3T_09841
NCU06240T0	RO3T_17006	RO3T_02049	RO3T_02631	RO3T_08205	RO3T_11679	RO3T_16473	RO3T_04574
NCU07779T0	RO3T_00349	RO3T_08390
NCU01431T0	RO3T_13120	RO3T_11054
NCU03823T0	RO3T_09454
NCU06500T0	RO3T_15391	RO3T_16584	RO3T_13505	RO3T_16403	RO3T_07260
NCU11693T0	RO3T_06973
NCU09746T0	RO3T_15724
NCU11188T0	RO3T_06832
NCU00565T0	RO3T_01980	RO3T_12357
NCU02747T0	RO3T_04323	RO3T_09307
NCU06482T0	RO3T_13116	RO3T_10002
NCU07407T0	RO3T_15767
NCU02680T0	RO3T_06627
NCU00477T0	RO3T_09284	RO3T_00923
NCU09559T0	RO3T_02649	RO3T_11705
NCU05218T0	RO3T_14256	RO3T_02588
NCU05129T0	RO3T_00176
NCU03498T0	RO3T_03471
NCU04216T0	RO3T_13067
NCU09477T0	RO3T_03461	RO3T_12131
NCU02044T0	RO3T_07274
NCU00172T0	RO3T_02542	RO3T_12270
NCU02741T0	RO3T_10065	RO3T_06320
NCU05169T0	RO3T_09803
NCU06279T0	RO3T_02357	RO3T_14286
NCU06767T0	RO3T_02417
NCU01596T0	RO3T_03190	RO3T_10646
NCU09817T0	RO3T_05194	RO3T_06981	RO3T_10943
NCU05548T0	RO3T_05194	RO3T_06981	RO3T_10943
NCU06099T0	RO3T_05138
NCU00673T0	RO3T_11851	RO3T_15325	RO3T_10127
NCU02356T0	RO3T_16337	RO3T_14272	RO3T_09996
NCU00904T0	RO3T_05320
NCU02179T0	RO3T_05320
NCU01412T0	RO3T_06635
NCU02406T0	RO3T_08153
NCU06483T0	RO3T_04004	RO3T_15732	RO3T_02126
NCU00794T0	RO3T_09393
NCU06710T0	RO3T_09913
NCU07732T0	RO3T_12861
NCU07732T1	RO3T_12861
NCU01175T0	RO3T_14681
NCU07986T0	RO3T_06341	RO3T_07522
NCU01160T0	RO3T_09574
NCU03500T0	RO3T_14255
NCU07414T0	RO3T_03191	RO3T_10645	RO3T_02734	RO3T_11494
NCU05185T0	RO3T_10497	RO3T_17131
NCU01701T0	RO3T_07623
NCU03004T0	RO3T_14406
NCU09437T0	RO3T_10463
NCU06717T0	RO3T_11493
NCU03702T0	RO3T_02110	RO3T_01857	RO3T_11074	RO3T_06915
NCU09345T0	RO3T_06945
NCU09345T1	RO3T_06945
NCU09345T2	RO3T_06945
NCU05452T0	RO3T_00657
NCU08825T0	RO3T_14582
NCU00823T0	RO3T_06584	RO3T_07478
NCU11239T0	RO3T_15104	RO3T_06105
NCU03380T0	RO3T_08196
NCU07459T0	RO3T_15618
NCU05889T0	RO3T_00651	RO3T_02023
NCU09223T0	RO3T_00836	RO3T_02008
NCU00951T0	RO3T_03501
NCU10853T0	RO3T_08377
NCU10733T0	RO3T_12251
NCU07580T0	RO3T_05994	RO3T_00060
NCU00428T0	RO3T_01557
NCU05410T0	RO3T_02450
NCU09789T0	RO3T_08251
NCU02409T0	RO3T_14727
NCU08152T0	RO3T_15628	RO3T_05737	RO3T_05726
NCU06970T0	RO3T_01686	RO3T_04987
NCU07659T0	RO3T_06352	RO3T_07078
NCU05296T0	RO3T_08453
NCU06215T0	RO3T_08165
NCU09547T0	RO3T_12216
NCU03876T0	RO3T_07504	RO3T_13500
NCU06921T0	RO3T_13776
NCU06727T0	RO3T_16618
NCU01013T0	RO3T_03402
NCU08682T0	RO3T_01818
NCU05642T0	RO3T_05647
NCU08273T0	RO3T_16390
NCU10467T0	RO3T_16282
NCU03961T0	RO3T_07633
NCU00896T0	RO3T_10759
NCU02616T0	RO3T_05006
NCU10468T0	RO3T_03760
NCU05418T0	RO3T_10160
NCU06834T0	RO3T_02439	RO3T_14282
NCU09732T0	RO3T_00813
NCU05622T0	RO3T_05380
NCU04780T0	RO3T_09406
NCU08983T0	RO3T_04830	RO3T_02104
NCU02112T0	RO3T_15034
NCU09121T0	RO3T_15635
NCU01502T0	RO3T_03494
NCU07296T0	RO3T_14381
NCU01227T0	RO3T_13081	RO3T_10022
NCU02611T0	RO3T_00634
NCU01022T0	RO3T_01538
NCU05270T0	RO3T_03428
NCU06429T0	RO3T_05026
NCU01183T0	RO3T_10162
NCU09488T0	RO3T_13879
NCU06032T0	RO3T_01462	RO3T_02095
NCU07082T0	RO3T_04618	RO3T_05457
NCU06760T0	RO3T_07644	RO3T_09774
NCU02256T0	RO3T_16963
NCU10789T0	RO3T_14443
NCU02181T0	RO3T_04252	RO3T_14839	RO3T_08007
NCU04319T0	RO3T_01669	RO3T_04857
NCU06638T0	RO3T_09294	RO3T_04340
NCU03395T0	RO3T_07463
NCU01438T0	RO3T_07998	RO3T_15088	RO3T_09035	RO3T_14412
NCU06569T0	RO3T_03498
NCU04803T0	RO3T_11002	RO3T_05085
NCU03006T0	RO3T_15766	RO3T_16048
NCU01546T0	RO3T_09744	RO3T_14011
NCU00925T0	RO3T_11354	RO3T_01500
NCU00554T0	RO3T_01888
NCU06232T0	RO3T_03066
NCU00754T0	RO3T_02030
NCU06182T0	RO3T_14758	RO3T_06652
NCU07071T0	RO3T_03492
NCU05901T0	RO3T_07751
NCU04754T0	RO3T_07373	RO3T_13469	RO3T_04957
NCU06832T0	RO3T_09554	RO3T_12767	RO3T_11739	RO3T_09577
NCU11168T0	RO3T_06991
NCU09864T0	RO3T_11893
NCU04899T0	RO3T_00197	RO3T_08318
NCU05390T0	RO3T_04901	RO3T_16954
NCU01728T1	RO3T_02295	RO3T_01253
NCU01728T0	RO3T_02295	RO3T_01253
NCU01821T0	RO3T_11558
NCU02515T0	RO3T_00713	RO3T_13480
NCU09643T0	RO3T_00747	RO3T_09336
NCU02408T0	RO3T_05746
NCU06394T0	RO3T_05744
NCU00480T0	RO3T_09464	RO3T_00780
NCU11284T0	RO3T_03129
NCU02778T0	RO3T_17401
NCU07395T0	RO3T_14146
NCU00453T0	RO3T_00550
NCU02771T0	RO3T_14741
NCU09434T0	RO3T_10136	RO3T_13046
NCU03913T0	RO3T_09656
NCU03526T0	RO3T_11586
NCU03561T0	RO3T_05084	RO3T_11003
NCU03944T0	RO3T_02391
NCU05927T0	RO3T_09969
NCU03757T0	RO3T_06397	RO3T_07051	RO3T_09580
NCU01547T0	RO3T_05874	RO3T_04161
NCU08027T0	RO3T_00179
NCU03129T0	RO3T_05048
NCU08148T0	RO3T_15941	RO3T_03689	RO3T_16278
NCU08730T0	RO3T_11819
NCU06541T0	RO3T_14696	RO3T_09374
NCU09757T0	RO3T_07781
NCU01271T0	RO3T_02749	RO3T_11647
NCU02283T0	RO3T_02549	RO3T_14182
NCU02400T0	RO3T_12257	RO3T_16266	RO3T_12423	RO3T_14573
NCU09882T0	RO3T_12257	RO3T_16266	RO3T_12423	RO3T_14573
NCU01786T0	RO3T_00840	RO3T_12940
NCU01270T0	RO3T_00840	RO3T_12940
NCU08687T0	RO3T_06380
NCU03979T0	RO3T_03942
NCU04566T0	RO3T_03680
NCU04784T0	RO3T_05878
NCU01235T0	RO3T_12451
NCU01745T0	RO3T_12375
NCU06870T0	RO3T_05589	RO3T_01174
NCU09230T0	RO3T_03491
NCU09642T0	RO3T_03061	RO3T_03510
NCU04733T0	RO3T_12874
NCU07408T0	RO3T_16996	RO3T_09022
NCU07408T1	RO3T_16996	RO3T_09022
NCU02624T0	RO3T_11789	RO3T_16594
NCU03853T0	RO3T_00507
NCU11395T0	RO3T_14748
NCU11664T0	RO3T_00094	RO3T_08296	RO3T_05773
NCU04672T0	RO3T_06933
NCU09861T0	RO3T_02523
NCU06618T0	RO3T_08915
NCU08003T0	RO3T_10904
NCU02781T0	RO3T_17080
NCU03065T0	RO3T_17387
NCU03441T0	RO3T_16859	RO3T_14015
NCU08333T0	RO3T_08197
NCU01333T0	RO3T_10688	RO3T_08865	RO3T_15494
NCU02273T0	RO3T_13966	RO3T_06865	RO3T_02120
NCU02743T0	RO3T_03068
NCU07266T0	RO3T_02814
NCU09521T0	RO3T_03674
NCU02954T0	RO3T_11021
NCU05168T0	RO3T_05772	RO3T_17029	RO3T_15799	RO3T_09642	RO3T_15082	RO3T_06086	RO3T_09476	RO3T_01121
NCU00413T0	RO3T_11455	RO3T_15727	RO3T_17127	RO3T_02673
NCU03295T0	RO3T_03243	RO3T_02798	RO3T_11432
NCU12076T0	RO3T_06861
NCU03217T0	RO3T_11587	RO3T_01890
NCU02826T0	RO3T_01069
NCU07298T0	RO3T_06108
NCU10053T0	RO3T_04073
NCU08291T0	RO3T_05836
NCU04454T0	RO3T_14310
NCU10652T0	RO3T_16964
NCU05633T0	RO3T_13051
NCU04442T0	RO3T_05147
NCU04104T0	RO3T_06016
NCU00340T0	RO3T_15765	RO3T_16049
NCU00263T0	RO3T_15504	RO3T_16658	RO3T_05734	RO3T_16311
NCU07041T0	RO3T_15601
NCU08946T0	RO3T_17095	RO3T_15681	RO3T_01279	RO3T_10880
NCU03777T0	RO3T_00412	RO3T_06147
NCU03759T0	RO3T_00867
NCU03658T0	RO3T_00983
NCU00901T0	RO3T_14377
NCU08270T0	RO3T_15433
NCU06360T0	RO3T_02448
NCU07002T0	RO3T_05997
NCU04176T0	RO3T_17126
NCU05902T0	RO3T_05551
NCU10847T0	RO3T_03670
NCU00520T0	RO3T_09536	RO3T_05651
NCU08280T0	RO3T_11080	RO3T_02214	RO3T_00919
NCU08997T0	RO3T_10619	RO3T_03033	RO3T_15589
NCU02833T0	RO3T_16248	RO3T_03700
NCU01830T0	RO3T_06330
NCU04041T0	RO3T_14022
NCU05937T0	RO3T_16790
NCU03637T0	RO3T_06054	RO3T_00030
NCU00037T0	RO3T_07378
NCU07509T0	RO3T_06965
NCU11187T0	RO3T_10755
NCU02052T0	RO3T_11806
NCU03981T1	RO3T_01062
NCU03981T0	RO3T_01062
NCU11795T0	RO3T_05485
NCU02397T0	RO3T_12364	RO3T_01775	RO3T_11890
NCU03154T0	RO3T_08449	RO3T_00275
NCU04460T0	RO3T_03363
NCU07711T0	RO3T_12313	RO3T_01779
NCU02524T0	RO3T_01658
NCU03317T0	RO3T_05887
NCU00117T0	RO3T_14234
NCU08218T0	RO3T_10316
NCU09738T0	RO3T_16100
NCU03310T0	RO3T_08950	RO3T_13786	RO3T_08868
NCU01402T0	RO3T_02406
NCU07070T0	RO3T_11194
NCU07172T0	RO3T_14609
NCU02592T0	RO3T_05682	RO3T_10660	RO3T_03906
NCU04288T0	RO3T_15748	RO3T_03983	RO3T_09128
NCU01216T0	RO3T_15567
NCU09269T0	RO3T_16625	RO3T_15527
NCU09269T1	RO3T_16625	RO3T_15527
NCU03661T0	RO3T_17025	RO3T_05763
NCU03118T0	RO3T_05219
NCU04241T0	RO3T_00587
NCU04485T0	RO3T_08380
NCU01724T0	RO3T_13977
NCU11185T0	RO3T_06889
NCU11381T0	RO3T_11217
NCU08316T0	RO3T_02914	RO3T_11596
NCU06986T0	RO3T_02914	RO3T_11596
NCU08776T0	RO3T_02914	RO3T_11596
NCU01569T0	RO3T_12459
NCU06217T0	RO3T_04535
NCU09004T0	RO3T_13352
NCU00959T0	RO3T_03815
NCU07021T0	RO3T_00844
NCU04652T0	RO3T_07767
NCU01539T0	RO3T_02434
NCU02305T0	RO3T_02745
NCU09202T0	RO3T_00053
NCU06550T0	RO3T_11213
NCU01435T0	RO3T_08523
NCU00170T0	RO3T_15759
NCU08378T0	RO3T_12394
NCU05985T0	RO3T_03085	RO3T_14114	RO3T_02171
NCU07868T0	RO3T_02644	RO3T_11700
NCU11173T0	RO3T_17110
NCU02806T0	RO3T_06875	RO3T_12370	RO3T_11708	RO3T_12625	RO3T_02870
NCU00711T0	RO3T_11433	RO3T_02797	RO3T_02778
NCU03347T0	RO3T_12921	RO3T_09684
NCU08909T0	RO3T_08262	RO3T_16394
NCU01511T0	RO3T_03401
NCU07516T0	RO3T_06994
NCU04190T0	RO3T_15435
NCU04015T0	RO3T_10882	RO3T_15685
NCU09485T0	RO3T_04057
NCU01813T0	RO3T_15069
NCU04507T0	RO3T_14091
NCU02416T0	RO3T_12517	RO3T_07850
NCU08004T0	RO3T_11015	RO3T_05079
NCU07849T0	RO3T_17111
NCU07849T1	RO3T_17111
NCU00106T0	RO3T_05394
NCU04841T0	RO3T_14004
NCU03297T0	RO3T_01593
NCU03297T1	RO3T_01593
NCU02374T0	RO3T_14738	RO3T_09386
NCU08005T0	RO3T_00190
NCU07722T0	RO3T_04041
NCU04277T0	RO3T_11042
NCU02532T0	RO3T_15074
NCU08507T0	RO3T_15463
NCU09438T0	RO3T_15395
NCU04331T0	RO3T_06360	RO3T_14269	RO3T_02583	RO3T_07083
NCU00489T0	RO3T_13180	RO3T_00061
NCU02830T0	RO3T_09067
NCU07068T0	RO3T_06604
NCU06047T0	RO3T_09011	RO3T_00335	RO3T_08409	RO3T_17005
NCU02136T0	RO3T_11595	RO3T_02913
NCU05295T0	RO3T_13945	RO3T_02362
NCU09874T0	RO3T_13841	RO3T_03226
NCU01817T0	RO3T_12281
NCU07607T0	RO3T_01229	RO3T_16962
NCU03223T1	RO3T_05756
NCU03223T0	RO3T_05756
NCU04355T0	RO3T_03994
NCU09211T0	RO3T_01290
NCU06192T0	RO3T_06653
NCU07175T0	RO3T_11112
NCU01689T0	RO3T_07226	RO3T_12783
NCU02457T0	RO3T_12944
NCU08502T0	RO3T_15796	RO3T_09644	RO3T_13460	RO3T_01860	RO3T_11072
NCU02556T0	RO3T_02397	RO3T_14294
NCU05942T0	RO3T_16333	RO3T_01441
NCU02226T0	RO3T_05868
NCU09930T0	RO3T_11043
NCU00943T0	RO3T_01856	RO3T_06916
NCU00230T0	RO3T_13380	RO3T_02000
NCU01269T0	RO3T_14813
NCU04459T0	RO3T_14729
NCU01776T0	RO3T_06389	RO3T_07060	RO3T_09743	RO3T_03914
NCU08561T0	RO3T_00562	RO3T_05360	RO3T_07412	RO3T_13593
NCU03267T0	RO3T_15993	RO3T_06243
NCU03009T0	RO3T_05468
NCU11251T0	RO3T_02076
NCU01919T0	RO3T_13387
NCU07755T0	RO3T_15909
NCU03713T0	RO3T_15651	RO3T_15944
NCU06418T0	RO3T_04723
NCU05537T0	RO3T_09356
NCU07058T0	RO3T_14688
NCU02209T0	RO3T_04078	RO3T_09796
NCU00981T0	RO3T_08516	RO3T_11801
NCU06091T0	RO3T_06143	RO3T_00414
NCU04137T0	RO3T_06265
NCU10776T0	RO3T_02488
NCU02704T0	RO3T_15497
NCU01132T0	RO3T_02296	RO3T_14333
NCU00821T0	RO3T_02296	RO3T_14333
NCU02564T0	RO3T_02872
NCU01240T0	RO3T_00880	RO3T_05290
NCU09816T0	RO3T_00331	RO3T_08414
NCU02234T0	RO3T_07651	RO3T_13558
NCU03197T0	RO3T_04183
NCU08633T0	RO3T_02258
NCU04554T0	RO3T_13634
NCU03209T0	RO3T_13634
NCU04883T0	RO3T_13634
NCU00366T0	RO3T_11166	RO3T_04444
NCU00188T0	RO3T_03661
NCU02414T0	RO3T_02316
NCU02148T0	RO3T_06705
NCU01512T0	RO3T_08759
NCU06249T0	RO3T_06818
NCU08357T0	RO3T_15024
NCU06679T0	RO3T_07888	RO3T_16062
NCU04136T0	RO3T_04709	RO3T_05119
NCU10018T0	RO3T_00918	RO3T_05309
NCU06440T0	RO3T_10409	RO3T_12881
NCU08605T0	RO3T_00007
NCU09771T0	RO3T_15698
NCU10359T0	RO3T_01358
NCU04721T0	RO3T_01358
NCU07165T0	RO3T_09766
NCU03231T0	RO3T_02623
NCU00056T0	RO3T_05888
NCU04837T0	RO3T_10434	RO3T_12709
NCU11288T0	RO3T_08991
NCU03325T0	RO3T_15355
NCU05206T0	RO3T_15638
NCU07971T0	RO3T_01256
NCU01348T0	RO3T_08947
NCU06054T0	RO3T_05143
NCU02091T0	RO3T_14221
NCU06110T0	RO3T_07785
NCU06110T1	RO3T_07785
NCU06110T2	RO3T_07785
NCU06866T0	RO3T_00194
NCU04727T0	RO3T_02405	RO3T_14290	RO3T_07377
NCU04600T0	RO3T_06852	RO3T_06855	RO3T_06954
NCU01427T0	RO3T_05010	RO3T_00439
NCU05971T0	RO3T_00107
NCU06684T0	RO3T_02443
NCU03491T0	RO3T_13651
NCU06238T0	RO3T_15640
NCU00892T0	RO3T_04902	RO3T_16953
NCU06578T0	RO3T_03507
NCU04281T0	RO3T_06075
NCU03888T0	RO3T_10145
NCU11866T0	RO3T_07511
NCU09208T0	RO3T_14884
NCU01452T0	RO3T_12121	RO3T_03344	RO3T_03964	RO3T_15840	RO3T_08798
NCU11471T0	RO3T_05806
NCU08964T0	RO3T_05728	RO3T_06384	RO3T_04169	RO3T_08004
NCU00269T0	RO3T_14219	RO3T_08765	RO3T_16070
NCU00649T0	RO3T_01995	RO3T_00811
NCU02619T0	RO3T_00108
NCU06923T0	RO3T_11457	RO3T_10373
NCU06216T0	RO3T_00772
NCU00692T0	RO3T_05453	RO3T_04621
NCU00789T0	RO3T_16993	RO3T_09027
NCU04770T0	RO3T_16619	RO3T_15548
NCU02066T0	RO3T_04873
NCU06809T0	RO3T_00098	RO3T_08297
NCU06336T0	RO3T_14125	RO3T_02595
NCU02585T0	RO3T_01977
NCU01997T0	RO3T_10096
NCU01206T0	RO3T_14228
NCU08384T0	RO3T_11715
NCU06520T0	RO3T_13530
NCU03768T1	RO3T_07162	RO3T_00949
NCU03768T0	RO3T_07162	RO3T_00949
NCU03768T2	RO3T_07162	RO3T_00949
NCU08477T0	RO3T_12273	RO3T_00819	RO3T_01989
NCU02333T0	RO3T_01880	RO3T_06844
NCU07964T0	RO3T_01398
NCU03492T0	RO3T_11501	RO3T_02805	RO3T_08751
NCU07988T0	RO3T_01224	RO3T_06879
NCU07558T0	RO3T_02150
NCU02829T0	RO3T_07082
NCU00337T0	RO3T_09663
NCU08968T0	RO3T_14103
NCU08298T0	RO3T_12991	RO3T_03694
NCU01831T0	RO3T_04339
NCU04245T0	RO3T_02576
NCU09322T0	RO3T_06609	RO3T_02072	RO3T_04603
NCU03388T0	RO3T_05099	RO3T_10976
NCU05254T0	RO3T_03905	RO3T_09710
NCU04797T0	RO3T_07659	RO3T_13346
NCU04335T0	RO3T_03568	RO3T_16882	RO3T_09688	RO3T_10277	RO3T_04099
NCU02074T0	RO3T_12320	RO3T_12584
NCU03319T0	RO3T_15293	RO3T_09903
NCU06694T0	RO3T_04283	RO3T_04875	RO3T_02744
NCU08468T0	RO3T_06278	RO3T_00463
NCU04259T0	RO3T_06200
NCU00575T0	RO3T_01513	RO3T_02074	RO3T_05081	RO3T_11013	RO3T_13362
NCU00632T0	RO3T_11813
NCU08277T0	RO3T_13184	RO3T_12493
NCU01753T0	RO3T_04485
NCU04755T0	RO3T_08678
NCU03290T0	RO3T_11288
NCU03393T0	RO3T_11798	RO3T_08512	RO3T_09263	RO3T_04735	RO3T_06824
NCU03711T0	RO3T_11649
NCU06171T0	RO3T_17107
NCU01484T0	RO3T_02937	RO3T_11555	RO3T_04571	RO3T_02065	RO3T_13356
NCU00988T0	RO3T_00018	RO3T_06043
NCU04779T0	RO3T_04507	RO3T_14824
NCU00467T0	RO3T_05148
NCU08514T0	RO3T_04512
NCU00025T0	RO3T_17003
NCU09678T0	RO3T_04990	RO3T_01685
NCU09698T0	RO3T_04990	RO3T_01685
NCU02565T0	RO3T_00586
NCU04407T0	RO3T_04061
NCU06177T0	RO3T_15465
NCU09469T0	RO3T_00752	RO3T_07202
NCU11568T0	RO3T_09777
NCU11568T1	RO3T_09777
NCU00963T0	RO3T_11100
NCU00513T0	RO3T_13541
NCU03606T0	RO3T_12934
NCU02591T0	RO3T_14327
NCU07471T0	RO3T_12605
NCU07829T0	RO3T_16079	RO3T_06220	RO3T_14910
NCU00587T0	RO3T_04136	RO3T_04837
NCU08008T0	RO3T_06455
NCU04737T0	RO3T_14542
NCU09065T0	RO3T_11329
NCU09475T0	RO3T_11998	RO3T_03753	RO3T_05192	RO3T_06980
NCU08340T0	RO3T_11155	RO3T_04455
NCU08340T1	RO3T_11155	RO3T_04455
NCU04201T0	RO3T_01074
NCU00914T0	RO3T_16087	RO3T_06213	RO3T_16392	RO3T_08263
NCU10852T0	RO3T_06206	RO3T_05556	RO3T_12089
NCU03258T0	RO3T_08256	RO3T_16402
NCU09239T0	RO3T_13365	RO3T_11908
NCU07965T0	RO3T_04999
NCU08352T0	RO3T_06605
NCU03045T0	RO3T_14608
NCU01523T0	RO3T_06244	RO3T_15995	RO3T_01791	RO3T_08323
NCU10061T0	RO3T_08542	RO3T_11839
NCU09869T0	RO3T_05235
NCU06715T0	RO3T_05388	RO3T_09668
NCU06454T0	RO3T_08856	RO3T_15800
NCU01550T0	RO3T_13366	RO3T_12221
NCU06198T0	RO3T_11373	RO3T_05716
NCU08066T0	RO3T_02478
NCU00602T0	RO3T_09404
NCU09621T0	RO3T_04526
NCU07874T0	RO3T_07250
NCU03122T0	RO3T_07385
NCU03122T1	RO3T_07385
NCU01367T0	RO3T_12440	RO3T_12619
NCU02716T0	RO3T_14683
NCU06380T0	RO3T_12198
NCU06030T0	RO3T_10616	RO3T_03028	RO3T_15114	RO3T_10157	RO3T_06109	RO3T_13005	RO3T_10390
NCU04817T0	RO3T_01029
NCU06764T0	RO3T_00509
NCU04333T0	RO3T_06674
NCU02620T0	RO3T_01078	RO3T_11991
NCU07587T0	RO3T_03280	RO3T_06038
NCU08977T0	RO3T_08270	RO3T_00153
NCU09598T0	RO3T_13594	RO3T_07413
NCU02203T0	RO3T_03182
NCU06726T0	RO3T_03887
NCU11353T0	RO3T_02256
NCU08484T0	RO3T_08556
NCU02423T0	RO3T_09639	RO3T_15477
NCU04647T0	RO3T_08156
NCU01252T0	RO3T_14692	RO3T_09370	RO3T_12634
NCU04069T0	RO3T_11575
NCU04612T1	RO3T_01555
NCU04612T0	RO3T_01555
NCU00294T0	RO3T_16217	RO3T_14497
NCU09313T0	RO3T_04775
NCU04610T0	RO3T_15362
NCU04534T0	RO3T_00410	RO3T_05675
NCU04312T0	RO3T_00410	RO3T_05675
NCU01949T0	RO3T_08157	RO3T_15055	RO3T_08282
NCU02160T0	RO3T_14315	RO3T_02337
NCU05196T0	RO3T_00079	RO3T_06130
NCU11181T0	RO3T_05257	RO3T_00845
NCU03935T0	RO3T_11481	RO3T_08037
NCU08035T0	RO3T_08246	RO3T_16432
NCU10810T0	RO3T_04886
NCU07465T0	RO3T_08174
NCU04479T0	RO3T_00436	RO3T_06183
NCU09309T0	RO3T_02562	RO3T_12420
NCU06112T0	RO3T_00029
NCU00395T0	RO3T_15392
NCU08995T0	RO3T_12793
NCU08762T0	RO3T_15372
NCU09745T0	RO3T_14615
NCU06459T0	RO3T_07653	RO3T_13341
NCU07498T0	RO3T_09018
NCU04505T0	RO3T_05211
NCU03039T0	RO3T_11295	RO3T_15410
NCU11302T0	RO3T_13964
NCU03166T0	RO3T_03347
NCU03859T0	RO3T_03267
NCU02107T0	RO3T_12226
NCU02757T0	RO3T_15971
NCU10519T0	RO3T_17128
NCU11983T0	RO3T_12240	RO3T_06044	RO3T_01282	RO3T_09136	RO3T_07761	RO3T_12015	RO3T_13003	RO3T_10155
NCU04481T0	RO3T_11626
NCU07468T0	RO3T_03037	RO3T_10596
NCU03826T0	RO3T_13128	RO3T_09909
NCU04809T0	RO3T_07415
NCU07814T0	RO3T_09752
NCU04452T0	RO3T_12505	RO3T_12504	RO3T_12490	RO3T_09802	RO3T_01437	RO3T_08685	RO3T_08696
NCU11324T0	RO3T_02995	RO3T_00957
NCU07112T0	RO3T_10472	RO3T_16001
NCU03897T0	RO3T_07493
NCU01524T0	RO3T_00071	RO3T_06139
NCU01169T0	RO3T_03902	RO3T_09706
NCU01525T0	RO3T_11648	RO3T_02743
NCU07528T0	RO3T_12030
NCU01613T0	RO3T_15006
NCU02202T0	RO3T_17044
NCU11098T0	RO3T_01533	RO3T_06944	RO3T_10143
NCU06259T0	RO3T_05568	RO3T_14673
NCU04379T0	RO3T_09816	RO3T_12498
NCU06593T0	RO3T_08873	RO3T_02284
NCU06039T0	RO3T_02497
NCU01644T0	RO3T_12023
NCU03678T0	RO3T_09215	RO3T_04382	RO3T_08742
NCU06207T0	RO3T_07366	RO3T_13406
NCU07733T0	RO3T_04046
NCU09040T0	RO3T_07344
NCU02754T0	RO3T_14077	RO3T_06680
NCU03050T0	RO3T_02021
NCU04040T0	RO3T_05077
NCU07550T0	RO3T_03047
NCU04074T0	RO3T_06496
NCU01059T0	RO3T_11919	RO3T_08088
NCU05836T0	RO3T_11919	RO3T_08088
NCU03134T0	RO3T_11919	RO3T_08088
NCU09028T0	RO3T_11919	RO3T_08088
NCU02235T0	RO3T_11919	RO3T_08088
NCU05720T0	RO3T_01298	RO3T_00871	RO3T_05297
NCU06265T0	RO3T_07050	RO3T_06400
NCU00714T0	RO3T_15374	RO3T_10183
NCU00466T0	RO3T_06454
NCU06031T0	RO3T_02626
NCU07263T0	RO3T_05658
NCU00065T0	RO3T_14730
NCU03953T0	RO3T_13182
NCU02828T0	RO3T_14966
NCU09119T0	RO3T_06169	RO3T_00423
NCU11102T0	RO3T_03330
NCU09553T0	RO3T_04396
NCU04024T0	RO3T_10007
NCU06402T0	RO3T_00625	RO3T_07586
NCU06402T1	RO3T_00625	RO3T_07586
NCU01667T0	RO3T_02793	RO3T_11442
NCU02424T0	RO3T_09030	RO3T_16991
NCU02555T0	RO3T_12479	RO3T_13843
NCU01178T0	RO3T_10124
NCU00030T0	RO3T_15600
NCU06534T0	RO3T_10169
NCU09320T0	RO3T_03434
NCU04323T0	RO3T_17038
NCU01514T0	RO3T_08982	RO3T_14365
NCU07880T0	RO3T_04147
NCU03269T0	RO3T_10833
NCU00450T0	RO3T_00577	RO3T_00650
NCU00463T0	RO3T_03127
NCU09183T0	RO3T_03127
NCU07955T0	RO3T_10933	RO3T_03142
NCU00169T0	RO3T_02492
NCU06231T0	RO3T_12832
NCU05582T0	RO3T_02263
NCU06605T0	RO3T_15467
NCU07530T0	RO3T_04615
NCU08489T0	RO3T_04615
NCU01172T0	RO3T_04000
NCU02147T0	RO3T_09286
NCU03659T0	RO3T_16263
NCU11410T0	RO3T_12349
NCU04013T1	RO3T_01879	RO3T_09702	RO3T_10831
NCU04013T0	RO3T_01879	RO3T_09702	RO3T_10831
NCU07289T0	RO3T_02625	RO3T_11667
NCU07289T1	RO3T_02625	RO3T_11667
NCU00216T0	RO3T_03219	RO3T_05025
NCU01666T0	RO3T_11576	RO3T_02884
NCU00725T0	RO3T_01659
NCU06041T0	RO3T_12046
NCU03527T0	RO3T_08100
NCU02373T0	RO3T_11656
NCU01221T0	RO3T_15703	RO3T_03868	RO3T_03216
NCU09123T0	RO3T_10574	RO3T_06639	RO3T_10476
NCU01901T0	RO3T_02321	RO3T_11321
NCU04243T0	RO3T_02607	RO3T_12416
NCU07688T0	RO3T_03393	RO3T_11830
NCU01953T0	RO3T_16024	RO3T_15697
NCU02378T0	RO3T_01597
NCU06594T0	RO3T_00168
NCU00792T0	RO3T_16291
NCU05121T0	RO3T_03323	RO3T_04938	RO3T_11027	RO3T_08460	RO3T_00382
NCU06009T0	RO3T_12835	RO3T_12828	RO3T_12837	RO3T_00832	RO3T_02006
NCU07819T0	RO3T_06449	RO3T_07425
NCU00614T0	RO3T_15762	RO3T_16051
NCU11744T0	RO3T_12437	RO3T_13202
NCU01795T0	RO3T_08914
NCU05752T0	RO3T_16935	RO3T_01227
NCU04099T0	RO3T_08312
NCU08706T0	RO3T_05176
NCU11927T0	RO3T_04351
NCU06404T0	RO3T_15997
NCU05858T0	RO3T_08237	RO3T_08207	RO3T_16462
NCU07719T0	RO3T_13591	RO3T_07410
NCU09380T0	RO3T_09461
NCU09843T0	RO3T_12717
NCU04990T0	RO3T_08140	RO3T_00175	RO3T_09736	RO3T_03885
NCU05862T0	RO3T_10303	RO3T_03820
NCU01095T0	RO3T_10303	RO3T_03820
NCU00414T0	RO3T_06140
NCU01816T0	RO3T_07793
NCU02276T0	RO3T_08183
NCU09758T0	RO3T_15045
NCU08856T0	RO3T_16515
NCU07452T0	RO3T_14318	RO3T_09037	RO3T_09038	RO3T_09044
NCU02493T0	RO3T_02193	RO3T_17173
NCU02282T0	RO3T_02531	RO3T_13957
NCU01399T0	RO3T_16439	RO3T_08224
NCU09290T0	RO3T_17088	RO3T_05849
NCU01141T0	RO3T_05391
NCU06489T0	RO3T_09097
NCU05252T0	RO3T_10295
NCU04726T0	RO3T_11189
NCU05897T0	RO3T_07554
NCU00095T0	RO3T_13171
NCU10048T0	RO3T_04960
NCU05876T0	RO3T_11384
NCU08151T0	RO3T_14063
NCU00742T0	RO3T_08875	RO3T_09780	RO3T_04031	RO3T_13789	RO3T_15480
NCU08500T0	RO3T_04359	RO3T_09338	RO3T_02634	RO3T_11681	RO3T_13478
NCU03988T0	RO3T_15302	RO3T_09897	RO3T_14264	RO3T_02575
NCU05266T0	RO3T_03192	RO3T_10644	RO3T_11492
NCU05009T0	RO3T_10996	RO3T_05088
NCU05009T1	RO3T_10996	RO3T_05088
NCU06606T0	RO3T_13835	RO3T_11122	RO3T_01416
NCU07062T0	RO3T_00654	RO3T_02020
NCU07929T0	RO3T_02395	RO3T_14296
NCU00490T0	RO3T_01816
NCU00655T0	RO3T_05396
NCU02232T0	RO3T_10114
NCU03855T0	RO3T_11421	RO3T_02770	RO3T_08903	RO3T_13821
NCU08738T0	RO3T_10839	RO3T_05546	RO3T_12159
NCU05079T0	RO3T_10839	RO3T_05546	RO3T_12159
NCU03229T0	RO3T_05990
NCU03332T0	RO3T_16299
NCU09014T0	RO3T_07788	RO3T_07927
NCU02982T0	RO3T_03332
NCU04354T0	RO3T_12147
NCU01166T0	RO3T_14826	RO3T_06049	RO3T_05750	RO3T_00024
NCU04826T0	RO3T_16998	RO3T_09019
NCU00434T0	RO3T_01401
NCU07698T0	RO3T_05642
NCU03409T0	RO3T_10359
NCU07938T0	RO3T_04528
NCU04886T0	RO3T_04528
NCU00875T0	RO3T_04528
NCU01200T1	RO3T_16320	RO3T_12039
NCU01200T0	RO3T_16320	RO3T_12039
NCU00895T0	RO3T_00178	RO3T_08451
NCU03207T0	RO3T_03166
NCU00523T0	RO3T_14179
NCU02509T0	RO3T_02635	RO3T_00173	RO3T_09339	RO3T_04360	RO3T_08146
NCU04150T0	RO3T_16891	RO3T_03567
NCU03556T0	RO3T_05852
NCU00891T0	RO3T_16588
NCU03018T0	RO3T_15594
NCU09747T0	RO3T_10008
NCU03304T0	RO3T_16219	RO3T_00524
NCU03963T0	RO3T_06021
NCU11297T0	RO3T_03400
NCU10046T0	RO3T_07349	RO3T_13437
NCU04168T0	RO3T_05998
NCU09904T0	RO3T_05998
NCU03079T0	RO3T_11157	RO3T_04452
NCU09896T0	RO3T_03034
NCU04063T0	RO3T_10392
NCU05117T0	RO3T_16593
NCU02005T0	RO3T_11465	RO3T_02864
NCU04182T0	RO3T_10199	RO3T_15451
NCU08869T0	RO3T_11651	RO3T_02810
NCU07299T0	RO3T_14648	RO3T_05545
NCU00542T0	RO3T_01752
NCU01929T0	RO3T_04306
NCU00317T0	RO3T_15999
NCU09658T0	RO3T_11757
NCU03369T0	RO3T_01486	RO3T_11390
NCU04289T0	RO3T_00838	RO3T_16999
NCU00879T0	RO3T_06851
NCU07438T0	RO3T_12924
NCU07590T0	RO3T_12781
NCU06846T0	RO3T_08023	RO3T_15191	RO3T_07839
NCU05224T0	RO3T_07279	RO3T_13323
NCU03952T0	RO3T_03380
NCU06924T0	RO3T_06616
NCU11222T0	RO3T_09358
NCU03188T0	RO3T_16529
NCU00150T0	RO3T_15532
NCU00150T1	RO3T_15532
NCU11234T0	RO3T_00565
NCU02428T0	RO3T_14072
NCU01083T0	RO3T_02556	RO3T_05696
NCU03972T0	RO3T_03189	RO3T_10647
NCU08131T0	RO3T_02160
NCU09805T0	RO3T_02160
NCU00880T0	RO3T_00931
NCU06057T0	RO3T_06891
NCU02536T0	RO3T_10377
NCU01916T0	RO3T_14243
NCU05999T0	RO3T_15756
NCU09737T0	RO3T_07573
NCU05819T0	RO3T_07573
NCU08371T0	RO3T_07573
NCU06697T0	RO3T_05741	RO3T_13828
NCU00376T0	RO3T_17065	RO3T_12791
NCU06168T0	RO3T_00415
NCU04429T0	RO3T_08363
NCU08048T0	RO3T_12486
NCU09090T0	RO3T_14617
NCU01317T0	RO3T_01564	RO3T_06281	RO3T_10685	RO3T_14845	RO3T_00455
NCU09039T0	RO3T_12352	RO3T_07768
NCU07609T0	RO3T_12352	RO3T_07768
NCU09831T0	RO3T_12352	RO3T_07768
NCU06067T0	RO3T_07085	RO3T_06838	RO3T_05389
NCU00495T0	RO3T_09282	RO3T_01134
NCU06179T0	RO3T_06670	RO3T_08578
NCU01758T0	RO3T_10189
NCU07188T0	RO3T_07443
NCU11660T0	RO3T_11786
NCU02812T0	RO3T_09311	RO3T_13007
NCU01409T0	RO3T_12622	RO3T_11429
NCU09862T0	RO3T_07367	RO3T_13408
NCU11365T0	RO3T_09911
NCU11215T0	RO3T_12937
NCU02653T0	RO3T_15122	RO3T_14672	RO3T_02253	RO3T_14151	RO3T_14152	RO3T_02254	RO3T_17137	RO3T_02156
NCU06362T0	RO3T_11762	RO3T_14016	RO3T_06611
NCU09731T0	RO3T_04158	RO3T_05875
NCU02808T0	RO3T_08620
NCU02269T0	RO3T_10451
NCU07300T0	RO3T_11170
NCU01552T0	RO3T_03212	RO3T_04317	RO3T_10627	RO3T_03015
NCU01552T1	RO3T_03212	RO3T_04317	RO3T_10627	RO3T_03015
NCU00944T0	RO3T_15179	RO3T_08642	RO3T_09759	RO3T_06834	RO3T_02184
NCU03352T0	RO3T_02622	RO3T_14317
NCU01947T0	RO3T_16482	RO3T_02183
NCU00316T0	RO3T_02589
NCU01429T0	RO3T_03374
NCU10073T0	RO3T_00167
NCU04087T0	RO3T_06939
NCU03880T0	RO3T_04070	RO3T_09853	RO3T_00829
NCU04614T0	RO3T_06634	RO3T_14027	RO3T_11832
NCU03261T0	RO3T_03842	RO3T_09764
NCU01285T0	RO3T_00395
NCU03802T0	RO3T_00355
NCU06371T0	RO3T_01608
NCU02432T0	RO3T_17057
NCU07670T0	RO3T_15499
NCU03312T0	RO3T_02554	RO3T_01414	RO3T_14177	RO3T_00835
NCU11312T0	RO3T_02554	RO3T_01414	RO3T_14177	RO3T_00835
NCU11809T0	RO3T_14659	RO3T_15526	RO3T_16626	RO3T_05550
NCU04783T0	RO3T_14746
NCU05000T0	RO3T_11199	RO3T_09243	RO3T_09219	RO3T_04566	RO3T_04231	RO3T_02974
NCU02289T0	RO3T_04391
NCU01446T0	RO3T_08465
NCU08882T0	RO3T_03982
NCU07850T0	RO3T_16242	RO3T_01084
NCU11357T0	RO3T_16573	RO3T_15472
NCU03497T0	RO3T_03470
NCU03616T0	RO3T_05137
NCU03779T0	RO3T_04433
NCU04400T0	RO3T_04433
NCU03833T0	RO3T_16531
NCU03833T1	RO3T_16531
NCU01084T0	RO3T_00431
NCU00088T0	RO3T_06039
NCU00472T0	RO3T_09730
NCU07542T0	RO3T_09036
NCU00573T0	RO3T_10407	RO3T_12882	RO3T_10847	RO3T_08912	RO3T_14513	RO3T_06040	RO3T_06041	RO3T_10511
NCU09897T0	RO3T_16943	RO3T_04911
NCU04510T0	RO3T_00909
NCU00182T0	RO3T_05689
NCU04187T0	RO3T_03302
NCU00553T0	RO3T_12148
NCU10721T0	RO3T_05004
NCU02687T0	RO3T_12271
NCU07482T0	RO3T_14295
NCU08823T0	RO3T_04547	RO3T_01915	RO3T_13462	RO3T_07498
NCU04304T0	RO3T_13163	RO3T_13878	RO3T_12814	RO3T_09751
NCU06712T0	RO3T_07008	RO3T_05228
NCU07853T0	RO3T_00226
NCU06448T0	RO3T_06102
NCU02943T0	RO3T_10349
NCU08886T0	RO3T_11920	RO3T_08091	RO3T_02973	RO3T_02978	RO3T_11552	RO3T_04595
NCU00475T0	RO3T_07184	RO3T_07886	RO3T_13603	RO3T_00962
NCU06242T0	RO3T_12606	RO3T_07889
NCU05517T0	RO3T_17100	RO3T_10460
NCU01247T0	RO3T_04055
NCU02887T0	RO3T_06897
NCU00600T0	RO3T_13514
NCU06585T0	RO3T_12414
NCU03038T0	RO3T_12596	RO3T_00843	RO3T_07897
NCU02113T0	RO3T_03939
NCU08225T0	RO3T_03752
NCU08177T0	RO3T_04086
NCU05234T0	RO3T_08513
NCU00665T0	RO3T_02107
NCU02814T0	RO3T_01782
NCU00301T0	RO3T_04477
NCU05593T0	RO3T_03729
NCU04231T0	RO3T_06956
NCU07415T0	RO3T_10206
NCU11724T0	RO3T_01035	RO3T_07221
NCU01784T0	RO3T_11391	RO3T_14821
NCU01950T0	RO3T_03853
NCU01635T0	RO3T_08120	RO3T_08217	RO3T_16444	RO3T_13519	RO3T_07248	RO3T_03929
NCU08312T0	RO3T_03531	RO3T_09046
NCU07365T0	RO3T_05771	RO3T_17027
NCU02980T0	RO3T_12982	RO3T_09970
NCU06647T0	RO3T_10429	RO3T_12721
NCU07042T0	RO3T_13570	RO3T_03397
NCU03276T0	RO3T_04469
NCU01913T0	RO3T_07323
NCU02650T0	RO3T_11497
NCU05075T0	RO3T_09879
NCU00777T0	RO3T_15485
NCU04713T0	RO3T_14401
NCU04923T0	RO3T_12513	RO3T_05135	RO3T_11061
NCU07701T0	RO3T_04946	RO3T_11033
NCU03439T0	RO3T_03264
NCU07884T0	RO3T_02384
NCU03112T0	RO3T_08199
NCU00424T0	RO3T_14685
NCU02978T0	RO3T_16617
NCU07313T0	RO3T_14916
NCU09594T0	RO3T_06287	RO3T_12318
NCU04656T0	RO3T_16487	RO3T_08203
NCU09264T0	RO3T_05403
NCU03938T0	RO3T_08080	RO3T_11911
NCU09821T0	RO3T_07943	RO3T_07819
NCU02137T0	RO3T_00448
NCU03238T0	RO3T_02044
NCU00919T0	RO3T_04267
NCU04035T0	RO3T_05898
NCU02960T0	RO3T_02609	RO3T_02613	RO3T_12417
NCU03504T0	RO3T_00669
NCU01498T0	RO3T_16452
NCU04120T0	RO3T_11904	RO3T_05476	RO3T_00730
NCU01210T0	RO3T_06009
NCU06714T0	RO3T_06009
NCU00643T0	RO3T_03702
NCU00108T0	RO3T_04395
NCU08326T0	RO3T_08315
NCU00624T0	RO3T_16113
NCU04096T0	RO3T_08008	RO3T_15100	RO3T_04257	RO3T_07464	RO3T_14833
NCU00772T0	RO3T_08008	RO3T_15100	RO3T_04257	RO3T_07464	RO3T_14833
NCU05804T0	RO3T_03540	RO3T_13178	RO3T_04234
NCU01510T0	RO3T_16002	RO3T_10471
NCU08064T0	RO3T_16002	RO3T_10471
NCU04059T0	RO3T_16190	RO3T_01011
NCU05292T0	RO3T_12643
NCU09560T0	RO3T_03032	RO3T_10618
NCU03815T0	RO3T_00513
NCU06869T0	RO3T_00891
NCU02178T0	RO3T_10257
NCU07956T0	RO3T_00884	RO3T_05287
NCU00227T0	RO3T_10494
NCU10292T0	RO3T_09328
NCU08389T0	RO3T_15428	RO3T_03713	RO3T_02084	RO3T_09981	RO3T_11300
NCU08389T1	RO3T_15428	RO3T_03713	RO3T_02084	RO3T_09981	RO3T_11300
NCU05364T0	RO3T_06502	RO3T_07588	RO3T_08420
NCU06052T0	RO3T_13321	RO3T_07284
NCU11408T0	RO3T_16680	RO3T_04928
NCU03341T0	RO3T_08395
NCU03965T0	RO3T_09854
NCU00258T0	RO3T_09652	RO3T_15786	RO3T_03999	RO3T_10490
NCU01564T0	RO3T_00735	RO3T_05480
NCU00717T0	RO3T_13252	RO3T_13892
NCU08607T0	RO3T_00714
NCU04443T0	RO3T_04726
NCU00519T0	RO3T_08744
NCU03404T0	RO3T_03337	RO3T_03301	RO3T_04357	RO3T_04356
NCU04500T0	RO3T_10111	RO3T_11151	RO3T_04522
NCU01099T0	RO3T_03978	RO3T_08767
NCU01332T0	RO3T_06136	RO3T_00068
NCU07169T0	RO3T_12093	RO3T_07779
NCU11296T0	RO3T_13053	RO3T_16845
NCU03662T0	RO3T_01874
NCU08578T0	RO3T_05855
NCU02744T0	RO3T_11877	RO3T_08577	RO3T_14514
NCU06410T0	RO3T_11835	RO3T_08554
NCU01918T0	RO3T_11583
NCU02456T0	RO3T_15032	RO3T_16968
NCU06449T0	RO3T_15032	RO3T_16968
NCU03241T0	RO3T_04235	RO3T_09262
NCU08319T0	RO3T_06204	RO3T_16097
NCU05427T0	RO3T_10663	RO3T_01274
NCU00183T0	RO3T_03314
NCU07173T0	RO3T_16323
NCU02497T0	RO3T_04645
NCU08427T0	RO3T_03307
NCU01517T0	RO3T_00081	RO3T_06100	RO3T_00126
NCU00894T0	RO3T_17071	RO3T_05797	RO3T_02983
NCU03576T0	RO3T_00766	RO3T_09456
NCU05394T0	RO3T_03968	RO3T_03972
NCU09366T0	RO3T_02561	RO3T_12421
NCU08618T0	RO3T_09847	RO3T_12396
NCU08941T0	RO3T_10838	RO3T_16972
NCU03989T0	RO3T_05794
NCU02225T0	RO3T_08431
NCU03739T0	RO3T_13074
NCU04368T0	RO3T_13688
NCU00971T0	RO3T_14342	RO3T_16761	RO3T_02304	RO3T_04379
NCU05715T0	RO3T_10398	RO3T_11602
NCU08939T0	RO3T_05759	RO3T_10832
NCU08024T0	RO3T_05759	RO3T_10832
NCU03092T0	RO3T_06057	RO3T_00048
NCU08388T0	RO3T_11142
NCU08388T1	RO3T_11142
NCU06191T0	RO3T_00729
NCU06540T0	RO3T_01493
NCU01337T0	RO3T_10113
NCU11864T0	RO3T_03404
NCU06431T0	RO3T_02029	RO3T_00887	RO3T_01499
NCU00589T0	RO3T_07212	RO3T_00997	RO3T_07387
NCU06877T0	RO3T_01332	RO3T_15737
NCU04640T0	RO3T_11290	RO3T_15566
NCU06141T0	RO3T_14181	RO3T_08530
NCU00966T0	RO3T_05872
NCU03623T0	RO3T_06174
NCU02550T0	RO3T_08272
NCU11325T0	RO3T_08355
NCU08895T0	RO3T_11729
NCU09435T0	RO3T_11735
NCU01568T0	RO3T_04081	RO3T_07816
NCU03559T0	RO3T_04354	RO3T_09326
NCU01411T0	RO3T_10878	RO3T_15592
NCU12146T0	RO3T_14198	RO3T_08771
NCU09116T0	RO3T_17389	RO3T_03835
NCU01177T0	RO3T_01015
NCU07478T0	RO3T_12807
NCU10011T0	RO3T_06008	RO3T_14321	RO3T_06494	RO3T_07773	RO3T_12102
NCU01914T0	RO3T_02596	RO3T_14126
NCU05516T0	RO3T_10270	RO3T_07324
NCU08046T0	RO3T_12642	RO3T_12392
NCU08395T0	RO3T_12822
NCU08395T1	RO3T_12822
NCU09792T0	RO3T_15749	RO3T_03995
NCU03704T0	RO3T_00185
NCU02468T0	RO3T_01399
NCU01165T0	RO3T_14539
NCU00911T0	RO3T_03692	RO3T_16280
NCU05419T0	RO3T_01093	RO3T_01796
NCU04097T0	RO3T_00559
NCU03834T0	RO3T_04521
NCU01324T0	RO3T_01821	RO3T_00541
NCU05523T0	RO3T_01336
NCU08811T0	RO3T_01479
NCU05302T0	RO3T_09023
NCU01515T0	RO3T_13830
NCU03087T0	RO3T_16834
NCU03366T0	RO3T_01792	RO3T_01091
NCU02533T0	RO3T_05155	RO3T_10942
NCU01545T0	RO3T_12253
NCU07662T0	RO3T_11888
NCU06993T0	RO3T_14000
NCU10273T0	RO3T_13472
NCU01305T0	RO3T_11077	RO3T_02116
NCU00232T0	RO3T_12247
NCU11739T0	RO3T_06035
NCU09744T0	RO3T_07346
NCU01288T0	RO3T_13941	RO3T_13767	RO3T_05863
NCU09887T0	RO3T_11140	RO3T_01059	RO3T_04817
NCU02996T0	RO3T_13586	RO3T_03167
NCU04800T0	RO3T_14165
NCU00669T0	RO3T_02801	RO3T_11634
NCU09098T0	RO3T_03150
NCU00077T0	RO3T_12995
NCU02413T0	RO3T_15452	RO3T_10198	RO3T_11608
NCU03264T0	RO3T_07182	RO3T_00999
NCU07739T0	RO3T_07899
NCU06552T0	RO3T_14581
NCU06035T0	RO3T_11503	RO3T_02763	RO3T_04074	RO3T_09790
NCU00105T0	RO3T_09533	RO3T_12795
NCU06699T0	RO3T_02628
NCU04156T0	RO3T_06145
NCU06559T0	RO3T_07835
NCU08904T0	RO3T_07019
NCU00582T0	RO3T_16296
NCU02437T0	RO3T_08213	RO3T_08221	RO3T_08122	RO3T_16445
NCU08991T0	RO3T_02543	RO3T_14092
NCU08991T1	RO3T_02543	RO3T_14092
NCU03946T0	RO3T_09830
NCU03946T1	RO3T_09830
NCU00585T0	RO3T_01211
NCU01242T0	RO3T_03479
NCU01390T0	RO3T_03533
NCU03732T0	RO3T_04321	RO3T_09309
NCU08044T0	RO3T_10243	RO3T_00043
NCU07574T0	RO3T_15733	RO3T_04006
NCU06386T0	RO3T_00403
NCU02162T0	RO3T_09972
NCU04302T0	RO3T_10910
NCU07456T0	RO3T_13616
NCU02948T0	RO3T_02092	RO3T_01460	RO3T_02090	RO3T_01459	RO3T_14079
NCU00422T0	RO3T_07010	RO3T_05226
NCU00422T1	RO3T_07010	RO3T_05226
NCU08380T1	RO3T_08038
NCU08380T0	RO3T_08038
NCU08741T0	RO3T_00725
NCU01990T0	RO3T_11670
NCU09311T0	RO3T_09008
NCU07437T0	RO3T_13251
NCU06144T0	RO3T_12483	RO3T_13194	RO3T_15937	RO3T_04191	RO3T_09556	RO3T_12762	RO3T_08130
NCU00357T0	RO3T_07589	RO3T_00324
NCU05274T0	RO3T_10027	RO3T_13086
NCU01161T0	RO3T_07363
NCU09711T0	RO3T_01687
NCU02541T0	RO3T_17194
NCU02644T0	RO3T_16182	RO3T_00973	RO3T_08462	RO3T_00389	RO3T_08094
NCU02644T1	RO3T_16182	RO3T_00973	RO3T_08462	RO3T_00389	RO3T_08094
NCU07384T0	RO3T_14829	RO3T_06076
NCU06960T0	RO3T_02007
NCU03730T0	RO3T_00407
NCU07820T0	RO3T_06106	RO3T_15103
NCU05884T0	RO3T_06106	RO3T_15103
NCU07620T0	RO3T_06106	RO3T_15103
NCU11307T0	RO3T_04414	RO3T_15445
NCU08674T0	RO3T_15729	RO3T_02320
NCU06428T0	RO3T_00227
NCU01184T0	RO3T_05385
NCU09237T0	RO3T_06189
NCU06086T0	RO3T_16851
NCU04446T0	RO3T_01294	RO3T_07423	RO3T_10713	RO3T_14522	RO3T_14526	RO3T_06836	RO3T_14691	RO3T_02186
NCU09811T0	RO3T_01294	RO3T_07423	RO3T_10713	RO3T_14522	RO3T_14526	RO3T_06836	RO3T_14691	RO3T_02186
NCU05554T0	RO3T_08518	RO3T_11802	RO3T_09711	RO3T_03910
NCU02905T0	RO3T_11441	RO3T_05719	RO3T_02790
NCU02693T0	RO3T_05739	RO3T_13829
NCU07521T0	RO3T_06486	RO3T_03405
NCU04845T0	RO3T_12263	RO3T_16265
NCU03177T0	RO3T_01346
NCU06419T0	RO3T_02519
NCU00605T0	RO3T_10500
NCU06959T0	RO3T_12239
NCU02368T0	RO3T_17140
NCU06243T0	RO3T_15553
NCU09534T0	RO3T_14906
NCU01948T0	RO3T_08281	RO3T_15054	RO3T_00008	RO3T_08158
NCU11362T0	RO3T_00406
NCU01356T0	RO3T_08371
NCU03460T0	RO3T_15652
NCU06194T0	RO3T_15693
NCU04553T0	RO3T_10091	RO3T_15349	RO3T_00429	RO3T_06176
NCU07668T0	RO3T_08476
NCU06341T0	RO3T_08476
NCU03107T0	RO3T_08476
NCU00443T0	RO3T_01179
NCU02167T0	RO3T_01916
NCU05426T0	RO3T_07827
NCU01993T0	RO3T_13790
NCU06561T0	RO3T_14140
NCU04637T0	RO3T_16639
NCU03800T0	RO3T_00105	RO3T_05974
NCU00350T0	RO3T_05120
NCU02924T0	RO3T_05120
NCU03839T0	RO3T_15201	RO3T_08036
NCU00950T0	RO3T_02899
NCU08642T0	RO3T_13898
NCU11228T0	RO3T_14199
NCU07826T0	RO3T_02658	RO3T_11461	RO3T_14239	RO3T_02355
NCU06465T0	RO3T_10004	RO3T_06323
NCU07709T0	RO3T_09125	RO3T_14430
NCU02588T1	RO3T_14675
NCU02588T0	RO3T_14675
NCU02658T0	RO3T_02327
NCU04699T0	RO3T_03287
NCU03597T0	RO3T_05251
NCU03936T0	RO3T_05122
NCU06175T0	RO3T_07893
NCU01008T0	RO3T_14141
NCU06212T0	RO3T_12898
NCU11220T0	RO3T_10083
NCU06118T0	RO3T_14885
NCU10029T0	RO3T_14737
NCU03703T0	RO3T_01573	RO3T_03915	RO3T_09742	RO3T_10698
NCU03803T0	RO3T_01451	RO3T_01845
NCU09041T0	RO3T_01451	RO3T_01845
NCU01454T0	RO3T_01212
NCU01021T0	RO3T_03246
NCU05542T0	RO3T_01748
NCU03714T0	RO3T_11252
NCU01256T0	RO3T_15481
NCU06708T0	RO3T_12436
NCU10760T0	RO3T_13117
NCU06804T0	RO3T_13921
NCU03023T0	RO3T_13921
NCU11294T0	RO3T_13921
NCU03607T0	RO3T_02410
NCU09727T0	RO3T_07790
NCU08133T0	RO3T_10750
NCU00667T0	RO3T_07999	RO3T_15090
NCU00164T0	RO3T_09066	RO3T_06083
NCU03796T0	RO3T_14759	RO3T_14237
NCU04337T0	RO3T_16409	RO3T_08254
NCU11289T0	RO3T_11814	RO3T_08535
NCU01954T0	RO3T_04961
NCU01302T0	RO3T_08486
NCU04411T0	RO3T_09221
NCU07547T0	RO3T_08191
NCU08620T0	RO3T_11709	RO3T_04390	RO3T_12624	RO3T_02873	RO3T_16753
NCU11263T0	RO3T_08407	RO3T_00337
NCU00650T0	RO3T_01043
NCU05983T0	RO3T_01283
NCU02375T0	RO3T_08502
NCU10155T0	RO3T_08752
NCU11196T0	RO3T_10339
NCU00502T0	RO3T_12241	RO3T_13207	RO3T_17072
NCU05264T0	RO3T_10469	RO3T_16008
NCU05304T0	RO3T_13925	RO3T_16849
NCU05778T0	RO3T_15307	RO3T_09890
NCU04022T0	RO3T_02130
NCU03971T0	RO3T_02522
NCU05783T0	RO3T_09998
NCU10388T0	RO3T_06694
NCU05592T0	RO3T_16203
NCU11369T0	RO3T_14489
NCU11369T1	RO3T_14489
NCU00311T0	RO3T_03826
NCU03218T0	RO3T_02097
NCU01444T0	RO3T_09733
NCU03550T0	RO3T_10814
NCU06631T0	RO3T_08863
NCU03503T0	RO3T_14828
NCU08739T0	RO3T_01761	RO3T_01758	RO3T_02200	RO3T_13329	RO3T_01231	RO3T_01235	RO3T_06999	RO3T_07000	RO3T_17182	RO3T_12821
NCU00994T0	RO3T_01761	RO3T_01758	RO3T_02200	RO3T_13329	RO3T_01231	RO3T_01235	RO3T_06999	RO3T_07000	RO3T_17182	RO3T_12821
NCU04269T0	RO3T_01761	RO3T_01758	RO3T_02200	RO3T_13329	RO3T_01231	RO3T_01235	RO3T_06999	RO3T_07000	RO3T_17182	RO3T_12821
NCU02059T0	RO3T_01761	RO3T_01758	RO3T_02200	RO3T_13329	RO3T_01231	RO3T_01235	RO3T_06999	RO3T_07000	RO3T_17182	RO3T_12821
NCU04953T0	RO3T_01761	RO3T_01758	RO3T_02200	RO3T_13329	RO3T_01231	RO3T_01235	RO3T_06999	RO3T_07000	RO3T_17182	RO3T_12821
NCU08022T0	RO3T_00709	RO3T_05488
NCU01779T0	RO3T_12848	RO3T_09566
NCU01637T0	RO3T_03327
NCU00720T0	RO3T_06187
NCU07076T0	RO3T_03263
NCU04202T0	RO3T_11067
NCU06497T0	RO3T_10811
NCU03891T0	RO3T_14698
NCU06104T0	RO3T_16055
NCU00087T0	RO3T_00353
NCU01180T0	RO3T_04416
NCU09247T0	RO3T_03361
NCU05714T0	RO3T_07397
NCU05623T0	RO3T_08182
NCU00310T0	RO3T_14667
NCU09068T0	RO3T_11134
NCU06750T0	RO3T_14846
NCU06974T0	RO3T_15380
NCU10893T0	RO3T_16768
NCU01368T0	RO3T_02024	RO3T_00620
NCU01368T1	RO3T_02024	RO3T_00620
NCU09537T0	RO3T_05222	RO3T_07013
NCU09265T0	RO3T_14023	RO3T_16862
NCU00147T0	RO3T_00731
NCU01419T0	RO3T_01565
NCU04750T0	RO3T_06580
NCU09000T0	RO3T_09118
NCU11959T0	RO3T_13574
NCU01634T0	RO3T_08218	RO3T_16443	RO3T_08121
NCU00212T0	RO3T_08218	RO3T_16443	RO3T_08121
NCU01674T0	RO3T_02811	RO3T_11652
NCU11409T0	RO3T_02016	RO3T_00823
NCU03649T0	RO3T_02056
NCU02586T0	RO3T_08267
NCU06939T0	RO3T_09581
NCU05513T0	RO3T_17066	RO3T_05650	RO3T_16654
NCU00273T0	RO3T_07614	RO3T_03413
NCU02463T0	RO3T_09749	RO3T_05452
NCU02618T0	RO3T_10197	RO3T_05729
NCU02105T0	RO3T_07459
NCU09436T0	RO3T_07783
NCU00244T0	RO3T_04814	RO3T_06767
NCU03102T0	RO3T_06839	RO3T_01876
NCU06464T0	RO3T_11202	RO3T_13627
NCU05977T0	RO3T_12569
NCU09532T0	RO3T_12569
NCU03692T0	RO3T_00411
NCU06314T0	RO3T_01048
NCU02157T0	RO3T_09153
NCU09710T0	RO3T_05437
NCU03059T0	RO3T_11339
NCU05245T0	RO3T_16109
NCU07931T0	RO3T_16934
NCU01702T0	RO3T_03416	RO3T_16301
NCU00008T0	RO3T_03353
NCU04328T0	RO3T_06640
NCU01657T0	RO3T_10028
NCU01659T0	RO3T_11349
NCU04149T0	RO3T_09582
NCU04159T0	RO3T_13162
NCU07261T0	RO3T_15615
NCU00706T0	RO3T_08795	RO3T_03328	RO3T_12308
NCU08029T0	RO3T_01396	RO3T_01749
NCU04133T0	RO3T_09417	RO3T_15695
NCU03195T0	RO3T_00432
NCU02961T0	RO3T_04876
NCU06300T0	RO3T_03407
NCU01441T0	RO3T_09828
NCU03204T0	RO3T_11044
NCU08976T0	RO3T_06456
NCU04503T0	RO3T_12020
NCU02617T0	RO3T_05779	RO3T_17043
NCU01722T0	RO3T_14006	RO3T_12554
NCU11327T0	RO3T_07846	RO3T_12037
NCU08944T0	RO3T_01186
NCU06017T0	RO3T_06113
NCU02089T0	RO3T_09784
NCU07728T0	RO3T_07658	RO3T_13343
NCU07821T0	RO3T_14431	RO3T_09064
NCU02547T0	RO3T_00523
NCU02813T0	RO3T_11129
NCU05514T0	RO3T_10662
NCU05226T0	RO3T_11014
NCU03240T0	RO3T_07847	RO3T_13928	RO3T_16966
NCU04207T0	RO3T_13788	RO3T_00894
NCU09595T0	RO3T_13788	RO3T_00894
NCU02027T0	RO3T_00619	RO3T_01257
NCU06549T0	RO3T_05717
NCU00334T0	RO3T_14642
NCU04228T0	RO3T_16764
NCU06771T0	RO3T_13815	RO3T_16577
NCU03311T0	RO3T_14169
NCU06347T0	RO3T_11884
NCU09756T0	RO3T_09570
NCU10036T0	RO3T_09875
NCU06277T0	RO3T_16067
NCU01827T0	RO3T_04236	RO3T_09264	RO3T_02432	RO3T_11797
NCU02435T0	RO3T_08123	RO3T_08212	RO3T_08222	RO3T_16446
NCU02738T0	RO3T_13331	RO3T_07275	RO3T_15361
NCU02738T1	RO3T_13331	RO3T_07275	RO3T_15361
NCU06558T0	RO3T_04015
NCU08518T0	RO3T_08087
NCU08827T0	RO3T_07845
NCU02707T0	RO3T_01492	RO3T_11370	RO3T_08769	RO3T_14227
NCU01696T0	RO3T_15815	RO3T_16074
NCU00597T0	RO3T_08625
NCU09827T0	RO3T_01487
NCU01072T0	RO3T_10418
NCU08668T0	RO3T_14099
NCU09419T0	RO3T_10121	RO3T_05126	RO3T_05133	RO3T_00210	RO3T_04956
NCU03710T0	RO3T_02804	RO3T_08452
NCU02358T0	RO3T_05086	RO3T_10999
NCU03995T0	RO3T_03705	RO3T_02086
NCU06436T0	RO3T_08443	RO3T_00318
NCU05235T0	RO3T_12943	RO3T_10376
NCU00348T0	RO3T_02211
NCU03007T0	RO3T_01254
NCU04578T0	RO3T_02617
NCU02337T0	RO3T_16522
NCU01179T0	RO3T_08317	RO3T_00193
NCU09982T0	RO3T_07053	RO3T_09714
NCU03890T0	RO3T_00006
NCU03066T0	RO3T_06982
NCU01163T0	RO3T_12579
NCU02750T0	RO3T_14419	RO3T_11095
NCU00120T0	RO3T_01797
NCU06344T0	RO3T_04860
NCU08923T0	RO3T_03708
NCU03186T0	RO3T_09146
NCU07247T0	RO3T_11355
NCU12093T0	RO3T_09124
NCU07944T0	RO3T_13040
NCU00168T0	RO3T_01654	RO3T_00653
NCU08927T0	RO3T_09340	RO3T_03563
NCU06856T0	RO3T_14096	RO3T_02536
NCU02563T0	RO3T_00940
NCU02513T0	RO3T_02422
NCU05293T0	RO3T_03422
NCU09138T0	RO3T_01750
NCU08268T0	RO3T_02495
NCU04725T0	RO3T_11094
NCU03282T0	RO3T_12865
NCU06403T0	RO3T_11374
NCU01902T0	RO3T_16354
NCU07738T0	RO3T_04389
NCU02786T0	RO3T_15294
NCU02133T0	RO3T_07940	RO3T_07815
NCU03115T0	RO3T_14842	RO3T_10296
NCU00662T0	RO3T_00313
NCU03089T0	RO3T_03564
NCU02727T0	RO3T_05966
NCU01468T0	RO3T_08286
NCU07472T0	RO3T_03272
NCU01069T0	RO3T_16632
NCU07742T0	RO3T_15039
NCU07725T0	RO3T_02114	RO3T_11075
NCU05400T0	RO3T_09415	RO3T_14755
NCU02753T0	RO3T_05439
NCU05233T0	RO3T_11084
NCU09058T0	RO3T_11750
NCU01606T0	RO3T_14728	RO3T_09397
NCU07014T0	RO3T_15692	RO3T_06199
NCU02264T0	RO3T_03092
NCU01190T0	RO3T_04845
NCU04165T0	RO3T_13924
NCU07699T0	RO3T_15425
NCU03596T0	RO3T_03224	RO3T_17084
NCU11424T0	RO3T_11847	RO3T_16932
NCU12081T0	RO3T_06769
NCU06839T0	RO3T_12703
NCU02755T0	RO3T_17026
NCU01068T0	RO3T_06764	RO3T_02860
NCU06596T0	RO3T_08794	RO3T_12014
NCU07726T0	RO3T_15603
NCU11285T0	RO3T_15029
NCU06432T0	RO3T_03998	RO3T_10489	RO3T_02055	RO3T_15366	RO3T_10166
NCU06226T0	RO3T_14812	RO3T_04493	RO3T_10165	RO3T_15365
NCU03572T0	RO3T_01275	RO3T_08627
NCU07682T1	RO3T_08454
NCU07682T0	RO3T_08454
NCU00300T0	RO3T_03873
NCU01850T0	RO3T_15023
NCU03283T0	RO3T_01864
NCU03283T1	RO3T_01864
NCU11420T0	RO3T_07261	RO3T_06537
NCU05800T0	RO3T_11669
NCU05800T1	RO3T_11669
NCU07953T0	RO3T_15541
NCU04874T0	RO3T_15541
NCU02090T0	RO3T_02496
NCU03367T0	RO3T_02990
NCU06409T0	RO3T_03013
NCU02281T0	RO3T_13823
NCU09192T0	RO3T_08496
NCU00335T0	RO3T_16448
NCU08579T0	RO3T_09698
NCU06439T0	RO3T_14472
NCU04541T0	RO3T_16073
NCU02734T0	RO3T_08697
NCU09248T0	RO3T_06600
NCU06043T0	RO3T_03024	RO3T_10587	RO3T_09977	RO3T_12988
NCU01481T0	RO3T_05709	RO3T_03321	RO3T_02240
NCU08973T0	RO3T_01049	RO3T_11141
NCU03625T0	RO3T_12631	RO3T_12373
NCU07741T0	RO3T_09403	RO3T_03457
NCU00242T0	RO3T_01753
NCU11667T0	RO3T_02865
NCU08485T0	RO3T_04922
NCU03755T0	RO3T_09748
NCU07446T0	RO3T_17129	RO3T_15730
NCU07446T1	RO3T_17129	RO3T_15730
NCU06090T0	RO3T_06084	RO3T_15080
NCU11274T0	RO3T_09880	RO3T_12154
NCU03362T0	RO3T_01176
NCU00409T0	RO3T_08175
NCU06721T0	RO3T_13262
NCU07358T0	RO3T_15596
NCU06648T0	RO3T_01660	RO3T_04713	RO3T_09564	RO3T_08329	RO3T_12846
NCU00006T0	RO3T_16992	RO3T_09028
NCU03602T0	RO3T_16294	RO3T_12035
NCU00736T0	RO3T_06520
NCU01595T0	RO3T_07374
NCU09535T0	RO3T_02529
NCU01516T0	RO3T_09530
NCU02800T0	RO3T_10852
NCU03827T0	RO3T_10834
NCU06749T0	RO3T_12201
NCU04155T0	RO3T_16478
NCU09892T0	RO3T_16028
NCU09582T0	RO3T_16201	RO3T_01607	RO3T_04743	RO3T_04889	RO3T_04738	RO3T_04737	RO3T_06819	RO3T_04739	RO3T_04890
NCU11414T0	RO3T_03162	RO3T_03063
NCU04819T0	RO3T_03162	RO3T_03063
NCU00860T0	RO3T_03162	RO3T_03063
NCU01345T0	RO3T_02212	RO3T_11081
NCU02819T0	RO3T_05221	RO3T_07012
NCU04301T0	RO3T_06216	RO3T_16082
NCU04336T0	RO3T_08238	RO3T_16450
NCU01859T0	RO3T_15696	RO3T_16025
NCU00302T0	RO3T_05031
NCU02633T0	RO3T_08689
NCU01580T0	RO3T_09857
NCU06622T0	RO3T_07519
NCU01455T0	RO3T_12311
NCU08824T0	RO3T_14065
NCU05594T0	RO3T_17028
NCU02626T0	RO3T_13512	RO3T_07253	RO3T_03733	RO3T_08172	RO3T_09439
NCU02508T0	RO3T_00172	RO3T_08147
NCU01955T0	RO3T_09121
NCU02683T0	RO3T_11901
NCU11306T0	RO3T_06940	RO3T_10903	RO3T_04484	RO3T_11020	RO3T_06894	RO3T_16677	RO3T_11041	RO3T_06829
NCU07092T0	RO3T_06940	RO3T_10903	RO3T_04484	RO3T_11020	RO3T_06894	RO3T_16677	RO3T_11041	RO3T_06829
NCU08197T0	RO3T_06940	RO3T_10903	RO3T_04484	RO3T_11020	RO3T_06894	RO3T_16677	RO3T_11041	RO3T_06829
NCU00580T0	RO3T_05319	RO3T_00518	RO3T_11638
NCU04771T0	RO3T_06018
NCU04771T1	RO3T_06018
NCU04019T0	RO3T_07572	RO3T_04039
NCU01808T0	RO3T_09832	RO3T_04088
NCU00029T0	RO3T_03387
NCU07901T0	RO3T_02740
NCU06864T0	RO3T_06871
NCU05990T0	RO3T_08050
NCU10518T0	RO3T_02181	RO3T_10924	RO3T_01859
NCU07430T0	RO3T_06120	RO3T_15078
NCU04787T0	RO3T_07327
NCU03538T0	RO3T_10320
NCU06542T0	RO3T_08116
NCU04119T0	RO3T_12871
NCU09798T0	RO3T_12600
NCU08671T0	RO3T_14538
NCU06447T0	RO3T_16848
NCU00636T0	RO3T_11395	RO3T_01494
NCU09742T0	RO3T_07639	RO3T_06560
NCU06472T0	RO3T_00221
NCU06876T0	RO3T_02725
NCU09705T0	RO3T_02919
NCU09611T0	RO3T_05072
NCU05606T0	RO3T_10600
NCU07621T0	RO3T_09978
NCU09803T0	RO3T_11697
NCU04406T0	RO3T_17181
NCU00417T0	RO3T_06464	RO3T_07558
NCU09368T0	RO3T_02152
NCU05157T0	RO3T_02152
NCU07830T0	RO3T_13084	RO3T_12395
NCU04775T0	RO3T_04542
NCU00109T0	RO3T_09242
NCU07399T0	RO3T_06296
NCU00213T0	RO3T_13344
NCU02802T0	RO3T_12203
NCU00435T0	RO3T_14921
NCU08034T0	RO3T_11726
NCU07182T0	RO3T_05125	RO3T_04271	RO3T_05490	RO3T_07001	RO3T_01889	RO3T_00712
NCU02720T0	RO3T_01849	RO3T_03646	RO3T_10297
NCU04552T0	RO3T_08362	RO3T_00269	RO3T_06926
NCU03148T0	RO3T_00041	RO3T_06064
NCU02675T0	RO3T_12372	RO3T_12630
NCU02076T0	RO3T_13461	RO3T_07503
NCU00404T0	RO3T_03490
NCU01331T0	RO3T_06114
NCU03426T0	RO3T_07213
NCU08092T0	RO3T_05889
NCU03565T0	RO3T_07762	RO3T_07909	RO3T_00937	RO3T_09442
NCU04092T0	RO3T_00124
NCU00905T0	RO3T_00124
NCU06071T0	RO3T_05061	RO3T_17192
NCU11242T0	RO3T_01532
NCU10344T0	RO3T_01532
NCU02726T0	RO3T_00542
NCU00157T0	RO3T_03442
NCU02431T0	RO3T_04358
NCU07947T0	RO3T_07400
NCU06587T0	RO3T_08919
NCU09203T0	RO3T_08259
NCU02270T0	RO3T_15102
NCU10905T0	RO3T_10239
NCU05485T0	RO3T_16215
NCU02472T0	RO3T_06907	RO3T_05070
NCU06108T0	RO3T_00327
NCU07925T0	RO3T_15216
NCU00464T0	RO3T_02786	RO3T_01031	RO3T_15776	RO3T_16037	RO3T_07225
NCU00116T1	RO3T_06967	RO3T_05177
NCU00116T0	RO3T_06967	RO3T_05177
NCU00116T2	RO3T_06967	RO3T_05177
NCU09707T0	RO3T_00756	RO3T_07196
NCU06625T0	RO3T_05019
NCU06250T0	RO3T_06246
NCU07683T0	RO3T_05814
NCU03806T0	RO3T_10425
NCU02123T0	RO3T_12777
NCU08292T0	RO3T_04706	RO3T_03371	RO3T_04145
NCU05341T0	RO3T_13949
NCU03682T0	RO3T_13949
NCU00193T0	RO3T_04229
NCU02394T0	RO3T_05014
NCU08874T0	RO3T_01759
NCU04153T0	RO3T_09002
NCU07958T0	RO3T_07046
NCU06228T0	RO3T_13233
NCU03887T0	RO3T_09126	RO3T_00720	RO3T_15700	RO3T_09512	RO3T_01622	RO3T_01566
NCU10045T0	RO3T_16868	RO3T_10108	RO3T_06254	RO3T_16869	RO3T_15244	RO3T_10110
NCU08296T0	RO3T_00322	RO3T_08425
NCU07418T0	RO3T_01351
NCU06751T0	RO3T_15602
NCU06469T0	RO3T_08906	RO3T_13822
NCU07560T0	RO3T_10382	RO3T_12946
NCU00693T0	RO3T_03996
NCU09608T0	RO3T_00623
NCU00438T0	RO3T_10094
NCU08290T0	RO3T_04883
NCU03883T0	RO3T_11286
NCU01907T0	RO3T_13606
NCU06473T0	RO3T_10705
NCU09677T0	RO3T_05585	RO3T_01164	RO3T_04341
NCU00324T0	RO3T_01402
NCU01389T0	RO3T_02440
NCU01250T0	RO3T_08424
NCU06998T0	RO3T_07360
NCU07584T0	RO3T_07791
NCU04402T0	RO3T_16552
NCU11493T0	RO3T_14334
NCU07562T0	RO3T_00988	RO3T_05972	RO3T_11146	RO3T_11227	RO3T_00122	RO3T_13638
NCU03150T0	RO3T_08356	RO3T_00263	RO3T_06545
NCU01414T0	RO3T_06394	RO3T_09725
NCU06554T0	RO3T_07321	RO3T_13302
NCU08611T0	RO3T_15830	RO3T_11703
NCU03819T0	RO3T_05141
NCU00050T0	RO3T_10385
NCU09517T0	RO3T_09560
NCU06922T0	RO3T_16018
NCU00338T0	RO3T_08247	RO3T_16414	RO3T_11352	RO3T_01478	RO3T_01281	RO3T_01463	RO3T_08301
NCU03168T0	RO3T_08247	RO3T_16414	RO3T_11352	RO3T_01478	RO3T_01281	RO3T_01463	RO3T_08301
NCU02956T0	RO3T_08247	RO3T_16414	RO3T_11352	RO3T_01478	RO3T_01281	RO3T_01463	RO3T_08301
NCU08000T0	RO3T_14815	RO3T_06274	RO3T_04490	RO3T_09253	RO3T_14374	RO3T_09007
NCU09699T0	RO3T_03294	RO3T_11313
NCU02834T0	RO3T_12839	RO3T_05162
NCU05305T0	RO3T_12638	RO3T_12381
NCU05347T0	RO3T_16040	RO3T_15774
NCU01276T0	RO3T_03891
NCU00568T0	RO3T_06202
NCU03911T0	RO3T_03444
NCU07666T0	RO3T_03504
NCU04180T0	RO3T_11058
NCU09915T0	RO3T_03139	RO3T_00055	RO3T_00265	RO3T_08358	RO3T_06370	RO3T_00058
NCU05726T0	RO3T_10830	RO3T_05755
NCU06695T0	RO3T_10188
NCU06695T1	RO3T_10188
NCU03970T0	RO3T_14614	RO3T_16167
NCU01713T0	RO3T_09033
NCU11371T0	RO3T_02647
NCU00371T0	RO3T_14541
NCU08955T0	RO3T_08231
NCU04943T0	RO3T_14423
NCU00635T0	RO3T_03710	RO3T_02088
NCU08604T0	RO3T_12932	RO3T_09754
NCU03335T0	RO3T_01858
NCU01975T0	RO3T_08150
NCU06310T0	RO3T_05039
NCU07120T0	RO3T_06191
NCU08499T0	RO3T_07453
NCU06333T0	RO3T_09856
NCU08324T0	RO3T_10947
NCU03778T0	RO3T_15317
NCU11177T0	RO3T_15035
NCU03862T0	RO3T_08585	RO3T_11868	RO3T_11210
NCU08294T0	RO3T_09421	RO3T_11990
NCU09205T0	RO3T_09421	RO3T_11990
NCU00469T0	RO3T_05060
NCU01257T0	RO3T_05539
NCU04101T0	RO3T_12098
NCU03793T0	RO3T_07396	RO3T_08750
NCU03579T0	RO3T_03525
NCU04387T0	RO3T_03184
NCU03145T0	RO3T_08508
NCU02477T0	RO3T_17075
NCU08331T0	RO3T_12161
NCU09382T0	RO3T_11362
NCU06743T0	RO3T_16527	RO3T_15094	RO3T_08189	RO3T_08002
NCU06892T0	RO3T_09376	RO3T_14699	RO3T_00394	RO3T_08456
NCU03764T0	RO3T_16289
NCU08963T0	RO3T_04159	RO3T_00776	RO3T_09463
NCU01928T0	RO3T_06270	RO3T_05035
NCU00617T0	RO3T_01482
NCU09657T0	RO3T_00765
NCU08355T0	RO3T_02893
NCU06113T0	RO3T_08026
NCU04191T0	RO3T_11437
NCU07271T0	RO3T_11590
NCU11756T0	RO3T_09139
NCU02369T0	RO3T_08337	RO3T_08125	RO3T_06272	RO3T_07547	RO3T_15507	RO3T_15418	RO3T_02737	RO3T_15509	RO3T_15510	RO3T_15014	RO3T_11296	RO3T_04730	RO3T_02910	RO3T_05848	RO3T_08303
NCU07282T0	RO3T_00543	RO3T_01819
NCU04164T1	RO3T_05436
NCU04164T0	RO3T_05436
NCU01100T0	RO3T_13884	RO3T_13238
NCU09371T0	RO3T_12590	RO3T_07905
NCU00690T0	RO3T_00073
NCU03114T0	RO3T_03954
NCU08554T0	RO3T_00662
NCU06777T0	RO3T_03489
NCU01810T0	RO3T_12400
NCU06855T0	RO3T_13474
NCU03622T0	RO3T_08515
NCU06367T0	RO3T_12899
NCU11840T0	RO3T_04635	RO3T_08379	RO3T_00358	RO3T_05505
NCU02558T0	RO3T_15772	RO3T_16044	RO3T_06614	RO3T_03856
NCU06961T0	RO3T_06020	RO3T_06011	RO3T_06019
NCU09895T0	RO3T_16297	RO3T_12038	RO3T_01996
NCU09283T0	RO3T_04531	RO3T_01786
NCU05796T1	RO3T_16065
NCU05796T0	RO3T_16065
NCU04362T0	RO3T_04478
NCU02615T0	RO3T_06598
NCU02381T0	RO3T_07945
NCU03542T0	RO3T_08291
NCU08783T0	RO3T_09500
NCU11480T0	RO3T_09628
NCU03718T0	RO3T_17011
NCU11283T0	RO3T_12620
NCU07069T0	RO3T_09640	RO3T_15807	RO3T_13325
NCU07714T0	RO3T_02507	RO3T_03832
NCU06758T0	RO3T_04816	RO3T_06766
NCU07937T0	RO3T_00396
NCU06661T0	RO3T_03168
NCU06821T0	RO3T_03844
NCU06396T0	RO3T_06624
NCU01473T0	RO3T_11448
NCU04098T0	RO3T_14194
NCU09013T0	RO3T_15976
NCU00385T0	RO3T_16396	RO3T_08260
NCU07852T0	RO3T_16476	RO3T_08236
NCU00843T0	RO3T_01776
NCU01364T0	RO3T_07211
NCU11387T0	RO3T_08746
NCU06863T0	RO3T_11676	RO3T_10148	RO3T_13036
NCU06863T1	RO3T_11676	RO3T_10148	RO3T_13036
NCU02599T0	RO3T_06637	RO3T_10570	RO3T_13183
NCU07504T0	RO3T_09637	RO3T_05761
NCU07904T0	RO3T_10408
NCU02922T0	RO3T_10408
NCU03632T0	RO3T_00626
NCU02360T0	RO3T_05305
NCU02504T0	RO3T_06103
NCU01738T0	RO3T_06810
NCU02660T0	RO3T_06964
NCU04273T0	RO3T_05856
NCU00178T0	RO3T_09596
NCU08936T0	RO3T_16596	RO3T_15469	RO3T_06656
NCU08936T1	RO3T_16596	RO3T_15469	RO3T_06656
NCU08344T0	RO3T_03073	RO3T_14340	RO3T_02312
NCU00727T0	RO3T_08593	RO3T_11844
NCU05689T0	RO3T_04948	RO3T_11036
NCU06261T0	RO3T_12993	RO3T_09983
NCU00455T0	RO3T_03289
NCU04512T0	RO3T_04187
NCU11890T0	RO3T_01370
NCU06262T0	RO3T_09143
NCU03854T0	RO3T_11742
NCU04523T0	RO3T_11937
NCU03639T0	RO3T_11383	RO3T_00086	RO3T_00036	RO3T_06046	RO3T_06056
NCU03099T0	RO3T_12778
NCU09674T0	RO3T_12264
NCU10067T0	RO3T_08558	RO3T_11696
NCU02176T0	RO3T_04419
NCU02507T0	RO3T_08859
NCU08794T0	RO3T_08859
NCU06470T0	RO3T_05196
NCU04317T0	RO3T_08308
NCU11053T0	RO3T_04648
NCU08994T0	RO3T_12129
NCU04802T0	RO3T_04384	RO3T_09206
NCU04802T1	RO3T_04384	RO3T_09206
NCU00505T0	RO3T_01481	RO3T_11350
NCU01341T0	RO3T_16186	RO3T_01024
NCU08952T0	RO3T_09696	RO3T_12830
NCU09886T0	RO3T_16340	RO3T_01403
NCU06307T0	RO3T_01913
NCU02495T0	RO3T_06172
NCU05986T0	RO3T_03254
NCU00091T0	RO3T_08898
NCU03901T0	RO3T_10244
NCU05959T0	RO3T_09315
NCU02984T0	RO3T_14075
NCU08956T0	RO3T_09687
NCU07939T0	RO3T_11200
NCU04844T0	RO3T_15608
NCU07851T0	RO3T_16857
NCU01966T0	RO3T_10652	RO3T_13970	RO3T_03506
NCU01966T1	RO3T_10652	RO3T_13970	RO3T_03506
NCU04171T0	RO3T_01252	RO3T_16640
NCU00979T0	RO3T_08295	RO3T_06268
NCU06235T0	RO3T_14396	RO3T_08992
NCU00361T0	RO3T_04794
NCU07794T0	RO3T_03133
NCU05078T0	RO3T_06344
NCU05077T0	RO3T_10293
NCU04428T0	RO3T_11126
NCU04188T0	RO3T_00165	RO3T_08136
NCU02017T0	RO3T_08373	RO3T_00361
NCU05221T0	RO3T_13869	RO3T_13156
NCU01047T0	RO3T_01101
NCU06702T0	RO3T_03849
NCU02520T0	RO3T_14180
NCU00114T0	RO3T_12367	RO3T_12623
NCU06768T0	RO3T_07798	RO3T_07914
NCU08299T0	RO3T_01142
NCU06880T0	RO3T_16016
NCU08552T0	RO3T_14638
NCU11090T0	RO3T_01408	RO3T_01626	RO3T_11133	RO3T_05971
NCU09109T0	RO3T_14261	RO3T_10013	RO3T_06331	RO3T_02570
NCU07934T0	RO3T_00416	RO3T_08200
NCU03817T0	RO3T_07822	RO3T_08997
NCU09352T0	RO3T_04750	RO3T_06800
NCU07492T0	RO3T_00742
NCU07756T0	RO3T_03147
NCU07383T0	RO3T_04369
NCU06340T0	RO3T_06298
NCU07563T0	RO3T_05770
NCU01114T0	RO3T_12334
NCU10169T0	RO3T_05780
NCU10477T0	RO3T_07502
NCU00618T0	RO3T_16930
NCU11146T0	RO3T_10080
NCU09388T0	RO3T_15223
NCU05164T0	RO3T_11091	RO3T_05166	RO3T_05208	RO3T_05210	RO3T_05203
NCU00004T0	RO3T_11898	RO3T_04404
NCU09748T0	RO3T_13173	RO3T_03534
NCU09310T0	RO3T_14810	RO3T_05837
NCU11658T0	RO3T_00200
NCU00501T0	RO3T_09586
NCU11370T0	RO3T_01467
NCU03787T0	RO3T_10421
NCU02455T0	RO3T_11674
NCU11582T0	RO3T_04630
NCU11246T0	RO3T_08984
NCU08960T0	RO3T_08628	RO3T_13539	RO3T_15190	RO3T_07885	RO3T_12616
NCU01107T0	RO3T_10614	RO3T_06629
NCU08666T0	RO3T_01578
NCU02951T0	RO3T_06504	RO3T_07591
NCU09317T0	RO3T_05071	RO3T_14259
NCU09020T0	RO3T_09563
NCU07517T0	RO3T_09563
NCU01204T0	RO3T_05973
NCU01704T0	RO3T_08285
NCU02531T0	RO3T_11322
NCU00369T0	RO3T_14639
NCU07352T0	RO3T_09858
NCU05601T0	RO3T_11426
NCU02018T0	RO3T_14969
NCU11012T0	RO3T_08989
NCU09442T0	RO3T_14660
NCU09461T0	RO3T_16249
NCU06968T0	RO3T_00536	RO3T_16212
NCU04272T0	RO3T_06157	RO3T_15031
NCU05309T0	RO3T_00471
NCU11861T0	RO3T_11156
NCU01981T0	RO3T_02014	RO3T_03961
NCU09331T0	RO3T_06060	RO3T_08922
NCU00958T0	RO3T_14155	RO3T_02252
NCU00356T0	RO3T_00110
NCU02237T0	RO3T_00032
NCU02573T0	RO3T_01973
NCU10185T0	RO3T_01795
NCU07713T0	RO3T_04937
NCU11860T0	RO3T_05254
NCU06504T0	RO3T_10879
NCU08512T0	RO3T_03271	RO3T_12111	RO3T_10498	RO3T_17135	RO3T_01794
NCU09249T0	RO3T_14014	RO3T_16858
NCU02403T0	RO3T_02574
NCU04334T0	RO3T_08779
NCU03095T0	RO3T_11870
NCU06782T0	RO3T_12735
NCU09901T0	RO3T_14398
NCU08423T0	RO3T_08998	RO3T_14395	RO3T_03673
NCU09403T0	RO3T_01438
NCU07089T0	RO3T_01438
NCU09240T0	RO3T_12983	RO3T_09973
NCU02610T0	RO3T_00996
NCU03244T0	RO3T_04638
NCU04363T0	RO3T_10850
NCU00899T0	RO3T_09259	RO3T_12582
NCU06385T0	RO3T_09259	RO3T_12582
NCU01543T0	RO3T_07805	RO3T_07932
NCU11649T0	RO3T_13987	RO3T_02603
NCU01102T0	RO3T_04994
NCU08053T0	RO3T_03257
NCU06894T0	RO3T_04980
NCU05313T0	RO3T_09672
NCU01587T0	RO3T_11840	RO3T_08540
NCU01587T1	RO3T_11840	RO3T_08540
NCU05457T0	RO3T_05139	RO3T_11056
NCU08945T0	RO3T_09862
NCU05231T0	RO3T_15424
NCU09432T0	RO3T_14170
NCU02796T0	RO3T_06129	RO3T_06099
NCU04238T0	RO3T_01340
NCU03155T0	RO3T_10360
NCU12184T0	RO3T_08705
NCU03956T0	RO3T_16308
NCU01500T0	RO3T_03869	RO3T_09740
NCU00484T0	RO3T_08514	RO3T_11800
NCU11447T0	RO3T_02358	RO3T_16941
NCU08940T0	RO3T_03896	RO3T_09715
NCU02150T0	RO3T_10590	RO3T_03042
NCU09270T0	RO3T_08757	RO3T_14049
NCU08480T0	RO3T_15038	RO3T_08484
NCU08985T0	RO3T_03871
NCU06632T0	RO3T_06621
NCU02352T0	RO3T_11454
NCU07589T0	RO3T_15980
NCU05645T0	RO3T_01895	RO3T_04265
NCU02936T0	RO3T_14647	RO3T_16788
NCU02538T0	RO3T_06264
NCU04344T0	RO3T_06935
NCU07911T0	RO3T_08034
NCU02636T0	RO3T_13613
NCU03048T0	RO3T_13972
NCU10927T0	RO3T_11680
NCU09841T0	RO3T_16976
NCU08779T1	RO3T_05206	RO3T_11085
NCU08779T0	RO3T_05206	RO3T_11085
NCU08343T0	RO3T_16472	RO3T_08204	RO3T_01434
NCU09995T1	RO3T_07750
NCU09995T0	RO3T_07750
NCU08031T0	RO3T_02374
NCU12024T0	RO3T_05645
NCU06176T0	RO3T_11158
NCU04759T0	RO3T_10017	RO3T_13073
NCU02473T0	RO3T_13257	RO3T_02728
NCU06095T0	RO3T_14407	RO3T_09095
NCU01195T0	RO3T_04828
NCU00771T0	RO3T_05401
NCU01646T0	RO3T_08229
NCU11508T0	RO3T_04970
NCU08026T0	RO3T_07810
NCU03302T0	RO3T_05022	RO3T_00555	RO3T_08020
NCU03253T0	RO3T_00010	RO3T_08283
NCU02231T0	RO3T_04364	RO3T_05532
NCU05488T0	RO3T_15975	RO3T_10369	RO3T_14886
NCU05299T0	RO3T_06117	RO3T_15123
NCU02702T0	RO3T_10379
NCU07626T0	RO3T_10379
NCU06416T0	RO3T_01548
NCU03028T0	RO3T_10387
NCU08505T0	RO3T_10269
NCU09855T0	RO3T_10738
NCU03761T0	RO3T_16872
NCU07543T0	RO3T_15947
NCU02749T0	RO3T_13179	RO3T_14036	RO3T_01037	RO3T_15329
NCU10498T0	RO3T_13637	RO3T_11228	RO3T_05187	RO3T_06977
NCU01767T0	RO3T_04096	RO3T_10281
NCU07954T0	RO3T_04436	RO3T_14946
NCU08962T0	RO3T_04033	RO3T_09776
NCU06397T0	RO3T_10633
NCU06397T1	RO3T_10633
NCU07734T0	RO3T_07152
NCU01201T0	RO3T_13599
NCU09512T0	RO3T_06906
NCU01889T0	RO3T_04062	RO3T_08233
NCU03805T0	RO3T_12497	RO3T_12200
NCU04427T0	RO3T_15339	RO3T_10107
NCU00308T0	RO3T_05460
NCU04389T0	RO3T_03759
NCU03309T0	RO3T_07288
NCU01601T0	RO3T_09327
NCU05991T0	RO3T_07491
NCU02974T0	RO3T_13058
NCU07576T0	RO3T_10829
NCU07544T0	RO3T_03459
NCU11237T0	RO3T_02297
NCU06711T0	RO3T_08956
NCU03898T0	RO3T_16460
NCU00209T0	RO3T_04405	RO3T_05578
NCU01342T0	RO3T_09910	RO3T_13130
NCU02257T0	RO3T_11154	RO3T_04457
NCU03226T0	RO3T_00642
NCU02661T0	RO3T_03741
NCU06700T0	RO3T_01081
NCU06311T0	RO3T_03513
NCU02153T0	RO3T_07144
NCU08555T0	RO3T_01833
NCU01695T0	RO3T_08119
NCU03151T0	RO3T_08416
NCU03133T0	RO3T_09867
NCU06664T0	RO3T_13827
NCU07717T0	RO3T_16103
NCU00107T0	RO3T_03848
NCU03548T0	RO3T_10989
NCU02254T0	RO3T_14291
NCU09008T0	RO3T_09555
NCU03903T0	RO3T_16523
NCU00418T0	RO3T_04568	RO3T_02062
NCU00075T0	RO3T_05227	RO3T_07009
NCU04794T0	RO3T_04951
NCU07843T0	RO3T_07386
NCU11803T0	RO3T_07256
NCU09308T0	RO3T_14293
NCU04179T0	RO3T_16211	RO3T_06647	RO3T_01893	RO3T_04268	RO3T_06055	RO3T_00538
NCU00572T0	RO3T_08677	RO3T_11755	RO3T_08330	RO3T_09256
NCU05599T0	RO3T_07392	RO3T_13404	RO3T_05869
NCU03910T0	RO3T_06110	RO3T_07173
NCU00303T0	RO3T_17174	RO3T_02192
NCU00928T0	RO3T_00757
NCU07295T0	RO3T_00077
NCU00080T0	RO3T_08163
NCU11928T0	RO3T_06245
NCU04213T0	RO3T_14021
NCU07746T0	RO3T_11859
NCU06424T0	RO3T_14276
NCU05161T0	RO3T_16674	RO3T_16665	RO3T_16671	RO3T_16635	RO3T_01804
NCU01023T0	RO3T_02494	RO3T_14275
NCU02425T0	RO3T_07944	RO3T_09801
NCU04388T0	RO3T_06163
NCU11750T0	RO3T_00902
NCU00723T0	RO3T_16047
NCU07604T0	RO3T_11389
NCU05961T0	RO3T_15119
NCU08660T0	RO3T_13355
NCU03905T0	RO3T_16611	RO3T_15515
NCU06615T0	RO3T_01218
NCU07421T0	RO3T_01209
NCU03760T0	RO3T_06012
NCU07495T0	RO3T_12495
NCU02540T0	RO3T_12495
NCU08877T0	RO3T_16000	RO3T_06249
NCU02169T0	RO3T_03957
NCU00427T0	RO3T_12732
NCU09649T0	RO3T_07766
NCU08643T0	RO3T_07766
NCU02490T0	RO3T_01104
NCU01844T0	RO3T_02414
NCU04115T0	RO3T_01813
NCU09218T0	RO3T_02164
NCU01370T0	RO3T_11175
NCU07985T0	RO3T_05506
NCU00634T0	RO3T_15814	RO3T_16072	RO3T_09465	RO3T_00781
NCU09543T0	RO3T_07429	RO3T_15948
NCU00814T0	RO3T_00345
NCU00676T0	RO3T_02046
NCU02385T0	RO3T_01824
NCU02159T0	RO3T_09971
NCU00799T0	RO3T_14413
NCU07361T0	RO3T_11163
NCU04760T0	RO3T_14150
NCU01911T0	RO3T_03690	RO3T_16279	RO3T_04376	RO3T_11193	RO3T_12698	RO3T_08372
NCU09476T0	RO3T_14113	RO3T_02108	RO3T_03652	RO3T_07543	RO3T_02377
NCU12182T0	RO3T_00858
NCU05376T0	RO3T_00858
NCU09274T0	RO3T_00858
NCU05967T0	RO3T_00858
NCU00211T0	RO3T_02779	RO3T_11435
NCU02605T0	RO3T_07753	RO3T_07908
NCU00403T0	RO3T_15050	RO3T_08493
NCU11258T0	RO3T_07192	RO3T_00954
NCU03158T0	RO3T_04043
NCU01246T0	RO3T_12820
NCU06485T0	RO3T_15617
NCU08342T0	RO3T_14458
NCU11564T0	RO3T_13842
NCU09255T0	RO3T_17077
NCU05008T0	RO3T_16840	RO3T_12224	RO3T_07960
NCU01614T0	RO3T_08504	RO3T_11790
NCU05791T0	RO3T_05395	RO3T_00639
NCU01422T0	RO3T_13177	RO3T_03537
NCU10679T0	RO3T_06472	RO3T_07375
NCU08030T0	RO3T_11220	RO3T_13619
NCU02941T0	RO3T_00224
NCU01067T0	RO3T_03252
NCU03907T0	RO3T_09800
NCU00293T0	RO3T_15360
NCU00419T0	RO3T_15305
NCU03268T0	RO3T_13497
NCU09672T0	RO3T_13874	RO3T_13094	RO3T_03339
NCU05974T0	RO3T_13874	RO3T_13094	RO3T_03339
NCU09117T0	RO3T_13874	RO3T_13094	RO3T_03339
NCU00115T0	RO3T_08346	RO3T_00222
NCU11339T0	RO3T_00017	RO3T_08271
NCU02737T0	RO3T_03163
NCU09540T0	RO3T_00419
NCU03850T0	RO3T_06280
NCU00713T0	RO3T_09882
NCU09794T0	RO3T_05845
NCU06227T0	RO3T_12415
NCU06576T0	RO3T_13044
NCU05649T0	RO3T_00085	RO3T_06998
NCU02396T0	RO3T_01547
NCU01792T0	RO3T_03343
NCU08359T0	RO3T_01703
NCU11924T0	RO3T_00106
NCU00203T0	RO3T_13100
NCU05272T0	RO3T_12283
NCU03932T0	RO3T_14111
NCU06210T0	RO3T_16628	RO3T_13082	RO3T_10023
NCU01146T0	RO3T_02004	RO3T_00825
NCU01142T0	RO3T_04949
NCU01142T1	RO3T_04949
NCU08743T0	RO3T_00474	RO3T_06467
NCU05618T0	RO3T_04083	RO3T_10258
NCU01989T0	RO3T_03477
NCU00564T0	RO3T_05687
NCU01338T0	RO3T_06340
NCU11197T0	RO3T_02105
NCU09539T0	RO3T_15486
NCU03738T0	RO3T_05062	RO3T_17193	RO3T_03148
NCU02124T0	RO3T_15022
NCU02124T1	RO3T_15022
NCU03281T0	RO3T_01022
NCU04940T0	RO3T_02354
NCU03296T0	RO3T_04993
NCU06915T0	RO3T_02052
NCU08138T0	RO3T_03409
NCU06610T0	RO3T_10324
NCU02559T0	RO3T_14731
NCU05421T0	RO3T_13006
NCU09880T0	RO3T_13132
NCU09813T0	RO3T_01347	RO3T_16156
NCU09813T1	RO3T_01347	RO3T_16156
NCU00737T0	RO3T_13134	RO3T_09917
NCU05966T0	RO3T_15780	RO3T_04387
NCU02000T0	RO3T_02180
NCU06200T0	RO3T_02292
NCU06145T0	RO3T_04304
NCU09409T0	RO3T_03850
NCU06372T0	RO3T_07473
NCU08729T0	RO3T_05747
NCU03073T0	RO3T_11518
NCU03822T0	RO3T_14241
NCU01219T0	RO3T_16506
NCU04177T0	RO3T_16246
NCU01804T0	RO3T_15556	RO3T_12711	RO3T_16574	RO3T_00992	RO3T_13402
NCU07232T0	RO3T_10920	RO3T_02176	RO3T_09805
NCU09364T0	RO3T_10920	RO3T_02176	RO3T_09805
NCU09420T0	RO3T_10920	RO3T_02176	RO3T_09805
NCU10101T0	RO3T_14679	RO3T_09354	RO3T_06197	RO3T_11342
NCU02009T0	RO3T_05459	RO3T_04616
NCU00023T0	RO3T_05459	RO3T_04616
NCU09576T0	RO3T_14664	RO3T_05554
NCU02220T0	RO3T_05124
NCU08678T0	RO3T_05466
NCU07888T0	RO3T_10749
NCU07795T0	RO3T_14081
NCU09133T0	RO3T_14326	RO3T_02455	RO3T_10075	RO3T_07775	RO3T_12099	RO3T_06313
NCU08627T0	RO3T_12603	RO3T_11999	RO3T_07890
NCU08627T1	RO3T_12603	RO3T_11999	RO3T_07890
NCU01320T0	RO3T_03398	RO3T_14848
NCU01320T1	RO3T_03398	RO3T_14848
NCU06643T0	RO3T_15752	RO3T_01382	RO3T_01747
NCU05064T0	RO3T_00728	RO3T_03074
NCU08984T0	RO3T_00160
NCU09526T0	RO3T_00160
NCU08071T0	RO3T_02739	RO3T_11496
NCU05989T0	RO3T_07356	RO3T_13435
NCU11249T0	RO3T_15086
NCU09018T0	RO3T_15086
NCU08067T0	RO3T_00199
NCU01670T0	RO3T_10090
NCU03742T0	RO3T_09059
NCU10352T0	RO3T_08074
NCU09089T0	RO3T_08799	RO3T_15841	RO3T_03965
NCU09089T1	RO3T_08799	RO3T_15841	RO3T_03965
NCU06048T1	RO3T_08799	RO3T_15841	RO3T_03965
NCU06048T0	RO3T_08799	RO3T_15841	RO3T_03965
NCU08094T0	RO3T_07796	RO3T_07917	RO3T_03745
NCU07735T0	RO3T_13399	RO3T_07383	RO3T_05567
NCU04127T0	RO3T_05151	RO3T_10948
NCU03184T0	RO3T_13833	RO3T_05800
NCU11348T0	RO3T_07803	RO3T_07929
NCU07976T0	RO3T_12784	RO3T_09549
NCU00487T0	RO3T_04964
NCU04003T0	RO3T_06042
NCU06941T0	RO3T_04930
NCU04944T0	RO3T_06969
NCU06603T0	RO3T_07201
NCU09480T0	RO3T_09821
NCU08728T0	RO3T_11723
NCU09337T0	RO3T_13695
NCU06660T0	RO3T_16586
NCU09251T0	RO3T_14666
NCU00304T0	RO3T_09773	RO3T_13550	RO3T_11887	RO3T_11306	RO3T_15430	RO3T_05024	RO3T_04038	RO3T_01129	RO3T_08018	RO3T_04624	RO3T_05463	RO3T_04400	RO3T_15587	RO3T_16655	RO3T_02984	RO3T_08488	RO3T_07368	RO3T_00897	RO3T_11298	RO3T_04608	RO3T_01781	RO3T_04641	RO3T_12110	RO3T_05462	RO3T_07777	RO3T_15935	RO3T_14893	RO3T_08963	RO3T_05672	RO3T_07155	RO3T_15614
NCU04910T0	RO3T_09773	RO3T_13550	RO3T_11887	RO3T_11306	RO3T_15430	RO3T_05024	RO3T_04038	RO3T_01129	RO3T_08018	RO3T_04624	RO3T_05463	RO3T_04400	RO3T_15587	RO3T_16655	RO3T_02984	RO3T_08488	RO3T_07368	RO3T_00897	RO3T_11298	RO3T_04608	RO3T_01781	RO3T_04641	RO3T_12110	RO3T_05462	RO3T_07777	RO3T_15935	RO3T_14893	RO3T_08963	RO3T_05672	RO3T_07155	RO3T_15614
NCU04904T0	RO3T_09773	RO3T_13550	RO3T_11887	RO3T_11306	RO3T_15430	RO3T_05024	RO3T_04038	RO3T_01129	RO3T_08018	RO3T_04624	RO3T_05463	RO3T_04400	RO3T_15587	RO3T_16655	RO3T_02984	RO3T_08488	RO3T_07368	RO3T_00897	RO3T_11298	RO3T_04608	RO3T_01781	RO3T_04641	RO3T_12110	RO3T_05462	RO3T_07777	RO3T_15935	RO3T_14893	RO3T_08963	RO3T_05672	RO3T_07155	RO3T_15614
NCU04905T0	RO3T_09773	RO3T_13550	RO3T_11887	RO3T_11306	RO3T_15430	RO3T_05024	RO3T_04038	RO3T_01129	RO3T_08018	RO3T_04624	RO3T_05463	RO3T_04400	RO3T_15587	RO3T_16655	RO3T_02984	RO3T_08488	RO3T_07368	RO3T_00897	RO3T_11298	RO3T_04608	RO3T_01781	RO3T_04641	RO3T_12110	RO3T_05462	RO3T_07777	RO3T_15935	RO3T_14893	RO3T_08963	RO3T_05672	RO3T_07155	RO3T_15614
NCU05841T0	RO3T_09773	RO3T_13550	RO3T_11887	RO3T_11306	RO3T_15430	RO3T_05024	RO3T_04038	RO3T_01129	RO3T_08018	RO3T_04624	RO3T_05463	RO3T_04400	RO3T_15587	RO3T_16655	RO3T_02984	RO3T_08488	RO3T_07368	RO3T_00897	RO3T_11298	RO3T_04608	RO3T_01781	RO3T_04641	RO3T_12110	RO3T_05462	RO3T_07777	RO3T_15935	RO3T_14893	RO3T_08963	RO3T_05672	RO3T_07155	RO3T_15614
NCU04917T0	RO3T_09773	RO3T_13550	RO3T_11887	RO3T_11306	RO3T_15430	RO3T_05024	RO3T_04038	RO3T_01129	RO3T_08018	RO3T_04624	RO3T_05463	RO3T_04400	RO3T_15587	RO3T_16655	RO3T_02984	RO3T_08488	RO3T_07368	RO3T_00897	RO3T_11298	RO3T_04608	RO3T_01781	RO3T_04641	RO3T_12110	RO3T_05462	RO3T_07777	RO3T_15935	RO3T_14893	RO3T_08963	RO3T_05672	RO3T_07155	RO3T_15614
NCU04907T0	RO3T_09773	RO3T_13550	RO3T_11887	RO3T_11306	RO3T_15430	RO3T_05024	RO3T_04038	RO3T_01129	RO3T_08018	RO3T_04624	RO3T_05463	RO3T_04400	RO3T_15587	RO3T_16655	RO3T_02984	RO3T_08488	RO3T_07368	RO3T_00897	RO3T_11298	RO3T_04608	RO3T_01781	RO3T_04641	RO3T_12110	RO3T_05462	RO3T_07777	RO3T_15935	RO3T_14893	RO3T_08963	RO3T_05672	RO3T_07155	RO3T_15614
NCU04909T0	RO3T_09773	RO3T_13550	RO3T_11887	RO3T_11306	RO3T_15430	RO3T_05024	RO3T_04038	RO3T_01129	RO3T_08018	RO3T_04624	RO3T_05463	RO3T_04400	RO3T_15587	RO3T_16655	RO3T_02984	RO3T_08488	RO3T_07368	RO3T_00897	RO3T_11298	RO3T_04608	RO3T_01781	RO3T_04641	RO3T_12110	RO3T_05462	RO3T_07777	RO3T_15935	RO3T_14893	RO3T_08963	RO3T_05672	RO3T_07155	RO3T_15614
NCU08988T0	RO3T_09773	RO3T_13550	RO3T_11887	RO3T_11306	RO3T_15430	RO3T_05024	RO3T_04038	RO3T_01129	RO3T_08018	RO3T_04624	RO3T_05463	RO3T_04400	RO3T_15587	RO3T_16655	RO3T_02984	RO3T_08488	RO3T_07368	RO3T_00897	RO3T_11298	RO3T_04608	RO3T_01781	RO3T_04641	RO3T_12110	RO3T_05462	RO3T_07777	RO3T_15935	RO3T_14893	RO3T_08963	RO3T_05672	RO3T_07155	RO3T_15614
NCU05832T0	RO3T_09773	RO3T_13550	RO3T_11887	RO3T_11306	RO3T_15430	RO3T_05024	RO3T_04038	RO3T_01129	RO3T_08018	RO3T_04624	RO3T_05463	RO3T_04400	RO3T_15587	RO3T_16655	RO3T_02984	RO3T_08488	RO3T_07368	RO3T_00897	RO3T_11298	RO3T_04608	RO3T_01781	RO3T_04641	RO3T_12110	RO3T_05462	RO3T_07777	RO3T_15935	RO3T_14893	RO3T_08963	RO3T_05672	RO3T_07155	RO3T_15614
NCU04906T0	RO3T_09773	RO3T_13550	RO3T_11887	RO3T_11306	RO3T_15430	RO3T_05024	RO3T_04038	RO3T_01129	RO3T_08018	RO3T_04624	RO3T_05463	RO3T_04400	RO3T_15587	RO3T_16655	RO3T_02984	RO3T_08488	RO3T_07368	RO3T_00897	RO3T_11298	RO3T_04608	RO3T_01781	RO3T_04641	RO3T_12110	RO3T_05462	RO3T_07777	RO3T_15935	RO3T_14893	RO3T_08963	RO3T_05672	RO3T_07155	RO3T_15614
NCU05831T0	RO3T_09773	RO3T_13550	RO3T_11887	RO3T_11306	RO3T_15430	RO3T_05024	RO3T_04038	RO3T_01129	RO3T_08018	RO3T_04624	RO3T_05463	RO3T_04400	RO3T_15587	RO3T_16655	RO3T_02984	RO3T_08488	RO3T_07368	RO3T_00897	RO3T_11298	RO3T_04608	RO3T_01781	RO3T_04641	RO3T_12110	RO3T_05462	RO3T_07777	RO3T_15935	RO3T_14893	RO3T_08963	RO3T_05672	RO3T_07155	RO3T_15614
NCU00451T0	RO3T_09773	RO3T_13550	RO3T_11887	RO3T_11306	RO3T_15430	RO3T_05024	RO3T_04038	RO3T_01129	RO3T_08018	RO3T_04624	RO3T_05463	RO3T_04400	RO3T_15587	RO3T_16655	RO3T_02984	RO3T_08488	RO3T_07368	RO3T_00897	RO3T_11298	RO3T_04608	RO3T_01781	RO3T_04641	RO3T_12110	RO3T_05462	RO3T_07777	RO3T_15935	RO3T_14893	RO3T_08963	RO3T_05672	RO3T_07155	RO3T_15614
NCU07815T0	RO3T_09773	RO3T_13550	RO3T_11887	RO3T_11306	RO3T_15430	RO3T_05024	RO3T_04038	RO3T_01129	RO3T_08018	RO3T_04624	RO3T_05463	RO3T_04400	RO3T_15587	RO3T_16655	RO3T_02984	RO3T_08488	RO3T_07368	RO3T_00897	RO3T_11298	RO3T_04608	RO3T_01781	RO3T_04641	RO3T_12110	RO3T_05462	RO3T_07777	RO3T_15935	RO3T_14893	RO3T_08963	RO3T_05672	RO3T_07155	RO3T_15614
NCU06478T0	RO3T_09773	RO3T_13550	RO3T_11887	RO3T_11306	RO3T_15430	RO3T_05024	RO3T_04038	RO3T_01129	RO3T_08018	RO3T_04624	RO3T_05463	RO3T_04400	RO3T_15587	RO3T_16655	RO3T_02984	RO3T_08488	RO3T_07368	RO3T_00897	RO3T_11298	RO3T_04608	RO3T_01781	RO3T_04641	RO3T_12110	RO3T_05462	RO3T_07777	RO3T_15935	RO3T_14893	RO3T_08963	RO3T_05672	RO3T_07155	RO3T_15614
NCU05842T0	RO3T_09773	RO3T_13550	RO3T_11887	RO3T_11306	RO3T_15430	RO3T_05024	RO3T_04038	RO3T_01129	RO3T_08018	RO3T_04624	RO3T_05463	RO3T_04400	RO3T_15587	RO3T_16655	RO3T_02984	RO3T_08488	RO3T_07368	RO3T_00897	RO3T_11298	RO3T_04608	RO3T_01781	RO3T_04641	RO3T_12110	RO3T_05462	RO3T_07777	RO3T_15935	RO3T_14893	RO3T_08963	RO3T_05672	RO3T_07155	RO3T_15614
NCU12104T0	RO3T_09773	RO3T_13550	RO3T_11887	RO3T_11306	RO3T_15430	RO3T_05024	RO3T_04038	RO3T_01129	RO3T_08018	RO3T_04624	RO3T_05463	RO3T_04400	RO3T_15587	RO3T_16655	RO3T_02984	RO3T_08488	RO3T_07368	RO3T_00897	RO3T_11298	RO3T_04608	RO3T_01781	RO3T_04641	RO3T_12110	RO3T_05462	RO3T_07777	RO3T_15935	RO3T_14893	RO3T_08963	RO3T_05672	RO3T_07155	RO3T_15614
NCU05925T0	RO3T_09773	RO3T_13550	RO3T_11887	RO3T_11306	RO3T_15430	RO3T_05024	RO3T_04038	RO3T_01129	RO3T_08018	RO3T_04624	RO3T_05463	RO3T_04400	RO3T_15587	RO3T_16655	RO3T_02984	RO3T_08488	RO3T_07368	RO3T_00897	RO3T_11298	RO3T_04608	RO3T_01781	RO3T_04641	RO3T_12110	RO3T_05462	RO3T_07777	RO3T_15935	RO3T_14893	RO3T_08963	RO3T_05672	RO3T_07155	RO3T_15614
NCU11549T0	RO3T_09773	RO3T_13550	RO3T_11887	RO3T_11306	RO3T_15430	RO3T_05024	RO3T_04038	RO3T_01129	RO3T_08018	RO3T_04624	RO3T_05463	RO3T_04400	RO3T_15587	RO3T_16655	RO3T_02984	RO3T_08488	RO3T_07368	RO3T_00897	RO3T_11298	RO3T_04608	RO3T_01781	RO3T_04641	RO3T_12110	RO3T_05462	RO3T_07777	RO3T_15935	RO3T_14893	RO3T_08963	RO3T_05672	RO3T_07155	RO3T_15614
NCU00401T0	RO3T_09773	RO3T_13550	RO3T_11887	RO3T_11306	RO3T_15430	RO3T_05024	RO3T_04038	RO3T_01129	RO3T_08018	RO3T_04624	RO3T_05463	RO3T_04400	RO3T_15587	RO3T_16655	RO3T_02984	RO3T_08488	RO3T_07368	RO3T_00897	RO3T_11298	RO3T_04608	RO3T_01781	RO3T_04641	RO3T_12110	RO3T_05462	RO3T_07777	RO3T_15935	RO3T_14893	RO3T_08963	RO3T_05672	RO3T_07155	RO3T_15614
NCU01199T0	RO3T_06474
NCU00166T0	RO3T_11418
NCU07864T0	RO3T_16259
NCU11209T0	RO3T_17081
NCU03635T0	RO3T_00208	RO3T_08325	RO3T_03640	RO3T_01787
NCU05220T0	RO3T_01117	RO3T_09470
NCU01185T0	RO3T_03435
NCU03782T0	RO3T_03236
NCU02895T0	RO3T_05056
NCU06316T0	RO3T_04312
NCU02963T0	RO3T_11055
NCU02570T0	RO3T_11809
NCU02353T0	RO3T_16307
NCU04571T0	RO3T_15198
NCU06787T0	RO3T_13677
NCU12077T0	RO3T_11550
NCU05384T0	RO3T_12815	RO3T_10672	RO3T_10668	RO3T_10683
NCU02158T0	RO3T_00648
NCU01615T0	RO3T_05371
NCU09818T0	RO3T_03898
NCU01791T0	RO3T_12514
NCU04597T0	RO3T_10594
NCU05850T0	RO3T_09851
NCU07715T0	RO3T_13115
NCU05721T0	RO3T_02458	RO3T_12284	RO3T_02906	RO3T_12687	RO3T_04151
NCU01489T2	RO3T_02451	RO3T_14325
NCU01489T1	RO3T_02451	RO3T_14325
NCU01489T0	RO3T_02451	RO3T_14325
NCU04781T0	RO3T_03060
NCU00397T0	RO3T_08748
NCU05544T0	RO3T_15914
NCU02024T0	RO3T_07011
NCU03239T0	RO3T_06182
NCU03381T0	RO3T_06523
NCU04580T0	RO3T_05511
NCU07654T0	RO3T_03335
NCU08295T0	RO3T_11302
NCU07885T0	RO3T_12819
NCU11416T0	RO3T_15721	RO3T_13877	RO3T_14599	RO3T_13019	RO3T_14594
NCU01962T0	RO3T_09052	RO3T_14409
NCU01962T1	RO3T_09052	RO3T_14409
NCU06381T0	RO3T_11312	RO3T_00530
NCU09175T0	RO3T_11312	RO3T_00530
NCU01456T0	RO3T_03454
NCU01826T0	RO3T_03454
NCU09299T0	RO3T_08457	RO3T_00377
NCU07684T0	RO3T_11825	RO3T_08574
NCU06107T0	RO3T_01070
NCU03695T0	RO3T_06666
NCU04174T0	RO3T_16207
NCU00566T0	RO3T_02373	RO3T_13954
NCU04762T0	RO3T_01498	RO3T_11358
NCU05118T0	RO3T_05369	RO3T_00672
NCU07166T0	RO3T_05051	RO3T_01704
NCU07703T0	RO3T_08626
NCU07143T0	RO3T_08626
NCU00560T0	RO3T_05697
NCU02937T0	RO3T_04872
NCU04461T0	RO3T_05440
NCU09528T0	RO3T_02153
NCU05607T0	RO3T_07742
NCU00226T0	RO3T_13661
NCU05781T0	RO3T_13133
NCU07265T0	RO3T_16162
NCU02197T0	RO3T_05067	RO3T_17187	RO3T_07231	RO3T_02552	RO3T_14178	RO3T_01684	RO3T_08999	RO3T_09006
NCU11427T0	RO3T_06473	RO3T_02601
NCU03838T0	RO3T_00727
NCU01398T0	RO3T_03203
NCU02846T0	RO3T_02722
NCU11085T0	RO3T_00821
NCU11746T0	RO3T_16056
NCU07727T0	RO3T_09914	RO3T_09915
NCU05251T0	RO3T_14339	RO3T_02315
NCU06934T0	RO3T_13782	RO3T_08864
NCU01854T0	RO3T_03165
NCU01822T0	RO3T_06118
NCU02007T0	RO3T_15613
NCU03593T0	RO3T_05028	RO3T_00895	RO3T_12476	RO3T_13212	RO3T_08754	RO3T_03824	RO3T_12688
NCU06244T0	RO3T_06005	RO3T_15020
NCU08694T0	RO3T_08006	RO3T_15099
NCU07460T0	RO3T_09451
NCU03314T0	RO3T_09451
NCU00041T0	RO3T_05660
NCU06135T0	RO3T_12749
NCU11352T0	RO3T_12740	RO3T_10477	RO3T_14822
NCU03560T0	RO3T_09505	RO3T_12145
NCU02028T0	RO3T_13778	RO3T_08955
NCU02623T0	RO3T_16568	RO3T_15473
NCU09825T0	RO3T_00182
NCU02434T0	RO3T_12100
NCU12028T0	RO3T_09291
NCU06556T0	RO3T_13607
NCU06029T0	RO3T_14911
NCU00097T0	RO3T_08712	RO3T_11738	RO3T_06211	RO3T_07215	RO3T_16091
NCU08947T0	RO3T_02863	RO3T_11467
NCU00299T0	RO3T_15092	RO3T_07061
NCU07655T0	RO3T_09716	RO3T_03895
NCU09460T0	RO3T_14312	RO3T_02333
NCU01121T0	RO3T_03172
NCU04237T0	RO3T_01632
NCU02108T0	RO3T_11186
NCU07731T0	RO3T_06495
NCU05222T0	RO3T_15531
NCU09243T0	RO3T_16519
NCU05053T0	RO3T_16474	RO3T_17007	RO3T_08986
NCU06471T0	RO3T_16324	RO3T_04085
NCU02970T0	RO3T_06253
NCU08421T0	RO3T_01814
NCU03156T0	RO3T_06649
NCU07331T0	RO3T_05456
NCU04197T0	RO3T_15982	RO3T_03830	RO3T_11458
NCU01761T0	RO3T_04325	RO3T_09305
NCU03031T0	RO3T_05558	RO3T_02003
NCU02752T0	RO3T_09110
NCU11869T0	RO3T_09110
NCU05202T0	RO3T_01075
NCU11503T0	RO3T_04365
NCU02602T0	RO3T_12908
NCU06628T0	RO3T_10855
NCU05501T0	RO3T_13927	RO3T_06934
NCU07132T0	RO3T_13927	RO3T_06934
NCU01148T0	RO3T_13927	RO3T_06934
NCU07193T0	RO3T_13927	RO3T_06934
NCU11769T0	RO3T_13927	RO3T_06934
NCU02648T0	RO3T_13927	RO3T_06934
NCU04307T0	RO3T_05288	RO3T_00882
NCU08300T0	RO3T_15304
NCU08300T1	RO3T_15304
NCU03138T0	RO3T_09014
NCU08942T0	RO3T_08374
NCU00956T0	RO3T_16528
NCU03536T0	RO3T_10307	RO3T_03863	RO3T_01598
NCU04212T0	RO3T_04032	RO3T_09782
NCU01930T0	RO3T_03890
NCU00264T0	RO3T_15728
NCU00903T0	RO3T_00898	RO3T_05238
NCU00431T0	RO3T_05173	RO3T_10930
NCU09686T0	RO3T_07338	RO3T_13340
NCU02364T0	RO3T_03197
NCU02553T0	RO3T_03889
NCU07060T0	RO3T_03023
NCU06637T0	RO3T_05792
NCU08163T0	RO3T_06031
NCU03401T0	RO3T_12849
NCU11321T0	RO3T_08164
NCU01106T0	RO3T_14693	RO3T_07643
NCU07978T0	RO3T_12785	RO3T_09548
NCU04017T0	RO3T_16331	RO3T_01435
NCU03774T0	RO3T_03394
NCU01678T0	RO3T_08870
NCU11810T0	RO3T_04463
NCU00038T0	RO3T_16202
NCU05227T0	RO3T_08264	RO3T_16383
NCU02293T0	RO3T_09382
NCU07836T0	RO3T_13057
NCU10006T0	RO3T_12337
NCU08990T0	RO3T_02475	RO3T_12252	RO3T_12640
NCU07876T0	RO3T_12852	RO3T_09569
NCU06655T0	RO3T_07195
NCU01245T0	RO3T_15546
NCU08194T0	RO3T_13598
NCU09838T0	RO3T_13676
NCU11842T0	RO3T_15008
NCU01258T0	RO3T_00019
NCU01258T1	RO3T_00019
NCU03233T0	RO3T_06078	RO3T_15028
NCU06275T0	RO3T_04076	RO3T_09793
NCU03394T0	RO3T_06902	RO3T_05037
NCU11934T0	RO3T_00927	RO3T_09433
NCU05717T0	RO3T_07223	RO3T_01033
NCU01629T0	RO3T_13239	RO3T_13885
NCU10775T0	RO3T_10467
NCU02110T0	RO3T_10467
NCU05716T0	RO3T_00989
NCU06776T0	RO3T_09894
NCU06066T0	RO3T_11468
NCU08313T0	RO3T_13037
NCU06658T0	RO3T_16225
NCU01093T0	RO3T_16471
NCU08795T0	RO3T_16471
NCU06689T0	RO3T_16471
NCU07572T0	RO3T_02629	RO3T_04001
NCU11311T0	RO3T_10480	RO3T_16041
NCU09002T0	RO3T_14942	RO3T_14589
NCU00042T0	RO3T_01572
NCU01428T0	RO3T_00955
NCU06346T0	RO3T_00117
NCU01120T0	RO3T_05873
NCU11858T0	RO3T_02161
NCU03063T0	RO3T_11257
NCU01254T0	RO3T_14887
NCU00930T0	RO3T_15321
NCU00315T0	RO3T_09683	RO3T_08937	RO3T_12913	RO3T_14480
NCU07881T0	RO3T_07532	RO3T_10153	RO3T_13020
NCU03712T0	RO3T_00922
NCU04498T0	RO3T_00405
NCU01897T0	RO3T_05684
NCU04825T0	RO3T_05198
NCU01347T0	RO3T_09446
NCU04806T0	RO3T_07836
NCU09881T0	RO3T_08907
NCU08859T0	RO3T_16061
NCU11259T0	RO3T_02597	RO3T_03201
NCU01112T0	RO3T_13459	RO3T_15479
NCU04318T0	RO3T_04056
NCU05522T0	RO3T_13930
NCU09381T0	RO3T_15047
NCU07428T0	RO3T_09765	RO3T_03836
NCU01322T0	RO3T_01562
NCU01198T0	RO3T_04858
NCU11565T0	RO3T_00554
NCU07007T0	RO3T_03487	RO3T_02720	RO3T_07469	RO3T_07372	RO3T_10280	RO3T_04561	RO3T_15985
NCU11046T0	RO3T_02742	RO3T_11499
NCU03289T0	RO3T_13659	RO3T_15563
NCU12011T0	RO3T_13584
NCU07923T0	RO3T_13584
NCU01447T0	RO3T_02560
NCU00570T0	RO3T_05454
NCU06209T0	RO3T_04383
NCU07681T0	RO3T_03917
NCU06682T0	RO3T_08784
NCU08368T0	RO3T_10432
NCU08634T0	RO3T_10353	RO3T_15989	RO3T_16763
NCU02280T0	RO3T_07615	RO3T_06553
NCU02888T0	RO3T_07612	RO3T_11593
NCU09284T0	RO3T_13643	RO3T_11223
NCU03798T0	RO3T_05791
NCU07672T0	RO3T_04997
NCU06021T0	RO3T_08587
NCU04206T0	RO3T_13650
NCU07942T0	RO3T_11434
NCU03873T0	RO3T_01886	RO3T_06387	RO3T_16924
NCU04339T0	RO3T_01374
NCU03008T0	RO3T_02731
NCU12153T0	RO3T_00987
NCU09143T0	RO3T_03177
NCU08111T0	RO3T_04609
NCU00670T0	RO3T_14397
NCU05988T0	RO3T_11547
NCU02764T0	RO3T_03681	RO3T_16276
NCU06815T0	RO3T_01349
NCU05314T0	RO3T_01349
NCU06495T0	RO3T_08550	RO3T_11837
NCU08903T0	RO3T_07460	RO3T_13538
NCU04456T0	RO3T_15060	RO3T_06094
NCU09209T0	RO3T_15241	RO3T_11034
NCU08339T0	RO3T_05881
NCU04789T0	RO3T_13158
NCU09378T0	RO3T_11862
NCU04777T0	RO3T_01595	RO3T_16172
NCU00198T0	RO3T_14807	RO3T_04247
NCU08052T0	RO3T_15658	RO3T_15946
NCU02935T0	RO3T_07322
NCU00549T0	RO3T_14242
NCU04138T0	RO3T_13982
NCU08012T0	RO3T_12599
NCU01360T0	RO3T_11563	RO3T_02931
NCU02634T1	RO3T_15489
NCU02634T0	RO3T_15489
NCU08677T0	RO3T_10983	RO3T_05095
NCU06446T0	RO3T_07771
NCU04508T0	RO3T_12826	RO3T_09697
NCU00965T0	RO3T_00020
NCU01829T0	RO3T_04636
NCU02765T0	RO3T_05261
NCU12137T0	RO3T_00890
NCU09785T0	RO3T_15844	RO3T_03967
NCU04066T0	RO3T_15844	RO3T_03967
NCU07811T0	RO3T_15844	RO3T_03967
NCU02713T0	RO3T_05475	RO3T_08773
NCU03406T1	RO3T_06936
NCU03406T0	RO3T_06936
NCU06351T0	RO3T_15125
NCU03255T0	RO3T_15125
NCU07057T0	RO3T_00557
NCU00923T0	RO3T_06271
NCU01167T0	RO3T_09274
NCU00504T0	RO3T_10944
NCU12033T0	RO3T_11745
NCU06433T0	RO3T_16647
NCU04676T0	RO3T_01265	RO3T_08557	RO3T_01337
NCU00644T0	RO3T_08638	RO3T_15184
NCU08028T0	RO3T_02992
NCU02204T0	RO3T_12199
NCU11265T0	RO3T_05781
NCU12043T0	RO3T_06381
NCU05248T0	RO3T_17023
NCU02932T0	RO3T_05668	RO3T_17052
NCU03860T0	RO3T_05668	RO3T_17052
NCU11171T0	RO3T_11993	RO3T_03735
NCU11171T1	RO3T_11993	RO3T_03735
NCU06088T0	RO3T_03456
NCU04408T0	RO3T_05353
NCU01401T0	RO3T_10433
NCU06345T0	RO3T_06885
NCU03558T0	RO3T_03707	RO3T_02087
NCU06152T0	RO3T_07384	RO3T_13398
NCU01371T0	RO3T_05032
NCU01655T0	RO3T_06768
NCU00059T0	RO3T_10905
NCU08506T0	RO3T_16060
NCU07486T0	RO3T_02852	RO3T_11427
NCU05319T0	RO3T_02852	RO3T_11427
NCU11800T0	RO3T_02852	RO3T_11427
NCU05553T0	RO3T_09443
NCU11068T0	RO3T_08892
NCU04398T0	RO3T_09747	RO3T_12818
NCU07919T0	RO3T_06922	RO3T_17101
NCU07858T0	RO3T_02379
NCU04211T0	RO3T_06379
NCU02695T0	RO3T_11205
NCU04635T0	RO3T_00734	RO3T_05479	RO3T_13364
NCU03749T0	RO3T_05499
NCU03749T1	RO3T_05499
NCU04644T0	RO3T_08477	RO3T_11617
NCU01408T0	RO3T_03638
NCU09683T0	RO3T_09573
NCU04753T0	RO3T_01215
NCU05119T0	RO3T_06177
NCU07403T0	RO3T_14028
NCU11247T0	RO3T_16397
NCU04181T0	RO3T_13764
NCU04181T1	RO3T_13764
NCU02788T0	RO3T_02025
NCU01555T0	RO3T_06622
NCU02587T0	RO3T_08342
NCU10062T0	RO3T_08176
NCU08184T0	RO3T_16069	RO3T_15782	RO3T_16752	RO3T_04388	RO3T_17061
NCU11468T0	RO3T_13995	RO3T_12561	RO3T_13316	RO3T_07291
NCU08093T0	RO3T_01848	RO3T_03647
NCU05285T0	RO3T_13381	RO3T_11785
NCU00881T0	RO3T_10212	RO3T_16011
NCU02884T0	RO3T_10212	RO3T_16011
NCU03199T0	RO3T_05970	RO3T_00119
NCU12167T0	RO3T_04129
NCU01357T0	RO3T_02802	RO3T_11640	RO3T_14032
NCU04050T0	RO3T_10907	RO3T_05145	RO3T_03233
NCU01548T1	RO3T_16856	RO3T_14013
NCU01548T0	RO3T_16856	RO3T_14013
NCU07413T0	RO3T_06953
NCU07413T1	RO3T_06953
NCU04584T0	RO3T_02449
NCU03193T0	RO3T_07770
NCU09509T0	RO3T_07326
NCU09650T0	RO3T_08092
NCU06361T2	RO3T_15559	RO3T_13691	RO3T_08777	RO3T_12248
NCU06361T1	RO3T_15559	RO3T_13691	RO3T_08777	RO3T_12248
NCU06361T0	RO3T_15559	RO3T_13691	RO3T_08777	RO3T_12248
NCU05816T0	RO3T_01073
NCU09129T0	RO3T_16029
NCU02142T0	RO3T_04342	RO3T_05564
NCU08051T0	RO3T_08749	RO3T_14229
NCU00952T0	RO3T_02174
NCU01296T0	RO3T_08415
NCU09474T0	RO3T_11040	RO3T_16032
NCU11846T0	RO3T_10637	RO3T_03432
NCU07862T0	RO3T_12304
NCU08602T0	RO3T_01655	RO3T_04720
NCU11406T0	RO3T_07365
NCU07678T0	RO3T_07365
NCU06780T0	RO3T_02326
NCU01127T0	RO3T_15960
NCU01202T0	RO3T_08741	RO3T_11661
NCU04043T0	RO3T_04777
NCU01460T0	RO3T_10266
NCU08329T0	RO3T_14830
NCU11784T0	RO3T_13166
NCU06315T0	RO3T_15051
NCU06315T1	RO3T_15051
NCU03807T0	RO3T_16385
NCU08055T0	RO3T_01771	RO3T_12108	RO3T_06462	RO3T_06378	RO3T_05745	RO3T_07072
NCU07828T0	RO3T_08768	RO3T_14203
NCU01467T0	RO3T_16995	RO3T_09024
NCU00411T0	RO3T_05153
NCU04082T0	RO3T_02330
