# Supplementary material for: Evolutionary Conservation and Diversification of Puf RNA Binding Proteins and Their mRNA Targets
Source: PLoS Biol. 2015 Nov 20;13(11):e1002307. doi: 10.1371/journal.pbio.1002307 (PMC4654594; doi:10.1371/journal.pbio.1002307)
Supplement: S4 Dataset — (ZIP) [file pbio.1002307.s004.zip › N.crassa.fa_S.bayanus.fa.txt]

NCU07832T0	sbayc599-g18.1
NCU08535T0	sbayc655-g31.1
NCU07308T0	sbayc477-g2.1
NCU07307T0	sbayc663-g17.1
NCU06468T0	sbayc672-g81.1
NCU08287T0	sbayc573-g6.1
NCU05608T0	sbayc498-g1.1	sbayc670-g29.1
NCU04548T0	sbayc607-g10.1
NCU06871T0	sbayc562-g3.1
NCU02510T0	sbayc674-g4.1
NCU05837T0	sbayc605-g6.1
NCU02685T0	sbayc619-g7.1
NCU02505T0	sbayc678-g9.1	sbayc585-g9.1
NCU05120T0	sbayc587-g14.1
NCU05803T0	sbayc674-g12.1
NCU01744T0	sbayc618-g1.1
NCU03986T0	sbayc620-g13.1
NCU01379T0	sbayc570-g16.1
NCU07556T0	sbayc632-g21.1
NCU01632T0	sbayc591-g5.1
NCU02677T0	sbayc581-g3.1
NCU04569T0	sbayc579-g4.1
NCU00743T0	sbayc654-g26.1
NCU09012T0	sbayc591-g12.1
NCU05591T0	sbayc587-g16.1	sbayc549-g1.1
NCU08616T0	sbayc661-g15.1
NCU03575T0	sbayc616-g25.1
NCU00352T0	sbayc669-g34.1
NCU01638T0	sbayc673-g51.1
NCU01680T0	sbayc590-g15.1	sbayc551-g12.1
NCU11669T0	sbayc589-g3.1
NCU07700T0	sbayc530-g4.1
NCU07922T0	sbayc655-g4.1	sbayc603-g6.1
NCU04898T0	sbayc676-g20.1
NCU12032T0	sbayc540-g10.1
NCU05425T0	sbayc665-g23.1
NCU08685T0	sbayc613-g5.1
NCU05238T0	sbayc558-g6.1
NCU00018T0	sbayc561-g3.1
NCU00018T1	sbayc561-g3.1
NCU02111T0	sbayc657-g15.1	sbayc559-g6.1
NCU08267T0	sbayc524-g1.1
NCU04370T0	sbayc579-g9.1
NCU10066T0	sbayc592-g22.1
NCU03539T0	sbayc677-g87.1	sbayc633-g17.1
NCU03877T0	sbayc678-g130.1	sbayc653-g7.1
NCU03877T1	sbayc678-g130.1	sbayc653-g7.1
NCU02103T0	sbayc455-g1.1
NCU02366T0	sbayc639-g30.1
NCU03875T0	sbayc595-g2.1
NCU08501T0	sbayc656-g41.1
NCU01820T0	sbayc653-g20.1
NCU07658T0	sbayc522-g4.1
NCU06338T0	sbayc627-g8.1
NCU01768T0	sbayc651-g32.1
NCU01625T0	sbayc619-g6.1
NCU05261T0	sbayc650-g23.1
NCU03010T0	sbayc678-g101.1
NCU02566T0	sbayc673-g57.1
NCU09463T0	sbayc615-g2.1
NCU01965T0	sbayc642-g24.1
NCU09367T0	sbayc639-g29.1
NCU07027T0	sbayc654-g6.1
NCU03947T0	sbayc677-g38.1
NCU07679T0	sbayc577-g11.1
NCU01192T0	sbayc462-g6.1
NCU03065T0	sbayc614-g21.1
NCU06488T0	sbayc665-g24.1
NCU03591T0	sbayc602-g9.1
NCU04142T0	sbayc651-g42.1	sbayc637-g5.1
NCU03818T0	sbayc633-g4.1
NCU09063T0	sbayc672-g63.1
NCU06318T0	sbayc645-g24.1
NCU09602T0	sbayc669-g14.1	sbayc566-g11.1	sbayc677-g57.1
NCU08919T0	sbayc674-g50.1
NCU04348T0	sbayc658-g10.1
NCU09740T0	sbayc665-g27.1
NCU10143T0	sbayc544-g5.1
NCU01612T0	sbayc674-g76.1
NCU01772T0	sbayc583-g1.1
NCU02475T0	sbayc651-g39.1
NCU06678T0	sbayc674-g30.1
NCU03042T0	sbayc671-g17.1
NCU04242T0	sbayc556-g9.1
NCU08336T0	sbayc663-g47.1	sbayc628-g19.1
NCU07870T0	sbayc505-g6.1
NCU04327T0	sbayc650-g24.1
NCU01857T0	sbayc662-g18.1
NCU05046T0	sbayc660-g15.1
NCU06272T0	sbayc671-g72.1
NCU01951T0	sbayc658-g55.1
NCU09228T0	sbayc663-g40.1	sbayc572-g21.1
NCU06278T0	sbayc667-g15.1
NCU03794T0	sbayc666-g18.1
NCU02083T0	sbayc577-g1.1
NCU05194T0	sbayc674-g8.1
NCU05270T0	sbayc664-g27.1
NCU00621T0	sbayc644-g8.1
NCU03592T0	sbayc657-g63.1
NCU06281T0	sbayc657-g63.1
NCU07443T0	sbayc660-g66.1
NCU00276T0	sbayc673-g60.1
NCU06544T0	sbayc625-g19.1
NCU07010T0	sbayc662-g27.1
NCU03061T0	sbayc660-g64.1
NCU04404T0	sbayc497-g5.1
NCU06438T0	sbayc665-g41.1
NCU08693T0	sbayc670-g8.1	sbayc676-g19.1
NCU00551T0	sbayc606-g17.1
NCU05429T0	sbayc676-g11.1
NCU05429T1	sbayc676-g11.1
NCU11350T0	sbayc593-g17.1	sbayc556-g12.1
NCU04280T0	sbayc610-g3.1
NCU01207T0	sbayc618-g13.1
NCU05200T0	sbayc489-g3.1
NCU06687T0	sbayc634-g10.1	sbayc574-g20.1
NCU10497T0	sbayc590-g29.1
NCU02539T0	sbayc661-g22.1
NCU03060T0	sbayc478-g3.1
NCU08135T0	sbayc507-g8.1
NCU01229T0	sbayc632-g25.1
NCU06512T0	sbayc677-g69.1
NCU07319T0	sbayc674-g62.1
NCU10283T0	sbayc576-g21.1
NCU01328T0	sbayc519-g9.1	sbayc678-g100.1
NCU09297T0	sbayc574-g7.1
NCU02630T0	sbayc630-g35.1
NCU03292T0	sbayc674-g35.1
NCU00104T0	sbayc605-g18.1
NCU00567T0	sbayc677-g88.1
NCU04648T0	sbayc537-g3.1
NCU03363T0	sbayc469-g5.1
NCU07404T0	sbayc674-g45.1
NCU02955T0	sbayc672-g46.1
NCU06365T0	sbayc630-g9.1
NCU04051T0	sbayc634-g4.1
NCU09808T0	sbayc586-g7.1
NCU00629T0	sbayc651-g23.1
NCU02075T0	sbayc667-g53.1	sbayc538-g4.1
NCU01171T0	sbayc574-g5.1
NCU06836T0	sbayc528-g3.1
NCU03808T0	sbayc657-g33.1
NCU04100T0	sbayc624-g16.1
NCU03992T0	sbayc591-g7.1
NCU02494T0	sbayc650-g9.1
NCU07982T0	sbayc657-g14.1
NCU04221T0	sbayc611-g11.1	sbayc650-g5.1
NCU02728T0	sbayc575-g7.1
NCU00405T0	sbayc678-g96.1
NCU02544T0	sbayc675-g40.1
NCU02979T0	sbayc460-g2.1
NCU08828T0	sbayc624-g23.1
NCU02762T0	sbayc653-g19.1
NCU08276T0	sbayc643-g41.1
NCU01589T0	sbayc574-g19.1
NCU04161T0	sbayc539-g1.1
NCU11255T0	sbayc674-g38.1
NCU02230T0	sbayc502-g2.1
NCU02514T0	sbayc625-g15.1
NCU08515T0	sbayc678-g91.1
NCU02380T0	sbayc609-g17.1
NCU02629T0	sbayc657-g25.1	sbayc672-g10.1
NCU01318T0	sbayc654-g24.1
NCU03784T0	sbayc486-g5.1
NCU03669T0	sbayc623-g11.1
NCU02003T0	sbayc678-g99.1
NCU01164T0	sbayc674-g3.1
NCU00461T0	sbayc535-g6.1
NCU08119T0	sbayc678-g22.1
NCU08009T0	sbayc676-g21.1
NCU12096T0	sbayc504-g7.1
NCU01675T0	sbayc515-g7.1
NCU01843T0	sbayc646-g13.1
NCU01486T0	sbayc662-g6.1
NCU03051T0	sbayc571-g9.1
NCU04736T0	sbayc590-g14.1
NCU05154T0	sbayc590-g14.1
NCU00177T0	sbayc621-g21.1
NCU04448T0	sbayc596-g34.1
NCU03321T0	sbayc588-g10.1
NCU03463T0	sbayc635-g47.1
NCU07999T0	sbayc663-g32.1
NCU06308T0	sbayc629-g15.1
NCU01643T0	sbayc668-g42.1
NCU02391T0	sbayc665-g8.1	sbayc627-g43.1
NCU07281T0	sbayc678-g27.1
NCU04579T0	sbayc646-g40.1
NCU01197T0	sbayc630-g7.1
NCU05895T0	sbayc675-g45.1
NCU05239T0	sbayc611-g27.1
NCU08110T0	sbayc646-g15.1
NCU01648T0	sbayc669-g31.1	sbayc589-g7.1
NCU05430T0	sbayc581-g11.1
NCU07930T0	sbayc609-g26.1
NCU02207T0	sbayc665-g40.1
NCU04303T0	sbayc474-g2.1	sbayc642-g50.1
NCU03100T0	sbayc644-g5.1	sbayc653-g51.1
NCU09873T0	sbayc568-g6.1
NCU03139T0	sbayc675-g11.1
NCU09700T0	sbayc546-g4.1
NCU01369T0	sbayc583-g4.1	sbayc520-g7.1
NCU03980T0	sbayc670-g27.1
NCU04439T0	sbayc646-g2.1
NCU02357T0	sbayc562-g5.1
NCU07702T0	sbayc672-g64.1
NCU09450T0	sbayc633-g26.1
NCU03814T0	sbayc662-g4.1
NCU01323T0	sbayc634-g26.1
NCU04054T0	sbayc629-g14.1
NCU01479T0	sbayc645-g19.1
NCU01143T0	sbayc662-g34.1
NCU09349T0	sbayc671-g15.1
NCU04611T0	sbayc642-g42.1
NCU01272T0	sbayc656-g19.1
NCU03650T0	sbayc678-g102.1
NCU04173T0	sbayc629-g12.1
NCU04173T1	sbayc629-g12.1
NCU03387T0	sbayc678-g134.1
NCU02839T0	sbayc592-g24.1
NCU00712T0	sbayc617-g11.1	sbayc643-g24.1
NCU02810T0	sbayc645-g12.1
NCU02840T0	sbayc663-g49.1
NCU04251T0	sbayc667-g39.1
NCU07554T0	sbayc563-g3.1
NCU10058T0	sbayc657-g11.1	sbayc559-g4.1
NCU09468T0	sbayc643-g15.1	sbayc604-g12.1
NCU01187T0	sbayc630-g15.1
NCU09332T0	sbayc558-g12.1	sbayc644-g23.1
NCU05927T0	sbayc639-g42.1
NCU00261T0	sbayc650-g39.1	sbayc670-g61.1
NCU00579T0	sbayc506-g2.1	sbayc542-g5.1
NCU04385T0	sbayc590-g17.1
NCU00481T0	sbayc662-g10.1
NCU08689T0	sbayc641-g10.1
NCU04020T0	sbayc660-g14.1	sbayc678-g149.1
NCU05029T0	sbayc671-g5.1
NCU09709T0	sbayc596-g15.1
NCU03298T0	sbayc620-g19.1	sbayc505-g9.1
NCU05289T0	sbayc632-g32.1
NCU08377T0	sbayc646-g20.1
NCU03117T0	sbayc662-g45.1	sbayc555-g16.1
NCU09715T0	sbayc678-g92.1
NCU10007T0	sbayc594-g12.1	sbayc489-g7.1
NCU10007T1	sbayc594-g12.1	sbayc489-g7.1
NCU02325T0	sbayc651-g11.1
NCU02274T0	sbayc672-g37.1
NCU07712T0	sbayc554-g14.1
NCU02010T0	sbayc505-g8.1	sbayc620-g20.1
NCU07926T0	sbayc587-g31.1
NCU09770T0	sbayc650-g17.1
NCU06149T0	sbayc592-g10.1
NCU07156T0	sbayc595-g5.1
NCU04768T0	sbayc673-g37.1
NCU02797T0	sbayc652-g21.1
NCU05269T0	sbayc678-g51.1	sbayc632-g44.1
NCU05269T1	sbayc678-g51.1	sbayc632-g44.1
NCU01290T0	sbayc414-g2.1
NCU03071T0	sbayc655-g45.1	sbayc666-g28.1
NCU03482T0	sbayc596-g17.1
NCU06484T0	sbayc524-g2.1
NCU01992T0	sbayc510-g5.1
NCU01470T0	sbayc645-g54.1
NCU08195T0	sbayc476-g3.1	sbayc570-g10.1
NCU07451T0	sbayc524-g5.1
NCU00901T0	sbayc607-g21.1
NCU05041T0	sbayc660-g46.1
NCU04790T0	sbayc522-g2.1
NCU01540T0	sbayc655-g28.1
NCU11271T0	sbayc611-g4.1
NCU12019T0	sbayc654-g36.1
NCU04104T0	sbayc621-g18.1
NCU08928T0	sbayc655-g26.1
NCU06481T0	sbayc592-g8.1
NCU08888T0	sbayc672-g39.1
NCU01692T0	sbayc655-g17.1	sbayc675-g36.1
NCU08894T0	sbayc621-g12.1
NCU07567T0	sbayc646-g18.1
NCU04414T0	sbayc620-g12.1
NCU02511T0	sbayc627-g33.1
NCU10042T0	sbayc526-g2.1	sbayc653-g49.1
NCU10042T1	sbayc526-g2.1	sbayc653-g49.1
NCU04230T0	sbayc677-g92.1
NCU04636T0	sbayc675-g22.1
NCU02260T0	sbayc549-g11.1
NCU00410T0	sbayc678-g77.1	sbayc628-g25.1
NCU05526T0	sbayc501-g4.1	sbayc618-g11.1
NCU01912T0	sbayc426-g2.1
NCU04203T0	sbayc678-g1.1
NCU09909T0	sbayc513-g1.1
NCU01431T0	sbayc607-g3.1
NCU02011T0	sbayc565-g14.1
NCU01249T0	sbayc667-g36.1
NCU03857T0	sbayc612-g15.1
NCU10008T0	sbayc637-g24.1
NCU01756T0	sbayc670-g28.1
NCU04077T0	sbayc577-g10.1
NCU08719T0	sbayc626-g3.1
NCU09076T0	sbayc612-g31.1
NCU02747T0	sbayc629-g18.1
NCU04380T0	sbayc589-g11.1	sbayc671-g55.1
NCU03929T0	sbayc589-g11.1	sbayc671-g55.1
NCU09866T0	sbayc624-g5.1
NCU02515T0	sbayc606-g22.1
NCU04449T0	sbayc606-g16.1
NCU11170T0	sbayc621-g20.1
NCU02669T0	sbayc650-g19.1	sbayc578-g19.1	sbayc650-g20.1	sbayc456-g1.1
NCU00920T0	sbayc551-g16.1
NCU06843T0	sbayc668-g54.1
NCU00668T0	sbayc545-g5.1	sbayc642-g2.1
NCU01119T0	sbayc537-g1.1
NCU00824T0	sbayc641-g5.1
NCU03263T0	sbayc643-g28.1
NCU07171T0	sbayc554-g16.1
NCU04749T0	sbayc599-g16.1
NCU00459T0	sbayc617-g7.1
NCU07690T0	sbayc674-g71.1
NCU05363T0	sbayc576-g3.1
NCU03415T0	sbayc677-g84.1	sbayc673-g20.1
NCU06075T0	sbayc664-g24.1	sbayc673-g46.1
NCU06075T1	sbayc664-g24.1	sbayc673-g46.1
NCU00656T0	sbayc603-g12.1
NCU03966T0	sbayc664-g15.1
NCU02407T0	sbayc634-g35.1
NCU07024T0	sbayc571-g22.1
NCU08341T0	sbayc630-g24.1
NCU03076T0	sbayc458-g2.1
NCU01701T0	sbayc503-g3.1
NCU00447T0	sbayc660-g34.1
NCU01439T0	sbayc633-g25.1	sbayc677-g77.1
NCU03786T0	sbayc606-g7.1
NCU00477T0	sbayc671-g9.1
NCU03200T0	sbayc644-g27.1
NCU06441T0	sbayc618-g7.1	sbayc582-g1.1
NCU01255T0	sbayc494-g4.1
NCU03737T0	sbayc583-g17.1	sbayc626-g8.1
NCU03359T0	sbayc661-g27.1
NCU08325T0	sbayc604-g13.1
NCU03748T0	sbayc517-g4.1
NCU02657T0	sbayc631-g16.1
NCU03479T0	sbayc574-g2.1
NCU06942T0	sbayc654-g17.1
NCU07860T0	sbayc625-g26.1	sbayc637-g37.1	sbayc673-g5.1	sbayc673-g7.1	sbayc604-g2.1
NCU06523T0	sbayc625-g26.1	sbayc637-g37.1	sbayc673-g5.1	sbayc673-g7.1	sbayc604-g2.1
NCU03804T0	sbayc662-g46.1	sbayc555-g17.1
NCU02701T0	sbayc550-g5.1
NCU00043T0	sbayc677-g30.1
NCU04117T0	sbayc504-g8.1
NCU09039T0	sbayc644-g34.1
NCU02906T0	sbayc652-g16.1
NCU05278T0	sbayc638-g22.1
NCU02546T0	sbayc517-g7.1
NCU03608T0	sbayc565-g7.1
NCU05995T0	sbayc605-g7.1
NCU11188T0	sbayc678-g84.1
NCU09894T0	sbayc660-g32.1
NCU01652T0	sbayc639-g31.1
NCU00681T0	sbayc642-g30.1
NCU01443T0	sbayc660-g1.1
NCU05805T0	sbayc595-g20.1
NCU02632T0	sbayc642-g51.1
NCU08663T0	sbayc599-g23.1
NCU01195T0	sbayc664-g4.1	sbayc673-g19.1
NCU06666T0	sbayc648-g40.1
NCU07330T0	sbayc672-g60.1	sbayc503-g1.1
NCU06189T0	sbayc461-g4.1
NCU06652T0	sbayc592-g4.1
NCU00680T0	sbayc661-g8.1
NCU06284T0	sbayc648-g39.1
NCU07367T0	sbayc635-g38.1
NCU11238T0	sbayc661-g12.1
NCU09377T0	sbayc674-g16.1
NCU09377T1	sbayc674-g16.1
NCU07914T0	sbayc675-g41.1
NCU02578T0	sbayc446-g1.1
NCU03396T0	sbayc589-g17.1
NCU07839T0	sbayc487-g4.1
NCU00671T0	sbayc675-g57.1
NCU00770T0	sbayc602-g13.1
NCU00389T0	sbayc664-g26.1
NCU07153T0	sbayc628-g10.1
NCU07420T0	sbayc548-g10.1	sbayc573-g14.1
NCU11384T0	sbayc677-g74.1
NCU11384T1	sbayc677-g74.1
NCU09793T0	sbayc621-g7.1
NCU03498T0	sbayc588-g18.1
NCU08920T0	sbayc645-g1.1
NCU03922T0	sbayc604-g10.1
NCU04799T0	sbayc478-g4.1
NCU07296T0	sbayc667-g13.1
NCU09741T0	sbayc572-g25.1
NCU00239T0	sbayc620-g31.1
NCU06626T0	sbayc678-g116.1
NCU09696T0	sbayc636-g37.1
NCU06738T0	sbayc618-g22.1
NCU00406T0	sbayc641-g34.1
NCU11965T0	sbayc542-g6.1	sbayc506-g1.1
NCU00200T0	sbayc579-g8.1
NCU00714T0	sbayc668-g26.1
NCU06187T0	sbayc565-g4.1
NCU00453T0	sbayc656-g40.1
NCU01985T0	sbayc646-g33.1
NCU11961T0	sbayc500-g3.1
NCU01809T0	sbayc605-g11.1
NCU02542T1	sbayc621-g5.1	sbayc628-g2.1
NCU02542T0	sbayc621-g5.1	sbayc628-g2.1
NCU04216T0	sbayc671-g6.1
NCU07721T0	sbayc606-g21.1
NCU09516T0	sbayc672-g13.1
NCU10381T0	sbayc490-g5.1
NCU10262T0	sbayc569-g11.1	sbayc518-g5.1
NCU05830T0	sbayc569-g11.1	sbayc518-g5.1
NCU07489T0	sbayc529-g13.1	sbayc656-g23.1
NCU09443T0	sbayc579-g10.1
NCU08020T0	sbayc627-g13.1
NCU01503T0	sbayc612-g11.1
NCU02233T0	sbayc536-g5.1
NCU00202T0	sbayc662-g42.1
NCU06986T0	sbayc671-g39.1
NCU08776T0	sbayc671-g39.1
NCU03339T0	sbayc632-g30.1
NCU06508T0	sbayc605-g14.1
NCU09545T0	sbayc551-g2.1
NCU00112T0	sbayc605-g15.1
NCU02611T0	sbayc636-g20.1
NCU09688T0	sbayc637-g22.1
NCU11664T0	sbayc627-g46.1
NCU04166T0	sbayc557-g9.1
NCU06457T0	sbayc606-g15.1
NCU08162T0	sbayc606-g14.1
NCU03171T0	sbayc610-g11.1
NCU10763T0	sbayc610-g11.1
NCU09071T0	sbayc636-g21.1	sbayc642-g22.1
NCU07070T0	sbayc574-g3.1
NCU03894T0	sbayc513-g10.1
NCU08272T0	sbayc555-g14.1
NCU03657T1	sbayc576-g20.1
NCU03657T0	sbayc576-g20.1
NCU07442T0	sbayc458-g4.1
NCU06914T0	sbayc661-g36.1
NCU04433T0	sbayc622-g19.1	sbayc672-g69.1
NCU03235T0	sbayc622-g19.1	sbayc672-g69.1
NCU06630T0	sbayc501-g7.1	sbayc618-g15.1
NCU03257T0	sbayc642-g47.1	sbayc475-g6.1
NCU00122T0	sbayc552-g3.1
NCU04766T0	sbayc666-g5.1
NCU08897T0	sbayc662-g1.1
NCU01234T0	sbayc390-g1.1
NCU05288T0	sbayc677-g28.1
NCU11213T0	sbayc612-g6.1
NCU04856T0	sbayc661-g38.1
NCU04856T1	sbayc661-g38.1
NCU06724T0	sbayc661-g38.1
NCU06240T0	sbayc658-g23.1	sbayc648-g29.1	sbayc663-g31.1
NCU07887T0	sbayc646-g6.1
NCU08998T1	sbayc499-g3.1
NCU08998T0	sbayc499-g3.1
NCU02044T0	sbayc532-g3.1
NCU05782T0	sbayc585-g20.1
NCU06482T0	sbayc619-g13.1
NCU06767T0	sbayc635-g1.1
NCU06659T0	sbayc653-g12.1
NCU09347T0	sbayc648-g38.1
NCU06449T0	sbayc573-g5.1	sbayc518-g12.1
NCU09191T0	sbayc515-g4.1
NCU07498T0	sbayc653-g53.1
NCU00793T0	sbayc671-g44.1	sbayc643-g1.1
NCU10747T0	sbayc657-g34.1
NCU06943T0	sbayc560-g3.1
NCU08373T0	sbayc641-g6.1
NCU02036T0	sbayc662-g43.1
NCU06171T0	sbayc536-g4.1
NCU03425T0	sbayc666-g16.1
NCU08935T0	sbayc678-g6.1
NCU07710T0	sbayc558-g7.1
NCU07280T0	sbayc559-g3.1	sbayc657-g10.1
NCU09831T0	sbayc640-g8.1
NCU07609T0	sbayc640-g8.1
NCU04410T0	sbayc597-g15.1
NCU08216T0	sbayc600-g10.1
NCU07011T0	sbayc662-g26.1
NCU05420T0	sbayc674-g51.1
NCU06394T0	sbayc627-g34.1
NCU09789T0	sbayc667-g62.1
NCU05642T0	sbayc607-g24.1
NCU11685T0	sbayc606-g24.1
NCU00721T0	sbayc673-g45.1
NCU10397T0	sbayc607-g6.1
NCU09721T0	sbayc559-g11.1
NCU00081T0	sbayc603-g16.1
NCU09219T0	sbayc591-g17.1
NCU00794T0	sbayc666-g27.1
NCU07440T0	sbayc464-g1.1
NCU02416T0	sbayc655-g23.1
NCU05301T0	sbayc650-g25.1
NCU02066T0	sbayc583-g2.1
NCU10847T0	sbayc653-g47.1
NCU00789T0	sbayc603-g11.1
NCU01183T0	sbayc600-g26.1
NCU09488T0	sbayc653-g40.1
NCU04566T0	sbayc631-g39.1
NCU08021T0	sbayc629-g25.1
NCU03141T0	sbayc614-g31.1	sbayc638-g15.1	sbayc638-g14.1
NCU05168T0	sbayc607-g5.1	sbayc676-g48.1	sbayc607-g4.1
NCU07001T0	sbayc485-g3.1
NCU06459T0	sbayc658-g39.1
NCU07807T0	sbayc652-g44.1
NCU07807T1	sbayc652-g44.1
NCU03194T0	sbayc620-g2.1
NCU08730T0	sbayc651-g4.1
NCU01333T0	sbayc590-g19.1
NCU08024T0	sbayc676-g23.1
NCU07334T0	sbayc594-g9.1	sbayc523-g3.1	sbayc650-g42.1	sbayc650-g43.1
NCU03973T0	sbayc672-g66.1	sbayc503-g5.1
NCU00488T0	sbayc669-g25.1
NCU03436T0	sbayc554-g2.1
NCU05129T0	sbayc677-g70.1
NCU02571T0	sbayc551-g5.1
NCU04754T0	sbayc644-g30.1	sbayc626-g19.1
NCU02680T0	sbayc678-g50.1
NCU02639T0	sbayc550-g6.1
NCU02639T1	sbayc550-g6.1
NCU06306T0	sbayc628-g15.1
NCU05198T0	sbayc678-g87.1
NCU01502T0	sbayc677-g76.1
NCU02202T0	sbayc537-g9.1
NCU06847T0	sbayc605-g16.1
NCU09202T0	sbayc651-g12.1
NCU06722T0	sbayc502-g9.1
NCU06761T0	sbayc630-g6.1
NCU11175T0	sbayc381-g1.1
NCU04059T0	sbayc568-g9.1	sbayc640-g23.1
NCU05492T0	sbayc673-g17.1
NCU05259T0	sbayc585-g2.1
NCU05454T0	sbayc640-g17.1
NCU02273T0	sbayc615-g8.1
NCU01525T0	sbayc578-g4.1
NCU00925T0	sbayc642-g33.1
NCU04814T0	sbayc550-g8.1
NCU08898T0	sbayc461-g6.1
NCU09230T0	sbayc669-g21.1
NCU09817T0	sbayc660-g12.1
NCU00194T0	sbayc617-g22.1
NCU01160T0	sbayc668-g40.1
NCU04005T0	sbayc667-g7.1	sbayc393-g1.1
NCU00821T0	sbayc676-g57.1
NCU06624T0	sbayc670-g4.1
NCU11273T0	sbayc600-g23.1
NCU08382T0	sbayc615-g14.1
NCU02717T0	sbayc571-g18.1
NCU03273T0	sbayc578-g6.1
NCU05548T0	sbayc595-g6.1
NCU02624T0	sbayc668-g10.1
NCU04176T0	sbayc653-g4.1
NCU07407T0	sbayc514-g13.1
NCU02063T0	sbayc559-g10.1
NCU11168T0	sbayc643-g31.1
NCU02689T0	sbayc533-g7.1
NCU09477T0	sbayc650-g30.1	sbayc678-g128.1
NCU05218T0	sbayc635-g24.1
NCU07530T0	sbayc659-g32.1
NCU09345T0	sbayc676-g56.1	sbayc625-g23.1	sbayc673-g11.1
NCU09345T1	sbayc676-g56.1	sbayc625-g23.1	sbayc673-g11.1
NCU09345T2	sbayc676-g56.1	sbayc625-g23.1	sbayc673-g11.1
NCU11544T1	sbayc658-g22.1
NCU11544T0	sbayc658-g22.1
NCU02741T0	sbayc677-g64.1
NCU04504T0	sbayc572-g6.1
NCU08997T0	sbayc631-g35.1
NCU06727T0	sbayc519-g5.1
NCU02397T0	sbayc642-g17.1	sbayc672-g24.1	sbayc571-g5.1	sbayc612-g27.1
NCU02208T0	sbayc673-g32.1
NCU00274T0	sbayc625-g5.1
NCU00717T0	sbayc546-g1.1
NCU11409T0	sbayc515-g3.1
NCU08983T0	sbayc624-g17.1
NCU03961T0	sbayc600-g2.1
NCU00904T0	sbayc618-g3.1
NCU02179T0	sbayc618-g3.1
NCU01745T0	sbayc634-g23.1	sbayc464-g3.1
NCU06842T0	sbayc678-g103.1
NCU02549T0	sbayc567-g1.1
NCU03783T0	sbayc663-g48.1
NCU05985T0	sbayc650-g15.1
NCU09564T0	sbayc622-g20.1
NCU00927T0	sbayc616-g15.1
NCU02438T0	sbayc591-g24.1
NCU02420T0	sbayc609-g21.1
NCU02771T0	sbayc660-g21.1
NCU05360T0	sbayc641-g13.1
NCU01689T0	sbayc671-g60.1
NCU08471T0	sbayc653-g39.1
NCU08503T0	sbayc665-g2.1
NCU00673T0	sbayc676-g45.1	sbayc482-g2.1
NCU01013T0	sbayc576-g9.1
NCU07623T0	sbayc569-g12.1
NCU09438T0	sbayc654-g31.1
NCU00468T0	sbayc678-g54.1
NCU10276T0	sbayc637-g27.1
NCU04485T0	sbayc580-g20.1
NCU11397T0	sbayc657-g48.1	sbayc612-g32.1
NCU02112T0	sbayc591-g6.1
NCU06541T0	sbayc620-g26.1
NCU06929T0	sbayc638-g1.1
NCU08825T0	sbayc380-g1.1
NCU06232T0	sbayc675-g21.1
NCU03347T0	sbayc563-g15.1
NCU02978T0	sbayc650-g11.1
NCU06522T0	sbayc673-g8.1	sbayc625-g25.1
NCU08858T0	sbayc673-g8.1	sbayc625-g25.1
NCU01480T0	sbayc485-g4.1
NCU08023T0	sbayc676-g12.1	sbayc500-g5.1
NCU03004T0	sbayc678-g7.1
NCU02696T0	sbayc486-g7.1
NCU06249T0	sbayc669-g26.1	sbayc614-g1.1
NCU07659T0	sbayc627-g24.1
NCU01797T0	sbayc666-g3.1	sbayc517-g1.1
NCU04035T0	sbayc650-g12.1
NCU02954T0	sbayc609-g6.1
NCU03561T0	sbayc618-g24.1
NCU03823T0	sbayc674-g77.1
NCU07378T0	sbayc629-g19.1
NCU00565T0	sbayc583-g9.1
NCU03795T0	sbayc552-g9.1
NCU05418T0	sbayc572-g3.1
NCU11190T0	sbayc671-g53.1
NCU07955T0	sbayc644-g15.1
NCU03813T0	sbayc676-g61.1
NCU06179T0	sbayc675-g37.1
NCU04306T0	sbayc625-g8.1
NCU05169T0	sbayc630-g37.1
NCU06854T0	sbayc637-g1.1
NCU00692T0	sbayc572-g7.1
NCU00336T0	sbayc546-g2.1
NCU08309T0	sbayc395-g1.1
NCU07831T0	sbayc562-g6.1
NCU02591T0	sbayc585-g26.1	sbayc658-g35.1
NCU08297T1	sbayc639-g20.1
NCU08297T0	sbayc639-g20.1
NCU02409T0	sbayc662-g8.1
NCU09101T0	sbayc678-g8.1
NCU08115T0	sbayc666-g4.1
NCU09106T0	sbayc669-g28.1
NCU01728T1	sbayc665-g6.1
NCU01728T0	sbayc665-g6.1
NCU08352T0	sbayc580-g9.1	sbayc552-g10.1
NCU00896T0	sbayc579-g7.1
NCU06672T0	sbayc599-g24.1
NCU09610T0	sbayc587-g28.1
NCU01528T0	sbayc469-g3.1	sbayc534-g6.1	sbayc646-g32.1
NCU02393T0	sbayc650-g18.1
NCU02393T1	sbayc650-g18.1
NCU04743T0	sbayc678-g119.1
NCU06923T0	sbayc603-g9.1
NCU11381T0	sbayc655-g55.1
NCU08180T0	sbayc618-g21.1	sbayc455-g3.1
NCU04963T0	sbayc618-g21.1	sbayc455-g3.1
NCU02582T0	sbayc618-g21.1	sbayc455-g3.1
NCU05204T0	sbayc501-g5.1
NCU02778T0	sbayc581-g20.1
NCU03118T0	sbayc594-g15.1
NCU03836T0	sbayc518-g4.1
NCU03979T0	sbayc539-g6.1
NCU08002T0	sbayc555-g4.1
NCU06563T0	sbayc655-g46.1
NCU08909T0	sbayc562-g4.1
NCU01512T0	sbayc661-g48.1
NCU03066T0	sbayc645-g32.1
NCU09711T0	sbayc667-g55.1
NCU01022T0	sbayc609-g9.1
NCU00915T0	sbayc566-g6.1
NCU00163T0	sbayc668-g58.1
NCU03702T0	sbayc542-g10.1
NCU04118T0	sbayc633-g33.1
NCU00951T0	sbayc523-g11.1
NCU04277T0	sbayc606-g19.1
NCU01241T0	sbayc661-g24.1
NCU05785T0	sbayc664-g12.1	sbayc673-g28.1
NCU01036T0	sbayc664-g12.1	sbayc673-g28.1
NCU03713T0	sbayc676-g29.1
NCU04468T0	sbayc582-g10.1
NCU09778T0	sbayc678-g61.1
NCU08563T0	sbayc633-g2.1
NCU03757T0	sbayc532-g8.1	sbayc611-g21.1
NCU04899T0	sbayc491-g8.1
NCU01175T0	sbayc648-g26.1
NCU09318T0	sbayc598-g1.1
NCU05777T0	sbayc678-g152.1
NCU06192T0	sbayc557-g4.1
NCU10467T0	sbayc502-g6.1
NCU10776T0	sbayc593-g9.1
NCU07458T0	sbayc676-g44.1
NCU04281T0	sbayc655-g11.1
NCU09111T0	sbayc465-g1.1
NCU00424T0	sbayc556-g5.1
NCU02966T0	sbayc615-g11.1
NCU02619T0	sbayc662-g20.1
NCU05620T0	sbayc634-g25.1
NCU00040T0	sbayc678-g135.1
NCU06005T0	sbayc602-g12.1
NCU03312T0	sbayc652-g48.1
NCU06205T0	sbayc666-g35.1
NCU03661T0	sbayc533-g1.1
NCU11296T0	sbayc616-g27.1	sbayc677-g55.1
NCU02295T0	sbayc596-g32.1
NCU07076T0	sbayc547-g3.1
NCU04610T0	sbayc537-g2.1
NCU05600T0	sbayc632-g48.1
NCU00413T0	sbayc577-g12.1	sbayc598-g22.1
NCU03779T0	sbayc622-g22.1
NCU07941T0	sbayc672-g9.1
NCU02181T0	sbayc644-g25.1	sbayc558-g14.1
NCU02032T0	sbayc652-g29.1	sbayc671-g63.1
NCU00591T0	sbayc678-g17.1
NCU03637T0	sbayc581-g8.1
NCU03124T0	sbayc668-g52.1
NCU07041T0	sbayc623-g16.1
NCU10468T0	sbayc588-g21.1
NCU11353T0	sbayc534-g4.1
NCU01633T0	sbayc580-g1.1	sbayc570-g12.1	sbayc570-g11.1	sbayc476-g1.1	sbayc570-g13.1	sbayc476-g2.1	sbayc672-g57.1	sbayc672-g58.1	sbayc619-g22.1	sbayc673-g6.1	sbayc598-g12.1	sbayc634-g29.1	sbayc638-g18.1	sbayc582-g9.1	sbayc626-g5.1	sbayc676-g52.1	sbayc644-g35.1
NCU00775T0	sbayc454-g2.1
NCU00480T0	sbayc648-g1.1
NCU04252T0	sbayc596-g16.1
NCU04259T0	sbayc603-g3.1
NCU06418T0	sbayc599-g22.1
NCU05644T0	sbayc644-g10.1
NCU11795T0	sbayc509-g7.1
NCU09432T0	sbayc625-g20.1	sbayc661-g35.1
NCU01269T0	sbayc590-g11.1
NCU02296T0	sbayc594-g8.1
NCU05622T0	sbayc622-g6.1
NCU09598T0	sbayc671-g4.1
NCU03606T0	sbayc669-g7.1
NCU09642T0	sbayc661-g9.1
NCU10987T0	sbayc651-g7.1
NCU01157T0	sbayc597-g2.1
NCU03137T0	sbayc408-g1.1
NCU06618T0	sbayc623-g13.1
NCU07459T0	sbayc611-g23.1
NCU01754T0	sbayc556-g11.1	sbayc671-g2.1	sbayc678-g76.1	sbayc452-g1.1
NCU01754T1	sbayc556-g11.1	sbayc671-g2.1	sbayc678-g76.1	sbayc452-g1.1
NCU02476T0	sbayc556-g11.1	sbayc671-g2.1	sbayc678-g76.1	sbayc452-g1.1
NCU04747T0	sbayc672-g72.1	sbayc445-g1.1
NCU05267T0	sbayc537-g7.1
NCU07408T0	sbayc463-g3.1
NCU07408T1	sbayc463-g3.1
NCU04041T0	sbayc678-g78.1
NCU03006T0	sbayc638-g3.1
NCU03246T0	sbayc577-g8.1
NCU07414T0	sbayc627-g30.1
NCU04652T0	sbayc658-g29.1
NCU01412T0	sbayc589-g5.1
NCU06970T0	sbayc513-g6.1
NCU09643T0	sbayc532-g6.1
NCU01433T0	sbayc642-g49.1
NCU02052T0	sbayc666-g8.1
NCU05650T0	sbayc677-g51.1
NCU03357T0	sbayc618-g17.1
NCU04331T0	sbayc615-g28.1
NCU06520T0	sbayc624-g37.1
NCU05410T0	sbayc659-g15.1
NCU00396T0	sbayc555-g9.1
NCU07393T0	sbayc592-g19.1
NCU01644T0	sbayc612-g9.1
NCU06217T0	sbayc521-g13.1
NCU09882T0	sbayc583-g8.1
NCU02400T0	sbayc583-g8.1
NCU07495T0	sbayc642-g16.1	sbayc661-g3.1
NCU02109T0	sbayc430-g2.1
NCU07854T0	sbayc677-g67.1
NCU09065T0	sbayc614-g10.1
NCU00188T0	sbayc674-g24.1
NCU00436T0	sbayc678-g43.1
NCU03492T0	sbayc671-g32.1
NCU00269T0	sbayc648-g25.1
NCU02415T0	sbayc665-g7.1
NCU08045T0	sbayc600-g12.1
NCU08926T0	sbayc465-g2.1
NCU03258T0	sbayc624-g18.1	sbayc668-g3.1
NCU05862T0	sbayc622-g18.1
NCU01095T0	sbayc622-g18.1
NCU04121T0	sbayc661-g32.1
NCU11618T0	sbayc610-g12.1	sbayc584-g5.1
NCU03310T0	sbayc653-g29.1
NCU08118T0	sbayc663-g2.1
NCU00554T0	sbayc450-g3.1
NCU03628T0	sbayc560-g24.1
NCU10733T0	sbayc557-g3.1
NCU02650T0	sbayc592-g20.1
NCU01547T0	sbayc635-g40.1
NCU08291T0	sbayc480-g2.1
NCU01642T0	sbayc541-g4.1	sbayc678-g80.1
NCU00823T0	sbayc634-g16.1
NCU06355T0	sbayc587-g23.1
NCU05884T0	sbayc626-g16.1	sbayc613-g2.1
NCU01227T0	sbayc587-g6.1
NCU00892T0	sbayc635-g21.1
NCU04797T0	sbayc387-g1.1
NCU01377T0	sbayc652-g9.1
NCU02729T0	sbayc560-g2.1
NCU01271T0	sbayc663-g15.1
NCU04335T0	sbayc635-g45.1
NCU07580T0	sbayc551-g8.1
NCU08277T0	sbayc646-g30.1
NCU11408T0	sbayc671-g27.1
NCU01162T0	sbayc614-g14.1
NCU07253T0	sbayc614-g14.1
NCU04460T0	sbayc523-g6.1
NCU01751T0	sbayc663-g11.1
NCU07723T0	sbayc641-g4.1
NCU07720T0	sbayc606-g26.1
NCU00755T0	sbayc606-g26.1
NCU01141T0	sbayc675-g30.1
NCU00959T0	sbayc605-g5.1
NCU04817T0	sbayc677-g21.1
NCU04355T0	sbayc597-g3.1
NCU03515T0	sbayc675-g33.1
NCU03395T0	sbayc617-g14.1
NCU02430T0	sbayc581-g19.1	sbayc643-g17.1
NCU03526T0	sbayc549-g15.1
NCU09407T0	sbayc575-g4.1	sbayc668-g69.1
NCU01939T0	sbayc581-g21.1
NCU01831T0	sbayc586-g12.1
NCU03317T0	sbayc482-g3.1
NCU04581T0	sbayc475-g3.1
NCU07068T0	sbayc597-g8.1
NCU02148T0	sbayc559-g15.1
NCU08946T0	sbayc495-g7.1
NCU06216T0	sbayc509-g2.1
NCU03129T0	sbayc663-g5.1
NCU05254T0	sbayc663-g18.1
NCU11185T0	sbayc581-g4.1
NCU06402T0	sbayc613-g6.1
NCU06402T1	sbayc613-g6.1
NCU07165T0	sbayc645-g35.1
NCU02136T0	sbayc565-g8.1	sbayc613-g20.1
NCU09269T0	sbayc583-g18.1	sbayc639-g38.1
NCU09269T1	sbayc583-g18.1	sbayc639-g38.1
NCU02387T0	sbayc451-g2.1
NCU00428T0	sbayc643-g39.1
NCU01546T0	sbayc660-g18.1
NCU09004T0	sbayc661-g19.1
NCU04796T0	sbayc640-g12.1
NCU09646T0	sbayc640-g12.1
NCU07309T0	sbayc533-g5.1
NCU06215T0	sbayc563-g13.1
NCU02806T0	sbayc507-g6.1	sbayc619-g12.1
NCU04185T0	sbayc657-g43.1	sbayc612-g26.1
NCU04481T0	sbayc676-g38.1
NCU06194T0	sbayc480-g3.1
NCU03380T0	sbayc634-g21.1
NCU08968T0	sbayc637-g28.1
NCU09227T0	sbayc637-g25.1
NCU07754T0	sbayc613-g11.1
NCU04942T0	sbayc613-g11.1
NCU10675T0	sbayc613-g11.1
NCU04780T0	sbayc398-g2.1
NCU07986T0	sbayc507-g1.1
NCU09537T0	sbayc629-g5.1
NCU09521T0	sbayc657-g36.1
NCU10053T0	sbayc668-g62.1
NCU02556T0	sbayc470-g4.1
NCU00649T0	sbayc494-g3.1
NCU02803T0	sbayc497-g1.1
NCU05232T0	sbayc646-g27.1
NCU06868T0	sbayc570-g15.1
NCU09309T0	sbayc636-g28.1
NCU05680T0	sbayc578-g11.1	sbayc609-g13.1
NCU01776T0	sbayc657-g26.1	sbayc672-g11.1
NCU02564T0	sbayc499-g9.1
NCU02234T0	sbayc597-g7.1
NCU06336T0	sbayc445-g3.1
NCU02402T0	sbayc662-g5.1
NCU05206T0	sbayc645-g17.1
NCU07558T0	sbayc611-g10.1
NCU11288T0	sbayc634-g14.1
NCU01452T0	sbayc643-g37.1	sbayc617-g19.1	sbayc197-g1.1
NCU03759T0	sbayc600-g24.1
NCU03888T0	sbayc577-g5.1	sbayc606-g12.1
NCU05516T0	sbayc592-g26.1
NCU04507T0	sbayc670-g34.1
NCU03079T0	sbayc524-g4.1
NCU11179T0	sbayc582-g14.1
NCU08507T0	sbayc653-g13.1
NCU11302T0	sbayc552-g8.1	sbayc580-g13.1
NCU00587T0	sbayc573-g4.1
NCU07023T0	sbayc571-g21.1
NCU03690T0	sbayc523-g7.1
NCU01654T0	sbayc645-g22.1
NCU11426T0	sbayc653-g31.1
NCU11266T0	sbayc655-g34.1	sbayc666-g13.1
NCU01411T0	sbayc678-g167.1
NCU02687T0	sbayc670-g31.1
NCU05939T0	sbayc634-g27.1
NCU05810T0	sbayc657-g22.1
NCU03935T0	sbayc558-g8.1
NCU03876T0	sbayc657-g49.1
NCU00936T0	sbayc523-g15.1
NCU09816T0	sbayc668-g56.1
NCU04837T0	sbayc635-g5.1	sbayc615-g25.1
NCU06428T0	sbayc635-g23.1
NCU10314T0	sbayc572-g20.1
NCU05971T0	sbayc677-g80.1
NCU02554T0	sbayc669-g12.1
NCU06493T0	sbayc668-g7.1
NCU01916T0	sbayc678-g31.1
NCU00095T0	sbayc659-g10.1
NCU04192T0	sbayc593-g18.1
NCU05224T0	sbayc655-g27.1
NCU11129T0	sbayc648-g22.1	sbayc659-g4.1
NCU06440T0	sbayc614-g8.1
NCU06054T0	sbayc644-g11.1
NCU00463T0	sbayc603-g18.1
NCU09183T0	sbayc603-g18.1
NCU06199T0	sbayc670-g49.1	sbayc661-g44.1
NCU01438T0	sbayc518-g11.1
NCU08687T0	sbayc523-g4.1	sbayc611-g18.1
NCU00227T0	sbayc635-g48.1
NCU07607T0	sbayc579-g2.1
NCU00754T0	sbayc654-g3.1	sbayc495-g11.1
NCU00030T0	sbayc610-g9.1
NCU08895T0	sbayc587-g24.1
NCU08027T0	sbayc645-g33.1
NCU09437T0	sbayc642-g20.1
NCU11187T0	sbayc630-g8.1
NCU00520T0	sbayc633-g30.1
NCU07621T0	sbayc621-g3.1
NCU06436T0	sbayc666-g24.1
NCU09223T0	sbayc623-g1.1
NCU00106T0	sbayc423-g1.1	sbayc606-g27.1
NCU00021T0	sbayc638-g19.1
NCU05390T0	sbayc670-g39.1
NCU03944T0	sbayc453-g2.1
NCU06231T0	sbayc646-g24.1
NCU06781T0	sbayc651-g13.1
NCU10043T0	sbayc534-g9.1
NCU06202T0	sbayc609-g5.1	sbayc578-g3.1
NCU02757T0	sbayc676-g36.1
NCU04459T0	sbayc656-g33.1
NCU08561T0	sbayc670-g53.1
NCU05295T0	sbayc653-g48.1
NCU05686T0	sbayc676-g27.1
NCU02406T0	sbayc639-g2.1
NCU03116T0	sbayc637-g7.1
NCU07620T0	sbayc675-g53.1
NCU04063T0	sbayc560-g11.1
NCU09116T0	sbayc674-g7.1
NCU07002T0	sbayc540-g3.1
NCU06764T0	sbayc643-g10.1
NCU04779T0	sbayc602-g11.1	sbayc605-g3.1
NCU07691T0	sbayc674-g55.1	sbayc561-g17.1
NCU06198T0	sbayc621-g30.1	sbayc609-g30.1
NCU09123T0	sbayc614-g26.1	sbayc634-g9.1
NCU02464T0	sbayc670-g38.1
NCU03108T0	sbayc581-g16.1
NCU03652T0	sbayc603-g8.1
NCU07987T0	sbayc674-g21.1
NCU00742T0	sbayc542-g2.1	sbayc550-g7.1
NCU04136T0	sbayc678-g25.1
NCU06047T0	sbayc674-g73.1
NCU09212T0	sbayc603-g7.1
NCU09064T0	sbayc631-g13.1	sbayc675-g17.1
NCU00981T0	sbayc677-g37.1
NCU06207T0	sbayc672-g35.1
NCU11457T0	sbayc587-g18.1
NCU03826T0	sbayc521-g10.1	sbayc491-g6.1
NCU11568T0	sbayc628-g7.1
NCU11568T1	sbayc628-g7.1
NCU00037T0	sbayc641-g16.1
NCU02635T0	sbayc521-g8.1
NCU01758T0	sbayc658-g5.1
NCU06091T0	sbayc580-g26.1
NCU01816T0	sbayc594-g10.1
NCU02414T0	sbayc596-g33.1
NCU04378T0	sbayc672-g78.1
NCU03166T0	sbayc669-g3.1
NCU07755T0	sbayc534-g12.1
NCU03846T0	sbayc554-g11.1	sbayc550-g14.1
NCU03846T1	sbayc554-g11.1	sbayc550-g14.1
NCU06110T0	sbayc600-g1.1
NCU06110T1	sbayc600-g1.1
NCU06110T2	sbayc600-g1.1
NCU03267T0	sbayc670-g12.1	sbayc676-g28.1
NCU10018T0	sbayc628-g13.1	sbayc621-g25.1
NCU02232T0	sbayc536-g6.1
NCU05422T0	sbayc671-g70.1
NCU01256T0	sbayc667-g38.1
NCU05634T0	sbayc641-g35.1
NCU06694T0	sbayc675-g59.1	sbayc648-g2.1
NCU04606T0	sbayc678-g156.1
NCU01702T0	sbayc634-g18.1
NCU02305T0	sbayc650-g3.1
NCU07058T0	sbayc643-g9.1
NCU00605T0	sbayc652-g14.1	sbayc668-g5.1
NCU01471T0	sbayc490-g6.1
NCU01266T0	sbayc637-g30.1
NCU06717T0	sbayc462-g4.1
NCU08706T0	sbayc667-g60.1
NCU03154T0	sbayc569-g8.1
NCU07071T0	sbayc510-g6.1
NCU06769T0	sbayc678-g124.1
NCU04615T0	sbayc665-g45.1
NCU07395T0	sbayc652-g4.1
NCU00891T0	sbayc672-g47.1	sbayc626-g6.1
NCU04288T0	sbayc677-g53.1
NCU08008T0	sbayc540-g4.1
NCU08370T0	sbayc628-g6.1
NCU02256T0	sbayc482-g4.1
NCU02428T0	sbayc504-g10.1
NCU01767T0	sbayc620-g34.1
NCU00602T0	sbayc575-g23.1
NCU04354T0	sbayc509-g8.1
NCU08035T0	sbayc676-g37.1
NCU06780T0	sbayc548-g13.1
NCU03055T0	sbayc630-g47.1
NCU08964T0	sbayc672-g52.1
NCU07266T0	sbayc459-g3.1
NCU08326T0	sbayc668-g4.1
NCU01481T0	sbayc676-g49.1
NCU06550T0	sbayc676-g55.1	sbayc673-g10.1	sbayc625-g24.1	sbayc657-g3.1
NCU02580T0	sbayc676-g33.1	sbayc670-g14.1
NCU00008T0	sbayc624-g7.1	sbayc405-g1.1
NCU04368T0	sbayc575-g17.1	sbayc671-g52.1
NCU01388T0	sbayc678-g24.1
NCU03231T0	sbayc530-g15.1
NCU07412T0	sbayc674-g67.1
NCU07884T0	sbayc593-g4.1
NCU08626T0	sbayc582-g7.1
NCU08578T0	sbayc615-g16.1	sbayc635-g18.1
NCU00366T0	sbayc661-g43.1
NCU05523T0	sbayc520-g4.1
NCU03217T0	sbayc636-g9.1
NCU01178T0	sbayc565-g16.1
NCU07509T0	sbayc654-g20.1
NCU03009T0	sbayc539-g5.1
NCU06866T0	sbayc675-g50.1
NCU05994T0	sbayc594-g4.1
NCU11202T0	sbayc465-g3.1
NCU00489T0	sbayc667-g28.1
NCU02533T0	sbayc636-g22.1
NCU11297T0	sbayc678-g62.1
NCU00155T0	sbayc665-g29.1
NCU08427T0	sbayc641-g41.1
NCU00294T0	sbayc658-g7.1	sbayc674-g64.1
NCU01210T0	sbayc655-g47.1
NCU06714T0	sbayc655-g47.1
NCU00065T0	sbayc643-g19.1
NCU03897T0	sbayc597-g21.1
NCU02828T0	sbayc625-g13.1
NCU06238T0	sbayc587-g5.1
NCU03440T0	sbayc650-g37.1
NCU11379T0	sbayc554-g9.1
NCU02996T0	sbayc656-g37.1
NCU03695T0	sbayc667-g21.1
NCU07465T0	sbayc633-g34.1
NCU07779T0	sbayc669-g29.1
NCU06846T0	sbayc631-g21.1	sbayc496-g4.1
NCU01550T0	sbayc516-g10.1
NCU01524T0	sbayc541-g8.1
NCU03764T0	sbayc635-g49.1
NCU09673T0	sbayc550-g10.1
NCU01786T0	sbayc550-g9.1
NCU01270T0	sbayc550-g9.1
NCU02354T0	sbayc565-g5.1	sbayc613-g10.1
NCU00575T0	sbayc675-g1.1	sbayc631-g6.1
NCU00795T0	sbayc561-g1.1
NCU00916T0	sbayc561-g1.1
NCU06419T0	sbayc635-g13.1	sbayc615-g20.1
NCU00589T0	sbayc622-g12.1
NCU04800T0	sbayc674-g58.1
NCU00665T0	sbayc644-g24.1
NCU01919T0	sbayc634-g5.1
NCU08605T0	sbayc587-g20.1
NCU04243T0	sbayc627-g20.1
NCU07438T0	sbayc583-g21.1
NCU07814T0	sbayc638-g34.1
NCU01174T0	sbayc599-g19.1
NCU00213T0	sbayc625-g1.1
NCU02585T0	sbayc632-g42.1
NCU03853T0	sbayc560-g19.1
NCU09320T0	sbayc633-g36.1
NCU10652T0	sbayc620-g10.1
NCU02263T0	sbayc556-g8.1	sbayc488-g5.1
NCU04770T0	sbayc677-g14.1
NCU06756T0	sbayc670-g2.1
NCU05942T0	sbayc495-g9.1
NCU08993T0	sbayc610-g8.1
NCU08502T0	sbayc632-g29.1	sbayc678-g41.1
NCU00660T0	sbayc671-g13.1
NCU04316T0	sbayc674-g6.1
NCU02960T0	sbayc630-g48.1
NCU07012T0	sbayc646-g10.1
NCU11312T0	sbayc629-g2.1	sbayc659-g24.1	sbayc539-g8.1
NCU03393T0	sbayc672-g28.1	sbayc653-g16.1
NCU06183T0	sbayc528-g8.1
NCU04647T0	sbayc635-g20.1
NCU07829T0	sbayc658-g27.1	sbayc585-g18.1
NCU00913T0	sbayc597-g11.1
NCU06684T0	sbayc592-g5.1
NCU06500T0	sbayc639-g24.1	sbayc566-g5.1
NCU02781T0	sbayc486-g4.1
NCU03503T0	sbayc585-g11.1
NCU00963T0	sbayc575-g13.1
NCU02147T0	sbayc660-g22.1
NCU04110T0	sbayc571-g19.1
NCU10044T0	sbayc593-g8.1
NCU09258T0	sbayc638-g10.1
NCU08004T0	sbayc661-g10.1
NCU11705T0	sbayc620-g36.1
NCU09757T0	sbayc658-g47.1
NCU03936T0	sbayc618-g27.1
NCU06052T0	sbayc536-g2.1
NCU06371T0	sbayc551-g6.1
NCU06360T0	sbayc665-g14.1
NCU07722T0	sbayc667-g51.1
NCU04783T0	sbayc560-g9.1	sbayc592-g9.1
NCU11489T0	sbayc636-g13.1	sbayc642-g36.1
NCU08378T0	sbayc616-g18.1	sbayc677-g62.1
NCU04150T0	sbayc669-g33.1
NCU08468T0	sbayc639-g16.1
NCU10272T0	sbayc563-g16.1
NCU01084T0	sbayc598-g6.1
NCU06191T0	sbayc449-g2.1
NCU06099T0	sbayc613-g12.1
NCU00522T0	sbayc552-g4.1
NCU05752T0	sbayc670-g40.1
NCU05196T0	sbayc634-g33.1
NCU08022T0	sbayc619-g3.1
NCU07724T0	sbayc546-g5.1	sbayc518-g2.1
NCU03304T0	sbayc677-g65.1
NCU02829T0	sbayc629-g7.1
NCU06534T0	sbayc671-g54.1
NCU02536T0	sbayc653-g50.1
NCU08280T0	sbayc600-g28.1
NCU09290T0	sbayc646-g23.1
NCU04511T0	sbayc544-g14.1	sbayc671-g64.1
NCU01515T0	sbayc598-g25.1
NCU01429T0	sbayc583-g19.1
NCU04815T0	sbayc638-g7.1
NCU04646T0	sbayc652-g28.1
NCU06077T0	sbayc673-g30.1
NCU05580T0	sbayc673-g30.1
NCU08218T0	sbayc630-g29.1	sbayc668-g31.1
NCU02743T0	sbayc469-g2.1
NCU06057T0	sbayc646-g36.1
NCU04514T0	sbayc641-g38.1	sbayc659-g40.1
NCU04407T0	sbayc659-g30.1
NCU11453T0	sbayc615-g34.1
NCU06182T0	sbayc545-g15.1
NCU02425T0	sbayc665-g4.1	sbayc627-g45.1
NCU06167T0	sbayc659-g35.1	sbayc589-g20.1
NCU00880T0	sbayc579-g6.1
NCU08384T0	sbayc552-g12.1
NCU07188T0	sbayc650-g33.1
NCU08499T0	sbayc637-g13.1
NCU01069T0	sbayc675-g38.1
NCU06454T0	sbayc603-g19.1
NCU12152T0	sbayc668-g22.1
NCU00337T0	sbayc586-g9.1
NCU01980T0	sbayc551-g7.1
NCU01821T0	sbayc629-g21.1
NCU07988T0	sbayc613-g34.1
NCU11173T0	sbayc658-g13.1
NCU02369T0	sbayc664-g2.1	sbayc547-g1.1	sbayc626-g12.1	sbayc564-g5.1
NCU03241T0	sbayc643-g25.1	sbayc617-g12.1
NCU02626T0	sbayc615-g7.1
NCU04479T0	sbayc656-g7.1
NCU01968T0	sbayc511-g3.1
NCU06870T0	sbayc671-g10.1
NCU09475T0	sbayc581-g13.1
NCU04737T0	sbayc550-g16.1	sbayc554-g8.1
NCU00230T0	sbayc566-g7.1
NCU03188T0	sbayc643-g14.1
NCU04503T0	sbayc572-g5.1
NCU09745T0	sbayc635-g41.1
NCU04784T0	sbayc588-g8.1	sbayc652-g51.1
NCU05513T0	sbayc557-g6.1
NCU08066T0	sbayc677-g43.1	sbayc625-g6.1
NCU02493T0	sbayc673-g31.1
NCU03597T0	sbayc650-g35.1
NCU01595T0	sbayc566-g1.1
NCU08477T0	sbayc629-g13.1
NCU04013T1	sbayc657-g16.1
NCU04013T0	sbayc657-g16.1
NCU02497T0	sbayc676-g41.1
NCU01596T0	sbayc462-g1.1
NCU10895T0	sbayc634-g22.1
NCU09535T0	sbayc668-g12.1
NCU08500T0	sbayc677-g58.1	sbayc616-g22.1
NCU02658T0	sbayc603-g10.1
NCU04201T0	sbayc633-g3.1
NCU09733T0	sbayc671-g57.1
NCU07550T0	sbayc660-g23.1
NCU02276T0	sbayc678-g133.1
NCU01795T0	sbayc620-g33.1
NCU01435T0	sbayc654-g7.1
NCU00777T0	sbayc666-g12.1
NCU01484T0	sbayc654-g11.1
NCU04015T0	sbayc655-g21.1
NCU03145T0	sbayc671-g58.1	sbayc589-g12.1
NCU01464T0	sbayc514-g3.1
NCU03092T0	sbayc600-g14.1
NCU02224T0	sbayc645-g16.1
NCU11744T0	sbayc595-g4.1
NCU11251T0	sbayc654-g21.1
NCU03981T0	sbayc575-g9.1
NCU03981T1	sbayc575-g9.1
NCU06882T0	sbayc624-g30.1
NCU06726T0	sbayc565-g11.1
NCU10155T0	sbayc654-g19.1
NCU07849T0	sbayc550-g3.1	sbayc637-g21.1
NCU07849T1	sbayc550-g3.1	sbayc637-g21.1
NCU01949T0	sbayc632-g20.1	sbayc678-g33.1
NCU04600T0	sbayc616-g8.1	sbayc677-g71.1
NCU08762T0	sbayc438-g2.1
NCU04452T0	sbayc658-g51.1	sbayc526-g7.1
NCU00493T0	sbayc628-g4.1
NCU04755T0	sbayc585-g25.1
NCU06679T0	sbayc676-g42.1
NCU10061T0	sbayc590-g18.1
NCU09311T0	sbayc572-g1.1
NCU08340T0	sbayc501-g10.1	sbayc618-g19.1
NCU08340T1	sbayc501-g10.1	sbayc618-g19.1
NCU04133T0	sbayc678-g137.1
NCU04337T0	sbayc580-g2.1
NCU06569T0	sbayc524-g8.1
NCU07757T0	sbayc490-g3.1
NCU07246T0	sbayc612-g7.1
NCU01165T0	sbayc666-g6.1	sbayc517-g2.1
NCU04430T0	sbayc622-g11.1
NCU03732T0	sbayc655-g10.1
NCU01446T0	sbayc514-g6.1
NCU00978T0	sbayc554-g17.1
NCU05427T0	sbayc678-g3.1
NCU00690T0	sbayc667-g63.1
NCU02005T0	sbayc654-g13.1
NCU09600T0	sbayc612-g34.1
NCU01747T0	sbayc632-g49.1
NCU02226T0	sbayc636-g14.1
NCU03972T0	sbayc636-g24.1
NCU04323T0	sbayc662-g35.1
NCU07733T0	sbayc653-g9.1
NCU04040T0	sbayc678-g148.1
NCU04111T0	sbayc565-g2.1
NCU07719T0	sbayc520-g9.1
NCU08003T0	sbayc628-g16.1
NCU11181T0	sbayc658-g9.1
NCU11933T0	sbayc659-g14.1
NCU01221T0	sbayc627-g25.1	sbayc665-g32.1
NCU00232T0	sbayc575-g14.1
NCU00108T0	sbayc658-g18.1
NCU04095T0	sbayc561-g9.1
NCU06009T0	sbayc632-g27.1
NCU04124T0	sbayc663-g20.1
NCU11234T0	sbayc674-g34.1
NCU09930T0	sbayc607-g15.1
NCU04443T0	sbayc678-g164.1
NCU03352T0	sbayc615-g26.1
NCU01252T0	sbayc657-g7.1
NCU09117T0	sbayc534-g8.1
NCU02074T0	sbayc604-g6.1
NCU10292T0	sbayc618-g31.1
NCU00395T0	sbayc560-g7.1
NCU04241T0	sbayc668-g60.1
NCU11864T0	sbayc630-g25.1
NCU02368T0	sbayc672-g65.1
NCU01367T0	sbayc475-g7.1
NCU07774T0	sbayc524-g3.1
NCU06141T0	sbayc658-g50.1
NCU02423T0	sbayc573-g9.1	sbayc518-g14.1
NCU07169T0	sbayc457-g3.1	sbayc557-g12.1
NCU01613T0	sbayc678-g86.1
NCU00301T0	sbayc592-g16.1
NCU00466T0	sbayc614-g11.1
NCU03546T0	sbayc532-g14.1
NCU06132T0	sbayc601-g2.1
NCU01667T0	sbayc597-g14.1
NCU03269T0	sbayc615-g10.1
NCU11651T0	sbayc583-g5.1
NCU08607T0	sbayc664-g20.1
NCU00182T0	sbayc652-g23.1	sbayc508-g10.1
NCU04733T0	sbayc597-g10.1
NCU03711T0	sbayc638-g9.1
NCU04454T0	sbayc667-g61.1
NCU00622T0	sbayc653-g35.1	sbayc599-g10.1
NCU01523T0	sbayc645-g6.1	sbayc398-g3.1
NCU00440T0	sbayc494-g5.1
NCU03497T0	sbayc678-g18.1
NCU09896T0	sbayc624-g15.1
NCU03297T0	sbayc548-g3.1
NCU03297T1	sbayc548-g3.1
NCU02509T0	sbayc642-g15.1	sbayc636-g29.1
NCU00944T0	sbayc676-g32.1
NCU02943T0	sbayc632-g5.1
NCU02374T0	sbayc656-g16.1
NCU06921T0	sbayc580-g19.1
NCU09436T0	sbayc546-g7.1
NCU08959T0	sbayc637-g23.1
NCU07668T0	sbayc675-g49.1
NCU06341T0	sbayc675-g49.1
NCU06999T0	sbayc509-g3.1	sbayc537-g11.1
NCU02814T0	sbayc462-g5.1
NCU06606T0	sbayc676-g14.1
NCU06779T0	sbayc627-g44.1
NCU09552T0	sbayc485-g6.1
NCU08036T0	sbayc656-g8.1
NCU11098T0	sbayc655-g6.1
NCU11676T0	sbayc659-g31.1
NCU02289T0	sbayc678-g132.1	sbayc660-g31.1
NCU01993T0	sbayc514-g10.1	sbayc540-g12.1
NCU07937T0	sbayc574-g18.1	sbayc480-g7.1
NCU07868T0	sbayc576-g2.1	sbayc600-g16.1
NCU02282T0	sbayc624-g12.1
NCU06104T0	sbayc435-g1.1
NCU07564T0	sbayc602-g5.1	sbayc676-g50.1
NCU01238T0	sbayc651-g52.1
NCU07504T0	sbayc675-g3.1
NCU03441T0	sbayc577-g2.1
NCU07482T0	sbayc529-g8.1
NCU12027T0	sbayc653-g18.1
NCU00600T0	sbayc665-g16.1
NCU03989T0	sbayc661-g17.1
NCU06877T0	sbayc662-g2.1
NCU08595T0	sbayc575-g12.1
NCU00088T0	sbayc533-g3.1
NCU01166T0	sbayc527-g3.1
NCU03197T0	sbayc532-g5.1
NCU00950T0	sbayc655-g30.1
NCU11410T0	sbayc542-g8.1
NCU00150T0	sbayc598-g24.1
NCU00150T1	sbayc598-g24.1
NCU00736T0	sbayc552-g5.1
NCU03963T0	sbayc437-g2.1
NCU05720T0	sbayc512-g6.1
NCU07958T0	sbayc667-g48.1
NCU03207T0	sbayc671-g66.1
NCU02948T0	sbayc675-g35.1
NCU04553T0	sbayc459-g6.1
NCU07992T0	sbayc549-g13.1
NCU01552T0	sbayc636-g4.1	sbayc642-g44.1
NCU01552T1	sbayc636-g4.1	sbayc642-g44.1
NCU04245T0	sbayc489-g4.1	sbayc447-g3.1
NCU00414T0	sbayc670-g63.1
NCU00334T0	sbayc630-g18.1
NCU03633T0	sbayc651-g20.1
NCU06924T0	sbayc625-g14.1
NCU09313T0	sbayc459-g7.1
NCU08385T0	sbayc663-g6.1
NCU09594T0	sbayc668-g14.1
NCU01906T0	sbayc620-g9.1	sbayc580-g22.1
NCU04535T0	sbayc672-g25.1
NCU09091T0	sbayc673-g58.1
NCU11169T0	sbayc579-g14.1
NCU09090T0	sbayc609-g15.1
NCU09366T0	sbayc650-g41.1
NCU05207T0	sbayc665-g18.1	sbayc665-g19.1	sbayc627-g29.1
NCU09876T0	sbayc665-g18.1	sbayc665-g19.1	sbayc627-g29.1
NCU08989T0	sbayc678-g56.1	sbayc632-g47.1
NCU03596T0	sbayc667-g71.1	sbayc607-g8.1
NCU03018T0	sbayc563-g8.1
NCU09119T0	sbayc611-g28.1
NCU08044T0	sbayc651-g2.1
NCU00300T0	sbayc502-g4.1	sbayc678-g74.1
NCU07956T0	sbayc587-g9.1
NCU09731T0	sbayc585-g5.1
NCU09384T0	sbayc592-g15.1
NCU07688T0	sbayc620-g3.1	sbayc530-g11.1
NCU01179T0	sbayc651-g25.1
NCU03659T0	sbayc561-g18.1
NCU11102T0	sbayc651-g14.1
NCU00725T0	sbayc581-g15.1
NCU06712T0	sbayc562-g11.1
NCU02668T0	sbayc627-g28.1	sbayc665-g21.1	sbayc518-g6.1	sbayc546-g8.1
NCU02965T0	sbayc643-g35.1	sbayc617-g18.1
NCU05859T0	sbayc676-g13.1
NCU06593T0	sbayc678-g23.1
NCU08357T0	sbayc429-g1.1
NCU06554T0	sbayc655-g7.1
NCU11324T0	sbayc636-g32.1
NCU00632T0	sbayc675-g51.1	sbayc645-g52.1
NCU04019T0	sbayc639-g8.1	sbayc499-g10.1
NCU05079T0	sbayc568-g11.1
NCU08738T0	sbayc568-g11.1
NCU02082T0	sbayc525-g10.1
NCU07263T0	sbayc620-g25.1
NCU02333T0	sbayc520-g14.1
NCU06721T0	sbayc674-g56.1
NCU06193T0	sbayc586-g2.1
NCU06718T0	sbayc652-g43.1
NCU09747T0	sbayc606-g20.1
NCU09547T0	sbayc634-g15.1
NCU08389T0	sbayc671-g59.1	sbayc589-g15.1
NCU08389T1	sbayc671-g59.1	sbayc589-g15.1
NCU03177T0	sbayc611-g26.1	sbayc532-g2.1
NCU01947T0	sbayc636-g35.1
NCU05902T0	sbayc660-g53.1
NCU12009T0	sbayc585-g19.1
NCU00495T0	sbayc607-g14.1	sbayc599-g7.1
NCU08346T0	sbayc428-g2.1
NCU04612T1	sbayc592-g11.1
NCU04612T0	sbayc592-g11.1
NCU03988T0	sbayc641-g31.1	sbayc659-g34.1
NCU01324T0	sbayc600-g6.1
NCU00924T0	sbayc617-g3.1
NCU00173T0	sbayc563-g9.1
NCU03763T0	sbayc646-g29.1
NCU06856T0	sbayc613-g16.1
NCU09239T0	sbayc678-g123.1
NCU11399T0	sbayc587-g12.1
NCU01635T0	sbayc578-g13.1	sbayc523-g12.1
NCU01705T0	sbayc529-g15.1
NCU03409T0	sbayc663-g46.1
NCU08001T0	sbayc632-g23.1
NCU09380T0	sbayc631-g22.1
NCU01337T0	sbayc657-g19.1	sbayc559-g8.1
NCU11809T0	sbayc568-g10.1	sbayc640-g24.1
NCU01332T0	sbayc676-g17.1
NCU00376T0	sbayc600-g17.1
NCU00066T0	sbayc470-g8.1
NCU00519T0	sbayc546-g10.1
NCU05252T0	sbayc670-g33.1
NCU01514T0	sbayc565-g13.1
NCU09608T0	sbayc627-g23.1
NCU08372T0	sbayc566-g2.1	sbayc672-g1.1
NCU00161T0	sbayc670-g56.1
NCU03859T0	sbayc677-g7.1
NCU04379T0	sbayc580-g27.1
NCU01302T0	sbayc651-g18.1
NCU07931T0	sbayc485-g5.1
NCU04500T0	sbayc639-g46.1
NCU07472T0	sbayc655-g44.1
NCU02653T0	sbayc586-g11.1	sbayc626-g13.1
NCU03218T0	sbayc628-g26.1
NCU04809T0	sbayc641-g2.1
NCU06578T0	sbayc621-g16.1
NCU06404T0	sbayc634-g24.1
NCU08324T0	sbayc534-g10.1
NCU02269T0	sbayc661-g55.1	sbayc678-g111.1
NCU06348T0	sbayc572-g22.1	sbayc630-g12.1
NCU00553T0	sbayc595-g18.1
NCU01838T0	sbayc511-g2.1
NCU03855T0	sbayc527-g8.1
NCU01257T0	sbayc663-g26.1
NCU05075T0	sbayc622-g16.1
NCU08005T0	sbayc530-g14.1
NCU09892T0	sbayc677-g73.1
NCU06067T0	sbayc664-g21.1
NCU09811T0	sbayc659-g2.1
NCU03102T0	sbayc678-g162.1	sbayc660-g2.1
NCU05804T0	sbayc678-g129.1	sbayc650-g27.1
NCU01784T0	sbayc634-g20.1
NCU01936T0	sbayc656-g10.1
NCU04149T0	sbayc638-g30.1
NCU03038T0	sbayc660-g36.1
NCU07701T0	sbayc518-g13.1
NCU08878T0	sbayc643-g36.1
NCU03028T0	sbayc671-g28.1
NCU02812T0	sbayc652-g11.1
NCU03952T0	sbayc646-g25.1
NCU06031T0	sbayc616-g16.1
NCU02754T0	sbayc668-g36.1
NCU03112T0	sbayc663-g45.1
NCU06269T0	sbayc487-g1.1	sbayc552-g1.1
NCU00216T0	sbayc527-g13.1
NCU00434T0	sbayc611-g5.1
NCU02618T0	sbayc504-g5.1
NCU02973T0	sbayc561-g8.1
NCU07365T0	sbayc628-g5.1
NCU10409T0	sbayc497-g2.1
NCU09469T0	sbayc616-g2.1
NCU09560T0	sbayc668-g11.1
NCU04069T0	sbayc550-g12.1
NCU02432T0	sbayc667-g68.1
NCU06410T0	sbayc620-g35.1
NCU08683T0	sbayc627-g7.1
NCU07911T0	sbayc624-g31.1	sbayc597-g19.1
NCU00609T0	sbayc670-g37.1
NCU01929T0	sbayc652-g12.1
NCU03806T0	sbayc557-g11.1
NCU05517T0	sbayc558-g13.1
NCU06465T0	sbayc630-g3.1
NCU06168T0	sbayc663-g8.1
NCU09025T0	sbayc616-g28.1
NCU04195T0	sbayc633-g42.1	sbayc633-g37.1
NCU08310T0	sbayc633-g42.1	sbayc633-g37.1
NCU02157T0	sbayc596-g28.1
NCU02413T0	sbayc644-g28.1
NCU07261T0	sbayc678-g105.1
NCU06673T0	sbayc512-g3.1
NCU05234T0	sbayc574-g17.1
NCU01553T0	sbayc655-g54.1
NCU07662T0	sbayc591-g18.1
NCU10185T0	sbayc635-g51.1
NCU02744T0	sbayc674-g52.1	sbayc627-g27.1
NCU01161T0	sbayc552-g2.1
NCU02381T0	sbayc645-g11.1
NCU11537T0	sbayc570-g5.1
NCU04987T0	sbayc482-g6.1	sbayc631-g26.1
NCU03229T0	sbayc468-g6.1
NCU05999T0	sbayc612-g38.1
NCU11215T0	sbayc513-g7.1
NCU08671T0	sbayc651-g8.1
NCU11791T0	sbayc643-g5.1
NCU08941T0	sbayc598-g9.1	sbayc645-g42.1
NCU02532T0	sbayc519-g2.1
NCU02693T0	sbayc590-g9.1
NCU03319T0	sbayc539-g4.1
NCU01568T0	sbayc655-g14.1
NCU03325T0	sbayc562-g10.1
NCU02113T0	sbayc660-g65.1
NCU09897T0	sbayc491-g5.1
NCU09492T0	sbayc662-g37.1
NCU03176T0	sbayc571-g6.1	sbayc591-g23.1
NCU00919T0	sbayc674-g32.1
NCU01099T0	sbayc604-g14.1
NCU04924T0	sbayc575-g22.1
NCU06409T0	sbayc641-g25.1
NCU03833T0	sbayc663-g9.1
NCU03833T1	sbayc663-g9.1
NCU10051T0	sbayc653-g32.1
NCU02096T0	sbayc653-g32.1
NCU04087T0	sbayc596-g37.1
NCU03030T0	sbayc632-g36.1
NCU06039T0	sbayc637-g11.1
NCU08312T0	sbayc522-g10.1
NCU05589T0	sbayc657-g44.1
NCU11027T0	sbayc496-g1.1
NCU02358T0	sbayc678-g13.1	sbayc585-g3.1
NCU03059T0	sbayc596-g18.1
NCU01753T0	sbayc639-g34.1
NCU09435T0	sbayc588-g20.1
NCU07435T0	sbayc639-g6.1
NCU11420T0	sbayc592-g13.1
NCU01368T0	sbayc645-g25.1
NCU01368T1	sbayc645-g25.1
NCU03703T0	sbayc663-g19.1	sbayc648-g18.1
NCU00435T0	sbayc624-g14.1
NCU05292T0	sbayc677-g19.1
NCU03777T0	sbayc660-g13.1
NCU05876T0	sbayc635-g52.1
NCU07734T0	sbayc538-g6.1
NCU09862T0	sbayc543-g8.1
NCU07725T0	sbayc661-g56.1
NCU01317T0	sbayc656-g9.1	sbayc676-g40.1
NCU03710T0	sbayc529-g11.1	sbayc656-g25.1
NCU07289T0	sbayc636-g38.1
NCU07289T1	sbayc636-g38.1
NCU08823T0	sbayc620-g24.1	sbayc505-g2.1
NCU02105T0	sbayc613-g37.1
NCU01427T0	sbayc632-g10.1
NCU02513T0	sbayc663-g44.1
NCU04653T0	sbayc633-g18.1
NCU06085T0	sbayc633-g18.1
NCU06431T0	sbayc648-g7.1	sbayc545-g9.1
NCU02133T0	sbayc670-g62.1
NCU00650T0	sbayc509-g1.1
NCU00273T0	sbayc628-g22.1
NCU02104T0	sbayc669-g8.1
NCU04009T0	sbayc572-g2.1
NCU07483T0	sbayc596-g10.1
NCU06386T0	sbayc477-g6.1
NCU01200T1	sbayc525-g8.1	sbayc466-g2.1	sbayc643-g21.1
NCU01200T0	sbayc525-g8.1	sbayc466-g2.1	sbayc643-g21.1
NCU07830T0	sbayc675-g56.1	sbayc648-g6.1
NCU03899T0	sbayc665-g42.1
NCU12150T0	sbayc674-g63.1
NCU06369T0	sbayc667-g30.1
NCU11371T0	sbayc655-g43.1
NCU02905T0	sbayc677-g45.1	sbayc625-g4.1
NCU00475T0	sbayc656-g35.1	sbayc529-g3.1
NCU02586T0	sbayc653-g38.1	sbayc599-g13.1
NCU09265T0	sbayc664-g8.1
NCU02020T0	sbayc659-g5.1
NCU02982T0	sbayc644-g21.1
NCU07471T0	sbayc527-g4.1
NCU08425T0	sbayc581-g14.1
NCU05757T0	sbayc573-g2.1
NCU05242T0	sbayc661-g25.1
NCU01122T0	sbayc661-g25.1
NCU02961T0	sbayc470-g6.1
NCU02048T0	sbayc638-g8.1
NCU05542T0	sbayc558-g1.1
NCU07742T0	sbayc658-g36.1
NCU02670T0	sbayc528-g14.1
NCU00105T0	sbayc658-g16.1
NCU03024T0	sbayc646-g5.1
NCU03460T0	sbayc650-g4.1
NCU06230T0	sbayc570-g1.1
NCU09727T0	sbayc661-g49.1
NCU05721T0	sbayc597-g17.1	sbayc624-g34.1
NCU07879T0	sbayc658-g3.1	sbayc651-g51.1
NCU00523T0	sbayc515-g10.1
NCU00091T0	sbayc625-g18.1
NCU05305T0	sbayc678-g67.1
NCU06260T0	sbayc674-g68.1
NCU02433T0	sbayc667-g65.1
NCU05623T0	sbayc648-g47.1
NCU11724T0	sbayc570-g8.1
NCU03730T0	sbayc671-g21.1
NCU00308T0	sbayc578-g5.1
NCU04196T0	sbayc573-g1.1
NCU05783T0	sbayc650-g21.1
NCU09843T0	sbayc453-g1.1
NCU07492T0	sbayc658-g40.1
NCU04554T0	sbayc580-g25.1
NCU03209T0	sbayc580-g25.1
NCU04883T0	sbayc580-g25.1
NCU00258T0	sbayc620-g28.1	sbayc627-g1.1
NCU06043T0	sbayc675-g39.1	sbayc655-g18.1
NCU03282T0	sbayc500-g7.1
NCU02621T0	sbayc662-g21.1
NCU03740T0	sbayc652-g20.1
NCU05387T0	sbayc640-g9.1
NCU05715T0	sbayc638-g12.1
NCU04137T0	sbayc668-g59.1
NCU06648T0	sbayc625-g2.1	sbayc677-g47.1
NCU00617T0	sbayc635-g57.1
NCU05485T0	sbayc590-g26.1
NCU07457T0	sbayc530-g3.1
NCU05564T0	sbayc639-g12.1	sbayc590-g5.1
NCU01918T0	sbayc624-g2.1
NCU01955T0	sbayc655-g22.1
NCU04640T0	sbayc637-g3.1
NCU06307T0	sbayc557-g13.1
NCU09006T0	sbayc654-g23.1
NCU05796T0	sbayc548-g1.1
NCU05796T1	sbayc548-g1.1
NCU01233T0	sbayc670-g54.1
NCU01990T0	sbayc678-g35.1
NCU05293T0	sbayc660-g56.1
NCU00087T0	sbayc666-g29.1	sbayc655-g48.1
NCU04159T0	sbayc476-g4.1
NCU05426T0	sbayc630-g26.1
NCU08811T0	sbayc677-g41.1
NCU02437T0	sbayc650-g8.1	sbayc516-g9.1
NCU05274T0	sbayc670-g10.1	sbayc676-g22.1
NCU05778T0	sbayc615-g24.1	sbayc635-g8.1
NCU00372T0	sbayc671-g46.1
NCU03186T0	sbayc598-g3.1
NCU04153T0	sbayc641-g39.1
NCU04326T0	sbayc648-g9.1
NCU07670T0	sbayc596-g20.1
NCU03234T0	sbayc400-g1.1
NCU01657T0	sbayc615-g27.1
NCU06511T0	sbayc566-g3.1
NCU00019T0	sbayc665-g30.1	sbayc627-g26.1
NCU03887T0	sbayc577-g3.1	sbayc606-g10.1
NCU02055T0	sbayc549-g6.1
NCU03538T0	sbayc616-g7.1
NCU04302T0	sbayc612-g13.1
NCU03358T0	sbayc674-g44.1	sbayc576-g10.1	sbayc659-g6.1
NCU00443T0	sbayc611-g12.1
NCU06715T0	sbayc656-g1.1
NCU00897T0	sbayc588-g14.1	sbayc652-g54.1
NCU02435T0	sbayc516-g8.1	sbayc650-g7.1
NCU03749T0	sbayc630-g23.1
NCU03749T1	sbayc630-g23.1
NCU04304T0	sbayc627-g37.1	sbayc665-g12.1
NCU11109T0	sbayc613-g24.1	sbayc565-g12.1
NCU00472T0	sbayc522-g6.1
NCU00117T0	sbayc621-g22.1
NCU03488T0	sbayc645-g46.1
NCU07481T0	sbayc583-g16.1
NCU04202T0	sbayc652-g50.1
NCU06708T0	sbayc574-g10.1
NCU07478T0	sbayc653-g52.1
NCU03045T0	sbayc672-g61.1
NCU03623T0	sbayc638-g29.1
NCU07587T0	sbayc504-g13.1
NCU09326T0	sbayc576-g19.1
NCU07741T0	sbayc678-g168.1	sbayc532-g15.1
NCU00771T0	sbayc509-g6.1
NCU01454T0	sbayc613-g31.1
NCU00502T0	sbayc632-g18.1
NCU01163T0	sbayc652-g53.1
NCU06246T0	sbayc585-g10.1
NCU03243T0	sbayc645-g18.1
NCU08620T0	sbayc657-g46.1	sbayc612-g30.1
NCU07542T0	sbayc676-g24.1
NCU06268T0	sbayc521-g12.1
NCU07172T0	sbayc521-g14.1
NCU01961T0	sbayc456-g2.1	sbayc578-g18.1
NCU04699T0	sbayc670-g35.1
NCU05592T0	sbayc677-g60.1
NCU08339T0	sbayc674-g9.1
NCU06380T0	sbayc468-g5.1
NCU07456T0	sbayc595-g14.1
NCU10046T0	sbayc676-g10.1
NCU08269T0	sbayc611-g24.1
NCU06035T0	sbayc669-g13.1
NCU09869T0	sbayc645-g29.1
NCU05554T0	sbayc657-g45.1	sbayc612-g29.1
NCU03050T0	sbayc655-g50.1
NCU04523T0	sbayc653-g41.1
NCU08611T0	sbayc621-g6.1
NCU06749T0	sbayc653-g21.1
NCU01948T0	sbayc678-g32.1	sbayc632-g19.1
NCU00168T0	sbayc612-g3.1
NCU05273T0	sbayc631-g33.1
NCU06464T0	sbayc652-g40.1
NCU06300T0	sbayc656-g39.1
NCU08948T0	sbayc668-g6.1
NCU11263T0	sbayc662-g41.1
NCU03283T0	sbayc667-g20.1
NCU03283T1	sbayc667-g20.1
NCU09534T0	sbayc594-g18.1	sbayc595-g1.1
NCU00193T0	sbayc674-g57.1
NCU04333T0	sbayc677-g11.1
NCU06071T0	sbayc592-g23.1
NCU05781T0	sbayc646-g4.1
NCU03504T0	sbayc573-g11.1	sbayc442-g2.1
NCU09288T0	sbayc633-g5.1	sbayc633-g41.1
NCU00345T0	sbayc652-g18.1
NCU01468T0	sbayc642-g13.1
NCU08904T0	sbayc668-g47.1
NCU11386T0	sbayc646-g31.1
NCU00333T0	sbayc521-g7.1
NCU03678T0	sbayc483-g5.1
NCU01235T0	sbayc554-g15.1
NCU02394T0	sbayc658-g28.1
NCU00316T0	sbayc636-g7.1
NCU02675T0	sbayc614-g32.1
NCU01516T0	sbayc635-g14.1
NCU06447T0	sbayc675-g31.1
NCU04637T0	sbayc549-g17.1
NCU02786T0	sbayc657-g6.1
NCU04156T0	sbayc651-g26.1
NCU08936T0	sbayc678-g136.1	sbayc660-g27.1
NCU08936T1	sbayc678-g136.1	sbayc660-g27.1
NCU09141T0	sbayc636-g8.1
NCU02930T0	sbayc636-g8.1
NCU07402T0	sbayc636-g8.1
NCU08395T0	sbayc636-g42.1
NCU08395T1	sbayc636-g42.1
NCU11916T0	sbayc637-g26.1	sbayc671-g50.1
NCU02167T0	sbayc600-g8.1
NCU05594T0	sbayc588-g4.1
NCU02168T0	sbayc660-g63.1
NCU07851T0	sbayc588-g2.1
NCU03150T0	sbayc576-g16.1	sbayc600-g5.1
NCU05264T0	sbayc621-g31.1	sbayc609-g32.1
NCU03191T0	sbayc673-g24.1
NCU02498T0	sbayc590-g6.1
NCU03341T0	sbayc633-g19.1
NCU08007T0	sbayc675-g46.1
NCU07669T0	sbayc586-g18.1
NCU09208T0	sbayc672-g34.1
NCU09319T0	sbayc460-g3.1
NCU02707T0	sbayc643-g27.1	sbayc617-g13.1
NCU05394T0	sbayc659-g18.1
NCU03468T0	sbayc659-g18.1
NCU02555T0	sbayc597-g20.1
NCU00107T0	sbayc655-g35.1
NCU05587T0	sbayc672-g62.1
NCU04143T0	sbayc593-g7.1
NCU05302T0	sbayc599-g21.1
NCU06017T0	sbayc635-g30.1
NCU02956T0	sbayc571-g14.1	sbayc591-g20.1	sbayc472-g4.1	sbayc441-g1.1	sbayc617-g1.1	sbayc640-g6.1	sbayc641-g1.1	sbayc479-g1.1
NCU00338T0	sbayc571-g14.1	sbayc591-g20.1	sbayc472-g4.1	sbayc441-g1.1	sbayc617-g1.1	sbayc640-g6.1	sbayc641-g1.1	sbayc479-g1.1
NCU03168T0	sbayc571-g14.1	sbayc591-g20.1	sbayc472-g4.1	sbayc441-g1.1	sbayc617-g1.1	sbayc640-g6.1	sbayc641-g1.1	sbayc479-g1.1
NCU00655T0	sbayc532-g4.1
NCU00169T0	sbayc635-g33.1
NCU01545T0	sbayc616-g26.1
NCU00243T0	sbayc645-g20.1
NCU05364T0	sbayc677-g82.1
NCU03114T0	sbayc667-g64.1
NCU07383T0	sbayc596-g3.1
NCU05290T0	sbayc543-g4.1	sbayc671-g34.1
NCU02940T0	sbayc527-g9.1
NCU03216T0	sbayc619-g5.1
NCU03727T0	sbayc540-g14.1
NCU01188T0	sbayc660-g26.1
NCU03761T0	sbayc623-g19.1
NCU07544T0	sbayc612-g20.1
NCU01634T0	sbayc578-g12.1	sbayc523-g13.1
NCU00212T0	sbayc578-g12.1	sbayc523-g13.1
NCU08991T0	sbayc509-g4.1
NCU08991T1	sbayc509-g4.1
NCU00050T0	sbayc534-g5.1
NCU01342T0	sbayc529-g17.1
NCU03195T0	sbayc662-g23.1
NCU07290T0	sbayc453-g3.1
NCU09220T0	sbayc674-g72.1
NCU09001T0	sbayc517-g6.1
NCU05226T0	sbayc660-g33.1
NCU07885T0	sbayc652-g5.1
NCU11773T0	sbayc527-g12.1
NCU10789T0	sbayc560-g10.1
NCU07014T0	sbayc529-g5.1	sbayc656-g32.1
NCU09803T0	sbayc507-g7.1	sbayc619-g9.1
NCU03237T0	sbayc588-g16.1
NCU02375T0	sbayc651-g5.1
NCU07794T0	sbayc637-g16.1
NCU04065T0	sbayc597-g9.1
NCU05201T0	sbayc597-g9.1
NCU01800T0	sbayc595-g8.1
NCU01878T0	sbayc639-g25.1
NCU07437T0	sbayc671-g45.1
NCU02076T0	sbayc659-g16.1
NCU04775T0	sbayc639-g47.1
NCU05983T0	sbayc631-g30.1
NCU06259T0	sbayc656-g15.1
NCU09131T0	sbayc614-g5.1
NCU09572T0	sbayc545-g6.1
NCU07985T0	sbayc657-g56.1
NCU08824T0	sbayc651-g50.1
NCU08052T0	sbayc601-g10.1	sbayc654-g34.1
NCU05347T0	sbayc614-g30.1
NCU08296T0	sbayc540-g5.1
NCU08070T0	sbayc667-g46.1
NCU08973T0	sbayc663-g3.1
NCU01494T0	sbayc533-g8.1
NCU09287T0	sbayc533-g8.1
NCU01827T0	sbayc668-g13.1	sbayc656-g53.1
NCU09161T0	sbayc655-g16.1	sbayc675-g32.1
NCU02802T0	sbayc424-g1.1
NCU10048T0	sbayc678-g45.1
NCU06540T0	sbayc666-g31.1
NCU08661T0	sbayc665-g43.1
NCU00706T0	sbayc512-g7.1	sbayc667-g14.1
NCU03122T0	sbayc520-g6.1
NCU03122T1	sbayc520-g6.1
NCU07446T0	sbayc673-g59.1
NCU07446T1	sbayc673-g59.1
NCU06998T0	sbayc574-g9.1	sbayc480-g5.1
NCU07682T1	sbayc563-g6.1
NCU07682T0	sbayc563-g6.1
NCU02372T0	sbayc590-g8.1
NCU01517T0	sbayc609-g1.1
NCU01674T0	sbayc616-g3.1
NCU00669T0	sbayc645-g39.1
NCU03040T0	sbayc643-g40.1
NCU03862T0	sbayc660-g30.1
NCU11785T0	sbayc653-g26.1
NCU05452T0	sbayc671-g61.1
NCU04411T0	sbayc580-g10.1
NCU03276T0	sbayc641-g14.1
NCU08668T0	sbayc517-g8.1
NCU11385T0	sbayc620-g11.1
NCU02404T1	sbayc675-g26.1	sbayc655-g13.1
NCU02404T0	sbayc675-g26.1	sbayc655-g13.1
NCU07826T0	sbayc641-g30.1	sbayc659-g33.1
NCU00966T0	sbayc579-g12.1
NCU00310T0	sbayc613-g17.1
NCU00444T0	sbayc615-g30.1
NCU00954T0	sbayc537-g4.1
NCU01172T0	sbayc660-g4.1
NCU08029T0	sbayc558-g11.1
NCU00476T0	sbayc672-g3.1
NCU00548T0	sbayc678-g104.1
NCU02631T0	sbayc532-g9.1
NCU02833T0	sbayc544-g10.1
NCU02716T0	sbayc642-g21.1
NCU02541T0	sbayc646-g22.1
NCU04317T0	sbayc668-g21.1
NCU08111T0	sbayc656-g48.1
NCU01114T0	sbayc595-g19.1
NCU04189T0	sbayc653-g27.1
NCU11516T0	sbayc673-g53.1
NCU09699T0	sbayc584-g2.1
NCU09312T0	sbayc618-g20.1
NCU04120T0	sbayc678-g106.1
NCU00636T0	sbayc652-g3.1
NCU04279T0	sbayc620-g17.1
NCU06347T0	sbayc627-g12.1
NCU06497T0	sbayc560-g18.1
NCU03883T0	sbayc677-g85.1
NCU03827T0	sbayc678-g75.1
NCU02826T0	sbayc618-g32.1
NCU03426T0	sbayc622-g2.1
NCU06922T0	sbayc585-g1.1
NCU07313T0	sbayc556-g7.1
NCU01397T0	sbayc513-g4.1
NCU04455T0	sbayc489-g2.1
NCU04275T0	sbayc460-g4.1
NCU05982T0	sbayc502-g8.1
NCU03579T0	sbayc650-g36.1
NCU07547T0	sbayc624-g6.1
NCU10893T0	sbayc595-g9.1
NCU07240T0	sbayc640-g7.1	sbayc626-g2.1
NCU04191T0	sbayc621-g11.1
NCU11146T0	sbayc677-g10.1
NCU06118T0	sbayc646-g17.1
NCU10220T0	sbayc592-g6.1
NCU08299T0	sbayc638-g31.1
NCU11748T0	sbayc667-g47.1
NCU01371T0	sbayc552-g16.1
NCU00109T0	sbayc661-g42.1
NCU05891T0	sbayc515-g11.1
NCU12167T0	sbayc660-g25.1
NCU02090T0	sbayc529-g7.1	sbayc656-g28.1
NCU01696T0	sbayc461-g1.1
NCU03796T0	sbayc585-g6.1
NCU04428T0	sbayc585-g28.1
NCU01571T0	sbayc646-g3.1
NCU04180T0	sbayc665-g33.1
NCU06859T0	sbayc569-g4.1
NCU06594T0	sbayc661-g46.1
NCU08609T0	sbayc666-g10.1
NCU11746T0	sbayc662-g33.1
NCU01041T0	sbayc575-g6.1
NCU03957T0	sbayc620-g5.1
NCU04787T0	sbayc630-g1.1
NCU11201T0	sbayc518-g7.1
NCU01225T0	sbayc596-g4.1
NCU00404T0	sbayc570-g7.1
NCU04289T0	sbayc590-g2.1
NCU03062T0	sbayc624-g3.1
NCU02162T0	sbayc642-g40.1
NCU05645T0	sbayc612-g35.1
NCU09730T0	sbayc491-g4.1
NCU06266T0	sbayc656-g27.1
NCU09192T0	sbayc636-g19.1
NCU08666T0	sbayc652-g19.1
NCU09466T0	sbayc591-g10.1	sbayc481-g5.1
NCU02524T0	sbayc520-g11.1
NCU00651T0	sbayc632-g35.1
NCU00210T0	sbayc658-g44.1
NCU02563T0	sbayc576-g7.1
NCU07819T0	sbayc601-g5.1
NCU05385T0	sbayc658-g57.1
NCU10618T0	sbayc459-g4.1
NCU08484T0	sbayc636-g1.1
NCU08742T0	sbayc651-g27.1
NCU05836T0	sbayc672-g36.1
NCU03134T0	sbayc672-g36.1
NCU01059T0	sbayc672-g36.1
NCU02235T0	sbayc672-g36.1
NCU09028T0	sbayc672-g36.1
NCU07182T0	sbayc633-g20.1	sbayc677-g83.1
NCU01572T0	sbayc653-g25.1
NCU08707T0	sbayc605-g17.1
NCU05800T0	sbayc607-g16.1
NCU05800T1	sbayc607-g16.1
NCU02231T0	sbayc502-g5.1
NCU03381T0	sbayc589-g16.1
NCU05453T0	sbayc589-g19.1
NCU03956T0	sbayc621-g13.1
NCU03692T0	sbayc627-g5.1
NCU05514T0	sbayc600-g25.1
NCU07127T0	sbayc664-g14.1
NCU09658T0	sbayc641-g20.1
NCU11246T0	sbayc636-g26.1
NCU04552T0	sbayc674-g17.1	sbayc677-g32.1
NCU04098T0	sbayc632-g2.1
NCU01184T0	sbayc618-g35.1
NCU03798T0	sbayc535-g8.1
NCU04119T0	sbayc614-g24.1
NCU06108T0	sbayc621-g34.1
NCU12058T0	sbayc432-g1.1
NCU08952T0	sbayc639-g40.1
NCU10483T0	sbayc638-g6.1
NCU00164T0	sbayc658-g11.1	sbayc674-g66.1
NCU07413T0	sbayc661-g58.1
NCU07413T1	sbayc661-g58.1
NCU10029T0	sbayc609-g27.1
NCU09442T0	sbayc658-g2.1
NCU00369T0	sbayc596-g22.1	sbayc87-g1.1
NCU01722T0	sbayc652-g7.1	sbayc594-g14.1
NCU11840T0	sbayc633-g38.1	sbayc633-g7.1
NCU01100T0	sbayc616-g10.1
NCU00778T0	sbayc644-g3.1
NCU04068T0	sbayc512-g1.1
NCU00371T0	sbayc655-g32.1
NCU03911T0	sbayc624-g8.1
NCU04512T0	sbayc558-g9.1
NCU08743T0	sbayc678-g109.1
NCU07576T0	sbayc475-g4.1
NCU09514T0	sbayc589-g6.1
NCU06472T0	sbayc661-g6.1
NCU09756T0	sbayc655-g51.1
NCU10073T0	sbayc666-g38.1
NCU00812T0	sbayc534-g3.1
NCU00971T0	sbayc614-g6.1
NCU02661T0	sbayc549-g3.1
NCU01563T0	sbayc578-g8.1
NCU05235T0	sbayc586-g16.1
NCU06340T0	sbayc678-g66.1
NCU11480T0	sbayc674-g11.1
NCU07300T0	sbayc643-g6.1
NCU02223T0	sbayc591-g21.1
NCU04321T0	sbayc623-g17.1
NCU08012T0	sbayc597-g16.1
NCU11756T0	sbayc594-g3.1
NCU09317T0	sbayc658-g53.1
NCU01808T0	sbayc670-g11.1	sbayc676-g26.1
NCU02018T0	sbayc594-g16.1	sbayc594-g17.1
NCU00445T0	sbayc656-g12.1
NCU01779T0	sbayc652-g24.1
NCU06637T0	sbayc631-g37.1
NCU06869T0	sbayc571-g20.1
NCU03565T0	sbayc613-g27.1	sbayc565-g17.1
NCU03068T0	sbayc633-g8.1	sbayc677-g95.1
NCU00199T0	sbayc543-g1.1
NCU00464T0	sbayc625-g10.1
NCU03277T0	sbayc630-g28.1
NCU04319T0	sbayc540-g15.1
NCU08138T0	sbayc488-g1.1
NCU07399T0	sbayc637-g2.1
NCU11241T0	sbayc585-g27.1
NCU10721T0	sbayc637-g9.1
NCU00116T1	sbayc673-g35.1
NCU00116T0	sbayc673-g35.1
NCU00116T2	sbayc673-g35.1
NCU00293T0	sbayc585-g13.1
NCU01457T0	sbayc561-g5.1
NCU07584T0	sbayc484-g2.1
NCU05601T0	sbayc664-g23.1
NCU06974T0	sbayc577-g6.1
NCU07499T0	sbayc648-g23.1	sbayc678-g59.1
NCU07500T0	sbayc648-g23.1	sbayc678-g59.1
NCU07501T0	sbayc648-g23.1	sbayc678-g59.1
NCU09496T0	sbayc581-g17.1	sbayc643-g18.1
NCU02349T0	sbayc673-g56.1
NCU05233T0	sbayc615-g15.1
NCU04190T0	sbayc661-g53.1
NCU00023T0	sbayc673-g15.1	sbayc676-g2.1	sbayc626-g9.1	sbayc601-g11.1
NCU02009T0	sbayc673-g15.1	sbayc676-g2.1	sbayc626-g9.1	sbayc601-g11.1
NCU04003T0	sbayc669-g9.1	sbayc590-g10.1
NCU00487T0	sbayc633-g15.1
NCU02396T0	sbayc613-g33.1
NCU01606T0	sbayc630-g2.1
NCU03296T0	sbayc641-g18.1
NCU04187T0	sbayc657-g30.1
NCU04188T0	sbayc659-g25.1
NCU04990T0	sbayc551-g4.1	sbayc630-g45.1
NCU05649T0	sbayc653-g15.1	sbayc672-g26.1
NCU02573T0	sbayc514-g11.1
NCU07409T0	sbayc522-g9.1
NCU04273T0	sbayc667-g24.1
NCU07843T0	sbayc661-g5.1
NCU01444T0	sbayc675-g52.1
NCU04002T0	sbayc590-g7.1
NCU02796T0	sbayc570-g9.1
NCU02587T0	sbayc656-g44.1
NCU04541T0	sbayc631-g31.1
NCU08273T0	sbayc678-g125.1
NCU08319T0	sbayc617-g9.1
NCU08944T0	sbayc668-g16.1
NCU03029T0	sbayc676-g47.1
NCU05296T0	sbayc526-g1.1
NCU04265T0	sbayc640-g10.1
NCU08046T0	sbayc656-g18.1
NCU09248T0	sbayc650-g22.1
NCU01331T0	sbayc676-g16.1
NCU02079T0	sbayc678-g85.1
NCU07852T0	sbayc587-g13.1
NCU05941T0	sbayc630-g14.1
NCU04336T0	sbayc667-g33.1
NCU11934T0	sbayc612-g5.1
NCU02969T0	sbayc632-g26.1	sbayc678-g39.1
NCU03238T0	sbayc672-g4.1
NCU11387T0	sbayc477-g1.1	sbayc651-g45.1
NCU02725T0	sbayc508-g5.1
NCU02504T0	sbayc629-g6.1
NCU06227T0	sbayc678-g79.1
NCU00956T0	sbayc665-g9.1
NCU02286T0	sbayc658-g34.1
NCU08678T0	sbayc645-g30.1
NCU11209T0	sbayc632-g7.1
NCU11307T0	sbayc560-g22.1
NCU04887T0	sbayc523-g9.1	sbayc648-g10.1
NCU02094T0	sbayc617-g10.1
NCU05304T0	sbayc583-g7.1
NCU02264T0	sbayc642-g8.1
NCU05423T0	sbayc525-g1.1
NCU02466T0	sbayc653-g24.1
NCU09237T0	sbayc486-g2.1
NCU10036T0	sbayc494-g9.1
NCU06226T0	sbayc659-g27.1
NCU09203T0	sbayc636-g3.1
NCU08807T0	sbayc576-g14.1
NCU09264T0	sbayc646-g45.1
NCU06695T0	sbayc572-g17.1
NCU06695T1	sbayc572-g17.1
NCU01370T0	sbayc678-g150.1
NCU01190T0	sbayc587-g27.1
NCU03632T0	sbayc652-g6.1
NCU09000T0	sbayc609-g3.1
NCU00178T0	sbayc593-g11.1
NCU00147T0	sbayc638-g16.1
NCU01954T0	sbayc639-g13.1
NCU05714T0	sbayc510-g2.1
NCU02776T0	sbayc648-g3.1
NCU02984T0	sbayc646-g37.1
NCU08067T0	sbayc677-g44.1
NCU02299T0	sbayc604-g5.1
NCU09040T0	sbayc604-g5.1
NCU04534T0	sbayc635-g46.1
NCU04312T0	sbayc635-g46.1
NCU09109T0	sbayc635-g16.1	sbayc615-g18.1
NCU08423T0	sbayc662-g19.1	sbayc612-g17.1
NCU03610T0	sbayc639-g28.1
NCU06312T0	sbayc554-g12.1
NCU11493T0	sbayc672-g38.1
NCU08344T0	sbayc612-g21.1
NCU07271T0	sbayc632-g41.1
NCU11237T0	sbayc627-g47.1
NCU04307T0	sbayc459-g5.1	sbayc596-g13.1
NCU01115T0	sbayc672-g80.1
NCU01911T0	sbayc607-g2.1
NCU05689T0	sbayc674-g18.1
NCU06090T0	sbayc491-g7.1
NCU04007T0	sbayc575-g11.1
NCU07430T0	sbayc588-g6.1
NCU08158T0	sbayc594-g7.1
NCU08554T0	sbayc646-g41.1
NCU09827T0	sbayc630-g36.1
NCU09371T0	sbayc659-g12.1
NCU00299T0	sbayc639-g48.1	sbayc583-g22.1
NCU07608T1	sbayc620-g29.1
NCU07608T0	sbayc620-g29.1
NCU09247T0	sbayc559-g2.1
NCU11012T0	sbayc654-g29.1
NCU00359T0	sbayc487-g9.1
NCU05250T0	sbayc596-g8.1
NCU07384T0	sbayc642-g26.1
NCU09571T0	sbayc627-g32.1
NCU09139T0	sbayc645-g31.1
NCU10351T0	sbayc676-g18.1	sbayc655-g41.1
NCU04427T0	sbayc675-g55.1
NCU03755T0	sbayc526-g4.1
NCU07773T0	sbayc670-g21.1
NCU10810T0	sbayc555-g6.1
NCU00566T0	sbayc589-g2.1	sbayc664-g33.1
NCU08011T0	sbayc640-g3.1	sbayc676-g4.1
NCU04293T0	sbayc643-g33.1
NCU00385T0	sbayc611-g7.1
NCU01803T0	sbayc590-g24.1
NCU00843T0	sbayc656-g2.1
NCU04470T0	sbayc457-g2.1
NCU06561T0	sbayc501-g8.1
NCU07698T0	sbayc522-g8.1
NCU11649T0	sbayc672-g7.1
NCU05210T0	sbayc666-g22.1
NCU06968T0	sbayc566-g10.1
NCU10067T0	sbayc628-g3.1
NCU03837T0	sbayc674-g2.1	sbayc645-g10.1
NCU11322T0	sbayc504-g12.1	sbayc631-g17.1
NCU07904T0	sbayc665-g22.1
NCU02922T0	sbayc665-g22.1
NCU01441T0	sbayc670-g32.1
NCU00504T0	sbayc591-g16.1
NCU01422T0	sbayc544-g13.1
NCU06228T0	sbayc676-g25.1
NCU06469T0	sbayc585-g14.1
NCU02967T0	sbayc653-g30.1
NCU11398T0	sbayc651-g17.1
NCU01907T0	sbayc672-g8.1
NCU01914T0	sbayc673-g36.1
NCU00360T0	sbayc639-g41.1
NCU04171T0	sbayc497-g6.1
NCU05400T0	sbayc600-g30.1
NCU07562T0	sbayc661-g45.1
NCU09291T0	sbayc661-g41.1
NCU02528T0	sbayc379-g1.1
NCU01569T0	sbayc452-g2.1
NCU04387T0	sbayc499-g2.1
NCU00356T0	sbayc669-g30.1
NCU06310T0	sbayc644-g22.1
NCU06768T0	sbayc650-g38.1
NCU06595T0	sbayc662-g32.1
NCU04022T0	sbayc595-g23.1	sbayc662-g9.1
NCU01981T0	sbayc607-g26.1
NCU03985T0	sbayc657-g20.1
NCU07295T0	sbayc469-g1.1
NCU10679T0	sbayc620-g16.1
NCU04096T0	sbayc615-g9.1
NCU00772T0	sbayc615-g9.1
NCU00135T0	sbayc592-g25.1
NCU00813T0	sbayc544-g2.1
NCU02615T0	sbayc583-g11.1
NCU06631T0	sbayc678-g113.1
NCU02941T0	sbayc645-g27.1
NCU10518T0	sbayc668-g39.1
NCU09705T0	sbayc472-g3.1	sbayc626-g7.1
NCU00979T0	sbayc530-g7.1
NCU00029T0	sbayc663-g23.1
NCU02746T0	sbayc661-g39.1
NCU03335T0	sbayc657-g62.1
NCU01966T0	sbayc631-g18.1	sbayc504-g11.1
NCU01966T1	sbayc631-g18.1	sbayc504-g11.1
NCU00634T0	sbayc624-g10.1	sbayc668-g2.1
NCU11369T1	sbayc527-g11.1
NCU11369T0	sbayc527-g11.1
NCU02570T0	sbayc578-g17.1
NCU06876T0	sbayc561-g4.1
NCU06703T0	sbayc641-g40.1
NCU09121T0	sbayc662-g16.1
NCU01735T0	sbayc678-g157.1	sbayc660-g9.1	sbayc675-g48.1
NCU01204T0	sbayc665-g37.1	sbayc627-g16.1
NCU00693T0	sbayc659-g13.1
NCU03854T0	sbayc535-g10.1
NCU03115T0	sbayc566-g8.1
NCU07655T0	sbayc674-g31.1
NCU06314T0	sbayc635-g29.1
NCU00114T0	sbayc660-g16.1
NCU02463T0	sbayc641-g28.1
NCU03576T0	sbayc663-g10.1
NCU06549T0	sbayc676-g54.1	sbayc673-g9.1	sbayc657-g2.1
NCU00419T0	sbayc487-g3.1
NCU02538T0	sbayc515-g5.1
NCU04789T0	sbayc674-g37.1
NCU00570T0	sbayc660-g19.1
NCU01822T0	sbayc668-g15.1
NCU04309T0	sbayc634-g13.1
NCU02834T0	sbayc658-g59.1
NCU06485T0	sbayc607-g23.1
NCU08313T0	sbayc678-g68.1
NCU06471T0	sbayc645-g14.1
NCU06033T0	sbayc656-g21.1
NCU09461T0	sbayc646-g8.1
NCU06177T0	sbayc635-g15.1	sbayc615-g19.1
NCU03891T0	sbayc675-g8.1
NCU01792T0	sbayc593-g6.1
NCU06432T0	sbayc673-g25.1
NCU03662T0	sbayc627-g11.1
NCU03799T0	sbayc664-g31.1
NCU06616T0	sbayc619-g10.1
NCU11197T0	sbayc663-g50.1
NCU06332T0	sbayc591-g4.1	sbayc672-g75.1
NCU05706T0	sbayc659-g3.1	sbayc594-g19.1
NCU01888T0	sbayc628-g27.1
NCU05991T0	sbayc672-g76.1
NCU01791T0	sbayc652-g25.1
NCU05313T0	sbayc633-g16.1
NCU08268T0	sbayc638-g35.1
NCU06655T0	sbayc668-g50.1
NCU09233T0	sbayc554-g5.1
NCU08840T0	sbayc638-g40.1
NCU08963T0	sbayc576-g17.1
NCU07824T0	sbayc669-g19.1
NCU02968T0	sbayc558-g2.1
NCU06894T0	sbayc596-g19.1
NCU08627T0	sbayc573-g12.1	sbayc548-g12.1
NCU08627T1	sbayc573-g12.1	sbayc548-g12.1
NCU02507T0	sbayc585-g22.1
NCU08794T0	sbayc585-g22.1
NCU07761T0	sbayc521-g2.1	sbayc678-g60.1
NCU00624T0	sbayc607-g9.1
NCU02117T0	sbayc603-g4.1
NCU06113T0	sbayc544-g3.1
NCU03907T0	sbayc662-g47.1
NCU08951T0	sbayc618-g34.1
NCU06743T0	sbayc544-g7.1	sbayc671-g71.1
NCU00614T0	sbayc623-g3.1
NCU02271T0	sbayc630-g16.1
NCU02353T0	sbayc629-g8.1
NCU02495T0	sbayc642-g23.1
NCU05077T0	sbayc622-g15.1
NCU04334T0	sbayc668-g19.1
NCU10905T0	sbayc638-g39.1
NCU01862T0	sbayc664-g29.1	sbayc673-g54.1
NCU08999T0	sbayc670-g23.1
NCU08999T1	sbayc670-g23.1
NCU01150T0	sbayc674-g23.1
NCU00568T0	sbayc593-g20.1
NCU07004T0	sbayc673-g44.1
NCU04855T0	sbayc624-g36.1
NCU05421T0	sbayc471-g5.1
NCU04218T0	sbayc668-g43.1
NCU07991T0	sbayc607-g7.1
NCU09841T0	sbayc519-g8.1
NCU09283T0	sbayc637-g36.1
NCU08827T0	sbayc653-g8.1
NCU03146T0	sbayc672-g73.1
NCU00958T0	sbayc537-g6.1
NCU02690T0	sbayc487-g2.1
NCU03365T0	sbayc458-g6.1
NCU01322T0	sbayc652-g15.1
NCU04415T0	sbayc604-g8.1
NCU01637T0	sbayc656-g55.1
NCU05959T0	sbayc651-g31.1
NCU09995T1	sbayc678-g122.1	sbayc661-g51.1
NCU09995T0	sbayc678-g122.1	sbayc661-g51.1
NCU03971T0	sbayc486-g6.1
NCU04764T0	sbayc484-g9.1
NCU07417T0	sbayc575-g5.1
NCU03367T0	sbayc509-g9.1
NCU03909T0	sbayc548-g7.1
NCU01118T0	sbayc668-g48.1
NCU03816T0	sbayc627-g31.1
NCU06892T0	sbayc513-g2.1
NCU03333T0	sbayc578-g14.1
NCU08121T0	sbayc544-g8.1
NCU08604T0	sbayc665-g13.1
NCU09331T0	sbayc633-g39.1	sbayc633-g6.1
NCU01102T0	sbayc677-g9.1
NCU01276T0	sbayc636-g5.1
NCU03625T0	sbayc528-g9.1
NCU02455T0	sbayc631-g3.1
NCU03819T0	sbayc632-g24.1
NCU04388T0	sbayc554-g3.1
NCU02114T0	sbayc664-g22.1
NCU06086T0	sbayc633-g21.1
NCU06021T0	sbayc654-g15.1
NCU11511T0	sbayc664-g19.1
NCU01390T0	sbayc593-g25.1
NCU02599T0	sbayc612-g18.1
NCU03280T0	sbayc528-g5.1
NCU02385T0	sbayc621-g23.1
NCU03343T0	sbayc609-g7.1
NCU07915T0	sbayc544-g6.1
NCU05894T0	sbayc656-g34.1
NCU05780T0	sbayc667-g69.1
NCU02702T0	sbayc630-g44.1
NCU07626T0	sbayc630-g44.1
NCU04014T0	sbayc660-g41.1	sbayc677-g18.1
NCU01473T0	sbayc484-g4.1
NCU03901T0	sbayc674-g48.1
NCU02608T0	sbayc595-g26.1
NCU02257T0	sbayc538-g3.1
NCU06372T0	sbayc670-g57.1
NCU02123T0	sbayc657-g4.1
NCU02121T0	sbayc658-g41.1
NCU07331T0	sbayc677-g36.1
NCU07726T0	sbayc580-g15.1
NCU04315T0	sbayc575-g21.1
NCU04759T0	sbayc645-g28.1
NCU06333T0	sbayc632-g33.1
NCU06845T0	sbayc561-g12.1
NCU06762T0	sbayc648-g13.1
NCU08031T0	sbayc632-g40.1
NCU08961T0	sbayc627-g38.1
NCU07286T0	sbayc658-g52.1
NCU06777T0	sbayc668-g33.1
NCU00696T0	sbayc495-g10.1	sbayc654-g1.1
NCU03461T0	sbayc505-g1.1
NCU00635T0	sbayc644-g14.1
NCU08290T0	sbayc671-g20.1
NCU03778T0	sbayc574-g4.1
NCU09322T0	sbayc618-g29.1
NCU11447T0	sbayc638-g11.1
NCU00687T0	sbayc580-g4.1	sbayc570-g14.1
NCU03302T0	sbayc651-g34.1	sbayc637-g14.1
NCU07460T0	sbayc629-g16.1
NCU03314T0	sbayc629-g16.1
NCU09579T0	sbayc635-g26.1
NCU09278T0	sbayc635-g26.1
NCU01279T0	sbayc609-g10.1
NCU01067T0	sbayc661-g28.1
NCU06993T0	sbayc586-g19.1
NCU07714T0	sbayc612-g12.1
NCU09008T0	sbayc609-g4.1
NCU06702T0	sbayc661-g31.1
NCU01806T0	sbayc561-g15.1
NCU03362T0	sbayc542-g9.1
NCU04198T0	sbayc661-g21.1
NCU09561T0	sbayc659-g9.1
NCU06863T0	sbayc615-g32.1
NCU06863T1	sbayc615-g32.1
NCU02267T0	sbayc672-g53.1
NCU03548T0	sbayc635-g39.1
NCU08343T0	sbayc544-g15.1
NCU09871T0	sbayc635-g36.1
NCU02558T0	sbayc632-g28.1
NCU03800T0	sbayc542-g7.1
NCU05618T0	sbayc624-g26.1
NCU11564T0	sbayc590-g4.1
NCU08940T0	sbayc569-g6.1
NCU08874T0	sbayc656-g54.1
NCU03696T0	sbayc675-g15.1
NCU05750T0	sbayc671-g67.1
NCU04155T0	sbayc667-g72.1
NCU06661T0	sbayc672-g40.1	sbayc629-g17.1
NCU02733T0	sbayc660-g57.1
NCU02733T1	sbayc660-g57.1
NCU10498T0	sbayc618-g18.1	sbayc501-g9.1
NCU03423T0	sbayc603-g5.1
NCU00303T0	sbayc658-g26.1
NCU03559T0	sbayc654-g33.1
NCU09510T0	sbayc671-g23.1
NCU04602T0	sbayc578-g7.1
NCU06446T0	sbayc622-g4.1
NCU07069T0	sbayc656-g20.1
NCU09794T0	sbayc562-g12.1
NCU06351T0	sbayc640-g2.1	sbayc678-g120.1	sbayc678-g121.1	sbayc542-g1.1
NCU03970T0	sbayc497-g7.1
NCU11053T0	sbayc598-g10.1
NCU01793T0	sbayc530-g9.1
NCU02737T0	sbayc478-g2.1
NCU06572T0	sbayc635-g37.1
NCU06864T0	sbayc645-g43.1
NCU08960T0	sbayc612-g28.1
NCU07993T0	sbayc656-g22.1
NCU12024T0	sbayc648-g46.1
NCU00799T0	sbayc582-g5.1	sbayc539-g9.1	sbayc582-g12.1	sbayc637-g34.1
NCU01329T0	sbayc672-g41.1
NCU01236T0	sbayc678-g2.1
NCU03155T0	sbayc599-g14.1
NCU01149T0	sbayc643-g20.1
NCU03926T0	sbayc596-g2.1
NCU08938T0	sbayc677-g20.1
NCU07560T0	sbayc607-g19.1
NCU04165T0	sbayc663-g51.1
NCU06311T0	sbayc571-g12.1
NCU06706T0	sbayc644-g9.1
NCU09748T0	sbayc652-g42.1
NCU03103T0	sbayc557-g2.1
NCU07585T0	sbayc678-g14.1
NCU03908T0	sbayc645-g34.1
NCU05411T0	sbayc652-g2.1
NCU07549T0	sbayc636-g31.1
NCU11810T0	sbayc646-g7.1
NCU04778T0	sbayc454-g1.1
NCU08133T0	sbayc454-g1.1
NCU00737T0	sbayc548-g4.1
NCU03281T0	sbayc526-g3.1
NCU03033T0	sbayc621-g19.1
NCU00830T0	sbayc662-g28.1
NCU11339T0	sbayc672-g19.1
NCU09708T0	sbayc614-g20.1
NCU11357T0	sbayc605-g9.1
NCU04329T0	sbayc635-g9.1	sbayc615-g23.1
NCU09476T0	sbayc639-g4.1	sbayc613-g35.1
NCU01078T0	sbayc520-g12.1
NCU04724T0	sbayc675-g7.1
NCU04344T0	sbayc369-g2.1
NCU06838T0	sbayc678-g112.1
NCU05515T0	sbayc467-g2.1
NCU11300T0	sbayc542-g14.1
NCU10430T0	sbayc556-g6.1
NCU09205T0	sbayc672-g74.1	sbayc569-g13.1	sbayc673-g55.1
NCU08294T0	sbayc672-g74.1	sbayc569-g13.1	sbayc673-g55.1
NCU03523T0	sbayc631-g27.1	sbayc496-g2.1
NCU03787T0	sbayc678-g94.1
NCU03133T0	sbayc593-g21.1
NCU04078T0	sbayc619-g19.1
NCU06175T0	sbayc509-g5.1
NCU05067T0	sbayc627-g41.1
NCU06632T0	sbayc642-g12.1
NCU09094T0	sbayc570-g4.1
NCU05599T0	sbayc574-g14.1	sbayc587-g30.1
NCU01474T0	sbayc529-g4.1
NCU00409T0	sbayc641-g17.1
NCU02395T0	sbayc635-g54.1
NCU04426T0	sbayc629-g22.1
NCU06262T0	sbayc532-g11.1
NCU07360T0	sbayc590-g25.1
NCU03995T0	sbayc668-g72.1
NCU06201T0	sbayc650-g6.1
NCU09528T0	sbayc645-g36.1
NCU01198T0	sbayc618-g33.1
NCU00713T0	sbayc576-g12.1
NCU01902T0	sbayc634-g34.1
NCU03187T0	sbayc552-g14.1
NCU02963T0	sbayc643-g8.1
NCU05220T0	sbayc530-g13.1
NCU05231T0	sbayc621-g24.1
NCU08729T0	sbayc522-g7.1
NCU05960T0	sbayc650-g2.1
NCU07717T0	sbayc641-g21.1
NCU06473T0	sbayc668-g67.1
NCU09217T0	sbayc631-g5.1
NCU07793T0	sbayc656-g52.1
NCU01587T0	sbayc601-g12.1
NCU01587T1	sbayc601-g12.1
NCU02738T0	sbayc613-g8.1
NCU02738T1	sbayc613-g8.1
NCU09079T0	sbayc551-g9.1	sbayc630-g42.1
NCU00664T0	sbayc670-g13.1
NCU01928T0	sbayc612-g39.1
NCU04595T0	sbayc524-g7.1
NCU07954T0	sbayc504-g4.1
NCU07795T0	sbayc475-g2.1
NCU06750T0	sbayc657-g37.1
NCU09539T0	sbayc627-g14.1
NCU08552T0	sbayc663-g28.1
NCU03649T0	sbayc670-g15.1
NCU03557T0	sbayc676-g39.1
NCU00211T0	sbayc559-g13.1
NCU00894T0	sbayc624-g29.1
NCU02159T0	sbayc535-g4.1
NCU00898T0	sbayc630-g38.1
NCU00038T0	sbayc654-g28.1
NCU01447T0	sbayc663-g38.1
NCU06893T0	sbayc490-g1.1
NCU08071T0	sbayc515-g8.1
NCU11658T0	sbayc658-g21.1
NCU11427T0	sbayc668-g38.1
NCU02204T0	sbayc671-g68.1	sbayc544-g9.1
NCU01804T0	sbayc587-g26.1
NCU02477T0	sbayc536-g10.1
NCU00676T0	sbayc648-g15.1
NCU06491T0	sbayc486-g1.1
NCU03021T0	sbayc576-g5.1
NCU03560T0	sbayc654-g32.1
NCU05279T0	sbayc635-g61.1
NCU08956T0	sbayc677-g42.1
NCU08292T0	sbayc648-g30.1
NCU07942T0	sbayc660-g60.1
NCU01112T0	sbayc402-g2.1	sbayc402-g1.1
NCU00571T0	sbayc621-g15.1
NCU06617T0	sbayc557-g14.1
NCU05944T0	sbayc659-g20.1
NCU03946T0	sbayc598-g2.1
NCU03946T1	sbayc598-g2.1
NCU05164T0	sbayc584-g4.1	sbayc610-g13.1
NCU03148T0	sbayc551-g13.1	sbayc630-g41.1
NCU10597T0	sbayc603-g20.1	sbayc596-g36.1
NCU03151T0	sbayc481-g6.1
NCU01771T0	sbayc611-g14.1
NCU00315T0	sbayc577-g14.1
NCU01199T0	sbayc656-g50.1
NCU07543T0	sbayc454-g4.1
NCU08945T0	sbayc481-g2.1
NCU06644T0	sbayc639-g3.1
NCU10169T0	sbayc499-g1.1
NCU09381T0	sbayc466-g4.1
NCU06839T0	sbayc659-g44.1
NCU09255T0	sbayc631-g10.1
NCU07965T0	sbayc654-g25.1
NCU11860T0	sbayc635-g17.1
NCU09089T0	sbayc639-g44.1	sbayc583-g20.1
NCU09089T1	sbayc639-g44.1	sbayc583-g20.1
NCU00974T0	sbayc523-g10.1	sbayc542-g13.1
NCU00527T0	sbayc632-g37.1
NCU00564T0	sbayc654-g12.1
NCU02808T0	sbayc557-g1.1
NCU05245T0	sbayc638-g33.1
NCU06821T0	sbayc668-g32.1
NCU01023T0	sbayc563-g12.1
NCU06353T0	sbayc619-g18.1
NCU06453T0	sbayc631-g32.1
NCU05008T0	sbayc663-g7.1
NCU08032T0	sbayc669-g6.1
NCU06397T0	sbayc620-g8.1
NCU06397T1	sbayc620-g8.1
NCU03910T0	sbayc487-g6.1
NCU00641T0	sbayc646-g21.1
NCU03924T0	sbayc599-g6.1
NCU06254T0	sbayc496-g3.1
NCU03537T0	sbayc630-g39.1
NCU02791T0	sbayc639-g17.1
NCU03572T0	sbayc655-g38.1	sbayc666-g15.1
NCU09813T0	sbayc631-g11.1
NCU09813T1	sbayc631-g11.1
NCU00057T0	sbayc658-g12.1
NCU02899T0	sbayc546-g12.1
NCU05986T0	sbayc678-g70.1
NCU06256T0	sbayc487-g8.1
NCU06748T0	sbayc640-g14.1
NCU07864T0	sbayc652-g8.1
NCU01219T0	sbayc631-g9.1	sbayc675-g6.1
NCU07080T0	sbayc670-g19.1	sbayc555-g11.1
NCU01601T0	sbayc546-g13.1
NCU00580T0	sbayc646-g42.1
NCU01203T0	sbayc656-g5.1
NCU01534T0	sbayc667-g57.1
NCU02610T0	sbayc656-g14.1
NCU05202T0	sbayc618-g12.1
NCU07293T0	sbayc413-g1.1
NCU07181T0	sbayc581-g18.1
NCU09543T0	sbayc638-g17.1
NCU08388T0	sbayc670-g43.1
NCU08388T1	sbayc670-g43.1
NCU05457T0	sbayc627-g40.1	sbayc665-g10.1
NCU02278T0	sbayc672-g27.1
NCU03138T0	sbayc671-g65.1
NCU04101T0	sbayc675-g2.1
NCU04943T0	sbayc672-g54.1
NCU08877T0	sbayc664-g18.1
NCU00586T0	sbayc535-g12.1	sbayc667-g41.1	sbayc555-g12.1
NCU06556T0	sbayc672-g23.1	sbayc653-g11.1
NCU04339T0	sbayc675-g61.1
NCU03315T0	sbayc620-g7.1
NCU09373T0	sbayc672-g16.1
NCU06941T0	sbayc560-g5.1
NCU09382T0	sbayc522-g13.1
NCU06200T0	sbayc655-g36.1
NCU08030T0	sbayc635-g7.1
NCU09465T0	sbayc616-g21.1
NCU11085T0	sbayc630-g46.1
NCU03850T0	sbayc594-g13.1
NCU03838T0	sbayc613-g3.1
NCU05979T0	sbayc678-g118.1
NCU09419T0	sbayc549-g5.1
NCU06080T0	sbayc540-g8.1	sbayc621-g2.1	sbayc640-g5.1	sbayc602-g1.1
NCU00973T0	sbayc540-g8.1	sbayc621-g2.1	sbayc640-g5.1	sbayc602-g1.1
NCU00092T0	sbayc470-g2.1
NCU02421T0	sbayc382-g1.1
NCU00512T0	sbayc571-g11.1
NCU04301T0	sbayc612-g14.1
NCU03039T0	sbayc652-g56.1
NCU07403T0	sbayc535-g3.1
NCU09754T0	sbayc561-g7.1
NCU10927T0	sbayc637-g8.1
NCU08094T0	sbayc635-g56.1	sbayc651-g6.1
NCU00151T0	sbayc598-g23.1
NCU00427T0	sbayc645-g53.1
NCU04115T0	sbayc600-g20.1
NCU02977T0	sbayc636-g18.1
NCU06354T0	sbayc587-g22.1
NCU07170T0	sbayc594-g11.1
NCU06981T0	sbayc606-g2.1
NCU07299T0	sbayc554-g7.1
NCU09503T0	sbayc597-g12.1
NCU08810T0	sbayc613-g28.1
NCU08510T0	sbayc632-g22.1
NCU11890T0	sbayc642-g10.1
NCU01107T0	sbayc557-g7.1
NCU08699T0	sbayc557-g7.1
NCU09175T0	sbayc539-g2.1
NCU06381T0	sbayc539-g2.1
NCU00590T0	sbayc617-g5.1
NCU02026T0	sbayc461-g2.1
NCU05263T0	sbayc525-g4.1
NCU06088T0	sbayc635-g31.1
NCU09243T0	sbayc499-g11.1
NCU11000T0	sbayc678-g12.1
NCU09261T0	sbayc631-g28.1
NCU06928T0	sbayc669-g20.1
NCU11884T0	sbayc654-g9.1
NCU05064T0	sbayc674-g1.1	sbayc645-g9.1
NCU06603T0	sbayc602-g4.1	sbayc569-g10.1
NCU02681T0	sbayc678-g49.1
NCU03007T0	sbayc678-g145.1
NCU02017T0	sbayc549-g9.1
NCU03782T0	sbayc446-g2.1
NCU02951T0	sbayc657-g59.1
NCU03401T0	sbayc667-g6.1
NCU08295T0	sbayc612-g2.1
NCU00225T0	sbayc528-g6.1
NCU04177T0	sbayc598-g11.1
NCU01455T0	sbayc658-g17.1
NCU00930T0	sbayc668-g8.1
NCU06135T0	sbayc588-g26.1
NCU03268T0	sbayc642-g25.1
NCU00162T0	sbayc629-g4.1	sbayc672-g56.1
NCU09657T0	sbayc632-g43.1	sbayc678-g48.1
NCU00326T0	sbayc678-g158.1
NCU00220T0	sbayc654-g14.1
NCU00006T0	sbayc669-g4.1
NCU07683T0	sbayc677-g49.1
NCU07828T0	sbayc519-g3.1
NCU05989T0	sbayc577-g15.1
NCU09870T0	sbayc638-g21.1
NCU08505T0	sbayc666-g2.1
NCU01762T0	sbayc671-g62.1
NCU00302T0	sbayc595-g22.1
NCU05227T0	sbayc678-g47.1
NCU02490T0	sbayc628-g12.1
NCU05791T0	sbayc677-g52.1
NCU02804T0	sbayc642-g6.1
NCU01950T0	sbayc660-g61.1
NCU01713T0	sbayc667-g3.1
NCU01930T0	sbayc667-g2.1
NCU05195T0	sbayc471-g2.1
NCU08120T0	sbayc674-g69.1
NCU05717T0	sbayc624-g13.1
NCU03962T0	sbayc656-g29.1
NCU04409T0	sbayc666-g14.1
NCU06622T0	sbayc658-g14.1
NCU08990T0	sbayc648-g8.1
NCU01962T0	sbayc674-g15.1
NCU01962T1	sbayc674-g15.1
NCU03517T0	sbayc413-g2.1
NCU01121T0	sbayc637-g4.1
NCU08893T0	sbayc503-g7.1
NCU11509T0	sbayc674-g74.1
NCU08947T0	sbayc648-g27.1
NCU00115T0	sbayc672-g30.1
NCU10651T0	sbayc639-g27.1	sbayc639-g26.1
NCU09508T0	sbayc639-g27.1	sbayc639-g26.1
NCU09582T0	sbayc639-g27.1	sbayc639-g26.1
NCU03898T0	sbayc670-g60.1
NCU08217T0	sbayc663-g42.1
NCU10777T0	sbayc660-g35.1
NCU02364T0	sbayc672-g51.1
NCU02217T0	sbayc447-g4.1
NCU02633T0	sbayc510-g4.1
NCU03303T0	sbayc588-g25.1
NCU05251T0	sbayc670-g26.1
NCU03031T0	sbayc544-g11.1
NCU04944T0	sbayc587-g7.1
NCU07400T0	sbayc675-g12.1
NCU09249T0	sbayc645-g40.1
NCU00597T0	sbayc562-g7.1	sbayc539-g3.1
NCU01120T0	sbayc508-g6.1
NCU02237T0	sbayc605-g10.1
NCU00077T0	sbayc657-g12.1
NCU07386T0	sbayc670-g59.1
NCU06719T0	sbayc504-g3.1
NCU03809T0	sbayc572-g13.1
NCU03278T0	sbayc656-g6.1
NCU09852T0	sbayc678-g117.1
NCU03406T1	sbayc521-g11.1
NCU03406T0	sbayc521-g11.1
NCU04651T0	sbayc670-g46.1
NCU04777T0	sbayc674-g42.1
NCU03905T0	sbayc638-g4.1
NCU04127T0	sbayc660-g59.1
NCU06176T0	sbayc643-g22.1
NCU09814T0	sbayc561-g10.1
NCU03766T0	sbayc677-g16.1
NCU03766T1	sbayc677-g16.1
NCU01218T0	sbayc644-g19.1	sbayc644-g20.1
NCU06677T0	sbayc672-g43.1	sbayc59-g1.1
NCU00397T0	sbayc620-g4.1
NCU00198T0	sbayc645-g47.1
NCU00167T0	sbayc652-g30.1
NCU06209T0	sbayc675-g25.1
NCU04274T0	sbayc536-g9.1
NCU01761T0	sbayc653-g17.1
NCU04116T0	sbayc630-g10.1
NCU02108T0	sbayc664-g17.1
NCU09251T0	sbayc670-g44.1
NCU07057T0	sbayc622-g7.1
NCU11314T0	sbayc671-g30.1
NCU10379T0	sbayc595-g24.1
NCU08368T0	sbayc572-g9.1
NCU02293T0	sbayc671-g56.1
NCU00560T0	sbayc667-g31.1
NCU04320T0	sbayc637-g18.1
NCU07727T0	sbayc507-g5.1
NCU11228T0	sbayc672-g20.1
NCU08514T0	sbayc632-g6.1
NCU05276T0	sbayc674-g40.1
NCU02403T0	sbayc560-g6.1
NCU04461T0	sbayc609-g25.1
NCU05607T0	sbayc604-g7.1
NCU03464T0	sbayc643-g4.1
NCU09860T0	sbayc671-g31.1	sbayc543-g7.1
NCU00596T0	sbayc603-g13.1
NCU04571T0	sbayc675-g10.1
NCU01670T0	sbayc634-g17.1
NCU03291T0	sbayc611-g8.1
NCU03008T0	sbayc631-g25.1
NCU06495T0	sbayc623-g14.1
NCU04840T0	sbayc654-g27.1
NCU09838T0	sbayc474-g3.1
NCU12137T0	sbayc560-g20.1
NCU00431T0	sbayc540-g11.1
NCU01854T0	sbayc518-g1.1
NCU01741T0	sbayc598-g7.1
NCU04644T0	sbayc600-g4.1
NCU02508T0	sbayc645-g8.1
NCU08028T0	sbayc614-g12.1
NCU11732T0	sbayc664-g30.1
NCU03525T0	sbayc652-g39.1
NCU09473T0	sbayc652-g39.1
NCU01904T0	sbayc652-g39.1
NCU02149T0	sbayc500-g2.1
NCU00101T0	sbayc623-g10.1
NCU01994T0	sbayc513-g8.1
NCU00965T0	sbayc555-g15.1
NCU05118T0	sbayc458-g5.1
NCU12028T0	sbayc652-g37.1
NCU07952T0	sbayc571-g7.1	sbayc591-g22.1
NCU11356T0	sbayc606-g23.1	sbayc643-g26.1
NCU02153T0	sbayc471-g3.1
NCU00506T0	sbayc657-g28.1
NCU01345T0	sbayc667-g19.1
NCU02705T0	sbayc662-g13.1
NCU08736T0	sbayc623-g4.1
NCU09218T0	sbayc615-g5.1
NCU11508T0	sbayc645-g23.1
NCU04639T0	sbayc474-g5.1	sbayc495-g6.1
NCU01913T0	sbayc610-g5.1
NCU05309T0	sbayc671-g43.1
NCU02678T0	sbayc574-g8.1
NCU02623T0	sbayc655-g33.1
NCU11807T0	sbayc633-g14.1
NCU04806T0	sbayc581-g7.1
NCU00644T0	sbayc661-g23.1
NCU05237T0	sbayc580-g21.1
NCU01485T0	sbayc658-g49.1
NCU04050T0	sbayc645-g44.1
NCU07282T0	sbayc652-g38.1
NCU07836T0	sbayc572-g8.1
NCU00633T0	sbayc642-g39.1
NCU07895T0	sbayc642-g39.1
NCU02388T0	sbayc595-g3.1
NCU01989T0	sbayc669-g27.1
NCU05053T0	sbayc669-g27.1
NCU02713T0	sbayc660-g17.1	sbayc678-g144.1
NCU11368T0	sbayc569-g7.1	sbayc623-g8.1
NCU01418T0	sbayc677-g12.1
NCU00968T0	sbayc614-g13.1
NCU06242T0	sbayc518-g8.1
NCU06435T0	sbayc632-g11.1
NCU05716T0	sbayc571-g10.1
NCU08159T0	sbayc578-g10.1
NCU01725T0	sbayc639-g18.1
NCU06700T0	sbayc593-g26.1
NCU03906T0	sbayc660-g40.1
NCU11565T0	sbayc675-g43.1
NCU11352T0	sbayc524-g6.1
NCU08925T0	sbayc638-g27.1
NCU02699T0	sbayc404-g1.1
NCU01894T0	sbayc600-g18.1
NCU05525T0	sbayc495-g2.1
NCU06424T0	sbayc581-g12.1
NCU06959T0	sbayc499-g8.1
NCU03660T0	sbayc652-g34.1
NCU06346T0	sbayc613-g25.1
NCU10352T0	sbayc530-g12.1
NCU06331T0	sbayc669-g18.1
NCU00146T0	sbayc656-g4.1
NCU04318T0	sbayc579-g3.1
NCU08860T0	sbayc672-g79.1
NCU03159T0	sbayc675-g60.1
NCU03351T0	sbayc633-g24.1
NCU03635T0	sbayc639-g11.1
NCU05281T0	sbayc540-g6.1
NCU03037T0	sbayc656-g51.1
NCU08859T0	sbayc562-g8.1
NCU11311T0	sbayc558-g4.1
NCU12155T0	sbayc576-g4.1
NCU12155T1	sbayc576-g4.1
NCU02805T0	sbayc670-g55.1
NCU04097T0	sbayc308-g1.1
NCU04584T0	sbayc588-g3.1
NCU10062T0	sbayc675-g44.1
NCU05813T0	sbayc667-g27.1
NCU00041T0	sbayc670-g45.1
NCU02158T0	sbayc596-g24.1
NCU06345T0	sbayc678-g5.1
NCU11468T0	sbayc673-g49.1
NCU00952T0	sbayc651-g3.1
NCU03338T0	sbayc624-g4.1
NCU03438T0	sbayc633-g13.1
NCU06244T0	sbayc600-g33.1
NCU11248T0	sbayc657-g51.1
NCU07569T0	sbayc663-g34.1	sbayc648-g34.1	sbayc663-g33.1	sbayc648-g33.1	sbayc648-g35.1	sbayc663-g35.1
NCU02935T0	sbayc460-g1.1
NCU03311T0	sbayc600-g11.1
NCU04508T0	sbayc512-g4.1
NCU03824T0	sbayc544-g1.1
NCU04412T0	sbayc618-g28.1
NCU07756T0	sbayc559-g16.1
NCU07888T0	sbayc639-g10.1
NCU08992T0	sbayc660-g51.1
NCU09931T0	sbayc626-g15.1
NCU01275T0	sbayc626-g15.1
NCU04803T0	sbayc626-g15.1
NCU02013T0	sbayc634-g6.1
NCU09143T0	sbayc484-g3.1
NCU05291T0	sbayc660-g43.1
NCU02807T0	sbayc618-g10.1	sbayc501-g3.1
NCU02807T1	sbayc618-g10.1	sbayc501-g3.1
NCU11171T0	sbayc675-g54.1
NCU11171T1	sbayc675-g54.1
NCU04986T0	sbayc580-g16.1
NCU04580T0	sbayc475-g5.1
NCU08365T0	sbayc678-g30.1
NCU04160T0	sbayc627-g35.1	sbayc665-g15.1
NCU00361T0	sbayc495-g4.1
NCU01338T0	sbayc635-g19.1
NCU03889T0	sbayc624-g9.1
NCU02419T0	sbayc651-g40.1
NCU05758T0	sbayc629-g24.1
NCU06066T0	sbayc554-g4.1
NCU08026T0	sbayc600-g13.1
NCU07939T0	sbayc668-g63.1
NCU02634T1	sbayc662-g36.1
NCU02634T0	sbayc662-g36.1
NCU02169T0	sbayc586-g10.1
NCU03233T0	sbayc600-g34.1
NCU02765T0	sbayc570-g6.1
NCU01842T0	sbayc668-g61.1
NCU02565T0	sbayc663-g36.1
NCU03925T0	sbayc668-g71.1
NCU06646T0	sbayc660-g52.1
NCU11321T0	sbayc548-g9.1
NCU06361T2	sbayc461-g5.1	sbayc618-g30.1
NCU06361T1	sbayc461-g5.1	sbayc618-g30.1
NCU06361T0	sbayc461-g5.1	sbayc618-g30.1
NCU06855T0	sbayc599-g8.1
NCU11677T0	sbayc671-g16.1
NCU11747T0	sbayc657-g52.1
NCU08676T0	sbayc565-g6.1	sbayc613-g15.1
NCU01783T0	sbayc454-g3.1
NCU03306T0	sbayc635-g43.1
NCU05433T0	sbayc607-g11.1
NCU08163T0	sbayc677-g35.1
NCU09250T0	sbayc616-g12.1
NCU03199T0	sbayc639-g37.1
NCU04225T0	sbayc575-g8.1
NCU07746T0	sbayc639-g39.1
NCU11378T0	sbayc625-g21.1
NCU04138T0	sbayc678-g95.1
NCU05248T0	sbayc494-g8.1
NCU09683T0	sbayc657-g35.1
NCU06658T0	sbayc658-g19.1	sbayc602-g6.1
NCU03126T0	sbayc596-g1.1
NCU03394T0	sbayc451-g4.1
NCU04450T0	sbayc678-g57.1
NCU01650T0	sbayc663-g30.1
NCU07265T0	sbayc462-g2.1
NCU02932T0	sbayc514-g2.1	sbayc667-g10.1
NCU03860T0	sbayc514-g2.1	sbayc667-g10.1
NCU01170T0	sbayc572-g23.1
NCU06875T0	sbayc670-g36.1
NCU01629T0	sbayc661-g18.1
NCU05285T0	sbayc556-g1.1
NCU06425T0	sbayc650-g44.1
NCU09489T0	sbayc635-g58.1
NCU00214T0	sbayc672-g42.1
NCU05771T0	sbayc673-g41.1
NCU02150T0	sbayc667-g59.1
NCU00584T0	sbayc625-g12.1
NCU05076T0	sbayc678-g97.1
NCU02970T0	sbayc648-g16.1
NCU03193T0	sbayc661-g59.1
NCU08761T0	sbayc519-g12.1
NCU09386T0	sbayc468-g2.1
NCU06739T0	sbayc536-g3.1
NCU11245T0	sbayc635-g6.1
NCU01799T0	sbayc486-g3.1
NCU05119T0	sbayc633-g40.1
NCU09826T0	sbayc639-g22.1
NCU11274T0	sbayc633-g27.1
NCU00335T0	sbayc522-g11.1
NCU00005T0	sbayc537-g8.1
NCU05027T0	sbayc670-g41.1
NCU01640T0	sbayc652-g46.1	sbayc588-g1.1
NCU01548T1	sbayc512-g10.1
NCU01548T0	sbayc512-g10.1
NCU06621T0	sbayc670-g47.1
NCU09901T0	sbayc633-g12.1
NCU03874T0	sbayc670-g20.1
