# Supplementary material for: Evolutionary Conservation and Diversification of Puf RNA Binding Proteins and Their mRNA Targets
Source: PLoS Biol. 2015 Nov 20;13(11):e1002307. doi: 10.1371/journal.pbio.1002307 (PMC4654594; doi:10.1371/journal.pbio.1002307)
Supplement: S4 Dataset — (ZIP) [file pbio.1002307.s004.zip › N.crassa.fa_S.castellii.fa.txt]

NCU08535T0	Scas720.74
NCU06468T0	Scas713.33
NCU06871T0	Scas639.12	Scas554.10
NCU01379T0	Scas658.18
NCU07307T0	Scas719.33
NCU05608T0	Scas695.31	Scas673.27
NCU04548T0	Scas706.32
NCU02103T0	Scas624.7
NCU02510T0	Scas676.31
NCU02505T0	Scas686.17	Scas563.12
NCU05120T0	Scas714.41
NCU02685T0	Scas681.16
NCU05803T0	Scas710.37
NCU03986T0	Scas714.5
NCU07556T0	Scas664.9
NCU06976T0	Scas504.1
NCU02677T0	Scas691.19
NCU01632T0	Scas566.12
NCU01772T0	Scas605.14
NCU08616T0	Scas707.47
NCU05591T0	Scas714.42	Scas586.3
NCU00743T0	Scas631.9
NCU03575T0	Scas599.13
NCU09012T0	Scas693.42
NCU01680T0	Scas688.1	Scas710.41
NCU11669T0	Scas663.26
NCU08287T0	Scas582.2d
NCU07443T0	Scas576.8	Scas636.16
NCU07700T0	Scas714.24	Scas632.12
NCU07922T0	Scas703.17
NCU08685T0	Scas683.19
NCU00018T0	Scas704.7	Scas701.29
NCU00018T1	Scas704.7	Scas701.29
NCU04370T0	Scas695.22
NCU10066T0	Scas624.11
NCU03539T0	Scas701.10	Scas704.24
NCU03877T0	Scas718.26
NCU03877T1	Scas718.26
NCU07658T0	Scas682.17
NCU03875T0	Scas665.17
NCU09324T0	Scas593.10
NCU01768T0	Scas720.63	Scas699.10
NCU06338T0	Scas578.6
NCU03591T0	Scas622.9
NCU03363T0	Scas557.4
NCU02366T0	Scas621.6
NCU08501T0	Scas717.60
NCU01192T0	Scas613.6
NCU05261T0	Scas710.22
NCU01965T0	Scas705.21	Scas716.31
NCU09463T0	Scas650.7
NCU07679T0	Scas565.6
NCU07027T0	Scas676.29
NCU12032T0	Scas666.36
NCU03010T0	Scas591.9
NCU02566T0	Scas457.2
NCU00621T0	Scas684.14
NCU06488T0	Scas662.7
NCU05425T0	Scas662.5
NCU09740T0	Scas698.6
NCU03947T0	Scas627.2
NCU01625T0	Scas681.17
NCU09367T0	Scas621.5
NCU06318T0	Scas614.9
NCU03065T0	Scas618.4
NCU04142T0	Scas720.29
NCU09602T0	Scas604.10	Scas599.14
NCU03818T0	Scas704.38
NCU09903T0	Scas720.36
NCU01951T0	Scas653.11
NCU06678T0	Scas707.41
NCU09063T0	Scas681.4
NCU04242T0	Scas572.4
NCU07870T0	Scas666.7
NCU05238T0	Scas561.1
NCU08336T0	Scas678.4
NCU02475T0	Scas720.25
NCU04348T0	Scas690.1
NCU04327T0	Scas710.21
NCU01857T0	Scas719.21
NCU03042T0	Scas684.32
NCU06278T0	Scas654.9
NCU03794T0	Scas720.83d
NCU09228T0	Scas678.15	Scas688.4
NCU01638T0	Scas492.1
NCU06272T0	Scas594.4
NCU04898T0	Scas583.14
NCU04385T0	Scas638.11	Scas702.15
NCU05194T0	Scas712.49
NCU03982T0	Scas690.24
NCU03592T0	Scas669.3
NCU06281T0	Scas669.3
NCU05200T0	Scas666.25
NCU08693T0	Scas560.8
NCU11350T0	Scas616.8
NCU00551T0	Scas688.22
NCU06544T0	Scas715.34
NCU00276T0	Scas619.1
NCU06438T0	Scas698.18
NCU03061T0	Scas636.14
NCU00352T0	Scas505.4
NCU03060T0	Scas576.6
NCU05429T0	Scas694.34
NCU05429T1	Scas694.34
NCU02494T0	Scas577.12
NCU02083T0	Scas677.33
NCU04404T0	Scas721.70
NCU06512T0	Scas609.14
NCU07010T0	Scas719.31
NCU10283T0	Scas648.14
NCU01328T0	Scas705.52	Scas591.8
NCU06687T0	Scas573.1	Scas618.9
NCU02630T0	Scas660.24
NCU04280T0	Scas657.16
NCU10497T0	Scas638.5
NCU02539T0	Scas707.44
NCU01229T0	Scas721.20
NCU00567T0	Scas701.2
NCU03955T0	Scas603.9
NCU03292T0	Scas707.48
NCU00104T0	Scas530.5
NCU08135T0	Scas636.17
NCU07721T0	Scas688.18
NCU07319T0	Scas720.45
NCU10143T0	Scas665.30
NCU08920T0	Scas712.29
NCU04161T0	Scas612.11
NCU04648T0	Scas686.6
NCU06365T0	Scas494.2
NCU04051T0	Scas618.3
NCU00177T0	Scas712.17
NCU01171T0	Scas590.6
NCU02955T0	Scas475.3
NCU06836T0	Scas682.18	Scas600.6
NCU09993T0	Scas646.3
NCU02075T0	Scas606.17	Scas677.4
NCU04100T0	Scas668.28
NCU03808T0	Scas721.99
NCU00629T0	Scas586.10	Scas720.72
NCU02728T0	Scas702.31
NCU00405T0	Scas591.3
NCU07404T0	Scas618.17
NCU03992T0	Scas566.10
NCU01675T0	Scas702.5
NCU09297T0	Scas659.14
NCU02380T0	Scas704.12
NCU11255T0	Scas668.18
NCU02230T0	Scas628.3
NCU07982T0	Scas717.73	Scas721.120
NCU02544T0	Scas628.13
NCU02979T0	Scas641.20
NCU03669T0	Scas642.12
NCU04221T0	Scas716.66
NCU08276T0	Scas530.1
NCU02629T0	Scas721.103	Scas592.1
NCU08828T0	Scas478.2
NCU08515T0	Scas516.6
NCU00461T0	Scas677.17
NCU02003T0	Scas705.50	Scas591.6
NCU08119T0	Scas721.36
NCU03784T0	Scas515.4
NCU08898T0	Scas721.74
NCU01318T0	Scas631.14
NCU08009T0	Scas499.2
NCU12096T0	Scas587.9
NCU03051T0	Scas713.50
NCU01164T0	Scas687.35
NCU03463T0	Scas692.26
NCU07837T0	Scas549.4
NCU02514T0	Scas445.2
NCU07281T0	Scas721.30
NCU07999T0	Scas689.28
NCU05895T0	Scas628.17
NCU04611T0	Scas705.12
NCU05239T0	Scas593.11
NCU08110T0	Scas480.6
NCU09873T0	Scas702.41
NCU04579T0	Scas647.11
NCU09700T0	Scas603.6
NCU01369T0	Scas700.23	Scas605.11
NCU03321T0	Scas649.10
NCU02207T0	Scas662.20
NCU03814T0	Scas719.5
NCU09808T0	Scas690.20
NCU04448T0	Scas721.95
NCU01612T0	Scas469.1
NCU01648T0	Scas505.2	Scas643.24
NCU09450T0	Scas701.21
NCU09118T0	Scas644.14
NCU01272T0	Scas717.40
NCU04303T0	Scas676.16
NCU05430T0	Scas691.28
NCU01643T0	Scas699.51
NCU01486T0	Scas719.7
NCU07930T0	Scas687.21
NCU01197T0	Scas678.29
NCU01479T0	Scas660.4
NCU03100T0	Scas684.12
NCU03980T0	Scas673.29
NCU07702T0	Scas681.3
NCU04439T0	Scas690.42
NCU01143T0	Scas719.38
NCU10058T0	Scas721.123	Scas717.70
NCU03650T0	Scas591.10
NCU03139T0	Scas579.10
NCU01323T0	Scas707.23
NCU09468T0	Scas692.7	Scas626.2
NCU09349T0	Scas684.29
NCU00579T0	Scas713.9	Scas718.68
NCU00481T0	Scas719.13
NCU04251T0	Scas655.10
NCU02391T0	Scas694.32	Scas671.27
NCU00261T0	Scas495.5
NCU02839T0	Scas624.9
NCU02840T0	Scas678.2
NCU08377T0	Scas669.13
NCU06484T0	Scas612.1
NCU03387T0	Scas718.31
NCU06767T0	Scas650.3
NCU05289T0	Scas721.14
NCU07712T0	Scas713.23
NCU03298T0	Scas697.40	Scas666.9
NCU02810T0	Scas610.8
NCU05029T0	Scas574.8
NCU09909T0	Scas709.61
NCU09715T0	Scas516.7	Scas705.48
NCU00712T0	Scas703.30
NCU09709T0	Scas679.10
NCU04054T0	Scas656.21
NCU04203T0	Scas686.28
NCU07554T0	Scas711.39
NCU02010T0	Scas697.41
NCU04020T0	Scas661.28
NCU01540T0	Scas625.16
NCU07839T0	Scas666.13
NCU02325T0	Scas692.35
NCU02274T0	Scas707.6
NCU09770T0	Scas710.29
NCU03071T0	Scas720.94	Scas629.0d
NCU09332T0	Scas719.80
NCU04173T0	Scas713.6
NCU04173T1	Scas713.6
NCU01187T0	Scas678.24
NCU06149T0	Scas544.7
NCU04790T0	Scas682.15
NCU05360T0	Scas716.51
NCU06308T0	Scas713.4
NCU02797T0	Scas709.66
NCU08689T0	Scas716.49
NCU01290T0	Scas488.4
NCU07156T0	Scas597.12
NCU08195T0	Scas541.5
NCU05269T0	Scas700.8	Scas721.2
NCU05269T1	Scas700.8	Scas721.2
NCU03117T0	Scas571.5
NCU00901T0	Scas706.21
NCU03482T0	Scas679.12
NCU07926T0	Scas657.9
NCU08888T0	Scas707.2
NCU10007T0	Scas630.17	Scas666.19
NCU10007T1	Scas630.17	Scas666.19
NCU01992T0	Scas582.11
NCU01470T0	Scas695.49
NCU06481T0	Scas537.1
NCU08894T0	Scas712.10
NCU08928T0	Scas625.14
NCU07451T0	Scas684.30
NCU00410T0	Scas633.3
NCU02260T0	Scas632.21
NCU02511T0	Scas694.23
NCU10042T0	Scas680.28	Scas648.3
NCU10042T1	Scas680.28	Scas648.3
NCU11271T0	Scas593.5
NCU03797T0	Scas464.3
NCU07378T0	Scas707.3
NCU04104T0	Scas712.14
NCU07567T0	Scas684.15
NCU01431T0	Scas706.38
NCU04230T0	Scas701.6
NCU05526T0	Scas701.35	Scas704.3
NCU04380T0	Scas665.5	Scas696.15
NCU03929T0	Scas665.5	Scas696.15
NCU04636T0	Scas483.1
NCU04414T0	Scas658.2
NCU03200T0	Scas703.5
NCU05041T0	Scas528.4
NCU07690T0	Scas524.2
NCU03804T0	Scas571.6	Scas719.55
NCU06843T0	Scas648.15
NCU00430T0	Scas713.57
NCU01756T0	Scas673.28
NCU09076T0	Scas623.5
NCU01439T0	Scas701.20	Scas704.15
NCU10008T0	Scas659.20
NCU03966T0	Scas539.1	Scas556.7
NCU04766T0	Scas720.101
NCU01692T0	Scas474.7
NCU04449T0	Scas607.15
NCU00668T0	Scas683.27
NCU06075T0	Scas525.4	Scas445.3
NCU06075T1	Scas525.4	Scas445.3
NCU02407T0	Scas656.12
NCU00824T0	Scas589.2
NCU01249T0	Scas655.7	Scas677.14
NCU00477T0	Scas684.21
NCU02036T0	Scas719.53
NCU03263T0	Scas703.33
NCU01843T0	Scas342.1
NCU04077T0	Scas565.5
NCU00681T0	Scas716.25
NCU02515T0	Scas638.20
NCU08325T0	Scas626.1	Scas692.8
NCU00656T0	Scas679.16
NCU07171T0	Scas713.21d
NCU03479T0	Scas590.3
NCU07024T0	Scas713.38
NCU10397T0	Scas706.36
NCU00920T0	Scas568.3
NCU05363T0	Scas621.12
NCU05278T0	Scas709.53
NCU02657T0	Scas587.3	Scas706.51
NCU00459T0	Scas691.35
NCU03415T0	Scas701.14	Scas663.4
NCU03857T0	Scas472.6
NCU04749T0	Scas546.2
NCU01255T0	Scas605.17
NCU01652T0	Scas621.18
NCU03748T0	Scas629.27
NCU03608T0	Scas670.17
NCU03076T0	Scas690.41
NCU02701T0	Scas713.13
NCU02669T0	Scas710.27
NCU00043T0	Scas627.11
NCU07153T0	Scas687.16
NCU06942T0	Scas631.20
NCU04117T0	Scas587.8
NCU05995T0	Scas622.1
NCU09866T0	Scas668.21
NCU08309T0	Scas669.7
NCU02011T0	Scas702.11
NCU06652T0	Scas537.6
NCU02906T0	Scas489.1
NCU01195T0	Scas572.8
NCU07330T0	Scas681.7	Scas693.4
NCU02546T0	Scas616.2
NCU01119T0	Scas686.3
NCU08663T0	Scas680.32
NCU03359T0	Scas672.11
NCU11961T0	Scas549.7
NCU04736T0	Scas297.1
NCU05154T0	Scas297.1
NCU09741T0	Scas690.29	Scas678.18
NCU03737T0	Scas586.8
NCU03219T0	Scas706.10
NCU07367T0	Scas650.18
NCU09111T0	Scas706.12	Scas657.19	Scas685.6
NCU06626T0	Scas718.12
NCU01443T0	Scas661.14
NCU04768T0	Scas619.12
NCU00389T0	Scas492.2
NCU00770T0	Scas622.2
NCU03922T0	Scas626.13
NCU02632T0	Scas716.15
NCU09377T0	Scas627.9	Scas710.33
NCU09377T1	Scas627.9	Scas710.33
NCU04166T0	Scas597.10
NCU03396T0	Scas665.12
NCU00406T0	Scas598.6
NCU11202T0	Scas706.14
NCU11384T0	Scas500.2
NCU11384T1	Scas500.2
NCU00453T0	Scas717.59
NCU06189T0	Scas721.76
NCU11188T0	Scas718.84
NCU11965T0	Scas718.69
NCU00680T0	Scas602.3
NCU08341T0	Scas615.9
NCU07872T0	Scas651.3
NCU09894T0	Scas718.28
NCU07914T0	Scas628.14	Scas694.38
NCU07296T0	Scas654.12
NCU01701T0	Scas693.6
NCU06187T0	Scas670.12
NCU01809T0	Scas543.4
NCU01985T0	Scas647.2
NCU03339T0	Scas664.2
NCU04799T0	Scas576.7
NCU09793T0	Scas712.5
NCU00714T0	Scas699.31
NCU09443T0	Scas695.24
NCU06986T0	Scas696.29
NCU08776T0	Scas696.29
NCU04216T0	Scas574.7
NCU11027T0	Scas502.3
NCU00936T0	Scas716.63
NCU00447T0	Scas627.19
NCU06284T0	Scas689.32
NCU01589T0	Scas674.1
NCU00671T0	Scas689.6
NCU08162T0	Scas607.13
NCU02044T0	Scas593.13
NCU07489T0	Scas641.1
NCU06441T0	Scas701.24	Scas691.40
NCU06630T0	Scas624.2	Scas701.38
NCU00112T0	Scas604.7
NCU00793T0	Scas512.4
NCU06508T0	Scas604.6
NCU06457T0	Scas607.14
NCU00202T0	Scas719.52
NCU03657T1	Scas638.2
NCU03657T0	Scas638.2
NCU00122T0	Scas714.4
NCU03786T0	Scas643.9
NCU07011T0	Scas719.30
NCU11664T0	Scas694.42
NCU11170T0	Scas712.16
NCU09071T0	Scas705.23	Scas716.33
NCU11213T0	Scas683.36	Scas719.2
NCU01503T0	Scas719.11
NCU09488T0	Scas645.23
NCU01234T0	Scas661.12
NCU07420T0	Scas661.12
NCU08020T0	Scas578.2
NCU06666T0	Scas651.9
NCU06394T0	Scas694.25
NCU10381T0	Scas652.2
NCU03235T0	Scas564.3
NCU04433T0	Scas564.3
NCU07710T0	Scas719.84
NCU09688T0	Scas614.17
NCU09516T0	Scas721.100
NCU05288T0	Scas710.12
NCU09721T0	Scas721.114
NCU07732T0	Scas665.18
NCU07732T1	Scas665.18
NCU00200T0	Scas695.19
NCU02611T0	Scas705.22
NCU04856T0	Scas672.20
NCU04856T1	Scas672.20
NCU06724T0	Scas672.20
NCU02233T0	Scas717.31
NCU06449T0	Scas582.2	Scas536.7
NCU03425T0	Scas720.82
NCU05095T0	Scas707.14
NCU08935T0	Scas686.23
NCU07440T0	Scas562.1
NCU08897T0	Scas258.1
NCU07280T0	Scas721.124	Scas717.69
NCU02680T0	Scas721.3
NCU06482T0	Scas681.10
NCU06738T0	Scas701.45
NCU08021T0	Scas707.11
NCU04410T0	Scas711.14
NCU00081T0	Scas679.21
NCU03894T0	Scas668.22
NCU07070T0	Scas590.4
NCU00789T0	Scas679.15
NCU03273T0	Scas601.9
NCU06943T0	Scas537.7
NCU07887T0	Scas644.5
NCU07001T0	Scas706.43
NCU09219T0	Scas693.37
NCU02639T0	Scas713.14
NCU02639T1	Scas713.14
NCU11685T0	Scas688.14
NCU00794T0	Scas720.95
NCU01525T0	Scas601.7
NCU02416T0	Scas699.18
NCU02717T0	Scas713.42
NCU02571T0	Scas568.12
NCU06761T0	Scas678.28
NCU07442T0	Scas690.26
NCU02542T1	Scas712.3	Scas687.2
NCU02542T0	Scas712.3	Scas687.2
NCU08998T1	Scas575.13
NCU08998T0	Scas575.13
NCU08272T0	Scas571.2
NCU05642T0	Scas706.18
NCU10847T0	Scas645.12
NCU03141T0	Scas611.1	Scas685.3	Scas644.8
NCU03194T0	Scas714.16
NCU08216T0	Scas648.4
NCU05782T0	Scas720.17
NCU04566T0	Scas660.28
NCU09191T0	Scas707.29
NCU02066T0	Scas605.13
NCU06240T0	Scas690.13	Scas651.18
NCU02422T0	Scas624.15
NCU05420T0	Scas669.19
NCU01912T0	Scas710.1
NCU04176T0	Scas442.2
NCU11273T0	Scas620.6
NCU06914T0	Scas672.18
NCU07334T0	Scas630.20	Scas593.8	Scas495.2
NCU05301T0	Scas627.16	Scas710.20
NCU00194T0	Scas719.58
NCU11204T0	Scas576.0d
NCU09789T0	Scas606.5
NCU08373T0	Scas716.45
NCU09230T0	Scas717.75
NCU01333T0	Scas702.12
NCU01502T0	Scas701.22
NCU08024T0	Scas608.1
NCU01183T0	Scas507.3
NCU06722T0	Scas502.4
NCU06270T0	Scas688.21
NCU03257T0	Scas705.1
NCU11642T0	Scas705.1
NCU03961T0	Scas575.6
NCU04754T0	Scas719.78
NCU05168T0	Scas706.36d	Scas706.37	Scas377.2
NCU01160T0	Scas699.49
NCU07530T0	Scas635.8
NCU09347T0	Scas651.11
NCU03973T0	Scas681.2	Scas693.9
NCU06727T0	Scas591.12
NCU00925T0	Scas716.22
NCU01797T0	Scas629.16	Scas720.103
NCU07807T0	Scas641.27
NCU07807T1	Scas641.27
NCU04814T0	Scas600.3
NCU03498T0	Scas660.40
NCU05985T0	Scas697.50
NCU08730T0	Scas594.10
NCU09202T0	Scas653.33
NCU08382T0	Scas640.8
NCU04005T0	Scas654.17	Scas697.12
NCU00927T0	Scas715.5
NCU05129T0	Scas609.15
NCU02202T0	Scas584.8
NCU10747T0	Scas684.5
NCU11544T1	Scas720.24	Scas690.12
NCU11544T0	Scas720.24	Scas690.12
NCU05548T0	Scas597.13
NCU05454T0	Scas698.8
NCU09817T0	Scas661.24
NCU05198T0	Scas460.3
NCU05218T0	Scas640.2
NCU02689T0	Scas553.3
NCU01480T0	Scas706.42
NCU11409T0	Scas639.17
NCU02357T0	Scas407.2
NCU05259T0	Scas563.6
NCU01939T0	Scas719.71
NCU06672T0	Scas680.31
NCU06541T0	Scas697.48
NCU07407T0	Scas697.27
NCU11168T0	Scas703.36
NCU10262T0	Scas479.1	Scas507.1	Scas520.2
NCU05830T0	Scas479.1	Scas507.1	Scas520.2
NCU03509T0	Scas479.1	Scas507.1	Scas520.2
NCU02397T0	Scas500.3	Scas647.19	Scas672.10	Scas623.10
NCU01747T0	Scas700.13
NCU09477T0	Scas718.24	Scas667.4
NCU04504T0	Scas588.3
NCU02393T0	Scas710.28
NCU02393T1	Scas710.28
NCU02741T0	Scas609.10
NCU01745T0	Scas707.27
NCU09757T0	Scas653.19
NCU02063T0	Scas721.116
NCU10276T0	Scas486.2
NCU02624T0	Scas699.20
NCU02438T0	Scas693.29
NCU06306T0	Scas520.5
NCU06842T0	Scas705.55
NCU03347T0	Scas711.52
NCU08997T0	Scas721.52
NCU02208T0	Scas663.15
NCU11296T0	Scas599.11
NCU00480T0	Scas634.14
NCU02549T0	Scas679.2
NCU03137T0	Scas669.5
NCU03004T0	Scas686.22
NCU07697T0	Scas714.26
NCU02771T0	Scas569.6
NCU08983T0	Scas668.29
NCU09610T0	Scas657.6
NCU05418T0	Scas584.2
NCU03783T0	Scas678.3
NCU05600T0	Scas700.12
NCU05204T0	Scas704.2
NCU05169T0	Scas721.54
NCU09438T0	Scas631.4
NCU00488T0	Scas548.7
NCU06847T0	Scas604.8
NCU08352T0	Scas580.1	Scas658.14
NCU00673T0	Scas657.11
NCU04035T0	Scas702.16
NCU07955T0	Scas703.16
NCU03661T0	Scas491.6
NCU05644T0	Scas684.33
NCU00468T0	Scas605.2
NCU04485T0	Scas676.1
NCU06179T0	Scas628.9
NCU08503T0	Scas671.21
NCU01022T0	Scas671.13
NCU06923T0	Scas679.9
NCU08825T0	Scas720.7
NCU00896T0	Scas695.18	Scas673.16
NCU08297T0	Scas604.11
NCU08297T1	Scas604.11
NCU03561T0	Scas562.12
NCU04615T0	Scas698.14
NCU01013T0	Scas575.11
NCU03823T0	Scas469.2
NCU00163T0	Scas698.33
NCU09711T0	Scas606.14
NCU02112T0	Scas693.22
NCU08909T0	Scas514.2
NCU08471T0	Scas645.22
NCU08115T0	Scas720.102
NCU00188T0	Scas707.34
NCU00040T0	Scas718.32
NCU05785T0	Scas556.5
NCU01036T0	Scas556.5
NCU01689T0	Scas696.9
NCU07854T0	Scas609.12
NCU02954T0	Scas671.15
NCU04259T0	Scas573.5
NCU11397T0	Scas680.13	Scas623.4
NCU02591T0	Scas611.7
NCU02619T0	Scas719.23
NCU03702T0	Scas718.74
NCU01728T1	Scas671.25
NCU01728T0	Scas671.25
NCU04306T0	Scas672.6
NCU04118T0	Scas715.44
NCU09318T0	Scas709.5
NCU02696T0	Scas515.2
NCU09545T0	Scas568.15
NCU01528T0	Scas635.13	Scas617.8	Scas687.1
NCU04277T0	Scas688.20
NCU06418T0	Scas645.10
NCU02032T0	Scas641.25	Scas709.48	Scas696.5
NCU06249T0	Scas643.20	Scas548.6
NCU04610T0	Scas686.5
NCU00775T0	Scas671.18d
NCU11353T0	Scas617.5
NCU00692T0	Scas686.12
NCU03118T0	Scas628.5
NCU03979T0	Scas589.11
NCU03757T0	Scas661.2
NCU03795T0	Scas714.1
NCU12076T0	Scas715.21
NCU01512T0	Scas667.14
NCU06192T0	Scas465.2
NCU08118T0	Scas695.34
NCU09778T0	Scas721.46
NCU03066T0	Scas577.6
NCU01175T0	Scas689.21
NCU00951T0	Scas716.57
NCU04637T0	Scas632.15
NCU02409T0	Scas719.9
NCU07941T0	Scas721.105
NCU02978T0	Scas702.14
NCU11795T0	Scas646.8
NCU07659T0	Scas694.10
NCU03836T0	Scas603.2
NCU01644T0	Scas683.38
NCU04281T0	Scas695.15
NCU04743T0	Scas718.15
NCU09101T0	Scas686.21
NCU06005T0	Scas622.6
NCU10762T0	Scas597.7
NCU08002T0	Scas714.50
NCU01754T0	Scas572.1	Scas718.58	Scas633.2
NCU01754T1	Scas572.1	Scas718.58	Scas633.2
NCU02476T0	Scas572.1	Scas718.58	Scas633.2
NCU00413T0	Scas565.7	Scas673.7
NCU06205T0	Scas630.6	Scas629.12
NCU02578T0	Scas405.1
NCU10018T0	Scas711.22
NCU10776T0	Scas717.64
NCU08180T0	Scas701.44	Scas624.5
NCU04963T0	Scas701.44	Scas624.5
NCU02582T0	Scas701.44	Scas624.5
NCU04059T0	Scas702.39	Scas698.12
NCU08023T0	Scas583.8	Scas628.25
NCU01595T0	Scas659.9
NCU03713T0	Scas608.7
NCU02296T0	Scas630.19
NCU01433T0	Scas676.14
NCU07986T0	Scas693.2
NCU11190T0	Scas696.19
NCU07414T0	Scas694.20
NCU03246T0	Scas607.16	Scas697.6
NCU07082T0	Scas347.3
NCU06563T0	Scas629.1
NCU11381T0	Scas629.11
NCU08563T0	Scas704.40
NCU03124T0	Scas704.50
NCU06970T0	Scas709.67
NCU04041T0	Scas633.4
NCU05622T0	Scas675.18
NCU01633T0	Scas541.7	Scas658.23	Scas658.24	Scas541.6	Scas712.1	Scas552.2	Scas687.4	Scas550.9	Scas509.2	Scas657.20	Scas715.50	Scas685.5	Scas455.2	Scas628.7	Scas634.16
NCU09642T0	Scas681.23
NCU02795T0	Scas710.36
NCU04331T0	Scas700.42
NCU08301T0	Scas555.5
NCU09106T0	Scas548.4
NCU02181T0	Scas703.7	Scas719.79
NCU00424T0	Scas717.11
NCU05410T0	Scas589.9
NCU06929T0	Scas356.1
NCU03606T0	Scas670.20
NCU05777T0	Scas718.49
NCU10468T0	Scas660.35
NCU00428T0	Scas530.3
NCU04252T0	Scas679.11
NCU08045T0	Scas648.1
NCU05620T0	Scas707.25
NCU06215T0	Scas711.50
NCU00631T0	Scas674.12d
NCU06216T0	Scas646.13
NCU09432T0	Scas715.35
NCU01642T0	Scas710.46	Scas633.6
NCU07309T0	Scas491.2
NCU00649T0	Scas605.15	Scas700.48
NCU07408T0	Scas554.8
NCU07408T1	Scas554.8
NCU01271T0	Scas513.1
NCU00106T0	Scas588.14	Scas690.36
NCU01157T0	Scas603.16
NCU05650T0	Scas510.3
NCU00336T0	Scas711.13
NCU07076T0	Scas506.1
NCU06618T0	Scas642.14
NCU07068T0	Scas711.26
NCU04747T0	Scas693.17	Scas564.7
NCU00565T0	Scas605.6
NCU00823T0	Scas681.31
NCU01269T0	Scas670.21
NCU11408T0	Scas696.41
NCU01377T0	Scas685.10
NCU03637T0	Scas691.24
NCU03006T0	Scas714.57
NCU03258T0	Scas668.30	Scas717.22
NCU07720T0	Scas688.11
NCU00755T0	Scas688.11
NCU01412T0	Scas663.3
NCU00021T0	Scas709.56
NCU00436T0	Scas721.13
NCU03310T0	Scas595.7
NCU07458T0	Scas657.12
NCU07459T0	Scas718.65	Scas661.3
NCU04442T0	Scas522.5
NCU04899T0	Scas649.6
NCU08291T0	Scas526.5	Scas296.2
NCU02109T0	Scas613.7
NCU02406T0	Scas639.9
NCU02556T0	Scas684.19
NCU00591T0	Scas721.40
NCU05270T0	Scas449.4
NCU03779T0	Scas703.35
NCU02234T0	Scas711.25
NCU06032T0	Scas718.62
NCU00602T0	Scas615.3
NCU04335T0	Scas692.24
NCU09407T0	Scas698.22	Scas702.34
NCU03526T0	Scas632.17
NCU01227T0	Scas714.31
NCU06355T0	Scas714.45
NCU10733T0	Scas720.4
NCU02400T0	Scas605.7	Scas700.20
NCU09882T0	Scas605.7	Scas700.20
NCU00959T0	Scas622.3
NCU05901T0	Scas654.1
NCU06194T0	Scas402.1
NCU03628T0	Scas679.28
NCU02729T0	Scas715.22
NCU02778T0	Scas719.70
NCU09065T0	Scas643.11
NCU01546T0	Scas569.3
NCU05884T0	Scas630.25	Scas683.23
NCU01831T0	Scas590.9
NCU02415T0	Scas671.26
NCU03515T0	Scas695.46
NCU00095T0	Scas589.5
NCU01547T0	Scas653.24
NCU00554T0	Scas682.32
NCU05254T0	Scas513.3
NCU11185T0	Scas691.17
NCU01162T0	Scas643.6
NCU07253T0	Scas643.6
NCU10987T0	Scas594.8
NCU04652T0	Scas690.18
NCU10467T0	Scas472.7
NCU05810T0	Scas592.4	Scas721.115
NCU04581T0	Scas676.12
NCU04507T0	Scas695.27
NCU09598T0	Scas464.3d
NCU07755T0	Scas659.23
NCU09521T0	Scas684.7
NCU02806T0	Scas681.11	Scas636.19
NCU08277T0	Scas479.2	Scas617.9
NCU07393T0	Scas624.14	Scas266.1
NCU06520T0	Scas603.13
NCU02650T0	Scas624.13	Scas272.2
NCU09269T0	Scas586.6
NCU09269T1	Scas586.6
NCU07165T0	Scas572.5
NCU03357T0	Scas701.40
NCU08968T0	Scas486.3
NCU04817T0	Scas710.16
NCU02402T0	Scas719.6
NCU03395T0	Scas719.63
NCU06402T0	Scas683.18	Scas683.35d
NCU06402T1	Scas683.18	Scas683.35d
NCU07495T0	Scas716.38	Scas705.29	Scas305.1
NCU06868T0	Scas580.9
NCU03690T0	Scas716.75
NCU09004T0	Scas602.5
NCU09437T0	Scas716.35
NCU07754T0	Scas670.14
NCU04942T0	Scas670.14
NCU10675T0	Scas670.14
NCU10053T0	Scas698.28
NCU02564T0	Scas668.7
NCU03380T0	Scas656.6
NCU07041T0	Scas642.16
NCU04780T0	Scas712.40
NCU09309T0	Scas705.32
NCU02420T0	Scas664.16	Scas308.1
NCU01786T0	Scas713.18
NCU01270T0	Scas713.18
NCU00892T0	Scas640.5
NCU03129T0	Scas559.8
NCU09227T0	Scas341.1
NCU06436T0	Scas720.91
NCU04460T0	Scas593.6	Scas522.4
NCU01452T0	Scas703.42	Scas547.4
NCU03079T0	Scas645.3
NCU05267T0	Scas584.6
NCU02148T0	Scas721.109
NCU07021T0	Scas711.19
NCU03935T0	Scas703.11
NCU09208T0	Scas656.15
NCU05927T0	Scas524.10
NCU06232T0	Scas488.1
NCU04837T0	Scas640.25
NCU04481T0	Scas714.52
NCU07023T0	Scas713.39
NCU08895T0	Scas714.44
NCU05516T0	Scas624.8
NCU06781T0	Scas653.32
NCU06231T0	Scas590.11
NCU02136T0	Scas670.18	Scas683.9
NCU03759T0	Scas620.7
NCU07558T0	Scas482.2
NCU05390T0	Scas673.17
NCU04241T0	Scas698.31
NCU11426T0	Scas595.9
NCU01702T0	Scas602.2
NCU05422T0	Scas594.2
NCU01776T0	Scas721.102
NCU08507T0	Scas399.1
NCU09223T0	Scas642.4	Scas685.20
NCU02687T0	Scas673.25
NCU05232T0	Scas590.14
NCU06183T0	Scas600.10
NCU04185T0	Scas623.11
NCU03888T0	Scas697.9	Scas607.11
NCU02387T0	Scas541.2
NCU08027T0	Scas577.7
NCU02803T0	Scas721.65
NCU09212T0	Scas573.10	Scas618.15
NCU04288T0	Scas510.5
NCU01916T0	Scas721.27
NCU06428T0	Scas640.3
NCU06780T0	Scas444.3
NCU03234T0	Scas688.32
NCU11302T0	Scas658.10
NCU01178T0	Scas702.6
NCU04355T0	Scas711.20
NCU05939T0	Scas707.22
NCU00754T0	Scas676.25	Scas712.56
NCU03954T0	Scas674.16
NCU03954T1	Scas674.16
NCU06202T0	Scas671.16	Scas601.6
NCU04796T0	Scas702.44
NCU09646T0	Scas702.44
NCU05680T0	Scas695.3	Scas671.7
NCU01654T0	Scas614.7
NCU04121T0	Scas672.15
NCU07075T0	Scas701.31
NCU00575T0	Scas642.3	Scas685.18
NCU08687T0	Scas522.6	Scas593.7
NCU01438T0	Scas420.2
NCU04378T0	Scas566.8
NCU05206T0	Scas610.14
NCU06764T0	Scas692.2
NCU10314T0	Scas688.5
NCU11179T0	Scas600.5	Scas680.19
NCU06440T0	Scas717.29
NCU09537T0	Scas718.87
NCU03846T0	Scas713.26	Scas633.25
NCU03846T1	Scas713.26	Scas633.25
NCU04779T0	Scas622.7
NCU06171T0	Scas577.1
NCU00605T0	Scas489.3
NCU07395T0	Scas542.6
NCU05295T0	Scas680.30
NCU03826T0	Scas567.11	Scas649.9
NCU06182T0	Scas477.5
NCU06099T0	Scas670.15
NCU08008T0	Scas654.29
NCU07465T0	Scas715.45
NCU06694T0	Scas670.4	Scas683.28
NCU02464T0	Scas695.20
NCU05686T0	Scas608.5
NCU04063T0	Scas674.20
NCU03492T0	Scas696.36
NCU08370T0	Scas687.12
NCU00587T0	Scas582.1
NCU00396T0	Scas695.40
NCU06047T0	Scas563.4
NCU08706T0	Scas606.7
NCU01767T0	Scas662.27
NCU03231T0	Scas714.13
NCU05971T0	Scas701.18
NCU09745T0	Scas692.20
NCU04192T0	Scas616.7
NCU05634T0	Scas598.7
NCU07779T0	Scas548.2
NCU09116T0	Scas712.48
NCU02256T0	Scas674.4
NCU00008T0	Scas717.23	Scas668.20
NCU00227T0	Scas692.27
NCU03876T0	Scas680.11
NCU08035T0	Scas570.10
NCU07412T0	Scas720.49
NCU11457T0	Scas714.43
NCU01666T0	Scas637.4
NCU02635T0	Scas567.10	Scas721.53
NCU06198T0	Scas712.25	Scas687.25
NCU00030T0	Scas685.33
NCU01256T0	Scas655.9
NCU07266T0	Scas573.7
NCU06336T0	Scas693.15
NCU09816T0	Scas698.35
NCU01266T0	Scas468.3
NCU00366T0	Scas672.25
NCU03312T0	Scas649.26
NCU06756T0	Scas549.3
NCU03108T0	Scas719.67
NCU06091T0	Scas676.8
NCU08561T0	Scas691.4
NCU08326T0	Scas717.20
NCU11266T0	Scas625.20	Scas720.78
NCU05224T0	Scas625.15
NCU03267T0	Scas608.6	Scas709.22
NCU00056T0	Scas715.48
NCU05994T0	Scas540.3
NCU02232T0	Scas717.32
NCU11288T0	Scas681.29
NCU06717T0	Scas613.4
NCU03897T0	Scas711.36
NCU11705T0	Scas662.24
NCU00489T0	Scas417.2	Scas82.1
NCU04606T0	Scas661.22
NCU04800T0	Scas669.12
NCU03217T0	Scas705.11
NCU02305T0	Scas718.82
NCU08427T0	Scas598.13
NCU04459T0	Scas717.53
NCU01210T0	Scas629.3
NCU06714T0	Scas629.3
NCU03154T0	Scas685.29
NCU02276T0	Scas718.29
NCU00065T0	Scas703.24
NCU08333T0	Scas695.16
NCU11324T0	Scas705.38
NCU08578T0	Scas700.32	Scas640.10
NCU03652T0	Scas573.9
NCU07620T0	Scas689.11
NCU02616T0	Scas469.3
NCU00981T0	Scas627.1
NCU00522T0	Scas658.5
NCU06550T0	Scas685.2
NCU09064T0	Scas616.10
NCU01388T0	Scas721.33
NCU08964T0	Scas519.5
NCU11129T0	Scas651.24
NCU01174T0	Scas680.35
NCU00963T0	Scas702.25
NCU02428T0	Scas706.46
NCU00742T0	Scas718.89	Scas713.15
NCU06207T0	Scas656.16
NCU06264T0	Scas659.17
NCU09696T0	Scas460.5
NCU04136T0	Scas721.32
NCU02580T0	Scas608.10	Scas709.19
NCU00294T0	Scas706.4
NCU04243T0	Scas694.7
NCU09673T0	Scas713.19
NCU07691T0	Scas613.14	Scas669.14
NCU00037T0	Scas585.8
NCU04354T0	Scas646.7
NCU08036T0	Scas570.11
NCU00891T0	Scas475.2
NCU03764T0	Scas692.29
NCU07058T0	Scas692.1
NCU00337T0	Scas690.44
NCU05523T0	Scas700.52
NCU07884T0	Scas721.129
NCU05492T0	Scas692.14	Scas696.43	Scas551.4
NCU06846T0	Scas637.9	Scas581.6
NCU02082T0	Scas588.13
NCU03009T0	Scas612.14
NCU03055T0	Scas721.63
NCU07509T0	Scas631.18
NCU01816T0	Scas630.21
NCU01550T0	Scas721.82
NCU02052T0	Scas675.14
NCU04770T0	Scas555.3
NCU03937T0	Scas650.28
NCU02757T0	Scas714.51
NCU08468T0	Scas670.31
NCU07580T0	Scas568.9
NCU07814T0	Scas709.43
NCU00589T0	Scas675.23
NCU03092T0	Scas621.10
NCU02536T0	Scas712.39
NCU06769T0	Scas667.12
NCU09123T0	Scas618.8	Scas201.1
NCU01820T0	Scas365.2
NCU02263T0	Scas717.10
NCU06110T0	Scas647.10
NCU06110T1	Scas647.10
NCU06110T2	Scas647.10
NCU06419T0	Scas640.16	Scas700.35
NCU01564T0	Scas578.3
NCU01524T0	Scas710.49
NCU01481T0	Scas719.50
NCU02533T0	Scas705.24
NCU03393T0	Scas647.21	Scas450.3
NCU00213T0	Scas599.5
NCU03936T0	Scas562.10
NCU04646T0	Scas625.9
NCU09258T0	Scas644.15
NCU07724T0	Scas711.11
NCU11297T0	Scas721.47
NCU06371T0	Scas568.11
NCU03166T0	Scas718.70
NCU08605T0	Scas714.48
NCU04783T0	Scas674.22
NCU02996T0	Scas717.56
NCU05942T0	Scas712.57
NCU08384T0	Scas688.12
NCU01919T0	Scas618.5
NCU02829T0	Scas716.68
NCU07868T0	Scas621.13	Scas527.4
NCU08502T0	Scas664.3	Scas721.16
NCU03695T0	Scas654.3
NCU04647T0	Scas640.6
NCU04368T0	Scas702.19
NCU06360T0	Scas671.33
NCU00414T0	Scas691.22
NCU01821T0	Scas707.5
NCU01242T0	Scas674.18	Scas544.3
NCU02585T0	Scas700.6
NCU10652T0	Scas676.2
NCU09320T0	Scas715.47
NCU10272T0	Scas711.53
NCU00155T0	Scas662.8
NCU03304T0	Scas609.11
NCU00665T0	Scas703.8
NCU00520T0	Scas715.28
NCU04150T0	Scas663.2
NCU08280T0	Scas620.10
NCU07829T0	Scas720.19
NCU00232T0	Scas702.29
NCU03597T0	Scas667.9
NCU07002T0	Scas654.27
NCU03440T0	Scas667.11
NCU04784T0	Scas560.5	Scas649.22
NCU03853T0	Scas416.2
NCU01695T0	Scas706.22
NCU04316T0	Scas712.47
NCU02781T0	Scas652.7
NCU02554T0	Scas670.26
NCU03229T0	Scas673.4
NCU06882T0	Scas675.30
NCU09552T0	Scas706.40
NCU06500T0	Scas604.15	Scas621.1
NCU06684T0	Scas537.5
NCU06052T0	Scas709.3
NCU11744T0	Scas597.11
NCU00493T0	Scas687.8
NCU00913T0	Scas711.29
NCU01758T0	Scas706.6
NCU11379T0	Scas633.24
NCU06089T0	Scas699.35	Scas538.6
NCU00230T0	Scas703.47
NCU04201T0	Scas700.25	Scas704.39
NCU04015T0	Scas699.16
NCU04110T0	Scas713.41
NCU04514T0	Scas637.15	Scas598.10
NCU11489T0	Scas705.15	Scas716.18d
NCU03503T0	Scas720.54
NCU00660T0	Scas684.25
NCU04797T0	Scas275.1
NCU02497T0	Scas657.14
NCU04535T0	Scas647.18
NCU08762T0	Scas581.12
NCU07188T0	Scas667.7
NCU11453T0	Scas700.49
NCU04815T0	Scas625.13
NCU04337T0	Scas658.22
NCU11251T0	Scas631.17
NCU06454T0	Scas721.96
NCU11169T0	Scas695.30
NCU09475T0	Scas691.30	Scas610.11
NCU00108T0	Scas627.7
NCU02493T0	Scas663.14
NCU02226T0	Scas705.16
NCU05196T0	Scas707.19
NCU08278T0	Scas669.6
NCU00395T0	Scas715.26	Scas537.2
NCU01069T0	Scas628.10
NCU06217T0	Scas316.1
NCU03441T0	Scas677.32	Scas607.8
NCU03981T0	Scas702.22
NCU03981T1	Scas702.22
NCU04737T0	Scas713.27	Scas633.22
NCU07849T0	Scas713.10
NCU07849T1	Scas713.10
NCU01795T0	Scas578.9
NCU00466T0	Scas643.12
NCU02147T0	Scas569.7
NCU03317T0	Scas246.1
NCU02425T0	Scas671.23
NCU08477T0	Scas713.5
NCU01429T0	Scas586.4
NCU10044T0	Scas721.133
NCU03369T0	Scas380.0d	Scas674.5d
NCU03188T0	Scas626.15
NCU01484T0	Scas610.4	Scas691.36
NCU03145T0	Scas665.7	Scas696.11
NCU02658T0	Scas679.13
NCU04407T0	Scas635.6
NCU07550T0	Scas569.11
NCU06870T0	Scas684.22
NCU01221T0	Scas662.11	Scas694.12
NCU07988T0	Scas554.5
NCU08218T0	Scas538.8
NCU11173T0	Scas690.4
NCU01446T0	Scas654.23	Scas697.19
NCU04111T0	Scas670.10
NCU04430T0	Scas675.22
NCU07757T0	Scas652.5
NCU06726T0	Scas695.42
NCU08500T0	Scas599.15	Scas609.4
NCU01980T0	Scas568.10
NCU02224T0	Scas691.25
NCU06009T0	Scas664.5	Scas568.7	Scas633.21	Scas687.3	Scas550.2	Scas719.39	Scas524.1
NCU08340T0	Scas624.4	Scas701.42
NCU08340T1	Scas624.4	Scas701.42
NCU04600T0	Scas609.16	Scas715.12
NCU08378T0	Scas609.9	Scas715.2
NCU09733T0	Scas633.11	Scas696.12
NCU01613T0	Scas718.86
NCU08499T0	Scas699.8
NCU00950T0	Scas625.17
NCU02005T0	Scas610.2
NCU06534T0	Scas696.17
NCU09896T0	Scas668.27
NCU02743T0	Scas557.6
NCU02543T0	Scas583.13
NCU01464T0	Scas697.16
NCU00777T0	Scas720.77
NCU07071T0	Scas582.12
NCU06191T0	Scas643.22
NCU04755T0	Scas720.13
NCU02295T0	Scas679.27	Scas596.3
NCU00690T0	Scas606.4
NCU04479T0	Scas570.9
NCU02727T0	Scas661.10
NCU04503T0	Scas588.4
NCU04323T0	Scas719.42
NCU02430T0	Scas703.21
NCU05093T0	Scas703.21
NCU01949T0	Scas721.25	Scas664.10
NCU00931T0	Scas633.28
NCU02966T0	Scas700.27
NCU07719T0	Scas700.21
NCU02282T0	Scas629.22	Scas599.6
NCU05513T0	Scas652.20
NCU06779T0	Scas694.43
NCU09535T0	Scas699.22
NCU10895T0	Scas707.28
NCU04013T1	Scas717.74
NCU04013T0	Scas717.74
NCU03269T0	Scas700.26
NCU07722T0	Scas655.21
NCU09311T0	Scas686.1
NCU11676T0	Scas635.7	Scas598.1
NCU00440T0	Scas605.18
NCU03972T0	Scas705.27
NCU05079T0	Scas702.37
NCU08738T0	Scas702.37
NCU01435T0	Scas610.7
NCU03352T0	Scas700.40
NCU06866T0	Scas628.24
NCU04040T0	Scas718.46
NCU10061T0	Scas638.13
NCU08595T0	Scas698.30
NCU11399T0	Scas714.36
NCU02423T0	Scas379.2	Scas582.7
NCU00501T0	Scas676.15
NCU01667T0	Scas711.32
NCU08385T0	Scas559.7
NCU04452T0	Scas645.13	Scas567.2	Scas680.24	Scas719.40	Scas665.24	Scas650.24	Scas707.35	Scas720.62
NCU08380T1	Scas688.26	Scas659.8
NCU08380T0	Scas688.26	Scas659.8
NCU03659T0	Scas613.13
NCU08959T0	Scas614.16
NCU10292T0	Scas562.6
NCU08004T0	Scas681.22
NCU10155T0	Scas631.19
NCU12124T0	Scas576.3
NCU09313T0	Scas679.4
NCU09930T0	Scas706.27
NCU00944T0	Scas709.20
NCU01523T0	Scas712.41
NCU06569T0	Scas645.6
NCU05427T0	Scas686.26
NCU11651T0	Scas605.10
NCU11102T0	Scas692.34
NCU03116T0	Scas458.5
NCU06057T0	Scas647.6
NCU03855T0	Scas704.47
NCU08022T0	Scas681.20
NCU03732T0	Scas488.3	Scas695.14
NCU11234T0	Scas707.49
NCU01596T0	Scas613.1
NCU06659T0	Scas181.1d
NCU07774T0	Scas645.2
NCU03297T0	Scas689.33
NCU03297T1	Scas689.33
NCU06999T0	Scas584.9	Scas646.12
NCU01084T0	Scas522.3
NCU03963T0	Scas659.6
NCU03711T0	Scas674.5
NCU02509T0	Scas705.33
NCU04124T0	Scas689.14
NCU07263T0	Scas697.47
NCU07668T0	Scas583.5
NCU06341T0	Scas583.5
NCU09892T0	Scas500.4
NCU09594T0	Scas699.24
NCU07498T0	Scas645.8
NCU03241T0	Scas703.31	Scas719.66
NCU09117T0	Scas441.2	Scas507.2
NCU02289T0	Scas635.14
NCU03018T0	Scas711.46
NCU06271T0	Scas641.5
NCU08357T0	Scas512.3
NCU10368T0	Scas645.7
NCU07528T0	Scas720.52
NCU04245T0	Scas666.23	Scas697.30
NCU00182T0	Scas625.6
NCU09366T0	Scas495.3
NCU07956T0	Scas632.19
NCU01165T0	Scas629.18	Scas720.100
NCU01906T0	Scas714.7	Scas676.4
NCU07169T0	Scas597.5	Scas652.12
NCU03763T0	Scas644.3
NCU01498T0	Scas711.15
NCU06141T0	Scas653.23
NCU06238T0	Scas714.30
NCU07937T0	Scas657.10	Scas574.1
NCU00880T0	Scas558.3
NCU01166T0	Scas704.52
NCU04443T0	Scas718.59
NCU07246T0	Scas683.37
NCU11181T0	Scas706.2
NCU00150T0	Scas673.5
NCU00150T1	Scas673.5
NCU02074T0	Scas626.7	Scas485.1
NCU02368T0	Scas693.7
NCU02943T0	Scas664.23
NCU01083T0	Scas696.18
NCU03546T0	Scas661.8
NCU06606T0	Scas583.10
NCU07662T0	Scas693.36
NCU07931T0	Scas706.41
NCU02948T0	Scas474.6	Scas695.45
NCU02203T0	Scas615.12	Scas699.38
NCU00088T0	Scas491.4
NCU03207T0	Scas696.2
NCU06167T0	Scas665.15
NCU05720T0	Scas677.27
NCU09436T0	Scas711.8
NCU01552T0	Scas716.12	Scas705.7
NCU01552T1	Scas716.12	Scas705.7
NCU00301T0	Scas544.1
NCU00600T0	Scas671.35
NCU02814T0	Scas613.5
NCU03218T0	Scas690.22
NCU09747T0	Scas688.19
NCU07564T0	Scas663.28	Scas514.3	Scas705.26
NCU00924T0	Scas631.13
NCU01252T0	Scas717.66
NCU02374T0	Scas717.38
NCU04553T0	Scas679.5
NCU00300T0	Scas628.2	Scas518.3
NCU00736T0	Scas658.7
NCU00553T0	Scas697.2
NCU01161T0	Scas697.33
NCU08003T0	Scas520.4
NCU09643T0	Scas354.1
NCU11864T0	Scas615.10
NCU01324T0	Scas648.10
NCU06168T0	Scas559.6
NCU06921T0	Scas658.1
NCU09090T0	Scas671.5
NCU11410T0	Scas718.72
NCU00495T0	Scas706.28
NCU01179T0	Scas720.70
NCU09091T0	Scas457.1
NCU06679T0	Scas657.13
NCU06104T0	Scas674.9
NCU04069T0	Scas713.24
NCU09025T0	Scas599.10
NCU09731T0	Scas563.8
NCU01936T0	Scas570.13
NCU07958T0	Scas655.19
NCU08989T0	Scas700.11
NCU03177T0	Scas716.80	Scas593.12
NCU06067T0	Scas525.1
NCU04379T0	Scas676.9
NCU08682T0	Scas578.8
NCU04133T0	Scas718.38
NCU09469T0	Scas610.17
NCU03859T0	Scas459.3
NCU00334T0	Scas686.8
NCU07504T0	Scas579.2
NCU07482T0	Scas641.6
NCU08005T0	Scas632.2
NCU09608T0	Scas694.9
NCU01238T0	Scas720.39
NCU08346T0	Scas675.2
NCU12009T0	Scas720.18
NCU03596T0	Scas532.5	Scas706.34
NCU01332T0	Scas560.2
NCU01929T0	Scas685.7
NCU09290T0	Scas533.5
NCU07020T0	Scas714.23
NCU01993T0	Scas666.34	Scas697.25	Scas31.1
NCU03988T0	Scas637.21	Scas598.3
NCU00066T0	Scas612.8
NCU03325T0	Scas514.6
NCU06712T0	Scas514.7
NCU06578T0	Scas687.14
NCU11420T0	Scas544.4
NCU06593T0	Scas721.34
NCU11809T0	Scas702.38	Scas698.13
NCU02653T0	Scas687.5
NCU02333T0	Scas700.14
NCU04511T0	Scas665.20
NCU09869T0	Scas577.4
NCU11471T0	Scas550.7
NCU11724T0	Scas541.3
NCU08324T0	Scas688.30
NCU07739T0	Scas706.9
NCU09119T0	Scas718.64
NCU09239T0	Scas718.18
NCU05207T0	Scas713.17	Scas662.1	Scas694.19
NCU09876T0	Scas713.17	Scas662.1	Scas694.19
NCU08607T0	Scas539.7	Scas663.20
NCU06348T0	Scas678.20	Scas688.3
NCU00173T0	Scas711.47
NCU00519T0	Scas711.5
NCU05292T0	Scas623.3
NCU07438T0	Scas526.1
NCU06410T0	Scas662.26
NCU07992T0	Scas632.18
NCU01635T0	Scas695.5	Scas716.59	Scas671.9
NCU09384T0	Scas544.2
NCU00119T0	Scas641.13
NCU02961T0	Scas612.6
NCU06269T0	Scas666.18
NCU08044T0	Scas594.12
NCU00725T0	Scas703.27
NCU12027T0	Scas418.2
NCU09485T0	Scas649.13
NCU02668T0	Scas662.3	Scas694.17	Scas711.7	Scas536.2
NCU00919T0	Scas602.7
NCU01257T0	Scas651.21
NCU02744T0	Scas662.6	Scas669.18
NCU01008T0	Scas358.1
NCU02432T0	Scas532.2
NCU00091T0	Scas715.33
NCU07368T0	Scas552.3d
NCU04733T0	Scas711.28
NCU11098T0	Scas695.11
NCU09492T0	Scas719.44
NCU07500T0	Scas721.44
NCU07499T0	Scas721.44
NCU07501T0	Scas721.44
NCU04612T1	Scas544.6
NCU04612T0	Scas544.6
NCU05804T0	Scas635.11	Scas718.25
NCU03102T0	Scas718.56
NCU07365T0	Scas687.9
NCU05075T0	Scas489.4
NCU04019T0	Scas639.1
NCU03038T0	Scas710.13
NCU06721T0	Scas618.13
NCU03030T0	Scas721.11
NCU11933T0	Scas589.7
NCU09380T0	Scas581.5
NCU00475T0	Scas717.55	Scas641.11
NCU07621T0	Scas713.51	Scas693.33
NCU04326T0	Scas634.5
NCU02812T0	Scas685.9
NCU04841T0	Scas668.19
NCU07261T0	Scas591.13
NCU02960T0	Scas721.64
NCU06404T0	Scas707.26	Scas656.2
NCU02828T0	Scas445.1
NCU00161T0	Scas691.7
NCU01784T0	Scas681.24
NCU06409T0	Scas503.6
NCU03777T0	Scas661.26
NCU00609T0	Scas673.15	Scas695.21
NCU00523T0	Scas656.4
NCU04095T0	Scas613.15
NCU04454T0	Scas606.6
NCU06856T0	Scas404.1
NCU03028T0	Scas696.40
NCU08683T0	Scas578.7
NCU10185T0	Scas692.32
NCU04195T0	Scas704.36	Scas715.49	Scas715.47d	Scas715.47d1
NCU08310T0	Scas704.36	Scas715.49	Scas715.47d	Scas715.47d1
NCU02269T0	Scas667.22	Scas718.5
NCU08372T0	Scas688.27	Scas590.15
NCU01553T0	Scas629.10
NCU02113T0	Scas636.15
NCU03952T0	Scas590.12
NCU05234T0	Scas574.2
NCU03633T0	Scas653.26
NCU09758T0	Scas476.2
NCU08811T0	Scas672.9
NCU02105T0	Scas554.2
NCU01099T0	Scas692.9
NCU02754T0	Scas699.43
NCU06552T0	Scas599.7
NCU04047T0	Scas702.36
NCU08312T0	Scas682.26
NCU07158T0	Scas712.53	Scas676.26
NCU08878T0	Scas703.41	Scas547.3
NCU03806T0	Scas652.13
NCU07911T0	Scas675.31
NCU01368T0	Scas614.10
NCU01368T1	Scas614.10
NCU06193T0	Scas638.24
NCU08066T0	Scas671.11
NCU06386T0	Scas532.9
NCU06994T0	Scas653.31
NCU09897T0	Scas649.20
NCU00019T0	Scas694.13	Scas662.9
NCU03703T0	Scas651.28	Scas689.13
NCU01753T0	Scas524.6
NCU01568T0	Scas558.2
NCU01427T0	Scas664.19
NCU03173T0	Scas615.2
NCU07492T0	Scas465.4
NCU05715T0	Scas644.10
NCU02378T0	Scas720.86
NCU07584T0	Scas646.15
NCU09862T0	Scas650.21
NCU03319T0	Scas514.4	Scas612.13
NCU01200T1	Scas688.16
NCU01200T0	Scas688.16
NCU07830T0	Scas634.8	Scas689.7
NCU01514T0	Scas702.10
NCU03460T0	Scas716.56
NCU04087T0	Scas721.93
NCU07874T0	Scas671.4
NCU08941T0	Scas709.9
NCU08001T0	Scas721.22
NCU06431T0	Scas634.7	Scas683.24
NCU00434T0	Scas593.4
NCU02693T0	Scas668.8
NCU02413T0	Scas703.4
NCU01337T0	Scas721.117
NCU06718T0	Scas641.28
NCU06260T0	Scas720.50
NCU02381T0	Scas712.45	Scas676.30
NCU07742T0	Scas611.8
NCU07457T0	Scas632.13
NCU08425T0	Scas691.31
NCU09843T0	Scas660.8
NCU02358T0	Scas686.16	Scas563.7
NCU04987T0	Scas686.13	Scas581.11
NCU03740T0	Scas625.4
NCU05542T0	Scas719.73
NCU09727T0	Scas718.19
NCU03710T0	Scas641.3	Scas717.46
NCU05242T0	Scas627.6
NCU01122T0	Scas627.6
NCU03243T0	Scas587.10
NCU00617T0	Scas692.40
NCU02104T0	Scas670.22
NCU02498T0	Scas668.15
NCU03112T0	Scas678.6
NCU04429T0	Scas640.19
NCU02982T0	Scas703.12
NCU07435T0	Scas639.2
NCU06554T0	Scas695.12
NCU09006T0	Scas631.15
NCU00308T0	Scas601.8
NCU02618T0	Scas715.17
NCU07471T0	Scas704.51
NCU01317T0	Scas714.54	Scas570.12
NCU02157T0	Scas596.7
NCU00105T0	Scas690.7
NCU04640T0	Scas458.2
NCU00216T0	Scas704.43
NCU04009T0	Scas584.1
NCU02133T0	Scas691.12
NCU07733T0	Scas463.4
NCU03730T0	Scas696.48
NCU05623T0	Scas651.4
NCU06497T0	Scas645.19
NCU05589T0	Scas680.18
NCU07725T0	Scas667.23
NCU06031T0	Scas715.4
NCU10051T0	Scas595.11
NCU02096T0	Scas595.11
NCU05305T0	Scas413.3
NCU07831T0	Scas350.1
NCU05252T0	Scas695.28
NCU08823T0	Scas697.46
NCU09337T0	Scas706.45
NCU10945T0	Scas713.30
NCU04391T0	Scas713.30
NCU09640T0	Scas713.30
NCU02562T0	Scas713.30
NCU00711T0	Scas713.30
NCU00376T0	Scas527.5
NCU00435T0	Scas668.26
NCU10043T0	Scas427.1
NCU07483T0	Scas682.4
NCU09435T0	Scas660.36
NCU08484T0	Scas705.3
NCU02905T0	Scas672.3	Scas599.2
NCU07289T0	Scas516.2
NCU07289T1	Scas516.2
NCU04653T0	Scas704.23
NCU06085T0	Scas704.23
NCU05902T0	Scas636.4
NCU06540T0	Scas630.12
NCU07478T0	Scas645.9
NCU05517T0	Scas703.9
NCU06039T0	Scas699.5
NCU06877T0	Scas719.3
NCU11791T0	Scas626.8
NCU09560T0	Scas699.21
NCU02586T0	Scas546.5	Scas645.20
NCU02621T0	Scas551.1	Scas719.24
NCU04500T0	Scas470.4
NCU02048T0	Scas674.7
NCU03944T0	Scas660.7
NCU12150T0	Scas720.46
NCU05721T0	Scas675.34	Scas711.34
NCU00273T0	Scas690.35
NCU05293T0	Scas636.7
NCU04149T0	Scas709.47
NCU06673T0	Scas677.24
NCU03358T0	Scas574.9	Scas630.13	Scas702.20	Scas538.7	Scas674.11	Scas622.14	Scas680.6	Scas652.15	Scas601.5	Scas617.1	Scas550.4
NCU00771T0	Scas646.9
NCU02414T0	Scas623.18
NCU02513T0	Scas678.7
NCU05426T0	Scas615.11
NCU07669T0	Scas521.2
NCU06043T0	Scas628.11	Scas694.39
NCU08395T0	Scas705.49
NCU08395T1	Scas705.49
NCU00169T0	Scas653.14
NCU07313T0	Scas717.9
NCU04446T0	Scas666.29	Scas271.1
NCU09811T0	Scas666.29	Scas271.1
NCU05364T0	Scas701.16	Scas704.21
NCU02670T0	Scas506.3
NCU01878T0	Scas621.2
NCU01302T0	Scas653.28
NCU06771T0	Scas495.4
NCU07701T0	Scas379.3
NCU06035T0	Scas670.27
NCU07734T0	Scas677.6
NCU08389T1	Scas696.10	Scas665.10
NCU08389T0	Scas696.10	Scas665.10
NCU01918T0	Scas542.9
NCU00502T0	Scas664.12
NCU01955T0	Scas699.17
NCU04097T0	Scas707.8
NCU06511T0	Scas688.28
NCU05757T0	Scas711.1
NCU10409T0	Scas721.66
NCU02675T0	Scas644.9
NCU03749T0	Scas699.44
NCU03749T1	Scas699.44
NCU07879T0	Scas720.38	Scas706.7
NCU00650T0	Scas646.14
NCU06656T0	Scas696.44
NCU11109T0	Scas683.5
NCU05274T0	Scas499.1	Scas709.24
NCU03050T0	Scas630.11
NCU01657T0	Scas700.41
NCU02437T0	Scas721.83
NCU06464T0	Scas641.30
NCU08671T0	Scas594.13
NCU04304T0	Scas671.31
NCU03504T0	Scas651.1	Scas379.1
NCU02786T0	Scas717.65	Scas254.2
NCU00193T0	Scas669.11
NCU06017T0	Scas650.13
NCU05999T0	Scas710.4
NCU05564T0	Scas477.6	Scas668.14
NCU01471T0	Scas469.4
NCU03899T0	Scas698.17
NCU10048T0	Scas721.8
NCU00258T0	Scas697.52	Scas666.1
NCU00895T0	Scas675.28
NCU01233T0	Scas691.5
NCU02532T0	Scas667.30
NCU04202T0	Scas649.24
NCU01990T0	Scas721.24
NCU04137T0	Scas698.32
NCU03283T0	Scas654.4
NCU03283T1	Scas654.4
NCU00087T0	Scas720.96	Scas629.4
NCU05796T0	Scas615.4
NCU05796T1	Scas615.4
NCU00614T0	Scas642.6
NCU04153T0	Scas598.11
NCU01674T0	Scas696.30
NCU06268T0	Scas567.14
NCU02940T0	Scas704.46
NCU04699T0	Scas673.22
NCU09547T0	Scas681.30
NCU02433T0	Scas606.2
NCU02168T0	Scas636.13
NCU03045T0	Scas681.6
NCU05485T0	Scas638.7
NCU03623T0	Scas709.49
NCU04196T0	Scas711.2
NCU04554T0	Scas676.7
NCU03209T0	Scas676.7
NCU04883T0	Scas676.7
NCU02435T0	Scas721.84	Scas593.1
NCU01454T0	Scas554.9
NCU06708T0	Scas659.11
NCU08269T0	Scas718.66
NCU03887T0	Scas677.31	Scas607.9
NCU02055T0	Scas632.24
NCU00778T0	Scas680.23
NCU00966T0	Scas695.26
NCU05273T0	Scas518.2
NCU03024T0	Scas684.16
NCU05554T0	Scas623.8	Scas680.16
NCU03466T0	Scas718.78	Scas716.61
NCU00443T0	Scas716.65
NCU05859T0	Scas583.9
NCU03204T0	Scas706.11
NCU08296T0	Scas654.30
NCU03761T0	Scas631.1	Scas642.19
NCU08620T0	Scas623.7	Scas680.15
NCU07472T0	Scas490.1
NCU03341T0	Scas701.11
NCU04810T0	Scas698.10
NCU08973T0	Scas571.1
NCU11365T0	Scas704.50d
NCU05290T0	Scas650.26	Scas696.35
NCU00168T0	Scas683.33
NCU03059T0	Scas596.16
NCU05587T0	Scas681.5
NCU05783T0	Scas710.24
NCU01948T0	Scas721.26	Scas664.11
NCU03176T0	Scas713.54	Scas693.30
NCU03409T0	Scas678.5
NCU04156T0	Scas720.69
NCU08904T0	Scas648.20
NCU04187T0	Scas684.2	Scas721.101
NCU05201T0	Scas711.27
NCU04065T0	Scas711.27
NCU09534T0	Scas595.2	Scas685.4
NCU01163T0	Scas649.11
NCU03971T0	Scas515.3
NCU03833T0	Scas559.5
NCU03833T1	Scas559.5
NCU00243T0	Scas614.6
NCU03040T0	Scas530.2
NCU07542T0	Scas608.2
NCU11263T0	Scas719.51
NCU05592T0	Scas609.7	Scas599.16
NCU05778T0	Scas640.22	Scas700.39
NCU00655T0	Scas593.14
NCU02167T0	Scas575.10
NCU00472T0	Scas682.22
NCU06090T0	Scas443.1
NCU06332T0	Scas716.6
NCU10273T0	Scas674.6
NCU10046T0	Scas694.33
NCU00636T0	Scas542.7
NCU00316T0	Scas705.9
NCU03089T0	Scas639.7
NCU06749T0	Scas667.2
NCU06246T0	Scas720.53
NCU08661T0	Scas698.16
NCU02235T0	Scas656.17
NCU05836T0	Scas656.17
NCU09028T0	Scas656.17
NCU01059T0	Scas656.17
NCU03134T0	Scas656.17
NCU07456T0	Scas565.4	Scas94.1
NCU03938T0	Scas597.2
NCU07437T0	Scas696.24
NCU11748T0	Scas655.18
NCU11385T0	Scas714.6
NCU08991T0	Scas646.11
NCU08991T1	Scas646.11
NCU01141T0	Scas474.1
NCU04159T0	Scas373.2
NCU03150T0	Scas648.9
NCU03727T0	Scas666.30
NCU01545T0	Scas599.12
NCU03186T0	Scas572.7
NCU01569T0	Scas710.42
NCU07516T0	Scas467.2
NCU05347T0	Scas644.7
NCU11785T0	Scas595.4
NCU12058T0	Scas673.18
NCU11371T0	Scas721.141
NCU00897T0	Scas649.12	Scas560.10
NCU04333T0	Scas555.6
NCU02394T0	Scas690.17
NCU06447T0	Scas474.3
NCU03579T0	Scas718.20
NCU05781T0	Scas690.43
NCU05452T0	Scas696.7
NCU08339T0	Scas627.12
NCU09264T0	Scas647.17
NCU08423T0	Scas719.22
NCU01634T0	Scas695.4	Scas716.60	Scas671.8
NCU00212T0	Scas695.4	Scas716.60	Scas671.8
NCU07446T0	Scas592.12d
NCU07446T1	Scas592.12d
NCU06998T0	Scas659.12	Scas657.2
NCU07741T0	Scas718.61	Scas661.9
NCU02555T0	Scas613.19
NCU03114T0	Scas606.3
NCU05226T0	Scas627.18
NCU04512T0	Scas719.83
NCU06300T0	Scas717.58
NCU10721T0	Scas699.2
NCU00706T0	Scas654.11	Scas677.28
NCU02802T0	Scas632.9	Scas714.18
NCU08611T0	Scas687.7	Scas712.4
NCU00388T0	Scas671.30
NCU00117T0	Scas712.18
NCU02375T0	Scas692.39
NCU08111T0	Scas660.34
NCU08177T0	Scas711.55
NCU02956T0	Scas713.46	Scas693.35	Scas673.10
NCU03168T0	Scas713.46	Scas693.35	Scas673.10
NCU00338T0	Scas713.46	Scas693.35	Scas673.10
NCU02707T0	Scas703.32	Scas719.64
NCU05800T0	Scas706.26
NCU05800T1	Scas706.26
NCU01516T0	Scas640.15
NCU03191T0	Scas663.8
NCU01468T0	Scas716.40
NCU05594T0	Scas709.28
NCU07794T0	Scas699.11
NCU09572T0	Scas670.5
NCU08029T0	Scas719.81
NCU11773T0	Scas704.44
NCU05862T0	Scas660.3
NCU01095T0	Scas660.3
NCU09551T0	Scas660.3
NCU08936T0	Scas635.17	Scas718.33
NCU08936T1	Scas635.17	Scas718.33
NCU07014T0	Scas641.9	Scas717.52
NCU09803T0	Scas636.18	Scas681.14
NCU00333T0	Scas567.9
NCU00107T0	Scas625.21
NCU01371T0	Scas580.8
NCU02076T0	Scas589.12
NCU05235T0	Scas533.4
NCU04279T0	Scas697.36
NCU06118T0	Scas684.35
NCU08668T0	Scas616.3
NCU10618T0	Scas573.8
NCU09756T0	Scas629.7
NCU01188T0	Scas635.18	Scas718.34
NCU01827T0	Scas699.23	Scas660.16
NCU05423T0	Scas584.4
NCU06711T0	Scas557.8
NCU06307T0	Scas597.3
NCU05385T0	Scas653.8
NCU07885T0	Scas542.5
NCU03276T0	Scas716.52
NCU09220T0	Scas563.5
NCU10789T0	Scas674.21
NCU11246T0	Scas705.30
NCU07682T1	Scas711.42
NCU07682T0	Scas711.42
NCU01414T0	Scas106.1
NCU00548T0	Scas591.11
NCU04328T0	Scas627.16d
NCU10220T0	Scas537.4
NCU09658T0	Scas585.4
NCU07383T0	Scas682.11
NCU09141T0	Scas694.24	Scas705.10
NCU02930T0	Scas694.24	Scas705.10
NCU07402T0	Scas694.24	Scas705.10
NCU01342T0	Scas717.39	Scas356.3
NCU09161T0	Scas474.4	Scas695.47
NCU02541T0	Scas533.7
NCU02826T0	Scas562.5
NCU00954T0	Scas686.7
NCU02631T0	Scas661.4
NCU02716T0	Scas716.34
NCU03195T0	Scas719.26
NCU09001T0	Scas616.1
NCU07985T0	Scas680.3
NCU04275T0	Scas641.18
NCU05983T0	Scas581.2
NCU05302T0	Scas680.33
NCU05645T0	Scas710.6
NCU11916T0	Scas696.21
NCU01759T0	Scas704.9
NCU07547T0	Scas673.19
NCU11739T0	Scas446.2
NCU02404T1	Scas637.2	Scas558.1
NCU02404T0	Scas637.2	Scas558.1
NCU04120T0	Scas591.14	Scas343.1
NCU03122T0	Scas700.24
NCU03122T1	Scas700.24
NCU05264T0	Scas712.26	Scas687.27
NCU01041T0	Scas702.32
NCU03216T0	Scas681.18
NCU06594T0	Scas672.29
NCU08070T0	Scas655.17
NCU07698T0	Scas682.24
NCU08353T0	Scas705.28
NCU09288T0	Scas704.35
NCU00050T0	Scas617.7
NCU00345T0	Scas625.1
NCU00476T0	Scas659.2
NCU02563T0	Scas621.15
NCU01235T0	Scas713.22
NCU06380T0	Scas704.53
NCU09496T0	Scas719.68	Scas703.23
NCU02833T0	Scas665.25
NCU11386T0	Scas479.3
NCU06259T0	Scas714.58
NCU11249T0	Scas618.1
NCU09018T0	Scas618.1
NCU03827T0	Scas633.1
NCU04428T0	Scas720.11
NCU07544T0	Scas551.3
NCU03883T0	Scas701.13
NCU08609T0	Scas587.12
NCU09699T0	Scas640.7
NCU10893T0	Scas673.13
NCU00444T0	Scas700.44	Scas650.6
NCU03237T0	Scas328.2
NCU03957T0	Scas714.12
NCU09131T0	Scas643.16
NCU07826T0	Scas598.2	Scas637.22
NCU11201T0	Scas536.3
NCU00404T0	Scas541.1
NCU00371T0	Scas625.18
NCU02090T0	Scas641.7
NCU01279T0	Scas671.12
NCU03029T0	Scas674.3
NCU08707T0	Scas530.6
NCU00034T1	Scas570.5
NCU00034T0	Scas570.5
NCU02018T0	Scas628.6	Scas685.8
NCU01705T0	Scas351.1
NCU04189T0	Scas595.5
NCU09319T0	Scas641.19
NCU07182T0	Scas704.22	Scas701.15
NCU01225T0	Scas682.10
NCU04119T0	Scas607.2
NCU02524T0	Scas700.18
NCU06648T0	Scas599.4
NCU04165T0	Scas684.37
NCU07300T0	Scas626.9
NCU06654T0	Scas717.79
NCU08299T0	Scas709.46
NCU09312T0	Scas701.43
NCU09192T0	Scas705.20
NCU11840T0	Scas704.33	Scas715.54	Scas20.1
NCU02969T0	Scas664.6	Scas721.19
NCU03798T0	Scas677.15	Scas655.6
NCU07413T0	Scas667.25
NCU07413T1	Scas667.25
NCU04273T0	Scas376.1
NCU00210T0	Scas720.2
NCU05514T0	Scas620.8
NCU04317T0	Scas660.32
NCU04003T0	Scas670.23
NCU01696T0	Scas721.79
NCU03538T0	Scas715.13
NCU09308T0	Scas613.9
NCU11746T0	Scas719.37
NCU02587T0	Scas660.14
NCU01397T0	Scas709.64
NCU06347T0	Scas662.19
NCU07290T0	Scas660.6
NCU07381T0	Scas680.22
NCU08579T0	Scas664.17
NCU05649T0	Scas450.2
NCU05941T0	Scas678.23
NCU05876T0	Scas692.32d
NCU08067T0	Scas672.4
NCU09442T0	Scas720.37
NCU04552T0	Scas710.32	Scas627.8
NCU08743T0	Scas667.29	Scas718.3
NCU00971T0	Scas717.76
NCU04191T0	Scas712.9
NCU00669T0	Scas577.9
NCU01606T0	Scas588.18
NCU02264T0	Scas633.12
NCU00651T0	Scas700.2
NCU03381T0	Scas665.11
NCU05296T0	Scas680.29
NCU08952T0	Scas586.5
NCU06859T0	Scas685.27
NCU09317T0	Scas653.15
NCU06213T0	Scas714.49	Scas570.4
NCU10436T0	Scas612.9	Scas464.2
NCU06071T0	Scas624.10
NCU05453T0	Scas665.14
NCU07127T0	Scas663.13
NCU07843T0	Scas681.25
NCU11398T0	Scas653.29
NCU08944T0	Scas699.26
NCU00464T0	Scas496.4	Scas672.8
NCU00109T0	Scas672.23
NCU01172T0	Scas661.17
NCU04838T0	Scas696.5d
NCU06108T0	Scas712.32
NCU04098T0	Scas664.26	Scas721.41
NCU00812T0	Scas647.7
NCU03819T0	Scas664.7
NCU05233T0	Scas700.31
NCU04945T0	Scas719.48
NCU11146T0	Scas555.7
NCU10029T0	Scas687.22
NCU08742T0	Scas720.68
NCU00029T0	Scas689.18
NCU03852T0	Scas490.3
NCU02372T0	Scas668.9
NCU05601T0	Scas525.3
NCU01735T0	Scas718.52	Scas661.21	Scas35.1
NCU04990T0	Scas568.13	Scas721.61
NCU06876T0	Scas704.8	Scas701.23
NCU00372T0	Scas648.5
NCU02661T0	Scas632.27
NCU00487T0	Scas704.26
NCU04787T0	Scas588.15
NCU00178T0	Scas721.137
NCU06922T0	Scas524.3
NCU02473T0	Scas716.13
NCU06542T0	Scas629.5
NCU04613T0	Scas714.22
NCU08554T0	Scas647.13
NCU07852T0	Scas714.40
NCU11493T0	Scas656.18
NCU02094T0	Scas691.32	Scas610.9
NCU03911T0	Scas629.26
NCU02573T0	Scas697.26
NCU04411T0	Scas658.13
NCU06227T0	Scas633.5
NCU02723T0	Scas715.31
NCU08007T0	Scas628.20
NCU09844T0	Scas557.3d
NCU07576T0	Scas676.11
NCU09291T0	Scas674.24
NCU03277T0	Scas615.13
NCU07012T0	Scas480.1
NCU08052T0	Scas542.10
NCU00116T1	Scas663.18
NCU00116T0	Scas663.18
NCU00116T2	Scas663.18
NCU03565T0	Scas639.14	Scas96.1	Scas683.1
NCU01808T0	Scas608.4	Scas709.23
NCU01184T0	Scas562.3
NCU03796T0	Scas563.9
NCU01563T0	Scas666.26
NCU04775T0	Scas470.3
NCU03610T0	Scas621.4
NCU03956T0	Scas712.11
NCU06472T0	Scas681.26
NCU09371T0	Scas589.3
NCU10073T0	Scas630.2
NCU07851T0	Scas709.31
NCU02725T0	Scas604.9
NCU03632T0	Scas542.3
NCU01114T0	Scas697.1
NCU08138T0	Scas649.4
NCU00356T0	Scas548.1
NCU03095T0	Scas594.6
NCU04344T0	Scas603.15
NCU01100T0	Scas715.9
NCU05593T0	Scas601.3
NCU02396T0	Scas639.8	Scas554.6
NCU03068T0	Scas701.8	Scas704.32
NCU01444T0	Scas628.21
NCU03062T0	Scas540.4
NCU01803T0	Scas638.9
NCU04455T0	Scas666.27
NCU05250T0	Scas682.6
NCU07773T0	Scas695.36
NCU01637T0	Scas660.31
NCU01457T0	Scas671.3
NCU06033T0	Scas717.42
NCU04022T0	Scas675.9	Scas719.10
NCU01331T0	Scas549.1
NCU03799T0	Scas564.11
NCU05891T0	Scas562.2
NCU01370T0	Scas718.47
NCU04190T0	Scas667.19
NCU07399T0	Scas458.1
NCU11756T0	Scas649.2
NCU09203T0	Scas705.6
NCU09248T0	Scas710.23
NCU00164T0	Scas720.48	Scas690.2
NCU07904T0	Scas662.4
NCU02922T0	Scas662.4
NCU01817T0	Scas705.43
NCU06561T0	Scas624.3
NCU06969T0	Scas666.32
NCU06226T0	Scas503.4	Scas635.2
NCU02466T0	Scas508.1
NCU04101T0	Scas642.1
NCU00417T0	Scas720.87
NCU06228T0	Scas608.3
NCU02079T0	Scas718.85
NCU07295T0	Scas557.7
NCU02504T0	Scas716.67
NCU06869T0	Scas713.40
NCU09139T0	Scas709.6
NCU09542T0	Scas720.84
NCU11387T0	Scas720.32	Scas333.3
NCU03131T0	Scas656.9d
NCU04336T0	Scas655.3
NCU01961T0	Scas710.25
NCU08678T0	Scas577.5
NCU06266T0	Scas717.48
NCU08012T0	Scas711.33
NCU10483T0	Scas695.1
NCU09247T0	Scas721.125
NCU11369T1	Scas704.45
NCU11369T0	Scas704.45
NCU01572T0	Scas595.3
NCU02796T0	Scas541.4
NCU02748T0	Scas659.16
NCU06701T0	Scas488.2
NCU04597T0	Scas718.79
NCU08344T0	Scas719.27	Scas551.5
NCU04293T0	Scas703.38	Scas719.61
NCU08273T0	Scas667.10	Scas718.21
NCU10351T0	Scas721.142	Scas583.12
NCU01914T0	Scas663.19
NCU02690T0	Scas666.16
NCU05304T0	Scas605.8
NCU04002T0	Scas668.3
NCU04319T0	Scas666.28
NCU04601T0	Scas662.18
NCU07384T0	Scas716.29
NCU11480T0	Scas710.38
NCU01204T0	Scas662.16	Scas694.4
NCU01441T0	Scas695.29	Scas325.1
NCU00348T0	Scas705.40
NCU02984T0	Scas647.8
NCU06314T0	Scas650.12
NCU06637T0	Scas660.26
NCU06469T0	Scas720.23
NCU04470T0	Scas597.6	Scas652.14
NCU09109T0	Scas700.33	Scas640.13
NCU11307T0	Scas679.30	Scas721.85
NCU00359T0	Scas697.39
NCU00445T0	Scas717.33
NCU00293T0	Scas720.56
NCU01115T0	Scas713.32
NCU04373T0	Scas668.6
NCU06703T0	Scas598.12
NCU11511T0	Scas539.6
NCU07989T0	Scas695.35
NCU11209T0	Scas664.21
NCU10067T0	Scas687.6
NCU05394T0	Scas300.1
NCU03468T0	Scas300.1
NCU02349T0	Scas454.2
NCU00369T0	Scas596.12
NCU01190T0	Scas657.5
NCU00504T0	Scas693.38
NCU01779T0	Scas709.60
NCU03755T0	Scas680.26
NCU08313T0	Scas413.2
NCU03839T0	Scas698.26
NCU12167T0	Scas635.19	Scas718.36
NCU00310T0	Scas437.1
NCU01500T0	Scas666.33
NCU00237T0	Scas712.8
NCU04180T0	Scas662.12
NCU06310T0	Scas703.10
NCU11012T0	Scas631.6
NCU08319T0	Scas691.33
NCU07688T0	Scas714.15
NCU11237T0	Scas694.41
NCU11241T0	Scas720.12
NCU00299T0	Scas470.2	Scas526.2
NCU04847T0	Scas598.14	Scas637.12
NCU04534T0	Scas692.25
NCU04312T0	Scas692.25
NCU00843T0	Scas570.3
NCU03495T0	Scas630.10
NCU03296T0	Scas716.55
NCU08666T0	Scas625.3
NCU06340T0	Scas721.50
NCU09571T0	Scas694.22
NCU03115T0	Scas703.46	Scas604.12
NCU07608T1	Scas697.53
NCU07608T0	Scas697.53
NCU01791T0	Scas625.7
NCU00956T0	Scas671.28
NCU06715T0	Scas570.2
NCU06471T0	Scas610.12
NCU10810T0	Scas608.12
NCU09841T0	Scas705.53
NCU09121T0	Scas719.19
NCU11322T0	Scas587.5	Scas706.50
NCU00727T0	Scas628.12
NCU02973T0	Scas613.24
NCU00147T0	Scas717.25
NCU02615T0	Scas700.17
NCU02968T0	Scas719.74
NCU02299T0	Scas473.1
NCU09040T0	Scas473.1
NCU04329T0	Scas640.21	Scas700.38
NCU00693T0	Scas589.1
NCU00135T0	Scas645.24
NCU00419T0	Scas666.15
NCU03901T0	Scas669.22
NCU05689T0	Scas710.31
NCU05210T0	Scas720.89
NCU06595T0	Scas719.36
NCU04887T0	Scas576.9	Scas716.77	Scas689.9
NCU04096T0	Scas660.20
NCU00772T0	Scas660.20
NCU01792T0	Scas721.131	Scas254.1
NCU06446T0	Scas675.16
NCU09827T0	Scas660.25
NCU06315T0	Scas682.14
NCU06315T1	Scas682.14
NCU07761T0	Scas721.45	Scas567.4
NCU02463T0	Scas503.3
NCU02967T0	Scas595.8
NCU03280T0	Scas600.7
NCU00813T0	Scas692.45
NCU06175T0	Scas646.10
NCU03890T0	Scas704.42
NCU06768T0	Scas667.13
NCU03696T0	Scas579.14d	Scas579.15	Scas579.15d
NCU00023T0	Scas550.10
NCU02009T0	Scas550.10
NCU04014T0	Scas545.2	Scas623.2
NCU06251T0	Scas667.6	Scas718.23
NCU06695T0	Scas688.8
NCU06695T1	Scas688.8
NCU02267T0	Scas519.4
NCU02286T0	Scas611.5
NCU03021T0	Scas621.8
NCU04302T0	Scas551.9
NCU05714T0	Scas582.8
NCU01501T0	Scas715.10
NCU08553T0	Scas720.22
NCU01722T0	Scas685.12	Scas628.4
NCU07562T0	Scas691.3	Scas672.28
NCU00624T0	Scas706.33
NCU01422T0	Scas696.3
NCU02496T0	Scas709.33
NCU08290T0	Scas497.4
NCU06968T0	Scas703.44
NCU09310T0	Scas661.18
NCU08292T0	Scas689.27
NCU07655T0	Scas707.42
NCU00566T0	Scas663.25
NCU03576T0	Scas559.4
NCU03985T0	Scas592.6
NCU01981T0	Scas706.15
NCU06549T0	Scas685.1
NCU07271T0	Scas700.5
NCU12130T0	Scas700.5
NCU01888T0	Scas690.23
NCU05400T0	Scas620.12
NCU04307T0	Scas679.6
NCU05272T0	Scas707.9
NCU11556T0	Scas655.14	Scas677.9
NCU03146T0	Scas564.8
NCU05313T0	Scas704.25
NCU09237T0	Scas652.3
NCU09000T0	Scas671.18
NCU00618T0	Scas688.25	Scas678.12
NCU03837T0	Scas712.43	Scas687.34
NCU00570T0	Scas569.4
NCU02231T0	Scas628.1
NCU06894T0	Scas596.15
NCU04171T0	Scas721.71
NCU11256T0	Scas667.16
NCU08031T0	Scas721.9
NCU01966T0	Scas706.49	Scas587.6
NCU01966T1	Scas706.49	Scas587.6
NCU02776T0	Scas634.11
NCU03891T0	Scas579.7
NCU03335T0	Scas669.2
NCU02162T0	Scas716.8
NCU06432T0	Scas663.9
NCU07548T0	Scas701.3
NCU08268T0	Scas709.42
NCU00634T0	Scas717.21	Scas629.24
NCU10518T0	Scas699.46	Scas615.8
NCU02941T0	Scas577.2
NCU05077T0	Scas489.5
NCU06369T0	Scas417.4
NCU04427T0	Scas634.4
NCU06845T0	Scas613.18
NCU04218T0	Scas699.52
NCU08963T0	Scas306.1
NCU06974T0	Scas697.8
NCU07991T0	Scas706.35
NCU00979T0	Scas632.10	Scas714.19
NCU00385T0	Scas460.1
NCU01571T0	Scas684.17
NCU00344T0	Scas715.3
NCU04855T0	Scas603.12
NCU04334T0	Scas699.28
NCU03905T0	Scas714.56
NCU09514T0	Scas643.24d
NCU06173T0	Scas720.88
NCU07039T0	Scas711.12
NCU02706T0	Scas622.4
NCU04387T0	Scas575.14
NCU02558T0	Scas664.4
NCU05944T0	Scas585.6
NCU08627T0	Scas651.2	Scas444.2
NCU08627T1	Scas651.2	Scas444.2
NCU02117T0	Scas639.20
NCU05982T0	Scas636.1
NCU06762T0	Scas634.2
NCU03362T0	Scas718.73
NCU03244T0	Scas721.7
NCU08840T0	Scas649.31
NCU08985T0	Scas711.23
NCU09995T1	Scas667.17	Scas718.17
NCU09995T0	Scas667.17	Scas718.17
NCU03854T0	Scas677.12
NCU02495T0	Scas716.32
NCU07726T0	Scas658.8
NCU08343T0	Scas665.19
NCU06892T0	Scas709.62
NCU11934T0	Scas683.35
NCU03155T0	Scas645.21	Scas546.4
NCU06743T0	Scas594.3	Scas665.28
NCU06256T0	Scas666.10	Scas697.38
NCU02599T0	Scas513.6
NCU01580T0	Scas667.20
NCU02257T0	Scas677.3
NCU04415T0	Scas692.4
NCU06372T0	Scas691.8
NCU07915T0	Scas665.29
NCU09008T0	Scas671.17
NCU08046T0	Scas714.59
NCU11649T0	Scas721.107
NCU06177T0	Scas640.14	Scas700.34
NCU03523T0	Scas640.14	Scas700.34
NCU02507T0	Scas720.15
NCU08794T0	Scas720.15
NCU01996T0	Scas607.3
NCU02421T0	Scas583.1
NCU03625T0	Scas600.11
NCU00635T0	Scas703.18
NCU03343T0	Scas671.14
NCU04764T0	Scas646.24
NCU04789T0	Scas668.17
NCU08040T0	Scas656.5
NCU06655T0	Scas698.39
NCU09657T0	Scas700.7
NCU01236T0	Scas686.27
NCU03365T0	Scas678.30
NCU08121T0	Scas665.27
NCU06485T0	Scas706.19
NCU08951T0	Scas721.67
NCU01322T0	Scas489.2
NCU04759T0	Scas577.3
NCU05780T0	Scas532.3
NCU01276T0	Scas705.8
NCU01902T0	Scas707.18
NCU09461T0	Scas521.5
NCU00958T0	Scas584.5
NCU00632T0	Scas628.22
NCU03423T0	Scas472.2
NCU05706T0	Scas600.2
NCU03557T0	Scas714.53
NCU09561T0	Scas716.44
NCU01150T0	Scas602.10	Scas707.33
NCU03302T0	Scas699.9	Scas720.61
NCU01404T0	Scas605.9
NCU00687T0	Scas658.20
NCU03559T0	Scas631.2
NCU02608T0	Scas675.5
NCU02746T0	Scas672.21
NCU02455T0	Scas685.21
NCU02026T0	Scas721.78
NCU05894T0	Scas717.54
NCU09871T0	Scas653.21
NCU03816T0	Scas694.21
NCU07481T0	Scas586.9
NCU07286T0	Scas653.17
NCU03970T0	Scas721.72
NCU05959T0	Scas720.64
NCU06631T0	Scas718.7
NCU07069T0	Scas717.41
NCU11564T0	Scas668.12
NCU11447T0	Scas686.14
NCU10905T0	Scas709.36
NCU04602T0	Scas601.4	Scas259.1
NCU02702T0	Scas721.60
NCU07626T0	Scas721.60
NCU09331T0	Scas715.53	Scas704.34
NCU04155T0	Scas532.6
NCU03662T0	Scas662.21
NCU01771T0	Scas718.80
NCU01907T0	Scas721.106
NCU04339T0	Scas689.2
NCU07331T0	Scas602.13
NCU06473T0	Scas698.24
NCU01587T0	Scas622.12
NCU01587T1	Scas622.12
NCU02977T0	Scas691.23
NCU06993T0	Scas521.3
NCU08158T0	Scas446.1
NCU08827T0	Scas501.1
NCU07360T0	Scas638.8
NCU03908T0	Scas614.11	Scas614.10d
NCU05991T0	Scas566.11	Scas693.23
NCU01534T0	Scas491.7
NCU02118T0	Scas392.2
NCU02570T0	Scas601.2
NCU03778T0	Scas590.5
NCU02385T0	Scas712.19
NCU06777T0	Scas699.40
NCU08518T0	Scas666.11
NCU05750T0	Scas696.1	Scas665.23
NCU07460T0	Scas713.3
NCU03314T0	Scas713.3
NCU08388T0	Scas715.40
NCU08388T1	Scas715.40
NCU02353T0	Scas519.7
NCU00664T0	Scas709.21
NCU03485T0	Scas650.27
NCU00898T0	Scas721.55
NCU06396T0	Scas684.26
NCU11730T0	Scas253.1
NCU06086T0	Scas704.20
NCU02315T0	Scas718.55	Scas661.16
NCU00360T0	Scas524.9
NCU00409T0	Scas716.54
NCU03862T0	Scas641.32
NCU02538T0	Scas702.3
NCU06312T0	Scas633.26
NCU06572T0	Scas650.17
NCU09794T0	Scas485.3
NCU09233T0	Scas633.18
NCU06311T0	Scas713.47
NCU09543T0	Scas717.24
NCU05618T0	Scas675.27	Scas711.37
NCU06661T0	Scas713.2	Scas656.19
NCU00713T0	Scas575.8
NCU01067T0	Scas672.12
NCU02477T0	Scas673.11
NCU05421T0	Scas607.17
NCU02371T0	Scas699.4
NCU02027T0	Scas713.43
NCU04007T0	Scas702.27
NCU06113T0	Scas692.46
NCU07417T0	Scas702.33
NCU10498T0	Scas701.41
NCU07382T0	Scas627.13
NCU07382T1	Scas627.13
NCU06863T0	Scas700.46
NCU06863T1	Scas700.46
NCU01201T0	Scas629.15
NCU02123T0	Scas660.10
NCU00211T0	Scas721.112
NCU09748T0	Scas641.29
NCU00172T0	Scas714.17
NCU10430T0	Scas490.2
NCU07993T0	Scas717.44
NCU08938T0	Scas710.17
NCU11740T0	Scas679.14
NCU09579T0	Scas650.8
NCU09278T0	Scas650.8
NCU04388T0	Scas633.16
NCU05515T0	Scas711.17
NCU08042T0	Scas720.58	Scas699.7
NCU04595T0	Scas645.5
NCU03649T0	Scas709.18
NCU09094T0	Scas646.4
NCU11053T0	Scas709.7
NCU01118T0	Scas648.19	Scas715.42
NCU06276T0	Scas675.32	Scas711.35
NCU10597T0	Scas721.94	Scas679.26
NCU00676T0	Scas634.1
NCU01806T0	Scas669.17
NCU01615T0	Scas720.30
NCU07824T0	Scas592.9
NCU07965T0	Scas631.11
NCU08552T0	Scas689.23
NCU06838T0	Scas718.6
NCU08960T0	Scas623.9	Scas680.17
NCU00564T0	Scas610.3
NCU00167T0	Scas641.26
NCU01804T0	Scas657.4
NCU03133T0	Scas616.11
NCU04315T0	Scas615.1
NCU01822T0	Scas699.25
NCU06839T0	Scas637.10
NCU09378T0	Scas481.4
NCU03800T0	Scas718.71
NCU03907T0	Scas719.56
NCU08728T0	Scas629.6
NCU08604T0	Scas671.32
NCU07560T0	Scas706.23
NCU01473T0	Scas646.17
NCU03315T0	Scas714.9
NCU09322T0	Scas562.8
NCU07793T0	Scas660.17
NCU04802T0	Scas716.43	Scas589.6
NCU04802T1	Scas716.43	Scas589.6
NCU03924T0	Scas453.2	Scas595.10
NCU09476T0	Scas639.11	Scas554.4
NCU06397T0	Scas714.8
NCU06397T1	Scas714.8
NCU02737T0	Scas576.4
NCU01793T0	Scas632.7
NCU00894T0	Scas675.29
NCU02963T0	Scas626.11
NCU03130T0	Scas697.37
NCU07139T0	Scas542.8
NCU02899T0	Scas711.3
NCU06617T0	Scas652.11
NCU03572T0	Scas720.81
NCU06750T0	Scas684.8
NCU11257T0	Scas624.12
NCU11339T0	Scas623.16
NCU02733T0	Scas636.8
NCU02733T1	Scas636.8
NCU03311T0	Scas621.16
NCU07864T0	Scas685.11
NCU12024T0	Scas651.5
NCU09130T0	Scas717.77
NCU03148T0	Scas721.57	Scas568.6
NCU02605T0	Scas605.16
NCU00830T0	Scas719.32
NCU01928T0	Scas710.3
NCU05220T0	Scas632.3
NCU03962T0	Scas717.49
NCU06616T0	Scas681.13
NCU08807T0	Scas712.42
NCU11658T0	Scas690.11
NCU09089T0	Scas586.2	Scas470.6
NCU09089T1	Scas586.2	Scas470.6
NCU05599T0	Scas574.5
NCU06579T0	Scas483.3
NCU06201T0	Scas593.2
NCU02017T0	Scas714.35
NCU08877T0	Scas539.5
NCU06706T0	Scas684.34
NCU06030T0	Scas627.10	Scas710.39
NCU03497T0	Scas287.1
NCU05279T0	Scas692.43
NCU08071T0	Scas639.15
NCU09255T0	Scas685.14
NCU11747T0	Scas709.34
NCU01198T0	Scas562.4
NCU01199T0	Scas660.19
NCU00737T0	Scas689.34
NCU03281T0	Scas680.27
NCU07166T0	Scas449.3
NCU07299T0	Scas633.20
NCU06751T0	Scas668.25d
NCU04760T0	Scas717.16
NCU09708T0	Scas607.5
NCU09539T0	Scas694.2
NCU01455T0	Scas690.8
NCU04115T0	Scas620.3
NCU05195T0	Scas557.2
NCU06491T0	Scas515.7
NCU08032T0	Scas670.19
NCU08956T0	Scas672.7
NCU08940T0	Scas685.31
NCU09217T0	Scas685.19
NCU03718T0	Scas235.1	Scas683.3
NCU00799T0	Scas630.22
NCU00571T0	Scas687.13
NCU01149T0	Scas703.25
NCU02490T0	Scas687.18
NCU03824T0	Scas692.44
NCU09528T0	Scas572.6
NCU06344T0	Scas709.10
NCU08729T0	Scas682.23
NCU09205T0	Scas564.9	Scas449.1
NCU08294T0	Scas564.9	Scas449.1
NCU08726T0	Scas564.9	Scas449.1
NCU00315T0	Scas565.9	Scas673.6
NCU00225T0	Scas682.20
NCU00303T0	Scas690.16
NCU01447T0	Scas688.9
NCU02159T0	Scas677.19
NCU06713T0	Scas560.9
NCU07717T0	Scas585.3
NCU05008T0	Scas719.45
NCU07795T0	Scas676.13
NCU07549T0	Scas705.35
NCU07080T0	Scas709.14	Scas695.38
NCU05986T0	Scas518.6
NCU01935T0	Scas716.48
NCU01112T0	Scas493.4	Scas587.1	Scas493.4d
NCU00077T0	Scas717.71
NCU03910T0	Scas666.12
NCU07543T0	Scas601.1
NCU05231T0	Scas712.20
NCU11427T0	Scas699.45
NCU02738T0	Scas683.16
NCU02738T1	Scas683.16
NCU06632T0	Scas705.37	Scas716.41
NCU01950T0	Scas636.11
NCU04116T0	Scas678.25
NCU09465T0	Scas609.5
NCU06748T0	Scas698.5
NCU08359T0	Scas679.8
NCU08295T0	Scas683.32
NCU11858T0	Scas676.22
NCU03738T0	Scas719.12	Scas683.40
NCU00469T0	Scas548.3
NCU00092T0	Scas612.3
NCU01854T0	Scas603.7
NCU00641T0	Scas659.3
NCU01474T0	Scas641.10
NCU01329T0	Scas656.20
NCU00527T0	Scas721.10
NCU05309T0	Scas696.25
NCU09809T0	Scas347.2
NCU08030T0	Scas640.23
NCU06950T0	Scas719.47
NCU09283T0	Scas691.41
NCU09880T0	Scas707.17
NCU09813T0	Scas493.1
NCU09813T1	Scas493.1
NCU09243T0	Scas648.7	Scas575.5
NCU08999T0	Scas673.33
NCU08999T1	Scas673.33
NCU00302T0	Scas675.10
NCU04724T0	Scas579.6
NCU03850T0	Scas630.16
NCU01911T0	Scas706.39
NCU02604T0	Scas700.47
NCU02636T0	Scas712.59
NCU03149T0	Scas712.12
NCU05202T0	Scas701.36
NCU06568T0	Scas713.28
NCU11508T0	Scas614.8
NCU11085T0	Scas721.62
NCU00586T0	Scas677.10	Scas655.12	Scas695.37
NCU01962T0	Scas710.34
NCU01962T1	Scas710.34
NCU01203T0	Scas570.7
NCU03995T0	Scas662.22
NCU04177T0	Scas663.22
NCU03838T0	Scas683.22
NCU06262T0	Scas661.6
NCU00590T0	Scas631.21	Scas691.39
NCU00684T0	Scas713.25
NCU00684T1	Scas713.25
NCU01343T0	Scas566.7
NCU01930T0	Scas697.20
NCU05263T0	Scas588.6
NCU05989T0	Scas565.10
NCU03268T0	Scas716.30
NCU06941T0	Scas715.24
NCU09510T0	Scas696.45
NCU02896T0	Scas680.25
NCU04390T0	Scas680.25
NCU01023T0	Scas675.12
NCU05245T0	Scas709.44
NCU11860T0	Scas640.11
NCU00075T0	Scas590.7
NCU01913T0	Scas561.5
NCU02014T0	Scas621.14
NCU03401T0	Scas654.15
NCU02395T0	Scas692.36
NCU06556T0	Scas463.2
NCU04644T0	Scas648.8
NCU06254T0	Scas637.8
NCU04409T0	Scas720.79
NCU11174T0	Scas614.1
NCU11222T0	Scas665.13
NCU07828T0	Scas718.2	Scas270.1
NCU00930T0	Scas540.5
NCU01601T0	Scas536.8
NCU07004T0	Scas619.3
NCU05457T0	Scas671.29
NCU06702T0	Scas672.14
NCU07565T0	Scas651.13
NCU09895T0	Scas496.2
NCU06821T0	Scas699.37
NCU05960T0	Scas716.64
NCU06354T0	Scas714.46
NCU11352T0	Scas645.4
NCU08120T0	Scas720.51
NCU08094T0	Scas692.38	Scas594.9
NCU09754T0	Scas671.2	Scas695.8
NCU03464T0	Scas485.2
NCU03782T0	Scas412.2
NCU03465T0	Scas601.3d
NCU04541T0	Scas581.1
NCU01713T0	Scas697.21
NCU00326T0	Scas718.53
NCU06586T0	Scas654.18
NCU07836T0	Scas686.11
NCU09512T0	Scas719.59
NCU11300T0	Scas718.77
NCU06864T0	Scas522.2	Scas709.8
NCU09609T0	Scas668.23	Scas673.21
NCU02153T0	Scas675.3
NCU03809T0	Scas638.19
NCU01218T0	Scas703.13
NCU05251T0	Scas673.30
NCU08810T0	Scas313.1
NCU03007T0	Scas718.45
NCU07170T0	Scas630.18
NCU04944T0	Scas714.32
NCU09218T0	Scas653.3
NCU06200T0	Scas720.80
NCU08893T0	Scas693.12
NCU08606T0	Scas716.62
NCU06381T0	Scas612.12
NCU09175T0	Scas612.12
NCU01250T0	Scas720.97
NCU07321T0	Scas627.17
NCU00580T0	Scas647.14
NCU03560T0	Scas631.3
NCU00397T0	Scas714.14
NCU05433T0	Scas542.1
NCU02156T0	Scas717.13
NCU03517T0	Scas712.34
NCU05203T0	Scas704.1
NCU10777T0	Scas545.7
NCU01419T0	Scas619.6	Scas471.3	Scas655.15	Scas720.76
NCU06080T0	Scas619.6	Scas471.3	Scas655.15	Scas720.76
NCU10651T0	Scas621.3
NCU09508T0	Scas621.3
NCU09582T0	Scas621.3
NCU08990T0	Scas689.8	Scas634.6
NCU02633T0	Scas582.10
NCU01485T0	Scas653.22
NCU02660T0	Scas638.12
NCU04943T0	Scas519.3
NCU07683T0	Scas510.1
NCU08660T0	Scas607.18
NCU06622T0	Scas690.5
NCU07403T0	Scas677.21
NCU09870T0	Scas709.54
NCU00162T0	Scas519.1
NCU00078T0	Scas705.36
NCU04174T0	Scas590.1
NCU03548T0	Scas650.19
NCU08874T0	Scas660.15
NCU11842T0	Scas666.22
NCU01219T0	Scas579.5	Scas579.5d	Scas685.16
NCU03184T0	Scas707.46
NCU06345T0	Scas686.24
NCU06719T0	Scas715.19
NCU08602T0	Scas691.37d
NCU01121T0	Scas458.3
NCU04127T0	Scas636.9
NCU06209T0	Scas558.1d
NCU07282T0	Scas387.2
NCU02681T0	Scas721.4
NCU07942T0	Scas636.10
NCU07386T0	Scas691.10
NCU09381T0	Scas693.26
NCU08510T0	Scas721.23
NCU03459T0	Scas566.2
NCU04301T0	Scas551.8
NCU03039T0	Scas649.14
NCU03525T0	Scas641.31
NCU03151T0	Scas713.36
NCU05067T0	Scas694.30
NCU09261T0	Scas581.4
NCU08329T0	Scas632.28
NCU09814T0	Scas613.16
NCU08514T0	Scas664.22
NCU09382T0	Scas682.29
NCU11259T0	Scas704.31
NCU01489T1	Scas606.8	Scas491.5
NCU01489T0	Scas606.8	Scas491.5
NCU01489T2	Scas606.8	Scas491.5
NCU09079T0	Scas568.8	Scas721.59
NCU11368T0	Scas685.30	Scas642.9
NCU00657T0	Scas613.10
NCU03278T0	Scas570.8
NCU02294T0	Scas659.5
NCU06700T0	Scas490.4
NCU02805T0	Scas691.6
NCU05717T0	Scas629.21
NCU06135T0	Scas649.8
NCU08379T0	Scas500.5
NCU07507T0	Scas632.5
NCU07585T0	Scas686.15
NCU12033T0	Scas637.17
NCU00151T0	Scas565.11
NCU00198T0	Scas583.6
NCU03008T0	Scas581.10
NCU03639T0	Scas691.20
NCU07329T0	Scas657.1
NCU06677T0	Scas716.71
NCU11884T0	Scas691.34
NCU01107T0	Scas652.19d1	Scas652.19d
NCU08699T0	Scas652.19d1	Scas652.19d
NCU01761T0	Scas450.4
NCU02364T0	Scas519.6
NCU02623T0	Scas625.19
NCU01154T0	Scas695.23
NCU00512T0	Scas713.48
NCU06966T0	Scas442.3
NCU06021T0	Scas610.1
NCU02007T0	Scas715.28d
NCU04806T0	Scas691.14
NCU12137T0	Scas416.1
NCU08947T0	Scas651.20
NCU08217T0	Scas678.10
NCU08368T0	Scas686.9
NCU03766T0	Scas555.1
NCU03766T1	Scas555.1
NCU00377T0	Scas629.4d
NCU00431T0	Scas666.35
NCU02388T0	Scas597.9
NCU00696T0	Scas676.23
NCU03367T0	Scas646.5
NCU03898T0	Scas691.11
NCU06495T0	Scas642.15
NCU08694T0	Scas600.9
NCU11509T0	Scas563.3
NCU07654T0	Scas691.2
NCU08954T0	Scas676.6d
NCU00952T0	Scas594.11
NCU00115T0	Scas656.13
NCU02936T0	Scas506.4
NCU00209T0	Scas711.51
NCU03338T0	Scas649.1
NCU04777T0	Scas618.12
NCU07400T0	Scas579.11
NCU08925T0	Scas709.50
NCU11732T0	Scas717.30
NCU02713T0	Scas569.2	Scas718.44
NCU02804T0	Scas633.13
NCU00242T0	Scas712.33
NCU02217T0	Scas697.31
NCU03031T0	Scas682.9
NCU01741T0	Scas709.11
NCU02403T0	Scas715.25
NCU06981T0	Scas614.15
NCU04320T0	Scas699.13
NCU08859T0	Scas514.8
NCU07727T0	Scas636.20
NCU11494T0	Scas720.61d1
NCU03221T0	Scas322.2	Scas580.3
NCU00505T0	Scas566.4
NCU02149T0	Scas549.6
NCU06088T0	Scas650.14
NCU05118T0	Scas690.27
NCU06176T0	Scas703.28
NCU05716T0	Scas713.49
NCU08992T0	Scas636.2
NCU06107T0	Scas712.38
NCU00633T0	Scas716.7
NCU07895T0	Scas716.7
NCU03870T1	Scas677.23
NCU03870T0	Scas677.23
NCU00038T0	Scas631.7
NCU00101T0	Scas642.11
NCU03593T0	Scas613.11
NCU04318T0	Scas652.19
NCU02705T0	Scas719.16
NCU04362T0	Scas707.40
NCU05227T0	Scas721.6
NCU09683T0	Scas684.6
NCU10379T0	Scas675.7
NCU09852T0	Scas718.13
NCU08768T0	Scas613.20	Scas680.7	Scas680.7d	Scas680.5d
NCU03333T0	Scas666.4	Scas695.6
NCU07057T0	Scas675.19
NCU06786T0	Scas692.11
NCU11000T0	Scas686.20
NCU02278T0	Scas647.20	Scas618.11
NCU03769T0	Scas706.17
NCU04225T0	Scas702.24
NCU08736T0	Scas642.7
NCU10897T0	Scas646.19
NCU11356T0	Scas688.15
NCU01989T0	Scas643.21
NCU05053T0	Scas643.21
NCU01070T0	Scas497.1
NCU01321T0	Scas628.15
NCU01338T0	Scas640.9
NCU02508T0	Scas687.32
NCU06346T0	Scas683.4
NCU11810T0	Scas521.4
NCU10352T0	Scas632.4
NCU01345T0	Scas654.5
NCU00644T0	Scas707.43
NCU04986T0	Scas658.6
NCU10049T0	Scas686.18
NCU03291T0	Scas577.13
NCU05291T0	Scas528.1
NCU04050T0	Scas663.23
NCU12028T0	Scas387.1
NCU11890T0	Scas718.83
NCU02169T0	Scas533.2
NCU02530T0	Scas638.21
NCU01725T0	Scas670.29
NCU06331T0	Scas592.10
NCU08163T0	Scas602.12
NCU08028T0	Scas643.13
NCU01670T0	Scas602.1
NCU00560T0	Scas655.1
NCU00335T0	Scas682.27
NCU00596T0	Scas679.17
NCU06425T0	Scas495.1
NCU03635T0	Scas668.13
NCU03159T0	Scas689.3
NCU03629T0	Scas710.43
NCU07681T0	Scas620.4d
NCU06367T0	Scas710.40
NCU08903T0	Scas686.4
NCU08860T0	Scas713.31
NCU09107T0	Scas716.20
NCU06303T0	Scas609.6
NCU09285T0	Scas609.6
NCU07042T0	Scas609.6
NCU02935T0	Scas641.21
NCU00357T0	Scas712.37
NCU02293T0	Scas696.14
NCU03351T0	Scas704.16
NCU06424T0	Scas691.29
NCU05525T0	Scas716.4
NCU00427T0	Scas695.48
NCU03660T0	Scas709.38
NCU04549T0	Scas721.77
NCU04181T0	Scas694.11
NCU04181T1	Scas694.11
NCU04274T0	Scas565.3
NCU00146T0	Scas721.35
NCU06353T0	Scas603.4
NCU04580T0	Scas676.10
NCU02724T0	Scas715.32
NCU06646T0	Scas636.3
NCU04584T0	Scas709.30
NCU00264T0	Scas539.3
NCU01357T0	Scas538.4
NCU00214T0	Scas656.24
NCU00041T0	Scas674.23
NCU06539T0	Scas603.14
NCU06875T0	Scas673.14
NCU06746T0	Scas701.28
NCU07756T0	Scas721.108
NCU11197T0	Scas678.1
NCU11311T0	Scas719.76
NCU06076T1	Scas698.5d
NCU06076T0	Scas698.5d
NCU06076T2	Scas698.5d
NCU00215T0	Scas697.23
NCU11584T0	Scas697.23
NCU03946T0	Scas572.6d
NCU03946T1	Scas572.6d
NCU01170T0	Scas638.15
NCU01614T0	Scas631.12
NCU04571T0	Scas579.9
NCU04508T0	Scas677.25
NCU03368T0	Scas706.30
NCU03613T0	Scas705.51
NCU06244T0	Scas688.34
NCU01858T0	Scas560.4
NCU02671T0	Scas695.2
NCU05281T0	Scas654.31
NCU03438T0	Scas701.9
NCU00965T0	Scas571.3
NCU01101T0	Scas643.3
NCU03968T0	Scas583.3
NCU04412T0	Scas562.9
NCU02949T0	Scas673.26
NCU04651T0	Scas672.24
NCU06782T0	Scas697.13
NCU10034T0	Scas638.6
NCU08317T0	Scas547.2	Scas703.40
NCU00126T0	Scas637.13
NCU02000T0	Scas654.27d
NCU05285T0	Scas717.17
NCU11512T0	Scas701.15d
NCU06066T0	Scas633.17
NCU07197T0	Scas550.8
NCU10125T0	Scas550.8
NCU03233T0	Scas688.33
NCU05753T0	Scas637.5
NCU08761T0	Scas591.7
NCU10062T0	Scas694.36
NCU02108T0	Scas539.4
NCU04450T0	Scas721.42
NCU00535T0	Scas430.1
NCU03126T0	Scas682.13
NCU09489T0	Scas692.41
NCU11248T0	Scas680.9
NCU00974T0	Scas653.2	Scas605.20
NCU06660T0	Scas615.7d	Scas699.48
NCU11171T0	Scas689.10
NCU11171T1	Scas689.10
NCU03344T0	Scas569.10
NCU04639T0	Scas676.19
NCU09838T0	Scas676.17
NCU11321T0	Scas688.10
NCU11565T0	Scas694.37
NCU03406T1	Scas567.13
NCU03406T0	Scas567.13
NCU03630T0	Scas654.24
NCU02974T0	Scas703.34
NCU11500T0	Scas678.21
NCU08621T0	Scas718.81
NCU09250T0	Scas715.8
NCU11774T0	Scas695.9
NCU02634T1	Scas719.43
NCU02634T0	Scas719.43
NCU02565T0	Scas615.6
NCU03306T0	Scas692.22
NCU07952T0	Scas710.9
NCU10006T0	Scas707.31
NCU01456T0	Scas641.23
NCU01826T0	Scas641.23
NCU03097T0	Scas641.23
NCU09887T0	Scas641.23
NCU03193T0	Scas667.26
NCU05222T0	Scas684.10
NCU06470T0	Scas692.18
NCU08676T0	Scas670.16
NCU00005T0	Scas584.7
NCU02683T0	Scas533.8
NCU05816T0	Scas513.5
NCU11159T0	Scas587.11
NCU07232T0	Scas569.8	Scas644.4
NCU09364T0	Scas569.8	Scas644.4
NCU09420T0	Scas569.8	Scas644.4
NCU01799T0	Scas652.6
NCU06682T0	Scas704.10
NCU08093T0	Scas703.22
NCU04139T0	Scas716.27d
NCU11313T0	Scas647.3
NCU11274T0	Scas704.14
NCU02150T0	Scas606.9
NCU05119T0	Scas715.52
NCU06704T0	Scas721.43
NCU10521T0	Scas531.1	Scas698.2	Scas702.21
NCU02121T0	Scas465.1	Scas720.3
NCU00438T0	Scas654.16
NCU08026T0	Scas621.17
NCU06361T2	Scas721.75	Scas562.7
NCU06361T1	Scas721.75	Scas562.7
NCU06361T0	Scas721.75	Scas562.7
NCU02932T0	Scas697.15
NCU03860T0	Scas697.15
NCU05771T0	Scas619.7
NCU05539T0	Scas645.17
NCU04509T0	Scas588.9
NCU02073T0	Scas713.53
NCU09386T0	Scas467.3
NCU09826T0	Scas604.13
