# Supplementary material for: Evolutionary Conservation and Diversification of Puf RNA Binding Proteins and Their mRNA Targets
Source: PLoS Biol. 2015 Nov 20;13(11):e1002307. doi: 10.1371/journal.pbio.1002307 (PMC4654594; doi:10.1371/journal.pbio.1002307)
Supplement: S4 Dataset — (ZIP) [file pbio.1002307.s004.zip › N.crassa.fa_S.cerevisiae.fa.txt]

NCU07832T0	YHR165C
NCU08535T0	YNR016C
NCU06468T0	YLR106C
NCU01744T0	YDL171C
NCU01379T0	YHR099W
NCU07308T0	YPL231W
NCU06871T0	YGR032W	YLR342W
NCU07307T0	YKL182W
NCU08287T0	YJL130C
NCU05608T0	YKL203C	YJR066W
NCU04548T0	YNL262W
NCU06976T0	YKR054C
NCU02103T0	YDL140C
NCU02510T0	YGL206C
NCU05837T0	YLL040C
NCU08267T0	YGR271W
NCU02505T0	YBR218C	YGL062W
NCU02685T0	YER172C
NCU05120T0	YOR151C
NCU05803T0	YGL195W
NCU03986T0	YOR116C
NCU07556T0	YPL082C
NCU01632T0	YDR127W
NCU02677T0	YJR109C
NCU04569T0	YKL215C
NCU00743T0	YPR184W
NCU05591T0	YDR406W	YOR153W	YOR328W
NCU01772T0	YOR207C
NCU09012T0	YDR135C
NCU08616T0	YPR010C
NCU03575T0	YBL076C
NCU01680T0	YGL008C	YPL036W
NCU01638T0	YOR341W
NCU00352T0	YAL026C
NCU11669T0	YOR326W
NCU07443T0	YER166W	YDR093W
NCU07700T0	YOR133W	YDR385W
NCU07922T0	YNL014W	YLR249W
NCU05238T0	YJR137C
NCU04898T0	YEL031W
NCU05425T0	YIL125W
NCU12032T0	YNL132W
NCU08685T0	YGR061C
NCU02111T0	YMR109W	YKL129C
NCU00018T0	YDL126C
NCU00018T1	YDL126C
NCU04370T0	YKL210W
NCU10066T0	YDL145C
NCU03539T0	YER070W	YIL066C
NCU03877T0	YGR204W	YBR084W
NCU03877T1	YGR204W	YBR084W
NCU08501T0	YDR457W
NCU02366T0	YLR304C
NCU03591T0	YLL048C	YHL035C
NCU06338T0	YNL088W
NCU03875T0	YBR245C
NCU09324T0	YBR023C
NCU01820T0	YGR218W
NCU01768T0	YMR196W
NCU07658T0	YDR170C
NCU01192T0	YDL102W
NCU03363T0	YJL050W
NCU03010T0	YBR115C
NCU01625T0	YER171W
NCU05261T0	YBL022C
NCU09463T0	YPL160W
NCU02566T0	YOR335C
NCU07027T0	YPR160W
NCU01965T0	YGR094W
NCU03947T0	YER125W
NCU03818T0	YIL048W
NCU07679T0	YFR031C
NCU06488T0	YIL126W
NCU09367T0	YLR305C
NCU03065T0	YOL021C
NCU00621T0	YHR186C
NCU02083T0	YFR019W
NCU04142T0	YMR186W	YPL240C
NCU10143T0	YOR291W
NCU09602T0	YAL005C	YLL024C
NCU08919T0	YGL150C
NCU09063T0	YLR086W
NCU09903T0	YPL226W
NCU04348T0	YPL217C
NCU06678T0	YGL173C
NCU06318T0	YER013W
NCU01612T0	YGL120C
NCU01951T0	YPL167C
NCU09740T0	YIL129C
NCU02475T0	YMR189W
NCU04242T0	YMR080C
NCU08336T0	YKL148C	YJL045W
NCU07870T0	YNL102W
NCU01857T0	YLR398C
NCU03042T0	YMR288W
NCU03794T0	YCR057C
NCU04327T0	YBL023C
NCU05046T0	YDR038C	YDR039C	YDR040C
NCU06278T0	YNL163C
NCU06272T0	YMR229C
NCU04385T0	YGL009C
NCU09228T0	YKL157W	YHR047C
NCU05270T0	YAL035W
NCU03982T0	YJL034W
NCU05194T0	YGL201C
NCU03592T0	YMR162C
NCU06281T0	YMR162C
NCU07010T0	YLR410W
NCU06544T0	YBL105C
NCU08693T0	YJR045C	YEL030W
NCU03061T0	YDR091C
NCU06438T0	YIL143C
NCU04280T0	YJL200C
NCU00551T0	YHR023W
NCU00276T0	YOR330C
NCU05200T0	YNL123W
NCU11350T0	YKL104C
NCU04404T0	YDR238C
NCU05429T0	YEL011W
NCU05429T1	YEL011W
NCU10497T0	YGL022W
NCU10283T0	YGL026C
NCU08276T0	YML059C
NCU03060T0	YER164W
NCU08135T0	YDR097C
NCU06512T0	YER091C
NCU01328T0	YPR074C	YBR117C
NCU07319T0	YGL137W
NCU02539T0	YPR019W
NCU06687T0	YFR015C	YLR258W
NCU01229T0	YPL086C
NCU09297T0	YLR272C
NCU03292T0	YGL167C
NCU00104T0	YLL026W
NCU07404T0	YGL156W
NCU02630T0	YDR258C
NCU00567T0	YER069W
NCU07721T0	YHR027C
NCU04161T0	YGR281W
NCU08920T0	YER036C
NCU04648T0	YHR074W
NCU09993T0	YDR334W
NCU04051T0	YFR009W
NCU06836T0	YLR153C
NCU00629T0	YMR205C
NCU02955T0	YLR069C
NCU06365T0	YDR291W
NCU02075T0	YDL229W	YNL209W
NCU02762T0	YGR217W
NCU01171T0	YLR274W
NCU09808T0	YLL001W
NCU02494T0	YBL004W
NCU03992T0	YDR129C
NCU03955T0	YKR031C
NCU04100T0	YKR001C
NCU04221T0	YDR001C	YBR001C
NCU02230T0	YOL090W
NCU02979T0	YML035C
NCU03808T0	YMR128W
NCU08515T0	YBR127C
NCU08828T0	YKR009C
NCU02380T0	YIL078W
NCU07982T0	YMR108W
NCU01589T0	YLR259C
NCU02544T0	YCR011C
NCU00405T0	YBR121C
NCU03669T0	YCL054W
NCU02629T0	YMR120C	YLR028C
NCU03784T0	YBR235W
NCU02728T0	YKR086W
NCU11255T0	YGL163C
NCU01318T0	YPR181C
NCU02514T0	YBL099W
NCU04090T0	YPL006W
NCU02003T0	YPR080W	YBR118W
NCU00461T0	YDL215C
NCU08898T0	YDR234W
NCU03051T0	YLR129W
NCU08119T0	YBR202W
NCU08009T0	YEL032W
NCU04736T0	YGL006W
NCU05154T0	YGL006W
NCU00177T0	YGL234W
NCU01486T0	YLR384C
NCU01675T0	YPL012W
NCU01164T0	YGL207W
NCU01843T0	YJL014W
NCU04448T0	YDR212W
NCU12096T0	YLR189C
NCU03463T0	YOR270C
NCU07837T0	YJR035W
NCU03321T0	YMR049C
NCU05895T0	YCR017C
NCU01648T0	YAL023C	YOR321W
NCU04579T0	YJR016C
NCU07281T0	YBR196C
NCU02391T0	YIL109C	YNL049C
NCU05239T0	YBR038W
NCU06308T0	YFL036W
NCU08110T0	YJL012C
NCU09873T0	YKR097W
NCU07999T0	YKL165C
NCU03100T0	YHR183W	YGR256W
NCU01197T0	YDR293C
NCU05430T0	YJR121W
NCU01643T0	YOR048C
NCU03980T0	YJR064W
NCU07930T0	YER043C
NCU09700T0	YJL111W
NCU02207T0	YIL142W
NCU07531T0	YBR295W
NCU01369T0	YOR204W	YPL119C
NCU02357T0	YMR308C
NCU09450T0	YIL075C
NCU09118T0	YOL006C
NCU04303T0	YGR124W	YPR145W
NCU04439T0	YJL033W
NCU07702T0	YLR087C
NCU04054T0	YFL037W
NCU04611T0	YGR116W
NCU01747T0	YPL110C
NCU01479T0	YMR089C
NCU01272T0	YDR430C
NCU03814T0	YLR382C
NCU01143T0	YLR419W
NCU09349T0	YMR290C
NCU03139T0	YCL030C
NCU07554T0	YJL074C
NCU01323T0	YFL008W
NCU01187T0	YDR283C
NCU03387T0	YBR080C
NCU04173T0	YFL039C
NCU04173T1	YFL039C
NCU03650T0	YBR114W
NCU02810T0	YER025W
NCU09332T0	YJR143C
NCU00712T0	YML075C	YLR450W
NCU10058T0	YMR105C	YKL127W
NCU09468T0	YML085C	YML124C
NCU02839T0	YDL143W
NCU00261T0	YBL039C	YJR103W
NCU04251T0	YNL192W
NCU02840T0	YKL145W
NCU05927T0	YLR289W
NCU00481T0	YLR389C
NCU04020T0	YDR037W
NCU05289T0	YPL093W
NCU08689T0	YNL325C
NCU05029T0	YMR301C
NCU09909T0	YHL016C
NCU03117T0	YML056C	YLR432W	YHR216W
NCU03298T0	YOR109W	YNL106C
NCU09709T0	YDR188W
NCU01431T0	YNL271C
NCU02325T0	YMR217W
NCU00579T0	YAR042W	YDL019C
NCU05360T0	YNL321W
NCU02274T0	YLR058C
NCU07839T0	YNL112W
NCU07156T0	YBR248C
NCU09715T0	YBR126C
NCU06149T0	YDL160C
NCU09770T0	YBL015W
NCU08377T0	YJL005W
NCU10007T0	YIR031C	YNL117W
NCU10007T1	YIR031C	YNL117W
NCU07712T0	YDL031W
NCU04768T0	YOR356W
NCU02010T0	YNL104C	YOR108W
NCU06854T0	YPL235W
NCU04203T0	YBR229C
NCU07926T0	YOR168W
NCU06484T0	YGR270W
NCU01992T0	YNL287W
NCU03071T0	YNR031C	YCR073C
NCU04790T0	YDR172W
NCU01290T0	YLR175W
NCU02797T0	YKL035W
NCU03482T0	YDR190C
NCU06767T0	YOR217W
NCU05269T0	YBR169C	YPL106C
NCU05269T1	YBR169C	YPL106C
NCU08195T0	YDR341C	YHR091C
NCU07451T0	YGR264C
NCU01470T0	YEL013W
NCU02578T0	YOL004W
NCU08894T0	YGL245W
NCU04104T0	YGL238W
NCU01540T0	YNR013C
NCU11271T0	YDL007W
NCU10042T0	YGR254W	YHR174W
NCU10042T1	YGR254W	YHR174W
NCU01692T0	YNR001C	YCR005C
NCU08888T0	YLR060W
NCU05041T0	YDR074W
NCU00901T0	YNL250W
NCU07567T0	YJL008C
NCU12019T0	YPR194C
NCU04230T0	YER065C
NCU01756T0	YJR065C
NCU06481T0	YDL164C
NCU04414T0	YOR117W
NCU00410T0	YBR143C
NCU05526T0	YDL131W	YDL182W
NCU01912T0	YDL095W	YDL093W
NCU01249T0	YNL189W
NCU02260T0	YDR394W
NCU04077T0	YFR030W
NCU02511T0	YNL061W
NCU04636T0	YCL017C
NCU02011T0	YLR347C
NCU04380T0	YOR317W	YMR246W	YIL009W
NCU03929T0	YOR317W	YMR246W	YIL009W
NCU02669T0	YBL017C	YJL222W	YIL173W	YNR065C
NCU10008T0	YPL262W
NCU03857T0	YDL066W
NCU03263T0	YML072C
NCU09076T0	YDL084W
NCU02747T0	YFL034W
NCU06843T0	YOR063W
NCU02515T0	YHR028C
NCU00824T0	YNL330C
NCU08341T0	YDR270W
NCU11170T0	YGL236C
NCU00668T0	YLR371W	YGR070W
NCU00656T0	YLR240W
NCU00920T0	YPL040C
NCU04449T0	YHR020W
NCU06626T0	YBR097W
NCU07690T0	YGL125W
NCU00459T0	YLR454W
NCU08897T0	YLR378C
NCU06075T0	YAL038W	YOR347C
NCU06075T1	YAL038W	YOR347C
NCU00239T0	YOR093C
NCU03966T0	YAL048C
NCU05363T0	YGL048C
NCU02407T0	YFL018C
NCU07171T0	YDL029W
NCU01119T0	YHR072W
NCU03797T0	YMR304W
NCU00430T0	YLR138W
NCU04749T0	YHR164C
NCU01439T0	YER081W	YIL074C
NCU07024T0	YLR113W
NCU03804T0	YML057W	YLR433C
NCU03786T0	YOR014W
NCU06441T0	YDL178W	YEL071W
NCU02701T0	YOL057W
NCU02657T0	YLR180W	YDR502C
NCU03076T0	YHR037W
NCU05278T0	YMR015C
NCU04117T0	YLR188W
NCU03737T0	YOR187W
NCU00447T0	YDR062W
NCU03200T0	YHR205W
NCU03608T0	YLR355C
NCU04435T0	YFL055W
NCU03748T0	YNR050C
NCU03415T0	YER073W	YOR374W
NCU01701T0	YDR109C
NCU04766T0	YCR093W
NCU03359T0	YPR024W
NCU00477T0	YMR297W
NCU03479T0	YLR277C
NCU08309T0	YMR167W
NCU06942T0	YPR173C
NCU09111T0	YNL241C
NCU02546T0	YNR053C
NCU07860T0	YGR287C	YOL157C	YIL172C	YJL221C	YBR299W	YGR292W	YJL216C
NCU06523T0	YGR287C	YOL157C	YIL172C	YJL221C	YBR299W	YGR292W	YJL216C
NCU02906T0	YKL029C
NCU08325T0	YML123C
NCU00043T0	YER133W
NCU05995T0	YLL039C
NCU11188T0	YBR136W
NCU01652T0	YLR303W
NCU07378T0	YFL033C
NCU11175T0	YLL008W
NCU09866T0	YKL010C
NCU05805T0	YBR263W
NCU01195T0	YOR375C	YAL062W
NCU07330T0	YLR083C	YDR107C
NCU11965T0	YAR035W
NCU01443T0	YDR023W
NCU00680T0	YPR002W
NCU08663T0	YHR170W
NCU09377T0	YGL190C
NCU09377T1	YGL190C
NCU00389T0	YAL036C
NCU09894T0	YDR060W
NCU07367T0	YOR259C
NCU02036T0	YLR430W
NCU06189T0	YDR232W
NCU06666T0	YJL153C
NCU07420T0	YKR059W	YJL138C
NCU02632T0	YGR125W
NCU11238T0	YPR006C
NCU06284T0	YJL154C
NCU09741T0	YHR042W
NCU06652T0	YDL168W
NCU07914T0	YCR012W
NCU03922T0	YML126C
NCU03396T0	YOR310C
NCU07872T0	YJL141C
NCU03219T0	YNL238W
NCU11961T0	YJR033C
NCU00671T0	YCR032W
NCU00681T0	YGR100W
NCU00714T0	YOR027W
NCU10262T0	YKR039W	YGR191W
NCU05830T0	YKR039W	YGR191W
NCU11384T1	YER086W
NCU11384T0	YER086W
NCU09793T0	YGL251C
NCU09443T0	YKL209C
NCU11202T0	YNL243W
NCU07296T0	YNL161W
NCU00936T0	YBR006W
NCU00406T0	YNL298W
NCU04799T0	YER165W
NCU00453T0	YDR456W
NCU00200T0	YKL211C
NCU01809T0	YLL034C
NCU08776T0	YMR266W
NCU06986T0	YMR266W
NCU06457T0	YHR019C
NCU06187T0	YLR359W
NCU01985T0	YJR010W
NCU07153T0	YFR044C
NCU09545T0	YPL023C
NCU06508T0	YLL031C
NCU07489T0	YML016C	YDR436W
NCU03498T0	YMR058W
NCU09696T0	YPR088C
NCU06738T0	YDL195W
NCU11664T0	YNL045W
NCU03171T0	YJL212C
NCU10763T0	YJL212C
NCU00112T0	YLL029W
NCU04216T0	YMR300C
NCU03339T0	YPL091W
NCU07070T0	YLR276C
NCU01503T0	YDL060W
NCU02611T0	YPR112C
NCU02542T1	YGL253W	YFR053C
NCU02542T0	YGL253W	YFR053C
NCU11213T0	YDL055C
NCU09688T0	YPL259C
NCU06914T0	YPR033C
NCU04433T0	YBR294W	YLR092W
NCU03235T0	YBR294W	YLR092W
NCU04166T0	YGL099W
NCU08162T0	YHR018C
NCU08272T0	YML054C
NCU08020T0	YNL082W
NCU09516T0	YLR032W
NCU09071T0	YPR111W	YGR092W
NCU10747T0	YMR129W
NCU11027T0	YOL098C
NCU00081T0	YLR234W
NCU10381T0	YGL114W
NCU03657T1	YGL027C
NCU03657T0	YGL027C
NCU07442T0	YHR039C
NCU01234T0	YDR021W
NCU08998T1	YGR019W
NCU08998T0	YGR019W
NCU06630T0	YDL188C	YDL134C
NCU05288T0	YER136W
NCU00202T0	YLR429W
NCU06943T0	YLR197W
NCU04856T0	YPR035W
NCU04856T1	YPR035W
NCU06724T0	YPR035W
NCU00122T0	YHR113W
NCU06482T0	YER178W
NCU07887T0	YJL026W
NCU06240T0	YPL203W
NCU02233T0	YIR007W
NCU03894T0	YHL007C
NCU06659T0	YGR210C
NCU00793T0	YML100W	YMR261C
NCU02044T0	YBR025C
NCU05095T0	YFL022C
NCU08935T0	YBR222C
NCU07710T0	YJR138W
NCU03425T0	YCR053W
NCU05642T0	YNL247W
NCU06449T0	YJL129C	YKR050W
NCU03257T0	YPR138C	YGR121C
NCU00770T0	YHL030W
NCU06394T0	YNL059C
NCU05420T0	YGL148W
NCU05301T0	YBL024W
NCU05782T0	YGL078C
NCU09347T0	YJL155C
NCU07280T0	YKL126W	YMR104C
NCU09831T0	YIL166C
NCU09039T0	YIL166C
NCU07732T0	YOR303W
NCU07732T1	YOR303W
NCU09219T0	YDR141C
NCU09488T0	YGR245C
NCU07440T0	YPL022W
NCU01797T0	YNR047W	YCR091W
NCU00794T0	YCR072C
NCU09721T0	YKL135C
NCU07001T0	YNL277W
NCU09789T0	YNL220W
NCU00721T0	YOR348C
NCU11685T0	YHR030C
NCU10847T0	YGR252W
NCU02066T0	YOR206W
NCU08024T0	YEL036C
NCU08021T0	YFL025C
NCU00789T0	YLR241W
NCU01333T0	YGL012W
NCU01183T0	YGR173W
NCU00488T0	YAL016W
NCU10397T0	YNL267W
NCU09191T0	YPL009C
NCU05168T0	YNL268W	YEL063C	YNL270C
NCU02680T0	YBR170C
NCU04566T0	YDR477W
NCU07498T0	YGR258C
NCU07807T0	YKL060C
NCU07807T1	YKL060C
NCU08216T0	YGR155W
NCU07334T0	YBR021W	YIR028W	YBL042C
NCU03141T0	YOL011W	YMR008C	YMR006C
NCU05129T0	YER090W
NCU06459T0	YPL184C
NCU02571T0	YPL028W
NCU07011T0	YLR409C
NCU04410T0	YJL087C
NCU03973T0	YLR089C	YDR111C
NCU03436T0	YDL047W
NCU08373T0	YNL329C
NCU01525T0	YNL021W
NCU03194T0	YOR128C
NCU00925T0	YGR103W
NCU02416T0	YNR008W
NCU06270T0	YHR024C
NCU06722T0	YOL097C
NCU02639T0	YOL058W
NCU02639T1	YOL058W
NCU02689T0	YDL240W
NCU06171T0	YIR006C
NCU00821T0	YDR536W
NCU01502T0	YER082C
NCU05492T0	YOR378W
NCU09757T0	YPL175W
NCU05198T0	YBR132C
NCU01160T0	YOR046C
NCU06847T0	YLL028W
NCU00194T0	YLR438W
NCU05259T0	YGL055W
NCU06761T0	YDR294C
NCU09817T0	YDR035W
NCU08730T0	YMR224C
NCU02717T0	YLR117C
NCU06624T0	YJR040W
NCU04754T0	YJR148W	YHR208W
NCU06306T0	YFR038W
NCU09202T0	YMR216C
NCU05454T0	YIL155C
NCU02208T0	YOR361C
NCU02273T0	YPL154C
NCU03273T0	YNL023C
NCU11642T0	YNL142W
NCU04005T0	YNL154C	YHR135C
NCU02624T0	YHR007C
NCU05548T0	YBR249C
NCU09230T0	YAL012W
NCU04747T0	YLR096W	YDR122W
NCU08997T0	YDR481C
NCU11409T0	YPL008W
NCU09345T0	YDL244W	YFL058W	YNL332W	YJR156C
NCU09345T1	YDL244W	YFL058W	YNL332W	YJR156C
NCU09345T2	YDL244W	YFL058W	YNL332W	YJR156C
NCU01939T0	YJR132W
NCU04176T0	YGR200C
NCU04814T0	YOL060C
NCU07530T0	YOL122C
NCU08382T0	YPL147W
NCU06672T0	YHR171W
NCU04059T0	YKR095W	YIL149C
NCU05218T0	YOR244W
NCU05622T0	YBR281C
NCU07407T0	YHR120W
NCU05985T0	YBL011W
NCU03961T0	YGR145W
NCU02549T0	YLR163C
NCU06842T0	YBR112C
NCU06727T0	YPR069C
NCU09477T0	YBL030C	YBR085W	YMR056C
NCU11544T1	YPL204W
NCU11544T0	YPL204W
NCU02741T0	YER095W
NCU04485T0	YDR365C
NCU09564T0	YBR296C
NCU03347T0	YJL060W
NCU09438T0	YPR189W
NCU11273T0	YGR170W
NCU02397T0	YLR044C	YLR134W	YGR087C	YDL080C
NCU00904T0	YDL174C
NCU02179T0	YDL174C
NCU06929T0	YML010W
NCU04504T0	YHR065C
NCU08471T0	YGR244C
NCU06541T0	YOR099W
NCU01013T0	YGL040C
NCU03004T0	YBR221C
NCU01480T0	YNL275W
NCU01689T0	YMR241W
NCU06232T0	YCL018W
NCU03137T0	YMR165C
NCU05600T0	YPL109C
NCU11168T0	YML069W
NCU00673T0	YEL060C	YOR003W
NCU02771T0	YDR047W
NCU08503T0	YIL103W
NCU06179T0	YCR008W
NCU10276T0	YPL265W
NCU01745T0	YFL004W	YPL019C
NCU11397T0	YMR145C	YDL085W
NCU00468T0	YBR166C
NCU00480T0	YJL197W
NCU08983T0	YKR002W
NCU02112T0	YDR128W
NCU02202T0	YHR079C
NCU09610T0	YOR165W
NCU03795T0	YHR107C
NCU09101T0	YBR220C
NCU08825T0	YGL091C
NCU02438T0	YDR148C
NCU07955T0	YHR194W
NCU02063T0	YKL134C
NCU03823T0	YGL119W
NCU06522T0	YBR298C	YJR160C	YDL247W	YGR289C
NCU08858T0	YBR298C	YJR160C	YDL247W	YGR289C
NCU02696T0	YBR237W
NCU02420T0	YER047C
NCU03783T0	YKL146W
NCU03066T0	YER006W
NCU02954T0	YIL094C
NCU00565T0	YOR196C
NCU03813T0	YOR388C
NCU02393T0	YBL016W
NCU02393T1	YBL016W
NCU03561T0	YDL198C
NCU00896T0	YKL212W
NCU07831T0	YMR309C
NCU00927T0	YBL063W
NCU01528T0	YJL052W	YGR192C	YJR009C
NCU00040T0	YBR079C
NCU04035T0	YBL008W
NCU03118T0	YIR034C
NCU05418T0	YHR068W
NCU07697T0	YOR136W
NCU02591T0	YGL084C	YPL189W
NCU09106T0	YAL019W
NCU08352T0	YDR353W	YHR106W
NCU00692T0	YHR064C
NCU01512T0	YPR047W
NCU06192T0	YGL095C
NCU11381T0	YNR043W
NCU08180T0	YDL194W	YDL138W
NCU04963T0	YDL194W	YDL138W
NCU10018T0	YJL098W	YKR028W
NCU00274T0	YBL088C
NCU00915T0	YLL018C
NCU07659T0	YNL071W
NCU08909T0	YMR307W
NCU02978T0	YBL007C
NCU04306T0	YBL091C
NCU00163T0	YOR067C
NCU04637T0	YDR388W
NCU08002T0	YML042W
NCU11190T0	YMR250W
NCU08023T0	YEL022W	YJR031C
NCU03702T0	YDL014W
NCU04118T0	YER052C
NCU05204T0	YDL132W
NCU05169T0	YDR256C
NCU04277T0	YHR025W
NCU03836T0	YKR038C
NCU06563T0	YNR032W
NCU09318T0	YIR002C
NCU04743T0	YBR094W
NCU02778T0	YJR131W
NCU03979T0	YGR286C
NCU02619T0	YLR401C
NCU05267T0	YHR077C
NCU06923T0	YLR244C
NCU10467T0	YOL094C
NCU01728T1	YIL107C
NCU01728T0	YIL107C
NCU08563T0	YIL046W
NCU00951T0	YBR011C
NCU01175T0	YJL167W
NCU05777T0	YBR058C
NCU05620T0	YFL007W
NCU09711T0	YNL212W
NCU10762T0	YBR243C
NCU03757T0	YBR031W	YDR012W
NCU07076T0	YLR144C	YNR067C
NCU03713T0	YEL042W
NCU09778T0	YBR160W
NCU03661T0	YDL234C
NCU04259T0	YLR253W
NCU08115T0	YCR092C
NCU04281T0	YNL006W
NCU08297T1	YLR314C
NCU08297T0	YLR314C
NCU03312T0	YKL064W
NCU01036T0	YAL053W	YOR365C	YPL221W
NCU05785T0	YAL053W	YOR365C	YPL221W
NCU01595T0	YLL011W
NCU02409T0	YLR386W
NCU04610T0	YHR073W
NCU01241T0	YPR021C
NCU02966T0	YPL151C
NCU00424T0	YMR076C
NCU07986T0	YDR105C
NCU04652T0	YPL195W
NCU07941T0	YLR027C
NCU06418T0	YHR169W
NCU02109T0	YDL103C
NCU04121T0	YPR029C
NCU10776T0	YKL113C
NCU00413T0	YIL018W	YFR031C-A
NCU04041T0	YBR142W
NCU03637T0	YJR117W
NCU07041T0	YCL059C
NCU07459T0	YBR034C
NCU04899T0	YKL085W
NCU03124T0	YOR061W
NCU02181T0	YJR145C	YHR203C
NCU11296T0	YBL079W	YER105C
NCU10468T0	YMR062C
NCU00775T0	YNL037C
NCU06205T0	YCR084C
NCU01633T0	YDR345C	YHR094C	YDR343C	YDR342C	YHR096C	YHR092C	YLR081W	YJL219W	YOL156W	YJL214W	YFL011W	YMR011W	YEL069C	YNR072W	YDL245C	YJR158W
NCU06249T0	YAL017W	YOL045W
NCU03246T0	YFR028C
NCU04252T0	YDR189W
NCU06005T0	YHL032C
NCU11795T0	YDR331W
NCU12076T0	YLR195C
NCU01644T0	YDL058W
NCU03357T0	YDL190C
NCU02032T0	YKL046C	YMR238W
NCU02295T0	YDR208W
NCU03606T0	YAR007C
NCU09643T0	YBR029C
NCU01754T0	YMR083W	YMR303C	YOL086C	YBR145W
NCU01754T1	YMR083W	YMR303C	YOL086C	YBR145W
NCU02476T0	YMR083W	YMR303C	YOL086C	YBR145W
NCU00336T0	YJL109C
NCU09598T0	YMR302C
NCU09642T0	YPR003C
NCU01433T0	YGR123C
NCU04331T0	YPL131W
NCU09065T0	YOL034W
NCU03258T0	YKR003W	YHR001W
NCU09882T0	YOR197W
NCU02400T0	YOR197W
NCU00591T0	YBR208C
NCU05650T0	YER110C
NCU07458T0	YEL058W
NCU10987T0	YMR221C
NCU03779T0	YFL053W	YML070W
NCU01022T0	YIL091C
NCU07414T0	YNL064C
NCU07408T0	YLR340W
NCU07408T1	YLR340W
NCU01157T0	YJL101C
NCU01412T0	YOR323C
NCU05644T0	YHR188C
NCU06970T0	YHL011C
NCU07854T0	YER093C
NCU11353T0	YGR194C
NCU03628T0	YLR222C
NCU09432T0	YBL106C	YPR032W
NCU08507T0	YGR211W
NCU02650T0	YDL147W
NCU00269T0	YJL168C
NCU01269T0	YGL003C
NCU04615T0	YIL147C
NCU03006T0	YML008C
NCU10733T0	YGL094C
NCU07495T0	YGR086C	YPL004C
NCU07393T0	YDL148C
NCU00106T0	YDR300C	YHR033W
NCU03310T0	YGR231C
NCU06217T0	YPL043W
NCU06618T0	YCL057W
NCU02415T0	YIL108W
NCU01642T0	YOL081W	YBR140C
NCU00188T0	YGL180W
NCU05410T0	YOL140W
NCU00823T0	YFR004W
NCU03492T0	YMR272C
NCU02052T0	YCR042C
NCU06520T0	YKR024C
NCU08277T0	YJR007W
NCU04335T0	YOR267C
NCU01141T0	YCL004W
NCU01271T0	YKL184W
NCU01377T0	YKL022C
NCU02729T0	YLR196W
NCU01227T0	YOR142W
NCU08291T0	YOR176W
NCU02430T0	YJR130C	YML082W
NCU01831T0	YLR005W
NCU01547T0	YOR261C
NCU07755T0	YGR185C
NCU08118T0	YKL197C
NCU07580T0	YPL031C
NCU00959T0	YLL041C
NCU04797T0	YLR377C
NCU06194T0	YOR175C
NCU00554T0	YDR158W
NCU03515T0	YCR002C
NCU04817T0	YER141W
NCU02402T0	YLR383W
NCU03395T0	YLR447C
NCU01751T0	YKL188C
NCU07165T0	YER003C
NCU08045T0	YGR157W
NCU09537T0	YFL047W
NCU05884T0	YAL067C	YGR065C
NCU00602T0	YKR069W
NCU04581T0	YPR141C
NCU08926T0	YNL242W
NCU09407T0	YKR089C	YOR081C
NCU03526T0	YDR390C
NCU00892T0	YOR241W
NCU03317T0	YOR002W
NCU11408T0	YMR277W
NCU03380T0	YFL002C
NCU00436T0	YBR179C
NCU04481T0	YEL052W
NCU07309T0	YDL238C
NCU07021T0	YJL102W
NCU08370T0	YFR048W
NCU08946T0	YGR132C
NCU07172T0	YPL042C
NCU08895T0	YOR161C
NCU06032T0	YBR041W
NCU06868T0	YHR098C
NCU11426T0	YGR233C
NCU09004T0	YPR016C
NCU01546T0	YDR044W
NCU00428T0	YHR031C
NCU02148T0	YKL140W
NCU06355T0	YOR160W
NCU09269T0	YOR185C	YLR293C
NCU09269T1	YOR185C	YLR293C
NCU06402T0	YGR060W
NCU06402T1	YGR060W
NCU03690T0	YBR017C
NCU02256T0	YOR001W
NCU01162T0	YOL030W
NCU07253T0	YOL030W
NCU02556T0	YGR274C
NCU03129T0	YKL194C
NCU08968T0	YPL266W
NCU04796T0	YIL160C
NCU09646T0	YIL160C
NCU04185T0	YMR139W	YDL079C
NCU02806T0	YER177W	YDR099W
NCU10053T0	YOR074C
NCU09309T0	YPR103W
NCU07723T0	YNL331C	YDL243C	YCR107W	YJR155W
NCU09521T0	YMR131C
NCU01452T0	YML063W	YLR441C
NCU04460T0	YBR018C
NCU08333T0	YNL239W
NCU02803T0	YDR243C
NCU02387T0	YDR335W
NCU00396T0	YML049C
NCU05206T0	YER020W
NCU04780T0	YGL211W
NCU11129T0	YJL172W
NCU09227T0	YPL263C
NCU07754T0	YGR055W
NCU04942T0	YGR055W
NCU10675T0	YGR055W
NCU02136T0	YLR354C	YGR043C
NCU05680T0	YNL029C	YIL085C
NCU02564T0	YGR012W
NCU07558T0	YDL001W
NCU11288T0	YFR006W
NCU00587T0	YJL128C
NCU04355T0	YJL100W
NCU05810T0	YMR116C
NCU07720T0	YDR338C
NCU00755T0	YDR338C
NCU11302T0	YHR108W	YDR358W
NCU06215T0	YJL062W
NCU05516T0	YDL141W
NCU00649T0	YOR209C
NCU04507T0	YJR072C
NCU05232T0	YJR005W
NCU05254T0	YKL181W
NCU01776T0	YLR029C	YMR121C
NCU01596T0	YDL097C
NCU03079T0	YGR266W
NCU05686T0	YEL040W
NCU06216T0	YDR325W
NCU04837T0	YOR222W	YPL134C
NCU03876T0	YMR146C
NCU01916T0	YBR192W
NCU02687T0	YJR068W
NCU11185T0	YJR110W
NCU11179T0	YMR318C	YCR105W
NCU07075T0	YDL128W
NCU07023T0	YLR114C
NCU10043T0	YGR188C
NCU09816T0	YOR065W
NCU01438T0	YKR048C
NCU03935T0	YJR139C
NCU03888T0	YFR024C-A	YHR016C
NCU00030T0	YJL208C
NCU03944T0	YMR092C
NCU06054T0	YHR190W
NCU07607T0	YKL217W
NCU09208T0	YLR055C
NCU11266T0	YNR019W	YCR048W
NCU04459T0	YDR448W
NCU09437T0	YGR090W
NCU05971T0	YER078C
NCU05939T0	YFL009W
NCU05634T0	YNL297C
NCU00463T0	YLR231C
NCU09183T0	YLR231C
NCU06231T0	YJR001W
NCU10314T0	YHR048W
NCU01411T0	YBR043C
NCU11187T0	YDR292C
NCU09212T0	YLR248W
NCU05390T0	YJR077C
NCU06493T0	YHR005C
NCU06440T0	YOL038W
NCU04136T0	YBR198C
NCU00227T0	YOR271C
NCU06436T0	YCR068W
NCU07621T0	YGL255W
NCU08027T0	YER005W
NCU06428T0	YOR243C
NCU00754T0	YGR138C	YPR156C
NCU04779T0	YLL045C	YHL033C
NCU01654T0	YER015W
NCU06198T0	YGL225W	YER039C
NCU02554T0	YAL002W
NCU00095T0	YOL145C
NCU06336T0	YDR120C
NCU06264T0	YOR005C
NCU08687T0	YBR020W	YDR009W
NCU03759T0	YGR171C
NCU04192T0	YKL103C
NCU06182T0	YLR362W
NCU09116T0	YGL202W
NCU01095T0	YBR293W
NCU05862T0	YBR293W
NCU09223T0	YCL043C	YDR518W
NCU02757T0	YEL050C
NCU03231T0	YDR375C
NCU06764T0	YML092C
NCU06199T0	YJR091C	YPR042C
NCU09064T0	YDR507C	YCL024W
NCU04063T0	YLR208W
NCU02635T0	YPL050C
NCU05422T0	YMR231W
NCU07266T0	YLR172C
NCU09745T0	YOR262W
NCU00520T0	YER049W
NCU02305T0	YBR003W
NCU04800T0	YGL141W
NCU05295T0	YGR253C
NCU05224T0	YNR012W
NCU02414T0	YDR211W
NCU01702T0	YFR002W
NCU04288T0	YER107C
NCU08561T0	YJR095W
NCU00914T0	YOR233W	YPL141C
NCU11568T0	YFR047C
NCU11568T1	YFR047C
NCU09123T0	YOL016C	YFR014C
NCU01816T0	YIR029W
NCU06091T0	YDR372C
NCU07987T0	YGL184C
NCU11618T0	YJL213W
NCU03954T0	YLR212C
NCU03954T1	YLR212C
NCU03826T0	YPL048W	YKL081W
NCU00981T0	YER126C
NCU02464T0	YJR076C
NCU06047T0	YGL123W
NCU11457T0	YOR155C
NCU01266T0	YPL268W
NCU06781T0	YMR215W
NCU06694T0	YCR034W	YJL196C
NCU07691T0	YGL144C	YDL109C
NCU00021T0	YMR012W
NCU06866T0	YCR024C
NCU00742T0	YDL022W	YOL059W
NCU03267T0	YJR049C	YEL041W
NCU01471T0	YGL115W
NCU02232T0	YIR008C
NCU03009T0	YGR285C
NCU06207T0	YLR056W
NCU06500T0	YLR310C
NCU04606T0	YBR055C
NCU03234T0	YGR184C
NCU02406T0	YLR336C
NCU01767T0	YOR090C
NCU02053T0	YOR346W
NCU04378T0	YLR103C
NCU07412T0	YGL131C
NCU07071T0	YNL288W
NCU08964T0	YLR075W
NCU08706T0	YNL218W
NCU00008T0	YHL003C	YKL008C
NCU01256T0	YNL191W
NCU03108T0	YJR126C
NCU06717T0	YDL100C
NCU03217T0	YPR125W
NCU03846T0	YDL036C	YOL066C
NCU03846T1	YDL036C	YOL066C
NCU01481T0	YEL064C
NCU03166T0	YAR015W
NCU00037T0	YNL317W
NCU01178T0	YLR345W
NCU02428T0	YLR186W
NCU07620T0	YCR028C
NCU07884T0	YKL120W
NCU07509T0	YPR176C
NCU06110T0	YGR144W
NCU06110T1	YGR144W
NCU06110T2	YGR144W
NCU01388T0	YBR199W
NCU03055T0	YDR245W
NCU01758T0	YPL222W
NCU06550T0	YMR096W	YFL059W	YNL333W
NCU08578T0	YPL145C	YOR237W
NCU03154T0	YDR531W
NCU01210T0	YNR033W
NCU06714T0	YNR033W
NCU01666T0	YCL009C
NCU00065T0	YML080W
NCU06769T0	YBR087W
NCU04110T0	YLR116W
NCU08035T0	YEL051W
NCU08326T0	YHR002W
NCU00605T0	YKL027W	YHR003C
NCU06419T0	YOR231W	YPL140C
NCU02996T0	YDR452W
NCU07395T0	YKL017C
NCU02082T0	YDR301W
NCU02616T0	YGL116W
NCU04354T0	YDR332W
NCU00489T0	YNL178W
NCU00366T0	YPR041W
NCU02580T0	YEL047C	YJR051W
NCU07465T0	YER053C
NCU11379T0	YDL040C
NCU00294T0	YPL220W	YGL135W
NCU06202T0	YIL095W	YNL020C
NCU03695T0	YNL169C
NCU03440T0	YBL037W
NCU02533T0	YPR110C
NCU06780T0	YKR056W
NCU11705T0	YOR087W
NCU07779T0	YAL021C
NCU05523T0	YPL122C
NCU00155T0	YIL130W
NCU08008T0	YNL138W
NCU09673T0	YOL062C
NCU01550T0	YDR226W
NCU03652T0	YLR247C
NCU00575T0	YCL040W	YDR516C
NCU00589T0	YBR287W
NCU07058T0	YML093W
NCU06371T0	YPL029W
NCU08427T0	YNL290W
NCU02263T0	YMR079W	YKL091C
NCU01919T0	YFR010W
NCU03897T0	YJL080C
NCU05994T0	YIR023W
NCU04368T0	YKR076W	YMR251W	YGR154C
NCU03764T0	YOR272W
NCU05901T0	YNL172W
NCU02276T0	YBR081C
NCU03092T0	YGR159C
NCU03503T0	YGL065C
NCU01524T0	YOL077C
NCU06099T0	YGR054W
NCU06360T0	YIL116W
NCU08605T0	YOR157C
NCU00913T0	YJL091C
NCU05942T0	YGR135W
NCU05752T0	YJR078W
NCU04243T0	YNL075W
NCU06756T0	YJR036C
NCU03853T0	YLR216C
NCU02585T0	YPL104W
NCU07814T0	YMR027W
NCU02354T0	YLR357W	YGR056W
NCU00056T0	YER061C
NCU04770T0	YER148W
NCU01564T0	YNL083W
NCU03116T0	YPL242C
NCU08468T0	YLR319C
NCU01786T0	YOL061W
NCU01270T0	YOL061W
NCU08502T0	YPL090C	YBR181C
NCU01174T0	YHR166C
NCU10652T0	YOR119C
NCU00891T0	YJR159W	YLR070C	YDL246C
NCU06846T0	YDR497C	YOL103W
NCU07724T0	YJL112W	YKR036C
NCU11312T0	YOL130W	YFL050C
NCU03304T0	YER094C
NCU04646T0	YKL045W
NCU11297T0	YBR159W
NCU03393T0	YGR214W	YLR048W
NCU00665T0	YHR202W
NCU02296T0	YIR027C
NCU07438T0	YOR181W
NCU01084T0	YIL003W
NCU02829T0	YFL045C
NCU07829T0	YGL076C	YPL198W
NCU01515T0	YIL021W
NCU06052T0	YER048C
NCU09320T0	YER055C
NCU02147T0	YDR049W
NCU00522T0	YHR112C
NCU09258T0	YMR001C
NCU08004T0	YPR004C
NCU04316T0	YGL203C
NCU04815T0	YML004C
NCU04407T0	YOL124C
NCU08218T0	YDR264C	YOR034C
NCU00337T0	YLR002C
NCU00963T0	YKR080W
NCU07722T0	YNL207W
NCU11453T0	YPL125W
NCU04783T0	YLR206W	YDL161W
NCU04784T0	YMR047C	YKL068W
NCU02960T0	YDR244W
NCU03229T0	YIL022W
NCU06684T0	YDL167C
NCU06057T0	YJR013W
NCU10044T0	YKL114C
NCU04514T0	YNL293W	YOL112W
NCU11489T0	YPR119W	YGR108W
NCU02828T0	YBL097W
NCU08384T0	YHR104W
NCU06191T0	YOL049W
NCU08993T0	YJL207C
NCU02781T0	YBR234C
NCU03597T0	YBL035C
NCU02536T0	YGR255C
NCU08762T0	YNL280C
NCU08280T0	YGR175C
NCU03936T0	YDL201W
NCU05196T0	YFL016C
NCU10272T0	YJL059W
NCU03241T0	YML074C	YLR449W
NCU01429T0	YOR184W
NCU09290T0	YJL001W
NCU02425T0	YIL105C	YNL047C
NCU02727T0	YDR019C
NCU00230T0	YLL019C
NCU00660T0	YMR293C
NCU04479T0	YDR415C
NCU06183T0	YLR148W
NCU06870T0	YMR296C
NCU08626T0	YOR386W
NCU04201T0	YIL047C
NCU07002T0	YNL139C
NCU08278T0	YMR166C
NCU08066T0	YER119C	YBL089W
NCU06167T0	YOL119C	YOR306C
NCU06454T0	YLR229C
NCU06077T0	YBR008C
NCU05580T0	YBR008C
NCU10155T0	YPR175W
NCU03188T0	YML086C
NCU01069T0	YCR009C
NCU00414T0	YJR105W
NCU04150T0	YAL025C
NCU00501T0	YPR144C
NCU09475T0	YJR123W
NCU06726T0	YLR351C
NCU00880T0	YKL213C
NCU07188T0	YBL033C
NCU08022T0	YER168C
NCU07988T0	YGR028W
NCU04503T0	YHR066W	YDR312W
NCU04737T0	YOL068C	YDL042C
NCU01821T0	YFL030W
NCU02743T0	YJL053W
NCU02658T0	YLR243W
NCU07550T0	YDR050C
NCU08499T0	YPL249C
NCU01980T0	YPL030W
NCU02493T0	YOR362C
NCU06994T0	YMR213W
NCU08380T1	YLR019W	YLL010C
NCU08380T0	YLR019W	YLL010C
NCU08500T0	YER102W	YBL072C
NCU02497T0	YEL055C
NCU04600T0	YBL056W	YER089C
NCU02369T0	YJR153W
NCU01435T0	YPR161C
NCU02226T0	YPR118W
NCU06882T0	YKR017C
NCU03145T0	YMR243C	YOR316C
NCU08378T0	YER098W	YBL067C
NCU02282T0	YKL004W
NCU05513T0	YGL097W
NCU08477T0	YFL038C
NCU06534T0	YMR247C
NCU09535T0	YHR009C
NCU00777T0	YCR047C
NCU04430T0	YBR286W
NCU01795T0	YOR091W
NCU01484T0	YPR165W
NCU07012T0	YJL020C
NCU06238T0	YOR141C
NCU10061T0	YGL011C
NCU09552T0	YNL273W
NCU11173T0	YPL214C
NCU04040T0	YBR061C
NCU04755T0	YGL083W
NCU06569T0	YGR261C
NCU09311T0	YHR070W
NCU04337T0	YDR346C
NCU03937T0	YML104C
NCU01949T0	YBR189W	YPL081W
NCU04013T1	YMR110C
NCU04013T0	YMR110C
NCU00301T0	YDL153C
NCU00466T0	YOL033W
NCU11744T0	YBR247C
NCU08340T0	YDL137W	YDL192W
NCU08340T1	YDL137W	YDL192W
NCU00213T0	YBL084C
NCU00493T0	YFR051C
NCU00232T0	YKR079C
NCU01446T0	YHR128W
NCU03732T0	YNL007C
NCU04015T0	YNR006W
NCU09733T0	YMR244W
NCU07849T0	YOL055C	YPL258C	YPR121W
NCU07849T1	YOL055C	YPL258C	YPR121W
NCU01464T0	YHR132C
NCU04095T0	YDL117W
NCU05427T0	YBR227C
NCU07246T0	YDL056W
NCU09600T0	YDL086W
NCU12124T0	YER162C
NCU11471T0	YPR201W
NCU05079T0	YKR093W
NCU08738T0	YKR093W
NCU01695T0	YNL251C
NCU04323T0	YLR420W
NCU07757T0	YGL112C
NCU03981T0	YKR084C
NCU03981T1	YKR084C
NCU02005T0	YPR167C
NCU03269T0	YPL152W
NCU07719T0	YPL117C
NCU11181T0	YPL218W
NCU01165T0	YCR094W	YNR048W
NCU04452T0	YPL171C	YHR179W
NCU04133T0	YBR074W
NCU02368T0	YLR088W
NCU11234T0	YGL169W
NCU09930T0	YNL256W
NCU04443T0	YBR046C
NCU01252T0	YMR100W
NCU07020T0	YOR132W
NCU01221T0	YIL133C	YNL069C
NCU07169T0	YBR241C	YGL104C
NCU06999T0	YDR326C	YHR080C
NCU00108T0	YPL209C
NCU08607T0	YAL042W
NCU10292T0	YDL205C
NCU06009T0	YPL088W
NCU04241T0	YOR070C
NCU03972T0	YPR108W
NCU02423T0	YJL133W	YKR052C
NCU07668T0	YCR023C
NCU06341T0	YCR023C
NCU02374T0	YDR427W
NCU03659T0	YDL108W
NCU04733T0	YJL092W
NCU07774T0	YGR267C
NCU10895T0	YFL003C
NCU11864T0	YDR268W
NCU06141T0	YPL172C
NCU00182T0	YKL039W	YHL017W
NCU02509T0	YGR085C	YPR102C
NCU00395T0	YLR203C
NCU03441T0	YFR021W
NCU07733T0	YGR207C
NCU02224T0	YER021W
NCU11251T0	YPR178W
NCU00161T0	YJR098C
NCU01667T0	YJL088W
NCU02074T0	YML130C
NCU06679T0	YEL056W
NCU03352T0	YPL133C
NCU03989T0	YPR011C
NCU06779T0	YNL048W
NCU08595T0	YKR081C
NCU10368T0	YGR260W
NCU01523T0	YER031C	YGL210W
NCU01613T0	YBR133C
NCU01166T0	YIL033C
NCU04124T0	YKL179C
NCU07504T0	YCL038C
NCU03711T0	YML001W
NCU09896T0	YKL001C
NCU08959T0	YPL260W
NCU11651T0	YOR202W
NCU00944T0	YEL046C
NCU01498T0	YJL106W
NCU04111T0	YLR361C
NCU09436T0	YJL115W
NCU02814T0	YDL101C
NCU01161T0	YHR114W
NCU03963T0	YLR017W
NCU12027T0	YGR216C
NCU11676T0	YOL123W
NCU00273T0	YJL039C
NCU00690T0	YNL221C
NCU02943T0	YPL063W
NCU07992T0	YDR392W
NCU09117T0	YGR189C
NCU07564T0	YHL040C	YHL047C	YCL073C	YKR106W	YEL065W
NCU02289T0	YBR082C	YDR059C
NCU03197T0	YBR028C
NCU03207T0	YMR235C
NCU08385T0	YKL193C
NCU09594T0	YHR011W
NCU12152T0	YOR022C
NCU00150T0	YIL020C
NCU00150T1	YIL020C
NCU03297T0	YKR066C
NCU03297T1	YKR066C
NCU00334T0	YDR280W
NCU02948T0	YCR004C
NCU00600T0	YIL118W
NCU00950T0	YNR015W
NCU06606T0	YEL024W
NCU05720T0	YHR142W
NCU06104T0	YOR006C
NCU07958T0	YNL202W
NCU11098T0	YNL011C
NCU01238T0	YMR176W
NCU11102T0	YMR214W
NCU01367T0	YPR137W
NCU02626T0	YPL155C
NCU06877T0	YLR380W
NCU09892T0	YER087W
NCU03596T0	YNL231C	YNL264C
NCU00725T0	YJR125C
NCU00440T0	YOR212W
NCU04553T0	YLR167W
NCU01993T0	YHR123W	YNL130C
NCU08346T0	YBR274W
NCU04454T0	YNL219C
NCU06193T0	YLL006W
NCU08044T0	YMR226C
NCU01552T0	YPR132W	YGR118W
NCU01552T1	YPR132W	YGR118W
NCU01947T0	YPR091C
NCU09384T0	YDL154W
NCU07482T0	YML021C
NCU09313T0	YLR166C
NCU07956T0	YOR145C
NCU07868T0	YGL049C	YGR162W
NCU00736T0	YHR111W
NCU03497T0	YER145C
NCU03018T0	YJL069C
NCU09119T0	YBR039W
NCU09366T0	YBL041W
NCU11410T0	YDL017W
NCU00088T0	YDL236W
NCU03546T0	YDR017C
NCU03633T0	YMR208W
NCU04535T0	YLR045C
NCU07528T0	YGL063W
NCU06712T0	YMR314W
NCU09090T0	YIL083C
NCU09091T0	YOR334W
NCU04245T0	YNL121C	YHR117W
NCU06552T0	YBL082C
NCU04047T0	YKR092C
NCU11169T0	YKL205W
NCU11399T0	YOR149C
NCU01906T0	YDR368W	YOR120W
NCU00300T0	YOL092W	YBR147W
NCU02965T0	YML065W	YLR442C
NCU02812T0	YKL024C
NCU06921T0	YDR364C
NCU08989T0	YBR164C
NCU09731T0	YGL058W
NCU02668T0	YIL123W	YNL066W	YKR042W	YJL116C
NCU06348T0	YDR287W	YHR046C
NCU04019T0	YLR328W	YGR010W
NCU07937T0	YLR260W	YOR171C
NCU06924T0	YBL098W
NCU08036T0	YDR416W
NCU03855T0	YPR072W
NCU07263T0	YOR100C
NCU00495T0	YNL257C	YHR155W
NCU07688T0	YOR127W	YDR379W
NCU00173T0	YJL068C
NCU01179T0	YMR203W
NCU02653T0	YJR152W
NCU09469T0	YBL047C
NCU09747T0	YHR026W
NCU09811T0	YKL221W
NCU05207T0	YIL121W	YIL120W	YNL065W
NCU09876T0	YIL121W	YIL120W	YNL065W
NCU00622T0	YGR238C	YHR158C
NCU00553T0	YBR260C
NCU06593T0	YBR200W
NCU11933T0	YOL141W
NCU05721T0	YJL084C	YKR021W
NCU07125T0	YER140W
NCU08003T0	YFR037C
NCU06271T0	YML020W
NCU09492T0	YLR422W
NCU08389T0	YOR312C	YMR242C
NCU08389T1	YOR312C	YMR242C
NCU12009T0	YGL077C	YNR056C
NCU11809T0	YKR094C	YIL148W
NCU00924T0	YLR459W
NCU05252T0	YJR070C
NCU11324T0	YPR097W
NCU03988T0	YOL120C	YNL301C
NCU00519T0	YJL121C
NCU00632T0	YCR026C	YEL016C
NCU03379T0	YAL024C
NCU03218T0	YJL036W
NCU03763T0	YJR006W
NCU03952T0	YJR002W
NCU05859T0	YEL023C
NCU09547T0	YFR005C
NCU03177T0	YBR037C	YBR024W
NCU07911T0	YKR018C	YJL082W
NCU05902T0	YDR080W
NCU04841T0	YHL002W
NCU06856T0	YGR048W
NCU09239T0	YBR088C
NCU08324T0	YGR187C
NCU09380T0	YDR496C
NCU01635T0	YNL031C	YBR010W
NCU00066T0	YGR278W
NCU01553T0	YNR041C
NCU03409T0	YKL149C
NCU05804T0	YBR084C-A	YBL027W
NCU06089T0	YDR263C	YOR033C
NCU08372T0	YLL012W	YLR020C
NCU01332T0	YEL027W
NCU04809T0	YCR098C
NCU02333T0	YPL111W
NCU06554T0	YNL010W
NCU02973T0	YDL119C
NCU01324T0	YGR149W
NCU06404T0	YFL005W
NCU09608T0	YNL072W
NCU04612T1	YDL159W
NCU04612T0	YDL159W
NCU01337T0	YMR113W	YKL132C
NCU01257T0	YKL172W
NCU02618T0	YLR191W
NCU04069T0	YOL064C
NCU06718T0	YKL059C
NCU06269T0	YNL116W	YHR115C
NCU01008T0	YHR148W
NCU03038T0	YDR064W
NCU05075T0	YBR291C
NCU07261T0	YBR110W
NCU04149T0	YMR023C
NCU09730T0	YGL216W
NCU11215T0	YHL010C
NCU10185T0	YOR274W
NCU04511T0	YOR299W	YMR237W
NCU00376T0	YGR163W
NCU08005T0	YDR376W
NCU04379T0	YDR373W
NCU06067T0	YAL041W
NCU06031T0	YBL064C
NCU09560T0	YHR008C
NCU07931T0	YNL274C
NCU00475T0	YML026C	YDR450W
NCU03102T0	YDR025W	YBR048W
NCU02269T0	YPR058W	YBR104W
NCU06721T0	YGL143C
NCU07365T0	YFR050C
NCU10409T0	YDR242W
NCU08878T0	YML064C
NCU00919T0	YGL171W
NCU00216T0	YIL043C
NCU01784T0	YFL001W
NCU00119T0	YOR154W
NCU03806T0	YGL103W
NCU06465T0	YDR297W
NCU02665T0	YOR245C
NCU07662T0	YDR142C
NCU06168T0	YKL191W
NCU07701T0	YKR051W
NCU06039T0	YPL247C
NCU06410T0	YOR089C
NCU08484T0	YPR135W
NCU09727T0	YPR048W
NCU02744T0	YNL067W	YGL147C
NCU07158T0	YGR141W	YPR157W
NCU02378T0	YCR061W
NCU03112T0	YKL150W
NCU08683T0	YNL090W
NCU04987T0	YOL002C	YDR492W
NCU00434T0	YDL006W
NCU08312T0	YDR164C
NCU05234T0	YLR262C
NCU02104T0	YAR003W
NCU03460T0	YBR002C
NCU03859T0	YER156C
NCU01514T0	YLR348C
NCU01083T0	YOL052C
NCU02432T0	YNL227C
NCU02754T0	YOR039W
NCU03777T0	YDR036C
NCU01302T0	YMR210W
NCU03899T0	YIL144W
NCU06578T0	YGL241W
NCU12150T0	YGL136C
NCU08671T0	YMR220W
NCU08001T0	YPL084W
NCU02358T0	YBR214W	YGL056C
NCU00609T0	YJR075W
NCU02513T0	YKL151C
NCU04523T0	YGR246C
NCU01427T0	YPL069C
NCU07734T0	YDL226C
NCU09025T0	YBL080C
NCU07435T0	YLR330W
NCU09897T0	YKL080W
NCU11791T0	YML097C
NCU04195T0	YER060W	YER060W-A	YER056C
NCU08310T0	YER060W	YER060W-A	YER056C
NCU03833T0	YKL190W
NCU03833T1	YKL190W
NCU08941T0	YIL006W	YEL006W
NCU02105T0	YGR024C
NCU04500T0	YLR286C
NCU07472T0	YNR030W
NCU07874T0	YNL016W
NCU09435T0	YMR061W
NCU10945T0	YKR105C	YCL069W	YGR224W	YPR198W
NCU04391T0	YKR105C	YCL069W	YGR224W	YPR198W
NCU09640T0	YKR105C	YCL069W	YGR224W	YPR198W
NCU02562T0	YKR105C	YCL069W	YGR224W	YPR198W
NCU00711T0	YKR105C	YCL069W	YGR224W	YPR198W
NCU05242T0	YPR022C
NCU01122T0	YPR022C
NCU03059T0	YDR191W
NCU03325T0	YMR313C
NCU03703T0	YKL180W	YJL177W
NCU10051T0	YGR234W
NCU02096T0	YGR234W
NCU02157T0	YDR204W
NCU02693T0	YGL001C
NCU02413T0	YHR206W
NCU03319T0	YGR284C
NCU07175T0	YDL210W
NCU03030T0	YPL097W
NCU06673T0	YHR144C
NCU04446T0	YNL125C
NCU07471T0	YIL034C
NCU01317T0	YEL054C	YDR418W
NCU01368T0	YER012W
NCU01368T1	YER012W
NCU06648T0	YBL085W	YER114C
NCU02113T0	YDR092W
NCU04087T0	YDR214W
NCU02133T0	YJR104C
NCU01929T0	YKL025C
NCU05292T0	YER143W
NCU07289T0	YPR086W
NCU07289T1	YPR086W
NCU00435T0	YKL002W
NCU05999T0	YDL090C
NCU00523T0	YPL015C
NCU01568T0	YNL003C
NCU03740T0	YKL034W
NCU03028T0	YMR276W
NCU07483T0	YDR182W
NCU11420T0	YDL156W
NCU09862T0	YML110C
NCU02381T0	YER026C
NCU00372T0	YMR259C
NCU00308T0	YNL022C
NCU01878T0	YLR309C
NCU03024T0	YJL029C
NCU06771T0	YBL040C
NCU01955T0	YNR007C
NCU08425T0	YJR124C
NCU03176T0	YLR133W	YDR147W
NCU06431T0	YJL190C	YLR367W
NCU01099T0	YML121W
NCU09006T0	YPR180W
NCU03749T0	YDR272W	YOR040W
NCU03749T1	YDR272W	YOR040W
NCU00650T0	YDR324C
NCU02980T0	YEL004W
NCU03045T0	YLR084C
NCU06369T0	YNL181W
NCU07725T0	YPR060C
NCU01200T1	YDR155C	YML078W
NCU01200T0	YDR155C	YML078W
NCU03710T0	YML018C	YDR438W
NCU07830T0	YCR031C	YJL191W
NCU00105T0	YPL211W
NCU04009T0	YHR069C
NCU04924T0	YKR070W
NCU05757T0	YJL126W
NCU05517T0	YJR144W
NCU02532T0	YPR066W
NCU07742T0	YPL188W
NCU02905T0	YER117W	YBL087C
NCU06043T0	YCR010C	YNR002C
NCU08823T0	YNL098C	YOR101W
NCU05305T0	YBR154C
NCU02982T0	YHR200W
NCU02670T0	YLR143W
NCU06386T0	YPL227C
NCU11537T0	YHR086W
NCU06409T0	YNL308C
NCU10273T0	YOR007C
NCU11371T0	YNR029C
NCU07501T0	YBR162C
NCU07499T0	YBR162C
NCU07500T0	YBR162C
NCU01753T0	YLR299W
NCU01233T0	YJR096W
NCU04097T0	YFL028C
NCU01705T0	YML014W
NCU02020T0	YOL152W
NCU06715T0	YDR407C
NCU05623T0	YJL143W
NCU06035T0	YAL003W
NCU04196T0	YJL125C
NCU05485T0	YGL019W
NCU05293T0	YDR083W
NCU00617T0	YOR281C
NCU02621T0	YLR403W
NCU07457T0	YDR386W
NCU05542T0	YJR133W
NCU04640T0	YPL237W
NCU09264T0	YJR024C
NCU09337T0	YNL279W
NCU00258T0	YOR096W	YNL096C
NCU03730T0	YMR283C
NCU11724T0	YHR089C
NCU05796T0	YKR068C
NCU05796T1	YKR068C
NCU03622T0	YDR320C
NCU03204T0	YNL240C
NCU05715T0	YMR004W
NCU09843T0	YMR093W
NCU03358T0	YOL151W	YDR541C	YGL157W	YGL039W
NCU03607T0	YKL218C
NCU02433T0	YNL223W
NCU03282T0	YJR025C
NCU06260T0	YGL130W
NCU02675T0	YOL010W
NCU04137T0	YOR069W
NCU08811T0	YER122C
NCU08296T0	YNL137C
NCU02437T0	YBL003C	YDR225W
NCU05274T0	YEL034W	YJR047C
NCU04653T0	YIL067C
NCU06085T0	YIL067C
NCU11109T0	YGR038W	YLR350W
NCU01918T0	YKL013C
NCU04326T0	YJL187C
NCU07670T0	YDR194C
NCU05876T0	YOR275C
NCU07492T0	YPL183C
NCU00472T0	YDR168W
NCU02961T0	YGR276C
NCU06511T0	YLL013C
NCU04159T0	YDR339C
NCU03186T0	YIL001W
NCU01657T0	YPL132W
NCU07584T0	YDR323C
NCU06497T0	YLR215C
NCU09485T0	YKL073W
NCU04554T0	YDR371W
NCU03209T0	YDR371W
NCU04883T0	YDR371W
NCU00087T0	YCR073W-A	YNR034W
NCU07741T0	YBR042C	YDR018C
NCU05201T0	YJL093C
NCU04065T0	YJL093C
NCU00091T0	YBL104C
NCU03243T0	YER019W
NCU03488T0	YEL021W
NCU07478T0	YGR257C
NCU05783T0	YBL020W
NCU06749T0	YGR220C
NCU04153T0	YNL292W
NCU02498T0	YGR003W
NCU04302T0	YDL064W
NCU00667T0	YPL234C
NCU00316T0	YPR128C
NCU00897T0	YMR053C	YKL072W
NCU01335T0	YHR102W
NCU01163T0	YKL069W
NCU07544T0	YDL074C
NCU06307T0	YGL105W
NCU06708T0	YLR268W
NCU04304T0	YNL055C	YIL114C
NCU07879T0	YMR177W	YPL224C
NCU00443T0	YDR002W
NCU05426T0	YDR267C
NCU05273T0	YDR484W
NCU00502T0	YPL078C
NCU03050T0	YNR035C
NCU07313T0	YMR078C
NCU02586T0	YHR161C	YGR241C
NCU03887T0	YFR022W	YOR018W
NCU05778T0	YPL135W	YOR226C
NCU01936T0	YDR419W
NCU02055T0	YDR400W
NCU03623T0	YMR022W
NCU03678T0	YMR171C
NCU06464T0	YKL056C
NCU05564T0	YLR324W	YGR004W
NCU04202T0	YKL067W
NCU07516T0	YIL030C
NCU02435T0	YDR224C	YBL002W
NCU05554T0	YMR142C	YDL082W
NCU00771T0	YDR330W
NCU01468T0	YGR083C
NCU03938T0	YBR239C
NCU03341T0	YIL068C
NCU05302T0	YHR168W
NCU04699T0	YJR073C
NCU06268T0	YPL045W
NCU11386T0	YJR008W
NCU05588T0	YOL115W	YNL299W
NCU04333T0	YER151C
NCU05592T0	YER100W
NCU08269T0	YBR035C
NCU06017T0	YOR251C
NCU08620T0	YMR143W	YDL083C
NCU09534T0	YIR037W	YBR244W
NCU00168T0	YDL052C
NCU06300T0	YDR454C
NCU04156T0	YMR202W
NCU05587T0	YLR085C
NCU10046T0	YEL012W
NCU07587T0	YLR182W
NCU07851T0	YMR038C
NCU08904T0	YOR056C
NCU03504T0	YJL134W	YKR053C
NCU03283T0	YNL168C
NCU03283T1	YNL168C
NCU09869T0	YER008C
NCU01968T0	YNR055C
NCU07960T0	YNR055C
NCU01990T0	YBR187W
NCU02168T0	YDR090C
NCU02394T0	YPL196W
NCU07542T0	YEL037C
NCU05589T0	YMR140W
NCU08339T0	YGL200C
NCU08611T0	YGL252C
NCU01948T0	YBR191W	YPL079W
NCU06447T0	YCL001W
NCU08824T0	YMR178W
NCU05264T0	YGL224C	YER037W
NCU00445T0	YDR421W
NCU01961T0	YBL019W
NCU01454T0	YGR031W
NCU00107T0	YNR020C
NCU05364T0	YER075C
NCU03852T0	YKL092C
NCU06246T0	YGL064C
NCU02167T0	YGR152C
NCU00333T0	YPL051W
NCU06540T0	YCR077C
NCU05983T0	YDR487C
NCU09326T0	YGL028C
NCU07669T0	YLR014C
NCU08973T0	YKL196C
NCU03150T0	YGL031C	YGR148C
NCU02707T0	YLR448W	YML073C
NCU11916T0	YPL264C	YMR253C
NCU02808T0	YJL041W
NCU05226T0	YDR061W
NCU09308T0	YDL104C
NCU05394T0	YOL137W
NCU03468T0	YOL137W
NCU00310T0	YGR047C
NCU01516T0	YOR232W
NCU02786T0	YMR099C
NCU03191T0	YOR370C
NCU11263T0	YLR427W
NCU09141T0	YPR127W
NCU02930T0	YPR127W
NCU07402T0	YPR127W
NCU00243T0	YER016W
NCU03040T0	YML060W
NCU02802T0	YOR130C
NCU11146T0	YER152C
NCU07399T0	YPL236C
NCU08668T0	YNR054C
NCU08936T0	YBR078W	YDR055W
NCU08936T1	YBR078W	YDR055W
NCU04022T0	YBR267W	YLR387C
NCU05290T0	YML106W	YMR271C
NCU01188T0	YDR054C
NCU00345T0	YKL033W
NCU00169T0	YOR254C
NCU06071T0	YDL144C
NCU02375T0	YMR223W
NCU07456T0	YBR256C
NCU03237T0	YMR055C
NCU04775T0	YLR285W
NCU09220T0	YGL124C
NCU08395T0	YPR082C
NCU08395T1	YPR082C
NCU02555T0	YJL081C
NCU02940T0	YIL039W
NCU07885T0	YKL018W
NCU07290T0	YMR091C
NCU08353T0	YPR107C
NCU08991T0	YDR328C
NCU08991T1	YDR328C
NCU01545T0	YBL078C
NCU00778T0	YHR181W
NCU03114T0	YNL222W
NCU05781T0	YJL030W
NCU07985T0	YMR155W
NCU01634T0	YNL030W	YBR009C
NCU00212T0	YNL030W	YBR009C
NCU01827T0	YDR471W	YHR010W
NCU07014T0	YDR447C	YML024W
NCU09803T0	YDR098C	YER174C
NCU01800T0	YBR251W
NCU00954T0	YHR075C
NCU03761T0	YCL064C
NCU07383T0	YDR176W
NCU08007T0	YCR019W
NCU09265T0	YAL058W
NCU05235T0	YLR009W
NCU05594T0	YMR041C
NCU07794T0	YPL252C
NCU00034T1	YDR410C
NCU00034T0	YDR410C
NCU02404T1	YNL004W
NCU02404T0	YNL004W
NCU08661T0	YIL145C
NCU07437T0	YMR260C
NCU11246T0	YPR105C
NCU06998T0	YLR270W	YOR173W
NCU00636T0	YKL016C
NCU03062T0	YKL012W
NCU02076T0	YOL139C
NCU03195T0	YLR405W
NCU12058T0	YHL004W
NCU11773T0	YIL042C
NCU01674T0	YBL050W
NCU00117T0	YGL233W
NCU00651T0	YPL096W
NCU04275T0	YML032C
NCU06711T0	YJL055W
NCU03819T0	YPL085W
NCU09572T0	YLR370C
NCU09001T0	YNR052C
NCU09161T0	YNL001W
NCU08052T0	YPR192W
NCU02541T0	YJL002C
NCU01342T0	YML012W
NCU06347T0	YNL084C
NCU00706T0	YNL162W	YHR141C
NCU07826T0	YNL302C	YOL121C
NCU02631T0	YDR013W
NCU01517T0	YIL099W
NCU02372T0	YGR001C
NCU03216T0	YER170W
NCU02048T0	YML002W
NCU02524T0	YPL115C
NCU03727T0	YNL127W
NCU05347T0	YOL012C
NCU08029T0	YJR142W
NCU07300T0	YML096W
NCU11956T0	YGL178W
NCU08070T0	YNL200C
NCU00966T0	YKL207W
NCU11516T0	YOR339C
NCU02956T0	YLR121C	YIL015W
NCU00338T0	YLR121C	YIL015W
NCU03168T0	YLR121C	YIL015W
NCU03122T0	YPL120W
NCU03122T1	YPL120W
NCU07446T0	YOR332W
NCU07446T1	YOR332W
NCU01235T0	YDL030W
NCU00669T0	YEL002C
NCU00444T0	YPL129W
NCU03276T0	YNL320W
NCU05452T0	YMR240C
NCU07547T0	YKL009W
NCU10789T0	YLR207W
NCU05645T0	YDL087C
NCU10048T0	YBR176W
NCU09131T0	YOL041C
NCU10721T0	YPL244C
NCU00548T0	YBR111C
NCU00655T0	YBR026C
NCU01172T0	YDR027C
NCU01759T0	YDL124W
NCU03579T0	YBL036C
NCU06259T0	YDR425W
NCU04190T0	YPR055W
NCU05982T0	YOL096C
NCU11785T0	YGR227W
NCU01114T0	YBR261C
NCU03827T0	YBR146W
NCU04120T0	YBR109C
NCU01571T0	YJL031C
NCU02716T0	YGR091W
NCU04002T0	YGR002C
NCU12167T0	YDR052C
NCU03883T0	YER072W
NCU04189T0	YGR229C
NCU01569T0	YOL087C
NCU06876T0	YDL125C
NCU06922T0	YGL054C
NCU04317T0	YOR021C
NCU08299T0	YMR024W
NCU11739T0	YKL014C
NCU11748T0	YNL201C
NCU07682T1	YJL071W
NCU07682T0	YJL071W
NCU00193T0	YGL142C
NCU03538T0	YBL055C
NCU01247T0	YIL026C
NCU02833T0	YOR296W
NCU06380T0	YIL023C
NCU09312T0	YDL193W
NCU04279T0	YOR112W
NCU05217T0	YOL080C
NCU02090T0	YML022W	YDR441C
NCU02162T0	YGR112W
NCU00109T0	YPR040W
NCU04512T0	YJR140C
NCU02349T0	YOR336W
NCU08111T0	YDR465C
NCU03957T0	YOR125C
NCU04613T0	YOR131C
NCU10893T0	YBR252W
NCU10073T0	YCR088W
NCU09192T0	YPR113W
NCU05836T0	YLR057W
NCU03134T0	YLR057W
NCU01059T0	YLR057W
NCU02235T0	YLR057W
NCU09028T0	YLR057W
NCU00404T0	YHR088W
NCU01572T0	YGR225W
NCU01371T0	YHR100C
NCU00476T0	YLR022C
NCU00210T0	YPL178W
NCU08707T0	YLL027W
NCU11480T0	YGL196W
NCU01225T0	YDR177W
NCU01041T0	YKR087C
NCU04191T0	YGL246C
NCU04068T0	YHR147C
NCU06859T0	YDR527W
NCU05385T0	YPL164C
NCU01397T0	YHL013C
NCU03862T0	YDR058C
NCU04180T0	YIL134W
NCU00023T0	YKL220C	YOR381W	YNR060W	YOR384W	YLL051C
NCU02009T0	YKL220C	YOR381W	YNR060W	YOR384W	YLL051C
NCU07182T0	YIL069C	YER074W
NCU01100T0	YBL058W
NCU04098T0	YPL059W
NCU10220T0	YDL166C
NCU11385T0	YOR118W
NCU07063T0	YLR120C	YDR144C	YIR039C
NCU09155T0	YLR120C	YDR144C	YIR039C
NCU04990T0	YDR247W	YPL026C
NCU09018T0	YFR018C
NCU11249T0	YFR018C
NCU02826T0	YDL206W
NCU04165T0	YKL143W
NCU08609T0	YCR044C
NCU06118T0	YJL010C
NCU11201T0	YKR043C
NCU10618T0	YLR170C
NCU11746T0	YLR418C
NCU09514T0	YOR322C
NCU09442T0	YPL225W
NCU00050T0	YGR193C
NCU02018T0	YIR035C	YIR036C
NCU04552T0	YER131W	YGL189C
NCU00164T0	YPL216W	YGL133W
NCU03798T0	YDL217C
NCU04411T0	YDR354W
NCU06340T0	YBR155W
NCU02231T0	YOL093W
NCU08012T0	YJL085W
NCU10029T0	YER042W
NCU07819T0	YLL057C
NCU08666T0	YKL033W-A
NCU03796T0	YGL059W
NCU08743T0	YBR106W
NCU05800T0	YNL255C
NCU05800T1	YNL255C
NCU00417T0	YCR063W
NCU01184T0	YDL209C
NCU01696T0	YDR228C
NCU02563T0	YGL043W
NCU00971T0	YOL040C
NCU05514T0	YGR172C
NCU07413T0	YPR062W
NCU07413T1	YPR062W
NCU00371T0	YNR017W
NCU03956T0	YGL244W
NCU03381T0	YOR311C
NCU04119T0	YOL018C
NCU06594T0	YPR045C
NCU11840T0	YER056C-A	YIL052C
NCU01779T0	YKL040C
NCU04428T0	YGL086W
NCU09317T0	YPL169C
NCU01808T0	YJR048W	YEL039C
NCU09322T0	YER096W	YBL061C
NCU09496T0	YJR127C	YML081W
NCU01457T0	YDL122W
NCU02661T0	YDR404C
NCU06637T0	YDR479C
NCU06108T0	YGL221C
NCU05453T0	YOR307C
NCU08138T0	YKL087C
NCU03029T0	YEL062W
NCU07127T0	YAL049C
NCU08952T0	YLR291C
NCU07576T0	YPR140W
NCU10483T0	YML005W
NCU00464T0	YBL092W
NCU00812T0	YGR195W
NCU04427T0	YCR030C
NCU04787T0	YDR299W
NCU03911T0	YKL007W
NCU04319T0	YNL126W
NCU00116T1	YOR358W
NCU00116T0	YOR358W
NCU00116T2	YOR358W
NCU03068T0	YIL053W	YER062C
NCU05649T0	YGR213C	YER185W
NCU01606T0	YDR298C
NCU02587T0	YDR460W
NCU05233T0	YPL146C
NCU06542T0	YNR036C
NCU11398T0	YMR211W
NCU02396T0	YGR029W
NCU04273T0	YNL175C
NCU11756T0	YIR022W
NCU02723T0	YBL102W
NCU00147T0	YMR009W
NCU05601T0	YAL039C
NCU01563T0	YNL025C
NCU04336T0	YNL185C
NCU09203T0	YPR133C
NCU09319T0	YML034W	YDR458C
NCU00487T0	YIL064W
NCU02573T0	YHR122W
NCU04289T0	YGR007W
NCU02796T0	YHR090C
NCU05423T0	YDR311W
NCU04187T0	YMR125W
NCU08046T0	YDR429C
NCU04188T0	YOL129W
NCU04455T0	YNL124W
NCU08742T0	YMR201C
NCU09658T0	YNL313C
NCU04003T0	YAR002C-A	YGL002W
NCU03565T0	YGR034W	YLR344W
NCU00369T0	YDR196C
NCU00293T0	YGL067W
NCU02725T0	YHL023C
NCU08944T0	YHR013C
NCU11241T0	YGL085W
NCU03755T0	YHR176W
NCU02299T0	YML131W
NCU09248T0	YBL021C
NCU08158T0	YIR026C
NCU10036T0	YOR216C
NCU02969T0	YPL087W	YBR183W
NCU01444T0	YCR027C
NCU02079T0	YBR135W
NCU01331T0	YEL026W
NCU02504T0	YFL046W
NCU02264T0	YGR078C
NCU05941T0	YDR284C
NCU03632T0	YKL019W
NCU06472T0	YPL001W
NCU11237T0	YNL044W
NCU00299T0	YLR284C	YOR180C
NCU06226T0	YOL127W
NCU11387T0	YPL232W	YMR183C
NCU00178T0	YKL110C
NCU00956T0	YIL110W
NCU00199T0	YML103C
NCU02466T0	YGR223C
NCU06227T0	YBR141C
NCU03238T0	YLR023C
NCU03692T0	YNL092W
NCU09237T0	YBR233W
NCU09542T0	YCR059C
NCU06701T0	YLR176C
NCU07989T0	YJR058C
NCU07430T0	YMR043W
NCU07852T0	YOR150W
NCU07843T0	YPL002C
NCU11012T0	YPR187W
NCU01115T0	YLR105C
NCU03296T0	YNL315C
NCU08678T0	YER007C-A
NCU11493T0	YLR059C
NCU06695T0	YHR051W
NCU06695T1	YHR051W
NCU07904T0	YIL124W
NCU02922T0	YIL124W
NCU01441T0	YJR069C
NCU00359T0	YNL107W
NCU04601T0	YIL140W
NCU05296T0	YHR172W
NCU05304T0	YOR198C
NCU11307T0	YLR220W
NCU04307T0	YLR168C	YDR185C
NCU01279T0	YIL090W
NCU04541T0	YDR486C
NCU03610T0	YLR306W
NCU08067T0	YER118C
NCU06869T0	YLR115W
NCU09827T0	YDR257C
NCU08344T0	YDL075W	YLR406C
NCU07608T1	YOR095C
NCU07608T0	YOR095C
NCU09109T0	YOR234C	YPL143W
NCU05210T0	YCR066W
NCU09371T0	YOL143C
NCU04466T0	YNL335W	YFL061W
NCU11322T0	YDR501W	YLR183C
NCU10351T0	YNR027W	YEL029C
NCU02776T0	YJL194W
NCU01190T0	YOR164C
NCU03095T0	YMR227C
NCU07991T0	YNL265C
NCU07271T0	YPL103C
NCU02984T0	YJR014W
NCU00348T0	YPR094W
NCU04344T0	YKR026C
NCU06090T0	YKL082C
NCU01370T0	YBR060C
NCU04321T0	YCL061C
NCU02967T0	YGR232W
NCU01954T0	YLR323C
NCU06228T0	YEL038W
NCU07409T0	YDR165W
NCU02286T0	YPL190C
NCU07384T0	YGR096W
NCU10067T0	YFR052W
NCU09571T0	YNL062C
NCU11209T0	YPL065W
NCU11369T1	YIL041W
NCU11369T0	YIL041W
NCU02094T0	YLR451W
NCU02463T0	YNL305C
NCU05689T0	YGL187C
NCU08273T0	YBR086C
NCU07773T0	YJR057W
NCU08554T0	YJR017C
NCU08423T0	YLR399C	YDL070W
NCU01803T0	YGL017W
NCU03890T0	YIL044C
NCU06561T0	YDL135C
NCU02748T0	YOR004W
NCU06469T0	YGL068W
NCU04293T0	YML067C
NCU11934T0	YDL054C
NCU09291T0	YPR037C
NCU01204T0	YIL138C	YNL079C
NCU03837T0	YER027C	YGL208W
NCU09705T0	YHR210C	YNR071C
NCU00385T0	YDL004W
NCU03277T0	YDR265W
NCU02528T0	YGR280C
NCU06312T0	YDL035C
NCU04265T0	YIL162W
NCU06968T0	YLL023C
NCU09121T0	YLR396C
NCU11256T0	YPR051W
NCU00566T0	YOR327C	YAL030W
NCU04470T0	YGL101W	YBR242W
NCU03115T0	YLL021W
NCU01914T0	YOR357C
NCU04218T0	YOR049C
NCU06993T0	YLR015W
NCU07562T0	YPR043W	YJR094W-A
NCU04171T0	YDR237W
NCU00624T0	YNL263C
NCU01907T0	YLR026C
NCU04387T0	YGR020C
NCU01981T0	YNL244C
NCU11511T0	YAL043C
NCU08553T0	YGL070C
NCU05714T0	YNL284C
NCU09247T0	YKL125W
NCU04534T0	YOR269W
NCU04312T0	YOR269W
NCU00356T0	YAL022C
NCU00504T0	YDR140W
NCU00843T0	YDR408C
NCU02941T0	YER010C
NCU00419T0	YNL113W
NCU00135T0	YDL142C
NCU00979T0	YDR382W
NCU01637T0	YDR473C
NCU02027T0	YLR118C
NCU02615T0	YOR194C
NCU06974T0	YFR025C
NCU11649T0	YLR025W
NCU10810T0	YML046W
NCU00614T0	YCL045C
NCU00360T0	YLR290C
NCU00693T0	YOL142W
NCU10477T0	YGL087C
NCU01966T0	YLR185W	YDR500C
NCU01966T1	YLR185W	YDR500C
NCU00634T0	YHL001W	YKL006W
NCU01822T0	YHR012W
NCU06768T0	YBL038W
NCU08313T0	YBR153W
NCU01735T0	YBR054W	YDR033W	YCR021C
NCU06315T0	YDR173C
NCU06315T1	YDR173C
NCU02421T0	YNL041C
NCU07698T0	YDR166C
NCU06595T0	YLR417W
NCU09461T0	YJL024C
NCU11197T0	YKL144C
NCU10518T0	YOR043W
NCU00570T0	YDR045C
NCU03365T0	YHR040W
NCU01422T0	YOR298C-A
NCU03335T0	YMR161W
NCU06310T0	YHR201C
NCU04198T0	YPR018W
NCU06485T0	YNL248C
NCU06703T0	YNL291C
NCU06314T0	YOR250C
NCU01862T0	YAL034C	YOR338W
NCU06332T0	YLR099C	YDR125C
NCU03854T0	YDL219W
NCU05421T0	YJL046W
NCU06396T0	YMR292W
NCU00114T0	YDR041W
NCU03799T0	YAL032C
NCU05606T0	YDR221W
NCU03576T0	YKL189W
NCU06033T0	YDR434W
NCU07824T0	YAL010C
NCU06471T0	YER023W
NCU05706T0	YIR038C
NCU06372T0	YJR099W
NCU06549T0	YMR095C	YFL060C	YNL334C
NCU02507T0	YGL080W
NCU08794T0	YGL080W
NCU02117T0	YLR251W
NCU03146T0	YLR097C
NCU02538T0	YPL010W
NCU02746T0	YPR036W
NCU08985T0	YJL097W
NCU00618T0	YHR021C	YKL156W
NCU07761T0	YBR161W	YPL057C
NCU00958T0	YHR076W
NCU02690T0	YNL115C
NCU05313T0	YIL065C
NCU05991T0	YLR100W
NCU08963T0	YGL030W
NCU06432T0	YOR369C
NCU07915T0	YOR292C
NCU08121T0	YOR294W
NCU08627T0	YJL136C	YKR057W
NCU08627T1	YJL136C	YKR057W
NCU07382T0	YBL026W
NCU07382T1	YBL026W
NCU03891T0	YCL033C
NCU02385T0	YGL232W
NCU05077T0	YBR290W
NCU01791T0	YKL041W
NCU06631T0	YBR102C
NCU04789T0	YGL164C
NCU08840T0	YMR033W
NCU09841T0	YPR073C
NCU04096T0	YDR466W
NCU00772T0	YDR466W
NCU02473T0	YGR119C
NCU01888T0	YJL035C
NCU04309T0	YFR007W
NCU02118T0	YOL003C
NCU03985T0	YMR114C
NCU08951T0	YDL208W
NCU00029T0	YKL175W
NCU01322T0	YKL028W
NCU02706T0	YHL031C
NCU00813T0	YOR288C
NCU06113T0	YOR289W
NCU06655T0	YOR059C
NCU08319T0	YLR452C
NCU08343T0	YOR301W
NCU06743T0	YOR293W	YMR230W
NCU00568T0	YKL100C
NCU09139T0	YER007W
NCU07417T0	YKR088C
NCU02271T0	YDR282C
NCU02353T0	YFL044C
NCU02570T0	YNL035C
NCU02121T0	YPL181W
NCU07004T0	YOR349W
NCU03696T0	YCL026C-B	YCL026C-A
NCU04847T0	YDL179W	YDL127W
NCU03343T0	YIL093C
NCU01817T0	YPR089W
NCU04855T0	YKR023W
NCU07655T0	YGL172W
NCU11257T0	YDL146W
NCU01792T0	YKL117W
NCU03907T0	YLR435W
NCU07726T0	YDR361C
NCU09233T0	YDL045C
NCU06311T0	YLR126C
NCU11770T0	YGL100W
NCU07286T0	YPL170W
NCU07788T0	YGR288W	YBR297W	YPR196W	YFL052W
NCU09995T1	YBR089C-A	YPR052C
NCU09995T0	YBR089C-A	YPR052C
NCU09331T0	YER057C	YIL051C
NCU04388T0	YDL046W
NCU04759T0	YER009W
NCU01201T0	YNR046W
NCU03909T0	YKR062W
NCU06892T0	YHL015W
NCU05959T0	YMR197C
NCU09008T0	YIL096C
NCU09283T0	YJL218W
NCU09794T0	YMR315W
NCU00687T0	YDR348C	YHR097C
NCU09579T0	YOR246C
NCU09278T0	YOR246C
NCU02608T0	YBR271W
NCU02977T0	YJR116W
NCU05894T0	YDR449C
NCU06021T0	YPR169W
NCU03302T0	YMR194W	YPL249C-A
NCU02257T0	YDL230W
NCU00635T0	YHR193C
NCU02495T0	YGR093W
NCU01500T0	YNL129W
NCU02791T0	YLR318W
NCU02951T0	YMR158W
NCU06616T0	YER175C
NCU02558T0	YPL089C
NCU04415T0	YML128C
NCU06762T0	YJL183W
NCU08827T0	YGR205W
NCU06333T0	YPL094C
NCU08290T0	YMR284W
NCU10905T0	YMR032W
NCU03155T0	YGR243W	YHR162W
NCU01102T0	YER154W
NCU03244T0	YBR175W
NCU02455T0	YDR519W
NCU03971T0	YBR236C
NCU01118T0	YOR057W
NCU03280T0	YLR151C
NCU03625T0	YLR147C
NCU01276T0	YPR131C
NCU03662T0	YNL085W
NCU06086T0	YIL070C
NCU04109T0	YNL229C
NCU01390T0	YKL095W
NCU03103T0	YGL093W
NCU01067T0	YPR025C
NCU11564T0	YGR005C
NCU08518T0	YNL110C
NCU02470T0	YJL079C	YKR013W
NCU07460T0	YFL034C-B
NCU03314T0	YFL034C-B
NCU02267T0	YLR077W
NCU06845T0	YDL114W
NCU03778T0	YLR275W
NCU05750T0	YMR234W
NCU08292T0	YJL163C
NCU08268T0	YMR028W
NCU11447T0	YMR002W
NCU02702T0	YDR248C
NCU07626T0	YDR248C
NCU07331T0	YER127W
NCU03548T0	YOR260W
NCU08360T0	YDR313C
NCU03559T0	YPR191W
NCU02599T0	YDL072C
NCU04724T0	YCL034W
NCU01615T0	YMR185W
NCU03423T0	YLR250W
NCU06453T0	YDR485C
NCU03485T0	YML105C
NCU07993T0	YDR435C
NCU06706T0	YHR187W
NCU03824T0	YOR287C
NCU08940T0	YDR529C
NCU06572T0	YOR258W
NCU06702T0	YPR028W
NCU08161T0	YNL206C
NCU08031T0	YPL101W
NCU09871T0	YOR257W
NCU03255T0	YDL024C	YBR093C	YBR092C	YAR071W	YHR215W
NCU01793T0	YDR381W
NCU03362T0	YDL015C
NCU03033T0	YGL237C
NCU07069T0	YDR432W
NCU09000T0	YIL097W
NCU10169T0	YGR021W
NCU11810T0	YJL025W
NCU12024T0	YJL145W
NCU09561T0	YOL146W
NCU01473T0	YDR322W
NCU03901T0	YGL153W
NCU01580T0	YPR056W
NCU08874T0	YDR472W
NCU08728T0	YNR037C
NCU01587T0	YLL050C
NCU01587T1	YLL050C
NCU10498T0	YDL136W	YDL191W
NCU09657T0	YPL105C	YBR172C
NCU04313T0	YBL013W
NCU04339T0	YCR036W
NCU02733T0	YDR084C
NCU02733T1	YDR084C
NCU01236T0	YBR228W
NCU01806T0	YDL111C
NCU03367T0	YDR333C
NCU03311T0	YGL044C
NCU04426T0	YFL029C
NCU02123T0	YMR097C
NCU04155T0	YNL232W
NCU06777T0	YOR036W
NCU07560T0	YNL252C
NCU11053T0	YIL007C
NCU09708T0	YOL022C
NCU03800T0	YAL007C	YOR016C
NCU01940T0	YKL198C	YJR059W
NCU00737T0	YKR065C
NCU03557T0	YEL053C
NCU01474T0	YML025C
NCU00727T0	YNR003C
NCU04602T0	YNL024C
NCU07295T0	YJL054W
NCU11357T0	YLL036C
NCU06661T0	YLR061W	YFL034C-A
NCU03281T0	YHR175W
NCU06446T0	YBR279W
NCU03816T0	YNL063W
NCU09748T0	YKL058W
NCU04329T0	YPL137C	YOR227W	YJL042W
NCU09205T0	YLR098C	YOR337W
NCU08294T0	YLR098C	YOR337W
NCU08960T0	YDL081C	YDL130W
NCU09079T0	YPL032C	YDR251W
NCU01928T0	YDL091C
NCU00167T0	YKL047W
NCU02737T0	YER163C
NCU03718T0	YGR036C
NCU02395T0	YOR278W
NCU05195T0	YJL049W
NCU06254T0	YOL102C
NCU06397T0	YOR122C
NCU06397T1	YOR122C
NCU01198T0	YDL207W
NCU02017T0	YDR397C
NCU03970T0	YDR236C
NCU00830T0	YLR411W
NCU03908T0	YER004W
NCU00303T0	YPL199C
NCU03133T0	YKL099C
NCU06864T0	YEL007W
NCU11339T0	YLR038C
NCU11658T0	YPL206C
NCU00713T0	YGL037C
NCU01150T0	YGL181W
NCU01023T0	YJL063C
NCU01149T0	YML079W
NCU04007T0	YKR082W
NCU07360T0	YGL018C
NCU05791T0	YMR164C
NCU11300T0	YDL008W
NCU04778T0	YNL036W
NCU08133T0	YNL036W
NCU08807T0	YGL209W	YER028C
NCU00898T0	YDR255C
NCU00676T0	YJL180C
NCU00664T0	YJR050W
NCU06838T0	YBR103W
NCU06175T0	YDR329C
NCU06632T0	YGR082W
NCU06344T0	YIL005W
NCU09381T0	YDR152W
NCU07549T0	YPR100W
NCU09476T0	YGR027C	YLR333C
NCU02159T0	YDL213C
NCU01902T0	YFL017C
NCU02636T0	YGR133W
NCU02477T0	YIR012W
NCU05202T0	YDL183C
NCU04078T0	YGL256W
NCU04595T0	YGR262C
NCU03462T0	YLR352W
NCU07585T0	YBR213W
NCU02605T0	YOR210W
NCU05515T0	YJL104W
NCU07793T0	YDR470C
NCU08938T0	YER142C
NCU03946T0	YIR001C
NCU03946T1	YIR001C
NCU06863T0	YPL127C
NCU06863T1	YPL127C
NCU06201T0	YBL001C
NCU05231T0	YGL231C
NCU04760T0	YMR071C
NCU06750T0	YMR132C
NCU08945T0	YLR107W
NCU00799T0	YLL062C	YPL273W
NCU05599T0	YLR264W	YOR167C
NCU06256T0	YNL108C	YOR110W
NCU01199T0	YDR468C
NCU01771T0	YDR004W
NCU00894T0	YKR016W
NCU05220T0	YDR377W
NCU01078T0	YPL113C
NCU02963T0	YML094W
NCU01804T0	YOR163W
NCU07714T0	YDL063C
NCU07942T0	YDR087C
NCU05279T0	YOR286W
NCU09094T0	YHR085W
NCU08552T0	YKL170W
NCU06473T0	YOR079C
NCU06821T0	YOR035C
NCU09539T0	YNL081C
NCU11747T0	YMR035W
NCU01329T0	YLR063W
NCU00038T0	YPR186C
NCU05944T0	YOL135C
NCU07717T0	YNL312W
NCU10430T0	YMR077C
NCU06230T0	YDR490C	YOL100W
NCU06276T0	YKR019C	YJL083W
NCU00211T0	YKL138C
NCU02899T0	YJL123C
NCU02225T0	YMR218C
NCU06617T0	YGL106W
NCU03130T0	YOR111W
NCU09255T0	YDR511W
NCU06969T0	YNL128W
NCU08594T0	YDR213W	YLR228C
NCU00469T0	YAL020C
NCU00315T0	YFR032C-A
NCU00641T0	YJL003W
NCU05960T0	YBR004C
NCU03649T0	YJR052W
NCU00564T0	YPR166C
NCU03995T0	YOR085W
NCU06713T0	YJR044C
NCU08071T0	YPL013C
NCU11858T0	YPR153W
NCU02738T0	YGR058W
NCU02738T1	YGR058W
NCU01112T0	YLR178C	YLR179C
NCU03148T0	YPL037C	YDR252W
NCU00571T0	YGL242C
NCU01447T0	YKL160W
NCU02131T0	YLR425W
NCU02371T0	YPL246C
NCU08606T0	YBR007C
NCU08729T0	YDR167W
NCU09528T0	YER002W
NCU09609T0	YKL089W
NCU07965T0	YPR183W
NCU11740T0	YLR242C
NCU09089T0	YOR182C	YLR287C-A
NCU09089T1	YOR182C	YLR287C-A
NCU00974T0	YBR014C	YDL010W
NCU03537T0	YDR254W
NCU06491T0	YBR231C
NCU00527T0	YPL098C
NCU05008T0	YKL192C
NCU08295T0	YDL051W
NCU03560T0	YPR190C
NCU07954T0	YLR192C
NCU06839T0	YOL107W
NCU11427T0	YOR042W
NCU03738T0	YLR388W	YDL061C
NCU01601T0	YJL124C
NCU03151T0	YLR109W
NCU06353T0	YER183C
NCU08877T0	YAL044C
NCU05067T0	YNL051W
NCU08956T0	YER120W
NCU08388T0	YJR084W
NCU08388T1	YJR084W
NCU03924T0	YHR154W
NCU03138T0	YMR236W
NCU03910T0	YNL111C
NCU06748T0	YIL157C
NCU07795T0	YPR143W
NCU02204T0	YMR233W	YOR295W
NCU08032T0	YAR008W
NCU07864T0	YKL021C
NCU04389T0	YKR029C	YJL105W
NCU04802T0	YOL147C
NCU04802T1	YOL147C
NCU09813T0	YDR510W
NCU09813T1	YDR510W
NCU06262T0	YPL279C	YOR390W
NCU01203T0	YDR412W
NCU03073T0	YDR121W
NCU00512T0	YLR127C
NCU02525T0	YML076C
NCU02604T0	YPL126W
NCU09243T0	YGR009C
NCU06200T0	YNR021W
NCU09809T0	YLL018C-A
NCU10927T0	YPL243W
NCU03870T1	YNL173C	YHR146W
NCU03870T0	YNL173C	YHR146W
NCU06556T0	YLR043C	YGR209C	YCR083W
NCU00225T0	YLR150W
NCU02968T0	YJR134C
NCU04115T0	YGR167W
NCU03401T0	YNL153C
NCU07181T0	YJR129C
NCU09217T0	YDR517W
NCU06941T0	YLR200W
NCU06907T0	YOR113W
NCU01219T0	YDR513W	YCL035C
NCU02610T0	YDR424C
NCU09382T0	YDR161W
NCU11000T0	YBR215W
NCU11085T0	YDR246W
NCU09510T0	YMR281W
NCU01935T0	YDR459C
NCU02490T0	YFR041C
NCU02660T0	YGL010W
NCU02804T0	YGR076C
NCU02294T0	YJL004C
NCU06928T0	YAL011W
NCU07293T0	YGL215W
NCU09754T0	YDL120W
NCU08030T0	YOR224C
NCU11884T0	YPR163C
NCU00115T0	YLR051C
NCU00409T0	YNL316C
NCU08293T0	YDR305C
NCU09261T0	YDR489W
NCU09543T0	YMR010W
NCU00515T0	YDR143C
NCU00427T0	YEL015W
NCU01950T0	YDR088C
NCU03838T0	YGR063C
NCU03809T0	YHR058C
NCU04177T0	YIL008W
NCU01455T0	YPL210C
NCU07403T0	YDL212W
NCU07299T0	YDL043C
NCU04943T0	YLR078C
NCU08379T0	YER019C-A
NCU08120T0	YGL129C
NCU08514T0	YPL064C
NCU02923T0	YKL071W
NCU05164T0	YKL071W
NCU00590T0	YPR172W	YLR456W
NCU01989T0	YOL048C
NCU05053T0	YOL048C
NCU06381T0	YGR282C
NCU09175T0	YGR282C
NCU03572T0	YNR023W	YCR052W
NCU05457T0	YNL052W	YIL111W
NCU00657T0	YDL105W
NCU03517T0	YGL213C
NCU03268T0	YGR095C
NCU02278T0	YLR047C
NCU09465T0	YBL071W-A
NCU07170T0	YIR030C
NCU08810T0	YGR033C
NCU00586T0	YNL194C	YDL222C
NCU09860T0	YML109W	YMR273C
NCU05986T0	YBR151W
NCU03039T0	YKL074C
NCU08893T0	YDR116C
NCU06568T0	YOL069W
NCU06354T0	YOR159C
NCU11860T0	YOR236W
NCU10651T0	YLR307W	YLR308W
NCU09508T0	YLR307W	YLR308W
NCU06910T0	YHL028W
NCU06910T1	YHL028W
NCU08094T0	YOR280C	YMR222C
NCU05227T0	YBR173C
NCU05263T0	YDR308C
NCU01762T0	YMR239C
NCU01121T0	YPL239W
NCU02633T0	YNL286W
NCU04174T0	YLR281C
NCU08359T0	YLR245C
NCU02681T0	YBR171W
NCU00930T0	YHR005C-A
NCU00078T0	YPR098C
NCU00220T0	YPR168W
NCU02106T0	YMR269W
NCU03465T0	YNL024C-A
NCU07683T0	YER112W
NCU03782T0	YOL005C
NCU07080T0	YML051W
NCU06586T0	YNL155W
NCU03031T0	YLR164W	YDR178W
NCU04301T0	YDL065C
NCU04777T0	YGL159W
NCU01713T0	YNL148C
NCU01930T0	YNL147W
NCU05118T0	YHR039C-A
NCU05245T0	YMR026C
NCU08990T0	YJL189W
NCU06622T0	YPL213W
NCU04014T0	YER144C	YDR069C	YIL156W
NCU06080T0	YNL134C	YLR460C	YCR102C
NCU01962T0	YGL191W
NCU01962T1	YGL191W
NCU00696T0	YPR154W	YGR136W
NCU00006T0	YAR014C
NCU00151T0	YIL019W
NCU00580T0	YJR019C
NCU03291T0	YDL003W
NCU01854T0	YKR035W-A
NCU05989T0	YFR033C
NCU08505T0	YCR090C
NCU09852T0	YBR096W
NCU07654T0	YJR093C
NCU09880T0	YFL017W-A
NCU07828T0	YPR067W
NCU09683T0	YMR130W
NCU09870T0	YMR014W
NCU04409T0	YCR051W
NCU01614T0	YPR182W
NCU05717T0	YKL003C
NCU09419T0	YDR402C
NCU03007T0	YBR065C
NCU02007T0	YER048W-A
NCU00077T0	YMR106C
NCU04651T0	YJR088C
NCU09814T0	YDL116W
NCU07282T0	YKL054C
NCU06088T0	YOR252W
NCU08947T0	YJL166W
NCU08602T0	YPR170W-B
NCU06603T0	YDR533C	YPL280W	YOR391C	YMR322C
NCU00505T0	YGR074W
NCU05211T0	YBR156C
NCU02364T0	YLR074C
NCU03850T0	YIR032C
NCU01911T0	YNL272C
NCU05276T0	YGL161C
NCU03464T0	YML098W
NCU00326T0	YBR053C
NCU01534T0	YNL215W
NCU04830T0	YGL166W
NCU03898T0	YJR102C
NCU05251T0	YJR063W
NCU07727T0	YDR100W
NCU04944T0	YOR143C
NCU06719T0	YLR193C
NCU10777T0	YDR063W
NCU12158T0	YGR101W
NCU09512T0	YLR438C-A
NCU11314T0	YMR274C
NCU01761T0	YGR215W
NCU07681T0	YCL005W-A
NCU06677T0	YLR066W
NCU09251T0	YJR085C
NCU09847T0	YNL152W
NCU04697T0	YIL164C
NCU01838T0	YIL164C
NCU04127T0	YDR086C
NCU02293T0	YMR244C-A
NCU03303T0	YMR067C
NCU10379T0	YBR269C
NCU09249T0	YEL003W
NCU07386T0	YJR101W
NCU00162T0	YFL048C	YLR080W
NCU01218T0	YHR198C	YHR199C
NCU03766T0	YER146W
NCU03766T1	YER146W
NCU00597T0	YMR310C	YGR283C
NCU11368T0	YDR530C	YCL050C
NCU00302T0	YBR265W
NCU00198T0	YEL020W-A
NCU04644T0	YGR147C
NCU04274T0	YIR011C
NCU07057T0	YBR282W
NCU03905T0	YML007W
NCU04320T0	YPL254W
NCU06176T0	YML077W
NCU06786T0	YMR286W
NCU08925T0	YMR020W
NCU12033T0	YOL114C
NCU03278T0	YDR414C
NCU02705T0	YLR393W
NCU05309T0	YMR262W
NCU00431T0	YNL131W
NCU02403T0	YLR201C
NCU03639T0	YJR107W
NCU11508T0	YER014W
NCU00146T0	YBR201W
NCU01250T0	YCR075C
NCU00506T0	YMR123W
NCU00952T0	YMR225C
NCU00397T0	YOR126C
NCU06209T0	YCL012C
NCU05525T0	YGR127W
NCU03459T0	YOL073C
NCU07728T0	YJL110C
NCU08368T0	YHR062C
NCU12137T0	YLR218C
NCU03406T1	YPL046C
NCU03406T0	YPL046C
NCU01670T0	YFR003C
NCU01741T0	YIL004C
NCU04116T0	YDR289C
NCU02156T0	YMR074C
NCU08736T0	YCL047C
NCU11732T0	YAL033W
NCU10897T0	YDR320C-A
NCU12028T0	YKL053C-A
NCU00633T0	YGR111W
NCU07895T0	YGR111W
NCU04212T0	YMR115W	YKL133C
NCU00242T0	YGL212W
NCU00596T0	YLR239C
NCU02149T0	YJR034W
NCU00560T0	YNL182C
NCU04461T0	YER044C
NCU06495T0	YCL057C-A
NCU01485T0	YPL173W
NCU11512T0	YER074W-A
NCU07574T0	YNR051C
NCU11890T0	YGR080W
NCU11248T0	YMR149W
NCU09218T0	YPL157W
NCU02014T0	YGL050W
NCU01629T0	YDR146C
NCU03008T0	YDR493W
NCU04571T0	YCL031C
NCU00965T0	YML055W
NCU02623T0	YNR018W
NCU06367T0	YGL198W
NCU06959T0	YGR013W
NCU08217T0	YKL154W
NCU08159T0	YNL027W
NCU07756T0	YMR118C	YKL141W
NCU12155T1	YGL047W
NCU12155T0	YGL047W
NCU01345T0	YNL167C
NCU02936T0	YLR142W
NCU00644T0	YPR020W
NCU04318T0	YKL216W
NCU06107T0	YGL220W
NCU04806T0	YJR113C
NCU05716T0	YLR128W
NCU04840T0	YPR185W
NCU04050T0	YEL009C
NCU08992T0	YDR079W
NCU11584T0	YPL067C
NCU00215T0	YPL067C
NCU05237T0	YDR367W
NCU00968T0	YOL031C
NCU02935T0	YML036W
NCU06346T0	YGR037C
NCU06539T0	YKR025W
NCU08859T0	YMR311C
NCU03525T0	YKL055C
NCU09473T0	YKL055C
NCU01904T0	YKL055C
NCU02713T0	YDR043C	YBR066C
NCU04048T0	YNL141W
NCU04642T0	YNL141W
NCU06424T0	YJR122W
NCU05281T0	YNL136W
NCU03351T0	YIL073C
NCU03660T0	YKL051W
NCU06966T0	YGR203W
NCU11565T0	YCR015C
NCU10352T0	YDR378C
NCU08860T0	YLR104W
NCU00089T0	YHR207C
NCU06331T0	YAL009W
NCU06242T0	YKR044W
NCU06700T0	YKL094W
NCU08903T0	YHR072W-A
NCU08028T0	YOL032W
NCU07939T0	YOR075W
NCU04639T0	YPR149W	YGR131W
NCU04986T0	YDR362C
NCU04362T0	YGL174W
NCU07400T0	YCL029C
NCU03635T0	YLR325C
NCU07836T0	YHR063C
NCU06361T2	YDR233C	YDL204W
NCU06361T1	YDR233C	YDL204W
NCU06361T0	YDR233C	YDL204W
NCU02388T0	YBR246W
NCU00041T0	YJR086W
NCU01725T0	YLR316C
NCU02805T0	YJR097W
NCU01338T0	YOR238W
NCU04206T0	YPL041C
NCU11352T0	YGR263C
NCU11311T0	YJR135W-A
NCU08768T0	YER101C	YBL069W
NCU04940T0	YER101C	YBL069W
NCU03159T0	YCR035C
NCU02013T0	YFR011C
NCU00340T0	YLR131C
NCU06244T0	YGR181W
NCU08163T0	YER128W
NCU07888T0	YLR326W
NCU08510T0	YPL083C
NCU11494T0	YMR194C-B
NCU06303T0	YMR152W
NCU09285T0	YMR152W
NCU07042T0	YMR152W
NCU01419T0	YMR152W
NCU04181T0	YNL070W
NCU04181T1	YNL070W
NCU02169T0	YLR003C
NCU02530T0	YLL009C
NCU06317T0	YDL123W
NCU07507T0	YDR379C-A
NCU11468T0	YOR344C
NCU07318T0	YNR073C	YEL070W
NCU00569T0	YGL127C
NCU06345T0	YBR223C
NCU02684T0	YLR455W
NCU09107T0	YGR105W
NCU11807T0	YIL063C
NCU02807T0	YDL181W	YDL130W-A
NCU02807T1	YDL181W	YDL130W-A
NCU06076T1	YIL156W-B
NCU06076T0	YIL156W-B
NCU06076T2	YIL156W-B
NCU01070T0	YHR189W
NCU03041T0	YJR141W
NCU04160T0	YNL058C	YIL117C
NCU06066T0	YDL045W-A
NCU04225T0	YKR085C
NCU05433T0	YNL261W
NCU10062T0	YCR016W
NCU04580T0	YPR139C
NCU11500T0	YDR286C
NCU04412T0	YDL202W
NCU05291T0	YDR071C
NCU06425T0	YBL043W
NCU09143T0	YDR322C-A
NCU06660T0	YDR276C
NCU06682T0	YDR276C
NCU02565T0	YKL162C
NCU03438T0	YIL062C
NCU04508T0	YHR143W-A
NCU03889T0	YKL006C-A
NCU03629T0	YOL086W-A
NCU03394T0	YDR337W
NCU04450T0	YBR163W
NCU03233T0	YGR183C
NCU06646T0	YDR079C-A
NCU11378T0	YBL107C
NCU06435T0	YPL070W
NCU11321T0	YKR060W
NCU01640T0	YKL062W	YMR037C
NCU02634T1	YLR421C
NCU02634T0	YLR421C
NCU05816T0	YDL067C
NCU06623T0	YBR278W
NCU02419T0	YMR188C
NCU06782T0	YHR134W
NCU02678T0	YLR271W
NCU03306T0	YOR265W
NCU06875T0	YJR074W
NCU11677T0	YMR289W
NCU11171T0	YCR028C-A
NCU11171T1	YCR028C-A
NCU02765T0	YHR087W
NCU08026T0	YGR158C
NCU05813T0	YNL177C
NCU09887T0	YML038C
NCU01456T0	YML038C
NCU01826T0	YML038C
NCU03368T0	YNL259C
NCU05248T0	YOR215C
NCU09838T0	YPR147C
NCU03126T0	YDR174W
NCU09250T0	YBL059C-A
NCU01783T0	YNL038W
NCU03199T0	YLR295C
NCU03193T0	YPR063C
NCU08761T0	YPR079W
NCU09489T0	YOR283W
NCU01799T0	YBR233W-A
NCU00584T0	YER182W
NCU07265T0	YDL098C
NCU05771T0	YOR352W
NCU02932T0	YHR132W-A	YNL157W
NCU03860T0	YHR132W-A	YNL157W
NCU01650T0	YKL167C
NCU03802T0	YHL021C
NCU03769T0	YNL246W
NCU11245T0	YOR223W
NCU00214T0	YLR065C
NCU04138T0	YBR122C
NCU00549T0	YLL060C
NCU02073T0	YLR132C
NCU02000T0	YNL138W-A
NCU05027T0	YJR080C
NCU06855T0	YHR156C
NCU10034T0	YGL020C
NCU09386T0	YIL027C
NCU11313T0	YJR010C-A
NCU05119T0	YER058W
NCU06621T0	YJR089W
NCU01170T0	YHR045W
NCU00027T0	YMR059W
NCU01357T0	YMR063W
NCU01651T0	YOR205C
NCU08034T0	YBR119W
NCU11283T0	YPR085C
NCU01548T1	YHR138C
NCU01548T0	YHR138C
NCU10125T0	YPR200C
NCU07197T0	YPR200C
NCU01785T0	YJL011C
NCU02150T0	YNL217W
NCU06739T0	YIR005W
NCU11274T0	YIL076W
NCU00005T0	YHR078W
NCU08093T0	YML081C-A
NCU06704T0	YBR162W-A
NCU03344T0	YBR070C
