# Supplementary material for: Evolutionary Conservation and Diversification of Puf RNA Binding Proteins and Their mRNA Targets
Source: PLoS Biol. 2015 Nov 20;13(11):e1002307. doi: 10.1371/journal.pbio.1002307 (PMC4654594; doi:10.1371/journal.pbio.1002307)
Supplement: S4 Dataset — (ZIP) [file pbio.1002307.s004.zip › N.crassa.fa_S.cerevisiaeRM11-1a.fa.txt]

NCU07832T0	SCRT_04878
NCU08535T0	SCRT_03127
NCU01744T0	SCRT_00664
NCU07308T0	SCRT_02268
NCU06871T0	SCRT_00980
NCU07307T0	SCRT_03848
NCU08287T0	SCRT_03545
NCU05608T0	SCRT_03829
NCU02103T0	SCRT_00636
NCU02510T0	SCRT_01193
NCU08267T0	SCRT_00756
NCU02505T0	SCRT_02752	SCRT_01064
NCU02685T0	SCRT_04646
NCU05803T0	SCRT_01184
NCU03986T0	SCRT_01512
NCU07556T0	SCRT_02413
NCU02677T0	SCRT_03760
NCU01632T0	SCRT_00391
NCU04569T0	SCRT_03817	SCRT_03376
NCU00743T0	SCRT_02657
NCU09012T0	SCRT_00384
NCU08616T0	SCRT_02500
NCU03575T0	SCRT_03037
NCU01680T0	SCRT_01016	SCRT_02456
NCU00352T0	SCRT_05661
NCU01638T0	SCRT_01718
NCU05591T0	SCRT_01707
NCU11669T0	SCRT_01705
NCU07700T0	SCRT_01528	SCRT_00145
NCU07922T0	SCRT_04203
NCU04898T0	SCRT_04439
NCU05425T0	SCRT_05298
NCU12032T0	SCRT_03267
NCU08685T0	SCRT_00953
NCU00018T0	SCRT_00620
NCU00018T1	SCRT_00620
NCU02111T0	SCRT_01999	SCRT_03896
NCU04370T0	SCRT_03822
NCU07443T0	SCRT_00421
NCU10066T0	SCRT_00641
NCU03539T0	SCRT_04546	SCRT_05243
NCU03877T0	SCRT_00818	SCRT_02883
NCU03877T1	SCRT_00818	SCRT_02883
NCU02366T0	SCRT_04253
NCU06338T0	SCRT_03225
NCU03875T0	SCRT_02725
NCU01768T0	SCRT_02090
NCU01820T0	SCRT_00803
NCU07658T0	SCRT_00352
NCU01379T0	SCRT_04813
NCU03363T0	SCRT_03621
NCU01625T0	SCRT_04645
NCU05261T0	SCRT_02985
NCU09463T0	SCRT_02336
NCU01772T0	SCRT_01595
NCU02566T0	SCRT_01712
NCU01965T0	SCRT_00923
NCU07027T0	SCRT_02635
NCU03947T0	SCRT_04602
NCU03818T0	SCRT_05227
NCU07679T0	SCRT_05579
NCU02083T0	SCRT_05567
NCU06488T0	SCRT_05299
NCU09367T0	SCRT_04254
NCU03065T0	SCRT_01380
NCU00621T0	SCRT_04899
NCU04142T0	SCRT_02079	SCRT_02260
NCU10143T0	SCRT_01671
NCU08919T0	SCRT_01143
NCU09063T0	SCRT_05071
NCU09602T0	SCRT_05640	SCRT_04966
NCU09903T0	SCRT_02273
NCU03591T0	SCRT_04669
NCU06678T0	SCRT_01164
NCU04348T0	SCRT_02282
NCU06318T0	SCRT_04481
NCU01612T0	SCRT_01115
NCU01951T0	SCRT_02330
NCU09740T0	SCRT_05302
NCU02475T0	SCRT_02082
NCU04242T0	SCRT_01972
NCU08336T0	SCRT_03879	SCRT_03627
NCU07870T0	SCRT_03239
NCU01857T0	SCRT_04339
NCU03042T0	SCRT_02185
NCU04327T0	SCRT_02986
NCU05046T0	SCRT_00473
NCU03794T0	SCRT_05451
NCU06272T0	SCRT_02123
NCU06278T0	SCRT_03298
NCU04385T0	SCRT_01017
NCU05270T0	SCRT_05671
NCU03982T0	SCRT_03637
NCU03592T0	SCRT_02053
NCU06281T0	SCRT_02053
NCU05194T0	SCRT_01189
NCU07010T0	SCRT_04350
NCU06544T0	SCRT_03063
NCU08693T0	SCRT_03698	SCRT_04440
NCU03061T0	SCRT_00423
NCU06438T0	SCRT_05316
NCU00276T0	SCRT_01709
NCU04280T0	SCRT_03483
NCU05200T0	SCRT_03257
NCU11350T0	SCRT_03918
NCU04404T0	SCRT_00287
NCU00551T0	SCRT_04732
NCU05429T0	SCRT_04459
NCU05429T1	SCRT_04459
NCU09228T0	SCRT_04756
NCU01207T0	SCRT_00677
NCU10283T0	SCRT_01033
NCU08276T0	SCRT_01839
NCU02539T0	SCRT_02509
NCU06512T0	SCRT_04569
NCU07319T0	SCRT_01131
NCU06687T0	SCRT_05563	SCRT_04210
NCU01229T0	SCRT_02409
NCU09297T0	SCRT_04224
NCU03292T0	SCRT_01158
NCU00104T0	SCRT_04964
NCU02630T0	SCRT_00268
NCU07404T0	SCRT_01148
NCU01328T0	SCRT_02851
NCU00567T0	SCRT_04545
NCU07721T0	SCRT_04736
NCU04161T0	SCRT_00746
NCU08920T0	SCRT_04506
NCU09993T0	SCRT_00195
NCU04648T0	SCRT_04787
NCU04051T0	SCRT_05556
NCU00629T0	SCRT_02099
NCU06836T0	SCRT_05133
NCU02075T0	SCRT_03336	SCRT_00716
NCU06365T0	SCRT_00239
NCU02955T0	SCRT_05055
NCU01171T0	SCRT_04226
NCU03955T0	SCRT_04051
NCU09808T0	SCRT_04989
NCU04100T0	SCRT_04021
NCU04221T0	SCRT_00507	SCRT_02963
NCU02230T0	SCRT_01314
NCU02979T0	SCRT_01861
NCU03808T0	SCRT_02018
NCU03060T0	SCRT_04638
NCU08515T0	SCRT_02842
NCU02544T0	SCRT_05411
NCU08828T0	SCRT_04029
NCU01589T0	SCRT_04211
NCU02380T0	SCRT_05255
NCU00405T0	SCRT_02847
NCU02629T0	SCRT_02010	SCRT_05017
NCU02728T0	SCRT_04102
NCU03784T0	SCRT_02735
NCU11255T0	SCRT_01155
NCU01318T0	SCRT_02654
NCU02514T0	SCRT_03057
NCU04090T0	SCRT_02484
NCU02003T0	SCRT_05705	SCRT_02562
NCU00461T0	SCRT_00705
NCU08119T0	SCRT_02766
NCU07982T0	SCRT_01998
NCU08898T0	SCRT_00291
NCU03051T0	SCRT_05109
NCU04736T0	SCRT_01013
NCU05154T0	SCRT_01013
NCU08009T0	SCRT_04438
NCU01675T0	SCRT_02478
NCU00177T0	SCRT_01219
NCU01164T0	SCRT_01194
NCU04448T0	SCRT_00311
NCU12096T0	SCRT_04149
NCU01486T0	SCRT_04325
NCU07837T0	SCRT_03690
NCU03463T0	SCRT_01652
NCU03321T0	SCRT_01944
NCU05895T0	SCRT_05416
NCU07702T0	SCRT_05072
NCU01648T0	SCRT_05658
NCU04579T0	SCRT_03678
NCU07281T0	SCRT_02776
NCU02391T0	SCRT_05282	SCRT_03187
NCU05239T0	SCRT_02929
NCU06308T0	SCRT_05512
NCU08110T0	SCRT_03652
NCU09873T0	SCRT_04114
NCU07999T0	SCRT_03863
NCU01197T0	SCRT_00237
NCU01643T0	SCRT_01450
NCU05430T0	SCRT_03773
NCU09700T0	SCRT_03561
NCU07531T0	SCRT_02677
NCU03980T0	SCRT_03717
NCU07930T0	SCRT_04514
NCU02207T0	SCRT_05315
NCU01369T0	SCRT_01592	SCRT_02377
NCU09450T0	SCRT_05252
NCU09118T0	SCRT_01397
NCU04303T0	SCRT_00894	SCRT_02619
NCU02357T0	SCRT_02205
NCU04439T0	SCRT_03638
NCU01143T0	SCRT_04359
NCU04054T0	SCRT_05511
NCU04611T0	SCRT_00903
NCU03814T0	SCRT_04323
NCU01272T0	SCRT_00105
NCU01747T0	SCRT_02385
NCU09349T0	SCRT_02187
NCU01479T0	SCRT_01979
NCU03139T0	SCRT_05379
NCU03100T0	SCRT_00768
NCU01323T0	SCRT_05541
NCU07554T0	SCRT_03597
NCU04173T0	SCRT_05509
NCU04173T1	SCRT_05509
NCU01187T0	SCRT_00246
NCU03650T0	SCRT_02853
NCU09332T0	SCRT_03795
NCU02810T0	SCRT_04495
NCU00712T0	SCRT_01823	SCRT_04388
NCU10058T0	SCRT_01994	SCRT_03898
NCU09468T0	SCRT_01813	SCRT_01776
NCU02839T0	SCRT_00639
NCU04251T0	SCRT_03322
NCU00261T0	SCRT_03003
NCU02840T0	SCRT_03881
NCU00481T0	SCRT_04330
NCU05927T0	SCRT_04240
NCU04020T0	SCRT_00474
NCU05289T0	SCRT_02402
NCU08689T0	SCRT_03448
NCU05029T0	SCRT_02198
NCU09909T0	SCRT_04688
NCU03298T0	SCRT_01505	SCRT_03242
NCU00579T0	SCRT_05617	SCRT_00524
NCU02325T0	SCRT_02111
NCU01431T0	SCRT_03399
NCU05360T0	SCRT_03445
NCU02274T0	SCRT_05045
NCU07839T0	SCRT_03247
NCU07156T0	SCRT_02722
NCU03117T0	SCRT_01843	SCRT_04371
NCU09715T0	SCRT_02843
NCU07712T0	SCRT_00534
NCU06149T0	SCRT_00654
NCU08377T0	SCRT_03657
NCU09770T0	SCRT_02978
NCU04768T0	SCRT_01731
NCU02010T0	SCRT_03241	SCRT_01504
NCU10007T0	SCRT_05148	SCRT_03252
NCU10007T1	SCRT_05148	SCRT_03252
NCU06854T0	SCRT_02264
NCU07926T0	SCRT_01561
NCU06484T0	SCRT_00757
NCU01992T0	SCRT_03414
NCU04203T0	SCRT_02742
NCU04790T0	SCRT_00349
NCU02797T0	SCRT_03984
NCU03482T0	SCRT_00330
NCU03071T0	SCRT_03113
NCU06767T0	SCRT_01605
NCU01290T0	SCRT_04136
NCU07451T0	SCRT_00761
NCU01470T0	SCRT_04457
NCU02578T0	SCRT_01399
NCU05269T0	SCRT_02389
NCU05269T1	SCRT_02389
NCU08195T0	SCRT_00189	SCRT_04806
NCU01540T0	SCRT_03130
NCU08894T0	SCRT_01229
NCU08888T0	SCRT_05047
NCU04104T0	SCRT_01223
NCU11271T0	SCRT_00514
NCU10042T0	SCRT_00770	SCRT_04886
NCU10042T1	SCRT_00770	SCRT_04886
NCU01692T0	SCRT_03141	SCRT_05406
NCU00901T0	SCRT_03379
NCU05041T0	SCRT_00441
NCU04230T0	SCRT_04541
NCU01756T0	SCRT_03718
NCU06481T0	SCRT_00657
NCU04414T0	SCRT_01513
NCU00410T0	SCRT_02827
NCU05526T0	SCRT_00626	SCRT_00674
NCU01912T0	SCRT_00591	SCRT_00590
NCU01249T0	SCRT_03319
NCU02260T0	SCRT_00136
NCU02511T0	SCRT_03197
NCU04077T0	SCRT_05578
NCU03263T0	SCRT_01826
NCU02011T0	SCRT_04292
NCU04380T0	SCRT_01698	SCRT_02142	SCRT_05189
NCU03929T0	SCRT_01698	SCRT_02142	SCRT_05189
NCU10008T0	SCRT_02239
NCU03857T0	SCRT_00564
NCU08719T0	SCRT_02224
NCU02747T0	SCRT_05515
NCU09076T0	SCRT_00580
NCU06843T0	SCRT_01462
NCU00824T0	SCRT_03453
NCU06626T0	SCRT_02868
NCU00656T0	SCRT_04194
NCU02515T0	SCRT_04737
NCU08341T0	SCRT_00256
NCU11170T0	SCRT_01221
NCU00668T0	SCRT_04314	SCRT_00946
NCU00920T0	SCRT_02451
NCU04449T0	SCRT_04727
NCU00459T0	SCRT_04392
NCU07690T0	SCRT_01120
NCU00239T0	SCRT_01491
NCU08897T0	SCRT_04320
NCU06075T0	SCRT_05675	SCRT_01722
NCU06075T1	SCRT_05675	SCRT_01722
NCU02407T0	SCRT_05529
NCU05363T0	SCRT_01052
NCU07171T0	SCRT_00532
NCU03966T0	SCRT_05685
NCU00430T0	SCRT_05118
NCU01439T0	SCRT_04559	SCRT_05251
NCU04749T0	SCRT_04877
NCU07024T0	SCRT_05096
NCU03804T0	SCRT_01842	SCRT_04372
NCU03786T0	SCRT_01417
NCU06441T0	SCRT_00670	SCRT_04402
NCU02657T0	SCRT_04141	SCRT_00040
NCU02701T0	SCRT_01346
NCU03076T0	SCRT_04746
NCU04117T0	SCRT_04148
NCU05278T0	SCRT_01911
NCU03737T0	SCRT_01579
NCU00447T0	SCRT_00453
NCU03608T0	SCRT_04299
NCU03200T0	SCRT_04919
NCU04766T0	SCRT_05481
NCU03748T0	SCRT_03093
NCU03415T0	SCRT_04549
NCU02669T0	SCRT_03078	SCRT_02980
NCU01701T0	SCRT_00408
NCU03359T0	SCRT_02514
NCU08325T0	SCRT_01777
NCU00477T0	SCRT_02194
NCU02906T0	SCRT_03989
NCU09111T0	SCRT_03365
NCU03479T0	SCRT_04229
NCU06942T0	SCRT_02647
NCU07860T0	SCRT_00740	SCRT_01251	SCRT_02671	SCRT_03470	SCRT_00737
NCU06523T0	SCRT_00740	SCRT_01251	SCRT_02671	SCRT_03470	SCRT_00737
NCU00043T0	SCRT_04610
NCU02546T0	SCRT_03090
NCU05995T0	SCRT_04953
NCU11188T0	SCRT_02834
NCU01652T0	SCRT_04252
NCU07378T0	SCRT_05516
NCU11175T0	SCRT_04981
NCU07330T0	SCRT_05068	SCRT_00410
NCU05805T0	SCRT_02706
NCU09866T0	SCRT_04010
NCU01195T0	SCRT_01748	SCRT_05696
NCU11965T0	SCRT_05619
NCU01443T0	SCRT_00487
NCU00680T0	SCRT_02491
NCU08663T0	SCRT_04883
NCU00389T0	SCRT_05672
NCU07367T0	SCRT_01642
NCU09377T0	SCRT_01179
NCU09377T1	SCRT_01179
NCU06666T0	SCRT_03524
NCU04636T0	SCRT_05388
NCU02036T0	SCRT_04369
NCU07420T0	SCRT_04075
NCU06189T0	SCRT_00293
NCU11238T0	SCRT_02495
NCU06284T0	SCRT_03523
NCU09741T0	SCRT_04752
NCU02632T0	SCRT_00893
NCU07872T0	SCRT_03533
NCU07914T0	SCRT_05412
NCU11961T0	SCRT_03688
NCU03922T0	SCRT_01774
NCU03396T0	SCRT_01691
NCU03219T0	SCRT_03362
NCU11384T0	SCRT_04563
NCU11384T1	SCRT_04563
NCU00681T0	SCRT_00917
NCU06652T0	SCRT_00661
NCU11202T0	SCRT_03367
NCU09793T0	SCRT_01235
NCU10262T0	SCRT_04057
NCU05830T0	SCRT_04057
NCU00406T0	SCRT_03424
NCU00936T0	SCRT_02958
NCU07296T0	SCRT_03295
NCU00453T0	SCRT_00084
NCU00714T0	SCRT_01429
NCU00200T0	SCRT_03821
NCU08776T0	SCRT_02161
NCU06986T0	SCRT_02161
NCU01809T0	SCRT_04957
NCU06187T0	SCRT_04302
NCU06457T0	SCRT_04726
NCU01985T0	SCRT_03672
NCU06508T0	SCRT_04960
NCU07153T0	SCRT_05595
NCU03498T0	SCRT_01950
NCU09545T0	SCRT_02467
NCU07489T0	SCRT_01879	SCRT_00101
NCU06738T0	SCRT_00686
NCU11664T0	SCRT_03183
NCU01503T0	SCRT_00559
NCU02611T0	SCRT_02590
NCU00112T0	SCRT_04961
NCU03339T0	SCRT_02404
NCU04216T0	SCRT_02197
NCU07070T0	SCRT_04228
NCU03171T0	SCRT_03473
NCU10763T0	SCRT_03473
NCU02542T1	SCRT_01237	SCRT_05604
NCU02542T0	SCRT_01237	SCRT_05604
NCU11213T0	SCRT_00554
NCU09688T0	SCRT_02241
NCU04166T0	SCRT_01097
NCU04433T0	SCRT_02678	SCRT_05077
NCU03235T0	SCRT_02678	SCRT_05077
NCU08272T0	SCRT_01845
NCU08020T0	SCRT_03219
NCU11027T0	SCRT_01305
NCU00081T0	SCRT_04190
NCU09071T0	SCRT_02589	SCRT_00925
NCU06914T0	SCRT_02523
NCU09516T0	SCRT_05020
NCU03657T1	SCRT_01034
NCU03657T0	SCRT_01034
NCU07442T0	SCRT_04748
NCU01234T0	SCRT_00489
NCU04856T0	SCRT_02525
NCU04856T1	SCRT_02525
NCU06724T0	SCRT_02525
NCU08998T1	SCRT_00991
NCU08998T0	SCRT_00991
NCU06630T0	SCRT_00630	SCRT_00679
NCU05288T0	SCRT_04612
NCU00202T0	SCRT_04368
NCU06240T0	SCRT_02295	SCRT_03513
NCU00122T0	SCRT_04827
NCU06482T0	SCRT_04653
NCU07710T0	SCRT_03790
NCU07887T0	SCRT_03643
NCU00793T0	SCRT_02156	SCRT_01800
NCU02044T0	SCRT_02940
NCU06659T0	SCRT_00811
NCU05095T0	SCRT_05526
NCU06943T0	SCRT_04157
NCU02233T0	SCRT_05173
NCU03425T0	SCRT_05449
NCU03257T0	SCRT_02613	SCRT_00898
NCU00770T0	SCRT_04674
NCU03894T0	SCRT_04698
NCU08935T0	SCRT_02747
NCU05782T0	SCRT_01077
NCU06449T0	SCRT_03546
NCU05420T0	SCRT_01142
NCU06394T0	SCRT_03196
NCU01797T0	SCRT_03096	SCRT_05479
NCU07280T0	SCRT_03899	SCRT_01993
NCU09831T0	SCRT_05338
NCU09039T0	SCRT_05338
NCU09347T0	SCRT_03522
NCU09488T0	SCRT_00779
NCU09721T0	SCRT_03891
NCU00794T0	SCRT_05462
NCU05301T0	SCRT_02987
NCU07440T0	SCRT_02468
NCU07732T0	SCRT_01684
NCU07732T1	SCRT_01684
NCU09789T0	SCRT_03347
NCU07001T0	SCRT_03404
NCU00721T0	SCRT_01723
NCU11685T0	SCRT_04739
NCU10847T0	SCRT_00772
NCU02066T0	SCRT_01594
NCU08024T0	SCRT_04435
NCU00789T0	SCRT_04195
NCU08021T0	SCRT_05523
NCU01183T0	SCRT_00847
NCU01333T0	SCRT_01020
NCU00488T0	SCRT_05650
NCU10397T0	SCRT_03395
NCU05168T0	SCRT_03396	SCRT_04408	SCRT_03398
NCU02680T0	SCRT_02800
NCU07807T0	SCRT_03961
NCU07807T1	SCRT_03961
NCU08216T0	SCRT_00865
NCU03141T0	SCRT_01392	SCRT_01903	SCRT_01901
NCU07334T0	SCRT_02944	SCRT_05151	SCRT_03007
NCU04566T0	SCRT_00064
NCU06459T0	SCRT_02313
NCU05129T0	SCRT_04568
NCU02571T0	SCRT_02463
NCU09191T0	SCRT_02481
NCU02639T0	SCRT_01345
NCU02639T1	SCRT_01345
NCU04410T0	SCRT_03585
NCU03973T0	SCRT_05074	SCRT_00406
NCU03436T0	SCRT_00547
NCU07011T0	SCRT_04349
NCU00925T0	SCRT_00914
NCU01525T0	SCRT_03170
NCU02416T0	SCRT_03135
NCU06270T0	SCRT_04733
NCU03194T0	SCRT_01523
NCU01502T0	SCRT_04560
NCU00821T0	SCRT_00008
NCU06722T0	SCRT_01307
NCU09757T0	SCRT_02322
NCU01160T0	SCRT_01448
NCU05492T0	SCRT_01751
NCU05198T0	SCRT_02837
NCU06171T0	SCRT_05174
NCU08373T0	SCRT_03452
NCU00194T0	SCRT_04376
NCU02717T0	SCRT_05100
NCU04754T0	SCRT_03799	SCRT_04922
NCU09817T0	SCRT_00476
NCU09202T0	SCRT_02110
NCU06847T0	SCRT_04962
NCU05259T0	SCRT_01057
NCU06761T0	SCRT_00236
NCU02063T0	SCRT_03892
NCU08730T0	SCRT_02118
NCU06306T0	SCRT_05589
NCU05454T0	SCRT_05328
NCU02273T0	SCRT_02342
NCU04005T0	SCRT_03288	SCRT_04848
NCU04176T0	SCRT_00822
NCU02624T0	SCRT_04713
NCU05548T0	SCRT_02721
NCU08997T0	SCRT_00060
NCU06624T0	SCRT_03693
NCU09230T0	SCRT_05646
NCU04747T0	SCRT_05081	SCRT_00396
NCU11409T0	SCRT_02482
NCU02208T0	SCRT_01736
NCU03273T0	SCRT_03168
NCU11642T0	SCRT_03277
NCU09345T0	SCRT_03455	SCRT_00731
NCU09345T1	SCRT_03455	SCRT_00731
NCU09345T2	SCRT_03455	SCRT_00731
NCU01939T0	SCRT_03783
NCU04814T0	SCRT_01343
NCU07530T0	SCRT_01284
NCU08382T0	SCRT_02350
NCU06672T0	SCRT_04884
NCU05218T0	SCRT_01628
NCU07407T0	SCRT_04834
NCU05622T0	SCRT_02690
NCU09477T0	SCRT_02994	SCRT_02881	SCRT_01949
NCU04059T0	SCRT_04111	SCRT_05322
NCU03961T0	SCRT_00875
NCU02549T0	SCRT_04126
NCU06727T0	SCRT_02553
NCU11544T1	SCRT_02294
NCU11544T0	SCRT_02294
NCU05985T0	SCRT_02975
NCU02741T0	SCRT_04574
NCU04485T0	SCRT_00167
NCU06842T0	SCRT_02854
NCU09564T0	SCRT_02676
NCU03347T0	SCRT_03610
NCU11273T0	SCRT_00850
NCU09438T0	SCRT_02662
NCU02397T0	SCRT_05031	SCRT_05114	SCRT_00930
NCU00904T0	SCRT_00666
NCU02179T0	SCRT_00666
NCU04504T0	SCRT_04777
NCU06929T0	SCRT_01885
NCU03004T0	SCRT_02749
NCU06541T0	SCRT_01497
NCU01013T0	SCRT_01046
NCU01689T0	SCRT_02136
NCU01480T0	SCRT_03403
NCU05600T0	SCRT_02386
NCU11168T0	SCRT_01829
NCU02771T0	SCRT_00466
NCU08471T0	SCRT_00780
NCU08503T0	SCRT_05276
NCU00673T0	SCRT_04411	SCRT_01405
NCU06179T0	SCRT_05408
NCU10276T0	SCRT_02236
NCU11397T0	SCRT_02036	SCRT_00581
NCU00480T0	SCRT_03485
NCU03137T0	SCRT_02056
NCU08983T0	SCRT_04022
NCU02112T0	SCRT_00390
NCU00468T0	SCRT_02804
NCU01745T0	SCRT_05544
NCU03795T0	SCRT_04821
NCU08825T0	SCRT_01089
NCU09610T0	SCRT_01558
NCU09101T0	SCRT_02750
NCU02438T0	SCRT_00372
NCU03823T0	SCRT_01114
NCU03066T0	SCRT_04473
NCU02393T0	SCRT_02979
NCU02393T1	SCRT_02979
NCU06522T0	SCRT_02673
NCU08858T0	SCRT_02673
NCU00565T0	SCRT_01588
NCU02420T0	SCRT_04519
NCU03783T0	SCRT_03880
NCU02954T0	SCRT_05267
NCU03561T0	SCRT_00688
NCU00896T0	SCRT_03820
NCU07831T0	SCRT_02206
NCU03118T0	SCRT_05145
NCU11381T0	SCRT_03100
NCU07546T0	SCRT_03823
NCU09975T0	SCRT_03823
NCU08439T0	SCRT_03823
NCU06011T0	SCRT_03823
NCU00927T0	SCRT_03026
NCU02696T0	SCRT_02733
NCU00692T0	SCRT_04776
NCU05418T0	SCRT_04780
NCU01528T0	SCRT_03619	SCRT_00830	SCRT_03671
NCU02591T0	SCRT_01083	SCRT_02309
NCU04035T0	SCRT_02971
NCU09106T0	SCRT_05654
NCU08352T0	SCRT_00178	SCRT_04820
NCU01512T0	SCRT_02535
NCU06192T0	SCRT_01093
NCU08909T0	SCRT_02204
NCU04306T0	SCRT_03050
NCU04118T0	SCRT_04525
NCU07659T0	SCRT_03208
NCU08180T0	SCRT_00685	SCRT_00634
NCU04963T0	SCRT_00685	SCRT_00634
NCU02582T0	SCRT_00685	SCRT_00634
NCU08023T0	SCRT_04447	SCRT_03686
NCU00274T0	SCRT_03047
NCU00915T0	SCRT_04972
NCU05267T0	SCRT_04790
NCU10018T0	SCRT_03574
NCU00163T0	SCRT_01466
NCU04637T0	SCRT_00142
NCU11190T0	SCRT_02145
NCU03702T0	SCRT_00520
NCU05204T0	SCRT_00627
NCU03669T0	SCRT_05357
NCU08002T0	SCRT_01856
NCU05620T0	SCRT_05542
NCU05169T0	SCRT_00270
NCU02978T0	SCRT_02970
NCU03836T0	SCRT_04056
NCU06563T0	SCRT_03112
NCU09318T0	SCRT_05178
NCU04277T0	SCRT_04734
NCU03979T0	SCRT_00741
NCU02778T0	SCRT_03782
NCU04743T0	SCRT_02871
NCU06923T0	SCRT_04198
NCU10467T0	SCRT_01310
NCU08563T0	SCRT_05224
NCU05777T0	SCRT_02910
NCU00951T0	SCRT_02953
NCU01175T0	SCRT_03510
NCU09711T0	SCRT_03339
NCU10762T0	SCRT_02727
NCU01036T0	SCRT_05688	SCRT_01739	SCRT_02278
NCU05785T0	SCRT_05688	SCRT_01739	SCRT_02278
NCU03757T0	SCRT_00497	SCRT_02935
NCU07076T0	SCRT_05123	SCRT_03077
NCU08297T1	SCRT_04264
NCU08297T0	SCRT_04264
NCU03713T0	SCRT_04428
NCU04259T0	SCRT_04206
NCU09778T0	SCRT_02811
NCU08115T0	SCRT_05480
NCU03661T0	SCRT_00721
NCU04281T0	SCRT_03147
NCU02409T0	SCRT_04327
NCU03312T0	SCRT_03957
NCU01728T1	SCRT_05280
NCU01728T0	SCRT_05280
NCU01595T0	SCRT_04978
NCU00424T0	SCRT_01968
NCU02966T0	SCRT_02346
NCU04652T0	SCRT_02302
NCU07986T0	SCRT_00412
NCU04610T0	SCRT_04786
NCU07941T0	SCRT_05016
NCU02109T0	SCRT_00598
NCU04121T0	SCRT_02519
NCU10776T0	SCRT_03909
NCU00413T0	SCRT_05580	SCRT_05198
NCU03357T0	SCRT_00681
NCU03124T0	SCRT_01460
NCU04899T0	SCRT_03937
NCU07459T0	SCRT_02933
NCU06418T0	SCRT_04882
NCU07041T0	SCRT_05351
NCU02181T0	SCRT_04917	SCRT_03797
NCU10468T0	SCRT_01954
NCU00775T0	SCRT_03175
NCU03637T0	SCRT_03769
NCU06005T0	SCRT_04672
NCU06205T0	SCRT_05473
NCU01633T0	SCRT_00186	SCRT_05707	SCRT_04810	SCRT_05066	SCRT_01252	SCRT_01906	SCRT_05537	SCRT_04404	SCRT_03072	SCRT_00732
NCU01644T0	SCRT_00557
NCU03246T0	SCRT_05576
NCU11795T0	SCRT_00198
NCU09598T0	SCRT_02199
NCU11296T0	SCRT_03039
NCU04252T0	SCRT_00331
NCU02032T0	SCRT_03975	SCRT_02133
NCU02295T0	SCRT_00314
NCU03606T0	SCRT_05633
NCU07414T0	SCRT_03200
NCU09643T0	SCRT_02937
NCU12076T0	SCRT_04155
NCU01754T0	SCRT_01974	SCRT_02200	SCRT_01319	SCRT_02826
NCU01754T1	SCRT_01974	SCRT_02200	SCRT_01319	SCRT_02826
NCU02476T0	SCRT_01974	SCRT_02200	SCRT_01319	SCRT_02826
NCU01433T0	SCRT_00895
NCU00591T0	SCRT_02761
NCU01022T0	SCRT_05264
NCU09065T0	SCRT_01367
NCU09642T0	SCRT_02492
NCU03258T0	SCRT_04023	SCRT_04704
NCU09432T0	SCRT_03064	SCRT_02522
NCU04331T0	SCRT_02364
NCU07458T0	SCRT_04413
NCU09882T0	SCRT_01589
NCU02400T0	SCRT_01589
NCU05650T0	SCRT_04587
NCU10987T0	SCRT_02115
NCU07408T0	SCRT_04284
NCU07408T1	SCRT_04284
NCU03779T0	SCRT_03467
NCU01412T0	SCRT_01703
NCU01157T0	SCRT_03571
NCU04041T0	SCRT_02828
NCU05644T0	SCRT_04901
NCU11353T0	SCRT_00828
NCU06970T0	SCRT_04694
NCU03628T0	SCRT_04179
NCU08507T0	SCRT_00810
NCU07854T0	SCRT_04571
NCU06249T0	SCRT_01357
NCU01269T0	SCRT_01010
NCU00269T0	SCRT_03509
NCU03006T0	SCRT_01887
NCU04615T0	SCRT_05320
NCU10733T0	SCRT_01092
NCU00106T0	SCRT_00230	SCRT_04742
NCU07495T0	SCRT_00931	SCRT_02486
NCU02650T0	SCRT_00643
NCU07393T0	SCRT_00644
NCU03310T0	SCRT_00793
NCU06618T0	SCRT_05354
NCU03797T0	SCRT_02201
NCU02415T0	SCRT_05281
NCU00188T0	SCRT_01170
NCU05410T0	SCRT_01267
NCU02052T0	SCRT_05440
NCU03492T0	SCRT_02167
NCU00823T0	SCRT_05551
NCU01227T0	SCRT_01535
NCU01547T0	SCRT_01644
NCU02729T0	SCRT_04156
NCU08277T0	SCRT_03669
NCU01271T0	SCRT_03845
NCU06520T0	SCRT_04044
NCU02430T0	SCRT_03781	SCRT_01815
NCU01377T0	SCRT_03997
NCU01141T0	SCRT_05398
NCU08291T0	SCRT_01567
NCU02402T0	SCRT_04324
NCU01831T0	SCRT_04994
NCU07755T0	SCRT_00836
NCU08045T0	SCRT_00863
NCU07580T0	SCRT_02460
NCU08118T0	SCRT_03832
NCU00959T0	SCRT_04951
NCU06194T0	SCRT_01566
NCU04797T0	SCRT_04319
NCU00554T0	SCRT_00365
NCU03395T0	SCRT_04385
NCU03515T0	SCRT_05403
NCU04817T0	SCRT_04616
NCU09537T0	SCRT_05501
NCU01751T0	SCRT_03841
NCU07165T0	SCRT_04470
NCU04581T0	SCRT_02616
NCU08926T0	SCRT_03366
NCU11408T0	SCRT_02173
NCU09407T0	SCRT_04105	SCRT_01481
NCU00892T0	SCRT_01625
NCU00436T0	SCRT_02793
NCU03526T0	SCRT_00140
NCU03317T0	SCRT_01404
NCU03380T0	SCRT_05546
NCU06868T0	SCRT_04812
NCU07309T0	SCRT_00725
NCU07172T0	SCRT_02449
NCU08946T0	SCRT_00886
NCU07021T0	SCRT_03570
NCU06032T0	SCRT_02926
NCU09004T0	SCRT_02506
NCU08370T0	SCRT_05599
NCU01546T0	SCRT_00469
NCU00428T0	SCRT_04740
NCU02148T0	SCRT_03886
NCU06355T0	SCRT_01552
NCU08895T0	SCRT_01553
NCU09269T0	SCRT_01577	SCRT_04244
NCU09269T1	SCRT_01577	SCRT_04244
NCU06402T0	SCRT_00954
NCU06402T1	SCRT_00954
NCU02256T0	SCRT_01403
NCU03690T0	SCRT_02948
NCU03129T0	SCRT_03835
NCU01162T0	SCRT_01371
NCU07253T0	SCRT_01371
NCU02556T0	SCRT_00753
NCU08968T0	SCRT_02235
NCU04185T0	SCRT_02030	SCRT_00575
NCU04796T0	SCRT_05334
NCU09646T0	SCRT_05334
NCU02803T0	SCRT_00283
NCU02806T0	SCRT_04652	SCRT_00417
NCU11426T0	SCRT_00791
NCU10053T0	SCRT_01474
NCU09309T0	SCRT_02580
NCU04460T0	SCRT_02947
NCU01452T0	SCRT_01835	SCRT_04380
NCU08333T0	SCRT_03363
NCU04507T0	SCRT_03724
NCU11129T0	SCRT_03506	SCRT_01255
NCU00396T0	SCRT_01851
NCU02564T0	SCRT_00997
NCU04780T0	SCRT_01198
NCU05206T0	SCRT_04490
NCU09227T0	SCRT_02238
NCU07754T0	SCRT_00959
NCU04942T0	SCRT_00959
NCU10675T0	SCRT_00959
NCU02136T0	SCRT_04298	SCRT_00969
NCU05680T0	SCRT_03162	SCRT_05259
NCU02387T0	SCRT_00194
NCU07558T0	SCRT_00508
NCU11288T0	SCRT_05553
NCU00587T0	SCRT_03547
NCU05810T0	SCRT_02006
NCU04355T0	SCRT_03572
NCU07720T0	SCRT_00191
NCU00755T0	SCRT_00191
NCU04335T0	SCRT_03314	SCRT_00704
NCU06215T0	SCRT_03608
NCU11302T0	SCRT_04822	SCRT_00174
NCU01642T0	SCRT_02830
NCU05254T0	SCRT_03849
NCU01776T0	SCRT_02011	SCRT_05018
NCU01596T0	SCRT_00592
NCU03079T0	SCRT_00760
NCU05516T0	SCRT_00637
NCU06216T0	SCRT_00203
NCU05232T0	SCRT_03666
NCU04837T0	SCRT_01609	SCRT_02361
NCU03876T0	SCRT_02037
NCU05686T0	SCRT_04431
NCU01916T0	SCRT_02780
NCU01438T0	SCRT_04064
NCU11185T0	SCRT_03761
NCU11179T0	SCRT_02216	SCRT_03067
NCU02687T0	SCRT_03721
NCU09816T0	SCRT_01464
NCU07023T0	SCRT_05097
NCU09208T0	SCRT_05042
NCU07075T0	SCRT_00622
NCU03935T0	SCRT_03791
NCU03944T0	SCRT_01982
NCU07607T0	SCRT_03815
NCU09212T0	SCRT_04202
NCU11266T0	SCRT_03124	SCRT_05446
NCU00030T0	SCRT_03476
NCU04459T0	SCRT_00091
NCU10043T0	SCRT_00833
NCU05971T0	SCRT_04555
NCU00463T0	SCRT_04188
NCU09183T0	SCRT_04188
NCU00095T0	SCRT_01262
NCU06231T0	SCRT_03662
NCU10314T0	SCRT_04757
NCU11187T0	SCRT_00238
NCU05939T0	SCRT_05540
NCU06436T0	SCRT_05459
NCU06440T0	SCRT_01365
NCU06493T0	SCRT_04709
NCU08687T0	SCRT_02945	SCRT_00499
NCU00227T0	SCRT_01653
NCU04136T0	SCRT_02772
NCU06264T0	SCRT_01407
NCU05390T0	SCRT_03729
NCU08027T0	SCRT_04472
NCU04779T0	SCRT_04948	SCRT_04671
NCU03231T0	SCRT_00157
NCU06428T0	SCRT_01627
NCU06198T0	SCRT_01209	SCRT_04509
NCU03888T0	SCRT_04723	SCRT_05572
NCU01654T0	SCRT_04484
NCU06336T0	SCRT_00398
NCU04192T0	SCRT_03919
NCU02554T0	SCRT_05638
NCU07621T0	SCRT_01239
NCU00754T0	SCRT_00881	SCRT_02630
NCU03759T0	SCRT_00849
NCU09223T0	SCRT_05367	SCRT_00025
NCU02757T0	SCRT_04421
NCU05422T0	SCRT_02126
NCU06764T0	SCRT_01808
NCU09116T0	SCRT_01190
NCU09064T0	SCRT_00035	SCRT_05386
NCU02635T0	SCRT_02442
NCU04063T0	SCRT_04166
NCU09745T0	SCRT_01645
NCU07266T0	SCRT_04133
NCU01095T0	SCRT_02679
NCU05862T0	SCRT_02679
NCU02305T0	SCRT_02961
NCU05295T0	SCRT_00771
NCU09123T0	SCRT_01386	SCRT_05562
NCU02414T0	SCRT_00312
NCU01702T0	SCRT_05549
NCU05224T0	SCRT_03131
NCU04288T0	SCRT_04585
NCU08561T0	SCRT_03746
NCU11618T0	SCRT_03472
NCU00914T0	SCRT_01619	SCRT_02355
NCU01266T0	SCRT_02233
NCU06091T0	SCRT_00161
NCU01816T0	SCRT_05150
NCU06199T0	SCRT_03741
NCU03826T0	SCRT_02444	SCRT_03940
NCU03954T0	SCRT_04170
NCU03954T1	SCRT_04170
NCU11568T0	SCRT_05598
NCU11568T1	SCRT_05598
NCU00981T0	SCRT_04603
NCU02464T0	SCRT_03728
NCU06047T0	SCRT_01118
NCU06781T0	SCRT_02109
NCU11457T0	SCRT_01547
NCU07723T0	SCRT_03808	SCRT_00730	SCRT_03454	SCRT_03807
NCU07691T0	SCRT_01138	SCRT_00604
NCU06694T0	SCRT_05435	SCRT_03486
NCU03009T0	SCRT_00742
NCU06866T0	SCRT_05424
NCU03267T0	SCRT_03702	SCRT_04429
NCU01471T0	SCRT_01111
NCU02232T0	SCRT_05172
NCU06207T0	SCRT_05043
NCU00008T0	SCRT_04701	SCRT_04012
NCU01767T0	SCRT_01488
NCU04606T0	SCRT_02913
NCU07412T0	SCRT_01126
NCU04378T0	SCRT_05088
NCU07071T0	SCRT_03415
NCU08706T0	SCRT_03345
NCU08964T0	SCRT_05061
NCU02053T0	SCRT_01721
NCU01256T0	SCRT_03321
NCU03217T0	SCRT_02602
NCU06717T0	SCRT_00595
NCU03846T0	SCRT_00537	SCRT_01337
NCU03846T1	SCRT_00537	SCRT_01337
NCU00021T0	SCRT_01907
NCU00037T0	SCRT_03442
NCU01178T0	SCRT_04290
NCU02428T0	SCRT_04146
NCU03166T0	SCRT_05630
NCU07509T0	SCRT_02650
NCU07884T0	SCRT_03904
NCU07620T0	SCRT_05429
NCU06110T0	SCRT_00876
NCU06110T1	SCRT_00876
NCU06110T2	SCRT_00876
NCU08578T0	SCRT_02352	SCRT_01622
NCU03154T0	SCRT_00012
NCU03055T0	SCRT_00281
NCU01758T0	SCRT_02277
NCU01481T0	SCRT_04407
NCU06550T0	SCRT_01986	SCRT_03456
NCU04110T0	SCRT_05099
NCU08326T0	SCRT_04706
NCU00742T0	SCRT_01344	SCRT_00527
NCU01210T0	SCRT_03110
NCU06714T0	SCRT_03110
NCU02406T0	SCRT_04282
NCU01666T0	SCRT_05394
NCU06769T0	SCRT_02878
NCU08035T0	SCRT_04420
NCU06419T0	SCRT_01617	SCRT_02356
NCU00065T0	SCRT_01818
NCU07395T0	SCRT_04003
NCU02082T0	SCRT_00229
NCU02996T0	SCRT_00087
NCU00366T0	SCRT_02530
NCU02616T0	SCRT_01112
NCU00489T0	SCRT_03310
NCU04354T0	SCRT_00197
NCU02580T0	SCRT_04424	SCRT_03704
NCU01388T0	SCRT_02771
NCU08008T0	SCRT_03273
NCU07465T0	SCRT_04526
NCU00294T0	SCRT_02279	SCRT_01129
NCU06202T0	SCRT_05268	SCRT_03171
NCU02533T0	SCRT_02588
NCU03440T0	SCRT_03001
NCU03695T0	SCRT_03304
NCU00605T0	SCRT_03991	SCRT_04707
NCU11705T0	SCRT_01486
NCU06500T0	SCRT_04260	SCRT_04973
NCU05523T0	SCRT_02373
NCU07779T0	SCRT_05656
NCU03092T0	SCRT_00861
NCU01550T0	SCRT_00298
NCU01524T0	SCRT_01327
NCU00155T0	SCRT_05303
NCU03897T0	SCRT_03591
NCU00575T0	SCRT_05369	SCRT_00027
NCU00589T0	SCRT_02684
NCU05884T0	SCRT_00950
NCU06371T0	SCRT_02462
NCU08427T0	SCRT_03417
NCU02263T0	SCRT_01971	SCRT_03931
NCU03503T0	SCRT_01067
NCU02276T0	SCRT_02887
NCU01919T0	SCRT_05557
NCU03652T0	SCRT_04201
NCU07058T0	SCRT_01807
NCU09673T0	SCRT_01341
NCU05994T0	SCRT_05156
NCU04368T0	SCRT_04092	SCRT_02146	SCRT_00866
NCU03764T0	SCRT_01654
NCU05901T0	SCRT_03305
NCU03853T0	SCRT_04174
NCU06360T0	SCRT_05289
NCU00913T0	SCRT_03581
NCU00056T0	SCRT_04537
NCU02585T0	SCRT_02391
NCU05942T0	SCRT_00883
NCU06099T0	SCRT_00960
NCU04243T0	SCRT_03212
NCU05752T0	SCRT_03730
NCU08605T0	SCRT_01549
NCU06756T0	SCRT_03691
NCU01564T0	SCRT_03220
NCU04770T0	SCRT_04623
NCU00213T0	SCRT_03043
NCU03116T0	SCRT_02258
NCU01786T0	SCRT_01342
NCU01270T0	SCRT_01342
NCU01174T0	SCRT_04879
NCU10652T0	SCRT_01515
NCU00891T0	SCRT_00733	SCRT_05056
NCU06846T0	SCRT_00045	SCRT_01301
NCU02354T0	SCRT_04301	SCRT_00958
NCU07724T0	SCRT_03560	SCRT_04054
NCU03304T0	SCRT_04573
NCU08468T0	SCRT_04268
NCU11297T0	SCRT_02812
NCU11312T0	SCRT_01276	SCRT_05498
NCU04646T0	SCRT_03976
NCU07438T0	SCRT_01573
NCU03393T0	SCRT_00807	SCRT_05035
NCU00665T0	SCRT_04916
NCU02296T0	SCRT_05152
NCU09320T0	SCRT_04529
NCU01084T0	SCRT_05183
NCU04815T0	SCRT_01892
NCU02829T0	SCRT_05503
NCU07829T0	SCRT_01075	SCRT_02300
NCU01515T0	SCRT_05201
NCU09437T0	SCRT_00927
NCU06052T0	SCRT_04520
NCU00522T0	SCRT_04826
NCU08004T0	SCRT_02493
NCU09258T0	SCRT_01895
NCU00337T0	SCRT_04991
NCU08384T0	SCRT_04818
NCU00963T0	SCRT_04096
NCU04407T0	SCRT_01282
NCU07722T0	SCRT_03334
NCU10044T0	SCRT_03908
NCU08218T0	SCRT_00261	SCRT_01436
NCU02147T0	SCRT_00465
NCU03229T0	SCRT_05202
NCU04784T0	SCRT_01942	SCRT_03953
NCU04514T0	SCRT_03420	SCRT_01293
NCU11489T0	SCRT_02597	SCRT_00909
NCU02960T0	SCRT_00282
NCU02828T0	SCRT_03055
NCU06191T0	SCRT_01354
NCU08993T0	SCRT_03477
NCU04783T0	SCRT_04164	SCRT_00656
NCU02536T0	SCRT_00769
NCU02781T0	SCRT_02736
NCU06057T0	SCRT_03675
NCU08762T0	SCRT_03408
NCU08280T0	SCRT_00844
NCU03936T0	SCRT_00691
NCU05196T0	SCRT_05532
NCU03241T0	SCRT_01824	SCRT_04387
NCU03597T0	SCRT_02999
NCU07002T0	SCRT_03275
NCU09290T0	SCRT_03661
NCU10272T0	SCRT_03611
NCU02425T0	SCRT_05278	SCRT_03185
NCU00660T0	SCRT_02190
NCU01429T0	SCRT_01576
NCU02727T0	SCRT_00491
NCU04479T0	SCRT_00118
NCU00230T0	SCRT_04970
NCU06870T0	SCRT_02193
NCU08626T0	SCRT_01759
NCU06183T0	SCRT_05128
NCU04201T0	SCRT_05226
NCU08278T0	SCRT_02057
NCU06167T0	SCRT_01287	SCRT_01688
NCU06454T0	SCRT_04186
NCU08066T0	SCRT_04596	SCRT_03048
NCU03188T0	SCRT_01812
NCU04150T0	SCRT_05660
NCU10155T0	SCRT_02649
NCU00501T0	SCRT_02618
NCU00414T0	SCRT_03756
NCU01069T0	SCRT_05409
NCU09475T0	SCRT_03775
NCU08499T0	SCRT_02251
NCU06077T0	SCRT_02956
NCU05580T0	SCRT_02956
NCU07988T0	SCRT_00984
NCU07188T0	SCRT_02997
NCU08022T0	SCRT_04642
NCU04737T0	SCRT_01335	SCRT_00541
NCU01980T0	SCRT_02461
NCU00880T0	SCRT_03819
NCU02743T0	SCRT_03617
NCU02658T0	SCRT_04197
NCU01821T0	SCRT_05518
NCU07550T0	SCRT_00464
NCU08500T0	SCRT_04580	SCRT_03034
NCU02493T0	SCRT_01737
NCU06726T0	SCRT_04295
NCU08380T1	SCRT_05008	SCRT_04979
NCU08380T0	SCRT_05008	SCRT_04979
NCU02497T0	SCRT_04416
NCU06994T0	SCRT_02107
NCU04600T0	SCRT_03019	SCRT_04567
NCU01435T0	SCRT_02636
NCU02226T0	SCRT_02596
NCU06882T0	SCRT_04037
NCU03145T0	SCRT_02139	SCRT_01696
NCU04755T0	SCRT_01082
NCU02369T0	SCRT_03805
NCU02282T0	SCRT_04017
NCU06534T0	SCRT_02143
NCU08477T0	SCRT_05510
NCU08378T0	SCRT_04576	SCRT_03029
NCU01795T0	SCRT_01489
NCU01484T0	SCRT_02640
NCU00777T0	SCRT_05445
NCU04430T0	SCRT_02685
NCU10061T0	SCRT_01019
NCU09552T0	SCRT_03401
NCU11173T0	SCRT_02285
NCU09535T0	SCRT_04716
NCU03981T0	SCRT_04100
NCU03981T1	SCRT_04100
NCU00301T0	SCRT_00647
NCU00232T0	SCRT_04095
NCU05513T0	SCRT_01095
NCU04040T0	SCRT_02906
NCU06569T0	SCRT_00764
NCU09311T0	SCRT_04782
NCU04337T0	SCRT_00185
NCU09733T0	SCRT_02140
NCU04013T1	SCRT_02000
NCU04013T0	SCRT_02000
NCU00466T0	SCRT_01368
NCU11744T0	SCRT_02723
NCU08340T0	SCRT_00633	SCRT_00683
NCU08340T1	SCRT_00633	SCRT_00683
NCU01949T0	SCRT_02782
NCU00493T0	SCRT_05602
NCU01446T0	SCRT_04841
NCU03732T0	SCRT_03148
NCU09600T0	SCRT_00583
NCU07849T0	SCRT_01348	SCRT_02242	SCRT_02599
NCU07849T1	SCRT_01348	SCRT_02242	SCRT_02599
NCU04503T0	SCRT_00218
NCU04095T0	SCRT_00612
NCU01464T0	SCRT_04844
NCU04015T0	SCRT_03137
NCU07246T0	SCRT_00555
NCU04323T0	SCRT_04360
NCU01695T0	SCRT_03380
NCU05427T0	SCRT_02744
NCU05079T0	SCRT_04109
NCU08738T0	SCRT_04109
NCU00108T0	SCRT_02290
NCU02005T0	SCRT_02642
NCU03269T0	SCRT_02345
NCU04133T0	SCRT_02893
NCU11181T0	SCRT_02281
NCU11471T0	SCRT_04123
NCU04452T0	SCRT_02326	SCRT_04892
NCU01165T0	SCRT_05482	SCRT_03095
NCU00161T0	SCRT_03749
NCU02368T0	SCRT_05073
NCU07757T0	SCRT_01108
NCU09930T0	SCRT_03385
NCU01221T0	SCRT_05306	SCRT_03206
NCU01252T0	SCRT_01990
NCU11234T0	SCRT_01160
NCU08607T0	SCRT_05679
NCU06999T0	SCRT_00202	SCRT_04794
NCU07169T0	SCRT_02729	SCRT_01101
NCU10292T0	SCRT_00695
NCU04241T0	SCRT_01469
NCU03972T0	SCRT_02585
NCU04443T0	SCRT_02921
NCU06009T0	SCRT_02407
NCU06141T0	SCRT_02325
NCU02423T0	SCRT_03542	SCRT_04068
NCU02374T0	SCRT_00108
NCU03659T0	SCRT_00603
NCU07774T0	SCRT_00759
NCU04733T0	SCRT_03580
NCU11864T0	SCRT_00257
NCU10895T0	SCRT_05545
NCU02509T0	SCRT_00932	SCRT_02579
NCU07668T0	SCRT_05423
NCU06341T0	SCRT_05423
NCU00395T0	SCRT_04161
NCU07733T0	SCRT_00814
NCU03441T0	SCRT_05569
NCU03497T0	SCRT_02762
NCU11251T0	SCRT_02651
NCU02074T0	SCRT_01770
NCU01667T0	SCRT_03584
NCU03352T0	SCRT_02362
NCU08595T0	SCRT_04097
NCU03989T0	SCRT_02501
NCU04124T0	SCRT_03851
NCU10368T0	SCRT_00765
NCU07504T0	SCRT_05371
NCU03711T0	SCRT_01894
NCU01166T0	SCRT_05211
NCU08959T0	SCRT_02240
NCU06679T0	SCRT_04415
NCU09896T0	SCRT_04020
NCU01523T0	SCRT_04501	SCRT_01197
NCU00944T0	SCRT_04425
NCU02224T0	SCRT_04491
NCU09117T0	SCRT_00832
NCU09436T0	SCRT_03559
NCU00690T0	SCRT_03348
NCU01613T0	SCRT_02836
NCU01498T0	SCRT_03566
NCU01161T0	SCRT_04828
NCU04111T0	SCRT_04304
NCU03963T0	SCRT_05006
NCU12027T0	SCRT_00805
NCU11676T0	SCRT_01283
NCU07564T0	SCRT_04406	SCRT_04665	SCRT_05343
NCU00273T0	SCRT_03632
NCU07992T0	SCRT_00138
NCU06054T0	SCRT_04903
NCU02289T0	SCRT_02885	SCRT_00456
NCU03207T0	SCRT_02130
NCU02943T0	SCRT_02430
NCU03197T0	SCRT_02938
NCU08385T0	SCRT_03836
NCU12152T0	SCRT_01425
NCU09594T0	SCRT_04718
NCU00150T0	SCRT_05200
NCU00150T1	SCRT_05200
NCU00334T0	SCRT_00249
NCU00950T0	SCRT_03128
NCU00600T0	SCRT_05291
NCU02948T0	SCRT_05405
NCU05720T0	SCRT_04855
NCU06606T0	SCRT_04445
NCU07958T0	SCRT_03331
NCU11098T0	SCRT_03152
NCU01238T0	SCRT_02068
NCU01367T0	SCRT_02612
NCU11102T0	SCRT_02108
NCU09892T0	SCRT_04564
NCU03297T0	SCRT_04082
NCU03297T1	SCRT_04082
NCU02626T0	SCRT_02341
NCU06104T0	SCRT_01408
NCU06877T0	SCRT_04321
NCU03596T0	SCRT_03356	SCRT_03393
NCU00440T0	SCRT_01600
NCU00725T0	SCRT_03777
NCU04454T0	SCRT_03346
NCU04553T0	SCRT_04130
NCU01993T0	SCRT_04837	SCRT_03265
NCU03018T0	SCRT_03602
NCU08044T0	SCRT_02120
NCU08346T0	SCRT_02696
NCU09313T0	SCRT_04129
NCU01552T0	SCRT_02607	SCRT_00901
NCU01552T1	SCRT_02607	SCRT_00901
NCU07482T0	SCRT_01874
NCU07956T0	SCRT_01538
NCU04535T0	SCRT_05032
NCU07868T0	SCRT_01053	SCRT_00858
NCU00736T0	SCRT_04825
NCU03234T0	SCRT_05013
NCU11410T0	SCRT_00522
NCU09119T0	SCRT_02928
NCU00088T0	SCRT_00723
NCU02048T0	SCRT_01893
NCU03633T0	SCRT_02102
NCU06712T0	SCRT_02211
NCU09091T0	SCRT_01711
NCU09090T0	SCRT_05257
NCU04245T0	SCRT_03255	SCRT_04831
NCU07528T0	SCRT_01065
NCU06552T0	SCRT_03042
NCU00300T0	SCRT_01312	SCRT_02824
NCU01906T0	SCRT_00165	SCRT_01516
NCU02965T0	SCRT_01833	SCRT_04381
NCU06348T0	SCRT_00242	SCRT_04755
NCU07688T0	SCRT_01522	SCRT_00153
NCU03546T0	SCRT_00493
NCU01947T0	SCRT_02571
NCU06921T0	SCRT_00168
NCU09731T0	SCRT_01060
NCU08989T0	SCRT_02806
NCU11169T0	SCRT_03827
NCU03855T0	SCRT_02556	SCRT_05216
NCU04019T0	SCRT_04276	SCRT_00998
NCU07937T0	SCRT_04212	SCRT_01562
NCU02812T0	SCRT_03994
NCU08036T0	SCRT_00117
NCU06924T0	SCRT_03056
NCU00495T0	SCRT_03386	SCRT_04868
NCU01179T0	SCRT_02097
NCU00173T0	SCRT_03603
NCU02653T0	SCRT_03804
NCU07263T0	SCRT_01498
NCU09469T0	SCRT_03012
NCU09747T0	SCRT_04735
NCU05207T0	SCRT_05293	SCRT_05294
NCU09876T0	SCRT_05293	SCRT_05294
NCU00553T0	SCRT_02709
NCU06593T0	SCRT_02770
NCU11933T0	SCRT_01266
NCU09811T0	SCRT_03811
NCU08003T0	SCRT_05588
NCU00622T0	SCRT_00786	SCRT_04871
NCU07125T0	SCRT_04615
NCU09492T0	SCRT_04362
NCU02668T0	SCRT_05296	SCRT_03202	SCRT_04059	SCRT_03558
NCU08389T0	SCRT_02137	SCRT_01693
NCU08389T1	SCRT_02137	SCRT_01693
NCU05721T0	SCRT_03587	SCRT_04041
NCU12009T0	SCRT_01076	SCRT_03087
NCU11809T0	SCRT_05321	SCRT_04110
NCU05252T0	SCRT_03723
NCU07012T0	SCRT_03647
NCU09547T0	SCRT_05552
NCU03988T0	SCRT_03427	SCRT_01286
NCU00519T0	SCRT_03555
NCU00924T0	SCRT_04396
NCU11324T0	SCRT_02575
NCU00632T0	SCRT_05427	SCRT_04455
NCU03218T0	SCRT_03635
NCU03763T0	SCRT_03668
NCU03379T0	SCRT_05659
NCU05859T0	SCRT_04446
NCU07911T0	SCRT_04038	SCRT_03589
NCU01553T0	SCRT_03101
NCU05902T0	SCRT_00434
NCU03177T0	SCRT_02930
NCU06856T0	SCRT_00964
NCU09380T0	SCRT_00046
NCU04841T0	SCRT_04702
NCU09239T0	SCRT_02877
NCU01635T0	SCRT_03160	SCRT_02954
NCU08372T0	SCRT_04977	SCRT_05009
NCU03409T0	SCRT_03878
NCU08324T0	SCRT_00834
NCU06089T0	SCRT_00262	SCRT_01435
NCU02973T0	SCRT_00613
NCU02333T0	SCRT_02384
NCU01332T0	SCRT_04442
NCU06554T0	SCRT_03151
NCU04809T0	SCRT_05487
NCU01324T0	SCRT_00870
NCU02618T0	SCRT_04151
NCU03952T0	SCRT_03663
NCU06404T0	SCRT_05543
NCU09608T0	SCRT_03209
NCU04612T1	SCRT_00652
NCU04612T0	SCRT_00652
NCU05804T0	SCRT_02990	SCRT_02882
NCU04069T0	SCRT_01339
NCU05075T0	SCRT_02680
NCU07261T0	SCRT_02857
NCU06718T0	SCRT_03962
NCU10185T0	SCRT_01656
NCU01337T0	SCRT_02003	SCRT_03894
NCU01257T0	SCRT_03857
NCU04149T0	SCRT_01919
NCU01008T0	SCRT_04861
NCU09366T0	SCRT_03006
NCU06269T0	SCRT_03251	SCRT_04829
NCU00376T0	SCRT_00857
NCU04511T0	SCRT_01681
NCU04379T0	SCRT_00160
NCU03112T0	SCRT_03877
NCU08005T0	SCRT_00156
NCU06031T0	SCRT_03027
NCU07931T0	SCRT_03402
NCU06067T0	SCRT_05678
NCU09560T0	SCRT_04715
NCU11215T0	SCRT_04695
NCU03102T0	SCRT_02919	SCRT_00486
NCU02269T0	SCRT_02544	SCRT_02863
NCU00475T0	SCRT_01869
NCU06721T0	SCRT_01137
NCU10409T0	SCRT_00284
NCU08878T0	SCRT_01834
NCU07365T0	SCRT_05601
NCU02744T0	SCRT_01141	SCRT_03203
NCU02665T0	SCRT_01629
NCU03806T0	SCRT_01100
NCU06465T0	SCRT_00233
NCU01784T0	SCRT_05547
NCU06410T0	SCRT_01487
NCU03859T0	SCRT_04631
NCU06168T0	SCRT_03838
NCU08484T0	SCRT_02611
NCU09025T0	SCRT_03040
NCU09727T0	SCRT_02536
NCU07158T0	SCRT_00879	SCRT_02631
NCU00919T0	SCRT_01162
NCU00216T0	SCRT_05221
NCU07662T0	SCRT_00378
NCU02378T0	SCRT_05454
NCU06039T0	SCRT_02253
NCU08683T0	SCRT_03226
NCU04987T0	SCRT_01401	SCRT_00050
NCU00434T0	SCRT_00513
NCU08312T0	SCRT_00359
NCU05234T0	SCRT_04213
NCU08001T0	SCRT_02411
NCU04195T0	SCRT_04530
NCU08310T0	SCRT_04530
NCU01083T0	SCRT_01352
NCU02754T0	SCRT_01442
NCU02432T0	SCRT_03353
NCU01514T0	SCRT_04293
NCU03460T0	SCRT_02962
NCU02104T0	SCRT_05634
NCU02358T0	SCRT_02756	SCRT_01058
NCU00119T0	SCRT_01546
NCU01302T0	SCRT_02104
NCU03777T0	SCRT_00475
NCU00182T0	SCRT_04687
NCU12150T0	SCRT_01130
NCU10051T0	SCRT_00790
NCU02096T0	SCRT_00790
NCU01427T0	SCRT_02424
NCU00609T0	SCRT_03727
NCU02513T0	SCRT_03876
NCU06578T0	SCRT_01225
NCU03899T0	SCRT_05317
NCU07435T0	SCRT_04278
NCU09897T0	SCRT_03941
NCU10945T0	SCRT_05344	SCRT_00798	SCRT_04120
NCU04391T0	SCRT_05344	SCRT_00798	SCRT_04120
NCU09640T0	SCRT_05344	SCRT_00798	SCRT_04120
NCU02562T0	SCRT_05344	SCRT_00798	SCRT_04120
NCU00711T0	SCRT_05344	SCRT_00798	SCRT_04120
NCU08941T0	SCRT_05186	SCRT_04462
NCU02105T0	SCRT_00987
NCU07472T0	SCRT_03114
NCU08671T0	SCRT_02114
NCU07874T0	SCRT_03157
NCU09435T0	SCRT_01953
NCU06673T0	SCRT_04858
NCU11791T0	SCRT_01803
NCU05242T0	SCRT_02512
NCU01122T0	SCRT_02512
NCU03059T0	SCRT_00329
NCU04523T0	SCRT_00778
NCU03325T0	SCRT_02210
NCU04500T0	SCRT_04236
NCU03703T0	SCRT_03850	SCRT_03502
NCU08502T0	SCRT_02791	SCRT_02405
NCU03038T0	SCRT_00451
NCU02693T0	SCRT_01008
NCU03319T0	SCRT_00743
NCU04087T0	SCRT_00309
NCU03030T0	SCRT_02397
NCU05999T0	SCRT_00587
NCU02413T0	SCRT_04920
NCU09862T0	SCRT_01789
NCU08425T0	SCRT_03776
NCU07471T0	SCRT_05212
NCU01317T0	SCRT_04417	SCRT_00116
NCU01368T0	SCRT_04480
NCU01368T1	SCRT_04480
NCU03833T0	SCRT_03839
NCU03833T1	SCRT_03839
NCU06648T0	SCRT_03044	SCRT_04591
NCU02157T0	SCRT_00318
NCU02113T0	SCRT_00422
NCU00523T0	SCRT_02475
NCU00435T0	SCRT_04019
NCU04446T0	SCRT_03259
NCU05292T0	SCRT_04618
NCU07289T0	SCRT_02568
NCU07289T1	SCRT_02568
NCU01568T0	SCRT_03144
NCU03028T0	SCRT_02172
NCU01929T0	SCRT_03993
NCU02381T0	SCRT_04496
NCU07483T0	SCRT_00338
NCU07175T0	SCRT_00700
NCU03740T0	SCRT_03985
NCU00308T0	SCRT_03169
NCU01955T0	SCRT_03136
NCU03024T0	SCRT_03641
NCU06771T0	SCRT_03005
NCU11420T0	SCRT_00650
NCU06431T0	SCRT_03491	SCRT_04310
NCU01099T0	SCRT_01778
NCU09006T0	SCRT_02653
NCU03749T0	SCRT_00255	SCRT_01443
NCU03749T1	SCRT_00255	SCRT_01443
NCU03710T0	SCRT_01877	SCRT_00099
NCU03176T0	SCRT_05113	SCRT_00373
NCU00650T0	SCRT_00204
NCU02980T0	SCRT_04464
NCU03045T0	SCRT_05069
NCU07725T0	SCRT_02545
NCU01200T1	SCRT_00367	SCRT_01820
NCU01200T0	SCRT_00367	SCRT_01820
NCU07830T0	SCRT_03490	SCRT_05432
NCU00105T0	SCRT_02288
NCU02532T0	SCRT_02550
NCU01878T0	SCRT_04259
NCU04009T0	SCRT_04781
NCU04924T0	SCRT_04086
NCU05517T0	SCRT_03796
NCU11371T0	SCRT_03115
NCU02905T0	SCRT_04594	SCRT_03046
NCU06043T0	SCRT_05410	SCRT_03140
NCU08823T0	SCRT_03235	SCRT_01499
NCU02670T0	SCRT_05122
NCU02982T0	SCRT_04914
NCU05305T0	SCRT_02817
NCU06386T0	SCRT_02272
NCU06409T0	SCRT_03433
NCU11537T0	SCRT_04800
NCU05757T0	SCRT_03550
NCU06369T0	SCRT_03312
NCU07742T0	SCRT_02310
NCU10273T0	SCRT_01409
NCU07501T0	SCRT_02809
NCU07499T0	SCRT_02809
NCU07500T0	SCRT_02809
NCU04097T0	SCRT_05520
NCU01233T0	SCRT_03747
NCU05623T0	SCRT_03532
NCU00617T0	SCRT_01662
NCU05485T0	SCRT_01027
NCU05387T0	SCRT_05337
NCU01753T0	SCRT_04249
NCU04640T0	SCRT_02262
NCU07457T0	SCRT_00144
NCU04196T0	SCRT_03551
NCU05542T0	SCRT_03784
NCU11724T0	SCRT_04804
NCU00258T0	SCRT_01494	SCRT_03232
NCU03730T0	SCRT_02179
NCU03282T0	SCRT_03684
NCU02621T0	SCRT_04342
NCU09337T0	SCRT_03407
NCU09264T0	SCRT_03683
NCU05796T0	SCRT_04084
NCU05796T1	SCRT_04084
NCU05715T0	SCRT_01899
NCU03607T0	SCRT_03814
NCU09843T0	SCRT_01983
NCU03358T0	SCRT_00004	SCRT_01257	SCRT_01045	SCRT_01149
NCU03622T0	SCRT_00210
NCU02433T0	SCRT_03350
NCU03204T0	SCRT_03364
NCU06035T0	SCRT_05639
NCU08811T0	SCRT_04599
NCU02675T0	SCRT_01393
NCU04137T0	SCRT_01467
NCU06260T0	SCRT_01125
NCU04326T0	SCRT_03493
NCU06497T0	SCRT_04173
NCU02437T0	SCRT_02966	SCRT_00299
NCU05274T0	SCRT_04437	SCRT_03700
NCU04653T0	SCRT_05244
NCU06085T0	SCRT_05244
NCU11109T0	SCRT_00973	SCRT_04294
NCU01918T0	SCRT_04007
NCU07670T0	SCRT_00327
NCU08296T0	SCRT_03272
NCU00472T0	SCRT_00355
NCU02961T0	SCRT_00751
NCU07478T0	SCRT_00767
NCU01657T0	SCRT_02363
NCU04159T0	SCRT_00190
NCU03243T0	SCRT_04488
NCU03186T0	SCRT_05180
NCU07492T0	SCRT_02315
NCU00087T0	SCRT_05464	SCRT_03109
NCU05201T0	SCRT_03579
NCU04065T0	SCRT_03579
NCU00091T0	SCRT_03062
NCU07741T0	SCRT_02925
NCU06749T0	SCRT_00802
NCU07584T0	SCRT_00205
NCU04153T0	SCRT_03419
NCU04554T0	SCRT_00162
NCU03209T0	SCRT_00162
NCU04883T0	SCRT_00162
NCU03887T0	SCRT_05570	SCRT_01420
NCU00667T0	SCRT_02265
NCU00316T0	SCRT_02604
NCU04302T0	SCRT_00562
NCU05876T0	SCRT_01657
NCU04202T0	SCRT_03954
NCU05783T0	SCRT_02983
NCU09485T0	SCRT_03947
NCU02055T0	SCRT_00131
NCU01163T0	SCRT_03951
NCU01335T0	SCRT_04816
NCU06307T0	SCRT_01102
NCU07544T0	SCRT_00570
NCU06708T0	SCRT_04221
NCU00443T0	SCRT_00506
NCU02498T0	SCRT_01005
NCU05273T0	SCRT_00057
NCU05426T0	SCRT_00258
NCU03678T0	SCRT_02062
NCU03050T0	SCRT_03107
NCU06268T0	SCRT_02447
NCU07313T0	SCRT_01970
NCU07879T0	SCRT_02069
NCU00897T0	SCRT_01946	SCRT_03948
NCU04304T0	SCRT_03193	SCRT_05287
NCU02586T0	SCRT_04874	SCRT_00782
NCU05778T0	SCRT_02360	SCRT_01612
NCU05564T0	SCRT_04272	SCRT_01004
NCU01936T0	SCRT_00115
NCU00502T0	SCRT_02416
NCU03623T0	SCRT_01918
NCU06464T0	SCRT_03965
NCU11386T0	SCRT_03670
NCU07516T0	SCRT_05208
NCU02435T0	SCRT_00300	SCRT_02965
NCU00771T0	SCRT_00199
NCU01468T0	SCRT_00934
NCU04699T0	SCRT_03725
NCU03341T0	SCRT_05245
NCU06017T0	SCRT_01634
NCU04333T0	SCRT_04626
NCU05592T0	SCRT_04578
NCU08269T0	SCRT_02932
NCU05554T0	SCRT_02033	SCRT_00578
NCU05588T0	SCRT_01290	SCRT_03425
NCU08620T0	SCRT_00579	SCRT_02034
NCU09534T0	SCRT_05142	SCRT_02726
NCU01990T0	SCRT_02784
NCU06300T0	SCRT_00085
NCU04156T0	SCRT_02096
NCU03938T0	SCRT_02731
NCU07851T0	SCRT_01935
NCU08904T0	SCRT_01455
NCU09869T0	SCRT_04476
NCU05264T0	SCRT_01208	SCRT_04507
NCU03283T0	SCRT_03303
NCU03283T1	SCRT_03303
NCU03504T0	SCRT_03540	SCRT_04069
NCU00168T0	SCRT_00551
NCU02808T0	SCRT_03631
NCU02168T0	SCRT_00424
NCU02394T0	SCRT_02301
NCU08339T0	SCRT_01188
NCU05587T0	SCRT_05070
NCU07587T0	SCRT_04143
NCU07542T0	SCRT_04434
NCU10046T0	SCRT_04458
NCU01948T0	SCRT_02781	SCRT_02415
NCU08611T0	SCRT_01236
NCU05364T0	SCRT_04552
NCU08824T0	SCRT_02070
NCU06447T0	SCRT_05400
NCU00445T0	SCRT_00113
NCU01454T0	SCRT_00981
NCU06246T0	SCRT_01066
NCU05589T0	SCRT_02031
NCU03852T0	SCRT_03930
NCU00333T0	SCRT_02441
NCU02167T0	SCRT_00868
NCU05983T0	SCRT_00054
NCU06540T0	SCRT_05468
NCU07669T0	SCRT_05003
NCU08973T0	SCRT_03833
NCU09141T0	SCRT_02603
NCU02930T0	SCRT_02603
NCU07402T0	SCRT_02603
NCU03150T0	SCRT_00871	SCRT_01038
NCU02707T0	SCRT_04386	SCRT_01825
NCU11916T0	SCRT_02237	SCRT_02149
NCU02802T0	SCRT_01525
NCU03191T0	SCRT_01743
NCU11263T0	SCRT_04367
NCU05394T0	SCRT_01270
NCU03468T0	SCRT_01270
NCU01516T0	SCRT_01618
NCU02786T0	SCRT_01989
NCU05226T0	SCRT_00454
NCU09308T0	SCRT_00599
NCU09326T0	SCRT_01035
NCU00310T0	SCRT_00965
NCU03040T0	SCRT_01838
NCU00243T0	SCRT_04485
NCU03237T0	SCRT_01948
NCU07399T0	SCRT_02263
NCU08668T0	SCRT_03089
NCU11146T0	SCRT_04627
NCU05290T0	SCRT_01793	SCRT_02166
NCU01188T0	SCRT_00461
NCU00169T0	SCRT_01637
NCU02375T0	SCRT_02117
NCU06071T0	SCRT_00640
NCU04775T0	SCRT_04234
NCU07456T0	SCRT_02713
NCU04022T0	SCRT_02703	SCRT_04328
NCU08395T0	SCRT_02564
NCU08395T1	SCRT_02564
NCU02555T0	SCRT_03590
NCU02940T0	SCRT_05217
NCU07985T0	SCRT_02045
NCU08991T0	SCRT_00201
NCU08991T1	SCRT_00201
NCU01545T0	SCRT_03038
NCU00778T0	SCRT_04894
NCU03114T0	SCRT_03349
NCU05781T0	SCRT_03640
NCU08353T0	SCRT_02584
NCU07885T0	SCRT_04002
NCU01634T0	SCRT_03161	SCRT_02955
NCU00212T0	SCRT_03161	SCRT_02955
NCU00034T1	SCRT_00122
NCU00034T0	SCRT_00122
NCU03761T0	SCRT_05339	SCRT_05348
NCU09803T0	SCRT_00418	SCRT_04648
NCU01800T0	SCRT_02719
NCU00636T0	SCRT_04004
NCU00954T0	SCRT_04788
NCU05594T0	SCRT_01938
NCU07383T0	SCRT_00345
NCU07794T0	SCRT_02248
NCU05235T0	SCRT_04998
NCU08007T0	SCRT_05418
NCU02404T1	SCRT_03145	SCRT_05392
NCU02404T0	SCRT_03145	SCRT_05392
NCU03062T0	SCRT_04008
NCU07437T0	SCRT_02155
NCU11246T0	SCRT_02582
NCU01827T0	SCRT_00069	SCRT_04717
NCU06998T0	SCRT_04222	SCRT_01564
NCU02076T0	SCRT_01268
NCU03195T0	SCRT_04344
NCU07290T0	SCRT_01981
NCU09220T0	SCRT_01119
NCU12058T0	SCRT_04700
NCU11773T0	SCRT_05220
NCU00117T0	SCRT_01218
NCU00651T0	SCRT_02399
NCU01342T0	SCRT_01883
NCU01674T0	SCRT_03014
NCU04275T0	SCRT_01863
NCU03276T0	SCRT_03444
NCU06711T0	SCRT_03615
NCU09001T0	SCRT_03091
NCU09161T0	SCRT_03142
NCU09572T0	SCRT_04313
NCU02372T0	SCRT_01007
NCU03819T0	SCRT_02410
NCU06347T0	SCRT_03221
NCU09265T0	SCRT_05692
NCU01235T0	SCRT_00533
NCU02631T0	SCRT_00496
NCU00966T0	SCRT_03825
NCU05347T0	SCRT_01391
NCU01517T0	SCRT_05272
NCU07826T0	SCRT_01285
NCU08070T0	SCRT_03329
NCU08661T0	SCRT_05318
NCU10789T0	SCRT_04165
NCU01759T0	SCRT_00618
NCU11516T0	SCRT_01716
NCU00706T0	SCRT_04854	SCRT_03296
NCU03122T0	SCRT_02375
NCU03122T1	SCRT_02375
NCU07446T0	SCRT_01710
NCU07446T1	SCRT_01710
NCU00444T0	SCRT_02366
NCU00548T0	SCRT_02856
NCU02524T0	SCRT_02381
NCU00669T0	SCRT_04466
NCU02541T0	SCRT_03660
NCU03727T0	SCRT_03261
NCU05452T0	SCRT_02135
NCU07300T0	SCRT_01804
NCU07547T0	SCRT_04011
NCU09131T0	SCRT_01361
NCU10721T0	SCRT_02256
NCU01172T0	SCRT_00484
NCU00655T0	SCRT_02939
NCU04002T0	SCRT_01006
NCU05645T0	SCRT_00584
NCU05217T0	SCRT_01324
NCU03579T0	SCRT_03000
NCU04190T0	SCRT_02541
NCU05982T0	SCRT_01308
NCU10048T0	SCRT_02795
NCU09699T0	SCRT_03464
NCU00338T0	SCRT_05104	SCRT_05195
NCU02956T0	SCRT_05104	SCRT_05195
NCU03168T0	SCRT_05104	SCRT_05195
NCU01569T0	SCRT_01317
NCU02716T0	SCRT_00926
NCU01114T0	SCRT_02708
NCU03827T0	SCRT_02825
NCU04120T0	SCRT_02858
NCU08111T0	SCRT_00074
NCU11785T0	SCRT_00796
NCU12167T0	SCRT_00462
NCU06380T0	SCRT_05203
NCU11748T0	SCRT_03330
NCU10073T0	SCRT_05476
NCU04317T0	SCRT_01424
NCU06259T0	SCRT_00109
NCU06876T0	SCRT_00619
NCU06922T0	SCRT_01056
NCU03883T0	SCRT_04548
NCU08299T0	SCRT_01920
NCU07682T1	SCRT_03600
NCU07682T0	SCRT_03600
NCU00193T0	SCRT_01136
NCU04189T0	SCRT_00795
NCU03957T0	SCRT_01520
NCU04279T0	SCRT_01508
NCU06859T0	SCRT_00016
NCU03538T0	SCRT_03018
NCU01247T0	SCRT_05205
NCU04068T0	SCRT_04860
NCU09312T0	SCRT_00684
NCU05836T0	SCRT_05044
NCU03134T0	SCRT_05044
NCU01059T0	SCRT_05044
NCU02235T0	SCRT_05044
NCU09028T0	SCRT_05044
NCU00109T0	SCRT_02529
NCU02162T0	SCRT_00905
NCU04613T0	SCRT_01526
NCU03089T0	SCRT_04283
NCU10893T0	SCRT_02718
NCU08707T0	SCRT_04963
NCU00210T0	SCRT_02319
NCU02349T0	SCRT_01713
NCU01411T0	SCRT_02792
NCU01041T0	SCRT_04103
NCU00404T0	SCRT_04803
NCU00476T0	SCRT_05011
NCU01371T0	SCRT_04814
NCU06285T0	SCRT_01639	SCRT_02321
NCU03108T0	SCRT_01639	SCRT_02321
NCU02090T0	SCRT_01873	SCRT_00096
NCU01225T0	SCRT_00344
NCU01572T0	SCRT_00797
NCU03862T0	SCRT_00457
NCU04191T0	SCRT_01230
NCU04512T0	SCRT_03792
NCU09192T0	SCRT_02591
NCU01100T0	SCRT_03021
NCU01397T0	SCRT_04692
NCU05385T0	SCRT_02332
NCU00023T0	SCRT_01753	SCRT_03812	SCRT_03083	SCRT_01757	SCRT_04943
NCU02009T0	SCRT_01753	SCRT_03812	SCRT_03083	SCRT_01757	SCRT_04943
NCU04098T0	SCRT_02433
NCU04180T0	SCRT_05307
NCU06118T0	SCRT_03654
NCU10220T0	SCRT_00659
NCU11385T0	SCRT_01514
NCU08609T0	SCRT_05442
NCU11201T0	SCRT_04060
NCU07063T0	SCRT_05103	SCRT_00376	SCRT_02223	SCRT_05140
NCU09155T0	SCRT_05103	SCRT_00376	SCRT_02223	SCRT_05140
NCU04990T0	SCRT_00278	SCRT_02465
NCU09018T0	SCRT_05566
NCU11249T0	SCRT_05566
NCU02826T0	SCRT_00696
NCU04165T0	SCRT_03883
NCU09514T0	SCRT_01702
NCU11480T0	SCRT_01185
NCU09442T0	SCRT_02274
NCU10618T0	SCRT_04132
NCU07819T0	SCRT_04937
NCU11746T0	SCRT_04358
NCU00164T0	SCRT_02283	SCRT_01127
NCU02018T0	SCRT_05144	SCRT_05143
NCU04552T0	SCRT_04608	SCRT_01178
NCU00050T0	SCRT_00829
NCU02231T0	SCRT_01311
NCU03798T0	SCRT_00707
NCU04411T0	SCRT_00177
NCU03796T0	SCRT_01061
NCU08012T0	SCRT_03586
NCU08666T0	SCRT_03986
NCU10029T0	SCRT_04513
NCU01696T0	SCRT_00296
NCU08743T0	SCRT_02861
NCU05800T0	SCRT_03384
NCU05800T1	SCRT_03384
NCU01184T0	SCRT_00699
NCU00971T0	SCRT_01362
NCU02563T0	SCRT_01048
NCU04428T0	SCRT_01085
NCU05514T0	SCRT_00848
NCU00417T0	SCRT_05455
NCU08936T0	SCRT_00460
NCU08936T1	SCRT_00460
NCU07413T0	SCRT_02547
NCU07413T1	SCRT_02547
NCU00371T0	SCRT_03126
NCU03381T0	SCRT_01692
NCU03956T0	SCRT_01228
NCU04119T0	SCRT_01384
NCU06594T0	SCRT_02533
NCU06340T0	SCRT_02816
NCU11840T0	SCRT_04531	SCRT_05231
NCU01457T0	SCRT_00616
NCU01779T0	SCRT_03980
NCU09317T0	SCRT_02328
NCU01808T0	SCRT_03701	SCRT_04432
NCU09322T0	SCRT_04575	SCRT_03025
NCU00812T0	SCRT_00827
NCU02223T0	SCRT_00375
NCU02661T0	SCRT_00128
NCU06637T0	SCRT_00062
NCU05453T0	SCRT_01689
NCU06108T0	SCRT_01205
NCU03029T0	SCRT_04409
NCU08138T0	SCRT_03935
NCU07127T0	SCRT_05686
NCU09496T0	SCRT_03779	SCRT_01817
NCU07576T0	SCRT_02615
NCU05649T0	SCRT_00808	SCRT_04660
NCU03068T0	SCRT_05232	SCRT_04538
NCU00464T0	SCRT_03052
NCU04787T0	SCRT_00231
NCU01571T0	SCRT_03639
NCU04319T0	SCRT_03260
NCU03911T0	SCRT_04013
NCU10483T0	SCRT_01891
NCU08952T0	SCRT_04242
NCU00116T1	SCRT_01733
NCU00116T0	SCRT_01733
NCU00116T2	SCRT_01733
NCU01606T0	SCRT_00232
NCU02587T0	SCRT_00080
NCU05233T0	SCRT_02351
NCU06542T0	SCRT_03106
NCU04427T0	SCRT_05431
NCU11398T0	SCRT_02105
NCU02396T0	SCRT_00983
NCU02723T0	SCRT_03060
NCU04273T0	SCRT_03307
NCU11756T0	SCRT_05157
NCU00147T0	SCRT_01904
NCU04336T0	SCRT_03315
NCU05601T0	SCRT_05676
NCU09203T0	SCRT_02608
NCU09319T0	SCRT_01862	SCRT_00082
NCU04289T0	SCRT_01001
NCU02573T0	SCRT_04836
NCU01563T0	SCRT_03165
NCU04188T0	SCRT_01277
NCU05423T0	SCRT_00219
NCU04187T0	SCRT_02015
NCU02796T0	SCRT_04805
NCU08046T0	SCRT_00106
NCU08742T0	SCRT_02095
NCU03565T0	SCRT_04289	SCRT_00978
NCU00369T0	SCRT_00324
NCU00293T0	SCRT_01069
NCU00487T0	SCRT_05241
NCU01444T0	SCRT_05428
NCU04455T0	SCRT_03258
NCU11241T0	SCRT_01084
NCU09658T0	SCRT_03438
NCU08944T0	SCRT_04720
NCU02299T0	SCRT_01769
NCU02725T0	SCRT_04681
NCU03755T0	SCRT_04889
NCU10036T0	SCRT_01604
NCU09248T0	SCRT_02984
NCU08158T0	SCRT_05153
NCU04003T0	SCRT_01009	SCRT_05635
NCU02969T0	SCRT_02408	SCRT_02788
NCU02264T0	SCRT_00939
NCU02079T0	SCRT_02835
NCU05941T0	SCRT_00245
NCU01331T0	SCRT_04443
NCU03632T0	SCRT_04000
NCU06472T0	SCRT_02489
NCU07852T0	SCRT_01542
NCU11237T0	SCRT_03182
NCU06226T0	SCRT_01279
NCU00299T0	SCRT_04233	SCRT_01572
NCU02466T0	SCRT_00799
NCU00956T0	SCRT_05283
NCU03692T0	SCRT_03228
NCU02504T0	SCRT_05502
NCU06227T0	SCRT_02829
NCU07430T0	SCRT_01940
NCU07843T0	SCRT_02488
NCU07989T0	SCRT_03711
NCU09237T0	SCRT_02738
NCU11012T0	SCRT_02660
NCU08678T0	SCRT_04475
NCU09542T0	SCRT_05452
NCU11387T0	SCRT_02267	SCRT_02076
NCU00178T0	SCRT_03911
NCU01115T0	SCRT_05090
NCU03296T0	SCRT_03440
NCU03238T0	SCRT_05012
NCU08067T0	SCRT_04595
NCU11493T0	SCRT_05046
NCU06695T0	SCRT_04761
NCU06695T1	SCRT_04761
NCU07904T0	SCRT_05297
NCU02922T0	SCRT_05297
NCU01441T0	SCRT_03722
NCU01279T0	SCRT_05263
NCU11307T0	SCRT_04177
NCU04307T0	SCRT_04131	SCRT_00334
NCU00199T0	SCRT_01796
NCU04541T0	SCRT_00055
NCU09827T0	SCRT_00269
NCU05296T0	SCRT_04885
NCU05210T0	SCRT_05457
NCU06869T0	SCRT_05098
NCU08344T0	SCRT_00571	SCRT_04345
NCU07608T1	SCRT_01493
NCU07608T0	SCRT_01493
NCU04601T0	SCRT_05314
NCU10351T0	SCRT_03117	SCRT_04441
NCU01190T0	SCRT_01557
NCU00359T0	SCRT_03243
NCU03095T0	SCRT_02121
NCU03610T0	SCRT_04255
NCU05891T0	SCRT_02474
NCU07271T0	SCRT_02392
NCU09371T0	SCRT_01264
NCU07991T0	SCRT_03394
NCU00348T0	SCRT_02573
NCU02984T0	SCRT_03676
NCU04344T0	SCRT_04046
NCU03837T0	SCRT_04497	SCRT_01195
NCU11322T0	SCRT_00041	SCRT_04144
NCU02528T0	SCRT_00747
NCU01370T0	SCRT_02907
NCU02814T0	SCRT_01726
NCU02286T0	SCRT_02307
NCU01954T0	SCRT_04271
NCU07409T0	SCRT_00358
NCU04466T0	SCRT_03458
NCU07384T0	SCRT_00921
NCU04321T0	SCRT_05350
NCU06090T0	SCRT_03939
NCU06228T0	SCRT_04433
NCU11209T0	SCRT_02428
NCU09571T0	SCRT_03198
NCU10067T0	SCRT_05603
NCU11369T1	SCRT_05219
NCU11369T0	SCRT_05219
NCU02463T0	SCRT_03430
NCU02776T0	SCRT_03487
NCU02094T0	SCRT_04389
NCU05689T0	SCRT_01176
NCU03890T0	SCRT_05222
NCU04265T0	SCRT_05336
NCU08273T0	SCRT_02879
NCU07773T0	SCRT_03710
NCU08554T0	SCRT_03679
NCU01803T0	SCRT_01025
NCU02748T0	SCRT_01406
NCU04293T0	SCRT_01831
NCU06561T0	SCRT_00631
NCU06469T0	SCRT_01070
NCU11934T0	SCRT_00553
NCU09291T0	SCRT_02528
NCU01204T0	SCRT_05312	SCRT_03216
NCU09705T0	SCRT_04924	SCRT_03073
NCU00385T0	SCRT_00511
NCU03277T0	SCRT_00260
NCU02967T0	SCRT_00792
NCU09109T0	SCRT_01620
NCU06968T0	SCRT_04967
NCU11256T0	SCRT_02538
NCU09247T0	SCRT_03900
NCU00566T0	SCRT_01706	SCRT_05665
NCU01914T0	SCRT_01732
NCU04218T0	SCRT_01451
NCU06312T0	SCRT_00536
NCU06993T0	SCRT_05004
NCU04470T0	SCRT_01099	SCRT_02728
NCU04387T0	SCRT_00990
NCU01981T0	SCRT_03368
NCU03115T0	SCRT_04969
NCU05714T0	SCRT_03412
NCU08553T0	SCRT_01071
NCU09121T0	SCRT_04337
NCU04534T0	SCRT_01651
NCU04312T0	SCRT_01651
NCU08423T0	SCRT_04340	SCRT_00567
NCU00504T0	SCRT_00380
NCU00843T0	SCRT_00124
NCU00419T0	SCRT_03249
NCU04171T0	SCRT_00288
NCU00356T0	SCRT_05657
NCU01907T0	SCRT_05015
NCU02941T0	SCRT_04478
NCU04007T0	SCRT_04098
NCU11511T0	SCRT_05680
NCU07562T0	SCRT_03745	SCRT_02532
NCU04799T0	SCRT_05571	SCRT_04722
NCU00979T0	SCRT_00148
NCU01637T0	SCRT_00067
NCU02615T0	SCRT_01586
NCU02027T0	SCRT_05101
NCU06974T0	SCRT_05573
NCU11649T0	SCRT_05014
NCU00135T0	SCRT_00638
NCU00693T0	SCRT_01265
NCU00360T0	SCRT_04241
NCU00614T0	SCRT_05365
NCU10477T0	SCRT_01086
NCU10810T0	SCRT_01854
NCU01966T0	SCRT_04145	SCRT_00042
NCU01966T1	SCRT_04145	SCRT_00042
NCU00634T0	SCRT_04015	SCRT_04703
NCU01822T0	SCRT_04719
NCU06768T0	SCRT_03002
NCU01735T0	SCRT_02914	SCRT_00479
NCU06315T0	SCRT_00348
NCU06315T1	SCRT_00348
NCU07698T0	SCRT_00357
NCU06595T0	SCRT_04357
NCU10518T0	SCRT_01445
NCU09461T0	SCRT_03645
NCU11197T0	SCRT_03882
NCU00570T0	SCRT_00468
NCU01422T0	SCRT_01680
NCU03335T0	SCRT_02052
NCU04198T0	SCRT_02508
NCU06314T0	SCRT_01633
NCU03365T0	SCRT_04750
NCU06485T0	SCRT_03373
NCU06703T0	SCRT_03418
NCU06310T0	SCRT_04915
NCU07824T0	SCRT_05644
NCU01862T0	SCRT_05669	SCRT_01715
NCU03854T0	SCRT_00709
NCU03146T0	SCRT_05082
NCU06396T0	SCRT_02189
NCU05421T0	SCRT_03626
NCU02507T0	SCRT_01079
NCU08794T0	SCRT_01079
NCU06332T0	SCRT_05084	SCRT_00393
NCU00114T0	SCRT_00472
NCU05606T0	SCRT_00303
NCU02421T0	SCRT_03179
NCU06033T0	SCRT_00103
NCU03576T0	SCRT_03840
NCU03799T0	SCRT_05667
NCU06372T0	SCRT_03750
NCU05706T0	SCRT_05141
NCU08313T0	SCRT_02818
NCU06549T0	SCRT_01985	SCRT_03457
NCU02746T0	SCRT_02526
NCU02117T0	SCRT_04205
NCU06471T0	SCRT_04493
NCU08985T0	SCRT_03575
NCU07761T0	SCRT_02810	SCRT_02435
NCU00958T0	SCRT_04789
NCU02690T0	SCRT_03250
NCU06432T0	SCRT_01742
NCU07915T0	SCRT_01672
NCU08121T0	SCRT_01675
NCU05313T0	SCRT_05242
NCU05991T0	SCRT_05086
NCU08627T0	SCRT_03539	SCRT_04073
NCU08627T1	SCRT_03539	SCRT_04073
NCU04887T0	SCRT_03494	SCRT_02950
NCU07382T0	SCRT_02989
NCU07382T1	SCRT_02989
NCU02385T0	SCRT_01217
NCU02538T0	SCRT_02480
NCU00618T0	SCRT_04728
NCU01888T0	SCRT_03636
NCU05077T0	SCRT_02681
NCU06631T0	SCRT_02865
NCU03891T0	SCRT_05376
NCU08840T0	SCRT_01930
NCU09841T0	SCRT_02557
NCU04096T0	SCRT_00073
NCU00772T0	SCRT_00073
NCU02473T0	SCRT_00900
NCU02118T0	SCRT_01400
NCU01791T0	SCRT_03979
NCU02706T0	SCRT_04673
NCU08951T0	SCRT_00698
NCU04309T0	SCRT_05554
NCU00813T0	SCRT_01668
NCU00029T0	SCRT_03854
NCU01322T0	SCRT_03990
NCU06113T0	SCRT_01669
NCU08343T0	SCRT_01682
NCU08319T0	SCRT_04390
NCU06743T0	SCRT_01673	SCRT_02124
NCU04789T0	SCRT_01156
NCU02353T0	SCRT_05504
NCU07417T0	SCRT_04104
NCU07788T0	SCRT_00739	SCRT_00736	SCRT_04119	SCRT_02674	SCRT_02668	SCRT_03468
NCU09995T1	SCRT_02876	SCRT_02539
NCU09995T0	SCRT_02876	SCRT_02539
NCU02271T0	SCRT_00247
NCU02121T0	SCRT_02316
NCU04334T0	SCRT_01422
NCU02570T0	SCRT_03173
NCU03985T0	SCRT_02004
NCU06762T0	SCRT_03497
NCU04847T0	SCRT_00671	SCRT_00621
NCU01817T0	SCRT_02570
NCU00568T0	SCRT_03921
NCU06655T0	SCRT_01458
NCU07004T0	SCRT_01724
NCU03343T0	SCRT_05266
NCU04855T0	SCRT_04043
NCU01792T0	SCRT_03906
NCU07726T0	SCRT_00172
NCU03907T0	SCRT_04373
NCU07286T0	SCRT_02327
NCU09233T0	SCRT_00544
NCU06311T0	SCRT_05106
NCU09139T0	SCRT_04474
NCU09331T0	SCRT_04532	SCRT_05230
NCU01201T0	SCRT_03097
NCU04388T0	SCRT_00546
NCU02608T0	SCRT_02699
NCU05959T0	SCRT_02091
NCU03909T0	SCRT_04078
NCU06021T0	SCRT_02644
NCU07655T0	SCRT_01163
NCU04759T0	SCRT_04477
NCU06892T0	SCRT_04690
NCU09794T0	SCRT_02212
NCU09008T0	SCRT_05269
NCU00687T0	SCRT_00183	SCRT_04811
NCU09579T0	SCRT_01630
NCU09278T0	SCRT_01630
NCU01500T0	SCRT_03263
NCU05894T0	SCRT_00090
NCU02977T0	SCRT_03768
NCU10905T0	SCRT_01928
NCU02257T0	SCRT_00717
NCU02495T0	SCRT_00924
NCU02951T0	SCRT_02048
NCU00635T0	SCRT_04906
NCU03971T0	SCRT_02734
NCU06333T0	SCRT_02401
NCU08827T0	SCRT_00816
NCU03155T0	SCRT_00781	SCRT_04875
NCU03302T0	SCRT_02250	SCRT_02087
NCU02455T0	SCRT_00024
NCU01118T0	SCRT_01456
NCU01276T0	SCRT_02606
NCU01102T0	SCRT_04629
NCU03244T0	SCRT_02796
NCU04415T0	SCRT_01772
NCU04109T0	SCRT_03354
NCU03280T0	SCRT_05131
NCU03625T0	SCRT_05127
NCU11257T0	SCRT_00642
NCU06616T0	SCRT_04649
NCU06086T0	SCRT_05247
NCU11447T0	SCRT_01897
NCU01067T0	SCRT_02515
NCU03103T0	SCRT_01091
NCU01390T0	SCRT_03927
NCU03662T0	SCRT_03222
NCU08290T0	SCRT_02181
NCU11564T0	SCRT_01003
NCU08518T0	SCRT_03245
NCU02470T0	SCRT_03592	SCRT_04033
NCU07460T0	SCRT_05513
NCU03314T0	SCRT_05513
NCU03559T0	SCRT_02664
NCU06845T0	SCRT_00609
NCU05750T0	SCRT_02129
NCU03778T0	SCRT_04227
NCU08268T0	SCRT_01924
NCU07331T0	SCRT_04604
NCU08604T0	SCRT_05288
NCU02702T0	SCRT_00277
NCU07626T0	SCRT_00277
NCU03362T0	SCRT_00521
NCU03548T0	SCRT_01643
NCU02267T0	SCRT_05062
NCU07993T0	SCRT_00102
NCU08360T0	SCRT_00217
NCU08292T0	SCRT_03514
NCU02599T0	SCRT_00568
NCU01615T0	SCRT_02078
NCU03485T0	SCRT_01794
NCU06453T0	SCRT_00056
NCU06511T0	SCRT_01168
NCU03423T0	SCRT_04204
NCU06572T0	SCRT_01641
NCU08940T0	SCRT_00014
NCU06702T0	SCRT_02518
NCU04724T0	SCRT_05375
NCU08031T0	SCRT_02393
NCU09871T0	SCRT_01640
NCU08161T0	SCRT_03333
NCU06706T0	SCRT_04900
NCU01793T0	SCRT_00150
NCU03033T0	SCRT_01222
NCU03824T0	SCRT_01667
NCU07069T0	SCRT_00104
NCU08874T0	SCRT_00068
NCU10169T0	SCRT_00989
NCU09000T0	SCRT_05270
NCU11810T0	SCRT_03644
NCU12024T0	SCRT_03530
NCU01473T0	SCRT_00207
NCU01580T0	SCRT_02542
NCU03901T0	SCRT_01145
NCU09561T0	SCRT_01261
NCU08728T0	SCRT_03105
NCU01236T0	SCRT_02743
NCU04313T0	SCRT_02976
NCU04339T0	SCRT_05437
NCU03255T0	SCRT_00528	SCRT_02872	SCRT_02873	SCRT_05495	SCRT_04931
NCU02733T0	SCRT_00430
NCU02733T1	SCRT_00430
NCU09657T0	SCRT_02390	SCRT_02798
NCU02123T0	SCRT_01987
NCU03311T0	SCRT_01049
NCU00737T0	SCRT_04081
NCU04155T0	SCRT_03357
NCU06777T0	SCRT_01439
NCU07560T0	SCRT_03381
NCU06644T0	SCRT_04281
NCU11053T0	SCRT_05187
NCU03800T0	SCRT_05641	SCRT_01418
NCU01806T0	SCRT_00606
NCU01474T0	SCRT_01870
NCU03367T0	SCRT_00196
NCU00727T0	SCRT_03139
NCU02395T0	SCRT_01659
NCU04602T0	SCRT_03167
NCU03557T0	SCRT_04418
NCU09708T0	SCRT_01379
NCU07295T0	SCRT_03616
NCU06661T0	SCRT_05048	SCRT_05514
NCU03816T0	SCRT_03199
NCU03281T0	SCRT_04887
NCU06446T0	SCRT_02692
NCU09079T0	SCRT_02459
NCU09748T0	SCRT_03963
NCU11357T0	SCRT_04955
NCU04329T0	SCRT_02359	SCRT_01613	SCRT_03630
NCU09205T0	SCRT_05083	SCRT_01714
NCU08294T0	SCRT_05083	SCRT_01714
NCU08960T0	SCRT_00577	SCRT_00624
NCU00167T0	SCRT_03974
NCU03718T0	SCRT_00975
NCU06254T0	SCRT_01302
NCU02737T0	SCRT_04637
NCU05195T0	SCRT_03622
NCU04426T0	SCRT_05519
NCU06397T0	SCRT_01517
NCU06397T1	SCRT_01517
NCU02017T0	SCRT_00134
NCU00303T0	SCRT_02299
NCU03970T0	SCRT_00289
NCU01023T0	SCRT_03606
NCU00830T0	SCRT_04351
NCU03908T0	SCRT_04471
NCU11658T0	SCRT_02293
NCU11339T0	SCRT_05026
NCU01198T0	SCRT_00697
NCU01149T0	SCRT_01819
NCU06175T0	SCRT_00200
NCU06838T0	SCRT_02864
NCU11300T0	SCRT_00516
NCU04778T0	SCRT_03174
NCU08133T0	SCRT_03174
NCU08807T0	SCRT_01196	SCRT_04498
NCU00898T0	SCRT_00271
NCU00713T0	SCRT_01043
NCU01928T0	SCRT_00588
NCU00676T0	SCRT_03499
NCU00664T0	SCRT_03703
NCU04078T0	SCRT_01240
NCU06632T0	SCRT_00935
NCU07793T0	SCRT_00070
NCU07360T0	SCRT_01026
NCU09381T0	SCRT_00369
NCU07549T0	SCRT_02577
NCU06344T0	SCRT_05185
NCU09476T0	SCRT_00985	SCRT_04280
NCU02159T0	SCRT_00703
NCU02636T0	SCRT_00885
NCU02605T0	SCRT_01598
NCU04595T0	SCRT_00763
NCU05202T0	SCRT_00675
NCU02477T0	SCRT_05168
NCU05515T0	SCRT_03568
NCU07585T0	SCRT_02757
NCU08938T0	SCRT_04617
NCU06863T0	SCRT_02368
NCU06863T1	SCRT_02368
NCU03946T0	SCRT_05179
NCU03946T1	SCRT_05179
NCU01771T0	SCRT_00503
NCU01150T0	SCRT_01171
NCU05231T0	SCRT_01216
NCU04760T0	SCRT_01963
NCU01902T0	SCRT_05531
NCU06201T0	SCRT_02964
NCU08945T0	SCRT_05092
NCU00799T0	SCRT_04933	SCRT_02218	SCRT_02228
NCU06256T0	SCRT_03244	SCRT_01506
NCU05599T0	SCRT_04216	SCRT_01560
NCU01199T0	SCRT_00072
NCU01804T0	SCRT_01556
NCU01078T0	SCRT_02382
NCU02963T0	SCRT_01806
NCU00894T0	SCRT_04036
NCU05220T0	SCRT_00155
NCU06473T0	SCRT_01479
NCU07714T0	SCRT_00561
NCU06821T0	SCRT_01438
NCU07942T0	SCRT_00427
NCU08552T0	SCRT_03859
NCU11747T0	SCRT_01932
NCU09539T0	SCRT_03218
NCU09094T0	SCRT_04799
NCU06230T0	SCRT_00051	SCRT_01304
NCU06276T0	SCRT_04039	SCRT_03588
NCU00038T0	SCRT_02659
NCU03021T0	SCRT_01050
NCU02225T0	SCRT_02112
NCU00964T0	SCRT_05301
NCU01329T0	SCRT_05049
NCU05279T0	SCRT_01666
NCU03696T0	SCRT_05384
NCU07717T0	SCRT_03437
NCU10430T0	SCRT_01969
NCU09528T0	SCRT_04469
NCU00409T0	SCRT_03441
NCU00211T0	SCRT_03889
NCU02899T0	SCRT_03553
NCU05944T0	SCRT_01272
NCU06617T0	SCRT_01103
NCU06750T0	SCRT_02022
NCU06969T0	SCRT_03262
NCU02738T0	SCRT_00956
NCU02738T1	SCRT_00956
NCU08594T0	SCRT_00310	SCRT_04185
NCU00564T0	SCRT_02641
NCU00641T0	SCRT_03659
NCU03130T0	SCRT_01507
NCU03995T0	SCRT_01484
NCU00469T0	SCRT_05655
NCU03649T0	SCRT_03705
NCU06713T0	SCRT_03697
NCU08071T0	SCRT_02477
NCU11858T0	SCRT_02627
NCU01112T0	SCRT_04139	SCRT_04140
NCU03148T0	SCRT_02455	SCRT_00274
NCU00571T0	SCRT_01226
NCU02371T0	SCRT_02254
NCU01447T0	SCRT_03869
NCU00315T0	SCRT_05582
NCU02131T0	SCRT_04365
NCU08729T0	SCRT_00356
NCU05960T0	SCRT_02960
NCU09255T0	SCRT_00032
NCU07965T0	SCRT_02656
NCU11427T0	SCRT_01444
NCU11740T0	SCRT_04196
NCU00527T0	SCRT_02396
NCU03537T0	SCRT_00272
NCU03560T0	SCRT_02663
NCU06839T0	SCRT_01298
NCU08295T0	SCRT_00550
NCU03924T0	SCRT_04867
NCU06491T0	SCRT_02739
NCU07954T0	SCRT_04152
NCU03738T0	SCRT_04329	SCRT_00560
NCU01601T0	SCRT_03552
NCU03151T0	SCRT_05094
NCU05008T0	SCRT_03837
NCU06353T0	SCRT_04658
NCU08956T0	SCRT_04597
NCU08877T0	SCRT_05681
NCU00974T0	SCRT_02951	SCRT_00517
NCU08388T0	SCRT_03735
NCU08388T1	SCRT_03735
NCU03138T0	SCRT_02131
NCU03910T0	SCRT_03246
NCU05067T0	SCRT_03189
NCU07795T0	SCRT_02617
NCU08606T0	SCRT_02957
NCU06748T0	SCRT_05331
NCU10927T0	SCRT_02257
NCU02204T0	SCRT_02128	SCRT_01676
NCU04389T0	SCRT_04049	SCRT_03567
NCU04115T0	SCRT_00854
NCU04802T0	SCRT_01260
NCU04802T1	SCRT_01260
NCU09813T0	SCRT_00033
NCU09813T1	SCRT_00033
NCU01203T0	SCRT_00120
NCU02525T0	SCRT_01822
NCU02604T0	SCRT_02369
NCU00512T0	SCRT_05107
NCU08032T0	SCRT_05632
NCU09809T0	SCRT_04971
NCU06556T0	SCRT_05030	SCRT_00812	SCRT_05472
NCU03073T0	SCRT_00397
NCU02660T0	SCRT_01018
NCU00225T0	SCRT_05130
NCU03401T0	SCRT_03287
NCU06262T0	SCRT_01763
NCU09217T0	SCRT_00026
NCU07734T0	SCRT_03332
NCU06941T0	SCRT_04159
NCU07864T0	SCRT_03998
NCU03870T1	SCRT_03306	SCRT_04859
NCU03870T0	SCRT_03306	SCRT_04859
NCU01219T0	SCRT_00030	SCRT_05374
NCU02610T0	SCRT_00110
NCU06200T0	SCRT_03122
NCU09382T0	SCRT_00362
NCU09243T0	SCRT_00999
NCU11085T0	SCRT_00280
NCU09510T0	SCRT_02177
NCU11000T0	SCRT_02755
NCU01935T0	SCRT_00081
NCU02804T0	SCRT_00941
NCU02294T0	SCRT_03658
NCU02968T0	SCRT_03785
NCU07293T0	SCRT_01201
NCU02490T0	SCRT_05592
NCU07014T0	SCRT_01871
NCU08030T0	SCRT_01611
NCU09754T0	SCRT_00614
NCU06928T0	SCRT_05645
NCU11884T0	SCRT_02638
NCU00590T0	SCRT_02646	SCRT_04394
NCU06568T0	SCRT_01334
NCU08293T0	SCRT_00225
NCU09261T0	SCRT_00052
NCU07181T0	SCRT_03780
NCU09543T0	SCRT_01905
NCU02153T0	SCRT_02697	SCRT_03623
NCU09860T0	SCRT_01790	SCRT_02169
NCU00515T0	SCRT_00377
NCU01950T0	SCRT_00426
NCU01455T0	SCRT_02289
NCU03838T0	SCRT_00951
NCU00427T0	SCRT_04456
NCU00115T0	SCRT_05038
NCU07299T0	SCRT_00542
NCU07403T0	SCRT_00702
NCU04177T0	SCRT_05188
NCU08379T0	SCRT_04489
NCU01989T0	SCRT_01355
NCU05053T0	SCRT_01355
NCU06381T0	SCRT_00745
NCU09175T0	SCRT_00745
NCU02923T0	SCRT_03949
NCU05164T0	SCRT_03949
NCU05457T0	SCRT_03190	SCRT_05284
NCU00657T0	SCRT_00600
NCU03268T0	SCRT_00922
NCU02278T0	SCRT_05034
NCU03809T0	SCRT_04770
NCU08810T0	SCRT_00979
NCU08514T0	SCRT_02429
NCU09465T0	SCRT_03032
NCU00586T0	SCRT_03324	SCRT_00711
NCU03572T0	SCRT_03120	SCRT_05448
NCU03517T0	SCRT_01200
NCU03039T0	SCRT_03946
NCU06354T0	SCRT_01551
NCU05986T0	SCRT_02820
NCU08893T0	SCRT_00403
NCU09870T0	SCRT_01910
NCU11860T0	SCRT_01621
NCU10651T0	SCRT_04256	SCRT_04258
NCU09508T0	SCRT_04256	SCRT_04258
NCU06910T0	SCRT_04676
NCU06910T1	SCRT_04676
NCU01762T0	SCRT_02134
NCU04301T0	SCRT_00563
NCU05263T0	SCRT_00222
NCU02633T0	SCRT_03413
NCU05227T0	SCRT_02797
NCU04174T0	SCRT_04231
NCU07170T0	SCRT_05149
NCU08359T0	SCRT_04199
NCU08309T0	SCRT_05023
NCU00415T0	SCRT_00316	SCRT_04189
NCU08094T0	SCRT_01661	SCRT_02116
NCU00078T0	SCRT_02576
NCU00220T0	SCRT_02643
NCU02106T0	SCRT_02164
NCU03782T0	SCRT_01398
NCU02681T0	SCRT_02799
NCU00930T0	SCRT_04710
NCU03465T0	SCRT_03166
NCU07080T0	SCRT_01849
NCU06586T0	SCRT_03289
NCU07683T0	SCRT_04589
NCU01121T0	SCRT_02261
NCU01713T0	SCRT_03283
NCU01930T0	SCRT_03282
NCU05245T0	SCRT_01922
NCU06622T0	SCRT_02286
NCU08990T0	SCRT_03492
NCU06080T0	SCRT_03269	SCRT_04397	SCRT_05706
NCU01962T0	SCRT_01180
NCU01962T1	SCRT_01180
NCU00696T0	SCRT_02628	SCRT_00882
NCU00151T0	SCRT_05199
NCU04777T0	SCRT_01151
NCU01854T0	SCRT_04053
NCU09419T0	SCRT_00130
NCU07828T0	SCRT_02551
NCU07654T0	SCRT_03743
NCU09683T0	SCRT_02020
NCU05989T0	SCRT_05584
NCU09852T0	SCRT_02869
NCU08505T0	SCRT_05478
NCU09880T0	SCRT_05530
NCU01614T0	SCRT_02655
NCU02364T0	SCRT_05060
NCU05717T0	SCRT_04018
NCU04014T0	SCRT_00446	SCRT_04619	SCRT_05329
NCU00077T0	SCRT_01996
NCU00326T0	SCRT_02915
NCU01534T0	SCRT_03342
NCU00006T0	SCRT_05631
NCU03007T0	SCRT_02903
NCU02007T0	SCRT_04521
NCU04409T0	SCRT_05447
NCU08947T0	SCRT_03511
NCU06603T0	SCRT_00010	SCRT_01764
NCU00505T0	SCRT_00943
NCU01911T0	SCRT_03400
NCU05211T0	SCRT_02815
NCU11509T0	SCRT_01117
NCU00162T0	SCRT_05500	SCRT_05065
NCU03464T0	SCRT_01802
NCU01120T0	SCRT_04682
NCU05276T0	SCRT_01153
NCU04944T0	SCRT_01536
NCU03898T0	SCRT_03753
NCU07727T0	SCRT_00416
NCU04651T0	SCRT_03738
NCU05251T0	SCRT_03716
NCU03850T0	SCRT_05147
NCU10777T0	SCRT_00452
NCU06719T0	SCRT_04153
NCU12158T0	SCRT_00916
NCU11314T0	SCRT_02170
NCU09512T0	SCRT_04377
NCU01761T0	SCRT_00806
NCU03291T0	SCRT_00510
NCU04182T0	SCRT_00774
NCU09814T0	SCRT_00611
NCU06677T0	SCRT_05052
NCU09251T0	SCRT_03736
NCU09847T0	SCRT_03286
NCU07681T0	SCRT_05396
NCU00597T0	SCRT_02207	SCRT_00744
NCU04127T0	SCRT_00428
NCU02293T0	SCRT_02141
NCU03303T0	SCRT_01959
NCU03905T0	SCRT_01889
NCU07386T0	SCRT_03752
NCU10379T0	SCRT_02701
NCU09249T0	SCRT_04465
NCU01218T0	SCRT_04911	SCRT_04912
NCU03766T0	SCRT_04621
NCU03766T1	SCRT_04621
NCU11368T0	SCRT_00013	SCRT_05360
NCU00302T0	SCRT_02704
NCU03278T0	SCRT_00119
NCU00198T0	SCRT_04449
NCU04644T0	SCRT_00872
NCU04830T0	SCRT_01157
NCU04320T0	SCRT_02246
NCU05309T0	SCRT_02157
NCU06176T0	SCRT_01821
NCU06786T0	SCRT_02183
NCU04274T0	SCRT_05169
NCU07057T0	SCRT_02689
NCU08925T0	SCRT_01916
NCU12033T0	SCRT_01291
NCU11508T0	SCRT_04482
NCU01640T0	SCRT_00525
NCU00146T0	SCRT_02768
NCU00431T0	SCRT_03266
NCU02403T0	SCRT_04160
NCU06209T0	SCRT_05391
NCU03406T1	SCRT_02446
NCU03406T0	SCRT_02446
NCU00506T0	SCRT_02013
NCU00952T0	SCRT_02119
NCU03031T0	SCRT_00343
NCU03459T0	SCRT_01330
NCU05525T0	SCRT_00891
NCU01250T0	SCRT_05465
NCU02705T0	SCRT_04334
NCU03639T0	SCRT_03758
NCU12137T0	SCRT_04175
NCU00397T0	SCRT_01521
NCU02156T0	SCRT_01966
NCU01741T0	SCRT_05184
NCU01670T0	SCRT_05550
NCU10897T0	SCRT_05715
NCU08368T0	SCRT_04774
NCU08736T0	SCRT_05364
NCU12028T0	SCRT_03968
NCU11732T0	SCRT_05668
NCU00633T0	SCRT_00906
NCU07895T0	SCRT_00906
NCU04212T0	SCRT_02005	SCRT_03893
NCU01485T0	SCRT_02324
NCU00560T0	SCRT_03313
NCU04116T0	SCRT_00240
NCU00596T0	SCRT_04193
NCU02149T0	SCRT_03689
NCU04461T0	SCRT_04515
NCU07574T0	SCRT_03092
NCU09218T0	SCRT_02339
NCU11890T0	SCRT_00937
NCU06495T0	SCRT_05353
NCU11512T0	SCRT_04551
NCU07735T0	SCRT_04639
NCU01629T0	SCRT_00374
NCU00965T0	SCRT_01844
NCU03008T0	SCRT_00049
NCU02014T0	SCRT_01054
NCU02623T0	SCRT_03125
NCU06367T0	SCRT_01187
NCU04840T0	SCRT_02658
NCU06959T0	SCRT_00996
NCU04571T0	SCRT_05378
NCU08159T0	SCRT_03163
NCU08217T0	SCRT_03874
NCU07756T0	SCRT_02008	SCRT_03885
NCU12155T1	SCRT_01051
NCU12155T0	SCRT_01051
NCU00242T0	SCRT_01199
NCU00644T0	SCRT_02510
NCU01963T0	SCRT_01632
NCU01345T0	SCRT_03302
NCU06107T0	SCRT_01204
NCU04318T0	SCRT_03816
NCU02936T0	SCRT_05121
NCU04806T0	SCRT_03765
NCU08992T0	SCRT_00436
NCU11248T0	SCRT_02040
NCU00968T0	SCRT_01370
NCU06346T0	SCRT_00974
NCU06088T0	SCRT_01635
NCU06539T0	SCRT_04045
NCU08859T0	SCRT_02208
NCU03525T0	SCRT_03966
NCU09473T0	SCRT_03966
NCU01904T0	SCRT_03966
NCU00215T0	SCRT_02426
NCU11584T0	SCRT_02426
NCU02713T0	SCRT_00470	SCRT_02902
NCU04048T0	SCRT_03276
NCU04642T0	SCRT_03276
NCU06424T0	SCRT_03774
NCU06966T0	SCRT_00819
NCU03660T0	SCRT_03970
NCU05281T0	SCRT_03271
NCU04050T0	SCRT_04460
NCU07939T0	SCRT_01475
NCU10352T0	SCRT_00154
NCU08860T0	SCRT_05089
NCU11565T0	SCRT_05414
NCU06303T0	SCRT_02042
NCU09285T0	SCRT_02042
NCU07042T0	SCRT_02042
NCU08028T0	SCRT_01369
NCU06242T0	SCRT_04061
NCU06700T0	SCRT_03928
NCU06331T0	SCRT_05643
NCU07836T0	SCRT_04775
NCU08903T0	SCRT_04785
NCU04639T0	SCRT_02623	SCRT_00887
NCU04986T0	SCRT_00171
NCU00089T0	SCRT_04921
NCU03635T0	SCRT_04273
NCU07400T0	SCRT_05380
NCU01338T0	SCRT_01623
NCU00041T0	SCRT_03737
NCU01725T0	SCRT_04266
NCU04206T0	SCRT_02450
NCU02805T0	SCRT_03748
NCU03159T0	SCRT_05436
NCU11352T0	SCRT_00762
NCU11311T0	SCRT_03787
NCU00340T0	SCRT_05111
NCU06244T0	SCRT_00839
NCU02013T0	SCRT_05558
NCU06345T0	SCRT_02746
NCU07888T0	SCRT_04274
NCU11494T0	SCRT_02088
NCU08163T0	SCRT_04605
NCU11807T0	SCRT_05240
NCU08768T0	SCRT_04579	SCRT_03031
NCU04940T0	SCRT_04579	SCRT_03031
NCU04181T0	SCRT_03207
NCU04181T1	SCRT_03207
NCU02935T0	SCRT_01860
NCU02388T0	SCRT_02724
NCU02565T0	SCRT_03867
NCU06317T0	SCRT_00617
NCU02169T0	SCRT_04992
NCU07507T0	SCRT_00152
NCU02530T0	SCRT_04980
NCU08510T0	SCRT_02412
NCU11468T0	SCRT_01720
NCU06361T2	SCRT_00292
NCU06361T1	SCRT_00292
NCU06361T0	SCRT_00292
NCU07318T0	SCRT_03071	SCRT_04403
NCU00569T0	SCRT_01122
NCU09107T0	SCRT_00912
NCU02807T0	SCRT_00673	SCRT_00625
NCU02807T1	SCRT_00673	SCRT_00625
NCU06076T1	SCRT_05330
NCU06076T0	SCRT_05330
NCU06076T2	SCRT_05330
NCU01070T0	SCRT_04902
NCU02684T0	SCRT_04393
NCU06066T0	SCRT_00545
NCU04580T0	SCRT_02614
NCU05433T0	SCRT_03390
NCU11500T0	SCRT_00243
NCU10062T0	SCRT_05417
NCU03629T0	SCRT_01318
NCU04412T0	SCRT_00692
NCU05291T0	SCRT_00444
NCU09143T0	SCRT_00206
NCU06425T0	SCRT_03008
NCU11367T0	SCRT_01121
NCU06660T0	SCRT_00252
NCU06682T0	SCRT_00252
NCU03889T0	SCRT_04014
NCU04225T0	SCRT_04101
NCU08026T0	SCRT_00862
NCU03438T0	SCRT_05239
NCU04508T0	SCRT_04857
NCU02634T1	SCRT_04361
NCU02634T0	SCRT_04361
NCU03394T0	SCRT_00192
NCU05237T0	SCRT_05709
NCU05816T0	SCRT_00565
NCU06646T0	SCRT_00435
NCU06435T0	SCRT_02423
NCU05813T0	SCRT_03309
NCU11378T0	SCRT_03065
NCU11321T0	SCRT_04076
NCU02419T0	SCRT_02081
NCU06782T0	SCRT_04847
NCU03306T0	SCRT_01647
NCU02678T0	SCRT_04223
NCU06623T0	SCRT_02693
NCU06875T0	SCRT_03726
NCU08365T0	SCRT_02779
NCU11171T0	SCRT_05430
NCU11171T1	SCRT_05430
NCU03368T0	SCRT_03388
NCU03769T0	SCRT_03370
NCU02765T0	SCRT_04802
NCU11677T0	SCRT_02186
NCU09887T0	SCRT_01858
NCU01456T0	SCRT_01858
NCU01826T0	SCRT_01858
NCU05248T0	SCRT_01603
NCU04450T0	SCRT_02807
NCU09838T0	SCRT_02621
NCU08694T0	SCRT_05129
NCU03126T0	SCRT_00347
NCU09250T0	SCRT_03023
NCU10679T0	SCRT_02269
NCU01783T0	SCRT_03176
NCU03193T0	SCRT_02548
NCU09489T0	SCRT_01663
NCU08761T0	SCRT_02561
NCU01799T0	SCRT_02737
NCU05771T0	SCRT_01727
NCU03199T0	SCRT_04245
NCU07265T0	SCRT_00593
NCU02932T0	SCRT_04845	SCRT_03291
NCU03860T0	SCRT_04845	SCRT_03291
NCU00214T0	SCRT_05051
NCU01650T0	SCRT_03861
NCU00549T0	SCRT_04935
NCU11245T0	SCRT_01610
NCU02158T0	SCRT_04666	SCRT_02291
NCU00027T0	SCRT_01951
NCU04138T0	SCRT_02846
NCU02073T0	SCRT_05112
NCU03802T0	SCRT_04683
NCU05027T0	SCRT_05704
NCU10034T0	SCRT_01028
NCU06855T0	SCRT_04869
NCU11313T0	SCRT_03673
NCU09386T0	SCRT_05206
NCU01357T0	SCRT_01955
NCU01170T0	SCRT_04754
NCU02970T0	SCRT_03500
NCU05119T0	SCRT_04533
NCU02150T0	SCRT_03344
NCU11283T0	SCRT_02567
NCU01548T1	SCRT_04851
NCU01548T0	SCRT_04851
NCU10125T0	SCRT_04122
NCU07197T0	SCRT_04122
NCU01651T0	SCRT_01593
NCU06739T0	SCRT_05175
NCU11274T0	SCRT_05253
NCU08093T0	SCRT_01816
NCU08034T0	SCRT_02849
NCU01785T0	SCRT_03653
NCU06704T0	SCRT_02808
NCU03344T0	SCRT_02898
