# Supplementary material for: Evolutionary Conservation and Diversification of Puf RNA Binding Proteins and Their mRNA Targets
Source: PLoS Biol. 2015 Nov 20;13(11):e1002307. doi: 10.1371/journal.pbio.1002307 (PMC4654594; doi:10.1371/journal.pbio.1002307)
Supplement: S4 Dataset — (ZIP) [file pbio.1002307.s004.zip › N.crassa.fa_S.cryophilus.fa.txt]

NCU07832T0	SPOG_01764T0
NCU01744T0	SPOG_00458T0
NCU08535T0	SPOG_00588T0
NCU08287T0	SPOG_03982T0
NCU06468T0	SPOG_02466T0
NCU05608T0	SPOG_04181T0
NCU07308T0	SPOG_01727T0
NCU02685T0	SPOG_04943T0
NCU01379T0	SPOG_04120T0
NCU07307T0	SPOG_02691T0
NCU06871T0	SPOG_02340T0
NCU04548T0	SPOG_00762T0
NCU02478T0	SPOG_04756T0	SPOG_00364T0	SPOG_03025T0
NCU08132T0	SPOG_04756T0	SPOG_00364T0	SPOG_03025T0
NCU02510T0	SPOG_05129T0
NCU08267T0	SPOG_03087T0
NCU02103T0	SPOG_04477T0
NCU06976T0	SPOG_01153T0
NCU02505T0	SPOG_01412T0
NCU05120T0	SPOG_03939T0
NCU04569T0	SPOG_02033T0
NCU02677T0	SPOG_04600T0
NCU01632T0	SPOG_01061T0
NCU05803T0	SPOG_00208T0
NCU07556T0	SPOG_02920T0
NCU05837T0	SPOG_03107T0
NCU01772T0	SPOG_00229T0
NCU03986T0	SPOG_04330T0
NCU08616T0	SPOG_04024T0
NCU03042T0	SPOG_00378T0
NCU03575T0	SPOG_04376T0
NCU00352T0	SPOG_01255T0
NCU00239T0	SPOG_05761T0
NCU01638T0	SPOG_02772T0
NCU10066T0	SPOG_01335T0
NCU01680T0	SPOG_03305T0	SPOG_02702T0
NCU06318T0	SPOG_00605T0
NCU07443T0	SPOG_01999T0
NCU05425T0	SPOG_04124T0
NCU07700T0	SPOG_05771T0
NCU01192T0	SPOG_02868T0
NCU01820T0	SPOG_03766T0
NCU05238T0	SPOG_00606T0
NCU08685T0	SPOG_05134T0
NCU07922T0	SPOG_00410T0
NCU07119T0	SPOG_03938T0
NCU08501T0	SPOG_00965T0
NCU03539T0	SPOG_02566T0
NCU00018T0	SPOG_00559T0
NCU00018T1	SPOG_00559T0
NCU10143T0	SPOG_03381T0
NCU12032T0	SPOG_00520T0
NCU09012T0	SPOG_03783T0
NCU02111T0	SPOG_04224T0
NCU04370T0	SPOG_03145T0
NCU03877T0	SPOG_01319T0
NCU03877T1	SPOG_01319T0
NCU03363T0	SPOG_00544T0
NCU00396T0	SPOG_02644T0
NCU00621T0	SPOG_04920T0
NCU04898T0	SPOG_03807T0
NCU07546T0	SPOG_02528T0
NCU06338T0	SPOG_04010T0
NCU06272T0	SPOG_03372T0
NCU00104T0	SPOG_03029T0
NCU09463T0	SPOG_00983T0
NCU01625T0	SPOG_04089T0
NCU06678T0	SPOG_04564T0
NCU07870T0	SPOG_02035T0
NCU01857T0	SPOG_00864T0
NCU03010T0	SPOG_04753T0
NCU07679T0	SPOG_02952T0
NCU08919T0	SPOG_03688T0
NCU02728T0	SPOG_01423T0
NCU07658T0	SPOG_00361T0
NCU00459T0	SPOG_01198T0
NCU03065T0	SPOG_03185T0
NCU03127T0	SPOG_05295T0
NCU02566T0	SPOG_00178T0
NCU01965T0	SPOG_04256T0
NCU04348T0	SPOG_01446T0
NCU03947T0	SPOG_02662T0
NCU04242T0	SPOG_03959T0
NCU02572T0	SPOG_04598T0
NCU11202T0	SPOG_03903T0
NCU06544T0	SPOG_04130T0
NCU06488T0	SPOG_01004T0	SPOG_02464T0
NCU05261T0	SPOG_04094T0
NCU09602T0	SPOG_05342T0	SPOG_00242T0
NCU02475T0	SPOG_05745T0
NCU01612T0	SPOG_04145T0
NCU03592T0	SPOG_00684T0
NCU06281T0	SPOG_00684T0
NCU09367T0	SPOG_01358T0
NCU01164T0	SPOG_03052T0
NCU04142T0	SPOG_02696T0
NCU00551T0	SPOG_00846T0
NCU07404T0	SPOG_03823T0
NCU08336T0	SPOG_02739T0
NCU04404T0	SPOG_04225T0
NCU08276T0	SPOG_00872T0
NCU01318T0	SPOG_05457T0
NCU05194T0	SPOG_03140T0
NCU04611T0	SPOG_02571T0
NCU03794T0	SPOG_04166T0
NCU04327T0	SPOG_04301T0
NCU11255T0	SPOG_04728T0
NCU06785T0	SPOG_05414T0
NCU11669T0	SPOG_02331T0
NCU00276T0	SPOG_03239T0
NCU02357T0	SPOG_02341T0
NCU00461T0	SPOG_00819T0
NCU08135T0	SPOG_02540T0
NCU09297T0	SPOG_02743T0
NCU03818T0	SPOG_00257T0
NCU02762T0	SPOG_03732T0
NCU00671T0	SPOG_04639T0
NCU01323T0	SPOG_00064T0
NCU05200T0	SPOG_00736T0
NCU02494T0	SPOG_04494T0
NCU04736T0	SPOG_03728T0
NCU05154T0	SPOG_03728T0
NCU01951T0	SPOG_03902T0
NCU02539T0	SPOG_03259T0
NCU07721T0	SPOG_05408T0
NCU04385T0	SPOG_00343T0
NCU06438T0	SPOG_05620T0
NCU03060T0	SPOG_03698T0	SPOG_00198T0
NCU05270T0	SPOG_00639T0
NCU07554T0	SPOG_00599T0
NCU10497T0	SPOG_03680T0
NCU06278T0	SPOG_03494T0
NCU03982T0	SPOG_00613T0
NCU04100T0	SPOG_00111T0
NCU09903T0	SPOG_00140T0
NCU06512T0	SPOG_04937T0
NCU05046T0	SPOG_01309T0
NCU01328T0	SPOG_00047T0
NCU02630T0	SPOG_02875T0
NCU09063T0	SPOG_04214T0
NCU03234T0	SPOG_00044T0
NCU07010T0	SPOG_05458T0
NCU04280T0	SPOG_02963T0
NCU11188T0	SPOG_04179T0
NCU00629T0	SPOG_04135T0
NCU08928T0	SPOG_04859T0
NCU08009T0	SPOG_03466T0
NCU09993T0	SPOG_00937T0
NCU08693T0	SPOG_05615T0
NCU03061T0	SPOG_01136T0
NCU02391T0	SPOG_01114T0
NCU04606T0	SPOG_02914T0
NCU04221T0	SPOG_01449T0
NCU00177T0	SPOG_02768T0
NCU07319T0	SPOG_01834T0
NCU01171T0	SPOG_03770T0
NCU11350T0	SPOG_02155T0
NCU00668T0	SPOG_00844T0
NCU03298T0	SPOG_01234T0
NCU10283T0	SPOG_00313T0
NCU01229T0	SPOG_01003T0
NCU04051T0	SPOG_01514T0
NCU05151T0	SPOG_02203T0
NCU09450T0	SPOG_00790T0
NCU02083T0	SPOG_02907T0
NCU01207T0	SPOG_01590T0
NCU08119T0	SPOG_03073T0
NCU05518T0	SPOG_03818T0
NCU01992T0	SPOG_04919T0
NCU04203T0	SPOG_04574T0
NCU02380T0	SPOG_00773T0
NCU03292T0	SPOG_05245T0
NCU03980T0	SPOG_00583T0
NCU03387T0	SPOG_01054T0
NCU00405T0	SPOG_05509T0
NCU00567T0	SPOG_00230T0
NCU01643T0	SPOG_00482T0
NCU02979T0	SPOG_02245T0
NCU01589T0	SPOG_01812T0
NCU03797T0	SPOG_02484T0
NCU02583T0	SPOG_03828T0	SPOG_02226T0
NCU01510T0	SPOG_05462T0
NCU01486T0	SPOG_04158T0
NCU06836T0	SPOG_02546T0
NCU03808T0	SPOG_04706T0
NCU09228T0	SPOG_02169T0
NCU05895T0	SPOG_05529T0
NCU08898T0	SPOG_01579T0
NCU02349T0	SPOG_01337T0
NCU01843T0	SPOG_04015T0
NCU02955T0	SPOG_04296T0
NCU09808T0	SPOG_02152T0
NCU02696T0	SPOG_03407T0
NCU03071T0	SPOG_02150T0
NCU02003T0	SPOG_02617T0
NCU03171T0	SPOG_04457T0
NCU06365T0	SPOG_02609T0
NCU03116T0	SPOG_01763T0
NCU01143T0	SPOG_03213T0
NCU02230T0	SPOG_02199T0
NCU03955T0	SPOG_04053T0
NCU01939T0	SPOG_00856T0
NCU03992T0	SPOG_02782T0
NCU03669T0	SPOG_00721T0
NCU04579T0	SPOG_00266T0
NCU02011T0	SPOG_02081T0
NCU08036T0	SPOG_03138T0
NCU04251T0	SPOG_02009T0
NCU04448T0	SPOG_05561T0
NCU04648T0	SPOG_03482T0
NCU07837T0	SPOG_00868T0
NCU02514T0	SPOG_00946T0
NCU09700T0	SPOG_00763T0
NCU02717T0	SPOG_03101T0
NCU02075T0	SPOG_04259T0
NCU03051T0	SPOG_04347T0
NCU09118T0	SPOG_05393T0
NCU00040T0	SPOG_00788T0
NCU04303T0	SPOG_01345T0
NCU08515T0	SPOG_01661T0
NCU09468T0	SPOG_01439T0	SPOG_01942T0
NCU07712T0	SPOG_04526T0
NCU07999T0	SPOG_05227T0
NCU04439T0	SPOG_01152T0
NCU05289T0	SPOG_04323T0
NCU07982T0	SPOG_04204T0
NCU04472T0	SPOG_02576T0
NCU07839T0	SPOG_03049T0
NCU01272T0	SPOG_01353T0
NCU05029T0	SPOG_04726T0
NCU03463T0	SPOG_02067T0
NCU06382T0	SPOG_05114T0	SPOG_00335T0
NCU02629T0	SPOG_03236T0
NCU05430T0	SPOG_00699T0
NCU00261T0	SPOG_00604T0
NCU02207T0	SPOG_04082T0
NCU08110T0	SPOG_00814T0
NCU00712T0	SPOG_02507T0
NCU01470T0	SPOG_01300T0
NCU06767T0	SPOG_03133T0
NCU08023T0	SPOG_03139T0
NCU03804T0	SPOG_02950T0
NCU09740T0	SPOG_02945T0
NCU04435T0	SPOG_01620T0
NCU04054T0	SPOG_03182T0
NCU07440T0	SPOG_03408T0
NCU03784T0	SPOG_04657T0
NCU05269T0	SPOG_02132T0
NCU05269T1	SPOG_02132T0
NCU07281T0	SPOG_03163T0
NCU09709T0	SPOG_04191T0
NCU01119T0	SPOG_00241T0
NCU00481T0	SPOG_03802T0
NCU03100T0	SPOG_01458T0
NCU04173T0	SPOG_04426T0
NCU04173T1	SPOG_04426T0
NCU01479T0	SPOG_01964T0
NCU01369T0	SPOG_03230T0
NCU00066T0	SPOG_02815T0
NCU09909T0	SPOG_01485T0
NCU09770T0	SPOG_01908T0
NCU02797T0	SPOG_00828T0
NCU09332T0	SPOG_01830T0
NCU09715T0	SPOG_02053T0
NCU01540T0	SPOG_05206T0
NCU06929T0	SPOG_00660T0
NCU01648T0	SPOG_00461T0
NCU07831T0	SPOG_01732T0
NCU07498T0	SPOG_02902T0
NCU01335T0	SPOG_00750T0
NCU02689T0	SPOG_01147T0
NCU01249T0	SPOG_03396T0
NCU02839T0	SPOG_02250T0
NCU10058T0	SPOG_00039T0
NCU06484T0	SPOG_03851T0
NCU03479T0	SPOG_02108T0
NCU06481T0	SPOG_00528T0
NCU03814T0	SPOG_05543T0
NCU03954T0	SPOG_05060T0
NCU03954T1	SPOG_05060T0
NCU00021T0	SPOG_01375T0
NCU05591T0	SPOG_05769T0	SPOG_05768T0
NCU08056T0	SPOG_05769T0	SPOG_05768T0
NCU10009T0	SPOG_05769T0	SPOG_05768T0
NCU09830T0	SPOG_05769T0	SPOG_05768T0
NCU04020T0	SPOG_05242T0
NCU01833T0	SPOG_01055T0
NCU03650T0	SPOG_00031T0
NCU08888T0	SPOG_02615T0
NCU02840T0	SPOG_01828T0
NCU07567T0	SPOG_04228T0
NCU09349T0	SPOG_02570T0
NCU09711T0	SPOG_01260T0
NCU05204T0	SPOG_02104T0
NCU09866T0	SPOG_01185T0
NCU02810T0	SPOG_01414T0
NCU07926T0	SPOG_05189T0
NCU03690T0	SPOG_02676T0
NCU01234T0	SPOG_01992T0
NCU02632T0	SPOG_01549T0
NCU02274T0	SPOG_03868T0
NCU03657T1	SPOG_04827T0
NCU03657T0	SPOG_04827T0
NCU04799T0	SPOG_04913T0
NCU02193T0	SPOG_00899T0
NCU02193T1	SPOG_00899T0
NCU00488T0	SPOG_03719T0
NCU07420T0	SPOG_01012T0
NCU08894T0	SPOG_04565T0
NCU03482T0	SPOG_01878T0
NCU06149T0	SPOG_02749T0
NCU11271T0	SPOG_05582T0
NCU09377T0	SPOG_01531T0
NCU09377T1	SPOG_01531T0
NCU04768T0	SPOG_00525T0
NCU11175T0	SPOG_00637T0
NCU07930T0	SPOG_04388T0
NCU02208T0	SPOG_00388T0
NCU04749T0	SPOG_03024T0
NCU01756T0	SPOG_01808T0
NCU03273T0	SPOG_02411T0
NCU03440T0	SPOG_04403T0
NCU07156T0	SPOG_01248T0
NCU09721T0	SPOG_01331T0
NCU01692T0	SPOG_00255T0
NCU03076T0	SPOG_02208T0
NCU10397T0	SPOG_01937T0
NCU00656T0	SPOG_01084T0
NCU00920T0	SPOG_03323T0
NCU02010T0	SPOG_02894T0
NCU02325T0	SPOG_04751T0
NCU06918T0	SPOG_04698T0
NCU05777T0	SPOG_02915T0
NCU00200T0	SPOG_01846T0
NCU03415T0	SPOG_00337T0
NCU05041T0	SPOG_02627T0
NCU05927T0	SPOG_05293T0
NCU02578T0	SPOG_02154T0
NCU09696T0	SPOG_02482T0
NCU00447T0	SPOG_02551T0
NCU04121T0	SPOG_02312T0
NCU04414T0	SPOG_05312T0
NCU01675T0	SPOG_01877T0
NCU03263T0	SPOG_03809T0
NCU01290T0	SPOG_00987T0
NCU09516T0	SPOG_02020T0
NCU07451T0	SPOG_04394T0
NCU11273T0	SPOG_03847T0
NCU08897T0	SPOG_01286T0
NCU07690T0	SPOG_00644T0
NCU02407T0	SPOG_04580T0
NCU09438T0	SPOG_02361T0
NCU00579T0	SPOG_05747T0
NCU00112T0	SPOG_03987T0
NCU09076T0	SPOG_02106T0
NCU01187T0	SPOG_02175T0
NCU04766T0	SPOG_00523T0
NCU07854T0	SPOG_00093T0
NCU07024T0	SPOG_02005T0
NCU01882T0	SPOG_01251T0
NCU07407T0	SPOG_05093T0
NCU08920T0	SPOG_04143T0
NCU07710T0	SPOG_03175T0
NCU06308T0	SPOG_02598T0
NCU08341T0	SPOG_04034T0
NCU04035T0	SPOG_03103T0
NCU03117T0	SPOG_04695T0
NCU01255T0	SPOG_03012T0
NCU07367T0	SPOG_03452T0
NCU06075T0	SPOG_02715T0
NCU06075T1	SPOG_02715T0
NCU02036T0	SPOG_00059T0
NCU08045T0	SPOG_03174T0
NCU09688T0	SPOG_04116T0
NCU07609T0	SPOG_01616T0	SPOG_03623T0
NCU04636T0	SPOG_02165T0
NCU06441T0	SPOG_04165T0
NCU09741T0	SPOG_00067T0
NCU06854T0	SPOG_04446T0
NCU06355T0	SPOG_05637T0
NCU11296T0	SPOG_01921T0
NCU02657T0	SPOG_01135T0
NCU01157T0	SPOG_04099T0
NCU07011T0	SPOG_03385T0
NCU10008T0	SPOG_02397T0
NCU06843T0	SPOG_04552T0	SPOG_01876T0
NCU00010T0	SPOG_02465T0
NCU06429T0	SPOG_04734T0
NCU10747T0	SPOG_00061T0
NCU05526T0	SPOG_03008T0
NCU05526T1	SPOG_03008T0
NCU07171T0	SPOG_01098T0
NCU08195T0	SPOG_02923T0
NCU06122T0	SPOG_04192T0
NCU02803T0	SPOG_04128T0
NCU05360T0	SPOG_03941T0
NCU04077T0	SPOG_02495T0
NCU00793T0	SPOG_01095T0
NCU00043T0	SPOG_02756T0
NCU02416T0	SPOG_02742T0
NCU02052T0	SPOG_04960T0
NCU06783T0	SPOG_00612T0
NCU03606T0	SPOG_05250T0
NCU02260T0	SPOG_02431T0
NCU03098T0	SPOG_02722T0
NCU05363T0	SPOG_01486T0
NCU04449T0	SPOG_05404T0
NCU02546T0	SPOG_03734T0
NCU05802T0	SPOG_01387T0
NCU04104T0	SPOG_04353T0
NCU07334T0	SPOG_04845T0	SPOG_02962T0
NCU05901T0	SPOG_02252T0
NCU05650T0	SPOG_04510T0
NCU11642T0	SPOG_02418T0
NCU04380T0	SPOG_05636T0
NCU03929T0	SPOG_05636T0
NCU01480T0	SPOG_01960T0
NCU11180T0	SPOG_03852T0
NCU02511T0	SPOG_03053T0
NCU07153T0	SPOG_01461T0
NCU00410T0	SPOG_01062T0
NCU07860T0	SPOG_01850T0	SPOG_04971T0
NCU06523T0	SPOG_01850T0	SPOG_04971T0
NCU03321T0	SPOG_02884T0
NCU03200T0	SPOG_00288T0
NCU02747T0	SPOG_05504T0
NCU08162T0	SPOG_01840T0
NCU09545T0	SPOG_01585T0
NCU00901T0	SPOG_02740T0
NCU02669T0	SPOG_01827T0
NCU07280T0	SPOG_03253T0
NCU10733T0	SPOG_03984T0
NCU01449T0	SPOG_04842T0
NCU01449T1	SPOG_04842T0
NCU07914T0	SPOG_04511T0
NCU00927T0	SPOG_00389T0
NCU05278T0	SPOG_01689T0
NCU08021T0	SPOG_01575T0
NCU02082T0	SPOG_05577T0
NCU03608T0	SPOG_04483T0
NCU09757T0	SPOG_04342T0
NCU00721T0	SPOG_02227T0
NCU05296T0	SPOG_00069T0
NCU06994T0	SPOG_01867T0
NCU01652T0	SPOG_02285T0
NCU04433T0	SPOG_04123T0
NCU03235T0	SPOG_04123T0
NCU00714T0	SPOG_00837T0
NCU01439T0	SPOG_03425T0
NCU00081T0	SPOG_05186T0
NCU03786T0	SPOG_02480T0
NCU03748T0	SPOG_05208T0
NCU01443T0	SPOG_00998T0
NCU10042T0	SPOG_01409T0
NCU10042T1	SPOG_01409T0
NCU03792T0	SPOG_00107T0
NCU06394T0	SPOG_05072T0
NCU01433T0	SPOG_01143T0
NCU00936T0	SPOG_04583T0
NCU01797T0	SPOG_03973T0
NCU06284T0	SPOG_05362T0
NCU01809T0	SPOG_04108T0
NCU01503T0	SPOG_04899T0
NCU03966T0	SPOG_03532T0
NCU06626T0	SPOG_01342T0
NCU11213T0	SPOG_02390T0
NCU01195T0	SPOG_04767T0
NCU04504T0	SPOG_05277T0
NCU08115T0	SPOG_03789T0
NCU00202T0	SPOG_00677T0
NCU04117T0	SPOG_04647T0
NCU10337T0	SPOG_04207T0
NCU03922T0	SPOG_01762T0
NCU05259T0	SPOG_04760T0
NCU06738T0	SPOG_04390T0
NCU07015T0	SPOG_05158T0
NCU07489T0	SPOG_04917T0
NCU08935T0	SPOG_05482T0
NCU07732T0	SPOG_04486T0
NCU07732T1	SPOG_04486T0
NCU00163T0	SPOG_00321T0
NCU02549T0	SPOG_04032T0
NCU11384T1	SPOG_03171T0
NCU11384T0	SPOG_03171T0
NCU06842T0	SPOG_05423T0
NCU03661T0	SPOG_01130T0
NCU00194T0	SPOG_05420T0
NCU10810T0	SPOG_01229T0
NCU09111T0	SPOG_04945T0
NCU09071T0	SPOG_05305T0
NCU05642T0	SPOG_05110T0
NCU06264T0	SPOG_03375T1	SPOG_03375T0
NCU02295T0	SPOG_02628T0
NCU11544T1	SPOG_04638T0
NCU11544T0	SPOG_04638T0
NCU08484T0	SPOG_04805T0
NCU06882T0	SPOG_02052T0
NCU07380T0	SPOG_01659T0
NCU06914T0	SPOG_01244T0
NCU00925T0	SPOG_03071T0
NCU01985T0	SPOG_04466T0
NCU06652T0	SPOG_01844T0
NCU03425T0	SPOG_00340T0
NCU06624T0	SPOG_05406T0
NCU04185T0	SPOG_00717T0
NCU00453T0	SPOG_04732T0
NCU00389T0	SPOG_05673T0
NCU06630T0	SPOG_04142T0
NCU08471T0	SPOG_02458T0
NCU00681T0	SPOG_04607T0
NCU03737T0	SPOG_04652T0
NCU06189T0	SPOG_02672T0
NCU11664T0	SPOG_00827T0
NCU11170T0	SPOG_05593T0
NCU02611T0	SPOG_04406T0
NCU06179T0	SPOG_00999T0
NCU06187T0	SPOG_01139T0
NCU06868T0	SPOG_04300T0
NCU09894T0	SPOG_01801T0
NCU07378T0	SPOG_00436T0
NCU04747T0	SPOG_02891T0
NCU05985T0	SPOG_03014T0
NCU07070T0	SPOG_03575T0
NCU02729T0	SPOG_01424T0
NCU01823T0	SPOG_02647T0
NCU09191T0	SPOG_00817T0
NCU06638T0	SPOG_04040T0
NCU06192T0	SPOG_03956T0
NCU08730T0	SPOG_01556T0
NCU02515T0	SPOG_03806T0
NCU04216T0	SPOG_03705T0
NCU06457T0	SPOG_03661T0
NCU02966T0	SPOG_05602T0
NCU00095T0	SPOG_01665T0
NCU03357T0	SPOG_00169T0
NCU05232T0	SPOG_05216T0
NCU02178T0	SPOG_00551T0
NCU07442T0	SPOG_03121T0
NCU00536T0	SPOG_02261T0
NCU03137T0	SPOG_01912T0
NCU06943T0	SPOG_04190T0
NCU09488T0	SPOG_02257T0
NCU09318T0	SPOG_04942T0
NCU00378T0	SPOG_02230T0
NCU03219T0	SPOG_01932T0
NCU02430T0	SPOG_02822T0
NCU04306T0	SPOG_01406T0
NCU06942T0	SPOG_03953T0
NCU08377T0	SPOG_02932T0
NCU04784T0	SPOG_03929T0
NCU03359T0	SPOG_02354T0
NCU03857T0	SPOG_04828T0
NCU05420T0	SPOG_04788T0
NCU01502T0	SPOG_00495T0
NCU00824T0	SPOG_04156T0
NCU05288T0	SPOG_00285T0
NCU03783T0	SPOG_02138T0
NCU03396T0	SPOG_03934T0
NCU08998T1	SPOG_00961T0
NCU08998T0	SPOG_00961T0
NCU00428T0	SPOG_01253T0
NCU05095T0	SPOG_03919T0
NCU01022T0	SPOG_03563T0
NCU08309T0	SPOG_02973T0
NCU09819T0	SPOG_03480T0
NCU11961T0	SPOG_03000T0
NCU04252T0	SPOG_02362T0
NCU07002T0	SPOG_04103T0
NCU09737T0	SPOG_05201T0
NCU01412T0	SPOG_00686T0
NCU00336T0	SPOG_03130T0
NCU03339T0	SPOG_04397T0
NCU06268T0	SPOG_01570T0
NCU03257T0	SPOG_04543T0
NCU08689T0	SPOG_01150T0
NCU04245T0	SPOG_00302T0
NCU09610T0	SPOG_00697T0
NCU11685T0	SPOG_01343T0
NCU03347T0	SPOG_00293T0
NCU06099T0	SPOG_01224T0
NCU03290T0	SPOG_05244T0
NCU03944T0	SPOG_00101T0
NCU04166T0	SPOG_03786T0
NCU09706T0	SPOG_05570T0
NCU08020T0	SPOG_02642T0
NCU06722T0	SPOG_04050T0
NCU09443T0	SPOG_02930T0
NCU02397T0	SPOG_04060T0
NCU07296T0	SPOG_00685T0
NCU07330T0	SPOG_03002T0
NCU03124T0	SPOG_00180T0
NCU04485T0	SPOG_04239T0
NCU06659T0	SPOG_05335T0
NCU02906T0	SPOG_03500T0	SPOG_02222T0
NCU04410T0	SPOG_00261T0
NCU09547T0	SPOG_01359T0
NCU02616T0	SPOG_00689T0
NCU11379T0	SPOG_00513T0
NCU07001T0	SPOG_04484T0
NCU11409T0	SPOG_03689T0
NCU02044T0	SPOG_02652T0
NCU07697T0	SPOG_01275T0
NCU04581T0	SPOG_05614T0
NCU04005T0	SPOG_04589T0
NCU04105T0	SPOG_04515T0
NCU08663T0	SPOG_03962T0
NCU03436T0	SPOG_02371T0
NCU01525T0	SPOG_01448T0
NCU02624T0	SPOG_04056T0
NCU03526T0	SPOG_04136T0
NCU07516T0	SPOG_01137T0
NCU09789T0	SPOG_01166T0
NCU04856T0	SPOG_05665T0
NCU04856T1	SPOG_05665T0
NCU06724T0	SPOG_05665T0
NCU03652T0	SPOG_01077T1	SPOG_01077T0
NCU07807T0	SPOG_05656T0
NCU07807T1	SPOG_05656T0
NCU07887T0	SPOG_03074T0
NCU10262T0	SPOG_04755T0	SPOG_01189T0	SPOG_00908T0
NCU05830T0	SPOG_04755T0	SPOG_01189T0	SPOG_00908T0
NCU03799T0	SPOG_02486T0
NCU09537T0	SPOG_04055T0
NCU11027T0	SPOG_05328T0
NCU04511T0	SPOG_03106T0
NCU09477T0	SPOG_05236T0
NCU02402T0	SPOG_03355T0
NCU11168T0	SPOG_02758T0
NCU01377T0	SPOG_00545T0
NCU02112T0	SPOG_00933T0
NCU02542T1	SPOG_01543T0
NCU02542T0	SPOG_01543T0
NCU02393T0	SPOG_03840T0
NCU02393T1	SPOG_03840T0
NCU02571T0	SPOG_04599T0
NCU06986T0	SPOG_01551T0
NCU08776T0	SPOG_01551T0
NCU00765T0	SPOG_01388T0
NCU02680T0	SPOG_01430T0
NCU02639T0	SPOG_05332T0
NCU02639T1	SPOG_05332T0
NCU00477T0	SPOG_02633T0
NCU03823T0	SPOG_02833T0
NCU06482T0	SPOG_00973T0
NCU10018T0	SPOG_02512T0
NCU11169T0	SPOG_03042T0
NCU03894T0	SPOG_05429T0
NCU00122T0	SPOG_01129T0
NCU00424T0	SPOG_02130T0
NCU02741T0	SPOG_01865T0
NCU07076T0	SPOG_00688T0
NCU06756T0	SPOG_03062T0
NCU09202T0	SPOG_01383T0
NCU03961T0	SPOG_03549T0
NCU09265T0	SPOG_00159T0
NCU06672T0	SPOG_02916T0
NCU06459T0	SPOG_04049T0
NCU05810T0	SPOG_00305T0
NCU08983T0	SPOG_04184T0
NCU01160T0	SPOG_00098T0
NCU00480T0	SPOG_03574T0
NCU01238T0	SPOG_01584T0
NCU03795T0	SPOG_00108T0
NCU05129T0	SPOG_00424T0
NCU06923T0	SPOG_02900T0
NCU03779T0	SPOG_00617T0
NCU04118T0	SPOG_03070T0
NCU08297T1	SPOG_01799T0
NCU08297T0	SPOG_01799T0
NCU04110T0	SPOG_03392T0
NCU11284T0	SPOG_02272T0
NCU06452T0	SPOG_04155T0
NCU04319T0	SPOG_01279T0
NCU01333T0	SPOG_01127T0
NCU02232T0	SPOG_00300T0
NCU05454T0	SPOG_01192T0
NCU04733T0	SPOG_02720T0
NCU02234T0	SPOG_04071T0
NCU05218T0	SPOG_01188T0
NCU03628T0	SPOG_03275T0
NCU02066T0	SPOG_02113T0
NCU10467T0	SPOG_00728T0
NCU01528T0	SPOG_00040T0	SPOG_01298T0
NCU10776T0	SPOG_03693T0
NCU03836T0	SPOG_05418T0
NCU00468T0	SPOG_03573T0
NCU00037T0	SPOG_05304T0
NCU04566T0	SPOG_05340T0
NCU02134T0	SPOG_00843T0
NCU01227T0	SPOG_02077T0
NCU02580T0	SPOG_02087T0
NCU07868T0	SPOG_01682T0
NCU05169T0	SPOG_00014T0	SPOG_00006T0
NCU08503T0	SPOG_01211T0
NCU11381T0	SPOG_03857T0
NCU05492T0	SPOG_01641T0	SPOG_02883T0
NCU00775T0	SPOG_02661T0
NCU02438T0	SPOG_02741T0
NCU04637T0	SPOG_02166T0
NCU06508T0	SPOG_05597T0
NCU05301T0	SPOG_00662T0	SPOG_01080T0
NCU00406T0	SPOG_01986T0
NCU00794T0	SPOG_02409T0
NCU05634T0	SPOG_00366T0
NCU03855T0	SPOG_01884T0
NCU08024T0	SPOG_04242T0
NCU06847T0	SPOG_01385T0
NCU11397T0	SPOG_02045T0
NCU00631T0	SPOG_03128T0
NCU04378T0	SPOG_01078T0
NCU04652T0	SPOG_01076T0
NCU01269T0	SPOG_01068T0
NCU02498T0	SPOG_01542T0
NCU06216T0	SPOG_02481T0
NCU03515T0	SPOG_00691T0
NCU01912T0	SPOG_00621T0
NCU03897T0	SPOG_00853T0
NCU02422T0	SPOG_02823T0
NCU02965T0	SPOG_05065T0
NCU07971T0	SPOG_01292T0
NCU05267T0	SPOG_00320T0
NCU07779T0	SPOG_03360T0
NCU03973T0	SPOG_02270T0
NCU04610T0	SPOG_04885T0
NCU09212T0	SPOG_00825T0
NCU06232T0	SPOG_04009T0
NCU06563T0	SPOG_00277T0
NCU09345T0	SPOG_04802T0
NCU09345T1	SPOG_04802T0
NCU09345T2	SPOG_04802T0
NCU01728T0	SPOG_00568T0
NCU01728T1	SPOG_00568T0
NCU04259T0	SPOG_01390T0
NCU05939T0	SPOG_03710T0
NCU07414T0	SPOG_04249T0
NCU01183T0	SPOG_01285T0
NCU02771T0	SPOG_00873T0
NCU01197T0	SPOG_03343T0
NCU06727T0	SPOG_00099T0
NCU02954T0	SPOG_05519T0
NCU09817T0	SPOG_01548T0
NCU06520T0	SPOG_04154T0
NCU06418T0	SPOG_01961T0
NCU06449T0	SPOG_03771T0
NCU02063T0	SPOG_04078T0
NCU03141T0	SPOG_00657T0	SPOG_03853T0
NCU03759T0	SPOG_02649T0
NCU04335T0	SPOG_03313T0
NCU07041T0	SPOG_02927T0
NCU00565T0	SPOG_04385T0
NCU00915T0	SPOG_04797T0
NCU04343T0	SPOG_03167T0
NCU05548T0	SPOG_03721T0
NCU00951T0	SPOG_00175T0
NCU02409T0	SPOG_00772T0
NCU00269T0	SPOG_03687T0
NCU05418T0	SPOG_05494T0
NCU03194T0	SPOG_00813T0
NCU09065T0	SPOG_00959T0
NCU08706T0	SPOG_02608T0
NCU03066T0	SPOG_03183T0
NCU09643T0	SPOG_01219T0
NCU08993T0	SPOG_04364T0
NCU01596T0	SPOG_00737T0
NCU03129T0	SPOG_03865T0
NCU09106T0	SPOG_00521T0	SPOG_05472T0	SPOG_00134T0
NCU11324T0	SPOG_00438T0
NCU06238T0	SPOG_04537T0
NCU11185T0	SPOG_01690T0
NCU10468T0	SPOG_03671T0
NCU10368T0	SPOG_04839T0
NCU03118T0	SPOG_04038T0
NCU03876T0	SPOG_03708T0
NCU06183T0	SPOG_02337T0
NCU06240T0	SPOG_02253T0
NCU10847T0	SPOG_01904T0
NCU01745T0	SPOG_00949T0
NCU00754T0	SPOG_04281T0
NCU06970T0	SPOG_02456T0
NCU02619T0	SPOG_00345T0
NCU03004T0	SPOG_02799T0
NCU03498T0	SPOG_02564T0
NCU04207T0	SPOG_03369T0
NCU07395T0	SPOG_02467T0
NCU04059T0	SPOG_02508T0
NCU05937T0	SPOG_03079T0
NCU09521T0	SPOG_01433T0
NCU00181T0	SPOG_02554T0
NCU03009T0	SPOG_02787T0
NCU01175T0	SPOG_00547T0
NCU03062T0	SPOG_03699T0
NCU03561T0	SPOG_03445T0
NCU06205T0	SPOG_04516T0
NCU07530T0	SPOG_05119T0
NCU10383T1	SPOG_04306T0
NCU10383T0	SPOG_04306T0
NCU01758T0	SPOG_01125T0
NCU04780T0	SPOG_00049T0
NCU03914T0	SPOG_01176T0
NCU00823T0	SPOG_05522T0
NCU08352T0	SPOG_01145T0
NCU10762T0	SPOG_02827T0
NCU03757T0	SPOG_03646T0	SPOG_03036T0
NCU02778T0	SPOG_00466T0
NCU04288T0	SPOG_01951T0
NCU03702T0	SPOG_02842T0
NCU07458T0	SPOG_03993T0
NCU07580T0	SPOG_05451T0
NCU02650T0	SPOG_00582T0
NCU00554T0	SPOG_05479T0
NCU04600T0	SPOG_04792T0
NCU12076T0	SPOG_01243T0
NCU01760T0	SPOG_03444T0
NCU04814T0	SPOG_00871T0
NCU09437T0	SPOG_02750T0
NCU07459T0	SPOG_01922T0
NCU08825T0	SPOG_01658T0
NCU02181T0	SPOG_00501T0	SPOG_00757T0	SPOG_04871T0
NCU03713T0	SPOG_01573T0
NCU01595T0	SPOG_04014T0
NCU05782T0	SPOG_00797T0
NCU04754T0	SPOG_02274T0
NCU09730T0	SPOG_01056T0
NCU09673T0	SPOG_04528T0
NCU00213T0	SPOG_01680T0
NCU01569T0	SPOG_01564T0
NCU09211T0	SPOG_02386T0
NCU00056T0	SPOG_01254T0
NCU02743T0	SPOG_00234T0
NCU00692T0	SPOG_05669T0
NCU05600T0	SPOG_03109T0
NCU07659T0	SPOG_03506T0
NCU01431T0	SPOG_01981T0
NCU02556T0	SPOG_03945T0
NCU04176T0	SPOG_03216T0
NCU03979T0	SPOG_03529T0
NCU04281T0	SPOG_04864T0
NCU03380T0	SPOG_02210T0
NCU07941T0	SPOG_05141T0
NCU00106T0	SPOG_00124T0
NCU01013T0	SPOG_03754T0
NCU04442T0	SPOG_02234T0
NCU06194T0	SPOG_01024T0
NCU03317T0	SPOG_01148T0
NCU05452T0	SPOG_01116T0
NCU09219T0	SPOG_01539T0
NCU08507T0	SPOG_05643T0
NCU02148T0	SPOG_01022T0
NCU04656T0	SPOG_01897T0
NCU08909T0	SPOG_01787T0
NCU11353T0	SPOG_03331T0
NCU12027T0	SPOG_02797T0
NCU04809T0	SPOG_03676T0	SPOG_01604T0	SPOG_00887T0
NCU05680T0	SPOG_03663T0
NCU06110T0	SPOG_03172T0
NCU06110T1	SPOG_03172T0
NCU06110T2	SPOG_03172T0
NCU02224T0	SPOG_01338T0
NCU03697T0	SPOG_00094T0	SPOG_00194T0
NCU04507T0	SPOG_01351T0
NCU02564T0	SPOG_04946T0
NCU09208T0	SPOG_01392T0
NCU04646T0	SPOG_00789T0
NCU04241T0	SPOG_01371T0
NCU03312T0	SPOG_04369T0
NCU00436T0	SPOG_05225T0
NCU09116T0	SPOG_05139T0	SPOG_01622T0
NCU02091T0	SPOG_02623T0
NCU06679T0	SPOG_03382T0
NCU06360T0	SPOG_04429T0
NCU07720T0	SPOG_00880T0
NCU00755T0	SPOG_00880T0
NCU01831T0	SPOG_03443T0
NCU04535T0	SPOG_03215T0
NCU06717T0	SPOG_04707T0
NCU01271T0	SPOG_01167T0
NCU03258T0	SPOG_00836T0
NCU02053T0	SPOG_04594T0
NCU02414T0	SPOG_04722T0
NCU01633T0	SPOG_03518T0	SPOG_03513T0	SPOG_03517T0	SPOG_01228T0	SPOG_01647T0	SPOG_03625T0
NCU01174T0	SPOG_00546T0
NCU02256T0	SPOG_04070T0
NCU08277T0	SPOG_03916T0
NCU07393T0	SPOG_01146T0
NCU03395T0	SPOG_05317T0
NCU10652T0	SPOG_00598T0
NCU07071T0	SPOG_03683T0
NCU01266T0	SPOG_01117T0
NCU00789T0	SPOG_03950T0
NCU01348T0	SPOG_03813T0
NCU08927T0	SPOG_01209T0
NCU06054T0	SPOG_04185T0
NCU11173T0	SPOG_05666T0
NCU09580T0	SPOG_04969T0	SPOG_03589T0	SPOG_00896T0
NCU00673T0	SPOG_01720T0
NCU03217T0	SPOG_00186T0
NCU03246T0	SPOG_01106T0
NCU04899T0	SPOG_03459T0
NCU08011T0	SPOG_03668T0
NCU02420T0	SPOG_01332T0
NCU04505T0	SPOG_00631T0
NCU05850T0	SPOG_00984T0
NCU03006T0	SPOG_04091T0
NCU06921T0	SPOG_02908T0
NCU02400T0	SPOG_02342T0
NCU09882T0	SPOG_02342T0
NCU00717T0	SPOG_01751T0
NCU06215T0	SPOG_02018T0
NCU01747T0	SPOG_00456T0
NCU02276T0	SPOG_00764T0
NCU06870T0	SPOG_01504T0
NCU11693T0	SPOG_01415T0
NCU03658T0	SPOG_02410T0
NCU09162T0	SPOG_01197T0
NCU07987T0	SPOG_02470T0
NCU06091T0	SPOG_04932T0
NCU06171T0	SPOG_00387T0
NCU06769T0	SPOG_04451T0
NCU09778T0	SPOG_05774T0
NCU06198T0	SPOG_01063T0
NCU04136T0	SPOG_03359T0	SPOG_02817T0
NCU00520T0	SPOG_02913T0
NCU00896T0	SPOG_03069T0
NCU04041T0	SPOG_02890T0
NCU01613T0	SPOG_05563T0
NCU11408T0	SPOG_01784T0
NCU02887T0	SPOG_01652T0
NCU01919T0	SPOG_04816T0
NCU07381T0	SPOG_00627T0
NCU11795T0	SPOG_02471T0
NCU00413T0	SPOG_04688T0	SPOG_05026T0	SPOG_01306T0
NCU00108T0	SPOG_03543T0
NCU02978T0	SPOG_02062T0
NCU06336T0	SPOG_03075T0
NCU00272T0	SPOG_02044T0
NCU02591T0	SPOG_01540T0
NCU01235T0	SPOG_04160T0
NCU02406T0	SPOG_03867T0
NCU00770T0	SPOG_01092T0
NCU00188T0	SPOG_05443T0
NCU06846T0	SPOG_01761T0	SPOG_00526T0
NCU01069T0	SPOG_04314T0
NCU02457T0	SPOG_03493T0
NCU01435T0	SPOG_05603T0
NCU04368T0	SPOG_04761T0
NCU01659T0	SPOG_04784T0
NCU03888T0	SPOG_03988T0
NCU06217T0	SPOG_02878T0
NCU08997T0	SPOG_01142T0
NCU08291T0	SPOG_03537T0
NCU02806T0	SPOG_00492T0	SPOG_02093T0
NCU00230T0	SPOG_04088T0
NCU09223T0	SPOG_01979T0
NCU06249T0	SPOG_05506T0
NCU07188T0	SPOG_04877T0
NCU09738T0	SPOG_02421T0
NCU04460T0	SPOG_02232T0
NCU07528T0	SPOG_02450T0
NCU09598T0	SPOG_05606T0
NCU01184T0	SPOG_04952T0
NCU04800T0	SPOG_04912T0
NCU07558T0	SPOG_03352T0
NCU01547T0	SPOG_03446T0
NCU02826T0	SPOG_04959T0
NCU11320T0	SPOG_00895T0
NCU09434T0	SPOG_03478T0
NCU02464T0	SPOG_01956T0
NCU02136T0	SPOG_03310T0
NCU06779T0	SPOG_00021T0
NCU07620T0	SPOG_01233T0
NCU02781T0	SPOG_01403T0
NCU06541T0	SPOG_02941T0
NCU11489T0	SPOG_02265T0
NCU09552T0	SPOG_04180T0
NCU11129T0	SPOG_03864T0
NCU11660T0	SPOG_04566T0
NCU04331T0	SPOG_01202T0	SPOG_00808T0
NCU05410T0	SPOG_02520T0
NCU02828T0	SPOG_05467T0
NCU08378T0	SPOG_02865T0
NCU08946T0	SPOG_01109T0
NCU03571T0	SPOG_02436T0
NCU06684T0	SPOG_00115T0
NCU11410T0	SPOG_02744T0
NCU09269T0	SPOG_00920T0
NCU09269T1	SPOG_00920T0
NCU00205T0	SPOG_03358T0
NCU04837T0	SPOG_02060T0
NCU06550T0	SPOG_03685T0
NCU07465T0	SPOG_05394T0
NCU01754T0	SPOG_02525T0	SPOG_02384T0
NCU01754T1	SPOG_02525T0	SPOG_02384T0
NCU02476T0	SPOG_02525T0	SPOG_02384T0
NCU08502T0	SPOG_00464T0	SPOG_02014T0
NCU00959T0	SPOG_02125T0
NCU03154T0	SPOG_05211T0
NCU06585T0	SPOG_03434T0
NCU06760T0	SPOG_01874T0
NCU09004T0	SPOG_02330T0
NCU08118T0	SPOG_03481T0
NCU03846T0	SPOG_01971T0
NCU03846T1	SPOG_01971T0
NCU12152T0	SPOG_00527T0
NCU09861T0	SPOG_05564T0
NCU03981T1	SPOG_02931T0
NCU03981T0	SPOG_02931T0
NCU04015T0	SPOG_01688T0
NCU04817T0	SPOG_01933T0
NCU07112T0	SPOG_00046T0
NCU07266T0	SPOG_02435T0
NCU03197T0	SPOG_03432T0
NCU03020T0	SPOG_04503T0
NCU06270T0	SPOG_01495T0
NCU03310T0	SPOG_00816T0
NCU02283T0	SPOG_04545T0
NCU03036T0	SPOG_04218T0
NCU00593T0	SPOG_00578T0
NCU04454T0	SPOG_01058T0
NCU04355T0	SPOG_01576T0
NCU08004T0	SPOG_01671T0
NCU07309T0	SPOG_03389T0
NCU01452T0	SPOG_00732T0	SPOG_02019T0
NCU06402T0	SPOG_01133T0
NCU06402T1	SPOG_01133T0
NCU01816T0	SPOG_02562T0
NCU02829T0	SPOG_02734T0
NCU01916T0	SPOG_03899T0
NCU00963T0	SPOG_05492T0
NCU06371T0	SPOG_01655T0
NCU00632T0	SPOG_04310T0
NCU00892T0	SPOG_04271T0
NCU08270T0	SPOG_02488T0
NCU08968T0	SPOG_02870T0
NCU11187T0	SPOG_04626T0
NCU02687T0	SPOG_00376T0
NCU04779T0	SPOG_01519T0
NCU02727T0	SPOG_05523T0
NCU07757T0	SPOG_03333T0
NCU09101T0	SPOG_04868T0
NCU03935T0	SPOG_02755T0
NCU07955T0	SPOG_02142T0
NCU09239T0	SPOG_03030T0
NCU00649T0	SPOG_03931T0
NCU01438T0	SPOG_03424T0
NCU03491T0	SPOG_02637T0
NCU06202T0	SPOG_02919T0
NCU07021T0	SPOG_05247T0
NCU07408T0	SPOG_02401T0
NCU07408T1	SPOG_02401T0
NCU05196T0	SPOG_03438T0
NCU02585T0	SPOG_03487T0
NCU02263T0	SPOG_04069T0
NCU02147T0	SPOG_05480T0
NCU09407T0	SPOG_00655T0
NCU08850T0	SPOG_02938T0
NCU07610T0	SPOG_05268T1	SPOG_05268T0
NCU09800T0	SPOG_05268T1	SPOG_05268T0
NCU00587T0	SPOG_04278T0
NCU06877T0	SPOG_05555T0
NCU00294T0	SPOG_03371T0	SPOG_05383T0
NCU01546T0	SPOG_00700T0
NCU05143T0	SPOG_01583T0
NCU03330T0	SPOG_03974T0
NCU06047T0	SPOG_02429T0
NCU02203T0	SPOG_02542T0
NCU04354T0	SPOG_01204T0
NCU04797T0	SPOG_00905T0
NCU00489T0	SPOG_05185T0
NCU06534T0	SPOG_02163T0
NCU06694T0	SPOG_03768T0
NCU10043T0	SPOG_00820T0
NCU09930T0	SPOG_04241T0
NCU00414T0	SPOG_00507T0
NCU05295T0	SPOG_02689T0
NCU07701T0	SPOG_00634T0
NCU06132T0	SPOG_02888T0
NCU05889T0	SPOG_04189T0
NCU07172T0	SPOG_04901T0
NCU01367T0	SPOG_00470T0
NCU00337T0	SPOG_02300T0
NCU02131T0	SPOG_00845T0
NCU06182T0	SPOG_04683T0
NCU11251T0	SPOG_01526T0
NCU07058T0	SPOG_04915T0
NCU01767T0	SPOG_00591T0
NCU03231T0	SPOG_01870T0
NCU03207T0	SPOG_01930T0
NCU04277T0	SPOG_02769T0
NCU01512T0	SPOG_05470T0
NCU06440T0	SPOG_02260T0
NCU08003T0	SPOG_01701T0
NCU04262T0	SPOG_03410T0
NCU08127T0	SPOG_03410T0
NCU06319T0	SPOG_03410T0
NCU02216T0	SPOG_03410T0
NCU03770T0	SPOG_03410T0
NCU01162T0	SPOG_00925T0	SPOG_05188T0
NCU07253T0	SPOG_00925T0	SPOG_05188T0
NCU01161T0	SPOG_00097T0
NCU00170T0	SPOG_05301T0
NCU03695T0	SPOG_04004T0
NCU03503T0	SPOG_04428T0
NCU08005T0	SPOG_01216T0
NCU07814T0	SPOG_05447T0
NCU00602T0	SPOG_02378T0
NCU02532T0	SPOG_01550T0
NCU00605T0	SPOG_05149T0
NCU08290T0	SPOG_02451T0
NCU08477T0	SPOG_02867T0
NCU03393T0	SPOG_02414T0	SPOG_02304T0	SPOG_02645T0
NCU02074T0	SPOG_00440T0
NCU05633T0	SPOG_01039T0
NCU07722T0	SPOG_02974T0
NCU08312T0	SPOG_02498T0
NCU11302T0	SPOG_00758T0
NCU09306T0	SPOG_02359T0
NCU07880T0	SPOG_04658T0
NCU11537T0	SPOG_03127T0
NCU02533T0	SPOG_00916T0
NCU09347T0	SPOG_00149T0
NCU01936T0	SPOG_01023T0
NCU01324T0	SPOG_02753T0
NCU07075T0	SPOG_03221T0
NCU11457T0	SPOG_02789T0
NCU06207T0	SPOG_05595T0	SPOG_00716T0
NCU00008T0	SPOG_02895T0
NCU02104T0	SPOG_01696T0
NCU00366T0	SPOG_05553T0
NCU05224T0	SPOG_02505T0
NCU08605T0	SPOG_00372T0
NCU00981T0	SPOG_02314T0
NCU02387T0	SPOG_02051T0
NCU02415T0	SPOG_05089T0
NCU07300T0	SPOG_02886T0
NCU07866T0	SPOG_04182T0
NCU07495T0	SPOG_05468T0
NCU11263T0	SPOG_03058T0
NCU07829T0	SPOG_04661T0	SPOG_02034T0
NCU04316T0	SPOG_01037T0
NCU09816T0	SPOG_01506T0
NCU05644T0	SPOG_03152T0
NCU06260T0	SPOG_04689T0
NCU09380T0	SPOG_02317T0
NCU00077T0	SPOG_05302T0
NCU02282T0	SPOG_04065T0
NCU03409T0	SPOG_04551T0
NCU08131T0	SPOG_00365T0
NCU08427T0	SPOG_02646T0
NCU01776T0	SPOG_00202T0	SPOG_02432T0
NCU01786T0	SPOG_04341T0
NCU01270T0	SPOG_04341T0
NCU00065T0	SPOG_02180T0
NCU03269T0	SPOG_05192T0
NCU06754T0	SPOG_02664T0
NCU07165T0	SPOG_03019T0
NCU06407T0	SPOG_00203T1	SPOG_00203T0
NCU08964T0	SPOG_01502T0	SPOG_04754T0
NCU03637T0	SPOG_02141T0
NCU06436T0	SPOG_00663T0
NCU05942T0	SPOG_01561T0
NCU01980T0	SPOG_00421T0
NCU08762T0	SPOG_01029T0
NCU09121T0	SPOG_02861T0
NCU02245T0	SPOG_01918T0
NCU03229T0	SPOG_01407T0
NCU01753T0	SPOG_00586T0	SPOG_04538T0
NCU00880T0	SPOG_02299T0
NCU04770T0	SPOG_00351T0
NCU01669T0	SPOG_04379T0
NCU05516T0	SPOG_02793T0
NCU07986T0	SPOG_02115T0
NCU11676T0	SPOG_01457T0
NCU11956T0	SPOG_04810T0
NCU05580T0	SPOG_03512T0
NCU06077T0	SPOG_03512T0
NCU06605T0	SPOG_00121T0
NCU07755T0	SPOG_05459T0
NCU11791T0	SPOG_02887T0
NCU01689T0	SPOG_04450T0	SPOG_04450T1
NCU02635T0	SPOG_01800T0
NCU03050T0	SPOG_03741T0
NCU06540T0	SPOG_02190T0
NCU09745T0	SPOG_01075T0
NCU09311T0	SPOG_02657T0
NCU07564T0	SPOG_04777T0
NCU02961T0	SPOG_01657T0
NCU01511T0	SPOG_03234T0
NCU04815T0	SPOG_02156T0
NCU05117T0	SPOG_01905T0
NCU04737T0	SPOG_05419T0
NCU08687T0	SPOG_02235T0
NCU02497T0	SPOG_01395T0
NCU05797T0	SPOG_00911T0
NCU05075T0	SPOG_02639T0
NCU03024T0	SPOG_05675T0
NCU08607T0	SPOG_02003T0
NCU02226T0	SPOG_03136T0
NCU00622T0	SPOG_04798T0
NCU04063T0	SPOG_04595T0
NCU04187T0	SPOG_04829T0
NCU01702T0	SPOG_05353T0	SPOG_05341T0
NCU00725T0	SPOG_03501T0
NCU08563T0	SPOG_00535T0
NCU09805T0	SPOG_01717T0	SPOG_01021T0
NCU01644T0	SPOG_00355T0
NCU03732T0	SPOG_02324T0
NCU01285T0	SPOG_05127T0
NCU02109T0	SPOG_05178T0
NCU08357T0	SPOG_02607T0
NCU08027T0	SPOG_05354T0
NCU06052T0	SPOG_02724T0	SPOG_02899T0
NCU00117T0	SPOG_03379T0
NCU02833T0	SPOG_00936T0
NCU04069T0	SPOG_02502T0
NCU11744T0	SPOG_03086T0
NCU09320T0	SPOG_05121T0
NCU02305T0	SPOG_01333T0
NCU06578T0	SPOG_00276T0
NCU01484T0	SPOG_02567T0	SPOG_00170T0
NCU05254T0	SPOG_01730T0
NCU08878T0	SPOG_00561T0
NCU00376T0	SPOG_02524T0
NCU00711T0	SPOG_04697T0	SPOG_04981T0	SPOG_01944T0
NCU02032T0	SPOG_01468T0	SPOG_01467T0
NCU01515T0	SPOG_00423T0
NCU04481T0	SPOG_01321T0
NCU04040T0	SPOG_01806T0
NCU01141T0	SPOG_05331T0
NCU08578T0	SPOG_03673T0
NCU11748T0	SPOG_04175T0
NCU07849T0	SPOG_03051T0
NCU07849T1	SPOG_03051T0
NCU08340T0	SPOG_02874T0
NCU08340T1	SPOG_02874T0
NCU09551T0	SPOG_02157T0	SPOG_02904T0
NCU09435T0	SPOG_00543T0
NCU05971T0	SPOG_05204T0
NCU00216T0	SPOG_03411T0
NCU02536T0	SPOG_04223T0
NCU04459T0	SPOG_03252T0
NCU11215T0	SPOG_02073T0
NCU02374T0	SPOG_00156T0
NCU06593T0	SPOG_00280T0
NCU07125T0	SPOG_03082T0
NCU05513T0	SPOG_05077T0
NCU06764T0	SPOG_00427T0
NCU06569T0	SPOG_01697T0
NCU06419T0	SPOG_01962T0
NCU08346T0	SPOG_03194T0
NCU01471T0	SPOG_02733T0
NCU04337T0	SPOG_02490T0
NCU07509T0	SPOG_04907T0
NCU08326T0	SPOG_05080T0
NCU05785T0	SPOG_02569T0
NCU01036T0	SPOG_02569T0
NCU05862T0	SPOG_03614T0
NCU01095T0	SPOG_03614T0
NCU00472T0	SPOG_04646T0
NCU03597T0	SPOG_03495T0
NCU03711T0	SPOG_05378T0
NCU04838T0	SPOG_05476T0
NCU07020T0	SPOG_03989T0
NCU06552T0	SPOG_05280T0
NCU07482T0	SPOG_03374T0
NCU00575T0	SPOG_01768T0
NCU01997T0	SPOG_00594T0
NCU03965T0	SPOG_01183T0
NCU05523T0	SPOG_03091T0
NCU06812T0	SPOG_03315T0
NCU06191T0	SPOG_05510T0
NCU09892T0	SPOG_02209T0
NCU08280T0	SPOG_04174T0
NCU02378T0	SPOG_01210T0
NCU06454T0	SPOG_02131T0
NCU04095T0	SPOG_00102T0
NCU00891T0	SPOG_03666T0
NCU04379T0	SPOG_01972T0
NCU04512T0	SPOG_03104T0
NCU09309T0	SPOG_01729T0
NCU01210T0	SPOG_03064T0
NCU06714T0	SPOG_03064T0
NCU04503T0	SPOG_00289T0
NCU04647T0	SPOG_03113T0
NCU06594T0	SPOG_02851T0
NCU09843T0	SPOG_01280T0
NCU01949T0	SPOG_05032T0
NCU04326T0	SPOG_03328T0
NCU08674T0	SPOG_01170T0
NCU07542T0	SPOG_02840T0
NCU10715T0	SPOG_04188T0
NCU00884T0	SPOG_01397T0	SPOG_03600T0	SPOG_03612T0
NCU00450T0	SPOG_02675T0
NCU00931T0	SPOG_02406T0
NCU06726T0	SPOG_00481T0
NCU11234T0	SPOG_03219T0
NCU05206T0	SPOG_01704T0
NCU06493T0	SPOG_01704T0
NCU04243T0	SPOG_01686T0
NCU01637T0	SPOG_05112T0
NCU07884T0	SPOG_00682T0
NCU06067T0	SPOG_05315T0
NCU11181T0	SPOG_03096T0
NCU03952T0	SPOG_00173T0
NCU01913T0	SPOG_05144T0
NCU06729T0	SPOG_02206T0
NCU07931T0	SPOG_03804T0
NCU09733T0	SPOG_02413T0
NCU09161T0	SPOG_03325T0
NCU03492T0	SPOG_02635T0
NCU03166T0	SPOG_04283T0
NCU06869T0	SPOG_04270T0
NCU12124T0	SPOG_01175T0
NCU06673T0	SPOG_01245T0
NCU06718T0	SPOG_03048T0
NCU06428T0	SPOG_04017T0
NCU08273T0	SPOG_04405T0
NCU00950T0	SPOG_04260T0
NCU03971T0	SPOG_05477T0
NCU09792T0	SPOG_03222T0
NCU08959T0	SPOG_05198T0
NCU09642T0	SPOG_05474T0
NCU09475T0	SPOG_04715T0	SPOG_02061T0
NCU02423T0	SPOG_04720T0
NCU07719T0	SPOG_02258T0
NCU07457T0	SPOG_03429T0
NCU06715T0	SPOG_04831T0
NCU07965T0	SPOG_03848T0
NCU01523T0	SPOG_00206T0
NCU02943T0	SPOG_04391T0
NCU03441T0	SPOG_05527T0
NCU05453T0	SPOG_05608T0
NCU08595T0	SPOG_02692T0
NCU04452T0	SPOG_05753T0	SPOG_03621T0	SPOG_04992T0	SPOG_04997T0
NCU01667T0	SPOG_00231T0
NCU02716T0	SPOG_01348T0
NCU06404T0	SPOG_00339T0
NCU03853T0	SPOG_05292T0
NCU00030T0	SPOG_00322T0
NCU02754T0	SPOG_01678T0
NCU01550T0	SPOG_05100T0
NCU09064T0	SPOG_00539T0
NCU11395T0	SPOG_01472T0
NCU11266T0	SPOG_03551T0
NCU09485T0	SPOG_01983T0
NCU05902T0	SPOG_05663T0
NCU00772T0	SPOG_00091T0
NCU04096T0	SPOG_00091T0
NCU02428T0	SPOG_00210T0
NCU00088T0	SPOG_02816T0
NCU01524T0	SPOG_01438T0
NCU00465T0	SPOG_02763T0
NCU01240T0	SPOG_04841T0
NCU08385T0	SPOG_01728T0
NCU10905T0	SPOG_00801T0
NCU00334T0	SPOG_00008T0
NCU02105T0	SPOG_03282T0
NCU10061T0	SPOG_04196T0
NCU00665T0	SPOG_02095T0
NCU03188T0	SPOG_02120T0
NCU03963T0	SPOG_03963T0
NCU03092T0	SPOG_05746T0
NCU07438T0	SPOG_01794T0
NCU03880T0	SPOG_05483T0
NCU10409T0	SPOG_00860T0
NCU09285T0	SPOG_03665T0
NCU00542T0	SPOG_03536T0
NCU06251T0	SPOG_00009T0
NCU06409T0	SPOG_03983T0
NCU10185T0	SPOG_01580T0
NCU00742T0	SPOG_04603T0	SPOG_00374T0
NCU00501T0	SPOG_03162T0
NCU08324T0	SPOG_00982T0
NCU08066T0	SPOG_01266T0
NCU10272T0	SPOG_05086T0
NCU07289T0	SPOG_02076T0
NCU07289T1	SPOG_02076T0
NCU01695T0	SPOG_00702T0
NCU02289T0	SPOG_01339T0
NCU03304T0	SPOG_03279T0
NCU04137T0	SPOG_03332T0
NCU04743T0	SPOG_05205T0
NCU11297T0	SPOG_00236T0
NCU08218T0	SPOG_04048T0
NCU04612T1	SPOG_04104T0
NCU04612T0	SPOG_04104T0
NCU00172T0	SPOG_02752T0
NCU04323T0	SPOG_00346T0
NCU04150T0	SPOG_00705T0
NCU03972T0	SPOG_02269T0
NCU07412T0	SPOG_02147T0
NCU09091T0	SPOG_00767T0
NCU06866T0	SPOG_05251T0
NCU02830T0	SPOG_00480T0
NCU01498T0	SPOG_05082T0
NCU01961T0	SPOG_05590T0
NCU07262T0	SPOG_01079T0
NCU09538T0	SPOG_02042T0
NCU08001T0	SPOG_05319T0
NCU03527T0	SPOG_05702T0
NCU08811T0	SPOG_01938T0
NCU07988T0	SPOG_03250T0
NCU08044T0	SPOG_03942T0
NCU01724T0	SPOG_02043T0	SPOG_01193T0
NCU02005T0	SPOG_00246T0
NCU02354T0	SPOG_01223T0
NCU01099T0	SPOG_04234T0
NCU03819T0	SPOG_03682T0
NCU01221T0	SPOG_05229T0	SPOG_02616T0	SPOG_01237T0
NCU04990T0	SPOG_04855T0
NCU10044T0	SPOG_04774T0
NCU08683T0	SPOG_00348T0
NCU09658T0	SPOG_01788T0
NCU06712T0	SPOG_04832T0
NCU07290T0	SPOG_04759T0
NCU07774T0	SPOG_04563T0
NCU00046T0	SPOG_02694T0
NCU03145T0	SPOG_00183T0
NCU03018T0	SPOG_01517T0
NCU03545T0	SPOG_02372T0
NCU05593T0	SPOG_01684T0
NCU09821T0	SPOG_00518T0
NCU08904T0	SPOG_04836T0
NCU00301T0	SPOG_01207T0
NCU02404T1	SPOG_02055T0
NCU02404T0	SPOG_02055T0
NCU00650T0	SPOG_03068T0
NCU01564T0	SPOG_04127T0
NCU00553T0	SPOG_05255T0
NCU02658T0	SPOG_03700T0
NCU03267T0	SPOG_03258T0
NCU08370T0	SPOG_01969T0
NCU06606T0	SPOG_04140T0
NCU08070T0	SPOG_05644T0
NCU02555T0	SPOG_04025T0	SPOG_05118T0
NCU08500T0	SPOG_00397T0	SPOG_03940T0
NCU03325T0	SPOG_00442T0
NCU05422T0	SPOG_01744T0
NCU03261T0	SPOG_05500T0
NCU09469T0	SPOG_03654T0
NCU02509T0	SPOG_00477T0	SPOG_01413T0
NCU03826T0	SPOG_00985T0
NCU05234T0	SPOG_00609T0
NCU03460T0	SPOG_03709T0
NCU01247T0	SPOG_00129T0
NCU01083T0	SPOG_02951T0
NCU02513T0	SPOG_04779T0
NCU04182T0	SPOG_03832T0
NCU07724T0	SPOG_04544T0
NCU11102T0	SPOG_04590T0
NCU00227T0	SPOG_02107T0
NCU01993T0	SPOG_00618T0
NCU01252T0	SPOG_03100T0
NCU09258T0	SPOG_00185T0
NCU04841T0	SPOG_05574T0
NCU03749T0	SPOG_01572T0
NCU03749T1	SPOG_01572T0
NCU00091T0	SPOG_01809T0
NCU00690T0	SPOG_02581T0
NCU00895T0	SPOG_03746T0
NCU00466T0	SPOG_05321T0
NCU02368T0	SPOG_04582T0
NCU08035T0	SPOG_02355T0
NCU01165T0	SPOG_03660T0	SPOG_04434T0
NCU00232T0	SPOG_04087T0
NCU02493T0	SPOG_03223T0
NCU02413T0	SPOG_05748T0
NCU06332T0	SPOG_04833T0
NCU09594T0	SPOG_05370T0
NCU02653T0	SPOG_00010T0	SPOG_00893T0
NCU03238T0	SPOG_00646T0
NCU04097T0	SPOG_01121T0
NCU03704T0	SPOG_04277T0
NCU04407T0	SPOG_05417T0
NCU07587T0	SPOG_02985T0
NCU09040T0	SPOG_03826T0	SPOG_05344T0
NCU08738T0	SPOG_05210T0
NCU05079T0	SPOG_05210T0
NCU01179T0	SPOG_04370T0
NCU06939T0	SPOG_01779T0
NCU07012T0	SPOG_02611T0
NCU06230T0	SPOG_03999T0
NCU00522T0	SPOG_02614T0
NCU00589T0	SPOG_05671T0
NCU03936T0	SPOG_03235T0
NCU04755T0	SPOG_04027T0
NCU11453T0	SPOG_00826T0
NCU03059T0	SPOG_00197T0
NCU08278T0	SPOG_00445T0
NCU09862T0	SPOG_03428T0
NCU08325T0	SPOG_05446T0
NCU02626T0	SPOG_05427T0
NCU02586T0	SPOG_00752T0
NCU03504T0	SPOG_01743T0
NCU03887T0	SPOG_01566T0
NCU03319T0	SPOG_03414T0
NCU03241T0	SPOG_04593T0
NCU09432T0	SPOG_04072T0
NCU11651T0	SPOG_05565T0
NCU09141T0	SPOG_02377T0	SPOG_02379T0
NCU02930T0	SPOG_02377T0	SPOG_02379T0
NCU07402T0	SPOG_02377T0	SPOG_02379T0
NCU00169T0	SPOG_02181T0
NCU02996T0	SPOG_04169T0
NCU05213T0	SPOG_04245T0
NCU08008T0	SPOG_03460T0
NCU03741T0	SPOG_01200T0
NCU05252T0	SPOG_01154T0
NCU06265T0	SPOG_00311T0
NCU06489T0	SPOG_01578T0
NCU09120T0	SPOG_04221T0	SPOG_01553T0
NCU06369T0	SPOG_01687T0
NCU04189T0	SPOG_05382T0
NCU04279T0	SPOG_05645T0
NCU08514T0	SPOG_04138T0
NCU11511T0	SPOG_02711T0
NCU00495T0	SPOG_01691T0
NCU03659T0	SPOG_00756T0
NCU03497T0	SPOG_02563T0
NCU04987T0	SPOG_02153T0
NCU09747T0	SPOG_00400T0
NCU10311T0	SPOG_03860T0
NCU02157T0	SPOG_00720T0
NCU02808T0	SPOG_00484T0
NCU03055T0	SPOG_01660T0
NCU07471T0	SPOG_00136T0
NCU09896T0	SPOG_01104T0
NCU09731T0	SPOG_01975T0
NCU12146T0	SPOG_03961T0
NCU09001T0	SPOG_02408T0
NCU06347T0	SPOG_05638T0
NCU07992T0	SPOG_04778T0
NCU07733T0	SPOG_05507T0
NCU00944T0	SPOG_01700T0
NCU02690T0	SPOG_00176T0
NCU01021T0	SPOG_02774T0
NCU01166T0	SPOG_04710T0
NCU03859T0	SPOG_02574T0
NCU01539T0	SPOG_04898T0
NCU01552T0	SPOG_02960T0	SPOG_00172T0
NCU01552T1	SPOG_02960T0	SPOG_00172T0
NCU00308T0	SPOG_00407T0
NCU03739T0	SPOG_00125T0
NCU01216T0	SPOG_05400T0
NCU05250T0	SPOG_04524T0
NCU09290T0	SPOG_02777T0
NCU10309T0	SPOG_02779T0
NCU10046T0	SPOG_03143T0
NCU04553T0	SPOG_03888T0	SPOG_04825T0
NCU00434T0	SPOG_02393T0
NCU05999T0	SPOG_05318T0
NCU01446T0	SPOG_01880T0
NCU01444T0	SPOG_02290T0
NCU04302T0	SPOG_00648T0
NCU06285T0	SPOG_01293T0
NCU05757T0	SPOG_04324T0
NCU06344T0	SPOG_04348T0
NCU07550T0	SPOG_03240T0
NCU09048T0	SPOG_04502T0
NCU03988T0	SPOG_00806T0	SPOG_05137T0
NCU03204T0	SPOG_00435T0
NCU00440T0	SPOG_04420T0
NCU03243T0	SPOG_02308T0
NCU04019T0	SPOG_01993T0
NCU06035T0	SPOG_00431T0
NCU04783T0	SPOG_02509T0
NCU07261T0	SPOG_05153T0
NCU11222T0	SPOG_04908T0
NCU01200T1	SPOG_03060T0
NCU01200T0	SPOG_03060T0
NCU05804T0	SPOG_04496T0	SPOG_03450T0
NCU02381T0	SPOG_00447T0
NCU00310T0	SPOG_03337T0
NCU01332T0	SPOG_01896T0
NCU03186T0	SPOG_00221T0
NCU02333T0	SPOG_02140T0
NCU04087T0	SPOG_01432T0
NCU03755T0	SPOG_04115T0
NCU02980T0	SPOG_05575T0
NCU07246T0	SPOG_04098T0	SPOG_04321T0
NCU05292T0	SPOG_00642T0
NCU07299T0	SPOG_03111T0
NCU06500T0	SPOG_05125T0
NCU00087T0	SPOG_05452T0
NCU10155T0	SPOG_03047T0
NCU09727T0	SPOG_03990T0
NCU00609T0	SPOG_01014T0
NCU00345T0	SPOG_04768T0
NCU08317T0	SPOG_04030T0
NCU01317T0	SPOG_03365T0	SPOG_03338T0
NCU00600T0	SPOG_00671T0
NCU01696T0	SPOG_00225T0
NCU06141T0	SPOG_00082T0
NCU03102T0	SPOG_05518T0	SPOG_01070T0
NCU11809T0	SPOG_03761T0	SPOG_02660T0
NCU01568T0	SPOG_01178T0
NCU03764T0	SPOG_01919T0
NCU06168T0	SPOG_00793T0
NCU03039T0	SPOG_04219T0
NCU09079T0	SPOG_00415T0
NCU03763T0	SPOG_02650T0
NCU00660T0	SPOG_04183T0	SPOG_02248T0
NCU01674T0	SPOG_00494T0
NCU06039T0	SPOG_00791T0
NCU04009T0	SPOG_04051T0
NCU07173T0	SPOG_01845T0
NCU08040T0	SPOG_02685T0
NCU11864T0	SPOG_03910T0
NCU01635T0	SPOG_02999T0	SPOG_04374T0	SPOG_01059T0
NCU04275T0	SPOG_00645T0
NCU07117T0	SPOG_03937T0
NCU00475T0	SPOG_03207T0	SPOG_03032T0
NCU00422T0	SPOG_04892T0
NCU00422T1	SPOG_04892T0
NCU00736T0	SPOG_03949T0
NCU04304T0	SPOG_01162T0
NCU03678T0	SPOG_02534T0
NCU05587T0	SPOG_00855T0
NCU06386T0	SPOG_04485T0
NCU00913T0	SPOG_01071T0
NCU04810T0	SPOG_01805T0
NCU07929T0	SPOG_00692T0
NCU11228T0	SPOG_01677T0
NCU03407T0	SPOG_03875T0
NCU08151T0	SPOG_00174T0
NCU07956T0	SPOG_00402T0
NCU07584T0	SPOG_02100T0
NCU11357T0	SPOG_00991T0
NCU00655T0	SPOG_00974T0
NCU03176T0	SPOG_00252T0
NCU04364T0	SPOG_00966T0
NCU04540T0	SPOG_05113T0
NCU06993T0	SPOG_03085T0
NCU01464T0	SPOG_04230T0
NCU05273T0	SPOG_02984T0
NCU08395T0	SPOG_03271T0
NCU08395T1	SPOG_03271T0
NCU00578T0	SPOG_00538T0
NCU04044T0	SPOG_01497T0
NCU04133T0	SPOG_02333T0
NCU08823T0	SPOG_00120T0
NCU09119T0	SPOG_04251T0
NCU08022T0	SPOG_01151T0	SPOG_00841T0
NCU01803T0	SPOG_00141T0
NCU01553T0	SPOG_00640T0
NCU01666T0	SPOG_01405T0
NCU03038T0	SPOG_05502T0
NCU06104T0	SPOG_04073T0
NCU07742T0	SPOG_02690T0
NCU02776T0	SPOG_01402T0
NCU01429T0	SPOG_02728T0
NCU04523T0	SPOG_02806T0
NCU06708T0	SPOG_05390T0
NCU11933T0	SPOG_02937T0
NCU09436T0	SPOG_05366T0
NCU01672T0	SPOG_05087T0
NCU02065T0	SPOG_05087T0
NCU09025T0	SPOG_01582T0	SPOG_02249T0
NCU01337T0	SPOG_01529T0
NCU04640T0	SPOG_00309T0
NCU03892T0	SPOG_02971T0
NCU02614T0	SPOG_04258T0
NCU04124T0	SPOG_03422T0
NCU06554T0	SPOG_01746T0
NCU11785T0	SPOG_00641T0
NCU08633T0	SPOG_04693T0
NCU04022T0	SPOG_00852T0
NCU03341T0	SPOG_03521T0
NCU03803T0	SPOG_05132T0
NCU07830T0	SPOG_04660T0	SPOG_02036T0
NCU08991T0	SPOG_04276T0
NCU08991T1	SPOG_04276T0
NCU01784T0	SPOG_02591T0
NCU02495T0	SPOG_04077T0
NCU02468T0	SPOG_05150T0
NCU05226T0	SPOG_02687T0
NCU04539T0	SPOG_03830T0
NCU07691T0	SPOG_01726T0
NCU06950T0	SPOG_03927T0
NCU05721T0	SPOG_05388T0
NCU03833T0	SPOG_02325T0
NCU03833T1	SPOG_02325T0
NCU02431T0	SPOG_00296T0
NCU03007T0	SPOG_00865T0
NCU00372T0	SPOG_03576T0
NCU01817T0	SPOG_02588T0
NCU03899T0	SPOG_00802T0
NCU00624T0	SPOG_05160T0
NCU00777T0	SPOG_05130T0
NCU03623T0	SPOG_04119T0
NCU08609T0	SPOG_01739T0
NCU06460T0	SPOG_04303T0
NCU07853T0	SPOG_04794T0
NCU01233T0	SPOG_02677T0
NCU04443T0	SPOG_00451T0
NCU09192T0	SPOG_04085T0
NCU01008T0	SPOG_00964T0
NCU02693T0	SPOG_01144T0
NCU00519T0	SPOG_03836T0
NCU00919T0	SPOG_04097T0
NCU03622T0	SPOG_04562T0
NCU06856T0	SPOG_01946T0
NCU10292T0	SPOG_01998T0
NCU00443T0	SPOG_03664T0
NCU02089T0	SPOG_03498T0
NCU09608T0	SPOG_05099T0
NCU10073T0	SPOG_05181T0
NCU00150T0	SPOG_03781T0
NCU00150T1	SPOG_03781T0
NCU05304T0	SPOG_01081T0
NCU00954T0	SPOG_05410T0
NCU03218T0	SPOG_03743T0
NCU07548T0	SPOG_00315T0
NCU02791T0	SPOG_05260T0
NCU05517T0	SPOG_02794T0
NCU05645T0	SPOG_03263T0
NCU06345T0	SPOG_05463T0
NCU10273T0	SPOG_02111T0
NCU07547T0	SPOG_04676T0
NCU00467T0	SPOG_00719T0
NCU08178T0	SPOG_00455T0
NCU04924T0	SPOG_05145T0
NCU09366T0	SPOG_01094T0
NCU07621T0	SPOG_03026T0
NCU07368T0	SPOG_03606T0
NCU07517T0	SPOG_01869T1	SPOG_01869T0	SPOG_03507T0
NCU09020T0	SPOG_01869T1	SPOG_01869T0	SPOG_03507T0
NCU03806T0	SPOG_03354T0	SPOG_02745T0
NCU00512T0	SPOG_04020T0
NCU00155T0	SPOG_01030T0
NCU02113T0	SPOG_00934T0
NCU02948T0	SPOG_00133T0
NCU02670T0	SPOG_01367T0
NCU07365T0	SPOG_01363T0
NCU06193T0	SPOG_04357T0
NCU08668T0	SPOG_05632T0
NCU08389T0	SPOG_04953T0	SPOG_00474T0
NCU08389T1	SPOG_04953T0	SPOG_00474T0
NCU02668T0	SPOG_04584T0	SPOG_03018T0
NCU08388T0	SPOG_01888T0
NCU08388T1	SPOG_01888T0
NCU02133T0	SPOG_00687T0
NCU01172T0	SPOG_02670T0
NCU03989T0	SPOG_00570T0
NCU06771T0	SPOG_03056T0
NCU06721T0	SPOG_04054T0
NCU01368T0	SPOG_04523T0
NCU01368T1	SPOG_04523T0
NCU05796T0	SPOG_01861T0
NCU05796T1	SPOG_01861T0
NCU00523T0	SPOG_00818T0
NCU01104T0	SPOG_04404T0
NCU03777T0	SPOG_02843T0
NCU10721T0	SPOG_01314T0
NCU09897T0	SPOG_03729T0
NCU03839T0	SPOG_00075T0
NCU03576T0	SPOG_01057T0
NCU00651T0	SPOG_04269T0
NCU03276T0	SPOG_04416T0
NCU02592T0	SPOG_05306T0
NCU07725T0	SPOG_02064T0
NCU05623T0	SPOG_04947T0
NCU08046T0	SPOG_04670T0
NCU00924T0	SPOG_01900T0
NCU00966T0	SPOG_05491T0
NCU11254T0	SPOG_00927T0
NCU07435T0	SPOG_04812T0
NCU02076T0	SPOG_02075T0	SPOG_04272T0
NCU02437T0	SPOG_02638T0	SPOG_04763T0
NCU03283T0	SPOG_05421T0
NCU03283T1	SPOG_05421T0
NCU07911T0	SPOG_05290T0	SPOG_00901T0
NCU00395T0	SPOG_02592T0
NCU01571T0	SPOG_02455T0
NCU03177T0	SPOG_01341T0
NCU02982T0	SPOG_01656T0
NCU00726T0	SPOG_04468T0
NCU04923T0	SPOG_00976T0
NCU09756T0	SPOG_00453T0
NCU06701T0	SPOG_03909T0
NCU02375T0	SPOG_04058T0
NCU02563T0	SPOG_05092T0
NCU01257T0	SPOG_00116T0
NCU00025T0	SPOG_01966T0
NCU00182T0	SPOG_02603T0
NCU00105T0	SPOG_03539T0
NCU07688T0	SPOG_00994T0
NCU00614T0	SPOG_01715T0
NCU00889T0	SPOG_01892T0
NCU05542T0	SPOG_00182T0
NCU07437T0	SPOG_00768T0
NCU09313T0	SPOG_00192T0
NCU08671T0	SPOG_01593T0
NCU05781T0	SPOG_05162T0
NCU08468T0	SPOG_04741T0
NCU00258T0	SPOG_00216T0
NCU01517T0	SPOG_01404T0
NCU11246T0	SPOG_00508T0
NCU10789T0	SPOG_01890T0
NCU03122T0	SPOG_00519T0
NCU03122T1	SPOG_00519T0
NCU04771T0	SPOG_05223T0
NCU04771T1	SPOG_05223T0
NCU04153T0	SPOG_01203T0
NCU09247T0	SPOG_00213T0
NCU07741T0	SPOG_05334T0
NCU11480T0	SPOG_05267T0
NCU01572T0	SPOG_02013T0	SPOG_02454T0
NCU00243T0	SPOG_00217T0
NCU02633T0	SPOG_00921T0
NCU03114T0	SPOG_05533T0
NCU00435T0	SPOG_01774T0
NCU02973T0	SPOG_01742T0
NCU02814T0	SPOG_03320T0
NCU00898T0	SPOG_05552T0
NCU01918T0	SPOG_04817T0
NCU08604T0	SPOG_00373T0
NCU04120T0	SPOG_05676T0
NCU07682T1	SPOG_04319T0
NCU07682T0	SPOG_04319T0
NCU04002T0	SPOG_00110T0
NCU03538T0	SPOG_04398T0
NCU09374T0	SPOG_00829T0
NCU11371T0	SPOG_02825T0
NCU02905T0	SPOG_05534T0	SPOG_00821T0
NCU00273T0	SPOG_02395T0
NCU06532T0	SPOG_00529T0
NCU07726T0	SPOG_00027T0
NCU05309T0	SPOG_03905T0
NCU08882T0	SPOG_02601T0
NCU11724T0	SPOG_00774T0
NCU02744T0	SPOG_05101T0	SPOG_00022T0
NCU03834T0	SPOG_02326T0
NCU01929T0	SPOG_05416T0
NCU06465T0	SPOG_01252T0
NCU04405T0	SPOG_04620T0
NCU01968T0	SPOG_03675T0
NCU07960T0	SPOG_03675T0
NCU03559T0	SPOG_00029T0
NCU01468T0	SPOG_02553T0
NCU04202T0	SPOG_01987T0
NCU06471T0	SPOG_01090T0
NCU07456T0	SPOG_00439T0
NCU05302T0	SPOG_03717T0
NCU09142T0	SPOG_04197T0
NCU03703T0	SPOG_03421T0	SPOG_04686T0
NCU03244T0	SPOG_01287T0
NCU03029T0	SPOG_01694T0
NCU05426T0	SPOG_01997T0
NCU03890T0	SPOG_04529T0
NCU08620T0	SPOG_04659T0	SPOG_04535T0
NCU04411T0	SPOG_01038T0
NCU01779T0	SPOG_04273T0
NCU03610T0	SPOG_02519T0
NCU03237T0	SPOG_05503T0
NCU07989T0	SPOG_02302T0
NCU09000T0	SPOG_02256T0
NCU07585T0	SPOG_03707T0
NCU09560T0	SPOG_03925T0
NCU01948T0	SPOG_00502T0	SPOG_00081T0
NCU06259T0	SPOG_01141T0
NCU03095T0	SPOG_05094T0
NCU07472T0	SPOG_04250T0
NCU11516T0	SPOG_03195T0
NCU01646T0	SPOG_03447T0
NCU05485T0	SPOG_00050T0
NCU04119T0	SPOG_01735T0
NCU07313T0	SPOG_01278T0
NCU08111T0	SPOG_05131T0
NCU00971T0	SPOG_03303T0	SPOG_02705T0
NCU00218T0	SPOG_04093T0
NCU01545T0	SPOG_03059T0
NCU03692T0	SPOG_02781T0
NCU05264T0	SPOG_02006T0
NCU04007T0	SPOG_03752T0
NCU03633T0	SPOG_05307T0
NCU04428T0	SPOG_05588T0
NCU08973T0	SPOG_03088T0
NCU00178T0	SPOG_00360T0
NCU03028T0	SPOG_00485T0
NCU02675T0	SPOG_01814T0
NCU02421T0	SPOG_02748T0
NCU06277T0	SPOG_02117T0
NCU04159T0	SPOG_04417T0
NCU08269T0	SPOG_01168T0
NCU11109T0	SPOG_01344T0
NCU09337T0	SPOG_04752T0
NCU11399T0	SPOG_05540T0
NCU00667T0	SPOG_00150T0
NCU01950T0	SPOG_00079T0
NCU05423T0	SPOG_02071T0
NCU04165T0	SPOG_03787T0
NCU05217T0	SPOG_03159T0
NCU09535T0	SPOG_01980T0
NCU08944T0	SPOG_04748T0
NCU07819T0	SPOG_01623T0	SPOG_00897T0
NCU01178T0	SPOG_01064T0
NCU00617T0	SPOG_02853T0
NCU04111T0	SPOG_03309T0
NCU06403T0	SPOG_05212T0
NCU03358T0	SPOG_03821T0	SPOG_03900T0	SPOG_03901T0	SPOG_03297T0
NCU05005T0	SPOG_03628T0	SPOG_01636T0
NCU04149T0	SPOG_00706T0
NCU00357T0	SPOG_04850T0
NCU06596T0	SPOG_00068T0
NCU06380T0	SPOG_03725T0
NCU07574T0	SPOG_03044T0
NCU12039T0	SPOG_00411T0
NCU03649T0	SPOG_00032T0
NCU06998T0	SPOG_02968T0
NCU09217T0	SPOG_04080T0
NCU02231T0	SPOG_00299T0
NCU04156T0	SPOG_00522T0
NCU04321T0	SPOG_02572T0
NCU05290T0	SPOG_04320T0
NCU10893T0	SPOG_01776T0
NCU06010T0	SPOG_00951T0	SPOG_04186T0
NCU06431T0	SPOG_04923T0	SPOG_00624T0
NCU00335T0	SPOG_04229T0
NCU02725T0	SPOG_01959T0
NCU03335T0	SPOG_04395T0
NCU06447T0	SPOG_01928T0
NCU11386T0	SPOG_02721T0
NCU10618T0	SPOG_05662T0
NCU00476T0	SPOG_01772T0
NCU01947T0	SPOG_01490T0
NCU00193T0	SPOG_03270T0
NCU01409T0	SPOG_03196T0
NCU06959T0	SPOG_01313T0
NCU05589T0	SPOG_02929T0
NCU03946T0	SPOG_04110T0
NCU03946T1	SPOG_04110T0
NCU05274T0	SPOG_02983T0	SPOG_02600T0
NCU00771T0	SPOG_00398T0
NCU00210T0	SPOG_01217T0
NCU04196T0	SPOG_00109T0
NCU03495T0	SPOG_01719T0
NCU03045T0	SPOG_03737T0
NCU02541T0	SPOG_05120T0
NCU04775T0	SPOG_03795T0
NCU05983T0	SPOG_03132T0
NCU02812T0	SPOG_03224T0
NCU05778T0	SPOG_01525T0
NCU04654T0	SPOG_02668T0
NCU06974T0	SPOG_03391T0
NCU05305T0	SPOG_05152T0
NCU08742T0	SPOG_02293T0
NCU09308T0	SPOG_03198T0
NCU05364T0	SPOG_00968T0
NCU06017T0	SPOG_00869T0
NCU03891T0	SPOG_04178T0
NCU00168T0	SPOG_01679T0
NCU05161T0	SPOG_00906T0
NCU05592T0	SPOG_00602T0
NCU03560T0	SPOG_04804T0
NCU04328T0	SPOG_04302T0
NCU09503T0	SPOG_00661T0
NCU11959T0	SPOG_05148T0
NCU01827T0	SPOG_02305T0	SPOG_02416T0
NCU00293T0	SPOG_02785T0
NCU03572T0	SPOG_00738T0
NCU06314T0	SPOG_00278T0
NCU08551T0	SPOG_00879T0
NCU07066T0	SPOG_02877T0
NCU11746T0	SPOG_01422T0
NCU09771T0	SPOG_03735T0
NCU08941T0	SPOG_05262T0
NCU01978T0	SPOG_00417T0
NCU02211T0	SPOG_00375T0
NCU01704T0	SPOG_03822T0
NCU06300T0	SPOG_01469T0
NCU06108T0	SPOG_02442T0
NCU07478T0	SPOG_04023T0
NCU01634T0	SPOG_02998T0	SPOG_04373T0	SPOG_01060T0
NCU00212T0	SPOG_02998T0	SPOG_04373T0	SPOG_01060T0
NCU07826T0	SPOG_01258T0	SPOG_03119T0
NCU03291T0	SPOG_00504T0
NCU01390T0	SPOG_04933T0
NCU01041T0	SPOG_05327T0
NCU05347T0	SPOG_04437T0
NCU12058T0	SPOG_03866T0
NCU01911T0	SPOG_00669T0
NCU00417T0	SPOG_02200T0
NCU03195T0	SPOG_02513T0
NCU03381T0	SPOG_04340T0
NCU02977T0	SPOG_05316T0
NCU04289T0	SPOG_04745T0
NCU07937T0	SPOG_05275T0
NCU00403T0	SPOG_02233T0
NCU02401T0	SPOG_04581T0
NCU02435T0	SPOG_04764T0
NCU04699T0	SPOG_04238T0
NCU04807T0	SPOG_04910T0
NCU06307T0	SPOG_05196T0
NCU07492T0	SPOG_04297T0
NCU04552T0	SPOG_03760T0	SPOG_01996T0
NCU01928T0	SPOG_02535T0
NCU02661T0	SPOG_03808T0
NCU03710T0	SPOG_05379T0
NCU07399T0	SPOG_02148T0
NCU06622T0	SPOG_04506T0
[truncated: 1,205 more rows]
[truncated: 7 more columns]
