# Supplementary material for: Evolutionary Conservation and Diversification of Puf RNA Binding Proteins and Their mRNA Targets
Source: PLoS Biol. 2015 Nov 20;13(11):e1002307. doi: 10.1371/journal.pbio.1002307 (PMC4654594; doi:10.1371/journal.pbio.1002307)
Supplement: S4 Dataset — (ZIP) [file pbio.1002307.s004.zip › N.crassa.fa_S.japonicus.fa.txt]

NCU07832T0	SJAG_04497T0
NCU01744T0	SJAG_04054T0
NCU08535T0	SJAG_03313T0
NCU08287T0	SJAG_00964T0
NCU05608T0	SJAG_02723T0
NCU07308T0	SJAG_04972T0
NCU02685T0	SJAG_02295T0
NCU01379T0	SJAG_04613T0
NCU06871T0	SJAG_06200T0
NCU02478T0	SJAG_02916T0	SJAG_01028T0	SJAG_04184T0
NCU08132T0	SJAG_02916T0	SJAG_01028T0	SJAG_04184T0
NCU07307T0	SJAG_04107T0
NCU04548T0	SJAG_02908T0
NCU02510T0	SJAG_02282T0
NCU02103T0	SJAG_01713T0
NCU06976T0	SJAG_02286T0
NCU08267T0	SJAG_00898T0
NCU06468T0	SJAG_03496T0
NCU02505T0	SJAG_00464T0
NCU05120T0	SJAG_04030T0
NCU01632T0	SJAG_00337T0
NCU04569T0	SJAG_01995T0
NCU05837T0	SJAG_01229T0
NCU07556T0	SJAG_00650T0
NCU03986T0	SJAG_04934T0
NCU00239T0	SJAG_06243T0
NCU05803T0	SJAG_02026T0
NCU01772T0	SJAG_05467T0
NCU08616T0	SJAG_03578T0
NCU00352T0	SJAG_05798T0
NCU03042T0	SJAG_01008T0
NCU02677T0	SJAG_00412T0
NCU01638T0	SJAG_03144T0
NCU03575T0	SJAG_03545T0
NCU01680T0	SJAG_04258T0	SJAG_01669T0	SJAG_01129T0
NCU01820T0	SJAG_01358T0
NCU07700T0	SJAG_05332T0	SJAG_01438T0
NCU08685T0	SJAG_03355T0
NCU05425T0	SJAG_05929T0
NCU07922T0	SJAG_06001T0
NCU10066T0	SJAG_04569T0
NCU05238T0	SJAG_06571T0
NCU08501T0	SJAG_02371T0
NCU01192T0	SJAG_06024T0
NCU07443T0	SJAG_02897T0
NCU09012T0	SJAG_05647T0
NCU12032T0	SJAG_05781T0
NCU02111T0	SJAG_04001T0
NCU00018T0	SJAG_03345T0
NCU00018T1	SJAG_03345T0
NCU04370T0	SJAG_00853T0
NCU06338T0	SJAG_03567T0
NCU00621T0	SJAG_01509T0
NCU03539T0	SJAG_04665T0
NCU03877T0	SJAG_04156T0
NCU03877T1	SJAG_04156T0
NCU10143T0	SJAG_03866T0
NCU06272T0	SJAG_02530T0
NCU04898T0	SJAG_01435T0
NCU09463T0	SJAG_02015T0
NCU01625T0	SJAG_00995T0
NCU05591T0	SJAG_06374T0
NCU07119T0	SJAG_04031T0
NCU06678T0	SJAG_03276T0
NCU00104T0	SJAG_04187T0
NCU07546T0	SJAG_03363T0
NCU02728T0	SJAG_05583T0
NCU05261T0	SJAG_05543T0
NCU03127T0	SJAG_06006T0
NCU03010T0	SJAG_00869T0
NCU04348T0	SJAG_06266T0
NCU07679T0	SJAG_03832T0
NCU02566T0	SJAG_05754T0
NCU03065T0	SJAG_04006T0
NCU00396T0	SJAG_05864T0
NCU02366T0	SJAG_06201T0
NCU06488T0	SJAG_04755T0	SJAG_05313T0
NCU04242T0	SJAG_03886T0
NCU07658T0	SJAG_01025T0
NCU01965T0	SJAG_00443T0
NCU02572T0	SJAG_00414T0
NCU02475T0	SJAG_03861T0
NCU01857T0	SJAG_06330T0
NCU11202T0	SJAG_00152T0
NCU08919T0	SJAG_02872T0
NCU03947T0	SJAG_03970T0
NCU09602T0	SJAG_01186T0	SJAG_04055T0
NCU00459T0	SJAG_05696T0
NCU01318T0	SJAG_02539T0
NCU01612T0	SJAG_00597T0
NCU06544T0	SJAG_05463T0
NCU09367T0	SJAG_04537T0
NCU04142T0	SJAG_01664T0
NCU03794T0	SJAG_00572T0
NCU08336T0	SJAG_01671T0
NCU11669T0	SJAG_03011T0
NCU05194T0	SJAG_00857T0
NCU04327T0	SJAG_02348T0
NCU00551T0	SJAG_03703T0
NCU09063T0	SJAG_00871T0
NCU03592T0	SJAG_00669T0
NCU06281T0	SJAG_00669T0
NCU01164T0	SJAG_02416T0
NCU07870T0	SJAG_05239T0
NCU05270T0	SJAG_06244T0
NCU08276T0	SJAG_06326T0
NCU08135T0	SJAG_02748T0
NCU02357T0	SJAG_06064T0
NCU04385T0	SJAG_03243T0
NCU04611T0	SJAG_04670T0
NCU11188T0	SJAG_05420T0
NCU06512T0	SJAG_02290T0
NCU05200T0	SJAG_05492T0
NCU00276T0	SJAG_02658T0
NCU04100T0	SJAG_05913T0
NCU01328T0	SJAG_03934T0
NCU03060T0	SJAG_05719T0	SJAG_04038T0
NCU04280T0	SJAG_01630T0
NCU11255T0	SJAG_02460T0
NCU07721T0	SJAG_03638T0
NCU06278T0	SJAG_05855T0
NCU03363T0	SJAG_05912T0
NCU03982T0	SJAG_00790T0
NCU03071T0	SJAG_03384T0
NCU06438T0	SJAG_03206T0
NCU08928T0	SJAG_05636T0
NCU09297T0	SJAG_06095T0
NCU02539T0	SJAG_04210T0
NCU02494T0	SJAG_05186T0
NCU09903T0	SJAG_05993T0
NCU07554T0	SJAG_05019T0
NCU08693T0	SJAG_05709T0
NCU00629T0	SJAG_00605T0
NCU02630T0	SJAG_02825T0
NCU04736T0	SJAG_01400T0
NCU05154T0	SJAG_01400T0
NCU01323T0	SJAG_01831T0
NCU03955T0	SJAG_01519T0
NCU09993T0	SJAG_02571T0
NCU04404T0	SJAG_04002T0
NCU05046T0	SJAG_04167T0
NCU01951T0	SJAG_05387T0
NCU10283T0	SJAG_06565T0
NCU04221T0	SJAG_04859T0
NCU03061T0	SJAG_03658T0
NCU02349T0	SJAG_04571T0
NCU05151T0	SJAG_05874T0
NCU07319T0	SJAG_04070T0
NCU00671T0	SJAG_05245T0
NCU04606T0	SJAG_00643T0
NCU01171T0	SJAG_05650T0
NCU03116T0	SJAG_04498T0
NCU00177T0	SJAG_03140T0
NCU02391T0	SJAG_05371T0
NCU02762T0	SJAG_05229T0
NCU11350T0	SJAG_04728T0
NCU01229T0	SJAG_06490T0
NCU00668T0	SJAG_03705T0
NCU08009T0	SJAG_05749T0
NCU03234T0	SJAG_01253T0
NCU02583T0	SJAG_03824T0
NCU03980T0	SJAG_03320T0
NCU04051T0	SJAG_00541T0
NCU00567T0	SJAG_05466T0
NCU06836T0	SJAG_02741T0
NCU00405T0	SJAG_01352T0
NCU02979T0	SJAG_04123T0
NCU02380T0	SJAG_01235T0
NCU08036T0	SJAG_00859T0
NCU03797T0	SJAG_05454T0
NCU01992T0	SJAG_01508T0
NCU08119T0	SJAG_00884T0
NCU08898T0	SJAG_01574T0
NCU01843T0	SJAG_06194T0
NCU02003T0	SJAG_04157T0	SJAG_02180T0	SJAG_01851T0
NCU03387T0	SJAG_00330T0
NCU05895T0	SJAG_01227T0
NCU04579T0	SJAG_04098T0
NCU03992T0	SJAG_03088T0
NCU04251T0	SJAG_04868T0
NCU03292T0	SJAG_03850T0
NCU01643T0	SJAG_05891T0
NCU03669T0	SJAG_00722T0
NCU06365T0	SJAG_02200T0
NCU02955T0	SJAG_02353T0
NCU09228T0	SJAG_00181T0
NCU03298T0	SJAG_00063T0
NCU05269T0	SJAG_04511T0
NCU05269T1	SJAG_04511T0
NCU01143T0	SJAG_06189T0
NCU01589T0	SJAG_00564T0
NCU03808T0	SJAG_03077T0
NCU01939T0	SJAG_03693T0
NCU03051T0	SJAG_05895T0
NCU09808T0	SJAG_02848T0
NCU03171T0	SJAG_00922T0
NCU01486T0	SJAG_00579T0
NCU04203T0	SJAG_06129T0
NCU02011T0	SJAG_05793T0
NCU04303T0	SJAG_04549T0
NCU09450T0	SJAG_06322T0
NCU04448T0	SJAG_00609T0
NCU02514T0	SJAG_05961T0
NCU08515T0	SJAG_00136T0
NCU04648T0	SJAG_02618T0
NCU02696T0	SJAG_05956T0
NCU02075T0	SJAG_03237T0	SJAG_05779T0
NCU02717T0	SJAG_00911T0
NCU03804T0	SJAG_03631T0
NCU02207T0	SJAG_01002T0
NCU07999T0	SJAG_04165T0
NCU08110T0	SJAG_05567T0
NCU02230T0	SJAG_02226T0
NCU09700T0	SJAG_02926T0
NCU01272T0	SJAG_04533T0
NCU09468T0	SJAG_02509T0	SJAG_04387T0
NCU07982T0	SJAG_03985T0
NCU07839T0	SJAG_05276T0
NCU00579T0	SJAG_01722T0
NCU05430T0	SJAG_02598T0
NCU07712T0	SJAG_00798T0
NCU01470T0	SJAG_00029T0
NCU09709T0	SJAG_02378T0
NCU05289T0	SJAG_04940T0
NCU07837T0	SJAG_06329T0
NCU04054T0	SJAG_04003T0
NCU06767T0	SJAG_05513T0
NCU07281T0	SJAG_05506T0
NCU01510T0	SJAG_06415T0
NCU04472T0	SJAG_05684T0
NCU00712T0	SJAG_06234T0
NCU04439T0	SJAG_02287T0
NCU09332T0	SJAG_01491T0
NCU09349T0	SJAG_04669T0
NCU01540T0	SJAG_01059T0
NCU00040T0	SJAG_02628T0
NCU02839T0	SJAG_04121T0
NCU09909T0	SJAG_02125T0
NCU06484T0	SJAG_02906T0
NCU09715T0	SJAG_01531T0
NCU00481T0	SJAG_01430T0
NCU01119T0	SJAG_00624T0
NCU01833T0	SJAG_00331T0
NCU01369T0	SJAG_00786T0
NCU02797T0	SJAG_01089T0
NCU09711T0	SJAG_05905T0
NCU03463T0	SJAG_00516T0
NCU02629T0	SJAG_04681T0
NCU03650T0	SJAG_03613T0	SJAG_00500T0
NCU06382T0	SJAG_05213T0	SJAG_03785T0
NCU03100T0	SJAG_03852T0
NCU07567T0	SJAG_00447T0
NCU04173T0	SJAG_03145T0
NCU04173T1	SJAG_03145T0
NCU03273T0	SJAG_06004T0
NCU02689T0	SJAG_03655T0
NCU03657T1	SJAG_06399T0
NCU03657T0	SJAG_06399T0
NCU04020T0	SJAG_00488T0
NCU07440T0	SJAG_05954T0
NCU09118T0	SJAG_05193T0
NCU03784T0	SJAG_03401T0
NCU06929T0	SJAG_02097T0
NCU09516T0	SJAG_02521T0
NCU07831T0	SJAG_06554T0
NCU10058T0	SJAG_01209T0
NCU02840T0	SJAG_01489T0
NCU05620T0	SJAG_02625T0	SJAG_00837T0	SJAG_00591T0
NCU03818T0	SJAG_05209T0
NCU09740T0	SJAG_03637T0
NCU01249T0	SJAG_04411T0
NCU03479T0	SJAG_04587T0
NCU03954T0	SJAG_05604T0
NCU03954T1	SJAG_05604T0
NCU03440T0	SJAG_01167T0
NCU07498T0	SJAG_05824T0
NCU00488T0	SJAG_00229T0
NCU02632T0	SJAG_00877T0
NCU03690T0	SJAG_03959T0
NCU06149T0	SJAG_03157T0
NCU01479T0	SJAG_05597T0
NCU05204T0	SJAG_02591T0
NCU08894T0	SJAG_03277T0
NCU00021T0	SJAG_01741T0
NCU06481T0	SJAG_00198T0
NCU09866T0	SJAG_05792T0
NCU04799T0	SJAG_01222T0	SJAG_04427T0
NCU09770T0	SJAG_02769T0
NCU03076T0	SJAG_05876T0
NCU01290T0	SJAG_04754T0
NCU07926T0	SJAG_04482T0
NCU02810T0	SJAG_00466T0
NCU03482T0	SJAG_06393T0
NCU11175T0	SJAG_03730T0
NCU07420T0	SJAG_06499T0
NCU00447T0	SJAG_02305T0
NCU09377T1	SJAG_00526T0
NCU09377T0	SJAG_00526T0
NCU00200T0	SJAG_01455T0
NCU00261T0	SJAG_06607T0
NCU04790T0	SJAG_01696T0
NCU04766T0	SJAG_03597T0
NCU06122T0	SJAG_02379T0
NCU02208T0	SJAG_04744T0
NCU01234T0	SJAG_02879T0
NCU08888T0	SJAG_02206T0
NCU07156T0	SJAG_03775T0
NCU03263T0	SJAG_01437T0
NCU01335T0	SJAG_06432T0
NCU09721T0	SJAG_04565T0
NCU07930T0	SJAG_03556T0
NCU02274T0	SJAG_01766T0
NCU11271T0	SJAG_00712T0
NCU05041T0	SJAG_01862T0
NCU07451T0	SJAG_05585T0
NCU02325T0	SJAG_04634T0
NCU07710T0	SJAG_00824T0
NCU04414T0	SJAG_01544T0
NCU03814T0	SJAG_04738T0
NCU04035T0	SJAG_05527T0
NCU01187T0	SJAG_00169T0
NCU00793T0	SJAG_05383T0
NCU08045T0	SJAG_00825T0
NCU00656T0	SJAG_00114T0
NCU01756T0	SJAG_01268T0
NCU09696T0	SJAG_06221T0
NCU02010T0	SJAG_02841T0
NCU08920T0	SJAG_00599T0
NCU08897T0	SJAG_02330T0
NCU10747T0	SJAG_01834T0
NCU01255T0	SJAG_05983T0
NCU06918T0	SJAG_04717T0
NCU02657T0	SJAG_03659T0
NCU06075T0	SJAG_02796T0
NCU06075T1	SJAG_02796T0
NCU01675T0	SJAG_01323T0
NCU02407T0	SJAG_06133T0
NCU07024T0	SJAG_02592T0
NCU00430T0	SJAG_01541T0
NCU11296T0	SJAG_02757T0
NCU06308T0	SJAG_03014T0
NCU09438T0	SJAG_03805T0
NCU07407T0	SJAG_01807T0
NCU00112T0	SJAG_05538T0
NCU01882T0	SJAG_03777T0
NCU09076T0	SJAG_04589T0
NCU03415T0	SJAG_03786T0
NCU09688T0	SJAG_04609T0
NCU06429T0	SJAG_04621T0
NCU00920T0	SJAG_04285T0
NCU04636T0	SJAG_00186T0
NCU07690T0	SJAG_03712T0
NCU01692T0	SJAG_01922T0
NCU00927T0	SJAG_04745T0
NCU03117T0	SJAG_01298T0
NCU04121T0	SJAG_01809T0
NCU02052T0	SJAG_04917T0
NCU07367T0	SJAG_00766T0
NCU06843T0	SJAG_01322T0	SJAG_06581T0
NCU03321T0	SJAG_02830T0
NCU01433T0	SJAG_02854T0
NCU02260T0	SJAG_04477T0
NCU05526T0	SJAG_06473T0
NCU05526T1	SJAG_06473T0
NCU00410T0	SJAG_00338T0
NCU09741T0	SJAG_04270T0
NCU02578T0	SJAG_02846T0
NCU03786T0	SJAG_03353T0
NCU04077T0	SJAG_05730T0
NCU11642T0	SJAG_04136T0
NCU03606T0	SJAG_03855T0
NCU04380T0	SJAG_03471T0
NCU03929T0	SJAG_03471T0
NCU05278T0	SJAG_03249T0
NCU03200T0	SJAG_05921T0
NCU07171T0	SJAG_01964T0
NCU07334T0	SJAG_02147T0
NCU06854T0	SJAG_03036T0
NCU04433T0	SJAG_02463T0
NCU03235T0	SJAG_02463T0
NCU00043T0	SJAG_03126T0
NCU10008T0	SJAG_04843T0
NCU01503T0	SJAG_00344T0
NCU05363T0	SJAG_01131T0
NCU10042T0	SJAG_00461T0	SJAG_02107T0	SJAG_06579T0
NCU10042T1	SJAG_00461T0	SJAG_02107T0	SJAG_06579T0
NCU01157T0	SJAG_00988T0
NCU02036T0	SJAG_03923T0
NCU02803T0	SJAG_04230T0
NCU07378T0	SJAG_02498T0
NCU02416T0	SJAG_06096T0
NCU05360T0	SJAG_04028T0
NCU07914T0	SJAG_06211T0
NCU08021T0	SJAG_05699T0
NCU04449T0	SJAG_01259T0
NCU08162T0	SJAG_01461T0
NCU05650T0	SJAG_06213T0
NCU02546T0	SJAG_01391T0
NCU01652T0	SJAG_02972T0
NCU02511T0	SJAG_02417T0
NCU00714T0	SJAG_06235T0
NCU06868T0	SJAG_02349T0
NCU06355T0	SJAG_03470T0
NCU07854T0	SJAG_06427T0
NCU01439T0	SJAG_02313T0
NCU00081T0	SJAG_06508T0
NCU09757T0	SJAG_06526T0
NCU03098T0	SJAG_02799T0
NCU05777T0	SJAG_00644T0
NCU08195T0	SJAG_00653T0
NCU00163T0	SJAG_05802T0
NCU01809T0	SJAG_04599T0
NCU07153T0	SJAG_06518T0
NCU04104T0	SJAG_04366T0
NCU08115T0	SJAG_01419T0
NCU10337T0	SJAG_03982T0
NCU06738T0	SJAG_03558T0
NCU05995T0	SJAG_00452T0
NCU02082T0	SJAG_06115T0
NCU09111T0	SJAG_02297T0
NCU03922T0	SJAG_04499T0
NCU01195T0	SJAG_03266T0
NCU07015T0	SJAG_00683T0
NCU11180T0	SJAG_02907T0
NCU00936T0	SJAG_03293T0
NCU10733T0	SJAG_00966T0
NCU06994T0	SJAG_01408T0
NCU11213T0	SJAG_03188T0
NCU08341T0	SJAG_05919T0
NCU08935T0	SJAG_05532T0
NCU04749T0	SJAG_04183T0
NCU01480T0	SJAG_01183T0
NCU02549T0	SJAG_02397T0
NCU07011T0	SJAG_00245T0
NCU06842T0	SJAG_00861T0
NCU01443T0	SJAG_06493T0
NCU08377T0	SJAG_01254T0
NCU11170T0	SJAG_04367T0
NCU01797T0	SJAG_06487T0
NCU03357T0	SJAG_05989T0
NCU11384T0	SJAG_00830T0
NCU11384T1	SJAG_00830T0
NCU00194T0	SJAG_05437T0
NCU07070T0	SJAG_04650T0
NCU00925T0	SJAG_00882T0
NCU03608T0	SJAG_00396T0
NCU06394T0	SJAG_06262T0
NCU04504T0	SJAG_04974T0
NCU05985T0	SJAG_05981T0
NCU03748T0	SJAG_01061T0
NCU04747T0	SJAG_02838T0
NCU09071T0	SJAG_04597T0
NCU00010T0	SJAG_03497T0
NCU02295T0	SJAG_05775T0
NCU05927T0	SJAG_06388T0
NCU03425T0	SJAG_00432T0
NCU11544T1	SJAG_04457T0
NCU11544T0	SJAG_04457T0
NCU06626T0	SJAG_04552T0
NCU07489T0	SJAG_06422T0
NCU07872T0	SJAG_06552T0
NCU05642T0	SJAG_00420T0
NCU10810T0	SJAG_00058T0
NCU01449T0	SJAG_04711T0
NCU01449T1	SJAG_04711T0
NCU05259T0	SJAG_03943T0
NCU03359T0	SJAG_01816T0
NCU08309T0	SJAG_01620T0
NCU00202T0	SJAG_00677T0
NCU06187T0	SJAG_02850T0
NCU07732T0	SJAG_00392T0
NCU07732T1	SJAG_00392T0
NCU06914T0	SJAG_00103T0
NCU03857T0	SJAG_06398T0
NCU09318T0	SJAG_02294T0
NCU11664T0	SJAG_01088T0
NCU06630T0	SJAG_00600T0
NCU02669T0	SJAG_05681T0
NCU09894T0	SJAG_05624T0
NCU05296T0	SJAG_03835T0
NCU04185T0	SJAG_00718T0
NCU03737T0	SJAG_03461T0
NCU06284T0	SJAG_01039T0
NCU09265T0	SJAG_02694T0
NCU01238T0	SJAG_01465T0
NCU04166T0	SJAG_01339T0
NCU09545T0	SJAG_01466T0
NCU00536T0	SJAG_04305T0
NCU06457T0	SJAG_05941T0
NCU06659T0	SJAG_02604T0
NCU08998T1	SJAG_03434T0
NCU08998T0	SJAG_03434T0
NCU02611T0	SJAG_01169T0
NCU01648T0	SJAG_04053T0
NCU01823T0	SJAG_05862T0
NCU08689T0	SJAG_02289T0
NCU00428T0	SJAG_03780T0
NCU01985T0	SJAG_03475T0
NCU04306T0	SJAG_06636T0
NCU00389T0	SJAG_02292T0
NCU06638T0	SJAG_02392T0
NCU10497T0	SJAG_04127T0
NCU08484T0	SJAG_00618T0
NCU03966T0	SJAG_01929T0
NCU04319T0	SJAG_05972T0
NCU08471T0	SJAG_03813T0
NCU00824T0	SJAG_05457T0
NCU06882T0	SJAG_01533T0
NCU07380T0	SJAG_02995T0
NCU05267T0	SJAG_06568T0
NCU02402T0	SJAG_02545T0
NCU02083T0	SJAG_05468T0
NCU03628T0	SJAG_06360T0
NCU07296T0	SJAG_00661T0
NCU03137T0	SJAG_02763T0
NCU09819T0	SJAG_05975T0
NCU03339T0	SJAG_05588T0
NCU07442T0	SJAG_00482T0
NCU05420T0	SJAG_03485T0
NCU02906T0	SJAG_02176T0
NCU01502T0	SJAG_04908T0
NCU06652T0	SJAG_01457T0
NCU04216T0	SJAG_01661T0
NCU02542T1	SJAG_06384T0
NCU02542T0	SJAG_06384T0
NCU11961T0	SJAG_00301T0
NCU06943T0	SJAG_05911T0
NCU02966T0	SJAG_06475T0
NCU02624T0	SJAG_03750T0
NCU09610T0	SJAG_05967T0
NCU03219T0	SJAG_04398T0
NCU05288T0	SJAG_02422T0
NCU11190T0	SJAG_00937T0
NCU08730T0	SJAG_05373T0
NCU03396T0	SJAG_00744T0
NCU04511T0	SJAG_00916T0
NCU04252T0	SJAG_03499T0
NCU06482T0	SJAG_02006T0
NCU06179T0	SJAG_04760T0
NCU07280T0	SJAG_04206T0
NCU06264T0	SJAG_02527T0
NCU00904T0	SJAG_03804T0
NCU03799T0	SJAG_03687T0
NCU06189T0	SJAG_03961T0
NCU03779T0	SJAG_04320T0
NCU09789T0	SJAG_00044T0
NCU09443T0	SJAG_02602T0
NCU06942T0	SJAG_03892T0
NCU07129T0	SJAG_04718T0
NCU00765T0	SJAG_02062T0
NCU08983T0	SJAG_05999T0
NCU00681T0	SJAG_06298T0
NCU02729T0	SJAG_05584T0
NCU02178T0	SJAG_03356T0
NCU10262T0	SJAG_04637T0	SJAG_02150T0
NCU05830T0	SJAG_04637T0	SJAG_02150T0
NCU03526T0	SJAG_00604T0
NCU01022T0	SJAG_05530T0
NCU04581T0	SJAG_05708T0
NCU02741T0	SJAG_01410T0
NCU00424T0	SJAG_04508T0
NCU06722T0	SJAG_01522T0
NCU09547T0	SJAG_04538T0
NCU00336T0	SJAG_05187T0
NCU06099T0	SJAG_03788T0
NCU11409T0	SJAG_01644T0
NCU00453T0	SJAG_04616T0
NCU04245T0	SJAG_04996T0
NCU04005T0	SJAG_00402T0	SJAG_06288T0
NCU03436T0	SJAG_01187T0
NCU01525T0	SJAG_03844T0
NCU00717T0	SJAG_04957T0
NCU00122T0	SJAG_06069T0
NCU09737T0	SJAG_01883T0
NCU09488T0	SJAG_04308T0
NCU07807T0	SJAG_05633T0	SJAG_03373T0
NCU07807T1	SJAG_05633T0	SJAG_03373T0
NCU03961T0	SJAG_06306T0
NCU09191T0	SJAG_01074T0
NCU11168T0	SJAG_03128T0
NCU00095T0	SJAG_00139T0
NCU01377T0	SJAG_03350T0
NCU02430T0	SJAG_03102T0
NCU02044T0	SJAG_04874T0
NCU03792T0	SJAG_03375T0
NCU03783T0	SJAG_03400T0
NCU02616T0	SJAG_05472T0
NCU05095T0	SJAG_03626T0
NCU08024T0	SJAG_00816T0
NCU02393T0	SJAG_02923T0
NCU02393T1	SJAG_02923T0
NCU09065T0	SJAG_03436T0
NCU11273T0	SJAG_06043T0
NCU09673T0	SJAG_00800T0
NCU02639T0	SJAG_06451T0
NCU02639T1	SJAG_06451T0
NCU03124T0	SJAG_05756T0
NCU01912T0	SJAG_04316T0
NCU02134T0	SJAG_06228T0
NCU02232T0	SJAG_06562T0
NCU04110T0	SJAG_00249T0
NCU04410T0	SJAG_00956T0
NCU05810T0	SJAG_05000T0
NCU11685T0	SJAG_04551T0
NCU01412T0	SJAG_00660T0
NCU02680T0	SJAG_01134T0
NCU03257T0	SJAG_04731T0
NCU03894T0	SJAG_05510T0
NCU07887T0	SJAG_00885T0
NCU04485T0	SJAG_05504T0
NCU07868T0	SJAG_01954T0
NCU02397T0	SJAG_06245T0	SJAG_02734T0	SJAG_04842T0
NCU05198T0	SJAG_02955T0
NCU03347T0	SJAG_04988T0
NCU05901T0	SJAG_05329T0
NCU01160T0	SJAG_04480T0
NCU02580T0	SJAG_00203T0
NCU02571T0	SJAG_00413T0
NCU05129T0	SJAG_02505T0
NCU05939T0	SJAG_02651T0
NCU07001T0	SJAG_00395T0
NCU03823T0	SJAG_00933T0
NCU03944T0	SJAG_06155T0
NCU05634T0	SJAG_05557T0
NCU11027T0	SJAG_03393T0
NCU06923T0	SJAG_05826T0
NCU05232T0	SJAG_00104T0
NCU01528T0	SJAG_06622T0	SJAG_06621T0	SJAG_00027T0	SJAG_02135T0	SJAG_02945T0	SJAG_03828T0	SJAG_03903T0
NCU03290T0	SJAG_05576T0
NCU05169T0	SJAG_06513T0
NCU05301T0	SJAG_00325T0	SJAG_02099T0
NCU00468T0	SJAG_06466T0
NCU00480T0	SJAG_06465T0
NCU09202T0	SJAG_02058T0
NCU09477T0	SJAG_02050T0
NCU10776T0	SJAG_01648T0
NCU07414T0	SJAG_00436T0
NCU08706T0	SJAG_02199T0
NCU04247T0	SJAG_00397T0
NCU04856T0	SJAG_05419T0
NCU04856T1	SJAG_05419T0
NCU06724T0	SJAG_05419T0
NCU08993T0	SJAG_03504T0
NCU02438T0	SJAG_03163T0
NCU02778T0	SJAG_03032T0
NCU02063T0	SJAG_01004T0
NCU03897T0	SJAG_03696T0
NCU06192T0	SJAG_03889T0
NCU03973T0	SJAG_06339T0
NCU06418T0	SJAG_01182T0
NCU03661T0	SJAG_03021T0
NCU02747T0	SJAG_05657T0
NCU07076T0	SJAG_00667T0
NCU06847T0	SJAG_02059T0
NCU04259T0	SJAG_05830T0
NCU11379T0	SJAG_06051T0
NCU00406T0	SJAG_06034T0
NCU03836T0	SJAG_06350T0
NCU08663T0	SJAG_03882T0
NCU04637T0	SJAG_00185T0
NCU06672T0	SJAG_00645T0
NCU09212T0	SJAG_01084T0
NCU01183T0	SJAG_02331T0
NCU02256T0	SJAG_03745T0
NCU06216T0	SJAG_03682T0
NCU10467T0	SJAG_00729T0
NCU09552T0	SJAG_02724T0
NCU00794T0	SJAG_02754T0
NCU01333T0	SJAG_03024T0
NCU04378T0	SJAG_00327T0
NCU08719T0	SJAG_01987T0
NCU03141T0	SJAG_02093T0
NCU08297T1	SJAG_01277T0
NCU08297T0	SJAG_01277T0
NCU09817T0	SJAG_03580T0
NCU05548T0	SJAG_03580T0
NCU00565T0	SJAG_03553T0
NCU02422T0	SJAG_03100T0
NCU04343T0	SJAG_00832T0
NCU00269T0	SJAG_06583T0
NCU09106T0	SJAG_01938T0	SJAG_05782T0
NCU00631T0	SJAG_00475T0
NCU05218T0	SJAG_06061T0
NCU10468T0	SJAG_05703T0
NCU01227T0	SJAG_01524T0
NCU04610T0	SJAG_00355T0
NCU08503T0	SJAG_01058T0
NCU02202T0	SJAG_04435T0
NCU07002T0	SJAG_00992T0
NCU05782T0	SJAG_04081T0
NCU01431T0	SJAG_00279T0
NCU03855T0	SJAG_04350T0
NCU03498T0	SJAG_06469T0
NCU06508T0	SJAG_06182T0
NCU03713T0	SJAG_01595T0
NCU04118T0	SJAG_05520T0
NCU10847T0	SJAG_02773T0
NCU01197T0	SJAG_01822T0
NCU01596T0	SJAG_05493T0
NCU04207T0	SJAG_02532T0
NCU04566T0	SJAG_03501T0
NCU03004T0	SJAG_06075T0
NCU07941T0	SJAG_03306T0
NCU00951T0	SJAG_02679T0
NCU02498T0	SJAG_06385T0
NCU03194T0	SJAG_01081T0
NCU07041T0	SJAG_00657T0
NCU06563T0	SJAG_01790T0
NCU09223T0	SJAG_00288T0
NCU06268T0	SJAG_05704T0
NCU07971T0	SJAG_05902T0
NCU01728T1	SJAG_03336T0
NCU01728T0	SJAG_03336T0
NCU03118T0	SJAG_02388T0
NCU03652T0	SJAG_00111T0
NCU01269T0	SJAG_05370T0
NCU02112T0	SJAG_05402T0
NCU09437T0	SJAG_03156T0
NCU01745T0	SJAG_03442T0
NCU04652T0	SJAG_00108T0
NCU07330T0	SJAG_00299T0
NCU00037T0	SJAG_05593T0
NCU02234T0	SJAG_03753T0
NCU02965T0	SJAG_03927T0
NCU07530T0	SJAG_01007T0
NCU04814T0	SJAG_06327T0
NCU05418T0	SJAG_06334T0
NCU09345T0	SJAG_04866T0
NCU09345T1	SJAG_04866T0
NCU09345T2	SJAG_04866T0
NCU02066T0	SJAG_01494T0
NCU06205T0	SJAG_04921T0
NCU10368T0	SJAG_06481T0
NCU00754T0	SJAG_02344T0
NCU03876T0	SJAG_05852T0
NCU06232T0	SJAG_03562T0
NCU03515T0	SJAG_05470T0
NCU06756T0	SJAG_05264T0
NCU02954T0	SJAG_00502T0
NCU04733T0	SJAG_01221T0
NCU05196T0	SJAG_01052T0
NCU03658T0	SJAG_06005T0
NCU06520T0	SJAG_05459T0
NCU02556T0	SJAG_03900T0
NCU00823T0	SJAG_06041T0
NCU02619T0	SJAG_03240T0
NCU02420T0	SJAG_01530T0
NCU03561T0	SJAG_00760T0
NCU04600T0	SJAG_03482T0
NCU08682T0	SJAG_00423T0
NCU09643T0	SJAG_00426T0
NCU01569T0	SJAG_00805T0
NCU01595T0	SJAG_03569T0
NCU00436T0	SJAG_05360T0
NCU06240T0	SJAG_04312T0
NCU00554T0	SJAG_00234T0
NCU00230T0	SJAG_00996T0
NCU04335T0	SJAG_04268T0
NCU02771T0	SJAG_06325T0
NCU06727T0	SJAG_04481T0
NCU07580T0	SJAG_05763T0
NCU01175T0	SJAG_03352T0
NCU03702T0	SJAG_00943T0
NCU06215T0	SJAG_05942T0
NCU06970T0	SJAG_06257T0
NCU03009T0	SJAG_03094T0
NCU03979T0	SJAG_01935T0
NCU02181T0	SJAG_04663T0	SJAG_04324T0
NCU06144T0	SJAG_05904T0	SJAG_01297T0
NCU00181T0	SJAG_05897T0
NCU07395T0	SJAG_03495T0
NCU10383T1	SJAG_00714T0
NCU10383T0	SJAG_00714T0
NCU06717T0	SJAG_05609T0
NCU04241T0	SJAG_04548T0
NCU04754T0	SJAG_04149T0
NCU09730T0	SJAG_00332T0
NCU04656T0	SJAG_06011T0	SJAG_06012T0
NCU00915T0	SJAG_01197T0
NCU05802T0	SJAG_02061T0
NCU07458T0	SJAG_00978T0
NCU04105T0	SJAG_05346T0
NCU10652T0	SJAG_05018T0
NCU01633T0	SJAG_04068T0	SJAG_03606T0	SJAG_04905T0	SJAG_03820T0	SJAG_03608T0	SJAG_00057T0	SJAG_02958T0
NCU00106T0	SJAG_06174T0
NCU00896T0	SJAG_05519T0
NCU06171T0	SJAG_04886T0
NCU08352T0	SJAG_03653T0
NCU02148T0	SJAG_00158T0
NCU04281T0	SJAG_05639T0
NCU01013T0	SJAG_01372T0
NCU10762T0	SJAG_00924T0
NCU00673T0	SJAG_02432T0
NCU02650T0	SJAG_03321T0
NCU03066T0	SJAG_04004T0
NCU11324T0	SJAG_02492T0
NCU00789T0	SJAG_03895T0
NCU05452T0	SJAG_00322T0
NCU05600T0	SJAG_05438T0
NCU03380T0	SJAG_00616T0
NCU04535T0	SJAG_03540T0
NCU01747T0	SJAG_00622T0
NCU02743T0	SJAG_00632T0
NCU03914T0	SJAG_01888T0
NCU07987T0	SJAG_03671T0
NCU04809T0	SJAG_05325T0	SJAG_00232T0	SJAG_03644T0
NCU04041T0	SJAG_02835T0
NCU05680T0	SJAG_02519T0
NCU06452T0	SJAG_05458T0
NCU06449T0	SJAG_01353T0
NCU04176T0	SJAG_04704T0
NCU07459T0	SJAG_02756T0
NCU03757T0	SJAG_06612T0
NCU02400T0	SJAG_00135T0
NCU09882T0	SJAG_00135T0
NCU01435T0	SJAG_03061T0
NCU02053T0	SJAG_03906T0
NCU06199T0	SJAG_00391T0
NCU04646T0	SJAG_02627T0
NCU06091T0	SJAG_01516T0
NCU04288T0	SJAG_06404T0
NCU08909T0	SJAG_01290T0
NCU06870T0	SJAG_04178T0
NCU11397T0	SJAG_04152T0
NCU04136T0	SJAG_05947T0	SJAG_03107T0
NCU05937T0	SJAG_00890T0
NCU11169T0	SJAG_02661T0
NCU08507T0	SJAG_05927T0
NCU11660T0	SJAG_03278T0
NCU12027T0	SJAG_03066T0
NCU00213T0	SJAG_05805T0
NCU04505T0	SJAG_02078T0
NCU06217T0	SJAG_02829T0
NCU08825T0	SJAG_02994T0
NCU01831T0	SJAG_00758T0
NCU07659T0	SJAG_05851T0
NCU00692T0	SJAG_01510T0
NCU02591T0	SJAG_04337T0
NCU06769T0	SJAG_00272T0
NCU08927T0	SJAG_01057T0
NCU07516T0	SJAG_03657T0
NCU06270T0	SJAG_06464T0
NCU03246T0	SJAG_00082T0
NCU02978T0	SJAG_00521T0
NCU03312T0	SJAG_03516T0
NCU09521T0	SJAG_05572T0
NCU11353T0	SJAG_06373T0
NCU02414T0	SJAG_02471T0
NCU04442T0	SJAG_01784T0
NCU02828T0	SJAG_05499T0
NCU06182T0	SJAG_01718T0
NCU04059T0	SJAG_04645T0
NCU05850T0	SJAG_02016T0
NCU08270T0	SJAG_06222T0
NCU01271T0	SJAG_00043T0
NCU00901T0	SJAG_01677T0
NCU03395T0	SJAG_01913T0
NCU03020T0	SJAG_03213T0
NCU07071T0	SJAG_00285T0
NCU06249T0	SJAG_01376T0
NCU06921T0	SJAG_00639T0
NCU11173T0	SJAG_00381T0
NCU08277T0	SJAG_03629T0
NCU09211T0	SJAG_03193T0
NCU03217T0	SJAG_01806T0
NCU00413T0	SJAG_00034T0	SJAG_05899T0
NCU01266T0	SJAG_00321T0
NCU03129T0	SJAG_06198T0
NCU07393T0	SJAG_03654T0
NCU10043T0	SJAG_01082T0
NCU08997T0	SJAG_02853T0
NCU07620T0	SJAG_05175T0
NCU00056T0	SJAG_01946T0
NCU02224T0	SJAG_04572T0
NCU04507T0	SJAG_04531T0
NCU06054T0	SJAG_02719T0
NCU11537T0	SJAG_00474T0
NCU01174T0	SJAG_03351T0
NCU06183T0	SJAG_03005T0
NCU06541T0	SJAG_05618T0
NCU06760T0	SJAG_01402T0
NCU06360T0	SJAG_03055T0
NCU00188T0	SJAG_04232T0
NCU03888T0	SJAG_00970T0
NCU04354T0	SJAG_04064T0
NCU06194T0	SJAG_04792T0
NCU06132T0	SJAG_02834T0	SJAG_02735T0
NCU03258T0	SJAG_06236T0
NCU11795T0	SJAG_03672T0
NCU02826T0	SJAG_04892T0
NCU09738T0	SJAG_04297T0
NCU04331T0	SJAG_04066T0	SJAG_06628T0
NCU08762T0	SJAG_04810T0
NCU07779T0	SJAG_05946T0
NCU08118T0	SJAG_05974T0
NCU11489T0	SJAG_04140T0
NCU00622T0	SJAG_01196T0
NCU02457T0	SJAG_06323T0
NCU09861T0	SJAG_00595T0
NCU01916T0	SJAG_05388T0
NCU02806T0	SJAG_02576T0	SJAG_05886T0
NCU06846T0	SJAG_04506T0	SJAG_03595T0
NCU00649T0	SJAG_03298T0
NCU03006T0	SJAG_03531T0
NCU04780T0	SJAG_03932T0
NCU06685T0	SJAG_06286T0
NCU07849T0	SJAG_02420T0
NCU07849T1	SJAG_02420T0
NCU06198T0	SJAG_00339T0
NCU03795T0	SJAG_03374T0
NCU04460T0	SJAG_02954T0
NCU09116T0	SJAG_03312T0
NCU09407T0	SJAG_05839T0
NCU06110T0	SJAG_00827T0
NCU06110T1	SJAG_00827T0
NCU06110T2	SJAG_00827T0
NCU01786T0	SJAG_04882T0
NCU01270T0	SJAG_04882T0
NCU01069T0	SJAG_00700T0
NCU01184T0	SJAG_04898T0
NCU06336T0	SJAG_00886T0
NCU06779T0	SJAG_00747T0
NCU09219T0	SJAG_06386T0
NCU00665T0	SJAG_02580T0	SJAG_02959T0	SJAG_02582T0
NCU00272T0	SJAG_01540T0
NCU00108T0	SJAG_01837T0
NCU01613T0	SJAG_00596T0
NCU09434T0	SJAG_05976T0
NCU07720T0	SJAG_01145T0
NCU00755T0	SJAG_01145T0
NCU00959T0	SJAG_00260T0
NCU02564T0	SJAG_05784T0
NCU11693T0	SJAG_00470T0
NCU01754T0	SJAG_03196T0	SJAG_01414T0	SJAG_03370T0
NCU02476T0	SJAG_03196T0	SJAG_01414T0	SJAG_03370T0
NCU01754T1	SJAG_03196T0	SJAG_01414T0	SJAG_03370T0
NCU08502T0	SJAG_03034T0	SJAG_03859T0
NCU02532T0	SJAG_00878T0
NCU03154T0	SJAG_00427T0
NCU02781T0	SJAG_02075T0
NCU03062T0	SJAG_05720T0
NCU03697T0	SJAG_06426T0
NCU07495T0	SJAG_02626T0
NCU09537T0	SJAG_03748T0
NCU00366T0	SJAG_02390T0
NCU00892T0	SJAG_03224T0
NCU02283T0	SJAG_02858T0
NCU02136T0	SJAG_04263T0
NCU01547T0	SJAG_05496T0
NCU05942T0	SJAG_00808T0
NCU11410T0	SJAG_03160T0
NCU02687T0	SJAG_01010T0
NCU08946T0	SJAG_00079T0
NCU07558T0	SJAG_02548T0
NCU07381T0	SJAG_03734T0
NCU01753T0	SJAG_06139T0	SJAG_01612T0
NCU00593T0	SJAG_03325T0
NCU01511T0	SJAG_06472T0
NCU07528T0	SJAG_00088T0
NCU05410T0	SJAG_05551T0
NCU04784T0	SJAG_06136T0
NCU05516T0	SJAG_06078T0
NCU09269T0	SJAG_01449T0
NCU09269T1	SJAG_01449T0
NCU03197T0	SJAG_01047T0
NCU02263T0	SJAG_03746T0
NCU07866T0	SJAG_02722T0
NCU01816T0	SJAG_00035T0
NCU00587T0	SJAG_02342T0
NCU02406T0	SJAG_03583T0
NCU04015T0	SJAG_03250T0
NCU06550T0	SJAG_00283T0
NCU06877T0	SJAG_03741T0
NCU11408T0	SJAG_01286T0
NCU01161T0	SJAG_04479T0
NCU04837T0	SJAG_00522T0
NCU03981T0	SJAG_02601T0
NCU03981T1	SJAG_02601T0
NCU02091T0	SJAG_01858T0
NCU02464T0	SJAG_04375T0
NCU08027T0	SJAG_06216T0
NCU02032T0	SJAG_04851T0	SJAG_04850T0	SJAG_00310T0	SJAG_05272T0
NCU02409T0	SJAG_01236T0
NCU03819T0	SJAG_00284T0
NCU02727T0	SJAG_06042T0
NCU06684T0	SJAG_02381T0
NCU09208T0	SJAG_02066T0
NCU07188T0	SJAG_05423T0
NCU09239T0	SJAG_04190T0
NCU00520T0	SJAG_00642T0
NCU01919T0	SJAG_02244T0
NCU03036T0	SJAG_03994T0
NCU05295T0	SJAG_05316T0
NCU09004T0	SJAG_06067T0
NCU03393T0	SJAG_05863T0	SJAG_06016T0	SJAG_02479T0
NCU04201T0	SJAG_00233T0
NCU02387T0	SJAG_05691T0
NCU04779T0	SJAG_05445T0
NCU07880T0	SJAG_03421T0
NCU09778T0	SJAG_03048T0
NCU00170T0	SJAG_06401T0
NCU01644T0	SJAG_05714T0
NCU07408T0	SJAG_04847T0
NCU07408T1	SJAG_04847T0
NCU01235T0	SJAG_00577T0
NCU00632T0	SJAG_05485T0
NCU02415T0	SJAG_03407T0
NCU09598T0	SJAG_03038T0
NCU07021T0	SJAG_06521T0
NCU06402T0	SJAG_03018T0
NCU06402T1	SJAG_03018T0
NCU03317T0	SJAG_03656T0
NCU08378T0	SJAG_00546T0
NCU07266T0	SJAG_02467T0
NCU06047T0	SJAG_04475T0
NCU08964T0	SJAG_04176T0
NCU08291T0	SJAG_05765T0
NCU04899T0	SJAG_01753T0
NCU05143T0	SJAG_01578T0
NCU07172T0	SJAG_00342T0
NCU06407T0	SJAG_03918T0
NCU10715T0	SJAG_02375T0
NCU07075T0	SJAG_06477T0
NCU10053T0	SJAG_04627T0
NCU03310T0	SJAG_01073T0
NCU02829T0	SJAG_02783T0
NCU09101T0	SJAG_04325T0
NCU02203T0	SJAG_02746T0
NCU07465T0	SJAG_00547T0
NCU06679T0	SJAG_03867T0
NCU07020T0	SJAG_05539T0
NCU07058T0	SJAG_06421T0
NCU11983T0	SJAG_02963T0
NCU00294T0	SJAG_02531T0	SJAG_03122T0
NCU03846T0	SJAG_05591T0
NCU03846T1	SJAG_05591T0
NCU09805T0	SJAG_02435T0	SJAG_04789T0
NCU02536T0	SJAG_04000T0
NCU06440T0	SJAG_04306T0
NCU00414T0	SJAG_05564T0
NCU07955T0	SJAG_03395T0
NCU01452T0	SJAG_02522T0	SJAG_00733T0
NCU04454T0	SJAG_00334T0
NCU08003T0	SJAG_02447T0
NCU05889T0	SJAG_05910T0
NCU09930T0	SJAG_00815T0
NCU08605T0	SJAG_05548T0
NCU09380T0	SJAG_05758T0
NCU01546T0	SJAG_04944T0
NCU03571T0	SJAG_02468T0
NCU00489T0	SJAG_06507T0
NCU08563T0	SJAG_00192T0
NCU07309T0	SJAG_05816T0
NCU01162T0	SJAG_00218T0	SJAG_04483T0
NCU07253T0	SJAG_00218T0	SJAG_04483T0
NCU02209T0	SJAG_00099T0
NCU00227T0	SJAG_04588T0
NCU02833T0	SJAG_02572T0
NCU04063T0	SJAG_03907T0
NCU04044T0	SJAG_06462T0
NCU08066T0	SJAG_03256T0
NCU08968T0	SJAG_02821T0
NCU12076T0	SJAG_00102T0
NCU00963T0	SJAG_01126T0
NCU09745T0	SJAG_05369T0
NCU00981T0	SJAG_01811T0
NCU09347T0	SJAG_02713T0
NCU11457T0	SJAG_03096T0
NCU02830T0	SJAG_02277T0
NCU07112T0	SJAG_02599T0
NCU02497T0	SJAG_05253T0
NCU03024T0	SJAG_04902T0
NCU06371T0	SJAG_02991T0
NCU07722T0	SJAG_01618T0
NCU05971T0	SJAG_05788T0
NCU01659T0	SJAG_06178T0
NCU03207T0	SJAG_06410T0
NCU08427T0	SJAG_02182T0
NCU07757T0	SJAG_04274T0
NCU00065T0	SJAG_05393T0
NCU03935T0	SJAG_03152T0
NCU07814T0	SJAG_04242T0
NCU00770T0	SJAG_00126T0
NCU01471T0	SJAG_02785T0
NCU00880T0	SJAG_05417T0
NCU03637T0	SJAG_03396T0
NCU07931T0	SJAG_01432T0
NCU07755T0	SJAG_00243T0
NCU07165T0	SJAG_02648T0
NCU11791T0	SJAG_02833T0
NCU11129T0	SJAG_06199T0
NCU08131T0	SJAG_05556T0	SJAG_06364T0
NCU02961T0	SJAG_02993T0
NCU08674T0	SJAG_00847T0	SJAG_05786T0
NCU02282T0	SJAG_00506T0
NCU03092T0	SJAG_00259T0
NCU02104T0	SJAG_02768T0
NCU00337T0	SJAG_05416T0
NCU06207T0	SJAG_00717T0
NCU07701T0	SJAG_06240T0
NCU00605T0	SJAG_05837T0
NCU03695T0	SJAG_03524T0
NCU07829T0	SJAG_03425T0	SJAG_01551T0
NCU03409T0	SJAG_01433T0
NCU01206T0	SJAG_05500T0
NCU08312T0	SJAG_01697T0
NCU06534T0	SJAG_05397T0
NCU04459T0	SJAG_04205T0
NCU04187T0	SJAG_06397T0
NCU07300T0	SJAG_02832T0
NCU04817T0	SJAG_06408T0
NCU03269T0	SJAG_00078T0
NCU04355T0	SJAG_05700T0
NCU08477T0	SJAG_02640T0
NCU01515T0	SJAG_02506T0
NCU06436T0	SJAG_02100T0
NCU11302T0	SJAG_06047T0
NCU01689T0	SJAG_05410T0
NCU08850T0	SJAG_01262T0
NCU09320T0	SJAG_06488T0
NCU00711T0	SJAG_04715T0	SJAG_04983T0	SJAG_01636T0	SJAG_04716T0	SJAG_01923T0
NCU01210T0	SJAG_02408T0
NCU06714T0	SJAG_02408T0
NCU05785T0	SJAG_04668T0
NCU01036T0	SJAG_04668T0
NCU04770T0	SJAG_00421T0
NCU02635T0	SJAG_05625T0
NCU03050T0	SJAG_05659T0
NCU05224T0	SJAG_03708T0
NCU07986T0	SJAG_03076T0
NCU08878T0	SJAG_06149T0
NCU05580T0	SJAG_03817T0
NCU06077T0	SJAG_03817T0
NCU00008T0	SJAG_02842T0
NCU01465T0	SJAG_02004T0
NCU03503T0	SJAG_03056T0
NCU06260T0	SJAG_01724T0
NCU04737T0	SJAG_04186T0
NCU06764T0	SJAG_02502T0
NCU01776T0	SJAG_04478T0	SJAG_03919T0
NCU09733T0	SJAG_02478T0
NCU02404T1	SJAG_05690T0
NCU02404T0	SJAG_05690T0
NCU01702T0	SJAG_05374T0
NCU02533T0	SJAG_05667T0
NCU06780T0	SJAG_04736T0
NCU00376T0	SJAG_03371T0
NCU00575T0	SJAG_04495T0
NCU04277T0	SJAG_03141T0
NCU06052T0	SJAG_02797T0
NCU06202T0	SJAG_04052T0
NCU11102T0	SJAG_00403T0
NCU02276T0	SJAG_02927T0
NCU07457T0	SJAG_01044T0
NCU01141T0	SJAG_00168T0
NCU03231T0	SJAG_05662T0
NCU06726T0	SJAG_02276T0
NCU11251T0	SJAG_00531T0
NCU10314T0	SJAG_02155T0
NCU01438T0	SJAG_02314T0
NCU00450T0	SJAG_03960T0
NCU01512T0	SJAG_02615T0
NCU01669T0	SJAG_03548T0
NCU03491T0	SJAG_04914T0
NCU08607T0	SJAG_04592T0
NCU09311T0	SJAG_05406T0
NCU01367T0	SJAG_06071T0
NCU07884T0	SJAG_00671T0
NCU06578T0	SJAG_01789T0
NCU01980T0	SJAG_03367T0
NCU00542T0	SJAG_05766T0
NCU00466T0	SJAG_06079T0
NCU07509T0	SJAG_06424T0
NCU00931T0	SJAG_04409T0
NCU07059T0	SJAG_02430T0
NCU01949T0	SJAG_00544T0	SJAG_04342T0
NCU00216T0	SJAG_00235T0
NCU00046T0	SJAG_01663T0
NCU00117T0	SJAG_03864T0
NCU01324T0	SJAG_03154T0
NCU02585T0	SJAG_04094T0
NCU02716T0	SJAG_04529T0
NCU01767T0	SJAG_06137T0
NCU08687T0	SJAG_02950T0
NCU01484T0	SJAG_04666T0	SJAG_02684T0
NCU02074T0	SJAG_05937T0
NCU03325T0	SJAG_05936T0
NCU08340T0	SJAG_02824T0
NCU08340T1	SJAG_02824T0
NCU02354T0	SJAG_03787T0
NCU08280T0	SJAG_00370T0
NCU11748T0	SJAG_00369T0
NCU09816T0	SJAG_02646T0
NCU11266T0	SJAG_06314T0
NCU00602T0	SJAG_01192T0
NCU04040T0	SJAG_05620T0
NCU12152T0	SJAG_00199T0
NCU08346T0	SJAG_01680T0
NCU06594T0	SJAG_05450T0
NCU06718T0	SJAG_05986T0
NCU02131T0	SJAG_03704T0
NCU01936T0	SJAG_04791T0
NCU09120T0	SJAG_06295T0
NCU05523T0	SJAG_00901T0
NCU06454T0	SJAG_04509T0
NCU09258T0	SJAG_01805T0
NCU06812T0	SJAG_06378T0
NCU08811T0	SJAG_04391T0
NCU04379T0	SJAG_00296T0
NCU06593T0	SJAG_01794T0
NCU08008T0	SJAG_01754T0
NCU04316T0	SJAG_06511T0
NCU07482T0	SJAG_05944T0
NCU08385T0	SJAG_06543T0
NCU08578T0	SJAG_01590T0	SJAG_05903T0
NCU00725T0	SJAG_02177T0
NCU00077T0	SJAG_06402T0
NCU04069T0	SJAG_01702T0
NCU05644T0	SJAG_00846T0
NCU06419T0	SJAG_01181T0
NCU08005T0	SJAG_01063T0
NCU05422T0	SJAG_06542T0
NCU08326T0	SJAG_06170T0
NCU00891T0	SJAG_00237T0
NCU02996T0	SJAG_00570T0
NCU03741T0	SJAG_01582T0
NCU03166T0	SJAG_02364T0
NCU01913T0	SJAG_04318T0
NCU03330T0	SJAG_06486T0
NCU04087T0	SJAG_05571T0
NCU09435T0	SJAG_03594T0
NCU02147T0	SJAG_00948T0
NCU04924T0	SJAG_02328T0
NCU06540T0	SJAG_02213T0
NCU03711T0	SJAG_06091T0
NCU02065T0	SJAG_02715T0
NCU04333T0	SJAG_02419T0
NCU07262T0	SJAG_00328T0
NCU11215T0	SJAG_00509T0
NCU07965T0	SJAG_02903T0
NCU08290T0	SJAG_05372T0
NCU03826T0	SJAG_02017T0
NCU02226T0	SJAG_06205T0
NCU07542T0	SJAG_00941T0
NCU04503T0	SJAG_05922T0
NCU11181T0	SJAG_00906T0
NCU08225T0	SJAG_04830T0
NCU09309T0	SJAG_06544T0
NCU10044T0	SJAG_06214T0
NCU01667T0	SJAG_00635T0
NCU03732T0	SJAG_03794T0
NCU03965T0	SJAG_05790T0
NCU06428T0	SJAG_03572T0
NCU09642T0	SJAG_01941T0
NCU06866T0	SJAG_06516T0
NCU10048T0	SJAG_05200T0
NCU02757T0	SJAG_01829T0
NCU06729T0	SJAG_02233T0
NCU07452T0	SJAG_05015T0
NCU10311T0	SJAG_03589T0
NCU05206T0	SJAG_02444T0
NCU06493T0	SJAG_02444T0
NCU03492T0	SJAG_04913T0
NCU00310T0	SJAG_01827T0
NCU02368T0	SJAG_03292T0
NCU03880T0	SJAG_05531T0
NCU06673T0	SJAG_06249T0
NCU09161T0	SJAG_04283T0
NCU08959T0	SJAG_05365T0
NCU01252T0	SJAG_00910T0
NCU00030T0	SJAG_05800T0
NCU01240T0	SJAG_04710T0
NCU01695T0	SJAG_04942T0
NCU05213T0	SJAG_00850T0
NCU02586T0	SJAG_05743T0
NCU03055T0	SJAG_06062T0
NCU04815T0	SJAG_04726T0
NCU09485T0	SJAG_02875T0
NCU09551T0	SJAG_04725T0
NCU00465T0	SJAG_03135T0
NCU06404T0	SJAG_00430T0
NCU03853T0	SJAG_06389T0
NCU12124T0	SJAG_01887T0
NCU09475T0	SJAG_00523T0	SJAG_02477T0
NCU01550T0	SJAG_02038T0
NCU01524T0	SJAG_02508T0
NCU02305T0	SJAG_04568T0
NCU07012T0	SJAG_02202T0
NCU11744T0	SJAG_00897T0
NCU09843T0	SJAG_05971T0
NCU06489T0	SJAG_01573T0
NCU05117T0	SJAG_06009T0
NCU09538T0	SJAG_01542T0
NCU06374T0	SJAG_05668T0
NCU04612T1	SJAG_00993T0
NCU04612T0	SJAG_00993T0
NCU04647T0	SJAG_00499T0
NCU04243T0	SJAG_03252T0
NCU03963T0	SJAG_03881T0
NCU06238T0	SJAG_01611T0
NCU08273T0	SJAG_01168T0
NCU04337T0	SJAG_06223T0
NCU07290T0	SJAG_03944T0
NCU06569T0	SJAG_05925T0
NCU09121T0	SJAG_05194T0
NCU00950T0	SJAG_03236T0
NCU03545T0	SJAG_01188T0
NCU03229T0	SJAG_02077T0
NCU03304T0	SJAG_04229T0
NCU06869T0	SJAG_06113T0
NCU02428T0	SJAG_02024T0
NCU03527T0	SJAG_01781T0
NCU04783T0	SJAG_04644T0
NCU03145T0	SJAG_01803T0	SJAG_01078T0
NCU00088T0	SJAG_03108T0
NCU02109T0	SJAG_01443T0
NCU03188T0	SJAG_00265T0
NCU02423T0	SJAG_02473T0
NCU04841T0	SJAG_00821T0
NCU05075T0	SJAG_01872T0
NCU04189T0	SJAG_03123T0
NCU03018T0	SJAG_05447T0
NCU06344T0	SJAG_02301T0
NCU07889T0	SJAG_05010T0
NCU00472T0	SJAG_04518T0
NCU08324T0	SJAG_02014T0
NCU07289T0	SJAG_01523T0
NCU07289T1	SJAG_01523T0
NCU03972T0	SJAG_04144T0
NCU03546T0	SJAG_05901T0
NCU06701T0	SJAG_04839T0
NCU01637T0	SJAG_01634T0
NCU04137T0	SJAG_04275T0
NCU04326T0	SJAG_06375T0
NCU11228T0	SJAG_00143T0
NCU09658T0	SJAG_01291T0
NCU06712T0	SJAG_06394T0
NCU03243T0	SJAG_01219T0
NCU05453T0	SJAG_00276T0
NCU08683T0	SJAG_00424T0
NCU04990T0	SJAG_05634T0
NCU08595T0	SJAG_06324T0
NCU00742T0	SJAG_00409T0	SJAG_05547T0
NCU08325T0	SJAG_01033T0	SJAG_04241T0
NCU00501T0	SJAG_00838T0
NCU01523T0	SJAG_03915T0
NCU01564T0	SJAG_05464T0
NCU02289T0	SJAG_04573T0
NCU04150T0	SJAG_05478T0
NCU08370T0	SJAG_01174T0
NCU06332T0	SJAG_04323T0
NCU06251T0	SJAG_04825T0
NCU07719T0	SJAG_04307T0
NCU07125T0	SJAG_05521T0
NCU10272T0	SJAG_02716T0
NCU10061T0	SJAG_05959T0
NCU11395T0	SJAG_06316T0
NCU01993T0	SJAG_04319T0
NCU03497T0	SJAG_04675T0
NCU02105T0	SJAG_06361T0
NCU01221T0	SJAG_05868T0	SJAG_04160T0
NCU00045T0	SJAG_02629T0
NCU02005T0	SJAG_04060T0
NCU04540T0	SJAG_05553T0
NCU06552T0	SJAG_04952T0
NCU07988T0	SJAG_04203T0
NCU00772T0	SJAG_04461T0
NCU04096T0	SJAG_04461T0
NCU08500T0	SJAG_02020T0	SJAG_04029T0
NCU03039T0	SJAG_03995T0
NCU06369T0	SJAG_06119T0
NCU02754T0	SJAG_00142T0
NCU02493T0	SJAG_00778T0
NCU02374T0	SJAG_06157T0
NCU03597T0	SJAG_05856T0
NCU06265T0	SJAG_05005T0
NCU08904T0	SJAG_06191T0
NCU00495T0	SJAG_03247T0
NCU02356T0	SJAG_02860T0
NCU03319T0	SJAG_02120T0
NCU02943T0	SJAG_03560T0
NCU10905T0	SJAG_06319T0
NCU00650T0	SJAG_00879T0
NCU00434T0	SJAG_06108T0
NCU05513T0	SJAG_04464T0
NCU04539T0	SJAG_05844T0
NCU06606T0	SJAG_05461T0
NCU08044T0	SJAG_04027T0	SJAG_03492T0	SJAG_01492T0	SJAG_01690T0	SJAG_01850T0
NCU01099T0	SJAG_00457T0
NCU00690T0	SJAG_04582T0
NCU03538T0	SJAG_05589T0
NCU04407T0	SJAG_06349T0
NCU02509T0	SJAG_00465T0	SJAG_02280T0
NCU04323T0	SJAG_00444T0
NCU03755T0	SJAG_04608T0
NCU04838T0	SJAG_04035T0
NCU04133T0	SJAG_06066T0
NCU04743T0	SJAG_05789T0
NCU07774T0	SJAG_03275T0
NCU11263T0	SJAG_02415T0
NCU09756T0	SJAG_03479T0
NCU08278T0	SJAG_05933T0
NCU03261T0	SJAG_00225T0
NCU03441T0	SJAG_01783T0
NCU03952T0	SJAG_02681T0
NCU06191T0	SJAG_01351T0
NCU07299T0	SJAG_00498T0
NCU09064T0	SJAG_06203T0
NCU01179T0	SJAG_03515T0
NCU06715T0	SJAG_06395T0
NCU09892T0	SJAG_05877T0
NCU09040T0	SJAG_05848T0	SJAG_05654T0
NCU02513T0	SJAG_03669T0
NCU01446T0	SJAG_06391T0
NCU01929T0	SJAG_06018T0
NCU03936T0	SJAG_04680T0
NCU09432T0	SJAG_03754T0
NCU02658T0	SJAG_01655T0
NCU02670T0	SJAG_06444T0
NCU05234T0	SJAG_05030T0
NCU04481T0	SJAG_06344T0
NCU07587T0	SJAG_02810T0
NCU00523T0	SJAG_01075T0
NCU04097T0	SJAG_01944T0
NCU03971T0	SJAG_06307T0
NCU03237T0	SJAG_01386T0
NCU03059T0	SJAG_04039T0
NCU06694T0	SJAG_02885T0
NCU08609T0	SJAG_06547T0
NCU11234T0	SJAG_06479T0
NCU00334T0	SJAG_04824T0
NCU07550T0	SJAG_06351T0
NCU00422T0	SJAG_05427T0
NCU00422T1	SJAG_05427T0
NCU00944T0	SJAG_05923T0
NCU05250T0	SJAG_00796T0
NCU00150T0	SJAG_06623T0
NCU00150T1	SJAG_06623T0
NCU03045T0	SJAG_01388T0
NCU01498T0	SJAG_05996T0
NCU01961T0	SJAG_05894T0
NCU06993T0	SJAG_00896T0
NCU07992T0	SJAG_03668T0
NCU08380T1	SJAG_02389T0
NCU08380T0	SJAG_02389T0
NCU05587T0	SJAG_03694T0
NCU07691T0	SJAG_04105T0
NCU06605T0	SJAG_06172T0
NCU02653T0	SJAG_02139T0	SJAG_05182T0
NCU00301T0	SJAG_01907T0
NCU07261T0	SJAG_02102T0
NCU02269T0	SJAG_00626T0
NCU03899T0	SJAG_06318T0
NCU06409T0	SJAG_00965T0
NCU04019T0	SJAG_06037T0
NCU04275T0	SJAG_05834T0
NCU06230T0	SJAG_06186T0
NCU10155T0	SJAG_05985T0
NCU11956T0	SJAG_05322T0
NCU01165T0	SJAG_03050T0	SJAG_05940T0
NCU02381T0	SJAG_01233T0
NCU03204T0	SJAG_02497T0
NCU00954T0	SJAG_05711T0
NCU04124T0	SJAG_02316T0
NCU06067T0	SJAG_00514T0
NCU10185T0	SJAG_01575T0
NCU09091T0	SJAG_05716T0
NCU01200T1	SJAG_02413T0
NCU01200T0	SJAG_02413T0
NCU03749T0	SJAG_01596T0
NCU03749T1	SJAG_01596T0
NCU03659T0	SJAG_00150T0
NCU03859T0	SJAG_01501T0
NCU01464T0	SJAG_00451T0
NCU01444T0	SJAG_05969T0
NCU09896T0	SJAG_00084T0
NCU05252T0	SJAG_05893T0
NCU11297T0	SJAG_00630T0
NCU00308T0	SJAG_06273T0
NCU03764T0	SJAG_02759T0
NCU00895T0	SJAG_01379T0
NCU00522T0	SJAG_02205T0
NCU04755T0	SJAG_00875T0
NCU04512T0	SJAG_05528T0
NCU05593T0	SJAG_05803T0
NCU07688T0	SJAG_04522T0
NCU08070T0	SJAG_05928T0
NCU09731T0	SJAG_05415T0
NCU11864T0	SJAG_04840T0
NCU01552T0	SJAG_03568T0	SJAG_05988T0	SJAG_01632T0
NCU01552T1	SJAG_03568T0	SJAG_05988T0	SJAG_01632T0
NCU02555T0	SJAG_03579T0
NCU03704T0	SJAG_02341T0
NCU07472T0	SJAG_00437T0
NCU04111T0	SJAG_06372T0
NCU09747T0	SJAG_02023T0
NCU11511T0	SJAG_02865T0
NCU07724T0	SJAG_06485T0
NCU02157T0	SJAG_00721T0
NCU06386T0	SJAG_00394T0
NCU11651T0	SJAG_00592T0
NCU09290T0	SJAG_03151T0
NCU00600T0	SJAG_02366T0
NCU04553T0	SJAG_01226T0	SJAG_02253T0
NCU05079T0	SJAG_01983T0
NCU08738T0	SJAG_01983T0
NCU09048T0	SJAG_03214T0
NCU03988T0	SJAG_02597T0	SJAG_03335T0
NCU05804T0	SJAG_05497T0	SJAG_00384T0
NCU04302T0	SJAG_02082T0
NCU09862T0	SJAG_01043T0
NCU01337T0	SJAG_00529T0
NCU04009T0	SJAG_01521T0
NCU00660T0	SJAG_06000T0
NCU05797T0	SJAG_05235T0
NCU00589T0	SJAG_01514T0
NCU00924T0	SJAG_02776T0
NCU02413T0	SJAG_02472T0
NCU07471T0	SJAG_02700T0
NCU06500T0	SJAG_05935T0
NCU04312T0	SJAG_00511T0
NCU04534T0	SJAG_00511T0
NCU00736T0	SJAG_03896T0
NCU02524T0	SJAG_02278T0
NCU02776T0	SJAG_02074T0
NCU02808T0	SJAG_02274T0
NCU01083T0	SJAG_06209T0
NCU08001T0	SJAG_02584T0
NCU07412T0	SJAG_03387T0
NCU11809T0	SJAG_03971T0	SJAG_06040T0	SJAG_01365T0
NCU01166T0	SJAG_01245T0
NCU01021T0	SJAG_03147T0
NCU03241T0	SJAG_03905T0
NCU07173T0	SJAG_01456T0
NCU07517T0	SJAG_01406T0	SJAG_02140T0
NCU09020T0	SJAG_01406T0	SJAG_02140T0
NCU01317T0	SJAG_02535T0	SJAG_05248T0
NCU00913T0	SJAG_00068T0
NCU01429T0	SJAG_06015T0
NCU01666T0	SJAG_06635T0
NCU05721T0	SJAG_03643T0
NCU11187T0	SJAG_01558T0
NCU00345T0	SJAG_03267T0
NCU02515T0	SJAG_02565T0
NCU04987T0	SJAG_02847T0
NCU06856T0	SJAG_04384T0
NCU09727T0	SJAG_00972T0
NCU07929T0	SJAG_05469T0
NCU03102T0	SJAG_00069T0	SJAG_05439T0
NCU00919T0	SJAG_00986T0
NCU02626T0	SJAG_00851T0
NCU00169T0	SJAG_05394T0
NCU05633T0	SJAG_03168T0
NCU04640T0	SJAG_05003T0
NCU00232T0	SJAG_00997T0
NCU00273T0	SJAG_03182T0
NCU06554T0	SJAG_06541T0
NCU00475T0	SJAG_04188T0	SJAG_02861T0
NCU08395T0	SJAG_06358T0
NCU08395T1	SJAG_06358T0
NCU02980T0	SJAG_00434T0
NCU03186T0	SJAG_02041T0
NCU03407T0	SJAG_01774T0
NCU06035T0	SJAG_02493T0
NCU02592T0	SJAG_06452T0
NCU09119T0	SJAG_00438T0
NCU01572T0	SJAG_03858T0	SJAG_03809T0
NCU03833T0	SJAG_03793T0
NCU03833T1	SJAG_03793T0
NCU01784T0	SJAG_02978T0
NCU04007T0	SJAG_01374T0
NCU02693T0	SJAG_06028T0
NCU06662T0	SJAG_02345T0
NCU10721T0	SJAG_04162T0
NCU03276T0	SJAG_00774T0
NCU03739T0	SJAG_03414T0
NCU08022T0	SJAG_01704T0
NCU11724T0	SJAG_01234T0
NCU11146T0	SJAG_06470T0
NCU01635T0	SJAG_00335T0	SJAG_03543T0	SJAG_00302T0
NCU02930T0	SJAG_01543T0
NCU09141T0	SJAG_01543T0
NCU07402T0	SJAG_01543T0
NCU07830T0	SJAG_03424T0	SJAG_01548T0
NCU03007T0	SJAG_04117T0
NCU03238T0	SJAG_05835T0
NCU09594T0	SJAG_02977T0
NCU09001T0	SJAG_04407T0
NCU08633T0	SJAG_05224T0
NCU09519T0	SJAG_03958T0
NCU09313T0	SJAG_06310T0
NCU07500T0	SJAG_00876T0
NCU07499T0	SJAG_00876T0
NCU07501T0	SJAG_00876T0
NCU00777T0	SJAG_02281T0
NCU00512T0	SJAG_03575T0
NCU01539T0	SJAG_05184T0
NCU00578T0	SJAG_06202T0
NCU03622T0	SJAG_05296T0
NCU03504T0	SJAG_06559T0
NCU06348T0	SJAG_03739T0
NCU06168T0	SJAG_04085T0
NCU08823T0	SJAG_06171T0
NCU03341T0	SJAG_01925T0
NCU02948T0	SJAG_02697T0
NCU03623T0	SJAG_04612T0
NCU03038T0	SJAG_01132T0	SJAG_01387T0
NCU02690T0	SJAG_01795T0
NCU03176T0	SJAG_01918T0
NCU04095T0	SJAG_03379T0
NCU07621T0	SJAG_04185T0
NCU09897T0	SJAG_01397T0
NCU08991T0	SJAG_03219T0
NCU08991T1	SJAG_03219T0
NCU00199T0	SJAG_05422T0
NCU03678T0	SJAG_01586T0
NCU08514T0	SJAG_00602T0
NCU07435T0	SJAG_02240T0
NCU06950T0	SJAG_03301T0
NCU08357T0	SJAG_02198T0
NCU10073T0	SJAG_02566T0
NCU10789T0	SJAG_04345T0
NCU01674T0	SJAG_04909T0
NCU04304T0	SJAG_05364T0
NCU09025T0	SJAG_01577T0
NCU08046T0	SJAG_03472T0
NCU03887T0	SJAG_00803T0	SJAG_01686T0
NCU00651T0	SJAG_03227T0
NCU05999T0	SJAG_02583T0
NCU05757T0	SJAG_04939T0
NCU05781T0	SJAG_05642T0
NCU09079T0	SJAG_02729T0
NCU05304T0	SJAG_00324T0
NCU05423T0	SJAG_05441T0
NCU07742T0	SJAG_03946T0
NCU06259T0	SJAG_02852T0
NCU08604T0	SJAG_01013T0
NCU07956T0	SJAG_03872T0
NCU08151T0	SJAG_05987T0
NCU00258T0	SJAG_02046T0
NCU00966T0	SJAG_01127T0
NCU01247T0	SJAG_03418T0
NCU01172T0	SJAG_03963T0
NCU05902T0	SJAG_00380T0
NCU02495T0	SJAG_05544T0
NCU02668T0	SJAG_03295T0	SJAG_02649T0
NCU00087T0	SJAG_05762T0
NCU02614T0	SJAG_03238T0
NCU02431T0	SJAG_04990T0
NCU05273T0	SJAG_02811T0
NCU06141T0	SJAG_06101T0
NCU08040T0	SJAG_06283T0
NCU01008T0	SJAG_02372T0
NCU02791T0	SJAG_05979T0
NCU04279T0	SJAG_04622T0
NCU06277T0	SJAG_03073T0
NCU07117T0	SJAG_04032T0
NCU10292T0	SJAG_02896T0
NCU03283T0	SJAG_00493T0
NCU03283T1	SJAG_00493T0
NCU02133T0	SJAG_00668T0
NCU01233T0	SJAG_04660T0
NCU02982T0	SJAG_02992T0
NCU00609T0	SJAG_06497T0
NCU03030T0	SJAG_04473T0
NCU06708T0	SJAG_00557T0
NCU06465T0	SJAG_05311T0
NCU09436T0	SJAG_06152T0
NCU10046T0	SJAG_06589T0
NCU08882T0	SJAG_02154T0	SJAG_02191T0
NCU04182T0	SJAG_00504T0
NCU03730T0	SJAG_05228T0
NCU06039T0	SJAG_04087T0
NCU09192T0	SJAG_00999T0
NCU11357T0	SJAG_06504T0
NCU08388T0	SJAG_04347T0
NCU08388T1	SJAG_04347T0
NCU02468T0	SJAG_02085T0
NCU05233T0	SJAG_00323T0
NCU01803T0	SJAG_05994T0
NCU03763T0	SJAG_04877T0
NCU03335T0	SJAG_05586T0
NCU07437T0	SJAG_01643T0
NCU07741T0	SJAG_03935T0
NCU03633T0	SJAG_04865T0
NCU04002T0	SJAG_05915T0
NCU03839T0	SJAG_06263T0
NCU07853T0	SJAG_04299T0
NCU08389T0	SJAG_02283T0	SJAG_04897T0
NCU08389T1	SJAG_02283T0	SJAG_04897T0
NCU02113T0	SJAG_00208T0
NCU01568T0	SJAG_01890T0
NCU03218T0	SJAG_01382T0
NCU06771T0	SJAG_02418T0
NCU06104T0	SJAG_03755T0
NCU05645T0	SJAG_06357T0
NCU08317T0	SJAG_05917T0
NCU00105T0	SJAG_01839T0
NCU00614T0	SJAG_02437T0
NCU06460T0	SJAG_00711T0
NCU02633T0	SJAG_05669T0
NCU06340T0	SJAG_01914T0
NCU05517T0	SJAG_03068T0
NCU05623T0	SJAG_05783T0
NCU05542T0	SJAG_06634T0
NCU07548T0	SJAG_05009T0
NCU09247T0	SJAG_05742T0
NCU02333T0	SJAG_03398T0
NCU04443T0	SJAG_03476T0
NCU03777T0	SJAG_05529T0
NCU02973T0	SJAG_06556T0
NCU08671T0	SJAG_01474T0
NCU09792T0	SJAG_04697T0
NCU02744T0	SJAG_00629T0	SJAG_00748T0
NCU01368T0	SJAG_04888T0
NCU01368T1	SJAG_04888T0
NCU06285T0	SJAG_05841T0
NCU03108T0	SJAG_05841T0
NCU00243T0	SJAG_02045T0
NCU00182T0	SJAG_02193T0
NCU02563T0	SJAG_02691T0
NCU04429T0	SJAG_03563T0
NCU02137T0	SJAG_06331T0
NCU05485T0	SJAG_03931T0
NCU07547T0	SJAG_03466T0
NCU07699T0	SJAG_03939T0
NCU06345T0	SJAG_06416T0
NCU00443T0	SJAG_02520T0
NCU10483T0	SJAG_04735T0
NCU00395T0	SJAG_02979T0
NCU03989T0	SJAG_06146T0
NCU06347T0	SJAG_03465T0
NCU02437T0	SJAG_05778T0	SJAG_03942T0
NCU00519T0	SJAG_00501T0
NCU00019T0	SJAG_04813T0
NCU03890T0	SJAG_01600T0
NCU04775T0	SJAG_01425T0
NCU00624T0	SJAG_05718T0
NCU07911T0	SJAG_00219T0
NCU11386T0	SJAG_01220T0
NCU08668T0	SJAG_04524T0
NCU03703T0	SJAG_01721T0	SJAG_00940T0
NCU03806T0	SJAG_03159T0	SJAG_02546T0
NCU03029T0	SJAG_02765T0
NCU04364T0	SJAG_02370T0
NCU07937T0	SJAG_02429T0
NCU09503T0	SJAG_02098T0
NCU07438T0	SJAG_06632T0
NCU11362T0	SJAG_05806T0
NCU08331T0	SJAG_00991T0
NCU07365T0	SJAG_04541T0
NCU00971T0	SJAG_02870T0	SJAG_06370T0
NCU02812T0	SJAG_00779T0
NCU04810T0	SJAG_01270T0
NCU08269T0	SJAG_05785T0
NCU01948T0	SJAG_00155T0	SJAG_05600T0
NCU01468T0	SJAG_02307T0
NCU00440T0	SJAG_06082T0
NCU03177T0	SJAG_04553T0
NCU04120T0	SJAG_04901T0
NCU07725T0	SJAG_00518T0
NCU04022T0	SJAG_06224T0
NCU04411T0	SJAG_06099T0
NCU09337T0	SJAG_00870T0
NCU07989T0	SJAG_02805T0
NCU09657T0	SJAG_05626T0
NCU03122T0	SJAG_05780T0
NCU03122T1	SJAG_05780T0
NCU01918T0	SJAG_05878T0
NCU06939T0	SJAG_05627T0
NCU09131T0	SJAG_05190T0
NCU11246T0	SJAG_05565T0
NCU02905T0	SJAG_03197T0	SJAG_01087T0
NCU08620T0	SJAG_03422T0	SJAG_01609T0
NCU02675T0	SJAG_01476T0
NCU00155T0	SJAG_05343T0
NCU02411T0	SJAG_05879T0
NCU06010T0	SJAG_06167T0	SJAG_05998T0
NCU01213T0	SJAG_03303T0
NCU01257T0	SJAG_03413T0
NCU03114T0	SJAG_03624T0
NCU03924T0	SJAG_06337T0
NCU07456T0	SJAG_05939T0
NCU11516T0	SJAG_05728T0
NCU01827T0	SJAG_01588T0	SJAG_02802T0
NCU01950T0	SJAG_01200T0
NCU03610T0	SJAG_01018T0
NCU05796T0	SJAG_01415T0
NCU05796T1	SJAG_01415T0
NCU07682T1	SJAG_00695T0
NCU07682T0	SJAG_00695T0
NCU09535T0	SJAG_06396T0	SJAG_00287T0
NCU01545T0	SJAG_02414T0
NCU04159T0	SJAG_00772T0
NCU05778T0	SJAG_00532T0
NCU02814T0	SJAG_04287T0
NCU01947T0	SJAG_05570T0
NCU05226T0	SJAG_03948T0
NCU03710T0	SJAG_06092T0
NCU04510T0	SJAG_05822T0
NCU03891T0	SJAG_00365T0
NCU03095T0	SJAG_01808T0
NCU00669T0	SJAG_05563T0
NCU07893T0	SJAG_06356T0
NCU00476T0	SJAG_04491T0
NCU00372T0	SJAG_04649T0
NCU00193T0	SJAG_06359T0
NCU11254T0	SJAG_00216T0
NCU08661T0	SJAG_06219T0
NCU00655T0	SJAG_02007T0
NCU00667T0	SJAG_03406T0
NCU02375T0	SJAG_06248T0
NCU04289T0	SJAG_06458T0
NCU08742T0	SJAG_02334T0
NCU07313T0	SJAG_05973T0
NCU01968T0	SJAG_04134T0
NCU07960T0	SJAG_04134T0
NCU06648T0	SJAG_01448T0
NCU09608T0	SJAG_02039T0
NCU08944T0	SJAG_04631T0
NCU11222T0	SJAG_04433T0
NCU11109T0	SJAG_04550T0
NCU00218T0	SJAG_05542T0
NCU05180T0	SJAG_00930T0
NCU06532T0	SJAG_00197T0
NCU06721T0	SJAG_01518T0
NCU10893T0	SJAG_04487T0
NCU10220T0	SJAG_06255T0
NCU02725T0	SJAG_01184T0
NCU05302T0	SJAG_00231T0
NCU04328T0	SJAG_02347T0
NCU04405T0	SJAG_04025T0
NCU05983T0	SJAG_05433T0
NCU06017T0	SJAG_06328T0
NCU06193T0	SJAG_06400T0
NCU10036T0	SJAG_04528T0
NCU03946T0	SJAG_06454T0
NCU03946T1	SJAG_06454T0
NCU00324T0	SJAG_00117T0
NCU04080T0	SJAG_05522T0
NCU10309T0	SJAG_03085T0
NCU01705T0	SJAG_02042T0
NCU04156T0	SJAG_03598T0
NCU05264T0	SJAG_02593T0
NCU04202T0	SJAG_06035T0
NCU06108T0	SJAG_06448T0
NCU11933T0	SJAG_01261T0
NCU07584T0	SJAG_05964T0
NCU11480T0	SJAG_04827T0
NCU00293T0	SJAG_03091T0
NCU03572T0	SJAG_00739T0
NCU05514T0	SJAG_03670T0
NCU08111T0	SJAG_02271T0
NCU08941T0	SJAG_04328T0
NCU00467T0	SJAG_00720T0
NCU04191T0	SJAG_02374T0
NCU02211T0	SJAG_05546T0
NCU02401T0	SJAG_06134T0
NCU06622T0	SJAG_03210T0
NCU06447T0	SJAG_06412T0
NCU00210T0	SJAG_01064T0
NCU02541T0	SJAG_01006T0
NCU01696T0	SJAG_05828T0
NCU05305T0	SJAG_02101T0
NCU02076T0	SJAG_00507T0	SJAG_03223T0
NCU05274T0	SJAG_02189T0	SJAG_02812T0
NCU06431T0	SJAG_03762T0	SJAG_05688T0
NCU01954T0	SJAG_03112T0
NCU04165T0	SJAG_01338T0
NCU03649T0	SJAG_03612T0
NCU05309T0	SJAG_03868T0
NCU08973T0	SJAG_00899T0
NCU09090T0	SJAG_01139T0
NCU06242T0	SJAG_05813T0
NCU11371T0	SJAG_00923T0
NCU07879T0	SJAG_06371T0
NCU03367T0	SJAG_01497T0
NCU02421T0	SJAG_03158T0
NCU01100T0	SJAG_05674T0
NCU01150T0	SJAG_06484T0
NCU06043T0	SJAG_01505T0
NCU09803T0	SJAG_00822T0
NCU01646T0	SJAG_00763T0
NCU01441T0	SJAG_03797T0
NCU03892T0	SJAG_01622T0
NCU03692T0	SJAG_03087T0
NCU07662T0	SJAG_00326T0
NCU07885T0	SJAG_05705T0
NCU10273T0	SJAG_05683T0
NCU01279T0	SJAG_02683T0
NCU01580T0	SJAG_04368T0
NCU02746T0	SJAG_04955T0
NCU01516T0	SJAG_06299T0
NCU05364T0	SJAG_02013T0
NCU06974T0	SJAG_00248T0
NCU03579T0	SJAG_05660T0
NCU02813T0	SJAG_06529T0
NCU06300T0	SJAG_04849T0
NCU06859T0	SJAG_04559T0
NCU11746T0	SJAG_01151T0
NCU01409T0	SJAG_05727T0
NCU04196T0	SJAG_02386T0
NCU06568T0	SJAG_00794T0
NCU05943T0	SJAG_01707T0
NCU04713T0	SJAG_03428T0
NCU04428T0	SJAG_04884T0
NCU04654T0	SJAG_06284T0
NCU08554T0	SJAG_02551T0
NCU07826T0	SJAG_01296T0	SJAG_02335T0
NCU00771T0	SJAG_02021T0
NCU01390T0	SJAG_01504T0
NCU00178T0	SJAG_05555T0
NCU05426T0	SJAG_02895T0
NCU04595T0	SJAG_05425T0
NCU09534T0	SJAG_01216T0
NCU06703T0	SJAG_06033T0
NCU09742T0	SJAG_04271T0
NCU12058T0	SJAG_03584T0
NCU00335T0	SJAG_00446T0
NCU00617T0	SJAG_00558T0
NCU04149T0	SJAG_02302T0
NCU04787T0	SJAG_01604T0
NCU01634T0	SJAG_00336T0	SJAG_03542T0	SJAG_00303T0
NCU00212T0	SJAG_00336T0	SJAG_03542T0	SJAG_00303T0
NCU04552T0	SJAG_02894T0	SJAG_01366T0
NCU02358T0	SJAG_02380T0
NCU01553T0	SJAG_06603T0
NCU03089T0	SJAG_06086T0
NCU05293T0	SJAG_06232T0
NCU00417T0	SJAG_02227T0
NCU02631T0	SJAG_00874T0
NCU03576T0	SJAG_00333T0
NCU03495T0	SJAG_02433T0
NCU06314T0	SJAG_01791T0
NCU08343T0	SJAG_00745T0
NCU09217T0	SJAG_01003T0
NCU06307T0	SJAG_05884T0
NCU09860T0	SJAG_01901T0
NCU11959T0	SJAG_05836T0
NCU02123T0	SJAG_00659T0
NCU01759T0	SJAG_01869T0
NCU01370T0	SJAG_02800T0
NCU02661T0	SJAG_01436T0
NCU00091T0	SJAG_05451T0
NCU02496T0	SJAG_04332T0
NCU06213T0	SJAG_00727T0
NCU07574T0	SJAG_02663T0
NCU09572T0	SJAG_03086T0
NCU10618T0	SJAG_05426T0
NCU07014T0	SJAG_06346T0	SJAG_04204T0
NCU01914T0	SJAG_00314T0
NCU03244T0	SJAG_02329T0
NCU07066T0	SJAG_02828T0
NCU07734T0	SJAG_03268T0
NCU11399T0	SJAG_06274T0
NCU00050T0	SJAG_00866T0
NCU00361T0	SJAG_06026T0
NCU02435T0	SJAG_03941T0
NCU06998T0	SJAG_01625T0
NCU08296T0	SJAG_00889T0
NCU06464T0	SJAG_02786T0
NCU05592T0	SJAG_05022T0
NCU08952T0	SJAG_01576T0
NCU05554T0	SJAG_05706T0	SJAG_03423T0
NCU00168T0	SJAG_05807T0
NCU05421T0	SJAG_01164T0
NCU05347T0	SJAG_03047T0
NCU08597T0	SJAG_04503T0
NCU08468T0	SJAG_06457T0
NCU08666T0	SJAG_06573T0	SJAG_04264T0
NCU00348T0	SJAG_03245T0
NCU04699T0	SJAG_00812T0
NCU05606T0	SJAG_03535T0
NCU06558T0	SJAG_02496T0
NCU06030T0	SJAG_03623T0
NCU04119T0	SJAG_06550T0
NCU07483T0	SJAG_04924T0
NCU09366T0	SJAG_05382T0
NCU00404T0	SJAG_04492T0
NCU03195T0	SJAG_01041T0
NCU05290T0	SJAG_00694T0
NCU05235T0	SJAG_04395T0
NCU07993T0	SJAG_02660T0
NCU06333T0	SJAG_05965T0
NCU07492T0	SJAG_05907T0
NCU07904T0	SJAG_05559T0
NCU12167T0	SJAG_03695T0
NCU06403T0	SJAG_00428T0
NCU05783T0	SJAG_03774T0
NCU10519T0	SJAG_02688T0
NCU11220T0	SJAG_05883T0
NCU00371T0	SJAG_04218T0
NCU00435T0	SJAG_04489T0
NCU03130T0	SJAG_01651T0
NCU07069T0	SJAG_00425T0
NCU08007T0	SJAG_03880T0
NCU00664T0	SJAG_01214T0
NCU01771T0	SJAG_00757T0
NCU03381T0	SJAG_04883T0
NCU04190T0	SJAG_05900T0
[truncated: 1,135 more rows]
[truncated: 1 more columns]
