# Supplementary material for: Evolutionary Conservation and Diversification of Puf RNA Binding Proteins and Their mRNA Targets
Source: PLoS Biol. 2015 Nov 20;13(11):e1002307. doi: 10.1371/journal.pbio.1002307 (PMC4654594; doi:10.1371/journal.pbio.1002307)
Supplement: S4 Dataset — (ZIP) [file pbio.1002307.s004.zip › N.crassa.fa_S.kluyveri.fa.txt]

NCU07832T0	SAKL0H02266g
NCU08535T0	SAKL0A02046g
NCU06468T0	SAKL0H16214g
NCU01744T0	SAKL0F11638g
NCU06976T0	SAKL0C06446g
NCU01379T0	SAKL0G07458g
NCU07308T0	SAKL0A03454g
NCU06871T0	SAKL0B04158g
NCU07307T0	SAKL0G16104g
NCU05608T0	SAKL0D12826g
NCU05837T0	SAKL0H25828g
NCU08287T0	SAKL0C06600g
NCU04548T0	SAKL0C02948g
NCU02103T0	SAKL0F10472g
NCU02510T0	SAKL0F02046g
NCU02685T0	SAKL0H17754g
NCU08267T0	SAKL0H01210g
NCU02505T0	SAKL0A07128g
NCU05120T0	SAKL0G04092g
NCU03986T0	SAKL0G02354g
NCU02677T0	SAKL0F14652g
NCU05803T0	SAKL0H25168g
NCU04569T0	SAKL0A00264g	SAKL0F16456g
NCU07556T0	SAKL0H09724g
NCU01632T0	SAKL0H16412g
NCU05591T0	SAKL0G08008g	SAKL0C11704g	SAKL0C06996g
NCU09012T0	SAKL0H16016g
NCU08616T0	SAKL0B03542g
NCU01772T0	SAKL0H08074g
NCU00743T0	SAKL0F16126g
NCU00352T0	SAKL0B10186g
NCU01680T0	SAKL0H22066g
NCU01638T0	SAKL0B10736g
NCU03575T0	SAKL0F12628g
NCU11669T0	SAKL0B10274g
NCU07443T0	SAKL0H17908g
NCU07700T0	SAKL0G03388g
NCU05238T0	SAKL0G18590g
NCU04898T0	SAKL0D11682g
NCU07922T0	SAKL0D08316g
NCU12032T0	SAKL0E11308g
NCU05425T0	SAKL0E08866g
NCU08685T0	SAKL0H04224g
NCU03877T0	SAKL0G14542g
NCU03877T1	SAKL0G14542g
NCU10066T0	SAKL0F10648g
NCU04370T0	SAKL0A10230g
NCU00018T0	SAKL0F09834g
NCU00018T1	SAKL0F09834g
NCU02111T0	SAKL0E03762g
NCU03539T0	SAKL0F08998g
NCU07658T0	SAKL0H14520g
NCU08501T0	SAKL0G06094g
NCU09324T0	SAKL0C11726g
NCU01768T0	SAKL0A02662g
NCU03591T0	SAKL0H26026g
NCU02366T0	SAKL0H24046g
NCU06338T0	SAKL0E09768g
NCU01820T0	SAKL0G15180g
NCU05261T0	SAKL0H19536g
NCU01192T0	SAKL0E05962g
NCU03875T0	SAKL0B05544g
NCU03363T0	SAKL0D06622g
NCU03042T0	SAKL0H01562g
NCU09463T0	SAKL0H06336g
NCU01625T0	SAKL0H17776g
NCU07679T0	SAKL0F07282g
NCU07027T0	SAKL0F02222g
NCU02566T0	SAKL0B10494g
NCU06488T0	SAKL0E08910g
NCU03010T0	SAKL0B08030g
NCU09367T0	SAKL0H24068g
NCU01965T0	SAKL0F06182g
NCU08919T0	SAKL0E06886g
NCU09740T0	SAKL0E08976g
NCU03947T0	SAKL0H24552g
NCU06318T0	SAKL0F04026g
NCU09063T0	SAKL0H17094g
NCU10143T0	SAKL0H04400g
NCU03065T0	SAKL0D10186g
NCU04142T0	SAKL0A03234g
NCU09602T0	SAKL0H20020g	SAKL0F12606g
NCU02083T0	SAKL0D09438g
NCU00621T0	SAKL0H01628g
NCU05046T0	SAKL0H13222g
NCU03818T0	SAKL0F08514g
NCU06678T0	SAKL0H24376g
NCU01612T0	SAKL0A06710g
NCU02475T0	SAKL0A02948g
NCU04348T0	SAKL0A03982g
NCU09903T0	SAKL0A03586g
NCU07870T0	SAKL0E10384g
NCU08336T0	SAKL0G11440g
NCU06272T0	SAKL0H04422g
NCU04242T0	SAKL0E02552g
NCU04327T0	SAKL0H19470g
NCU03794T0	SAKL0A01738g
NCU06278T0	SAKL0E12430g
NCU01857T0	SAKL0H02706g
NCU09228T0	SAKL0G10736g
NCU03592T0	SAKL0E06072g
NCU06281T0	SAKL0E06072g
NCU00276T0	SAKL0B10362g
NCU04385T0	SAKL0H21868g
NCU03982T0	SAKL0G11792g
NCU11202T0	SAKL0C03652g
NCU04404T0	SAKL0H12122g
NCU00551T0	SAKL0G11110g
NCU05194T0	SAKL0F02244g
NCU06544T0	SAKL0F13618g
NCU09297T0	SAKL0A08360g
NCU06438T0	SAKL0E14718g
NCU01951T0	SAKL0H06072g
NCU01328T0	SAKL0B08096g
NCU05200T0	SAKL0E11000g
NCU08276T0	SAKL0G17248g
NCU05270T0	SAKL0B10758g
NCU03061T0	SAKL0H17996g
NCU06687T0	SAKL0D07678g
NCU08693T0	SAKL0D11638g
NCU04161T0	SAKL0H00704g
NCU04280T0	SAKL0C04180g
NCU11350T0	SAKL0E02904g
NCU10497T0	SAKL0H21604g
NCU02762T0	SAKL0G15114g
NCU10283T0	SAKL0H21428g
NCU06512T0	SAKL0F12100g
NCU08135T0	SAKL0H17820g
NCU03060T0	SAKL0H17974g
NCU01207T0	SAKL0F10120g
NCU07010T0	SAKL0G16016g
NCU07319T0	SAKL0A03872g
NCU00567T0	SAKL0F08888g
NCU02728T0	SAKL0G00528g
NCU03292T0	SAKL0B03520g
NCU02539T0	SAKL0H20284g
NCU05429T0	SAKL0D10538g
NCU05429T1	SAKL0D10538g
NCU01229T0	SAKL0H09548g
NCU00104T0	SAKL0H25388g
NCU09808T0	SAKL0G12540g
NCU02544T0	SAKL0D09394g
NCU00177T0	SAKL0F01056g
NCU04051T0	SAKL0D10208g
NCU07702T0	SAKL0H17072g
NCU00629T0	SAKL0H02552g
NCU03784T0	SAKL0A06248g
NCU11255T0	SAKL0B03388g
NCU04648T0	SAKL0G08690g
NCU01171T0	SAKL0A08162g
NCU02955T0	SAKL0B00858g
NCU02494T0	SAKL0C11330g
NCU08920T0	SAKL0F01606g
NCU06836T0	SAKL0H14542g
NCU04736T0	SAKL0H22286g
NCU05154T0	SAKL0H22286g
NCU02630T0	SAKL0G07106g
NCU04100T0	SAKL0A08888g
NCU07404T0	SAKL0E07018g
NCU12096T0	SAKL0C02288g
NCU02075T0	SAKL0E13618g
NCU09993T0	SAKL0G08074g
NCU07982T0	SAKL0E03740g
NCU05895T0	SAKL0D10494g
NCU06365T0	SAKL0G10318g
NCU02979T0	SAKL0G06138g
NCU01318T0	SAKL0F16038g
NCU03955T0	SAKL0D04972g
NCU03992T0	SAKL0H16346g
NCU08119T0	SAKL0H10406g
NCU01675T0	SAKL0B02574g
NCU00405T0	SAKL0B08360g
NCU00461T0	SAKL0E13024g
NCU04090T0	SAKL0B02706g
NCU02380T0	SAKL0F09614g
NCU03808T0	SAKL0E04532g
NCU02230T0	SAKL0C09900g
NCU04221T0	SAKL0C11176g
NCU02514T0	SAKL0F13420g
NCU08828T0	SAKL0A09196g
NCU08515T0	SAKL0B08514g
NCU08898T0	SAKL0H12320g
NCU03669T0	SAKL0C00704g
NCU01164T0	SAKL0F02024g
NCU01197T0	SAKL0G10142g
NCU01589T0	SAKL0E02024g
NCU02003T0	SAKL0B08294g
NCU02391T0	SAKL0E08272g
NCU02629T0	SAKL0E04334g
NCU08009T0	SAKL0D11704g
NCU06308T0	SAKL0B01078g
NCU01747T0	SAKL0H08580g
NCU03463T0	SAKL0H05544g
NCU01648T0	SAKL0B10076g
NCU03051T0	SAKL0H15532g
NCU07837T0	SAKL0D11198g
NCU01843T0	SAKL0G13860g
NCU05239T0	SAKL0C11770g
NCU03814T0	SAKL0H03344g
NCU04448T0	SAKL0H13046g
NCU04579T0	SAKL0G14454g
NCU03321T0	SAKL0B11836g
NCU09450T0	SAKL0F09482g
NCU01323T0	SAKL0B02288g
NCU03139T0	SAKL0C01474g
NCU03980T0	SAKL0D12782g
NCU03171T0	SAKL0G15224g	SAKL0F14674g
NCU01479T0	SAKL0E03014g
NCU05430T0	SAKL0F15334g
NCU09873T0	SAKL0E15048g
NCU07281T0	SAKL0H09922g
NCU01369T0	SAKL0H08162g
NCU04611T0	SAKL0F03762g
NCU01486T0	SAKL0H03256g
NCU09909T0	SAKL0A10010g
NCU09700T0	SAKL0D04884g
NCU07999T0	SAKL0C05434g
NCU08110T0	SAKL0G13904g
NCU00481T0	SAKL0H03124g
NCU01143T0	SAKL0G16390g
NCU07930T0	SAKL0F01364g
NCU01431T0	SAKL0C02618g
NCU05927T0	SAKL0A07832g
NCU04054T0	SAKL0B01056g
NCU04303T0	SAKL0F02970g
NCU09332T0	SAKL0B12188g
NCU03298T0	SAKL0E10494g
NCU04439T0	SAKL0G11748g
NCU04203T0	SAKL0A06864g
NCU01643T0	SAKL0G01386g
NCU05360T0	SAKL0C13398g
NCU03100T0	SAKL0H01848g
NCU10058T0	SAKL0E03630g
NCU09349T0	SAKL0H01430g
NCU04251T0	SAKL0E13222g
NCU04076T0	SAKL0H20108g
NCU02207T0	SAKL0E09614g
NCU03387T0	SAKL0B06402g
NCU09468T0	SAKL0D00792g
NCU01187T0	SAKL0G10384g
NCU02357T0	SAKL0H00594g
NCU07554T0	SAKL0D06116g
NCU05029T0	SAKL0H00968g
NCU09118T0	SAKL0E01606g
NCU01272T0	SAKL0G05236g
NCU00712T0	SAKL0G17886g
NCU02839T0	SAKL0F10538g
NCU00579T0	SAKL0C07678g
NCU02840T0	SAKL0G11484g
NCU06484T0	SAKL0H01276g
NCU00261T0	SAKL0F14498g
NCU04173T0	SAKL0B00968g
NCU04173T1	SAKL0B00968g
NCU01992T0	SAKL0C11990g
NCU03650T0	SAKL0B08008g
NCU03117T0	SAKL0G17050g
NCU08928T0	SAKL0A02178g
NCU07839T0	SAKL0E10670g
NCU07378T0	SAKL0B01210g
NCU02010T0	SAKL0F05170g
NCU02274T0	SAKL0B01320g
NCU02578T0	SAKL0E01540g
NCU02810T0	SAKL0F15466g
NCU09709T0	SAKL0H13772g
NCU06626T0	SAKL0B07326g
NCU05289T0	SAKL0H09306g
NCU03071T0	SAKL0A01254g
NCU04768T0	SAKL0D14190g
NCU08689T0	SAKL0C13552g
NCU09715T0	SAKL0B08470g
NCU07156T0	SAKL0A05742g
NCU01540T0	SAKL0A02134g
NCU06149T0	SAKL0F11088g
NCU04790T0	SAKL0H14432g
NCU04020T0	SAKL0D02992g
NCU08341T0	SAKL0G01650g
NCU07859T0	SAKL0C00682g
NCU07712T0	SAKL0C08778g
NCU05041T0	SAKL0H18832g
NCU01290T0	SAKL0D09108g
NCU04766T0	SAKL0A00440g
NCU02797T0	SAKL0A09834g
NCU02747T0	SAKL0B01166g
NCU11170T0	SAKL0F01034g
NCU02325T0	SAKL0H05170g
NCU03263T0	SAKL0G17820g
NCU09770T0	SAKL0H19690g
NCU10007T0	SAKL0E10846g
NCU10007T1	SAKL0E10846g
NCU12019T0	SAKL0D09350g
NCU05269T0	SAKL0H08822g
NCU05269T1	SAKL0H08822g
NCU06767T0	SAKL0H07502g
NCU03482T0	SAKL0H13728g
NCU08377T0	SAKL0G12804g
NCU04104T0	SAKL0F00968g
NCU06854T0	SAKL0A03366g
NCU03797T0	SAKL0H00418g
NCU00410T0	SAKL0C10274g
NCU05225T0	SAKL0D09658g
NCU07451T0	SAKL0H01452g
NCU06918T0	SAKL0F01738g	SAKL0H20526g
NCU08195T0	SAKL0G07722g
NCU10008T0	SAKL0E00946g
NCU04077T0	SAKL0F07260g
NCU08888T0	SAKL0B01188g
NCU07567T0	SAKL0G11594g
NCU08894T0	SAKL0F00748g
NCU07926T0	SAKL0E02134g
NCU01692T0	SAKL0D09152g
NCU02515T0	SAKL0G11000g
NCU09866T0	SAKL0E02310g
NCU01470T0	SAKL0D10736g
NCU00901T0	SAKL0C03410g
NCU10042T0	SAKL0H02024g
NCU10042T1	SAKL0H02024g
NCU04749T0	SAKL0H02310g
NCU02260T0	SAKL0G03828g
NCU11271T0	SAKL0C11440g
NCU04414T0	SAKL0G02376g
NCU09076T0	SAKL0E05148g
NCU02407T0	SAKL0B01958g
NCU00920T0	SAKL0H11396g
NCU04636T0	SAKL0D08668g
NCU08897T0	SAKL0H03696g
NCU06481T0	SAKL0F10912g
NCU02011T0	SAKL0B04312g
NCU01756T0	SAKL0D12804g
NCU01249T0	SAKL0E13134g
NCU01912T0	SAKL0E05720g
NCU04230T0	SAKL0F08756g
NCU04380T0	SAKL0B06094g
NCU03929T0	SAKL0B06094g
NCU02511T0	SAKL0E08624g
NCU03966T0	SAKL0D14498g
NCU00239T0	SAKL0E10032g
NCU01813T0	SAKL0H12518g
NCU03857T0	SAKL0H02860g
NCU01119T0	SAKL0G08844g
NCU06843T0	SAKL0G00946g
NCU05526T0	SAKL0H09746g
NCU11961T0	SAKL0D11132g
NCU00447T0	SAKL0H19272g
NCU03804T0	SAKL0G17094g
NCU01255T0	SAKL0H07788g
NCU06075T0	SAKL0B10934g
NCU06075T1	SAKL0B10934g
NCU10397T0	SAKL0C02750g
NCU07330T0	SAKL0H17248g
NCU00459T0	SAKL0F15576g
NCU03786T0	SAKL0B09416g
NCU04449T0	SAKL0D09812g
NCU08309T0	SAKL0E06314g
NCU04117T0	SAKL0E00748g
NCU00824T0	SAKL0C13706g
NCU02701T0	SAKL0C07568g
NCU00656T0	SAKL0H13596g
NCU07690T0	SAKL0A06952g
NCU07171T0	SAKL0C07370g
NCU06666T0	SAKL0F00396g
NCU00681T0	SAKL0F06446g
NCU08325T0	SAKL0D00814g
NCU08719T0	SAKL0E04994g
NCU03748T0	SAKL0A00308g
NCU09111T0	SAKL0G00374g
NCU01439T0	SAKL0F09460g
NCU02669T0	SAKL0H19646g
NCU00770T0	SAKL0H25806g
NCU05363T0	SAKL0H23672g
NCU03415T0	SAKL0F09108g	SAKL0D14806g
NCU02546T0	SAKL0A00220g
NCU03200T0	SAKL0B12364g
NCU03076T0	SAKL0G10098g
NCU06441T0	SAKL0F09768g
NCU07024T0	SAKL0H16038g
NCU03479T0	SAKL0A08096g
NCU05278T0	SAKL0D13398g
NCU02657T0	SAKL0C01870g
NCU03737T0	SAKL0A07656g
NCU09377T1	SAKL0H25014g
NCU09377T0	SAKL0H25014g
NCU06652T0	SAKL0F11374g
NCU00680T0	SAKL0B02948g
NCU03608T0	SAKL0B04708g
NCU02036T0	SAKL0G16984g
NCU04435T0	SAKL0C13992g
NCU06986T0	SAKL0D02024g
NCU08776T0	SAKL0D02024g
NCU01652T0	SAKL0H23892g
NCU00477T0	SAKL0H01122g
NCU03219T0	SAKL0G00440g
NCU02632T0	SAKL0F02926g
NCU04799T0	SAKL0H17952g
NCU06738T0	SAKL0F10384g
NCU11965T0	SAKL0C07700g
NCU07860T0	SAKL0A05698g	SAKL0A05654g	SAKL0C02112g	SAKL0A00154g	SAKL0C00176g
NCU06523T0	SAKL0A05698g	SAKL0A05654g	SAKL0C02112g	SAKL0A00154g	SAKL0C00176g
NCU05995T0	SAKL0H25784g
NCU00671T0	SAKL0C04422g
NCU00043T0	SAKL0H25278g
NCU01195T0	SAKL0D14982g
NCU02906T0	SAKL0A09372g
NCU07498T0	SAKL0H01760g
NCU09741T0	SAKL0G10560g
NCU02233T0	SAKL0F04092g
NCU03359T0	SAKL0F13376g
NCU01494T0	SAKL0F13310g
NCU01449T0	SAKL0H14498g
NCU01449T1	SAKL0H14498g
NCU02208T0	SAKL0D14432g
NCU11175T0	SAKL0G12760g
NCU01443T0	SAKL0D03894g
NCU09443T0	SAKL0A10208g
NCU07153T0	SAKL0F01100g
NCU11188T0	SAKL0B08822g
NCU07367T0	SAKL0H05764g
NCU07487T0	SAKL0E00858g
NCU06942T0	SAKL0F15884g
NCU06189T0	SAKL0H12364g
NCU02542T1	SAKL0F00462g
NCU02542T0	SAKL0F00462g
NCU01701T0	SAKL0H17160g
NCU07420T0	SAKL0C06336g
NCU03396T0	SAKL0B05874g
NCU07914T0	SAKL0D10384g
NCU11384T0	SAKL0F11858g
NCU11384T1	SAKL0F11858g
NCU06394T0	SAKL0E08602g
NCU07442T0	SAKL0G10208g
NCU04963T0	SAKL0B00264g
NCU08180T0	SAKL0B00264g
NCU09793T0	SAKL0F00528g
NCU08663T0	SAKL0H02134g
NCU03657T1	SAKL0H21384g
NCU03657T0	SAKL0H21384g
NCU00112T0	SAKL0H25476g
NCU00121T0	SAKL0C00616g
NCU03108T0	SAKL0H15356g
NCU09894T0	SAKL0B06556g
NCU00389T0	SAKL0B10780g
NCU07070T0	SAKL0A08118g
NCU07872T0	SAKL0C06248g
NCU06457T0	SAKL0D09768g
NCU11238T0	SAKL0B03212g
NCU06508T0	SAKL0H25542g
NCU00453T0	SAKL0G06028g
NCU03922T0	SAKL0D00594g
NCU00668T0	SAKL0H03960g
NCU06284T0	SAKL0C05764g
NCU07296T0	SAKL0E12342g
NCU08162T0	SAKL0D09746g
NCU07710T0	SAKL0G18656g
NCU06187T0	SAKL0B04972g
NCU07440T0	SAKL0H11858g
NCU00406T0	SAKL0C12386g
NCU08021T0	SAKL0B01606g
NCU10262T0	SAKL0D04664g	SAKL0D00836g	SAKL0G14014g
NCU05830T0	SAKL0D04664g	SAKL0D00836g	SAKL0G14014g
NCU09347T0	SAKL0C05742g
NCU01234T0	SAKL0D03960g
NCU08020T0	SAKL0E09438g
NCU04166T0	SAKL0A05874g
NCU00714T0	SAKL0G07084g
NCU03339T0	SAKL0H09372g
NCU09696T0	SAKL0B08646g
NCU00936T0	SAKL0C10824g
NCU05642T0	SAKL0C03520g
NCU11027T0	SAKL0C09504g
NCU09688T0	SAKL0F05346g
NCU01503T0	SAKL0H03168g
NCU06449T0	SAKL0C06622g
NCU07011T0	SAKL0G15994g
NCU03498T0	SAKL0B12056g	SAKL0B00836g
NCU00754T0	SAKL0G13376g
NCU01809T0	SAKL0H25630g
NCU03235T0	SAKL0H16830g
NCU04433T0	SAKL0H16830g
NCU00200T0	SAKL0A10362g
NCU01985T0	SAKL0G14124g
NCU06171T0	SAKL0F04378g
NCU08998T0	SAKL0B12562g
NCU08998T1	SAKL0B12562g
NCU10381T0	SAKL0A06468g
NCU07721T0	SAKL0G11022g
NCU11213T0	SAKL0H03454g
NCU07887T0	SAKL0G13464g
NCU04216T0	SAKL0H00990g
NCU09191T0	SAKL0B02508g
NCU02044T0	SAKL0C11814g
NCU09545T0	SAKL0H11836g
NCU11204T0	SAKL0H18260g
NCU04856T0	SAKL0F13838g
NCU06724T0	SAKL0F13838g
NCU04856T1	SAKL0F13838g
NCU00793T0	SAKL0D02156g
NCU05782T0	SAKL0A04752g
NCU02717T0	SAKL0H15840g
NCU00721T0	SAKL0B10956g	SAKL0F09790g
NCU00081T0	SAKL0H13310g
NCU11664T0	SAKL0E08118g
NCU06240T0	SAKL0A04466g
NCU05420T0	SAKL0E06842g
NCU07489T0	SAKL0G05390g
NCU07334T0	SAKL0G04532g	SAKL0C11594g	SAKL0H03476g	SAKL0F00286g	SAKL0H03498g
NCU06522T0	SAKL0A05676g	SAKL0E05258g
NCU07732T0	SAKL0B05500g
NCU07732T1	SAKL0B05500g
NCU09721T0	SAKL0E04004g
NCU04059T0	SAKL0E14916g
NCU07001T0	SAKL0C02266g
NCU06659T0	SAKL0G14960g
NCU08935T0	SAKL0A06996g
NCU06914T0	SAKL0F13706g
NCU05301T0	SAKL0H19448g
NCU09516T0	SAKL0E04488g
NCU10747T0	SAKL0E04598g
NCU02611T0	SAKL0F06160g
NCU09071T0	SAKL0F06094g
NCU07280T0	SAKL0E03608g
NCU08373T0	SAKL0C13684g
NCU05622T0	SAKL0D07238g
NCU08272T0	SAKL0G16852g
NCU03273T0	SAKL0E07634g
NCU02680T0	SAKL0H08844g
NCU00378T0	SAKL0E06380g
NCU02422T0	SAKL0F10780g
NCU03257T0	SAKL0F03278g
NCU05288T0	SAKL0H19338g
NCU00488T0	SAKL0B09812g
NCU06630T0	SAKL0F10164g
NCU06482T0	SAKL0H17468g
NCU00794T0	SAKL0A01276g
NCU03425T0	SAKL0A01782g
NCU09488T0	SAKL0H02442g
NCU00040T0	SAKL0B06380g
NCU00122T0	SAKL0G02244g
NCU00536T0	SAKL0G07854g
NCU00194T0	SAKL0G17182g
NCU02066T0	SAKL0H08030g
NCU06943T0	SAKL0F11462g
NCU02571T0	SAKL0H11704g
NCU06624T0	SAKL0D11352g
NCU09789T0	SAKL0E13992g
NCU11685T0	SAKL0G10978g
NCU08382T0	SAKL0H06908g
NCU02639T0	SAKL0C07546g
NCU02639T1	SAKL0C07546g
NCU04754T0	SAKL0B12496g
NCU09610T0	SAKL0A08558g
NCU00202T0	SAKL0G16962g
NCU05129T0	SAKL0F12034g
NCU08216T0	SAKL0H23364g
NCU10847T0	SAKL0H02101g
NCU00821T0	SAKL0G18810g
NCU04410T0	SAKL0D05720g
NCU06459T0	SAKL0A05280g
NCU06847T0	SAKL0H25498g
NCU01728T1	SAKL0E08228g
NCU01728T0	SAKL0E08228g
NCU01502T0	SAKL0F09504g
NCU05095T0	SAKL0B01738g
NCU03194T0	SAKL0G03014g
NCU06761T0	SAKL0G10054g
NCU00430T0	SAKL0H15114g
NCU00789T0	SAKL0H13618g
NCU01525T0	SAKL0E07700g
NCU07831T0	SAKL0H00748g
NCU05168T0	SAKL0C02728g	SAKL0C02662g	SAKL0C02684g	SAKL0C02640g
NCU08024T0	SAKL0D11792g
NCU07530T0	SAKL0C12650g
NCU02416T0	SAKL0A02398g
NCU05259T0	SAKL0A07326g
NCU01939T0	SAKL0G18348g
NCU06722T0	SAKL0C09680g
NCU11273T0	SAKL0G13618g
NCU04566T0	SAKL0G06952g
NCU09230T0	SAKL0B09614g
NCU09219T0	SAKL0H15774g
NCU02063T0	SAKL0E03938g
NCU03436T0	SAKL0C08382g
NCU01333T0	SAKL0H22000g
NCU01797T0	SAKL0A00484g
NCU00927T0	SAKL0F12298g
NCU03973T0	SAKL0H17006g
NCU11642T0	SAKL0E12254g
NCU08297T0	SAKL0H20086g
NCU08297T1	SAKL0H20086g
NCU07807T0	SAKL0D13794g
NCU07807T1	SAKL0D13794g
NCU01183T0	SAKL0G13530g
NCU02689T0	SAKL0G00396g
NCU04615T0	SAKL0E14872g
NCU07607T0	SAKL0F02178g
NCU09202T0	SAKL0H05214g
NCU03783T0	SAKL0G11462g
NCU09711T0	SAKL0E13728g
NCU08730T0	SAKL0H04950g
NCU10276T0	SAKL0G14916g
NCU08118T0	SAKL0D12606g
NCU09757T0	SAKL0H05874g
NCU02393T0	SAKL0H19668g
NCU02393T1	SAKL0H19668g
NCU05198T0	SAKL0B08734g
NCU05526T1	SAKL0F10032g
NCU09737T0	SAKL0A10120g
NCU11544T1	SAKL0A04444g
NCU11544T0	SAKL0A04444g
NCU00904T0	SAKL0F11704g
NCU01160T0	SAKL0G01496g
NCU05888T0	SAKL0A10538g
NCU06179T0	SAKL0D09240g
NCU05454T0	SAKL0E15114g
NCU04809T0	SAKL0G04994g
NCU11409T0	SAKL0B02662g
NCU06727T0	SAKL0B07876g
NCU04176T0	SAKL0G14432g
NCU08983T0	SAKL0A08910g
NCU05204T0	SAKL0F10054g
NCU09477T0	SAKL0B06754g
NCU05985T0	SAKL0H21560g
NCU08115T0	SAKL0A00462g
NCU02397T0	SAKL0F04334g	SAKL0G14894g	SAKL0G10164g	SAKL0E04972g
NCU03141T0	SAKL0E01892g	SAKL0E01870g
NCU02273T0	SAKL0H06512g
NCU05218T0	SAKL0H06644g
NCU09817T0	SAKL0D03366g
NCU06306T0	SAKL0F07766g
NCU07076T0	SAKL0H14872g	SAKL0D02640g
NCU01745T0	SAKL0B02376g
NCU06929T0	SAKL0G05170g
NCU09429T0	SAKL0H07018g
NCU11168T0	SAKL0G17556g
NCU05548T0	SAKL0A05720g
NCU04005T0	SAKL0E12100g
NCU09564T0	SAKL0C13970g
NCU09438T0	SAKL0F16236g
NCU06541T0	SAKL0E10164g	SAKL0H10956g	SAKL0H10494g
NCU00396T0	SAKL0D12342g
NCU00717T0	SAKL0D05082g
NCU00274T0	SAKL0F13090g
NCU01377T0	SAKL0G19712g
NCU07407T0	SAKL0E11066g
NCU03713T0	SAKL0D11924g
NCU03661T0	SAKL0E13838g
NCU06842T0	SAKL0B07986g
NCU03961T0	SAKL0H20922g
NCU09432T0	SAKL0F13640g
NCU08642T0	SAKL0G17754g
NCU02549T0	SAKL0H14168g
NCU11397T0	SAKL0E05302g
NCU08471T0	SAKL0H02464g
NCU00925T0	SAKL0F06512g
NCU04568T0	SAKL0B02112g
NCU03312T0	SAKL0B11418g
NCU00436T0	SAKL0H09262g
NCU04130T0	SAKL0D07854g
NCU08002T0	SAKL0G04422g
NCU09345T0	SAKL0G11968g
NCU09345T1	SAKL0G11968g
NCU09345T2	SAKL0G11968g
NCU04121T0	SAKL0F13508g
NCU07955T0	SAKL0G18304g
NCU07623T0	SAKL0H16522g
NCU02112T0	SAKL0H16390g
NCU04504T0	SAKL0G09328g
NCU08152T0	SAKL0D10450g
NCU08909T0	SAKL0H00528g	SAKL0H00550g
NCU06205T0	SAKL0A00660g
NCU04814T0	SAKL0C07480g
NCU02624T0	SAKL0G06336g
NCU03795T0	SAKL0G01980g
NCU08997T0	SAKL0H11088g
NCU03823T0	SAKL0A06688g
NCU03347T0	SAKL0D06886g
NCU02778T0	SAKL0G18194g
NCU05644T0	SAKL0H01584g
NCU02741T0	SAKL0F12254g
NCU02409T0	SAKL0H03212g
NCU05777T0	SAKL0D03322g
NCU08303T0	SAKL0A03806g
NCU02978T0	SAKL0H21912g
NCU08503T0	SAKL0E08030g
NCU05785T0	SAKL0D14586g
NCU01036T0	SAKL0D14586g
NCU04259T0	SAKL0D07942g
NCU08825T0	SAKL0A05324g
NCU09106T0	SAKL0B09988g
NCU02438T0	SAKL0H15422g
NCU08926T0	SAKL0G00418g
NCU02591T0	SAKL0A05126g
NCU03004T0	SAKL0A07018g
NCU02202T0	SAKL0G08448g
NCU09642T0	SAKL0B03124g
NCU06672T0	SAKL0H02112g
NCU09227T0	SAKL0E00880g
NCU00775T0	SAKL0E07876g
NCU00468T0	SAKL0H08668g
NCU02803T0	SAKL0H11968g
NCU07458T0	SAKL0E00902g
NCU07659T0	SAKL0E09108g
NCU05600T0	SAKL0H08602g
NCU01013T0	SAKL0H23430g
NCU01689T0	SAKL0B05764g
NCU06192T0	SAKL0A05478g
NCU01644T0	SAKL0H03300g
NCU03137T0	SAKL0E06226g
NCU04247T0	SAKL0E11814g
NCU02420T0	SAKL0F08008g
NCU04606T0	SAKL0D03564g
NCU05418T0	SAKL0G09196g
NCU00673T0	SAKL0E01012g
NCU03066T0	SAKL0F04620g
NCU05169T0	SAKL0H11198g
NCU00896T0	SAKL0A10384g
NCU02771T0	SAKL0D02728g
NCU05620T0	SAKL0B02310g
NCU10368T0	SAKL0F16478g
NCU11426T0	SAKL0G15554g
NCU06232T0	SAKL0D08690g
NCU09101T0	SAKL0A07040g
NCU05267T0	SAKL0G08558g
NCU01512T0	SAKL0B07018g
NCU02696T0	SAKL0A06204g
NCU02052T0	SAKL0C02442g
NCU02954T0	SAKL0E07656g
NCU00565T0	SAKL0H08382g
NCU01480T0	SAKL0C02376g
NCU04306T0	SAKL0F13178g
NCU04485T0	SAKL0G02442g
NCU07697T0	SAKL0G03520g
NCU01642T0	SAKL0C10340g
NCU03836T0	SAKL0D04752g
NCU05634T0	SAKL0C12364g
NCU00424T0	SAKL0A09658g
NCU06026T0	SAKL0D14960g
NCU01528T0	SAKL0G17204g	SAKL0G14102g	SAKL0C10186g
NCU03979T0	SAKL0C06182g
NCU03357T0	SAKL0F10252g
NCU02619T0	SAKL0G15730g
NCU10467T0	SAKL0C09812g
NCU02408T0	SAKL0A04774g
NCU00915T0	SAKL0H24244g
NCU01022T0	SAKL0E07546g
NCU00163T0	SAKL0G00836g
NCU09778T0	SAKL0H10758g
NCU04277T0	SAKL0G11066g
NCU04637T0	SAKL0G03454g
NCU04252T0	SAKL0H13750g
NCU08352T0	SAKL0G01958g
NCU00692T0	SAKL0G09416g
NCU03757T0	SAKL0D04488g
NCU04118T0	SAKL0F08294g
NCU03561T0	SAKL0H12562g
NCU01754T0	SAKL0E02838g	SAKL0B08184g	SAKL0F06270g	SAKL0C10164g
NCU01754T1	SAKL0E02838g	SAKL0B08184g	SAKL0F06270g	SAKL0C10164g
NCU02476T0	SAKL0E02838g	SAKL0B08184g	SAKL0F06270g	SAKL0C10164g
NCU08023T0	SAKL0D11088g
NCU09318T0	SAKL0F04532g
NCU11296T0	SAKL0F12694g
NCU08563T0	SAKL0F08404g
NCU00951T0	SAKL0C10560g
NCU06249T0	SAKL0B09856g
NCU04899T0	SAKL0G19140g
NCU06418T0	SAKL0H02178g
NCU06923T0	SAKL0H13794g
NCU02296T0	SAKL0C07832g
NCU01633T0	SAKL0G07656g	SAKL0G07678g	SAKL0G19844g	SAKL0B12540g	SAKL0C00154g	SAKL0C02134g
NCU10762T0	SAKL0A05984g
NCU07986T0	SAKL0H17380g
NCU10043T0	SAKL0G13882g
NCU03118T0	SAKL0G19690g
NCU11190T0	SAKL0B06314g
NCU04743T0	SAKL0B07216g
NCU01595T0	SAKL0G12892g
NCU05650T0	SAKL0F12848g
NCU00490T0	SAKL0D02200g
NCU02234T0	SAKL0D05522g
NCU03702T0	SAKL0C07942g
NCU04281T0	SAKL0D08756g
NCU07414T0	SAKL0E08734g
NCU08045T0	SAKL0H23496g
NCU12076T0	SAKL0F11528g
NCU11795T0	SAKL0G08272g
NCU01433T0	SAKL0F03102g
NCU03637T0	SAKL0F15202g
NCU07041T0	SAKL0C00484g
NCU03606T0	SAKL0H22352g
NCU06355T0	SAKL0G04202g
NCU08507T0	SAKL0G14982g
NCU00823T0	SAKL0B03014g
NCU01175T0	SAKL0C05192g
NCU00413T0	SAKL0F07304g
NCU00188T0	SAKL0H24750g
NCU07068T0	SAKL0D05544g
NCU10733T0	SAKL0A05434g
NCU07941T0	SAKL0E04268g
NCU11353T0	SAKL0G14168g
NCU02181T0	SAKL0B12320g
NCU06563T0	SAKL0A01232g
NCU04610T0	SAKL0G08756g
NCU01157T0	SAKL0D05390g
NCU02966T0	SAKL0H06666g
NCU10776T0	SAKL0E03300g
NCU02554T0	SAKL0H22638g
NCU03124T0	SAKL0G00990g
NCU02556T0	SAKL0H01078g
NCU01269T0	SAKL0H22396g
NCU09065T0	SAKL0B09526g
NCU06217T0	SAKL0H11330g
NCU06520T0	SAKL0D05258g
NCU07309T0	SAKL0E14080g
NCU02415T0	SAKL0E08250g
NCU07459T0	SAKL0D04466g
NCU07854T0	SAKL0F12144g
NCU02032T0	SAKL0D13574g	SAKL0B05412g
NCU00591T0	SAKL0H10560g
NCU07438T0	SAKL0A07942g
NCU04817T0	SAKL0H19096g
NCU01241T0	SAKL0H24442g
NCU06618T0	SAKL0C00550g
NCU05232T0	SAKL0G12122g
NCU09598T0	SAKL0H00396g
NCU04747T0	SAKL0H16632g
NCU11381T0	SAKL0A00748g
NCU11408T0	SAKL0D01496g
NCU08301T0	SAKL0H18744g
NCU10468T0	SAKL0G18788g
NCU00336T0	SAKL0D05060g
NCU04652T0	SAKL0A04884g
NCU06452T0	SAKL0D07084g
NCU09407T0	SAKL0E14564g
NCU04331T0	SAKL0H07436g
NCU02209T0	SAKL0H03872g	SAKL0A06556g
NCU03246T0	SAKL0D09988g
NCU04035T0	SAKL0H21846g
NCU09223T0	SAKL0C01100g
NCU07408T0	SAKL0B04092g
NCU07408T1	SAKL0B04092g
NCU04460T0	SAKL0C11528g
NCU06970T0	SAKL0F12452g
NCU03258T0	SAKL0A08932g
NCU06194T0	SAKL0A08404g
NCU09643T0	SAKL0C08822g
NCU08036T0	SAKL0G04620g
NCU09882T0	SAKL0H08316g
NCU02400T0	SAKL0H08316g
NCU03690T0	SAKL0C07810g
NCU08291T0	SAKL0A08382g
NCU05752T0	SAKL0F13684g
NCU01412T0	SAKL0B10208g
NCU04780T0	SAKL0F01848g
NCU07021T0	SAKL0D05324g
NCU04837T0	SAKL0H07326g
NCU11185T0	SAKL0F14828g
NCU10987T0	SAKL0H05038g
NCU07720T0	SAKL0G10934g
NCU00755T0	SAKL0G10934g
NCU00095T0	SAKL0C13772g
NCU00106T0	SAKL0G09856g
NCU00602T0	SAKL0G01254g
NCU04581T0	SAKL0F03168g
NCU06216T0	SAKL0G08470g
NCU07580T0	SAKL0H11638g
NCU06215T0	SAKL0D06974g
NCU03628T0	SAKL0H12760g
NCU05254T0	SAKL0G16060g
NCU10311T0	SAKL0A08998g
NCU03006T0	SAKL0G04972g
NCU03129T0	SAKL0G16698g
NCU03492T0	SAKL0D01760g
NCU04041T0	SAKL0C10296g
NCU03310T0	SAKL0G15510g
NCU05810T0	SAKL0E03960g
NCU02650T0	SAKL0F10736g
NCU07393T0	SAKL0F10758g
NCU01546T0	SAKL0D03168g
NCU01786T0	SAKL0C07436g
NCU01270T0	SAKL0C07436g
NCU07495T0	SAKL0B09328g	SAKL0B02750g
NCU01141T0	SAKL0D08954g
NCU03515T0	SAKL0D08844g
NCU00554T0	SAKL0H15180g
NCU00959T0	SAKL0H25850g
NCU05410T0	SAKL0C13442g
NCU09537T0	SAKL0B00550g
NCU06005T0	SAKL0H25938g
NCU01271T0	SAKL0G16170g
NCU03876T0	SAKL0E05368g
NCU01547T0	SAKL0H05698g
NCU06760T0	SAKL0A01122g
NCU06032T0	SAKL0D04114g
NCU03395T0	SAKL0G17776g
NCU07755T0	SAKL0G13090g
NCU08027T0	SAKL0F04664g
NCU11320T0	SAKL0E11880g
NCU11266T0	SAKL0A01914g
NCU00428T0	SAKL0G10956g
NCU04136T0	SAKL0H09988g
NCU04797T0	SAKL0H03740g
NCU09437T0	SAKL0F05984g
NCU01702T0	SAKL0B02970g
NCU01411T0	SAKL0D04070g
NCU00463T0	SAKL0H13244g
NCU05939T0	SAKL0B02244g
NCU06099T0	SAKL0B04796g
NCU03779T0	SAKL0G17578g
NCU07465T0	SAKL0F08360g
NCU08277T0	SAKL0G14058g
NCU01654T0	SAKL0F03960g
NCU01227T0	SAKL0G03630g
NCU05422T0	SAKL0B05104g
NCU01452T0	SAKL0G17402g
NCU01831T0	SAKL0G12210g
NCU01162T0	SAKL0F05456g
NCU07253T0	SAKL0F05456g
NCU00021T0	SAKL0D13222g
NCU07412T0	SAKL0A04092g
NCU03526T0	SAKL0G03498g
NCU08946T0	SAKL0F02728g
NCU07395T0	SAKL0G19514g
NCU00480T0	SAKL0C04246g
NCU02729T0	SAKL0F11506g
NCU10053T0	SAKL0G00638g
NCU09004T0	SAKL0H20372g
NCU09269T0	SAKL0A07744g
NCU09269T1	SAKL0A07744g
NCU03116T0	SAKL0A03190g
NCU05971T0	SAKL0F09328g
NCU03380T0	SAKL0B02794g
NCU02414T0	SAKL0H13090g
NCU03935T0	SAKL0G18678g
NCU07987T0	SAKL0H24882g
NCU01095T0	SAKL0A07480g
NCU05862T0	SAKL0A07480g
NCU02136T0	SAKL0B04642g
NCU02354T0	SAKL0B04950g
NCU03317T0	SAKL0E01364g
NCU04185T0	SAKL0E04950g
NCU05686T0	SAKL0D11880g
NCU07165T0	SAKL0F04730g
NCU02256T0	SAKL0E01452g
NCU00892T0	SAKL0H06732g
NCU02806T0	SAKL0H17556g
NCU05516T0	SAKL0F10494g
NCU01751T0	SAKL0G16280g
NCU04192T0	SAKL0E02882g
NCU06054T0	SAKL0D00902g
NCU05680T0	SAKL0E07282g
NCU04481T0	SAKL0G04642g
NCU07075T0	SAKL0F09878g
NCU07023T0	SAKL0H15950g
NCU03954T0	SAKL0F10670g
NCU03954T1	SAKL0F10670g
NCU04796T0	SAKL0E15246g
NCU09646T0	SAKL0E15246g
NCU02148T0	SAKL0E04114g
NCU06436T0	SAKL0A01408g
NCU11179T0	SAKL0C00264g
NCU01438T0	SAKL0C07040g
NCU03937T0	SAKL0D01914g
NCU09208T0	SAKL0B01540g
NCU07620T0	SAKL0E15290g	SAKL0C04708g
NCU06207T0	SAKL0B01496g
NCU04507T0	SAKL0D13002g
NCU02430T0	SAKL0G18172g
NCU02402T0	SAKL0H03322g
NCU04335T0	SAKL0H05588g
NCU11705T0	SAKL0E09878g
NCU11302T0	SAKL0G02068g
NCU05884T0	SAKL0A02926g	SAKL0H04114g
NCU02053T0	SAKL0B10912g
NCU02536T0	SAKL0C03256g
NCU02687T0	SAKL0D12870g
NCU03759T0	SAKL0G13574g
NCU09309T0	SAKL0B09262g
NCU08333T0	SAKL0G00484g
NCU00587T0	SAKL0C06666g
NCU06182T0	SAKL0B05082g
NCU06183T0	SAKL0H14718g
NCU03826T0	SAKL0H11154g	SAKL0G18964g
NCU00605T0	SAKL0A09328g
NCU00008T0	SAKL0E02222g
NCU00649T0	SAKL0H07854g
NCU02387T0	SAKL0G07964g
NCU03079T0	SAKL0H01386g
NCU02564T0	SAKL0H23144g
NCU05901T0	SAKL0E12650g
NCU08895T0	SAKL0G04180g
NCU01776T0	SAKL0E04356g
NCU00227T0	SAKL0H05478g
NCU09123T0	SAKL0D07656g
NCU09116T0	SAKL0F02156g	SAKL0H21824g
NCU05390T0	SAKL0A10450g
NCU05518T0	SAKL0A09592g
NCU07071T0	SAKL0C12012g
NCU05295T0	SAKL0H02068g
NCU11457T0	SAKL0G04158g
NCU02276T0	SAKL0B06468g
NCU00045T0	SAKL0F13574g
NCU03897T0	SAKL0D05962g
NCU01596T0	SAKL0E05764g
NCU01916T0	SAKL0H09812g
NCU07558T0	SAKL0C11286g
NCU08370T0	SAKL0F00770g
NCU04316T0	SAKL0F02134g
NCU05206T0	SAKL0F14608g
NCU06231T0	SAKL0G12452g
NCU11288T0	SAKL0B03058g
NCU06402T0	SAKL0H04246g
NCU06402T1	SAKL0H04246g
NCU00037T0	SAKL0C13266g
NCU08927T0	SAKL0D03278g
NCU06868T0	SAKL0G07546g
NCU11251T0	SAKL0F15972g
NCU11187T0	SAKL0G10296g
NCU01821T0	SAKL0B01298g
NCU01767T0	SAKL0E09944g
NCU06493T0	SAKL0G19184g
NCU11324T0	SAKL0B09064g
NCU00030T0	SAKL0C03806g
NCU02305T0	SAKL0C11110g
NCU03154T0	SAKL0C00814g
NCU05224T0	SAKL0A02156g
NCU03267T0	SAKL0D11902g
NCU04784T0	SAKL0B11770g
NCU03231T0	SAKL0G02816g
NCU11568T0	SAKL0F00924g
NCU11568T1	SAKL0F00924g
NCU06047T0	SAKL0A06776g
NCU04459T0	SAKL0G05786g
NCU09673T0	SAKL0C07414g
NCU06428T0	SAKL0H06688g
NCU06110T0	SAKL0G13398g
NCU06110T1	SAKL0G13398g
NCU06110T2	SAKL0G13398g
NCU01481T0	SAKL0C02574g
NCU02464T0	SAKL0A10318g
NCU00520T0	SAKL0F08140g
NCU08706T0	SAKL0E13926g
NCU06781T0	SAKL0H05236g
NCU04063T0	SAKL0F11022g
NCU04241T0	SAKL0G00770g
NCU06764T0	SAKL0D00440g
NCU06440T0	SAKL0F04224g
NCU09547T0	SAKL0B03036g
NCU04779T0	SAKL0H25960g
NCU00213T0	SAKL0F12936g
NCU04288T0	SAKL0F12782g
NCU05994T0	SAKL0G19404g
NCU01388T0	SAKL0H10054g
NCU02757T0	SAKL0G04554g
NCU04800T0	SAKL0E06446g
NCU06780T0	SAKL0C06402g
NCU07779T0	SAKL0B10032g
NCU07266T0	SAKL0D08096g
NCU09745T0	SAKL0H05676g
NCU03846T0	SAKL0C08668g
NCU03846T1	SAKL0C08668g
NCU02635T0	SAKL0H11110g
NCU02147T0	SAKL0D02750g
NCU03888T0	SAKL0D09702g
NCU07724T0	SAKL0D04796g
NCU06336T0	SAKL0H16764g
NCU00366T0	SAKL0F14036g
NCU00914T0	SAKL0H07084g
NCU06360T0	SAKL0E08492g
NCU00665T0	SAKL0B12298g
NCU09265T0	SAKL0D14828g
NCU08218T0	SAKL0G07326g
NCU01174T0	SAKL0H02244g
NCU03217T0	SAKL0F03718g
NCU01816T0	SAKL0G18128g
NCU08561T0	SAKL0F14234g
NCU09816T0	SAKL0G00902g
NCU01256T0	SAKL0E13178g
NCU04105T0	SAKL0G14036g
NCU06550T0	SAKL0E03168g
NCU10272T0	SAKL0D06864g
NCU07269T0	SAKL0G12188g
NCU04798T0	SAKL0G12188g
NCU01471T0	SAKL0A06490g
NCU02232T0	SAKL0F04070g
NCU02082T0	SAKL0G09834g
NCU06694T0	SAKL0C04312g
NCU06198T0	SAKL0F01518g
NCU08427T0	SAKL0C12144g
NCU08687T0	SAKL0C11572g
NCU07691T0	SAKL0E06578g
NCU09212T0	SAKL0D08294g
NCU02616T0	SAKL0A06534g
NCU02406T0	SAKL0B03872g
NCU06756T0	SAKL0D11264g
NCU07172T0	SAKL0H11352g
NCU00065T0	SAKL0G18040g
NCU03020T0	SAKL0G18546g
NCU10409T0	SAKL0E15312g
NCU06846T0	SAKL0C09350g	SAKL0C11066g
NCU04354T0	SAKL0G08228g
NCU06091T0	SAKL0G02706g
NCU01206T0	SAKL0E11044g
NCU03944T0	SAKL0E03058g
NCU06769T0	SAKL0B06974g
NCU03055T0	SAKL0H11924g
NCU08035T0	SAKL0G04598g
NCU10314T0	SAKL0G10758g
NCU02428T0	SAKL0C02002g
NCU03440T0	SAKL0B06952g
NCU04646T0	SAKL0D13486g
NCU06191T0	SAKL0B09944g
NCU02498T0	SAKL0H22858g
NCU06866T0	SAKL0D10912g
NCU07509T0	SAKL0F15950g
NCU01240T0	SAKL0A09988g
NCU06717T0	SAKL0E05896g
NCU11379T0	SAKL0C08646g
NCU00489T0	SAKL0E12826g
NCU00981T0	SAKL0H24640g
NCU01178T0	SAKL0B04268g
NCU03166T0	SAKL0C07766g
NCU08968T0	SAKL0E00660g
NCU11312T0	SAKL0C12936g
NCU08578T0	SAKL0H06974g
NCU00066T0	SAKL0H00462g
NCU03764T0	SAKL0H05456g
NCU08993T0	SAKL0C03828g
NCU06569T0	SAKL0H01540g
NCU01666T0	SAKL0D08492g
NCU03009T0	SAKL0H00858g
NCU08004T0	SAKL0B03146g
NCU00056T0	SAKL0F08668g
NCU02580T0	SAKL0D12056g
NCU00963T0	SAKL0G00748g
NCU04368T0	SAKL0G00880g
NCU08326T0	SAKL0A09306g
NCU09064T0	SAKL0C01716g
NCU08626T0	SAKL0D06072g
NCU08008T0	SAKL0E11528g
NCU01266T0	SAKL0E00704g
NCU04201T0	SAKL0F08448g
NCU08964T0	SAKL0B00682g
NCU06500T0	SAKL0H24222g
NCU00294T0	SAKL0A03916g
NCU00891T0	SAKL0B00814g
NCU03695T0	SAKL0E12628g
NCU03853T0	SAKL0F10450g
NCU03234T0	SAKL0G13112g
NCU01238T0	SAKL0A03674g
NCU02074T0	SAKL0D00308g
NCU04378T0	SAKL0H16302g
NCU02960T0	SAKL0H11946g
NCU01758T0	SAKL0A03762g
NCU00742T0	SAKL0C07502g
NCU01564T0	SAKL0E09482g
NCU04150T0	SAKL0B10164g
NCU05942T0	SAKL0F02530g
NCU06684T0	SAKL0F11352g
NCU09535T0	SAKL0G06424g
NCU01524T0	SAKL0C10428g
NCU03597T0	SAKL0B06886g
NCU00337T0	SAKL0G12408g
NCU01550T0	SAKL0H12628g
NCU02626T0	SAKL0H06490g
NCU08856T0	SAKL0H21296g
NCU11297T0	SAKL0H10780g
NCU02829T0	SAKL0B00660g
NCU00522T0	SAKL0G02222g
NCU00575T0	SAKL0C01166g
NCU02263T0	SAKL0E02508g
NCU02996T0	SAKL0G05918g
NCU07058T0	SAKL0D00418g
NCU06052T0	SAKL0F08052g
NCU04110T0	SAKL0H15862g
NCU04770T0	SAKL0H18788g
NCU05523T0	SAKL0H08096g
NCU09306T0	SAKL0H23386g
NCU04514T0	SAKL0C12298g
NCU03393T0	SAKL0G15048g
NCU06419T0	SAKL0H07128g
NCU02781T0	SAKL0A06314g
NCU04815T0	SAKL0A02244g
NCU08605T0	SAKL0G04290g
NCU00589T0	SAKL0D06204g	SAKL0D08162g
NCU00495T0	SAKL0C03190g
NCU00414T0	SAKL0F15158g
NCU05196T0	SAKL0B02068g
NCU02533T0	SAKL0F06028g
NCU04243T0	SAKL0E09240g
NCU06534T0	SAKL0B06226g
NCU03936T0	SAKL0H12496g
NCU03229T0	SAKL0F07502g
NCU07814T0	SAKL0D13860g
NCU09320T0	SAKL0F08426g
NCU11129T0	SAKL0C04950g	SAKL0C00308g	SAKL0F15070g
NCU00913T0	SAKL0D05610g
NCU06371T0	SAKL0H11682g
NCU10652T0	SAKL0G02486g
NCU01210T0	SAKL0A01188g
NCU06714T0	SAKL0A01188g
NCU02497T0	SAKL0E00770g
NCU11169T0	SAKL0D12914g
NCU00155T0	SAKL0E08998g	SAKL0C03938g
NCU04783T0	SAKL0F10934g
NCU11453T0	SAKL0H07876g
NCU01919T0	SAKL0D10120g
NCU03304T0	SAKL0F12210g
NCU05818T0	SAKL0H12980g
NCU02585T0	SAKL0H08954g
NCU09551T0	SAKL0H16808g
NCU03503T0	SAKL0A04334g
NCU01084T0	SAKL0F04972g
NCU07829T0	SAKL0A04686g
NCU03404T0	SAKL0H26180g
NCU08048T0	SAKL0E06512g
NCU07188T0	SAKL0B06820g
NCU09258T0	SAKL0E01584g
NCU09730T0	SAKL0G18920g
NCU00164T0	SAKL0A04004g
NCU02743T0	SAKL0D06688g
NCU09311T0	SAKL0G09130g
NCU08502T0	SAKL0H09394g
NCU04511T0	SAKL0B05390g
NCU07757T0	SAKL0A06358g
NCU07722T0	SAKL0E13552g
NCU08066T0	SAKL0F13134g
NCU07733T0	SAKL0G14718g
NCU08384T0	SAKL0G01914g
NCU11489T0	SAKL0F06666g
NCU03188T0	SAKL0D00748g
NCU07988T0	SAKL0B03894g
NCU00493T0	SAKL0F00594g
NCU10044T0	SAKL0E03322g
NCU01429T0	SAKL0A07876g
NCU02493T0	SAKL0D14476g
NCU02425T0	SAKL0E08162g
NCU03092T0	SAKL0H23562g
NCU06999T0	SAKL0G08404g
NCU02828T0	SAKL0F13354g
NCU08477T0	SAKL0B01012g
NCU01069T0	SAKL0D09284g
NCU04407T0	SAKL0C12694g
NCU07884T0	SAKL0E03498g
NCU09733T0	SAKL0B06028g
NCU01464T0	SAKL0E11946g
NCU00660T0	SAKL0H01254g
NCU05492T0	SAKL0D01386g
NCU01980T0	SAKL0H11660g
NCU09290T0	SAKL0G12584g
NCU02727T0	SAKL0D04026g
NCU06882T0	SAKL0D05852g
NCU06454T0	SAKL0H13068g
NCU08280T0	SAKL0G13266g
NCU04013T1	SAKL0E03784g
NCU04013T0	SAKL0E03784g
NCU08278T0	SAKL0E06248g
NCU04015T0	SAKL0A02464g
NCU04095T0	SAKL0E06820g
NCU03241T0	SAKL0G17864g
NCU04600T0	SAKL0F12012g
NCU09738T0	SAKL0F07986g
NCU03652T0	SAKL0D08272g	SAKL0C01760g	SAKL0C03586g
NCU02750T0	SAKL0C02222g
NCU09552T0	SAKL0C02552g
NCU11744T0	SAKL0A05808g
NCU09475T0	SAKL0F15378g
NCU08340T0	SAKL0F10296g	SAKL0F10318g
NCU08340T1	SAKL0F10296g	SAKL0F10318g
NCU05427T0	SAKL0A06908g
NCU01252T0	SAKL0E03432g
NCU05513T0	SAKL0A05764g
NCU03369T0	SAKL0E01342g
NCU06238T0	SAKL0G03608g
NCU06877T0	SAKL0H03388g
NCU11102T0	SAKL0H05258g
NCU00466T0	SAKL0B09548g
NCU07169T0	SAKL0A06050g
NCU06662T0	SAKL0G14234g
NCU08003T0	SAKL0F07744g
NCU12152T0	SAKL0G06776g
NCU03658T0	SAKL0C04004g
NCU01515T0	SAKL0F07458g
NCU09930T0	SAKL0C03278g
NCU06697T0	SAKL0D15114g	SAKL0F00308g
NCU02282T0	SAKL0A08778g
NCU00395T0	SAKL0F11286g
NCU04111T0	SAKL0B05038g
NCU03715T0	SAKL0G05016g
NCU02658T0	SAKL0H13684g
NCU06870T0	SAKL0H01144g
NCU01446T0	SAKL0E11792g
NCU00182T0	SAKL0A10032g
NCU02423T0	SAKL0C06512g
NCU03145T0	SAKL0B06006g
NCU01221T0	SAKL0E09064g
NCU06779T0	SAKL0E08184g
NCU07719T0	SAKL0H08272g
NCU11284T0	SAKL0E09658g
NCU00632T0	SAKL0D10824g
NCU08380T1	SAKL0G12870g
NCU08380T0	SAKL0G12870g
NCU02603T0	SAKL0C02090g
NCU04755T0	SAKL0A05038g
NCU06067T0	SAKL0D14212g
NCU04535T0	SAKL0G14850g
NCU09600T0	SAKL0E05390g
NCU03981T1	SAKL0G00594g
NCU03981T0	SAKL0G00594g
NCU01795T0	SAKL0E09966g
NCU02543T0	SAKL0D11528g
NCU04430T0	SAKL0D06248g
NCU06057T0	SAKL0G14278g
NCU08500T0	SAKL0F12540g
NCU09469T0	SAKL0F14894g
NCU02005T0	SAKL0F15686g
NCU04737T0	SAKL0C08602g
NCU03880T0	SAKL0G14476g
NCU04479T0	SAKL0G04576g
NCU07550T0	SAKL0D02860g
NCU08022T0	SAKL0H17864g
NCU06167T0	SAKL0B12738g	SAKL0C12540g	SAKL0F00330g	SAKL0H09042g	SAKL0B05676g	SAKL0F07700g
NCU02235T0	SAKL0B01364g
NCU05836T0	SAKL0B01364g
NCU09028T0	SAKL0B01364g
NCU00880T0	SAKL0A10406g
NCU00301T0	SAKL0F10824g
NCU01435T0	SAKL0F15510g
NCU03269T0	SAKL0H06622g
NCU06168T0	SAKL0G16500g
NCU09322T0	SAKL0F12276g
NCU07868T0	SAKL0H23694g
NCU09492T0	SAKL0G16610g
NCU08762T0	SAKL0C09416g
NCU11181T0	SAKL0A03960g
NCU07020T0	SAKL0G03366g
NCU12027T0	SAKL0G15092g
NCU10061T0	SAKL0H21956g
NCU05207T0	SAKL0E08778g	SAKL0E08756g
NCU04096T0	SAKL0G01848g
NCU00772T0	SAKL0G01848g
NCU05079T0	SAKL0E14828g
NCU08738T0	SAKL0E14828g
NCU04503T0	SAKL0G09306g
NCU03297T0	SAKL0C05786g
NCU03297T1	SAKL0C05786g
NCU02369T0	SAKL0B00462g
NCU00690T0	SAKL0E14014g
NCU07125T0	SAKL0H19118g
NCU01165T0	SAKL0A00418g	SAKL0C13464g
NCU06009T0	SAKL0E00286g	SAKL0H09438g
NCU04040T0	SAKL0D03014g
NCU00465T0	SAKL0H16984g
NCU11234T0	SAKL0B03498g
NCU11399T0	SAKL0G03850g
NCU00232T0	SAKL0G00792g
NCU01949T0	SAKL0H09768g
NCU02368T0	SAKL0H17050g
NCU06679T0	SAKL0E00814g
NCU07419T0	SAKL0D08800g
NCU06141T0	SAKL0H05720g
NCU00777T0	SAKL0A01936g
NCU03207T0	SAKL0B05324g
NCU04337T0	SAKL0G07612g
NCU06271T0	SAKL0G05522g
NCU07262T0	SAKL0H13332g
NCU01484T0	SAKL0F15642g	SAKL0F15620g
NCU00108T0	SAKL0A04246g
NCU00978T0	SAKL0C07348g
NCU00501T0	SAKL0F03014g
NCU08357T0	SAKL0D02068g
NCU06924T0	SAKL0F13332g
NCU07246T0	SAKL0H03432g
NCU01947T0	SAKL0B08844g
NCU02226T0	SAKL0F06622g
NCU03732T0	SAKL0D08778g
NCU02224T0	SAKL0F15224g
NCU03659T0	SAKL0E06534g
NCU04733T0	SAKL0D05588g
NCU06104T0	SAKL0E01144g
NCU10895T0	SAKL0B02420g
NCU06593T0	SAKL0H10098g
NCU11471T0	SAKL0C11000g
NCU11864T0	SAKL0G01716g
NCU08011T0	SAKL0F16566g	SAKL0E05016g
NCU04124T0	SAKL0C04862g
NCU04443T0	SAKL0D03872g
NCU07937T0	SAKL0E02068g
NCU08385T0	SAKL0G16654g
NCU01613T0	SAKL0B08778g
NCU02432T0	SAKL0E14234g
NCU00440T0	SAKL0H07656g
NCU02374T0	SAKL0G05082g
NCU06726T0	SAKL0B04444g
NCU05720T0	SAKL0E12386g
NCU09436T0	SAKL0C07238g
NCU07992T0	SAKL0G03696g
NCU09594T0	SAKL0G06556g
NCU10292T0	SAKL0H12298g
NCU05580T0	SAKL0B12628g
NCU06077T0	SAKL0B12628g
NCU00025T0	SAKL0C07986g
NCU01166T0	SAKL0F07788g
NCU09896T0	SAKL0A08844g
NCU08607T0	SAKL0D14234g
NCU11098T0	SAKL0D08382g
NCU01667T0	SAKL0D05698g
NCU00091T0	SAKL0F13596g
NCU04841T0	SAKL0E02200g
NCU03972T0	SAKL0F05720g
NCU04323T0	SAKL0G16522g
NCU11651T0	SAKL0H08228g
NCU04452T0	SAKL0C00396g	SAKL0H22044g
NCU02509T0	SAKL0B09240g
NCU07701T0	SAKL0C06534g
NCU06089T0	SAKL0G07304g
NCU07774T0	SAKL0H01342g
NCU03803T0	SAKL0H09460g	SAKL0E14454g
NCU07849T0	SAKL0C07634g
NCU07849T1	SAKL0C07634g
NCU02532T0	SAKL0B07722g
NCU01993T0	SAKL0E11264g
NCU09485T0	SAKL0B11990g
NCU08959T0	SAKL0F05390g
NCU00950T0	SAKL0A02068g
NCU02289T0	SAKL0B06512g
NCU02814T0	SAKL0E05984g
NCU03711T0	SAKL0E01386g
NCU04454T0	SAKL0E13970g
NCU09119T0	SAKL0D04158g
NCU08324T0	SAKL0G13046g
NCU00088T0	SAKL0E13948g
NCU11246T0	SAKL0B09306g
NCU11410T0	SAKL0C07876g
NCU07956T0	SAKL0G03740g
NCU00273T0	SAKL0G11264g
NCU00650T0	SAKL0G08492g
NCU07738T0	SAKL0E10868g
NCU09892T0	SAKL0F11880g
NCU07668T0	SAKL0D11000g
NCU06341T0	SAKL0D11000g
NCU04245T0	SAKL0E10956g
NCU06606T0	SAKL0D11242g
NCU11173T0	SAKL0A04048g
NCU05292T0	SAKL0H19052g
NCU11537T0	SAKL0G08118g
NCU01523T0	SAKL0F01914g
NCU03497T0	SAKL0H10538g
NCU06269T0	SAKL0E10824g
NCU09869T0	SAKL0F04510g
NCU07435T0	SAKL0H20592g
NCU09313T0	SAKL0H13970g
NCU00173T0	SAKL0D07194g
NCU03325T0	SAKL0H00902g
NCU03989T0	SAKL0H20482g
NCU12124T0	SAKL0H18062g
NCU07564T0	SAKL0C12122g	SAKL0G03300g	SAKL0F00792g	SAKL0E00132g	SAKL0F00110g	SAKL0G06600g
NCU01929T0	SAKL0G19800g
NCU03763T0	SAKL0G13596g
NCU00944T0	SAKL0D12034g	SAKL0H09526g
NCU00919T0	SAKL0H20218g
NCU02104T0	SAKL0H22418g
NCU07504T0	SAKL0C01210g
NCU08005T0	SAKL0G02860g
NCU10155T0	SAKL0F15928g
NCU00600T0	SAKL0E08558g
NCU02833T0	SAKL0B05192g
NCU07931T0	SAKL0C02420g
NCU04553T0	SAKL0H13926g
NCU06193T0	SAKL0G12716g
NCU01161T0	SAKL0E10780g
NCU02203T0	SAKL0G07392g
NCU02333T0	SAKL0H08536g
NCU09239T0	SAKL0B07128g
NCU09538T0	SAKL0B04576g
NCU06921T0	SAKL0G02398g
NCU09366T0	SAKL0F15092g
NCU12009T0	SAKL0A04730g	SAKL0H11484g
NCU01367T0	SAKL0F03432g
NCU03018T0	SAKL0D07260g
NCU00725T0	SAKL0G17952g
NCU02812T0	SAKL0G19756g
NCU03963T0	SAKL0G12826g
NCU07263T0	SAKL0E10186g
NCU09091T0	SAKL0H10516g
NCU02948T0	SAKL0D03696g	SAKL0D09130g
NCU01179T0	SAKL0A02310g
NCU01784T0	SAKL0B02816g
NCU00736T0	SAKL0G02178g
NCU02980T0	SAKL0F04928g
NCU01878T0	SAKL0H24200g
NCU03859T0	SAKL0H18524g
NCU03596T0	SAKL0E14300g	SAKL0C02882g
NCU04228T0	SAKL0D00880g
NCU03218T0	SAKL0G11836g
NCU07452T0	SAKL0C01738g
NCU09337T0	SAKL0C02200g
NCU12150T0	SAKL0A03894g
NCU07482T0	SAKL0G05544g
NCU09117T0	SAKL0G13970g
NCU00150T0	SAKL0F07436g
NCU00150T1	SAKL0F07436g
NCU12146T0	SAKL0F08844g
NCU00334T0	SAKL0G10648g
NCU03028T0	SAKL0D01540g
NCU01906T0	SAKL0G02530g
NCU05721T0	SAKL0D05764g
NCU04379T0	SAKL0G02750g
NCU01552T0	SAKL0F03586g
NCU01552T1	SAKL0F03586g
NCU00300T0	SAKL0C09856g
NCU00553T0	SAKL0D07414g
NCU03177T0	SAKL0C11792g
NCU00924T0	SAKL0F16060g
NCU01427T0	SAKL0H10164g
NCU04019T0	SAKL0H23100g
NCU07911T0	SAKL0D05830g
NCU08346T0	SAKL0D06534g
NCU07688T0	SAKL0G02926g
NCU11676T0	SAKL0C12672g
NCU00161T0	SAKL0C03498g
NCU03633T0	SAKL0H05500g
NCU09731T0	SAKL0A07260g
NCU07662T0	SAKL0H15708g
NCU08989T0	SAKL0H08624g
NCU03197T0	SAKL0C08844g
NCU02943T0	SAKL0H10296g
NCU03030T0	SAKL0H09196g
NCU06532T0	SAKL0F09526g
NCU06552T0	SAKL0F12826g
NCU11215T0	SAKL0A09746g
NCU11933T0	SAKL0C13530g
NCU08178T0	SAKL0H11770g
NCU02668T0	SAKL0E08822g	SAKL0C07194g
NCU06673T0	SAKL0E12606g
NCU09747T0	SAKL0G11044g
NCU07754T0	SAKL0H26048g
NCU04942T0	SAKL0H26048g
NCU10675T0	SAKL0H26048g
NCU02195T0	SAKL0H26048g
NCU00216T0	SAKL0F08272g
NCU06856T0	SAKL0C02838g
NCU09090T0	SAKL0E07172g
NCU01337T0	SAKL0E03872g
NCU05804T0	SAKL0B06644g
NCU03899T0	SAKL0E14740g
NCU09380T0	SAKL0C09328g
NCU07669T0	SAKL0G11902g	SAKL0C02024g
NCU00119T0	SAKL0C02464g
NCU02618T0	SAKL0F11748g
NCU09608T0	SAKL0E09130g
NCU08595T0	SAKL0G00726g
NCU11791T0	SAKL0D00330g
NCU08878T0	SAKL0G17424g
NCU11420T0	SAKL0F11154g
NCU01324T0	SAKL0H21208g
NCU05252T0	SAKL0D12958g
NCU02586T0	SAKL0H02530g
NCU03059T0	SAKL0H13706g
NCU06712T0	SAKL0H00946g
NCU01332T0	SAKL0D11418g
NCU02468T0	SAKL0E07458g
NCU03988T0	SAKL0C12562g
NCU03556T0	SAKL0G03124g
NCU06710T0	SAKL0B11814g
NCU06268T0	SAKL0H11286g
NCU08044T0	SAKL0H04730g
NCU11809T0	SAKL0E14894g
NCU06031T0	SAKL0B04686g	SAKL0F12320g
NCU00609T0	SAKL0A10274g
NCU01083T0	SAKL0B06292g
NCU01514T0	SAKL0C03718g
NCU00622T0	SAKL0H02618g
NCU01302T0	SAKL0H06402g
NCU04137T0	SAKL0G00814g
NCU07958T0	SAKL0E13464g
NCU07584T0	SAKL0G08536g
NCU09025T0	SAKL0F12738g
NCU01635T0	SAKL0C10692g	SAKL0E07326g
NCU04446T0	SAKL0G03960g
NCU07483T0	SAKL0H13992g
NCU02157T0	SAKL0H13376g
NCU06554T0	SAKL0D08404g
NCU03038T0	SAKL0H19228g
NCU06721T0	SAKL0E06556g
NCU08811T0	SAKL0F13266g
NCU11724T0	SAKL0G07920g
NCU01072T0	SAKL0A08514g
NCU02269T0	SAKL0B07524g	SAKL0A00132g	SAKL0A10670g
NCU02744T0	SAKL0E06776g	SAKL0E08888g
NCU00435T0	SAKL0A08822g
NCU04069T0	SAKL0C08734g
NCU04304T0	SAKL0E08448g
NCU06718T0	SAKL0D13882g
NCU06410T0	SAKL0E09922g
NCU08683T0	SAKL0E09834g
NCU07739T0	SAKL0G00462g
NCU09384T0	SAKL0F10846g
NCU00519T0	SAKL0C06930g
NCU05075T0	SAKL0A09284g
NCU04133T0	SAKL0D02706g
NCU09862T0	SAKL0D01628g
NCU01705T0	SAKL0G05302g
NCU02113T0	SAKL0H17930g
NCU04087T0	SAKL0H13002g
NCU04612T1	SAKL0F11110g
NCU04612T0	SAKL0F11110g
NCU01753T0	SAKL0A07634g
NCU01257T0	SAKL0C05170g
NCU00117T0	SAKL0F01166g
NCU03460T0	SAKL0C11132g
NCU00376T0	SAKL0H23738g
NCU06540T0	SAKL0A01034g
NCU06404T0	SAKL0B02332g
NCU02665T0	SAKL0H06578g
NCU07261T0	SAKL0B07832g
NCU03806T0	SAKL0A06028g
NCU04149T0	SAKL0D13618g
NCU09756T0	SAKL0A00924g
NCU09560T0	SAKL0G06380g
NCU09897T0	SAKL0G18942g
NCU04653T0	SAKL0F09020g
NCU06085T0	SAKL0F09020g
NCU07289T0	SAKL0F04642g
NCU07289T1	SAKL0F04642g
NCU03102T0	SAKL0D03828g
NCU03887T0	SAKL0D09526g
NCU06039T0	SAKL0A02970g
NCU02621T0	SAKL0G15752g
NCU04523T0	SAKL0H02420g
NCU01099T0	SAKL0D01034g
NCU02830T0	SAKL0C00924g
NCU08001T0	SAKL0H09614g
NCU08468T0	SAKL0H22792g
NCU07621T0	SAKL0H14388g	SAKL0H15510g	SAKL0F16346g
NCU01968T0	SAKL0D02508g
NCU07960T0	SAKL0D02508g
NCU04987T0	SAKL0E01474g	SAKL0C09218g
NCU03833T0	SAKL0G16478g
NCU03833T1	SAKL0G16478g
NCU02973T0	SAKL0E06974g
NCU02133T0	SAKL0F14520g
NCU02754T0	SAKL0G01672g
NCU06771T0	SAKL0F15114g
NCU07457T0	SAKL0G03410g
NCU07500T0	SAKL0H10692g
NCU07499T0	SAKL0H10692g
NCU07501T0	SAKL0H10692g
NCU02653T0	SAKL0G12166g
NCU03319T0	SAKL0H00836g
NCU08823T0	SAKL0E10252g
NCU09264T0	SAKL0G14652g
NCU06348T0	SAKL0G10516g	SAKL0G10714g
NCU02378T0	SAKL0A01628g
NCU02413T0	SAKL0B12408g
NCU00475T0	SAKL0G05874g
NCU07725T0	SAKL0B07546g
NCU07175T0	SAKL0G15136g	SAKL0G14762g	SAKL0D01232g	SAKL0E14806g
NCU05242T0	SAKL0H24464g
NCU01122T0	SAKL0H24464g
NCU02105T0	SAKL0B03696g
NCU00308T0	SAKL0E07678g
NCU01568T0	SAKL0D08646g
NCU03799T0	SAKL0B10450g
NCU03112T0	SAKL0G11396g
NCU03352T0	SAKL0H07370g
NCU01368T0	SAKL0F04048g
NCU01368T1	SAKL0F04048g
NCU03703T0	SAKL0C04840g
NCU05234T0	SAKL0E02090g
NCU02982T0	SAKL0G18634g
NCU06648T0	SAKL0F12958g
NCU06340T0	SAKL0H10934g
NCU11693T0	SAKL0C03234g
NCU05201T0	SAKL0D05566g
NCU04065T0	SAKL0D05566g
NCU02513T0	SAKL0G11374g
NCU03024T0	SAKL0G11660g
NCU02961T0	SAKL0H01034g
NCU05715T0	SAKL0E01738g
NCU08941T0	SAKL0F05038g
NCU07853T0	SAKL0H21098g
NCU10051T0	SAKL0G15642g
NCU02096T0	SAKL0G15642g
NCU00434T0	SAKL0C11418g
NCU02381T0	SAKL0F02090g
NCU01008T0	SAKL0G15268g
NCU03755T0	SAKL0H16698g
NCU00523T0	SAKL0B02442g
NCU07742T0	SAKL0A05214g
NCU03952T0	SAKL0G12430g
NCU11371T0	SAKL0A01342g
NCU09843T0	SAKL0E03080g
NCU08312T0	SAKL0H14894g
NCU06431T0	SAKL0H04092g	SAKL0C04488g
NCU04097T0	SAKL0B01518g
NCU06071T0	SAKL0F16720g
NCU07365T0	SAKL0F00616g
NCU07874T0	SAKL0E07128g
NCU08484T0	SAKL0F03454g
NCU08052T0	SAKL0H11000g
NCU01200T1	SAKL0G09746g
NCU01200T0	SAKL0G09746g
NCU04326T0	SAKL0C04576g
NCU06260T0	SAKL0A04114g
NCU06386T0	SAKL0A03542g
NCU05517T0	SAKL0B12210g
NCU05859T0	SAKL0D11220g
NCU04009T0	SAKL0G09152g
NCU09519T0	SAKL0F14278g
NCU03777T0	SAKL0D03300g
NCU03186T0	SAKL0F04840g
NCU05757T0	SAKL0C06776g
NCU07879T0	SAKL0A03652g
NCU05273T0	SAKL0C09790g
NCU05305T0	SAKL0C10076g
NCU03173T0	SAKL0G01232g
NCU07830T0	SAKL0C04466g
NCU07471T0	SAKL0F07832g
NCU03243T0	SAKL0C02310g
NCU00617T0	SAKL0H04972g
NCU02905T0	SAKL0F13068g
NCU07734T0	SAKL0E13486g
NCU10185T0	SAKL0H05368g
NCU09141T0	SAKL0F03696g
NCU02930T0	SAKL0F03696g
NCU07402T0	SAKL0F03696g
NCU08389T1	SAKL0B05918g
NCU08389T0	SAKL0B05918g
NCU00105T0	SAKL0A04180g
NCU03855T0	SAKL0F07964g
NCU07492T0	SAKL0A05412g
NCU02693T0	SAKL0H22594g
NCU06655T0	SAKL0D12100g
NCU06465T0	SAKL0G09966g
NCU08425T0	SAKL0F15422g
NCU03050T0	SAKL0A01012g
NCU06369T0	SAKL0E12870g
NCU06578T0	SAKL0F00880g
NCU07889T0	SAKL0E10890g
NCU07012T0	SAKL0G13706g
NCU08372T0	SAKL0G12914g
NCU11263T0	SAKL0G16940g
NCU03209T0	SAKL0G02684g
NCU04883T0	SAKL0G02684g
NCU04554T0	SAKL0G02684g
NCU02404T1	SAKL0D08558g
NCU02404T0	SAKL0D08558g
NCU00168T0	SAKL0H03762g	SAKL0E05742g
NCU00897T0	SAKL0B11946g
NCU01955T0	SAKL0A02420g
NCU01181T0	SAKL0C06820g
NCU04640T0	SAKL0A03300g
NCU01317T0	SAKL0G04708g
NCU03341T0	SAKL0F09042g
NCU03282T0	SAKL0G14674g
NCU09435T0	SAKL0B12166g
NCU06715T0	SAKL0G04268g
NCU04195T0	SAKL0F08624g
NCU08310T0	SAKL0F08624g
NCU01116T0	SAKL0G02970g
NCU03730T0	SAKL0D01276g
NCU00472T0	SAKL0H14674g
NCU01936T0	SAKL0G04752g
NCU03538T0	SAKL0F11990g
NCU05999T0	SAKL0E05632g
NCU07741T0	SAKL0D04092g
NCU05542T0	SAKL0G18392g
NCU10945T0	SAKL0C05588g	SAKL0B12716g	SAKL0F00198g	SAKL0A00726g	SAKL0A08228g
NCU04391T0	SAKL0C05588g	SAKL0B12716g	SAKL0F00198g	SAKL0A00726g	SAKL0A08228g
NCU09640T0	SAKL0C05588g	SAKL0B12716g	SAKL0F00198g	SAKL0A00726g	SAKL0A08228g
NCU02562T0	SAKL0C05588g	SAKL0B12716g	SAKL0F00198g	SAKL0A00726g	SAKL0A08228g
NCU00711T0	SAKL0C05588g	SAKL0B12716g	SAKL0F00198g	SAKL0A00726g	SAKL0A08228g
NCU00316T0	SAKL0F03674g
NCU02670T0	SAKL0H14938g
NCU11109T0	SAKL0B04356g
NCU06749T0	SAKL0G15202g
NCU01553T0	SAKL0A00770g
NCU04196T0	SAKL0C06798g
NCU05623T0	SAKL0C06226g
NCU04279T0	SAKL0E10648g
NCU09727T0	SAKL0B07040g
NCU05564T0	SAKL0H22902g
NCU00667T0	SAKL0A03388g
NCU00258T0	SAKL0E10098g
NCU05387T0	SAKL0A03058g
NCU06708T0	SAKL0A08492g
NCU05589T0	SAKL0E05038g
NCU06656T0	SAKL0D01342g
NCU09658T0	SAKL0C13068g
NCU02675T0	SAKL0E01760g
NCU01657T0	SAKL0H07392g
NCU04333T0	SAKL0H18656g
NCU03938T0	SAKL0A06116g
NCU07472T0	SAKL0A01320g
NCU06043T0	SAKL0D09328g
NCU05876T0	SAKL0H05346g
NCU06035T0	SAKL0H22660g
NCU02358T0	SAKL0A07304g
NCU01760T0	SAKL0H12540g
NCU02375T0	SAKL0H04994g
NCU02725T0	SAKL0H25344g
NCU09326T0	SAKL0H21318g
NCU04500T0	SAKL0E00616g	SAKL0A07964g
NCU00443T0	SAKL0C11154g
NCU01918T0	SAKL0G19382g
NCU03204T0	SAKL0G00352g
NCU01990T0	SAKL0H09680g
NCU07399T0	SAKL0A03344g
NCU03710T0	SAKL0G05456g
NCU06409T0	SAKL0C12914g
NCU07542T0	SAKL0D11814g
NCU10273T0	SAKL0E01210g
NCU10048T0	SAKL0H09064g
NCU00895T0	SAKL0D05940g
NCU00169T0	SAKL0H05984g
NCU06464T0	SAKL0D13992g
NCU07544T0	SAKL0G15818g
NCU02437T0	SAKL0C11264g	SAKL0H12672g
NCU01695T0	SAKL0C03388g
NCU01674T0	SAKL0F14696g
NCU05290T0	SAKL0D01826g
NCU08296T0	SAKL0E11506g
NCU05485T0	SAKL0H21692g
NCU07478T0	SAKL0H01804g
NCU03122T0	SAKL0H07986g
NCU03122T1	SAKL0H07986g
NCU08395T0	SAKL0B08382g
NCU08395T1	SAKL0B08382g
NCU07290T0	SAKL0E03036g
NCU06332T0	SAKL0G19074g
NCU11365T0	SAKL0B10978g
NCU00034T1	SAKL0G04356g
NCU00034T0	SAKL0G04356g
NCU02055T0	SAKL0G03982g
NCU04159T0	SAKL0G07766g
NCU04512T0	SAKL0G18700g
NCU06380T0	SAKL0F07722g
NCU05902T0	SAKL0H18436g
NCU05796T0	SAKL0G01298g
NCU05796T1	SAKL0G01298g
NCU03607T0	SAKL0A10626g
NCU04428T0	SAKL0A05170g
NCU04202T0	SAKL0B11638g
NCU02433T0	SAKL0E14124g
NCU00502T0	SAKL0H09878g
NCU03678T0	SAKL0E06424g
NCU05274T0	SAKL0D11770g
NCU01961T0	SAKL0H19602g
NCU04302T0	SAKL0H03058g
NCU05293T0	SAKL0H18348g
NCU05783T0	SAKL0H19580g
NCU12166T0	SAKL0B04928g
NCU10789T0	SAKL0F11000g
NCU03488T0	SAKL0D11044g
NCU04355T0	SAKL0D05412g
NCU03727T0	SAKL0E11154g
NCU05217T0	SAKL0C10362g
NCU09001T0	SAKL0A00242g
NCU06347T0	SAKL0E09592g
NCU06259T0	SAKL0G05060g
NCU03358T0	SAKL0B00176g	SAKL0D15158g	SAKL0E12078g
NCU03704T0	SAKL0F14388g
NCU04373T0	SAKL0H23188g
NCU01163T0	SAKL0B11880g
NCU03834T0	SAKL0B01628g
NCU02786T0	SAKL0E03366g
NCU00636T0	SAKL0G19492g
NCU05983T0	SAKL0C09658g
NCU03409T0	SAKL0G11418g
NCU04810T0	SAKL0E15070g
NCU09220T0	SAKL0A06820g
NCU07456T0	SAKL0F07150g
NCU11748T0	SAKL0E13442g
NCU00372T0	SAKL0D02222g
NCU03237T0	SAKL0B12034g
NCU00445T0	SAKL0G04884g
NCU03623T0	SAKL0D13552g
NCU04187T0	SAKL0E04444g
NCU07587T0	SAKL0C01914g
NCU09006T0	SAKL0F16016g
NCU11739T0	SAKL0G19448g
NCU03504T0	SAKL0C06468g
NCU05554T0	SAKL0E05082g
NCU06758T0	SAKL0G01628g
NCU02435T0	SAKL0C11242g	SAKL0H12694g
NCU00087T0	SAKL0A01166g
NCU00243T0	SAKL0F03916g
NCU07300T0	SAKL0D00352g
NCU05426T0	SAKL0G01760g
NCU09534T0	SAKL0A05940g
NCU07516T0	SAKL0F07546g
NCU08973T0	SAKL0G16786g
NCU11386T0	SAKL0G14080g
NCU01172T0	SAKL0D03784g
NCU01563T0	SAKL0E07480g
NCU02802T0	SAKL0G03146g
NCU08269T0	SAKL0D04400g
NCU08661T0	SAKL0E14762g
NCU00345T0	SAKL0A09702g
NCU00966T0	SAKL0D13024g
NCU05452T0	SAKL0B05610g
NCU05264T0	SAKL0F01562g
NCU06447T0	SAKL0D08910g
NCU07851T0	SAKL0B11396g
NCU08824T0	SAKL0A03608g
NCU06594T0	SAKL0F14366g
NCU05778T0	SAKL0H07238g
NCU06017T0	SAKL0H06138g
NCU02707T0	SAKL0G17842g
NCU08620T0	SAKL0E05104g
NCU08671T0	SAKL0H05082g
NCU04156T0	SAKL0A02354g
NCU00771T0	SAKL0G08294g
NCU04699T0	SAKL0A10186g
NCU05453T0	SAKL0B05786g
NCU04191T0	SAKL0F00726g
NCU02524T0	SAKL0H08404g
NCU08668T0	SAKL0A00198g
NCU05592T0	SAKL0F12474g
NCU05302T0	SAKL0H02200g
NCU08611T0	SAKL0F00506g
NCU07446T0	SAKL0B10384g
NCU07446T1	SAKL0B10384g
NCU00019T0	SAKL0E09020g
NCU02826T0	SAKL0H12254g
NCU09308T0	SAKL0E06270g
NCU03749T0	SAKL0G01606g
NCU03749T1	SAKL0G01606g
NCU01454T0	SAKL0B04136g
NCU01414T0	SAKL0D13442g
NCU06246T0	SAKL0A04224g
NCU02940T0	SAKL0F08030g
NCU01948T0	SAKL0H09790g
NCU07313T0	SAKL0E02486g
NCU04190T0	SAKL0B07348g
NCU01364T0	SAKL0G08712g
NCU00333T0	SAKL0H11066g
NCU00778T0	SAKL0H01892g
NCU06998T0	SAKL0A08470g
NCU06711T0	SAKL0D06754g
NCU05781T0	SAKL0G11682g
NCU12058T0	SAKL0E02244g
NCU09803T0	SAKL0H17710g
NCU01279T0	SAKL0E07524g
NCU01516T0	SAKL0H07106g
NCU03040T0	SAKL0G17314g
NCU02167T0	SAKL0H20746g
NCU07383T0	SAKL0H14190g
NCU00193T0	SAKL0E06468g
NCU00050T0	SAKL0G14146g
NCU08177T0	SAKL0D06820g
NCU08299T0	SAKL0D13684g
NCU09135T0	SAKL0D07590g
NCU09192T0	SAKL0F06248g
NCU07682T1	SAKL0D06336g
NCU07682T0	SAKL0D06336g
NCU08991T0	SAKL0G08382g
NCU08991T1	SAKL0G08382g
NCU00107T0	SAKL0A01892g
NCU02394T0	SAKL0A04796g
NCU01235T0	SAKL0C08800g
NCU06362T0	SAKL0A02816g
NCU05645T0	SAKL0E05522g
NCU05587T0	SAKL0H17138g
NCU08339T0	SAKL0H25300g
NCU03283T0	SAKL0E12584g
NCU03283T1	SAKL0E12584g
NCU11369T1	SAKL0F08162g
NCU11369T0	SAKL0F08162g
NCU02076T0	SAKL0C13376g
NCU01545T0	SAKL0F12672g
NCU03191T0	SAKL0D14718g
NCU01606T0	SAKL0G09944g
NCU02004T0	SAKL0G14740g
NCU10721T0	SAKL0A03080g
NCU09161T0	SAKL0D08888g
NCU01634T0	SAKL0E07304g	SAKL0C10714g
NCU00212T0	SAKL0E07304g	SAKL0C10714g
NCU01342T0	SAKL0G05214g
NCU06307T0	SAKL0A06094g
NCU02168T0	SAKL0H18040g
NCU03176T0	SAKL0H15444g
NCU08609T0	SAKL0C02354g
NCU04328T0	SAKL0H19492g
NCU05296T0	SAKL0H02046g
NCU11516T0	SAKL0B10582g
NCU01800T0	SAKL0F03850g
NCU01827T0	SAKL0G06534g
NCU04119T0	SAKL0D10032g
NCU04455T0	SAKL0E11088g
NCU07794T0	SAKL0A02618g
NCU06701T0	SAKL0D08734g
NCU08353T0	SAKL0B09372g
NCU08936T0	SAKL0B06336g
NCU08936T1	SAKL0B06336g
NCU00655T0	SAKL0C08910g
NCU09131T0	SAKL0B09702g
NCU08070T0	SAKL0E13420g
NCU08138T0	SAKL0G19206g
NCU11773T0	SAKL0F08184g
NCU00548T0	SAKL0B07942g
NCU01188T0	SAKL0D02530g
[truncated: 1,237 more rows]
