# Supplementary material for: Evolutionary Conservation and Diversification of Puf RNA Binding Proteins and Their mRNA Targets
Source: PLoS Biol. 2015 Nov 20;13(11):e1002307. doi: 10.1371/journal.pbio.1002307 (PMC4654594; doi:10.1371/journal.pbio.1002307)
Supplement: S4 Dataset — (ZIP) [file pbio.1002307.s004.zip › N.crassa.fa_S.kudriavzevii.fa.txt]

NCU02505T0	YBR218C_c1523_3254-6796	YGL062W_c1952_5088-8624
NCU09012T0	YDR135C_c1908_3089-7639
NCU01680T0	YPL036W_c1396_435-3278
NCU07922T0	YLR249W_c1857_4516-7650
NCU05238T0	YJR137C_c1942_6932-11260
NCU05425T0	YIL125W_c2022_13340-16384
NCU00018T0	YDL126C_c1786_5724-8231
NCU00018T1	YDL126C_c1786_5724-8231
NCU10066T0	YDL145C_c1602_1216-4821
NCU03875T0	YBR245C_c1651_855-4064
NCU03539T0	YIL066C_c1784_7631-10231
NCU06338T0	YNL088W_c1883_2889-7352
NCU02566T0	YOR335C_c2005_5680-8556
NCU09463T0	YPL160W_c2033_12406-15681
NCU01965T0	YGR094W_c1968_14783-18097
NCU07027T0	YPR160W_c1870_1844-4552
NCU03947T0	YER125W_c1822_6721-9150
NCU09367T0	YLR305C_c1779_323-6025
NCU03065T0	YOL021C_c2060_18861-21953
NCU04142T0	YPL240C_c1905_2344-4476	YMR186W_c1731_4275-6410
NCU06488T0	YIL126W_c2022_8650-12729
NCU10143T0	YOR291W_c1838_3953-8380
NCU09063T0	YLR086W_c1814_9788-14041
NCU09903T0	YPL226W_c1934_9457-12993
NCU01612T0	YGL120C_c2026_20675-22978
NCU06318T0	YER013W_c1818_8646-12095
NCU06678T0	YGL173C_c1986_9021-13601
NCU09602T0	YER103W_c2009_1809-3737
NCU08336T0	YJL045W_c1920_4602-6536
NCU03794T0	YCR057C_c2008_6381-9572
NCU05270T0	YAL035W_c1685_3464-6442
NCU06438T0	YIL143C_c1832_1827-4445
NCU04404T0	YDR238C_c2069_17913-20834
NCU11350T0	YKL104C_c2010_10539-12692
NCU05200T0	YNL123W_c1922_6784-9777
NCU10283T0	YGL026C_c2052_3044-5167
NCU01207T0	YDL185W_c2045_19413-21266
NCU03060T0	YER164W_c1702_3719-8125
NCU01229T0	YPL086C_c2058_21997-23670
NCU06687T0	YLR258W_c1971_4860-6977
NCU02539T0	YPR019W_c1887_6076-8877
NCU02630T0	YDR258C_c2012_1471-3903
NCU08693T0	YEL030W_c1612_4199-6139
NCU07404T0	YGL156W_c2042_16139-19390
NCU00567T0	YER069W_c1843_902-3493
NCU04648T0	YHR074W_c1817_174-2318
NCU00629T0	YMR205C_c1878_2175-5054
NCU06836T0	YLR153C_c1743_1161-3212
NCU09808T0	YLL001W_c1904_12435-14708
NCU02075T0	YDL229W_c1629_2986-4827	_c1979_4201-6042
NCU01171T0	YLR274W_c1933_6486-8810
NCU04100T0	YKR001C_c1712_3987-6101
NCU02979T0	YML035C_c1957_8123-10555
NCU02230T0	YOL090W_c1742_781-3675
NCU08515T0	YBR127C_c1937_1319-2869
NCU07982T0	YMR108W_c1865_2940-5003
NCU03669T0	YCL054W_c2065_12392-14914
NCU11255T0	YGL163C_c2042_182-2878
NCU01589T0	YLR259C_c1971_7445-9160
NCU08828T0	YKR009C_c1938_7116-9818
NCU02629T0	YMR120C_c2044_7373-9151	YLR028C_c1684_4643-6418
NCU08898T0	YDR234W_c2069_11123-13204
NCU00405T0	YBR121C_c1759_6160-8157
NCU02003T0	YBR118W_c1759_2439-3815
NCU00461T0	YDL215C_c1815_3642-6920
NCU04736T0	YGL006W_c1881_3804-7337
NCU05154T0	YGL006W_c1881_3804-7337
NCU01843T0	YJL014W_c1835_5652-7259
NCU04448T0	YDR212W_c1339_1270-2949
NCU12096T0	YLR189C_c2032_3209-6820
NCU03321T0	YMR049C_c1978_10479-12896
NCU08110T0	YJL012C_c1835_9152-11317	YJL012C-A_c1835_9152-11317
NCU07281T0	YBR196C_c1989_6308-7972
NCU05430T0	YJR121W_c1903_8882-10417
NCU01197T0	YDR293C_c2003_12842-16600
NCU09873T0	YKR097W_c2028_7070-8719
NCU01857T0	YLR398C_c2066_20952-23518
NCU03100T0	YHR183W_c2046_8010-9479	YGR256W_c1999_458-1936
NCU07930T0	YER043C_c1569_2191-3540
NCU07531T0	YBR295W_c1849_7599-11357
NCU02207T0	YIL142W_c1832_4613-6196
NCU01369T0	YOR204W_c1616_1660-3489	YPL119C_c1951_13116-14975
NCU04303T0	YPR145W_c2053_23127-24845	YGR124W_c1864_7505-9223
NCU04054T0	YFL037W_c1695_3128-4501
NCU04439T0	YJL033W_c1454_1866-4178
NCU01143T0	YLR419W_c1928_12762-17072
NCU03139T0	YCL030C_c2072_19508-21907
NCU01479T0	YMR089C_c1803_4049-6523
NCU00712T0	YLR450W_c1639_5650-8766
NCU09349T0	YMR290C_c1793_896-2413
NCU03650T0	YBR114W_c1877_599-2998
NCU02810T0	YER025W_c1593_2338-3984
NCU00261T0	YBL039C_c1851_9464-11203	YJR103W_c1794_3634-5376
NCU03298T0	YOR109W_c2018_3609-6935
NCU00481T0	YLR389C_c2066_4075-7143
NCU04020T0	YDR037W_c2038_21660-23438
NCU04173T0	YFL039C_c1695_6462-7544
NCU04173T1	YFL039C_c1695_6462-7544
NCU05289T0	YPL093W_c2058_8396-10339
NCU03463T0	YMR054W_c1978_1518-4181
NCU09770T0	YBL015W_c1914_3242-4822
NCU07156T0	YBR248C_c2064_33183-34841
NCU06149T0	YDL160C_c1255_720-2243
NCU03117T0	YHR216W_c1996_854-2425	_c1970_1172-2743	_c1141_898-2469
NCU07926T0	YOR168W_c2050_22783-25212
NCU05269T0	YPL106C_c1710_6604-8685
NCU05269T1	YPL106C_c1710_6604-8685
NCU01992T0	YNL287W_c1837_1585-4395
NCU06854T0	YPL235W_c1578_4329-5744
NCU05591T0	YIL013C_c1960_1997-6220
NCU08056T0	YIL013C_c1960_1997-6220
NCU10009T0	YIL013C_c1960_1997-6220
NCU09830T0	YIL013C_c1960_1997-6220
NCU02010T0	YNL104C_c1879_3853-5712	YOR108W_c2018_7391-9205
NCU04768T0	YOR356W_c1930_1487-3382
NCU07319T0	YGL137W_c1469_1290-3554
NCU04203T0	YBR229C_c1419_2695-5559
NCU10007T0	YNL117W_c1364_2464-4128
NCU10007T1	YNL117W_c1364_2464-4128
NCU07451T0	YGR264C_c1748_2914-5169
NCU07567T0	YJL008C_c1552_8767-10473
NCU01692T0	YNR001C_c1932_15614-17056	YCR005C_c1966_11560-12942
NCU02260T0	YDR394W_c1446_2561-3847
NCU02511T0	YNL061W_c1596_360-2219
NCU06481T0	YDL164C_c1559_3426-5693
NCU04414T0	YOR117W_c1746_7289-8593
NCU01912T0	YDL095W_c1105_153-2795
NCU00410T0	YBR143C_c2051_24739-26052
NCU05526T0	YDL131W_c1961_17121-18443	YDL182W_c2045_14728-16014
NCU04230T0	YER065C_c1762_7221-8894
NCU08888T0	YLR060W_c1414_1568-3355
NCU10042T0	YGR254W_c1999_4454-5767	YHR174W_c2046_24933-26246
NCU10042T1	YGR254W_c1999_4454-5767	YHR174W_c2046_24933-26246
NCU01249T0	YNL189W_c1698_3192-4820
NCU04636T0	YCL017C_c2072_43302-44795
NCU10008T0	YPL262W_c2037_22463-23929
NCU03857T0	YDL066W_c1991_11657-12946
NCU09076T0	YDL084W_c2062_9465-10805
NCU08719T0	_c1796_9456-11207
NCU03263T0	YML072C_c2021_4954-9579
NCU00824T0	YNL330C_c1996_18440-19741
NCU05363T0	YGL048C_c1607_541-1758
NCU07690T0	YGL125W_c1717_1124-2926
NCU02407T0	YFL018C_c1575_3549-5048
NCU00656T0	YLR240W_c1869_2251-4878
NCU01439T0	YER081W_c1738_7260-8669
NCU04117T0	YLR188W_c2032_7269-9347
NCU02657T0	YLR180W_c2032_21168-22316	YDR502C_c1891_5979-7133
NCU07024T0	YLR113W_c2004_9501-10796	_c2004_9591-10796
NCU03786T0	YOR014W_c1656_4791-7082
NCU03415T0	YER073W_c1843_9539-11101	YOR374W_c2036_25102-26661
NCU01119T0	YHR072W_c1817_7351-9546
NCU04435T0	YFL055W_c1610_1360-3036
NCU03804T0	YML057W_c1726_2306-4144
NCU05278T0	YMR015C_c2054_20039-21655
NCU03479T0	YLR277C_c1933_12075-14414
NCU04380T0	YMR246W_c1985_10994-13078	YIL009W_c1909_3235-5319
NCU03929T0	YMR246W_c1985_10994-13078	YIL009W_c1909_3235-5319
NCU03359T0	YPR024W_c1604_4245-6488
NCU03737T0	YOR187W_c1997_9745-11058
NCU08325T0	YML123C_c1679_7190-8947
NCU06942T0	YPR173C_c1422_1535-2848
NCU09111T0	YNL241C_c1579_3431-4945
NCU00447T0	YDR062W_c1900_3538-5223
NCU02906T0	YKL029C_c1591_2057-4069
NCU07330T0	YLR083C_c1814_1642-3636
NCU01652T0	YLR303W_c2059_682-2016
NCU00680T0	YPR002W_c1777_11508-13058
NCU01443T0	YDR023W_c1760_4791-6179
NCU02632T0	YGR125W_c1864_3759-6869
NCU07860T0	YOL157C_c1565_1230-2999	_c1888_2241-4010	YBR299W_c1970_14797-16551
NCU06523T0	YOL157C_c1565_1230-2999	_c1888_2241-4010	YBR299W_c1970_14797-16551
NCU10058T0	YKL127W_c1719_4899-6312
NCU01195T0	YOR375C_c2036_23486-24850	YAL062W_c1984_713-2086
NCU03396T0	YOR310C_c1795_1028-2884
NCU06189T0	YDR232W_c2069_7476-9122
NCU09377T0	YGL190C_c1778_11130-12710
NCU09377T1	YGL190C_c1778_11130-12710
NCU07914T0	YCR012W_c1836_1672-2922
NCU07420T0	YJL138C_c2041_9120-10307	_c1873_6958-8247
NCU00389T0	YAL036C_c1685_2081-3190
NCU08663T0	YHR170W_c1709_4335-5891
NCU03922T0	YML126C_c1995_17659-19044
NCU01540T0	YJL198W_c1642_1511-4159
NCU02572T0	YKL173W_c1264_478-3486
NCU07296T0	YNL161W_c1700_1927-4167
NCU11384T0	YER086W_c1635_2023-3753
NCU11384T1	YER086W_c1635_2023-3753
NCU00453T0	YDR456W_c1543_4023-5924
NCU07153T0	YFR044C_c1972_17505-18950
NCU07872T0	YJL141C_c2041_13422-15809
NCU09545T0	YPL023C_c1562_1383-3350
NCU09696T0	YPR088C_c1982_9387-11006
NCU00200T0	YKL211C_c1202_1881-3335
NCU00714T0	YOR027W_c1983_5071-6840
NCU01809T0	YLL034C_c1548_3686-6199
NCU00406T0	YNL298W_c1872_9491-12001
NCU07171T0	YDL029W_c1646_6068-7081
NCU01985T0	YJR010W_c1955_5382-6917
NCU02233T0	YIR007W_c1884_4877-7174
NCU11664T0	YNL045W_c1809_9496-11511
NCU03171T0	YJL212C_c1990_5474-7873
NCU10763T0	YJL212C_c1990_5474-7873
NCU03339T0	YPL091W_c2058_12857-14308
NCU02542T1	YFR053C_c1972_3917-5374	YGL253W_c1439_2719-4015
NCU02542T0	YFR053C_c1972_3917-5374	YGL253W_c1439_2719-4015
NCU00112T0	YLL029W_c1745_5369-7615
NCU07489T0	YDR436W_c1598_2014-4158
NCU09688T0	YPL259C_c2037_18608-20038
NCU03657T1	YGL027C_c2052_5418-7919
NCU03657T0	YGL027C_c2052_5418-7919
NCU01503T0	YDL060W_c1991_3824-6193
NCU11213T0	YDL055C_c1312_1322-2407
NCU06986T0	YMR266W_c2070_31715-34588
NCU08776T0	YMR266W_c2070_31715-34588
NCU08162T0	YHR018C_c2067_1740-3131
NCU10262T0	YKR039W_c2049_10207-12018
NCU05830T0	YKR039W_c2049_10207-12018
NCU06240T0	YPL203W_c1659_927-2075	YJL164C_c1754_7172-8323
NCU06630T0	YDL134C_c1961_9460-10569	YDL188C_c2045_23073-24206
NCU03498T0	YFL041W_c1045_461-2335
NCU10747T0	YMR129W_c1828_10717-14733
NCU06659T0	YGR210C_c1744_5777-7012
NCU10381T0	YGL114W_c2026_8388-10565
NCU07070T0	YLR276C_c1933_9999-11780
NCU03257T0	YGR121C_c1724_7572-9056	YPR138C_c2053_11383-12852
NCU01234T0	YDR021W_c1760_926-2125
NCU06943T0	YLR197W_c1827_8470-9987
NCU06914T0	YPR033C_c1603_1620-3242
NCU02044T0	YBR025C_c2061_5996-7180
NCU11027T0	YOL098C_c1507_1782-4898
NCU00793T0	YMR261C_c2070_39694-42861	YML100W_c1950_8742-12053
NCU03425T0	YCR053W_c2008_2596-4140
NCU03894T0	YHL007C_c2034_15717-18488
NCU05288T0	YER136W_c1720_5374-6729
NCU09831T0	YIL166C_c1969_5728-7356
NCU07887T0	YJL026W_c1354_5031-6134
NCU00122T0	YHR113W_c2024_7114-8586
NCU00202T0	YLR429W_c1798_5147-7084
NCU07280T0	YKL126W_c1719_7081-9123	YMR104C_c1332_2034-4067
NCU09721T0	YKL135C_c1823_1123-3303
NCU07710T0	YJR138W_c1942_12531-17276
NCU05782T0	YGL078C_c2057_9196-10746
NCU08935T0	YBR222C_c1147_97-1611
NCU05168T0	YNL268W_c1360_2843-4681
NCU09789T0	YNL220W_c1747_990-2291
NCU11685T0	YHR030C_c1508_4896-6341
NCU07732T0	YOR303W_c1580_2804-4039
NCU07732T1	YOR303W_c1580_2804-4039
NCU02066T0	YOR206W_c1616_6297-8417
NCU07011T0	YLR409C_c2066_38913-41732
NCU06441T0	YEL071W_c1962_1448-2938
NCU09191T0	YPL009C_c1619_3282-6380
NCU05301T0	YBL024W_c2007_828-2873
NCU01183T0	YGR173W_c2063_9364-10470
NCU10847T0	YGR252W_c1999_8364-9683
NCU00789T0	YLR241W_c1869_5202-7547
NCU08024T0	YEL036C_c1692_4203-5678
NCU04747T0	YDR122W_c1862_2590-5787
NCU07334T0	YIR028W_c1859_9070-10980	YBL042C_c1851_3910-5817
NCU03194T0	YOR128C_c1941_10583-12298
NCU05492T0	YOR378W_c2036_15608-17158
NCU05198T0	YBR132C_c1937_9732-11528
NCU03973T0	YDR111C_c1927_3179-4702
NCU03436T0	YDL047W_c1386_4195-5130
NCU02639T0	YOL058W_c1402_1594-2856
NCU02639T1	YOL058W_c1402_1594-2856
NCU00668T0	YLR371W_c2027_8013-12059	YGR070W_c1944_6406-9879
NCU03141T0	YOL011W_c1977_10897-12945	YMR006C_c2043_25558-27699
NCU02416T0	YNR008W_c1932_1969-3954
NCU00925T0	YGR103W_c1325_3078-4883
NCU05129T0	YER090W_c1340_2203-3726
NCU01160T0	YOR046C_c2015_17933-19576
NCU02273T0	YPL154C_c1190_941-2158
NCU06761T0	YDR294C_c2003_10016-11785
NCU01525T0	YNL021W_c1892_10781-12901
NCU06847T0	YLL028W_c1745_2531-4294
NCU03273T0	YNL023C_c1892_5822-8734
NCU05548T0	YBR249C_c2064_31377-32714
NCU04754T0	YJR148W_c1645_7796-8926
NCU09817T0	YDR035W_c2038_18022-19134
NCU09345T0	_c1990_13119-14141	YDL244W_c1610_4435-5457	_c1996_15343-16365	_c1830_13623-14645	_c1899_11252-12274
NCU09345T1	_c1990_13119-14141	YDL244W_c1610_4435-5457	_c1996_15343-16365	_c1830_13623-14645	_c1899_11252-12274
NCU09345T2	_c1990_13119-14141	YDL244W_c1610_4435-5457	_c1996_15343-16365	_c1830_13623-14645	_c1899_11252-12274
NCU02624T0	YHR007C_c2067_21119-22711
NCU05259T0	YGL055W_c768_220-1749
NCU07623T0	_c2049_7970-9289
NCU00717T0	YJL107C_c1954_2921-5260	YJL108C_c1954_2921-5260
NCU05985T0	YBL011W_c1914_12500-14734
NCU05218T0	YOR244W_c1958_6609-7949
NCU02397T0	YLR134W_c1776_6176-7867	YDL080C_c2062_14873-16735
NCU04005T0	YHR135C_c2014_14987-16615
NCU09477T0	YBL030C_c2007_11332-12288	YBR085W_c2011_16929-17852
NCU01745T0	YFL004W_c1648_3976-6450	YPL019C_c1501_1505-4018
NCU06727T0	YPR069C_c1509_4485-5366
NCU02549T0	YLR163C_c2071_4302-5690
NCU09564T0	YBR296C_c1849_5634-7358
NCU02741T0	YER095W_c2009_19130-20332
NCU00579T0	YDL019C_c1867_10657-14541
NCU06232T0	YCL018W_c2072_41850-42944
NCU01689T0	YMR241W_c1985_19967-20905
NCU02771T0	YDR047W_c1362_762-1850
NCU01480T0	YNL275W_c1423_706-2436
NCU01013T0	YGL040C_c2052_31967-32995
NCU06842T0	YBR112C_c1877_4398-7352
NCU11168T0	YML069W_c2021_15629-17278
NCU11273T0	YGR170W_c2063_2626-6060
NCU08503T0	YIL103W_c1790_1298-2584
NCU00673T0	YEL060C_c1923_8807-10633
NCU08997T0	YDR481C_c1730_2065-3765
NCU06179T0	YCR008W_c1966_2514-4328
NCU08983T0	YKR002W_c1712_1774-3483
NCU02438T0	YDR148C_c1848_4931-6304
NCU03823T0	YGL119W_c2026_18653-20170
NCU08825T0	YGL091C_c1808_8041-9027
NCU03795T0	YHR107C_c2024_16882-18105
NCU06541T0	YOR099W_c2018_19247-20428
NCU09318T0	YIR002C_c1595_2151-5129
NCU02954T0	YIL094C_c1880_13633-14748
NCU01797T0	YCR091W_c1696_3962-6112
NCU07955T0	YHR194W_c1689_6522-8264
NCU08180T0	YDL194W_c1732_4480-7134	YDL138W_c1961_3108-5417
NCU04963T0	YDL194W_c1732_4480-7134	YDL138W_c1961_3108-5417
NCU08858T0	YGR289C_c1888_6956-8806
NCU06522T0	YGR289C_c1888_6956-8806
NCU00692T0	YHR064C_c1807_1117-2733
NCU03813T0	YOR388C_c2029_4345-5472
NCU07831T0	YMR309C_c1493_1580-4015
NCU01486T0	YLR384C_c1643_4242-6718
NCU07697T0	YOR136W_c1633_4575-5684
NCU01528T0	YJL052W_c1556_2851-3849	YJR009C_c1691_962-1960	_c1955_8560-9558
NCU00565T0	YOR196C_c1770_7132-8391
NCU04306T0	YBL091C_c1495_5060-6325
NCU09610T0	YOR165W_c2050_27620-29950
NCU11190T0	YMR250W_c1985_1056-2813
NCU02393T0	YGR040W_c1839_12104-13210
NCU02393T1	YGR040W_c1839_12104-13210
NCU03561T0	YDL198C_c1535_3304-4206
NCU08002T0	YML042W_c1980_6756-8768
NCU05169T0	YDR256C_c1092_62-1603
NCU06672T0	YHR171W_c1709_2101-3993
NCU02619T0	YLR401C_c2066_26958-28988
NCU05204T0	YDL132W_c1961_14084-16531
NCU00163T0	YOR067C_c1854_5923-7656
NCU07659T0	YNL071W_c1657_3425-4858
NCU07076T0	YLR144C_c1736_10297-12636
NCU06192T0	YGL095C_c1919_3538-5259
NCU05785T0	YAL053W_c1874_11743-14094	YOR365C_c2013_8634-10742
NCU01036T0	YAL053W_c1874_11743-14094	YOR365C_c2013_8634-10742
NCU03979T0	YGR286C_c1618_2806-3933
NCU03836T0	YKR038C_c1606_6716-7876
NCU06923T0	YLR244C_c1869_9863-11026
NCU01175T0	YJL167W_c1754_2252-3310
NCU09778T0	YBR160W_c1852_2527-3423
NCU03757T0	YBR031W_c2061_15675-16763
NCU02296T0	YIR027C_c1859_6843-8225
NCU10776T0	YKL113C_c2020_15601-16743
NCU00040T0	YBR079C_c1489_269-3151
NCU04118T0	YER052C_c2039_7605-9188
NCU04259T0	YLR253W_c1857_80-1789
NCU08297T1	YLR314C_c1965_5598-7148
NCU08297T0	YLR314C_c1965_5598-7148
NCU00951T0	YBR011C_c1345_522-1385
NCU04281T0	YNL006W_c1479_2610-3521
NCU10467T0	YOL094C_c1742_8480-9451
NCU07986T0	YDR105C_c1239_842-2266
NCU03702T0	YDL014W_c1867_2164-3174
NCU12076T0	YLR195C_c1827_4274-5641
NCU05644T0	YHR188C_c1553_2607-4454
NCU01241T0	YPR021C_c1887_9987-12689
NCU03124T0	YIL035C_c1694_8197-9315
NCU07530T0	YLR034C_c1946_850-2271
NCU10762T0	YBR243C_c1651_5370-6716
NCU06005T0	YHL032C_c1834_6648-8780
NCU07041T0	YCL059C_c2065_22936-23886
NCU08352T0	YHR106W_c2024_18311-19336
NCU02032T0	YKL046C_c2056_8228-9577	YMR238W_c1773_346-1722
NCU03637T0	YJR117W_c1903_14471-15832
NCU05777T0	YBR058C_c1976_13625-15973
NCU05600T0	YPL109C_c1710_2127-3959
NCU08023T0	YEL022W_c1858_7231-11616
NCU01754T0	YMR083W_c1917_6382-7509	YOL086C_c1263_162-1499	YMR303C_c1351_918-1964	YBR145W_c2051_22371-23426
NCU01754T1	YMR083W_c1917_6382-7509	YOL086C_c1263_162-1499	YMR303C_c1351_918-1964	YBR145W_c2051_22371-23426
NCU02476T0	YMR083W_c1917_6382-7509	YOL086C_c1263_162-1499	YMR303C_c1351_918-1964	YBR145W_c2051_22371-23426
NCU01022T0	YIL091C_c1880_8002-10170
NCU01269T0	YGL003C_c1881_10431-12131
NCU04610T0	YHR073W_c1817_3107-6091
NCU06205T0	YCR084C_c1764_2317-4458
NCU11795T0	YDR331W_c1638_5152-6143
NCU04121T0	YPR029C_c1841_7275-9767
NCU07459T0	YBR034C_c1675_1990-3036
NCU02295T0	YDR208W_c1549_2462-4765
NCU03606T0	YAR007C_c1902_12457-14322
NCU06418T0	YHR169W_c1709_6257-7570
NCU07414T0	YNL064C_c1596_5657-6889
NCU07941T0	YLR027C_c1684_1903-3159
NCU01633T0	YFL011W_c1910_11534-13174	YMR011W_c2054_6461-8104	YDR343C_c1649_2662-4374	YHR092C_c1506_5928-7658	YDR345C_c1649_5999-7702	YHR094C_c1506_2156-3868	YJL214W_c1886_5588-7294	YEL069C_c1796_4951-6654	_c1899_5617-7338
NCU09598T0	YMR302C_c1351_2696-5248
NCU04331T0	YPL131W_c2019_10880-11770
NCU03783T0	YNL101W_c1906_2722-4863
NCU03258T0	YKR003W_c1712_23-1315
NCU06970T0	YHL011C_c2034_7691-8653
NCU09643T0	YBR029C_c2061_11854-13227
NCU02795T0	YGL194C_c1705_3215-4573
NCU07408T0	YLR340W_c1721_5239-6177
NCU07408T1	YLR340W_c1721_5239-6177
NCU01412T0	YOR323C_c1824_4026-5396
NCU02966T0	YPL151C_c1589_4034-5389
NCU03713T0	YEL042W_c1931_317-1870
NCU08507T0	YGR211W_c1744_7526-8986
NCU01433T0	YGR123C_c1864_11032-12573
NCU11397T0	YDL085W_c2062_7436-9073
NCU05862T0	YBR293W_c1455_4309-5991
NCU01095T0	YBR293W_c1455_4309-5991
NCU02400T0	YOR197W_c1770_8632-9906
NCU09882T0	YOR197W_c1770_8632-9906
NCU11353T0	YGR194C_c1691_4224-5978
NCU07495T0	YGR086C_c1797_10513-11523	YPL004C_c1777_3901-4893
NCU07458T0	YEL058W_c1923_5858-7531
NCU08291T0	YOR176W_c2050_11089-12270
NCU07755T0	YGR185C_c2063_33705-34889
NCU01227T0	YOR142W_c1833_6927-7916
NCU01547T0	YOR261C_c1703_10686-11696
NCU02650T0	YDL147W_c1602_7112-8449
NCU07720T0	YHR032W_c1508_35-1888
NCU00755T0	YHR032W_c1508_35-1888
NCU08277T0	YJR007W_c1955_11335-12249
NCU11618T0	YJL213W_c1990_8280-9653
NCU09468T0	YML085C_c1117_739-1473
NCU09132T0	YML085C_c1117_739-1473
NCU01831T0	YLR005W_c1904_1181-2569
NCU01751T0	YKL188C_c1844_9258-11765
NCU08382T0	YKL188C_c1844_9258-11765
NCU01377T0	YKL022C_c1981_7935-10343
NCU01162T0	YOL030W_c2060_4031-5494
NCU07253T0	YOL030W_c2060_4031-5494
NCU04335T0	YOR267C_c1703_2937-5048
NCU02729T0	YLR196W_c1827_6313-8055
NCU04581T0	YPR141C_c2053_16117-18309
NCU07723T0	YNL331C_c1830_12180-13310
NCU00602T0	YKR069W_c2030_7405-9180
NCU09407T0	YKR089C_c1490_860-3586	YOR081C_c1829_1108-3339
NCU08946T0	YGR132C_c1500_2680-3543
NCU04797T0	YLR377C_c2027_18991-20037
NCU06032T0	YBR041W_c1753_6273-8282
NCU01141T0	YCL004W_c1939_5316-6881
NCU03317T0	YOR002W_c1890_10813-12447
NCU04504T0	YHR065C_c841_751-1965
NCU09004T0	YPR016C_c1887_1640-2377
NCU02148T0	YKL140W_c1823_7275-8921
NCU09269T0	YOR185C_c1997_12963-13625	YLR293C_c2059_13308-13967
NCU09269T1	YOR185C_c1997_12963-13625	YLR293C_c2059_13308-13967
NCU06402T0	YGR060W_c2031_191-1120
NCU06402T1	YGR060W_c2031_191-1120
NCU06194T0	YOR175C_c2050_13007-14866
NCU07407T0	YHR120W_c1988_3941-6820
NCU02136T0	YLR354C_c1341_1678-2688	YGR043C_c1839_7225-8226
NCU09521T0	YMR131C_c1828_7872-9401
NCU03779T0	YML070W_c2021_13614-15368
NCU02806T0	YDR099W_c1801_5437-6243
NCU07754T0	YGR055W_c2031_10397-12121
NCU04942T0	YGR055W_c2031_10397-12121
NCU10675T0	YGR055W_c2031_10397-12121
NCU04185T0	YMR139W_c1802_2391-3503	YDL079C_c2062_17210-18343
NCU07021T0	YJL102W_c1954_16590-19049
NCU05971T0	YER078C_c1738_1372-2907
NCU09309T0	YPR103W_c1693_3471-4334
NCU01776T0	YMR121C_c1684_7086-7700	_c2044_9580-10194
NCU01452T0	YLR441C_c1816_7873-8736
NCU04507T0	YJR072C_c1916_6077-7246
NCU11266T0	YNR019W_c1660_4121-6052	YCR048W_c1526_56-1984
NCU00428T0	YHR031C_c1508_2245-4410
NCU11288T0	YFR006W_c1792_6722-8329
NCU11302T0	YHR108W_c2024_14862-16616	YDR358W_c1964_5525-7192
NCU06355T0	YOR160W_c1740_1538-4459
NCU07023T0	YLR114C_c2004_13096-15255
NCU04796T0	YIL160C_c1969_15221-16474
NCU09646T0	YIL160C_c1969_15221-16474
NCU02687T0	YJR068W_c1916_2771-3832
NCU03380T0	YFL002C_c1697_7224-9044
NCU02564T0	YGR012W_c1670_620-1801
NCU07607T0	YKL217W_c1994_9500-11344
NCU11187T0	YDR292C_c2003_17276-19141
NCU03876T0	YMR146C_c1371_2489-3532
NCU06216T0	YDR325W_c1577_879-4001
NCU05206T0	YER020W_c1655_3754-5112
NCU07075T0	YDL128W_c1786_10604-11839
NCU01786T0	YOL061W_c907_420-1910
NCU01270T0	YOL061W_c907_420-1910
NCU03935T0	YJR139C_c1942_17397-18476
NCU06231T0	YJR001W_c1686_6852-8660
NCU09208T0	YLR055C_c1993_12643-14394
NCU04837T0	YOR222W_c1729_1262-2185	YPL134C_c2019_15396-16325
NCU03759T0	YGR171C_c2063_6340-8064
NCU00463T0	YLR231C_c1756_1064-2425
NCU09183T0	YLR231C_c1756_1064-2425
NCU06054T0	YHR190W_c1553_5384-6784
NCU04192T0	YKL103C_c2010_8299-9843
NCU01438T0	YKR048C_c1674_5537-6787
NCU00520T0	YER049W_c2039_2960-4879
NCU00030T0	YJL208C_c1990_500-1489
NCU02757T0	YEL050C_c1931_13997-15178
NCU01916T0	YBR192W_c1989_1681-2814
NCU06440T0	YOL038W_c1723_4936-5700
NCU00106T0	YHR033W_c1289_4285-5685
NCU01654T0	YER015W_c1461_1248-3482
NCU06781T0	YMR215W_c1400_2657-4210
NCU06866T0	YCR024C_c2048_14012-15499
NCU00227T0	YOR271C_c1463_2765-3748
NCU04459T0	YDR448W_c1894_12266-13570
NCU06764T0	YML092C_c1304_1294-2046
NCU00754T0	YGR138C_c1585_2005-3840
NCU06493T0	YHR005C_c2067_28132-29550
NCU05939T0	YFL009W_c1910_7007-9352
NCU07987T0	YGL184C_c1778_2574-3971
NCU09123T0	YOL016C_c1977_574-1923
NCU04779T0	YLL045C_c1355_2232-3002	_c1834_5536-6306
NCU06198T0	YGL225W_c1804_6491-7501	_c1227_1862-2887
NCU11568T0	YFR047C_c1972_13782-14669
NCU11568T1	YFR047C_c1972_13782-14669
NCU02305T0	YBR003W_c1395_2895-4334
NCU04063T0	YLR208W_c1821_8901-9794
NCU05295T0	YGR253C_c1999_7415-8197
NCU00981T0	YER126C_c1822_9917-10702
NCU04288T0	YER107C_c1711_2848-3945
NCU06047T0	YGL123W_c2026_26191-26958
NCU08561T0	YJR095W_c1662_2659-3627
NCU11426T0	YGR233C_c1935_12729-16199
NCU11129T0	YOL153C_c1876_5500-7245
NCU06694T0	YCR034W_c2035_19606-20649	YJL196C_c1987_2903-3898
NCU02232T0	YIR008C_c1884_3564-4781
NCU10314T0	YHR048W_c1587_1759-3327
NCU09212T0	YLR248W_c1857_8359-10191
NCU02680T0	YBR170C_c1973_9499-10667
NCU01702T0	YFR002W_c1697_1206-3869
NCU04136T0	YBR198C_c1989_10476-12884
NCU06717T0	YDL100C_c1542_2994-4058
NCU09745T0	YOR262W_c1703_9292-10335
NCU02464T0	YJR076C_c1916_10492-11742
NCU06182T0	YLR362W_c1678_1608-3815
NCU06780T0	YKR056W_c1873_1579-3390
NCU00008T0	YHL003C_c2034_21136-22371
NCU03009T0	YGR285C_c1618_4688-5989
NCU04606T0	YBR055C_c1787_1812-4517
NCU06207T0	YLR056W_c1993_15149-16246
NCU01471T0	YGL115W_c2026_11028-11996
NCU03166T0	YAR015W_c604_265-1185
NCU06091T0	YDR372C_c1687_3573-4613
NCU07266T0	YLR172C_c2071_13748-14650
NCU01758T0	YPL222W_c1934_2584-4653
NCU06110T0	YGR144W_c1751_1534-2514
NCU06110T1	YGR144W_c1751_1534-2514
NCU06110T2	YGR144W_c1751_1534-2514
NCU03954T0	YLR212C_c1821_3009-4430
NCU03954T1	YLR212C_c1821_3009-4430
NCU09223T0	_c2072_2407-3972	YCL043C_c2072_2407-3972	YDR518W_c1594_1494-3047
NCU02082T0	YDR301W_c1321_521-4588
NCU08909T0	YLR343W_c1485_763-2436
NCU01388T0	YBR199W_c1989_13286-14680
NCU08578T0	YPL145C_c1644_2025-3329	YOR237W_c1805_2197-3501
NCU01666T0	YCL009C_c1939_866-1987
NCU02428T0	YLR186W_c2032_13182-13940
NCU01816T0	YIR029W_c1859_11430-12461
NCU07884T0	YKL120W_c2020_8470-9444
NCU08326T0	YHR002W_c2067_33158-34231
NCU09064T0	YCL024W_c2072_31873-34980
NCU00021T0	YMR012W_c2054_10315-14148
NCU03846T0	YDL036C_c1357_2185-3561
NCU03846T1	YDL036C_c1357_2185-3561
NCU11179T0	YCR105W_c1992_3104-4189
NCU04823T0	YCR105W_c1992_3104-4189
NCU02580T0	YEL047C_c1931_8798-10213
NCU08035T0	YEL051W_c1931_15718-16491
NCU06500T0	YLR310C_c1965_12743-17524	YLL016W_c1627_3612-7376	YLL017W_c1627_3612-7376
NCU03055T0	YDR245W_c1915_1352-2533
NCU02256T0	YOR001W_c1890_8219-10423
NCU00294T0	YGL135W_c869_27-680	_c1305_443-1096
NCU00489T0	YNL178W_c1435_2762-3484
NCU03154T0	YDR531W_c2001_13390-14469
NCU07465T0	YER053C_c2039_9944-10843
NCU06769T0	YBR087W_c2011_8939-10003
NCU11379T0	YDL040C_c1681_2836-5403
NCU02533T0	YPR110C_c1108_32-1012
NCU03440T0	YBL037W_c1851_12673-15750
NCU07395T0	YKL017C_c1716_4080-6128
NCU00913T0	YJL091C_c1640_6322-7794
NCU03695T0	YNL169C_c1953_1935-3440
NCU00056T0	YER061C_c1762_353-1681
NCU01550T0	YDR226W_c1379_700-1485
NCU07165T0	YER003C_c1819_1659-2801
NCU05994T0	YIR023W_c1859_240-3269
NCU08427T0	YNL290W_c1783_11242-12264
NCU06550T0	YMR096W_c1727_2050-2943	YFL059W_c1990_14807-15703	_c1484_4160-5005
NCU06756T0	YJR036C_c1706_172-2847
NCU02616T0	YGL116W_c2026_12407-14248
NCU06099T0	YGR054W_c2031_12880-14808
NCU08605T0	YOR157C_c1740_6571-7356
NCU00589T0	YBR287W_c1898_3066-4358
NCU02585T0	YPL104W_c1429_2782-4758
NCU01524T0	YOL077C_c1718_3963-4838
NCU08008T0	YNL138W_c1855_3974-5566
NCU10652T0	YOR119C_c1746_3384-4841
NCU00575T0	YCL040W_c2072_4525-6027	YDR516C_c1594_5200-6702
NCU03853T0	YLR216C_c1998_20996-22111
NCU06238T0	YOR141C_c1833_3807-6458
NCU07438T0	YOR181W_c1997_17226-19130
NCU02354T0	YLR357W_c1319_1902-4574	YGR056W_c2031_7087-9861
NCU06360T0	YIL116W_c1925_5305-6462
NCU04368T0	YKR076W_c2030_17947-19059	YGR154C_c1477_1452-2522
NCU04770T0	YER148W_c1636_5232-5954
NCU09320T0	YER055C_c2039_15978-16871
NCU04243T0	YNL075W_c955_192-1064
NCU08626T0	YOR386W_c1515_142-1839
NCU07691T0	YGL144C_c1895_5064-7130	YDL109C_c1733_5556-7493
NCU02430T0	YLL058W_c1882_10526-12241
NCU03304T0	YER094C_c2009_20926-21543
NCU07814T0	YMR027W_c1450_1929-3344
NCU11297T0	YBR159W_c1852_1140-2183
NCU06846T0	YDR497C_c1671_939-2693	YOL103W_c1755_3304-5157
NCU01174T0	YHR166C_c1584_3730-5610
NCU00660T0	YMR293C_c1793_6172-7566
NCU02536T0	YGR255C_c1999_2607-4046
NCU05752T0	YJR078W_c1940_12079-13437
NCU11312T0	YOL130W_c2006_7359-9938
NCU04800T0	YGL141W_c1895_11014-13746
NCU07722T0	YNL207W_c1629_211-1488
NCU00891T0	YJR159W_c1448_4671-5744	_c1899_2602-3675
NCU01919T0	YFR010W_c1385_1653-3152
NCU06371T0	YPL029W_c1112_385-2598
NCU01515T0	YIL021W_c761_948-1904
NCU04646T0	YKL045W_c2056_5776-7362
NCU08004T0	YPR004C_c1441_1973-3001
NCU09258T0	YMR001C_c2043_16973-19090
NCU00522T0	YHR112C_c2024_9246-10382
NCU01084T0	YIL003W_c1620_5224-6045
NCU00665T0	YHR202W_c1913_13338-15143
NCU06191T0	YOL049W_c1622_1898-3376
NCU08384T0	YHR104W_c2024_20520-21503
NCU03936T0	YDL201W_c1535_7447-8307
NCU02781T0	YBR234C_c1458_2549-3703
NCU04013T1	YMR110C_c1318_1146-2744
NCU04013T0	YMR110C_c1318_1146-2744
NCU02147T0	YDR049W_c1362_2165-4060
NCU03092T0	YGR159C_c1019_1410-2591
NCU01429T0	YOR184W_c1997_14525-15712
NCU08218T0	YDR264C_c2012_13896-16190
NCU02181T0	YHR203C_c1913_12488-13078
NCU08280T0	YGR175C_c2063_13118-14608
NCU00337T0	YLR002C_c1904_6392-8368
NCU01821T0	YFL030W_c1145_571-1728
NCU04407T0	YOL124C_c1311_807-2108
NCU02493T0	YOR362C_c2013_16990-17856
NCU04815T0	YML004C_c2043_9339-10319
NCU06454T0	YLR229C_c1756_7264-7839
NCU02727T0	YDR019C_c2061_28325-29539
NCU02425T0	YIL105C_c1790_4666-6708
NCU06183T0	YLR148W_c1736_4894-7662
NCU01069T0	YCR009C_c1966_1242-2039
NCU06057T0	YJR013W_c1955_1648-2859
NCU07188T0	YBL033C_c2007_15671-16723
NCU09475T0	YJR123W_c1903_5478-6155
NCU07988T0	YGR028W_c1715_3251-4459
NCU03826T0	YPL048W_c1641_3415-4614	YKL081W_c1563_1999-2922
NCU01980T0	YPL030W_c1532_44-1699
NCU02369T0	YJR153W_c1830_8216-9301
NCU04514T0	YNL293W_c1783_5689-7259
NCU04737T0	YOL068C_c1212_756-2186	YDL042C_c1681_5821-7524
NCU00414T0	YJR105W_c1794_1499-2521
NCU02658T0	YLR243W_c1869_8920-9738
NCU08278T0	YMR166C_c1124_1814-2917
NCU07002T0	YNL139C_c1855_6619-11403
NCU07550T0	YDR050C_c1362_4356-5192
NCU06211T1	YDL078C_c2062_19621-20652
NCU06211T0	YDL078C_c2062_19621-20652
NCU04899T0	YDL078C_c2062_19621-20652
NCU08500T0	YBL072C_c2009_4626-5228	_c1889_3695-4297
NCU10044T0	YKL114C_c2020_14208-15305
NCU02263T0	YKL091C_c1457_3205-4137	YMR079W_c1524_1015-1707
NCU01464T0	YHR132C_c2014_19535-20818
NCU00501T0	YPR144C_c2053_20276-21928
NCU03241T0	YML074C_c2021_1394-2596	YLR449W_c1639_3896-5020
NCU04783T0	YLR206W_c1413_3163-4872	YDL161W_c1559_6060-7499
NCU00777T0	YCR047C_c1526_2220-3047
NCU08477T0	YFL038C_c1695_4847-5467
NCU03145T0	YOR316C_c1795_10396-11730	YMR243C_c1985_16668-17996
NCU01484T0	YPR165W_c1949_9625-10254
NCU01238T0	YMR176W_c1860_3189-7128
NCU04600T0	YER089C_c1340_186-1580	YBL056W_c1907_10891-12297
NCU02282T0	YKL004W_c1788_7249-8454
NCU08378T0	YER098W_c2009_10591-12837
NCU07757T0	YGL112C_c2026_4320-5870
NCU04430T0	YBR286W_c1898_4643-6259
NCU04337T0	YDR346C_c1649_10216-11655
NCU08607T0	YAL042W_c848_776-2023
NCU07849T0	YOL055C_c1251_574-2229	YPL258C_c2037_15648-17309
NCU07849T1	YOL055C_c1251_574-2229	YPL258C_c2037_15648-17309
NCU04784T0	YMR047C_c1978_14299-17628	YKL068W_c1840_3856-6909
NCU11173T0	YPL214C_c1936_6877-8499
NCU09600T0	YDL086W_c2062_5699-6520
NCU09535T0	YHR009C_c2067_17217-18788
NCU11489T0	YGR108W_c2023_6070-7488
NCU05580T0	YBR008C_c2013_14477-16096
NCU06077T0	YBR008C_c2013_14477-16096
NCU09733T0	YMR244W_c1985_14581-15642
NCU03732T0	YNL007C_c1479_1014-2120
NCU03217T0	YOL027C_c2060_7844-9568
NCU05513T0	YGL097W_c1919_10681-12129
NCU10292T0	YDL205C_c1850_5891-6874
NCU01446T0	YHR128W_c1988_16060-16710
NCU03352T0	YPL133C_c2019_13637-14989
NCU02005T0	YPR167C_c1949_11112-11897
NCU08380T1	YLR019W_c2025_6469-7647	YLL010C_c1676_7800-8612
NCU08380T0	YLR019W_c2025_6469-7647	YLL010C_c1676_7800-8612
NCU06141T0	YPL172C_c1669_4250-5638
NCU07528T0	YGL063W_c1952_9058-10227
NCU04040T0	YBR061C_c1976_3891-4823
NCU04241T0	YOR070C_c1854_10124-12043
NCU08036T0	YDR416W_c1447_2338-4905
NCU00931T0	YNL073W_c1657_314-2047
NCU02368T0	YLR088W_c1626_56-1894
NCU04015T0	YNR006W_c1932_5541-7430
NCU04323T0	YLR420W_c1928_18792-19922
NCU04755T0	YGL083W_c2057_1943-4357
NCU07719T0	YPL117C_c1951_10683-11549
NCU04111T0	YLR361C_c1678_4541-6286
NCU02374T0	YDR427W_c1634_2755-3936
NCU02224T0	YER021W_c1655_1809-3380
NCU04443T0	YBR046C_c1853_1577-2581
NCU03269T0	YPL152W_c1589_2897-3973
NCU03310T0	YGR231C_c1935_17404-18044
NCU03497T0	YBR207W_c1766_449-1849
NCU04452T0	YHR179W_c2046_13945-15147
NCU09290T0	YJL001W_c1686_5336-5917
NCU06999T0	YHR080C_c1728_3165-7250
NCU10368T0	YGR260W_c1418_2208-3812
NCU01165T0	YCR094W_c2040_15160-16332
NCU01613T0	YBR133C_c1937_11881-14367
NCU02797T0	YHL012W_c2034_5970-7451
NCU04277T0	YHR025W_c855_922-1679
NCU06679T0	YEL056W_c1923_2404-3609
NCU04780T0	YGL211W_c1632_265-937
NCU07733T0	YGR207C_c1744_3130-3915
NCU02423T0	YKR052C_c1397_1181-2095
NCU01367T0	YPR137W_c2053_8490-10211
NCU03711T0	YML001W_c2043_14785-15411
NCU07504T0	YCL038C_c2072_8605-10191
NCU08959T0	YPL260W_c2037_20312-21964
NCU01523T0	YER031C_c1757_5671-6342
NCU00440T0	YOR212W_c1769_3464-4741
NCU02743T0	YJL053W_c1556_4927-6066
NCU01166T0	YIL033C_c1694_5360-6610
NCU03441T0	YFR021W_c1466_1108-2610
NCU08357T0	YML102W_c1950_13005-14510
NCU11234T0	YGL169W_c1986_1806-3086
NCU06132T0	_c1886_7733-9643
NCU09117T0	YGR189C_c1129_876-2486
NCU08340T0	YDL137W_c1961_6372-6866	YDL192W_c1732_1852-2346
NCU08340T1	YDL137W_c1961_6372-6866	YDL192W_c1732_1852-2346
NCU12152T0	YOR022C_c1983_12040-14106
NCU12027T0	YGR216C_c1708_5104-6951
NCU03297T0	YKR066C_c2030_1886-2971
NCU03297T1	YKR066C_c2030_1886-2971
NCU00600T0	YIL118W_c1925_8939-9634
NCU00944T0	YEL046C_c1931_6827-7990
NCU04124T0	YKL179C_c1782_3078-5114
NCU11651T0	YOR202W_c1616_295-1404
NCU06606T0	YEL024W_c1858_3171-3818
NCU11471T0	YPR201W_c1995_3118-4284
NCU00927T0	YEL061C_c1923_11144-14140
NCU00232T0	YKR079C_c2030_22487-25003
NCU02109T0	YDL103C_c1235_1549-2506
NCU06009T0	YPL088W_c2058_19226-20254
NCU07564T0	YHL040C_c1947_10282-12177
NCU09436T0	YJL115W_c1217_615-1463
NCU11098T0	YNL011C_c1566_3127-4467
NCU02948T0	YCR004C_c1966_13584-14327
NCU01498T0	YJL106W_c1954_6695-8635
NCU03633T0	YMR208W_c1242_2426-3757
NCU03963T0	YLR017W_c2025_9310-10323
NCU05720T0	YHR142W_c2014_4746-5696
NCU07956T0	YOR145C_c1833_14014-14844
NCU02509T0	_c1797_9119-9619	YGR085C_c1693_2349-2849
NCU07668T0	YCR023C_c2048_11828-13648
NCU06341T0	YCR023C_c2048_11828-13648
NCU02814T0	YDL101C_c1542_4321-5862
NCU03989T0	YPR011C_c1714_6518-7498
NCU06924T0	YBL098W_c1295_1770-3155
NCU00273T0	YJL039C_c1812_2457-7508
NCU03197T0	YBR028C_c2061_9918-11498
NCU02943T0	YPL063W_c1974_7012-8454
NCU08385T0	YKL193C_c1765_1501-2517
NCU08897T0	YBR283C_c1898_10515-11987
NCU00334T0	YDR280W_c1845_13037-13954
NCU03207T0	YMR235C_c1773_5371-6594
NCU03855T0	YIL038C_c1799_2286-4811
NCU07937T0	YLR260W_c1971_9995-12037	YOR171C_c2050_20658-22541
NCU00605T0	YHR003C_c2067_31724-33013
NCU04553T0	YLR167W_c2071_11414-11872
NCU09594T0	YHR011W_c2067_13819-15159
NCU11410T0	YDL017W_c1867_4811-6334
NCU03596T0	YNL231C_c1866_785-1840
NCU07482T0	YML021C_c2017_8102-9190
NCU09090T0	YIL083C_c1094_583-1686
NCU09384T0	YDL154W_c1673_464-3175
NCU07724T0	YKR036C_c1606_3422-5362
NCU07958T0	YNL202W_c1680_2113-2991
NCU06921T0	YDR364C_c1964_18142-19506
NCU12009T0	YGL077C_c2057_11121-12809
NCU02965T0	YML065W_c1576_2128-4905	YLR442C_c1816_4528-7536
NCU04019T0	YLR328W_c2002_3858-5063	YGR010W_c1670_2267-3454
NCU03018T0	YJL069C_c1625_5660-7471
NCU07868T0	YGR162W_c1871_4341-7196
NCU09892T0	YER087W_c1635_4107-5837
NCU00300T0	YOL092W_c1742_5905-6831	YBR147W_c2051_19722-20648
NCU09119T0	YBR039W_c1753_3661-4596
NCU09366T0	YBL041W_c1851_6778-7503
NCU11102T0	YMR214W_c1400_1219-2346
NCU01906T0	YDR368W_c1699_3304-4242	YOR120W_c1746_1580-2518
NCU04245T0	YNL121C_c1922_3973-5826	YHR117W_c2024_660-2576
NCU01179T0	YMR203W_c1878_7243-8406
NCU00736T0	YHR111W_c2024_10483-11964
NCU08989T0	YBR164C_c1852_10377-10928
NCU05207T0	YIL121W_c1925_15064-16863
NCU09876T0	YIL121W_c1925_15064-16863
NCU06712T0	YMR314W_c1561_4865-5569
NCU00924T0	YLR459W_c1885_7389-8570
NCU09313T0	YLR166C_c2071_7886-10501
NCU02653T0	YJR152W_c1830_4901-6532
NCU00519T0	YJL121C_c1257_1186-1902
NCU02333T0	YPL111W_c999_642-1643
NCU02668T0	YIL123W_c2022_18812-20164
NCU03763T0	YJR006W_c1955_12616-14160
NCU07263T0	YOR100C_c2018_17869-18972
NCU00632T0	YCR026C_c2048_17321-19567
NCU00553T0	YBR260C_c2064_14647-16629
NCU00091T0	YBL104C_c1948_3240-6356
NCU01947T0	YPR091C_c1982_14134-16440
NCU07662T0	YDR142C_c1410_3585-4715
NCU08389T0	YMR242C_c1985_18961-19647
NCU08389T1	YMR242C_c1985_18961-19647
NCU11215T0	YHL010C_c2034_8998-10755
NCU09239T0	YBR088C_c2011_7996-8772
NCU05075T0	YBR291C_c1455_478-1377
NCU05859T0	YEL023C_c1858_4440-6485
NCU00622T0	YHR158C_c1735_1782-5291	YGR238C_c1935_2291-4942
NCU02973T0	YDL119C_c1471_2008-2931
NCU04379T0	YDR373W_c1687_2398-2970
NCU06193T0	YLL006W_c1676_185-1456
NCU03409T0	YKL149C_c1301_1476-2693
NCU06554T0	YNL010W_c1566_1930-2655
NCU08372T0	YLL012W_c1427_1526-3247	YLR020C_c2025_4518-6134
NCU00095T0	YOL145C_c1459_1440-3678
NCU06721T0	YGL143C_c1895_7328-8569
NCU00173T0	YJL068C_c1625_4477-5376
NCU03218T0	YJL036W_c1920_830-2101
NCU02812T0	YKL024C_c1981_5771-6385
NCU05252T0	YJR070C_c1916_4746-5723
NCU05234T0	YLR262C_c1971_12392-13042
NCU04809T0	YCR098C_c1992_9807-11372
NCU07701T0	YKR051W_c1397_2443-3705
NCU06856T0	YGR048W_c2031_20573-21664
NCU07688T0	YOR127W_c1941_7294-10350
NCU09608T0	YNL072W_c1657_2241-3164
NCU01161T0	YHR114W_c2024_4946-6847
NCU06031T0	YBL064C_c1889_15602-16387
NCU09380T0	YDR496C_c1671_3033-5018
NCU03659T0	YDL108W_c1733_4032-4808
NCU02754T0	YOR039W_c2015_9198-9974
NCU07169T0	YGL104C_c1658_739-2229
NCU07500T0	YBR162C_c1852_5629-7005
NCU07499T0	YBR162C_c1852_5629-7005
NCU07501T0	YBR162C_c1852_5629-7005
NCU02269T0	YPR058W_c1546_4882-5802	YBR104W_c904_874-1863
NCU07911T0	YKR018C_c2000_12439-14616	YJL082W_c1768_5530-7725
NCU00216T0	YIL043C_c1799_9992-10846
NCU00376T0	YGR163W_c1871_2670-3695
NCU07261T0	YBR110W_c1877_10353-11702
NCU06593T0	YBR200W_c1989_15417-17078
NCU08066T0	YIL088C_c1880_2560-4032
NCU08878T0	YML064C_c1576_1198-1935
NCU10185T0	YOR274W_c1682_235-1518
NCU10061T0	YGL011C_c1261_1074-1745
NCU06348T0	YDR287W_c1767_7456-8334	YHR046C_c1587_5435-6322
NCU01008T0	YHR148W_c1820_1466-2017
NCU00690T0	YNL221C_c1747_2994-5606
NCU01784T0	YFL001W_c1697_5679-7004
NCU04069T0	YOL064C_c1534_2291-3364
NCU03859T0	YER156C_c2047_10008-11024
NCU09547T0	YFR005C_c1792_8591-9937
NCU03176T0	YLR133W_c1776_8386-10134	YDR147W_c1848_6749-8350
NCU00434T0	YDL006W_c1672_1030-1875
NCU01302T0	YMR210W_c1558_923-2275
NCU00919T0	YGL171W_c1986_5147-6823
NCU05292T0	YER143W_c1631_5111-6514
NCU04500T0	YLR286C_c2059_24517-26286
NCU08005T0	YDR376W_c1409_1012-2493
NCU06465T0	YDR297W_c2003_4741-5790
NCU09560T0	YHR008C_c2067_19270-19971
NCU01929T0	YKL025C_c1981_3494-5536
NCU02744T0	_c1895_401-976	YNL067W_c1275_1434-2009
NCU08683T0	YNL090W_c1883_7720-8298
NCU07739T0	YNL237W_c1688_8437-9816
NCU01514T0	YLR348C_c986_344-1240
NCU01427T0	YPL069C_c1974_14555-15562
NCU03777T0	YDR036C_c2038_19411-20916
NCU02532T0	YPR066W_c1509_1142-2038
NCU07365T0	YFR050C_c1972_9111-9911
NCU08941T0	YIL006W_c1909_9204-10367	YEL006W_c1494_1928-2941
NCU02432T0	YNL227C_c1866_5504-7294
NCU06673T0	YHR144C_c2014_373-1320
NCU09897T0	YKL080W_c1563_3484-4662
NCU08001T0	YPL084W_c1514_3071-5605
NCU08484T0	YPR135W_c2053_5360-8149
NCU06269T0	YNL116W_c1364_547-2139	YHR115C_c2024_3577-4818
NCU00523T0	YPL015C_c1393_3605-4711
NCU02413T0	YHR206W_c1913_2900-4771
NCU03325T0	YMR313C_c1561_5981-7912
NCU06369T0	YNL181W_c942_83-1303
NCU02157T0	YDR204W_c1918_3546-4535
NCU02104T0	YAR003W_c1902_14867-16153
NCU03460T0	YBR002C_c1395_4557-5417
NCU02358T0	YBR214W_c1615_2269-3840
NCU03177T0	YBR024W_c2061_4793-5698
NCU06168T0	YKL191W_c1765_3691-5289
NCU07874T0	YNL016W_c1496_2362-3741
NCU01368T0	YER012W_c1818_7587-8183
NCU01368T1	YER012W_c1818_7587-8183
NCU02133T0	YJR104C_c1794_3110-3574
NCU02513T0	YKL151C_c1291_1295-2311
NCU07471T0	YIL034C_c1694_6930-7793
NCU08502T0	YBR181C_c2058_14664-15188
NCU01993T0	YHR123W_c1988_9433-10473	YNL130C_c1749_5639-6520
NCU01099T0	YML121W_c1679_5192-6124
NCU01568T0	YNL003C_c1029_489-1343
NCU01317T0	YDR418W_c1203_1875-2372	_c1447_1234-1731
NCU04446T0	YNL125C_c1922_12318-14330
NCU09811T0	YNL125C_c1922_12318-14330
NCU04195T0	_c2039_17555-19156
NCU08310T0	_c2039_17555-19156
NCU02980T0	YEL004W_c1494_4478-5506
NCU11965T0	YER024W_c1593_4208-6976
NCU11791T0	YML097C_c1950_3087-4445
NCU12150T0	YGL136C_c1469_155-1114
NCU07289T0	YPR086W_c1982_8118-9155
NCU07289T1	YPR086W_c1982_8118-9155
NCU04987T0	YOL002C_c1890_4400-5383
NCU06409T0	YNL308C_c1519_293-2257
NCU06039T0	YPL247C_c1388_4471-6039
NCU04924T0	YKR070W_c2030_9270-10421
NCU06431T0	YJL190C_c1987_9948-10340
NCU08425T0	YJR124C_c1903_3783-5204
NCU04841T0	YHL002W_c2034_23112-24476
NCU07734T0	YDL226C_c1979_11144-12199
NCU00650T0	YDR324C_c1577_4416-6674
NCU03710T0	YML018C_c2017_13123-14304
NCU03319T0	YGR284C_c1618_6249-7181
NCU02378T0	YCR061W_c2008_11688-13541
NCU05876T0	YOR275C_c1682_1629-3644
NCU05387T0	YIL164C_c1969_8536-9504	YIL165C_c1969_8536-9504
NCU08823T0	YOR101W_c2018_16075-17016	YNL098C_c1906_7287-8258
NCU04041T0	YBR142W_c2051_27241-28548
NCU01200T1	YDR155C_c711_789-1277	YML078W_c562_208-843
NCU01200T0	YDR155C_c711_789-1277	YML078W_c562_208-843
NCU03888T0	YHR016C_c2067_5087-6256
NCU04511T0	YMR237W_c1773_2178-4352
NCU03358T0	YGL157W_c2042_14735-15781	YGL039W_c2052_27460-28506	YOL151W_c1876_9854-10882	YDR541C_c2016_15024-16058
NCU02693T0	YGL001C_c1881_13415-14464
NCU01753T0	YLR299W_c2059_6682-8664
NCU04326T0	YJL187C_c1987_11842-14268
NCU05305T0	YBR154C_c2051_8258-8905
NCU03730T0	YMR283C_c1713_6241-7725
NCU07725T0	YPR060C_c1546_3923-4693
NCU06648T0	YER114C_c1856_2316-5447
NCU07483T0	YDR182W_c1600_2688-4163
NCU11724T0	YHR089C_c1470_1124-1759
NCU02048T0	YML002W_c2043_11082-14354	YML003W_c2043_11082-14354
NCU00105T0	YPL211W_c1936_11789-12334
NCU02982T0	YHR200W_c1913_17607-18404
NCU04035T0	YOR038C_c2015_6181-8814
NCU05589T0	YMR140W_c1802_4036-5505
NCU05623T0	YJL143W_c2041_16182-16826
NCU09862T0	YML110C_c1963_9198-10121
NCU04653T0	YIL067C_c1784_10564-12600
NCU06085T0	YIL067C_c1784_10564-12600
NCU03204T0	YNL240C_c1579_5438-6919
NCU07435T0	YLR330W_c2002_6627-8447
NCU04087T0	YDR214W_c1135_156-1202
NCU10273T0	YOR007C_c1007_378-1424
NCU09264T0	YJR024C_c1630_6303-7046
NCU03282T0	YJR025C_c1630_5608-6141
NCU03030T0	YPL097W_c2058_2347-3825
NCU05542T0	YJR133W_c1942_995-1624
NCU07492T0	YPL183C_c1462_277-3318
NCU11420T0	YDL156W_c1673_5036-6604
NCU09843T0	YMR093W_c1315_1323-2864
NCU04554T0	YDR371W_c1687_4800-6335
NCU03209T0	YDR371W_c1687_4800-6335
NCU04883T0	YDR371W_c1687_4800-6335
NCU00609T0	YJR075W_c1916_9136-10120
NCU05293T0	YDR083W_c1929_5290-6468
NCU00617T0	YOR281C_c1737_9918-10775
NCU01435T0	YKL139W_c1823_5218-6762
NCU04196T0	YJL125C_c1365_687-1850
NCU06386T0	YPL227C_c1934_13583-14593
NCU02586T0	YHR161C_c1735_8488-10353
NCU05686T0	YLR213C_c1821_1392-2660
NCU02498T0	YGR003W_c1329_1929-4169
NCU03628T0	YLR222C_c1998_12608-14240
NCU05783T0	YBL020W_c1707_5269-6990
NCU05796T0	YKR068C_c2030_6089-6670
NCU05796T1	YKR068C_c2030_6089-6670
NCU01233T0	YJR096W_c1662_1354-2202
NCU02675T0	YOL010W_c1977_13421-14524
NCU02621T0	YLR403W_c2066_30128-32239
NCU03607T0	YKL218C_c1994_5668-6648
NCU05715T0	YMR004W_c2043_21943-23478
NCU05485T0	YGL019W_c1875_4419-5255
NCU02437T0	YBL003C_c1586_1357-1755	YDR225W_c1379_1933-2331
NCU01657T0	YPL132W_c2019_12253-13155
NCU09265T0	YAL058W_c1874_3338-4843
NCU00308T0	YNL022C_c1892_8983-10455
NCU04159T0	YDR339C_c1160_1158-1727
NCU00372T0	YMR259C_c2070_44173-48426
NCU04009T0	YHR069C_c867_839-1595
NCU06043T0	YNR002C_c1932_10573-11421
NCU02961T0	YGR276C_c1350_583-2241
NCU05274T0	YEL034W_c1692_6733-7206
NCU03749T0	YDR272W_c1845_1193-2014	YOR040W_c2015_10509-11366
NCU03749T1	YDR272W_c1845_1193-2014	YOR040W_c2015_10509-11366
NCU11109T0	YGR038W_c1926_7487-8155
NCU07879T0	YMR177W_c1860_8050-9576	YPL224C_c1934_6690-8141
NCU05426T0	YDR267C_c2012_20348-21364
NCU03243T0	YER019W_c1655_6064-7410
NCU04137T0	YOR069W_c1854_7968-10010
NCU06708T0	YLR268W_c1237_287-931
NCU09006T0	YPR180W_c1197_805-1851
NCU05778T0	YPL135W_c2019_16803-17261	YOR226C_c1729_4540-5010
NCU03488T0	YEL021W_c1858_11978-12781
NCU05201T0	YJL093C_c1193_685-2754
NCU04065T0	YJL093C_c1193_685-2754
NCU00443T0	YDR002W_c1831_2262-2975
NCU03761T0	_c1969_3856-4875	YCL064C_c2065_29398-30480
NCU07741T0	YBR042C_c1753_8409-9605	YDR018C_c2061_26799-28025
NCU00502T0	YPL078C_c1921_5974-6708
NCU00897T0	YMR053C_c1978_4591-7125
NCU00667T0	YPL234C_c1578_3530-4024
NCU03045T0	YLR084C_c1814_4122-7784
NCU01990T0	YBR187W_c1785_30-875
NCU02349T0	YOR336W_c2005_9638-13735
NCU03678T0	YMR171C_c1608_5397-7040
NCU04304T0	YNL055C_c1464_3804-4655
NCU06749T0	YGR220C_c1159_993-1802
NCU10018T0	YGL229C_c1511_2618-4469
NCU04153T0	YNL292W_c1783_7829-9040
NCU08269T0	YBR035C_c1675_958-1713
NCU06464T0	YKL056C_c2056_25925-26428
NCU02435T0	YDR224C_c1379_3146-3541	_c1586_2451-2846
NCU05592T0	YER100W_c2009_8023-8775
NCU08007T0	YCR019W_c2048_6225-7316
NCU04202T0	YKL067W_c1840_8313-8774
NCU01516T0	YOR232W_c1805_10257-10943
NCU01163T0	YKL069W_c1840_400-945
NCU03050T0	YNR035C_c1741_6565-7593
NCU06410T0	YNL093W_c1883_14383-15045
NCU07542T0	YEL037C_c1692_2536-3729
NCU05273T0	YDR484W_c1730_6252-8174
NCU03623T0	YMR022W_c1286_910-1407
NCU07456T0	YBR256C_c2064_21151-21867
NCU07173T0	YOR094W_c1647_5738-6289
NCU02905T0	_c1856_9010-9357	YBL087C_c1758_6504-6851
NCU03122T0	YPL120W_c1951_15619-17283
NCU03122T1	YPL120W_c1951_15619-17283
NCU09001T0	YNR052C_c1826_4756-6090
NCU08611T0	YGL252C_c1439_4476-6242
NCU04156T0	YMR202W_c1878_8680-9351
NCU03988T0	_c1872_4089-4796
NCU07399T0	YPL236C_c1578_6283-7377
NCU07851T0	YMR038C_c1486_4796-5545
NCU04133T0	YBR074W_c1661_5107-8028	YBR075W_c1661_5107-8028
NCU03833T0	YKL190W_c1765_5804-6241
NCU03833T1	YKL190W_c1765_5804-6241
NCU08339T0	YGL200C_c1912_4819-5430
NCU07669T0	YLR014C_c2025_12926-15625
NCU08948T0	YHR004C_c2067_29940-31283
NCU10046T0	YEL012W_c1338_2954-3691
NCU03283T0	YNL168C_c1953_3802-4581
NCU03283T1	YNL168C_c1953_3802-4581
NCU00107T0	YNR020C_c1660_6184-6867
NCU06540T0	YCR077C_c1704_4123-6507
NCU01454T0	YGR031W_c1665_2244-3269
NCU03191T0	YOR370C_c2013_3134-4948
NCU04699T0	YJR073C_c1916_7460-8146
NCU05264T0	YGL224C_c1804_7610-8452
NCU06300T0	YDR454C_c1543_2833-3396
NCU06447T0	YCL001W_c1939_8150-8716
NCU07558T0	YFR048W_c1972_10834-12819
NCU06017T0	YOR251C_c1958_16579-17493
NCU02055T0	YDR400W_c1573_747-1769
NCU00895T0	YKR014C_c2000_4409-5113
NCU07544T0	YDL074C_c2062_28311-30413
NCU07587T0	YLR182W_c2032_17247-19649
NCU10945T0	YKR105C_c1383_2241-3507	YPR198W_c1565_4543-6174
NCU04391T0	YKR105C_c1383_2241-3507	YPR198W_c1565_4543-6174
NCU09640T0	YKR105C_c1383_2241-3507	YPR198W_c1565_4543-6174
NCU02562T0	YKR105C_c1383_2241-3507	YPR198W_c1565_4543-6174
NCU00711T0	YKR105C_c1383_2241-3507	YPR198W_c1565_4543-6174
NCU03150T0	YGL031C_c2052_14181-14648	_c1690_3997-4481
NCU03237T0	YMR055C_c1978_487-1407
NCU00771T0	YDR330W_c1638_3433-4929
NCU03504T0	YJL134W_c2041_4413-5642
NCU04143T0	YKL116C_c2020_12185-13744
NCU02524T0	YPL115C_c1951_3957-7328
NCU11785T0	YGR227W_c1453_3407-4984
NCU11263T0	YLR427W_c1798_2779-4791
NCU08395T0	YPR082C_c1982_2176-2607
NCU08395T1	YPR082C_c1982_2176-2607
NCU00193T0	YGL142C_c1895_8931-10781
NCU02786T0	YMR099C_c1727_9048-9941
NCU00778T0	YHR181W_c2046_12525-13208
NCU05226T0	YDR061W_c1900_1211-2833
NCU06246T0	YGL064C_c1952_10557-12305
NCU01936T0	YDR419W_c1813_37-1845
NCU00333T0	YPL051W_c1641_8425-9021
NCU05983T0	YDR487C_c975_862-1488
NCU09534T0	YBR244W_c1651_4186-4674
NCU11386T0	YJR008W_c1955_9818-10834
NCU05290T0	YML106W_c1963_15888-16568	YMR271C_c2070_25588-26271
NCU00445T0	YDR421W_c1813_7978-10842
NCU01545T0	YBL078C_c1074_948-1301
NCU02555T0	YJL081C_c1768_8148-9614
NCU07794T0	YPL252C_c2037_2308-2823
NCU06380T0	YIL023C_c1791_1525-2559
NCU09116T0	YHR137W_c2014_11945-13498
NCU08353T0	YPR107C_c1473_4253-4879
NCU00087T0	YHR163W_c956_409-1161	YGR248W_c1999_19595-20449
NCU08991T0	YDR328C_c1638_994-1677
NCU08991T1	YDR328C_c1638_994-1677
NCU01342T0	YML012W_c1245_762-1397
NCU05781T0	YJL030W_c1454_5671-6261
NCU06711T0	YJL055W_c1314_926-1666
NCU01634T0	YBR009C_c532_173-484	_c334_418-729
NCU00212T0	YBR009C_c532_173-484	_c334_418-729
NCU08052T0	_c1624_5803-6672	YPR192W_c1411_3154-4074
NCU01800T0	YBR251W_c2064_26899-27822
NCU00169T0	YOR254C_c1774_6270-8267
NCU02802T0	YOR130C_c1941_15746-16624
NCU07290T0	YMR091C_c1803_730-2031
NCU07437T0	YMR260C_c2070_43230-43691
NCU04775T0	YLR285W_c2059_26607-27392
NCU07885T0	YKL018W_c1716_6209-7198
NCU09803T0	YER174C_c1863_7824-8558
NCU00034T1	YDR410C_c1527_1358-2272
NCU00034T0	YDR410C_c1527_1358-2272
NCU05588T0	YOL115W_c1896_9306-11084	YNL299W_c1872_7115-9043
NCU03216T0	YER170W_c1123_684-1391
NCU03114T0	YNL222W_c1747_6954-7574
NCU05587T0	YLR085C_c1814_8221-9537
NCU11773T0	YIL042C_c1799_8637-9821
NCU01397T0	YHL013C_c2034_4454-5389
NCU02076T0	YOL139C_c1088_511-1152
NCU03040T0	YML060W_c1531_2741-3871
NCU02940T0	YIL039W_c1799_5095-6516
NCU05235T0	YLR009W_c2025_21417-22001
NCU05594T0	YMR041C_c1486_1069-2124
NCU08070T0	YNL200C_c1680_6273-7013
NCU08824T0	YMR178W_c1860_9944-10765
NCU00243T0	YER016W_c1461_4508-5536
NCU05347T0	YOL012C_c1977_9151-9555
NCU04429T0	YGR046W_c1839_2558-3715
NCU06497T0	YLR215C_c1998_22345-23436
NCU09131T0	YOL041C_c1723_8409-9791
NCU00636T0	YKL016C_c1716_3337-3861
NCU01674T0	YBL050W_c1725_4061-4933
NCU02375T0	YMR223W_c1336_1270-2691
NCU03827T0	YBR146W_c2051_21115-21951
NCU06259T0	YDR425W_c1634_4168-6048
NCU08499T0	YMR192W_c1752_7072-9282
NCU12058T0	YHL004W_c2034_19687-20874
NCU01948T0	YBR191W_c1921_5022-5465	_c1989_735-1178
NCU06285T0	YOR256C_c1774_2612-5041
NCU03108T0	YOR256C_c1774_2612-5041
NCU00966T0	YKL207W_c1772_7826-8587
NCU08296T0	YNL137C_c1855_2260-3720
NCU00651T0	YPL096W_c2058_4329-5420
NCU03195T0	YLR405W_c2066_34299-35504
NCU07985T0	YMR155W_c1956_9981-11591
NCU08111T0	YDR465C_c1959_18015-19259
NCU01759T0	YDL124W_c1786_3240-4247
NCU00548T0	YBR111C_c1877_8416-9123
NCU02716T0	YGR091W_c1356_2025-3512
NCU02541T0	YJL002C_c1686_3210-4640
NCU06347T0	YNL084C_c1232_1579-2628
NCU11748T0	YNL201C_c1680_3176-5752
NCU00655T0	YBR026C_c2061_8384-9577
NCU08668T0	YNR054C_c1826_8804-9772
NCU04120T0	YBR109C_c1877_12236-12679
NCU04317T0	YOR021C_c1983_14422-15063
NCU09161T0	YNL001W_c1932_18074-19234
NCU11516T0	YOR339C_c2005_18213-18683
NCU03883T0	YER072W_c1843_8358-8747
NCU10048T0	YBR176W_c1973_2901-3839
NCU11385T0	YOR118W_c1746_5067-6770
NCU09326T0	YMR305C_c1521_2261-3406	YGR279C_c683_248-1405
NCU07446T0	YOR332W_c2005_3080-3781
NCU07446T1	YOR332W_c2005_3080-3781
NCU01114T0	YBR261C_c2064_13762-14460
NCU00109T0	YPR040W_c1404_970-2064
NCU05982T0	YOL096C_c1079_650-1588
NCU04191T0	YGL246C_c1499_1161-2330
NCU09312T0	YDL193W_c1732_2906-4024
NCU02631T0	YDR013W_c2061_17087-17713
NCU01371T0	YHR100C_c1294_3857-4414
NCU02826T0	YDL206W_c1850_3292-5586
NCU10893T0	YBR252W_c2064_26171-26614
NCU00476T0	YLR022C_c2025_2985-3737
NCU09699T0	_c1666_2128-2823
NCU01696T0	YDR228C_c2069_2000-3853
NCU02231T0	YOL093W_c1742_7336-8217
NCU04428T0	YGL086W_c1808_1707-3944
NCU07300T0	YML096W_c1950_1308-2867
NCU02956T0	YIL015W_c1960_10952-12500
NCU00338T0	YIL015W_c1960_10952-12500
NCU03168T0	YIL015W_c1960_10952-12500
NCU00371T0	YNR017W_c1660_1689-2360
NCU07481T0	YOR188W_c1997_5852-9304
NCU04319T0	YNL126W_c1922_14700-16979
NCU03579T0	YBL036C_c1851_15893-16666
NCU03796T0	YGL059W_c1952_147-1622
NCU04180T0	YIL134W_c1475_2038-3081
NCU04787T0	YDR299W_c2003_1130-2752
NCU10618T0	YLR170C_c2071_13043-13513
NCU02090T0	YML022W_c2017_7313-7876	YDR441C_c1894_992-1507
NCU09322T0	YER096W_c2009_17020-18597	YBL061C_c1907_3145-4483
NCU00404T0	YHR088W_c1470_2053-2940
NCU00210T0	YPL178W_c1957_16028-16657
NCU01414T0	YMR016C_c2054_22364-24718
NCU01225T0	YDR177W_c812_911-1558
NCU05645T0	YDL087C_c2062_4497-5312
NCU06108T0	YGL221C_c1804_10969-11823
NCU04613T0	YOR131C_c1941_18192-18848
NCU03806T0	YGL103W_c1658_3499-3849
NCU07819T0	YLL057C_c1882_12832-14070
NCU08707T0	YLL027W_c1745_1038-1787
NCU11201T0	YKR043C_c1674_1153-1968
NCU10073T0	YCR088W_c1764_7028-8788
NCU03834T0	YFL024C_c1442_3290-5818
NCU09572T0	YLR370C_c2027_7005-7487
NCU00050T0	YGR193C_c1691_2651-3886
NCU03798T0	YDL217C_c1815_8978-9607
NCU04068T0	YHR147C_c1820_558-1202
NCU05385T0	YPL164C_c2033_4714-6879
NCU09442T0	YPL225W_c1934_8349-8789
NCU06869T0	YLR115W_c2004_15998-18583
NCU10029T0	YER042W_c1569_1330-1884
NCU02235T0	YLR057W_c1993_16594-19149
NCU05836T0	YLR057W_c1993_16594-19149
NCU09028T0	YLR057W_c1993_16594-19149
NCU01059T0	YLR057W_c1993_16594-19149
NCU03134T0	YLR057W_c1993_16594-19149
NCU00417T0	YCR063W_c2008_14734-15207
NCU04552T0	YGL189C_c1778_9956-10315
NCU04411T0	YDR354W_c1964_202-1353
NCU06771T0	YBL040C_c1851_7648-8118
NCU09192T0	YPR113W_c1431_1261-1923
NCU11746T0	YLR418C_c1928_11221-12411
NCU08666T0	YKL033W-A_c1337_2409-3119
NCU04098T0	YPL059W_c1974_397-846
NCU04289T0	YGR007W_c1670_6997-7968
NCU07576T0	YPR140W_c2053_14786-15940
NCU05800T0	YNL255C_c1557_1922-2383
NCU05800T1	YNL255C_c1557_1922-2383
NCU03538T0	YBL055C_c1907_12751-14007
NCU03381T0	YOR311C_c1795_3326-4195
NCU06859T0	YDR527W_c2001_6250-7545
NCU00369T0	YDR196C_c1918_11719-12444
NCU00812T0	YGR195W_c1691_7054-7794
NCU00971T0	YOL040C_c1723_7452-7880
NCU04119T0	YOL018C_c2060_27713-28918
NCU08742T0	YMR201C_c1878_10125-11051
NCU01808T0	YJR048W_c715_778-1107	YEL039C_c1692_796-1137
NCU01100T0	YBL058W_c1907_8546-9826
NCU02661T0	YDR404C_c1246_2216-2731
NCU05514T0	YGR172C_c2063_8361-9107
NCU02018T0	YIR035C_c564_479-1243
NCU04187T0	YMR125W_c2044_17086-19662
NCU03911T0	YKL007W_c1788_947-1753
NCU08952T0	YLR291C_c2059_15262-16398
NCU04990T0	YDR247W_c1915_4512-5906	YPL026C_c1562_5458-6885
NCU01563T0	YNL025C_c1892_1914-2885
NCU00464T0	YBL092W_c1495_3690-4082
NCU03097T0	YML038C_c1957_12856-14181
NCU06594T0	YPR045C_c1654_5676-7088
NCU04022T0	YLR387C_c2066_796-2106	YBR267W_c2064_8305-9486
NCU00293T0	YGL067W_c2057_24910-26064
NCU03692T0	YNL092W_c1883_12814-14016
NCU02723T0	YBL102W_c1948_9109-9756
NCU06472T0	YPL001W_c1777_7818-8942
NCU08944T0	YHR013C_c2067_11537-12253
NCU03029T0	YEL062W_c1923_14416-16263
NCU04455T0	YNL124W_c1922_10047-11501
NCU08046T0	YDR429C_c1634_844-1668
NCU00487T0	YIL064W_c1784_5669-6358
NCU02587T0	YDR460W_c1572_6493-7458
NCU05210T0	YCR066W_c1668_4846-6315
NCU06542T0	YNR036C_c1741_5790-6236
NCU11241T0	YGL085W_c1808_616-1590
NCU04003T0	YAR002C-A_c1902_16424-17083	YGL002W_c1881_12457-13107
NCU00359T0	YNL107W_c1428_431-1111
NCU02573T0	YHR122W_c1988_7910-8704
NCU02504T0	YFL046W_c638_539-1162
NCU04188T0	YOL129W_c2006_10554-11108
NCU09514T0	YOR322C_c1824_1078-3531
NCU00147T0	YMR009W_c2054_2436-2975
NCU01722T0	YKL020C_c1981_12058-15294
NCU03068T0	YER062C_c1762_1995-2747
NCU11480T0	YGL196W_c1912_12050-13336
NCU02969T0	YPL087W_c2058_20717-21670	YBR183W_c1785_6524-7477
NCU01331T0	YEL026W_c890_866-1246
NCU01444T0	YCR027C_c2048_20545-21174
NCU03755T0	YHR176W_c2046_22042-23340
NCU06227T0	YBR141C_c2051_28862-29872
NCU08067T0	YER118C_c1856_9674-10792
NCU09248T0	YBL021C_c1707_7288-7722
NCU01606T0	YDR298C_c2003_3561-4202
NCU02264T0	YGR078C_c1797_519-1118
NCU05649T0	_c1901_12202-13161	YER185W_c1796_2060-2980
NCU00178T0	YKL110C_c2020_19808-20749
NCU02225T0	YMR218C_c1734_6399-9707
NCU03296T0	YNL315C_c1031_109-1065
NCU02079T0	YBR135W_c1937_14913-15350
NCU02299T0	YML131W_c1995_8751-9848
NCU05304T0	YOR198C_c1770_10140-11552
NCU09288T0	YER059W_c2039_23588-24850
NCU11209T0	YPL065W_c1974_9736-10686
NCU07384T0	YGR096W_c1968_12764-13720
NCU07852T0	YOR150W_c1064_2162-2653
NCU06226T0	YOL127W_c2006_13804-14241
NCU09203T0	YPR133C_c2053_2148-3386
NCU10351T0	YEL029C_c1612_2965-3903
NCU01817T0	YPR090W_c1982_11252-13918	YPR089W_c1982_11252-13918
NCU03483T0	YPL174C_c1669_68-2683
NCU04344T0	YKR026C_c1613_1185-2102
NCU05941T0	YDR284C_c1767_2031-2948
NCU07843T0	YPL002C_c1777_6831-7532
NCU07430T0	YMR043W_c779_828-1682
NCU08273T0	YBR086C_c2011_10720-13545
NCU11307T0	YLR220W_c1998_16386-17354
NCU06695T0	YHR051W_c1347_1506-1952
NCU06695T1	YHR051W_c1347_1506-1952
NCU02776T0	YJL194W_c1987_4378-5922
NCU07127T0	YAL049C_c915_365-1105
NCU09542T0	YCR059C_c2008_9361-10320
NCU01370T0	YBR060C_c1976_7181-9046
NCU00894T0	YKR016W_c2000_8479-10095
NCU03238T0	YLR023C_c2025_781-2409
NCU10067T0	YFR052W_c1972_5646-6470
NCU11237T0	YNL044W_c1809_8575-9051
NCU08554T0	YJR017C_c1630_10204-10716
NCU04307T0	YLR168C_c2071_12064-12756	YDR185C_c1600_6807-7346
NCU03277T0	YDR265W_c2012_16730-17743
NCU01190T0	YOR164C_c2050_30179-31117
NCU05714T0	YNL284C_c1837_7209-8093
NCU07271T0	YPL103C_c1429_1046-2452
NCU07714T0	YDL063C_c1991_7653-9515
NCU09371T0	YOL143C_c1459_5542-6051
NCU00299T0	YLR284C_c2059_27720-28559	YOR180C_c1997_19863-20678
NCU08423T0	YLR399C_c2066_24039-26126	YDL070W_c1991_14856-16760
NCU11387T0	YPL232W_c1578_849-1718	YMR183C_c1353_2163-3131
NCU04265T0	YIL162W_c1969_12363-13964
NCU05689T0	YGL187C_c1778_8378-8845
NCU01569T0	YOL087C_c1391_3128-6460
NCU04427T0	YCR030C_c2035_2881-5331
NCU06228T0	YEL038W_c1692_1638-2321
NCU09237T0	YBR233W_c1458_540-1790
NCU08158T0	YIR026C_c1859_5463-6554
NCU07608T1	YOR095C_c1647_6488-7264
NCU07608T0	YOR095C_c1647_6488-7264
NCU01441T0	YJR069C_c1916_3932-4525
NCU02967T0	YGR232W_c1935_16227-16913
NCU03837T0	YER027C_c1757_567-1823
NCU04101T0	YCL039W_c2072_6178-8526
NCU04601T0	YIL140W_c1832_6711-9185
NCU05453T0	YJL193W_c1987_6410-7618
NCU11493T0	YLR059C_c1414_3792-4607
NCU00023T0	YNR060W_c1943_8595-10754	YOR384W_c2036_2949-5033	YLL051C_c1624_2754-4892
NCU02009T0	YNR060W_c1943_8595-10754	YOR384W_c2036_2949-5033	YLL051C_c1624_2754-4892
NCU11369T1	YIL041W_c1799_7416-8405
NCU11369T0	YIL041W_c1799_7416-8405
NCU06968T0	YLL023C_c1036_932-1774
NCU07698T0	YDR166C_c1810_8094-11012
NCU06561T0	YDL135C_c1961_8470-9078
NCU09291T0	YPR037C_c1404_2328-2915
NCU03703T0	_c1782_1850-2185	YJL177W_c1825_1781-2104
NCU01914T0	YOR357C_c1930_922-1410
NCU02984T0	YJR014W_c1955_812-1423
NCU03887T0	YGR068C_c1944_10570-12318
NCU09571T0	YNL062C_c1596_2535-4019
NCU00566T0	YOR327C_c1405_2021-2368
NCU04387T0	YGR020C_c821_551-907
NCU02941T0	YER010C_c1818_2469-3173
NCU00360T0	YLR290C_c2059_16728-17561
NCU07989T0	YJR058C_c1911_2461-2862
NCU09121T0	YLR396C_c2066_14726-16801
NCU11256T0	YPR051W_c1806_4515-5042
NCU09496T0	YML081W_c1623_1941-5702
NCU08936T0	YCL048W_c2065_2661-4052
NCU08936T1	YCL048W_c2065_2661-4052
NCU11322T0	YDR501W_c1891_7515-9086	YLR183C_c2032_15579-17063
NCU00693T0	YOL142W_c1459_6483-7205
NCU01981T0	YNL244C_c1216_704-1030
NCU02615T0	YOR194C_c1770_3252-4091
NCU01803T0	YGL017W_c1875_6096-7607
NCU06922T0	YBR210W_c1525_248-676
NCU06340T0	YBR155W_c2051_6325-7482
NCU07773T0	YJR057W_c1911_1689-2450
NCU06549T0	YFL060C_c1484_3124-3798	_c1990_16065-16739
NCU06033T0	YDR434W_c1598_6155-7771
NCU09705T0	YHR210C_c1975_14762-15787
NCU01735T0	YBR054W_c1787_4976-6007	YDR033W_c2038_11693-12652	YCR021C_c2048_9547-10545
NCU07904T0	YIL124W_c2022_16838-17731
NCU02922T0	YIL124W_c2022_16838-17731
NCU00385T0	YDL004W_c1672_4021-4509
NCU02162T0	YGR112W_c1401_2382-3551
NCU04171T0	YDR237W_c2069_16640-17518
NCU06768T0	YBL038W_c1851_11652-12350
NCU04470T0	YGL101W_c1658_4122-4769	YBR242W_c1651_6792-7508
NCU00164T0	YPL216W_c1936_2170-5448
NCU00979T0	YDR382W_c1592_1369-1704
NCU01907T0	YLR026C_c1684_500-1522
NCU01468T0	YGR083C_c1797_6020-7551
NCU07824T0	YAL010C_c1474_1319-2800
NCU01204T0	YIL138C_c1832_10561-11046	YNL079C_c1628_5301-5900
NCU02421T0	YNL041C_c1809_2515-5034
NCU06595T0	YLR417W_c1928_9303-11015
NCU06314T0	YOR250C_c1958_14989-16326
NCU02748T0	YOR004W_c966_184-957
NCU05960T0	YBR004C_c1395_1453-2754
NCU06631T0	YBR102C_c1637_2094-4355
NCU00135T0	YDL142C_c1005_722-1564
NCU00435T0	YKL002W_c1788_9724-10179
NCU04096T0	YDR466W_c1959_14750-17461
NCU00772T0	YDR466W_c1959_14750-17461
NCU00114T0	YDR041W_c1722_6084-6695
NCU01637T0	YDR473C_c1959_6692-8104
NCU03799T0	YAL032C_c1176_62-1204
NCU03335T0	YMR161W_c1956_2031-2705
NCU07039T0	YJL110C_c1451_3195-4844
NCU08040T0	YPL003W_c1777_5182-6651
NCU09841T0	YPR073C_c1652_1320-1805
NCU01792T0	YKL117W_c2020_11103-11822
NCU02746T0	YPR036W_c1404_4137-5573
NCU01791T0	YKL041W_c2056_42-716
NCU02538T0	YPL010W_c1619_2507-3079
NCU06276T0	YJL083W_c1768_3114-5024
NCU06703T0	YNL291C_c1783_9212-10858
NCU02507T0	YGL080W_c2057_7561-7950
NCU08794T0	YGL080W_c2057_7561-7950
NCU00348T0	YPR094W_c1982_18632-18928
NCU00419T0	YNL113W_c791_936-1364
NCU02286T0	YPL190C_c1252_1157-3523
NCU03146T0	YLR097C_c1763_1819-2862
NCU06432T0	YOR369C_c2013_5543-5974
NCU06993T0	YLR015W_c2025_11191-12687
NCU11197T0	YKL144C_c1111_1074-1712
NCU07761T0	YBR161W_c1852_4056-5189	YPL057C_c1444_2476-3630
NCU00504T0	YDR140W_c1155_2000-2665
NCU00618T0	YHR021C_c1621_2140-2481
NCU02706T0	YHL031C_c1834_9067-9738
NCU02117T0	YLR251W_c1857_2375-2968
NCU01862T0	YAL034C_c1685_7722-8951	YOR338W_c2005_16738-17841
NCU01337T0	YKL132C_c1555_3891-5132
NCU01500T0	YNL129W_c1749_3876-4598
NCU01571T0	YJL031C_c1454_4386-5093
NCU06471T0	YER023W_c1593_7227-8087
NCU02495T0	YGR093W_c1968_18331-19857
NCU05313T0	YIL065C_c1784_6597-7064
NCU08985T0	YJL097W_c1739_7254-8033
NCU09233T0	YDL045C_c1386_1271-2191
NCU08268T0	YMR028W_c1450_3536-4636
NCU08951T0	YDL208W_c1850_597-1067
NCU00029T0	YKL175W_c1782_11079-12677
NCU03907T0	YLR435W_c1014_269-892
NCU06113T0	YOR289W_c1737_2895-3608
NCU03362T0	YDL015C_c1867_3622-4554
NCU08827T0	YGR205W_c1744_1526-2398
NCU08290T0	YMR284W_c1713_2743-4551
NCU01322T0	YKL028W_c1591_5113-6567
NCU06310T0	YHR201C_c1913_16358-17539
NCU09139T0	YER007W_c1540_3962-5500
NCU06616T0	YER175C_c1863_8845-9744
NCU09995T1	YBR089C-A_c2011_7293-7601	YPR052C_c1806_5255-5536
NCU09995T0	YBR089C-A_c2011_7293-7601	YPR052C_c1806_5255-5536
NCU02372T0	YGR001C_c1881_15304-15976
NCU04182T0	YOR319W_c1372_4083-4724
NCU03905T0	YML007W_c2043_1767-3764
NCU08343T0	YOR301W_c1580_4686-6152
NCU05721T0	YPR030W_c1841_2953-6306	YBL101C_c1948_9966-13310
NCU04388T0	YDL046W_c1386_3125-3646
NCU02570T0	YNL035C_c1789_6123-7292
NCU07547T0	YKL009W_c933_175-687
NCU07286T0	YPL170W_c1669_7358-7816
NCU05421T0	YJL046W_c1771_9233-10462
NCU05959T0	YMR197C_c1482_416-1069
NCU09331T0	YER057C_c2039_21690-22079	YIL051C_c1375_1051-1488
NCU03625T0	YLR147C_c1736_7833-8132
NCU02473T0	YGR119C_c1724_4156-5784
NCU03909T0	YKR062W_c1873_11798-12784
NCU06333T0	YPL094C_c2058_7249-8073
NCU09794T0	YMR315W_c1561_3427-4476
NCU08553T0	YGL070C_c2057_23252-23584
NCU11257T0	YDL146W_c1602_5157-6626
NCU06315T0	YDR173C_c1498_4187-5230
NCU06315T1	YDR173C_c1498_4187-5230
NCU02608T0	YBR271W_c2064_3275-4528
NCU02455T0	YDR519W_c1594_826-1224
NCU06892T0	YHL015W_c2034_2432-2794
NCU05991T0	YLR100W_c1763_7413-8459
NCU08121T0	YOR294W_c1838_579-1286
NCU04109T0	YNL229C_c1866_3982-5067
NCU05780T0	YNL229C_c1866_3982-5067
NCU00635T0	YHR193C_c1689_8686-9210
NCU02121T0	YPL181W_c1972_20372-21889
NCU02778T0	YHR204W_c1913_8836-11229
NCU01201T0	YNR046W_c449_409-816
NCU03824T0	YOR287C_c1737_5053-6033
NCU03696T0	YCL027C-A_c2072_27014-27595
NCU06706T0	YHR187W_c1553_1600-2529
NCU04415T0	YML128C_c1995_13719-15254
NCU06845T0	YDL114W_c1480_5179-6090
NCU11492T0	YPR049C_c1806_670-4212
NCU02702T0	YDR248C_c1915_6205-6804
NCU07626T0	YDR248C_c1915_6205-6804
NCU02123T0	YMR097C_c1727_3079-4188
NCU00580T0	YJR019C_c1630_8946-9995
NCU03244T0	YBR175W_c1973_4182-5186
NCU02271T0	YDR282C_c1845_15500-16741
NCU02951T0	YMR158W_c1956_7501-7968
NCU07991T0	YNL265C_c1368_1059-1904
NCU06311T0	YLR126C_c1611_4932-5687
NCU06572T0	YOR258W_c1774_990-1646
NCU07726T0	YDR361C_c1964_10807-11664
NCU09283T0	YJL218W_c1861_4176-4769
NCU03155T0	YGR243W_c1008_503-943
NCU05894T0	YDR449C_c1894_13754-15076
NCU06777T0	YOR036W_c2015_3727-4593
NCU07993T0	YDR435C_c1598_5013-5999
NCU04759T0	YER009W_c1818_1962-2339
NCU06762T0	YJL183W_c1825_7573-8841
NCU06372T0	YJR099W_c1794_9874-10590
NCU08313T0	YBR153W_c2051_9096-9827
NCU09000T0	YIL097W_c1344_855-2351
NCU09008T0	YIL096C_c1344_2529-3539
NCU07460T0	YFL034C-B_c1327_2264-3043
NCU03314T0	YFL034C-B_c1327_2264-3043
NCU09579T0	YOR246C_c1958_9878-10858
NCU09278T0	YOR246C_c1958_9878-10858
NCU04724T0	YCL034W_c2072_15259-16326
NCU06453T0	YDR485C_c1730_8320-10746
NCU00303T0	YPL199C_c1659_6629-7369
NCU01580T0	YPR056W_c1546_7403-8419
NCU02118T0	YOL003C_c1890_2882-4021
NCU03854T0	YDL219W_c1815_11789-12157
NCU03559T0	YPR191W_c1411_837-1943
NCU04293T0	YML067C_c1576_7207-8064
NCU06086T0	YIL070C_c1847_3374-4174
NCU08728T0	YNR037C_c1741_5237-5512
NCU07915T0	YOR292C_c1838_2962-3891
NCU08874T0	YDR472W_c1959_8394-9245
NCU04847T0	YDL127W_c1786_8566-9492	YDL179W_c2045_10327-11256
NCU03423T0	YLR250W_c1857_3407-4111
NCU06637T0	YHR150W_c1820_5163-6902
NCU07331T0	YER127W_c1822_10985-12058
NCU08292T0	YJL163C_c1754_8894-10564
NCU11564T0	YGR005C_c1104_726-1928
NCU02257T0	YDL230W_c1979_2831-3856
NCU03970T0	YDR236C_c2069_15250-15969
NCU05195T0	YJL049W_c1771_2777-4135
NCU07655T0	YGL172W_c1986_7092-8441
NCU08518T0	YNL110C_c1428_2711-3373
NCU08938T0	YER142C_c1631_6553-7551
NCU11447T0	YMR002W_c2043_20164-20598
NCU03367T0	YDR333C_c1750_4399-6561
NCU08579T0	YPL072W_c1974_18436-19947
NCU09319T0	YML034W_c1957_5428-7464
NCU02733T0	YDR084C_c1929_6566-7267
NCU02733T1	YDR084C_c1929_6566-7267
NCU02477T0	YIR012W_c1568_858-2216
NCU01318T0	YHR035W_c1289_1134-2900
NCU02968T0	YJR134C_c1942_1723-3840
NCU05618T0	YKR013W_c2000_3007-3999
NCU09094T0	YHR085W_c1367_1239-2243
NCU07788T0	_c1861_7590-8999	YPR196W_c1448_1416-2828	YFL052W_c1886_389-1786	YGR288W_c1888_11366-12790	YBR297W_c1849_2348-3754
NCU06351T0	YAR071W_c1975_6281-7684	YBR092C_c2011_4734-6137	YBR093C_c2011_2893-4296
NCU03255T0	YAR071W_c1975_6281-7684	YBR092C_c2011_4734-6137	YBR093C_c2011_2893-4296
NCU09205T0	YLR098C_c1763_3141-5090	_c2049_6281-7936	YOR337W_c2005_14178-16457
NCU08294T0	YLR098C_c1763_3141-5090	_c2049_6281-7936	YOR337W_c2005_14178-16457
NCU08807T0	YGL209W_c1253_1960-3111	YER028C_c1757_2274-3458
NCU00019T0	YPR104C_c1693_4703-7561
NCU01236T0	YBR228W_c1419_5687-6601
NCU02737T0	YER163C_c1702_1392-2090
NCU03816T0	YNL063W_c1596_4032-5006
NCU02558T0	YPL089C_c2058_16504-18462
NCU06838T0	YBR103W_c1637_55-1692
NCU07585T0	YBR213W_c1615_4062-4886
NCU11810T0	YJL025W_c1354_3192-4736
NCU08940T0	YDR529C_c2001_11359-11742
NCU11053T0	YIL007C_c1909_8177-8848
NCU06863T0	YPL127C_c2019_5231-6019
NCU06863T1	YPL127C_c2019_5231-6019
NCU03901T0	YGL153W_c2042_21950-22978
NCU07360T0	YGL018C_c1875_5363-5917
NCU09748T0	YKL058W_c2056_30304-30672
NCU00172T0	YOR129C_c1941_12693-15395
NCU01198T0	YDL207W_c1850_1357-2973
NCU12024T0	YJL145W_c2041_17698-18582
NCU09708T0	YOL022C_c2060_16713-17930
NCU00830T0	YLR411W_c1928_1552-2274
NCU00167T0	YKL047W_c2056_9840-11390
NCU03718T0	YGR036C_c1926_4958-5677
NCU06021T0	YPR169W_c1949_12964-14460
NCU07549T0	YPR100W_c1693_934-1356
NCU11427T0	YOR042W_c2015_11884-13152
NCU11339T0	YLR038C_c1946_8344-8595
NCU03130T0	YOR111W_c2018_1057-1755
NCU04602T0	YNL024C_c1892_4725-5474
NCU05750T0	YMR234W_c1773_6807-7856
NCU05231T0	YGL231C_c1511_528-1100
NCU05515T0	YJL104W_c1954_12589-13041
NCU10810T0	YDR235W_c2069_13520-15154
NCU00713T0	YGL037C_c2052_24149-24799
NCU00469T0	YAL020C_c655_337-1344
NCU01199T0	YDR468C_c1959_13871-14545
NCU03281T0	YHR175W_c2046_24124-24642
NCU04334T0	YOR020C_c1983_17003-17281
NCU06254T0	YOL102C_c1755_5344-6036
NCU03800T0	YDL018C_c1867_7057-7734
NCU06473T0	YOR079C_c1829_5882-6823
NCU06175T0	YDR329C_c1638_1825-3225
NCU06632T0	YGR082W_c1797_4805-5356
NCU07795T0	YPR143W_c2053_18724-19461
NCU04778T0	YNL036W_c1809_1052-1723
NCU08133T0	YNL036W_c1809_1052-1723
NCU09476T0	YLR333C_c2002_13352-13678	YGR027C_c1715_853-1179
NCU02395T0	YOR278W_c1682_5379-6206
NCU00737T0	YKR065C_c2030_1085-1678
NCU04329T0	YOR227W_c1729_5789-9526
NCU04760T0	YMR071C_c1528_131-595
NCU02605T0	YOR210W_c1769_9067-9279
NCU06252T0	YNL053W_c1564_1335-2807
NCU06743T0	YOR293W_c1838_1685-1969
NCU01955T0	YNR007C_c1932_4240-4807
NCU05279T0	YOR286W_c1737_6266-6715
NCU08552T0	YKL170W_c1780_7250-7666
NCU00974T0	YBR014C_c1345_2821-3435	YDL010W_c809_780-1478
NCU03946T0	YIR001C_c1595_895-1647
NCU03946T1	YIR001C_c1595_895-1647
NCU05599T0	YLR264W_c1547_4164-4367	YOR167C_c2050_25490-25693
NCU00676T0	YJL180C_c1825_4381-5358
NCU04339T0	YCR036W_c2035_22321-23325
NCU07560T0	YNL252C_c1557_6014-6877
NCU08960T0	YDL081C_c2062_14061-14381
NCU05944T0	YOL135C_c2006_2216-2884
NCU10430T0	YMR077C_c1524_4940-5605
NCU11747T0	YMR035W_c941_415-948
NCU11860T0	YOR236W_c1805_3954-4589
NCU00664T0	YJR050W_c1020_1122-1829
NCU00571T0	YGL242C_c1407_2202-2747
NCU01447T0	YKL160W_c1554_190-624
NCU01078T0	YPL113C_c1951_2310-3500
NCU04313T0	YBL013W_c1914_10994-12178
NCU05008T0	YKL192C_c1765_2814-3188
NCU00799T0	YLL062C_c1882_4637-5614	YPL273W_c2029_10744-11721	_c1324_3362-4147
NCU06256T0	YNL108C_c1428_1390-2202	YOR110W_c2018_1931-3244
NCU06332T0	YLR099C_c1763_5341-6525	YDR125C_c1862_9361-10701
NCU00564T0	YPR166C_c1949_10524-10871
NCU01771T0	YDR004W_c1831_4559-5905
NCU04595T0	YGR262C_c1748_7021-7806
NCU05220T0	YDR377W_c1409_2796-3101
NCU04309T0	YFR007W_c1792_3574-4635
NCU07942T0	YDR087C_c1929_10678-11541
NCU09528T0	YER002W_c1819_3038-3751
NCU00641T0	YJL003W_c1686_2632-2988
NCU01902T0	YFL017C_c1575_5857-6336
NCU03537T0	YDR254W_c1915_13560-14936
NCU00315T0	YFR032C-A_c1504_3703-3882
NCU01804T0	YOR163W_c2050_31229-31795
NCU02636T0	YGR133W_c1500_4029-4526
NCU06821T0	YOR035C_c2015_1107-3473
NCU06353T0	YER183C_c1901_6200-6835
NCU09217T0	YDR517W_c1594_3338-4456
NCU09539T0	YNL081C_c1628_7800-8213
NCU03148T0	YPL037C_c1396_4240-4713	YDR252W_c1915_11892-12341
NCU04078T0	YGL256W_c2049_20441-21724
NCU06750T0	YMR132C_c1828_6989-7615
NCU07793T0	YDR470C_c1959_11354-12859
NCU08945T0	YLR107W_c2004_2265-3470
NCU03302T0	YPL249C-A_c2037_287-532	YMR194W_c1752_4427-4672
NCU02738T0	YGR058W_c2031_4426-5430
NCU02738T1	YGR058W_c2031_4426-5430
NCU03649T0	YJR052W_c1533_2515-4218
NCU00527T0	YPL098C_c2058_1805-2146
NCU01478T0	YBR150C_c2051_12769-16008
NCU03138T0	YMR236W_c1773_4660-5133
NCU03151T0	YLR109W_c2004_6627-7157
NCU06201T0	YBL001C_c1586_3101-3382
NCU08032T0	YAR008W_c1902_11277-12179
NCU07965T0	YPR183W_c1438_3320-4123
NCU09510T0	YMR281W_c2070_681-1583
NCU09381T0	YDR152W_c1298_864-1661
NCU11740T0	YLR242C_c1869_7648-8613
NCU01203T0	YDR412W_c1527_3677-4384
NCU01023T0	YJL063C_c1625_1931-2647
NCU02977T0	YJR116W_c1903_16100-16693
NCU05067T0	YNL051W_c1564_4114-5325
NCU09255T0	YDR511W_c1416_3131-3532
NCU00211T0	YKL138C_c1823_4085-4480
NCU02923T0	YKL071W_c1990_11781-12551
NCU02490T0	YFR041C_c1262_947-1834
NCU07954T0	YLR192C_c1827_1044-1928
NCU08877T0	YAL044C_c1247_1780-2259
NCU06556T0	YLR043C_c1946_15058-15369	YGR209C_c1744_5187-5501
NCU05414T0	YDL170W_c1601_1254-2840
NCU09813T0	YDR510W_c1416_2513-2818
NCU09813T1	YDR510W_c1416_2513-2818
NCU09860T0	YML109W_c1963_10797-13643	YMR273C_c2070_19769-22465
NCU00057T0	YPL215W_c1936_5730-6734
NCU03910T0	YNL111C_c1428_3910-4272
NCU05245T0	YMR026C_c1450_283-1482
NCU05989T0	YFR033C_c1504_2457-2894
NCU06262T0	YOR390W_c1996_9401-10453
NCU01219T0	YDR513W_c1416_4097-4534	YCL035C_c2072_14458-14790
NCU00512T0	YLR127C_c1611_5909-8473
NCU02278T0	YLR047C_c1993_591-2651
NCU03738T0	YDL061C_c1991_6974-7144
NCU06748T0	YIL157C_c1026_2215-2805
NCU06941T0	YLR200W_c1827_11379-11723
NCU08388T0	YJR084W_c1940_7298-8575
NCU08388T1	YJR084W_c1940_7298-8575
NCU01601T0	YJL124C_c1365_2299-2817
NCU04177T0	YIL008W_c1909_7713-8012
NCU05986T0	YBR151W_c2051_11280-12230
NCU03268T0	YGR095C_c1968_13964-14635
NCU03850T0	YIR032C_c1206_792-1379
NCU05202T0	YDL183C_c2045_17582-18544
NCU11085T0	YDR246W_c1915_2829-3491
NCU09683T0	YMR130W_c1828_9511-10440
NCU08379T0	YER019C-A_c1655_5741-6007
NCU11884T0	YPR163C_c1949_2846-4189
NCU02153T0	YBR273C_c2064_21-1334	YJL048C_c1771_4280-5482
NCU03343T0	YIL093C_c1880_12491-13109
NCU07299T0	YDL043C_c1681_7801-8601
NCU09079T0	YDR251W_c1915_9062-11584
NCU08295T0	YDL051W_c1196_397-1221
NCU07170T0	YIR030C_c1859_12646-13392
NCU09543T0	YMR010W_c2054_3441-4661
NCU09895T0	YBL095W_c1495_948-1760
NCU10651T0	YLR307W_c1779_7668-8573	YLR308W_c1779_10014-10952
NCU09508T0	YLR307W_c1779_7668-8573	YLR308W_c1779_10014-10952
NCU04014T0	YER144C_c1631_2446-4917	YDR069C_c1900_11590-14370
NCU01822T0	YHR012W_c2067_12529-13098
NCU00115T0	YLR051C_c1993_7663-8316
NCU00326T0	YBR053C_c1787_8298-9374
NCU06586T0	YNL155W_c1023_1484-2308
NCU05791T0	YER109C_c1711_4649-7102
NCU08030T0	YOR224C_c1729_3764-4204
NCU08893T0	YDR116C_c1927_7682-8539
NCU00590T0	YPR172W_c1422_2971-3573	YLR456W_c1885_10221-10832
NCU02499T0	YNL310C_c1034_693-1220
NCU00444T0	YOR213C_c1769_2364-3131
NCU02294T0	YJL004C_c1686_1545-2255
NCU05457T0	YNL052W_c1564_3120-3581
NCU03517T0	YGL213C_c1632_2227-3420
NCU09243T0	YGR009C_c1670_4000-5949
NCU07181T0	YJR129C_c1503_5809-6819
NCU09754T0	YDL120W_c1471_1219-1740
NCU02681T0	YBR171W_c1973_8606-9226
NCU06200T0	YNR021W_c1660_7133-8347
NCU08505T0	YCR090C_c1696_2101-2649
NCU00696T0	YPR154W_c556_105-731	YGR136W_c1585_747-1463
NCU02896T0	YHR178W_c2046_16062-18281
NCU04390T0	YHR178W_c2046_16062-18281
NCU00930T0	YHR005C-A_c2067_27194-27475
NCU02007T0	YER048W-A_c2039_2083-2367
NCU02228T0	YGL155W_c2042_19744-20874
NCU02017T0	YDR397C_c1573_6008-6397
NCU02604T0	YPL126W_c2019_1926-4703
NCU03782T0	YOL005C_c992_890-1258
NCU01854T0	YKR035W-A_c1606_2659-3273
NCU02804T0	YGR076C_c1944_129-602
NCU01935T0	YNL326C_c1653_6411-7421
NCU06135T0	YMR068W_c1522_1868-3136
NCU04597T0	YDR005C_c1831_6179-6898
NCU04174T0	YLR281C_c2059_29741-30304
NCU00586T0	YML052W_c1667_2787-3695
NCU03809T0	YHR058C_c1807_8421-9308
NCU06354T0	YOR159C_c1740_4743-5000
NCU07828T0	YPR067W_c1509_2159-2704
NCU08359T0	YLR245C_c1869_11187-11615
NCU10777T0	YDR063W_c1900_5700-6149
NCU10927T0	YPL243W_c1905_10614-12413
NCU01950T0	YDR088C_c1929_11740-12891
NCU03401T0	YNL153C_c1924_1239-1628
NCU02660T0	YGL010W_c1261_2110-2643
NCU05717T0	YKL003C_c1788_8717-9112
NCU08810T0	YGR033C_c1926_965-1702
NCU09809T0	YLL018C-A_c1165_1074-1370
NCU09814T0	YDL116W_c1480_1271-3451
NCU01534T0	YNL215W_c1061_153-1115
NCU01455T0	YPL210C_c1936_12584-14506
NCU01120T0	YHL022C_c1842_9907-11100
NCU03838T0	YGR063C_c1195_966-1253
NCU01762T0	YMR239C_c1271_2357-3781
NCU02599T0	YKL065C_c1840_9954-10577	YMR040W_c1486_2154-2612
NCU01614T0	YPR182W_c1438_4388-4621
NCU06568T0	YOL069W_c1212_2221-3576
NCU03031T0	YLR164W_c2071_6335-6853
NCU05227T0	YBR173C_c1973_5381-5827
NCU04301T0	YDL065C_c1991_10521-11546
NCU06622T0	YPL213W_c1936_8925-9641
NCU00038T0	YPR186C_c1529_4738-5961
NCU01121T0	YPL239W_c1905_896-1495
NCU06217T0	YGR250C_c1999_12971-15310
NCU06603T0	YDR533C_c2001_16698-17411
NCU09512T0	YLR438C-A_c243_112-381
NCU00597T0	YMR310C_c1493_4311-5264	YGR283C_c783_50-1075
NCU00302T0	YBR265W_c2064_9751-10713
NCU01713T0	YNL148C_c1924_5082-5819
NCU02364T0	YLR074C_c1028_522-1016
NCU00505T0	YGR074W_c1944_1532-1972
NCU03278T0	YDR414C_c1527_4582-5670
NCU01761T0	YGR215W_c1708_7078-7404
NCU04944T0	YOR143C_c1833_10065-11024
NCU07727T0	YDR100W_c1801_4389-4820
NCU08514T0	YPL064C_c1974_8766-9686
NCU10379T0	YBR269C_c2064_6807-7181
NCU07386T0	YJR101W_c1794_7069-7869
NCU11509T0	YGL122C_c2026_24119-25630
NCU02156T0	YMR074C_c1528_2390-2827
NCU05251T0	YJR063W_c1911_12881-13258
NCU02402T0	YDR356W_c1964_1577-4420
NCU06719T0	YLR193C_c1827_2349-2876
NCU08094T0	YMR222C_c1336_198-869
NCU12033T0	YOL114C_c1896_8602-9210
NCU11807T0	YIL063C_c1784_4631-5614
NCU12158T0	YGR101W_c1325_1017-2057
NCU01301T0	YFR001W_c1697_4012-4623
NCU02705T0	YLR393W_c2066_11552-12391
NCU01345T0	YNL167C_c1953_5216-7165
NCU06176T0	YML077W_c440_120-599
NCU02217T0	YHR116W_c2024_2807-3199
NCU00075T0	YNL328C_c1653_1849-2253
NCU00198T0	YEL020W-A_c1858_13022-13285
NCU02403T0	YLR201C_c1827_11887-12669
NCU04127T0	YDR086C_c1929_10139-10381
NCU03464T0	YML098W_c1950_4887-5390
NCU03572T0	YCR052W_c2008_893-2362
NCU00431T0	YNL131W_c1749_6846-7304
NCU00397T0	YOR126C_c1941_6090-6806
NCU04644T0	YGR147C_c1690_2768-3634
NCU03898T0	YJR102C_c1794_6353-6961
NCU03639T0	YJR107W_c1281_942-1973
NCU07561T0	YPR093C_c1982_17537-18403
NCU04777T0	YGL159W_c2042_9039-10151	_c2042_9594-10150
NCU06080T0	_c1885_4956-6086	YCR102C_c1751_4613-5743
NCU00146T0	YBR201W_c1989_18072-18707
NCU00506T0	YMR123W_c2044_12868-13236
NCU00077T0	YMR106C_c1865_9015-10883
NCU02293T0	YMR244C-A_c1985_14077-14391
NCU07654T0	YJR093C_c865_251-1231
NCU07057T0	YBR282W_c1898_12235-12675
NCU08217T0	YKL154W_c1487_645-1379
NCU09581T0	YHL039W_c1947_13021-14669
NCU11367T0	YGL126W_c1717_3359-4498
NCU11890T0	YGR080W_c1797_2752-3750
NCU00242T0	YGL212W_c1632_1088-2014
NCU04320T0	YPL254W_c2037_5172-6638
NCU01640T0	YDL020C_c1867_15493-17106
NCU02149T0	YJR034W_c826_2416-2742
NCU03459T0	YOL073C_c1443_1000-2055
NCU04461T0	YER044C_c1569_3997-4443
NCU04651T0	YJR088C_c1940_4740-5831
NCU08368T0	YHR062C_c1807_4516-5397
NCU08736T0	YCL047C_c2065_1787-2563
NCU09465T0	YBL071W-A_c1889_5205-5420
NCU08120T0	YGL129C_c1717_6344-7699
NCU07756T0	YMR118C_c2044_3067-3657	YKL141W_c1823_9432-10028
NCU02633T0	YNL286W_c1837_4798-5661
NCU09852T0	YBR096W_c1359_1925-2617
NCU12028T0	YKL053C-A_c2056_21445-21693
NCU03406T1	YPL046C_c1641_2159-2470
NCU03406T0	YPL046C_c1641_2159-2470
NCU00965T0	YML055W_c1726_6922-7458
NCU01485T0	YPL173W_c1669_3039-3932
NCU01670T0	YFR003C_c1697_580-1050
NCU01112T0	YLR179C_c2032_22848-23453
NCU03291T0	YDL003W_c1672_5703-7400
NCU09218T0	YPL157W_c2033_20186-21115
NCU10897T0	YDR320C-A_c1363_2646-2864
NCU09880T0	YFL017W-A_c1575_5604-5807
NCU08028T0	YOL032W_c2060_1272-2012
NCU01994T0	YHL009C_c2034_11107-12105
NCU05263T0	YDR308C_c1967_8501-8881
NCU05276T0	YGL161C_c2042_5606-6529
NCU05309T0	YMR262W_c2070_38397-39338
NCU07836T0	YHR063C_c1807_3113-4252
NCU05203T0	YDL133W_c1961_12199-13527
NCU00596T0	YLR239C_c1869_1052-2044
NCU05564T0	YBR168W_c1973_13949-15190
NCU04571T0	YCL031C_c2072_18268-19161
NCU07683T0	YER112W_c1720_8457-8948
NCU02623T0	YNR018W_c1660_3058-3732
NCU03008T0	YDR493W_c1671_9865-10236
NCU03351T0	YIL073C_c1847_8903-11563
NCU04806T0	YJR113C_c787_353-1099
NCU07574T0	YNR051C_c1826_2193-3743
NCU03525T0	YKL055C_c2056_24690-25520
NCU09473T0	YKL055C_c2056_24690-25520
NCU01904T0	YKL055C_c2056_24690-25520
NCU04639T0	YPR149W_c2053_30370-30891	YGR131W_c1500_1831-2355
NCU06495T0	YCL057C-A_c2065_21984-22277
NCU05281T0	YNL136W_c1855_683-1945
NCU08947T0	YJL166W_c1754_3728-3967
NCU08992T0	YDR079W_c1897_3434-3766
NCU00215T0	YPL067C_c1974_12536-13132
NCU11584T0	YPL067C_c1974_12536-13132
NCU01894T0	YGR165W_c1871_1092-2129
NCU04050T0	YEL009C_c1215_2560-3408
NCU04318T0	YKL216W_c1994_12371-13603
NCU05525T0	YGR127W_c1864_1481-2422
NCU07282T0	YKL054C_c2056_22136-24313
NCU11300T0	YOL133W_c2006_3199-3543
NCU02936T0	YLR142W_c1518_2820-4262
NCU03159T0	YCR035C_c2035_20857-22038
NCU06242T0	YKR044W_c1674_2263-3591
NCU03338T0	YKL011C_c1330_1068-2129
NCU07939T0	YOR075W_c1829_11052-12092
NCU10352T0	YDR378C_c1409_3504-3764
NCU08859T0	YMR311C_c1493_5494-6183
NCU11565T0	YCR015C_c1836_5109-6074
NCU01070T0	YHR189W_c1553_4633-5205
NCU00644T0	YPR020W_c1887_9196-9543
NCU00968T0	YOL031C_c2060_2108-3361
NCU02563T0	YGL043W_c2052_34521-35062
NCU06346T0	YGR037C_c1926_6528-6791
NCU06331T0	YAL009W_c1474_2990-3769
NCU11368T0	YCL050C_c2065_7590-8555
NCU10518T0	YOR043W_c2015_14349-15162
NCU12155T1	YGL047W_c1607_1915-2598
NCU12155T0	YGL047W_c1607_1915-2598
NCU01963T0	YOR249C_c1958_12708-14768
NCU05237T0	YDR367W_c1699_4548-5195
NCU06966T0	YGR203W_c723_880-1326
NCU08768T0	YMR152W_c1956_15973-17130
NCU11356T0	YHR029C_c1508_6608-7531
NCU04840T0	YPR185W_c1529_2233-4395
NCU06244T0	YGR181W_c2063_25653-25970
NCU03660T0	YKL051W_c2056_18551-19603
NCU06424T0	YJR122W_c1903_6762-8249
NCU02530T0	YLL009C_c1676_6592-6801
NCU04333T0	YKR098C_c2028_8969-11107
NCU04584T0	YMR039C_c1486_3496-4425
NCU02634T1	YLR421C_c1928_20128-20607
NCU02634T0	YLR421C_c1928_20128-20607
NCU01101T0	YOL026C_c2060_9851-10192
NCU11311T0	YJR135W-A_c1942_4969-5232
NCU00914T0	YJR059W_c1911_3515-5956
NCU02013T0	YFR011C_c1385_3327-3839
NCU03438T0	YIL062C_c1784_3898-4362
NCU06088T0	YOR252W_c1958_17823-18248
NCU07507T0	YDR379C-A_c1468_4487-4726
NCU07888T0	YLR326W_c2002_1010-1735
NCU04181T0	YNL070W_c1657_5198-5380
NCU04181T1	YNL070W_c1657_5198-5380
NCU02949T0	YJR067C_c1916_2147-2569
NCU03601T0	YLR414C_c1928_7653-8444
NCU05813T0	YNL177C_c1435_3740-4666
NCU08163T0	YER128W_c1822_12353-12988
NCU09251T0	YJR085C_c1940_6921-7187
NCU11715T0	YNL208W_c1629_1831-2454
NCU02805T0	YJR097W_c1662_484-990
NCU11352T0	YGR263C_c1748_5532-6809
NCU01338T0	YOR238W_c1805_944-1843
NCU02935T0	YML036W_c1957_10811-11323
NCU11500T0	YDR286C_c1767_6627-6971
NCU06660T0	YDR276C_c1845_5538-5705
NCU06682T0	YDR276C_c1845_5538-5705
NCU04986T0	YDR362C_c1964_12099-14123
NCU06317T0	YDL123W_c1786_2597-3019
NCU04508T0	YHR143W-A_c2014_1655-1867
NCU09143T0	YDR322C-A_c1175_654-944
NCU02419T0	YMR188C_c1731_1773-2486
NCU06066T0	YDL045W-A_c1386_2336-2623
NCU06646T0	YDR079C-A_c1897_3005-3223
NCU11842T0	YNL119W_c1922_2011-3492
NCU11321T0	YKR060W_c1873_8642-9466
NCU06361T2	YDL204W_c1850_7739-8923
NCU06361T1	YDL204W_c1850_7739-8923
NCU06361T0	YDL204W_c1850_7739-8923
NCU06345T0	YBR223C_c1244_144-1847
NCU09838T0	YPR147C_c2053_26174-27088
[truncated: 56 more rows]
