# Supplementary material for: Evolutionary Conservation and Diversification of Puf RNA Binding Proteins and Their mRNA Targets
Source: PLoS Biol. 2015 Nov 20;13(11):e1002307. doi: 10.1371/journal.pbio.1002307 (PMC4654594; doi:10.1371/journal.pbio.1002307)
Supplement: S4 Dataset — (ZIP) [file pbio.1002307.s004.zip › N.crassa.fa_S.mikatae.fa.txt]

NCU07832T0	smik_663-g19.1
NCU08535T0	smik_642-g4.1
NCU01744T0	smik_192-g4.1
NCU07308T0	smik_10-g11.1
NCU06871T0	smik_519-g6.1
NCU05608T0	smik_1028-g18.1	smik_743-g1.1
NCU02510T0	smik_996-g17.1
NCU08267T0	smik_791-g8.1
NCU02505T0	smik_388-g9.1	smik_276-g3.1
NCU02685T0	smik_2-g9.1
NCU05803T0	smik_735-g4.1
NCU03986T0	smik_595-g3.1
NCU07556T0	smik_35-g3.1
NCU04569T0	smik_1028-g6.1
NCU02677T0	smik_741-g8.1
NCU00743T0	smik_258-g9.1
NCU08616T0	smik_685-g7.1
NCU01632T0	smik_1080-g1.1
NCU03575T0	smik_132-g22.1
NCU01680T0	smik_269-g36.1
NCU01638T0	smik_508-g3.1
NCU07443T0	smik_3-g4.1
NCU07307T0	smik_1028-g36.1
NCU07922T0	smik_639-g13.1	smik_970-g1.1
NCU11669T0	smik_504-g3.1
NCU01772T0	smik_476-g1.1
NCU04898T0	smik_282-g2.1
NCU05238T0	smik_740-g6.1
NCU05425T0	smik_390-g22.1
NCU08287T0	smik_830-g4.1
NCU04370T0	smik_1028-g11.1
NCU10066T0	smik_190-g5.1
NCU02111T0	smik_702-g21.1	smik_1006-g1.1
NCU03539T0	smik_616-g22.1	smik_610-g14.1
NCU03877T0	smik_993-g8.1
NCU03877T1	smik_993-g8.1
NCU06338T0	smik_407-g8.1
NCU01820T0	smik_989-g6.1
NCU01768T0	smik_450-g7.1
NCU07700T0	smik_352-g1.1
NCU03875T0	smik_498-g2.1
NCU01192T0	smik_183-g3.1
NCU03363T0	smik_340-g7.1
NCU05591T0	smik_504-g1.1
NCU12032T0	smik_413-g1.1
NCU00018T0	smik_187-g3.1
NCU00018T1	smik_187-g3.1
NCU05120T0	smik_1039-g1.1
NCU03010T0	smik_91-g2.1
NCU08501T0	smik_648-g8.1
NCU07027T0	smik_257-g2.1
NCU01965T0	smik_527-g2.1
NCU03947T0	smik_620-g9.1
NCU06488T0	smik_390-g23.1
NCU03818T0	smik_610-g27.1
NCU03065T0	smik_64-g3.1
NCU04142T0	smik_10-g3.1	smik_448-g2.1
NCU07679T0	smik_267-g22.1
NCU08919T0	smik_737-g8.1
NCU09367T0	smik_966-g1.1
NCU10143T0	smik_496-g1.1
NCU09602T0	smik_1032-g20.1	smik_1119-g2.1
NCU06318T0	smik_283-g21.1
NCU01612T0	smik_277-g2.1
NCU09903T0	smik_11-g3.1
NCU06678T0	smik_735-g22.1
NCU01951T0	smik_19-g6.1
NCU02566T0	smik_508-g9.1
NCU02475T0	smik_448-g4.1
NCU03591T0	smik_322-g5.1
NCU01625T0	smik_2-g10.1
NCU04242T0	smik_1012-g2.1
NCU08336T0	smik_702-g5.1	smik_337-g3.1
NCU04327T0	smik_137-g2.1
NCU05046T0	smik_846-g2.1
NCU03042T0	smik_470-g4.1
NCU03794T0	smik_218-g4.1
NCU05261T0	smik_137-g1.1
NCU04385T0	smik_269-g37.1
NCU06278T0	smik_421-g11.1
NCU05194T0	smik_734-g2.1
NCU05270T0	smik_1291-g20.1
NCU09228T0	smik_279-g2.1	smik_316-g1.1
NCU02083T0	smik_268-g7.1
NCU06976T0	smik_120-g1.1
NCU06544T0	smik_129-g5.1
NCU03061T0	smik_858-g1.1
NCU06438T0	smik_635-g4.1
NCU08693T0	smik_326-g3.1
NCU04404T0	smik_231-g5.1
NCU11350T0	smik_702-g42.1
NCU08685T0	smik_521-g19.1
NCU05200T0	smik_413-g10.1
NCU10497T0	smik_270-g8.1
NCU04280T0	smik_835-g6.1
NCU05429T0	smik_282-g20.1
NCU05429T1	smik_282-g20.1
NCU00352T0	smik_1032-g1.1
NCU01207T0	smik_193-g22.1
NCU10283T0	smik_270-g11.1
NCU03060T0	smik_3-g6.1
NCU06512T0	smik_616-g3.1
NCU01229T0	smik_34-g12.1
NCU01328T0	smik_248-g3.1	smik_91-g1.1
NCU06687T0	smik_269-g7.1
NCU07319T0	smik_277-g17.1
NCU02539T0	smik_244-g6.1
NCU00567T0	smik_616-g23.1
NCU03292T0	smik_735-g27.1
NCU00621T0	smik_662-g4.1
NCU07404T0	smik_737-g3.1
NCU08920T0	smik_283-g43.1
NCU09993T0	smik_369-g2.1
NCU07721T0	smik_317-g5.1
NCU01857T0	smik_1181-g2.1
NCU04161T0	smik_790-g7.1
NCU02075T0	smik_428-g5.1	smik_196-g4.1
NCU00629T0	smik_795-g1.1
NCU04648T0	smik_314-g6.1
NCU03955T0	smik_117-g3.1
NCU04051T0	smik_269-g1.1
NCU04100T0	smik_114-g6.1
NCU02494T0	smik_143-g2.1
NCU02979T0	smik_561-g4.1
NCU04221T0	smik_717-g3.1	smik_144-g21.1
NCU08828T0	smik_114-g13.1
NCU06272T0	smik_458-g1.1
NCU06836T0	smik_1291-g4.1
NCU08515T0	smik_92-g9.1
NCU02728T0	smik_122-g15.1
NCU11255T0	smik_735-g30.1
NCU02544T0	smik_215-g6.1
NCU02380T0	smik_610-g2.1
NCU01318T0	smik_258-g7.1
NCU03669T0	smik_212-g28.1
NCU02514T0	smik_130-g11.1
NCU06365T0	smik_382-g2.1
NCU00405T0	smik_92-g14.1
NCU08276T0	smik_556-g1.1
NCU02003T0	smik_249-g3.1
NCU00461T0	smik_194-g8.1
NCU08119T0	smik_102-g1.1
NCU08009T0	smik_282-g1.1
NCU04736T0	smik_269-g35.1
NCU05154T0	smik_269-g35.1
NCU00177T0	smik_349-g23.1
NCU01843T0	smik_334-g6.1
NCU04090T0	smik_688-g7.1
NCU01164T0	smik_996-g16.1
NCU09463T0	smik_21-g1.1
NCU04448T0	smik_219-g2.1
NCU03463T0	smik_492-g11.1
NCU09063T0	smik_1461-g1.1
NCU04579T0	smik_330-g8.1
NCU05895T0	smik_215-g1.1
NCU07281T0	smik_102-g6.1
NCU02762T0	smik_990-g1.1
NCU03321T0	smik_578-g7.1
NCU01648T0	smik_1032-g4.1
NCU08110T0	smik_334-g8.1
NCU07999T0	smik_1015-g1.1
NCU05239T0	smik_146-g7.1
NCU07010T0	smik_1185-g2.1
NCU02391T0	smik_390-g8.1
NCU09873T0	smik_123-g4.1
NCU06308T0	smik_514-g15.1
NCU07531T0	smik_699-g3.1
NCU05430T0	smik_741-g17.1
NCU01197T0	smik_381-g4.1
NCU03980T0	smik_744-g8.1
NCU01369T0	smik_476-g4.1	smik_27-g1.1
NCU09450T0	smik_610-g5.1
NCU04303T0	smik_255-g2.1	smik_536-g1.1
NCU00276T0	smik_506-g1.1
NCU02207T0	smik_635-g3.1
NCU07930T0	smik_283-g49.1
NCU00712T0	smik_911-g2.1	smik_553-g7.1
NCU02357T0	smik_472-g2.1
NCU01643T0	smik_815-g8.1
NCU04054T0	smik_514-g14.1
NCU03139T0	smik_212-g7.1
NCU07982T0	smik_1007-g1.1
NCU01272T0	smik_645-g10.1
NCU01479T0	smik_1010-g14.1
NCU04611T0	smik_530-g7.1
NCU04439T0	smik_335-g2.1
NCU09740T0	smik_390-g26.1
NCU09349T0	smik_470-g6.1
NCU01323T0	smik_515-g10.1
NCU03808T0	smik_1001-g1.1
NCU03650T0	smik_91-g3.1
NCU09332T0	smik_740-g12.1
NCU02839T0	smik_190-g7.1
NCU02810T0	smik_283-g33.1
NCU00261T0	smik_134-g5.1	smik_741-g3.1
NCU02840T0	smik_702-g7.1
NCU04251T0	smik_427-g6.1
NCU02629T0	smik_1003-g1.1
NCU08689T0	smik_1143-g7.1
NCU01171T0	smik_1349-g1.1
NCU09468T0	smik_552-g23.1	smik_551-g4.1
NCU04020T0	smik_846-g3.1	smik_154-g3.1
NCU05289T0	smik_34-g5.1
NCU09909T0	smik_321-g2.1
NCU03298T0	smik_409-g6.1
NCU04173T0	smik_514-g12.1
NCU04173T1	smik_514-g12.1
NCU05029T0	smik_470-g17.1
NCU01486T0	smik_1175-g4.1
NCU05360T0	smik_1143-g10.1
NCU03117T0	smik_558-g3.1	smik_913-g4.1
NCU10058T0	smik_702-g23.1
NCU09715T0	smik_92-g10.1
NCU06484T0	smik_791-g9.1
NCU02274T0	smik_671-g1.1
NCU07156T0	smik_697-g4.1
NCU00579T0	smik_949-g2.1	smik_710-g2.1
NCU08377T0	smik_333-g1.1
NCU09324T0	smik_145-g1.1
NCU07712T0	smik_160-g3.1
NCU04768T0	smik_509-g7.1
NCU09770T0	smik_139-g1.1
NCU01143T0	smik_924-g1.1
NCU07926T0	smik_935-g8.1
NCU06149T0	smik_191-g3.1
NCU06854T0	smik_10-g7.1
NCU10007T0	smik_944-g12.1	smik_410-g1.1
NCU10007T1	smik_944-g12.1	smik_410-g1.1
NCU02010T0	smik_409-g7.1	smik_592-g1.1
NCU02797T0	smik_109-g16.1
NCU01992T0	smik_1148-g9.1
NCU03482T0	smik_773-g3.1
NCU01290T0	smik_1338-g2.1
NCU07451T0	smik_791-g12.1
NCU05269T0	smik_32-g7.1	smik_99-g6.1
NCU05269T1	smik_32-g7.1	smik_99-g6.1
NCU01470T0	smik_282-g18.1
NCU01540T0	smik_641-g1.1
NCU04203T0	smik_693-g5.1
NCU08135T0	smik_1091-g1.1
NCU08894T0	smik_349-g13.1
NCU11271T0	smik_715-g1.1
NCU07567T0	smik_334-g11.1
NCU10042T0	smik_791-g21.1	smik_663-g27.1
NCU10042T1	smik_791-g21.1	smik_663-g27.1
NCU03071T0	smik_1224-g14.1	smik_986-g23.1
NCU04104T0	smik_349-g20.1
NCU08888T0	smik_670-g3.1
NCU05041T0	smik_865-g2.1
NCU01692T0	smik_640-g1.1	smik_215-g11.1
NCU01431T0	smik_440-g3.1
NCU04414T0	smik_595-g2.1
NCU05526T0	smik_188-g10.1	smik_193-g24.1
NCU04077T0	smik_267-g23.1
NCU00410T0	smik_95-g1.1
NCU01675T0	smik_689-g7.1
NCU02511T0	smik_407-g34.1
NCU00459T0	smik_910-g1.1
NCU04230T0	smik_615-g1.1
NCU11170T0	smik_349-g22.1
NCU02011T0	smik_1167-g5.1
NCU03857T0	smik_172-g3.1
NCU02515T0	smik_317-g6.1
NCU10008T0	smik_264-g7.1
NCU04380T0	smik_504-g11.1	smik_948-g1.1
NCU03929T0	smik_504-g11.1	smik_948-g1.1
NCU06843T0	smik_812-g4.1
NCU04449T0	smik_318-g6.1
NCU00656T0	smik_1051-g1.1
NCU03797T0	smik_470-g20.1
NCU08719T0	smik_205-g3.1
NCU00824T0	smik_1143-g2.1
NCU02747T0	smik_514-g18.1
NCU04749T0	smik_663-g18.1
NCU07690T0	smik_277-g7.1
NCU08897T0	smik_1173-g4.1
NCU04348T0	smik_12-g1.1
NCU06075T0	smik_1291-g18.1	smik_509-g16.1
NCU06075T1	smik_1291-g18.1	smik_509-g16.1
NCU03263T0	smik_553-g10.1
NCU02407T0	smik_515-g1.1
NCU05363T0	smik_274-g2.1
NCU09118T0	smik_60-g1.1
NCU01439T0	smik_616-g12.1	smik_610-g6.1
NCU01255T0	smik_477-g1.1
NCU03966T0	smik_1291-g8.1
NCU03786T0	smik_826-g4.1
NCU03076T0	smik_317-g15.1
NCU03415T0	smik_616-g19.1	smik_510-g3.1
NCU03592T0	smik_304-g1.1
NCU06281T0	smik_304-g1.1
NCU08325T0	smik_551-g5.1
NCU03804T0	smik_558-g2.1	smik_913-g3.1
NCU01119T0	smik_314-g4.1
NCU03200T0	smik_662-g22.1
NCU00477T0	smik_470-g13.1
NCU02906T0	smik_109-g20.1
NCU05278T0	smik_571-g1.1
NCU03737T0	smik_931-g1.1
NCU02657T0	smik_650-g25.1
NCU03359T0	smik_245-g4.1
NCU06441T0	smik_193-g28.1	smik_129-g9.1
NCU07860T0	smik_633-g1.1	smik_1217-g8.1	smik_789-g6.1	smik_203-g3.1	smik_788-g1.1	smik_789-g9.1
NCU06523T0	smik_633-g1.1	smik_1217-g8.1	smik_789-g6.1	smik_203-g3.1	smik_788-g1.1	smik_789-g9.1
NCU07378T0	smik_514-g19.1
NCU03748T0	smik_986-g5.1
NCU09111T0	smik_437-g10.1
NCU08309T0	smik_1302-g2.1
NCU00043T0	smik_620-g1.1
NCU00447T0	smik_868-g1.1
NCU02546T0	smik_986-g2.1
NCU00920T0	smik_1105-g1.1
NCU04435T0	smik_1255-g3.1
NCU04766T0	smik_295-g3.1
NCU01701T0	smik_1086-g2.1
NCU00481T0	smik_1177-g1.1
NCU04636T0	smik_214-g11.1
NCU01249T0	smik_425-g1.1
NCU01195T0	smik_510-g2.1	smik_1235-g1.1
NCU11965T0	smik_949-g3.1
NCU05995T0	smik_1316-g1.1
NCU05805T0	smik_697-g18.1
NCU09377T0	smik_735-g8.1
NCU09377T1	smik_735-g8.1
NCU09793T0	smik_349-g8.1
NCU07839T0	smik_410-g5.1
NCU08663T0	smik_663-g24.1
NCU11202T0	smik_437-g8.1
NCU07367T0	smik_491-g8.1
NCU00671T0	smik_216-g6.1
NCU06189T0	smik_228-g3.1
NCU06666T0	smik_832-g18.1
NCU07420T0	smik_831-g11.1	smik_120-g6.1
NCU00389T0	smik_1291-g19.1
NCU06652T0	smik_192-g7.1
NCU01756T0	smik_744-g9.1
NCU07914T0	smik_215-g5.1
NCU09741T0	smik_317-g21.1
NCU10262T0	smik_117-g9.1
NCU05830T0	smik_117-g9.1
NCU02572T0	smik_1015-g8.1
NCU03922T0	smik_551-g2.1
NCU11188T0	smik_93-g5.1
NCU00770T0	smik_322-g10.1
NCU03608T0	smik_1170-g1.1
NCU11384T1	smik_616-g9.1
NCU11384T0	smik_616-g9.1
NCU00936T0	smik_144-g16.1
NCU02701T0	smik_74-g5.1
NCU07872T0	smik_831-g8.1
NCU11238T0	smik_685-g4.1
NCU04117T0	smik_265-g2.1
NCU03498T0	smik_581-g4.1
NCU07296T0	smik_421-g13.1
NCU09443T0	smik_1028-g12.1
NCU00714T0	smik_823-g2.1
NCU01985T0	smik_330-g3.1
NCU00453T0	smik_648-g7.1
NCU11027T0	smik_394-g9.1
NCU01809T0	smik_1114-g1.1
NCU07153T0	smik_267-g10.1
NCU00681T0	smik_527-g8.1
NCU09696T0	smik_249-g10.1
NCU04799T0	smik_3-g5.1
NCU09076T0	smik_178-g1.1
NCU06986T0	smik_467-g2.1
NCU08776T0	smik_467-g2.1
NCU02611T0	smik_252-g7.1
NCU06457T0	smik_318-g5.1
NCU03171T0	smik_836-g3.1
NCU10763T0	smik_836-g3.1
NCU00200T0	smik_1028-g10.1
NCU00112T0	smik_1117-g1.1
NCU08272T0	smik_558-g5.1
NCU07489T0	smik_564-g7.1	smik_645-g14.1
NCU08020T0	smik_407-g14.1
NCU02542T1	smik_349-g6.1	smik_267-g2.1
NCU02542T0	smik_349-g6.1	smik_267-g2.1
NCU03339T0	smik_34-g7.1
NCU00406T0	smik_1147-g2.1
NCU04216T0	smik_470-g16.1
NCU04166T0	smik_276-g35.1
NCU11213T0	smik_169-g3.1
NCU10381T0	smik_276-g48.1
NCU03814T0	smik_1174-g2.1
NCU08162T0	smik_318-g4.1
NCU04433T0	smik_699-g2.1	smik_1319-g1.1
NCU03235T0	smik_699-g2.1	smik_1319-g1.1
NCU07442T0	smik_317-g17.1
NCU06284T0	smik_832-g17.1
NCU09545T0	smik_690-g11.1
NCU03657T1	smik_270-g12.1
NCU03657T0	smik_270-g12.1
NCU03219T0	smik_434-g1.1
NCU06738T0	smik_193-g13.1
NCU08341T0	smik_386-g9.1
NCU09688T0	smik_264-g9.1
NCU02325T0	smik_454-g1.1
NCU11664T0	smik_404-g4.1
NCU00122T0	smik_666-g12.1
NCU01234T0	smik_727-g3.1
NCU03894T0	smik_320-g2.1
NCU02233T0	smik_942-g2.1
NCU06914T0	smik_246-g5.1
NCU06630T0	smik_188-g7.1	smik_193-g20.1
NCU08998T1	smik_269-g13.1
NCU08998T0	smik_269-g13.1
NCU04856T0	smik_246-g7.1
NCU04856T1	smik_246-g7.1
NCU06724T0	smik_246-g7.1
NCU06943T0	smik_49-g2.1
NCU05288T0	smik_622-g2.1
NCU06659T0	smik_993-g2.1
NCU00793T0	smik_552-g10.1	smik_465-g4.1
NCU03425T0	smik_218-g6.1
NCU06240T0	smik_13-g12.1	smik_832-g8.1	smik_1015-g2.1
NCU07887T0	smik_335-g7.1
NCU08935T0	smik_388-g12.1
NCU09071T0	smik_252-g6.1	smik_526-g2.1
NCU05782T0	smik_276-g16.1
NCU07710T0	smik_740-g7.1
NCU06482T0	smik_2-g3.1
NCU06449T0	smik_830-g6.1	smik_117-g17.1
NCU07487T0	smik_839-g1.1
NCU09347T0	smik_832-g16.1
NCU05642T0	smik_437-g4.1
NCU03257T0	smik_254-g10.1
NCU05095T0	smik_514-g29.1
NCU05420T0	smik_737-g9.1
NCU02044T0	smik_146-g18.1
NCU00794T0	smik_1224-g15.1
NCU08195T0	smik_312-g1.1
NCU07440T0	smik_690-g12.1
NCU07732T0	smik_498-g3.1
NCU07732T1	smik_498-g3.1
NCU07280T0	smik_702-g24.1	smik_1009-g2.1
NCU07001T0	smik_441-g1.1
NCU11685T0	smik_317-g8.1
NCU09789T0	smik_429-g5.1
NCU01187T0	smik_385-g3.1
NCU00721T0	smik_509-g15.1
NCU06394T0	smik_407-g35.1
NCU08216T0	smik_542-g3.1
NCU09721T0	smik_702-g16.1
NCU02680T0	smik_99-g5.1
NCU09219T0	smik_1071-g5.1
NCU00202T0	smik_917-g1.1
NCU07334T0	smik_944-g9.1	smik_144-g3.1	smik_134-g8.1
NCU10847T0	smik_791-g23.1
NCU08024T0	smik_281-g7.1
NCU09831T0	smik_635-g25.1
NCU09039T0	smik_635-g25.1
NCU07609T0	smik_635-g25.1
NCU05168T0	smik_439-g2.1	smik_202-g13.1
NCU10397T0	smik_439-g3.1
NCU07011T0	smik_1184-g1.1
NCU00488T0	smik_1032-g11.1
NCU04566T0	smik_650-g3.1
NCU08373T0	smik_1143-g3.1
NCU07807T0	smik_706-g5.1
NCU07807T1	smik_706-g5.1
NCU01333T0	smik_269-g39.1
NCU02202T0	smik_313-g2.1
NCU02571T0	smik_690-g7.1
NCU05129T0	smik_616-g4.1
NCU03436T0	smik_166-g5.1
NCU02066T0	smik_476-g2.1
NCU02639T0	smik_74-g6.1
NCU02639T1	smik_74-g6.1
NCU03141T0	smik_568-g10.1	smik_568-g9.1	smik_61-g1.1
NCU05301T0	smik_137-g3.1
NCU06459T0	smik_16-g1.1
NCU08021T0	smik_514-g26.1
NCU04814T0	smik_74-g8.1
NCU02416T0	smik_641-g6.1
NCU06722T0	smik_394-g8.1
NCU06306T0	smik_267-g15.1
NCU07498T0	smik_791-g17.1
NCU00821T0	smik_652-g10.1
NCU01502T0	smik_616-g11.1
NCU05492T0	smik_511-g5.1
NCU09191T0	smik_688-g4.1
NCU05198T0	smik_92-g4.1
NCU02689T0	smik_197-g1.1
NCU03273T0	smik_639-g26.1
NCU09757T0	smik_18-g4.1
NCU00194T0	smik_912-g1.1
NCU08730T0	smik_457-g3.1
NCU02273T0	smik_23-g2.1
NCU03973T0	smik_1085-g2.1
NCU06847T0	smik_1117-g2.1
NCU04754T0	smik_662-g25.1	smik_740-g16.1
NCU01160T0	smik_817-g1.1
NCU05259T0	smik_275-g2.1
NCU06761T0	smik_381-g3.1
NCU05548T0	smik_697-g5.1
NCU09817T0	smik_697-g5.1
NCU06187T0	smik_1172-g6.1
NCU02063T0	smik_702-g17.1
NCU11642T0	smik_418-g2.1
NCU02624T0	smik_319-g2.1
NCU09230T0	smik_1032-g14.1
NCU07530T0	smik_400-g8.1
NCU03961T0	smik_541-g3.1
NCU06727T0	smik_247-g13.1
NCU02208T0	smik_509-g2.1
NCU04005T0	smik_665-g10.1	smik_6-g1.1
NCU00717T0	smik_902-g4.1
NCU05454T0	smik_635-g16.1
NCU04410T0	smik_907-g4.1
NCU11544T1	smik_13-g11.1
NCU11544T0	smik_13-g11.1
NCU12019T0	smik_259-g4.1
NCU08997T0	smik_650-g6.1
NCU00925T0	smik_527-g10.1
NCU09477T0	smik_136-g5.1	smik_581-g3.1
NCU00480T0	smik_834-g2.1
NCU03347T0	smik_342-g5.1
NCU04504T0	smik_315-g15.1
NCU11168T0	smik_554-g2.1
NCU11273T0	smik_544-g2.1
NCU05622T0	smik_698-g2.1
NCU00904T0	smik_192-g2.1
NCU02179T0	smik_192-g2.1
NCU09438T0	smik_258-g14.1
NCU02741T0	smik_618-g1.1
NCU08471T0	smik_794-g2.1
NCU00673T0	smik_202-g10.1
NCU01480T0	smik_441-g2.1
NCU07407T0	smik_666-g19.1
NCU11409T0	smik_688-g5.1
NCU01013T0	smik_273-g1.1
NCU01689T0	smik_461-g3.1
NCU06929T0	smik_566-g1.1
NCU01745T0	smik_516-g3.1	smik_690-g14.1
NCU08983T0	smik_114-g7.1
NCU06541T0	smik_591-g6.1
NCU00468T0	smik_99-g9.1
NCU03004T0	smik_388-g11.1
NCU03823T0	smik_277-g1.1
NCU06179T0	smik_215-g9.1
NCU08825T0	smik_276-g27.1
NCU08503T0	smik_390-g2.1
NCU10276T0	smik_264-g4.1
NCU06522T0	smik_203-g2.1	smik_624-g4.1	smik_789-g7.1	smik_789-g1.1	smik_789-g4.1	smik_784-g2.1
NCU08858T0	smik_203-g2.1	smik_624-g4.1	smik_789-g7.1	smik_789-g1.1	smik_789-g4.1	smik_784-g2.1
NCU02260T0	smik_350-g2.1
NCU02438T0	smik_1069-g1.1
NCU11397T0	smik_300-g9.1	smik_179-g6.1
NCU03813T0	smik_240-g2.1
NCU04790T0	smik_766-g2.1
NCU00668T0	smik_524-g1.1	smik_1173-g10.1
NCU00927T0	smik_132-g12.1
NCU02420T0	smik_283-g54.1
NCU01589T0	smik_1451-g1.1
NCU07831T0	smik_472-g3.1
NCU11381T0	smik_986-g11.1
NCU05985T0	smik_141-g2.1
NCU02978T0	smik_143-g5.1
NCU03561T0	smik_193-g11.1
NCU03795T0	smik_666-g6.1
NCU03783T0	smik_702-g6.1
NCU01528T0	smik_340-g5.1	smik_330-g2.1	smik_655-g1.1
NCU01797T0	smik_295-g5.1	smik_986-g8.1
NCU08023T0	smik_282-g10.1	smik_330-g17.1
NCU02954T0	smik_612-g6.1
NCU00565T0	smik_475-g4.1
NCU09101T0	smik_388-g10.1
NCU01525T0	smik_639-g28.1
NCU01157T0	smik_903-g3.1
NCU07697T0	smik_601-g6.1
NCU07955T0	smik_662-g11.1
NCU09711T0	smik_428-g3.1
NCU09106T0	smik_1032-g8.1
NCU02393T0	smik_139-g2.1
NCU02393T1	smik_139-g2.1
NCU11296T0	smik_132-g24.1	smik_620-g26.1
NCU05418T0	smik_315-g17.1
NCU03387T0	smik_80-g1.1
NCU01939T0	smik_741-g27.1
NCU11190T0	smik_464-g1.1
NCU08180T0	smik_193-g14.1	smik_188-g3.1
NCU04963T0	smik_193-g14.1	smik_188-g3.1
NCU02582T0	smik_193-g14.1	smik_188-g3.1
NCU03118T0	smik_944-g15.1
NCU03100T0	smik_662-g1.1
NCU02619T0	smik_1182-g4.1
NCU01512T0	smik_246-g17.1
NCU04306T0	smik_130-g4.1
NCU07171T0	smik_1481-g1.1
NCU02591T0	smik_276-g21.1	smik_15-g2.1
NCU06624T0	smik_327-g1.1
NCU06444T0	smik_327-g1.1
NCU00692T0	smik_315-g14.1
NCU03713T0	smik_281-g1.1
NCU00896T0	smik_1028-g9.1
NCU06563T0	smik_986-g21.1
NCU08352T0	smik_361-g6.1	smik_666-g5.1
NCU09318T0	smik_948-g12.1
NCU11175T0	smik_1211-g1.1
NCU04277T0	smik_317-g3.1
NCU03836T0	smik_117-g8.1
NCU04118T0	smik_283-g60.1
NCU05204T0	smik_188-g9.1
NCU04610T0	smik_314-g5.1
NCU06192T0	smik_276-g31.1
NCU01175T0	smik_832-g5.1
NCU05785T0	smik_1291-g5.1	smik_510-g11.1	smik_11-g8.1
NCU01036T0	smik_1291-g5.1	smik_510-g11.1	smik_11-g8.1
NCU00951T0	smik_144-g11.1
NCU02409T0	smik_1175-g1.1
NCU03979T0	smik_790-g2.1
NCU03757T0	smik_146-g13.1
NCU04281T0	smik_639-g6.1
NCU10467T0	smik_394-g5.1
NCU10018T0	smik_903-g6.1	smik_116-g2.1
NCU04743T0	smik_87-g3.1
NCU04637T0	smik_351-g3.1
NCU07659T0	smik_407-g25.1
NCU06672T0	smik_663-g25.1
NCU10468T0	smik_581-g7.1
NCU04259T0	smik_971-g2.1
NCU10762T0	smik_696-g5.1
NCU00901T0	smik_438-g12.1
NCU01595T0	smik_1210-g3.1
NCU01728T1	smik_390-g6.1
NCU01728T0	smik_390-g6.1
NCU02778T0	smik_741-g26.1
NCU07041T0	smik_212-g33.1
NCU03637T0	smik_741-g14.1
NCU04899T0	smik_702-g59.1
NCU08115T0	smik_295-g4.1
NCU08002T0	smik_560-g2.1
NCU08118T0	smik_1028-g21.1
NCU10776T0	smik_702-g34.1
NCU06205T0	smik_1224-g5.1
NCU07941T0	smik_756-g1.1
NCU00413T0	smik_267-g21.1	smik_607-g9.1
NCU05777T0	smik_153-g3.1
NCU03124T0	smik_610-g40.1
NCU09598T0	smik_470-g18.1
NCU10987T0	smik_456-g3.1
NCU05600T0	smik_32-g5.1
NCU06249T0	smik_1032-g10.1
NCU02032T0	smik_109-g8.1	smik_460-g4.1
NCU00104T0	smik_1118-g1.1
NCU02630T0	smik_1118-g1.1
NCU02181T0	smik_740-g14.1	smik_662-g20.1
NCU07459T0	smik_146-g11.1
NCU03606T0	smik_1032-g27.1
NCU06418T0	smik_663-g23.1
NCU01644T0	smik_170-g3.1
NCU01022T0	smik_612-g9.1
NCU05267T0	smik_314-g9.1
NCU02295T0	smik_1096-g1.1
NCU03779T0	smik_1154-g3.1
NCU02296T0	smik_944-g8.1
NCU05644T0	smik_662-g6.1
NCU07414T0	smik_407-g31.1
NCU01269T0	smik_269-g32.1
NCU00775T0	smik_403-g4.1
NCU04331T0	smik_26-g9.1
NCU03246T0	smik_267-g25.1
NCU07458T0	smik_202-g9.1
NCU09642T0	smik_685-g1.1
NCU01754T0	smik_393-g1.1	smik_470-g19.1	smik_96-g7.1
NCU01754T1	smik_393-g1.1	smik_470-g19.1	smik_96-g7.1
NCU02476T0	smik_393-g1.1	smik_470-g19.1	smik_96-g7.1
NCU09432T0	smik_129-g6.1	smik_246-g4.1
NCU02109T0	smik_183-g2.1
NCU01412T0	smik_504-g5.1
NCU02696T0	smik_694-g3.1
NCU00396T0	smik_559-g4.1
NCU05650T0	smik_620-g22.1
NCU07408T0	smik_897-g1.1
NCU07408T1	smik_897-g1.1
NCU00336T0	smik_902-g3.1
NCU09643T0	smik_146-g15.1
NCU09882T0	smik_475-g3.1
NCU02400T0	smik_475-g3.1
NCU00680T0	smik_995-g1.1
NCU06970T0	smik_321-g6.1
NCU11353T0	smik_656-g7.1
NCU03357T0	smik_193-g18.1
NCU01633T0	smik_310-g2.1	smik_364-g1.1	smik_634-g1.1	smik_515-g7.1	smik_568-g13.1	smik_1044-g1.1	smik_365-g1.1	smik_312-g2.1	smik_311-g2.1	smik_1157-g1.1	smik_1153-g2.1
NCU02415T0	smik_390-g7.1
NCU01271T0	smik_1028-g34.1
NCU04468T0	smik_1043-g1.1
NCU03258T0	smik_114-g8.1	smik_320-g7.1
NCU04041T0	smik_95-g2.1
NCU03006T0	smik_566-g2.1
NCU06626T0	smik_88-g10.1
NCU04252T0	smik_773-g2.1
NCU06217T0	smik_1104-g1.1
NCU03661T0	smik_197-g7.1
NCU07554T0	smik_346-g3.1
NCU07495T0	smik_524-g15.1	smik_687-g2.1
NCU04652T0	smik_14-g4.1
NCU10733T0	smik_276-g30.1
NCU06618T0	smik_212-g30.1
NCU03310T0	smik_796-g5.1
NCU03194T0	smik_598-g2.1
NCU07580T0	smik_690-g4.1
NCU03492T0	smik_468-g1.1
NCU00436T0	smik_100-g4.1
NCU01547T0	smik_491-g6.1
NCU00188T0	smik_735-g16.1
NCU01227T0	smik_601-g1.1
NCU04335T0	smik_491-g1.1
NCU08291T0	smik_935-g1.1
NCU05862T0	smik_699-g1.1
NCU01095T0	smik_699-g1.1
NCU00823T0	smik_517-g6.1
NCU03066T0	smik_283-g13.1
NCU00269T0	smik_832-g4.1
NCU06520T0	smik_115-g14.1
NCU07755T0	smik_547-g2.1
NCU09345T0	smik_786-g1.1	smik_1597-g1.1
NCU09345T1	smik_786-g1.1	smik_1597-g1.1
NCU09345T2	smik_786-g1.1	smik_1597-g1.1
NCU02397T0	smik_177-g3.1
NCU02650T0	smik_190-g3.1
NCU05410T0	smik_401-g15.1
NCU08045T0	smik_542-g5.1
NCU08563T0	smik_610-g29.1
NCU11618T0	smik_836-g2.1
NCU00106T0	smik_379-g4.1	smik_317-g11.1
NCU01751T0	smik_1028-g30.1
NCU08382T0	smik_1028-g30.1
NCU00554T0	smik_760-g8.1
NCU11961T0	smik_330-g20.1
NCU11408T0	smik_468-g5.1
NCU06032T0	smik_146-g4.1
NCU07393T0	smik_190-g2.1
NCU07165T0	smik_283-g10.1
NCU09407T0	smik_122-g18.1
NCU08895T0	smik_938-g1.1
NCU02803T0	smik_231-g1.1
NCU03515T0	smik_215-g14.1
NCU07720T0	smik_317-g10.1
NCU00755T0	smik_317-g10.1
NCU00602T0	smik_121-g1.1
NCU02430T0	smik_741-g25.1	smik_552-g25.1
NCU01377T0	smik_109-g27.1
NCU01831T0	smik_747-g5.1
NCU03395T0	smik_911-g5.1
NCU08277T0	smik_331-g2.1
NCU04797T0	smik_1173-g5.1
NCU05884T0	smik_1236-g1.1	smik_1217-g6.1	smik_522-g3.1
NCU04817T0	smik_843-g16.1
NCU04581T0	smik_254-g13.1
NCU02052T0	smik_218-g15.1
NCU03702T0	smik_713-g2.1
NCU07309T0	smik_197-g3.1
NCU09537T0	smik_514-g5.1
NCU09700T0	smik_902-g1.1
NCU03317T0	smik_57-g3.1
NCU00428T0	smik_555-g5.1
NCU04481T0	smik_202-g3.1
NCU05169T0	smik_1433-g1.1
NCU08946T0	smik_538-g1.1
NCU04241T0	smik_810-g3.1
NCU09004T0	smik_244-g3.1
NCU06355T0	smik_938-g2.1
NCU09269T0	smik_931-g3.1	smik_1260-g4.1
NCU09269T1	smik_931-g3.1	smik_1260-g4.1
NCU01141T0	smik_214-g2.1
NCU02148T0	smik_702-g12.1
NCU10053T0	smik_810-g1.1
NCU04121T0	smik_246-g1.1
NCU03129T0	smik_1028-g24.1
NCU09227T0	smik_264-g6.1
NCU07021T0	smik_903-g2.1
NCU06402T0	smik_521-g18.1
NCU06402T1	smik_521-g18.1
NCU03380T0	smik_517-g1.1
NCU06005T0	smik_322-g8.1
NCU09521T0	smik_1401-g1.1
NCU02806T0	smik_2-g4.1	smik_198-g1.1
NCU03526T0	smik_351-g1.1
NCU05516T0	smik_190-g9.1
NCU01452T0	smik_555-g3.1	smik_911-g10.1
NCU04355T0	smik_903-g4.1
NCU07558T0	smik_717-g2.1
NCU07076T0	smik_1288-g1.1
NCU02556T0	smik_791-g5.1
NCU01642T0	smik_93-g1.1	smik_78-g1.1
NCU09309T0	smik_250-g7.1
NCU07723T0	smik_1143-g1.1	smik_994-g1.1
NCU04460T0	smik_144-g6.1
NCU04507T0	smik_743-g6.1
NCU11302T0	smik_666-g7.1	smik_361-g2.1
NCU03690T0	smik_144-g7.1
NCU01438T0	smik_117-g16.1
NCU04796T0	smik_635-g21.1
NCU09646T0	smik_635-g21.1
NCU03079T0	smik_791-g11.1
NCU01241T0	smik_244-g8.1
NCU03876T0	smik_300-g8.1
NCU11185T0	smik_741-g9.1
NCU05206T0	smik_283-g28.1
NCU02687T0	smik_743-g3.1
NCU00649T0	smik_477-g3.1
NCU02564T0	smik_269-g19.1
NCU00587T0	smik_830-g7.1
NCU05810T0	smik_1004-g3.1
NCU07854T0	smik_616-g1.1
NCU11288T0	smik_517-g8.1
NCU07075T0	smik_187-g1.1
NCU06054T0	smik_662-g7.1
NCU01916T0	smik_102-g9.1
NCU00095T0	smik_401-g20.1
NCU06216T0	smik_373-g1.1
NCU06336T0	smik_1082-g3.1
NCU11795T0	smik_370-g3.1
NCU01411T0	smik_146-g2.1
NCU03935T0	smik_740-g8.1
NCU05971T0	smik_616-g15.1
NCU09816T0	smik_812-g2.1
NCU07607T0	smik_1028-g4.1
NCU01654T0	smik_283-g23.1
NCU05686T0	smik_281-g3.1
NCU06231T0	smik_333-g5.1
NCU04800T0	smik_737-g16.1
NCU05254T0	smik_1016-g1.1
NCU10314T0	smik_315-g1.1
NCU00463T0	smik_1189-g1.1
NCU09183T0	smik_1189-g1.1
NCU05680T0	smik_639-g21.1	smik_611-g3.1
NCU11179T0	smik_472-g12.1	smik_1128-g1.1
NCU02757T0	smik_202-g1.1
NCU00030T0	smik_836-g5.1
NCU11426T0	smik_796-g3.1
NCU00227T0	smik_492-g10.1
NCU06493T0	smik_320-g11.1
NCU09437T0	smik_525-g1.1
NCU03888T0	smik_268-g3.1	smik_318-g2.1
NCU04615T0	smik_635-g8.1
NCU04192T0	smik_702-g43.1
NCU06199T0	smik_742-g11.1	smik_246-g13.1
NCU04459T0	smik_648-g1.1
NCU05390T0	smik_743-g11.1
NCU01162T0	smik_66-g2.1
NCU07253T0	smik_66-g2.1
NCU00754T0	smik_539-g4.1	smik_256-g3.1
NCU08687T0	smik_144-g4.1	smik_720-g3.1
NCU04837T0	smik_26-g6.1
NCU06264T0	smik_56-g3.1
NCU05939T0	smik_515-g9.1
NCU07621T0	smik_349-g4.1
NCU08027T0	smik_283-g12.1
NCU09116T0	smik_734-g1.1
NCU03759T0	smik_544-g3.1
NCU04136T0	smik_102-g4.1
NCU06764T0	smik_552-g18.1
NCU05634T0	smik_1147-g3.1
NCU08561T0	smik_742-g16.1
NCU04779T0	smik_322-g7.1
NCU05224T0	smik_641-g2.1
NCU04063T0	smik_52-g1.1
NCU04185T0	smik_177-g4.1
NCU03944T0	smik_1010-g11.1
NCU05295T0	smik_791-g22.1
NCU06198T0	smik_996-g1.1
NCU07987T0	smik_735-g13.1
NCU07172T0	smik_1104-g2.1
NCU03231T0	smik_357-g4.1
NCU06182T0	smik_1172-g2.1
NCU06436T0	smik_1224-g18.1
NCU09745T0	smik_491-g5.1
NCU09123T0	smik_63-g1.1	smik_269-g6.1
NCU00008T0	smik_320-g4.1	smik_113-g3.1
NCU09223T0	smik_212-g18.1	smik_651-g10.1
NCU02305T0	smik_144-g19.1
NCU00981T0	smik_620-g8.1
NCU01702T0	smik_517-g4.1
NCU03009T0	smik_790-g3.1
NCU06866T0	smik_216-g13.1
NCU06215T0	smik_342-g4.1
NCU02635T0	smik_1103-g3.1
NCU07620T0	smik_216-g10.1
NCU11129T0	smik_401-g26.1
NCU00892T0	smik_485-g1.1
NCU02464T0	smik_743-g10.1
NCU06047T0	smik_277-g5.1
NCU00742T0	smik_709-g3.1	smik_74-g7.1
NCU06694T0	smik_216-g4.1	smik_834-g3.1
NCU09064T0	smik_212-g1.1	smik_651-g1.1
NCU07691T0	smik_737-g13.1	smik_184-g5.1
NCU02256T0	smik_57-g4.1
NCU01256T0	smik_427-g7.1
NCU04288T0	smik_620-g24.1
NCU03267T0	smik_746-g3.1	smik_281-g2.1
NCU00520T0	smik_283-g57.1
NCU02276T0	smik_81-g1.1
NCU00037T0	smik_1144-g1.1
NCU02232T0	smik_942-g3.1
NCU06717T0	smik_183-g5.1
NCU08370T0	smik_267-g6.1
NCU07814T0	smik_576-g3.1
NCU06550T0	smik_208-g1.1	smik_1010-g7.1
NCU01758T0	smik_11-g7.1
NCU02966T0	smik_23-g5.1
NCU02136T0	smik_521-g4.1
NCU03154T0	smik_652-g7.1
NCU06780T0	smik_120-g3.1
NCU07071T0	smik_1148-g8.1
NCU03826T0	smik_702-g61.1	smik_1103-g5.1
NCU03166T0	smik_1055-g2.1
NCU08706T0	smik_429-g7.1
NCU07266T0	smik_1339-g1.1
NCU06110T0	smik_541-g2.1
NCU06110T1	smik_541-g2.1
NCU06110T2	smik_541-g2.1
NCU00914T0	smik_25-g6.1	smik_483-g1.1
NCU08578T0	smik_25-g3.1	smik_484-g1.1
NCU01481T0	smik_202-g14.1
NCU01666T0	smik_214-g5.1
NCU01471T0	smik_276-g49.1
NCU00239T0	smik_589-g1.1
NCU07870T0	smik_409-g9.1
NCU03217T0	smik_253-g5.1
NCU08326T0	smik_320-g8.1
NCU07884T0	smik_702-g29.1
NCU11568T0	smik_267-g7.1
NCU11568T1	smik_267-g7.1
NCU06099T0	smik_521-g12.1
NCU10043T0	smik_548-g2.1
NCU00021T0	smik_569-g1.1
NCU01767T0	smik_586-g1.1
NCU01816T0	smik_944-g10.1
NCU08035T0	smik_202-g2.1
NCU01388T0	smik_102-g3.1
NCU01266T0	smik_264-g1.1
NCU00489T0	smik_422-g3.1
NCU00065T0	smik_553-g2.1
NCU02616T0	smik_276-g50.1
NCU02554T0	smik_1032-g22.1
NCU00366T0	smik_246-g12.1
NCU01443T0	smik_727-g5.1
NCU02996T0	smik_648-g5.1
NCU06769T0	smik_86-g4.1
NCU07465T0	smik_283-g61.1
NCU00294T0	smik_277-g15.1	smik_11-g9.1
NCU00605T0	smik_109-g22.1	smik_320-g9.1
NCU03137T0	smik_1301-g1.1
NCU07779T0	smik_1032-g6.1
NCU02354T0	smik_1171-g1.1	smik_521-g14.1
NCU02082T0	smik_379-g3.1
NCU00575T0	smik_212-g17.1	smik_651-g8.1
NCU03846T0	smik_74-g14.1
NCU03846T1	smik_74-g14.1
NCU01210T0	smik_986-g19.1
NCU06714T0	smik_986-g19.1
NCU05523T0	smik_26-g19.1
NCU00913T0	smik_906-g3.1
NCU04354T0	smik_370-g2.1
NCU07509T0	smik_258-g3.1
NCU07412T0	smik_277-g12.1
NCU05994T0	smik_944-g4.1
NCU03695T0	smik_421-g5.1
NCU08427T0	smik_1148-g6.1
NCU06419T0	smik_483-g3.1	smik_26-g1.1
NCU01919T0	smik_269-g2.1
NCU01433T0	smik_534-g1.1
NCU00589T0	smik_698-g7.1
NCU02053T0	smik_509-g17.1
NCU03503T0	smik_276-g6.1
NCU07395T0	smik_109-g32.1
NCU08008T0	smik_417-g1.1
NCU02585T0	smik_32-g9.1
NCU03440T0	smik_134-g3.1
NCU01524T0	smik_76-g4.1
NCU09673T0	smik_74-g10.1
NCU07722T0	smik_428-g7.1
NCU10652T0	smik_596-g4.1
NCU08605T0	smik_939-g2.1
NCU11705T0	smik_586-g3.1
NCU03108T0	smik_741-g22.1
NCU00665T0	smik_662-g19.1
NCU05942T0	smik_539-g2.1
NCU08297T1	smik_959-g3.1
NCU08297T0	smik_959-g3.1
NCU00891T0	smik_627-g1.1
NCU01174T0	smik_663-g20.1
NCU04770T0	smik_843-g9.1
NCU07058T0	smik_552-g17.1
NCU06202T0	smik_612-g5.1	smik_639-g29.1
NCU00213T0	smik_132-g28.1
NCU08502T0	smik_100-g2.1	smik_34-g8.1
NCU09320T0	smik_283-g63.1
NCU02829T0	smik_514-g7.1
NCU06360T0	smik_390-g14.1
NCU06371T0	smik_690-g6.1
NCU06846T0	smik_650-g20.1	smik_396-g2.1
NCU00660T0	smik_470-g9.1
NCU00522T0	smik_666-g11.1
NCU11312T0	smik_401-g6.1	smik_514-g2.1
NCU01564T0	smik_407-g13.1
NCU03304T0	smik_617-g1.1
NCU06091T0	smik_357-g7.1
NCU05752T0	smik_742-g1.1
NCU03393T0	smik_992-g3.1	smik_675-g2.1
NCU04514T0	smik_1148-g3.1	smik_399-g2.1
NCU04646T0	smik_109-g9.1
NCU01084T0	smik_948-g7.1
NCU11266T0	smik_218-g9.1
NCU10044T0	smik_702-g33.1
NCU07829T0	smik_14-g2.1	smik_276-g14.1
NCU11489T0	smik_252-g14.1	smik_530-g1.1
NCU00963T0	smik_122-g9.1
NCU01596T0	smik_183-g8.1
NCU03092T0	smik_542-g7.1
NCU08968T0	smik_264-g3.1
NCU08004T0	smik_685-g2.1
NCU08378T0	smik_132-g15.1	smik_620-g33.1
NCU01515T0	smik_607-g6.1
NCU03229T0	smik_607-g5.1
NCU06191T0	smik_72-g1.1
NCU09258T0	smik_568-g5.1
NCU02781T0	smik_693-g10.1
NCU02828T0	smik_130-g9.1
NCU04407T0	smik_400-g10.1
NCU10272T0	smik_342-g6.1
NCU02536T0	smik_791-g20.1
NCU06052T0	smik_283-g55.1
NCU08218T0	smik_387-g4.1
NCU07986T0	smik_1088-g1.1
NCU03116T0	smik_10-g1.1
NCU06870T0	smik_470-g12.1
NCU04150T0	smik_1032-g2.1
NCU02425T0	smik_390-g4.1	smik_404-g3.1
NCU02580T0	smik_746-g5.1	smik_201-g1.1
NCU01429T0	smik_932-g1.1
NCU06534T0	smik_463-g1.1
NCU08384T0	smik_666-g3.1
NCU03954T0	smik_1438-g1.1
NCU03954T1	smik_1438-g1.1
NCU02727T0	smik_727-g1.1
NCU02626T0	smik_23-g1.1
NCU00230T0	smik_1120-g3.1
NCU04815T0	smik_568-g2.1
NCU05196T0	smik_515-g3.1
NCU06454T0	smik_1094-g1.1
NCU01786T0	smik_74-g9.1
NCU01270T0	smik_74-g9.1
NCU03936T0	smik_193-g8.1
NCU01980T0	smik_690-g5.1
NCU09212T0	smik_737-g1.1
NCU08278T0	smik_1302-g1.1
NCU00337T0	smik_747-g2.1
NCU06684T0	smik_192-g8.1
NCU06923T0	smik_1053-g2.1
NCU02369T0	smik_982-g3.1	smik_1108-g1.1
NCU08066T0	smik_620-g14.1	smik_130-g2.1
NCU02497T0	smik_202-g6.1
NCU00414T0	smik_741-g5.1
NCU04201T0	smik_610-g28.1
NCU08022T0	smik_3-g2.1
NCU06167T0	smik_400-g5.1
NCU09475T0	smik_741-g19.1
NCU01069T0	smik_215-g8.1
NCU04503T0	smik_315-g16.1
NCU06440T0	smik_68-g3.1
NCU01242T0	smik_191-g7.1
NCU09778T0	smik_98-g4.1
NCU06726T0	smik_1167-g2.1
NCU08993T0	smik_836-g6.1
NCU00915T0	smik_1122-g1.1
NCU09202T0	smik_453-g1.1
NCU04737T0	smik_165-g1.1	smik_74-g16.1
NCU09488T0	smik_793-g2.1
NCU08500T0	smik_620-g29.1	smik_132-g19.1
NCU01550T0	smik_225-g1.1
NCU01821T0	smik_514-g21.1
NCU06882T0	smik_115-g7.1
NCU07188T0	smik_135-g2.1
NCU02226T0	smik_252-g13.1
NCU03241T0	smik_553-g8.1	smik_911-g3.1
NCU03188T0	smik_552-g22.1
NCU04337T0	smik_363-g4.1
NCU07988T0	smik_518-g1.1
NCU06569T0	smik_791-g15.1
NCU10155T0	smik_258-g2.1
NCU08477T0	smik_514-g13.1
NCU07849T0	smik_74-g3.1	smik_8-g1.1	smik_253-g1.1
NCU07849T1	smik_74-g3.1	smik_8-g1.1	smik_253-g1.1
NCU04368T0	smik_464-g2.1	smik_122-g5.1
NCU00777T0	smik_218-g10.1
NCU01484T0	smik_257-g7.1
NCU04430T0	smik_698-g6.1
NCU04600T0	smik_616-g5.1	smik_132-g7.1
NCU05513T0	smik_276-g33.1
NCU11173T0	smik_13-g2.1
NCU00880T0	smik_1028-g8.1
NCU04485T0	smik_360-g1.1
NCU04015T0	smik_641-g8.1
NCU08003T0	smik_267-g16.1
NCU06374T0	smik_620-g19.1
NCU01464T0	smik_665-g6.1
NCU07246T0	smik_169-g2.1
NCU08499T0	smik_8-g9.1
NCU09535T0	smik_319-g4.1
NCU10061T0	smik_269-g38.1
NCU08380T1	smik_1210-g4.1	smik_1430-g1.1
NCU08380T0	smik_1210-g4.1	smik_1430-g1.1
NCU04095T0	smik_185-g5.1
NCU04316T0	smik_733-g1.1
NCU06781T0	smik_401-g8.1
NCU08340T0	smik_188-g4.1	smik_193-g16.1
NCU08340T1	smik_188-g4.1	smik_193-g16.1
NCU07754T0	smik_521-g13.1
NCU04942T0	smik_521-g13.1
NCU10675T0	smik_521-g13.1
NCU06077T0	smik_144-g14.1
NCU05580T0	smik_144-g14.1
NCU00493T0	smik_267-g4.1
NCU02282T0	smik_114-g2.1
NCU01435T0	smik_257-g3.1
NCU01446T0	smik_665-g3.1
NCU06238T0	smik_601-g2.1
NCU09322T0	smik_132-g11.1
NCU09600T0	smik_179-g4.1
NCU02263T0	smik_702-g54.1	smik_1012-g3.1
NCU04013T1	smik_1005-g2.1
NCU04013T0	smik_1005-g2.1
NCU01695T0	smik_438-g11.1
NCU09552T0	smik_440-g1.1
NCU08346T0	smik_697-g28.1
NCU11744T0	smik_697-g3.1
NCU03145T0	smik_503-g1.1	smik_461-g5.1
NCU04040T0	smik_154-g2.1
NCU03897T0	smik_907-g10.1
NCU07020T0	smik_600-g2.1
NCU08280T0	smik_545-g2.1
NCU00108T0	smik_13-g7.1
NCU03352T0	smik_26-g7.1
NCU09311T0	smik_314-g2.1
NCU11379T0	smik_164-g1.1
NCU05079T0	smik_122-g22.1
NCU08738T0	smik_122-g22.1
NCU01949T0	smik_35-g4.1
NCU02005T0	smik_257-g9.1
NCU03972T0	smik_252-g2.1
NCU04783T0	smik_191-g2.1
NCU01252T0	smik_1010-g3.1
NCU03732T0	smik_639-g7.1
NCU04452T0	smik_663-g31.1
NCU02717T0	smik_1419-g2.1
NCU07757T0	smik_276-g46.1
NCU04111T0	smik_1172-g4.1
NCU11181T0	smik_11-g11.1
NCU03981T0	smik_122-g13.1
NCU03981T1	smik_122-g13.1
NCU02960T0	smik_232-g2.1
NCU09733T0	smik_461-g6.1
NCU00301T0	smik_191-g9.1
NCU01747T0	smik_32-g4.1
NCU08607T0	smik_1291-g14.1
NCU00232T0	smik_122-g8.1
NCU01613T0	smik_92-g3.1
NCU03269T0	smik_23-g4.1
NCU02374T0	smik_645-g7.1
NCU08333T0	smik_435-g1.1
NCU07668T0	smik_216-g14.1
NCU06341T0	smik_216-g14.1
NCU03597T0	smik_134-g1.1
NCU03659T0	smik_184-g6.1
NCU06141T0	smik_19-g2.1
NCU12124T0	smik_3-g8.1
NCU01221T0	smik_407-g26.1	smik_636-g3.1
NCU02509T0	smik_250-g6.1	smik_524-g14.1
NCU02224T0	smik_283-g29.1
NCU04755T0	smik_276-g20.1
NCU02423T0	smik_830-g1.1
NCU05427T0	smik_693-g3.1
NCU10292T0	smik_193-g4.1
NCU07774T0	smik_791-g10.1
NCU00690T0	smik_429-g4.1
NCU09117T0	smik_654-g1.1
NCU10895T0	smik_516-g4.1
NCU10368T0	smik_791-g16.1
NCU00150T0	smik_607-g7.1
NCU00150T1	smik_607-g7.1
NCU01166T0	smik_610-g42.1
NCU03441T0	smik_268-g6.1
NCU06679T0	smik_202-g7.1
NCU08595T0	smik_122-g10.1
NCU11234T0	smik_735-g26.1
NCU01165T0	smik_295-g2.1	smik_986-g7.1
NCU06009T0	smik_34-g10.1	smik_1227-g1.1
NCU04784T0	smik_705-g1.1	smik_578-g5.1
NCU03497T0	smik_104-g1.1
NCU02743T0	smik_340-g4.1
NCU03711T0	smik_568-g4.1
NCU07504T0	smik_212-g15.1
NCU06779T0	smik_404-g2.1
NCU04124T0	smik_1015-g13.1
NCU09896T0	smik_114-g5.1
NCU08959T0	smik_264-g8.1
NCU09290T0	smik_333-g4.1
NCU07733T0	smik_993-g5.1
NCU01523T0	smik_283-g39.1	smik_996-g13.1
NCU01667T0	smik_907-g3.1
NCU07992T0	smik_350-g4.1
NCU06207T0	smik_672-g1.1
NCU08385T0	smik_1028-g25.1
NCU02814T0	smik_183-g4.1
NCU03989T0	smik_244-g1.1
NCU11251T0	smik_258-g4.1
NCU12027T0	smik_992-g1.1
NCU07564T0	smik_202-g15.1	smik_322-g1.1
NCU03963T0	smik_750-g2.1
NCU09384T0	smik_191-g8.1
NCU08357T0	smik_552-g9.1
NCU09930T0	smik_438-g6.1
NCU00088T0	smik_197-g5.1
NCU01367T0	smik_254-g9.1
NCU00440T0	smik_478-g6.1
NCU07724T0	smik_117-g6.1
NCU11676T0	smik_400-g9.1
NCU09436T0	smik_830-g17.1
NCU02289T0	smik_83-g3.1
NCU06606T0	smik_282-g8.1
NCU00622T0	smik_795-g3.1	smik_663-g12.1
NCU00334T0	smik_386-g3.1
NCU00600T0	smik_390-g16.1
NCU03207T0	smik_460-g1.1
NCU06104T0	smik_56-g2.1
NCU04243T0	smik_407-g21.1
NCU11324T0	smik_250-g2.1
NCU01993T0	smik_666-g22.1	smik_413-g3.1
NCU00466T0	smik_67-g1.1
NCU03855T0	smik_610-g37.1
NCU05720T0	smik_665-g17.1
NCU00395T0	smik_50-g1.1
NCU00273T0	smik_338-g1.1
NCU04059T0	smik_635-g10.1
NCU02074T0	smik_1255-g1.1
NCU07330T0	smik_1086-g5.1
NCU11098T0	smik_639-g11.1
NCU06877T0	smik_1173-g3.1
NCU11410T0	smik_712-g1.1
NCU03297T0	smik_120-g13.1
NCU03297T1	smik_120-g13.1
NCU02948T0	smik_215-g12.1	smik_1279-g1.1
NCU07868T0	smik_543-g1.1	smik_274-g3.1
NCU06171T0	smik_948-g16.1
NCU09090T0	smik_611-g5.1
NCU11102T0	smik_452-g5.1
NCU01552T0	smik_530-g9.1	smik_254-g5.1
NCU01552T1	smik_530-g9.1	smik_254-g5.1
NCU03596T0	smik_432-g4.1	smik_439-g5.1
NCU07688T0	smik_597-g1.1	smik_356-g1.1
NCU07169T0	smik_696-g3.1	smik_276-g39.1
NCU00501T0	smik_255-g1.1
NCU03197T0	smik_146-g16.1
NCU02147T0	smik_873-g2.1
NCU07263T0	smik_591-g5.1
NCU09892T0	smik_616-g8.1
NCU00950T0	smik_642-g5.1
NCU00736T0	smik_666-g10.1
NCU02965T0	smik_555-g1.1
NCU07012T0	smik_334-g3.1
NCU11399T0	smik_1038-g3.1
NCU02669T0	smik_139-g3.1	smik_1265-g1.1	smik_1217-g7.1
NCU00182T0	smik_109-g14.1	smik_321-g1.1
NCU04454T0	smik_429-g6.1
NCU09366T0	smik_134-g7.1
NCU08044T0	smik_457-g5.1
NCU00300T0	smik_394-g3.1	smik_96-g5.1
NCU06593T0	smik_102-g2.1
NCU06921T0	smik_360-g2.1
NCU08989T0	smik_99-g11.1
NCU07482T0	smik_564-g2.1
NCU09731T0	smik_275-g5.1
NCU02668T0	smik_407-g29.1	smik_390-g20.1	smik_117-g11.1	smik_830-g16.1
NCU01906T0	smik_596-g3.1	smik_359-g1.1
NCU04510T0	smik_596-g3.1	smik_359-g1.1
NCU04245T0	smik_412-g1.1	smik_666-g16.1
NCU09811T0	smik_1217-g2.1	smik_1028-g1.1
NCU03763T0	smik_331-g1.1
NCU06924T0	smik_130-g10.1
NCU06712T0	smik_472-g8.1
NCU09119T0	smik_146-g6.1
NCU09594T0	smik_319-g6.1
NCU11169T0	smik_1028-g16.1
NCU00632T0	smik_216-g12.1	smik_282-g16.1
NCU04612T1	smik_191-g4.1
NCU04612T0	smik_191-g4.1
NCU02549T0	smik_134-g10.1
NCU06230T0	smik_313-g6.1
NCU09747T0	smik_317-g4.1
NCU05242T0	smik_245-g2.1
NCU01122T0	smik_245-g2.1
NCU04019T0	smik_953-g2.1	smik_269-g20.1
NCU01179T0	smik_450-g14.1
NCU03379T0	smik_1032-g3.1
NCU09091T0	smik_37-g10.1
NCU07125T0	smik_843-g17.1
NCU12009T0	smik_276-g15.1
NCU01337T0	smik_1004-g6.1	smik_702-g19.1
NCU00173T0	smik_343-g3.1
NCU05207T0	smik_390-g18.1	smik_407-g30.1
NCU09876T0	smik_390-g18.1	smik_407-g30.1
NCU08389T0	smik_461-g4.1	smik_502-g1.1
NCU08389T1	smik_461-g4.1	smik_502-g1.1
NCU03177T0	smik_146-g8.1	smik_146-g19.1
NCU11809T0	smik_635-g9.1	smik_122-g23.1
NCU08909T0	smik_472-g1.1
NCU03988T0	smik_400-g6.1	smik_1145-g5.1
NCU00924T0	smik_909-g3.1
NCU06856T0	smik_521-g8.1
NCU10409T0	smik_231-g2.1
NCU05859T0	smik_282-g9.1	smik_1634-g1.1
NCU02653T0	smik_982-g2.1	smik_1107-g2.1
NCU06271T0	smik_564-g3.1
NCU05252T0	smik_743-g5.1
NCU08005T0	smik_357-g3.1
NCU00372T0	smik_465-g2.1
NCU02812T0	smik_109-g25.1
NCU01324T0	smik_541-g7.1
NCU04133T0	smik_155-g1.1
NCU03218T0	smik_336-g3.1
NCU00519T0	smik_830-g14.1
NCU06578T0	smik_349-g18.1
NCU09239T0	smik_86-g3.1
NCU07937T0	smik_935-g7.1
NCU01635T0	smik_639-g19.1	smik_144-g12.1
NCU02333T0	smik_32-g2.1
NCU04069T0	smik_74-g12.1
NCU00553T0	smik_697-g16.1
NCU00155T0	smik_835-g2.1
NCU08507T0	smik_992-g6.1
NCU05804T0	smik_84-g1.1	smik_136-g2.1
NCU07911T0	smik_115-g8.1	smik_907-g8.1
NCU01332T0	smik_282-g5.1
NCU01947T0	smik_249-g12.1
NCU03633T0	smik_451-g4.1
NCU03112T0	smik_702-g3.1
NCU07931T0	smik_441-g3.1
NCU10185T0	smik_492-g6.1
NCU09730T0	smik_996-g7.1
NCU00091T0	smik_129-g4.1
NCU00376T0	smik_543-g2.1
NCU07958T0	smik_428-g10.1
NCU06718T0	smik_706-g6.1
NCU06508T0	smik_1115-g2.1
NCU01784T0	smik_517-g2.1
NCU04379T0	smik_357-g6.1
NCU06404T0	smik_516-g2.1
NCU09560T0	smik_319-g3.1
NCU07500T0	smik_98-g2.1
NCU07499T0	smik_98-g2.1
NCU07501T0	smik_98-g2.1
NCU06348T0	smik_383-g3.1	smik_317-g25.1
NCU01008T0	smik_663-g2.1
NCU03234T0	smik_546-g2.1
NCU01553T0	smik_986-g12.1
NCU03038T0	smik_867-g2.1
NCU06554T0	smik_639-g10.1
NCU06721T0	smik_737-g14.1
NCU06269T0	smik_410-g2.1	smik_666-g14.1
NCU00216T0	smik_610-g32.1
NCU01161T0	smik_666-g13.1
NCU11933T0	smik_401-g16.1
NCU02973T0	smik_185-g4.1
NCU00919T0	smik_735-g24.1
NCU06031T0	smik_132-g13.1
NCU01257T0	smik_1015-g7.1
NCU05234T0	smik_1341-g2.1
NCU06067T0	smik_1291-g15.1
NCU08878T0	smik_555-g2.1
NCU02269T0	smik_88-g5.1	smik_247-g4.1
NCU09065T0	smik_68-g1.1
NCU04809T0	smik_1239-g2.1
NCU09380T0	smik_650-g19.1
NCU04047T0	smik_122-g21.1
NCU03806T0	smik_276-g38.1
NCU00944T0	smik_1358-g1.1
NCU02754T0	smik_820-g1.1
NCU03859T0	smik_843-g2.1
NCU11215T0	smik_321-g7.1
NCU00495T0	smik_438-g5.1	smik_663-g9.1
NCU02413T0	smik_662-g23.1
NCU03409T0	smik_702-g4.1
NCU07365T0	smik_267-g5.1
NCU12152T0	smik_823-g6.1
NCU02744T0	smik_407-g28.1	smik_737-g10.1
NCU01427T0	smik_37-g3.1
NCU01514T0	smik_1167-g4.1
NCU07261T0	smik_89-g2.1
NCU04326T0	smik_834-g9.1
NCU11297T0	smik_97-g1.1
NCU06168T0	smik_1028-g27.1
NCU07701T0	smik_117-g18.1
NCU11420T0	smik_191-g6.1
NCU09547T0	smik_517-g7.1
NCU09897T0	smik_702-g62.1
NCU04195T0	smik_283-g69.1	smik_283-g64.1
NCU08310T0	smik_283-g69.1	smik_283-g64.1
NCU01368T0	smik_283-g20.1
NCU01368T1	smik_283-g20.1
NCU03833T0	smik_1028-g28.1
NCU03833T1	smik_1028-g28.1
NCU00609T0	smik_743-g9.1
NCU07175T0	smik_194-g13.1
NCU09025T0	smik_132-g25.1
NCU07874T0	smik_639-g15.1
NCU08941T0	smik_948-g4.1	smik_283-g3.1
NCU02532T0	smik_247-g10.1
NCU01568T0	smik_639-g3.1
NCU02104T0	smik_1032-g26.1
NCU03319T0	smik_790-g4.1
NCU04554T0	smik_358-g1.1
NCU03209T0	smik_358-g1.1
NCU04883T0	smik_358-g1.1
NCU10051T0	smik_796-g2.1
NCU02096T0	smik_796-g2.1
NCU01929T0	smik_109-g24.1
NCU02048T0	smik_568-g3.1
NCU03028T0	smik_468-g4.1
NCU03325T0	smik_472-g7.1
NCU02402T0	smik_1175-g5.1
NCU03777T0	smik_845-g1.1
NCU05517T0	smik_740-g13.1
NCU07471T0	smik_610-g41.1
NCU11537T0	smik_313-g10.1
NCU03703T0	smik_834-g18.1
NCU06369T0	smik_422-g1.1
NCU06410T0	smik_586-g2.1
NCU08762T0	smik_444-g1.1
NCU07289T0	smik_249-g9.1
NCU07289T1	smik_249-g9.1
NCU01083T0	smik_73-g2.1
NCU01317T0	smik_202-g5.1
NCU02105T0	smik_519-g3.1
NCU02133T0	smik_741-g4.1
NCU02113T0	smik_857-g1.1
NCU00435T0	smik_114-g4.1
NCU02381T0	smik_283-g34.1
NCU02693T0	smik_269-g30.1
NCU01099T0	smik_551-g6.1
NCU04087T0	smik_220-g2.1
NCU07725T0	smik_247-g5.1
NCU06673T0	smik_665-g20.1
NCU09862T0	smik_552-g1.1
NCU02358T0	smik_388-g5.1	smik_275-g3.1
NCU06043T0	smik_215-g7.1	smik_641-g11.1
NCU06431T0	smik_834-g8.1	smik_1173-g15.1
NCU03460T0	smik_144-g20.1
NCU01955T0	smik_641-g7.1
NCU04009T0	smik_314-g1.1
NCU03952T0	smik_333-g6.1
NCU03730T0	smik_468-g11.1
NCU03937T0	smik_552-g7.1
NCU05292T0	smik_843-g14.1
NCU01200T1	smik_760-g6.1	smik_553-g4.1
NCU01200T0	smik_760-g6.1	smik_553-g4.1
NCU00650T0	smik_373-g2.1
NCU02513T0	smik_702-g2.1
NCU05589T0	smik_300-g13.1
NCU09264T0	smik_330-g14.1
NCU07472T0	smik_986-g24.1
NCU07956T0	smik_1036-g1.1
NCU10945T0	smik_124-g3.1	smik_208-g3.1
NCU04391T0	smik_124-g3.1	smik_208-g3.1
NCU09640T0	smik_124-g3.1	smik_208-g3.1
NCU02562T0	smik_124-g3.1	smik_208-g3.1
NCU00711T0	smik_124-g3.1	smik_208-g3.1
NCU07830T0	smik_216-g7.1	smik_834-g7.1
NCU05305T0	smik_97-g6.1
NCU06039T0	smik_8-g11.1
NCU03899T0	smik_635-g5.1
NCU04500T0	smik_1258-g2.1
NCU09727T0	smik_246-g18.1
NCU02905T0	smik_620-g16.1	smik_132-g31.1
NCU00308T0	smik_639-g27.1
NCU07742T0	smik_15-g3.1
NCU07734T0	smik_195-g2.1
NCU08823T0	smik_408-g4.1
NCU09435T0	smik_581-g6.1
NCU00475T0	smik_648-g3.1	smik_562-g1.1
NCU00105T0	smik_13-g5.1
NCU02378T0	smik_218-g1.1
NCU03024T0	smik_335-g6.1
NCU04841T0	smik_320-g5.1
NCU02982T0	smik_662-g17.1
NCU07719T0	smik_28-g1.1
NCU05876T0	smik_492-g5.1
NCU05387T0	smik_635-g24.1
NCU10273T0	smik_56-g1.1
NCU05757T0	smik_830-g9.1
NCU08671T0	smik_456-g2.1
NCU02533T0	smik_252-g4.1
NCU05293T0	smik_862-g3.1
NCU06035T0	smik_1032-g21.1
NCU08425T0	smik_741-g20.1
NCU11791T0	smik_552-g13.1
NCU04097T0	smik_514-g23.1
NCU08484T0	smik_254-g8.1
NCU06648T0	smik_620-g18.1	smik_132-g29.1
NCU02433T0	smik_429-g2.1
NCU06386T0	smik_11-g2.1
NCU05485T0	smik_270-g5.1
NCU05623T0	smik_831-g7.1
NCU11371T0	smik_986-g25.1
NCU02943T0	smik_37-g8.1
NCU01705T0	smik_564-g9.1
NCU07435T0	smik_953-g1.1
NCU09843T0	smik_1010-g10.1
NCU00258T0	smik_591-g9.1	smik_407-g1.1
NCU04653T0	smik_610-g13.1
NCU06085T0	smik_610-g13.1
NCU04640T0	smik_10-g5.1
NCU00523T0	smik_689-g4.1
NCU03018T0	smik_343-g2.1
NCU01233T0	smik_742-g17.1
NCU05542T0	smik_740-g1.1
NCU09006T0	smik_258-g6.1
NCU06409T0	smik_1144-g11.1
NCU08811T0	smik_620-g12.1
NCU03358T0	smik_653-g2.1	smik_401-g25.1	smik_272-g5.1	smik_737-g2.1
NCU05721T0	smik_115-g11.1	smik_907-g6.1
NCU07492T0	smik_16-g2.1
NCU06260T0	smik_277-g11.1
NCU09658T0	smik_1144-g5.1
NCU03749T0	smik_386-g8.1
NCU03749T1	smik_386-g8.1
NCU05999T0	smik_180-g3.1
NCU06771T0	smik_134-g6.1
NCU01753T0	smik_1260-g1.1
NCU02621T0	smik_1182-g3.1
NCU04196T0	smik_830-g10.1
NCU03102T0	smik_729-g1.1	smik_150-g2.1
NCU05274T0	smik_281-g8.1	smik_746-g1.1
NCU01918T0	smik_111-g2.1
NCU03282T0	smik_330-g15.1
NCU05783T0	smik_138-g4.1
NCU08372T0	smik_1210-g2.1
NCU04511T0	smik_460-g3.1	smik_498-g5.1
NCU01657T0	smik_26-g8.1
NCU00472T0	smik_761-g4.1
NCU03186T0	smik_948-g10.1
NCU05715T0	smik_568-g7.1
NCU07478T0	smik_791-g18.1
NCU03887T0	smik_268-g5.1	smik_826-g1.1
NCU00087T0	smik_986-g18.1	smik_1224-g13.1
NCU11109T0	smik_520-g4.1	smik_1167-g3.1
NCU03488T0	smik_282-g11.1
NCU03853T0	smik_330-g18.1
NCU07457T0	smik_351-g5.1
NCU09265T0	smik_1291-g1.1
NCU07741T0	smik_146-g3.1	smik_726-g2.1
NCU00316T0	smik_254-g2.1
NCU05201T0	smik_906-g1.1
NCU04065T0	smik_906-g1.1
NCU06307T0	smik_276-g40.1
NCU04202T0	smik_705-g2.1
NCU07300T0	smik_552-g14.1
NCU05778T0	smik_26-g5.1	smik_483-g8.1
NCU00667T0	smik_10-g8.1
NCU02437T0	smik_225-g2.1
NCU04302T0	smik_172-g5.1
NCU03341T0	smik_610-g12.1
NCU02961T0	smik_791-g3.1
NCU05426T0	smik_387-g1.1
NCU07879T0	smik_11-g5.1
NCU03050T0	smik_986-g16.1
NCU05273T0	smik_650-g9.1
NCU07438T0	smik_933-g1.1
NCU04606T0	smik_151-g1.1
NCU03623T0	smik_572-g3.1
NCU08269T0	smik_146-g10.1
NCU05592T0	smik_620-g31.1
NCU11386T0	smik_330-g1.1
NCU07313T0	smik_1013-g2.1
NCU02435T0	smik_225-g3.1	smik_1373-g1.1
NCU00897T0	smik_580-g1.1	smik_703-g2.1
NCU04304T0	smik_407-g38.1	smik_390-g12.1
NCU00502T0	smik_35-g6.1
NCU00443T0	smik_717-g4.1
NCU03678T0	smik_1302-g7.1
NCU07584T0	smik_373-g3.1
NCU10046T0	smik_282-g19.1
NCU06708T0	smik_1345-g2.1
NCU05394T0	smik_401-g12.1
NCU03468T0	smik_401-g12.1
NCU09288T0	smik_610-g26.1	smik_283-g68.1
NCU01454T0	smik_519-g5.1
NCU02055T0	smik_1356-g2.1
NCU06749T0	smik_989-g5.1
NCU02586T0	smik_794-g3.1	smik_663-g15.1
NCU01990T0	smik_101-g3.1
NCU05588T0	smik_400-g2.1
NCU05302T0	smik_663-g22.1
NCU07456T0	smik_697-g12.1
NCU08036T0	smik_1293-g2.1
NCU09534T0	smik_944-g18.1	smik_696-g6.1	smik_109-g23.1
NCU08620T0	smik_178-g2.1	smik_300-g11.1
NCU02555T0	smik_907-g9.1
NCU04535T0	smik_676-g2.1
NCU04699T0	smik_743-g7.1
NCU04333T0	smik_843-g6.1
NCU06300T0	smik_648-g6.1
NCU01468T0	smik_524-g12.1
NCU03283T0	smik_421-g6.1
NCU03283T1	smik_421-g6.1
NCU05554T0	smik_300-g12.1	smik_178-g3.1
NCU00954T0	smik_314-g7.1
NCU03710T0	smik_564-g5.1
NCU03938T0	smik_696-g1.1
NCU08611T0	smik_349-g7.1
NCU08948T0	smik_320-g10.1
NCU09869T0	smik_283-g16.1
NCU11246T0	smik_251-g2.1
NCU08339T0	smik_735-g1.1
NCU05264T0	smik_996-g2.1	smik_283-g44.1
NCU09220T0	smik_277-g6.1
NCU08824T0	smik_447-g2.1
NCU01948T0	smik_102-g10.1	smik_35-g5.1
NCU02394T0	smik_14-g3.1
NCU03062T0	smik_111-g3.1
NCU00445T0	smik_645-g2.1
NCU01516T0	smik_483-g2.1
NCU04159T0	smik_367-g1.1
NCU04156T0	smik_450-g13.1
NCU07851T0	smik_577-g9.1
NCU08904T0	smik_815-g3.1
NCU08973T0	smik_1028-g22.1
NCU09141T0	smik_254-g1.1
NCU02930T0	smik_254-g1.1
NCU07402T0	smik_254-g1.1
NCU02498T0	smik_269-g27.1
NCU02167T0	smik_542-g1.1
NCU06246T0	smik_276-g5.1
NCU04523T0	smik_793-g1.1
NCU01968T0	smik_985-g7.1
NCU07960T0	smik_985-g7.1
NCU01163T0	smik_704-g2.1
NCU02940T0	smik_610-g36.1
NCU05781T0	smik_335-g5.1
NCU06017T0	smik_490-g4.1
NCU03150T0	smik_271-g3.1	smik_541-g6.1
NCU03191T0	smik_510-g7.1
NCU02802T0	smik_599-g1.1
NCU03504T0	smik_831-g14.1
NCU02786T0	smik_1010-g4.1
NCU04733T0	smik_906-g2.1
NCU07290T0	smik_1010-g12.1
NCU02707T0	smik_911-g4.1	smik_553-g9.1
NCU11916T0	smik_264-g5.1	smik_464-g4.1
NCU00345T0	smik_109-g18.1
NCU00243T0	smik_283-g24.1
NCU01545T0	smik_132-g23.1
NCU02375T0	smik_457-g2.1
NCU00333T0	smik_1103-g2.1
NCU01188T0	smik_872-g2.1
NCU09803T0	smik_2-g7.1
NCU05983T0	smik_650-g12.1
NCU09608T0	smik_407-g24.1
NCU09001T0	smik_986-g3.1
NCU03761T0	smik_635-g26.1	smik_212-g36.1
NCU08991T0	smik_371-g2.1
NCU08991T1	smik_371-g2.1
NCU01397T0	smik_321-g5.1
NCU01795T0	smik_587-g2.1
NCU08001T0	smik_34-g15.1
NCU05290T0	smik_552-g5.1
NCU06711T0	smik_340-g2.1
NCU08052T0	smik_1366-g1.1	smik_259-g2.1
NCU03114T0	smik_429-g3.1
NCU07885T0	smik_109-g31.1
NCU05594T0	smik_578-g1.1
NCU01634T0	smik_639-g20.1	smik_144-g13.1
NCU00212T0	smik_639-g20.1	smik_144-g13.1
NCU02404T1	smik_639-g4.1	smik_214-g7.1
NCU02404T0	smik_639-g4.1	smik_214-g7.1
NCU00310T0	smik_521-g7.1
NCU02349T0	smik_508-g8.1
NCU06071T0	smik_190-g6.1
NCU07794T0	smik_8-g6.1
NCU06347T0	smik_407-g12.1
NCU05364T0	smik_616-g17.1
NCU03195T0	smik_1182-g1.1
NCU07014T0	smik_563-g1.1
NCU10789T0	smik_52-g2.1
NCU08070T0	smik_428-g12.1
NCU12058T0	smik_320-g3.1
NCU11146T0	smik_843-g5.1
NCU00117T0	smik_349-g24.1
NCU03243T0	smik_283-g27.1
NCU03276T0	smik_1143-g11.1
NCU07437T0	smik_465-g3.1
NCU06540T0	smik_1224-g10.1
NCU01827T0	smik_319-g5.1	smik_649-g1.1
NCU02076T0	smik_401-g14.1
NCU00778T0	smik_663-g32.1
NCU06447T0	smik_214-g1.1
NCU01936T0	smik_1310-g1.1
NCU06118T0	smik_334-g10.1
NCU09610T0	smik_936-g2.1
NCU11956T0	smik_735-g18.1
NCU01674T0	smik_132-g2.1
NCU00771T0	smik_370-g4.1
NCU05347T0	smik_61-g2.1
NCU01800T0	smik_697-g7.1
NCU03727T0	smik_413-g6.1
NCU03040T0	smik_555-g6.1
NCU06497T0	smik_880-g2.1
NCU11773T0	smik_610-g33.1
NCU09326T0	smik_270-g13.1
NCU08668T0	smik_986-g1.1
NCU00019T0	smik_636-g1.1	smik_407-g27.1
NCU00655T0	smik_146-g17.1
NCU01342T0	smik_565-g2.1
NCU00966T0	smik_1028-g14.1
NCU04279T0	smik_594-g2.1
NCU08029T0	smik_740-g11.1
NCU07826T0	smik_1145-g4.1	smik_400-g7.1
NCU00444T0	smik_26-g11.1
NCU00636T0	smik_109-g33.1
NCU07547T0	smik_113-g2.1
NCU03173T0	smik_121-g2.1
NCU05818T0	smik_121-g2.1
NCU04613T0	smik_600-g3.1
NCU05982T0	smik_394-g7.1
NCU07542T0	smik_281-g6.1
NCU06380T0	smik_607-g4.1
NCU07383T0	smik_767-g5.1
NCU08661T0	smik_635-g6.1
NCU03426T0	smik_697-g30.1
NCU04317T0	smik_824-g1.1
NCU10048T0	smik_100-g6.1
NCU00109T0	smik_246-g11.1
NCU00388T0	smik_390-g10.1
NCU02372T0	smik_269-g29.1
NCU04149T0	smik_573-g1.1
NCU00164T0	smik_277-g13.1	smik_12-g2.1
NCU00651T0	smik_34-g2.1
NCU01759T0	smik_186-g2.1
NCU04120T0	smik_89-g3.1
NCU02541T0	smik_333-g3.1
NCU03237T0	smik_581-g2.1
NCU07985T0	smik_300-g1.1
NCU09312T0	smik_193-g15.1
NCU12167T0	smik_872-g3.1
NCU03122T0	smik_26-g21.1
NCU03122T1	smik_26-g21.1
NCU03883T0	smik_616-g20.1
NCU06922T0	smik_275-g1.1
NCU08111T0	smik_648-g14.1
NCU01041T0	smik_122-g16.1
NCU01114T0	smik_697-g17.1
NCU04191T0	smik_349-g12.1
NCU06876T0	smik_186-g1.1
NCU06090T0	smik_702-g60.1
NCU03827T0	smik_96-g6.1
NCU00193T0	smik_737-g15.1
NCU05645T0	smik_179-g3.1
NCU09161T0	smik_639-g1.1
NCU09310T0	smik_1278-g1.1
NCU00404T0	smik_313-g12.1
NCU03957T0	smik_597-g3.1
NCU10220T0	smik_192-g9.1
NCU11516T0	smik_508-g5.1
NCU08707T0	smik_1117-g3.1
NCU10618T0	smik_1478-g1.1
NCU01371T0	smik_667-g2.1
NCU04068T0	smik_663-g1.1
NCU03628T0	smik_877-g2.1
NCU11201T0	smik_117-g12.1
NCU02090T0	smik_564-g1.1	smik_646-g2.1
NCU00210T0	smik_18-g1.1
NCU01302T0	smik_452-g1.1
NCU03538T0	smik_132-g6.1
NCU01247T0	smik_607-g2.1
NCU03862T0	smik_871-g1.1
NCU09192T0	smik_252-g8.1
NCU06472T0	smik_686-g3.1
NCU08299T0	smik_575-g1.1
NCU07182T0	smik_610-g11.1	smik_616-g18.1
NCU00669T0	smik_283-g6.1
NCU00476T0	smik_751-g3.1
NCU02162T0	smik_530-g5.1
NCU05385T0	smik_19-g8.1
NCU01225T0	smik_767-g6.1
NCU09131T0	smik_68-g6.1
NCU08742T0	smik_450-g12.1
NCU10893T0	smik_697-g8.1
NCU09699T0	smik_1154-g7.1
NCU05836T0	smik_671-g2.1
NCU03134T0	smik_671-g2.1
NCU01059T0	smik_671-g2.1
NCU02235T0	smik_671-g2.1
NCU09028T0	smik_671-g2.1
NCU07682T1	smik_344-g1.1
NCU07682T0	smik_344-g1.1
NCU01235T0	smik_160-g4.1
NCU03579T0	smik_134-g2.1
NCU04411T0	smik_361-g5.1
NCU04180T0	smik_636-g4.1
NCU04512T0	smik_740-g9.1
NCU06259T0	smik_645-g6.1
NCU08012T0	smik_907-g5.1
NCU11748T0	smik_428-g11.1
NCU10483T0	smik_568-g1.1
NCU00706T0	smik_421-g12.1	smik_665-g16.1
NCU04165T0	smik_702-g9.1
NCU05226T0	smik_869-g1.1
NCU04552T0	smik_620-g3.1	smik_735-g9.1
NCU07446T0	smik_1547-g1.1
NCU07446T1	smik_1547-g1.1
NCU04428T0	smik_276-g23.1
NCU02826T0	smik_741-g6.1
NCU05800T0	smik_438-g7.1
NCU05800T1	smik_438-g7.1
NCU09018T0	smik_268-g8.1
NCU11249T0	smik_268-g8.1
NCU01571T0	smik_335-g4.1
NCU02231T0	smik_394-g4.1
NCU04787T0	smik_379-g5.1
NCU09442T0	smik_11-g4.1
NCU02956T0	smik_607-g12.1	smik_1071-g1.1
NCU00338T0	smik_607-g12.1	smik_1071-g1.1
NCU03168T0	smik_607-g12.1	smik_1071-g1.1
NCU01779T0	smik_109-g13.1
NCU01184T0	smik_194-g14.1
NCU00050T0	smik_656-g8.1
NCU02563T0	smik_273-g3.1
NCU04098T0	smik_37-g11.1
NCU03798T0	smik_194-g6.1
NCU01414T0	smik_571-g2.1
NCU03381T0	smik_502-g2.1
NCU07399T0	smik_10-g6.1
NCU08609T0	smik_218-g13.1
NCU05902T0	smik_864-g1.1
NCU09496T0	smik_741-g23.1
NCU08952T0	smik_1260-g6.1
NCU08964T0	smik_1514-g1.1
NCU02018T0	smik_944-g16.1	smik_944-g17.1
NCU04096T0	smik_648-g15.1
NCU00772T0	smik_648-g15.1
NCU07413T0	smik_247-g7.1
NCU07413T1	smik_247-g7.1
NCU00371T0	smik_642-g3.1
NCU07576T0	smik_254-g12.1
NCU08743T0	smik_88-g3.1
NCU06266T0	smik_646-g1.1
NCU06859T0	smik_652-g3.1
NCU07483T0	smik_770-g1.1
NCU10436T0	smik_790-g9.1
NCU06213T0	smik_1330-g1.1	smik_940-g1.1
NCU00971T0	smik_68-g5.1
NCU03029T0	smik_202-g12.1
NCU06594T0	smik_246-g15.1
NCU02796T0	smik_1447-g2.1
NCU06108T0	smik_996-g5.1
NCU06998T0	smik_935-g5.1
NCU08138T0	smik_702-g58.1
NCU01808T0	smik_746-g2.1	smik_281-g4.1
NCU05564T0	smik_269-g26.1	smik_1452-g1.1
NCU00812T0	smik_656-g6.1
NCU05233T0	smik_25-g2.1
NCU03796T0	smik_275-g6.1
NCU06340T0	smik_97-g5.1
NCU01776T0	smik_1002-g2.1
NCU05514T0	smik_544-g4.1
NCU06464T0	smik_707-g2.1
NCU09572T0	smik_1173-g12.1
NCU10029T0	smik_283-g48.1
NCU11241T0	smik_276-g22.1
NCU00023T0	smik_511-g3.1	smik_203-g5.1	smik_985-g2.1
NCU02009T0	smik_511-g3.1	smik_203-g5.1	smik_985-g2.1
NCU08936T0	smik_872-g1.1	smik_1562-g1.1
NCU08936T1	smik_872-g1.1	smik_1562-g1.1
NCU04273T0	smik_421-g2.1
NCU05423T0	smik_377-g3.1
NCU04153T0	smik_1148-g4.1
NCU10721T0	smik_9-g2.1
NCU06637T0	smik_650-g4.1
NCU05601T0	smik_1291-g17.1
NCU11480T0	smik_735-g3.1
NCU01722T0	smik_109-g29.1	smik_944-g14.1
NCU03068T0	smik_610-g23.1	smik_615-g4.1
NCU01100T0	smik_132-g9.1
NCU04336T0	smik_423-g2.1
NCU10073T0	smik_1224-g2.1
NCU11746T0	smik_1187-g1.1
NCU00293T0	smik_276-g8.1
NCU05453T0	smik_500-g1.1
NCU09317T0	smik_19-g4.1
NCU00464T0	smik_130-g6.1
NCU03911T0	smik_113-g4.1
NCU05304T0	smik_475-g2.1
NCU05891T0	smik_689-g3.1
NCU11756T0	smik_944-g3.1
NCU01444T0	smik_216-g11.1
NCU02396T0	smik_518-g2.1
NCU02587T0	smik_648-g11.1
NCU02299T0	smik_1255-g2.1
NCU04990T0	smik_690-g9.1
NCU06268T0	smik_1103-g7.1
NCU07843T0	smik_686-g2.1
NCU01961T0	smik_138-g3.1
NCU01606T0	smik_380-g1.1
NCU04455T0	smik_413-g9.1
NCU08273T0	smik_86-g5.1
NCU08944T0	smik_319-g8.1
NCU08046T0	smik_645-g9.1
NCU05796T1	smik_120-g15.1
NCU05796T0	smik_120-g15.1
NCU02723T0	smik_129-g2.1
NCU00199T0	smik_552-g8.1
NCU00147T0	smik_568-g11.1
NCU02725T0	smik_322-g17.1
NCU04427T0	smik_216-g8.1
NCU04188T0	smik_401-g5.1
NCU03565T0	smik_520-g1.1
NCU05941T0	smik_385-g1.1
NCU03296T0	smik_1144-g3.1
NCU04187T0	smik_1001-g5.1
NCU02264T0	smik_524-g7.1
NCU02573T0	smik_666-g21.1
NCU09248T0	smik_138-g5.1
NCU07127T0	smik_1291-g7.1
NCU01331T0	smik_282-g6.1
NCU00169T0	smik_491-g13.1
NCU00487T0	smik_610-g16.1
NCU07852T0	smik_1038-g4.1
NCU04887T0	smik_144-g9.1	smik_834-g10.1
NCU03692T0	smik_407-g5.1
NCU11387T0	smik_10-g10.1	smik_447-g7.1
NCU02969T0	smik_34-g11.1
NCU04293T0	smik_554-g4.1
NCU04003T0	smik_666-g9.1
NCU11012T0	smik_258-g12.1
NCU11237T0	smik_404-g5.1
NCU08158T0	smik_944-g7.1
NCU02504T0	smik_514-g6.1
NCU06227T0	smik_95-g3.1
NCU06226T0	smik_401-g3.1
NCU10036T0	smik_478-g2.1
NCU11307T0	smik_878-g2.1
NCU06695T0	smik_315-g4.1
NCU06695T1	smik_315-g4.1
NCU07608T1	smik_590-g1.1
NCU07608T0	smik_590-g1.1
NCU04321T0	smik_212-g34.1
NCU02631T0	smik_723-g2.1
NCU07271T0	smik_32-g10.1
NCU04541T0	smik_650-g11.1
NCU03089T0	smik_1525-g1.1
NCU09203T0	smik_254-g6.1
NCU08067T0	smik_620-g15.1
NCU10351T0	smik_282-g4.1
NCU09237T0	smik_693-g8.1
NCU09109T0	smik_25-g5.1	smik_1351-g1.1
NCU01190T0	smik_937-g2.1
NCU02094T0	smik_911-g1.1
NCU03238T0	smik_751-g4.1
NCU08344T0	smik_175-g3.1
NCU04119T0	smik_1309-g1.1
NCU08678T0	smik_283-g15.1
NCU05714T0	smik_886-g1.1
NCU09542T0	smik_218-g3.1
NCU08296T0	smik_416-g1.1
NCU07430T0	smik_578-g3.1
NCU10810T0	smik_559-g7.1
NCU04312T0	smik_492-g12.1
NCU04534T0	smik_492-g12.1
NCU01803T0	smik_270-g3.1
NCU03740T0	smik_109-g17.1
NCU04344T0	smik_115-g16.1
NCU01441T0	smik_743-g4.1
NCU00843T0	smik_1330-g2.1
NCU04022T0	smik_697-g21.1
NCU11209T0	smik_37-g6.1
NCU07384T0	smik_527-g4.1
NCU08480T0	smik_601-g3.1
NCU00956T0	smik_390-g9.1
NCU02984T0	smik_330-g6.1
NCU06974T0	smik_268-g2.1
NCU05689T0	smik_735-g10.1
NCU08554T0	smik_330-g9.1
NCU09371T0	smik_401-g18.1
NCU11369T1	smik_610-g34.1
NCU11369T0	smik_610-g34.1
NCU00090T0	smik_322-g13.1
NCU00178T0	smik_702-g36.1
NCU01279T0	smik_612-g10.1
NCU02967T0	smik_796-g4.1
NCU03755T0	smik_663-g28.1
NCU10067T0	smik_267-g3.1
NCU08319T0	smik_910-g3.1
NCU09247T0	smik_702-g25.1
NCU11493T0	smik_1405-g1.1
NCU11840T0	smik_610-g24.1	smik_283-g65.1
NCU01563T0	smik_639-g24.1
NCU03890T0	smik_610-g31.1
[truncated: 747 more rows]
