# Supplementary material for: Evolutionary Conservation and Diversification of Puf RNA Binding Proteins and Their mRNA Targets
Source: PLoS Biol. 2015 Nov 20;13(11):e1002307. doi: 10.1371/journal.pbio.1002307 (PMC4654594; doi:10.1371/journal.pbio.1002307)
Supplement: S4 Dataset — (ZIP) [file pbio.1002307.s004.zip › N.crassa.fa_S.nodorum.fa.txt]

NCU01379T0	SNOT_10936
NCU07832T0	SNOT_00449
NCU05837T0	SNOT_14324
NCU06468T0	SNOT_13890
NCU07119T0	SNOT_02134
NCU04548T0	SNOT_11951
NCU07307T0	SNOT_02167
NCU05803T0	SNOT_03050
NCU02685T0	SNOT_04437
NCU01744T0	SNOT_01477
NCU06871T0	SNOT_12024
NCU07308T0	SNOT_02166
NCU00551T0	SNOT_09711
NCU08287T0	SNOT_08506
NCU00459T0	SNOT_10514
NCU08267T0	SNOT_02115
NCU08535T0	SNOT_02819
NCU06294T0	SNOT_15955
NCU11669T0	SNOT_09414
NCU08501T0	SNOT_15653
NCU09740T0	SNOT_14021
NCU07702T0	SNOT_05883
NCU08993T0	SNOT_01680
NCU00671T0	SNOT_14852
NCU07556T0	SNOT_11855
NCU05238T0	SNOT_08700
NCU05620T0	SNOT_06211
NCU00743T0	SNOT_03601
NCU09357T0	SNOT_11574
NCU04569T0	SNOT_09512
NCU02505T0	SNOT_03504
NCU03234T0	SNOT_03164
NCU09367T0	SNOT_03928
NCU01632T0	SNOT_01443
NCU04350T0	SNOT_13325
NCU07378T0	SNOT_04203
NCU02762T0	SNOT_07092
NCU03350T0	SNOT_07509
NCU07658T0	SNOT_06061
NCU04898T0	SNOT_05839
NCU09866T0	SNOT_12428
NCU09492T0	SNOT_07601
NCU01431T0	SNOT_01165
NCU04161T0	SNOT_03688
NCU03591T0	SNOT_09336
NCU10066T0	SNOT_03085
NCU01951T0	SNOT_00690
NCU01238T0	SNOT_11200
NCU07443T0	SNOT_07757
NCU10143T0	SNOT_09054
NCU03575T0	SNOT_11841
NCU08276T0	SNOT_08222
NCU12161T0	SNOT_11066
NCU00352T0	SNOT_13018
NCU04865T0	SNOT_02561
NCU06678T0	SNOT_10969
NCU07870T0	SNOT_08383
NCU03042T0	SNOT_04397
NCU01197T0	SNOT_06769
NCU07866T0	SNOT_08251
NCU07679T0	SNOT_12652
NCU06318T0	SNOT_08693
NCU07922T0	SNOT_05861
NCU05425T0	SNOT_14343
NCU08919T0	SNOT_09232
NCU08023T0	SNOT_08515
NCU08685T0	SNOT_10850
NCU05608T0	SNOT_08245
NCU09830T0	SNOT_14245
NCU03986T0	SNOT_01497
NCU01857T0	SNOT_08240
NCU02083T0	SNOT_00697
NCU04242T0	SNOT_10712
NCU01192T0	SNOT_10753
NCU03263T0	SNOT_09848
NCU06171T0	SNOT_03663
NCU01768T0	SNOT_07282
NCU03584T0	SNOT_11981
NCU04736T0	SNOT_08638
NCU08056T0	SNOT_03766
NCU02494T0	SNOT_15860
NCU05120T0	SNOT_11456
NCU03116T0	SNOT_00420
NCU04090T0	SNOT_13186
NCU06338T0	SNOT_06355
NCU09297T0	SNOT_03076
NCU04370T0	SNOT_08557
NCU09063T0	SNOT_12112
NCU01510T0	SNOT_07545
NCU02728T0	SNOT_04637
NCU09903T0	SNOT_07726
NCU04404T0	SNOT_15084
NCU04348T0	SNOT_05864
NCU04834T0	SNOT_12501
NCU03065T0	SNOT_15030
NCU08377T0	SNOT_15890
NCU04021T0	SNOT_03422
NCU12032T0	SNOT_04376
NCU05046T0	SNOT_15715
NCU03305T0	SNOT_03824
NCU01143T0	SNOT_10143
NCU06272T0	SNOT_10281
NCU09219T0	SNOT_12056
NCU03440T0	SNOT_08132
NCU07700T0	SNOT_06038
NCU07027T0	SNOT_13460
NCU02103T0	SNOT_11556
NCU11202T0	SNOT_00688
NCU02572T0	SNOT_04746
NCU04766T0	SNOT_08035
NCU02815T0	SNOT_11631
NCU02554T0	SNOT_04576
NCU01315T0	SNOT_05914
NCU00461T0	SNOT_09723
NCU06365T0	SNOT_12579
NCU03539T0	SNOT_04815
NCU03955T0	SNOT_01432
NCU00104T0	SNOT_02004
NCU07404T0	SNOT_04470
NCU06832T0	SNOT_07104
NCU09975T0	SNOT_06002
NCU06626T0	SNOT_14089
NCU08135T0	SNOT_00833
NCU02230T0	SNOT_09507
NCU01675T0	SNOT_07603
NCU05267T0	SNOT_05928
NCU02357T0	SNOT_12197
NCU04720T0	SNOT_06023
NCU08341T0	SNOT_11406
NCU01833T0	SNOT_02675
NCU08373T0	SNOT_04535
NCU03818T0	SNOT_01347
NCU08603T0	SNOT_07904
NCU03363T0	SNOT_05249
NCU01747T0	SNOT_15042
NCU11961T0	SNOT_06266
NCU02833T0	SNOT_14203
NCU00239T0	SNOT_02276
NCU01939T0	SNOT_08242
NCU06544T0	SNOT_07073
NCU00021T0	SNOT_14691
NCU02918T0	SNOT_11272
NCU00018T0	SNOT_10333
NCU00018T1	SNOT_10333
NCU05270T0	SNOT_13327
NCU11188T0	SNOT_08350
NCU05591T0	SNOT_12632
NCU07854T0	SNOT_08330
NCU02111T0	SNOT_04683
NCU00681T0	SNOT_14896
NCU05802T0	SNOT_03051
NCU05200T0	SNOT_03294
NCU09463T0	SNOT_07648
NCU03298T0	SNOT_03666
NCU03127T0	SNOT_11285
NCU05185T0	SNOT_15063
NCU02794T0	SNOT_03632
NCU00668T0	SNOT_09574
NCU01992T0	SNOT_00271
NCU00276T0	SNOT_10490
NCU06284T0	SNOT_08391
NCU08439T0	SNOT_14365
NCU03794T0	SNOT_11245
NCU00579T0	SNOT_02230
NCU06500T0	SNOT_10312
NCU08828T0	SNOT_13654
NCU08036T0	SNOT_08930
NCU11255T0	SNOT_03305
NCU06123T0	SNOT_03148
NCU01318T0	SNOT_05439
NCU04203T0	SNOT_11194
NCU12096T0	SNOT_03311
NCU01912T0	SNOT_00187
NCU05261T0	SNOT_13521
NCU05239T0	SNOT_13478
NCU03592T0	SNOT_16038
NCU04611T0	SNOT_05653
NCU01272T0	SNOT_03534
NCU02475T0	SNOT_08221
NCU07011T0	SNOT_08452
NCU05895T0	SNOT_14488
NCU07721T0	SNOT_14016
NCU00396T0	SNOT_02443
NCU09450T0	SNOT_00817
NCU07010T0	SNOT_08454
NCU06183T0	SNOT_09114
NCU08889T0	SNOT_11068
NCU04327T0	SNOT_03155
NCU01164T0	SNOT_01031
NCU01625T0	SNOT_09475
NCU03947T0	SNOT_05097
NCU09516T0	SNOT_10260
NCU03364T0	SNOT_07124
NCU02131T0	SNOT_00016
NCU01772T0	SNOT_01765
NCU00796T0	SNOT_04412
NCU02048T0	SNOT_06781
NCU02544T0	SNOT_00897
NCU00712T0	SNOT_09830
NCU01965T0	SNOT_04517
NCU04142T0	SNOT_00877
NCU09906T0	SNOT_07580
NCU02583T0	SNOT_11356
NCU04472T0	SNOT_10942
NCU01187T0	SNOT_09211
NCU06868T0	SNOT_03278
NCU08001T0	SNOT_12654
NCU04077T0	SNOT_13177
NCU08399T0	SNOT_07866
NCU07276T0	SNOT_13588
NCU05194T0	SNOT_14041
NCU06249T0	SNOT_11660
NCU09228T0	SNOT_03342
NCU03060T0	SNOT_06857
NCU11350T0	SNOT_03801
NCU04121T0	SNOT_11749
NCU08118T0	SNOT_03553
NCU05902T0	SNOT_12006
NCU04035T0	SNOT_06738
NCU03897T0	SNOT_12489
NCU09610T0	SNOT_01612
NCU05360T0	SNOT_02511
NCU06785T0	SNOT_06832
NCU05634T0	SNOT_07143
NCU08875T0	SNOT_10271
NCU09425T0	SNOT_04908
NCU00927T0	SNOT_00411
NCU00939T0	SNOT_14124
NCU11273T0	SNOT_10201
NCU03463T0	SNOT_06417
NCU07412T0	SNOT_04700
NCU06687T0	SNOT_15514
NCU02082T0	SNOT_04622
NCU00424T0	SNOT_12802
NCU11228T0	SNOT_06893
NCU06352T0	SNOT_08323
NCU11324T0	SNOT_04507
NCU08021T0	SNOT_05858
NCU02011T0	SNOT_02396
NCU01335T0	SNOT_05171
NCU09808T0	SNOT_15180
NCU01612T0	SNOT_07247
NCU04385T0	SNOT_13672
NCU03937T0	SNOT_15009
NCU03808T0	SNOT_01142
NCU07269T0	SNOT_09058
NCU04095T0	SNOT_10980
NCU05422T0	SNOT_06922
NCU10397T0	SNOT_13795
NCU01659T0	SNOT_05394
NCU01648T0	SNOT_01229
NCU08382T0	SNOT_11396
NCU00095T0	SNOT_09115
NCU05770T0	SNOT_13840
NCU07999T0	SNOT_12618
NCU06836T0	SNOT_15648
NCU03051T0	SNOT_04633
NCU07831T0	SNOT_02139
NCU07440T0	SNOT_07446
NCU10283T0	SNOT_07359
NCU07546T0	SNOT_05636
NCU06738T0	SNOT_07409
NCU02510T0	SNOT_03507
NCU04100T0	SNOT_11023
NCU00770T0	SNOT_03625
NCU08045T0	SNOT_13932
NCU02830T0	SNOT_03358
NCU08054T0	SNOT_07725
NCU09706T0	SNOT_14590
NCU03797T0	SNOT_10911
NCU02515T0	SNOT_04207
NCU04838T0	SNOT_06199
NCU07487T0	SNOT_04685
NCU03877T1	SNOT_01592
NCU03877T0	SNOT_01592
NCU00621T0	SNOT_00356
NCU02747T0	SNOT_04638
NCU09118T0	SNOT_04654
NCU03811T0	SNOT_05587
NCU07872T0	SNOT_02138
NCU07837T0	SNOT_08399
NCU05901T0	SNOT_15760
NCU08689T0	SNOT_08490
NCU01171T0	SNOT_15534
NCU03669T0	SNOT_10422
NCU08693T0	SNOT_13583
NCU08064T0	SNOT_03366
NCU01328T0	SNOT_10083
NCU11660T0	SNOT_11222
NCU01853T0	SNOT_03029
NCU03875T0	SNOT_06505
NCU08791T0	SNOT_14133
NCU06011T0	SNOT_05968
NCU06199T0	SNOT_13737
NCU09721T0	SNOT_02752
NCU06624T0	SNOT_08839
NCU00642T0	SNOT_07069
NCU06715T0	SNOT_05586
NCU06508T0	SNOT_01512
NCU08898T0	SNOT_01131
NCU08270T0	SNOT_08521
NCU01765T0	SNOT_01470
NCU07351T0	SNOT_08802
NCU09741T0	SNOT_14020
NCU09537T0	SNOT_03668
NCU11027T0	SNOT_03469
NCU09191T0	SNOT_09606
NCU07002T0	SNOT_09358
NCU02578T0	SNOT_04686
NCU10747T0	SNOT_12102
NCU01323T0	SNOT_00730
NCU01369T0	SNOT_03958
NCU05298T0	SNOT_06022
NCU05518T0	SNOT_15325
NCU09332T0	SNOT_16550
NCU11965T0	SNOT_01233
NCU08303T0	SNOT_13933
NCU01751T0	SNOT_07325
NCU00121T0	SNOT_12848
NCU08755T0	SNOT_11881
NCU03784T0	SNOT_03799
NCU06638T0	SNOT_10576
NCU03661T0	SNOT_01270
NCU04652T0	SNOT_03725
NCU04251T0	SNOT_05499
NCU09730T0	SNOT_06549
NCU02053T0	SNOT_09459
NCU00629T0	SNOT_02539
NCU04221T0	SNOT_01591
NCU03061T0	SNOT_06859
NCU03220T0	SNOT_04421
NCU02978T0	SNOT_15217
NCU06484T0	SNOT_00680
NCU07498T0	SNOT_00917
NCU01229T0	SNOT_15322
NCU04104T0	SNOT_01674
NCU00281T0	SNOT_11780
NCU01817T0	SNOT_03185
NCU01539T0	SNOT_15601
NCU05204T0	SNOT_13309
NCU04051T0	SNOT_07116
NCU05232T0	SNOT_13536
NCU03657T0	SNOT_01504
NCU03657T1	SNOT_01504
NCU02036T0	SNOT_07755
NCU08000T0	SNOT_12765
NCU00573T0	SNOT_01887
NCU01486T0	SNOT_05247
NCU06268T0	SNOT_10369
NCU05650T0	SNOT_13188
NCU02717T0	SNOT_06985
NCU03648T0	SNOT_11688
NCU09993T0	SNOT_11569
NCU09552T0	SNOT_08111
NCU06459T0	SNOT_13871
NCU01680T0	SNOT_01770
NCU09406T0	SNOT_04089
NCU02380T0	SNOT_12019
NCU01255T0	SNOT_16055
NCU03690T0	SNOT_02466
NCU03139T0	SNOT_11402
NCU11169T0	SNOT_00254
NCU03321T0	SNOT_06808
NCU04076T0	SNOT_04272
NCU04623T0	SNOT_07855
NCU02233T0	SNOT_15796
NCU03479T0	SNOT_01891
NCU01569T0	SNOT_06829
NCU08336T0	SNOT_16546
NCU00495T0	SNOT_01335
NCU08926T0	SNOT_11489
NCU05296T0	SNOT_01663
NCU07710T0	SNOT_08690
NCU08441T0	SNOT_14367
NCU07473T0	SNOT_11321
NCU01503T0	SNOT_07811
NCU04059T0	SNOT_06594
NCU10733T0	SNOT_06299
NCU04280T0	SNOT_05358
NCU09711T0	SNOT_02775
NCU00481T0	SNOT_11020
NCU03786T0	SNOT_10940
NCU08616T0	SNOT_03088
NCU06265T0	SNOT_09955
NCU10043T0	SNOT_02736
NCU08147T0	SNOT_11155
NCU01823T0	SNOT_03184
NCU02566T0	SNOT_04704
NCU01953T0	SNOT_16398
NCU06444T0	SNOT_13843
NCU09438T0	SNOT_15803
NCU04229T0	SNOT_00484
NCU01540T0	SNOT_07360
NCU00405T0	SNOT_09144
NCU05454T0	SNOT_05200
NCU02955T0	SNOT_00625
NCU00436T0	SNOT_10786
NCU03804T0	SNOT_11233
NCU02134T0	SNOT_00021
NCU03650T0	SNOT_15379
NCU02580T0	SNOT_04712
NCU03045T0	SNOT_04547
NCU05777T0	SNOT_02884
NCU00200T0	SNOT_10564
NCU07982T0	SNOT_08152
NCU09923T0	SNOT_08993
NCU03024T0	SNOT_04718
NCU09873T0	SNOT_06290
NCU11296T0	SNOT_12568
NCU05242T0	SNOT_12578
NCU06579T0	SNOT_14081
NCU01985T0	SNOT_00315
NCU02800T0	SNOT_04506
NCU00430T0	SNOT_10020
NCU05577T0	SNOT_15710
NCU08920T0	SNOT_15381
NCU03357T0	SNOT_04835
NCU04674T0	SNOT_15978
NCU04606T0	SNOT_03048
NCU05956T0	SNOT_03550
NCU07554T0	SNOT_03248
NCU07280T0	SNOT_13609
NCU02057T0	SNOT_04238
NCU03235T0	SNOT_04510
NCU00336T0	SNOT_02203
NCU00488T0	SNOT_11782
NCU03387T0	SNOT_03195
NCU03966T0	SNOT_13056
NCU01589T0	SNOT_16475
NCU03792T0	SNOT_11132
NCU06605T0	SNOT_08717
NCU04755T0	SNOT_06786
NCU04531T0	SNOT_01105	SNOT_14834	SNOT_09081	SNOT_14097
NCU04726T0	SNOT_02547
NCU10337T0	SNOT_06450
NCU00656T0	SNOT_12889
NCU06264T0	SNOT_10525
NCU04952T0	SNOT_12988
NCU05269T0	SNOT_06062
NCU05269T1	SNOT_06062
NCU03980T0	SNOT_13114
NCU09700T0	SNOT_15708
NCU06030T0	SNOT_00784
NCU04615T0	SNOT_11562
NCU06684T0	SNOT_15524
NCU00010T0	SNOT_00511
NCU04279T0	SNOT_05293
NCU04343T0	SNOT_13930
NCU02319T0	SNOT_01264
NCU06429T0	SNOT_09258
NCU11282T0	SNOT_08671
NCU08642T0	SNOT_00480
NCU00152T0	SNOT_13766
NCU00901T0	SNOT_14194
NCU09432T0	SNOT_15728
NCU01241T0	SNOT_00676
NCU09869T0	SNOT_06421
NCU02387T0	SNOT_15797
NCU04512T0	SNOT_08212
NCU04669T0	SNOT_03131
NCU01119T0	SNOT_11162
NCU09709T0	SNOT_12267
NCU06578T0	SNOT_06966
NCU03219T0	SNOT_04420
NCU06394T0	SNOT_02098
NCU01470T0	SNOT_10003
NCU09377T0	SNOT_16549
NCU09377T1	SNOT_16549
NCU00205T0	SNOT_00996
NCU02701T0	SNOT_06713
NCU01417T0	SNOT_03323
NCU04579T0	SNOT_12884
NCU03814T0	SNOT_01135
NCU04105T0	SNOT_01675
NCU03071T0	SNOT_07195
NCU06438T0	SNOT_11221
NCU03505T0	SNOT_01206
NCU09111T0	SNOT_09416
NCU09281T0	SNOT_06620
NCU01089T0	SNOT_00738
NCU04448T0	SNOT_14059
NCU10775T0	SNOT_12260
NCU07567T0	SNOT_16394
NCU08002T0	SNOT_05975
NCU05041T0	SNOT_02747
NCU03108T0	SNOT_00541
NCU04167T0	SNOT_14152
NCU00790T0	SNOT_14254
NCU09496T0	SNOT_10626
NCU00793T0	SNOT_03369
NCU08309T0	SNOT_08751
NCU04768T0	SNOT_08448
NCU04303T0	SNOT_05005
NCU02689T0	SNOT_04170
NCU09909T0	SNOT_02631
NCU10007T0	SNOT_07548
NCU10007T1	SNOT_07548
NCU07698T0	SNOT_13354
NCU02629T0	SNOT_01473
NCU10058T0	SNOT_08437
NCU03992T0	SNOT_14940
NCU07319T0	SNOT_12623
NCU06216T0	SNOT_15526
NCU04439T0	SNOT_07095
NCU10311T0	SNOT_12196
NCU07691T0	SNOT_08293
NCU07690T0	SNOT_12690
NCU02803T0	SNOT_03936
NCU04319T0	SNOT_05467
NCU06138T0	SNOT_12573
NCU07971T0	SNOT_08202
NCU00447T0	SNOT_16029
NCU04380T0	SNOT_13642
NCU04784T0	SNOT_06233
NCU04433T0	SNOT_14281
NCU09468T0	SNOT_01762
NCU06143T0	SNOT_00570
NCU01843T0	SNOT_05682
NCU08484T0	SNOT_01761
NCU01797T0	SNOT_14988
NCU06122T0	SNOT_03102
NCU00172T0	SNOT_00654
NCU03819T0	SNOT_01348
NCU04648T0	SNOT_06281
NCU08515T0	SNOT_07651
NCU03628T0	SNOT_03577
NCU06488T0	SNOT_09307
NCU09042T0	SNOT_15490
NCU04610T0	SNOT_06110
NCU00567T0	SNOT_15544
NCU02287T0	SNOT_00736
NCU01172T0	SNOT_10979
NCU09266T0	SNOT_04386
NCU07712T0	SNOT_07098
NCU04044T0	SNOT_06231
NCU05858T0	SNOT_07393
NCU08738T0	SNOT_15443
NCU06308T0	SNOT_13911
NCU04125T0	SNOT_02012
NCU02207T0	SNOT_03582
NCU04230T0	SNOT_05626
NCU06804T0	SNOT_06904
NCU07669T0	SNOT_06526
NCU05622T0	SNOT_12402
NCU00273T0	SNOT_10360
NCU02626T0	SNOT_03579
NCU02797T0	SNOT_09845
NCU00943T0	SNOT_12745
NCU05225T0	SNOT_13957
NCU09513T0	SNOT_10796
NCU07012T0	SNOT_13561
NCU01824T0	SNOT_09664
NCU11294T0	SNOT_13479
NCU00890T0	SNOT_02390
NCU09267T0	SNOT_04871
NCU08110T0	SNOT_09652
NCU00040T0	SNOT_00290
NCU01479T0	SNOT_14806
NCU03036T0	SNOT_04619
NCU09313T0	SNOT_04725
NCU06182T0	SNOT_07664
NCU06569T0	SNOT_08498
NCU04117T0	SNOT_02947
NCU07523T0	SNOT_02455
NCU06971T0	SNOT_08740
NCU09688T0	SNOT_11041
NCU04245T0	SNOT_05494
NCU05600T0	SNOT_08345
NCU06189T0	SNOT_09357
NCU10073T0	SNOT_04101
NCU06994T0	SNOT_07089
NCU06099T0	SNOT_12236
NCU07156T0	SNOT_15843
NCU01701T0	SNOT_02558
NCU08928T0	SNOT_03304
NCU09770T0	SNOT_05874
NCU02003T0	SNOT_11663
NCU04614T0	SNOT_03189
NCU09071T0	SNOT_07420
NCU00896T0	SNOT_01100
NCU05939T0	SNOT_06220
NCU02066T0	SNOT_11393
NCU08468T0	SNOT_05261
NCU05289T0	SNOT_12693
NCU05876T0	SNOT_05003
NCU06929T0	SNOT_00859
NCU00117T0	SNOT_09323
NCU11180T0	SNOT_00918
NCU07281T0	SNOT_13608
NCU00355T0	SNOT_03173
NCU06666T0	SNOT_10204
NCU09485T0	SNOT_02459
NCU00269T0	SNOT_01198
NCU09443T0	SNOT_00742
NCU02696T0	SNOT_06807
NCU09142T0	SNOT_15178
NCU05582T0	SNOT_08297
NCU05923T0	SNOT_11248
NCU00206T0	SNOT_11248
NCU07868T0	SNOT_08234
NCU06278T0	SNOT_09957
NCU02840T0	SNOT_16544
NCU01702T0	SNOT_02541
NCU11238T0	SNOT_07689
NCU11379T0	SNOT_07013
NCU04378T0	SNOT_06315
NCU04721T0	SNOT_01721
NCU08294T0	SNOT_08725
NCU11170T0	SNOT_09242
NCU02225T0	SNOT_01802
NCU03783T0	SNOT_03800
NCU00112T0	SNOT_09330
NCU04790T0	SNOT_13046
NCU08897T0	SNOT_10090
NCU00066T0	SNOT_01003
NCU07531T0	SNOT_06154
NCU06842T0	SNOT_07413
NCU06355T0	SNOT_13668
NCU03117T0	SNOT_00421
NCU00984T0	SNOT_05509
NCU06980T0	SNOT_01652
NCU09157T0	SNOT_10322
NCU03100T0	SNOT_15879
NCU07068T0	SNOT_00733
NCU04130T0	SNOT_06622
NCU09488T0	SNOT_02442
NCU08020T0	SNOT_06058
NCU11271T0	SNOT_09071
NCU02127T0	SNOT_02844
NCU02828T0	SNOT_03441
NCU02010T0	SNOT_02200
NCU07082T0	SNOT_04267
NCU08771T0	SNOT_06095
NCU01465T0	SNOT_13855
NCU06407T0	SNOT_01260
NCU11246T0	SNOT_03117
NCU02839T0	SNOT_16543
NCU07481T0	SNOT_15195
NCU01376T0	SNOT_00292
NCU09793T0	SNOT_06592
NCU07901T0	SNOT_14649
NCU09227T0	SNOT_15767
NCU06735T0	SNOT_08770
NCU03171T0	SNOT_03231
NCU04800T0	SNOT_06541
NCU04938T0	SNOT_10365
NCU02416T0	SNOT_03081
NCU09580T0	SNOT_12867
NCU11866T0	SNOT_14709
NCU01161T0	SNOT_10594
NCU11953T0	SNOT_06709
NCU08316T0	SNOT_10558
NCU02511T0	SNOT_16472
NCU04410T0	SNOT_15109
NCU07930T0	SNOT_07117
NCU02632T0	SNOT_15071
NCU08298T0	SNOT_13467
NCU01554T0	SNOT_05303
NCU00680T0	SNOT_07846
NCU09819T0	SNOT_03343
NCU09673T0	SNOT_09379
NCU04850T0	SNOT_01286
NCU04190T0	SNOT_09116
NCU01756T0	SNOT_14992
NCU06202T0	SNOT_11755
NCU01000T1	SNOT_00932
NCU01000T0	SNOT_00932
NCU08283T0	SNOT_08507
NCU04414T0	SNOT_08255
NCU02617T0	SNOT_11421
NCU09349T0	SNOT_05766
NCU02619T0	SNOT_11628
NCU06215T0	SNOT_09327
NCU02052T0	SNOT_04573
NCU02245T0	SNOT_03537
NCU02810T0	SNOT_03512
NCU08357T0	SNOT_00274
NCU00477T0	SNOT_02053
NCU06761T0	SNOT_07644
NCU11239T0	SNOT_07840
NCU12039T0	SNOT_14606
NCU06869T0	SNOT_02691
NCU01249T0	SNOT_10279
NCU01151T0	SNOT_12303
NCU02616T0	SNOT_11422
NCU01997T0	SNOT_00667
NCU03815T0	SNOT_01134
NCU02407T0	SNOT_02707
NCU01047T0	SNOT_09391
NCU03379T0	SNOT_15885
NCU08272T0	SNOT_02544
NCU03776T0	SNOT_14836	SNOT_09087
NCU09374T0	SNOT_00602
NCU00081T0	SNOT_14677
NCU06672T0	SNOT_14934
NCU02524T0	SNOT_03963
NCU01378T0	SNOT_11267
NCU06783T0	SNOT_06833
NCU10905T0	SNOT_08413
NCU02409T0	SNOT_03043
NCU00920T0	SNOT_00408
NCU01692T0	SNOT_01742
NCU08858T0	SNOT_01128
NCU11492T0	SNOT_08377
NCU06834T0	SNOT_15649
NCU08719T0	SNOT_02307
NCU08499T0	SNOT_07506
NCU06026T0	SNOT_11438
NCU03727T0	SNOT_01212
NCU00480T0	SNOT_12851
NCU11175T0	SNOT_01967
NCU04166T0	SNOT_09195
NCU02366T0	SNOT_12234
NCU11397T0	SNOT_10743
NCU05885T0	SNOT_10998
NCU03137T0	SNOT_14260
NCU06918T0	SNOT_13647
NCU04636T0	SNOT_16163
NCU03954T0	SNOT_10731
NCU03954T1	SNOT_10731
NCU04435T0	SNOT_01610
NCU03076T0	SNOT_06725
NCU03330T0	SNOT_06860
NCU08372T0	SNOT_04522
NCU03125T0	SNOT_14138
NCU01813T0	SNOT_01228
NCU02906T0	SNOT_09809
NCU01654T0	SNOT_01812
NCU04124T0	SNOT_02013
NCU06809T0	SNOT_07451
NCU09696T0	SNOT_15441
NCU02534T0	SNOT_04659
NCU02415T0	SNOT_12020
NCU07313T0	SNOT_13386
NCU03098T0	SNOT_02739
NCU00406T0	SNOT_09256
NCU04020T0	SNOT_09538
NCU00202T0	SNOT_12952
NCU07064T0	SNOT_13604
NCU09120T0	SNOT_04242
NCU08195T0	SNOT_14853
NCU06075T0	SNOT_00819
NCU06075T1	SNOT_00819
NCU03415T0	SNOT_06925
NCU05266T0	SNOT_05903
NCU07975T0	SNOT_03602
NCU04505T0	SNOT_07074
NCU07724T0	SNOT_13958
NCU03641T0	SNOT_00263
NCU06144T0	SNOT_00193
NCU00614T0	SNOT_09546
NCU10381T0	SNOT_06321
NCU07395T0	SNOT_10464
NCU08888T0	SNOT_11918
NCU01644T0	SNOT_06261
NCU09318T0	SNOT_04697
NCU01882T0	SNOT_14301
NCU05069T0	SNOT_14360
NCU07334T0	SNOT_16080
NCU00925T0	SNOT_00837
NCU12152T0	SNOT_00004
NCU00261T0	SNOT_12915
NCU02208T0	SNOT_03359
NCU06656T0	SNOT_10771
NCU02482T0	SNOT_07690
NCU02482T1	SNOT_07690
NCU02482T2	SNOT_07690
NCU06881T0	SNOT_02669
NCU06005T0	SNOT_06196
NCU04173T0	SNOT_01139
NCU04173T1	SNOT_01139
NCU00721T0	SNOT_04691
NCU11284T0	SNOT_06654
NCU09642T0	SNOT_13322
NCU00046T0	SNOT_00175
NCU03312T0	SNOT_02893
NCU05259T0	SNOT_13644
NCU03341T0	SNOT_15579
NCU02260T0	SNOT_12222
NCU06149T0	SNOT_12185
NCU02680T0	SNOT_04349
NCU10155T0	SNOT_09531
NCU02498T0	SNOT_02799
NCU07420T0	SNOT_04678
NCU10042T0	SNOT_03571
NCU10042T1	SNOT_03571
NCU07688T0	SNOT_05962
NCU11050T0	SNOT_12099
NCU03023T0	SNOT_04185
NCU08273T0	SNOT_02076
NCU05680T0	SNOT_10649
NCU00410T0	SNOT_09433
NCU03010T0	SNOT_07784
NCU02356T0	SNOT_12044
NCU03264T0	SNOT_16539
NCU09435T0	SNOT_12155
NCU04963T0	SNOT_04104
NCU08325T0	SNOT_05092
NCU07059T0	SNOT_12330
NCU06441T0	SNOT_11128
NCU04474T0	SNOT_13212
NCU05278T0	SNOT_06055
NCU06279T0	SNOT_08318
NCU09861T0	SNOT_13189
NCU08730T0	SNOT_14985
NCU02274T0	SNOT_12110
NCU03257T0	SNOT_03282
NCU06710T0	SNOT_01739
NCU04935T0	SNOT_05213
NCU03079T0	SNOT_08559
NCU10008T0	SNOT_07423
NCU02650T0	SNOT_00746
NCU09652T0	SNOT_00345
NCU01234T0	SNOT_11134
NCU04078T0	SNOT_13060
NCU09104T0	SNOT_14976
NCU00199T0	SNOT_10563
NCU06534T0	SNOT_09476
NCU07705T0	SNOT_03108
NCU11168T0	SNOT_00911
NCU06512T0	SNOT_04804
NCU11286T0	SNOT_05522
NCU04585T0	SNOT_14947
NCU02252T0	SNOT_15777
NCU05683T0	SNOT_00551
NCU05627T0	SNOT_03943
NCU01968T0	SNOT_12785
NCU09079T0	SNOT_15621
NCU02100T0	SNOT_04623
NCU04015T0	SNOT_13166
NCU08747T0	SNOT_09878
NCU03899T0	SNOT_02537
NCU04316T0	SNOT_05144
NCU04201T0	SNOT_11082
NCU08669T0	SNOT_08742
NCU03200T0	SNOT_08418
NCU10018T0	SNOT_06521
NCU11861T0	SNOT_15284
NCU02791T0	SNOT_03467
NCU03317T0	SNOT_15246
NCU04133T0	SNOT_05559
NCU00914T0	SNOT_11351
NCU09894T0	SNOT_07072
NCU07092T0	SNOT_12709
NCU00714T0	SNOT_09843
NCU04924T0	SNOT_08192
NCU11453T0	SNOT_00061
NCU04885T0	SNOT_09022
NCU00037T0	SNOT_13712
NCU07754T0	SNOT_09778
NCU06358T0	SNOT_12165
NCU04252T0	SNOT_06561
NCU10400T0	SNOT_06045
NCU02188T0	SNOT_06822
NCU00130T0	SNOT_11596
NCU10789T0	SNOT_11332
NCU06854T0	SNOT_01205
NCU02063T0	SNOT_15771
NCU01758T0	SNOT_05551
NCU06847T0	SNOT_01606
NCU04750T0	SNOT_06999
NCU07330T0	SNOT_02576
NCU11426T0	SNOT_05100
NCU11254T0	SNOT_14601
NCU06027T0	SNOT_11435	SNOT_07940
NCU02729T0	SNOT_04636
NCU01499T0	SNOT_07852
NCU02325T0	SNOT_08840
NCU02107T0	SNOT_00119
NCU09101T0	SNOT_00333
NCU07380T0	SNOT_04247
NCU06277T0	SNOT_10356
NCU00821T0	SNOT_07895
NCU07859T0	SNOT_03511
NCU04511T0	SNOT_08213
NCU09437T0	SNOT_15750
NCU11384T0	SNOT_01120
NCU11384T1	SNOT_01120
NCU09324T0	SNOT_04257
NCU02611T0	SNOT_11538
NCU08115T0	SNOT_03496
NCU04749T0	SNOT_07198
NCU03973T0	SNOT_12441
NCU02965T0	SNOT_06931
NCU05996T0	SNOT_06665
NCU00789T0	SNOT_03903
NCU05805T0	SNOT_02898
NCU09758T0	SNOT_04976
NCU00169T0	SNOT_02008
NCU01433T0	SNOT_01794
NCU02020T0	SNOT_07743
NCU02178T0	SNOT_00237
NCU01449T0	SNOT_09425
NCU01449T1	SNOT_09425
NCU03372T0	SNOT_05110
NCU09598T0	SNOT_01478
NCU06540T0	SNOT_08695
NCU08741T0	SNOT_09220
NCU06999T0	SNOT_12982
NCU02321T0	SNOT_02526
NCU05430T0	SNOT_01298
NCU11187T0	SNOT_07814
NCU03500T0	SNOT_06640
NCU07296T0	SNOT_07224
NCU09831T0	SNOT_03865
NCU06585T0	SNOT_13514
NCU09034T0	SNOT_11602
NCU08297T1	SNOT_13464
NCU08297T0	SNOT_13464
NCU00622T0	SNOT_00360
NCU01919T0	SNOT_07586
NCU07171T0	SNOT_10408
NCU00188T0	SNOT_03344
NCU03571T0	SNOT_06367
NCU04656T0	SNOT_05496
NCU08977T0	SNOT_02371
NCU01480T0	SNOT_01578
NCU02549T0	SNOT_11621
NCU07018T0	SNOT_13534
NCU08598T0	SNOT_12240
NCU01936T0	SNOT_14888
NCU03852T0	SNOT_05526
NCU05937T0	SNOT_06386
NCU04176T0	SNOT_16102
NCU09547T0	SNOT_03581
NCU12009T0	SNOT_02364
NCU04185T0	SNOT_09203
NCU08935T0	SNOT_05374
NCU00754T0	SNOT_02773
NCU03509T0	SNOT_03546
NCU03944T0	SNOT_03264
NCU02550T0	SNOT_00749
NCU09788T0	SNOT_13263
NCU05843T0	SNOT_05953
NCU07393T0	SNOT_04672
NCU05029T0	SNOT_15856
NCU01290T0	SNOT_09268
NCU05985T0	SNOT_06316
NCU06523T0	SNOT_07977
NCU04534T0	SNOT_14296
NCU08998T0	SNOT_01821
NCU08998T1	SNOT_01821
NCU02209T0	SNOT_01471
NCU00311T0	SNOT_12176
NCU08471T0	SNOT_07991
NCU03961T0	SNOT_12497
NCU09575T0	SNOT_10699
NCU03795T0	SNOT_11246
NCU07839T0	SNOT_08366
NCU07129T0	SNOT_10763
NCU09737T0	SNOT_14067
NCU03622T0	SNOT_11117
NCU00453T0	SNOT_16445
NCU10344T0	SNOT_10677
NCU06543T0	SNOT_14270
NCU11185T0	SNOT_11728
NCU01760T0	SNOT_01615
NCU09121T0	SNOT_04405
NCU09065T0	SNOT_07424
NCU08153T0	SNOT_12465	SNOT_07558
NCU01652T0	SNOT_01813
NCU02421T0	SNOT_03151
NCU07590T0	SNOT_06443
NCU05250T0	SNOT_08744
NCU00711T0	SNOT_04383
NCU00320T0	SNOT_12873
NCU06870T0	SNOT_12023
NCU03482T0	SNOT_15589
NCU10512T0	SNOT_11003
NCU08216T0	SNOT_12735
NCU09253T0	SNOT_03286
NCU00337T0	SNOT_16412
NCU08218T0	SNOT_13587
NCU04041T0	SNOT_12492
NCU11664T0	SNOT_12761
NCU09659T0	SNOT_12299
NCU05198T0	SNOT_07061
NCU01745T0	SNOT_01461
NCU00677T0	SNOT_03245
NCU01878T0	SNOT_08075
NCU04329T0	SNOT_10410
NCU07094T0	SNOT_12707
NCU06519T0	SNOT_02629
NCU03799T0	SNOT_11874
NCU09564T0	SNOT_15532
NCU05042T0	SNOT_04650
NCU00715T0	SNOT_08605
NCU10262T0	SNOT_03538
NCU06493T0	SNOT_10086
NCU11705T0	SNOT_13279
NCU01430T0	SNOT_00803
NCU04110T0	SNOT_11729
NCU06760T0	SNOT_15668
NCU02393T0	SNOT_03299
NCU02393T1	SNOT_03299
NCU03347T0	SNOT_07678
NCU05526T0	SNOT_08956
NCU09715T0	SNOT_09603
NCU11997T0	SNOT_10996
NCU09223T0	SNOT_12251	SNOT_08982
NCU04108T0	SNOT_02515
NCU05137T0	SNOT_14224
NCU04137T0	SNOT_00347
NCU01178T0	SNOT_10600
NCU05861T0	SNOT_07011
NCU07874T0	SNOT_10456
NCU00230T0	SNOT_02021
NCU01206T0	SNOT_03803
NCU02778T0	SNOT_03652
NCU00591T0	SNOT_09555
NCU07914T0	SNOT_07136
NCU00170T0	SNOT_14664
NCU11791T0	SNOT_08895
NCU06362T0	SNOT_14427
NCU00632T0	SNOT_04248
NCU02814T0	SNOT_03701
NCU02752T0	SNOT_07105
NCU04216T0	SNOT_07306
NCU09270T0	SNOT_05112
NCU02669T0	SNOT_16551
NCU01330T0	SNOT_02226
NCU08338T0	SNOT_04788
NCU07125T0	SNOT_06428
NCU00692T0	SNOT_00353
NCU03290T0	SNOT_04375
NCU03425T0	SNOT_06886
NCU00163T0	SNOT_13872
NCU06259T0	SNOT_13865
NCU07987T0	SNOT_13581
NCU11933T0	SNOT_14036
NCU04733T0	SNOT_00955
NCU11353T0	SNOT_00277
NCU03737T0	SNOT_10251
NCU05288T0	SNOT_12617
NCU07153T0	SNOT_11675
NCU09521T0	SNOT_10338
NCU05927T0	SNOT_01420
NCU03359T0	SNOT_06344
NCU03922T0	SNOT_08352
NCU07001T0	SNOT_13883
NCU08162T0	SNOT_15639
NCU03032T0	SNOT_08259
NCU03914T0	SNOT_12424
NCU08895T0	SNOT_12665
NCU00445T0	SNOT_10082
NCU04241T0	SNOT_09670
NCU03779T0	SNOT_10451
NCU07442T0	SNOT_07841
NCU11301T0	SNOT_14599
NCU02793T0	SNOT_02682
NCU08356T0	SNOT_00072
NCU01207T0	SNOT_11021
NCU06481T0	SNOT_06940
NCU03972T0	SNOT_12440
NCU05598T0	SNOT_00414
NCU11956T0	SNOT_01219
NCU02960T0	SNOT_16534
NCU00378T0	SNOT_00086
NCU04354T0	SNOT_06021
NCU02576T0	SNOT_15163
NCU02391T0	SNOT_03171
NCU08312T0	SNOT_08661
NCU06659T0	SNOT_10578
NCU02420T0	SNOT_14515
NCU06306T0	SNOT_13471
NCU09230T0	SNOT_15232
NCU02546T0	SNOT_00116
NCU02624T0	SNOT_03702
NCU06613T0	SNOT_04927
NCU07607T0	SNOT_13321
NCU05212T0	SNOT_16096
NCU09757T0	SNOT_02016
NCU03246T0	SNOT_10769
NCU09595T0	SNOT_08146
NCU06774T0	SNOT_07552
NCU07381T0	SNOT_15266
NCU06986T0	SNOT_05740
NCU08776T0	SNOT_05740
NCU03020T0	SNOT_03059
NCU02044T0	SNOT_06911
NCU05301T0	SNOT_06412
NCU05884T0	SNOT_10997
NCU09076T0	SNOT_15623
NCU12027T0	SNOT_15770
NCU02203T0	SNOT_03680
NCU05926T0	SNOT_02734
NCU06095T0	SNOT_12143
NCU01767T0	SNOT_04916
NCU03748T0	SNOT_09324
NCU00717T0	SNOT_12451
NCU11409T0	SNOT_15940
NCU00829T0	SNOT_13217
NCU00782T0	SNOT_03696
NCU02464T0	SNOT_02834
NCU01181T0	SNOT_09179
NCU02425T0	SNOT_12036
NCU00575T0	SNOT_15620
NCU01348T0	SNOT_15656
NCU09678T0	SNOT_14387
NCU02148T0	SNOT_03213
NCU03267T0	SNOT_10726
NCU02406T0	SNOT_02708
NCU00904T0	SNOT_11431
NCU00503T0	SNOT_12077
NCU01478T0	SNOT_14662
NCU08148T0	SNOT_11532
NCU01377T0	SNOT_10894
NCU06630T0	SNOT_08511
NCU05642T0	SNOT_10992
NCU08027T0	SNOT_08875
NCU00520T0	SNOT_04627
NCU03141T0	SNOT_06435
NCU02657T0	SNOT_09721
NCU08024T0	SNOT_08516
NCU11642T0	SNOT_06962
NCU07054T0	SNOT_10678
NCU08114T0	SNOT_10008
NCU00493T0	SNOT_01932
NCU00446T0	SNOT_10057
NCU01439T0	SNOT_09415
NCU07584T0	SNOT_05849
NCU01596T0	SNOT_14950
NCU04449T0	SNOT_14060
NCU00194T0	SNOT_03704
NCU02361T0	SNOT_02699
NCU03621T0	SNOT_02894
NCU06436T0	SNOT_02073
NCU03380T0	SNOT_06469
NCU10945T0	SNOT_03774
NCU03713T0	SNOT_16034
NCU04454T0	SNOT_15888
NCU01724T0	SNOT_01469
NCU05375T0	SNOT_01237
NCU03861T0	SNOT_10006
NCU02750T0	SNOT_04575
NCU04782T0	SNOT_06350
NCU05246T0	SNOT_13266
NCU04333T0	SNOT_00156
NCU04646T0	SNOT_00097
NCU05519T0	SNOT_06049
NCU04144T0	SNOT_11748
NCU01247T0	SNOT_16065
NCU07820T0	SNOT_11214
NCU04642T0	SNOT_11491
NCU09212T0	SNOT_09831
NCU08626T0	SNOT_00523
NCU01613T0	SNOT_07246
NCU06522T0	SNOT_07976
NCU09810T0	SNOT_08494
NCU08924T0	SNOT_12016
NCU05273T0	SNOT_05867
NCU06779T0	SNOT_05402
NCU06648T0	SNOT_11298
NCU02109T0	SNOT_11603
NCU07055T0	SNOT_10679
NCU08869T0	SNOT_13832
NCU04259T0	SNOT_05099
NCU07996T0	SNOT_08923
NCU07986T0	SNOT_13417
NCU06483T0	SNOT_12875
NCU07732T0	SNOT_12987
NCU07732T1	SNOT_12987
NCU02291T0	SNOT_02750
NCU03771T0	SNOT_03346
NCU07362T0	SNOT_01213
NCU02235T0	SNOT_12268
NCU09429T0	SNOT_08503
NCU06418T0	SNOT_11805
NCU07023T0	SNOT_13295
NCU08062T0	SNOT_16507
NCU11544T1	SNOT_00322
NCU11544T0	SNOT_00322
NCU10383T1	SNOT_07515
NCU10383T0	SNOT_07515
NCU05420T0	SNOT_04921
NCU00181T0	SNOT_10614
NCU03823T0	SNOT_09288
NCU07926T0	SNOT_05848
NCU03395T0	SNOT_01491
NCU00665T0	SNOT_08338
NCU09347T0	SNOT_15665
NCU00306T0	SNOT_06724
NCU06285T0	SNOT_08356
NCU00880T0	SNOT_03007
NCU03606T0	SNOT_02875
NCU02457T0	SNOT_00811
NCU01183T0	SNOT_09351
NCU06187T0	SNOT_06372
NCU06489T0	SNOT_09240
NCU06652T0	SNOT_10471
NCU04672T0	SNOT_15655
NCU10762T0	SNOT_13671
NCU03855T0	SNOT_05646
NCU08663T0	SNOT_13995
NCU06238T0	SNOT_08038
NCU05708T0	SNOT_10050
NCU08650T0	SNOT_08819
NCU01086T0	SNOT_04264
NCU04298T0	SNOT_05425
NCU05819T0	SNOT_01930
NCU00195T0	SNOT_04943
NCU04247T0	SNOT_05656
NCU01438T0	SNOT_09419
NCU07458T0	SNOT_08066
NCU06205T0	SNOT_09340
NCU03813T0	SNOT_01163
NCU08850T0	SNOT_07482
NCU02343T0	SNOT_15449
NCU07955T0	SNOT_03778
NCU09287T0	SNOT_11113
NCU07024T0	SNOT_13296
NCU11748T0	SNOT_13851
NCU02639T0	SNOT_13164
NCU02639T1	SNOT_13164
NCU02112T0	SNOT_07830
NCU02195T0	SNOT_14637
NCU06758T0	SNOT_07316
NCU00985T0	SNOT_05729
NCU07407T0	SNOT_04612
NCU07062T0	SNOT_06430
NCU02591T0	SNOT_14571
NCU01252T0	SNOT_16037
NCU06419T0	SNOT_11919
NCU01036T0	SNOT_01723
NCU05785T0	SNOT_01723
NCU05123T0	SNOT_00195
NCU03176T0	SNOT_02005
NCU02408T0	SNOT_03145
NCU03658T0	SNOT_03453
NCU08852T0	SNOT_02255
NCU03545T0	SNOT_07080
NCU04783T0	SNOT_06175
NCU07438T0	SNOT_07847
NCU06194T0	SNOT_15376
NCU00690T0	SNOT_07699
NCU07340T0	SNOT_03404
NCU00608T0	SNOT_14895
NCU02351T0	SNOT_14537
NCU05095T0	SNOT_00592
NCU00536T0	SNOT_12876
NCU03965T0	SNOT_13057
NCU00675T0	SNOT_05783
NCU03124T0	SNOT_04516
NCU03009T0	SNOT_08076
NCU08290T0	SNOT_13012
NCU06039T0	SNOT_00079
NCU05168T0	SNOT_03123
NCU06520T0	SNOT_08737
NCU11685T0	SNOT_05764
NCU07221T0	SNOT_09297
NCU02741T0	SNOT_14960
NCU09533T0	SNOT_11735
NCU02644T0	SNOT_09562
NCU02644T1	SNOT_09562
NCU00865T0	SNOT_01747
NCU02785T0	SNOT_00926
NCU02592T0	SNOT_07448
NCU00428T0	SNOT_10457
NCU02296T0	SNOT_09648
NCU08364T0	SNOT_06547
NCU02256T0	SNOT_11959
NCU02368T0	SNOT_12002
NCU11399T0	SNOT_09333
NCU01494T0	SNOT_02778
NCU03697T0	SNOT_02950
NCU05213T0	SNOT_08958
NCU02979T0	SNOT_16537
NCU01022T0	SNOT_04859
NCU03066T0	SNOT_06726
NCU02996T0	SNOT_06856
NCU01809T0	SNOT_08783
NCU06217T0	SNOT_08590
NCU07887T0	SNOT_10001
NCU06452T0	SNOT_15527
NCU01132T0	SNOT_01182
NCU03186T0	SNOT_07430
NCU06812T0	SNOT_06927
NCU08708T0	SNOT_15646
NCU01411T0	SNOT_01387
NCU02202T0	SNOT_03584
NCU01502T0	SNOT_07810
NCU03611T0	SNOT_06555
NCU02397T0	SNOT_12213
NCU01517T0	SNOT_15278
NCU03426T0	SNOT_14049
NCU03857T0	SNOT_01446
NCU01013T0	SNOT_04987
NCU07392T0	SNOT_03490
NCU01388T0	SNOT_10857
NCU00389T0	SNOT_11810
NCU02238T0	SNOT_11478
NCU11251T0	SNOT_04483
NCU04481T0	SNOT_13586
NCU11190T0	SNOT_07710
NCU05897T0	SNOT_12557
NCU02224T0	SNOT_15927
NCU03756T0	SNOT_15475
NCU06063T0	SNOT_14361
NCU08378T0	SNOT_04241
NCU02147T0	SNOT_13819
NCU04459T0	SNOT_13610
NCU02422T0	SNOT_03152
NCU02074T0	SNOT_04695
NCU06159T0	SNOT_02283
NCU05994T0	SNOT_04741
NCU05499T0	SNOT_06876
NCU02232T0	SNOT_09645
NCU04568T0	SNOT_02402
NCU08880T0	SNOT_06784
NCU08715T0	SNOT_12126
NCU09885T0	SNOT_13221
NCU03981T1	SNOT_13252
NCU03981T0	SNOT_13252
NCU04306T0	SNOT_04925
NCU07819T0	SNOT_11212
NCU05132T0	SNOT_14222
NCU00043T0	SNOT_00174
NCU00263T0	SNOT_08120
NCU06895T0	SNOT_04890
NCU06192T0	SNOT_15296
NCU09254T0	SNOT_15768
NCU02404T1	SNOT_02770
NCU02404T0	SNOT_02770
NCU02653T0	SNOT_00881
NCU04005T0	SNOT_05017
NCU10987T0	SNOT_00431
NCU03493T0	SNOT_07217
NCU05775T0	SNOT_06308
NCU10776T0	SNOT_02751
NCU07850T0	SNOT_08334
NCU01443T0	SNOT_09430
NCU03715T0	SNOT_10368
NCU00164T0	SNOT_13873
NCU00182T0	SNOT_10195
NCU06067T0	SNOT_06161
NCU03164T0	SNOT_08907
NCU02400T0	SNOT_14600
NCU00552T0	SNOT_00342
NCU00395T0	SNOT_02334
NCU01646T0	SNOT_01666
NCU03633T0	SNOT_03909
NCU08995T0	SNOT_00549
NCU06595T0	SNOT_12776
NCU03695T0	SNOT_02296
NCU09027T0	SNOT_00135
NCU04754T0	SNOT_06787
NCU03789T0	SNOT_11238
NCU07899T0	SNOT_11384
NCU06054T0	SNOT_00755
NCU02536T0	SNOT_04759
NCU06449T0	SNOT_15513
NCU05886T0	SNOT_10999
NCU03578T0	SNOT_14949
NCU01057T0	SNOT_11952
NCU01057T1	SNOT_11952
NCU00517T0	SNOT_04300
NCU08762T0	SNOT_01654
NCU02126T0	SNOT_03239
NCU06803T0	SNOT_02205
NCU05850T0	SNOT_11353
NCU09024T0	SNOT_15373
NCU02781T0	SNOT_03354
NCU07414T0	SNOT_04609
NCU08503T0	SNOT_07674
NCU01174T0	SNOT_15419
NCU08301T0	SNOT_13986
NCU01333T0	SNOT_00937
NCU05606T0	SNOT_02157
NCU11213T0	SNOT_06669
NCU09321T0	SNOT_09418
NCU11452T0	SNOT_16509
NCU05411T0	SNOT_02232
NCU04670T0	SNOT_03136
NCU05589T0	SNOT_08141
NCU05752T0	SNOT_10574
NCU03924T0	SNOT_15011
NCU09183T0	SNOT_02814
NCU01266T0	SNOT_10714
NCU09098T0	SNOT_09385
NCU06618T0	SNOT_12611
NCU11415T0	SNOT_09944
NCU10497T0	SNOT_15214
NCU03115T0	SNOT_00463
NCU04485T0	SNOT_13953
NCU01633T0	SNOT_03012
NCU02438T0	SNOT_14609
NCU08291T0	SNOT_13013
NCU00649T0	SNOT_00644
NCU00023T0	SNOT_11702
NCU00722T0	SNOT_15448
NCU04814T0	SNOT_12338
NCU05644T0	SNOT_12480
NCU02966T0	SNOT_15008
NCU06942T0	SNOT_12198
NCU00065T0	SNOT_02375
NCU00775T0	SNOT_03647
NCU08076T0	SNOT_08702
NCU05364T0	SNOT_02104
NCU06041T0	SNOT_02066
NCU03409T0	SNOT_07165
NCU00377T0	SNOT_11784
NCU08706T0	SNOT_07677
NCU10519T0	SNOT_06947
NCU11934T0	SNOT_07056
NCU04442T0	SNOT_14043
NCU00161T0	SNOT_01897
NCU01528T0	SNOT_01278
NCU01564T0	SNOT_07209
NCU09771T0	SNOT_02551
NCU00324T0	SNOT_12857
NCU03258T0	SNOT_09788
NCU09093T0	SNOT_00869
NCU00602T0	SNOT_00391
NCU01993T0	SNOT_00369
NCU01481T0	SNOT_05272
NCU03204T0	SNOT_07139
NCU00897T0	SNOT_11309
NCU09265T0	SNOT_04385
NCU01216T0	SNOT_11753
NCU05156T0	SNOT_08777
NCU07893T0	SNOT_06747
NCU00035T0	SNOT_13711
NCU00772T0	SNOT_03929
NCU07701T0	SNOT_05882
NCU06430T0	SNOT_11816
NCU03892T0	SNOT_14338
NCU04136T0	SNOT_15782
NCU06250T0	SNOT_14791
NCU03846T0	SNOT_10184
NCU03846T1	SNOT_10184
NCU00936T0	SNOT_00899
NCU02532T0	SNOT_04358
NCU03217T0	SNOT_04670
NCU03197T0	SNOT_08341
NCU06563T0	SNOT_08678
NCU09368T0	SNOT_09283
NCU05224T0	SNOT_08677
NCU09202T0	SNOT_08074
NCU06132T0	SNOT_13214
NCU07739T0	SNOT_09215
NCU04418T0	SNOT_14372
NCU11173T0	SNOT_13715
NCU07298T0	SNOT_04148
NCU07697T0	SNOT_06082
NCU06769T0	SNOT_07660
NCU07720T0	SNOT_08962
NCU00755T0	SNOT_08962
NCU11317T0	SNOT_00801
NCU09980T0	SNOT_01521
NCU05853T0	SNOT_08858
NCU11927T0	SNOT_05008
NCU08511T0	SNOT_07161
NCU07558T0	SNOT_13794
NCU09646T0	SNOT_13439
NCU01285T0	SNOT_05245
NCU08997T0	SNOT_00453
NCU01324T0	SNOT_00729
NCU02565T0	SNOT_04372
NCU03049T0	SNOT_07326
NCU09864T0	SNOT_06188
NCU02690T0	SNOT_04641
NCU01240T0	SNOT_11118
NCU10852T0	SNOT_09570
NCU07779T0	SNOT_12150
NCU04207T0	SNOT_04270
NCU03006T0	SNOT_08443
NCU08682T0	SNOT_08067
NCU10926T0	SNOT_10320
NCU11420T0	SNOT_03055
NCU01235T0	SNOT_11135
NCU09028T0	SNOT_06721
NCU04581T0	SNOT_12905
NCU09746T0	SNOT_08712
NCU05226T0	SNOT_14053
NCU11288T0	SNOT_12649
NCU01525T0	SNOT_01279
NCU05358T0	SNOT_00711
NCU04457T0	SNOT_03118
NCU05410T0	SNOT_07520
NCU02556T0	SNOT_12230
NCU08687T0	SNOT_07966
NCU02310T0	SNOT_14692
NCU04799T0	SNOT_14351
NCU05452T0	SNOT_01768
NCU00631T0	SNOT_11638
NCU00538T0	SNOT_13807
NCU09162T0	SNOT_09998
NCU04653T0	SNOT_15474
NCU09456T0	SNOT_13489
NCU01141T0	SNOT_09334
NCU03004T0	SNOT_08442
NCU06541T0	SNOT_08694
NCU00605T0	SNOT_16423
NCU02743T0	SNOT_15080
NCU03768T1	SNOT_15497
NCU03768T0	SNOT_15497
NCU03768T2	SNOT_15497
NCU05782T0	SNOT_03302
NCU04289T0	SNOT_05056
NCU08145T0	SNOT_02282
NCU03062T0	SNOT_06957
NCU00434T0	SNOT_10788
NCU00643T0	SNOT_14274
NCU11693T0	SNOT_11457
NCU03548T0	SNOT_02250
NCU09486T0	SNOT_01869
NCU08003T0	SNOT_05958
NCU04096T0	SNOT_10931
NCU08435T0	SNOT_15784
NCU00794T0	SNOT_03708
NCU04071T0	SNOT_03242
NCU00077T0	SNOT_11900
NCU06336T0	SNOT_07927
NCU05735T0	SNOT_10816
NCU07067T0	SNOT_11750
NCU01961T0	SNOT_00377
NCU00290T0	SNOT_09117
NCU07284T0	SNOT_03202
NCU06631T0	SNOT_14074
NCU07053T0	SNOT_01686
NCU04264T0	SNOT_12032
NCU06271T0	SNOT_10423
NCU07021T0	SNOT_13705
NCU07565T0	SNOT_13869
NCU08600T0	SNOT_15945
NCU08427T0	SNOT_16470
NCU03295T0	SNOT_02649
NCU03678T0	SNOT_02465
NCU06923T0	SNOT_00714
NCU00155T0	SNOT_14714
NCU09102T0	SNOT_10669
NCU04219T0	SNOT_00590
NCU04328T0	SNOT_03156
NCU03055T0	SNOT_04296
NCU03515T0	SNOT_05288
NCU01754T0	SNOT_08675
NCU01435T0	SNOT_09406
NCU06717T0	SNOT_06503
NCU06371T0	SNOT_08660
NCU04192T0	SNOT_11059
NCU00440T0	SNOT_16044
NCU06943T0	SNOT_12266
NCU10189T0	SNOT_10757
NCU00554T0	SNOT_00240
NCU02015T0	SNOT_00365
NCU09123T0	SNOT_04647
NCU04272T0	SNOT_11897
NCU07516T0	SNOT_09566
NCU10847T0	SNOT_11530
NCU05715T0	SNOT_16070
NCU05218T0	SNOT_16501
NCU00823T0	SNOT_00509
NCU03187T0	SNOT_07431
NCU09732T0	SNOT_06364
NCU11068T0	SNOT_09571
NCU03996T0	SNOT_16444
NCU05418T0	SNOT_09398
NCU06191T0	SNOT_09354
NCU03243T0	SNOT_15875
NCU10546T0	SNOT_10390
NCU04540T0	SNOT_06163
NCU03597T0	SNOT_10351
NCU04731T0	SNOT_10427
NCU00122T0	SNOT_00093
NCU03523T0	SNOT_04984
NCU08136T0	SNOT_02274
NCU07465T0	SNOT_04532
NCU05801T0	SNOT_09502
NCU02305T0	SNOT_03045
NCU05548T0	SNOT_02108
NCU11266T0	SNOT_02790
NCU07693T0	SNOT_05966
NCU04430T0	SNOT_08778
NCU00345T0	SNOT_12803
NCU02746T0	SNOT_15029
NCU02023T0	SNOT_15949
NCU04637T0	SNOT_16162
NCU01947T0	SNOT_00205
NCU03826T0	SNOT_02412
NCU02826T0	SNOT_03440
NCU09536T0	SNOT_01022
NCU08346T0	SNOT_05179
NCU02961T0	SNOT_16530
NCU11395T0	SNOT_11408
NCU01753T0	SNOT_03494
NCU02531T0	SNOT_04357
NCU05028T0	SNOT_03158
NCU04335T0	SNOT_08756
NCU03801T0	SNOT_10994
NCU05196T0	SNOT_12723
NCU06344T0	SNOT_12757
NCU08370T0	SNOT_14268
NCU06091T0	SNOT_02718
NCU08825T0	SNOT_08558
NCU00272T0	SNOT_16061
NCU00565T0	SNOT_00270
NCU02954T0	SNOT_01047
NCU06780T0	SNOT_14991
NCU02771T0	SNOT_04611
NCU04796T0	SNOT_06131
NCU06766T0	SNOT_07542
NCU09698T0	SNOT_05897
NCU09380T0	SNOT_06976
NCU08563T0	SNOT_09755
NCU07112T0	SNOT_12870
NCU07058T0	SNOT_14454
NCU07909T0	SNOT_14066
NCU07504T0	SNOT_14513
NCU02688T1	SNOT_15263
NCU02688T0	SNOT_15263
NCU03396T0	SNOT_05757
NCU01412T0	SNOT_09665
NCU09208T0	SNOT_03256
NCU03741T0	SNOT_10115
NCU08333T0	SNOT_06146
NCU07282T0	SNOT_08195
NCU06179T0	SNOT_09194
NCU04535T0	SNOT_14298
NCU08012T0	SNOT_13465
NCU01094T0	SNOT_06779
NCU07451T0	SNOT_05286
NCU03223T1	SNOT_04693
NCU03223T0	SNOT_04693
NCU03039T0	SNOT_04461
NCU02716T0	SNOT_06984
NCU05537T0	SNOT_06874
NCU05516T0	SNOT_08427
NCU09789T0	SNOT_15719
NCU03188T0	SNOT_01863
NCU05160T0	SNOT_00961
NCU02456T0	SNOT_13917
NCU11176T0	SNOT_07369
NCU03888T0	SNOT_13124
NCU00589T0	SNOT_02006
NCU03492T0	SNOT_02392
NCU03292T0	SNOT_02911
NCU05585T0	SNOT_01973
NCU04539T0	SNOT_05255
NCU04195T0	SNOT_05591
NCU00177T0	SNOT_09390
NCU04761T0	SNOT_08154
NCU08418T0	SNOT_09464
NCU05294T0	SNOT_13663
NCU06482T0	SNOT_13014
NCU03593T0	SNOT_16027
NCU08604T0	SNOT_14574
NCU09345T0	SNOT_11769
NCU09345T1	SNOT_11769
NCU09345T2	SNOT_11769
NCU04600T0	SNOT_05256
NCU00106T0	SNOT_12636
NCU04797T0	SNOT_14342
NCU06246T0	SNOT_13767
NCU00277T0	SNOT_06488
NCU07514T0	SNOT_09567
NCU09904T0	SNOT_07582
NCU06380T0	SNOT_10808
NCU05117T0	SNOT_14113
NCU06959T0	SNOT_13605
NCU04013T1	SNOT_05777
NCU04013T0	SNOT_05777
NCU01210T0	SNOT_05610
NCU06583T0	SNOT_06722
NCU07528T0	SNOT_13015
NCU03952T0	SNOT_05162
NCU09322T0	SNOT_04258
NCU06457T0	SNOT_02712
NCU09444T0	SNOT_00788
NCU07076T0	SNOT_03285
NCU00052T0	SNOT_11758
NCU03608T0	SNOT_06575
NCU11102T0	SNOT_03073
NCU07707T0	SNOT_08688
NCU06860T0	SNOT_01426
NCU09407T0	SNOT_00639
NCU01990T0	SNOT_08086
NCU03643T0	SNOT_07131
NCU07400T0	SNOT_04438
NCU08005T0	SNOT_05877
NCU11381T0	SNOT_04832
NCU01227T0	SNOT_15384
NCU09477T0	SNOT_05601
NCU08746T0	SNOT_13402
NCU07807T0	SNOT_08226
NCU07807T1	SNOT_08226
NCU03436T0	SNOT_06712
NCU09116T0	SNOT_04259
NCU04428T0	SNOT_02904
NCU07495T0	SNOT_00776
NCU04780T0	SNOT_06610
NCU06846T0	SNOT_05265
NCU07004T0	SNOT_08977
NCU02283T0	SNOT_15778
NCU05633T0	SNOT_15002
NCU00585T0	SNOT_00339
NCU04411T0	SNOT_07071
NCU09594T0	SNOT_06457
NCU01547T0	SNOT_01757
NCU05558T0	SNOT_07990
NCU09643T0	SNOT_13366
NCU00924T0	SNOT_00836
NCU02586T0	SNOT_00209
NCU01546T0	SNOT_01276
NCU04427T0	SNOT_02674
NCU03564T0	SNOT_06329
NCU03325T0	SNOT_07067
NCU01184T0	SNOT_08990
NCU12076T0	SNOT_00896
NCU01083T0	SNOT_11224
NCU06568T0	SNOT_08945
NCU08597T0	SNOT_07916
NCU07513T0	SNOT_09748
NCU07224T0	SNOT_12789
NCU00403T0	SNOT_04468
NCU04024T0	SNOT_06525
NCU07659T0	SNOT_06060
NCU12124T0	SNOT_06187
NCU09048T0	SNOT_11646
NCU03759T0	SNOT_03483
NCU00582T0	SNOT_07712
NCU09767T0	SNOT_00273
NCU03229T0	SNOT_06914
NCU03194T0	SNOT_09661
NCU08167T0	SNOT_06373
NCU10652T0	SNOT_09691
NCU03890T0	SNOT_12294
NCU04809T0	SNOT_12435
NCU09209T0	SNOT_15302
NCU06914T0	SNOT_00367
NCU07399T0	SNOT_04689
NCU04817T0	SNOT_12377
NCU02742T0	SNOT_14961
NCU04118T0	SNOT_09405
NCU07960T0	SNOT_06153
NCU03913T0	SNOT_12339
NCU07015T0	SNOT_13685
NCU10020T0	SNOT_11582
NCU06168T0	SNOT_06436
NCU06724T0	SNOT_14379
NCU04856T0	SNOT_14379
NCU04856T1	SNOT_14379
NCU01269T0	SNOT_00091
NCU04554T0	SNOT_00269
NCU06230T0	SNOT_01629
NCU05363T0	SNOT_02510
NCU04295T0	SNOT_05424
NCU11795T0	SNOT_06320
NCU00894T0	SNOT_01086
NCU07580T0	SNOT_00798
NCU01678T0	SNOT_07626
NCU07071T0	SNOT_06943
NCU11320T0	SNOT_07015
NCU08811T0	SNOT_12691
NCU00728T0	SNOT_00222
NCU01821T0	SNOT_05049
NCU06921T0	SNOT_00716
NCU03998T0	SNOT_14739
NCU06437T0	SNOT_12794
NCU06601T0	SNOT_14030
NCU01786T0	SNOT_01487
NCU04111T0	SNOT_00395
NCU08939T0	SNOT_05316
NCU09657T0	SNOT_05893
NCU03788T0	SNOT_11239
NCU10016T0	SNOT_00267
NCU06347T0	SNOT_05930
NCU04112T0	SNOT_00105
NCU07880T0	SNOT_02079
NCU09897T0	SNOT_07230
NCU11489T0	SNOT_07107
NCU07623T0	SNOT_14038
NCU06341T0	SNOT_02504
NCU04923T0	SNOT_08193
NCU02373T0	SNOT_12004
NCU08579T0	SNOT_08228
NCU09843T0	SNOT_11643
NCU00599T0	SNOT_00323
NCU03495T0	SNOT_02471
NCU08119T0	SNOT_03552
NCU05129T0	SNOT_07479
NCU09817T0	SNOT_03893
NCU07099T0	SNOT_11315
NCU06877T0	SNOT_12042
NCU04612T0	SNOT_05651
NCU04612T1	SNOT_05651
NCU02585T0	SNOT_00694
NCU02541T0	SNOT_03060
NCU01553T0	SNOT_05304
NCU08042T0	SNOT_02387
NCU01895T0	SNOT_09580
NCU06619T0	SNOT_14417
NCU06866T0	SNOT_14517
NCU00226T0	SNOT_00215
NCU03145T0	SNOT_04675
NCU04803T0	SNOT_11105
NCU11739T0	SNOT_08939
NCU08315T0	SNOT_13803
NCU00045T0	SNOT_00792
NCU10467T0	SNOT_01804
NCU05143T0	SNOT_07926
NCU00056T0	SNOT_12788
NCU11587T0	SNOT_03754
NCU11129T0	SNOT_06599
NCU09220T0	SNOT_12092
NCU09540T0	SNOT_15464
NCU02896T0	SNOT_00466
NCU03876T0	SNOT_01594
NCU06232T0	SNOT_02041
NCU01160T0	SNOT_10595
NCU02764T0	SNOT_14232
NCU00450T0	SNOT_16446
NCU04460T0	SNOT_13631
NCU08277T0	SNOT_13280
NCU07544T0	SNOT_16450
NCU02414T0	SNOT_02696
NCU03238T0	SNOT_03660
NCU03935T0	SNOT_08379
NCU09680T0	SNOT_06409
NCU06089T0	SNOT_14577
NCU00468T0	SNOT_02089
NCU01595T0	SNOT_02569
NCU00501T0	SNOT_04312
NCU05453T0	SNOT_01618
NCU04899T0	SNOT_05974
NCU10810T0	SNOT_03493
NCU04479T0	SNOT_12603
NCU03836T0	SNOT_16461
NCU00490T0	SNOT_01934
NCU02887T0	SNOT_04393
NCU03050T0	SNOT_04632
NCU07070T0	SNOT_02955
NCU01267T0	SNOT_10705
NCU08231T0	SNOT_09518
NCU11242T0	SNOT_12280
NCU09931T0	SNOT_13597
NCU07459T0	SNOT_02519
NCU02968T0	SNOT_06700
NCU00032T0	SNOT_13828
NCU08507T0	SNOT_07163
NCU02367T0	SNOT_14543
NCU01689T0	SNOT_01743
NCU08319T0	SNOT_05180
NCU02104T0	SNOT_11557
NCU08177T0	SNOT_06637
NCU07309T0	SNOT_08224
NCU06112T0	SNOT_14568
NCU08517T0	SNOT_01283
NCU04818T0	SNOT_01554
NCU00317T0	SNOT_12245
NCU05245T0	SNOT_08951
NCU06988T0	SNOT_08980
NCU09634T0	SNOT_16404
NCU00725T0	SNOT_00051
NCU06460T0	SNOT_02430
NCU04008T0	SNOT_05338
NCU01672T0	SNOT_07715
NCU04391T0	SNOT_10851
NCU08040T0	SNOT_08728
NCU07347T0	SNOT_09734
NCU04633T0	SNOT_12254
NCU03207T0	SNOT_15244
NCU00553T0	SNOT_00373
NCU02273T0	SNOT_03312
NCU03491T0	SNOT_02393
NCU06699T0	SNOT_02386
NCU09982T0	SNOT_03019
NCU02110T0	SNOT_11388
NCU09068T0	SNOT_07400
NCU06057T0	SNOT_00741
NCU00209T0	SNOT_09599
NCU09388T0	SNOT_07093
NCU11222T0	SNOT_07619
NCU06593T0	SNOT_12774
NCU03018T0	SNOT_02652
NCU05586T0	SNOT_01972
NCU02606T0	SNOT_11427
NCU07564T0	SNOT_10811
NCU05797T0	SNOT_14169
NCU06211T1	SNOT_09027
NCU06211T0	SNOT_09027
NCU04504T0	SNOT_07902
NCU02374T0	SNOT_12003
NCU00913T0	SNOT_14163
NCU03979T0	SNOT_15127
NCU05889T0	SNOT_14487
NCU09237T0	SNOT_12147
NCU00422T0	SNOT_02715
NCU00422T1	SNOT_02715
NCU01231T0	SNOT_00488
NCU00232T0	SNOT_02316
NCU06403T0	SNOT_02507
NCU01175T0	SNOT_15418
NCU10468T0	SNOT_09375
NCU08633T0	SNOT_00037
NCU02056T0	SNOT_09804
NCU05721T0	SNOT_10018
NCU09912T0	SNOT_07304
NCU06342T0	SNOT_10775
NCU02555T0	SNOT_14572
NCU05891T0	SNOT_12221
NCU09635T0	SNOT_09920
NCU10015T0	SNOT_00264
NCU03546T0	SNOT_07082
NCU10272T0	SNOT_15660
NCU01271T0	SNOT_03643
NCU04819T0	SNOT_01555
NCU08048T0	SNOT_05922
NCU02776T0	SNOT_03588
NCU00611T0	SNOT_13011
NCU00673T0	SNOT_14851
NCU02899T0	SNOT_00572
NCU06409T0	SNOT_01336
NCU07509T0	SNOT_03615
NCU05157T0	SNOT_09445
NCU01984T0	SNOT_03931
NCU06924T0	SNOT_00713
NCU06177T0	SNOT_09198
NCU09064T0	SNOT_07351
NCU05067T0	SNOT_12177
NCU08275T0	SNOT_10747
NCU09532T0	SNOT_11734
NCU05390T0	SNOT_01865
NCU08033T0	SNOT_08922
NCU04810T0	SNOT_13251
NCU06698T0	SNOT_11677
NCU00831T0	SNOT_00068
NCU01651T0	SNOT_07516
NCU00213T0	SNOT_09704
NCU00993T0	SNOT_11060
NCU00987T0	SNOT_14473
NCU02196T0	SNOT_14636
NCU08752T0	SNOT_11009
NCU11537T0	SNOT_11545
NCU01055T0	SNOT_00945
NCU09156T0	SNOT_01466
NCU11580T0	SNOT_02457
NCU09816T0	SNOT_03340
NCU00465T0	SNOT_16121
NCU10276T0	SNOT_00019
NCU07755T0	SNOT_03082
NCU01402T0	SNOT_10794
NCU07670T0	SNOT_06545
NCU06679T0	SNOT_10968
NCU10732T0	SNOT_12507
NCU06141T0	SNOT_00816
NCU02687T0	SNOT_04350
NCU00119T0	SNOT_09192
NCU11457T0	SNOT_02535
NCU11408T0	SNOT_03310
NCU11511T0	SNOT_04526
NCU02378T0	SNOT_12040
NCU04089T0	SNOT_11796
NCU07711T0	SNOT_08722
NCU06022T0	SNOT_11440
NCU07022T0	SNOT_13783
NCU09434T0	SNOT_12157
NCU04281T0	SNOT_05260
NCU02341T0	SNOT_08007
NCU04840T0	SNOT_06190
NCU00025T0	SNOT_11651
NCU07929T0	SNOT_06950
NCU08152T0	SNOT_08048
NCU09309T0	SNOT_15869
NCU01900T0	SNOT_06123
NCU09858T0	SNOT_01060
NCU03319T0	SNOT_06751
NCU00108T0	SNOT_12634
NCU07041T0	SNOT_07028
NCU07911T0	SNOT_07134
NCU09033T0	SNOT_11601
NCU07172T0	SNOT_16136
NCU00587T0	SNOT_02007
NCU02654T0	SNOT_00880
NCU01275T0	SNOT_03536
NCU05180T0	SNOT_02524
NCU07468T0	SNOT_04653
NCU09106T0	SNOT_04389
NCU06970T0	SNOT_07530
NCU07408T0	SNOT_15237
NCU07408T1	SNOT_15237
NCU00068T0	SNOT_00243
NCU03097T0	SNOT_02671
NCU04507T0	SNOT_07075
NCU02635T0	SNOT_10597
NCU00366T0	SNOT_13714
NCU03129T0	SNOT_14207
NCU05216T0	SNOT_13944
NCU10927T0	SNOT_13331
NCU07723T0	SNOT_16499
NCU09804T0	SNOT_15122
NCU08232T0	SNOT_09519
NCU07338T0	SNOT_09519
NCU02514T0	SNOT_04211
NCU09924T0	SNOT_02323
NCU06722T0	SNOT_05462
NCU01170T0	SNOT_11037
NCU07536T0	SNOT_09739
NCU02009T0	SNOT_02280
NCU07367T0	SNOT_03347
NCU03369T0	SNOT_16526
[truncated: 4,115 more rows]
[truncated: 1 more columns]
