# Supplementary material for: Evolutionary Conservation and Diversification of Puf RNA Binding Proteins and Their mRNA Targets
Source: PLoS Biol. 2015 Nov 20;13(11):e1002307. doi: 10.1371/journal.pbio.1002307 (PMC4654594; doi:10.1371/journal.pbio.1002307)
Supplement: S4 Dataset — (ZIP) [file pbio.1002307.s004.zip › N.crassa.fa_S.octosporus.fa.txt]

NCU07832T0	SOCG_00732T0
NCU01744T0	SOCG_04853T0
NCU08535T0	SOCG_02237T0
NCU08287T0	SOCG_02029T0
NCU06468T0	SOCG_02868T0
NCU07308T0	SOCG_00770T0
NCU05608T0	SOCG_03557T0
NCU02685T0	SOCG_02333T0
NCU01379T0	SOCG_03617T0
NCU06871T0	SOCG_02745T0
NCU07307T0	SOCG_03086T0
NCU04548T0	SOCG_00133T0
NCU02103T0	SOCG_00001T0
NCU02478T0	SOCG_06260T0	SOCG_04178T0	SOCG_06321T0
NCU08132T0	SOCG_06260T0	SOCG_04178T0	SOCG_06321T0
NCU02510T0	SOCG_04836T0
NCU02505T0	SOCG_02589T0
NCU05120T0	SOCG_02073T0
NCU01632T0	SOCG_00964T0
NCU06976T0	SOCG_00875T0
NCU04569T0	SOCG_00470T0
NCU02677T0	SOCG_06512T0
NCU07556T0	SOCG_03306T0
NCU05803T0	SOCG_05894T0
NCU05837T0	SOCG_06400T0
NCU03986T0	SOCG_03410T0
NCU01772T0	SOCG_04311T0
NCU00239T0	SOCG_02187T0
NCU08267T0	SOCG_06381T0
NCU08616T0	SOCG_05192T0
NCU03042T0	SOCG_04163T0
NCU03575T0	SOCG_03363T0
NCU01638T0	SOCG_00187T0
NCU00352T0	SOCG_01793T0
NCU10066T0	SOCG_04437T0
NCU01680T0	SOCG_03931T0	SOCG_03098T0
NCU05425T0	SOCG_03613T0
NCU06318T0	SOCG_05241T0
NCU01192T0	SOCG_05611T0
NCU07700T0	SOCG_01720T0	SOCG_05436T0
NCU07443T0	SOCG_00506T0
NCU05238T0	SOCG_02219T0
NCU08501T0	SOCG_01056T0
NCU07922T0	SOCG_04132T0
NCU07119T0	SOCG_02074T0
NCU00018T0	SOCG_02265T0
NCU00018T1	SOCG_02265T0
NCU12032T0	SOCG_05259T0
NCU09012T0	SOCG_01748T0
NCU03539T0	SOCG_05015T0
NCU04898T0	SOCG_01723T0
NCU10143T0	SOCG_03856T0
NCU05591T0	SOCG_03906T0
NCU02111T0	SOCG_03514T0
NCU01820T0	SOCG_04490T0
NCU03877T0	SOCG_04453T0
NCU03877T1	SOCG_04453T0
NCU00621T0	SOCG_02357T0
NCU04370T0	SOCG_06438T0
NCU00396T0	SOCG_05041T0
NCU07546T0	SOCG_00674T0	SOCG_06349T0
NCU00104T0	SOCG_06324T0
NCU06338T0	SOCG_05203T0
NCU09463T0	SOCG_01040T0
NCU06272T0	SOCG_03864T0
NCU01625T0	SOCG_05182T0
NCU06678T0	SOCG_01511T0
NCU01857T0	SOCG_01169T0
NCU07679T0	SOCG_03338T0
NCU07870T0	SOCG_00468T0
NCU03010T0	SOCG_03138T0
NCU08919T0	SOCG_04571T0
NCU02728T0	SOCG_02578T0
NCU03127T0	SOCG_00596T0
NCU02566T0	SOCG_04361T0
NCU02366T0	SOCG_01670T0
NCU07658T0	SOCG_04181T0
NCU00459T0	SOCG_01849T0
NCU03065T0	SOCG_01352T0
NCU04348T0	SOCG_05328T0
NCU03947T0	SOCG_05045T0
NCU02572T0	SOCG_06514T0
NCU01965T0	SOCG_03482T0
NCU04242T0	SOCG_02053T0
NCU11202T0	SOCG_01630T0
NCU02475T0	SOCG_05670T0
NCU01612T0	SOCG_03593T0
NCU06488T0	SOCG_01020T0	SOCG_02866T0
NCU05261T0	SOCG_03643T0
NCU09367T0	SOCG_04413T0
NCU09602T0	SOCG_04298T0
NCU01164T0	SOCG_06347T0
NCU03592T0	SOCG_05229T0
NCU06281T0	SOCG_05229T0
NCU08336T0	SOCG_03134T0
NCU08276T0	SOCG_05964T0
NCU04142T0	SOCG_03091T0
NCU04404T0	SOCG_03513T0
NCU07404T0	SOCG_01707T0
NCU11255T0	SOCG_03162T0
NCU00551T0	SOCG_01187T0
NCU01318T0	SOCG_05451T0
NCU08135T0	SOCG_02938T0
NCU04327T0	SOCG_05142T0
NCU05194T0	SOCG_06433T0
NCU04611T0	SOCG_02969T0
NCU06785T0	SOCG_01235T0
NCU02494T0	SOCG_01582T0
NCU11669T0	SOCG_02736T0
NCU03818T0	SOCG_04283T0
NCU09297T0	SOCG_00157T0
NCU00671T0	SOCG_03253T0
NCU05270T0	SOCG_02186T0
NCU00461T0	SOCG_01214T0
NCU00276T0	SOCG_06240T0
NCU04736T0	SOCG_04529T0
NCU05154T0	SOCG_04529T0
NCU01323T0	SOCG_05849T0
NCU02539T0	SOCG_06220T0
NCU01951T0	SOCG_01631T0
NCU05200T0	SOCG_02087T0
NCU06278T0	SOCG_03744T0
NCU07554T0	SOCG_02226T0
NCU04385T0	SOCG_04199T0
NCU07721T0	SOCG_05112T0
NCU10497T0	SOCG_04579T0
NCU06438T0	SOCG_01519T0
NCU03060T0	SOCG_05370T0	SOCG_04341T0
NCU01328T0	SOCG_04741T0
NCU04100T0	SOCG_04678T0
NCU03982T0	SOCG_02212T0
NCU08685T0	SOCG_05251T0
NCU09903T0	SOCG_05870T0
NCU06512T0	SOCG_02338T0
NCU09063T0	SOCG_03524T0
NCU05046T0	SOCG_04463T0
NCU02630T0	SOCG_00282T0
NCU04280T0	SOCG_01222T0
NCU03794T0	SOCG_03572T0
NCU07010T0	SOCG_03851T0
NCU02391T0	SOCG_00912T0
NCU00629T0	SOCG_03602T0
NCU08009T0	SOCG_03771T0
NCU03363T0	SOCG_05859T0
NCU08928T0	SOCG_04911T0
NCU08693T0	SOCG_01535T0
NCU03234T0	SOCG_05843T0
NCU03061T0	SOCG_00892T0
NCU04606T0	SOCG_03300T0
NCU00668T0	SOCG_01189T0
NCU04221T0	SOCG_02553T0
NCU07319T0	SOCG_00663T0
NCU11350T0	SOCG_00350T0
NCU10283T0	SOCG_04228T0
NCU00177T0	SOCG_00183T0
NCU01171T0	SOCG_04486T0
NCU02357T0	SOCG_02746T0
NCU09450T0	SOCG_00105T0
NCU01229T0	SOCG_01021T0
NCU05151T0	SOCG_00302T0
NCU04051T0	SOCG_02486T0
NCU01207T0	SOCG_02411T0
NCU03298T0	SOCG_01814T0
NCU09993T0	SOCG_01081T0
NCU08119T0	SOCG_06367T0
NCU02349T0	SOCG_04435T0
NCU03955T0	SOCG_01959T0
NCU02979T0	SOCG_02651T0
NCU04203T0	SOCG_01502T0
NCU05518T0	SOCG_01712T0
NCU03292T0	SOCG_02560T0
NCU03980T0	SOCG_02242T0
NCU02583T0	SOCG_06099T0	SOCG_01913T0	SOCG_02631T0
NCU06836T0	SOCG_05010T0
NCU00405T0	SOCG_04484T0
NCU00567T0	SOCG_04310T0
NCU02380T0	SOCG_05557T0
NCU01992T0	SOCG_02358T0
NCU03387T0	SOCG_00971T0
NCU01510T0	SOCG_05435T0
NCU01589T0	SOCG_00686T0
NCU05895T0	SOCG_01641T0
NCU01486T0	SOCG_03580T0
NCU01643T0	SOCG_04829T0
NCU01843T0	SOCG_05198T0
NCU03808T0	SOCG_03185T0
NCU03797T0	SOCG_03574T0
NCU09808T0	SOCG_00353T0
NCU08898T0	SOCG_05291T0
NCU02955T0	SOCG_03444T0
NCU02003T0	SOCG_04454T0	SOCG_05033T0	SOCG_03734T0
NCU09228T0	SOCG_00336T0
NCU01939T0	SOCG_01177T0
NCU03071T0	SOCG_00355T0
NCU04579T0	SOCG_04273T0
NCU03116T0	SOCG_00733T0
NCU02230T0	SOCG_00306T0
NCU02696T0	SOCG_03830T0
NCU06365T0	SOCG_05030T0
NCU03669T0	SOCG_02102T0
NCU03171T0	SOCG_00020T0
NCU03992T0	SOCG_05581T0
NCU02011T0	SOCG_00422T0
NCU04448T0	SOCG_03605T0
NCU02514T0	SOCG_01075T0
NCU07837T0	SOCG_01165T0
NCU08036T0	SOCG_06431T0
NCU04251T0	SOCG_00496T0
NCU01143T0	SOCG_04053T0
NCU07712T0	SOCG_01549T0
NCU04648T0	SOCG_03756T0
NCU02717T0	SOCG_06394T0
NCU07999T0	SOCG_04461T0
NCU02075T0	SOCG_03479T0
NCU09700T0	SOCG_00132T0
NCU00040T0	SOCG_00107T0
NCU04439T0	SOCG_00876T0
NCU07839T0	SOCG_06344T0
NCU09468T0	SOCG_05332T0	SOCG_00563T0
NCU03051T0	SOCG_03393T0
NCU05289T0	SOCG_03417T0
NCU08515T0	SOCG_00834T0
NCU05029T0	SOCG_05077T0
NCU09118T0	SOCG_00276T0
NCU06767T0	SOCG_06426T0
NCU02629T0	SOCG_04076T0
NCU04472T0	SOCG_02974T0
NCU04303T0	SOCG_04426T0
NCU03804T0	SOCG_03336T0
NCU05430T0	SOCG_02127T0
NCU07982T0	SOCG_03534T0
NCU06382T0	SOCG_04184T0	SOCG_04206T0
NCU03463T0	SOCG_00436T0
NCU09866T0	SOCG_05760T0
NCU01272T0	SOCG_04418T0
NCU02207T0	SOCG_01930T0
NCU00261T0	SOCG_05242T0
NCU08110T0	SOCG_01219T0
NCU09349T0	SOCG_02968T0
NCU00712T0	SOCG_02907T0
NCU01470T0	SOCG_04472T0
NCU04054T0	SOCG_06478T0
NCU09740T0	SOCG_03331T0
NCU07281T0	SOCG_06456T0
NCU08023T0	SOCG_06432T0
NCU09770T0	SOCG_00598T0
NCU09332T0	SOCG_05711T0
NCU00481T0	SOCG_01728T0
NCU03784T0	SOCG_05092T0
NCU09909T0	SOCG_02518T0
NCU09709T0	SOCG_03547T0
NCU02797T0	SOCG_01205T0
NCU01119T0	SOCG_05898T0
NCU03100T0	SOCG_05319T0
NCU04173T0	SOCG_00051T0
NCU04173T1	SOCG_00051T0
NCU01479T0	SOCG_05681T0
NCU09715T0	SOCG_05657T0
NCU01369T0	SOCG_04070T0
NCU05269T0	SOCG_00373T0
NCU05269T1	SOCG_00373T0
NCU01540T0	SOCG_06141T0
NCU03814T0	SOCG_05210T0
NCU01648T0	SOCG_04850T0
NCU01249T0	SOCG_03841T0
NCU00066T0	SOCG_05590T0
NCU02839T0	SOCG_02655T0
NCU03479T0	SOCG_05640T0
NCU06481T0	SOCG_02297T0
NCU07831T0	SOCG_00765T0
NCU06929T0	SOCG_02165T0
NCU07498T0	SOCG_03287T0
NCU03954T0	SOCG_05840T0
NCU03954T1	SOCG_05840T0
NCU10058T0	SOCG_04750T0
NCU06484T0	SOCG_01679T0
NCU04020T0	SOCG_02580T0
NCU07567T0	SOCG_03510T0
NCU02840T0	SOCG_00669T0
NCU08888T0	SOCG_03012T0
NCU09711T0	SOCG_01788T0
NCU03690T0	SOCG_03071T0
NCU01833T0	SOCG_05794T0
NCU04768T0	SOCG_02300T0
NCU02810T0	SOCG_02587T0
NCU03650T0	SOCG_04762T0
NCU07420T0	SOCG_05801T0
NCU02274T0	SOCG_06092T0
NCU00488T0	SOCG_04538T0
NCU07926T0	SOCG_00974T0
NCU11175T0	SOCG_02188T0
NCU02193T0	SOCG_01122T0
NCU02193T1	SOCG_01122T0
NCU03482T0	SOCG_00625T0
NCU07156T0	SOCG_01800T0
NCU08894T0	SOCG_01510T0
NCU11188T0	SOCG_03559T0
NCU02632T0	SOCG_02451T0
NCU05204T0	SOCG_00399T0
NCU06149T0	SOCG_00163T0
NCU00447T0	SOCG_05011T0
NCU07930T0	SOCG_03352T0
NCU11271T0	SOCG_03436T0
NCU09377T0	SOCG_05300T0
NCU09377T1	SOCG_05300T0
NCU04799T0	SOCG_02364T0
NCU03440T0	SOCG_00073T0
NCU03657T1	SOCG_04880T0
NCU03657T0	SOCG_04880T0
NCU02208T0	SOCG_04154T0
NCU01692T0	SOCG_04285T0
NCU02325T0	SOCG_03140T0
NCU03273T0	SOCG_02811T0
NCU00920T0	SOCG_05457T0
NCU09516T0	SOCG_00484T0
NCU02010T0	SOCG_05102T0
NCU05041T0	SOCG_03024T0
NCU03076T0	SOCG_05615T0
NCU06918T0	SOCG_03193T0
NCU09721T0	SOCG_04441T0
NCU00656T0	SOCG_00942T0
NCU01756T0	SOCG_00690T0
NCU01675T0	SOCG_00626T0
NCU01187T0	SOCG_05623T0
NCU10397T0	SOCG_00568T0
NCU05927T0	SOCG_05701T0
NCU03415T0	SOCG_04205T0
NCU07710T0	SOCG_06468T0
NCU07690T0	SOCG_02181T0
NCU08897T0	SOCG_01762T0
NCU11273T0	SOCG_01683T0
NCU08920T0	SOCG_05172T0
NCU02407T0	SOCG_06053T0
NCU07451T0	SOCG_05546T0
NCU00112T0	SOCG_02024T0
NCU07854T0	SOCG_04694T0
NCU03263T0	SOCG_01721T0
NCU04121T0	SOCG_02718T0
NCU04766T0	SOCG_02302T0
NCU05777T0	SOCG_03301T0
NCU09076T0	SOCG_00397T0
NCU09696T0	SOCG_02884T0
NCU00200T0	SOCG_00651T0
NCU07024T0	SOCG_00500T0
NCU04414T0	SOCG_00462T0
NCU03117T0	SOCG_03196T0
NCU04790T0	SOCG_04995T0
NCU08045T0	SOCG_06467T0
NCU01255T0	SOCG_06308T0
NCU08341T0	SOCG_01977T0
NCU06441T0	SOCG_03573T0	SOCG_01867T0
NCU06308T0	SOCG_02995T0
NCU07609T0	SOCG_04624T0
NCU04035T0	SOCG_06396T0
NCU06075T0	SOCG_03111T0
NCU06075T1	SOCG_03111T0
NCU02578T0	SOCG_05626T0
NCU09741T0	SOCG_04720T0
NCU01157T0	SOCG_05179T0
NCU09688T0	SOCG_03621T0
NCU02657T0	SOCG_00893T0
NCU01882T0	SOCG_01797T0
NCU10008T0	SOCG_02797T0
NCU07407T0	SOCG_05885T0
NCU06854T0	SOCG_00031T0
NCU06355T0	SOCG_03220T0
NCU06843T0	SOCG_00627T0	SOCG_01523T0
NCU07011T0	SOCG_03852T0
NCU07367T0	SOCG_05420T0
NCU00430T0	SOCG_00460T0
NCU09438T0	SOCG_02764T0
NCU04636T0	SOCG_00340T0
NCU07171T0	SOCG_00928T0
NCU03606T0	SOCG_05323T0
NCU10747T0	SOCG_04726T0
NCU05526T0	SOCG_06303T0
NCU05526T1	SOCG_06303T0
NCU07334T0	SOCG_04897T0	SOCG_03347T0
NCU00010T0	SOCG_02867T0
NCU02052T0	SOCG_02311T0
NCU11296T0	SOCG_00584T0
NCU03098T0	SOCG_03117T0
NCU06429T0	SOCG_03157T0
NCU03786T0	SOCG_04989T0
NCU03235T0	SOCG_03614T0
NCU04433T0	SOCG_03614T0
NCU02416T0	SOCG_00156T0
NCU04449T0	SOCG_03321T0
NCU00793T0	SOCG_01732T0
NCU02669T0	SOCG_00670T0
NCU00901T0	SOCG_03135T0
NCU02511T0	SOCG_06348T0
NCU05650T0	SOCG_06068T0
NCU08195T0	SOCG_03309T0
NCU03321T0	SOCG_03269T0
NCU01480T0	SOCG_05685T0
NCU04380T0	SOCG_03221T0
NCU03929T0	SOCG_03221T0
NCU07860T0	SOCG_00648T0
NCU06523T0	SOCG_00648T0
NCU05363T0	SOCG_02517T0
NCU06783T0	SOCG_02213T0
NCU10733T0	SOCG_02027T0
NCU00043T0	SOCG_00170T0
NCU02260T0	SOCG_02832T0
NCU02803T0	SOCG_03608T0
NCU04104T0	SOCG_03386T0
NCU00410T0	SOCG_00963T0
NCU11642T0	SOCG_02819T0
NCU05802T0	SOCG_02614T0
NCU08162T0	SOCG_00657T0
NCU02546T0	SOCG_04523T0
NCU00081T0	SOCG_00992T0
NCU07153T0	SOCG_02541T0
NCU05805T0	SOCG_05893T0
NCU04077T0	SOCG_02895T0
NCU09545T0	SOCG_02416T0
NCU00927T0	SOCG_04153T0
NCU02036T0	SOCG_04729T0
NCU05278T0	SOCG_00808T0
NCU07914T0	SOCG_06067T0
NCU06738T0	SOCG_05116T0
NCU06626T0	SOCG_05353T0
NCU11180T0	SOCG_01678T0
NCU06842T0	SOCG_06428T0
NCU06394T0	SOCG_04713T0
NCU03608T0	SOCG_06080T0
NCU07280T0	SOCG_06226T0
NCU01195T0	SOCG_05492T0
NCU08021T0	SOCG_05293T0
NCU01433T0	SOCG_00885T0
NCU00714T0	SOCG_05974T0
NCU03748T0	SOCG_06139T0
NCU05901T0	SOCG_04933T0
NCU10042T0	SOCG_02592T0
NCU10042T1	SOCG_02592T0
NCU01449T0	SOCG_04894T0
NCU01449T1	SOCG_04894T0
NCU01809T0	SOCG_05174T0
NCU02747T0	SOCG_04513T0
NCU01443T0	SOCG_05805T0
NCU02082T0	SOCG_03475T0
NCU06284T0	SOCG_05002T0
NCU11384T1	SOCG_06464T0
NCU11384T0	SOCG_06464T0
NCU05296T0	SOCG_04718T0
NCU09757T0	SOCG_03398T0
NCU07732T0	SOCG_01588T0
NCU07732T1	SOCG_01588T0
NCU00936T0	SOCG_06051T0
NCU06994T0	SOCG_00636T0
NCU07489T0	SOCG_02360T0
NCU11213T0	SOCG_04967T0
NCU03922T0	SOCG_00734T0
NCU06544T0	SOCG_03606T0	SOCG_04265T0
NCU01503T0	SOCG_02377T0
NCU00163T0	SOCG_05911T0
NCU06624T0	SOCG_03326T0
NCU04117T0	SOCG_03245T0
NCU03966T0	SOCG_03703T0
NCU05259T0	SOCG_04028T0
NCU10810T0	SOCG_01819T0
NCU08115T0	SOCG_01741T0
NCU01439T0	SOCG_03812T0
NCU00194T0	SOCG_06407T0
NCU08935T0	SOCG_03677T0
NCU02549T0	SOCG_01979T0
NCU09071T0	SOCG_05675T0
NCU07015T0	SOCG_02111T0
NCU01797T0	SOCG_02038T0
NCU01985T0	SOCG_05528T0
NCU03792T0	SOCG_05856T0
NCU09111T0	SOCG_02331T0
NCU10337T0	SOCG_03531T0
NCU04504T0	SOCG_00757T0
NCU06189T0	SOCG_03068T0
NCU08309T0	SOCG_01232T0
NCU11544T1	SOCG_03254T0
NCU11544T0	SOCG_03254T0
NCU00925T0	SOCG_06365T0
NCU08730T0	SOCG_02445T0
NCU04185T0	SOCG_02107T0
NCU07872T0	SOCG_00763T0
NCU03425T0	SOCG_05920T0
NCU07380T0	SOCG_00836T0
NCU05642T0	SOCG_05921T0
NCU09191T0	SOCG_01216T0
NCU06914T0	SOCG_06128T0
NCU00453T0	SOCG_03159T0
NCU06652T0	SOCG_00653T0
NCU03661T0	SOCG_05774T0
NCU06187T0	SOCG_05771T0
NCU08377T0	SOCG_03318T0
NCU06868T0	SOCG_05143T0
NCU09706T0	SOCG_03570T0
NCU02295T0	SOCG_03025T0
NCU00389T0	SOCG_05271T0
NCU06638T0	SOCG_01971T0
NCU07002T0	SOCG_05177T0
NCU03737T0	SOCG_03240T0
NCU09894T0	SOCG_00697T0
NCU03857T0	SOCG_04881T0
NCU08471T0	SOCG_02860T0
NCU04216T0	SOCG_05368T0
NCU09488T0	SOCG_02662T0
NCU06630T0	SOCG_05173T0
NCU11664T0	SOCG_01206T0
NCU07378T0	SOCG_03052T0
NCU05985T0	SOCG_06310T0
NCU08484T0	SOCG_04858T0
NCU01238T0	SOCG_03333T0
NCU06192T0	SOCG_02056T0
NCU00681T0	SOCG_06505T0
NCU03359T0	SOCG_04963T0
NCU11170T0	SOCG_05123T0
NCU02966T0	SOCG_00065T0
NCU03357T0	SOCG_05882T0
NCU00095T0	SOCG_00831T0
NCU00536T0	SOCG_02666T0
NCU01823T0	SOCG_03043T0
NCU06942T0	SOCG_02059T0
NCU07070T0	SOCG_03663T0
NCU06179T0	SOCG_05804T0
NCU08998T0	SOCG_01060T0
NCU08998T1	SOCG_01060T0
NCU09318T0	SOCG_02334T0
NCU01348T0	SOCG_01887T0
NCU06457T0	SOCG_05384T0
NCU00824T0	SOCG_03582T0
NCU05420T0	SOCG_06245T0
NCU06099T0	SOCG_01824T0
NCU06943T0	SOCG_05160T0
NCU07442T0	SOCG_06414T0
NCU02729T0	SOCG_02577T0
NCU03339T0	SOCG_05543T0
NCU02430T0	SOCG_00237T0
NCU01502T0	SOCG_04816T0
NCU04747T0	SOCG_03276T0
NCU09610T0	SOCG_02129T0
NCU03137T0	SOCG_00594T0
NCU05232T0	SOCG_06131T0
NCU00428T0	SOCG_06127T0
NCU03219T0	SOCG_00573T0
NCU09443T0	SOCG_03316T0
NCU02515T0	SOCG_01724T0
NCU01412T0	SOCG_02140T0
NCU05288T0	SOCG_04254T0
NCU03783T0	SOCG_00367T0
NCU03396T0	SOCG_02078T0
NCU06268T0	SOCG_05296T0
NCU08689T0	SOCG_00878T0
NCU09737T0	SOCG_05767T0
NCU00336T0	SOCG_06423T0
NCU09819T0	SOCG_03758T0
NCU04252T0	SOCG_02765T0
NCU04245T0	SOCG_04237T0
NCU04306T0	SOCG_02595T0
NCU00202T0	SOCG_02149T0
NCU01022T0	SOCG_05397T0
NCU11685T0	SOCG_05352T0
NCU04784T0	SOCG_01604T0
NCU02741T0	SOCG_00638T0
NCU03200T0	SOCG_00569T0
NCU05095T0	SOCG_01614T0
NCU06722T0	SOCG_01962T0
NCU07697T0	SOCG_01772T0
NCU03347T0	SOCG_05901T0
NCU03257T0	SOCG_06058T0
NCU07296T0	SOCG_02141T0
NCU07330T0	SOCG_06297T0
NCU07001T0	SOCG_01590T0
NCU11027T0	SOCG_00361T0
NCU02906T0	SOCG_04481T0	SOCG_03738T0
NCU02616T0	SOCG_02137T0
NCU04166T0	SOCG_01745T0
NCU08020T0	SOCG_05039T0
NCU04110T0	SOCG_03845T0
NCU03124T0	SOCG_05883T0
NCU06659T0	SOCG_04944T0
NCU04410T0	SOCG_04279T0
NCU03944T0	SOCG_05855T0
NCU04005T0	SOCG_06523T0
NCU01525T0	SOCG_02554T0
NCU06986T0	SOCG_02449T0
NCU08776T0	SOCG_02449T0
NCU11409T0	SOCG_05373T0
NCU03436T0	SOCG_02771T0
NCU11168T0	SOCG_00172T0
NCU02178T0	SOCG_02273T0
NCU02044T0	SOCG_03048T0
NCU02112T0	SOCG_05820T0
NCU04485T0	SOCG_03499T0
NCU10262T0	SOCG_03136T0	SOCG_01859T0	SOCG_01114T0
NCU05830T0	SOCG_03136T0	SOCG_01859T0	SOCG_01114T0
NCU07076T0	SOCG_02138T0
NCU09547T0	SOCG_04412T0
NCU04856T0	SOCG_02387T0
NCU04856T1	SOCG_02387T0
NCU06724T0	SOCG_02387T0
NCU02402T0	SOCG_03881T0
NCU09477T0	SOCG_05343T0
NCU11961T0	SOCG_06295T0
NCU02397T0	SOCG_01952T0
NCU09789T0	SOCG_00863T0
NCU03823T0	SOCG_00248T0
NCU03799T0	SOCG_02887T0
NCU08983T0	SOCG_03554T0
NCU07887T0	SOCG_06368T0
NCU07807T0	SOCG_05523T0
NCU07807T1	SOCG_05523T0
NCU02624T0	SOCG_01956T0
NCU04566T0	SOCG_02767T0
NCU03290T0	SOCG_05333T0
NCU02571T0	SOCG_06513T0
NCU02639T0	SOCG_04939T0
NCU02639T1	SOCG_04939T0
NCU03526T0	SOCG_03601T0
NCU06122T0	SOCG_03546T0
NCU08663T0	SOCG_02050T0
NCU11169T0	SOCG_06337T0
NCU07868T0	SOCG_05752T0
NCU09202T0	SOCG_02618T0
NCU00765T0	SOCG_02613T0
NCU02134T0	SOCG_01190T0
NCU03652T0	SOCG_00949T0
NCU10018T0	SOCG_02912T0
NCU01377T0	SOCG_02279T0
NCU06672T0	SOCG_03302T0
NCU04511T0	SOCG_06399T0
NCU06756T0	SOCG_06357T0
NCU05301T0	SOCG_02163T0
NCU02393T0	SOCG_01690T0
NCU02393T1	SOCG_01690T0
NCU02232T0	SOCG_04239T0
NCU04319T0	SOCG_06117T0
NCU11379T0	SOCG_04798T0
NCU02680T0	SOCG_02572T0
NCU03897T0	SOCG_01180T0
NCU04581T0	SOCG_01536T0
NCU03961T0	SOCG_03687T0
NCU02053T0	SOCG_06518T0
NCU06452T0	SOCG_03583T0
NCU01160T0	SOCG_04690T0
NCU06459T0	SOCG_01963T0
NCU04733T0	SOCG_05065T0
NCU05810T0	SOCG_04234T0
NCU09537T0	SOCG_01957T0
NCU03795T0	SOCG_05857T0
NCU02542T1	SOCG_05298T0
NCU02542T0	SOCG_05298T0
NCU03894T0	SOCG_06446T0
NCU05218T0	SOCG_00841T0
NCU04672T0	SOCG_01890T0
NCU06216T0	SOCG_04990T0
NCU06847T0	SOCG_02616T0	SOCG_04635T0	SOCG_02617T0
NCU04118T0	SOCG_06364T0
NCU00424T0	SOCG_05634T0
NCU06482T0	SOCG_01048T0
NCU05129T0	SOCG_04118T0
NCU05169T0	SOCG_04785T0	SOCG_04778T0
NCU06923T0	SOCG_03285T0
NCU00122T0	SOCG_05775T0
NCU05454T0	SOCG_06148T0
NCU08297T0	SOCG_05724T0
NCU08297T1	SOCG_05724T0
NCU00468T0	SOCG_03665T0
NCU03779T0	SOCG_05237T0
NCU00477T0	SOCG_03030T0
NCU03628T0	SOCG_06203T0
NCU11397T0	SOCG_00458T0
NCU08024T0	SOCG_03496T0
NCU10467T0	SOCG_02095T0
NCU00480T0	SOCG_03664T0
NCU00037T0	SOCG_05678T0
NCU04652T0	SOCG_00950T0
NCU04378T0	SOCG_00948T0
NCU01227T0	SOCG_05648T0
NCU09265T0	SOCG_04380T0
NCU01197T0	SOCG_03893T0
NCU02830T0	SOCG_02583T0
NCU04610T0	SOCG_02392T0
NCU09212T0	SOCG_01208T0
NCU10776T0	SOCG_04564T0
NCU03836T0	SOCG_06319T0
NCU06508T0	SOCG_05120T0
NCU03194T0	SOCG_01220T0
NCU05492T0	SOCG_01868T0
NCU02965T0	SOCG_05847T0
NCU02580T0	SOCG_00416T0
NCU00631T0	SOCG_06421T0
NCU01528T0	SOCG_04474T0	SOCG_04749T0
NCU02498T0	SOCG_05299T0
NCU11381T0	SOCG_06095T0
NCU00269T0	SOCG_04572T0
NCU03855T0	SOCG_00619T0
NCU00775T0	SOCG_05044T0
NCU01269T0	SOCG_05791T0
NCU00794T0	SOCG_02809T0
NCU08503T0	SOCG_01836T0
NCU07516T0	SOCG_00891T0
NCU10468T0	SOCG_04588T0
NCU02234T0	SOCG_01941T0
NCU02202T0	SOCG_02371T0
NCU03515T0	SOCG_02135T0
NCU07414T0	SOCG_03489T0
NCU01183T0	SOCG_06114T0
NCU09065T0	SOCG_01062T0
NCU04637T0	SOCG_00339T0
NCU05939T0	SOCG_04547T0
NCU10383T1	SOCG_03434T0
NCU10383T0	SOCG_03434T0
NCU07779T0	SOCG_03876T0
NCU09345T0	SOCG_04086T0
NCU09345T1	SOCG_04086T0
NCU09345T2	SOCG_04086T0
NCU06520T0	SOCG_03584T0
NCU06449T0	SOCG_04485T0
NCU06232T0	SOCG_05204T0
NCU00565T0	SOCG_03355T0
NCU01569T0	SOCG_02437T0
NCU03498T0	SOCG_02962T0
NCU03973T0	SOCG_02675T0
NCU03759T0	SOCG_03045T0
NCU04259T0	SOCG_06176T0
NCU04814T0	SOCG_05965T0
NCU06418T0	SOCG_05684T0
NCU00951T0	SOCG_04364T0
NCU02954T0	SOCG_01695T0
NCU05267T0	SOCG_04221T0
NCU05634T0	SOCG_04176T0
NCU08993T0	SOCG_03375T0
NCU09817T0	SOCG_02452T0
NCU02771T0	SOCG_01160T0
NCU05548T0	SOCG_04536T0
NCU07041T0	SOCG_03313T0
NCU06183T0	SOCG_04955T0
NCU06727T0	SOCG_04689T0
NCU06563T0	SOCG_04262T0
NCU09643T0	SOCG_06135T0
NCU03141T0	SOCG_02168T0	SOCG_01677T0
NCU05995T0	SOCG_05154T0
NCU02422T0	SOCG_00239T0
NCU07971T0	SOCG_01756T0
NCU09106T0	SOCG_02305T0	SOCG_03709T0	SOCG_04655T0
NCU01175T0	SOCG_02277T0
NCU11185T0	SOCG_00807T0
NCU00721T0	SOCG_02633T0
NCU07129T0	SOCG_02633T0
NCU01912T0	SOCG_02204T0
NCU02409T0	SOCG_05558T0
NCU08352T0	SOCG_00883T0
NCU09437T0	SOCG_00164T0
NCU08706T0	SOCG_05029T0
NCU01745T0	SOCG_01072T0
NCU03118T0	SOCG_01973T0
NCU00554T0	SOCG_05400T0
NCU02556T0	SOCG_05221T0
NCU00915T0	SOCG_04081T0
NCU03914T0	SOCG_00853T0
NCU03129T0	SOCG_06093T0
NCU05418T0	SOCG_05378T0
NCU02650T0	SOCG_02243T0
NCU02063T0	SOCG_05186T0
NCU06970T0	SOCG_02858T0
NCU10762T0	SOCG_00242T0
NCU06205T0	SOCG_00528T0	SOCG_01559T0
NCU01596T0	SOCG_02086T0
NCU01595T0	SOCG_05199T0
NCU03561T0	SOCG_03792T0
NCU06238T0	SOCG_01538T0
NCU04335T0	SOCG_03923T0
NCU03876T0	SOCG_04549T0
NCU07459T0	SOCG_00583T0
NCU04343T0	SOCG_06460T0
NCU06240T0	SOCG_04934T0
NCU07530T0	SOCG_04162T0
NCU12076T0	SOCG_06129T0
NCU03004T0	SOCG_05588T0
NCU11324T0	SOCG_04104T0
NCU03066T0	SOCG_06479T0
NCU08682T0	SOCG_04193T0
NCU06171T0	SOCG_04155T0
NCU01728T0	SOCG_02257T0
NCU01728T1	SOCG_02257T0
NCU03757T0	SOCG_04608T0	SOCG_06331T0
NCU03009T0	SOCG_00202T0
NCU00754T0	SOCG_05146T0
NCU02619T0	SOCG_04197T0
NCU02778T0	SOCG_04845T0
NCU10847T0	SOCG_00602T0
NCU04207T0	SOCG_03867T0
NCU04780T0	SOCG_04739T0
NCU05600T0	SOCG_06402T0
NCU06194T0	SOCG_01001T0
NCU07941T0	SOCG_05244T0
NCU02420T0	SOCG_05656T0
NCU10368T0	SOCG_00473T0
NCU07458T0	SOCG_05207T0
NCU09730T0	SOCG_05793T0
NCU11693T0	SOCG_05336T0
NCU03702T0	SOCG_00256T0
NCU05452T0	SOCG_00910T0
NCU02148T0	SOCG_01003T0
NCU01013T0	SOCG_04502T0
NCU04288T0	SOCG_00555T0
NCU07659T0	SOCG_03732T0
NCU07580T0	SOCG_03896T0
NCU08825T0	SOCG_05758T0
NCU04281T0	SOCG_04916T0
NCU07395T0	SOCG_04987T0
NCU02181T0	SOCG_05503T0	SOCG_05560T0	SOCG_04922T0
NCU00106T0	SOCG_04665T0
NCU09521T0	SOCG_02569T0
NCU04176T0	SOCG_05951T0
NCU04600T0	SOCG_06242T0
NCU09673T0	SOCG_01547T0
NCU01760T0	SOCG_03793T0
NCU04754T0	SOCG_02679T0
NCU11353T0	SOCG_03905T0
NCU00181T0	SOCG_02951T0
NCU00056T0	SOCG_06126T0
NCU02743T0	SOCG_04306T0
NCU06215T0	SOCG_05668T0
NCU08507T0	SOCG_03161T0
NCU06717T0	SOCG_05080T0
NCU03380T0	SOCG_03266T0
NCU04201T0	SOCG_05401T0
NCU02414T0	SOCG_03168T0
NCU03979T0	SOCG_03706T0
NCU04241T0	SOCG_04400T0
NCU08909T0	SOCG_00710T0
NCU11173T0	SOCG_02383T0
NCU01758T0	SOCG_00903T0
NCU03258T0	SOCG_05975T0
NCU06054T0	SOCG_03553T0
NCU04656T0	SOCG_00609T0
NCU03062T0	SOCG_05369T0
NCU09211T0	SOCG_02786T0
NCU10652T0	SOCG_02227T0
NCU02224T0	SOCG_04434T0
NCU03491T0	SOCG_03033T0
NCU03713T0	SOCG_05294T0
NCU05680T0	SOCG_05382T0
NCU04809T0	SOCG_04583T0	SOCG_01135T0	SOCG_01891T0
NCU09580T0	SOCG_01125T0	SOCG_00491T0	SOCG_01917T0
NCU03697T0	SOCG_04693T0	SOCG_04345T0
NCU03312T0	SOCG_03370T0
NCU04535T0	SOCG_05952T0
NCU08011T0	SOCG_04591T0
NCU02256T0	SOCG_01942T0
NCU03317T0	SOCG_00880T0
NCU04646T0	SOCG_00106T0
NCU06110T0	SOCG_06465T0
NCU06110T1	SOCG_06465T0
NCU06110T2	SOCG_06465T0
NCU02978T0	SOCG_00441T0
NCU04059T0	SOCG_02908T0
NCU04442T0	SOCG_02640T0
NCU12027T0	SOCG_00212T0
NCU09434T0	SOCG_03759T0
NCU01431T0	SOCG_00524T0
NCU02276T0	SOCG_00131T0
NCU03395T0	SOCG_00418T0
NCU00673T0	SOCG_00777T0
NCU03246T0	SOCG_00920T0
NCU00436T0	SOCG_04469T0
NCU01831T0	SOCG_03794T0
NCU03006T0	SOCG_03646T0
NCU05850T0	SOCG_01039T0
NCU04507T0	SOCG_04420T0
NCU07393T0	SOCG_00882T0
NCU06679T0	SOCG_03855T0
NCU06091T0	SOCG_05275T0
NCU09219T0	SOCG_02462T0
NCU07071T0	SOCG_05376T0
NCU02591T0	SOCG_02461T0
NCU08927T0	SOCG_01838T0
NCU01633T0	SOCG_05410T0	SOCG_03718T0	SOCG_03717T0	SOCG_01866T0	SOCG_01820T0	SOCG_04623T0
NCU00789T0	SOCG_02062T0
NCU01235T0	SOCG_03578T0
NCU00896T0	SOCG_06363T0
NCU02564T0	SOCG_05269T0
NCU06921T0	SOCG_03293T0
NCU07720T0	SOCG_01153T0
NCU00755T0	SOCG_01153T0
NCU06870T0	SOCG_02497T0
NCU01266T0	SOCG_05778T0
NCU08277T0	SOCG_01617T0
NCU04899T0	SOCG_05415T0
NCU01271T0	SOCG_00862T0
NCU00717T0	SOCG_00746T0
NCU01174T0	SOCG_02278T0
NCU07987T0	SOCG_02872T0
NCU06360T0	SOCG_00048T0
NCU06217T0	SOCG_00279T0
NCU04041T0	SOCG_03275T0
NCU03217T0	SOCG_04353T0
NCU11408T0	SOCG_00713T0
NCU04136T0	SOCG_03877T0	SOCG_05592T0
NCU03658T0	SOCG_02810T0
NCU06769T0	SOCG_00026T0
NCU01747T0	SOCG_04855T0
NCU01613T0	SOCG_05171T0
NCU09778T0	SOCG_00041T0
NCU02091T0	SOCG_03020T0
NCU04105T0	SOCG_01560T0
NCU06198T0	SOCG_00962T0
NCU02887T0	SOCG_01862T0
NCU02826T0	SOCG_02312T0
NCU02806T0	SOCG_05505T0
NCU08270T0	SOCG_02889T0
NCU06684T0	SOCG_05861T0
NCU02400T0	SOCG_02747T0
NCU09882T0	SOCG_02747T0
NCU05360T0	SOCG_02071T0
NCU11320T0	SOCG_01126T0
NCU00413T0	SOCG_04466T0	SOCG_02955T0
NCU02828T0	SOCG_03783T0
NCU04331T0	SOCG_00088T0	SOCG_06142T0
NCU01702T0	SOCG_02863T0
NCU01069T0	SOCG_05136T0
NCU06249T0	SOCG_04507T0
NCU02464T0	SOCG_00549T0
NCU02136T0	SOCG_03926T0
NCU01919T0	SOCG_04869T0
NCU03020T0	SOCG_01573T0
NCU07188T0	SOCG_02400T0
NCU08997T0	SOCG_00886T0
NCU11618T0	SOCG_04628T0
NCU03981T1	SOCG_03317T0
NCU03981T0	SOCG_03317T0
NCU00108T0	SOCG_03693T0
NCU02406T0	SOCG_01665T0
NCU09223T0	SOCG_00526T0
NCU07558T0	SOCG_03884T0
NCU11660T0	SOCG_06057T0
NCU00188T0	SOCG_06197T0
NCU03888T0	SOCG_02023T0
NCU01435T0	SOCG_05537T0
NCU08378T0	SOCG_05612T0
NCU10853T0	SOCG_05001T0
NCU07849T0	SOCG_06346T0
NCU07849T1	SOCG_06346T0
NCU07465T0	SOCG_00277T0
NCU09861T0	SOCG_05170T0
NCU04368T0	SOCG_04027T0
NCU00520T0	SOCG_03299T0
NCU05410T0	SOCG_05003T0
NCU11410T0	SOCG_00158T0
NCU11489T0	SOCG_02670T0
NCU08291T0	SOCG_05404T0
NCU09738T0	SOCG_04978T0
NCU11129T0	SOCG_06094T0
NCU00272T0	SOCG_00459T0
NCU01547T0	SOCG_03791T0
NCU02781T0	SOCG_02598T0
NCU04837T0	SOCG_00443T0
NCU08946T0	SOCG_00917T0
NCU06270T0	SOCG_05313T0
NCU01754T0	SOCG_02924T0
NCU01754T1	SOCG_02924T0
NCU02476T0	SOCG_02924T0
NCU00959T0	SOCG_00380T0
NCU00692T0	SOCG_02356T0
NCU01184T0	SOCG_02324T0
NCU06760T0	SOCG_00629T0
NCU06779T0	SOCG_04772T0
NCU06846T0	SOCG_00735T0	SOCG_05258T0
NCU09269T0	SOCG_01098T0
NCU09269T1	SOCG_01098T0
NCU03197T0	SOCG_03805T0
NCU06550T0	SOCG_04574T0
NCU09004T0	SOCG_02735T0
NCU03154T0	SOCG_06133T0
NCU11795T0	SOCG_02873T0
NCU07528T0	SOCG_02851T0
NCU01816T0	SOCG_02959T0
NCU06402T0	SOCG_00895T0
NCU06402T1	SOCG_00895T0
NCU04460T0	SOCG_05830T0	SOCG_06154T0
NCU07408T0	SOCG_02801T0
NCU07408T1	SOCG_02801T0
NCU10053T0	SOCG_05072T0
NCU08502T0	SOCG_04847T0	SOCG_05671T0
NCU00892T0	SOCG_03467T0
NCU01659T0	SOCG_06248T0
NCU04505T0	SOCG_05234T0
NCU07266T0	SOCG_02836T0
NCU07309T0	SOCG_03848T0
NCU07112T0	SOCG_04743T0
NCU01916T0	SOCG_01634T0
NCU05143T0	SOCG_02418T0
NCU06541T0	SOCG_03327T0
NCU08968T0	SOCG_00287T0
NCU01753T0	SOCG_02239T0	SOCG_01537T0
NCU03846T0	SOCG_00534T0
NCU03846T1	SOCG_00534T0
NCU00593T0	SOCG_02247T0
NCU04454T0	SOCG_00967T0
NCU03036T0	SOCG_03521T0
NCU04800T0	SOCG_02365T0
NCU08004T0	SOCG_00825T0
NCU10043T0	SOCG_01212T0
NCU06534T0	SOCG_05624T0
NCU01161T0	SOCG_04691T0
NCU03695T0	SOCG_02008T0
NCU06199T0	SOCG_03527T0
NCU00205T0	SOCG_03878T0
NCU02829T0	SOCG_03129T0
NCU03571T0	SOCG_02837T0
NCU02687T0	SOCG_04165T0
NCU07866T0	SOCG_05165T0
NCU09101T0	SOCG_04920T0
NCU01452T0	SOCG_02091T0	SOCG_00485T0
NCU02283T0	SOCG_01530T0
NCU00587T0	SOCG_03460T0
NCU06047T0	SOCG_02830T0
NCU06202T0	SOCG_03305T0
NCU08850T0	SOCG_03324T0
NCU04779T0	SOCG_05302T0
NCU07757T0	SOCG_03903T0
NCU00170T0	SOCG_00548T0
NCU03310T0	SOCG_01217T0
NCU00963T0	SOCG_05389T0
NCU07955T0	SOCG_00363T0
NCU06336T0	SOCG_06369T0
NCU09239T0	SOCG_06325T0
NCU01767T0	SOCG_05245T0
NCU02147T0	SOCG_05399T0
NCU04355T0	SOCG_05292T0
NCU03935T0	SOCG_00169T0
NCU04817T0	SOCG_00572T0
NCU00823T0	SOCG_06098T0
NCU02131T0	SOCG_01188T0
NCU01511T0	SOCG_04074T0
NCU02497T0	SOCG_06174T0
NCU06780T0	SOCG_02040T0
NCU11302T0	SOCG_05559T0
NCU01546T0	SOCG_02125T0
NCU01438T0	SOCG_05427T0
NCU11251T0	SOCG_02476T0
NCU11187T0	SOCG_06487T0
NCU00489T0	SOCG_00994T0
NCU00770T0	SOCG_00934T0
NCU00649T0	SOCG_01602T0
NCU00602T0	SOCG_02778T0
NCU00632T0	SOCG_03430T0
NCU03503T0	SOCG_00049T0
NCU02532T0	SOCG_02450T0
NCU07058T0	SOCG_02362T0
NCU07381T0	SOCG_02198T0
NCU04797T0	SOCG_05826T0
NCU08118T0	SOCG_03757T0
NCU07021T0	SOCG_05326T0
NCU07172T0	SOCG_05281T0
NCU09347T0	SOCG_04640T0
NCU00294T0	SOCG_05445T0	SOCG_00219T0
NCU02263T0	SOCG_01943T0
NCU02203T0	SOCG_02940T0
NCU01512T0	SOCG_03753T0
NCU03330T0	SOCG_02037T0
NCU02727T0	SOCG_06097T0
NCU08003T0	SOCG_00795T0
NCU07300T0	SOCG_03271T0
NCU09306T0	SOCG_02762T0
NCU09598T0	SOCG_05532T0
NCU04262T0	SOCG_05430T0	SOCG_02535T0
NCU08127T0	SOCG_05430T0	SOCG_02535T0
NCU06319T0	SOCG_05430T0	SOCG_02535T0
NCU02032T0	SOCG_05430T0	SOCG_02535T0
NCU02216T0	SOCG_05430T0	SOCG_02535T0
NCU03770T0	SOCG_05430T0	SOCG_02535T0
NCU04277T0	SOCG_05577T0
NCU03937T0	SOCG_06205T0
NCU07701T0	SOCG_02191T0
NCU05889T0	SOCG_05161T0
NCU08357T0	SOCG_03004T0
NCU09407T0	SOCG_02170T0
NCU00227T0	SOCG_05641T0
NCU02457T0	SOCG_03745T0
NCU06182T0	SOCG_03209T0
NCU02833T0	SOCG_01082T0
NCU05196T0	SOCG_03799T0
NCU00366T0	SOCG_05188T0
NCU04354T0	SOCG_01843T0
NCU06877T0	SOCG_01951T0
NCU08290T0	SOCG_02852T0
NCU07495T0	SOCG_05414T0
NCU02533T0	SOCG_01102T0
NCU06694T0	SOCG_04488T0
NCU09930T0	SOCG_03497T0
NCU00008T0	SOCG_03280T0
NCU02104T0	SOCG_00800T0
NCU01367T0	SOCG_04841T0
NCU03231T0	SOCG_05706T0
NCU07814T0	SOCG_06187T0
NCU07829T0	SOCG_03231T0	SOCG_00469T0
NCU08605T0	SOCG_04169T0
NCU07075T0	SOCG_05949T0
NCU07165T0	SOCG_06315T0
NCU01162T0	SOCG_00975T0	SOCG_01093T0
NCU07253T0	SOCG_00975T0	SOCG_01093T0
NCU00605T0	SOCG_02175T0
NCU00981T0	SOCG_02720T0
NCU01324T0	SOCG_05568T0
NCU06440T0	SOCG_02665T0
NCU07880T0	SOCG_05091T0
NCU04316T0	SOCG_00989T0
NCU05633T0	SOCG_00987T0
NCU05295T0	SOCG_03084T0
NCU05075T0	SOCG_05036T0
NCU08005T0	SOCG_01832T0
NCU08964T0	SOCG_03137T0	SOCG_02500T0
NCU00414T0	SOCG_05499T0
NCU02585T0	SOCG_03751T0
NCU06207T0	SOCG_02108T0
NCU05516T0	SOCG_05584T0
NCU08131T0	SOCG_04177T0
NCU09816T0	SOCG_02495T0
NCU03393T0	SOCG_02711T0	SOCG_05042T0
NCU05224T0	SOCG_02905T0
NCU02961T0	SOCG_05759T0
NCU03207T0	SOCG_05691T0
NCU06132T0	SOCG_03273T0
NCU08477T0	SOCG_00291T0
NCU07722T0	SOCG_01233T0
NCU08762T0	SOCG_05798T0
NCU02415T0	SOCG_05875T0
NCU06436T0	SOCG_02162T0
NCU06578T0	SOCG_04263T0
NCU07986T0	SOCG_05638T0
NCU09121T0	SOCG_00275T0
NCU09745T0	SOCG_00951T0
NCU11457T0	SOCG_00204T0
NCU11263T0	SOCG_06352T0
NCU03637T0	SOCG_00364T0
NCU04737T0	SOCG_06323T0
NCU06407T0	SOCG_05891T0
NCU09380T0	SOCG_02723T0
NCU01786T0	SOCG_03399T0
NCU01270T0	SOCG_03399T0
NCU07457T0	SOCG_03808T0
NCU08312T0	SOCG_04996T0
NCU08427T0	SOCG_05043T0
NCU11537T0	SOCG_06420T0
NCU03229T0	SOCG_02594T0
NCU03050T0	SOCG_04516T0
NCU01644T0	SOCG_05923T0
NCU05942T0	SOCG_02440T0
NCU09311T0	SOCG_03053T0
NCU01980T0	SOCG_06270T0
NCU07755T0	SOCG_03850T0
NCU07564T0	SOCG_06255T0
NCU01776T0	SOCG_04338T0	SOCG_02833T0	SOCG_06160T0
NCU00589T0	SOCG_05278T0
NCU05797T0	SOCG_01111T0
NCU03024T0	SOCG_05267T0
NCU04770T0	SOCG_04191T0
NCU10715T0	SOCG_03550T0
NCU00065T0	SOCG_00325T0
NCU02305T0	SOCG_05355T0
NCU09116T0	SOCG_01904T0
NCU05644T0	SOCG_06445T0
NCU11676T0	SOCG_05321T0
NCU02109T0	SOCG_01103T0
NCU00725T0	SOCG_03737T0
NCU00880T0	SOCG_04947T0
NCU05117T0	SOCG_00601T0
NCU02387T0	SOCG_05658T0
NCU09792T0	SOCG_04062T0
NCU11956T0	SOCG_04863T0
NCU02282T0	SOCG_01947T0
NCU01669T0	SOCG_03360T0
NCU08027T0	SOCG_02877T0
NCU06540T0	SOCG_05618T0
NCU11266T0	SOCG_04295T0
NCU06605T0	SOCG_05865T0
NCU01484T0	SOCG_05016T0	SOCG_04369T0
NCU01936T0	SOCG_01002T0
NCU03269T0	SOCG_00916T0
NCU11744T0	SOCG_06380T0
NCU06585T0	SOCG_03803T0
NCU03732T0	SOCG_02729T0
NCU04481T0	SOCG_04451T0
NCU08607T0	SOCG_00502T0
NCU09258T0	SOCG_04354T0
NCU01997T0	SOCG_02231T0
NCU01285T0	SOCG_05514T0
NCU04069T0	SOCG_04999T0
NCU08066T0	SOCG_01782T0
NCU04063T0	SOCG_06517T0
NCU07125T0	SOCG_06376T0
NCU11791T0	SOCG_05100T0
NCU05785T0	SOCG_02967T0
NCU01036T0	SOCG_02967T0
NCU09551T0	SOCG_00348T0	SOCG_03289T0
NCU02226T0	SOCG_06429T0
NCU11748T0	SOCG_03563T0
NCU00077T0	SOCG_00547T0
NCU01689T0	SOCG_00027T0
NCU02635T0	SOCG_00698T0
NCU04815T0	SOCG_00349T0
NCU08563T0	SOCG_02289T0
NCU09320T0	SOCG_04151T0
NCU08578T0	SOCG_05380T0
NCU02374T0	SOCG_04383T0
NCU04187T0	SOCG_05517T0
NCU05971T0	SOCG_05763T0
NCU00376T0	SOCG_02923T0
NCU00472T0	SOCG_05094T0
NCU04503T0	SOCG_04250T0
NCU08878T0	SOCG_02263T0
NCU08280T0	SOCG_05166T0
NCU05580T0	SOCG_03728T0
NCU06077T0	SOCG_03728T0
NCU08340T0	SOCG_00283T0
NCU08340T1	SOCG_00283T0
NCU01471T0	SOCG_03128T0
NCU05902T0	SOCG_02396T0
NCU04040T0	SOCG_05721T0
NCU05513T0	SOCG_04700T0
NCU07509T0	SOCG_02370T0
NCU06593T0	SOCG_04259T0
NCU01515T0	SOCG_04119T0
NCU08687T0	SOCG_02641T0
NCU00711T0	SOCG_03194T0	SOCG_01883T0
NCU00542T0	SOCG_05405T0
NCU02074T0	SOCG_04102T0
NCU09435T0	SOCG_02281T0
NCU11215T0	SOCG_06262T0
NCU12152T0	SOCG_05257T0
NCU06764T0	SOCG_04115T0
NCU05254T0	SOCG_00767T0
NCU07820T0	SOCG_01815T0
NCU04459T0	SOCG_06227T0
NCU09892T0	SOCG_05614T0
NCU00665T0	SOCG_00408T0
NCU02757T0	SOCG_03900T0
NCU00216T0	SOCG_05429T0
NCU07884T0	SOCG_02144T0
NCU01949T0	SOCG_02489T0	SOCG_02455T0
NCU03711T0	SOCG_00180T0
NCU04337T0	SOCG_02890T0
NCU08674T0	SOCG_00859T0
NCU09309T0	SOCG_00768T0
NCU09843T0	SOCG_06116T0
NCU01210T0	SOCG_06358T0
NCU06714T0	SOCG_06358T0
NCU00575T0	SOCG_00729T0
NCU02354T0	SOCG_01825T0
NCU03166T0	SOCG_03457T0
NCU01141T0	SOCG_00331T0
NCU04379T0	SOCG_00533T0
NCU06729T0	SOCG_00299T0
NCU05523T0	SOCG_06384T0
NCU06454T0	SOCG_05633T0
NCU07931T0	SOCG_01726T0
NCU04647T0	SOCG_06406T0
NCU08346T0	SOCG_04034T0
NCU00622T0	SOCG_04082T0
NCU00891T0	SOCG_04593T0
NCU02716T0	SOCG_04423T0
NCU07482T0	SOCG_03863T0
NCU06419T0	SOCG_05683T0
NCU08326T0	SOCG_05863T0
NCU01095T0	SOCG_01880T0
NCU05862T0	SOCG_01880T0
NCU09285T0	SOCG_04594T0	SOCG_01907T0
NCU00884T0	SOCG_02604T0
NCU01240T0	SOCG_04893T0
NCU04326T0	SOCG_03907T0
NCU06191T0	SOCG_04483T0
NCU09485T0	SOCG_00522T0
NCU12124T0	SOCG_00854T0
NCU00495T0	SOCG_00806T0
NCU01913T0	SOCG_02206T0
NCU02378T0	SOCG_01837T0
NCU04243T0	SOCG_00811T0
NCU06594T0	SOCG_05601T0
NCU09161T0	SOCG_03910T0
NCU09642T0	SOCG_03702T0
NCU01304T0	SOCG_05442T0
NCU06673T0	SOCG_01803T0
NCU08008T0	SOCG_03777T0
NCU07059T0	SOCG_05746T0
NCU11181T0	SOCG_06389T0
NCU05206T0	SOCG_00792T0
NCU06493T0	SOCG_00792T0
NCU00465T0	SOCG_05573T0
NCU00931T0	SOCG_04975T0
NCU02536T0	SOCG_03515T0
NCU00501T0	SOCG_06455T0
NCU06067T0	SOCG_00434T0
NCU04783T0	SOCG_02909T0
NCU07020T0	SOCG_02022T0
NCU04838T0	SOCG_05403T0
NCU06718T0	SOCG_06343T0
NCU07542T0	SOCG_00254T0
NCU00301T0	SOCG_01840T0
NCU00950T0	SOCG_05151T0
NCU01252T0	SOCG_06393T0
NCU03952T0	SOCG_04366T0
NCU08959T0	SOCG_00868T0
NCU02245T0	SOCG_00587T0
NCU02754T0	SOCG_00819T0
NCU00030T0	SOCG_05912T0
NCU03492T0	SOCG_03032T0
NCU03597T0	SOCG_03743T0
NCU07262T0	SOCG_00947T0
NCU08273T0	SOCG_00071T0
NCU08324T0	SOCG_01041T0
NCU05453T0	SOCG_05530T0
NCU06812T0	SOCG_05460T0
NCU00091T0	SOCG_00689T0
NCU01695T0	SOCG_02123T0
NCU06701T0	SOCG_01623T0
NCU03441T0	SOCG_06088T0
NCU08218T0	SOCG_01964T0
NCU08595T0	SOCG_05054T0
NCU11234T0	SOCG_04059T0
NCU09475T0	SOCG_00442T0	SOCG_03175T0
NCU08738T0	SOCG_06134T0
NCU05079T0	SOCG_06134T0
NCU02943T0	SOCG_05115T0
NCU09733T0	SOCG_02813T0
NCU11395T0	SOCG_02530T0
NCU08904T0	SOCG_04889T0
NCU03826T0	SOCG_01038T0
NCU01523T0	SOCG_04334T0
NCU01550T0	SOCG_04316T0
NCU01637T0	SOCG_05924T0
NCU06569T0	SOCG_00799T0
NCU03853T0	SOCG_05702T0
NCU10905T0	SOCG_00095T0
NCU07719T0	SOCG_04935T0
NCU01667T0	SOCG_04309T0
NCU03963T0	SOCG_02049T0
NCU02428T0	SOCG_04330T0
NCU06726T0	SOCG_05509T0
NCU00150T0	SOCG_01750T0
NCU00150T1	SOCG_01750T0
NCU08385T0	SOCG_00769T0
NCU00088T0	SOCG_05591T0
NCU02105T0	SOCG_06196T0
NCU06409T0	SOCG_02028T0
NCU06404T0	SOCG_05919T0
NCU02423T0	SOCG_03170T0
NCU03971T0	SOCG_05402T0
NCU04755T0	SOCG_05189T0
NCU10185T0	SOCG_05290T0
NCU00742T0	SOCG_06509T0	SOCG_05928T0
NCU00334T0	SOCG_04783T0
NCU04150T0	SOCG_02120T0
NCU03880T0	SOCG_03676T0
NCU03304T0	SOCG_06199T0
NCU06715T0	SOCG_04884T0
NCU06866T0	SOCG_05318T0
NCU03527T0	SOCG_01648T0
NCU03018T0	SOCG_02483T0
NCU04144T0	SOCG_03686T0
NCU04323T0	SOCG_04196T0
NCU07289T0	SOCG_00427T0
NCU07289T1	SOCG_00427T0
NCU00450T0	SOCG_03070T0
NCU01524T0	SOCG_02564T0
NCU02289T0	SOCG_04433T0
NCU06251T0	SOCG_04782T0
NCU08683T0	SOCG_04194T0
NCU04612T1	SOCG_05176T0
NCU04612T0	SOCG_05176T0
NCU06950T0	SOCG_01606T0
NCU07774T0	SOCG_01512T0
NCU08811T0	SOCG_00567T0
NCU09821T0	SOCG_04793T0
NCU04452T0	SOCG_01922T0	SOCG_01132T0	SOCG_02637T0
NCU09120T0	SOCG_05158T0	SOCG_02447T0
NCU02089T0	SOCG_03740T0
NCU01961T0	SOCG_05126T0
NCU03145T0	SOCG_04356T0
NCU04743T0	SOCG_05762T0
NCU06869T0	SOCG_05148T0
NCU08325T0	SOCG_06188T0
NCU00772T0	SOCG_04696T0
NCU04096T0	SOCG_04696T0
NCU02005T0	SOCG_04294T0
NCU02658T0	SOCG_04557T0
NCU06552T0	SOCG_00740T0
NCU05593T0	SOCG_05751T0
NCU11297T0	SOCG_04304T0
NCU03188T0	SOCG_00384T0
NCU03545T0	SOCG_02772T0
NCU00650T0	SOCG_06362T0
NCU04990T0	SOCG_04907T0
NCU06712T0	SOCG_04885T0
NCU09432T0	SOCG_01940T0
NCU10272T0	SOCG_05872T0
NCU11228T0	SOCG_00820T0
NCU07988T0	SOCG_06229T0
NCU03186T0	SOCG_04319T0
NCU09091T0	SOCG_00128T0
NCU08070T0	SOCG_03160T0
NCU01446T0	SOCG_00623T0
NCU01099T0	SOCG_03503T0
NCU00046T0	SOCG_05056T0
NCU04512T0	SOCG_06397T0
NCU11102T0	SOCG_06522T0
NCU01498T0	SOCG_04647T0
NCU06489T0	SOCG_02423T0
NCU07438T0	SOCG_05727T0
NCU10061T0	SOCG_03542T0
NCU09658T0	SOCG_05730T0
NCU02509T0	SOCG_04834T0	SOCG_02588T0
NCU06369T0	SOCG_00810T0
NCU01221T0	SOCG_01811T0	SOCG_05032T0
NCU00172T0	SOCG_00166T0
NCU02996T0	SOCG_03569T0
NCU02513T0	SOCG_06253T0
NCU04841T0	SOCG_05153T0
NCU07012T0	SOCG_03008T0
NCU08044T0	SOCG_02070T0
NCU04182T0	SOCG_01698T0
NCU03972T0	SOCG_02674T0
NCU07412T0	SOCG_00358T0
NCU06606T0	SOCG_03597T0
NCU07290T0	SOCG_04029T0
NCU07587T0	SOCG_06279T0
NCU09469T0	SOCG_05386T0
NCU10409T0	SOCG_05971T0
NCU01083T0	SOCG_03337T0
NCU00895T0	SOCG_04511T0
NCU02493T0	SOCG_04063T0
NCU03497T0	SOCG_02961T0
NCU03319T0	SOCG_03823T0
NCU03261T0	SOCG_04535T0
NCU08370T0	SOCG_00536T0
NCU04407T0	SOCG_06318T0
NCU08035T0	SOCG_02758T0
NCU06332T0	SOCG_04886T0
NCU00553T0	SOCG_02514T0
NCU01993T0	SOCG_02207T0
NCU02413T0	SOCG_03169T0
NCU05234T0	SOCG_02216T0
NCU08001T0	SOCG_00406T0
NCU11453T0	SOCG_01207T0
NCU08500T0	SOCG_04145T0	SOCG_02072T0
NCU02404T1	SOCG_00448T0
NCU02404T0	SOCG_00448T0
NCU04087T0	SOCG_02570T0
NCU06285T0	SOCG_01755T0
NCU06347T0	SOCG_03215T0
NCU00232T0	SOCG_01925T0
NCU03055T0	SOCG_00835T0
NCU01179T0	SOCG_03369T0
NCU05252T0	SOCG_00874T0
NCU06428T0	SOCG_01995T0
NCU06344T0	SOCG_03392T0
NCU02653T0	SOCG_04781T0	SOCG_05828T0
NCU01564T0	SOCG_03609T0
NCU08317T0	SOCG_01981T0
NCU00466T0	SOCG_00385T0
NCU04097T0	SOCG_00907T0
NCU03704T0	SOCG_03461T0
NCU03059T0	SOCG_04342T0
NCU06230T0	SOCG_02013T0
NCU07261T0	SOCG_02160T0
NCU09862T0	SOCG_03809T0
NCU02368T0	SOCG_01494T0
NCU03504T0	SOCG_00754T0
NCU03325T0	SOCG_04100T0
NCU02586T0	SOCG_05562T0
NCU06939T0	SOCG_05735T0
NCU03460T0	SOCG_04548T0
NCU00522T0	SOCG_03011T0
NCU09747T0	SOCG_04142T0
NCU11651T0	SOCG_03588T0
NCU03749T0	SOCG_05295T0
NCU03749T1	SOCG_05295T0
NCU00523T0	SOCG_01215T0
NCU03936T0	SOCG_04075T0
NCU04137T0	SOCG_03904T0
NCU09141T0	SOCG_05695T0	SOCG_02777T0
NCU02930T0	SOCG_05695T0	SOCG_02777T0
NCU07402T0	SOCG_05695T0	SOCG_02777T0
NCU01247T0	SOCG_04660T0
NCU00308T0	SOCG_05933T0
NCU03659T0	SOCG_00139T0
NCU03238T0	SOCG_02179T0
NCU02381T0	SOCG_04095T0
NCU00944T0	SOCG_05748T0
NCU09727T0	SOCG_02021T0
NCU08278T0	SOCG_04097T0
NCU02555T0	SOCG_05191T0	SOCG_05927T0
NCU04189T0	SOCG_00218T0
NCU03187T0	SOCG_02283T0
NCU07965T0	SOCG_01682T0
NCU09040T0	SOCG_01886T0	SOCG_06101T0
NCU00169T0	SOCG_00324T0
NCU01166T0	SOCG_03180T0
NCU09731T0	SOCG_00530T0
NCU07471T0	SOCG_04653T0
NCU09001T0	SOCG_02808T0
NCU07733T0	SOCG_05361T0
NCU10044T0	SOCG_06258T0
NCU02157T0	SOCG_02103T0
NCU03204T0	SOCG_04106T0
NCU05757T0	SOCG_03416T0
NCU09896T0	SOCG_00922T0
NCU07299T0	SOCG_06404T0
NCU04015T0	SOCG_00809T0
NCU02626T0	SOCG_06440T0
NCU06265T0	SOCG_04230T0
NCU09048T0	SOCG_01574T0
NCU10311T0	SOCG_01671T0
NCU01552T0	SOCG_04367T0	SOCG_03345T0
NCU01552T1	SOCG_04367T0	SOCG_03345T0
NCU01021T0	SOCG_00189T0
NCU00736T0	SOCG_05218T0
NCU02269T0	SOCG_05897T0
NCU09290T0	SOCG_00192T0
NCU07992T0	SOCG_06254T0
NCU08380T1	SOCG_01972T0
NCU08380T0	SOCG_01972T0
NCU00690T0	SOCG_02979T0
NCU01539T0	SOCG_02378T0
NCU04019T0	SOCG_00512T0
NCU04279T0	SOCG_03152T0
NCU10046T0	SOCG_06436T0
NCU00660T0	SOCG_05164T0	SOCG_02653T0
NCU07246T0	SOCG_05180T0	SOCG_03419T0
NCU01444T0	SOCG_02697T0
NCU03965T0	SOCG_00846T0
NCU04302T0	SOCG_02177T0
NCU02690T0	SOCG_04363T0
NCU03237T0	SOCG_04518T0
NCU07724T0	SOCG_01531T0
NCU06035T0	SOCG_04110T0
NCU08514T0	SOCG_03599T0
NCU11222T0	SOCG_02369T0
NCU11511T0	SOCG_05060T0
NCU05250T0	SOCG_01551T0
NCU03241T0	SOCG_06519T0
NCU10155T0	SOCG_06342T0
NCU07368T0	SOCG_06528T0	SOCG_02321T0	SOCG_04637T0
NCU03988T0	SOCG_02256T0	SOCG_00090T0
NCU05804T0	SOCG_01580T0	SOCG_03787T0
NCU01672T0	SOCG_05873T0
NCU02065T0	SOCG_05873T0
NCU01200T1	SOCG_06354T0
NCU01200T0	SOCG_06354T0
NCU01332T0	SOCG_00610T0
NCU01465T0	SOCG_00805T0
NCU00434T0	SOCG_04971T0
NCU04275T0	SOCG_02180T0
NCU07929T0	SOCG_02134T0
NCU08468T0	SOCG_05074T0
NCU07550T0	SOCG_06239T0
NCU03764T0	SOCG_00586T0
NCU03039T0	SOCG_03520T0
NCU06141T0	SOCG_04705T0
NCU05273T0	SOCG_06278T0
NCU03243T0	SOCG_02715T0
NCU03887T0	SOCG_02435T0
NCU05999T0	SOCG_00407T0
NCU02980T0	SOCG_05152T0
NCU05292T0	SOCG_05233T0
NCU06554T0	SOCG_05742T0
NCU08151T0	SOCG_04365T0
NCU01317T0	SOCG_03898T0	SOCG_03871T0
NCU01165T0	SOCG_05385T0	SOCG_00043T0
NCU03739T0	SOCG_04664T0
NCU07173T0	SOCG_00652T0
NCU04987T0	SOCG_05627T0
NCU08040T0	SOCG_05052T0
NCU03678T0	SOCG_05008T0
NCU10309T0	SOCG_00194T0
NCU11357T0	SOCG_05808T0
NCU03102T0	SOCG_00955T0	SOCG_01696T0
NCU00422T0	SOCG_05282T0
NCU00422T1	SOCG_05282T0
NCU03741T0	SOCG_01847T0
NCU03267T0	SOCG_01847T0
NCU11809T0	SOCG_04495T0	SOCG_03056T0
NCU00600T0	SOCG_02154T0
NCU01666T0	SOCG_02596T0
NCU01674T0	SOCG_04817T0
NCU03755T0	SOCG_03622T0
NCU09594T0	SOCG_05021T0
NCU01216T0	SOCG_05105T0
NCU04009T0	SOCG_01961T0
NCU03859T0	SOCG_02972T0
NCU11785T0	SOCG_02184T0
NCU02333T0	SOCG_00365T0
NCU01568T0	SOCG_05765T0
NCU01635T0	SOCG_06166T0	SOCG_06294T0	SOCG_00966T0	SOCG_06165T0
NCU02808T0	SOCG_04827T0
NCU09079T0	SOCG_04127T0
NCU00087T0	SOCG_05454T0
NCU05587T0	SOCG_01178T0
NCU02137T0	SOCG_05968T0
NCU04540T0	SOCG_05925T0
NCU11864T0	SOCG_01622T0
NCU01784T0	SOCG_02989T0
NCU03407T0	SOCG_01656T0
NCU00609T0	SOCG_05800T0
NCU06039T0	SOCG_00104T0
NCU06721T0	SOCG_01958T0
NCU07584T0	SOCG_05644T0
NCU06993T0	SOCG_06378T0
NCU00475T0	SOCG_06327T0	SOCG_05955T0
NCU02693T0	SOCG_00884T0
NCU03899T0	SOCG_00094T0
NCU06465T0	SOCG_01796T0
NCU04133T0	SOCG_04952T0
NCU10073T0	SOCG_05816T0
NCU00655T0	SOCG_01047T0
NCU04124T0	SOCG_03815T0
NCU04095T0	SOCG_04686T0
NCU03803T0	SOCG_05507T0
NCU06460T0	SOCG_05140T0
NCU08823T0	SOCG_05864T0
NCU08388T0	SOCG_00617T0
NCU08388T1	SOCG_00617T0
NCU08022T0	SOCG_05973T0	SOCG_00877T0
NCU00310T0	SOCG_03899T0
NCU06386T0	SOCG_01589T0
NCU07688T0	SOCG_03250T0
NCU07956T0	SOCG_04140T0
NCU09119T0	SOCG_03487T0
NCU08395T0	SOCG_06208T0
NCU08395T1	SOCG_06208T0
NCU00913T0	SOCG_00954T0
NCU00578T0	SOCG_05255T0
NCU01464T0	SOCG_05155T0
NCU04539T0	SOCG_01700T0
NCU02948T0	SOCG_04656T0
NCU01803T0	SOCG_05871T0
NCU04044T0	SOCG_05311T0
NCU04810T0	SOCG_05722T0
NCU07117T0	SOCG_05222T0
NCU03622T0	SOCG_01513T0
NCU03924T0	SOCG_02672T0
NCU03763T0	SOCG_03046T0
NCU07853T0	SOCG_04079T0
NCU03833T0	SOCG_02730T0
NCU03833T1	SOCG_02730T0
NCU00614T0	SOCG_00782T0
NCU04523T0	SOCG_00221T0
NCU05304T0	SOCG_00945T0
NCU00954T0	SOCG_05983T0
NCU09608T0	SOCG_04317T0
NCU07830T0	SOCG_03232T0	SOCG_00467T0
NCU03038T0	SOCG_04519T0
NCU03218T0	SOCG_04514T0
NCU06500T0	SOCG_05943T0
NCU08991T0	SOCG_03462T0
NCU08991T1	SOCG_03462T0
NCU00624T0	SOCG_00126T0
NCU00519T0	SOCG_01694T0
NCU01652T0	SOCG_02692T0
NCU02776T0	SOCG_02599T0
NCU00345T0	SOCG_05491T0
NCU04022T0	SOCG_01181T0
NCU02614T0	SOCG_03480T0
NCU03623T0	SOCG_03618T0
NCU06104T0	SOCG_01939T0
NCU05226T0	SOCG_03082T0
NCU09436T0	SOCG_05006T0
NCU01337T0	SOCG_02473T0
NCU04304T0	SOCG_00867T0
NCU04364T0	SOCG_01055T0
NCU01429T0	SOCG_05068T0
NCU06708T0	SOCG_05604T0
NCU00443T0	SOCG_04595T0
NCU05721T0	SOCG_00262T0
NCU03341T0	SOCG_03714T0
NCU08633T0	SOCG_03198T0
NCU07548T0	SOCG_05907T0
NCU00440T0	SOCG_00056T0
NCU01233T0	SOCG_03072T0
NCU03007T0	SOCG_01168T0
NCU06168T0	SOCG_00102T0
NCU09366T0	SOCG_00932T0
NCU06345T0	SOCG_05434T0
NCU07365T0	SOCG_04408T0
NCU07621T0	SOCG_06322T0
NCU01008T0	SOCG_01057T0
NCU03777T0	SOCG_00257T0
NCU00777T0	SOCG_04835T0
NCU02563T0	SOCG_04377T0
NCU02133T0	SOCG_02139T0
NCU00512T0	SOCG_06170T0
NCU03176T0	SOCG_04288T0
NCU02592T0	SOCG_05674T0
NCU06771T0	SOCG_06350T0
NCU08609T0	SOCG_05743T0
NCU09313T0	SOCG_05887T0
NCU00467T0	SOCG_02104T0
NCU02495T0	SOCG_01935T0
NCU04924T0	SOCG_02205T0
NCU10292T0	SOCG_00507T0
NCU05645T0	SOCG_06216T0
NCU08668T0	SOCG_03252T0
NCU07500T0	SOCG_01984T0
NCU07499T0	SOCG_01984T0
NCU07501T0	SOCG_01984T0
NCU02375T0	SOCG_01954T0
NCU08046T0	SOCG_03222T0
NCU09142T0	SOCG_03541T0
NCU07517T0	SOCG_00634T0	SOCG_03731T0
NCU09020T0	SOCG_00634T0	SOCG_03731T0
NCU03806T0	SOCG_03882T0	SOCG_00159T0
NCU00395T0	SOCG_02990T0
NCU01553T0	SOCG_02185T0
NCU00919T0	SOCG_03640T0
NCU01172T0	SOCG_05048T0
NCU05517T0	SOCG_00209T0
NCU03989T0	SOCG_02255T0
NCU07547T0	SOCG_03216T0
NCU07742T0	SOCG_03085T0
NCU07435T0	SOCG_04865T0
NCU08389T0	SOCG_05511T0	SOCG_02323T0
NCU08389T1	SOCG_05511T0	SOCG_02323T0
NCU02113T0	SOCG_01084T0
NCU10273T0	SOCG_00392T0
NCU10721T0	SOCG_04458T0
NCU01572T0	SOCG_00492T0	SOCG_02856T0
NCU00651T0	SOCG_03469T0
NCU02468T0	SOCG_02174T0
NCU00966T0	SOCG_05390T0
NCU06259T0	SOCG_00887T0
NCU06193T0	SOCG_05121T0
NCU01696T0	SOCG_04315T0
NCU02431T0	SOCG_05904T0
NCU04640T0	SOCG_04232T0
NCU05623T0	SOCG_05268T0
NCU05781T0	SOCG_05554T0
NCU01368T0	SOCG_01552T0
NCU01368T1	SOCG_01552T0
NCU00726T0	SOCG_00010T0
NCU00924T0	SOCG_00606T0
NCU03576T0	SOCG_00968T0
NCU06856T0	SOCG_00559T0
NCU09897T0	SOCG_04528T0
NCU02668T0	SOCG_01492T0	SOCG_06314T0
NCU02437T0	SOCG_03034T0	SOCG_04026T0
NCU01968T0	SOCG_04584T0
NCU07960T0	SOCG_04584T0
NCU01517T0	SOCG_02597T0
NCU02973T0	SOCG_00755T0
NCU02670T0	SOCG_05347T0
NCU09247T0	SOCG_04327T0
NCU09756T0	SOCG_04089T0
NCU02076T0	SOCG_06261T0	SOCG_03466T0
NCU04923T0	SOCG_01045T0
NCU09025T0	SOCG_02419T0	SOCG_02654T0
NCU03730T0	SOCG_01754T0
NCU00889T0	SOCG_05698T0
NCU08499T0	SOCG_01043T0
NCU04443T0	SOCG_05947T0
NCU09374T0	SOCG_01204T0
NCU07741T0	SOCG_04943T0
NCU11371T0	SOCG_05596T0
NCU02982T0	SOCG_00839T0
NCU01817T0	SOCG_05019T0
NCU07437T0	SOCG_00127T0
NCU05542T0	SOCG_04357T0
NCU07725T0	SOCG_05655T0
NCU09208T0	SOCG_05339T0
NCU03283T0	SOCG_06408T0
NCU03283T1	SOCG_06408T0
NCU00025T0	SOCG_00539T0
NCU00258T0	SOCG_04324T0
NCU00155T0	SOCG_05797T0
NCU05309T0	SOCG_01628T0
NCU01104T0	SOCG_00072T0
NCU07670T0	SOCG_00072T0
NCU05796T0	SOCG_00642T0
NCU05796T1	SOCG_00642T0
NCU07911T0	SOCG_00646T0	SOCG_01120T0
NCU00435T0	SOCG_00723T0
NCU00182T0	SOCG_03000T0
NCU00105T0	SOCG_03696T0
NCU03114T0	SOCG_01612T0
NCU03177T0	SOCG_04430T0
NCU08178T0	SOCG_04087T0
NCU07585T0	SOCG_05366T0
NCU04771T0	SOCG_05357T0
NCU04771T1	SOCG_05357T0
NCU03276T0	SOCG_00060T0
NCU04202T0	SOCG_00518T0
NCU11933T0	SOCG_05110T0
NCU00372T0	SOCG_03662T0
NCU03029T0	SOCG_00802T0
NCU04153T0	SOCG_01844T0
NCU01468T0	SOCG_05013T0
NCU01918T0	SOCG_04870T0
NCU03839T0	SOCG_04712T0
NCU03538T0	SOCG_05542T0
NCU09560T0	SOCG_01608T0
NCU00273T0	SOCG_02795T0
NCU00243T0	SOCG_05895T0
NCU02791T0	SOCG_05307T0
NCU09503T0	SOCG_02164T0
NCU02905T0	SOCG_01611T0	SOCG_01211T0
NCU03703T0	SOCG_03206T0	SOCG_03816T0
NCU00019T0	SOCG_00995T0
NCU06471T0	SOCG_00936T0
NCU03559T0	SOCG_04764T0
NCU04120T0	SOCG_05266T0
NCU11246T0	SOCG_05498T0
NCU05005T0	SOCG_04622T0	SOCG_03652T0	SOCG_01877T0
NCU02744T0	SOCG_05838T0	SOCG_04303T0
NCU03610T0	SOCG_02918T0
NCU04428T0	SOCG_03401T0
NCU04111T0	SOCG_03927T0
NCU04007T0	SOCG_04504T0
NCU04002T0	SOCG_04679T0
NCU06532T0	SOCG_02296T0
NCU04405T0	SOCG_06493T0
NCU11724T0	SOCG_00121T0
NCU08604T0	SOCG_04168T0
NCU07574T0	SOCG_06339T0
NCU02421T0	SOCG_00162T0
NCU01779T0	SOCG_03465T0
NCU03890T0	SOCG_01546T0
NCU05426T0	SOCG_00508T0
NCU02814T0	SOCG_03915T0
NCU11516T0	SOCG_05959T0
NCU03122T0	SOCG_05260T0
NCU03122T1	SOCG_05260T0
NCU08620T0	SOCG_05090T0	SOCG_01540T0
NCU01947T0	SOCG_02512T0
NCU04411T0	SOCG_00988T0
NCU01929T0	SOCG_06282T0
NCU05302T0	SOCG_04540T0
NCU07456T0	SOCG_04103T0
NCU05217T0	SOCG_06452T0
NCU07726T0	SOCG_04766T0
NCU10483T0	SOCG_02039T0
NCU01948T0	SOCG_04706T0	SOCG_05502T0
NCU03692T0	SOCG_00196T0
NCU03834T0	SOCG_02731T0
NCU06277T0	SOCG_00387T0
NCU06622T0	SOCG_01570T0
NCU03633T0	SOCG_05673T0
NCU07989T0	SOCG_02709T0
NCU09000T0	SOCG_02661T0
NCU08111T0	SOCG_05508T0
NCU04149T0	SOCG_02119T0
NCU01646T0	SOCG_05423T0
NCU10789T0	SOCG_05699T0
NCU07472T0	SOCG_03488T0
NCU05983T0	SOCG_06425T0
NCU11109T0	SOCG_04427T0
NCU04159T0	SOCG_00059T0
NCU03244T0	SOCG_01761T0
NCU01705T0	SOCG_04320T0
NCU01545T0	SOCG_06353T0
NCU09657T0	SOCG_00701T0
NCU08973T0	SOCG_06382T0
NCU07682T1	SOCG_05134T0
NCU07682T0	SOCG_05134T0
NCU04119T0	SOCG_00761T0
NCU04156T0	SOCG_02303T0
NCU03028T0	SOCG_04826T0
NCU04196T0	SOCG_04680T0
NCU05485T0	SOCG_05845T0
NCU10893T0	SOCG_00721T0
NCU01257T0	SOCG_04673T0
NCU00617T0	SOCG_05603T0
NCU04321T0	SOCG_02970T0
NCU08269T0	SOCG_00861T0
NCU08882T0	SOCG_05025T0
NCU12039T0	SOCG_04131T0
NCU03649T0	SOCG_04761T0
NCU07313T0	SOCG_01769T0
NCU05423T0	SOCG_05652T0
NCU08671T0	SOCG_02405T0
NCU08944T0	SOCG_03143T0
NCU00971T0	SOCG_03101T0	SOCG_03933T0
NCU00199T0	SOCG_02401T0
NCU02977T0	SOCG_00419T0
NCU00178T0	SOCG_04182T0
NCU00771T0	SOCG_04144T0
NCU04787T0	SOCG_01544T0
NCU06596T0	SOCG_04719T0
NCU06497T0	SOCG_02394T0
NCU04654T0	SOCG_05046T0
NCU06974T0	SOCG_03846T0
NCU09337T0	SOCG_03139T0
NCU07819T0	SOCG_01905T0	SOCG_01124T0
NCU02633T0	SOCG_01097T0
NCU00193T0	SOCG_06209T0
NCU09192T0	SOCG_01927T0
NCU06177T0	SOCG_06246T0
NCU11959T0	SOCG_02176T0
NCU02725T0	SOCG_00546T0
NCU03095T0	SOCG_05886T0
NCU06959T0	SOCG_04459T0
NCU03358T0	SOCG_01709T0	SOCG_01633T0	SOCG_03939T0	SOCG_02953T0
NCU06431T0	SOCG_02354T0	SOCG_02201T0
NCU02675T0	SOCG_00684T0
NCU00357T0	SOCG_04902T0
NCU05264T0	SOCG_00499T0
NCU05161T0	SOCG_01116T0
NCU06703T0	SOCG_00520T0
NCU02211T0	SOCG_05929T0
NCU06998T0	SOCG_01227T0
NCU09535T0	SOCG_00525T0
NCU09090T0	SOCG_01147T0
NCU07492T0	SOCG_03443T0
NCU10618T0	SOCG_05285T0
NCU03946T0	SOCG_03627T0
NCU03946T1	SOCG_03627T0
NCU05274T0	SOCG_02997T0	SOCG_06277T0
NCU03495T0	SOCG_00778T0
NCU02401T0	SOCG_06052T0
NCU04724T0	SOCG_06390T0
NCU09217T0	SOCG_05185T0
NCU11399T0	SOCG_05213T0
NCU00476T0	SOCG_00725T0
NCU00335T0	SOCG_03509T0
NCU06447T0	SOCG_00577T0
NCU05778T0	SOCG_02477T0
NCU03335T0	SOCG_05545T0
NCU05305T0	SOCG_02161T0
NCU05592T0	SOCG_02223T0
NCU03560T0	SOCG_04857T0
NCU06300T0	SOCG_02533T0
NCU08742T0	SOCG_02699T0
NCU12058T0	SOCG_01666T0
NCU11386T0	SOCG_03116T0
NCU00168T0	SOCG_00818T0
NCU00210T0	SOCG_01831T0
NCU01963T0	SOCG_04809T0
NCU02812T0	SOCG_04064T0
NCU04289T0	SOCG_03146T0
NCU06043T0	SOCG_02347T0
NCU05589T0	SOCG_03315T0
NCU08941T0	SOCG_02467T0
NCU09308T0	SOCG_04038T0
NCU04165T0	SOCG_01744T0
NCU04328T0	SOCG_05141T0
NCU06314T0	SOCG_04261T0
NCU05233T0	SOCG_05779T0
NCU07937T0	SOCG_05745T0
NCU05347T0	SOCG_00040T0
NCU02541T0	SOCG_04161T0
NCU06108T0	SOCG_02842T0
NCU06403T0	SOCG_06132T0
NCU11220T0	SOCG_05512T0
NCU01634T0	SOCG_03366T0	SOCG_06293T0	SOCG_00965T0
NCU00212T0	SOCG_03366T0	SOCG_06293T0	SOCG_00965T0
NCU01827T0	SOCG_02712T0	SOCG_02816T0
NCU01950T0	SOCG_04708T0
NCU01041T0	SOCG_05630T0
NCU06010T0	SOCG_01070T0
NCU01390T0	SOCG_05274T0
NCU01580T0	SOCG_05122T0
NCU03891T0	SOCG_03560T0
NCU07066T0	SOCG_00280T0
NCU07728T0	SOCG_02446T0
NCU05210T0	SOCG_06168T0
NCU11480T0	SOCG_01914T0
NCU09771T0	SOCG_04522T0
NCU00293T0	SOCG_00200T0
NCU02531T0	SOCG_00944T0
NCU02661T0	SOCG_01722T0
NCU03892T0	SOCG_01230T0
NCU02435T0	SOCG_04025T0
NCU05290T0	SOCG_05133T0
NCU05514T0	SOCG_06252T0
NCU09534T0	SOCG_02717T0
NCU07478T0	SOCG_05193T0
NCU00417T0	SOCG_00305T0
NCU01704T0	SOCG_01708T0
NCU01911T0	SOCG_02156T0
NCU01759T0	SOCG_03031T0
NCU06030T0	SOCG_00146T0
NCU05554T0	SOCG_01541T0
NCU06749T0	SOCG_00641T0
NCU06242T0	SOCG_02846T0
NCU06568T0	SOCG_04158T0
NCU11739T0	SOCG_05459T0
NCU04552T0	SOCG_00509T0	SOCG_04496T0
NCU10051T0	SOCG_03655T0
NCU02096T0	SOCG_03655T0
NCU07826T0	SOCG_06412T0	SOCG_01790T0
NCU04699T0	SOCG_03500T0
NCU06213T0	SOCG_02097T0
NCU08551T0	SOCG_01154T0
NCU11863T0	SOCG_02025T0
NCU01990T0	SOCG_04271T0
NCU03195T0	SOCG_02913T0
NCU03045T0	SOCG_04520T0
NCU05606T0	SOCG_04051T0
NCU06307T0	SOCG_05768T0
NCU08331T0	SOCG_03635T0
NCU00050T0	SOCG_04039T0
NCU02123T0	SOCG_03314T0
[truncated: 1,184 more rows]
[truncated: 1 more columns]
