# Supplementary material for: Evolutionary Conservation and Diversification of Puf RNA Binding Proteins and Their mRNA Targets
Source: PLoS Biol. 2015 Nov 20;13(11):e1002307. doi: 10.1371/journal.pbio.1002307 (PMC4654594; doi:10.1371/journal.pbio.1002307)
Supplement: S4 Dataset — (ZIP) [file pbio.1002307.s004.zip › N.crassa.fa_S.paradoxus.fa.txt]

NCU07832T0	spar_31-g16.1
NCU08535T0	spar_258-g21.1
NCU01744T0	spar_429-g65.1
NCU01379T0	spar_34-g20.1
NCU07308T0	spar_381-g24.1
NCU06871T0	spar_8-g13.1
NCU07307T0	spar_319-g21.1
NCU08287T0	spar_343-g13.1
NCU05608T0	spar_446-g7.1	spar_304-g6.1
NCU04548T0	spar_235-g20.1
NCU06976T0	spar_404-g48.1
NCU06468T0	spar_44-g2.1
NCU02510T0	spar_283-g4.1
NCU08267T0	spar_291-g26.1
NCU05837T0	spar_53-g22.1
NCU02505T0	spar_21-g9.1	spar_212-g8.1
NCU02685T0	spar_284-g11.1
NCU05120T0	spar_279-g2.1
NCU05803T0	spar_282-g15.1
NCU03986T0	spar_484-g8.1
NCU02677T0	spar_308-g7.1
NCU01632T0	spar_122-g8.1
NCU04569T0	spar_445-g8.1
NCU07556T0	spar_389-g5.1
NCU00743T0	spar_565-g15.1
NCU01772T0	spar_270-g3.1
NCU08616T0	spar_68-g3.1
NCU03575T0	spar_449-g25.1
NCU05591T0	spar_279-g4.1	spar_261-g64.1	spar_230-g29.1
NCU01680T0	spar_14-g2.1
NCU00352T0	spar_219-g13.1
NCU01638T0	spar_261-g75.1
NCU11669T0	spar_261-g62.1
NCU07443T0	spar_284-g5.1	spar_125-g3.1
NCU07700T0	spar_230-g10.1	spar_281-g2.1
NCU07922T0	spar_256-g18.1	spar_145-g13.1
NCU04898T0	spar_355-g1.1
NCU05238T0	spar_310-g10.1
NCU05425T0	spar_440-g23.1
NCU08685T0	spar_7-g2.1
NCU00018T0	spar_104-g16.1
NCU00018T1	spar_104-g16.1
NCU04370T0	spar_445-g13.1
NCU02111T0	spar_321-g34.1	spar_170-g1.1
NCU10066T0	spar_429-g85.1
NCU03539T0	spar_421-g16.1	spar_26-g13.1
NCU03877T0	spar_290-g6.1	spar_200-g5.1
NCU03877T1	spar_290-g6.1	spar_200-g5.1
NCU07658T0	spar_118-g11.1
NCU03875T0	spar_214-g10.1
NCU06338T0	spar_248-g8.1
NCU09324T0	spar_197-g15.1
NCU01768T0	spar_160-g17.1
NCU01820T0	spar_290-g20.1
NCU03363T0	spar_337-g5.1
NCU01192T0	spar_103-g20.1
NCU01625T0	spar_284-g10.1
NCU05261T0	spar_365-g2.1
NCU08501T0	spar_350-g34.1
NCU09463T0	spar_382-g18.1
NCU02566T0	spar_261-g69.1
NCU09367T0	spar_148-g25.1
NCU01965T0	spar_6-g4.1
NCU07027T0	spar_565-g36.1
NCU02083T0	spar_434-g33.1
NCU03947T0	spar_333-g10.1
NCU03818T0	spar_26-g26.1
NCU07679T0	spar_434-g22.1
NCU06488T0	spar_440-g24.1
NCU00621T0	spar_30-g25.1
NCU03065T0	spar_377-g3.1
NCU04142T0	spar_381-g16.1	spar_161-g8.1
NCU10143T0	spar_261-g32.1
NCU03010T0	spar_203-g2.1
NCU09063T0	spar_46-g17.1
NCU09602T0	spar_218-g15.1	spar_53-g8.1
NCU09903T0	spar_381-g29.1
NCU04348T0	spar_381-g38.1
NCU06318T0	spar_425-g17.1
NCU01612T0	spar_23-g2.1
NCU09740T0	spar_440-g27.1
NCU12032T0	spar_243-g8.1
NCU03591T0	spar_38-g27.1
NCU01951T0	spar_382-g12.1
NCU02475T0	spar_161-g6.1
NCU09012T0	spar_52-g3.1
NCU07870T0	spar_247-g13.1
NCU01857T0	spar_153-g49.1
NCU08336T0	spar_320-g13.1
NCU03042T0	spar_419-g16.1
NCU04327T0	spar_365-g3.1
NCU03794T0	spar_89-g12.1
NCU04385T0	spar_14-g3.1
NCU09228T0	spar_320-g20.1	spar_37-g22.1
NCU06272T0	spar_158-g19.1
NCU03982T0	spar_299-g1.1
NCU05194T0	spar_283-g2.1
NCU05270T0	spar_219-g23.1
NCU07010T0	spar_153-g39.1
NCU06438T0	spar_440-g40.1
NCU08693T0	spar_301-g35.1	spar_354-g19.1
NCU04404T0	spar_117-g17.1
NCU06544T0	spar_450-g22.1
NCU00276T0	spar_261-g66.1
NCU00551T0	spar_37-g47.1
NCU11350T0	spar_321-g13.1
NCU04280T0	spar_343-g72.1
NCU10497T0	spar_17-g7.1
NCU05429T0	spar_354-g1.1
NCU05429T1	spar_354-g1.1
NCU01207T0	spar_429-g53.1
NCU03060T0	spar_284-g3.1
NCU05200T0	spar_246-g4.1
NCU06512T0	spar_335-g4.1
NCU06687T0	spar_434-g37.1	spar_145-g6.1
NCU02539T0	spar_66-g9.1
NCU01328T0	spar_60-g10.1	spar_204-g2.1
NCU01229T0	spar_389-g1.1
NCU07319T0	spar_24-g4.1
NCU03292T0	spar_469-g1.1
NCU00104T0	spar_53-g10.1
NCU07404T0	spar_466-g7.1
NCU00567T0	spar_421-g15.1
NCU09297T0	spar_146-g3.1
NCU07721T0	spar_37-g43.1
NCU08920T0	spar_424-g13.1
NCU02494T0	spar_194-g10.1
NCU04648T0	spar_36-g9.1
NCU00629T0	spar_160-g8.1
NCU06836T0	spar_40-g2.1
NCU03955T0	spar_404-g66.1
NCU09993T0	spar_221-g5.1
NCU06365T0	spar_109-g1.1
NCU02075T0	spar_238-g27.1	spar_429-g13.1
NCU02955T0	spar_48-g3.1
NCU04051T0	spar_344-g3.1
NCU03808T0	spar_167-g1.1
NCU04100T0	spar_407-g9.1
NCU09808T0	spar_51-g2.1
NCU03992T0	spar_122-g10.1
NCU04221T0	spar_96-g31.1
NCU02979T0	spar_192-g11.1
NCU07982T0	spar_170-g2.1
NCU01589T0	spar_145-g5.1
NCU02728T0	spar_404-g17.1
NCU08828T0	spar_407-g1.1
NCU08515T0	spar_205-g9.1
NCU02544T0	spar_87-g4.1
NCU00405T0	spar_205-g4.1
NCU03669T0	spar_84-g11.1
NCU03784T0	spar_213-g6.1
NCU01318T0	spar_565-g17.1
NCU02514T0	spar_450-g18.1
NCU02003T0	spar_60-g6.1
NCU02629T0	spar_50-g7.1
NCU08119T0	spar_211-g14.1
NCU11255T0	spar_468-g1.1
NCU04736T0	spar_14-g1.1
NCU05154T0	spar_14-g1.1
NCU08898T0	spar_117-g13.1
NCU04090T0	spar_69-g14.1
NCU00461T0	spar_429-g25.1
NCU08009T0	spar_355-g2.1
NCU03051T0	spar_42-g19.1
NCU00177T0	spar_283-g27.1
NCU01486T0	spar_152-g12.1
NCU01164T0	spar_283-g5.1
NCU01843T0	spar_300-g5.1
NCU04448T0	spar_118-g47.1
NCU12096T0	spar_137-g9.1
NCU02762T0	spar_290-g19.1
NCU05895T0	spar_88-g2.1
NCU03463T0	spar_261-g13.1
NCU07837T0	spar_301-g28.1
NCU01648T0	spar_219-g10.1	spar_261-g58.1
NCU03321T0	spar_178-g1.1
NCU04579T0	spar_301-g16.1
NCU07281T0	spar_211-g9.1
NCU06308T0	spar_344-g43.1
NCU08110T0	spar_300-g7.1
NCU01197T0	spar_109-g3.1
NCU05239T0	spar_197-g28.1
NCU02391T0	spar_440-g7.1
NCU09873T0	spar_404-g6.1
NCU05430T0	spar_309-g5.1
NCU09700T0	spar_342-g18.1
NCU07999T0	spar_319-g6.1
NCU10283T0	spar_17-g10.1
NCU02357T0	spar_564-g5.1
NCU02630T0	spar_114-g2.1
NCU03980T0	spar_304-g4.1
NCU04439T0	spar_299-g2.1
NCU07930T0	spar_424-g20.1
NCU02207T0	spar_440-g39.1
NCU07531T0	spar_214-g55.1
NCU04303T0	spar_2-g12.1	spar_565-g48.1
NCU01479T0	spar_170-g20.1
NCU04611T0	spar_2-g20.1
NCU09450T0	spar_26-g4.1
NCU09118T0	spar_373-g6.1
NCU04054T0	spar_344-g44.1
NCU01143T0	spar_153-g32.1
NCU09349T0	spar_419-g18.1
NCU00712T0	spar_153-g5.1	spar_443-g7.1
NCU07702T0	spar_46-g16.1
NCU03139T0	spar_84-g32.1
NCU01747T0	spar_387-g2.1
NCU03100T0	spar_291-g15.1
NCU01272T0	spar_351-g23.1
NCU03650T0	spar_203-g1.1
NCU01323T0	spar_344-g18.1
NCU00261T0	spar_365-g19.1	spar_308-g1.1
NCU02810T0	spar_424-g2.1
NCU01369T0	spar_385-g2.1	spar_271-g1.1
NCU09468T0	spar_443-g17.1	spar_443-g52.1
NCU04251T0	spar_238-g41.1
NCU02839T0	spar_429-g87.1
NCU05927T0	spar_147-g13.1
NCU02840T0	spar_320-g11.1
NCU10058T0	spar_170-g5.1	spar_321-g32.1
NCU07554T0	spar_338-g2.1
NCU00579T0	spar_216-g2.1	spar_96-g15.1
NCU04020T0	spar_133-g3.1	spar_199-g3.1
NCU00481T0	spar_152-g8.1
NCU06484T0	spar_291-g25.1
NCU05289T0	spar_387-g17.1
NCU08689T0	spar_776-g14.1
NCU03298T0	spar_247-g10.1	spar_483-g12.1
NCU04173T0	spar_344-g46.1
NCU04173T1	spar_344-g46.1
NCU09909T0	spar_38-g8.1
NCU05029T0	spar_419-g28.1
NCU02325T0	spar_159-g11.1
NCU09709T0	spar_118-g28.1
NCU05360T0	spar_776-g17.1
NCU03814T0	spar_152-g14.1
NCU03387T0	spar_199-g20.1
NCU07156T0	spar_214-g13.1
NCU02274T0	spar_48-g13.1
NCU09715T0	spar_205-g8.1
NCU03117T0	spar_153-g21.1	spar_192-g28.1	spar_500-g1.1
NCU08377T0	spar_300-g12.1
NCU09770T0	spar_363-g1.1
NCU07712T0	spar_96-g5.1
NCU06149T0	spar_429-g74.1
NCU02010T0	spar_247-g11.1	spar_483-g11.1
NCU06854T0	spar_381-g20.1
NCU10007T0	spar_29-g12.1	spar_246-g8.1
NCU10007T1	spar_29-g12.1	spar_246-g8.1
NCU04768T0	spar_93-g34.1
NCU06767T0	spar_269-g2.1
NCU07926T0	spar_278-g14.1
NCU03071T0	spar_258-g35.1	spar_89-g22.1
NCU01290T0	spar_136-g11.1
NCU03482T0	spar_118-g30.1
NCU02797T0	spar_324-g4.1
NCU08195T0	spar_223-g1.1	spar_34-g26.1
NCU01992T0	spar_234-g10.1
NCU01470T0	spar_354-g3.1
NCU04790T0	spar_118-g13.1
NCU05269T0	spar_387-g5.1	spar_210-g9.1
NCU05269T1	spar_387-g5.1	spar_210-g9.1
NCU04104T0	spar_283-g30.1
NCU08894T0	spar_283-g36.1
NCU07451T0	spar_291-g22.1
NCU01692T0	spar_258-g7.1	spar_86-g9.1
NCU01540T0	spar_258-g18.1
NCU11271T0	spar_96-g24.1
NCU10042T0	spar_291-g13.1	spar_31-g8.1
NCU10042T1	spar_291-g13.1	spar_31-g8.1
NCU12019T0	spar_565-g5.1
NCU08888T0	spar_48-g11.1
NCU06481T0	spar_429-g72.1
NCU05041T0	spar_129-g22.1
NCU07567T0	spar_300-g10.1
NCU01756T0	spar_304-g5.1
NCU00901T0	spar_235-g31.1
NCU06678T0	spar_470-g1.1
NCU09332T0	spar_311-g1.1
NCU00410T0	spar_208-g2.1
NCU04077T0	spar_434-g23.1
NCU04414T0	spar_484-g9.1
NCU02260T0	spar_230-g19.1
NCU04230T0	spar_421-g11.1
NCU05526T0	spar_104-g10.1	spar_429-g55.1
NCU02511T0	spar_251-g18.1
NCU04380T0	spar_261-g55.1	spar_158-g2.1	spar_27-g34.1
NCU03929T0	spar_261-g55.1	spar_158-g2.1	spar_27-g34.1
NCU02011T0	spar_152-g45.1
NCU01249T0	spar_238-g44.1
NCU02747T0	spar_344-g40.1
NCU11170T0	spar_283-g28.1
NCU08719T0	spar_521-g5.1
NCU01431T0	spar_235-g13.1
NCU03857T0	spar_98-g7.1
NCU03263T0	spar_443-g4.1
NCU10008T0	spar_380-g12.1
NCU09866T0	spar_407-g20.1
NCU09076T0	spar_100-g10.1
NCU02669T0	spar_363-g3.1	spar_260-g22.1
NCU10397T0	spar_235-g16.1
NCU00824T0	spar_776-g9.1
NCU06843T0	spar_476-g5.1
NCU04449T0	spar_37-g49.1
NCU07690T0	spar_23-g7.1
NCU01119T0	spar_36-g11.1
NCU00656T0	spar_143-g4.1
NCU04749T0	spar_31-g17.1
NCU08897T0	spar_152-g17.1
NCU02515T0	spar_37-g42.1
NCU06075T0	spar_219-g26.1	spar_93-g43.1
NCU06075T1	spar_219-g26.1	spar_93-g43.1
NCU00430T0	spar_42-g10.1
NCU05363T0	spar_19-g7.1
NCU07171T0	spar_96-g7.1
NCU07024T0	spar_43-g1.1
NCU03786T0	spar_373-g23.1
NCU01439T0	spar_335-g14.1	spar_26-g5.1
NCU08341T0	spar_111-g6.1
NCU03804T0	spar_192-g29.1	spar_153-g20.1
NCU02407T0	spar_344-g26.1
NCU00920T0	spar_78-g2.1
NCU03966T0	spar_219-g36.1
NCU04435T0	spar_345-g21.1
NCU00447T0	spar_129-g12.1
NCU02657T0	spar_136-g6.1	spar_349-g3.1
NCU03076T0	spar_37-g33.1
NCU07378T0	spar_344-g39.1
NCU06441T0	spar_429-g59.1	spar_455-g3.1
NCU03737T0	spar_275-g6.1
NCU03415T0	spar_421-g19.1	spar_93-g18.1
NCU02701T0	spar_317-g27.1
NCU05278T0	spar_184-g2.1
NCU08325T0	spar_443-g51.1
NCU03200T0	spar_30-g7.1
NCU00477T0	spar_419-g24.1
NCU05046T0	spar_133-g4.1	spar_132-g2.1
NCU07966T0	spar_133-g4.1	spar_132-g2.1
NCU08147T0	spar_133-g4.1	spar_132-g2.1
NCU03359T0	spar_66-g4.1
NCU02546T0	spar_260-g10.1
NCU06942T0	spar_565-g24.1
NCU00459T0	spar_57-g4.1
NCU03608T0	spar_152-g38.1
NCU04117T0	spar_137-g10.1
NCU09111T0	spar_237-g6.1
NCU01701T0	spar_123-g11.1
NCU03748T0	spar_260-g7.1
NCU02906T0	spar_411-g3.1
NCU00043T0	spar_333-g2.1
NCU06626T0	spar_202-g6.1
NCU05995T0	spar_53-g21.1
NCU08309T0	spar_161-g27.1
NCU11175T0	spar_51-g9.1
NCU07860T0	spar_294-g4.1	spar_294-g10.1	spar_343-g84.1	spar_539-g1.1	spar_293-g6.1	spar_497-g1.1
NCU06523T0	spar_294-g4.1	spar_294-g10.1	spar_343-g84.1	spar_539-g1.1	spar_293-g6.1	spar_497-g1.1
NCU07330T0	spar_46-g20.1	spar_123-g9.1
NCU01652T0	spar_147-g2.1
NCU04766T0	spar_90-g17.1
NCU05805T0	spar_214-g28.1
NCU01195T0	spar_93-g17.1	spar_219-g48.1
NCU02036T0	spar_153-g23.1
NCU00680T0	spar_69-g7.1
NCU04636T0	spar_85-g1.1
NCU02632T0	spar_2-g11.1
NCU06189T0	spar_117-g11.1
NCU08663T0	spar_31-g11.1
NCU09894T0	spar_129-g10.1
NCU09793T0	spar_283-g42.1
NCU07839T0	spar_247-g4.1
NCU11965T0	spar_216-g3.1
NCU03219T0	spar_238-g2.1
NCU00671T0	spar_88-g15.1
NCU09377T0	spar_282-g11.1
NCU09377T1	spar_282-g11.1
NCU06652T0	spar_429-g68.1
NCU07420T0	spar_404-g43.1	spar_343-g21.1
NCU00389T0	spar_219-g24.1
NCU02578T0	spar_373-g8.1
NCU03396T0	spar_261-g49.1
NCU07367T0	spar_261-g4.1
NCU06666T0	spar_343-g32.1
NCU11202T0	spar_237-g4.1
NCU07914T0	spar_87-g5.1
NCU09741T0	spar_37-g27.1
NCU01187T0	spar_111-g14.1
NCU10262T0	spar_404-g60.1	spar_289-g5.1
NCU05830T0	spar_404-g60.1	spar_289-g5.1
NCU11384T0	spar_335-g10.1
NCU11384T1	spar_335-g10.1
NCU03922T0	spar_443-g54.1
NCU07872T0	spar_343-g24.1
NCU00453T0	spar_351-g1.1
NCU11238T0	spar_69-g3.1
NCU00681T0	spar_4-g5.1
NCU00936T0	spar_196-g5.1
NCU04799T0	spar_284-g4.1
NCU00714T0	spar_372-g5.1
NCU06187T0	spar_152-g35.1
NCU06738T0	spar_429-g44.1
NCU01809T0	spar_53-g17.1
NCU03479T0	spar_147-g22.1
NCU00200T0	spar_445-g12.1
NCU07296T0	spar_241-g6.1
NCU01985T0	spar_301-g10.1
NCU06986T0	spar_155-g5.1
NCU08776T0	spar_155-g5.1
NCU09696T0	spar_59-g2.1
NCU07153T0	spar_434-g10.1
NCU06457T0	spar_37-g50.1
NCU09545T0	spar_74-g2.1
NCU01503T0	spar_98-g11.1
NCU06284T0	spar_343-g33.1
NCU03171T0	spar_343-g80.1
NCU10763T0	spar_343-g80.1
NCU00770T0	spar_38-g22.1
NCU04166T0	spar_22-g20.1
NCU00406T0	spar_776-g38.1	spar_315-g26.1
NCU06508T0	spar_53-g14.1
NCU07070T0	spar_147-g23.1
NCU08020T0	spar_250-g4.1
NCU11664T0	spar_253-g4.1
NCU07489T0	spar_190-g1.1	spar_351-g19.1
NCU03339T0	spar_387-g19.1
NCU11213T0	spar_98-g16.1
NCU09688T0	spar_380-g14.1
NCU02542T1	spar_283-g44.1	spar_434-g2.1
NCU02542T0	spar_283-g44.1	spar_434-g2.1
NCU04216T0	spar_419-g27.1
NCU00112T0	spar_53-g13.1
NCU10381T0	spar_22-g33.1
NCU00081T0	spar_142-g3.1
NCU00202T0	spar_153-g24.1
NCU08162T0	spar_37-g51.1
NCU07442T0	spar_37-g31.1
NCU09516T0	spar_50-g4.1
NCU07498T0	spar_291-g17.1
NCU06914T0	spar_65-g6.1
NCU04433T0	spar_214-g54.1	spar_46-g11.1
NCU03235T0	spar_214-g54.1	spar_46-g11.1
NCU00122T0	spar_34-g6.1
NCU01234T0	spar_95-g2.1
NCU11027T0	spar_315-g38.1
NCU04856T0	spar_65-g4.1
NCU04856T1	spar_65-g4.1
NCU06724T0	spar_65-g4.1
NCU06630T0	spar_104-g7.1	spar_429-g51.1
NCU06240T0	spar_381-g51.1	spar_343-g43.1
NCU03498T0	spar_345-g1.1
NCU05288T0	spar_332-g14.1
NCU10747T0	spar_166-g5.1
NCU00793T0	spar_155-g10.1	spar_443-g29.1
NCU06482T0	spar_284-g17.1
NCU07710T0	spar_310-g11.1
NCU02233T0	spar_27-g50.1
NCU03257T0	spar_2-g15.1	spar_56-g1.1
NCU03657T1	spar_18-g2.1
NCU03657T0	spar_18-g2.1
NCU06659T0	spar_290-g12.1
NCU02380T0	spar_25-g17.1
NCU09071T0	spar_6-g6.1
NCU02044T0	spar_197-g17.1
NCU03425T0	spar_89-g10.1
NCU05095T0	spar_344-g29.1
NCU07280T0	spar_321-g31.1	spar_170-g6.1
NCU08935T0	spar_212-g11.1
NCU09831T0	spar_440-g61.1
NCU01797T0	spar_260-g4.1	spar_90-g15.1
NCU03894T0	spar_37-g75.1
NCU07440T0	spar_74-g1.1
NCU09347T0	spar_343-g34.1
NCU11961T0	spar_301-g26.1
NCU07732T0	spar_261-g42.1
NCU07732T1	spar_261-g42.1
NCU09789T0	spar_238-g17.1
NCU09488T0	spar_291-g4.1
NCU00794T0	spar_89-g21.1
NCU06394T0	spar_251-g19.1
NCU09721T0	spar_320-g2.1
NCU10847T0	spar_291-g11.1
NCU07011T0	spar_153-g40.1
NCU00721T0	spar_93-g42.1
NCU11685T0	spar_37-g40.1
NCU07001T0	spar_235-g8.1
NCU08272T0	spar_192-g26.1
NCU01183T0	spar_287-g25.1
NCU05301T0	spar_365-g4.1
NCU08024T0	spar_355-g4.1
NCU08216T0	spar_287-g8.1
NCU08021T0	spar_344-g32.1
NCU00789T0	spar_143-g3.1
NCU05129T0	spar_335-g5.1
NCU00488T0	spar_219-g2.1
NCU02066T0	spar_270-g2.1
NCU07334T0	spar_29-g9.1	spar_197-g13.1
NCU01333T0	spar_14-g5.1
NCU09191T0	spar_69-g17.1
NCU02639T0	spar_317-g26.1
NCU02639T1	spar_317-g26.1
NCU02571T0	spar_74-g5.1
NCU04566T0	spar_350-g17.1
NCU07807T0	spar_323-g4.1
NCU07807T1	spar_323-g4.1
NCU02680T0	spar_210-g10.1
NCU06459T0	spar_381-g67.1
NCU03141T0	spar_373-g1.1	spar_185-g5.1	spar_185-g6.1
NCU03973T0	spar_46-g14.1	spar_123-g13.1
NCU03436T0	spar_98-g23.1
NCU05198T0	spar_205-g14.1
NCU08373T0	spar_776-g10.1
NCU00668T0	spar_152-g23.1	spar_6-g26.1
NCU01525T0	spar_256-g12.1
NCU03194T0	spar_484-g19.1
NCU06722T0	spar_315-g39.1
NCU00925T0	spar_4-g2.1
NCU02416T0	spar_258-g13.1
NCU01160T0	spar_372-g20.1
NCU05168T0	spar_235-g14.1	spar_356-g13.1	spar_235-g15.1
NCU03273T0	spar_256-g10.1
NCU01502T0	spar_335-g13.1
NCU05492T0	spar_93-g15.1
NCU00821T0	spar_348-g4.1
NCU06449T0	spar_404-g52.1	spar_343-g12.1
NCU00194T0	spar_153-g16.1
NCU04754T0	spar_311-g5.1	spar_30-g4.1
NCU02717T0	spar_42-g28.1
NCU05782T0	spar_21-g20.1
NCU02689T0	spar_429-g3.1
NCU04410T0	spar_341-g9.1
NCU09817T0	spar_133-g1.1
NCU03061T0	spar_125-g1.1
NCU08730T0	spar_159-g4.1
NCU05259T0	spar_21-g2.1
NCU06847T0	spar_53-g12.1
NCU06943T0	spar_137-g1.1
NCU04814T0	spar_317-g24.1
NCU11273T0	spar_287-g22.1
NCU04005T0	spar_241-g12.1	spar_32-g20.1
NCU06761T0	spar_109-g4.1
NCU06624T0	spar_301-g31.1
NCU05454T0	spar_440-g52.1
NCU06306T0	spar_434-g15.1
NCU09230T0	spar_218-g21.1
NCU02624T0	spar_37-g62.1
NCU02273T0	spar_382-g24.1
NCU09202T0	spar_159-g12.1
NCU08382T0	spar_383-g6.1
NCU05548T0	spar_214-g14.1
NCU09345T0	spar_776-g7.1
NCU09345T1	spar_776-g7.1
NCU09345T2	spar_776-g7.1
NCU03961T0	spar_286-g2.1
NCU02208T0	spar_93-g29.1
NCU11642T0	spar_242-g1.1
NCU07887T0	spar_299-g6.1
NCU05218T0	spar_264-g4.1
NCU01643T0	spar_371-g1.1
NCU05985T0	spar_194-g3.1
NCU11544T1	spar_381-g50.1
NCU11544T0	spar_381-g50.1
NCU00717T0	spar_342-g15.1
NCU02741T0	spar_334-g3.1
NCU11409T0	spar_69-g16.1
NCU07530T0	spar_315-g19.1
NCU09477T0	spar_365-g10.1	spar_201-g2.1	spar_175-g1.1
NCU01939T0	spar_310-g5.1
NCU06727T0	spar_61-g2.1
NCU06842T0	spar_202-g20.1
NCU02397T0	spar_6-g11.1	spar_49-g2.1	spar_42-g14.1	spar_100-g14.1
NCU04504T0	spar_37-g7.1
NCU06672T0	spar_31-g10.1
NCU04176T0	spar_290-g3.1
NCU06929T0	spar_188-g3.1
NCU00927T0	spar_449-g15.1
NCU07407T0	spar_33-g5.1
NCU02549T0	spar_136-g20.1
NCU00480T0	spar_343-g70.1
NCU09564T0	spar_214-g56.1
NCU02771T0	spar_130-g4.1
NCU03004T0	spar_212-g10.1
NCU03347T0	spar_337-g15.1
NCU08997T0	spar_350-g13.1
NCU02202T0	spar_36-g4.1
NCU08471T0	spar_291-g3.1
NCU00904T0	spar_429-g63.1
NCU02179T0	spar_429-g63.1
NCU01745T0	spar_73-g2.1	spar_344-g15.1
NCU00673T0	spar_356-g10.1	spar_373-g13.1
NCU01480T0	spar_235-g9.1
NCU04485T0	spar_228-g3.1
NCU08983T0	spar_407-g8.1
NCU01013T0	spar_19-g1.1
NCU01689T0	spar_158-g7.1
NCU03137T0	spar_161-g29.1
NCU08503T0	spar_440-g1.1
NCU11397T0	spar_164-g13.1	spar_100-g9.1
NCU09101T0	spar_212-g9.1
NCU10276T0	spar_380-g9.1
NCU06179T0	spar_87-g1.1
NCU08825T0	spar_22-g12.1
NCU02611T0	spar_57-g9.1
NCU08998T1	spar_12-g1.1
NCU08998T0	spar_12-g1.1
NCU00468T0	spar_210-g6.1
NCU03823T0	spar_23-g1.1
NCU06541T0	spar_483-g5.1
NCU09438T0	spar_565-g10.1
NCU06522T0	spar_294-g9.1	spar_343-g85.1	spar_294-g3.1	spar_294-g6.1	spar_428-g2.1
NCU08858T0	spar_294-g9.1	spar_343-g85.1	spar_294-g3.1	spar_294-g6.1	spar_428-g2.1
NCU02438T0	spar_120-g7.1
NCU03795T0	spar_34-g12.1
NCU02420T0	spar_424-g24.1
NCU07831T0	spar_564-g6.1
NCU09106T0	spar_219-g6.1
NCU03813T0	spar_93-g7.1	spar_435-g3.1
NCU04035T0	spar_194-g6.1
NCU00896T0	spar_445-g11.1
NCU03561T0	spar_429-g42.1
NCU02954T0	spar_25-g6.1
NCU04306T0	spar_450-g11.1
NCU08909T0	spar_564-g4.1
NCU01528T0	spar_337-g7.1	spar_301-g9.1	spar_289-g7.1	spar_289-g6.1
NCU03783T0	spar_320-g12.1
NCU07955T0	spar_30-g18.1
NCU07659T0	spar_251-g9.1
NCU02591T0	spar_22-g6.1	spar_381-g63.1
NCU08352T0	spar_227-g4.1	spar_34-g13.1
NCU01512T0	spar_63-g3.1
NCU00565T0	spar_272-g2.1
NCU02696T0	spar_214-g2.1
NCU05418T0	spar_37-g4.1
NCU08180T0	spar_429-g45.1	spar_104-g3.1
NCU04963T0	spar_429-g45.1	spar_104-g3.1
NCU02393T0	spar_8-g6.1
NCU02393T1	spar_8-g6.1
NCU06192T0	spar_22-g16.1
NCU05777T0	spar_198-g13.1
NCU07697T0	spar_281-g4.1
NCU09711T0	spar_238-g25.1
NCU02409T0	spar_152-g10.1
NCU05204T0	spar_104-g9.1
NCU09610T0	spar_278-g11.1
NCU03118T0	spar_29-g15.1
NCU03702T0	spar_96-g19.1
NCU08002T0	spar_192-g16.1
NCU11381T0	spar_259-g9.1
NCU08023T0	spar_354-g12.1	spar_301-g24.1
NCU04277T0	spar_37-g45.1
NCU03066T0	spar_425-g9.1
NCU03836T0	spar_404-g61.1
NCU11190T0	spar_157-g1.1
NCU00692T0	spar_37-g8.1
NCU00915T0	spar_53-g2.1
NCU00040T0	spar_199-g19.1
NCU09318T0	spar_27-g45.1
NCU00163T0	spar_476-g9.1
NCU05169T0	spar_115-g12.1
NCU04743T0	spar_202-g3.1
NCU04637T0	spar_230-g13.1
NCU05642T0	spar_237-g1.1
NCU02978T0	spar_194-g7.1
NCU03661T0	spar_429-g9.1
NCU03979T0	spar_293-g5.1
NCU06563T0	spar_258-g36.1
NCU08297T1	spar_148-g16.1
NCU08297T0	spar_148-g16.1
NCU10467T0	spar_315-g42.1
NCU02619T0	spar_153-g47.1
NCU04118T0	spar_424-g29.1
NCU04615T0	spar_440-g44.1
NCU05785T0	spar_219-g39.1	spar_93-g26.1	spar_381-g34.1
NCU01036T0	spar_219-g39.1	spar_93-g26.1	spar_381-g34.1
NCU00951T0	spar_197-g4.1
NCU08563T0	spar_27-g1.1
NCU03713T0	spar_355-g10.1
NCU09778T0	spar_209-g7.1
NCU03757T0	spar_197-g22.1	spar_96-g40.1
NCU04747T0	spar_122-g4.1	spar_46-g7.1
NCU11296T0	spar_449-g27.1	spar_333-g28.1
NCU01595T0	spar_51-g11.1
NCU01175T0	spar_343-g46.1
NCU04281T0	spar_258-g1.1
NCU07986T0	spar_123-g7.1
NCU04652T0	spar_381-g57.1
NCU05620T0	spar_344-g17.1
NCU03312T0	spar_323-g8.1
NCU04899T0	spar_322-g10.1
NCU03124T0	spar_27-g12.1
NCU02295T0	spar_118-g45.1
NCU10468T0	spar_174-g4.1
NCU12076T0	spar_137-g3.1
NCU02296T0	spar_29-g8.1
NCU01644T0	spar_98-g13.1
NCU04259T0	spar_145-g10.1
NCU06418T0	spar_31-g12.1
NCU02778T0	spar_310-g4.1
NCU06205T0	spar_90-g9.1
NCU05267T0	spar_36-g6.1
NCU00413T0	spar_27-g25.1	spar_434-g21.1
NCU01022T0	spar_25-g9.1
NCU02109T0	spar_103-g19.1
NCU10762T0	spar_214-g8.1
NCU02181T0	spar_30-g9.1	spar_311-g3.1
NCU07076T0	spar_260-g23.1	spar_42-g5.1
NCU03606T0	spar_218-g8.1
NCU07041T0	spar_84-g6.1
NCU03779T0	spar_345-g19.1
NCU07459T0	spar_197-g24.1
NCU08118T0	spar_446-g10.1
NCU10776T0	spar_321-g21.1
NCU04610T0	spar_36-g10.1
NCU07941T0	spar_50-g8.1
NCU08115T0	spar_90-g16.1
NCU05600T0	spar_387-g3.1
NCU09065T0	spar_378-g13.1
NCU01754T0	spar_170-g24.1	spar_419-g30.1	spar_316-g6.1	spar_208-g3.1
NCU01754T1	spar_170-g24.1	spar_419-g30.1	spar_316-g6.1	spar_208-g3.1
NCU02476T0	spar_170-g24.1	spar_419-g30.1	spar_316-g6.1	spar_208-g3.1
NCU03637T0	spar_309-g2.1
NCU09598T0	spar_419-g29.1
NCU04252T0	spar_118-g29.1
NCU07414T0	spar_251-g15.1
NCU09643T0	spar_197-g20.1
NCU07408T0	spar_150-g3.1
NCU07408T1	spar_150-g3.1
NCU00336T0	spar_342-g16.1
NCU06005T0	spar_38-g24.1
NCU03246T0	spar_434-g25.1
NCU03357T0	spar_429-g49.1
NCU01633T0	spar_34-g24.1	spar_225-g2.1	spar_34-g25.1	spar_34-g23.1	spar_46-g22.1	spar_539-g2.1	spar_345-g15.1	spar_343-g83.1	spar_344-g21.1	spar_185-g2.1	spar_521-g2.1	spar_454-g2.1	spar_428-g4.1
NCU02032T0	spar_324-g12.1	spar_158-g10.1
NCU09432T0	spar_450-g23.1	spar_65-g7.1
NCU01412T0	spar_261-g60.1
NCU01157T0	spar_342-g9.1
NCU04331T0	spar_384-g11.1
NCU07854T0	spar_335-g2.1
NCU11353T0	spar_289-g9.1
NCU10987T0	spar_159-g7.1
NCU11795T0	spar_221-g2.1
NCU00591T0	spar_211-g19.1
NCU03628T0	spar_142-g13.1
NCU06217T0	spar_78-g4.1
NCU02966T0	spar_383-g3.1
NCU05650T0	spar_333-g24.1
NCU07458T0	spar_356-g9.1
NCU03006T0	spar_188-g2.1
NCU02400T0	spar_272-g3.1
NCU09882T0	spar_272-g3.1
NCU03258T0	spar_407-g7.1	spar_37-g70.1
NCU09642T0	spar_69-g6.1
NCU06970T0	spar_38-g3.1
NCU00424T0	spar_173-g1.1
NCU10733T0	spar_22-g15.1
NCU01728T1	spar_440-g5.1
NCU01728T0	spar_440-g5.1
NCU01269T0	spar_13-g12.1
NCU00396T0	spar_192-g21.1
NCU02415T0	spar_440-g6.1
NCU08507T0	spar_290-g13.1
NCU07393T0	spar_429-g82.1
NCU01433T0	spar_2-g13.1
NCU02230T0	spar_315-g46.1
NCU06249T0	spar_378-g4.1	spar_219-g4.1
NCU11618T0	spar_343-g81.1
NCU00188T0	spar_282-g3.1
NCU07495T0	spar_6-g12.1	spar_69-g12.1
NCU05644T0	spar_30-g23.1
NCU03310T0	spar_290-g29.1
NCU02650T0	spar_429-g83.1
NCU06618T0	spar_84-g9.1
NCU07528T0	spar_381-g43.1
NCU00269T0	spar_343-g47.1
NCU06520T0	spar_405-g6.1
NCU00436T0	spar_210-g17.1
NCU05410T0	spar_315-g2.1
NCU08135T0	spar_123-g1.1
NCU01547T0	spar_261-g6.1
NCU01642T0	spar_317-g4.1
NCU03492T0	spar_419-g1.1
NCU00106T0	spar_108-g2.1	spar_37-g37.1
NCU01377T0	spar_409-g1.1
NCU02430T0	spar_310-g3.1	spar_443-g15.1
NCU00823T0	spar_344-g8.1
NCU08277T0	spar_301-g7.1
NCU07720T0	spar_37-g38.1
NCU00755T0	spar_37-g38.1
NCU08045T0	spar_287-g10.1
NCU00602T0	spar_404-g33.1
NCU02063T0	spar_320-g1.1
NCU00959T0	spar_53-g23.1
NCU01141T0	spar_86-g3.1
NCU05622T0	spar_214-g43.1
NCU07755T0	spar_288-g3.1
NCU01831T0	spar_50-g28.1
NCU02729T0	spar_137-g2.1
NCU01271T0	spar_319-g23.1
NCU04797T0	spar_152-g18.1
NCU00554T0	spar_119-g7.1
NCU06194T0	spar_278-g19.1
NCU08291T0	spar_278-g20.1
NCU02402T0	spar_152-g13.1
NCU03515T0	spar_86-g6.1
NCU01751T0	spar_319-g27.1
NCU06868T0	spar_34-g21.1
NCU07165T0	spar_425-g6.1
NCU11426T0	spar_290-g31.1
NCU05862T0	spar_214-g53.1
NCU01095T0	spar_214-g53.1
NCU03395T0	spar_153-g8.1
NCU02556T0	spar_291-g29.1
NCU07580T0	spar_74-g8.1
NCU06355T0	spar_278-g6.1
NCU09407T0	spar_404-g14.1
NCU11408T0	spar_419-g5.1
NCU04817T0	spar_332-g10.1
NCU04581T0	spar_565-g51.1
NCU02052T0	spar_89-g2.1
NCU06032T0	spar_197-g31.1
NCU08946T0	spar_2-g5.1
NCU04481T0	spar_356-g3.1
NCU02803T0	spar_116-g2.1
NCU02806T0	spar_284-g16.1	spar_123-g3.1
NCU02112T0	spar_122-g9.1
NCU08895T0	spar_278-g7.1
NCU08370T0	spar_434-g6.1
NCU01162T0	spar_378-g17.1
NCU07253T0	spar_378-g17.1
NCU00428T0	spar_37-g39.1
NCU01546T0	spar_130-g1.1
NCU09004T0	spar_66-g12.1
NCU09537T0	spar_345-g7.1
NCU09269T0	spar_275-g4.1	spar_147-g9.1
NCU09269T1	spar_275-g4.1	spar_147-g9.1
NCU08926T0	spar_237-g5.1
NCU09227T0	spar_380-g11.1
NCU07723T0	spar_345-g22.1	spar_776-g8.1	spar_429-g2.1	spar_450-g28.1	spar_312-g5.1
NCU02234T0	spar_342-g3.1
NCU04460T0	spar_197-g10.1
NCU06402T0	spar_7-g3.1
NCU06402T1	spar_7-g3.1
NCU03129T0	spar_319-g33.1
NCU07309T0	spar_429-g5.1
NCU11302T0	spar_34-g11.1	spar_227-g8.1
NCU02136T0	spar_152-g39.1	spar_8-g3.1
NCU04185T0	spar_164-g18.1	spar_100-g15.1
NCU04796T0	spar_440-g57.1
NCU09646T0	spar_440-g57.1
NCU01227T0	spar_281-g9.1
NCU01452T0	spar_192-g36.1	spar_153-g13.1
NCU00649T0	spar_270-g5.1
NCU04780T0	spar_283-g9.1
NCU06923T0	spar_143-g1.1
NCU11185T0	spar_308-g8.1
NCU10053T0	spar_478-g3.1
NCU03079T0	spar_291-g23.1
NCU03380T0	spar_344-g13.1
NCU09309T0	spar_58-g9.1
NCU07754T0	spar_7-g8.1
NCU04942T0	spar_7-g8.1
NCU10675T0	spar_7-g8.1
NCU03690T0	spar_197-g9.1
NCU07558T0	spar_96-g30.1
NCU09521T0	spar_166-g3.1
NCU11288T0	spar_344-g6.1
NCU01776T0	spar_167-g9.1	spar_50-g6.1
NCU05810T0	spar_169-g3.1
NCU04507T0	spar_304-g11.1
NCU04355T0	spar_342-g8.1
NCU05680T0	spar_256-g5.1	spar_25-g13.1
NCU03888T0	spar_434-g28.1	spar_37-g53.1
NCU02564T0	spar_12-g7.1
NCU05206T0	spar_425-g24.1
NCU11129T0	spar_343-g50.1	spar_314-g2.1
NCU05232T0	spar_301-g4.1
NCU00587T0	spar_343-g11.1
NCU03876T0	spar_164-g12.1
NCU04335T0	spar_238-g49.1
NCU05254T0	spar_319-g20.1
NCU04837T0	spar_269-g6.1	spar_384-g8.1
NCU02687T0	spar_304-g8.1
NCU05971T0	spar_335-g17.1
NCU05420T0	spar_24-g15.1
NCU00095T0	spar_314-g9.1
NCU03526T0	spar_230-g15.1
NCU11266T0	spar_258-g24.1	spar_89-g7.1
NCU01916T0	spar_211-g5.1
NCU03935T0	spar_310-g12.1
NCU04459T0	spar_351-g8.1
NCU09219T0	spar_121-g5.1
NCU07075T0	spar_104-g14.1
NCU09208T0	spar_48-g16.1
NCU06500T0	spar_148-g20.1	spar_53-g1.1
NCU01411T0	spar_197-g33.1
NCU02148T0	spar_320-g6.1
NCU06054T0	spar_30-g22.1
NCU07023T0	spar_42-g31.1
NCU09816T0	spar_476-g7.1
NCU00463T0	spar_142-g5.1
NCU09183T0	spar_142-g5.1
NCU06336T0	spar_122-g2.1
NCU09116T0	spar_283-g1.1
NCU07607T0	spar_445-g6.1
NCU01438T0	spar_404-g53.1
NCU06428T0	spar_264-g3.1
NCU00227T0	spar_261-g14.1
NCU00030T0	spar_343-g78.1
NCU06216T0	spar_220-g1.1
NCU05939T0	spar_344-g19.1
NCU01654T0	spar_425-g19.1
NCU09437T0	spar_6-g8.1
NCU05686T0	spar_355-g8.1
NCU06866T0	spar_88-g8.1
NCU06493T0	spar_37-g65.1
NCU06440T0	spar_378-g11.1
NCU04779T0	spar_38-g25.1	spar_53-g25.1
NCU06198T0	spar_283-g20.1	spar_424-g16.1
NCU08687T0	spar_197-g12.1	spar_96-g38.1
NCU02305T0	spar_196-g2.1
NCU04136T0	spar_211-g11.1
NCU03759T0	spar_287-g23.1
NCU06231T0	spar_300-g16.1
NCU10314T0	spar_37-g21.1
NCU07987T0	spar_282-g6.1
NCU00754T0	spar_565-g40.1	spar_563-g1.1
NCU05390T0	spar_304-g16.1
NCU07021T0	spar_342-g10.1
NCU11187T0	spar_109-g2.1
NCU01702T0	spar_344-g10.1
NCU06436T0	spar_89-g18.1
NCU02757T0	spar_356-g1.1
NCU09212T0	spar_145-g14.1
NCU11179T0	spar_564-g16.1	spar_450-g26.1
NCU02414T0	spar_118-g46.1
NCU04192T0	spar_321-g12.1
NCU07068T0	spar_342-g2.1
NCU06764T0	spar_443-g22.1
NCU07691T0	spar_24-g11.1	spar_103-g13.1
NCU09223T0	spar_84-g21.1	spar_348-g19.1
NCU04063T0	spar_141-g5.1
NCU00520T0	spar_424-g26.1
NCU03944T0	spar_170-g17.1
NCU04288T0	spar_333-g26.1
NCU05295T0	spar_291-g12.1
NCU07621T0	spar_283-g46.1
NCU08027T0	spar_425-g8.1
NCU06182T0	spar_152-g31.1
NCU05224T0	spar_258-g17.1
NCU09064T0	spar_348-g27.1	spar_84-g39.1
NCU02554T0	spar_218-g13.1
NCU11568T0	spar_434-g7.1
NCU11568T1	spar_434-g7.1
NCU01816T0	spar_29-g10.1
NCU00981T0	spar_333-g9.1
NCU06047T0	spar_23-g5.1
NCU02464T0	spar_304-g15.1
NCU06091T0	spar_229-g2.1
NCU07266T0	spar_136-g14.1
NCU08561T0	spar_306-g12.1
NCU09745T0	spar_261-g7.1
NCU05422T0	spar_158-g17.1
NCU06264T0	spar_373-g15.1
NCU00742T0	spar_96-g12.1	spar_317-g25.1
NCU03826T0	spar_78-g7.1	spar_322-g8.1
NCU01596T0	spar_103-g25.1
NCU02635T0	spar_78-g9.1
NCU04378T0	spar_46-g1.1
NCU06207T0	spar_48-g15.1
NCU01767T0	spar_479-g7.1
NCU06781T0	spar_159-g13.1
NCU03267T0	spar_301-g39.1	spar_355-g9.1
NCU06199T0	spar_306-g8.1	spar_64-g3.1
NCU06694T0	spar_88-g17.1
NCU08706T0	spar_238-g19.1
NCU01388T0	spar_211-g12.1
NCU03231T0	spar_229-g5.1
NCU00008T0	spar_37-g73.1	spar_407-g18.1
NCU10018T0	spar_434-g13.1	spar_283-g23.1
NCU02996T0	spar_351-g4.1
NCU07172T0	spar_78-g3.1
NCU08964T0	spar_47-g3.1
NCU01471T0	spar_22-g34.1
NCU03166T0	spar_218-g5.1
NCU06717T0	spar_103-g22.1
NCU08326T0	spar_37-g68.1
NCU07071T0	spar_234-g9.1
NCU02232T0	spar_27-g51.1
NCU02406T0	spar_149-g2.1
NCU00037T0	spar_776-g20.1
NCU07884T0	spar_321-g26.1
NCU02428T0	spar_136-g1.1
NCU01266T0	spar_380-g6.1
NCU03154T0	spar_348-g8.1
NCU07058T0	spar_443-g23.1
NCU09123T0	spar_434-g38.1
NCU08578T0	spar_383-g8.1	spar_266-g1.1
NCU03217T0	spar_56-g11.1
NCU00065T0	spar_443-g12.1
NCU03108T0	spar_309-g10.1
NCU07509T0	spar_565-g21.1
NCU06419T0	spar_268-g8.1	spar_384-g3.1
NCU06780T0	spar_404-g46.1
NCU03440T0	spar_365-g17.1
NCU08035T0	spar_356-g2.1
NCU00366T0	spar_64-g4.1
NCU01666T0	spar_85-g7.1
NCU01178T0	spar_152-g46.1
NCU00489T0	spar_239-g1.1
NCU03055T0	spar_115-g2.1
NCU03009T0	spar_293-g4.1
NCU04606T0	spar_198-g10.1
NCU07620T0	spar_88-g11.1
NCU06215T0	spar_337-g16.1
NCU03846T0	spar_96-g2.1	spar_317-g18.1
NCU03846T1	spar_96-g2.1	spar_317-g18.1
NCU00294T0	spar_381-g35.1	spar_24-g2.1
NCU06769T0	spar_201-g5.1
NCU08008T0	spar_243-g2.1
NCU06550T0	spar_776-g6.1	spar_170-g13.1
NCU02053T0	spar_93-g44.1
NCU01481T0	spar_356-g14.1
NCU02256T0	spar_373-g12.1
NCU11379T0	spar_98-g30.1
NCU02580T0	spar_355-g14.1	spar_301-g41.1
NCU02533T0	spar_58-g3.1
NCU00056T0	spar_421-g7.1
NCU03695T0	spar_240-g5.1
NCU04354T0	spar_221-g3.1
NCU04368T0	spar_404-g27.1	spar_287-g7.1
NCU02616T0	spar_22-g35.1
NCU04110T0	spar_42-g29.1
NCU00155T0	spar_440-g28.1
NCU11705T0	spar_479-g5.1
NCU00575T0	spar_84-g22.1	spar_348-g21.1
NCU01210T0	spar_258-g37.1
NCU06714T0	spar_258-g37.1
NCU01758T0	spar_381-g33.1
NCU07412T0	spar_23-g12.1
NCU07779T0	spar_219-g8.1
NCU01524T0	spar_317-g8.1
NCU05994T0	spar_29-g4.1
NCU07814T0	spar_181-g1.1
NCU05523T0	spar_384-g20.1
NCU06360T0	spar_440-g14.1
NCU01550T0	spar_117-g6.1
NCU02354T0	spar_152-g36.1	spar_7-g7.1
NCU02263T0	spar_171-g1.1	spar_321-g1.1
NCU03503T0	spar_21-g11.1
NCU03234T0	spar_288-g2.1
NCU08427T0	spar_234-g7.1
NCU07395T0	spar_407-g27.1
NCU01919T0	spar_344-g2.1
NCU09673T0	spar_317-g22.1
NCU11312T0	spar_315-g11.1	spar_345-g10.1
NCU02082T0	spar_108-g3.1
NCU05884T0	spar_6-g30.1
NCU06371T0	spar_74-g6.1
NCU04647T0	spar_265-g1.1
NCU03764T0	spar_261-g15.1
NCU03897T0	spar_341-g2.1
NCU08605T0	spar_278-g3.1
NCU04800T0	spar_24-g8.1
NCU03853T0	spar_142-g18.1
NCU04243T0	spar_251-g5.1
NCU10652T0	spar_484-g11.1
NCU00589T0	spar_214-g48.1
NCU06099T0	spar_7-g9.1
NCU04770T0	spar_332-g3.1
NCU06756T0	spar_301-g29.1
NCU01174T0	spar_31-g15.1
NCU01564T0	spar_250-g3.1
NCU03092T0	spar_287-g12.1
NCU01786T0	spar_317-g23.1
NCU01270T0	spar_317-g23.1
NCU08502T0	spar_387-g20.1	spar_210-g22.1
NCU00213T0	spar_450-g4.1
NCU08004T0	spar_69-g5.1
NCU06202T0	spar_25-g5.1	spar_256-g13.1
NCU00891T0	spar_428-g3.1	spar_48-g2.1
NCU02585T0	spar_387-g7.1
NCU05752T0	spar_305-g1.1
NCU06846T0	spar_349-g8.1	spar_315-g34.1
NCU03393T0	spar_290-g16.1	spar_48-g21.1
NCU07829T0	spar_381-g55.1	spar_21-g18.1
NCU00522T0	spar_34-g7.1
NCU00913T0	spar_341-g13.1
NCU08968T0	spar_380-g8.1
NCU09320T0	spar_422-g2.1
NCU02147T0	spar_130-g5.1
NCU03229T0	spar_27-g21.1
NCU04646T0	spar_324-g11.1
NCU08378T0	spar_449-g18.1	spar_334-g1.1
NCU00337T0	spar_50-g31.1
NCU01515T0	spar_27-g22.1
NCU02829T0	spar_345-g5.1
NCU09258T0	spar_186-g1.1
NCU07724T0	spar_342-g19.1
NCU08993T0	spar_343-g77.1
NCU07722T0	spar_238-g29.1
NCU07012T0	spar_300-g2.1
NCU10272T0	spar_337-g14.1
NCU00660T0	spar_419-g20.1
NCU04815T0	spar_186-g4.1
NCU03597T0	spar_365-g15.1
NCU04407T0	spar_315-g17.1
NCU06052T0	spar_424-g25.1
NCU11297T0	spar_209-g6.1
NCU10044T0	spar_321-g22.1
NCU01084T0	spar_27-g40.1
NCU02536T0	spar_291-g14.1
NCU09757T0	spar_382-g4.1
NCU11489T0	spar_57-g2.1	spar_3-g6.1
NCU01256T0	spar_238-g42.1
NCU00963T0	spar_404-g23.1
NCU08384T0	spar_34-g15.1
NCU06057T0	spar_301-g13.1
NCU04514T0	spar_234-g4.1	spar_315-g27.1
NCU00665T0	spar_30-g10.1
NCU03936T0	spar_429-g39.1
NCU05196T0	spar_344-g24.1
NCU10155T0	spar_565-g22.1
NCU01161T0	spar_34-g5.1
NCU02781T0	spar_213-g5.1
NCU08626T0	spar_93-g9.1
NCU08280T0	spar_287-g27.1
NCU11453T0	spar_384-g17.1
NCU04150T0	spar_219-g12.1
NCU06191T0	spar_378-g2.1
NCU04316T0	spar_282-g19.1
NCU08762T0	spar_235-g5.1
NCU09290T0	spar_300-g15.1
NCU02425T0	spar_440-g3.1	spar_253-g3.1
NCU00230T0	spar_53-g4.1
NCU00414T0	spar_308-g3.1
NCU02828T0	spar_450-g16.1
NCU08468T0	spar_148-g12.1
NCU03188T0	spar_443-g18.1
NCU08278T0	spar_161-g28.1
NCU06684T0	spar_429-g69.1
NCU02727T0	spar_96-g47.1
NCU01429T0	spar_275-g3.1
NCU06454T0	spar_142-g6.1
NCU06167T0	spar_261-g46.1	spar_315-g22.1
NCU02960T0	spar_115-g1.1
NCU06870T0	spar_419-g23.1
NCU03241T0	spar_443-g6.1	spar_153-g6.1
NCU01069T0	spar_87-g2.1
NCU01821T0	spar_344-g37.1
NCU06534T0	spar_158-g1.1
NCU09475T0	spar_309-g7.1
NCU04784T0	spar_178-g3.1	spar_323-g11.1
NCU02226T0	spar_57-g3.1
NCU04737T0	spar_317-g16.1	spar_98-g29.1
NCU01980T0	spar_74-g7.1
NCU02493T0	spar_93-g28.1
NCU02743T0	spar_337-g8.1
NCU04479T0	spar_232-g6.1
NCU03937T0	spar_443-g33.1
NCU07188T0	spar_365-g13.1
NCU00501T0	spar_565-g49.1
NCU07988T0	spar_9-g2.1
NCU06726T0	spar_152-g42.1
NCU02658T0	spar_143-g2.1
NCU02282T0	spar_407-g13.1
NCU04013T1	spar_169-g9.1
NCU04013T0	spar_169-g9.1
NCU03145T0	spar_261-g54.1	spar_158-g5.1
NCU06077T0	spar_197-g1.1
NCU05580T0	spar_197-g1.1
NCU08066T0	spar_333-g16.1	spar_450-g9.1
NCU08500T0	spar_449-g22.1	spar_333-g31.1
NCU04430T0	spar_214-g47.1
NCU03116T0	spar_381-g15.1
NCU07550T0	spar_129-g1.1
NCU00021T0	spar_185-g1.1
NCU02497T0	spar_356-g6.1
NCU04503T0	spar_37-g6.1	spar_107-g10.1
NCU05513T0	spar_22-g18.1
NCU01795T0	spar_479-g8.1
NCU06238T0	spar_281-g8.1
NCU08022T0	spar_284-g7.1
NCU08477T0	spar_344-g45.1
NCU08380T1	spar_51-g10.1	spar_50-g16.1
NCU08380T0	spar_51-g10.1	spar_50-g16.1
NCU03981T0	spar_404-g19.1
NCU03981T1	spar_404-g19.1
NCU04600T0	spar_449-g8.1	spar_335-g6.1
NCU04337T0	spar_226-g1.1
NCU01484T0	spar_565-g31.1
NCU10061T0	spar_14-g4.1
NCU06882T0	spar_405-g13.1
NCU04040T0	spar_199-g4.1
NCU07546T0	spar_446-g1.1
NCU09975T0	spar_446-g1.1
NCU08439T0	spar_446-g1.1
NCU06011T0	spar_446-g1.1
NCU09443T0	spar_446-g1.1
NCU00777T0	spar_89-g6.1
NCU02369T0	spar_312-g3.1
NCU04015T0	spar_258-g11.1
NCU01435T0	spar_565-g35.1
NCU08499T0	spar_381-g8.1
NCU11251T0	spar_565-g20.1
NCU04755T0	spar_22-g5.1
NCU00493T0	spar_434-g4.1
NCU09311T0	spar_37-g2.1
NCU09535T0	spar_37-g60.1
NCU09552T0	spar_235-g11.1
NCU11744T0	spar_214-g12.1
NCU08340T0	spar_104-g4.1	spar_429-g47.1
NCU08340T1	spar_104-g4.1	spar_429-g47.1
NCU01949T0	spar_211-g3.1	spar_389-g6.1
NCU01464T0	spar_32-g24.1
NCU09733T0	spar_158-g4.1
NCU04511T0	spar_261-g40.1	spar_158-g11.1
NCU11173T0	spar_381-g41.1
NCU04452T0	spar_382-g8.1	spar_31-g4.1
NCU05079T0	spar_404-g10.1
NCU08738T0	spar_404-g10.1
NCU06183T0	spar_42-g1.1
NCU04443T0	spar_198-g2.1
NCU02005T0	spar_565-g29.1
NCU03269T0	spar_383-g2.1
NCU07246T0	spar_98-g15.1
NCU04241T0	spar_477-g1.1
NCU09600T0	spar_100-g7.1
NCU01446T0	spar_32-g27.1
NCU01695T0	spar_235-g30.1
NCU00301T0	spar_429-g79.1
NCU04323T0	spar_153-g31.1
NCU03352T0	spar_384-g9.1
NCU06569T0	spar_291-g19.1
NCU09930T0	spar_235-g25.1
NCU00232T0	spar_404-g24.1
NCU07438T0	spar_275-g2.1
NCU11181T0	spar_381-g37.1
NCU00161T0	spar_306-g15.1
NCU00880T0	spar_445-g10.1
NCU02374T0	spar_351-g26.1
NCU07757T0	spar_22-g31.1
NCU07002T0	spar_243-g1.1
NCU06679T0	spar_356-g7.1
NCU07719T0	spar_385-g4.1
NCU10895T0	spar_344-g14.1
NCU00395T0	spar_138-g1.1
NCU05902T0	spar_127-g1.1
NCU07774T0	spar_291-g24.1
NCU02368T0	spar_46-g15.1
NCU03972T0	spar_58-g5.1
NCU00108T0	spar_381-g46.1
NCU05942T0	spar_2-g3.1
NCU02224T0	spar_425-g25.1
NCU05427T0	spar_212-g14.1
NCU04733T0	spar_341-g14.1
NCU04783T0	spar_429-g73.1
NCU10292T0	spar_429-g35.1
NCU07849T0	spar_317-g29.1	spar_380-g15.1	spar_56-g15.1
NCU07849T1	spar_317-g29.1	spar_380-g15.1	spar_56-g15.1
NCU01165T0	spar_90-g18.1	spar_260-g5.1
NCU08218T0	spar_111-g1.1	spar_372-g10.1
NCU01252T0	spar_170-g9.1
NCU06141T0	spar_382-g7.1
NCU08607T0	spar_219-g30.1
NCU11864T0	spar_111-g5.1
NCU01221T0	spar_251-g10.1	spar_440-g31.1
NCU04059T0	spar_440-g46.1	spar_404-g8.1
NCU00892T0	spar_265-g2.1
NCU02509T0	spar_6-g13.1	spar_58-g10.1
NCU02423T0	spar_343-g16.1	spar_404-g50.1
NCU06999T0	spar_220-g2.1	spar_36-g3.1
NCU11234T0	spar_469-g2.1
NCU03546T0	spar_96-g45.1
NCU03497T0	spar_211-g18.1
NCU07733T0	spar_290-g9.1
NCU00150T0	spar_27-g23.1
NCU00150T1	spar_27-g23.1
NCU07169T0	spar_214-g6.1	spar_22-g24.1
NCU02814T0	spar_103-g21.1
NCU01667T0	spar_341-g10.1
NCU04124T0	spar_319-g18.1
NCU01523T0	spar_424-g8.1	spar_283-g8.1
NCU00605T0	spar_37-g67.1
NCU01166T0	spar_27-g14.1
NCU01613T0	spar_205-g15.1
NCU03659T0	spar_103-g14.1
NCU03711T0	spar_186-g2.1
NCU02074T0	spar_443-g58.1
NCU06779T0	spar_253-g2.1
NCU10368T0	spar_291-g18.1
NCU08959T0	spar_380-g13.1
NCU09730T0	spar_356-g11.1
NCU09896T0	spar_407-g10.1
NCU00182T0	spar_324-g6.1	spar_38-g9.1
NCU07668T0	spar_88-g7.1
NCU06341T0	spar_88-g7.1
NCU00466T0	spar_378-g14.1
NCU07992T0	spar_230-g17.1
NCU06104T0	spar_373-g16.1
NCU08357T0	spar_443-g31.1
NCU03989T0	spar_68-g2.1
NCU07958T0	spar_238-g32.1
NCU09117T0	spar_289-g4.1
NCU11188T0	spar_205-g17.1
NCU08595T0	spar_404-g22.1
NCU07564T0	spar_356-g15.1	spar_38-g31.1	spar_403-g1.1
NCU03963T0	spar_50-g18.1
NCU00944T0	spar_355-g13.1
NCU04111T0	spar_152-g33.1
NCU01993T0	spar_33-g2.1	spar_244-g3.1
NCU00725T0	spar_309-g9.1
NCU02943T0	spar_389-g21.1
NCU09436T0	spar_343-g1.1
NCU12027T0	spar_290-g18.1
NCU02289T0	spar_200-g3.1	spar_129-g9.1
NCU05242T0	spar_66-g6.1
NCU01122T0	spar_66-g6.1
NCU03297T0	spar_404-g36.1
NCU03297T1	spar_404-g36.1
NCU00440T0	spar_270-g8.1
NCU05720T0	spar_32-g13.1
NCU00600T0	spar_440-g16.1
NCU06132T0	spar_345-g14.1
NCU03596T0	spar_238-g8.1	spar_235-g18.1
NCU02948T0	spar_86-g8.1
NCU00950T0	spar_258-g20.1
NCU00273T0	spar_458-g2.1
NCU06606T0	spar_354-g14.1
NCU11410T0	spar_96-g17.1
NCU11676T0	spar_315-g18.1
NCU07868T0	spar_287-g15.1	spar_19-g8.1
NCU00690T0	spar_238-g16.1
NCU03018T0	spar_337-g21.1
NCU07482T0	spar_191-g5.1
NCU09469T0	spar_449-g2.1
NCU00334T0	spar_111-g12.1
NCU00088T0	spar_429-g7.1
NCU03197T0	spar_197-g19.1
NCU07504T0	spar_84-g24.1
NCU06877T0	spar_152-g16.1
NCU09594T0	spar_37-g58.1
NCU06009T0	spar_388-g1.1
NCU07956T0	spar_280-g3.1
NCU06552T0	spar_450-g3.1
NCU01367T0	spar_56-g2.1
NCU08385T0	spar_319-g32.1
NCU03633T0	spar_160-g5.1
NCU04553T0	spar_136-g17.1
NCU01552T0	spar_56-g6.1	spar_2-g18.1
NCU01552T1	spar_56-g6.1	spar_2-g18.1
NCU04245T0	spar_246-g5.1	spar_34-g2.1
NCU00736T0	spar_34-g8.1
NCU06193T0	spar_51-g7.1
NCU04454T0	spar_238-g18.1
NCU08044T0	spar_159-g2.1
NCU08346T0	spar_214-g37.1
NCU09119T0	spar_197-g29.1
NCU07688T0	spar_484-g18.1
NCU04674T0	spar_212-g16.1
NCU09281T0	spar_212-g16.1
NCU02583T0	spar_212-g16.1
NCU00300T0	spar_315-g44.1	spar_208-g5.1
NCU01906T0	spar_228-g5.1	spar_484-g12.1
NCU02965T0	spar_192-g38.1	spar_153-g12.1
NCU09090T0	spar_25-g15.1
NCU08036T0	spar_232-g7.1
NCU09313T0	spar_136-g18.1
NCU11324T0	spar_58-g14.1
NCU06712T0	spar_564-g11.1
NCU09366T0	spar_366-g1.1
NCU09091T0	spar_389-g23.1
NCU04201T0	spar_26-g27.1
NCU03207T0	spar_158-g13.1
NCU06593T0	spar_211-g13.1
NCU06921T0	spar_228-g2.1
NCU09731T0	spar_21-g5.1
NCU03797T0	spar_564-g1.1
NCU08989T0	spar_210-g4.1
NCU09384T0	spar_429-g78.1
NCU04019T0	spar_148-g4.1	spar_12-g8.1
NCU01179T0	spar_160-g10.1
NCU00066T0	spar_291-g33.1
NCU02653T0	spar_312-g2.1
NCU01443T0	spar_430-g1.1
NCU09747T0	spar_37-g44.1
NCU07465T0	spar_423-g1.1
NCU11169T0	spar_446-g5.1
NCU02812T0	spar_409-g3.1
NCU00553T0	spar_214-g26.1
NCU03855T0	spar_27-g9.1
NCU03652T0	spar_145-g15.1
NCU09811T0	spar_445-g3.1
NCU00495T0	spar_235-g24.1	spar_31-g26.1
NCU07937T0	spar_145-g4.1	spar_278-g15.1
NCU05721T0	spar_341-g6.1	spar_405-g9.1
NCU00632T0	spar_88-g9.1
NCU00519T0	spar_343-g4.1
NCU08276T0	spar_192-g31.1
NCU12009T0	spar_21-g19.1
NCU06924T0	spar_450-g17.1
NCU07263T0	spar_483-g6.1
NCU03988T0	spar_315-g21.1	spar_776-g35.1
NCU11809T0	spar_440-g45.1	spar_404-g9.1
NCU03218T0	spar_298-g1.1
NCU05207T0	spar_440-g19.1	spar_440-g18.1	spar_251-g14.1
NCU09876T0	spar_440-g19.1	spar_440-g18.1	spar_251-g14.1
NCU03379T0	spar_219-g11.1
NCU02333T0	spar_387-g1.1
NCU10185T0	spar_261-g17.1
NCU08389T0	spar_158-g6.1	spar_261-g51.1
NCU08389T1	spar_158-g6.1	spar_261-g51.1
NCU06271T0	spar_191-g4.1	spar_351-g15.1
NCU08003T0	spar_434-g16.1
NCU00622T0	spar_31-g23.1	spar_290-g36.1
NCU01337T0	spar_169-g6.1	spar_321-g36.1
NCU06348T0	spar_110-g4.1	spar_37-g23.1
NCU05252T0	spar_304-g10.1
NCU05859T0	spar_354-g13.1
NCU05516T0	spar_634-g1.1
NCU09239T0	spar_201-g6.1
NCU01635T0	spar_256-g3.1	spar_197-g3.1
NCU03177T0	spar_197-g27.1	spar_197-g16.1
NCU01324T0	spar_287-g3.1
NCU00924T0	spar_367-g2.1
NCU02668T0	spar_440-g21.1	spar_251-g13.1	spar_404-g58.1	spar_343-g2.1
NCU01947T0	spar_58-g18.1
NCU04809T0	spar_91-g1.1
NCU01332T0	spar_354-g17.1
NCU06718T0	spar_323-g3.1
NCU09492T0	spar_153-g29.1
NCU09380T0	spar_349-g9.1
NCU06110T0	spar_704-g1.1
NCU06110T1	spar_704-g1.1
NCU06110T2	spar_704-g1.1
NCU04612T1	spar_429-g75.1
NCU04612T0	spar_429-g75.1
NCU06554T0	spar_257-g1.1
NCU02618T0	spar_137-g7.1
NCU06721T0	spar_24-g10.1
NCU03409T0	spar_320-g14.1
NCU03763T0	spar_301-g6.1
NCU06578T0	spar_283-g32.1
NCU05804T0	spar_365-g7.1
NCU06404T0	spar_344-g16.1
NCU11168T0	spar_193-g1.1
NCU09608T0	spar_251-g8.1
NCU07911T0	spar_341-g4.1	spar_405-g12.1
NCU02973T0	spar_103-g4.1
NCU00173T0	spar_337-g20.1
NCU00091T0	spar_450-g21.1
NCU01784T0	spar_344-g12.1
NCU05075T0	spar_214-g52.1
NCU07483T0	spar_118-g23.1
NCU07261T0	spar_202-g17.1
NCU06168T0	spar_319-g30.1
NCU08324T0	spar_289-g2.1
NCU03102T0	spar_198-g4.1	spar_135-g1.1
NCU04535T0	spar_49-g1.1
NCU03112T0	spar_320-g15.1
NCU03859T0	spar_329-g6.1
NCU07500T0	spar_210-g2.1
NCU07499T0	spar_210-g2.1
NCU07501T0	spar_210-g2.1
NCU01008T0	spar_32-g7.1
NCU00434T0	spar_96-g25.1
NCU00376T0	spar_287-g14.1
NCU02432T0	spar_238-g11.1
NCU04047T0	spar_404-g11.1
NCU08484T0	spar_56-g3.1
NCU06031T0	spar_449-g16.1
NCU08001T0	spar_389-g3.1
NCU02269T0	spar_202-g11.1	spar_61-g11.1
NCU00475T0	spar_351-g6.1	spar_192-g3.1
NCU01553T0	spar_259-g8.1
NCU05234T0	spar_145-g3.1
NCU04379T0	spar_229-g3.1
NCU06067T0	spar_219-g29.1
NCU09560T0	spar_37-g61.1
NCU01238T0	spar_161-g18.1
NCU01514T0	spar_152-g44.1
NCU03806T0	spar_22-g23.1
NCU01257T0	spar_319-g12.1
NCU06856T0	spar_7-g13.1
NCU04069T0	spar_317-g20.1
NCU11215T0	spar_38-g2.1
NCU12150T0	spar_24-g3.1
NCU07701T0	spar_404-g51.1
NCU09547T0	spar_344-g7.1
NCU09892T0	spar_335-g9.1
NCU02358T0	spar_212-g4.1	spar_21-g3.1
NCU02744T0	spar_251-g12.1	spar_24-g14.1
NCU00216T0	spar_27-g4.1
NCU02413T0	spar_30-g6.1
NCU04841T0	spar_37-g72.1
NCU04500T0	spar_147-g17.1
NCU04133T0	spar_199-g15.1
NCU06269T0	spar_34-g4.1
NCU06465T0	spar_109-g7.1
NCU07365T0	spar_434-g5.1
NCU02754T0	spar_372-g15.1
NCU08878T0	spar_192-g37.1
NCU08683T0	spar_248-g7.1
NCU06410T0	spar_479-g6.1
NCU04195T0	spar_421-g5.1	spar_421-g6.1
NCU08310T0	spar_421-g5.1	spar_421-g6.1
NCU03777T0	spar_133-g2.1
NCU03460T0	spar_196-g1.1
NCU08312T0	spar_118-g5.1
NCU07734T0	spar_429-g15.1
NCU00919T0	spar_469-g4.1
NCU06039T0	spar_381-g10.1
NCU10409T0	spar_116-g1.1
NCU09897T0	spar_322-g7.1
NCU04987T0	spar_373-g10.1	spar_350-g4.1
NCU02105T0	spar_9-g5.1
NCU01302T0	spar_160-g3.1
NCU00609T0	spar_304-g14.1
NCU01427T0	spar_389-g16.1
NCU06673T0	spar_32-g10.1
NCU04523T0	spar_291-g5.1
NCU03028T0	spar_419-g4.1
NCU03833T0	spar_319-g29.1
NCU03833T1	spar_319-g29.1
NCU08941T0	spar_27-g37.1	spar_426-g2.1
NCU08671T0	spar_159-g8.1
NCU07175T0	spar_429-g30.1
NCU02378T0	spar_89-g14.1
NCU03899T0	spar_440-g41.1
NCU09025T0	spar_450-g1.1
NCU01368T0	spar_425-g16.1
NCU01368T1	spar_425-g16.1
NCU03703T0	spar_343-g54.1	spar_319-g19.1
NCU02532T0	spar_61-g5.1
NCU02113T0	spar_125-g2.1
NCU03059T0	spar_118-g31.1
NCU04087T0	spar_118-g49.1
NCU00435T0	spar_407-g11.1
NCU02513T0	spar_320-g16.1
NCU03319T0	spar_293-g3.1
NCU04446T0	spar_246-g2.1
NCU01317T0	spar_356-g5.1	spar_232-g8.1
NCU07662T0	spar_120-g1.1
NCU03538T0	spar_449-g7.1
NCU03325T0	spar_564-g10.1
NCU07289T0	spar_59-g3.1
NCU07289T1	spar_59-g3.1
NCU02693T0	spar_13-g10.1
NCU02157T0	spar_118-g41.1
NCU01568T0	spar_258-g4.1
NCU02133T0	spar_308-g2.1
NCU04149T0	spar_181-g5.1
NCU09435T0	spar_174-g5.1
NCU09862T0	spar_443-g39.1
NCU12152T0	spar_372-g1.1
NCU10051T0	spar_290-g32.1
NCU02096T0	spar_290-g32.1
NCU05999T0	spar_100-g3.1
NCU02381T0	spar_424-g3.1
NCU07472T0	spar_258-g34.1
NCU11537T0	spar_35-g3.1
NCU06431T0	spar_343-g65.1	spar_152-g27.1
NCU08823T0	spar_483-g7.1	spar_247-g17.1
NCU01099T0	spar_443-g50.1
NCU03740T0	spar_324-g3.1
NCU08425T0	spar_309-g8.1
NCU03176T0	spar_42-g15.1	spar_120-g6.1
NCU01705T0	spar_189-g3.1
NCU02387T0	spar_222-g1.1
NCU07471T0	spar_27-g13.1
NCU07725T0	spar_61-g10.1
NCU05517T0	spar_311-g2.1
NCU05292T0	spar_332-g8.1
NCU01200T1	spar_119-g5.1	spar_443-g10.1
NCU01200T0	spar_119-g5.1	spar_443-g10.1
NCU07830T0	spar_88-g14.1	spar_343-g66.1
NCU01878T0	spar_148-g21.1
NCU04009T0	spar_37-g3.1
NCU00105T0	spar_381-g44.1
NCU08372T0	spar_50-g15.1
NCU06369T0	spar_238-g51.1
NCU06409T0	spar_776-g29.1
NCU07742T0	spar_381-g64.1
NCU03749T0	spar_111-g7.1	spar_372-g16.1
NCU03749T1	spar_111-g7.1	spar_372-g16.1
NCU06043T0	spar_87-g3.1	spar_258-g8.1
NCU02905T0	spar_333-g18.1	spar_450-g7.1
NCU03887T0	spar_434-g30.1	spar_373-g26.1
NCU03024T0	spar_299-g5.1
NCU04097T0	spar_344-g35.1
NCU06386T0	spar_381-g28.1
NCU10273T0	spar_373-g17.1
NCU11791T0	spar_443-g26.1
NCU10945T0	spar_290-g25.1	spar_84-g2.1	spar_403-g2.1	spar_565-g3.1
NCU04391T0	spar_290-g25.1	spar_84-g2.1	spar_403-g2.1	spar_565-g3.1
NCU09640T0	spar_290-g25.1	spar_84-g2.1	spar_403-g2.1	spar_565-g3.1
NCU02562T0	spar_290-g25.1	spar_84-g2.1	spar_403-g2.1	spar_565-g3.1
NCU00711T0	spar_290-g25.1	spar_84-g2.1	spar_403-g2.1	spar_565-g3.1
NCU06648T0	spar_333-g20.1	spar_450-g5.1
NCU01955T0	spar_258-g12.1
NCU03730T0	spar_419-g11.1
NCU07435T0	spar_148-g3.1
NCU05542T0	spar_310-g6.1
NCU04924T0	spar_404-g32.1
NCU12124T0	spar_328-g1.1
NCU02982T0	spar_30-g12.1
NCU05293T0	spar_127-g4.1
NCU03523T0	spar_282-g2.1
NCU07492T0	spar_381-g68.1
NCU02670T0	spar_42-g6.1
NCU02048T0	spar_186-g3.1
NCU05305T0	spar_209-g1.1
NCU03441T0	spar_434-g31.1
NCU05757T0	spar_343-g9.1
NCU08811T0	spar_333-g13.1
NCU11371T0	spar_258-g33.1
NCU00617T0	spar_261-g23.1
NCU05485T0	spar_17-g4.1
NCU05623T0	spar_343-g25.1
NCU07457T0	spar_230-g11.1
NCU11420T0	spar_429-g76.1
NCU03358T0	spar_314-g4.1	spar_466-g8.1	spar_18-g12.1
NCU00523T0	spar_70-g4.1
NCU01233T0	spar_306-g13.1
NCU02433T0	spar_238-g14.1
NCU03030T0	spar_387-g13.1
NCU03710T0	spar_191-g2.1	spar_351-g17.1
NCU00308T0	spar_256-g11.1
NCU04095T0	spar_103-g5.1
NCU06035T0	spar_218-g14.1
NCU05876T0	spar_261-g18.1
NCU04640T0	spar_381-g18.1
NCU09264T0	spar_301-g21.1
NCU09006T0	spar_565-g18.1
NCU04554T0	spar_229-g1.1
NCU03209T0	spar_229-g1.1
NCU04883T0	spar_229-g1.1
NCU02675T0	spar_373-g2.1
NCU05387T0	spar_440-g60.1
NCU09843T0	spar_170-g16.1
NCU05796T0	spar_404-g34.1
NCU05796T1	spar_404-g34.1
NCU02621T0	spar_153-g46.1
NCU06260T0	spar_23-g11.1
NCU08296T0	spar_243-g3.1
NCU03282T0	spar_301-g22.1
NCU06497T0	spar_142-g19.1
NCU07669T0	spar_50-g21.1
NCU04653T0	spar_26-g12.1
NCU06085T0	spar_26-g12.1
NCU11109T0	spar_8-g7.1	spar_152-g43.1
NCU02020T0	spar_314-g3.1
NCU01918T0	spar_407-g23.1
NCU03607T0	spar_445-g5.1
NCU02586T0	spar_31-g20.1	spar_291-g1.1
NCU02437T0	spar_194-g11.1	spar_117-g5.1
NCU05274T0	spar_355-g3.1	spar_301-g37.1
NCU00372T0	spar_155-g12.1
NCU04041T0	spar_207-g3.1
NCU02961T0	spar_291-g31.1
NCU01657T0	spar_384-g10.1
NCU04159T0	spar_222-g5.1
NCU04196T0	spar_343-g8.1
NCU07478T0	spar_291-g16.1
NCU05783T0	spar_364-g1.1
NCU09337T0	spar_235-g6.1
NCU07879T0	spar_161-g17.1	spar_381-g31.1
NCU03204T0	spar_237-g7.1
NCU04326T0	spar_343-g63.1
NCU07670T0	spar_118-g33.1
NCU09727T0	spar_63-g2.1
NCU03488T0	spar_354-g11.1
NCU09265T0	spar_219-g44.1
NCU05564T0	spar_148-g8.1	spar_13-g6.1
NCU05778T0	spar_384-g7.1	spar_268-g3.1
NCU00258T0	spar_248-g1.1
NCU00667T0	spar_381-g21.1
NCU00087T0	spar_90-g1.1	spar_259-g1.1
NCU00502T0	spar_389-g8.1
NCU04153T0	spar_234-g5.1
NCU04202T0	spar_323-g10.1
NCU06464T0	spar_324-g21.1
NCU00443T0	spar_96-g32.1
NCU06708T0	spar_146-g6.1
NCU06749T0	spar_290-g21.1
NCU04304T0	spar_251-g22.1	spar_440-g12.1
NCU07741T0	spar_197-g32.1	spar_96-g46.1
NCU00472T0	spar_118-g9.1
NCU02055T0	spar_230-g24.1
NCU03678T0	spar_161-g23.1
NCU07516T0	spar_27-g16.1
NCU05426T0	spar_111-g4.1
NCU05273T0	spar_350-g11.1
NCU00168T0	spar_98-g19.1
NCU01454T0	spar_8-g14.1
NCU03186T0	spar_27-g43.1
NCU03045T0	spar_46-g19.1
NCU02435T0	spar_117-g4.1
NCU02104T0	spar_218-g9.1
NCU08269T0	spar_197-g25.1
NCU05554T0	spar_164-g16.1	spar_100-g12.1
NCU00316T0	spar_56-g9.1
NCU03341T0	spar_26-g11.1
NCU01163T0	spar_323-g13.1
NCU03050T0	spar_259-g3.1
NCU06307T0	spar_22-g25.1
NCU05592T0	spar_333-g33.1
NCU07542T0	spar_355-g5.1
NCU10046T0	spar_354-g2.1
NCU04156T0	spar_160-g11.1
NCU03938T0	spar_214-g4.1
NCU01929T0	spar_410-g1.1
NCU06268T0	spar_78-g5.1
NCU07587T0	spar_136-g4.1
NCU06300T0	spar_351-g2.1
NCU03504T0	spar_343-g18.1	spar_404-g49.1
NCU08620T0	spar_164-g15.1	spar_100-g11.1
NCU01516T0	spar_268-g9.1
NCU06246T0	spar_21-g10.1
NCU05226T0	spar_129-g11.1
NCU04699T0	spar_304-g12.1
NCU08824T0	spar_161-g16.1
NCU11246T0	spar_58-g7.1
NCU05588T0	spar_315-g25.1	spar_776-g37.1
NCU09534T0	spar_29-g18.1	spar_214-g9.1
NCU07456T0	spar_214-g22.1
NCU08904T0	spar_369-g5.1
NCU01948T0	spar_211-g4.1	spar_389-g7.1
NCU03283T0	spar_240-g6.1
NCU03283T1	spar_240-g6.1
NCU05394T0	spar_315-g5.1
NCU03468T0	spar_315-g5.1
NCU02555T0	spar_341-g3.1
NCU02394T0	spar_381-g56.1
NCU06447T0	spar_86-g4.1
NCU08339T0	spar_282-g18.1
NCU01968T0	spar_260-g12.1
NCU07960T0	spar_260-g12.1
NCU01335T0	spar_34-g17.1
NCU02498T0	spar_13-g7.1
NCU00333T0	spar_78-g10.1
NCU00107T0	spar_258-g25.1
NCU01753T0	spar_147-g5.1
NCU03191T0	spar_93-g22.1
NCU05302T0	spar_31-g13.1
NCU02167T0	spar_287-g5.1
NCU06540T0	spar_90-g4.1
NCU09326T0	spar_18-g3.1
NCU07290T0	spar_170-g18.1
NCU06071T0	spar_429-g86.1
NCU08611T0	spar_283-g43.1
NCU08973T0	spar_319-g35.1
NCU11386T0	spar_301-g8.1
NCU03150T0	spar_18-g6.1	spar_287-g2.1
NCU02707T0	spar_153-g7.1	spar_443-g5.1
NCU09803T0	spar_284-g13.1	spar_123-g2.1
NCU11916T0	spar_380-g10.1	spar_156-g3.1
NCU04302T0	spar_98-g9.1
NCU03243T0	spar_425-g23.1
NCU08138T0	spar_322-g11.1
NCU02404T1	spar_258-g3.1	spar_85-g5.1
NCU02404T0	spar_258-g3.1	spar_85-g5.1
NCU05264T0	spar_283-g19.1	spar_424-g14.1
NCU03761T0	spar_440-g62.1	spar_84-g3.1
NCU00310T0	spar_7-g14.1
NCU01414T0	spar_184-g1.1
NCU02786T0	spar_170-g10.1
NCU05587T0	spar_46-g18.1
NCU09001T0	spar_260-g9.1
NCU11263T0	spar_153-g25.1
NCU09869T0	spar_425-g12.1
NCU02940T0	spar_27-g8.1
NCU00345T0	spar_324-g1.1
NCU02349T0	spar_261-g70.1
NCU09319T0	spar_192-g10.1
NCU08395T0	spar_60-g4.1
NCU08395T1	spar_60-g4.1
NCU02375T0	spar_159-g5.1
NCU03040T0	spar_192-g33.1
NCU00243T0	spar_425-g20.1
NCU04143T0	spar_321-g23.1
NCU05781T0	spar_299-g4.1
NCU05983T0	spar_350-g8.1
NCU08936T0	spar_199-g18.1	spar_129-g5.1
NCU08936T1	spar_199-g18.1	spar_129-g5.1
NCU00897T0	spar_323-g15.1	spar_177-g1.1
NCU00164T0	spar_381-g39.1	spar_23-g13.1
NCU03122T0	spar_385-g1.1
NCU03122T1	spar_385-g1.1
NCU05290T0	spar_443-g35.1	spar_154-g1.1
NCU08991T0	spar_220-g3.1
NCU08991T1	spar_220-g3.1
NCU06380T0	spar_27-g20.1
NCU04775T0	spar_147-g18.1
NCU01545T0	spar_449-g26.1
NCU08668T0	spar_260-g11.1
NCU09141T0	spar_56-g10.1
NCU02930T0	spar_56-g10.1
NCU07402T0	spar_56-g10.1
NCU01188T0	spar_129-g4.1
NCU05589T0	spar_164-g17.1
NCU06711T0	spar_337-g10.1
NCU01634T0	spar_256-g4.1	spar_197-g2.1
NCU00212T0	spar_256-g4.1	spar_197-g2.1
NCU08052T0	spar_54-g5.1	spar_565-g7.1
NCU00954T0	spar_36-g8.1
NCU00771T0	spar_221-g1.1
NCU01800T0	spar_214-g16.1
NCU03114T0	spar_238-g15.1
NCU07794T0	spar_381-g5.1
NCU07437T0	spar_155-g11.1
NCU08661T0	spar_440-g42.1
NCU11146T0	spar_330-g1.1
NCU01827T0	spar_350-g22.1	spar_37-g59.1
NCU05201T0	spar_342-g1.1
NCU04065T0	spar_342-g1.1
NCU03195T0	spar_153-g44.1
NCU02076T0	spar_315-g3.1
NCU05364T0	spar_421-g21.1
NCU09572T0	spar_152-g24.1
NCU06998T0	spar_146-g5.1	spar_278-g17.1
NCU00669T0	spar_425-g2.1
NCU03727T0	spar_245-g1.1
NCU07383T0	spar_118-g17.1
NCU09220T0	spar_23-g6.1
NCU03276T0	spar_776-g18.1
NCU12058T0	spar_37-g74.1
NCU09161T0	spar_86-g5.1	spar_258-g6.1
NCU01342T0	spar_189-g1.1
NCU00966T0	spar_446-g3.1
NCU03062T0	spar_407-g22.1
NCU04279T0	spar_484-g4.1
NCU10048T0	spar_210-g15.1
NCU07826T0	spar_315-g20.1	spar_776-g34.1
NCU01759T0	spar_104-g18.1
NCU03216T0	spar_284-g9.1
NCU05347T0	spar_374-g2.1
NCU07931T0	spar_235-g10.1
NCU08070T0	spar_238-g34.1
NCU11773T0	spar_27-g5.1
NCU09131T0	spar_378-g8.1
NCU02956T0	spar_42-g24.1	spar_42-g25.1	spar_120-g3.1	spar_283-g50.1	spar_521-g6.1	spar_27-g28.1
NCU00338T0	spar_42-g24.1	spar_42-g25.1	spar_120-g3.1	spar_283-g50.1	spar_521-g6.1	spar_27-g28.1
NCU03168T0	spar_42-g24.1	spar_42-g25.1	spar_120-g3.1	spar_283-g50.1	spar_521-g6.1	spar_27-g28.1
NCU04137T0	spar_476-g10.1
NCU01235T0	spar_96-g6.1
NCU00117T0	spar_283-g26.1
NCU02631T0	spar_96-g41.1
NCU00444T0	spar_384-g13.1
NCU00636T0	spar_407-g26.1
NCU01674T0	spar_449-g3.1
NCU11748T0	spar_238-g33.1
NCU11785T0	spar_290-g27.1
NCU10721T0	spar_381-g13.1
NCU07446T0	spar_261-g67.1
NCU07446T1	spar_261-g67.1
NCU00193T0	spar_24-g9.1
NCU00548T0	spar_202-g18.1
NCU00655T0	spar_197-g18.1
NCU01114T0	spar_214-g27.1
NCU01936T0	spar_233-g1.1
NCU00651T0	spar_387-g14.1
NCU03827T0	spar_208-g4.1
NCU04275T0	spar_192-g9.1
NCU02524T0	spar_385-g6.1
NCU07985T0	spar_164-g4.1
NCU08299T0	spar_181-g4.1
NCU06259T0	spar_351-g27.1
NCU07547T0	spar_407-g19.1
NCU03426T0	spar_214-g39.1
NCU08007T0	spar_88-g3.1
NCU10789T0	spar_141-g6.1
NCU10893T0	spar_214-g17.1
NCU09312T0	spar_429-g46.1
NCU00019T0	spar_251-g11.1	spar_440-g29.1
NCU02372T0	spar_13-g9.1
NCU04120T0	spar_202-g16.1
NCU05594T0	spar_178-g7.1
NCU06876T0	spar_104-g17.1
NCU04317T0	spar_373-g30.1
NCU08707T0	spar_53-g11.1
NCU05982T0	spar_315-g40.1
NCU02245T0	spar_268-g10.1	spar_384-g2.1
NCU00476T0	spar_50-g13.1
NCU04002T0	spar_13-g8.1
NCU06922T0	spar_21-g1.1
NCU03883T0	spar_421-g18.1
NCU08029T0	spar_310-g15.1
NCU09699T0	spar_346-g2.1
NCU11385T0	spar_484-g10.1
NCU00023T0	spar_445-g4.1	spar_93-g13.1	spar_260-g17.1	spar_93-g10.1	spar_54-g4.1
NCU02009T0	spar_445-g4.1	spar_93-g13.1	spar_260-g17.1	spar_93-g10.1	spar_54-g4.1
NCU02090T0	spar_191-g6.1	spar_351-g13.1
NCU01247T0	spar_27-g18.1
NCU01517T0	spar_25-g1.1
NCU01397T0	spar_38-g5.1
NCU01571T0	spar_299-g3.1
NCU05645T0	spar_100-g6.1
NCU03957T0	spar_484-g16.1
NCU07300T0	spar_443-g25.1
NCU11516T0	spar_261-g73.1
NCU04990T0	spar_115-g4.1	spar_74-g4.1
NCU08423T0	spar_153-g48.1	spar_98-g4.1
NCU09466T0	spar_122-g13.1	spar_43-g4.1
NCU00050T0	spar_289-g8.1
NCU01041T0	spar_404-g16.1
NCU04191T0	spar_283-g37.1
NCU04613T0	spar_485-g2.1
NCU05634T0	spar_776-g39.1
NCU08111T0	spar_350-g27.1
NCU08666T0	spar_324-g2.1
NCU12167T0	spar_129-g3.1
NCU10220T0	spar_429-g70.1
NCU11724T0	spar_34-g28.1
NCU07682T1	spar_337-g23.1
NCU07682T0	spar_337-g23.1
NCU09018T0	spar_434-g34.1
NCU11249T0	spar_434-g34.1
NCU00404T0	spar_35-g1.1
NCU01371T0	spar_34-g19.1
NCU04068T0	spar_32-g8.1
NCU03862T0	spar_129-g8.1
NCU02231T0	spar_315-g43.1
NCU03579T0	spar_365-g16.1
NCU11480T0	spar_282-g16.1
NCU11739T0	spar_407-g24.1
NCU07182T0	spar_26-g10.1	spar_421-g20.1
NCU10436T0	spar_564-g2.1	spar_291-g34.1
NCU02716T0	spar_6-g7.1
NCU01225T0	spar_118-g18.1
NCU04190T0	spar_62-g2.1
NCU04189T0	spar_290-g28.1
NCU04165T0	spar_320-g9.1
NCU06118T0	spar_300-g9.1
NCU09192T0	spar_57-g8.1
NCU08012T0	spar_341-g8.1
NCU09514T0	spar_261-g59.1
NCU05836T0	spar_48-g14.1
NCU03134T0	spar_48-g14.1
NCU01059T0	spar_48-g14.1
NCU02235T0	spar_48-g14.1
NCU09028T0	spar_48-g14.1
NCU01696T0	spar_117-g8.1
NCU02833T0	spar_261-g36.1
NCU03381T0	spar_261-g50.1
NCU04411T0	spar_227-g5.1
NCU07819T0	spar_54-g9.1
NCU03798T0	spar_429-g23.1
NCU07399T0	spar_381-g19.1
NCU11511T0	spar_219-g31.1
NCU09442T0	spar_381-g30.1
NCU11201T0	spar_404-g57.1
NCU02541T0	spar_300-g14.1
NCU10618T0	spar_136-g15.1
NCU04552T0	spar_333-g4.1	spar_282-g10.1
NCU04428T0	spar_22-g8.1
NCU04455T0	spar_246-g3.1
NCU05453T0	spar_261-g47.1
NCU04119T0	spar_377-g6.1
NCU04180T0	spar_440-g32.1
NCU06859T0	spar_348-g12.1
NCU09658T0	spar_776-g24.1
NCU00706T0	spar_32-g14.1	spar_241-g5.1
NCU02018T0	spar_29-g16.1	spar_29-g17.1
NCU02563T0	spar_19-g3.1
NCU05235T0	spar_50-g24.1
NCU08743T0	spar_202-g13.1
NCU06637T0	spar_350-g15.1
NCU07413T0	spar_61-g8.1
NCU07413T1	spar_61-g8.1
NCU00971T0	spar_378-g9.1
NCU04098T0	spar_390-g1.1
NCU05233T0	spar_383-g7.1
NCU11746T0	spar_153-g33.1
NCU10029T0	spar_424-g19.1
NCU09496T0	spar_310-g1.1	spar_443-g13.1
NCU01457T0	spar_103-g1.1
NCU00371T0	spar_258-g22.1
NCU04427T0	spar_88-g13.1
NCU04787T0	spar_108-g1.1
NCU05423T0	spar_107-g9.1
NCU06108T0	spar_283-g16.1
NCU05385T0	spar_382-g14.1
NCU11756T0	spar_29-g3.1
NCU01808T0	spar_355-g7.1	spar_301-g38.1
NCU11840T0	spar_421-g2.1	spar_26-g23.1
NCU06594T0	spar_64-g1.1
NCU06340T0	spar_209-g2.1
NCU08609T0	spar_89-g3.1
NCU04789T0	spar_468-g2.1
NCU05800T0	spar_235-g26.1
NCU05800T1	spar_235-g26.1
NCU03796T0	spar_21-g6.1
NCU02661T0	spar_230-g27.1
NCU01779T0	spar_324-g7.1
NCU00464T0	spar_450-g13.1
NCU01184T0	spar_429-g31.1
NCU01100T0	spar_449-g10.1
NCU03029T0	spar_356-g12.1
NCU05514T0	spar_287-g24.1
NCU08952T0	spar_147-g11.1
NCU11098T0	spar_256-g20.1
NCU04187T0	spar_167-g4.1
NCU09308T0	spar_103-g18.1
NCU00116T1	spar_93-g32.1
NCU00116T0	spar_93-g32.1
NCU00116T2	spar_93-g32.1
NCU00293T0	spar_21-g13.1
NCU02396T0	spar_9-g1.1
NCU02796T0	spar_34-g27.1
NCU02725T0	spar_38-g15.1
NCU00812T0	spar_289-g10.1
NCU03956T0	spar_283-g35.1
NCU05601T0	spar_219-g27.1
NCU06701T0	spar_136-g10.1
NCU10073T0	spar_90-g12.1
NCU11398T0	spar_160-g2.1
NCU03068T0	spar_26-g22.1	spar_421-g8.1
NCU01606T0	spar_109-g8.1
NCU01961T0	spar_363-g5.1
NCU04336T0	spar_238-g48.1
NCU03911T0	spar_407-g17.1
NCU07127T0	spar_219-g37.1
NCU08742T0	spar_160-g12.1
NCU07576T0	spar_565-g52.1
NCU05649T0	spar_284-g23.1	spar_290-g15.1
NCU00487T0	spar_26-g15.1
NCU01468T0	spar_6-g15.1
NCU06542T0	spar_259-g4.1
NCU11241T0	spar_22-g7.1
NCU09317T0	spar_382-g10.1
NCU00109T0	spar_711-g1.1
NCU02587T0	spar_350-g31.1
NCU06472T0	spar_69-g9.1
NCU01563T0	spar_256-g8.1
NCU00199T0	spar_443-g32.1
NCU07409T0	spar_118-g6.1
NCU06347T0	spar_250-g2.1
NCU04022T0	spar_152-g9.1	spar_214-g31.1
NCU00369T0	spar_118-g35.1
NCU04273T0	spar_240-g2.1
NCU02802T0	spar_485-g1.1
NCU08944T0	spar_37-g56.1
NCU08046T0	spar_351-g24.1
NCU00299T0	spar_147-g19.1	spar_275-g1.1
NCU03565T0	spar_8-g11.1	spar_152-g47.1
NCU02573T0	spar_33-g3.1
NCU04188T0	spar_315-g12.1
NCU06227T0	spar_207-g2.1
NCU00178T0	spar_321-g19.1
NCU02504T0	spar_345-g6.1
NCU08158T0	spar_29-g7.1
NCU09542T0	spar_89-g13.1
NCU07852T0	spar_279-g1.1
NCU04003T0	spar_13-g11.1	spar_218-g10.1
NCU02264T0	spar_6-g20.1
NCU01444T0	spar_88-g10.1
NCU01331T0	spar_354-g16.1
NCU00956T0	spar_440-g8.1
NCU02826T0	spar_429-g34.1
NCU09203T0	spar_56-g5.1
NCU11307T0	spar_142-g15.1
NCU09248T0	spar_365-g1.1
NCU11387T0	spar_381-g23.1	spar_161-g11.1
NCU01803T0	spar_17-g2.1
NCU05941T0	spar_110-g2.1
NCU06226T0	spar_315-g14.1
NCU11237T0	spar_253-g5.1
NCU03238T0	spar_50-g12.1
NCU03755T0	spar_31-g7.1
NCU03985T0	spar_169-g5.1
NCU06869T0	spar_42-g30.1
NCU07843T0	spar_69-g10.1
NCU07430T0	spar_178-g5.1
NCU07989T0	spar_303-g2.1
NCU08067T0	spar_333-g17.1
NCU11012T0	spar_565-g12.1
NCU08011T0	spar_550-g1.1	spar_260-g15.1
NCU05304T0	spar_272-g4.1
NCU04945T0	spar_319-g34.1
NCU06090T0	spar_322-g9.1
NCU05210T0	spar_89-g16.1
NCU03692T0	spar_248-g5.1
NCU02969T0	spar_388-g2.1	spar_210-g24.1
NCU01279T0	spar_25-g10.1
NCU02094T0	spar_153-g4.1
NCU01190T0	spar_278-g10.1
NCU05296T0	spar_31-g9.1
NCU02466T0	spar_290-g24.1
NCU03632T0	spar_408-g1.1
NCU04541T0	spar_350-g9.1
NCU03296T0	spar_776-g22.1
NCU04601T0	spar_440-g38.1
NCU04466T0	spar_776-g4.1
NCU08273T0	spar_201-g4.1
NCU09237T0	spar_213-g4.1
NCU08678T0	spar_425-g11.1
NCU04307T0	spar_136-g16.1	spar_118-g26.1
NCU02299T0	spar_443-g59.1
NCU09040T0	spar_443-g59.1
NCU10351T0	spar_258-g31.1	spar_354-g18.1
NCU00147T0	spar_185-g4.1
NCU01370T0	spar_199-g2.1
NCU01441T0	spar_304-g9.1
NCU11493T0	spar_48-g12.1
NCU07271T0	spar_387-g8.1
NCU08554T0	spar_301-g17.1
NCU09109T0	spar_384-g1.1
NCU04887T0	spar_197-g7.1	spar_343-g62.1
NCU03610T0	spar_148-g24.1
NCU04344T0	spar_405-g4.1
NCU07014T0	spar_351-g9.1
NCU10810T0	spar_192-g18.1
NCU09371T0	spar_314-g11.1
NCU11209T0	spar_389-g19.1
NCU06695T0	spar_37-g18.1
NCU06695T1	spar_37-g18.1
NCU05689T0	spar_282-g9.1
NCU04265T0	spar_440-g59.1
NCU03837T0	spar_424-g4.1	spar_283-g6.1
NCU01115T0	spar_45-g2.1
NCU03277T0	spar_111-g2.1
NCU02496T0	spar_179-g3.1
NCU02967T0	spar_290-g30.1
NCU02984T0	spar_301-g14.1
NCU07384T0	spar_6-g2.1
NCU02776T0	spar_343-g69.1
NCU06228T0	spar_355-g6.1
NCU09121T0	spar_152-g2.1
NCU09571T0	spar_251-g17.1
NCU10067T0	spar_434-g3.1
NCU04534T0	spar_261-g12.1
NCU04312T0	spar_261-g12.1
NCU11369T1	spar_27-g6.1
NCU11369T0	spar_27-g6.1
NCU07904T0	spar_440-g22.1
NCU02922T0	spar_440-g22.1
NCU04218T0	spar_370-g2.1
NCU11934T0	spar_98-g17.1
NCU11322T0	spar_349-g4.1	spar_136-g3.1
NCU00504T0	spar_121-g4.1
NCU02276T0	spar_199-g21.1
NCU05891T0	spar_71-g1.1
NCU06968T0	spar_53-g7.1
NCU06561T0	spar_104-g6.1
NCU06595T0	spar_153-g34.1
NCU06974T0	spar_434-g27.1
NCU08783T0	spar_443-g60.1
NCU00566T0	spar_261-g63.1	spar_219-g17.1
NCU01914T0	spar_93-g33.1
NCU03890T0	spar_27-g3.1
NCU06469T0	spar_21-g14.1
NCU02286T0	spar_381-g62.1
NCU06312T0	spar_96-g3.1
NCU04470T0	spar_22-g22.1	spar_214-g7.1
NCU00693T0	spar_314-g12.1
NCU00210T0	spar_382-g1.1
NCU01204T0	spar_440-g36.1
NCU05714T0	spar_235-g1.1
NCU02463T0	spar_776-g32.1
NCU07773T0	spar_303-g1.1
NCU01954T0	spar_148-g9.1
NCU01981T0	spar_237-g3.1
NCU08319T0	spar_153-g3.1
NCU09247T0	spar_321-g30.1
NCU00090T0	spar_38-g19.1
NCU00114T0	spar_131-g2.1
NCU00356T0	spar_219-g9.1
NCU00843T0	spar_232-g2.1
NCU02615T0	spar_273-g2.1
NCU05250T0	spar_118-g21.1
NCU07562T0	spar_64-g2.1
NCU09291T0	spar_65-g1.1
NCU00385T0	spar_96-g27.1
NCU01569T0	spar_316-g4.1
NCU02748T0	spar_373-g14.1
NCU03115T0	spar_53-g5.1
NCU04387T0	spar_11-g2.1
NCU04171T0	spar_117-g16.1
NCU02528T0	spar_291-g35.1
NCU06631T0	spar_202-g9.1
NCU09461T0	spar_299-g8.1
NCU01966T0	spar_136-g2.1	spar_349-g5.1
NCU01966T1	spar_136-g2.1	spar_349-g5.1
NCU00634T0	spar_37-g71.1	spar_407-g15.1
NCU00979T0	spar_230-g7.1
NCU07991T0	spar_235-g17.1
NCU11649T0	spar_50-g10.1
NCU01735T0	spar_198-g9.1	spar_134-g6.1	spar_88-g6.1
NCU06315T0	spar_118-g14.1
NCU06315T1	spar_118-g14.1
NCU02495T0	spar_6-g5.1
NCU01907T0	spar_50-g9.1
NCU00624T0	spar_235-g19.1
NCU01422T0	spar_261-g39.1
NCU04198T0	spar_66-g10.1
NCU03335T0	spar_163-g2.1
NCU06993T0	spar_50-g20.1
NCU06768T0	spar_365-g18.1
NCU10518T0	spar_372-g18.1
NCU06549T0	spar_170-g14.1	spar_776-g5.1
NCU00570T0	spar_130-g2.1
NCU05706T0	spar_29-g19.1
NCU06310T0	spar_30-g11.1
NCU02353T0	spar_345-g4.1
NCU03576T0	spar_319-g28.1
NCU06703T0	spar_234-g6.1
NCU10477T0	spar_22-g9.1
NCU11197T0	spar_320-g10.1
NCU00360T0	spar_147-g12.1
NCU02473T0	spar_2-g17.1
NCU02027T0	spar_42-g27.1
NCU00419T0	spar_247-g3.1
NCU03891T0	spar_84-g29.1
NCU04007T0	spar_404-g21.1
NCU11254T0	spar_449-g13.1
NCU06332T0	spar_46-g4.1	spar_122-g7.1
NCU00614T0	spar_84-g19.1
NCU02117T0	spar_145-g11.1
NCU02421T0	spar_253-g7.1
NCU07824T0	spar_218-g19.1
NCU02507T0	spar_22-g2.1
NCU08794T0	spar_22-g2.1
NCU02538T0	spar_69-g18.1
NCU01791T0	spar_324-g8.1
NCU02941T0	spar_425-g14.1
NCU06471T0	spar_425-g27.1
NCU08985T0	spar_342-g5.1
NCU06276T0	spar_341-g5.1	spar_405-g11.1
NCU02162T0	spar_3-g2.1
NCU02746T0	spar_65-g3.1
NCU02271T0	spar_111-g13.1
NCU01888T0	spar_298-g2.1
NCU02690T0	spar_247-g2.1
NCU01792T0	spar_321-g24.1
NCU06432T0	spar_93-g23.1
NCU07698T0	spar_118-g7.1
NCU06314T0	spar_264-g9.1
NCU09705T0	spar_30-g2.1
NCU07295T0	spar_337-g9.1
NCU08951T0	spar_429-g32.1
NCU10679T0	spar_484-g5.1
NCU06256T0	spar_247-g8.1	spar_484-g2.1
NCU07382T0	spar_365-g6.1
NCU07382T1	spar_365-g6.1
NCU05313T0	spar_26-g14.1
NCU02385T0	spar_283-g25.1
NCU02067T0	spar_373-g3.1
NCU08963T0	spar_18-g5.1
NCU08840T0	spar_179-g5.1
NCU08627T0	spar_404-g45.1	spar_343-g19.1
NCU08627T1	spar_404-g45.1	spar_343-g19.1
NCU02706T0	spar_38-g23.1
NCU01322T0	spar_411-g2.1
NCU04293T0	spar_192-g40.1
NCU05077T0	spar_214-g51.1
NCU03365T0	spar_37-g29.1
NCU01637T0	spar_350-g20.1
NCU05991T0	spar_46-g3.1
NCU06743T0	spar_261-g33.1	spar_158-g18.1
NCU00958T0	spar_36-g7.1
NCU07761T0	spar_80-g1.1
NCU06616T0	spar_284-g14.1
NCU09841T0	spar_60-g11.1
NCU07417T0	spar_404-g15.1
NCU09995T1	spar_201-g7.1
NCU09995T0	spar_201-g7.1
NCU02225T0	spar_159-g10.1
NCU07004T0	spar_93-g41.1
NCU04334T0	spar_373-g28.1
NCU06113T0	spar_261-g30.1
NCU06033T0	spar_351-g21.1
NCU09283T0	spar_343-g87.1
NCU02470T0	spar_405-g17.1	spar_341-g1.1
NCU04237T0	spar_369-g3.1	spar_404-g30.1
NCU01067T0	spar_66-g3.1
NCU00914T0	spar_350-g26.1
NCU02570T0	spar_255-g1.1
NCU03799T0	spar_219-g19.1
NCU05894T0	spar_351-g7.1
NCU09233T0	spar_98-g26.1
NCU03696T0	spar_84-g36.1	spar_84-g37.1
NCU01473T0	spar_106-g5.1
NCU03244T0	spar_210-g14.1
NCU02257T0	spar_429-g12.1
NCU05959T0	spar_160-g16.1
NCU06572T0	spar_261-g3.1
NCU11770T0	spar_22-g21.1
NCU07286T0	spar_382-g9.1
NCU09139T0	spar_425-g10.1
NCU03343T0	spar_25-g7.1
NCU01201T0	spar_260-g3.1
NCU06892T0	spar_38-g7.1
NCU03909T0	spar_404-g40.1
NCU05421T0	spar_337-g1.1
NCU04759T0	spar_425-g13.1
NCU06372T0	spar_306-g16.1
NCU07726T0	spar_227-g10.1
NCU09794T0	spar_564-g12.1
NCU03362T0	spar_96-g18.1
NCU00568T0	spar_321-g10.1
NCU03907T0	spar_153-g19.1
NCU06333T0	spar_387-g16.1
NCU08827T0	spar_290-g7.1
NCU08031T0	spar_387-g9.1
NCU03302T0	spar_161-g1.1	spar_381-g7.1
NCU09579T0	spar_264-g6.1
NCU09278T0	spar_264-g6.1
NCU09331T0	spar_421-g3.1	spar_26-g24.1
NCU00635T0	spar_30-g19.1
NCU03625T0	spar_42-g2.1
NCU01500T0	spar_244-g4.1
NCU02951T0	spar_164-g1.1
NCU04388T0	spar_98-g24.1
NCU06086T0	spar_26-g9.1
NCU02455T0	spar_348-g18.1
NCU02121T0	spar_381-g69.1
NCU06845T0	spar_103-g8.1
NCU06453T0	spar_350-g10.1
NCU06762T0	spar_343-g59.1
NCU07993T0	spar_351-g20.1
NCU08290T0	spar_419-g12.1
NCU01276T0	spar_56-g7.1
NCU04109T0	spar_238-g10.1
NCU09008T0	spar_25-g4.1
NCU03839T0	spar_478-g6.1
NCU03901T0	spar_466-g4.1
NCU04855T0	spar_405-g7.1
NCU07655T0	spar_469-g5.1
NCU11810T0	spar_299-g7.1
NCU03155T0	spar_291-g2.1	spar_31-g19.1
NCU01390T0	spar_321-g5.1
NCU11564T0	spar_13-g5.1
NCU06777T0	spar_372-g12.1
NCU08292T0	spar_343-g42.1
NCU11447T0	spar_185-g10.1
NCU02702T0	spar_115-g5.1
NCU07626T0	spar_115-g5.1
NCU07460T0	spar_344-g42.1
NCU03314T0	spar_344-g42.1
NCU02267T0	spar_47-g2.1
NCU02599T0	spar_98-g3.1
NCU01150T0	spar_282-g4.1
NCU02968T0	spar_310-g7.1
NCU03824T0	spar_261-g28.1
NCU06446T0	spar_214-g41.1
NCU07331T0	spar_333-g8.1
NCU06021T0	spar_565-g27.1
NCU02123T0	spar_170-g12.1
NCU02608T0	spar_214-g34.1
NCU02395T0	spar_261-g20.1
NCU05750T0	spar_158-g14.1
NCU04309T0	spar_344-g5.1
NCU04415T0	spar_443-g56.1
NCU08161T0	spar_238-g30.1
NCU08874T0	spar_350-g21.1
NCU04847T0	spar_104-g15.1	spar_429-g58.1	spar_234-g8.1
NCU00167T0	spar_324-g13.1
NCU03423T0	spar_145-g12.1
NCU01102T0	spar_329-g8.1
NCU03033T0	spar_283-g29.1
NCU05195T0	spar_337-g4.1
NCU09871T0	spar_261-g2.1
NCU08940T0	spar_348-g10.1
NCU09708T0	spar_377-g2.1
NCU07788T0	spar_294-g5.1	spar_214-g57.1	spar_294-g8.1	spar_294-g2.1	spar_345-g18.1	spar_294-g7.1	spar_565-g4.1	spar_295-g1.1
NCU07039T0	spar_404-g65.1	spar_342-g17.1
NCU03311T0	spar_19-g4.1
NCU03816T0	spar_251-g16.1
NCU06706T0	spar_30-g24.1
NCU06702T0	spar_65-g11.1
NCU03559T0	spar_565-g8.1
NCU09322T0	spar_429-g37.1
NCU12024T0	spar_343-g26.1
NCU01236T0	spar_212-g15.1
NCU01793T0	spar_230-g6.1
NCU04724T0	spar_84-g28.1
NCU03548T0	spar_261-g5.1
NCU08343T0	spar_261-g41.1
NCU09561T0	spar_314-g8.1
NCU10498T0	spar_429-g48.1	spar_104-g5.1
NCU00169T0	spar_262-g1.1
NCU03718T0	spar_8-g9.1
NCU01118T0	spar_369-g6.1
NCU11053T0	spar_27-g36.1
NCU09079T0	spar_74-g9.1	spar_115-g7.1
NCU01806T0	spar_103-g11.1
NCU06311T0	spar_42-g22.1
NCU09000T0	spar_25-g3.1
NCU09205T0	spar_46-g5.1	spar_261-g71.1
NCU08294T0	spar_46-g5.1	spar_261-g71.1
NCU00687T0	spar_226-g3.1	spar_34-g22.1
NCU02733T0	spar_127-g5.1
NCU02733T1	spar_127-g5.1
NCU01928T0	spar_100-g2.1
NCU03970T0	spar_117-g15.1
NCU02737T0	spar_284-g2.1
NCU04313T0	spar_194-g2.1
NCU05515T0	spar_342-g12.1
NCU07069T0	spar_351-g22.1
NCU11222T0	spar_261-g48.1
NCU03255T0	spar_96-g11.1	spar_202-g1.1	spar_202-g2.1	spar_486-g1.1	spar_525-g1.1
NCU01940T0	spar_446-g9.1	spar_303-g3.1
NCU04333T0	spar_440-g53.1	spar_404-g5.1
NCU01474T0	spar_192-g2.1
NCU03800T0	spar_96-g16.1
NCU00303T0	spar_381-g54.1
NCU03367T0	spar_221-g4.1
NCU04602T0	spar_256-g9.1
NCU07560T0	spar_235-g29.1
NCU06821T0	spar_372-g11.1
NCU08579T0	spar_389-g13.1
NCU09748T0	spar_323-g2.1
NCU06661T0	spar_48-g10.1	spar_344-g41.1
NCU03103T0	spar_22-g14.1
NCU00737T0	spar_404-g37.1
NCU04155T0	spar_238-g7.1
NCU06254T0	spar_315-g35.1
NCU08960T0	spar_100-g13.1
NCU06397T0	spar_484-g13.1
NCU06397T1	spar_484-g13.1
NCU00512T0	spar_42-g21.1
NCU00830T0	spar_153-g38.1
NCU01615T0	spar_161-g9.1
NCU03095T0	spar_159-g1.1
NCU06632T0	spar_6-g16.1
NCU00964T0	spar_440-g26.1
NCU07360T0	spar_17-g3.1
NCU06175T0	spar_220-g4.1
NCU06491T0	spar_213-g3.1
NCU03854T0	spar_429-g21.1
NCU06969T0	spar_244-g5.1
NCU11339T0	spar_49-g6.1
NCU06863T0	spar_384-g15.1
NCU06863T1	spar_384-g15.1
NCU07585T0	spar_212-g3.1
NCU11300T0	spar_96-g23.1
NCU10905T0	spar_179-g6.1
NCU08938T0	spar_332-g9.1
NCU06177T0	spar_261-g11.1	spar_429-g26.1	spar_96-g10.1
NCU01587T0	spar_54-g3.1
NCU01587T1	spar_54-g3.1
NCU09476T0	spar_148-g1.1	spar_9-g3.1
NCU03787T0	spar_205-g6.1
NCU01198T0	spar_429-g33.1
NCU07549T0	spar_58-g12.1
NCU04426T0	spar_344-g36.1
NCU06838T0	spar_202-g10.1
NCU03908T0	spar_425-g7.1
NCU06655T0	spar_476-g1.1
NCU03280T0	spar_40-g4.1
NCU02079T0	spar_205-g16.1
NCU01804T0	spar_278-g9.1
NCU02605T0	spar_270-g6.1
NCU01149T0	spar_443-g11.1
NCU05279T0	spar_261-g27.1
NCU09094T0	spar_35-g4.1
NCU05944T0	spar_315-g7.1
NCU08807T0	spar_283-g7.1
NCU07793T0	spar_350-g23.1
NCU09609T0	spar_322-g13.1
NCU00898T0	spar_115-g11.1
NCU00676T0	spar_343-g57.1
NCU00038T0	spar_565-g13.1
NCU03133T0	spar_321-g9.1
NCU05220T0	spar_230-g2.1
NCU07714T0	spar_98-g10.1
NCU03130T0	spar_484-g3.1
NCU03946T0	spar_27-g44.1
NCU03946T1	spar_27-g44.1
NCU05599T0	spar_146-g10.1	spar_278-g13.1
NCU00713T0	spar_18-g10.1
NCU02477T0	spar_27-g54.1
NCU01771T0	spar_96-g34.1
NCU01023T0	spar_337-g17.1
NCU04595T0	spar_291-g20.1
NCU02963T0	spar_443-g24.1
NCU05231T0	spar_283-g24.1
NCU10169T0	spar_11-g1.1
NCU04840T0	spar_565-g14.1
NCU08552T0	spar_319-g10.1
NCU09528T0	spar_425-g5.1
NCU11658T0	spar_381-g49.1
NCU00211T0	spar_320-g4.1
NCU01199T0	spar_350-g25.1
NCU01902T0	spar_344-g25.1
NCU02899T0	spar_343-g6.1
NCU04078T0	spar_283-g47.1
NCU07942T0	spar_127-g8.1
NCU09381T0	spar_119-g3.1
NCU06473T0	spar_478-g8.1
NCU09539T0	spar_250-g5.1
NCU00799T0	spar_564-g18.1	spar_380-g2.1	spar_55-g3.1
NCU01822T0	spar_37-g57.1
NCU01447T0	spar_320-g22.1
NCU00894T0	spar_405-g14.1
NCU06617T0	spar_22-g26.1
NCU02159T0	spar_429-g27.1
NCU03560T0	spar_565-g9.1
NCU03995T0	spar_479-g3.1
NCU08005T0	spar_230-g1.1
NCU06748T0	spar_440-g54.1
NCU07717T0	spar_776-g25.1
NCU00641T0	spar_300-g13.1
NCU00664T0	spar_301-g40.1
NCU03537T0	spar_115-g10.1
NCU04339T0	spar_88-g19.1
NCU00564T0	spar_565-g30.1
NCU02371T0	spar_381-g11.1
NCU05067T0	spar_252-g4.1
NCU10430T0	spar_172-g2.1
NCU07795T0	spar_565-g50.1
NCU01112T0	spar_136-g8.1	spar_136-g7.1
NCU03148T0	spar_77-g2.1	spar_115-g8.1
NCU00571T0	spar_283-g33.1
NCU00409T0	spar_776-g21.1
NCU03819T0	spar_389-g2.1
NCU08071T0	spar_70-g2.1
NCU08729T0	spar_118-g8.1
NCU06839T0	spar_315-g31.1
NCU08606T0	spar_196-g6.1
NCU11357T0	spar_53-g19.1
NCU08956T0	spar_333-g15.1
NCU07965T0	spar_565-g16.1
NCU02738T0	spar_7-g5.1
NCU02738T1	spar_7-g5.1
NCU00527T0	spar_387-g12.1
NCU05986T0	spar_208-g9.1
NCU06750T0	spar_166-g2.1
NCU07954T0	spar_137-g6.1
NCU06353T0	spar_284-g21.1
NCU05202T0	spar_429-g54.1
NCU08388T0	spar_306-g2.1
NCU08388T1	spar_306-g2.1
NCU09860T0	spar_419-g2.1	spar_443-g38.1
NCU01329T0	spar_48-g9.1
NCU02977T0	spar_309-g1.1
NCU03910T0	spar_247-g6.1
NCU08594T0	spar_118-g48.1	spar_142-g7.1
NCU09089T0	spar_147-g15.1
NCU09089T1	spar_147-g15.1
NCU01580T0	spar_62-g1.1
NCU01601T0	spar_343-g7.1
NCU02525T0	spar_443-g8.1
NCU06941T0	spar_138-g3.1
NCU06200T0	spar_258-g26.1
NCU09809T0	spar_53-g3.1
NCU07181T0	spar_310-g2.1
NCU08877T0	spar_219-g32.1
NCU06668T0	spar_404-g13.1
NCU09510T0	spar_419-g9.1
NCU00974T0	spar_197-g6.1	spar_96-g22.1
NCU09657T0	spar_210-g12.1	spar_387-g6.1
NCU00469T0	spar_219-g7.1
NCU03151T0	spar_43-g3.1
NCU06262T0	spar_93-g4.1
NCU09373T0	spar_50-g1.1
NCU11492T0	spar_63-g1.1
NCU09813T0	spar_348-g25.1
NCU09813T1	spar_348-g25.1
NCU00427T0	spar_354-g4.1
NCU03138T0	spar_158-g12.1
NCU02610T0	spar_351-g28.1
NCU03649T0	spar_301-g42.1
NCU08032T0	spar_218-g7.1
NCU11085T0	spar_115-g3.1
NCU07864T0	spar_408-g3.1
NCU09217T0	spar_348-g20.1
NCU11884T0	spar_565-g33.1
NCU06556T0	spar_49-g3.1	spar_290-g11.1	spar_90-g8.1
NCU02204T0	spar_158-g15.1	spar_261-g35.1
NCU01203T0	spar_232-g5.1
NCU02791T0	spar_148-g13.1
NCU05008T0	spar_319-g31.1
NCU05164T0	spar_323-g14.1
NCU08295T0	spar_98-g20.1
NCU07293T0	spar_283-g12.1
NCU11860T0	spar_267-g1.1
NCU06910T0	spar_38-g20.1
NCU06910T1	spar_38-g20.1
NCU04802T0	spar_314-g7.1
NCU04802T1	spar_314-g7.1
NCU03021T0	spar_19-g5.1
NCU04115T0	spar_287-g18.1
NCU02490T0	spar_434-g12.1
NCU09382T0	spar_118-g2.1
NCU00586T0	spar_429-g19.1	spar_238-g39.1	spar_192-g24.1
NCU02804T0	spar_6-g22.1
NCU04301T0	spar_98-g8.1
NCU09243T0	spar_13-g1.1
NCU08030T0	spar_268-g2.1
NCU05457T0	spar_252-g3.1	spar_440-g9.1
NCU00151T0	spar_27-g24.1
NCU03809T0	spar_37-g14.1
NCU08344T0	spar_153-g43.1
NCU09754T0	spar_103-g3.1
NCU08121T0	spar_261-g34.1
NCU09543T0	spar_185-g3.1
NCU09261T0	spar_350-g6.1
NCU00115T0	spar_48-g19.1
NCU04177T0	spar_27-g35.1
NCU03517T0	spar_283-g11.1
NCU07170T0	spar_29-g11.1
NCU03315T0	spar_484-g14.1
NCU06928T0	spar_218-g20.1
NCU06568T0	spar_317-g15.1
NCU09465T0	spar_449-g21.1
NCU00590T0	spar_565-g25.1	spar_367-g4.1
NCU02678T0	spar_146-g4.1
NCU03401T0	spar_241-g13.1
NCU01455T0	spar_381-g45.1
NCU05245T0	spar_181-g2.1
NCU05960T0	spar_196-g3.1
NCU08120T0	spar_23-g10.1
NCU08810T0	spar_8-g12.1
NCU09419T0	spar_230-g25.1
NCU10651T0	spar_148-g23.1	spar_148-g22.1
NCU09508T0	spar_148-g23.1	spar_148-g22.1
NCU01219T0	spar_348-g24.1	spar_84-g27.1
NCU08094T0	spar_261-g22.1	spar_159-g6.1
NCU03850T0	spar_29-g13.1
NCU05285T0	spar_173-g6.1
NCU07299T0	spar_98-g28.1
NCU08893T0	spar_123-g15.1
NCU07403T0	spar_429-g28.1
NCU04778T0	spar_254-g2.1
NCU08133T0	spar_254-g2.1
NCU02017T0	spar_230-g21.1
NCU00220T0	spar_565-g28.1
NCU03662T0	spar_250-g1.1
NCU06135T0	spar_173-g7.1
NCU06354T0	spar_278-g5.1
NCU08359T0	spar_144-g1.1
NCU00930T0	spar_37-g64.1
NCU03268T0	spar_6-g3.1
NCU01762T0	spar_158-g9.1
NCU01121T0	spar_381-g17.1
NCU05263T0	spar_107-g6.1
NCU02604T0	spar_384-g16.1
NCU03782T0	spar_373-g7.1
NCU08505T0	spar_90-g14.1
NCU10927T0	spar_381-g14.1
NCU00973T0	spar_243-g6.1	spar_492-g1.1	spar_516-g1.1
NCU00696T0	spar_565-g42.1	spar_2-g2.1
NCU00326T0	spar_198-g8.1
NCU01950T0	spar_127-g9.1
NCU00580T0	spar_301-g18.1
NCU01930T0	spar_241-g18.1
NCU02681T0	spar_210-g11.1
NCU04409T0	spar_89-g8.1
NCU03769T0	spar_237-g2.1
NCU07080T0	spar_192-g23.1
NCU08990T0	spar_343-g64.1
NCU01962T0	spar_282-g12.1
NCU01962T1	spar_282-g12.1
NCU05118T0	spar_37-g30.1
NCU01854T0	spar_404-g64.1
NCU03039T0	spar_322-g2.1
NCU06088T0	spar_263-g2.1
NCU05989T0	spar_434-g19.1
NCU07683T0	spar_333-g22.1
NCU08514T0	spar_389-g20.1
NCU00597T0	spar_564-g7.1	spar_293-g2.1
NCU03572T0	spar_258-g28.1	spar_89-g9.1
NCU06603T0	spar_348-g6.1	spar_93-g3.1
NCU03898T0	spar_307-g2.1
NCU06586T0	spar_241-g11.1
NCU11509T0	spar_23-g4.1
NCU05717T0	spar_407-g12.1
NCU04014T0	spar_332-g7.1	spar_129-g18.1
NCU02364T0	spar_47-g4.1
NCU01713T0	spar_241-g17.1
NCU02633T0	spar_234-g11.1
NCU03557T0	spar_356-g4.1
NCU09814T0	spar_103-g6.1
NCU06622T0	spar_381-g42.1
NCU08947T0	spar_343-g45.1
NCU02278T0	spar_48-g22.1	spar_467-g2.1
NCU11368T0	spar_348-g9.1	spar_84-g14.1
NCU02293T0	spar_158-g3.1
NCU01534T0	spar_238-g22.1
NCU03291T0	spar_96-g28.1
NCU01935T0	spar_350-g32.1
NCU09870T0	spar_184-g3.1
NCU00431T0	spar_244-g2.1
NCU01911T0	spar_235-g12.1
NCU03031T0	spar_261-g37.1
NCU04944T0	spar_280-g1.1
NCU04651T0	spar_306-g5.1
NCU07828T0	spar_61-g4.1
NCU05251T0	spar_304-g3.1
NCU04777T0	spar_467-g1.1
NCU12158T0	spar_4-g4.1
NCU09852T0	spar_202-g5.1
NCU00633T0	spar_3-g3.1
NCU07895T0	spar_3-g3.1
NCU01120T0	spar_38-g14.1
NCU02403T0	spar_138-g2.1
NCU05227T0	spar_210-g13.1
NCU06719T0	spar_137-g5.1
NCU08368T0	spar_37-g10.1
NCU00242T0	spar_283-g10.1
NCU09251T0	spar_306-g3.1
NCU01218T0	spar_30-g14.1	spar_30-g13.1
NCU01418T0	spar_128-g1.1	spar_332-g1.1
NCU00162T0	spar_345-g8.1	spar_46-g23.1
NCU03766T0	spar_332-g5.1
NCU03766T1	spar_332-g5.1
NCU02217T0	spar_34-g3.1
NCU00302T0	spar_214-g30.1
NCU00560T0	spar_238-g50.1
NCU02705T0	spar_152-g4.1
NCU00198T0	spar_354-g10.1
NCU05525T0	spar_2-g9.1
NCU04127T0	spar_127-g7.1
NCU06176T0	spar_443-g9.1
NCU10379T0	spar_214-g32.1
NCU09249T0	spar_425-g1.1
NCU00006T0	spar_218-g6.1
NCU02156T0	spar_173-g3.1
NCU04274T0	spar_27-g53.1
NCU01761T0	spar_290-g17.1
NCU06209T0	spar_85-g4.1
NCU04644T0	spar_287-g1.1
NCU03464T0	spar_443-g27.1
NCU07057T0	spar_214-g44.1
NCU11890T0	spar_6-g18.1
NCU05276T0	spar_467-g3.1
NCU07386T0	spar_307-g1.1
NCU00397T0	spar_484-g17.1
NCU03639T0	spar_308-g5.1
NCU03406T1	spar_78-g6.1
NCU03406T0	spar_78-g6.1
NCU04320T0	spar_381-g3.1
NCU07654T0	spar_306-g10.1
NCU12137T0	spar_142-g17.1
NCU07939T0	spar_478-g4.1
NCU00077T0	spar_170-g4.1
NCU04571T0	spar_84-g31.1
NCU08736T0	spar_84-g18.1
NCU11248T0	spar_164-g9.1
NCU01741T0	spar_27-g39.1
NCU02014T0	spar_20-g1.1
NCU02149T0	spar_301-g27.1
NCU02118T0	spar_373-g9.1
NCU06677T0	spar_48-g6.1
NCU03459T0	spar_317-g11.1
NCU06421T0	spar_219-g3.1
NCU04461T0	spar_424-g21.1
NCU08217T0	spar_320-g18.1
NCU11732T0	spar_219-g20.1
NCU01345T0	spar_27-g11.1
NCU00596T0	spar_143-g5.1
NCU06107T0	spar_283-g15.1
NCU07282T0	spar_324-g19.1
NCU09218T0	spar_382-g21.1
NCU00965T0	spar_192-g27.1
NCU02936T0	spar_42-g7.1
NCU02623T0	spar_258-g23.1
NCU02699T0	spar_256-g6.1
NCU05309T0	spar_155-g9.1
NCU03008T0	spar_350-g3.1
NCU04318T0	spar_445-g7.1
NCU06424T0	spar_309-g6.1
NCU00506T0	spar_167-g6.1
NCU00628T0	spar_425-g26.1
NCU06495T0	spar_84-g8.1
NCU07756T0	spar_169-g1.1	spar_320-g7.1
NCU00644T0	spar_66-g8.1
NCU02935T0	spar_192-g12.1
NCU05237T0	spar_228-g4.1
NCU04050T0	spar_361-g1.1
NCU08860T0	spar_45-g3.1
NCU08992T0	spar_128-g3.1
NCU11356T0	spar_37-g41.1
NCU01963T0	spar_264-g8.1
NCU01894T0	spar_287-g16.1
NCU01670T0	spar_344-g9.1
NCU06346T0	spar_8-g8.1
NCU06959T0	spar_12-g6.1
NCU03660T0	spar_324-g17.1
NCU04806T0	spar_308-g11.1
NCU10352T0	spar_230-g3.1
NCU07836T0	spar_37-g9.1
NCU06700T0	spar_321-g4.1
NCU11565T0	spar_87-g7.1
NCU08028T0	spar_378-g15.1
NCU01989T0	spar_219-g5.1
NCU05053T0	spar_219-g5.1
NCU01485T0	spar_382-g6.1
NCU06242T0	spar_404-g56.1
NCU11508T0	spar_425-g18.1
NCU06140T0	spar_335-g7.1	spar_449-g6.1
NCU12155T1	spar_19-g6.1
NCU12155T0	spar_19-g6.1
NCU00078T0	spar_58-g13.1
NCU02388T0	spar_214-g11.1
NCU04212T0	spar_169-g4.1	spar_321-g37.1
NCU00569T0	spar_23-g8.1
NCU03635T0	spar_148-g7.1
NCU04639T0	spar_565-g45.1
NCU06303T0	spar_164-g7.1	spar_333-g32.1	spar_449-g20.1
NCU09285T0	spar_164-g7.1	spar_333-g32.1	spar_449-g20.1
NCU07042T0	spar_164-g7.1	spar_333-g32.1	spar_449-g20.1
NCU01419T0	spar_164-g7.1	spar_333-g32.1	spar_449-g20.1
NCU07318T0	spar_392-g1.1	spar_454-g1.1	spar_521-g3.1
NCU00089T0	spar_30-g5.1
NCU06331T0	spar_218-g18.1
NCU08974T0	spar_17-g8.1
NCU05791T0	spar_333-g25.1
NCU11485T0	spar_18-g8.1
NCU11863T0	spar_16-g3.1
NCU01725T0	spar_148-g14.1
NCU00041T0	spar_306-g4.1
NCU05716T0	spar_42-g20.1
NCU02013T0	spar_344-g1.1
NCU06950T0	spar_153-g27.1
NCU07574T0	spar_260-g8.1
NCU11352T0	spar_291-g21.1
NCU03159T0	spar_88-g18.1
NCU07888T0	spar_148-g6.1
NCU06244T0	spar_288-g1.1
NCU11321T0	spar_404-g42.1
NCU03351T0	spar_26-g6.1
NCU08163T0	spar_333-g7.1
NCU08859T0	spar_564-g8.1
NCU02807T0	spar_429-g56.1	spar_104-g11.1
NCU02807T1	spar_429-g56.1	spar_104-g11.1
NCU02634T1	spar_153-g30.1
NCU02634T0	spar_153-g30.1
NCU01338T0	spar_266-g2.1
NCU02565T0	spar_319-g2.1
NCU02805T0	spar_306-g14.1
NCU00146T0	spar_232-g4.1
NCU03438T0	spar_26-g17.1
NCU05291T0	spar_129-g20.1
NCU04412T0	spar_429-g38.1
NCU06435T0	spar_389-g15.1
NCU04160T0	spar_251-g20.1	spar_440-g15.1
NCU01170T0	spar_37-g24.1
NCU04508T0	spar_32-g11.1
NCU06066T0	spar_98-g25.1
NCU03629T0	spar_316-g5.1
NCU05433T0	spar_235-g21.1
NCU03889T0	spar_407-g16.1
NCU04580T0	spar_565-g53.1
NCU02419T0	spar_161-g7.1
NCU05816T0	spar_98-g6.1
NCU06782T0	spar_32-g21.1
NCU05248T0	spar_270-g11.1
NCU09143T0	spar_611-g1.1
NCU11378T0	spar_450-g24.1
NCU07535T0	spar_93-g14.1
NCU08063T0	spar_93-g14.1
NCU00952T0	spar_159-g3.1
NCU04450T0	spar_210-g3.1
NCU06361T1	spar_117-g12.1	spar_429-g36.1
NCU06361T2	spar_117-g12.1	spar_429-g36.1
NCU06361T0	spar_117-g12.1	spar_429-g36.1
NCU02765T0	spar_35-g2.1
NCU03394T0	spar_222-g3.1
NCU03306T0	spar_261-g9.1
NCU04986T0	spar_227-g11.1
NCU04225T0	spar_404-g18.1
NCU08761T0	spar_60-g7.1
NCU08365T0	spar_211-g6.1
NCU06875T0	spar_304-g13.1
NCU08026T0	spar_287-g11.1
NCU03699T0	spar_98-g22.1	spar_152-g20.1
NCU11171T0	spar_88-g12.1
NCU11171T1	spar_88-g12.1
NCU06345T0	spar_212-g12.1
NCU05036T0	spar_317-g5.1
NCU08510T0	spar_389-g4.1
NCU03126T0	spar_118-g15.1
NCU03147T0	spar_287-g26.1
NCU09489T0	spar_261-g24.1
NCU11747T0	spar_164-g8.1
NCU03199T0	spar_147-g8.1
NCU09838T0	spar_565-g47.1
NCU01629T0	spar_68-g1.1
NCU03193T0	spar_61-g7.1
NCU03802T0	spar_38-g13.1
NCU05771T0	spar_93-g38.1
NCU11245T0	spar_268-g1.1
NCU10284T0	spar_450-g20.1
NCU02932T0	spar_32-g23.1	spar_241-g9.1
NCU03860T0	spar_32-g23.1	spar_241-g9.1
NCU11274T0	spar_26-g3.1
NCU00005T0	spar_36-g5.1
NCU02150T0	spar_238-g20.1
NCU05027T0	spar_305-g2.1
NCU09386T0	spar_27-g17.1
NCU05314T0	spar_120-g2.1
NCU06815T0	spar_120-g2.1
NCU01650T0	spar_319-g8.1
NCU01785T0	spar_300-g8.1
NCU06855T0	spar_31-g25.1
NCU10125T0	spar_494-g1.1	spar_517-g1.1	spar_296-g3.1
NCU07197T0	spar_494-g1.1	spar_517-g1.1	spar_296-g3.1
NCU08093T0	spar_443-g14.1
NCU00027T0	spar_174-g7.1
NCU03303T0	spar_173-g8.1
NCU10521T0	spar_290-g4.1
