# Supplementary material for: Evolutionary Conservation and Diversification of Puf RNA Binding Proteins and Their mRNA Targets
Source: PLoS Biol. 2015 Nov 20;13(11):e1002307. doi: 10.1371/journal.pbio.1002307 (PMC4654594; doi:10.1371/journal.pbio.1002307)
Supplement: S4 Dataset — (ZIP) [file pbio.1002307.s004.zip › N.crassa.fa_S.pombe.fa.txt]

NCU07832T0	SPAC4F8.12c_T0
NCU01744T0	SPAPB1E7.07_T0
NCU08535T0	SPAC56E4.04c_T0
NCU07308T0	SPAC4A8.11c_T0
NCU05608T0	SPBC216.07c_T0
NCU06468T0	SPCC737.08_T0
NCU02685T0	SPAC9.03c_T0
NCU01379T0	SPBP16F5.03c_T0
NCU08287T0	SPAC22G7.06c_T0
NCU06871T0	SPCC1840.02c_T0	SPAC24C9.07c_T0
NCU07307T0	SPAC926.09c_T0
NCU04548T0	SPBC25H2.13c_T0
NCU02103T0	SPBC28F2.12_T0
NCU02478T0	SPCC1281.01_T0	SPAC1527.01_T0	SPBC16D10.05_T0
NCU08132T0	SPCC1281.01_T0	SPAC1527.01_T0	SPBC16D10.05_T0
NCU02510T0	SPAC26A3.05_T0
NCU08267T0	SPBC13G1.10c_T0
NCU02505T0	SPBC17G9.11c_T0
NCU06976T0	SPAC1093.06c_T0
NCU05120T0	SPAC23G3.01_T0
NCU01632T0	SPAC1834.02_T0
NCU04569T0	SPAC11D3.15_T0
NCU07556T0	SPBC1826.01c_T0
NCU02677T0	SPBC215.08c_T0
NCU05803T0	SPAC18G6.05c_T0
NCU05837T0	SPBC21C3.01c_T0
NCU03986T0	SPBC651.08c_T0
NCU00239T0	SPAC56F8.02_T0
NCU01772T0	SPAC4G9.08c_T0
NCU08616T0	SPBP23A10.07_T0
NCU03575T0	SPBC8D2.06_T0
NCU03042T0	SPAC27F1.09c_T0
NCU00352T0	SPBC887.12_T0
NCU10066T0	SPBPJ4664.04_T0
NCU01638T0	SPBC4C3.05c_T0
NCU01680T0	SPAC1071.10c_T0	SPCC1020.01c_T0
NCU01820T0	SPAC1805.17_T0
NCU08685T0	SPAC6F12.10c_T0
NCU06318T0	SPAC10F6.02c_T0
NCU07443T0	SPAC24B11.12c_T0
NCU01192T0	SPBC336.04_T0
NCU07700T0	SPCP31B10.07_T0	SPAC513.01c_T0
NCU07922T0	SPCC417.08_T0
NCU07119T0	SPAC23G3.02c_T0
NCU05425T0	SPBC3H7.03c_T0
NCU05238T0	SPAC10F6.01c_T0
NCU08501T0	SPAC19D5.04_T0
NCU12032T0	SPAC20G8.09c_T0
NCU02111T0	SPBC146.13c_T0
NCU00018T0	SPAC1565.08_T0
NCU00018T1	SPAC1565.08_T0
NCU03877T0	SPBC839.16_T0
NCU03877T1	SPBC839.16_T0
NCU09012T0	SPAC3F10.11c_T0	SPBC359.05_T0
NCU04898T0	SPACUNK4.07c_T0
NCU06338T0	SPBC1A4.03c_T0
NCU03539T0	SPAC1F7.05_T0
NCU04370T0	SPBC1604.21c_T0
NCU00621T0	SPAC57A7.11_T0
NCU05591T0	SPCC18B5.01c_T0
NCU10143T0	SPCC1672.11c_T0
NCU09463T0	SPAC26F1.13c_T0
NCU00104T0	SPBC16D10.08c_T0
NCU03363T0	SPAC6F12.16c_T0
NCU07546T0	SPCC663.03_T0
NCU00396T0	SPAPJ698.03c_T0
NCU06272T0	SPCC1183.07_T0
NCU07870T0	SPAC3H5.06c_T0
NCU03010T0	SPAP7G5.04c_T0
NCU01625T0	SPAC1D4.12_T0
NCU06678T0	SPAC17A5.14_T0
NCU07658T0	SPAC4D7.01c_T0
NCU02728T0	SPBC1711.17_T0
NCU03127T0	SPAC1952.11c_T0
NCU00459T0	SPAC3H5.09c_T0
NCU02366T0	SPAC24C9.06c_T0
NCU07679T0	SPBP4H10.06c_T0
NCU01857T0	SPCC550.03c_T0
NCU03065T0	SPBC26H8.10_T0
NCU03947T0	SPAC11G7.02_T0
NCU05261T0	SPAC22F3.06c_T0
NCU02572T0	SPBC215.12_T0
NCU06488T0	SPAC1250.01_T0	SPCC1620.14c_T0
NCU02566T0	SPAC23C11.09_T0
NCU08919T0	SPAC29B12.01_T0
NCU04348T0	SPBC31E1.06_T0
NCU04242T0	SPAC16C9.06c_T0
NCU01965T0	SPBC1709.02c_T0
NCU09367T0	SPBC577.06c_T0
NCU02475T0	SPAC13G6.06c_T0
NCU11202T0	SPAC688.11_T0
NCU01612T0	SPBC16H5.10c_T0
NCU09602T0	SPCC1739.13_T0	SPAC13G7.02c_T0
NCU06544T0	SPBC12D12.04c_T0
NCU00551T0	SPCC645.05c_T0
NCU04142T0	SPAC926.04c_T0
NCU01164T0	SPBP8B7.19_T0
NCU01318T0	SPCC31H12.07_T0
NCU04611T0	SPAC1F7.01c_T0
NCU08276T0	SPCC4B3.04c_T0
NCU08336T0	SPAC1556.02c_T0
NCU04327T0	SPBC4.04c_T0
NCU03592T0	SPAC821.13c_T0
NCU06281T0	SPAC821.13c_T0
NCU07404T0	SPAC513.05_T0
NCU02357T0	SPCC1840.03_T0
NCU06785T0	SPBC1703.07_T0
NCU11255T0	SPAC15A10.03c_T0
NCU11669T0	SPCC1919.10c_T0
NCU09297T0	SPBC776.13_T0
NCU05270T0	SPAC56F8.03_T0
NCU03794T0	SPBC713.04c_T0
NCU02762T0	SPAC6F6.01_T0
NCU03818T0	SPAC6C3.06c_T0
NCU04404T0	SPBC146.14c_T0
NCU00276T0	SPCC24B10.22_T0
NCU08135T0	SPCC285.16c_T0
NCU05194T0	SPBC211.04c_T0
NCU09063T0	SPBC146.03c_T0
NCU04736T0	SPAPB2B4.04c_T0
NCU05154T0	SPAPB2B4.04c_T0
NCU07010T0	SPCC1672.06c_T0
NCU02494T0	SPBC56F2.04_T0
NCU00461T0	SPCC132.04c_T0
NCU06278T0	SPCC553.08c_T0
NCU07554T0	SPAC10F6.09c_T0
NCU06438T0	SPAC17A5.06_T0
NCU06512T0	SPAC9.09_T0
NCU04385T0	SPAC9E9.03_T0
NCU03060T0	SPAC3G6.01_T0	SPAC1783.05_T0
NCU04280T0	SPBP4H10.15_T0
NCU10497T0	SPBC1271.02_T0
NCU02539T0	SPCC16A11.17_T0
NCU03982T0	SPAC22A12.15c_T0
NCU01328T0	SPBC2G5.05_T0
NCU01951T0	SPAC688.10_T0
NCU04100T0	SPAC767.01c_T0
NCU07721T0	SPBP19A11.03c_T0
NCU05200T0	SPAC23G3.12c_T0
NCU05046T0	SPBC839.06_T0
NCU00671T0	SPBC28E12.06c_T0
NCU02630T0	SPBC4F6.17c_T0
NCU08928T0	SPBC19C2.01_T0
NCU01323T0	SPBC29A10.04_T0
NCU02391T0	SPAC22F8.08_T0
NCU11188T0	SPBC216.05_T0
NCU09903T0	SPAC3C7.08c_T0
NCU08009T0	SPCC1682.02c_T0
NCU04221T0	SPBC660.07_T0
NCU08693T0	SPAC664.11_T0
NCU02083T0	SPBC3E7.01_T0
NCU00629T0	SPBC16H5.02_T0
NCU00177T0	SPBC405.01_T0
NCU03061T0	SPBC14F5.06_T0
NCU09993T0	SPAC11E3.01c_T0
NCU07319T0	SPBC16C6.13c_T0
NCU03234T0	SPBC19C7.02_T0
NCU00668T0	SPCC645.07_T0
NCU05151T0	SPBC24C6.09c_T0
NCU04606T0	SPBC6B1.07_T0
NCU10283T0	SPAC19A8.15_T0
NCU01171T0	SPAC1B2.05_T0
NCU00405T0	SPAC3F10.03_T0
NCU11350T0	SPBC12C2.11_T0
NCU01229T0	SPAC29A4.20_T0
NCU03071T0	SPAC9G1.02_T0
NCU09450T0	SPBC17D11.07c_T0
NCU04051T0	SPBC29A3.09c_T0
NCU02979T0	SPBC106.04_T0
NCU01207T0	SPAC343.05_T0
NCU08119T0	SPBC25D12.03c_T0
NCU02380T0	SPBC25H2.02_T0
NCU03980T0	SPAC1420.02c_T0
NCU01992T0	SPAC57A7.10c_T0
NCU03955T0	SPAC2F7.16c_T0
NCU00567T0	SPAC4G9.09c_T0
NCU03298T0	SPBC2G2.02_T0
NCU06836T0	SPCC191.02c_T0
NCU04579T0	SPAC17G8.06c_T0
NCU01843T0	SPBC1A4.08c_T0
NCU03797T0	SPBC713.02c_T0
NCU03387T0	SPAC1834.11c_T0
NCU04203T0	SPAC1002.03c_T0
NCU09228T0	SPBC1921.05_T0
NCU01589T0	SPAC12G12.04_T0
NCU05518T0	SPAC2E1P3.04_T0
NCU02003T0	SPBC839.15c_T0	SPAC23A1.10_T0	SPCC794.09c_T0
NCU03292T0	SPBC31E1.02c_T0
NCU02955T0	SPBC1306.01c_T0
NCU03669T0	SPAC1687.11_T0
NCU05895T0	SPAC589.12_T0
NCU08898T0	SPAC343.16_T0
NCU02583T0	SPAC1039.11c_T0	SPAPB24D3.10c_T0	SPAC30D11.01c_T0
NCU01643T0	SPAC26A3.12c_T0
NCU04251T0	SPAC13G6.12c_T0
NCU01143T0	SPCC895.09c_T0
NCU06365T0	SPAC23A1.19c_T0
NCU02349T0	SPBPJ4664.06_T0
NCU03992T0	SPBC1778.06c_T0
NCU09740T0	SPBP19A11.04c_T0
NCU03051T0	SPBC3D6.12_T0
NCU02696T0	SPCC10H11.01_T0
NCU02230T0	SPBC19G7.01c_T0
NCU09808T0	SPBC12C2.08_T0
NCU02011T0	SPAC1B1.03c_T0
NCU04648T0	SPCC553.02_T0
NCU09700T0	SPBC25H2.12c_T0
NCU04448T0	SPBC12D12.03_T0
NCU01939T0	SPCC550.11_T0
NCU03171T0	SPBC29B5.02c_T0
NCU02514T0	SPAC14C4.14_T0
NCU08036T0	SPBC211.02c_T0
NCU03808T0	SPAPB1A10.06c_T0
NCU01510T0	SPCP31B10.06_T0
NCU07712T0	SPAC31A2.07c_T0
NCU02075T0	SPBC1709.05_T0
NCU03804T0	SPBP4H10.04_T0
NCU08515T0	SPAC637.05c_T0
NCU07837T0	SPCP25A2.02c_T0
NCU02717T0	SPBC31F10.11c_T0
NCU01272T0	SPBC119.17_T0
NCU05430T0	SPAC222.12c_T0
NCU08110T0	SPCC1322.14c_T0
NCU09468T0	SPBC800.05c_T0	SPBC16A3.15c_T0
NCU02629T0	SPCPB16A4.03c_T0
NCU00040T0	SPBC17D11.05_T0
NCU02207T0	SPAC1D4.04_T0
NCU04472T0	SPAC694.02_T0
NCU07982T0	SPBP35G2.07_T0
NCU04303T0	SPBC119.10_T0
NCU01486T0	SPBC36.07_T0
NCU00712T0	SPCC162.09c_T0
NCU06767T0	SPBC23E6.07c_T0
NCU05029T0	SPAC15A10.01_T0
NCU09118T0	SPBC1703.14c_T0
NCU07839T0	SPBP8B7.16c_T0
NCU09332T0	SPBC16C6.09_T0
NCU09709T0	SPBC646.11_T0
NCU09349T0	SPAC1F7.02c_T0
NCU02689T0	SPBC3F6.05_T0
NCU06382T0	SPAC30.04c_T0	SPAC9E9.12c_T0
NCU04054T0	SPBC26H8.07c_T0
NCU01369T0	SPCC1795.11_T0
NCU09909T0	SPBC23G7.13c_T0
NCU01479T0	SPBC543.09_T0
NCU00261T0	SPAC10F6.03c_T0
NCU01470T0	SPBC354.14c_T0
NCU01119T0	SPAC13G7.01c_T0
NCU03116T0	SPAC4F8.13c_T0
NCU04439T0	SPAC1093.05_T0
NCU06929T0	SPAC23C4.19_T0
NCU05289T0	SPBC651.01c_T0
NCU03463T0	SPAC16E8.07c_T0
NCU03784T0	SPBC18H10.16_T0
NCU07999T0	SPBC839.08c_T0
NCU01648T0	SPAPB1E7.09_T0
NCU01540T0	SPBC3B8.04c_T0
NCU07281T0	SPBC1604.05_T0
NCU03100T0	SPBC660.16_T0
NCU07831T0	SPAC4A8.16c_T0
NCU09715T0	SPAC328.03_T0
NCU00481T0	SPACUNK4.12c_T0
NCU04173T0	SPBC32H8.12c_T0
NCU04173T1	SPBC32H8.12c_T0
NCU02839T0	SPBC106.06_T0
NCU01249T0	SPCC962.03c_T0
NCU07440T0	SPCC970.01_T0
NCU00066T0	SPBC13E7.01_T0
NCU05269T0	SPAC110.04c_T0
NCU05269T1	SPAC110.04c_T0
NCU03479T0	SPAC17G6.16c_T0
NCU02797T0	SPCC1322.04_T0
NCU07498T0	SPBC3E7.08c_T0
NCU00021T0	SPBC530.06c_T0
NCU06484T0	SPAC31G5.19_T0
NCU10058T0	SPBC32F12.10_T0
NCU03954T0	SPBC32F12.04_T0
NCU03954T1	SPBC32F12.04_T0
NCU09770T0	SPAC1952.09c_T0
NCU07567T0	SPBC337.05c_T0
NCU03440T0	SPBC691.03c_T0
NCU04020T0	SPBC17G9.03c_T0
NCU09711T0	SPBC1685.14c_T0
NCU08888T0	SPAC23A1.12c_T0
NCU02193T0	SPAC186.09_T0
NCU02193T1	SPAC186.09_T0
NCU03650T0	SPCC330.01c_T0
NCU00488T0	SPAP8A3.09c_T0
NCU02840T0	SPBC16C6.07c_T0
NCU08894T0	SPAC17A5.15c_T0
NCU02632T0	SPAC24H6.11c_T0
NCU09866T0	SPAC12B10.01c_T0
NCU04768T0	SPAC20G8.04c_T0
NCU06481T0	SPAC20G8.01_T0
NCU03814T0	SPAC4G8.09_T0
NCU02810T0	SPBC17G9.09_T0
NCU01234T0	SPAC1F5.10_T0
NCU05204T0	SPAC17G6.12_T0
NCU03657T1	SPAC6G10.09_T0
NCU03657T0	SPAC6G10.09_T0
NCU03482T0	SPAPB8E5.09_T0
NCU00200T0	SPBC1539.09c_T0	SPBC1539.09c_T1
NCU03690T0	SPAC2F3.06c_T0
NCU07420T0	SPAC1006.07_T0
NCU04799T0	SPAC57A7.04c_T0
NCU07156T0	SPBC418.01c_T0
NCU07926T0	SPBC342.02_T0
NCU07930T0	SPBC8D2.18c_T0
NCU11271T0	SPBC4.07c_T0
NCU02208T0	SPAC25G10.08_T0
NCU06149T0	SPBC776.09_T0
NCU00447T0	SPAC21E11.08_T0
NCU01833T0	SPAC1834.08_T0
NCU02274T0	SPAC24C9.12c_T0
NCU01290T0	SPAC29A4.04c_T0
NCU01692T0	SPAC6C3.04_T0
NCU02010T0	SPBC3E7.16c_T0
NCU06918T0	SPAC1399.01c_T0
NCU07854T0	SPBC12C2.02c_T0
NCU00656T0	SPAC458.05_T0
NCU09516T0	SPAC13G6.01c_T0
NCU09377T0	SPAC227.07c_T0
NCU09377T1	SPAC227.07c_T0
NCU01756T0	SPAC630.03_T0
NCU03076T0	SPBC24C6.04_T0
NCU10397T0	SPAC22E12.16c_T0
NCU03117T0	SPBC2F12.14c_T0
NCU00274T0	SPCC23B6.03c_T0
NCU06308T0	SPAC26H5.12_T0
NCU04766T0	SPAC20G8.06_T0
NCU07407T0	SPAC13F5.01c_T0
NCU03273T0	SPCC18.03_T0
NCU04790T0	SPCC584.04_T0
NCU07451T0	SPBC17A3.04c_T0
NCU08045T0	SPBC26H8.03_T0
NCU08920T0	SPBC16H5.08c_T0
NCU02407T0	SPAC1002.09c_T0
NCU00112T0	SPAC22G7.01c_T0
NCU05041T0	SPAC19G12.15c_T0
NCU11273T0	SPAC31G5.15_T0
NCU09721T0	SPBC947.02_T0
NCU04414T0	SPAC3A11.12c_T0
NCU04749T0	SPBC16D10.04c_T0
NCU03263T0	SPAPYUK71.03c_T0
NCU02325T0	SPAP7G5.02c_T0
NCU06441T0	SPBC713.03_T0
NCU09696T0	SPCC188.06c_T0
NCU01255T0	SPBC1718.06_T0
NCU07690T0	SPAC56F8.10_T0
NCU01187T0	SPBC36B7.09_T0
NCU02657T0	SPBC14F5.05c_T0
NCU08341T0	SPBC29A3.01_T0
NCU00920T0	SPCC18B5.08c_T0
NCU05777T0	SPBC6B1.06c_T0
NCU05927T0	SPAC1B3.04c_T0
NCU03415T0	SPAC9E9.09c_T0
NCU08023T0	SPBC211.03c_T0
NCU02578T0	SPBC12C2.10c_T0
NCU04035T0	SPBC31F10.13c_T0
NCU09076T0	SPAC17G6.14c_T0
NCU08897T0	SPBC354.02c_T0
NCU09438T0	SPCC1919.05_T0
NCU04121T0	SPCP1E11.06_T0
NCU06122T0	SPBC646.12c_T0
NCU07710T0	SPBC26H8.04c_T0
NCU06075T0	SPAC4H3.10c_T0
NCU06075T1	SPAC4H3.10c_T0
NCU07024T0	SPAC24B11.06c_T0
NCU10747T0	SPBC29A10.07_T0
NCU01882T0	SPBC887.17_T0
NCU08195T0	SPBC25B2.09c_T0
NCU06854T0	SPBC83.08_T0
NCU07367T0	SPCC1682.16_T0
NCU11296T0	SPAC890.06_T0
NCU02361T0	SPAC869.04_T0
NCU04636T0	SPBC21D10.11c_T0
NCU06355T0	SPBC11G11.07_T0
NCU06843T0	SPAC17A5.03_T0	SPAPB8E5.06c_T0
NCU01675T0	SPAPB8E5.07c_T0
NCU04077T0	SPCC584.01c_T0
NCU09688T0	SPBP16F5.07_T0
NCU07334T0	SPAC1399.03_T0	SPAC29B12.14c_T0
NCU01157T0	SPAC22F3.10c_T0
NCU00010T0	SPCC737.09c_T0
NCU05526T0	SPBC1105.02c_T0
NCU05526T1	SPBC1105.02c_T0
NCU05802T0	SPBC15C4.05_T0
NCU02803T0	SPCC63.11_T0
NCU05363T0	SPBC23G7.12c_T0
NCU11642T0	SPCPB1C11.01_T0
NCU03606T0	SPBC660.13c_T0
NCU04380T0	SPBC18H10.02_T0
NCU03929T0	SPBC18H10.02_T0
NCU02669T0	SPBC16C6.06_T0
NCU06429T0	SPAC15A10.08_T0
NCU07153T0	SPBC1198.08_T0
NCU10733T0	SPAC22G7.04_T0
NCU07171T0	SPAC11H11.06_T0
NCU02260T0	SPCC576.10c_T0
NCU10008T0	SPCC18.18c_T0
NCU04433T0	SPBC3H7.02_T0	SPAC869.05c_T0
NCU03235T0	SPBC3H7.02_T0	SPAC869.05c_T0
NCU02052T0	SPAC3A12.05c_T0
NCU00714T0	SPCC645.14c_T0
NCU03321T0	SPBC4F6.13c_T0
NCU03786T0	SPCC188.02_T0
NCU00043T0	SPBC776.02c_T0
NCU02082T0	SPBC1709.08_T0
NCU05278T0	SPAC19A8.04_T0
NCU04449T0	SPBC19C7.06_T0
NCU04104T0	SPBC30B4.05_T0
NCU08719T0	SPAC869.01_T0
NCU06738T0	SPBC8D2.20c_T0
NCU03098T0	SPAC4H3.03c_T0
NCU02416T0	SPBC776.14_T0
NCU08162T0	SPBC1539.03c_T0	SPBC1773.14_T0
NCU00793T0	SPAC22F8.05_T0
NCU02747T0	SPAC6F6.13c_T0
NCU07011T0	SPCC1672.07_T0
NCU02546T0	SPAC6F6.03c_T0
NCU08021T0	SPAC824.02_T0
NCU07378T0	SPCC1450.11c_T0
NCU01652T0	SPBC428.11_T0
NCU02511T0	SPBP8B7.20c_T0
NCU05296T0	SPBC365.15_T0
NCU07914T0	SPBC14F5.04c_T0
NCU04117T0	SPBC9B6.09c_T0
NCU00410T0	SPAC1834.01_T0
NCU06624T0	SPBC19C7.11_T0
NCU01503T0	SPAC23H4.15_T0
NCU01238T0	SPBP19A11.06_T0
NCU09741T0	SPBC29A10.01_T0
NCU06783T0	SPAC22A12.16_T0
NCU07280T0	SPCC24B10.07_T0
NCU10042T0	SPBC1815.01_T0	SPBPB21E7.01c_T0
NCU10042T1	SPBC1815.01_T0	SPBPB21E7.01c_T0
NCU11384T1	SPBC1677.03c_T0
NCU11384T0	SPBC1677.03c_T0
NCU03608T0	SPBC56F2.12_T0
NCU03922T0	SPAC4F8.14c_T0
NCU05995T0	SPBC337.08c_T0
NCU00901T0	SPAC1556.01c_T0
NCU05650T0	SPBC14F5.03c_T0
NCU10337T0	SPBP35G2.10_T0
NCU11213T0	SPCC1906.01_T0
NCU01480T0	SPBC543.05c_T0
NCU07860T0	SPBC1683.07_T0
NCU06523T0	SPBC1683.07_T0
NCU01449T0	SPAC1002.19_T0
NCU01449T1	SPAC1002.19_T0
NCU01439T0	SPCC364.07_T0
NCU09757T0	SPBC3D6.07_T0
NCU06868T0	SPBC4.03c_T0
NCU06394T0	SPBC365.10_T0
NCU00430T0	SPAC3A11.09_T0
NCU01433T0	SPBC3F6.01c_T0
NCU06264T0	SPCC1183.05c_T0
NCU01443T0	SPAC29A4.15_T0
NCU05901T0	SPBC106.09_T0
NCU11180T0	SPAC1786.01c_T0
NCU03748T0	SPBC3B8.03_T0
NCU07489T0	SPAC57A7.08_T0
NCU08484T0	SPAPB1E7.02c_T0
NCU00936T0	SPAC1002.12c_T0
NCU00927T0	SPAC25G10.07c_T0
NCU03357T0	SPAC20H4.10_T0
NCU09706T0	SPBC713.06_T0
NCU11170T0	SPBC30B4.06c_T0
NCU06284T0	SPCC777.13_T0
NCU00194T0	SPBC21C3.08c_T0
NCU06994T0	SPAC644.12_T0
NCU01195T0	SPCC622.12c_T0
NCU00163T0	SPAC17C9.07_T0
NCU01797T0	SPAC4G8.05_T0
NCU06626T0	SPBC119.07_T0
NCU05259T0	SPCC1281.06c_T0
NCU03200T0	SPAC1B9.02c_T0
NCU00721T0	SPAC869.10c_T0
NCU02549T0	SPBP23A10.15c_T0
NCU08935T0	SPCC1827.03c_T0
NCU07015T0	SPAC1687.19c_T0
NCU04504T0	SPAC823.08c_T0
NCU00925T0	SPBC19F5.05c_T0
NCU03792T0	SPAC9G1.10c_T0
NCU00202T0	SPAC23C4.02_T0
NCU09071T0	SPAC24B11.11c_T0
NCU09545T0	SPAC343.10_T0
NCU00081T0	SPBC16G5.12c_T0
NCU03359T0	SPCC965.04c_T0
NCU11544T1	SPBC3H7.15_T0
NCU11544T0	SPBC3H7.15_T0
NCU08115T0	SPAC8F11.03_T0
NCU01985T0	SPBC27.08c_T0
NCU06882T0	SPAC328.02_T0
NCU06914T0	SPBC2G2.12_T0
NCU03661T0	SPAC630.05_T0
NCU02036T0	SPBC29A10.10c_T0
NCU03966T0	SPCC320.04c_T0
NCU07732T0	SPBC56F2.09c_T0
NCU07732T1	SPBC56F2.09c_T0
NCU00389T0	SPAC9.07c_T0
NCU01809T0	SPBC16E9.10c_T0
NCU06652T0	SPCC13B11.04c_T0
NCU04747T0	SPBC4F6.06_T0
NCU00453T0	SPAC15A10.06_T0
NCU03425T0	SPAC9E9.06c_T0
NCU02729T0	SPBC1711.16_T0
NCU06187T0	SPBC14F5.09c_T0
NCU02295T0	SPAC19G12.14_T0
NCU08309T0	SPBC1703.04_T0
NCU10810T0	SPBC4B4.09_T0
NCU03737T0	SPBC9B6.04c_T0
NCU05232T0	SPBC2G2.06c_T0
NCU07487T0	SPBC1683.04_T0
NCU09111T0	SPAC3A12.18_T0
NCU03857T0	SPAC6G10.08_T0
NCU02611T0	SPBP22H7.02c_T0
NCU06189T0	SPAC2F3.09_T0
NCU07070T0	SPCC1494.06c_T0
NCU00536T0	SPBC106.17c_T0
NCU07380T0	SPAC637.07_T0
NCU09318T0	SPAC9.05_T0
NCU08471T0	SPCC1620.08_T0
NCU09191T0	SPCC132.01c_T0
NCU00824T0	SPBC36.05c_T0
NCU09488T0	SPBC106.14c_T0
NCU06630T0	SPBC16H5.07c_T0
NCU11664T0	SPCC1322.05c_T0
NCU03396T0	SPAC23G3.06_T0
NCU05985T0	SPBC1718.04_T0
NCU07330T0	SPBC1105.08_T0
NCU03219T0	SPAC22E12.09c_T0
NCU11027T0	SPAC3H1.02c_T0
NCU01348T0	SPAC11D3.09_T0
NCU04252T0	SPCC74.01_T0
NCU03137T0	SPAC1952.13_T0
NCU00428T0	SPBC887.14c_T0
NCU02966T0	SPBP22H7.07_T0
NCU06659T0	SPBC428.15_T0
NCU04216T0	SPAC4D7.08c_T0
NCU06942T0	SPAC2G11.06_T0
NCU11685T0	SPBC119.08_T0
NCU09737T0	SPAC12B10.16c_T0
NCU08998T1	SPAC19D5.07_T0
NCU08998T0	SPAC19D5.07_T0
NCU04185T0	SPAC1687.15_T0
NCU02430T0	SPBC15D4.09c_T0
NCU06638T0	SPAC2F7.03c_T0
NCU06457T0	SPBC1773.10c_T0
NCU06943T0	SPBC646.10c_T0
NCU00378T0	SPAC922.07c_T0
NCU01823T0	SPAC27E2.09_T0
NCU08730T0	SPAC13C5.07_T0
NCU07442T0	SPBC21C3.15c_T0
NCU02906T0	SPCC794.12c_T0
NCU08689T0	SPAC1093.03_T0
NCU04856T0	SPAC23H4.06_T0
NCU04856T1	SPAC23H4.06_T0
NCU06724T0	SPAC23H4.06_T0
NCU06179T0	SPAC29A4.16_T0
NCU06192T0	SPAC2G11.03c_T0
NCU09789T0	SPAC144.03_T0
NCU05420T0	SPCC1223.14_T0
NCU07001T0	SPBC56F2.11_T0
NCU01502T0	SPAC959.03c_T0
NCU06268T0	SPAC824.05_T0
NCU09894T0	SPAC4F10.09c_T0
NCU00681T0	SPBC215.01_T0
NCU05288T0	SPAC22H10.12c_T0
NCU03339T0	SPBC17A3.07_T0
NCU04410T0	SPAC17G8.01c_T0
NCU02044T0	SPAC27E2.03c_T0
NCU07296T0	SPAC821.12_T0
NCU02134T0	SPCC645.08c_T0
NCU02402T0	SPCC5E4.06_T0
NCU03799T0	SPCC188.11_T0
NCU09610T0	SPAC222.14c_T0
NCU02741T0	SPAC644.14c_T0
NCU02112T0	SPAC11E3.05_T0
NCU02178T0	SPAC6F12.09_T0
NCU05642T0	SPAC29E6.06c_T0
NCU04319T0	SPBC428.20c_T0
NCU03783T0	SPAC3H1.09c_T0
NCU04511T0	SPBC31F10.16_T0
NCU06099T0	SPBC4B4.04_T0
NCU02053T0	SPBC1347.01c_T0
NCU04306T0	SPBC14C8.03_T0
NCU10276T0	SPCC777.04_T0
NCU01525T0	SPBC800.03_T0
NCU03290T0	SPBC1711.12_T0
NCU09819T0	SPCC553.04_T0
NCU08020T0	SPAC19G12.02c_T0
NCU07887T0	SPBC25D12.04_T0
NCU10262T0	SPAP7G5.06_T0	SPAC869.11_T0	SPBC359.01_T0	SPBC359.03c_T0	SPBPB2B2.01_T0	SPAC1039.09_T0
NCU05830T0	SPAP7G5.06_T0	SPAC869.11_T0	SPBC359.01_T0	SPBC359.03c_T0	SPBPB2B2.01_T0	SPAC1039.09_T0
NCU03652T0	SPAC144.05_T0
NCU00336T0	SPBC23E6.04c_T0
NCU04672T0	SPAC11D3.06_T0
NCU05095T0	SPAC3G9.06_T0
NCU06508T0	SPBC27B12.06_T0
NCU11168T0	SPBC609.05_T0
NCU03124T0	SPAC23C11.11_T0
NCU03526T0	SPBC16H5.03c_T0
NCU06986T0	SPAC24H6.13_T0
NCU08776T0	SPAC24H6.13_T0
NCU00095T0	SPAC27D7.14c_T0
NCU04166T0	SPAC3F10.16c_T0
NCU09477T0	SPBC530.10c_T0
NCU08983T0	SPBC646.04_T0
NCU11379T0	SPCC338.07c_T0
NCU06847T0	SPBC36.03c_T0	SPCC569.05c_T0	SPBC36.02c_T0	SPBC36.01c_T0	SPBC530.15c_T0
NCU04005T0	SPBC1347.06c_T0	SPBP35G2.05c_T0
NCU01412T0	SPAC821.11_T0
NCU02515T0	SPACUNK4.08_T0
NCU11961T0	SPBC1105.10_T0
NCU02624T0	SPAC13A11.02c_T0
NCU02680T0	SPBC1711.10c_T0
NCU06171T0	SPAC25G10.09c_T0
NCU06722T0	SPAC2F7.13c_T0
NCU08663T0	SPAC16C9.03_T0
NCU09547T0	SPBC577.07_T0
NCU07807T0	SPBC19C2.07_T0
NCU07807T1	SPBC19C2.07_T0
NCU00468T0	SPCC1494.04c_T0
NCU03347T0	SPAC6B12.04c_T0
NCU04245T0	SPAC6B12.12_T0
NCU07697T0	SPBC902.05c_T0
NCU02397T0	SPAC13A11.06_T0	SPAC3G9.11c_T0
NCU02571T0	SPBC215.09c_T0
NCU03628T0	SPCC16A11.02_T0
NCU08024T0	SPBC1734.04_T0
NCU02393T0	SPAC31G5.09c_T0
NCU02393T1	SPAC31G5.09c_T0
NCU01022T0	SPCC1827.01c_T0
NCU07868T0	SPAC17C9.03_T0
NCU07516T0	SPBC14F5.07_T0
NCU00122T0	SPAC4F10.02_T0
NCU04581T0	SPAC664.10_T0
NCU06672T0	SPBC6B1.05c_T0
NCU09212T0	SPCC1322.08_T0
NCU02639T0	SPBC428.05c_T0
NCU02639T1	SPBC428.05c_T0
NCU07002T0	SPAC1D4.14_T0
NCU04110T0	SPCC962.06c_T0
NCU10467T0	SPAC1687.03c_T0
NCU07076T0	SPAC23D3.10c_T0
NCU06923T0	SPBC3E7.10_T0
NCU00765T0	SPBC15C4.04c_T0
NCU04485T0	SPBC1734.01c_T0
NCU11397T0	SPAC3A11.07_T0
NCU08297T1	SPAC4F10.11_T0
NCU08297T0	SPAC4F10.11_T0
NCU01160T0	SPBC12C2.06_T0
NCU06482T0	SPAC26F1.03_T0
NCU09443T0	SPBC25B2.02c_T0
NCU00424T0	SPAC110.02_T0
NCU05169T0	SPCC757.07c_T0
NCU09202T0	SPBC530.14c_T0
NCU11409T0	SPAC3G6.11_T0
NCU01912T0	SPAC22A12.07c_T0
NCU02616T0	SPAC821.08c_T0
NCU09537T0	SPAC13A11.01c_T0
NCU05810T0	SPAC6B12.15_T0
NCU11169T0	SPBP8B7.09c_T0
NCU03823T0	SPBC2D10.18_T0
NCU09265T0	SPAC3C7.11c_T0
NCU03795T0	SPAC9G1.11c_T0
NCU04435T0	SPCC965.11c_T0
NCU02232T0	SPAC6B12.10c_T0
NCU03779T0	SPAC22A12.11_T0
NCU03944T0	SPAC9G1.05_T0
NCU06459T0	SPAC2F7.11_T0
NCU05129T0	SPCC1442.09_T0
NCU02580T0	SPAC17A2.05_T0
NCU06183T0	SPCC790.02_T0
NCU04637T0	SPBC21D10.12_T0
NCU02066T0	SPAC1142.04_T0
NCU00794T0	SPCC18.05c_T0
NCU04118T0	SPBC19F5.04_T0
NCU01528T0	SPBC32F12.11_T0	SPBC354.12_T0
NCU00406T0	SPAC1F5.09c_T0
NCU03855T0	SPAC1B3.05_T0
NCU05634T0	SPAC23D3.13c_T0
NCU05218T0	SPAC637.12c_T0
NCU03973T0	SPBC582.08_T0
NCU01377T0	SPAC6F12.15c_T0
NCU06452T0	SPBC36.04_T0
NCU02542T1	SPAC24H6.04_T0
NCU02542T0	SPAC24H6.04_T0
NCU00775T0	SPAC11G7.03_T0
NCU05454T0	SPCC1223.03c_T0
NCU10776T0	SPAC3G6.06c_T0
NCU01745T0	SPAC14C4.11_T0
NCU04610T0	SPAC23H4.01c_T0
NCU01183T0	SPBC354.01_T0
NCU02202T0	SPAC167.01_T0
NCU03894T0	SPBC1604.14c_T0
NCU08503T0	SPBC3B8.05_T0
NCU02438T0	SPBC776.15c_T0
NCU04207T0	SPCC1183.11_T0
NCU00951T0	SPAC23C11.05_T0
NCU01333T0	SPAC20G4.07c_T0
NCU02954T0	SPAC31G5.04_T0
NCU03836T0	SPBC16D10.03_T0
NCU07458T0	SPAC1296.01c_T0
NCU06563T0	SPAC22H10.04_T0
NCU06727T0	SPBC12C2.07c_T0
NCU06232T0	SPBC1A4.02c_T0
NCU07414T0	SPBC1734.11_T0
NCU06216T0	SPCC188.03_T0
NCU01269T0	SPAC144.13c_T0
NCU10468T0	SPBC1271.14_T0
NCU04566T0	SPCC74.03c_T0
NCU08993T0	SPBC27B12.08_T0
NCU07779T0	SPCC31H12.08c_T0
NCU02498T0	SPAC24H6.03_T0
NCU01197T0	SPCC16C4.09_T0
NCU06756T0	SPBP8B7.27_T0
NCU00037T0	SPAC12G12.14c_T0
NCU04059T0	SPCC162.08c_T0
NCU00631T0	SPBC23E6.02_T0
NCU03498T0	SPAC1F7.08_T0
NCU02409T0	SPBC25H2.03_T0
NCU04105T0	SPAC630.13c_T0
NCU03961T0	SPCC330.09_T0
NCU03897T0	SPCC550.14_T0
NCU09771T0	SPAC922.05c_T0
NCU04378T0	SPAC17D4.02_T0
NCU04652T0	SPAC144.06_T0
NCU03515T0	SPAC821.06_T0
NCU09106T0	SPAC20G8.08c_T0	SPCC1235.05c_T0	SPAC25A8.01c_T0
NCU03312T0	SPAC17A2.14_T0
NCU06449T0	SPAC1639.02c_T0
NCU09817T0	SPAP8A3.07c_T0
NCU05548T0	SPAP8A3.07c_T0
NCU06205T0	SPAC18B11.10_T0
NCU01596T0	SPAC23G3.11_T0
NCU02063T0	SPAC1F3.10c_T0
NCU02965T0	SPBC29A10.15_T0
NCU03194T0	SPCC1322.13_T0
NCU06418T0	SPBC543.06c_T0
NCU05492T0	SPBC1683.03c_T0
NCU02420T0	SPAC328.04_T0
NCU05267T0	SPAC19A8.08_T0
NCU08706T0	SPAC26H5.02c_T0
NCU11381T0	SPAC24C9.03_T0
NCU07971T0	SPBC354.08c_T0
NCU07395T0	SPCC737.07c_T0
NCU09345T0	SPCC1223.02_T0
NCU09345T1	SPCC1223.02_T0
NCU09345T2	SPCC1223.02_T0
NCU01227T0	SPAC16E8.17c_T0
NCU01175T0	SPAC6F12.13c_T0
NCU06520T0	SPBC21H7.04_T0
NCU10383T1	SPBC725.01_T0
NCU10383T0	SPBC725.01_T0
NCU00692T0	SPAC57A7.12_T0
NCU02978T0	SPAC16E8.01_T0
NCU02422T0	SPBC15D4.07c_T0
NCU04733T0	SPAC4H3.05_T0
NCU09643T0	SPBC13A2.03_T0
NCU02234T0	SPAC1F3.02c_T0
NCU04259T0	SPBC15C4.02_T0
NCU05939T0	SPAC4D7.03_T0
NCU09065T0	SPAC14C4.02c_T0
NCU00181T0	SPAC21E11.05c_T0
NCU07041T0	SPBC25B2.05_T0
NCU04343T0	SPBC1604.01_T0
NCU04600T0	SPCC1223.11_T0
NCU03759T0	SPAC27E2.06c_T0
NCU05600T0	SPBC21C3.03_T0
NCU02771T0	SPCC4B3.05c_T0
NCU07530T0	SPAC27F1.08_T0
NCU10762T0	SPBC15D4.04_T0
NCU00230T0	SPAC1D4.11c_T0
NCU03118T0	SPAC227.18_T0
NCU03004T0	SPBC30D10.13c_T0
NCU04288T0	SPBC16A3.05c_T0
NCU07459T0	SPAC890.07c_T0
NCU10847T0	SPAC1952.05_T0
NCU02619T0	SPAC16.04_T0
NCU02556T0	SPAC2G11.14_T0
NCU07082T0	SPCC1223.07c_T0
NCU00565T0	SPBC8D2.15_T0
NCU03713T0	SPAC824.08_T0
NCU03009T0	SPBC1778.01c_T0
NCU04780T0	SPBC2G5.03_T0
NCU09211T0	SPCC1739.03_T0
NCU06194T0	SPBC16A3.10_T0
NCU03757T0	SPBC1711.06_T0	SPBP8B7.03c_T0
NCU03876T0	SPAC4D7.05_T0
NCU10368T0	SPAC1002.16c_T0	SPBC1683.12_T0
NCU06240T0	SPBC106.10_T0
NCU00823T0	SPAC31G5.13_T0
NCU02148T0	SPCC1672.09_T0
NCU05937T0	SPBC13G1.02_T0
NCU04814T0	SPCC4B3.03c_T0
NCU07580T0	SPCC16C4.11_T0
NCU09580T0	SPBC947.06c_T0
NCU11353T0	SPCPJ732.02c_T0
NCU00056T0	SPBC887.13c_T0
NCU04784T0	SPAC1486.05_T0
NCU06970T0	SPCC1620.06c_T0
NCU05782T0	SPBC17D1.06_T0
NCU04335T0	SPCC1020.10_T0
NCU03914T0	SPAC12B10.11_T0
NCU03129T0	SPAC24C9.09_T0
NCU04281T0	SPBC21B10.05c_T0
NCU05418T0	SPBC1271.04c_T0
NCU09162T0	SPAC3H5.08c_T0
NCU01595T0	SPBC1A4.07c_T0
NCU03561T0	SPCC1682.09c_T0
NCU08507T0	SPAC15A10.04c_T0
NCU01758T0	SPAC20G4.05c_T0
NCU03979T0	SPCC1235.02_T0
NCU11185T0	SPAC19A8.03_T0
NCU08352T0	SPBC3F6.03_T0
NCU09521T0	SPBC1711.07_T0
NCU02650T0	SPAPB8E5.02c_T0	SPAC1420.03_T0
NCU01569T0	SPAC31A2.14_T0
NCU04646T0	SPBC17D11.06_T0
NCU08909T0	SPAC19B12.02c_T0
NCU09673T0	SPAC31A2.09c_T0
NCU07941T0	SPAC10F6.13c_T0
NCU08825T0	SPAC637.08_T0
NCU04176T0	SPCC895.06_T0
NCU12076T0	SPBC2G2.11_T0
NCU00754T0	SPBC409.08_T0
NCU06717T0	SPAC1142.06_T0
NCU03702T0	SPBC2D10.10c_T0
NCU04809T0	SPBC1271.09_T0
NCU09730T0	SPAC1834.07_T0
NCU03141T0	SPBC1348.10c_T0	SPAC977.09c_T0	SPAC1A6.03c_T0	SPCC1450.09c_T0	SPAC1786.02_T0
NCU02181T0	SPBC19F8.08_T0	SPAC959.07_T0	SPBC21B10.10_T0
NCU09219T0	SPAPB21F2.02_T0
NCU01174T0	SPAC6F12.14_T0
NCU08270T0	SPCC188.13c_T0
NCU04241T0	SPBC530.01_T0
NCU11693T0	SPBC17G9.05_T0
NCU01271T0	SPAC144.04c_T0
NCU02778T0	SPAC2E1P5.01c_T0
NCU02743T0	SPAC4G9.13c_T0
NCU03658T0	SPCC18.04_T0
NCU06870T0	SPBC18E5.02c_T0
NCU11660T0	SPAC17A5.16_T0
NCU02400T0	SPCC1840.04_T0
NCU09882T0	SPCC1840.04_T0
NCU00436T0	SPBC1706.03_T0
NCU01760T0	SPCC1682.08c_T0
NCU08011T0	SPBC1773.03c_T0
NCU06110T0	SPBC26H8.01_T0
NCU06110T1	SPBC26H8.01_T0
NCU06110T2	SPBC26H8.01_T0
NCU00106T0	SPAC17H9.13c_T0
NCU00554T0	SPCC1827.06c_T0
NCU08682T0	SPAC29E6.10c_T0
NCU06360T0	SPBC11B10.02c_T0
NCU09116T0	SPAC56E4.03_T0	SPCC569.07_T0	SPBC1773.13_T0
NCU00213T0	SPAC17C9.01c_T0
NCU03217T0	SPAC23C11.17_T0
NCU05452T0	SPAC22F8.10c_T0
NCU04136T0	SPCC5E4.03c_T0	SPBC15D4.14_T0
NCU02224T0	SPBC119.01_T0
NCU01235T0	SPBC36.09_T0
NCU06091T0	SPAC5D6.13_T0
NCU02887T0	SPCC965.06_T0
NCU04754T0	SPBC428.02c_T0
NCU06217T0	SPBC4F6.14_T0
NCU08927T0	SPBC3B8.07c_T0
NCU00665T0	SPAC1039.02_T0	SPBPB2B2.06c_T0
NCU01728T0	SPAPB17E12.14c_T0
NCU01728T1	SPAPB17E12.14c_T0
NCU03697T0	SPBC12C2.03c_T0	SPAC1783.01_T0
NCU03066T0	SPBC26H8.08c_T0
NCU05850T0	SPAC26F1.14c_T0
NCU03317T0	SPBC342.01c_T0
NCU06238T0	SPAC664.02c_T0
NCU04899T0	SPCC306.08c_T0
NCU09437T0	SPBC776.08c_T0
NCU01633T0	SPBC4B4.08_T0	SPCC548.07c_T0	SPCC1235.14_T0	SPCC548.06c_T0	SPCC1235.13_T0	SPBC1348.14c_T0	SPBC1683.08_T0	SPAC1F8.01_T0
NCU09552T0	SPBC216.06c_T0
NCU04656T0	SPAC1B3.16c_T0	SPAC1B3.15c_T0
NCU01919T0	SPAC6G9.08_T0
NCU01831T0	SPCC1682.07_T0
NCU04041T0	SPBC4F6.07c_T0
NCU04442T0	SPBC365.14c_T0
NCU05680T0	SPBC1773.08c_T0
NCU08277T0	SPAC3G9.09c_T0
NCU06679T0	SPCC1672.10_T0
NCU02414T0	SPAC8C9.15c_T0
NCU03380T0	SPBC24C6.02_T0
NCU07071T0	SPAC29B12.06c_T0
NCU06921T0	SPBC6B1.10_T0
NCU05301T0	SPAC23C4.17_T0	SPAC17D4.04_T0
NCU04507T0	SPBC119.15_T0
NCU06199T0	SPBP35G2.14_T0
NCU01438T0	SPCC364.06_T0
NCU05360T0	SPAC521.04c_T0
NCU07659T0	SPCC794.07_T0
NCU02256T0	SPAC1F3.01_T0
NCU03246T0	SPAC1782.09c_T0
NCU03395T0	SPAC17A2.03c_T0
NCU06760T0	SPAC644.11c_T0
NCU01266T0	SPAC22F8.11_T0
NCU04505T0	SPAC30D11.09_T0
NCU00896T0	SPBC19F5.03_T0
NCU06198T0	SPAC144.18_T0
NCU06054T0	SPBC646.05c_T0
NCU11173T0	SPAC23H4.10c_T0
NCU07623T0	SPAC1039.07c_T0
NCU09223T0	SPAC1F5.02_T0
NCU02564T0	SPAC3A12.17c_T0
NCU06684T0	SPAC17H9.04c_T0
NCU00188T0	SPCC63.08c_T0
NCU01547T0	SPCC1682.10_T0
NCU11410T0	SPBC776.12c_T0
NCU12027T0	SPBC30D10.11_T0
NCU07720T0	SPCC4B3.13_T0
NCU00755T0	SPCC4B3.13_T0
NCU02826T0	SPAC3A12.06c_T0
NCU01613T0	SPBC16H5.11c_T0
NCU06249T0	SPAC1805.01c_T0
NCU10652T0	SPAC10F6.10_T0
NCU06769T0	SPBC83.14c_T0
NCU09778T0	SPBC11B10.09_T0
NCU03491T0	SPAC19G12.07c_T0
NCU02781T0	SPBC14C8.06_T0
NCU11408T0	SPAC19B12.05c_T0
NCU02591T0	SPAC24H6.01c_T0
NCU00520T0	SPBC6B1.08c_T0
NCU02806T0	SPAC8E11.02c_T0
NCU07955T0	SPAC3H1.04c_T0
NCU07393T0	SPBC3F6.04c_T0
NCU00413T0	SPBC2F12.07c_T0	SPBC839.04_T0	SPAC1F7.13c_T0
NCU08997T0	SPBC14F5.13c_T0
NCU00480T0	SPCC1494.05c_T0	SPCC16A11.12c_T0
NCU01013T0	SPAC1805.06c_T0
NCU00673T0	SPAC4A8.04_T0
NCU05410T0	SPCC777.09c_T0
NCU01069T0	SPBC725.09c_T0
NCU03571T0	SPCC576.15c_T0
NCU02091T0	SPAC23A1.04c_T0
NCU03062T0	SPAC4D7.13_T0
NCU03006T0	SPBC16E9.05_T0
NCU04201T0	SPCC1827.07c_T0
NCU07987T0	SPCC11E10.01_T0
NCU11324T0	SPCC1450.12_T0
NCU11422T0	SPCC417.11c_T0
NCU00959T0	SPAC140.01_T0
NCU04800T0	SPAC167.07c_T0
NCU03888T0	SPAPJ696.02_T0
NCU11795T0	SPCC11E10.02c_T0
NCU02464T0	SPBC16A3.01_T0
NCU02136T0	SPCC1020.06c_T0
NCU03258T0	SPCC23B6.01c_T0
NCU08291T0	SPCC320.09_T0
NCU01431T0	SPAC1F5.04c_T0
NCU05143T0	SPAC343.12_T0
NCU09598T0	SPBC83.05_T0
NCU07849T0	SPBP8B7.18c_T0
NCU07849T1	SPBP8B7.18c_T0
NCU03197T0	SPCC4G3.08_T0
NCU04331T0	SPBC11C11.09c_T0	SPAC3H5.12c_T0
NCU02276T0	SPBC25H2.11c_T0
NCU07188T0	SPAP27G11.09c_T0
NCU07465T0	SPBC1703.13c_T0
NCU06779T0	SPCC330.08_T0
NCU07558T0	SPCC16C4.01_T0
NCU01816T0	SPAC1F7.09c_T0
NCU11187T0	SPBC3B9.03_T0
NCU04817T0	SPAC22E12.10c_T0
NCU02828T0	SPCC306.03c_T0
NCU04460T0	SPBPB2B2.10c_T0
NCU07866T0	SPBC646.02_T0
NCU09738T0	SPCC576.01c_T0
NCU04368T0	SPCC1281.07c_T0
NCU09434T0	SPCC736.11_T0
NCU00587T0	SPBC409.07c_T0
NCU00108T0	SPCC320.13c_T0
NCU08946T0	SPAC1782.06c_T0
NCU07021T0	SPBC660.10_T0
NCU11489T0	SPBC582.03_T0
NCU11320T0	SPBC8E4.03_T0
NCU01754T0	SPCC13B11.01_T0
NCU01754T1	SPCC13B11.01_T0
NCU02476T0	SPCC13B11.01_T0
NCU00789T0	SPAC2G11.09_T0
NCU03981T1	SPBC25B2.01_T0
NCU03981T0	SPBC25B2.01_T0
NCU00366T0	SPAC2F7.05c_T0
NCU00593T0	SPAPB17E12.04c_T0
NCU01659T0	SPCC297.05_T0
NCU07309T0	SPCC1672.03c_T0
NCU00272T0	SPAC3A11.08_T0
NCU01367T0	SPAC2E1P5.05_T0
NCU02263T0	SPAC3H8.10_T0
NCU00632T0	SPBC725.05c_T0
NCU06215T0	SPAC13G6.03_T0
NCU06202T0	SPBC6B1.02_T0
NCU09101T0	SPBC21B10.09_T0
NCU06402T0	SPAC630.08c_T0
NCU06402T1	SPAC630.08c_T0
NCU08502T0	SPAPB1E7.12_T0	SPAC13G6.07c_T0
NCU09269T0	SPBC1289.03c_T0
NCU09269T1	SPBC1289.03c_T0
NCU07408T0	SPCC18.14c_T0
NCU07408T1	SPCC18.14c_T0
NCU06541T0	SPBC19C7.12c_T0
NCU11129T0	SPAC24C9.08_T0
NCU01916T0	SPAC688.09_T0
NCU03330T0	SPAC4G8.04_T0
NCU06846T0	SPAC4F8.15_T0	SPAC20G8.03_T0
NCU04837T0	SPAC328.09_T0
NCU02457T0	SPCC553.07c_T0
NCU06182T0	SPBC1D7.05_T0
NCU07112T0	SPBC2G5.06c_T0
NCU07528T0	SPCC126.03_T0
NCU03846T0	SPAC18B11.02c_T0
NCU03846T1	SPAC18B11.02c_T0
NCU04454T0	SPAC1834.05_T0
NCU09004T0	SPCC1919.09_T0
NCU02406T0	SPAC24C9.11_T0
NCU01435T0	SPBC32H8.10_T0
NCU01702T0	SPCC1620.11_T0
NCU03154T0	SPBC4B4.01c_T0
NCU06550T0	SPAC29B12.04_T0
NCU07266T0	SPCC576.14_T0
NCU02245T0	SPAC890.03_T0
NCU03935T0	SPBC776.03_T0
NCU08762T0	SPBC16G5.18_T0
NCU07757T0	SPCC16C4.18c_T0
NCU04262T0	SPCC970.02_T0	SPBC1198.07c_T0	SPBC1198.06c_T0
NCU02032T0	SPCC970.02_T0	SPBC1198.07c_T0	SPBC1198.06c_T0
NCU08127T0	SPCC970.02_T0	SPBC1198.07c_T0	SPBC1198.06c_T0
NCU06319T0	SPCC970.02_T0	SPBC1198.07c_T0	SPBC1198.06c_T0
NCU02216T0	SPCC970.02_T0	SPBC1198.07c_T0	SPBC1198.06c_T0
NCU03770T0	SPCC970.02_T0	SPBC1198.07c_T0	SPBC1198.06c_T0
NCU00770T0	SPAC1782.01_T0
NCU01184T0	SPAC3A12.11c_T0
NCU04015T0	SPAC19A8.05c_T0
NCU05254T0	SPAC4A8.14_T0
NCU04354T0	SPBC11C11.11c_T0
NCU01511T0	SPCPB16A4.05c_T0
NCU08004T0	SPAC27D7.06_T0
NCU08850T0	SPBC19C7.09c_T0
NCU09239T0	SPBC16D10.09_T0
NCU09930T0	SPBC1734.03_T0
NCU11618T0	SPBPB21E7.08_T0
NCU00649T0	SPAC1486.06_T0
NCU02829T0	SPAC1556.07_T0
NCU02687T0	SPAC23D3.02_T0
NCU02532T0	SPAC24H6.12c_T0
NCU01161T0	SPBC12C2.05c_T0
NCU00892T0	SPBC1709.17_T0
NCU02283T0	SPACUNK12.02c_T0
NCU04797T0	SPBC1198.14c_T0
NCU01162T0	SPBC342.03_T0	SPAC11E3.13c_T0
NCU07253T0	SPBC342.03_T0	SPAC11E3.13c_T0
NCU03310T0	SPCC1322.16_T0
NCU08968T0	SPBC336.02_T0
NCU08290T0	SPCC126.02c_T0
NCU08118T0	SPCC553.03_T0
NCU10043T0	SPCC1322.12c_T0
NCU03020T0	SPBC1861.05_T0
NCU04657T0	SPAC922.03_T0
NCU05516T0	SPBC30D10.07c_T0
NCU00227T0	SPAC17G6.15c_T0
NCU06047T0	SPCC576.08c_T0
NCU02833T0	SPAC11E3.02c_T0
NCU04779T0	SPBC29A3.04_T0
NCU00294T0	SPCC1183.08c_T0	SPBC30D10.18c_T0
NCU06877T0	SPAC3H8.02_T0
NCU06336T0	SPBC25D12.05_T0
NCU10053T0	SPAC15E1.04_T0
NCU07495T0	SPCC736.15_T0
NCU01546T0	SPAC222.11_T0
NCU08378T0	SPBC1703.12_T0
NCU11302T0	SPBC25H2.16c_T0
NCU00489T0	SPBC16G5.14c_T0
NCU02727T0	SPAC31G5.14_T0
NCU00205T0	SPCC5E4.04_T0
NCU01512T0	SPCC736.03c_T0
NCU02131T0	SPCC645.06c_T0
NCU06780T0	SPAC4G8.07c_T0
NCU05633T0	SPBC16G5.07c_T0
NCU08427T0	SPAC27E2.10c_T0
NCU06132T0	SPBC4F6.09_T0
NCU01452T0	SPAC13G6.02c_T0	SPAC22H12.04c_T0
NCU00963T0	SPBC1711.04_T0
NCU11537T0	SPBC23E6.01c_T0
NCU00605T0	SPAC1A6.10_T0
NCU01285T0	SPAPB1E7.08c_T0
NCU04355T0	SPAC343.19_T0
NCU05295T0	SPAC323.02c_T0
NCU07012T0	SPAC23A1.17_T0
NCU07701T0	SPAC30D11.06c_T0
NCU07452T0	SPBC23G7.10c_T0
NCU08005T0	SPBC3B8.01c_T0
NCU12152T0	SPAC20G8.02_T0
NCU03207T0	SPAC22E12.07_T0
NCU00170T0	SPBC543.02c_T0
NCU01936T0	SPBC16A3.11_T0
NCU03036T0	SPBC146.06c_T0
NCU06371T0	SPAC637.11_T0
NCU08312T0	SPCC584.05_T0
NCU08964T0	SPBC18E5.04_T0	SPAP7G5.05_T0
NCU04095T0	SPAC9G1.06c_T0
NCU09407T0	SPAC1A6.05c_T0
NCU05224T0	SPCC162.11c_T0
NCU10715T0	SPBC646.08c_T0
NCU02757T0	SPCC16C4.15_T0
NCU05889T0	SPBC646.09c_T0
NCU07165T0	SPBC2G2.16_T0
NCU01753T0	SPAC56E4.06c_T0	SPAC664.09_T0
NCU02533T0	SPBC1289.07c_T0
NCU00602T0	SPCC1739.06c_T0
NCU04481T0	SPBC115.02c_T0
NCU03393T0	SPBC685.06_T0	SPAPJ698.02c_T0
NCU02387T0	SPAC328.01c_T0
NCU00065T0	SPBC36B7.04_T0
NCU05942T0	SPAC13C5.01c_T0
NCU00981T0	SPCP1E11.08_T0
NCU07172T0	SPAC23H4.17c_T0
NCU08563T0	SPAC57A10.05c_T0
NCU07075T0	SPCC1795.02c_T0
NCU09805T0	SPAC27E2.01_T0	SPCC11E10.09c_T0
NCU01767T0	SPAC10F6.17c_T0
NCU06694T0	SPAC1B2.03c_T0
NCU04277T0	SPBC4C3.03_T0
NCU06534T0	SPBC21D10.09c_T0
NCU05196T0	SPCC4G3.14_T0
NCU01786T0	SPBC3D6.06c_T0
NCU01270T0	SPBC3D6.06c_T0
NCU11956T0	SPAC6G9.14_T0
NCU02415T0	SPAC607.06c_T0
NCU03695T0	SPBC16E9.18_T0
NCU06270T0	SPBC18E5.12c_T0
NCU08605T0	SPAC23D3.07_T0
NCU11251T0	SPAC227.12_T0
NCU08477T0	SPBC1703.10_T0
NCU01776T0	SPAC1783.08c_T0	SPCC576.11_T0
NCU07829T0	SPBC18H10.12c_T0	SPAC3H5.07_T0
NCU02147T0	SPCC1827.04_T0
NCU07722T0	SPBC1703.05_T0
NCU03024T0	SPAC3A12.15_T0
NCU00414T0	SPCC338.14_T0
NCU01669T0	SPBC8D2.10c_T0
NCU07986T0	SPAPB1A10.07c_T0
NCU07880T0	SPBC18H10.15_T0
NCU06585T0	SPCC4G3.10c_T0
NCU07457T0	SPCC4G3.05c_T0
NCU00008T0	SPBC3E7.15c_T0
NCU03050T0	SPAC6F6.10c_T0
NCU07058T0	SPAC57A7.06_T0
NCU11748T0	SPBC216.01c_T0
NCU03637T0	SPAC3H1.05_T0
NCU00880T0	SPBC887.04c_T0
NCU02203T0	SPCC1223.01_T0
NCU07814T0	SPAC806.04c_T0	SPCC1393.13_T0
NCU02497T0	SPBC14C8.14c_T0
NCU02536T0	SPBC146.12_T0
NCU02226T0	SPBC23E6.10c_T0
NCU06593T0	SPAC22H10.07_T0
NCU10409T0	SPBPB8B6.03_T0
NCU09792T0	SPCC1795.03_T0
NCU09380T0	SPCP1E11.11_T0
NCU06812T0	SPCC1020.13c_T0
NCU03231T0	SPAC644.07_T0
NCU05075T0	SPAC19G12.05_T0
NCU03503T0	SPBC11B10.01_T0
NCU06407T0	SPAC1327.01c_T0
NCU06207T0	SPAC1687.16c_T0
NCU06436T0	SPAC23C4.16c_T0
NCU09306T0	SPAC11D3.03c_T0
NCU01747T0	SPAPB1E7.05_T0
NCU02635T0	SPAC4F10.10c_T0
NCU00931T0	SPCC18.08_T0
NCU03229T0	SPBC14C8.02_T0
NCU07438T0	SPAC4F10.15c_T0
NCU04459T0	SPCC24B10.08c_T0
NCU09311T0	SPAPB18E9.01_T0
NCU08008T0	SPCC306.09c_T0
NCU09816T0	SPBC29A3.18_T0
NCU08131T0	SPCC757.12_T0	SPCC63.02c_T0	SPAC23D3.14c_T0
NCU04063T0	SPBC215.15_T0
NCU06578T0	SPAC22H10.03c_T0
NCU01980T0	SPCC663.10_T0
NCU04737T0	SPBC16D10.07c_T0
NCU07020T0	SPAPJ696.01c_T0
NCU11457T0	SPBC30D10.03c_T0
NCU00622T0	SPCC1223.06_T0
NCU04770T0	SPAC29E6.08_T0
NCU00725T0	SPCC794.11c_T0
NCU07755T0	SPCC1672.05c_T0
NCU05580T0	SPCC1529.01_T0
NCU06077T0	SPCC1529.01_T0
NCU02585T0	SPCC736.06_T0
NCU08003T0	SPAC23H3.10_T0
NCU07300T0	SPBC4F6.11c_T0
NCU09551T0	SPBC12C2.13c_T0
NCU08027T0	SPCC11E10.05c_T0
NCU08687T0	SPBPB2B2.13_T0
NCU00717T0	SPAC16A10.01_T0	SPAC7D4.12c_T0
NCU02104T0	SPAC23H3.05c_T0
NCU03409T0	SPAC17A5.02c_T0
NCU01324T0	SPBC776.05_T0
NCU01689T0	SPBC83.13_T0
NCU04838T0	SPCC330.11_T0
NCU08066T0	SPBC1685.07c_T0
NCU09121T0	SPBC1703.15c_T0
NCU00077T0	SPBC543.03c_T0
NCU04230T0	SPBC1683.11c_T0
NCU11238T0	SPBC1683.11c_T0
NCU02282T0	SPAC3H8.06_T0
NCU02109T0	SPBC1289.08_T0
NCU06605T0	SPAC17H9.10c_T0
NCU04316T0	SPBC16G5.09_T0
NCU06440T0	SPBC106.16_T0
NCU00720T0	SPAC186.08c_T0
NCU00542T0	SPCC320.08_T0
NCU06540T0	SPBC19G7.10c_T0
NCU08578T0	SPBC1271.12_T0	SPBC354.07c_T0
NCU00575T0	SPAC4F8.07c_T0
NCU00589T0	SPAC5D6.04_T0
NCU05797T0	SPBC1289.11_T0
NCU07482T0	SPCC1183.06_T0	SPCC1183.06_T1
NCU02961T0	SPAC637.09_T0
NCU01206T0	SPCC306.04c_T0
NCU02074T0	SPCC1450.14c_T0
NCU04815T0	SPBC12C2.12c_T0
NCU05513T0	SPBC557.03c_T0
NCU01471T0	SPAC1556.08c_T0
NCU00501T0	SPBC1604.06c_T0
NCU05971T0	SPAC12B10.05_T0
NCU00376T0	SPCC777.05_T0
NCU06428T0	SPBC1A4.09_T0
NCU11215T0	SPAC16E8.13_T0
NCU01484T0	SPAC1F7.04_T0	SPAC20H4.11c_T0
NCU02354T0	SPBC4B4.03_T0
NCU08878T0	SPAC1565.06c_T0
NCU08607T0	SPAC24B11.08c_T0
NCU09745T0	SPAC144.07c_T0
NCU06999T0	SPBC20F10.07_T0
NCU00914T0	SPAC110.01_T0
NCU01141T0	SPBP18G5.02_T0
NCU00216T0	SPCC970.03_T0
NCU01210T0	SPBP8B7.29_T0
NCU06714T0	SPBP8B7.29_T0
NCU01240T0	SPAC1002.18_T0
NCU00465T0	SPBC405.06_T0
NCU04040T0	SPAC4F10.03c_T0
NCU00884T0	SPCC757.02c_T0
NCU07509T0	SPAC167.02_T0
NCU04069T0	SPCC1753.04_T0
NCU09320T0	SPAC25G10.05c_T0
NCU08280T0	SPBC713.12_T0
NCU09892T0	SPBC24C6.03_T0
NCU08340T0	SPBC4F6.18c_T0
NCU08340T1	SPBC4F6.18c_T0
NCU02305T0	SPBPJ4664.01_T0
NCU05644T0	SPBC1604.15_T0
NCU04337T0	SPCC584.11c_T0
NCU01997T0	SPAC10F6.14c_T0
NCU01644T0	SPAC29E6.03c_T0
NCU01515T0	SPCC1442.10c_T0
NCU06052T0	SPAC4H3.01_T0
NCU03732T0	SPCC830.07c_T0
NCU10311T0	SPAC24C9.05c_T0
NCU09435T0	SPAC6F12.17_T0
NCU06764T0	SPCC1442.06_T0
NCU05117T0	SPAC1952.06c_T0
NCU05902T0	SPAP27G11.05c_T0
NCU11744T0	SPBC13G1.09_T0
NCU11676T0	SPBC660.15_T0
NCU03092T0	SPAC140.02_T0
NCU06726T0	SPAC26A3.11_T0
NCU07931T0	SPACUNK4.10_T0
NCU11266T0	SPAC13G7.05_T0
NCU06419T0	SPBC543.07_T0
NCU00030T0	SPAC17C9.08_T0
NCU03853T0	SPAC1B3.03c_T0
NCU00472T0	SPBC9B6.10_T0
NCU04503T0	SPAC1B9.03c_T0
NCU06454T0	SPAC110.03_T0
NCU06191T0	SPAC3F10.04_T0
NCU11263T0	SPBP8B7.23_T0
NCU00780T0	SPAC186.02c_T0	SPAC186.07c_T0
NCU01949T0	SPAC24H6.07_T0	SPBC29A3.12_T0
NCU05206T0	SPAC23H3.13c_T0
NCU06493T0	SPAC23H3.13c_T0
NCU03965T0	SPAC12B10.03_T0
NCU02374T0	SPAC607.05_T0
NCU00117T0	SPCC1183.01_T0
NCU03711T0	SPBC405.04c_T0
NCU07820T0	SPBC2G2.01c_T0
NCU10905T0	SPBC11C11.02_T0
NCU00891T0	SPBC1773.05c_T0
NCU00337T0	SPBC887.03c_T0
NCU03166T0	SPBC409.10_T0
NCU08218T0	SPAC2F7.10_T0
NCU07262T0	SPAC17D4.03c_T0
NCU08385T0	SPAC4A8.12c_T0
NCU06729T0	SPBC24C6.06_T0
NCU11791T0	SPBC4F6.10_T0
NCU03269T0	SPAC1782.05_T0
NCU04379T0	SPAC18B11.04_T0
NCU06265T0	SPAC32A11.02c_T0
NCU07884T0	SPAC139.02c_T0
NCU04755T0	SPBP23A10.10_T0
NCU06594T0	SPBC2A9.11c_T0
NCU09658T0	SPAC19B12.01_T0
NCU00711T0	SPAC3H1.06c_T0	SPAC1399.02_T0	SPBC16A3.17c_T0
NCU01036T0	SPAC1F7.03_T0
NCU05785T0	SPAC1F7.03_T0
NCU03492T0	SPAC19G12.08_T0
NCU03972T0	SPBC582.07c_T0
NCU07125T0	SPBC13G1.05_T0
NCU04535T0	SPCC736.14_T0
NCU08346T0	SPCC1259.13_T0
NCU04783T0	SPCC162.07_T0	SPCC162.07_T1
NCU01524T0	SPBC800.06_T0
NCU09161T0	SPCC18B5.06_T0
NCU02943T0	SPBC17A3.01c_T0
NCU09843T0	SPBC428.19c_T0
NCU11181T0	SPBC31F10.06c_T0
NCU01550T0	SPAC4G9.03_T0
NCU01667T0	SPAC4G9.10_T0
NCU00553T0	SPBC23G7.08c_T0
NCU05422T0	SPAC823.12_T0
NCU06569T0	SPAC23H3.06_T0
NCU06673T0	SPBC2G2.13c_T0
NCU09309T0	SPAC4A8.13c_T0
NCU09538T0	SPAC3A11.10c_T0
NCU01993T0	SPAC22A12.10_T0
NCU02423T0	SPAC8C9.12c_T0
NCU06260T0	SPBC2F12.08c_T0
NCU08225T0	SPCC1884.02_T0
NCU04323T0	SPAC16.03c_T0
NCU03826T0	SPAC29A4.02c_T0
NCU05523T0	SPBC13G1.13_T0
NCU06552T0	SPAC7D4.06c_T0
NCU08326T0	SPAC17H9.08_T0
NCU09475T0	SPAC328.10c_T0	SPAC8C9.08_T0
NCU06067T0	SPAC16E8.09_T0
NCU06866T0	SPBC1198.10c_T0
NCU07587T0	SPBC336.12c_T0
NCU11234T0	SPCC895.03c_T0
NCU02716T0	SPBC119.13c_T0
NCU04326T0	SPCC18B5.03_T0
NCU09642T0	SPCC320.05_T0
NCU01695T0	SPAC222.09_T0
NCU04150T0	SPAC222.06_T0
NCU08904T0	SPAC1486.09_T0
NCU04187T0	SPAC6G10.07_T0
NCU04144T0	SPCP1E11.05c_T0
NCU02428T0	SPAC18G6.07c_T0
NCU04243T0	SPAC19A8.07c_T0
NCU03527T0	SPAC589.05c_T0
NCU07719T0	SPBC106.15_T0
NCU09285T0	SPBC1773.06c_T0
NCU09091T0	SPBC25H2.08c_T0
NCU00150T0	SPAC3F10.09_T0
NCU00150T1	SPAC3F10.09_T0
NCU07965T0	SPAC31G5.16c_T0
NCU05453T0	SPBC83.11_T0
NCU07542T0	SPBC2D10.12_T0
NCU06718T0	SPBP8B7.15c_T0
NCU00046T0	SPAC926.06c_T0
NCU06404T0	SPAC9E9.07c_T0
NCU08324T0	SPAC26F1.12c_T0
NCU08044T0	SPAC521.03_T0
NCU09258T0	SPAC23C11.16_T0
NCU08325T0	SPAC23D3.12_T0	SPBC8E4.01c_T0	SPBC1683.01_T0	SPCC2H8.02_T0
NCU04612T1	SPAC1D4.13_T0
NCU04612T0	SPAC1D4.13_T0
NCU00450T0	SPAC2F3.08_T0
NCU00088T0	SPBC15D4.15_T0
NCU03963T0	SPAC16C9.02c_T0
NCU04647T0	SPBC21C3.07c_T0
NCU08674T0	SPAC1093.01_T0
NCU08959T0	SPAC30C2.08_T0
NCU11102T0	SPBC1347.05c_T0
NCU10061T0	SPBC646.16_T0
NCU02378T0	SPBC3B8.06_T0
NCU03304T0	SPCC63.12c_T0
NCU08683T0	SPAC16.01_T0
NCU03597T0	SPCC553.09c_T0
NCU08357T0	SPAC26H5.03_T0
NCU12124T0	SPAC12B10.12c_T0
NCU02754T0	SPAC1851.03_T0
NCU02105T0	SPCC63.07_T0
NCU06251T0	SPCC757.09c_T0
NCU06009T0	SPAC977.14c_T0	SPAC750.01_T0
NCU01523T0	SPAC18G6.03_T0
NCU01637T0	SPAC29E6.02_T0
NCU01099T0	SPBC337.13c_T0
NCU03188T0	SPAPB1A10.12c_T0
NCU03018T0	SPBC29A3.06_T0
NCU06489T0	SPAC343.17c_T0
NCU06712T0	SPAC6G10.04c_T0
NCU08273T0	SPBC691.05c_T0
NCU09469T0	SPBC800.10c_T0
NCU00650T0	SPBC19F5.02c_T0
NCU03243T0	SPBC32F12.01c_T0
NCU06715T0	SPAC6G10.05c_T0
NCU09432T0	SPAC1F3.03_T0
NCU09485T0	SPAC1F5.06_T0
NCU02005T0	SPAC13G7.06_T0
NCU01913T0	SPAC22A12.09c_T0
NCU02289T0	SPBC119.02_T0
NCU08811T0	SPAC22E12.17c_T0
NCU07988T0	SPCC24B10.10c_T0
NCU01564T0	SPBC12D12.05c_T0
NCU06369T0	SPAC19A8.06_T0
NCU08595T0	SPAC926.08c_T0
NCU11395T0	SPBC1198.01_T0
NCU07289T0	SPAC16E8.16_T0
NCU07289T1	SPAC16E8.16_T0
NCU02830T0	SPAC26A3.10_T0
NCU03741T0	SPAC1B1.02c_T0
NCU04743T0	SPAC12B10.04_T0
NCU01961T0	SPBC3D6.10_T0
NCU04087T0	SPBC1711.08_T0
NCU09064T0	SPAC57A10.02_T0
NCU01221T0	SPAC23A1.11_T0	SPBC839.13c_T0	SPBC2G2.05_T0
NCU00742T0	SPBC215.05_T0	SPAC23D3.04c_T0
NCU03441T0	SPAC589.07c_T0
NCU02493T0	SPCC1795.04c_T0
NCU03325T0	SPCC1450.16c_T0
NCU08370T0	SPAC12G12.15_T0
NCU06606T0	SPBC16H5.06_T0
NCU06869T0	SPBC1709.15c_T0
NCU00950T0	SPBC1709.06_T0
NCU01252T0	SPBC31F10.10c_T0
NCU07290T0	SPCC1281.05_T0
NCU02089T0	SPCC553.12c_T0
NCU02513T0	SPCC61.03_T0
NCU11297T0	SPAC4G9.15_T0
NCU05593T0	SPAC17C9.06_T0
NCU02368T0	SPAC1002.11_T0
NCU02658T0	SPAC4D7.12c_T0
NCU04279T0	SPAC15A10.13_T0
NCU03261T0	SPAP8A3.06_T0
NCU02555T0	SPBP23A10.08_T0
NCU04044T0	SPBC18E5.10_T0
NCU04841T0	SPBC1734.08_T0
NCU07774T0	SPAC17A5.13_T0
NCU06230T0	SPBC16E9.13_T0
NCU06344T0	SPBC3D6.13c_T0
NCU00895T0	SPAC6F6.15_T0
NCU05250T0	SPAC31A2.05c_T0
NCU08500T0	SPAC521.05_T0	SPAC2C4.16c_T0
NCU03460T0	SPAC4D7.04c_T0
NCU05234T0	SPAC4C5.02c_T0
NCU03704T0	SPBC409.06_T0
NCU04990T0	SPBC19C2.05_T0
NCU03971T0	SPCC330.10_T0
NCU01465T0	SPAC19A8.01c_T0
NCU02509T0	SPBC17G9.10_T0	SPAC26A3.07c_T0
NCU02404T1	SPAC328.05_T0
NCU02404T0	SPAC328.05_T0
NCU03186T0	SPAC13D6.04c_T0
NCU00301T0	SPBC3B8.09_T0
NCU00172T0	SPBC776.06c_T0
NCU02413T0	SPAC8C9.14_T0
NCU03952T0	SPAC23C11.03_T0
NCU08070T0	SPAC15A10.05c_T0
NCU07412T0	SPAC3H1.12c_T0
NCU03936T0	SPCPB16A4.04c_T0
NCU09727T0	SPAC1296.06_T0
NCU09040T0	SPAPB24D3.08c_T0
NCU09821T0	SPAC4H3.08_T0
NCU10272T0	SPAC607.09c_T0
NCU00522T0	SPAC23A1.14c_T0
NCU01446T0	SPAC1B3.01c_T0
NCU03059T0	SPAC1783.04c_T0
NCU03055T0	SPAC637.06_T0
NCU03319T0	SPCC970.06_T0
NCU03545T0	SPCC1739.11c_T0
NCU09862T0	SPCC4G3.04c_T0
NCU03145T0	SPAC23C11.14_T0
NCU04097T0	SPAC20G4.01_T0
NCU05252T0	SPAC30C2.02_T0
NCU07889T0	SPAC19A8.12_T0
NCU07724T0	SPAC664.15_T0
NCU02653T0	SPCC417.10_T0	SPBC1773.15_T0
NCU01498T0	SPAC3C7.06c_T0
NCU01464T0	SPBC337.07c_T0
NCU06332T0	SPAC6G10.03c_T0
NCU04137T0	SPCPJ732.01_T0
NCU03659T0	SPBC19F8.07_T0
NCU04407T0	SPBC16D10.02_T0
NCU04189T0	SPBC30D10.17c_T0
NCU07471T0	SPAC631.01c_T0
NCU07550T0	SPCC24B10.21_T0
NCU11453T0	SPCC1322.06_T0
NCU08035T0	SPCC965.03_T0	SPCC965.03_T1
NCU02808T0	SPAC26A3.15c_T0
NCU03497T0	SPAC1F7.07c_T0
NCU04182T0	SPAC31G5.01_T0
NCU00334T0	SPCC757.08_T0
NCU08040T0	SPAC323.06c_T0
NCU10044T0	SPCC622.17_T0
NCU00944T0	SPAC23H3.09c_T0
NCU01083T0	SPBP4H10.05c_T0
NCU03678T0	SPCC285.10c_T0
NCU12146T0	SPAC16C9.04c_T0
NCU03238T0	SPAC30D11.11_T0
NCU01179T0	SPBC27B12.13_T0
NCU00523T0	SPCC132.02_T0
NCU02626T0	SPBC1604.20c_T0
NCU06834T0	SPAC17A5.04c_T0
NCU02996T0	SPBC713.07c_T0
NCU04987T0	SPBC12C2.09c_T0
NCU11228T0	SPAC1851.04c_T0
NCU09594T0	SPAC25B8.06c_T0
NCU10185T0	SPAC343.15_T0
NCU07992T0	SPCC61.02_T0
NCU01200T1	SPBP8B7.25_T0
NCU01200T0	SPBP8B7.25_T0
NCU09120T0	SPBC146.09c_T0	SPAC23E2.02_T0
NCU03237T0	SPAC6F6.08c_T0
NCU07261T0	SPAC23C4.14_T0
NCU03755T0	SPBP16F5.08c_T0
NCU06285T0	SPBC354.09c_T0
NCU11864T0	SPAC3G9.13c_T0
NCU00690T0	SPAC25B8.16_T0
NCU08738T0	SPBC13A2.04c_T0
NCU05079T0	SPBC13A2.04c_T0
NCU03039T0	SPBC146.07_T0
NCU03859T0	SPAC694.04c_T0
NCU08001T0	SPAC17G6.05c_T0
NCU06035T0	SPCC1450.04_T0
NCU00169T0	SPBC36B7.03_T0
NCU09896T0	SPAC1782.11_T0
NCU00091T0	SPAC12G12.01c_T0
NCU00440T0	SPBC32H8.07_T0
NCU02381T0	SPCC1442.12_T0
NCU06409T0	SPAC22G7.05_T0
NCU03749T0	SPAC824.07_T0	SPCC13B11.03c_T0
NCU03749T1	SPAC824.07_T0	SPCC13B11.03c_T0
NCU04019T0	SPAC806.06c_T0
NCU08151T0	SPAC23C11.04c_T0
NCU09731T0	SPAC18B11.07c_T0
NCU11651T0	SPBC21H7.07c_T0
NCU02333T0	SPAC3H1.07_T0	SPBP26C9.02c_T0
NCU01165T0	SPBC1773.11c_T0	SPBC11B10.07c_T0
NCU01444T0	SPBC428.16c_T0
NCU02791T0	SPBC29A3.14c_T0
NCU07173T0	SPBC1539.08_T0
NCU05587T0	SPCC550.12_T0
NCU09747T0	SPAC2C4.13_T0
NCU10155T0	SPBP8B7.14c_T0
NCU00232T0	SPAC1D4.10_T0
NCU05292T0	SPAC56F8.08_T0
NCU04124T0	SPCC364.04c_T0
NCU06141T0	SPBC365.02c_T0
NCU09290T0	SPBC4C3.10c_T0
NCU01672T0	SPAC607.08c_T0
NCU02065T0	SPAC607.08c_T0
NCU04553T0	SPAC589.10c_T0	SPAC6G10.11c_T0
NCU05804T0	SPBC56F2.02_T0	SPCC1682.14_T0
NCU03763T0	SPAC27E2.05_T0
NCU01021T0	SPBC4C3.07_T0
NCU05999T0	SPAC17G6.04c_T0
NCU06939T0	SPAC19B12.10_T0
NCU07733T0	SPAC1805.02c_T0
NCU09141T0	SPAC9E9.11_T0	SPCC1281.04_T0	SPAC3A11.11c_T0
NCU02930T0	SPAC9E9.11_T0	SPCC1281.04_T0	SPAC3A11.11c_T0
NCU07402T0	SPAC9E9.11_T0	SPCC1281.04_T0	SPAC3A11.11c_T0
NCU01552T0	SPBP4H10.13_T0	SPAC23C11.02c_T0
NCU01552T1	SPBP4H10.13_T0	SPAC23C11.02c_T0
NCU00308T0	SPAC2C4.06c_T0
NCU06347T0	SPBC11G11.02c_T0
NCU09048T0	SPBC1861.04c_T0
NCU03988T0	SPAPB17E12.13_T0	SPBC11C11.07_T0
NCU00913T0	SPAC144.10c_T0
NCU01429T0	SPAC1F12.07_T0
NCU02980T0	SPBC1734.09_T0
NCU11357T0	SPAC29A4.08c_T0
NCU11785T0	SPAC56F8.06c_T0
NCU09079T0	SPCC1902.02_T0
NCU01317T0	SPCC31H12.04c_T0	SPCC16C4.13c_T0
NCU00434T0	SPCC4F11.02_T0
NCU03764T0	SPAC890.04c_T0
NCU06701T0	SPAC3G9.14_T0
NCU08633T0	SPBC2F12.12c_T0
NCU01674T0	SPAC959.02_T0
NCU04302T0	SPAC30D11.13_T0
NCU10046T0	SPBC211.07c_T0
NCU00310T0	SPCC16C4.14c_T0
NCU03341T0	SPCC1235.10c_T0
NCU05213T0	SPBC1734.07c_T0
NCU08468T0	SPAC15A10.16_T0
NCU08278T0	SPCC1442.03_T0
NCU00600T0	SPAC23C4.08_T0
NCU01332T0	SPAC1B3.14_T0
NCU04009T0	SPAC2F7.14c_T0
NCU02157T0	SPAC1687.12c_T1	SPAC1687.12c_T2	SPAC1687.12c_T0
NCU03102T0	SPAC31G5.03_T0	SPAC144.11_T0
NCU08380T1	SPAC2F7.02c_T0
NCU08380T0	SPAC2F7.02c_T0
NCU00660T0	SPBC646.03_T0
NCU02586T0	SPBC19F8.03c_T0
NCU08022T0	SPCC645.10_T0
NCU11222T0	SPAC167.03c_T0
NCU04452T0	SPAC5H10.10_T0	SPAC5H10.04_T0
NCU08388T0	SPAC1B3.08_T0
NCU08388T1	SPAC1B3.08_T0
NCU11809T0	SPAC1805.12c_T0	SPAC11G7.04_T0
NCU00495T0	SPAC19A8.02_T0
NCU01247T0	SPAC17H9.20_T0
NCU03887T0	SPAC31A2.12_T0
NCU04275T0	SPAC30D11.10_T0
NCU03204T0	SPCC1450.10c_T0
NCU05757T0	SPBC651.02_T0
NCU07621T0	SPBC16D10.06_T0
NCU01337T0	SPAC227.09_T0
NCU03407T0	SPAC16A10.04_T0
NCU02269T0	SPAC4G9.20c_T0
NCU01666T0	SPBC14C8.04_T0
NCU03241T0	SPBC1347.02_T0
NCU03899T0	SPBC11C11.03_T0
NCU04512T0	SPBC31F10.14c_T0
NCU06554T0	SPAC823.14_T0
NCU05721T0	SPBC2D10.04_T0
NCU09001T0	SPCC18.06c_T0
NCU07517T0	SPAPB8E5.03_T0	SPCC794.06_T0
NCU09020T0	SPAPB8E5.03_T0	SPCC794.06_T0
NCU02690T0	SPAC23C11.06c_T0
NCU01635T0	SPBC1105.11c_T0	SPBC8D2.04_T0	SPAC1834.04_T0
NCU05519T0	SPAC1039.04_T0
NCU08715T0	SPAC1039.04_T0
NCU03176T0	SPAC13G7.12c_T0
NCU01166T0	SPAC8C9.03_T0
NCU00087T0	SPCC16C4.10_T0
NCU03045T0	SPAC6F6.06c_T0
NCU03504T0	SPAC823.11_T0
NCU03803T0	SPAC8E11.10_T0
NCU09608T0	SPAC4G9.02_T0
NCU09756T0	SPCC285.03_T0
NCU09436T0	SPCC663.05c_T0
NCU03819T0	SPAC29B12.07_T0
NCU04540T0	SPAC29E6.01_T0
NCU09119T0	SPBC1734.13_T0
NCU02592T0	SPAC24B11.10c_T0
NCU04810T0	SPAC4F10.04_T0
NCU00655T0	SPAC26F1.04c_T0
NCU02524T0	SPAC26A3.09c_T0
NCU00954T0	SPBP4H10.17c_T0
NCU04133T0	SPCC1919.12c_T0
NCU07299T0	SPBC21C3.05_T0
NCU01216T0	SPBC25B2.11_T0
NCU02776T0	SPBC14C8.07c_T0
NCU06950T0	SPAC1486.03c_T0
NCU08823T0	SPAC17H9.09c_T0
NCU05242T0	SPAC1039.05c_T0	SPBC1198.04c_T0
NCU01122T0	SPAC1039.05c_T0	SPBC1198.04c_T0
NCU00422T0	SPAC23H4.09_T0
NCU00422T1	SPAC23H4.09_T0
NCU01233T0	SPAC2F3.05c_T0
NCU04304T0	SPAC1635.01_T0
NCU04523T0	SPBC13E7.10c_T0
NCU06856T0	SPBC16A3.09c_T0
NCU07929T0	SPAC821.05_T0
NCU10292T0	SPAC24B11.13_T0
NCU00777T0	SPAC26A3.06_T0
NCU03739T0	SPAC17H9.14c_T0
NCU04924T0	SPAC22A12.08c_T0
NCU02137T0	SPCC550.04c_T0
NCU06708T0	SPBC2A9.08c_T0
NCU08395T0	SPCC16A11.05c_T0
NCU08395T1	SPCC16A11.05c_T0
NCU01568T0	SPAC12B10.09_T0
NCU03623T0	SPBP16F5.04_T0
NCU06039T0	SPBC17D11.08_T0
NCU07435T0	SPAC6G9.12_T0
NCU06993T0	SPBC13G1.08c_T0
NCU06500T0	SPCC1442.01_T0
NCU07741T0	SPBC428.14_T0
NCU07699T0	SPBC902.04_T0
NCU00475T0	SPCC1259.01c_T0	SPBC16D10.11c_T0
NCU03833T0	SPCC830.06_T0
NCU03833T1	SPCC830.06_T0
NCU01517T0	SPBC14C8.05c_T0
NCU03038T0	SPAC6F6.07c_T0
NCU02693T0	SPBC3F6.02c_T0
NCU03777T0	SPBC2D10.09_T0
NCU07956T0	SPAC2C4.11c_T0
NCU08514T0	SPBC16H5.05c_T0
NCU00736T0	SPAC2G11.10c_T0
NCU09366T0	SPAC22F8.06_T0
NCU08609T0	SPAC823.07_T0
NCU07853T0	SPCC1223.09_T0
NCU07830T0	SPBC18H10.13_T0	SPAC3H5.05c_T0
NCU00609T0	SPAC1006.05c_T0
NCU02948T0	SPAC3C7.14c_T0
NCU04640T0	SPAC32A11.04c_T0
NCU06721T0	SPAC2F7.17_T0
NCU07691T0	SPAC4A8.10_T0
NCU00395T0	SPAC25B8.04c_T0
NCU00966T0	SPBC1711.03_T0
NCU02431T0	SPAC6B12.07c_T0
NCU01104T0	SPBC691.04_T0
NCU06386T0	SPBC56F2.10c_T0
NCU08046T0	SPBC18H10.03_T0
NCU06771T0	SPBP8B7.22_T0
NCU08389T0	SPAC3A12.10_T0	SPAC26A3.04_T0
NCU08389T1	SPAC3A12.10_T0	SPAC26A3.04_T0
NCU03283T0	SPBC21C3.09c_T0
NCU03283T1	SPBC21C3.09c_T0
NCU08991T0	SPBC409.05_T0
NCU08991T1	SPBC409.05_T0
NCU00467T0	SPAC1687.13c_T0
NCU00651T0	SPBC1709.14_T0
NCU11246T0	SPCC338.13_T0
NCU07246T0	SPBC725.16_T0	SPAC22F3.09c_T0
NCU02468T0	SPAC1A6.09c_T0
NCU01803T0	SPAC3C7.07c_T0
NCU01553T0	SPAC56F8.04c_T0
NCU00624T0	SPBC25H2.06c_T0
NCU05226T0	SPAC323.04_T0
NCU05304T0	SPAC458.02c_T0
NCU04022T0	SPCC550.15c_T0
NCU08604T0	SPAC23D3.06c_T0
NCU07365T0	SPBC577.10_T0
NCU08948T0	SPBC3B8.10c_T0
NCU04364T0	SPAC19D5.03_T0
NCU11254T0	SPAC11E3.11c_T0
NCU00578T0	SPAC57A10.03_T0
NCU02670T0	SPBC577.12_T0
NCU07548T0	SPAC19A8.13_T0
NCU06277T0	SPAPB1A10.09_T0
NCU07742T0	SPAC323.01c_T0
NCU00443T0	SPBC1773.07c_T0
NCU06465T0	SPBC887.15c_T0
NCU10789T0	SPAC1B3.10c_T0
NCU00258T0	SPAC18G6.14c_T0
NCU01008T0	SPAC19D5.05c_T0
NCU03028T0	SPAC26A3.16_T0
NCU01646T0	SPCC1682.11c_T0
NCU03924T0	SPBC582.05c_T0
NCU06345T0	SPCP31B10.05_T0
NCU10073T0	SPAPJ760.02c_T0
NCU00519T0	SPAC31G5.05c_T0
NCU01696T0	SPAC4G9.04c_T0
NCU03715T0	SPAC144.14_T0
NCU06104T0	SPAC1F3.04c_T0
NCU04539T0	SPAPB1A11.03_T0
NCU05309T0	SPAC688.13_T0
NCU04428T0	SPBC3D6.04c_T0
NCU02113T0	SPAC11E3.04c_T0
NCU02133T0	SPAC821.10c_T0
NCU05542T0	SPAC23C11.13c_T0
NCU03892T0	SPBC1703.02_T0
NCU06168T0	SPBC17D1.02_T0
NCU09897T0	SPAPB2B4.05_T0
NCU01368T0	SPAC31A2.04c_T0
NCU01368T1	SPAC31A2.04c_T0
NCU03218T0	SPAC6F6.12_T0
NCU06340T0	SPAC17A2.04c_T0
NCU07911T0	SPAC11E3.14_T0
NCU09313T0	SPAC13F5.06c_T0
NCU07437T0	SPBC25H2.07_T0
NCU07313T0	SPBC902.02c_T0
NCU09142T0	SPBC646.17c_T0
NCU02076T0	SPAC16E8.15_T0	SPBC1709.18_T0
NCU01784T0	SPAC25B8.05_T0
NCU00512T0	SPBP23A10.04_T0
NCU06030T0	SPBC21.05c_T0
NCU09560T0	SPAC1486.01_T0
NCU09247T0	SPAC18G6.11c_T0
NCU00345T0	SPCC622.13c_T0
NCU03989T0	SPAPB17E12.12c_T0
NCU07688T0	SPAC29A4.11_T0
NCU05273T0	SPBC336.11_T0
NCU07547T0	SPBC11G11.03_T0
NCU07501T0	SPBP23A10.11c_T0
NCU07499T0	SPBP23A10.11c_T0
NCU07500T0	SPBP23A10.11c_T0
NCU03122T0	SPAC20G8.10c_T0
NCU03122T1	SPAC20G8.10c_T0
NCU01968T0	SPBC1271.10c_T0
NCU07960T0	SPBC1271.10c_T0
NCU02437T0	SPCC622.08c_T0	SPAC19G12.06c_T0
NCU00025T0	SPAC12G12.12_T0
NCU05423T0	SPAC16E8.11c_T0
NCU04111T0	SPCC1020.05_T0
NCU05781T0	SPBC20F10.06_T0
NCU05517T0	SPBC30D10.08_T0
NCU10721T0	SPBC839.11c_T0
NCU00119T0	SPBC3E7.09_T0
NCU03276T0	SPBC32H8.03_T0
NCU06193T0	SPBC27B12.01c_T0
NCU06460T0	SPBC4.06_T0
NCU01572T0	SPAC13G6.08_T0	SPCC1620.04c_T0
NCU02375T0	SPAC13A11.04c_T0
NCU03633T0	SPAC13G6.11c_T0
NCU01779T0	SPBC1709.19c_T0
NCU02973T0	SPAC823.10c_T0
NCU06010T0	SPAC14C4.09_T0
NCU05623T0	SPAC3A12.16c_T0
NCU08178T0	SPCC285.05_T0
NCU11724T0	SPBC20F10.01_T0
NCU00243T0	SPAC18G6.15_T0
NCU00924T0	SPAC1952.01_T0
NCU00726T0	SPBC28F2.03_T0
NCU00273T0	SPCC290.03c_T0
NCU00019T0	SPBC16G5.15c_T0
NCU02563T0	SPAC20H4.03c_T0
NCU03730T0	SPAC3F10.06c_T0
NCU00105T0	SPCC320.11c_T0
NCU03177T0	SPBC119.06_T0
NCU01571T0	SPCC1620.05_T0
NCU07584T0	SPAC17G6.08_T0
NCU07472T0	SPBC1734.12c_T0
NCU10483T0	SPAC4G8.06c_T0
NCU11933T0	SPBC19C7.08c_T0
NCU02633T0	SPBC1289.02c_T0
NCU02227T0	SPCC757.05c_T0
NCU05485T0	SPBC2G5.02c_T0
NCU08882T0	SPBC115.03_T0	SPAC26H5.09c_T0
NCU02495T0	SPAC1F3.09_T0
NCU04149T0	SPAC222.05c_T0
NCU06511T0	SPAC1687.22c_T0
NCU11511T0	SPAC1071.01c_T0
NCU02668T0	SPAC1002.13c_T0	SPBC2G2.17c_T0
NCU04510T0	SPAC26F1.07_T0	SPBC8E4.04_T0
NCU03806T0	SPCC5E4.07_T0	SPBC776.11_T0
NCU01918T0	SPAC6G9.07c_T0
NCU00193T0	SPCC16A11.06c_T0
NCU02614T0	SPBC1709.04c_T0
NCU04411T0	SPBC16G5.08_T0
NCU06532T0	SPAC57A10.12c_T0
NCU03007T0	SPCC550.02c_T0
NCU03610T0	SPCC777.10c_T0
NCU08671T0	SPAC343.01c_T0
NCU08269T0	SPAC1093.02_T0
NCU10309T0	SPBC1778.09_T0
NCU05796T0	SPAC644.18c_T0
NCU05796T1	SPAC644.18c_T0
NCU00155T0	SPBC16G5.16_T0
NCU03576T0	SPAC1834.06c_T0
NCU07117T0	SPAC23G3.03_T0
NCU03559T0	SPCC613.10_T0
NCU08668T0	SPBC28E12.05_T0
NCU11516T0	SPCC1259.15c_T0
NCU00182T0	SPAC26H5.07c_T0
NCU01468T0	SPAC21E11.06_T0
NCU01929T0	SPBC336.14c_T0
NCU04159T0	SPBC32H8.04c_T0
NCU09192T0	SPAC1D4.08_T0
NCU07492T0	SPBC1306.02_T0
NCU07456T0	SPCC1450.13c_T0
NCU02905T0	SPCC1322.11_T0	SPAC3G9.03_T0
NCU01948T0	SPBC365.03c_T0	SPAC959.08_T0
NCU02982T0	SPAC637.10c_T0
NCU04120T0	SPAC3A12.14_T0
NCU05264T0	SPAC24B11.05_T0
NCU05005T0	SPAC869.06c_T0
NCU09025T0	SPAC343.13_T0
NCU11371T0	SPBC15D4.05_T0
NCU02744T0	SPCC613.06_T0	SPAC4G9.16c_T0
NCU03029T0	SPAC23H3.03c_T0
NCU02421T0	SPBC776.10c_T0
NCU06259T0	SPBC14F5.11c_T0
NCU03703T0	SPBC2F12.04_T0	SPCC364.03_T0
NCU04190T0	SPCC970.09_T0
NCU10273T0	SPAC1142.02c_T0
NCU00971T0	SPAC1071.07c_T0	SPCC1393.03_T0
NCU08620T0	SPBC18H10.14_T0	SPAC664.04c_T0
NCU11362T0	SPAC27D7.08c_T0	SPAC27D7.08c_T1
NCU01172T0	SPAC2F3.10_T0
NCU04321T0	SPAC694.06c_T0
NCU02814T0	SPCC18B5.11c_T0
NCU05180T0	SPBC15D4.01c_T0
NCU04405T0	SPBC3B9.08c_T0
NCU05645T0	SPCC16A11.13_T0
NCU01178T0	SPAC144.17c_T0
NCU00199T0	SPAP27G11.10c_T0
NCU04289T0	SPAC15E1.05c_T0
NCU03890T0	SPAC824.09c_T0
NCU02812T0	SPCC1795.05c_T0
NCU03607T0	SPCC320.14_T0
NCU06471T0	SPAPYUG7.05_T0
NCU07585T0	SPAC4D7.06c_T0
NCU09308T0	SPCC1259.10_T0
NCU03114T0	SPAC3G9.04_T0
NCU04165T0	SPAC3F10.17_T0
NCU08331T0	SPAC22F3.13_T0
NCU06974T0	SPCC1672.01_T0
NCU07989T0	SPBC685.04c_T0
NCU07066T0	SPBC4F6.15c_T0	SPBC4F6.15c_T1
NCU00476T0	SPAC4F8.03_T0
NCU00617T0	SPBC2A9.09_T0
NCU04007T0	SPAC1805.04_T0
NCU00372T0	SPCC1494.07_T0
NCU04654T0	SPAC2F3.13c_T0
NCU03335T0	SPBC17A3.05c_T0
NCU03839T0	SPBC365.09c_T0
NCU04328T0	SPBC4.05_T0
NCU03649T0	SPCC330.02_T0
NCU07937T0	SPAC4A8.07c_T0
NCU06622T0	SPBC1861.08c_T0
NCU11109T0	SPBC119.09c_T0
NCU00218T0	SPAC22F3.05c_T0
NCU00435T0	SPAC4F8.01_T0
NCU00357T0	SPBC19C2.11c_T0
NCU03622T0	SPAC17A5.12_T0
NCU00669T0	SPCC338.15_T0
NCU01545T0	SPBP8B7.24c_T0
NCU04443T0	SPCC1442.16c_T0
NCU07682T1	SPBC725.14_T0
NCU07682T0	SPBC725.14_T0
NCU07725T0	SPAC16E8.04c_T0
NCU08944T0	SPAC15E1.08_T0
NCU05983T0	SPBC23E6.06c_T0
NCU04771T0	SPBC354.15_T0
NCU04771T1	SPBC354.15_T0
NCU04196T0	SPAC9G1.12_T0
NCU04153T0	SPBC11C11.10_T0
NCU06447T0	SPAC22E12.05c_T0
NCU09217T0	SPAC1D4.02c_T0
NCU11863T0	SPAC22G7.02_T0
NCU03692T0	SPBC1778.07_T0
NCU06017T0	SPCC4B3.01_T0
NCU08551T0	SPCC4B3.12_T0
NCU00614T0	SPAC25H1.07_T0
NCU03495T0	SPAC4A8.03c_T0
NCU03358T0	SPAC513.07_T0
NCU05778T0	SPAC227.13c_T0
NCU06043T0	SPAC5D6.09c_T0
NCU08111T0	SPAC26A3.17c_T0
NCU03946T0	SPBC16E9.12c_T0
NCU03946T1	SPBC16E9.12c_T0
NCU01257T0	SPAC17H9.05_T0
NCU00667T0	SPAC732.01_T0
NCU01390T0	SPAC9.13c_T0
NCU06648T0	SPBC1289.04c_T0
NCU10618T0	SPAP27G11.06c_T0
NCU01704T0	SPAC513.06c_T0
NCU01580T0	SPBC30B4.07c_T0
NCU04119T0	SPAC823.05c_T0
NCU03538T0	SPBC17A3.08_T0
NCU03517T0	SPBC32F12.02_T0
NCU06703T0	SPAC1F5.08c_T0
NCU07726T0	SPCC613.08_T0
NCU05302T0	SPAP8A3.11c_T0
NCU09337T0	SPAP7G5.03_T0
NCU11739T0	SPCC14G10.02_T0
NCU02231T0	SPAC6B12.09_T0
NCU05426T0	SPAC806.02c_T0
NCU08973T0	SPBC13G1.11_T0
NCU06431T0	SPAC5D6.01_T0	SPAC22A12.04c_T0
NCU02675T0	SPAC12G12.06c_T0
NCU01041T0	SPAP14E8.04_T0
NCU01150T0	SPBC21D10.05c_T0
NCU05305T0	SPAC23C4.15_T0
NCU11480T0	SPAC1039.06_T0
NCU06108T0	SPCC126.12_T0
NCU09000T0	SPBC106.13_T0
NCU06998T0	SPBP4H10.20_T0
NCU11399T0	SPAC4G8.12c_T0
NCU07893T0	SPCC16A11.14_T0
NCU08742T0	SPBC649.03_T0
NCU07734T0	SPCC622.14_T0
NCU11365T0	SPBC660.12c_T0
NCU12039T0	SPCC417.07c_T0
NCU04855T0	SPAC1A6.01c_T0
NCU01950T0	SPBC365.05c_T0
NCU06314T0	SPAC22H10.05c_T0
NCU07399T0	SPAC3H1.13_T0
NCU09535T0	SPAC1F5.03c_T0
NCU05274T0	SPBC336.10c_T0	SPAC26H5.10c_T0
NCU04807T0	SPAC167.05_T0
NCU03560T0	SPAPB1E7.03_T0
NCU04202T0	SPAC806.07_T0
NCU04775T0	SPAC8F11.09c_T0
NCU03244T0	SPBC354.03_T0
NCU06568T0	SPAC27F1.04c_T0
NCU03834T0	SPCC830.05c_T0
NCU08554T0	SPCC16C4.03_T0
NCU11746T0	SPBC17G9.02c_T0
NCU01827T0	SPBC685.07c_T0	SPCC74.05_T0
NCU01072T0	SPBC359.06_T0
NCU05588T0	SPAC12G12.13c_T0
NCU06300T0	SPBC1198.05_T0
NCU04552T0	SPAC1805.11c_T0	SPAC806.03c_T0
NCU03095T0	SPAC13F5.02c_T0
NCU04156T0	SPAC20G8.07c_T0
NCU01441T0	SPCC830.10_T0
NCU04713T0	SPBC18H10.09_T0
NCU09131T0	SPAC16E8.06c_T0
NCU08941T0	SPAC227.03c_T0
NCU12058T0	SPAC24C9.10c_T0
NCU07993T0	SPBP8B7.08c_T0
NCU02977T0	SPAC17A2.02c_T0
NCU05592T0	SPAC10F6.05c_T0
NCU02725T0	SPBC543.04_T0
NCU07843T0	SPBC651.05c_T0
[truncated: 1,232 more rows]
