# Supplementary material for: Evolutionary Conservation and Diversification of Puf RNA Binding Proteins and Their mRNA Targets
Source: PLoS Biol. 2015 Nov 20;13(11):e1002307. doi: 10.1371/journal.pbio.1002307 (PMC4654594; doi:10.1371/journal.pbio.1002307)
Supplement: S4 Dataset — (ZIP) [file pbio.1002307.s004.zip › N.crassa.fa_S.punctatus.fa.txt]

NCU06976T0	SPPG_06258T0
NCU07832T0	SPPG_02894T0
NCU01744T0	SPPG_06506T0
NCU01379T0	SPPG_06326T0
NCU08287T0	SPPG_07979T0
NCU05608T0	SPPG_06307T0
NCU02685T0	SPPG_01598T0
NCU08535T0	SPPG_01732T0
NCU02510T0	SPPG_04450T0
NCU05837T0	SPPG_05933T0
NCU06468T0	SPPG_01412T0
NCU04548T0	SPPG_01799T0
NCU08267T0	SPPG_01244T0
NCU07307T0	SPPG_06627T0
NCU02103T0	SPPG_00380T0
NCU07119T0	SPPG_05841T0	SPPG_04896T0
NCU00551T0	SPPG_07224T0
NCU03042T0	SPPG_01758T0
NCU04569T0	SPPG_02915T0
NCU02505T0	SPPG_08713T0
NCU08501T0	SPPG_05681T0
NCU01632T0	SPPG_01278T0
NCU06318T0	SPPG_06442T0
NCU03575T0	SPPG_01024T0
NCU02677T0	SPPG_00658T0
NCU10066T0	SPPG_03173T0
NCU11669T0	SPPG_01285T0
NCU00396T0	SPPG_05816T0
NCU07700T0	SPPG_08096T0
NCU07556T0	SPPG_00419T0
NCU01638T0	SPPG_06652T0
NCU03986T0	SPPG_01839T0
NCU05803T0	SPPG_00147T0
NCU04370T0	SPPG_04797T0
NCU08616T0	SPPG_02235T0
NCU08685T0	SPPG_06063T0
NCU00352T0	SPPG_05347T0	SPPG_08670T0
NCU00018T0	SPPG_03075T0
NCU00018T1	SPPG_03075T0
NCU09012T0	SPPG_01293T0
NCU06338T0	SPPG_01169T0	SPPG_05522T0
NCU06678T0	SPPG_03755T0
NCU03539T0	SPPG_08309T0
NCU04242T0	SPPG_08182T0
NCU12032T0	SPPG_07481T0
NCU03305T0	SPPG_05978T0
NCU01192T0	SPPG_00387T0
NCU02728T0	SPPG_00308T0
NCU07679T0	SPPG_02912T0
NCU07658T0	SPPG_03863T0
NCU03875T0	SPPG_06295T0
NCU02366T0	SPPG_02410T0
NCU02572T0	SPPG_03504T0
NCU05238T0	SPPG_02956T0
NCU04352T0	SPPG_00937T0	SPPG_06138T0	SPPG_03441T0	SPPG_06659T0
NCU03877T0	SPPG_00207T0
NCU03877T1	SPPG_00207T0
NCU05425T0	SPPG_05602T0
NCU00461T0	SPPG_08513T0
NCU02475T0	SPPG_07384T0
NCU04404T0	SPPG_00991T0
NCU06488T0	SPPG_01617T0
NCU01820T0	SPPG_07821T0
NCU03363T0	SPPG_08377T0
NCU01680T0	SPPG_01825T0
NCU04898T0	SPPG_06282T0
NCU03127T0	SPPG_04508T0
NCU02815T0	SPPG_00468T0
NCU05261T0	SPPG_05235T0
NCU01951T0	SPPG_07855T0
NCU01857T0	SPPG_08666T0
NCU00743T0	SPPG_04682T0
NCU07546T0	SPPG_00451T0
NCU10143T0	SPPG_04814T0
NCU09602T0	SPPG_06618T0
NCU01318T0	SPPG_01172T0
NCU02566T0	SPPG_05939T0
NCU09463T0	SPPG_06628T0
NCU09063T0	SPPG_02770T0
NCU10009T0	SPPG_08243T0
NCU03818T0	SPPG_07903T0
NCU03947T0	SPPG_02553T0
NCU07554T0	SPPG_00372T0
NCU05270T0	SPPG_07736T0
NCU04142T0	SPPG_02782T0
NCU10423T0	SPPG_02647T0
NCU01965T0	SPPG_03181T0
NCU03591T0	SPPG_07717T0	SPPG_04647T0
NCU07027T0	SPPG_01200T0
NCU04385T0	SPPG_04224T0
NCU05429T0	SPPG_05916T0
NCU05429T1	SPPG_05916T0
NCU08276T0	SPPG_03210T0
NCU01625T0	SPPG_04210T0
NCU05518T0	SPPG_00474T0
NCU03794T0	SPPG_08020T0
NCU08336T0	SPPG_05875T0
NCU01612T0	SPPG_06201T0
NCU05185T0	SPPG_05363T0
NCU03440T0	SPPG_01223T0
NCU03982T0	SPPG_05531T0
NCU05200T0	SPPG_03093T0
NCU07721T0	SPPG_01486T0
NCU07443T0	SPPG_06842T0
NCU07319T0	SPPG_04301T0
NCU04720T0	SPPG_07925T0
NCU06785T0	SPPG_06462T0
NCU09903T0	SPPG_02943T0	SPPG_06329T0
NCU08693T0	SPPG_06552T0
NCU07866T0	SPPG_03792T0
NCU06278T0	SPPG_05965T0
NCU04327T0	SPPG_06064T0
NCU04100T0	SPPG_07284T0
NCU08928T0	SPPG_03097T0
NCU09450T0	SPPG_07359T0
NCU11350T0	SPPG_01521T0	SPPG_02385T0
NCU03010T0	SPPG_05072T0
NCU02349T0	SPPG_07245T0
NCU02230T0	SPPG_05502T0
NCU03061T0	SPPG_02799T0
NCU06122T0	SPPG_03837T0
NCU04606T0	SPPG_05749T0
NCU04749T0	SPPG_03148T0
NCU10497T0	SPPG_07356T0
NCU10283T0	SPPG_05282T0
NCU09730T0	SPPG_02448T0
NCU08919T0	SPPG_05689T0
NCU00104T0	SPPG_05496T0
NCU04348T0	SPPG_08319T0
NCU08135T0	SPPG_00067T0
NCU01164T0	SPPG_06894T0
NCU06626T0	SPPG_07143T0
NCU01992T0	SPPG_00612T0
NCU02083T0	SPPG_02496T0
NCU01229T0	SPPG_04212T0
NCU05151T0	SPPG_01077T0
NCU01765T0	SPPG_03045T0
NCU08036T0	SPPG_04701T0
NCU01328T0	SPPG_02439T0
NCU03065T0	SPPG_01506T0
NCU00177T0	SPPG_01143T0
NCU00567T0	SPPG_00734T0
NCU02979T0	SPPG_07447T0
NCU02380T0	SPPG_03953T0
NCU04161T0	SPPG_06036T0
NCU07837T0	SPPG_06997T0
NCU01207T0	SPPG_03287T0
NCU02630T0	SPPG_04308T0
NCU01143T0	SPPG_04942T0
NCU07404T0	SPPG_05671T0
NCU09866T0	SPPG_06169T0
NCU11188T0	SPPG_02557T0
NCU08009T0	SPPG_03415T0
NCU01643T0	SPPG_07392T0
NCU00040T0	SPPG_01699T0
NCU06512T0	SPPG_04598T0
NCU03463T0	SPPG_06975T0
NCU08515T0	SPPG_08276T0
NCU02391T0	SPPG_02707T0
NCU01171T0	SPPG_03940T0
NCU03980T0	SPPG_04249T0
NCU06733T0	SPPG_07744T0
NCU01843T0	SPPG_05432T0
NCU06544T0	SPPG_02554T0	SPPG_08617T0
NCU04648T0	SPPG_04078T0
NCU04221T0	SPPG_06037T0
NCU01985T0	SPPG_04029T0
NCU04203T0	SPPG_00393T0
NCU05204T0	SPPG_02377T0
NCU03797T0	SPPG_07108T0
NCU01589T0	SPPG_04950T0
NCU04054T0	SPPG_04946T0	SPPG_02447T0
NCU02696T0	SPPG_07192T0
NCU02514T0	SPPG_01921T0
NCU02717T0	SPPG_02289T0
NCU06836T0	SPPG_06754T0
NCU04766T0	SPPG_07838T0
NCU04472T0	SPPG_04434T0
NCU08341T0	SPPG_06020T0
NCU03804T0	SPPG_04640T0
NCU07870T0	SPPG_02566T0
NCU02111T0	SPPG_01225T0
NCU09770T0	SPPG_00059T0
NCU02207T0	SPPG_02982T0
NCU01751T0	SPPG_01022T0
NCU00276T0	SPPG_06592T0
NCU02955T0	SPPG_04740T0
NCU05154T0	SPPG_04873T0
NCU04736T0	SPPG_04873T0
NCU07999T0	SPPG_05410T0
NCU04579T0	SPPG_00256T0
NCU09993T0	SPPG_05614T0
NCU08898T0	SPPG_04289T0
NCU09324T0	SPPG_03289T0	SPPG_03084T0
NCU02539T0	SPPG_04133T0
NCU03234T0	SPPG_05583T0
NCU02357T0	SPPG_01645T0
NCU04448T0	SPPG_07088T0
NCU11255T0	SPPG_02511T0
NCU09297T0	SPPG_06606T0
NCU04768T0	SPPG_06742T0
NCU03292T0	SPPG_05564T0
NCU09700T0	SPPG_04231T0
NCU03139T0	SPPG_02630T0
NCU02494T0	SPPG_07836T0
NCU08119T0	SPPG_04788T0
NCU01479T0	SPPG_04515T0
NCU05194T0	SPPG_08050T0
NCU02629T0	SPPG_03938T0
NCU00481T0	SPPG_07150T0
NCU08828T0	SPPG_04173T0
NCU09873T0	SPPG_01405T0
NCU07982T0	SPPG_02654T0
NCU05430T0	SPPG_06061T0
NCU08115T0	SPPG_08780T0
NCU07010T0	SPPG_02309T0
NCU05239T0	SPPG_04845T0	SPPG_05605T0	SPPG_03909T0	SPPG_07777T0
NCU07839T0	SPPG_01080T0
NCU05029T0	SPPG_05407T0
NCU05046T0	SPPG_08664T0
NCU07966T0	SPPG_08664T0
NCU02839T0	SPPG_07909T0
NCU03071T0	SPPG_08380T0
NCU08689T0	SPPG_02116T0
NCU07854T0	SPPG_00443T0
NCU08993T0	SPPG_03877T0
NCU04044T0	SPPG_03372T0
NCU09709T0	SPPG_00603T0
NCU03387T0	SPPG_02261T0
NCU04121T0	SPPG_03659T0
NCU00629T0	SPPG_07901T0
NCU03060T0	SPPG_07017T0
NCU01249T0	SPPG_01341T0
NCU05232T0	SPPG_06117T0
NCU09118T0	SPPG_05941T0
NCU02803T0	SPPG_00140T0
NCU08147T0	SPPG_06728T0
NCU04173T0	SPPG_07715T0	SPPG_05993T0
NCU04173T1	SPPG_07715T0	SPPG_05993T0
NCU00405T0	SPPG_08070T0
NCU12096T0	SPPG_06223T0
NCU05267T0	SPPG_01994T0
NCU06735T0	SPPG_03861T0
NCU04439T0	SPPG_06075T0
NCU06666T0	SPPG_08136T0
NCU01648T0	SPPG_06181T0
NCU07831T0	SPPG_07920T0
NCU06438T0	SPPG_02356T0
NCU00066T0	SPPG_06737T0
NCU08920T0	SPPG_01444T0
NCU09721T0	SPPG_02767T0
NCU03954T0	SPPG_01551T0
NCU03954T1	SPPG_01551T0
NCU10007T0	SPPG_07315T0
NCU10007T1	SPPG_07315T0
NCU06365T0	SPPG_04438T0
NCU06444T0	SPPG_00455T0
NCU02810T0	SPPG_05355T0
NCU00239T0	SPPG_05576T0
NCU01642T0	SPPG_06732T0
NCU09715T0	SPPG_05791T0
NCU05454T0	SPPG_08275T0
NCU00488T0	SPPG_01197T0
NCU02011T0	SPPG_06310T0
NCU00668T0	SPPG_08691T0
NCU09349T0	SPPG_06206T0
NCU01119T0	SPPG_03846T0
NCU02840T0	SPPG_06601T0
NCU02701T0	SPPG_00304T0
NCU00112T0	SPPG_06199T0
NCU00656T0	SPPG_00591T0
NCU02127T0	SPPG_06889T0
NCU09367T0	SPPG_02635T0
NCU03669T0	SPPG_02844T0
NCU03786T0	SPPG_07908T0
NCU03811T0	SPPG_02560T0
NCU10058T0	SPPG_00137T0
NCU02580T0	SPPG_07973T0
NCU08023T0	SPPG_05921T0
NCU04799T0	SPPG_01610T0
NCU06481T0	SPPG_04706T0
NCU01272T0	SPPG_03272T0
NCU05120T0	SPPG_03408T0
NCU00261T0	SPPG_00738T0
NCU07690T0	SPPG_03621T0
NCU08303T0	SPPG_06232T0
NCU01234T0	SPPG_03910T0
NCU06268T0	SPPG_01973T0
NCU02325T0	SPPG_05570T0
NCU02544T0	SPPG_05471T0
NCU05041T0	SPPG_02652T0
NCU08897T0	SPPG_01095T0
NCU03321T0	SPPG_07274T0
NCU04230T0	SPPG_01920T0
NCU08791T0	SPPG_05246T0
NCU01369T0	SPPG_02663T0
NCU09468T0	SPPG_05136T0
NCU07156T0	SPPG_05215T0
NCU07451T0	SPPG_05281T0
NCU09819T0	SPPG_05461T0
NCU03808T0	SPPG_02613T0
NCU07420T0	SPPG_00092T0
NCU05777T0	SPPG_03835T0
NCU11271T0	SPPG_06943T0
NCU06183T0	SPPG_03816T0
NCU09688T0	SPPG_06879T0
NCU09377T1	SPPG_06196T0
NCU09377T0	SPPG_06196T0
NCU03650T0	SPPG_04971T0
NCU07567T0	SPPG_02351T0
NCU02287T0	SPPG_07522T0
NCU04303T0	SPPG_01324T0
NCU08309T0	SPPG_00956T0
NCU00410T0	SPPG_08754T0
NCU11273T0	SPPG_00714T0
NCU09332T0	SPPG_01916T0
NCU07330T0	SPPG_02472T0
NCU06192T0	SPPG_04422T0
NCU04790T0	SPPG_04059T0
NCU06149T0	SPPG_06973T0
NCU03100T0	SPPG_05762T0
NCU03784T0	SPPG_00081T0
NCU05289T0	SPPG_01684T0
NCU03992T0	SPPG_05664T0
NCU08382T0	SPPG_04983T0
NCU01290T0	SPPG_00757T0
NCU00901T0	SPPG_08109T0
NCU03482T0	SPPG_04187T0
NCU12161T0	SPPG_01291T0
NCU05011T0	SPPG_01291T0
NCU04865T0	SPPG_01291T0
NCU02918T0	SPPG_01291T0
NCU09638T0	SPPG_01291T0
NCU04611T0	SPPG_02946T0
NCU08110T0	SPPG_06298T0
NCU02578T0	SPPG_00072T0
NCU07281T0	SPPG_03907T0
NCU03298T0	SPPG_00130T0
NCU04636T0	SPPG_03618T0
NCU11282T0	SPPG_03964T0
NCU09793T0	SPPG_05554T0
NCU02689T0	SPPG_01855T0
NCU03051T0	SPPG_01809T0
NCU01939T0	SPPG_08317T0
NCU09265T0	SPPG_05332T0
NCU10008T0	SPPG_02837T0	SPPG_06486T0
NCU04104T0	SPPG_07440T0
NCU01692T0	SPPG_06317T0
NCU07367T0	SPPG_04313T0
NCU09266T0	SPPG_03763T0
NCU02534T0	SPPG_03276T0
NCU06284T0	SPPG_03793T0
NCU04414T0	SPPG_05887T0
NCU06854T0	SPPG_04093T0
NCU02407T0	SPPG_06076T0
NCU04020T0	SPPG_05517T0
NCU05526T0	SPPG_07461T0
NCU07440T0	SPPG_07256T0
NCU00021T0	SPPG_05011T0
NCU06272T0	SPPG_02077T0
NCU09909T0	SPPG_00199T0
NCU05805T0	SPPG_07251T0
NCU03117T0	SPPG_04051T0
NCU02583T0	SPPG_00472T0
NCU00274T0	SPPG_05451T0
NCU01540T0	SPPG_08373T0
NCU02233T0	SPPG_01929T0
NCU03098T0	SPPG_08349T0
NCU11202T0	SPPG_03197T0	SPPG_08451T0
NCU06738T0	SPPG_00469T0
NCU08373T0	SPPG_03597T0
NCU01187T0	SPPG_03049T0
NCU06868T0	SPPG_02746T0
NCU06308T0	SPPG_05243T0
NCU02511T0	SPPG_00666T0
NCU06842T0	SPPG_01774T0
NCU05363T0	SPPG_03155T0
NCU09076T0	SPPG_02552T0
NCU08001T0	SPPG_06641T0
NCU06843T0	SPPG_01796T0
NCU07981T0	SPPG_06959T0
NCU07609T0	SPPG_02991T0
NCU07712T0	SPPG_00689T0
NCU04229T0	SPPG_06568T0
NCU08888T0	SPPG_08585T0
NCU03479T0	SPPG_00164T0
NCU02797T0	SPPG_01171T0	SPPG_00526T0
NCU02252T0	SPPG_00506T0
NCU01912T0	SPPG_01342T0
NCU02657T0	SPPG_04101T0
NCU02260T0	SPPG_08113T0
NCU07710T0	SPPG_00855T0
NCU07914T0	SPPG_04103T0
NCU03219T0	SPPG_08590T0
NCU06767T0	SPPG_06155T0
NCU09696T0	SPPG_04695T0
NCU07926T0	SPPG_06093T0
NCU02669T0	SPPG_07975T0
NCU09111T0	SPPG_04764T0
NCU01238T0	SPPG_07107T0
NCU11175T0	SPPG_00448T0
NCU00447T0	SPPG_04116T0
NCU00200T0	SPPG_00371T0
NCU00043T0	SPPG_08007T0
NCU08377T0	SPPG_00994T0
NCU01486T0	SPPG_03020T0
NCU03657T1	SPPG_08318T0
NCU03657T0	SPPG_08318T0
NCU03273T0	SPPG_06106T0
NCU04952T0	SPPG_07754T0
NCU08755T0	SPPG_07754T0
NCU01652T0	SPPG_03626T0
NCU11384T1	SPPG_05967T0
NCU11384T0	SPPG_05967T0
NCU01241T0	SPPG_04194T0
NCU05269T0	SPPG_04820T0
NCU05269T1	SPPG_04820T0
NCU08002T0	SPPG_00841T0
NCU01255T0	SPPG_00677T0
NCU11544T1	SPPG_03448T0
NCU11544T0	SPPG_03448T0
NCU11426T0	SPPG_00987T0
NCU08894T0	SPPG_02786T0
NCU06630T0	SPPG_05229T0
NCU08297T0	SPPG_04916T0
NCU08297T1	SPPG_04916T0
NCU01315T0	SPPG_04876T0
NCU05995T0	SPPG_06227T0
NCU02003T0	SPPG_06491T0
NCU00793T0	SPPG_07842T0
NCU08162T0	SPPG_01853T0
NCU08118T0	SPPG_02954T0
NCU11301T0	SPPG_00765T0
NCU03857T0	SPPG_03551T0
NCU06005T0	SPPG_04933T0
NCU05620T0	SPPG_06655T0
NCU06189T0	SPPG_06914T0
NCU04380T0	SPPG_01601T0
NCU03929T0	SPPG_01601T0
NCU03690T0	SPPG_00445T0
NCU03651T0	SPPG_05108T0
NCU07024T0	SPPG_01127T0
NCU03966T0	SPPG_01483T0
NCU08924T0	SPPG_06400T0	SPPG_06525T0
NCU04279T0	SPPG_01068T0
NCU06441T0	SPPG_00241T0
NCU00770T0	SPPG_05780T0
NCU06429T0	SPPG_06332T0
NCU09513T0	SPPG_03590T0
NCU00536T0	SPPG_08536T0
NCU05634T0	SPPG_06184T0
NCU06672T0	SPPG_01129T0
NCU07171T0	SPPG_04162T0
NCU03076T0	SPPG_05371T0
NCU10733T0	SPPG_00976T0
NCU01417T0	SPPG_05874T0	SPPG_05764T0
NCU01157T0	SPPG_05739T0
NCU00927T0	SPPG_06193T0
NCU02546T0	SPPG_03136T0
NCU06493T0	SPPG_05404T0	SPPG_05884T0
NCU04059T0	SPPG_00720T0
NCU00936T0	SPPG_08068T0
NCU08045T0	SPPG_02633T0
NCU02134T0	SPPG_06784T0
NCU04216T0	SPPG_06300T0
NCU05360T0	SPPG_05719T0
NCU09610T0	SPPG_06081T0
NCU03415T0	SPPG_06485T0
NCU09711T0	SPPG_08583T0
NCU08471T0	SPPG_08580T0
NCU10775T0	SPPG_07607T0
NCU00121T0	SPPG_04524T0
NCU02632T0	SPPG_01997T0
NCU08875T0	SPPG_00697T0
NCU10042T0	SPPG_00543T0
NCU10042T1	SPPG_00543T0
NCU03483T0	SPPG_02084T0
NCU05927T0	SPPG_02728T0
NCU05288T0	SPPG_06519T0
NCU02208T0	SPPG_04868T0
NCU03737T0	SPPG_01473T0
NCU03116T0	SPPG_04272T0
NCU03171T0	SPPG_02362T0	SPPG_07479T0
NCU10763T0	SPPG_02362T0	SPPG_07479T0
NCU01882T0	SPPG_03176T0
NCU08272T0	SPPG_04347T0
NCU11190T0	SPPG_05589T0
NCU07280T0	SPPG_00718T0
NCU03124T0	SPPG_06082T0	SPPG_02843T0
NCU03894T0	SPPG_01344T0
NCU06942T0	SPPG_02893T0
NCU06187T0	SPPG_01092T0
NCU09673T0	SPPG_01986T0
NCU00424T0	SPPG_06475T0
NCU00010T0	SPPG_08042T0	SPPG_04715T0
NCU00081T0	SPPG_00596T0
NCU00498T0	SPPG_04299T0
NCU04077T0	SPPG_06177T0
NCU07702T0	SPPG_05118T0
NCU01756T0	SPPG_06277T0
NCU03608T0	SPPG_03719T0
NCU03748T0	SPPG_04064T0
NCU00591T0	SPPG_08232T0
NCU09121T0	SPPG_08468T0
NCU00446T0	SPPG_01154T0
NCU01502T0	SPPG_03608T0
NCU05642T0	SPPG_06246T0
NCU10383T1	SPPG_05868T0
NCU10383T0	SPPG_05868T0
NCU05895T0	SPPG_00511T0
NCU09894T0	SPPG_06837T0
NCU11379T0	SPPG_06461T0
NCU00440T0	SPPG_02467T0
NCU02966T0	SPPG_03920T0
NCU05298T0	SPPG_02797T0
NCU06508T0	SPPG_06186T0
NCU09065T0	SPPG_07377T0
NCU06457T0	SPPG_00544T0
NCU04343T0	SPPG_02600T0
NCU04166T0	SPPG_03418T0
NCU01433T0	SPPG_02278T0
NCU07458T0	SPPG_06932T0
NCU09516T0	SPPG_06207T0
NCU00714T0	SPPG_02051T0
NCU02409T0	SPPG_01153T0
NCU04247T0	SPPG_02938T0
NCU01747T0	SPPG_05227T0
NCU04252T0	SPPG_03384T0
NCU11213T0	SPPG_03657T0	SPPG_06917T0
NCU09874T0	SPPG_05180T0	SPPG_05593T0
NCU00194T0	SPPG_04667T0
NCU01181T0	SPPG_04239T0
NCU00824T0	SPPG_03036T0
NCU03814T0	SPPG_00669T0
NCU01797T0	SPPG_04417T0
NCU03526T0	SPPG_01783T0
NCU04504T0	SPPG_04770T0
NCU05810T0	SPPG_01421T0
NCU08730T0	SPPG_00305T0
NCU04185T0	SPPG_04859T0
NCU02498T0	SPPG_02066T0
NCU01439T0	SPPG_01536T0
NCU08663T0	SPPG_01661T0
NCU07887T0	SPPG_00521T0
NCU06914T0	SPPG_02997T0
NCU04306T0	SPPG_08469T0
NCU03359T0	SPPG_00836T0
NCU01809T0	SPPG_07899T0
NCU05939T0	SPPG_05144T0
NCU09746T0	SPPG_02243T0
NCU06452T0	SPPG_06325T0
NCU08216T0	SPPG_07791T0	SPPG_05019T0
NCU05420T0	SPPG_01845T0
NCU05650T0	SPPG_01969T0
NCU01443T0	SPPG_06290T0
NCU06652T0	SPPG_07544T0
NCU02549T0	SPPG_02184T0
NCU09219T0	SPPG_00266T0
NCU04130T0	SPPG_05296T0
NCU05095T0	SPPG_02898T0
NCU11397T0	SPPG_03351T0
NCU07859T0	SPPG_03802T0
NCU04110T0	SPPG_08408T0
NCU00122T0	SPPG_01157T0
NCU06946T0	SPPG_00865T0
NCU11961T0	SPPG_02579T0
NCU06943T0	SPPG_00331T0
NCU06394T0	SPPG_01135T0
NCU06994T0	SPPG_07992T0
NCU02224T0	SPPG_00984T0
NCU03263T0	SPPG_01407T0
NCU03493T0	SPPG_01813T0
NCU04051T0	SPPG_07820T0
NCU02785T0	SPPG_02318T0
NCU07296T0	SPPG_04200T0
NCU03425T0	SPPG_03208T0
NCU02532T0	SPPG_04990T0
NCU04078T0	SPPG_08032T0
NCU09071T0	SPPG_04390T0
NCU04652T0	SPPG_08526T0
NCU01503T0	SPPG_02880T0
NCU02571T0	SPPG_04756T0
NCU08020T0	SPPG_01529T0
NCU03823T0	SPPG_07536T0
NCU09228T0	SPPG_05167T0
NCU02319T0	SPPG_05167T0
NCU08669T0	SPPG_01743T0
NCU06761T0	SPPG_05234T0
NCU05782T0	SPPG_07568T0
NCU02295T0	SPPG_02268T0
NCU02109T0	SPPG_03405T0
NCU00593T0	SPPG_05367T0
NCU09789T0	SPPG_03554T0
NCU00579T0	SPPG_04899T0
NCU07070T0	SPPG_00386T0
NCU06722T0	SPPG_07262T0
NCU07002T0	SPPG_08084T0
NCU00681T0	SPPG_06734T0
NCU09486T0	SPPG_01942T0
NCU09547T0	SPPG_03969T0
NCU06929T0	SPPG_02265T0
NCU08301T0	SPPG_06703T0
NCU07001T0	SPPG_07000T0
NCU07807T0	SPPG_03200T0
NCU07807T1	SPPG_03200T0
NCU03944T0	SPPG_02887T0
NCU07754T0	SPPG_05595T0
NCU04942T0	SPPG_05595T0
NCU03836T0	SPPG_07559T0
NCU09477T0	SPPG_08669T0
NCU05548T0	SPPG_07999T0
NCU09817T0	SPPG_07999T0
NCU03357T0	SPPG_00442T0
NCU02438T0	SPPG_08011T0
NCU09757T0	SPPG_06357T0
NCU09223T0	SPPG_07316T0
NCU03922T0	SPPG_00073T0
NCU03795T0	SPPG_03874T0
NCU05259T0	SPPG_03737T0
NCU01528T0	SPPG_01243T0
NCU03973T0	SPPG_02627T0
NCU01348T0	SPPG_01827T0
NCU03339T0	SPPG_03025T0
NCU02126T0	SPPG_03754T0
NCU02741T0	SPPG_03882T0
NCU03396T0	SPPG_05311T0
NCU04936T0	SPPG_02255T0
NCU07378T0	SPPG_02858T0
NCU02063T0	SPPG_08242T0
NCU04566T0	SPPG_03178T0
NCU02639T0	SPPG_07423T0
NCU02639T1	SPPG_07423T0
NCU03606T0	SPPG_03052T0
NCU07697T0	SPPG_07037T0
NCU06543T0	SPPG_00972T0
NCU02906T0	SPPG_05806T0
NCU07298T0	SPPG_02452T0
NCU11169T0	SPPG_03753T0
NCU00336T0	SPPG_02486T0
NCU03792T0	SPPG_07102T0
NCU01654T0	SPPG_06233T0
NCU09101T0	SPPG_07342T0
NCU01596T0	SPPG_01482T0
NCU11693T0	SPPG_03169T0
NCU11180T0	SPPG_06765T0
NCU02430T0	SPPG_07390T0
NCU02729T0	SPPG_07549T0
NCU07941T0	SPPG_03967T0
NCU06041T0	SPPG_05034T0
NCU02743T0	SPPG_02714T0
NCU02082T0	SPPG_06780T0
NCU02680T0	SPPG_00608T0
NCU02650T0	SPPG_01903T0
NCU01412T0	SPPG_08683T0
NCU08682T0	SPPG_05356T0
NCU07068T0	SPPG_07462T0
NCU04105T0	SPPG_01788T0
NCU06679T0	SPPG_00258T0
NCU00943T0	SPPG_06340T0
NCU02291T0	SPPG_08313T0
NCU00459T0	SPPG_04022T0
NCU05129T0	SPPG_00370T0
NCU03500T0	SPPG_03121T0
NCU02110T0	SPPG_07581T0
NCU03032T0	SPPG_08390T0
NCU05499T0	SPPG_06315T0
NCU03164T0	SPPG_00473T0	SPPG_04970T0	SPPG_08135T0
NCU06099T0	SPPG_00982T0
NCU09347T0	SPPG_02061T0
NCU09564T0	SPPG_02923T0
NCU10467T0	SPPG_03565T0
NCU00056T0	SPPG_08067T0
NCU03004T0	SPPG_07465T0
NCU00880T0	SPPG_02050T0
NCU02066T0	SPPG_03959T0
NCU04511T0	SPPG_04655T0
NCU04747T0	SPPG_04732T0
NCU07975T0	SPPG_04962T0
NCU06659T0	SPPG_08677T0
NCU03024T0	SPPG_00945T0
NCU05600T0	SPPG_01020T0
NCU10776T0	SPPG_01006T0
NCU05246T0	SPPG_07926T0
NCU07414T0	SPPG_08760T0
NCU09706T0	SPPG_06746T0
NCU06279T0	SPPG_04746T0
NCU03628T0	SPPG_07100T0
NCU07779T0	SPPG_08019T0
NCU05206T0	SPPG_01130T0
NCU05901T0	SPPG_02706T0
NCU07459T0	SPPG_03622T0
NCU02402T0	SPPG_01968T0
NCU06482T0	SPPG_01481T0
NCU11685T0	SPPG_07146T0
NCU03380T0	SPPG_02400T0
NCU00865T0	SPPG_04949T0
NCU02554T0	SPPG_05970T0
NCU04021T0	SPPG_04879T0
NCU06306T0	SPPG_00118T0
NCU05452T0	SPPG_01430T0
NCU01675T0	SPPG_06243T0
NCU07380T0	SPPG_01454T0
NCU05225T0	SPPG_04802T0
NCU08270T0	SPPG_04913T0
NCU08503T0	SPPG_05380T0
NCU06569T0	SPPG_08161T0
NCU10397T0	SPPG_05067T0
NCU11228T0	SPPG_06297T0
NCU04176T0	SPPG_00264T0
NCU07011T0	SPPG_02531T0
NCU00823T0	SPPG_05378T0
NCU04015T0	SPPG_04145T0
NCU04784T0	SPPG_06001T0
NCU09864T0	SPPG_03541T0
NCU00477T0	SPPG_03916T0
NCU05985T0	SPPG_06264T0
NCU00951T0	SPPG_02085T0
NCU02515T0	SPPG_03811T0
NCU02616T0	SPPG_03056T0
NCU00172T0	SPPG_07069T0
NCU07395T0	SPPG_05763T0
NCU01022T0	SPPG_02828T0
NCU03194T0	SPPG_07583T0
NCU11168T0	SPPG_03502T0
NCU07580T0	SPPG_06236T0
NCU01197T0	SPPG_01806T0
NCU02202T0	SPPG_05208T0
NCU02416T0	SPPG_05669T0
NCU11664T0	SPPG_07835T0
NCU06563T0	SPPG_01027T0
NCU08825T0	SPPG_00503T0
NCU06205T0	SPPG_02808T0
NCU03702T0	SPPG_07874T0
NCU03913T0	SPPG_04794T0
NCU00775T0	SPPG_04591T0
NCU10810T0	SPPG_04467T0
NCU01160T0	SPPG_01786T0
NCU03498T0	SPPG_05711T0
NCU03981T1	SPPG_05450T0
NCU03981T0	SPPG_05450T0
NCU00181T0	SPPG_00017T0
NCU03855T0	SPPG_06333T0
NCU06500T0	SPPG_08247T0
NCU04963T0	SPPG_02597T0
NCU08180T0	SPPG_02597T0
NCU02582T0	SPPG_02597T0
NCU01595T0	SPPG_03928T0
NCU01633T0	SPPG_03932T0
NCU06264T0	SPPG_00834T0
NCU02044T0	SPPG_06869T0
NCU06144T0	SPPG_06224T0
NCU09142T0	SPPG_08565T0
NCU00202T0	SPPG_01749T0
NCU02422T0	SPPG_02343T0
NCU01227T0	SPPG_04931T0
NCU04485T0	SPPG_08750T0
NCU09488T0	SPPG_07365T0
NCU04245T0	SPPG_01873T0
NCU00230T0	SPPG_05876T0
NCU03783T0	SPPG_03794T0
NCU09437T0	SPPG_02910T0
NCU00554T0	SPPG_01467T0
NCU05218T0	SPPG_03662T0
NCU05422T0	SPPG_05379T0
NCU09732T0	SPPG_01713T0
NCU00163T0	SPPG_00415T0
NCU04796T0	SPPG_04269T0
NCU03937T0	SPPG_08392T0
NCU00631T0	SPPG_00023T0
NCU06870T0	SPPG_03484T0
NCU05132T0	SPPG_08040T0
NCU09931T0	SPPG_04147T0
NCU07723T0	SPPG_06823T0
NCU03200T0	SPPG_00618T0
NCU00272T0	SPPG_01185T0
NCU03759T0	SPPG_01456T0
NCU06921T0	SPPG_03658T0
NCU04803T0	SPPG_03674T0
NCU03395T0	SPPG_06923T0
NCU05876T0	SPPG_08088T0
NCU03757T0	SPPG_03868T0
NCU09230T0	SPPG_03578T0
NCU06717T0	SPPG_08611T0
NCU04433T0	SPPG_04976T0
NCU03235T0	SPPG_04976T0
NCU11642T0	SPPG_01638T0
NCU03257T0	SPPG_01638T0
NCU00468T0	SPPG_02027T0
NCU02747T0	SPPG_02124T0
NCU01830T0	SPPG_04426T0
NCU08003T0	SPPG_00704T0
NCU03652T0	SPPG_01618T0
NCU07021T0	SPPG_02833T0
NCU11409T0	SPPG_08563T0
NCU03137T0	SPPG_02952T0
NCU00671T0	SPPG_06513T0
NCU11239T0	SPPG_07707T0
NCU06769T0	SPPG_04703T0
NCU04780T0	SPPG_06545T0
NCU01333T0	SPPG_01059T0
NCU04241T0	SPPG_01549T0
NCU08983T0	SPPG_02670T0
NCU00403T0	SPPG_00827T0
NCU00117T0	SPPG_01177T0
NCU01821T0	SPPG_00944T0
NCU02611T0	SPPG_02379T0
NCU02112T0	SPPG_05348T0
NCU06240T0	SPPG_05824T0
NCU11284T0	SPPG_03151T0
NCU09559T0	SPPG_04309T0
NCU00037T0	SPPG_06005T0
NCU01569T0	SPPG_07158T0
NCU09407T0	SPPG_07090T0
NCU10652T0	SPPG_08679T0
NCU08352T0	SPPG_04648T0	SPPG_03281T0
NCU01547T0	SPPG_01913T0
NCU03515T0	SPPG_00534T0
NCU00794T0	SPPG_02959T0
NCU09183T0	SPPG_08715T0
NCU07659T0	SPPG_02970T0
NCU10683T0	SPPG_03470T0
NCU02181T0	SPPG_03028T0
NCU05633T0	SPPG_04753T0
NCU02591T0	SPPG_07524T0
NCU09778T0	SPPG_07418T0
NCU04754T0	SPPG_05321T0
NCU07071T0	SPPG_03535T0
NCU05168T0	SPPG_08516T0
NCU06710T0	SPPG_07763T0
NCU03961T0	SPPG_00966T0
NCU04035T0	SPPG_04660T0
NCU03979T0	SPPG_07129T0
NCU10853T0	SPPG_05268T0
NCU07732T0	SPPG_00913T0
NCU07732T1	SPPG_00913T0
NCU03295T0	SPPG_07106T0	SPPG_05802T0
NCU09800T0	SPPG_02416T0
NCU07610T0	SPPG_02416T0
NCU03955T0	SPPG_02618T0
NCU07587T0	SPPG_02122T0
NCU08935T0	SPPG_03789T0
NCU06075T0	SPPG_06764T0
NCU06075T1	SPPG_06764T0
NCU00428T0	SPPG_00357T0
NCU04899T0	SPPG_00226T0
NCU02619T0	SPPG_03132T0
NCU07407T0	SPPG_00055T0
NCU01183T0	SPPG_04052T0
NCU05537T0	SPPG_00441T0
NCU04281T0	SPPG_02148T0
NCU06360T0	SPPG_04184T0
NCU02624T0	SPPG_00074T0
NCU04721T0	SPPG_02884T0
NCU10359T0	SPPG_02884T0
NCU00565T0	SPPG_01832T0
NCU02771T0	SPPG_07248T0
NCU11395T0	SPPG_05482T0
NCU00520T0	SPPG_04072T0
NCU08005T0	SPPG_04203T0
NCU04581T0	SPPG_08493T0
NCU11251T0	SPPG_04260T0
NCU06923T0	SPPG_08538T0
NCU02406T0	SPPG_01463T0
NCU02564T0	SPPG_07507T0
NCU06190T0	SPPG_07761T0
NCU04534T0	SPPG_07255T0
NCU04312T0	SPPG_07255T0
NCU01753T0	SPPG_07400T0
NCU00436T0	SPPG_00426T0
NCU05418T0	SPPG_00775T0
NCU04118T0	SPPG_03269T0
NCU09741T0	SPPG_03252T0
NCU01271T0	SPPG_06296T0
NCU05937T0	SPPG_04008T0
NCU09485T0	SPPG_01518T0
NCU08706T0	SPPG_03756T0
NCU06520T0	SPPG_08124T0
NCU07393T0	SPPG_08777T0
NCU06032T0	SPPG_06828T0
NCU01013T0	SPPG_01469T0
NCU02791T0	SPPG_01025T0
NCU00453T0	SPPG_07421T0
NCU06459T0	SPPG_07696T0
NCU02778T0	SPPG_01054T0
NCU01689T0	SPPG_04580T0
NCU06727T0	SPPG_02470T0
NCU01269T0	SPPG_08012T0
NCU02256T0	SPPG_01019T0
NCU00413T0	SPPG_03486T0
NCU07041T0	SPPG_02913T0
NCU08291T0	SPPG_01902T0
NCU02408T0	SPPG_07016T0
NCU08325T0	SPPG_03073T0	SPPG_02430T0
NCU01997T0	SPPG_00908T0
NCU00915T0	SPPG_01958T0
NCU11795T0	SPPG_02788T0
NCU09384T0	SPPG_04537T0
NCU08997T0	SPPG_06631T0
NCU11185T0	SPPG_07576T0
NCU03118T0	SPPG_00127T0
NCU03799T0	SPPG_03972T0
NCU02305T0	SPPG_05299T0
NCU08277T0	SPPG_00622T0
NCU10789T0	SPPG_05871T0
NCU11927T0	SPPG_07690T0
NCU00188T0	SPPG_01653T0
NCU11748T0	SPPG_02678T0
NCU06618T0	SPPG_06527T0
NCU03297T0	SPPG_06463T0
NCU03297T1	SPPG_06463T0
NCU01546T0	SPPG_07882T0
NCU09345T0	SPPG_07924T0
NCU09345T1	SPPG_07924T0
NCU09345T2	SPPG_07924T0
NCU06232T0	SPPG_02655T0
NCU09521T0	SPPG_07079T0
NCU11537T0	SPPG_06727T0
NCU09492T0	SPPG_08786T0
NCU07408T0	SPPG_01926T0
NCU07408T1	SPPG_01926T0
NCU02887T0	SPPG_00476T0
NCU02954T0	SPPG_04483T0
NCU10468T0	SPPG_00109T0
NCU01175T0	SPPG_04207T0
NCU04672T0	SPPG_01828T0
NCU02464T0	SPPG_07388T0
NCU00959T0	SPPG_01440T0
NCU02273T0	SPPG_01941T0
NCU07986T0	SPPG_02303T0
NCU12152T0	SPPG_00214T0
NCU05889T0	SPPG_08496T0
NCU00984T0	SPPG_05035T0
NCU01172T0	SPPG_07810T0
NCU01786T0	SPPG_03696T0
NCU01270T0	SPPG_03696T0
NCU00106T0	SPPG_03421T0
NCU09106T0	SPPG_01730T0
NCU08977T0	SPPG_02052T0
NCU07509T0	SPPG_05150T0
NCU00896T0	SPPG_04790T0
NCU04838T0	SPPG_01731T0
NCU09643T0	SPPG_07126T0
NCU01701T0	SPPG_08033T0
NCU09202T0	SPPG_04092T0
NCU05410T0	SPPG_08285T0
NCU06047T0	SPPG_00135T0
NCU02592T0	SPPG_06851T0
NCU12027T0	SPPG_00600T0
NCU03637T0	SPPG_01049T0
NCU08280T0	SPPG_01579T0
NCU04264T0	SPPG_08358T0
NCU02178T0	SPPG_00705T0
NCU04355T0	SPPG_04413T0
NCU09212T0	SPPG_02873T0
NCU06970T0	SPPG_06140T0
NCU03267T0	SPPG_04034T0
NCU07722T0	SPPG_02315T0
NCU07955T0	SPPG_06861T0
NCU01452T0	SPPG_04676T0
NCU02397T0	SPPG_08598T0
NCU09004T0	SPPG_03195T0
NCU04600T0	SPPG_08245T0
NCU07849T0	SPPG_05071T0
NCU07849T1	SPPG_05071T0
NCU09269T0	SPPG_06693T0
NCU09269T1	SPPG_06693T0
NCU02136T0	SPPG_01834T0
NCU02107T0	SPPG_04016T0
NCU04410T0	SPPG_04106T0
NCU00493T0	SPPG_08102T0
NCU03009T0	SPPG_08403T0
NCU11187T0	SPPG_02481T0
NCU05296T0	SPPG_08016T0
NCU01511T0	SPPG_07228T0
NCU02806T0	SPPG_08744T0
NCU01919T0	SPPG_00643T0
NCU04507T0	SPPG_01884T0
NCU02830T0	SPPG_04481T0
NCU01512T0	SPPG_07197T0
NCU09930T0	SPPG_00444T0
NCU01481T0	SPPG_01537T0
NCU01266T0	SPPG_03939T0
NCU03815T0	SPPG_05822T0
NCU02626T0	SPPG_07517T0
NCU11129T0	SPPG_01728T0
NCU09169T0	SPPG_00475T0
NCU02283T0	SPPG_07832T0
NCU00205T0	SPPG_02321T0
NCU02565T0	SPPG_01425T0
NCU04938T0	SPPG_04522T0
NCU08946T0	SPPG_08616T0
NCU10945T0	SPPG_00471T0	SPPG_00009T0
NCU04391T0	SPPG_00471T0	SPPG_00009T0
NCU09640T0	SPPG_00471T0	SPPG_00009T0
NCU06541T0	SPPG_01349T0
NCU03853T0	SPPG_08424T0
NCU04612T1	SPPG_01158T0
NCU04612T0	SPPG_01158T0
NCU01235T0	SPPG_03383T0
NCU02781T0	SPPG_03831T0
NCU08004T0	SPPG_02456T0
NCU04331T0	SPPG_07636T0
NCU00414T0	SPPG_00621T0
NCU03561T0	SPPG_00497T0
NCU02814T0	SPPG_01878T0
NCU11866T0	SPPG_00832T0
NCU07539T0	SPPG_05866T0
NCU02414T0	SPPG_06600T0
NCU09120T0	SPPG_03593T0
NCU08273T0	SPPG_01501T0
NCU00340T0	SPPG_00181T0
NCU02148T0	SPPG_01944T0
NCU08427T0	SPPG_00185T0
NCU04646T0	SPPG_04120T0
NCU06199T0	SPPG_04340T0
NCU11408T0	SPPG_02666T0
NCU04610T0	SPPG_08747T0
NCU09434T0	SPPG_06944T0	SPPG_02047T0	SPPG_07605T0	SPPG_00449T0	SPPG_01063T0	SPPG_08528T0
NCU03258T0	SPPG_01775T0
NCU01831T0	SPPG_06255T0
NCU11568T0	SPPG_08064T0
NCU11568T1	SPPG_08064T0
NCU02727T0	SPPG_04772T0
NCU01929T0	SPPG_06301T0
NCU06809T0	SPPG_04049T0
NCU01376T0	SPPG_05202T0
NCU06832T0	SPPG_00656T0
NCU06371T0	SPPG_01951T0
NCU06550T0	SPPG_03288T0
NCU00981T0	SPPG_08091T0
NCU03290T0	SPPG_07031T0
NCU05295T0	SPPG_02213T0
NCU00467T0	SPPG_08594T0
NCU07701T0	SPPG_02515T0
NCU03409T0	SPPG_07074T0
NCU08561T0	SPPG_05572T0
NCU00489T0	SPPG_07795T0
NCU10847T0	SPPG_01510T0
NCU09692T0	SPPG_06497T0
NCU02585T0	SPPG_01763T0
NCU06760T0	SPPG_02285T0
NCU02704T0	SPPG_06966T0
NCU06931T0	SPPG_06649T0
NCU11353T0	SPPG_04693T0
NCU00904T0	SPPG_05184T0
NCU02179T0	SPPG_05184T0
NCU08126T0	SPPG_05184T0
NCU03223T1	SPPG_00744T0
NCU03223T0	SPPG_00744T0
NCU04013T1	SPPG_04046T0
NCU04013T0	SPPG_04046T0
NCU02960T0	SPPG_03570T0
NCU03441T0	SPPG_03663T0
NCU05224T0	SPPG_02649T0
NCU02052T0	SPPG_05960T0
NCU05850T0	SPPG_05979T0
NCU02536T0	SPPG_02201T0
NCU04041T0	SPPG_01605T0
NCU02687T0	SPPG_06775T0
NCU05797T0	SPPG_07509T0
NCU05790T0	SPPG_06658T0
NCU04834T0	SPPG_06658T0
NCU00108T0	SPPG_03591T0
NCU07930T0	SPPG_01808T0
NCU07175T0	SPPG_03051T0
NCU11453T0	SPPG_02935T0
NCU08852T0	SPPG_08596T0
NCU02420T0	SPPG_02313T0
NCU04063T0	SPPG_02274T0
NCU03763T0	SPPG_03491T0
NCU00632T0	SPPG_08302T0
NCU03310T0	SPPG_06074T0
NCU01754T0	SPPG_06971T0
NCU01754T1	SPPG_06971T0
NCU02476T0	SPPG_06971T0
NCU10053T0	SPPG_02897T0	SPPG_00917T0
NCU00605T0	SPPG_01218T0
NCU02965T0	SPPG_00654T0
NCU06191T0	SPPG_03464T0
NCU03039T0	SPPG_07259T0
NCU03231T0	SPPG_01552T0
NCU00660T0	SPPG_05112T0
NCU06336T0	SPPG_00593T0
NCU02524T0	SPPG_04464T0
NCU05216T0	SPPG_03257T0
NCU05117T0	SPPG_04312T0
NCU02226T0	SPPG_07473T0
NCU10762T0	SPPG_02273T0
NCU04454T0	SPPG_08292T0
NCU11381T0	SPPG_08239T0
NCU03393T0	SPPG_07813T0
NCU02828T0	SPPG_02629T0
NCU06440T0	SPPG_00080T0
NCU06216T0	SPPG_00805T0
NCU00924T0	SPPG_07145T0
NCU11471T0	SPPG_00889T0
NCU08153T0	SPPG_04978T0
NCU09631T0	SPPG_04978T0
NCU02946T0	SPPG_00770T0
NCU02053T0	SPPG_08437T0
NCU04837T0	SPPG_07411T0
NCU09642T0	SPPG_08184T0
NCU04442T0	SPPG_07491T0	SPPG_05827T0
NCU07075T0	SPPG_03548T0
NCU06534T0	SPPG_06574T0
NCU01678T0	SPPG_04618T0
NCU03888T0	SPPG_03216T0
NCU04832T0	SPPG_03256T0
NCU02542T1	SPPG_00973T0	SPPG_02373T0
NCU02542T0	SPPG_00973T0	SPPG_02373T0
NCU03711T0	SPPG_05687T0
NCU06726T0	SPPG_06492T0
NCU11302T0	SPPG_06967T0
NCU06194T0	SPPG_03100T0	SPPG_08553T0
NCU01728T1	SPPG_08230T0
NCU01728T0	SPPG_08230T0
NCU00673T0	SPPG_00220T0
NCU00263T0	SPPG_04400T0
NCU02333T0	SPPG_04578T0
NCU06779T0	SPPG_01028T0
NCU02829T0	SPPG_05391T0
NCU05196T0	SPPG_04178T0
NCU07266T0	SPPG_02939T0
NCU06182T0	SPPG_04073T0
NCU10747T0	SPPG_07339T0
NCU04096T0	SPPG_01283T0
NCU00480T0	SPPG_05122T0
NCU04259T0	SPPG_03820T0
NCU09980T0	SPPG_02536T0
NCU01377T0	SPPG_04119T0
NCU05942T0	SPPG_01459T0
NCU01776T0	SPPG_05907T0
NCU04481T0	SPPG_06119T0
NCU05137T0	SPPG_08039T0
NCU08326T0	SPPG_05796T0
NCU07542T0	SPPG_07353T0
NCU11489T0	SPPG_05676T0
NCU05861T0	SPPG_01864T0
NCU07868T0	SPPG_00376T0
NCU06699T0	SPPG_02847T0
NCU07165T0	SPPG_03804T0
NCU11215T0	SPPG_03188T0
NCU08148T0	SPPG_06432T0
NCU08021T0	SPPG_08160T0
NCU05516T0	SPPG_00044T0
NCU04069T0	SPPG_02747T0
NCU08811T0	SPPG_00964T0
NCU02151T0	SPPG_06743T0
NCU06238T0	SPPG_03461T0
NCU00963T0	SPPG_03147T0
NCU04288T0	SPPG_03356T0
NCU03658T0	SPPG_05425T0
NCU06018T0	SPPG_01634T0
NCU08477T0	SPPG_07850T0
NCU11296T0	SPPG_00628T0
NCU08484T0	SPPG_03715T0
NCU09438T0	SPPG_03271T0
NCU09538T0	SPPG_03577T0
NCU11173T0	SPPG_08434T0
NCU00490T0	SPPG_00485T0
NCU00376T0	SPPG_03925T0
NCU04817T0	SPPG_00724T0
NCU08027T0	SPPG_06116T0
NCU01758T0	SPPG_06805T0	SPPG_05830T0
NCU05644T0	SPPG_04090T0
NCU02209T0	SPPG_08396T0
NCU07062T0	SPPG_05266T0
NCU08850T0	SPPG_04386T0
NCU11410T0	SPPG_03266T0
NCU03512T0	SPPG_02588T0
NCU05156T0	SPPG_02588T0
NCU00861T0	SPPG_02588T0
NCU03965T0	SPPG_00985T0
NCU03491T0	SPPG_01437T0
NCU07452T0	SPPG_01540T0
NCU04779T0	SPPG_06913T0
NCU07755T0	SPPG_06858T0
NCU07468T0	SPPG_06122T0
NCU02620T0	SPPG_00117T0
NCU03062T0	SPPG_00225T0
NCU03217T0	SPPG_00577T0
NCU05301T0	SPPG_01069T0
NCU01484T0	SPPG_04965T0
NCU09239T0	SPPG_00599T0
NCU11102T0	SPPG_00401T0
NCU02826T0	SPPG_07444T0
NCU10311T0	SPPG_06279T0
NCU09659T0	SPPG_07602T0
NCU00294T0	SPPG_06750T0
NCU04368T0	SPPG_03734T0
NCU07471T0	SPPG_01576T0
NCU07117T0	SPPG_04897T0
NCU00232T0	SPPG_04657T0	SPPG_00513T0
NCU02432T0	SPPG_00846T0
NCU04024T0	SPPG_01327T0
NCU04201T0	SPPG_01959T0
NCU06578T0	SPPG_00113T0
NCU01672T0	SPPG_05238T0
NCU00025T0	SPPG_06687T0
NCU05254T0	SPPG_05533T0
NCU03963T0	SPPG_07801T0
NCU07829T0	SPPG_06373T0
NCU07988T0	SPPG_08076T0
NCU03768T1	SPPG_01487T0
NCU03768T0	SPPG_01487T0
NCU03768T2	SPPG_01487T0
NCU07530T0	SPPG_05082T0	SPPG_05336T0
NCU08489T0	SPPG_05082T0	SPPG_05336T0
NCU08964T0	SPPG_04001T0	SPPG_03322T0
NCU00587T0	SPPG_04768T0
NCU02415T0	SPPG_06515T0
NCU09598T0	SPPG_03960T0
NCU09098T0	SPPG_05058T0
NCU02400T0	SPPG_04744T0
NCU09882T0	SPPG_04744T0
NCU00649T0	SPPG_02667T0
NCU02978T0	SPPG_00739T0
NCU02074T0	SPPG_02717T0
NCU09313T0	SPPG_00558T0
NCU09311T0	SPPG_00589T0
NCU09227T0	SPPG_03186T0
NCU11288T0	SPPG_05792T0
NCU01525T0	SPPG_03077T0
NCU04814T0	SPPG_00632T0
NCU05971T0	SPPG_06483T0
NCU06924T0	SPPG_08238T0
NCU08340T0	SPPG_05130T0	SPPG_02806T0
NCU08340T1	SPPG_05130T0	SPPG_02806T0
NCU00892T0	SPPG_06089T0
NCU03777T0	SPPG_05170T0
NCU07300T0	SPPG_03298T0
NCU02423T0	SPPG_08008T0
NCU02716T0	SPPG_08130T0
NCU06057T0	SPPG_05327T0
NCU08385T0	SPPG_03640T0
NCU10061T0	SPPG_03974T0
NCU01084T0	SPPG_02712T0
NCU01523T0	SPPG_07689T0
NCU06552T0	SPPG_03914T0
NCU00150T0	SPPG_03014T0
NCU00150T1	SPPG_03014T0
NCU03050T0	SPPG_00224T0
NCU03695T0	SPPG_03452T0
NCU04770T0	SPPG_03285T0
NCU11266T0	SPPG_06229T0
NCU07558T0	SPPG_00260T0
NCU06454T0	SPPG_04889T0
NCU08040T0	SPPG_05308T0
NCU04182T0	SPPG_04182T0
NCU00450T0	SPPG_07865T0
NCU01644T0	SPPG_02358T0
NCU06594T0	SPPG_03138T0
NCU01367T0	SPPG_08059T0
NCU09553T0	SPPG_01329T0
NCU08008T0	SPPG_08140T0
NCU02480T0	SPPG_01580T0
NCU03006T0	SPPG_05059T0
NCU03388T0	SPPG_05588T0
NCU06866T0	SPPG_03511T0
NCU08218T0	SPPG_08778T0
NCU08298T0	SPPG_06072T0
NCU08895T0	SPPG_00024T0	SPPG_05597T0
NCU01431T0	SPPG_01270T0
NCU01550T0	SPPG_03004T0
NCU06404T0	SPPG_01174T0
NCU01613T0	SPPG_06907T0
NCU01206T0	SPPG_04443T0
NCU03935T0	SPPG_02495T0
NCU09090T0	SPPG_00070T0
NCU04136T0	SPPG_06733T0
NCU06428T0	SPPG_07372T0
NCU00501T0	SPPG_03162T0
NCU06067T0	SPPG_03330T0
NCU01936T0	SPPG_07951T0
NCU03319T0	SPPG_06891T0
NCU11285T0	SPPG_00768T0
NCU06054T0	SPPG_05843T0
NCU09435T0	SPPG_04928T0
NCU08687T0	SPPG_05616T0
NCU03197T0	SPPG_02168T0	SPPG_02155T0
NCU00466T0	SPPG_03823T0
NCU03948T0	SPPG_01667T0
NCU04505T0	SPPG_08180T0
NCU09821T0	SPPG_04590T0
NCU10732T0	SPPG_04348T0
NCU05523T0	SPPG_01512T0
NCU00035T0	SPPG_07161T0
NCU07528T0	SPPG_00992T0
NCU05419T0	SPPG_04276T0
NCU07419T0	SPPG_03865T0
NCU05292T0	SPPG_06901T0
NCU07964T0	SPPG_08294T0
NCU03439T0	SPPG_00935T0
NCU03269T0	SPPG_02032T0
NCU03317T0	SPPG_03803T0
NCU07023T0	SPPG_01226T0
NCU06764T0	SPPG_02114T0
NCU09208T0	SPPG_01276T0
NCU09320T0	SPPG_03971T0
NCU11744T0	SPPG_02741T0
NCU09727T0	SPPG_08188T0
NCU01480T0	SPPG_08766T0
NCU04797T0	SPPG_04291T0
NCU04333T0	SPPG_07831T0
NCU11027T0	SPPG_04463T0
NCU07262T0	SPPG_07560T0
NCU10715T0	SPPG_07694T0
NCU07112T0	SPPG_02208T0
NCU04460T0	SPPG_06586T0
NCU09816T0	SPPG_06759T0
NCU06110T0	SPPG_04258T0
NCU06110T1	SPPG_04258T0
NCU06110T2	SPPG_04258T0
NCU00169T0	SPPG_00716T0
NCU00028T0	SPPG_04804T0
NCU01111T0	SPPG_04446T0
NCU09892T0	SPPG_07878T0
NCU02057T0	SPPG_05182T0	SPPG_08357T0
NCU08048T0	SPPG_07144T0
NCU10059T0	SPPG_05902T0
NCU09469T0	SPPG_07932T0
NCU01510T0	SPPG_07995T0
NCU08064T0	SPPG_07995T0
NCU00216T0	SPPG_01230T0
NCU01055T0	SPPG_00625T0
NCU00065T0	SPPG_02090T0
NCU03141T0	SPPG_05720T0
NCU02263T0	SPPG_00193T0
NCU03972T0	SPPG_00743T0
NCU03739T0	SPPG_01298T0
NCU01524T0	SPPG_03523T0
NCU06177T0	SPPG_06327T0
NCU11864T0	SPPG_03258T0
NCU07965T0	SPPG_07196T0
NCU05999T0	SPPG_00259T0
NCU02374T0	SPPG_04328T0
NCU01950T0	SPPG_06705T0
NCU03092T0	SPPG_07749T0
NCU09745T0	SPPG_04325T0
NCU01949T0	SPPG_00754T0
NCU03352T0	SPPG_00605T0
NCU07814T0	SPPG_01355T0
NCU08035T0	SPPG_03667T0
NCU08747T0	SPPG_08480T0
NCU00955T0	SPPG_08480T0
NCU05885T0	SPPG_08480T0
NCU03049T0	SPPG_08480T0
NCU07125T0	SPPG_02703T0
NCU01637T0	SPPG_08410T0
NCU02533T0	SPPG_07883T0
NCU05453T0	SPPG_05575T0
NCU08066T0	SPPG_04544T0
NCU08312T0	SPPG_07880T0	SPPG_04335T0	SPPG_01051T0
NCU01166T0	SPPG_06747T0
NCU04407T0	SPPG_03965T0
NCU10519T0	SPPG_01472T0
NCU07332T0	SPPG_08266T0	SPPG_06067T0
NCU00434T0	SPPG_02202T0
NCU00366T0	SPPG_03231T0
NCU01702T0	SPPG_04821T0
NCU04040T0	SPPG_05464T0
NCU05266T0	SPPG_05688T0
NCU09161T0	SPPG_02882T0
NCU05234T0	SPPG_07383T0
NCU07872T0	SPPG_05861T0
NCU06231T0	SPPG_08505T0
NCU07757T0	SPPG_03206T0
NCU08316T0	SPPG_04442T0	SPPG_03389T0
NCU07774T0	SPPG_01175T0
NCU03020T0	SPPG_06269T0
NCU02100T0	SPPG_08519T0
NCU03347T0	SPPG_07933T0
NCU01515T0	SPPG_03475T0
NCU00513T0	SPPG_05002T0
NCU04124T0	SPPG_02811T0
NCU00153T0	SPPG_07622T0
NCU04243T0	SPPG_00653T0
NCU03953T0	SPPG_02349T0
NCU04379T0	SPPG_02826T0
NCU06270T0	SPPG_01544T0
NCU01823T0	SPPG_05431T0
NCU09258T0	SPPG_01237T0
NCU11983T0	SPPG_00906T0
NCU05252T0	SPPG_07566T0
NCU03779T0	SPPG_00961T0
NCU04400T0	SPPG_00961T0
NCU03846T0	SPPG_03329T0
NCU03846T1	SPPG_03329T0
NCU07159T0	SPPG_03762T0	SPPG_03334T0
NCU00182T0	SPPG_00311T0
NCU05720T0	SPPG_02074T0
NCU04323T0	SPPG_03995T0
NCU06217T0	SPPG_03386T0
NCU03732T0	SPPG_05577T0
NCU04231T0	SPPG_05543T0
NCU11181T0	SPPG_00660T0
NCU08633T0	SPPG_08529T0
NCU04459T0	SPPG_05269T0
NCU10144T0	SPPG_03236T0
NCU06846T0	SPPG_05218T0	SPPG_04981T0
NCU00553T0	SPPG_01531T0
NCU01659T0	SPPG_02814T0
NCU06673T0	SPPG_00542T0
NCU01099T0	SPPG_05757T0
NCU10043T0	SPPG_07068T0
NCU04540T0	SPPG_01315T0	SPPG_04500T0	SPPG_07626T0
NCU01456T0	SPPG_02372T0
NCU01826T0	SPPG_02372T0
NCU04092T0	SPPG_02016T0
NCU00905T0	SPPG_02016T0
NCU02203T0	SPPG_02842T0
NCU02493T0	SPPG_02784T0
NCU06271T0	SPPG_00530T0
NCU03369T0	SPPG_03620T0
NCU09552T0	SPPG_02019T0
NCU00170T0	SPPG_05083T0
NCU06484T0	SPPG_01683T0
NCU07971T0	SPPG_05148T0
NCU10018T0	SPPG_05111T0
NCU02421T0	SPPG_00803T0
NCU04429T0	SPPG_01874T0
NCU07205T0	SPPG_01654T0
NCU02147T0	SPPG_06872T0
NCU09621T0	SPPG_00679T0
NCU07733T0	SPPG_03224T0
NCU09475T0	SPPG_03117T0
NCU04108T0	SPPG_07858T0
NCU07619T0	SPPG_07858T0
NCU00317T0	SPPG_01919T0
NCU01916T0	SPPG_00722T0
NCU00913T0	SPPG_04783T0
NCU03936T0	SPPG_03768T0
NCU02289T0	SPPG_06608T0
NCU09027T0	SPPG_01419T0
NCU08607T0	SPPG_05760T0
NCU11234T0	SPPG_04295T0
NCU09354T0	SPPG_06057T0
NCU07987T0	SPPG_07451T0
NCU00077T0	SPPG_00032T0
NCU02424T0	SPPG_03127T0
NCU01539T0	SPPG_03886T0
NCU02618T0	SPPG_03370T0
NCU03556T0	SPPG_04465T0
NCU06198T0	SPPG_04172T0
NCU06448T0	SPPG_05278T0
NCU04074T0	SPPG_08115T0
NCU09843T0	SPPG_05523T0
NCU01419T0	SPPG_02170T0	SPPG_02157T0
NCU04553T0	SPPG_01636T0	SPPG_06203T0
NCU00227T0	SPPG_01719T0
NCU03066T0	SPPG_04958T0
NCU02754T0	SPPG_08696T0
NCU07465T0	SPPG_08336T0	SPPG_00013T0
NCU02509T0	SPPG_01078T0
NCU04479T0	SPPG_02125T0
NCU02368T0	SPPG_00131T0
NCU02105T0	SPPG_00727T0
NCU04421T0	SPPG_00087T0
NCU01913T0	SPPG_02754T0
NCU03622T0	SPPG_02188T0
NCU06091T0	SPPG_01074T0
NCU03876T0	SPPG_03478T0
NCU01169T0	SPPG_06319T0
NCU00120T0	SPPG_07387T0
NCU07299T0	SPPG_01900T0
NCU08290T0	SPPG_05936T0
NCU07358T0	SPPG_08314T0
NCU09380T0	SPPG_06697T0
NCU00213T0	SPPG_02761T0
NCU07042T0	SPPG_00359T0
NCU09309T0	SPPG_07578T0
NCU03282T0	SPPG_03840T0
NCU09896T0	SPPG_04254T0
NCU02665T0	SPPG_01328T0
NCU04316T0	SPPG_01765T0
NCU07081T0	SPPG_03070T0
NCU09290T0	SPPG_02187T0
NCU06662T0	SPPG_08132T0
NCU02555T0	SPPG_00248T0
NCU09001T0	SPPG_00723T0
NCU03859T0	SPPG_05382T0
NCU03899T0	SPPG_05754T0
NCU05273T0	SPPG_08323T0
NCU08968T0	SPPG_08092T0
NCU03040T0	SPPG_00356T0
NCU04277T0	SPPG_00496T0
NCU02497T0	SPPG_02445T0
NCU06712T0	SPPG_00761T0
NCU03097T0	SPPG_04729T0
NCU07550T0	SPPG_01012T0
NCU03731T0	SPPG_07178T0
NCU10292T0	SPPG_01963T0
NCU05009T0	SPPG_04412T0
NCU05009T1	SPPG_04412T0
NCU00725T0	SPPG_00177T0
NCU01409T0	SPPG_00571T0
NCU01104T0	SPPG_03540T0
NCU05752T0	SPPG_00528T0
NCU02757T0	SPPG_06361T0
NCU03897T0	SPPG_07662T0
NCU06606T0	SPPG_07900T0	SPPG_03291T0
NCU02413T0	SPPG_00235T0
NCU03218T0	SPPG_01594T0
NCU04228T0	SPPG_00735T0
NCU01667T0	SPPG_04266T0
NCU00790T0	SPPG_05061T0
NCU04983T0	SPPG_02338T0
NCU10048T0	SPPG_00796T0
NCU11222T0	SPPG_08298T0
NCU01200T1	SPPG_00583T0
NCU01200T0	SPPG_00583T0
NCU03122T0	SPPG_04786T0
NCU03122T1	SPPG_04786T0
NCU01210T0	SPPG_08414T0
NCU06714T0	SPPG_08414T0
NCU03244T0	SPPG_01477T0
NCU06132T0	SPPG_00035T0
NCU05587T0	SPPG_07413T0
NCU09887T0	SPPG_04488T0
NCU07662T0	SPPG_08090T0
NCU08995T0	SPPG_08579T0
NCU09869T0	SPPG_06752T0
NCU02688T1	SPPG_02763T0
NCU02688T0	SPPG_02763T0
NCU00614T0	SPPG_02632T0
NCU01083T0	SPPG_08753T0
NCU05364T0	SPPG_07048T0
NCU01795T0	SPPG_00188T0
NCU06489T0	SPPG_04087T0
NCU11651T0	SPPG_02291T0
NCU00157T0	SPPG_02028T0
NCU03261T0	SPPG_02695T0
NCU06031T0	SPPG_01187T0
NCU00944T0	SPPG_06100T0
NCU04289T0	SPPG_07887T0
NCU07564T0	SPPG_05839T0
NCU05250T0	SPPG_08618T0
NCU01221T0	SPPG_03600T0	SPPG_03867T0
NCU04120T0	SPPG_02082T0	SPPG_04193T0
NCU01273T0	SPPG_00272T0
NCU08500T0	SPPG_00042T0
NCU10185T0	SPPG_01620T0
NCU04452T0	SPPG_06548T0
NCU08346T0	SPPG_04098T0
NCU08131T0	SPPG_05741T0
NCU09805T0	SPPG_05741T0
NCU04428T0	SPPG_04065T0
NCU07830T0	SPPG_01396T0
NCU06039T0	SPPG_03167T0
NCU03576T0	SPPG_07218T0
NCU10046T0	SPPG_03569T0
NCU02513T0	SPPG_00568T0
NCU01471T0	SPPG_03773T0
NCU03341T0	SPPG_04235T0
NCU00742T0	SPPG_08029T0
NCU09862T0	SPPG_05207T0
NCU06402T0	SPPG_06274T0
NCU06402T1	SPPG_06274T0
NCU00971T0	SPPG_04127T0
NCU02982T0	SPPG_03477T0
NCU07313T0	SPPG_00150T0
NCU02428T0	SPPG_04473T0
NCU04319T0	SPPG_05284T0
NCU07688T0	SPPG_05692T0
NCU04713T0	SPPG_08647T0
NCU08609T0	SPPG_06009T0
NCU00316T0	SPPG_00078T0
NCU00911T0	SPPG_01273T0
NCU04633T0	SPPG_01631T0
NCU03661T0	SPPG_06364T0
NCU04137T0	SPPG_06676T0
NCU11297T0	SPPG_02827T0
NCU07240T0	SPPG_05883T0
NCU09220T0	SPPG_07355T0
NCU00475T0	SPPG_06741T0
NCU02113T0	SPPG_06897T0
NCU02812T0	SPPG_06712T0
NCU11457T0	SPPG_01870T0
NCU07516T0	SPPG_05038T0
NCU05427T0	SPPG_07533T0
NCU00898T0	SPPG_04216T0
NCU07361T0	SPPG_01554T0
NCU02065T0	SPPG_07962T0
NCU01552T0	SPPG_03507T0	SPPG_03379T0
NCU01552T1	SPPG_03507T0	SPPG_03379T0
NCU00777T0	SPPG_00740T0
NCU02269T0	SPPG_03781T0
NCU07271T0	SPPG_01046T0
NCU03921T0	SPPG_04686T0
NCU08804T0	SPPG_02543T0
NCU03018T0	SPPG_08420T0
NCU09744T0	SPPG_08280T0
NCU01435T0	SPPG_00051T0
NCU08595T0	SPPG_02460T0
NCU09119T0	SPPG_07841T0
NCU03204T0	SPPG_03654T0
NCU03607T0	SPPG_03783T0
NCU00030T0	SPPG_07803T0
NCU04935T0	SPPG_07950T0
NCU03730T0	SPPG_06680T0
NCU05796T0	SPPG_01514T0
NCU05796T1	SPPG_01514T0
NCU02373T0	SPPG_01186T0
NCU02104T0	SPPG_03944T0
NCU03938T0	SPPG_04179T0
NCU04510T0	SPPG_03897T0
NCU03240T0	SPPG_07616T0
NCU03833T0	SPPG_03259T0
NCU03833T1	SPPG_03259T0
NCU00655T0	SPPG_03284T0
NCU04783T0	SPPG_00395T0
NCU02776T0	SPPG_03529T0
NCU03546T0	SPPG_04018T0
NCU03727T0	SPPG_03955T0
NCU04637T0	SPPG_03158T0
NCU06410T0	SPPG_03899T0
NCU06251T0	SPPG_04502T0
NCU06540T0	SPPG_06795T0
NCU07880T0	SPPG_05640T0
NCU09040T0	SPPG_06499T0
NCU08370T0	SPPG_07229T0
NCU06834T0	SPPG_01782T0
NCU03112T0	SPPG_05344T0
NCU03952T0	SPPG_05865T0
NCU01429T0	SPPG_00575T0
NCU00519T0	SPPG_03952T0
NCU04647T0	SPPG_00732T0
NCU02354T0	SPPG_03301T0
NCU03304T0	SPPG_02985T0
NCU03038T0	SPPG_03270T0
NCU08177T0	SPPG_05467T0
NCU10987T0	SPPG_06294T0
NCU04354T0	SPPG_02251T0
NCU08092T0	SPPG_01528T0
NCU09897T0	SPPG_01848T0
NCU11386T0	SPPG_04005T0
NCU09560T0	SPPG_04974T0
NCU09731T0	SPPG_06286T0
NCU08384T0	SPPG_08121T0
NCU01901T0	SPPG_03842T0
NCU07574T0	SPPG_02752T0
NCU11809T0	SPPG_03961T0
NCU03079T0	SPPG_07336T0	SPPG_02164T0	SPPG_02177T0
NCU01635T0	SPPG_08577T0	SPPG_08644T0
NCU02633T0	SPPG_01306T0
NCU02005T0	SPPG_02957T0
NCU07188T0	SPPG_07238T0
NCU06436T0	SPPG_01627T0	SPPG_00903T0
NCU07263T0	SPPG_02634T0	SPPG_08074T0
NCU08389T0	SPPG_04186T0
NCU08389T1	SPPG_04186T0
NCU02375T0	SPPG_03637T0
NCU04097T0	SPPG_03112T0
NCU06771T0	SPPG_02348T0
NCU07461T0	SPPG_06523T0
NCU09264T0	SPPG_07729T0
NCU07953T0	SPPG_07666T0	SPPG_08404T0
NCU04874T0	SPPG_07666T0	SPPG_08404T0
NCU00243T0	SPPG_00848T0
NCU01141T0	SPPG_00509T0
NCU03597T0	SPPG_02989T0
NCU00173T0	SPPG_07505T0
NCU03497T0	SPPG_05712T0
NCU03988T0	SPPG_06071T0
NCU10721T0	SPPG_02757T0
NCU06647T0	SPPG_06587T0
NCU03802T0	SPPG_03215T0	SPPG_03067T0
NCU07719T0	SPPG_02218T0
NCU01666T0	SPPG_07635T0
NCU08225T0	SPPG_06414T0
NCU08823T0	SPPG_07876T0
NCU03714T0	SPPG_01426T0
NCU04841T0	SPPG_01455T0
NCU03659T0	SPPG_03982T0
NCU01446T0	SPPG_06153T0
NCU04503T0	SPPG_04760T0
NCU01317T0	SPPG_07902T0
NCU06260T0	SPPG_03847T0
NCU06869T0	SPPG_05115T0
NCU04908T0	SPPG_08717T0
NCU08502T0	SPPG_08073T0
NCU06179T0	SPPG_08506T0	SPPG_06011T0
NCU03207T0	SPPG_07539T0
NCU09000T0	SPPG_03337T0
NCU03610T0	SPPG_02725T0
NCU00983T0	SPPG_05617T0
NCU01779T0	SPPG_05926T0
NCU05075T0	SPPG_03202T0
NCU08395T0	SPPG_07402T0
NCU08395T1	SPPG_07402T0
NCU00164T0	SPPG_01966T0
NCU00088T0	SPPG_02078T0
NCU06141T0	SPPG_00524T0
NCU00161T0	SPPG_05663T0
NCU00334T0	SPPG_05551T0
NCU04190T0	SPPG_03510T0
NCU01817T0	SPPG_07960T0
NCU08989T0	SPPG_02127T0
NCU02948T0	SPPG_07499T0
NCU04304T0	SPPG_08315T0
NCU01184T0	SPPG_04167T0
NCU09747T0	SPPG_00504T0
NCU01553T0	SPPG_07870T0
NCU03366T0	SPPG_07894T0
NCU04335T0	SPPG_04545T0	SPPG_05185T0
NCU08738T0	SPPG_04551T0
NCU05079T0	SPPG_04551T0
NCU00523T0	SPPG_02089T0
NCU01568T0	SPPG_01466T0
NCU00293T0	SPPG_05350T0
NCU01411T0	SPPG_08359T0
NCU08499T0	SPPG_05662T0
NCU08514T0	SPPG_08609T0
NCU01174T0	SPPG_00659T0
NCU03623T0	SPPG_02834T0
NCU00879T0	SPPG_07706T0
NCU08941T0	SPPG_02063T0
NCU03781T0	SPPG_06580T0
NCU09658T0	SPPG_02333T0
NCU05593T0	SPPG_01097T0
NCU04902T0	SPPG_03060T0
NCU00792T0	SPPG_08535T0
NCU08886T0	SPPG_06820T0
NCU00789T0	SPPG_00794T0
NCU01455T0	SPPG_05512T0
NCU06585T0	SPPG_02039T0
NCU08641T0	SPPG_05366T0
NCU08356T0	SPPG_05852T0
NCU07884T0	SPPG_08005T0
NCU00095T0	SPPG_00223T0
NCU07956T0	SPPG_04498T0
NCU05984T0	SPPG_07756T0
NCU06345T0	SPPG_08726T0
NCU06447T0	SPPG_08704T0
NCU04554T0	SPPG_06007T0
NCU03209T0	SPPG_06007T0
NCU04883T0	SPPG_06007T0
NCU07289T0	SPPG_01883T0
NCU07289T1	SPPG_01883T0
NCU06694T0	SPPG_01628T0
NCU09798T0	SPPG_00874T0
NCU07929T0	SPPG_03450T0
NCU06718T0	SPPG_06553T0
NCU04987T0	SPPG_05494T0	SPPG_02963T0
NCU00258T0	SPPG_01055T0
NCU03276T0	SPPG_01592T0
NCU05902T0	SPPG_03320T0
NCU04640T0	SPPG_04745T0
NCU00919T0	SPPG_08189T0
NCU01767T0	SPPG_08701T0
NCU06259T0	SPPG_07001T0
NCU06559T0	SPPG_08369T0
NCU09237T0	SPPG_06253T0
NCU00422T0	SPPG_01733T0
NCU00422T1	SPPG_01733T0
NCU07111T0	SPPG_01325T0
NCU07044T0	SPPG_01325T0
NCU01165T0	SPPG_07137T0	SPPG_06937T0
NCU01961T0	SPPG_00746T0
NCU00890T0	SPPG_02596T0
NCU00578T0	SPPG_03219T0
NCU04019T0	SPPG_01224T0
NCU06950T0	SPPG_00800T0
NCU02457T0	SPPG_04842T0
NCU08151T0	SPPG_01314T0
NCU00650T0	SPPG_08386T0
NCU07819T0	SPPG_02990T0
NCU07365T0	SPPG_05514T0
NCU09792T0	SPPG_05381T0
NCU03703T0	SPPG_00418T0
NCU03237T0	SPPG_02246T0
NCU05385T0	SPPG_00425T0
NCU04159T0	SPPG_08186T0
NCU02802T0	SPPG_00893T0	SPPG_06173T0
NCU01784T0	SPPG_00172T0
NCU01390T0	SPPG_00576T0
NCU02614T0	SPPG_01107T0
NCU02541T0	SPPG_01211T0
NCU00522T0	SPPG_05320T0
NCU06568T0	SPPG_00436T0
NCU01332T0	SPPG_05232T0
NCU02586T0	SPPG_05385T0
NCU09025T0	SPPG_00683T0
NCU06774T0	SPPG_05908T0
NCU11357T0	SPPG_02775T0
NCU08824T0	SPPG_04579T0
NCU00193T0	SPPG_04633T0
NCU04378T0	SPPG_02128T0
NCU04193T0	SPPG_04121T0
NCU03504T0	SPPG_08481T0
NCU11220T0	SPPG_07464T0
NCU02463T0	SPPG_02570T0
NCU03460T0	SPPG_02559T0
NCU03806T0	SPPG_03223T0
NCU08070T0	SPPG_02299T0
NCU04528T0	SPPG_00002T0
NCU05113T0	SPPG_00002T0
NCU09279T0	SPPG_00002T0
NCU05604T0	SPPG_00002T0
NCU02201T0	SPPG_00002T0
NCU07920T0	SPPG_00002T0
NCU00526T0	SPPG_00002T0
NCU09023T0	SPPG_00002T0
NCU01257T0	SPPG_03021T0
NCU05645T0	SPPG_02824T0
NCU06246T0	SPPG_02713T0
NCU08708T0	SPPG_02258T0
NCU02401T0	SPPG_08069T0
NCU04191T0	SPPG_07511T0
NCU07742T0	SPPG_05314T0
NCU00476T0	SPPG_01511T0
NCU03059T0	SPPG_00465T0
NCU02137T0	SPPG_02494T0
NCU06104T0	SPPG_00368T0
NCU06532T0	SPPG_00556T0
NCU02588T1	SPPG_00652T0
NCU02588T0	SPPG_00652T0
NCU06355T0	SPPG_02643T0
NCU07384T0	SPPG_02493T0
NCU06171T0	SPPG_07456T0
NCU09116T0	SPPG_05641T0
NCU07158T0	SPPG_08494T0
NCU07590T0	SPPG_08200T0
NCU11676T0	SPPG_08581T0
NCU00183T0	SPPG_00565T0
NCU06257T0	SPPG_00128T0
NCU03358T0	SPPG_04475T0
NCU09366T0	SPPG_04157T0
NCU09139T0	SPPG_04499T0
NCU09192T0	SPPG_04782T0
NCU02905T0	SPPG_06257T0
NCU05781T0	SPPG_04789T0
NCU00894T0	SPPG_02328T0
NCU02813T0	SPPG_02339T0
NCU00443T0	SPPG_04749T0
NCU04109T0	SPPG_02081T0
NCU06265T0	SPPG_01801T0
NCU08671T0	SPPG_02319T0
NCU07698T0	SPPG_07153T0
NCU06856T0	SPPG_07952T0
NCU09594T0	SPPG_07555T0
NCU02376T0	SPPG_00211T0
NCU04087T0	SPPG_05536T0
NCU01008T0	SPPG_01479T0
NCU00435T0	SPPG_03368T0
NCU06409T0	SPPG_01901T0
NCU04275T0	SPPG_03752T0
NCU09048T0	SPPG_00965T0
NCU07004T0	SPPG_03041T0
NCU09285T0	SPPG_06825T0
NCU01954T0	SPPG_00604T0
NCU02693T0	SPPG_01524T0
NCU04787T0	SPPG_00402T0
NCU02276T0	SPPG_03286T0
NCU01441T0	SPPG_04702T0
NCU05715T0	SPPG_01538T0
NCU02973T0	SPPG_04287T0
NCU07724T0	SPPG_00417T0
NCU10155T0	SPPG_00664T0
NCU03173T0	SPPG_07057T0
NCU06530T0	SPPG_06220T0
NCU04615T0	SPPG_00641T0	SPPG_00334T0
NCU00667T0	SPPG_02466T0
NCU05513T0	SPPG_01904T0
NCU04578T0	SPPG_04614T0
NCU00210T0	SPPG_00516T0
NCU00087T0	SPPG_00790T0
NCU04009T0	SPPG_02305T0
NCU00187T0	SPPG_07723T0
NCU01918T0	SPPG_07375T0
NCU09608T0	SPPG_01277T0
NCU03616T0	SPPG_07425T0
NCU06242T0	SPPG_05331T0
NCU07989T0	SPPG_05409T0
NCU09595T0	SPPG_08478T0
NCU00884T0	SPPG_01044T0
NCU01928T0	SPPG_00692T0
NCU05485T0	SPPG_01881T0
NCU07456T0	SPPG_04007T0
NCU09193T0	SPPG_00373T0	SPPG_07582T0
NCU04029T0	SPPG_04864T0	SPPG_06080T0
NCU08991T0	SPPG_04181T0
NCU08991T1	SPPG_04181T0
NCU02387T0	SPPG_01577T0
NCU00736T0	SPPG_03929T0
NCU01337T0	SPPG_03602T0
NCU03796T0	SPPG_02716T0
NCU02744T0	SPPG_04176T0
NCU02658T0	SPPG_07149T0
NCU08882T0	SPPG_06433T0
NCU01368T0	SPPG_04725T0
NCU01368T1	SPPG_04725T0
NCU00889T0	SPPG_04196T0
NCU00495T0	SPPG_05963T0
NCU01302T0	SPPG_07044T0
NCU00105T0	SPPG_08606T0
NCU03715T0	SPPG_06694T0
NCU09912T0	SPPG_01717T0
NCU07058T0	SPPG_06642T0
NCU05293T0	SPPG_08406T0
NCU00146T0	SPPG_01173T0
NCU03087T0	SPPG_00309T0
NCU09913T0	SPPG_00082T0
NCU11246T0	SPPG_03495T0
NCU03946T0	SPPG_00782T0
NCU03946T1	SPPG_00782T0
NCU00624T0	SPPG_03641T0
NCU01444T0	SPPG_03205T0
NCU03177T0	SPPG_02967T0
NCU06631T0	SPPG_00385T0
NCU01990T0	SPPG_04492T0
NCU01324T0	SPPG_05608T0
NCU06974T0	SPPG_02045T0
NCU06052T0	SPPG_03015T0
NCU02167T0	SPPG_06785T0
NCU06431T0	SPPG_08138T0
NCU09911T0	SPPG_08620T0
NCU03749T0	SPPG_04613T0
NCU03749T1	SPPG_04613T0
NCU07446T0	SPPG_07258T0
NCU07446T1	SPPG_07258T0
NCU01305T0	SPPG_06769T0
NCU07663T0	SPPG_03435T0
NCU07958T0	SPPG_06999T0
NCU11254T0	SPPG_05765T0
NCU00135T0	SPPG_00098T0
NCU00669T0	SPPG_01633T0
NCU00311T0	SPPG_02248T0
NCU05245T0	SPPG_02281T0
NCU05274T0	SPPG_02497T0
NCU01021T0	SPPG_07154T0
NCU06595T0	SPPG_02711T0
NCU07196T0	SPPG_02825T0
NCU07725T0	SPPG_02774T0
NCU04326T0	SPPG_07385T0
NCU06168T0	SPPG_05929T0
NCU06603T0	SPPG_05672T0
NCU07850T0	SPPG_08134T0
NCU08620T0	SPPG_08570T0
NCU02437T0	SPPG_01096T0	SPPG_08009T0	SPPG_02344T0
NCU01948T0	SPPG_00793T0	SPPG_06263T0
NCU09534T0	SPPG_02525T0	SPPG_02520T0
NCU03264T0	SPPG_00027T0
NCU03007T0	SPPG_01892T0
NCU04990T0	SPPG_03085T0
NCU09325T0	SPPG_00088T0
NCU03891T0	SPPG_06546T0
NCU03241T0	SPPG_07382T0
NCU08324T0	SPPG_03601T0
NCU04119T0	SPPG_07897T0
NCU02675T0	SPPG_00041T0
NCU08046T0	SPPG_00675T0
NCU02225T0	SPPG_05931T0
NCU05517T0	SPPG_04228T0
NCU09138T0	SPPG_07683T0
NCU02786T0	SPPG_00397T0
NCU02734T0	SPPG_00756T0
NCU03036T0	SPPG_01507T0
NCU03229T0	SPPG_01843T0
NCU04202T0	SPPG_02269T0
NCU04405T0	SPPG_06874T0
NCU08948T0	SPPG_07528T0
NCU10031T0	SPPG_05175T0	SPPG_05270T0
NCU03971T0	SPPG_00663T0
NCU03102T0	SPPG_02347T0
NCU02027T0	SPPG_05114T0
NCU07865T0	SPPG_00858T0
NCU07816T0	SPPG_02256T0
NCU07120T0	SPPG_03888T0
NCU08927T0	SPPG_05546T0
NCU01657T0	SPPG_03521T0
NCU01161T0	SPPG_04085T0
NCU00726T0	SPPG_04798T0
NCU05426T0	SPPG_01247T0
NCU03800T0	SPPG_03406T0
NCU07843T0	SPPG_00255T0
NCU07482T0	SPPG_02964T0
NCU05226T0	SPPG_07082T0
NCU00602T0	SPPG_01742T0	SPPG_01125T0
NCU03283T0	SPPG_03237T0
NCU03283T1	SPPG_03237T0
NCU01116T0	SPPG_01781T0
NCU00720T0	SPPG_05788T0
NCU02980T0	SPPG_06359T0
NCU08762T0	SPPG_01434T0
NCU01399T0	SPPG_01991T0
NCU03693T0	SPPG_01991T0
NCU08388T0	SPPG_08586T0
NCU08388T1	SPPG_08586T0
NCU00091T0	SPPG_01978T0
NCU03030T0	SPPG_00218T0
NCU01803T0	SPPG_02715T0
NCU07726T0	SPPG_01362T0
NCU04022T0	SPPG_05447T0
NCU06549T0	SPPG_03827T0
NCU00218T0	SPPG_03500T0
NCU03572T0	SPPG_02282T0
NCU09794T0	SPPG_00456T0
NCU11398T0	SPPG_01513T0
NCU08111T0	SPPG_05353T0
[truncated: 1,421 more rows]
[truncated: 1 more columns]
