# Supplementary material for: Evolutionary Conservation and Diversification of Puf RNA Binding Proteins and Their mRNA Targets
Source: PLoS Biol. 2015 Nov 20;13(11):e1002307. doi: 10.1371/journal.pbio.1002307 (PMC4654594; doi:10.1371/journal.pbio.1002307)
Supplement: S4 Dataset — (ZIP) [file pbio.1002307.s004.zip › N.crassa.fa_S.sclerotiorum.fa.txt]

NCU06976T0	SS1T_08486
NCU01379T0	SS1T_01727
NCU06468T0	SS1T_09678
NCU05837T0	SS1T_05729
NCU01744T0	SS1T_07849
NCU08535T0	SS1T_06348
NCU02685T0	SS1T_04434
NCU07307T0	SS1T_13073
NCU04548T0	SS1T_11933
NCU05608T0	SS1T_12947
NCU00551T0	SS1T_00490
NCU05803T0	SS1T_03731
NCU08501T0	SS1T_10713
NCU06871T0	SS1T_12021
NCU07702T0	SS1T_01342
NCU07308T0	SS1T_13074
NCU07832T0	SS1T_03208
NCU08287T0	SS1T_08553
NCU08267T0	SS1T_13071
NCU07119T0	SS1T_03693
NCU02510T0	SS1T_12840
NCU01642T0	SS1T_13541
NCU02478T0	SS1T_03383
NCU08132T0	SS1T_03383
NCU03584T0	SS1T_11789
NCU05620T0	SS1T_00155
NCU07556T0	SS1T_07202
NCU11669T0	SS1T_00204
NCU07658T0	SS1T_14073
NCU00239T0	SS1T_07413
NCU02103T0	SS1T_05928
NCU04350T0	SS1T_14116
NCU09492T0	SS1T_10704
NCU01823T0	SS1T_05712
NCU04352T0	SS1T_14118
NCU00459T0	SS1T_03375
NCU07378T0	SS1T_08085
NCU09367T0	SS1T_12900
NCU03591T0	SS1T_00625
NCU05238T0	SS1T_08388
NCU09866T0	SS1T_02224
NCU01632T0	SS1T_13550
NCU10066T0	SS1T_11130
NCU00274T0	SS1T_03224
NCU04766T0	SS1T_06643
NCU04569T0	SS1T_10595
NCU12161T0	SS1T_01997
NCU01638T0	SS1T_09604
NCU02083T0	SS1T_02532
NCU09219T0	SS1T_02971
NCU03116T0	SS1T_12053
NCU09830T0	SS1T_13659
NCU01238T0	SS1T_01477
NCU04898T0	SS1T_08145
NCU02762T0	SS1T_01169
NCU01833T0	SS1T_05695
NCU01431T0	SS1T_08985
NCU02505T0	SS1T_12839
NCU03042T0	SS1T_03093
NCU07870T0	SS1T_08778
NCU02815T0	SS1T_12694
NCU08919T0	SS1T_07509
NCU08377T0	SS1T_07715
NCU06272T0	SS1T_03122
NCU02554T0	SS1T_06004
NCU08685T0	SS1T_01816
NCU05120T0	SS1T_00885
NCU08056T0	SS1T_06715
NCU00621T0	SS1T_09434
NCU09012T0	SS1T_07453
NCU07546T0	SS1T_07287
NCU04059T0	SS1T_11653
NCU04611T0	SS1T_10790
NCU06678T0	SS1T_07676
NCU03986T0	SS1T_10539
NCU03875T0	SS1T_10776
NCU07866T0	SS1T_00665
NCU06318T0	SS1T_13866
NCU08616T0	SS1T_13366
NCU04021T0	SS1T_12070
NCU01197T0	SS1T_09131
NCU08023T0	SS1T_08481
NCU10009T0	SS1T_04483
NCU06338T0	SS1T_01930
NCU02111T0	SS1T_05662
NCU07002T0	SS1T_02723
NCU00396T0	SS1T_06970
NCU08276T0	SS1T_13049
NCU06832T0	SS1T_02480
NCU01768T0	SS1T_05364
NCU10143T0	SS1T_00201
NCU06626T0	SS1T_08574
NCU09297T0	SS1T_11137
NCU08358T0	SS1T_09255
NCU05802T0	SS1T_03732
NCU07679T0	SS1T_09753
NCU06488T0	SS1T_07017
NCU01192T0	SS1T_11504
NCU03811T0	SS1T_09019
NCU05425T0	SS1T_05934
NCU01143T0	SS1T_11676
NCU07922T0	SS1T_13833
NCU01857T0	SS1T_11456
NCU00336T0	SS1T_12551
NCU04736T0	SS1T_06668
NCU03263T0	SS1T_04234
NCU03818T0	SS1T_09007
NCU03234T0	SS1T_13291
NCU02349T0	SS1T_11129
NCU04090T0	SS1T_02222
NCU04348T0	SS1T_08220
NCU01187T0	SS1T_00622
NCU07710T0	SS1T_08244
NCU05634T0	SS1T_04734
NCU02728T0	SS1T_02903
NCU05267T0	SS1T_01887
NCU09324T0	SS1T_04263
NCU05901T0	SS1T_11926
NCU11202T0	SS1T_04007
NCU06500T0	SS1T_03113
NCU02082T0	SS1T_12256
NCU01323T0	SS1T_07130
NCU03071T0	SS1T_06598
NCU08993T0	SS1T_08957
NCU07010T0	SS1T_09389
NCU04370T0	SS1T_08259
NCU09903T0	SS1T_04907
NCU12032T0	SS1T_12151
NCU00579T0	SS1T_05524
NCU06171T0	SS1T_05987
NCU04404T0	SS1T_01553
NCU01680T0	SS1T_03736
NCU09740T0	SS1T_08599
NCU00668T0	SS1T_03178
NCU07404T0	SS1T_04148
NCU01675T0	SS1T_14344
NCU09993T0	SS1T_14268
NCU01335T0	SS1T_03713
NCU01164T0	SS1T_04853
NCU02833T0	SS1T_12692
NCU01772T0	SS1T_03753
NCU03305T0	SS1T_12923
NCU08341T0	SS1T_05655
NCU11188T0	SS1T_11597
NCU00021T0	SS1T_06992
NCU03877T0	SS1T_03895
NCU03877T1	SS1T_03895
NCU06738T0	SS1T_10487
NCU09450T0	SS1T_04536
NCU09063T0	SS1T_11025
NCU01193T0	SS1T_09029
NCU08021T0	SS1T_07584
NCU00712T0	SS1T_06018
NCU03065T0	SS1T_01560
NCU08373T0	SS1T_01441
NCU05250T0	SS1T_08334
NCU04242T0	SS1T_00971
NCU03060T0	SS1T_06618
NCU01140T0	SS1T_09058
NCU04865T0	SS1T_06923	SS1T_01807	SS1T_07098
NCU00770T0	SS1T_12920
NCU06278T0	SS1T_03365
NCU09357T0	SS1T_09634
NCU01315T0	SS1T_12478
NCU01820T0	SS1T_10171
NCU08926T0	SS1T_00880
NCU00018T0	SS1T_03189
NCU00018T1	SS1T_03189
NCU09438T0	SS1T_11868
NCU03440T0	SS1T_06066
NCU03955T0	SS1T_04964
NCU05261T0	SS1T_09735
NCU02391T0	SS1T_11864
NCU02357T0	SS1T_11951
NCU03350T0	SS1T_14350
NCU01747T0	SS1T_02203
NCU00681T0	SS1T_03522
NCU01939T0	SS1T_11425
NCU00424T0	SS1T_13681
NCU07412T0	SS1T_14286
NCU05591T0	SS1T_02042
NCU01992T0	SS1T_02555
NCU02572T0	SS1T_12153
NCU12096T0	SS1T_07979
NCU02494T0	SS1T_13258
NCU04749T0	SS1T_06882
NCU08135T0	SS1T_04335
NCU00352T0	SS1T_08813
NCU01318T0	SS1T_12480
NCU03808T0	SS1T_08841
NCU03937T0	SS1T_14426
NCU02036T0	SS1T_05593
NCU09463T0	SS1T_10729
NCU02048T0	SS1T_01130
NCU07565T0	SS1T_08716
NCU00040T0	SS1T_12568
NCU04512T0	SS1T_01112
NCU02544T0	SS1T_02525
NCU09516T0	SS1T_03212
NCU03051T0	SS1T_03095
NCU08828T0	SS1T_09947
NCU00104T0	SS1T_12558
NCU07721T0	SS1T_08607
NCU07011T0	SS1T_09390
NCU02566T0	SS1T_06001
NCU07966T0	SS1T_10477
NCU03539T0	SS1T_10937
NCU03483T0	SS1T_10708
NCU02131T0	SS1T_00697
NCU02830T0	SS1T_04075
NCU09906T0	SS1T_05121
NCU03127T0	SS1T_05795
NCU06183T0	SS1T_00608
NCU08036T0	SS1T_08581
NCU11953T0	SS1T_13420
NCU01912T0	SS1T_04027
NCU01510T0	SS1T_14323
NCU05895T0	SS1T_11874
NCU03298T0	SS1T_04487
NCU08875T0	SS1T_00052
NCU04834T0	SS1T_13512
NCU06484T0	SS1T_12639
NCU08674T0	SS1T_08638
NCU06249T0	SS1T_06961
NCU09228T0	SS1T_04388
NCU02366T0	SS1T_11047
NCU08118T0	SS1T_12752
NCU09730T0	SS1T_02921
NCU11255T0	SS1T_11894
NCU01659T0	SS1T_03951
NCU00622T0	SS1T_09432
NCU02225T0	SS1T_14276
NCU04077T0	SS1T_09491
NCU08399T0	SS1T_09237
NCU05194T0	SS1T_13854
NCU11228T0	SS1T_06757
NCU06352T0	SS1T_09370
NCU00481T0	SS1T_08876
NCU04838T0	SS1T_09550
NCU06868T0	SS1T_11149
NCU11961T0	SS1T_13536
NCU11324T0	SS1T_01824
NCU03364T0	SS1T_02490
NCU03797T0	SS1T_10046
NCU03947T0	SS1T_03708
NCU00927T0	SS1T_12975
NCU04203T0	SS1T_01678
NCU08603T0	SS1T_07050
NCU03794T0	SS1T_07712
NCU02011T0	SS1T_14204
NCU00890T0	SS1T_05977
NCU04105T0	SS1T_00568
NCU08316T0	SS1T_13034
NCU07319T0	SS1T_14023
NCU02918T0	SS1T_09240
NCU03463T0	SS1T_12196
NCU10400T0	SS1T_08193
NCU06199T0	SS1T_13666
NCU08115T0	SS1T_02907
NCU04327T0	SS1T_01022
NCU07837T0	SS1T_00096
NCU02583T0	SS1T_01083
NCU05902T0	SS1T_12002
NCU02669T0	SS1T_07893
NCU11426T0	SS1T_10215
NCU03611T0	SS1T_03857
NCU05046T0	SS1T_06551
NCU02112T0	SS1T_05148
NCU02578T0	SS1T_06217
NCU06216T0	SS1T_07693
NCU06123T0	SS1T_06022
NCU02475T0	SS1T_03477
NCU06638T0	SS1T_00874
NCU03379T0	SS1T_12228
NCU07440T0	SS1T_05598
NCU03819T0	SS1T_09008
NCU08382T0	SS1T_05904
NCU00205T0	SS1T_07342
NCU08755T0	SS1T_07146
NCU04606T0	SS1T_05008
NCU00152T0	SS1T_08784
NCU06687T0	SS1T_07818
NCU01765T0	SS1T_01767
NCU00495T0	SS1T_07407
NCU09808T0	SS1T_01608
NCU01465T0	SS1T_08929
NCU04720T0	SS1T_04479
NCU03010T0	SS1T_08185
NCU07698T0	SS1T_09957
NCU07868T0	SS1T_00108
NCU02234T0	SS1T_10983
NCU02794T0	SS1T_04517
NCU00793T0	SS1T_12815
NCU04121T0	SS1T_07372
NCU05266T0	SS1T_01914
NCU06011T0	SS1T_02000
NCU01272T0	SS1T_12205
NCU07999T0	SS1T_07582
NCU02539T0	SS1T_01278
NCU06355T0	SS1T_09963
NCU11350T0	SS1T_04070
NCU03479T0	SS1T_00452
NCU06284T0	SS1T_06818
NCU05239T0	SS1T_08265
NCU09610T0	SS1T_07860
NCU07554T0	SS1T_06422
NCU11169T0	SS1T_07334
NCU06624T0	SS1T_08393
NCU08439T0	SS1T_04252
NCU00656T0	SS1T_11324
NCU04142T0	SS1T_07391
NCU04251T0	SS1T_04961
NCU06929T0	SS1T_04574
NCU06512T0	SS1T_10919
NCU02515T0	SS1T_07744
NCU02208T0	SS1T_04820
NCU00939T0	SS1T_06181
NCU12039T0	SS1T_11273
NCU06767T0	SS1T_00911
NCU06481T0	SS1T_13713
NCU01951T0	SS1T_04009
NCU01539T0	SS1T_08189
NCU07700T0	SS1T_01341
NCU04051T0	SS1T_04651
NCU09332T0	SS1T_01831
NCU06122T0	SS1T_11299
NCU08889T0	SS1T_10054
NCU09267T0	SS1T_05198
NCU08009T0	SS1T_13330
NCU01612T0	SS1T_09570
NCU01965T0	SS1T_04227
NCU00567T0	SS1T_05107
NCU09104T0	SS1T_03609
NCU06785T0	SS1T_02379
NCU09313T0	SS1T_01717
NCU11273T0	SS1T_10475
NCU02630T0	SS1T_06710
NCU00629T0	SS1T_11603
NCU03505T0	SS1T_01982
NCU08054T0	SS1T_05030
NCU00436T0	SS1T_00526
NCU00480T0	SS1T_09687
NCU00276T0	SS1T_11593
NCU09118T0	SS1T_10018
NCU04472T0	SS1T_10411
NCU03897T0	SS1T_02448
NCU02696T0	SS1T_06839
NCU03784T0	SS1T_06108
NCU01648T0	SS1T_07619
NCU03292T0	SS1T_09885
NCU03045T0	SS1T_02982
NCU07831T0	SS1T_00093
NCU01817T0	SS1T_05700
NCU02276T0	SS1T_11828
NCU09191T0	SS1T_03519
NCU06544T0	SS1T_14026
NCU04100T0	SS1T_03790
NCU08898T0	SS1T_01026
NCU03220T0	SS1T_06025
NCU03139T0	SS1T_12269
NCU09721T0	SS1T_11848
NCU09552T0	SS1T_00673
NCU01328T0	SS1T_10246
NCU01255T0	SS1T_11559
NCU06182T0	SS1T_00606
NCU10747T0	SS1T_10967
NCU05429T0	SS1T_07794
NCU05429T1	SS1T_07794
NCU02632T0	SS1T_01159
NCU06308T0	SS1T_08623
NCU06268T0	SS1T_00520
NCU07269T0	SS1T_02022
NCU08336T0	SS1T_07864
NCU02978T0	SS1T_01544
NCU06836T0	SS1T_05351
NCU04125T0	SS1T_07013
NCU04378T0	SS1T_03024
NCU01853T0	SS1T_00840
NCU02617T0	SS1T_05726
NCU02053T0	SS1T_01299
NCU09869T0	SS1T_00350
NCU00920T0	SS1T_12971
NCU04104T0	SS1T_00569
NCU03650T0	SS1T_03060
NCU03219T0	SS1T_06027
NCU00573T0	SS1T_05404
NCU04229T0	SS1T_05086
NCU07473T0	SS1T_05901
NCU00642T0	SS1T_03647
NCU06715T0	SS1T_08727
NCU04221T0	SS1T_04974
NCU06438T0	SS1T_07704
NCU10283T0	SS1T_08114
NCU06306T0	SS1T_01317
NCU07027T0	SS1T_07599
NCU01643T0	SS1T_13542
NCU00406T0	SS1T_00637
NCU03982T0	SS1T_02266
NCU03658T0	SS1T_06050
NCU07872T0	SS1T_00098
NCU00121T0	SS1T_13559
NCU08441T0	SS1T_04250
NCU05041T0	SS1T_11205
NCU06503T0	SS1T_03115
NCU06503T1	SS1T_03115
NCU09741T0	SS1T_08602
NCU02800T0	SS1T_01819
NCU08928T0	SS1T_11243
NCU09432T0	SS1T_11718
NCU11296T0	SS1T_14013
NCU01569T0	SS1T_09584
NCU00164T0	SS1T_13662
NCU08693T0	SS1T_09744
NCU05650T0	SS1T_02351
NCU00430T0	SS1T_00525
NCU09773T0	SS1T_02676
NCU07498T0	SS1T_09228
NCU09793T0	SS1T_11638
NCU02524T0	SS1T_04496
NCU08270T0	SS1T_13747
NCU02380T0	SS1T_10975
NCU00177T0	SS1T_00306
NCU03357T0	SS1T_03940
NCU08484T0	SS1T_01610
NCU05232T0	SS1T_08464
NCU09711T0	SS1T_07969
NCU06684T0	SS1T_01772
NCU06459T0	SS1T_13716
NCU03992T0	SS1T_10594
NCU00461T0	SS1T_00002
NCU07276T0	SS1T_09260
NCU03657T1	SS1T_08744
NCU03657T0	SS1T_08744
NCU01498T0	SS1T_10377
NCU09120T0	SS1T_10001
NCU08000T0	SS1T_07581
NCU01625T0	SS1T_09606
NCU06994T0	SS1T_08625
NCU06578T0	SS1T_13786
NCU01478T0	SS1T_00552
NCU03786T0	SS1T_07868
NCU06605T0	SS1T_08368
NCU05268T0	SS1T_01889
NCU09602T0	SS1T_00134
NCU04511T0	SS1T_01115
NCU03628T0	SS1T_03089
NCU02134T0	SS1T_00700
NCU06986T0	SS1T_08418
NCU11492T0	SS1T_01192
NCU07691T0	SS1T_12958
NCU02233T0	SS1T_11867
NCU10043T0	SS1T_13275
NCU04319T0	SS1T_05238
NCU09657T0	SS1T_03690
NCU04755T0	SS1T_06884
NCU05454T0	SS1T_10895
NCU04610T0	SS1T_10788
NCU02580T0	SS1T_06222
NCU09537T0	SS1T_03088
NCU00281T0	SS1T_13524
NCU05777T0	SS1T_10528
NCU06394T0	SS1T_13066
NCU01369T0	SS1T_05629
NCU03024T0	SS1T_05898
NCU01207T0	SS1T_03787
NCU09706T0	SS1T_11039
NCU02747T0	SS1T_12859
NCU06756T0	SS1T_10513
NCU05270T0	SS1T_01878
NCU07712T0	SS1T_08322
NCU11282T0	SS1T_08347
NCU01503T0	SS1T_05100
NCU05204T0	SS1T_07592
NCU03341T0	SS1T_14337
NCU05298T0	SS1T_01885
NCU01751T0	SS1T_10747
NCU01119T0	SS1T_01528
NCU03061T0	SS1T_06617
NCU11027T0	SS1T_03069
NCU00200T0	SS1T_12347
NCU04076T0	SS1T_02457
NCU08468T0	SS1T_10157
NCU05269T0	SS1T_01888
NCU05269T1	SS1T_01888
NCU00405T0	SS1T_00638
NCU07693T0	SS1T_01326
NCU01229T0	SS1T_07525
NCU11254T0	SS1T_11965
NCU04439T0	SS1T_08323
NCU00172T0	SS1T_07305
NCU03235T0	SS1T_14223
NCU05518T0	SS1T_04591
NCU00445T0	SS1T_11367
NCU04790T0	SS1T_02272
NCU02091T0	SS1T_05641
NCU00045T0	SS1T_07133
NCU09469T0	SS1T_01549
NCU08791T0	SS1T_02784
NCU03387T0	SS1T_12225
NCU11660T0	SS1T_07647
NCU04095T0	SS1T_01268
NCU09873T0	SS1T_02281
NCU10337T0	SS1T_03871
NCU03103T0	SS1T_09261
NCU01540T0	SS1T_03898
NCU05858T0	SS1T_10705
NCU06143T0	SS1T_12083
NCU00488T0	SS1T_07119
NCU05151T0	SS1T_06790
NCU01702T0	SS1T_01637
NCU03648T0	SS1T_07496
NCU06869T0	SS1T_11148
NCU06429T0	SS1T_00266
NCU08110T0	SS1T_01275
NCU08920T0	SS1T_07508
NCU03098T0	SS1T_09878
NCU07982T0	SS1T_06550
NCU06508T0	SS1T_08742
NCU05246T0	SS1T_01337
NCU02626T0	SS1T_04799
NCU06569T0	SS1T_08515
NCU01241T0	SS1T_11574
NCU02701T0	SS1T_01155
NCU04380T0	SS1T_09944
NCU09758T0	SS1T_10918
NCU03966T0	SS1T_02199
NCU06374T0	SS1T_13745
NCU04674T0	SS1T_01005
NCU04535T0	SS1T_05874
NCU11379T0	SS1T_01186
NCU01479T0	SS1T_00553
NCU02178T0	SS1T_13161
NCU09485T0	SS1T_10087
NCU08002T0	SS1T_13339
NCU09374T0	SS1T_04231
NCU05622T0	SS1T_02111
NCU01157T0	SS1T_10368
NCU02075T0	SS1T_05645
NCU02057T0	SS1T_06305
NCU04623T0	SS1T_02781
NCU04007T0	SS1T_03817
NCU00269T0	SS1T_07089
NCU00251T0	SS1T_08871
NCU00199T0	SS1T_12348
NCU09443T0	SS1T_04202
NCU07688T0	SS1T_01323
NCU09142T0	SS1T_01856
NCU10775T0	SS1T_11172
NCU04799T0	SS1T_00363
NCU06534T0	SS1T_07566
NCU02387T0	SS1T_11860
NCU06735T0	SS1T_01039
NCU04768T0	SS1T_06893
NCU04303T0	SS1T_10649
NCU09700T0	SS1T_11986
NCU03804T0	SS1T_01788
NCU02677T0	SS1T_04454
NCU05301T0	SS1T_03008
NCU00896T0	SS1T_13148
NCU04726T0	SS1T_12837
NCU02955T0	SS1T_09468
NCU07669T0	SS1T_02930
NCU10497T0	SS1T_01854
NCU00447T0	SS1T_11388
NCU06444T0	SS1T_08832
NCU02576T0	SS1T_12158
NCU02010T0	SS1T_14205
NCU02319T0	SS1T_01978
NCU02415T0	SS1T_10973
NCU07523T0	SS1T_07393
NCU04614T0	SS1T_05214
NCU03108T0	SS1T_12100
NCU01486T0	SS1T_03865
NCU05996T0	SS1T_00170
NCU11965T0	SS1T_01589
NCU01047T0	SS1T_07024
NCU01249T0	SS1T_11472
NCU10155T0	SS1T_05217
NCU10311T0	SS1T_11941
NCU01985T0	SS1T_04315
NCU03621T0	SS1T_03852
NCU05029T0	SS1T_07923
NCU01589T0	SS1T_02087
NCU05939T0	SS1T_11644
NCU09513T0	SS1T_11611
NCU04850T0	SS1T_01229
NCU09121T0	SS1T_10000
NCU11175T0	SS1T_12540
NCU00117T0	SS1T_00182
NCU00355T0	SS1T_01081
NCU00614T0	SS1T_03221
NCU07481T0	SS1T_06277
NCU07567T0	SS1T_08699
NCU06099T0	SS1T_11918
NCU09545T0	SS1T_02009
NCU07516T0	SS1T_06334
NCU07705T0	SS1T_13144
NCU02979T0	SS1T_07853
NCU11453T0	SS1T_05682
NCU01470T0	SS1T_03236
NCU02550T0	SS1T_02609
NCU01430T0	SS1T_08983
NCU09709T0	SS1T_07920
NCU04355T0	SS1T_01338
NCU04133T0	SS1T_12596
NCU03641T0	SS1T_07162
NCU01797T0	SS1T_09566
NCU02803T0	SS1T_04405
NCU01843T0	SS1T_05736
NCU04124T0	SS1T_07014
NCU09270T0	SS1T_10925
NCU10007T0	SS1T_05583
NCU10007T1	SS1T_05583
NCU10018T0	SS1T_06149
NCU10058T0	SS1T_06474
NCU04410T0	SS1T_06743
NCU03264T0	SS1T_07753
NCU07418T0	SS1T_04219
NCU05225T0	SS1T_08382
NCU05296T0	SS1T_09763
NCU07707T0	SS1T_08359
NCU02629T0	SS1T_12872
NCU02411T0	SS1T_10991
NCU01206T0	SS1T_03070
NCU01499T0	SS1T_10388
NCU07690T0	SS1T_09764
NCU03980T0	SS1T_02398
NCU00789T0	SS1T_12811
NCU04024T0	SS1T_13508
NCU04117T0	SS1T_13611
NCU07068T0	SS1T_04648
NCU04280T0	SS1T_10635
NCU05422T0	SS1T_13462
NCU06804T0	SS1T_09582
NCU03814T0	SS1T_00696
NCU01813T0	SS1T_07618
NCU03321T0	SS1T_06674
NCU08689T0	SS1T_08299
NCU11956T0	SS1T_03751
NCU09227T0	SS1T_02965
NCU09909T0	SS1T_06216
NCU09079T0	SS1T_05267
NCU03783T0	SS1T_06110
NCU10359T0	SS1T_10538
NCU07330T0	SS1T_14216
NCU05582T0	SS1T_04151
NCU01777T0	SS1T_10510
NCU02207T0	SS1T_04821
NCU07926T0	SS1T_13818
NCU05985T0	SS1T_00327
NCU07313T0	SS1T_01906
NCU01161T0	SS1T_10292
NCU01701T0	SS1T_01640
NCU09111T0	SS1T_12886
NCU09377T0	SS1T_07871
NCU09377T1	SS1T_07871
NCU01644T0	SS1T_13543
NCU03899T0	SS1T_14436
NCU08604T0	SS1T_14256
NCU02689T0	SS1T_07736
NCU11180T0	SS1T_07321
NCU11246T0	SS1T_09886
NCU00188T0	SS1T_11231
NCU02797T0	SS1T_04242
NCU09318T0	SS1T_04065
NCU04952T0	SS1T_07847
NCU08309T0	SS1T_08608
NCU07839T0	SS1T_00071
NCU11739T0	SS1T_08245
NCU02828T0	SS1T_12742
NCU03792T0	SS1T_01621
NCU00324T0	SS1T_13580
NCU02052T0	SS1T_05650
NCU00901T0	SS1T_12239
NCU06842T0	SS1T_10304
NCU09209T0	SS1T_13392
NCU09894T0	SS1T_14385
NCU05289T0	SS1T_01347
NCU06238T0	SS1T_07288
NCU00743T0	SS1T_12795
NCU12152T0	SS1T_10588
NCU03200T0	SS1T_01124
NCU03312T0	SS1T_09854
NCU03523T0	SS1T_10932
NCU04652T0	SS1T_11256
NCU05876T0	SS1T_10926
NCU03815T0	SS1T_00695
NCU10073T0	SS1T_07643
NCU07407T0	SS1T_14284
NCU11170T0	SS1T_00019
NCU09861T0	SS1T_02216
NCU08515T0	SS1T_10682
NCU11187T0	SS1T_05051
NCU04615T0	SS1T_10260
NCU00914T0	SS1T_12333
NCU02498T0	SS1T_13261
NCU03117T0	SS1T_12054
NCU04448T0	SS1T_08647
NCU01654T0	SS1T_03735
NCU04449T0	SS1T_08648
NCU00925T0	SS1T_04356
NCU03079T0	SS1T_06822
NCU07393T0	SS1T_04139
NCU06672T0	SS1T_05017
NCU04579T0	SS1T_08852
NCU09642T0	SS1T_08353
NCU06067T0	SS1T_05721
NCU07280T0	SS1T_14455
NCU03171T0	SS1T_08355
NCU02839T0	SS1T_01826
NCU04784T0	SS1T_00341
NCU11861T0	SS1T_00259
NCU04054T0	SS1T_04652
NCU02110T0	SS1T_05661
NCU03100T0	SS1T_09870
NCU09435T0	SS1T_11721
NCU09266T0	SS1T_04782
NCU08888T0	SS1T_07120
NCU05185T0	SS1T_11697
NCU06407T0	SS1T_12532
NCU07156T0	SS1T_05116
NCU00372T0	SS1T_13703
NCU07380T0	SS1T_13938
NCU05257T0	SS1T_03098
NCU02810T0	SS1T_12843
NCU01760T0	SS1T_01761
NCU01171T0	SS1T_07673
NCU08195T0	SS1T_06407
NCU02742T0	SS1T_06783
NCU08499T0	SS1T_10712
NCU04800T0	SS1T_00365
NCU07375T0	SS1T_01696
NCU08897T0	SS1T_00627
NCU07724T0	SS1T_08568
NCU08869T0	SS1T_08787
NCU02202T0	SS1T_04823
NCU02778T0	SS1T_04513
NCU01525T0	SS1T_07799
NCU06766T0	SS1T_10369
NCU05200T0	SS1T_01944
NCU08894T0	SS1T_03799
NCU00095T0	SS1T_07016
NCU06950T0	SS1T_05724
NCU03727T0	SS1T_09103
NCU11791T0	SS1T_06605
NCU05642T0	SS1T_01683
NCU06362T0	SS1T_01932
NCU07018T0	SS1T_08276
NCU02616T0	SS1T_05727
NCU02416T0	SS1T_11136
NCU00112T0	SS1T_00310
NCU06138T0	SS1T_07132
NCU06265T0	SS1T_00291
NCU00690T0	SS1T_05265
NCU04230T0	SS1T_04975
NCU09468T0	SS1T_01548
NCU04044T0	SS1T_11651
NCU05680T0	SS1T_11441
NCU04252T0	SS1T_04953
NCU02287T0	SS1T_11976
NCU10789T0	SS1T_05778
NCU06656T0	SS1T_10339
NCU12013T0	SS1T_09297
NCU09715T0	SS1T_11847
NCU02619T0	SS1T_05865
NCU00680T0	SS1T_05127
NCU06666T0	SS1T_01011
NCU09770T0	SS1T_03975
NCU01247T0	SS1T_11465
NCU02750T0	SS1T_12857
NCU01968T0	SS1T_13024
NCU00010T0	SS1T_03201
NCU02793T0	SS1T_04758
NCU02066T0	SS1T_06141
NCU03799T0	SS1T_10047
NCU07392T0	SS1T_12699
NCU05430T0	SS1T_07793
NCU06075T0	SS1T_04568
NCU06075T1	SS1T_04568
NCU04743T0	SS1T_06660
NCU04088T0	SS1T_00346
NCU03137T0	SS1T_06175
NCU05600T0	SS1T_04775
NCU02252T0	SS1T_11015
NCU01269T0	SS1T_07185
NCU04750T0	SS1T_14419
NCU02511T0	SS1T_02092
NCU04329T0	SS1T_10314
NCU05927T0	SS1T_10621
NCU09488T0	SS1T_00845
NCU02325T0	SS1T_03630
NCU01824T0	SS1T_05715
NCU08357T0	SS1T_09253
NCU03125T0	SS1T_05782
NCU04648T0	SS1T_13042
NCU08858T0	SS1T_10896
NCU02094T0	SS1T_05760
NCU06540T0	SS1T_03651
NCU04782T0	SS1T_00312
NCU04245T0	SS1T_05440
NCU08741T0	SS1T_02036
NCU09819T0	SS1T_12798
NCU01022T0	SS1T_10815
NCU02840T0	SS1T_01827
NCU06279T0	SS1T_00570
NCU00477T0	SS1T_12500
NCU09265T0	SS1T_04685
NCU09598T0	SS1T_00494
NCU00037T0	SS1T_13568
NCU01947T0	SS1T_04008
NCU02003T0	SS1T_05520
NCU09202T0	SS1T_03277
NCU03675T0	SS1T_13202
NCU02542T1	SS1T_01273
NCU02542T0	SS1T_01273
NCU03652T0	SS1T_06078
NCU06483T0	SS1T_09627
NCU00272T0	SS1T_03226
NCU04035T0	SS1T_04061
NCU00046T0	SS1T_12572
NCU00169T0	SS1T_12549
NCU00081T0	SS1T_12655
NCU06882T0	SS1T_11840
NCU08776T0	SS1T_11752
NCU00520T0	SS1T_01847
NCU02611T0	SS1T_06193
NCU09101T0	SS1T_09395
NCU06881T0	SS1T_12031
NCU01036T0	SS1T_10151
NCU00632T0	SS1T_11406
NCU04566T0	SS1T_10426
NCU08372T0	SS1T_01442
NCU09696T0	SS1T_03765
NCU04316T0	SS1T_10553
NCU01901T0	SS1T_14125
NCU09746T0	SS1T_08507
NCU09033T0	SS1T_10324
NCU03894T0	SS1T_02450
NCU04112T0	SS1T_07247
NCU06803T0	SS1T_00795
NCU01266T0	SS1T_05754
NCU03062T0	SS1T_06616
NCU04505T0	SS1T_06724
NCU02482T0	SS1T_04899
NCU02482T1	SS1T_04899
NCU02482T2	SS1T_04899
NCU07859T0	SS1T_05986
NCU11284T0	SS1T_09486
NCU04020T0	SS1T_02152
NCU00340T0	SS1T_07136
NCU07513T0	SS1T_06408
NCU09065T0	SS1T_05254
NCU00202T0	SS1T_13595
NCU10905T0	SS1T_06645
NCU00206T0	SS1T_07863
NCU05923T0	SS1T_07863
NCU03290T0	SS1T_04140
NCU03924T0	SS1T_14422
NCU06005T0	SS1T_00451
NCU04673T0	SS1T_10462
NCU02680T0	SS1T_04446
NCU04669T0	SS1T_03453
NCU05278T0	SS1T_09832
NCU06344T0	SS1T_13300
NCU07129T0	SS1T_00864
NCU07395T0	SS1T_03108
NCU11397T0	SS1T_03190
NCU00273T0	SS1T_03225
NCU01758T0	SS1T_02071
NCU07334T0	SS1T_00890
NCU09258T0	SS1T_04687
NCU03954T0	SS1T_00897
NCU03954T1	SS1T_00897
NCU04258T0	SS1T_03850
NCU04166T0	SS1T_08822
NCU00066T0	SS1T_12661
NCU05683T0	SS1T_08872
NCU03526T0	SS1T_02376
NCU00311T0	SS1T_07000
NCU02407T0	SS1T_11008
NCU11271T0	SS1T_07049
NCU06259T0	SS1T_13719
NCU09039T0	SS1T_04294
NCU10008T0	SS1T_05243
NCU04414T0	SS1T_01135
NCU04537T0	SS1T_08425
NCU07975T0	SS1T_08499
NCU12027T0	SS1T_11884
NCU08001T0	SS1T_09737
NCU09071T0	SS1T_05114
NCU08682T0	SS1T_06572
NCU00517T0	SS1T_01760
NCU07296T0	SS1T_01194
NCU11664T0	SS1T_05513
NCU07930T0	SS1T_01191
NCU04279T0	SS1T_10721
NCU09595T0	SS1T_00373
NCU04176T0	SS1T_08752
NCU02402T0	SS1T_11001
NCU02906T0	SS1T_12079
NCU03076T0	SS1T_01099
NCU00714T0	SS1T_06013
NCU07874T0	SS1T_03339
NCU03961T0	SS1T_02235
NCU06783T0	SS1T_02378
NCU04110T0	SS1T_07196
NCU03571T0	SS1T_13528
NCU06980T0	SS1T_13822
NCU09132T0	SS1T_01818
NCU01517T0	SS1T_10617
NCU08273T0	SS1T_13098
NCU06144T0	SS1T_12092
NCU07064T0	SS1T_12905
NCU00410T0	SS1T_00613
NCU08298T0	SS1T_13344
NCU02534T0	SS1T_02958
NCU05095T0	SS1T_04440
NCU03981T1	SS1T_02265
NCU03981T0	SS1T_02265
NCU03493T0	SS1T_00446
NCU00209T0	SS1T_13630
NCU01433T0	SS1T_13212
NCU03622T0	SS1T_06449
NCU02650T0	SS1T_09461
NCU08600T0	SS1T_04764
NCU00377T0	SS1T_07302
NCU03359T0	SS1T_06090
NCU08152T0	SS1T_03579
NCU00810T0	SS1T_11763
NCU08027T0	SS1T_08469
NCU04136T0	SS1T_07389
NCU10519T0	SS1T_02942
NCU03491T0	SS1T_00444
NCU07125T0	SS1T_02165
NCU11238T0	SS1T_04900
NCU06918T0	SS1T_09732
NCU09349T0	SS1T_10150
NCU08119T0	SS1T_12751
NCU10810T0	SS1T_04770
NCU03360T0	SS1T_10758
NCU04474T0	SS1T_09980
NCU07153T0	SS1T_10529
NCU05219T0	SS1T_13870
NCU09210T0	SS1T_13391
NCU03267T0	SS1T_02837
NCU06854T0	SS1T_02102
NCU03697T0	SS1T_09614
NCU02409T0	SS1T_11012
NCU01692T0	SS1T_01625
NCU02224T0	SS1T_11263
NCU00692T0	SS1T_09280
NCU08325T0	SS1T_11184	SS1T_03747
NCU09064T0	SS1T_05253
NCU06149T0	SS1T_11309
NCU11866T0	SS1T_07246
NCU04170T0	SS1T_06849
NCU04636T0	SS1T_00938
NCU07955T0	SS1T_04291
NCU05242T0	SS1T_09741
NCU01151T0	SS1T_00862
NCU06189T0	SS1T_06936
NCU11239T0	SS1T_04895
NCU02356T0	SS1T_11953
NCU08771T0	SS1T_08921
NCU08272T0	SS1T_13096
NCU11302T0	SS1T_11739
NCU06205T0	SS1T_08963
NCU11301T0	SS1T_11734
NCU03257T0	SS1T_04502
NCU03482T0	SS1T_05341
NCU03606T0	SS1T_08173
NCU02729T0	SS1T_02902
NCU02406T0	SS1T_11007
NCU02274T0	SS1T_11816
NCU11190T0	SS1T_05050
NCU06215T0	SS1T_09026
NCU02814T0	SS1T_04069
NCU08924T0	SS1T_00878
NCU05198T0	SS1T_14381
NCU05308T0	SS1T_01905
NCU01252T0	SS1T_11548
NCU06441T0	SS1T_07702
NCU07023T0	SS1T_07591
NCU02100T0	SS1T_12257
NCU11185T0	SS1T_07121
NCU05273T0	SS1T_01875
NCU03597T0	SS1T_03587
NCU06489T0	SS1T_12408
NCU07175T0	SS1T_01062
NCU08003T0	SS1T_07603
NCU08977T0	SS1T_07437
NCU01782T0	SS1T_10502
NCU01728T1	SS1T_07634
NCU01728T0	SS1T_07634
NCU00824T0	SS1T_05823
NCU08338T0	SS1T_06716
NCU00936T0	SS1T_02611
NCU00790T0	SS1T_07398
NCU03330T0	SS1T_09482
NCU00675T0	SS1T_05183
NCU09157T0	SS1T_03136
NCU08738T0	SS1T_07522
NCU06812T0	SS1T_09580
NCU05926T0	SS1T_10597
NCU00915T0	SS1T_09439
NCU06761T0	SS1T_10382
NCU11294T0	SS1T_13313
NCU04321T0	SS1T_04979
NCU09812T0	SS1T_06700
NCU06277T0	SS1T_03347
NCU06959T0	SS1T_14448
NCU10042T0	SS1T_04072
NCU10042T1	SS1T_04072
NCU06685T0	SS1T_07672
NCU06631T0	SS1T_08488
NCU02826T0	SS1T_12741
NCU09673T0	SS1T_07523
NCU08297T0	SS1T_13230
NCU08297T1	SS1T_13230
NCU05805T0	SS1T_03729
NCU02235T0	SS1T_07919
NCU09241T0	SS1T_07537
NCU07059T0	SS1T_09557
NCU05937T0	SS1T_13453
NCU00536T0	SS1T_03306
NCU02988T0	SS1T_01840
NCU02624T0	SS1T_04805
NCU07981T0	SS1T_00766
NCU07986T0	SS1T_07586
NCU08216T0	SS1T_08916
NCU00754T0	SS1T_11948
NCU02644T0	SS1T_03500
NCU02644T1	SS1T_03500
NCU09437T0	SS1T_10999
NCU08626T0	SS1T_12076
NCU04041T0	SS1T_02468
NCU03425T0	SS1T_13483
NCU04264T0	SS1T_02651
NCU02556T0	SS1T_06128
NCU06809T0	SS1T_08133
NCU02260T0	SS1T_11803
NCU06294T0	SS1T_08890
NCU07082T0	SS1T_11475
NCU02020T0	SS1T_05414
NCU06430T0	SS1T_00068
NCU01333T0	SS1T_04854
NCU03779T0	SS1T_03255
NCU01234T0	SS1T_06435
NCU07893T0	SS1T_01151
NCU10926T0	SS1T_00826
NCU04963T0	SS1T_05456
NCU07420T0	SS1T_04459
NCU09034T0	SS1T_10325
NCU04173T0	SS1T_08733
NCU04173T1	SS1T_08733
NCU08730T0	SS1T_09567
NCU00673T0	SS1T_03282
NCU06419T0	SS1T_00059
NCU06999T0	SS1T_02576
NCU02965T0	SS1T_06914
NCU08632T0	SS1T_06034
NCU03855T0	SS1T_04986
NCU04241T0	SS1T_05218
NCU05288T0	SS1T_09770
NCU04216T0	SS1T_05300
NCU09380T0	SS1T_06776
NCU03246T0	SS1T_12669
NCU07987T0	SS1T_09924
NCU00591T0	SS1T_11418
NCU00130T0	SS1T_12622
NCU08033T0	SS1T_08478
NCU01936T0	SS1T_03164
NCU02074T0	SS1T_05644
NCU02549T0	SS1T_06172
NCU08998T0	SS1T_07083
NCU08998T1	SS1T_07083
NCU06418T0	SS1T_00058
NCU03972T0	SS1T_02200
NCU03944T0	SS1T_05236
NCU03187T0	SS1T_05159
NCU08024T0	SS1T_08480
NCU07854T0	SS1T_00107
NCU00821T0	SS1T_12412
NCU08563T0	SS1T_06351
NCU03715T0	SS1T_00299
NCU00337T0	SS1T_09680
NCU01919T0	SS1T_05177
NCU11251T0	SS1T_01423
NCU02256T0	SS1T_11882
NCU09536T0	SS1T_02289
NCU06593T0	SS1T_08454
NCU06714T0	SS1T_08761
NCU03857T0	SS1T_04924
NCU04415T0	SS1T_06765
NCU04354T0	SS1T_07601
NCU00665T0	SS1T_11332
NCU04733T0	SS1T_12833
NCU11705T0	SS1T_08141
NCU04435T0	SS1T_03081
NCU05212T0	SS1T_04898
NCU03500T0	SS1T_12197
NCU03962T0	SS1T_02234
NCU01290T0	SS1T_08825
NCU02422T0	SS1T_07955
NCU01195T0	SS1T_09120
NCU06436T0	SS1T_00233
NCU02960T0	SS1T_07877
NCU07438T0	SS1T_05600
NCU03260T0	SS1T_04233
NCU09253T0	SS1T_04601
NCU00711T0	SS1T_12128
NCU09097T0	SS1T_05031
NCU02179T0	SS1T_13158
NCU06039T0	SS1T_04572
NCU02546T0	SS1T_02533
NCU04137T0	SS1T_07386
NCU09923T0	SS1T_01493
NCU00709T0	SS1T_01493
NCU05363T0	SS1T_01641
NCU00023T0	SS1T_06988
NCU07171T0	SS1T_01074
NCU06358T0	SS1T_06620
NCU08364T0	SS1T_11498
NCU02421T0	SS1T_07956
NCU11967T0	SS1T_02075
NCU07282T0	SS1T_06467
NCU03914T0	SS1T_09547
NCU07607T0	SS1T_08467
NCU02051T0	SS1T_11032
NCU03973T0	SS1T_02202
NCU03892T0	SS1T_02435
NCU07504T0	SS1T_10007
NCU01613T0	SS1T_02372
NCU04333T0	SS1T_04855
NCU07425T0	SS1T_04223
NCU09547T0	SS1T_05632
NCU09521T0	SS1T_03561
NCU06217T0	SS1T_09035
NCU08471T0	SS1T_07857
NCU08319T0	SS1T_09971
NCU02203T0	SS1T_04825
NCU00213T0	SS1T_09697
NCU08290T0	SS1T_02717
NCU03795T0	SS1T_07713
NCU00230T0	SS1T_12527
NCU01953T0	SS1T_11429
NCU03922T0	SS1T_14433
NCU08012T0	SS1T_13345
NCU02063T0	SS1T_01296
NCU07367T0	SS1T_04071
NCU07487T0	SS1T_06304
NCU06884T0	SS1T_11741
NCU08663T0	SS1T_03658
NCU08650T0	SS1T_06606
NCU05411T0	SS1T_00794
NCU06449T0	SS1T_07645
NCU07058T0	SS1T_00317
NCU02789T0	SS1T_04179
NCU03325T0	SS1T_06693
NCU03372T0	SS1T_10890
NCU04078T0	SS1T_13491
NCU09757T0	SS1T_10076
NCU07779T0	SS1T_12598
NCU00320T0	SS1T_13584
NCU03176T0	SS1T_14149
NCU06457T0	SS1T_13714
NCU00538T0	SS1T_03445
NCU09093T0	SS1T_04322
NCU06190T0	SS1T_07439
NCU06520T0	SS1T_14039
NCU01964T0	SS1T_13046
NCU00378T0	SS1T_00782
NCU03032T0	SS1T_06142
NCU08020T0	SS1T_09785
NCU00493T0	SS1T_07125
NCU05452T0	SS1T_07788
NCU08473T0	SS1T_09125
NCU06843T0	SS1T_00925
NCU04190T0	SS1T_08732
NCU06095T0	SS1T_11030
NCU01502T0	SS1T_05099
NCU00170T0	SS1T_07335
NCU04144T0	SS1T_07371
NCU00163T0	SS1T_13661
NCU09212T0	SS1T_06203
NCU03545T0	SS1T_02471
NCU07489T0	SS1T_02547
NCU11384T1	SS1T_13109
NCU11384T0	SS1T_13109
NCU03204T0	SS1T_01201
NCU04653T0	SS1T_01664
NCU09223T0	SS1T_02967
NCU00068T0	SS1T_12663
NCU11685T0	SS1T_05445
NCU03141T0	SS1T_04530
NCU00880T0	SS1T_00477
NCU05850T0	SS1T_00860
NCU01882T0	SS1T_08146
NCU04504T0	SS1T_06567
NCU00650T0	SS1T_12994
NCU07332T0	SS1T_07552
NCU03748T0	SS1T_13213
NCU07001T0	SS1T_02724
NCU04772T0	SS1T_06694
NCU06202T0	SS1T_07203
NCU08669T0	SS1T_14111
NCU03258T0	SS1T_04230
NCU00091T0	SS1T_07330
NCU07451T0	SS1T_10624
NCU06870T0	SS1T_12022
NCU04201T0	SS1T_01530
NCU07850T0	SS1T_00101
NCU09230T0	SS1T_01702
NCU09658T0	SS1T_03689
NCU01596T0	SS1T_05745
NCU07458T0	SS1T_01582
NCU05458T0	SS1T_05324
NCU02397T0	SS1T_10985
NCU09347T0	SS1T_10745
NCU03637T0	SS1T_06094
NCU06648T0	SS1T_00962
NCU04747T0	SS1T_02943
NCU03115T0	SS1T_06014
NCU09529T0	SS1T_00787
NCU02716T0	SS1T_06796
NCU02961T0	SS1T_07883
NCU09076T0	SS1T_05270
NCU08356T0	SS1T_12144
NCU01439T0	SS1T_00194
NCU05360T0	SS1T_01643
NCU03686T0	SS1T_07003
NCU08995T0	SS1T_03138
NCU06194T0	SS1T_00426
NCU02430T0	SS1T_11000
NCU01756T0	SS1T_13423
NCU12124T0	SS1T_09540
NCU05028T0	SS1T_11031
NCU08935T0	SS1T_10571
NCU09688T0	SS1T_03780
NCU03823T0	SS1T_13210
NCU00434T0	SS1T_00528
NCU05000T0	SS1T_02020
NCU02717T0	SS1T_06797
NCU06988T0	SS1T_08539
NCU04585T0	SS1T_10619
NCU03964T0	SS1T_13497
NCU05519T0	SS1T_12698
NCU03546T0	SS1T_02469
NCU04247T0	SS1T_03873
NCU09533T0	SS1T_00736
NCU10733T0	SS1T_02269
NCU08687T0	SS1T_06548
NCU05752T0	SS1T_10307
NCU08294T0	SS1T_08630
NCU10945T0	SS1T_12842
NCU07732T0	SS1T_04214
NCU07732T1	SS1T_04214
NCU06946T0	SS1T_02254
NCU06697T0	SS1T_10074
NCU08708T0	SS1T_14301
NCU04642T0	SS1T_00879
NCU01737T0	SS1T_03746
NCU00575T0	SS1T_05407
NCU01181T0	SS1T_08821
NCU07720T0	SS1T_08611
NCU00755T0	SS1T_08611
NCU05420T0	SS1T_03887
NCU06942T0	SS1T_11825
NCU04454T0	SS1T_01372
NCU01044T0	SS1T_10148
NCU03713T0	SS1T_00114
NCU05226T0	SS1T_03677
NCU06519T0	SS1T_02623
NCU07996T0	SS1T_08585
NCU03737T0	SS1T_00053
NCU00526T0	SS1T_04196
NCU01809T0	SS1T_10199
NCU07070T0	SS1T_06425
NCU05218T0	SS1T_13859
NCU10262T0	SS1T_13114	SS1T_04514
NCU08503T0	SS1T_10656
NCU07281T0	SS1T_14456
NCU01480T0	SS1T_00549
NCU03380T0	SS1T_12221
NCU06493T0	SS1T_12343
NCU06543T0	SS1T_14027
NCU02393T0	SS1T_11866
NCU02393T1	SS1T_11866
NCU01984T0	SS1T_04319
NCU09407T0	SS1T_04723
NCU08301T0	SS1T_08420
NCU09486T0	SS1T_10101
NCU01449T0	SS1T_00192
NCU01449T1	SS1T_00192
NCU06264T0	SS1T_03342
NCU04534T0	SS1T_05875
NCU07923T0	SS1T_09978
NCU01172T0	SS1T_07674
NCU01178T0	SS1T_09089
NCU10397T0	SS1T_09711
NCU09287T0	SS1T_14316
NCU01348T0	SS1T_05210
NCU02368T0	SS1T_11049
NCU00919T0	SS1T_12340
NCU09737T0	SS1T_08295
NCU05526T0	SS1T_14306
NCU02201T0	SS1T_00974
NCU02592T0	SS1T_05437
NCU04731T0	SS1T_04480
NCU06720T0	SS1T_05449
NCU00194T0	SS1T_11230
NCU07863T0	SS1T_05982
NCU02147T0	SS1T_03454
NCU02247T0	SS1T_07976
NCU04358T0	SS1T_09186
NCU02009T0	SS1T_14206
NCU02752T0	SS1T_06754
NCU02966T0	SS1T_06915
NCU02109T0	SS1T_05671
NCU04428T0	SS1T_07595
NCU03813T0	SS1T_09038
NCU01767T0	SS1T_10886
NCU04143T0	SS1T_09704
NCU06779T0	SS1T_10939
NCU02188T0	SS1T_01302
NCU03409T0	SS1T_02206
NCU01361T0	SS1T_07504
NCU06722T0	SS1T_05447
NCU04481T0	SS1T_08620
NCU04289T0	SS1T_10548
NCU00717T0	SS1T_01045
NCU03066T0	SS1T_01564
NCU03608T0	SS1T_03855
NCU03633T0	SS1T_06081
NCU02425T0	SS1T_10976
NCU07015T0	SS1T_08277
NCU11353T0	SS1T_07339
NCU06240T0	SS1T_13577
NCU03009T0	SS1T_03471
NCU09384T0	SS1T_06712
NCU11409T0	SS1T_07915
NCU04713T0	SS1T_13437
NCU08811T0	SS1T_14476
NCU06270T0	SS1T_00522
NCU00306T0	SS1T_07364
NCU08162T0	SS1T_03962
NCU01868T0	SS1T_01800
NCU03498T0	SS1T_01627
NCU05294T0	SS1T_01353
NCU07914T0	SS1T_01105
NCU05137T0	SS1T_04473
NCU06758T0	SS1T_05342
NCU02296T0	SS1T_11067
NCU00035T0	SS1T_13567
NCU06821T0	SS1T_13426
NCU09162T0	SS1T_11409
NCU03036T0	SS1T_02983
NCU07530T0	SS1T_00454
NCU01646T0	SS1T_08071
NCU02408T0	SS1T_11010
NCU11642T0	SS1T_06601
NCU06132T0	SS1T_12950
NCU06010T0	SS1T_01494
NCU04840T0	SS1T_13492
NCU08346T0	SS1T_12179
NCU01512T0	SS1T_05354
NCU04568T0	SS1T_05090
NCU06030T0	SS1T_04703
NCU04185T0	SS1T_09079
NCU00440T0	SS1T_03482
NCU03952T0	SS1T_03815
NCU04335T0	SS1T_08494
NCU00553T0	SS1T_03990
NCU00916T0	SS1T_12337
NCU09814T0	SS1T_06851
NCU06192T0	SS1T_00425
NCU07024T0	SS1T_07590
NCU03998T0	SS1T_10808
NCU06179T0	SS1T_00583
NCU00122T0	SS1T_07312
NCU01324T0	SS1T_07131
NCU07004T0	SS1T_03004
NCU00782T0	SS1T_09368
NCU10368T0	SS1T_03427
NCU04343T0	SS1T_08519
NCU00450T0	SS1T_12447
NCU07544T0	SS1T_12620
NCU00196T0	SS1T_12350
NCU02414T0	SS1T_11813
NCU08145T0	SS1T_07467
NCU10762T0	SS1T_07730
NCU03188T0	SS1T_14188
NCU02464T0	SS1T_03315
NCU02785T0	SS1T_04096
NCU00897T0	SS1T_06313
NCU02044T0	SS1T_06490
NCU07587T0	SS1T_08195
NCU04646T0	SS1T_12588
NCU01414T0	SS1T_08156
NCU01554T0	SS1T_10404
NCU12146T0	SS1T_02231
NCU07383T0	SS1T_05797
NCU08435T0	SS1T_09915
NCU03055T0	SS1T_01429
NCU04457T0	SS1T_01356
NCU04761T0	SS1T_06648
NCU01009T0	SS1T_10280
NCU04796T0	SS1T_00464
NCU06032T0	SS1T_02649
NCU00232T0	SS1T_12528
NCU09564T0	SS1T_04686
NCU06026T0	SS1T_09187
NCU03759T0	SS1T_12187
NCU02404T1	SS1T_11004
NCU02404T0	SS1T_11004
NCU05117T0	SS1T_00947
NCU03164T0	SS1T_08636
NCU05168T0	SS1T_11781
NCU02245T0	SS1T_04288
NCU04310T0	SS1T_04849
NCU01013T0	SS1T_08177
NCU02291T0	SS1T_11174
NCU06860T0	SS1T_11919
NCU03768T1	SS1T_06458
NCU03768T0	SS1T_06458
NCU03768T2	SS1T_06458
NCU04207T0	SS1T_01437
NCU03861T0	SS1T_08889
NCU02457T0	SS1T_09467
NCU00345T0	SS1T_13565
NCU01678T0	SS1T_14359
NCU01438T0	SS1T_00202
NCU00593T0	SS1T_02767
NCU07887T0	SS1T_03490
NCU07820T0	SS1T_05301
NCU00428T0	SS1T_03340
NCU04783T0	SS1T_00343
NCU02690T0	SS1T_04431
NCU07381T0	SS1T_01709
NCU09388T0	SS1T_01182
NCU00261T0	SS1T_09708
NCU06718T0	SS1T_05474
NCU07414T0	SS1T_14278
NCU01086T0	SS1T_01843
NCU05211T0	SS1T_01951
NCU06659T0	SS1T_10333
NCU05721T0	SS1T_11393
NCU00978T0	SS1T_01433
NCU03756T0	SS1T_01730
NCU03273T0	SS1T_04050
NCU04924T0	SS1T_06493
NCU05364T0	SS1T_07862
NCU10987T0	SS1T_04235
NCU06452T0	SS1T_07694
NCU05715T0	SS1T_03558
NCU04427T0	SS1T_07570
NCU06341T0	SS1T_09776
NCU05410T0	SS1T_10675
NCU08371T0	SS1T_09411
NCU11288T0	SS1T_08920
NCU11863T0	SS1T_00309
NCU07514T0	SS1T_06335
NCU06679T0	SS1T_07677
NCU03776T0	SS1T_13112
NCU08983T0	SS1T_12538
NCU10383T1	SS1T_03827
NCU10383T0	SS1T_03827
NCU03395T0	SS1T_12213
NCU06063T0	SS1T_13961
NCU06618T0	SS1T_13947
NCU03495T0	SS1T_01633
NCU00649T0	SS1T_04724
NCU03039T0	SS1T_02977
NCU03020T0	SS1T_09881
NCU06371T0	SS1T_08284
NCU02354T0	SS1T_12014
NCU00403T0	SS1T_00646
NCU00182T0	SS1T_11359
NCU08762T0	SS1T_07099
NCU03396T0	SS1T_12214
NCU03436T0	SS1T_13474
NCU11803T0	SS1T_07728
NCU04118T0	SS1T_00574
NCU00077T0	SS1T_07128
NCU06052T0	SS1T_02528
NCU00894T0	SS1T_13150
NCU04111T0	SS1T_12436
NCU06435T0	SS1T_00231
NCU06541T0	SS1T_03650
NCU03678T0	SS1T_07399
NCU09980T0	SS1T_03327
NCU06191T0	SS1T_07441
NCU04661T0	SS1T_10197
NCU06652T0	SS1T_10135
NCU02968T0	SS1T_14409
NCU11408T0	SS1T_07980
NCU05282T0	SS1T_13354
NCU00089T0	SS1T_07190
NCU00395T0	SS1T_06969
NCU06993T0	SS1T_04332
NCU04814T0	SS1T_09535
NCU01388T0	SS1T_01741
NCU06187T0	SS1T_02442
NCU02741T0	SS1T_06782
NCU01412T0	SS1T_08171
NCU11511T0	SS1T_01691
NCU02211T0	SS1T_12702
NCU10652T0	SS1T_06421
NCU06943T0	SS1T_11824
NCU04005T0	SS1T_03818
NCU08997T0	SS1T_03210
NCU10557T0	SS1T_02384
NCU03242T0	SS1T_09988
NCU09804T0	SS1T_07681
NCU07814T0	SS1T_12462
NCU02107T0	SS1T_04708
NCU01235T0	SS1T_06434
NCU01170T0	SS1T_07648
NCU04540T0	SS1T_05720
NCU11562T0	SS1T_01411
NCU10282T0	SS1T_04044
NCU11544T1	SS1T_09429
NCU11544T0	SS1T_09429
NCU04096T0	SS1T_01266
NCU05810T0	SS1T_00900
NCU04272T0	SS1T_05467
NCU08850T0	SS1T_04599
NCU03771T0	SS1T_11226
NCU08218T0	SS1T_08934
NCU03347T0	SS1T_14365
NCU04089T0	SS1T_02157
NCU03593T0	SS1T_11635
NCU06246T0	SS1T_09685
NCU08312T0	SS1T_08247
NCU04612T0	SS1T_10792
NCU04612T1	SS1T_10792
NCU01652T0	SS1T_03734
NCU03217T0	SS1T_06029
NCU02746T0	SS1T_06758
NCU02400T0	SS1T_10992
NCU00552T0	SS1T_04340
NCU03124T0	SS1T_12241
NCU07362T0	SS1T_04765
NCU01895T0	SS1T_03429
NCU08642T0	SS1T_05838
NCU06482T0	SS1T_09626
NCU03741T0	SS1T_03575
NCU07865T0	SS1T_00664
NCU10059T0	SS1T_01129
NCU02310T0	SS1T_11097
NCU05889T0	SS1T_11856
NCU06649T0	SS1T_00896
NCU08370T0	SS1T_05657
NCU05836T0	SS1T_09104
NCU09321T0	SS1T_10025
NCU01083T0	SS1T_01745
NCU01963T0	SS1T_04000
NCU12076T0	SS1T_04040
NCU03295T0	SS1T_12801
NCU06924T0	SS1T_13120
NCU02148T0	SS1T_03319
NCU04809T0	SS1T_02429
NCU02321T0	SS1T_14491
NCU07909T0	SS1T_01143
NCU07535T0	SS1T_08819
NCU09050T0	SS1T_08119
NCU09817T0	SS1T_12793
NCU01695T0	SS1T_01626
NCU09368T0	SS1T_04677
NCU09237T0	SS1T_14233
NCU07340T0	SS1T_02334
NCU06628T0	SS1T_08571
NCU06336T0	SS1T_12965
NCU06724T0	SS1T_10424
NCU04856T0	SS1T_10424
NCU01304T0	SS1T_00439
NCU11312T0	SS1T_00025
NCU01637T0	SS1T_09605
NCU00631T0	SS1T_11383
NCU08040T0	SS1T_08407
NCU04364T0	SS1T_04209
NCU01183T0	SS1T_08826
NCU08062T0	SS1T_04539
NCU03291T0	SS1T_09884
NCU07584T0	SS1T_14075
NCU08291T0	SS1T_02716
NCU02438T0	SS1T_10957
NCU00587T0	SS1T_14143
NCU06579T0	SS1T_13781
NCU03548T0	SS1T_00382
NCU02781T0	SS1T_04510
NCU08194T0	SS1T_03147
NCU09098T0	SS1T_03318
NCU05453T0	SS1T_07789
NCU06409T0	SS1T_07406
NCU02401T0	SS1T_10990
NCU03515T0	SS1T_10830
NCU02267T0	SS1T_12012
NCU07985T0	SS1T_07585
NCU01615T0	SS1T_13388
NCU04633T0	SS1T_07426
NCU04600T0	SS1T_08167
NCU02536T0	SS1T_10019
NCU00064T0	SS1T_12643
NCU02115T0	SS1T_12974
NCU00498T0	SS1T_06943
NCU04295T0	SS1T_04846
NCU11215T0	SS1T_00172
NCU07284T0	SS1T_06766
NCU11173T0	SS1T_13563
NCU00775T0	SS1T_04160
NCU07067T0	SS1T_04468
NCU04442T0	SS1T_08326
NCU09123T0	SS1T_10021
NCU11933T0	SS1T_09585
NCU08280T0	SS1T_13084
NCU11176T0	SS1T_12539
NCU04637T0	SS1T_00939
NCU01913T0	SS1T_04016
NCU05254T0	SS1T_09190
NCU05980T0	SS1T_11382
NCU01367T0	SS1T_05631
NCU02375T0	SS1T_11054
NCU09208T0	SS1T_11615
NCU10715T0	SS1T_11028
NCU08333T0	SS1T_03526
NCU01184T0	SS1T_00605
NCU00582T0	SS1T_05163
NCU06054T0	SS1T_02527
NCU03462T0	SS1T_06105
NCU01724T0	SS1T_07637
NCU05577T0	SS1T_05368
NCU04754T0	SS1T_06885
NCU00421T0	SS1T_13677
NCU00643T0	SS1T_05959
NCU05819T0	SS1T_04152
NCU00913T0	SS1T_12330
NCU09678T0	SS1T_00492
NCU11420T0	SS1T_07978
NCU05606T0	SS1T_12945
NCU00725T0	SS1T_06283
NCU03238T0	SS1T_04806
NCU07442T0	SS1T_05297
NCU00155T0	SS1T_12561
NCU03801T0	SS1T_10052
NCU04270T0	SS1T_04941
NCU07389T0	SS1T_12701
NCU09575T0	SS1T_14146
NCU04780T0	SS1T_00144
NCU01481T0	SS1T_03892
NCU01595T0	SS1T_05744
NCU01362T0	SS1T_06074
NCU06921T0	SS1T_13123
NCU06780T0	SS1T_13414
NCU03186T0	SS1T_05158
NCU07701T0	SS1T_01343
NCU02565T0	SS1T_06188
NCU09732T0	SS1T_02923
NCU03351T0	SS1T_14347
NCU02776T0	SS1T_04516
NCU04259T0	SS1T_10579
NCU01564T0	SS1T_02257
NCU04042T0	SS1T_02328
NCU03649T0	SS1T_03059
NCU07468T0	SS1T_10006
NCU04841T0	SS1T_13503
NCU01443T0	SS1T_00188
NCU00677T0	SS1T_11459
NCU02336T0	SS1T_11272
NCU00007T0	SS1T_03197
NCU04108T0	SS1T_02119
NCU06760T0	SS1T_10371
NCU09594T0	SS1T_11248
NCU04013T0	SS1T_10799
NCU04013T1	SS1T_10799
NCU04598T0	SS1T_03802
NCU05589T0	SS1T_04737
NCU01429T0	SS1T_09049
NCU01821T0	SS1T_10169
NCU05196T0	SS1T_09738
NCU09115T0	SS1T_10037
NCU02954T0	SS1T_02537
NCU05548T0	SS1T_04739
NCU04554T0	SS1T_11304
NCU07941T0	SS1T_14097
NCU03890T0	SS1T_02440
NCU08275T0	SS1T_02607
NCU09904T0	SS1T_05118
NCU11102T0	SS1T_04892
NCU08825T0	SS1T_08547
NCU00412T0	SS1T_00599
NCU03971T0	SS1T_02201
NCU07076T0	SS1T_00321
NCU02151T0	SS1T_13173
NCU06893T0	SS1T_12026
NCU07778T0	SS1T_12583
NCU09106T0	SS1T_12881
NCU02023T0	SS1T_05145
NCU03913T0	SS1T_09548
NCU10853T0	SS1T_06528
NCU01435T0	SS1T_00199
NCU03826T0	SS1T_00220
NCU00317T0	SS1T_06997
NCU02564T0	SS1T_06189
NCU01160T0	SS1T_10291
NCU00065T0	SS1T_12642
NCU06846T0	SS1T_10403
NCU07697T0	SS1T_09958
NCU04938T0	SS1T_11988
NCU00422T0	SS1T_13678
NCU00422T1	SS1T_13678
NCU06717T0	SS1T_04838
NCU05578T0	SS1T_12749
NCU00605T0	SS1T_03215
NCU02653T0	SS1T_04769
NCU08719T0	SS1T_05273
NCU05201T0	SS1T_09794
NCU06332T0	SS1T_09718
NCU01057T0	SS1T_14259
NCU01057T1	SS1T_14259
NCU08514T0	SS1T_02056
NCU09220T0	SS1T_02970
NCU04189T0	SS1T_08738
NCU02367T0	SS1T_11809
NCU04306T0	SS1T_10653
NCU09646T0	SS1T_08207
NCU09116T0	SS1T_10035
NCU11222T0	SS1T_10614
NCU04192T0	SS1T_01464
NCU04374T0	SS1T_03673
NCU00195T0	SS1T_11224
NCU00181T0	SS1T_11655
NCU01271T0	SS1T_12207
NCU03004T0	SS1T_11343
NCU06403T0	SS1T_13060
NCU05943T0	SS1T_02143
NCU07880T0	SS1T_00560
NCU05545T0	SS1T_04745
NCU01402T0	SS1T_00858
NCU02089T0	SS1T_05688
NCU01528T0	SS1T_07798
NCU11693T0	SS1T_00956
NCU06568T0	SS1T_08517
NCU10776T0	SS1T_11175
NCU03207T0	SS1T_01719
NCU03154T0	SS1T_02578
NCU00389T0	SS1T_06975
NCU03719T0	SS1T_09063
NCU07739T0	SS1T_07044
NCU06360T0	SS1T_01973
NCU02620T0	SS1T_05864
NCU03129T0	SS1T_05805
NCU04757T0	SS1T_06652
NCU04429T0	SS1T_07594
NCU03018T0	SS1T_09888
NCU03578T0	SS1T_11250
NCU10847T0	SS1T_05801
NCU03243T0	SS1T_13266
NCU09771T0	SS1T_09712
NCU02541T0	SS1T_01274
NCU05995T0	SS1T_00171
NCU05418T0	SS1T_02065
NCU03145T0	SS1T_06298
NCU00599T0	SS1T_09213
NCU00032T0	SS1T_13555
NCU03231T0	SS1T_01232
NCU02687T0	SS1T_04432
NCU03218T0	SS1T_06028
NCU08427T0	SS1T_01540
NCU04663T0	SS1T_05371
NCU05587T0	SS1T_04767
NCU02351T0	SS1T_07918
NCU07112T0	SS1T_12373
NCU05987T0	SS1T_00479
NCU03965T0	SS1T_02198
NCU03764T0	SS1T_03082
NCU07459T0	SS1T_01580
NCU06271T0	SS1T_03121
NCU03695T0	SS1T_07010
NCU07400T0	SS1T_04144
NCU00453T0	SS1T_12448
NCU07528T0	SS1T_08914
NCU06296T0	SS1T_11396
NCU01461T0	SS1T_03252
NCU01816T0	SS1T_05699
NCU08507T0	SS1T_02208
NCU06774T0	SS1T_05367
NCU04149T0	SS1T_09015
NCU11489T0	SS1T_06752
NCU06701T0	SS1T_00575
NCU05516T0	SS1T_04467
NCU11277T0	SS1T_00679
NCU04503T0	SS1T_06566
NCU06285T0	SS1T_06819
NCU00589T0	SS1T_14145
NCU10272T0	SS1T_10662
NCU02531T0	SS1T_02962
NCU06347T0	SS1T_01315
NCU07347T0	SS1T_00471
NCU07620T0	SS1T_02173
NCU00554T0	SS1T_13162
NCU05260T0	SS1T_09733
NCU03107T0	SS1T_12101
NCU09807T0	SS1T_07644
NCU07358T0	SS1T_13268
NCU06198T0	SS1T_00430
NCU03058T0	SS1T_06622
NCU09571T0	SS1T_01835
NCU03194T0	SS1T_09902
NCU02571T0	SS1T_12152
NCU06969T0	SS1T_13241
NCU01669T0	SS1T_13519
NCU06914T0	SS1T_09999
NCU09183T0	SS1T_08223
NCU04698T0	SS1T_12906
NCU09756T0	SS1T_10075
NCU00388T0	SS1T_06972
NCU07290T0	SS1T_01123
NCU04797T0	SS1T_11369
NCU04460T0	SS1T_14008
NCU00468T0	SS1T_00089
NCU02795T0	SS1T_04238
NCU00052T0	SS1T_07477
NCU02273T0	SS1T_11818
NCU06563T0	SS1T_08513
NCU07022T0	SS1T_09416
NCU03269T0	SS1T_02841
NCU07558T0	SS1T_08701
NCU07318T0	SS1T_14022
NCU01455T0	SS1T_08931
NCU03006T0	SS1T_03467
NCU09429T0	SS1T_03642
NCU09322T0	SS1T_04261
NCU00928T0	SS1T_12976
NCU10852T0	SS1T_10038
NCU00611T0	SS1T_08006	SS1T_03262
NCU03023T0	SS1T_08429
NCU09370T0	SS1T_04678
NCU08042T0	SS1T_08406
NCU11179T0	SS1T_07135
NCU06923T0	SS1T_13121
NCU07659T0	SS1T_14074
NCU00008T0	SS1T_03198
NCU02899T0	SS1T_06206
NCU03118T0	SS1T_06166
NCU06251T0	SS1T_06958
NCU06232T0	SS1T_07102
NCU06698T0	SS1T_07313
NCU07021T0	SS1T_09418
NCU03836T0	SS1T_00211
NCU00823T0	SS1T_05822
NCU07492T0	SS1T_02647
NCU03763T0	SS1T_06107
NCU07419T0	SS1T_04458
NCU09068T0	SS1T_05040
NCU01786T0	SS1T_12233
NCU06989T0	SS1T_08266
NCU07714T0	SS1T_08319
NCU08317T0	SS1T_09927
NCU00608T0	SS1T_03159
NCU09540T0	SS1T_01825
NCU03921T0	SS1T_09686
NCU04808T0	SS1T_00340
NCU03876T0	SS1T_03894
NCU01132T0	SS1T_10413
NCU07879T0	SS1T_07340
NCU03846T0	SS1T_05088
NCU03846T1	SS1T_05088
NCU02424T0	SS1T_10981
NCU06091T0	SS1T_11898
NCU03503T0	SS1T_02473
NCU01240T0	SS1T_06451
NCU09252T0	SS1T_02843
NCU05400T0	SS1T_10159
NCU01175T0	SS1T_07659
NCU00565T0	SS1T_09179
NCU09843T0	SS1T_04983
NCU07757T0	SS1T_09612
NCU00301T0	SS1T_00678
NCU02532T0	SS1T_02960
NCU05797T0	SS1T_00969
NCU01998T0	SS1T_04323
NCU02477T0	SS1T_11460
NCU06345T0	SS1T_13301
NCU02032T0	SS1T_05110	SS1T_11886
NCU07165T0	SS1T_01063
NCU08179T0	SS1T_02620
NCU08712T0	SS1T_06147
NCU02004T0	SS1T_04321
NCU06437T0	SS1T_00658
NCU05753T0	SS1T_10308
NCU08388T0	SS1T_05906
NCU08388T1	SS1T_05906
NCU01116T0	SS1T_01525
NCU01672T0	SS1T_05323
NCU00280T0	SS1T_09028
NCU02639T0	SS1T_04653
NCU02639T1	SS1T_04653
NCU00308T0	SS1T_07363
NCU02555T0	SS1T_06130
NCU01831T0	SS1T_07615
NCU09778T0	SS1T_02296
NCU00911T0	SS1T_12327
NCU03935T0	SS1T_14424
NCU00937T0	SS1T_02612
NCU00831T0	SS1T_08855
NCU01990T0	SS1T_13039
NCU01830T0	SS1T_07630
NCU06041T0	SS1T_04337
NCU08417T0	SS1T_10663
NCU05143T0	SS1T_13736
NCU04817T0	SS1T_02124
NCU07668T0	SS1T_02931
NCU09864T0	SS1T_02218
NCU02378T0	SS1T_11055
NCU02456T0	SS1T_12991
NCU01547T0	SS1T_01605
NCU00669T0	SS1T_03308
NCU04539T0	SS1T_00687
NCU03030T0	SS1T_02608
NCU08331T0	SS1T_13876
NCU03492T0	SS1T_00445
NCU03887T0	SS1T_02395
NCU02679T0	SS1T_14441
NCU08066T0	SS1T_11421
NCU03714T0	SS1T_00115
NCU01878T0	SS1T_03275
NCU01961T0	SS1T_04002
NCU00891T0	SS1T_05978
NCU04008T0	SS1T_03816
NCU10015T0	SS1T_04086
NCU08880T0	SS1T_06841
NCU04899T0	SS1T_13825
NCU05885T0	SS1T_14239
NCU06799T0	SS1T_00816
NCU02675T0	SS1T_04436
NCU08177T0	SS1T_02644
NCU00357T0	SS1T_09664
NCU01059T0	SS1T_09338
NCU05891T0	SS1T_11858
NCU00794T0	SS1T_04380
NCU03564T0	SS1T_05883
NCU09810T0	SS1T_06854
NCU07495T0	SS1T_09226
NCU06847T0	SS1T_10155
NCU03237T0	SS1T_14225
NCU10080T0	SS1T_11145
NCU07580T0	SS1T_07226
NCU08579T0	SS1T_06558
NCU04069T0	SS1T_02192
NCU05791T0	SS1T_00966
NCU07699T0	SS1T_01333
NCU01722T0	SS1T_07623
NCU03659T0	SS1T_06051
NCU05499T0	SS1T_06873
NCU10309T0	SS1T_05701
NCU09211T0	SS1T_11614
NCU03336T0	SS1T_01834
NCU02104T0	SS1T_05926
NCU01273T0	SS1T_12204
NCU01826T0	SS1T_05714
NCU09621T0	SS1T_01276
NCU04479T0	SS1T_08618
NCU11263T0	SS1T_04856
NCU07807T0	SS1T_06561
NCU07807T1	SS1T_06561
NCU05129T0	SS1T_00990
NCU01227T0	SS1T_07524
NCU04320T0	SS1T_05239
NCU02726T0	SS1T_06701
NCU09885T0	SS1T_01952
NCU08022T0	SS1T_08287
NCU06769T0	SS1T_10275
NCU11580T0	SS1T_09801
NCU07711T0	SS1T_14108
NCU02244T0	SS1T_04076
NCU09310T0	SS1T_01711
NCU00120T0	SS1T_12552
NCU08231T0	SS1T_05558
NCU04281T0	SS1T_10834
NCU06112T0	SS1T_11735
NCU08909T0	SS1T_12017
NCU09860T0	SS1T_13502
NCU01278T0	SS1T_03068
NCU01278T1	SS1T_03068
NCU07035T0	SS1T_00773
NCU02070T0	SS1T_06257
NCU00796T0	SS1T_07516
NCU09876T0	SS1T_00315
NCU07534T0	SS1T_03377
NCU01242T0	SS1T_11572
NCU08607T0	SS1T_14228
NCU02635T0	SS1T_02807
NCU02727T0	SS1T_06759
NCU05423T0	SS1T_05935
NCU09352T0	SS1T_05361
NCU08578T0	SS1T_06562
NCU00951T0	SS1T_04783
NCU07169T0	SS1T_01070
NCU03097T0	SS1T_09877
[truncated: 3,991 more rows]
[truncated: 3 more columns]
