# Supplementary material for: Evolutionary Conservation and Diversification of Puf RNA Binding Proteins and Their mRNA Targets
Source: PLoS Biol. 2015 Nov 20;13(11):e1002307. doi: 10.1371/journal.pbio.1002307 (PMC4654594; doi:10.1371/journal.pbio.1002307)
Supplement: S4 Dataset — (ZIP) [file pbio.1002307.s004.zip › N.crassa.fa_T.atroviride.fa.txt]

NCU06976T0	33157
NCU01379T0	29109
NCU05837T0	316915
NCU07832T0	157986
NCU01744T0	141213
NCU08501T0	218255
NCU07119T0	318290
NCU05608T0	293155
NCU08535T0	147404
NCU04548T0	137902
NCU02685T0	243551
NCU07307T0	226146
NCU00551T0	290860
NCU00459T0	93662
NCU05803T0	311120
NCU07702T0	294490
NCU00671T0	141581
NCU06871T0	140247
NCU09740T0	225706
NCU07308T0	85662
NCU08267T0	34398
NCU07556T0	133110
NCU08993T0	235416
NCU05620T0	152072
NCU01823T0	286374
NCU02510T0	238758
NCU02494T0	316270
NCU01642T0	145665
NCU02103T0	89498
NCU11669T0	156969
NCU04352T0	142365
NCU08287T0	286000
NCU00274T0	152582
NCU07658T0	82536
NCU03234T0	292805
NCU09367T0	151402
NCU09492T0	226751
NCU04766T0	223130
NCU00239T0	295352
NCU02762T0	222101
NCU00743T0	154302
NCU09012T0	144863
NCU04350T0	154895
NCU06733T0	79860
NCU05238T0	128510
NCU01431T0	161359
NCU02083T0	132193
NCU03591T0	287340
NCU07378T0	320942
NCU08377T0	318748
NCU04569T0	79879
NCU05591T0	131379
NCU01238T0	229470
NCU10066T0	152772
NCU09219T0	135737
NCU03350T0	141294
NCU10009T0	293326
NCU08919T0	156738
NCU01638T0	236383
NCU09830T0	53468
NCU09357T0	316697
NCU07870T0	282724
NCU03116T0	42500
NCU11188T0	181231
NCU01632T0	236452
NCU03811T0	251536
NCU03042T0	148154
NCU00621T0	223683
NCU00352T0	215383
NCU01833T0	32149
NCU02505T0	249131
NCU04898T0	139416
NCU09866T0	205770
NCU07443T0	319666
NCU08616T0	132650
NCU06294T0	291137
NCU06272T0	145463
NCU02677T0	131715
NCU03986T0	86460
NCU05120T0	151043
NCU04611T0	29617
NCU04161T0	211243
NCU00396T0	135379
NCU05901T0	79133
NCU07866T0	317188
NCU09063T0	245214
NCU08276T0	128921
NCU08685T0	142207
NCU02554T0	161211
NCU01187T0	130153
NCU06488T0	207565
NCU05634T0	215962
NCU03875T0	227852
NCU06338T0	225747
NCU00336T0	32437
NCU02815T0	148265
NCU06171T0	171538
NCU09993T0	161372
NCU07679T0	130931
NCU07546T0	88870
NCU02111T0	322513
NCU01820T0	147706
NCU07710T0	85896
NCU01772T0	132468
NCU03060T0	227075
NCU06318T0	318116
NCU01857T0	149822
NCU05802T0	320838
NCU07002T0	241884
NCU03263T0	207197
NCU03818T0	31573
NCU07029T0	214762
NCU08926T0	143259
NCU04512T0	214149
NCU03575T0	222069
NCU10143T0	315257
NCU01335T0	231437
NCU00770T0	132711
NCU08889T0	295778
NCU07922T0	156340
NCU08023T0	239937
NCU11202T0	131013
NCU08441T0	39887
NCU01192T0	53190
NCU09324T0	248556
NCU09297T0	80500
NCU01143T0	53057
NCU12161T0	33092
NCU01768T0	317291
NCU06500T0	54791
NCU02918T0	45973
NCU06832T0	181269
NCU01197T0	147106
NCU02082T0	48211
NCU05425T0	290783
NCU02131T0	171400
NCU04021T0	223043
NCU05250T0	294351
NCU04059T0	220313
NCU04736T0	133801
NCU09903T0	152520
NCU01951T0	294114
NCU07010T0	161427
NCU04242T0	243374
NCU06626T0	286128
NCU02578T0	254023
NCU06678T0	228664
NCU03955T0	243393
NCU01323T0	289713
NCU00668T0	238200
NCU06579T0	211576
NCU01164T0	147719
NCU09450T0	128384
NCU01140T0	146844
NCU07854T0	145571
NCU00199T0	40329
NCU00622T0	293611
NCU04865T0	134224
NCU00095T0	46734
NCU04370T0	289139
NCU04348T0	33630
NCU10423T0	80644
NCU04404T0	131893
NCU00461T0	195239
NCU02794T0	171735
NCU09438T0	79032
NCU02349T0	132157
NCU03071T0	295042
NCU09463T0	127329
NCU06544T0	233660
NCU01510T0	41385
NCU03797T0	232951
NCU05267T0	238108
NCU02357T0	152750
NCU00579T0	88852
NCU02112T0	133893
NCU01680T0	141234
NCU03897T0	129641
NCU07412T0	171422
NCU06715T0	161203
NCU03305T0	85476
NCU03440T0	153568
NCU01675T0	218512
NCU01747T0	282906
NCU03010T0	290109
NCU01992T0	149621
NCU06278T0	281456
NCU06281T0	280422
NCU03065T0	128033
NCU00681T0	52327
NCU02833T0	29874
NCU05261T0	294380
NCU01659T0	213732
NCU02669T0	212275
NCU08135T0	252385
NCU11296T0	283546
NCU04090T0	78561
NCU02544T0	230310
NCU02572T0	143020
NCU02036T0	86336
NCU00273T0	197123
NCU07700T0	301275
NCU00712T0	143946
NCU12032T0	132354
NCU04035T0	38546
NCU02230T0	127655
NCU01939T0	137167
NCU03298T0	171660
NCU07027T0	301237
NCU03808T0	295832
NCU04105T0	288880
NCU05902T0	222710
NCU04834T0	319399
NCU07011T0	294322
NCU03363T0	53649
NCU11961T0	284409
NCU08341T0	140391
NCU01272T0	84320
NCU02728T0	321361
NCU03592T0	229265
NCU05200T0	34743
NCU12096T0	128410
NCU00018T0	152588
NCU00018T1	152588
NCU00424T0	171496
NCU03051T0	78256
NCU06484T0	161405
NCU05895T0	137893
NCU06199T0	171818
NCU06738T0	156231
NCU09104T0	161270
NCU03877T0	147765
NCU03877T1	147765
NCU08875T0	287336
NCU08358T0	296419
NCU00021T0	210492
NCU03937T0	154987
NCU06382T0	294482
NCU00040T0	161924
NCU03584T0	217154
NCU04749T0	234113
NCU08828T0	33165
NCU02566T0	153342
NCU02225T0	314641
NCU07966T0	128193
NCU08674T0	247411
NCU02234T0	79193
NCU06868T0	150324
NCU09906T0	152522
NCU04203T0	77708
NCU09267T0	249136
NCU02391T0	131221
NCU00104T0	157453
NCU02048T0	220554
NCU03794T0	279891
NCU02539T0	129013
NCU06365T0	140927
NCU03611T0	143107
NCU04838T0	293399
NCU07404T0	321148
NCU11027T0	287323
NCU06929T0	252337
NCU03292T0	161034
NCU08118T0	227068
NCU00495T0	213474
NCU10747T0	284482
NCU07565T0	714
NCU02276T0	37373
NCU11228T0	148661
NCU07554T0	215347
NCU07319T0	131963
NCU02830T0	85273
NCU09516T0	195457
NCU09869T0	148763
NCU08439T0	161084
NCU01318T0	52775
NCU00205T0	292018
NCU00152T0	227546
NCU08399T0	212102
NCU06249T0	290428
NCU03127T0	89413
NCU00276T0	219391
NCU03364T0	143595
NCU05239T0	240086
NCU03483T0	190160
NCU01193T0	32888
NCU00793T0	146041
NCU01315T0	129529
NCU07721T0	320589
NCU06284T0	235980
NCU01912T0	149757
NCU08115T0	78319
NCU01486T0	152656
NCU03784T0	29516
NCU00481T0	280924
NCU03379T0	249986
NCU08382T0	152930
NCU03463T0	153557
NCU09228T0	154439
NCU09730T0	149285
NCU02011T0	152543
NCU04251T0	323101
NCU08001T0	33955
NCU04615T0	158454
NCU06123T0	257532
NCU02696T0	161675
NCU11492T0	135609
NCU05360T0	291674
NCU09496T0	283087
NCU08373T0	238649
NCU03819T0	295634
NCU07999T0	153468
NCU06216T0	134177
NCU04077T0	223153
NCU03947T0	321517
NCU02057T0	152868
NCU06183T0	83218
NCU02366T0	150014
NCU11953T0	221851
NCU00320T0	40314
NCU00939T0	296396
NCU04095T0	228594
NCU02387T0	150097
NCU08316T0	161606
NCU11169T0	130311
NCU05266T0	285722
NCU01765T0	297730
NCU07498T0	41742
NCU00045T0	161790
NCU08045T0	285860
NCU07440T0	149406
NCU08036T0	239965
NCU10397T0	93217
NCU06767T0	289887
NCU01965T0	130572
NCU06122T0	137944
NCU03690T0	289672
NCU00927T0	252705
NCU09657T0	315461
NCU05194T0	195100
NCU01953T0	161309
NCU04190T0	229146
NCU04385T0	301285
NCU00901T0	252710
NCU01625T0	214371
NCU08021T0	216151
NCU00629T0	140018
NCU00796T0	36437
NCU02632T0	144647
NCU07698T0	85720
NCU11426T0	218493
NCU03479T0	132454
NCU04327T0	37571
NCU06308T0	292168
NCU06638T0	48574
NCU11273T0	151310
NCU09610T0	132463
NCU03505T0	291656
NCU04121T0	289703
NCU05041T0	140629
NCU01539T0	161191
NCU08119T0	294914
NCU11324T0	286463
NCU04444T0	132010
NCU02208T0	154464
NCU10400T0	34379
NCU06687T0	302112
NCU09552T0	287106
NCU04606T0	47890
NCU10497T0	148028
NCU05185T0	91168
NCU02475T0	219594
NCU11255T0	319009
NCU00573T0	157576
NCU03045T0	148150
NCU07868T0	217846
NCU06508T0	157393
NCU03220T0	171419
NCU03792T0	322072
NCU12039T0	223172
NCU04280T0	151726
NCU09808T0	294700
NCU07837T0	53490
NCU07004T0	130872
NCU07050T0	54103
NCU05422T0	80842
NCU08303T0	35351
NCU08009T0	282006
NCU09332T0	314769
NCU06352T0	247684
NCU06624T0	281960
NCU01554T0	161570
NCU06355T0	285917
NCU00890T0	296006
NCU02524T0	320897
NCU02630T0	157172
NCU04472T0	292633
NCU09537T0	157930
NCU04378T0	85752
NCU07831T0	129847
NCU01465T0	171619
NCU04051T0	91244
NCU11350T0	299956
NCU02747T0	249450
NCU08000T0	238142
NCU07516T0	295467
NCU00445T0	291718
NCU04142T0	297563
NCU04024T0	220460
NCU11282T0	156351
NCU06605T0	146031
NCU08484T0	38098
NCU01612T0	321565
NCU08054T0	154139
NCU04229T0	231716
NCU09191T0	238226
NCU06459T0	216568
NCU01171T0	31705
NCU01478T0	295508
NCU03139T0	128466
NCU07513T0	171921
NCU04784T0	150609
NCU03171T0	127525
NCU01817T0	148414
NCU04125T0	133641
NCU04007T0	88069
NCU04221T0	32619
NCU04614T0	292299
NCU00656T0	157648
NCU06481T0	133844
NCU06785T0	301519
NCU09706T0	79026
NCU09313T0	139042
NCU06182T0	216473
NCU00480T0	289756
NCU01569T0	317751
NCU01702T0	240416
NCU00642T0	52125
NCU01648T0	141254
NCU03814T0	288842
NCU05257T0	161626
NCU11660T0	295685
NCU02689T0	221531
NCU01751T0	29629
NCU00121T0	40094
NCU08336T0	301671
NCU06264T0	83609
NCU04100T0	133979
NCU01328T0	301477
NCU07269T0	137809
NCU05858T0	293464
NCU00430T0	317519
NCU10733T0	223055
NCU07872T0	239853
NCU02319T0	132566
NCU04104T0	83411
NCU08928T0	253378
NCU09721T0	37288
NCU08642T0	230096
NCU09602T0	299021
NCU06030T0	153046
NCU06512T0	136004
NCU03661T0	147224
NCU09258T0	226570
NCU02742T0	79692
NCU08110T0	46903
NCU05955T0	87590
NCU03658T0	210878
NCU08397T0	291207
NCU05429T0	299280
NCU05429T1	299280
NCU05204T0	130811
NCU10043T0	280585
NCU04652T0	210844
NCU00164T0	83530
NCU10283T0	131608
NCU08270T0	292263
NCU01503T0	132866
NCU05828T0	236852
NCU02617T0	231075
NCU03273T0	207453
NCU00251T0	162247
NCU01255T0	296929
NCU04674T0	223991
NCU07691T0	294315
NCU01206T0	171650
NCU03669T0	157949
NCU06268T0	158019
NCU03341T0	49369
NCU01853T0	81139
NCU07712T0	32758
NCU03539T0	297700
NCU08689T0	291459
NCU06534T0	88560
NCU03024T0	41906
NCU07473T0	296058
NCU09118T0	301595
NCU09469T0	261814
NCU06503T0	232454
NCU06503T1	232454
NCU06585T0	162061
NCU00091T0	47188
NCU05296T0	247278
NCU03657T1	126962
NCU03657T0	126962
NCU06869T0	79096
NCU09432T0	79173
NCU05777T0	37419
NCU01540T0	219095
NCU06438T0	249572
NCU02515T0	141550
NCU02233T0	35649
NCU06836T0	143748
NCU06444T0	216578
NCU04610T0	155704
NCU02978T0	171870
NCU03357T0	161215
NCU00920T0	132344
NCU05232T0	149250
NCU11965T0	218183
NCU05770T0	155960
NCU03652T0	314161
NCU03992T0	301368
NCU06306T0	241793
NCU03628T0	31529
NCU04733T0	284954
NCU08147T0	219964
NCU09975T0	134080
NCU00172T0	250164
NCU02979T0	292992
NCU02800T0	172844
NCU07688T0	247705
NCU03982T0	298376
NCU08468T0	162110
NCU07971T0	49430
NCU02701T0	254672
NCU06578T0	132769
NCU00117T0	290102
NCU01172T0	295528
NCU01119T0	146906
NCU01498T0	142127
NCU06394T0	294414
NCU09485T0	250018
NCU06238T0	28630
NCU05151T0	77925
NCU03650T0	251158
NCU08693T0	149341
NCU00436T0	291723
NCU06994T0	33700
NCU10282T0	234463
NCU04088T0	161711
NCU02717T0	294677
NCU09741T0	33220
NCU02580T0	303061
NCU08755T0	302027
NCU05650T0	139576
NCU11861T0	130310
NCU05622T0	139588
NCU06684T0	163678
NCU00200T0	152602
NCU05242T0	181530
NCU08791T0	295449
NCU06569T0	44576
NCU09120T0	286414
NCU05939T0	292379
NCU08898T0	130100
NCU04782T0	223094
NCU06429T0	147940
NCU06971T0	78601
NCU00177T0	222018
NCU10155T0	295232
NCU05642T0	134650
NCU04343T0	152303
NCU04750T0	138422
NCU09443T0	268603
NCU02955T0	80432
NCU01229T0	156760
NCU04076T0	150642
NCU01241T0	157836
NCU06011T0	206230	269904	293752
NCU08283T0	161784
NCU04439T0	40957
NCU09711T0	131324
NCU11453T0	128421
NCU01499T0	142125
NCU00406T0	215231
NCU01207T0	147099
NCU05269T0	298484
NCU05269T1	298484
NCU03685T0	82864
NCU07693T0	225716
NCU06265T0	236801
NCU00405T0	298172
NCU04726T0	138324
NCU04319T0	78041
NCU07280T0	283660
NCU03966T0	293509
NCU02053T0	212446
NCU00614T0	154130
NCU01247T0	171791
NCU05375T0	290384
NCU02415T0	150110
NCU05876T0	288733
NCU03786T0	126920
NCU05268T0	91144
NCU03321T0	173030
NCU04755T0	51620
NCU08869T0	315102
NCU02626T0	289352
NCU03219T0	143106
NCU04511T0	143970
NCU02202T0	233475
NCU06756T0	161743
NCU06986T0	139793
NCU03523T0	134128
NCU09758T0	318977
NCU08920T0	129473
NCU04187T0	93410
NCU07411T0	204552
NCU04799T0	79372
NCU04535T0	291201
NCU05301T0	285880
NCU06842T0	172465
NCU04410T0	220623
NCU09042T0	134316
NCU03621T0	161557
NCU00488T0	298938
NCU01157T0	286302
NCU03098T0	226203
NCU07975T0	130835
NCU00372T0	49509
NCU03023T0	298259
NCU03727T0	288875
NCU07012T0	139833
NCU03032T0	140671
NCU07351T0	288788
NCU10018T0	272735
NCU09318T0	215658
NCU01369T0	173488
NCU03330T0	215115
NCU08604T0	204314
NCU09374T0	171755
NCU10775T0	300495
NCU03964T0	223235
NCU03804T0	207023
NCU03641T0	161122
NCU01525T0	39952
NCU07313T0	34454
NCU00962T0	33258
NCU07330T0	44822
NCU07425T0	130535
NCU10337T0	243252
NCU05246T0	130946
NCU11175T0	162817
NCU02051T0	319193
NCU02498T0	30100
NCU02576T0	323311
NCU09873T0	131401
NCU08002T0	255823
NCU08741T0	141307
NCU00269T0	241288
NCU03651T0	187381
NCU07707T0	127484
NCU02010T0	299377
NCU04279T0	11191
NCU03108T0	89493
NCU07690T0	33767
NCU10763T0	31997
NCU06735T0	43630
NCU11254T0	127720
NCU07669T0	172139
NCU00010T0	152585
NCU09270T0	80849
NCU02110T0	302802
NCU07407T0	248991
NCU08632T0	296747
NCU10346T0	281078
NCU01249T0	157818
NCU02402T0	293043
NCU00188T0	219318
NCU05927T0	37602
NCU04112T0	171594
NCU07982T0	149877
NCU06067T0	162118
NCU06656T0	221379
NCU03899T0	130711
NCU01330T0	148568
NCU06672T0	323180
NCU09700T0	137693
NCU00675T0	161813
NCU02020T0	132087
NCU04355T0	33935
NCU06758T0	282888
NCU02356T0	229937
NCU06285T0	92264
NCU10058T0	135603
NCU01430T0	228935
NCU04258T0	155698
NCU06374T0	316394
NCU09819T0	155283
NCU00896T0	132345
NCU03079T0	38569
NCU02828T0	321167
NCU10007T0	257930
NCU10007T1	257930
NCU12027T0	37696	79147
NCU00538T0	272508
NCU04303T0	139124
NCU03235T0	148686
NCU02052T0	296783
NCU11246T0	290550
NCU01745T0	132525
NCU04448T0	158578
NCU11180T0	30218
NCU03783T0	130160
NCU05029T0	223304
NCU03980T0	298374
NCU04136T0	50307
NCU08218T0	295454
NCU05225T0	80673
NCU05105T0	161170
NCU04790T0	138079
NCU09658T0	281093
NCU02075T0	128447
NCU01417T0	79944
NCU07296T0	151447
NCU02245T0	233957
NCU04201T0	228807
NCU02091T0	89446
NCU02550T0	296385
NCU07863T0	283367
NCU09281T0	314008
NCU09205T0	293894
NCU11379T0	131899
NCU03103T0	296316
NCU02629T0	133737
NCU05996T0	150965
NCU04124T0	82881
NCU09709T0	300207
NCU08294T0	226133
NCU04768T0	275560
NCU03125T0	252675
NCU01479T0	295500
NCU06812T0	54215
NCU01843T0	301572
NCU09488T0	43203
NCU01589T0	297734
NCU04721T0	150843
NCU07393T0	172421
NCU09227T0	249085
NCU00066T0	295189
NCU09071T0	33357
NCU04952T0	33409
NCU09048T0	85620
NCU03852T0	155879
NCU04579T0	144243
NCU03387T0	249984
NCU02409T0	37022
NCU01470T0	130031
NCU04252T0	143328
NCU08499T0	317357
NCU09545T0	93509
NCU04117T0	144355
NCU02514T0	144531
NCU03200T0	298248
NCU10311T0	171851
NCU00046T0	147835
NCU04310T0	79664
NCU01654T0	141248
NCU02416T0	244255
NCU09437T0	222293
NCU05289T0	33894
NCU04585T0	292662
NCU01777T0	162452
NCU10073T0	162609
NCU00068T0	295192
NCU00632T0	241465
NCU02778T0	234256
NCU01797T0	152649
NCU08894T0	146978
NCU02287T0	137833
NCU01161T0	143355
NCU09559T0	77441
NCU03264T0	226926
NCU07375T0	301437
NCU00591T0	157505
NCU05994T0	142510
NCU00446T0	141358
NCU02094T0	80549
NCU08064T0	296429
NCU00520T0	129632
NCU06804T0	41001
NCU09861T0	163391
NCU05985T0	127885
NCU08195T0	188579
NCU02295T0	319494
NCU04230T0	147737
NCU02803T0	286438
NCU02207T0	90591
NCU09121T0	85337
NCU01824T0	301560
NCU07481T0	230905
NCU09079T0	276449
NCU08776T0	156465
NCU09111T0	311245
NCU03062T0	130541
NCU08309T0	136747
NCU08357T0	253063
NCU09909T0	144950
NCU07281T0	41280
NCU06215T0	214583
NCU09377T0	51365
NCU09377T1	51365
NCU06631T0	149055
NCU02797T0	298303
NCU11187T0	145049
NCU04648T0	213571
NCU07162T0	40362
NCU09065T0	223688
NCU03924T0	245434
NCU04449T0	234026
NCU06407T0	219427
NCU02066T0	41548
NCU03137T0	89543
NCU07523T0	161130
NCU02789T0	42481
NCU07567T0	142851
NCU08338T0	289359
NCU00690T0	320168
NCU11168T0	305357
NCU02127T0	37490
NCU02839T0	142615
NCU07018T0	161985
NCU07418T0	162837
NCU09142T0	130468
NCU11866T0	147919
NCU03646T0	145242
NCU06144T0	315620
NCU06099T0	36898
NCU02497T0	172095
NCU04329T0	127994
NCU01047T0	289562
NCU06138T0	44225
NCU00914T0	230712
NCU02988T0	226214
NCU01701T0	141221
NCU04321T0	10326
NCU11170T0	290147
NCU02826T0	127280
NCU03894T0	133786
NCU03962T0	223394
NCU02994T0	226497
NCU05430T0	133927
NCU07779T0	156750
NCU03117T0	140864
NCU02556T0	209520
NCU08298T0	154919
NCU07839T0	291734
NCU06701T0	83492
NCU04566T0	227921
NCU06999T0	294477
NCU09435T0	150449
NCU05000T0	156569
NCU00155T0	145432
NCU01644T0	157005
NCU02252T0	300311
NCU03020T0	155276
NCU05683T0	299212
NCU01985T0	300938
NCU00324T0	40578
NCU00340T0	29631
NCU02680T0	265090
NCU11277T0	157882
NCU10905T0	20159
NCU08515T0	141114
NCU07125T0	220443
NCU08682T0	171742
NCU09642T0	128196
NCU02644T0	162820
NCU02644T1	162820
NCU00037T0	31063
NCU07724T0	320713
NCU04044T0	258692
NCU00714T0	159436
NCU01728T1	153721
NCU01728T0	153721
NCU00680T0	224937
NCU03290T0	157100
NCU03260T0	226915
NCU07156T0	82175
NCU09513T0	43212
NCU09715T0	300289
NCU03545T0	161332
NCU05600T0	245031
NCU06809T0	158165
NCU11302T0	36692
NCU07392T0	135729
NCU09287T0	131476
NCU06881T0	37648
NCU09746T0	238021
NCU02063T0	294856
NCU08372T0	216651
NCU01269T0	129527
NCU03776T0	238588
NCU09894T0	51448
NCU01813T0	294803
NCU03360T0	172253
NCU03036T0	28903
NCU08897T0	302279
NCU00650T0	133161
NCU00169T0	130300
NCU00345T0	52027
NCU09064T0	36309
NCU11791T0	51127
NCU04015T0	223673
NCU07276T0	295456
NCU07996T0	130773
NCU04850T0	137467
NCU10926T0	43084
NCU00272T0	41324
NCU02422T0	162356
NCU11238T0	154163
NCU06075T0	161079
NCU06075T1	161079
NCU04176T0	280013
NCU00943T0	44425
NCU06259T0	46846
NCU04800T0	223465
NCU03526T0	148461
NCU06362T0	247188
NCU04241T0	151303
NCU03100T0	301414
NCU03317T0	157364
NCU05278T0	298475
NCU09595T0	21428
NCU03622T0	126941
NCU09688T0	229300
NCU07926T0	132872
NCU03061T0	130542
NCU07609T0	316701
NCU06666T0	299863
NCU01963T0	294109
NCU02270T0	137979
NCU09468T0	291545
NCU09097T0	37550
NCU04110T0	234969
NCU02531T0	32098
NCU03571T0	151141
NCU11409T0	296192
NCU10021T0	150280
NCU01613T0	295253
NCU04848T0	131482
NCU05582T0	222514
NCU10789T0	140795
NCU11739T0	290744
NCU06959T0	220108
NCU07587T0	133472
NCU01758T0	129317
NCU06483T0	241262
NCU03799T0	205256
NCU07395T0	226900
NCU03892T0	212147
NCU04673T0	36276
NCU00112T0	210520
NCU06202T0	216632
NCU01760T0	271011
NCU09266T0	142728
NCU10359T0	292581
NCU00081T0	249816
NCU07035T0	217701
NCU05458T0	283213
NCU06189T0	130416
NCU04505T0	283961
NCU00202T0	147954
NCU01174T0	250689
NCU04054T0	298391
NCU01022T0	79898
NCU11664T0	284076
NCU00263T0	321810
NCU03312T0	78246
NCU01878T0	293905
NCU07380T0	136132
NCU08771T0	77838
NCU06882T0	35637
NCU06761T0	128844
NCU04245T0	151618
NCU02380T0	128075
NCU02616T0	128479
NCU07023T0	130812
NCU03954T0	130652
NCU03954T1	130652
NCU03697T0	156888
NCU08888T0	90717
NCU08858T0	244053
NCU03771T0	287169
NCU01901T0	34393
NCU05308T0	294558
NCU03417T0	162437
NCU09598T0	153586
NCU11050T0	89627
NCU00517T0	212293
NCU06766T0	291296
NCU00788T0	211948
NCU09696T0	31697
NCU03815T0	250772
NCU00209T0	93209
NCU07334T0	44649
NCU07059T0	150924
NCU06489T0	249496
NCU02961T0	284250
NCU07282T0	51574
NCU01266T0	147071
NCU06783T0	301521
NCU04454T0	129991
NCU10810T0	139066
NCU05364T0	80848
NCU02247T0	36027
NCU06648T0	181645
NCU11235T0	227232
NCU01756T0	300066
NCU02003T0	300828
NCU00789T0	289152
NCU05680T0	240794
NCU11967T0	82487
NCU11284T0	181487
NCU03491T0	164478
NCU04130T0	296510
NCU09652T0	284598
NCU06279T0	298054
NCU04144T0	213158
NCU01692T0	141239
NCU08730T0	134195
NCU01278T0	147075
NCU01278T1	147075
NCU02178T0	225118
NCU02810T0	148319
NCU10381T0	289471
NCU02224T0	222660
NCU00447T0	299162
NCU05545T0	171912
NCU07058T0	162360
NCU02351T0	208250
NCU02906T0	268498
NCU09101T0	246716
NCU03929T0	150983
NCU09265T0	146528
NCU06918T0	42539
NCU02542T1	298279
NCU02542T0	298279
NCU01968T0	247137
NCU06063T0	152707
NCU02611T0	153359
NCU02840T0	142612
NCU05213T0	128499
NCU04743T0	234075
NCU04166T0	211192
NCU03493T0	92086
NCU04459T0	241866
NCU02511T0	157738
NCU08598T0	262699
NCU02965T0	1963
NCU09580T0	89305
NCU01333T0	151594
NCU02134T0	298584
NCU08325T0	300245
NCU00821T0	86359
NCU05721T0	240732
NCU03546T0	290370
NCU06649T0	139214
NCU02482T0	298737
NCU02482T1	298737
NCU02482T2	298737
NCU00400T0	10801
NCU04298T0	39433
NCU06710T0	134723
NCU02814T0	148272
NCU00311T0	134137
NCU06026T0	52301
NCU02764T0	320974
NCU09673T0	289548
NCU08273T0	149153
NCU11397T0	290334
NCU08012T0	43100
NCU01122T0	295810
NCU00915T0	302828
NCU03228T0	213989
NCU02752T0	148646
NCU08124T0	151898
NCU08924T0	155802
NCU09322T0	226566
NCU09804T0	320951
NCU03961T0	138308
NCU01178T0	129753
NCU04137T0	144261
NCU01947T0	172219
NCU11251T0	237465
NCU06149T0	37339
NCU02274T0	300337
NCU05400T0	153634
NCU02235T0	284729
NCU08003T0	217941
NCU00213T0	52451
NCU03606T0	139326
NCU08435T0	317554
NCU02619T0	128481
NCU00503T0	227190
NCU01502T0	45960
NCU06821T0	131628
NCU03076T0	37892
NCU03965T0	319543
NCU05226T0	149241
NCU11587T0	130696
NCU02407T0	300149
NCU08719T0	131929
NCU06095T0	319089
NCU05288T0	301030
NCU03675T0	53005
NCU01377T0	126880
NCU08626T0	302457
NCU01378T0	295836
NCU02624T0	254651
NCU11271T0	297543
NCU06834T0	213759
NCU03246T0	91339
NCU07504T0	299926
NCU04581T0	315140
NCU05644T0	38698
NCU07859T0	298650
NCU00824T0	163610
NCU03855T0	48602
NCU10008T0	297394
NCU07458T0	138825
NCU06854T0	133411
NCU09202T0	258111
NCU08600T0	47200
NCU07246T0	253394
NCU09547T0	32182
NCU00163T0	53626
NCU02877T0	219226
NCU02100T0	48978
NCU03482T0	92100
NCU00498T0	226825
NCU04636T0	301514
NCU02534T0	85167
NCU02650T0	139926
NCU06847T0	140136
NCU11573T0	53227
NCU04414T0	299680
NCU01782T0	240198
NCU02414T0	137657
NCU04427T0	220057
NCU06027T0	290918
NCU07001T0	299508
NCU04400T0	88202
NCU09039T0	78238
NCU06595T0	90533
NCU00880T0	137374
NCU06436T0	298014
NCU02115T0	288528
NCU05259T0	301188
NCU01433T0	296970
NCU11185T0	291406
NCU07930T0	129664
NCU01036T0	79833	246996
NCU07062T0	245569
NCU11353T0	219413
NCU02203T0	211488
NCU02265T0	131340
NCU00984T0	161969
NCU05805T0	301356
NCU00794T0	146039
NCU01285T0	221202
NCU04772T0	293543
NCU00754T0	130396
NCU02368T0	222114
NCU01517T0	213708
NCU04646T0	289650
NCU01882T0	266330
NCU03359T0	132504
NCU03325T0	281797
NCU03779T0	32621
NCU09773T0	233320
NCU05273T0	238096
NCU07535T0	127060
NCU04713T0	47141
NCU07442T0	87428
NCU08312T0	233757
NCU09380T0	148795
NCU06205T0	315766
NCU04333T0	82240
NCU05198T0	130241
NCU07489T0	253020
NCU08563T0	29353
NCU04663T0	161814
NCU04316T0	39638
NCU07153T0	259242
NCU00692T0	137219
NCU11384T0	152857
NCU11384T1	152857
NCU11239T0	128700
NCU00170T0	173440
NCU00772T0	280299
NCU00377T0	147871
NCU08517T0	44135
NCU07064T0	32165
NCU08272T0	34702
NCU08033T0	153483
NCU03500T0	297703
NCU07514T0	171770
NCU06277T0	290226
NCU09106T0	31030
NCU00790T0	231229
NCU06418T0	46772
NCU03914T0	293559
NCU10853T0	143987
NCU08297T0	148848
NCU08297T1	148848
NCU03509T0	300095	36504
NCU02107T0	80394
NCU07901T0	35776
NCU02592T0	32734
NCU00453T0	161151
NCU03115T0	153294
NCU05218T0	140985
NCU09254T0	289460
NCU07874T0	165657
NCU08378T0	292767
NCU00410T0	297683
NCU03972T0	223407
NCU01132T0	42567
NCU07020T0	148947
NCU01234T0	302339
NCU02653T0	44277
NCU02795T0	212638
NCU08998T1	140096
NCU08998T0	140096
NCU00904T0	161174	128429
NCU03597T0	134831
NCU09521T0	218754
NCU10042T0	297423
NCU10042T1	297423
NCU00337T0	219237
NCU05891T0	161664
NCU07981T0	20726
NCU03981T1	262741
NCU03981T0	262741
NCU02260T0	137853
NCU02729T0	127206
NCU07893T0	215727
NCU04354T0	294184
NCU03176T0	152437
NCU05853T0	34851
NCU00493T0	298934
NCU02549T0	302765
NCU03973T0	150819
NCU03686T0	133633
NCU09034T0	35207
NCU04653T0	210990
NCU05885T0	296350
NCU07531T0	291026
NCU04485T0	292179
NCU03257T0	298309
NCU00230T0	250208
NCU03713T0	302213
NCU02147T0	285583
NCU00261T0	299558
NCU09349T0	251604
NCU04078T0	301384
NCU00477T0	301577
NCU04669T0	43369
NCU04540T0	239314
NCU03204T0	81910
NCU08290T0	33616
NCU00936T0	128472
NCU07082T0	148873
NCU09757T0	43073
NCU02296T0	300514
NCU03823T0	83480
NCU00919T0	41642
NCU04642T0	39198
NCU01480T0	134873
NCU08708T0	127956
NCU04924T0	91076
NCU05888T0	322821
NCU07820T0	40284
NCU07986T0	47282
NCU12124T0	293370
NCU00978T0	172653
NCU02457T0	42536
NCU06601T0	90550
NCU01449T0	297639
NCU01449T1	297639
NCU08738T0	291372
NCU09212T0	42549
NCU02195T0	31104
NCU02148T0	193414
NCU07420T0	301614
NCU07521T0	32176
NCU08597T0	161752
NCU01936T0	33108
NCU02716T0	29683
NCU07358T0	181479
NCU00181T0	54819
NCU03857T0	82291
NCU09529T0	321925
NCU04840T0	223110
NCU04170T0	316963
NCU01868T0	224443
NCU09076T0	301009
NCU02074T0	129135
NCU04295T0	243762
NCU00673T0	291037
NCU03267T0	234537
NCU10262T0	83082
NCU04936T0	151976
NCU11263T0	131661
NCU06252T0	47283
NCU04173T0	297070
NCU04173T1	297070
NCU11204T0	247013
NCU11399T0	143556
NCU01086T0	46333
NCU08216T0	134949
NCU09649T0	302876
NCU00665T0	316741
NCU04207T0	30365
NCU07584T0	156389
NCU07544T0	81973
NCU09737T0	153510
NCU02089T0	322764
NCU02591T0	323300
NCU03186T0	40397
NCU06870T0	300124
NCU06341T0	149087
NCU04415T0	151996
NCU06843T0	297774
NCU02960T0	243640
NCU03064T0	243621
NCU08364T0	140398
NCU01290T0	129766
NCU00575T0	262939
NCU03240T0	92856
NCU08643T0	302413
NCU07590T0	151985
NCU08417T0	291266
NCU01984T0	246983
NCU00450T0	226844
NCU01361T0	280883
NCU06803T0	255456
NCU08840T0	294194
NCU09132T0	127223
NCU12146T0	202409
NCU07732T0	148882
NCU07732T1	148882
NCU05499T0	300384
NCU03861T0	129231
NCU04656T0	91854
NCU00089T0	290442
NCU06540T0	211684
NCU05411T0	290379
NCU04767T0	229318
NCU06039T0	230365
NCU07021T0	136781
NCU04364T0	218026
NCU04670T0	151130
NCU04428T0	40900
NCU01044T0	292684
NCU09347T0	40363
NCU03795T0	296981
NCU05850T0	138571
NCU08319T0	192509
NCU09025T0	79129
NCU05363T0	299143
NCU03922T0	130709
NCU04747T0	46844
NCU03498T0	156160
NCU04270T0	85468
NCU06230T0	315734
NCU09407T0	172817
NCU06779T0	39484
NCU07070T0	132616
NCU06419T0	142790
NCU10519T0	161624
NCU02179T0	247111
NCU06799T0	141302
NCU06430T0	281734
NCU07381T0	127244
NCU01997T0	300977
NCU00608T0	317990
NCU11933T0	282014
NCU04185T0	297064
NCU00035T0	301974
NCU02009T0	41287
NCU00536T0	45036	161093
NCU01180T0	288941
NCU09812T0	30829
NCU09874T0	156562
NCU03372T0	138745
NCU08669T0	149265
NCU01646T0	317443
NCU05028T0	284515
NCU02404T1	300154
NCU02404T0	300154
NCU02582T0	296763
NCU00194T0	299351
NCU11685T0	302923
NCU02325T0	297650
NCU08663T0	301080
NCU03066T0	39393
NCU00182T0	210445
NCU00100T0	316571
NCU05095T0	300764
NCU09220T0	78294
NCU08977T0	280929
NCU00897T0	42356
NCU00631T0	161811
NCU00715T0	244574
NCU01216T0	173803
NCU02536T0	148120
NCU04020T0	128727
NCU11956T0	153608
NCU03952T0	292877
NCU07221T0	88129
NCU04731T0	172645
NCU06659T0	299879
NCU05207T0	48229
NCU07923T0	87546
NCU00130T0	135426
NCU06033T0	41949
NCU01362T0	163458
NCU03187T0	292097
NCU00865T0	89075
NCU07534T0	321718
NCU07367T0	299955
NCU00711T0	302688
NCU04272T0	148566
NCU07389T0	294940
NCU08471T0	300082
NCU08024T0	132930
NCU00985T0	137181
NCU06921T0	230286
NCU03136T0	161835
NCU03415T0	256374
NCU10557T0	157395
NCU08027T0	291466
NCU02996T0	284275
NCU02336T0	223169
NCU05943T0	162472
NCU06305T0	146790
NCU09223T0	139062
NCU06760T0	154663
NCU03380T0	78010
NCU08162T0	297256
NCU12019T0	232557
NCU03347T0	256456
NCU07909T0	162446
NCU06449T0	30674
NCU11803T0	148987
NCU07015T0	318034
NCU00894T0	288010
NCU07865T0	291414
NCU01439T0	297631
NCU08370T0	89153
NCU01919T0	146225
NCU02555T0	252985
NCU05937T0	299591
NCU04391T0	225948
NCU07530T0	161179
NCU06714T0	77696
NCU07987T0	298488
NCU00077T0	295201
NCU02268T0	150464
NCU09112T0	78499
NCU05589T0	172735
NCU04841T0	36991
NCU03339T0	49292
NCU06270T0	236733
NCU00306T0	192688
NCU07850T0	315943
NCU01324T0	213340
NCU01231T0	29031
NCU00677T0	34684
NCU03748T0	302651
NCU02354T0	132155
NCU06240T0	164264
NCU02657T0	301763
NCU10847T0	47901
NCU11705T0	281090
NCU01181T0	302214
NCU03548T0	145607
NCU08346T0	89145
NCU03425T0	42213
NCU01235T0	146919
NCU00721T0	299404
NCU00925T0	302704
NCU09434T0	36522
NCU06190T0	321436
NCU05578T0	36541
NCU10762T0	85713
NCU11511T0	31448
NCU07484T0	10286
NCU05317T0	10286
NCU03998T0	79912
NCU04963T0	293668
NCU04435T0	292429
NCU01195T0	297025
NCU07607T0	49508
NCU05926T0	293654
NCU02397T0	150078
NCU06593T0	303846
NCU06132T0	219088
NCU06833T0	90556
NCU02256T0	172602
NCU06520T0	33182
NCU01141T0	28801
NCU03801T0	302144
NCU06993T0	85698
NCU01564T0	41181
NCU04468T0	217538
NCU03426T0	83306
NCU01767T0	50094
NCU09814T0	320957
NCU03715T0	233044
NCU05585T0	154753
NCU07383T0	322724
NCU04219T0	147763
NCU08076T0	41321
NCU03662T0	229107
NCU06435T0	227596
NCU04335T0	1703
NCU03944T0	299776
NCU00226T0	31607
NCU02425T0	293060
NCU03608T0	260363
NCU04761T0	164295
NCU03578T0	132475
NCU05219T0	161748
NCU02751T0	29235
NCU04096T0	32174
NCU06548T0	289308
NCU03255T0	215617
NCU10776T0	300264
NCU07955T0	234608
NCU00717T0	289166
NCU02546T0	140468
NCU05715T0	240814
NCU04111T0	315178
NCU02209T0	297121
NCU01737T0	89808
NCU03194T0	86584
NCU05836T0	155013
NCU09230T0	299967
NCU00587T0	157499
NCU05859T0	173416
NCU04598T0	143197
NCU04481T0	148960
NCU07024T0	301235
NCU02725T0	172483
NCU07030T0	42039
NCU02307T0	37495
NCU01095T0	156823
NCU02785T0	208275
NCU08762T0	28999
NCU08811T0	130898
NCU02606T0	80597
NCU04389T0	226045
NCU06718T0	286836
NCU03737T0	314266
NCU07496T0	171932
NCU07171T0	260186
NCU07914T0	146349
NCU06179T0	155476
NCU11420T0	41665
NCU10368T0	152486
NCU03495T0	156154
NCU11395T0	29489
NCU01615T0	78015
NCU04783T0	131410
NCU04306T0	143315
NCU03633T0	295691
NCU04008T0	243031
NCU03291T0	215560
NCU08301T0	148949
NCU06409T0	163411
NCU09678T0	49868
NCU08997T0	53554
NCU03649T0	229184
NCU09093T0	35745
NCU07400T0	294885
NCU06493T0	299359
NCU09252T0	689
NCU00512T0	289394
NCU03009T0	146241
NCU07068T0	150281
NCU01443T0	297642
NCU09533T0	302229
NCU02044T0	299655
NCU01367T0	2956
NCU04118T0	129821
NCU01596T0	49590
NCU02430T0	137525
NCU05454T0	79977
NCU04247T0	47838
NCU06194T0	271418
NCU08733T0	80097
NCU02291T0	257822
NCU03678T0	315181
NCU03229T0	165223
NCU09540T0	28893
NCU05298T0	291159
NCU09253T0	173221
NCU02393T0	150085
NCU02393T1	150085
NCU00070T0	295194
NCU06519T0	38398
NCU00421T0	173237
NCU01964T0	181807
NCU07414T0	301619
NCU07451T0	302936
NCU11408T0	89336
NCU03039T0	135674
NCU02464T0	152419
NCU02211T0	90589
NCU00593T0	141643
NCU09771T0	300099
NCU01435T0	210964
NCU00122T0	77963
NCU04661T0	171679
NCU09798T0	300982
NCU09068T0	224741
NCU07362T0	51615
NCU06895T0	300299
NCU01461T0	77763
NCU05752T0	300639
NCU08939T0	143140
NCU08687T0	143878
NCU11927T0	291559
NCU02238T0	92590
NCU05271T0	316419
NCU01183T0	302216
NCU09456T0	158542
NCU06344T0	225247
NCU00440T0	42956
NCU04935T0	290249
NCU06032T0	322594
NCU04216T0	295257
NCU01652T0	195487
NCU08177T0	140480
NCU07076T0	293592
NCU11312T0	315729
NCU04041T0	172944
NCU06457T0	301084
NCU02746T0	221693
NCU11580T0	161728
NCU08062T0	31375
NCU11863T0	54773
NCU00395T0	301844
NCU02375T0	137555
NCU06191T0	227652
NCU07720T0	225252
NCU00755T0	225252
NCU09183T0	292554
NCU08983T0	288652
NCU07701T0	136442
NCU06482T0	298634
NCU00196T0	162263
NCU10652T0	28738
NCU06669T0	172514
NCU02690T0	221533
NCU06568T0	44679
NCU06371T0	88541
NCU08607T0	301714
NCU05123T0	223928
NCU06950T0	217288
NCU09241T0	234650
NCU04534T0	293267
NCU05606T0	300237
NCU04809T0	299566
NCU05519T0	150261
NCU06347T0	33363
NCU04600T0	302981
NCU01678T0	300055
NCU08152T0	133590
NCU09575T0	317495
NCU04504T0	143973
NCU06652T0	299817
NCU03557T0	281059
NCU00528T0	163014
NCU06052T0	4136
NCU04192T0	302157
NCU04457T0	172973
NCU06271T0	236719
NCU00589T0	93230
NCU11294T0	36860
NCU06010T0	44123	81097
NCU00892T0	252788
NCU03217T0	129149
NCU03436T0	299066
NCU02896T0	172200
NCU03714T0	228995
NCU02104T0	42181
NCU06543T0	188135
NCU09208T0	293890
NCU08514T0	141137
NCU00784T0	90440
NCU03258T0	148346
NCU00526T0	40409
NCU02586T0	155635
NCU06005T0	39628
NCU05302T0	247582
NCU02232T0	150169
NCU09767T0	151203
NCU08436T0	42825
NCU07332T0	134934
NCU05987T0	237813
NCU06722T0	301578
NCU01365T0	322029
NCU04612T0	147751
NCU04612T1	147751
NCU10383T1	318984
NCU10383T0	318984
NCU00649T0	155551
NCU03695T0	156864
NCU07887T0	154508
NCU06217T0	236581
NCU02604T0	153347
NCU03768T1	145314
NCU03768T0	145314
NCU03768T2	145314
NCU07849T0	53302
NCU07849T1	53302
NCU10852T0	136120	41039
NCU01170T0	147345
NCU06541T0	297159
NCU05564T0	319131
NCU09864T0	258713
NCU05316T0	223198	225310
NCU05708T0	30979
NCU03971T0	265826
NCU01695T0	153764
NCU09571T0	89892
NCU12076T0	155534
NCU09333T0	83090
NCU09115T0	130690
NCU00161T0	51864
NCU00553T0	173382
NCU06250T0	290427
NCU11642T0	161054
NCU08145T0	50326
NCU03948T0	318579
NCU07298T0	234225
NCU07819T0	152183
NCU06159T0	235172
NCU07558T0	81964
NCU05577T0	248609	80985
NCU11138T0	292891
NCU00378T0	154796
NCU08880T0	48458
NCU01633T0	146895
NCU03741T0	129790
NCU11544T1	262904
NCU11544T0	262904
NCU04289T0	302859
NCU04465T0	282959
NCU01412T0	297874
NCU04053T0	132991
NCU02126T0	300623
NCU03740T0	93448
NCU08280T0	201537
NCU06924T0	152979
NCU09885T0	201231
NCU06452T0	147947
NCU05064T0	251939
NCU11385T0	155531
NCU02109T0	302762
NCU02966T0	51614
NCU04418T0	51481
NCU11176T0	250221
NCU09980T0	241655
NCU08291T0	301320
NCU03395T0	28997
NCU03207T0	47694
NCU06988T0	88623
NCU08995T0	53286
NCU11457T0	137170
NCU08167T0	239372
NCU01388T0	83451
NCU10468T0	29026
NCU01512T0	80779
NCU03188T0	88854
NCU05224T0	141006
NCU00602T0	292053
NCU11213T0	300596
NCU04005T0	243093
NCU07960T0	295038
NCU06860T0	137654
NCU04374T0	294509
NCU08706T0	83214
NCU06089T0	319288
NCU08333T0	298534
NCU09640T0	201457
NCU02688T1	151489
NCU02688T0	151489
NCU00193T0	40848
NCU08503T0	240236
NCU09116T0	29973
NCU06679T0	127007
NCU00065T0	78073
NCU09551T0	251030
NCU12009T0	254399
NCU02940T0	315538
NCU10715T0	127739
NCU11934T0	288713
NCU03846T0	293719
NCU03846T1	293719
NCU01993T0	300979
NCU00911T0	302685
NCU04108T0	284581
NCU08292T0	136592
NCU02420T0	37319
NCU04131T0	288882
NCU00913T0	153211
NCU07340T0	88458
NCU10080T0	42001
NCU01059T0	50338
NCU04633T0	144327
NCU01240T0	146925
NCU01402T0	48755
NCU01830T0	301553
NCU03055T0	301583
NCU09817T0	298252
NCU07814T0	129483
NCU01013T0	299790
NCU00280T0	40924
NCU06630T0	301210
NCU03018T0	47485
NCU01913T0	164743
NCU11215T0	36720
NCU08040T0	153484
NCU10467T0	157714
NCU09923T0	161158
NCU00709T0	161158
NCU00056T0	32217
NCU04796T0	133790
NCU08507T0	128554
NCU05897T0	153866
NCU03813T0	302156
NCU11748T0	33966
NCU04503T0	143977
NCU01160T0	302999
NCU00167T0	173886
NCU00389T0	227718
NCU06118T0	222809
NCU04328T0	223998
NCU09321T0	83012
NCU07757T0	229290
NCU07492T0	313346
NCU04720T0	256104
NCU10189T0	206009
NCU03124T0	302795
NCU03834T0	157864
NCU03238T0	136196
NCU00427T0	219372
NCU07941T0	127498
NCU05427T0	316445
NCU08909T0	297520
NCU01961T0	225032
NCU00599T0	317925
NCU04637T0	130354
NCU06143T0	87387
NCU08852T0	295780
NCU01321T0	174080
NCU02532T0	267399
NCU05782T0	300672
NCU05791T0	172923
NCU09646T0	299697
NCU03921T0	286198
NCU09162T0	153960
NCU08066T0	317947
NCU07778T0	162274
NCU02913T0	224421
NCU06437T0	267529
NCU03462T0	44071
NCU06403T0	294411
NCU02781T0	144686
NCU00289T0	51984
NCU06594T0	154414
NCU02004T0	219497
NCU00725T0	152788
NCU03253T0	133045
NCU04730T0	245602
NCU00301T0	132105
NCU07659T0	235666
NCU06496T0	321611
NCU06112T0	137935
NCU08148T0	46358
NCU00775T0	297217
NCU00043T0	301856
NCU01414T0	163709
NCU06774T0	291561
NCU05810T0	148743
NCU02541T0	298272
NCU02787T0	31689
NCU06054T0	303098
NCU07714T0	285826
NCU05587T0	37684
NCU00605T0	139913
NCU09139T0	29228
NCU11489T0	301423
NCU03593T0	229262
NCU02776T0	83024
NCU00916T0	230711
NCU07468T0	151523
NCU00007T0	181976
NCU09904T0	161115
NCU11693T0	175778
NCU07419T0	135826
NCU04383T0	320739
NCU07970T0	44091
NCU00782T0	83165
NCU06769T0	133438
NCU03107T0	41829
NCU05180T0	214099
NCU09027T0	152800
NCU04158T0	297054
NCU05536T0	223010
NCU10927T0	34405
NCU04621T0	33350
NCU04143T0	11638
NCU00565T0	41155
NCU09930T0	149225
NCU11242T0	319887
NCU00039T0	163392
NCU03637T0	84318
NCU01411T0	49156
NCU04390T0	266867
NCU03218T0	48984
NCU04002T0	79893
NCU04065T0	315909
NCU02361T0	299691
NCU03409T0	49247
NCU04474T0	146350
NCU03890T0	144749
NCU04757T0	212122
NCU07697T0	33403
NCU01438T0	297644
NCU07739T0	92665
NCU08136T0	92684
NCU00422T0	298169
NCU00422T1	298169
NCU09680T0	44894
NCU07129T0	263150
NCU04754T0	157321
NCU10314T0	150889
NCU08606T0	28657
NCU06460T0	52111
NCU00501T0	148127
NCU06563T0	81292
NCU08650T0	47799
NCU01271T0	302255
NCU02675T0	234511
NCU02408T0	150047
NCU02015T0	163385
NCU10059T0	301747
NCU03223T1	303084
NCU03223T0	303084
NCU09654T0	53974	295603
NCU04442T0	292172
NCU03058T0	51571
NCU02421T0	140226
NCU06296T0	153139
NCU11288T0	302093
NCU07461T0	51201
NCU08331T0	294527
NCU02741T0	161197
NCU03938T0	173428
NCU07985T0	238126
NCU08511T0	80754
NCU07711T0	247648
NCU08042T0	246990
NCU08748T0	43219
NCU03396T0	147695
NCU06231T0	173325
NCU11795T0	148968
NCU09912T0	45439
NCU05558T0	222949
NCU04231T0	293826	39597
NCU00924T0	153251
NCU09732T0	149280
NCU05282T0	294181
NCU06618T0	155050
NCU00567T0	302945	51659
NCU01083T0	77445
NCU07528T0	228328
NCU02564T0	153339
NCU07788T0	11573
NCU03699T0	163506
NCU01260T0	134048
NCU05523T0	222970
NCU05410T0	237038
[truncated: 4,468 more rows]
[truncated: 4 more columns]
