# Supplementary material for: Evolutionary Conservation and Diversification of Puf RNA Binding Proteins and Their mRNA Targets
Source: PLoS Biol. 2015 Nov 20;13(11):e1002307. doi: 10.1371/journal.pbio.1002307 (PMC4654594; doi:10.1371/journal.pbio.1002307)
Supplement: S4 Dataset — (ZIP) [file pbio.1002307.s004.zip › N.crassa.fa_T.equinum.fa.txt]

NCU06976T0	TEQG_04647T0
NCU01379T0	TEQG_04268T0
NCU07832T0	TEQG_06373T0
NCU05837T0	TEQG_08333T0
NCU08535T0	TEQG_01963T0
NCU01744T0	TEQG_06235T0
NCU06468T0	TEQG_07721T0
NCU02685T0	TEQG_00135T0
NCU07307T0	TEQG_04152T0
NCU04548T0	TEQG_00914T0
NCU00551T0	TEQG_02306T0
NCU08287T0	TEQG_08380T0
NCU07308T0	TEQG_04151T0
NCU05608T0	TEQG_02612T0
NCU05803T0	TEQG_02684T0
NCU08267T0	TEQG_04076T0
NCU02510T0	TEQG_05206T0
NCU06871T0	TEQG_08839T0
NCU04352T0	TEQG_01205T0
NCU00459T0	TEQG_03258T0
NCU09740T0	TEQG_00344T0
NCU11669T0	TEQG_03172T0
NCU07556T0	TEQG_01428T0
NCU00239T0	TEQG_04981T0
NCU02103T0	TEQG_03656T0
NCU05238T0	TEQG_00370T0
NCU09012T0	TEQG_05581T0
NCU08993T0	TEQG_06589T0
NCU04350T0	TEQG_01202T0
NCU02762T0	TEQG_02245T0
NCU00671T0	TEQG_04336T0
NCU07658T0	TEQG_07637T0
NCU04569T0	TEQG_02641T0
NCU06294T0	TEQG_01367T0
NCU01632T0	TEQG_02863T0
NCU07702T0	TEQG_01213T0
NCU02505T0	TEQG_05208T0
NCU10066T0	TEQG_07037T0
NCU03350T0	TEQG_03787T0
NCU00352T0	TEQG_01980T0
NCU00396T0	TEQG_06042T0
NCU02677T0	TEQG_00186T0
NCU05620T0	TEQG_08673T0
NCU03234T0	TEQG_04553T0
NCU03575T0	TEQG_02860T0
NCU04898T0	TEQG_01373T0
NCU05120T0	TEQG_07670T0
NCU00274T0	TEQG_06507T0
NCU05591T0	TEQG_07111T0
NCU10009T0	TEQG_04234T0
NCU09367T0	TEQG_00433T0
NCU02083T0	TEQG_05897T0
NCU07679T0	TEQG_05237T0
NCU06318T0	TEQG_01284T0
NCU07378T0	TEQG_00007T0
NCU07870T0	TEQG_02373T0
NCU09492T0	TEQG_05286T0
NCU08276T0	TEQG_04097T0
NCU01638T0	TEQG_03583T0
NCU04161T0	TEQG_01136T0
NCU03116T0	TEQG_00691T0
NCU03042T0	TEQG_06783T0
NCU03875T0	TEQG_01067T0
NCU08919T0	TEQG_03003T0
NCU07866T0	TEQG_06311T0
NCU07443T0	TEQG_05472T0
NCU02815T0	TEQG_00686T0
NCU06678T0	TEQG_03117T0
NCU01192T0	TEQG_03278T0
NCU05425T0	TEQG_08331T0
NCU01238T0	TEQG_03551T0
NCU07119T0	TEQG_02657T0
NCU06338T0	TEQG_06009T0
NCU03591T0	TEQG_04322T0
NCU08685T0	TEQG_02303T0
NCU09297T0	TEQG_01743T0
NCU02494T0	TEQG_04524T0
NCU01857T0	TEQG_02377T0
NCU01823T0	TEQG_01117T0
NCU06488T0	TEQG_03018T0
NCU02111T0	TEQG_06928T0
NCU01680T0	TEQG_02921T0
NCU10143T0	TEQG_03170T0
NCU04242T0	TEQG_02362T0
NCU01951T0	TEQG_04857T0
NCU03986T0	TEQG_02154T0
NCU08023T0	TEQG_04635T0
NCU01820T0	TEQG_07200T0
NCU08377T0	TEQG_02832T0
NCU04766T0	TEQG_05062T0
NCU02728T0	TEQG_06822T0
NCU02572T0	TEQG_00256T0
NCU04404T0	TEQG_02256T0
NCU07546T0	TEQG_03450T0
NCU01772T0	TEQG_02916T0
NCU08135T0	TEQG_00745T0
NCU09903T0	TEQG_06551T0
NCU01140T0	TEQG_07573T0
NCU04021T0	TEQG_04232T0
NCU04348T0	TEQG_01220T0
NCU02349T0	TEQG_00890T0
NCU06272T0	TEQG_04790T0
NCU04370T0	TEQG_08703T0
NCU12032T0	TEQG_04342T0
NCU09063T0	TEQG_01676T0
NCU08358T0	TEQG_00737T0
NCU00018T0	TEQG_03342T0
NCU00018T1	TEQG_03342T0
NCU07027T0	TEQG_05638T0
NCU03877T0	TEQG_04447T0
NCU03877T1	TEQG_04447T0
NCU07700T0	TEQG_01214T0
NCU01323T0	TEQG_05376T0
NCU08616T0	TEQG_04515T0
NCU09219T0	TEQG_02533T0
NCU07002T0	TEQG_05556T0
NCU06832T0	TEQG_06639T0
NCU00621T0	TEQG_08590T0
NCU01197T0	TEQG_02233T0
NCU03818T0	TEQG_06581T0
NCU06171T0	TEQG_00381T0
NCU05267T0	TEQG_08029T0
NCU03955T0	TEQG_01588T0
NCU00021T0	TEQG_01536T0
NCU04611T0	TEQG_01580T0
NCU02230T0	TEQG_00950T0
NCU01315T0	TEQG_04361T0
NCU07404T0	TEQG_05368T0
NCU03811T0	TEQG_07073T0
NCU06278T0	TEQG_06467T0
NCU04090T0	TEQG_02723T0
NCU09463T0	TEQG_07423T0
NCU03539T0	TEQG_06886T0
NCU01143T0	TEQG_04041T0
NCU02544T0	TEQG_08722T0
NCU06626T0	TEQG_00328T0
NCU02391T0	TEQG_08187T0
NCU03060T0	TEQG_04028T0
NCU00743T0	TEQG_00524T0
NCU07319T0	TEQG_05303T0
NCU03363T0	TEQG_02140T0
NCU03584T0	TEQG_05787T0
NCU01318T0	TEQG_04358T0
NCU11961T0	TEQG_02706T0
NCU01747T0	TEQG_03925T0
NCU02357T0	TEQG_03669T0
NCU02833T0	TEQG_04463T0
NCU03440T0	TEQG_06317T0
NCU05200T0	TEQG_06011T0
NCU03065T0	TEQG_05727T0
NCU07721T0	TEQG_03940T0
NCU00579T0	TEQG_04456T0
NCU03592T0	TEQG_04674T0
NCU11202T0	TEQG_08710T0
NCU00712T0	TEQG_00697T0
NCU03364T0	TEQG_00346T0
NCU00668T0	TEQG_02321T0
NCU09450T0	TEQG_04061T0
NCU07010T0	TEQG_04154T0
NCU05046T0	TEQG_03743T0
NCU08399T0	TEQG_04484T0	TEQG_03688T0
NCU08036T0	TEQG_04634T0
NCU08501T0	TEQG_03794T0
NCU11188T0	TEQG_04173T0
NCU01992T0	TEQG_00856T0
NCU01335T0	TEQG_06881T0
NCU02794T0	TEQG_07971T0
NCU01939T0	TEQG_02378T0
NCU08828T0	TEQG_05682T0
NCU08373T0	TEQG_00074T0
NCU04749T0	TEQG_07504T0
NCU02566T0	TEQG_00238T0
NCU00681T0	TEQG_03043T0
NCU01625T0	TEQG_03584T0
NCU01675T0	TEQG_07937T0
NCU01510T0	TEQG_03773T0
NCU01431T0	TEQG_07064T0
NCU09993T0	TEQG_04461T0
NCU10423T0	TEQG_05656T0
NCU04203T0	TEQG_03543T0
NCU06122T0	TEQG_00954T0
NCU00104T0	TEQG_04956T0
NCU06500T0	TEQG_03231T0
NCU11255T0	TEQG_07385T0
NCU07999T0	TEQG_05688T0
NCU03051T0	TEQG_00783T0
NCU04059T0	TEQG_07400T0
NCU03794T0	TEQG_03121T0
NCU02366T0	TEQG_07387T0
NCU09730T0	TEQG_05969T0
NCU08118T0	TEQG_07358T0
NCU04142T0	TEQG_00803T0
NCU04385T0	TEQG_05309T0
NCU08926T0	TEQG_06071T0
NCU00336T0	TEQG_06044T0
NCU06512T0	TEQG_02110T0
NCU01765T0	TEQG_03142T0
NCU03010T0	TEQG_03788T0
NCU06868T0	TEQG_00922T0
NCU07854T0	TEQG_02589T0
NCU08021T0	TEQG_08213T0
NCU03937T0	TEQG_07209T0
NCU06183T0	TEQG_03004T0
NCU02131T0	TEQG_03044T0
NCU10497T0	TEQG_00154T0
NCU09808T0	TEQG_00078T0
NCU06284T0	TEQG_05075T0
NCU04251T0	TEQG_01631T0
NCU05895T0	TEQG_00936T0
NCU08341T0	TEQG_02068T0
NCU00622T0	TEQG_00860T0
NCU09228T0	TEQG_00607T0
NCU05239T0	TEQG_06336T0
NCU00276T0	TEQG_06510T0
NCU04865T0	TEQG_06066T0
NCU12161T0	TEQG_06066T0
NCU02539T0	TEQG_02461T0
NCU07966T0	TEQG_03832T0
NCU04736T0	TEQG_01394T0
NCU08147T0	TEQG_02574T0
NCU06484T0	TEQG_00316T0
NCU08439T0	TEQG_08364T0
NCU00567T0	TEQG_06455T0
NCU03463T0	TEQG_03746T0
NCU08270T0	TEQG_04648T0
NCU07554T0	TEQG_08201T0
NCU03071T0	TEQG_02287T0
NCU04035T0	TEQG_05403T0
NCU01643T0	TEQG_02862T0
NCU00481T0	TEQG_06143T0
NCU01187T0	TEQG_02970T0
NCU00040T0	TEQG_04428T0
NCU05360T0	TEQG_04190T0
NCU04327T0	TEQG_03682T0
NCU09602T0	TEQG_06231T0
NCU02630T0	TEQG_02238T0
NCU02669T0	TEQG_00044T0
NCU04051T0	TEQG_07848T0
NCU03127T0	TEQG_05877T0
NCU06785T0	TEQG_07004T0
NCU03797T0	TEQG_03100T0
NCU06687T0	TEQG_03499T0
NCU08045T0	TEQG_04781T0
NCU11324T0	TEQG_00026T0
NCU07011T0	TEQG_04155T0
NCU08336T0	TEQG_00065T0
NCU05270T0	TEQG_08597T0
NCU01965T0	TEQG_00209T0
NCU01612T0	TEQG_03927T0
NCU03808T0	TEQG_06033T0
NCU01659T0	TEQG_06905T0
NCU06011T0	TEQG_04579T0
NCU02696T0	TEQG_05421T0
NCU05429T0	TEQG_02906T0
NCU05429T1	TEQG_02906T0
NCU08303T0	TEQG_04652T0
NCU11273T0	TEQG_01012T0
NCU08001T0	TEQG_07273T0
NCU08115T0	TEQG_07361T0
NCU00573T0	TEQG_04967T0
NCU04121T0	TEQG_01519T0
NCU04100T0	TEQG_03489T0
NCU04280T0	TEQG_03668T0
NCU01648T0	TEQG_06191T0
NCU09438T0	TEQG_07027T0
NCU03897T0	TEQG_02828T0
NCU09975T0	TEQG_01239T0
NCU01478T0	TEQG_00844T0
NCU01328T0	TEQG_08270T0
NCU04229T0	TEQG_00702T0
NCU05902T0	TEQG_05546T0
NCU08898T0	TEQG_07443T0
NCU05194T0	TEQG_01307T0
NCU04095T0	TEQG_03553T0
NCU08009T0	TEQG_01197T0
NCU01171T0	TEQG_04259T0
NCU09118T0	TEQG_04347T0
NCU05422T0	TEQG_06977T0
NCU05901T0	TEQG_01564T0
NCU03661T0	TEQG_06575T0
NCU07831T0	TEQG_02370T0
NCU03298T0	TEQG_00438T0
NCU01486T0	TEQG_02138T0
NCU02082T0	TEQG_00314T0
NCU06481T0	TEQG_01929T0
NCU05634T0	TEQG_07521T0
NCU08000T0	TEQG_05685T0
NCU10283T0	TEQG_01811T0
NCU11296T0	TEQG_07252T0
NCU05185T0	TEQG_02858T0
NCU03982T0	TEQG_02822T0
NCU04221T0	TEQG_01056T0
NCU09711T0	TEQG_07032T0
NCU00424T0	TEQG_03306T0
NCU06544T0	TEQG_04629T0
NCU00656T0	TEQG_02310T0
NCU11660T0	TEQG_04251T0
NCU06624T0	TEQG_01309T0
NCU06199T0	TEQG_01260T0
NCU00770T0	TEQG_07974T0
NCU03611T0	TEQG_06674T0
NCU08382T0	TEQG_08456T0
NCU08755T0	TEQG_01436T0
NCU06767T0	TEQG_08040T0
NCU02830T0	TEQG_00430T0
NCU01272T0	TEQG_05228T0
NCU09516T0	TEQG_06513T0
NCU03263T0	TEQG_00713T0
NCU07440T0	TEQG_05481T0
NCU05858T0	TEQG_04571T0	TEQG_03795T0
NCU02689T0	TEQG_00020T0
NCU02978T0	TEQG_00152T0
NCU00890T0	TEQG_07045T0
NCU10747T0	TEQG_01709T0
NCU08689T0	TEQG_03284T0
NCU01255T0	TEQG_03959T0
NCU04674T0	TEQG_07885T0
NCU00927T0	TEQG_07772T0
NCU07712T0	TEQG_00339T0
NCU04648T0	TEQG_01423T0
NCU02475T0	TEQG_04121T0
NCU02979T0	TEQG_00227T0
NCU11169T0	TEQG_00814T0
NCU09721T0	TEQG_07034T0
NCU01229T0	TEQG_02995T0
NCU03061T0	TEQG_04029T0
NCU07837T0	TEQG_08406T0
NCU03479T0	TEQG_05825T0
NCU02717T0	TEQG_05432T0
NCU08316T0	TEQG_02456T0
NCU01539T0	TEQG_08810T0
NCU02053T0	TEQG_01992T0
NCU06438T0	TEQG_03108T0
NCU06264T0	TEQG_04622T0
NCU03292T0	TEQG_02448T0
NCU08119T0	TEQG_07357T0
NCU01164T0	TEQG_06186T0
NCU07710T0	TEQG_01296T0
NCU02048T0	TEQG_05409T0
NCU06355T0	TEQG_07257T0
NCU00121T0	TEQG_01914T0
NCU07565T0	TEQG_07432T0
NCU11282T0	TEQG_01331T0
NCU02208T0	TEQG_00504T0
NCU11228T0	TEQG_05406T0
NCU03483T0	TEQG_01209T0
NCU08920T0	TEQG_03061T0
NCU06429T0	TEQG_02352T0
NCU08693T0	TEQG_02374T0
NCU02578T0	TEQG_08523T0
NCU08875T0	TEQG_03359T0
NCU08791T0	TEQG_06572T0
NCU05518T0	TEQG_03050T0
NCU02134T0	TEQG_04332T0
NCU05151T0	TEQG_01399T0
NCU01157T0	TEQG_01004T0
NCU06268T0	TEQG_06475T0
NCU01817T0	TEQG_02717T0
NCU00066T0	TEQG_04386T0
NCU11027T0	TEQG_05195T0
NCU02580T0	TEQG_08524T0
NCU05232T0	TEQG_02607T0
NCU07982T0	TEQG_05070T0
NCU02075T0	TEQG_00248T0
NCU05041T0	TEQG_01614T0
NCU02276T0	TEQG_05121T0
NCU07922T0	TEQG_07650T0
NCU01369T0	TEQG_05203T0
NCU01479T0	TEQG_00845T0
NCU00629T0	TEQG_04105T0
NCU00405T0	TEQG_04203T0
NCU03784T0	TEQG_05214T0
NCU09873T0	TEQG_03693T0
NCU03139T0	TEQG_03649T0
NCU07498T0	TEQG_05914T0
NCU01207T0	TEQG_03490T0
NCU02515T0	TEQG_00066T0
NCU03650T0	TEQG_00375T0
NCU03657T1	TEQG_06601T0
NCU03657T0	TEQG_06601T0
NCU03387T0	TEQG_01122T0
NCU00095T0	TEQG_04197T0
NCU05250T0	TEQG_01274T0
NCU03669T0	TEQG_04617T0
NCU06684T0	TEQG_06114T0
NCU04104T0	TEQG_06611T0
NCU02387T0	TEQG_07029T0
NCU05269T0	TEQG_02176T0
NCU05269T1	TEQG_02176T0
NCU04606T0	TEQG_02434T0
NCU03786T0	TEQG_04267T0
NCU11426T0	TEQG_07842T0
NCU08054T0	TEQG_06546T0
NCU06994T0	TEQG_01269T0
NCU05296T0	TEQG_05327T0
NCU05266T0	TEQG_01206T0
NCU00488T0	TEQG_01455T0
NCU03992T0	TEQG_02640T0
NCU11965T0	TEQG_02186T0
NCU06308T0	TEQG_07343T0
NCU03273T0	TEQG_05491T0
NCU01833T0	TEQG_01119T0
NCU03792T0	TEQG_06131T0
NCU00177T0	TEQG_07087T0
NCU00045T0	TEQG_06804T0
NCU07412T0	TEQG_06399T0
NCU00430T0	TEQG_03345T0
NCU01589T0	TEQG_02910T0
NCU06508T0	TEQG_06031T0
NCU02514T0	TEQG_00105T0
NCU04448T0	TEQG_04788T0
NCU05802T0	TEQG_02683T0
NCU04512T0	TEQG_08128T0
NCU00436T0	TEQG_03369T0
NCU04076T0	TEQG_03579T0
NCU05454T0	TEQG_07192T0
NCU03804T0	TEQG_06098T0
NCU05268T0	TEQG_02175T0
NCU08110T0	TEQG_02460T0
NCU02803T0	TEQG_00608T0
NCU05777T0	TEQG_07872T0
NCU00152T0	TEQG_01942T0
NCU03648T0	TEQG_01549T0
NCU01797T0	TEQG_03890T0
NCU04768T0	TEQG_05049T0
NCU03980T0	TEQG_06843T0
NCU06394T0	TEQG_04069T0
NCU03814T0	TEQG_07060T0
NCU00495T0	TEQG_01475T0
NCU03235T0	TEQG_04417T0
NCU03321T0	TEQG_05771T0
NCU04279T0	TEQG_05734T0
NCU06216T0	TEQG_06115T0
NCU09496T0	TEQG_03348T0
NCU07269T0	TEQG_06552T0
NCU01241T0	TEQG_06815T0
NCU02701T0	TEQG_07834T0
NCU03966T0	TEQG_03705T0
NCU01843T0	TEQG_02900T0
NCU03045T0	TEQG_06789T0
NCU10007T0	TEQG_06543T0
NCU10007T1	TEQG_06543T0
NCU02233T0	TEQG_07028T0
NCU02629T0	TEQG_02097T0
NCU01119T0	TEQG_08661T0
NCU03690T0	TEQG_08018T0
NCU09443T0	TEQG_06933T0
NCU01249T0	TEQG_04037T0
NCU01470T0	TEQG_06469T0
NCU00920T0	TEQG_08819T0
NCU02800T0	TEQG_00002T0
NCU07280T0	TEQG_04621T0
NCU09700T0	TEQG_03675T0
NCU05029T0	TEQG_08178T0
NCU09313T0	TEQG_00052T0
NCU02955T0	TEQG_00756T0
NCU03652T0	TEQG_07976T0
NCU09267T0	TEQG_04586T0
NCU09552T0	TEQG_06305T0
NCU08484T0	TEQG_06240T0
NCU02010T0	TEQG_04982T0
NCU05927T0	TEQG_06694T0
NCU00200T0	TEQG_02360T0
NCU00793T0	TEQG_00394T0
NCU06459T0	TEQG_01254T0
NCU02319T0	TEQG_03136T0
NCU07082T0	TEQG_00797T0
NCU06569T0	TEQG_03871T0
NCU07516T0	TEQG_01961T0
NCU03171T0	TEQG_07119T0
NCU04433T0	TEQG_04864T0
NCU05289T0	TEQG_05316T0
NCU06578T0	TEQG_04769T0
NCU08642T0	TEQG_00644T0
NCU02011T0	TEQG_07276T0
NCU00320T0	TEQG_01936T0
NCU02287T0	TEQG_04062T0
NCU09819T0	TEQG_00497T0
NCU07690T0	TEQG_05311T0
NCU02091T0	TEQG_08433T0
NCU00164T0	TEQG_03299T0
NCU03357T0	TEQG_02112T0
NCU04579T0	TEQG_06716T0
NCU00269T0	TEQG_04206T0
NCU04799T0	TEQG_01179T0
NCU00447T0	TEQG_04664T0
NCU02207T0	TEQG_00498T0
NCU01417T0	TEQG_02666T0
NCU00406T0	TEQG_04201T0
NCU01172T0	TEQG_04256T0
NCU09488T0	TEQG_04978T0
NCU02554T0	TEQG_04338T0
NCU04378T0	TEQG_03640T0
NCU09266T0	TEQG_02050T0
NCU12039T0	TEQG_01601T0
NCU06869T0	TEQG_00933T0
NCU08515T0	TEQG_01813T0
NCU04117T0	TEQG_04694T0
NCU06986T0	TEQG_01319T0
NCU09741T0	TEQG_00343T0
NCU09793T0	TEQG_07404T0
NCU05317T0	TEQG_05687T0
NCU07484T0	TEQG_05687T0
NCU04838T0	TEQG_02818T0
NCU07839T0	TEQG_02865T0
NCU09111T0	TEQG_07219T0
NCU07971T0	TEQG_00585T0
NCU04167T0	TEQG_04584T0
NCU06638T0	TEQG_02559T0
NCU10733T0	TEQG_02829T0
NCU10058T0	TEQG_05110T0
NCU07375T0	TEQG_07753T0
NCU04531T0	TEQG_08401T0	TEQG_01507T0
NCU00480T0	TEQG_06726T0
NCU04020T0	TEQG_06831T0
NCU09688T0	TEQG_04238T0
NCU06715T0	TEQG_07072T0
NCU04230T0	TEQG_01055T0
NCU01540T0	TEQG_05292T0
NCU00796T0	TEQG_06411T0
NCU07411T0	TEQG_04439T0
NCU01701T0	TEQG_04186T0
NCU00010T0	TEQG_06381T0
NCU05430T0	TEQG_02905T0
NCU01813T0	TEQG_06190T0
NCU06735T0	TEQG_05767T0
NCU02626T0	TEQG_00446T0
NCU01824T0	TEQG_03572T0
NCU03628T0	TEQG_05177T0
NCU06503T0	TEQG_03233T0
NCU06503T1	TEQG_03233T0
NCU03219T0	TEQG_02035T0
NCU02110T0	TEQG_06049T0
NCU02632T0	TEQG_07571T0
NCU05298T0	TEQG_08349T0
NCU07567T0	TEQG_07434T0
NCU05225T0	TEQG_01278T0
NCU10043T0	TEQG_04544T0
NCU02003T0	TEQG_01381T0
NCU05985T0	TEQG_03732T0
NCU08468T0	TEQG_05731T0
NCU04652T0	TEQG_00450T0
NCU04319T0	TEQG_05534T0
NCU06192T0	TEQG_07467T0
NCU09706T0	TEQG_08418T0
NCU09709T0	TEQG_00918T0
NCU04187T0	TEQG_04723T0
NCU02797T0	TEQG_00716T0
NCU02036T0	TEQG_05473T0
NCU10337T0	TEQG_01069T0
NCU06365T0	TEQG_05659T0
NCU11379T0	TEQG_07538T0
NCU03108T0	TEQG_00826T0
NCU11170T0	TEQG_07465T0
NCU04054T0	TEQG_02285T0
NCU03100T0	TEQG_04535T0
NCU02839T0	TEQG_00063T0
NCU06374T0	TEQG_06040T0
NCU06756T0	TEQG_05885T0
NCU03024T0	TEQG_04438T0
NCU00172T0	TEQG_04396T0
NCU12027T0	TEQG_00951T0
NCU06666T0	TEQG_00288T0
NCU07330T0	TEQG_05999T0
NCU02380T0	TEQG_00841T0
NCU05301T0	TEQG_03616T0
NCU08002T0	TEQG_01893T0
NCU03819T0	TEQG_06578T0
NCU06099T0	TEQG_07825T0
NCU03032T0	TEQG_00124T0
NCU10775T0	TEQG_07826T0
NCU02020T0	TEQG_05463T0
NCU06672T0	TEQG_07874T0
NCU11238T0	TEQG_06554T0
NCU05680T0	TEQG_04611T0
NCU05939T0	TEQG_07410T0
NCU04355T0	TEQG_01790T0
NCU04044T0	TEQG_03768T0
NCU04511T0	TEQG_08129T0
NCU02840T0	TEQG_00064T0
NCU07407T0	TEQG_00134T0
NCU04784T0	TEQG_03769T0
NCU05683T0	TEQG_06347T0
NCU01569T0	TEQG_04640T0
NCU06202T0	TEQG_01404T0
NCU04610T0	TEQG_01627T0
NCU06407T0	TEQG_01439T0
NCU07068T0	TEQG_02961T0
NCU04535T0	TEQG_07415T0
NCU08858T0	TEQG_05894T0
NCU01756T0	TEQG_03897T0
NCU01644T0	TEQG_02861T0
NCU03899T0	TEQG_05054T0
NCU02828T0	TEQG_00383T0
NCU09227T0	TEQG_02536T0
NCU10073T0	TEQG_00079T0
NCU01985T0	TEQG_07788T0
NCU05876T0	TEQG_06911T0
NCU09715T0	TEQG_07389T0
NCU09537T0	TEQG_00404T0
NCU07481T0	TEQG_02758T0
NCU07691T0	TEQG_04164T0
NCU09513T0	TEQG_06516T0
NCU01498T0	TEQG_01821T0
NCU01161T0	TEQG_02583T0
NCU06144T0	TEQG_00638T0
NCU02052T0	TEQG_00192T0
NCU06189T0	TEQG_03023T0
NCU11953T0	TEQG_06618T0
NCU06342T0	TEQG_03270T0
NCU06579T0	TEQG_04637T0
NCU03776T0	TEQG_06628T0	TEQG_01779T0
NCU03341T0	TEQG_03823T0
NCU09894T0	TEQG_02292T0
NCU07724T0	TEQG_06637T0
NCU01376T0	TEQG_01265T0
NCU03264T0	TEQG_00034T0
NCU02416T0	TEQG_00960T0
NCU00591T0	TEQG_04289T0
NCU02619T0	TEQG_03862T0
NCU11866T0	TEQG_01527T0
NCU09377T0	TEQG_08526T0
NCU09377T1	TEQG_08526T0
NCU01997T0	TEQG_04310T0
NCU03125T0	TEQG_07042T0
NCU09071T0	TEQG_06415T0
NCU02066T0	TEQG_07287T0
NCU03799T0	TEQG_03122T0
NCU03641T0	TEQG_06752T0
NCU09318T0	TEQG_06392T0
NCU01968T0	TEQG_04828T0
NCU00112T0	TEQG_03433T0
NCU03062T0	TEQG_04030T0
NCU09142T0	TEQG_00160T0
NCU03137T0	TEQG_03653T0
NCU09349T0	TEQG_01739T0
NCU03117T0	TEQG_00690T0
NCU04245T0	TEQG_06701T0
NCU09132T0	TEQG_07115T0
NCU08020T0	TEQG_08828T0
NCU11180T0	TEQG_07678T0
NCU09120T0	TEQG_02025T0
NCU06783T0	TEQG_07003T0
NCU07393T0	TEQG_00321T0
NCU02407T0	TEQG_01668T0
NCU00273T0	TEQG_06506T0
NCU06881T0	TEQG_00834T0
NCU02810T0	TEQG_05181T0
NCU08888T0	TEQG_01454T0
NCU07669T0	TEQG_03625T0
NCU06842T0	TEQG_07940T0
NCU01702T0	TEQG_04179T0
NCU01692T0	TEQG_02928T0
NCU09202T0	TEQG_04083T0
NCU04636T0	TEQG_00476T0
NCU04343T0	TEQG_07333T0
NCU04721T0	TEQG_00979T0
NCU10359T0	TEQG_00979T0
NCU04252T0	TEQG_06697T0
NCU08294T0	TEQG_04623T0
NCU02252T0	TEQG_00906T0
NCU04133T0	TEQG_01529T0
NCU05600T0	TEQG_06279T0
NCU10042T0	TEQG_05156T0
NCU10042T1	TEQG_05156T0
NCU01758T0	TEQG_06200T0
NCU06836T0	TEQG_03771T0
NCU11050T0	TEQG_07902T0
NCU04800T0	TEQG_01178T0
NCU03815T0	TEQG_07440T0
NCU04790T0	TEQG_06741T0
NCU00680T0	TEQG_06556T0
NCU03079T0	TEQG_05746T0
NCU07156T0	TEQG_07876T0
NCU02178T0	TEQG_04860T0
NCU06265T0	TEQG_04670T0
NCU05198T0	TEQG_06867T0
NCU09696T0	TEQG_03509T0
NCU03954T0	TEQG_05608T0
NCU03954T1	TEQG_05608T0
NCU01465T0	TEQG_01972T0
NCU11246T0	TEQG_02441T0
NCU09657T0	TEQG_01799T0
NCU02534T0	TEQG_08463T0
NCU00340T0	TEQG_02999T0
NCU03789T0	TEQG_00313T0
NCU03200T0	TEQG_05034T0
NCU10311T0	TEQG_03670T0
NCU00163T0	TEQG_03300T0
NCU04110T0	TEQG_01541T0
NCU02245T0	TEQG_05138T0
NCU09121T0	TEQG_06782T0
NCU02274T0	TEQG_00904T0
NCU08338T0	TEQG_02211T0
NCU05242T0	TEQG_07260T0
NCU02402T0	TEQG_01750T0
NCU01654T0	TEQG_03426T0
NCU06030T0	TEQG_06970T0
NCU06075T0	TEQG_05906T0
NCU06075T1	TEQG_05906T0
NCU06182T0	TEQG_02992T0
NCU09191T0	TEQG_02470T0
NCU01234T0	TEQG_03493T0
NCU09758T0	TEQG_06897T0
NCU05805T0	TEQG_02671T0
NCU07688T0	TEQG_02183T0
NCU06605T0	TEQG_04577T0
NCU08152T0	TEQG_03356T0
NCU09545T0	TEQG_03546T0
NCU11397T0	TEQG_03949T0
NCU07868T0	TEQG_08515T0
NCU01554T0	TEQG_07854T0
NCU08297T0	TEQG_08037T0
NCU08297T1	TEQG_08037T0
NCU02202T0	TEQG_00496T0
NCU04414T0	TEQG_05032T0
NCU06279T0	TEQG_02598T0
NCU09374T0	TEQG_00727T0
NCU09642T0	TEQG_01369T0
NCU08298T0	TEQG_07607T0
NCU01503T0	TEQG_01874T0
NCU08195T0	TEQG_08197T0
NCU08730T0	TEQG_08390T0
NCU00936T0	TEQG_00748T0
NCU01433T0	TEQG_02973T0
NCU00904T0	TEQG_07044T0
NCU02112T0	TEQG_06773T0
NCU08283T0	TEQG_08381T0
NCU04124T0	TEQG_04917T0
NCU06441T0	TEQG_06127T0
NCU07018T0	TEQG_06330T0
NCU06854T0	TEQG_08107T0
NCU02680T0	TEQG_00637T0
NCU00914T0	TEQG_05007T0
NCU06847T0	TEQG_07846T0
NCU00188T0	TEQG_00605T0
NCU09861T0	TEQG_02724T0
NCU00205T0	TEQG_00816T0
NCU08741T0	TEQG_03195T0
NCU06259T0	TEQG_06725T0
NCU04190T0	TEQG_02933T0
NCU06738T0	TEQG_01849T0
NCU04125T0	TEQG_04916T0
NCU02225T0	TEQG_02171T0
NCU03076T0	TEQG_02284T0	TEQG_08260T0
NCU03509T0	TEQG_04862T0	TEQG_00490T0
NCU01206T0	TEQG_00459T0
NCU01480T0	TEQG_01543T0
NCU03415T0	TEQG_06644T0
NCU01269T0	TEQG_05381T0
NCU04726T0	TEQG_02395T0
NCU06809T0	TEQG_01896T0
NCU05278T0	TEQG_01193T0
NCU02965T0	TEQG_03988T0
NCU03482T0	TEQG_03800T0
NCU01494T0	TEQG_07923T0
NCU03727T0	TEQG_06604T0
NCU11239T0	TEQG_06449T0
NCU00925T0	TEQG_00750T0
NCU00498T0	TEQG_07289T0
NCU00754T0	TEQG_02304T0
NCU00169T0	TEQG_04997T0
NCU07380T0	TEQG_00006T0
NCU02260T0	TEQG_00544T0
NCU00410T0	TEQG_03184T0
NCU07420T0	TEQG_05364T0
NCU06483T0	TEQG_07920T0
NCU05363T0	TEQG_04189T0
NCU04105T0	TEQG_06612T0
NCU04078T0	TEQG_04562T0
NCU09757T0	TEQG_05849T0
NCU09559T0	TEQG_02920T0
NCU03312T0	TEQG_02696T0
NCU04092T0	TEQG_07267T0
NCU11187T0	TEQG_06570T0
NCU02617T0	TEQG_03863T0
NCU09042T0	TEQG_04564T0
NCU11384T0	TEQG_00754T0
NCU11384T1	TEQG_00754T0
NCU07023T0	TEQG_08299T0
NCU01502T0	TEQG_01873T0
NCU01878T0	TEQG_04095T0
NCU02234T0	TEQG_05532T0
NCU08894T0	TEQG_01548T0	TEQG_07144T0
NCU04750T0	TEQG_05745T0
NCU04130T0	TEQG_01049T0
NCU10810T0	TEQG_00612T0
NCU11168T0	TEQG_06788T0
NCU07367T0	TEQG_05159T0
NCU09079T0	TEQG_06441T0
NCU00202T0	TEQG_06709T0
NCU09065T0	TEQG_06446T0
NCU03330T0	TEQG_00327T0
NCU05622T0	TEQG_02769T0
NCU09265T0	TEQG_02051T0
NCU06803T0	TEQG_06025T0
NCU03795T0	TEQG_03120T0
NCU09033T0	TEQG_00411T0
NCU09746T0	TEQG_00366T0
NCU03372T0	TEQG_06914T0
NCU04537T0	TEQG_06148T0
NCU00199T0	TEQG_02359T0
NCU07153T0	TEQG_01716T0
NCU02325T0	TEQG_06634T0
NCU11587T0	TEQG_00614T0
NCU08998T0	TEQG_02975T0
NCU08998T1	TEQG_02975T0
NCU08309T0	TEQG_03938T0
NCU07530T0	TEQG_06703T0
NCU07313T0	TEQG_08221T0
NCU02549T0	TEQG_04923T0
NCU05650T0	TEQG_02722T0
NCU09468T0	TEQG_03431T0
NCU01178T0	TEQG_04717T0
NCU03571T0	TEQG_03569T0
NCU07874T0	TEQG_03955T0
NCU08272T0	TEQG_04081T0
NCU02209T0	TEQG_02172T0
NCU02511T0	TEQG_03193T0
NCU00261T0	TEQG_06371T0
NCU01333T0	TEQG_06255T0
NCU02422T0	TEQG_07379T0
NCU07955T0	TEQG_07953T0
NCU02546T0	TEQG_00622T0
NCU08076T0	TEQG_01299T0
NCU06882T0	TEQG_07425T0
NCU07872T0	TEQG_08408T0
NCU03658T0	TEQG_00515T0
NCU03857T0	TEQG_04448T0
NCU10519T0	TEQG_02251T0
NCU06804T0	TEQG_00363T0
NCU03491T0	TEQG_08002T0
NCU07926T0	TEQG_04944T0
NCU02063T0	TEQG_01999T0
NCU00446T0	TEQG_04665T0
NCU02122T0	TEQG_02309T0
NCU10381T0	TEQG_02707T0
NCU05582T0	TEQG_07661T0
NCU06444T0	TEQG_07722T0
NCU00290T0	TEQG_00732T0
NCU06238T0	TEQG_02586T0
NCU11350T0	TEQG_00460T0
NCU02778T0	TEQG_05160T0
NCU10789T0	TEQG_03856T0
NCU00789T0	TEQG_00523T0
NCU00714T0	TEQG_00712T0
NCU03220T0	TEQG_02027T0
NCU06005T0	TEQG_00229T0
NCU01901T0	TEQG_06444T0
NCU04185T0	TEQG_04722T0
NCU02100T0	TEQG_00265T0
NCU07451T0	TEQG_07212T0
NCU06205T0	TEQG_04725T0
NCU06285T0	TEQG_05106T0
NCU07171T0	TEQG_05612T0
NCU08357T0	TEQG_05917T0
NCU01290T0	TEQG_03189T0
NCU04216T0	TEQG_06558T0
NCU03359T0	TEQG_08337T0
NCU06187T0	TEQG_06514T0
NCU02542T1	TEQG_02443T0
NCU02542T0	TEQG_02443T0
NCU09469T0	TEQG_03430T0
NCU10018T0	TEQG_03766T0
NCU07281T0	TEQG_08146T0
NCU04439T0	TEQG_00335T0
NCU01047T0	TEQG_06274T0
NCU00046T0	TEQG_07681T0
NCU11251T0	TEQG_00147T0
NCU07590T0	TEQG_05966T0
NCU02960T0	TEQG_00099T0
NCU03526T0	TEQG_06994T0
NCU06659T0	TEQG_08275T0
NCU02591T0	TEQG_02528T0
NCU02498T0	TEQG_04526T0
NCU01745T0	TEQG_06245T0
NCU08674T0	TEQG_01316T0
NCU02127T0	TEQG_04292T0
NCU01449T0	TEQG_03155T0
NCU01449T1	TEQG_03155T0
NCU00378T0	TEQG_06960T0
NCU04449T0	TEQG_04787T0
NCU05996T0	TEQG_03837T0
NCU00880T0	TEQG_02346T0
NCU00306T0	TEQG_08263T0
NCU09521T0	TEQG_03352T0
NCU06277T0	TEQG_03239T0
NCU00632T0	TEQG_08532T0
NCU03924T0	TEQG_05722T0
NCU02409T0	TEQG_07384T0
NCU08935T0	TEQG_06873T0
NCU10008T0	TEQG_06767T0
NCU07987T0	TEQG_05691T0
NCU11190T0	TEQG_06410T0
NCU00692T0	TEQG_00882T0
NCU03396T0	TEQG_05507T0
NCU02524T0	TEQG_07952T0
NCU11301T0	TEQG_00984T0
NCU06543T0	TEQG_05003T0
NCU07698T0	TEQG_08350T0
NCU04111T0	TEQG_02064T0
NCU04176T0	TEQG_04715T0
NCU08273T0	TEQG_04065T0
NCU08771T0	TEQG_01201T0
NCU02752T0	TEQG_07507T0
NCU01919T0	TEQG_08767T0
NCU00081T0	TEQG_00847T0
NCU08682T0	TEQG_05074T0
NCU02482T0	TEQG_06553T0
NCU02482T1	TEQG_06553T0
NCU02482T2	TEQG_06553T0
NCU00821T0	TEQG_01684T0
NCU02406T0	TEQG_01648T0
NCU01439T0	TEQG_03164T0
NCU03855T0	TEQG_01662T0
NCU00117T0	TEQG_06175T0
NCU03922T0	TEQG_05107T0
NCU05937T0	TEQG_06833T0
NCU06959T0	TEQG_08149T0
NCU11791T0	TEQG_07576T0
NCU03823T0	TEQG_07458T0
NCU06766T0	TEQG_07928T0
NCU00453T0	TEQG_03002T0
NCU06812T0	TEQG_00365T0
NCU06834T0	TEQG_03778T0
NCU07020T0	TEQG_05553T0
NCU05246T0	TEQG_01791T0
NCU11685T0	TEQG_01048T0
NCU08663T0	TEQG_03295T0
NCU00520T0	TEQG_07092T0
NCU06843T0	TEQG_07942T0
NCU10262T0	TEQG_00421T0	TEQG_07290T0
NCU06149T0	TEQG_01749T0
NCU06493T0	TEQG_02354T0
NCU06270T0	TEQG_04666T0
NCU04316T0	TEQG_07227T0
NCU03347T0	TEQG_03781T0
NCU06540T0	TEQG_01291T0
NCU07296T0	TEQG_07540T0
NCU03961T0	TEQG_02811T0
NCU06999T0	TEQG_03053T0
NCU02826T0	TEQG_00382T0
NCU06761T0	TEQG_03825T0
NCU11353T0	TEQG_00813T0
NCU04534T0	TEQG_08309T0
NCU08471T0	TEQG_06286T0
NCU08312T0	TEQG_01286T0
NCU03317T0	TEQG_00056T0
NCU04247T0	TEQG_01073T0
NCU03894T0	TEQG_02827T0
NCU06489T0	TEQG_03056T0
NCU06436T0	TEQG_00122T0
NCU04015T0	TEQG_02820T0
NCU05644T0	TEQG_02753T0
NCU09595T0	TEQG_07148T0
NCU04166T0	TEQG_02989T0
NCU07395T0	TEQG_00309T0
NCU06457T0	TEQG_01258T0
NCU09254T0	TEQG_02496T0
NCU08290T0	TEQG_06260T0
NCU02624T0	TEQG_00435T0
NCU01751T0	TEQG_05634T0
NCU06870T0	TEQG_08175T0
NCU05526T0	TEQG_03845T0
NCU02556T0	TEQG_01995T0
NCU05095T0	TEQG_00687T0
NCU00690T0	TEQG_05452T0
NCU02224T0	TEQG_07817T0
NCU02611T0	TEQG_08449T0
NCU10847T0	TEQG_02072T0
NCU01036T0	TEQG_01079T0
NCU05785T0	TEQG_01079T0
NCU09810T0	TEQG_02271T0
NCU07064T0	TEQG_08151T0
NCU03973T0	TEQG_03692T0
NCU02368T0	TEQG_06088T0
NCU08441T0	TEQG_00781T0
NCU09435T0	TEQG_00574T0
NCU10409T0	TEQG_00271T0
NCU03498T0	TEQG_08008T0
NCU09598T0	TEQG_06237T0
NCU06520T0	TEQG_01333T0
NCU08148T0	TEQG_07393T0
NCU01174T0	TEQG_03497T0
NCU03972T0	TEQG_03691T0
NCU09048T0	TEQG_01737T0
NCU04136T0	TEQG_06389T0
NCU09485T0	TEQG_04947T0
NCU05168T0	TEQG_05702T0
NCU11544T1	TEQG_00859T0
NCU11544T0	TEQG_00859T0
NCU04747T0	TEQG_02252T0
NCU06449T0	TEQG_03487T0
NCU08897T0	TEQG_03440T0
NCU06710T0	TEQG_06594T0
NCU03981T1	TEQG_02823T0
NCU03981T0	TEQG_02823T0
NCU00824T0	TEQG_00670T0
NCU02464T0	TEQG_02322T0
NCU08153T0	TEQG_00738T0
NCU01183T0	TEQG_02968T0
NCU00395T0	TEQG_04457T0
NCU03697T0	TEQG_04682T0
NCU06032T0	TEQG_05258T0
NCU06344T0	TEQG_05301T0
NCU09564T0	TEQG_03457T0
NCU09791T0	TEQG_04893T0
NCU04850T0	TEQG_04893T0
NCU02295T0	TEQG_01562T0
NCU03020T0	TEQG_02458T0
NCU01247T0	TEQG_04794T0
NCU06942T0	TEQG_00908T0
NCU04646T0	TEQG_04357T0
NCU08218T0	TEQG_02660T0
NCU11185T0	TEQG_01452T0
NCU07070T0	TEQG_07695T0
NCU08378T0	TEQG_02044T0
NCU10762T0	TEQG_05308T0
NCU06534T0	TEQG_03585T0
NCU03141T0	TEQG_06949T0
NCU06452T0	TEQG_06116T0
NCU10945T0	TEQG_05144T0
NCU02750T0	TEQG_04435T0
NCU03713T0	TEQG_03969T0
NCU04772T0	TEQG_05101T0
NCU04329T0	TEQG_05633T0
NCU02107T0	TEQG_07779T0
NCU08162T0	TEQG_05257T0
NCU07024T0	TEQG_08298T0
NCU02203T0	TEQG_00511T0
NCU03246T0	TEQG_06408T0
NCU03039T0	TEQG_06794T0
NCU08669T0	TEQG_04741T0
NCU07732T0	TEQG_03025T0
NCU07732T1	TEQG_03025T0
NCU01868T0	TEQG_02853T0
NCU03737T0	TEQG_03971T0
NCU08027T0	TEQG_01330T0
NCU02109T0	TEQG_07015T0
NCU04504T0	TEQG_05025T0
NCU11492T0	TEQG_00570T0
NCU08499T0	TEQG_03811T0
NCU09287T0	TEQG_08320T0
NCU06652T0	TEQG_00272T0
NCU02201T0	TEQG_04489T0
NCU04614T0	TEQG_02432T0
NCU02716T0	TEQG_05433T0
NCU08604T0	TEQG_02004T0
NCU00037T0	TEQG_01982T0
NCU00677T0	TEQG_03046T0
NCU02966T0	TEQG_03989T0
NCU05452T0	TEQG_03148T0
NCU03229T0	TEQG_05408T0
NCU08024T0	TEQG_04777T0
NCU01132T0	TEQG_03566T0
NCU03066T0	TEQG_04008T0
NCU03748T0	TEQG_03734T0
NCU07458T0	TEQG_05026T0
NCU08563T0	TEQG_08208T0
NCU03267T0	TEQG_02579T0
NCU00593T0	TEQG_07810T0
NCU03637T0	TEQG_05184T0
NCU04333T0	TEQG_06257T0
NCU08706T0	TEQG_03780T0
NCU01181T0	TEQG_03010T0
NCU07298T0	TEQG_05022T0
NCU02361T0	TEQG_01659T0
NCU05420T0	TEQG_02083T0
NCU04796T0	TEQG_03760T0
NCU08301T0	TEQG_04624T0
NCU07930T0	TEQG_05434T0
NCU00772T0	TEQG_00409T0
NCU04259T0	TEQG_02161T0
NCU01724T0	TEQG_06251T0
NCU06306T0	TEQG_08305T0
NCU01947T0	TEQG_04875T0
NCU11213T0	TEQG_08339T0
NCU11705T0	TEQG_01371T0
NCU04041T0	TEQG_02737T0
NCU04454T0	TEQG_08137T0
NCU04137T0	TEQG_02053T0
NCU03493T0	TEQG_04767T0
NCU00337T0	TEQG_03332T0
NCU02397T0	TEQG_05122T0
NCU09230T0	TEQG_00172T0
NCU07914T0	TEQG_04026T0
NCU09547T0	TEQG_05175T0
NCU09732T0	TEQG_05970T0
NCU00782T0	TEQG_00386T0
NCU09034T0	TEQG_00412T0
NCU11302T0	TEQG_03680T0
NCU07076T0	TEQG_01174T0
NCU04814T0	TEQG_05804T0
NCU03788T0	TEQG_00312T0
NCU02354T0	TEQG_01644T0
NCU01760T0	TEQG_03139T0
NCU04566T0	TEQG_01730T0
NCU11271T0	TEQG_03057T0
NCU00035T0	TEQG_01985T0
NCU03258T0	TEQG_00706T0
NCU02408T0	TEQG_01671T0
NCU01438T0	TEQG_03171T0
NCU02793T0	TEQG_02695T0
NCU06430T0	TEQG_01458T0
NCU00043T0	TEQG_07683T0
NCU07001T0	TEQG_05561T0
NCU06630T0	TEQG_08253T0
NCU01652T0	TEQG_03427T0
NCU04485T0	TEQG_01281T0
NCU03036T0	TEQG_06801T0
NCU07015T0	TEQG_06327T0
NCU09575T0	TEQG_07096T0
NCU00194T0	TEQG_01135T0
NCU02814T0	TEQG_00434T0
NCU01646T0	TEQG_06196T0
NCU02420T0	TEQG_06074T0
NCU03187T0	TEQG_06426T0
NCU03947T0	TEQG_05752T0
NCU05850T0	TEQG_04379T0
NCU03425T0	TEQG_07581T0
NCU00665T0	TEQG_04146T0
NCU00650T0	TEQG_05929T0
NCU01525T0	TEQG_06149T0
NCU06190T0	TEQG_02981T0
NCU02741T0	TEQG_04021T0
NCU00631T0	TEQG_06054T0
NCU03186T0	TEQG_06427T0
NCU02457T0	TEQG_07757T0
NCU06482T0	TEQG_07435T0
NCU08003T0	TEQG_08219T0
NCU07125T0	TEQG_02767T0
NCU03597T0	TEQG_06483T0
NCU02421T0	TEQG_08163T0
NCU02147T0	TEQG_05580T0
NCU05642T0	TEQG_03472T0
NCU06685T0	TEQG_03112T0
NCU09437T0	TEQG_01710T0
NCU06217T0	TEQG_06868T0
NCU00389T0	TEQG_01461T0
NCU00536T0	TEQG_02316T0
NCU03103T0	TEQG_05912T0
NCU03515T0	TEQG_07186T0
NCU09253T0	TEQG_02404T0
NCU11204T0	TEQG_04886T0
NCU03124T0	TEQG_00213T0
NCU00553T0	TEQG_04887T0
NCU02961T0	TEQG_07120T0
NCU08598T0	TEQG_02535T0
NCU02565T0	TEQG_00090T0
NCU00775T0	TEQG_07949T0
NCU08762T0	TEQG_06130T0
NCU01285T0	TEQG_00681T0
NCU01767T0	TEQG_03663T0
NCU08880T0	TEQG_02266T0
NCU08895T0	TEQG_04192T0
NCU00614T0	TEQG_04329T0
NCU00831T0	TEQG_05293T0
NCU06418T0	TEQG_01544T0
NCU04306T0	TEQG_06880T0
NCU09076T0	TEQG_06439T0
NCU10383T1	TEQG_03826T0
NCU10383T0	TEQG_03826T0
NCU08626T0	TEQG_07136T0
NCU01443T0	TEQG_03163T0
NCU08503T0	TEQG_01900T0
NCU08600T0	TEQG_02520T0
NCU01728T1	TEQG_06246T0
NCU01728T0	TEQG_06246T0
NCU01411T0	TEQG_01060T0
NCU09533T0	TEQG_01393T0
NCU09864T0	TEQG_06758T0
NCU09347T0	TEQG_08811T0
NCU00077T0	TEQG_00850T0
NCU02074T0	TEQG_00097T0
NCU03779T0	TEQG_06504T0
NCU00213T0	TEQG_01958T0
NCU02438T0	TEQG_01698T0
NCU04241T0	TEQG_02436T0
NCU03852T0	TEQG_08480T0
NCU11861T0	TEQG_02986T0
NCU00649T0	TEQG_07783T0
NCU07332T0	TEQG_05991T0
NCU05810T0	TEQG_01099T0
NCU02148T0	TEQG_04294T0
NCU07814T0	TEQG_02972T0
NCU00538T0	TEQG_06265T0
NCU06679T0	TEQG_03116T0
NCU06362T0	TEQG_06005T0
NCU08291T0	TEQG_06261T0
NCU02044T0	TEQG_05404T0
NCU00493T0	TEQG_08012T0
NCU09104T0	TEQG_02230T0
NCU00450T0	TEQG_03000T0
NCU03944T0	TEQG_02415T0
NCU04144T0	TEQG_01518T0
NCU03633T0	TEQG_05215T0
NCU01596T0	TEQG_08410T0
NCU03395T0	TEQG_05508T0
NCU03771T0	TEQG_00604T0
NCU01377T0	TEQG_04270T0
NCU07701T0	TEQG_01212T0
NCU06179T0	TEQG_04215T0
NCU01216T0	TEQG_01528T0
NCU02126T0	TEQG_04291T0
NCU09162T0	TEQG_06534T0
NCU06720T0	TEQG_00235T0
NCU03759T0	TEQG_05219T0
NCU04459T0	TEQG_05305T0
NCU03495T0	TEQG_07999T0
NCU00209T0	TEQG_01952T0
NCU00445T0	TEQG_03363T0
NCU07564T0	TEQG_01236T0
NCU11409T0	TEQG_01585T0
NCU07659T0	TEQG_07636T0
NCU09885T0	TEQG_06006T0
NCU00155T0	TEQG_01038T0
NCU00896T0	TEQG_00762T0
NCU02771T0	TEQG_04420T0
NCU07504T0	TEQG_02635T0
NCU04656T0	TEQG_01108T0
NCU03426T0	TEQG_03936T0
NCU11284T0	TEQG_02798T0
NCU04841T0	TEQG_02826T0
NCU01953T0	TEQG_05572T0
NCU01809T0	TEQG_05770T0
NCU10467T0	TEQG_04707T0
NCU09654T0	TEQG_02569T0
NCU08850T0	TEQG_03687T0
NCU08435T0	TEQG_07077T0
NCU11453T0	TEQG_06344T0
NCU10282T0	TEQG_07374T0
NCU05273T0	TEQG_01182T0
NCU09380T0	TEQG_04018T0
NCU00170T0	TEQG_01410T0
NCU04642T0	TEQG_00126T0
NCU00272T0	TEQG_06505T0
NCU03009T0	TEQG_04108T0
NCU03217T0	TEQG_05371T0
NCU02785T0	TEQG_06947T0
NCU03695T0	TEQG_07992T0
NCU07996T0	TEQG_08388T0
NCU00428T0	TEQG_03371T0
NCU07021T0	TEQG_05552T0
NCU09093T0	TEQG_04803T0
NCU02310T0	TEQG_01533T0
NCU05897T0	TEQG_05139T0
NCU01388T0	TEQG_02301T0
NCU00122T0	TEQG_05382T0
NCU03608T0	TEQG_06684T0
NCU03813T0	TEQG_07062T0
NCU11739T0	TEQG_01282T0
NCU07693T0	TEQG_08362T0
NCU06132T0	TEQG_04587T0	TEQG_04601T0
NCU00311T0	TEQG_04378T0
NCU09807T0	TEQG_00223T0
NCU08607T0	TEQG_04436T0
NCU11175T0	TEQG_04983T0
NCU02232T0	TEQG_01687T0
NCU01240T0	TEQG_03480T0
NCU04669T0	TEQG_02845T0
NCU04505T0	TEQG_07549T0
NCU07865T0	TEQG_06312T0
NCU01517T0	TEQG_03736T0
NCU06779T0	TEQG_03661T0
NCU07414T0	TEQG_04419T0
NCU00552T0	TEQG_05595T0
NCU03176T0	TEQG_07883T0
NCU07909T0	TEQG_05744T0
NCU10155T0	TEQG_07877T0
NCU01235T0	TEQG_03494T0
NCU05143T0	TEQG_02705T0
NCU09237T0	TEQG_02012T0
NCU07697T0	TEQG_08351T0
NCU03188T0	TEQG_04987T0
NCU04264T0	TEQG_04827T0
NCU08939T0	TEQG_02162T0
NCU06769T0	TEQG_08042T0
NCU00711T0	TEQG_02061T0
NCU06758T0	TEQG_08057T0
NCU09345T0	TEQG_00060T0
NCU09345T1	TEQG_00060T0
NCU09345T2	TEQG_00060T0
NCU06240T0	TEQG_07714T0
NCU01231T0	TEQG_00963T0
NCU00790T0	TEQG_02825T0
NCU04096T0	TEQG_06126T0
NCU04924T0	TEQG_00028T0
NCU06924T0	TEQG_05892T0
NCU05213T0	TEQG_03287T0
NCU06341T0	TEQG_02385T0
NCU05117T0	TEQG_07669T0
NCU11693T0	TEQG_07016T0
NCU04442T0	TEQG_01289T0
NCU03055T0	TEQG_07127T0
NCU03204T0	TEQG_07534T0
NCU02532T0	TEQG_08465T0
NCU09123T0	TEQG_05330T0
NCU06914T0	TEQG_02041T0
NCU07739T0	TEQG_02956T0
NCU07893T0	TEQG_07837T0
NCU03290T0	TEQG_02326T0
NCU04088T0	TEQG_03738T0
NCU00589T0	TEQG_07882T0
NCU05000T0	TEQG_05646T0
NCU11588T0	TEQG_02005T0
NCU05585T0	TEQG_06706T0
NCU09737T0	TEQG_03293T0
NCU08811T0	TEQG_08153T0
NCU06943T0	TEQG_00917T0
NCU07584T0	TEQG_01372T0
NCU04754T0	TEQG_07832T0
NCU07531T0	TEQG_05415T0
NCU08511T0	TEQG_06988T0
NCU10652T0	TEQG_08202T0
NCU02571T0	TEQG_00258T0
NCU02273T0	TEQG_00545T0
NCU02729T0	TEQG_00789T0
NCU01141T0	TEQG_02987T0
NCU04637T0	TEQG_00469T0
NCU01324T0	TEQG_05372T0
NCU08231T0	TEQG_00990T0
NCU06585T0	TEQG_07742T0
NCU10905T0	TEQG_05063T0
NCU00065T0	TEQG_07304T0
NCU01412T0	TEQG_07867T0
NCU01595T0	TEQG_08411T0
NCU02743T0	TEQG_07522T0
NCU07442T0	TEQG_06560T0
NCU01083T0	TEQG_03527T0
NCU03004T0	TEQG_04147T0
NCU06360T0	TEQG_03602T0
NCU04780T0	TEQG_05273T0
NCU02247T0	TEQG_08479T0
NCU02576T0	TEQG_00252T0
NCU03621T0	TEQG_02664T0
NCU02179T0	TEQG_04865T0
NCU07284T0	TEQG_00977T0
NCU07975T0	TEQG_02985T0
NCU08012T0	TEQG_07606T0
NCU00317T0	TEQG_04353T0
NCU07849T0	TEQG_02866T0
NCU07849T1	TEQG_02866T0
NCU03295T0	TEQG_07351T0
NCU05499T0	TEQG_06734T0
NCU09211T0	TEQG_04321T0
NCU00575T0	TEQG_05454T0
NCU04173T0	TEQG_07086T0
NCU04173T1	TEQG_07086T0
NCU03622T0	TEQG_03478T0
NCU04761T0	TEQG_05113T0
NCU05288T0	TEQG_05236T0
NCU05129T0	TEQG_07418T0
NCU07062T0	TEQG_08641T0
NCU04633T0	TEQG_00203T0
NCU03646T0	TEQG_04583T0
NCU03436T0	TEQG_06645T0
NCU02373T0	TEQG_08193T0
NCU09643T0	TEQG_03392T0
NCU06923T0	TEQG_05891T0
NCU01402T0	TEQG_00011T0
NCU04192T0	TEQG_04231T0
NCU00056T0	TEQG_01232T0
NCU00195T0	TEQG_02959T0
NCU03257T0	TEQG_02447T0
NCU06419T0	TEQG_01424T0
NCU07012T0	TEQG_02608T0
NCU08066T0	TEQG_04327T0
NCU04289T0	TEQG_07859T0
NCU11956T0	TEQG_02915T0
NCU02430T0	TEQG_01711T0
NCU08356T0	TEQG_00720T0
NCU02291T0	TEQG_07829T0
NCU09771T0	TEQG_05988T0
NCU08346T0	TEQG_07396T0
NCU08983T0	TEQG_07894T0
NCU00605T0	TEQG_02315T0
NCU11222T0	TEQG_03848T0
NCU06648T0	TEQG_00667T0
NCU04335T0	TEQG_04641T0
NCU01057T0	TEQG_02500T0
NCU01057T1	TEQG_02500T0
NCU01695T0	TEQG_02925T0
NCU02746T0	TEQG_03993T0
NCU05411T0	TEQG_04937T0
NCU06921T0	TEQG_05888T0
NCU07381T0	TEQG_07101T0
NCU10776T0	TEQG_08612T0
NCU03154T0	TEQG_04805T0
NCU09817T0	TEQG_00521T0
NCU08997T0	TEQG_06383T0	TEQG_02431T0
NCU01481T0	TEQG_02146T0
NCU02954T0	TEQG_05903T0
NCU05859T0	TEQG_04572T0
NCU10272T0	TEQG_01895T0
NCU03512T0	TEQG_08517T0
NCU05516T0	TEQG_07156T0
NCU01963T0	TEQG_04881T0
NCU02781T0	TEQG_07969T0
NCU10853T0	TEQG_05088T0
NCU04077T0	TEQG_02739T0
NCU01961T0	TEQG_04871T0
NCU01528T0	TEQG_06150T0
NCU07392T0	TEQG_01149T0
NCU07004T0	TEQG_04631T0
NCU04585T0	TEQG_07862T0
NCU06332T0	TEQG_01199T0
NCU09106T0	TEQG_05396T0
NCU02104T0	TEQG_03657T0
NCU06541T0	TEQG_01292T0
NCU07071T0	TEQG_07564T0
NCU02411T0	TEQG_00909T0
NCU03523T0	TEQG_02079T0
NCU05418T0	TEQG_03204T0
NCU09101T0	TEQG_04795T0
NCU03998T0	TEQG_01064T0
NCU07419T0	TEQG_05365T0
NCU02585T0	TEQG_00733T0
NCU02657T0	TEQG_03997T0
NCU02151T0	TEQG_04850T0
NCU08427T0	TEQG_06163T0
NCU06631T0	TEQG_08378T0
NCU00468T0	TEQG_02595T0
NCU05169T0	TEQG_00132T0
NCU07459T0	TEQG_05029T0
NCU03768T1	TEQG_03414T0
NCU03768T0	TEQG_03414T0
NCU03768T2	TEQG_03414T0
NCU00023T0	TEQG_01539T0
NCU01271T0	TEQG_07484T0
NCU05715T0	TEQG_08657T0
NCU02688T1	TEQG_00016T0
NCU02688T0	TEQG_00016T0
NCU00823T0	TEQG_00671T0
NCU11408T0	TEQG_00546T0
NCU08333T0	TEQG_05968T0
NCU01184T0	TEQG_02969T0
NCU06091T0	TEQG_00997T0
NCU04983T0	TEQG_02628T0
NCU09551T0	TEQG_02776T0
NCU05028T0	TEQG_08186T0
NCU09098T0	TEQG_06242T0
NCU05548T0	TEQG_02619T0
NCU09025T0	TEQG_00550T0
NCU04460T0	TEQG_05322T0
NCU06519T0	TEQG_06003T0
NCU02639T0	TEQG_02714T0
NCU02639T1	TEQG_02714T0
NCU05589T0	TEQG_02382T0
NCU03243T0	TEQG_04508T0
NCU02592T0	TEQG_06459T0
NCU06568T0	TEQG_03869T0
NCU06336T0	TEQG_08685T0
NCU01059T0	TEQG_01437T0
NCU06371T0	TEQG_01285T0
NCU01547T0	TEQG_06218T0
NCU11254T0	TEQG_01602T0
NCU01753T0	TEQG_00543T0
NCU01964T0	TEQG_00865T0
NCU00608T0	TEQG_02337T0
NCU00181T0	TEQG_03375T0
NCU01936T0	TEQG_04311T0
NCU06250T0	TEQG_01485T0
NCU06230T0	TEQG_03006T0
NCU07495T0	TEQG_05913T0
NCU06618T0	TEQG_07263T0
NCU07544T0	TEQG_07460T0
NCU07558T0	TEQG_07728T0
NCU00434T0	TEQG_03366T0
NCU03757T0	TEQG_03128T0
NCU06380T0	TEQG_02563T0
NCU04737T0	TEQG_08803T0
NCU00108T0	TEQG_02649T0
NCU07580T0	TEQG_00809T0
NCU00565T0	TEQG_07794T0
NCU04817T0	TEQG_06829T0
NCU06989T0	TEQG_05005T0
NCU08364T0	TEQG_04116T0
NCU04429T0	TEQG_03604T0
NCU06052T0	TEQG_07759T0
NCU06232T0	TEQG_07996T0
NCU04013T1	TEQG_01063T0
NCU04013T0	TEQG_01063T0
NCU03846T0	TEQG_03243T0
NCU03846T1	TEQG_03243T0
NCU03504T0	TEQG_00355T0
NCU03238T0	TEQG_05242T0
NCU00894T0	TEQG_07476T0
NCU09477T0	TEQG_01477T0
NCU00345T0	TEQG_01924T0
NCU06246T0	TEQG_01943T0
NCU11102T0	TEQG_02844T0
NCU04856T0	TEQG_01107T0
NCU04856T1	TEQG_01107T0
NCU06724T0	TEQG_01107T0
NCU01786T0	TEQG_05509T0
NCU07807T0	TEQG_00583T0
NCU07807T1	TEQG_00583T0
NCU06198T0	TEQG_00883T0
NCU01993T0	TEQG_07805T0
NCU04207T0	TEQG_07113T0
NCU11173T0	TEQG_01922T0
NCU08650T0	TEQG_07577T0
NCU03379T0	TEQG_02716T0
NCU02497T0	TEQG_04531T0
NCU00232T0	TEQG_07299T0
NCU09980T0	TEQG_02297T0
NCU11399T0	TEQG_03453T0
NCU03876T0	TEQG_04446T0
NCU01633T0	TEQG_06939T0
NCU07960T0	TEQG_05132T0
NCU01637T0	TEQG_03582T0
NCU02616T0	TEQG_03865T0
NCU02414T0	TEQG_07426T0
NCU03741T0	TEQG_06497T0
NCU06717T0	TEQG_05500T0
NCU03260T0	TEQG_00728T0
NCU05926T0	TEQG_02643T0
NCU00587T0	TEQG_07880T0
NCU08005T0	TEQG_01891T0
NCU02795T0	TEQG_00709T0
NCU00472T0	TEQG_04693T0
NCU04277T0	TEQG_06895T0
NCU06347T0	TEQG_08304T0
NCU11471T0	TEQG_05272T0
NCU01821T0	TEQG_05750T0
NCU05453T0	TEQG_03141T0
NCU00490T0	TEQG_08016T0
NCU03492T0	TEQG_08005T0
NCU07880T0	TEQG_08399T0
NCU07920T0	TEQG_05679T0	TEQG_02128T0
NCU01895T0	TEQG_02332T0
NCU02996T0	TEQG_02224T0
NCU02742T0	TEQG_04022T0
NCU04457T0	TEQG_02675T0
NCU03006T0	TEQG_04111T0
NCU09241T0	TEQG_02511T0
NCU02094T0	TEQG_00678T0
NCU00421T0	TEQG_03305T0
NCU06409T0	TEQG_01476T0
NCU04782T0	TEQG_03756T0
NCU02235T0	TEQG_07380T0
NCU09208T0	TEQG_04320T0
NCU09930T0	TEQG_08154T0
NCU03197T0	TEQG_05052T0
NCU05735T0	TEQG_03887T0
NCU09843T0	TEQG_01637T0
NCU09789T0	TEQG_03623T0
NCU05797T0	TEQG_08435T0
NCU01160T0	TEQG_02582T0
NCU04797T0	TEQG_03740T0
NCU11511T0	TEQG_00163T0
NCU12076T0	TEQG_00760T0
NCU09874T0	TEQG_00143T0
NCU04899T0	TEQG_07621T0
NCU03194T0	TEQG_01932T0
NCU07399T0	TEQG_00141T0
NCU07850T0	TEQG_08397T0
NCU09388T0	TEQG_07565T0
NCU02283T0	TEQG_00913T0
NCU04803T0	TEQG_04241T0
NCU09648T0	TEQG_02102T0
NCU05196T0	TEQG_07274T0
NCU05259T0	TEQG_07264T0
NCU05302T0	TEQG_03631T0
NCU03913T0	TEQG_05802T0
NCU07668T0	TEQG_03634T0
NCU03107T0	TEQG_00825T0
NCU01689T0	TEQG_02930T0
NCU05410T0	TEQG_01897T0
NCU11277T0	TEQG_06894T0
NCU04326T0	TEQG_02655T0
NCU08370T0	TEQG_03853T0
NCU04118T0	TEQG_03177T0
NCU02238T0	TEQG_06146T0
NCU07779T0	TEQG_02060T0
NCU06563T0	TEQG_03873T0
NCU02400T0	TEQG_07525T0
NCU09882T0	TEQG_07525T0
NCU05375T0	TEQG_03384T0
NCU03979T0	TEQG_06738T0
NCU04007T0	TEQG_07176T0
NCU04507T0	TEQG_07550T0
NCU06112T0	TEQG_08416T0
NCU07059T0	TEQG_02729T0
NCU08825T0	TEQG_04780T0
NCU02256T0	TEQG_00953T0
NCU01227T0	TEQG_02994T0
NCU03971T0	TEQG_06855T0
NCU03578T0	TEQG_05017T0
NCU00602T0	TEQG_07798T0
NCU06950T0	TEQG_03713T0
NCU09646T0	TEQG_02177T0
NCU08597T0	TEQG_05102T0
NCU06057T0	TEQG_07763T0
NCU10276T0	TEQG_06109T0
NCU09272T0	TEQG_07984T0
NCU00277T0	TEQG_01089T0
NCU03218T0	TEQG_02038T0
NCU04195T0	TEQG_01848T0
NCU00962T0	TEQG_04878T0
NCU08959T0	TEQG_03667T0
NCU11489T0	TEQG_07509T0
NCU07338T0	TEQG_00988T0
NCU06774T0	TEQG_01905T0
NCU06271T0	TEQG_04618T0
NCU04354T0	TEQG_08216T0
NCU01304T0	TEQG_00480T0
NCU02425T0	TEQG_00830T0
NCU02032T0	TEQG_04106T0
NCU09816T0	TEQG_00517T0
NCU06177T0	TEQG_04218T0
NCU05633T0	TEQG_05437T0
NCU04581T0	TEQG_06708T0
NCU09858T0	TEQG_03395T0
NCU06628T0	TEQG_01301T0
NCU06698T0	TEQG_01456T0
NCU01830T0	TEQG_06732T0
NCU05254T0	TEQG_07639T0
NCU07489T0	TEQG_05916T0
NCU02424T0	TEQG_01746T0
NCU02606T0	TEQG_01683T0
NCU03938T0	TEQG_02453T0
NCU04600T0	TEQG_05763T0
NCU11795T0	TEQG_03639T0
NCU07623T0	TEQG_07244T0
NCU05555T0	TEQG_01238T0
NCU06345T0	TEQG_01138T0
NCU03402T0	TEQG_04934T0
NCU02070T0	TEQG_06345T0
NCU01795T0	TEQG_08385T0
NCU11381T0	TEQG_02137T0
NCU08995T0	TEQG_06348T0
NCU09270T0	TEQG_07208T0
NCU07129T0	TEQG_04503T0
NCU09157T0	TEQG_03708T0
NCU09309T0	TEQG_04512T0
NCU08280T0	TEQG_06264T0
NCU00025T0	TEQG_01517T0
NCU02374T0	TEQG_06089T0
NCU07528T0	TEQG_01941T0
NCU02536T0	TEQG_02040T0
NCU02968T0	TEQG_03991T0
NCU01022T0	TEQG_05760T0
NCU05971T0	TEQG_02789T0
NCU00554T0	TEQG_08049T0
NCU05513T0	TEQG_04177T0
NCU03548T0	TEQG_07325T0
NCU11748T0	TEQG_06271T0
NCU04809T0	TEQG_03695T0
NCU02305T0	TEQG_07816T0
NCU04755T0	TEQG_07833T0
NCU00725T0	TEQG_00692T0
NCU03764T0	TEQG_05197T0
NCU03561T0	TEQG_06226T0
NCU09982T0	TEQG_02325T0
NCU11288T0	TEQG_02646T0
NCU09258T0	TEQG_06926T0
NCU10926T0	TEQG_08658T0
NCU02263T0	TEQG_02522T0
NCU00669T0	TEQG_04296T0
NCU06245T0	TEQG_00067T0
NCU03643T0	TEQG_02389T0
NCU00794T0	TEQG_08575T0
NCU08927T0	TEQG_02160T0
NCU09892T0	TEQG_02293T0
NCU06764T0	TEQG_07927T0
NCU06727T0	TEQG_08269T0
NCU05564T0	TEQG_02616T0
NCU06251T0	TEQG_01493T0
NCU06077T0	TEQG_05487T0
NCU05593T0	TEQG_07657T0
NCU05226T0	TEQG_08379T0
NCU01782T0	TEQG_05265T0
NCU01055T0	TEQG_00255T0	TEQG_06799T0
NCU04657T0	TEQG_00190T0
NCU07172T0	TEQG_03684T0
NCU08852T0	TEQG_03029T0
NCU11457T0	TEQG_04103T0
NCU02296T0	TEQG_00891T0
NCU01175T0	TEQG_03498T0
NCU02477T0	TEQG_03047T0
NCU04428T0	TEQG_02713T0
NCU03441T0	TEQG_03934T0
NCU02115T0	TEQG_05889T0
NCU07887T0	TEQG_06532T0
NCU07465T0	TEQG_07226T0
NCU08633T0	TEQG_06376T0
NCU06656T0	TEQG_08271T0
NCU00501T0	TEQG_00117T0
NCU02603T0	TEQG_01685T0
NCU01831T0	TEQG_03137T0
NCU03018T0	TEQG_02444T0
NCU00528T0	TEQG_00870T0
NCU04923T0	TEQG_00027T0
NCU07755T0	TEQG_02833T0
NCU12124T0	TEQG_06747T0
NCU06929T0	TEQG_04063T0
NCU07722T0	TEQG_04654T0
NCU09064T0	TEQG_05448T0
NCU11325T0	TEQG_04459T0
NCU01242T0	TEQG_03250T0
NCU05980T0	TEQG_01814T0
NCU02687T0	TEQG_05388T0
NCU03678T0	TEQG_04992T0
NCU10927T0	TEQG_01195T0
NCU08275T0	TEQG_04123T0
NCU09486T0	TEQG_04933T0
NCU08004T0	TEQG_08227T0
NCU04942T0	TEQG_06763T0	TEQG_00606T0
NCU07754T0	TEQG_06763T0	TEQG_00606T0
NCU02675T0	TEQG_00138T0
NCU00008T0	TEQG_03357T0
NCU00892T0	TEQG_04551T0
NCU09337T0	TEQG_03786T0
NCU11312T0	TEQG_08119T0
NCU07253T0	TEQG_02584T0
NCU01162T0	TEQG_02584T0
NCU08909T0	TEQG_08168T0	TEQG_07240T0
NCU00978T0	TEQG_05358T0
NCU07711T0	TEQG_01305T0
NCU03606T0	TEQG_07203T0
NCU09897T0	TEQG_02269T0
NCU03989T0	TEQG_07863T0
NCU05606T0	TEQG_02624T0
NCU08579T0	TEQG_00581T0
NCU07041T0	TEQG_05326T0
NCU04189T0	TEQG_08113T0
NCU06460T0	TEQG_07298T0
NCU07509T0	TEQG_07363T0
NCU07400T0	TEQG_00140T0
NCU02181T0	TEQG_04866T0
NCU08177T0	TEQG_00626T0
NCU01256T0	TEQG_03957T0
NCU11177T0	TEQG_01397T0
NCU06846T0	TEQG_07845T0
NCU08277T0	TEQG_01370T0
NCU07067T0	TEQG_03647T0
NCU06694T0	TEQG_08366T0
NCU02564T0	TEQG_00091T0
NCU07521T0	TEQG_01389T0
NCU01553T0	TEQG_07855T0
NCU10309T0	TEQG_01127T0
NCU07663T0	TEQG_03628T0
NCU04112T0	TEQG_06785T0
NCU06296T0	TEQG_06863T0
NCU03207T0	TEQG_00054T0
NCU05990T0	TEQG_03726T0
NCU04554T0	TEQG_05542T0
NCU06428T0	TEQG_05813T0
NCU07863T0	TEQG_05179T0
NCU11414T0	TEQG_05587T0
NCU08418T0	TEQG_02578T0	TEQG_07074T0	TEQG_07021T0
NCU03888T0	TEQG_03706T0
NCU05245T0	TEQG_03297T0
NCU03880T0	TEQG_05762T0
NCU06895T0	TEQG_07098T0
NCU08388T0	TEQG_05873T0
NCU08388T1	TEQG_05873T0
NCU01361T0	TEQG_01425T0
NCU02555T0	TEQG_02634T0
NCU00913T0	TEQG_04999T0
NCU03557T0	TEQG_02913T0
NCU05458T0	TEQG_01863T0
NCU08352T0	TEQG_02026T0
NCU06168T0	TEQG_05247T0
NCU06437T0	TEQG_07705T0
NCU09658T0	TEQG_07649T0	TEQG_06729T0
NCU01984T0	TEQG_00537T0
NCU00463T0	TEQG_02602T0
NCU03740T0	TEQG_03962T0
NCU05942T0	TEQG_02747T0
NCU04435T0	TEQG_04091T0
NCU05390T0	TEQG_04308T0
NCU10895T0	TEQG_00512T0
NCU00413T0	TEQG_03015T0
NCU05218T0	TEQG_01270T0
NCU01928T0	TEQG_04914T0
NCU00388T0	TEQG_08607T0
NCU04503T0	TEQG_05024T0
NCU06780T0	TEQG_03896T0
NCU03527T0	TEQG_06995T0
NCU09634T0	TEQG_01727T0
NCU02533T0	TEQG_08464T0
NCU07362T0	TEQG_06249T0
NCU08977T0	TEQG_05868T0
NCU03297T0	TEQG_00595T0
NCU03297T1	TEQG_00595T0
NCU07408T0	TEQG_04422T0
NCU07408T1	TEQG_04422T0
NCU08425T0	TEQG_02794T0
NCU04288T0	TEQG_07211T0
NCU07318T0	TEQG_05529T0
NCU07383T0	TEQG_05881T0
NCU00028T0	TEQG_01491T0
NCU04065T0	TEQG_01758T0
NCU04653T0	TEQG_03424T0
NCU02899T0	TEQG_06824T0
NCU11215T0	TEQG_03834T0
NCU02401T0	TEQG_00910T0
NCU02943T0	TEQG_00673T0
NCU01826T0	TEQG_03575T0
NCU01455T0	TEQG_04680T0
NCU07513T0	TEQG_01962T0
NCU06970T0	TEQG_03793T0
NCU04730T0	TEQG_06953T0
NCU04063T0	TEQG_07841T0
NCU11676T0	TEQG_02438T0
NCU10059T0	TEQG_05109T0
NCU00465T0	TEQG_03241T0
NCU01414T0	TEQG_02678T0
NCU01409T0	TEQG_04410T0
NCU03952T0	TEQG_02636T0
NCU05075T0	TEQG_01748T0
NCU02495T0	TEQG_04523T0
NCU00461T0	TEQG_02408T0
NCU03118T0	TEQG_00468T0
NCU01613T0	TEQG_03926T0
NCU04430T0	TEQG_05395T0
NCU04837T0	TEQG_07503T0
NCU08945T0	TEQG_06404T0
NCU07587T0	TEQG_07645T0
NCU03223T1	TEQG_00191T0
NCU03223T0	TEQG_00191T0
NCU00517T0	TEQG_00033T0
NCU05219T0	TEQG_01271T0
NCU00182T0	TEQG_06528T0
NCU04087T0	TEQG_03737T0
NCU05987T0	TEQG_03764T0
NCU08561T0	TEQG_03322T0
NCU11420T0	TEQG_08478T0
NCU11176T0	TEQG_08841T0
NCU02244T0	TEQG_00374T0
NCU03369T0	TEQG_00157T0
NCU06866T0	TEQG_00931T0
NCU00183T0	TEQG_08142T0
NCU05364T0	TEQG_04182T0
NCU09594T0	TEQG_01114T0
NCU09931T0	TEQG_08156T0
NCU00412T0	TEQG_03014T0
NCU01998T0	TEQG_04844T0
NCU04168T0	TEQG_04585T0
NCU04024T0	TEQG_05806T0
NCU04647T0	TEQG_05244T0
NCU02531T0	TEQG_08466T0
NCU05818T0	TEQG_06402T0
NCU07929T0	TEQG_05418T0
NCU09912T0	TEQG_06569T0
NCU08278T0	TEQG_08034T0
NCU00891T0	TEQG_07046T0
NCU11773T0	TEQG_01229T0
NCU07988T0	TEQG_05690T0
NCU03659T0	TEQG_00437T0
NCU03241T0	TEQG_01993T0
NCU01990T0	TEQG_04833T0
NCU06722T0	TEQG_02222T0
NCU06191T0	TEQG_02980T0
NCU01838T0	TEQG_07123T0
NCU07263T0	TEQG_05976T0
NCU09434T0	TEQG_05118T0
NCU02351T0	TEQG_01584T0
NCU01305T0	TEQG_03264T0
NCU01546T0	TEQG_06222T0
NCU08578T0	TEQG_00575T0
NCU03702T0	TEQG_04919T0
NCU03777T0	TEQG_06487T0
NCU07682T1	TEQG_07250T0
NCU07682T0	TEQG_07250T0
NCU00959T0	TEQG_00532T0
NCU04022T0	TEQG_04472T0
NCU09115T0	TEQG_04559T0
NCU01321T0	TEQG_01979T0
NCU00324T0	TEQG_07713T0
NCU08048T0	TEQG_01181T0
NCU09804T0	TEQG_00101T0
NCU08687T0	TEQG_05069T0
NCU11967T0	TEQG_03144T0
NCU02665T0	TEQG_00442T0
NCU06532T0	TEQG_01145T0
NCU04328T0	TEQG_03683T0
NCU07879T0	TEQG_00812T0
NCU02480T0	TEQG_06450T0
NCU10518T0	TEQG_07838T0
NCU02393T0	TEQG_08188T0
NCU02393T1	TEQG_08188T0
NCU00226T0	TEQG_00202T0
NCU02940T0	TEQG_00668T0
NCU02360T0	TEQG_01651T0
NCU02726T0	TEQG_02215T0
NCU03231T0	TEQG_02897T0
NCU07347T0	TEQG_04274T0
NCU09778T0	TEQG_04475T0
NCU10852T0	TEQG_04558T0
NCU06039T0	TEQG_04045T0
NCU09553T0	TEQG_06304T0
NCU09745T0	TEQG_07006T0
NCU06211T1	TEQG_04733T0
NCU06211T0	TEQG_04733T0
NCU00489T0	TEQG_01453T0
NCU00414T0	TEQG_03012T0
NCU00227T0	TEQG_05821T0
NCU06884T0	TEQG_00555T0
NCU03890T0	TEQG_03702T0
NCU02378T0	TEQG_06085T0
NCU01302T0	TEQG_07071T0
NCU00241T0	TEQG_01405T0
NCU03310T0	TEQG_02464T0
NCU07757T0	TEQG_03526T0
NCU00954T0	TEQG_06388T0
NCU05999T0	TEQG_03838T0
NCU07300T0	TEQG_07575T0
NCU02367T0	TEQG_01695T0
NCU01452T0	TEQG_03154T0
NCU01365T0	TEQG_03496T0
NCU02136T0	TEQG_04335T0
NCU06403T0	TEQG_04168T0
NCU07911T0	TEQG_04024T0
NCU00196T0	TEQG_00285T0
NCU02128T0	TEQG_04288T0
NCU02690T0	TEQG_06387T0
NCU10715T0	TEQG_01742T0
NCU05966T0	TEQG_05878T0
NCU11580T0	TEQG_07904T0
NCU00951T0	TEQG_05393T0
NCU07240T0	TEQG_05610T0
NCU11744T0	TEQG_04137T0
NCU03122T0	TEQG_00093T0
NCU03122T1	TEQG_00093T0
NCU00032T0	TEQG_01908T0
NCU02618T0	TEQG_00095T0
NCU01913T0	TEQG_08508T0
NCU06047T0	TEQG_07776T0
NCU09091T0	TEQG_05477T0
NCU01669T0	TEQG_01124T0
NCU01696T0	TEQG_06220T0
NCU08022T0	TEQG_03286T0
NCU05377T0	TEQG_07513T0
NCU00742T0	TEQG_00525T0
NCU02282T0	TEQG_00961T0
NCU01777T0	TEQG_05263T0
NCU06141T0	TEQG_04051T0
NCU05720T0	TEQG_04655T0
NCU04149T0	TEQG_07067T0
NCU12009T0	TEQG_02189T0
NCU12099T0	TEQG_02748T0
NCU06062T0	TEQG_08363T0
NCU06781T0	TEQG_08376T0
NCU02670T0	TEQG_00601T0
NCU07169T0	TEQG_03689T0
NCU07309T0	TEQG_04117T0
NCU06877T0	TEQG_06079T0
NCU08869T0	TEQG_06714T0
NCU00007T0	TEQG_03361T0
NCU03030T0	TEQG_00746T0
NCU04840T0	TEQG_02816T0
NCU03719T0	TEQG_06605T0
NCU03352T0	TEQG_08055T0
NCU04779T0	TEQG_07414T0
NCU00512T0	TEQG_02513T0
NCU01267T0	TEQG_03262T0
NCU04321T0	TEQG_01645T0
NCU00950T0	TEQG_05394T0
NCU06175T0	TEQG_02962T0
NCU08605T0	TEQG_02003T0
NCU07247T0	TEQG_05611T0
NCU04368T0	TEQG_08704T0
NCU02806T0	TEQG_00662T0
NCU00357T0	TEQG_04699T0
NCU05995T0	TEQG_03836T0
NCU08326T0	TEQG_03298T0
NCU11803T0	TEQG_05681T0
NCU06402T0	TEQG_04169T0
NCU06402T1	TEQG_04169T0
NCU02432T0	TEQG_01704T0
NCU01367T0	TEQG_05171T0
NCU10546T0	TEQG_02358T0
NCU08008T0	TEQG_08356T0
NCU03360T0	TEQG_02120T0
NCU07620T0	TEQG_01775T0
NCU09139T0	TEQG_07545T0
NCU04808T0	TEQG_01844T0
NCU01275T0	TEQG_05225T0
NCU03064T0	TEQG_04000T0
NCU03801T0	TEQG_03510T0
NCU07457T0	TEQG_03580T0
NCU03739T0	TEQG_07234T0
NCU09677T0	TEQG_02976T0
NCU03572T0	TEQG_08409T0
NCU04598T0	TEQG_02103T0
NCU07282T0	TEQG_00577T0
NCU06662T0	TEQG_02565T0
NCU06552T0	TEQG_04627T0
NCU09384T0	TEQG_02239T0
NCU00404T0	TEQG_04204T0
NCU01429T0	TEQG_07442T0
NCU01542T0	TEQG_07626T0
NCU07266T0	TEQG_03600T0
NCU06760T0	TEQG_07602T0
NCU08946T0	TEQG_08280T0
NCU04099T0	TEQG_03517T0
NCU03763T0	TEQG_05224T0
[truncated: 3,280 more rows]
[truncated: 22 more columns]
