# Supplementary material for: Evolutionary Conservation and Diversification of Puf RNA Binding Proteins and Their mRNA Targets
Source: PLoS Biol. 2015 Nov 20;13(11):e1002307. doi: 10.1371/journal.pbio.1002307 (PMC4654594; doi:10.1371/journal.pbio.1002307)
Supplement: S4 Dataset — (ZIP) [file pbio.1002307.s004.zip › N.crassa.fa_T.melanosporum.fa.txt]

NCU06976T0	GSTUMT00000794001
NCU07832T0	GSTUMT00010659001
NCU05837T0	GSTUMT00003624001
NCU05803T0	GSTUMT00005507001
NCU08287T0	GSTUMT00005367001
NCU07307T0	GSTUMT00002096001
NCU05608T0	GSTUMT00009121001
NCU04548T0	GSTUMT00007495001
NCU06468T0	GSTUMT00005354001
NCU07308T0	GSTUMT00002095001
NCU07119T0	GSTUMT00002496001
NCU00459T0	GSTUMT00007730001
NCU00551T0	GSTUMT00004050001
NCU01744T0	GSTUMT00002451001
NCU08267T0	GSTUMT00004423001
NCU02510T0	GSTUMT00005369001
NCU02478T0	GSTUMT00002531001
NCU08132T0	GSTUMT00002531001
NCU00671T0	GSTUMT00000036001
NCU08501T0	GSTUMT00000174001
NCU04352T0	GSTUMT00008120001
NCU08993T0	GSTUMT00006189001
NCU05620T0	GSTUMT00000653001
NCU00239T0	GSTUMT00000895001
NCU04350T0	GSTUMT00008119001
NCU05238T0	GSTUMT00010016001
NCU02685T0	GSTUMT00010668001
NCU03042T0	GSTUMT00007642001
NCU07702T0	GSTUMT00011248001
NCU10066T0	GSTUMT00005379001
NCU01642T0	GSTUMT00006700001
NCU04569T0	GSTUMT00005537001
NCU03234T0	GSTUMT00006797001
NCU03350T0	GSTUMT00008664001
NCU11669T0	GSTUMT00006478001
NCU02762T0	GSTUMT00000580001
NCU01632T0	GSTUMT00004770001
NCU02505T0	GSTUMT00009057001
NCU09012T0	GSTUMT00000822001
NCU02677T0	GSTUMT00000853001
NCU09367T0	GSTUMT00011954001
NCU00743T0	GSTUMT00004119001
NCU07556T0	GSTUMT00003386001
NCU00396T0	GSTUMT00006250001
NCU08535T0	GSTUMT00004186001	GSTUMT00003054001
NCU09866T0	GSTUMT00006940001
NCU09492T0	GSTUMT00000164001
NCU06733T0	GSTUMT00000478001
NCU03575T0	GSTUMT00005330001
NCU01238T0	GSTUMT00011726001
NCU06678T0	GSTUMT00011729001
NCU07866T0	GSTUMT00004453001
NCU04898T0	GSTUMT00001754001
NCU08276T0	GSTUMT00010985001
NCU07658T0	GSTUMT00008880001
NCU07679T0	GSTUMT00006404001
NCU01768T0	GSTUMT00001255001
NCU00352T0	GSTUMT00002118001
NCU05425T0	GSTUMT00000661001
NCU08056T0	GSTUMT00012138001
NCU09219T0	GSTUMT00005370001
NCU02494T0	GSTUMT00009049001
NCU02111T0	GSTUMT00008458001
NCU01680T0	GSTUMT00009331001
NCU01820T0	GSTUMT00010629001
NCU07378T0	GSTUMT00011380001
NCU10009T0	GSTUMT00007904001
NCU08377T0	GSTUMT00006808001
NCU09324T0	GSTUMT00008447001
NCU09063T0	GSTUMT00006213001
NCU10143T0	GSTUMT00005196001
NCU06272T0	GSTUMT00010634001	GSTUMT00002242001
NCU08023T0	GSTUMT00009626001
NCU01192T0	GSTUMT00008021001
NCU04404T0	GSTUMT00011208001
NCU04242T0	GSTUMT00010627001
NCU03875T0	GSTUMT00001029001
NCU03263T0	GSTUMT00000202001
NCU08685T0	GSTUMT00006998001
NCU02554T0	GSTUMT00008840001
NCU06626T0	GSTUMT00000936001
NCU01197T0	GSTUMT00001912001
NCU07870T0	GSTUMT00004441001
NCU06488T0	GSTUMT00005194001
NCU03116T0	GSTUMT00007207001
NCU02572T0	GSTUMT00011222001
NCU00018T0	GSTUMT00010158001
NCU00018T1	GSTUMT00010158001
NCU04161T0	GSTUMT00007310001
NCU02728T0	GSTUMT00011235001
NCU04090T0	GSTUMT00000601001
NCU03877T0	GSTUMT00011854001
NCU03877T1	GSTUMT00011854001
NCU11188T0	GSTUMT00004484001
NCU02349T0	GSTUMT00003782001
NCU11202T0	GSTUMT00003074001
NCU00461T0	GSTUMT00006745001
NCU07404T0	GSTUMT00006536001
NCU00021T0	GSTUMT00003100001
NCU04021T0	GSTUMT00001695001
NCU03591T0	GSTUMT00005225001
NCU05200T0	GSTUMT00008284001
NCU06338T0	GSTUMT00006716001
NCU03818T0	GSTUMT00000646001
NCU01857T0	GSTUMT00004514001
NCU03071T0	GSTUMT00002374001
NCU04348T0	GSTUMT00010693001
NCU04720T0	GSTUMT00010229001
NCU07443T0	GSTUMT00012189001
NCU02357T0	GSTUMT00007501001
NCU07027T0	GSTUMT00005850001
NCU05634T0	GSTUMT00003289001
NCU04611T0	GSTUMT00000938001
NCU04370T0	GSTUMT00004382001
NCU01323T0	GSTUMT00007868001
NCU12096T0	GSTUMT00007486001
NCU01318T0	GSTUMT00005843001
NCU03539T0	GSTUMT00008921001
NCU05261T0	GSTUMT00001426001
NCU01951T0	GSTUMT00010623001
NCU09906T0	GSTUMT00004628001
NCU07319T0	GSTUMT00004287001
NCU09463T0	GSTUMT00009944001
NCU03065T0	GSTUMT00001081001
NCU00274T0	GSTUMT00007669001
NCU03364T0	GSTUMT00010916001
NCU03440T0	GSTUMT00004400001
NCU01315T0	GSTUMT00009848001
NCU02230T0	GSTUMT00006266001
NCU12032T0	GSTUMT00010647001
NCU01675T0	GSTUMT00004765001
NCU02815T0	GSTUMT00009795001
NCU08036T0	GSTUMT00003777001
NCU05895T0	GSTUMT00007470001
NCU01164T0	GSTUMT00004673001
NCU01335T0	GSTUMT00003922001
NCU03811T0	GSTUMT00006083001
NCU00668T0	GSTUMT00000084001
NCU01431T0	GSTUMT00006074001
NCU02103T0	GSTUMT00009762001
NCU02544T0	GSTUMT00000442001
NCU05270T0	GSTUMT00009928001
NCU01833T0	GSTUMT00006662001
NCU07854T0	GSTUMT00004507001
NCU08135T0	GSTUMT00001828001
NCU00040T0	GSTUMT00012096001
NCU01939T0	GSTUMT00004515001
NCU04736T0	GSTUMT00003738001
NCU06832T0	GSTUMT00010917001
NCU01912T0	GSTUMT00002656001
NCU02566T0	GSTUMT00007997001
NCU03797T0	GSTUMT00003361001
NCU02391T0	GSTUMT00007691001
NCU01992T0	GSTUMT00003356001
NCU03051T0	GSTUMT00011212001
NCU11961T0	GSTUMT00006691001
NCU06284T0	GSTUMT00001472001
NCU06687T0	GSTUMT00003828001
NCU03611T0	GSTUMT00005561001	GSTUMT00002409001
NCU02366T0	GSTUMT00006278001
NCU03298T0	GSTUMT00001508001
NCU02475T0	GSTUMT00012074001
NCU00276T0	GSTUMT00007666001
NCU04766T0	GSTUMT00002521001
NCU02669T0	GSTUMT00009633001
NCU07721T0	GSTUMT00003152001
NCU00621T0	GSTUMT00002741001
NCU06122T0	GSTUMT00007478001
NCU05267T0	GSTUMT00005918001	GSTUMT00001545001
NCU08021T0	GSTUMT00002156001
NCU06738T0	GSTUMT00008590001
NCU03060T0	GSTUMT00003266001
NCU06512T0	GSTUMT00005323001
NCU01193T0	GSTUMT00004203001
NCU03947T0	GSTUMT00011744001
NCU06785T0	GSTUMT00005662001
NCU00573T0	GSTUMT00004279001
NCU01765T0	GSTUMT00009423001
NCU07999T0	GSTUMT00009065001
NCU06318T0	GSTUMT00003071001
NCU03794T0	GSTUMT00002431001
NCU00579T0	GSTUMT00002986001
NCU04327T0	GSTUMT00005326001
NCU10497T0	GSTUMT00011157001
NCU00622T0	GSTUMT00002743001
NCU07554T0	GSTUMT00000412001
NCU04203T0	GSTUMT00003340001
NCU02833T0	GSTUMT00009770001
NCU08828T0	GSTUMT00006429001
NCU02011T0	GSTUMT00004234001
NCU00712T0	GSTUMT00009050001
NCU04121T0	GSTUMT00011126001
NCU02689T0	GSTUMT00001614001
NCU11324T0	GSTUMT00011387001
NCU05901T0	GSTUMT00007432001
NCU09332T0	GSTUMT00001582001
NCU04385T0	GSTUMT00006413001
NCU04100T0	GSTUMT00003856001
NCU09450T0	GSTUMT00003388001
NCU06352T0	GSTUMT00010982001
NCU03955T0	GSTUMT00003661001
NCU01747T0	GSTUMT00010790001
NCU11228T0	GSTUMT00003041001
NCU02083T0	GSTUMT00011273001
NCU05429T0	GSTUMT00006246001
NCU05429T1	GSTUMT00006246001
NCU01625T0	GSTUMT00010670001
NCU00481T0	GSTUMT00003807001
NCU07565T0	GSTUMT00002107001
NCU05802T0	GSTUMT00011594001
NCU01272T0	GSTUMT00011995001
NCU03483T0	GSTUMT00001061001
NCU11255T0	GSTUMT00000296001
NCU09228T0	GSTUMT00009912001
NCU11273T0	GSTUMT00011053001
NCU06868T0	GSTUMT00010405001
NCU06624T0	GSTUMT00010748001
NCU00681T0	GSTUMT00004967001
NCU03463T0	GSTUMT00005345001
NCU05360T0	GSTUMT00012054001
NCU01612T0	GSTUMT00010675001
NCU01187T0	GSTUMT00006442001
NCU07010T0	GSTUMT00012052001
NCU06249T0	GSTUMT00001330001
NCU04051T0	GSTUMT00001930001
NCU05194T0	GSTUMT00010054001
NCU02048T0	GSTUMT00011411001
NCU04077T0	GSTUMT00000610001
NCU11350T0	GSTUMT00001506001
NCU02830T0	GSTUMT00004098001
NCU07440T0	GSTUMT00012213001
NCU08889T0	GSTUMT00011697001
NCU03982T0	GSTUMT00010477001
NCU08115T0	GSTUMT00011039001
NCU00927T0	GSTUMT00008588001
NCU03363T0	GSTUMT00010488001
NCU08689T0	GSTUMT00009987001
NCU02515T0	GSTUMT00010539001
NCU08341T0	GSTUMT00009744001
NCU02387T0	GSTUMT00000261001
NCU04749T0	GSTUMT00002391001
NCU06365T0	GSTUMT00009029001
NCU01751T0	GSTUMT00001051001
NCU09721T0	GSTUMT00005376001
NCU04280T0	GSTUMT00003967001
NCU03808T0	GSTUMT00001948001
NCU01659T0	GSTUMT00003958001
NCU06438T0	GSTUMT00004710001
NCU08382T0	GSTUMT00008932001
NCU09903T0	GSTUMT00004593001
NCU11965T0	GSTUMT00009470001
NCU04170T0	GSTUMT00010800001
NCU03937T0	GSTUMT00002373001
NCU04059T0	GSTUMT00003607001
NCU06268T0	GSTUMT00005365001
NCU02979T0	GSTUMT00010538001
NCU01171T0	GSTUMT00003837001
NCU05204T0	GSTUMT00002124001
NCU01328T0	GSTUMT00011095001
NCU07831T0	GSTUMT00004436001
NCU03292T0	GSTUMT00006766001
NCU05268T0	GSTUMT00001747001
NCU11660T0	GSTUMT00001137001
NCU01143T0	GSTUMT00005721001
NCU02717T0	GSTUMT00008598001
NCU11027T0	GSTUMT00009909001
NCU09516T0	GSTUMT00010961001
NCU02082T0	GSTUMT00003274001
NCU01817T0	GSTUMT00008259001
NCU10283T0	GSTUMT00008184001
NCU07922T0	GSTUMT00001743001
NCU03992T0	GSTUMT00005469001
NCU05232T0	GSTUMT00009031001
NCU05777T0	GSTUMT00005527001
NCU05518T0	GSTUMT00006492001
NCU01229T0	GSTUMT00005195001
NCU04606T0	GSTUMT00011664001
NCU07872T0	GSTUMT00004439001
NCU05250T0	GSTUMT00010011001
NCU02747T0	GSTUMT00003547001
NCU03690T0	GSTUMT00002997001
NCU09602T0	GSTUMT00000288001
NCU06638T0	GSTUMT00005395001
NCU09537T0	GSTUMT00011945001
NCU08336T0	GSTUMT00009772001
NCU11426T0	GSTUMT00003873001
NCU01643T0	GSTUMT00010482001
NCU04674T0	GSTUMT00004616001
NCU00629T0	GSTUMT00009355001
NCU00121T0	GSTUMT00010242001
NCU09297T0	GSTUMT00000258001
NCU01540T0	GSTUMT00001063001
NCU08001T0	GSTUMT00001431001
NCU00095T0	GSTUMT00006526001
NCU09873T0	GSTUMT00006989001
NCU01638T0	GSTUMT00004768001
NCU09741T0	GSTUMT00003136001
NCU02583T0	GSTUMT00010862001
NCU09711T0	GSTUMT00000260001
NCU08920T0	GSTUMT00006535001
NCU01369T0	GSTUMT00004107001
NCU08000T0	GSTUMT00009064001
NCU11282T0	GSTUMT00008957001
NCU06355T0	GSTUMT00006395001
NCU04251T0	GSTUMT00011849001
NCU02233T0	GSTUMT00003767001
NCU07473T0	GSTUMT00010384001
NCU00770T0	GSTUMT00011536001
NCU07982T0	GSTUMT00009396001
NCU03479T0	GSTUMT00006770001
NCU06183T0	GSTUMT00006080001
NCU11296T0	GSTUMT00006243001
NCU08119T0	GSTUMT00004110001
NCU03804T0	GSTUMT00011677001
NCU08045T0	GSTUMT00010045001
NCU02075T0	GSTUMT00008839001
NCU09909T0	GSTUMT00005094001
NCU00890T0	GSTUMT00005036001
NCU01479T0	GSTUMT00005691001
NCU06199T0	GSTUMT00008056001
NCU08898T0	GSTUMT00011608001
NCU01985T0	GSTUMT00002747001
NCU05269T0	GSTUMT00001748001
NCU05269T1	GSTUMT00001748001
NCU02632T0	GSTUMT00000585001
NCU02580T0	GSTUMT00008820001
NCU04472T0	GSTUMT00005580001
NCU03657T0	GSTUMT00006099001
NCU03657T1	GSTUMT00006099001
NCU02539T0	GSTUMT00006910001
NCU00495T0	GSTUMT00005689001
NCU08009T0	GSTUMT00005881001
NCU08791T0	GSTUMT00005092001
NCU00424T0	GSTUMT00005936001
NCU08270T0	GSTUMT00011356001
NCU03010T0	GSTUMT00010502001
NCU02578T0	GSTUMT00008435001
NCU08316T0	GSTUMT00006750001
NCU09438T0	GSTUMT00005350001
NCU00656T0	GSTUMT00004848001
NCU03045T0	GSTUMT00008693001
NCU04035T0	GSTUMT00010906001
NCU05858T0	GSTUMT00000322001	GSTUMT00006891001
NCU08303T0	GSTUMT00010035001
NCU06684T0	GSTUMT00003821001
NCU05298T0	GSTUMT00010228001
NCU02134T0	GSTUMT00000033001
NCU01569T0	GSTUMT00000793001
NCU06500T0	GSTUMT00007746001
NCU05296T0	GSTUMT00001234001
NCU01843T0	GSTUMT00007765001
NCU01478T0	GSTUMT00005693001
NCU05046T0	GSTUMT00008991001
NCU09808T0	GSTUMT00001624001
NCU01589T0	GSTUMT00009341001
NCU06767T0	GSTUMT00009792001
NCU04142T0	GSTUMT00012114001
NCU02010T0	GSTUMT00008878001
NCU03980T0	GSTUMT00007689001
NCU00447T0	GSTUMT00007679001
NCU00488T0	GSTUMT00000014001
NCU08118T0	GSTUMT00004111001
NCU01470T0	GSTUMT00010964001
NCU03321T0	GSTUMT00009101001
NCU00793T0	GSTUMT00011961001
NCU05902T0	GSTUMT00008038001
NCU09993T0	GSTUMT00009777001
NCU03786T0	GSTUMT00003847001
NCU04105T0	GSTUMT00005113001
NCU09709T0	GSTUMT00008182001
NCU00066T0	GSTUMT00004730001
NCU09111T0	GSTUMT00008696001
NCU02794T0	GSTUMT00011942001
NCU06444T0	GSTUMT00008045001
NCU02955T0	GSTUMT00000435001
NCU03387T0	GSTUMT00009174001
NCU08642T0	GSTUMT00007233001
NCU09118T0	GSTUMT00008425001
NCU08373T0	GSTUMT00009176001
NCU11169T0	GSTUMT00009705001
NCU09700T0	GSTUMT00000052001
NCU02057T0	GSTUMT00010080001
NCU08603T0	GSTUMT00006345001
NCU06508T0	GSTUMT00010662001
NCU00901T0	GSTUMT00001634001
NCU04648T0	GSTUMT00003858001
NCU05029T0	GSTUMT00007455001
NCU06929T0	GSTUMT00010524001
NCU04095T0	GSTUMT00003376001
NCU01207T0	GSTUMT00004381001
NCU03219T0	GSTUMT00008707001
NCU04229T0	GSTUMT00011211001
NCU03792T0	GSTUMT00011702001
NCU01965T0	GSTUMT00009839001
NCU00281T0	GSTUMT00003671001
NCU01249T0	GSTUMT00005727001
NCU10775T0	GSTUMT00003774001
NCU07567T0	GSTUMT00011572001
NCU02208T0	GSTUMT00005362001
NCU06756T0	GSTUMT00002325001
NCU06264T0	GSTUMT00007703001
NCU04279T0	GSTUMT00011768001
NCU08875T0	GSTUMT00011659001
NCU03061T0	GSTUMT00001816001
NCU01486T0	GSTUMT00010486001
NCU03273T0	GSTUMT00011011001
NCU08693T0	GSTUMT00011349001
NCU05422T0	GSTUMT00006343001
NCU02276T0	GSTUMT00007503001
NCU09975T0	GSTUMT00002809001
NCU04579T0	GSTUMT00010247001
NCU07966T0	GSTUMT00005356001
NCU04768T0	GSTUMT00000564001
NCU08926T0	GSTUMT00007150001
NCU01241T0	GSTUMT00009867001
NCU06836T0	GSTUMT00002338001
NCU09793T0	GSTUMT00003621001
NCU04790T0	GSTUMT00006992001
NCU01119T0	GSTUMT00011699001
NCU02319T0	GSTUMT00002465001
NCU04319T0	GSTUMT00002891001
NCU07839T0	GSTUMT00004402001
NCU00010T0	GSTUMT00011168001
NCU04054T0	GSTUMT00008543001
NCU04117T0	GSTUMT00010262001
NCU07710T0	GSTUMT00010056001
NCU01797T0	GSTUMT00010911001
NCU06459T0	GSTUMT00008077001
NCU05225T0	GSTUMT00002953001
NCU06481T0	GSTUMT00005992001
NCU06265T0	GSTUMT00007713001
NCU08928T0	GSTUMT00008052001
NCU01157T0	GSTUMT00005466001
NCU09552T0	GSTUMT00004446001
NCU02225T0	GSTUMT00011310001
NCU06994T0	GSTUMT00010646001
NCU09468T0	GSTUMT00009314001
NCU07523T0	GSTUMT00011889001
NCU10397T0	GSTUMT00010272001
NCU04303T0	GSTUMT00003903001
NCU03127T0	GSTUMT00005102001
NCU08002T0	GSTUMT00005870001
NCU06429T0	GSTUMT00006491001
NCU11379T0	GSTUMT00006138001
NCU10747T0	GSTUMT00000241001
NCU00355T0	GSTUMT00010313001
NCU07690T0	GSTUMT00010817001
NCU09610T0	GSTUMT00002904001
NCU07712T0	GSTUMT00009644001
NCU04380T0	GSTUMT00006417001	GSTUMT00010671001
NCU05430T0	GSTUMT00002474001
NCU08897T0	GSTUMT00005235001
NCU04044T0	GSTUMT00012037001
NCU04439T0	GSTUMT00007758001
NCU01255T0	GSTUMT00007664001
NCU02626T0	GSTUMT00011526001
NCU05289T0	GSTUMT00011573001
NCU06715T0	GSTUMT00010891001
NCU01648T0	GSTUMT00002470001
NCU03024T0	GSTUMT00002432001
NCU00112T0	GSTUMT00005237001
NCU07700T0	GSTUMT00001342001
NCU08484T0	GSTUMT00009436001
NCU10058T0	GSTUMT00001433001
NCU04834T0	GSTUMT00007042001
NCU07330T0	GSTUMT00006672001
NCU02110T0	GSTUMT00001680001
NCU10337T0	GSTUMT00011841001
NCU03235T0	GSTUMT00000861001
NCU03784T0	GSTUMT00001511001
NCU04610T0	GSTUMT00001035001
NCU01503T0	GSTUMT00009950001
NCU00117T0	GSTUMT00004259001	GSTUMT00010635001
NCU00405T0	GSTUMT00003052001
NCU07516T0	GSTUMT00009529001
NCU05927T0	GSTUMT00002408001
NCU04535T0	GSTUMT00003608001
NCU06216T0	GSTUMT00003829001
NCU02380T0	GSTUMT00010648001
NCU11170T0	GSTUMT00006190001
NCU07002T0	GSTUMT00004905001
NCU04190T0	GSTUMT00004290001
NCU00205T0	GSTUMT00009703001
NCU02287T0	GSTUMT00010508001
NCU05939T0	GSTUMT00012035001
NCU06308T0	GSTUMT00011240001
NCU09696T0	GSTUMT00007635001
NCU05985T0	GSTUMT00005844001
NCU02839T0	GSTUMT00011767001
NCU02127T0	GSTUMT00000074001
NCU02797T0	GSTUMT00000195001
NCU00200T0	GSTUMT00007952001
NCU00920T0	GSTUMT00011254001
NCU08110T0	GSTUMT00006746001
NCU02112T0	GSTUMT00004714001
NCU01813T0	GSTUMT00009416001
NCU08616T0	GSTUMT00009046001
NCU08888T0	GSTUMT00000015001
NCU04104T0	GSTUMT00005114001
NCU04615T0	GSTUMT00007138001
NCU07068T0	GSTUMT00007516001
NCU07012T0	GSTUMT00009027001
NCU09377T0	GSTUMT00010546001
NCU09377T1	GSTUMT00010546001
NCU05242T0	GSTUMT00002483001
NCU06842T0	GSTUMT00002343001
NCU09349T0	GSTUMT00007557001
NCU06569T0	GSTUMT00001401001
NCU05622T0	GSTUMT00003554001
NCU02207T0	GSTUMT00009564001
NCU06189T0	GSTUMT00007887001
NCU04448T0	GSTUMT00005900001
NCU10043T0	GSTUMT00006787001
NCU10311T0	GSTUMT00007500001
NCU10007T0	GSTUMT00012200001
NCU10007T1	GSTUMT00012200001
NCU02810T0	GSTUMT00008017001
NCU06342T0	GSTUMT00005776001
NCU09673T0	GSTUMT00006473001
NCU09688T0	GSTUMT00010443001
NCU02295T0	GSTUMT00000277001
NCU03032T0	GSTUMT00008970001
NCU02036T0	GSTUMT00004670001
NCU06971T0	GSTUMT00004347001
NCU09406T0	GSTUMT00008554001
NCU06986T0	GSTUMT00003720001
NCU07281T0	GSTUMT00009036001
NCU09819T0	GSTUMT00007865001
NCU09142T0	GSTUMT00001579001
NCU01692T0	GSTUMT00002237001
NCU04245T0	GSTUMT00001022001
NCU06192T0	GSTUMT00002508001
NCU01824T0	GSTUMT00001001001
NCU04110T0	GSTUMT00005703001
NCU00436T0	GSTUMT00012005001
NCU11180T0	GSTUMT00009668001
NCU01539T0	GSTUMT00007760001
NCU06503T0	GSTUMT00001294001
NCU06503T1	GSTUMT00001294001
NCU04076T0	GSTUMT00004542001	GSTUMT00003786001
NCU01498T0	GSTUMT00001158001
NCU07971T0	GSTUMT00001437001
NCU04838T0	GSTUMT00007014001
NCU04020T0	GSTUMT00002716001
NCU05212T0	GSTUMT00005594001
NCU02701T0	GSTUMT00009940001
NCU09432T0	GSTUMT00007518001
NCU07859T0	GSTUMT00009583001
NCU01756T0	GSTUMT00006257001
NCU07156T0	GSTUMT00005498001
NCU07698T0	GSTUMT00011384001
NCU11246T0	GSTUMT00009434001
NCU10018T0	GSTUMT00012038001
NCU09266T0	GSTUMT00008742001
NCU05876T0	GSTUMT00003968001
NCU03819T0	GSTUMT00012251001
NCU09758T0	GSTUMT00004025001
NCU03264T0	GSTUMT00010651001
NCU07926T0	GSTUMT00008811001
NCU08297T1	GSTUMT00001755001
NCU08297T0	GSTUMT00001755001
NCU07407T0	GSTUMT00003551001
NCU02629T0	GSTUMT00007995001
NCU07669T0	GSTUMT00006643001
NCU06666T0	GSTUMT00005405001
NCU03137T0	GSTUMT00001674001
NCU06672T0	GSTUMT00005517001
NCU01465T0	GSTUMT00010218001
NCU05198T0	GSTUMT00009281001
NCU09120T0	GSTUMT00008430001
NCU10733T0	GSTUMT00010661001
NCU11397T0	GSTUMT00010949001
NCU03954T0	GSTUMT00005443001
NCU03954T1	GSTUMT00005443001
NCU03117T0	GSTUMT00007206001
NCU00410T0	GSTUMT00002415001
NCU04652T0	GSTUMT00001501001
NCU03200T0	GSTUMT00004530001
NCU00591T0	GSTUMT00000078001
NCU08054T0	GSTUMT00001003001
NCU04511T0	GSTUMT00004524001
NCU06783T0	GSTUMT00005664001
NCU02052T0	GSTUMT00008882001
NCU10042T0	GSTUMT00009058001
NCU10042T1	GSTUMT00009058001
NCU09715T0	GSTUMT00001845001
NCU05120T0	GSTUMT00001642001
NCU00340T0	GSTUMT00006450001
NCU05600T0	GSTUMT00004411001
NCU09545T0	GSTUMT00003351001
NCU04784T0	GSTUMT00008059001
NCU06149T0	GSTUMT00000240001
NCU03415T0	GSTUMT00004330001
NCU01499T0	GSTUMT00009214001
NCU02511T0	GSTUMT00010249001
NCU04414T0	GSTUMT00011030001
NCU09202T0	GSTUMT00012075001
NCU06834T0	GSTUMT00002340001
NCU03783T0	GSTUMT00003044001
NCU01968T0	GSTUMT00009211001
NCU00273T0	GSTUMT00005346001
NCU02616T0	GSTUMT00005056001
NCU04755T0	GSTUMT00003752001
NCU02696T0	GSTUMT00010476001
NCU01644T0	GSTUMT00005675001
NCU05259T0	GSTUMT00003444001
NCU08294T0	GSTUMT00002283001
NCU00336T0	GSTUMT00004312001
NCU09443T0	GSTUMT00003208001
NCU04252T0	GSTUMT00002909001
NCU06483T0	GSTUMT00002116001
NCU09706T0	GSTUMT00007799001
NCU08020T0	GSTUMT00002148001
NCU06854T0	GSTUMT00005374001
NCU07481T0	GSTUMT00008712001
NCU06578T0	GSTUMT00010757001
NCU08273T0	GSTUMT00012053001
NCU02407T0	GSTUMT00007439001
NCU02252T0	GSTUMT00008020001
NCU06881T0	GSTUMT00006290001
NCU12027T0	GSTUMT00010287001
NCU02178T0	GSTUMT00008250001
NCU03628T0	GSTUMT00008029001
NCU07487T0	GSTUMT00005599001
NCU01234T0	GSTUMT00004300001
NCU04230T0	GSTUMT00002890001
NCU00896T0	GSTUMT00002625001	GSTUMT00011234001
NCU00567T0	GSTUMT00004655001
NCU08730T0	GSTUMT00004321001
NCU11866T0	GSTUMT00000002001
NCU06382T0	GSTUMT00005442001
NCU08298T0	GSTUMT00005876001
NCU01269T0	GSTUMT00009718001
NCU03257T0	GSTUMT00008501001
NCU06099T0	GSTUMT00006311001
NCU03076T0	GSTUMT00003489001
NCU04316T0	GSTUMT00004029001
NCU07420T0	GSTUMT00008763001
NCU05363T0	GSTUMT00000006001
NCU06202T0	GSTUMT00003387001
NCU00172T0	GSTUMT00009704001
NCU07280T0	GSTUMT00009070001
NCU01330T0	GSTUMT00004235001
NCU08325T0	GSTUMT00000548001
NCU02063T0	GSTUMT00006809001
NCU08272T0	GSTUMT00008475001
NCU03482T0	GSTUMT00007529001
NCU05301T0	GSTUMT00006649001
NCU05683T0	GSTUMT00007244001
NCU02274T0	GSTUMT00006315001
NCU07153T0	GSTUMT00002887001
NCU00477T0	GSTUMT00004304001
NCU02260T0	GSTUMT00008234001
NCU04166T0	GSTUMT00001951001
NCU00821T0	GSTUMT00001310001
NCU04800T0	GSTUMT00011468001
NCU01701T0	GSTUMT00004458001
NCU09076T0	GSTUMT00004679001
NCU07874T0	GSTUMT00010135001
NCU04185T0	GSTUMT00005149001
NCU01772T0	GSTUMT00009090001
NCU06735T0	GSTUMT00004927001
NCU06215T0	GSTUMT00006167001
NCU07411T0	GSTUMT00005645001
NCU09101T0	GSTUMT00008245001
NCU08894T0	GSTUMT00010264001
NCU08195T0	GSTUMT00011569001
NCU10905T0	GSTUMT00002520001
NCU09435T0	GSTUMT00007778001	GSTUMT00009372001
NCU02524T0	GSTUMT00004103001
NCU06075T0	GSTUMT00008343001
NCU06075T1	GSTUMT00008343001
NCU00046T0	GSTUMT00012092001
NCU01433T0	GSTUMT00005266001
NCU02906T0	GSTUMT00004787001
NCU06484T0	GSTUMT00009860001
NCU08309T0	GSTUMT00003139001
NCU10789T0	GSTUMT00005070001
NCU07724T0	GSTUMT00010895001
NCU09132T0	GSTUMT00009636001
NCU02368T0	GSTUMT00001817001
NCU05041T0	GSTUMT00000550001
NCU02066T0	GSTUMT00008772001
NCU06030T0	GSTUMT00008560001
NCU09894T0	GSTUMT00010655001
NCU04743T0	GSTUMT00001386001
NCU03814T0	GSTUMT00006079001
NCU04636T0	GSTUMT00004448001
NCU02680T0	GSTUMT00008787001
NCU09513T0	GSTUMT00010962001
NCU02752T0	GSTUMT00002384001
NCU02828T0	GSTUMT00007754001
NCU01654T0	GSTUMT00009457001
NCU07011T0	GSTUMT00011330001
NCU03359T0	GSTUMT00003614001
NCU03795T0	GSTUMT00003373001
NCU07930T0	GSTUMT00011415001
NCU06279T0	GSTUMT00004430001
NCU07367T0	GSTUMT00003902001
NCU03584T0	GSTUMT00003432001
NCU07171T0	GSTUMT00008004001
NCU05680T0	GSTUMT00010118001
NCU11664T0	GSTUMT00005966001
NCU01652T0	GSTUMT00009485001
NCU11168T0	GSTUMT00011156001
NCU09730T0	GSTUMT00006670001
NCU01377T0	GSTUMT00003803001
NCU11642T0	GSTUMT00002376001
NCU09469T0	GSTUMT00009307001
NCU03062T0	GSTUMT00005886001
NCU10810T0	GSTUMT00002393001
NCU00904T0	GSTUMT00005012001
NCU02409T0	GSTUMT00007457001
NCU06544T0	GSTUMT00001395001
NCU09861T0	GSTUMT00000604001
NCU07688T0	GSTUMT00005862001
NCU00453T0	GSTUMT00009415001
NCU10262T0	GSTUMT00001488001
NCU02657T0	GSTUMT00008874001
NCU09869T0	GSTUMT00004793001
NCU03857T0	GSTUMT00011853001
NCU11453T0	GSTUMT00004726001
NCU09874T0	GSTUMT00008628001
NCU03897T0	GSTUMT00000806001
NCU03357T0	GSTUMT00003915001
NCU06005T0	GSTUMT00003622001
NCU06869T0	GSTUMT00011559001
NCU02482T0	GSTUMT00004657001
NCU02482T1	GSTUMT00004657001
NCU02482T2	GSTUMT00004657001
NCU07987T0	GSTUMT00006346001
NCU12039T0	GSTUMT00007435001
NCU02965T0	GSTUMT00001242001
NCU11587T0	GSTUMT00001509001
NCU03658T0	GSTUMT00009566001
NCU03852T0	GSTUMT00012006001
NCU01480T0	GSTUMT00005678001
NCU06761T0	GSTUMT00005905001
NCU06882T0	GSTUMT00000948001
NCU03608T0	GSTUMT00011835001
NCU09121T0	GSTUMT00011246001
NCU02416T0	GSTUMT00000255001
NCU09642T0	GSTUMT00001735001
NCU05805T0	GSTUMT00005470001
NCU05526T0	GSTUMT00009173001
NCU09065T0	GSTUMT00001689001
NCU05278T0	GSTUMT00005882001
NCU04505T0	GSTUMT00008836001
NCU08771T0	GSTUMT00011601001
NCU00081T0	GSTUMT00005673001
NCU08372T0	GSTUMT00000884001
NCU08935T0	GSTUMT00004963001
NCU11301T0	GSTUMT00007533001
NCU11544T1	GSTUMT00002552001
NCU11544T0	GSTUMT00002552001
NCU11239T0	GSTUMT00004641001
NCU06918T0	GSTUMT00002589001	GSTUMT00011512001
NCU03379T0	GSTUMT00006678001
NCU10381T0	GSTUMT00006699001
NCU09757T0	GSTUMT00011323001
NCU08924T0	GSTUMT00012250001
NCU09071T0	GSTUMT00012224001
NCU11187T0	GSTUMT00007951001
NCU02393T0	GSTUMT00000551001
NCU02393T1	GSTUMT00000551001
NCU03799T0	GSTUMT00009646001
NCU09547T0	GSTUMT00005342001
NCU06394T0	GSTUMT00012071001
NCU07970T0	GSTUMT00003538001
NCU06182T0	GSTUMT00005262001
NCU08471T0	GSTUMT00004464001
NCU04410T0	GSTUMT00010625001
NCU02498T0	GSTUMT00006793001
NCU01760T0	GSTUMT00009368001
NCU04963T0	GSTUMT00007078001
NCU05994T0	GSTUMT00010077001
NCU00536T0	GSTUMT00004828001
NCU02549T0	GSTUMT00003811001
NCU03661T0	GSTUMT00006055001
NCU03715T0	GSTUMT00007733001
NCU08218T0	GSTUMT00008064001
NCU00261T0	GSTUMT00010683001
NCU09227T0	GSTUMT00005564001
NCU06493T0	GSTUMT00011064001
NCU02542T1	GSTUMT00006856001
NCU02542T0	GSTUMT00006856001
NCU02778T0	GSTUMT00001932001
NCU03669T0	GSTUMT00005336001
NCU11175T0	GSTUMT00002922001
NCU09034T0	GSTUMT00003020001
NCU00714T0	GSTUMT00000199001
NCU04355T0	GSTUMT00002170001
NCU00104T0	GSTUMT00009533001
NCU02325T0	GSTUMT00008613001
NCU00824T0	GSTUMT00010406001
NCU08468T0	GSTUMT00011756001
NCU00169T0	GSTUMT00007528001
NCU01745T0	GSTUMT00007402001
NCU11685T0	GSTUMT00001034001
NCU11238T0	GSTUMT00004661001
NCU06362T0	GSTUMT00006714001
NCU01290T0	GSTUMT00009737001
NCU07062T0	GSTUMT00007000001
NCU09318T0	GSTUMT00008828001
NCU01494T0	GSTUMT00001153001
NCU09488T0	GSTUMT00005241001
NCU08563T0	GSTUMT00000398001
NCU09223T0	GSTUMT00006762001
NCU07986T0	GSTUMT00011201001
NCU10073T0	GSTUMT00010543001
NCU07732T0	GSTUMT00004877001
NCU07732T1	GSTUMT00004877001
NCU03813T0	GSTUMT00006051001
NCU00163T0	GSTUMT00009264001
NCU01036T0	GSTUMT00011851001
NCU05785T0	GSTUMT00011851001
NCU09313T0	GSTUMT00006341001	GSTUMT00005322001
NCU04747T0	GSTUMT00001935001
NCU01161T0	GSTUMT00006140001
NCU02750T0	GSTUMT00008784001
NCU09598T0	GSTUMT00006123001
NCU01172T0	GSTUMT00003836001
NCU03526T0	GSTUMT00004395001
NCU04750T0	GSTUMT00003735001
NCU03125T0	GSTUMT00005021001
NCU03894T0	GSTUMT00006969001
NCU06710T0	GSTUMT00006084001
NCU08708T0	GSTUMT00008589001
NCU11302T0	GSTUMT00007515001
NCU06205T0	GSTUMT00005137001
NCU00914T0	GSTUMT00010349001
NCU06238T0	GSTUMT00010576001
NCU08027T0	GSTUMT00004360001
NCU11213T0	GSTUMT00008894001	GSTUMT00008935001
NCU02209T0	GSTUMT00002898001
NCU06843T0	GSTUMT00011061001
NCU04176T0	GSTUMT00006127001
NCU04247T0	GSTUMT00011873001
NCU03228T0	GSTUMT00001413001
NCU00782T0	GSTUMT00004113001
NCU08869T0	GSTUMT00010248001
NCU07868T0	GSTUMT00004418001
NCU06847T0	GSTUMT00008131001
NCU02245T0	GSTUMT00001495001
NCU04015T0	GSTUMT00000918001
NCU03815T0	GSTUMT00006065001
NCU00043T0	GSTUMT00009673001
NCU04078T0	GSTUMT00001074001
NCU04124T0	GSTUMT00009669001
NCU04669T0	GSTUMT00011371001
NCU08663T0	GSTUMT00010145001
NCU07590T0	GSTUMT00006680001
NCU07451T0	GSTUMT00008601001
NCU06809T0	GSTUMT00011308001
NCU04733T0	GSTUMT00011264001
NCU04216T0	GSTUMT00012207001
NCU02361T0	GSTUMT00000266001
NCU09595T0	GSTUMT00001909001
NCU00202T0	GSTUMT00010251001
NCU06652T0	GSTUMT00005441001
NCU03571T0	GSTUMT00008306001
NCU08148T0	GSTUMT00007158001
NCU04534T0	GSTUMT00005652001
NCU04312T0	GSTUMT00005652001
NCU02109T0	GSTUMT00002433001
NCU04796T0	GSTUMT00011577001
NCU08024T0	GSTUMT00010033001
NCU06656T0	GSTUMT00005465001
NCU07393T0	GSTUMT00009949001
NCU07607T0	GSTUMT00001777001
NCU09698T0	GSTUMT00001346001
NCU05266T0	GSTUMT00005858001
NCU07020T0	GSTUMT00004882001
NCU09564T0	GSTUMT00010398001
NCU02291T0	GSTUMT00000247001
NCU02356T0	GSTUMT00007548001
NCU06942T0	GSTUMT00006305001
NCU10945T0	GSTUMT00009902001
NCU03855T0	GSTUMT00000748001
NCU01767T0	GSTUMT00004009001
NCU04614T0	GSTUMT00005738001
NCU07070T0	GSTUMT00010278001
NCU03924T0	GSTUMT00002372001
NCU01022T0	GSTUMT00004945001
NCU03491T0	GSTUMT00004251001
NCU11748T0	GSTUMT00004867001
NCU09559T0	GSTUMT00003187001	GSTUMT00006328001	GSTUMT00011366001	GSTUMT00011507001	GSTUMT00011493001	GSTUMT00011496001	GSTUMT00011362001	GSTUMT00009901001	GSTUMT00011497001	GSTUMT00006327001	GSTUMT00000802001	GSTUMT00001115001	GSTUMT00011494001	GSTUMT00009893001
NCU08998T1	GSTUMT00009671001
NCU08998T0	GSTUMT00009671001
NCU02464T0	GSTUMT00000090001
NCU05850T0	GSTUMT00001651001
NCU05499T0	GSTUMT00006919001
NCU00680T0	GSTUMT00004644001
NCU06630T0	GSTUMT00010735001
NCU09437T0	GSTUMT00011623001
NCU03339T0	GSTUMT00003950001
NCU07955T0	GSTUMT00001504001
NCU11050T0	GSTUMT00008977001
NCU03347T0	GSTUMT00008190001
NCU00789T0	GSTUMT00011006001
NCU09079T0	GSTUMT00004682001
NCU07059T0	GSTUMT00011317001
NCU00520T0	GSTUMT00000881001
NCU07498T0	GSTUMT00001713001
NCU03713T0	GSTUMT00007646001
NCU04187T0	GSTUMT00005146001
NCU00936T0	GSTUMT00000440001
NCU00194T0	GSTUMT00009859001
NCU02729T0	GSTUMT00009114001
NCU07023T0	GSTUMT00005854001
NCU02803T0	GSTUMT00009925001
NCU01183T0	GSTUMT00001259001
NCU02826T0	GSTUMT00007753001
NCU03425T0	GSTUMT00009055001
NCU10008T0	GSTUMT00007742001
NCU02402T0	GSTUMT00001590001
NCU01443T0	GSTUMT00005319001
NCU03124T0	GSTUMT00008887001
NCU06766T0	GSTUMT00001152001
NCU02966T0	GSTUMT00008876001
NCU09253T0	GSTUMT00005541001
NCU03267T0	GSTUMT00011090001
NCU05644T0	GSTUMT00009231001
NCU06441T0	GSTUMT00011704001
NCU01510T0	GSTUMT00009196001
NCU02224T0	GSTUMT00010515001
NCU06144T0	GSTUMT00007208001
NCU01417T0	GSTUMT00004983001
NCU00269T0	GSTUMT00006511001
NCU02546T0	GSTUMT00010616001
NCU00290T0	GSTUMT00004586001
NCU01195T0	GSTUMT00004021001
NCU07914T0	GSTUMT00003252001
NCU04133T0	GSTUMT00008325001
NCU09788T0	GSTUMT00004911001
NCU04672T0	GSTUMT00010777001
NCU04005T0	GSTUMT00011786001
NCU01502T0	GSTUMT00007636001
NCU06179T0	GSTUMT00005200001
NCU02791T0	GSTUMT00011041001
NCU09533T0	GSTUMT00006916001
NCU09162T0	GSTUMT00007696001
NCU08741T0	GSTUMT00009359001
NCU09634T0	GSTUMT00009319001
NCU01702T0	GSTUMT00002509001
NCU06285T0	GSTUMT00001451001
NCU00023T0	GSTUMT00008352001
NCU06278T0	GSTUMT00007649001
NCU02044T0	GSTUMT00011432001
NCU11705T0	GSTUMT00011244001
NCU05937T0	GSTUMT00000129001
NCU01481T0	GSTUMT00003960001
NCU01178T0	GSTUMT00005151001
NCU02650T0	GSTUMT00005364001
NCU00446T0	GSTUMT00008048001
NCU03727T0	GSTUMT00006078001
NCU08669T0	GSTUMT00004354001
NCU03330T0	GSTUMT00010912001
NCU02122T0	GSTUMT00004896001
NCU05095T0	GSTUMT00004266001
NCU07701T0	GSTUMT00011249001
NCU00195T0	GSTUMT00009784001	GSTUMT00001432001
NCU00631T0	GSTUMT00001123001
NCU03748T0	GSTUMT00000988001
NCU03372T0	GSTUMT00003170001
NCU01066T0	GSTUMT00007776001
NCU00440T0	GSTUMT00010108001
NCU04378T0	GSTUMT00009059001
NCU08152T0	GSTUMT00010195001
NCU02422T0	GSTUMT00000250001
NCU02514T0	GSTUMT00010540001
NCU02202T0	GSTUMT00011029001
NCU05861T0	GSTUMT00000556001
NCU01141T0	GSTUMT00005227001
NCU00230T0	GSTUMT00010377001
NCU09746T0	GSTUMT00004678001
NCU06540T0	GSTUMT00010739001
NCU10519T0	GSTUMT00000590001
NCU03606T0	GSTUMT00005528001
NCU03823T0	GSTUMT00006466001
NCU11251T0	GSTUMT00001581001
NCU03305T0	GSTUMT00011946001
NCU03023T0	GSTUMT00007918001
NCU11409T0	GSTUMT00006208001
NCU02688T1	GSTUMT00001615001
NCU02688T0	GSTUMT00001615001
NCU04600T0	GSTUMT00003963001
NCU05650T0	GSTUMT00007010001
NCU07504T0	GSTUMT00006789001
NCU07887T0	GSTUMT00008611001
NCU08674T0	GSTUMT00009985001
NCU06187T0	GSTUMT00000611001	GSTUMT00000346001
NCU11384T0	GSTUMT00003530001
NCU11384T1	GSTUMT00003530001
NCU01252T0	GSTUMT00007712001
NCU00939T0	GSTUMT00011588001
NCU06870T0	GSTUMT00010652001
NCU00717T0	GSTUMT00005412001
NCU02630T0	GSTUMT00004219001
NCU04130T0	GSTUMT00003663001
NCU07458T0	GSTUMT00004532001
NCU09407T0	GSTUMT00008945001
NCU03651T0	GSTUMT00003300001
NCU06452T0	GSTUMT00003830001
NCU01758T0	GSTUMT00011155001
NCU03697T0	GSTUMT00010253001
NCU08216T0	GSTUMT00006909001
NCU09123T0	GSTUMT00008759001
NCU02351T0	GSTUMT00003775001
NCU00311T0	GSTUMT00007890001
NCU10847T0	GSTUMT00001663001
NCU04782T0	GSTUMT00012042001
NCU05995T0	GSTUMT00007772001	GSTUMT00011582001
NCU02617T0	GSTUMT00005047001
NCU03325T0	GSTUMT00008251001
NCU01878T0	GSTUMT00012062001
NCU03396T0	GSTUMT00005090001
NCU06217T0	GSTUMT00010441001
NCU02296T0	GSTUMT00000283001
NCU11956T0	GSTUMT00009328001
NCU02576T0	GSTUMT00008737001
NCU03944T0	GSTUMT00001060001
NCU06240T0	GSTUMT00000447001
NCU09347T0	GSTUMT00001050001
NCU00188T0	GSTUMT00009922001
NCU03246T0	GSTUMT00011110001
NCU09230T0	GSTUMT00010528001
NCU07298T0	GSTUMT00004537001
NCU04137T0	GSTUMT00009738001
NCU07489T0	GSTUMT00011288001
NCU00389T0	GSTUMT00004092001
NCU04264T0	GSTUMT00003979001
NCU04457T0	GSTUMT00005471001
NCU01596T0	GSTUMT00008267001
NCU07941T0	GSTUMT00006350001
NCU02408T0	GSTUMT00007510001
NCU11204T0	GSTUMT00003069001
NCU05411T0	GSTUMT00009602001
NCU06457T0	GSTUMT00011574001
NCU00395T0	GSTUMT00006357001
NCU00122T0	GSTUMT00009719001
NCU07024T0	GSTUMT00005852001
NCU02457T0	GSTUMT00002631001
NCU06449T0	GSTUMT00003817001
NCU00794T0	GSTUMT00011309001
NCU05246T0	GSTUMT00002154001
NCU09817T0	GSTUMT00004117001
NCU04504T0	GSTUMT00011678001
NCU05582T0	GSTUMT00002792001
NCU02619T0	GSTUMT00008939001	GSTUMT00006564001
NCU00152T0	GSTUMT00000456001
NCU03290T0	GSTUMT00002049001
NCU06306T0	GSTUMT00002137001
NCU04241T0	GSTUMT00005495001
NCU06407T0	GSTUMT00004076001
NCU02406T0	GSTUMT00007757001
NCU00035T0	GSTUMT00010199001
NCU06959T0	GSTUMT00009067001
NCU01333T0	GSTUMT00002482001
NCU04024T0	GSTUMT00003570001
NCU02232T0	GSTUMT00008006001
NCU03515T0	GSTUMT00010495001
NCU10762T0	GSTUMT00010445001
NCU07860T0	GSTUMT00008058001
NCU06523T0	GSTUMT00008058001
NCU01947T0	GSTUMT00001142001
NCU00925T0	GSTUMT00007762001
NCU03779T0	GSTUMT00007624001
NCU09789T0	GSTUMT00002931001
NCU02716T0	GSTUMT00011239001
NCU07313T0	GSTUMT00008155001
NCU08312T0	GSTUMT00010664001
NCU10383T1	GSTUMT00003243001
NCU10383T0	GSTUMT00003243001
NCU01348T0	GSTUMT00010778001
NCU03426T0	GSTUMT00010734001
NCU06541T0	GSTUMT00010743001
NCU03108T0	GSTUMT00011706001
NCU05420T0	GSTUMT00010690001
NCU00377T0	GSTUMT00003389001
NCU06999T0	GSTUMT00008310001
NCU06259T0	GSTUMT00009504001
NCU06344T0	GSTUMT00010820001
NCU09536T0	GSTUMT00001568001	GSTUMT00002594001	GSTUMT00001842001
NCU04144T0	GSTUMT00000025001
NCU02148T0	GSTUMT00004969001
NCU03039T0	GSTUMT00008345001
NCU01728T1	GSTUMT00007395001
NCU01728T0	GSTUMT00007395001
NCU04259T0	GSTUMT00004947001
NCU09212T0	GSTUMT00004802001
NCU02147T0	GSTUMT00000068001
NCU00692T0	GSTUMT00002739001
NCU02550T0	GSTUMT00001902001
NCU04306T0	GSTUMT00003909001
NCU02565T0	GSTUMT00008901001
NCU06194T0	GSTUMT00006165001
NCU01963T0	GSTUMT00010617001
NCU03637T0	GSTUMT00011980001
NCU06436T0	GSTUMT00010596001
NCU09737T0	GSTUMT00009988001
NCU03622T0	GSTUMT00001866001
NCU10853T0	GSTUMT00002518001
NCU06595T0	GSTUMT00008667001
NCU01809T0	GSTUMT00006380001	GSTUMT00002916001	GSTUMT00006281001	GSTUMT00002917001	GSTUMT00002302001
NCU08162T0	GSTUMT00006295001
NCU07779T0	GSTUMT00009675001
NCU02644T0	GSTUMT00003983001
NCU02644T1	GSTUMT00003983001
NCU02438T0	GSTUMT00000274001
NCU05810T0	GSTUMT00001032001
NCU07400T0	GSTUMT00003546001
NCU11190T0	GSTUMT00004718001
NCU09864T0	GSTUMT00006975001
NCU00649T0	GSTUMT00001701001
NCU00775T0	GSTUMT00004106001
NCU02273T0	GSTUMT00006237001
NCU09374T0	GSTUMT00002842001
NCU04335T0	GSTUMT00011348001
NCU00037T0	GSTUMT00003375001
NCU00272T0	GSTUMT00008050001
NCU04125T0	GSTUMT00005339001
NCU08650T0	GSTUMT00009262001
NCU03836T0	GSTUMT00005175001
NCU03141T0	GSTUMT00008960001
NCU07392T0	GSTUMT00007307001
NCU01240T0	GSTUMT00003648001
NCU01853T0	GSTUMT00004141001
NCU06482T0	GSTUMT00002455001
NCU07414T0	GSTUMT00003549001
NCU09485T0	GSTUMT00002998001
NCU03217T0	GSTUMT00008730001
NCU08939T0	GSTUMT00004018001
NCU04459T0	GSTUMT00009138001
NCU04581T0	GSTUMT00010256001
NCU07584T0	GSTUMT00011203001
NCU09904T0	GSTUMT00004630001
NCU07296T0	GSTUMT00011423001
NCU07064T0	GSTUMT00012245001
NCU02126T0	GSTUMT00000076001
NCU02743T0	GSTUMT00003263001
NCU04814T0	GSTUMT00003555001
NCU02397T0	GSTUMT00006321001
NCU08715T0	GSTUMT00005003001	GSTUMT00008995001
NCU03498T0	GSTUMT00002988001
NCU04207T0	GSTUMT00009638001
NCU05452T0	GSTUMT00008672001
NCU09157T0	GSTUMT00010345001
NCU09254T0	GSTUMT00011306001
NCU02003T0	GSTUMT00000021001
NCU02556T0	GSTUMT00003764001
NCU02235T0	GSTUMT00006238001
NCU09116T0	GSTUMT00008805001
NCU06724T0	GSTUMT00001013001
NCU04856T0	GSTUMT00001013001
NCU04856T1	GSTUMT00001013001
NCU00337T0	GSTUMT00002872001
NCU01439T0	GSTUMT00002422001
NCU01285T0	GSTUMT00006287001
NCU06618T0	GSTUMT00001775001
NCU00182T0	GSTUMT00007735001
NCU05117T0	GSTUMT00005079001
NCU06054T0	GSTUMT00004443001
NCU03965T0	GSTUMT00006971001
NCU03961T0	GSTUMT00008694001
NCU05273T0	GSTUMT00009137001
NCU09980T0	GSTUMT00005275001
NCU09265T0	GSTUMT00008824001
NCU01181T0	GSTUMT00001952001
NCU04111T0	GSTUMT00009678001
NCU00468T0	GSTUMT00004491001
NCU02310T0	GSTUMT00003099001
NCU00170T0	GSTUMT00005686001
NCU10467T0	GSTUMT00007494001
NCU00206T0	GSTUMT00008390001
NCU05923T0	GSTUMT00008390001
NCU03223T1	GSTUMT00008863001
NCU03223T0	GSTUMT00008863001
NCU01613T0	GSTUMT00005832001
NCU00045T0	GSTUMT00009854001
NCU07697T0	GSTUMT00009134001
NCU08503T0	GSTUMT00001067001
NCU02531T0	GSTUMT00009456001
NCU01160T0	GSTUMT00006139001	GSTUMT00009381001	GSTUMT00009382001
NCU00602T0	GSTUMT00001967001
NCU01174T0	GSTUMT00003819001
NCU04442T0	GSTUMT00006245001
NCU03341T0	GSTUMT00007769001
NCU05410T0	GSTUMT00008176001
NCU03066T0	GSTUMT00010640001
NCU08997T0	GSTUMT00004737001
NCU02960T0	GSTUMT00011398001
NCU06032T0	GSTUMT00010466001
NCU06579T0	GSTUMT00000792001
NCU03009T0	GSTUMT00004488001
NCU03436T0	GSTUMT00004331001
NCU00614T0	GSTUMT00009578001
NCU01412T0	GSTUMT00005520001
NCU08435T0	GSTUMT00000785001
NCU06943T0	GSTUMT00003410001
NCU08283T0	GSTUMT00002950001
NCU07418T0	GSTUMT00011195001
NCU08515T0	GSTUMT00010993001
NCU11791T0	GSTUMT00009259001
NCU00317T0	GSTUMT00007768001
NCU00181T0	GSTUMT00010103001
NCU04841T0	GSTUMT00006968001
NCU00690T0	GSTUMT00010672001
NCU05642T0	GSTUMT00006820001
NCU04637T0	GSTUMT00012088001
NCU06758T0	GSTUMT00002329001
NCU04512T0	GSTUMT00004523001
NCU09643T0	GSTUMT00001965001
NCU02624T0	GSTUMT00011943001
NCU02639T0	GSTUMT00003467001
NCU02639T1	GSTUMT00003467001
NCU03678T0	GSTUMT00000889001
NCU06769T0	GSTUMT00002351001
NCU03229T0	GSTUMT00006323001
NCU06605T0	GSTUMT00004371001
NCU00428T0	GSTUMT00010150001
NCU05715T0	GSTUMT00010171001
NCU07125T0	GSTUMT00011545001
NCU00880T0	GSTUMT00000086001
NCU00199T0	GSTUMT00007994001
NCU02536T0	GSTUMT00008757001
NCU09477T0	GSTUMT00005644001
NCU01388T0	GSTUMT00003832001
NCU08811T0	GSTUMT00006364001
NCU11254T0	GSTUMT00007497001
NCU12076T0	GSTUMT00010131001
NCU07001T0	GSTUMT00000943001
NCU03966T0	GSTUMT00006970001
NCU07564T0	GSTUMT00005993001
NCU08275T0	GSTUMT00010987001
NCU02201T0	GSTUMT00008992001	GSTUMT00006911001
NCU06760T0	GSTUMT00002314001
NCU06534T0	GSTUMT00006711001
NCU02091T0	GSTUMT00006578001
NCU06091T0	GSTUMT00003785001
NCU08290T0	GSTUMT00005220001
NCU03759T0	GSTUMT00011730001
NCU05129T0	GSTUMT00011071001
NCU11399T0	GSTUMT00006440001
NCU03768T1	GSTUMT00009297001
NCU03768T0	GSTUMT00009297001
NCU03768T2	GSTUMT00009297001
NCU07807T0	GSTUMT00001447001
NCU07807T1	GSTUMT00001447001
NCU03258T0	GSTUMT00000200001
NCU01235T0	GSTUMT00004273001
NCU07587T0	GSTUMT00011205001
NCU00403T0	GSTUMT00002048001
NCU02591T0	GSTUMT00006821001
NCU02571T0	GSTUMT00003447001
NCU05213T0	GSTUMT00002963001
NCU02256T0	GSTUMT00007471001
NCU02620T0	GSTUMT00007377001
NCU09657T0	GSTUMT00001773001
NCU08633T0	GSTUMT00003157001
NCU11288T0	GSTUMT00008071001
NCU02534T0	GSTUMT00003603001
NCU08825T0	GSTUMT00000088001
NCU08319T0	GSTUMT00010835001
NCU02785T0	GSTUMT00001826001
NCU06914T0	GSTUMT00004084001
NCU06921T0	GSTUMT00006352001
NCU08983T0	GSTUMT00005373001
NCU02592T0	GSTUMT00012201001
NCU08909T0	GSTUMT00007490001
NCU03004T0	GSTUMT00007537001
NCU01271T0	GSTUMT00011982001
NCU10059T0	GSTUMT00005794001
NCU11693T0	GSTUMT00009813001
NCU06543T0	GSTUMT00008938001	GSTUMT00006562001
NCU03006T0	GSTUMT00004489001
NCU06722T0	GSTUMT00002674001
NCU05782T0	GSTUMT00005515001
NCU02814T0	GSTUMT00011944001
NCU10852T0	GSTUMT00006876001
NCU07909T0	GSTUMT00009251001
NCU00232T0	GSTUMT00007800001	GSTUMT00003458001
NCU01936T0	GSTUMT00001942001
NCU01210T0	GSTUMT00006093001
NCU11266T0	GSTUMT00001327001
NCU01324T0	GSTUMT00009736001
NCU09486T0	GSTUMT00004257001
NCU03295T0	GSTUMT00011023001
NCU01083T0	GSTUMT00011721001
NCU05206T0	GSTUMT00005851001
NCU02840T0	GSTUMT00009774001
NCU07067T0	GSTUMT00008220001
NCU09646T0	GSTUMT00006110001
NCU00538T0	GSTUMT00000060001
NCU01821T0	GSTUMT00011761001
NCU09732T0	GSTUMT00006667001
NCU08706T0	GSTUMT00008188001
NCU00445T0	GSTUMT00004569001
NCU03493T0	GSTUMT00002532001
NCU02053T0	GSTUMT00006839001
NCU00951T0	GSTUMT00010440001
NCU06231T0	GSTUMT00006121001
NCU01554T0	GSTUMT00000976001
NCU02247T0	GSTUMT00003328001
NCU05375T0	GSTUMT00001829001
NCU02430T0	GSTUMT00009043001
NCU09093T0	GSTUMT00008224001
NCU07129T0	GSTUMT00010098001
NCU02400T0	GSTUMT00007513001
NCU02100T0	GSTUMT00007993001
NCU01919T0	GSTUMT00009009001
NCU02074T0	GSTUMT00009630001
NCU03317T0	GSTUMT00001621001
NCU05897T0	GSTUMT00002280001
NCU11492T0	GSTUMT00000963001
NCU06095T0	GSTUMT00006234001
NCU01786T0	GSTUMT00010425001
NCU06679T0	GSTUMT00011728001
NCU05364T0	GSTUMT00004483001
NCU02781T0	GSTUMT00011316001
NCU00711T0	GSTUMT00008719001
NCU06232T0	GSTUMT00006378001
NCU06271T0	GSTUMT00007634001
NCU03154T0	GSTUMT00000504001
NCU03621T0	GSTUMT00002292001
NCU00823T0	GSTUMT00004807001
NCU10272T0	GSTUMT00001053001
NCU00056T0	GSTUMT00001129001
NCU00077T0	GSTUMT00001928001
NCU06052T0	GSTUMT00002614001
NCU06774T0	GSTUMT00002345001
NCU00924T0	GSTUMT00008023001
NCU09496T0	GSTUMT00010178001
NCU01216T0	GSTUMT00003383001
NCU02690T0	GSTUMT00008741001
NCU00589T0	GSTUMT00003000001
NCU06950T0	GSTUMT00005242001
NCU07442T0	GSTUMT00008731001
NCU07395T0	GSTUMT00011641001
NCU10987T0	GSTUMT00000196001
NCU08301T0	GSTUMT00011301001
NCU07580T0	GSTUMT00012116001
NCU05390T0	GSTUMT00009609001
NCU08600T0	GSTUMT00006847001
NCU02203T0	GSTUMT00002039001
NCU06270T0	GSTUMT00000965001
NCU05516T0	GSTUMT00004427001
NCU06419T0	GSTUMT00005681001
NCU02532T0	GSTUMT00010688001
NCU06717T0	GSTUMT00007354001
NCU04333T0	GSTUMT00009422001
NCU02954T0	GSTUMT00011274001
NCU04721T0	GSTUMT00007343001
NCU10359T0	GSTUMT00007343001
NCU02771T0	GSTUMT00003545001
NCU10314T0	GSTUMT00000112001
NCU08370T0	GSTUMT00001666001
NCU01547T0	GSTUMT00009364001
NCU10926T0	GSTUMT00010170001
NCU02611T0	GSTUMT00001640001
NCU00213T0	GSTUMT00009492001
NCU06799T0	GSTUMT00004217001
NCU03218T0	GSTUMT00008766001
NCU06360T0	GSTUMT00008285001
NCU00106T0	GSTUMT00000458001
NCU00565T0	GSTUMT00002750001
NCU05548T0	GSTUMT00002791001
NCU03118T0	GSTUMT00005842001
NCU05282T0	GSTUMT00005865001
NCU02687T0	GSTUMT00008699001
NCU04136T0	GSTUMT00010435001
NCU08597T0	GSTUMT00001457001
NCU04731T0	GSTUMT00005459001
NCU02411T0	GSTUMT00007509001
NCU03115T0	GSTUMT00007176001
NCU01184T0	GSTUMT00010676001
NCU09434T0	GSTUMT00007541001
NCU09048T0	GSTUMT00011843001
NCU01782T0	GSTUMT00008663001
NCU04454T0	GSTUMT00006689001
NCU03876T0	GSTUMT00009054001
NCU07814T0	GSTUMT00006527001
NCU06039T0	GSTUMT00008950001
NCU11102T0	GSTUMT00005543001
NCU07465T0	GSTUMT00008446001
NCU00345T0	GSTUMT00002936001
NCU04797T0	GSTUMT00000649001
NCU00984T0	GSTUMT00007067001	GSTUMT00003675001
NCU01993T0	GSTUMT00002738001
NCU10776T0	GSTUMT00000275001
NCU04281T0	GSTUMT00011787001
NCU07880T0	GSTUMT00010610001
NCU11795T0	GSTUMT00012196001
NCU07849T0	GSTUMT00001709001
NCU07849T1	GSTUMT00001709001
NCU00894T0	GSTUMT00002628001
NCU05458T0	GSTUMT00001058001
NCU08346T0	GSTUMT00001636001
NCU01206T0	GSTUMT00009579001
NCU06230T0	GSTUMT00006520001
NCU07739T0	GSTUMT00005258001
NCU11271T0	GSTUMT00004268001
NCU09658T0	GSTUMT00005361001
NCU00725T0	GSTUMT00000204001
NCU01227T0	GSTUMT00008015001
NCU11381T0	GSTUMT00005252001
NCU03355T0	GSTUMT00011538001
NCU07058T0	GSTUMT00010636001
NCU03801T0	GSTUMT00000660001
NCU06336T0	GSTUMT00001907001
NCU08066T0	GSTUMT00004834001
NCU04481T0	GSTUMT00009078001
NCU11408T0	GSTUMT00007485001
NCU08607T0	GSTUMT00000847001
NCU08277T0	GSTUMT00002346001
NCU03643T0	GSTUMT00012254001
NCU01689T0	GSTUMT00002228001
NCU04783T0	GSTUMT00002041001
NCU07659T0	GSTUMT00001753001
NCU08291T0	GSTUMT00004862001
NCU08507T0	GSTUMT00005902001
NCU06403T0	GSTUMT00012063001
NCU07495T0	GSTUMT00011292001
NCU08003T0	GSTUMT00002135001
NCU03888T0	GSTUMT00006942001
NCU06877T0	GSTUMT00006218001
NCU10468T0	GSTUMT00005230001
NCU10546T0	GSTUMT00010375001
NCU03757T0	GSTUMT00002935001
NCU03197T0	GSTUMT00004551001
NCU08005T0	GSTUMT00002140001
NCU01595T0	GSTUMT00008236001
NCU03948T0	GSTUMT00002881001
NCU04354T0	GSTUMT00003197001
NCU07459T0	GSTUMT00002492001
NCU00177T0	GSTUMT00009084001
NCU01435T0	GSTUMT00005162001
NCU01831T0	GSTUMT00009420001
NCU04642T0	GSTUMT00007159001
NCU06727T0	GSTUMT00008875001
NCU09778T0	GSTUMT00010415001
NCU03633T0	GSTUMT00001515001
NCU05224T0	GSTUMT00002959001
NCU06779T0	GSTUMT00003184001
NCU03777T0	GSTUMT00007620001
NCU06332T0	GSTUMT00008161001
NCU07041T0	GSTUMT00008009001
NCU06371T0	GSTUMT00008183001
NCU03319T0	GSTUMT00002188001
NCU08356T0	GSTUMT00002840001
NCU07165T0	GSTUMT00005420001
NCU11457T0	GSTUMT00004490001
NCU07004T0	GSTUMT00011300001
NCU00593T0	GSTUMT00007755001
NCU06895T0	GSTUMT00000544001
NCU09551T0	GSTUMT00000809001
NCU02996T0	GSTUMT00007968001
NCU11537T0	GSTUMT00001670001
NCU09237T0	GSTUMT00006874001
NCU04007T0	GSTUMT00012787001
NCU03899T0	GSTUMT00000570001
NCU00632T0	GSTUMT00003418001
NCU02373T0	GSTUMT00007452001
NCU08338T0	GSTUMT00007958001
NCU04173T0	GSTUMT00006163001
NCU04173T1	GSTUMT00006163001
NCU01266T0	GSTUMT00002161001
NCU06563T0	GSTUMT00010752001
NCU01546T0	GSTUMT00002233001
NCU07544T0	GSTUMT00005251001
NCU08280T0	GSTUMT00004857001
NCU00809T0	GSTUMT00002238001	GSTUMT00005034001	GSTUMT00008972001
NCU04288T0	GSTUMT00003904001
NCU06631T0	GSTUMT00005338001
NCU06718T0	GSTUMT00011325001
NCU01754T0	GSTUMT00006862001
NCU01754T1	GSTUMT00006862001
NCU03100T0	GSTUMT00005638001
NCU00434T0	GSTUMT00010137001
NCU05028T0	GSTUMT00006264001
NCU03079T0	GSTUMT00008705001
NCU09098T0	GSTUMT00005277001
NCU06593T0	GSTUMT00009141001
NCU00962T0	GSTUMT00000511001
NCU07076T0	GSTUMT00008143001
NCU09931T0	GSTUMT00009139001
NCU08511T0	GSTUMT00010886001
NCU06628T0	GSTUMT00010896001
NCU07691T0	GSTUMT00010981001
NCU02267T0	GSTUMT00007526001
NCU03561T0	GSTUMT00009367001
NCU07457T0	GSTUMT00006347001
NCU08687T0	GSTUMT00008260001
NCU05633T0	GSTUMT00011449001
NCU08427T0	GSTUMT00009072001
NCU03297T0	GSTUMT00009918001
NCU03297T1	GSTUMT00009918001
NCU01055T0	GSTUMT00004987001
NCU07850T0	GSTUMT00004500001
NCU01512T0	GSTUMT00002349001
NCU01637T0	GSTUMT00002910001
NCU04289T0	GSTUMT00000984001
NCU01830T0	GSTUMT00000546001
NCU03441T0	GSTUMT00001405001
NCU07985T0	GSTUMT00002174001
NCU06177T0	GSTUMT00005199001
NCU03714T0	GSTUMT00007645001
NCU07021T0	GSTUMT00004881001
NCU09068T0	GSTUMT00004691001
NCU04201T0	GSTUMT00011669001
NCU06720T0	GSTUMT00010123001
NCU04118T0	GSTUMT00007804001
NCU02107T0	GSTUMT00011280001
NCU03380T0	GSTUMT00010424001
NCU09321T0	GSTUMT00008697001
NCU00913T0	GSTUMT00002775001
NCU04817T0	GSTUMT00002715001
NCU01695T0	GSTUMT00009333001
NCU00554T0	GSTUMT00010677001
NCU05218T0	GSTUMT00007006001
NCU07284T0	GSTUMT00007365001
NCU09326T0	GSTUMT00008448001
NCU03675T0	GSTUMT00002388001
NCU06699T0	GSTUMT00001271001
NCU06057T0	GSTUMT00003075001
NCU03952T0	GSTUMT00008013001
NCU04646T0	GSTUMT00010447001
NCU05797T0	GSTUMT00009780001
NCU06347T0	GSTUMT00011204001
NCU03523T0	GSTUMT00003173001
NCU04566T0	GSTUMT00003688001
NCU02151T0	GSTUMT00008246001
NCU08333T0	GSTUMT00003999001
NCU09270T0	GSTUMT00004034001
NCU09208T0	GSTUMT00005757001	GSTUMT00000064001
NCU03188T0	GSTUMT00000898001
NCU04460T0	GSTUMT00002484001
NCU09816T0	GSTUMT00004116001
NCU08378T0	GSTUMT00008451001
NCU01449T0	GSTUMT00006178001
NCU01449T1	GSTUMT00006178001
NCU07693T0	GSTUMT00005899001
NCU09594T0	GSTUMT00001005001
NCU02374T0	GSTUMT00007453001
NCU02032T0	GSTUMT00004651001	GSTUMT00004301001
NCU01411T0	GSTUMT00002871001
NCU02270T0	GSTUMT00005436001
NCU06250T0	GSTUMT00004095001
NCU03597T0	GSTUMT00007656001
NCU08927T0	GSTUMT00003900001
NCU02961T0	GSTUMT00011390001
NCU07362T0	GSTUMT00008138001
NCU04041T0	GSTUMT00011319001
NCU07468T0	GSTUMT00008426001
NCU08977T0	GSTUMT00010376001
NCU09521T0	GSTUMT00010641001
NCU01901T0	GSTUMT00001690001
NCU01528T0	GSTUMT00009426001
NCU06729T0	GSTUMT00011103001
NCU09930T0	GSTUMT00011612001
NCU01402T0	GSTUMT00007145001
NCU10683T0	GSTUMT00002612001
NCU08352T0	GSTUMT00008708001
NCU00130T0	GSTUMT00001302001
NCU00025T0	GSTUMT00001900001
NCU00772T0	GSTUMT00001490001
NCU05418T0	GSTUMT00005312001
NCU00008T0	GSTUMT00010169001
NCU06659T0	GSTUMT00005462001
NCU07172T0	GSTUMT00005403001
NCU06067T0	GSTUMT00007328001
NCU03055T0	GSTUMT00011393001
NCU11410T0	GSTUMT00000259001
NCU05042T0	GSTUMT00005793001
NCU06414T0	GSTUMT00012098001
NCU06277T0	GSTUMT00005718001
NCU03238T0	GSTUMT00012001001
NCU01414T0	GSTUMT00005509001
NCU01367T0	GSTUMT00008011001
NCU00605T0	GSTUMT00004835001
NCU07071T0	GSTUMT00000578001
NCU01452T0	GSTUMT00006173001
NCU09211T0	GSTUMT00000065001
NCU07358T0	GSTUMT00008612001
NCU01304T0	GSTUMT00005176001
NCU06153T0	GSTUMT00003586001
NCU03388T0	GSTUMT00008261001
NCU03129T0	GSTUMT00009747001
NCU02918T0	GSTUMT00011480001
NCU09638T0	GSTUMT00011480001
NCU04865T0	GSTUMT00011480001
NCU12161T0	GSTUMT00011480001
NCU05011T0	GSTUMT00011480001
NCU08399T0	GSTUMT00011480001
NCU02401T0	GSTUMT00005320001
NCU08004T0	GSTUMT00002136001
NCU03050T0	GSTUMT00008573001
NCU06191T0	GSTUMT00006508001
NCU06489T0	GSTUMT00006488001
NCU09982T0	GSTUMT00004827001
NCU07668T0	GSTUMT00011686001
NCU00108T0	GSTUMT00000464001
NCU05891T0	GSTUMT00006258001
NCU06585T0	GSTUMT00006384001
NCU00861T0	GSTUMT00009293001
NCU05156T0	GSTUMT00009293001
NCU01737T0	GSTUMT00002261001
NCU00196T0	GSTUMT00005421001
NCU04899T0	GSTUMT00001731001
NCU01242T0	GSTUMT00005720001
NCU11215T0	GSTUMT00005325001
NCU06685T0	GSTUMT00011694001
NCU07558T0	GSTUMT00002112001
NCU03097T0	GSTUMT00006786001
NCU02378T0	GSTUMT00007443001
NCU03737T0	GSTUMT00007613001
NCU07521T0	GSTUMT00005683001
NCU03972T0	GSTUMT00010525001
NCU11222T0	GSTUMT00007177001
NCU01013T0	GSTUMT00011791001
NCU02181T0	GSTUMT00010899001
NCU05254T0	GSTUMT00012078001
NCU00755T0	GSTUMT00002948001
NCU07720T0	GSTUMT00002948001
NCU04479T0	GSTUMT00000227001
NCU09309T0	GSTUMT00000238001
NCU06694T0	GSTUMT00003835001
NCU09771T0	GSTUMT00002592001
NCU07960T0	GSTUMT00011951001
NCU03492T0	GSTUMT00001264001
NCU02414T0	GSTUMT00003358001
NCU00897T0	GSTUMT00005080001
NCU05942T0	GSTUMT00006985001
NCU09337T0	GSTUMT00008211001
NCU06970T0	GSTUMT00001994001	GSTUMT00005650001
NCU03369T0	GSTUMT00001583001
NCU01069T0	GSTUMT00011503001
NCU11312T0	GSTUMT00007759001
NCU02263T0	GSTUMT00004709001	GSTUMT00009010001
NCU01916T0	GSTUMT00010618001
NCU06460T0	GSTUMT00010340001
NCU03176T0	GSTUMT00002999001
NCU07425T0	GSTUMT00004757001
NCU10409T0	GSTUMT00008844001
NCU10282T0	GSTUMT00011040001
NCU01409T0	GSTUMT00001656001
NCU04331T0	GSTUMT00000140001
NCU04374T0	GSTUMT00001867001
NCU08605T0	GSTUMT00008002001
NCU04231T0	GSTUMT00000183001
NCU08578T0	GSTUMT00001434001
NCU06207T0	GSTUMT00007875001
NCU04612T1	GSTUMT00011865001
NCU04612T0	GSTUMT00011865001
NCU02420T0	GSTUMT00000746001
NCU03503T0	GSTUMT00001241001
NCU07300T0	GSTUMT00003001001
NCU00954T0	GSTUMT00008745001
NCU03310T0	GSTUMT00006799001
NCU00489T0	GSTUMT00010444001
NCU06198T0	GSTUMT00006128001
NCU10715T0	GSTUMT00006265001
NCU02015T0	GSTUMT00002655001
NCU00665T0	GSTUMT00004487001
NCU01305T0	GSTUMT00005730001
NCU02283T0	GSTUMT00007542001
NCU02104T0	GSTUMT00009764001
NCU04507T0	GSTUMT00008031001
NCU06764T0	GSTUMT00008777001
NCU04277T0	GSTUMT00008698001
NCU03122T0	GSTUMT00008837001
NCU03122T1	GSTUMT00008837001
NCU00915T0	GSTUMT00002673001
NCU04803T0	GSTUMT00002113001
NCU05564T0	GSTUMT00002795001
NCU07018T0	GSTUMT00001858001
NCU07117T0	GSTUMT00002493001
NCU07528T0	GSTUMT00002510001
NCU04429T0	GSTUMT00006725001
NCU02586T0	GSTUMT00008558001
NCU04730T0	GSTUMT00011068001
NCU07929T0	GSTUMT00011424001
NCU07055T0	GSTUMT00012239001
NCU01913T0	GSTUMT00003353001
NCU06211T1	GSTUMT00005180001
NCU06211T0	GSTUMT00005180001
NCU00650T0	GSTUMT00004267001
NCU00421T0	GSTUMT00005955001
NCU05899T0	GSTUMT00005577001
NCU11325T0	GSTUMT00007134001
NCU02789T0	GSTUMT00000423001
NCU03979T0	GSTUMT00003573001
NCU04407T0	GSTUMT00003275001
NCU05593T0	GSTUMT00002787001
NCU08579T0	GSTUMT00001445001
NCU06754T0	GSTUMT00003880001
NCU06047T0	GSTUMT00005343001
NCU04427T0	GSTUMT00006706001
NCU00490T0	GSTUMT00004242001
NCU00609T0	GSTUMT00004829001
NCU03686T0	GSTUMT00002996001
NCU06866T0	GSTUMT00000298001
NCU02089T0	GSTUMT00004810001
NCU05686T0	GSTUMT00004733001
NCU07075T0	GSTUMT00003597001
NCU04310T0	GSTUMT00007055001
NCU05004T0	GSTUMT00006690001
NCU02564T0	GSTUMT00008902001
NCU03763T0	GSTUMT00008900001
NCU08561T0	GSTUMT00010250001
NCU05295T0	GSTUMT00000405001
NCU05453T0	GSTUMT00002229001
NCU01646T0	GSTUMT00009399001
NCU04653T0	GSTUMT00007316001
NCU00891T0	GSTUMT00005037001
NCU07757T0	GSTUMT00001607001
NCU08331T0	GSTUMT00003155001
NCU09014T0	GSTUMT00003809001
NCU10652T0	GSTUMT00003605001
NCU06033T0	GSTUMT00010687001
NCU06780T0	GSTUMT00011619001
NCU00164T0	GSTUMT00000462001
NCU04772T0	GSTUMT00001046001
NCU05971T0	GSTUMT00000329001
NCU04780T0	GSTUMT00003620001
NCU00480T0	GSTUMT00009508001
NCU00472T0	GSTUMT00010261001
NCU04540T0	GSTUMT00007331001
NCU09745T0	GSTUMT00003841001
NCU04428T0	GSTUMT00010483001
NCU08946T0	GSTUMT00011099001
NCU02211T0	GSTUMT00011042001
NCU04670T0	GSTUMT00012018001
NCU07205T0	GSTUMT00010227001
NCU01666T0	GSTUMT00003893001
NCU01795T0	GSTUMT00005826001
NCU03409T0	GSTUMT00009618001
NCU09520T0	GSTUMT00008523001
NCU07447T0	GSTUMT00012193001
NCU03064T0	GSTUMT00003472001
NCU11511T0	GSTUMT00001600001
NCU05288T0	GSTUMT00006399001
NCU05075T0	GSTUMT00010265001
NCU02635T0	GSTUMT00011096001
NCU06251T0	GSTUMT00008354001
NCU08343T0	GSTUMT00008293001
NCU11263T0	GSTUMT00009433001
NCU00465T0	GSTUMT00001300001
NCU04292T0	GSTUMT00000969001
NCU02333T0	GSTUMT00003192001
NCU02020T0	GSTUMT00005616001
NCU06245T0	GSTUMT00003722001
NCU09183T0	GSTUMT00004424001
NCU07263T0	GSTUMT00006663001
NCU09220T0	GSTUMT00006828001
NCU09466T0	GSTUMT00010332001
NCU00167T0	GSTUMT00004317001
NCU00931T0	GSTUMT00005082001
NCU05752T0	GSTUMT00005398001
NCU03545T0	GSTUMT00010923001
NCU11320T0	GSTUMT00010907001
NCU03846T0	GSTUMT00007728001
NCU03846T1	GSTUMT00007728001
NCU01572T0	GSTUMT00000167001
NCU02360T0	GSTUMT00000280001
NCU09380T0	GSTUMT00002396001
NCU03352T0	GSTUMT00008596001
NCU06594T0	GSTUMT00009140001
NCU06418T0	GSTUMT00011628001
NCU00366T0	GSTUMT00004696001
NCU05859T0	GSTUMT00004608001
NCU01777T0	GSTUMT00008674001
NCU05196T0	GSTUMT00006401001
NCU03998T0	GSTUMT00011859001
NCU06923T0	GSTUMT00011295001
NCU02136T0	GSTUMT00000035001
NCU00981T0	GSTUMT00010650001
NCU05537T0	GSTUMT00006865001
NCU07884T0	GSTUMT00007694001
NCU07262T0	GSTUMT00009628001
NCU06141T0	GSTUMT00001943001
NCU01471T0	GSTUMT00008896001
NCU01816T0	GSTUMT00011373001
NCU09106T0	GSTUMT00008747001
NCU06846T0	GSTUMT00011665001
NCU05294T0	GSTUMT00000561001
NCU07399T0	GSTUMT00000846001
NCU05589T0	GSTUMT00002793001
NCU08151T0	GSTUMT00004001001
NCU00792T0	GSTUMT00011000001
NCU07722T0	GSTUMT00011605001
NCU01166T0	GSTUMT00007366001
NCU01669T0	GSTUMT00008281001
NCU11277T0	GSTUMT00004028001
NCU03395T0	GSTUMT00010667001
NCU07309T0	GSTUMT00010984001
NCU07755T0	GSTUMT00012225001
NCU08779T1	GSTUMT00000402001
NCU08779T0	GSTUMT00000402001
NCU01564T0	GSTUMT00010768001
NCU06821T0	GSTUMT00009627001
NCU00501T0	GSTUMT00004019001
NCU01231T0	GSTUMT00003668001
NCU02795T0	GSTUMT00007198001
NCU08651T0	GSTUMT00002176001
NCU03756T0	GSTUMT00009292001
NCU05721T0	GSTUMT00007686001
NCU04368T0	GSTUMT00004090001	GSTUMT00010048001
NCU02497T0	GSTUMT00004861001
NCU02424T0	GSTUMT00007480001
NCU07711T0	GSTUMT00004245001
NCU05720T0	GSTUMT00010945001
NCU08641T0	GSTUMT00000632001	GSTUMT00001791001
NCU10675T0	GSTUMT00005629001
NCU09239T0	GSTUMT00007106001
NCU00120T0	GSTUMT00004248001
NCU06246T0	GSTUMT00000457001
NCU08499T0	GSTUMT00000173001
NCU08048T0	GSTUMT00002141001
NCU00030T0	GSTUMT00010203001
NCU03204T0	GSTUMT00011635001
NCU01175T0	GSTUMT00003820001
NCU02603T0	GSTUMT00005051001
NCU00892T0	GSTUMT00007110001
NCU01998T0	GSTUMT00008214001
NCU03402T0	GSTUMT00008116001
NCU10053T0	GSTUMT00009125001
NCU10155T0	GSTUMT00010342001
NCU03913T0	GSTUMT00000127001
NCU03020T0	GSTUMT00003198001
NCU02480T0	GSTUMT00004642001
NCU06655T0	GSTUMT00011105001
NCU11357T0	GSTUMT00010140001
NCU07506T0	GSTUMT00001505001
NCU07506T1	GSTUMT00001505001
NCU00153T0	GSTUMT00007410001
NCU01823T0	GSTUMT00005994001
NCU02683T0	GSTUMT00008768001
NCU01427T0	GSTUMT00011059001
NCU09285T0	GSTUMT00006980001
NCU01826T0	GSTUMT00008551001	GSTUMT00000998001
NCU03890T0	GSTUMT00000914001
NCU00413T0	GSTUMT00005228001
NCU04485T0	GSTUMT00008771001
NCU07381T0	GSTUMT00009187001
NCU06781T0	GSTUMT00010889001
NCU04585T0	GSTUMT00001320001
NCU03880T0	GSTUMT00003942001
NCU04337T0	GSTUMT00000791001
NCU02704T0	GSTUMT00003265001
NCU03059T0	GSTUMT00003249001
NCU04770T0	GSTUMT00003160001
NCU07282T0	GSTUMT00001442001
NCU04131T0	GSTUMT00005118001
NCU07461T0	GSTUMT00003251001
NCU06380T0	GSTUMT00005434001
NCU01464T0	GSTUMT00010216001
NCU08762T0	GSTUMT00005658001
NCU09004T0	GSTUMT00006515001
NCU00648T0	GSTUMT00004903001
NCU08804T0	GSTUMT00003615001
NCU08384T0	GSTUMT00005097001
NCU03935T0	GSTUMT00009048001
NCU07741T0	GSTUMT00011981001
NCU09912T0	GSTUMT00000182001
NCU10061T0	GSTUMT00009930001
NCU00028T0	GSTUMT00007306001
NCU03989T0	GSTUMT00005518001
NCU02056T0	GSTUMT00008529001
NCU08604T0	GSTUMT00004283001
NCU05987T0	GSTUMT00007333001
NCU04503T0	GSTUMT00011031001
NCU11471T0	GSTUMT00003714001
NCU04779T0	GSTUMT00010493001
NCU09352T0	GSTUMT00008210001
NCU09091T0	GSTUMT00012232001
NCU03527T0	GSTUMT00004396001
NCU03107T0	GSTUMT00004772001
NCU02269T0	GSTUMT00007538001
NCU06860T0	GSTUMT00006199001
NCU08012T0	GSTUMT00007792001
NCU02282T0	GSTUMT00007464001
NCU07347T0	GSTUMT00003996001
NCU07853T0	GSTUMT00004503001
NCU11398T0	GSTUMT00004247001
NCU11371T0	GSTUMT00006412001
NCU06924T0	GSTUMT00011259001
NCU03207T0	GSTUMT00001611001
NCU02757T0	GSTUMT00002386001
NCU03546T0	GSTUMT00004324001
NCU03741T0	GSTUMT00006241001
NCU04840T0	GSTUMT00007009001
NCU07438T0	GSTUMT00010426001
NCU11744T0	GSTUMT00010649001
NCU08964T0	GSTUMT00001206001	GSTUMT00011636001
NCU04837T0	GSTUMT00002389001
NCU00978T0	GSTUMT00009635001
NCU11863T0	GSTUMT00005236001
NCU11257T0	GSTUMT00006270001
NCU07471T0	GSTUMT00002429001
NCU02618T0	GSTUMT00008726001
NCU08008T0	GSTUMT00007790001
NCU04088T0	GSTUMT00011633001
NCU06257T0	GSTUMT00000018001
NCU02541T0	GSTUMT00004764001
NCU00988T0	GSTUMT00006415001
NCU01511T0	GSTUMT00008207001
NCU07380T0	GSTUMT00008034001
NCU07188T0	GSTUMT00008617001
NCU08995T0	GSTUMT00007245001
NCU09553T0	GSTUMT00008499001
NCU09025T0	GSTUMT00009455001
NCU01162T0	GSTUMT00002553001
NCU07253T0	GSTUMT00002553001
NCU06402T1	GSTUMT00002933001
NCU06402T0	GSTUMT00002933001
NCU00669T0	GSTUMT00005348001
NCU03393T0	GSTUMT00006226001
NCU06550T0	GSTUMT00005271001
NCU07266T0	GSTUMT00008315001
NCU07271T0	GSTUMT00011077001
NCU11967T0	GSTUMT00009369001
NCU03704T0	GSTUMT00002995001
NCU02238T0	GSTUMT00005583001
NCU03826T0	GSTUMT00005165001
NCU03253T0	GSTUMT00008690001
NCU06416T0	GSTUMT00007651001
NCU06845T0	GSTUMT00008268001
NCU00542T0	GSTUMT00004868001
NCU06884T0	GSTUMT00007423001
NCU08517T0	GSTUMT00007385001
NCU06440T0	GSTUMT00011705001
NCU11414T0	GSTUMT00002979001
NCU09119T0	GSTUMT00008424001
NCU04189T0	GSTUMT00006131001
NCU07829T0	GSTUMT00003244001
NCU04074T0	GSTUMT00007007001
NCU02585T0	GSTUMT00008559001
NCU08514T0	GSTUMT00005310001
NCU03659T0	GSTUMT00011210001
NCU04087T0	GSTUMT00012030001
NCU06260T0	GSTUMT00010206001
NCU04321T0	GSTUMT00011866001
NCU00599T0	GSTUMT00001088001	GSTUMT00008650001
NCU05606T0	GSTUMT00000285001
NCU00032T0	GSTUMT00010219001
NCU11933T0	GSTUMT00001406001
NCU08278T0	GSTUMT00004270001
NCU04143T0	GSTUMT00010246001
NCU01980T0	GSTUMT00012186001
NCU11568T0	GSTUMT00007545001
NCU11568T1	GSTUMT00007545001
NCU01515T0	GSTUMT00002358001
NCU03468T0	GSTUMT00001400001
NCU01044T0	GSTUMT00004582001
NCU04063T0	GSTUMT00005649001
NCU11176T0	GSTUMT00000700001
NCU06218T0	GSTUMT00006554001
NCU05990T0	GSTUMT00011465001
NCU09538T0	GSTUMT00009942001
NCU02423T0	GSTUMT00000744001
NCU01776T0	GSTUMT00003199001
NCU02128T0	GSTUMT00004063001
NCU06235T0	GSTUMT00005687001
NCU10518T0	GSTUMT00003240001
NCU04430T0	GSTUMT00008292001
NCU03557T0	GSTUMT00009460001
NCU04108T0	GSTUMT00009136001
NCU09677T0	GSTUMT00004639001
NCU02800T0	GSTUMT00011389001
NCU08671T0	GSTUMT00008001001
NCU04645T0	GSTUMT00003674001
NCU11773T0	GSTUMT00001337001
NCU05523T0	GSTUMT00009642001
NCU03018T0	GSTUMT00001082001	GSTUMT00012616001
NCU00673T0	GSTUMT00000037001
NCU02764T0	GSTUMT00001673001
NCU02433T0	GSTUMT00003763001
NCU01978T0	GSTUMT00004704001
NCU08945T0	GSTUMT00000639001
NCU02114T0	GSTUMT00011271001
NCU07662T0	GSTUMT00006627001
NCU04243T0	GSTUMT00010628001
NCU03084T0	GSTUMT00011955001
NCU06009T0	GSTUMT00010607001	GSTUMT00009316001
NCU01911T0	GSTUMT00000706001
NCU01950T0	GSTUMT00001588001
NCU09018T0	GSTUMT00001260001
NCU04065T0	GSTUMT00008627001
NCU00902T0	GSTUMT00001635001
NCU08682T0	GSTUMT00000574001
NCU04149T0	GSTUMT00006092001
NCU04069T0	GSTUMT00006994001
NCU07269T0	GSTUMT00007970001
NCU04798T0	GSTUMT00007970001
NCU00065T0	GSTUMT00001974001
NCU00388T0	GSTUMT00003394001
NCU00955T0	GSTUMT00004391001
NCU02727T0	GSTUMT00003750001
NCU02375T0	GSTUMT00007445001
[truncated: 2,925 more rows]
[truncated: 100 more columns]
