# Supplementary material for: Evolutionary Conservation and Diversification of Puf RNA Binding Proteins and Their mRNA Targets
Source: PLoS Biol. 2015 Nov 20;13(11):e1002307. doi: 10.1371/journal.pbio.1002307 (PMC4654594; doi:10.1371/journal.pbio.1002307)
Supplement: S4 Dataset — (ZIP) [file pbio.1002307.s004.zip › N.crassa.fa_T.reesei.fa.txt]

NCU06976T0	55417
NCU01379T0	77251
NCU05837T0	65104
NCU07832T0	78109
NCU08501T0	2956
NCU01744T0	122287
NCU07119T0	69946
NCU08535T0	81110
NCU05608T0	121610
NCU04548T0	3779
NCU02685T0	78939
NCU07307T0	78591
NCU00459T0	61715
NCU07702T0	120236
NCU05803T0	65242
NCU09740T0	120156
NCU06871T0	78176
NCU00671T0	80586
NCU07308T0	48788
NCU08267T0	74907
NCU07556T0	53381
NCU08993T0	53226
NCU01823T0	61720
NCU02510T0	123228
NCU05620T0	81457
NCU02494T0	73560
NCU01642T0	82475
NCU04352T0	122172
NCU02103T0	79315
NCU11669T0	123185
NCU08287T0	55928
NCU07658T0	43877
NCU03234T0	63702
NCU04766T0	70218
NCU09492T0	3949
NCU09367T0	63347
NCU00239T0	77811
NCU00274T0	66928
NCU02762T0	23028
NCU00743T0	57128
NCU09012T0	122988
NCU06733T0	79124
NCU04350T0	71563
NCU05238T0	45138
NCU01431T0	77031
NCU04569T0	79153
NCU02083T0	78274
NCU09219T0	58549
NCU07378T0	120605
NCU08377T0	124340
NCU06294T0	62633
NCU10066T0	121966
NCU04865T0	73618
NCU05591T0	47897
NCU08919T0	50539
NCU09357T0	66551
NCU10009T0	77703
NCU01632T0	82516
NCU03591T0	22104
NCU03350T0	78797
NCU07870T0	53105
NCU09830T0	59014
NCU00352T0	43831
NCU01638T0	6015
NCU03116T0	62426
NCU02505T0	21957
NCU03042T0	76191
NCU04898T0	23221
NCU11188T0	66128
NCU01833T0	78012
NCU03811T0	121453
NCU07443T0	79258
NCU01238T0	22117
NCU09866T0	2759
NCU03986T0	76710
NCU02677T0	108459
NCU06272T0	78062
NCU04611T0	57295
NCU07866T0	119848
NCU05120T0	79225
NCU04161T0	44476
NCU08616T0	123220
NCU00396T0	75965
NCU01187T0	60051
NCU08685T0	22799
NCU02815T0	46708
NCU06488T0	57935
NCU02111T0	122064
NCU05901T0	77616
NCU08276T0	78555
NCU06338T0	55125
NCU00621T0	63937
NCU02554T0	64654
NCU00336T0	57494
NCU09993T0	75316
NCU03875T0	57608
NCU07679T0	2269
NCU01820T0	62120
NCU07546T0	123293
NCU03060T0	58928
NCU06171T0	119681
NCU04512T0	102973
NCU03263T0	46597
NCU06318T0	5506
NCU01772T0	22496
NCU07710T0	55406
NCU07002T0	23181
NCU01857T0	59184
NCU08926T0	82409
NCU03575T0	5227
NCU03818T0	77025
NCU01192T0	2095
NCU09324T0	58188
NCU01951T0	73190
NCU10143T0	123183
NCU11202T0	121276
NCU05802T0	122846
NCU00770T0	120376
NCU05250T0	72158
NCU06626T0	122193
NCU12161T0	59482
NCU09297T0	122144
NCU02131T0	123030
NCU08889T0	77193
NCU06500T0	70548
NCU05425T0	50531
NCU04736T0	75347
NCU08441T0	67189
NCU02918T0	65116
NCU01768T0	75036
NCU01143T0	53044	124318
NCU02082T0	81291
NCU01197T0	77084
NCU08023T0	55415
NCU09903T0	122909
NCU01335T0	52021
NCU03955T0	79019
NCU07010T0	44878
NCU02578T0	79441
NCU03071T0	57513
NCU00668T0	80277
NCU00579T0	54683
NCU06579T0	75210
NCU07922T0	71363
NCU01164T0	57600
NCU07412T0	105643
NCU02349T0	62305
NCU09450T0	78423
NCU01140T0	47432
NCU04370T0	72606
NCU02112T0	65977
NCU04021T0	61074
NCU07854T0	59098
NCU01510T0	50996
NCU00461T0	120943
NCU04348T0	103506
NCU00095T0	1847
NCU02794T0	76564
NCU00622T0	64300
NCU09438T0	3707
NCU05267T0	82539
NCU02833T0	76540
NCU09463T0	48146
NCU10423T0	55306
NCU06544T0	2526
NCU05270T0	70795
NCU06715T0	106331
NCU04404T0	51734
NCU01680T0	78757
NCU02357T0	78158
NCU03797T0	81859
NCU09063T0	68875
NCU01675T0	4294
NCU08135T0	62301
NCU01992T0	106113
NCU00199T0	66881
NCU03305T0	120627
NCU03440T0	55318
NCU02669T0	21641
NCU03065T0	122378
NCU01659T0	1879
NCU04090T0	75603
NCU06278T0	78049
NCU02544T0	78373
NCU02572T0	22713
NCU11296T0	68326
NCU06832T0	112231
NCU02036T0	59544
NCU00712T0	71380
NCU04834T0	77764
NCU04105T0	1683
NCU03010T0	4117
NCU00681T0	65982
NCU03298T0	122419
NCU03808T0	3579
NCU04035T0	69960
NCU07011T0	55545
NCU01939T0	76859
NCU07700T0	120235
NCU03937T0	65607
NCU12032T0	122584
NCU03363T0	49059
NCU00273T0	66926
NCU03584T0	82208
NCU05200T0	55575
NCU03051T0	120864
NCU05902T0	121652
NCU03592T0	47315
NCU08358T0	79510
NCU06738T0	119742
NCU03897T0	120418
NCU00424T0	102694
NCU02728T0	124321
NCU02230T0	61042
NCU07027T0	120198
NCU12096T0	62182
NCU01272T0	77122
NCU08341T0	122043
NCU03877T0	75890
NCU03877T1	75890
NCU09104T0	34611
NCU05895T0	60793
NCU00018T0	22994
NCU00018T1	22994
NCU06281T0	75409
NCU11961T0	67281
NCU05261T0	103756
NCU06484T0	21775
NCU06382T0	55747
NCU00021T0	82434
NCU02225T0	120388
NCU09267T0	124282
NCU00040T0	75954
NCU02566T0	4537
NCU06365T0	75128
NCU02048T0	51697
NCU03483T0	102813
NCU02391T0	60626
NCU08439T0	110499
NCU08674T0	21452
NCU04838T0	124104
NCU09906T0	50212
NCU02276T0	77685
NCU11027T0	47286
NCU06868T0	77570
NCU03794T0	5710
NCU03292T0	119592
NCU02539T0	73646
NCU00104T0	80142
NCU07966T0	81536
NCU07404T0	3196
NCU07554T0	54541
NCU08828T0	2392
NCU03611T0	51492
NCU01193T0	59382
NCU03539T0	74047
NCU10747T0	47600
NCU00495T0	73832
NCU00152T0	76029
NCU08118T0	59070
NCU00205T0	50913
NCU01318T0	52208
NCU09869T0	122841
NCU07565T0	52979
NCU08875T0	77142
NCU06929T0	4136
NCU03364T0	1935
NCU07319T0	123974
NCU09516T0	58631
NCU01912T0	22005
NCU05239T0	55341
NCU11228T0	57274
NCU02234T0	3830
NCU06249T0	102711
NCU03127T0	22705
NCU09730T0	55060
NCU07721T0	120153
NCU02696T0	104495
NCU03784T0	106297
NCU04615T0	70943
NCU00793T0	75295
NCU02830T0	76543
NCU04203T0	121351
NCU08399T0	59315	58285
NCU06284T0	71374
NCU11953T0	67350
NCU09228T0	75159
NCU02011T0	74318
NCU08001T0	122212
NCU05360T0	62835
NCU00276T0	110362
NCU04251T0	112271
NCU01486T0	67130
NCU08115T0	3208
NCU08382T0	48516
NCU07999T0	55321
NCU08373T0	66132
NCU06199T0	35183
NCU00939T0	109040
NCU05194T0	75063
NCU04077T0	81576
NCU03463T0	75024
NCU06216T0	61692
NCU06123T0	77481
NCU06183T0	66141
NCU04327T0	5899
NCU08045T0	44868
NCU05266T0	74624
NCU02366T0	77336
NCU02057T0	62751
NCU01315T0	123173
NCU01625T0	112413
NCU03947T0	57334
NCU00481T0	73809
NCU01765T0	44041
NCU11169T0	3892
NCU04190T0	60349
NCU04095T0	53481
NCU03379T0	107369
NCU07498T0	79304
NCU08036T0	75102
NCU10397T0	123013
NCU01539T0	80784
NCU02387T0	77404
NCU03505T0	62964
NCU00045T0	25018
NCU06122T0	61408
NCU06767T0	25225
NCU08316T0	74771
NCU04121T0	123163
NCU03690T0	80398
NCU01965T0	121031
NCU04385T0	75000
NCU09657T0	102870
NCU00796T0	61403
NCU07440T0	72108
NCU09552T0	53659
NCU05185T0	22464
NCU04606T0	23118
NCU10400T0	78611
NCU11273T0	80958
NCU00629T0	2091
NCU02632T0	75475
NCU10497T0	120807
NCU01702T0	78753
NCU07698T0	55945
NCU00320T0	67053
NCU06355T0	120152
NCU09610T0	75012
NCU09496T0	58897
NCU11255T0	121506
NCU11324T0	46687
NCU08021T0	70772
NCU06687T0	44529
NCU05041T0	48707
NCU03045T0	76188
NCU07868T0	2050
NCU06508T0	66844
NCU06308T0	79947
NCU09332T0	75421
NCU03139T0	4654
NCU02475T0	81339
NCU03479T0	55384
NCU06352T0	55034
NCU04444T0	4886
NCU02208T0	21564
NCU03792T0	59958
NCU09808T0	57508
NCU02134T0	80200
NCU02689T0	25040
NCU01643T0	124317
NCU02800T0	75580
NCU07837T0	62057
NCU04280T0	22632
NCU09191T0	50491
NCU07004T0	74804
NCU08000T0	52841
NCU11282T0	21279
NCU07831T0	121901
NCU04051T0	22839
NCU00445T0	59067
NCU03220T0	108999
NCU01554T0	24889
NCU07516T0	123493
NCU08303T0	21461
NCU01465T0	66484
NCU04378T0	55467
NCU00480T0	119664
NCU02747T0	57474
NCU11350T0	122385
NCU00890T0	62166
NCU08484T0	67467
NCU01612T0	107385
NCU06624T0	108069
NCU08054T0	66832
NCU04024T0	81465
NCU08270T0	69494
NCU09537T0	123920
NCU06605T0	56582
NCU00121T0	80725
NCU06481T0	22881
NCU04784T0	52553
NCU00642T0	80240
NCU04229T0	110882
NCU08009T0	112463
NCU01478T0	2148
NCU04007T0	53785
NCU01171T0	63454
NCU02524T0	45689
NCU01569T0	66966
NCU06459T0	65750
NCU04472T0	63756
NCU04142T0	123114
NCU04614T0	23347
NCU07513T0	123499
NCU08689T0	2474
NCU06785T0	121824
NCU03814T0	81822
NCU12039T0	68850
NCU00573T0	65774
NCU09258T0	2829
NCU09706T0	60873
NCU04125T0	80415
NCU06030T0	78401
NCU00920T0	63935
NCU01648T0	22527
NCU04221T0	120676
NCU08642T0	78268
NCU09721T0	121588
NCU05422T0	22538
NCU03171T0	74601
NCU01817T0	78010
NCU08336T0	121019
NCU01751T0	77974
NCU04100T0	43599
NCU02319T0	4308
NCU06512T0	121820
NCU02617T0	49746
NCU09313T0	122410
NCU00927T0	64298
NCU03661T0	121349
NCU00656T0	66913
NCU09118T0	76514
NCU02742T0	78873
NCU00430T0	76311
NCU05858T0	51893
NCU05429T0	123368
NCU05429T1	123368
NCU01328T0	120635
NCU02630T0	2687
NCU07691T0	120125
NCU04104T0	73525
NCU08397T0	49979
NCU07688T0	74848
NCU08928T0	5659
NCU07473T0	62424
NCU07269T0	60635
NCU08110T0	54469
NCU02978T0	45775
NCU06264T0	58509
NCU10283T0	51103
NCU05828T0	58282
NCU03669T0	23327
NCU01503T0	79817
NCU05257T0	78650
NCU07712T0	74818
NCU09120T0	76515
NCU03658T0	69224
NCU05634T0	109492
NCU03657T1	22072
NCU03657T0	22072
NCU06268T0	78054
NCU01255T0	123934
NCU03341T0	74054
NCU01206T0	81925
NCU05770T0	123827
NCU09602T0	55362
NCU06503T0	112342
NCU06503T1	112342
NCU04652T0	81911
NCU00164T0	61508
NCU00172T0	77829
NCU05955T0	49081
NCU03652T0	81889
NCU04674T0	82235
NCU01853T0	80659
NCU06438T0	120753
NCU01953T0	56149
NCU10043T0	57904
NCU05046T0	122972
NCU03024T0	122708
NCU06534T0	23338
NCU07872T0	44330
NCU05777T0	82458
NCU03650T0	121381
NCU09432T0	77672
NCU02515T0	66608
NCU06869T0	61000
NCU06306T0	109526
NCU02701T0	21659
NCU05296T0	21437
NCU06836T0	73774
NCU01119T0	59846
NCU06585T0	75205
NCU11965T0	122240
NCU03628T0	74480
NCU00436T0	76336
NCU03357T0	78806
NCU08468T0	35386
NCU08693T0	120053
NCU05232T0	74731
NCU06182T0	4945
NCU05151T0	61553
NCU03992T0	120534
NCU02979T0	67484
NCU04610T0	51443
NCU03982T0	122920
NCU02717T0	75739
NCU02233T0	77506
NCU10282T0	120482
NCU01172T0	108640
NCU01498T0	50071
NCU08791T0	67538
NCU04511T0	74163
NCU08755T0	121735
NCU06756T0	54441
NCU02580T0	81303
NCU06238T0	61541
NCU05650T0	23193
NCU03685T0	110023
NCU10733T0	112211
NCU04088T0	79931
NCU09741T0	120154
NCU05204T0	55706
NCU06394T0	2374
NCU07971T0	119816
NCU00200T0	67003
NCU00091T0	21221
NCU06569T0	75189
NCU09443T0	62693
NCU00372T0	73829
NCU02955T0	62470
NCU06994T0	44960
NCU03273T0	52924
NCU05622T0	82577
NCU06578T0	104161
NCU03727T0	73517
NCU08147T0	81430
NCU06265T0	48211
NCU10337T0	63484
NCU05269T0	82534
NCU05269T1	82534
NCU05642T0	60250
NCU07982T0	74123
NCU05939T0	70811
NCU04439T0	109536
NCU09975T0	58899
NCU00177T0	80872
NCU01499T0	79843
NCU06684T0	21384
NCU06971T0	122208
NCU10155T0	58184
NCU05242T0	25244
NCU11861T0	77850
NCU08119T0	3212
NCU04076T0	123735
NCU05876T0	124132
NCU02053T0	75518
NCU02051T0	54954
NCU11453T0	64009
NCU03523T0	82175
NCU07693T0	103745
NCU09711T0	121646
NCU01229T0	4989
NCU08283T0	55731
NCU00117T0	82476
NCU05268T0	124228
NCU11254T0	107005
NCU02202T0	45242
NCU04750T0	49838
NCU04782T0	5916
NCU04343T0	81410
NCU09485T0	35465
NCU00405T0	102700
NCU04799T0	79686
NCU00614T0	80605
NCU04755T0	45456
NCU01241T0	23295
NCU01207T0	121367
NCU02626T0	104474
NCU03219T0	123561
NCU04726T0	79669
NCU10018T0	35316
NCU04112T0	66280
NCU04319T0	57435
NCU06444T0	65880
NCU06429T0	57891
NCU07280T0	111799
NCU03966T0	4721
NCU08604T0	105190
NCU11175T0	61550
NCU05301T0	55981
NCU07012T0	22863
NCU00488T0	21324
NCU04187T0	44488
NCU00066T0	58183
NCU03103T0	108840
NCU09318T0	102461
NCU06011T0	76453
NCU07351T0	72526
NCU00251T0	67761
NCU03098T0	65333
NCU06067T0	4751
NCU03964T0	81616
NCU03786T0	77135
NCU03032T0	108914
NCU09469T0	119762
NCU00962T0	106037
NCU08002T0	112460
NCU07975T0	2369
NCU03023T0	1751
NCU08920T0	50542
NCU08869T0	66353
NCU06986T0	51650
NCU09873T0	124115
NCU01157T0	57430
NCU09758T0	67275
NCU08898T0	81570
NCU09270T0	78823
NCU07313T0	35556
NCU01247T0	73501
NCU02576T0	108940
NCU04410T0	68582
NCU07407T0	58370
NCU10775T0	81646
NCU06735T0	63163
NCU00010T0	80695
NCU01330T0	104785
NCU04535T0	79746
NCU02356T0	121962
NCU03330T0	35375
NCU09374T0	122366
NCU05000T0	103032
NCU05105T0	108776
NCU03321T0	23208
NCU08357T0	64684
NCU02020T0	54144
NCU07690T0	55055
NCU07330T0	21588
NCU01525T0	80797
NCU06656T0	49232
NCU08218T0	81093
NCU01430T0	3481
NCU03621T0	67983
NCU09048T0	109431
NCU01249T0	21117
NCU07707T0	55838
NCU03387T0	62040
NCU02075T0	122572
NCU05927T0	79229
NCU06672T0	51378
NCU02415T0	77423
NCU02110T0	79498
NCU02052T0	108950
NCU04952T0	76672
NCU04258T0	123540
NCU08632T0	51528
NCU09700T0	77485
NCU06285T0	1977
NCU07425T0	21953
NCU10763T0	58158
NCU09819T0	53103
NCU02498T0	82651
NCU04303T0	79037
NCU04355T0	3362
NCU07669T0	35454
NCU09658T0	52972
NCU06758T0	62809
NCU00269T0	80732
NCU09437T0	61279
NCU03079T0	82599
NCU03980T0	79993
NCU08741T0	63159
NCU04279T0	36134
NCU03899T0	26214
NCU12027T0	77634
NCU03783T0	47175
NCU03641T0	47268
NCU04448T0	120394
NCU01417T0	54870
NCU10058T0	21836
NCU00188T0	123313
NCU00538T0	80593
NCU01479T0	74449
NCU07393T0	46607
NCU10007T0	79271
NCU10007T1	79271
NCU07296T0	78909
NCU02629T0	75506
NCU05996T0	22755
NCU02402T0	106769
NCU00925T0	22689
NCU02091T0	64285
NCU00675T0	121247
NCU11246T0	54042
NCU02828T0	25703
NCU03200T0	119614
NCU05225T0	120272
NCU08338T0	56409
NCU09227T0	58541
NCU00896T0	122592
NCU02245T0	120391
NCU04124T0	66270
NCU11180T0	107263
NCU03962T0	22783
NCU11379T0	68479
NCU09071T0	59668
NCU03804T0	59944
NCU04790T0	70305
NCU11739T0	122175
NCU04579T0	4981
NCU02550T0	64827
NCU01654T0	78773
NCU08499T0	58161
NCU00406T0	71315
NCU09545T0	81824
NCU01376T0	81843
NCU01745T0	48951
NCU03108T0	64193
NCU04721T0	64397
NCU01589T0	119731
NCU01843T0	120994
NCU09709T0	22191
NCU10073T0	57997
NCU01878T0	59435
NCU04252T0	81797
NCU02066T0	62225
NCU04136T0	66405
NCU07411T0	58696
NCU00046T0	75939
NCU03852T0	81785
NCU00632T0	53685
NCU05375T0	5871
NCU01369T0	54736
NCU09065T0	64111
NCU00447T0	46463
NCU06812T0	6011
NCU02409T0	106730
NCU00520T0	2648
NCU04768T0	79690
NCU04201T0	106234
NCU00446T0	76324
NCU03125T0	79405
NCU07481T0	64110
NCU05289T0	55766
NCU05985T0	109086
NCU06804T0	66937
NCU09488T0	108332
NCU03894T0	104364
NCU04117T0	80432
NCU09205T0	76705
NCU01470T0	77281
NCU03651T0	119896
NCU07375T0	45868
NCU11660T0	77098
NCU08894T0	121420
NCU01777T0	48865
NCU02094T0	108872
NCU02803T0	76481
NCU08309T0	21460
NCU11187T0	80243
NCU09435T0	3803
NCU05246T0	44747
NCU01161T0	68926
NCU02416T0	121546
NCU09079T0	55597
NCU11168T0	4004
NCU02207T0	2508
NCU03264T0	76491
NCU02988T0	122856
NCU03646T0	73523
NCU08195T0	75689
NCU06374T0	22466
NCU04310T0	67334
NCU04230T0	21758
NCU02514T0	21673
NCU01997T0	74570
NCU09559T0	121491
NCU02497T0	1702
NCU03924T0	64437
NCU07839T0	58427
NCU00690T0	59751
NCU02287T0	121629
NCU07418T0	59062
NCU02789T0	78343
NCU05994T0	4885
NCU09909T0	4950
NCU02797T0	43664
NCU04743T0	120402
NCU09142T0	2987
NCU03137T0	79560
NCU07281T0	5776
NCU09111T0	75769
NCU02295T0	72459
NCU01797T0	80758
NCU04449T0	75324
NCU06631T0	55857
NCU03117T0	79545
NCU01047T0	82100
NCU02839T0	43649
NCU05683T0	21873
NCU07162T0	69468
NCU09377T0	120545
NCU09377T1	120545
NCU05029T0	5610
NCU10905T0	52532
NCU05458T0	109903
NCU00068T0	57476
NCU07779T0	22911
NCU02252T0	77656
NCU07567T0	73733
NCU06099T0	77456
NCU05600T0	47926
NCU02556T0	23154
NCU04321T0	108533
NCU06138T0	50894
NCU09642T0	81546
NCU06144T0	119830
NCU08682T0	21293
NCU09894T0	57666
NCU01728T0	78732
NCU01728T1	78732
NCU01824T0	48178
NCU09861T0	45727
NCU08294T0	62787
NCU06999T0	120223
NCU02778T0	2662
NCU07125T0	68430
NCU02826T0	76557
NCU03290T0	21668
NCU07018T0	65533
NCU06215T0	61486
NCU02127T0	64345
NCU06407T0	80668
NCU00914T0	64196
NCU04329T0	80961
NCU08064T0	4626
NCU01985T0	47066
NCU05430T0	123071
NCU03036T0	57335
NCU00345T0	4936
NCU07523T0	121746
NCU09064T0	64125
NCU06842T0	102616
NCU01701T0	63092
NCU08298T0	78542
NCU06809T0	78852
NCU09042T0	77299
NCU11866T0	57370
NCU00155T0	48281
NCU02247T0	34985
NCU03020T0	54283
NCU00037T0	22287
NCU06701T0	69349
NCU07156T0	81188
NCU03815T0	60551
NCU02680T0	122396
NCU01269T0	50707
NCU08515T0	76057
NCU00517T0	120447
NCU09097T0	22661
NCU04800T0	4707
NCU10311T0	60796
NCU07392T0	76590
NCU00324T0	66985
NCU02010T0	79495
NCU07996T0	78641
NCU06483T0	123324
NCU02619T0	109015
NCU03235T0	57088
NCU09715T0	77602
NCU02644T0	80265
NCU02644T1	80265
NCU01644T0	104639
NCU03360T0	58191
NCU09513T0	46382
NCU08897T0	121397
NCU00650T0	122659
NCU00680T0	121255
NCU06881T0	47603
NCU11284T0	52539
NCU03228T0	54846
NCU09287T0	68812
NCU08776T0	119803
NCU04044T0	65559
NCU02063T0	76502
NCU03100T0	72685
NCU07926T0	22804
NCU02003T0	46958
NCU01760T0	53314
NCU03799T0	76960
NCU05278T0	122166
NCU10789T0	64023
NCU00272T0	5148
NCU00169T0	121754
NCU04673T0	52499
NCU07395T0	58658
NCU06259T0	21214
NCU06075T0	78439
NCU06075T1	78439
NCU06202T0	66550
NCU09595T0	45112
NCU00591T0	65921
NCU03062T0	121073
NCU11277T0	81882
NCU09266T0	54525
NCU11238T0	66541
NCU04585T0	79119
NCU06761T0	79835
NCU07276T0	67732
NCU11409T0	62226
NCU06666T0	79059
NCU09202T0	121158
NCU01901T0	76771
NCU04241T0	123422
NCU11664T0	108592
NCU04015T0	122546
NCU02531T0	57568
NCU08598T0	102458
NCU01266T0	60194
NCU07059T0	122730
NCU07587T0	53484
NCU00943T0	123226
NCU04566T0	45998
NCU08372T0	65950
NCU09688T0	60243
NCU09598T0	55599
NCU11302T0	26787
NCU09468T0	120789
NCU02380T0	49197
NCU00340T0	36543
NCU02203T0	75139
NCU04454T0	75336
NCU06783T0	121826
NCU01151T0	64370
NCU00081T0	57488
NCU01813T0	121850
NCU03892T0	57100
NCU01963T0	59296
NCU06766T0	79823
NCU10021T0	47710
NCU11791T0	75397
NCU04130T0	5645
NCU10926T0	120893
NCU00263T0	51365
NCU00202T0	57750
NCU07724T0	74962
NCU00112T0	82452
NCU04648T0	54071
NCU03622T0	121359
NCU01758T0	73961
NCU01022T0	54535
NCU10359T0	54366
NCU06540T0	75184
NCU07246T0	5664
NCU02270T0	3817
NCU04176T0	103273
NCU03571T0	67534
NCU03545T0	82153
NCU04245T0	63441
NCU01174T0	22645
NCU06648T0	123426
NCU04166T0	119898
NCU03697T0	80425
NCU05364T0	25159
NCU11235T0	120860
NCU01968T0	21422
NCU03776T0	66111
NCU07282T0	21633
NCU00261T0	123457
NCU01333T0	71655
NCU08730T0	70084
NCU08771T0	67639
NCU08858T0	67469
NCU11050T0	75105
NCU03954T0	104790
NCU03954T1	104790
NCU01278T0	60426
NCU01278T1	60426
NCU06649T0	63352
NCU01692T0	122296
NCU03417T0	76039
NCU09101T0	121206
NCU09696T0	106595
NCU01756T0	123408
NCU04054T0	122886
NCU07334T0	45317
NCU06063T0	66999
NCU08888T0	74258
NCU00788T0	75290
NCU07380T0	120607
NCU03312T0	25739
NCU06882T0	77667
NCU09580T0	62747
NCU03771T0	121295
NCU04298T0	5296
NCU01036T0	79085	76919
NCU02542T1	73665
NCU02542T0	73665
NCU02961T0	78886
NCU02810T0	121023
NCU03491T0	119757
NCU11397T0	58815
NCU06279T0	78046
NCU01782T0	34726
NCU10381T0	75648
NCU09652T0	3739
NCU03493T0	44117
NCU10810T0	22598
NCU00311T0	23452
NCU00789T0	104230
NCU02814T0	121061
NCU06149T0	106962
NCU04459T0	123619
NCU08020T0	70778
NCU05721T0	46446
NCU02511T0	74356
NCU08124T0	76617
NCU06847T0	66963
NCU03415T0	78683
NCU00503T0	71037
NCU02224T0	77591
NCU01947T0	59302
NCU06489T0	57217
NCU02840T0	73574
NCU05288T0	120044
NCU06710T0	60319
NCU09265T0	73678
NCU00915T0	123801
NCU03317T0	66814
NCU00772T0	57016
NCU03965T0	64608
NCU08325T0	77552
NCU06821T0	67272
NCU06095T0	60761
NCU06362T0	44704
NCU08012T0	55570
NCU03675T0	81939
NCU03929T0	49489
NCU09322T0	57287
NCU04848T0	22785
NCU02965T0	104683
NCU05213T0	75074
NCU08003T0	21557
NCU03981T1	65530
NCU03981T0	65530
NCU01613T0	107383
NCU05226T0	55814
NCU09673T0	111922
NCU02422T0	106761
NCU00821T0	76800
NCU08435T0	49048
NCU02482T0	80621
NCU02482T1	80621
NCU02482T2	80621
NCU00209T0	80159
NCU02906T0	62153
NCU08719T0	69863
NCU07058T0	71791
NCU07458T0	80994
NCU11967T0	73963
NCU06026T0	80091
NCU00163T0	121920
NCU08924T0	82403
NCU09039T0	59333
NCU03606T0	71468
NCU03526T0	61945
NCU06918T0	122104
NCU11251T0	21166
NCU04137T0	123111
NCU02274T0	121686
NCU11271T0	80326
NCU08600T0	54471
NCU03076T0	82601
NCU01502T0	65225
NCU02265T0	121670
NCU02624T0	75468
NCU06205T0	121940
NCU08273T0	56064
NCU09547T0	103321
NCU05644T0	70823
NCU03855T0	123860
NCU07001T0	123633
NCU07023T0	26151
NCU11587T0	56614
NCU03961T0	64820
NCU02752T0	57760
NCU00754T0	75937
NCU07981T0	75156
NCU06027T0	65869
NCU09380T0	109443
NCU04333T0	52665
NCU07859T0	80509
NCU01377T0	60162
NCU07153T0	120675
NCU02611T0	79287
NCU10008T0	2745
NCU11185T0	119854
NCU04427T0	123965
NCU08626T0	107680
NCU02534T0	76159
NCU07358T0	75450
NCU04414T0	23206
NCU04144T0	50607
NCU11294T0	69751
NCU04316T0	74517
NCU00880T0	59168
NCU00692T0	22013
NCU07531T0	80756
NCU00400T0	108793
NCU07504T0	78958
NCU07514T0	81105
NCU03482T0	44097
NCU09106T0	2826
NCU02351T0	62663
NCU02115T0	79464
NCU08563T0	77795
NCU02650T0	68304
NCU02178T0	103470
NCU02100T0	23152
NCU01285T0	79116
NCU09254T0	75664
NCU06342T0	55631
NCU04636T0	75845
NCU02960T0	22563
NCU02074T0	123577
NCU07930T0	110171
NCU05259T0	74854
NCU04400T0	68466
NCU04646T0	66296
NCU09033T0	79871
NCU01984T0	47069
NCU09804T0	57534
NCU06854T0	21250
NCU05198T0	110813
NCU04713T0	79990
NCU05273T0	112441
NCU04505T0	121095
NCU00498T0	58837
NCU06595T0	56169
NCU11353T0	123288
NCU06436T0	37368
NCU00410T0	73837
NCU09349T0	59988
NCU07590T0	23209
NCU02235T0	22252
NCU07442T0	122533
NCU04669T0	58244
NCU00794T0	120384
NCU00377T0	75975
NCU02368T0	121504
NCU07535T0	123445
NCU03115T0	108829
NCU04540T0	79756
NCU09212T0	22381
NCU06834T0	53343
NCU04581T0	66486
NCU04259T0	79034
NCU07020T0	45050
NCU11933T0	80813
NCU04354T0	74622
NCU03509T0	51110
NCU05805T0	65295
NCU07064T0	104599
NCU07874T0	74241
NCU00181T0	124174
NCU02653T0	56289
NCU02592T0	44684
NCU01378T0	59843
NCU08290T0	63200
NCU01517T0	1885
NCU07489T0	79535
NCU01480T0	54809
NCU06189T0	57947
NCU06277T0	22341
NCU00477T0	120998
NCU08517T0	62826
NCU11384T0	4064
NCU11384T1	4064
NCU00453T0	123290
NCU02414T0	121569
NCU05680T0	46421
NCU08272T0	22481
NCU10853T0	21306
NCU01086T0	65107
NCU01234T0	22119
NCU03204T0	73690
NCU09034T0	65547
NCU03597T0	79187
NCU09521T0	58299
NCU00337T0	110444
NCU03064T0	36727
NCU05853T0	46819
NCU07521T0	47971
NCU10346T0	119768
NCU08297T1	122199
NCU08297T0	122199
NCU00665T0	123255
NCU03779T0	4480
NCU05218T0	21542
NCU01053T0	82137
NCU05452T0	80806
NCU02793T0	120484
NCU02616T0	109022
NCU00904T0	79395
NCU03325T0	71259
NCU03972T0	49923
NCU03973T0	109187
NCU03500T0	74041
NCU08998T1	110414
NCU08998T0	110414
NCU02148T0	80191
NCU03246T0	27406
NCU03914T0	64375
NCU07893T0	54598
NCU10042T0	120568
NCU10042T1	120568
NCU01882T0	76766
NCU05885T0	108783
NCU05891T0	77609
NCU03713T0	77014
NCU01361T0	80475
NCU02260T0	77587
NCU08378T0	122405
NCU07381T0	3027
NCU01132T0	62502
NCU03240T0	56259
NCU07082T0	48819
NCU08417T0	109330
NCU09757T0	63341
NCU06870T0	22148
NCU08597T0	6057
NCU09746T0	78561
NCU02729T0	57632
NCU08840T0	55381
NCU07955T0	75686
NCU00213T0	66136
NCU00673T0	123244
NCU04924T0	64959
NCU03823T0	69179
NCU01044T0	63464
NCU03359T0	62986
NCU00493T0	74267
NCU11239T0	80627
NCU04485T0	68184
NCU02195T0	60144
NCU04642T0	63889
NCU06418T0	53972
NCU03922T0	75589
NCU06441T0	76013
NCU03186T0	51558
NCU02296T0	123795
NCU02147T0	59270
NCU01449T0	123179
NCU01449T1	123179
NCU06252T0	119697
NCU02179T0	55161
NCU01868T0	59388
NCU04653T0	69222
NCU02549T0	122703
NCU00608T0	65292
NCU05888T0	108781
NCU02795T0	57220
NCU02107T0	4069
NCU06601T0	56440
NCU09076T0	21425
NCU09649T0	68973
NCU03498T0	102820
NCU06895T0	61212
NCU06341T0	44956
NCU03176T0	51562
NCU04840T0	5912
NCU03257T0	43671
NCU06271T0	78061
NCU02716T0	75736
NCU08708T0	67394
NCU06217T0	48301
NCU07420T0	46619
NCU02877T0	110452	55193
NCU07732T0	122226
NCU07732T1	122226
NCU02591T0	64704
NCU02407T0	77373
NCU04415T0	123697
NCU07986T0	52829
NCU07070T0	58627
NCU03058T0	2666
NCU04364T0	75078
NCU11399T0	55005
NCU05752T0	64330
NCU04207T0	60425
NCU04389T0	74989
NCU11204T0	3412
NCU04936T0	123705
NCU08319T0	54395
NCU07820T0	69563
NCU04078T0	104606
NCU02089T0	79361
NCU07584T0	21288
NCU04173T0	44504
NCU04173T1	44504
NCU00919T0	49770
NCU00575T0	80231
NCU04295T0	67339
NCU08216T0	81089
NCU04656T0	68990
NCU08364T0	78320
NCU00170T0	48001
NCU04270T0	104786
NCU09812T0	57727
NCU09831T0	6005
NCU08312T0	2561
NCU06843T0	73765
NCU04428T0	111774
NCU04670T0	70191
NCU03857T0	52055
NCU01646T0	122304
NCU07021T0	74701
NCU12124T0	61075
NCU00936T0	22741
NCU03861T0	81778
NCU04747T0	79895
NCU02457T0	107805
NCU02536T0	46301
NCU12019T0	70934
NCU03267T0	75551
NCU05400T0	105054
NCU09132T0	120830
NCU09737T0	103995
NCU04731T0	22774
NCU01362T0	74381
NCU09347T0	110491
NCU08663T0	120081
NCU03066T0	63774
NCU04767T0	77167
NCU01231T0	121441
NCU05589T0	60951
NCU01180T0	74406
NCU06230T0	121944
NCU08042T0	26163
NCU05095T0	121143
NCU04335T0	36006
NCU03136T0	64421
NCU07534T0	67742
NCU01290T0	44449
NCU05363T0	78817
NCU07221T0	53902
NCU00130T0	120749
NCU00306T0	119710
NCU08669T0	21450
NCU02996T0	112519
NCU05499T0	77739
NCU03795T0	123890
NCU00089T0	73904
NCU01936T0	59417
NCU07544T0	102579
NCU06449T0	120752
NCU09025T0	60814
NCU08033T0	45191
NCU02336T0	123740
NCU09874T0	44278
NCU09407T0	122091
NCU00711T0	108893
NCU01216T0	27384
NCU02009T0	22845
NCU03426T0	80292
NCU08471T0	80881
NCU06270T0	121890
NCU06803T0	122350
NCU07389T0	58603
NCU05411T0	70071
NCU00677T0	22030
NCU01181T0	3464
NCU03952T0	67325
NCU11685T0	82351
NCU03339T0	53567
NCU06799T0	22535
NCU07987T0	82547
NCU08024T0	82551
NCU03347T0	108299
NCU06419T0	21168
NCU04185T0	74400
NCU00230T0	27025
NCU10262T0	75430
NCU00194T0	80716
NCU02256T0	47766
NCU06520T0	21453
NCU12009T0	81125
NCU08027T0	55114
NCU00865T0	121989
NCU02397T0	121534
NCU05308T0	48773
NCU04272T0	75794
NCU11263T0	26746
NCU09220T0	58636
NCU06033T0	62563
NCU06760T0	50068
NCU07865T0	54408
NCU02994T0	45866
NCU02555T0	122701
NCU07438T0	2241
NCU08643T0	60419
NCU11803T0	120206
NCU02404T1	77380
NCU02404T0	77380
NCU03715T0	102378
NCU05943T0	82123
NCU00985T0	76852
NCU06779T0	51153
NCU00450T0	124327
NCU00824T0	48386
NCU03380T0	36941
NCU07367T0	63751
NCU09068T0	76817
NCU02354T0	62493
NCU02211T0	75146
NCU01324T0	110088
NCU04020T0	72615
NCU06714T0	60346
NCU00536T0	66517
NCU00715T0	60835
NCU05207T0	68925
NCU06039T0	62352
NCU07484T0	71245
NCU05317T0	71245
NCU01439T0	123174
NCU02582T0	72383
NCU07923T0	105223
NCU04170T0	79779
NCU01461T0	108649
NCU01195T0	73536
NCU04435T0	81442
NCU00894T0	79359
NCU03686T0	22925
NCU05859T0	123968
NCU09223T0	122415
NCU11956T0	62880
NCU11420T0	4170
NCU07909T0	58783
NCU01443T0	123180
NCU06659T0	79031
NCU00721T0	123611
NCU04809T0	82037
NCU03009T0	76740
NCU03425T0	78409
NCU02750T0	120805
NCU02425T0	60664
NCU03633T0	121374
NCU10519T0	65447
NCU00100T0	80137
NCU08706T0	65926
NCU00916T0	19432
NCU04772T0	109178
NCU10847T0	64680
NCU05578T0	77736
NCU09434T0	107068
NCU11511T0	26277
NCU00897T0	79377
NCU01919T0	121238
NCU02268T0	61159
NCU06993T0	22492
NCU08346T0	78309
NCU09529T0	3449
NCU02657T0	46238
NCU06435T0	57465
NCU02209T0	45250
NCU00553T0	59747
NCU05028T0	77478
NCU02546T0	78377
NCU04481T0	55508
NCU09253T0	104395
NCU03801T0	76954
NCU02725T0	75742
NCU00077T0	58213
NCU01652T0	122301
NCU01235T0	77209
NCU07015T0	109602
NCU00226T0	121764
NCU03187T0	68364
NCU05791T0	108697
NCU04008T0	2173
NCU10776T0	61039
NCU11705T0	74057
NCU02785T0	78347
NCU08733T0	56354
NCU01596T0	54454
NCU05585T0	65153
NCU06593T0	75195
NCU04468T0	50077
NCU03548T0	78843
NCU03194T0	105832
NCU03714T0	121325
NCU06194T0	82529
NCU03608T0	51499
NCU01767T0	21256
NCU06430T0	73722
NCU06548T0	56278
NCU01178T0	2125
NCU07607T0	44175
NCU09252T0	120428
NCU03229T0	81450
NCU01564T0	80775
NCU08983T0	70546
NCU07530T0	79644
NCU07414T0	21937
NCU05606T0	77539
NCU07701T0	120238
NCU08370T0	62467
NCU11312T0	61874
NCU09678T0	54461
NCU00182T0	5979
NCU02307T0	51907
NCU06132T0	67026
NCU03495T0	74030
NCU06250T0	73881
NCU04041T0	26029
NCU09814T0	75758
NCU02430T0	3641
NCU00717T0	45369
NCU05836T0	65380
NCU09230T0	63919
NCU07400T0	59042
NCU03255T0	73604
NCU04111T0	110015
NCU08939T0	81211
NCU03737T0	74346
NCU07024T0	45018
NCU07914T0	21406
NCU02896T0	62297
NCU04118T0	81896
NCU01367T0	53446
NCU00161T0	66023
NCU08811T0	44849
NCU11395T0	44965
NCU05271T0	23462
NCU03372T0	5270
NCU06493T0	123302
NCU07171T0	111468
NCU08762T0	121733
NCU07496T0	35240
NCU06190T0	58225
NCU05123T0	55950
NCU04661T0	104831
NCU04219T0	75884
NCU07068T0	35777
NCU09864T0	56726
NCU02393T0	121539
NCU02393T1	121539
NCU04598T0	68104
NCU00421T0	54670
NCU04247T0	123837
NCU01737T0	63293
NCU06371T0	111787
NCU04663T0	49372
NCU06032T0	62651
NCU06240T0	57399
NCU03998T0	53811
NCU06246T0	54064
NCU05219T0	120276
NCU08997T0	105504
NCU10762T0	55534
NCU04963T0	63966
NCU06921T0	122070
NCU03944T0	54674
NCU05454T0	76620
NCU05850T0	22654
NCU01122T0	77234
NCU06950T0	79749
NCU09771T0	80863
NCU07850T0	120969
NCU09333T0	75418
NCU02291T0	123771
NCU00784T0	104203
NCU06409T0	27085
NCU03740T0	21342
NCU02044T0	81447
NCU00984T0	76690
NCU03197T0	119616
NCU02325T0	4152
NCU10368T0	68122
NCU09112T0	120618
NCU08514T0	108180
NCU00196T0	80713
NCU00587T0	80186
NCU04761T0	52537
NCU03678T0	50625
NCU07062T0	122735
NCU11215T0	49818
NCU08607T0	76172
NCU00440T0	46469
NCU07076T0	79602
NCU07298T0	56625
NCU11927T0	105031
NCU05577T0	104797	76227
NCU05937T0	5850
NCU05715T0	105315
NCU11863T0	5991
NCU08687T0	74122
NCU06652T0	22633
NCU07383T0	79414
NCU00978T0	70875
NCU01095T0	66311
NCU00065T0	75921
NCU02606T0	49795
NCU07451T0	82385
NCU08152T0	22912
NCU10652T0	81007
NCU02232T0	121573
NCU01321T0	66394
NCU02604T0	64420
NCU06482T0	122987
NCU06543T0	75175
NCU06519T0	76633
NCU09183T0	44628
NCU02375T0	77364
NCU02913T0	63568
NCU03217T0	81259
NCU01252T0	22950
NCU06988T0	81416
NCU07362T0	56432
NCU08977T0	43893
NCU05298T0	81955
NCU00649T0	122641
NCU00070T0	25874
NCU00512T0	2707
NCU06010T0	120873	108672
NCU02104T0	64138
NCU03436T0	48910
NCU06718T0	2869
NCU06191T0	104972
NCU01183T0	77009
NCU05987T0	65402
NCU08145T0	50616
NCU02310T0	5607
NCU02109T0	79568
NCU02586T0	5431
NCU04143T0	123124
NCU00389T0	21782
NCU04457T0	37067
NCU04108T0	60784
NCU06568T0	120337
NCU09540T0	3501
NCU11748T0	76845
NCU03768T1	69290
NCU03768T0	69290
NCU03768T2	69290
NCU01141T0	3600
NCU01170T0	44546
NCU04935T0	61605
NCU04504T0	74162
NCU04534T0	77642
NCU12076T0	79459
NCU07887T0	74235
NCU03763T0	102401
NCU04600T0	81164
NCU01512T0	122275
NCU03695T0	110040
NCU06344T0	44725
NCU05519T0	121608
NCU03557T0	54813
NCU07332T0	81102
NCU06457T0	120088
NCU11642T0	82095
NCU01695T0	63088
NCU09533T0	47153
NCU03741T0	73511
NCU07558T0	54202
NCU11138T0	67209
NCU08177T0	62181
NCU08280T0	121230
NCU10852T0	21725	23346
NCU00528T0	80042
NCU04096T0	21373
NCU06722T0	121000
NCU04612T0	75872
NCU04612T1	75872
NCU04796T0	75368
NCU00122T0	61912
NCU00589T0	80187
NCU00892T0	28050
NCU05926T0	108712
NCU01830T0	121856
NCU06005T0	58356
NCU10715T0	77661
NCU03846T0	38372
NCU03846T1	38372
NCU00427T0	80691
NCU02690T0	63914
NCU02464T0	22874
NCU00567T0	44419
NCU08503T0	76050
NCU04192T0	47127
NCU00526T0	122948
NCU04465T0	63125
NCU05427T0	109895
NCU11693T0	81716
NCU11176T0	61907
NCU08880T0	69141
NCU11213T0	122551
NCU03291T0	102512
NCU11288T0	81115
NCU03834T0	81865
NCU04289T0	69035
NCU09116T0	57322
NCU09767T0	80875
NCU06347T0	56074
NCU01388T0	69211
NCU04841T0	70251
NCU09575T0	78828
NCU00378T0	65142
NCU04783T0	52550
NCU06052T0	49696
NCU03593T0	77154
NCU09798T0	120008
NCU06452T0	76018
NCU01678T0	110620
NCU06833T0	104117
NCU04633T0	50647
NCU07819T0	69529
NCU09321T0	56341
NCU02966T0	57391
NCU06541T0	21576
NCU07492T0	122689
NCU04005T0	79171
NCU06179T0	53647
NCU11544T1	109876
NCU11544T0	109876
NCU00913T0	63967
NCU03578T0	63156
NCU08291T0	78582
NCU07340T0	123989
NCU08331T0	62789
NCU06924T0	122074
NCU11408T0	48686
NCU01402T0	123550
NCU08127T0	122495
NCU09093T0	27422
NCU00193T0	80714
NCU02764T0	58058
NCU03395T0	22300
NCU08148T0	49970
NCU08909T0	22914
NCU06143T0	79606
NCU09139T0	120813
NCU03188T0	5135
NCU01240T0	77215
NCU01961T0	59147
NCU08136T0	66469
NCU05254T0	75079
NCU03107T0	79329
NCU07778T0	80339
NCU03039T0	37761
NCU02940T0	119800
NCU08507T0	78695
NCU07960T0	120826
NCU00032T0	77870
NCU00602T0	4860
NCU03748T0	123631
NCU02787T0	76451
NCU10557T0	66521
NCU10383T1	5233
NCU10383T0	5233
NCU01993T0	55627
NCU07941T0	74725
NCU08995T0	58361
NCU04374T0	63145
NCU01412T0	1993
NCU03409T0	53172
NCU10314T0	64758
NCU05316T0	67795
NCU03971T0	38767
NCU09551T0	76992
NCU03948T0	74491
NCU05224T0	75056
NCU09817T0	119609
NCU10467T0	44459
NCU07720T0	74635
NCU00755T0	74635
NCU09208T0	59609
NCU09646T0	123720
NCU08162T0	80268
NCU08436T0	63202
NCU10468T0	77242
NCU01160T0	51455
NCU02126T0	108732
NCU00782T0	104322
NCU05143T0	4240
NCU04391T0	74953
NCU09640T0	64874
NCU09923T0	58450	121127
NCU00709T0	58450	121127
NCU07461T0	56780
NCU02746T0	78866
NCU00280T0	23001
NCU00565T0	81362
NCU01633T0	106556
NCU04637T0	21752
NCU04002T0	63442
NCU11385T0	108962
NCU11934T0	70323
NCU03462T0	75027
NCU04474T0	106695	76601
NCU03207T0	73570
NCU03253T0	53238
NCU01913T0	76795
NCU07814T0	123090
NCU04065T0	105518
NCU04503T0	74158
NCU08040T0	55891
NCU01435T0	81861
NCU03890T0	120412
NCU05897T0	78833
NCU08650T0	122931
NCU00056T0	120712
NCU05260T0	103754
NCU03637T0	73235
NCU06679T0	103311
NCU03055T0	105557
NCU02781T0	2660
NCU04158T0	74375
NCU01055T0	77969
NCU08066T0	81348
NCU04216T0	120952
NCU08333T0	65735
NCU03813T0	121298
NCU05564T0	121593
NCU04730T0	49832
NCU07739T0	80359
NCU03238T0	56426
NCU10189T0	57141
NCU07849T0	59068
NCU07849T1	59068
NCU06054T0	122653
NCU02751T0	120806
NCU09162T0	58694
NCU06630T0	74884
NCU02408T0	61367
NCU02015T0	79974
NCU06669T0	63382
NCU03124T0	79503
NCU00911T0	79396
NCU07419T0	58851
NCU00043T0	120722
NCU01013T0	119954
NCU03258T0	58612
NCU03466T0	26462
NCU09028T0	79960
NCU06118T0	60879
NCU05410T0	63180
NCU06403T0	74892
NCU08852T0	22115
NCU00301T0	110409
NCU01414T0	74531
NCU03728T0	2096
NCU09732T0	120079
NCU05782T0	112384
NCU01615T0	61771
NCU07757T0	106473
NCU02004T0	65452
NCU00605T0	65672
NCU02541T0	119600
NCU09241T0	120558
NCU06089T0	60769
NCU05536T0	60627
NCU05810T0	45736
NCU09930T0	56002
NCU08606T0	21846
NCU04262T0	69123
NCU04390T0	55759
NCU00422T0	73862
NCU00422T1	73862
NCU04053T0	109523
NCU01651T0	44035
NCU00725T0	121975
NCU00434T0	58587
NCU03129T0	64327
NCU06769T0	73778
NCU09904T0	50215
NCU10080T0	62432
NCU11580T0	56206
NCU01438T0	80498
NCU07714T0	55252
NCU05180T0	1997
NCU10927T0	120051
NCU00599T0	122900
NCU00988T0	106330
NCU09027T0	121986
NCU02151T0	59598
NCU06618T0	50249
NCU04418T0	45523
NCU06112T0	121664
NCU06296T0	78496
NCU11222T0	119721
NCU01572T0	67408
NCU00120T0	121786
NCU07290T0	63772
NCU00631T0	74323
NCU06846T0	80767
NCU00290T0	82626
NCU05064T0	22375
NCU06159T0	123120
NCU05385T0	63047
NCU08076T0	50299
NCU09980T0	22875
NCU03223T1	122644
NCU03223T0	122644
NCU01059T0	111953
NCU07129T0	66611
NCU08748T0	76235
NCU01411T0	102953
NCU06336T0	55790
NCU09885T0	106885
NCU07300T0	21635
NCU02675T0	2716
NCU00007T0	123296
NCU00775T0	120378
NCU01929T0	76875
NCU07468T0	78966
NCU04754T0	45459
NCU05302T0	37593
NCU07860T0	59578
NCU06393T0	59232
NCU09654T0	60177
NCU06774T0	76037
NCU06332T0	103669
NCU05587T0	77541
NCU08292T0	55407
NCU04328T0	5898
NCU00924T0	63946
NCU05117T0	22660
NCU00064T0	57603
NCU01932T0	59359
NCU07457T0	67527
NCU02420T0	22154
NCU00643T0	49753
NCU03719T0	37262
NCU07880T0	124172
NCU05294T0	55274
NCU09001T0	110423
NCU07697T0	74983
NCU09237T0	75534
NCU08388T0	107781
NCU08388T1	107781
NCU00317T0	70560
NCU02401T0	3662
NCU01271T0	77119
NCU03218T0	123562
NCU03396T0	121801
NCU02564T0	122565
NCU03699T0	27649
NCU07539T0	105968
NCU05516T0	77714
NCU02718T0	120600
NCU02718T1	120600
NCU00289T0	66828
NCU02361T0	81511
NCU08194T0	81096
NCU06360T0	74913
NCU04133T0	23475
NCU04022T0	51722
NCU04014T0	35317
NCU00501T0	76169
NCU07483T0	79490
NCU04757T0	120411
NCU05206T0	21505
NCU03004T0	76744
NCU07985T0	112458
NCU04720T0	69291
NCU03515T0	22314
NCU04231T0	63727
NCU01481T0	54365
NCU09098T0	22009
NCU00167T0	107260
NCU00472T0	21181
NCU05282T0	56115
NCU02468T0	109652
NCU08895T0	5319
NCU02670T0	58363
NCU02776T0	56789
NCU04382T0	74987
NCU09912T0	37366
NCU09345T0	121620
NCU09345T1	121620
NCU09345T2	121620
NCU01083T0	77309
NCU11795T0	74947
NCU02238T0	5000
NCU00792T0	75294
NCU01595T0	122278
NCU05753T0	108706
[truncated: 4,218 more rows]
[truncated: 2 more columns]
