# Supplementary material for: Evolutionary Conservation and Diversification of Puf RNA Binding Proteins and Their mRNA Targets
Source: PLoS Biol. 2015 Nov 20;13(11):e1002307. doi: 10.1371/journal.pbio.1002307 (PMC4654594; doi:10.1371/journal.pbio.1002307)
Supplement: S4 Dataset — (ZIP) [file pbio.1002307.s004.zip › N.crassa.fa_T.rubrum.fa.txt]

NCU06976T0	TERG_06357T0
NCU07832T0	TERG_06219T0
NCU01379T0	TERG_04258T0
NCU05837T0	TERG_07275T0
NCU08535T0	TERG_03414T0
NCU01744T0	TERG_06509T0
NCU02685T0	TERG_02002T0
NCU06468T0	TERG_03693T0
NCU07307T0	TERG_08528T0
NCU04548T0	TERG_00965T0
NCU06871T0	TERG_01127T0
NCU00551T0	TERG_07882T0
NCU08287T0	TERG_01419T0
NCU05608T0	TERG_00652T0
NCU05803T0	TERG_00719T0
NCU08501T0	TERG_07180T0
NCU07308T0	TERG_08527T0
NCU08267T0	TERG_05471T0
NCU02510T0	TERG_01565T0
NCU11669T0	TERG_04459T0
NCU00459T0	TERG_05293T0
NCU04352T0	TERG_04919T0
NCU09740T0	TERG_01788T0
NCU07556T0	TERG_00492T0
NCU00671T0	TERG_04337T0
NCU00239T0	TERG_07070T0
NCU02103T0	TERG_07396T0
NCU05620T0	TERG_07227T0
NCU02762T0	TERG_07942T0
NCU07658T0	TERG_03782T0
NCU05238T0	TERG_01762T0
NCU09012T0	TERG_03933T0
NCU02505T0	TERG_01564T0
NCU08993T0	TERG_01237T0
NCU04350T0	TERG_04918T0
NCU07702T0	TERG_04927T0
NCU03042T0	TERG_06292T0
NCU04569T0	TERG_00681T0
NCU10066T0	TERG_06007T0
NCU01632T0	TERG_03083T0
NCU00743T0	TERG_06681T0
NCU10009T0	TERG_04227T0
NCU06733T0	TERG_02146T0
NCU03350T0	TERG_07188T0
NCU07378T0	TERG_02138T0
NCU06294T0	TERG_00562T0
NCU00352T0	TERG_03396T0
NCU00396T0	TERG_01198T0
NCU02677T0	TERG_01948T0
NCU03234T0	TERG_02753T0
NCU04898T0	TERG_00556T0
NCU03575T0	TERG_03080T0
NCU05120T0	TERG_05742T0
NCU09367T0	TERG_01705T0
NCU02083T0	TERG_05813T0
NCU05591T0	TERG_02186T0
NCU06318T0	TERG_04997T0
NCU09492T0	TERG_04776T0
NCU03116T0	TERG_06847T0
NCU07870T0	TERG_03205T0
NCU01431T0	TERG_06616T0
NCU01238T0	TERG_04550T0
NCU09866T0	TERG_02923T0
NCU07679T0	TERG_04833T0
NCU08276T0	TERG_05447T0
NCU01638T0	TERG_07473T0
NCU04161T0	TERG_04848T0
NCU03875T0	TERG_00814T0
NCU07866T0	TERG_05672T0
NCU07443T0	TERG_00146T0
NCU08616T0	TERG_02788T0
NCU08919T0	TERG_04045T0
NCU02815T0	TERG_06840T0
NCU06678T0	TERG_04517T0
NCU07546T0	TERG_08613T0
NCU01192T0	TERG_05311T0
NCU03591T0	TERG_04323T0
NCU07922T0	TERG_03793T0
NCU02494T0	TERG_02780T0
NCU05425T0	TERG_07276T0
NCU06338T0	TERG_01475T0
NCU06272T0	TERG_02327T0
NCU03986T0	TERG_07632T0
NCU08685T0	TERG_07885T0
NCU01823T0	TERG_00768T0
NCU10143T0	TERG_04461T0
NCU02111T0	TERG_05542T0
NCU06488T0	TERG_04030T0
NCU05317T0	TERG_05625T0
NCU01820T0	TERG_04689T0
NCU08377T0	TERG_03048T0
NCU01680T0	TERG_04130T0
NCU08023T0	TERG_06346T0
NCU04242T0	TERG_07823T0
NCU00621T0	TERG_01024T0
NCU00274T0	TERG_08452T0
NCU01951T0	TERG_08729T0
NCU11202T0	TERG_02410T0
NCU12032T0	TERG_06187T0
NCU02728T0	TERG_06254T0
NCU04766T0	TERG_00290T0
NCU09324T0	TERG_08867T0
NCU04736T0	TERG_07916T0
NCU02572T0	TERG_01874T0
NCU03263T0	TERG_06871T0
NCU04404T0	TERG_07933T0
NCU04021T0	TERG_04224T0
NCU01772T0	TERG_04135T0
NCU03584T0	TERG_02850T0
NCU04370T0	TERG_02285T0
NCU02349T0	TERG_00994T0
NCU09903T0	TERG_01274T0
NCU02554T0	TERG_06191T0
NCU03305T0	TERG_01616T0
NCU03818T0	TERG_01229T0
NCU09219T0	TERG_03348T0
NCU08135T0	TERG_06906T0
NCU09063T0	TERG_02607T0
NCU01140T0	TERG_08023T0
NCU11188T0	TERG_08549T0
NCU07027T0	TERG_03875T0
NCU00018T0	TERG_05378T0
NCU00018T1	TERG_05378T0
NCU05267T0	TERG_03615T0
NCU03877T0	TERG_06077T0
NCU03877T1	TERG_06077T0
NCU00021T0	TERG_00373T0
NCU04611T0	TERG_02516T0
NCU07700T0	TERG_04928T0
NCU06626T0	TERG_01803T0
NCU04090T0	TERG_02938T0
NCU06171T0	TERG_01752T0
NCU03811T0	TERG_06624T0
NCU01143T0	TERG_05265T0
NCU06832T0	TERG_01452T0
NCU01323T0	TERG_08386T0
NCU01857T0	TERG_03209T0
NCU01197T0	TERG_07953T0
NCU07404T0	TERG_08379T0
NCU07002T0	TERG_03967T0
NCU03955T0	TERG_02523T0
NCU02230T0	TERG_00930T0
NCU00276T0	TERG_08449T0
NCU06278T0	TERG_08491T0
NCU02357T0	TERG_07382T0
NCU01315T0	TERG_06169T0
NCU05046T0	TERG_08104T0
NCU03539T0	TERG_04586T0
NCU09463T0	TERG_01112T0
NCU02544T0	TERG_04806T0
NCU06544T0	TERG_06340T0
NCU02391T0	TERG_01140T0
NCU03060T0	TERG_05253T0
NCU05270T0	TERG_04904T0
NCU03363T0	TERG_07619T0
NCU05200T0	TERG_01473T0
NCU08341T0	TERG_07545T0
NCU08399T0	TERG_07361T0	TERG_02820T0
NCU08603T0	TERG_02303T0
NCU11961T0	TERG_00741T0
NCU01747T0	TERG_05145T0
NCU01992T0	TERG_01030T0
NCU03071T0	TERG_07902T0
NCU02833T0	TERG_06057T0
NCU05895T0	TERG_00941T0
NCU03440T0	TERG_05667T0
NCU00579T0	TERG_06067T0
NCU03065T0	TERG_02911T0
NCU00095T0	TERG_04193T0
NCU01625T0	TERG_07472T0
NCU09450T0	TERG_05485T0
NCU03010T0	TERG_07187T0
NCU03592T0	TERG_06380T0
NCU00668T0	TERG_07867T0
NCU01164T0	TERG_06461T0
NCU07721T0	TERG_05161T0
NCU03364T0	TERG_01786T0
NCU01510T0	TERG_07200T0
NCU08036T0	TERG_06345T0
NCU07010T0	TERG_08529T0
NCU08358T0	TERG_06161T0
NCU07966T0	TERG_07143T0
NCU04865T0	TERG_01175T0
NCU01335T0	TERG_04591T0
NCU05239T0	TERG_05649T0
NCU01318T0	TERG_06173T0
NCU02794T0	TERG_01648T0
NCU01939T0	TERG_03210T0
NCU04749T0	TERG_07341T0
NCU04059T0	TERG_01090T0
NCU08828T0	TERG_05621T0
NCU00040T0	TERG_06096T0
NCU03611T0	TERG_03843T0
NCU02366T0	TERG_01076T0
NCU01675T0	TERG_03734T0
NCU00681T0	TERG_04007T0
NCU08373T0	TERG_02064T0
NCU05901T0	TERG_02502T0
NCU09993T0	TERG_06059T0
NCU08926T0	TERG_01171T0
NCU04203T0	TERG_04559T0
NCU07554T0	TERG_03652T0
NCU05802T0	TERG_00718T0
NCU00104T0	TERG_07049T0
NCU06500T0	TERG_05269T0
NCU03051T0	TERG_06945T0
NCU07999T0	TERG_05628T0
NCU11255T0	TERG_01073T0
NCU03127T0	TERG_05791T0
NCU07319T0	TERG_04760T0
NCU09730T0	TERG_01522T0
NCU04606T0	TERG_03261T0
NCU04142T0	TERG_06963T0
NCU06512T0	TERG_07588T0
NCU03794T0	TERG_04513T0
NCU06365T0	TERG_05605T0
NCU06868T0	TERG_00957T0
NCU08118T0	TERG_02239T0
NCU00481T0	TERG_04396T0
NCU01765T0	TERG_04490T0
NCU04385T0	TERG_04753T0
NCU08021T0	TERG_03639T0
NCU03937T0	TERG_04699T0
NCU07854T0	TERG_00630T0
NCU03947T0	TERG_02885T0
NCU01912T0	TERG_02437T0
NCU00336T0	TERG_01196T0
NCU02566T0	TERG_01892T0
NCU06284T0	TERG_00305T0
NCU09808T0	TERG_02060T0
NCU06183T0	TERG_04044T0
NCU10497T0	TERG_01982T0
NCU08147T0	TERG_00616T0
NCU01187T0	TERG_04084T0
NCU04251T0	TERG_02562T0
NCU11350T0	TERG_01677T0
NCU09228T0	TERG_06767T0
NCU01965T0	TERG_01921T0
NCU08439T0	TERG_07801T0
NCU00622T0	TERG_01026T0
NCU00567T0	TERG_01290T0
NCU06484T0	TERG_01817T0
NCU01643T0	TERG_03082T0
NCU00573T0	TERG_07058T0
NCU02539T0	TERG_03287T0
NCU08270T0	TERG_06358T0
NCU03463T0	TERG_07229T0
NCU04035T0	TERG_08413T0
NCU02669T0	TERG_02098T0
NCU00424T0	TERG_05341T0
NCU04327T0	TERG_07369T0
NCU09602T0	TERG_06505T0
NCU07412T0	TERG_06192T0
NCU05360T0	TERG_08558T0
NCU05261T0	TERG_08879T0
NCU00712T0	TERG_06853T0
NCU09610T0	TERG_05203T0
NCU07011T0	TERG_08530T0
NCU02630T0	TERG_07949T0
NCU08382T0	TERG_05776T0
NCU02082T0	TERG_01819T0
NCU02131T0	TERG_04006T0
NCU06687T0	TERG_07739T0
NCU08045T0	TERG_02317T0
NCU11324T0	TERG_02116T0
NCU06785T0	TERG_08288T0
NCU03292T0	TERG_03275T0
NCU04051T0	TERG_04628T0
NCU03797T0	TERG_08818T0
NCU08336T0	TERG_02073T0
NCU01612T0	TERG_05147T0
NCU01659T0	TERG_07703T0
NCU02696T0	TERG_08432T0
NCU05429T0	TERG_04144T0
NCU05429T1	TERG_04144T0
NCU09438T0	TERG_06017T0
NCU06011T0	TERG_08751T0
NCU08928T0	TERG_00700T0
NCU08115T0	TERG_02236T0
NCU11273T0	TERG_00864T0
NCU08001T0	TERG_05913T0
NCU03808T0	TERG_01206T0
NCU04121T0	TERG_00390T0
NCU01648T0	TERG_06465T0
NCU09297T0	TERG_02676T0
NCU08303T0	TERG_06361T0
NCU04100T0	TERG_07748T0
NCU02036T0	TERG_00147T0
NCU07837T0	TERG_03200T0
NCU03897T0	TERG_03043T0
NCU03479T0	TERG_08192T0
NCU02689T0	TERG_02124T0
NCU09975T0	TERG_04952T0
NCU00770T0	TERG_01646T0
NCU04280T0	TERG_07383T0
NCU09721T0	TERG_06010T0
NCU04229T0	TERG_06860T0
NCU01328T0	TERG_01359T0
NCU08898T0	TERG_06569T0
NCU01478T0	TERG_01042T0
NCU05902T0	TERG_00220T0
NCU02048T0	TERG_08420T0
NCU08009T0	TERG_04911T0
NCU01171T0	TERG_04248T0
NCU04095T0	TERG_04548T0
NCU01486T0	TERG_07617T0
NCU05194T0	TERG_05025T0
NCU05422T0	TERG_08265T0
NCU03298T0	TERG_01700T0
NCU03661T0	TERG_01225T0
NCU06481T0	TERG_03447T0
NCU09118T0	TERG_06182T0
NCU08693T0	TERG_03206T0
NCU08000T0	TERG_05624T0
NCU11296T0	TERG_05933T0
NCU05185T0	TERG_03078T0
NCU10283T0	TERG_03555T0
NCU08674T0	TERG_05035T0
NCU06836T0	TERG_07202T0
NCU07872T0	TERG_03201T0
NCU07565T0	TERG_06556T0
NCU09516T0	TERG_05990T0
NCU04221T0	TERG_00824T0
NCU11660T0	TERG_04242T0
NCU03982T0	TERG_03037T0
NCU00656T0	TERG_07878T0
NCU05151T0	TERG_00530T0
NCU06624T0	TERG_05027T0
NCU01272T0	TERG_01544T0
NCU09711T0	TERG_06012T0
NCU05634T0	TERG_07323T0
NCU06355T0	TERG_05928T0
NCU05858T0	TERG_02735T0	TERG_07179T0
NCU03992T0	TERG_00680T0
NCU00890T0	TERG_05999T0
NCU08755T0	TERG_00481T0
NCU06638T0	TERG_00601T0
NCU06767T0	TERG_03606T0
NCU06268T0	TERG_08484T0
NCU02830T0	TERG_01708T0
NCU07831T0	TERG_03202T0
NCU01751T0	TERG_03878T0
NCU03483T0	TERG_04923T0
NCU07712T0	TERG_01793T0
NCU08689T0	TERG_05318T0
NCU02978T0	TERG_01984T0
NCU06508T0	TERG_01208T0
NCU01255T0	TERG_05182T0
NCU04674T0	TERG_08062T0
NCU00927T0	TERG_05870T0
NCU09332T0	TERG_01978T0
NCU08316T0	TERG_03282T0
NCU11169T0	TERG_06974T0
NCU04648T0	TERG_00498T0
NCU01229T0	TERG_04055T0
NCU01539T0	TERG_03774T0
NCU10747T0	TERG_02639T0
NCU09741T0	TERG_01789T0
NCU02717T0	TERG_08441T0
NCU07523T0	TERG_06986T0
NCU02747T0	TERG_06259T0
NCU06264T0	TERG_06333T0
NCU02053T0	TERG_03381T0
NCU02979T0	TERG_01905T0
NCU02578T0	TERG_05578T0
NCU06929T0	TERG_05483T0
NCU07710T0	TERG_05009T0
NCU08119T0	TERG_02240T0
NCU08920T0	TERG_03988T0
NCU03045T0	TERG_06287T0
NCU06438T0	TERG_04527T0
NCU00121T0	TERG_03461T0
NCU08875T0	TERG_05394T0
NCU11228T0	TERG_08416T0
NCU03061T0	TERG_05254T0
NCU07440T0	TERG_00156T0
NCU02208T0	TERG_06662T0
NCU11282T0	TERG_05050T0
NCU02134T0	TERG_04333T0
NCU03650T0	TERG_01757T0
NCU07982T0	TERG_00299T0
NCU08791T0	TERG_01252T0
NCU01157T0	TERG_00875T0
NCU04104T0	TERG_01215T0
NCU02580T0	TERG_05579T0
NCU11027T0	TERG_01577T0
NCU05041T0	TERG_02547T0
NCU01817T0	TERG_00750T0
NCU05518T0	TERG_03999T0
NCU03669T0	TERG_06328T0
NCU05232T0	TERG_00647T0
NCU02011T0	TERG_08975T0
NCU11965T0	TERG_07669T0
NCU00066T0	TERG_06140T0
NCU01479T0	TERG_01041T0
NCU02075T0	TERG_01883T0
NCU03139T0	TERG_07404T0
NCU01369T0	TERG_01568T0
NCU00629T0	TERG_05437T0
NCU09706T0	TERG_00229T0
NCU00405T0	TERG_04198T0
NCU03784T0	TERG_01558T0
NCU05204T0	TERG_03869T0
NCU07498T0	TERG_05828T0
NCU03387T0	TERG_00762T0
NCU02276T0	TERG_00354T0
NCU02626T0	TERG_01693T0
NCU03786T0	TERG_04257T0
NCU03657T1	TERG_01248T0
NCU03657T0	TERG_01248T0
NCU00045T0	TERG_06271T0
NCU06429T0	TERG_07834T0
NCU08484T0	TERG_06513T0
NCU00495T0	TERG_00438T0
NCU02387T0	TERG_06015T0
NCU06684T0	TERG_04360T0
NCU05250T0	TERG_04987T0
NCU11426T0	TERG_04622T0
NCU05269T0	TERG_07658T0
NCU05269T1	TERG_07658T0
NCU00430T0	TERG_05381T0
NCU02475T0	TERG_05419T0
NCU00488T0	TERG_00460T0
NCU06444T0	TERG_03694T0
NCU07012T0	TERG_00648T0
NCU03792T0	TERG_04383T0
NCU06308T0	TERG_02257T0
NCU08054T0	TERG_01278T0
NCU05296T0	TERG_04736T0
NCU06994T0	TERG_04982T0
NCU04439T0	TERG_01796T0
NCU00177T0	TERG_06640T0
NCU03273T0	TERG_00166T0
NCU01589T0	TERG_04141T0
NCU02955T0	TERG_06917T0
NCU04531T0	TERG_08294T0	TERG_01444T0	TERG_03194T0
NCU01207T0	TERG_07747T0
NCU02515T0	TERG_02072T0
NCU03235T0	TERG_06106T0
NCU05266T0	TERG_04920T0
NCU01540T0	TERG_04770T0
NCU04448T0	TERG_02325T0
NCU00901T0	TERG_07550T0
NCU06216T0	TERG_04362T0
NCU02514T0	TERG_02032T0
NCU00117T0	TERG_06448T0
NCU04512T0	TERG_03118T0
NCU00436T0	TERG_08506T0
NCU03980T0	TERG_00051T0
NCU04076T0	TERG_07477T0
NCU05268T0	TERG_07657T0
NCU03804T0	TERG_04344T0
NCU04303T0	TERG_04595T0
NCU08110T0	TERG_03286T0
NCU02803T0	TERG_06768T0
NCU07280T0	TERG_04759T0
NCU01985T0	TERG_02447T0
NCU05927T0	TERG_03824T0
NCU05777T0	TERG_04654T0
NCU06394T0	TERG_05478T0
NCU03648T0	TERG_00362T0
NCU06199T0	TERG_04970T0
NCU04279T0	TERG_02903T0
NCU07269T0	TERG_01273T0
NCU06342T0	TERG_05303T0
NCU01797T0	TERG_05107T0
NCU03321T0	TERG_02866T0
NCU06249T0	TERG_00423T0
NCU09709T0	TERG_00961T0
NCU03814T0	TERG_06612T0
NCU02319T0	TERG_04496T0
NCU00152T0	TERG_03434T0
NCU01843T0	TERG_03114T0
NCU01241T0	TERG_06262T0
NCU05650T0	TERG_02937T0
NCU03966T0	TERG_00019T0
NCU09443T0	TERG_05538T0
NCU09552T0	TERG_05678T0
NCU10007T0	TERG_01281T0
NCU10007T1	TERG_01281T0
NCU06503T0	TERG_05270T0
NCU06503T1	TERG_05270T0
NCU02701T0	TERG_04614T0
NCU02233T0	TERG_06016T0
NCU00920T0	TERG_08876T0
NCU09496T0	TERG_05385T0
NCU02234T0	TERG_00207T0
NCU01119T0	TERG_08595T0
NCU02629T0	TERG_07503T0
NCU05029T0	TERG_01131T0
NCU09313T0	TERG_02086T0
NCU03690T0	TERG_08083T0
NCU09700T0	TERG_07376T0
NCU03219T0	TERG_07513T0
NCU09267T0	TERG_02718T0
NCU07082T0	TERG_06958T0
NCU07698T0	TERG_07815T0
NCU06569T0	TERG_05087T0
NCU09111T0	TERG_04709T0
NCU02800T0	TERG_02144T0
NCU04535T0	TERG_01103T0
NCU00010T0	TERG_06212T0
NCU00200T0	TERG_07826T0
NCU09432T0	TERG_00357T0
NCU02010T0	TERG_07071T0
NCU03652T0	TERG_01644T0
NCU05454T0	TERG_04681T0
NCU06459T0	TERG_04964T0
NCU04768T0	TERG_00278T0
NCU01172T0	TERG_04246T0
NCU11175T0	TERG_07072T0
NCU04433T0	TERG_02402T0
NCU01569T0	TERG_06351T0
NCU02091T0	TERG_06042T0
NCU00164T0	TERG_05333T0
NCU01503T0	TERG_03498T0
NCU03171T0	TERG_02193T0
NCU02287T0	TERG_05484T0
NCU04579T0	TERG_03804T0
NCU07690T0	TERG_04751T0
NCU09819T0	TERG_06655T0
NCU04799T0	TERG_04893T0
NCU05289T0	TERG_04746T0
NCU09488T0	TERG_07067T0
NCU06578T0	TERG_02304T0
NCU03357T0	TERG_07590T0
NCU06986T0	TERG_05040T0
NCU00320T0	TERG_03440T0
NCU00269T0	TERG_04201T0
NCU00406T0	TERG_04196T0
NCU02207T0	TERG_06656T0
NCU12039T0	TERG_02536T0
NCU09873T0	TERG_08639T0
NCU04319T0	TERG_00210T0
NCU07839T0	TERG_03085T0
NCU08515T0	TERG_03553T0
NCU00447T0	TERG_06370T0
NCU07971T0	TERG_06746T0
NCU06869T0	TERG_00944T0
NCU01417T0	TERG_00704T0
NCU04117T0	TERG_06399T0
NCU04378T0	TERG_07412T0
NCU09266T0	TERG_07526T0
NCU10311T0	TERG_07381T0
NCU04652T0	TERG_01688T0
NCU06738T0	TERG_03520T0
NCU05301T0	TERG_07441T0
NCU04020T0	TERG_00063T0
NCU00796T0	TERG_01338T0
NCU09191T0	TERG_03295T0
NCU06715T0	TERG_06623T0
NCU04230T0	TERG_00825T0
NCU04187T0	TERG_06428T0
NCU07411T0	TERG_06085T0
NCU07375T0	TERG_05891T0
NCU03641T0	TERG_00088T0
NCU03819T0	TERG_01228T0
NCU01813T0	TERG_06464T0
NCU05430T0	TERG_04145T0
NCU05225T0	TERG_04991T0
NCU06030T0	TERG_05503T0
NCU06192T0	TERG_06599T0
NCU10058T0	TERG_00342T0
NCU02632T0	TERG_08025T0
NCU02110T0	TERG_01191T0
NCU04838T0	TERG_03033T0
NCU06735T0	TERG_02870T0
NCU01824T0	TERG_07485T0
NCU00480T0	TERG_03795T0
NCU08468T0	TERG_02907T0
NCU02003T0	TERG_00548T0
NCU04784T0	TERG_07204T0
NCU10043T0	TERG_02761T0
NCU02127T0	TERG_04294T0
NCU02797T0	TERG_06874T0
NCU06756T0	TERG_05800T0
NCU05298T0	TERG_07816T0
NCU11379T0	TERG_07304T0
NCU00680T0	TERG_01269T0
NCU03220T0	TERG_07508T0
NCU08309T0	TERG_05158T0
NCU03108T0	TERG_04721T0
NCU04054T0	TERG_07904T0
NCU02839T0	TERG_02075T0
NCU03100T0	TERG_02768T0
NCU11170T0	TERG_06597T0
NCU00896T0	TERG_06923T0
NCU04348T0	TERG_04932T0
NCU03628T0	TERG_01591T0
NCU06666T0	TERG_01843T0
NCU07330T0	TERG_01484T0
NCU04790T0	TERG_00077T0
NCU00172T0	TERG_06127T0
NCU06374T0	TERG_01200T0
NCU03024T0	TERG_06086T0
NCU12027T0	TERG_00929T0
NCU08002T0	TERG_03483T0
NCU02020T0	TERG_00135T0
NCU06099T0	TERG_02486T0
NCU06672T0	TERG_04656T0
NCU06122T0	TERG_00925T0
NCU04511T0	TERG_03119T0
NCU01161T0	TERG_00624T0
NCU04044T0	TERG_07205T0
NCU02380T0	TERG_01045T0
NCU11238T0	TERG_01271T0
NCU05680T0	TERG_06322T0
NCU04343T0	TERG_02272T0
NCU07516T0	TERG_03416T0
NCU10775T0	TERG_02487T0
NCU05939T0	TERG_01098T0
NCU02840T0	TERG_02074T0
NCU07407T0	TERG_02003T0
NCU09071T0	TERG_01333T0
NCU07068T0	TERG_04093T0
NCU07669T0	TERG_07429T0
NCU02178T0	TERG_02399T0
NCU05683T0	TERG_06238T0
NCU04355T0	TERG_03576T0
NCU08858T0	TERG_05810T0
NCU04755T0	TERG_04613T0
NCU09688T0	TERG_04229T0
NCU02409T0	TERG_01072T0
NCU03899T0	TERG_00283T0
NCU00273T0	TERG_08453T0
NCU09537T0	TERG_01716T0
NCU04125T0	TERG_07009T0
NCU09227T0	TERG_03351T0
NCU01644T0	TERG_03081T0
NCU04410T0	TERG_07346T0
NCU04167T0	TERG_08750T0
NCU04726T0	TERG_03227T0
NCU09715T0	TERG_01078T0
NCU02828T0	TERG_01750T0
NCU02616T0	TERG_07108T0
NCU11866T0	TERG_00382T0
NCU03776T0	TERG_01443T0	TERG_08299T0
NCU01701T0	TERG_08561T0
NCU06189T0	TERG_04026T0
NCU03341T0	TERG_07152T0
NCU06407T0	TERG_00477T0
NCU00591T0	TERG_04291T0
NCU00112T0	TERG_07771T0
NCU09513T0	TERG_05987T0
NCU07691T0	TERG_08539T0
NCU10733T0	TERG_08768T0
NCU07281T0	TERG_03144T0
NCU06579T0	TERG_06348T0
NCU06215T0	TERG_06443T0
NCU02416T0	TERG_00919T0
NCU10073T0	TERG_02059T0
NCU03799T0	TERG_04512T0
NCU03125T0	TERG_06002T0
NCU06144T0	TERG_06796T0
NCU09318T0	TERG_06200T0
NCU00793T0	TERG_01740T0
NCU06202T0	TERG_00525T0
NCU05861T0	TERG_02292T0
NCU02619T0	TERG_07111T0
NCU03264T0	TERG_02108T0
NCU01997T0	TERG_04313T0
NCU01376T0	TERG_04978T0
NCU03137T0	TERG_07400T0
NCU02052T0	TERG_01941T0
NCU01498T0	TERG_03544T0
NCU01494T0	TERG_03719T0
NCU01968T0	TERG_02369T0
NCU11271T0	TERG_03992T0
NCU02066T0	TERG_08125T0
NCU09861T0	TERG_02939T0
NCU11180T0	TERG_05749T0
NCU03658T0	TERG_06672T0
NCU09142T0	TERG_01976T0
NCU08020T0	TERG_03581T0
NCU04245T0	TERG_03818T0
NCU03062T0	TERG_05255T0
NCU09132T0	TERG_02189T0
NCU02295T0	TERG_02500T0
NCU07393T0	TERG_01812T0
NCU03117T0	TERG_06846T0
NCU06783T0	TERG_08287T0
NCU04721T0	TERG_00899T0
NCU09349T0	TERG_02672T0
NCU02810T0	TERG_01587T0
NCU07975T0	TERG_04071T0
NCU09469T0	TERG_07774T0
NCU02407T0	TERG_02599T0
NCU08888T0	TERG_00461T0
NCU05198T0	TERG_04606T0
NCU03200T0	TERG_00258T0
NCU09120T0	TERG_07506T0
NCU01692T0	TERG_04125T0
NCU06881T0	TERG_01052T0
NCU00188T0	TERG_06765T0
NCU09202T0	TERG_05462T0
NCU04252T0	TERG_03821T0
NCU08294T0	TERG_06334T0
NCU04110T0	TERG_00369T0
NCU04636T0	TERG_00584T0
NCU04800T0	TERG_04891T0
NCU06182T0	TERG_04058T0
NCU05242T0	TERG_05926T0
NCU01756T0	TERG_05115T0
NCU07724T0	TERG_01449T0
NCU01702T0	TERG_08555T0
NCU01465T0	TERG_03405T0
NCU05600T0	TERG_05702T0
NCU04505T0	TERG_07293T0
NCU06265T0	TERG_06376T0
NCU01758T0	TERG_06473T0
NCU10042T0	TERG_01612T0
NCU10042T1	TERG_01612T0
NCU09374T0	TERG_06886T0
NCU01330T0	TERG_08084T0
NCU09696T0	TERG_07729T0
NCU02252T0	TERG_00974T0
NCU04133T0	TERG_00380T0
NCU03954T0	TERG_03906T0
NCU03954T1	TERG_03906T0
NCU02534T0	TERG_06306T0
NCU11953T0	TERG_01433T0
NCU08642T0	TERG_06801T0
NCU09894T0	TERG_07897T0
NCU01654T0	TERG_08952T0
NCU09657T0	TERG_03566T0
NCU05985T0	TERG_07243T0
NCU11246T0	TERG_03267T0
NCU01833T0	TERG_00766T0
NCU02245T0	TERG_01629T0
NCU03079T0	TERG_02891T0
NCU10008T0	TERG_00102T0
NCU03032T0	TERG_08712T0
NCU09121T0	TERG_06293T0
NCU11050T0	TERG_08045T0
NCU02274T0	TERG_00976T0
NCU06605T0	TERG_02729T0
NCU08153T0	TERG_06899T0
NCU03852T0	TERG_01067T0
NCU03789T0	TERG_01820T0
NCU00163T0	TERG_05334T0
NCU04201T0	TERG_04339T0
NCU07481T0	TERG_02973T0
NCU03815T0	TERG_06566T0
NCU04166T0	TERG_04061T0
NCU06075T0	TERG_05821T0
NCU06075T1	TERG_05821T0
NCU09079T0	TERG_01305T0
NCU09545T0	TERG_04556T0
NCU02402T0	TERG_02683T0
NCU01234T0	TERG_07745T0
NCU08357T0	TERG_05833T0
NCU04537T0	TERG_04400T0
NCU07859T0	TERG_02250T0
NCU08730T0	TERG_01407T0
NCU06854T0	TERG_04172T0
NCU08298T0	TERG_03747T0
NCU07018T0	TERG_05654T0
NCU09435T0	TERG_06734T0
NCU04414T0	TERG_00256T0
NCU05805T0	TERG_00708T0
NCU09642T0	TERG_00560T0
NCU06803T0	TERG_08261T0
NCU11397T0	TERG_05172T0
NCU08283T0	TERG_01417T0
NCU02225T0	TERG_07651T0
NCU08195T0	TERG_03656T0
NCU09673T0	TERG_05722T0
NCU00477T0	TERG_08255T0
NCU06279T0	TERG_00640T0
NCU08338T0	TERG_07981T0
NCU01433T0	TERG_04081T0
NCU10337T0	TERG_00812T0
NCU09757T0	TERG_08217T0
NCU00936T0	TERG_06909T0
NCU07688T0	TERG_07664T0
NCU08499T0	TERG_07163T0
NCU02112T0	TERG_00108T0
NCU01554T0	TERG_04635T0
NCU00904T0	TERG_06000T0
NCU02680T0	TERG_06795T0
NCU03727T0	TERG_01251T0
NCU09758T0	TERG_07711T0
NCU03415T0	TERG_01404T0
NCU00914T0	TERG_07097T0
NCU02202T0	TERG_06654T0
NCU03036T0	TERG_06274T0
NCU06441T0	TERG_04375T0
NCU06847T0	TERG_04626T0
NCU11453T0	TERG_06241T0
NCU03312T0	TERG_00728T0
NCU04124T0	TERG_07010T0
NCU03076T0	TERG_08333T0
NCU06149T0	TERG_02682T0
NCU00498T0	TERG_08127T0
NCU06259T0	TERG_03796T0
NCU04190T0	TERG_04119T0
NCU05363T0	TERG_08559T0
NCU03509T0	TERG_02400T0	TERG_06649T0
NCU01206T0	TERG_01678T0
NCU00925T0	TERG_06911T0
NCU05278T0	TERG_04906T0
NCU09485T0	TERG_07041T0
NCU04743T0	TERG_00288T0
NCU00205T0	TERG_06976T0
NCU00824T0	TERG_06825T0
NCU08741T0	TERG_04435T0
NCU03482T0	TERG_07175T0
NCU07156T0	TERG_04658T0
NCU01269T0	TERG_08392T0
NCU01480T0	TERG_00368T0
NCU06809T0	TERG_03479T0
NCU01290T0	TERG_04441T0
NCU05259T0	TERG_05922T0
NCU03783T0	TERG_01559T0
NCU02965T0	TERG_05211T0
NCU02260T0	TERG_06703T0
NCU06483T0	TERG_03716T0
NCU04782T0	TERG_07217T0
NCU07420T0	TERG_08375T0
NCU00169T0	TERG_07087T0
NCU09042T0	TERG_02742T0
NCU03257T0	TERG_03274T0
NCU07380T0	TERG_02139T0
NCU04078T0	TERG_02744T0
NCU00754T0	TERG_07884T0
NCU03491T0	TERG_08096T0
NCU00410T0	TERG_04446T0
NCU02617T0	TERG_07110T0
NCU08894T0	TERG_00363T0	TERG_02216T0
NCU09559T0	TERG_04131T0
NCU11239T0	TERG_01296T0
NCU10810T0	TERG_06773T0
NCU03359T0	TERG_07271T0
NCU00714T0	TERG_06870T0
NCU09065T0	TERG_01300T0
NCU07023T0	TERG_03870T0
NCU09287T0	TERG_00348T0	TERG_08244T0
NCU04750T0	TERG_02892T0
NCU09101T0	TERG_02333T0
NCU11168T0	TERG_06288T0
NCU09265T0	TERG_07527T0
NCU01502T0	TERG_03499T0
NCU07367T0	TERG_01608T0
NCU05288T0	TERG_04834T0
NCU04092T0	TERG_05918T0
NCU03330T0	TERG_01804T0
NCU02650T0	TERG_02458T0
NCU11187T0	TERG_01254T0
NCU07489T0	TERG_05832T0
NCU00202T0	TERG_03811T0
NCU01878T0	TERG_05449T0
NCU05622T0	TERG_02985T0
NCU00199T0	TERG_07827T0
NCU06285T0	TERG_00338T0
NCU02325T0	TERG_01446T0
NCU03795T0	TERG_04514T0
NCU08998T0	TERG_04079T0
NCU08998T1	TERG_04079T0
NCU06882T0	TERG_01114T0
NCU00789T0	TERG_06680T0
NCU00536T0	TERG_07872T0
NCU06766T0	TERG_03726T0
NCU07313T0	TERG_03631T0
NCU09746T0	TERG_01766T0
NCU03372T0	TERG_07691T0
NCU02422T0	TERG_01068T0
NCU02549T0	TERG_07016T0
NCU00821T0	TERG_02614T0
NCU09033T0	TERG_01723T0
NCU05937T0	TERG_00061T0
NCU00261T0	TERG_06221T0
NCU08216T0	TERG_00691T0
NCU02209T0	TERG_07652T0
NCU07530T0	TERG_03816T0
NCU07874T0	TERG_05178T0
NCU00446T0	TERG_06371T0
NCU03981T1	TERG_03038T0
NCU03981T0	TERG_03038T0
NCU02511T0	TERG_04437T0
NCU09468T0	TERG_07773T0
NCU01901T0	TERG_01302T0
NCU08076T0	TERG_05012T0
NCU02063T0	TERG_03374T0
NCU04241T0	TERG_03263T0
NCU02100T0	TERG_01864T0
NCU03857T0	TERG_06075T0
NCU01449T0	TERG_04477T0
NCU01449T1	TERG_04477T0
NCU06005T0	TERG_01901T0
NCU02546T0	TERG_06783T0
NCU11587T0	TERG_06775T0
NCU07926T0	TERG_07038T0
NCU02778T0	TERG_01607T0
NCU01047T0	TERG_05707T0
NCU01333T0	TERG_06528T0
NCU10381T0	TERG_00742T0
NCU05123T0	TERG_07500T0
NCU10789T0	TERG_07114T0
NCU00046T0	TERG_05751T0
NCU03894T0	TERG_03042T0
NCU06843T0	TERG_03738T0
NCU01470T0	TERG_08489T0
NCU10519T0	TERG_07937T0
NCU06238T0	TERG_00627T0
NCU07590T0	TERG_01524T0
NCU00493T0	TERG_08088T0
NCU02122T0	TERG_07879T0
NCU04185T0	TERG_06426T0
NCU07171T0	TERG_03902T0
NCU10018T0	TERG_07207T0
NCU02793T0	TERG_00727T0
NCU11301T0	TERG_00894T0
NCU02542T1	TERG_03269T0
NCU02542T0	TERG_03269T0
NCU07451T0	TERG_04702T0
NCU06187T0	TERG_05989T0
NCU04614T0	TERG_03259T0
NCU07001T0	TERG_03961T0
NCU11204T0	TERG_02421T0
NCU02960T0	TERG_02038T0
NCU06804T0	TERG_01771T0
NCU11251T0	TERG_01989T0
NCU06659T0	TERG_01365T0
NCU04316T0	TERG_04716T0
NCU06760T0	TERG_08794T0
NCU06277T0	TERG_05278T0
NCU08152T0	TERG_05391T0
NCU02524T0	TERG_01667T0
NCU00378T0	TERG_05509T0
NCU00306T0	TERG_08336T0
NCU11284T0	TERG_03016T0
NCU11791T0	TERG_08020T0
NCU09076T0	TERG_01308T0
NCU04176T0	TERG_06420T0
NCU03526T0	TERG_08280T0
NCU01760T0	TERG_04493T0
NCU05246T0	TERG_03575T0
NCU05582T0	TERG_05734T0
NCU00081T0	TERG_01039T0
NCU02498T0	TERG_02778T0
NCU06999T0	TERG_03996T0
NCU09521T0	TERG_05388T0
NCU11384T0	TERG_06915T0
NCU11384T1	TERG_06915T0
NCU01231T0	TERG_00916T0
NCU04111T0	TERG_07541T0
NCU06543T0	TERG_07093T0
NCU03290T0	TERG_02001T0
NCU05996T0	TERG_07137T0
NCU07987T0	TERG_05631T0
NCU03855T0	TERG_02592T0
NCU06812T0	TERG_01767T0
NCU08935T0	TERG_04598T0
NCU00453T0	TERG_04046T0
NCU04449T0	TERG_02324T0
NCU02482T0	TERG_01272T0
NCU02482T1	TERG_01272T0
NCU02482T2	TERG_01272T0
NCU03396T0	TERG_00181T0
NCU08273T0	TERG_05481T0
NCU00692T0	TERG_01002T0
NCU01439T0	TERG_04469T0
NCU06959T0	TERG_03147T0
NCU03823T0	TERG_06590T0
NCU11190T0	TERG_01339T0
NCU03715T0	TERG_08479T0
NCU08663T0	TERG_05329T0
NCU06834T0	TERG_07197T0
NCU01919T0	TERG_00110T0
NCU00520T0	TERG_02166T0
NCU02406T0	TERG_02578T0
NCU11685T0	TERG_00832T0
NCU00632T0	TERG_02155T0
NCU08771T0	TERG_04917T0
NCU03922T0	TERG_00339T0
NCU03924T0	TERG_02916T0
NCU02611T0	TERG_05768T0
NCU02752T0	TERG_07338T0
NCU07020T0	TERG_03971T0
NCU10262T0	TERG_01714T0	TERG_08129T0
NCU02791T0	TERG_02223T0
NCU06493T0	TERG_08956T0
NCU08682T0	TERG_08650T0
NCU00880T0	TERG_07839T0
NCU08290T0	TERG_05721T0
NCU11353T0	TERG_06973T0
NCU06540T0	TERG_05004T0
NCU07296T0	TERG_07302T0
NCU01195T0	TERG_04580T0
NCU03961T0	TERG_03026T0
NCU06761T0	TERG_07150T0
NCU00614T0	TERG_04330T0
NCU02591T0	TERG_03342T0
NCU01178T0	TERG_06422T0
NCU01652T0	TERG_07777T0
NCU03347T0	TERG_07193T0
NCU04247T0	TERG_00808T0
NCU03608T0	TERG_03834T0
NCU11185T0	TERG_00463T0
NCU06489T0	TERG_03993T0
NCU06436T0	TERG_02016T0
NCU08148T0	TERG_01084T0
NCU02826T0	TERG_01751T0
NCU03944T0	TERG_03244T0
NCU06270T0	TERG_06372T0
NCU02624T0	TERG_01703T0
NCU02224T0	TERG_02478T0
NCU02556T0	TERG_03378T0
NCU03973T0	TERG_00004T0
NCU00311T0	TERG_06148T0
NCU05644T0	TERG_02968T0
NCU06534T0	TERG_07471T0
NCU09212T0	TERG_06836T0
NCU02393T0	TERG_01141T0
NCU02393T1	TERG_01141T0
NCU11544T1	TERG_01027T0
NCU11544T0	TERG_01027T0
NCU03914T0	TERG_03018T0
NCU06870T0	TERG_01128T0
NCU03498T0	TERG_08091T0
NCU05526T0	TERG_07127T0
NCU04747T0	TERG_07936T0
NCU10847T0	TERG_07548T0
NCU09254T0	TERG_03306T0
NCU09595T0	TERG_03182T0
NCU06710T0	TERG_01241T0
NCU01745T0	TERG_06518T0
NCU04459T0	TERG_04758T0
NCU05168T0	TERG_05641T0
NCU06457T0	TERG_04967T0
NCU06520T0	TERG_05052T0
NCU00690T0	TERG_00123T0
NCU05095T0	TERG_06843T0
NCU09810T0	TERG_07918T0
NCU10905T0	TERG_08648T0
NCU08297T1	TERG_03608T0
NCU08297T0	TERG_03608T0
NCU00230T0	TERG_08189T0
NCU07395T0	TERG_01824T0
NCU04137T0	TERG_07529T0
NCU08897T0	TERG_07764T0
NCU08378T0	TERG_07520T0
NCU04173T0	TERG_06637T0
NCU04173T1	TERG_06637T0
NCU03141T0	TERG_05522T0
NCU08024T0	TERG_02313T0
NCU04136T0	TERG_06203T0
NCU07070T0	TERG_03666T0
NCU03380T0	TERG_00192T0
NCU03972T0	TERG_00003T0
NCU02464T0	TERG_07865T0
NCU10762T0	TERG_04754T0
NCU06449T0	TERG_08577T0
NCU10945T0	TERG_01623T0
NCU09598T0	TERG_06511T0
NCU11492T0	TERG_06729T0
NCU03020T0	TERG_03284T0
NCU06362T0	TERG_01479T0
NCU00077T0	TERG_01036T0
NCU01183T0	TERG_04086T0
NCU00395T0	TERG_06066T0
NCU06942T0	TERG_00972T0
NCU02750T0	TERG_06089T0
NCU09034T0	TERG_01725T0
NCU07024T0	TERG_03872T0
NCU04333T0	TERG_06530T0
NCU10409T0	TERG_01859T0
NCU08312T0	TERG_04999T0
NCU07955T0	TERG_01666T0
NCU04646T0	TERG_06174T0
NCU08162T0	TERG_04811T0
NCU00389T0	TERG_00455T0
NCU02361T0	TERG_02589T0
NCU03713T0	TERG_05192T0
NCU06032T0	TERG_04810T0
NCU07732T0	TERG_04024T0
NCU07732T1	TERG_04024T0
NCU03697T0	TERG_06390T0
NCU03267T0	TERG_00620T0
NCU00290T0	TERG_06892T0
NCU04329T0	TERG_03879T0
NCU01174T0	TERG_07741T0
NCU08669T0	TERG_02274T0
NCU06452T0	TERG_04363T0
NCU01247T0	TERG_02331T0
NCU02201T0	TERG_02815T0
NCU02966T0	TERG_05212T0
NCU03039T0	TERG_06281T0
NCU10423T0	TERG_05598T0
NCU01868T0	TERG_03071T0
NCU04354T0	TERG_03635T0
NCU02203T0	TERG_06669T0
NCU08563T0	TERG_03645T0
NCU02425T0	TERG_01056T0
NCU03246T0	TERG_01341T0
NCU02109T0	TERG_06029T0
NCU03737T0	TERG_05194T0
NCU03493T0	TERG_02299T0
NCU06344T0	TERG_04762T0
NCU00037T0	TERG_03394T0
NCU04130T0	TERG_00831T0
NCU07298T0	TERG_00246T0
NCU07458T0	TERG_00250T0
NCU06652T0	TERG_01858T0
NCU03748T0	TERG_07241T0
NCU08706T0	TERG_07195T0
NCU00593T0	TERG_02470T0
NCU04504T0	TERG_00249T0
NCU02716T0	TERG_08442T0
NCU01947T0	TERG_02411T0
NCU05452T0	TERG_04484T0
NCU07064T0	TERG_03150T0
NCU04259T0	TERG_07639T0
NCU08027T0	TERG_05049T0
NCU03637T0	TERG_01583T0
NCU00673T0	TERG_04338T0
NCU01132T0	TERG_07492T0
NCU03622T0	TERG_08584T0
NCU05420T0	TERG_07559T0
NCU02107T0	TERG_05863T0
NCU00272T0	TERG_08454T0
NCU03229T0	TERG_08418T0
NCU08301T0	TERG_06335T0
NCU07779T0	TERG_07537T0
NCU00782T0	TERG_01748T0
NCU02179T0	TERG_02403T0
NCU04772T0	TERG_00333T0
NCU01181T0	TERG_04038T0
NCU00337T0	TERG_05367T0
NCU11705T0	TERG_00558T0
NCU09575T0	TERG_02169T0
NCU04005T0	TERG_07575T0
NCU02368T0	TERG_01152T0
NCU08600T0	TERG_03334T0
NCU04796T0	TERG_07213T0
NCU04015T0	TERG_08767T0
NCU00677T0	TERG_04003T0
NCU04610T0	TERG_02558T0
NCU03103T0	TERG_05826T0
NCU03965T0	TERG_00023T0
NCU04144T0	TERG_00391T0
NCU02354T0	TERG_02574T0
NCU02397T0	TERG_00355T0
NCU03606T0	TERG_04692T0
NCU04485T0	TERG_04994T0
NCU09230T0	TERG_01964T0
NCU06306T0	TERG_03864T0
NCU09732T0	TERG_01521T0
NCU04454T0	TERG_03131T0
NCU04814T0	TERG_02834T0
NCU01724T0	TERG_06525T0
NCU00340T0	TERG_08804T0
NCU07015T0	TERG_05657T0
NCU06630T0	TERG_08323T0
NCU11302T0	TERG_07371T0
NCU00035T0	TERG_03391T0
NCU03186T0	TERG_01321T0
NCU02814T0	TERG_01704T0
NCU00043T0	TERG_05752T0
NCU01525T0	TERG_04401T0
NCU03258T0	TERG_06864T0
NCU03813T0	TERG_06614T0
NCU05850T0	TERG_06147T0
NCU07914T0	TERG_05251T0
NCU09223T0	TERG_04662T0
NCU07887T0	TERG_05971T0
NCU05642T0	TERG_08589T0
NCU02408T0	TERG_02602T0
NCU06430T0	TERG_00457T0
NCU09547T0	TERG_01593T0
NCU01596T0	TERG_00238T0
NCU00772T0	TERG_01721T0
NCU04566T0	TERG_02658T0
NCU04481T0	TERG_05648T0
NCU10383T1	TERG_07149T0
NCU10383T0	TERG_07149T0
NCU03187T0	TERG_01322T0
NCU03788T0	TERG_01821T0
NCU04024T0	TERG_02832T0
NCU08604T0	TERG_03370T0
NCU03317T0	TERG_02082T0
NCU02457T0	TERG_05887T0
NCU08003T0	TERG_03633T0
NCU00194T0	TERG_04846T0
NCU04041T0	TERG_02956T0
NCU08626T0	TERG_02209T0
NCU04088T0	TERG_07236T0
NCU02421T0	TERG_01121T0
NCU02741T0	TERG_05246T0
NCU07076T0	TERG_04887T0
NCU08272T0	TERG_05464T0
NCU08471T0	TERG_05696T0
NCU01646T0	TERG_06469T0
NCU03425T0	TERG_08015T0
NCU09253T0	TERG_03234T0
NCU01438T0	TERG_04460T0
NCU00650T0	TERG_05844T0
NCU10282T0	TERG_02224T0
NCU06482T0	TERG_06560T0
NCU00631T0	TERG_01186T0
NCU02420T0	TERG_01168T0
NCU01777T0	TERG_04803T0
NCU00553T0	TERG_02422T0
NCU02657T0	TERG_05222T0
NCU02147T0	TERG_03934T0
NCU04207T0	TERG_02188T0
NCU07584T0	TERG_00557T0
NCU03426T0	TERG_05156T0
NCU11861T0	TERG_04065T0
NCU06618T0	TERG_05923T0
NCU05876T0	TERG_07695T0
NCU00213T0	TERG_03419T0
NCU01443T0	TERG_04470T0
NCU06685T0	TERG_04523T0
NCU03597T0	TERG_08476T0
NCU01728T1	TERG_06519T0
NCU01728T0	TERG_06519T0
NCU00775T0	TERG_01670T0
NCU02565T0	TERG_02047T0
NCU02961T0	TERG_02194T0
NCU07701T0	TERG_04926T0
NCU02291T0	TERG_02491T0
NCU08218T0	TERG_00699T0
NCU09437T0	TERG_02640T0
NCU08762T0	TERG_04382T0
NCU08880T0	TERG_07923T0
NCU03779T0	TERG_08455T0
NCU01022T0	TERG_02877T0
NCU06190T0	TERG_04072T0
NCU03124T0	TERG_01918T0
NCU01767T0	TERG_07388T0
NCU00831T0	TERG_04769T0
NCU07332T0	TERG_01500T0
NCU08598T0	TERG_03350T0
NCU01411T0	TERG_00820T0
NCU09817T0	TERG_06678T0
NCU04783T0	TERG_01106T0
NCU02148T0	TERG_04297T0
NCU07960T0	TERG_01634T0
NCU07125T0	TERG_02983T0
NCU08503T0	TERG_03475T0
NCU09864T0	TERG_00093T0
NCU09104T0	TERG_07958T0
NCU02576T0	TERG_01878T0
NCU05810T0	TERG_00783T0
NCU06419T0	TERG_00496T0
NCU07814T0	TERG_04082T0
NCU05375T0	TERG_06535T0
NCU06585T0	TERG_05901T0
NCU02438T0	TERG_02628T0
NCU06418T0	TERG_00367T0
NCU07392T0	TERG_04862T0
NCU07564T0	TERG_04949T0
NCU08708T0	TERG_07169T0
NCU02310T0	TERG_00376T0
NCU02074T0	TERG_02040T0
NCU09533T0	TERG_00536T0
NCU02729T0	TERG_06952T0
NCU06679T0	TERG_04518T0
NCU03055T0	TERG_08721T0
NCU08291T0	TERG_05720T0
NCU00794T0	TERG_06671T0
NCU03771T0	TERG_06763T0
NCU07996T0	TERG_01409T0
NCU07362T0	TERG_06522T0
NCU03633T0	TERG_01557T0
NCU09048T0	TERG_02670T0
NCU08435T0	TERG_06627T0
NCU02351T0	TERG_02519T0
NCU06179T0	TERG_04208T0
NCU07004T0	TERG_06342T0
NCU02126T0	TERG_04293T0
NCU06067T0	TERG_07254T0
NCU01216T0	TERG_00381T0
NCU00450T0	TERG_04048T0
NCU01377T0	TERG_04260T0
NCU02044T0	TERG_08414T0
NCU03395T0	TERG_00182T0
NCU00649T0	TERG_05860T0
NCU09380T0	TERG_05242T0
NCU09162T0	TERG_05963T0
NCU06720T0	TERG_01895T0
NCU00711T0	TERG_07539T0
NCU09654T0	TERG_00612T0
NCU07659T0	TERG_03781T0
NCU07418T0	TERG_07499T0
NCU00675T0	TERG_00846T0
NCU03759T0	TERG_01553T0
NCU04656T0	TERG_00776T0
NCU00919T0	TERG_07025T0
NCU03495T0	TERG_08099T0
NCU00552T0	TERG_03919T0
NCU00428T0	TERG_08504T0
NCU05411T0	TERG_07030T0
NCU00155T0	TERG_00841T0
NCU03217T0	TERG_08382T0
NCU00182T0	TERG_05975T0
NCU07504T0	TERG_00675T0
NCU02771T0	TERG_06103T0
NCU09737T0	TERG_05327T0
NCU04841T0	TERG_03041T0
NCU03009T0	TERG_05434T0
NCU09093T0	TERG_02341T0
NCU06563T0	TERG_05089T0
NCU10467T0	TERG_06412T0
NCU04670T0	TERG_00711T0
NCU05897T0	TERG_01628T0
NCU02785T0	TERG_05524T0
NCU05273T0	TERG_04896T0
NCU03695T0	TERG_08105T0
NCU09322T0	TERG_05574T0
NCU06779T0	TERG_07390T0
NCU07531T0	TERG_08426T0
NCU03578T0	TERG_00241T0
NCU04600T0	TERG_02874T0
NCU03176T0	TERG_08064T0
NCU04581T0	TERG_03812T0
NCU02094T0	TERG_06832T0
NCU09123T0	TERG_04733T0
NCU08356T0	TERG_06879T0
NCU08850T0	TERG_07362T0
NCU02232T0	TERG_02617T0
NCU01388T0	TERG_07887T0
NCU07986T0	TERG_03580T0
NCU08716T0	TERG_03706T0
NCU00209T0	TERG_03425T0
NCU05143T0	TERG_00740T0
NCU05889T0	TERG_00171T0
NCU01517T0	TERG_07238T0
NCU07941T0	TERG_03187T0
NCU06054T0	TERG_05883T0
NCU08607T0	TERG_06088T0
NCU07693T0	TERG_07803T0
NCU00602T0	TERG_02456T0
NCU01013T0	TERG_04686T0
NCU06769T0	TERG_03604T0
NCU09885T0	TERG_01478T0
NCU10776T0	TERG_02495T0
NCU07414T0	TERG_06104T0
NCU01235T0	TERG_07744T0
NCU03188T0	TERG_07076T0
NCU07058T0	TERG_04889T0
NCU04669T0	TERG_03063T0
NCU06341T0	TERG_03216T0
NCU07021T0	TERG_03972T0
NCU09237T0	TERG_03362T0
NCU07697T0	TERG_07814T0
NCU02235T0	TERG_01069T0
NCU04983T0	TERG_00669T0
NCU01285T0	TERG_06837T0
NCU06758T0	TERG_03587T0
NCU09807T0	TERG_01908T0
NCU06924T0	TERG_05807T0
NCU06132T0	TERG_08620T0
NCU08939T0	TERG_07640T0
NCU01809T0	TERG_02867T0
NCU01141T0	TERG_04063T0
NCU07438T0	TERG_00153T0
NCU06656T0	TERG_01360T0
NCU08811T0	TERG_03152T0
NCU09580T0	TERG_05248T0
NCU04642T0	TERG_01170T0
NCU04096T0	TERG_04374T0
NCU06360T0	TERG_07457T0
NCU06914T0	TERG_07518T0
NCU07865T0	TERG_05671T0
NCU02571T0	TERG_01871T0
NCU04457T0	TERG_00712T0
NCU04924T0	TERG_02113T0
NCU04442T0	TERG_05002T0
NCU02400T0	TERG_07377T0
NCU07739T0	TERG_04097T0
NCU07893T0	TERG_04617T0
NCU11748T0	TERG_05710T0
NCU09564T0	TERG_08993T0
NCU04264T0	TERG_02368T0
NCU07284T0	TERG_00901T0
NCU01324T0	TERG_08383T0
NCU02746T0	TERG_05217T0
NCU04585T0	TERG_04643T0
NCU04754T0	TERG_04612T0
NCU01481T0	TERG_07625T0
NCU04335T0	TERG_06352T0
NCU06039T0	TERG_05501T0
NCU05585T0	TERG_03813T0
NCU08511T0	TERG_08275T0
NCU04637T0	TERG_00577T0
NCU05206T0	TERG_03874T0
NCU02532T0	TERG_06304T0
NCU04780T0	TERG_04789T0
NCU02743T0	TERG_07322T0
NCU05213T0	TERG_05321T0
NCU03004T0	TERG_08522T0
NCU06593T0	TERG_05647T0
NCU06595T0	TERG_05645T0
NCU01595T0	TERG_00237T0
NCU01695T0	TERG_04128T0
NCU07442T0	TERG_01264T0
NCU08231T0	TERG_00889T0
NCU00589T0	TERG_08065T0
NCU11588T0	TERG_03369T0
NCU11956T0	TERG_04136T0
NCU01435T0	TERG_04465T0
NCU01613T0	TERG_05146T0
NCU06943T0	TERG_00962T0
NCU05169T0	TERG_03449T0
NCU07620T0	TERG_02689T0
NCU08012T0	TERG_03746T0
NCU10468T0	TERG_07765T0
NCU00790T0	TERG_03040T0
NCU03651T0	TERG_03065T0
NCU02273T0	TERG_06704T0
NCU07909T0	TERG_02893T0
NCU10652T0	TERG_03651T0
NCU11739T0	TERG_04995T0
NCU08977T0	TERG_08235T0
NCU02430T0	TERG_02641T0
NCU05499T0	TERG_00068T0
NCU04633T0	TERG_01927T0
NCU03204T0	TERG_07308T0
NCU06923T0	TERG_05806T0
NCU06460T0	TERG_08137T0
NCU03621T0	TERG_00703T0
NCU04761T0	TERG_00346T0
NCU05129T0	TERG_01107T0
NCU00755T0	TERG_01798T0
NCU07720T0	TERG_01798T0
NCU00023T0	TERG_00371T0
NCU01083T0	TERG_04574T0
NCU03646T0	TERG_02722T0
NCU05117T0	TERG_05741T0
NCU00575T0	TERG_00125T0
NCU04192T0	TERG_04223T0
NCU00122T0	TERG_08393T0
NCU11222T0	TERG_07124T0
NCU01036T0	TERG_00803T0
NCU05785T0	TERG_00803T0
NCU03436T0	TERG_01403T0
NCU00317T0	TERG_06178T0
NCU06648T0	TERG_06822T0
NCU03295T0	TERG_02249T0
NCU07381T0	TERG_02175T0
NCU07849T0	TERG_03086T0
NCU07849T1	TERG_03086T0
NCU01412T0	TERG_04648T0
NCU04289T0	TERG_04640T0
NCU06052T0	TERG_05885T0
NCU08066T0	TERG_04327T0
NCU09643T0	TERG_06543T0
NCU05859T0	TERG_02734T0
NCU00605T0	TERG_07873T0
NCU09771T0	TERG_01503T0
NCU06921T0	TERG_05803T0
NCU01402T0	TERG_02134T0
NCU01963T0	TERG_02417T0
NCU00056T0	TERG_04944T0
NCU03154T0	TERG_02343T0
NCU04077T0	TERG_02958T0
NCU00232T0	TERG_08138T0
NCU07129T0	TERG_03886T0
NCU08983T0	TERG_08053T0
NCU08997T0	TERG_06210T0	TERG_03258T0
NCU01057T0	TERG_03314T0
NCU01057T1	TERG_03314T0
NCU02247T0	TERG_01066T0
NCU08346T0	TERG_01086T0
NCU03678T0	TERG_07081T0
NCU06332T0	TERG_04915T0
NCU03512T0	TERG_03161T0
NCU02954T0	TERG_05819T0
NCU09106T0	TERG_08406T0
NCU11693T0	TERG_06028T0
NCU02781T0	TERG_01650T0
NCU00195T0	TERG_04094T0
NCU03998T0	TERG_00817T0
NCU08909T0	TERG_01126T0
NCU00665T0	TERG_08521T0
NCU09211T0	TERG_04322T0
NCU09434T0	TERG_00351T0
NCU10272T0	TERG_03480T0
NCU01059T0	TERG_00480T0
NCU04460T0	TERG_04741T0
NCU10853T0	TERG_00320T0
NCU07165T0	TERG_03896T0
NCU03523T0	TERG_07555T0
NCU09220T0	TERG_03349T0
NCU00181T0	TERG_08502T0
NCU06541T0	TERG_05005T0
NCU11173T0	TERG_03454T0
NCU09098T0	TERG_06515T0
NCU01528T0	TERG_04402T0
NCU00608T0	TERG_07849T0
NCU04306T0	TERG_04592T0
NCU09874T0	TERG_01994T0
NCU07071T0	TERG_08032T0
NCU03260T0	TERG_06887T0
NCU05000T0	TERG_05588T0
NCU08427T0	TERG_04412T0
NCU04809T0	TERG_00008T0
NCU04817T0	TERG_00065T0
NCU06631T0	TERG_01421T0
NCU02104T0	TERG_07395T0
NCU03339T0	TERG_08069T0
NCU07930T0	TERG_08443T0
NCU00468T0	TERG_00636T0
NCU01961T0	TERG_02408T0
NCU06409T0	TERG_00437T0
NCU01271T0	TERG_05558T0
NCU05589T0	TERG_03213T0
NCU06240T0	TERG_03685T0
NCU03768T1	TERG_07788T0
NCU03768T0	TERG_07788T0
NCU03768T2	TERG_07788T0
NCU05715T0	TERG_05382T0
NCU06091T0	TERG_00882T0
NCU07459T0	TERG_00253T0
NCU06519T0	TERG_01481T0
NCU02688T1	TERG_02129T0
NCU02688T0	TERG_02129T0
NCU04534T0	TERG_03860T0
NCU04312T0	TERG_03860T0
NCU01786T0	TERG_00184T0
NCU02411T0	TERG_00971T0
NCU01184T0	TERG_04085T0
NCU07059T0	TERG_08761T0
NCU02151T0	TERG_02390T0
NCU06380T0	TERG_00605T0
NCU06568T0	TERG_05085T0
NCU07495T0	TERG_05827T0
NCU02639T0	TERG_00748T0
NCU02639T1	TERG_00748T0
NCU01753T0	TERG_06701T0
NCU05418T0	TERG_04425T0
NCU06271T0	TERG_06329T0
NCU09789T0	TERG_07434T0
NCU04380T0	TERG_03158T0
NCU03929T0	TERG_03158T0
NCU06336T0	TERG_08526T0
NCU07419T0	TERG_08376T0
NCU05548T0	TERG_00659T0
NCU06989T0	TERG_07095T0
NCU04013T0	TERG_00818T0
NCU04013T1	TERG_00818T0
NCU05028T0	TERG_01139T0
NCU00823T0	TERG_06826T0
NCU02585T0	TERG_06893T0
NCU08364T0	TERG_05426T0
NCU00565T0	TERG_02451T0
NCU00421T0	TERG_05340T0
NCU01936T0	TERG_04314T0
NCU03238T0	TERG_04828T0
NCU07558T0	TERG_03701T0
NCU09551T0	TERG_02992T0
NCU07544T0	TERG_06592T0
NCU05364T0	TERG_08565T0
NCU00108T0	TERG_00689T0
NCU03757T0	TERG_04506T0
NCU03846T0	TERG_05282T0
NCU03846T1	TERG_05282T0
NCU06250T0	TERG_00424T0
NCU01547T0	TERG_06490T0
NCU08825T0	TERG_02316T0
NCU00962T0	TERG_02414T0
NCU00924T0	TERG_06912T0
NCU00587T0	TERG_08066T0
NCU06371T0	TERG_04998T0
NCU04429T0	TERG_07455T0
NCU09931T0	TERG_03154T0
NCU11102T0	TERG_03062T0
NCU06232T0	TERG_08102T0
NCU09025T0	TERG_06708T0
NCU09477T0	TERG_08655T0
NCU03223T1	TERG_01942T0
NCU03223T0	TERG_01942T0
NCU07807T0	TERG_06744T0
NCU07807T1	TERG_06744T0
NCU03243T0	TERG_02796T0
NCU00472T0	TERG_06398T0
NCU00725T0	TERG_06848T0
NCU04856T0	TERG_00777T0
NCU04856T1	TERG_00777T0
NCU06724T0	TERG_00777T0
NCU01227T0	TERG_04056T0
NCU05254T0	TERG_03784T0
NCU02690T0	TERG_06205T0
NCU06246T0	TERG_03433T0
NCU05196T0	TERG_05911T0
NCU04737T0	TERG_07330T0
NCU09778T0	TERG_02828T0
NCU01993T0	TERG_02465T0
NCU05926T0	TERG_00683T0
NCU00894T0	TERG_05566T0
NCU03876T0	TERG_06078T0
NCU11179T0	TERG_00538T0
NCU03741T0	TERG_08462T0
NCU05633T0	TERG_08446T0
NCU09980T0	TERG_07891T0
NCU07920T0	TERG_05618T0	TERG_07608T0
NCU00345T0	TERG_03452T0
NCU02795T0	TERG_06867T0
NCU02996T0	TERG_07964T0
NCU11471T0	TERG_04790T0
NCU02256T0	TERG_00926T0
NCU02373T0	TERG_01147T0
NCU01821T0	TERG_02887T0
NCU01637T0	TERG_07474T0
NCU07580T0	TERG_06969T0
NCU07062T0	TERG_03017T0
NCU03836T0	TERG_06570T0
NCU06347T0	TERG_03865T0
NCU03492T0	TERG_08093T0
NCU09258T0	TERG_05544T0
NCU09345T0	TERG_02078T0
NCU09345T1	TERG_02078T0
NCU09345T2	TERG_02078T0
NCU03197T0	TERG_00281T0
NCU03228T0	TERG_00286T0
NCU02497T0	TERG_02772T0
NCU06198T0	TERG_01001T0
NCU00490T0	TERG_08085T0
NCU01240T0	TERG_08582T0
NCU03826T0	TERG_06578T0
NCU07880T0	TERG_03192T0
NCU09388T0	TERG_08031T0
NCU03006T0	TERG_05431T0
NCU05453T0	TERG_04491T0
NCU09241T0	TERG_03326T0
NCU09347T0	TERG_03775T0
NCU03107T0	TERG_04720T0
NCU09843T0	TERG_02568T0
NCU09208T0	TERG_04321T0
NCU03913T0	TERG_02836T0
NCU01633T0	TERG_05532T0
NCU11511T0	TERG_01973T0
NCU04797T0	TERG_07235T0
NCU02742T0	TERG_05247T0
NCU04899T0	TERG_03762T0
NCU04803T0	TERG_04232T0
NCU07850T0	TERG_03190T0
NCU08005T0	TERG_03485T0
NCU04277T0	TERG_07713T0
NCU01160T0	TERG_00623T0
NCU04415T0	TERG_00324T0
NCU06717T0	TERG_00174T0
NCU07668T0	TERG_07418T0
NCU00897T0	TERG_05783T0
NCU09648T0	TERG_07581T0
NCU02296T0	TERG_00993T0
NCU03379T0	TERG_00749T0
NCU04328T0	TERG_07368T0
NCU02283T0	TERG_00966T0
NCU02414T0	TERG_01115T0
NCU01689T0	TERG_04122T0
NCU05735T0	TERG_05104T0
NCU05302T0	TERG_07421T0
NCU11277T0	TERG_07714T0
NCU05752T0	TERG_00585T0
NCU05180T0	TERG_03117T0
NCU04118T0	TERG_04454T0
NCU06230T0	TERG_04042T0
NCU09930T0	TERG_03153T0
NCU06217T0	TERG_08821T0
NCU01895T0	TERG_07855T0
NCU09658T0	TERG_03792T0
NCU05513T0	TERG_08553T0
NCU10926T0	TERG_05383T0
NCU08650T0	TERG_08019T0
NCU12076T0	TERG_06921T0
NCU03979T0	TERG_00074T0
NCU04326T0	TERG_00696T0
NCU05891T0	TERG_00169T0
NCU03194T0	TERG_03444T0
NCU02586T0	TERG_05838T0
NCU02009T0	TERG_06995T0
NCU06437T0	TERG_03676T0
NCU03218T0	TERG_07515T0
NCU08370T0	TERG_07117T0
NCU08959T0	TERG_07384T0
NCU11213T0	TERG_07269T0
NCU07399T0	TERG_01996T0
NCU09384T0	TERG_07948T0
NCU11489T0	TERG_07335T0
NCU00277T0	TERG_00793T0
NCU00554T0	TERG_03598T0
NCU07338T0	TERG_00890T0
NCU04507T0	TERG_07292T0
NCU03714T0	TERG_08480T0
NCU05410T0	TERG_03478T0
NCU06774T0	TERG_03470T0
NCU03402T0	TERG_07027T0
NCU10895T0	TERG_06670T0
NCU09646T0	TERG_07659T0
NCU00170T0	TERG_00518T0
NCU02070T0	TERG_06240T0
NCU06137T0	TERG_08353T0
NCU09858T0	TERG_06546T0
NCU04612T0	TERG_02515T0
NCU04612T1	TERG_02515T0
NCU06112T0	TERG_00231T0
NCU02032T0	TERG_05436T0
NCU01266T0	TERG_07820T0
NCU12124T0	TERG_00083T0
NCU06532T0	TERG_04858T0
NCU00528T0	TERG_01017T0
NCU02015T0	TERG_02439T0
NCU06057T0	TERG_05879T0
NCU09116T0	TERG_04730T0
NCU09816T0	TERG_06674T0
NCU00106T0	TERG_00694T0
NCU00366T0	TERG_03453T0
NCU02263T0	TERG_03336T0
NCU05226T0	TERG_01420T0
NCU06698T0	TERG_00459T0
NCU10715T0	TERG_02675T0
NCU07457T0	TERG_07476T0
NCU08995T0	TERG_06237T0
NCU09272T0	TERG_08348T0
NCU01830T0	TERG_00066T0
NCU05537T0	TERG_00069T0
NCU02531T0	TERG_06303T0
NCU03971T0	TERG_00034T0
NCU03938T0	TERG_03279T0
NCU01304T0	TERG_06641T0
NCU09157T0	TERG_00022T0
NCU06628T0	TERG_05014T0
NCU03548T0	TERG_08160T0
NCU08280T0	TERG_05717T0
NCU11381T0	TERG_07616T0
NCU01795T0	TERG_01412T0
NCU02374T0	TERG_01151T0
NCU04657T0	TERG_01943T0
NCU04337T0	TERG_06354T0
NCU10276T0	TERG_04356T0
NCU08579T0	TERG_06741T0
NCU02606T0	TERG_02613T0
NCU00951T0	TERG_08403T0
NCU06177T0	TERG_04210T0
NCU02536T0	TERG_07517T0
NCU07528T0	TERG_03435T0
NCU09270T0	TERG_04698T0
NCU11795T0	TERG_07413T0
NCU01564T0	TERG_02287T0
NCU06345T0	TERG_04850T0
NCU07623T0	TERG_05943T0
NCU02968T0	TERG_05214T0
NCU09309T0	TERG_02792T0
NCU06699T0	TERG_08049T0
NCU01055T0	TERG_01875T0	TERG_06276T0
NCU00025T0	TERG_00392T0
NCU02424T0	TERG_02679T0
NCU08597T0	TERG_00334T0
NCU06988T0	TERG_02284T0
NCU03561T0	TERG_06500T0
NCU06764T0	TERG_03725T0
NCU11288T0	TERG_00686T0
NCU09892T0	TERG_07896T0
NCU00501T0	TERG_02021T0
NCU01175T0	TERG_07740T0
NCU09982T0	TERG_07862T0
NCU07067T0	TERG_07406T0
NCU03441T0	TERG_05154T0
NCU05971T0	TERG_03006T0
NCU07465T0	TERG_04714T0
NCU11457T0	TERG_05439T0
NCU11408T0	TERG_06705T0
NCU03763T0	TERG_01548T0
NCU01831T0	TERG_04495T0
NCU04923T0	TERG_02114T0
NCU05458T0	TERG_03507T0
NCU02333T0	TERG_06707T0
NCU05980T0	TERG_03552T0
NCU05294T0	TERG_04743T0
NCU06950T0	TERG_07263T0
NCU11312T0	TERG_04184T0
NCU04942T0	TERG_00098T0	TERG_06766T0
NCU07754T0	TERG_00098T0	TERG_06766T0
NCU07253T0	TERG_00625T0
NCU01162T0	TERG_00625T0
NCU00669T0	TERG_04299T0
NCU06251T0	TERG_00415T0
NCU05218T0	TERG_04983T0
NCU10309T0	TERG_00756T0
NCU08633T0	TERG_06216T0
NCU02115T0	TERG_05804T0
NCU02603T0	TERG_02615T0
NCU06077T0	TERG_00162T0
NCU03557T0	TERG_04138T0
NCU00913T0	TERG_07089T0
NCU00978T0	TERG_08368T0
NCU08927T0	TERG_07638T0
NCU03764T0	TERG_01575T0
NCU03018T0	TERG_03270T0
NCU05990T0	TERG_07250T0
NCU07722T0	TERG_06363T0
NCU04189T0	TERG_04178T0
NCU02550T0	TERG_06908T0
NCU07755T0	TERG_03050T0
NCU05593T0	TERG_05730T0
NCU02305T0	TERG_02477T0
NCU04331T0	TERG_03880T0
NCU06089T0	TERG_02621T0
NCU03050T0	TERG_06946T0
NCU07172T0	TERG_07367T0
NCU03546T0	TERG_01458T0
NCU02477T0	TERG_04002T0
NCU05555T0	TERG_04951T0
NCU08004T0	TERG_03626T0
NCU07041T0	TERG_04737T0
NCU08040T0	TERG_08303T0
NCU09897T0	TERG_07920T0
NCU03890T0	TERG_00015T0
NCU03888T0	TERG_00020T0
NCU06296T0	TERG_00026T0
NCU01242T0	TERG_05289T0
NCU03989T0	TERG_04644T0
NCU00008T0	TERG_08412T0
NCU06846T0	TERG_04625T0
NCU02687T0	TERG_08399T0
NCU07663T0	TERG_07424T0
NCU02675T0	TERG_01999T0
NCU04428T0	TERG_00747T0
NCU05564T0	TERG_00656T0
NCU01279T0	TERG_04719T0
NCU09337T0	TERG_07189T0
NCU03118T0	TERG_00576T0
NCU02181T0	TERG_02404T0
NCU01256T0	TERG_05180T0
NCU04168T0	TERG_02719T0
NCU08277T0	TERG_00559T0
NCU04435T0	TERG_05453T0
NCU05245T0	TERG_05331T0
NCU04540T0	TERG_07253T0
NCU03527T0	TERG_08281T0
NCU03115T0	TERG_08925T0
NCU08852T0	TERG_04020T0
NCU05500T0	TERG_07655T0
NCU08275T0	TERG_05417T0
NCU06694T0	TERG_07799T0
NCU09064T0	TERG_00119T0
NCU10059T0	TERG_00341T0
NCU06207T0	TERG_06429T0
NCU11414T0	TERG_03928T0
NCU08177T0	TERG_06786T0
NCU09486T0	TERG_07026T0
NCU04554T0	TERG_00216T0	TERG_03618T0
NCU01361T0	TERG_00494T0
NCU01928T0	TERG_07007T0
NCU11676T0	TERG_03265T0
NCU10927T0	TERG_04908T0
NCU01069T0	TERG_04207T0
NCU05606T0	TERG_00664T0
NCU03880T0	TERG_02875T0
NCU07318T0	TERG_00204T0
NCU07521T0	TERG_00539T0
NCU07863T0	TERG_01589T0
NCU03360T0	TERG_07599T0
NCU06594T0	TERG_05646T0
NCU07707T0	TERG_05010T0
NCU10155T0	TERG_04659T0
NCU08352T0	TERG_07507T0
NCU00388T0	TERG_00445T0
NCU02495T0	TERG_02781T0
NCU01553T0	TERG_04636T0
NCU06895T0	TERG_02172T0
NCU05390T0	TERG_04311T0
NCU05219T0	TERG_04984T0
NCU11177T0	TERG_00532T0
NCU04112T0	TERG_06290T0
NCU03129T0	TERG_08071T0
NCU07938T0	TERG_04280T0
NCU04653T0	TERG_07779T0
NCU05987T0	TERG_07209T0
NCU09540T0	TERG_07784T0
NCU11357T0	TERG_08493T0
NCU08388T0	TERG_05787T0
NCU08388T1	TERG_05787T0
NCU07513T0	TERG_03415T0
NCU11325T0	TERG_06064T0
NCU08418T0	TERG_00619T0	TERG_06023T0	TERG_06625T0
NCU02564T0	TERG_02046T0
NCU04374T0	TERG_02283T0
NCU01929T0	TERG_07006T0
NCU11176T0	TERG_08326T0
NCU02555T0	TERG_00674T0
NCU00413T0	TERG_04033T0
NCU05942T0	TERG_02962T0
NCU00226T0	TERG_01928T0
NCU03719T0	TERG_01221T0
NCU01512T0	TERG_03515T0
NCU01984T0	TERG_06695T0
NCU09912T0	TERG_01255T0
NCU07383T0	TERG_05796T0
NCU06722T0	TERG_07966T0
NCU11773T0	TERG_04941T0
NCU03740T0	TERG_05185T0
NCU04288T0	TERG_04701T0
NCU00463T0	TERG_08660T0
NCU01414T0	TERG_00714T0
NCU02401T0	TERG_00970T0
NCU02378T0	TERG_01156T0
NCU03504T0	TERG_01778T0
NCU05586T0	TERG_01219T0
NCU04935T0	TERG_02556T0
NCU06866T0	TERG_00946T0
NCU07400T0	TERG_01997T0
NCU04647T0	TERG_04826T0
NCU01826T0	TERG_07480T0
NCU04430T0	TERG_08405T0
NCU06970T0	TERG_07181T0
NCU00028T0	TERG_00417T0
NCU00517T0	TERG_02109T0
NCU03207T0	TERG_02084T0
NCU00891T0	TERG_05998T0
NCU01409T0	TERG_06112T0
NCU02943T0	TERG_06828T0
NCU07682T1	TERG_05935T0
NCU07682T0	TERG_05935T0
NCU03369T0	TERG_01979T0
NCU05075T0	TERG_02681T0
NCU09115T0	TERG_02747T0
NCU01546T0	TERG_06496T0
NCU04063T0	TERG_04621T0
NCU02533T0	TERG_06305T0
NCU06440T0	TERG_04380T0
NCU06033T0	TERG_04821T0
NCU08561T0	TERG_05357T0
NCU11215T0	TERG_07141T0
NCU00183T0	TERG_03140T0
NCU01990T0	TERG_02373T0
NCU04022T0	TERG_02831T0
NCU02899T0	TERG_06252T0
NCU09102T0	TERG_01845T0
NCU04837T0	TERG_07342T0
NCU02635T0	TERG_00606T0
NCU01913T0	TERG_02436T0
NCU03659T0	TERG_01701T0
NCU06780T0	TERG_05114T0
NCU03352T0	TERG_08789T0
NCU04503T0	TERG_00248T0
NCU03241T0	TERG_03380T0
NCU03319T0	TERG_07994T0
NCU07607T0	TERG_08394T0
NCU07929T0	TERG_08429T0
NCU00193T0	TERG_04845T0
NCU01305T0	TERG_05298T0
NCU01722T0	TERG_07650T0
NCU06191T0	TERG_04073T0
NCU04730T0	TERG_05516T0
NCU04087T0	TERG_07237T0
NCU03777T0	TERG_08472T0
NCU00377T0	TERG_00394T0
NCU02244T0	TERG_01758T0
NCU03242T0	TERG_03379T0
NCU01455T0	TERG_06388T0
NCU07263T0	TERG_01512T0
NCU09594T0	TERG_00771T0
NCU03952T0	TERG_00676T0
NCU00227T0	TERG_08188T0
NCU11420T0	TERG_01065T0
NCU07988T0	TERG_05630T0
NCU08578T0	TERG_06735T0
NCU00324T0	TERG_03684T0
NCU02665T0	TERG_01696T0
NCU01998T0	TERG_02382T0
NCU05818T0	TERG_01347T0
NCU00959T0	TERG_06689T0
NCU08687T0	TERG_00297T0
NCU05394T0	TERG_05153T0
NCU06168T0	TERG_04823T0
NCU07347T0	TERG_04268T0
NCU07879T0	TERG_06972T0
NCU02480T0	TERG_01295T0
NCU03231T0	TERG_03112T0
NCU08945T0	TERG_01345T0
NCU03702T0	TERG_07012T0
NCU07587T0	TERG_03788T0
NCU11744T0	TERG_05401T0
NCU02644T0	TERG_04269T0
NCU02644T1	TERG_04269T0
NCU09091T0	TERG_00152T0
NCU08048T0	TERG_04895T0
NCU11580T0	TERG_08043T0
NCU03122T0	TERG_02044T0
NCU03122T1	TERG_02044T0
NCU01838T0	TERG_02197T0
NCU02360T0	TERG_02581T0
NCU01365T0	TERG_07742T0
NCU10546T0	TERG_07828T0
NCU09745T0	TERG_08290T0
NCU00241T0	TERG_00524T0
NCU00489T0	TERG_00462T0
NCU04713T0	TERG_00037T0
NCU00412T0	TERG_04034T0
NCU00414T0	TERG_04036T0
NCU06095T0	TERG_00222T0
NCU00465T0	TERG_05280T0
NCU03310T0	TERG_03289T0
NCU06662T0	TERG_00607T0
NCU03462T0	TERG_07286T0
NCU09553T0	TERG_05679T0
[truncated: 3,438 more rows]
[truncated: 19 more columns]
