# Supplementary material for: Evolutionary Conservation and Diversification of Puf RNA Binding Proteins and Their mRNA Targets
Source: PLoS Biol. 2015 Nov 20;13(11):e1002307. doi: 10.1371/journal.pbio.1002307 (PMC4654594; doi:10.1371/journal.pbio.1002307)
Supplement: S4 Dataset — (ZIP) [file pbio.1002307.s004.zip › N.crassa.fa_T.tonsurans.fa.txt]

NCU01379T0	TESG_00346T0
NCU07832T0	TESG_07508T0
NCU06976T0	TESG_03859T0
NCU08535T0	TESG_01110T0
NCU05837T0	TESG_07070T0
NCU01744T0	TESG_03723T0
NCU02685T0	TESG_03533T0
NCU06468T0	TESG_07716T0
NCU07307T0	TESG_01815T0
NCU04548T0	TESG_06245T0
NCU06871T0	TESG_01000T0
NCU00551T0	TESG_05692T0
NCU08287T0	TESG_03141T0
NCU07308T0	TESG_01814T0
NCU07119T0	TESG_08341T0
NCU05608T0	TESG_02173T0
NCU05803T0	TESG_02241T0
NCU08501T0	TESG_05249T0
NCU08267T0	TESG_01740T0
NCU11669T0	TESG_00460T0
NCU02510T0	TESG_04113T0
NCU04352T0	TESG_05928T0
NCU00459T0	TESG_04311T0
NCU09740T0	TESG_04451T0
NCU07556T0	TESG_05378T0
NCU00671T0	TESG_00414T0
NCU00239T0	TESG_04761T0
NCU05620T0	TESG_07645T0
NCU02762T0	TESG_05650T0
NCU05238T0	TESG_04426T0
NCU09012T0	TESG_00042T0
NCU08993T0	TESG_00895T0
NCU06294T0	TESG_05321T0
NCU02505T0	TESG_04112T0
NCU07702T0	TESG_05936T0
NCU04350T0	TESG_05926T0
NCU03042T0	TESG_06987T0
NCU02103T0	TESG_04282T0
NCU10009T0	TESG_00313T0
NCU04569T0	TESG_02201T0
NCU10066T0	TESG_07881T0
NCU01632T0	TESG_02636T0
NCU03350T0	TESG_05242T0
NCU07378T0	TESG_03656T0
NCU00352T0	TESG_01094T0
NCU02677T0	TESG_03482T0
NCU09367T0	TESG_04366T0
NCU03234T0	TESG_05850T0
NCU03575T0	TESG_02633T0
NCU05120T0	TESG_06405T0
NCU00396T0	TESG_00932T0
NCU01431T0	TESG_07795T0
NCU05591T0	TESG_07398T0
NCU06318T0	TESG_05437T0
NCU06733T0	TESG_08107T0
NCU03116T0	TESG_05603T0
NCU07679T0	TESG_06507T0
NCU00743T0	TESG_06870T0
NCU07870T0	TESG_02733T0
NCU01238T0	TESG_00566T0
NCU08276T0	TESG_01762T0
NCU01638T0	TESG_06557T0
NCU00274T0	TESG_04050T0
NCU04161T0	TESG_07941T0
NCU03875T0	TESG_04596T0
NCU08616T0	TESG_05818T0
NCU08919T0	TESG_00141T0
NCU04898T0	TESG_05327T0
NCU07866T0	TESG_07145T0
NCU09492T0	TESG_06457T0
NCU02815T0	TESG_05598T0
NCU01951T0	TESG_03021T0
NCU06678T0	TESG_00515T0
NCU07546T0	TESG_00664T0
NCU03591T0	TESG_00400T0
NCU09297T0	TESG_02039T0
NCU02494T0	TESG_05826T0
NCU05425T0	TESG_07069T0
NCU01820T0	TESG_06054T0
NCU01857T0	TESG_02737T0
NCU06338T0	TESG_05150T0
NCU08685T0	TESG_05689T0
NCU03986T0	TESG_01424T0
NCU01192T0	TESG_04955T0
NCU06272T0	TESG_02959T0
NCU09324T0	TESG_01643T0
NCU01823T0	TESG_02286T0
NCU08377T0	TESG_02605T0
NCU02111T0	TESG_01668T0
NCU06488T0	TESG_00126T0
NCU10143T0	TESG_00462T0
NCU04766T0	TESG_02516T0
NCU02728T0	TESG_06954T0
NCU07658T0	TESG_03268T0
NCU03263T0	TESG_04615T0
NCU02572T0	TESG_03411T0
NCU04404T0	TESG_05639T0
NCU08023T0	TESG_03849T0
NCU04021T0	TESG_00310T0
NCU03584T0	TESG_01568T0
NCU00621T0	TESG_06193T0
NCU01140T0	TESG_07199T0
NCU01772T0	TESG_00223T0
NCU02554T0	TESG_07681T0
NCU03305T0	TESG_04166T0
NCU08135T0	TESG_04649T0
NCU09903T0	TESG_00859T0
NCU04242T0	TESG_00737T0
NCU02349T0	TESG_06220T0
NCU04348T0	TESG_05942T0
NCU11188T0	TESG_01836T0
NCU03818T0	TESG_00887T0
NCU09063T0	TESG_01973T0
NCU12032T0	TESG_07678T0
NCU00018T0	TESG_04891T0
NCU00018T1	TESG_04891T0
NCU04370T0	TESG_02920T0
NCU01323T0	TESG_06732T0
NCU03877T0	TESG_07358T0
NCU03877T1	TESG_07358T0
NCU03811T0	TESG_07803T0
NCU00021T0	TESG_02436T0
NCU09219T0	TESG_02874T0
NCU11202T0	TESG_03035T0
NCU07443T0	TESG_05773T0
NCU01197T0	TESG_05662T0
NCU06171T0	TESG_04415T0
NCU07002T0	TESG_00066T0
NCU08358T0	TESG_04641T0
NCU07404T0	TESG_06723T0
NCU04090T0	TESG_06641T0
NCU03955T0	TESG_01891T0
NCU01143T0	TESG_07564T0
NCU00276T0	TESG_04047T0
NCU05267T0	TESG_01308T0
NCU08603T0	TESG_02937T0
NCU06832T0	TESG_03172T0
NCU06626T0	TESG_03343T0
NCU02230T0	TESG_04485T0
NCU06278T0	TESG_04088T0
NCU02357T0	TESG_04270T0
NCU03539T0	TESG_01506T0
NCU09463T0	TESG_01016T0
NCU05046T0	TESG_03195T0
NCU02391T0	TESG_00986T0
NCU06544T0	TESG_03843T0
NCU02544T0	TESG_06483T0
NCU03060T0	TESG_07552T0
NCU07319T0	TESG_06442T0
NCU08341T0	TESG_07600T0
NCU03363T0	TESG_01410T0
NCU11961T0	TESG_02263T0
NCU01318T0	TESG_07663T0
NCU04736T0	TESG_05622T0
NCU03071T0	TESG_05609T0
NCU05270T0	TESG_05914T0
NCU05895T0	TESG_04471T0
NCU03440T0	TESG_07139T0
NCU03065T0	TESG_06614T0
NCU02833T0	TESG_07341T0
NCU01625T0	TESG_06556T0
NCU01747T0	TESG_05031T0
NCU00712T0	TESG_04599T0
NCU03592T0	TESG_03885T0
NCU03364T0	TESG_04449T0
NCU01164T0	TESG_03673T0
NCU03010T0	TESG_05243T0
NCU00095T0	TESG_00279T0
NCU04611T0	TESG_01883T0
NCU00668T0	TESG_00777T0
NCU08036T0	TESG_03848T0
NCU07700T0	TESG_05937T0
NCU07010T0	TESG_01816T0
NCU08399T0	TESG_01598T0	TESG_04253T0
NCU07966T0	TESG_05287T0
NCU02794T0	TESG_04199T0
NCU01335T0	TESG_01512T0
NCU05200T0	TESG_05152T0
NCU02366T0	TESG_01049T0
NCU01939T0	TESG_02738T0
NCU09450T0	TESG_01726T0
NCU08828T0	TESG_07093T0
NCU03611T0	TESG_03329T0
NCU03127T0	TESG_06105T0
NCU07721T0	TESG_05045T0
NCU02566T0	TESG_03428T0
NCU04749T0	TESG_07005T0
NCU00040T0	TESG_07376T0
NCU04865T0	TESG_00952T0
NCU05802T0	TESG_02240T0
NCU05901T0	TESG_01868T0
NCU08373T0	TESG_03592T0
NCU01675T0	TESG_07325T0
NCU07554T0	TESG_01347T0
NCU04059T0	TESG_01037T0
NCU04203T0	TESG_00574T0
NCU01680T0	TESG_00218T0
NCU07999T0	TESG_07098T0
NCU09993T0	TESG_07343T0
NCU00104T0	TESG_04785T0
NCU08926T0	TESG_00956T0
NCU03051T0	TESG_04684T0
NCU09975T0	TESG_02293T0
NCU02475T0	TESG_01785T0
NCU09730T0	TESG_05109T0
NCU08118T0	TESG_02881T0
NCU03794T0	TESG_00511T0
NCU01510T0	TESG_05230T0
NCU04142T0	TESG_04701T0
NCU04606T0	TESG_02789T0
NCU04385T0	TESG_06436T0
NCU05261T0	TESG_03975T0
NCU00481T0	TESG_06823T0
NCU07854T0	TESG_02150T0
NCU08021T0	TESG_01332T0
NCU06512T0	TESG_01380T0
NCU02131T0	TESG_08236T0
NCU08147T0	TESG_02136T0
NCU06183T0	TESG_00140T0
NCU03937T0	TESG_06062T0
NCU03947T0	TESG_01533T0
NCU10497T0	TESG_03514T0
NCU09808T0	TESG_03588T0
NCU00681T0	TESG_00103T0
NCU06500T0	TESG_04335T0
NCU06284T0	TESG_02502T0
NCU04251T0	TESG_01930T0
NCU01187T0	TESG_00175T0
NCU01765T0	TESG_00489T0
NCU01965T0	TESG_03457T0
NCU09228T0	TESG_05526T0
NCU02539T0	TESG_02816T0
NCU06484T0	TESG_03354T0
NCU03463T0	TESG_07643T0
NCU00567T0	TESG_00841T0
NCU08270T0	TESG_03861T0
NCU02083T0	TESG_06127T0
NCU04035T0	TESG_06756T0
NCU00622T0	TESG_06191T0
NCU00424T0	TESG_04928T0
NCU05360T0	TESG_01851T0
NCU05239T0	TESG_07121T0
NCU09602T0	TESG_03718T0
NCU02669T0	TESG_03621T0
NCU02630T0	TESG_05657T0
NCU01643T0	TESG_02635T0
NCU02082T0	TESG_03356T0
NCU00336T0	TESG_00934T0
NCU06738T0	TESG_01216T0
NCU08382T0	TESG_06092T0
NCU04051T0	TESG_05991T0
NCU03292T0	TESG_02803T0
NCU06785T0	TESG_03098T0
NCU03797T0	TESG_00532T0
NCU00579T0	TESG_07348T0
NCU06687T0	TESG_00617T0
NCU08045T0	TESG_02950T0
NCU11324T0	TESG_03637T0
NCU07011T0	TESG_01817T0
NCU06122T0	TESG_04489T0
NCU08336T0	TESG_03601T0
NCU04327T0	TESG_04259T0
NCU01612T0	TESG_05033T0
NCU01659T0	TESG_01486T0
NCU02036T0	TESG_05772T0
NCU03808T0	TESG_00924T0
NCU02696T0	TESG_07758T0
NCU08001T0	TESG_03979T0
NCU00770T0	TESG_04196T0
NCU08115T0	TESG_02878T0
NCU07837T0	TESG_02728T0
NCU06011T0	TESG_05876T0
NCU08439T0	TESG_00713T0
NCU04121T0	TESG_02419T0
NCU09438T0	TESG_07891T0
NCU04100T0	TESG_00626T0
NCU01912T0	TESG_08127T0
NCU09610T0	TESG_05080T0
NCU11273T0	TESG_04543T0
NCU03479T0	TESG_07255T0
NCU02689T0	TESG_03643T0
NCU01648T0	TESG_03679T0
NCU03897T0	TESG_02601T0
NCU08303T0	TESG_03865T0
NCU09516T0	TESG_04044T0
NCU04229T0	TESG_04604T0
NCU08898T0	TESG_03789T0
NCU07565T0	TESG_03778T0
NCU08009T0	TESG_05920T0
NCU07872T0	TESG_02729T0
NCU02048T0	TESG_08593T0
NCU05194T0	TESG_05459T0
NCU11350T0	TESG_04339T0
NCU04095T0	TESG_00564T0
NCU01171T0	TESG_00337T0
NCU05422T0	TESG_03122T0
NCU04280T0	TESG_04271T0
NCU03661T0	TESG_00882T0
NCU07831T0	TESG_02730T0
NCU01486T0	TESG_01408T0
NCU10423T0	TESG_01618T0
NCU08693T0	TESG_02734T0
NCU05634T0	TESG_07023T0
NCU06836T0	TESG_05228T0
NCU06199T0	TESG_05413T0
NCU08000T0	TESG_07096T0
NCU10283T0	TESG_01252T0
NCU03982T0	TESG_02595T0
NCU05185T0	TESG_02631T0
NCU00656T0	TESG_05696T0
NCU11660T0	TESG_00330T0
NCU05151T0	TESG_05350T0
NCU09118T0	TESG_07673T0
NCU06767T0	TESG_01299T0
NCU02830T0	TESG_04369T0
NCU01272T0	TESG_04094T0
NCU08689T0	TESG_04949T0
NCU05858T0	TESG_05868T0	TESG_05250T0
NCU06355T0	TESG_03993T0
NCU06268T0	TESG_04081T0
NCU10747T0	TESG_02005T0
NCU07712T0	TESG_04456T0
NCU01751T0	TESG_08180T0
NCU00927T0	TESG_08052T0
NCU09721T0	TESG_07884T0
NCU04674T0	TESG_03238T0
NCU08755T0	TESG_02338T0
NCU06868T0	TESG_06253T0
NCU04648T0	TESG_08521T0
NCU11169T0	TESG_04712T0
NCU02978T0	TESG_03516T0
NCU02011T0	TESG_07907T0
NCU01229T0	TESG_00150T0
NCU03061T0	TESG_07553T0
NCU03483T0	TESG_05932T0
NCU03992T0	TESG_02200T0
NCU02053T0	TESG_01082T0
NCU06264T0	TESG_03836T0
NCU04221T0	TESG_04586T0
NCU06438T0	TESG_00524T0
NCU05902T0	TESG_05701T0
NCU03669T0	TESG_03830T0
NCU08119T0	TESG_02882T0
NCU11228T0	TESG_06759T0
NCU01539T0	TESG_03261T0
NCU07710T0	TESG_05449T0
NCU00121T0	TESG_01157T0
NCU11296T0	TESG_03998T0
NCU02208T0	TESG_07839T0
NCU02578T0	TESG_01639T0
NCU03045T0	TESG_06982T0
NCU06429T0	TESG_00746T0
NCU11282T0	TESG_05482T0
NCU06481T0	TESG_01144T0
NCU06929T0	TESG_01728T0
NCU08791T0	TESG_00880T0
NCU08875T0	TESG_04873T0
NCU02979T0	TESG_03439T0
NCU01157T0	TESG_04536T0
NCU09741T0	TESG_04452T0
NCU07440T0	TESG_05765T0
NCU11965T0	TESG_01456T0
NCU00573T0	TESG_04775T0
NCU08316T0	TESG_02810T0
NCU09332T0	TESG_03510T0
NCU01479T0	TESG_06175T0
NCU00066T0	TESG_07467T0
NCU02276T0	TESG_02456T0
NCU02075T0	TESG_03419T0
NCU05041T0	TESG_01915T0
NCU04104T0	TESG_00916T0
NCU09706T0	TESG_07747T0
NCU00405T0	TESG_00284T0
NCU00629T0	TESG_01770T0
NCU03784T0	TESG_04106T0
NCU11027T0	TESG_04124T0
NCU03139T0	TESG_04290T0
NCU07498T0	TESG_06144T0
NCU09873T0	TESG_04248T0
NCU02134T0	TESG_00409T0
NCU03650T0	TESG_04421T0
NCU05250T0	TESG_05427T0
NCU03657T1	TESG_00906T0
NCU03657T0	TESG_00906T0
NCU01207T0	TESG_00625T0
NCU02626T0	TESG_04353T0
NCU06684T0	TESG_06793T0
NCU02387T0	TESG_07889T0
NCU05429T0	TESG_00234T0
NCU05429T1	TESG_00234T0
NCU08484T0	TESG_03728T0
NCU06624T0	TESG_05461T0
NCU05269T0	TESG_01446T0
NCU05269T1	TESG_01446T0
NCU06994T0	TESG_05422T0
NCU00901T0	TESG_07606T0
NCU03273T0	TESG_05755T0
NCU06308T0	TESG_02898T0
NCU05204T0	TESG_05202T0
NCU01833T0	TESG_02285T0
NCU02955T0	TESG_04660T0
NCU03792T0	TESG_06811T0
NCU00045T0	TESG_06969T0
NCU01589T0	TESG_00230T0
NCU03786T0	TESG_00345T0
NCU01540T0	TESG_06451T0
NCU02514T0	TESG_03562T0
NCU04448T0	TESG_02957T0
NCU02234T0	TESG_05713T0
NCU00436T0	TESG_04864T0
NCU01315T0	TESG_07659T0
NCU05266T0	TESG_05929T0
NCU03235T0	TESG_07440T0
NCU04076T0	TESG_06561T0
NCU05232T0	TESG_02168T0
NCU00117T0	TESG_03661T0
NCU05268T0	TESG_01445T0
NCU03980T0	TESG_06325T0
NCU04303T0	TESG_01516T0
NCU08054T0	TESG_00854T0
NCU08110T0	TESG_02815T0
NCU03804T0	TESG_06778T0
NCU05777T0	TESG_06018T0
NCU07280T0	TESG_06441T0
NCU02515T0	TESG_03600T0
NCU01255T0	TESG_05059T0
NCU00152T0	TESG_01131T0
NCU00430T0	TESG_04888T0
NCU01985T0	TESG_08069T0
NCU06394T0	TESG_01733T0
NCU07012T0	TESG_02169T0
NCU03321T0	TESG_01552T0
NCU01328T0	TESG_07987T0
NCU01817T0	TESG_02272T0
NCU07269T0	TESG_00860T0
NCU06249T0	TESG_02388T0
NCU04167T0	TESG_05881T0
NCU04279T0	TESG_06607T0
NCU09709T0	TESG_06249T0
NCU06342T0	TESG_04964T0
NCU09496T0	TESG_04883T0
NCU01241T0	TESG_06961T0
NCU09443T0	TESG_01674T0
NCU03966T0	TESG_04236T0
NCU06503T0	TESG_04334T0
NCU06503T1	TESG_04334T0
NCU01843T0	TESG_02668T0
NCU05650T0	TESG_06640T0
NCU02701T0	TESG_05977T0
NCU01992T0	TESG_06186T0
NCU10007T0	TESG_00851T0
NCU10007T1	TESG_00851T0
NCU01470T0	TESG_04086T0
NCU02803T0	TESG_05527T0
NCU02233T0	TESG_07890T0
NCU03690T0	TESG_03218T0
NCU01119T0	TESG_00649T0
NCU00920T0	TESG_08670T0
NCU06216T0	TESG_06794T0
NCU00495T0	TESG_02377T0
NCU00488T0	TESG_02356T0
NCU00793T0	TESG_04402T0
NCU05029T0	TESG_00994T0
NCU09313T0	TESG_03613T0
NCU05296T0	TESG_08035T0
NCU05317T0	TESG_07097T0
NCU07484T0	TESG_07097T0
NCU01569T0	TESG_03854T0
NCU05454T0	TESG_06045T0
NCU02010T0	TESG_04760T0
NCU00200T0	TESG_00739T0
NCU02319T0	TESG_00495T0
NCU09432T0	TESG_02453T0
NCU09267T0	TESG_05883T0
NCU04439T0	TESG_04460T0
NCU06459T0	TESG_05970T0
NCU06569T0	TESG_04976T0
NCU07082T0	TESG_04696T0
NCU07516T0	TESG_01112T0
NCU01503T0	TESG_01193T0
NCU07698T0	TESG_00728T0
NCU04433T0	TESG_03027T0
NCU06578T0	TESG_02938T0
NCU09819T0	TESG_07832T0
NCU05927T0	TESG_03309T0
NCU08642T0	TESG_05562T0
NCU04531T0	TESG_02724T0	TESG_02407T0	TESG_08334T0
NCU02287T0	TESG_01727T0
NCU05289T0	TESG_06429T0
NCU04579T0	TESG_03291T0
NCU01249T0	TESG_07560T0
NCU07690T0	TESG_06434T0
NCU03357T0	TESG_01382T0
NCU03298T0	TESG_04361T0
NCU03652T0	TESG_04194T0
NCU00269T0	TESG_00287T0
NCU01172T0	TESG_00334T0
NCU02629T0	TESG_01368T0
NCU00447T0	TESG_03874T0
NCU04319T0	TESG_05710T0
NCU09552T0	TESG_06344T0
NCU01417T0	TESG_02227T0
NCU00010T0	TESG_07501T0
NCU04378T0	TESG_04299T0
NCU02207T0	TESG_07833T0
NCU12039T0	TESG_01903T0
NCU11426T0	TESG_05985T0
NCU09266T0	TESG_07579T0
NCU04768T0	TESG_02527T0
NCU05301T0	TESG_06528T0
NCU00320T0	TESG_01137T0
NCU04838T0	TESG_02592T0
NCU09377T0	TESG_01636T0
NCU09377T1	TESG_01636T0
NCU10733T0	TESG_02602T0
NCU10311T0	TESG_04269T0
NCU11255T0	TESG_01052T0
NCU06986T0	TESG_05472T0
NCU04652T0	TESG_04349T0
NCU08515T0	TESG_01250T0
NCU06869T0	TESG_04468T0
NCU07971T0	TESG_06931T0
NCU03819T0	TESG_00885T0
NCU09793T0	TESG_01033T0
NCU10058T0	TESG_02466T0
NCU09688T0	TESG_00315T0
NCU04020T0	TESG_06313T0
NCU09191T0	TESG_02825T0
NCU04117T0	TESG_03905T0
NCU06715T0	TESG_07802T0
NCU07411T0	TESG_07365T0
NCU01701T0	TESG_01848T0
NCU01813T0	TESG_03677T0
NCU05298T0	TESG_00729T0
NCU04784T0	TESG_05226T0
NCU04187T0	TESG_03932T0
NCU01824T0	TESG_06570T0
NCU02632T0	TESG_07201T0
NCU01797T0	TESG_04995T0
NCU03628T0	TESG_04142T0
NCU06735T0	TESG_01548T0
NCU04230T0	TESG_04585T0
NCU07567T0	TESG_03780T0
NCU10043T0	TESG_05842T0
NCU05225T0	TESG_05431T0
NCU03171T0	TESG_07406T0
NCU04512T0	TESG_02671T0
NCU03220T0	TESG_06592T0
NCU08468T0	TESG_06610T0
NCU06192T0	TESG_03814T0
NCU11170T0	TESG_03812T0
NCU00680T0	TESG_00864T0
NCU02127T0	TESG_00371T0
NCU00480T0	TESG_03282T0
NCU02797T0	TESG_04618T0
NCU08309T0	TESG_05043T0
NCU05985T0	TESG_07630T0
NCU11379T0	TESG_07041T0
NCU04535T0	TESG_01024T0
NCU00896T0	TESG_04666T0
NCU03108T0	TESG_04725T0
NCU06756T0	TESG_06113T0
NCU00164T0	TESG_04935T0
NCU04380T0	TESG_08167T0
NCU04054T0	TESG_05611T0
NCU06030T0	TESG_01710T0
NCU02839T0	TESG_03603T0
NCU03024T0	TESG_07366T0
NCU12027T0	TESG_04486T0
NCU08002T0	TESG_01178T0
NCU06666T0	TESG_03382T0
NCU07982T0	TESG_02507T0
NCU07330T0	TESG_05140T0
NCU04790T0	TESG_06301T0
NCU06099T0	TESG_07867T0
NCU03032T0	TESG_03544T0
NCU10775T0	TESG_07868T0
NCU03814T0	TESG_07791T0
NCU02110T0	TESG_00938T0
NCU04511T0	TESG_02672T0
NCU02020T0	TESG_05783T0
NCU11238T0	TESG_00862T0
NCU06672T0	TESG_06020T0
NCU09488T0	TESG_04764T0
NCU05939T0	TESG_01029T0
NCU04343T0	TESG_02907T0
NCU08920T0	TESG_00084T0
NCU05680T0	TESG_03824T0
NCU04355T0	TESG_01270T0
NCU04044T0	TESG_05225T0
NCU02840T0	TESG_03602T0
NCU09071T0	TESG_00801T0
NCU08928T0	TESG_02223T0
NCU07412T0	TESG_07480T0
NCU00273T0	TESG_04051T0
NCU04755T0	TESG_05976T0
NCU07669T0	TESG_06519T0
NCU05430T0	TESG_00235T0
NCU05683T0	TESG_06940T0
NCU07068T0	TESG_00184T0
NCU06202T0	TESG_05355T0
NCU08858T0	TESG_06122T0
NCU02178T0	TESG_03025T0
NCU03899T0	TESG_02522T0
NCU04610T0	TESG_01926T0
NCU01756T0	TESG_05001T0
NCU02828T0	TESG_04413T0
NCU00172T0	TESG_07461T0
NCU06407T0	TESG_02341T0
NCU02409T0	TESG_01053T0
NCU01644T0	TESG_02634T0
NCU02052T0	TESG_03475T0
NCU09715T0	TESG_01047T0
NCU04125T0	TESG_04827T0
NCU09537T0	TESG_04378T0
NCU05876T0	TESG_01480T0
NCU07691T0	TESG_08323T0
NCU02380T0	TESG_08093T0
NCU09513T0	TESG_04041T0
NCU01161T0	TESG_02144T0
NCU00112T0	TESG_00679T0
NCU06189T0	TESG_00122T0
NCU11866T0	TESG_02427T0
NCU03776T0	TESG_03162T0	TESG_02074T0
NCU00591T0	TESG_00368T0
NCU03341T0	TESG_05278T0
NCU07724T0	TESG_03170T0
NCU11953T0	TESG_03153T0
NCU07281T0	TESG_02690T0
NCU07481T0	TESG_06677T0
NCU06215T0	TESG_03946T0
NCU06579T0	TESG_03851T0
NCU02619T0	TESG_08200T0
NCU01968T0	TESG_02997T0
NCU03264T0	TESG_03630T0
NCU04726T0	TESG_02755T0
NCU08020T0	TESG_01275T0
NCU03125T0	TESG_07875T0
NCU09894T0	TESG_05677T0
NCU09318T0	TESG_07488T0
NCU03799T0	TESG_00510T0
NCU03648T0	TESG_02448T0
NCU01997T0	TESG_00390T0
NCU11271T0	TESG_00088T0
NCU02066T0	TESG_07918T0
NCU02616T0	TESG_08203T0
NCU03062T0	TESG_07554T0
NCU03137T0	TESG_04286T0
NCU03100T0	TESG_05836T0
NCU09142T0	TESG_03508T0
NCU09861T0	TESG_06642T0
NCU03117T0	TESG_05602T0
NCU01494T0	TESG_07310T0
NCU09349T0	TESG_02036T0
NCU03387T0	TESG_02282T0
NCU09132T0	TESG_07402T0
NCU11180T0	TESG_06412T0
NCU04245T0	TESG_03303T0
NCU09120T0	TESG_06590T0
NCU07393T0	TESG_03349T0
NCU00406T0	TESG_00282T0
NCU01702T0	TESG_01842T0
NCU07975T0	TESG_00161T0
NCU02810T0	TESG_04138T0
NCU08888T0	TESG_02355T0
NCU06881T0	TESG_08086T0
NCU02295T0	TESG_01866T0
NCU09469T0	TESG_00682T0
NCU07027T0	TESG_08184T0
NCU08294T0	TESG_03837T0
NCU09202T0	TESG_01748T0
NCU04505T0	TESG_07052T0
NCU06842T0	TESG_07328T0
NCU01692T0	TESG_00213T0
NCU04636T0	TESG_05405T0
NCU06182T0	TESG_00153T0
NCU07156T0	TESG_06022T0
NCU11050T0	TESG_03255T0
NCU04133T0	TESG_02429T0
NCU02252T0	TESG_06237T0
NCU05600T0	TESG_06368T0
NCU10042T0	TESG_04162T0
NCU10042T1	TESG_04162T0
NCU01758T0	TESG_03688T0
NCU04252T0	TESG_03306T0
NCU06638T0	TESG_02122T0
NCU07930T0	TESG_07767T0
NCU03815T0	TESG_03786T0
NCU04800T0	TESG_05902T0
NCU03079T0	TESG_01527T0
NCU09696T0	TESG_00607T0
NCU06265T0	TESG_03881T0
NCU07375T0	TESG_03957T0
NCU11246T0	TESG_02796T0
NCU01330T0	TESG_03217T0
NCU05518T0	TESG_00095T0
NCU07407T0	TESG_03534T0
NCU09374T0	TESG_04631T0
NCU00340T0	TESG_00146T0
NCU01465T0	TESG_01101T0
NCU00188T0	TESG_05524T0
NCU03789T0	TESG_03357T0
NCU02534T0	TESG_06998T0
NCU09657T0	TESG_01261T0
NCU09435T0	TESG_06921T0
NCU00163T0	TESG_04934T0
NCU04110T0	TESG_02440T0
NCU02003T0	TESG_05334T0
NCU01498T0	TESG_08295T0
NCU02245T0	TESG_04178T0
NCU09121T0	TESG_06988T0
NCU01654T0	TESG_00686T0
NCU02274T0	TESG_06235T0
NCU05242T0	TESG_03991T0
NCU08338T0	TESG_07160T0
NCU07868T0	TESG_08170T0
NCU06075T0	TESG_06136T0
NCU06075T1	TESG_06136T0
NCU01234T0	TESG_00623T0
NCU06374T0	TESG_00930T0
NCU03036T0	TESG_06972T0
NCU06508T0	TESG_00922T0
NCU09758T0	TESG_01495T0
NCU05805T0	TESG_02231T0
NCU07688T0	TESG_01453T0
NCU06605T0	TESG_05874T0
NCU08357T0	TESG_06147T0
NCU11397T0	TESG_05051T0
NCU04166T0	TESG_00156T0
NCU08297T0	TESG_01301T0
NCU08297T1	TESG_01301T0
NCU04414T0	TESG_07720T0
NCU01554T0	TESG_05998T0
NCU06279T0	TESG_02159T0
NCU06803T0	TESG_05167T0
NCU01376T0	TESG_05418T0
NCU08298T0	TESG_02104T0
NCU11175T0	TESG_04759T0
NCU00477T0	TESG_05174T0
NCU09673T0	TESG_06386T0
NCU09757T0	TESG_07231T0
NCU08195T0	TESG_01351T0
NCU02202T0	TESG_07831T0
NCU01433T0	TESG_00172T0
NCU02225T0	TESG_01441T0
NCU00936T0	TESG_04652T0
NCU02112T0	TESG_06270T0
NCU03641T0	TESG_06290T0
NCU08730T0	TESG_03130T0
NCU00796T0	TESG_00797T0
NCU06854T0	TESG_00259T0
NCU04124T0	TESG_04826T0
NCU06441T0	TESG_06806T0
NCU07018T0	TESG_07126T0
NCU06809T0	TESG_01175T0
NCU10073T0	TESG_03587T0
NCU09485T0	TESG_04794T0
NCU06847T0	TESG_05989T0
NCU08741T0	TESG_00438T0
NCU05259T0	TESG_03987T0
NCU06259T0	TESG_03283T0
NCU04782T0	TESG_05213T0
NCU03509T0	TESG_03026T0	TESG_07826T0
NCU01480T0	TESG_02442T0
NCU03312T0	TESG_02251T0
NCU01206T0	TESG_04340T0
NCU03076T0	TESG_05612T0
NCU09079T0	TESG_00826T0
NCU08499T0	TESG_05266T0
NCU11453T0	TESG_06943T0
NCU02965T0	TESG_05087T0
NCU00498T0	TESG_07920T0
NCU05278T0	TESG_05916T0
NCU03954T0	TESG_00015T0
NCU03954T1	TESG_00015T0
NCU03727T0	TESG_00909T0
NCU03482T0	TESG_05254T0
NCU04201T0	TESG_06772T0
NCU00914T0	TESG_04736T0
NCU02680T0	TESG_05556T0
NCU00925T0	TESG_04654T0
NCU00824T0	TESG_05585T0
NCU03783T0	TESG_04107T0
NCU01290T0	TESG_00444T0
NCU03257T0	TESG_02802T0
NCU00410T0	TESG_00449T0
NCU00754T0	TESG_05690T0
NCU07380T0	TESG_03657T0
NCU07420T0	TESG_06719T0
NCU05363T0	TESG_01850T0
NCU10337T0	TESG_04598T0
NCU09042T0	TESG_05861T0
NCU04078T0	TESG_05859T0
NCU03359T0	TESG_07074T0
NCU10810T0	TESG_05531T0
NCU03491T0	TESG_03203T0
NCU11384T0	TESG_04658T0
NCU11384T1	TESG_04658T0
NCU02617T0	TESG_08201T0
NCU02580T0	TESG_01638T0
NCU04092T0	TESG_03984T0
NCU11187T0	TESG_00878T0
NCU00205T0	TESG_04714T0
NCU04750T0	TESG_01526T0
NCU04130T0	TESG_04579T0
NCU01878T0	TESG_01760T0
NCU08152T0	TESG_04876T0
NCU05622T0	TESG_02545T0
NCU06285T0	TESG_02470T0
NCU07367T0	TESG_04159T0
NCU05288T0	TESG_06508T0
NCU09065T0	TESG_00831T0
NCU09746T0	TESG_04430T0
NCU10008T0	TESG_06276T0
NCU00311T0	TESG_07475T0
NCU09101T0	TESG_02966T0
NCU07489T0	TESG_06146T0
NCU00202T0	TESG_03297T0
NCU09265T0	TESG_07580T0
NCU00199T0	TESG_00740T0
NCU03795T0	TESG_00512T0
NCU03372T0	TESG_01477T0
NCU07153T0	TESG_02012T0
NCU06444T0	TESG_07717T0
NCU00714T0	TESG_04614T0
NCU03330T0	TESG_03344T0
NCU07530T0	TESG_03301T0
NCU08283T0	TESG_03139T0
NCU09033T0	TESG_04385T0
NCU02325T0	TESG_03167T0
NCU02650T0	TESG_07841T0
NCU11587T0	TESG_05533T0
NCU08998T0	TESG_00170T0
NCU08998T1	TESG_00170T0
NCU00821T0	TESG_01980T0
NCU02549T0	TESG_04820T0
NCU08216T0	TESG_02211T0
NCU09559T0	TESG_00219T0
NCU06882T0	TESG_01014T0
NCU08153T0	TESG_04642T0
NCU02511T0	TESG_00440T0
NCU08272T0	TESG_01746T0
NCU05937T0	TESG_06315T0
NCU08076T0	TESG_05452T0
NCU00789T0	TESG_06869T0
NCU09468T0	TESG_00681T0
NCU02209T0	TESG_01442T0
NCU01333T0	TESG_03744T0
NCU00261T0	TESG_07510T0
NCU09545T0	TESG_00571T0
NCU04241T0	TESG_02791T0
NCU02546T0	TESG_05542T0
NCU01901T0	TESG_00829T0
NCU02063T0	TESG_01075T0
NCU01178T0	TESG_03928T0
NCU03658T0	TESG_06860T0
NCU06804T0	TESG_04433T0
NCU03857T0	TESG_07356T0
NCU10519T0	TESG_05644T0
NCU02122T0	TESG_05695T0
NCU02260T0	TESG_06890T0
NCU10381T0	TESG_02264T0
NCU05582T0	TESG_06397T0
NCU07926T0	TESG_04797T0
NCU00446T0	TESG_03876T0
NCU03981T1	TESG_02596T0
NCU03981T0	TESG_02596T0
NCU00904T0	TESG_07967T0
NCU01269T0	TESG_06737T0
NCU07064T0	TESG_02695T0
NCU01449T0	TESG_00475T0
NCU01449T1	TESG_00475T0
NCU00493T0	TESG_03213T0
NCU02778T0	TESG_04158T0
NCU07023T0	TESG_05203T0
NCU04185T0	TESG_03931T0
NCU07451T0	TESG_06065T0
NCU06766T0	TESG_07315T0
NCU07171T0	TESG_00012T0
NCU06205T0	TESG_03934T0
NCU11254T0	TESG_01904T0
NCU09111T0	TESG_08558T0
NCU06005T0	TESG_03436T0
NCU06187T0	TESG_04043T0
NCU02542T1	TESG_02798T0
NCU02542T0	TESG_02798T0
NCU04216T0	TESG_00866T0
NCU02100T0	TESG_03402T0
NCU10018T0	TESG_05223T0
NCU09700T0	TESG_04264T0
NCU11251T0	TESG_03521T0
NCU00290T0	TESG_04637T0
NCU02960T0	TESG_03568T0
NCU07001T0	TESG_00062T0
NCU01745T0	TESG_03733T0
NCU02498T0	TESG_05828T0
NCU08674T0	TESG_05468T0
NCU00306T0	TESG_03062T0
NCU03526T0	TESG_03107T0
NCU00378T0	TESG_01703T0
NCU02591T0	TESG_02869T0
NCU04449T0	TESG_02956T0
NCU08682T0	TESG_02503T0
NCU05996T0	TESG_05291T0
NCU07987T0	TESG_07101T0
NCU02416T0	TESG_04495T0
NCU09521T0	TESG_04879T0
NCU01760T0	TESG_00492T0
NCU01502T0	TESG_01194T0
NCU00632T0	TESG_08109T0
NCU08273T0	TESG_01730T0
NCU08935T0	TESG_01519T0
NCU07859T0	TESG_02891T0
NCU03924T0	TESG_06619T0
NCU06543T0	TESG_04740T0
NCU11168T0	TESG_06983T0
NCU00081T0	TESG_06177T0
NCU00692T0	TESG_06213T0
NCU03396T0	TESG_05739T0
NCU06277T0	TESG_04328T0
NCU04799T0	TESG_05903T0
NCU04176T0	TESG_03926T0
NCU04111T0	TESG_07596T0
NCU11301T0	TESG_04518T0
NCU01919T0	TESG_06268T0
NCU02752T0	TESG_07008T0
NCU08771T0	TESG_05924T0
NCU02611T0	TESG_06087T0
NCU02524T0	TESG_04217T0
NCU06834T0	TESG_05234T0
NCU08290T0	TESG_06385T0
NCU03922T0	TESG_02469T0
NCU06959T0	TESG_02693T0
NCU08218T0	TESG_02221T0
NCU02791T0	TESG_08152T0
NCU06659T0	TESG_07981T0
NCU11791T0	TESG_07196T0
NCU02482T0	TESG_00861T0
NCU02482T1	TESG_00861T0
NCU02482T2	TESG_00861T0
NCU01439T0	TESG_00468T0
NCU03571T0	TESG_06573T0
NCU08663T0	TESG_04939T0
NCU00614T0	TESG_00406T0
NCU07020T0	TESG_00069T0
NCU03715T0	TESG_04076T0
NCU00520T0	TESG_07380T0
NCU03823T0	TESG_03805T0
NCU07313T0	TESG_01323T0
NCU06783T0	TESG_03099T0
NCU06843T0	TESG_07330T0
NCU10262T0	TESG_04376T0	TESG_07922T0
NCU01231T0	TESG_04497T0
NCU06812T0	TESG_04431T0
NCU11353T0	TESG_04711T0
NCU02406T0	TESG_01946T0
NCU05246T0	TESG_01269T0
NCU03961T0	TESG_02586T0
NCU06999T0	TESG_00092T0
NCU07296T0	TESG_07043T0
NCU03608T0	TESG_03319T0
NCU06344T0	TESG_06444T0
NCU06761T0	TESG_05280T0
NCU08471T0	TESG_06362T0
NCU06489T0	TESG_00089T0
NCU04015T0	TESG_02593T0
NCU06270T0	TESG_03877T0
NCU02826T0	TESG_04414T0
NCU06436T0	TESG_03546T0
NCU06540T0	TESG_05444T0
NCU05644T0	TESG_06672T0
NCU08312T0	TESG_05439T0
NCU06483T0	TESG_07307T0
NCU01652T0	TESG_00685T0
NCU11185T0	TESG_02353T0
NCU03347T0	TESG_05237T0
NCU04459T0	TESG_06440T0
NCU09254T0	TESG_02836T0
NCU06457T0	TESG_05411T0
NCU06870T0	TESG_00997T0
NCU09595T0	TESG_02713T0
NCU09737T0	TESG_04941T0
NCU08441T0	TESG_04481T0	TESG_02929T0
NCU03317T0	TESG_03609T0
NCU07395T0	TESG_03361T0
NCU05526T0	TESG_05301T0
NCU04137T0	TESG_07582T0
NCU02393T0	TESG_00985T0
NCU02393T1	TESG_00985T0
NCU02556T0	TESG_01079T0
NCU00690T0	TESG_05794T0
NCU02224T0	TESG_07860T0
NCU05095T0	TESG_05599T0
NCU07590T0	TESG_05106T0
NCU10847T0	TESG_07603T0
NCU03944T0	TESG_02772T0
NCU04743T0	TESG_02517T0
NCU02368T0	TESG_00975T0
NCU03914T0	TESG_02577T0
NCU06520T0	TESG_05484T0
NCU03290T0	TESG_03532T0
NCU00230T0	TESG_07258T0
NCU09598T0	TESG_03725T0
NCU10409T0	TESG_03397T0
NCU03498T0	TESG_03209T0
NCU00890T0	TESG_07966T0
NCU01174T0	TESG_00619T0
NCU03972T0	TESG_04250T0
NCU08897T0	TESG_00672T0
NCU08024T0	TESG_02946T0
NCU09212T0	TESG_05593T0
NCU08148T0	TESG_01043T0
NCU04136T0	TESG_07491T0
NCU06534T0	TESG_06555T0
NCU09287T0	TESG_05184T0
NCU09791T0	TESG_04849T0
NCU04850T0	TESG_04849T0
NCU03973T0	TESG_08458T0
NCU11544T1	TESG_06190T0
NCU11544T0	TESG_06190T0
NCU06362T0	TESG_05146T0
NCU02464T0	TESG_00776T0
NCU03697T0	TESG_03893T0
NCU01183T0	TESG_00177T0
NCU02717T0	TESG_07765T0
NCU08894T0	TESG_02447T0	TESG_07432T0
NCU02407T0	TESG_01965T0
NCU00395T0	TESG_07347T0
NCU09564T0	TESG_00657T0
NCU06032T0	TESG_06486T0
NCU03020T0	TESG_02813T0
NCU03380T0	TESG_05728T0
NCU04646T0	TESG_07664T0
NCU07070T0	TESG_07688T0
NCU10762T0	TESG_06437T0
NCU00453T0	TESG_00142T0
NCU01247T0	TESG_02964T0
NCU04329T0	TESG_08179T0
NCU06942T0	TESG_06239T0
NCU06452T0	TESG_06795T0
NCU10945T0	TESG_04172T0
NCU03493T0	TESG_02934T0
NCU04772T0	TESG_02475T0
NCU03713T0	TESG_05069T0
NCU09076T0	TESG_00824T0
NCU04747T0	TESG_05643T0
NCU08162T0	TESG_06487T0
NCU03246T0	TESG_00793T0
NCU03855T0	TESG_01960T0
NCU06449T0	TESG_00628T0
NCU02203T0	TESG_06857T0
NCU03039T0	TESG_06977T0
NCU08378T0	TESG_07573T0
NCU11492T0	TESG_06916T0
NCU07732T0	TESG_00120T0
NCU07732T1	TESG_00120T0
NCU01868T0	TESG_02626T0
NCU03737T0	TESG_05071T0
NCU08669T0	TESG_02909T0
NCU08027T0	TESG_05481T0
NCU11685T0	TESG_04578T0
NCU02750T0	TESG_07369T0
NCU09711T0	TESG_07886T0
NCU00037T0	TESG_01092T0
NCU04614T0	TESG_02787T0
NCU04504T0	TESG_07727T0
NCU11204T0	TESG_03046T0
NCU06652T0	TESG_03396T0
NCU02291T0	TESG_07873T0
NCU02716T0	TESG_07766T0
NCU02201T0	TESG_01604T0
NCU02966T0	TESG_05088T0
NCU08604T0	TESG_01071T0
NCU00673T0	TESG_00415T0
NCU00772T0	TESG_04383T0
NCU01132T0	TESG_06576T0
NCU03229T0	TESG_06761T0
NCU03066T0	TESG_07532T0
NCU03748T0	TESG_07632T0
NCU07458T0	TESG_07726T0
NCU04354T0	TESG_01328T0
NCU03965T0	TESG_04232T0
NCU08563T0	TESG_01340T0
NCU00677T0	TESG_00099T0
NCU01181T0	TESG_00135T0
NCU01047T0	TESG_06373T0
NCU00593T0	TESG_07853T0
NCU08706T0	TESG_05236T0
NCU09642T0	TESG_05323T0
NCU07298T0	TESG_07730T0
NCU05420T0	TESG_01355T0
NCU04796T0	TESG_05217T0
NCU08301T0	TESG_03838T0
NCU02179T0	TESG_03028T0
NCU04259T0	TESG_01431T0
NCU01724T0	TESG_03741T0
NCU00077T0	TESG_06180T0
NCU06306T0	TESG_05197T0
NCU04454T0	TESG_02681T0
NCU04088T0	TESG_07636T0
NCU11213T0	TESG_07076T0
NCU04041T0	TESG_06657T0
NCU11705T0	TESG_05325T0
NCU04005T0	TESG_01367T0
NCU07874T0	TESG_05056T0
NCU01478T0	TESG_08566T0
NCU02397T0	TESG_02455T0
NCU00337T0	TESG_04903T0
NCU03894T0	TESG_02600T0
NCU02624T0	TESG_04364T0
NCU00177T0	TESG_07817T0
NCU03606T0	TESG_06057T0
NCU08600T0	TESG_02861T0
NCU09547T0	TESG_04144T0
NCU06194T0	TESG_07786T0
NCU07914T0	TESG_07550T0
NCU02402T0	TESG_02046T0
NCU00272T0	TESG_04052T0
NCU09048T0	TESG_02034T0
NCU09034T0	TESG_04387T0
NCU04537T0	TESG_06827T0
NCU10021T0	TESG_06827T0
NCU06358T0	TESG_06827T0
NCU03788T0	TESG_03358T0
NCU02425T0	TESG_08081T0
NCU06419T0	TESG_05375T0
NCU09732T0	TESG_05110T0
NCU00035T0	TESG_01089T0
NCU02354T0	TESG_01942T0
NCU00782T0	TESG_04411T0
NCU03637T0	TESG_04135T0
NCU02408T0	TESG_01968T0
NCU00043T0	TESG_06415T0
NCU03258T0	TESG_04608T0
NCU06630T0	TESG_03073T0
NCU00631T0	TESG_00943T0
NCU01369T0	TESG_04116T0
NCU04144T0	TESG_02418T0
NCU06430T0	TESG_02359T0
NCU00194T0	TESG_07940T0
NCU01525T0	TESG_06828T0
NCU07015T0	TESG_07129T0
NCU02793T0	TESG_02250T0
NCU02550T0	TESG_04651T0
NCU04207T0	TESG_07400T0
NCU03813T0	TESG_07793T0
NCU08977T0	TESG_07214T0
NCU09575T0	TESG_07383T0
NCU01438T0	TESG_00461T0
NCU00389T0	TESG_02361T0
NCU08889T0	TESG_00595T0
NCU07887T0	TESG_04026T0
NCU02420T0	TESG_00959T0
NCU03187T0	TESG_00812T0
NCU03622T0	TESG_00637T0
NCU05850T0	TESG_07474T0
NCU05642T0	TESG_00643T0
NCU03415T0	TESG_03177T0
NCU03425T0	TESG_07192T0
NCU08598T0	TESG_02876T0
NCU03186T0	TESG_00813T0
NCU04814T0	TESG_01584T0
NCU02457T0	TESG_03953T0
NCU06217T0	TESG_01524T0
NCU08003T0	TESG_01325T0
NCU05375T0	TESG_03751T0
NCU02741T0	TESG_07545T0
NCU00665T0	TESG_01808T0
NCU05123T0	TESG_06584T0
NCU01443T0	TESG_00469T0
NCU02421T0	TESG_01006T0
NCU01646T0	TESG_03684T0
NCU06190T0	TESG_00164T0
NCU02814T0	TESG_04365T0
NCU03597T0	TESG_04073T0
NCU07125T0	TESG_02543T0
NCU10383T1	TESG_05281T0
NCU10383T0	TESG_05281T0
NCU06685T0	TESG_00520T0
NCU02147T0	TESG_00043T0
NCU03103T0	TESG_06142T0
NCU03515T0	TESG_06039T0
NCU09437T0	TESG_02006T0
NCU09253T0	TESG_02763T0
NCU03124T0	TESG_03452T0
NCU06618T0	TESG_03988T0
NCU03219T0	TESG_08312T0
NCU08880T0	TESG_05629T0
NCU07779T0	TESG_07591T0
NCU01022T0	TESG_01541T0
NCU00553T0	TESG_03047T0
NCU00775T0	TESG_04220T0
NCU02565T0	TESG_03577T0
NCU08762T0	TESG_06810T0
NCU01767T0	TESG_04276T0
NCU02961T0	TESG_07407T0
NCU04481T0	TESG_07120T0
NCU07392T0	TESG_07954T0
NCU04306T0	TESG_01513T0
NCU06418T0	TESG_02443T0
NCU08626T0	TESG_07424T0
NCU01777T0	TESG_06480T0
NCU06482T0	TESG_03781T0
NCU09230T0	TESG_03497T0
NCU00213T0	TESG_01115T0
NCU01411T0	TESG_04590T0
NCU08503T0	TESG_01171T0
NCU07839T0	TESG_02638T0
NCU08895T0	TESG_01853T0
NCU04410T0	TESG_07784T0
NCU09817T0	TESG_06867T0
NCU01266T0	TESG_00734T0
NCU09533T0	TESG_05344T0
NCU09864T0	TESG_06285T0
NCU02438T0	TESG_01994T0
NCU02074T0	TESG_03570T0
NCU11861T0	TESG_00160T0
NCU03578T0	TESG_07735T0
NCU09347T0	TESG_03262T0
NCU02422T0	TESG_01058T0
NCU00919T0	TESG_04810T0
NCU03779T0	TESG_04053T0
NCU06067T0	TESG_07621T0
NCU00831T0	TESG_06450T0
NCU00649T0	TESG_08043T0
NCU03267T0	TESG_02140T0
NCU05810T0	TESG_02306T0
NCU07814T0	TESG_00173T0
NCU02729T0	TESG_04690T0
NCU00794T0	TESG_06859T0
NCU07004T0	TESG_03845T0
NCU07332T0	TESG_05133T0
NCU08708T0	TESG_05260T0
NCU02310T0	TESG_02433T0
NCU06679T0	TESG_00516T0
NCU04485T0	TESG_05434T0
NCU08291T0	TESG_06384T0
NCU04566T0	TESG_02026T0
NCU02044T0	TESG_06757T0
NCU07362T0	TESG_03738T0
NCU00450T0	TESG_00145T0
NCU00209T0	TESG_01121T0
NCU03055T0	TESG_07415T0
NCU02576T0	TESG_03415T0
NCU06710T0	TESG_00899T0
NCU03633T0	TESG_04105T0
NCU04721T0	TESG_04513T0
NCU10359T0	TESG_04513T0
NCU01377T0	TESG_00348T0
NCU00023T0	TESG_02438T0
NCU03395T0	TESG_05738T0
NCU03771T0	TESG_05523T0
NCU07701T0	TESG_05935T0
NCU09380T0	TESG_07542T0
NCU02126T0	TESG_00370T0
NCU02094T0	TESG_05591T0
NCU07564T0	TESG_05955T0
NCU01216T0	TESG_02428T0
NCU03141T0	TESG_01690T0
NCU03495T0	TESG_03200T0
NCU11409T0	TESG_01888T0
NCU04841T0	TESG_02599T0
NCU02109T0	TESG_07903T0
NCU07659T0	TESG_03267T0
NCU00445T0	TESG_04869T0
NCU06493T0	TESG_00745T0
NCU04642T0	TESG_03542T0
NCU07504T0	TESG_02195T0
NCU06720T0	TESG_03431T0
NCU04656T0	TESG_02297T0
NCU02771T0	TESG_07437T0
NCU11284T0	TESG_02575T0
NCU10282T0	TESG_08153T0
NCU01809T0	TESG_01551T0
NCU10467T0	TESG_03918T0
NCU01953T0	TESG_00050T0
NCU02592T0	TESG_00844T0
NCU00155T0	TESG_04568T0
NCU03217T0	TESG_06726T0
NCU09654T0	TESG_02132T0
NCU08850T0	TESG_04254T0
NCU08435T0	TESG_07807T0
NCU00182T0	TESG_04030T0
NCU07021T0	TESG_00070T0
NCU03695T0	TESG_03194T0
NCU07058T0	TESG_05900T0
NCU06240T0	TESG_07709T0
NCU00170T0	TESG_05361T0
NCU10776T0	TESG_01860T0
NCU09093T0	TESG_02973T0
NCU02785T0	TESG_01688T0
NCU06179T0	TESG_00294T0
NCU08356T0	TESG_04622T0
NCU09223T0	TESG_06026T0
NCU05897T0	TESG_04177T0
NCU09322T0	TESG_01642T0
NCU08716T0	TESG_07285T0
NCU04670T0	TESG_02234T0
NCU01388T0	TESG_05687T0
NCU07986T0	TESG_01274T0
NCU07024T0	TESG_05204T0
NCU09807T0	TESG_03442T0
NCU08607T0	TESG_07368T0
NCU02232T0	TESG_01983T0
NCU04669T0	TESG_02618T0
NCU00122T0	TESG_06738T0
NCU01517T0	TESG_07634T0
NCU01240T0	TESG_00635T0
NCU01285T0	TESG_05594T0
NCU07693T0	TESG_00716T0
NCU06132T0	TESG_05884T0
NCU03176T0	TESG_03236T0
NCU04581T0	TESG_03298T0
NCU07865T0	TESG_07144T0
NCU00552T0	TESG_00028T0
NCU01013T0	TESG_06050T0
NCU02657T0	TESG_07524T0
NCU10155T0	TESG_06023T0
NCU09123T0	TESG_08032T0
NCU01235T0	TESG_00622T0
NCU04600T0	TESG_01544T0
NCU06758T0	TESG_01282T0
NCU07697T0	TESG_00727T0
NCU09237T0	TESG_01064T0
NCU04264T0	TESG_02996T0
NCU05143T0	TESG_02262T0
NCU07909T0	TESG_06597T0
NCU04190T0	TESG_00209T0
NCU00711T0	TESG_07593T0
NCU08939T0	TESG_01432T0
NCU05889T0	TESG_05750T0
NCU06656T0	TESG_07986T0
NCU00790T0	TESG_02598T0
NCU04105T0	TESG_00917T0
NCU04983T0	TESG_02189T0
NCU06769T0	TESG_01297T0
NCU03188T0	TESG_04755T0
NCU05213T0	TESG_04946T0
NCU04096T0	TESG_06805T0
NCU09885T0	TESG_05147T0
NCU04924T0	TESG_03635T0
NCU00602T0	TESG_08079T0
NCU03204T0	TESG_07037T0
NCU06924T0	TESG_06120T0
NCU11739T0	TESG_05435T0
NCU02400T0	TESG_04265T0
NCU09345T0	TESG_03606T0
NCU09345T1	TESG_03606T0
NCU09345T2	TESG_03606T0
NCU02532T0	TESG_06996T0
NCU04442T0	TESG_05442T0
NCU06914T0	TESG_07570T0
NCU09580T0	TESG_07547T0
NCU04333T0	TESG_03746T0
NCU10652T0	TESG_01346T0
NCU00589T0	TESG_03235T0
NCU02571T0	TESG_03409T0
NCU03651T0	TESG_02620T0
NCU01882T0	TESG_04561T0
NCU02746T0	TESG_05092T0
NCU05585T0	TESG_03299T0
NCU05411T0	TESG_04805T0
NCU08811T0	TESG_02697T0
NCU05117T0	TESG_06404T0
NCU05000T0	TESG_01629T0
NCU10468T0	TESG_00673T0
NCU04754T0	TESG_05975T0
NCU08511T0	TESG_03112T0
NCU06943T0	TESG_06248T0
NCU07531T0	TESG_06768T0
NCU11748T0	TESG_06376T0
NCU01435T0	TESG_00466T0
NCU02148T0	TESG_00374T0
NCU01947T0	TESG_03036T0
NCU01324T0	TESG_06727T0
NCU06341T0	TESG_02745T0
NCU02273T0	TESG_06891T0
NCU04637T0	TESG_05397T0
NCU08231T0	TESG_04523T0
NCU09104T0	TESG_05665T0
NCU01141T0	TESG_00158T0
NCU06230T0	TESG_00139T0
NCU07442T0	TESG_00868T0
NCU02743T0	TESG_07024T0
NCU07584T0	TESG_05326T0
NCU00422T0	TESG_04931T0
NCU00422T1	TESG_04931T0
NCU01083T0	TESG_00590T0
NCU02361T0	TESG_01957T0
NCU03004T0	TESG_01809T0
NCU08012T0	TESG_02105T0
NCU06360T0	TESG_06541T0
NCU00377T0	TESG_02415T0
NCU07438T0	TESG_05768T0
NCU07893T0	TESG_05980T0
NCU06039T0	TESG_01712T0
NCU00317T0	TESG_07668T0
NCU07739T0	TESG_00189T0
NCU09211T0	TESG_00399T0
NCU07284T0	TESG_04511T0
NCU05499T0	TESG_06308T0
NCU06923T0	TESG_06119T0
NCU03295T0	TESG_02889T0
NCU00575T0	TESG_05792T0
NCU07059T0	TESG_06647T0
NCU04761T0	TESG_02463T0
NCU04633T0	TESG_03464T0
NCU04335T0	TESG_03855T0
NCU03646T0	TESG_05880T0
NCU04192T0	TESG_00309T0
NCU03436T0	TESG_03178T0
NCU11956T0	TESG_00225T0
NCU09162T0	TESG_04024T0
NCU09643T0	TESG_03760T0
NCU07414T0	TESG_07438T0
NCU01402T0	TESG_03652T0
NCU06052T0	TESG_03951T0
NCU00195T0	TESG_00186T0
NCU04289T0	TESG_06004T0
NCU08346T0	TESG_01041T0
NCU08983T0	TESG_03247T0
NCU09771T0	TESG_05130T0
NCU01412T0	TESG_06012T0
NCU02247T0	TESG_08096T0
NCU06921T0	TESG_06116T0
NCU06595T0	TESG_07117T0
NCU01057T0	TESG_02841T0
NCU01057T1	TESG_02841T0
NCU00181T0	TESG_04858T0
NCU03621T0	TESG_02226T0
NCU03154T0	TESG_02975T0
NCU03678T0	TESG_04750T0
NCU04809T0	TESG_04247T0
NCU07960T0	TESG_04183T0
NCU07381T0	TESG_07388T0
NCU01481T0	TESG_01416T0
NCU02954T0	TESG_06134T0
NCU10272T0	TESG_01176T0
NCU09106T0	TESG_06751T0
NCU11302T0	TESG_08459T0
NCU08997T0	TESG_07499T0	TESG_02786T0
NCU02781T0	TESG_04201T0
NCU06409T0	TESG_02378T0
NCU05859T0	TESG_05869T0
NCU10853T0	TESG_02488T0
NCU06238T0	TESG_02147T0
NCU01961T0	TESG_03033T0
NCU01528T0	TESG_06829T0
NCU04585T0	TESG_06007T0
NCU04077T0	TESG_06660T0
NCU06332T0	TESG_05922T0
NCU02373T0	TESG_00980T0
NCU02104T0	TESG_04281T0
NCU03998T0	TESG_04593T0
NCU06541T0	TESG_05445T0
NCU02404T1	TESG_08080T0
NCU02404T0	TESG_08080T0
NCU02151T0	TESG_03015T0
NCU05418T0	TESG_00430T0
NCU02411T0	TESG_06240T0
NCU09874T0	TESG_03525T0
NCU02585T0	TESG_04638T0
NCU07419T0	TESG_06720T0
NCU03339T0	TESG_03230T0
NCU07165T0	TESG_00005T0
NCU03115T0	TESG_04601T0
NCU06631T0	TESG_03143T0
NCU11173T0	TESG_01151T0
NCU05273T0	TESG_05906T0
NCU07071T0	TESG_07207T0
NCU08427T0	TESG_06840T0
NCU00468T0	TESG_02156T0
NCU05169T0	TESG_03536T0
NCU07459T0	TESG_07723T0
NCU01271T0	TESG_01656T0
NCU00675T0	TESG_04564T0
NCU01786T0	TESG_05737T0
NCU03759T0	TESG_04102T0
NCU09220T0	TESG_02875T0
NCU07076T0	TESG_05898T0
NCU02688T1	TESG_03647T0
NCU02688T0	TESG_03647T0
NCU05028T0	TESG_00987T0
NCU00823T0	TESG_05586T0
NCU05364T0	TESG_01844T0
NCU06091T0	TESG_04530T0
NCU09551T0	TESG_02552T0
NCU11408T0	TESG_06892T0
NCU06724T0	TESG_02298T0
NCU04856T0	TESG_02298T0
NCU04856T1	TESG_02298T0
NCU03714T0	TESG_04077T0
NCU06519T0	TESG_05144T0
NCU04460T0	TESG_08040T0
NCU08909T0	TESG_01001T0	TESG_04010T0
NCU00608T0	TESG_00761T0
NCU08066T0	TESG_00404T0
NCU05589T0	TESG_02742T0
NCU03243T0	TESG_05810T0
NCU05218T0	TESG_05423T0
NCU09434T0	TESG_02459T0
NCU09098T0	TESG_03730T0
NCU01547T0	TESG_03704T0
NCU05548T0	TESG_02180T0
NCU06250T0	TESG_02387T0
NCU06371T0	TESG_05438T0
NCU01936T0	TESG_00391T0
NCU00538T0	TESG_06380T0
NCU06336T0	TESG_01813T0
NCU07544T0	TESG_03807T0
NCU07580T0	TESG_04707T0
NCU07495T0	TESG_06143T0
NCU07558T0	TESG_07280T0
NCU08650T0	TESG_07195T0
NCU03757T0	TESG_00504T0
NCU00434T0	TESG_04866T0
NCU06232T0	TESG_03197T0
NCU07620T0	TESG_02070T0
NCU07941T0	TESG_02717T0
NCU04737T0	TESG_07016T0
NCU00565T0	TESG_08074T0
NCU03238T0	TESG_06502T0
NCU02690T0	TESG_07493T0
NCU04429T0	TESG_06539T0
NCU06989T0	TESG_04738T0
NCU00725T0	TESG_05604T0
NCU03836T0	TESG_03790T0
NCU01753T0	TESG_06889T0
NCU06149T0	TESG_02045T0
NCU03260T0	TESG_04632T0
NCU01964T0	TESG_06195T0
NCU06271T0	TESG_03831T0
NCU09477T0	TESG_02379T0
NCU09025T0	TESG_06895T0
NCU04013T1	TESG_04592T0
NCU04013T0	TESG_04592T0
NCU00894T0	TESG_01648T0
NCU00421T0	TESG_04929T0
NCU03228T0	TESG_02519T0
NCU00924T0	TESG_04655T0
NCU06246T0	TESG_01130T0
NCU03512T0	TESG_08168T0
NCU05196T0	TESG_03978T0
NCU09931T0	TESG_02699T0
NCU11179T0	TESG_05342T0
NCU07807T0	TESG_06930T0
NCU07807T1	TESG_06930T0
NCU01963T0	TESG_03042T0
NCU09778T0	TESG_01590T0
NCU06717T0	TESG_05747T0
NCU05633T0	TESG_07770T0
NCU09980T0	TESG_05683T0
NCU01227T0	TESG_00151T0
NCU01633T0	TESG_01680T0
NCU02414T0	TESG_01013T0
NCU00428T0	TESG_04862T0
NCU00650T0	TESG_06158T0
NCU00897T0	TESG_06097T0
NCU01637T0	TESG_06558T0
NCU03876T0	TESG_07359T0
NCU06198T0	TESG_06214T0
NCU00472T0	TESG_03904T0
NCU04415T0	TESG_02484T0
NCU03741T0	TESG_04060T0
NCU07996T0	TESG_03132T0
NCU03504T0	TESG_04437T0
NCU02497T0	TESG_05833T0
NCU06593T0	TESG_07119T0
NCU00587T0	TESG_03233T0
NCU05926T0	TESG_02203T0
NCU05516T0	TESG_02707T0
NCU08005T0	TESG_01180T0
NCU07880T0	TESG_02722T0
NCU04277T0	TESG_01498T0
NCU03492T0	TESG_03206T0
NCU02795T0	TESG_04611T0
NCU08825T0	TESG_02949T0
NCU06347T0	TESG_05198T0
NCU10059T0	TESG_02467T0
NCU11471T0	TESG_06472T0
NCU03846T0	TESG_04324T0
NCU03846T1	TESG_04324T0
NCU01821T0	TESG_01531T0
NCU00490T0	TESG_03216T0
NCU05453T0	TESG_00490T0
NCU02996T0	TESG_05671T0
NCU03006T0	TESG_01775T0
NCU05254T0	TESG_03271T0
NCU02742T0	TESG_07546T0
NCU09241T0	TESG_02852T0
NCU12124T0	TESG_06295T0
NCU02235T0	TESG_01057T0
NCU09258T0	TESG_01666T0
NCU05198T0	TESG_06596T0
NCU09930T0	TESG_02698T0
NCU01613T0	TESG_05032T0
NCU09208T0	TESG_00398T0
NCU05735T0	TESG_04992T0
NCU05797T0	TESG_08135T0
NCU04173T0	TESG_07815T0
NCU04173T1	TESG_07815T0
NCU03913T0	TESG_01582T0
NCU04797T0	TESG_07637T0
NCU11511T0	TESG_03505T0
NCU08579T0	TESG_06928T0
NCU12076T0	TESG_04664T0
NCU01036T0	TESG_02326T0
NCU05785T0	TESG_02326T0
NCU01160T0	TESG_02143T0
NCU07399T0	TESG_03527T0
NCU11277T0	TESG_01499T0
NCU06568T0	TESG_04974T0
NCU02639T0	TESG_02270T0
NCU02639T1	TESG_02270T0
NCU03194T0	TESG_01141T0
NCU03826T0	TESG_03796T0
NCU02283T0	TESG_06244T0
NCU07850T0	TESG_02720T0
NCU05752T0	TESG_05406T0
NCU09843T0	TESG_01936T0
NCU06137T0	TESG_06692T0
NCU04899T0	TESG_02089T0
NCU07668T0	TESG_04305T0
NCU05302T0	TESG_06513T0
NCU01059T0	TESG_04951T0
NCU05513T0	TESG_01840T0
NCU03107T0	TESG_04724T0
NCU02238T0	TESG_06826T0
NCU09810T0	TESG_05624T0
NCU06698T0	TESG_02357T0
NCU08370T0	TESG_05308T0
NCU00554T0	TESG_01291T0
NCU05410T0	TESG_01174T0
NCU04007T0	TESG_06029T0
NCU04507T0	TESG_07053T0
NCU11102T0	TESG_02617T0
NCU06112T0	TESG_07745T0
NCU01689T0	TESG_00212T0
NCU00962T0	TESG_03039T0
NCU04118T0	TESG_00456T0
NCU03979T0	TESG_06304T0
NCU02415T0	TESG_07751T0
NCU00232T0	TESG_07931T0
NCU02009T0	TESG_04840T0
NCU06437T0	TESG_07700T0
NCU06057T0	TESG_08060T0
NCU09384T0	TESG_05656T0
NCU04612T0	TESG_01882T0
NCU04612T1	TESG_01882T0
NCU04534T0	TESG_05193T0
NCU04312T0	TESG_05193T0
NCU09646T0	TESG_01447T0
NCU10276T0	TESG_06789T0
NCU11489T0	TESG_07010T0
NCU07920T0	TESG_07090T0	TESG_01399T0
NCU04247T0	TESG_02332T0
NCU04328T0	TESG_04258T0
NCU08364T0	TESG_01780T0
NCU08597T0	TESG_02474T0
NCU03218T0	TESG_07568T0
NCU08959T0	TESG_04272T0
NCU07457T0	TESG_06560T0
NCU00366T0	TESG_01150T0
NCU06774T0	TESG_01166T0
NCU07338T0	TESG_04522T0
NCU06628T0	TESG_05454T0
NCU06950T0	TESG_07614T0
NCU02032T0	TESG_01771T0
NCU06177T0	TESG_00296T0
NCU01304T0	TESG_07818T0
NCU05537T0	TESG_06307T0
NCU06532T0	TESG_07950T0
NCU09816T0	TESG_06862T0
NCU00277T0	TESG_02315T0
NCU03379T0	TESG_02271T0
NCU03938T0	TESG_02807T0
NCU01830T0	TESG_06310T0
NCU07129T0	TESG_05805T0
NCU11795T0	TESG_04300T0
NCU00106T0	TESG_02214T0
NCU02606T0	TESG_01979T0
NCU07623T0	TESG_04006T0
NCU01795T0	TESG_03135T0
NCU03402T0	TESG_04808T0
NCU02070T0	TESG_06942T0
NCU11399T0	TESG_00661T0
NCU09658T0	TESG_03279T0
NCU09858T0	TESG_03763T0
NCU06345T0	TESG_07943T0
NCU09270T0	TESG_06061T0
NCU11588T0	TESG_01070T0
NCU04817T0	TESG_06311T0
NCU08280T0	TESG_06381T0
NCU09648T0	TESG_05309T0
NCU09309T0	TESG_05815T0
NCU08995T0	TESG_06939T0
NCU00025T0	TESG_02417T0
NCU02374T0	TESG_00976T0
NCU02424T0	TESG_02042T0
NCU04337T0	TESG_03857T0
NCU01728T1	TESG_08431T0
NCU01728T0	TESG_08431T0
NCU00605T0	TESG_05700T0
NCU02968T0	TESG_05090T0
NCU08852T0	TESG_00116T0
NCU09982T0	TESG_00773T0
NCU02536T0	TESG_07569T0
NCU11967T0	TESG_00487T0
NCU05555T0	TESG_05957T0
NCU03548T0	TESG_08018T0
NCU09388T0	TESG_07206T0
NCU01184T0	TESG_00176T0
NCU06585T0	TESG_03967T0
NCU02305T0	TESG_07859T0
NCU02015T0	TESG_08128T0
NCU04780T0	TESG_06471T0
NCU09157T0	TESG_04233T0
NCU03561T0	TESG_03714T0
NCU03764T0	TESG_04122T0
NCU07528T0	TESG_01132T0
NCU07062T0	TESG_02576T0
NCU08927T0	TESG_01430T0
NCU09892T0	TESG_05678T0
NCU00669T0	TESG_00376T0
NCU05458T0	TESG_01202T0
NCU05564T0	TESG_02177T0
NCU06699T0	TESG_03251T0
NCU07067T0	TESG_04293T0
NCU11288T0	TESG_02206T0
NCU06727T0	TESG_07988T0
NCU10926T0	TESG_04885T0
NCU04457T0	TESG_02235T0
NCU04657T0	TESG_03477T0
NCU07720T0	TESG_04462T0
NCU00755T0	TESG_04462T0
NCU02477T0	TESG_00098T0
NCU00056T0	TESG_05951T0
NCU06251T0	TESG_02394T0
NCU06988T0	TESG_02919T0
NCU06077T0	TESG_05759T0
NCU05593T0	TESG_06393T0
NCU06764T0	TESG_07314T0
NCU09116T0	TESG_08029T0
NCU03197T0	TESG_02524T0
NCU00913T0	TESG_04743T0
NCU03546T0	TESG_03126T0
NCU05226T0	TESG_03142T0
NCU01055T0	TESG_03412T0	TESG_06974T0
NCU01782T0	TESG_06478T0
NCU02296T0	TESG_06221T0
NCU07172T0	TESG_04257T0
NCU10309T0	TESG_02277T0
NCU04428T0	TESG_02269T0
NCU03118T0	TESG_05396T0
NCU02333T0	TESG_06894T0
NCU05294T0	TESG_06426T0
NCU07465T0	TESG_06076T0
NCU01831T0	TESG_00494T0
NCU03018T0	TESG_02799T0
NCU02115T0	TESG_06117T0
NCU11457T0	TESG_01768T0
NCU07955T0	TESG_04216T0
NCU03768T1	TESG_00698T0
NCU03768T0	TESG_00698T0
NCU03768T2	TESG_00698T0
NCU00501T0	TESG_03551T0
NCU00892T0	TESG_05848T0
NCU04923T0	TESG_03636T0
NCU08275T0	TESG_01787T0
NCU07755T0	TESG_02606T0
NCU00388T0	TESG_02369T0
NCU02603T0	TESG_01981T0
NCU05980T0	TESG_01249T0
NCU11312T0	TESG_00271T0
NCU09064T0	TESG_05798T0
NCU08633T0	TESG_07505T0
NCU11325T0	TESG_07345T0
NCU01279T0	TESG_06081T0
NCU07722T0	TESG_03867T0
NCU09486T0	TESG_04809T0
NCU09337T0	TESG_05241T0
NCU07253T0	TESG_02145T0
NCU01162T0	TESG_02145T0
NCU02430T0	TESG_02007T0
NCU00008T0	TESG_04875T0
NCU08004T0	TESG_01319T0
NCU04540T0	TESG_07622T0
NCU04942T0	TESG_06280T0	TESG_05525T0
NCU07754T0	TESG_06280T0	TESG_05525T0
NCU03050T0	TESG_04685T0
NCU01596T0	TESG_07738T0
NCU07711T0	TESG_05457T0
NCU04189T0	TESG_00265T0
NCU04803T0	TESG_00319T0
NCU06089T0	TESG_01987T0
NCU09102T0	TESG_03384T0
NCU07041T0	TESG_08036T0
NCU09897T0	TESG_05626T0
NCU02181T0	TESG_03029T0
NCU01553T0	TESG_05999T0
NCU03989T0	TESG_06008T0
NCU07400T0	TESG_03528T0
NCU04331T0	TESG_08178T0
NCU05586T0	TESG_00912T0
NCU04374T0	TESG_02918T0
NCU05245T0	TESG_04937T0
NCU01256T0	TESG_08502T0
NCU06846T0	TESG_05988T0
NCU10927T0	TESG_05918T0
NCU00978T0	TESG_06713T0
NCU03888T0	TESG_04235T0
NCU07521T0	TESG_05341T0
NCU08277T0	TESG_05324T0
NCU08177T0	TESG_05545T0
NCU02564T0	TESG_03576T0
NCU02531T0	TESG_06995T0
NCU07863T0	TESG_04140T0
NCU11357T0	TESG_04090T0
NCU11177T0	TESG_05348T0
NCU03360T0	TESG_01390T0
NCU04112T0	TESG_06985T0
NCU05990T0	TESG_07625T0
NCU07663T0	TESG_06516T0
NCU03880T0	TESG_01543T0
NCU03207T0	TESG_03611T0
NCU03441T0	TESG_05040T0
NCU02687T0	TESG_06744T0
NCU11414T0	TESG_00037T0
NCU06168T0	TESG_06497T0
NCU01895T0	TESG_00766T0
NCU02555T0	TESG_02194T0
NCU01361T0	TESG_05376T0
NCU03740T0	TESG_05062T0
NCU06895T0	TESG_07385T0
NCU08352T0	TESG_06591T0
NCU08388T0	TESG_06101T0
NCU08388T1	TESG_06101T0
NCU00463T0	TESG_02163T0
NCU05390T0	TESG_00388T0
NCU03527T0	TESG_03106T0
NCU01928T0	TESG_04829T0
NCU03890T0	TESG_04240T0
NCU04554T0	TESG_05705T0
NCU05942T0	TESG_06666T0
NCU10895T0	TESG_06858T0
NCU08418T0	TESG_02139T0	TESG_07804T0	TESG_07897T0
NCU00413T0	TESG_00130T0
NCU02533T0	TESG_06997T0
NCU06780T0	TESG_05000T0
NCU04503T0	TESG_07728T0
NCU03297T0	TESG_05515T0
NCU03297T1	TESG_05515T0
NCU07849T1	TESG_02639T0
NCU07849T0	TESG_02639T0
NCU01512T0	TESG_01211T0
NCU04065T0	TESG_02055T0
NCU03129T0	TESG_03228T0
NCU08425T0	TESG_02571T0
NCU07707T0	TESG_05450T0
NCU07383T0	TESG_06109T0
NCU11222T0	TESG_05304T0
NCU00028T0	TESG_02392T0
NCU04653T0	TESG_00688T0
NCU07513T0	TESG_01111T0
NCU04168T0	TESG_05882T0
NCU06296T0	TESG_04229T0
NCU04288T0	TESG_06064T0
NCU11215T0	TESG_05288T0
NCU01414T0	TESG_02237T0
NCU03952T0	TESG_02196T0
NCU01826T0	TESG_06565T0
NCU02943T0	TESG_05588T0
NCU02899T0	TESG_06952T0
NCU04063T0	TESG_05984T0
NCU06970T0	TESG_05248T0
NCU01929T0	TESG_04830T0
NCU05075T0	TESG_02044T0
NCU07938T0	TESG_00360T0
NCU01984T0	TESG_06884T0
NCU09540T0	TESG_00694T0
NCU05219T0	TESG_05424T0
NCU03319T0	TESG_07172T0
NCU09091T0	TESG_05769T0
NCU01409T0	TESG_07447T0
NCU07587T0	TESG_03275T0
NCU05891T0	TESG_05752T0
NCU04837T0	TESG_07004T0
NCU06428T0	TESG_07267T0
NCU09272T0	TESG_06687T0
NCU00183T0	TESG_02686T0
NCU03242T0	TESG_01080T0
NCU00193T0	TESG_07939T0
NCU08945T0	TESG_00788T0
NCU09912T0	TESG_00877T0
NCU05987T0	TESG_05221T0
NCU08561T0	TESG_04911T0
NCU11420T0	TESG_08097T0
NCU00412T0	TESG_00131T0
NCU04730T0	TESG_01696T0
NCU02244T0	TESG_04422T0
NCU03369T0	TESG_03511T0
NCU05606T0	TESG_02185T0
NCU06866T0	TESG_04466T0
NCU09594T0	TESG_02289T0
NCU01722T0	TESG_01440T0
NCU00517T0	TESG_03631T0
NCU03352T0	TESG_01285T0
NCU01990T0	TESG_03000T0
NCU04435T0	TESG_01756T0
NCU04647T0	TESG_06500T0
NCU11176T0	TESG_03071T0
NCU07682T1	TESG_04000T0
NCU07682T0	TESG_04000T0
NCU03659T0	TESG_04362T0
NCU00891T0	TESG_07965T0
NCU01913T0	TESG_08126T0
NCU07988T0	TESG_07100T0
NCU11773T0	TESG_05949T0
NCU00880T0	TESG_00751T0
NCU03241T0	TESG_01081T0
NCU01838T0	TESG_07411T0
NCU07263T0	TESG_05118T0
NCU00108T0	TESG_02209T0
NCU02378T0	TESG_00972T0
NCU01546T0	TESG_03710T0
NCU05818T0	TESG_00786T0
NCU01305T0	TESG_04969T0
NCU02665T0	TESG_04357T0
NCU00227T0	TESG_07260T0
NCU03523T0	TESG_07611T0
NCU06722T0	TESG_07149T0
NCU00465T0	TESG_04326T0
NCU01998T0	TESG_03009T0
NCU00959T0	TESG_06879T0
NCU03702T0	TESG_04824T0
NCU02940T0	TESG_05583T0
NCU09571T0	TESG_00423T0
NCU08507T0	TESG_03114T0
NCU07879T0	TESG_04710T0
NCU09115T0	TESG_05856T0
NCU08578T0	TESG_06922T0
NCU01321T0	TESG_01095T0
NCU06191T0	TESG_00165T0
NCU09804T0	TESG_03566T0
NCU02480T0	TESG_00836T0
NCU06403T0	TESG_01831T0
NCU00324T0	TESG_07708T0
NCU04430T0	TESG_06750T0
NCU11744T0	TESG_01800T0
NCU06211T1	TESG_03941T0
NCU06211T0	TESG_03941T0
NCU00226T0	TESG_03465T0
NCU02360T0	TESG_01949T0
NCU02726T0	TESG_07156T0
NCU05999T0	TESG_05292T0
NCU07757T0	TESG_00592T0
NCU08033T0	TESG_03088T0
NCU04087T0	TESG_07635T0
NCU09745T0	TESG_03096T0
NCU09553T0	TESG_06345T0
NCU00414T0	TESG_00133T0
NCU00489T0	TESG_02354T0
NCU01302T0	TESG_07801T0
NCU07911T0	TESG_07548T0
NCU00404T0	TESG_00285T0
NCU00345T0	TESG_01149T0
NCU03310T0	TESG_02819T0
NCU02256T0	TESG_04488T0
NCU06662T0	TESG_02128T0
NCU02136T0	TESG_00413T0
NCU00954T0	TESG_07492T0
NCU03388T0	TESG_07732T0
NCU01452T0	TESG_00476T0
NCU01365T0	TESG_00620T0
NCU00241T0	TESG_05356T0
NCU02128T0	TESG_00367T0
NCU00717T0	TESG_04541T0
NCU05966T0	TESG_06106T0
NCU11580T0	TESG_03257T0
NCU02367T0	TESG_01991T0
NCU07240T0	TESG_00014T0
NCU04069T0	TESG_06651T0
NCU06440T0	TESG_06808T0
NCU06460T0	TESG_07930T0
NCU08651T0	TESG_07189T0
NCU03122T0	TESG_03574T0
NCU03122T1	TESG_03574T0
NCU02635T0	TESG_02127T0
NCU03021T0	TESG_05890T0
NCU08869T0	TESG_03293T0
NCU08022T0	TESG_04947T0
NCU06047T0	TESG_08048T0
NCU03223T1	TESG_03476T0
NCU03223T0	TESG_03476T0
NCU01696T0	TESG_03707T0
NCU05377T0	TESG_07014T0
NCU00032T0	TESG_01163T0
NCU01669T0	TESG_02280T0
NCU03007T0	TESG_01774T0
NCU01429T0	TESG_03788T0
[truncated: 3,374 more rows]
[truncated: 21 more columns]
