# Supplementary material for: Evolutionary Conservation and Diversification of Puf RNA Binding Proteins and Their mRNA Targets
Source: PLoS Biol. 2015 Nov 20;13(11):e1002307. doi: 10.1371/journal.pbio.1002307 (PMC4654594; doi:10.1371/journal.pbio.1002307)
Supplement: S4 Dataset — (ZIP) [file pbio.1002307.s004.zip › N.crassa.fa_T.verrucosum.fa.txt]

NCU06976T0	TRV_03184
NCU01379T0	TRV_05919
NCU07832T0	TRV_05787
NCU05837T0	TRV_04662
NCU01744T0	TRV_01094
NCU08535T0	TRV_07116
NCU02685T0	TRV_06201
NCU07307T0	TRV_06922
NCU04548T0	TRV_03251
NCU07119T0	TRV_05452
NCU06871T0	TRV_03676
NCU07308T0	TRV_06923
NCU08287T0	TRV_03411
NCU05608T0	TRV_04550
NCU08501T0	TRV_04980
NCU08267T0	TRV_07463
NCU05803T0	TRV_00787
NCU02510T0	TRV_02849
NCU00459T0	TRV_02462
NCU04352T0	TRV_01766
NCU11669T0	TRV_07927
NCU09740T0	TRV_01403
NCU07556T0	TRV_01197
NCU02103T0	TRV_02753
NCU00239T0	TRV_07147
NCU05620T0	TRV_05057
NCU04350T0	TRV_01768
NCU02762T0	TRV_01914
NCU02505T0	TRV_02852
NCU07658T0	TRV_05013
NCU08993T0	TRV_06995
NCU00551T0	TRV_02437
NCU05238T0	TRV_01377
NCU06294T0	TRV_03714
NCU03042T0	TRV_05356
NCU09012T0	TRV_01828
NCU04569T0	TRV_07520
NCU00743T0	TRV_07707
NCU07702T0	TRV_01757
NCU00671T0	TRV_07776
NCU01632T0	TRV_02266
NCU07378T0	TRV_01962
NCU10009T0	TRV_00343
NCU00352T0	TRV_07132
NCU10066T0	TRV_03136
NCU06733T0	TRV_01973
NCU09367T0	TRV_00736
NCU03575T0	TRV_02269
NCU05591T0	TRV_02180
NCU02083T0	TRV_01658
NCU00274T0	TRV_08071
NCU09492T0	TRV_01548
NCU02677T0	TRV_07078
NCU01431T0	TRV_03892
NCU07870T0	TRV_07848
NCU09866T0	TRV_04378
NCU08276T0	TRV_06358
NCU05120T0	TRV_00102
NCU01238T0	TRV_05239
NCU04898T0	TRV_03708
NCU03875T0	TRV_07389
NCU03234T0	TRV_00973
NCU07443T0	TRV_05850
NCU08616T0	TRV_04103
NCU04161T0	TRV_02980
NCU02815T0	TRV_04453
NCU06318T0	TRV_06617
NCU01192T0	TRV_02480
NCU07546T0	TRV_03347
NCU07679T0	TRV_02223
NCU01638T0	TRV_00913
NCU03591T0	TRV_00080
NCU07922T0	TRV_05024
NCU08919T0	TRV_04867
NCU06678T0	TRV_05959
NCU07866T0	TRV_00270
NCU05425T0	TRV_04661
NCU01857T0	TRV_07852
NCU02494T0	TRV_04111
NCU06338T0	TRV_04248
NCU08685T0	TRV_07817
NCU03350T0	TRV_04973
NCU03986T0	TRV_03535
NCU01951T0	TRV_04773
NCU01823T0	TRV_02917
NCU08377T0	TRV_02295
NCU06488T0	TRV_04848
NCU04766T0	TRV_02382
NCU09297T0	TRV_07582
NCU06272T0	TRV_00210
NCU02728T0	TRV_06222
NCU04611T0	TRV_06934
NCU12032T0	TRV_03526
NCU04736T0	TRV_04942
NCU02572T0	TRV_01070
NCU04242T0	TRV_04033
NCU04404T0	TRV_04960
NCU04021T0	TRV_00341
NCU01772T0	TRV_05698
NCU09324T0	TRV_03668
NCU01820T0	TRV_05648
NCU08135T0	TRV_05220
NCU03263T0	TRV_07753
NCU02111T0	TRV_06800
NCU09903T0	TRV_06958
NCU03305T0	TRV_02782
NCU04348T0	TRV_06050
NCU02349T0	TRV_03275
NCU09063T0	TRV_05174
NCU03818T0	TRV_06987
NCU04370T0	TRV_02656
NCU00621T0	TRV_06101
NCU08023T0	TRV_03160
NCU09219T0	TRV_03108
NCU00018T0	TRV_02721
NCU00018T1	TRV_02721
NCU05261T0	TRV_04140
NCU03811T0	TRV_03886
NCU04090T0	TRV_04389
NCU00021T0	TRV_03363
NCU03584T0	TRV_04611
NCU07002T0	TRV_01803
NCU06626T0	TRV_01419
NCU08358T0	TRV_05226
NCU00461T0	TRV_06699
NCU03877T1	TRV_06219
NCU03877T0	TRV_06219
NCU07404T0	TRV_05265
NCU01143T0	TRV_03906
NCU03955T0	TRV_06943
NCU02230T0	TRV_05311
NCU00276T0	TRV_08074
NCU01315T0	TRV_03509
NCU01197T0	TRV_01902
NCU06832T0	TRV_05562
NCU07700T0	TRV_01756
NCU06171T0	TRV_02569
NCU09463T0	TRV_06472
NCU03539T0	TRV_05425
NCU02357T0	TRV_07809
NCU01323T0	TRV_01571
NCU02391T0	TRV_07106
NCU03060T0	TRV_03919
NCU02544T0	TRV_05637
NCU11202T0	TRV_02048
NCU08341T0	TRV_07303
NCU05267T0	TRV_03454
NCU05270T0	TRV_05091
NCU03071T0	TRV_05548
NCU08603T0	TRV_02673
NCU08399T0	TRV_03721	TRV_04285
NCU03065T0	TRV_04368
NCU01992T0	TRV_06108
NCU03440T0	TRV_00265
NCU06544T0	TRV_03166
NCU02833T0	TRV_01855
NCU05895T0	TRV_03305
NCU06278T0	TRV_02904
NCU00095T0	TRV_06455
NCU09450T0	TRV_07452
NCU07027T0	TRV_06535
NCU09975T0	TRV_02923
NCU00579T0	TRV_01849
NCU05046T0	TRV_01501
NCU01164T0	TRV_05477
NCU07721T0	TRV_07042
NCU00668T0	TRV_02423
NCU05200T0	TRV_04250
NCU02554T0	TRV_03637
NCU11961T0	TRV_00485
NCU07966T0	TRV_06589
NCU03127T0	TRV_07970
NCU02794T0	TRV_03747
NCU04059T0	TRV_03987
NCU04865T0	TRV_00508
NCU02366T0	TRV_03999
NCU07010T0	TRV_00520
NCU01510T0	TRV_05077
NCU00681T0	TRV_05033
NCU04749T0	TRV_02682
NCU03363T0	TRV_03549
NCU01675T0	TRV_03323
NCU08828T0	TRV_00992
NCU03010T0	TRV_04974
NCU05901T0	TRV_07666
NCU01939T0	TRV_07853
NCU03592T0	TRV_07985
NCU03364T0	TRV_01401
NCU08036T0	TRV_03161
NCU01747T0	TRV_05822
NCU09993T0	TRV_01854
NCU04203T0	TRV_05247
NCU05239T0	TRV_06602
NCU00104T0	TRV_04620
NCU07999T0	TRV_00999
NCU07319T0	TRV_07368
NCU03051T0	TRV_05654
NCU10423T0	TRV_01030
NCU01625T0	TRV_00914
NCU04142T0	TRV_01145
NCU03611T0	TRV_00179
NCU06468T0	TRV_02139
NCU04606T0	TRV_06679
NCU06500T0	TRV_06862
NCU01335T0	TRV_05430
NCU01318T0	TRV_03512
NCU08926T0	TRV_00504
NCU08118T0	TRV_03216
NCU09730T0	TRV_02542
NCU00481T0	TRV_07483
NCU06365T0	TRV_00982
NCU03937T0	TRV_00704
NCU02475T0	TRV_07553
NCU09638T0	TRV_06912
NCU00712T0	TRV_00650
NCU02131T0	TRV_05032
NCU06183T0	TRV_04865
NCU06512T0	TRV_03577
NCU01912T0	TRV_02022
NCU00336T0	TRV_07034
NCU00396T0	TRV_07031
NCU06868T0	TRV_03243
NCU09808T0	TRV_07295
NCU03794T0	TRV_05955
NCU06122T0	TRV_01299
NCU08021T0	TRV_03475
NCU07854T0	TRV_04466
NCU00040T0	TRV_00885
NCU04251T0	TRV_07346
NCU09228T0	TRV_04198
NCU01965T0	TRV_01116
NCU04385T0	TRV_07374
NCU08439T0	TRV_04051
NCU02011T0	TRV_01495
NCU06484T0	TRV_01430
NCU02566T0	TRV_01052
NCU00573T0	TRV_07161
NCU03463T0	TRV_05055
NCU11350T0	TRV_06467
NCU00424T0	TRV_02508
NCU01643T0	TRV_02267
NCU06738T0	TRV_04585
NCU00622T0	TRV_06103
NCU02669T0	TRV_01926
NCU10497T0	TRV_00571
NCU08382T0	TRV_03802
NCU09602T0	TRV_01090
NCU02630T0	TRV_01906
NCU01187T0	TRV_04902
NCU07011T0	TRV_00522
NCU02539T0	TRV_01449
NCU04051T0	TRV_04157
NCU03292T0	TRV_01438
NCU08045T0	TRV_06368
NCU06284T0	TRV_04570
NCU00567T0	TRV_00691
NCU01612T0	TRV_05820
NCU08928T0	TRV_05455
NCU00770T0	TRV_03749
NCU02036T0	TRV_05851
NCU08336T0	TRV_04812
NCU08001T0	TRV_04143
NCU01648T0	TRV_05484
NCU07565T0	TRV_06038
NCU03808T0	TRV_07024
NCU11324T0	TRV_01941
NCU05317T0	TRV_00997
NCU07484T0	TRV_00997
NCU08147T0	TRV_04479
NCU07554T0	TRV_03485
NCU08373T0	TRV_06488
NCU01659T0	TRV_00023
NCU05360T0	TRV_01184
NCU09438T0	TRV_03126
NCU09516T0	TRV_08077
NCU02689T0	TRV_01947
NCU04280T0	TRV_07808
NCU05429T0	TRV_05995
NCU05429T1	TRV_05995
NCU04229T0	TRV_00656
NCU08898T0	TRV_03936
NCU07837T0	TRV_07841
NCU04121T0	TRV_06841
NCU04095T0	TRV_05986
NCU05194T0	TRV_05124
NCU01478T0	TRV_06120
NCU01328T0	TRV_01332
NCU09610T0	TRV_07992
NCU08303T0	TRV_03189
NCU03298T0	TRV_00731
NCU08270T0	TRV_03185
NCU06199T0	TRV_06639
NCU11273T0	TRV_04729
NCU07831T0	TRV_07845
NCU03897T0	TRV_02299
NCU08674T0	TRV_01712
NCU06481T0	TRV_05913
NCU08115T0	TRV_03218
NCU08693T0	TRV_07849
NCU04221T0	TRV_00543
NCU01486T0	TRV_03550
NCU05185T0	TRV_02270
NCU03947T0	TRV_04341
NCU10283T0	TRV_03781
NCU06836T0	TRV_05075
NCU09711T0	TRV_03131
NCU02696T0	TRV_01617
NCU07412T0	TRV_03638
NCU05902T0	TRV_03378
NCU00656T0	TRV_02431
NCU06785T0	TRV_06178
NCU09118T0	TRV_03522
NCU00890T0	TRV_03144
NCU05422T0	TRV_00609
NCU01272T0	TRV_02868
NCU08689T0	TRV_02485
NCU01765T0	TRV_05932
NCU11660T0	TRV_00359
NCU03483T0	TRV_01761
NCU09332T0	TRV_00575
NCU06508T0	TRV_07022
NCU01255T0	TRV_07058
NCU06767T0	TRV_05323
NCU01751T0	TRV_06530
NCU05151T0	TRV_04297
NCU08755T0	TRV_01207
NCU00927T0	TRV_00818
NCU07712T0	TRV_01409
NCU03992T0	TRV_07521
NCU09721T0	TRV_03133
NCU10747T0	TRV_05517
NCU05634T0	TRV_02698
NCU02747T0	TRV_06224
NCU11169T0	TRV_01156
NCU06687T0	TRV_06758
NCU02830T0	TRV_00740
NCU04648T0	TRV_01193
NCU03982T0	TRV_02305
NCU02979T0	TRV_01132
NCU08316T0	TRV_01444
NCU07523T0	TRV_01530
NCU03061T0	TRV_03918
NCU02978T0	TRV_00569
NCU04327T0	TRV_03727
NCU08000T0	TRV_00995
NCU01680T0	TRV_04695
NCU09741T0	TRV_01404
NCU06638T0	TRV_04494
NCU06264T0	TRV_03173
NCU07710T0	TRV_02528
NCU11296T0	TRV_02247
NCU08119T0	TRV_03215
NCU03784T0	TRV_02857
NCU02208T0	TRV_07728
NCU06438T0	TRV_05968
NCU01539T0	TRV_04789
NCU02053T0	TRV_06288
NCU08920T0	TRV_01783
NCU11228T0	TRV_01600
NCU11282T0	TRV_01727
NCU02134T0	TRV_00663
NCU03479T0	TRV_00467
NCU06624T0	TRV_05126
NCU04035T0	TRV_01597
NCU06929T0	TRV_07454
NCU05041T0	TRV_03077
NCU05802T0	TRV_00788
NCU07498T0	TRV_01672
NCU01171T0	TRV_05927
NCU01817T0	TRV_00475
NCU02075T0	TRV_01060
NCU05232T0	TRV_04555
NCU01479T0	TRV_06119
NCU08791T0	TRV_06979
NCU01369T0	TRV_02846
NCU03650T0	TRV_01372
NCU00629T0	TRV_06349
NCU03045T0	TRV_05717
NCU02048T0	TRV_01604
NCU02276T0	TRV_04530
NCU00121T0	TRV_07072
NCU09706T0	TRV_03862
NCU05250T0	TRV_06625
NCU11027T0	TRV_02838
NCU02626T0	TRV_00724
NCU05269T0	TRV_05733
NCU05269T1	TRV_05733
NCU00045T0	TRV_06235
NCU04439T0	TRV_01412
NCU01157T0	TRV_01253
NCU07872T0	TRV_07844
NCU11965T0	TRV_00057
NCU00430T0	TRV_02718
NCU06994T0	TRV_06629
NCU00488T0	TRV_05536
NCU02515T0	TRV_04813
NCU01589T0	TRV_05992
NCU03792T0	TRV_00673
NCU02955T0	TRV_05211
NCU09873T0	TRV_03716
NCU00177T0	TRV_03872
NCU07982T0	TRV_02389
NCU03387T0	TRV_02911
NCU03669T0	TRV_03177
NCU06308T0	TRV_06503
NCU03235T0	TRV_00876
NCU02803T0	TRV_04197
NCU01540T0	TRV_01921
NCU06216T0	TRV_00688
NCU07269T0	TRV_06959
NCU03804T0	TRV_07786
NCU01833T0	TRV_02915
NCU06394T0	TRV_07459
NCU01229T0	TRV_04875
NCU03657T1	TRV_07006
NCU03657T0	TRV_07006
NCU00436T0	TRV_04155
NCU02578T0	TRV_03663
NCU03321T0	TRV_04595
NCU03814T0	TRV_03896
NCU01985T0	TRV_02009
NCU00495T0	TRV_07208
NCU02580T0	TRV_06863
NCU05266T0	TRV_01765
NCU08054T0	TRV_06954
NCU01241T0	TRV_06227
NCU03966T0	TRV_01227
NCU02717T0	TRV_01623
NCU06249T0	TRV_06742
NCU07280T0	TRV_07369
NCU11255T0	TRV_06277
NCU01797T0	TRV_06085
NCU00920T0	TRV_00816
NCU04512T0	TRV_03613
NCU08110T0	TRV_01448
NCU02701T0	TRV_05416
NCU02629T0	TRV_06662
NCU03219T0	TRV_06672
NCU09313T0	TRV_04800
NCU02233T0	TRV_03127
NCU09496T0	TRV_02713
NCU04674T0	TRV_01507
NCU02319T0	TRV_05938
NCU04535T0	TRV_06481
NCU07698T0	TRV_04040
NCU00117T0	TRV_08154
NCU06030T0	TRV_04263
NCU05204T0	TRV_05741
NCU00200T0	TRV_04031
NCU00066T0	TRV_05307
NCU05268T0	TRV_05157
NCU03797T0	TRV_05973
NCU05650T0	TRV_04388
NCU05927T0	TRV_00164
NCU04768T0	TRV_02369
NCU07082T0	TRV_01140
NCU11175T0	TRV_07145
NCU10007T0	TRV_06950
NCU10007T1	TRV_06950
NCU09111T0	TRV_01364
NCU04167T0	TRV_06550
NCU06355T0	TRV_02242
NCU04076T0	TRV_00909
NCU09443T0	TRV_00105
NCU00793T0	TRV_00771
NCU02287T0	TRV_07453
NCU11426T0	TRV_05423
NCU04531T0	TRV_07837	TRV_06186	TRV_06828
NCU04380T0	TRV_01843
NCU07690T0	TRV_07376
NCU04044T0	TRV_05072
NCU00010T0	TRV_03658
NCU01503T0	TRV_03774
NCU04433T0	TRV_02055
NCU01172T0	TRV_00363
NCU03690T0	TRV_07245
NCU01569T0	TRV_03156
NCU06503T0	TRV_02440
NCU06503T1	TRV_02440
NCU01843T0	TRV_03617
NCU06578T0	TRV_02674
NCU11188T0	TRV_01175
NCU06569T0	TRV_03017
NCU00269T0	TRV_02085
NCU04838T0	TRV_02309
NCU08642T0	TRV_04319
NCU04319T0	TRV_01694
NCU00447T0	TRV_03201
NCU08484T0	TRV_01099
NCU04799T0	TRV_05080
NCU06869T0	TRV_03308
NCU07440T0	TRV_05859
NCU03357T0	TRV_03575
NCU09266T0	TRV_01646
NCU06986T0	TRV_01716
NCU07516T0	TRV_07114
NCU02387T0	TRV_03128
NCU04378T0	TRV_03443
NCU04117T0	TRV_05391
NCU02800T0	TRV_01967
NCU05301T0	TRV_01308
NCU10311T0	TRV_08098
NCU08009T0	TRV_03149
NCU07971T0	TRV_04216
NCU05029T0	TRV_03672
NCU06429T0	TRV_04021
NCU07375T0	TRV_00840
NCU03786T0	TRV_05920
NCU03819T0	TRV_06985
NCU12039T0	TRV_03089
NCU08468T0	TRV_04364
NCU01701T0	TRV_06328
NCU07567T0	TRV_06040
NCU02632T0	TRV_02612
NCU00901T0	TRV_07308
NCU06735T0	TRV_04591
NCU10043T0	TRV_04131
NCU07012T0	TRV_04554
NCU04020T0	TRV_04757
NCU04230T0	TRV_00542
NCU01119T0	TRV_05691
NCU00480T0	TRV_07550
NCU04652T0	TRV_00719
NCU02110T0	TRV_07038
NCU05518T0	TRV_05381
NCU00152T0	TRV_05896
NCU02514T0	TRV_04432
NCU02003T0	TRV_03702
NCU06444T0	TRV_00329
NCU02127T0	TRV_08012
NCU10337T0	TRV_07391
NCU05225T0	TRV_06622
NCU04579T0	TRV_07539
NCU03171T0	TRV_02186
NCU03100T0	TRV_04125
NCU03139T0	TRV_06267
NCU09267T0	TRV_04725
NCU00896T0	TRV_05204
NCU00406T0	TRV_06452
NCU03024T0	TRV_00897
NCU04448T0	TRV_00208
NCU05985T0	TRV_04690
NCU05430T0	TRV_05996
NCU06192T0	TRV_07165
NCU02234T0	TRV_01697
NCU00172T0	TRV_00853
NCU02052T0	TRV_04172
NCU09432T0	TRV_04534
NCU07330T0	TRV_04239
NCU08002T0	TRV_06566
NCU09377T0	TRV_06865
NCU09377T1	TRV_06865
NCU02380T0	TRV_06122
NCU04790T0	TRV_04741
NCU08020T0	TRV_06385
NCU05296T0	TRV_00018
NCU07068T0	TRV_04911
NCU11238T0	TRV_06961
NCU04303T0	TRV_05435
NCU06666T0	TRV_07421
NCU06342T0	TRV_02472
NCU02840T0	TRV_04811
NCU01417T0	TRV_07270
NCU04355T0	TRV_07449
NCU09819T0	TRV_07736
NCU03899T0	TRV_02374
NCU06407T0	TRV_01211
NCU08858T0	TRV_01655
NCU10058T0	TRV_04519
NCU09191T0	TRV_01458
NCU09537T0	TRV_00748
NCU05683T0	TRV_05112
NCU09227T0	TRV_07621
NCU06756T0	TRV_00620
NCU03108T0	TRV_00002
NCU01470T0	TRV_02902
NCU00680T0	TRV_06963
NCU04784T0	TRV_05073
NCU06189T0	TRV_04844
NCU02616T0	TRV_02126
NCU04125T0	TRV_06432
NCU02797T0	TRV_07876
NCU04410T0	TRV_07625
NCU04187T0	TRV_06271
NCU06144T0	TRV_04315
NCU04726T0	TRV_07866
NCU11953T0	TRV_03402
NCU10073T0	TRV_07294
NCU02828T0	TRV_02567
NCU05777T0	TRV_03049
NCU00273T0	TRV_08070
NCU01968T0	TRV_00246
NCU07691T0	TRV_01169
NCU03341T0	TRV_05005
NCU02619T0	TRV_02123
NCU07281T0	TRV_03592
NCU01498T0	TRV_03790
NCU01997T0	TRV_00070
NCU06202T0	TRV_05668
NCU09071T0	TRV_06539
NCU06579T0	TRV_03159
NCU07975T0	TRV_04890
NCU03264T0	TRV_01933
NCU09142T0	TRV_00577
NCU03505T0	TRV_00056
NCU01249T0	TRV_03911
NCU02409T0	TRV_06278
NCU06715T0	TRV_03887
NCU11180T0	TRV_03829
NCU03125T0	TRV_03141
NCU02066T0	TRV_01484
NCU04245T0	TRV_07979
NCU11271T0	TRV_05759
NCU07407T0	TRV_06202
NCU02010T0	TRV_07146
NCU09318T0	TRV_03646
NCU06783T0	TRV_06177
NCU03799T0	TRV_05954
NCU06268T0	TRV_02895
NCU02178T0	TRV_04770
NCU00591T0	TRV_08015
NCU02295T0	TRV_07668
NCU01494T0	TRV_00649
NCU04721T0	TRV_01275
NCU09120T0	TRV_06665
NCU04505T0	TRV_04647
NCU05939T0	TRV_03976
NCU11379T0	TRV_04636
NCU10733T0	TRV_02298
NCU05242T0	TRV_02239
NCU06684T0	TRV_00689
NCU03200T0	TRV_03834
NCU09709T0	TRV_03247
NCU06881T0	TRV_06128
NCU09202T0	TRV_07472
NCU01644T0	TRV_02268
NCU05600T0	TRV_00298
NCU03658T0	TRV_07715
NCU01756T0	TRV_06079
NCU04800T0	TRV_05281
NCU02416T0	TRV_01292
NCU04252T0	TRV_00161
NCU02810T0	TRV_02829
NCU04133T0	TRV_03357
NCU09132T0	TRV_02183
NCU06842T0	TRV_05603
NCU08875T0	TRV_02740
NCU05289T0	TRV_07380
NCU02252T0	TRV_03258
NCU11050T0	TRV_01524
NCU00410T0	TRV_07918
NCU03220T0	TRV_06667
NCU04105T0	TRV_07017
NCU01702T0	TRV_01179
NCU09688T0	TRV_00344
NCU04610T0	TRV_07351
NCU09435T0	TRV_07611
NCU02245T0	TRV_02770
NCU03815T0	TRV_03933
NCU08309T0	TRV_01743
NCU09657T0	TRV_07441
NCU08297T0	TRV_03446
NCU08297T1	TRV_03446
NCU03036T0	TRV_06238
NCU08338T0	TRV_01879
NCU01376T0	TRV_06633
NCU09545T0	TRV_05244
NCU00188T0	TRV_04201
NCU01554T0	TRV_03067
NCU08152T0	TRV_02708
NCU01824T0	TRV_07272
NCU01654T0	TRV_08138
NCU03079T0	TRV_04347
NCU04537T0	TRV_07488
NCU08298T0	TRV_05103
NCU01330T0	TRV_07246
NCU11397T0	TRV_07068
NCU04166T0	TRV_04880
NCU09642T0	TRV_03712
NCU09894T0	TRV_05551
NCU06672T0	TRV_03048
NCU07018T0	TRV_06597
NCU09758T0	TRV_07887
NCU05259T0	TRV_02235
NCU09673T0	TRV_00320
NCU04755T0	TRV_05415
NCU06279T0	TRV_04456
NCU06854T0	TRV_07935
NCU04414T0	TRV_03836
NCU01234T0	TRV_06752
NCU03980T0	TRV_04767
NCU08283T0	TRV_03413
NCU00477T0	TRV_08055
NCU02207T0	TRV_07735
NCU09079T0	TRV_03497
NCU03117T0	TRV_06857
NCU02274T0	TRV_03260
NCU03628T0	TRV_02825
NCU02534T0	TRV_06252
NCU07156T0	TRV_03046
NCU07859T0	TRV_06510
NCU09374T0	TRV_05238
NCU07393T0	TRV_01424
NCU08195T0	TRV_03489
NCU02112T0	TRV_05805
NCU05454T0	TRV_05774
NCU08441T0	TRV_01776	TRV_06185
NCU06099T0	TRV_03950
NCU02839T0	TRV_04810
NCU06259T0	TRV_07549
NCU11866T0	TRV_03355
NCU08741T0	TRV_07907
NCU06182T0	TRV_04878
NCU00914T0	TRV_02135
NCU02225T0	TRV_03623
NCU01465T0	TRV_07125
NCU08153T0	TRV_05225
NCU06809T0	TRV_06571
NCU00498T0	TRV_01482
NCU09715T0	TRV_03997
NCU01206T0	TRV_00712
NCU07868T0	TRV_01839
NCU00169T0	TRV_02641
NCU01161T0	TRV_04472
NCU01813T0	TRV_05482
NCU09485T0	TRV_06401
NCU07688T0	TRV_00059
NCU01290T0	TRV_07913
NCU03509T0	TRV_07770
NCU07380T0	TRV_01963
NCU03852T0	TRV_06141
NCU04054T0	TRV_05546
NCU09488T0	TRV_07150
NCU08515T0	TRV_03783
NCU11170T0	TRV_07168
NCU03257T0	TRV_01437
NCU03415T0	TRV_03424
NCU03727T0	TRV_07009
NCU03783T0	TRV_02856
NCU04078T0	TRV_00952
NCU05278T0	TRV_05093
NCU09121T0	TRV_05355
NCU05363T0	TRV_01185
NCU01433T0	TRV_04899
NCU07420T0	TRV_00401
NCU09265T0	TRV_01645
NCU04124T0	TRV_06431
NCU01502T0	TRV_03773
NCU05680T0	TRV_03183
NCU06149T0	TRV_07588
NCU11187T0	TRV_06976
NCU03491T0	TRV_02070
NCU03137T0	TRV_02756
NCU00824T0	TRV_06317
NCU00714T0	TRV_07754
NCU05298T0	TRV_04039
NCU06441T0	TRV_00678
NCU07930T0	TRV_01554
NCU09696T0	TRV_06769
NCU09349T0	TRV_07579
NCU03330T0	TRV_01420
NCU03789T0	TRV_08061
NCU11453T0	TRV_04065
NCU08894T0	TRV_05707
NCU09559T0	TRV_05695
NCU08471T0	TRV_00293
NCU09101T0	TRV_00216
NCU08499T0	TRV_04997
NCU10775T0	TRV_03949
NCU09065T0	TRV_05159
NCU01692T0	TRV_04699
NCU03273T0	TRV_05870
NCU04782T0	TRV_05063
NCU00536T0	TRV_02426
NCU03372T0	TRV_00032
NCU05876T0	TRV_00029
NCU08998T0	TRV_04898
NCU08998T1	TRV_04898
NCU00205T0	TRV_01158
NCU00904T0	TRV_03143
NCU02325T0	TRV_01737
NCU02202T0	TRV_07737
NCU00340T0	TRV_04872
NCU06882T0	TRV_06470
NCU07669T0	TRV_00966
NCU02549T0	TRV_06425
NCU05858T0	TRV_04981
NCU10008T0	TRV_05800
NCU00311T0	TRV_02815
NCU00446T0	TRV_03202
NCU07489T0	TRV_01674
NCU02511T0	TRV_07909
NCU05937T0	TRV_04759
NCU06285T0	TRV_04515
NCU06483T0	TRV_00645
NCU06265T0	TRV_03207
NCU05805T0	TRV_07265
NCU08888T0	TRV_05537
NCU11587T0	TRV_04189
NCU00164T0	TRV_02499
NCU02063T0	TRV_06295
NCU07367T0	TRV_02789
NCU08076T0	TRV_07280
NCU06075T0	TRV_01665
NCU06075T1	TRV_01665
NCU00754T0	TRV_02435
NCU07064T0	TRV_03587
NCU02680T0	TRV_04314
NCU07839T0	TRV_02264
NCU05123T0	TRV_06657
NCU01269T0	TRV_01577
NCU02209T0	TRV_05152
NCU10519T0	TRV_04956
NCU03076T0	TRV_03380
NCU02260T0	TRV_05605
NCU04104T0	TRV_07016
NCU10789T0	TRV_02120
NCU07926T0	TRV_06404
NCU09287T0	TRV_04524	TRV_06157
NCU00199T0	TRV_04030
NCU00936T0	TRV_05217
NCU03359T0	TRV_04665
NCU07724T0	TRV_01740
NCU07590T0	TRV_02541
NCU06803T0	TRV_05598
NCU02100T0	TRV_07401
NCU11384T0	TRV_05212
NCU11384T1	TRV_05212
NCU07451T0	TRV_00701
NCU11284T0	TRV_02323
NCU07129T0	TRV_06522
NCU10381T0	TRV_00484
NCU03571T0	TRV_06647
NCU07313T0	TRV_03466
NCU10042T0	TRV_02786
NCU10042T1	TRV_02786
NCU07874T0	TRV_07061
NCU03526T0	TRV_00598
NCU02778T0	TRV_02790
NCU08730T0	TRV_03421
NCU11204T0	TRV_02038
NCU09076T0	TRV_03502
NCU03062T0	TRV_03917
NCU01745T0	TRV_01103
NCU01480T0	TRV_05702
NCU07001T0	TRV_01807
NCU01878T0	TRV_06360
NCU08897T0	TRV_03333
NCU02542T1	TRV_01433
NCU02542T0	TRV_01433
NCU03312T0	TRV_00779
NCU00378T0	TRV_00129
NCU05582T0	TRV_00095
NCU02960T0	TRV_04425
NCU11301T0	TRV_01271
NCU08216T0	TRV_01035
NCU00306T0	TRV_02646
NCU09521T0	TRV_02711
NCU06374T0	TRV_07029
NCU02524T0	TRV_06459
NCU04176T0	TRV_05410
NCU00880T0	TRV_04015
NCU01333T0	TRV_06009
NCU11254T0	TRV_03088
NCU10018T0	TRV_05069
NCU03776T0	TRV_06191	TRV_03394	TRV_07568
NCU04449T0	TRV_00207
NCU03290T0	TRV_06200
NCU04111T0	TRV_01629
NCU04511T0	TRV_03612
NCU04343T0	TRV_08045
NCU11168T0	TRV_05716
NCU02650T0	TRV_02000
NCU02752T0	TRV_02685
NCU01919T0	TRV_05807
NCU05246T0	TRV_07448
NCU01231T0	TRV_01290
NCU03855T0	TRV_07315
NCU06999T0	TRV_05384
NCU06215T0	TRV_07795
NCU02498T0	TRV_04113
NCU11251T0	TRV_00564
NCU07020T0	TRV_01799
NCU05198T0	TRV_05444
NCU06812T0	TRV_01384
NCU06847T0	TRV_04159
NCU03981T1	TRV_02304
NCU03981T0	TRV_02304
NCU03922T0	TRV_04516
NCU02402T0	TRV_07589
NCU08663T0	TRV_02495
NCU06843T0	TRV_05095
NCU06489T0	TRV_05760
NCU08273T0	TRV_07456
NCU10262T0	TRV_00745	TRV_01481
NCU06761T0	TRV_05007
NCU06540T0	TRV_06610
NCU02482T0	TRV_06960
NCU02482T1	TRV_06960
NCU02482T2	TRV_06960
NCU00520T0	TRV_02166
NCU00692T0	TRV_03284
NCU02591T0	TRV_03105
NCU06238T0	TRV_04469
NCU07296T0	TRV_04638
NCU09861T0	TRV_04391
NCU02611T0	TRV_03809
NCU00290T0	TRV_05231
NCU02791T0	TRV_04834
NCU06436T0	TRV_03769
NCU05996T0	TRV_06251
NCU08682T0	TRV_04572
NCU02826T0	TRV_02568
NCU08290T0	TRV_00318
NCU04534T0	TRV_06168
NCU03317T0	TRV_04803
NCU02422T0	TRV_06282
NCU06270T0	TRV_03203
NCU04092T0	TRV_02233
NCU03924T0	TRV_04373
NCU02556T0	TRV_06291
NCU06766T0	TRV_03317
NCU02965T0	TRV_07998
NCU09513T0	TRV_08081
NCU01439T0	TRV_00197
NCU02624T0	TRV_00734
NCU03944T0	TRV_06694
NCU11185T0	TRV_05539
NCU09595T0	TRV_07827
NCU06605T0	TRV_06556
NCU00614T0	TRV_00086
NCU00821T0	TRV_05179
NCU06870T0	TRV_03675
NCU05644T0	TRV_06903
NCU10847T0	TRV_07306
NCU00690T0	TRV_05828
NCU03498T0	TRV_07253
NCU05095T0	TRV_06860
NCU03894T0	TRV_02300
NCU03973T0	TRV_03717
NCU02368T0	TRV_07095
NCU02406T0	TRV_07329
NCU04185T0	TRV_06272
NCU01036T0	TRV_04074
NCU05785T0	TRV_04074
NCU00453T0	TRV_04868
NCU10905T0	TRV_02383
NCU08312T0	TRV_06615
NCU01247T0	TRV_00214
NCU00046T0	TRV_03826
NCU00925T0	TRV_05215
NCU06543T0	TRV_02137
NCU07481T0	TRV_06896
NCU11685T0	TRV_05665
NCU04173T0	TRV_03874
NCU04173T1	TRV_03874
NCU01047T0	TRV_00303
NCU00632T0	TRV_01976
NCU02122T0	TRV_02432
NCU00081T0	TRV_04955
NCU04137T0	TRV_01643
NCU04279T0	TRV_04361
NCU00789T0	TRV_07708
NCU07153T0	TRV_05511
NCU08148T0	TRV_03993
NCU00230T0	TRV_00465
NCU03608T0	TRV_00173
NCU00112T0	TRV_03327
NCU06520T0	TRV_01728
NCU06710T0	TRV_06999
NCU07987T0	TRV_01001
NCU09042T0	TRV_00950
NCU09212T0	TRV_04447
NCU06942T0	TRV_03256
NCU04329T0	TRV_06529
NCU10945T0	TRV_02776
NCU04646T0	TRV_03513
NCU03396T0	TRV_05883
NCU11544T0	TRV_06104
NCU11544T1	TRV_06104
NCU09254T0	TRV_01469
NCU08935T0	TRV_05438
NCU01174T0	TRV_06756
NCU09564T0	TRV_00144
NCU06362T0	TRV_04243
NCU03713T0	TRV_07048
NCU04216T0	TRV_06966
NCU06449T0	TRV_06748
NCU07732T0	TRV_04842
NCU07732T1	TRV_04842
NCU05168T0	TRV_01014
NCU06032T0	TRV_01239
NCU09575T0	TRV_02169
NCU08669T0	TRV_08047
NCU02750T0	TRV_00894
NCU03246T0	TRV_01356
NCU03715T0	TRV_02890
NCU02201T0	TRV_04292
NCU08771T0	TRV_01769
NCU11492T0	TRV_07616
NCU03482T0	TRV_04985
NCU08162T0	TRV_01240
NCU06005T0	TRV_04664
NCU02966T0	TRV_07999
NCU02109T0	TRV_03114
NCU04772T0	TRV_04511
NCU03661T0	TRV_06981
NCU03737T0	TRV_07046
NCU08563T0	TRV_03480
NCU06306T0	TRV_06171
NCU03229T0	TRV_01602
NCU03795T0	TRV_05956
NCU02393T0	TRV_07105
NCU02393T1	TRV_07105
NCU03493T0	TRV_02670
NCU02550T0	TRV_05218
NCU03066T0	TRV_02963
NCU03697T0	TRV_05474
NCU02082T0	TRV_08062
NCU08706T0	TRV_04967
NCU06187T0	TRV_08078
NCU09048T0	TRV_06275
NCU01181T0	TRV_04856
NCU04747T0	TRV_04957
NCU11190T0	TRV_01358
NCU00782T0	TRV_02565
NCU08301T0	TRV_03171
NCU09737T0	TRV_02493
NCU08218T0	TRV_05454
NCU08024T0	TRV_06364
NCU07298T0	TRV_03845
NCU00593T0	TRV_03967
NCU06804T0	TRV_01386
NCU01724T0	TRV_06006
NCU04504T0	TRV_03842
NCU00673T0	TRV_07778
NCU08294T0	TRV_03172
NCU03141T0	TRV_00119
NCU00337T0	TRV_02731
NCU01947T0	TRV_02047
NCU04005T0	TRV_02095
NCU05526T0	TRV_02108
NCU06493T0	TRV_04023
NCU09810T0	TRV_04944
NCU11705T0	TRV_03710
NCU08977T0	TRV_07960
NCU03637T0	TRV_02831
NCU05452T0	TRV_01870
NCU02425T0	TRV_06133
NCU04796T0	TRV_05065
NCU03788T0	TRV_08060
NCU07395T0	TRV_07762
NCU10409T0	TRV_07406
NCU04485T0	TRV_06620
NCU09547T0	TRV_02823
NCU03972T0	TRV_03718
NCU03648T0	TRV_05709
NCU06217T0	TRV_05442
NCU07914T0	TRV_03921
NCU09732T0	TRV_02543
NCU07530T0	TRV_07977
NCU00677T0	TRV_05376
NCU03813T0	TRV_03894
NCU08378T0	TRV_01651
NCU02354T0	TRV_07333
NCU06277T0	TRV_02446
NCU08600T0	TRV_03099
NCU04041T0	TRV_04404
NCU01596T0	TRV_03853
NCU03380T0	TRV_05892
NCU02716T0	TRV_01624
NCU02408T0	TRV_05169
NCU05642T0	TRV_05685
NCU02793T0	TRV_00780
NCU00035T0	TRV_06710
NCU04566T0	TRV_05497
NCU09223T0	TRV_03042
NCU07076T0	TRV_05285
NCU02457T0	TRV_00836
NCU05288T0	TRV_02224
NCU02361T0	TRV_07318
NCU05499T0	TRV_04752
NCU00194T0	TRV_02981
NCU03103T0	TRV_01669
NCU02291T0	TRV_03945
NCU04247T0	TRV_04078
NCU00272T0	TRV_08069
NCU03622T0	TRV_05679
NCU03425T0	TRV_02602
NCU08003T0	TRV_03468
NCU00163T0	TRV_02500
NCU04207T0	TRV_02181
NCU03187T0	TRV_04735
NCU06194T0	TRV_03899
NCU02044T0	TRV_01598
NCU02421T0	TRV_03684
NCU04354T0	TRV_03470
NCU00631T0	TRV_00519
NCU07779T0	TRV_01633
NCU04814T0	TRV_04272
NCU04130T0	TRV_07980
NCU09757T0	TRV_07684
NCU06618T0	TRV_02236
NCU07955T0	TRV_03729
NCU05622T0	TRV_06888
NCU09253T0	TRV_06702
NCU03515T0	TRV_03029
NCU01901T0	TRV_05161
NCU07887T0	TRV_01368
NCU09437T0	TRV_05516
NCU03823T0	TRV_07175
NCU02464T0	TRV_02422
NCU03914T0	TRV_02321
NCU08027T0	TRV_01726
NCU06190T0	TRV_04891
NCU08503T0	TRV_06574
NCU00213T0	TRV_05342
NCU01646T0	TRV_05489
NCU00775T0	TRV_06462
NCU01777T0	TRV_05640
NCU01195T0	TRV_08095
NCU01449T0	TRV_01875
NCU01449T1	TRV_01875
NCU03124T0	TRV_01119
NCU03652T0	TRV_03751
NCU00202T0	TRV_06915
NCU05375T0	TRV_06017
NCU06482T0	TRV_06041
NCU08895T0	TRV_06338
NCU02961T0	TRV_02187
NCU01767T0	TRV_07803
NCU11353T0	TRV_01155
NCU01022T0	TRV_04331
NCU00261T0	TRV_05789
NCU09104T0	TRV_01899
NCU08889T0	TRV_05463
NCU11409T0	TRV_06940
NCU00831T0	TRV_01922
NCU01266T0	TRV_04036
NCU02224T0	TRV_03959
NCU04333T0	TRV_06012
NCU07332T0	TRV_04224
NCU07986T0	TRV_06386
NCU09817T0	TRV_07710
NCU00553T0	TRV_02037
NCU09746T0	TRV_01383
NCU06418T0	TRV_05703
NCU01411T0	TRV_00547
NCU07125T0	TRV_06890
NCU02420T0	TRV_00501
NCU06534T0	TRV_00915
NCU01728T1	TRV_01104
NCU01728T0	TRV_01104
NCU00650T0	TRV_01688
NCU07392T0	TRV_02966
NCU07458T0	TRV_03841
NCU00919T0	TRV_06416
NCU02310T0	TRV_03362
NCU06679T0	TRV_05960
NCU07564T0	TRV_07882
NCU03633T0	TRV_02858
NCU08762T0	TRV_00674
NCU07059T0	TRV_04396
NCU06457T0	TRV_06641
NCU02147T0	TRV_01827
NCU00440T0	TRV_04826
NCU08319T0	TRV_02228
NCU03779T0	TRV_08068
NCU01216T0	TRV_03356
NCU00649T0	TRV_00807
NCU01443T0	TRV_00198
NCU02729T0	TRV_01134
NCU02617T0	TRV_02124
NCU02741T0	TRV_03925
NCU03267T0	TRV_04475
NCU01132T0	TRV_06650
NCU04614T0	TRV_06681
NCU09380T0	TRV_03928
NCU00170T0	TRV_01187
NCU00043T0	TRV_03824
NCU06179T0	TRV_00331
NCU06452T0	TRV_00687
NCU03771T0	TRV_04203
NCU02126T0	TRV_08013
NCU06760T0	TRV_05098
NCU00675T0	TRV_05135
NCU05810T0	TRV_02933
NCU08604T0	TRV_06299
NCU09034T0	TRV_00756
NCU04670T0	TRV_07262
NCU11791T0	TRV_02606
NCU00023T0	TRV_03365
NCU03495T0	TRV_02074
NCU04656T0	TRV_02926
NCU01760T0	TRV_05935
NCU07418T0	TRV_06656
NCU03055T0	TRV_02194
NCU09093T0	TRV_00223
NCU07004T0	TRV_03164
NCU02576T0	TRV_01064
NCU00209T0	TRV_05346
NCU03009T0	TRV_06347
NCU06959T0	TRV_03589
NCU09654T0	TRV_04483
NCU03961T0	TRV_02314
NCU03217T0	TRV_05268
NCU06430T0	TRV_06713
NCU03578T0	TRV_03850
NCU03039T0	TRV_05722
NCU01438T0	TRV_07928
NCU08435T0	TRV_03883
NCU07058T0	TRV_05283
NCU01517T0	TRV_05045
NCU06720T0	TRV_01049
NCU07362T0	TRV_01107
NCU04642T0	TRV_06212
NCU00796T0	TRV_01359
NCU02814T0	TRV_00735
NCU03695T0	TRV_01499
NCU09469T0	TRV_08135
NCU06132T0	TRV_04724	TRV_04723
NCU05143T0	TRV_00486
NCU04306T0	TRV_05431
NCU09322T0	TRV_03667
NCU02397T0	TRV_04531
NCU06563T0	TRV_03019
NCU01652T0	TRV_08137
NCU09162T0	TRV_06737
NCU10762T0	TRV_07373
NCU00395T0	TRV_01850
NCU00428T0	TRV_04153
NCU00450T0	TRV_04870
NCU09347T0	TRV_04790
NCU07941T0	TRV_07830
NCU06240T0	TRV_02144
NCU07531T0	TRV_01610
NCU04190T0	TRV_04706
NCU08607T0	TRV_00895
NCU07504T0	TRV_05369
NCU10467T0	TRV_05402
NCU08272T0	TRV_07471
NCU07414T0	TRV_00878
NCU09807T0	TRV_01129
NCU08850T0	TRV_03722
NCU05420T0	TRV_01244
NCU02592T0	TRV_06928
NCU02657T0	TRV_08007
NCU07659T0	TRV_05012
NCU00065T0	TRV_00424
NCU04264T0	TRV_00245
NCU03176T0	TRV_01505
NCU02438T0	TRV_05529
NCU03188T0	TRV_07142
NCU07697T0	TRV_04041
NCU06779T0	TRV_07801
NCU09864T0	TRV_07197
NCU02107T0	TRV_00810
NCU01809T0	TRV_04594
NCU07021T0	TRV_01798
NCU02203T0	TRV_07719
NCU07693T0	TRV_04049
NCU06834T0	TRV_04965
NCU10776T0	TRV_07676
NCU09345T0	TRV_04807
NCU09345T1	TRV_04807
NCU09345T2	TRV_04807
NCU04316T0	TRV_07747
NCU09237T0	TRV_06307
NCU00552T0	TRV_03238
NCU02148T0	TRV_03371
NCU06656T0	TRV_01331
NCU05889T0	TRV_05874
NCU10155T0	TRV_03045
NCU10383T1	TRV_05008
NCU10383T0	TRV_05008
NCU04924T0	TRV_01938
NCU04481T0	TRV_06603
NCU04096T0	TRV_00679
NCU02232T0	TRV_05182
NCU02235T0	TRV_06281
NCU04983T0	TRV_05362
NCU06344T0	TRV_07366
NCU11739T0	TRV_06619
NCU02571T0	TRV_01072
NCU06914T0	TRV_00136
NCU02074T0	TRV_04423
NCU09123T0	TRV_00015
NCU01758T0	TRV_08164
NCU04457T0	TRV_07261
NCU10652T0	TRV_03484
NCU11861T0	TRV_04883
NCU11263T0	TRV_06011
NCU08598T0	TRV_07620
NCU03651T0	TRV_02282
NCU04088T0	TRV_05047
NCU00317T0	TRV_03517
NCU04669T0	TRV_02285
NCU02746T0	TRV_08003
NCU01178T0	TRV_05412
NCU11588T0	TRV_06300
NCU00538T0	TRV_00313
NCU04637T0	TRV_03008
NCU03204T0	TRV_04632
NCU01252T0	TRV_06813
NCU08231T0	TRV_01266
NCU11213T0	TRV_04667
NCU08012T0	TRV_05102
NCU02179T0	TRV_02054
NCU07438T0	TRV_05856
NCU08708T0	TRV_04991
NCU00711T0	TRV_01632
NCU01595T0	TRV_03854
NCU03621T0	TRV_05458
NCU04761T0	TRV_04523
NCU05273T0	TRV_05083
NCU07960T0	TRV_02765
NCU03004T0	TRV_08130
NCU04459T0	TRV_07370
NCU01083T0	TRV_05468
NCU04136T0	TRV_03649
NCU02273T0	TRV_05606
NCU07284T0	TRV_01278
NCU04780T0	TRV_06501
NCU06652T0	TRV_07407
NCU08356T0	TRV_07872
NCU04335T0	TRV_03155
NCU06230T0	TRV_04861
NCU05129T0	TRV_06477
NCU07909T0	TRV_04352
NCU00755T0	TRV_01414
NCU07720T0	TRV_01414
NCU04192T0	TRV_00340
NCU04015T0	TRV_02307
NCU01613T0	TRV_05821
NCU06595T0	TRV_06609
NCU09033T0	TRV_00755
NCU06943T0	TRV_03248
NCU08939T0	TRV_03633
NCU07070T0	TRV_07630
NCU06921T0	TRV_08111
NCU00665T0	TRV_08129
NCU07620T0	TRV_06144
NCU07442T0	TRV_06968
NCU09643T0	TRV_06025
NCU01240T0	TRV_05678
NCU07381T0	TRV_02173
NCU09106T0	TRV_01591
NCU03115T0	TRV_00653
NCU00794T0	TRV_07716
NCU11222T0	TRV_02111
NCU01057T0	TRV_02636
NCU01057T1	TRV_02636
NCU01285T0	TRV_04446
NCU09771T0	TRV_04221
NCU01953T0	TRV_01820
NCU02247T0	TRV_06140
NCU08716T0	TRV_00635
NCU10853T0	TRV_01982
NCU05589T0	TRV_07855
NCU06409T0	TRV_07209
NCU10272T0	TRV_06570
NCU03512T0	TRV_01841
NCU08626T0	TRV_02203
NCU10468T0	TRV_03332
NCU03339T0	TRV_07233
NCU03523T0	TRV_07312
NCU02781T0	TRV_03745
NCU06419T0	TRV_01194
NCU02351T0	TRV_06939
NCU09598T0	TRV_01096
NCU08997T0	TRV_03656	TRV_06682
NCU09211T0	TRV_00078
NCU04442T0	TRV_06612
NCU02771T0	TRV_00879
NCU02565T0	TRV_04414
NCU01377T0	TRV_05917
NCU01235T0	TRV_06753
NCU03154T0	TRV_00225
NCU00181T0	TRV_04151
NCU01868T0	TRV_02275
NCU06631T0	TRV_03409
NCU06039T0	TRV_04261
NCU04241T0	TRV_06677
NCU01184T0	TRV_04903
NCU06052T0	TRV_00834
NCU02400T0	TRV_08102
NCU11408T0	TRV_05607
NCU03258T0	TRV_00660
NCU08909T0	TRV_03679
NCU00232T0	TRV_00419
NCU00589T0	TRV_01504
NCU00605T0	TRV_02427
NCU01402T0	TRV_01957
NCU02094T0	TRV_04450
NCU05418T0	TRV_07899
NCU01481T0	TRV_03543
NCU02585T0	TRV_05230
NCU07062T0	TRV_02322
NCU03768T1	TRV_08150
NCU03768T0	TRV_08150
NCU03768T2	TRV_08150
NCU01271T0	TRV_06787
NCU04077T0	TRV_04407
NCU04817T0	TRV_04755
NCU08880T0	TRV_04949
NCU05213T0	TRV_02488
NCU06648T0	TRV_06320
NCU01936T0	TRV_00071
NCU04259T0	TRV_03634
NCU05548T0	TRV_04542
NCU06091T0	TRV_01260
NCU09098T0	TRV_01101
NCU06380T0	TRV_04490
NCU07893T0	TRV_05419
NCU06336T0	TRV_06924
NCU06989T0	TRV_02136
NCU00772T0	TRV_00753
NCU00434T0	TRV_02748
NCU01512T0	TRV_04583
NCU06568T0	TRV_03015
NCU03678T0	TRV_07256
NCU09551T0	TRV_02341
NCU07558T0	TRV_07223
NCU07865T0	TRV_00269
NCU06519T0	TRV_04242
NCU00108T0	TRV_01037
NCU03238T0	TRV_02218
NCU03243T0	TRV_04097
NCU05850T0	TRV_05299
NCU08427T0	TRV_07502
NCU01059T0	TRV_01208
NCU01547T0	TRV_01078
NCU03504T0	TRV_01392
NCU01821T0	TRV_04343
NCU06360T0	TRV_00928
NCU03260T0	TRV_05237
NCU07996T0	TRV_03420
NCU11102T0	TRV_02286
NCU06250T0	TRV_06741
NCU05585T0	TRV_07975
NCU08364T0	TRV_06341
NCU03606T0	TRV_00711
NCU02690T0	TRV_03651
NCU03846T0	TRV_02451
NCU03846T1	TRV_02451
NCU08357T0	TRV_01676
NCU05364T0	TRV_06331
NCU04429T0	TRV_00930
NCU05000T0	TRV_01022
NCU05294T0	TRV_07383
NCU09477T0	TRV_07210
NCU00565T0	TRV_02005
NCU11956T0	TRV_05699
NCU07807T0	TRV_02153
NCU07807T1	TRV_02153
NCU00345T0	TRV_05581
NCU06054T0	TRV_00831
NCU06232T0	TRV_07136
NCU04737T0	TRV_02692
NCU02151T0	TRV_05575
NCU05218T0	TRV_06628
NCU02996T0	TRV_01893
NCU02497T0	TRV_04120
NCU04585T0	TRV_03059
NCU07071T0	TRV_02618
NCU03876T0	TRV_06218
NCU09778T0	TRV_04278
NCU07880T0	TRV_07835
NCU00587T0	TRV_01503
NCU01637T0	TRV_00912
NCU09208T0	TRV_00077
NCU02795T0	TRV_07757
NCU03492T0	TRV_07255
NCU05891T0	TRV_05872
NCU06205T0	TRV_06269
NCU07419T0	TRV_05263
NCU11302T0	TRV_07965
NCU02743T0	TRV_02699
NCU03741T0	TRV_02873
NCU02256T0	TRV_05309
NCU07171T0	TRV_03224
NCU08825T0	TRV_06367
NCU00421T0	TRV_02507
NCU00472T0	TRV_05390
NCU03597T0	TRV_02887
NCU06347T0	TRV_06172
NCU09931T0	TRV_03583
NCU00077T0	TRV_06114
NCU09388T0	TRV_02616
NCU07850T0	TRV_07833
NCU03228T0	TRV_02377
NCU05302T0	TRV_00960
NCU09789T0	TRV_00968
NCU05516T0	TRV_07820
NCU03197T0	TRV_02372
NCU02415T0	TRV_03866
NCU04289T0	TRV_03062
NCU00823T0	TRV_06316
NCU00894T0	TRV_06779
NCU09930T0	TRV_03584
NCU04415T0	TRV_01986
NCU03006T0	TRV_06345
NCU04783T0	TRV_06478
NCU09634T0	TRV_05500
NCU06437T0	TRV_03301
NCU04013T0	TRV_07386
NCU04013T1	TRV_07386
NCU00195T0	TRV_04912
NCU05180T0	TRV_03614
NCU08579T0	TRV_02155
NCU07668T0	TRV_03436
NCU09843T0	TRV_07341
NCU11173T0	TRV_07077
NCU02411T0	TRV_03255
NCU04328T0	TRV_03728
NCU04797T0	TRV_05049
NCU07459T0	TRV_03839
NCU06246T0	TRV_05895
NCU00897T0	TRV_03797
NCU02742T0	TRV_03924
NCU02430T0	TRV_05515
NCU09272T0	TRV_00374
NCU06271T0	TRV_03176
NCU05196T0	TRV_04141
NCU01633T0	TRV_00110
NCU07920T0	TRV_00989
NCU02296T0	TRV_03274
NCU01160T0	TRV_04473
NCU05859T0	TRV_00941
NCU03857T0	TRV_05321
NCU09648T0	TRV_02101
NCU06717T0	TRV_05875
NCU07544T0	TRV_07173
NCU03020T0	TRV_01446
NCU01013T0	TRV_05769
NCU04899T0	TRV_04780
NCU09241T0	TRV_02629
NCU05735T0	TRV_06087
NCU10059T0	TRV_04518
NCU00155T0	TRV_01300
NCU03347T0	TRV_04968
NCU11748T0	TRV_00306
NCU02015T0	TRV_02020
NCU07580T0	TRV_01151
NCU03979T0	TRV_04744
NCU04507T0	TRV_04648
NCU06341T0	TRV_07857
NCU07399T0	TRV_00558
NCU08066T0	TRV_00084
NCU08995T0	TRV_05113
NCU04856T0	TRV_02927
NCU06724T0	TRV_02927
NCU04856T1	TRV_02927
NCU02009T0	TRV_01538
NCU07338T0	TRV_01267
NCU02032T0	TRV_06348
NCU06950T0	TRV_04673
NCU00277T0	TRV_02944
NCU04581T0	TRV_06914
NCU00422T0	TRV_02504
NCU00422T1	TRV_02504
NCU00602T0	TRV_02001
NCU05513T0	TRV_01177
NCU00037T0	TRV_07134
NCU07457T0	TRV_00910
NCU06345T0	TRV_02978
NCU05254T0	TRV_05015
NCU03218T0	TRV_00138
NCU01689T0	TRV_04703
NCU03836T0	TRV_03938
NCU01786T0	TRV_05885
NCU06033T0	TRV_02210
NCU03748T0	TRV_04693
NCU09270T0	TRV_00705
NCU05453T0	TRV_05933
NCU04612T0	TRV_06933
NCU04612T1	TRV_06933
NCU02070T0	TRV_04064
NCU04337T0	TRV_03153
NCU06532T0	TRV_02971
NCU11795T0	TRV_03442
NCU09646T0	TRV_05734
NCU08597T0	TRV_04512
NCU11693T0	TRV_03115
NCU09658T0	TRV_05023
NCU01961T0	TRV_02049
NCU00528T0	TRV_03294
NCU02020T0	TRV_05840
NCU05537T0	TRV_04750
NCU05458T0	TRV_05336
NCU09434T0	TRV_04527
NCU09874T0	TRV_00560
NCU02424T0	TRV_07585
NCU03646T0	TRV_06551
NCU11381T0	TRV_03551
NCU04007T0	TRV_03039
NCU04600T0	TRV_04588
NCU07623T0	TRV_02256
NCU06112T0	TRV_03860
NCU06585T0	TRV_06394
NCU02536T0	TRV_00137
NCU02954T0	TRV_01663
NCU06541T0	TRV_02533
NCU02532T0	TRV_06254
NCU02374T0	TRV_07096
NCU11967T0	TRV_05930
NCU03194T0	TRV_05910
NCU02968T0	TRV_08001
NCU10926T0	TRV_02717
NCU07067T0	TRV_06266
NCU00962T0	TRV_02044
NCU04633T0	TRV_01111
NCU06699T0	TRV_01520
NCU08511T0	TRV_00594
NCU02531T0	TRV_06255
NCU03548T0	TRV_00441
NCU01895T0	TRV_02413
NCU03913T0	TRV_04270
NCU00122T0	TRV_01579
NCU08983T0	TRV_01516
NCU04144T0	TRV_06840
NCU03643T0	TRV_07860
NCU08633T0	TRV_05784
NCU00790T0	TRV_02302
NCU03971T0	TRV_00533
NCU00951T0	TRV_01588
NCU03938T0	TRV_01442
NCU03764T0	TRV_02840
NCU01175T0	TRV_06757
NCU04657T0	TRV_04175
NCU02414T0	TRV_06469
NCU11288T0	TRV_01040
NCU10309T0	TRV_02906
NCU11489T0	TRV_02687
NCU08005T0	TRV_06564
NCU00008T0	TRV_02738
NCU01830T0	TRV_04754
NCU01964T0	TRV_06098
NCU06251T0	TRV_06814
NCU04923T0	TRV_01939
NCU03395T0	TRV_05884
NCU11325T0	TRV_01852
NCU06077T0	TRV_05865
NCU09309T0	TRV_04101
NCU05980T0	TRV_03784
NCU05411T0	TRV_06411
NCU11312T0	TRV_02081
NCU08927T0	TRV_03635
NCU07739T0	TRV_04915
NCU09337T0	TRV_04972
NCU00913T0	TRV_02639
NCU02477T0	TRV_05377
NCU02238T0	TRV_07487
NCU09816T0	TRV_07713
NCU00978T0	TRV_00396
NCU07755T0	TRV_02294
NCU05226T0	TRV_03410
NCU02091T0	TRV_07288
NCU01753T0	TRV_07898
NCU00669T0	TRV_03369
NCU04428T0	TRV_00479
NCU05593T0	TRV_00091
NCU02333T0	TRV_05611
NCU02675T0	TRV_06199
NCU03546T0	TRV_05569
NCU04540T0	TRV_04682
NCU10276T0	TRV_07533
NCU02305T0	TRV_03960
NCU00389T0	TRV_06716
NCU00182T0	TRV_08093
NCU02115T0	TRV_08112
NCU08004T0	TRV_03463
NCU07041T0	TRV_00019
NCU06296T0	TRV_01234
NCU02606T0	TRV_05178
NCU03018T0	TRV_01434
NCU03888T0	TRV_01228
NCU06460T0	TRV_00418
NCU07400T0	TRV_00557
NCU08650T0	TRV_02605
NCU04331T0	TRV_06528
NCU03740T0	TRV_07055
NCU05245T0	TRV_02497
NCU04024T0	TRV_04274
NCU07707T0	TRV_02527
NCU03402T0	TRV_06414
NCU05990T0	TRV_04685
NCU06694T0	TRV_04055
NCU03719T0	TRV_07010
NCU04277T0	TRV_07181
NCU06207T0	TRV_06270
NCU06774T0	TRV_06579
NCU01242T0	TRV_02457
NCU01412T0	TRV_03054
NCU01553T0	TRV_03066
NCU06057T0	TRV_00828
NCU02495T0	TRV_04110
NCU08277T0	TRV_03711
NCU06371T0	TRV_06616
NCU00388T0	TRV_07201
NCU01928T0	TRV_06434
NCU01279T0	TRV_07744
NCU08370T0	TRV_02117
NCU06089T0	TRV_05186
NCU06780T0	TRV_06080
NCU06758T0	TRV_06380
NCU08177T0	TRV_05329
NCU07528T0	TRV_05897
NCU08275T0	TRV_07554
NCU05390T0	TRV_00068
NCU06177T0	TRV_00332
NCU04374T0	TRV_02654
NCU06924T0	TRV_01653
NCU07495T0	TRV_01671
NCU02373T0	TRV_07100
NCU05564T0	TRV_04546
NCU04189T0	TRV_07929
NCU07814T0	TRV_04900
NCU08352T0	TRV_06666
NCU00517T0	TRV_01934
NCU00501T0	TRV_03763
NCU01795T0	TRV_03417
NCU05987T0	TRV_05067
NCU03379T0	TRV_00474
NCU00463T0	TRV_04559
NCU02283T0	TRV_03252
NCU00366T0	TRV_05580
NCU01831T0	TRV_05937
NCU05586T0	TRV_07012
NCU09912T0	TRV_06975
NCU05633T0	TRV_01557
NCU07383T0	TRV_00616
NCU03207T0	TRV_04802
NCU04503T0	TRV_03843
NCU08425T0	TRV_02326
NCU11414T0	TRV_01834
NCU04118T0	TRV_07923
NCU05942T0	TRV_06910
NCU06594T0	TRV_06607
NCU09064T0	TRV_05824
NCU09102T0	TRV_07419
NCU08959T0	TRV_07807
NCU01826T0	TRV_00906
NCU03527T0	TRV_00599
NCU00413T0	TRV_04852
NCU04809T0	TRV_03715
NCU07318T0	TRV_01700
NCU08418T0	TRV_04476	TRV_03885
NCU09594T0	TRV_02920
NCU04935T0	TRV_07353
NCU09897T0	TRV_04946
NCU09091T0	TRV_05855
NCU09892T0	TRV_05552
NCU02555T0	TRV_05368
NCU07863T0	TRV_02827
NCU02943T0	TRV_07273
NCU03297T0	TRV_04210
NCU03297T1	TRV_04210
NCU04288T0	TRV_00702
NCU04430T0	TRV_01590
NCU02899T0	TRV_06220
NCU10810T0	TRV_04192
NCU07165T0	TRV_07227
NCU03369T0	TRV_00574
NCU06168T0	TRV_02213
NCU07607T0	TRV_01580
NCU01528T0	TRV_07491
NCU03242T0	TRV_06290
NCU06866T0	TRV_03310
NCU11773T0	TRV_01746
NCU09885T0	TRV_04244
NCU01990T0	TRV_00249
NCU04454T0	TRV_03601
NCU03880T0	TRV_04328
NCU09116T0	TRV_00012
NCU03952T0	TRV_05370
NCU01984T0	TRV_07636
NCU10927T0	TRV_03151
NCU01838T0	TRV_02190
NCU03659T0	TRV_00732
NCU03763T0	TRV_02865
NCU04647T0	TRV_02216
NCU04022T0	TRV_04275
NCU09115T0	TRV_00955
NCU08561T0	TRV_02522
NCU07521T0	TRV_03694
NCU11176T0	TRV_03386
NCU09258T0	TRV_06798
NCU09571T0	TRV_07510
NCU10715T0	TRV_07581
NCU06332T0	TRV_03146
NCU07584T0	TRV_03709
NCU08852T0	TRV_05029
NCU11215T0	TRV_06590
NCU01361T0	TRV_01196
NCU03561T0	TRV_01087
NCU04730T0	TRV_00123
NCU03989T0	TRV_03058
NCU01455T0	TRV_06448
NCU04112T0	TRV_05358
NCU05169T0	TRV_06204
NCU11676T0	TRV_06675
NCU05897T0	TRV_02771
NCU02533T0	TRV_06253
NCU03241T0	TRV_06289
NCU05410T0	TRV_06572
NCU07682T1	TRV_02249
NCU07682T0	TRV_02249
NCU00892T0	TRV_00975
NCU00608T0	TRV_04006
NCU02401T0	TRV_03254
NCU03360T0	TRV_03564
NCU08507T0	TRV_00592
NCU06970T0	TRV_04979
NCU08346T0	TRV_03991
NCU09540T0	TRV_08146
NCU07849T1	TRV_02263
NCU07849T0	TRV_02263
NCU05818T0	TRV_01349
NCU03436T0	TRV_03425
NCU03231T0	TRV_03619
NCU06191T0	TRV_04892
NCU04321T0	TRV_07332
NCU07347T0	TRV_06493
NCU08278T0	TRV_03449
NCU05926T0	TRV_07518
NCU08578T0	TRV_07610
NCU00954T0	TRV_03650
NCU02263T0	TRV_03101
NCU01722T0	TRV_03624
NCU08291T0	TRV_00317
NCU01365T0	TRV_06755
NCU07988T0	TRV_01000
NCU03545T0	TRV_05570
NCU03702T0	TRV_06429
NCU11744T0	TRV_08121
NCU00445T0	TRV_02745
NCU02244T0	TRV_01373
NCU04326T0	TRV_05451
NCU02480T0	TRV_08108
NCU08040T0	TRV_06195
NCU07408T0	TRV_00881
NCU07408T1	TRV_00881
NCU01998T0	TRV_00261
NCU01069T0	TRV_05600
NCU01324T0	TRV_05269
NCU07701T0	TRV_01758
NCU08945T0	TRV_01351
NCU06884T0	TRV_07741
NCU03462T0	TRV_04652
NCU07879T0	TRV_01154
NCU10852T0	TRV_00956
NCU12027T0	TRV_05310
NCU00226T0	TRV_01110
NCU06137T0	TRV_00378
NCU00489T0	TRV_05538
NCU06877T0	TRV_00495
NCU00196T0	TRV_07418
NCU06764T0	TRV_03316
NCU04149T0	TRV_03891
NCU00959T0	TRV_07643
NCU09553T0	TRV_00276
NCU01452T0	TRV_01874
NCU06403T0	TRV_01171
NCU04069T0	TRV_04400
NCU03007T0	TRV_06346
NCU08687T0	TRV_02388
NCU11803T0	TRV_00991
NCU00717T0	TRV_04727
NCU04368T0	TRV_02657
NCU04087T0	TRV_05046
NCU07300T0	TRV_02607
NCU11580T0	TRV_01527
NCU04653T0	TRV_08140
NCU00404T0	TRV_02083
NCU00007T0	TRV_02743
NCU00412T0	TRV_04853
NCU00241T0	TRV_05669
NCU02635T0	TRV_04489
NCU06047T0	TRV_00813
NCU06895T0	TRV_02170
NCU06062T0	TRV_04050
NCU02128T0	TRV_08016
NCU11457T0	TRV_06351
NCU06428T0	TRV_00456
NCU03021T0	TRV_05292
NCU06630T0	TRV_03388
NCU05219T0	TRV_06627
NCU09220T0	TRV_03109
NCU00227T0	TRV_00463
NCU01845T0	TRV_00407
NCU00512T0	TRV_02628
NCU04195T0	TRV_04586
NCU01414T0	TRV_07259
NCU06141T0	TRV_04257
NCU07911T0	TRV_03923
NCU06769T0	TRV_05324
NCU06198T0	TRV_07910
NCU03122T0	TRV_04411
NCU03122T1	TRV_04411
NCU07754T0	TRV_04200
NCU04942T0	TRV_04200
NCU07309T0	TRV_06340
NCU01429T0	TRV_03935
NCU04554T0	TRV_03374
NCU04808T0	TRV_06870
NCU05791T0	TRV_07283
NCU08605T0	TRV_06298
NCU00950T0	TRV_01589
NCU01367T0	TRV_02819
NCU02432T0	TRV_05522
NCU05720T0	TRV_03192
NCU08022T0	TRV_02487
NCU02136T0	TRV_07775
NCU07610T0	TRV_00146
NCU03388T0	TRV_03847
NCU02806T0	TRV_06325
NCU04779T0	TRV_06482
NCU10053T0	TRV_06595
NCU02670T0	TRV_04205
NCU00357T0	TRV_05395
NCU01388T0	TRV_07815
NCU06413T0	TRV_04954
NCU03826T0	TRV_02064
NCU07266T0	TRV_00926
NCU03129T0	TRV_07235
NCU05394T0	TRV_05815
NCU07358T0	TRV_04976
NCU07587T0	TRV_05020
NCU01913T0	TRV_02023
NCU01275T0	TRV_02866
NCU01572T0	TRV_05000
NCU09550T0	TRV_01180
NCU11357T0	TRV_00845
NCU07757T0	TRV_05467
NCU09756T0	TRV_07685
NCU03426T0	TRV_01744
NCU01784T0	TRV_05887
NCU08946T0	TRV_01324
NCU07465T0	TRV_07749
NCU00089T0	TRV_00858
NCU04840T0	TRV_02310
NCU02618T0	TRV_04409
NCU00792T0	TRV_06156
NCU06722T0	TRV_01891
NCU07024T0	TRV_02393
NCU00874T0	TRV_08038
NCU02896T0	TRV_01165
NCU03059T0	TRV_02961
NCU00915T0	TRV_06111
NCU00377T0	TRV_06836
NCU07929T0	TRV_01614
NCU07247T0	TRV_03225
NCU06175T0	TRV_04910
NCU04473T0	TRV_06661
NCU00771T0	TRV_00751
NCU02358T0	TRV_01254
NCU07483T0	TRV_00391
NCU03593T0	TRV_05560
NCU08008T0	TRV_04045
NCU11179T0	TRV_03693
NCU00542T0	TRV_00308
NCU03064T0	TRV_00591
NCU03269T0	TRV_01317
NCU02726T0	TRV_01883
NCU00120T0	TRV_07035
NCU03567T0	TRV_06649
NCU10048T0	TRV_02333
NCU06821T0	TRV_06075
NCU06593T0	TRV_06604
NCU01305T0	TRV_02469
NCU03777T0	TRV_02881
NCU00148T0	TRV_07164
NCU03739T0	TRV_06730
NCU01278T0	TRV_02839
NCU01278T1	TRV_02839
NCU00465T0	TRV_02449
NCU01950T0	TRV_04772
NCU00030T0	TRV_07123
NCU02604T0	TRV_05177
NCU06095T0	TRV_04815
NCU06628T0	TRV_07282
NCU01267T0	TRV_02466
NCU00068T0	TRV_05305
NCU03097T0	TRV_04121
NCU07670T0	TRV_00970
NCU09041T0	TRV_00610
NCU02808T0	TRV_06324
NCU02360T0	TRV_07326
NCU10036T0	TRV_03027
NCU09876T0	TRV_04642
NCU07253T0	TRV_04471
NCU01162T0	TRV_04471
NCU02776T0	TRV_00750
NCU02560T0	TRV_03800
NCU05899T0	TRV_02276
NCU02603T0	TRV_05180
NCU08092T0	TRV_03971
NCU11471T0	TRV_06500
NCU01546T0	TRV_01084
[truncated: 2,939 more rows]
[truncated: 22 more columns]
