# Supplementary material for: Evolutionary Conservation and Diversification of Puf RNA Binding Proteins and Their mRNA Targets
Source: PLoS Biol. 2015 Nov 20;13(11):e1002307. doi: 10.1371/journal.pbio.1002307 (PMC4654594; doi:10.1371/journal.pbio.1002307)
Supplement: S4 Dataset — (ZIP) [file pbio.1002307.s004.zip › N.crassa.fa_T.virens.fa.txt]

NCU06976T0	171491
NCU01379T0	47982
NCU06468T0	162739
NCU05837T0	172785
NCU07832T0	231919
NCU01744T0	87581
NCU08501T0	87816
NCU07119T0	85582
NCU05608T0	56056
NCU08535T0	78374
NCU04548T0	37119
NCU02685T0	86434
NCU07307T0	171412
NCU00459T0	42640
NCU00551T0	82840
NCU07702T0	192952
NCU05803T0	79187
NCU09740T0	60939
NCU06871T0	90713
NCU00671T0	161600
NCU07308T0	48659
NCU08267T0	70327
NCU01823T0	184876
NCU08993T0	61491
NCU05620T0	85612
NCU02510T0	88456
NCU02494T0	30910
NCU01642T0	194940
NCU07556T0	178207
NCU02103T0	85034
NCU04352T0	90152
NCU00274T0	157717
NCU11669T0	90868
NCU08287T0	51971
NCU03234T0	35175
NCU07658T0	30676
NCU09492T0	56413
NCU04766T0	79804
NCU00239T0	37909
NCU09367T0	35879
NCU00743T0	76499
NCU02762T0	218840
NCU09012T0	66050
NCU04350T0	77496
NCU06733T0	35144
NCU05238T0	87662
NCU07378T0	183763
NCU02083T0	122146
NCU04569T0	73591
NCU01431T0	132188
NCU08377T0	211694
NCU09219T0	38233
NCU09357T0	210598
NCU03591T0	176292
NCU06294T0	50824
NCU05591T0	86623
NCU10066T0	78060
NCU08919T0	122314
NCU03350T0	40214
NCU09830T0	52608
NCU01638T0	57534
NCU10009T0	37194
NCU07870T0	52153
NCU01632T0	43497
NCU03116T0	49200
NCU02505T0	79975
NCU00352T0	84579
NCU03042T0	56219
NCU04898T0	34006
NCU01833T0	39025
NCU07443T0	67600
NCU03811T0	231208
NCU11188T0	161348
NCU01238T0	47924
NCU03986T0	28982
NCU02677T0	79758
NCU04161T0	33722
NCU06272T0	76054
NCU05120T0	76818
NCU04611T0	88065
NCU00396T0	40938
NCU05901T0	37630
NCU08616T0	183490
NCU07866T0	59671
NCU01187T0	79664
NCU06488T0	214554
NCU08276T0	90132
NCU09063T0	190661
NCU08685T0	182513
NCU00621T0	89418
NCU02815T0	74382
NCU06338T0	28551
NCU03875T0	80324
NCU02111T0	231457
NCU05634T0	146580
NCU02554T0	189136
NCU07002T0	112147
NCU07679T0	71443
NCU00336T0	41047
NCU01820T0	74503
NCU09993T0	182770
NCU07546T0	80699
NCU06171T0	71968
NCU07710T0	122289
NCU03060T0	56270
NCU01772T0	206553
NCU06318T0	153798
NCU04512T0	61044
NCU01857T0	209259
NCU03575T0	50131
NCU07029T0	46447
NCU08926T0	144745
NCU03818T0	63406
NCU09324T0	87952
NCU10143T0	78217
NCU07922T0	84401
NCU03263T0	175080
NCU05802T0	178589
NCU09297T0	51642
NCU05250T0	54282
NCU01192T0	33534
NCU04059T0	165867
NCU08889T0	47853
NCU01951T0	191274
NCU08441T0	44273
NCU02082T0	32877
NCU05425T0	84921
NCU00770T0	45110
NCU06500T0	223476
NCU01143T0	73272
NCU01768T0	87658
NCU06626T0	181149
NCU01197T0	82225
NCU08023T0	50029
NCU12161T0	53926
NCU01335T0	32107
NCU04021T0	36513
NCU02918T0	47407
NCU03955T0	36325
NCU01323T0	90905
NCU02131T0	112252
NCU04242T0	218486
NCU09903T0	88955
NCU04736T0	210318
NCU00668T0	88235
NCU00579T0	57679
NCU11202T0	179842
NCU07010T0	132193
NCU01164T0	80360
NCU02578T0	33123
NCU09450T0	77750
NCU02349T0	50660
NCU07854T0	52532
NCU01140T0	89941
NCU04370T0	231757
NCU06579T0	44508
NCU00095T0	31492
NCU04348T0	54150
NCU02112T0	82830
NCU02794T0	122642
NCU09438T0	56084
NCU03071T0	195699
NCU06715T0	142467
NCU00199T0	43563
NCU00461T0	155799
NCU05267T0	77520
NCU06544T0	76466
NCU09463T0	74555
NCU04404T0	228950
NCU01510T0	44289
NCU03797T0	85970
NCU05270T0	112883
NCU08135T0	81241
NCU02669T0	42850
NCU10423T0	164079
NCU02357T0	59260
NCU00622T0	148653
NCU01747T0	206600
NCU01680T0	74915
NCU02544T0	49497
NCU01675T0	39384
NCU02833T0	74390
NCU08603T0	230012
NCU03305T0	87963
NCU00681T0	82811
NCU01992T0	71263
NCU04090T0	52300
NCU03065T0	167067
NCU03440T0	87646
NCU05261T0	230449
NCU01659T0	29820
NCU05046T0	67662
NCU06278T0	66536
NCU02036T0	191377
NCU02572T0	62088
NCU03897T0	231811
NCU04105T0	33609
NCU03010T0	55364
NCU03584T0	209609
NCU04834T0	190601
NCU00712T0	71643
NCU11296T0	59235
NCU08341T0	69172
NCU00273T0	157634
NCU12096T0	59553
NCU03808T0	224234
NCU09104T0	112157
NCU03298T0	35252
NCU01315T0	196588
NCU07011T0	71522
NCU04035T0	141127
NCU04865T0	51044	53518
NCU07027T0	78413
NCU08358T0	72458
NCU12032T0	208166
NCU03592T0	35415
NCU02230T0	36626
NCU03051T0	56214
NCU01939T0	81663
NCU07700T0	209722
NCU02728T0	184175
NCU03363T0	39829
NCU06484T0	10155
NCU06738T0	84515
NCU02234T0	148464
NCU05200T0	29754
NCU03937T0	212406
NCU00018T0	76254
NCU00018T1	76254
NCU11961T0	229468
NCU01272T0	36229
NCU03483T0	30893
NCU02225T0	67359
NCU05902T0	132337
NCU05895T0	36986
NCU09267T0	74348
NCU00021T0	83593
NCU06382T0	192970
NCU03877T0	88082
NCU03877T1	88082
NCU02048T0	34740
NCU06199T0	168508
NCU06281T0	57317
NCU00424T0	122402
NCU06365T0	50142
NCU02566T0	72371
NCU00040T0	195559
NCU08674T0	60816
NCU07966T0	34827
NCU08828T0	70294
NCU08439T0	210053
NCU04838T0	63891
NCU11027T0	73420
NCU03539T0	61504
NCU00495T0	178290
NCU07404T0	74397
NCU06832T0	210991
NCU03611T0	72583
NCU09906T0	43815
NCU03794T0	197255
NCU06868T0	74087
NCU01193T0	28903
NCU02539T0	79120
NCU03292T0	112028
NCU02276T0	64004
NCU09869T0	54649
NCU00104T0	216898
NCU00205T0	44043
NCU07554T0	212263
NCU08118T0	74374
NCU07565T0	30681
NCU00152T0	122412
NCU08875T0	176299
NCU10747T0	208743
NCU04749T0	159356
NCU03364T0	31312
NCU09516T0	77600
NCU07319T0	69423
NCU05239T0	39617
NCU01318T0	86033
NCU03127T0	218922
NCU11228T0	232164
NCU06249T0	30406
NCU07484T0	49587
NCU06284T0	31438
NCU00793T0	45143
NCU08115T0	56280
NCU04203T0	86135
NCU00481T0	30843
NCU09228T0	57823
NCU07721T0	71550
NCU01912T0	28531
NCU09730T0	27826
NCU03784T0	35744
NCU01486T0	43582
NCU03379T0	10118
NCU04251T0	32080
NCU08399T0	28610	47905	192717	191605
NCU05360T0	74860
NCU06216T0	57497
NCU02011T0	76275
NCU03463T0	74990
NCU11953T0	50286
NCU08382T0	49384
NCU04615T0	196099
NCU08373T0	41658
NCU07999T0	50317
NCU00276T0	43834
NCU06123T0	86831
NCU02391T0	168954
NCU05194T0	75027
NCU02696T0	112589
NCU08001T0	77433
NCU03819T0	112067
NCU06929T0	132655
NCU00939T0	31957
NCU06183T0	57142
NCU00045T0	214500
NCU02830T0	56288
NCU11492T0	206439
NCU03947T0	80321
NCU09496T0	213523
NCU04077T0	82368
NCU06767T0	168290
NCU07498T0	208179
NCU02366T0	212434
NCU04095T0	34158
NCU05266T0	29065
NCU01765T0	84484
NCU11169T0	56330
NCU02387T0	147266
NCU03690T0	51360
NCU04444T0	50542
NCU02057T0	50684
NCU08316T0	28473
NCU06122T0	55950
NCU07698T0	48499
NCU01965T0	82613	195959
NCU03505T0	163714
NCU10397T0	57076
NCU08045T0	71510
NCU00901T0	143603
NCU04327T0	76856
NCU11324T0	185107
NCU08036T0	232365
NCU06638T0	219259
NCU11273T0	77855
NCU07440T0	29672
NCU09552T0	33916
NCU00629T0	57691
NCU01625T0	214193
NCU04121T0	81420
NCU10497T0	75107
NCU09657T0	229836
NCU08021T0	48510
NCU00320T0	44321
NCU02689T0	176779
NCU11426T0	184479
NCU06355T0	81755
NCU03479T0	65314
NCU04190T0	86106
NCU00796T0	208819
NCU04606T0	62198
NCU03792T0	211535
NCU02632T0	75944
NCU06508T0	66098
NCU05041T0	61812
NCU06308T0	171102
NCU09610T0	80219
NCU09808T0	41279
NCU06687T0	211407
NCU05185T0	68923
NCU01702T0	40210
NCU07868T0	180640
NCU10400T0	77430
NCU02475T0	213851
NCU09332T0	66373
NCU08119T0	74376
NCU02208T0	89070
NCU06352T0	28530
NCU11255T0	220490
NCU02747T0	132407
NCU01539T0	213773
NCU03139T0	32969
NCU04280T0	55602
NCU07837T0	160093
NCU02800T0	52399
NCU12039T0	147105
NCU02134T0	195019
NCU00573T0	41721
NCU03045T0	37858
NCU01465T0	196601
NCU08303T0	81735
NCU01554T0	214363
NCU03776T0	191833
NCU04378T0	11072
NCU03220T0	144556
NCU02524T0	112137
NCU11350T0	73779
NCU05422T0	80172
NCU00445T0	10694
NCU06624T0	154813
NCU01612T0	165221
NCU07004T0	151070
NCU06605T0	80808
NCU04051T0	72151
NCU07831T0	76057
NCU04385T0	83353
NCU08000T0	223962
NCU11282T0	71725
NCU07516T0	180677
NCU02742T0	35298
NCU04024T0	211292
NCU04142T0	89650
NCU08484T0	50150
NCU09191T0	10609
NCU04784T0	73902
NCU00890T0	181866
NCU00121T0	83029
NCU02630T0	80583
NCU04229T0	33213
NCU07513T0	83649
NCU01569T0	44276
NCU01171T0	35867
NCU09537T0	73345
NCU01478T0	33603
NCU00480T0	112293
NCU08009T0	48757
NCU06481T0	183439
NCU09706T0	64213
NCU04007T0	62960
NCU06459T0	42055
NCU06785T0	184942
NCU03814T0	188253
NCU08054T0	195245
NCU09258T0	56894
NCU01817T0	214821
NCU03171T0	29182
NCU04221T0	88054
NCU01648T0	74895
NCU04614T0	49724
NCU00656T0	43914
NCU02319T0	40113
NCU08642T0	90763
NCU09313T0	82317
NCU03273T0	165185
NCU00430T0	209815
NCU09721T0	86812
NCU01751T0	165253
NCU02617T0	85112
NCU06030T0	172318
NCU04100T0	73239
NCU00642T0	42143
NCU05858T0	55803
NCU00927T0	32776
NCU04104T0	85913
NCU08336T0	111252
NCU08928T0	219501
NCU05429T0	88828
NCU05429T1	88828
NCU01328T0	87974
NCU05257T0	154909
NCU06512T0	87179
NCU04125T0	51404
NCU00164T0	88735
NCU08397T0	69922
NCU09602T0	210885
NCU03650T0	113067
NCU07872T0	52068
NCU10283T0	77929
NCU00251T0	38248
NCU03669T0	63244
NCU03661T0	79653
NCU00920T0	84998
NCU03341T0	29828
NCU02978T0	494
NCU08270T0	171147
NCU09120T0	56457
NCU07269T0	56038
NCU08110T0	190030
NCU10043T0	40506
NCU06268T0	76046
NCU04674T0	45446
NCU06503T0	51124
NCU06503T1	51124
NCU01503T0	77118
NCU01255T0	79614
NCU07712T0	209061
NCU00091T0	31520
NCU07691T0	169863
NCU09432T0	55945
NCU11254T0	112367
NCU06438T0	41182
NCU09469T0	208590
NCU08689T0	214593
NCU07473T0	10377
NCU05828T0	83722
NCU06182T0	41605
NCU06444T0	161776
NCU05955T0	59360
NCU03658T0	33648
NCU03657T1	35537
NCU03657T0	35537
NCU06869T0	37526
NCU09118T0	37938
NCU02515T0	210592
NCU01206T0	34353
NCU03024T0	32272
NCU06306T0	59254
NCU06534T0	77807
NCU04652T0	33492
NCU05777T0	58141
NCU05232T0	169917
NCU01853T0	82909
NCU06836T0	84449
NCU11965T0	80215
NCU04610T0	85298
NCU05296T0	28648
NCU05770T0	215514
NCU03628T0	55283
NCU02979T0	188934
NCU01119T0	89890
NCU02233T0	169053
NCU08468T0	113058
NCU03992T0	83692
NCU03652T0	140359
NCU00436T0	89711
NCU00172T0	165435
NCU03982T0	72131
NCU06238T0	38225
NCU02701T0	80585
NCU01498T0	47348
NCU05151T0	194802
NCU06585T0	194426
NCU06394T0	192201
NCU03357T0	214678
NCU00117T0	160015
NCU06756T0	122664
NCU10337T0	35958
NCU08693T0	78895
NCU05650T0	34639
NCU09741T0	71556
NCU08147T0	59192
NCU07688T0	132439
NCU09975T0	192178
NCU04511T0	145919
NCU06578T0	210243
NCU05242T0	113002
NCU00200T0	43682
NCU06569T0	89102
NCU09443T0	182026
NCU02415T0	74200
NCU02717T0	56958
NCU11861T0	196425
NCU02053T0	43150
NCU02580T0	85211
NCU06994T0	28192
NCU04343T0	171052
NCU05939T0	34561
NCU04088T0	122654
NCU10282T0	160649
NCU04439T0	50536
NCU11453T0	31785
NCU04076T0	230295
NCU08755T0	74688
NCU06971T0	58714
NCU08791T0	38844
NCU02955T0	83449
NCU06067T0	158848
NCU10155T0	56933
NCU03727T0	661
NCU00614T0	75839
NCU05622T0	34878
NCU05642T0	86126
NCU04782T0	147750
NCU01172T0	63516
NCU07693T0	191028
NCU06684T0	34131
NCU05269T0	58765
NCU05269T1	58765
NCU05518T0	78714
NCU03685T0	112184
NCU05204T0	170804
NCU09711T0	79870
NCU06678T0	207716
NCU09485T0	80028
NCU01499T0	68389
NCU08898T0	193221
NCU07012T0	213888
NCU10018T0	112554
NCU02626T0	132705
NCU00177T0	77915
NCU07971T0	30589
NCU08283T0	179777
NCU01247T0	112689
NCU00405T0	30887
NCU06011T0	37876
NCU06265T0	43267
NCU06429T0	75185
NCU01241T0	73283
NCU11660T0	73445
NCU05268T0	68951
NCU04726T0	76685
NCU04750T0	58015
NCU01229T0	46168
NCU05301T0	60888
NCU00406T0	208567
NCU05876T0	228157
NCU07280T0	231045
NCU03523T0	184563
NCU04187T0	33441
NCU04319T0	40966
NCU04755T0	916
NCU02202T0	44706
NCU06986T0	180828
NCU08869T0	231354
NCU03966T0	67465
NCU03321T0	113927
NCU01369T0	85827
NCU04799T0	169516
NCU04733T0	190750
NCU03219T0	11141
NCU07982T0	71670
NCU03786T0	35847
NCU01157T0	75334
NCU07351T0	63208
NCU08357T0	114128
NCU00488T0	91118
NCU03098T0	146304
NCU06842T0	208488
NCU04535T0	83583
NCU09270T0	39169
NCU03023T0	72030
NCU07407T0	39057
NCU09318T0	30360
NCU01525T0	88835
NCU03641T0	188402
NCU03621T0	72591
NCU01207T0	73447
NCU10775T0	37111
NCU03964T0	55814
NCU08920T0	76966
NCU07975T0	28957
NCU02576T0	85198
NCU00010T0	43860
NCU06264T0	180472
NCU03804T0	211614
NCU09873T0	179092
NCU02498T0	37896
NCU06656T0	166933
NCU09758T0	50211
NCU02356T0	81343
NCU00372T0	61472
NCU06735T0	227949
NCU01330T0	232234
NCU03330T0	40055
NCU04279T0	229287
NCU08604T0	39156
NCU04410T0	85641
NCU03079T0	52484
NCU09374T0	132451
NCU00269T0	57632
NCU08002T0	213380
NCU00188T0	57640
NCU05375T0	10232
NCU01249T0	85940
NCU07669T0	54183
NCU08741T0	39441
NCU07707T0	169828
NCU07690T0	90038
NCU03899T0	52372
NCU08338T0	43411
NCU04303T0	73671
NCU07425T0	196508
NCU06672T0	32834
NCU09071T0	28126
NCU09700T0	79907
NCU05927T0	45529
NCU05105T0	32683	46121
NCU04258T0	112280
NCU09819T0	30221
NCU02091T0	31872
NCU02075T0	85027
NCU00538T0	41696
NCU07330T0	45125
NCU06374T0	192879
NCU06285T0	78989
NCU08632T0	54894
NCU01417T0	55262
NCU02110T0	32702
NCU12027T0	86701
NCU02051T0	190418
NCU04355T0	71222
NCU10058T0	87728
NCU02020T0	210100
NCU05000T0	32741	52700
NCU03235T0	59747
NCU00675T0	495
NCU00962T0	29045
NCU04124T0	51364
NCU02629T0	42985
NCU00896T0	177170
NCU08218T0	51870
NCU06758T0	214630
NCU04448T0	76557
NCU03783T0	211573
NCU01479T0	211403
NCU04136T0	213634
NCU04112T0	132245
NCU02828T0	123512
NCU10007T0	89424
NCU10007T1	89424
NCU00925T0	167413
NCU01376T0	33909
NCU10763T0	40872
NCU07296T0	73792
NCU04790T0	11674
NCU04952T0	83777
NCU05996T0	179371
NCU05246T0	54175
NCU03980T0	208649
NCU03125T0	61853
NCU09437T0	208744
NCU11180T0	74421
NCU01430T0	63385
NCU05225T0	214604
NCU02550T0	33397
NCU10073T0	123498
NCU07411T0	185105
NCU00632T0	80706
NCU03108T0	167449
NCU08294T0	154783
NCU09709T0	74153
NCU03387T0	82571
NCU03852T0	143568
NCU05029T0	208920
NCU11379T0	55208
NCU01589T0	79041
NCU07393T0	123214
NCU11246T0	31511
NCU11739T0	83385
NCU09048T0	54648
NCU02402T0	212451
NCU01843T0	214818
NCU00690T0	191384
NCU06362T0	122965
NCU09545T0	229117
NCU02066T0	209970
NCU04768T0	190743
NCU02409T0	230098
NCU09488T0	80169
NCU04579T0	89625
NCU03651T0	140682
NCU04252T0	62346
NCU05985T0	190817
NCU01654T0	87561
NCU09079T0	84042
NCU01745T0	39522
NCU02514T0	88676
NCU03200T0	84695
NCU09227T0	164763
NCU02988T0	208689
NCU02416T0	37216
NCU02803T0	38043
NCU11187T0	88274
NCU04721T0	179276
NCU00046T0	132856
NCU04201T0	176469
NCU01470T0	83328
NCU06804T0	66715
NCU03264T0	164692
NCU06812T0	43365
NCU03103T0	31645
NCU04585T0	188607
NCU10311T0	79905
NCU09658T0	113044
NCU02094T0	33222
NCU05458T0	161911
NCU05289T0	78890
NCU01953T0	212889
NCU08499T0	123239
NCU01777T0	87628
NCU04310T0	142807
NCU07863T0	43538
NCU03962T0	112408
NCU00520T0	173105
NCU03032T0	84951
NCU02052T0	177367
NCU08894T0	77197
NCU00446T0	46871
NCU02207T0	182590
NCU00281T0	53154
NCU11168T0	82979
NCU00447T0	47144
NCU00591T0	210528
NCU03924T0	212680
NCU09435T0	36687
NCU07375T0	214409
NCU07481T0	112903
NCU08309T0	28941
NCU03894T0	159307
NCU02287T0	74083
NCU09861T0	59714
NCU01797T0	83018
NCU04230T0	75395
NCU07313T0	181187
NCU09909T0	65980
NCU01161T0	72791
NCU06215T0	66624
NCU09559T0	83336
NCU01047T0	181633
NCU08195T0	75497
NCU01997T0	27740
NCU07418T0	123888
NCU09111T0	217026
NCU06407T0	43951
NCU02295T0	113118
NCU05994T0	31547
NCU09377T0	82802
NCU09377T1	82802
NCU07162T0	69456
NCU06631T0	71587
NCU01824T0	111228
NCU09065T0	169638
NCU03117T0	85092
NCU05683T0	77616
NCU06999T0	213439
NCU07281T0	216324
NCU02797T0	84734
NCU07567T0	84598
NCU04648T0	229895
NCU00914T0	189022
NCU11866T0	195594
NCU08682T0	30653
NCU02839T0	81883
NCU08298T0	48339
NCU07779T0	76983
NCU08776T0	219740
NCU03062T0	38587
NCU07839T0	83250
NCU06701T0	34449
NCU03137T0	143439
NCU09142T0	163022
NCU02556T0	31816
NCU06144T0	146529
NCU02252T0	74022
NCU02497T0	122960
NCU06138T0	57275
NCU11170T0	57520
NCU02789T0	69206
NCU09042T0	48076
NCU02778T0	82921
NCU00340T0	75179
NCU08064T0	33120
NCU04329T0	229421
NCU00068T0	214494
NCU07523T0	37929
NCU06099T0	86844
NCU03061T0	74371
NCU05430T0	75569
NCU01985T0	83979
NCU02127T0	76806
NCU11302T0	86848
NCU09157T0	50219
NCU03260T0	122771
NCU03646T0	73257
NCU03290T0	76008
NCU09894T0	162676
NCU02826T0	38928
NCU03036T0	56224
NCU08515T0	87804
NCU01269T0	59464
NCU07276T0	51752
NCU00680T0	81669
NCU01878T0	222063
NCU04044T0	168854
NCU10905T0	36883
NCU00714T0	215361
NCU04850T0	46692
NCU02680T0	167022
NCU00037T0	38629
NCU04566T0	40990
NCU04241T0	77864
NCU03815T0	63477
NCU05600T0	212602
NCU09715T0	178919
NCU07392T0	64402
NCU09513T0	48998
NCU00066T0	65615
NCU00324T0	57618
NCU04321T0	188652
NCU10030T0	68030
NCU00345T0	42120
NCU06202T0	41642
NCU03020T0	122474
NCU06648T0	188839
NCU05316T0	160183	229138	157244	112497	171764
NCU04117T0	175548
NCU01701T0	74916
NCU00943T0	42275
NCU11277T0	33992
NCU00169T0	82542
NCU08897T0	73396
NCU07156T0	31655
NCU09287T0	83136
NCU00263T0	230947
NCU09266T0	29930
NCU09205T0	113690
NCU01644T0	40645
NCU03100T0	186586
NCU03360T0	56842
NCU00209T0	80481
NCU02063T0	211062
NCU01813T0	184899
NCU02270T0	55928
NCU08372T0	183397
NCU03571T0	77967
NCU01728T1	39971
NCU01728T0	39971
NCU05278T0	81149
NCU07996T0	132511
NCU07018T0	182402
NCU11238T0	88518
NCU06075T0	182031
NCU06075T1	182031
NCU06881T0	74193
NCU02010T0	89506
NCU04800T0	83144
NCU03622T0	63352
NCU02619T0	31898
NCU07724T0	77370
NCU02752T0	80393
NCU11409T0	59546
NCU00202T0	80288
NCU06259T0	84633
NCU02616T0	33119
NCU04015T0	169627
NCU01760T0	189802
NCU07395T0	184819
NCU11664T0	73611
NCU09202T0	230689
NCU00272T0	43883
NCU05582T0	147517
NCU10359T0	34323
NCU02422T0	123233
NCU06761T0	77129
NCU09688T0	55386
NCU03545T0	163286
NCU09097T0	190848
NCU09595T0	11751
NCU10021T0	86768
NCU04848T0	190729
NCU09468T0	111339
NCU00517T0	42692
NCU00112T0	90861
NCU00081T0	162256
NCU02247T0	349
NCU03771T0	36104
NCU01901T0	230669
NCU06783T0	217256
NCU01278T0	211539
NCU01278T1	211539
NCU06483T0	172427
NCU03799T0	142219
NCU07587T0	71706
NCU01963T0	54100
NCU05956T0	60017
NCU11284T0	123181
NCU00261T0	77378
NCU01613T0	214851
NCU06666T0	82297
NCU02203T0	213958
NCU09598T0	40205
NCU03697T0	59480
NCU03317T0	88422
NCU07059T0	190792
NCU07380T0	82790
NCU04673T0	11254
NCU00788T0	182748
NCU00650T0	32985
NCU01758T0	178086
NCU08771T0	87416
NCU03526T0	38683
NCU02380T0	82314
NCU07926T0	81025
NCU10789T0	31684
NCU07125T0	123053
NCU10926T0	58834
NCU06882T0	79851
NCU01266T0	35404
NCU04110T0	209878
NCU03892T0	194623
NCU09642T0	175763
NCU06344T0	28102
NCU02245T0	45054
NCU02003T0	83874
NCU08858T0	77936
NCU05308T0	213406
NCU01174T0	35666
NCU11791T0	42827
NCU01692T0	74911
NCU04054T0	72154
NCU03954T0	82760
NCU03954T1	82760
NCU04144T0	58320
NCU09696T0	48175
NCU03675T0	140706
NCU03312T0	113539
NCU04166T0	34803
NCU04130T0	31658
NCU01036T0	73642	230591
NCU04245T0	86350
NCU07609T0	80526
NCU06809T0	20979
NCU04298T0	52473
NCU05721T0	113039
NCU08888T0	78470
NCU02961T0	36326
NCU03417T0	80282
NCU04176T0	34661
NCU06279T0	88697
NCU02531T0	38412
NCU09773T0	46230
NCU06489T0	41123
NCU08435T0	10390
NCU01122T0	203114
NCU01782T0	39897
NCU07282T0	214070
NCU11050T0	59177
NCU06063T0	44194
NCU02511T0	114247
NCU03929T0	80870
NCU11235T0	185214
NCU03228T0	122868
NCU01178T0	207735
NCU04454T0	45119
NCU01756T0	50106
NCU06649T0	188594
NCU03415T0	74949
NCU03493T0	71874
NCU02965T0	41302
NCU00789T0	44505
NCU03491T0	71881
NCU02764T0	227438
NCU01333T0	55670
NCU06540T0	76473
NCU06710T0	55476
NCU08273T0	29421
NCU04743T0	44968
NCU05545T0	472
NCU08124T0	215052
NCU10810T0	188676
NCU02810T0	175026
NCU08020T0	48473
NCU07334T0	57833
NCU02542T1	81875
NCU02542T0	81875
NCU00213T0	88351
NCU00498T0	56439
NCU01968T0	54136
NCU11397T0	77030
NCU03546T0	232485
NCU09804T0	214414
NCU03965T0	76650
NCU06821T0	69533
NCU04459T0	50508
NCU10381T0	214366
NCU00915T0	85534
NCU02840T0	72096
NCU09265T0	72041
NCU01378T0	48039
NCU06095T0	148539
NCU06766T0	47151
NCU02814T0	175355
NCU11301T0	56126
NCU07035T0	191688
NCU08012T0	50265
NCU00311T0	88811
NCU07246T0	62398
NCU02482T0	82900
NCU02482T1	82900
NCU02482T2	82900
NCU00163T0	43393
NCU08325T0	64152
NCU04427T0	49781
NCU03076T0	91213
NCU01377T0	47920
NCU06847T0	76205
NCU00503T0	214939
NCU09673T0	203591
NCU08598T0	212358
NCU10008T0	170638
NCU03961T0	212668
NCU02906T0	81359
NCU09212T0	90745
NCU09322T0	41077
NCU08924T0	85373
NCU02224T0	215805
NCU09580T0	192411
NCU00821T0	53991
NCU06918T0	193747
NCU07023T0	192230
NCU09064T0	58043
NCU05213T0	65343
NCU02611T0	72404
NCU05644T0	34818
NCU02274T0	111115
NCU02178T0	28428
NCU04137T0	68052
NCU05288T0	71413
NCU08719T0	55189
NCU02235T0	112062
NCU03981T1	208650
NCU03981T0	208650
NCU01502T0	47516
NCU06027T0	42399
NCU09547T0	62978
NCU09039T0	53859
NCU07531T0	44069
NCU01947T0	10875
NCU03606T0	85768
NCU05364T0	20663
NCU07458T0	143217
NCU05198T0	78379
NCU07001T0	50363
NCU06834T0	219879
NCU07442T0	45675
NCU02407T0	111161
NCU02624T0	75938
NCU05273T0	68946
NCU06026T0	66077
NCU07859T0	75751
NCU03855T0	167940
NCU02265T0	20727
NCU11271T0	203700
NCU08003T0	229476
NCU11294T0	46354
NCU05226T0	29212
NCU09652T0	56033
NCU11251T0	145460
NCU01022T0	85812
NCU02100T0	62112
NCU03482T0	84527
NCU04400T0	33781
NCU09349T0	171594
NCU01285T0	35433
NCU07981T0	194392
NCU04414T0	211309
NCU00880T0	81624
NCU02994T0	40603
NCU02650T0	83059
NCU07153T0	111385
NCU03246T0	61598
NCU07504T0	73741
NCU10346T0	189731
NCU09106T0	112980
NCU06205T0	88761
NCU04669T0	48848
NCU06149T0	147252
NCU11384T0	181879
NCU11384T1	181879
NCU06595T0	67147
NCU02534T0	82504
NCU08517T0	40044
NCU09380T0	72226
NCU04636T0	75378
NCU11239T0	75863
NCU02725T0	113522
NCU11587T0	230845
NCU08626T0	50747
NCU02074T0	72547
NCU06436T0	183117
NCU04333T0	113185
NCU07930T0	82877
NCU08597T0	112672
NCU06854T0	212224
NCU01984T0	230595
NCU01433T0	197274
NCU04316T0	207692
NCU03973T0	76656
NCU05259T0	71569
NCU07874T0	116557
NCU08563T0	56502
NCU00984T0	209281
NCU00824T0	114500
NCU09254T0	40423
NCU03176T0	43568
NCU00410T0	71983
NCU11353T0	43676
NCU04540T0	182528
NCU02115T0	211928
NCU07020T0	2436
NCU01053T0	177757
NCU04713T0	114294
NCU00754T0	195551
NCU00377T0	56869
NCU00692T0	81654
NCU04947T0	29344
NCU04646T0	209932
NCU01882T0	53960
NCU11573T0	112990
NCU00477T0	87251
NCU03115T0	113187
NCU03359T0	210903
NCU00170T0	113900
NCU01480T0	188130
NCU02193T0	52525
NCU02193T1	52525
NCU00904T0	54702
NCU00794T0	76530
NCU08272T0	48635
NCU07514T0	83653
NCU02368T0	56187
NCU03713T0	36017
NCU04581T0	203685
NCU07584T0	229827
NCU01517T0	54436
NCU00290T0	151139
NCU07064T0	59723
NCU07535T0	38517
NCU02351T0	193560
NCU03779T0	86235
NCU11185T0	170862
NCU03500T0	71882
NCU00978T0	142957
NCU08297T1	181161
NCU08297T0	181161
NCU02653T0	59913
NCU04485T0	180858
NCU02960T0	35938
NCU07590T0	211316
NCU07489T0	32949
NCU08998T1	57634
NCU08998T0	57634
NCU11933T0	44191
NCU03597T0	73573
NCU09034T0	84896
NCU01234T0	77211
NCU07893T0	61629
NCU03509T0	215334	45839
NCU03186T0	44225
NCU04354T0	191207
NCU07820T0	59067
NCU04663T0	122714
NCU08378T0	35696
NCU11399T0	30947
NCU10042T0	75509
NCU10042T1	75509
NCU05452T0	158292
NCU08290T0	83371
NCU05891T0	36951
NCU03325T0	30485
NCU00337T0	43833
NCU02107T0	50637
NCU03240T0	43380
NCU06418T0	30234
NCU01132T0	69207
NCU07521T0	39065
NCU02729T0	125686
NCU03823T0	63185
NCU03136T0	10542
NCU05680T0	83426
NCU02260T0	74069
NCU09521T0	89746
NCU02414T0	37783
NCU02148T0	133319
NCU04270T0	123861
NCU09033T0	113534
NCU07534T0	122493
NCU00493T0	180616
NCU02375T0	208720
NCU00790T0	145062
NCU04653T0	73295
NCU02795T0	214375
NCU09757T0	82694
NCU02296T0	89297
NCU08738T0	90008
NCU10853T0	1166
NCU05218T0	40290
NCU06870T0	215751
NCU05888T0	81957
NCU06277T0	43222
NCU04840T0	169360
NCU03972T0	83142
NCU07544T0	30121
NCU09132T0	80252
NCU12124T0	1243
NCU01361T0	51437
NCU03922T0	70450
NCU00673T0	82892
NCU07082T0	90082
NCU02179T0	170054
NCU03257T0	72073
NCU05853T0	27972
NCU02716T0	41323
NCU00453T0	193921
NCU02592T0	81698
NCU09076T0	84043
NCU05805T0	190230
NCU01086T0	47284
NCU01646T0	80186
NCU07986T0	77531
NCU00089T0	30213
NCU00665T0	41959
NCU06217T0	42809
NCU09529T0	229241
NCU04207T0	35864
NCU01868T0	28667
NCU03914T0	190772
NCU00181T0	59426
NCU00919T0	54793
NCU00608T0	44320
NCU02549T0	72416
NCU04670T0	45682
NCU06341T0	169779
NCU08840T0	179754
NCU07381T0	56212
NCU05752T0	179449
NCU07901T0	45674
NCU07420T0	80093
NCU11956T0	164108
NCU12019T0	56601
NCU09831T0	45995
NCU02089T0	84992
NCU00230T0	74410
NCU05499T0	63940
NCU01449T0	232755
NCU01449T1	232755
NCU02195T0	47944
NCU08216T0	81462
NCU01044T0	36389
NCU08312T0	182686
NCU03857T0	55050
NCU08319T0	72112
NCU08417T0	68483
NCU09649T0	55087
NCU04173T0	185456
NCU04173T1	185456
NCU00575T0	41678
NCU04767T0	112183
NCU04389T0	48337
NCU08364T0	69180
NCU03861T0	55059
NCU04656T0	32424
NCU11263T0	78575
NCU09874T0	81566
NCU02147T0	83943
NCU04449T0	216753
NCU04078T0	78522
NCU04936T0	79475
NCU04772T0	113959
NCU05589T0	113608
NCU07070T0	90268
NCU03066T0	55742
NCU09025T0	36586
NCU08730T0	164171
NCU06601T0	114237
NCU07732T0	90070
NCU07732T1	90070
NCU01252T0	175471
NCU05885T0	211887
NCU04219T0	174048
NCU09347T0	88848
NCU06843T0	79029
NCU03372T0	50177
NCU00936T0	85098
NCU03498T0	30456
NCU04924T0	50894
NCU04731T0	212678
NCU03426T0	194948
NCU02457T0	69218
NCU08027T0	195752
NCU02009T0	43724
NCU03267T0	42780
NCU04295T0	142199
NCU00077T0	232258
NCU06895T0	82420
NCU01231T0	89880
NCU01216T0	124477
NCU04428T0	154145
NCU03952T0	176900
NCU04364T0	195758
NCU07955T0	40903
NCU10262T0	43260
NCU07021T0	29337
NCU08643T0	58624
NCU05411T0	163322
NCU06230T0	183147
NCU06803T0	217152
NCU04747T0	112776
NCU05363T0	184509
NCU09812T0	132843
NCU08042T0	113696
NCU01290T0	73212
NCU01936T0	191350
NCU03795T0	73301
NCU07221T0	175844
NCU11967T0	189787
NCU08033T0	981
NCU00130T0	41540
NCU00306T0	31389
NCU09220T0	175391
NCU08708T0	141525
NCU00715T0	74094
NCU06799T0	65142
NCU08669T0	71461
NCU04841T0	179119
NCU06779T0	90550
NCU04642T0	82279
NCU06419T0	30856
NCU08663T0	84129
NCU08600T0	123667
NCU05937T0	165875
NCU06039T0	157367
NCU05095T0	71127
NCU04185T0	73199
NCU11685T0	85427
NCU04415T0	72979
NCU11803T0	52019
NCU03686T0	90960
NCU06305T0	58613
NCU06190T0	112213
NCU02325T0	229665
NCU00182T0	90826
NCU06240T0	184045
NCU09737T0	65338
NCU06449T0	195596
NCU00865T0	50666
NCU02354T0	157042
NCU03347T0	74871
NCU07358T0	43225
NCU01195T0	73234
NCU06033T0	77778
NCU03064T0	167072
NCU08471T0	77905
NCU01324T0	175513
NCU00711T0	189029
NCU03425T0	225185
NCU01362T0	63045
NCU01964T0	208998
NCU01181T0	35353
NCU00035T0	87128
NCU02268T0	36741
NCU04020T0	89180
NCU00434T0	181508
NCU00194T0	210090
NCU04133T0	46164
NCU03187T0	158156
NCU02336T0	148541
NCU05400T0	123489
NCU07909T0	113373
NCU05850T0	92769
NCU00450T0	232596
NCU07923T0	48829
NCU07987T0	90179
NCU06714T0	113531
NCU01919T0	71255
NCU02307T0	114564
NCU02536T0	56198
NCU07389T0	175398
NCU11204T0	179853
NCU03548T0	39363
NCU06271T0	123323
NCU03339T0	54541
NCU02877T0	193844
NCU02582T0	31740
NCU03380T0	64569
NCU12009T0	81450
NCU05207T0	189483
NCU07367T0	111074
NCU10519T0	190202
NCU00897T0	177144
NCU05943T0	113370
NCU07383T0	84954
NCU01180T0	34531
NCU02996T0	211744
NCU06435T0	210788
NCU09223T0	111061
NCU08024T0	83396
NCU01461T0	55566
NCU02555T0	85089
NCU00536T0	214328
NCU04272T0	80342
NCU00677T0	28529
NCU09746T0	58736
NCU04096T0	207728
NCU05859T0	192636
NCU08346T0	69167
NCU06659T0	55665
NCU10847T0	211918
NCU07865T0	113560
NCU06760T0	47408
NCU04435T0	34413
NCU11420T0	70190
NCU06520T0	28080
NCU08370T0	157466
NCU11312T0	114669
NCU06270T0	42797
NCU02657T0	87758
NCU09434T0	37110
NCU02397T0	74222
NCU10762T0	48362
NCU05219T0	112662
NCU03801T0	82265
NCU00894T0	85005
NCU00717T0	194534
NCU00985T0	54033
NCU07015T0	213883
NCU11705T0	198991
NCU05271T0	58763
NCU05585T0	89841
NCU06430T0	30599
NCU05926T0	67626
NCU03633T0	142066
NCU07496T0	143655
NCU04335T0	113638
NCU06132T0	43838
NCU00721T0	76316
NCU03715T0	35108
NCU03662T0	197427
NCU04468T0	47390
NCU00421T0	31111
NCU06194T0	57516
NCU07400T0	1171
NCU07530T0	190781
NCU01443T0	78222
NCU02591T0	208242
NCU04963T0	46034
NCU01439T0	83610
NCU00100T0	183402
NCU02256T0	123406
NCU06833T0	194412
NCU05715T0	112634
NCU09112T0	40975
NCU11511T0	65418
NCU01652T0	74905
NCU02546T0	49284
NCU03258T0	214798
NCU09771T0	77925
NCU08752T0	53406
NCU04111T0	80971
NCU03204T0	208599
NCU03194T0	71116
NCU10368T0	43674
NCU06593T0	182629
NCU11580T0	112703
NCU09407T0	49387
NCU00226T0	37935
NCU03608T0	82017
NCU02232T0	169007
NCU04481T0	52018
NCU06993T0	68854
NCU08076T0	44028
NCU01235T0	89866
NCU02209T0	83084
NCU09252T0	194649
NCU01596T0	84438
NCU07850T0	192142
NCU08687T0	229813
NCU06250T0	84617
NCU05298T0	177810
NCU05791T0	123722
NCU05836T0	54636
NCU08977T0	54537
NCU09678T0	52801
NCU04170T0	204642
NCU07607T0	177974
NCU03944T0	73121
NCU09814T0	80383
NCU03009T0	83830
NCU08733T0	84056
NCU01564T0	57584
NCU00587T0	80473
NCU02604T0	31747
NCU00593T0	75864
NCU05578T0	55891
NCU10776T0	37094
NCU02211T0	89077
NCU03998T0	73127
NCU06179T0	61457
NCU01367T0	62991
NCU05454T0	85732
NCU08301T0	77355
NCU00553T0	149416
NCU08762T0	82631
NCU02751T0	65449
NCU04008T0	33470
NCU04041T0	175608
NCU01737T0	87586
NCU01095T0	213638
NCU09253T0	42845
NCU03737T0	110962
NCU07451T0	72728
NCU03678T0	90961
NCU06548T0	20473
NCU04809T0	77839
NCU06950T0	59379
NCU07171T0	79414
NCU02896T0	113147
NCU00070T0	195532
NCU07298T0	57321
NCU06493T0	80697
NCU01260T0	112347
NCU05519T0	57287
NCU09068T0	113059
NCU09093T0	114785
NCU00784T0	57871
NCU06409T0	133414
NCU09533T0	86174
NCU01767T0	84520
NCU05606T0	86774
NCU06921T0	231464
NCU09230T0	176825
NCU02393T0	74211
NCU02393T1	74211
NCU03714T0	197505
NCU07068T0	208791
NCU04761T0	133960
NCU04247T0	72812
NCU08939T0	82029
NCU02044T0	215018
NCU07024T0	83666
NCU03495T0	189826
NCU02425T0	212461
NCU02291T0	73836
NCU06159T0	89661
NCU03255T0	31340
NCU04306T0	85438
NCU07720T0	179757
NCU00755T0	179757
NCU08983T0	78180
NCU07819T0	153908
NCU01615T0	38706
NCU07076T0	46023
NCU06010T0	77550	76832
NCU00631T0	112647
NCU07030T0	68113
NCU06032T0	49558
NCU08811T0	78921
NCU09551T0	188499
NCU03288T0	149563
NCU00440T0	89725
NCU02310T0	55793
NCU06342T0	81710
NCU07914T0	85748
NCU05123T0	147673
NCU09183T0	55259
NCU07062T0	45971
NCU03768T1	34872
NCU03768T0	34872
NCU03768T2	34872
NCU08997T0	70583
NCU03197T0	29973
NCU04598T0	113721
NCU06252T0	168491
NCU04118T0	82194
NCU11215T0	124034
NCU09333T0	88565
NCU11863T0	81397
NCU08607T0	86970
NCU00280T0	213809
NCU01695T0	39580
NCU03217T0	72569
NCU10652T0	214757
NCU06652T0	86266
NCU06519T0	73052
NCU06246T0	61431
NCU01141T0	213484
NCU04661T0	10385
NCU08706T0	57138
NCU06669T0	112539
NCU04457T0	89136
NCU06543T0	45163
NCU03719T0	114336
NCU07414T0	217295
NCU11927T0	41322
NCU09208T0	114179
NCU03436T0	82688
NCU00122T0	82549
NCU03557T0	229853
NCU02464T0	57758
NCU11408T0	90991
NCU02690T0	35642
NCU06718T0	2145
NCU07701T0	13017
NCU08152T0	76958
NCU11642T0	67900
NCU00649T0	33285
NCU04108T0	36910
NCU08514T0	174625
NCU04534T0	190487
NCU06457T0	84134
NCU03740T0	176061
NCU11138T0	211762
NCU02430T0	37054
NCU04192T0	55533
NCU05577T0	41347	90223
NCU05708T0	70718
NCU00161T0	41718
NCU01183T0	63422
NCU02606T0	189120
NCU09864T0	52326
NCU00512T0	160722
NCU06371T0	171151
NCU06568T0	45111
NCU09540T0	35993
NCU03763T0	73251
NCU00589T0	88338
NCU09162T0	203300
NCU09321T0	43166
NCU06191T0	184054
NCU07558T0	31045
NCU03649T0	188400
NCU00389T0	227515
NCU07887T0	78453
NCU07362T0	88637
NCU06005T0	91895
NCU01240T0	58515
NCU06482T0	75737
NCU09575T0	195940
NCU00378T0	53146
NCU03578T0	232406
NCU02104T0	54751
NCU06347T0	84160
NCU04600T0	72651
NCU08145T0	46639
NCU09571T0	87506
NCU08280T0	179956
NCU08331T0	81118
NCU04783T0	22172
NCU04504T0	31450
NCU07332T0	70254
NCU01830T0	214829
NCU09456T0	34668
NCU02586T0	54906
NCU06052T0	85153
NCU02746T0	208047
NCU09798T0	29353
NCU09767T0	198016
NCU02404T1	127044
NCU02404T0	127044
NCU01678T0	188868
NCU08436T0	39447
NCU04216T0	46970
NCU04143T0	213647
NCU01388T0	73292
NCU00196T0	123113
NCU03593T0	36050
NCU07778T0	171968
NCU03291T0	145366
NCU00602T0	88969
NCU11748T0	83909
NCU02966T0	40565
NCU04935T0	210412
NCU10383T1	229456
NCU10383T0	229456
NCU01512T0	82686
NCU09116T0	40829
NCU09050T0	189361
NCU00892T0	81938
NCU05427T0	231966
NCU01402T0	32953
NCU08880T0	208363
NCU11544T1	57006
NCU11544T0	57006
NCU03695T0	196625
NCU02785T0	172191
NCU02109T0	72411
NCU03395T0	74491
NCU08167T0	158570
NCU08503T0	80277
NCU08127T0	58111
NCU04391T0	48610
NCU06541T0	76470
NCU12076T0	215421
NCU04612T0	75401
NCU04612T1	75401
NCU01321T0	51446
NCU08291T0	83372
NCU06722T0	56443
NCU07492T0	62008
NCU03741T0	63119
NCU06452T0	40598
NCU08062T0	58605	52077	47780
NCU00526T0	194054
NCU04005T0	86249
NCU06924T0	90363
NCU10557T0	214294
NCU07849T0	213554
NCU07849T1	213554
NCU01059T0	193426
NCU02238T0	58266
NCU00772T0	159566
NCU00528T0	113954
NCU09241T0	173908
NCU01913T0	180017
NCU05987T0	31071
NCU10852T0	111394	49762
NCU03846T0	190965
NCU03846T1	190965
NCU01412T0	31549
NCU00193T0	43772
NCU01170T0	73161
NCU08909T0	80941
NCU11213T0	111632
NCU02400T0	178714
NCU02940T0	81786
NCU07340T0	90504
NCU06189T0	217047
NCU09646T0	73014
NCU10715T0	212560
NCU09101T0	216089
NCU05254T0	82712
NCU02004T0	88960
NCU10080T0	198099
NCU01961T0	28020
NCU00427T0	57658
NCU03058T0	42833
NCU04796T0	80821
NCU02420T0	56176
NCU01633T0	216420
NCU04065T0	59805
NCU03188T0	43785
NCU00916T0	177127
NCU06437T0	195607
NCU06679T0	34185
NCU07960T0	75084
NCU00913T0	84967
NCU05260T0	150305
NCU10468T0	77249
NCU08162T0	76122
NCU00065T0	41234
NCU08040T0	40269
NCU11288T0	78372
NCU08507T0	74944
NCU03948T0	188102
NCU09732T0	169943
NCU04474T0	231246	215055
NCU03699T0	175568
NCU04633T0	59488
NCU04374T0	48432
NCU02787T0	122444
NCU08995T0	209433
NCU05897T0	87510
NCU03207T0	30701
NCU03971T0	67466
NCU11693T0	189523
NCU01055T0	175150	37689
NCU00301T0	182202
NCU06988T0	50562
NCU03409T0	212189
NCU04757T0	173058
NCU02126T0	169682
NCU08333T0	214216
NCU02151T0	212907
NCU07941T0	29255
NCU02781T0	43277
NCU00056T0	82746
NCU01414T0	133620
NCU06089T0	37141
NCU03834T0	34851
NCU02741T0	112066
NCU06143T0	45439
NCU09788T0	76620
NCU04418T0	75898
NCU03107T0	54744
NCU07419T0	38658
NCU07739T0	76989
NCU04158T0	176019
NCU05861T0	192118
NCU05587T0	178848
NCU08148T0	78151
NCU04730T0	112874
NCU09139T0	65443
NCU04531T0	70819	68823	62540	10003	70770	52861	69362	68467
NCU05224T0	39683
NCU09885T0	178831
NCU03055T0	184845
NCU11934T0	232499
NCU06153T0	151523
NCU06630T0	84259
NCU04503T0	30695
NCU03748T0	50486
NCU01651T0	31454
NCU00782T0	57921
NCU08852T0	89857
NCU07675T0	221632
NCU08066T0	80721
NCU10467T0	82171
NCU09640T0	58016
NCU00605T0	80731
NCU03466T0	31170
NCU07129T0	41806
NCU00911T0	61863
NCU10189T0	230840
NCU01438T0	211223
NCU03238T0	180426
NCU03921T0	216205
NCU05064T0	50650
NCU01993T0	71348
NCU01160T0	85287
NCU10927T0	71422
NCU09817T0	84699
NCU09923T0	192759	29366
NCU00709T0	192759	29366
NCU06403T0	91101
NCU03813T0	176477
NCU01013T0	85803
NCU06769T0	178042
NCU02532T0	196549
NCU09904T0	83043
NCU11385T0	33016
NCU00567T0	57695	88779
NCU00400T0	36433
NCU00599T0	213844
NCU04637T0	65705
NCU03124T0	81979
NCU00289T0	75754
NCU08292T0	71577
NCU03637T0	111011
NCU03462T0	214613
NCU05810T0	78512
NCU00043T0	111355
NCU02015T0	114353
NCU06460T0	42126
NCU03890T0	80823
NCU05536T0	113125
NCU06296T0	180717
NCU09654T0	52696	36012
NCU00775T0	172975
NCU06594T0	44844
NCU02620T0	126462
NCU08356T0	193624
NCU06054T0	81989
NCU08136T0	231387
NCU09980T0	43700
NCU09027T0	50662
NCU07911T0	217708
NCU08606T0	38220
NCU00565T0	43662
NCU05302T0	2799
NCU07880T0	51258
NCU06118T0	12335
NCU00007T0	21417
NCU02913T0	188178
NCU11222T0	219900
NCU07757T0	63275
NCU07814T0	76973
NCU07659T0	110679
NCU07860T0	53956
NCU08177T0	49572
NCU00422T0	71961
NCU00422T1	71961
NCU00032T0	185016
NCU05564T0	12255
NCU00725T0	181830
NCU00317T0	78188
NCU00064T0	123725
NCU04390T0	192982
NCU03039T0	79964
NCU02421T0	181789
NCU04328T0	45355
NCU05782T0	89504
NCU01271T0	86092
NCU00120T0	64536
NCU04465T0	163994
NCU08512T0	11553
NCU03938T0	83155
NCU10272T0	47158
NCU07300T0	43236
NCU04262T0	177741
NCU02675T0	173250
NCU07985T0	154843
NCU05385T0	163354
NCU04754T0	76582
NCU07468T0	35164
NCU02408T0	74251
NCU01411T0	71648
NCU06563T0	76450
NCU05516T0	82399
NCU06618T0	72149
NCU03223T1	32034
NCU03223T0	32034
NCU02776T0	160127
NCU05143T0	39594
NCU01019T0	142290
NCU00501T0	56201
NCU07697T0	48718
NCU06496T0	228595
NCU09930T0	191113
NCU07539T0	28665
NCU07347T0	180091
NCU02564T0	32553
NCU07461T0	57340
NCU06774T0	195623
NCU01083T0	89979
NCU06336T0	149988
NCU08748T0	115005
NCU05294T0	28488
NCU05526T0	229232	28038
[truncated: 4,502 more rows]
