# Supplementary material for: Evolutionary Conservation and Diversification of Puf RNA Binding Proteins and Their mRNA Targets
Source: PLoS Biol. 2015 Nov 20;13(11):e1002307. doi: 10.1371/journal.pbio.1002307 (PMC4654594; doi:10.1371/journal.pbio.1002307)
Supplement: S4 Dataset — (ZIP) [file pbio.1002307.s004.zip › N.crassa.fa_U.maydis.fa.txt]

NCU07832T0	UM01536
NCU01744T0	UM03850
NCU08535T0	UM04629
NCU02685T0	UM03738
NCU05608T0	UM03216
NCU06468T0	UM04878
NCU02510T0	UM03921
NCU06871T0	UM01639
NCU04548T0	UM01008
NCU02103T0	UM03863
NCU07307T0	UM02971	UM06460
NCU11669T0	UM04555
NCU02505T0	UM01054
NCU03986T0	UM06156
NCU06318T0	UM03936
NCU05803T0	UM04443
NCU03042T0	UM05241
NCU04352T0	UM03204
NCU01772T0	UM02446
NCU00352T0	UM04394
NCU01632T0	UM03607
NCU03575T0	UM05160
NCU07658T0	UM04351
NCU10009T0	UM05642	UM02796
NCU10066T0	UM04173
NCU07556T0	UM04230
NCU01820T0	UM02859
NCU05238T0	UM02922
NCU00743T0	UM03949
NCU00396T0	UM00737
NCU03350T0	UM03264
NCU09063T0	UM03133
NCU06338T0	UM03501
NCU09012T0	UM02568
NCU07679T0	UM05835
NCU05425T0	UM04452
NCU01192T0	UM01458
NCU00018T0	UM01056
NCU00018T1	UM01056
NCU03539T0	UM04325
NCU01638T0	UM02628
NCU08616T0	UM01133
NCU04242T0	UM00237
NCU03875T0	UM02607
NCU08685T0	UM05162
NCU02728T0	UM04188
NCU04898T0	UM00372
NCU03877T0	UM03320
NCU03877T1	UM03320
NCU04370T0	UM06188
NCU06678T0	UM01067
NCU02572T0	UM02868
NCU03305T0	UM02081
NCU02366T0	UM02899
NCU06488T0	UM01183
NCU02815T0	UM02739
NCU00551T0	UM03286
NCU01951T0	UM01931
NCU09463T0	UM05108
NCU11202T0	UM00582
NCU01318T0	UM01624
NCU08056T0	UM05253
NCU03363T0	UM01484
NCU03818T0	UM02436
NCU03947T0	UM00663
NCU04404T0	UM03361
NCU07546T0	UM06009
NCU09324T0	UM02569
NCU09866T0	UM04518
NCU02762T0	UM05458
NCU05591T0	UM04056
NCU08919T0	UM00751
NCU06733T0	UM06251
NCU07443T0	UM03230
NCU04350T0	UM03052
NCU01857T0	UM00393
NCU03440T0	UM01367
NCU02566T0	UM05233
NCU00461T0	UM05984
NCU01965T0	UM03512
NCU10143T0	UM05268
NCU03127T0	UM06045
NCU01625T0	UM04151
NCU04161T0	UM00712
NCU08993T0	UM02912
NCU03010T0	UM01697
NCU03591T0	UM03861
NCU05270T0	UM06224
NCU05429T0	UM04470
NCU05429T1	UM04470
NCU09602T0	UM03791
NCU02544T0	UM01700
NCU05261T0	UM01066
NCU08336T0	UM01172
NCU07870T0	UM04529
NCU10497T0	UM05293
NCU06687T0	UM01009
NCU01642T0	UM01282
NCU02475T0	UM04175
NCU08377T0	UM05232
NCU08828T0	UM00150
NCU04327T0	UM01445
NCU03797T0	UM02639
NCU03065T0	UM03702
NCU07319T0	UM01401
NCU04385T0	UM06010
NCU12032T0	UM01218
NCU06365T0	UM02123
NCU09367T0	UM06103
NCU01164T0	UM05568
NCU04348T0	UM05722
NCU06122T0	UM00949
NCU10423T0	UM00790
NCU07721T0	UM02905
NCU04834T0	UM05732
NCU08439T0	UM05114
NCU11255T0	UM02083
NCU05770T0	UM03399
NCU06785T0	UM01005
NCU09773T0	UM04028
NCU08276T0	UM01230
NCU05154T0	UM03470
NCU04736T0	UM03470
NCU07554T0	UM04389
NCU01612T0	UM01098
NCU05194T0	UM00366
NCU09730T0	UM04218
NCU01992T0	UM00768
NCU06438T0	UM04069
NCU01765T0	UM04822
NCU02230T0	UM03025
NCU01643T0	UM06164
NCU08009T0	UM01679
NCU01323T0	UM03243
NCU02391T0	UM03209
NCU11350T0	UM03199
NCU07922T0	UM04152
NCU03061T0	UM03351
NCU09450T0	UM04786
NCU01335T0	UM00721
NCU03955T0	UM00370
NCU08693T0	UM01209
NCU00104T0	UM06430
NCU03263T0	UM04817
NCU01328T0	UM04967
NCU02380T0	UM04848
NCU01680T0	UM02581
NCU04090T0	UM01580
NCU10283T0	UM04584
NCU09808T0	UM05378
NCU05802T0	UM00574
NCU02539T0	UM01646
NCU04121T0	UM00660
NCU09903T0	UM04253
NCU01229T0	UM00259
NCU06512T0	UM00934
NCU03060T0	UM05086
NCU00481T0	UM03257
NCU06278T0	UM01261
NCU03794T0	UM02662
NCU09297T0	UM02545
NCU09993T0	UM05485
NCU01171T0	UM05064
NCU04280T0	UM02691
NCU07082T0	UM01909
NCU02349T0	UM01512
NCU00671T0	UM03883
NCU07966T0	UM00204
NCU05046T0	UM00204
NCU01589T0	UM05831
NCU03463T0	UM00630
NCU03811T0	UM05134
NCU05029T0	UM00597
NCU06836T0	UM03069
NCU04648T0	UM03555
NCU07404T0	UM00557	UM04305
NCU01369T0	UM04080
NCU01843T0	UM06067
NCU00629T0	UM02512
NCU01985T0	UM05103
NCU03804T0	UM00936
NCU00668T0	UM03912
NCU02979T0	UM04622
NCU02003T0	UM00924
NCU08119T0	UM06402
NCU01751T0	UM01105
NCU04221T0	UM01461
NCU03980T0	UM03959
NCU07982T0	UM03239
NCU08135T0	UM03360
NCU00567T0	UM00945
NCU04203T0	UM04405
NCU03992T0	UM04768
NCU02955T0	UM05806
NCU04611T0	UM00174
NCU00177T0	UM00812
NCU03116T0	UM05668
NCU01315T0	UM01625
NCU03100T0	UM02577
NCU04569T0	UM03902
NCU01479T0	UM00898
NCU00405T0	UM03162
NCU01119T0	UM02240
NCU03387T0	UM01284
NCU05232T0	UM04249
NCU02689T0	UM05343
NCU04448T0	UM01279
NCU03298T0	UM02595
NCU08341T0	UM00227
NCU05430T0	UM03191
NCU06626T0	UM01033
NCU04054T0	UM05828
NCU02696T0	UM01174
NCU07010T0	UM06407
NCU03234T0	UM00067
NCU09700T0	UM00565
NCU01648T0	UM05474
NCU02207T0	UM06235
NCU09740T0	UM00323
NCU04044T0	UM00718
NCU01197T0	UM01220
NCU03071T0	UM01544
NCU03669T0	UM04298
NCU09709T0	UM02350
NCU01238T0	UM02582
NCU02011T0	UM02375
NCU02717T0	UM02676
NCU01249T0	UM04825
NCU06738T0	UM05747
NCU00621T0	UM00801
NCU03051T0	UM01153
NCU02580T0	UM04971
NCU08501T0	UM05564
NCU09873T0	UM05130
NCU06484T0	UM04657
NCU09332T0	UM05433
NCU00276T0	UM04001
NCU04606T0	UM02281
NCU03292T0	UM04461
NCU09492T0	UM01178
NCU02669T0	UM05324
NCU09468T0	UM01221
NCU01912T0	UM06173
NCU03784T0	UM04602
NCU00021T0	UM03013
NCU04468T0	UM05269
NCU07854T0	UM06215
NCU02629T0	UM01023
NCU05454T0	UM01619
NCU04051T0	UM03774
NCU05151T0	UM03414
NCU04579T0	UM05740
NCU00656T0	UM00453
NCU05269T0	UM05918
NCU05269T1	UM05918
NCU05204T0	UM01087
NCU03808T0	UM04665
NCU10058T0	UM00486
NCU08364T0	UM04484
NCU00488T0	UM02960
NCU02578T0	UM02706
NCU05239T0	UM00474
NCU02840T0	UM00622
NCU03139T0	UM03974
NCU04173T0	UM06217
NCU04173T1	UM06217
NCU07119T0	UM01434
NCU02810T0	UM02359
NCU04768T0	UM01212
NCU01157T0	UM04004
NCU05777T0	UM00298
NCU06308T0	UM02493
NCU09715T0	UM00429
NCU07440T0	UM03190
NCU02839T0	UM02571
NCU08897T0	UM05188
NCU07872T0	UM06306
NCU09349T0	UM04233
NCU02083T0	UM00566
NCU07523T0	UM01395
NCU01540T0	UM04759
NCU04021T0	UM03454
NCU03954T0	UM03803
NCU03954T1	UM03803
NCU03786T0	UM02873
NCU06481T0	UM05838
NCU05360T0	UM04326
NCU00261T0	UM00770
NCU03650T0	UM03263
NCU04303T0	UM00311
NCU02407T0	UM02461
NCU04799T0	UM03494
NCU00066T0	UM02033
NCU11188T0	UM01110
NCU07831T0	UM06323
NCU09377T0	UM05365
NCU09377T1	UM05365
NCU05298T0	UM03847
NCU01143T0	UM04112
NCU08898T0	UM04792
NCU06519T0	UM00815
NCU02514T0	UM05379
NCU06868T0	UM02378
NCU07375T0	UM05260
NCU09443T0	UM04437
NCU08110T0	UM06230
NCU11273T0	UM02799
NCU05289T0	UM01252
NCU02208T0	UM04299
NCU07420T0	UM05482
NCU08515T0	UM01618
NCU09906T0	UM03643	UM02804
NCU04223T0	UM03643	UM02804
NCU04167T0	UM03643	UM02804
NCU04230T0	UM04285
NCU08382T0	UM03945
NCU04790T0	UM05695
NCU06666T0	UM05549
NCU01824T0	UM03094
NCU08689T0	UM05858
NCU01255T0	UM02907
NCU02325T0	UM04050
NCU06767T0	UM03434
NCU11271T0	UM02562
NCU06149T0	UM03329
NCU07567T0	UM04401
NCU07690T0	UM04612
NCU01234T0	UM06129
NCU08036T0	UM03842
NCU06842T0	UM05501
NCU02797T0	UM05584
NCU01290T0	UM00685
NCU09287T0	UM03034
NCU00406T0	UM02406
NCU03690T0	UM04397
NCU00712T0	UM03014
NCU02534T0	UM04924
NCU08888T0	UM04176
NCU07999T0	UM00454
NCU07024T0	UM02357
NCU02494T0	UM04356
NCU07930T0	UM03734
NCU07926T0	UM05125
NCU00410T0	UM04192
NCU05267T0	UM03549
NCU00901T0	UM01085
NCU04020T0	UM05121
NCU08920T0	UM01341
NCU09111T0	UM04930
NCU09610T0	UM01413
NCU08894T0	UM04782
NCU02127T0	UM02822
NCU11965T0	UM01835
NCU03482T0	UM06201
NCU03171T0	UM04347
NCU10763T0	UM04347
NCU03219T0	UM02843
NCU03235T0	UM05933
NCU04433T0	UM05933
NCU04766T0	UM05540
NCU00579T0	UM05203
NCU06994T0	UM04411
NCU00112T0	UM03733
NCU03415T0	UM02508
NCU08023T0	UM01162
NCU09711T0	UM01322
NCU11294T0	UM04348
NCU09266T0	UM00214
NCU10008T0	UM00787
NCU11238T0	UM01892
NCU07710T0	UM01612
NCU06854T0	UM04226
NCU08115T0	UM04275
NCU08303T0	UM05558
NCU11027T0	UM03998
NCU07112T0	UM01195
NCU07914T0	UM04871
NCU00824T0	UM02065
NCU11282T0	UM00818
NCU01510T0	UM02161
NCU02657T0	UM05019
NCU11175T0	UM03170
NCU09228T0	UM00791
NCU04636T0	UM05776
NCU07330T0	UM05177
NCU09673T0	UM03144
NCU06523T0	UM03692
NCU07860T0	UM03692
NCU00200T0	UM02376
NCU06429T0	UM04312
NCU07839T0	UM00314
NCU07451T0	UM03531
NCU01813T0	UM00720
NCU06843T0	UM03846
NCU06075T0	UM00157
NCU06075T1	UM00157
NCU06882T0	UM03323
NCU11170T0	UM04402
NCU00043T0	UM03080
NCU00121T0	UM03876
NCU09516T0	UM00798
NCU03584T0	UM06418
NCU05526T0	UM04115
NCU05526T1	UM04115
NCU05620T0	UM01652
NCU08002T0	UM00789
NCU08373T0	UM02421
NCU04449T0	UM00855
NCU01652T0	UM05581
NCU07153T0	UM02158
NCU08755T0	UM00446
NCU08054T0	UM00446
NCU05363T0	UM00833
NCU03321T0	UM05714
NCU08118T0	UM04191
NCU12096T0	UM02527
NCU07712T0	UM05200
NCU06192T0	UM02249
NCU01449T0	UM00386
NCU01449T1	UM00386
NCU02057T0	UM03269
NCU03479T0	UM01470
NCU02010T0	UM04156
NCU06630T0	UM03957
NCU00447T0	UM00941
NCU03795T0	UM03599
NCU04749T0	UM05028
NCU09076T0	UM04940
NCU08924T0	UM01466
NCU08297T0	UM03735
NCU08297T1	UM03735
NCU07171T0	UM05405
NCU04247T0	UM01600
NCU05995T0	UM02073
NCU02233T0	UM00249
NCU02409T0	UM01274
NCU03857T0	UM06111
NCU01417T0	UM00363
NCU01431T0	UM04141
NCU06441T0	UM01314
NCU04720T0	UM03848
NCU06189T0	UM05059
NCU10042T0	UM03356
NCU10042T1	UM03356
NCU06929T0	UM00139
NCU08001T0	UM00505
NCU11180T0	UM01017
NCU01195T0	UM02801
NCU06720T0	UM01888
NCU11384T0	UM05113
NCU11384T1	UM05113
NCU00681T0	UM00935
NCU01756T0	UM01034
NCU07280T0	UM00484
NCU11544T1	UM00584
NCU11544T0	UM00584
NCU02260T0	UM00546
NCU00793T0	UM02390
NCU01486T0	UM01123
NCU00714T0	UM02057
NCU03076T0	UM01250
NCU04229T0	UM00966
NCU10383T1	UM00595
NCU10383T0	UM00595
NCU08020T0	UM01932
NCU04439T0	UM04519
NCU00680T0	UM06344
NCU05225T0	UM03669
NCU09831T0	UM01528
NCU01000T1	UM03407
NCU01000T0	UM03407
NCU06138T0	UM06076
NCU06522T0	UM05972
NCU01231T0	UM00529
NCU08162T0	UM04497
NCU05600T0	UM00676
NCU03124T0	UM01180
NCU01797T0	UM05698
NCU04511T0	UM04959
NCU02393T0	UM03305
NCU02393T1	UM03305
NCU04104T0	UM03096
NCU00829T0	UM05979
NCU02549T0	UM05993
NCU03737T0	UM00138
NCU04076T0	UM01019
NCU06183T0	UM05292
NCU07458T0	UM04983
NCU06942T0	UM01669
NCU00389T0	UM03007
NCU04185T0	UM00560
NCU02833T0	UM02456
NCU07489T0	UM04827
NCU00936T0	UM05610
NCU09741T0	UM06273
NCU01439T0	UM01233
NCU02511T0	UM01467
NCU04005T0	UM00274
NCU01809T0	UM01296
NCU06881T0	UM02667
NCU11397T0	UM02164
NCU11426T0	UM02860
NCU04078T0	UM02233
NCU07859T0	UM01070
NCU04504T0	UM05214
NCU06452T0	UM06345
NCU06619T0	UM00056
NCU07380T0	UM01321
NCU07068T0	UM04771
NCU05642T0	UM02613
NCU06457T0	UM04442
NCU06760T0	UM05275
NCU11642T0	UM05889
NCU00194T0	UM03169
NCU00306T0	UM00034
NCU02134T0	UM01974
NCU03425T0	UM04341
NCU02464T0	UM03449
NCU01675T0	UM04158
NCU06306T0	UM04129
NCU07156T0	UM03858
NCU03606T0	UM05156
NCU03783T0	UM02946
NCU03657T1	UM02734
NCU03657T0	UM02734
NCU10262T0	UM00343
NCU05830T0	UM00343
NCU00927T0	UM04725
NCU04216T0	UM06035
NCU04380T0	UM03737
NCU03929T0	UM03737
NCU02546T0	UM00964
NCU07296T0	UM04956
NCU10733T0	UM04591
NCU09513T0	UM05508
NCU01207T0	UM00621
NCU01882T0	UM01756
NCU05810T0	UM02408
NCU01269T0	UM03917
NCU09909T0	UM02625
NCU01939T0	UM01606
NCU08152T0	UM03895
NCU03200T0	UM00602
NCU03651T0	UM02307
NCU09793T0	UM03359
NCU09706T0	UM04669
NCU04252T0	UM00335
NCU09819T0	UM04310
NCU00440T0	UM00703
NCU04130T0	UM02210
NCU02295T0	UM03809
NCU06672T0	UM04880
NCU05577T0	UM06075
NCU09696T0	UM02697
NCU09219T0	UM04150
NCU05129T0	UM00304
NCU06026T0	UM05411
NCU00591T0	UM04382
NCU08752T0	UM05964
NCU01701T0	UM01859
NCU07887T0	UM06368
NCU00010T0	UM02686
NCU04343T0	UM00197
NCU06918T0	UM03690
NCU06005T0	UM04659
NCU06394T0	UM05510
NCU06914T0	UM06027
NCU04856T0	UM03527
NCU04856T1	UM03527
NCU06724T0	UM03527
NCU09071T0	UM03446
NCU02747T0	UM04966
NCU00453T0	UM03812
NCU05888T0	UM02215
NCU05518T0	UM03524
NCU07498T0	UM03898
NCU09894T0	UM02262
NCU08998T0	UM01080
NCU08998T1	UM01080
NCU05927T0	UM01891
NCU07129T0	UM03325
NCU02482T0	UM01627
NCU02482T1	UM01627
NCU02482T2	UM01627
NCU02416T0	UM00322
NCU11324T0	UM01196
NCU00536T0	UM06047
NCU11685T0	UM00421
NCU08272T0	UM04746
NCU00428T0	UM02718
NCU07442T0	UM03761
NCU08309T0	UM05208
NCU04963T0	UM05023
NCU08180T0	UM05023
NCU02582T0	UM05023
NCU04166T0	UM00744
NCU02052T0	UM02619
NCU03966T0	UM02638
NCU09874T0	UM02763
NCU07807T0	UM00674
NCU07807T1	UM00674
NCU01528T0	UM02491
NCU07407T0	UM05846
NCU09212T0	UM02121
NCU02680T0	UM00714
NCU05985T0	UM03369
NCU06943T0	UM06233
NCU11190T0	UM06063
NCU02632T0	UM03786
NCU01132T0	UM01656
NCU07868T0	UM04431
NCU04747T0	UM05837
NCU05278T0	UM00350
NCU07334T0	UM03663
NCU03748T0	UM05818
NCU09533T0	UM00177
NCU05206T0	UM04474
NCU06493T0	UM05123
NCU02402T0	UM00739
NCU04623T0	UM02356
NCU02422T0	UM04380
NCU09789T0	UM03851
NCU06722T0	UM03798
NCU06563T0	UM05193
NCU02438T0	UM01517
NCU06697T0	UM01937
NCU06459T0	UM04398
NCU02639T0	UM04872
NCU02639T1	UM04872
NCU07269T0	UM06050
NCU04798T0	UM06050
NCU03608T0	UM04741
NCU04733T0	UM01691
NCU02532T0	UM06101
NCU04245T0	UM05864
NCU08875T0	UM03477
NCU09545T0	UM06065
NCU03526T0	UM01001
NCU09438T0	UM00457
NCU03032T0	UM01158
NCU05288T0	UM00756
NCU07367T0	UM03922
NCU02583T0	UM02740
NCU01187T0	UM05045
NCU06270T0	UM02600
NCU06205T0	UM03280
NCU03922T0	UM05362
NCU06182T0	UM04258
NCU10467T0	UM00729
NCU07697T0	UM01328
NCU05828T0	UM05347
NCU02109T0	UM02897
NCU05095T0	UM01530
NCU03792T0	UM03980
NCU08663T0	UM04021
NCU02741T0	UM03290
NCU08471T0	UM00368
NCU07779T0	UM03130
NCU11301T0	UM02344
NCU00772T0	UM03721
NCU00920T0	UM06494
NCU06099T0	UM04371
NCU11379T0	UM00579
NCU09101T0	UM01813
NCU09738T0	UM03386
NCU01181T0	UM06400
NCU06543T0	UM06185
NCU03357T0	UM04327
NCU02743T0	UM06292
NCU00775T0	UM01329
NCU06143T0	UM06120
NCU02063T0	UM02435
NCU10397T0	UM04931
NCU03493T0	UM02578
NCU02430T0	UM04053
NCU07064T0	UM02115
NCU03855T0	UM06395
NCU02274T0	UM00953
NCU05805T0	UM00953
NCU05627T0	UM02037
NCU02202T0	UM03841
NCU11409T0	UM03198
NCU01086T0	UM00005
NCU04784T0	UM05158
NCU09065T0	UM03426
NCU03108T0	UM02217
NCU09477T0	UM00919
NCU00424T0	UM03740
NCU00480T0	UM04202
NCU03799T0	UM02618
NCU02044T0	UM06117
NCU06268T0	UM04073
NCU07971T0	UM03884
NCU02611T0	UM02346
NCU04077T0	UM03576
NCU05858T0	UM04571
NCU01596T0	UM02684
NCU05259T0	UM00955
NCU04117T0	UM02258
NCU02624T0	UM03662
NCU03894T0	UM04583
NCU01443T0	UM00865
NCU03004T0	UM06105
NCU06482T0	UM03854
NCU06240T0	UM04456
NCU08730T0	UM04704
NCU11239T0	UM05971
NCU04059T0	UM01075
NCU10276T0	UM03700
NCU02653T0	UM01944	UM04304
NCU00951T0	UM06070
NCU10311T0	UM01686
NCU03861T0	UM06158
NCU04534T0	UM03164
NCU04312T0	UM03164
NCU09732T0	UM03571
NCU00468T0	UM04182
NCU06272T0	UM00678
NCU01569T0	UM05845
NCU03944T0	UM05949
NCU09345T0	UM00816
NCU09345T1	UM00816
NCU09345T2	UM00816
NCU00430T0	UM02285
NCU03194T0	UM00993
NCU07941T0	UM04562
NCU02126T0	UM04833
NCU02291T0	UM01335
NCU05782T0	UM01732
NCU02978T0	UM05337
NCU08352T0	UM03763
NCU10776T0	UM05912
NCU04400T0	UM00109
NCU02066T0	UM02343
NCU09223T0	UM02443
NCU01160T0	UM03765
NCU09885T0	UM00694
NCU10359T0	UM00367
NCU04721T0	UM00367
NCU00896T0	UM00176
NCU03396T0	UM02561
NCU06279T0	UM01228
NCU02554T0	UM02909
NCU00040T0	UM05455
NCU04279T0	UM06321
NCU07459T0	UM05900
NCU00498T0	UM00075
NCU00593T0	UM00817
NCU03312T0	UM00361
NCU09564T0	UM03475
NCU00782T0	UM02704
NCU08003T0	UM03856
NCU02234T0	UM01662
NCU04652T0	UM03147
NCU06652T0	UM06244
NCU04936T0	UM00118
NCU05420T0	UM01402
NCU01503T0	UM04986
NCU06834T0	UM02711
NCU06717T0	UM03838
NCU05499T0	UM01425
NCU04118T0	UM00872
NCU09142T0	UM04598
NCU09861T0	UM06226
NCU03759T0	UM02044
NCU02803T0	UM03781
NCU08682T0	UM02467
NCU00163T0	UM00605
NCU02397T0	UM03994
NCU01438T0	UM05143
NCU08563T0	UM04853
NCU10847T0	UM05168
NCU00490T0	UM02993
NCU00446T0	UM05131
NCU01433T0	UM05285
NCU06483T0	UM05417
NCU10381T0	UM02744
NCU09771T0	UM05346
NCU06265T0	UM05325
NCU02591T0	UM03003
NCU08316T0	UM02511
NCU08983T0	UM05991
NCU11284T0	UM06243
NCU07070T0	UM03892	UM06516
NCU01013T0	UM02060
NCU00172T0	UM03261
NCU00715T0	UM04378
NCU04646T0	UM03852
NCU07414T0	UM02728
NCU03823T0	UM02464
NCU04796T0	UM02715
NCU05519T0	UM03474
NCU04354T0	UM05822
NCU03981T0	UM04216
NCU03981T1	UM04216
NCU04800T0	UM00416
NCU00552T0	UM04210
NCU03813T0	UM05170
NCU12009T0	UM02146
NCU10007T0	UM03270
NCU10007T1	UM03270
NCU09746T0	UM06198
NCU03897T0	UM06348
NCU09488T0	UM06229
NCU03498T0	UM00105
NCU00722T0	UM03011
NCU02053T0	UM02220
NCU02887T0	UM06301
NCU05218T0	UM05240
NCU04838T0	UM02634
NCU06870T0	UM03515
NCU04306T0	UM06034
NCU09106T0	UM05166
NCU01057T0	UM04370
NCU01057T1	UM04370
NCU03395T0	UM02782
NCU02283T0	UM05544
NCU04435T0	UM05035
NCU06032T0	UM02583
NCU11168T0	UM04416
NCU00263T0	UM03024
NCU02273T0	UM04926
NCU07298T0	UM01923
NCU03505T0	UM05449
NCU02806T0	UM01366
NCU06832T0	UM03157
NCU04430T0	UM06456
NCU02619T0	UM05921
NCU07332T0	UM02153
NCU08301T0	UM02445
NCU08669T0	UM05970
NCU09817T0	UM02385
NCU05548T0	UM02385
NCU11251T0	UM05432
NCU01502T0	UM00178
NCU02791T0	UM00761
NCU02778T0	UM02227
NCU00436T0	UM06008
NCU08153T0	UM01854
NCU01183T0	UM01687
NCU02321T0	UM01192
NCU03483T0	UM03826
NCU09121T0	UM02612
NCU10945T0	UM05414
NCU09640T0	UM05414
NCU09486T0	UM02300
NCU08880T0	UM03258
NCU05901T0	UM02427
NCU09931T0	UM03451
NCU03297T0	UM02377
NCU03297T1	UM02377
NCU04391T0	UM00842
NCU05634T0	UM00539
NCU09648T0	UM03402
NCU06921T0	UM04752
NCU11866T0	UM02235
NCU09536T0	UM04091
NCU12076T0	UM02657
NCU06144T0	UM01560
NCU06679T0	UM04760
NCU11185T0	UM05646
NCU01285T0	UM02900
NCU06232T0	UM01245
NCU05876T0	UM03879
NCU06508T0	UM03469
NCU09646T0	UM01090
NCU10314T0	UM02616
NCU03788T0	UM02742
NCU05902T0	UM01312
NCU11254T0	UM00552
NCU11228T0	UM01545
NCU09678T0	UM06483
NCU04899T0	UM00403
NCU02232T0	UM03334
NCU09391T0	UM00078
NCU06449T0	UM04423
NCU05410T0	UM05671
NCU11961T0	UM00777
NCU07071T0	UM04701
NCU09118T0	UM05101
NCU04481T0	UM00002
NCU00493T0	UM02476
NCU01821T0	UM02621
NCU06500T0	UM02832
NCU03652T0	UM01990
NCU04478T0	UM06066
NCU01333T0	UM01498
NCU07408T0	UM06055
NCU07408T1	UM06055
NCU00202T0	UM04417
NCU05850T0	UM00037
NCU03815T0	UM01762
NCU02785T0	UM02010
NCU07041T0	UM03241
NCU01481T0	UM02253
NCU06199T0	UM00268
NCU00117T0	UM05494
NCU06216T0	UM00459
NCU07955T0	UM01256
NCU01753T0	UM02120
NCU00554T0	UM04899
NCU03045T0	UM05194
NCU02771T0	UM06159
NCU03979T0	UM00315
NCU06809T0	UM06274
NCU07986T0	UM05176
NCU12130T0	UM02828
NCU01817T0	UM00356
NCU07393T0	UM01310
NCU05452T0	UM05454
NCU03380T0	UM03268
NCU02954T0	UM04873
NCU09469T0	UM05533
NCU02729T0	UM00292
NCU00673T0	UM04400
NCU01512T0	UM01177
NCU01227T0	UM01672
NCU04319T0	UM00950
NCU00914T0	UM04991
NCU03129T0	UM03815
NCU06769T0	UM00920
NCU04096T0	UM05543
NCU01754T0	UM01984
NCU01754T1	UM01984
NCU02476T0	UM01984
NCU06355T0	UM01670
NCU07381T0	UM01864
NCU11187T0	UM01242
NCU11748T0	UM01152
NCU11415T0	UM01865
NCU11169T0	UM02279
NCU08333T0	UM01232
NCU07011T0	UM04232
NCU10853T0	UM02074
NCU04581T0	UM04507
NCU05622T0	UM06330
NCU03561T0	UM04530
NCU00272T0	UM05563
NCU05558T0	UM01843
NCU02515T0	UM05273
NCU07172T0	UM03131
NCU08561T0	UM04399
NCU11983T0	UM02888
NCU03141T0	UM01035
NCU03319T0	UM03718
NCU07739T0	UM00098
NCU03441T0	UM04932
NCU02400T0	UM01408
NCU09882T0	UM01408
NCU01654T0	UM05450
NCU08825T0	UM04054
NCU01378T0	UM00285
NCU00823T0	UM01541
NCU06305T0	UM01548
NCU05390T0	UM05105
NCU04281T0	UM03059
NCU03961T0	UM05651
NCU09437T0	UM03363
NCU09816T0	UM04631
NCU04780T0	UM04200
NCU09521T0	UM00802
NCU04837T0	UM04988
NCU05418T0	UM00071
NCU04754T0	UM05536
NCU04110T0	UM06386
NCU04554T0	UM04261
NCU03209T0	UM04261
NCU04883T0	UM04261
NCU01919T0	UM02340
NCU04755T0	UM01509
NCU02245T0	UM05639
NCU03024T0	UM05199
NCU07023T0	UM03805
NCU00959T0	UM00844
NCU03500T0	UM02685
NCU03006T0	UM03182
NCU03217T0	UM04169
NCU01689T0	UM05766
NCU08218T0	UM04250
NCU02564T0	UM02218
NCU00169T0	UM06175
NCU06710T0	UM02586
NCU00520T0	UM01849
NCU00794T0	UM03609
NCU08935T0	UM01459
NCU08946T0	UM03503
NCU04190T0	UM02554
NCU02781T0	UM05906
NCU09547T0	UM00697
NCU09643T0	UM02266
NCU10747T0	UM03963
NCU03372T0	UM01986
NCU03695T0	UM02098
NCU04035T0	UM04900
NCU07001T0	UM03425
NCU01724T0	UM01920
NCU01271T0	UM01048
NCU04410T0	UM00871
NCU03036T0	UM03287
NCU04277T0	UM04597
NCU07723T0	UM01793
NCU06360T0	UM04429
NCU06970T0	UM06080
NCU08626T0	UM06079
NCU06402T0	UM05880
NCU06402T1	UM05880
NCU02408T0	UM02498
NCU03628T0	UM05110
NCU00269T0	UM02500
NCU02828T0	UM03987
NCU01412T0	UM05919
NCU02179T0	UM01069
NCU08126T0	UM01069
NCU00904T0	UM01069
NCU01547T0	UM01121
NCU02687T0	UM00216
NCU02727T0	UM00430
NCU06729T0	UM02517
NCU11795T0	UM05709
NCU01175T0	UM01446
NCU03741T0	UM00549
NCU01678T0	UM04749
NCU05196T0	UM02067
NCU00658T0	UM00766
NCU02556T0	UM00741
NCU01055T0	UM02213
NCU00880T0	UM03309
NCU01702T0	UM03813
NCU04809T0	UM01868
NCU03118T0	UM04268
NCU04316T0	UM03465
NCU08280T0	UM02398
NCU03757T0	UM02898
NCU03137T0	UM03463
NCU01089T0	UM05328
NCU09230T0	UM00962
NCU04176T0	UM05745
NCU09864T0	UM05673
NCU03009T0	UM00864
NCU03713T0	UM00548
NCU03310T0	UM05030
NCU09322T0	UM03213
NCU11129T0	UM05897
NCU11791T0	UM05369
NCU05886T0	UM01136	UM04841
NCU03145T0	UM02906
NCU03937T0	UM03137
NCU10053T0	UM02407
NCU01022T0	UM00743
NCU05216T0	UM00846
NCU07125T0	UM03087
NCU01266T0	UM02982
NCU02224T0	UM03252
NCU07659T0	UM00594
NCU09269T0	UM01364
NCU09269T1	UM01364
NCU00943T0	UM02212
NCU02181T0	UM02714
NCU09227T0	UM01598
NCU01936T0	UM00101
NCU02894T0	UM01714
NCU04803T0	UM01993
NCU06541T0	UM01154
NCU00477T0	UM01886
NCU02151T0	UM00687
NCU02654T0	UM01950
NCU09209T0	UM02809
NCU10016T0	UM02984
NCU11204T0	UM02953
NCU10789T0	UM04355
NCU01595T0	UM01596
NCU02498T0	UM03899
NCU05422T0	UM03820
NCU10652T0	UM05726
NCU00608T0	UM04803
NCU04331T0	UM04634
NCU08977T0	UM02023
NCU08045T0	UM02997
NCU11489T0	UM03758
NCU05266T0	UM03837
NCU08706T0	UM03667
NCU11381T0	UM05179
NCU04485T0	UM00189
NCU08277T0	UM01463
NCU08004T0	UM05754
NCU04259T0	UM04970
NCU04124T0	UM06284
NCU09435T0	UM02055
NCU04459T0	UM05213
NCU08762T0	UM03639
NCU08507T0	UM04757
NCU03965T0	UM02846
NCU08687T0	UM01962
NCU09004T0	UM06443
NCU07755T0	UM05847
NCU00503T0	UM04857
NCU04465T0	UM04857
NCU02235T0	UM03715
NCU05836T0	UM03715
NCU01929T0	UM02501
NCU05924T0	UM03411
NCU06550T0	UM03824
NCU08927T0	UM02651
NCU11353T0	UM01921
NCU00037T0	UM00218
NCU00290T0	UM03148
NCU01252T0	UM02587
NCU02620T0	UM03273
NCU05117T0	UM01266
NCU02256T0	UM06132
NCU10043T0	UM06142
NCU00181T0	UM04758
NCU00981T0	UM05236
NCU03702T0	UM03804
NCU06847T0	UM02723	UM01996
NCU04013T1	UM06423
NCU04013T0	UM06423
NCU01247T0	UM02053
NCU01172T0	UM02845
NCU00717T0	UM05777
NCU00725T0	UM05992
NCU04600T0	UM04320
NCU02305T0	UM01490
NCU02457T0	UM05141
NCU06780T0	UM03063
NCU08312T0	UM03968
NCU05079T0	UM06138
NCU08738T0	UM06138
NCU00292T0	UM00154
NCU02423T0	UM01059
NCU02374T0	UM02495
NCU04460T0	UM01875
NCU06685T0	UM04925
NCU01240T0	UM01699
NCU07075T0	UM05825
NCU08418T0	UM06118
NCU11395T0	UM05264
NCU00366T0	UM05559
NCU04015T0	UM03862
NCU08503T0	UM03038
NCU11471T0	UM01862
NCU01216T0	UM01349
NCU02056T0	UM04046
NCU00188T0	UM06363
NCU08964T0	UM03322
NCU02209T0	UM01046
NCU03727T0	UM02617
NCU01235T0	UM06130
NCU06091T0	UM03278
NCU06520T0	UM06228
NCU11568T0	UM04262
NCU11568T1	UM04262
NCU01546T0	UM02317
NCU00892T0	UM03772
NCU05246T0	UM00571
NCU04136T0	UM03079
NCU03258T0	UM05498
NCU03711T0	UM05511
NCU08148T0	UM01840
NCU05295T0	UM05986
NCU08427T0	UM04623
NCU10020T0	UM04134
NCU04612T1	UM01514
NCU04612T0	UM01514
NCU02626T0	UM00896
NCU00575T0	UM02173
NCU00864T0	UM02039
NCU01831T0	UM05281
NCU04195T0	UM04197
NCU08310T0	UM04197
NCU06194T0	UM01407
NCU04797T0	UM02703
NCU02333T0	UM04939
NCU02203T0	UM05481
NCU07395T0	UM01122
NCU04333T0	UM03777
NCU03876T0	UM04321
NCU07059T0	UM01791
NCU06371T0	UM04997
NCU07720T0	UM02024
NCU00755T0	UM02024
NCU00711T0	UM02062
NCU05889T0	UM00379
NCU02406T0	UM04753
NCU00665T0	UM03076	UM00609
NCU01465T0	UM00149
NCU01304T0	UM02275
NCU02136T0	UM04138
NCU05537T0	UM01423
NCU11302T0	UM01002
NCU06191T0	UM05504
NCU09306T0	UM04187
NCU08275T0	UM06083
NCU10387T0	UM05329
NCU02131T0	UM01032
NCU02826T0	UM04923
NCU09485T0	UM00904
NCU04507T0	UM01480
NCU01452T0	UM05041
NCU03637T0	UM05800
NCU07829T0	UM03578
NCU11587T0	UM03628
NCU09904T0	UM03645	UM02803	UM04889	UM03121	UM03122
NCU11179T0	UM01861
NCU04823T0	UM01861
NCU00336T0	UM03376
NCU02616T0	UM01647
NCU00467T0	UM03759
NCU02960T0	UM02528
NCU06054T0	UM04374
NCU08477T0	UM03833
NCU07814T0	UM05521
NCU09123T0	UM06019
NCU05143T0	UM00395
NCU00489T0	UM02956
NCU05523T0	UM06296
NCU04335T0	UM00691
NCU03661T0	UM02660
NCU06047T0	UM05139
NCU10715T0	UM02962
NCU09930T0	UM05171
NCU01178T0	UM01015
NCU08895T0	UM00015
NCU10905T0	UM00168
NCU03295T0	UM01171	UM04359
NCU01564T0	UM01222
NCU01550T0	UM02088
NCU03231T0	UM04201
NCU05942T0	UM02046
NCU08878T0	UM04012
NCU00602T0	UM03997
NCU04779T0	UM00404
NCU04069T0	UM01664
NCU01484T0	UM05734
NCU06259T0	UM04532
NCU11215T0	UM03993
NCU02404T1	UM03084
NCU02404T0	UM03084
NCU07732T0	UM06285
NCU07732T1	UM06285
NCU01348T0	UM01858
NCU02369T0	UM02510
NCU03802T0	UM02051
NCU06067T0	UM02422
NCU04841T0	UM04619
NCU07062T0	UM03973
NCU07008T0	UM05084
NCU07528T0	UM05416
NCU08340T0	UM00387
NCU08340T1	UM00387
NCU02263T0	UM01385
NCU04041T0	UM00242
NCU06202T0	UM03081
NCU06018T0	UM05755
NCU04727T0	UM01718
NCU03492T0	UM03647
NCU07988T0	UM00510
NCU02716T0	UM00364
NCU01525T0	UM02102
NCU03317T0	UM02519
NCU09798T0	UM01711	UM04044
NCU03935T0	UM01708
NCU00028T0	UM05644
NCU06198T0	UM01062
NCU00649T0	UM04450
NCU05971T0	UM04738
NCU09758T0	UM01516
NCU08273T0	UM04445
NCU00643T0	UM00418
NCU04063T0	UM02245
NCU06153T0	UM00708
NCU03678T0	UM05579
NCU08216T0	UM02792
NCU09165T0	UM02157
NCU08997T0	UM04114
NCU03546T0	UM00883
NCU00025T0	UM00662
NCU00414T0	UM00797
NCU00742T0	UM00555
NCU00395T0	UM02830
NCU01524T0	UM05180
NCU03388T0	UM04742
NCU03347T0	UM04842
NCU07509T0	UM04276
NCU10018T0	UM03301
NCU05882T0	UM04884
NCU07263T0	UM05869
NCU00106T0	UM00215
NCU00205T0	UM03262
NCU04610T0	UM01115
NCU03819T0	UM02736
NCU07558T0	UM02126
NCU06251T0	UM03654
NCU06846T0	UM04478
NCU02356T0	UM03180
NCU06804T0	UM00640
NCU06110T0	UM02278
NCU06110T1	UM02278
NCU06110T2	UM02278
NCU00170T0	UM05415
NCU06454T0	UM00295
NCU04783T0	UM03598
NCU03097T0	UM05506
NCU06699T0	UM03814
NCU01795T0	UM00988
NCU01949T0	UM02353
NCU08633T0	UM01578
NCU08325T0	UM00800	UM06490
NCU00660T0	UM04505
NCU02618T0	UM03165
NCU09313T0	UM00329
NCU11181T0	UM06376
NCU01161T0	UM00843
NCU01667T0	UM03537
NCU04770T0	UM02394
NCU05492T0	UM01982
NCU08856T0	UM00029
NCU08502T0	UM00659
NCU03853T0	UM06259
NCU06177T0	UM04755
NCU00891T0	UM02150
NCU02829T0	UM04703
NCU11266T0	UM05355
NCU01446T0	UM03873
NCU04074T0	UM01681
NCU07022T0	UM00412
NCU11408T0	UM00568
NCU07587T0	UM05338
NCU01419T0	UM00131
NCU01901T0	UM00348
NCU02160T0	UM00774
NCU02074T0	UM05219
NCU04983T0	UM03593
NCU03369T0	UM05938
NCU11325T0	UM00045
NCU08607T0	UM04896
NCU02373T0	UM00381
NCU01523T0	UM01651
NCU00294T0	UM05031
NCU05089T0	UM01435
NCU03207T0	UM04296
NCU01104T0	UM06314
NCU04201T0	UM04146
NCU10409T0	UM00011
NCU06404T0	UM03865
NCU07300T0	UM03499
NCU08035T0	UM04167
NCU01174T0	UM00651
NCU04243T0	UM01617
NCU00513T0	UM06422
NCU05516T0	UM03839
NCU08909T0	UM01640
NCU01997T0	UM01225
NCU06418T0	UM01336
NCU04421T0	UM03580
NCU06031T0	UM06404
NCU11220T0	UM03954
NCU08674T0	UM06250
NCU01767T0	UM01286
NCU01916T0	UM03911
NCU07620T0	UM00724
NCU03062T0	UM05364
NCU08021T0	UM04031
NCU03330T0	UM01469
NCU01402T0	UM03728
NCU01141T0	UM01120
NCU00913T0	UM06316
NCU06052T0	UM02719
NCU02428T0	UM06195
NCU03859T0	UM06421
NCU01169T0	UM00634
NCU00465T0	UM01765
NCU08066T0	UM02221
NCU04454T0	UM06088
NCU08605T0	UM05535
NCU03269T0	UM02103
NCU08811T0	UM00524
NCU08850T0	UM01952
NCU07550T0	UM03299
NCU07205T0	UM03849
NCU00086T0	UM06073
NCU05224T0	UM02015
NCU05000T0	UM04697	UM01830
NCU06271T0	UM03250
NCU05234T0	UM06104
NCU08499T0	UM03500
NCU02586T0	UM05169
NCU11410T0	UM01320
NCU09598T0	UM03816
NCU11242T0	UM04109
NCU00434T0	UM01391
NCU02650T0	UM00585
NCU02658T0	UM01243
NCU03739T0	UM01802
NCU01849T0	UM04111
NCU09869T0	UM01107
NCU06416T0	UM04379
NCU11173T0	UM02614
NCU00182T0	UM04267
NCU04814T0	UM02682
NCU08468T0	UM01453
NCU06179T0	UM04136
NCU06238T0	UM04603
NCU06440T0	UM05457
NCU11864T0	UM03259
NCU02996T0	UM00882
NCU02943T0	UM01344
NCU01069T0	UM05283
NCU02480T0	UM05969
NCU08886T0	UM01992
NCU07724T0	UM03498
NCU09553T0	UM02105
NCU12146T0	UM02696
NCU10059T0	UM05960
NCU00582T0	UM01131	UM05917
NCU00108T0	UM00471
NCU00632T0	UM02531
NCU01498T0	UM02513
NCU00173T0	UM04430
NCU03393T0	UM05137
NCU06764T0	UM05652
NCU09320T0	UM06017
NCU02282T0	UM01613
NCU01776T0	UM04635
NCU01666T0	UM05021
NCU04503T0	UM03844
NCU05364T0	UM04453
NCU04817T0	UM06392
NCU11296T0	UM03853
NCU02082T0	UM04944
NCU03079T0	UM04813
NCU09475T0	UM00591
NCU05377T0	UM04821
NCU05207T0	UM05077
NCU06336T0	UM04209
NCU06593T0	UM05711
NCU09892T0	UM06184
NCU09737T0	UM01501
NCU05819T0	UM01501
NCU08371T0	UM01501
NCU05419T0	UM02001
NCU03659T0	UM04902
NCU04150T0	UM05387
NCU06594T0	UM04596
NCU11744T0	UM03279
NCU10144T0	UM04712
NCU04374T0	UM00116
NCU04479T0	UM00688
NCU07067T0	UM01957
NCU03953T0	UM05902
NCU03426T0	UM00992
NCU01953T0	UM03347
NCU01517T0	UM04064
NCU06436T0	UM00271
NCU02757T0	UM04511
NCU03936T0	UM04765
NCU00065T0	UM00880
NCU00792T0	UM02783
NCU04368T0	UM01515
NCU01904T0	UM05923
NCU07165T0	UM06167
NCU00216T0	UM00646
NCU00153T0	UM01412
NCU04737T0	UM00963
NCU03826T0	UM02442
NCU03364T0	UM03035
NCU03115T0	UM04468
NCU07399T0	UM02168
NCU02585T0	UM06411
NCU05980T0	UM03947
NCU09119T0	UM05090
NCU11365T0	UM04128
NCU00765T0	UM02154
NCU00095T0	UM06237
NCU02414T0	UM04869
NCU02965T0	UM06087
NCU01165T0	UM01169
NCU06718T0	UM00321
NCU06448T0	UM04973
NCU02497T0	UM00275
NCU01816T0	UM01926
NCU00789T0	UM03326
NCU01637T0	UM03964
NCU00692T0	UM05357
NCU06578T0	UM00819
NCU04137T0	UM05287
NCU10044T0	UM00308
NCU04378T0	UM05770
NCU09285T0	UM01885
NCU05862T0	UM01882
NCU01095T0	UM01882
NCU03341T0	UM03632
NCU06569T0	UM03272
NCU08968T0	UM02444
NCU07530T0	UM05420
NCU08489T0	UM05420
NCU02128T0	UM00108
NCU02289T0	UM00982
NCU04379T0	UM00520
NCU03523T0	UM01448
NCU01256T0	UM05915
NCU07733T0	UM00519
NCU03622T0	UM05447
NCU08959T0	UM02687
NCU09551T0	UM00679	UM01964
NCU03763T0	UM04976
NCU02982T0	UM02424
NCU03732T0	UM04332
NCU07662T0	UM03596
NCU07688T0	UM03864
NCU00030T0	UM05674
NCU04207T0	UM02237
NCU01429T0	UM05531
NCU07698T0	UM00710
NCU05585T0	UM02805
NCU00317T0	UM02075
NCU03409T0	UM01011
NCU05075T0	UM02365	UM05079
NCU00944T0	UM04787
NCU04193T0	UM02132
NCU04228T0	UM02743
NCU07985T0	UM00173
NCU03166T0	UM04726
NCU06218T0	UM02316
NCU02555T0	UM05715
NCU04099T0	UM05961
NCU08370T0	UM05922
NCU03491T0	UM00164
NCU03888T0	UM01671
NCU06057T0	UM00351
NCU06877T0	UM00498
NCU03255T0	UM04282
NCU09025T0	UM04788
NCU02343T0	UM00837	UM01829
NCU01427T0	UM04459
NCU09290T0	UM01275
NCU06694T0	UM03958
NCU00857T0	UM02598	UM03115
NCU06112T0	UM02125	UM06471
NCU02276T0	UM04465
NCU03218T0	UM03920
NCU02378T0	UM05056
NCU07931T0	UM01072
NCU07564T0	UM04410
NCU00450T0	UM02869
NCU03989T0	UM02351
NCU07313T0	UM02823
NCU09843T0	UM04260
NCU07452T0	UM00046
NCU02812T0	UM04195
NCU09575T0	UM00182
NCU06260T0	UM04881
NCU07457T0	UM04630
NCU03264T0	UM04494
NCU09001T0	UM02425
NCU11098T0	UM01874
NCU09239T0	UM05403
NCU11297T0	UM04441
NCU03963T0	UM00570
NCU02299T0	UM03548
NCU04725T0	UM01715
NCU01669T0	UM04375
NCU08823T0	UM00986
NCU08500T0	UM03511
NCU10061T0	UM06234
NCU00895T0	UM02485
NCU02513T0	UM05844
NCU05897T0	UM05033
NCU07722T0	UM04732
NCU01947T0	UM00757
NCU01084T0	UM03486
NCU04614T0	UM01569
NCU04553T0	UM04588
NCU01906T0	UM00413
NCU04048T0	UM01794
NCU04637T0	UM01748
NCU09538T0	UM01942
NCU07173T0	UM05580
NCU08380T1	UM05720
NCU08380T0	UM05720
NCU05644T0	UM02731
NCU08484T0	UM03792
NCU03988T0	UM01324
NCU03177T0	UM03627
NCU04443T0	UM03068
NCU03332T0	UM00092
NCU01324T0	UM05713
NCU04120T0	UM03910
NCU06779T0	UM05209
NCU07246T0	UM06196
NCU10028T0	UM04553
NCU03020T0	UM00024
NCU03503T0	UM02653
NCU05292T0	UM01343
NCU08356T0	UM00117
NCU09161T0	UM01561
NCU09896T0	UM01726
NCU01083T0	UM00999
NCU02509T0	UM04077
NCU05753T0	UM02831
NCU04442T0	UM06057
NCU07438T0	UM03687
NCU07863T0	UM05854
NCU08372T0	UM06174
NCU01826T0	UM03197
NCU01456T0	UM03197
NCU06812T0	UM05659
NCU08040T0	UM05834
NCU04089T0	UM02195
NCU11752T0	UM02195
NCU06526T0	UM02195
NCU00963T0	UM02608
NCU03596T0	UM03976
NCU06712T0	UM05687
NCU07719T0	UM04838
NCU01514T0	UM01666	UM04060
NCU00435T0	UM04865
NCU01779T0	UM04972
NCU04429T0	UM05612
NCU05157T0	UM05647
NCU05453T0	UM05954
NCU12093T0	UM05689
NCU01210T0	UM03729
NCU06714T0	UM03729
NCU00232T0	UM03648
NCU06534T0	UM00612
NCU02493T0	UM04776
NCU07574T0	UM01414
NCU08005T0	UM01039
NCU08343T0	UM00956
NCU05797T0	UM01260
NCU09321T0	UM01281
NCU01332T0	UM00508
NCU00863T0	UM02040
NCU00466T0	UM02432
NCU01515T0	UM03550
NCU00472T0	UM05470
NCU01367T0	UM04934
NCU03112T0	UM03775
NCU01166T0	UM06450
NCU06540T0	UM03967
NCU07261T0	UM04649
NCU00087T0	UM03811
NCU01221T0	UM00926
NCU09862T0	UM01088
NCU06631T0	UM04147
NCU07693T0	UM04545
NCU09258T0	UM03234
NCU06662T0	UM05546
NCU03038T0	UM00658
NCU03616T0	UM01643
NCU02693T0	UM04127
NCU01782T0	UM05771
NCU04302T0	UM04542
NCU09756T0	UM00921
NCU06167T0	UM04680
NCU11651T0	UM01119
NCU08326T0	UM04982
NCU02201T0	UM05861
NCU04528T0	UM05861
NCU09279T0	UM05861
NCU05113T0	UM05861
NCU05604T0	UM05861
NCU07920T0	UM05861
NCU09023T0	UM05861
NCU00526T0	UM05861
NCU00701T0	UM02727
NCU04323T0	UM01521
NCU05757T0	UM03981
NCU09745T0	UM00526
NCU06332T0	UM06261
NCU11809T0	UM02440
NCU00624T0	UM04238
NCU03556T0	UM01782
NCU05485T0	UM01094
NCU01644T0	UM04413
NCU06269T0	UM03342
NCU08941T0	UM01495
NCU03237T0	UM00561
NCU06410T0	UM00905
NCU03952T0	UM03062
NCU04832T0	UM04458
NCU09658T0	UM04516
NCU09409T0	UM05617	UM06488
NCU03261T0	UM03893
NCU05411T0	UM04806
NCU10519T0	UM01045
NCU00475T0	UM01060
NCU01950T0	UM04951
NCU06386T0	UM01231
NCU02424T0	UM05173
NCU04182T0	UM04679
NCU09731T0	UM01208
NCU01635T0	UM03916	UM02709
NCU02020T0	UM00382
NCU00777T0	UM01551
NCU02533T0	UM02488
NCU00592T0	UM04280
NCU04304T0	UM05662
NCU07447T0	UM03028
NCU09014T0	UM02393
NCU09560T0	UM02453
NCU11724T0	UM04573
NCU07289T0	UM04794
NCU07289T1	UM04794
NCU03304T0	UM00511
NCU01317T0	UM02409
NCU00648T0	UM04695
NCU02114T0	UM04791
NCU08900T0	UM01869
NCU07266T0	UM04406
NCU07516T0	UM04586
NCU01200T1	UM01018
NCU01200T0	UM01018
NCU05252T0	UM00319
NCU06035T0	UM01189
NCU05804T0	UM01634
NCU04505T0	UM02692
NCU07299T0	UM05859
NCU00119T0	UM04407
NCU08604T0	UM01089
NCU03404T0	UM05803
NCU05250T0	UM05666
NCU00879T0	UM03336
NCU03559T0	UM01478
NCU03545T0	UM01703
NCU00164T0	UM04820
NCU00055T0	UM05586
NCU07472T0	UM00341
NCU04924T0	UM04682
NCU09520T0	UM04773
NCU01206T0	UM02677
NCU04156T0	UM01934
NCU05517T0	UM04831
NCU03890T0	UM06275
NCU06771T0	UM04387
NCU04902T0	UM06148
NCU07117T0	UM05164
NCU00311T0	UM03348
NCU06603T0	UM00094
NCU06532T0	UM03215
NCU07435T0	UM02840
NCU08989T0	UM02680
NCU09091T0	UM04140
NCU08048T0	UM05061
NCU08955T0	UM04904
NCU05304T0	UM00851
NCU08741T0	UM03784
NCU08824T0	UM06429
NCU01213T0	UM03085
NCU07992T0	UM00114
NCU08044T0	UM03591
NCU07018T0	UM05727
NCU09897T0	UM04716
NCU07517T0	UM05764
NCU09020T0	UM05764
NCU02633T0	UM00601
NCU00476T0	UM05434
NCU03039T0	UM05363
NCU07884T0	UM03720
NCU06530T0	UM05641
NCU02089T0	UM02668
NCU02830T0	UM02431
NCU00243T0	UM05761
NCU04407T0	UM02155
NCU00523T0	UM05892
NCU02670T0	UM04996
NCU07853T0	UM00672
NCU11420T0	UM00675
NCU11246T0	UM04225
NCU04870T0	UM04687
NCU00710T0	UM04687
NCU09491T0	UM04687
NCU02432T0	UM02647
NCU01696T0	UM04055
NCU05686T0	UM00891
NCU08671T0	UM00760
NCU09192T0	UM00624
NCU11357T0	UM00112
NCU11263T0	UM02623
NCU11676T0	UM02420
NCU09759T0	UM03381
NCU03891T0	UM01728
NCU06030T0	UM00884
NCU07621T0	UM00096
NCU07874T0	UM01182
NCU03803T0	UM05252
NCU09048T0	UM02292
NCU08092T0	UM06082
NCU05242T0	UM05801
NCU01122T0	UM05801
NCU00614T0	UM02448
NCU02267T0	UM01953
NCU02005T0	UM02942
NCU03504T0	UM03610
NCU06132T0	UM01430
NCU08595T0	UM00293
NCU04187T0	UM06211
NCU06175T0	UM06200
NCU10046T0	UM02969
NCU10721T0	UM03151
NCU11285T0	UM04668
NCU00422T0	UM05665
NCU00422T1	UM05665
NCU04743T0	UM03366
NCU11222T0	UM05685
NCU07004T0	UM00347
NCU02147T0	UM04964
NCU07879T0	UM00151
NCU06460T0	UM01827
NCU07169T0	UM01653
NCU09319T0	UM00208
NCU06726T0	UM05032
NCU08046T0	UM03952
NCU11705T0	UM03685
NCU07953T0	UM02774
NCU04874T0	UM02774
NCU08388T0	UM03478
NCU08388T1	UM03478
NCU00218T0	UM00654
NCU00726T0	UM03726
NCU00105T0	UM05683
NCU06431T0	UM00867
NCU07669T0	UM00533
NCU01861T0	UM05590
NCU06647T0	UM01914
NCU04418T0	UM05034
NCU07188T0	UM04826
NCU10351T0	UM02673
NCU07542T0	UM05228
NCU00894T0	UM00635
NCU03576T0	UM00900
NCU00293T0	UM06194
NCU07929T0	UM00199
NCU11927T0	UM04673
NCU08991T0	UM04611
NCU08991T1	UM04611
NCU01961T0	UM00618
NCU03276T0	UM04699
NCU03714T0	UM04578
NCU08319T0	UM02104
NCU04699T0	UM05725
NCU08290T0	UM05148
NCU07200T0	UM05774	UM03630
NCU03730T0	UM01741
NCU03204T0	UM02802
NCU03914T0	UM05372
NCU04640T0	UM05091
NCU05796T0	UM01290
NCU05796T1	UM01290
NCU08395T0	UM02645
NCU08395T1	UM02645
NCU01099T0	UM00232
NCU11417T0	UM00079
NCU06242T0	UM04463
NCU06039T0	UM05025
NCU05606T0	UM06444
NCU07471T0	UM05582
NCU01305T0	UM01641
NCU00227T0	UM03595
NCU01257T0	UM04809
NCU01233T0	UM04922
NCU02905T0	UM03533
NCU08516T0	UM01772
NCU04541T0	UM05282
NCU07956T0	UM03495
NCU01179T0	UM00614
NCU05977T0	UM04667
NCU09532T0	UM04667
NCU00316T0	UM01257
NCU06471T0	UM00547
NCU01444T0	UM05654
NCU06757T0	UM01293
NCU06721T0	UM02091
NCU08514T0	UM03941
NCU09366T0	UM03225
NCU09594T0	UM03502
NCU04539T0	UM04504
NCU06856T0	UM02572
NCU11386T0	UM02957
NCU09792T0	UM06093
NCU02600T0	UM01722
NCU05846T0	UM01722
NCU00443T0	UM02559
NCU03040T0	UM01304
NCU04633T0	UM00542
NCU05589T0	UM00296
NCU08052T0	UM00223
NCU07282T0	UM02302
NCU09035T0	UM01601
NCU07725T0	UM04220
NCU10107T0	UM03103
NCU10895T0	UM06361
NCU00669T0	UM04994
NCU02425T0	UM03678
NCU06559T0	UM02189
NCU09384T0	UM00472
NCU04119T0	UM06172
NCU12027T0	UM00213
NCU11234T0	UM02242
NCU09535T0	UM05259
NCU10799T0	UM01442	UM00829
NCU07958T0	UM05147
NCU08298T0	UM05871
NCU00187T0	UM01112
NCU03460T0	UM01380
NCU00258T0	UM05040
NCU04288T0	UM03762
NCU07482T0	UM02767
NCU09519T0	UM01567
NCU09821T0	UM05507
NCU00301T0	UM01091
NCU03497T0	UM00106
NCU00902T0	UM02664
NCU06409T0	UM04361
NCU07365T0	UM05860
NCU08490T0	UM05238
NCU01657T0	UM00726
NCU04014T0	UM05408
NCU04405T0	UM05829
NCU07617T0	UM03588
NCU01968T0	UM04886
NCU07960T0	UM04886
NCU01008T0	UM02339
NCU00950T0	UM02919
NCU00971T0	UM04633
NCU01722T0	UM05065
NCU03358T0	UM06374
NCU10852T0	UM00695
NCU00008T0	UM02929
NCU00978T0	UM05360
NCU05274T0	UM02450
NCU07805T0	UM03149
NCU10272T0	UM04866
NCU02948T0	UM03163
NCU01990T0	UM04425
NCU03806T0	UM03321
NCU03379T0	UM05063
NCU11884T0	UM06090
NCU03283T0	UM01770
NCU03283T1	UM01770
NCU04231T0	UM00122
NCU00519T0	UM04797
NCU00597T0	UM04860
NCU04022T0	UM02439
NCU04202T0	UM02776
NCU01545T0	UM05567
NCU02225T0	UM05839
NCU09608T0	UM06131
NCU01021T0	UM00175
NCU03188T0	UM00051
NCU03241T0	UM00026
NCU06348T0	UM02750
NCU06554T0	UM03083
NCU05123T0	UM05782
NCU07437T0	UM04239
NCU07819T0	UM03995
NCU05983T0	UM06236
NCU09744T0	UM04052
NCU07668T0	UM03554
NCU06341T0	UM03554
NCU03107T0	UM03554
NCU02437T0	UM01504
NCU04523T0	UM00491
NCU00600T0	UM04070
NCU08357T0	UM02404
NCU06708T0	UM05874
NCU09710T0	UM04318
NCU09727T0	UM05375
NCU00831T0	UM00294
NCU01150T0	UM03033
NCU01704T0	UM05670
NCU03488T0	UM04214
NCU06417T0	UM04377
NCU09518T0	UM05945
NCU02104T0	UM00183
NCU01911T0	UM00553
NCU02435T0	UM01505
NCU00966T0	UM02999
NCU00077T0	UM05756
NCU06974T0	UM03583
NCU06043T0	UM00196	UM06085
NCU03946T0	UM02401
NCU03946T1	UM02401
NCU00502T0	UM05277
NCU00890T0	UM05229
NCU03538T0	UM04170
NCU07741T0	UM06059
NCU00825T0	UM01994
NCU00589T0	UM03082
NCU02431T0	UM03267
NCU00585T0	UM06287
NCU11327T0	UM01777
NCU09169T0	UM03868
NCU00924T0	UM00653
NCU03777T0	UM03071
NCU05213T0	UM03717
NCU03282T0	UM05606
NCU04180T0	UM05588
NCU06428T0	UM04026
[truncated: 1,369 more rows]
