# Supplementary material for: Evolutionary Conservation and Diversification of Puf RNA Binding Proteins and Their mRNA Targets
Source: PLoS Biol. 2015 Nov 20;13(11):e1002307. doi: 10.1371/journal.pbio.1002307 (PMC4654594; doi:10.1371/journal.pbio.1002307)
Supplement: S4 Dataset — (ZIP) [file pbio.1002307.s004.zip › N.crassa.fa_U.reesii.fa.txt]

NCU06976T0	URET_05232
NCU07832T0	URET_01779
NCU01379T0	URET_03953
NCU08535T0	URET_00789
NCU05837T0	URET_05306
NCU01744T0	URET_03225
NCU06468T0	URET_06324
NCU02685T0	URET_01530
NCU07307T0	URET_02554
NCU04548T0	URET_06843
NCU00551T0	URET_03702
NCU07308T0	URET_02553
NCU08287T0	URET_04713
NCU05608T0	URET_01609
NCU08501T0	URET_05115
NCU00459T0	URET_04819
NCU05803T0	URET_00861
NCU02510T0	URET_04750
NCU08267T0	URET_02805
NCU04352T0	URET_06535
NCU00671T0	URET_03768
NCU06871T0	URET_05461
NCU05620T0	URET_05287
NCU07556T0	URET_02067
NCU02103T0	URET_07095
NCU00239T0	URET_07134
NCU04350T0	URET_06536
NCU08993T0	URET_03523
NCU09012T0	URET_04211
NCU05238T0	URET_00347
NCU02478T0	URET_02456
NCU08132T0	URET_02456
NCU03042T0	URET_01851
NCU04569T0	URET_00895
NCU01632T0	URET_07217
NCU07119T0	URET_00890
NCU07658T0	URET_06264
NCU04898T0	URET_00220
NCU02677T0	URET_01493
NCU02505T0	URET_04749
NCU00352T0	URET_00777
NCU10009T0	URET_03823
NCU00396T0	URET_03498
NCU00743T0	URET_06030
NCU07378T0	URET_01387
NCU09740T0	URET_00311
NCU03350T0	URET_05104
NCU00274T0	URET_04998
NCU02083T0	URET_02320
NCU02762T0	URET_05900
NCU06733T0	URET_01378
NCU09492T0	URET_06575
NCU01238T0	URET_03885
NCU04161T0	URET_02252
NCU06318T0	URET_00720
NCU08276T0	URET_02795
NCU07679T0	URET_02266
NCU09866T0	URET_01270
NCU03591T0	URET_03754
NCU07870T0	URET_02210
NCU08919T0	URET_04322
NCU03986T0	URET_06114
NCU07443T0	URET_04515
NCU03575T0	URET_07220
NCU01638T0	URET_07206
NCU07866T0	URET_02633
NCU08616T0	URET_01066
NCU02815T0	URET_01725
NCU08441T0	URET_01346
NCU01823T0	URET_07245
NCU03875T0	URET_00559
NCU07546T0	URET_04188
NCU05425T0	URET_05316
NCU01820T0	URET_05694
NCU09297T0	URET_06974
NCU07922T0	URET_06250
NCU02494T0	URET_01072
NCU06488T0	URET_04333
NCU01680T0	URET_04095
NCU06272T0	URET_00390
NCU06338T0	URET_02997
NCU01140T0	URET_05825
NCU09324T0	URET_02708
NCU04766T0	URET_07356
NCU05591T0	URET_01338
NCU03263T0	URET_01689
NCU01951T0	URET_00451
NCU04242T0	URET_03648
NCU02572T0	URET_01472
NCU06832T0	URET_04667
NCU04404T0	URET_05914
NCU01772T0	URET_04098
NCU09903T0	URET_03595
NCU12032T0	URET_06693
NCU04370T0	URET_00365
NCU04090T0	URET_01311
NCU02554T0	URET_06690
NCU03305T0	URET_07863
NCU02111T0	URET_02713
NCU08377T0	URET_01033
NCU04865T0	URET_02932	URET_01317
NCU03818T0	URET_03553
NCU03955T0	URET_06962
NCU08685T0	URET_03948
NCU09063T0	URET_06204
NCU09219T0	URET_01005
NCU05261T0	URET_02409
NCU06678T0	URET_03913
NCU08135T0	URET_02739
NCU00021T0	URET_07519
NCU00018T0	URET_04902
NCU00018T1	URET_04902
NCU00461T0	URET_00930
NCU07002T0	URET_04310
NCU04611T0	URET_00565
NCU11202T0	URET_00456
NCU03877T1	URET_07615
NCU03877T0	URET_07615
NCU05267T0	URET_06382
NCU10423T0	URET_06697
NCU06626T0	URET_00327
NCU04736T0	URET_05923
NCU07700T0	URET_06526
NCU02349T0	URET_06813
NCU01197T0	URET_05887
NCU07027T0	URET_04435
NCU01323T0	URET_07680
NCU00104T0	URET_07081
NCU11188T0	URET_02578
NCU02230T0	URET_06875
NCU00276T0	URET_04994
NCU06171T0	URET_07792
NCU03811T0	URET_03055
NCU10143T0	URET_04042
NCU00621T0	URET_05516
NCU03539T0	URET_06803
NCU05200T0	URET_03005
NCU08399T0	URET_03815	URET_06499
NCU07404T0	URET_07684
NCU02357T0	URET_01950
NCU02391T0	URET_05431
NCU10066T0	URET_07591
NCU02728T0	URET_01823
NCU00712T0	URET_01707
NCU08023T0	URET_05245
NCU05895T0	URET_06873
NCU08341T0	URET_00604
NCU03440T0	URET_02636
NCU01992T0	URET_05505
NCU08439T0	URET_01347
NCU06278T0	URET_04959
NCU03060T0	URET_03425
NCU02794T0	URET_07840
NCU06544T0	URET_05250
NCU02544T0	URET_02290
NCU03065T0	URET_05804
NCU03363T0	URET_05592
NCU03010T0	URET_05106
NCU01164T0	URET_03177
NCU01675T0	URET_06291
NCU08828T0	URET_02677
NCU03116T0	URET_01715
NCU03071T0	URET_05917
NCU03611T0	URET_06103
NCU05046T0	URET_02849
NCU05270T0	URET_06548
NCU00681T0	URET_04266
NCU07412T0	URET_06686
NCU01315T0	URET_06709
NCU08373T0	URET_01405
NCU09450T0	URET_02725
NCU09463T0	URET_05411
NCU09367T0	URET_07802
NCU06365T0	URET_02682
NCU03127T0	URET_06617
NCU01431T0	URET_03109
NCU04348T0	URET_06493
NCU00668T0	URET_03688
NCU05239T0	URET_02647
NCU02833T0	URET_02094
NCU01335T0	URET_05544
NCU01510T0	URET_05082
NCU03051T0	URET_06770
NCU03794T0	URET_03915
NCU07010T0	URET_02564
NCU01939T0	URET_01659
NCU07721T0	URET_05224
NCU02669T0	URET_01431
NCU04059T0	URET_05393
NCU00040T0	URET_06678
NCU01747T0	URET_05211
NCU07999T0	URET_02669
NCU02475T0	URET_02524
NCU07966T0	URET_00592
NCU11669T0	URET_04039
NCU02366T0	URET_05439
NCU09993T0	URET_02092
NCU06122T0	URET_06880
NCU06868T0	URET_06860
NCU08926T0	URET_05385
NCU04142T0	URET_01901
NCU00622T0	URET_05513
NCU04021T0	URET_03818
NCU06500T0	URET_04800
NCU04203T0	URET_03877
NCU07319T0	URET_02221
NCU06183T0	URET_04349
NCU01318T0	URET_06707
NCU11350T0	URET_07822
NCU08115T0	URET_07739
NCU09438T0	URET_07600
NCU01965T0	URET_01538
NCU00481T0	URET_03995
NCU08036T0	URET_05246
NCU04606T0	URET_00934
NCU02131T0	URET_04264
NCU06284T0	URET_07368
NCU00579T0	URET_07567
NCU07565T0	URET_03268
NCU08045T0	URET_00384
NCU09602T0	URET_03219
NCU09808T0	URET_01444
NCU04035T0	URET_03461
NCU04251T0	URET_06140
NCU08689T0	URET_04851
NCU08382T0	URET_06633
NCU00095T0	URET_04156
NCU09228T0	URET_02471
NCU03797T0	URET_03899
NCU03592T0	URET_03314
NCU06281T0	URET_03314
NCU02696T0	URET_03442
NCU03947T0	URET_05780
NCU07011T0	URET_02565
NCU03937T0	URET_05732
NCU03364T0	URET_00332
NCU07837T0	URET_02202
NCU03897T0	URET_01167
NCU04077T0	URET_01259
NCU08928T0	URET_00888
NCU08603T0	URET_01215
NCU01643T0	URET_07218
NCU02630T0	URET_05892
NCU02830T0	URET_07799
NCU07554T0	URET_06355
NCU01192T0	URET_04844
NCU00567T0	URET_05958
NCU09610T0	URET_03379
NCU08147T0	URET_00257
NCU00573T0	URET_07072
NCU01648T0	URET_03180
NCU05120T0	URET_02143
NCU02539T0	URET_00964
NCU00424T0	URET_04876
NCU03292T0	URET_00953
NCU08021T0	URET_06363
NCU08358T0	URET_02732
NCU01612T0	URET_05213
NCU03479T0	URET_02938
NCU06785T0	URET_04629
NCU02011T0	URET_02844
NCU06687T0	URET_03962
NCU01171T0	URET_03958
NCU10497T0	URET_01512
NCU01765T0	URET_04070
NCU08118T0	URET_07733
NCU09516T0	URET_04997
NCU06512T0	URET_01910
NCU08693T0	URET_01663
NCU05901T0	URET_00544
NCU02036T0	URET_04516
NCU09975T0	URET_00750
NCU01478T0	URET_05491
NCU01912T0	URET_00484
NCU01328T0	URET_04579
NCU05360T0	URET_02592
NCU05194T0	URET_00704
NCU05422T0	URET_04652
NCU08009T0	URET_06543
NCU01659T0	URET_05601
NCU06484T0	URET_01482
NCU11273T0	URET_00179
NCU11027T0	URET_04766
NCU11961T0	URET_07222
NCU02082T0	URET_01480
NCU07831T0	URET_02204
NCU07872T0	URET_02203
NCU02689T0	URET_01393
NCU09332T0	URET_01517
NCU08674T0	URET_00695
NCU02566T0	URET_01456
NCU06836T0	URET_05080
NCU08303T0	URET_05227
NCU02048T0	URET_03455
NCU04749T0	URET_03480
NCU10283T0	URET_06483
NCU01272T0	URET_07706
NCU04280T0	URET_01948
NCU03982T0	URET_01160
NCU04051T0	URET_05646
NCU06508T0	URET_03506
NCU09711T0	URET_07596
NCU05151T0	URET_07525
NCU07712T0	URET_00316
NCU08755T0	URET_02075
NCU11282T0	URET_00674
NCU00927T0	URET_02375
NCU00770T0	URET_07841
NCU09537T0	URET_07761
NCU08054T0	URET_03593
NCU11296T0	URET_02430
NCU03992T0	URET_00917
NCU06355T0	URET_02426
NCU03808T0	URET_03504
NCU04327T0	URET_00173
NCU01255T0	URET_03357
NCU06481T0	URET_00758
NCU07710T0	URET_00696
NCU04221T0	URET_06913
NCU06624T0	URET_00691
NCU08119T0	URET_07732
NCU09721T0	URET_07595
NCU02747T0	URET_01820
NCU00656T0	URET_03695
NCU04531T0	URET_04461	URET_04677
NCU05802T0	URET_00860
NCU08316T0	URET_00960
NCU01751T0	URET_04436
NCU04100T0	URET_03970
NCU02208T0	URET_06046
NCU09118T0	URET_06696
NCU03045T0	URET_01856
NCU04838T0	URET_01153
NCU03784T0	URET_04742
NCU05518T0	URET_04256
NCU02918T0	URET_01366
NCU09638T0	URET_01366
NCU03483T0	URET_06531
NCU07440T0	URET_04521
NCU03298T0	URET_07807
NCU05266T0	URET_06534
NCU08920T0	URET_04293
NCU00890T0	URET_07580
NCU06438T0	URET_03902
NCU01143T0	URET_04788
NCU11324T0	URET_01398
NCU05041T0	URET_06936
NCU11228T0	URET_03459
NCU05634T0	URET_05359
NCU02979T0	URET_01448
NCU02978T0	URET_01522
NCU06264T0	URET_05063
NCU06444T0	URET_06323
NCU04648T0	URET_02914
NCU00121T0	URET_00767
NCU09706T0	URET_07481
NCU06929T0	URET_02728
NCU02134T0	URET_03765
NCU01817T0	URET_07232
NCU04095T0	URET_03887
NCU04512T0	URET_07263
NCU02580T0	URET_02695
NCU04535T0	URET_05406
NCU09730T0	URET_02972
NCU02075T0	URET_01466
NCU00793T0	URET_07780
NCU06199T0	URET_00739
NCU06684T0	URET_03978
NCU03661T0	URET_03557
NCU05269T0	URET_03621
NCU05269T1	URET_03621
NCU07523T0	URET_07037
NCU07012T0	URET_01605
NCU03463T0	URET_05285
NCU02053T0	URET_01028
NCU06249T0	URET_01999
NCU07854T0	URET_01591
NCU01369T0	URET_04759
NCU03139T0	URET_07141
NCU02515T0	URET_01410
NCU06638T0	URET_00241
NCU05232T0	URET_01604
NCU05454T0	URET_05703
NCU06735T0	URET_05759
NCU02800T0	URET_01381
NCU06294T0	URET_03873
NCU01229T0	URET_04331
NCU03690T0	URET_02882
NCU01589T0	URET_04105
NCU11660T0	URET_03838
NCU01985T0	URET_00498
NCU00405T0	URET_04161
NCU01119T0	URET_03791
NCU00177T0	URET_03041
NCU05650T0	URET_01312
NCU06994T0	URET_00734
NCU04615T0	URET_06918
NCU02233T0	URET_07599
NCU04121T0	URET_02085
NCU06308T0	URET_00348
NCU09267T0	URET_02162
NCU05429T0	URET_04110
NCU05429T1	URET_04110
NCU03219T0	URET_00628
NCU02955T0	URET_02751
NCU07982T0	URET_07363
NCU11426T0	URET_05651
NCU07280T0	URET_02220
NCU03235T0	URET_06660
NCU01241T0	URET_01881
NCU04229T0	URET_01700
NCU01833T0	URET_07246
NCU02387T0	URET_07598
NCU07269T0	URET_03581
NCU06429T0	URET_03658
NCU05858T0	URET_00168	URET_05116
NCU09496T0	URET_04917
NCU07498T0	URET_02325
NCU06011T0	URET_00162
NCU03786T0	URET_03954
NCU08898T0	URET_03117
NCU06459T0	URET_00743
NCU00430T0	URET_04914
NCU04104T0	URET_03511
NCU01843T0	URET_07268
NCU04378T0	URET_07150
NCU01417T0	URET_00881
NCU06394T0	URET_02801
NCU06216T0	URET_03979
NCU02010T0	URET_07133
NCU05927T0	URET_06116
NCU01797T0	URET_05204
NCU01479T0	URET_05492
NCU01540T0	URET_06569
NCU05268T0	URET_03620
NCU02629T0	URET_04751
NCU00629T0	URET_02793
NCU04303T0	URET_05561
NCU03804T0	URET_03772
NCU02701T0	URET_05628
NCU09709T0	URET_06846
NCU03792T0	URET_03988
NCU02626T0	URET_07813
NCU00045T0	URET_01873
NCU03650T0	URET_07797
NCU00901T0	URET_00600
NCU10007T0	URET_03588
NCU10007T1	URET_03588
NCU03657T1	URET_03540
NCU03657T0	URET_03540
NCU03641T0	URET_01291
NCU03814T0	URET_03104
NCU04076T0	URET_07257
NCU06578T0	URET_00375
NCU00436T0	URET_04942
NCU05902T0	URET_07469
NCU10733T0	URET_01170
NCU03669T0	URET_05060
NCU03652T0	URET_07851
NCU07698T0	URET_03642
NCU02803T0	URET_02508
NCU02276T0	URET_07487
NCU09313T0	URET_01423
NCU10747T0	URET_06987
NCU06342T0	URET_04831
NCU01207T0	URET_03969
NCU04187T0	URET_03140
NCU04579T0	URET_06230
NCU04343T0	URET_00352
NCU07690T0	URET_02453
NCU04799T0	URET_06557
NCU01813T0	URET_03179
NCU09191T0	URET_00975
NCU08000T0	URET_02672
NCU03387T0	URET_07243
NCU04380T0	URET_02149
NCU06374T0	URET_03500
NCU06986T0	URET_00684
NCU02234T0	URET_07496
NCU09700T0	URET_01955
NCU09111T0	URET_07624
NCU01701T0	URET_02591
NCU06268T0	URET_05030
NCU02287T0	URET_02726
NCU01172T0	URET_03959
NCU00796T0	URET_06008
NCU02632T0	URET_05830
NCU11175T0	URET_07132
NCU00400T0	URET_00556
NCU07516T0	URET_00791
NCU00200T0	URET_03650
NCU01503T0	URET_06433
NCU01498T0	URET_06461
NCU03628T0	URET_04774
NCU07567T0	URET_03264
NCU10311T0	URET_01951
NCU04319T0	URET_07458
NCU04044T0	URET_05077
NCU09443T0	URET_02492
NCU03108T0	URET_01813
NCU07082T0	URET_06784
NCU04790T0	URET_01303
NCU05430T0	URET_04109
NCU04768T0	URET_07345
NCU05301T0	URET_07171
NCU08515T0	URET_06480
NCU00896T0	URET_02757
NCU08002T0	URET_06418
NCU07971T0	URET_07418
NCU00269T0	URET_04172
NCU02110T0	URET_03491
NCU00172T0	URET_06730
NCU03648T0	URET_07506
NCU09819T0	URET_06056
NCU04167T0	URET_02164
NCU05289T0	URET_02446
NCU01465T0	URET_00781
NCU03357T0	URET_01907
NCU04230T0	URET_06912
NCU04448T0	URET_00388
NCU04726T0	URET_01639
NCU03966T0	URET_01180
NCU00010T0	URET_01771
NCU07868T0	URET_02176
NCU09377T0	URET_02693
NCU09377T1	URET_02693
NCU07481T0	URET_07618
NCU00488T0	URET_02031
NCU02797T0	URET_01688
NCU06715T0	URET_03056
NCU11953T0	URET_04696
NCU10058T0	URET_07404
NCU07068T0	URET_04382
NCU02127T0	URET_03735
NCU05242T0	URET_02425
NCU00320T0	URET_00811
NCU07691T0	URET_02563
NCU07375T0	URET_02395
NCU06192T0	URET_03096
NCU05029T0	URET_05434
NCU09432T0	URET_07492
NCU11866T0	URET_02045
NCU11379T0	URET_05345
NCU04355T0	URET_06516
NCU00680T0	URET_03574
NCU06030T0	URET_02782
NCU01824T0	URET_07253
NCU08858T0	URET_00227
NCU02003T0	URET_07557
NCU03200T0	URET_07332
NCU04433T0	URET_01205
NCU00495T0	URET_02011
NCU01539T0	URET_06272
NCU08897T0	URET_04191
NCU06666T0	URET_00290
NCU06144T0	URET_01762
NCU07724T0	URET_04671
NCU09513T0	URET_04989
NCU01376T0	URET_00736
NCU03061T0	URET_03424
NCU02840T0	URET_01412
NCU01187T0	URET_04373
NCU03220T0	URET_00629
NCU03815T0	URET_03120
NCU06767T0	URET_06392
NCU09488T0	URET_07137
NCU01157T0	URET_00189
NCU00117T0	URET_03167
NCU04800T0	URET_06558
NCU02380T0	URET_05490
NCU02616T0	URET_07105
NCU08468T0	URET_05799
NCU05683T0	URET_01799
NCU03341T0	URET_05141
NCU08336T0	URET_03831
NCU09071T0	URET_06003
NCU03117T0	URET_01716
NCU09227T0	URET_01008
NCU04505T0	URET_05329
NCU03100T0	URET_01088
NCU03819T0	URET_03554
NCU03658T0	URET_06037
NCU04279T0	URET_05797
NCU08875T0	URET_04931
NCU00336T0	URET_03496
NCU02839T0	URET_01413
NCU01756T0	URET_05207
NCU06182T0	URET_04353
NCU09873T0	URET_01196
NCU09042T0	URET_02485
NCU09770T0	URET_02698
NCU07669T0	URET_07163
NCU07281T0	URET_02168
NCU10337T0	URET_00572
NCU11238T0	URET_03573
NCU03799T0	URET_03916
NCU10775T0	URET_00528
NCU03980T0	URET_01216
NCU04252T0	URET_06119
NCU05939T0	URET_05403
NCU06756T0	URET_06604
NCU01968T0	URET_00421
NCU09142T0	URET_01514
NCU05876T0	URET_05606
NCU09469T0	URET_04084
NCU01161T0	URET_00284
NCU05985T0	URET_05274
NCU06842T0	URET_06294
NCU07330T0	URET_02982
NCU04410T0	URET_03473
NCU04537T0	URET_03997
NCU02619T0	URET_07107
NCU04245T0	URET_06124
NCU09793T0	URET_05397
NCU07393T0	URET_01487
NCU09688T0	URET_03826
NCU06265T0	URET_03320
NCU07473T0	URET_02889
NCU01997T0	URET_03744
NCU00066T0	URET_06741
NCU06569T0	URET_05184
NCU00477T0	URET_03020
NCU09374T0	URET_01678
NCU02091T0	URET_02101
NCU04743T0	URET_07354
NCU06189T0	URET_04321
NCU00261T0	URET_06218
NCU02178T0	URET_00448
NCU06804T0	URET_00341
NCU06881T0	URET_05484
NCU06605T0	URET_00164
NCU09202T0	URET_02814
NCU00273T0	URET_04999
NCU02295T0	URET_00542
NCU03137T0	URET_07094
NCU09894T0	URET_05935
NCU02274T0	URET_06833
NCU07688T0	URET_03628
NCU05777T0	URET_05674
NCU01494T0	URET_06277
NCU05600T0	URET_02604
NCU02319T0	URET_04076
NCU02534T0	URET_01832
NCU00874T0	URET_07236
NCU09642T0	URET_00216
NCU05296T0	URET_02437
NCU04105T0	URET_03510
NCU02407T0	URET_06178
NCU06783T0	URET_04630
NCU03171T0	URET_01345
NCU06099T0	URET_00529
NCU04610T0	URET_06925
NCU00821T0	URET_06183
NCU03079T0	URET_05746
NCU02524T0	URET_07830
NCU10073T0	URET_01446
NCU02791T0	URET_07752
NCU10042T0	URET_07866
NCU10042T1	URET_07866
NCU05278T0	URET_06546
NCU04750T0	URET_05743
NCU03264T0	URET_01439
NCU06672T0	URET_05678
NCU00152T0	URET_00806
NCU00936T0	URET_02742
NCU02252T0	URET_06835
NCU03509T0	URET_06346	URET_06061
NCU04130T0	URET_06907
NCU04166T0	URET_04356
NCU06202T0	URET_02051
NCU06407T0	URET_02076
NCU03125T0	URET_07583
NCU09741T0	URET_07932
NCU04414T0	URET_07330
NCU11384T0	URET_02749
NCU11384T1	URET_02749
NCU01692T0	URET_04090
NCU01882T0	URET_07549
NCU07930T0	URET_03427
NCU09696T0	URET_03847
NCU11965T0	URET_05953
NCU02066T0	URET_02897
NCU08325T0	URET_00405
NCU09545T0	URET_03880
NCU09318T0	URET_06747
NCU09104T0	URET_05885
NCU09120T0	URET_00634
NCU08484T0	URET_03229
NCU05317T0	URET_01094	URET_04114	URET_06727
NCU07484T0	URET_01094	URET_04114	URET_06727
NCU07156T0	URET_05681
NCU06132T0	URET_01352
NCU07018T0	URET_02642
NCU09757T0	URET_02953
NCU11246T0	URET_00950
NCU08730T0	URET_04719
NCU09101T0	URET_00397
NCU02245T0	URET_07853
NCU08270T0	URET_05231
NCU11239T0	URET_05961
NCU03783T0	URET_04743
NCU11168T0	URET_01855
NCU00904T0	URET_07577
NCU04316T0	URET_05722
NCU01433T0	URET_04370
NCU07407T0	URET_01531
NCU03076T0	URET_05921
NCU09673T0	URET_04227
NCU07859T0	URET_07726
NCU08791T0	URET_03559
NCU02680T0	URET_06756
NCU02617T0	URET_07106
NCU08272T0	URET_02812
NCU06279T0	URET_01598
NCU05259T0	URET_02417
NCU11453T0	URET_01802
NCU08297T1	URET_06390
NCU08297T0	URET_06390
NCU02422T0	URET_05467
NCU05363T0	URET_02593
NCU07380T0	URET_01386
NCU00925T0	URET_02745
NCU08338T0	URET_05865
NCU01470T0	URET_04961
NCU01234T0	URET_03967
NCU09265T0	URET_00619
NCU06882T0	URET_05445
NCU10810T0	URET_02509
NCU03036T0	URET_01871
NCU03062T0	URET_03423
NCU03359T0	URET_05302
NCU09349T0	URET_00580
NCU06579T0	URET_05241
NCU00169T0	URET_07125
NCU03776T0	URET_04679
NCU00188T0	URET_02473
NCU04124T0	URET_07052
NCU07313T0	URET_06367
NCU03330T0	URET_00329
NCU07489T0	URET_02332
NCU01486T0	URET_05591
NCU00914T0	URET_07114
NCU11170T0	URET_03085
NCU08894T0	URET_07507
NCU06075T0	URET_02318
NCU06075T1	URET_02318
NCU04092T0	URET_00474
NCU04614T0	URET_00933
NCU01047T0	URET_04232
NCU05680T0	URET_05054
NCU06149T0	URET_06980
NCU07420T0	URET_07691
NCU04117T0	URET_03287
NCU04216T0	URET_03571
NCU04935T0	URET_03038
NCU03415T0	URET_04722
NCU02202T0	URET_06057
NCU12027T0	URET_06876
NCU03954T0	URET_04467
NCU03954T1	URET_04467
NCU11492T0	URET_07424
NCU03894T0	URET_01166
NCU01290T0	URET_04026
NCU00789T0	URET_06031
NCU03852T0	URET_05466
NCU04721T0	URET_01979
NCU10359T0	URET_01979
NCU05288T0	URET_02265
NCU03491T0	URET_02855
NCU01502T0	URET_06434
NCU09552T0	URET_02629
NCU10789T0	URET_07100
NCU00824T0	URET_01737
NCU01231T0	URET_01993
NCU00311T0	URET_06654
NCU06441T0	URET_03983
NCU08298T0	URET_06306
NCU09657T0	URET_06488
NCU01569T0	URET_05237
NCU03321T0	URET_05755
NCU08216T0	URET_00902
NCU06540T0	URET_00711
NCU00046T0	URET_06650
NCU10905T0	URET_07357
NCU03312T0	URET_00851
NCU08471T0	URET_02609
NCU07367T0	URET_07867
NCU00536T0	URET_03701
NCU04078T0	URET_01172
NCU01652T0	URET_04082
NCU06238T0	URET_01588
NCU03257T0	URET_00952
NCU09559T0	URET_04096
NCU00754T0	URET_03949
NCU08273T0	URET_02799
NCU02550T0	URET_02741
NCU05225T0	URET_00726
NCU03795T0	URET_03914
NCU11169T0	URET_01887
NCU00340T0	URET_04327
NCU00690T0	URET_04500
NCU03372T0	URET_05610
NCU06809T0	URET_06415
NCU08499T0	URET_05131
NCU07926T0	URET_00221
NCU02828T0	URET_07789
NCU07129T0	URET_04443
NCU11254T0	URET_06942
NCU02260T0	URET_07449
NCU01330T0	URET_02883
NCU02546T0	URET_02506
NCU07153T0	URET_06982
NCU01654T0	URET_04081
NCU06259T0	URET_06238
NCU00493T0	URET_02864
NCU01206T0	URET_07821
NCU11242T0	URET_06613
NCU02549T0	URET_02827
NCU08888T0	URET_02032
NCU07171T0	URET_04451
NCU09076T0	URET_05971
NCU10519T0	URET_05909
NCU01269T0	URET_07672
NCU08719T0	URET_02546
NCU00714T0	URET_01690
NCU06277T0	URET_04806
NCU07411T0	URET_06684
NCU05644T0	URET_01268
NCU09468T0	URET_04085
NCU10018T0	URET_05074
NCU02965T0	URET_03390
NCU08195T0	URET_06352
NCU03981T1	URET_01161
NCU03981T0	URET_01161
NCU02112T0	URET_04483
NCU07451T0	URET_05728
NCU09121T0	URET_01838
NCU02814T0	URET_07803
NCU04110T0	URET_07512
NCU02498T0	URET_01074
NCU04755T0	URET_05629
NCU09287T0	URET_07407	URET_04409
NCU01919T0	URET_04485
NCU06005T0	URET_03589
NCU06503T0	URET_04801
NCU06503T1	URET_04801
NCU01333T0	URET_03241
NCU05996T0	URET_00588
NCU02020T0	URET_04505
NCU02826T0	URET_07791
NCU02325T0	URET_04747
NCU03526T0	URET_04639
NCU00164T0	URET_04866
NCU10381T0	URET_07223
NCU01745T0	URET_03233
NCU06534T0	URET_07204
NCU02416T0	URET_01995
NCU03571T0	URET_07252
NCU07020T0	URET_04312
NCU04125T0	URET_07053
NCU08935T0	URET_05556
NCU06834T0	URET_05093
NCU02100T0	URET_01479
NCU09406T0	URET_05400
NCU01247T0	URET_00394
NCU06710T0	URET_03530
NCU07590T0	URET_02974
NCU06854T0	URET_04138
NCU05937T0	URET_01231
NCU06362T0	URET_02996
NCU03396T0	URET_07305
NCU03697T0	URET_03299
NCU07987T0	URET_02666
NCU11251T0	URET_01519
NCU03267T0	URET_00262
NCU02368T0	URET_05422
NCU06761T0	URET_05143
NCU03914T0	URET_01143
NCU05095T0	URET_01719
NCU03024T0	URET_06666
NCU08998T0	URET_04369
NCU08998T1	URET_04369
NCU05204T0	URET_04430
NCU06999T0	URET_04253
NCU02224T0	URET_00523
NCU02556T0	URET_01025
NCU04511T0	URET_07262
NCU09737T0	URET_04861
NCU00378T0	URET_02786
NCU02225T0	URET_03613
NCU08663T0	URET_04862
NCU03961T0	URET_01151
NCU09758T0	URET_05596
NCU03317T0	URET_01418
NCU09485T0	URET_07090
NCU11587T0	URET_02511
NCU00306T0	URET_04723
NCU10262T0	URET_07760
NCU05582T0	URET_02596
NCU07001T0	URET_04306
NCU09521T0	URET_04922
NCU04185T0	URET_03139
NCU09746T0	URET_00344
NCU05246T0	URET_06517
NCU00880T0	URET_03660
NCU00163T0	URET_04868
NCU02657T0	URET_03398
NCU00202T0	URET_06217
NCU06270T0	URET_03324
NCU09253T0	URET_00925
NCU09132T0	URET_01340
NCU08741T0	URET_04021
NCU01439T0	URET_04045
NCU02393T0	URET_05430
NCU02393T1	URET_05430
NCU00632T0	URET_01377
NCU02729T0	URET_06775
NCU05198T0	URET_05636
NCU09065T0	URET_05966
NCU06959T0	URET_02160
NCU00410T0	URET_04029
NCU03973T0	URET_01197
NCU01760T0	URET_04073
NCU05375T0	URET_03250
NCU03715T0	URET_05020
NCU03608T0	URET_06109
NCU06489T0	URET_04289
NCU04333T0	URET_03243
NCU03924T0	URET_05809
NCU06190T0	URET_04363
NCU09595T0	URET_02184
NCU11187T0	URET_03562
NCU03972T0	URET_01198
NCU06063T0	URET_01350
NCU06205T0	URET_03146
NCU04136T0	URET_06750
NCU08563T0	URET_06359
NCU03823T0	URET_03076
NCU05526T0	URET_05150
NCU04247T0	URET_00576
NCU02716T0	URET_03428
NCU05499T0	URET_01238
NCU05519T0	URET_01436
NCU04190T0	URET_04205
NCU05830T0	URET_02900
NCU08733T0	URET_07288
NCU11685T0	URET_06906
NCU04459T0	URET_02219
NCU08024T0	URET_00380
NCU02611T0	URET_06639
NCU02464T0	URET_03687
NCU02624T0	URET_07804
NCU02482T0	URET_03582
NCU02482T1	URET_03582
NCU02482T2	URET_03582
NCU00446T0	URET_03325
NCU03039T0	URET_01864
NCU11302T0	URET_01958
NCU06457T0	URET_00740
NCU04504T0	URET_07324
NCU10008T0	URET_04479
NCU00230T0	URET_02935
NCU00081T0	URET_05495
NCU04646T0	URET_06706
NCU08152T0	URET_04926
NCU06869T0	URET_06863
NCU01036T0	URET_00579
NCU05785T0	URET_00579
NCU04041T0	URET_01257
NCU08027T0	URET_00676
NCU10847T0	URET_00602
NCU06483T0	URET_06316
NCU11642T0	URET_05918
NCU06032T0	URET_02289
NCU04449T0	URET_00387
NCU02511T0	URET_04023
NCU01022T0	URET_05765
NCU01480T0	URET_07511
NCU11284T0	URET_01141
NCU06843T0	URET_06295
NCU02291T0	URET_00537
NCU03944T0	URET_00932
NCU08771T0	URET_06538
NCU02542T1	URET_00948
NCU02542T0	URET_00948
NCU02109T0	URET_02112
NCU02361T0	URET_06161
NCU04782T0	URET_05258
NCU07024T0	URET_04432
NCU00037T0	URET_00817
NCU05622T0	URET_01114
NCU07418T0	URET_00636
NCU04329T0	URET_04438
NCU02408T0	URET_06208
NCU09230T0	URET_01504
NCU04747T0	URET_05907
NCU07070T0	URET_06347
NCU08076T0	URET_05475
NCU11213T0	URET_05300
NCU00520T0	URET_01373
NCU03965T0	URET_01179
NCU03380T0	URET_07294
NCU04772T0	URET_07392
NCU01517T0	URET_05278
NCU03187T0	URET_05976
NCU05805T0	URET_00878
NCU06520T0	URET_00670
NCU01901T0	URET_05970
NCU07395T0	URET_00304
NCU07023T0	URET_04431
NCU11353T0	URET_01888
NCU04439T0	URET_00321
NCU04024T0	URET_01107
NCU08669T0	URET_00356
NCU02063T0	URET_01022
NCU04020T0	URET_01233
NCU06217T0	URET_05611
NCU12039T0	URET_06944
NCU07732T0	URET_04319
NCU07732T1	URET_04319
NCU06430T0	URET_02027
NCU06585T0	URET_02401
NCU06194T0	URET_03097
NCU06452T0	URET_03980
NCU06760T0	URET_06303
NCU01181T0	URET_04343
NCU02209T0	URET_03614
NCU05420T0	URET_01934
NCU00675T0	URET_07545
NCU01758T0	URET_03188
NCU06847T0	URET_05648
NCU09435T0	URET_07490
NCU04137T0	URET_00617
NCU03141T0	URET_02479
NCU02966T0	URET_03391
NCU08301T0	URET_05254
NCU04656T0	URET_05174
NCU08650T0	URET_05837
NCU00453T0	URET_04324
NCU06652T0	URET_00297
NCU03813T0	URET_03107
NCU02235T0	URET_05468
NCU08600T0	URET_00995
NCU03379T0	URET_07231
NCU04636T0	URET_00230
NCU03737T0	URET_03372
NCU02402T0	URET_06981
NCU03922T0	URET_07400
NCU11544T1	URET_05511
NCU11544T0	URET_05511
NCU02425T0	URET_05481
NCU05452T0	URET_04061
NCU01449T0	URET_04051
NCU01449T1	URET_04051
NCU03621T0	URET_00887
NCU03032T0	URET_01580
NCU00677T0	URET_04260
NCU04358T0	URET_01425
NCU07914T0	URET_03420
NCU06630T0	URET_04602
NCU08148T0	URET_05388
NCU08706T0	URET_05096
NCU11180T0	URET_06652
NCU01947T0	URET_00457
NCU08598T0	URET_01007
NCU04207T0	URET_01339
NCU00077T0	URET_05499
NCU02752T0	URET_03485
NCU03855T0	URET_06158
NCU09048T0	URET_06134
NCU04306T0	URET_05565
NCU09598T0	URET_03227
NCU03493T0	URET_00374
NCU03246T0	URET_04589
NCU01777T0	URET_06590
NCU06449T0	URET_03972
NCU08290T0	URET_04244
NCU00194T0	URET_02253
NCU02650T0	URET_00508
NCU11397T0	URET_03337
NCU00614T0	URET_03762
NCU04485T0	URET_00723
NCU00043T0	URET_06645
NCU00199T0	URET_03651
NCU05861T0	URET_07787
NCU01266T0	URET_03646
NCU01443T0	URET_04046
NCU04566T0	URET_06127
NCU07298T0	URET_07321
NCU07296T0	URET_05321
NCU04005T0	URET_01926
NCU04241T0	URET_00936
NCU03426T0	URET_05221
NCU04054T0	URET_05920
NCU09864T0	URET_01280
NCU02961T0	URET_01353
NCU00673T0	URET_03769
NCU08604T0	URET_01017
NCU06482T0	URET_03263
NCU09732T0	URET_02971
NCU07996T0	URET_04718
NCU01388T0	URET_03946
NCU02148T0	URET_03737
NCU02457T0	URET_02389
NCU00272T0	URET_05000
NCU07392T0	URET_02223
NCU04796T0	URET_05293
NCU07076T0	URET_06561
NCU04534T0	URET_04612
NCU04312T0	URET_04612
NCU04669T0	URET_00829
NCU03637T0	URET_04768
NCU02354T0	URET_06971
NCU02107T0	URET_02366
NCU04015T0	URET_01157
NCU08939T0	URET_05554
NCU01809T0	URET_05756
NCU07504T0	URET_00924
NCU11705T0	URET_00218
NCU03217T0	URET_07683
NCU07887T0	URET_04965
NCU02044T0	URET_03460
NCU02126T0	URET_03734
NCU07332T0	URET_02979
NCU01252T0	URET_05043
NCU03229T0	URET_03457
NCU07779T0	URET_00611
NCU06618T0	URET_02419
NCU10776T0	URET_00539
NCU01132T0	URET_00644
NCU00317T0	URET_06702
NCU06419T0	URET_02065
NCU07941T0	URET_02186
NCU01013T0	URET_05690
NCU02421T0	URET_05452
NCU06215T0	URET_03163
NCU07531T0	URET_03448
NCU09322T0	URET_02711
NCU11933T0	URET_05220
NCU08682T0	URET_07367
NCU04111T0	URET_00608
NCU00591T0	URET_03732
NCU00122T0	URET_07671
NCU09536T0	URET_04418
NCU01086T0	URET_05168
NCU09079T0	URET_05967
NCU00711T0	URET_00610
NCU00406T0	URET_04159
NCU00831T0	URET_06567
NCU00775T0	URET_07827
NCU08291T0	URET_04243
NCU04481T0	URET_02648
NCU03899T0	URET_07350
NCU01767T0	URET_01943
NCU00631T0	URET_03486
NCU05859T0	URET_00167
NCU00692T0	URET_06810
NCU09212T0	URET_01726
NCU03395T0	URET_07304
NCU01411T0	URET_06917
NCU06306T0	URET_04426
NCU08607T0	URET_06668
NCU03633T0	URET_04741
NCU00480T0	URET_06239
NCU07584T0	URET_00219
NCU04201T0	URET_03770
NCU08003T0	URET_06366
NCU07986T0	URET_06513
NCU00035T0	URET_00818
NCU08364T0	URET_02522
NCU09347T0	URET_06273
NCU02400T0	URET_01954
NCU04176T0	URET_03136
NCU01324T0	URET_07679
NCU04784T0	URET_05079
NCU00389T0	URET_02025
NCU06039T0	URET_02780
NCU01183T0	URET_04375
NCU02741T0	URET_03415
NCU03779T0	URET_05001
NCU04642T0	URET_05386
NCU05273T0	URET_06554
NCU00919T0	URET_02894
NCU01235T0	URET_03966
NCU04144T0	URET_02086
NCU09547T0	URET_04776
NCU11791T0	URET_05836
NCU04814T0	URET_01111
NCU02853T0	URET_06612
NCU06285T0	URET_07399
NCU00602T0	URET_00507
NCU00650T0	URET_02346
NCU06344T0	URET_02222
NCU01724T0	URET_03238
NCU01953T0	URET_04247
NCU04924T0	URET_05504
NCU09162T0	URET_04962
NCU06418T0	URET_07510
NCU02397T0	URET_07495
NCU05889T0	URET_07452
NCU11748T0	URET_04235
NCU02179T0	URET_00446
NCU02785T0	URET_02482
NCU00440T0	URET_05045
NCU11204T0	URET_00464
NCU09817T0	URET_06032
NCU00290T0	URET_01671
NCU03482T0	URET_05120
NCU02310T0	URET_07520
NCU01646T0	URET_03182
NCU01438T0	URET_04040
NCU08642T0	URET_01757
NCU06240T0	URET_06328
NCU04264T0	URET_00420
NCU01878T0	URET_02798
NCU08378T0	URET_00623
NCU05143T0	URET_07836
NCU02771T0	URET_06663
NCU08319T0	URET_02258
NCU02147T0	URET_04212
NCU03622T0	URET_03786
NCU06779T0	URET_01941
NCU05995T0	URET_00590
NCU03495T0	URET_02854
NCU03606T0	URET_05682
NCU09771T0	URET_01646
NCU07414T0	URET_06662
NCU00897T0	URET_06625
NCU02420T0	URET_05443
NCU08357T0	URET_02333
NCU04581T0	URET_06214
NCU03009T0	URET_02521
NCU09654T0	URET_00254
NCU02404T1	URET_05480
NCU02404T0	URET_05480
NCU00593T0	URET_00517
NCU09223T0	URET_05680
NCU00665T0	URET_02547
NCU01141T0	URET_04358
NCU06648T0	URET_01740
NCU07739T0	URET_04387
NCU06769T0	URET_06394
NCU00794T0	URET_06038
NCU00155T0	URET_07542
NCU11693T0	URET_02113
NCU10468T0	URET_04192
NCU04173T0	URET_03045
NCU04173T1	URET_03045
NCU00553T0	URET_00465
NCU07059T0	URET_01305
NCU09266T0	URET_00620
NCU08762T0	URET_05336
NCU04259T0	URET_05545
NCU06360T0	URET_07190
NCU09345T0	URET_04656
NCU09345T1	URET_04656
NCU09345T2	URET_04656
NCU07381T0	URET_01330
NCU08218T0	URET_00914
NCU01625T0	URET_07205
NCU03515T0	URET_05710
NCU04754T0	URET_05630
NCU06041T0	URET_07890	URET_04509
NCU03103T0	URET_02327
NCU06924T0	URET_02310
NCU09551T0	URET_02830
NCU00232T0	URET_02907
NCU00447T0	URET_03331
NCU02514T0	URET_01564
NCU03258T0	URET_01694
NCU01240T0	URET_03784
NCU06679T0	URET_03911
NCU06942T0	URET_06837
NCU00755T0	URET_00323
NCU07720T0	URET_00323
NCU02954T0	URET_02316
NCU08850T0	URET_04599
NCU06543T0	URET_07117
NCU01728T1	URET_03234
NCU01728T0	URET_03234
NCU06341T0	URET_01653
NCU06336T0	URET_02551
NCU05213T0	URET_04854
NCU05129T0	URET_05408
NCU09643T0	URET_03259
NCU06332T0	URET_06541
NCU07909T0	URET_05742
NCU09123T0	URET_01830
NCU03188T0	URET_07129
NCU07021T0	URET_04313
NCU09106T0	URET_07649
NCU08312T0	URET_00717
NCU02996T0	URET_05880
NCU06943T0	URET_06845
NCU04637T0	URET_00226
NCU03004T0	URET_02548
NCU06436T0	URET_01578
NCU06052T0	URET_02388
NCU04335T0	URET_05236
NCU07697T0	URET_03641
NCU11301T0	URET_01977
NCU10945T0	URET_07847
NCU05589T0	URET_01656
NCU06720T0	URET_01452
NCU02743T0	URET_05357
NCU09093T0	URET_00407
NCU09254T0	URET_00980
NCU00803T1	URET_01515
NCU00803T0	URET_01515
NCU01377T0	URET_03951
NCU01059T0	URET_04973
NCU03290T0	URET_03683
NCU06921T0	URET_02293
NCU07284T0	URET_01981
NCU08356T0	URET_01683
NCU02750T0	URET_06669
NCU02781T0	URET_07839
NCU09434T0	URET_07489
NCU03768T0	URET_03935
NCU03768T2	URET_03935
NCU03768T1	URET_03935
NCU00589T0	URET_02873
NCU08997T0	URET_01769
NCU08011T0	URET_02940
NCU04457T0	URET_00874
NCU06914T0	URET_00624
NCU04192T0	URET_03805
NCU03436T0	URET_04732
NCU04783T0	URET_05407
NCU07659T0	URET_06263
NCU02532T0	URET_01834
NCU02122T0	URET_03693
NCU03727T0	URET_03545
NCU07458T0	URET_07325
NCU03500T0	URET_05263
NCU07419T0	URET_07690
NCU00517T0	URET_01442
NCU04442T0	URET_00714
NCU03695T0	URET_02848
NCU07442T0	URET_03570
NCU06568T0	URET_05183
NCU04670T0	URET_00876
NCU02690T0	URET_06752
NCU07362T0	URET_03236
NCU08825T0	URET_00383
NCU01595T0	URET_07310
NCU06230T0	URET_04347
NCU03857T0	URET_07614
NCU02746T0	URET_03394
NCU02592T0	URET_03596
NCU07438T0	URET_04519
NCU08511T0	URET_04644
NCU08294T0	URET_05255
NCU01057T0	URET_00981
NCU01057T1	URET_00981
NCU08153T0	URET_06522	URET_07266
NCU02151T0	URET_00441
NCU00575T0	URET_04499
NCU07058T0	URET_06560
NCU00112T0	URET_04204
NCU01481T0	URET_05571
NCU05206T0	URET_04434
NCU11399T0	URET_04185
NCU03756T0	URET_03925
NCU09237T0	URET_01012
NCU02778T0	URET_07868
NCU08066T0	URET_03758
NCU00213T0	URET_00794
NCU03347T0	URET_05097
NCU02585T0	URET_02730
NCU03713T0	URET_03370
NCU07807T0	URET_07417
NCU07807T1	URET_07417
NCU01564T0	URET_00367
NCU03339T0	URET_02871
NCU00772T0	URET_07764
NCU02104T0	URET_07096
NCU11102T0	URET_00828
NCU02578T0	URET_02697
NCU04460T0	URET_02442
NCU02296T0	URET_06816
NCU03425T0	URET_05841
NCU07880T0	URET_02190
NCU09807T0	URET_01447
NCU08346T0	URET_05390
NCU11050T0	URET_07042
NCU02415T0	URET_07478
NCU04761T0	URET_07406
NCU09380T0	URET_03414
NCU06758T0	URET_06404
NCU09789T0	URET_07165
NCU04809T0	URET_01199
NCU06095T0	URET_07471
NCU02273T0	URET_07448
NCU07558T0	URET_06319
NCU08909T0	URET_05458
NCU10853T0	URET_07381
NCU00422T0	URET_04871
NCU00422T1	URET_04871
NCU00445T0	URET_04936
NCU09861T0	URET_01310
NCU06656T0	URET_04565
NCU12076T0	URET_02755
NCU03218T0	URET_00626
NCU02571T0	URET_01473
NCU00605T0	URET_03700
NCU00195T0	URET_04383
NCU05606T0	URET_01625
NCU06091T0	URET_01971
NCU03545T0	URET_04654
NCU11288T0	URET_00910
NCU05410T0	URET_06414
NCU08983T0	URET_07065
NCU05218T0	URET_00733
NCU05418T0	URET_04017
NCU00894T0	URET_02759
NCU03998T0	URET_00561
NCU03646T0	URET_02165
NCU04454T0	URET_07209
NCU01160T0	URET_00283
NCU01271T0	URET_02767
NCU01547T0	URET_03200
NCU01184T0	URET_04374
NCU06812T0	URET_00343
NCU08370T0	URET_00597
NCU06717T0	URET_07455
NCU11190T0	URET_06007
NCU06724T0	URET_05173
NCU04856T0	URET_05173
NCU04856T1	URET_05173
NCU00209T0	URET_00798
NCU03154T0	URET_00409
NCU03020T0	URET_00962
NCU05169T0	URET_01586
NCU03597T0	URET_05024
NCU01644T0	URET_07219
NCU05810T0	URET_05165
NCU00205T0	URET_01885
NCU01285T0	URET_01720
NCU06532T0	URET_02237
NCU09220T0	URET_01006
NCU05226T0	URET_04714
NCU03228T0	URET_07353
NCU06846T0	URET_05647
NCU08889T0	URET_03860
NCU01227T0	URET_04332
NCU06628T0	URET_00687
NCU01821T0	URET_05778
NCU02283T0	URET_06842
NCU08309T0	URET_05222
NCU09843T0	URET_06144
NCU11471T0	URET_06602
NCU02565T0	URET_01546
NCU01786T0	URET_07303
NCU10059T0	URET_07403
NCU00920T0	URET_02373
NCU04328T0	URET_00174
NCU01083T0	URET_03865
NCU04841T0	URET_01165
NCU05715T0	URET_04915
NCU11967T0	URET_04068
NCU09980T0	URET_05951
NCU10652T0	URET_06356
NCU03846T0	URET_04808
NCU03846T1	URET_04808
NCU01689T0	URET_04089
NCU07850T0	URET_02188
NCU00565T0	URET_00501
NCU00468T0	URET_01596
NCU02795T0	URET_01693
NCU05558T0	URET_01628
NCU04429T0	URET_07189
NCU02497T0	URET_01078
NCU00277T0	URET_05159
NCU05453T0	URET_04071
NCU03512T0	URET_06231
NCU04612T0	URET_00564
NCU04612T1	URET_00564
NCU02238T0	URET_05238	URET_03996
NCU03238T0	URET_02275
NCU07459T0	URET_07327
NCU03504T0	URET_00337
NCU00450T0	URET_04325
NCU04118T0	URET_04035
NCU06493T0	URET_03656
NCU02688T1	URET_01389
NCU02688T0	URET_01389
NCU00182T0	URET_04971
NCU06380T0	URET_00246
NCU06541T0	URET_00709
NCU03757T0	URET_03921
NCU06232T0	URET_02851
NCU09778T0	URET_01100
NCU09098T0	URET_03231
NCU07530T0	URET_05072
NCU02056T0	URET_01803
NCU09931T0	URET_02155
NCU11222T0	URET_05145
NCU01633T0	URET_02491
NCU00608T0	URET_03674
NCU03913T0	URET_01109
NCU04730T0	URET_02476
NCU06989T0	URET_07116
NCU10383T1	URET_05144
NCU10383T0	URET_05144
NCU05752T0	URET_00231
NCU01279T0	URET_05725
NCU04354T0	URET_06364
NCU06563T0	URET_05191
NCU11861T0	URET_04359
NCU10155T0	URET_05675
NCU03836T0	URET_03061
NCU07564T0	URET_00752
NCU06345T0	URET_02235
NCU02032T0	URET_02792	URET_05956
NCU05513T0	URET_02581
NCU00377T0	URET_07562
NCU00065T0	URET_02911
NCU01216T0	URET_02046
NCU03115T0	URET_01706
NCU02687T0	URET_07656
NCU03578T0	URET_07315
NCU04272T0	URET_06934
NCU11277T0	URET_06797
NCU05537T0	URET_01239
NCU06246T0	URET_00805
NCU09930T0	URET_02157
NCU11511T0	URET_01511
NCU03876T0	URET_07617
NCU01304T0	URET_03040
NCU02378T0	URET_05420
NCU06698T0	URET_02029
NCU00913T0	URET_07119
NCU07580T0	URET_01891
NCU04195T0	URET_06450
NCU05254T0	URET_06258
NCU05180T0	URET_07264
NCU09646T0	URET_03622
NCU06766T0	URET_06284
NCU06296T0	URET_07572
NCU07960T0	URET_07858
NCU11408T0	URET_07447
NCU02074T0	URET_01545
NCU03888T0	URET_01181
NCU07071T0	URET_05823
NCU08435T0	URET_03053
NCU07165T0	URET_04456
NCU01162T0	URET_00286
NCU07253T0	URET_00286
NCU04633T0	URET_01540
NCU09116T0	URET_01826
NCU09580T0	URET_02323
NCU09391T0	URET_04219
NCU08597T0	URET_07396
NCU03938T0	URET_00958
NCU03176T0	URET_02881
NCU02232T0	URET_06187
NCU10927T0	URET_06545
NCU01455T0	URET_03300
NCU04797T0	URET_05283
NCU02015T0	URET_00486
NCU03979T0	URET_01243
NCU04554T0	URET_03042
NCU06860T0	URET_01982
NCU07399T0	URET_01529
NCU05642T0	URET_03788
NCU06347T0	URET_04427
NCU06112T0	URET_07483
NCU07985T0	URET_06514
NCU00108T0	URET_00906
NCU00421T0	URET_04869
NCU04899T0	URET_06260
NCU08579T0	URET_07416
NCU03643T0	URET_01649
NCU01412T0	URET_05668
NCU09715T0	URET_07068
NCU00649T0	URET_02362
NCU07528T0	URET_00807
NCU11537T0	URET_02108
NCU04096T0	URET_03984
NCU04428T0	URET_07228
NCU02070T0	URET_01801
NCU00554T0	URET_04276
NCU06988T0	URET_00364
NCU06403T0	URET_02574
NCU00501T0	URET_01574
NCU11409T0	URET_06967
NCU02968T0	URET_03393
NCU02247T0	URET_05465
NCU06033T0	URET_02273
NCU02256T0	URET_06879
NCU04337T0	URET_05235
NCU09183T0	URET_01602
NCU09571T0	URET_04014
NCU01990T0	URET_00425
NCU01998T0	URET_00428
NCU01409T0	URET_02132
NCU06187T0	URET_05627
NCU05411T0	URET_07063
NCU09892T0	URET_05936
NCU02305T0	URET_00522
NCU09241T0	URET_00988
NCU04007T0	URET_05688
NCU00025T0	URET_02088
NCU01830T0	URET_01236
NCU07172T0	URET_00175
NCU08277T0	URET_00217
NCU06727T0	URET_04563
NCU05980T0	URET_06476
NCU09858T0	URET_03313
NCU06250T0	URET_02000
NCU05593T0	URET_02598
NCU07874T0	URET_03354
NCU09982T0	URET_03684
NCU07893T0	URET_05639
NCU06884T0	URET_07435
NCU03006T0	URET_02519
NCU03402T0	URET_02821
NCU02406T0	URET_06149
NCU06764T0	URET_06283
NCU10546T0	URET_03652
NCU11956T0	URET_04099
NCU09648T0	URET_07099
NCU01695T0	URET_04091
NCU01753T0	URET_04535
NCU06594T0	URET_02650
NCU00978T0	URET_07696
NCU02430T0	URET_06985
NCU01936T0	URET_03745
NCU03129T0	URET_02868
NCU01249T0	URET_07873
NCU08280T0	URET_04240
NCU07358T0	URET_05108
NCU06251T0	URET_06886
NCU01964T0	URET_05521
NCU11325T0	URET_02089
NCU06699T0	URET_07043
NCU00008T0	URET_04929
NCU03523T0	URET_01937
NCU02333T0	URET_07442
NCU05028T0	URET_05432
NCU11176T0	URET_04600
NCU11489T0	URET_05372
NCU00538T0	URET_04239
NCU07347T0	URET_03713
NCU03678T0	URET_07121
NCU05390T0	URET_07061
NCU04326T0	URET_00889
NCU07929T0	URET_03445
NCU08005T0	URET_06424
NCU10309T0	URET_07238
NCU06137T0	URET_06342
NCU11795T0	URET_07151
NCU01795T0	URET_04706
NCU07755T0	URET_01043
NCU01596T0	URET_07311
NCU09804T0	URET_01559
NCU09211T0	URET_03752
NCU07457T0	URET_07258
NCU05260T0	URET_02408
NCU06895T0	URET_01325
NCU07513T0	URET_00790
NCU04803T0	URET_03829
NCU07668T0	URET_07160
NCU11381T0	URET_05590
NCU01826T0	URET_07254
NCU08275T0	URET_02527
NCU00823T0	URET_01736
NCU04374T0	URET_00363
NCU04168T0	URET_02163
NCU06409T0	URET_02010
NCU04331T0	URET_04440
NCU02263T0	URET_06881
NCU05458T0	URET_06438
NCU08033T0	URET_04618
NCU06722T0	URET_06465
NCU08503T0	URET_06411
NCU06211T1	URET_03159
NCU06211T0	URET_03159
NCU07722T0	URET_05225
NCU05693T0	URET_05796	URET_04682
NCU00413T0	URET_04338
NCU01525T0	URET_03999
NCU03584T0	URET_02294
NCU03741T0	URET_05008
NCU05500T0	URET_03618
NCU06207T0	URET_03145
NCU03186T0	URET_05977
NCU07544T0	URET_03078
NCU12124T0	URET_01297
NCU10276T0	URET_03782
NCU09270T0	URET_05718
NCU09885T0	URET_03003	URET_04686
NCU04069T0	URET_01249
NCU05585T0	URET_06213
NCU07701T0	URET_06529
NCU04819T0	URET_05149
NCU11312T0	URET_04148
NCU00721T0	URET_01079
NCU02899T0	URET_01808
NCU01553T0	URET_05656
NCU04585T0	URET_05663
NCU09407T0	URET_02722
NCU09658T0	URET_06249
NCU02181T0	URET_00445
NCU05586T0	URET_03546
NCU07408T0	URET_06665
NCU07408T1	URET_06665
NCU04189T0	URET_04143
NCU06649T0	URET_02139
NCU06694T0	URET_03944
NCU08507T0	URET_04646
NCU07169T0	URET_00176
NCU02477T0	URET_04258
NCU05850T0	URET_02122
NCU04653T0	URET_03926
NCU06923T0	URET_02309
NCU04288T0	URET_05729
NCU08040T0	URET_04624
NCU08012T0	URET_06305
NCU01321T0	URET_00778
NCU07041T0	URET_02438
NCU07309T0	URET_02523
NCU02411T0	URET_06838
NCU07865T0	URET_02634
NCU06191T0	URET_04364
NCU03223T1	URET_01547
NCU03223T0	URET_01547
NCU11739T0	URET_00722
NCU11414T0	URET_06806
NCU01754T0	URET_04323
NCU01754T1	URET_04323
NCU02476T0	URET_04323
NCU02757T0	URET_05373
NCU03441T0	URET_05219
NCU06179T0	URET_04166
NCU01993T0	URET_00513
NCU00324T0	URET_06329
NCU09309T0	URET_01065
NCU05990T0	URET_05271
NCU08977T0	URET_02946
NCU00472T0	URET_03288
NCU03055T0	URET_01360
NCU01069T0	URET_04169
NCU01367T0	URET_04778
NCU07707T0	URET_00701
NCU06970T0	URET_05114
NCU06774T0	URET_06406
NCU04478T0	URET_06537
NCU08927T0	URET_05566
NCU07521T0	URET_07532
NCU08418T0	URET_02074	URET_01816	URET_00260
NCU01913T0	URET_00483
NCU05987T0	URET_05071
NCU02084T0	URET_00281
NCU00183T0	URET_02172
NCU02591T0	URET_01003
NCU03369T0	URET_01524
NCU00954T0	URET_06751
NCU01637T0	URET_07207
NCU03050T0	URET_06771
NCU10926T0	URET_04920
NCU00717T0	URET_00180
NCU01722T0	URET_03612
NCU04112T0	URET_01853
NCU03064T0	URET_03402
NCU00028T0	URET_06885
NCU06168T0	URET_02279
NCU03989T0	URET_05664
NCU05394T0	URET_05218
NCU03297T0	URET_02458
NCU03297T1	URET_02458
NCU08388T0	URET_06621
NCU08388T1	URET_06621
NCU01414T0	URET_00857
NCU00181T0	URET_04946
NCU04087T0	URET_05279
NCU04818T0	URET_05148
NCU03231T0	URET_07271
NCU00725T0	URET_01713
NCU01896T0	URET_04408
NCU09115T0	URET_01046
NCU04430T0	URET_07651
NCU01963T0	URET_00460
NCU05196T0	URET_02410
NCU00951T0	URET_07653
NCU04321T0	URET_06136
NCU10852T0	URET_01047
NCU03659T0	URET_07806
NCU00489T0	URET_02033
NCU01528T0	URET_04000
NCU02606T0	URET_06182
NCU03319T0	URET_05855
NCU00227T0	URET_02934
NCU03207T0	URET_01420
NCU01305T0	URET_04828
NCU01378T0	URET_07181
NCU05298T0	URET_02306
NCU05720T0	URET_03342
NCU08177T0	URET_02505
NCU07757T0	URET_03864
NCU00404T0	URET_04162
NCU10467T0	URET_03127
NCU09791T0	URET_04770
NCU04850T0	URET_04770
NCU08097T0	URET_04770
NCU07495T0	URET_02326
NCU02401T0	URET_06839
NCU10048T0	URET_01133
NCU09553T0	URET_02628
NCU01242T0	URET_04792
NCU05971T0	URET_01135
NCU04407T0	URET_05369
NCU00611T0	URET_04395
NCU03548T0	URET_02923
NCU03702T0	URET_02826
NCU05942T0	URET_01263
NCU04479T0	URET_03719
NCU06593T0	URET_02649
NCU03360T0	URET_06787
NCU06718T0	URET_05672
NCU11357T0	URET_04957
NCU08687T0	URET_07362
NCU07400T0	URET_01528
NCU05168T0	URET_05180
NCU00512T0	URET_00991
NCU03124T0	URET_01537
NCU00301T0	URET_05894
NCU01613T0	URET_05212
NCU06047T0	URET_02370
NCU05423T0	URET_05319
NCU00357T0	URET_03278
NCU00412T0	URET_04339
NCU00959T0	URET_04544
NCU04817T0	URET_01235
NCU03462T0	URET_05334
NCU00950T0	URET_07652
NCU05818T0	URET_04575
NCU08278T0	URET_06387
NCU01546T0	URET_03208
NCU01845T0	URET_07338
NCU04757T0	URET_07395
NCU00490T0	URET_02888
NCU02360T0	URET_06177
NCU07741T0	URET_04157
NCU03007T0	URET_02520
NCU03066T0	URET_03405
NCU11588T0	URET_01015
NCU05067T0	URET_06869
NCU12009T0	URET_03600
NCU07483T0	URET_07702
NCU01402T0	URET_02134
NCU00414T0	URET_04340
NCU00465T0	URET_04814
NCU05364T0	URET_02588
NCU03602T0	URET_05791
NCU07988T0	URET_02667
NCU11320T0	URET_00755
NCU05377T0	URET_05368
NCU10518T0	URET_05641
NCU07955T0	URET_07831
NCU11395T0	URET_05963
NCU03593T0	URET_03315
NCU09634T0	URET_00300
NCU09025T0	URET_07441
NCU01929T0	URET_02824
NCU04289T0	URET_05660
NCU06631T0	URET_04715
NCU06877T0	URET_05417
NCU06077T0	URET_06501
NCU00528T0	URET_05528
NCU03740T0	URET_03363
NCU01195T0	URET_06801
NCU03759T0	URET_04738
NCU05075T0	URET_06979
NCU09091T0	URET_04518
NCU05891T0	URET_07450
NCU07271T0	URET_07270
NCU11410T0	URET_06975
NCU04013T1	URET_00562
NCU04013T0	URET_00562
NCU04942T0	URET_02472
NCU07754T0	URET_02472
NCU00030T0	URET_00783
NCU03651T0	URET_00830
NCU01429T0	URET_03118
NCU01175T0	URET_03963
NCU01984T0	URET_04531
NCU05117T0	URET_02144
NCU07879T0	URET_01889
NCU01361T0	URET_02066
NCU07125T0	URET_01113
NCU03546T0	URET_04657
NCU01667T0	URET_06794
NCU03393T0	URET_07299
NCU09326T0	URET_02702
NCU06950T0	URET_05307
NCU08945T0	URET_04580
NCU07587T0	URET_06253
NCU07506T0	URET_07835
NCU01464T0	URET_00780
NCU01950T0	URET_00450
NCU02806T0	URET_01748
NCU03781T0	URET_02768
NCU07938T0	URET_01603
NCU01275T0	URET_07708
NCU05245T0	URET_04864
NCU06089T0	URET_06195
NCU01039T0	URET_01146
NCU03310T0	URET_00967
NCU02940T0	URET_01739
NCU02136T0	URET_03767
NCU03204T0	URET_05349
NCU06465T0	URET_02944
NCU02811T0	URET_07788
NCU08008T0	URET_03636
NCU10053T0	URET_02640
NCU05994T0	URET_07699
NCU00052T0	URET_01223
NCU02541T0	URET_00963
NCU10043T0	URET_01083
NCU06271T0	URET_05061
NCU00170T0	URET_02057
NCU02495T0	URET_01071
NCU09157T0	URET_01183
NCU11255T0	URET_07082
NCU02282T0	URET_01994
NCU00917T0	URET_07584
NCU08605T0	URET_01018
NCU06054T0	URET_04164
NCU04923T0	URET_05503
NCU09677T0	URET_04368
NCU07383T0	URET_06610
NCU02564T0	URET_01551
NCU03952T0	URET_00920
NCU07247T0	URET_04450
NCU04837T0	URET_03479
NCU06141T0	URET_02775
NCU06519T0	URET_02991
NCU07952T0	URET_01940
NCU03097T0	URET_01090
NCU02586T0	URET_02339
NCU02211T0	URET_07753
NCU04503T0	URET_07323
NCU11398T0	URET_07088
NCU00761T0	URET_01489
NCU03492T0	URET_02856
NCU00310T0	URET_06653
NCU03801T0	URET_03848
NCU02480T0	URET_05960
NCU06936T0	URET_02245
NCU02438T0	URET_06994
NCU09311T0	URET_01396
NCU09477T0	URET_02009
NCU03567T0	URET_07251
NCU00892T0	URET_02756
NCU03719T0	URET_03543
NCU05797T0	URET_02104
NCU04698T0	URET_03679
NCU06062T0	URET_03629
NCU02351T0	URET_06969
NCU10038T0	URET_03261
NCU08578T0	URET_07410
NCU00032T0	URET_00814
NCU03018T0	URET_00947
NCU03668T0	URET_00389
NCU01170T0	URET_03840
NCU00742T0	URET_06029
NCU03269T0	URET_04549
NCU08811T0	URET_02158
NCU04815T0	URET_01175
NCU01955T0	URET_04393
NCU01979T0	URET_07054
NCU07447T0	URET_04512
NCU11322T0	URET_06374
NCU00669T0	URET_03741
NCU00007T0	URET_04933
NCU03556T0	URET_04077
NCU00891T0	URET_07581
NCU04652T0	URET_07814
NCU08946T0	URET_04554
NCU06850T0	URET_07285
NCU08948T0	URET_05777
NCU03732T0	URET_04376
NCU01273T0	URET_07707
NCU01784T0	URET_07301
NCU03880T0	URET_05763
NCU04808T0	URET_06456
NCU07188T0	URET_04454
NCU07623T0	URET_06676
NCU03699T0	URET_01543
NCU02670T0	URET_02463
NCU04258T0	URET_05154
NCU07920T0	URET_02285
NCU11263T0	URET_03242
NCU09068T0	URET_06018
NCU08609T0	URET_07326
NCU10895T0	URET_06039
NCU00660T0	URET_02532
NCU03253T0	URET_01865
[truncated: 2,894 more rows]
[truncated: 15 more columns]
