# Supplementary material for: Evolutionary Conservation and Diversification of Puf RNA Binding Proteins and Their mRNA Targets
Source: PLoS Biol. 2015 Nov 20;13(11):e1002307. doi: 10.1371/journal.pbio.1002307 (PMC4654594; doi:10.1371/journal.pbio.1002307)
Supplement: S4 Dataset — (ZIP) [file pbio.1002307.s004.zip › N.crassa.fa_V.albo-atrum.fa.txt]

NCU01379T0	VDBG_04122T0
NCU05837T0	VDBG_08970T0
NCU06976T0	VDBG_00910T0
NCU06468T0	VDBG_08690T0
NCU05803T0	VDBG_07051T0
NCU05608T0	VDBG_09650T0
NCU00551T0	VDBG_01652T0
NCU02685T0	VDBG_04647T0
NCU08501T0	VDBG_05258T0
NCU07119T0	VDBG_10013T0
NCU09740T0	VDBG_08300T0
NCU00671T0	VDBG_02200T0
NCU04548T0	VDBG_03087T0
NCU00274T0	VDBG_06833T0
NCU08993T0	VDBG_06713T0
NCU08287T0	VDBG_00866T0
NCU05620T0	VDBG_07838T0
NCU07556T0	VDBG_08898T0
NCU08535T0	VDBG_02755T0
NCU07307T0	VDBG_01018T0
NCU02510T0	VDBG_05048T0
NCU09492T0	VDBG_05473T0
NCU02103T0	VDBG_07406T0
NCU02494T0	VDBG_05033T0
NCU11669T0	VDBG_00014T0
NCU04350T0	VDBG_00808T0
NCU03584T0	VDBG_00580T0
NCU01642T0	VDBG_01479T0
NCU00459T0	VDBG_06935T0
NCU00239T0	VDBG_02650T0
NCU06733T0	VDBG_00540T0
NCU07378T0	VDBG_06063T0
NCU09012T0	VDBG_08726T0
NCU09367T0	VDBG_05143T0
NCU03234T0	VDBG_06019T0
NCU02083T0	VDBG_03867T0
NCU04352T0	VDBG_00809T0
NCU07308T0	VDBG_01020T0
NCU09219T0	VDBG_05882T0
NCU03116T0	VDBG_03784T0
NCU03350T0	VDBG_05801T0
NCU12161T0	VDBG_00162T0
NCU01632T0	VDBG_03429T0
NCU01638T0	VDBG_03424T0
NCU04898T0	VDBG_08588T0
NCU07710T0	VDBG_01085T0
NCU09830T0	VDBG_02440T0
NCU04569T0	VDBG_00567T0
NCU09866T0	VDBG_07910T0
NCU03591T0	VDBG_06544T0
NCU01187T0	VDBG_00202T0
NCU03042T0	VDBG_04723T0
NCU07443T0	VDBG_01788T0
NCU07658T0	VDBG_08501T0
NCU05634T0	VDBG_10063T0
NCU01238T0	VDBG_07586T0
NCU05120T0	VDBG_04315T0
NCU03986T0	VDBG_07035T0
NCU04531T0	VDBG_08958T0
NCU04611T0	VDBG_00334T0
NCU08616T0	VDBG_05873T0
NCU02111T0	VDBG_07170T0
NCU06272T0	VDBG_10200T0
NCU00352T0	VDBG_08912T0
NCU09357T0	VDBG_09049T0
NCU07679T0	VDBG_01036T0
NCU11188T0	VDBG_01666T0
NCU08276T0	VDBG_08240T0
NCU09324T0	VDBG_05981T0
NCU01857T0	VDBG_01916T0
NCU04766T0	VDBG_09319T0
NCU04512T0	VDBG_01440T0
NCU01335T0	VDBG_00630T0
NCU05802T0	VDBG_07052T0
NCU02505T0	VDBG_05024T0
NCU07546T0	VDBG_02572T0
NCU06832T0	VDBG_05659T0
NCU01833T0	VDBG_02996T0
NCU06488T0	VDBG_08887T0
NCU06678T0	VDBG_04160T0
NCU05250T0	VDBG_01087T0
NCU03955T0	VDBG_01724T0
NCU02349T0	VDBG_07457T0
NCU04161T0	VDBG_04148T0
NCU09438T0	VDBG_03647T0
NCU06579T0	VDBG_03485T0
NCU01192T0	VDBG_00052T0
NCU01951T0	VDBG_01980T0
NCU00396T0	VDBG_08765T0
NCU00712T0	VDBG_09884T0
NCU08889T0	VDBG_06483T0
NCU06626T0	VDBG_00929T0
NCU06338T0	VDBG_00992T0
NCU02112T0	VDBG_01678T0
NCU08023T0	VDBG_08230T0
NCU04059T0	VDBG_07870T0
NCU07870T0	VDBG_07009T0
NCU03263T0	VDBG_04900T0
NCU05901T0	VDBG_03431T0
NCU03060T0	VDBG_04442T0
NCU10066T0	VDBG_07458T0
NCU00621T0	VDBG_01748T0
NCU01768T0	VDBG_07155T0
NCU11961T0	VDBG_01484T0
NCU11202T0	VDBG_01984T0
NCU04370T0	VDBG_00811T0
NCU07922T0	VDBG_08466T0
NCU00579T0	VDBG_00711T0
NCU06365T0	VDBG_00767T0
NCU08135T0	VDBG_03965T0
NCU12096T0	VDBG_09807T0
NCU10423T0	VDBG_07755T0
NCU08441T0	VDBG_03055T0
NCU01939T0	VDBG_01971T0
NCU04348T0	VDBG_00772T0
NCU08603T0	VDBG_06110T0
NCU07854T0	VDBG_06637T0
NCU01510T0	VDBG_01579T0
NCU09104T0	VDBG_01686T0
NCU07010T0	VDBG_08246T0
NCU02578T0	VDBG_03738T0
NCU08341T0	VDBG_03747T0
NCU02544T0	VDBG_03879T0
NCU05591T0	VDBG_05923T0
NCU07412T0	VDBG_04737T0
NCU01680T0	VDBG_03037T0
NCU01659T0	VDBG_01590T0
NCU02669T0	VDBG_05986T0
NCU02230T0	VDBG_03348T0
NCU02572T0	VDBG_03736T0
NCU12032T0	VDBG_07347T0
NCU01820T0	VDBG_03392T0
NCU08926T0	VDBG_00587T0
NCU01272T0	VDBG_04038T0
NCU01164T0	VDBG_00343T0
NCU05425T0	VDBG_03409T0
NCU01772T0	VDBG_05325T0
NCU03797T0	VDBG_00252T0
NCU04035T0	VDBG_07851T0
NCU02357T0	VDBG_07444T0
NCU02794T0	VDBG_04537T0
NCU09869T0	VDBG_07927T0
NCU01140T0	VDBG_07549T0
NCU02225T0	VDBG_02470T0
NCU00668T0	VDBG_01669T0
NCU03305T0	VDBG_05972T0
NCU00152T0	VDBG_08890T0
NCU08685T0	VDBG_00120T0
NCU05902T0	VDBG_03430T0
NCU04865T0	VDBG_01714T0
NCU03363T0	VDBG_05820T0
NCU03292T0	VDBG_04546T0
NCU01193T0	VDBG_00050T0
NCU04242T0	VDBG_00662T0
NCU03071T0	VDBG_04429T0
NCU03818T0	VDBG_00115T0
NCU01992T0	VDBG_02098T0
NCU03784T0	VDBG_00136T0
NCU06318T0	VDBG_01276T0
NCU04736T0	VDBG_08143T0
NCU03539T0	VDBG_01511T0
NCU06868T0	VDBG_03449T0
NCU04749T0	VDBG_08137T0
NCU01823T0	VDBG_03003T0
NCU01965T0	VDBG_07431T0
NCU07027T0	VDBG_04397T0
NCU06278T0	VDBG_06938T0
NCU00205T0	VDBG_06747T0
NCU03611T0	VDBG_00304T0
NCU01318T0	VDBG_09322T0
NCU01143T0	VDBG_00049T0
NCU00681T0	VDBG_02175T0
NCU00104T0	VDBG_06762T0
NCU05895T0	VDBG_03437T0
NCU07002T0	VDBG_01002T0
NCU04105T0	VDBG_03374T0
NCU06216T0	VDBG_08659T0
NCU09267T0	VDBG_04514T0
NCU00021T0	VDBG_06972T0
NCU01323T0	VDBG_09337T0
NCU07700T0	VDBG_00851T0
NCU08674T0	VDBG_08391T0
NCU01912T0	VDBG_01934T0
NCU02036T0	VDBG_01764T0
NCU08358T0	VDBG_03798T0
NCU08382T0	VDBG_03839T0
NCU06143T0	VDBG_09920T0
NCU07966T0	VDBG_07580T0
NCU00199T0	VDBG_06680T0
NCU07404T0	VDBG_05345T0
NCU05239T0	VDBG_08367T0
NCU04444T0	VDBG_01269T0
NCU06249T0	VDBG_08847T0
NCU08439T0	VDBG_02430T0
NCU02830T0	VDBG_04585T0
NCU11426T0	VDBG_03666T0
NCU06484T0	VDBG_08876T0
NCU03463T0	VDBG_05276T0
NCU03379T0	VDBG_05439T0
NCU07319T0	VDBG_01172T0
NCU07698T0	VDBG_00841T0
NCU03298T0	VDBG_05964T0
NCU02762T0	VDBG_05107T0
NCU11255T0	VDBG_07456T0
NCU02689T0	VDBG_04736T0
NCU07011T0	VDBG_08247T0
NCU02728T0	VDBG_06085T0
NCU02057T0	VDBG_07174T0
NCU02048T0	VDBG_06263T0
NCU04190T0	VDBG_00146T0
NCU03877T1	VDBG_04290T0
NCU03877T0	VDBG_04290T0
NCU02082T0	VDBG_09853T0
NCU06183T0	VDBG_06784T0
NCU04251T0	VDBG_02113T0
NCU02011T0	VDBG_06457T0
NCU02131T0	VDBG_02163T0
NCU11027T0	VDBG_03356T0
NCU06508T0	VDBG_06869T0
NCU09993T0	VDBG_02465T0
NCU07487T0	VDBG_03835T0
NCU06971T0	VDBG_01258T0
NCU00890T0	VDBG_09894T0
NCU06929T0	VDBG_03982T0
NCU09808T0	VDBG_05841T0
NCU04385T0	VDBG_00954T0
NCU07688T0	VDBG_00834T0
NCU03505T0	VDBG_05536T0
NCU07721T0	VDBG_08295T0
NCU09496T0	VDBG_07750T0
NCU02539T0	VDBG_04551T0
NCU00770T0	VDBG_02405T0
NCU04007T0	VDBG_00258T0
NCU06687T0	VDBG_04164T0
NCU09297T0	VDBG_09812T0
NCU04404T0	VDBG_01420T0
NCU08001T0	VDBG_04411T0
NCU09063T0	VDBG_03559T0
NCU06284T0	VDBG_06212T0
NCU04077T0	VDBG_07923T0
NCU01478T0	VDBG_00235T0
NCU06638T0	VDBG_00285T0
NCU03575T0	VDBG_00378T0
NCU04121T0	VDBG_09354T0
NCU10397T0	VDBG_06813T0
NCU01702T0	VDBG_03991T0
NCU05185T0	VDBG_05527T0
NCU11169T0	VDBG_02585T0
NCU01625T0	VDBG_03422T0
NCU09552T0	VDBG_00233T0
NCU04784T0	VDBG_09301T0
NCU06199T0	VDBG_06774T0
NCU01554T0	VDBG_03992T0
NCU09610T0	VDBG_05571T0
NCU00793T0	VDBG_02382T0
NCU04720T0	VDBG_08065T0
NCU08270T0	VDBG_00862T0
NCU07498T0	VDBG_03753T0
NCU10497T0	VDBG_06073T0
NCU03947T0	VDBG_00464T0
NCU08875T0	VDBG_06529T0
NCU00573T0	VDBG_01641T0
NCU05266T0	VDBG_00744T0
NCU00445T0	VDBG_07828T0
NCU01747T0	VDBG_01531T0
NCU08399T0	VDBG_04998T0
NCU02632T0	VDBG_04833T0
NCU00273T0	VDBG_06834T0
NCU06308T0	VDBG_01302T0
NCU04615T0	VDBG_00270T0
NCU02387T0	VDBG_09721T0
NCU04378T0	VDBG_00795T0
NCU02815T0	VDBG_04587T0
NCU02696T0	VDBG_04814T0
NCU00045T0	VDBG_08758T0
NCU07831T0	VDBG_06912T0
NCU03808T0	VDBG_00082T0
NCU06624T0	VDBG_00933T0
NCU05296T0	VDBG_04388T0
NCU08000T0	VDBG_04344T0
NCU00281T0	VDBG_06851T0
NCU00480T0	VDBG_06701T0
NCU11282T0	VDBG_08372T0
NCU02742T0	VDBG_04421T0
NCU03065T0	VDBG_04433T0
NCU07837T0	VDBG_06908T0
NCU00810T0	VDBG_06478T0
NCU02366T0	VDBG_07434T0
NCU04051T0	VDBG_08182T0
NCU06382T0	VDBG_00906T0
NCU00095T0	VDBG_06895T0
NCU09450T0	VDBG_07100T0
NCU11953T0	VDBG_05231T0
NCU06481T0	VDBG_08697T0
NCU00172T0	VDBG_08795T0
NCU02747T0	VDBG_06098T0
NCU08009T0	VDBG_04326T0
NCU05132T0	VDBG_01222T0
NCU09463T0	VDBG_05726T0
NCU07513T0	VDBG_02741T0
NCU11254T0	VDBG_03132T0
NCU02208T0	VDBG_02490T0
NCU07276T0	VDBG_02941T0
NCU09537T0	VDBG_04189T0
NCU06355T0	VDBG_00789T0
NCU03690T0	VDBG_09425T0
NCU01612T0	VDBG_01550T0
NCU04280T0	VDBG_00671T0
NCU08928T0	VDBG_00555T0
NCU00018T0	VDBG_10217T0
NCU00018T1	VDBG_10217T0
NCU07693T0	VDBG_00836T0
NCU02276T0	VDBG_03590T0
NCU00388T0	VDBG_08772T0
NCU07866T0	VDBG_07012T0
NCU05200T0	VDBG_01032T0
NCU08119T0	VDBG_04696T0
NCU03685T0	VDBG_09379T0
NCU08484T0	VDBG_05546T0
NCU06544T0	VDBG_03477T0
NCU06030T0	VDBG_07106T0
NCU00614T0	VDBG_02177T0
NCU07473T0	VDBG_03842T0
NCU03814T0	VDBG_00124T0
NCU01765T0	VDBG_05216T0
NCU04125T0	VDBG_09367T0
NCU04100T0	VDBG_04054T0
NCU09903T0	VDBG_02248T0
NCU09516T0	VDBG_07737T0
NCU03440T0	VDBG_01568T0
NCU01569T0	VDBG_04014T0
NCU03010T0	VDBG_05463T0
NCU05858T0	VDBG_03337T0
NCU05650T0	VDBG_10082T0
NCU00436T0	VDBG_07831T0
NCU03364T0	VDBG_01508T0
NCU06738T0	VDBG_05187T0
NCU04750T0	VDBG_08029T0
NCU05046T0	VDBG_03550T0
NCU03523T0	VDBG_05764T0
NCU09118T0	VDBG_04938T0
NCU03103T0	VDBG_03806T0
NCU00927T0	VDBG_07387T0
NCU03273T0	VDBG_04516T0
NCU03592T0	VDBG_06533T0
NCU06281T0	VDBG_06533T0
NCU02979T0	VDBG_05096T0
NCU09602T0	VDBG_05260T0
NCU03051T0	VDBG_04722T0
NCU10043T0	VDBG_05894T0
NCU09258T0	VDBG_05979T0
NCU02701T0	VDBG_04823T0
NCU01255T0	VDBG_00030T0
NCU04472T0	VDBG_00564T0
NCU03628T0	VDBG_04107T0
NCU03045T0	VDBG_04719T0
NCU09485T0	VDBG_05606T0
NCU01498T0	VDBG_05285T0
NCU09975T0	VDBG_09583T0
NCU06407T0	VDBG_06746T0
NCU01539T0	VDBG_03050T0
NCU05622T0	VDBG_10017T0
NCU00622T0	VDBG_01749T0
NCU01047T0	VDBG_09511T0
NCU05518T0	VDBG_09214T0
NCU05151T0	VDBG_02746T0
NCU11660T0	VDBG_00228T0
NCU11350T0	VDBG_04730T0
NCU06715T0	VDBG_00103T0
NCU02617T0	VDBG_07383T0
NCU02134T0	VDBG_02161T0
NCU03652T0	VDBG_04178T0
NCU09721T0	VDBG_03074T0
NCU00629T0	VDBG_01664T0
NCU04535T0	VDBG_08950T0
NCU07554T0	VDBG_08897T0
NCU03982T0	VDBG_07946T0
NCU07712T0	VDBG_08279T0
NCU03357T0	VDBG_05796T0
NCU00320T0	VDBG_08824T0
NCU09469T0	VDBG_01496T0
NCU07481T0	VDBG_03713T0
NCU10400T0	VDBG_08411T0
NCU04511T0	VDBG_01439T0
NCU08054T0	VDBG_02246T0
NCU01648T0	VDBG_03018T0
NCU10155T0	VDBG_00330T0
NCU06994T0	VDBG_08274T0
NCU06585T0	VDBG_03487T0
NCU05267T0	VDBG_00765T0
NCU03661T0	VDBG_00111T0
NCU01853T0	VDBG_07713T0
NCU06656T0	VDBG_00686T0
NCU04088T0	VDBG_08177T0
NCU05429T0	VDBG_03406T0
NCU05429T1	VDBG_03406T0
NCU01486T0	VDBG_05267T0
NCU00010T0	VDBG_07032T0
NCU03220T0	VDBG_03818T0
NCU07691T0	VDBG_00823T0
NCU04327T0	VDBG_04264T0
NCU06352T0	VDBG_00956T0
NCU00200T0	VDBG_06681T0
NCU10337T0	VDBG_00370T0
NCU00251T0	VDBG_02541T0
NCU03479T0	VDBG_05277T0
NCU05154T0	VDBG_02412T0
NCU01540T0	VDBG_03051T0
NCU00430T0	VDBG_07833T0
NCU02978T0	VDBG_05095T0
NCU02626T0	VDBG_04836T0
NCU02020T0	VDBG_02193T0
NCU02717T0	VDBG_05117T0
NCU03235T0	VDBG_06009T0
NCU09318T0	VDBG_05994T0
NCU00424T0	VDBG_06754T0
NCU01207T0	VDBG_04132T0
NCU06785T0	VDBG_05322T0
NCU03966T0	VDBG_07979T0
NCU03783T0	VDBG_00137T0
NCU06459T0	VDBG_08703T0
NCU02955T0	VDBG_03890T0
NCU04614T0	VDBG_00331T0
NCU06011T0	VDBG_00160T0
NCU02052T0	VDBG_03832T0
NCU00276T0	VDBG_06836T0
NCU08283T0	VDBG_00865T0
NCU08693T0	VDBG_00829T0
NCU08336T0	VDBG_04666T0
NCU05298T0	VDBG_00766T0
NCU03098T0	VDBG_04870T0
NCU05261T0	VDBG_04401T0
NCU07565T0	VDBG_08934T0
NCU02580T0	VDBG_03739T0
NCU09097T0	VDBG_01794T0
NCU04733T0	VDBG_08063T0
NCU10018T0	VDBG_08954T0
NCU02515T0	VDBG_05047T0
NCU03727T0	VDBG_04223T0
NCU02380T0	VDBG_09711T0
NCU07707T0	VDBG_01086T0
NCU01229T0	VDBG_09518T0
NCU11965T0	VDBG_05516T0
NCU08303T0	VDBG_08284T0
NCU06503T0	VDBG_06986T0
NCU06503T1	VDBG_06986T0
NCU01171T0	VDBG_00239T0
NCU06758T0	VDBG_05300T0
NCU03819T0	VDBG_00114T0
NCU08920T0	VDBG_09473T0
NCU01172T0	VDBG_00241T0
NCU01675T0	VDBG_01578T0
NCU00269T0	VDBG_08742T0
NCU06182T0	VDBG_06755T0
NCU03786T0	VDBG_04046T0
NCU03650T0	VDBG_04033T0
NCU05257T0	VDBG_00856T0
NCU01643T0	VDBG_01480T0
NCU06605T0	VDBG_01185T0
NCU06264T0	VDBG_06667T0
NCU00481T0	VDBG_06702T0
NCU02319T0	VDBG_05502T0
NCU02356T0	VDBG_07445T0
NCU09443T0	VDBG_03973T0
NCU05642T0	VDBG_06506T0
NCU00405T0	VDBG_06790T0
NCU02202T0	VDBG_02495T0
NCU03792T0	VDBG_04041T0
NCU07351T0	VDBG_06380T0
NCU01241T0	VDBG_00035T0
NCU06812T0	VDBG_03421T0
NCU04652T0	VDBG_04188T0
NCU07407T0	VDBG_04755T0
NCU09730T0	VDBG_04352T0
NCU03852T0	VDBG_00486T0
NCU09313T0	VDBG_05936T0
NCU06444T0	VDBG_08698T0
NCU07313T0	VDBG_08271T0
NCU10733T0	VDBG_09271T0
NCU06842T0	VDBG_05401T0
NCU02828T0	VDBG_04590T0
NCU07411T0	VDBG_04739T0
NCU04223T0	VDBG_06552T0	VDBG_08819T0
NCU08045T0	VDBG_00816T0
NCU03024T0	VDBG_07188T0
NCU02630T0	VDBG_04825T0
NCU03964T0	VDBG_07978T0
NCU03804T0	VDBG_00079T0
NCU05939T0	VDBG_10030T0
NCU07523T0	VDBG_02550T0
NCU09700T0	VDBG_03089T0
NCU04303T0	VDBG_00657T0
NCU01369T0	VDBG_04151T0
NCU03023T0	VDBG_04607T0
NCU04610T0	VDBG_00544T0
NCU02524T0	VDBG_05004T0
NCU09332T0	VDBG_05989T0
NCU08642T0	VDBG_09959T0
NCU01330T0	VDBG_00636T0
NCU02800T0	VDBG_04922T0
NCU03127T0	VDBG_03693T0
NCU03899T0	VDBG_08194T0
NCU04142T0	VDBG_09407T0
NCU08741T0	VDBG_05450T0
NCU00901T0	VDBG_07227T0
NCU04104T0	VDBG_03375T0
NCU06578T0	VDBG_01362T0
NCU01247T0	VDBG_00039T0
NCU00790T0	VDBG_05171T0
NCU03219T0	VDBG_03817T0
NCU07999T0	VDBG_04342T0
NCU03980T0	VDBG_07948T0
NCU04834T0	VDBG_09309T0
NCU10058T0	VDBG_06171T0
NCU11175T0	VDBG_02652T0
NCU03341T0	VDBG_01505T0
NCU07669T0	VDBG_01044T0
NCU04203T0	VDBG_07666T0
NCU04124T0	VDBG_09368T0
NCU05956T0	VDBG_10044T0
NCU09545T0	VDBG_00123T0
NCU09205T0	VDBG_01884T0
NCU09120T0	VDBG_04936T0
NCU01654T0	VDBG_03028T0
NCU08021T0	VDBG_04335T0
NCU04136T0	VDBG_09412T0
NCU04321T0	VDBG_00428T0
NCU04024T0	VDBG_07912T0
NCU11277T0	VDBG_00036T0
NCU02409T0	VDBG_09689T0
NCU01328T0	VDBG_00638T0
NCU07296T0	VDBG_06364T0
NCU11956T0	VDBG_05326T0
NCU11739T0	VDBG_08302T0
NCU01430T0	VDBG_00091T0
NCU05955T0	VDBG_07565T0
NCU06986T0	VDBG_01012T0
NCU08110T0	VDBG_04544T0
NCU02110T0	VDBG_07173T0
NCU01901T0	VDBG_01944T0
NCU02270T0	VDBG_03636T0
NCU08604T0	VDBG_04715T0
NCU00447T0	VDBG_07722T0
NCU04838T0	VDBG_09284T0
NCU06306T0	VDBG_01294T0
NCU00642T0	VDBG_01107T0
NCU00117T0	VDBG_06951T0
NCU02066T0	VDBG_03864T0
NCU07724T0	VDBG_00944T0
NCU07926T0	VDBG_08469T0
NCU09228T0	VDBG_05866T0
NCU05375T0	VDBG_05453T0
NCU10311T0	VDBG_03093T0
NCU07425T0	VDBG_04972T0
NCU03387T0	VDBG_05437T0
NCU04648T0	VDBG_05871T0
NCU03137T0	VDBG_07233T0
NCU01589T0	VDBG_05208T0
NCU04768T0	VDBG_08118T0
NCU06362T0	VDBG_00990T0
NCU05422T0	VDBG_05758T0
NCU06836T0	VDBG_05406T0
NCU09071T0	VDBG_01742T0
NCU00355T0	VDBG_08913T0
NCU07863T0	VDBG_06863T0
NCU00372T0	VDBG_06724T0
NCU05029T0	VDBG_03116T0
NCU04585T0	VDBG_00566T0
NCU03571T0	VDBG_01488T0
NCU01751T0	VDBG_05717T0
NCU07872T0	VDBG_07006T0
NCU07281T0	VDBG_01174T0
NCU06804T0	VDBG_03415T0
NCU07392T0	VDBG_04632T0
NCU06735T0	VDBG_03664T0
NCU09709T0	VDBG_03078T0
NCU08115T0	VDBG_04688T0
NCU09874T0	VDBG_08421T0
NCU07996T0	VDBG_00728T0
NCU03032T0	VDBG_03689T0
NCU07567T0	VDBG_08936T0
NCU02576T0	VDBG_03734T0
NCU02616T0	VDBG_07382T0
NCU07516T0	VDBG_02738T0
NCU04230T0	VDBG_00323T0
NCU01378T0	VDBG_04101T0
NCU03360T0	VDBG_05581T0
NCU09270T0	VDBG_05504T0
NCU08357T0	VDBG_03797T0
NCU05582T0	VDBG_09664T0
NCU05225T0	VDBG_08342T0
NCU02416T0	VDBG_09717T0
NCU05770T0	VDBG_09593T0
NCU04731T0	VDBG_08060T0
NCU06672T0	VDBG_00435T0
NCU01878T0	VDBG_01902T0
NCU08791T0	VDBG_02745T0
NCU01315T0	VDBG_09324T0
NCU03924T0	VDBG_08047T0
NCU06202T0	VDBG_07017T0
NCU07971T0	VDBG_06279T0
NCU02514T0	VDBG_05020T0
NCU03894T0	VDBG_07955T0
NCU04721T0	VDBG_08059T0
NCU04673T0	VDBG_04295T0
NCU00324T0	VDBG_08822T0
NCU10283T0	VDBG_04023T0
NCU09432T0	VDBG_03567T0
NCU06144T0	VDBG_09919T0
NCU04245T0	VDBG_00665T0
NCU05458T0	VDBG_03408T0
NCU07975T0	VDBG_00923T0
NCU05600T0	VDBG_09580T0
NCU06429T0	VDBG_02826T0
NCU02789T0	VDBG_07166T0
NCU03992T0	VDBG_07039T0
NCU02592T0	VDBG_02058T0
NCU00943T0	VDBG_05876T0
NCU11273T0	VDBG_04273T0
NCU00632T0	VDBG_01661T0
NCU03117T0	VDBG_03785T0
NCU02839T0	VDBG_04904T0
NCU07023T0	VDBG_04395T0
NCU09121T0	VDBG_04935T0
NCU07393T0	VDBG_04763T0
NCU04264T0	VDBG_00648T0
NCU04674T0	VDBG_08058T0
NCU04133T0	VDBG_09414T0
NCU04319T0	VDBG_00365T0
NCU01745T0	VDBG_07140T0
NCU06027T0	VDBG_08513T0
NCU01813T0	VDBG_03014T0
NCU05289T0	VDBG_04380T0
NCU11453T0	VDBG_03688T0
NCU12027T0	VDBG_03611T0
NCU06809T0	VDBG_05792T0
NCU09652T0	VDBG_07581T0
NCU08869T0	VDBG_09120T0
NCU10763T0	VDBG_08749T0
NCU00914T0	VDBG_07358T0
NCU08632T0	VDBG_09866T0
NCU00538T0	VDBG_02226T0
NCU02498T0	VDBG_05035T0
NCU06238T0	VDBG_08805T0
NCU04110T0	VDBG_09415T0
NCU11967T0	VDBG_05212T0
NCU09741T0	VDBG_08299T0
NCU01947T0	VDBG_01979T0
NCU11492T0	VDBG_06175T0
NCU00488T0	VDBG_08720T0
NCU04669T0	VDBG_06920T0
NCU01968T0	VDBG_02035T0
NCU00591T0	VDBG_02306T0
NCU09068T0	VDBG_01745T0
NCU09287T0	VDBG_02539T0
NCU01728T1	VDBG_03990T0
NCU01728T0	VDBG_03990T0
NCU01376T0	VDBG_04077T0
NCU09770T0	VDBG_01384T0
NCU11168T0	VDBG_08668T0
NCU01206T0	VDBG_04198T0
NCU00714T0	VDBG_09948T0
NCU03675T0	VDBG_04201T0
NCU08600T0	VDBG_04727T0
NCU02402T0	VDBG_09700T0
NCU09598T0	VDBG_05259T0
NCU11170T0	VDBG_08634T0
NCU07514T0	VDBG_02739T0
NCU05876T0	VDBG_05656T0
NCU04474T0	VDBG_05073T0
NCU05721T0	VDBG_07770T0
NCU00939T0	VDBG_03234T0
NCU03079T0	VDBG_06059T0
NCU08218T0	VDBG_02751T0
NCU11235T0	VDBG_04703T0
NCU06192T0	VDBG_08633T0
NCU02810T0	VDBG_04914T0
NCU07282T0	VDBG_06399T0
NCU09377T0	VDBG_05099T0
NCU09377T1	VDBG_05099T0
NCU00650T0	VDBG_07338T0
NCU03546T0	VDBG_05753T0
NCU04044T0	VDBG_07885T0
NCU07125T0	VDBG_10026T0
NCU08888T0	VDBG_08719T0
NCU02351T0	VDBG_07461T0
NCU05246T0	VDBG_04394T0
NCU03929T0	VDBG_07953T0
NCU05994T0	VDBG_08151T0
NCU04454T0	VDBG_01307T0
NCU02906T0	VDBG_09981T0
NCU09468T0	VDBG_01497T0
NCU08598T0	VDBG_04764T0
NCU09894T0	VDBG_05831T0
NCU00177T0	VDBG_08642T0
NCU03415T0	VDBG_01542T0
NCU01797T0	VDBG_05244T0
NCU09711T0	VDBG_03080T0
NCU09658T0	VDBG_08463T0
NCU03136T0	VDBG_07362T0
NCU07451T0	VDBG_02545T0
NCU08012T0	VDBG_04323T0
NCU02961T0	VDBG_06137T0
NCU11399T0	VDBG_06726T0
NCU08755T0	VDBG_02556T0
NCU11284T0	VDBG_09281T0
NCU03139T0	VDBG_07236T0
NCU09048T0	VDBG_07053T0
NCU01161T0	VDBG_00535T0
NCU08898T0	VDBG_00257T0
NCU07587T0	VDBG_08552T0
NCU09861T0	VDBG_07907T0
NCU04258T0	VDBG_00677T0
NCU00517T0	VDBG_05916T0
NCU07330T0	VDBG_01357T0
NCU08124T0	VDBG_03188T0
NCU09715T0	VDBG_03081T0
NCU00503T0	VDBG_05868T0
NCU06761T0	VDBG_05290T0
NCU01692T0	VDBG_03035T0
NCU04252T0	VDBG_02114T0
NCU00213T0	VDBG_06806T0
NCU11187T0	VDBG_01687T0
NCU07535T0	VDBG_04664T0
NCU05041T0	VDBG_07485T0
NCU09254T0	VDBG_04788T0
NCU07779T0	VDBG_09459T0
NCU01157T0	VDBG_00528T0
NCU01824T0	VDBG_03005T0
NCU05273T0	VDBG_00749T0
NCU00202T0	VDBG_08891T0
NCU04130T0	VDBG_02110T0
NCU07868T0	VDBG_07011T0
NCU03108T0	VDBG_03787T0
NCU00170T0	VDBG_08798T0
NCU09696T0	VDBG_07579T0
NCU03954T0	VDBG_01723T0
NCU03954T1	VDBG_01723T0
NCU07839T0	VDBG_06635T0
NCU07058T0	VDBG_08041T0
NCU06483T0	VDBG_08695T0
NCU08036T0	VDBG_08227T0
NCU02127T0	VDBG_01631T0
NCU06138T0	VDBG_06511T0
NCU07380T0	VDBG_06053T0
NCU03267T0	VDBG_05846T0
NCU01963T0	VDBG_01989T0
NCU02407T0	VDBG_09693T0
NCU04166T0	VDBG_00186T0
NCU00896T0	VDBG_07242T0
NCU04117T0	VDBG_09347T0
NCU11587T0	VDBG_04857T0
NCU08894T0	VDBG_06488T0
NCU02840T0	VDBG_04905T0
NCU02994T0	VDBG_05126T0
NCU05683T0	VDBG_07806T0
NCU09688T0	VDBG_06446T0
NCU01756T0	VDBG_05564T0
NCU09111T0	VDBG_04947T0
NCU01119T0	VDBG_01893T0
NCU05268T0	VDBG_00764T0
NCU04952T0	VDBG_08593T0
NCU05278T0	VDBG_00755T0
NCU00112T0	VDBG_06957T0
NCU06063T0	VDBG_03054T0
NCU03483T0	VDBG_05358T0
NCU05680T0	VDBG_07805T0
NCU06285T0	VDBG_06213T0
NCU01479T0	VDBG_00234T0
NCU09191T0	VDBG_01807T0
NCU05644T0	VDBG_09998T0
NCU01782T0	VDBG_07154T0
NCU10021T0	VDBG_02239T0
NCU03509T0	VDBG_08960T0
NCU10073T0	VDBG_04861T0
NCU02179T0	VDBG_02072T0
NCU08417T0	VDBG_02970T0
NCU02178T0	VDBG_02071T0
NCU04295T0	VDBG_00456T0
NCU05308T0	VDBG_01253T0
NCU02368T0	VDBG_07436T0
NCU08042T0	VDBG_00779T0
NCU11791T0	VDBG_06322T0
NCU11251T0	VDBG_04888T0
NCU06489T0	VDBG_08886T0
NCU09547T0	VDBG_04106T0
NCU07153T0	VDBG_00414T0
NCU00936T0	VDBG_07225T0
NCU09488T0	VDBG_05773T0
NCU02207T0	VDBG_02491T0
NCU01985T0	VDBG_01998T0
NCU06799T0	VDBG_05795T0
NCU09513T0	VDBG_07764T0
NCU06075T0	VDBG_03977T0
NCU06075T1	VDBG_03977T0
NCU04137T0	VDBG_09410T0
NCU06384T0	VDBG_09019T0
NCU01249T0	VDBG_00037T0
NCU01470T0	VDBG_07544T0
NCU01433T0	VDBG_00071T0
NCU03855T0	VDBG_00489T0
NCU00130T0	VDBG_08672T0
NCU04020T0	VDBG_08043T0
NCU04566T0	VDBG_00328T0
NCU09349T0	VDBG_04015T0
NCU04800T0	VDBG_08134T0
NCU05270T0	VDBG_00760T0
NCU02556T0	VDBG_03708T0
NCU07064T0	VDBG_08188T0
NCU09407T0	VDBG_07116T0
NCU04938T0	VDBG_02720T0	VDBG_09843T0
NCU01036T0	VDBG_00393T0
NCU03020T0	VDBG_04594T0
NCU02100T0	VDBG_09852T0
NCU08626T0	VDBG_09973T0
NCU07584T0	VDBG_08551T0
NCU01333T0	VDBG_00632T0
NCU03771T0	VDBG_04085T0
NCU03100T0	VDBG_04873T0
NCU02650T0	VDBG_02265T0
NCU01760T0	VDBG_05223T0
NCU02534T0	VDBG_04705T0
NCU01361T0	VDBG_09359T0
NCU11239T0	VDBG_02296T0
NCU08597T0	VDBG_06154T0
NCU02542T1	VDBG_04542T0
NCU02542T0	VDBG_04542T0
NCU01953T0	VDBG_01978T0
NCU03176T0	VDBG_01827T0
NCU04427T0	VDBG_01231T0
NCU05400T0	VDBG_01501T0
NCU05430T0	VDBG_03404T0
NCU03246T0	VDBG_05999T0
NCU00272T0	VDBG_06832T0
NCU02010T0	VDBG_06142T0
NCU05927T0	VDBG_04320T0
NCU05805T0	VDBG_07049T0
NCU01278T0	VDBG_03355T0
NCU01278T1	VDBG_03355T0
NCU00692T0	VDBG_00699T0
NCU00077T0	VDBG_08864T0
NCU04623T0	VDBG_05724T0
NCU04449T0	VDBG_01188T0
NCU06648T0	VDBG_04279T0
NCU04840T0	VDBG_09283T0
NCU02247T0	VDBG_03598T0
NCU08563T0	VDBG_02521T0
NCU06821T0	VDBG_05561T0
NCU11185T0	VDBG_08718T0
NCU03961T0	VDBG_07971T0
NCU04015T0	VDBG_07951T0
NCU05996T0	VDBG_08023T0
NCU09132T0	VDBG_06146T0
NCU08858T0	VDBG_08503T0
NCU04459T0	VDBG_01138T0
NCU03290T0	VDBG_04868T0
NCU09064T0	VDBG_01776T0
NCU11301T0	VDBG_09742T0
NCU04380T0	VDBG_00792T0
NCU04041T0	VDBG_07867T0
NCU06026T0	VDBG_08511T0
NCU11271T0	VDBG_09515T0
NCU02203T0	VDBG_02496T0
NCU07020T0	VDBG_00938T0
NCU06039T0	VDBG_03980T0
NCU02287T0	VDBG_03518T0
NCU01252T0	VDBG_00027T0
NCU03359T0	VDBG_01528T0
NCU02833T0	VDBG_04586T0
NCU00337T0	VDBG_08827T0
NCU00340T0	VDBG_08894T0
NCU03058T0	VDBG_04445T0
NCU01984T0	VDBG_01997T0
NCU04329T0	VDBG_04276T0
NCU04316T0	VDBG_00507T0
NCU00209T0	VDBG_06811T0
NCU08273T0	VDBG_05147T0
NCU08689T0	VDBG_08222T0
NCU01503T0	VDBG_01603T0
NCU05364T0	VDBG_05505T0
NCU04755T0	VDBG_08141T0
NCU00788T0	VDBG_02391T0
NCU00450T0	VDBG_06858T0
NCU10810T0	VDBG_05963T0
NCU02075T0	VDBG_03874T0
NCU03815T0	VDBG_04088T0
NCU03240T0	VDBG_06014T0
NCU03622T0	VDBG_06605T0
NCU03779T0	VDBG_07518T0
NCU00962T0	VDBG_02005T0
NCU01646T0	VDBG_03023T0
NCU03500T0	VDBG_01515T0
NCU02224T0	VDBG_03610T0
NCU02375T0	VDBG_07440T0
NCU04790T0	VDBG_09288T0
NCU10853T0	VDBG_06290T0
NCU00880T0	VDBG_01876T0
NCU04241T0	VDBG_00518T0
NCU04468T0	VDBG_07357T0
NCU05575T0	VDBG_09637T0
NCU00789T0	VDBG_02379T0
NCU08195T0	VDBG_02734T0
NCU02115T0	VDBG_03933T0
NCU03646T0	VDBG_04221T0
NCU04076T0	VDBG_07918T0
NCU09706T0	VDBG_03075T0
NCU10926T0	VDBG_07728T0
NCU04415T0	VDBG_01409T0
NCU07004T0	VDBG_01080T0
NCU08338T0	VDBG_04828T0
NCU06271T0	VDBG_10199T0
NCU02475T0	VDBG_02257T0
NCU03526T0	VDBG_05540T0
NCU05042T0	VDBG_05807T0
NCU10007T0	VDBG_01777T0
NCU10007T1	VDBG_01777T0
NCU00721T0	VDBG_08909T0
NCU07534T0	VDBG_06087T0
NCU09595T0	VDBG_05255T0
NCU03669T0	VDBG_04206T0
NCU01234T0	VDBG_07589T0
NCU03545T0	VDBG_05750T0
NCU02549T0	VDBG_07237T0
NCU11664T0	VDBG_00539T0
NCU04207T0	VDBG_07665T0
NCU09065T0	VDBG_01775T0
NCU10381T0	VDBG_01483T0
NCU11397T0	VDBG_07821T0
NCU01978T0	VDBG_01999T0
NCU04505T0	VDBG_01444T0
NCU02566T0	VDBG_03704T0
NCU03606T0	VDBG_00356T0
NCU04540T0	VDBG_02862T0
NCU02361T0	VDBG_07449T0
NCU05715T0	VDBG_07811T0
NCU02122T0	VDBG_00714T0
NCU02260T0	VDBG_03629T0
NCU08298T0	VDBG_01122T0
NCU06522T0	VDBG_10080T0
NCU02826T0	VDBG_04591T0
NCU05288T0	VDBG_04378T0
NCU04713T0	VDBG_07935T0
NCU07059T0	VDBG_08093T0
NCU11384T0	VDBG_03923T0
NCU11384T1	VDBG_03923T0
NCU01613T0	VDBG_01549T0
NCU01089T0	VDBG_02900T0
NCU07982T0	VDBG_01377T0
NCU06457T0	VDBG_08702T0
NCU08309T0	VDBG_08287T0
NCU00754T0	VDBG_02378T0
NCU01936T0	VDBG_01969T0
NCU00988T0	VDBG_09912T0
NCU04814T0	VDBG_08101T0
NCU06217T0	VDBG_08660T0
NCU05269T0	VDBG_00763T0
NCU05269T1	VDBG_00763T0
NCU00915T0	VDBG_01747T0
NCU03801T0	VDBG_00076T0
NCU00188T0	VDBG_06688T0
NCU01216T0	VDBG_09051T0
NCU02752T0	VDBG_05114T0
NCU08924T0	VDBG_00589T0
NCU04021T0	VDBG_09149T0
NCU09322T0	VDBG_05980T0
NCU03658T0	VDBG_04180T0
NCU02354T0	VDBG_07447T0
NCU01269T0	VDBG_09345T0
NCU04364T0	VDBG_08318T0
NCU03857T0	VDBG_00491T0
NCU05885T0	VDBG_01387T0
NCU06418T0	VDBG_02629T0
NCU09521T0	VDBG_07795T0
NCU05585T0	VDBG_03384T0
NCU08027T0	VDBG_08237T0
NCU00582T0	VDBG_00705T0
NCU07909T0	VDBG_01451T0
NCU05985T0	VDBG_08044T0
NCU03713T0	VDBG_04213T0
NCU01304T0	VDBG_00170T0
NCU02296T0	VDBG_03291T0
NCU04173T0	VDBG_00158T0
NCU04173T1	VDBG_00158T0
NCU01044T0	VDBG_00397T0
NCU00121T0	VDBG_08736T0
NCU03264T0	VDBG_04663T0
NCU06593T0	VDBG_03493T0
NCU08226T0	VDBG_03218T0
NCU04144T0	VDBG_09403T0
NCU05499T0	VDBG_09257T0
NCU08669T0	VDBG_08392T0
NCU04176T0	VDBG_00164T0
NCU06419T0	VDBG_02628T0
NCU09380T0	VDBG_05132T0
NCU02637T0	VDBG_04671T0
NCU03892T0	VDBG_07957T0
NCU01151T0	VDBG_04302T0
NCU01377T0	VDBG_04104T0
NCU03312T0	VDBG_04710T0
NCU00665T0	VDBG_02221T0
NCU03194T0	VDBG_04892T0
NCU05095T0	VDBG_04638T0
NCU05606T0	VDBG_09648T0
NCU01644T0	VDBG_01481T0
NCU05137T0	VDBG_01225T0
NCU07483T0	VDBG_03836T0
NCU09580T0	VDBG_03878T0
NCU01086T0	VDBG_01360T0
NCU00608T0	VDBG_02348T0
NCU02536T0	VDBG_04706T0
NCU11861T0	VDBG_02601T0
NCU04798T0	VDBG_08119T0
NCU01181T0	VDBG_00179T0
NCU01260T0	VDBG_00022T0
NCU00794T0	VDBG_02383T0
NCU03115T0	VDBG_03792T0
NCU02421T0	VDBG_09684T0
NCU06870T0	VDBG_07422T0
NCU10042T0	VDBG_05867T0
NCU10042T1	VDBG_05867T0
NCU02420T0	VDBG_09683T0
NCU06033T0	VDBG_07114T0
NCU07874T0	VDBG_07004T0
NCU06383T0	VDBG_09018T0
NCU02988T0	VDBG_05127T0
NCU00715T0	VDBG_07249T0
NCU03355T0	VDBG_05798T0
NCU03768T1	VDBG_00056T0
NCU03768T0	VDBG_00056T0
NCU03768T2	VDBG_00056T0
NCU00226T0	VDBG_08804T0
NCU07820T0	VDBG_03117T0
NCU11748T0	VDBG_01614T0
NCU05218T0	VDBG_08333T0
NCU09220T0	VDBG_05883T0
NCU04661T0	VDBG_00278T0
NCU00066T0	VDBG_08875T0
NCU09076T0	VDBG_01770T0
NCU04187T0	VDBG_00144T0
NCU09106T0	VDBG_04952T0
NCU07720T0	VDBG_08296T0
NCU09529T0	VDBG_00222T0
NCU09025T0	VDBG_03509T0
NCU02604T0	VDBG_03760T0
NCU07171T0	VDBG_02133T0
NCU07420T0	VDBG_04747T0
NCU07865T0	VDBG_07013T0
NCU01178T0	VDBG_00154T0
NCU01231T0	VDBG_06218T0
NCU05850T0	VDBG_07083T0
NCU00169T0	VDBG_02643T0
NCU09746T0	VDBG_00775T0
NCU03998T0	VDBG_00260T0
NCU04428T0	VDBG_01297T0
NCU08364T0	VDBG_03717T0
NCU08290T0	VDBG_08268T0
NCU04963T0	VDBG_02500T0
NCU00068T0	VDBG_08873T0
NCU00070T0	VDBG_08871T0
NCU00680T0	VDBG_00695T0
NCU02629T0	VDBG_04916T0
NCU05536T0	VDBG_09267T0
NCU00865T0	VDBG_07530T0
NCU01777T0	VDBG_07150T0
NCU05454T0	VDBG_05806T0
NCU08346T0	VDBG_03742T0
NCU06843T0	VDBG_05400T0
NCU11228T0	VDBG_05112T0
NCU11580T0	VDBG_05931T0
NCU01997T0	VDBG_02090T0
NCU04636T0	VDBG_00339T0
NCU00453T0	VDBG_06862T0
NCU07987T0	VDBG_04339T0
NCU03921T0	VDBG_08199T0
NCU06430T0	VDBG_08944T0
NCU04335T0	VDBG_00916T0
NCU00520T0	VDBG_04428T0
NCU04435T0	VDBG_01367T0
NCU00196T0	VDBG_06684T0
NCU01122T0	VDBG_07635T0
NCU05937T0	VDBG_10064T0
NCU00081T0	VDBG_08857T0
NCU05627T0	VDBG_08521T0
NCU01417T0	VDBG_00360T0
NCU02233T0	VDBG_03644T0
NCU06718T0	VDBG_00415T0
NCU07246T0	VDBG_02106T0
NCU03325T0	VDBG_04536T0
NCU09183T0	VDBG_09666T0
NCU11312T0	VDBG_08641T0
NCU04265T0	VDBG_02499T0
NCU11190T0	VDBG_01731T0
NCU12009T0	VDBG_03206T0
NCU09142T0	VDBG_06071T0
NCU00378T0	VDBG_08711T0
NCU02074T0	VDBG_07396T0
NCU06099T0	VDBG_09759T0
NCU02716T0	VDBG_05116T0
NCU00089T0	VDBG_08854T0
NCU05791T0	VDBG_04309T0
NCU06252T0	VDBG_08838T0
NCU00553T0	VDBG_02010T0
NCU00717T0	VDBG_06219T0
NCU06067T0	VDBG_02861T0
NCU03039T0	VDBG_05901T0
NCU02586T0	VDBG_07203T0
NCU03748T0	VDBG_04207T0
NCU08118T0	VDBG_04697T0
NCU09757T0	VDBG_05611T0
NCU00673T0	VDBG_02202T0
NCU06685T0	VDBG_04162T0
NCU02415T0	VDBG_09708T0
NCU08503T0	VDBG_05263T0
NCU09533T0	VDBG_00211T0
NCU03339T0	VDBG_05583T0
NCU00711T0	VDBG_09882T0
NCU03897T0	VDBG_07954T0
NCU06032T0	VDBG_07113T0
NCU06999T0	VDBG_01028T0
NCU03347T0	VDBG_05822T0
NCU02091T0	VDBG_07377T0
NCU00122T0	VDBG_02591T0
NCU06041T0	VDBG_02714T0
NCU06540T0	VDBG_03481T0
NCU05411T0	VDBG_05771T0
NCU04111T0	VDBG_09417T0
NCU08356T0	VDBG_07183T0
NCU06149T0	VDBG_03510T0
NCU08372T0	VDBG_05954T0
NCU06371T0	VDBG_08311T0
NCU02497T0	VDBG_05029T0
NCU07705T0	VDBG_00821T0
NCU08194T0	VDBG_02735T0
NCU01066T0	VDBG_09898T0
NCU06834T0	VDBG_05405T0
NCU02430T0	VDBG_09679T0
NCU01414T0	VDBG_00362T0
NCU10468T0	VDBG_00178T0
NCU08003T0	VDBG_04330T0
NCU04885T0	VDBG_09203T0
NCU00037T0	VDBG_08787T0
NCU08471T0	VDBG_05569T0
NCU08136T0	VDBG_09636T0
NCU02256T0	VDBG_03613T0
NCU02624T0	VDBG_04839T0
NCU03714T0	VDBG_04214T0
NCU04418T0	VDBG_06311T0
NCU09642T0	VDBG_08579T0
NCU02291T0	VDBG_03455T0
NCU11934T0	VDBG_05643T0
NCU04600T0	VDBG_00405T0
NCU01022T0	VDBG_04255T0
NCU04410T0	VDBG_01414T0
NCU02232T0	VDBG_03346T0
NCU04170T0	VDBG_02984T0	VDBG_06578T0
NCU06601T0	VDBG_03498T0
NCU09804T0	VDBG_04863T0
NCU04221T0	VDBG_00324T0
NCU04272T0	VDBG_00669T0
NCU02265T0	VDBG_03621T0
NCU06760T0	VDBG_05287T0
NCU09112T0	VDBG_04946T0
NCU07018T0	VDBG_08242T0
NCU09437T0	VDBG_09738T0
NCU01843T0	VDBG_03388T0
NCU05859T0	VDBG_03336T0
NCU03548T0	VDBG_05787T0
NCU06190T0	VDBG_08681T0
NCU07068T0	VDBG_09563T0
NCU02325T0	VDBG_05169T0
NCU01180T0	VDBG_00155T0
NCU04270T0	VDBG_00667T0
NCU09223T0	VDBG_05885T0
NCU06631T0	VDBG_00926T0
NCU09486T0	VDBG_05781T0
NCU00182T0	VDBG_06989T0
NCU08177T0	VDBG_03964T0
NCU06766T0	VDBG_05294T0
NCU05777T0	VDBG_07071T0
NCU09347T0	VDBG_04016T0
NCU10383T1	VDBG_04026T0
NCU04391T0	VDBG_00801T0
NCU03740T0	VDBG_04225T0
NCU00493T0	VDBG_08714T0
NCU08297T1	VDBG_01124T0
NCU08297T0	VDBG_01124T0
NCU03426T0	VDBG_03420T0
NCU02746T0	VDBG_04425T0
NCU07332T0	VDBG_01359T0
NCU02109T0	VDBG_07240T0
NCU03578T0	VDBG_01494T0
NCU11420T0	VDBG_09806T0
NCU05271T0	VDBG_00759T0
NCU01512T0	VDBG_05420T0
NCU00421T0	VDBG_06781T0
NCU07280T0	VDBG_01175T0
NCU03737T0	VDBG_04229T0
NCU10927T0	VDBG_00830T0
NCU04042T0	VDBG_07872T0
NCU11685T0	VDBG_02117T0
NCU10512T0	VDBG_06268T0
NCU05987T0	VDBG_08055T0
NCU04606T0	VDBG_00401T0
NCU02252T0	VDBG_03622T0
NCU03164T0	VDBG_01690T0
NCU06869T0	VDBG_03450T0
NCU02397T0	VDBG_09704T0
NCU09115T0	VDBG_04942T0
NCU02107T0	VDBG_03870T0
NCU02965T0	VDBG_05084T0
NCU06921T0	VDBG_03904T0
NCU07381T0	VDBG_04718T0
NCU01737T0	VDBG_07122T0
NCU08730T0	VDBG_05694T0
NCU00575T0	VDBG_01639T0
NCU05427T0	VDBG_03407T0
NCU06543T0	VDBG_03478T0
NCU08663T0	VDBG_08394T0
NCU00181T0	VDBG_06988T0
NCU06679T0	VDBG_04159T0
NCU03009T0	VDBG_01911T0
NCU02274T0	VDBG_03593T0
NCU04053T0	VDBG_08184T0
NCU08606T0	VDBG_04713T0
NCU09241T0	VDBG_04785T0
NCU01596T0	VDBG_05387T0
NCU02778T0	VDBG_06023T0
NCU02094T0	VDBG_07379T0
NCU08811T0	VDBG_00977T0
NCU09831T0	VDBG_09260T0
NCU08097T0	VDBG_02343T0
NCU04850T0	VDBG_02343T0
NCU01517T0	VDBG_01600T0
NCU08687T0	VDBG_06407T0
NCU11288T0	VDBG_02538T0
NCU09435T0	VDBG_03540T0
NCU05943T0	VDBG_10006T0
NCU00593T0	VDBG_02310T0
NCU00032T0	VDBG_08783T0
NCU11693T0	VDBG_02138T0
NCU06918T0	VDBG_07095T0
NCU07714T0	VDBG_08281T0
NCU08909T0	VDBG_09042T0
NCU02336T0	VDBG_03243T0
NCU02531T0	VDBG_04702T0
NCU00432T0	VDBG_07832T0
NCU07914T0	VDBG_01442T0
NCU01240T0	VDBG_07608T0
NCU08002T0	VDBG_04329T0
NCU06649T0	VDBG_00594T0
NCU05028T0	VDBG_03232T0
NCU11263T0	VDBG_00441T0
NCU02408T0	VDBG_09691T0
NCU06482T0	VDBG_08696T0
NCU09635T0	VDBG_06771T0
NCU11863T0	VDBG_06956T0
NCU01057T0	VDBG_10193T0
NCU01057T1	VDBG_10193T0
NCU10847T0	VDBG_03861T0
NCU06194T0	VDBG_08629T0
NCU06358T0	VDBG_00966T0
NCU03597T0	VDBG_07512T0
NCU01013T0	VDBG_00315T0
NCU00605T0	VDBG_01839T0
NCU01266T0	VDBG_03354T0
NCU02565T0	VDBG_03703T0
NCU08301T0	VDBG_00873T0
NCU03776T0	VDBG_03317T0
NCU02511T0	VDBG_05211T0
NCU03229T0	VDBG_06304T0
NCU04065T0	VDBG_07901T0
NCU00206T0	VDBG_10097T0
NCU05923T0	VDBG_10097T0
NCU02653T0	VDBG_02244T0
NCU02012T0	VDBG_06456T0
NCU04782T0	VDBG_09310T0
NCU04185T0	VDBG_00143T0
NCU03187T0	VDBG_01832T0
NCU00920T0	VDBG_07419T0
NCU06095T0	VDBG_03266T0
NCU08747T0	VDBG_03948T0
NCU00377T0	VDBG_08812T0
NCU00427T0	VDBG_10216T0
NCU11997T0	VDBG_01389T0
NCU12039T0	VDBG_03546T0
NCU08850T0	VDBG_06469T0
NCU00861T0	VDBG_09235T0	VDBG_02357T0	VDBG_02660T0	VDBG_01216T0
NCU01132T0	VDBG_05627T0
NCU01461T0	VDBG_07521T0
NCU04504T0	VDBG_06394T0
NCU02934T0	VDBG_09923T0
NCU03686T0	VDBG_09426T0
NCU04201T0	VDBG_06567T0
NCU06779T0	VDBG_05558T0
NCU05213T0	VDBG_08321T0
NCU07668T0	VDBG_01051T0
NCU00649T0	VDBG_07348T0
NCU06882T0	VDBG_03251T0
NCU09202T0	VDBG_01887T0
NCU08228T0	VDBG_03220T0
NCU07887T0	VDBG_06996T0
NCU10262T0	VDBG_06024T0
NCU01267T0	VDBG_04050T0
NCU01170T0	VDBG_00225T0
NCU00567T0	VDBG_02180T0
NCU00809T0	VDBG_02675T0
NCU03107T0	VDBG_03786T0
NCU03395T0	VDBG_05442T0
NCU01362T0	VDBG_04149T0
NCU04355T0	VDBG_04391T0
NCU02620T0	VDBG_07386T0
NCU07819T0	VDBG_03118T0
NCU06541T0	VDBG_03480T0
NCU02089T0	VDBG_07376T0
NCU07375T0	VDBG_06062T0
NCU04942T0	VDBG_03335T0
NCU07754T0	VDBG_03335T0
NCU02195T0	VDBG_01681T0
NCU06452T0	VDBG_02836T0
NCU06860T0	VDBG_03342T0
NCU08771T0	VDBG_02769T0
NCU08148T0	VDBG_08971T0
NCU00677T0	VDBG_01729T0
NCU04354T0	VDBG_00746T0
NCU02004T0	VDBG_06462T0
NCU08514T0	VDBG_05376T0
NCU09732T0	VDBG_04354T0
NCU03944T0	VDBG_04294T0
NCU05775T0	VDBG_03186T0
NCU08319T0	VDBG_01071T0
NCU03076T0	VDBG_06058T0
NCU04796T0	VDBG_08135T0
NCU08499T0	VDBG_05574T0
NCU06179T0	VDBG_06888T0
NCU09817T0	VDBG_04909T0
NCU01429T0	VDBG_00093T0
NCU12124T0	VDBG_09296T0
NCU02126T0	VDBG_01630T0
NCU00929T0	VDBG_07241T0
NCU09116T0	VDBG_04940T0
NCU05194T0	VDBG_08337T0
NCU09819T0	VDBG_04581T0
NCU05836T0	VDBG_09835T0
NCU11544T1	VDBG_02170T0
NCU11544T0	VDBG_02170T0
NCU11342T0	VDBG_10073T0
NCU02546T0	VDBG_03881T0
NCU06630T0	VDBG_00932T0
NCU03197T0	VDBG_04887T0
NCU00306T0	VDBG_02779T0
NCU04328T0	VDBG_04263T0
NCU06005T0	VDBG_05804T0
NCU09252T0	VDBG_04451T0
NCU06270T0	VDBG_10198T0
NCU00164T0	VDBG_02803T0
NCU04306T0	VDBG_01708T0
NCU02268T0	VDBG_03634T0
NCU05294T0	VDBG_04386T0
NCU09227T0	VDBG_05891T0
NCU06246T0	VDBG_08834T0
NCU07923T0	VDBG_07690T0
NCU01055T0	VDBG_02469T0
NCU04808T0	VDBG_08127T0
NCU08995T0	VDBG_07682T0
NCU08291T0	VDBG_08269T0
NCU01402T0	VDBG_00295T0
NCU02343T0	VDBG_09611T0
NCU09388T0	VDBG_05106T0
NCU07732T0	VDBG_00735T0
NCU07732T1	VDBG_00735T0
NCU03981T0	VDBG_07947T0
NCU03981T1	VDBG_07947T0
NCU02404T1	VDBG_09698T0
NCU02404T0	VDBG_09698T0
NCU03057T0	VDBG_02083T0
NCU09930T0	VDBG_00979T0
NCU06961T0	VDBG_07284T0
NCU12076T0	VDBG_03931T0
NCU04593T0	VDBG_00579T0
NCU03759T0	VDBG_03366T0
NCU05891T0	VDBG_03434T0
NCU04430T0	VDBG_04691T0
NCU09737T0	VDBG_08327T0
NCU07076T0	VDBG_05074T0	VDBG_08038T0
NCU02741T0	VDBG_04420T0
NCU00406T0	VDBG_06791T0
NCU00643T0	VDBG_07375T0
NCU02797T0	VDBG_05863T0
NCU01290T0	VDBG_00194T0
NCU09208T0	VDBG_01878T0
NCU07367T0	VDBG_04729T0
NCU08468T0	VDBG_05384T0
NCU05224T0	VDBG_08341T0
NCU11138T0	VDBG_04268T0
NCU01256T0	VDBG_00031T0
NCU03795T0	VDBG_04245T0
NCU09575T0	VDBG_07845T0
NCU04637T0	VDBG_00338T0
NCU04400T0	VDBG_07610T0
NCU06360T0	VDBG_00987T0
NCU01481T0	VDBG_05271T0
NCU07697T0	VDBG_00840T0
NCU05884T0	VDBG_01583T0	VDBG_01388T0
NCU03741T0	VDBG_04224T0
NCU02411T0	VDBG_09733T0
NCU04656T0	VDBG_00642T0
NCU02606T0	VDBG_03763T0
NCU02781T0	VDBG_06021T0
NCU08895T0	VDBG_02528T0
NCU09564T0	VDBG_06184T0
NCU01160T0	VDBG_00536T0
NCU00829T0	VDBG_03139T0
NCU01039T0	VDBG_04265T0
NCU07001T0	VDBG_01001T0
NCU09536T0	VDBG_00223T0
NCU05888T0	VDBG_01461T0
NCU00277T0	VDBG_06672T0
NCU06438T0	VDBG_02832T0
NCU09698T0	VDBG_03966T0
NCU07955T0	VDBG_06051T0
NCU00163T0	VDBG_02805T0
NCU04118T0	VDBG_04170T0
NCU10272T0	VDBG_02891T0
NCU09093T0	VDBG_01790T0
NCU06259T0	VDBG_06696T0
NCU02688T1	VDBG_04650T0
NCU02688T0	VDBG_04650T0
NCU03238T0	VDBG_06012T0
NCU05897T0	VDBG_05715T0
NCU03223T1	VDBG_03826T0
NCU03223T0	VDBG_03826T0
NCU06344T0	VDBG_00891T0
NCU05752T0	VDBG_04314T0
NCU03124T0	VDBG_03801T0
NCU07496T0	VDBG_03750T0
NCU04503T0	VDBG_06393T0
NCU06780T0	VDBG_05560T0
NCU05810T0	VDBG_07046T0
NCU09266T0	VDBG_04579T0
NCU09307T0	VDBG_04798T0
NCU03846T0	VDBG_04298T0
NCU03846T1	VDBG_04298T0
NCU04598T0	VDBG_00322T0
NCU02414T0	VDBG_03344T0
NCU02582T0	VDBG_03740T0
NCU00911T0	VDBG_07361T0
NCU08317T0	VDBG_01074T0
NCU08114T0	VDBG_04072T0
NCU03049T0	VDBG_08491T0
NCU03913T0	VDBG_08079T0
NCU04289T0	VDBG_01703T0
NCU00023T0	VDBG_06970T0
NCU06437T0	VDBG_02838T0
NCU01141T0	VDBG_07551T0
NCU10467T0	VDBG_00185T0
NCU07985T0	VDBG_04336T0
NCU09885T0	VDBG_02989T0
NCU06279T0	VDBG_06939T0
NCU05545T0	VDBG_09601T0
NCU03813T0	VDBG_04089T0
NCU02401T0	VDBG_09701T0
NCU05807T0	VDBG_07048T0
NCU10189T0	VDBG_08197T0
NCU02532T0	VDBG_04701T0
NCU06923T0	VDBG_03905T0
NCU08512T0	VDBG_05375T0
NCU02555T0	VDBG_03709T0
NCU00831T0	VDBG_06405T0
NCU00183T0	VDBG_06990T0
NCU03557T0	VDBG_05381T0
NCU08507T0	VDBG_01525T0
NCU09101T0	VDBG_01737T0
NCU05587T0	VDBG_09661T0
NCU08633T0	VDBG_09974T0
NCU00501T0	VDBG_04709T0
NCU00193T0	VDBG_06685T0
NCU00403T0	VDBG_06786T0
NCU05196T0	VDBG_04412T0
NCU08197T0	VDBG_02733T0
NCU05526T0	VDBG_07402T0	VDBG_04044T0
NCU04096T0	VDBG_00149T0
NCU00290T0	VDBG_05745T0
NCU00552T0	VDBG_00708T0
NCU01439T0	VDBG_00015T0
NCU03021T0	VDBG_04859T0
NCU04078T0	VDBG_07926T0
NCU03697T0	VDBG_09440T0
NCU05598T0	VDBG_09652T0
NCU10080T0	VDBG_09780T0
NCU03204T0	VDBG_04882T0
NCU06305T0	VDBG_07652T0
NCU02305T0	VDBG_03289T0
NCU08515T0	VDBG_01565T0
NCU05516T0	VDBG_09198T0
NCU07530T0	VDBG_07708T0
NCU07739T0	VDBG_09027T0
NCU04390T0	VDBG_00800T0
NCU00892T0	VDBG_07248T0
NCU00434T0	VDBG_07829T0
NCU00440T0	VDBG_07823T0
NCU03396T0	VDBG_05443T0
NCU00052T0	VDBG_08751T0
NCU04247T0	VDBG_00685T0
NCU03097T0	VDBG_04871T0
NCU03515T0	VDBG_05519T0
NCU00056T0	VDBG_08748T0
NCU06847T0	VDBG_05392T0
NCU08880T0	VDBG_03956T0
NCU09237T0	VDBG_04768T0
NCU06989T0	VDBG_08260T0
NCU06993T0	VDBG_01625T0
NCU06928T0	VDBG_03929T0
NCU10652T0	VDBG_02533T0
NCU04747T0	VDBG_08215T0
NCU09374T0	VDBG_05134T0
NCU05846T0	VDBG_10095T0
NCU09345T0	VDBG_09061T0
NCU09345T1	VDBG_09061T0
NCU09345T2	VDBG_09061T0
NCU02571T0	VDBG_03737T0
NCU06342T0	VDBG_00892T0
NCU03066T0	VDBG_04432T0
NCU02764T0	VDBG_05973T0
NCU03695T0	VDBG_09443T0
NCU07880T0	VDBG_06991T0
NCU00691T0	VDBG_00691T0
NCU00611T0	VDBG_01811T0
NCU00775T0	VDBG_02401T0
NCU00468T0	VDBG_06623T0
NCU09123T0	VDBG_04933T0
NCU08427T0	VDBG_05704T0
NCU01996T0	VDBG_02091T0
NCU02218T0	VDBG_02477T0
NCU03763T0	VDBG_03362T0
NCU08040T0	VDBG_00781T0
NCU09434T0	VDBG_03564T0
NCU07290T0	VDBG_06371T0
NCU01919T0	VDBG_01963T0
NCU04259T0	VDBG_00652T0
NCU00874T0	VDBG_06695T0
NCU07162T0	VDBG_03111T0
NCU07457T0	VDBG_06033T0
NCU05578T0	VDBG_09616T0
NCU11215T0	VDBG_08021T0
NCU09659T0	VDBG_09486T0
NCU00796T0	VDBG_02701T0
NCU01821T0	VDBG_03393T0
NCU02307T0	VDBG_03461T0
NCU07607T0	VDBG_08459T0
NCU00528T0	VDBG_02229T0
NCU06628T0	VDBG_00930T0
NCU08578T0	VDBG_01394T0
NCU05206T0	VDBG_04398T0
NCU00195T0	VDBG_02901T0
NCU02244T0	VDBG_02367T0
NCU03633T0	VDBG_03370T0
NCU03756T0	VDBG_04113T0
NCU03657T1	VDBG_00104T0
NCU03657T0	VDBG_00104T0
NCU03834T0	VDBG_00061T0
NCU04333T0	VDBG_00592T0
NCU06332T0	VDBG_01025T0
NCU06449T0	VDBG_02833T0
NCU04374T0	VDBG_00859T0
NCU10762T0	VDBG_00948T0
NCU06701T0	VDBG_04171T0
NCU04797T0	VDBG_08209T0
NCU03699T0	VDBG_09365T0
NCU06235T0	VDBG_08808T0
NCU02776T0	VDBG_04858T0
NCU05414T0	VDBG_05770T0
NCU02422T0	VDBG_09685T0
NCU08983T0	VDBG_06976T0
NCU01546T0	VDBG_03998T0
NCU04092T0	VDBG_05529T0
NCU00389T0	VDBG_08771T0
NCU04465T0	VDBG_06535T0
NCU08062T0	VDBG_03562T0
NCU06783T0	VDBG_05323T0
NCU07571T0	VDBG_06870T0
NCU01174T0	VDBG_00245T0
NCU01019T0	VDBG_04253T0
NCU03498T0	VDBG_03467T0
NCU00925T0	VDBG_07390T0
NCU01324T0	VDBG_09338T0
NCU09909T0	VDBG_02294T0
NCU06411T0	VDBG_06743T0
NCU02899T0	VDBG_09980T0
NCU03876T0	VDBG_04291T0
NCU07788T0	VDBG_09402T0
NCU04439T0	VDBG_01264T0
NCU06729T0	VDBG_00524T0
NCU05104T0	VDBG_02425T0
NCU00007T0	VDBG_07030T0
NCU00904T0	VDBG_09035T0
NCU06394T0	VDBG_05176T0
NCU05067T0	VDBG_07483T0
NCU02877T0	VDBG_09954T0
NCU00587T0	VDBG_02315T0
NCU01754T0	VDBG_05565T0
NCU06969T0	VDBG_01309T0
NCU07960T0	VDBG_06039T0
NCU07850T0	VDBG_06643T0
NCU11749T0	VDBG_09020T0
NCU03417T0	VDBG_01560T0
NCU07318T0	VDBG_01173T0
NCU07112T0	VDBG_02786T0
NCU11222T0	VDBG_01599T0
NCU05782T0	VDBG_07075T0
NCU06519T0	VDBG_08514T0
NCU05282T0	VDBG_00757T0
NCU00955T0	VDBG_04899T0
NCU03029T0	VDBG_03685T0
NCU06435T0	VDBG_02825T0
NCU07082T0	VDBG_03134T0
NCU00876T0	VDBG_09089T0
NCU07024T0	VDBG_04396T0
NCU11408T0	VDBG_09811T0
NCU03436T0	VDBG_01534T0
NCU03018T0	VDBG_04609T0
NCU07021T0	VDBG_04359T0
NCU09310T0	VDBG_05932T0
NCU06211T1	VDBG_08654T0
NCU06211T0	VDBG_08654T0
NCU03564T0	VDBG_01491T0
NCU07347T0	VDBG_01866T0
NCU06441T0	VDBG_02828T0
NCU08127T0	VDBG_09614T0
NCU02743T0	VDBG_04422T0
NCU02803T0	VDBG_04918T0
NCU03101T0	VDBG_04874T0
NCU06122T0	VDBG_03544T0
NCU09368T0	VDBG_05142T0
NCU04281T0	VDBG_00674T0
NCU01083T0	VDBG_06431T0
NCU05889T0	VDBG_03432T0
NCU09594T0	VDBG_01493T0
NCU07395T0	VDBG_04678T0
NCU10789T0	VDBG_03729T0
NCU08746T0	VDBG_05484T0
NCU11642T0	VDBG_04446T0
NCU05577T0	VDBG_00526T0
NCU08945T0	VDBG_00606T0
NCU06277T0	VDBG_06924T0
NCU11562T0	VDBG_04532T0
NCU00536T0	VDBG_02204T0
NCU06644T0	VDBG_00531T0
NCU00465T0	VDBG_06645T0
NCU03036T0	VDBG_05898T0
NCU08280T0	VDBG_01618T0
NCU05797T0	VDBG_04307T0
NCU03678T0	VDBG_09427T0
NCU09788T0	VDBG_08107T0
NCU00589T0	VDBG_02304T0
NCU04216T0	VDBG_00520T0
NCU03181T0	VDBG_01835T0
NCU02464T0	VDBG_04842T0
NCU07723T0	VDBG_01620T0
NCU08022T0	VDBG_08225T0
NCU07558T0	VDBG_08938T0
NCU04298T0	VDBG_00457T0
NCU05302T0	VDBG_00894T0
NCU07022T0	VDBG_00939T0
NCU06409T0	VDBG_06745T0
NCU01998T0	VDBG_02089T0
NCU06914T0	VDBG_01870T0
NCU07495T0	VDBG_03751T0
NCU08343T0	VDBG_03745T0
NCU11381T0	VDBG_02883T0
NCU08292T0	VDBG_08272T0
NCU09680T0	VDBG_09060T0
NCU02619T0	VDBG_07353T0
NCU07609T0	VDBG_03313T0
NCU04013T0	VDBG_04258T0
NCU04013T1	VDBG_04258T0
NCU01528T0	VDBG_05192T0
NCU01595T0	VDBG_05386T0
NCU00937T0	VDBG_07224T0
NCU08333T0	VDBG_01804T0
NCU08151T0	VDBG_02956T0
NCU09771T0	VDBG_02928T0
NCU04663T0	VDBG_00550T0
NCU01494T0	VDBG_03986T0
NCU06655T0	VDBG_00607T0
NCU09980T0	VDBG_02285T0
NCU07465T0	VDBG_04959T0
NCU09333T0	VDBG_05992T0
NCU06684T0	VDBG_04157T0
NCU05216T0	VDBG_08335T0
NCU06215T0	VDBG_08658T0
NCU01928T0	VDBG_01957T0
NCU08821T0	VDBG_01095T0
NCU05180T0	VDBG_06348T0
NCU04730T0	VDBG_08034T0
NCU11385T0	VDBG_03925T0
NCU11395T0	VDBG_07078T0
NCU00978T0	VDBG_06126T0
NCU00823T0	VDBG_07294T0
NCU09673T0	VDBG_09059T0
NCU00422T0	VDBG_06779T0
NCU00422T1	VDBG_06779T0
NCU01367T0	VDBG_04153T0
NCU09535T0	VDBG_00213T0
NCU09559T0	VDBG_02869T0
NCU09316T0	VDBG_05996T0
NCU06698T0	VDBG_09361T0
NCU03621T0	VDBG_00309T0
NCU02683T0	VDBG_04645T0
NCU00478T0	VDBG_06700T0
NCU05006T0	VDBG_05779T0
NCU11405T0	VDBG_04538T0
NCU06445T0	VDBG_08699T0
NCU07807T0	VDBG_09270T0
NCU07807T1	VDBG_09270T0
NCU03608T0	VDBG_00302T0
NCU03662T0	VDBG_04136T0
NCU08607T0	VDBG_04711T0
NCU07544T0	VDBG_02575T0
NCU02373T0	VDBG_07438T0
NCU08840T0	VDBG_04375T0
NCU07062T0	VDBG_08089T0
NCU09032T0	VDBG_07077T0
NCU04382T0	VDBG_00946T0
NCU06717T0	VDBG_00416T0
NCU01116T0	VDBG_07644T0
NCU00376T0	VDBG_08708T0
NCU08967T0	VDBG_04282T0
NCU03409T0	VDBG_01546T0
NCU01547T0	VDBG_03999T0
NCU03336T0	VDBG_05810T0
NCU06132T0	VDBG_02610T0	VDBG_09982T0
NCU00690T0	VDBG_00697T0
NCU04262T0	VDBG_00646T0
NCU02065T0	VDBG_03863T0
NCU06532T0	VDBG_01322T0
NCU00897T0	VDBG_07349T0
NCU05129T0	VDBG_05398T0
NCU07459T0	VDBG_04466T0
NCU02424T0	VDBG_09687T0
NCU02585T0	VDBG_07192T0
NCU11204T0	VDBG_01995T0
NCU11410T0	VDBG_09813T0
NCU03445T0	VDBG_03285T0
NCU03113T0	VDBG_03789T0
NCU05245T0	VDBG_04417T0
NCU04195T0	VDBG_09834T0
NCU06198T0	VDBG_08628T0
NCU01455T0	VDBG_09330T0
NCU11537T0	VDBG_02406T0
NCU06877T0	VDBG_07430T0
NCU06722T0	VDBG_08403T0
NCU01175T0	VDBG_00246T0
NCU00289T0	VDBG_06838T0
NCU03258T0	VDBG_04656T0
NCU03550T0	VDBG_05789T0
NCU00725T0	VDBG_09968T0
NCU08828T0	VDBG_06418T0
NCU08852T0	VDBG_06499T0
NCU01000T1	VDBG_02613T0
NCU01000T0	VDBG_02613T0
NCU03006T0	VDBG_01914T0
NCU07172T0	VDBG_02134T0
NCU04040T0	VDBG_07868T0
NCU02887T0	VDBG_08967T0
NCU06193T0	VDBG_08632T0
NCU06232T0	VDBG_08810T0
NCU04337T0	VDBG_00914T0
NCU00008T0	VDBG_07031T0
NCU03064T0	VDBG_04434T0
NCU08005T0	VDBG_04332T0
NCU04581T0	VDBG_09384T0
NCU01285T0	VDBG_00426T0
NCU07415T0	VDBG_04741T0
NCU02374T0	VDBG_07437T0
NCU07509T0	VDBG_04690T0
NCU05853T0	VDBG_07603T0
NCU01006T0	VDBG_00574T0
NCU01990T0	VDBG_02034T0
NCU08927T0	VDBG_00624T0
NCU09429T0	VDBG_02468T0
NCU07580T0	VDBG_06978T0
NCU11357T0	VDBG_07798T0
NCU04407T0	VDBG_01417T0
NCU09551T0	VDBG_00224T0
NCU06403T0	VDBG_05180T0
NCU11176T0	VDBG_02651T0
NCU09444T0	VDBG_03971T0
NCU04855T0	VDBG_08590T0
NCU09319T0	VDBG_04707T0
NCU02245T0	VDBG_02473T0
NCU05886T0	VDBG_01386T0
NCU04022T0	VDBG_07913T0
NCU04817T0	VDBG_08042T0
NCU11933T0	VDBG_03418T0
NCU11246T0	VDBG_04547T0
NCU03880T0	VDBG_00444T0
NCU07165T0	VDBG_02140T0
NCU04780T0	VDBG_09312T0
NCU01183T0	VDBG_00181T0
NCU00490T0	VDBG_08716T0
NCU02621T0	VDBG_07384T0
NCU04899T0	VDBG_08589T0
NCU10546T0	VDBG_06236T0
NCU04534T0	VDBG_08951T0
NCU04312T0	VDBG_08951T0
NCU00059T0	VDBG_02602T0
NCU02675T0	VDBG_04636T0
NCU05423T0	VDBG_03410T0
NCU07793T0	VDBG_06494T0
NCU02226T0	VDBG_02471T0
NCU02771T0	VDBG_04494T0
NCU02757T0	VDBG_05109T0
NCU00894T0	VDBG_07244T0
NCU02378T0	VDBG_07442T0
NCU08167T0	VDBG_02876T0
NCU09904T0	VDBG_02251T0
NCU01542T0	VDBG_03048T0
NCU03145T0	VDBG_03833T0
NCU01651T0	VDBG_01607T0
NCU01795T0	VDBG_05241T0
NCU05519T0	VDBG_02691T0
NCU05977T0	VDBG_08158T0
NCU07158T0	VDBG_00317T0
NCU06563T0	VDBG_01347T0
NCU03072T0	VDBG_04437T0
NCU04612T1	VDBG_00333T0
NCU04612T0	VDBG_00333T0
NCU00298T0	VDBG_06732T0
NCU07662T0	VDBG_01049T0
NCU07663T0	VDBG_01048T0
NCU09883T0	VDBG_08528T0
NCU01900T0	VDBG_01945T0
NCU01652T0	VDBG_03027T0
NCU03649T0	VDBG_04032T0
NCU04108T0	VDBG_07534T0
NCU04754T0	VDBG_08140T0
NCU04819T0	VDBG_08096T0
NCU01275T0	VDBG_04035T0
NCU01443T0	VDBG_04941T0
NCU03050T0	VDBG_04721T0
NCU07169T0	VDBG_02131T0
NCU04071T0	VDBG_08102T0
NCU07715T0	VDBG_08282T0
NCU07860T0	VDBG_04783T0
NCU06523T0	VDBG_04783T0
NCU01106T0	VDBG_04056T0
NCU00951T0	VDBG_04575T0
NCU00518T0	VDBG_05915T0
NCU03777T0	VDBG_07520T0
NCU04048T0	VDBG_07914T0
NCU05156T0	VDBG_07697T0
NCU11129T0	VDBG_03460T0
NCU07298T0	VDBG_06377T0
NCU01669T0	VDBG_01482T0
NCU00428T0	VDBG_10215T0
NCU09982T0	VDBG_02286T0
NCU09477T0	VDBG_05593T0
NCU02718T0	VDBG_05118T0
NCU02718T1	VDBG_05118T0
NCU04983T0	VDBG_00635T0
NCU02238T0	VDBG_09041T0
NCU06781T0	VDBG_05518T0
NCU00404T0	VDBG_06789T0
NCU03118T0	VDBG_07364T0
NCU00891T0	VDBG_09895T0
NCU09321T0	VDBG_04458T0
NCU06239T0	VDBG_08816T0
NCU07938T0	VDBG_08354T0
NCU06942T0	VDBG_03269T0
NCU11177T0	VDBG_02667T0
NCU11213T0	VDBG_08025T0
NCU00669T0	VDBG_02198T0
NCU05117T0	VDBG_04318T0
NCU00486T0	VDBG_08722T0
NCU05849T0	VDBG_07577T0
NCU06881T0	VDBG_08483T0
NCU00025T0	VDBG_06968T0
NCU02808T0	VDBG_04912T0
NCU03458T0	VDBG_05339T0
NCU11462T0	VDBG_01942T0
NCU08312T0	VDBG_08304T0
NCU04383T0	VDBG_00945T0
NCU04507T0	VDBG_01445T0
NCU07383T0	VDBG_03692T0
NCU05588T0	VDBG_09157T0
NCU10036T0	VDBG_05330T0
NCU05966T0	VDBG_10096T0
NCU00870T0	VDBG_02678T0
NCU07400T0	VDBG_04761T0
NCU02996T0	VDBG_04427T0
NCU03257T0	VDBG_06003T0
NCU05753T0	VDBG_04313T0
NCU05410T0	VDBG_05791T0
NCU03965T0	VDBG_07980T0
NCU05051T0	VDBG_07466T0
NCU11866T0	VDBG_08667T0
NCU05317T0	VDBG_03671T0
NCU07484T0	VDBG_03671T0
NCU02272T0	VDBG_03595T0
NCU06716T0	VDBG_00094T0
NCU06333T0	VDBG_00963T0
NCU06984T0	VDBG_01010T0
NCU06776T0	VDBG_05555T0
NCU04343T0	VDBG_08263T0
NCU01831T0	VDBG_03011T0
NCU01412T0	VDBG_00300T0
NCU03822T0	VDBG_00070T0
NCU01370T0	VDBG_04084T0
NCU01382T0	VDBG_04114T0
NCU00808T0	VDBG_06467T0
NCU08277T0	VDBG_01622T0
NCU01227T0	VDBG_09517T0
NCU10309T0	VDBG_03001T0
NCU06173T0	VDBG_06876T0
NCU09825T0	VDBG_06442T0
NCU07117T0	VDBG_10012T0
NCU07408T0	VDBG_04754T0
NCU07408T1	VDBG_04754T0
NCU04288T0	VDBG_01701T0
NCU06341T0	VDBG_00958T0
NCU01758T0	VDBG_05215T0
NCU07930T0	VDBG_01432T0
NCU02119T0	VDBG_07168T0
NCU04990T0	VDBG_06288T0
NCU03935T0	VDBG_08211T0
NCU05143T0	VDBG_07322T0
NCU06167T0	VDBG_07086T0
NCU06240T0	VDBG_08817T0
NCU02273T0	VDBG_03594T0
NCU02283T0	VDBG_03585T0
NCU03659T0	VDBG_04181T0
NCU09710T0	VDBG_03079T0
NCU01305T0	VDBG_00053T0
NCU04389T0	VDBG_00949T0
NCU02249T0	VDBG_03616T0
NCU03402T0	VDBG_05311T0
NCU09789T0	VDBG_04738T0
NCU04823T0	VDBG_02968T0
NCU06907T0	VDBG_03095T0
NCU07461T0	VDBG_04447T0
NCU01753T0	VDBG_07889T0
NCU06856T0	VDBG_05197T0
NCU04063T0	VDBG_08219T0
NCU08844T0	VDBG_04374T0
NCU01476T0	VDBG_00237T0
NCU01522T0	VDBG_03652T0
NCU07670T0	VDBG_01050T0
NCU07901T0	VDBG_08358T0
NCU09503T0	VDBG_07731T0
NCU06496T0	VDBG_06902T0
NCU09311T0	VDBG_05933T0
NCU05555T0	VDBG_09610T0
NCU09520T0	VDBG_09481T0
NCU01913T0	VDBG_01951T0
NCU07478T0	VDBG_03715T0
NCU06557T0	VDBG_10052T0
NCU10387T0	VDBG_08441T0
NCU01543T0	VDBG_03047T0
NCU09744T0	VDBG_01621T0
NCU08897T0	VDBG_06543T0
NCU03561T0	VDBG_01495T0
NCU03559T0	VDBG_01502T0
NCU02726T0	VDBG_05124T0
NCU04738T0	VDBG_08150T0
NCU04807T0	VDBG_08128T0
NCU06056T0	VDBG_07306T0
NCU05523T0	VDBG_09222T0
NCU08671T0	VDBG_08390T0
NCU00631T0	VDBG_01662T0
NCU04514T0	VDBG_01453T0
NCU06347T0	VDBG_00884T0
NCU11773T0	VDBG_00770T0
NCU06990T0	VDBG_08261T0
NCU08977T0	VDBG_06719T0
NCU09974T0	VDBG_01908T0
NCU09309T0	VDBG_04790T0
NCU05307T0	VDBG_01081T0
NCU06618T0	VDBG_01315T0
NCU11238T0	VDBG_02299T0
NCU03914T0	VDBG_08083T0
NCU05066T0	VDBG_07482T0
NCU09897T0	VDBG_05834T0
NCU06104T0	VDBG_09744T0
NCU11229T0	VDBG_06086T0
NCU12099T0	VDBG_10009T0
NCU07340T0	VDBG_03183T0
NCU11676T0	VDBG_00519T0
NCU03004T0	VDBG_01915T0
NCU01845T0	VDBG_03386T0
NCU06345T0	VDBG_00887T0
NCU02201T0	VDBG_06406T0
NCU06846T0	VDBG_05393T0
NCU09816T0	VDBG_04907T0
NCU01242T0	VDBG_00045T0
NCU04099T0	VDBG_04057T0
NCU00494T0	VDBG_08709T0
NCU09538T0	VDBG_04190T0
NCU05967T0	VDBG_07862T0
NCU09892T0	VDBG_05830T0
NCU02321T0	VDBG_02879T0
[truncated: 3,680 more rows]
[truncated: 1 more columns]
