# Supplementary material for: Evolutionary Conservation and Diversification of Puf RNA Binding Proteins and Their mRNA Targets
Source: PLoS Biol. 2015 Nov 20;13(11):e1002307. doi: 10.1371/journal.pbio.1002307 (PMC4654594; doi:10.1371/journal.pbio.1002307)
Supplement: S4 Dataset — (ZIP) [file pbio.1002307.s004.zip › N.crassa.fa_V.dahliae.fa.txt]

NCU06976T0	VDAG_00518T0
NCU01379T0	VDAG_01346T0
NCU06468T0	VDAG_06350T0
NCU05837T0	VDAG_10195T0
NCU07832T0	VDAG_10305T0
NCU08501T0	VDAG_06907T0
NCU08535T0	VDAG_03674T0
NCU05803T0	VDAG_06691T0
NCU05608T0	VDAG_09065T0
NCU00459T0	VDAG_10285T0
NCU04548T0	VDAG_03995T0
NCU00551T0	VDAG_01900T0
NCU02685T0	VDAG_04191T0
NCU07119T0	VDAG_05314T0
NCU07307T0	VDAG_00631T0
NCU00671T0	VDAG_02667T0
NCU09740T0	VDAG_10276T0
NCU07308T0	VDAG_00632T0
NCU00274T0	VDAG_05896T0
NCU08267T0	VDAG_08950T0
NCU07702T0	VDAG_00460T0
NCU08993T0	VDAG_05773T0
NCU08287T0	VDAG_00477T0
NCU05620T0	VDAG_05400T0
NCU03584T0	VDAG_00190T0
NCU02494T0	VDAG_10361T0
NCU02510T0	VDAG_10376T0
NCU07556T0	VDAG_06559T0
NCU03234T0	VDAG_03179T0
NCU01642T0	VDAG_04078T0
NCU11669T0	VDAG_08303T0
NCU04352T0	VDAG_00420T0
NCU02103T0	VDAG_06114T0
NCU09492T0	VDAG_07122T0
NCU01823T0	VDAG_03914T0
NCU00743T0	VDAG_10382T0
NCU04350T0	VDAG_00419T0
NCU00239T0	VDAG_03575T0
NCU02762T0	VDAG_08841T0
NCU02083T0	VDAG_01095T0
NCU04766T0	VDAG_07472T0
NCU07658T0	VDAG_08166T0
NCU07378T0	VDAG_03223T0
NCU09012T0	VDAG_06387T0
NCU06733T0	VDAG_00150T0
NCU09367T0	VDAG_08800T0
NCU01744T0	VDAG_06784T0
NCU09219T0	VDAG_03044T0
NCU05238T0	VDAG_10158T0
NCU12161T0	VDAG_08448T0
NCU05132T0	VDAG_08041T0
NCU03591T0	VDAG_05084T0
NCU10009T0	VDAG_07342T0
NCU03116T0	VDAG_01012T0
NCU01238T0	VDAG_09307T0
NCU01638T0	VDAG_10033T0
NCU01833T0	VDAG_03908T0
NCU01632T0	VDAG_10038T0
NCU04569T0	VDAG_00175T0
NCU05591T0	VDAG_09104T0
NCU06871T0	VDAG_02341T0
NCU07710T0	VDAG_00693T0
NCU10066T0	VDAG_02308T0
NCU03811T0	VDAG_08401T0
NCU09830T0	VDAG_02913T0
NCU00352T0	VDAG_06574T0
NCU07870T0	VDAG_06652T0
NCU09866T0	VDAG_05482T0
NCU03042T0	VDAG_04264T0
NCU02505T0	VDAG_10351T0
NCU08616T0	VDAG_03035T0
NCU01187T0	VDAG_08486T0
NCU11188T0	VDAG_01884T0
NCU07443T0	VDAG_01765T0
NCU05120T0	VDAG_05625T0
NCU02554T0	VDAG_01007T0
NCU04531T0	VDAG_10211T0
NCU03350T0	VDAG_07735T0
NCU00396T0	VDAG_06427T0
NCU03986T0	VDAG_06676T0
NCU05802T0	VDAG_06692T0
NCU07546T0	VDAG_09766T0
NCU08919T0	VDAG_04707T0
NCU09063T0	VDAG_10489T0
NCU07679T0	VDAG_00648T0
NCU04611T0	VDAG_08627T0
NCU04512T0	VDAG_07806T0
NCU04161T0	VDAG_01371T0
NCU02131T0	VDAG_02632T0
NCU06272T0	VDAG_10400T0
NCU02111T0	VDAG_06810T0
NCU08276T0	VDAG_10436T0
NCU05634T0	VDAG_05366T0
NCU03263T0	VDAG_04445T0
NCU08441T0	VDAG_03964T0
NCU01857T0	VDAG_01641T0
NCU03955T0	VDAG_01826T0
NCU01335T0	VDAG_00243T0
NCU04059T0	VDAG_05438T0
NCU03060T0	VDAG_08775T0
NCU01431T0	VDAG_08379T0
NCU06338T0	VDAG_00604T0
NCU03875T0	VDAG_01523T0
NCU03818T0	VDAG_08403T0
NCU06832T0	VDAG_07600T0
NCU09324T0	VDAG_03141T0
NCU00336T0	VDAG_06348T0
NCU09297T0	VDAG_09545T0
NCU01772T0	VDAG_06975T0
NCU01820T0	VDAG_10000T0
NCU06318T0	VDAG_07985T0
NCU09993T0	VDAG_02940T0
NCU06678T0	VDAG_01384T0
NCU06488T0	VDAG_06547T0
NCU08889T0	VDAG_05020T0
NCU06579T0	VDAG_09901T0
NCU01192T0	VDAG_08342T0
NCU05901T0	VDAG_09956T0
NCU04090T0	VDAG_05445T0
NCU00621T0	VDAG_01800T0
NCU01768T0	VDAG_06796T0
NCU06626T0	VDAG_00539T0
NCU05425T0	VDAG_10018T0
NCU07922T0	VDAG_08131T0
NCU08685T0	VDAG_08407T0
NCU07866T0	VDAG_06654T0
NCU08358T0	VDAG_01026T0
NCU05250T0	VDAG_00695T0
NCU09438T0	VDAG_00878T0
NCU01143T0	VDAG_08338T0
NCU01510T0	VDAG_01973T0
NCU04021T0	VDAG_07454T0
NCU02112T0	VDAG_01871T0
NCU04242T0	VDAG_00276T0
NCU07010T0	VDAG_10441T0
NCU02349T0	VDAG_02309T0
NCU00622T0	VDAG_01799T0
NCU04749T0	VDAG_01633T0
NCU08926T0	VDAG_00198T0
NCU09450T0	VDAG_06743T0
NCU11202T0	VDAG_02442T0
NCU04736T0	VDAG_10039T0
NCU09903T0	VDAG_02719T0
NCU01193T0	VDAG_08340T0
NCU02669T0	VDAG_03144T0
NCU09104T0	VDAG_01863T0
NCU03071T0	VDAG_08787T0
NCU00461T0	VDAG_05703T0
NCU08135T0	VDAG_01192T0
NCU08341T0	VDAG_00981T0
NCU01140T0	VDAG_09269T0
NCU04348T0	VDAG_00384T0
NCU11961T0	VDAG_04073T0
NCU04834T0	VDAG_07462T0
NCU01951T0	VDAG_02438T0
NCU06500T0	VDAG_06629T0
NCU00668T0	VDAG_01880T0
NCU08603T0	VDAG_03268T0
NCU12096T0	VDAG_09540T0
NCU07412T0	VDAG_04279T0
NCU04370T0	VDAG_00422T0
NCU02794T0	VDAG_04080T0
NCU03797T0	VDAG_08535T0
NCU06365T0	VDAG_00379T0
NCU01164T0	VDAG_08636T0
NCU01747T0	VDAG_02025T0
NCU02357T0	VDAG_02322T0
NCU00579T0	VDAG_00323T0
NCU10423T0	VDAG_09624T0
NCU06171T0	VDAG_05935T0
NCU06715T0	VDAG_08394T0
NCU01659T0	VDAG_01962T0
NCU08439T0	VDAG_02903T0
NCU01992T0	VDAG_02560T0
NCU01939T0	VDAG_10338T0
NCU05902T0	VDAG_09957T0
NCU03305T0	VDAG_03132T0
NCU02578T0	VDAG_00971T0
NCU02082T0	VDAG_06137T0
NCU01323T0	VDAG_04575T0
NCU04865T0	VDAG_01835T0
NCU01272T0	VDAG_01271T0
NCU03483T0	VDAG_07008T0
NCU07002T0	VDAG_00613T0
NCU04404T0	VDAG_07828T0
NCU07854T0	VDAG_05691T0
NCU06544T0	VDAG_09909T0
NCU02544T0	VDAG_01106T0
NCU01965T0	VDAG_02335T0
NCU01315T0	VDAG_04561T0
NCU05261T0	VDAG_08977T0
NCU02230T0	VDAG_02253T0
NCU02572T0	VDAG_00969T0
NCU12032T0	VDAG_06052T0
NCU03897T0	VDAG_05524T0
NCU02234T0	VDAG_00874T0
NCU00199T0	VDAG_05737T0
NCU02048T0	VDAG_03417T0
NCU03298T0	VDAG_03124T0
NCU03065T0	VDAG_08783T0
NCU04105T0	VDAG_09981T0
NCU07027T0	VDAG_08981T0
NCU02225T0	VDAG_02946T0
NCU00205T0	VDAG_05810T0
NCU07011T0	VDAG_10442T0
NCU05046T0	VDAG_09836T0
NCU08674T0	VDAG_08055T0
NCU06484T0	VDAG_06537T0
NCU07565T0	VDAG_10233T0
NCU03819T0	VDAG_08402T0
NCU05267T0	VDAG_00377T0
NCU07404T0	VDAG_04298T0
NCU05200T0	VDAG_00644T0
NCU07700T0	VDAG_00461T0
NCU03051T0	VDAG_04263T0
NCU00040T0	VDAG_06424T0
NCU04838T0	VDAG_07442T0
NCU03877T1	VDAG_01520T0
NCU03877T0	VDAG_01520T0
NCU03363T0	VDAG_07754T0
NCU04095T0	VDAG_08438T0
NCU00495T0	VDAG_05783T0
NCU00018T0	VDAG_10417T0
NCU00018T1	VDAG_10417T0
NCU00021T0	VDAG_06618T0
NCU00152T0	VDAG_06550T0
NCU00770T0	VDAG_02876T0
NCU06199T0	VDAG_05840T0
NCU11953T0	VDAG_08873T0
NCU08023T0	VDAG_10425T0
NCU02728T0	VDAG_03244T0
NCU04720T0	VDAG_01561T0
NCU05270T0	VDAG_00372T0
NCU06382T0	VDAG_00514T0
NCU00712T0	VDAG_06169T0
NCU02036T0	VDAG_01785T0
NCU03539T0	VDAG_04045T0
NCU11296T0	VDAG_00742T0
NCU00681T0	VDAG_02642T0
NCU03784T0	VDAG_08423T0
NCU09869T0	VDAG_05501T0
NCU00273T0	VDAG_05897T0
NCU00424T0	VDAG_05821T0
NCU08828T0	VDAG_00395T0
NCU08056T0	VDAG_08191T0
NCU03611T0	VDAG_08591T0
NCU02833T0	VDAG_04137T0
NCU11027T0	VDAG_09960T0
NCU05895T0	VDAG_09951T0
NCU07966T0	VDAG_09301T0
NCU09496T0	VDAG_09618T0
NCU10747T0	VDAG_09471T0
NCU01318T0	VDAG_04559T0
NCU03292T0	VDAG_04091T0
NCU00104T0	VDAG_05829T0
NCU01680T0	VDAG_03948T0
NCU06216T0	VDAG_06322T0
NCU11228T0	VDAG_08834T0
NCU04190T0	VDAG_08435T0
NCU00793T0	VDAG_02853T0
NCU04444T0	VDAG_07992T0
NCU02276T0	VDAG_00822T0
NCU06249T0	VDAG_06506T0
NCU07319T0	VDAG_00773T0
NCU02391T0	VDAG_09460T0
NCU04327T0	VDAG_01493T0
NCU06929T0	VDAG_01211T0
NCU04203T0	VDAG_09389T0
NCU09267T0	VDAG_08730T0
NCU04035T0	VDAG_05417T0
NCU09516T0	VDAG_09605T0
NCU08382T0	VDAG_01066T0
NCU08373T0	VDAG_03113T0
NCU08875T0	VDAG_05065T0
NCU06308T0	VDAG_07960T0
NCU06868T0	VDAG_09938T0
NCU07721T0	VDAG_10272T0
NCU03127T0	VDAG_00927T0
NCU06284T0	VDAG_03362T0
NCU09463T0	VDAG_07663T0
NCU09730T0	VDAG_09024T0
NCU02830T0	VDAG_04136T0
NCU08115T0	VDAG_04229T0
NCU05360T0	VDAG_07156T0
NCU03463T0	VDAG_06927T0
NCU03808T0	VDAG_08371T0
NCU00276T0	VDAG_05900T0
NCU07698T0	VDAG_00456T0
NCU02539T0	VDAG_04096T0
NCU02689T0	VDAG_04278T0
NCU04251T0	VDAG_02580T0
NCU02387T0	VDAG_09457T0
NCU02366T0	VDAG_02332T0
NCU12039T0	VDAG_09839T0
NCU07516T0	VDAG_03654T0
NCU07554T0	VDAG_06558T0
NCU03379T0	VDAG_07088T0
NCU08036T0	VDAG_10422T0
NCU10143T0	VDAG_08306T0
NCU08270T0	VDAG_00471T0
NCU02057T0	VDAG_06813T0
NCU08118T0	VDAG_04239T0
NCU03045T0	VDAG_04260T0
NCU07999T0	VDAG_09034T0
NCU02677T0	VDAG_04183T0
NCU03794T0	VDAG_01473T0
NCU11324T0	VDAG_04208T0
NCU01486T0	VDAG_06917T0
NCU00890T0	VDAG_06180T0
NCU02566T0	VDAG_00937T0
NCU10397T0	VDAG_05877T0
NCU00095T0	VDAG_05954T0
NCU03592T0	VDAG_05069T0
NCU08045T0	VDAG_00428T0
NCU04615T0	VDAG_08553T0
NCU07440T0	VDAG_01793T0
NCU01675T0	VDAG_01974T0
NCU11660T0	VDAG_08512T0
NCU06767T0	VDAG_07060T0
NCU04784T0	VDAG_07456T0
NCU09906T0	VDAG_02720T0
NCU03947T0	VDAG_00073T0
NCU06508T0	VDAG_05932T0
NCU06030T0	VDAG_06749T0
NCU06638T0	VDAG_08568T0
NCU08399T0	VDAG_07928T0
NCU02011T0	VDAG_04996T0
NCU02632T0	VDAG_04374T0
NCU06971T0	VDAG_08004T0
NCU11492T0	VDAG_03332T0
NCU04385T0	VDAG_00564T0
NCU00320T0	VDAG_06482T0
NCU11255T0	VDAG_02310T0
NCU07487T0	VDAG_01062T0
NCU00927T0	VDAG_06098T0
NCU01702T0	VDAG_01219T0
NCU04076T0	VDAG_05491T0
NCU03505T0	VDAG_07479T0
NCU04125T0	VDAG_04605T0
NCU11169T0	VDAG_09778T0
NCU06687T0	VDAG_01389T0
NCU04007T0	VDAG_08541T0
NCU03814T0	VDAG_08411T0
NCU02475T0	VDAG_02727T0
NCU04121T0	VDAG_04592T0
NCU05239T0	VDAG_10179T0
NCU01643T0	VDAG_04077T0
NCU09610T0	VDAG_07513T0
NCU05185T0	VDAG_07177T0
NCU03575T0	VDAG_08674T0
NCU01478T0	VDAG_08521T0
NCU07872T0	VDAG_06649T0
NCU03364T0	VDAG_04048T0
NCU01765T0	VDAG_08889T0
NCU06183T0	VDAG_05850T0
NCU05194T0	VDAG_10148T0
NCU03479T0	VDAG_06928T0
NCU10400T0	VDAG_08074T0
NCU03164T0	VDAG_01858T0
NCU02208T0	VDAG_02967T0
NCU00656T0	VDAG_01875T0
NCU04652T0	VDAG_01413T0
NCU11426T0	VDAG_00896T0
NCU09332T0	VDAG_03147T0
NCU02815T0	VDAG_04138T0
NCU07498T0	VDAG_00986T0
NCU05041T0	VDAG_02281T0
NCU08000T0	VDAG_09033T0
NCU11254T0	VDAG_04036T0
NCU10497T0	VDAG_03232T0
NCU02020T0	VDAG_02660T0
NCU08303T0	VDAG_10261T0
NCU03792T0	VDAG_01273T0
NCU02696T0	VDAG_04354T0
NCU09808T0	VDAG_03003T0
NCU01569T0	VDAG_01245T0
NCU00629T0	VDAG_01887T0
NCU05266T0	VDAG_00357T0
NCU07868T0	VDAG_06653T0
NCU01539T0	VDAG_03959T0
NCU00445T0	VDAG_09694T0
NCU01625T0	VDAG_10031T0
NCU07276T0	VDAG_03847T0
NCU09552T0	VDAG_08518T0
NCU00388T0	VDAG_06433T0
NCU01172T0	VDAG_08526T0
NCU06355T0	VDAG_00398T0
NCU03690T0	VDAG_04662T0
NCU00810T0	VDAG_05015T0
NCU06624T0	VDAG_00543T0
NCU02747T0	VDAG_03258T0
NCU05296T0	VDAG_08990T0
NCU04051T0	VDAG_10075T0
NCU01465T0	VDAG_04568T0
NCU00281T0	VDAG_05914T0
NCU07831T0	VDAG_10306T0
NCU11282T0	VDAG_10184T0
NCU03273T0	VDAG_08731T0
NCU11350T0	VDAG_04272T0
NCU03220T0	VDAG_01044T0
NCU08054T0	VDAG_02717T0
NCU06459T0	VDAG_06364T0
NCU06268T0	VDAG_10396T0
NCU00480T0	VDAG_05761T0
NCU08689T0	VDAG_10419T0
NCU00573T0	VDAG_01911T0
NCU02524T0	VDAG_04544T0
NCU02742T0	VDAG_08795T0
NCU04229T0	VDAG_00156T0
NCU09313T0	VDAG_03094T0
NCU04378T0	VDAG_00404T0
NCU02800T0	VDAG_04465T0
NCU06785T0	VDAG_06972T0
NCU08484T0	VDAG_07490T0
NCU07837T0	VDAG_10309T0
NCU09537T0	VDAG_01414T0
NCU00481T0	VDAG_05762T0
NCU04142T0	VDAG_04645T0
NCU05858T0	VDAG_02241T0
NCU09721T0	VDAG_03982T0
NCU08316T0	VDAG_00677T0
NCU07691T0	VDAG_00434T0
NCU03685T0	VDAG_04616T0
NCU00172T0	VDAG_06453T0
NCU00901T0	VDAG_06865T0
NCU03139T0	VDAG_06876T0
NCU07513T0	VDAG_03657T0
NCU06481T0	VDAG_06357T0
NCU05828T0	VDAG_02965T0
NCU03661T0	VDAG_08400T0
NCU02630T0	VDAG_04365T0
NCU01751T0	VDAG_07653T0
NCU09118T0	VDAG_04479T0
NCU08147T0	VDAG_02935T0
NCU03103T0	VDAG_01033T0
NCU06605T0	VDAG_00787T0
NCU06265T0	VDAG_05724T0
NCU01328T0	VDAG_00251T0
NCU01612T0	VDAG_02005T0
NCU03621T0	VDAG_08598T0
NCU10043T0	VDAG_03056T0
NCU01255T0	VDAG_08318T0
NCU09711T0	VDAG_03988T0
NCU08336T0	VDAG_04207T0
NCU07688T0	VDAG_00448T0
NCU06143T0	VDAG_06210T0
NCU01540T0	VDAG_03960T0
NCU08119T0	VDAG_04238T0
NCU04024T0	VDAG_05484T0
NCU04280T0	VDAG_00286T0
NCU06534T0	VDAG_00720T0
NCU02701T0	VDAG_04363T0
NCU06756T0	VDAG_01943T0
NCU01648T0	VDAG_03930T0
NCU10283T0	VDAG_01254T0
NCU08001T0	VDAG_08968T0
NCU04088T0	VDAG_10068T0
NCU07012T0	VDAG_10237T0
NCU07693T0	VDAG_00451T0
NCU07473T0	VDAG_01069T0
NCU03937T0	VDAG_10098T0
NCU04319T0	VDAG_08659T0
NCU08755T0	VDAG_09750T0
NCU04100T0	VDAG_01284T0
NCU02515T0	VDAG_10375T0
NCU09432T0	VDAG_10481T0
NCU01171T0	VDAG_08525T0
NCU09469T0	VDAG_04061T0
NCU00614T0	VDAG_02644T0
NCU06585T0	VDAG_09899T0
NCU04104T0	VDAG_09982T0
NCU02626T0	VDAG_04377T0
NCU00436T0	VDAG_09697T0
NCU06278T0	VDAG_10283T0
NCU05650T0	VDAG_05382T0
NCU05429T0	VDAG_10015T0
NCU05429T1	VDAG_10015T0
NCU00939T0	VDAG_06859T0
NCU04750T0	VDAG_05605T0
NCU06264T0	VDAG_05720T0
NCU03341T0	VDAG_04051T0
NCU09559T0	VDAG_03780T0
NCU08110T0	VDAG_04089T0
NCU06429T0	VDAG_03744T0
NCU04343T0	VDAG_10242T0
NCU08283T0	VDAG_00475T0
NCU09741T0	VDAG_10275T0
NCU03523T0	VDAG_07697T0
NCU05956T0	VDAG_05347T0
NCU06407T0	VDAG_05809T0
NCU07971T0	VDAG_03432T0
NCU05770T0	VDAG_02834T0
NCU02053T0	VDAG_04167T0
NCU08928T0	VDAG_00165T0
NCU04614T0	VDAG_08624T0
NCU09485T0	VDAG_07546T0
NCU09602T0	VDAG_06910T0
NCU01503T0	VDAG_01949T0
NCU05777T0	VDAG_06710T0
NCU05939T0	VDAG_05330T0
NCU04472T0	VDAG_00172T0
NCU09258T0	VDAG_03138T0
NCU02979T0	VDAG_08850T0
NCU06512T0	VDAG_03073T0
NCU00117T0	VDAG_06597T0
NCU01047T0	VDAG_04745T0
NCU06352T0	VDAG_00566T0
NCU08468T0	VDAG_07034T0
NCU03657T1	VDAG_08395T0
NCU03657T0	VDAG_08395T0
NCU06011T0	VDAG_08446T0
NCU03669T0	VDAG_01432T0
NCU05232T0	VDAG_10176T0
NCU04726T0	VDAG_05577T0
NCU03321T0	VDAG_04115T0
NCU05151T0	VDAG_03662T0
NCU07407T0	VDAG_04295T0
NCU06684T0	VDAG_01381T0
NCU05518T0	VDAG_07369T0
NCU05298T0	VDAG_00378T0
NCU03652T0	VDAG_01405T0
NCU04077T0	VDAG_05495T0
NCU07712T0	VDAG_10256T0
NCU07705T0	VDAG_00432T0
NCU05375T0	VDAG_07102T0
NCU08642T0	VDAG_06253T0
NCU03982T0	VDAG_05516T0
NCU03357T0	VDAG_07730T0
NCU00406T0	VDAG_05856T0
NCU09975T0	VDAG_05060T0	VDAG_05688T0
NCU02380T0	VDAG_09449T0
NCU06836T0	VDAG_07057T0
NCU06994T0	VDAG_10253T0
NCU00046T0	VDAG_06419T0
NCU04535T0	VDAG_10219T0
NCU05268T0	VDAG_00376T0
NCU04511T0	VDAG_07807T0
NCU04221T0	VDAG_08616T0
NCU09120T0	VDAG_04477T0
NCU06869T0	VDAG_09937T0
NCU03545T0	VDAG_07687T0
NCU06182T0	VDAG_05822T0
NCU12152T0	VDAG_06677T0
NCU10155T0	VDAG_08623T0
NCU06656T0	VDAG_00301T0
NCU03200T0	VDAG_04427T0
NCU03061T0	VDAG_08776T0
NCU00430T0	VDAG_09699T0
NCU05622T0	VDAG_05318T0
NCU00200T0	VDAG_05738T0
NCU00121T0	VDAG_06396T0
NCU01853T0	VDAG_09583T0
NCU03852T0	VDAG_00094T0
NCU09443T0	VDAG_01200T0
NCU05204T0	VDAG_09015T0
NCU01119T0	VDAG_09360T0
NCU09318T0	VDAG_03151T0
NCU02978T0	VDAG_08851T0
NCU10337T0	VDAG_08665T0
NCU03727T0	VDAG_01452T0
NCU08009T0	VDAG_09049T0
NCU06842T0	VDAG_07052T0
NCU09374T0	VDAG_08806T0
NCU04329T0	VDAG_01507T0
NCU00251T0	VDAG_09736T0
NCU07425T0	VDAG_04519T0
NCU06503T0	VDAG_06631T0
NCU06503T1	VDAG_06631T0
NCU06986T0	VDAG_00624T0
NCU07982T0	VDAG_07872T0
NCU11861T0	VDAG_09796T0
NCU03235T0	VDAG_03170T0
NCU11273T0	VDAG_01502T0
NCU01817T0	VDAG_03911T0
NCU02233T0	VDAG_00875T0
NCU02717T0	VDAG_08828T0
NCU03966T0	VDAG_05548T0
NCU04610T0	VDAG_00154T0
NCU03650T0	VDAG_01266T0
NCU09228T0	VDAG_03028T0
NCU03783T0	VDAG_08424T0
NCU02052T0	VDAG_01058T0
NCU02955T0	VDAG_01117T0
NCU00962T0	VDAG_02464T0
NCU08869T0	VDAG_07268T0
NCU04733T0	VDAG_01559T0
NCU07481T0	VDAG_00946T0
NCU08693T0	VDAG_00442T0
NCU01241T0	VDAG_08323T0
NCU01912T0	VDAG_04947T0
NCU02617T0	VDAG_06091T0
NCU04674T0	VDAG_01555T0
NCU06238T0	VDAG_06463T0
NCU00188T0	VDAG_05745T0
NCU03098T0	VDAG_04410T0
NCU09097T0	VDAG_01760T0
NCU09270T0	VDAG_07152T0
NCU03219T0	VDAG_01043T0
NCU00920T0	VDAG_06128T0
NCU02319T0	VDAG_07150T0
NCU06394T0	VDAG_08935T0
NCU08632T0	VDAG_06150T0
NCU10775T0	VDAG_09930T0
NCU04279T0	VDAG_00289T0
NCU01229T0	VDAG_04751T0
NCU05642T0	VDAG_05044T0
NCU03032T0	VDAG_00923T0
NCU10733T0	VDAG_07430T0
NCU08920T0	VDAG_04708T0
NCU06758T0	VDAG_06951T0
NCU07280T0	VDAG_00776T0
NCU03010T0	VDAG_07112T0
NCU05257T0	VDAG_00465T0
NCU08294T0	VDAG_08005T0
NCU10018T0	VDAG_10215T0
NCU03786T0	VDAG_01277T0
NCU09706T0	VDAG_03983T0
NCU03023T0	VDAG_04157T0
NCU06438T0	VDAG_03750T0
NCU06202T0	VDAG_06659T0
NCU11180T0	VDAG_03566T0
NCU02202T0	VDAG_02974T0
NCU01878T0	VDAG_01656T0
NCU00269T0	VDAG_06403T0
NCU01157T0	VDAG_00135T0
NCU02580T0	VDAG_00973T0
NCU04410T0	VDAG_07834T0
NCU04187T0	VDAG_08432T0
NCU02750T0	VDAG_03260T0
NCU00488T0	VDAG_06381T0
NCU06067T0	VDAG_03774T0
NCU08357T0	VDAG_01025T0
NCU09191T0	VDAG_01745T0
NCU08338T0	VDAG_04368T0
NCU04799T0	VDAG_01629T0
NCU06444T0	VDAG_06358T0
NCU09873T0	VDAG_07446T0
NCU03962T0	VDAG_05542T0
NCU03964T0	VDAG_05547T0
NCU07351T0	VDAG_03526T0
NCU07313T0	VDAG_10250T0
NCU00177T0	VDAG_06304T0
NCU05246T0	VDAG_08984T0
NCU06812T0	VDAG_10030T0
NCU03675T0	VDAG_01426T0
NCU03264T0	VDAG_04204T0
NCU03628T0	VDAG_01330T0
NCU03992T0	VDAG_06679T0
NCU00372T0	VDAG_05785T0
NCU09657T0	VDAG_08127T0
NCU09079T0	VDAG_01777T0
NCU08002T0	VDAG_09046T0
NCU09071T0	VDAG_01807T0
NCU05458T0	VDAG_10017T0
NCU02828T0	VDAG_04141T0
NCU04355T0	VDAG_08987T0
NCU02245T0	VDAG_02949T0
NCU01369T0	VDAG_01373T0
NCU04223T0	VDAG_05092T0	VDAG_06476T0
NCU09909T0	VDAG_02764T0
NCU09700T0	VDAG_03997T0
NCU01207T0	VDAG_01356T0
NCU01161T0	VDAG_00145T0
NCU07523T0	VDAG_09744T0
NCU01430T0	VDAG_08380T0
NCU01525T0	VDAG_00890T0
NCU06578T0	VDAG_07885T0
NCU01330T0	VDAG_00249T0
NCU04585T0	VDAG_00174T0
NCU00010T0	VDAG_06673T0
NCU02091T0	VDAG_06083T0
NCU02295T0	VDAG_09935T0
NCU06999T0	VDAG_00640T0
NCU07690T0	VDAG_00463T0
NCU08042T0	VDAG_00390T0
NCU00896T0	VDAG_06882T0
NCU04124T0	VDAG_04606T0
NCU01247T0	VDAG_08327T0
NCU10058T0	VDAG_03328T0
NCU08741T0	VDAG_07099T0
NCU05269T0	VDAG_00375T0
NCU05269T1	VDAG_00375T0
NCU01249T0	VDAG_08325T0
NCU07411T0	VDAG_04281T0
NCU10763T0	VDAG_06410T0
NCU03079T0	VDAG_03219T0
NCU03062T0	VDAG_08777T0
NCU06123T0	VDAG_02257T0
NCU09545T0	VDAG_08410T0
NCU04380T0	VDAG_00401T0
NCU04448T0	VDAG_00791T0
NCU01777T0	VDAG_06790T0
NCU03980T0	VDAG_05518T0
NCU03330T0	VDAG_07686T0
NCU06095T0	VDAG_02169T0
NCU08499T0	VDAG_07516T0
NCU00675T0	VDAG_01798T0
NCU05955T0	VDAG_09286T0
NCU07296T0	VDAG_03510T0
NCU11965T0	VDAG_07166T0
NCU03024T0	VDAG_06826T0
NCU09227T0	VDAG_03052T0
NCU04298T0	VDAG_00068T0
NCU04952T0	VDAG_08263T0
NCU04321T0	VDAG_00038T0
NCU04755T0	VDAG_01638T0
NCU08604T0	VDAG_04257T0
NCU01654T0	VDAG_03940T0
NCU02789T0	VDAG_06806T0
NCU01479T0	VDAG_08520T0
NCU02356T0	VDAG_02321T0
NCU08021T0	VDAG_09040T0
NCU03651T0	VDAG_01323T0
NCU04136T0	VDAG_04649T0
NCU11175T0	VDAG_03577T0
NCU00447T0	VDAG_09591T0
NCU08218T0	VDAG_03669T0
NCU02411T0	VDAG_09468T0
NCU05225T0	VDAG_10154T0
NCU02110T0	VDAG_06812T0
NCU00446T0	VDAG_09589T0
NCU06306T0	VDAG_07968T0
NCU09658T0	VDAG_08129T0
NCU02629T0	VDAG_04441T0
NCU05927T0	VDAG_05629T0
NCU09819T0	VDAG_04131T0
NCU02075T0	VDAG_01101T0
NCU02514T0	VDAG_10347T0
NCU07926T0	VDAG_08134T0
NCU04117T0	VDAG_04585T0
NCU01843T0	VDAG_09995T0
NCU01498T0	VDAG_06935T0
NCU00066T0	VDAG_06536T0
NCU00642T0	VDAG_04734T0	VDAG_00717T0
NCU04648T0	VDAG_03033T0
NCU03387T0	VDAG_07086T0
NCU10311T0	VDAG_04001T0
NCU07330T0	VDAG_07890T0
NCU11277T0	VDAG_08324T0
NCU02270T0	VDAG_00869T0
NCU02498T0	VDAG_10363T0
NCU02066T0	VDAG_01092T0
NCU04264T0	VDAG_00262T0
NCU06362T0	VDAG_00602T0
NCU01589T0	VDAG_08898T0
NCU01470T0	VDAG_09264T0
NCU03571T0	VDAG_04069T0
NCU04201T0	VDAG_05107T0
NCU07996T0	VDAG_00341T0
NCU07724T0	VDAG_00553T0
NCU03137T0	VDAG_06873T0
NCU04579T0	VDAG_04620T0
NCU06285T0	VDAG_03363T0
NCU00788T0	VDAG_02862T0
NCU03260T0	VDAG_04198T0
NCU12027T0	VDAG_00842T0
NCU08309T0	VDAG_10264T0
NCU08894T0	VDAG_05026T0
NCU07863T0	VDAG_05926T0
NCU00355T0	VDAG_06575T0
NCU09048T0	VDAG_06693T0
NCU01376T0	VDAG_01304T0
NCU03108T0	VDAG_01015T0
NCU06735T0	VDAG_00894T0
NCU07975T0	VDAG_00533T0
NCU09111T0	VDAG_04488T0
NCU09488T0	VDAG_07706T0
NCU06804T0	VDAG_10024T0
NCU09709T0	VDAG_03986T0
NCU02592T0	VDAG_02513T0
NCU02680T0	VDAG_04185T0
NCU07281T0	VDAG_00775T0
NCU08597T0	VDAG_03310T0
NCU09266T0	VDAG_04128T0
NCU02402T0	VDAG_09439T0
NCU07567T0	VDAG_10232T0
NCU03036T0	VDAG_03060T0
NCU05029T0	VDAG_04023T0
NCU02616T0	VDAG_06090T0
NCU05996T0	VDAG_05596T0
NCU05422T0	VDAG_07694T0
NCU06027T0	VDAG_08178T0
NCU08682T0	VDAG_07877T0
NCU02207T0	VDAG_02968T0
NCU02550T0	VDAG_06878T0
NCU02422T0	VDAG_09426T0
NCU06809T0	VDAG_07726T0
NCU06099T0	VDAG_09497T0
NCU00591T0	VDAG_02775T0
NCU09598T0	VDAG_06908T0
NCU00091T0	VDAG_06502T0
NCU00790T0	VDAG_08941T0
NCU01947T0	VDAG_02437T0
NCU05600T0	VDAG_04813T0
NCU03899T0	VDAG_10087T0
NCU09377T0	VDAG_08848T0
NCU09377T1	VDAG_08848T0
NCU07393T0	VDAG_04303T0
NCU08791T0	VDAG_03661T0
NCU00690T0	VDAG_00312T0
NCU02416T0	VDAG_09453T0
NCU09513T0	VDAG_09634T0
NCU10073T0	VDAG_04401T0
NCU01901T0	VDAG_04956T0
NCU01499T0	VDAG_06911T0
NCU04782T0	VDAG_07463T0
NCU09064T0	VDAG_01775T0
NCU04731T0	VDAG_01557T0
NCU04245T0	VDAG_00279T0
NCU04790T0	VDAG_07445T0
NCU06672T0	VDAG_00045T0
NCU04673T0	VDAG_01526T0
NCU00324T0	VDAG_06479T0
NCU11284T0	VDAG_07439T0
NCU09068T0	VDAG_01803T0
NCU01206T0	VDAG_01423T0
NCU00680T0	VDAG_00310T0
NCU00925T0	VDAG_06101T0
NCU09746T0	VDAG_00387T0
NCU09065T0	VDAG_01776T0
NCU01613T0	VDAG_02006T0
NCU07162T0	VDAG_04018T0
NCU02576T0	VDAG_00967T0
NCU02778T0	VDAG_03184T0
NCU04721T0	VDAG_01556T0
NCU11453T0	VDAG_00922T0
NCU02287T0	VDAG_09867T0
NCU05683T0	VDAG_09671T0
NCU00943T0	VDAG_03038T0
NCU03290T0	VDAG_04408T0
NCU04449T0	VDAG_00790T0
NCU09205T0	VDAG_01672T0
NCU07023T0	VDAG_08983T0
NCU03117T0	VDAG_01013T0
NCU02127T0	VDAG_01921T0
NCU08298T0	VDAG_00734T0
NCU02797T0	VDAG_03025T0
NCU02839T0	VDAG_04448T0
NCU09642T0	VDAG_08249T0
NCU09437T0	VDAG_09472T0
NCU02826T0	VDAG_04142T0
NCU00340T0	VDAG_06555T0
NCU03125T0	VDAG_00930T0
NCU08730T0	VDAG_07631T0
NCU00517T0	VDAG_03081T0
NCU07059T0	VDAG_01591T0
NCU09121T0	VDAG_04476T0
NCU09861T0	VDAG_05479T0
NCU04133T0	VDAG_04651T0
NCU01797T0	VDAG_06892T0
NCU08515T0	VDAG_01988T0
NCU11379T0	VDAG_07819T0
NCU02644T0	VDAG_01753T0
NCU02644T1	VDAG_01753T0
NCU06075T0	VDAG_01206T0
NCU06075T1	VDAG_01206T0
NCU00155T0	VDAG_03724T0
NCU11866T0	VDAG_06329T0
NCU11302T0	VDAG_09480T0
NCU01968T0	VDAG_02490T0
NCU01269T0	VDAG_04583T0
NCU11170T0	VDAG_06295T0
NCU01963T0	VDAG_02447T0
NCU07839T0	VDAG_05689T0
NCU01022T0	VDAG_01483T0
NCU05430T0	VDAG_10013T0
NCU00206T0	VDAG_05396T0
NCU04110T0	VDAG_04652T0
NCU03924T0	VDAG_01544T0
NCU05994T0	VDAG_10045T0
NCU09652T0	VDAG_09302T0
NCU00914T0	VDAG_06063T0
NCU11791T0	VDAG_03474T0
NCU02556T0	VDAG_00940T0
NCU03697T0	VDAG_04675T0
NCU01417T0	VDAG_08654T0
NCU03546T0	VDAG_07689T0
NCU09287T0	VDAG_09734T0
NCU09696T0	VDAG_09300T0
NCU03493T0	VDAG_07017T0
NCU11238T0	VDAG_02768T0
NCU02531T0	VDAG_04244T0
NCU04433T0	VDAG_07606T0
NCU04505T0	VDAG_07803T0
NCU11967T0	VDAG_08894T0
NCU00714T0	VDAG_06242T0
NCU00789T0	VDAG_02850T0
NCU01985T0	VDAG_02457T0
NCU08898T0	VDAG_08540T0
NCU07514T0	VDAG_03655T0
NCU08776T0	VDAG_04774T0
NCU04768T0	VDAG_01614T0
NCU07535T0	VDAG_04205T0
NCU09770T0	VDAG_07866T0
NCU00169T0	VDAG_03568T0
NCU04800T0	VDAG_01630T0
NCU07156T0	VDAG_00021T0
NCU05876T0	VDAG_07596T0
NCU07504T0	VDAG_04497T0
NCU11235T0	VDAG_04245T0
NCU10905T0	VDAG_07471T0
NCU09874T0	VDAG_08084T0
NCU03440T0	VDAG_01985T0
NCU07125T0	VDAG_05326T0
NCU01728T1	VDAG_01218T0
NCU01728T0	VDAG_01218T0
NCU00405T0	VDAG_05855T0
NCU00650T0	VDAG_06042T0
NCU02094T0	VDAG_06086T0
NCU10789T0	VDAG_00961T0
NCU09715T0	VDAG_03989T0
NCU06540T0	VDAG_09905T0
NCU04241T0	VDAG_00123T0
NCU02810T0	VDAG_04458T0
NCU07282T0	VDAG_03549T0
NCU06847T0	VDAG_07042T0
NCU01953T0	VDAG_02436T0
NCU04044T0	VDAG_05451T0
NCU06881T0	VDAG_09473T0
NCU06192T0	VDAG_06294T0
NCU09595T0	VDAG_06902T0
NCU02247T0	VDAG_00829T0
NCU00503T0	VDAG_03030T0
NCU06631T0	VDAG_00536T0
NCU02803T0	VDAG_04461T0
NCU08033T0	VDAG_10428T0
NCU02063T0	VDAG_04118T0
NCU03317T0	VDAG_04266T0
NCU09322T0	VDAG_03139T0
NCU08012T0	VDAG_09051T0
NCU06252T0	VDAG_06497T0
NCU04474T0	VDAG_10513T0
NCU06649T0	VDAG_00205T0
NCU03815T0	VDAG_01314T0
NCU03929T0	VDAG_05523T0
NCU09202T0	VDAG_01669T0
NCU03360T0	VDAG_07522T0
NCU09468T0	VDAG_04060T0
NCU08435T0	VDAG_07629T0
NCU02611T0	VDAG_01001T0
NCU08372T0	VDAG_03114T0
NCU09212T0	VDAG_05964T0
NCU08888T0	VDAG_06380T0
NCU11399T0	VDAG_05787T0
NCU07451T0	VDAG_09740T0
NCU02961T0	VDAG_03294T0
NCU03136T0	VDAG_06067T0
NCU10021T0	VDAG_02710T0
NCU09894T0	VDAG_02993T0
NCU00164T0	VDAG_03720T0
NCU06277T0	VDAG_10296T0
NCU03415T0	VDAG_02013T0
NCU06834T0	VDAG_07056T0
NCU04176T0	VDAG_08450T0
NCU03359T0	VDAG_02028T0
NCU01644T0	VDAG_04076T0
NCU03100T0	VDAG_04413T0
NCU08124T0	VDAG_02096T0
NCU04439T0	VDAG_07997T0
NCU03597T0	VDAG_09232T0
NCU04054T0	VDAG_10074T0
NCU07587T0	VDAG_08221T0
NCU01378T0	VDAG_01324T0
NCU00209T0	VDAG_05875T0
NCU00311T0	VDAG_06286T0
NCU09033T0	VDAG_06702T0
NCU09536T0	VDAG_08507T0
NCU07779T0	VDAG_04694T0
NCU08598T0	VDAG_04304T0
NCU06783T0	VDAG_06973T0
NCU11384T0	VDAG_01152T0
NCU11384T1	VDAG_01152T0
NCU02224T0	VDAG_00840T0
NCU01692T0	VDAG_03946T0
NCU11664T0	VDAG_00149T0
NCU06761T0	VDAG_06941T0
NCU02203T0	VDAG_02975T0
NCU10007T0	VDAG_01774T0
NCU10007T1	VDAG_01774T0
NCU00272T0	VDAG_05895T0
NCU00170T0	VDAG_06456T0
NCU03622T0	VDAG_09407T0
NCU03954T0	VDAG_01827T0
NCU03954T1	VDAG_01827T0
NCU00202T0	VDAG_06551T0
NCU08020T0	VDAG_09041T0
NCU11409T0	VDAG_09548T0
NCU01997T0	VDAG_02548T0
NCU02619T0	VDAG_06058T0
NCU04015T0	VDAG_05521T0
NCU05364T0	VDAG_07154T0
NCU04454T0	VDAG_07954T0
NCU06483T0	VDAG_06355T0
NCU08517T0	VDAG_06772T0
NCU04303T0	VDAG_00271T0
NCU02003T0	VDAG_02559T0
NCU05273T0	VDAG_00361T0
NCU04144T0	VDAG_04641T0
NCU08417T0	VDAG_03877T0
NCU02407T0	VDAG_09433T0
NCU11587T0	VDAG_04397T0
NCU10926T0	VDAG_09598T0
NCU02840T0	VDAG_04449T0
NCU00632T0	VDAG_01890T0
NCU03020T0	VDAG_04145T0
NCU07955T0	VDAG_03211T0
NCU02994T0	VDAG_08818T0
NCU04485T0	VDAG_08033T0
NCU00538T0	VDAG_02698T0
NCU01361T0	VDAG_04597T0
NCU08771T0	VDAG_03688T0
NCU03606T0	VDAG_08650T0
NCU04427T0	VDAG_08031T0
NCU04166T0	VDAG_08470T0
NCU01984T0	VDAG_02456T0
NCU06701T0	VDAG_01397T0
NCU01174T0	VDAG_08529T0
NCU01252T0	VDAG_08315T0
NCU08195T0	VDAG_03651T0
NCU02351T0	VDAG_02305T0
NCU00498T0	VDAG_05776T0
NCU00112T0	VDAG_06603T0
NCU02409T0	VDAG_09430T0
NCU05278T0	VDAG_00367T0
NCU04295T0	VDAG_00066T0
NCU01756T0	VDAG_07506T0
NCU05582T0	VDAG_09054T0
NCU04669T0	VDAG_10300T0
NCU04848T0	VDAG_01604T0
NCU04623T0	VDAG_07660T0
NCU09688T0	VDAG_04985T0
NCU01936T0	VDAG_10336T0
NCU01036T0	VDAG_00004T0
NCU06523T0	VDAG_05378T0
NCU03425T0	VDAG_01999T0
NCU06882T0	VDAG_02156T0
NCU06063T0	VDAG_03963T0
NCU02482T0	VDAG_02769T0
NCU02482T1	VDAG_02769T0
NCU02482T2	VDAG_02769T0
NCU03509T0	VDAG_10208T0
NCU04743T0	VDAG_10040T0
NCU05680T0	VDAG_09670T0
NCU09673T0	VDAG_07209T0
NCU01502T0	VDAG_01950T0
NCU08600T0	VDAG_04269T0
NCU07860T0	VDAG_05955T0
NCU06205T0	VDAG_06313T0
NCU05213T0	VDAG_10132T0
NCU00897T0	VDAG_06054T0
NCU11251T0	VDAG_04431T0
NCU00163T0	VDAG_03721T0
NCU03246T0	VDAG_03156T0
NCU04540T0	VDAG_03775T0
NCU03804T0	VDAG_08369T0
NCU05308T0	VDAG_08009T0
NCU10008T0	VDAG_02742T0
NCU05644T0	VDAG_05300T0
NCU07381T0	VDAG_04259T0
NCU06144T0	VDAG_06209T0
NCU00608T0	VDAG_02819T0
NCU03257T0	VDAG_03160T0
NCU09547T0	VDAG_01329T0
NCU03491T0	VDAG_07019T0
NCU02368T0	VDAG_02330T0
NCU03646T0	VDAG_01449T0
NCU04670T0	VDAG_01527T0
NCU06138T0	VDAG_05048T0
NCU07001T0	VDAG_00612T0
NCU03965T0	VDAG_05549T0
NCU04798T0	VDAG_01615T0
NCU03267T0	VDAG_03008T0
NCU06648T0	VDAG_01510T0
NCU02274T0	VDAG_00824T0
NCU06799T0	VDAG_07729T0
NCU03115T0	VDAG_01020T0
NCU00081T0	VDAG_06518T0
NCU04938T0	VDAG_03639T0
NCU08226T0	VDAG_02123T0
NCU07375T0	VDAG_03222T0
NCU03482T0	VDAG_07006T0
NCU06918T0	VDAG_06737T0
NCU08935T0	VDAG_00221T0
NCU01433T0	VDAG_08361T0
NCU08626T0	VDAG_06267T0
NCU06271T0	VDAG_10399T0
NCU00130T0	VDAG_06333T0
NCU00377T0	VDAG_06469T0
NCU03204T0	VDAG_04425T0
NCU09349T0	VDAG_01247T0
NCU03892T0	VDAG_05527T0
NCU09407T0	VDAG_06760T0
NCU04258T0	VDAG_00293T0
NCU03771T0	VDAG_01311T0
NCU02896T0	VDAG_06235T0
NCU07064T0	VDAG_10081T0
NCU09101T0	VDAG_01813T0
NCU09254T0	VDAG_04328T0
NCU05400T0	VDAG_04056T0
NCU02415T0	VDAG_09447T0
NCU04566T0	VDAG_08621T0
NCU03855T0	VDAG_00097T0
NCU02650T0	VDAG_02736T0
NCU04840T0	VDAG_07441T0
NCU08897T0	VDAG_05083T0
NCU06384T0	VDAG_10458T0
NCU07930T0	VDAG_07814T0
NCU03186T0	VDAG_01722T0
NCU03355T0	VDAG_07732T0
NCU06601T0	VDAG_09888T0
NCU02542T1	VDAG_04087T0
NCU02542T0	VDAG_04087T0
NCU02178T0	VDAG_02528T0
NCU02534T0	VDAG_04247T0
NCU02100T0	VDAG_06136T0
NCU07442T0	VDAG_01764T0
NCU11263T0	VDAG_00051T0
NCU08272T0	VDAG_08961T0
NCU01333T0	VDAG_00245T0
NCU11239T0	VDAG_02766T0
NCU06774T0	VDAG_06949T0
NCU09804T0	VDAG_04403T0
NCU05137T0	VDAG_07065T0	VDAG_08037T0
NCU03312T0	VDAG_04252T0
NCU07778T0	VDAG_04699T0
NCU03076T0	VDAG_03218T0
NCU04252T0	VDAG_02581T0
NCU01240T0	VDAG_09329T0
NCU00692T0	VDAG_00314T0
NCU03187T0	VDAG_01721T0
NCU03715T0	VDAG_01441T0
NCU02729T0	VDAG_03243T0
NCU00196T0	VDAG_05741T0
NCU03961T0	VDAG_05541T0
NCU01760T0	VDAG_08882T0
NCU11185T0	VDAG_06379T0
NCU00089T0	VDAG_06514T0
NCU01000T1	VDAG_09808T0
NCU01000T0	VDAG_09808T0
NCU04653T0	VDAG_01306T0
NCU07020T0	VDAG_00548T0
NCU05095T0	VDAG_04182T0
NCU08003T0	VDAG_09045T0
NCU08563T0	VDAG_09717T0
NCU03417T0	VDAG_01994T0
NCU09132T0	VDAG_03302T0
NCU06821T0	VDAG_07503T0
NCU07609T0	VDAG_07982T0
NCU04459T0	VDAG_00746T0
NCU06039T0	VDAG_01209T0
NCU06259T0	VDAG_05754T0
NCU05627T0	VDAG_08186T0
NCU06026T0	VDAG_08176T0
NCU10042T0	VDAG_03029T0
NCU10042T1	VDAG_03029T0
NCU02107T0	VDAG_01098T0
NCU00772T0	VDAG_02874T0
NCU04137T0	VDAG_04647T0
NCU06870T0	VDAG_02342T0
NCU11397T0	VDAG_09687T0
NCU01278T0	VDAG_09959T0
NCU01278T1	VDAG_09959T0
NCU01782T0	VDAG_06795T0
NCU11956T0	VDAG_06977T0
NCU05259T0	VDAG_08975T0
NCU07334T0	VDAG_07901T0
NCU06854T0	VDAG_08913T0
NCU00337T0	VDAG_06485T0
NCU03526T0	VDAG_07483T0
NCU10810T0	VDAG_03123T0
NCU08858T0	VDAG_08168T0
NCU03058T0	VDAG_08772T0
NCU04414T0	VDAG_07837T0
NCU06710T0	VDAG_08389T0
NCU01377T0	VDAG_01327T0
NCU00536T0	VDAG_02675T0
NCU00493T0	VDAG_06375T0
NCU03972T0	VDAG_05537T0
NCU07458T0	VDAG_03196T0
NCU00978T0	VDAG_03284T0
NCU03240T0	VDAG_03174T0
NCU04468T0	VDAG_06062T0
NCU11353T0	VDAG_05815T0
NCU02122T0	VDAG_00327T0
NCU00410T0	VDAG_05953T0
NCU06231T0	VDAG_06311T0
NCU04636T0	VDAG_08632T0
NCU03938T0	VDAG_01581T0
NCU05411T0	VDAG_07704T0
NCU06520T0	VDAG_08057T0
NCU00880T0	VDAG_01679T0
NCU03500T0	VDAG_04041T0
NCU00894T0	VDAG_06884T0
NCU08364T0	VDAG_00950T0
NCU01767T0	VDAG_08880T0
NCU06149T0	VDAG_09875T0
NCU03914T0	VDAG_01579T0
NCU02764T0	VDAG_03133T0
NCU02795T0	VDAG_03023T0
NCU00181T0	VDAG_06633T0
NCU08097T0	VDAG_02814T0
NCU05288T0	VDAG_08998T0
NCU05289T0	VDAG_08997T0
NCU07590T0	VDAG_08239T0
NCU06595T0	VDAG_09891T0
NCU03981T1	VDAG_05517T0
NCU03981T0	VDAG_05517T0
NCU00023T0	VDAG_06616T0
NCU02425T0	VDAG_09451T0
NCU03779T0	VDAG_09239T0
NCU04661T0	VDAG_08560T0
NCU04400T0	VDAG_09331T0
NCU07584T0	VDAG_08220T0
NCU00345T0	VDAG_06660T0
NCU07859T0	VDAG_05956T0
NCU09757T0	VDAG_07550T0
NCU00575T0	VDAG_01913T0
NCU05575T0	VDAG_09078T0
NCU07909T0	VDAG_07796T0
NCU09564T0	VDAG_07630T0
NCU01646T0	VDAG_03935T0
NCU00721T0	VDAG_06571T0
NCU04646T0	VDAG_04635T0
NCU06217T0	VDAG_06323T0
NCU06032T0	VDAG_06757T0
NCU02115T0	VDAG_01162T0
NCU07380T0	VDAG_03213T0
NCU00261T0	VDAG_10534T0
NCU06189T0	VDAG_06343T0
NCU05042T0	VDAG_07741T0
NCU07534T0	VDAG_03247T0
NCU07018T0	VDAG_10438T0
NCU09223T0	VDAG_03047T0
NCU10381T0	VDAG_04074T0
NCU06895T0	VDAG_09950T0
NCU05715T0	VDAG_09677T0
NCU02549T0	VDAG_06877T0
NCU05850T0	VDAG_06722T0
NCU01978T0	VDAG_02458T0
NCU11190T0	VDAG_01819T0
NCU02996T0	VDAG_08789T0
NCU06489T0	VDAG_06546T0
NCU02260T0	VDAG_00862T0
NCU01089T0	VDAG_03810T0
NCU07389T0	VDAG_04175T0
NCU06457T0	VDAG_06363T0
NCU09034T0	VDAG_06701T0
NCU03973T0	VDAG_05538T0
NCU01285T0	VDAG_00036T0
NCU00824T0	VDAG_06000T0
NCU08924T0	VDAG_00200T0
NCU02406T0	VDAG_09434T0
NCU09241T0	VDAG_04325T0
NCU06418T0	VDAG_09824T0
NCU08290T0	VDAG_10247T0
NCU00988T0	VDAG_06201T0
NCU01216T0	VDAG_07200T0
NCU03801T0	VDAG_08366T0
NCU04814T0	VDAG_01597T0
NCU04130T0	VDAG_02575T0
NCU00037T0	VDAG_06445T0
NCU05791T0	VDAG_05618T0
NCU06419T0	VDAG_09823T0
NCU00582T0	VDAG_00317T0
NCU02354T0	VDAG_02319T0
NCU01813T0	VDAG_03925T0
NCU02960T0	VDAG_03290T0
NCU01745T0	VDAG_06783T0
NCU07489T0	VDAG_06057T0
NCU02074T0	VDAG_06106T0
NCU08027T0	VDAG_10433T0
NCU03857T0	VDAG_00099T0
NCU04112T0	VDAG_04656T0
NCU08708T0	VDAG_03824T0
NCU11748T0	VDAG_01939T0
NCU04259T0	VDAG_00266T0
NCU01178T0	VDAG_08441T0
NCU04713T0	VDAG_05511T0
NCU06215T0	VDAG_06321T0
NCU00754T0	VDAG_02849T0
NCU03641T0	VDAG_01263T0
NCU04111T0	VDAG_04654T0
NCU09521T0	VDAG_09660T0
NCU00673T0	VDAG_02670T0
NCU01517T0	VDAG_03528T0
NCU03799T0	VDAG_08533T0
NCU08977T0	VDAG_05780T0
NCU07521T0	VDAG_09743T0
NCU00428T0	VDAG_10415T0
NCU08273T0	VDAG_08963T0
NCU04219T0	VDAG_00050T0
NCU03713T0	VDAG_01439T0
NCU06449T0	VDAG_03751T0
NCU04457T0	VDAG_09917T0
NCU04364T0	VDAG_10129T0
NCU06430T0	VDAG_10224T0
NCU00077T0	VDAG_06524T0
NCU04096T0	VDAG_08437T0
NCU05885T0	VDAG_07863T0
NCU06593T0	VDAG_09893T0
NCU00677T0	VDAG_01821T0
NCU02265T0	VDAG_00854T0
NCU02010T0	VDAG_03299T0
NCU01066T0	VDAG_06185T0
NCU01304T0	VDAG_08455T0
NCU08669T0	VDAG_08053T0
NCU07732T0	VDAG_00348T0
NCU07732T1	VDAG_00348T0
NCU09737T0	VDAG_10137T0
NCU00665T0	VDAG_02693T0
NCU07418T0	VDAG_04286T0
NCU01362T0	VDAG_01372T0
NCU08319T0	VDAG_00683T0
NCU08177T0	VDAG_01191T0
NCU05585T0	VDAG_09991T0
NCU01044T0	VDAG_00007T0
NCU01882T0	VDAG_04934T0
NCU09580T0	VDAG_01105T0
NCU02716T0	VDAG_08829T0
NCU05499T0	VDAG_07414T0
NCU02147T0	VDAG_01756T0
NCU08370T0	VDAG_00982T0
NCU07358T0	VDAG_04343T0
NCU04963T0	VDAG_09071T0
NCU09380T0	VDAG_08809T0
NCU09435T0	VDAG_09844T0
NCU00553T0	VDAG_02471T0
NCU03194T0	VDAG_04435T0
NCU07483T0	VDAG_01063T0
NCU00717T0	VDAG_03372T0
NCU02536T0	VDAG_04248T0
NCU02421T0	VDAG_09425T0
NCU05606T0	VDAG_09067T0
NCU01086T0	VDAG_07887T0
NCU02785T0	VDAG_06820T0
NCU01181T0	VDAG_08463T0
NCU05752T0	VDAG_05624T0
NCU07820T0	VDAG_04024T0
NCU05363T0	VDAG_07155T0
NCU10262T0	VDAG_03185T0
NCU11312T0	VDAG_06303T0
NCU00794T0	VDAG_02854T0
NCU04656T0	VDAG_00256T0
NCU03823T0	VDAG_08359T0
NCU11685T0	VDAG_02584T0
NCU07865T0	VDAG_06655T0
NCU05853T0	VDAG_10174T0
NCU06988T0	VDAG_10239T0
NCU02546T0	VDAG_01108T0
NCU00715T0	VDAG_06888T0
NCU02420T0	VDAG_09424T0
NCU06033T0	VDAG_06758T0
NCU08471T0	VDAG_07511T0
NCU01758T0	VDAG_08890T0
NCU10987T0	VDAG_03022T0
NCU06950T0	VDAG_10214T0
NCU03633T0	VDAG_09975T0
NCU01439T0	VDAG_08304T0
NCU06961T0	VDAG_05992T0
NCU02637T0	VDAG_04212T0
NCU06441T0	VDAG_03746T0
NCU01234T0	VDAG_09310T0
NCU04008T0	VDAG_08539T0
NCU08998T0	VDAG_06397T0
NCU08998T1	VDAG_06397T0
NCU02252T0	VDAG_00855T0
NCU00306T0	VDAG_03698T0
NCU02361T0	VDAG_02317T0
NCU04435T0	VDAG_07880T0
NCU03768T1	VDAG_08346T0
NCU03768T0	VDAG_08346T0
NCU03768T2	VDAG_08346T0
NCU00915T0	VDAG_01801T0
NCU07153T0	VDAG_00025T0
NCU00226T0	VDAG_06462T0
NCU02015T0	VDAG_05004T0
NCU11187T0	VDAG_01862T0
NCU09112T0	VDAG_04487T0
NCU05888T0	VDAG_07865T0
NCU02268T0	VDAG_00867T0
NCU04942T0	VDAG_02239T0
NCU03922T0	VDAG_10091T0
NCU02148T0	VDAG_01897T0
NCU01324T0	VDAG_04576T0
NCU06666T0	VDAG_00041T0
NCU09347T0	VDAG_01248T0
NCU07395T0	VDAG_04220T0
NCU07400T0	VDAG_04301T0
NCU09220T0	VDAG_03045T0
NCU03795T0	VDAG_01474T0
NCU02457T0	VDAG_06035T0
NCU00865T0	VDAG_09251T0
NCU00035T0	VDAG_06444T0
NCU01170T0	VDAG_08509T0
NCU04428T0	VDAG_07965T0
NCU10852T0	VDAG_04484T0
NCU06371T0	VDAG_10122T0
NCU12124T0	VDAG_07453T0
NCU07171T0	VDAG_02600T0
NCU04078T0	VDAG_05498T0
NCU07420T0	VDAG_04288T0
NCU04041T0	VDAG_05435T0
NCU09333T0	VDAG_03150T0
NCU08840T0	VDAG_09003T0
NCU01615T0	VDAG_02002T0
NCU04389T0	VDAG_00558T0
NCU01231T0	VDAG_03371T0
NCU05028T0	VDAG_02139T0
NCU09814T0	VDAG_03000T0
NCU06270T0	VDAG_10398T0
NCU09025T0	VDAG_09877T0
NCU07383T0	VDAG_00926T0
NCU07720T0	VDAG_10273T0
NCU05536T0	VDAG_07426T0
NCU06843T0	VDAG_07051T0
NCU03347T0	VDAG_07756T0
NCU06190T0	VDAG_06342T0
NCU05218T0	VDAG_10143T0
NCU06659T0	VDAG_00297T0
NCU01151T0	VDAG_05613T0
NCU01737T0	VDAG_06765T0
NCU05937T0	VDAG_05367T0
NCU03998T0	VDAG_08543T0
NCU05454T0	VDAG_07740T0
NCU02604T0	VDAG_00993T0
NCU08346T0	VDAG_00976T0
NCU01180T0	VDAG_08442T0
NCU08706T0	VDAG_03822T0
NCU04170T0	VDAG_03892T0	VDAG_05119T0
NCU07082T0	VDAG_02041T0
NCU02343T0	VDAG_09106T0
NCU00528T0	VDAG_02701T0
NCU01652T0	VDAG_03939T0
NCU00434T0	VDAG_09695T0
NCU09106T0	VDAG_04494T0
NCU02653T0	VDAG_02715T0
NCU06669T0	VDAG_00043T0
NCU00453T0	VDAG_05925T0
NCU07058T0	VDAG_01537T0
NCU01596T0	VDAG_07037T0
NCU07246T0	VDAG_02571T0
NCU07607T0	VDAG_08124T0
NCU07021T0	VDAG_09018T0
NCU04612T0	VDAG_08626T0
NCU04612T1	VDAG_08626T0
NCU04335T0	VDAG_00526T0
NCU11803T0	VDAG_00394T0
NCU06760T0	VDAG_06937T0
NCU02397T0	VDAG_09443T0
NCU03921T0	VDAG_10092T0
NCU09253T0	VDAG_08767T0
NCU06921T0	VDAG_01132T0
NCU12009T0	VDAG_02110T0
NCU04185T0	VDAG_08431T0
NCU04247T0	VDAG_00300T0
NCU08162T0	VDAG_00714T0
NCU04089T0	VDAG_05456T0
NCU11271T0	VDAG_04748T0
NCU06305T0	VDAG_09374T0
NCU09208T0	VDAG_01677T0
NCU05578T0	VDAG_09099T0
NCU06685T0	VDAG_01386T0
NCU10847T0	VDAG_01089T0
NCU09575T0	VDAG_05410T0
NCU02256T0	VDAG_00844T0
NCU03894T0	VDAG_05525T0
NCU04207T0	VDAG_09388T0
NCU02606T0	VDAG_00995T0
NCU00194T0	VDAG_05743T0
NCU03678T0	VDAG_04664T0
NCU01919T0	VDAG_10330T0
NCU08356T0	VDAG_06821T0
NCU00809T0	VDAG_03599T0
NCU02657T0	VDAG_03272T0
NCU06718T0	VDAG_00026T0
NCU01132T0	VDAG_07563T0
NCU01095T0	VDAG_09535T0
NCU02296T0	VDAG_02195T0
NCU05987T0	VDAG_01552T0
NCU00919T0	VDAG_06097T0
NCU02089T0	VDAG_06081T0
NCU03637T0	VDAG_09962T0
NCU08145T0	VDAG_09082T0
NCU09252T0	VDAG_08766T0
NCU09183T0	VDAG_10524T0
NCU11408T0	VDAG_09544T0
NCU04310T0	VDAG_00065T0
NCU09093T0	VDAG_01763T0
NCU07068T0	VDAG_04796T0
NCU05598T0	VDAG_09063T0
NCU08503T0	VDAG_06912T0
NCU02586T0	VDAG_06841T0
NCU00122T0	VDAG_09786T0
NCU01235T0	VDAG_09309T0
NCU02430T0	VDAG_09420T0
NCU04534T0	VDAG_10218T0
NCU00378T0	VDAG_06372T0
NCU10468T0	VDAG_08462T0
NCU10546T0	VDAG_08662T0
NCU02591T0	VDAG_01008T0
NCU01414T0	VDAG_08656T0
NCU03339T0	VDAG_07524T0
NCU04885T0	VDAG_07360T0
NCU10853T0	VDAG_03445T0
NCU11511T0	VDAG_03300T0
NCU07874T0	VDAG_06648T0
NCU05219T0	VDAG_10149T0
NCU02211T0	VDAG_02966T0
NCU03548T0	VDAG_07721T0
NCU03608T0	VDAG_08589T0
NCU04265T0	VDAG_02978T0
NCU00711T0	VDAG_06167T0
NCU04418T0	VDAG_03465T0
NCU03495T0	VDAG_07016T0
NCU05526T0	VDAG_06110T0	VDAG_01275T0
NCU02209T0	VDAG_02971T0
NCU06112T0	VDAG_02259T0
NCU01494T0	VDAG_06939T0
NCU03066T0	VDAG_08784T0
NCU09115T0	VDAG_04483T0
NCU08997T0	VDAG_05667T0
NCU06543T0	VDAG_09908T0
NCU00587T0	VDAG_02783T0
NCU04270T0	VDAG_00281T0
NCU06435T0	VDAG_03743T0
NCU08114T0	VDAG_04513T0
NCU06519T0	VDAG_08179T0
NCU11934T0	VDAG_07581T0
NCU01564T0	VDAG_01237T0
NCU04020T0	VDAG_01539T0
NCU00068T0	VDAG_06534T0
NCU08194T0	VDAG_03652T0
NCU02725T0	VDAG_08822T0
NCU06230T0	VDAG_06310T0
NCU08607T0	VDAG_04253T0
NCU02310T0	VDAG_09924T0
NCU09551T0	VDAG_08508T0
NCU02232T0	VDAG_02251T0
NCU03658T0	VDAG_01406T0
NCU08301T0	VDAG_00484T0
NCU01290T0	VDAG_08478T0
NCU06522T0	VDAG_05379T0
NCU09771T0	VDAG_03832T0
NCU08136T0	VDAG_09079T0
NCU11927T0	VDAG_07523T0
NCU00289T0	VDAG_05903T0
NCU08961T0	VDAG_00009T0
NCU09698T0	VDAG_01193T0
NCU07893T0	VDAG_03484T0
NCU05926T0	VDAG_05630T0
NCU04333T0	VDAG_00203T0
NCU04600T0	VDAG_00016T0
NCU04118T0	VDAG_01396T0
NCU06041T0	VDAG_03633T0
NCU07340T0	VDAG_03483T0
NCU02291T0	VDAG_09932T0
NCU09321T0	VDAG_08759T0
NCU02134T0	VDAG_02629T0
NCU00450T0	VDAG_05921T0
NCU06493T0	VDAG_05732T0
NCU00602T0	VDAG_02810T0
NCU05302T0	VDAG_00505T0
NCU00182T0	VDAG_06634T0
NCU07669T0	VDAG_00659T0
NCU03291T0	VDAG_08702T0
NCU05589T0	VDAG_09060T0
NCU02582T0	VDAG_00974T0
NCU03039T0	VDAG_03063T0
NCU02325T0	VDAG_08943T0
NCU03426T0	VDAG_10029T0
NCU09486T0	VDAG_07715T0
NCU09370T0	VDAG_08803T0
NCU09162T0	VDAG_09657T0
NCU02336T0	VDAG_02149T0
NCU03578T0	VDAG_04063T0
NCU02393T0	VDAG_09461T0
NCU02393T1	VDAG_09461T0
NCU00589T0	VDAG_02773T0
NCU05211T0	VDAG_00647T0
NCU03763T0	VDAG_09966T0
NCU11420T0	VDAG_09539T0
NCU10383T1	VDAG_01258T0
NCU09230T0	VDAG_03307T0
NCU00263T0	VDAG_03685T0
NCU07414T0	VDAG_04292T0
NCU07332T0	VDAG_07888T0
NCU08297T1	VDAG_00736T0
NCU08297T0	VDAG_00736T0
NCU04391T0	VDAG_00410T0
NCU00421T0	VDAG_05847T0
NCU04143T0	VDAG_04632T0
NCU02109T0	VDAG_06880T0
NCU02497T0	VDAG_10356T0
NCU02746T0	VDAG_08791T0
NCU07024T0	VDAG_08982T0
NCU03748T0	VDAG_01433T0
NCU03737T0	VDAG_01458T0
NCU00904T0	VDAG_06870T0
NCU10927T0	VDAG_00443T0
NCU10512T0	VDAG_03422T0
NCU07015T0	VDAG_10445T0
NCU02151T0	VDAG_02487T0
NCU06482T0	VDAG_06356T0
NCU09265T0	VDAG_04127T0
NCU03409T0	VDAG_02009T0
NCU09831T0	VDAG_07417T0
NCU06344T0	VDAG_00502T0
NCU04192T0	VDAG_05108T0
NCU11693T0	VDAG_02606T0
NCU06541T0	VDAG_09906T0
NCU03009T0	VDAG_01646T0
NCU05271T0	VDAG_00371T0
NCU04289T0	VDAG_01846T0
NCU04730T0	VDAG_01530T0
NCU05143T0	VDAG_06028T0
NCU08663T0	VDAG_08051T0
NCU07544T0	VDAG_09768T0
NCU10776T0	VDAG_09866T0
NCU03197T0	VDAG_04430T0
NCU02940T0	VDAG_06219T0
NCU01122T0	VDAG_09357T0
NCU08687T0	VDAG_03557T0
NCU03740T0	VDAG_01454T0
NCU02541T0	VDAG_04086T0
NCU02408T0	VDAG_09431T0
NCU06240T0	VDAG_06474T0
NCU02044T0	VDAG_03462T0
NCU06679T0	VDAG_01383T0
NCU01512T0	VDAG_07071T0
NCU00432T0	VDAG_09698T0
NCU08436T0	VDAG_07617T0
NCU02195T0	VDAG_01868T0
NCU05775T0	VDAG_02094T0
NCU11288T0	VDAG_09733T0
NCU02555T0	VDAG_00941T0
NCU00395T0	VDAG_06428T0
NCU00427T0	VDAG_10416T0
NCU06005T0	VDAG_07738T0
NCU08909T0	VDAG_07192T0
NCU00593T0	VDAG_02779T0
NCU01542T0	VDAG_03957T0
NCU08811T0	VDAG_00589T0
NCU02511T0	VDAG_08895T0
NCU08983T0	VDAG_06621T0
NCU11395T0	VDAG_06717T0
NCU00277T0	VDAG_05727T0
NCU02004T0	VDAG_05002T0
NCU05782T0	VDAG_06714T0
NCU09635T0	VDAG_05837T0
NCU05427T0	VDAG_10016T0
NCU03719T0	VDAG_01461T0
NCU07914T0	VDAG_07805T0
NCU01057T0	VDAG_10393T0
NCU01057T1	VDAG_10393T0
NCU00552T0	VDAG_00320T0
NCU00064T0	VDAG_06540T0
NCU02965T0	VDAG_08860T0
NCU06194T0	VDAG_06289T0
NCU02690T0	VDAG_04197T0
NCU02624T0	VDAG_04380T0
NCU11705T0	VDAG_08126T0
NCU00161T0	VDAG_06366T0
NCU04504T0	VDAG_03543T0
NCU06993T0	VDAG_01927T0
NCU03466T0	VDAG_07002T0
NCU03188T0	VDAG_01715T0
NCU04306T0	VDAG_01842T0
NCU06118T0	VDAG_02260T0
NCU00892T0	VDAG_06887T0
NCU01013T0	VDAG_08605T0
NCU07298T0	VDAG_03523T0
NCU05943T0	VDAG_05308T0
NCU05294T0	VDAG_08992T0
NCU03258T0	VDAG_04199T0
NCU02906T0	VDAG_06277T0
NCU10652T0	VDAG_09728T0
NCU03741T0	VDAG_01453T0
NCU03229T0	VDAG_03459T0
NCU03055T0	VDAG_04338T0
NCU04465T0	VDAG_05071T0
NCU04065T0	VDAG_05473T0
NCU07960T0	VDAG_03200T0
NCU09980T0	VDAG_02756T0
NCU07814T0	VDAG_07233T0
NCU09001T0	VDAG_06391T0
NCU05254T0	VDAG_10128T0
NCU09388T0	VDAG_08842T0
NCU03695T0	VDAG_04678T0
NCU06409T0	VDAG_05808T0
NCU06779T0	VDAG_07500T0
NCU07887T0	VDAG_06641T0
NCU07714T0	VDAG_10258T0
NCU00599T0	VDAG_02811T0
NCU01543T0	VDAG_03956T0
NCU06089T0	VDAG_02157T0
NCU06860T0	VDAG_02246T0
NCU05519T0	VDAG_03610T0
NCU07284T0	VDAG_03413T0
NCU09788T0	VDAG_01602T0
NCU08514T0	VDAG_07025T0
NCU11213T0	VDAG_05601T0
NCU08762T0	VDAG_09749T0
NCU11997T0	VDAG_07861T0
NCU09434T0	VDAG_10484T0
NCU06924T0	VDAG_01135T0
NCU08747T0	VDAG_01175T0
NCU03948T0	VDAG_08602T0
NCU11580T0	VDAG_03090T0
NCU07070T0	VDAG_06557T0
NCU08850T0	VDAG_05009T0
NCU04053T0	VDAG_10077T0
NCU09529T0	VDAG_08506T0
NCU03107T0	VDAG_01014T0
NCU07819T0	VDAG_04025T0
NCU05558T0	VDAG_09090T0
NCU02688T1	VDAG_04194T0
NCU02688T0	VDAG_04194T0
NCU11544T1	VDAG_02638T0
NCU11544T0	VDAG_02638T0
NCU06342T0	VDAG_00503T0
NCU01438T0	VDAG_08305T0
NCU02966T0	VDAG_08859T0
NCU08127T0	VDAG_09103T0
NCU03776T0	VDAG_02221T0
NCU01183T0	VDAG_08465T0
NCU03395T0	VDAG_07091T0
NCU01116T0	VDAG_09365T0
NCU09646T0	VDAG_08250T0
NCU01449T0	VDAG_08295T0
NCU01449T1	VDAG_08295T0
NCU02012T0	VDAG_04995T0
NCU08024T0	VDAG_10426T0
NCU06341T0	VDAG_00570T0
NCU09076T0	VDAG_01780T0
NCU11176T0	VDAG_03576T0
NCU06383T0	VDAG_10459T0
NCU07558T0	VDAG_10230T0
NCU11642T0	VDAG_08770T0
NCU00649T0	VDAG_06053T0
NCU01461T0	VDAG_09242T0
NCU07419T0	VDAG_04287T0
NCU08378T0	VDAG_04505T0
NCU00567T0	VDAG_02647T0
NCU07668T0	VDAG_00666T0
NCU02400T0	VDAG_09467T0
NCU05224T0	VDAG_10153T0
NCU08148T0	VDAG_10194T0
NCU01267T0	VDAG_01280T0
NCU03944T0	VDAG_01524T0
NCU04841T0	VDAG_07440T0
NCU09732T0	VDAG_09022T0
NCU01039T0	VDAG_01494T0
NCU04772T0	VDAG_01609T0
NCU00019T0	VDAG_06619T0
NCU08995T0	VDAG_05661T0
NCU02404T1	VDAG_09437T0
NCU02404T0	VDAG_09437T0
NCU01481T0	VDAG_06922T0
NCU08228T0	VDAG_02126T0
NCU02787T0	VDAG_04469T0
NCU03336T0	VDAG_07744T0
NCU02126T0	VDAG_01922T0
NCU04002T0	VDAG_01476T0
NCU05282T0	VDAG_00369T0
NCU08331T0	VDAG_00510T0
NCU02424T0	VDAG_09428T0
NCU05564T0	VDAG_09094T0
NCU00389T0	VDAG_06432T0
NCU02776T0	VDAG_04398T0
NCU01429T0	VDAG_08382T0
NCU09678T0	VDAG_02621T0
NCU04598T0	VDAG_08612T0
NCU11342T0	VDAG_05374T0
NCU05836T0	VDAG_09569T0
NCU06630T0	VDAG_00542T0
NCU01895T0	VDAG_04946T0
NCU00317T0	VDAG_06610T0
NCU05846T0	VDAG_05394T0
NCU00861T0	VDAG_02776T0	VDAG_08047T0
NCU02718T0	VDAG_08827T0
NCU02718T1	VDAG_08827T0
NCU04383T0	VDAG_00554T0
NCU11138T0	VDAG_01498T0
NCU07367T0	VDAG_04271T0
NCU09116T0	VDAG_04481T0
NCU06766T0	VDAG_06945T0
NCU01055T0	VDAG_02945T0
NCU03018T0	VDAG_04159T0
NCU08420T0	VDAG_03825T0
NCU05580T0	VDAG_09352T0
NCU09533T0	VDAG_08495T0
NCU10080T0	VDAG_09513T0
NCU04262T0	VDAG_00260T0
NCU00936T0	VDAG_04572T0
NCU07701T0	VDAG_00459T0
NCU07438T0	VDAG_01787T0
NCU04633T0	VDAG_04599T0
NCU11385T0	VDAG_01154T0
NCU06246T0	VDAG_06492T0
NCU08880T0	VDAG_07249T0
NCU08291T0	VDAG_10248T0
NCU01083T0	VDAG_04972T0
NCU05180T0	VDAG_03498T0
NCU04005T0	VDAG_08537T0
NCU09817T0	VDAG_04453T0
NCU07941T0	VDAG_10169T0
NCU01367T0	VDAG_01375T0
NCU00829T0	VDAG_02046T0
NCU00985T0	VDAG_02743T0
NCU02414T0	VDAG_02249T0
NCU00065T0	VDAG_06541T0
NCU07004T0	VDAG_00688T0
NCU07496T0	VDAG_00983T0
NCU09930T0	VDAG_00591T0
NCU03396T0	VDAG_07092T0
NCU03231T0	VDAG_07853T0
NCU07461T0	VDAG_08769T0
NCU10189T0	VDAG_10090T0
NCU05884T0	VDAG_01969T0	VDAG_07862T0
NCU00784T0	VDAG_02847T0
NCU04158T0	VDAG_01367T0
NCU00911T0	VDAG_06066T0
NCU04216T0	VDAG_00128T0
NCU04430T0	VDAG_04233T0
NCU06698T0	VDAG_04598T0
NCU02741T0	VDAG_08796T0
NCU02307T0	VDAG_09925T0
NCU07528T0	VDAG_09730T0
NCU05577T0	VDAG_00134T0
NCU03593T0	VDAG_05070T0
NCU07788T0	VDAG_04640T0
NCU05420T0	VDAG_07695T0
NCU08511T0	VDAG_07021T0
NCU11301T0	VDAG_09479T0
NCU03057T0	VDAG_02541T0
NCU04593T0	VDAG_00189T0
NCU04757T0	VDAG_01619T0
NCU01256T0	VDAG_08319T0
NCU11222T0	VDAG_01954T0
NCU09307T0	VDAG_04337T0
NCU07659T0	VDAG_08164T0
NCU08895T0	VDAG_09724T0
NCU07697T0	VDAG_00455T0
NCU01913T0	VDAG_10316T0
NCU09526T0	VDAG_03806T0
NCU07076T0	VDAG_10514T0
NCU03253T0	VDAG_03157T0
NCU04092T0	VDAG_07179T0
NCU04637T0	VDAG_08631T0
NCU04328T0	VDAG_01492T0
NCU00955T0	VDAG_04444T0
NCU01830T0	VDAG_03922T0
NCU06358T0	VDAG_00580T0
NCU06628T0	VDAG_00540T0
NCU02683T0	VDAG_04189T0
NCU02238T0	VDAG_07191T0
NCU03141T0	VDAG_06816T0
NCU03223T1	VDAG_01052T0
NCU03223T0	VDAG_01052T0
NCU07849T0	VDAG_05690T0
NCU07849T1	VDAG_05690T0
NCU01160T0	VDAG_00146T0
NCU02781T0	VDAG_03181T0
NCU11177T0	VDAG_03592T0
NCU01271T0	VDAG_01272T0
NCU05104T0	VDAG_00752T0
NCU06360T0	VDAG_00599T0
NCU00486T0	VDAG_06383T0
NCU11102T0	VDAG_00166T0
NCU01480T0	VDAG_08519T0
NCU04698T0	VDAG_10080T0
NCU11457T0	VDAG_10339T0
NCU00422T0	VDAG_05845T0
NCU00422T1	VDAG_05845T0
NCU00831T0	VDAG_03555T0
NCU09337T0	VDAG_01253T0
NCU03913T0	VDAG_01575T0
NCU03238T0	VDAG_03172T0
NCU00043T0	VDAG_06422T0
NCU03402T0	VDAG_06962T0
NCU10272T0	VDAG_03802T0
NCU05899T0	VDAG_07585T0
NCU06187T0	VDAG_05582T0
NCU05513T0	VDAG_07338T0
NCU09240T0	VDAG_04316T0
NCU05721T0	VDAG_09642T0
NCU09571T0	VDAG_07637T0
NCU04013T0	VDAG_01487T0
NCU04013T1	VDAG_01487T0
NCU01651T0	VDAG_01945T0
NCU00501T0	VDAG_04251T0
NCU05985T0	VDAG_01540T0
NCU06460T0	VDAG_06365T0
NCU05587T0	VDAG_09057T0
NCU03124T0	VDAG_01029T0
NCU02532T0	VDAG_04243T0
NCU04503T0	VDAG_03542T0
NCU05810T0	VDAG_06686T0
NCU06245T0	VDAG_06475T0
NCU05897T0	VDAG_07651T0
NCU06846T0	VDAG_07043T0
NCU05453T0	VDAG_10010T0
NCU02120T0	VDAG_00334T0
NCU04354T0	VDAG_00358T0
NCU02675T0	VDAG_04180T0
NCU07290T0	VDAG_03517T0
NCU09237T0	VDAG_04308T0
NCU09680T0	VDAG_07210T0
NCU05317T0	VDAG_00901T0
NCU07484T0	VDAG_00901T0
NCU06347T0	VDAG_00495T0
NCU00183T0	VDAG_06635T0
NCU03458T0	VDAG_06989T0
NCU05980T0	VDAG_05567T0
NCU10467T0	VDAG_08469T0
NCU03217T0	VDAG_01041T0
NCU02464T0	VDAG_04382T0
NCU08280T0	VDAG_01934T0
NCU01402T0	VDAG_08582T0
NCU03049T0	VDAG_08157T0
NCU09885T0	VDAG_03899T0
NCU03714T0	VDAG_01440T0
NCU06923T0	VDAG_01134T0
NCU05516T0	VDAG_07355T0
NCU07923T0	VDAG_05652T0
NCU08852T0	VDAG_05037T0
NCU02565T0	VDAG_00936T0
NCU03154T0	VDAG_02524T0
NCU04808T0	VDAG_01622T0
NCU00056T0	VDAG_06409T0
NCU00290T0	VDAG_07681T0
NCU01412T0	VDAG_08587T0
NCU02367T0	VDAG_02247T0
NCU03176T0	VDAG_01726T0
NCU00403T0	VDAG_05852T0
NCU07022T0	VDAG_00549T0
NCU08507T0	VDAG_02031T0
NCU06724T0	VDAG_00089T0	VDAG_05884T0
NCU04856T0	VDAG_00089T0	VDAG_05884T0
NCU04001T0	VDAG_01478T0
NCU06652T0	VDAG_00207T0
NCU09456T0	VDAG_00833T0
NCU01141T0	VDAG_09271T0
NCU11246T0	VDAG_04092T0
NCU07880T0	VDAG_06636T0
NCU04754T0	VDAG_01637T0
NCU06336T0	VDAG_00582T0
NCU00494T0	VDAG_06370T0
NCU06714T0	VDAG_08393T0
NCU03254T0	VDAG_03158T0
NCU08197T0	VDAG_03650T0
NCU08633T0	VDAG_06268T0
NCU07985T0	VDAG_09039T0
NCU09345T0	VDAG_07211T0
NCU09345T1	VDAG_07211T0
NCU09345T2	VDAG_07211T0
NCU02687T0	VDAG_04192T0
NCU06117T0	VDAG_02265T0
NCU00929T0	VDAG_06881T0
NCU10715T0	VDAG_02168T0
NCU02724T0	VDAG_08823T0
NCU11215T0	VDAG_05594T0
NCU06989T0	VDAG_10240T0
NCU08719T0	VDAG_10386T0
NCU07447T0	VDAG_01768T0
NCU00440T0	VDAG_09689T0
NCU03826T0	VDAG_08356T0
NCU09123T0	VDAG_04474T0
NCU00611T0	VDAG_01741T0
NCU00796T0	VDAG_03619T0
NCU03515T0	VDAG_07169T0
NCU03498T0	VDAG_07226T0
NCU04747T0	VDAG_10108T0
NCU10314T0	VDAG_01580T0
NCU01821T0	VDAG_10001T0
NCU04575T0	VDAG_08629T0
NCU07739T0	VDAG_10451T0
NCU02571T0	VDAG_00970T0
NCU04606T0	VDAG_00012T0
NCU04478T0	VDAG_00639T0
NCU03686T0	VDAG_04663T0
NCU06437T0	VDAG_03756T0
NCU05196T0	VDAG_08967T0
NCU00775T0	VDAG_02872T0
NCU01695T0	VDAG_03945T0
NCU11795T0	VDAG_00606T0
NCU06618T0	VDAG_07942T0
NCU08427T0	VDAG_07639T0
NCU00924T0	VDAG_06132T0
NCU03030T0	VDAG_00918T0
NCU00928T0	VDAG_06118T0
NCU06928T0	VDAG_01158T0
NCU03372T0	VDAG_07544T0
NCU02438T0	VDAG_08861T0
NCU03759T0	VDAG_09972T0
NCU09756T0	VDAG_07551T0
NCU08551T0	VDAG_09723T0
NCU03145T0	VDAG_01059T0	VDAG_02402T0
NCU03756T0	VDAG_01337T0
NCU03462T0	VDAG_06985T0
[truncated: 4,369 more rows]
[truncated: 4 more columns]
