# Supplementary material for: Evolutionary Conservation and Diversification of Puf RNA Binding Proteins and Their mRNA Targets
Source: PLoS Biol. 2015 Nov 20;13(11):e1002307. doi: 10.1371/journal.pbio.1002307 (PMC4654594; doi:10.1371/journal.pbio.1002307)
Supplement: S4 Dataset — (ZIP) [file pbio.1002307.s004.zip › N.crassa.fa_Y.lipolytica.fa.txt]

NCU01744T0	Ylip_CLIB122:YALI0B19998g.t1
NCU06976T0	Ylip_CLIB122:YALI0E32857g.t1
NCU08535T0	Ylip_CLIB122:YALI0C11407g.t1
NCU01379T0	Ylip_CLIB122:YALI0C02057g.t1
NCU08287T0	Ylip_CLIB122:YALI0E09493g.t1
NCU06468T0	Ylip_CLIB122:YALI0B08338g.t1
NCU07307T0	Ylip_CLIB122:YALI0B15059g.t1
NCU05837T0	Ylip_CLIB122:YALI0F06791g.t1
NCU06871T0	Ylip_CLIB122:YALI0E21021g.t1
NCU07308T0	Ylip_CLIB122:YALI0B19382g.t1
NCU05608T0	Ylip_CLIB122:YALI0F07084g.t1
NCU02103T0	Ylip_CLIB122:YALI0C16566g.t1
NCU08267T0	Ylip_CLIB122:YALI0B13904g.t1
NCU02510T0	Ylip_CLIB122:YALI0A17127g.t1
NCU02685T0	Ylip_CLIB122:YALI0F20724g.t1
NCU02505T0	Ylip_CLIB122:YALI0C24101g.t1
NCU04548T0	Ylip_CLIB122:YALI0E26367g.t1
NCU05120T0	Ylip_CLIB122:YALI0D03718g.t1
NCU07556T0	Ylip_CLIB122:YALI0F31053g.t1
NCU04352T0	Ylip_CLIB122:YALI0F28655g.t1
NCU11669T0	Ylip_CLIB122:YALI0E00176g.t1
NCU02677T0	Ylip_CLIB122:YALI0C23969g.t1
NCU05591T0	Ylip_CLIB122:YALI0B12980g.t1	Ylip_CLIB122:YALI0C20265g.t1	Ylip_CLIB122:YALI0B02544g.t1	Ylip_CLIB122:YALI0E14729g.t1
NCU01632T0	Ylip_CLIB122:YALI0F12639g.t1
NCU03986T0	Ylip_CLIB122:YALI0C22550g.t1
NCU09012T0	Ylip_CLIB122:YALI0E25069g.t1
NCU00352T0	Ylip_CLIB122:YALI0E34551g.t1
NCU00743T0	Ylip_CLIB122:YALI0A19074g.t1
NCU01680T0	Ylip_CLIB122:YALI0B22066g.t1
NCU00239T0	Ylip_CLIB122:YALI0D05357g.t1
NCU01772T0	Ylip_CLIB122:YALI0B16258g.t1
NCU08616T0	Ylip_CLIB122:YALI0E09845g.t1
NCU05238T0	Ylip_CLIB122:YALI0D11176g.t1
NCU01768T0	Ylip_CLIB122:YALI0B02332g.t1
NCU05803T0	Ylip_CLIB122:YALI0D17732g.t1
NCU03877T0	Ylip_CLIB122:YALI0E01056g.t1
NCU03877T1	Ylip_CLIB122:YALI0E01056g.t1
NCU03575T0	Ylip_CLIB122:YALI0A00264g.t1
NCU07443T0	Ylip_CLIB122:YALI0C00495g.t1
NCU07922T0	Ylip_CLIB122:YALI0E13277g.t1
NCU04898T0	Ylip_CLIB122:YALI0F21967g.t1
NCU07700T0	Ylip_CLIB122:YALI0A00352g.t1	Ylip_CLIB122:YALI0A20152g.t1
NCU01638T0	Ylip_CLIB122:YALI0F13783g.t1
NCU04350T0	Ylip_CLIB122:YALI0E22198g.t1
NCU03591T0	Ylip_CLIB122:YALI0E14234g.t1
NCU05425T0	Ylip_CLIB122:YALI0E33517g.t1
NCU02111T0	Ylip_CLIB122:YALI0E02046g.t1
NCU00551T0	Ylip_CLIB122:YALI0F13343g.t1
NCU10066T0	Ylip_CLIB122:YALI0E19767g.t1
NCU09367T0	Ylip_CLIB122:YALI0E28153g.t1
NCU00018T0	Ylip_CLIB122:YALI0F12155g.t1
NCU00018T1	Ylip_CLIB122:YALI0F12155g.t1
NCU01192T0	Ylip_CLIB122:YALI0A08426g.t1
NCU03875T0	Ylip_CLIB122:YALI0E02332g.t1
NCU02762T0	Ylip_CLIB122:YALI0E15334g.t1
NCU12032T0	Ylip_CLIB122:YALI0B14751g.t1
NCU08685T0	Ylip_CLIB122:YALI0F30019g.t1
NCU06318T0	Ylip_CLIB122:YALI0B11352g.t1
NCU10143T0	Ylip_CLIB122:YALI0D23265g.t1
NCU07546T0	Ylip_CLIB122:YALI0A11473g.t1	Ylip_CLIB122:YALI0B12188g.t1	Ylip_CLIB122:YALI0F20174g.t1
NCU04370T0	Ylip_CLIB122:YALI0E06017g.t1
NCU03539T0	Ylip_CLIB122:YALI0F31735g.t1
NCU03042T0	Ylip_CLIB122:YALI0B20724g.t1
NCU09740T0	Ylip_CLIB122:YALI0D24035g.t1
NCU00459T0	Ylip_CLIB122:YALI0E30855g.t1
NCU00461T0	Ylip_CLIB122:YALI0E09603g.t1
NCU09324T0	Ylip_CLIB122:YALI0C24354g.t1
NCU07027T0	Ylip_CLIB122:YALI0F04169g.t1
NCU01625T0	Ylip_CLIB122:YALI0F20746g.t1
NCU06338T0	Ylip_CLIB122:YALI0D23969g.t1
NCU03010T0	Ylip_CLIB122:YALI0E06457g.t1
NCU03818T0	Ylip_CLIB122:YALI0F01122g.t1
NCU09463T0	Ylip_CLIB122:YALI0E24607g.t1
NCU01820T0	Ylip_CLIB122:YALI0F10098g.t1
NCU06678T0	Ylip_CLIB122:YALI0C23144g.t1
NCU02815T0	Ylip_CLIB122:YALI0E03168g.t1
NCU06488T0	Ylip_CLIB122:YALI0D23287g.t1
NCU00621T0	Ylip_CLIB122:YALI0E06919g.t1
NCU08501T0	Ylip_CLIB122:YALI0B05940g.t1
NCU04569T0	Ylip_CLIB122:YALI0E02398g.t1
NCU03947T0	Ylip_CLIB122:YALI0E18117g.t1
NCU08828T0	Ylip_CLIB122:YALI0E15378g.t1
NCU02366T0	Ylip_CLIB122:YALI0D09361g.t1
NCU01965T0	Ylip_CLIB122:YALI0F20218g.t1
NCU08276T0	Ylip_CLIB122:YALI0B11044g.t1
NCU02566T0	Ylip_CLIB122:YALI0B04180g.t1
NCU03363T0	Ylip_CLIB122:YALI0D12210g.t1
NCU05046T0	Ylip_CLIB122:YALI0A01023g.t1	Ylip_CLIB122:YALI0E19338g.t1
NCU07679T0	Ylip_CLIB122:YALI0F24783g.t1
NCU03065T0	Ylip_CLIB122:YALI0E03630g.t1
NCU02475T0	Ylip_CLIB122:YALI0A09856g.t1
NCU07658T0	Ylip_CLIB122:YALI0D23463g.t1
NCU08919T0	Ylip_CLIB122:YALI0E09012g.t1
NCU08377T0	Ylip_CLIB122:YALI0B18759g.t1
NCU09602T0	Ylip_CLIB122:YALI0D08184g.t1	Ylip_CLIB122:YALI0F25289g.t1	Ylip_CLIB122:YALI0E35046g.t1	Ylip_CLIB122:YALI0D22352g.t1
NCU06785T0	Ylip_CLIB122:YALI0E34793g.t1
NCU01857T0	Ylip_CLIB122:YALI0A13519g.t1	Ylip_CLIB122:YALI0A11869g.t1
NCU04348T0	Ylip_CLIB122:YALI0C21846g.t1
NCU01612T0	Ylip_CLIB122:YALI0B15642g.t1
NCU09903T0	Ylip_CLIB122:YALI0B04334g.t1
NCU11202T0	Ylip_CLIB122:YALI0C07502g.t1
NCU04736T0	Ylip_CLIB122:YALI0D04873g.t1
NCU05154T0	Ylip_CLIB122:YALI0D04873g.t1
NCU04142T0	Ylip_CLIB122:YALI0C07953g.t1
NCU04404T0	Ylip_CLIB122:YALI0F19074g.t1
NCU10497T0	Ylip_CLIB122:YALI0B16434g.t1
NCU08336T0	Ylip_CLIB122:YALI0D11374g.t1
NCU06687T0	Ylip_CLIB122:YALI0F18502g.t1
NCU02083T0	Ylip_CLIB122:YALI0E29161g.t1
NCU02728T0	Ylip_CLIB122:YALI0B09053g.t1
NCU05895T0	Ylip_CLIB122:YALI0E33473g.t1
NCU01765T0	Ylip_CLIB122:YALI0D05467g.t1
NCU04090T0	Ylip_CLIB122:YALI0C20757g.t1
NCU01318T0	Ylip_CLIB122:YALI0E16995g.t1
NCU09063T0	Ylip_CLIB122:YALI0C19129g.t1
NCU07404T0	Ylip_CLIB122:YALI0D21890g.t1
NCU09228T0	Ylip_CLIB122:YALI0B14641g.t1
NCU05270T0	Ylip_CLIB122:YALI0A00803g.t1
NCU03955T0	Ylip_CLIB122:YALI0E18898g.t1
NCU03794T0	Ylip_CLIB122:YALI0B01078g.t1
NCU06438T0	Ylip_CLIB122:YALI0B11726g.t1
NCU01951T0	Ylip_CLIB122:YALI0C21648g.t1
NCU05239T0	Ylip_CLIB122:YALI0B16324g.t1
NCU02391T0	Ylip_CLIB122:YALI0F05324g.t1
NCU03982T0	Ylip_CLIB122:YALI0E13706g.t1
NCU07319T0	Ylip_CLIB122:YALI0C21802g.t1
NCU07702T0	Ylip_CLIB122:YALI0E09867g.t1
NCU01143T0	Ylip_CLIB122:YALI0C02365g.t1
NCU01328T0	Ylip_CLIB122:YALI0E06479g.t1
NCU00668T0	Ylip_CLIB122:YALI0B20218g.t1
NCU03060T0	Ylip_CLIB122:YALI0C00363g.t1
NCU03263T0	Ylip_CLIB122:YALI0E31196g.t1
NCU05429T0	Ylip_CLIB122:YALI0C06798g.t1
NCU05429T1	Ylip_CLIB122:YALI0C06798g.t1
NCU00104T0	Ylip_CLIB122:YALI0E27962g.t1
NCU04385T0	Ylip_CLIB122:YALI0B01364g.t1
NCU06836T0	Ylip_CLIB122:YALI0F05962g.t1
NCU04021T0	Ylip_CLIB122:YALI0E16775g.t1
NCU06512T0	Ylip_CLIB122:YALI0E12683g.t1
NCU00567T0	Ylip_CLIB122:YALI0B17666g.t1
NCU06278T0	Ylip_CLIB122:YALI0D16291g.t1
NCU11350T0	Ylip_CLIB122:YALI0B21428g.t1
NCU09808T0	Ylip_CLIB122:YALI0F16379g.t1
NCU07721T0	Ylip_CLIB122:YALI0B02860g.t1
NCU04161T0	Ylip_CLIB122:YALI0D24189g.t1
NCU12096T0	Ylip_CLIB122:YALI0D18403g.t1
NCU05200T0	Ylip_CLIB122:YALI0F31603g.t1
NCU08135T0	Ylip_CLIB122:YALI0F26499g.t1
NCU07870T0	Ylip_CLIB122:YALI0E11869g.t1
NCU08693T0	Ylip_CLIB122:YALI0C17347g.t1
NCU00177T0	Ylip_CLIB122:YALI0F21010g.t1
NCU00276T0	Ylip_CLIB122:YALI0F19404g.t1
NCU05261T0	Ylip_CLIB122:YALI0F26169g.t1
NCU04327T0	Ylip_CLIB122:YALI0F04664g.t1
NCU04280T0	Ylip_CLIB122:YALI0E14949g.t1
NCU04100T0	Ylip_CLIB122:YALI0D09713g.t1
NCU04242T0	Ylip_CLIB122:YALI0D23881g.t1
NCU03061T0	Ylip_CLIB122:YALI0A17941g.t1
NCU03116T0	Ylip_CLIB122:YALI0B04488g.t1
NCU01229T0	Ylip_CLIB122:YALI0B12628g.t1
NCU01164T0	Ylip_CLIB122:YALI0D14652g.t1
NCU04251T0	Ylip_CLIB122:YALI0D25938g.t1
NCU01197T0	Ylip_CLIB122:YALI0F13717g.t1
NCU08928T0	Ylip_CLIB122:YALI0D09955g.t1
NCU07010T0	Ylip_CLIB122:YALI0B13464g.t1
NCU03808T0	Ylip_CLIB122:YALI0D26620g.t1
NCU01207T0	Ylip_CLIB122:YALI0A09900g.t1
NCU11255T0	Ylip_CLIB122:YALI0B07513g.t1
NCU09993T0	Ylip_CLIB122:YALI0D04961g.t1
NCU10283T0	Ylip_CLIB122:YALI0F24893g.t1
NCU01589T0	Ylip_CLIB122:YALI0F02805g.t1
NCU05620T0	Ylip_CLIB122:YALI0D22520g.t1
NCU01985T0	Ylip_CLIB122:YALI0B08184g.t1
NCU03071T0	Ylip_CLIB122:YALI0A05247g.t1
NCU01272T0	Ylip_CLIB122:YALI0F21615g.t1
NCU08920T0	Ylip_CLIB122:YALI0D22803g.t1
NCU05194T0	Ylip_CLIB122:YALI0B16544g.t1
NCU02539T0	Ylip_CLIB122:YALI0F04818g.t1
NCU04051T0	Ylip_CLIB122:YALI0E03674g.t1
NCU09873T0	Ylip_CLIB122:YALI0C16995g.t1
NCU09297T0	Ylip_CLIB122:YALI0F06402g.t1
NCU01675T0	Ylip_CLIB122:YALI0E07425g.t1
NCU07999T0	Ylip_CLIB122:YALI0F20570g.t1
NCU02979T0	Ylip_CLIB122:YALI0E11495g.t1
NCU02747T0	Ylip_CLIB122:YALI0E26653g.t1
NCU02630T0	Ylip_CLIB122:YALI0F12463g.t1
NCU02380T0	Ylip_CLIB122:YALI0F11231g.t1
NCU11965T0	Ylip_CLIB122:YALI0F21197g.t1
NCU07982T0	Ylip_CLIB122:YALI0C00253g.t1
NCU04121T0	Ylip_CLIB122:YALI0B21340g.t1
NCU03051T0	Ylip_CLIB122:YALI0C00913g.t1
NCU06624T0	Ylip_CLIB122:YALI0A02959g.t1
NCU04076T0	Ylip_CLIB122:YALI0B02684g.t1
NCU04648T0	Ylip_CLIB122:YALI0A20108g.t1
NCU02629T0	Ylip_CLIB122:YALI0D24409g.t1
NCU00712T0	Ylip_CLIB122:YALI0E04807g.t1
NCU02075T0	Ylip_CLIB122:YALI0A00132g.t1
NCU03298T0	Ylip_CLIB122:YALI0D06413g.t1
NCU03992T0	Ylip_CLIB122:YALI0B17622g.t1
NCU07837T0	Ylip_CLIB122:YALI0C16643g.t1
NCU03292T0	Ylip_CLIB122:YALI0E09471g.t1
NCU02955T0	Ylip_CLIB122:YALI0D07326g.t1
NCU05360T0	Ylip_CLIB122:YALI0D24233g.t1
NCU08002T0	Ylip_CLIB122:YALI0B10340g.t1
NCU08898T0	Ylip_CLIB122:YALI0E02728g.t1
NCU02572T0	Ylip_CLIB122:YALI0A20768g.t1
NCU09721T0	Ylip_CLIB122:YALI0F21769g.t1
NCU01912T0	Ylip_CLIB122:YALI0E15081g.t1
NCU03797T0	Ylip_CLIB122:YALI0D16335g.t1
NCU01992T0	Ylip_CLIB122:YALI0F03454g.t1
NCU03463T0	Ylip_CLIB122:YALI0E09933g.t1	Ylip_CLIB122:YALI0F31119g.t1
NCU00629T0	Ylip_CLIB122:YALI0D16357g.t1
NCU03139T0	Ylip_CLIB122:YALI0A15950g.t1
NCU00481T0	Ylip_CLIB122:YALI0F25091g.t1
NCU02514T0	Ylip_CLIB122:YALI0F03179g.t1
NCU00671T0	Ylip_CLIB122:YALI0E04312g.t1
NCU03784T0	Ylip_CLIB122:YALI0B04378g.t1
NCU01648T0	Ylip_CLIB122:YALI0C23364g.t1
NCU08515T0	Ylip_CLIB122:YALI0E27346g.t1
NCU03440T0	Ylip_CLIB122:YALI0C18623g.t1
NCU02003T0	Ylip_CLIB122:YALI0C09141g.t1
NCU06284T0	Ylip_CLIB122:YALI0E17413g.t1
NCU09332T0	Ylip_CLIB122:YALI0E05929g.t1
NCU09450T0	Ylip_CLIB122:YALI0F09834g.t1
NCU08110T0	Ylip_CLIB122:YALI0C10945g.t1
NCU10007T0	Ylip_CLIB122:YALI0E15708g.t1
NCU10007T1	Ylip_CLIB122:YALI0E15708g.t1
NCU04203T0	Ylip_CLIB122:YALI0B06600g.t1
NCU07554T0	Ylip_CLIB122:YALI0A00616g.t1
NCU01323T0	Ylip_CLIB122:YALI0E15620g.t1
NCU05518T0	Ylip_CLIB122:YALI0C22792g.t1
NCU03980T0	Ylip_CLIB122:YALI0E21692g.t1
NCU06365T0	Ylip_CLIB122:YALI0E15576g.t1
NCU02230T0	Ylip_CLIB122:YALI0F00154g.t1
NCU09866T0	Ylip_CLIB122:YALI0E05401g.t1
NCU08382T0	Ylip_CLIB122:YALI0A06655g.t1
NCU07854T0	Ylip_CLIB122:YALI0F01056g.t1
NCU06484T0	Ylip_CLIB122:YALI0F23419g.t1
NCU01843T0	Ylip_CLIB122:YALI0D20570g.t1
NCU07690T0	Ylip_CLIB122:YALI0B00572g.t1
NCU02494T0	Ylip_CLIB122:YALI0D22440g.t1
NCU09909T0	Ylip_CLIB122:YALI0B04202g.t1	Ylip_CLIB122:YALI0C15807g.t1
NCU01369T0	Ylip_CLIB122:YALI0C21472g.t1
NCU10058T0	Ylip_CLIB122:YALI0E02090g.t1
NCU04766T0	Ylip_CLIB122:YALI0F23045g.t1
NCU00405T0	Ylip_CLIB122:YALI0E14597g.t1
NCU08009T0	Ylip_CLIB122:YALI0F21945g.t1
NCU01171T0	Ylip_CLIB122:YALI0A01353g.t1
NCU09118T0	Ylip_CLIB122:YALI0D26103g.t1
NCU03804T0	Ylip_CLIB122:YALI0E19008g.t1	Ylip_CLIB122:YALI0A03245g.t1
NCU08119T0	Ylip_CLIB122:YALI0B18722g.t1
NCU01187T0	Ylip_CLIB122:YALI0B14949g.t1
NCU04439T0	Ylip_CLIB122:YALI0A20328g.t1
NCU01255T0	Ylip_CLIB122:YALI0F10659g.t1
NCU06767T0	Ylip_CLIB122:YALI0B16918g.t1
NCU03669T0	Ylip_CLIB122:YALI0D09251g.t1
NCU09468T0	Ylip_CLIB122:YALI0E19360g.t1
NCU05029T0	Ylip_CLIB122:YALI0E08030g.t1
NCU07839T0	Ylip_CLIB122:YALI0E27715g.t1
NCU00681T0	Ylip_CLIB122:YALI0B01628g.t1
NCU02357T0	Ylip_CLIB122:YALI0F14575g.t1
NCU01335T0	Ylip_CLIB122:YALI0F08165g.t1
NCU09700T0	Ylip_CLIB122:YALI0C20999g.t1
NCU04077T0	Ylip_CLIB122:YALI0E16368g.t1
NCU04303T0	Ylip_CLIB122:YALI0A13387g.t1
NCU02632T0	Ylip_CLIB122:YALI0F23023g.t1
NCU07930T0	Ylip_CLIB122:YALI0F11759g.t1
NCU01470T0	Ylip_CLIB122:YALI0E13992g.t1
NCU03657T1	Ylip_CLIB122:YALI0F14927g.t1
NCU03657T0	Ylip_CLIB122:YALI0F14927g.t1
NCU02207T0	Ylip_CLIB122:YALI0F11473g.t1
NCU03321T0	Ylip_CLIB122:YALI0E26389g.t1
NCU01751T0	Ylip_CLIB122:YALI0D04246g.t1
NCU09741T0	Ylip_CLIB122:YALI0D04422g.t1
NCU04054T0	Ylip_CLIB122:YALI0E00726g.t1
NCU00040T0	Ylip_CLIB122:YALI0F18942g.t1
NCU04448T0	Ylip_CLIB122:YALI0B15774g.t1
NCU06738T0	Ylip_CLIB122:YALI0E30635g.t1
NCU04435T0	Ylip_CLIB122:YALI0E20713g.t1
NCU03814T0	Ylip_CLIB122:YALI0F02299g.t1
NCU04768T0	Ylip_CLIB122:YALI0C14806g.t1
NCU01479T0	Ylip_CLIB122:YALI0A10615g.t1
NCU05041T0	Ylip_CLIB122:YALI0D14476g.t1
NCU02717T0	Ylip_CLIB122:YALI0F18392g.t1
NCU05430T0	Ylip_CLIB122:YALI0B03982g.t1
NCU08341T0	Ylip_CLIB122:YALI0D27038g.t1
NCU04044T0	Ylip_CLIB122:YALI0B20372g.t1
NCU02319T0	Ylip_CLIB122:YALI0B11594g.t1
NCU07378T0	Ylip_CLIB122:YALI0F14707g.t1
NCU02840T0	Ylip_CLIB122:YALI0D11418g.t1
NCU02797T0	Ylip_CLIB122:YALI0A02310g.t1
NCU02010T0	Ylip_CLIB122:YALI0B07447g.t1
NCU00261T0	Ylip_CLIB122:YALI0B05368g.t1
NCU00920T0	Ylip_CLIB122:YALI0C10780g.t1
NCU01540T0	Ylip_CLIB122:YALI0E31064g.t1
NCU03100T0	Ylip_CLIB122:YALI0B15598g.t1
NCU07712T0	Ylip_CLIB122:YALI0D24497g.t1
NCU01249T0	Ylip_CLIB122:YALI0F28501g.t1
NCU07281T0	Ylip_CLIB122:YALI0F07711g.t1
NCU09709T0	Ylip_CLIB122:YALI0D20328g.t1
NCU05289T0	Ylip_CLIB122:YALI0B00990g.t1
NCU01813T0	Ylip_CLIB122:YALI0F06776g.t1
NCU06272T0	Ylip_CLIB122:YALI0E30217g.t1
NCU02274T0	Ylip_CLIB122:YALI0E16346g.t1
NCU02349T0	Ylip_CLIB122:YALI0C12661g.t1
NCU01241T0	Ylip_CLIB122:YALI0D26147g.t1
NCU02233T0	Ylip_CLIB122:YALI0E06149g.t1
NCU09266T0	Ylip_CLIB122:YALI0C01859g.t1
NCU09191T0	Ylip_CLIB122:YALI0F13277g.t1
NCU06929T0	Ylip_CLIB122:YALI0C11561g.t1
NCU06149T0	Ylip_CLIB122:YALI0F21032g.t1
NCU09711T0	Ylip_CLIB122:YALI0D05665g.t1
NCU02287T0	Ylip_CLIB122:YALI0C16797g.t1
NCU08897T0	Ylip_CLIB122:YALI0E21912g.t1
NCU08689T0	Ylip_CLIB122:YALI0E33099g.t1
NCU01643T0	Ylip_CLIB122:YALI0D13750g.t1
NCU09349T0	Ylip_CLIB122:YALI0E01782g.t1
NCU08023T0	Ylip_CLIB122:YALI0E19536g.t1
NCU07156T0	Ylip_CLIB122:YALI0C07128g.t1
NCU05927T0	Ylip_CLIB122:YALI0F10725g.t1
NCU07872T0	Ylip_CLIB122:YALI0C16665g.t1
NCU06429T0	Ylip_CLIB122:YALI0F07601g.t1
NCU04117T0	Ylip_CLIB122:YALI0E00880g.t1
NCU03171T0	Ylip_CLIB122:YALI0C22616g.t1
NCU03650T0	Ylip_CLIB122:YALI0F01232g.t1
NCU04173T0	Ylip_CLIB122:YALI0D08272g.t1
NCU04173T1	Ylip_CLIB122:YALI0D08272g.t1
NCU05454T0	Ylip_CLIB122:YALI0B13970g.t1
NCU03966T0	Ylip_CLIB122:YALI0F07491g.t1
NCU03117T0	Ylip_CLIB122:YALI0D21530g.t1
NCU02208T0	Ylip_CLIB122:YALI0F16115g.t1
NCU06918T0	Ylip_CLIB122:YALI0E27852g.t1	Ylip_CLIB122:YALI0E07920g.t1
NCU09715T0	Ylip_CLIB122:YALI0E14685g.t1
NCU08272T0	Ylip_CLIB122:YALI0E21307g.t1
NCU00656T0	Ylip_CLIB122:YALI0F09559g.t1
NCU08894T0	Ylip_CLIB122:YALI0E28468g.t1
NCU04636T0	Ylip_CLIB122:YALI0C19041g.t1
NCU04059T0	Ylip_CLIB122:YALI0F20526g.t1
NCU11271T0	Ylip_CLIB122:YALI0F02585g.t1
NCU01494T0	Ylip_CLIB122:YALI0F18084g.t1	Ylip_CLIB122:YALI0D00132g.t1
NCU11170T0	Ylip_CLIB122:YALI0E06941g.t1
NCU02515T0	Ylip_CLIB122:YALI0B02838g.t1
NCU04790T0	Ylip_CLIB122:YALI0B08250g.t1
NCU03786T0	Ylip_CLIB122:YALI0E00154g.t1
NCU08045T0	Ylip_CLIB122:YALI0E06061g.t1
NCU02407T0	Ylip_CLIB122:YALI0D20768g.t1
NCU01692T0	Ylip_CLIB122:YALI0E02684g.t1
NCU02325T0	Ylip_CLIB122:YALI0B16104g.t1
NCU08195T0	Ylip_CLIB122:YALI0E17985g.t1
NCU06264T0	Ylip_CLIB122:YALI0D21384g.t1
NCU04104T0	Ylip_CLIB122:YALI0E07139g.t1
NCU08888T0	Ylip_CLIB122:YALI0E22979g.t1
NCU07831T0	Ylip_CLIB122:YALI0D22572g.t1
NCU07412T0	Ylip_CLIB122:YALI0E30547g.t1
NCU02701T0	Ylip_CLIB122:YALI0B19580g.t1
NCU02578T0	Ylip_CLIB122:YALI0D26315g.t1
NCU02534T0	Ylip_CLIB122:YALI0F17248g.t1
NCU12019T0	Ylip_CLIB122:YALI0E17589g.t1	Ylip_CLIB122:YALI0A00110g.t1	Ylip_CLIB122:YALI0B04642g.t1	Ylip_CLIB122:YALI0B02090g.t1	Ylip_CLIB122:YALI0C11253g.t1	Ylip_CLIB122:YALI0C20823g.t1	Ylip_CLIB122:YALI0F30041g.t1	Ylip_CLIB122:YALI0F09691g.t1	Ylip_CLIB122:YALI0B07898g.t1	Ylip_CLIB122:YALI0F18964g.t1	Ylip_CLIB122:YALI0E19294g.t1	Ylip_CLIB122:YALI0C18491g.t1	Ylip_CLIB122:YALI0F10241g.t1	Ylip_CLIB122:YALI0F13959g.t1
NCU03387T0	Ylip_CLIB122:YALI0E29249g.t1
NCU06189T0	Ylip_CLIB122:YALI0C06083g.t1
NCU09039T0	Ylip_CLIB122:YALI0D00407g.t1	Ylip_CLIB122:YALI0B21010g.t1	Ylip_CLIB122:YALI0B16412g.t1
NCU03032T0	Ylip_CLIB122:YALI0E10197g.t1
NCU01939T0	Ylip_CLIB122:YALI0E16324g.t1
NCU02810T0	Ylip_CLIB122:YALI0A03839g.t1
NCU03482T0	Ylip_CLIB122:YALI0C21868g.t1
NCU10042T0	Ylip_CLIB122:YALI0F16819g.t1
NCU10042T1	Ylip_CLIB122:YALI0F16819g.t1
NCU04020T0	Ylip_CLIB122:YALI0F16291g.t1
NCU08993T0	Ylip_CLIB122:YALI0D05049g.t1
NCU02127T0	Ylip_CLIB122:YALI0E12595g.t1
NCU02260T0	Ylip_CLIB122:YALI0D11770g.t1
NCU07567T0	Ylip_CLIB122:YALI0D11220g.t1
NCU03234T0	Ylip_CLIB122:YALI0B03718g.t1
NCU01290T0	Ylip_CLIB122:YALI0E13486g.t1
NCU05198T0	Ylip_CLIB122:YALI0C07678g.t1
NCU10008T0	Ylip_CLIB122:YALI0C06776g.t1
NCU00901T0	Ylip_CLIB122:YALI0D15246g.t1
NCU05225T0	Ylip_CLIB122:YALI0E05599g.t1
NCU05232T0	Ylip_CLIB122:YALI0E15598g.t1
NCU04749T0	Ylip_CLIB122:YALI0E33377g.t1
NCU00410T0	Ylip_CLIB122:YALI0F02453g.t1
NCU07859T0	Ylip_CLIB122:YALI0C21494g.t1
NCU06444T0	Ylip_CLIB122:YALI0E09015g.t1
NCU04414T0	Ylip_CLIB122:YALI0D09119g.t1
NCU06459T0	Ylip_CLIB122:YALI0C15400g.t1
NCU09688T0	Ylip_CLIB122:YALI0B11682g.t1
NCU07451T0	Ylip_CLIB122:YALI0F29843g.t1
NCU02511T0	Ylip_CLIB122:YALI0B10560g.t1
NCU08036T0	Ylip_CLIB122:YALI0D00561g.t1
NCU08303T0	Ylip_CLIB122:YALI0F23595g.t1
NCU08000T0	Ylip_CLIB122:YALI0D12628g.t1
NCU06481T0	Ylip_CLIB122:YALI0F01034g.t1
NCU07926T0	Ylip_CLIB122:YALI0C03674g.t1
NCU02839T0	Ylip_CLIB122:YALI0F20416g.t1
NCU03857T0	Ylip_CLIB122:YALI0F04095g.t1
NCU03661T0	Ylip_CLIB122:YALI0F31911g.t1
NCU07171T0	Ylip_CLIB122:YALI0F15389g.t1
NCU04380T0	Ylip_CLIB122:YALI0D17864g.t1
NCU11238T0	Ylip_CLIB122:YALI0F31999g.t1
NCU01234T0	Ylip_CLIB122:YALI0F02695g.t1
NCU02696T0	Ylip_CLIB122:YALI0C05368g.t1
NCU07330T0	Ylip_CLIB122:YALI0E12221g.t1
NCU11282T0	Ylip_CLIB122:YALI0A10362g.t1
NCU02482T0	Ylip_CLIB122:YALI0E00638g.t1
NCU02482T1	Ylip_CLIB122:YALI0E00638g.t1
NCU02482T2	Ylip_CLIB122:YALI0E00638g.t1
NCU06171T0	Ylip_CLIB122:YALI0D15304g.t1
NCU09770T0	Ylip_CLIB122:YALI0E30965g.t1
NCU06783T0	Ylip_CLIB122:YALI0D24431g.t1
NCU05204T0	Ylip_CLIB122:YALI0D12518g.t1
NCU04799T0	Ylip_CLIB122:YALI0C00539g.t1
NCU05269T0	Ylip_CLIB122:YALI0E13255g.t1
NCU05269T1	Ylip_CLIB122:YALI0E13255g.t1
NCU00824T0	Ylip_CLIB122:YALI0E22935g.t1
NCU06508T0	Ylip_CLIB122:YALI0E12089g.t1
NCU09111T0	Ylip_CLIB122:YALI0E22649g.t1
NCU05777T0	Ylip_CLIB122:YALI0B17072g.t1
NCU01701T0	Ylip_CLIB122:YALI0D15114g.t1
NCU01449T0	Ylip_CLIB122:YALI0D08250g.t1
NCU01449T1	Ylip_CLIB122:YALI0D08250g.t1
NCU01195T0	Ylip_CLIB122:YALI0F17820g.t1
NCU07024T0	Ylip_CLIB122:YALI0E25135g.t1
NCU09696T0	Ylip_CLIB122:YALI0F03839g.t1
NCU00112T0	Ylip_CLIB122:YALI0E19184g.t1
NCU01756T0	Ylip_CLIB122:YALI0E34170g.t1
NCU09438T0	Ylip_CLIB122:YALI0F00286g.t1
NCU10397T0	Ylip_CLIB122:YALI0B02376g.t1
NCU00066T0	Ylip_CLIB122:YALI0D20790g.t1
NCU00680T0	Ylip_CLIB122:YALI0F02497g.t1
NCU06666T0	Ylip_CLIB122:YALI0B04312g.t1
NCU06842T0	Ylip_CLIB122:YALI0B07579g.t1
NCU11397T0	Ylip_CLIB122:YALI0F25135g.t1
NCU02011T0	Ylip_CLIB122:YALI0D12144g.t1
NCU08755T0	Ylip_CLIB122:YALI0D18381g.t1	Ylip_CLIB122:YALI0B14289g.t1	Ylip_CLIB122:YALI0F16027g.t1	Ylip_CLIB122:YALI0B14333g.t1
NCU08054T0	Ylip_CLIB122:YALI0D18381g.t1	Ylip_CLIB122:YALI0B14289g.t1	Ylip_CLIB122:YALI0F16027g.t1	Ylip_CLIB122:YALI0B14333g.t1
NCU02657T0	Ylip_CLIB122:YALI0B14509g.t1
NCU07914T0	Ylip_CLIB122:YALI0D12400g.t1
NCU11180T0	Ylip_CLIB122:YALI0D16379g.t1
NCU00936T0	Ylip_CLIB122:YALI0F26191g.t1
NCU05526T0	Ylip_CLIB122:YALI0F31075g.t1
NCU03783T0	Ylip_CLIB122:YALI0E10637g.t1
NCU05901T0	Ylip_CLIB122:YALI0D16885g.t1
NCU06854T0	Ylip_CLIB122:YALI0E31449g.t1
NCU11296T0	Ylip_CLIB122:YALI0E02706g.t1
NCU07153T0	Ylip_CLIB122:YALI0F17842g.t1
NCU00793T0	Ylip_CLIB122:YALI0E31086g.t1
NCU03076T0	Ylip_CLIB122:YALI0B09647g.t1
NCU07367T0	Ylip_CLIB122:YALI0E21868g.t1
NCU08325T0	Ylip_CLIB122:YALI0A21307g.t1	Ylip_CLIB122:YALI0A15125g.t1
NCU00406T0	Ylip_CLIB122:YALI0C22770g.t1
NCU03200T0	Ylip_CLIB122:YALI0D14542g.t1
NCU11426T0	Ylip_CLIB122:YALI0A00759g.t1
NCU02689T0	Ylip_CLIB122:YALI0F13211g.t1
NCU03608T0	Ylip_CLIB122:YALI0D03135g.t1
NCU01486T0	Ylip_CLIB122:YALI0F20658g.t1
NCU10311T0	Ylip_CLIB122:YALI0D18106g.t1
NCU06075T0	Ylip_CLIB122:YALI0F09185g.t1
NCU06075T1	Ylip_CLIB122:YALI0F09185g.t1
NCU00043T0	Ylip_CLIB122:YALI0A08077g.t1
NCU01157T0	Ylip_CLIB122:YALI0E30129g.t1
NCU08935T0	Ylip_CLIB122:YALI0E12859g.t1
NCU03479T0	Ylip_CLIB122:YALI0F03817g.t1
NCU05363T0	Ylip_CLIB122:YALI0D17204g.t1
NCU07987T0	Ylip_CLIB122:YALI0D00605g.t1
NCU10262T0	Ylip_CLIB122:YALI0B16522g.t1	Ylip_CLIB122:YALI0B19800g.t1	Ylip_CLIB122:YALI0C17237g.t1	Ylip_CLIB122:YALI0B19492g.t1	Ylip_CLIB122:YALI0E10219g.t1	Ylip_CLIB122:YALI0F19866g.t1	Ylip_CLIB122:YALI0C09889g.t1
NCU05830T0	Ylip_CLIB122:YALI0B16522g.t1	Ylip_CLIB122:YALI0B19800g.t1	Ylip_CLIB122:YALI0C17237g.t1	Ylip_CLIB122:YALI0B19492g.t1	Ylip_CLIB122:YALI0E10219g.t1	Ylip_CLIB122:YALI0F19866g.t1	Ylip_CLIB122:YALI0C09889g.t1
NCU07732T0	Ylip_CLIB122:YALI0D07370g.t1
NCU07732T1	Ylip_CLIB122:YALI0D07370g.t1
NCU04449T0	Ylip_CLIB122:YALI0E05027g.t1
NCU04606T0	Ylip_CLIB122:YALI0C19426g.t1
NCU01642T0	Ylip_CLIB122:YALI0B07535g.t1
NCU06441T0	Ylip_CLIB122:YALI0C06446g.t1
NCU08216T0	Ylip_CLIB122:YALI0E09108g.t1
NCU06986T0	Ylip_CLIB122:YALI0F10461g.t1
NCU08776T0	Ylip_CLIB122:YALI0F10461g.t1
NCU06843T0	Ylip_CLIB122:YALI0C21560g.t1
NCU06652T0	Ylip_CLIB122:YALI0F09603g.t1
NCU00389T0	Ylip_CLIB122:YALI0A00286g.t1
NCU08642T0	Ylip_CLIB122:YALI0F01837g.t1
NCU10383T1	Ylip_CLIB122:YALI0B02178g.t1
NCU10383T0	Ylip_CLIB122:YALI0B02178g.t1
NCU00789T0	Ylip_CLIB122:YALI0F22033g.t1
NCU06394T0	Ylip_CLIB122:YALI0B10538g.t1
NCU06355T0	Ylip_CLIB122:YALI0D01133g.t1
NCU09071T0	Ylip_CLIB122:YALI0B14201g.t1
NCU08297T0	Ylip_CLIB122:YALI0D23595g.t1
NCU08297T1	Ylip_CLIB122:YALI0D23595g.t1
NCU02906T0	Ylip_CLIB122:YALI0E18634g.t1
NCU08118T0	Ylip_CLIB122:YALI0C15356g.t1
NCU11664T0	Ylip_CLIB122:YALI0F00396g.t1
NCU05259T0	Ylip_CLIB122:YALI0C05951g.t1
NCU08373T0	Ylip_CLIB122:YALI0C18689g.t1
NCU02393T0	Ylip_CLIB122:YALI0E23496g.t1
NCU02393T1	Ylip_CLIB122:YALI0E23496g.t1
NCU00721T0	Ylip_CLIB122:YALI0B09537g.t1	Ylip_CLIB122:YALI0D15422g.t1
NCU03748T0	Ylip_CLIB122:YALI0D22891g.t1
NCU09516T0	Ylip_CLIB122:YALI0F05698g.t1
NCU03273T0	Ylip_CLIB122:YALI0D10285g.t1
NCU02546T0	Ylip_CLIB122:YALI0F28083g.t1
NCU04166T0	Ylip_CLIB122:YALI0C21956g.t1
NCU03108T0	Ylip_CLIB122:YALI0B05258g.t1
NCU00447T0	Ylip_CLIB122:YALI0F15345g.t1
NCU06005T0	Ylip_CLIB122:YALI0F00484g.t1
NCU00378T0	Ylip_CLIB122:YALI0D07942g.t1
NCU06205T0	Ylip_CLIB122:YALI0A14542g.t1
NCU06183T0	Ylip_CLIB122:YALI0A19008g.t1
NCU04433T0	Ylip_CLIB122:YALI0B17930g.t1
NCU03235T0	Ylip_CLIB122:YALI0B17930g.t1
NCU11175T0	Ylip_CLIB122:YALI0B16896g.t1
NCU09894T0	Ylip_CLIB122:YALI0D15356g.t1
NCU00477T0	Ylip_CLIB122:YALI0A18810g.t1
NCU01433T0	Ylip_CLIB122:YALI0B06963g.t1
NCU00430T0	Ylip_CLIB122:YALI0C00759g.t1
NCU07420T0	Ylip_CLIB122:YALI0B20922g.t1
NCU09545T0	Ylip_CLIB122:YALI0B14465g.t1
NCU09610T0	Ylip_CLIB122:YALI0F01166g.t1
NCU05278T0	Ylip_CLIB122:YALI0A18062g.t1
NCU07487T0	Ylip_CLIB122:YALI0F01672g.t1
NCU08998T1	Ylip_CLIB122:YALI0E18238g.t1
NCU08998T0	Ylip_CLIB122:YALI0E18238g.t1
NCU01652T0	Ylip_CLIB122:YALI0D25168g.t1
NCU01797T0	Ylip_CLIB122:YALI0A04697g.t1
NCU02063T0	Ylip_CLIB122:YALI0A09988g.t1
NCU01443T0	Ylip_CLIB122:YALI0F02629g.t1
NCU05600T0	Ylip_CLIB122:YALI0E32813g.t1
NCU05995T0	Ylip_CLIB122:YALI0E18986g.t1
NCU02549T0	Ylip_CLIB122:YALI0A14806g.t1
NCU00714T0	Ylip_CLIB122:YALI0C08987g.t1
NCU00536T0	Ylip_CLIB122:YALI0C24233g.t1
NCU06308T0	Ylip_CLIB122:YALI0A12001g.t1
NCU09537T0	Ylip_CLIB122:YALI0E05489g.t1
NCU09120T0	Ylip_CLIB122:YALI0D26972g.t1
NCU07887T0	Ylip_CLIB122:YALI0B03630g.t1
NCU11273T0	Ylip_CLIB122:YALI0D03480g.t1
NCU03415T0	Ylip_CLIB122:YALI0C03025g.t1	Ylip_CLIB122:YALI0E00264g.t1
NCU05095T0	Ylip_CLIB122:YALI0D16643g.t1
NCU00488T0	Ylip_CLIB122:YALI0F00836g.t1
NCU09730T0	Ylip_CLIB122:YALI0A11099g.t1
NCU08162T0	Ylip_CLIB122:YALI0D26367g.t1
NCU08148T0	Ylip_CLIB122:YALI0C06578g.t1	Ylip_CLIB122:YALI0D20922g.t1
NCU00770T0	Ylip_CLIB122:YALI0C03828g.t1
NCU07015T0	Ylip_CLIB122:YALI0F08921g.t1
NCU01439T0	Ylip_CLIB122:YALI0F09966g.t1
NCU00436T0	Ylip_CLIB122:YALI0F08899g.t1
NCU04005T0	Ylip_CLIB122:YALI0E26609g.t1
NCU06942T0	Ylip_CLIB122:YALI0B16368g.t1
NCU00396T0	Ylip_CLIB122:YALI0D02717g.t1
NCU02803T0	Ylip_CLIB122:YALI0F28391g.t1
NCU11190T0	Ylip_CLIB122:YALI0F08415g.t1
NCU03628T0	Ylip_CLIB122:YALI0E32043g.t1
NCU03922T0	Ylip_CLIB122:YALI0F30481g.t1
NCU08471T0	Ylip_CLIB122:YALI0D04741g.t1
NCU03954T0	Ylip_CLIB122:YALI0B07381g.t1
NCU03954T1	Ylip_CLIB122:YALI0B07381g.t1
NCU00453T0	Ylip_CLIB122:YALI0F02321g.t1
NCU06626T0	Ylip_CLIB122:YALI0E33774g.t1
NCU00021T0	Ylip_CLIB122:YALI0B18810g.t1
NCU03257T0	Ylip_CLIB122:YALI0F16896g.t1
NCU11239T0	Ylip_CLIB122:YALI0D13024g.t1
NCU02542T1	Ylip_CLIB122:YALI0B22308g.t1
NCU02542T0	Ylip_CLIB122:YALI0B22308g.t1
NCU07001T0	Ylip_CLIB122:YALI0E00836g.t1
NCU10747T0	Ylip_CLIB122:YALI0D26752g.t1
NCU02978T0	Ylip_CLIB122:YALI0A07018g.t1
NCU01119T0	Ylip_CLIB122:YALI0F04378g.t1
NCU11324T0	Ylip_CLIB122:YALI0B01056g.t1
NCU11685T0	Ylip_CLIB122:YALI0B02816g.t1
NCU02409T0	Ylip_CLIB122:YALI0B22682g.t1
NCU01269T0	Ylip_CLIB122:YALI0C18469g.t1
NCU07986T0	Ylip_CLIB122:YALI0A09064g.t1
NCU06868T0	Ylip_CLIB122:YALI0E14036g.t1
NCU03737T0	Ylip_CLIB122:YALI0F24387g.t1
NCU03498T0	Ylip_CLIB122:YALI0D07282g.t1	Ylip_CLIB122:YALI0D06754g.t1
NCU02778T0	Ylip_CLIB122:YALI0D17424g.t1
NCU07334T0	Ylip_CLIB122:YALI0D05621g.t1
NCU09202T0	Ylip_CLIB122:YALI0A18590g.t1
NCU06881T0	Ylip_CLIB122:YALI0F26587g.t1
NCU06483T0	Ylip_CLIB122:YALI0A09658g.t1
NCU02291T0	Ylip_CLIB122:YALI0F23749g.t1
NCU09076T0	Ylip_CLIB122:YALI0A18139g.t1
NCU00121T0	Ylip_CLIB122:YALI0C20053g.t1
NCU09757T0	Ylip_CLIB122:YALI0A20482g.t1
NCU11384T1	Ylip_CLIB122:YALI0D02497g.t1
NCU11384T0	Ylip_CLIB122:YALI0D02497g.t1
NCU02416T0	Ylip_CLIB122:YALI0E16797g.t1
NCU03396T0	Ylip_CLIB122:YALI0B00946g.t1
NCU03219T0	Ylip_CLIB122:YALI0F13189g.t1
NCU01747T0	Ylip_CLIB122:YALI0E32791g.t1
NCU06192T0	Ylip_CLIB122:YALI0E29337g.t1
NCU00591T0	Ylip_CLIB122:YALI0B14619g.t1
NCU09488T0	Ylip_CLIB122:YALI0E02618g.t1
NCU04504T0	Ylip_CLIB122:YALI0A12133g.t1
NCU07280T0	Ylip_CLIB122:YALI0E06501g.t1	Ylip_CLIB122:YALI0C04158g.t1
NCU03690T0	Ylip_CLIB122:YALI0F01793g.t1
NCU02052T0	Ylip_CLIB122:YALI0C13904g.t1
NCU03359T0	Ylip_CLIB122:YALI0B01386g.t1
NCU02109T0	Ylip_CLIB122:YALI0E03146g.t1
NCU02611T0	Ylip_CLIB122:YALI0B12276g.t1
NCU06659T0	Ylip_CLIB122:YALI0E20009g.t1
NCU07442T0	Ylip_CLIB122:YALI0E11341g.t1
NCU07296T0	Ylip_CLIB122:YALI0B04268g.t1
NCU10381T0	Ylip_CLIB122:YALI0E00968g.t1
NCU09492T0	Ylip_CLIB122:YALI0B22484g.t1
NCU03500T0	Ylip_CLIB122:YALI0D00825g.t1	Ylip_CLIB122:YALI0E07051g.t1
NCU09347T0	Ylip_CLIB122:YALI0E17633g.t1
NCU05985T0	Ylip_CLIB122:YALI0C00209g.t1
NCU01480T0	Ylip_CLIB122:YALI0E29645g.t1
NCU04078T0	Ylip_CLIB122:YALI0E15818g.t1
NCU06457T0	Ylip_CLIB122:YALI0E05005g.t1
NCU09219T0	Ylip_CLIB122:YALI0F18436g.t1
NCU00200T0	Ylip_CLIB122:YALI0D11110g.t1
NCU06452T0	Ylip_CLIB122:YALI0F14047g.t1
NCU06630T0	Ylip_CLIB122:YALI0F14069g.t1
NCU06187T0	Ylip_CLIB122:YALI0B17402g.t1
NCU03425T0	Ylip_CLIB122:YALI0F23221g.t1
NCU05422T0	Ylip_CLIB122:YALI0E23408g.t1
NCU01968T0	Ylip_CLIB122:YALI0F03795g.t1
NCU11213T0	Ylip_CLIB122:YALI0C06490g.t1
NCU04963T0	Ylip_CLIB122:YALI0C06424g.t1	Ylip_CLIB122:YALI0C08943g.t1
NCU08180T0	Ylip_CLIB122:YALI0C06424g.t1	Ylip_CLIB122:YALI0C08943g.t1
NCU03897T0	Ylip_CLIB122:YALI0B21662g.t1
NCU04856T0	Ylip_CLIB122:YALI0F00506g.t1
NCU04856T1	Ylip_CLIB122:YALI0F00506g.t1
NCU06724T0	Ylip_CLIB122:YALI0F00506g.t1
NCU00194T0	Ylip_CLIB122:YALI0C04433g.t1
NCU06943T0	Ylip_CLIB122:YALI0D17116g.t1
NCU08663T0	Ylip_CLIB122:YALI0F08151g.t1
NCU03813T0	Ylip_CLIB122:YALI0B22506g.t1	Ylip_CLIB122:YALI0F28765g.t1	Ylip_CLIB122:YALI0F15983g.t1	Ylip_CLIB122:YALI0F13937g.t1	Ylip_CLIB122:YALI0B19976g.t1	Ylip_CLIB122:YALI0E15840g.t1	Ylip_CLIB122:YALI0A12353g.t1	Ylip_CLIB122:YALI0C08074g.t1	Ylip_CLIB122:YALI0C14344g.t1	Ylip_CLIB122:YALI0E14256g.t1
NCU01817T0	Ylip_CLIB122:YALI0C07843g.t1
NCU07710T0	Ylip_CLIB122:YALI0D01067g.t1
NCU07955T0	Ylip_CLIB122:YALI0E01144g.t1
NCU03795T0	Ylip_CLIB122:YALI0D27148g.t1
NCU06543T0	Ylip_CLIB122:YALI0D15708g.t1
NCU11961T0	Ylip_CLIB122:YALI0C16709g.t1
NCU00202T0	Ylip_CLIB122:YALI0A19470g.t1
NCU05622T0	Ylip_CLIB122:YALI0F06336g.t1
NCU03339T0	Ylip_CLIB122:YALI0E18029g.t1
NCU05782T0	Ylip_CLIB122:YALI0D09449g.t1
NCU06914T0	Ylip_CLIB122:YALI0E13123g.t1
NCU02669T0	Ylip_CLIB122:YALI0E05247g.t1
NCU02571T0	Ylip_CLIB122:YALI0B08536g.t1
NCU09564T0	Ylip_CLIB122:YALI0E23859g.t1
NCU06500T0	Ylip_CLIB122:YALI0D22286g.t1
NCU06847T0	Ylip_CLIB122:YALI0F07062g.t1
NCU06482T0	Ylip_CLIB122:YALI0F20702g.t1
NCU07458T0	Ylip_CLIB122:YALI0E29579g.t1
NCU07489T0	Ylip_CLIB122:YALI0E30899g.t1
NCU00673T0	Ylip_CLIB122:YALI0B16500g.t1	Ylip_CLIB122:YALI0A06435g.t1
NCU07298T0	Ylip_CLIB122:YALI0D25542g.t1
NCU04247T0	Ylip_CLIB122:YALI0E05335g.t1
NCU02044T0	Ylip_CLIB122:YALI0C03355g.t1
NCU01132T0	Ylip_CLIB122:YALI0C04730g.t1	Ylip_CLIB122:YALI0C16522g.t1	Ylip_CLIB122:YALI0D01111g.t1	Ylip_CLIB122:YALI0B17138g.t1	Ylip_CLIB122:YALI0A08998g.t1	Ylip_CLIB122:YALI0F25553g.t1
NCU02131T0	Ylip_CLIB122:YALI0E12155g.t1
NCU04535T0	Ylip_CLIB122:YALI0E28371g.t1
NCU10018T0	Ylip_CLIB122:YALI0F11869g.t1
NCU07607T0	Ylip_CLIB122:YALI0E32901g.t1	Ylip_CLIB122:YALI0C15488g.t1	Ylip_CLIB122:YALI0D20108g.t1	Ylip_CLIB122:YALI0C21406g.t1	Ylip_CLIB122:YALI0D24607g.t1	Ylip_CLIB122:YALI0B19470g.t1
NCU09230T0	Ylip_CLIB122:YALI0F05874g.t1
NCU06215T0	Ylip_CLIB122:YALI0D26235g.t1
NCU09864T0	Ylip_CLIB122:YALI0D08690g.t1
NCU09642T0	Ylip_CLIB122:YALI0E13442g.t1
NCU09678T0	Ylip_CLIB122:YALI0F19536g.t1
NCU03855T0	Ylip_CLIB122:YALI0E06435g.t1
NCU05288T0	Ylip_CLIB122:YALI0E33649g.t1
NCU03937T0	Ylip_CLIB122:YALI0F02035g.t1
NCU08730T0	Ylip_CLIB122:YALI0B14553g.t1
NCU11544T1	Ylip_CLIB122:YALI0F08305g.t1
NCU11544T0	Ylip_CLIB122:YALI0F08305g.t1
NCU07440T0	Ylip_CLIB122:YALI0B22242g.t1
NCU01745T0	Ylip_CLIB122:YALI0C10252g.t1
NCU00927T0	Ylip_CLIB122:YALI0F14179g.t1
NCU10468T0	Ylip_CLIB122:YALI0E13057g.t1
NCU06240T0	Ylip_CLIB122:YALI0C08305g.t1
NCU01227T0	Ylip_CLIB122:YALI0E24013g.t1
NCU02408T0	Ylip_CLIB122:YALI0E21131g.t1
NCU06563T0	Ylip_CLIB122:YALI0A05357g.t1
NCU06449T0	Ylip_CLIB122:YALI0B17864g.t1
NCU10847T0	Ylip_CLIB122:YALI0E02772g.t1
NCU00794T0	Ylip_CLIB122:YALI0A06479g.t1
NCU02126T0	Ylip_CLIB122:YALI0E12573g.t1
NCU03347T0	Ylip_CLIB122:YALI0E28787g.t1
NCU04743T0	Ylip_CLIB122:YALI0C11495g.t1
NCU08024T0	Ylip_CLIB122:YALI0C04004g.t1
NCU04105T0	Ylip_CLIB122:YALI0E07095g.t1
NCU02616T0	Ylip_CLIB122:YALI0C03377g.t1
NCU10276T0	Ylip_CLIB122:YALI0C00451g.t1
NCU02438T0	Ylip_CLIB122:YALI0E16929g.t1
NCU08316T0	Ylip_CLIB122:YALI0D06864g.t1
NCU01728T0	Ylip_CLIB122:YALI0F27885g.t1
NCU01728T1	Ylip_CLIB122:YALI0F27885g.t1
NCU03124T0	Ylip_CLIB122:YALI0D16863g.t1
NCU01809T0	Ylip_CLIB122:YALI0F21340g.t1
NCU05548T0	Ylip_CLIB122:YALI0C06952g.t1
NCU07697T0	Ylip_CLIB122:YALI0D06303g.t1
NCU04814T0	Ylip_CLIB122:YALI0E31405g.t1
NCU01183T0	Ylip_CLIB122:YALI0B12936g.t1
NCU06834T0	Ylip_CLIB122:YALI0E05423g.t1
NCU09101T0	Ylip_CLIB122:YALI0E26983g.t1
NCU02785T0	Ylip_CLIB122:YALI0B22440g.t1
NCU09443T0	Ylip_CLIB122:YALI0E05973g.t1
NCU09789T0	Ylip_CLIB122:YALI0E28963g.t1
NCU00122T0	Ylip_CLIB122:YALI0B05522g.t1
NCU05129T0	Ylip_CLIB122:YALI0E14751g.t1
NCU06268T0	Ylip_CLIB122:YALI0A03553g.t1
NCU06722T0	Ylip_CLIB122:YALI0B08943g.t1
NCU04615T0	Ylip_CLIB122:YALI0F08789g.t1
NCU01315T0	Ylip_CLIB122:YALI0A10296g.t1
NCU02134T0	Ylip_CLIB122:YALI0B03960g.t1
NCU06761T0	Ylip_CLIB122:YALI0E28237g.t1
NCU07002T0	Ylip_CLIB122:YALI0A16588g.t1
NCU09737T0	Ylip_CLIB122:YALI0E21604g.t1
NCU06179T0	Ylip_CLIB122:YALI0C00891g.t1
NCU05168T0	Ylip_CLIB122:YALI0B19338g.t1
NCU04221T0	Ylip_CLIB122:YALI0D15598g.t1
NCU05642T0	Ylip_CLIB122:YALI0D15268g.t1
NCU04201T0	Ylip_CLIB122:YALI0F14597g.t1
NCU08356T0	Ylip_CLIB122:YALI0F16401g.t1
NCU04568T0	Ylip_CLIB122:YALI0A09383g.t1	Ylip_CLIB122:YALI0A17666g.t1
NCU03493T0	Ylip_CLIB122:YALI0B10802g.t1
NCU02422T0	Ylip_CLIB122:YALI0F08349g.t1
NCU07530T0	Ylip_CLIB122:YALI0D26818g.t1
NCU07807T0	Ylip_CLIB122:YALI0E26004g.t1
NCU07807T1	Ylip_CLIB122:YALI0E26004g.t1
NCU05301T0	Ylip_CLIB122:YALI0E06765g.t1
NCU05420T0	Ylip_CLIB122:YALI0D17930g.t1
NCU05888T0	Ylip_CLIB122:YALI0E19943g.t1	Ylip_CLIB122:YALI0A18425g.t1	Ylip_CLIB122:YALI0B10604g.t1	Ylip_CLIB122:YALI0E23452g.t1
NCU01377T0	Ylip_CLIB122:YALI0B15378g.t1
NCU03194T0	Ylip_CLIB122:YALI0B23188g.t1
NCU03372T0	Ylip_CLIB122:YALI0D00176g.t1
NCU08669T0	Ylip_CLIB122:YALI0A19448g.t1
NCU11027T0	Ylip_CLIB122:YALI0D15642g.t1
NCU02430T0	Ylip_CLIB122:YALI0D17402g.t1
NCU01702T0	Ylip_CLIB122:YALI0C22066g.t1
NCU01758T0	Ylip_CLIB122:YALI0F15191g.t1
NCU09432T0	Ylip_CLIB122:YALI0D19096g.t1
NCU04241T0	Ylip_CLIB122:YALI0B12100g.t1
NCU07941T0	Ylip_CLIB122:YALI0F29337g.t1
NCU11409T0	Ylip_CLIB122:YALI0C23639g.t1
NCU00195T0	Ylip_CLIB122:YALI0D10043g.t1	Ylip_CLIB122:YALI0F05984g.t1	Ylip_CLIB122:YALI0F28369g.t1	Ylip_CLIB122:YALI0C22363g.t1
NCU02619T0	Ylip_CLIB122:YALI0E26048g.t1
NCU04185T0	Ylip_CLIB122:YALI0D20966g.t1
NCU11933T0	Ylip_CLIB122:YALI0E33209g.t1
NCU08115T0	Ylip_CLIB122:YALI0A09724g.t1
NCU01412T0	Ylip_CLIB122:YALI0E30481g.t1
NCU03571T0	Ylip_CLIB122:YALI0B05566g.t1
NCU08152T0	Ylip_CLIB122:YALI0E23287g.t1	Ylip_CLIB122:YALI0B01342g.t1	Ylip_CLIB122:YALI0B06391g.t1
NCU02195T0	Ylip_CLIB122:YALI0D16137g.t1	Ylip_CLIB122:YALI0D19646g.t1
NCU05296T0	Ylip_CLIB122:YALI0E02816g.t1
NCU07012T0	Ylip_CLIB122:YALI0B14971g.t1
NCU11642T0	Ylip_CLIB122:YALI0E27203g.t1	Ylip_CLIB122:YALI0F12925g.t1
NCU02680T0	Ylip_CLIB122:YALI0E13233g.t1
NCU04610T0	Ylip_CLIB122:YALI0E22781g.t1
NCU03961T0	Ylip_CLIB122:YALI0A21197g.t1
NCU03973T0	Ylip_CLIB122:YALI0D06325g.t1
NCU08909T0	Ylip_CLIB122:YALI0D06039g.t1
NCU11168T0	Ylip_CLIB122:YALI0D25058g.t1
NCU05585T0	Ylip_CLIB122:YALI0E20427g.t1	Ylip_CLIB122:YALI0D18876g.t1	Ylip_CLIB122:YALI0A01958g.t1	Ylip_CLIB122:YALI0D00363g.t1
NCU03141T0	Ylip_CLIB122:YALI0E16060g.t1
NCU05169T0	Ylip_CLIB122:YALI0F30987g.t1
NCU11381T0	Ylip_CLIB122:YALI0F05632g.t1
NCU02179T0	Ylip_CLIB122:YALI0E03212g.t1
NCU08126T0	Ylip_CLIB122:YALI0E03212g.t1
NCU01333T0	Ylip_CLIB122:YALI0D19206g.t1
NCU02650T0	Ylip_CLIB122:YALI0D09977g.t1
NCU04306T0	Ylip_CLIB122:YALI0D05159g.t1
NCU09265T0	Ylip_CLIB122:YALI0B13156g.t1
NCU08598T0	Ylip_CLIB122:YALI0F31977g.t1
NCU02112T0	Ylip_CLIB122:YALI0A18744g.t1
NCU00925T0	Ylip_CLIB122:YALI0B23342g.t1
NCU06231T0	Ylip_CLIB122:YALI0F30063g.t1
NCU01830T0	Ylip_CLIB122:YALI0B21846g.t1
NCU02066T0	Ylip_CLIB122:YALI0D12012g.t1
NCU07724T0	Ylip_CLIB122:YALI0C22704g.t1
NCU00490T0	Ylip_CLIB122:YALI0B06732g.t1	Ylip_CLIB122:YALI0E09064g.t1
NCU02224T0	Ylip_CLIB122:YALI0F28413g.t1
NCU09817T0	Ylip_CLIB122:YALI0B20020g.t1
NCU02420T0	Ylip_CLIB122:YALI0B20834g.t1
NCU06923T0	Ylip_CLIB122:YALI0D17138g.t1
NCU05218T0	Ylip_CLIB122:YALI0E04675g.t1
NCU01528T0	Ylip_CLIB122:YALI0C06369g.t1
NCU03823T0	Ylip_CLIB122:YALI0B15664g.t1
NCU03836T0	Ylip_CLIB122:YALI0C05280g.t1
NCU08926T0	Ylip_CLIB122:YALI0E08338g.t1
NCU02556T0	Ylip_CLIB122:YALI0F32153g.t1
NCU10762T0	Ylip_CLIB122:YALI0B16588g.t1
NCU06684T0	Ylip_CLIB122:YALI0F21835g.t1
NCU07754T0	Ylip_CLIB122:YALI0F03498g.t1
NCU04942T0	Ylip_CLIB122:YALI0F03498g.t1
NCU01481T0	Ylip_CLIB122:YALI0E28358g.t1
NCU03118T0	Ylip_CLIB122:YALI0B15444g.t1
NCU02960T0	Ylip_CLIB122:YALI0F28457g.t1
NCU03154T0	Ylip_CLIB122:YALI0D25476g.t1
NCU09227T0	Ylip_CLIB122:YALI0A11407g.t1
NCU07819T0	Ylip_CLIB122:YALI0D21098g.t1
NCU06216T0	Ylip_CLIB122:YALI0F08679g.t1
NCU11866T0	Ylip_CLIB122:YALI0C09284g.t1
NCU08825T0	Ylip_CLIB122:YALI0E02354g.t1
NCU04176T0	Ylip_CLIB122:YALI0C23386g.t1
NCU09649T0	Ylip_CLIB122:YALI0E27181g.t1	Ylip_CLIB122:YALI0B20768g.t1
NCU00896T0	Ylip_CLIB122:YALI0D05995g.t1
NCU04566T0	Ylip_CLIB122:YALI0D02101g.t1
NCU04936T0	Ylip_CLIB122:YALI0D02321g.t1
NCU08895T0	Ylip_CLIB122:YALI0D14498g.t1
NCU08503T0	Ylip_CLIB122:YALI0F22055g.t1
NCU11188T0	Ylip_CLIB122:YALI0F20636g.t1
NCU04754T0	Ylip_CLIB122:YALI0D01265g.t1
NCU02741T0	Ylip_CLIB122:YALI0F15477g.t1
NCU06182T0	Ylip_CLIB122:YALI0F13629g.t1
NCU08352T0	Ylip_CLIB122:YALI0D27126g.t1
NCU09477T0	Ylip_CLIB122:YALI0A10659g.t1	Ylip_CLIB122:YALI0D08228g.t1
NCU00336T0	Ylip_CLIB122:YALI0E29506g.t1
NCU06099T0	Ylip_CLIB122:YALI0C08877g.t1
NCU07498T0	Ylip_CLIB122:YALI0D20240g.t1
NCU01525T0	Ylip_CLIB122:YALI0E24893g.t1
NCU04796T0	Ylip_CLIB122:YALI0E18568g.t1
NCU02310T0	Ylip_CLIB122:YALI0C18183g.t1
NCU02532T0	Ylip_CLIB122:YALI0F04147g.t1
NCU09771T0	Ylip_CLIB122:YALI0D09801g.t1
NCU02966T0	Ylip_CLIB122:YALI0E04697g.t1
NCU00081T0	Ylip_CLIB122:YALI0F22495g.t1
NCU03357T0	Ylip_CLIB122:YALI0D12452g.t1
NCU04130T0	Ylip_CLIB122:YALI0C20669g.t1
NCU06756T0	Ylip_CLIB122:YALI0D15444g.t1
NCU06249T0	Ylip_CLIB122:YALI0F03542g.t1
NCU06144T0	Ylip_CLIB122:YALI0E07491g.t1
NCU09223T0	Ylip_CLIB122:YALI0E03036g.t1
NCU10467T0	Ylip_CLIB122:YALI0F07337g.t1
NCU06270T0	Ylip_CLIB122:YALI0F13409g.t1
NCU05644T0	Ylip_CLIB122:YALI0B20746g.t1
NCU07011T0	Ylip_CLIB122:YALI0B13442g.t1
NCU08357T0	Ylip_CLIB122:YALI0B15015g.t1
NCU08378T0	Ylip_CLIB122:YALI0F01903g.t1
NCU07070T0	Ylip_CLIB122:YALI0F31493g.t1
NCU01271T0	Ylip_CLIB122:YALI0B11330g.t1
NCU04355T0	Ylip_CLIB122:YALI0A02453g.t1
NCU05937T0	Ylip_CLIB122:YALI0E15125g.t1
NCU02954T0	Ylip_CLIB122:YALI0D10593g.t1
NCU03066T0	Ylip_CLIB122:YALI0F21725g.t1
NCU00631T0	Ylip_CLIB122:YALI0F30261g.t1
NCU04581T0	Ylip_CLIB122:YALI0C12859g.t1
NCU09469T0	Ylip_CLIB122:YALI0C23903g.t1
NCU01175T0	Ylip_CLIB122:YALI0E05753g.t1
NCU06032T0	Ylip_CLIB122:YALI0E16016g.t1
NCU03024T0	Ylip_CLIB122:YALI0D11198g.t1
NCU02833T0	Ylip_CLIB122:YALI0C01045g.t1
NCU04614T0	Ylip_CLIB122:YALI0E13882g.t1
NCU02082T0	Ylip_CLIB122:YALI0E03982g.t1
NCU02354T0	Ylip_CLIB122:YALI0D20702g.t1
NCU05410T0	Ylip_CLIB122:YALI0D22847g.t1
NCU06994T0	Ylip_CLIB122:YALI0D20086g.t1
NCU03979T0	Ylip_CLIB122:YALI0D15400g.t1
NCU11169T0	Ylip_CLIB122:YALI0E04576g.t1
NCU00188T0	Ylip_CLIB122:YALI0D25388g.t1
NCU01178T0	Ylip_CLIB122:YALI0D21010g.t1
NCU00951T0	Ylip_CLIB122:YALI0F13541g.t1
NCU07779T0	Ylip_CLIB122:YALI0B15147g.t1
NCU10776T0	Ylip_CLIB122:YALI0F20042g.t1
NCU04809T0	Ylip_CLIB122:YALI0C16929g.t1	Ylip_CLIB122:YALI0C16951g.t1
NCU00172T0	Ylip_CLIB122:YALI0A20900g.t1
NCU07076T0	Ylip_CLIB122:YALI0A07142g.t1	Ylip_CLIB122:YALI0C12056g.t1	Ylip_CLIB122:YALI0B17996g.t1
NCU07849T0	Ylip_CLIB122:YALI0E04224g.t1
NCU07849T1	Ylip_CLIB122:YALI0E04224g.t1
NCU11204T0	Ylip_CLIB122:YALI0E27984g.t1	Ylip_CLIB122:YALI0D19866g.t1
NCU09882T0	Ylip_CLIB122:YALI0F04059g.t1
NCU02400T0	Ylip_CLIB122:YALI0F04059g.t1
NCU06194T0	Ylip_CLIB122:YALI0F19514g.t1
NCU05785T0	Ylip_CLIB122:YALI0C02409g.t1
NCU01036T0	Ylip_CLIB122:YALI0C02409g.t1
NCU02276T0	Ylip_CLIB122:YALI0E32109g.t1
NCU01502T0	Ylip_CLIB122:YALI0F09856g.t1
NCU03515T0	Ylip_CLIB122:YALI0C21087g.t1
NCU09106T0	Ylip_CLIB122:YALI0F28831g.t1
NCU06110T0	Ylip_CLIB122:YALI0A09768g.t1
NCU06110T1	Ylip_CLIB122:YALI0A09768g.t1
NCU06110T2	Ylip_CLIB122:YALI0A09768g.t1
NCU06727T0	Ylip_CLIB122:YALI0E33143g.t1
NCU04637T0	Ylip_CLIB122:YALI0D13706g.t1
NCU04485T0	Ylip_CLIB122:YALI0C17083g.t1
NCU11228T0	Ylip_CLIB122:YALI0A01397g.t1
NCU07580T0	Ylip_CLIB122:YALI0D25190g.t1
NCU07414T0	Ylip_CLIB122:YALI0F00880g.t1
NCU09673T0	Ylip_CLIB122:YALI0C12474g.t1
NCU09819T0	Ylip_CLIB122:YALI0C15653g.t1
NCU00915T0	Ylip_CLIB122:YALI0D22264g.t1
NCU01596T0	Ylip_CLIB122:YALI0D08976g.t1
NCU02235T0	Ylip_CLIB122:YALI0D20174g.t1
NCU00468T0	Ylip_CLIB122:YALI0F17644g.t1
NCU03815T0	Ylip_CLIB122:YALI0F07018g.t1
NCU07438T0	Ylip_CLIB122:YALI0B22110g.t1
NCU06672T0	Ylip_CLIB122:YALI0C20119g.t1
NCU00775T0	Ylip_CLIB122:YALI0E05137g.t1
NCU09778T0	Ylip_CLIB122:YALI0B10758g.t1
NCU11187T0	Ylip_CLIB122:YALI0F23375g.t1
NCU01210T0	Ylip_CLIB122:YALI0A05379g.t1
NCU02826T0	Ylip_CLIB122:YALI0F18040g.t1
NCU01754T0	Ylip_CLIB122:YALI0A16379g.t1	Ylip_CLIB122:YALI0D25630g.t1	Ylip_CLIB122:YALI0E17787g.t1	Ylip_CLIB122:YALI0A15147g.t1
NCU01754T1	Ylip_CLIB122:YALI0A16379g.t1	Ylip_CLIB122:YALI0D25630g.t1	Ylip_CLIB122:YALI0E17787g.t1	Ylip_CLIB122:YALI0A15147g.t1
NCU02476T0	Ylip_CLIB122:YALI0A16379g.t1	Ylip_CLIB122:YALI0D25630g.t1	Ylip_CLIB122:YALI0E17787g.t1	Ylip_CLIB122:YALI0A15147g.t1
NCU02464T0	Ylip_CLIB122:YALI0E17765g.t1
NCU01503T0	Ylip_CLIB122:YALI0B08756g.t1
NCU07393T0	Ylip_CLIB122:YALI0F08371g.t1
NCU11302T0	Ylip_CLIB122:YALI0D27192g.t1
NCU00602T0	Ylip_CLIB122:YALI0A01133g.t1
NCU00163T0	Ylip_CLIB122:YALI0A17512g.t1
NCU04281T0	Ylip_CLIB122:YALI0E13530g.t1
NCU02624T0	Ylip_CLIB122:YALI0B05126g.t1
NCU03137T0	Ylip_CLIB122:YALI0D27016g.t1
NCU02743T0	Ylip_CLIB122:YALI0D23793g.t1
NCU07459T0	Ylip_CLIB122:YALI0E18282g.t1
NCU04899T0	Ylip_CLIB122:YALI0D16753g.t1
NCU08997T0	Ylip_CLIB122:YALI0F16709g.t1
NCU09407T0	Ylip_CLIB122:YALI0F10010g.t1
NCU06217T0	Ylip_CLIB122:YALI0A03509g.t1
NCU06710T0	Ylip_CLIB122:YALI0D16203g.t1
NCU07659T0	Ylip_CLIB122:YALI0D23683g.t1
NCU07380T0	Ylip_CLIB122:YALI0F14839g.t1
NCU02209T0	Ylip_CLIB122:YALI0B10153g.t1
NCU05418T0	Ylip_CLIB122:YALI0B00726g.t1
NCU08880T0	Ylip_CLIB122:YALI0E22506g.t1
NCU01546T0	Ylip_CLIB122:YALI0E29975g.t1
NCU02771T0	Ylip_CLIB122:YALI0C01716g.t1
NCU03702T0	Ylip_CLIB122:YALI0C15873g.t1
NCU07558T0	Ylip_CLIB122:YALI0B05390g.t1
NCU01512T0	Ylip_CLIB122:YALI0C18535g.t1
NCU03526T0	Ylip_CLIB122:YALI0D06259g.t1
NCU00170T0	Ylip_CLIB122:YALI0E25696g.t1
NCU00095T0	Ylip_CLIB122:YALI0A15686g.t1
NCU03004T0	Ylip_CLIB122:YALI0E27005g.t1
NCU01689T0	Ylip_CLIB122:YALI0B10736g.t1
NCU00164T0	Ylip_CLIB122:YALI0C23056g.t1
NCU05994T0	Ylip_CLIB122:YALI0D02783g.t1
NCU06112T0	Ylip_CLIB122:YALI0C16753g.t1
NCU04837T0	Ylip_CLIB122:YALI0D02629g.t1
NCU03713T0	Ylip_CLIB122:YALI0C17941g.t1
NCU08983T0	Ylip_CLIB122:YALI0F28039g.t1
NCU01786T0	Ylip_CLIB122:YALI0B00836g.t1
NCU01270T0	Ylip_CLIB122:YALI0B00836g.t1
NCU04035T0	Ylip_CLIB122:YALI0E20933g.t1
NCU06717T0	Ylip_CLIB122:YALI0E33495g.t1
NCU02234T0	Ylip_CLIB122:YALI0F08855g.t1
NCU06211T1	Ylip_CLIB122:YALI0E14190g.t1
NCU06211T0	Ylip_CLIB122:YALI0E14190g.t1
NCU00565T0	Ylip_CLIB122:YALI0E10571g.t1
NCU06360T0	Ylip_CLIB122:YALI0E01254g.t1
NCU04410T0	Ylip_CLIB122:YALI0D14916g.t1
NCU02273T0	Ylip_CLIB122:YALI0F27071g.t1
NCU04652T0	Ylip_CLIB122:YALI0F00198g.t1
NCU04277T0	Ylip_CLIB122:YALI0F13453g.t1
NCU11185T0	Ylip_CLIB122:YALI0E23738g.t1
NCU07587T0	Ylip_CLIB122:YALI0C12639g.t1
NCU08021T0	Ylip_CLIB122:YALI0F30767g.t1	Ylip_CLIB122:YALI0B10043g.t1
NCU02397T0	Ylip_CLIB122:YALI0D10131g.t1
NCU00413T0	Ylip_CLIB122:YALI0F24739g.t1
NCU04400T0	Ylip_CLIB122:YALI0F01606g.t1
NCU00495T0	Ylip_CLIB122:YALI0A09020g.t1
NCU05254T0	Ylip_CLIB122:YALI0B13552g.t1
NCU06279T0	Ylip_CLIB122:YALI0D03399g.t1
NCU04656T0	Ylip_CLIB122:YALI0C09823g.t1
NCU06520T0	Ylip_CLIB122:YALI0D23133g.t1
NCU02148T0	Ylip_CLIB122:YALI0E32035g.t1
NCU04259T0	Ylip_CLIB122:YALI0B01694g.t1
NCU03006T0	Ylip_CLIB122:YALI0F08701g.t1
NCU01767T0	Ylip_CLIB122:YALI0D07040g.t1
NCU01919T0	Ylip_CLIB122:YALI0D02871g.t1
NCU04442T0	Ylip_CLIB122:YALI0E26829g.t1
NCU02830T0	Ylip_CLIB122:YALI0D07524g.t1
NCU09212T0	Ylip_CLIB122:YALI0E13750g.t1
NCU01216T0	Ylip_CLIB122:YALI0C14740g.t1
NCU03380T0	Ylip_CLIB122:YALI0F18238g.t1
NCU01724T0	Ylip_CLIB122:YALI0E02156g.t1
NCU01160T0	Ylip_CLIB122:YALI0E31427g.t1
NCU02498T0	Ylip_CLIB122:YALI0B03520g.t1
NCU04015T0	Ylip_CLIB122:YALI0B04070g.t1
NCU00755T0	Ylip_CLIB122:YALI0D26730g.t1
NCU07720T0	Ylip_CLIB122:YALI0D26730g.t1
NCU02591T0	Ylip_CLIB122:YALI0E30283g.t1
NCU06418T0	Ylip_CLIB122:YALI0E02552g.t1
NCU00823T0	Ylip_CLIB122:YALI0F26411g.t1
NCU02536T0	Ylip_CLIB122:YALI0A09042g.t1
NCU01547T0	Ylip_CLIB122:YALI0D19910g.t1
NCU07495T0	Ylip_CLIB122:YALI0C11341g.t1
NCU04095T0	Ylip_CLIB122:YALI0D11088g.t1
NCU02245T0	Ylip_CLIB122:YALI0E24563g.t1
NCU02283T0	Ylip_CLIB122:YALI0E31361g.t1
NCU00520T0	Ylip_CLIB122:YALI0B21098g.t1
NCU03876T0	Ylip_CLIB122:YALI0A02695g.t1
NCU04780T0	Ylip_CLIB122:YALI0D17600g.t1
NCU03395T0	Ylip_CLIB122:YALI0F16181g.t1
NCU00213T0	Ylip_CLIB122:YALI0A19712g.t1
NCU03913T0	Ylip_CLIB122:YALI0F05038g.t1
NCU00269T0	Ylip_CLIB122:YALI0E18260g.t1
NCU01013T0	Ylip_CLIB122:YALI0F20790g.t1
NCU03217T0	Ylip_CLIB122:YALI0F15873g.t1
NCU07407T0	Ylip_CLIB122:YALI0B10197g.t1
NCU00230T0	Ylip_CLIB122:YALI0C04587g.t1
NCU01595T0	Ylip_CLIB122:YALI0D14080g.t1
NCU01238T0	Ylip_CLIB122:YALI0C16390g.t1
NCU02704T0	Ylip_CLIB122:YALI0D23815g.t1
NCU04190T0	Ylip_CLIB122:YALI0E33759g.t1
NCU04118T0	Ylip_CLIB122:YALI0D11704g.t1
NCU02053T0	Ylip_CLIB122:YALI0F09141g.t1
NCU05634T0	Ylip_CLIB122:YALI0B22858g.t1
NCU08218T0	Ylip_CLIB122:YALI0E21780g.t1
NCU05680T0	Ylip_CLIB122:YALI0F25817g.t1
NCU09698T0	Ylip_CLIB122:YALI0F28193g.t1	Ylip_CLIB122:YALI0E20471g.t1	Ylip_CLIB122:YALI0C02783g.t1	Ylip_CLIB122:YALI0E20273g.t1	Ylip_CLIB122:YALI0D12100g.t1	Ylip_CLIB122:YALI0E27247g.t1	Ylip_CLIB122:YALI0F21109g.t1	Ylip_CLIB122:YALI0C08569g.t1
NCU08333T0	Ylip_CLIB122:YALI0F17974g.t1	Ylip_CLIB122:YALI0F05940g.t1
NCU05650T0	Ylip_CLIB122:YALI0E12243g.t1
NCU02387T0	Ylip_CLIB122:YALI0D04444g.t1
NCU03715T0	Ylip_CLIB122:YALI0D07722g.t1
NCU07021T0	Ylip_CLIB122:YALI0C18557g.t1
NCU05752T0	Ylip_CLIB122:YALI0F26455g.t1
NCU09580T0	Ylip_CLIB122:YALI0F08063g.t1
NCU09869T0	Ylip_CLIB122:YALI0F21681g.t1
NCU03258T0	Ylip_CLIB122:YALI0A02354g.t1
NCU02965T0	Ylip_CLIB122:YALI0D10104g.t1
NCU03317T0	Ylip_CLIB122:YALI0D17028g.t1
NCU03757T0	Ylip_CLIB122:YALI0C06820g.t1
NCU04817T0	Ylip_CLIB122:YALI0F24651g.t1
NCU01411T0	Ylip_CLIB122:YALI0F02959g.t1
NCU01916T0	Ylip_CLIB122:YALI0F05500g.t1
NCU06970T0	Ylip_CLIB122:YALI0E32351g.t1	Ylip_CLIB122:YALI0F25047g.t1
NCU02415T0	Ylip_CLIB122:YALI0F30459g.t1
NCU11408T0	Ylip_CLIB122:YALI0E03278g.t1
NCU07172T0	Ylip_CLIB122:YALI0C10967g.t1
NCU09318T0	Ylip_CLIB122:YALI0C20933g.t1
NCU11795T0	Ylip_CLIB122:YALI0F07733g.t1
NCU08706T0	Ylip_CLIB122:YALI0C05038g.t1
NCU03267T0	Ylip_CLIB122:YALI0E27874g.t1
NCU09552T0	Ylip_CLIB122:YALI0B06512g.t1
NCU05884T0	Ylip_CLIB122:YALI0F13607g.t1	Ylip_CLIB122:YALI0B01914g.t1	Ylip_CLIB122:YALI0C00627g.t1	Ylip_CLIB122:YALI0C17281g.t1	Ylip_CLIB122:YALI0C17303g.t1	Ylip_CLIB122:YALI0E35200g.t1
NCU06618T0	Ylip_CLIB122:YALI0F20988g.t1	Ylip_CLIB122:YALI0F07667g.t1
NCU02181T0	Ylip_CLIB122:YALI0D12903g.t1
NCU00056T0	Ylip_CLIB122:YALI0F30679g.t1
NCU08004T0	Ylip_CLIB122:YALI0E13420g.t1
NCU04841T0	Ylip_CLIB122:YALI0F06446g.t1
NCU01141T0	Ylip_CLIB122:YALI0E14102g.t1
NCU00553T0	Ylip_CLIB122:YALI0A02222g.t1
NCU03079T0	Ylip_CLIB122:YALI0E10549g.t1
NCU03246T0	Ylip_CLIB122:YALI0E16038g.t1
NCU06569T0	Ylip_CLIB122:YALI0B20680g.t1
NCU07309T0	Ylip_CLIB122:YALI0E25740g.t1
NCU06052T0	Ylip_CLIB122:YALI0F12111g.t1
NCU00914T0	Ylip_CLIB122:YALI0C21758g.t1
NCU01821T0	Ylip_CLIB122:YALI0E16643g.t1
NCU02781T0	Ylip_CLIB122:YALI0B17380g.t1
NCU07465T0	Ylip_CLIB122:YALI0F14223g.t1	Ylip_CLIB122:YALI0C05753g.t1
NCU01266T0	Ylip_CLIB122:YALI0C04180g.t1
NCU02305T0	Ylip_CLIB122:YALI0C18755g.t1
NCU04252T0	Ylip_CLIB122:YALI0D20416g.t1
NCU08946T0	Ylip_CLIB122:YALI0E04719g.t1
NCU02565T0	Ylip_CLIB122:YALI0F20878g.t1
NCU08507T0	Ylip_CLIB122:YALI0F22803g.t1
NCU09521T0	Ylip_CLIB122:YALI0C16203g.t1
NCU08291T0	Ylip_CLIB122:YALI0F19470g.t1
NCU00008T0	Ylip_CLIB122:YALI0F06424g.t1
NCU05224T0	Ylip_CLIB122:YALI0E31009g.t1
NCU04136T0	Ylip_CLIB122:YALI0B14245g.t1
NCU01388T0	Ylip_CLIB122:YALI0E01892g.t1
NCU00692T0	Ylip_CLIB122:YALI0B12474g.t1
NCU06054T0	Ylip_CLIB122:YALI0A10076g.t1
NCU02136T0	Ylip_CLIB122:YALI0F15587g.t1
NCU04192T0	Ylip_CLIB122:YALI0C10494g.t1	Ylip_CLIB122:YALI0F20592g.t1
NCU01022T0	Ylip_CLIB122:YALI0D03960g.t1
NCU00414T0	Ylip_CLIB122:YALI0F23463g.t1
NCU05686T0	Ylip_CLIB122:YALI0B15510g.t1
NCU02032T0	Ylip_CLIB122:YALI0D02563g.t1	Ylip_CLIB122:YALI0F18722g.t1	Ylip_CLIB122:YALI0F21857g.t1	Ylip_CLIB122:YALI0B13530g.t1	Ylip_CLIB122:YALI0A20438g.t1
NCU00493T0	Ylip_CLIB122:YALI0E32542g.t1
NCU00554T0	Ylip_CLIB122:YALI0D13596g.t1
NCU04335T0	Ylip_CLIB122:YALI0B00880g.t1
NCU04797T0	Ylip_CLIB122:YALI0A15972g.t1
NCU07395T0	Ylip_CLIB122:YALI0B06897g.t1
NCU03759T0	Ylip_CLIB122:YALI0D03619g.t1
NCU06809T0	Ylip_CLIB122:YALI0E17655g.t1
NCU01633T0	Ylip_CLIB122:YALI0F19184g.t1
NCU10733T0	Ylip_CLIB122:YALI0E29403g.t1
NCU06769T0	Ylip_CLIB122:YALI0C21692g.t1
NCU07071T0	Ylip_CLIB122:YALI0F03344g.t1
NCU03129T0	Ylip_CLIB122:YALI0A09427g.t1
NCU05516T0	Ylip_CLIB122:YALI0E30591g.t1
NCU03658T0	Ylip_CLIB122:YALI0B19074g.t1
NCU06694T0	Ylip_CLIB122:YALI0B20196g.t1
NCU09643T0	Ylip_CLIB122:YALI0E14443g.t1
NCU04331T0	Ylip_CLIB122:YALI0E22352g.t1
NCU01569T0	Ylip_CLIB122:YALI0D06435g.t1
NCU07165T0	Ylip_CLIB122:YALI0B18348g.t1
NCU04110T0	Ylip_CLIB122:YALI0F18370g.t1
NCU08927T0	Ylip_CLIB122:YALI0D06237g.t1
NCU02729T0	Ylip_CLIB122:YALI0E01100g.t1
NCU03009T0	Ylip_CLIB122:YALI0A00594g.t1
NCU06057T0	Ylip_CLIB122:YALI0A20922g.t1
NCU04511T0	Ylip_CLIB122:YALI0C02453g.t1
NCU12076T0	Ylip_CLIB122:YALI0E01078g.t1
NCU05889T0	Ylip_CLIB122:YALI0F22671g.t1
NCU07041T0	Ylip_CLIB122:YALI0F30393g.t1
NCU11129T0	Ylip_CLIB122:YALI0F16489g.t1	Ylip_CLIB122:YALI0F25333g.t1
NCU00891T0	Ylip_CLIB122:YALI0E12463g.t1
NCU04600T0	Ylip_CLIB122:YALI0E14795g.t1
NCU02406T0	Ylip_CLIB122:YALI0D16313g.t1
NCU04459T0	Ylip_CLIB122:YALI0F14443g.t1
NCU06198T0	Ylip_CLIB122:YALI0F21791g.t1
NCU03792T0	Ylip_CLIB122:YALI0D19778g.t1
NCU06091T0	Ylip_CLIB122:YALI0D03575g.t1
NCU08048T0	Ylip_CLIB122:YALI0D04312g.t1
NCU00649T0	Ylip_CLIB122:YALI0B00220g.t1
NCU03197T0	Ylip_CLIB122:YALI0C15444g.t1
NCU03799T0	Ylip_CLIB122:YALI0C11715g.t1
NCU08370T0	Ylip_CLIB122:YALI0D01914g.t1
NCU00077T0	Ylip_CLIB122:YALI0E02068g.t1
NCU00182T0	Ylip_CLIB122:YALI0A18986g.t1
NCU00959T0	Ylip_CLIB122:YALI0D23397g.t1
NCU07075T0	Ylip_CLIB122:YALI0B09273g.t1
NCU07620T0	Ylip_CLIB122:YALI0F06842g.t1
NCU02687T0	Ylip_CLIB122:YALI0E10747g.t1
NCU05267T0	Ylip_CLIB122:YALI0E24629g.t1
NCU08066T0	Ylip_CLIB122:YALI0D11836g.t1
NCU01465T0	Ylip_CLIB122:YALI0C07975g.t1
NCU06540T0	Ylip_CLIB122:YALI0E19514g.t1
NCU03492T0	Ylip_CLIB122:YALI0F12749g.t1
NCU09732T0	Ylip_CLIB122:YALI0E11099g.t1
NCU08277T0	Ylip_CLIB122:YALI0B01034g.t1
NCU09253T0	Ylip_CLIB122:YALI0B09009g.t1
NCU00337T0	Ylip_CLIB122:YALI0D10505g.t1
NCU04111T0	Ylip_CLIB122:YALI0E23364g.t1
NCU01069T0	Ylip_CLIB122:YALI0C08118g.t1
NCU06047T0	Ylip_CLIB122:YALI0E14465g.t1
NCU06638T0	Ylip_CLIB122:YALI0D04114g.t1
NCU09437T0	Ylip_CLIB122:YALI0E31625g.t1
NCU03606T0	Ylip_CLIB122:YALI0E15642g.t1
NCU01438T0	Ylip_CLIB122:YALI0B14487g.t1
NCU01831T0	Ylip_CLIB122:YALI0D26862g.t1
NCU05206T0	Ylip_CLIB122:YALI0A09592g.t1
NCU06238T0	Ylip_CLIB122:YALI0D04719g.t1
NCU06895T0	Ylip_CLIB122:YALI0B21824g.t1
NCU08001T0	Ylip_CLIB122:YALI0A18766g.t1
NCU09123T0	Ylip_CLIB122:YALI0E27632g.t1
NCU01174T0	Ylip_CLIB122:YALI0C10692g.t1
NCU05633T0	Ylip_CLIB122:YALI0B09471g.t1
NCU11288T0	Ylip_CLIB122:YALI0E13464g.t1
NCU07188T0	Ylip_CLIB122:YALI0E02288g.t1
NCU06534T0	Ylip_CLIB122:YALI0E27049g.t1
NCU06541T0	Ylip_CLIB122:YALI0A06589g.t1
NCU11457T0	Ylip_CLIB122:YALI0E11913g.t1
NCU04782T0	Ylip_CLIB122:YALI0A03861g.t1
NCU12027T0	Ylip_CLIB122:YALI0E10021g.t1
NCU08738T0	Ylip_CLIB122:YALI0D23485g.t1	Ylip_CLIB122:YALI0A18832g.t1	Ylip_CLIB122:YALI0E04510g.t1	Ylip_CLIB122:YALI0D18568g.t1	Ylip_CLIB122:YALI0E29711g.t1
NCU05079T0	Ylip_CLIB122:YALI0D23485g.t1	Ylip_CLIB122:YALI0A18832g.t1	Ylip_CLIB122:YALI0E04510g.t1	Ylip_CLIB122:YALI0D18568g.t1	Ylip_CLIB122:YALI0E29711g.t1
NCU07408T0	Ylip_CLIB122:YALI0B14146g.t1
NCU07408T1	Ylip_CLIB122:YALI0B14146g.t1
NCU03310T0	Ylip_CLIB122:YALI0B20482g.t1
NCU04481T0	Ylip_CLIB122:YALI0D00649g.t1
NCU07528T0	Ylip_CLIB122:YALI0C12749g.t1
NCU07253T0	Ylip_CLIB122:YALI0D04851g.t1
NCU01162T0	Ylip_CLIB122:YALI0D04851g.t1
NCU00913T0	Ylip_CLIB122:YALI0C23793g.t1
NCU05876T0	Ylip_CLIB122:YALI0D20130g.t1
NCU04784T0	Ylip_CLIB122:YALI0F28281g.t1
NCU04279T0	Ylip_CLIB122:YALI0E27698g.t1
NCU07755T0	Ylip_CLIB122:YALI0C15224g.t1
NCU07722T0	Ylip_CLIB122:YALI0F31383g.t1
NCU11379T0	Ylip_CLIB122:YALI0F12221g.t1
NCU09767T0	Ylip_CLIB122:YALI0B18986g.t1	Ylip_CLIB122:YALI0B19008g.t1
NCU06259T0	Ylip_CLIB122:YALI0D07678g.t1
NCU11791T0	Ylip_CLIB122:YALI0E32593g.t1
NCU10652T0	Ylip_CLIB122:YALI0C22385g.t1
NCU03695T0	Ylip_CLIB122:YALI0D21604g.t1
NCU04096T0	Ylip_CLIB122:YALI0D19470g.t1
NCU08280T0	Ylip_CLIB122:YALI0E15730g.t1
NCU03297T0	Ylip_CLIB122:YALI0F20504g.t1
NCU03297T1	Ylip_CLIB122:YALI0F20504g.t1
NCU09547T0	Ylip_CLIB122:YALI0E13167g.t1
NCU09435T0	Ylip_CLIB122:YALI0D18612g.t1
NCU04507T0	Ylip_CLIB122:YALI0E21626g.t1
NCU03231T0	Ylip_CLIB122:YALI0D03509g.t1
NCU03935T0	Ylip_CLIB122:YALI0D01089g.t1
NCU06440T0	Ylip_CLIB122:YALI0B14267g.t1
NCU09208T0	Ylip_CLIB122:YALI0E23804g.t1
NCU02404T1	Ylip_CLIB122:YALI0E14058g.t1
NCU02404T0	Ylip_CLIB122:YALI0E14058g.t1
NCU00608T0	Ylip_CLIB122:YALI0B05456g.t1
NCU00754T0	Ylip_CLIB122:YALI0B21142g.t1
NCU03504T0	Ylip_CLIB122:YALI0E21197g.t1
NCU06870T0	Ylip_CLIB122:YALI0C03179g.t1
NCU07504T0	Ylip_CLIB122:YALI0C03608g.t1
NCU07023T0	Ylip_CLIB122:YALI0F28303g.t1
NCU11353T0	Ylip_CLIB122:YALI0F10923g.t1
NCU02564T0	Ylip_CLIB122:YALI0E08536g.t1
NCU00117T0	Ylip_CLIB122:YALI0F12969g.t1
NCU00892T0	Ylip_CLIB122:YALI0E24497g.t1
NCU03055T0	Ylip_CLIB122:YALI0E25894g.t1
NCU04316T0	Ylip_CLIB122:YALI0B05170g.t1
NCU04479T0	Ylip_CLIB122:YALI0B05104g.t1
NCU01452T0	Ylip_CLIB122:YALI0F05676g.t1
NCU02104T0	Ylip_CLIB122:YALI0C22858g.t1
NCU08561T0	Ylip_CLIB122:YALI0E34672g.t1
NCU06593T0	Ylip_CLIB122:YALI0F27643g.t1
NCU09595T0	Ylip_CLIB122:YALI0F20020g.t1
NCU04612T1	Ylip_CLIB122:YALI0F21065g.t1
NCU04612T0	Ylip_CLIB122:YALI0F21065g.t1
NCU00155T0	Ylip_CLIB122:YALI0C22990g.t1
NCU09553T0	Ylip_CLIB122:YALI0C08811g.t1
NCU10987T0	Ylip_CLIB122:YALI0C02211g.t1
NCU05295T0	Ylip_CLIB122:YALI0E02794g.t1
NCU06921T0	Ylip_CLIB122:YALI0D27346g.t1
NCU01816T0	Ylip_CLIB122:YALI0D18337g.t1
NCU09116T0	Ylip_CLIB122:YALI0E20977g.t1
NCU10272T0	Ylip_CLIB122:YALI0F30415g.t1
NCU00725T0	Ylip_CLIB122:YALI0D13442g.t1
NCU00622T0	Ylip_CLIB122:YALI0D21725g.t1
NCU04245T0	Ylip_CLIB122:YALI0B10362g.t1
NCU06419T0	Ylip_CLIB122:YALI0B13178g.t1
NCU06764T0	Ylip_CLIB122:YALI0F06314g.t1
NCU11453T0	Ylip_CLIB122:YALI0B00198g.t1
NCU06380T0	Ylip_CLIB122:YALI0F04312g.t1
NCU10053T0	Ylip_CLIB122:YALI0C10901g.t1
NCU07262T0	Ylip_CLIB122:YALI0C18359g.t1
NCU08309T0	Ylip_CLIB122:YALI0C10032g.t1
NCU04554T0	Ylip_CLIB122:YALI0F04532g.t1
NCU03209T0	Ylip_CLIB122:YALI0F04532g.t1
NCU04883T0	Ylip_CLIB122:YALI0F04532g.t1
NCU00711T0	Ylip_CLIB122:YALI0D22913g.t1	Ylip_CLIB122:YALI0F28017g.t1
NCU03944T0	Ylip_CLIB122:YALI0E01870g.t1
NCU03779T0	Ylip_CLIB122:YALI0F09273g.t1
NCU05942T0	Ylip_CLIB122:YALI0C19382g.t1
NCU09309T0	Ylip_CLIB122:YALI0B15224g.t1
NCU00575T0	Ylip_CLIB122:YALI0E15488g.t1
NCU02232T0	Ylip_CLIB122:YALI0B11396g.t1
NCU06207T0	Ylip_CLIB122:YALI0D20878g.t1
NCU10314T0	Ylip_CLIB122:YALI0F13739g.t1	Ylip_CLIB122:YALI0A18920g.t1
NCU02828T0	Ylip_CLIB122:YALI0B03476g.t1
NCU03188T0	Ylip_CLIB122:YALI0A21263g.t1
NCU07829T0	Ylip_CLIB122:YALI0E13618g.t1
NCU06402T0	Ylip_CLIB122:YALI0F11297g.t1
NCU06402T1	Ylip_CLIB122:YALI0F11297g.t1
NCU00632T0	Ylip_CLIB122:YALI0E09042g.t1
NCU01613T0	Ylip_CLIB122:YALI0E18524g.t1
NCU00035T0	Ylip_CLIB122:YALI0D07986g.t1
NCU04288T0	Ylip_CLIB122:YALI0E23265g.t1
NCU04726T0	Ylip_CLIB122:YALI0E20185g.t1
NCU03330T0	Ylip_CLIB122:YALI0A18700g.t1
NCU07814T0	Ylip_CLIB122:YALI0A09812g.t1
NCU04063T0	Ylip_CLIB122:YALI0F30151g.t1
NCU02635T0	Ylip_CLIB122:YALI0B12518g.t1
NCU05971T0	Ylip_CLIB122:YALI0B20394g.t1
NCU06882T0	Ylip_CLIB122:YALI0F27511g.t1
NCU01252T0	Ylip_CLIB122:YALI0E04114g.t1
NCU02374T0	Ylip_CLIB122:YALI0E07183g.t1
NCU08427T0	Ylip_CLIB122:YALI0A02068g.t1
NCU03441T0	Ylip_CLIB122:YALI0F27907g.t1
NCU04779T0	Ylip_CLIB122:YALI0F24695g.t1
NCU09368T0	Ylip_CLIB122:YALI0F19734g.t1
NCU00273T0	Ylip_CLIB122:YALI0B02750g.t1
NCU01464T0	Ylip_CLIB122:YALI0B13310g.t1
NCU04815T0	Ylip_CLIB122:YALI0E24057g.t1
NCU04368T0	Ylip_CLIB122:YALI0B20416g.t1
NCU04124T0	Ylip_CLIB122:YALI0C18821g.t1
NCU09816T0	Ylip_CLIB122:YALI0A17468g.t1
NCU07868T0	Ylip_CLIB122:YALI0C04620g.t1
NCU04534T0	Ylip_CLIB122:YALI0B00902g.t1
NCU04312T0	Ylip_CLIB122:YALI0B00902g.t1
NCU00037T0	Ylip_CLIB122:YALI0A17424g.t1
NCU08968T0	Ylip_CLIB122:YALI0E00770g.t1
NCU00963T0	Ylip_CLIB122:YALI0B12078g.t1
NCU03050T0	Ylip_CLIB122:YALI0A03025g.t1
NCU03989T0	Ylip_CLIB122:YALI0F01430g.t1
NCU06780T0	Ylip_CLIB122:YALI0F20196g.t1
NCU06846T0	Ylip_CLIB122:YALI0F23903g.t1
NCU03826T0	Ylip_CLIB122:YALI0C24420g.t1	Ylip_CLIB122:YALI0B12562g.t1
NCU01471T0	Ylip_CLIB122:YALI0C03421g.t1
NCU08995T0	Ylip_CLIB122:YALI0B15950g.t1
NCU09745T0	Ylip_CLIB122:YALI0D19888g.t1
NCU11471T0	Ylip_CLIB122:YALI0C07590g.t1
NCU09758T0	Ylip_CLIB122:YALI0E12705g.t1
NCU06436T0	Ylip_CLIB122:YALI0F06358g.t1
NCU02074T0	Ylip_CLIB122:YALI0D09603g.t1
NCU04713T0	Ylip_CLIB122:YALI0D10857g.t1
NCU05990T0	Ylip_CLIB122:YALI0D18359g.t1
NCU05196T0	Ylip_CLIB122:YALI0F12551g.t1
NCU07757T0	Ylip_CLIB122:YALI0C05346g.t1
NCU11410T0	Ylip_CLIB122:YALI0F23287g.t1
NCU00981T0	Ylip_CLIB122:YALI0E10461g.t1
NCU02414T0	Ylip_CLIB122:YALI0B15708g.t1
NCU06866T0	Ylip_CLIB122:YALI0E04939g.t1
NCU06781T0	Ylip_CLIB122:YALI0A03597g.t1
NCU02296T0	Ylip_CLIB122:YALI0F23243g.t1
NCU09551T0	Ylip_CLIB122:YALI0E18095g.t1
NCU08008T0	Ylip_CLIB122:YALI0B10516g.t1
NCU07263T0	Ylip_CLIB122:YALI0C02431g.t1
NCU04800T0	Ylip_CLIB122:YALI0A20372g.t1
NCU01184T0	Ylip_CLIB122:YALI0F29073g.t1
NCU03223T1	Ylip_CLIB122:YALI0E26565g.t1
NCU03223T0	Ylip_CLIB122:YALI0E26565g.t1
NCU08011T0	Ylip_CLIB122:YALI0A08734g.t1	Ylip_CLIB122:YALI0C05709g.t1
NCU07820T0	Ylip_CLIB122:YALI0C07348g.t1	Ylip_CLIB122:YALI0C06512g.t1
NCU02256T0	Ylip_CLIB122:YALI0E04444g.t1
NCU02524T0	Ylip_CLIB122:YALI0E07601g.t1
NCU04755T0	Ylip_CLIB122:YALI0E08866g.t1
NCU09322T0	Ylip_CLIB122:YALI0F01925g.t1
NCU06697T0	Ylip_CLIB122:YALI0B12298g.t1	Ylip_CLIB122:YALI0E20845g.t1	Ylip_CLIB122:YALI0C08393g.t1	Ylip_CLIB122:YALI0F12595g.t1	Ylip_CLIB122:YALI0E28446g.t1	Ylip_CLIB122:YALI0A13563g.t1	Ylip_CLIB122:YALI0C00979g.t1	Ylip_CLIB122:YALI0E34485g.t1	Ylip_CLIB122:YALI0A16610g.t1
NCU11568T0	Ylip_CLIB122:YALI0E07073g.t1
NCU11568T1	Ylip_CLIB122:YALI0E07073g.t1
NCU09269T0	Ylip_CLIB122:YALI0F04730g.t1
NCU09269T1	Ylip_CLIB122:YALI0F04730g.t1
NCU05452T0	Ylip_CLIB122:YALI0D05577g.t1
NCU04319T0	Ylip_CLIB122:YALI0C09757g.t1
NCU09142T0	Ylip_CLIB122:YALI0B17798g.t1
NCU08027T0	Ylip_CLIB122:YALI0C19712g.t1
NCU10061T0	Ylip_CLIB122:YALI0C06039g.t1
NCU02226T0	Ylip_CLIB122:YALI0A16698g.t1
NCU02996T0	Ylip_CLIB122:YALI0B16236g.t1
NCU04514T0	Ylip_CLIB122:YALI0B22792g.t1
NCU02592T0	Ylip_CLIB122:YALI0F15125g.t1
NCU04407T0	Ylip_CLIB122:YALI0C13882g.t1
NCU06347T0	Ylip_CLIB122:YALI0F02145g.t1
NCU05885T0	Ylip_CLIB122:YALI0E20999g.t1	Ylip_CLIB122:YALI0D17754g.t1	Ylip_CLIB122:YALI0E11429g.t1	Ylip_CLIB122:YALI0A07425g.t1	Ylip_CLIB122:YALI0E11407g.t1
NCU06271T0	Ylip_CLIB122:YALI0D11022g.t1
NCU04460T0	Ylip_CLIB122:YALI0F23947g.t1
NCU03846T0	Ylip_CLIB122:YALI0F12199g.t1
NCU03846T1	Ylip_CLIB122:YALI0F12199g.t1
NCU03229T0	Ylip_CLIB122:YALI0D21142g.t1
NCU03853T0	Ylip_CLIB122:YALI0C16775g.t1
NCU09004T0	Ylip_CLIB122:YALI0E27940g.t1
NCU08605T0	Ylip_CLIB122:YALI0D14058g.t1
NCU10073T0	Ylip_CLIB122:YALI0B14102g.t1
NCU09380T0	Ylip_CLIB122:YALI0F17358g.t1
NCU00542T0	Ylip_CLIB122:YALI0B12056g.t1
NCU02603T0	Ylip_CLIB122:YALI0C17369g.t1
NCU06550T0	Ylip_CLIB122:YALI0C24255g.t1
NCU09321T0	Ylip_CLIB122:YALI0D15488g.t1
NCU01868T0	Ylip_CLIB122:YALI0A14212g.t1	Ylip_CLIB122:YALI0B00396g.t1
NCU06522T0	Ylip_CLIB122:YALI0A14212g.t1	Ylip_CLIB122:YALI0B00396g.t1
NCU03379T0	Ylip_CLIB122:YALI0E34727g.t1
NCU04646T0	Ylip_CLIB122:YALI0F04576g.t1
NCU03678T0	Ylip_CLIB122:YALI0A18898g.t1
NCU03207T0	Ylip_CLIB122:YALI0B12210g.t1
NCU04137T0	Ylip_CLIB122:YALI0A16797g.t1
NCU00463T0	Ylip_CLIB122:YALI0B22902g.t1
NCU09183T0	Ylip_CLIB122:YALI0B22902g.t1
NCU00227T0	Ylip_CLIB122:YALI0B16060g.t1
NCU00587T0	Ylip_CLIB122:YALI0B15906g.t1
NCU03777T0	Ylip_CLIB122:YALI0D06215g.t1
NCU06812T0	Ylip_CLIB122:YALI0E34815g.t1
NCU07564T0	Ylip_CLIB122:YALI0B19250g.t1	Ylip_CLIB122:YALI0F19118g.t1	Ylip_CLIB122:YALI0C02541g.t1	Ylip_CLIB122:YALI0A14883g.t1	Ylip_CLIB122:YALI0F20922g.t1	Ylip_CLIB122:YALI0D15972g.t1	Ylip_CLIB122:YALI0A10593g.t1
NCU05004T0	Ylip_CLIB122:YALI0F25993g.t1
NCU09091T0	Ylip_CLIB122:YALI0D19514g.t1
NCU05580T0	Ylip_CLIB122:YALI0E21241g.t1
NCU06077T0	Ylip_CLIB122:YALI0E21241g.t1
NCU00366T0	Ylip_CLIB122:YALI0D07436g.t1
NCU01305T0	Ylip_CLIB122:YALI0B23078g.t1
NCU01776T0	Ylip_CLIB122:YALI0D24387g.t1
NCU05250T0	Ylip_CLIB122:YALI0A14707g.t1
NCU06685T0	Ylip_CLIB122:YALI0B22528g.t1
NCU08005T0	Ylip_CLIB122:YALI0B14839g.t1
NCU12152T0	Ylip_CLIB122:YALI0B06094g.t1
NCU07739T0	Ylip_CLIB122:YALI0F17798g.t1
NCU02084T0	Ylip_CLIB122:YALI0E04202g.t1
NCU02373T0	Ylip_CLIB122:YALI0D24585g.t1
NCU01324T0	Ylip_CLIB122:YALI0F28699g.t1
NCU05523T0	Ylip_CLIB122:YALI0F30173g.t1
NCU11537T0	Ylip_CLIB122:YALI0D04917g.t1
NCU04647T0	Ylip_CLIB122:YALI0E24717g.t1
NCU08312T0	Ylip_CLIB122:YALI0E22044g.t1
NCU02585T0	Ylip_CLIB122:YALI0F26433g.t1
NCU04074T0	Ylip_CLIB122:YALI0F02123g.t1
NCU02829T0	Ylip_CLIB122:YALI0D13112g.t1
NCU04429T0	Ylip_CLIB122:YALI0C12276g.t1
NCU06428T0	Ylip_CLIB122:YALI0D01628g.t1
NCU04354T0	Ylip_CLIB122:YALI0F06534g.t1
NCU01330T0	Ylip_CLIB122:YALI0E01408g.t1
NCU02806T0	Ylip_CLIB122:YALI0B14377g.t1
NCU08477T0	Ylip_CLIB122:YALI0D08162g.t1
NCU04013T1	Ylip_CLIB122:YALI0B01298g.t1	Ylip_CLIB122:YALI0F23793g.t1	Ylip_CLIB122:YALI0E15400g.t1	Ylip_CLIB122:YALI0A17875g.t1
NCU04013T0	Ylip_CLIB122:YALI0B01298g.t1	Ylip_CLIB122:YALI0F23793g.t1	Ylip_CLIB122:YALI0E15400g.t1	Ylip_CLIB122:YALI0A17875g.t1
NCU01878T0	Ylip_CLIB122:YALI0F30855g.t1
NCU08035T0	Ylip_CLIB122:YALI0D00583g.t1
NCU09930T0	Ylip_CLIB122:YALI0A02541g.t1
NCU00316T0	Ylip_CLIB122:YALI0E03058g.t1
NCU00489T0	Ylip_CLIB122:YALI0E23694g.t1
NCU01240T0	Ylip_CLIB122:YALI0E20647g.t1
NCU02048T0	Ylip_CLIB122:YALI0E18612g.t1
NCU03045T0	Ylip_CLIB122:YALI0A04609g.t1
NCU06877T0	Ylip_CLIB122:YALI0C17545g.t1	Ylip_CLIB122:YALI0E28292g.t1	Ylip_CLIB122:YALI0E23430g.t1
NCU02497T0	Ylip_CLIB122:YALI0E00902g.t1
NCU03176T0	Ylip_CLIB122:YALI0E16907g.t1
NCU00152T0	Ylip_CLIB122:YALI0D11880g.t1
NCU02263T0	Ylip_CLIB122:YALI0D04488g.t1
NCU01256T0	Ylip_CLIB122:YALI0F29645g.t1
NCU04783T0	Ylip_CLIB122:YALI0D26510g.t1
NCU03388T0	Ylip_CLIB122:YALI0F13013g.t1
NCU01666T0	Ylip_CLIB122:YALI0C09636g.t1
NCU04505T0	Ylip_CLIB122:YALI0D21186g.t1
NCU02750T0	Ylip_CLIB122:YALI0F22165g.t1
NCU04069T0	Ylip_CLIB122:YALI0F27665g.t1
NCU07266T0	Ylip_CLIB122:YALI0F17138g.t1
NCU08326T0	Ylip_CLIB122:YALI0F15433g.t1
NCU03369T0	Ylip_CLIB122:YALI0E12507g.t1	Ylip_CLIB122:YALI0F19206g.t1	Ylip_CLIB122:YALI0F26279g.t1	Ylip_CLIB122:YALI0E33297g.t1
NCU08380T1	Ylip_CLIB122:YALI0D11726g.t1
NCU08380T0	Ylip_CLIB122:YALI0D11726g.t1
NCU01564T0	Ylip_CLIB122:YALI0E10813g.t1
NCU03218T0	Ylip_CLIB122:YALI0E13904g.t1
NCU02887T0	Ylip_CLIB122:YALI0A00847g.t1
NCU07125T0	Ylip_CLIB122:YALI0B00286g.t1
NCU11705T0	Ylip_CLIB122:YALI0E24211g.t1
NCU07247T0	Ylip_CLIB122:YALI0F16093g.t1
NCU00522T0	Ylip_CLIB122:YALI0C22088g.t1
NCU06031T0	Ylip_CLIB122:YALI0A19426g.t1
NCU00589T0	Ylip_CLIB122:YALI0D22638g.t1
NCU00173T0	Ylip_CLIB122:YALI0C20405g.t1
NCU00501T0	Ylip_CLIB122:YALI0F20284g.t1
NCU02618T0	Ylip_CLIB122:YALI0C05775g.t1
NCU06999T0	Ylip_CLIB122:YALI0A16291g.t1
NCU11489T0	Ylip_CLIB122:YALI0B15180g.t1
NCU09733T0	Ylip_CLIB122:YALI0C10450g.t1
NCU09475T0	Ylip_CLIB122:YALI0F08569g.t1
NCU02961T0	Ylip_CLIB122:YALI0B15400g.t1
NCU03637T0	Ylip_CLIB122:YALI0F11033g.t1
NCU03546T0	Ylip_CLIB122:YALI0F14025g.t1
NCU09320T0	Ylip_CLIB122:YALI0C05170g.t1
NCU02428T0	Ylip_CLIB122:YALI0E01496g.t1
NCU01429T0	Ylip_CLIB122:YALI0F06468g.t1
NCU04326T0	Ylip_CLIB122:YALI0F01716g.t1
NCU06153T0	Ylip_CLIB122:YALI0F26983g.t1	Ylip_CLIB122:YALI0E02112g.t1	Ylip_CLIB122:YALI0F27005g.t1	Ylip_CLIB122:YALI0E08162g.t1
NCU01524T0	Ylip_CLIB122:YALI0B11880g.t1
NCU02586T0	Ylip_CLIB122:YALI0B09603g.t1
NCU05818T0	Ylip_CLIB122:YALI0E17699g.t1
NCU00660T0	Ylip_CLIB122:YALI0F23441g.t1
NCU04770T0	Ylip_CLIB122:YALI0B23056g.t1
NCU06662T0	Ylip_CLIB122:YALI0A20988g.t1
NCU07447T0	Ylip_CLIB122:YALI0D09317g.t1
NCU04041T0	Ylip_CLIB122:YALI0A04939g.t1
NCU02423T0	Ylip_CLIB122:YALI0B21604g.t1
NCU01901T0	Ylip_CLIB122:YALI0D23419g.t1
NCU04243T0	Ylip_CLIB122:YALI0D23859g.t1
NCU08384T0	Ylip_CLIB122:YALI0D07634g.t1
NCU11399T0	Ylip_CLIB122:YALI0C01485g.t1
NCU03936T0	Ylip_CLIB122:YALI0B19558g.t1
NCU06191T0	Ylip_CLIB122:YALI0C17831g.t1
NCU04143T0	Ylip_CLIB122:YALI0D07150g.t1
NCU07058T0	Ylip_CLIB122:YALI0D13464g.t1
NCU09220T0	Ylip_CLIB122:YALI0C06347g.t1
NCU09792T0	Ylip_CLIB122:YALI0F23089g.t1
NCU01083T0	Ylip_CLIB122:YALI0E20361g.t1
NCU01539T0	Ylip_CLIB122:YALI0B11550g.t1
NCU02225T0	Ylip_CLIB122:YALI0B22726g.t1
NCU03622T0	Ylip_CLIB122:YALI0B12408g.t1
NCU03312T0	Ylip_CLIB122:YALI0D00319g.t1	Ylip_CLIB122:YALI0E00462g.t1
NCU00950T0	Ylip_CLIB122:YALI0F29205g.t1
NCU06726T0	Ylip_CLIB122:YALI0B07359g.t1
NCU04304T0	Ylip_CLIB122:YALI0F17314g.t1
NCU08964T0	Ylip_CLIB122:YALI0D13104g.t1
NCU09600T0	Ylip_CLIB122:YALI0C20625g.t1
NCU11173T0	Ylip_CLIB122:YALI0C15554g.t1
NCU10789T0	Ylip_CLIB122:YALI0F01859g.t1
NCU00690T0	Ylip_CLIB122:YALI0E29007g.t1
NCU03341T0	Ylip_CLIB122:YALI0D08492g.t1
NCU11254T0	Ylip_CLIB122:YALI0F22297g.t1
NCU00294T0	Ylip_CLIB122:YALI0E31911g.t1
NCU02533T0	Ylip_CLIB122:YALI0E23947g.t1
NCU00030T0	Ylip_CLIB122:YALI0D05071g.t1
NCU07701T0	Ylip_CLIB122:YALI0B18260g.t1
NCU10905T0	Ylip_CLIB122:YALI0E29557g.t1
NCU09313T0	Ylip_CLIB122:YALI0C01595g.t1
NCU04150T0	Ylip_CLIB122:YALI0C08052g.t1
NCU03092T0	Ylip_CLIB122:YALI0F13475g.t1
NCU07688T0	Ylip_CLIB122:YALI0B10241g.t1
NCU05009T0	Ylip_CLIB122:YALI0F00924g.t1
NCU05009T1	Ylip_CLIB122:YALI0F00924g.t1
NCU00924T0	Ylip_CLIB122:YALI0E17017g.t1
NCU03352T0	Ylip_CLIB122:YALI0E10087g.t1
NCU03556T0	Ylip_CLIB122:YALI0A20944g.t1
NCU00605T0	Ylip_CLIB122:YALI0F19800g.t1
NCU02727T0	Ylip_CLIB122:YALI0F02849g.t1
NCU00790T0	Ylip_CLIB122:YALI0C10311g.t1	Ylip_CLIB122:YALI0E11473g.t1
NCU01667T0	Ylip_CLIB122:YALI0D14894g.t1
NCU09598T0	Ylip_CLIB122:YALI0E21175g.t1
NCU11748T0	Ylip_CLIB122:YALI0A17809g.t1
NCU02368T0	Ylip_CLIB122:YALI0A08536g.t1
NCU01172T0	Ylip_CLIB122:YALI0B16822g.t1
NCU00880T0	Ylip_CLIB122:YALI0D11132g.t1
NCU05453T0	Ylip_CLIB122:YALI0B10714g.t1
NCU08022T0	Ylip_CLIB122:YALI0D03267g.t1
NCU08878T0	Ylip_CLIB122:YALI0D03157g.t1
NCU08687T0	Ylip_CLIB122:YALI0C13090g.t1
NCU10273T0	Ylip_CLIB122:YALI0C09328g.t1
NCU00742T0	Ylip_CLIB122:YALI0B02948g.t1
NCU03166T0	Ylip_CLIB122:YALI0E33033g.t1
NCU04454T0	Ylip_CLIB122:YALI0E28941g.t1
NCU04187T0	Ylip_CLIB122:YALI0A13101g.t1
NCU08372T0	Ylip_CLIB122:YALI0E00528g.t1
NCU05364T0	Ylip_CLIB122:YALI0F24585g.t1
NCU06141T0	Ylip_CLIB122:YALI0F23727g.t1
NCU05721T0	Ylip_CLIB122:YALI0B00594g.t1
NCU08343T0	Ylip_CLIB122:YALI0E10329g.t1
NCU00897T0	Ylip_CLIB122:YALI0E09955g.t1
NCU02493T0	Ylip_CLIB122:YALI0F07469g.t1
NCU08003T0	Ylip_CLIB122:YALI0F04334g.t1
NCU00108T0	Ylip_CLIB122:YALI0E34375g.t1
NCU03965T0	Ylip_CLIB122:YALI0E32879g.t1
NCU11744T0	Ylip_CLIB122:YALI0C04213g.t1
NCU01550T0	Ylip_CLIB122:YALI0B00704g.t1
NCU03204T0	Ylip_CLIB122:YALI0B04532g.t1
NCU03963T0	Ylip_CLIB122:YALI0B13420g.t1
NCU04430T0	Ylip_CLIB122:YALI0B21186g.t1
NCU07584T0	Ylip_CLIB122:YALI0E21824g.t1
NCU04040T0	Ylip_CLIB122:YALI0F16049g.t1
NCU03404T0	Ylip_CLIB122:YALI0F25773g.t1	Ylip_CLIB122:YALI0B09163g.t1	Ylip_CLIB122:YALI0E35222g.t1	Ylip_CLIB122:YALI0E31603g.t1	Ylip_CLIB122:YALI0A12573g.t1	Ylip_CLIB122:YALI0E00110g.t1	Ylip_CLIB122:YALI0F23067g.t1
NCU00467T0	Ylip_CLIB122:YALI0E04829g.t1
NCU00065T0	Ylip_CLIB122:YALI0B21516g.t1
NCU04379T0	Ylip_CLIB122:YALI0E15180g.t1
NCU07884T0	Ylip_CLIB122:YALI0E04048g.t1
NCU06924T0	Ylip_CLIB122:YALI0D09867g.t1
NCU08682T0	Ylip_CLIB122:YALI0C15070g.t1
NCU07516T0	Ylip_CLIB122:YALI0F19360g.t1
NCU03503T0	Ylip_CLIB122:YALI0E31797g.t1
NCU01795T0	Ylip_CLIB122:YALI0D07018g.t1
NCU01980T0	Ylip_CLIB122:YALI0D25212g.t1
NCU04231T0	Ylip_CLIB122:YALI0B04906g.t1
NCU07509T0	Ylip_CLIB122:YALI0E28248g.t1
NCU06362T0	Ylip_CLIB122:YALI0B11946g.t1
NCU03711T0	Ylip_CLIB122:YALI0F19602g.t1
NCU11927T0	Ylip_CLIB122:YALI0F17116g.t1
NCU06552T0	Ylip_CLIB122:YALI0E03190g.t1
NCU11297T0	Ylip_CLIB122:YALI0A06787g.t1
NCU01484T0	Ylip_CLIB122:YALI0D01045g.t1	Ylip_CLIB122:YALI0E23001g.t1
NCU04008T0	Ylip_CLIB122:YALI0E16126g.t1
NCU00931T0	Ylip_CLIB122:YALI0D23639g.t1
NCU01427T0	Ylip_CLIB122:YALI0D17050g.t1
NCU01515T0	Ylip_CLIB122:YALI0F05566g.t1
NCU01446T0	Ylip_CLIB122:YALI0F31273g.t1
NCU04323T0	Ylip_CLIB122:YALI0F22781g.t1
NCU08385T0	Ylip_CLIB122:YALI0B14355g.t1
NCU07461T0	Ylip_CLIB122:YALI0D12364g.t1
NCU07988T0	Ylip_CLIB122:YALI0C23749g.t1
NCU08502T0	Ylip_CLIB122:YALI0F18766g.t1
NCU07610T0	Ylip_CLIB122:YALI0D17622g.t1	Ylip_CLIB122:YALI0B21472g.t1	Ylip_CLIB122:YALI0A21439g.t1
NCU09800T0	Ylip_CLIB122:YALI0D17622g.t1	Ylip_CLIB122:YALI0B21472g.t1	Ylip_CLIB122:YALI0A21439g.t1
NCU08340T0	Ylip_CLIB122:YALI0F02167g.t1
NCU08340T1	Ylip_CLIB122:YALI0F02167g.t1
NCU02560T0	Ylip_CLIB122:YALI0E16819g.t1
NCU06260T0	Ylip_CLIB122:YALI0E02904g.t1
NCU07415T0	Ylip_CLIB122:YALI0B01782g.t1
NCU07965T0	Ylip_CLIB122:YALI0D06281g.t1
NCU08607T0	Ylip_CLIB122:YALI0C13112g.t1
NCU02160T0	Ylip_CLIB122:YALI0E25845g.t1
NCU03393T0	Ylip_CLIB122:YALI0A18205g.t1
NCU11251T0	Ylip_CLIB122:YALI0E28226g.t1
NCU07733T0	Ylip_CLIB122:YALI0C20449g.t1
NCU03497T0	Ylip_CLIB122:YALI0D06688g.t1	Ylip_CLIB122:YALI0D07304g.t1	Ylip_CLIB122:YALI0A04917g.t1
NCU00772T0	Ylip_CLIB122:YALI0E34001g.t1
NCU00216T0	Ylip_CLIB122:YALI0D04983g.t1
NCU09290T0	Ylip_CLIB122:YALI0F14861g.t1
NCU01084T0	Ylip_CLIB122:YALI0E19074g.t1
NCU02005T0	Ylip_CLIB122:YALI0B08140g.t1
NCU04733T0	Ylip_CLIB122:YALI0E27269g.t1
NCU01993T0	Ylip_CLIB122:YALI0C10989g.t1
NCU07698T0	Ylip_CLIB122:YALI0A19052g.t1
NCU08875T0	Ylip_CLIB122:YALI0D19536g.t1
NCU08290T0	Ylip_CLIB122:YALI0C08701g.t1
NCU12124T0	Ylip_CLIB122:YALI0D08756g.t1
NCU05720T0	Ylip_CLIB122:YALI0D17006g.t1
NCU07399T0	Ylip_CLIB122:YALI0B04840g.t1
NCU11660T0	Ylip_CLIB122:YALI0E15664g.t1
NCU06067T0	Ylip_CLIB122:YALI0C14828g.t1
NCU07419T0	Ylip_CLIB122:YALI0C19682g.t1
NCU10048T0	Ylip_CLIB122:YALI0B18898g.t1
NCU07985T0	Ylip_CLIB122:YALI0F14333g.t1
NCU08674T0	Ylip_CLIB122:YALI0F27753g.t1
NCU03439T0	Ylip_CLIB122:YALI0C02321g.t1
NCU08425T0	Ylip_CLIB122:YALI0E03872g.t1
NCU11181T0	Ylip_CLIB122:YALI0C21824g.t1
NCU04452T0	Ylip_CLIB122:YALI0E27511g.t1	Ylip_CLIB122:YALI0B06413g.t1	Ylip_CLIB122:YALI0F23661g.t1	Ylip_CLIB122:YALI0D01243g.t1	Ylip_CLIB122:YALI0D16247g.t1	Ylip_CLIB122:YALI0A01485g.t1
NCU00150T0	Ylip_CLIB122:YALI0F05192g.t1
NCU00150T1	Ylip_CLIB122:YALI0F05192g.t1
NCU05242T0	Ylip_CLIB122:YALI0C05995g.t1
NCU01122T0	Ylip_CLIB122:YALI0C05995g.t1
NCU02431T0	Ylip_CLIB122:YALI0E28809g.t1
NCU00665T0	Ylip_CLIB122:YALI0D13640g.t1
NCU03426T0	Ylip_CLIB122:YALI0B04290g.t1
NCU03319T0	Ylip_CLIB122:YALI0F02189g.t1
NCU06779T0	Ylip_CLIB122:YALI0D08558g.t1
NCU08959T0	Ylip_CLIB122:YALI0A13321g.t1
NCU06679T0	Ylip_CLIB122:YALI0D26279g.t1
NCU02031T0	Ylip_CLIB122:YALI0E25982g.t1	Ylip_CLIB122:YALI0B06248g.t1	Ylip_CLIB122:YALI0B20702g.t1	Ylip_CLIB122:YALI0F01320g.t1	Ylip_CLIB122:YALI0B01848g.t1	Ylip_CLIB122:YALI0A15488g.t1	Ylip_CLIB122:YALI0B13838g.t1	Ylip_CLIB122:YALI0B13816g.t1	Ylip_CLIB122:YALI0E23474g.t1	Ylip_CLIB122:YALI0A20130g.t1	Ylip_CLIB122:YALI0C10054g.t1
NCU11369T0	Ylip_CLIB122:YALI0B21120g.t1
NCU11369T1	Ylip_CLIB122:YALI0B21120g.t1
NCU02658T0	Ylip_CLIB122:YALI0C20317g.t1
NCU01179T0	Ylip_CLIB122:YALI0F31207g.t1
NCU03468T0	Ylip_CLIB122:YALI0C20361g.t1
NCU03304T0	Ylip_CLIB122:YALI0F22341g.t1
NCU05207T0	Ylip_CLIB122:YALI0F03751g.t1
NCU05273T0	Ylip_CLIB122:YALI0F07381g.t1
NCU09594T0	Ylip_CLIB122:YALI0B05918g.t1
NCU01906T0	Ylip_CLIB122:YALI0B07117g.t1	Ylip_CLIB122:YALI0B21780g.t1	Ylip_CLIB122:YALI0E18348g.t1	Ylip_CLIB122:YALI0D04092g.t1	Ylip_CLIB122:YALI0A15906g.t1
NCU00465T0	Ylip_CLIB122:YALI0D02937g.t1
NCU03741T0	Ylip_CLIB122:YALI0E23991g.t1
NCU06606T0	Ylip_CLIB122:YALI0A02915g.t1
NCU07246T0	Ylip_CLIB122:YALI0A19778g.t1
NCU08609T0	Ylip_CLIB122:YALI0D25454g.t1
NCU08499T0	Ylip_CLIB122:YALI0F18106g.t1
NCU08040T0	Ylip_CLIB122:YALI0F27863g.t1
NCU03269T0	Ylip_CLIB122:YALI0E04642g.t1
NCU03597T0	Ylip_CLIB122:YALI0E18832g.t1
NCU06167T0	Ylip_CLIB122:YALI0A00418g.t1
NCU02157T0	Ylip_CLIB122:YALI0F27247g.t1
NCU04292T0	Ylip_CLIB122:YALI0F19910g.t1
NCU08044T0	Ylip_CLIB122:YALI0C07414g.t1
NCU07550T0	Ylip_CLIB122:YALI0F05214g.t1
NCU09892T0	Ylip_CLIB122:YALI0D15620g.t1
NCU02282T0	Ylip_CLIB122:YALI0E16434g.t1
NCU00428T0	Ylip_CLIB122:YALI0D02607g.t1
NCU08595T0	Ylip_CLIB122:YALI0A03905g.t1
NCU03981T1	Ylip_CLIB122:YALI0B07557g.t1
NCU03981T0	Ylip_CLIB122:YALI0B07557g.t1
NCU00472T0	Ylip_CLIB122:YALI0E18480g.t1
NCU02980T0	Ylip_CLIB122:YALI0E24123g.t1
NCU03888T0	Ylip_CLIB122:YALI0E05621g.t1
NCU01637T0	Ylip_CLIB122:YALI0B05632g.t1
NCU02203T0	Ylip_CLIB122:YALI0C00957g.t1
NCU04087T0	Ylip_CLIB122:YALI0B15840g.t1
NCU03059T0	Ylip_CLIB122:YALI0C23034g.t1
NCU07992T0	Ylip_CLIB122:YALI0E21417g.t1
NCU07774T0	Ylip_CLIB122:YALI0A10310g.t1
NCU08762T0	Ylip_CLIB122:YALI0B23298g.t1
NCU09115T0	Ylip_CLIB122:YALI0C12122g.t1
NCU10044T0	Ylip_CLIB122:YALI0C12144g.t1
NCU02105T0	Ylip_CLIB122:YALI0E09823g.t1
NCU03732T0	Ylip_CLIB122:YALI0E13508g.t1
NCU02432T0	Ylip_CLIB122:YALI0B15312g.t1
NCU01936T0	Ylip_CLIB122:YALI0C01573g.t1
NCU09485T0	Ylip_CLIB122:YALI0B08778g.t1
NCU06371T0	Ylip_CLIB122:YALI0F15147g.t1
NCU07662T0	Ylip_CLIB122:YALI0F18480g.t1
NCU05513T0	Ylip_CLIB122:YALI0A13299g.t1
NCU01949T0	Ylip_CLIB122:YALI0F05544g.t1
NCU06594T0	Ylip_CLIB122:YALI0F27489g.t1
NCU03803T0	Ylip_CLIB122:YALI0B16192g.t1	Ylip_CLIB122:YALI0D18964g.t1
NCU00944T0	Ylip_CLIB122:YALI0A21417g.t1
NCU03924T0	Ylip_CLIB122:YALI0B15576g.t1
NCU06336T0	Ylip_CLIB122:YALI0E30723g.t1
NCU11234T0	Ylip_CLIB122:YALI0E09449g.t1
NCU07958T0	Ylip_CLIB122:YALI0C03003g.t1	Ylip_CLIB122:YALI0E14322g.t1	Ylip_CLIB122:YALI0D01694g.t1
NCU01928T0	Ylip_CLIB122:YALI0D14784g.t1
NCU01221T0	Ylip_CLIB122:YALI0C09218g.t1
NCU06465T0	Ylip_CLIB122:YALI0E17347g.t1
NCU08578T0	Ylip_CLIB122:YALI0C11693g.t1
NCU09119T0	Ylip_CLIB122:YALI0F02893g.t1
NCU01419T0	Ylip_CLIB122:YALI0B12386g.t1
NCU03764T0	Ylip_CLIB122:YALI0B12320g.t1
NCU00593T0	Ylip_CLIB122:YALI0F16874g.t1
NCU06856T0	Ylip_CLIB122:YALI0E26235g.t1
NCU04421T0	Ylip_CLIB122:YALI0D08338g.t1
NCU06369T0	Ylip_CLIB122:YALI0D06061g.t1
NCU09738T0	Ylip_CLIB122:YALI0A06974g.t1
NCU07719T0	Ylip_CLIB122:YALI0F04015g.t1
NCU00395T0	Ylip_CLIB122:YALI0E32483g.t1
NCU06409T0	Ylip_CLIB122:YALI0D00957g.t1
NCU00088T0	Ylip_CLIB122:YALI0E28919g.t1
NCU08278T0	Ylip_CLIB122:YALI0F18854g.t1
NCU02948T0	Ylip_CLIB122:YALI0E17281g.t1	Ylip_CLIB122:YALI0B07007g.t1	Ylip_CLIB122:YALI0B07029g.t1
NCU09811T0	Ylip_CLIB122:YALI0F25619g.t1	Ylip_CLIB122:YALI0E34903g.t1
NCU02757T0	Ylip_CLIB122:YALI0D12606g.t1
NCU03241T0	Ylip_CLIB122:YALI0E27808g.t1
NCU02982T0	Ylip_CLIB122:YALI0D03762g.t1
NCU04133T0	Ylip_CLIB122:YALI0C01133g.t1
NCU07741T0	Ylip_CLIB122:YALI0F02937g.t1
NCU07853T0	Ylip_CLIB122:YALI0F09251g.t1
NCU07953T0	Ylip_CLIB122:YALI0D09933g.t1	Ylip_CLIB122:YALI0E00814g.t1
NCU04874T0	Ylip_CLIB122:YALI0D09933g.t1	Ylip_CLIB122:YALI0E00814g.t1
NCU03283T0	Ylip_CLIB122:YALI0C23122g.t1
NCU03283T1	Ylip_CLIB122:YALI0C23122g.t1
NCU03527T0	Ylip_CLIB122:YALI0A16489g.t1
NCU02943T0	Ylip_CLIB122:YALI0B20856g.t1
NCU01161T0	Ylip_CLIB122:YALI0C11583g.t1
NCU00777T0	Ylip_CLIB122:YALI0F06512g.t1
NCU03409T0	Ylip_CLIB122:YALI0D11352g.t1
NCU06009T0	Ylip_CLIB122:YALI0C12595g.t1
NCU11215T0	Ylip_CLIB122:YALI0C07700g.t1
NCU06404T0	Ylip_CLIB122:YALI0E23067g.t1
NCU04144T0	Ylip_CLIB122:YALI0F06578g.t1
NCU06715T0	Ylip_CLIB122:YALI0D15004g.t1
NCU07738T0	Ylip_CLIB122:YALI0C14652g.t1
NCU01367T0	Ylip_CLIB122:YALI0A20614g.t1
NCU02716T0	Ylip_CLIB122:YALI0B13706g.t1
NCU04228T0	Ylip_CLIB122:YALI0A10010g.t1
NCU04337T0	Ylip_CLIB122:YALI0C16973g.t1
NCU06332T0	Ylip_CLIB122:YALI0D17842g.t1
NCU10292T0	Ylip_CLIB122:YALI0F26609g.t1
NCU05252T0	Ylip_CLIB122:YALI0A08129g.t1
NCU07669T0	Ylip_CLIB122:YALI0B09713g.t1
NCU01514T0	Ylip_CLIB122:YALI0B03344g.t1
NCU04503T0	Ylip_CLIB122:YALI0A12155g.t1
NCU03819T0	Ylip_CLIB122:YALI0B12694g.t1
NCU06448T0	Ylip_CLIB122:YALI0B10406g.t1
NCU02626T0	Ylip_CLIB122:YALI0F27027g.t1
NCU09887T0	Ylip_CLIB122:YALI0B08712g.t1
NCU09239T0	Ylip_CLIB122:YALI0D10571g.t1
NCU03972T0	Ylip_CLIB122:YALI0B22286g.t1
NCU03789T0	Ylip_CLIB122:YALI0D20196g.t1
NCU03971T0	Ylip_CLIB122:YALI0C13618g.t1
NCU08811T0	Ylip_CLIB122:YALI0D00693g.t1
NCU09311T0	Ylip_CLIB122:YALI0D05489g.t1
NCU09117T0	Ylip_CLIB122:YALI0E24673g.t1	Ylip_CLIB122:YALI0C09680g.t1
NCU09065T0	Ylip_CLIB122:YALI0A01562g.t1	Ylip_CLIB122:YALI0E17193g.t1
NCU00466T0	Ylip_CLIB122:YALI0E17919g.t1
NCU00377T0	Ylip_CLIB122:YALI0F24541g.t1
NCU05266T0	Ylip_CLIB122:YALI0F18546g.t1
NCU09862T0	Ylip_CLIB122:YALI0C18205g.t1
NCU11420T0	Ylip_CLIB122:YALI0F21747g.t1
NCU07931T0	Ylip_CLIB122:YALI0D25256g.t1	Ylip_CLIB122:YALI0B21670g.t1
NCU00736T0	Ylip_CLIB122:YALI0C18095g.t1
NCU02289T0	Ylip_CLIB122:YALI0D15312g.t1
NCU00600T0	Ylip_CLIB122:YALI0F17270g.t1
NCU07478T0	Ylip_CLIB122:YALI0E06897g.t1
NCU05419T0	Ylip_CLIB122:YALI0B22550g.t1
NCU09436T0	Ylip_CLIB122:YALI0A01375g.t1
NCU11864T0	Ylip_CLIB122:YALI0C18425g.t1
NCU02930T0	Ylip_CLIB122:YALI0F02013g.t1
NCU09141T0	Ylip_CLIB122:YALI0F02013g.t1
NCU07402T0	Ylip_CLIB122:YALI0F02013g.t1
NCU03596T0	Ylip_CLIB122:YALI0A08448g.t1
NCU00293T0	Ylip_CLIB122:YALI0F08283g.t1
NCU04149T0	Ylip_CLIB122:YALI0B18612g.t1
NCU07290T0	Ylip_CLIB122:YALI0C12342g.t1
NCU02754T0	Ylip_CLIB122:YALI0E20955g.t1
NCU07742T0	Ylip_CLIB122:YALI0E17963g.t1
NCU02690T0	Ylip_CLIB122:YALI0F18656g.t1
NCU06595T0	Ylip_CLIB122:YALI0D01177g.t1
NCU06864T0	Ylip_CLIB122:YALI0C08327g.t1
NCU09535T0	Ylip_CLIB122:YALI0B05764g.t1
NCU07289T0	Ylip_CLIB122:YALI0C02563g.t1
NCU07289T1	Ylip_CLIB122:YALI0C02563g.t1
NCU02333T0	Ylip_CLIB122:YALI0E07535g.t1
NCU00205T0	Ylip_CLIB122:YALI0C08960g.t1
NCU01180T0	Ylip_CLIB122:YALI0C20207g.t1
NCU01947T0	Ylip_CLIB122:YALI0C07568g.t1
NCU09064T0	Ylip_CLIB122:YALI0E06523g.t1
NCU11102T0	Ylip_CLIB122:YALI0E10263g.t1
NCU06712T0	Ylip_CLIB122:YALI0C17325g.t1
NCU09121T0	Ylip_CLIB122:YALI0F04125g.t1
NCU00512T0	Ylip_CLIB122:YALI0E04983g.t1
NCU02509T0	Ylip_CLIB122:YALI0B15103g.t1
NCU04838T0	Ylip_CLIB122:YALI0A09537g.t1
NCU02299T0	Ylip_CLIB122:YALI0C06171g.t1
NCU03859T0	Ylip_CLIB122:YALI0D24970g.t1
NCU07911T0	Ylip_CLIB122:YALI0F29491g.t1	Ylip_CLIB122:YALI0A21461g.t1
NCU03039T0	Ylip_CLIB122:YALI0E09889g.t1
NCU05715T0	Ylip_CLIB122:YALI0A03443g.t1
NCU04553T0	Ylip_CLIB122:YALI0F09790g.t1
NCU07482T0	Ylip_CLIB122:YALI0D04158g.t1
NCU09258T0	Ylip_CLIB122:YALI0D26015g.t1
NCU07682T1	Ylip_CLIB122:YALI0B16390g.t1
NCU07682T0	Ylip_CLIB122:YALI0B16390g.t1
NCU03659T0	Ylip_CLIB122:YALI0D04334g.t1
NCU03763T0	Ylip_CLIB122:YALI0D05093g.t1
NCU04189T0	Ylip_CLIB122:YALI0B20570g.t1
NCU07169T0	Ylip_CLIB122:YALI0B21230g.t1
NCU07471T0	Ylip_CLIB122:YALI0C20735g.t1
NCU00087T0	Ylip_CLIB122:YALI0C19085g.t1
NCU00655T0	Ylip_CLIB122:YALI0C19624g.t1
NCU03018T0	Ylip_CLIB122:YALI0F31471g.t1
NCU03177T0	Ylip_CLIB122:YALI0E23045g.t1
NCU01753T0	Ylip_CLIB122:YALI0C11363g.t1
NCU01165T0	Ylip_CLIB122:YALI0F02475g.t1
NCU08468T0	Ylip_CLIB122:YALI0E27918g.t1
NCU04737T0	Ylip_CLIB122:YALI0F11583g.t1
NCU11773T0	Ylip_CLIB122:YALI0E19679g.t1
NCU08092T0	Ylip_CLIB122:YALI0D25322g.t1
NCU01337T0	Ylip_CLIB122:YALI0A10032g.t1
NCU02425T0	Ylip_CLIB122:YALI0D08536g.t1
NCU02480T0	Ylip_CLIB122:YALI0D13002g.t1
NCU03460T0	Ylip_CLIB122:YALI0C18799g.t1
NCU08941T0	Ylip_CLIB122:YALI0E16478g.t1
NCU06410T0	Ylip_CLIB122:YALI0D07128g.t1
NCU08500T0	Ylip_CLIB122:YALI0F24959g.t1
NCU02653T0	Ylip_CLIB122:YALI0D05819g.t1	Ylip_CLIB122:YALI0F16423g.t1	Ylip_CLIB122:YALI0C16907g.t1	Ylip_CLIB122:YALI0D13970g.t1	Ylip_CLIB122:YALI0C13574g.t1
NCU05796T0	Ylip_CLIB122:YALI0C08782g.t1
NCU05796T1	Ylip_CLIB122:YALI0C08782g.t1
NCU03952T0	Ylip_CLIB122:YALI0B10065g.t1
NCU05804T0	Ylip_CLIB122:YALI0E25025g.t1
NCU02070T0	Ylip_CLIB122:YALI0F01012g.t1
NCU05075T0	Ylip_CLIB122:YALI0F26323g.t1
NCU06218T0	Ylip_CLIB122:YALI0F13651g.t1
NCU04065T0	Ylip_CLIB122:YALI0E03234g.t1	Ylip_CLIB122:YALI0D05841g.t1
NCU00232T0	Ylip_CLIB122:YALI0A13057g.t1
NCU03893T0	Ylip_CLIB122:YALI0E05643g.t1
NCU00019T0	Ylip_CLIB122:YALI0C09185g.t1
NCU01929T0	Ylip_CLIB122:YALI0C14256g.t1
NCU07261T0	Ylip_CLIB122:YALI0E34133g.t1
NCU06559T0	Ylip_CLIB122:YALI0F02607g.t1
NCU09731T0	Ylip_CLIB122:YALI0F26697g.t1
NCU03749T0	Ylip_CLIB122:YALI0D06974g.t1
NCU03749T1	Ylip_CLIB122:YALI0D06974g.t1
NCU01996T0	Ylip_CLIB122:YALI0E33627g.t1
NCU00372T0	Ylip_CLIB122:YALI0B17754g.t1
NCU02670T0	Ylip_CLIB122:YALI0F14553g.t1
NCU07020T0	Ylip_CLIB122:YALI0D21362g.t1
NCU07929T0	Ylip_CLIB122:YALI0F16005g.t1
NCU11676T0	Ylip_CLIB122:YALI0C13860g.t1
NCU01200T1	Ylip_CLIB122:YALI0E23155g.t1
NCU01200T0	Ylip_CLIB122:YALI0E23155g.t1
NCU00435T0	Ylip_CLIB122:YALI0E00396g.t1
NCU00169T0	Ylip_CLIB122:YALI0A17985g.t1
NCU00193T0	Ylip_CLIB122:YALI0D04202g.t1
NCU01169T0	Ylip_CLIB122:YALI0D00737g.t1
NCU01454T0	Ylip_CLIB122:YALI0D08404g.t1
NCU03238T0	Ylip_CLIB122:YALI0B11242g.t1
NCU04541T0	Ylip_CLIB122:YALI0B08987g.t1
NCU04289T0	Ylip_CLIB122:YALI0C06303g.t1
NCU09896T0	Ylip_CLIB122:YALI0E00418g.t1
NCU05582T0	Ylip_CLIB122:YALI0D18194g.t1
NCU07544T0	Ylip_CLIB122:YALI0B09559g.t1
NCU10409T0	Ylip_CLIB122:YALI0E34771g.t1	Ylip_CLIB122:YALI0D00869g.t1	Ylip_CLIB122:YALI0E11847g.t1	Ylip_CLIB122:YALI0D22110g.t1	Ylip_CLIB122:YALI0F07282g.t1
NCU00422T0	Ylip_CLIB122:YALI0E13035g.t1
NCU00422T1	Ylip_CLIB122:YALI0E13035g.t1
NCU02147T0	Ylip_CLIB122:YALI0E26081g.t1
NCU01953T0	Ylip_CLIB122:YALI0B09383g.t1
NCU04810T0	Ylip_CLIB122:YALI0B02772g.t1
NCU01247T0	Ylip_CLIB122:YALI0F19382g.t1
NCU10721T0	Ylip_CLIB122:YALI0E22957g.t1
NCU06673T0	Ylip_CLIB122:YALI0C23210g.t1
NCU07621T0	Ylip_CLIB122:YALI0F21659g.t1
NCU10155T0	Ylip_CLIB122:YALI0F28215g.t1
NCU03693T0	Ylip_CLIB122:YALI0C02805g.t1
NCU03802T0	Ylip_CLIB122:YALI0C10604g.t1
NCU03796T0	Ylip_CLIB122:YALI0F26807g.t1
NCU08177T0	Ylip_CLIB122:YALI0F27159g.t1
NCU01523T0	Ylip_CLIB122:YALI0D14630g.t1
NCU05757T0	Ylip_CLIB122:YALI0F29139g.t1
NCU07381T0	Ylip_CLIB122:YALI0D12166g.t1
NCU01895T0	Ylip_CLIB122:YALI0E15554g.t1
NCU00434T0	Ylip_CLIB122:YALI0D22066g.t1
NCU07542T0	Ylip_CLIB122:YALI0D16401g.t1
NCU09090T0	Ylip_CLIB122:YALI0C06996g.t1
NCU01552T0	Ylip_CLIB122:YALI0A20746g.t1
NCU01552T1	Ylip_CLIB122:YALI0A20746g.t1
NCU02468T0	Ylip_CLIB122:YALI0D04026g.t1
NCU01166T0	Ylip_CLIB122:YALI0F04422g.t1
NCU03610T0	Ylip_CLIB122:YALI0D07890g.t1
NCU07435T0	Ylip_CLIB122:YALI0E16170g.t1
NCU04512T0	Ylip_CLIB122:YALI0D11506g.t1
NCU11371T0	Ylip_CLIB122:YALI0E12485g.t1
NCU06035T0	Ylip_CLIB122:YALI0F09669g.t1
NCU04378T0	Ylip_CLIB122:YALI0B06369g.t1
NCU06701T0	Ylip_CLIB122:YALI0E13596g.t1
NCU03325T0	Ylip_CLIB122:YALI0D17534g.t1
NCU09897T0	Ylip_CLIB122:YALI0A11143g.t1
NCU09608T0	Ylip_CLIB122:YALI0D23661g.t1
NCU01722T0	Ylip_CLIB122:YALI0B12342g.t1	Ylip_CLIB122:YALI0A05577g.t1
NCU04428T0	Ylip_CLIB122:YALI0E29623g.t1
NCU07956T0	Ylip_CLIB122:YALI0E01122g.t1
NCU02812T0	Ylip_CLIB122:YALI0F09339g.t1
NCU09000T0	Ylip_CLIB122:YALI0E30085g.t1
NCU08389T0	Ylip_CLIB122:YALI0F24123g.t1
NCU08389T1	Ylip_CLIB122:YALI0F24123g.t1
NCU04924T0	Ylip_CLIB122:YALI0A01045g.t1
NCU02802T0	Ylip_CLIB122:YALI0D06798g.t1
NCU03112T0	Ylip_CLIB122:YALI0D11330g.t1
NCU04097T0	Ylip_CLIB122:YALI0D20856g.t1
NCU05999T0	Ylip_CLIB122:YALI0D14762g.t1
NCU07499T0	Ylip_CLIB122:YALI0A17919g.t1
NCU07500T0	Ylip_CLIB122:YALI0A17919g.t1
NCU07501T0	Ylip_CLIB122:YALI0A17919g.t1
NCU00624T0	Ylip_CLIB122:YALI0E26323g.t1
NCU02433T0	Ylip_CLIB122:YALI0A13277g.t1
NCU05783T0	Ylip_CLIB122:YALI0E06721g.t1
NCU02114T0	Ylip_CLIB122:YALI0C13926g.t1
NCU02360T0	Ylip_CLIB122:YALI0C20911g.t1
NCU11285T0	Ylip_CLIB122:YALI0B18590g.t1
NCU11246T0	Ylip_CLIB122:YALI0D03113g.t1
NCU09747T0	Ylip_CLIB122:YALI0F09405g.t1
NCU10810T0	Ylip_CLIB122:YALI0F26631g.t1
NCU03938T0	Ylip_CLIB122:YALI0E03410g.t1
NCU03038T0	Ylip_CLIB122:YALI0F11055g.t1
NCU01099T0	Ylip_CLIB122:YALI0A10098g.t1
NCU04019T0	Ylip_CLIB122:YALI0E25652g.t1
NCU04120T0	Ylip_CLIB122:YALI0E34111g.t1
NCU02227T0	Ylip_CLIB122:YALI0D17446g.t1
NCU00895T0	Ylip_CLIB122:YALI0F27181g.t1
NCU06104T0	Ylip_CLIB122:YALI0D19118g.t1
NCU00334T0	Ylip_CLIB122:YALI0B08514g.t1
NCU03730T0	Ylip_CLIB122:YALI0E22000g.t1
NCU02113T0	Ylip_CLIB122:YALI0C00561g.t1
NCU04373T0	Ylip_CLIB122:YALI0D00627g.t1
NCU01332T0	Ylip_CLIB122:YALI0F24475g.t1
NCU07365T0	Ylip_CLIB122:YALI0E32505g.t1
NCU09025T0	Ylip_CLIB122:YALI0E09240g.t1
NCU03084T0	Ylip_CLIB122:YALI0F12529g.t1
NCU04415T0	Ylip_CLIB122:YALI0F29909g.t1
NCU07472T0	Ylip_CLIB122:YALI0C02475g.t1
NCU07175T0	Ylip_CLIB122:YALI0D17688g.t1	Ylip_CLIB122:YALI0E07205g.t1	Ylip_CLIB122:YALI0D00495g.t1	Ylip_CLIB122:YALI0A07579g.t1	Ylip_CLIB122:YALI0A19558g.t1	Ylip_CLIB122:YALI0A03135g.t1	Ylip_CLIB122:YALI0F01078g.t1
NCU00765T0	Ylip_CLIB122:YALI0D17688g.t1	Ylip_CLIB122:YALI0E07205g.t1	Ylip_CLIB122:YALI0D00495g.t1	Ylip_CLIB122:YALI0A07579g.t1	Ylip_CLIB122:YALI0A19558g.t1	Ylip_CLIB122:YALI0A03135g.t1	Ylip_CLIB122:YALI0F01078g.t1
NCU02269T0	Ylip_CLIB122:YALI0E17457g.t1	Ylip_CLIB122:YALI0E28270g.t1
NCU03122T0	Ylip_CLIB122:YALI0D11968g.t1
NCU03122T1	Ylip_CLIB122:YALI0D11968g.t1
NCU00424T0	Ylip_CLIB122:YALI0E12969g.t1
NCU00091T0	Ylip_CLIB122:YALI0D18788g.t1
NCU03633T0	Ylip_CLIB122:YALI0B16038g.t1
NCU03704T0	Ylip_CLIB122:YALI0B16698g.t1
NCU03089T0	Ylip_CLIB122:YALI0D26191g.t1
NCU03102T0	Ylip_CLIB122:YALI0F20482g.t1
NCU04125T0	Ylip_CLIB122:YALI0F17006g.t1
NCU12009T0	Ylip_CLIB122:YALI0A18183g.t1
NCU08324T0	Ylip_CLIB122:YALI0F07315g.t1
NCU09014T0	Ylip_CLIB122:YALI0F14421g.t1
NCU11249T0	Ylip_CLIB122:YALI0E29205g.t1
NCU09018T0	Ylip_CLIB122:YALI0E29205g.t1
NCU05517T0	Ylip_CLIB122:YALI0E05863g.t1
NCU05810T0	Ylip_CLIB122:YALI0E20045g.t1
NCU10046T0	Ylip_CLIB122:YALI0E12081g.t1
NCU05426T0	Ylip_CLIB122:YALI0C18381g.t1
NCU09560T0	Ylip_CLIB122:YALI0B08921g.t1
NCU07173T0	Ylip_CLIB122:YALI0C14586g.t1
NCU00898T0	Ylip_CLIB122:YALI0A18788g.t1
NCU01116T0	Ylip_CLIB122:YALI0B09669g.t1
NCU01414T0	Ylip_CLIB122:YALI0D01573g.t1
NCU03988T0	Ylip_CLIB122:YALI0B08866g.t1
NCU04317T0	Ylip_CLIB122:YALI0B18546g.t1
NCU00894T0	Ylip_CLIB122:YALI0F27555g.t1
NCU06718T0	Ylip_CLIB122:YALI0A09834g.t1
NCU06386T0	Ylip_CLIB122:YALI0D06017g.t1
NCU07062T0	Ylip_CLIB122:YALI0D26213g.t1
NCU06631T0	Ylip_CLIB122:YALI0F11143g.t1
NCU11176T0	Ylip_CLIB122:YALI0D02233g.t1
NCU11809T0	Ylip_CLIB122:YALI0F08745g.t1
NCU00376T0	Ylip_CLIB122:YALI0D10307g.t1
NCU06511T0	Ylip_CLIB122:YALI0E12001g.t1
NCU05587T0	Ylip_CLIB122:YALI0D13178g.t1
NCU08511T0	Ylip_CLIB122:YALI0A18359g.t1
NCU12166T0	Ylip_CLIB122:YALI0D20724g.t1
NCU01254T0	Ylip_CLIB122:YALI0B02552g.t1
NCU02513T0	Ylip_CLIB122:YALI0D11308g.t1
NCU06758T0	Ylip_CLIB122:YALI0D27060g.t1
NCU11651T0	Ylip_CLIB122:YALI0E33957g.t1
NCU06503T1	Ylip_CLIB122:YALI0E30789g.t1
NCU06503T0	Ylip_CLIB122:YALI0E30789g.t1
NCU01695T0	Ylip_CLIB122:YALI0E24849g.t1
NCU02808T0	Ylip_CLIB122:YALI0B02706g.t1
NCU02015T0	Ylip_CLIB122:YALI0D21670g.t1
NCU03739T0	Ylip_CLIB122:YALI0C12386g.t1
NCU03244T0	Ylip_CLIB122:YALI0F26389g.t1
NCU06473T0	Ylip_CLIB122:YALI0D19008g.t1
NCU08070T0	Ylip_CLIB122:YALI0B23122g.t1
NCU11365T0	Ylip_CLIB122:YALI0E09262g.t1	Ylip_CLIB122:YALI0B19162g.t1
NCU08618T0	Ylip_CLIB122:YALI0E11803g.t1
NCU06193T0	Ylip_CLIB122:YALI0D06886g.t1
NCU05564T0	Ylip_CLIB122:YALI0D27302g.t1
NCU06656T0	Ylip_CLIB122:YALI0C19151g.t1
NCU09727T0	Ylip_CLIB122:YALI0C09460g.t1
NCU00105T0	Ylip_CLIB122:YALI0E34287g.t1
NCU03862T0	Ylip_CLIB122:YALI0E31515g.t1
NCU02381T0	Ylip_CLIB122:YALI0D08514g.t1
NCU03806T0	Ylip_CLIB122:YALI0B21076g.t1
NCU05423T0	Ylip_CLIB122:YALI0B12452g.t1
NCU07874T0	Ylip_CLIB122:YALI0C07040g.t1
NCU08989T0	Ylip_CLIB122:YALI0F31009g.t1
NCU00023T0	Ylip_CLIB122:YALI0F07040g.t1	Ylip_CLIB122:YALI0B10846g.t1	Ylip_CLIB122:YALI0D26081g.t1	Ylip_CLIB122:YALI0B13134g.t1	Ylip_CLIB122:YALI0B13112g.t1	Ylip_CLIB122:YALI0B13090g.t1	Ylip_CLIB122:YALI0E35112g.t1	Ylip_CLIB122:YALI0B13046g.t1	Ylip_CLIB122:YALI0E08096g.t1
NCU02009T0	Ylip_CLIB122:YALI0F07040g.t1	Ylip_CLIB122:YALI0B10846g.t1	Ylip_CLIB122:YALI0D26081g.t1	Ylip_CLIB122:YALI0B13134g.t1	Ylip_CLIB122:YALI0B13112g.t1	Ylip_CLIB122:YALI0B13090g.t1	Ylip_CLIB122:YALI0E35112g.t1	Ylip_CLIB122:YALI0B13046g.t1	Ylip_CLIB122:YALI0E08096g.t1
NCU01955T0	Ylip_CLIB122:YALI0E24453g.t1
NCU02973T0	Ylip_CLIB122:YALI0E09284g.t1
NCU01478T0	Ylip_CLIB122:YALI0A10637g.t1
NCU00183T0	Ylip_CLIB122:YALI0D12859g.t1
NCU03282T0	Ylip_CLIB122:YALI0B02852g.t1
NCU03261T0	Ylip_CLIB122:YALI0F06292g.t1
NCU05902T0	Ylip_CLIB122:YALI0F17710g.t1
NCU06269T0	Ylip_CLIB122:YALI0F18634g.t1
NCU11109T0	Ylip_CLIB122:YALI0B18150g.t1
NCU08194T0	Ylip_CLIB122:YALI0F24299g.t1
NCU05851T0	Ylip_CLIB122:YALI0E05951g.t1	Ylip_CLIB122:YALI0B07755g.t1	Ylip_CLIB122:YALI0E12419g.t1	Ylip_CLIB122:YALI0E20405g.t1	Ylip_CLIB122:YALI0F06556g.t1	Ylip_CLIB122:YALI0C05885g.t1	Ylip_CLIB122:YALI0E11979g.t1	Ylip_CLIB122:YALI0A15103g.t1	Ylip_CLIB122:YALI0D17314g.t1	Ylip_CLIB122:YALI0A14234g.t1
NCU03295T0	Ylip_CLIB122:YALI0E05951g.t1	Ylip_CLIB122:YALI0B07755g.t1	Ylip_CLIB122:YALI0E12419g.t1	Ylip_CLIB122:YALI0E20405g.t1	Ylip_CLIB122:YALI0F06556g.t1	Ylip_CLIB122:YALI0C05885g.t1	Ylip_CLIB122:YALI0E11979g.t1	Ylip_CLIB122:YALI0A15103g.t1	Ylip_CLIB122:YALI0D17314g.t1	Ylip_CLIB122:YALI0A14234g.t1
NCU10546T0	Ylip_CLIB122:YALI0E05951g.t1	Ylip_CLIB122:YALI0B07755g.t1	Ylip_CLIB122:YALI0E12419g.t1	Ylip_CLIB122:YALI0E20405g.t1	Ylip_CLIB122:YALI0F06556g.t1	Ylip_CLIB122:YALI0C05885g.t1	Ylip_CLIB122:YALI0E11979g.t1	Ylip_CLIB122:YALI0A15103g.t1	Ylip_CLIB122:YALI0D17314g.t1	Ylip_CLIB122:YALI0A14234g.t1
NCU00677T0	Ylip_CLIB122:YALI0E05951g.t1	Ylip_CLIB122:YALI0B07755g.t1	Ylip_CLIB122:YALI0E12419g.t1	Ylip_CLIB122:YALI0E20405g.t1	Ylip_CLIB122:YALI0F06556g.t1	Ylip_CLIB122:YALI0C05885g.t1	Ylip_CLIB122:YALI0E11979g.t1	Ylip_CLIB122:YALI0A15103g.t1	Ylip_CLIB122:YALI0D17314g.t1	Ylip_CLIB122:YALI0A14234g.t1
NCU01779T0	Ylip_CLIB122:YALI0B00264g.t1
NCU11327T0	Ylip_CLIB122:YALI0B04400g.t1
NCU09264T0	Ylip_CLIB122:YALI0C20427g.t1
NCU00310T0	Ylip_CLIB122:YALI0B00528g.t1
NCU04523T0	Ylip_CLIB122:YALI0E24035g.t1
NCU03483T0	Ylip_CLIB122:YALI0A20504g.t1
NCU01911T0	Ylip_CLIB122:YALI0F27379g.t1
NCU02555T0	Ylip_CLIB122:YALI0F27533g.t1
NCU05589T0	Ylip_CLIB122:YALI0B12782g.t1
NCU06345T0	Ylip_CLIB122:YALI0D07590g.t1
NCU09366T0	Ylip_CLIB122:YALI0D06523g.t1
NCU08111T0	Ylip_CLIB122:YALI0C14718g.t1
NCU03237T0	Ylip_CLIB122:YALI0E09911g.t1
NCU01918T0	Ylip_CLIB122:YALI0D02805g.t1
NCU03953T0	Ylip_CLIB122:YALI0F06050g.t1
NCU06403T0	Ylip_CLIB122:YALI0C12012g.t1
NCU11724T0	Ylip_CLIB122:YALI0C24057g.t1
NCU03833T0	Ylip_CLIB122:YALI0A19976g.t1
NCU03833T1	Ylip_CLIB122:YALI0A19976g.t1
NCU08395T0	Ylip_CLIB122:YALI0E14619g.t1
NCU08395T1	Ylip_CLIB122:YALI0E14619g.t1
NCU00308T0	Ylip_CLIB122:YALI0D09691g.t1
NCU03358T0	Ylip_CLIB122:YALI0D08844g.t1
NCU04727T0	Ylip_CLIB122:YALI0C01419g.t1
NCU07358T0	Ylip_CLIB122:YALI0D12562g.t1
NCU07361T0	Ylip_CLIB122:YALI0D25146g.t1
NCU07879T0	Ylip_CLIB122:YALI0C12254g.t1
NCU08052T0	Ylip_CLIB122:YALI0F01210g.t1
NCU09550T0	Ylip_CLIB122:YALI0E05313g.t1	Ylip_CLIB122:YALI0C12232g.t1	Ylip_CLIB122:YALI0C00825g.t1	Ylip_CLIB122:YALI0F17446g.t1
NCU02378T0	Ylip_CLIB122:YALI0E19558g.t1
NCU00317T0	Ylip_CLIB122:YALI0D14740g.t1
[truncated: 1,744 more rows]
