# Supplementary material for: Evolutionary Conservation and Diversification of Puf RNA Binding Proteins and Their mRNA Targets
Source: PLoS Biol. 2015 Nov 20;13(11):e1002307. doi: 10.1371/journal.pbio.1002307 (PMC4654594; doi:10.1371/journal.pbio.1002307)
Supplement: S4 Dataset — (ZIP) [file pbio.1002307.s004.zip › S.cerevisiae.fa_A.benhamiae.fa.txt]

YHR165C	ARB_04490
YJL130C	ARB_01717
YLR106C	ARB_00586
YDL171C	ARB_04215
YNR016C	ARB_04930
YGR032W	ARB_07489
YLR342W	ARB_07489
YKL182W	ARB_06046
YPL231W	ARB_06048
YKL203C	ARB_05798
YJR066W	ARB_05798
YNL262W	ARB_01174
YKR054C	ARB_04360
YGR271W	ARB_05961
YLL040C	ARB_00374
YDL140C	ARB_00027
YGL206C	ARB_01080
YER172C	ARB_06512
YBR218C	ARB_01082
YGL062W	ARB_01082
YOR151C	ARB_06116
YOR116C	ARB_01618
YPL082C	ARB_05661
YOR207C	ARB_07068
YJR109C	ARB_06458
YGL195W	ARB_07708
YKL215C	ARB_07671
YAL026C	ARB_04946
YBL076C	ARB_05230
YGR061C	ARB_02868
YPR010C	ARB_07934
YDR127W	ARB_05227
YOR153W	ARB_02379
YDR406W	ARB_02379
YOR328W	ARB_02379
YOR326W	ARB_00886
YDR093W	ARB_02021
YER166W	ARB_02021
YDR135C	ARB_03963
YGL008C	ARB_07072
YPL036W	ARB_07072
YPR184W	ARB_07179
YIL125W	ARB_00375
YOR341W	ARB_00090
YNL132W	ARB_04521
YLR249W	ARB_00681
YNL014W	ARB_00681
YOR133W	ARB_03835
YDR385W	ARB_03835
YMR109W	ARB_05899
YKL129C	ARB_05899
YBR115C	ARB_02279
YER070W	ARB_02698
YIL066C	ARB_02698
YNL088W	ARB_01513
YJR137C	ARB_06287
YKL210W	ARB_07430
YDL126C	ARB_03311
YEL031W	ARB_05706
YLL048C	ARB_00761
YHL035C	ARB_00761
YDL145C	ARB_04694
YHR099W	ARB_06951
YDR170C	ARB_00671
YBR084W	ARB_04625
YGR204W	ARB_04625
YGR094W	ARB_06435
YLR304C	ARB_07441
YJL050W	ARB_01604
YBL022C	ARB_01104
YBR023C	ARB_05870
YOR335C	ARB_06411
YDL102W	ARB_03250
YIL048W	ARB_07601
YPL160W	ARB_07476
YOR304W	ARB_07803
YHR186C	ARB_03447
YPL217C	ARB_03840
YGL120C	ARB_03102
YER171W	ARB_00089
YMR186W	ARB_01274
YPL240C	ARB_01274
YPL226W	ARB_07630
YIL126W	ARB_04055
YDR457W	ARB_02273
YGR218W	ARB_02599
YIL129C	ARB_06317
YBL004W	ARB_07924
YFR019W	ARB_06188
YMR162C	ARB_04332
YPR160W	ARB_01452
YLR398C	ARB_05117
YAL005C	ARB_04219
YLL024C	ARB_04219
YER103W	ARB_04219
YBL075C	ARB_04219
YER013W	ARB_03894
YGL173C	ARB_06879
YNL102W	ARB_05121
YLR305C	ARB_00948
YLR086W	ARB_02529
YGL150C	ARB_04072
YFR031C	ARB_01403
YAL035W	ARB_03812
YMR189W	ARB_03723
YMR288W	ARB_04422
YER125W	ARB_08026
YPL167C	ARB_07331
YMR080C	ARB_06689
YKL148C	ARB_06591
YJL045W	ARB_06591
YOL021C	ARB_08053
YMR229C	ARB_07392
YDR038C	ARB_02138	ARB_02320
YDR039C	ARB_02138	ARB_02320
YDR040C	ARB_02138	ARB_02320
YOR330C	ARB_03390
YIL143C	ARB_06870
YBL105C	ARB_04376
YLR069C	ARB_00218
YJL200C	ARB_00016
YGL009C	ARB_01330
YDR097C	ARB_00228
YPR019W	ARB_05050
YER164W	ARB_03192
YJR045C	ARB_05120
YEL030W	ARB_05120
YML059C	ARB_05984
YNL209W	ARB_06404
YDL229W	ARB_06404
YGR217W	ARB_02814
YLR410W	ARB_06045
YDR091C	ARB_03193
YGL026C	ARB_04804
YER091C	ARB_01575
YER069W	ARB_07651
YDR238C	ARB_02824
YNL123W	ARB_01511
YGL022W	ARB_06492
YPL006W	ARB_05354
YKL104C	ARB_00974
YJL034W	ARB_05266
YKR031C	ARB_07201
YKL157W	ARB_00358
YHR047C	ARB_00358
YDR258C	ARB_02805
YGL167C	ARB_05061
YER036C	ARB_04007
YNL163C	ARB_03350
YGL201C	ARB_02986
YDR334W	ARB_04640
YEL011W	ARB_07058
YHR023W	ARB_06633
YFR009W	ARB_02657
YGR281W	ARB_01416
YGL156W	ARB_00520
YBL023C	ARB_02980
YLR153C	ARB_02294
YHR074W	ARB_05665
YLL001W	ARB_06579
YBR235W	ARB_01087
YLL026W	ARB_01852
YOL075C	ARB_01184
YMR128W	ARB_07564
YKR001C	ARB_06795
YDR001C	ARB_07813
YBR001C	ARB_07813
YGR240C	ARB_05993
YML035C	ARB_06421
YLR259C	ARB_07061
YDR129C	ARB_07670
YPR074C	ARB_01764
YBR117C	ARB_01764
YKR009C	ARB_05825
YMR120C	ARB_00121
YLR028C	ARB_00121
YCR017C	ARB_01195
YBR196C	ARB_05179
YLR272C	ARB_03501
YMR108W	ARB_05474
YJL074C	ARB_04723
YGL207W	ARB_04261
YBR202W	ARB_02432
YFR015C	ARB_06804
YLR258W	ARB_06804
YKR086W	ARB_04458
YBL099W	ARB_06550
YOR270C	ARB_02317
YGL006W	ARB_02842	ARB_05687
YGL234W	ARB_04090
YIL078W	ARB_03468
YDR234W	ARB_04155
YOL090W	ARB_01205
YGL137W	ARB_01336
YPL086C	ARB_07145
YOR048C	ARB_05228
YDR291W	ARB_05837
YGL163C	ARB_07440
YLR129W	ARB_00192
YAL023C	ARB_04255
YOR321W	ARB_04255
YJR035W	ARB_05127
YDL215C	ARB_05093
YMR089C	ARB_03465
YLR384C	ARB_01603
YLR274W	ARB_06958
YBR080C	ARB_07749
YKR097W	ARB_02968
YDR037W	ARB_01935
YJL005W	ARB_05256
YMR217W	ARB_02704
YHR183W	ARB_07911
YGR256W	ARB_07911
YMR049C	ARB_08007
YGR116W	ARB_07209
YPL012W	ARB_00624
YJL012C	ARB_05051
YKL165C	ARB_03539	ARB_06929
YBR038W	ARB_03565
YCL030C	ARB_00034
YJL014W	ARB_05201
YGR270W	ARB_06343
YOR204W	ARB_01075
YPL119C	ARB_01075
YER025W	ARB_01058
YDR293C	ARB_02801
YCL054W	ARB_04388
YOL006C	ARB_04524
YIL109C	ARB_07503
YNL049C	ARB_07503
YJL033W	ARB_06326
YJR121W	ARB_07057
YCR057C	ARB_06884
YLR389C	ARB_00823
YGR264C	ARB_02587
YLR382C	ARB_04114
YPR080W	ARB_05700
YBR118W	ARB_05700
YMR308C	ARB_00015
YNL192W	ARB_02486
YLR087C	ARB_03834
YGL238W	ARB_07572
YJR143C	ARB_06487
YAR042W	ARB_04635
YDL019C	ARB_04635
YKL145W	ARB_06592
YIL075C	ARB_05950
YLR289W	ARB_00711
YDR283C	ARB_07116
YFL008W	ARB_00512
YFL036W	ARB_02444
YDR212W	ARB_07394
YBR127C	ARB_04806
YBR229C	ARB_06843
YLR058C	ARB_01165
YJL111W	ARB_00006
YPL110C	ARB_03100
YLR430W	ARB_02022
YLR419W	ARB_03205
YMR301C	ARB_07493
YBR114W	ARB_00897
YHL030W	ARB_01001
YER043C	ARB_00459
YLR175W	ARB_00871
YDR430C	ARB_01098
YHR027C	ARB_03113
YGL245W	ARB_05537	ARB_02409
YDL031W	ARB_06323
YPL093W	ARB_01324
YML075C	ARB_00275
YLR450W	ARB_00275
YOR109W	ARB_00953
YNL106C	ARB_00953
YOR356W	ARB_05453
YPL235W	ARB_07031
YMR290C	ARB_03497
YOR211C	ARB_03126
YNL325C	ARB_03255
YNR031C	ARB_02855
YCR073C	ARB_02855
YNR013C	ARB_01346
YIR031C	ARB_07638
YNL117W	ARB_07638
YLL034C	ARB_08008
YDR190C	ARB_02268
YDR074W	ARB_02469
YMR105C	ARB_05514
YKL127W	ARB_05514
YNL287W	ARB_03453
YNL104C	ARB_01874
YOR108W	ARB_01874
YOR168W	ARB_01841
YJR016C	ARB_00692
YNL330C	ARB_00299
YEL032W	ARB_03817
YPR181C	ARB_04533
YDL095W	ARB_07290
YDL093W	ARB_07290
YGR124W	ARB_02687
YPR145W	ARB_02687
YFL037W	ARB_02853
YDL007W	ARB_04012
YHR020W	ARB_07395
YDL143W	ARB_06593
YIL142W	ARB_07152
YBR295W	ARB_00474
YHR205W	ARB_05435
YPL106C	ARB_01643
YBR169C	ARB_01643
YPL040C	ARB_06242
YJL008C	ARB_04165
YAL019W	ARB_00493
YFL039C	ARB_04092
YBR248C	ARB_02630
YJR064W	ARB_01925
YDR062W	ARB_04343
YOR117W	ARB_05433
YER065C	ARB_07814
YBR143C	ARB_00877
YOR217W	ARB_04765
YLR371W	ARB_06645
YGR070W	ARB_06645
YNR001C	ARB_07076
YCR005C	ARB_07076
YKL035W	ARB_00255
YBR126C	ARB_07443
YFL034W	ARB_04456
YDL084W	ARB_01808
YLR240W	ARB_06637
YBL017C	ARB_06613
YJL222W	ARB_06613
YIL173W	ARB_06613
YNR065C	ARB_06613
YCL017C	ARB_05732
YML085C	ARB_02381
YML124C	ARB_02381
YGL125W	ARB_01328
YDL160C	ARB_03506
YLR454W	ARB_03233
YDR172W	ARB_01950
YAL038W	ARB_06196
YOR347C	ARB_06196
YOR317W	ARB_05167
YMR246W	ARB_05167
YIL009W	ARB_05167
YHR164C	ARB_00438
YNL061W	ARB_00867
YIL074C	ARB_00893
YER081W	ARB_00893
YDR394W	ARB_02920
YEL013W	ARB_03352
YGR125W	ARB_03689
YJR065C	ARB_03073
YPL265W	ARB_00796
YPL207W	ARB_02787
YDR341C	ARB_04719
YHR091C	ARB_04719
YDR270W	ARB_00164
YFL033C	ARB_03641
YNL271C	ARB_04110
YCR093W	ARB_05467
YLR188W	ARB_04316
YBL039C	ARB_04488
YJR103W	ARB_04488
YCL057W	ARB_01117
YOL004W	ARB_05863
YHR170W	ARB_03266
YPR024W	ARB_02357
YOR375C	ARB_02702
YAL062W	ARB_02702
YAL048C	ARB_02956
YDR060W	ARB_02858
YLR433C	ARB_00785
YML057W	ARB_00785
YLR197W	ARB_01177
YKR039W	ARB_02159	ARB_00942
YJR138W	ARB_03906
YGL048C	ARB_06017
YKL209C	ARB_05904
YGR254W	ARB_01037
YHR174W	ARB_01037
YOR393W	ARB_01037
YPL281C	ARB_01037
YMR323W	ARB_01037
YML056C	ARB_00282
YLR432W	ARB_00282
YHR216W	ARB_00282
YDL178W	ARB_00809
YEL071W	ARB_00809
YPR173C	ARB_01169
YDL131W	ARB_01923
YDL182W	ARB_01923
YPL262W	ARB_01978
YOR063W	ARB_00629
YHR028C	ARB_06590
YLR138W	ARB_03314
YOR187W	ARB_03137
YBR097W	ARB_06332
YLR355C	ARB_00720
YNL112W	ARB_05225
YGR100W	ARB_04029
YLR347C	ARB_02144
YJL153C	ARB_06365
YPR002W	ARB_07625
YML072C	ARB_00259
YDL164C	ARB_04898
YOR014W	ARB_06952
YOR259C	ARB_01039
YMR297W	ARB_01491
YLL008W	ARB_01875
YNL241C	ARB_03750
YDR456W	ARB_04073
YER133W	ARB_06127
YMR015C	ARB_03814
YHR037W	ARB_02785	ARB_02852
YNL250W	ARB_00169
YDL066W	ARB_04626
YLR174W	ARB_04626
YNL009W	ARB_04626
YCR072C	ARB_07170
YDR256C	ARB_06515
YKR093W	ARB_05241	ARB_05391
YJL129C	ARB_06793
YKR050W	ARB_06793
YDR023W	ARB_00894
YDR188W	ARB_01178
YHR072W	ARB_06777
YIR007W	ARB_04685
YJL154C	ARB_05480
YML126C	ARB_05511
YMR167W	ARB_03111
YKL010C	ARB_05364
YLL031C	ARB_07566
YGL236C	ARB_04131
YOR027W	ARB_00260
YNL247W	ARB_06783
YLR083C	ARB_01522
YDR107C	ARB_01522
YER086W	ARB_00219
YKR059W	ARB_00523
YJL138C	ARB_00523
YNL238W	ARB_00131	ARB_07953
YOR093C	ARB_01873
YLR032W	ARB_03393
YNL189W	ARB_03200
YMR266W	ARB_03000	ARB_07166
YHR042W	ARB_06318
YOR374W	ARB_01730
YER073W	ARB_01730
YMR058W	ARB_02127
YOR310C	ARB_02055
YPR006C	ARB_07627
YGR055W	ARB_01973
YDR109C	ARB_06015
YNL059C	ARB_05957
YJL026W	ARB_03411
YER090W	ARB_07471
YBR296C	ARB_06768
YCR032W	ARB_00775
YCR011C	ARB_01379
YLR060W	ARB_05636
YKL211C	ARB_06687
YJR010W	ARB_07278
YPL023C	ARB_06846
YHR018C	ARB_01384
YGR258C	ARB_06202
YCR012W	ARB_03190
YNL298W	ARB_07007
YDR481C	ARB_04499	ARB_05076
YML016C	ARB_06204
YDR436W	ARB_06204
YNR050C	ARB_02329
YOL057W	ARB_02670
YDR021W	ARB_06798
YLR241W	ARB_07178
YPR112C	ARB_06140
YPR111W	ARB_01791
YGR092W	ARB_01791
YJL212C	ARB_02384
YDL149W	ARB_07435
YOR128C	ARB_04901
YLR378C	ARB_06748
YMR300C	ARB_07623
YLR089C	ARB_02969
YDR111C	ARB_02969
YFR044C	ARB_02566
YGR200C	ARB_04297
YAR035W	ARB_01651
YCR042C	ARB_06452
YLR092W	ARB_07324	ARB_04594
YBR294W	ARB_07324	ARB_04594
YOR291W	ARB_00888
YGL190C	ARB_05856
YGL077C	ARB_07632
YGL099W	ARB_07138
YDR128W	ARB_01983
YJL155C	ARB_00664
YPR033C	ARB_00135
YNL329C	ARB_06583
YFR053C	ARB_05065
YGL253W	ARB_05065
YJR033C	ARB_07727
YDL195W	ARB_04834
YHR019C	ARB_03869
YBR006W	ARB_00225
YKL060C	ARB_02876
YEL063C	ARB_03554
YNL270C	ARB_03554
YNL268W	ARB_03554
YBR073W	ARB_01851
YDL060W	ARB_04851
YNL161W	ARB_00403
YOR303W	ARB_04047
YDR502C	ARB_03162
YLR180W	ARB_03162
YLR117C	ARB_00462
YBR170C	ARB_00324
YBR025C	ARB_00486
YLR409C	ARB_06044
YGL027C	ARB_07582
YMR304W	ARB_06863
YPR138C	ARB_05062
YGR121C	ARB_05062
YNR067C	ARB_01444
YHR030C	ARB_07820
YOL060C	ARB_07979
YOL011W	ARB_05919
YMR008C	ARB_05919
YMR006C	ARB_05919
YCR053W	ARB_03793
YPL147W	ARB_06148
YPL203W	ARB_00580
YKL166C	ARB_00580
YJL164C	ARB_00580
YFL022C	ARB_00285
YHR007C	ARB_00950	ARB_05314
YBR112C	ARB_00627
YGL194C	ARB_00263
YLR276C	ARB_00560
YLL018C	ARB_03456
YPR088C	ARB_06815
YIL107C	ARB_04205
YGL012W	ARB_04196	ARB_05318
YMR261C	ARB_00915
YML100W	ARB_00915
YMR170C	ARB_05929
YMR169C	ARB_05929
YGR252W	ARB_00167
YER165W	ARB_01449
YNR008W	ARB_01216
YOL023W	ARB_01236
YPL154C	ARB_02919
YPL259C	ARB_06981
YDL055C	ARB_02355
YLR438W	ARB_01415
YKL126W	ARB_04384	ARB_01335
YMR104C	ARB_04384	ARB_01335
YGL055W	ARB_01116
YER178W	ARB_04164
YHR039C	ARB_07621
YHL007C	ARB_05261
YFL004W	ARB_04206
YPL019C	ARB_04206
YML010W	ARB_05952
YMR216C	ARB_05970
YNL082W	ARB_04784
YOR046C	ARB_05768
YOL122C	ARB_00702
YIL046W	ARB_04727
YPL184C	ARB_03865
YHR065C	ARB_05427
YMR307W	ARB_07487	ARB_01140
YBL024W	ARB_00062
YJL141C	ARB_05125
YNL023C	ARB_02041
YDR232W	ARB_04050
YEL060C	ARB_00777
YNL220W	ARB_00056
YOR206W	ARB_02156
YPR035W	ARB_07766
YDR477W	ARB_02579
YBL030C	ARB_05611
YBR085W	ARB_05611
YMR056C	ARB_05611
YFR038W	ARB_01467
YJL087C	ARB_00442
YHR194W	ARB_00983
YDL029W	ARB_03611
YOL098C	ARB_01067
YLR359W	ARB_03394
YOR244W	ARB_03883
YNL154C	ARB_01561
YHR135C	ARB_01561
YPL091W	ARB_02107
YOR196C	ARB_07274
YEL065W	ARB_05150
YHL040C	ARB_05150
YER052C	ARB_00882
YPR159W	ARB_00631
YGR143W	ARB_00631
YEL022W	ARB_04370
YJR031C	ARB_04370
YBR132C	ARB_02677
YDL240W	ARB_03626
YBL007C	ARB_06494
YKL078W	ARB_05029
YLR303W	ARB_06737
YDL244W	ARB_06596
YFL058W	ARB_06596
YNL332W	ARB_06596
YJR156C	ARB_06596
YAL053W	ARB_07792
YOR365C	ARB_07792
YDL168W	ARB_06379
YDR035W	ARB_07176
YPL204W	ARB_03449
YLL011W	ARB_05415
YHR208W	ARB_02672
YJR148W	ARB_02672
YBR249C	ARB_05805
YDR141C	ARB_04993
YBL079W	ARB_01127
YER105C	ARB_01127
YGL216W	ARB_00323
YGR245C	ARB_01870
YER082C	ARB_04850
YNL277W	ARB_03982
YNR047W	ARB_03067
YCR091W	ARB_03067
YLR163C	ARB_01820
YGR155W	ARB_07681
YNL321W	ARB_06018
YLR044C	ARB_05525
YLR134W	ARB_05525
YGR087C	ARB_05525
YDL080C	ARB_05525
YGL148W	ARB_00177
YCL018W	ARB_02135
YHR068W	ARB_00858
YBR079C	ARB_04603
YDL014W	ARB_01816
YGR274C	ARB_04963
YKL146W	ARB_01086
YFL025C	ARB_04733
YJL102W	ARB_03992
YDL047W	ARB_01731
YGR192C	ARB_00831
YJR009C	ARB_00831
YJL052W	ARB_00831
YJL197W	ARB_00683
YKL135C	ARB_04691
YGR244C	ARB_06073
YBR237W	ARB_00469
YOR160W	ARB_01123
YML069W	ARB_04427
YMR129W	ARB_02560
YCR092C	ARB_02429
YDR148C	ARB_02549
YDR353W	ARB_00125
YHR106W	ARB_00125
YMR145C	ARB_03116
YDL085W	ARB_03116
YER047C	ARB_07527
YCL059C	ARB_01313
YDR294C	ARB_03741
YNL071W	ARB_00670
YAL036C	ARB_05629
YGR185C	ARB_05255
YKL134C	ARB_04967
YMR241W	ARB_07080
YLR096W	ARB_02820
YDR122W	ARB_02820
YDR536W	ARB_02535
YKR002W	ARB_02091
YJR040W	ARB_02988
YGR019W	ARB_07120
YOR388C	ARB_04112
YLR401C	ARB_01907
YIL103W	ARB_04875
YER099C	ARB_02274
YBL068W	ARB_02274
YDL190C	ARB_01577
YGL040C	ARB_02602
YKR024C	ARB_03013
YER110C	ARB_05355
YMR165C	ARB_00030
YML061C	ARB_03337
YOR348C	ARB_07908
YBL063W	ARB_06244
YNL212W	ARB_04689
YLL029W	ARB_06742
YPL009C	ARB_05041
YBR222C	ARB_02684
YGR233C	ARB_02663
YLL039C	ARB_03731
YBR298C	ARB_06185
YJR160C	ARB_06185
YDL247W	ARB_06185
YGR289C	ARB_06185
YBR281C	ARB_05313
YLR277C	ARB_02217
YLL028W	ARB_02659
YGR145W	ARB_05275
YDR075W	ARB_04381
YDL174C	ARB_04702
YGR286C	ARB_01947
YHR169W	ARB_05541
YJR132W	ARB_05116
YOR361C	ARB_07158
YER006W	ARB_03172
YPL022W	ARB_02030
YPL151C	ARB_03154
YGL091C	ARB_07402
YDR189W	ARB_00706
YKL212W	ARB_00211
YDR375C	ARB_05203
YLR234W	ARB_02829
YER136W	ARB_01404
YDL103C	ARB_04671
YDR047W	ARB_04597
YHR064C	ARB_03429
YBR160W	ARB_07973
YHR120W	ARB_06513
YJL109C	ARB_07554
YGL211W	ARB_01366
YMR309C	ARB_05124
YHR025W	ARB_01694
YLR386W	ARB_07439
YKR095W	ARB_07453
YIL149C	ARB_07453
YBR142W	ARB_05340
YKL197C	ARB_02431
YKR038C	ARB_04153
YLR314C	ARB_04762
YHR079C	ARB_07150
YLR005W	ARB_06903
YPL008W	ARB_07204
YBL011W	ARB_02331
YML070W	ARB_03384
YOR161C	ARB_06004
YAL012W	ARB_06473
YNL243W	ARB_07317
YPR069C	ARB_01765
YBL016W	ARB_07504
YNR032W	ARB_03052
YPR029C	ARB_05567
YEL042W	ARB_03135
YIR027C	ARB_03419
YML042W	ARB_04866
YFR028C	ARB_01785
YML008C	ARB_05997
YMR224C	ARB_01727
YJL167W	ARB_06803
YIL018W	ARB_04059
YFR031C-A	ARB_04059
YPR032W	ARB_05528
YBL106C	ARB_05528
YGL180W	ARB_00361
YKL085W	ARB_00653
YNL037C	ARB_00979
YGL095C	ARB_04128
YDL132W	ARB_01462
YER141W	ARB_01937
YOR087W	ARB_05708
YGL084C	ARB_04996
YPL189W	ARB_04996
YOL094C	ARB_04305
YFL011W	ARB_05909
YMR011W	ARB_05909
YDR343C	ARB_05909
YDR342C	ARB_05909
YHR092C	ARB_05909
YHR096C	ARB_05909
YOL156W	ARB_05909
YJL219W	ARB_05909
YDR345C	ARB_05909
YHR094C	ARB_05909
YLR081W	ARB_05909
YJL214W	ARB_05909
YEL069C	ARB_05909
YNR072W	ARB_05909
YDL245C	ARB_05909
YJR158W	ARB_05909
YGL119W	ARB_04138
YPL028W	ARB_06392
YDR105C	ARB_04785
YEL058W	ARB_05428
YDR388W	ARB_05727
YNL064C	ARB_04596
YKL017C	ARB_06349
YOR002W	ARB_06600
YBR166C	ARB_05782
YDR365C	ARB_03891
YPL042C	ARB_02978
YKL064W	ARB_07717
YJL101C	ARB_01253
YOR099W	ARB_03902
YBR205W	ARB_03902
YDR483W	ARB_03902
YBR011C	ARB_00497
YLR222C	ARB_01054
YBR208C	ARB_06921
YCR008W	ARB_06993
YMR131C	ARB_03320
YOR061W	ARB_06432
YMR278W	ARB_02523
YLR354C	ARB_00774
YGR043C	ARB_00774
YNR043W	ARB_01602
YLR429W	ARB_00698
YDL128W	ARB_01343
YGR090W	ARB_02561
YOR074C	ARB_03572
YKL046C	ARB_05994	ARB_07653
YMR238W	ARB_05994	ARB_07653
YOR241W	ARB_00212
YGR123C	ARB_07119
YOR267C	ARB_04364
YPL109C	ARB_06078
YHR113W	ARB_00506
YER095W	ARB_03186
YHR073W	ARB_02481
YEL020C	ARB_06558
YDL001W	ARB_00594
YHR188C	ARB_05325
YGL114W	ARB_07728
YGL094C	ARB_05259
YLR027C	ARB_05138
YPR003C	ARB_05710
YBR220C	ARB_07387
YIL094C	ARB_06194
YNL275W	ARB_05542
YMR272C	ARB_02129
YOR165W	ARB_03146
YOR176W	ARB_06095
YBR029C	ARB_04181
YIL091C	ARB_08018
YFR004W	ARB_00298
YGR103W	ARB_00223
YOR136W	ARB_06698
YBR031W	ARB_06891
YDR012W	ARB_06891
YJR131W	ARB_01040
YDL198C	ARB_04222
YPL043W	ARB_02679
YPR021C	ARB_04452
YDR331W	ARB_00043
YPR047W	ARB_04836
YAL017W	ARB_05600
YOL045W	ARB_05600
YHR107C	ARB_06882
YKL113C	ARB_07232
YMR062C	ARB_06747
YOR323C	ARB_02639
YOR261C	ARB_04231
YGR211W	ARB_02730
YHR171W	ARB_02632
YDL148C	ARB_06337
YER015W	ARB_06736
YJL095W	ARB_05382
YOL034W	ARB_07660
YDL188C	ARB_02777
YDL134C	ARB_02777
YBR179C	ARB_03335
YGR132C	ARB_01754
YPR141C	ARB_00699
YNL218W	ARB_02287
YJR007W	ARB_05709
YPR189W	ARB_04684
YJR117W	ARB_01060
YKL188C	ARB_03588
YGR086C	ARB_06201
YPL004C	ARB_06201
YOL130W	ARB_07019
YFL050C	ARB_07019
YGL003C	ARB_00507
YBR198C	ARB_04506
YFL002C	ARB_03800
YPR026W	ARB_03719
YOR209C	ARB_06234
YCR002C	ARB_02612
YDR300C	ARB_07684
YHR033W	ARB_07684
YML093W	ARB_01446
YMR277W	ARB_02918
YPL175W	ARB_02236
YLR340W	ARB_04599
YIR034C	ARB_05726
YDR211W	ARB_07478
YDR292C	ARB_07612
YMR012W	ARB_05548
YLL041C	ARB_02933
YPL131W	ARB_03590
YHL032C	ARB_00372	ARB_06419
YCR084C	ARB_04288
YLR113W	ARB_01456
YBR041W	ARB_01383	ARB_07626
YDR507C	ARB_01993
YCL024W	ARB_01993
YIL160C	ARB_02304
YOR243C	ARB_02207
YLR377C	ARB_02323
YJL100W	ARB_04789
YLR293C	ARB_07546
YOR185C	ARB_07546
YDR390C	ARB_02736
YBR034C	ARB_05430
YDL141W	ARB_05148
YOR065W	ARB_07173
YPR103W	ARB_07937
YGL225W	ARB_00868
YBR058C	ARB_02634
YER093C	ARB_05776
YKL140W	ARB_00738
YPL031C	ARB_01280
YDL234C	ARB_07607
YGR285C	ARB_05995
YOL030W	ARB_05770
YDR099W	ARB_00306
YER177W	ARB_00306
YOL145C	ARB_07012
YDL138W	ARB_00828
YDL194W	ARB_00828
YOR067C	ARB_03271
YMR146C	ARB_04624
YKL184W	ARB_05885
YOR197W	ARB_00010	ARB_00417
YIR006C	ARB_00904
YIR002C	ARB_04509
YDL147W	ARB_07269
YGR266W	ARB_08032
YAL021C	ARB_00156
YJL168C	ARB_07003
YKL103C	ARB_06983
YMR302C	ARB_04213
YJR005W	ARB_05793
YPR016C	ARB_06774
YOR175C	ARB_04117
YJL094C	ARB_07107
YER049W	ARB_02366
YPL268W	ARB_06692
YOL061W	ARB_02057
YMR116C	ARB_07772
YPL048W	ARB_04147
YKL081W	ARB_04147
YHR098C	ARB_01182
YFL007W	ARB_02315
YLR196W	ARB_01263
YDR335W	ARB_04686
YML063W	ARB_06918
YLR441C	ARB_06918
YJR072C	ARB_00391
YBR055C	ARB_05073
YDR158W	ARB_04770
YJR077C	ARB_00749
YHR077C	ARB_04754
YJL128C	ARB_02105
YLL045C	ARB_07467
YHL033C	ARB_07467
YBR043C	ARB_07809
YPL125W	ARB_04468
YER107C	ARB_02588	ARB_05735
YLR253W	ARB_01624
YOR001W	ARB_01208
YDR120C	ARB_06049
YDL238C	ARB_06002
YGL123W	ARB_06239
YDR301W	ARB_06344
YOR157C	ARB_04970
YLR248W	ARB_00290
YCR068W	ARB_06528
YNL242W	ARB_07530
YFL059W	ARB_06744
YNL333W	ARB_06744
YMR096W	ARB_06744
YEL052W	ARB_03564
YDL097C	ARB_05416
YKR056W	ARB_03072
YDR243C	ARB_00357
YJL208C	ARB_04937
YLR056W	ARB_04289
YJR126C	ARB_01296	ARB_02390
YGL144C	ARB_06035
YDL109C	ARB_06035
YCL009C	ARB_01593
YGR157W	ARB_07401
YBR020W	ARB_05473
YDR009W	ARB_05473
YLR336C	ARB_02503
YLR231C	ARB_05790
YPL212C	ARB_04913
YPL145C	ARB_02885
YOR237W	ARB_02885
YGR194C	ARB_01284
YIL155C	ARB_02607
YNL139C	ARB_03987
YOR346W	ARB_04960
YOL059W	ARB_07180
YDL022W	ARB_07180
YGL202W	ARB_01306
YBR003W	ARB_07252
YFR048W	ARB_01915
YJR095W	ARB_03294
YMR076C	ARB_03278
YJR091C	ARB_03872
YPR042C	ARB_03872
YMR139W	ARB_04291
YDL079C	ARB_04291
YOR272W	ARB_01069
YGR144W	ARB_07940
YPR156C	ARB_06631
YGR138C	ARB_06631
YBR018C	ARB_01316
YBR017C	ARB_02118
YAR007C	ARB_02596
YER005W	ARB_03010
YGL184C	ARB_03542
YHR190W	ARB_06257
YGL252C	ARB_07938
YNL138W	ARB_06703
YDL100C	ARB_02047
YHR032W	ARB_06328
YML054C	ARB_05971
YCL043C	ARB_02626
YDR518W	ARB_02626
YBL008W	ARB_00487
YLR244C	ARB_06182
YKR080W	ARB_06549
YBR081C	ARB_05524
YFR006W	ARB_07676
YCL040W	ARB_01999
YDR516C	ARB_01999
YCR034W	ARB_06714
YJL196C	ARB_06714
YNL297C	ARB_00422
YOR271C	ARB_02214
YHR005C	ARB_06680
YHR111W	ARB_07182
YOL140W	ARB_04872
YER126C	ARB_00530
YGR253C	ARB_01311
YDR044W	ARB_04225
YOR090C	ARB_00021
YDL058W	ARB_05229
YIL130W	ARB_07830
YOL016C	ARB_01309
YFR014C	ARB_01309
YPL242C	ARB_00281
YJL039C	ARB_03386
YHR104W	ARB_06141
YJR013W	ARB_06254
YKR048C	ARB_00887
YIR008C	ARB_02538
YOL124C	ARB_00432
YMR092C	ARB_05088
YKL029C	ARB_05242
YDL040C	ARB_00405
YFL009W	ARB_07463
YKL213C	ARB_06672
YLR186W	ARB_07234
YMR079W	ARB_01211	ARB_05001
YKL091C	ARB_01211	ARB_05001
YHR001W	ARB_00265
YKR003W	ARB_00265
YDR325W	ARB_00800
YDR452W	ARB_03932
YNL178W	ARB_05637
YGR056W	ARB_02499
YLR357W	ARB_02499
YDR372C	ARB_01247
YHR112C	ARB_00242
YMR244W	ARB_00087
YPR041W	ARB_04893
YDR245W	ARB_02393
YPR125W	ARB_00517
YHR202W	ARB_06053
YBL091C	ARB_00145
YNL290W	ARB_00844
YBR008C	ARB_05855
YLR310C	ARB_03209
YFR002W	ARB_06024
YHR009C	ARB_07583
YKR069W	ARB_07270
YLR208W	ARB_02664
YJR152W	ARB_05252
YPL266W	ARB_05072
YPL050C	ARB_05752
YML086C	ARB_01878
YGL116W	ARB_01904
YPL104W	ARB_00238
YAL025C	ARB_07599
YDR531W	ARB_07375
YJR110W	ARB_05638
YGR214W	ARB_03803
YLR048W	ARB_03803
YDR448W	ARB_01334
YJR139C	ARB_02893
YNL075W	ARB_06690
YKL217W	ARB_00505
YMR215W	ARB_01713
YGR159C	ARB_06599
YPL263C	ARB_04990
YBR287W	ARB_02104
YGR135W	ARB_05331
YOL062C	ARB_06098
YML123C	ARB_02508
YOR119C	ARB_04724
YLR362W	ARB_07142
YMR296C	ARB_07490
YNL020C	ARB_05678
YIL095W	ARB_05678
YLR103C	ARB_00042
YFR024C-A	ARB_02955
YHR016C	ARB_02955
YML080W	ARB_02173
YGR231C	ARB_05047
YAR015W	ARB_07311
YKL045W	ARB_04532
YJL080C	ARB_05260
YHR166C	ARB_06802
YGR188C	ARB_07905
YKR076W	ARB_07429
YMR251W	ARB_07429
YGR154C	ARB_07429
YFL045C	ARB_01026
YGL141W	ARB_01448
YLR383W	ARB_03507
YOR124C	ARB_03476
YJR076C	ARB_06647
YDL167C	ARB_00799
YER003C	ARB_03605
YPR110C	ARB_04413
YMR293C	ARB_06059
YOR155C	ARB_05991
YOL068C	ARB_00428
YDL042C	ARB_00428
YGL097W	ARB_06026	ARB_05212
YGR028W	ARB_03541
YOR145C	ARB_00984
YJR049C	ARB_05766
YEL041W	ARB_05766
YPL029W	ARB_03895
YKL008C	ARB_03324	ARB_00488
YHL003C	ARB_03324	ARB_00488
YGL065C	ARB_02714
YER053C	ARB_03755
YNL288W	ARB_03693
YLR351C	ARB_07540
YIR028W	ARB_00606	ARB_03924
YBR021W	ARB_00606	ARB_03924
YBL042C	ARB_00606	ARB_03924
YEL047C	ARB_05859
YJR051W	ARB_05859
YCR024C	ARB_01190
YMR110C	ARB_07806
YHR108W	ARB_00003
YDR358W	ARB_00003
YEL064C	ARB_01610
YDR019C	ARB_02836
YOR005C	ARB_04383
YFL047W	ARB_00939
YDR017C	ARB_02719
YLR172C	ARB_00078
YJL088W	ARB_01597
YLR002C	ARB_03301
YFL003C	ARB_07168
YHL010C	ARB_03733
YGL112C	ARB_06828
YIL116W	ARB_00076
YJR123W	ARB_01869
YBR074W	ARB_05554
YBR247C	ARB_06061
YOR091W	ARB_01723
YBR192W	ARB_07338
YIR004W	ARB_06260
YKL022C	ARB_06948
YPL090C	ARB_02275
YBR181C	ARB_02275
YER168C	ARB_03257
YDL155W	ARB_03229
YLR210W	ARB_03229
YIL105C	ARB_03479
YNL047C	ARB_03479
YBR087W	ARB_04766
YPR175W	ARB_02629
YGR012W	ARB_06565
YEL055C	ARB_07915
YMR250W	ARB_01496
YDL210W	ARB_05979
YLR243W	ARB_03161
YFR040W	ARB_02300
YGL229C	ARB_02300
YJL098W	ARB_02300
YJR130C	ARB_02562
YML082W	ARB_02562
YLL058W	ARB_02562
YGL049C	ARB_05162
YGR162W	ARB_05162
YBL097W	ARB_00906
YDL108W	ARB_00952
YNR053C	ARB_00340
YOR184W	ARB_04156
YFL030W	ARB_08028
YPR048W	ARB_04040
YMR221C	ARB_00250
YJL091C	ARB_01890
YPR118W	ARB_00968
YLR130C	ARB_06230
YER148W	ARB_05452
YMR001C	ARB_05897
YLR004C	ARB_02464
YHR070W	ARB_03623
YNL169C	ARB_02140
YBR227C	ARB_07053
YDR142C	ARB_00046
YBL033C	ARB_03607
YDL246C	ARB_04704
YJR159W	ARB_04704
YLR070C	ARB_04704
YOR071C	ARB_03096
YLR237W	ARB_03096
YOR192C	ARB_03096
YLR399C	ARB_03746
YDL070W	ARB_03746
YDR297W	ARB_02243
YLL019C	ARB_02215
YDR364C	ARB_06178
YDR324C	ARB_06218
YLR229C	ARB_03852
YGR184C	ARB_07897
YOR231W	ARB_05664
YPL140C	ARB_05664
YER055C	ARB_02430
YNL256W	ARB_05172
YPR004C	ARB_04745
YJR145C	ARB_07322
YHR203C	ARB_07322
YBR286W	ARB_00494
YIL022W	ARB_00482
YNL029C	ARB_04394
YIL085C	ARB_04394
YMR318C	ARB_05690
YCR105W	ARB_05690
YKL004W	ARB_01217
YBR094W	ARB_05464
YDR332W	ARB_04738
YGL131C	ARB_04517
YML104C	ARB_02590
YJL020C	ARB_05794
YER094C	ARB_01044
YGL203C	ARB_03758
YLR216C	ARB_02515
YMR231W	ARB_02723
YHR132C	ARB_04942
YCR009C	ARB_06994
YOL058W	ARB_07735
YPR167C	ARB_07276
YPL209C	ARB_07679
YER020W	ARB_01454
YMR121C	ARB_06176
YLR029C	ARB_06176
YOR181W	ARB_02027
YMR166C	ARB_04758
YPL057C	ARB_04086
YBR161W	ARB_04086
YBL037W	ARB_03581
YPL152W	ARB_01746
YER021W	ARB_07251
YKL221W	ARB_08054
YNL280C	ARB_00813	ARB_05648
YPR119W	ARB_00433
YGR108W	ARB_00433
YGL076C	ARB_05122
YPL198W	ARB_05122
YDR226W	ARB_04230
YGL169W	ARB_05042
YCL004W	ARB_07136
YPR108W	ARB_02970
YNL083W	ARB_07428
YPR178W	ARB_06499
YJL036W	ARB_00133
YEL046C	ARB_02387
YJL069C	ARB_05064
YEL056W	ARB_06878
YJL112W	ARB_02709
YKR036C	ARB_02709
YKR018C	ARB_03188
YJL082W	ARB_03188
YDL153C	ARB_02807
YFR010W	ARB_01985
YBR061C	ARB_05339
YJR078W	ARB_05733
YOR132W	ARB_03991
YBR234C	ARB_00997
YBL061C	ARB_05867
YGR054W	ARB_07243
YDR264C	ARB_07688
YOR034C	ARB_07688
YFL016C	ARB_01105
YIL021W	ARB_04830
YIR029W	ARB_07757
YKR017C	ARB_07477
YGR010W	ARB_01951
YLR328W	ARB_01951
YHR066W	ARB_05426
YDR312W	ARB_05426
YOR190W	ARB_04467
YLR300W	ARB_04467
YBL084C	ARB_04926
YDR244W	ARB_06557
YMR203W	ARB_04295
YOL049W	ARB_07127
YER102W	ARB_01348
YBL072C	ARB_01348
YAL016W	ARB_05635
YGR189C	ARB_05253
YOR386W	ARB_02402
YJL207C	ARB_07593
YEL036C	ARB_01625
YML115C	ARB_01625
YMR102C	ARB_03413
YKL121W	ARB_03413
YCR047C	ARB_00980
YJR068W	ARB_00500
YNL313C	ARB_00680
YLR148W	ARB_04070
YNL308C	ARB_05612
YOR070C	ARB_05071
YPL117C	ARB_06329
YGL171W	ARB_01829
YLR447C	ARB_02056
YPR144C	ARB_06535
YBR159W	ARB_01315
YLR361C	ARB_00160
YDR496C	ARB_03183
YGR261C	ARB_03050
YPL122C	ARB_03925
YNL007C	ARB_07113
YBR046C	ARB_03058
YPL155C	ARB_00960
YIL108W	ARB_05404
YMR027W	ARB_07118
YBR133C	ARB_03101
YKR066C	ARB_00370
YML110C	ARB_01967
YCL038C	ARB_05819
YJL059W	ARB_04870
YGR175C	ARB_06092
YDL036C	ARB_03222
YOL066C	ARB_03222
YDR069C	ARB_05267
YER144C	ARB_05267
YHR011W	ARB_07759
YLR133W	ARB_02103
YDR147W	ARB_02103
YLR017W	ARB_01964
YPR011C	ARB_02643
YJL204C	ARB_07171
YJR002W	ARB_07667
YNL121C	ARB_00704
YHR117W	ARB_00704
YLR206W	ARB_07470
YDL161W	ARB_07470
YGR255C	ARB_00134
YFR051C	ARB_02124
YDL017W	ARB_03502
YEL040W	ARB_04500
YIL003W	ARB_06833
YPL172C	ARB_05941
YMR276W	ARB_07558
YBL035C	ARB_03366
YIL033C	ARB_01226
YJR070C	ARB_03888
YPR091C	ARB_07316
YDR242W	ARB_03199	ARB_02739	ARB_03658	ARB_06380
YKR079C	ARB_02168
YNL273W	ARB_03701
YIL083C	ARB_07380
YOR142W	ARB_07144
YKL174C	ARB_01654	ARB_07367
YBL041W	ARB_00985
YHR102W	ARB_00934
YML020W	ARB_04387
YPL222W	ARB_04246
YGR085C	ARB_01083
YPR102C	ARB_01083
YDL192W	ARB_03667
YDL137W	ARB_03667
YPR132W	ARB_08002
YGR118W	ARB_08002
YDL205C	ARB_04356
YHR142W	ARB_04352
YJL176C	ARB_04740
YMR214W	ARB_05246
YML004C	ARB_07886
YCR094W	ARB_04262
YNR048W	ARB_04262
YNL323W	ARB_04262
YOR306C	ARB_00288	ARB_00993
YOL119C	ARB_00288	ARB_00993
YDR392W	ARB_00077
YCR098C	ARB_02967
YDR050C	ARB_03343
YJR105W	ARB_04061
YOL103W	ARB_02660
YDR497C	ARB_02660
YBR136W	ARB_06028
YML021C	ARB_02636
YBR214W	ARB_01252
YGL056C	ARB_01252
YBR084C-A	ARB_07709
YBL027W	ARB_07709
YNL257C	ARB_05613
YHR155W	ARB_05613
YKL179C	ARB_01814
YOR362C	ARB_00976
YJL062W	ARB_04277
YAL042W	ARB_04613
YPL218W	ARB_06128
YEL051W	ARB_04372
YPR137W	ARB_01048
YGR267C	ARB_06877
YMR235C	ARB_06601
YCR028C	ARB_03524
YGR163W	ARB_02165
YIL038C	ARB_02517
YBR028C	ARB_05456
YNL221C	ARB_01997
YMR061W	ARB_02886
YOR141C	ARB_05773
YGL092W	ARB_02296
YEL024W	ARB_02990
YGR083C	ARB_03364
YNL279W	ARB_02281
YGR246C	ARB_00095
YGL011C	ARB_05386
YLR167W	ARB_05393
YLR088W	ARB_07514
YNL231C	ARB_03368
YNL264C	ARB_03368
YLR420W	ARB_06259
YPR097W	ARB_06627
YOL120C	ARB_02640
YNL301C	ARB_02640
YOR299W	ARB_05196
YMR237W	ARB_05196
YAL002W	ARB_04518
YNR015W	ARB_00495
YPL063W	ARB_00297
YKL080W	ARB_02838
YNR041C	ARB_02651
YJR144W	ARB_05147
YNL202W	ARB_04033
YHR128W	ARB_06920
YOR171C	ARB_02821
YLR260W	ARB_02821
YLR449W	ARB_04961
YML074C	ARB_04961
YDR415C	ARB_03492	ARB_01443	ARB_03568	ARB_00576
YGR238C	ARB_03448
YHR158C	ARB_03448
YML065W	ARB_03153
YLR442C	ARB_03153
YER140W	ARB_05315
YNL207W	ARB_04353
YMR093W	ARB_02491
YJL010C	ARB_05412
YKL114C	ARB_07906
YBR243C	ARB_01331
YKL191W	ARB_01393
YNL048W	ARB_00023
YIL043C	ARB_04721
YOL077C	ARB_07049
YPL134C	ARB_00439
YOR222W	ARB_00439
YGL083W	ARB_02671
YHR002W	ARB_03269
YPL060W	ARB_02026
YML049C	ARB_07557
YBL089W	ARB_00765
YER119C	ARB_00765
YOR127W	ARB_01649
YDR379W	ARB_01649
YDR523C	ARB_00808
YNL065W	ARB_00398
YGR060W	ARB_06030
YGR047C	ARB_06121
YMR176W	ARB_06850
YER061C	ARB_03850
YDR416W	ARB_04371
YBR164C	ARB_05772
YOL152W	ARB_02009
YGR216C	ARB_01206
YNL274C	ARB_02062
YIL121W	ARB_06932
YIL120W	ARB_06932
YDR182W	ARB_00533
YDL119C	ARB_03698
YGL143C	ARB_03505
YCR061W	ARB_07516
YMR173W	ARB_04885
YBR260C	ARB_07306
YGR048W	ARB_07033
YGL205W	ARB_08051
YPL133C	ARB_04776
YER031C	ARB_07051
YGL210W	ARB_07051
YMR208W	ARB_01088
YBL104C	ARB_05603
YOL038W	ARB_00812
YPL260W	ARB_00017
YMR023C	ARB_04108
YLR203C	ARB_04636
YER156C	ARB_01560
YDL006W	ARB_03333
YJL029C	ARB_04615
YPL214C	ARB_04892
YJL060W	ARB_02285
YOL064C	ARB_05344
YGR260W	ARB_03543	ARB_02112	ARB_03197	ARB_07106	ARB_01703
YIR023W	ARB_00531
YKL002W	ARB_03334
YJL081C	ARB_05818
YBR189W	ARB_07347
YPL081W	ARB_07347
YJR006W	ARB_01095
YDR191W	ARB_03174
YDR049W	ARB_03964
YOR245C	ARB_00957
YGR278W	ARB_04566
YNL011C	ARB_03388
YLR166C	ARB_06603
YPL015C	ARB_05066
YCR023C	ARB_00048	ARB_01295	ARB_05112
YML026C	ARB_01490
YDR450W	ARB_01490
YLR299W	ARB_02921	ARB_00890
YDL056W	ARB_01254
YKL205W	ARB_01285
YBR039W	ARB_04523
YHR069C	ARB_02480
YLR345W	ARB_04296
YPL227C	ARB_07101
YML121W	ARB_00797
YNL237W	ARB_07103
YDR287W	ARB_06036
YHR046C	ARB_06036
YLR014C	ARB_00054
YML092C	ARB_00615
YBL064C	ARB_05934
YKL120W	ARB_03410
YIL144W	ARB_05458
YML014W	ARB_04238
YML130C	ARB_06559
YBR274W	ARB_07449
YDL159W	ARB_07210
YOR274W	ARB_04299
YLR380W	ARB_07521
YBR241C	ARB_02972
YGL104C	ARB_02972
YBR200W	ARB_03563
YER087W	ARB_02859
YFR021W	ARB_03108
YMR259C	ARB_00686
YFR047C	ARB_07190
YPL169C	ARB_04614
YER162C	ARB_01956
YGR220C	ARB_02654
YJL115W	ARB_02887
YHR086W	ARB_04665
YOR202W	ARB_04064
YLR191W	ARB_06561
YGL147C	ARB_08038
YNL067W	ARB_08038
YOR039W	ARB_00475
YKR026C	ARB_03047
YIL020C	ARB_04078
YPR135W	ARB_04210
YLR291C	ARB_08003
YNR007C	ARB_07097
YPL030W	ARB_07659
YGR282C	ARB_02797
YAL024C	ARB_07737
YPL111W	ARB_02915
YMR314W	ARB_04097
YJR036C	ARB_06175
YKL059C	ARB_02623
YKR042W	ARB_04747
YJL116C	ARB_04747
YIL123W	ARB_04747
YNL066W	ARB_04747
YPL224C	ARB_01283
YMR177W	ARB_01283
YPR058W	ARB_01237
YBR104W	ARB_01237
YBR154C	ARB_00066
YJR104C	ARB_00773
YJL068C	ARB_01286
YDR064W	ARB_04440
YFL028C	ARB_04298
YDR080W	ARB_05396
YPR022C	ARB_01120
YDR427W	ARB_07513
YNL317W	ARB_04948
YNR006W	ARB_05268
YBR037C	ARB_03527
YBR024W	ARB_03527
YJL134W	ARB_06305
YKR053C	ARB_06305
YNL227C	ARB_02555
YOR296W	ARB_04641
YIL006W	ARB_01630
YEL006W	ARB_01630
YNL240C	ARB_00410
YLR286C	ARB_07371
YDR155C	ARB_00271
YML078W	ARB_00271
YDR376W	ARB_04864
YJL143W	ARB_05310
YNL219C	ARB_05187
YPR086W	ARB_05509
YOR120W	ARB_06626	ARB_02408
YDR368W	ARB_06626	ARB_02408
YKL039W	ARB_03407
YHL017W	ARB_03407
YKR070W	ARB_06625	ARB_01779
YJL127C	ARB_00005
YDR214W	ARB_02326
YOL055C	ARB_05224
YPL258C	ARB_05224
YPR121W	ARB_05224
YBR293W	ARB_03016
YOR069W	ARB_00149
YBR088C	ARB_06135
YPL237W	ARB_04709
YPL247C	ARB_05937
YOR056C	ARB_06984
YOR378W	ARB_03065
YML116W	ARB_03065
YMR279C	ARB_03065
YCR031C	ARB_05781
YJL191W	ARB_05781
YLR330W	ARB_02031
YIL034C	ARB_04508
YMR004W	ARB_03315
YNL016W	ARB_03123
YKL150W	ARB_06160
YOL123W	ARB_05069
YBR145W	ARB_00923
YMR303C	ARB_00923
YOL086C	ARB_00923
YMR083W	ARB_00923
YCR004C	ARB_00325
YDR032C	ARB_00325
YEL023C	ARB_07699	ARB_07880
YDR330W	ARB_00936
YER143W	ARB_01322
YGL103W	ARB_07203
YGL157W	ARB_05592
YGL039W	ARB_05592
YOL151W	ARB_05592
YDR541C	ARB_05592
YMR143W	ARB_05779
YDL083C	ARB_05779
YMR113W	ARB_02693
YKL132C	ARB_02693
YNR055C	ARB_01639
YKR068C	ARB_04659
YLR215C	ARB_07596
YMR223W	ARB_07520
YCR026C	ARB_03653
YEL016C	ARB_03653
YOL002C	ARB_05486
YDR492W	ARB_05486
YDL101C	ARB_00949
YDR104C	ARB_05702
YPL084W	ARB_01106
YOR113W	ARB_04286
YBL020W	ARB_02597
YIL001W	ARB_01801
YOR254C	ARB_01888
YLL006W	ARB_04133
YNL137C	ARB_04161
YJR133W	ARB_06068
YHR088W	ARB_07005
YOL010W	ARB_06510
YOL052C	ARB_06829
YGR224W	ARB_07988	ARB_01027	ARB_05999	ARB_03288	ARB_05894	ARB_03142	ARB_01061
YKR105C	ARB_07988	ARB_01027	ARB_05999	ARB_03288	ARB_05894	ARB_03142	ARB_01061
YCL069W	ARB_07988	ARB_01027	ARB_05999	ARB_03288	ARB_05894	ARB_03142	ARB_01061
YPR198W	ARB_07988	ARB_01027	ARB_05999	ARB_03288	ARB_05894	ARB_03142	ARB_01061
YOR081C	ARB_06122
YKR089C	ARB_06122
YBR002C	ARB_02330
YFR050C	ARB_00987
YJR024C	ARB_00148
YCR077C	ARB_03901
YIL153W	ARB_01960
YLR403W	ARB_01900
YDR465C	ARB_05048
YPR060C	ARB_02706
YPR165W	ARB_06303
YPR180W	ARB_07104
YEL054C	ARB_04534
YDR418W	ARB_04534
YDR036C	ARB_03372
YNR033W	ARB_05758
YFR005C	ARB_01052
YGR225W	ARB_02253
YDR346C	ARB_04362
YHR089C	ARB_03469
YJL187C	ARB_07685
YOL092W	ARB_06779
YBR147W	ARB_06779
YAR003W	ARB_00026
YDR267C	ARB_02585
YKL014C	ARB_03892
YJL125C	ARB_06782
YKR081C	ARB_06577
YLR045C	ARB_07468
YAL058W	ARB_00147
YMR247C	ARB_00088
YDR002W	ARB_04397
YMR088C	ARB_05305
YOR312C	ARB_06159
YMR242C	ARB_06159
YDR460W	ARB_00333
YGL058W	ARB_01554
YDL086W	ARB_04193
YDR168W	ARB_04317
YBR187W	ARB_07353
YMR305C	ARB_07491
YGR279C	ARB_07491
YHL023C	ARB_00447
YKL025C	ARB_01810
YOR100C	ARB_01549
YER078C	ARB_05294
YER019W	ARB_07941
YGR038W	ARB_07785
YLR350W	ARB_07785
YNL068C	ARB_07826
YIL131C	ARB_07826
YDL206W	ARB_00905
YDR061W	ARB_01716
YLR247C	ARB_01004
YHR148W	ARB_05250
YHR168W	ARB_00049
YDR373W	ARB_01521
YBR026C	ARB_06054
YER157W	ARB_05377
YJL190C	ARB_02142
YLR367W	ARB_02142
YGL186C	ARB_00756
YLR143W	ARB_00365
YDR164C	ARB_03896
YKL013C	ARB_01986
YOR007C	ARB_00483
YBR162C	ARB_06390
YGL130W	ARB_04899
YNR029C	ARB_06278
YNL127W	ARB_07579
YDR533C	ARB_05407
YPL280W	ARB_05407
YOR391C	ARB_05407
YMR322C	ARB_05407
YKL180W	ARB_02061
YJL177W	ARB_02061
YGR171C	ARB_01092
YER026C	ARB_03470
YER114C	ARB_00302
YBL085W	ARB_00302
YDR159W	ARB_03956
YIL030C	ARB_04928
YEL037C	ARB_06765
YGL038C	ARB_06643
YML022W	ARB_04654
YDL236W	ARB_00504
YNR035C	ARB_00191
YJR142W	ARB_03019
YIL134W	ARB_04285
YGR257C	ARB_05005
YPL128C	ARB_03062
YIR037W	ARB_01776
YBR244W	ARB_01776
YPL141C	ARB_01021
YOR233W	ARB_01021
YHR026W	ARB_06293
YGL019W	ARB_02674
YOR275C	ARB_01679
YMR226C	ARB_03034
YOR149C	ARB_06764
YBR110W	ARB_01551
YKL073W	ARB_01844
YDR440W	ARB_04392
YMR137C	ARB_02373
YHR075C	ARB_04505
YDR194C	ARB_00058
YDR228C	ARB_04228
YMR220W	ARB_02985
YPR082C	ARB_03147
YBL098W	ARB_06183	ARB_03249
YKL072W	ARB_06154
YMR053C	ARB_06154
YPL176C	ARB_05510
YOR256C	ARB_05510
YBR155W	ARB_01502
YMR260C	ARB_02029
YPL123C	ARB_01347
YOL141W	ARB_03109
YKL196C	ARB_05962
YPL188W	ARB_07009
YPR192W	ARB_06853
YER117W	ARB_00300
YBL087C	ARB_00300
YDR311W	ARB_00378
YER012W	ARB_01049
YGR149W	ARB_00516
YKL024C	ARB_00909
YGL064C	ARB_04915
YMR099C	ARB_05914
YML102W	ARB_06206
YPL120W	ARB_06563
YPL078C	ARB_06534
YBR042C	ARB_07011
YDR018C	ARB_07011
YHL004W	ARB_01239
YDR177W	ARB_04009
YBR239C	ARB_05058
YIL145C	ARB_03012
YKL012W	ARB_03194
YER075C	ARB_06012
YOL087C	ARB_04365
YCR010C	ARB_06210
YNR002C	ARB_06210
YIL039W	ARB_00301
YBL003C	ARB_02551
YDR225W	ARB_02551
YDR098C	ARB_02383
YER174C	ARB_02383
YER170W	ARB_04531
YGR207C	ARB_04041
YPL244C	ARB_05615
YML018C	ARB_04390
YDR438W	ARB_04390
YGR276C	ARB_02385
YHR008C	ARB_02348
YKL034W	ARB_03128
YDL117W	ARB_06852
YOL033W	ARB_03219
YGR186W	ARB_06040
YGL241W	ARB_07411
YOR251C	ARB_06246
YPL183C	ARB_06203
YDR224C	ARB_02552
YBL002W	ARB_02552
YER145C	ARB_02126
YBR207W	ARB_02126
YNL031C	ARB_05193
YBR010W	ARB_05193
YER060W-A	ARB_04833
YER056C	ARB_04833
YER060W	ARB_04833
YBR176W	ARB_05296
YPL045W	ARB_03358
YMR240C	ARB_06914
YNL181W	ARB_03898
YOL080C	ARB_03880
YMR041C	ARB_05811
YPR105C	ARB_05067
YJL071W	ARB_01129
YDL074C	ARB_04136
YJR025C	ARB_06509
YDR421W	ARB_00036	ARB_03330
YNL055C	ARB_02689
YIL114C	ARB_02689
YAL003W	ARB_02804
YDR180W	ARB_03886
YBL050W	ARB_04855
YMR201C	ARB_00864
YGL028C	ARB_05864
YOR311C	ARB_05368
YKL016C	ARB_07616
YLR121C	ARB_04170
YLR120C	ARB_04170
YDR144C	ARB_04170
YIL015W	ARB_04170
YIR039C	ARB_04170
YBL078C	ARB_04224
YNL022C	ARB_02233
YPL016W	ARB_02044
YHR114W	ARB_05769
YIL067C	ARB_06734
YGR148C	ARB_01982
YGL031C	ARB_01982
YGL001C	ARB_03639
YEL021W	ARB_04953
YML096W	ARB_03799
YDR487C	ARB_07451
YIL128W	ARB_06544
YPL236C	ARB_06507
YJL057C	ARB_00336
YAL039C	ARB_06101
YDR400W	ARB_05624
YLR026C	ARB_03511
YMR078C	ARB_04742
YPR128C	ARB_04529
YIL050W	ARB_02413
YER059W	ARB_02413
YDR247W	ARB_05489
YPL026C	ARB_05489
YDR447C	ARB_05796
YML024W	ARB_05796
YBL056W	ARB_08015
YER089C	ARB_08015
YJL053W	ARB_00421
YBL047C	ARB_06739
YJL002C	ARB_05052
YKL151C	ARB_06465
YDR117C	ARB_01632
YBR221C	ARB_07981
YGL059W	ARB_06862
YJR073C	ARB_08040
YCR073W-A	ARB_04581
YNR034W	ARB_04581
YLR270W	ARB_03877
YOR173W	ARB_03877
YBR191W	ARB_07348
YPL079W	ARB_07348
YDR419W	ARB_00752
YGR091W	ARB_00461
YBL082C	ARB_04378
YHR200W	ARB_03628
YGR009C	ARB_04420
YIL068C	ARB_03743
YOR212W	ARB_04406
YNL201C	ARB_06086
YLR268W	ARB_07586
YOR130C	ARB_06615
YNL116W	ARB_03355
YHR115C	ARB_03355
YBR267W	ARB_07976
YLR387C	ARB_07976
YOR089C	ARB_05876
YNL093W	ARB_05876
YEL002C	ARB_00740
YKL009W	ARB_03344
YOR281C	ARB_03452
YNL072W	ARB_04241
YPL069C	ARB_03622
YHR057C	ARB_01071
YDR304C	ARB_01071
YDR054C	ARB_00763
YDR328C	ARB_06761
YPL096W	ARB_06215
YDR449C	ARB_01196
YDL030W	ARB_06799
YNR020C	ARB_07680
YNL030W	ARB_00575
YBR009C	ARB_00575
YKR094C	ARB_03807
YIL148W	ARB_03807
YNL222W	ARB_00268
YNL168C	ARB_00525
YGL115W	ARB_03369
YNR017W	ARB_00687
YJL093C	ARB_03516
YJL055W	ARB_04098
YAL049C	ARB_07159
YPL164C	ARB_01691
YEL062W	ARB_06169
YML060W	ARB_04433
YNL003C	ARB_04366
YHR004C	ARB_08029
YML103C	ARB_06686
YJL085W	ARB_00637
YNL292W	ARB_01150
YOR351C	ARB_03966
YPR066W	ARB_04414
YKR021W	ARB_03120
YJL084C	ARB_03120
YFR022W	ARB_07883
YOR018W	ARB_07883
YDL052C	ARB_04925
YKL092C	ARB_03487
YMR016C	ARB_07703
YKL079W	ARB_01558
YDR176W	ARB_06170
YLR220W	ARB_03795
YJR096W	ARB_04476
YML097C	ARB_03798
YNR054C	ARB_03265
YGL067W	ARB_06873
YPL196W	ARB_04690
YIR033W	ARB_01635
YKL020C	ARB_01635
YDR027C	ARB_04054	ARB_06961
YBL080C	ARB_02914
YFL001W	ARB_03805
YNL223W	ARB_02553
YGL043W	ARB_06606
[truncated: 1,072 more rows]
[truncated: 19 more columns]
