# Supplementary material for: Evolutionary Conservation and Diversification of Puf RNA Binding Proteins and Their mRNA Targets
Source: PLoS Biol. 2015 Nov 20;13(11):e1002307. doi: 10.1371/journal.pbio.1002307 (PMC4654594; doi:10.1371/journal.pbio.1002307)
Supplement: S4 Dataset — (ZIP) [file pbio.1002307.s004.zip › S.cerevisiae.fa_A.clavatus.fa.txt]

YHR165C	ACLA_091810
YJL130C	ACLA_084980
YNR016C	ACLA_080540
YLR106C	ACLA_071030
YDL171C	ACLA_027210
YHR099W	ACLA_002590
YLR342W	ACLA_085650
YGR032W	ACLA_085650
YPL231W	ACLA_060590
YKL182W	ACLA_060580
YKL203C	ACLA_069300
YJR066W	ACLA_069300
YKR054C	ACLA_014850
YNL262W	ACLA_037330
YDL140C	ACLA_020720
YLL040C	ACLA_050640
YGR271W	ACLA_055550
YGL206C	ACLA_047060
YBR218C	ACLA_047070
YGL062W	ACLA_047070
YER172C	ACLA_058130
YOR151C	ACLA_065630
YOR116C	ACLA_041840
YGL195W	ACLA_079880
YPL082C	ACLA_028760
YOR207C	ACLA_031930
YJR109C	ACLA_069100
YOR153W	ACLA_072350	ACLA_021080	ACLA_076900	ACLA_004450
YDR406W	ACLA_072350	ACLA_021080	ACLA_076900	ACLA_004450
YOR328W	ACLA_072350	ACLA_021080	ACLA_076900	ACLA_004450
YAL026C	ACLA_080690
YGR061C	ACLA_002440
YDR127W	ACLA_021700
YOR341W	ACLA_021560
YPR184W	ACLA_032290
YER166W	ACLA_098470
YDR093W	ACLA_098470
YPR010C	ACLA_082370
YBL076C	ACLA_021730
YDR135C	ACLA_012540
YOR326W	ACLA_008850
YIL125W	ACLA_050720
YNL132W	ACLA_029340
YKL215C	ACLA_087440
YOR133W	ACLA_074040
YDR385W	ACLA_074040
YBR115C	ACLA_050330
YGL008C	ACLA_031880
YPL036W	ACLA_031880
YNL014W	ACLA_007260
YLR249W	ACLA_007260
YMR109W	ACLA_059080
YKL129C	ACLA_059080
YEL031W	ACLA_041580
YDL145C	ACLA_036820
YJR137C	ACLA_074530
YKL210W	ACLA_074710
YER070W	ACLA_045930
YIL066C	ACLA_045930
YNL088W	ACLA_087000
YDL126C	ACLA_076080
YJL050W	ACLA_046470
YDR170C	ACLA_007410
YLL048C	ACLA_011380
YHL035C	ACLA_011380
YOR335C	ACLA_057200
YGR204W	ACLA_036640
YBR084W	ACLA_036640
YDR457W	ACLA_049950
YGR094W	ACLA_058200	ACLA_062330
YBR023C	ACLA_059050
YGR218W	ACLA_026800
YLR304C	ACLA_086180
YMR196W	ACLA_071260
YDL102W	ACLA_075510
YOR304W	ACLA_052440
YPL160W	ACLA_085880
YBL022C	ACLA_070690
YHR186C	ACLA_092290
YIL048W	ACLA_096610
YER125W	ACLA_026000
YGL120C	ACLA_014690
YER171W	ACLA_021550
YPL217C	ACLA_074090
YPR160W	ACLA_022540
YMR186W	ACLA_000990
YPL240C	ACLA_000990
YFR031C	ACLA_070070
YMR162C	ACLA_049430
YMR189W	ACLA_054680
YOR290C	ACLA_009640
YOR291W	ACLA_008830
YGL173C	ACLA_002030
YIL129C	ACLA_084690
YGL150C	ACLA_009570
YMR229C	ACLA_075010
YNL102W	ACLA_069720
YLR086W	ACLA_092640
YER013W	ACLA_013700
YLR398C	ACLA_069040
YDR039C	ACLA_096890
YDR040C	ACLA_096890
YDR038C	ACLA_096890
YPL226W	ACLA_096940
YMR288W	ACLA_073860
YAL005C	ACLA_027170
YLL024C	ACLA_027170
YER103W	ACLA_027170
YBL075C	ACLA_027170
YMR080C	ACLA_022410
YPL167C	ACLA_034750
YBL023C	ACLA_041360
YOL021C	ACLA_051250
YCR057C	ACLA_002060
YER164W	ACLA_025250
YKL148C	ACLA_035740
YJL045W	ACLA_035740
YFR019W	ACLA_081620
YBR295W	ACLA_002330
YIL143C	ACLA_001850
YJL200C	ACLA_027760
YLR410W	ACLA_060520
YOR330C	ACLA_015680
YNL163C	ACLA_016510
YAL035W	ACLA_030620
YLR069C	ACLA_047470
YKL157W	ACLA_048390
YHR047C	ACLA_048390
YBL004W	ACLA_082430
YGL022W	ACLA_057800
YPR019W	ACLA_080870
YLR305C	ACLA_005440
YJL034W	ACLA_090010
YGL009C	ACLA_070230
YBL105C	ACLA_014990
YJR045C	ACLA_069020
YEL030W	ACLA_069020
YDR097C	ACLA_047670
YNL123W	ACLA_086940
YER091C	ACLA_046680
YNL209W	ACLA_057260
YDL229W	ACLA_057260
YHR074W	ACLA_001820
YPL006W	ACLA_082940
YER069W	ACLA_097520
YDR091C	ACLA_025240
YLR272C	ACLA_033540
YML059C	ACLA_055880
YKL104C	ACLA_088110
YGL201C	ACLA_013890
YDR238C	ACLA_024540
YHR023W	ACLA_011820
YFR015C	ACLA_002680
YLR258W	ACLA_002680
YPL086C	ACLA_009470
YGR281W	ACLA_048550
YGL026C	ACLA_072050	ACLA_043910
YEL011W	ACLA_013550
YER036C	ACLA_010280
YDR258C	ACLA_024370
YGL167C	ACLA_068480
YKR031C	ACLA_033640
YGL137W	ACLA_069610
YPR074C	ACLA_021930
YBR117C	ACLA_021930
YLL026W	ACLA_020190
YBR208C	ACLA_019830
YGL156W	ACLA_036160
YDR334W	ACLA_065140
YHR027C	ACLA_014780
YOL075C	ACLA_037440
YFR009W	ACLA_045370
YLR153C	ACLA_050180
YBR121C	ACLA_009180
YLR274W	ACLA_002640
YLL001W	ACLA_042880
YKR001C	ACLA_002900
YDR129C	ACLA_079430
YBR202W	ACLA_069170
YGR217W	ACLA_024440
YDR001C	ACLA_052490
YBR001C	ACLA_052490
YMR108W	ACLA_038210
YGL207W	ACLA_026870
YDR291W	ACLA_069810
YMR120C	ACLA_047010
YLR028C	ACLA_047010
YBR235W	ACLA_047140
YMR128W	ACLA_096270
YBL099W	ACLA_058750
YGL006W	ACLA_024630	ACLA_038580
YBR127C	ACLA_072040
YLR384C	ACLA_046450
YML035C	ACLA_042850
YBR196C	ACLA_068850
YJL074C	ACLA_073530
YCR011C	ACLA_081420
YGR240C	ACLA_078110
YKR086W	ACLA_030750
YOL090W	ACLA_037660
YKR009C	ACLA_054540
YLR259C	ACLA_081080
YPR080W	ACLA_028450
YBR118W	ACLA_028450
YOL006C	ACLA_031120
YPR181C	ACLA_031210
YJR035W	ACLA_054600
YGL234W	ACLA_095810
YLR189C	ACLA_092600
YCR017C	ACLA_037510
YGL163C	ACLA_086150
YGR270W	ACLA_057620
YCL054W	ACLA_015120
YDR212W	ACLA_074990
YOR270C	ACLA_050390
YDL215C	ACLA_068320
YLR087C	ACLA_074030
YEL032W	ACLA_030670
YIL078W	ACLA_052650
YPL012W	ACLA_070760
YHR183W	ACLA_082590
YGR256W	ACLA_082590
YMR049C	ACLA_026270
YLR129W	ACLA_031710
YJL014W	ACLA_040770
YBR038W	ACLA_054220
YOR048C	ACLA_021710
YAL023C	ACLA_026900
YOR321W	ACLA_026900
YKL165C	ACLA_054460
YJL012C	ACLA_080860
YKR097W	ACLA_081870
YGR124W	ACLA_046190
YPR145W	ACLA_046190
YDR234W	ACLA_011660
YMR089C	ACLA_092110
YBR080C	ACLA_040350
YMR308C	ACLA_027780
YJR064W	ACLA_081700
YDR037W	ACLA_081800
YIL142W	ACLA_032780
YIL109C	ACLA_086070
YNL049C	ACLA_086070
YJR121W	ACLA_013560
YFL008W	ACLA_036230
YDR293C	ACLA_024250
YPL093W	ACLA_070470
YBL039C	ACLA_006860
YJR103W	ACLA_006860
YMR290C	ACLA_052330
YFL037W	ACLA_024600	ACLA_046030
YDR283C	ACLA_010060
YER025W	ACLA_046890
YLR382C	ACLA_095630
YGR264C	ACLA_026460
YJL111W	ACLA_027850
YGL238W	ACLA_096340
YAR042W	ACLA_065060
YDL019C	ACLA_065060
YJL005W	ACLA_083900
YMR301C	ACLA_086120
YOL004W	ACLA_058980
YLR389C	ACLA_003260
YJR016C	ACLA_073390
YOR204W	ACLA_046980
YPL119C	ACLA_046980
YPL110C	ACLA_014660
YLR289W	ACLA_041830
YJL033W	ACLA_084740
YGR116W	ACLA_033860
YLR419W	ACLA_075100
YLR430W	ACLA_098480
YER043C	ACLA_025400
YNL192W	ACLA_093000
YBL015W	ACLA_058990
YML085C	ACLA_031860
YML124C	ACLA_031860
YHL016C	ACLA_029800
YLR058C	ACLA_037240
YFL039C	ACLA_095800
YKL145W	ACLA_035750
YML075C	ACLA_090820
YLR450W	ACLA_090820
YCL030C	ACLA_020860
YDL143W	ACLA_035760
YBR114W	ACLA_005520
YGL245W	ACLA_001610
YMR105C	ACLA_039720
YKL127W	ACLA_039720
YJR143C	ACLA_057860
YNL112W	ACLA_069760
YDR430C	ACLA_047290
YNL250W	ACLA_051660
YMR217W	ACLA_063690
YNL321W	ACLA_053680
YDR188W	ACLA_037360
YDR074W	ACLA_033660
YOR356W	ACLA_037970
YBR229C	ACLA_001670
YFL036W	ACLA_074560
YBR126C	ACLA_086200	ACLA_090490
YLR175W	ACLA_008990
YNR031C	ACLA_024570
YCR073C	ACLA_024570
YNL287W	ACLA_092240
YBR248C	ACLA_068080
YPL235W	ACLA_031980
YAL038W	ACLA_081610
YOR347C	ACLA_081610
YML056C	ACLA_090890
YLR432W	ACLA_090890
YHR216W	ACLA_090890
YNL325C	ACLA_075560
YDL031W	ACLA_084780
YNL104C	ACLA_020350
YOR108W	ACLA_020350
YHL030W	ACLA_088320
YDR341C	ACLA_073570
YHR091C	ACLA_073570
YLL034C	ACLA_026260
YIR031C	ACLA_097020
YNL117W	ACLA_097020
YDR190C	ACLA_049900
YOR211C	ACLA_023610
YHR020W	ACLA_074980
YOR109W	ACLA_005350
YNL106C	ACLA_005350
YDL160C	ACLA_033450
YNL271C	ACLA_095600
YIL075C	ACLA_047840
YBL017C	ACLA_042930
YJL222W	ACLA_042930
YIL173W	ACLA_042930
YNR065C	ACLA_042930
YNR013C	ACLA_030330
YNR001C	ACLA_000930
YCR005C	ACLA_000930
YBR169C	ACLA_022850
YPL106C	ACLA_022850
YLR060W	ACLA_029010
YNL330C	ACLA_091130
YER065C	ACLA_052480
YPL262W	ACLA_098000
YOR217W	ACLA_071100
YOR168W	ACLA_092930
YGR254W	ACLA_088550
YHR174W	ACLA_088550
YDL095W	ACLA_034400
YDL093W	ACLA_034400
YGR138C	ACLA_097220
YPR156C	ACLA_097220
YDL131W	ACLA_049660
YDL182W	ACLA_049660
YBR097W	ACLA_084850
YKL035W	ACLA_065720
YEL013W	ACLA_016530
YHR164C	ACLA_051220
YDL007W	ACLA_010310
YBR143C	ACLA_008950
YDR394W	ACLA_039290
YHR170W	ACLA_075660
YOR117W	ACLA_028220
YGL125W	ACLA_070260
YGL236C	ACLA_096040
YDL084W	ACLA_097850
YHR072W	ACLA_001090
YPR024W	ACLA_050610
YHR205W	ACLA_028190
YCR093W	ACLA_038100
YMR304W	ACLA_001920
YNL189W	ACLA_075060
YOR063W	ACLA_070790
YCL017C	ACLA_041730
YLR240W	ACLA_011860
YFL018C	ACLA_092730
YJR065C	ACLA_014630
YNR053C	ACLA_048310
YJL008C	ACLA_048990
YGL251C	ACLA_086330
YKR039W	ACLA_005990
YLR197W	ACLA_037370
YFL034W	ACLA_030830
YPL040C	ACLA_066150
YPL207W	ACLA_085180
YKL209C	ACLA_048140
YFR030W	ACLA_083480
YML123C	ACLA_054810
YHR037W	ACLA_083660
YLR359W	ACLA_070850
YDR502C	ACLA_024900
YLR180W	ACLA_024900
YMR058W	ACLA_001340
YDL164C	ACLA_080840
YDR270W	ACLA_051610
YDL178W	ACLA_003010
YEL071W	ACLA_003010
YHR028C	ACLA_035780
YGR125W	ACLA_051430
YHR019C	ACLA_068690
YML057W	ACLA_011200
YLR433C	ACLA_011200
YDL066W	ACLA_036650
YLR174W	ACLA_036650
YDR062W	ACLA_023710
YCR072C	ACLA_032520
YLR113W	ACLA_022520
YOR014W	ACLA_002600
YLR347C	ACLA_019650
YER090W	ACLA_085830
YNL061W	ACLA_003560
YBR136W	ACLA_053560
YLR188W	ACLA_049220
YJL154C	ACLA_038260
YLR138W	ACLA_076110
YER081W	ACLA_008800
YIL074C	ACLA_008800
YGL048C	ACLA_053690
YNL241C	ACLA_036450
YDR172W	ACLA_089850
YOR317W	ACLA_068990
YMR246W	ACLA_068990
YIL009W	ACLA_068990
YDL029W	ACLA_022100
YDR456W	ACLA_009540
YLR386W	ACLA_086140
YKR050W	ACLA_002960
YLL039C	ACLA_049550
YPR173C	ACLA_037280
YPR117W	ACLA_075340
YER133W	ACLA_029690
YMR297W	ACLA_086840
YOL058W	ACLA_090230
YOR375C	ACLA_045900
YAL062W	ACLA_045900
YDR232W	ACLA_009580
YFL033C	ACLA_072470
YGR100W	ACLA_010700
YLR378C	ACLA_012390
YJL153C	ACLA_094340
YLR355C	ACLA_041940
YKL173W	ACLA_057320
YMR015C	ACLA_030640	ACLA_008020
YLR277C	ACLA_018680
YER086W	ACLA_047500
YMR266W	ACLA_013940	ACLA_003500
YLR276C	ACLA_073630
YKL029C	ACLA_065100
YJL212C	ACLA_074220
YBR263W	ACLA_079780
YPL265W	ACLA_080650
YMR300C	ACLA_096860
YPR002W	ACLA_096880
YDR023W	ACLA_008790
YAL019W	ACLA_036380
YJR033C	ACLA_021750
YGR055W	ACLA_048400
YOR374W	ACLA_066620	ACLA_085090
YER073W	ACLA_066620	ACLA_085090
YDL195W	ACLA_071790
YOR187W	ACLA_023300
YAL048C	ACLA_082780
YML126C	ACLA_038550
YLL031C	ACLA_096310
YOR259C	ACLA_088560
YNR050C	ACLA_050430
YLR303W	ACLA_000910
YLL008W	ACLA_020360
YNL045W	ACLA_079530
YLR083C	ACLA_087360
YDR107C	ACLA_087360
YOR310C	ACLA_041100
YOR086C	ACLA_065710
YNL087W	ACLA_065710
YOR027W	ACLA_065690
YKL010C	ACLA_083530
YOL057W	ACLA_045460
YDR109C	ACLA_053670
YDL149W	ACLA_085600
YPR112C	ACLA_029830
YNL059C	ACLA_055610
YOR093C	ACLA_020340
YKR059W	ACLA_036120
YJL138C	ACLA_036120
YNL331C	ACLA_070220
YDL243C	ACLA_070220
YAL036C	ACLA_029100
YMR167W	ACLA_014760
YFL022C	ACLA_090920
YNL247W	ACLA_010930
YOL098C	ACLA_046930
YCL057W	ACLA_007620
YGR200C	ACLA_095460
YBR006W	ACLA_047530
YCR032W	ACLA_011350
YGR245C	ACLA_020320
YGL253W	ACLA_068420
YFR053C	ACLA_068420
YGL190C	ACLA_058970
YOL157C	ACLA_059930	ACLA_008120	ACLA_035550
YBR299W	ACLA_059930	ACLA_008120	ACLA_035550
YGR292W	ACLA_059930	ACLA_008120	ACLA_035550
YIL172C	ACLA_059930	ACLA_008120	ACLA_035550
YJL221C	ACLA_059930	ACLA_008120	ACLA_035550
YGR287C	ACLA_059930	ACLA_008120	ACLA_035550
YJL216C	ACLA_059930	ACLA_008120	ACLA_035550
YFR044C	ACLA_033470
YIR007W	ACLA_036770
YGL027C	ACLA_096520
YJL141C	ACLA_054590
YDR436W	ACLA_090560
YML016C	ACLA_090560
YER165W	ACLA_030250
YKR093W	ACLA_066070
YOR128C	ACLA_051590
YMR307W	ACLA_089330	ACLA_071660	ACLA_085660
YGR210C	ACLA_021890
YLR032W	ACLA_015650
YDL060W	ACLA_071700
YHR042W	ACLA_084680
YCR012W	ACLA_025200
YNL298W	ACLA_009160
YLL018C	ACLA_092200
YGR019W	ACLA_010000
YOL011W	ACLA_042160	ACLA_048060
YMR008C	ACLA_042160	ACLA_048060
YMR006C	ACLA_042160	ACLA_048060
YCR042C	ACLA_058350
YKL211C	ACLA_022380
YDL055C	ACLA_050590
YPR111W	ACLA_097590
YGR092W	ACLA_097590
YAL016W	ACLA_029020
YER136W	ACLA_070110
YDL168W	ACLA_094350
YPR006C	ACLA_097560
YPL259C	ACLA_010880
YML054C	ACLA_055500
YNL082W	ACLA_072220
YMR261C	ACLA_005640	ACLA_090480
YML100W	ACLA_005640	ACLA_090480
YJL026W	ACLA_015360
YHR030C	ACLA_052670
YNL238W	ACLA_051950
YJR138W	ACLA_089310
YCR053W	ACLA_036950
YLR241W	ACLA_032300
YGR258C	ACLA_081670
YGL148W	ACLA_027610
YPR033C	ACLA_051910
YGL012W	ACLA_027450	ACLA_017250
YPR159W	ACLA_070810
YGR143W	ACLA_070810
YDR021W	ACLA_002740
YAR035W	ACLA_023130
YOR378W	ACLA_013100
YKL060C	ACLA_039570
YEL065W	ACLA_007770
YHR018C	ACLA_035720
YML010W	ACLA_047860
YPR035W	ACLA_052100
YIL147C	ACLA_094100
YEL063C	ACLA_000890	ACLA_062850
YNL268W	ACLA_000890	ACLA_062850
YNL270C	ACLA_000890	ACLA_062850
YJR010W	ACLA_034480
YPL023C	ACLA_001700
YDR294C	ACLA_049670
YBR073W	ACLA_020240
YGL099W	ACLA_009840
YLR371W	ACLA_011980
YGR070W	ACLA_011980
YDL188C	ACLA_084560
YDL134C	ACLA_084560
YKR002W	ACLA_019990
YPL203W	ACLA_071080
YKL166C	ACLA_071080
YJL164C	ACLA_071080
YBR294W	ACLA_029620
YLR092W	ACLA_029620
YBR025C	ACLA_025700
YNL021W	ACLA_003280
YOR303W	ACLA_010090
YPL154C	ACLA_039300
YBL024W	ACLA_021230
YER052C	ACLA_008890
YNL161W	ACLA_050930
YLR134W	ACLA_038990
YLR044C	ACLA_038990
YGR087C	ACLA_038990
YDL080C	ACLA_038990
YDL240W	ACLA_072420
YLR234W	ACLA_092130
YGL077C	ACLA_096970
YHR039C	ACLA_096840
YPR138C	ACLA_068450
YGR121C	ACLA_068450
YEL022W	ACLA_014930
YJR031C	ACLA_014930
YKL126W	ACLA_069620
YMR104C	ACLA_069620
YBR170C	ACLA_031600
YHL007C	ACLA_089970
YDR128W	ACLA_098060
YJL155C	ACLA_007490
YPR088C	ACLA_001260
YMR224C	ACLA_085070
YBL079W	ACLA_007710
YER105C	ACLA_007710
YHR113W	ACLA_036260
YLR117C	ACLA_025340
YNR067C	ACLA_030300
YGR274C	ACLA_083810
YPL175W	ACLA_018560
YDR481C	ACLA_091730
YGL078C	ACLA_068010
YNR008W	ACLA_037790
YGL114W	ACLA_021800
YKL135C	ACLA_036940
YOR206W	ACLA_019230
YGL084C	ACLA_089610
YPL189W	ACLA_089610
YFL004W	ACLA_027330
YPL019C	ACLA_027330
YER178W	ACLA_027590
YDR141C	ACLA_089640
YLR429W	ACLA_073320
YBL088C	ACLA_015700
YDL047W	ACLA_085140
YDR536W	ACLA_064920	ACLA_077480	ACLA_055510	ACLA_013840
YHR007C	ACLA_005420	ACLA_046180
YOL023W	ACLA_028030
YOR244W	ACLA_089170
YLL029W	ACLA_012470
YLR438W	ACLA_048510
YLR089C	ACLA_081940
YDR111C	ACLA_081940
YIL166C	ACLA_062580	ACLA_022080
YGR170W	ACLA_041400
YGR252W	ACLA_051640
YNR073C	ACLA_078730
YEL070W	ACLA_078730
YHR079C	ACLA_032800
YGR155W	ACLA_079620
YBR166C	ACLA_069470
YAL012W	ACLA_057690
YNL277W	ACLA_010470
YJL109C	ACLA_086630
YGR103W	ACLA_047550
YJR132W	ACLA_069050
YJL087C	ACLA_025810
YBR281C	ACLA_090190
YNL329C	ACLA_035930
YOL097C	ACLA_093260
YGL119W	ACLA_096110
YHR208W	ACLA_045480
YJR148W	ACLA_045480
YCL018W	ACLA_019590
YDL244W	ACLA_002690
YFL058W	ACLA_002690
YJR156C	ACLA_002690
YNL332W	ACLA_002690
YAL053W	ACLA_052340	ACLA_076530
YOR365C	ACLA_052340	ACLA_076530
YGR173W	ACLA_010080
YOR196C	ACLA_034510
YIL046W	ACLA_073500
YKL078W	ACLA_081040
YOR046C	ACLA_094520
YPL022W	ACLA_097940
YPR189W	ACLA_036780
YGL194C	ACLA_090710
YGL094C	ACLA_089990
YOL060C	ACLA_090140
YER095W	ACLA_025130
YNL220W	ACLA_019890
YGR145W	ACLA_089880
YNL154C	ACLA_088650
YHR135C	ACLA_088650
YPL147W	ACLA_029890
YBL011W	ACLA_050450
YHR065C	ACLA_028280
YIL155C	ACLA_026750
YMR129W	ACLA_033510
YER110C	ACLA_081990
YIR028W	ACLA_022240
YBR021W	ACLA_022240
YBL042C	ACLA_022240
YDL174C	ACLA_064990	ACLA_067120
YPL028W	ACLA_057330
YBL030C	ACLA_029260
YBR085W	ACLA_029260
YMR056C	ACLA_029260
YHR171W	ACLA_068060
YMR216C	ACLA_055480
YFR038W	ACLA_022450
YML069W	ACLA_007050
YNL142W	ACLA_024580
YNL275W	ACLA_038780
YOL122C	ACLA_050110
YEL060C	ACLA_011360
YBR222C	ACLA_046130
YEL036C	ACLA_074880
YGL055W	ACLA_007610	ACLA_025320
YNR047W	ACLA_014590
YCR091W	ACLA_014590
YBR079C	ACLA_029440
YPL091W	ACLA_019380
YDR035W	ACLA_032330
YLR163C	ACLA_021220
YLL011W	ACLA_028350
YBR112C	ACLA_070780
YDR477W	ACLA_093210
YHR194W	ACLA_088190
YBL007C	ACLA_057890
YPL204W	ACLA_092270
YDR345C	ACLA_070520	ACLA_004130	ACLA_066590
YHR094C	ACLA_070520	ACLA_004130	ACLA_066590
YDR343C	ACLA_070520	ACLA_004130	ACLA_066590
YDR342C	ACLA_070520	ACLA_004130	ACLA_066590
YHR096C	ACLA_070520	ACLA_004130	ACLA_066590
YHR092C	ACLA_070520	ACLA_004130	ACLA_066590
YLR081W	ACLA_070520	ACLA_004130	ACLA_066590
YJL219W	ACLA_070520	ACLA_004130	ACLA_066590
YOL156W	ACLA_070520	ACLA_004130	ACLA_066590
YJL214W	ACLA_070520	ACLA_004130	ACLA_066590
YFL011W	ACLA_070520	ACLA_004130	ACLA_066590
YMR011W	ACLA_070520	ACLA_004130	ACLA_066590
YEL069C	ACLA_070520	ACLA_004130	ACLA_066590
YNR072W	ACLA_070520	ACLA_004130	ACLA_066590
YDL245C	ACLA_070520	ACLA_004130	ACLA_066590
YJR158W	ACLA_070520	ACLA_004130	ACLA_066590
YPR032W	ACLA_038960
YBL106C	ACLA_038960
YBR132C	ACLA_045550
YGR244C	ACLA_053840
YPL109C	ACLA_053770
YBR296C	ACLA_061490
YJL052W	ACLA_003290	ACLA_004210	ACLA_064170
YGR192C	ACLA_003290	ACLA_004210	ACLA_064170
YJR009C	ACLA_003290	ACLA_004210	ACLA_064170
YDR047W	ACLA_029590
YDR122W	ACLA_024470
YLR096W	ACLA_024470
YKR028W	ACLA_050130
YJL098W	ACLA_050130
YDL014W	ACLA_021200
YBL063W	ACLA_066170
YKL146W	ACLA_047130
YLL028W	ACLA_012970	ACLA_003880	ACLA_003650
YFL025C	ACLA_007230
YBR249C	ACLA_005760	ACLA_082770
YJR040W	ACLA_013640	ACLA_071020
YMR165C	ACLA_020820
YBR198C	ACLA_031570
YCR092C	ACLA_006180
YBR237W	ACLA_025470
YDR148C	ACLA_033390
YNL212W	ACLA_036730
YGL216W	ACLA_091410
YMR278W	ACLA_092700
YPL009C	ACLA_080980
YHR068W	ACLA_003580
YKR024C	ACLA_014100
YGL180W	ACLA_048410
YOR348C	ACLA_066410
YDL190C	ACLA_046660
YOR136W	ACLA_022670
YGL091C	ACLA_074930
YOR388C	ACLA_095620
YAL017W	ACLA_091960
YOL045W	ACLA_091960
YGR090W	ACLA_033500
YBR094W	ACLA_038080
YHR025W	ACLA_009080
YER006W	ACLA_024970
YMR241W	ACLA_000940
YGL040C	ACLA_026820
YER082C	ACLA_071710
YPL008W	ACLA_033610
YKR095W	ACLA_086370
YIL149C	ACLA_086370
YDR189W	ACLA_041800
YMR309C	ACLA_054580
YCR008W	ACLA_009230
YDL132W	ACLA_022500
YBL016W	ACLA_086060
YOR361C	ACLA_032480
YDR211W	ACLA_085780
YOR160W	ACLA_007660
YBR243C	ACLA_070210
YIL094C	ACLA_081560
YKL064W	ACLA_079950
YHR064C	ACLA_092490
YKR038C	ACLA_096140
YBR298C	ACLA_059990	ACLA_008130	ACLA_069900
YGR289C	ACLA_059990	ACLA_008130	ACLA_069900
YJR160C	ACLA_059990	ACLA_008130	ACLA_069900
YDL247W	ACLA_059990	ACLA_008130	ACLA_069900
YBR031W	ACLA_002130
YDR012W	ACLA_002130
YHR107C	ACLA_002070
YJL102W	ACLA_010400
YLR401C	ACLA_020610
YNL064C	ACLA_029610
YKL212W	ACLA_047410
YJL060W	ACLA_050280
YOR099W	ACLA_013780
YJL197W	ACLA_073480
YKL134C	ACLA_083770
YEL042W	ACLA_023320
YDL234C	ACLA_096670
YIR027C	ACLA_092570
YPR069C	ACLA_021940
YIL103W	ACLA_071340
YER099C	ACLA_049960
YBL068W	ACLA_049960
YFR028C	ACLA_040110
YER047C	ACLA_085810
YGR286C	ACLA_096930
YDR256C	ACLA_099100	ACLA_077960
YCL059C	ACLA_070340
YLR195C	ACLA_047430
YLR244C	ACLA_081470
YLR340W	ACLA_029570
YLL063C	ACLA_023730
YBR160W	ACLA_082650
YLR222C	ACLA_046850
YJL101C	ACLA_041460
YPR029C	ACLA_028570
YMR145C	ACLA_023620
YDL085W	ACLA_023620
YBR179C	ACLA_016380
YML061C	ACLA_016360
YBR221C	ACLA_060620
YBR286W	ACLA_094720
YDL210W	ACLA_055130	ACLA_009550
YDL194W	ACLA_072920
YDL138W	ACLA_072920
YDR375C	ACLA_040740
YHR106W	ACLA_051990
YDR353W	ACLA_051990
YDR075W	ACLA_015030
YEL058W	ACLA_028270
YDL148C	ACLA_057570
YDL103C	ACLA_065350
YER093C	ACLA_069480
YLR253W	ACLA_045990
YPR047W	ACLA_071850
YER056C	ACLA_068940
YER060W-A	ACLA_068940
YER060W	ACLA_068940
YBL008W	ACLA_025710
YLR314C	ACLA_007060
YDR105C	ACLA_072210
YOR067C	ACLA_075700
YNL037C	ACLA_088150
YBL091C	ACLA_046220
YLR354C	ACLA_011340
YGR043C	ACLA_011340
YDL198C	ACLA_027150
YNR032W	ACLA_014450
YPL151C	ACLA_024810
YBR220C	ACLA_035220
YKL085W	ACLA_007430
YER179W	ACLA_065330
YPR003C	ACLA_041670
YMR131C	ACLA_084030
YFL053W	ACLA_015730
YNL071W	ACLA_007420
YLR027C	ACLA_068740
YOL094C	ACLA_095520
YKL197C	ACLA_069180
YHR169W	ACLA_038790
YOR241W	ACLA_047420
YBR011C	ACLA_036360
YHR120W	ACLA_058140
YBR142W	ACLA_083500
YPL042C	ACLA_041380
YOR323C	ACLA_079390
YJL167W	ACLA_002700
YIR006C	ACLA_005570
YIL035C	ACLA_058210
YKL046C	ACLA_078420	ACLA_063250	ACLA_097500
YMR238W	ACLA_078420	ACLA_063250	ACLA_097500
YLR005W	ACLA_000810
YHR073W	ACLA_033850
YFL055W	ACLA_055310
YJL094C	ACLA_059900
YHR188C	ACLA_083390
YHR001W	ACLA_090720
YKR003W	ACLA_090720
YGL003C	ACLA_036270
YBR058C	ACLA_067990
YMR277W	ACLA_039310
YOL030W	ACLA_094480
YKL113C	ACLA_034020
YJR117W	ACLA_046900
YDR208W	ACLA_034040
YGL095C	ACLA_095680
YJR131W	ACLA_088570
YIL018W	ACLA_009680
YFR031C-A	ACLA_009680
YEL020C	ACLA_058670
YCR084C	ACLA_095390
YKL017C	ACLA_094400
YBR034C	ACLA_028250
YML008C	ACLA_054780
YMR303C	ACLA_009560	ACLA_066630
YMR083W	ACLA_009560	ACLA_066630
YOL086C	ACLA_009560	ACLA_066630
YBR145W	ACLA_009560	ACLA_066630
YJR145C	ACLA_034800
YHR203C	ACLA_034800
YGR123C	ACLA_010020
YDL147W	ACLA_034570
YIL091C	ACLA_026160
YNR043W	ACLA_046440
YJL100W	ACLA_072180
YMR221C	ACLA_065890
YGR185C	ACLA_013660	ACLA_009490
YOR197W	ACLA_041220	ACLA_027860
YJL062W	ACLA_095280
YML049C	ACLA_086710
YIR034C	ACLA_039590
YOR002W	ACLA_035660
YGR086C	ACLA_081680
YPL004C	ACLA_081680
YDL128W	ACLA_030310
YPL131W	ACLA_022570
YGR157W	ACLA_074940
YML042W	ACLA_071420
YBR017C	ACLA_019460
YBR029C	ACLA_027550
YGR194C	ACLA_012890
YKL188C	ACLA_022550
YPL031C	ACLA_001050
YER141W	ACLA_081820
YDR300C	ACLA_079580
YHR033W	ACLA_079580
YMR062C	ACLA_012400
YJR130C	ACLA_033490
YML082W	ACLA_033490
YKL181W	ACLA_007390
YDR388W	ACLA_041720
YKR069W	ACLA_034560
YDR365C	ACLA_089280
YDR331W	ACLA_020040
YLR409C	ACLA_060510
YOR074C	ACLA_054130
YCL004W	ACLA_009860
YDL141W	ACLA_081340
YHR098C	ACLA_037470
YJR007W	ACLA_041660
YKL101W	ACLA_098170
YFL002C	ACLA_040990
YMR272C	ACLA_019540
YMR012W	ACLA_038730
YPR021C	ACLA_006870
YOR165W	ACLA_023280
YLR377C	ACLA_050400
YER078C	ACLA_083200
YBR043C	ACLA_052540	ACLA_001380
YOR261C	ACLA_027070
YKR089C	ACLA_047810
YOR081C	ACLA_047810
YOL145C	ACLA_009130
YNL029C	ACLA_015180
YIL085C	ACLA_015180
YER015W	ACLA_000880
YHR077C	ACLA_007120
YJL128C	ACLA_019390
YGR266W	ACLA_026340
YPL268W	ACLA_022180
YOR161C	ACLA_040720
YNL023C	ACLA_006390
YHL032C	ACLA_050620	ACLA_082200
YFL003C	ACLA_032510
YLR196W	ACLA_031780
YDR338C	ACLA_084800
YOR087W	ACLA_041650
YGR211W	ACLA_084180
YNL242W	ACLA_086450
YOL034W	ACLA_097780
YOL130W	ACLA_009090
YFL050C	ACLA_009090
YCR002C	ACLA_026630
YIL108W	ACLA_039080
YMR139W	ACLA_095420
YDL079C	ACLA_095420
YJL095W	ACLA_039000
YBR018C	ACLA_070490
YDR448W	ACLA_069630
YJR005W	ACLA_069370
YPL043W	ACLA_045570
YDR390C	ACLA_084220
YOR175C	ACLA_095670
YAR007C	ACLA_068000
YPR141C	ACLA_073310
YFL047W	ACLA_006000
YER003C	ACLA_022150
YOR267C	ACLA_014880
YDR120C	ACLA_060600
YJR072C	ACLA_050860
YOR065W	ACLA_032440
YGL202W	ACLA_073980
YJL168C	ACLA_009270
YGL211W	ACLA_029960
YGR231C	ACLA_080900
YMR318C	ACLA_039770
YCR105W	ACLA_039770
YKL103C	ACLA_001190
YIL130W	ACLA_039870
YOR271C	ACLA_018730
YER049W	ACLA_072670
YAL067C	ACLA_098610
YGR065C	ACLA_098610
YDR099W	ACLA_091250
YER177W	ACLA_091250
YGL225W	ACLA_009020
YJR126C	ACLA_030870
YBR293W	ACLA_072340
YDR292C	ACLA_096760
YIL095W	ACLA_028670
YNL020C	ACLA_028670
YDR158W	ACLA_034790
YOR176W	ACLA_012760
YMR116C	ACLA_052150
YCR028C	ACLA_078170	ACLA_067090
YHR190W	ACLA_066340
YEL052W	ACLA_054260
YIR002C	ACLA_031540
YMR215W	ACLA_085050
YLR293C	ACLA_086550
YOR185C	ACLA_086550
YER020W	ACLA_022530
YOR142W	ACLA_009460
YPR016C	ACLA_009280
YLR447C	ACLA_041090
YPR026W	ACLA_062010
YML063W	ACLA_000650
YLR441C	ACLA_000650
YMR146C	ACLA_036630
YOL103W	ACLA_045380
YDR497C	ACLA_045380
YFR024C-A	ACLA_082790
YHR016C	ACLA_082790
YDR452W	ACLA_024160
YHR108W	ACLA_027880
YDR358W	ACLA_027880
YOR243C	ACLA_018780
YFL059W	ACLA_012430
YNL333W	ACLA_012430
YMR096W	ACLA_012430
YDL058W	ACLA_021720
YLL041C	ACLA_013460
YLR362W	ACLA_009750
YKL194C	ACLA_019350
YGR285C	ACLA_054750
YLR310C	ACLA_075200
YOR209C	ACLA_065670
YJR077C	ACLA_020050	ACLA_055690
YOR222W	ACLA_025840
YPL134C	ACLA_025840
YER053C	ACLA_070970	ACLA_036410
YGR132C	ACLA_021960
YDL001W	ACLA_070990
YOR380W	ACLA_060180
YJR068W	ACLA_036280
YMR302C	ACLA_027240
YDL022W	ACLA_032280	ACLA_080090
YOL059W	ACLA_032280	ACLA_080090
YBR041W	ACLA_081400	ACLA_096960
YNL297C	ACLA_051080
YOL033W	ACLA_075230
YMR231W	ACLA_084120
YPL195W	ACLA_005320
YFL007W	ACLA_050380
YNL218W	ACLA_050270
YJR095W	ACLA_075880
YLR345W	ACLA_095440
YLR029C	ACLA_030020
YMR121C	ACLA_030020
YBR003W	ACLA_034080
YER107C	ACLA_026450
YPL266W	ACLA_006550
YKL184W	ACLA_047370
YLR208W	ACLA_045400
YIL160C	ACLA_050080	ACLA_070310	ACLA_022810
YCL040W	ACLA_098220
YDR516C	ACLA_098220
YHL003C	ACLA_084070
YKL008C	ACLA_084070
YLL045C	ACLA_086260
YHL033C	ACLA_086260
YDL097C	ACLA_028360
YGR233C	ACLA_045310
YPL212C	ACLA_080300
YCL009C	ACLA_046530
YFR002W	ACLA_053620
YOL124C	ACLA_051140
YEL040W	ACLA_091720
YKL027W	ACLA_011920
YHR003C	ACLA_011920
YGL184C	ACLA_054480
YHR048W	ACLA_068500
YLR336C	ACLA_092840
YLR231C	ACLA_069390	ACLA_049070
YHR005C	ACLA_022330
YDR243C	ACLA_048380
YNL288W	ACLA_051380
YNR012W	ACLA_089270
YOR316C	ACLA_072940
YMR243C	ACLA_072940
YBR081C	ACLA_038920
YKL140W	ACLA_011590
YML092C	ACLA_007560
YOL038W	ACLA_003100
YFR004W	ACLA_091120
YPL050C	ACLA_093460
YGL131C	ACLA_029400
YNL191W	ACLA_023600
YOR272W	ACLA_046950
YMR076C	ACLA_075790
YPR041W	ACLA_080820
YOL016C	ACLA_073950
YFR014C	ACLA_073950
YER005W	ACLA_014050
YKL213C	ACLA_012190
YDR335W	ACLA_036760
YLR383W	ACLA_033460
YGR012W	ACLA_058640
YGR144W	ACLA_082310
YPR103W	ACLA_082360
YDL040C	ACLA_050950
YLR172C	ACLA_021450
YCR068W	ACLA_069880
YGL123W	ACLA_066110
YOR155C	ACLA_078090
YOR262W	ACLA_084360
YCL043C	ACLA_068160
YDR518W	ACLA_068160
YDR044W	ACLA_027130
YPR176C	ACLA_006160
YML093W	ACLA_030280
YFR006W	ACLA_079510
YPL263C	ACLA_089680
YBR020W	ACLA_038170
YDR009W	ACLA_038170
YER126C	ACLA_036050
YNL006W	ACLA_025940
YPL145C	ACLA_039630
YOR237W	ACLA_039630
YAL021C	ACLA_051730
YBR180W	ACLA_064230
YPL048W	ACLA_096210
YKL081W	ACLA_096210
YER145C	ACLA_001330
YJR076C	ACLA_011990
YIR008C	ACLA_036970
YBR055C	ACLA_068260
YHR204W	ACLA_065230
YOL140W	ACLA_071370
YOR346W	ACLA_083840
YGL115W	ACLA_015980
YDL100C	ACLA_039240
YLR247C	ACLA_088330
YOR231W	ACLA_028730
YPL140C	ACLA_028730
YAR015W	ACLA_034160
YPL029W	ACLA_013720
YDR245W	ACLA_072570
YLR248W	ACLA_091030
YLR056W	ACLA_095400
YGL144C	ACLA_060540
YDL109C	ACLA_060540
YMR079W	ACLA_037740
YKL091C	ACLA_037740
YOL066C	ACLA_075280
YDL036C	ACLA_075280
YGR159C	ACLA_035670
YMR244W	ACLA_021520
YMR293C	ACLA_060650
YMR092C	ACLA_068290
YGR253C	ACLA_070390
YLR002C	ACLA_076020
YCR034W	ACLA_002400
YJL196C	ACLA_002400
YEL051W	ACLA_014950
YKR080W	ACLA_058760
YJL208C	ACLA_080600
YPL122C	ACLA_054010
YPR110C	ACLA_073920
YDR531W	ACLA_035130
YGL141W	ACLA_030260
YNL207W	ACLA_014790
YGL252C	ACLA_082320
YFL009W	ACLA_086290
YGL112C	ACLA_001500
YGR054W	ACLA_033920
YHR002W	ACLA_075680
YGR184C	ACLA_082260
YOR124C	ACLA_085510
YOR157C	ACLA_089740
YJR159W	ACLA_065000
YDL246C	ACLA_065000
YLR070C	ACLA_065000
YJR152W	ACLA_080180	ACLA_062410
YKR048C	ACLA_008840
YNL290W	ACLA_003460
YHR112C	ACLA_065980	ACLA_016790
YBR287W	ACLA_019400
YOR005C	ACLA_015070
YJL108C	ACLA_010840	ACLA_063000	ACLA_041420	ACLA_055150
YGR056W	ACLA_033570
YLR357W	ACLA_033570
YJR049C	ACLA_093540
YEL041W	ACLA_093540
YHR104W	ACLA_029850
YGL097W	ACLA_053600
YOR001W	ACLA_037720
YHR009C	ACLA_096510
YKL022C	ACLA_002570
YGR188C	ACLA_082540
YBR008C	ACLA_016700
YFL045C	ACLA_088360
YPL090C	ACLA_049970
YBR181C	ACLA_049970
YKL217W	ACLA_007250
YKR056W	ACLA_014620
YMR027W	ACLA_010030
YJR036C	ACLA_030030
YDR301W	ACLA_057370
YIL047C	ACLA_011250
YGL116W	ACLA_020640
YCR024C	ACLA_037410
YGL203C	ACLA_026530
YBL084C	ACLA_080460
YPL125W	ACLA_031030
YDR372C	ACLA_027940
YJR110W	ACLA_028990
YOL062C	ACLA_012580
YGR171C	ACLA_047190
YNL178W	ACLA_029000
YJR153W	ACLA_052860
YAL025C	ACLA_096580
YPR125W	ACLA_036190
YPL088W	ACLA_050350
YDL238C	ACLA_054670
YLR186W	ACLA_033960
YOR090C	ACLA_027710
YCR094W	ACLA_026850
YNR048W	ACLA_026850
YIL116W	ACLA_021330
YJR139C	ACLA_039530
YDR402C	ACLA_064250
YGR214W	ACLA_041030
YLR048W	ACLA_041030
YBR087W	ACLA_071120
YOR119C	ACLA_073520
YBR161W	ACLA_095870
YPL057C	ACLA_095870
YBR192W	ACLA_034900
YHR111W	ACLA_013510
YGR060W	ACLA_067970
YGR135W	ACLA_083440
YLR075W	ACLA_081020
YJL080C	ACLA_089960
YDR226W	ACLA_027080
YEL064C	ACLA_046280
YNL075W	ACLA_022400
YPL104W	ACLA_047700
YKL120W	ACLA_015420
YML080W	ACLA_019050
YNL138W	ACLA_022710
YPL222W	ACLA_026950
YEL055C	ACLA_082490
YPL220W	ACLA_023940
YGL135W	ACLA_023940
YBL097W	ACLA_005590
YKL045W	ACLA_031200
YFR048W	ACLA_049590
YJL069C	ACLA_068400
YBR199W	ACLA_002420
YJL039C	ACLA_015710
YLR114C	ACLA_022510
YJL172W	ACLA_035000
YMR001C	ACLA_059110
YOR362C	ACLA_088130
YJR013W	ACLA_066260
YLR351C	ACLA_086490
YOR184W	ACLA_095570
YMR250W	ACLA_059420	ACLA_086780
YDR325W	ACLA_003070
YMR166C	ACLA_007080
YLR004C	ACLA_099070
YER148W	ACLA_037980
YGR028W	ACLA_054440
YLR229C	ACLA_068600
YDR264C	ACLA_079670
YOR034C	ACLA_079670
YGR267C	ACLA_002010
YLR103C	ACLA_020010
YOR386W	ACLA_032890
YNL273W	ACLA_053980
YNL141W	ACLA_080960
YNR033W	ACLA_095720
YKR076W	ACLA_074720
YMR251W	ACLA_074720
YGR154C	ACLA_074720
YJR051W	ACLA_058950
YEL047C	ACLA_058950
YHR166C	ACLA_002710
YHR202W	ACLA_060630
YPR167C	ACLA_034490
YMR296C	ACLA_085640
YJR078W	ACLA_041740	ACLA_049060
YGR175C	ACLA_012730
YKL004W	ACLA_037800
YJL088W	ACLA_046510
YDL167C	ACLA_003080
YBR074W	ACLA_028640
YNL313C	ACLA_007340
YDL086W	ACLA_027460
YHR070W	ACLA_035970
YEL050C	ACLA_051170
YLR116W	ACLA_038770
YHR066W	ACLA_028290
YDR312W	ACLA_028290
YDL108W	ACLA_005400
YML086C	ACLA_020400
YMR110C	ACLA_052470
YFR010W	ACLA_098090
YOR022C	ACLA_079440
YBR241C	ACLA_041390
YGL104C	ACLA_041390
YLR399C	ACLA_049740
YDL070W	ACLA_049740
YDL154W	ACLA_024380
YBL037W	ACLA_054080
YOR132W	ACLA_010410
YOL061W	ACLA_041080
YGR189C	ACLA_019370
YLL019C	ACLA_018700
YDR403W	ACLA_064260
YFL054C	ACLA_078360
YNL083W	ACLA_074730
YJR123W	ACLA_020330
YIL022W	ACLA_025660
YFL016C	ACLA_070700
YIL021W	ACLA_071910
YBL033C	ACLA_022130
YDR019C	ACLA_024730
YML104C	ACLA_026430
YPR048W	ACLA_010540
YDR496C	ACLA_025090
YJL091C	ACLA_020490
YER094C	ACLA_046740
YNL169C	ACLA_019610
YNL219C	ACLA_021590
YGL186C	ACLA_091840	ACLA_024620	ACLA_081390
YDL205C	ACLA_061420
YNL256W	ACLA_068920
YLR216C	ACLA_092780
YOL068C	ACLA_051130
YDL042C	ACLA_051130
YBR247C	ACLA_060670
YPR165W	ACLA_088680
YPR119W	ACLA_051160
YGR108W	ACLA_051160
YDR049W	ACLA_012550
YDL017W	ACLA_033550
YIR004W	ACLA_066330
YGL076C	ACLA_054560
YPL198W	ACLA_054560
YJL001W	ACLA_006330
YFL030W	ACLA_026030
YLR243W	ACLA_024890
YPR004C	ACLA_007160
YNL274C	ACLA_050880	ACLA_021020
YCR009C	ACLA_009220
YER055C	ACLA_006200
YDR297W	ACLA_018630
YFR047C	ACLA_033720
YPR097W	ACLA_035950
YIL162W	ACLA_094550
YER098W	ACLA_051880
YBL067C	ACLA_051880
YNL280C	ACLA_028880	ACLA_053310
YDR142C	ACLA_019930
YGL011C	ACLA_039190
YMR237W	ACLA_040650
YOR299W	ACLA_040650
YDL153C	ACLA_024390
YGL065C	ACLA_016180
YOL049W	ACLA_009940
YDR244W	ACLA_058680
YHR132C	ACLA_080640
YHR114W	ACLA_094510
YPR175W	ACLA_068130
YDR017C	ACLA_016210
YOR141C	ACLA_069960
YGR010W	ACLA_083540
YLR328W	ACLA_083540
YBR227C	ACLA_032260
YGR083C	ACLA_016020
YDR104C	ACLA_041550
YKR017C	ACLA_085790
YMR176W	ACLA_001740
YLR148W	ACLA_009780
YLL057C	ACLA_035890
YNL317W	ACLA_080220
YOR181W	ACLA_097920
YKL174C	ACLA_023150	ACLA_026350	ACLA_044780
YDR392W	ACLA_021440
YDR266C	ACLA_032500
YHL010C	ACLA_049560
YML004C	ACLA_082860
YLR212C	ACLA_022040
YER168C	ACLA_075580
YPL242C	ACLA_090860
YBR189W	ACLA_034920
YPL081W	ACLA_034920
YJL133W	ACLA_085800
YKR052C	ACLA_085800
YJR105W	ACLA_009710
YOR091W	ACLA_016930
YBR234C	ACLA_088280
YGL169W	ACLA_080970
YNR006W	ACLA_089930
YER102W	ACLA_030370
YBL072C	ACLA_030370
YLR300W	ACLA_031040
YOR190W	ACLA_031040
YIL003W	ACLA_001570
YLR203C	ACLA_065070
YOL119C	ACLA_090950
YOR306C	ACLA_090950
YBR046C	ACLA_014510
YFR051C	ACLA_019500
YDR364C	ACLA_081440
YIL133C	ACLA_028610
YNL069C	ACLA_028610
YML074C	ACLA_083830
YLR449W	ACLA_083830
YER021W	ACLA_034070
YEL046C	ACLA_072550
YLR157C	ACLA_031650
YLR158C	ACLA_031650
YLR160C	ACLA_031650
YLR155C	ACLA_031650
YDL137W	ACLA_023910
YDL192W	ACLA_023910
YER089C	ACLA_026190
YBL056W	ACLA_026190
YNL257C	ACLA_029240
YHR155W	ACLA_029240
YMR047C	ACLA_050170
YKL068W	ACLA_050170
YFL038C	ACLA_000830
YER061C	ACLA_068580
YBL104C	ACLA_091930
YKR084C	ACLA_090000
YEL056W	ACLA_002020
YML110C	ACLA_083560
YPR108W	ACLA_081910
YOR192C	ACLA_066700	ACLA_076260
YLR237W	ACLA_066700	ACLA_076260
YOR071C	ACLA_066700	ACLA_076260
YFR037C	ACLA_007200
YFR021W	ACLA_014730
YGL171W	ACLA_019270
YDR415C	ACLA_054190
YJL115W	ACLA_038950
YPL260W	ACLA_027750
YCR047C	ACLA_088160
YDR268W	ACLA_095220
YPR118W	ACLA_045090
YKR042W	ACLA_007140
YJL116C	ACLA_007140
YIL123W	ACLA_007140
YNL066W	ACLA_007140
YPR161C	ACLA_008810
YOR145C	ACLA_088200
YJL112W	ACLA_016120
YKR036C	ACLA_016120
YCL038C	ACLA_068150	ACLA_074310
YGL083W	ACLA_045470
YMR247C	ACLA_021540
YBR159W	ACLA_070510
YPL152W	ACLA_022000
YOR120W	ACLA_025580
YDR368W	ACLA_025580
YLR206W	ACLA_085820
YDL161W	ACLA_085820
YJL207C	ACLA_096420
YPL209C	ACLA_079560
YKL172W	ACLA_015290
YGR047C	ACLA_029660
YMR226C	ACLA_014280
YJL092W	ACLA_090610
YER144C	ACLA_089940
YDR069C	ACLA_089940
YDR032C	ACLA_031610
YML001W	ACLA_015150
YBL061C	ACLA_059040
YPL218W	ACLA_029700
YKL059C	ACLA_068090
YGR162W	ACLA_081280
YGL049C	ACLA_081280
YPL171C	ACLA_090440
YHR179W	ACLA_090440
YKL205W	ACLA_012880
YLR019W	ACLA_029880
YLL010C	ACLA_029880
YKR079C	ACLA_019120
YNL308C	ACLA_029250
YCR023C	ACLA_019860	ACLA_057510	ACLA_030880
YLR286C	ACLA_001370
YHR142W	ACLA_023530
YDL056W	ACLA_041440
YHR206W	ACLA_085770
YPL248C	ACLA_034710
YBR082C	ACLA_033990
YDR059C	ACLA_033990
YBL064C	ACLA_060240	ACLA_047930
YNL007C	ACLA_010590
YBL098W	ACLA_081480
YBR274W	ACLA_086410
YBL035C	ACLA_016000
YHR011W	ACLA_040470
YOR212W	ACLA_015240
YOR006C	ACLA_027870
YIL020C	ACLA_009500
YJL059W	ACLA_071380
YAL042W	ACLA_029530
YBR260C	ACLA_034240
YBR028C	ACLA_037930
YBL041W	ACLA_088210
YLR361C	ACLA_051700
YGR260W	ACLA_060860	ACLA_084990	ACLA_032710	ACLA_023790	ACLA_097740	ACLA_099150	ACLA_009600	ACLA_043400	ACLA_099160
YKL039W	ACLA_015450
YHL017W	ACLA_015450
YDR346C	ACLA_014860
YBR110W	ACLA_087290
YGR085C	ACLA_047100
YPR102C	ACLA_047100
YOR154W	ACLA_009810
YIR023W	ACLA_036000
YKR066C	ACLA_048480
YPR201W	ACLA_028820
YNR041C	ACLA_045250
YPR137W	ACLA_046810
YLR017W	ACLA_083690
YPR144C	ACLA_058850
YMR203W	ACLA_095430
YPL063W	ACLA_091100
YKR018C	ACLA_025180
YJL082W	ACLA_025180
YLR260W	ACLA_024530
YOR171C	ACLA_024530
YOR245C	ACLA_005370
YJR124C	ACLA_060760
YDR242W	ACLA_095530	ACLA_067100	ACLA_058660	ACLA_082630
YPR132W	ACLA_026060
YGR118W	ACLA_026060
YJL036W	ACLA_051940
YMR314W	ACLA_095750
YIL121W	ACLA_050160	ACLA_074270
YIL120W	ACLA_050160	ACLA_074270
YNL065W	ACLA_050160	ACLA_074270
YJL084C	ACLA_023560
YKR021W	ACLA_023560
YBL080C	ACLA_039340
YKL193C	ACLA_029870
YIL083C	ACLA_035170
YGR246C	ACLA_040580
YJL053W	ACLA_051070
YML130C	ACLA_058560
YAL002W	ACLA_029370
YGR261C	ACLA_014440
YNL121C	ACLA_093240
YHR117W	ACLA_093240
YNL251C	ACLA_000920
YKL001C	ACLA_024690
YNL011C	ACLA_015690
YGL255W	ACLA_090660
YPR178W	ACLA_057960
YPL117C	ACLA_084820
YOR274W	ACLA_095480
YDR326C	ACLA_010360
YHR080C	ACLA_010360
YNL231C	ACLA_015990
YNL264C	ACLA_015990
YIL033C	ACLA_037850
YMR235C	ACLA_035640
YJR070C	ACLA_089210
YPL133C	ACLA_071180
YMR276W	ACLA_086720
YOR033C	ACLA_037000
YDR263C	ACLA_037000
YDL159W	ACLA_033870
YER156C	ACLA_026490
YDL201W	ACLA_051280
YCR098C	ACLA_081900
YJL187C	ACLA_079700
YER119C	ACLA_011270
YBL089W	ACLA_011270
YLR299W	ACLA_006420
YKL179C	ACLA_021170
YML020W	ACLA_015110
YNL201C	ACLA_012670
YGR255C	ACLA_051920
YLR167W	ACLA_039150
YPL214C	ACLA_080810
YPR011C	ACLA_079410
YOL055C	ACLA_069750
YPL258C	ACLA_069750
YPR121W	ACLA_069750
YNL279W	ACLA_050300
YHR026W	ACLA_074500
YMR214W	ACLA_080130
YML102W	ACLA_090470
YBR088C	ACLA_029740
YGR163W	ACLA_019090
YPL155C	ACLA_005380
YGR238C	ACLA_092280
YHR158C	ACLA_092280
YDR050C	ACLA_016430
YGR207C	ACLA_010550
YDL236W	ACLA_036290
YGL019W	ACLA_045500
YER162C	ACLA_089780
YBR133C	ACLA_014680
YAR003W	ACLA_020730
YHR128W	ACLA_000680
YKL002W	ACLA_016390
YPL172C	ACLA_047710
YLR045C	ACLA_086230
YBR214W	ACLA_027900
YGL056C	ACLA_027900
YDR379W	ACLA_022780
YOR127W	ACLA_022780
YPR157W	ACLA_068350
YGR141W	ACLA_068350
YNL202W	ACLA_010730
YGR149W	ACLA_036200
YLR420W	ACLA_044760
YNR015W	ACLA_036370
YIL043C	ACLA_073550
YER031C	ACLA_032240
YGL210W	ACLA_032240
YLR133W	ACLA_019410
YDR147W	ACLA_019410
YML065W	ACLA_024800
YLR442C	ACLA_024800
YBR291C	ACLA_033440
YKL073W	ACLA_020300
YKL080W	ACLA_024700
YJL020C	ACLA_069350
YLR088W	ACLA_086010
YER087W	ACLA_024770
YEL027W	ACLA_040240
YML018C	ACLA_015160
YDL119C	ACLA_051330
YGR216C	ACLA_037710
YJL204C	ACLA_032460
YBR164C	ACLA_069950
YOR202W	ACLA_095850
YDL101C	ACLA_005430
YEL024W	ACLA_013620
YER157W	ACLA_039010
YGL058W	ACLA_087320
YJR098C	ACLA_006210
YMR061W	ACLA_038940
YOL077C	ACLA_032220
YKL191W	ACLA_088900
YOL064C	ACLA_083330
YNL098C	ACLA_014270
YOR101W	ACLA_014270
YGR187C	ACLA_060560
YPR091C	ACLA_034090
YLR380W	ACLA_085940	ACLA_052880
YOR149C	ACLA_009320
YJR006W	ACLA_047340
YLR330W	ACLA_097970
YOR100C	ACLA_087210
YNL031C	ACLA_021650
YBR010W	ACLA_021650
YNR019W	ACLA_028560
YCR048W	ACLA_028560
YDR025W	ACLA_090380
YBR048W	ACLA_090380
YDR416W	ACLA_014940
YGR278W	ACLA_031490
YJL029C	ACLA_029560
YOR322C	ACLA_015590
YPL169C	ACLA_029550
YLR191W	ACLA_058570
YDR373W	ACLA_087350
YML021C	ACLA_068170
YHL002W	ACLA_089980
YOL141W	ACLA_014740
YMR208W	ACLA_047150
YEL021W	ACLA_080190
YDR523C	ACLA_003020	ACLA_006030
YML121W	ACLA_010890
YGR014W	ACLA_054330
YPL111W	ACLA_039330
YGL205W	ACLA_007790	ACLA_094690
YPL224C	ACLA_012900
YMR177W	ACLA_012900
YOR312C	ACLA_030140
YMR242C	ACLA_030140
YNR052C	ACLA_010640
YBR084C-A	ACLA_079890
YBL027W	ACLA_079890
YLR020C	ACLA_072910
YLL012W	ACLA_072910
YDR064W	ACLA_006990
YDL226C	ACLA_010390
YDR155C	ACLA_035500
YKR026C	ACLA_014420
YHL023C	ACLA_025740
YHR008C	ACLA_050660
YBR061C	ACLA_083490
YNL130C	ACLA_034610
YHR123W	ACLA_034610
YGR220C	ACLA_045290
YJL010C	ACLA_039030
YDR376W	ACLA_071500
YIL128W	ACLA_058800
YNL240C	ACLA_050990
YNR030W	ACLA_051860
YER140W	ACLA_090170
YJR144W	ACLA_081360
YKL114C	ACLA_082550
YOR334W	ACLA_097910
YCR026C	ACLA_072710
YEL016C	ACLA_072710
YNL068C	ACLA_039840
YIL131C	ACLA_039840
YOL002C	ACLA_038460
YDR492W	ACLA_038460
YMR100W	ACLA_015250
YPL183C	ACLA_081660
YPR058W	ACLA_028020
YBR104W	ACLA_028020
YGR024C	ACLA_020800
YGR048W	ACLA_031960
YLR291C	ACLA_026050
YKL149C	ACLA_084160
YMR023C	ACLA_095590
YBR147W	ACLA_001070
YOL092W	ACLA_001070
YKR094C	ACLA_030580
YIL148W	ACLA_030580
YOL120C	ACLA_079400
YNL301C	ACLA_079400
YPL227C	ACLA_012300
YHR086W	ACLA_065300
YMR093W	ACLA_093100
YNL221C	ACLA_098200
YDL006W	ACLA_016330
YDR454C	ACLA_026640
YDR204W	ACLA_034360
YFL001W	ACLA_041050
YIL034C	ACLA_031550
YKL150W	ACLA_030130
YGL142C	ACLA_048500
YLR166C	ACLA_042920
YPR135W	ACLA_027270
YLR348C	ACLA_071830
YKR104W	ACLA_012360
YKL025C	ACLA_021100
YBR200W	ACLA_054270
YFL005W	ACLA_053530
YJL121C	ACLA_074170
YFR050C	ACLA_088220
YBR037C	ACLA_035570
YBR024W	ACLA_035570
YPL069C	ACLA_022310	ACLA_043570
YDR080W	ACLA_039110
YGL103W	ACLA_033620
YNL048W	ACLA_027680
YDR427W	ACLA_086020
YNR029C	ACLA_070670
YDR330W	ACLA_006020
YDR164C	ACLA_013730
YKR081C	ACLA_058190
YIL001W	ACLA_097810
YML064C	ACLA_084020
YOR069W	ACLA_051800
YGR234W	ACLA_055100	ACLA_018040
YBR154C	ACLA_021310
YHR168W	ACLA_019850
YKL190W	ACLA_096170
YKL013C	ACLA_098100
YML026C	ACLA_086850
YDR450W	ACLA_086850
YBR256C	ACLA_028300
YNL237W	ACLA_009410
YPR022C	ACLA_007650
YJR002W	ACLA_045150
YCR061W	ACLA_085980
YPL015C	ACLA_068430	ACLA_063800
YNR035C	ACLA_031720
YDR092W	ACLA_098050
YPR072W	ACLA_092760
YJL068C	ACLA_012870
YIL144W	ACLA_038040
YNL016W	ACLA_023580
YLR459W	ACLA_047560
YDL156W	ACLA_085580
YDR272W	ACLA_015860
YOR040W	ACLA_015860
YMR143W	ACLA_069510
YDL083C	ACLA_069510
YHR069C	ACLA_033830
YDR214W	ACLA_050420
YNR007C	ACLA_012340
YMR004W	ACLA_076120
YJR125C	ACLA_090850
YMR210W	ACLA_095920
YDR287W	ACLA_060550
YHR046C	ACLA_060550
YGR282C	ACLA_024210
YDL090C	ACLA_049530
YHR089C	ACLA_052640
YJR133W	ACLA_053810
YBR155W	ACLA_086900
YPL237W	ACLA_036580
YHR200W	ACLA_072400
YOL123W	ACLA_068230
YPL211W	ACLA_076030
YDR371W	ACLA_044360	ACLA_039160
YBR026C	ACLA_060640
YOR089C	ACLA_038630
YLR209C	ACLA_095230
YDR533C	ACLA_067030
YPL280W	ACLA_067030
YOR391C	ACLA_067030
YMR322C	ACLA_067030
YBR039W	ACLA_031110
YDR191W	ACLA_024990
YJR075W	ACLA_011950
YBR002C	ACLA_050440
YDR280W	ACLA_080700
YDR465C	ACLA_080890
YNL067W	ACLA_026370
YGL147C	ACLA_026370
YBL082C	ACLA_015020
YKL024C	ACLA_005690
YOR039W	ACLA_025540
YKR070W	ACLA_092210
YBR042C	ACLA_009140
YDR018C	ACLA_009140
YNR055C	ACLA_035050	ACLA_088460
YAL041W	ACLA_050540
YER026C	ACLA_052630
YLR427W	ACLA_027440
YPL045W	ACLA_016600
YKL221W	ACLA_051260
YER019W	ACLA_082300
YJL143W	ACLA_090270
YOL052C	ACLA_001510
YJR140C	ACLA_040660
YEL012W	ACLA_083240
YPL247C	ACLA_047890
YIL153W	ACLA_083730
YBR191W	ACLA_034910
YPL079W	ACLA_034910
YJR047C	ACLA_030560
YEL034W	ACLA_030560
YCR031C	ACLA_069460
YJL191W	ACLA_069460
YMR088C	ACLA_083290	ACLA_081460
YPR180W	ACLA_009420
YGL241W	ACLA_074830
YKL151C	ACLA_069150
YMR259C	ACLA_073430
YMR113W	ACLA_045970
YKL132C	ACLA_045970
YPL123C	ACLA_039130	ACLA_018940
YDR228C	ACLA_027100
YJR142W	ACLA_014160
YML014W	ACLA_027030
YGL028C	ACLA_059020
YOR094W	ACLA_039950
YPR086W	ACLA_038510
YHR148W	ACLA_080150
YDR002W	ACLA_015200
YDR061W	ACLA_085020
YPL084W	ACLA_070710
YIL006W	ACLA_046070
YEL006W	ACLA_046070
YDR036C	ACLA_015920
YGR046W	ACLA_021320
YFR005C	ACLA_046830
YPL097W	ACLA_047690
YML117W	ACLA_068670
YLR121C	ACLA_095210	ACLA_060070
YLR120C	ACLA_095210	ACLA_060070
YDR144C	ACLA_095210	ACLA_060070
YIL015W	ACLA_095210	ACLA_060070
YIR039C	ACLA_095210	ACLA_060070
YJL190C	ACLA_019640
YLR367W	ACLA_019640
YEL023C	ACLA_039990	ACLA_073090
YMR305C	ACLA_085630
YGR279C	ACLA_085630
YBL040C	ACLA_000720
YNL181W	ACLA_013750
YNL223W	ACLA_033350
YGL130W	ACLA_068560
YOR275C	ACLA_045710
YFL028C	ACLA_095470
YPL132W	ACLA_071130
YDL122W	ACLA_016620
YLR084C	ACLA_007040
YJL126W	ACLA_051240
YPL030W	ACLA_097890
YKR105C	ACLA_038850	ACLA_098230	ACLA_061580	ACLA_022840	ACLA_007910	ACLA_006670	ACLA_008030	ACLA_098860	ACLA_044420	ACLA_036500
YGR224W	ACLA_038850	ACLA_098230	ACLA_061580	ACLA_022840	ACLA_007910	ACLA_006670	ACLA_008030	ACLA_098860	ACLA_044420	ACLA_036500
YCL069W	ACLA_038850	ACLA_098230	ACLA_061580	ACLA_022840	ACLA_007910	ACLA_006670	ACLA_008030	ACLA_098860	ACLA_044420	ACLA_036500
YPR198W	ACLA_038850	ACLA_098230	ACLA_061580	ACLA_022840	ACLA_007910	ACLA_006670	ACLA_008030	ACLA_098860	ACLA_044420	ACLA_036500
YDL117W	ACLA_001770
YDR400W	ACLA_029140
YHR075C	ACLA_031580
YER012W	ACLA_046820
YKR068C	ACLA_065260
YLR215C	ACLA_096390
YIL067C	ACLA_002190	ACLA_011900
YOR251C	ACLA_066200	ACLA_044050
YAL003W	ACLA_024360
YDR267C	ACLA_026540
YIL145C	ACLA_014090
YOR007C	ACLA_025670
YJR024C	ACLA_051810
YPR128C	ACLA_031170
YMR223W	ACLA_085960
YPR066W	ACLA_073910
YGL059W	ACLA_001930
YEL037C	ACLA_009310
YER008C	ACLA_030390
YDR168W	ACLA_049230
YKR092C	ACLA_030400
YPR060C	ACLA_016110
YNL137C	ACLA_027570
YDL052C	ACLA_080430
YBL003C	ACLA_033370
YDR225W	ACLA_033370
YER117W	ACLA_091150
YBL087C	ACLA_091150
YCR077C	ACLA_013770
YDR054C	ACLA_011370
YEL062W	ACLA_030080
YBL020W	ACLA_068020
YGL136C	ACLA_068050
YFR022W	ACLA_082820
YOR018W	ACLA_082820
YGR003W	ACLA_082450	ACLA_015720
YJL125C	ACLA_010920
YML032C	ACLA_046260
YPR105C	ACLA_068440
YBR092C	ACLA_047520
YBR093C	ACLA_047520
YAR071W	ACLA_047520
YHR215W	ACLA_047520
YDL024C	ACLA_047520
YDR393W	ACLA_013610
YJR104C	ACLA_011330
YAL058W	ACLA_051820
YNL022C	ACLA_018420
YOL152W	ACLA_098290
YIL099W	ACLA_094080	ACLA_049360	ACLA_089470	ACLA_078620
YIR037W	ACLA_040140
YBR244W	ACLA_040140
YER114C	ACLA_091170
YBL085W	ACLA_091170
YDR320C	ACLA_010910
YLR014C	ACLA_019870
YKL012W	ACLA_025230
YJR096W	ACLA_041760	ACLA_091890
YGR241C	ACLA_090410
YHR161C	ACLA_090410
YGR152C	ACLA_011600
YBL019W	ACLA_034130
YKL067W	ACLA_001680
YMR022W	ACLA_001110
YGR284C	ACLA_023880
YLR403W	ACLA_020620
YIL118W	ACLA_034650
YPL234C	ACLA_011970
YGR225W	ACLA_049770
YKL196C	ACLA_048800
YLL006W	ACLA_096060
YOL080C	ACLA_089140
YOR096W	ACLA_038620
YNL096C	ACLA_038620
YER151C	ACLA_027430
[truncated: 1,431 more rows]
[truncated: 4 more columns]
