# Supplementary material for: Evolutionary Conservation and Diversification of Puf RNA Binding Proteins and Their mRNA Targets
Source: PLoS Biol. 2015 Nov 20;13(11):e1002307. doi: 10.1371/journal.pbio.1002307 (PMC4654594; doi:10.1371/journal.pbio.1002307)
Supplement: S4 Dataset — (ZIP) [file pbio.1002307.s004.zip › S.cerevisiae.fa_A.flavus.fa.txt]

YJL130C	AFL2T_04324
YNR016C	AFL2T_05548
YLR106C	AFL2T_06840
YHR165C	AFL2T_06650
YHR099W	AFL2T_09788
YDL171C	AFL2T_03851
YGR032W	AFL2T_10481
YLR342W	AFL2T_10481
YPL231W	AFL2T_07964
YKL182W	AFL2T_07963
YKL203C	AFL2T_05362
YJR066W	AFL2T_05362
YNL262W	AFL2T_01216
YKR054C	AFL2T_08304
YDL140C	AFL2T_02501
YGR271W	AFL2T_09678
YLL040C	AFL2T_01971
YGL206C	AFL2T_04614
YER172C	AFL2T_00687
YBR218C	AFL2T_04612
YGL062W	AFL2T_04612
YOR151C	AFL2T_07897
YOR116C	AFL2T_10719
YPL082C	AFL2T_10327
YOR207C	AFL2T_00830
YJR109C	AFL2T_05382
YOR153W	AFL2T_03236	AFL2T_05157	AFL2T_07785	AFL2T_03503
YDR406W	AFL2T_03236	AFL2T_05157	AFL2T_07785	AFL2T_03503
YOR328W	AFL2T_03236	AFL2T_05157	AFL2T_07785	AFL2T_03503
YGL195W	AFL2T_05610
YAL026C	AFL2T_05528
YDR127W	AFL2T_03401
YPR184W	AFL2T_00860
YGR061C	AFL2T_09803
YER166W	AFL2T_08123
YDR093W	AFL2T_08123
YBL076C	AFL2T_03404
YPR010C	AFL2T_02855
YDR135C	AFL2T_06295
YOR341W	AFL2T_03388
YNL132W	AFL2T_02192
YOR326W	AFL2T_10032
YKL215C	AFL2T_11963
YBR115C	AFL2T_01940
YNL014W	AFL2T_00417
YLR249W	AFL2T_00417
YOR133W	AFL2T_06989
YDR385W	AFL2T_06989
YMR109W	AFL2T_00572
YKL129C	AFL2T_00572
YEL031W	AFL2T_03640
YJR137C	AFL2T_03191
YGL008C	AFL2T_00823
YPL036W	AFL2T_00823
YDL145C	AFL2T_01270
YKL210W	AFL2T_03168
YER070W	AFL2T_04731
YIL066C	AFL2T_04731
YNL088W	AFL2T_12048
YDL126C	AFL2T_09558
YJL050W	AFL2T_04670
YLL048C	AFL2T_10815
YHL035C	AFL2T_10815
YGR204W	AFL2T_01314
YBR084W	AFL2T_01314
YLR304C	AFL2T_02577
YGR218W	AFL2T_01536
YBR023C	AFL2T_00575
YGR094W	AFL2T_00657
YDL102W	AFL2T_09615
YMR196W	AFL2T_06886
YOR304W	AFL2T_10435
YER171W	AFL2T_03387
YPL160W	AFL2T_02613
YBL022C	AFL2T_06806
YFR019W	AFL2T_01450
YHR186C	AFL2T_06707
YDR170C	AFL2T_00424
YFR031C	AFL2T_06733
YGL120C	AFL2T_06641
YER125W	AFL2T_03786
YPL217C	AFL2T_06994
YMR186W	AFL2T_09993
YPL240C	AFL2T_09993
YIL126W	AFL2T_10105
YMR189W	AFL2T_05138
YMR162C	AFL2T_01848
YOR335C	AFL2T_12354
YGL173C	AFL2T_09896
YER013W	AFL2T_11621
YLR086W	AFL2T_05254
YMR229C	AFL2T_03124
YGL150C	AFL2T_10096
YPL226W	AFL2T_10153
YMR288W	AFL2T_07044
YNL102W	AFL2T_05312
YLR305C	AFL2T_06480
YAL005C	AFL2T_03855
YLL024C	AFL2T_03855
YER103W	AFL2T_03855
YBL075C	AFL2T_03855
YDR457W	AFL2T_01904
YDR039C	AFL2T_10132	AFL2T_04426
YDR040C	AFL2T_10132	AFL2T_04426
YDR038C	AFL2T_10132	AFL2T_04426
YCR057C	AFL2T_09893
YMR080C	AFL2T_03473
YBL023C	AFL2T_03600
YER164W	AFL2T_07741
YOL021C	AFL2T_10264
YIL143C	AFL2T_09914
YPL167C	AFL2T_10986
YKL148C	AFL2T_10906
YJL045W	AFL2T_10906
YPR160W	AFL2T_03488
YJL200C	AFL2T_09126
YAL035W	AFL2T_02076
YKL157W	AFL2T_04474
YHR047C	AFL2T_04474
YOR330C	AFL2T_08394
YLR398C	AFL2T_05386
YLR069C	AFL2T_04569
YGL009C	AFL2T_06760
YDR097C	AFL2T_04544
YJL034W	AFL2T_02721
YPR019W	AFL2T_05509
YBR295W	AFL2T_08993
YGL022W	AFL2T_12294
YJR045C	AFL2T_05388
YEL030W	AFL2T_05388
YLR410W	AFL2T_07957
YDR091C	AFL2T_07740
YBL004W	AFL2T_02850
YER091C	AFL2T_04650
YNL209W	AFL2T_12349
YDL229W	AFL2T_12349
YER069W	AFL2T_03338
YNL123W	AFL2T_12074
YDR238C	AFL2T_07667
YHR023W	AFL2T_10889
YGL026C	AFL2T_06968	AFL2T_04684
YFR015C	AFL2T_09778
YLR258W	AFL2T_09778
YKR031C	AFL2T_11238
YDR334W	AFL2T_07939
YPL006W	AFL2T_07806
YBL105C	AFL2T_08321
YNL163C	AFL2T_08488
YGL167C	AFL2T_09335
YGL156W	AFL2T_01361
YKL104C	AFL2T_02935
YML059C	AFL2T_03101
YER036C	AFL2T_05919
YPL086C	AFL2T_10088
YDR258C	AFL2T_07650
YLL026W	AFL2T_01139
YIL129C	AFL2T_04357
YGL201C	AFL2T_11607
YLR153C	AFL2T_01927
YIL125W	AFL2T_01981
YPR074C	AFL2T_03424
YBR117C	AFL2T_03424
YOL075C	AFL2T_01201	AFL2T_11831
YGL137W	AFL2T_05328
YIL048W	AFL2T_05798
YLL001W	AFL2T_11911
YBR121C	AFL2T_10063
YGR217W	AFL2T_07657
YLR274W	AFL2T_09782
YFR009W	AFL2T_04793
YML035C	AFL2T_11913
YBR202W	AFL2T_05375
YMR120C	AFL2T_04617
YLR028C	AFL2T_04617
YGR240C	AFL2T_01684	AFL2T_11612
YBL099W	AFL2T_00612
YKR001C	AFL2T_09767
YDR001C	AFL2T_10444
YBR001C	AFL2T_10444
YBR127C	AFL2T_06969
YJL074C	AFL2T_07107
YBR196C	AFL2T_05405
YGL207W	AFL2T_03882
YOL006C	AFL2T_00734
YDR129C	AFL2T_05653
YOL090W	AFL2T_01183
YMR128W	AFL2T_05765
YPR080W	AFL2T_08114
YBR118W	AFL2T_08114
YKR009C	AFL2T_05113
YLR384C	AFL2T_04672
YLR272C	AFL2T_11246
YGL006W	AFL2T_07680	AFL2T_02385	AFL2T_00782
YKR086W	AFL2T_02064
YGL234W	AFL2T_05718
YCR011C	AFL2T_01468
YLR189C	AFL2T_05258
YLR259C	AFL2T_05490
YLR087C	AFL2T_06988
YPR181C	AFL2T_00743
YCL054W	AFL2T_08334
YHR074W	AFL2T_09918
YBR208C	AFL2T_01101
YJR035W	AFL2T_05130
YOR048C	AFL2T_03402
YOR270C	AFL2T_01945
YMR108W	AFL2T_02431	AFL2T_09426
YGR281W	AFL2T_12159
YMR049C	AFL2T_01500
YDR291W	AFL2T_05304
YIL078W	AFL2T_10456
YJL014W	AFL2T_03691
YBR080C	AFL2T_00707
YDR293C	AFL2T_07647
YGL163C	AFL2T_02580
YLR129W	AFL2T_00803
YDR037W	AFL2T_02782
YGR270W	AFL2T_12314
YPL093W	AFL2T_06785
YKR097W	AFL2T_02792
YAL023C	AFL2T_03879
YOR321W	AFL2T_03879
YHR183W	AFL2T_02831
YGR256W	AFL2T_02831
YEL032W	AFL2T_02071
YDR234W	AFL2T_05696
YJL012C	AFL2T_05511
YIL142W	AFL2T_00898
YMR089C	AFL2T_06686
YJR121W	AFL2T_11645
YKL165C	AFL2T_05108
YMR308C	AFL2T_09124
YGR116W	AFL2T_11214
YDR283C	AFL2T_05856
YJR016C	AFL2T_04021	AFL2T_03757
YFL008W	AFL2T_01354
YER025W	AFL2T_04629
YCR017C	AFL2T_01195
YJR064W	AFL2T_02773
YJL005W	AFL2T_09157
YMR290C	AFL2T_10424
YIL075C	AFL2T_04532
YJL033W	AFL2T_04349
YER043C	AFL2T_07757
YNL192W	AFL2T_05217
YIL109C	AFL2T_02588
YNL049C	AFL2T_02588
YDL215C	AFL2T_09347
YFL037W	AFL2T_10391
YLR419W	AFL2T_03114
YBR235W	AFL2T_04605
YJL111W	AFL2T_09117
YJR143C	AFL2T_04188
YLR430W	AFL2T_08122
YAR042W	AFL2T_07946
YDL019C	AFL2T_07946
YKL145W	AFL2T_10907
YGR124W	AFL2T_04710
YPR145W	AFL2T_04710
YML085C	AFL2T_00821
YML124C	AFL2T_00821
YDR212W	AFL2T_03126
YLR389C	AFL2T_01751
YFL039C	AFL2T_05717
YBL015W	AFL2T_00584
YNL250W	AFL2T_10377
YLR058C	AFL2T_01226
YPL110C	AFL2T_06637
YPL012W	AFL2T_06814
YDR430C	AFL2T_04590
YMR105C	AFL2T_02267
YKL127W	AFL2T_02267
YBL039C	AFL2T_06693
YJR103W	AFL2T_06693
YOL004W	AFL2T_00586
YGL238W	AFL2T_05771
YNL112W	AFL2T_05314
YMR217W	AFL2T_07102
YCL030C	AFL2T_02513
YPL119C	AFL2T_04620
YOR204W	AFL2T_04620
YBR114W	AFL2T_06485
YGL245W	AFL2T_09940
YML075C	AFL2T_08234	AFL2T_12082
YLR450W	AFL2T_08234	AFL2T_12082
YBR126C	AFL2T_02575	AFL2T_01428
YNR031C	AFL2T_07670
YCR073C	AFL2T_07670
YOR356W	AFL2T_02456
YNL325C	AFL2T_09605
YGR264C	AFL2T_03300
YDR074W	AFL2T_11236
YDR188W	AFL2T_01212
YLR175W	AFL2T_10045
YPL235W	AFL2T_00834
YBR038W	AFL2T_12399
YDL031W	AFL2T_04345
YHR020W	AFL2T_03127
YBR229C	AFL2T_09934
YLR060W	AFL2T_10303
YAL038W	AFL2T_01451
YOR347C	AFL2T_01451
YNL287W	AFL2T_06700
YIR031C	AFL2T_10161
YNL117W	AFL2T_10161
YMR301C	AFL2T_02582
YFL036W	AFL2T_03189
YLL034C	AFL2T_01501
YML056C	AFL2T_08242
YLR432W	AFL2T_08242
YHR216W	AFL2T_08242
YDR341C	AFL2T_07103
YHR091C	AFL2T_07103
YNL321W	AFL2T_12453
YDR190C	AFL2T_01900
YNL330C	AFL2T_08263
YNL104C	AFL2T_01157
YOR108W	AFL2T_01157
YDL143W	AFL2T_10908
YER065C	AFL2T_10440
YDL160C	AFL2T_11254
YLR382C	AFL2T_05702
YOR211C	AFL2T_07577
YHL016C	AFL2T_02167
YDL095W	AFL2T_11175
YDL093W	AFL2T_11175
YNR001C	AFL2T_09999
YCR005C	AFL2T_09999
YEL013W	AFL2T_08510
YPL262W	AFL2T_08164
YKL035W	AFL2T_07888
YDL131W	AFL2T_01879	AFL2T_08015
YDL182W	AFL2T_01879	AFL2T_08015
YGL236C	AFL2T_05754
YHR164C	AFL2T_10267
YPR024W	AFL2T_01968
YBR143C	AFL2T_10042
YBR097W	AFL2T_04338
YGL125W	AFL2T_06763
YNR053C	AFL2T_04470
YGR254W	AFL2T_02890
YHR174W	AFL2T_02890
YFL034W	AFL2T_02055
YLR378C	AFL2T_06309
YFR030W	AFL2T_09216
YNL189W	AFL2T_03119
YDL164C	AFL2T_05513
YLR197W	AFL2T_01213
YCL017C	AFL2T_10726
YJR065C	AFL2T_06634
YMR058W	AFL2T_09962	AFL2T_08008
YDL066W	AFL2T_01313
YHR205W	AFL2T_09085
YLR240W	AFL2T_10895
YHL030W	AFL2T_02914
YDR062W	AFL2T_07592
YGR125W	AFL2T_10240
YMR304W	AFL2T_09908
YPL040C	AFL2T_11474
YML057W	AFL2T_10785
YLR433C	AFL2T_10785
YER090W	AFL2T_02618
YJL008C	AFL2T_01804
YBR248C	AFL2T_09370
YLR347C	AFL2T_01079
YBL017C	AFL2T_11906
YJL222W	AFL2T_11906
YIL173W	AFL2T_11906
YNR065C	AFL2T_11906
YKR039W	AFL2T_00134
YOR168W	AFL2T_06209
YDL178W	AFL2T_09714
YEL071W	AFL2T_09714
YFL018C	AFL2T_05247
YPL207W	AFL2T_04273
YER081W	AFL2T_10028
YIL074C	AFL2T_10028
YDL029W	AFL2T_03443
YDR502C	AFL2T_07705
YLR180W	AFL2T_07705
YJL154C	AFL2T_02416
YOR063W	AFL2T_06817
YDR172W	AFL2T_02696
YHR019C	AFL2T_09315
YOR375C	AFL2T_04738
YAL062W	AFL2T_04738
YHR028C	AFL2T_01384
YPR173C	AFL2T_01222
YGL048C	AFL2T_12452
YNR013C	AFL2T_02102
YBR169C	AFL2T_08607
YPL106C	AFL2T_08607
YLR188W	AFL2T_01825
YHR037W	AFL2T_09192
YPR117W	AFL2T_09658
YLR138W	AFL2T_09555
YOR317W	AFL2T_05391
YMR246W	AFL2T_05391
YIL009W	AFL2T_05391
YPL265W	AFL2T_05533
YDR270W	AFL2T_10347
YNL061W	AFL2T_01720
YLL039C	AFL2T_01863
YOR291W	AFL2T_10030
YNL241C	AFL2T_01334
YDR536W	AFL2T_10659	AFL2T_08979
YDR060W	AFL2T_07692
YJL129C	AFL2T_09762
YMR297W	AFL2T_12064
YDR109C	AFL2T_12454	AFL2T_10703
YFL033C	AFL2T_03326
YGR100W	AFL2T_06249
YLR277C	AFL2T_00972
YDR456W	AFL2T_10093
YJL212C	AFL2T_03226	AFL2T_08551
YGR055W	AFL2T_04475
YNL331C	AFL2T_06759
YDL243C	AFL2T_06759
YLR083C	AFL2T_11995
YDR107C	AFL2T_11995
YDR023W	AFL2T_10027
YDR256C	AFL2T_05296
YNL045W	AFL2T_05644
YHR072W	AFL2T_11097	AFL2T_09985
YLR276C	AFL2T_07078
YOR014W	AFL2T_09787
YAL048C	AFL2T_02812
YLR355C	AFL2T_06179
YMR266W	AFL2T_01725	AFL2T_11609
YGR258C	AFL2T_01443
YOR259C	AFL2T_02889
YJL153C	AFL2T_05991
YOR310C	AFL2T_03658
YPR002W	AFL2T_05821
YLL031C	AFL2T_05769
YML072C	AFL2T_07889
YLR303W	AFL2T_10002
YCL057W	AFL2T_00447	AFL2T_07083
YOR374W	AFL2T_04308
YER073W	AFL2T_04308
YLL008W	AFL2T_01158
YPR112C	AFL2T_02164
YMR300C	AFL2T_05819
YMR015C	AFL2T_02074
YNR050C	AFL2T_01949
YOR187W	AFL2T_07551
YOR027W	AFL2T_07890
YFL022C	AFL2T_08245
YNL059C	AFL2T_03104
YNL243W	AFL2T_11190
YKL209C	AFL2T_04490
YKL010C	AFL2T_09206
YML126C	AFL2T_02388	AFL2T_11649
YIR007W	AFL2T_01298
YNL238W	AFL2T_10381
YMR307W	AFL2T_09281	AFL2T_07324	AFL2T_12526	AFL2T_11795	AFL2T_10482
YKR059W	AFL2T_01365
YJL138C	AFL2T_01365
YGR245C	AFL2T_01152
YDL060W	AFL2T_06913
YOL098C	AFL2T_04625
YDR394W	AFL2T_02317
YER133W	AFL2T_05986
YJL141C	AFL2T_05129
YDL084W	AFL2T_08175
YGL253W	AFL2T_09339
YFR053C	AFL2T_09339
YCR042C	AFL2T_00643
YCR012W	AFL2T_07735
YOR128C	AFL2T_10345
YAL036C	AFL2T_10297
YJL221C	AFL2T_09036	AFL2T_12243
YIL172C	AFL2T_09036	AFL2T_12243
YOL157C	AFL2T_09036	AFL2T_12243
YGR287C	AFL2T_09036	AFL2T_12243
YBR299W	AFL2T_09036	AFL2T_12243
YGR292W	AFL2T_09036	AFL2T_12243
YJL216C	AFL2T_09036	AFL2T_12243
YGL190C	AFL2T_00587
YMR008C	AFL2T_06099	AFL2T_03555	AFL2T_04507
YMR006C	AFL2T_06099	AFL2T_03555	AFL2T_04507
YOL011W	AFL2T_06099	AFL2T_03555	AFL2T_04507
YDL055C	AFL2T_01967
YMR261C	AFL2T_06498	AFL2T_01429
YML100W	AFL2T_06498	AFL2T_01429
YCR072C	AFL2T_00873
YLL018C	AFL2T_06697
YJL026W	AFL2T_08359
YDL195W	AFL2T_06922
YLR234W	AFL2T_06688
YER136W	AFL2T_06748
YKR093W	AFL2T_11485
YGR092W	AFL2T_08206
YPR111W	AFL2T_08206
YGL077C	AFL2T_09877	AFL2T_10166
YGR019W	AFL2T_05852
YML054C	AFL2T_09681
YDL168W	AFL2T_06004	AFL2T_00017	AFL2T_06130
YGR087C	AFL2T_02346
YLR044C	AFL2T_02346
YLR134W	AFL2T_02346
YDL080C	AFL2T_02346
YHR030C	AFL2T_10458
YBR073W	AFL2T_01144
YHR027C	AFL2T_08297
YPL023C	AFL2T_09932
YEL063C	AFL2T_12285	AFL2T_10004
YNL270C	AFL2T_12285	AFL2T_10004
YNL268W	AFL2T_12285	AFL2T_10004
YAL016W	AFL2T_10302
YJR033C	AFL2T_03406
YHR042W	AFL2T_04358
YBR025C	AFL2T_07787
YLR032W	AFL2T_08390
YPR035W	AFL2T_10399
YIL107C	AFL2T_03839
YGL099W	AFL2T_10128
YHR018C	AFL2T_10903
YPR006C	AFL2T_08201
YDR021W	AFL2T_09771
YNR008W	AFL2T_02483
YER086W	AFL2T_04567
YPR159W	AFL2T_06819
YGR143W	AFL2T_06819
YNL021W	AFL2T_01746
YMR224C	AFL2T_04312
YLR117C	AFL2T_07751
YDR294C	AFL2T_01880	AFL2T_11859
YDL188C	AFL2T_03082
YDL134C	AFL2T_03082
YBR296C	AFL2T_03766	AFL2T_01672
YLR089C	AFL2T_02798
YDR111C	AFL2T_02798
YGL078C	AFL2T_09376
YJR010W	AFL2T_10959
YNL161W	AFL2T_02003
YPR138C	AFL2T_09336
YGR121C	AFL2T_09336
YBR170C	AFL2T_00792
YDR128W	AFL2T_08159
YBR006W	AFL2T_04565	AFL2T_01293
YKR002W	AFL2T_01118
YHR170W	AFL2T_09591
YGL148W	AFL2T_02866
YDR539W	AFL2T_07330
YKL126W	AFL2T_05323
YMR104C	AFL2T_05323
YLR371W	AFL2T_08222
YGR070W	AFL2T_08222
YLR092W	AFL2T_02220	AFL2T_12580
YBR294W	AFL2T_02220	AFL2T_12580
YDL240W	AFL2T_03331
YPR088C	AFL2T_09968
YHR039C	AFL2T_05818
YHR007C	AFL2T_06478	AFL2T_02771	AFL2T_10953
YHR079C	AFL2T_00910
YAR035W	AFL2T_07521
YJL155C	AFL2T_00434
YOR093C	AFL2T_01154
YPL203W	AFL2T_06845
YKL166C	AFL2T_06845
YJL164C	AFL2T_06845
YBL079W	AFL2T_00456
YER105C	AFL2T_00456
YPL175W	AFL2T_00951
YPL154C	AFL2T_02316
YOL058W	AFL2T_04247
YGL084C	AFL2T_02673
YPL189W	AFL2T_02673
YKL060C	AFL2T_02285
YNR073C	AFL2T_05003
YEL070W	AFL2T_05003
YER178W	AFL2T_03815
YER052C	AFL2T_10035
YAL012W	AFL2T_12307
YFL004W	AFL2T_03842
YPL019C	AFL2T_03842
YNR047W	AFL2T_06626
YCR091W	AFL2T_06626
YDR141C	AFL2T_02676
YDL047W	AFL2T_04277
YGL027C	AFL2T_05789
YGL012W	AFL2T_07112
YLL029W	AFL2T_06303
YLR386W	AFL2T_02584
YHR113W	AFL2T_01349
YBR222C	AFL2T_04713
YGL114W	AFL2T_03411
YDR481C	AFL2T_08288
YOR244W	AFL2T_09301
YCR032W	AFL2T_10812
YJL087C	AFL2T_03739
YPR189W	AFL2T_01297
YOR206W	AFL2T_01026
YOL023W	AFL2T_09101
YBL011W	AFL2T_01951	AFL2T_06397
YHL007C	AFL2T_02712
YNL277W	AFL2T_05877
YNL329C	AFL2T_01399
YOL060C	AFL2T_02745
YHR194W	AFL2T_02926
YGR103W	AFL2T_04563
YIR028W	AFL2T_03456	AFL2T_00045
YBR021W	AFL2T_03456	AFL2T_00045
YBL042C	AFL2T_03456	AFL2T_00045
YEL022W	AFL2T_08306
YJR031C	AFL2T_08306
YHR120W	AFL2T_00686
YLR241W	AFL2T_00861
YLR438W	AFL2T_04457	AFL2T_04384
YCR093W	AFL2T_02442
YGL119W	AFL2T_05747
YGR155W	AFL2T_05636
YML069W	AFL2T_00366
YNL154C	AFL2T_02879
YHR135C	AFL2T_02879
YBL030C	AFL2T_10282
YBR085W	AFL2T_10282
YMR056C	AFL2T_10282
YNL142W	AFL2T_07671
YIL046W	AFL2T_07110
YDL244W	AFL2T_09777
YFL058W	AFL2T_09777
YJR156C	AFL2T_09777
YNL332W	AFL2T_09777
YAL053W	AFL2T_10426	AFL2T_07755	AFL2T_00349
YOR365C	AFL2T_10426	AFL2T_07755	AFL2T_00349
YGL194C	AFL2T_01406
YEL060C	AFL2T_10813
YIL155C	AFL2T_01531	AFL2T_12496
YGL055W	AFL2T_09758	AFL2T_00446
YCR092C	AFL2T_00154
YGR145W	AFL2T_02699
YNL220W	AFL2T_01095
YPL147W	AFL2T_02157
YOR046C	AFL2T_06025
YNL247W	AFL2T_10751
YBR112C	AFL2T_06816
YOR196C	AFL2T_10963
YJR148W	AFL2T_04784
YHR208W	AFL2T_04784
YGL094C	AFL2T_02714
YPL091W	AFL2T_01044
YIL147C	AFL2T_04890
YGR173W	AFL2T_05858
YDL174C	AFL2T_07953	AFL2T_02024
YCL018W	AFL2T_01069
YMR216C	AFL2T_04886
YFR038W	AFL2T_03477
YOL097C	AFL2T_06350
YBL106C	AFL2T_02349
YPR032W	AFL2T_02349
YGR274C	AFL2T_09165
YJR138W	AFL2T_09289
YGR252W	AFL2T_10350
YNL275W	AFL2T_10700
YPL028W	AFL2T_12345
YDR345C	AFL2T_06786	AFL2T_11039	AFL2T_11385
YHR096C	AFL2T_06786	AFL2T_11039	AFL2T_11385
YHR094C	AFL2T_06786	AFL2T_11039	AFL2T_11385
YDR343C	AFL2T_06786	AFL2T_11039	AFL2T_11385
YDR342C	AFL2T_06786	AFL2T_11039	AFL2T_11385
YHR092C	AFL2T_06786	AFL2T_11039	AFL2T_11385
YLR081W	AFL2T_06786	AFL2T_11039	AFL2T_11385
YJL219W	AFL2T_06786	AFL2T_11039	AFL2T_11385
YOL156W	AFL2T_06786	AFL2T_11039	AFL2T_11385
YJL214W	AFL2T_06786	AFL2T_11039	AFL2T_11385
YFL011W	AFL2T_06786	AFL2T_11039	AFL2T_11385
YMR011W	AFL2T_06786	AFL2T_11039	AFL2T_11385
YEL069C	AFL2T_06786	AFL2T_11039	AFL2T_11385
YNR072W	AFL2T_06786	AFL2T_11039	AFL2T_11385
YDL245C	AFL2T_06786	AFL2T_11039	AFL2T_11385
YJR158W	AFL2T_06786	AFL2T_11039	AFL2T_11385
YNL023C	AFL2T_00184
YPL009C	AFL2T_05499
YPL109C	AFL2T_12443
YLR163C	AFL2T_03343
YOR099W	AFL2T_11628
YDR035W	AFL2T_00863
YBR079C	AFL2T_02203
YBR237W	AFL2T_07768
YPL204W	AFL2T_06704
YDR477W	AFL2T_06341
YKL146W	AFL2T_04606
YBR166C	AFL2T_05345
YBR249C	AFL2T_00105
YLL055W	AFL2T_06320
YBR198C	AFL2T_00789
YGR170W	AFL2T_03605
YOR361C	AFL2T_00869
YDR211W	AFL2T_02623
YDR436W	AFL2T_01420
YML016C	AFL2T_01420
YBR094W	AFL2T_02444
YER082C	AFL2T_06914
YGR244C	AFL2T_12436
YGR289C	AFL2T_09035	AFL2T_05292	AFL2T_12242
YBR298C	AFL2T_09035	AFL2T_05292	AFL2T_12242
YJR160C	AFL2T_09035	AFL2T_05292	AFL2T_12242
YDL247W	AFL2T_09035	AFL2T_05292	AFL2T_12242
YAL017W	AFL2T_06670
YOL045W	AFL2T_06670
YOR388C	AFL2T_11729	AFL2T_05701
YOR303W	AFL2T_05859
YIL166C	AFL2T_11100
YGL091C	AFL2T_03137
YDL132W	AFL2T_03484
YER110C	AFL2T_07805
YJL060W	AFL2T_01935
YMR165C	AFL2T_02509
YMR309C	AFL2T_05128
YCR008W	AFL2T_10067
YOR348C	AFL2T_11378	AFL2T_05081
YJL102W	AFL2T_05904
YKR038C	AFL2T_05744
YHR025W	AFL2T_10053
YBR136W	AFL2T_12463
YGR090W	AFL2T_11250
YGR192C	AFL2T_01745	AFL2T_05185
YJR009C	AFL2T_01745	AFL2T_05185
YJL052W	AFL2T_01745	AFL2T_05185
YKR095W	AFL2T_02552
YIL149C	AFL2T_02552
YHR068W	AFL2T_01718
YDL014W	AFL2T_03341
YLL028W	AFL2T_03575	AFL2T_11511	AFL2T_01572	AFL2T_06245
YER006W	AFL2T_07713
YKR024C	AFL2T_06569
YBL016W	AFL2T_02589
YJL109C	AFL2T_02529
YOR136W	AFL2T_03515
YDR189W	AFL2T_06218
YBL063W	AFL2T_11473
YDR047W	AFL2T_02216
YHR064C	AFL2T_05274
YBL091C	AFL2T_04707	AFL2T_08253
YMR145C	AFL2T_07578
YDL085W	AFL2T_07578
YJL197W	AFL2T_04058
YIR027C	AFL2T_05264
YKL134C	AFL2T_09169
YDL210W	AFL2T_04982
YOR165W	AFL2T_07550
YEL065W	AFL2T_00460
YHL040C	AFL2T_00460
YLR244C	AFL2T_01463	AFL2T_08534
YFL025C	AFL2T_00409
YCL059C	AFL2T_06772
YGR286C	AFL2T_10133
YIL103W	AFL2T_06870
YBR132C	AFL2T_00046	AFL2T_09043
YNL064C	AFL2T_02218
YBR142W	AFL2T_09214
YER047C	AFL2T_02620
YJL101C	AFL2T_03631
YKL212W	AFL2T_04575
YDR075W	AFL2T_08326
YER165W	AFL2T_02096
YMR241W	AFL2T_09998
YPR029C	AFL2T_10218
YBR160W	AFL2T_02822	AFL2T_08936
YDR353W	AFL2T_10383
YHR106W	AFL2T_10383
YOL164W	AFL2T_08093	AFL2T_00245
YFR028C	AFL2T_02229
YGL180W	AFL2T_04476
YLR429W	AFL2T_04000
YJR040W	AFL2T_11637
YER099C	AFL2T_01905
YBL068W	AFL2T_01905
YGL251C	AFL2T_02558
YDL234C	AFL2T_05802
YLR195C	AFL2T_04573
YDR375C	AFL2T_03694
YLR253W	AFL2T_04725
YLR409C	AFL2T_07956
YPL022W	AFL2T_08168
YDL138W	AFL2T_00094	AFL2T_01540
YDL194W	AFL2T_00094	AFL2T_01540
YKL046C	AFL2T_01668
YMR238W	AFL2T_01668
YPR047W	AFL2T_06984
YPL151C	AFL2T_07698
YLR401C	AFL2T_02490
YBR220C	AFL2T_11098
YDR122W	AFL2T_07660
YLR096W	AFL2T_07660
YBR031W	AFL2T_09884
YDR012W	AFL2T_09884
YLR314C	AFL2T_00367
YEL058W	AFL2T_09076
YDR232W	AFL2T_10097
YKL085W	AFL2T_00428
YNL071W	AFL2T_00425
YOR160W	AFL2T_00451
YNL037C	AFL2T_02930
YHR107C	AFL2T_09892
YMR131C	AFL2T_04146
YEL042W	AFL2T_07553
YER056C	AFL2T_05396
YER060W-A	AFL2T_05396
YER060W	AFL2T_05396
YLR354C	AFL2T_10811
YGR043C	AFL2T_10811
YBR281C	AFL2T_02756
YBR221C	AFL2T_07967
YER095W	AFL2T_07727
YFL053W	AFL2T_08400
YML042W	AFL2T_06861
YNR032W	AFL2T_06612
YBR011C	AFL2T_01343
YJL094C	AFL2T_00536
YMR190C	AFL2T_02681
YDR105C	AFL2T_06943
YPR069C	AFL2T_03425
YKL197C	AFL2T_05374
YLR005W	AFL2T_10012
YDL198C	AFL2T_03857
YIL130W	AFL2T_02250
YOR061W	AFL2T_00656
YLR113W	AFL2T_06243
YOL094C	AFL2T_05689
YOR241W	AFL2T_04574
YMR221C	AFL2T_07864
YJL167W	AFL2T_09775
YLR222C	AFL2T_04633
YBR034C	AFL2T_09078
YOL030W	AFL2T_06015
YDL148C	AFL2T_12322
YIR006C	AFL2T_06489
YDR365C	AFL2T_09292
YOR197W	AFL2T_03538	AFL2T_09116
YNL212W	AFL2T_01302
YJR131W	AFL2T_02888
YLR340W	AFL2T_02214
YMR277W	AFL2T_02314
YOR378W	AFL2T_11780
YHR001W	AFL2T_01405
YKR003W	AFL2T_01405
YBR286W	AFL2T_03045
YBR029C	AFL2T_03819
YLR027C	AFL2T_05422
YPR003C	AFL2T_03646
YCR084C	AFL2T_05678
YOR323C	AFL2T_05657
YHL032C	AFL2T_09154	AFL2T_01969
YNR043W	AFL2T_04673
YER179W	AFL2T_07924
YIL018W	AFL2T_10108
YFR031C-A	AFL2T_10108
YOR002W	AFL2T_10911
YMR083W	AFL2T_10095
YMR303C	AFL2T_10095
YOL086C	AFL2T_10095
YBR145W	AFL2T_10095
YGL003C	AFL2T_01350
YIL108W	AFL2T_02337
YCL004W	AFL2T_05833
YDL103C	AFL2T_07921
YDR148C	AFL2T_11260
YDL128W	AFL2T_02100
YER093C	AFL2T_05343
YHR188C	AFL2T_09225
YIR034C	AFL2T_02281
YGR157W	AFL2T_03132
YOR074C	AFL2T_12410
YIL094C	AFL2T_01456
YKL135C	AFL2T_01273
YNL271C	AFL2T_05699
YML008C	AFL2T_05077	AFL2T_03796
YGR123C	AFL2T_05854
YJL100W	AFL2T_06946
YPL043W	AFL2T_04775
YJR145C	AFL2T_10991
YHR203C	AFL2T_10991
YGL095C	AFL2T_05707
YFR004W	AFL2T_08262
YPL031C	AFL2T_09988	AFL2T_02734
YBL007C	AFL2T_04184
YHR073W	AFL2T_11215
YJR130C	AFL2T_11251
YML082W	AFL2T_11251
YMR272C	AFL2T_01064
YJR007W	AFL2T_03647
YOL034W	AFL2T_08181
YPR021C	AFL2T_00279
YDL141W	AFL2T_05443
YKL211C	AFL2T_03470
YMR278W	AFL2T_05248
YKL188C	AFL2T_03489
YPL131W	AFL2T_03501
YDL147W	AFL2T_10968
YGL255W	AFL2T_00050	AFL2T_01775	AFL2T_04376
YGR086C	AFL2T_01442
YPL004C	AFL2T_01442
YBR017C	AFL2T_01053
YDR331W	AFL2T_01121
YHR077C	AFL2T_00397
YNL242W	AFL2T_02544
YKL029C	AFL2T_07942
YGR194C	AFL2T_10742
YBR018C	AFL2T_06789
YDR208W	AFL2T_11196
YER078C	AFL2T_09244
YKR069W	AFL2T_10967
YOR185C	AFL2T_02536
YLR293C	AFL2T_02536
YMR062C	AFL2T_06308
YOR175C	AFL2T_05706
YBL008W	AFL2T_03727
YGL131C	AFL2T_02198
YER141W	AFL2T_02787
YML049C	AFL2T_02524
YBR043C	AFL2T_10446
YJR091C	AFL2T_09308
YPR042C	AFL2T_09308
YJL128C	AFL2T_01045
YJR072C	AFL2T_01997
YDR338C	AFL2T_04343
YJL062W	AFL2T_05668
YKL103C	AFL2T_09975
YOR261C	AFL2T_03865
YER015W	AFL2T_10005
YGL202W	AFL2T_07006	AFL2T_10875
YPR141C	AFL2T_04001
YJL098W	AFL2T_01922
YKR028W	AFL2T_01922
YBL024W	AFL2T_03351
YLR377C	AFL2T_01946
YLR362W	AFL2T_10116
YIL095W	AFL2T_08118
YNL020C	AFL2T_08118
YMR012W	AFL2T_02373
YGR233C	AFL2T_04798
YJL168C	AFL2T_10072
YDR390C	AFL2T_04102
YCR053W	AFL2T_09024
YEL020C	AFL2T_00620
YOL130W	AFL2T_10054
YFL050C	AFL2T_10054
YDR448W	AFL2T_05324
YIR002C	AFL2T_00786
YEL036C	AFL2T_03142
YDR292C	AFL2T_05810
YOR142W	AFL2T_10087
YER003C	AFL2T_03448
YER049W	AFL2T_06522
YLL041C	AFL2T_11667
YMR318C	AFL2T_02262
YCR105W	AFL2T_02262
YHR098C	AFL2T_01199
YMR076C	AFL2T_09578
YPR016C	AFL2T_10073
YGR210C	AFL2T_03421
YKL184W	AFL2T_04581
YEL052W	AFL2T_12368
YFL059W	AFL2T_06305
YNL333W	AFL2T_06305
YMR096W	AFL2T_06305
YOR243C	AFL2T_00984
YGR231C	AFL2T_05507
YMR215W	AFL2T_04315
YPL268W	AFL2T_03450
YOR209C	AFL2T_07893
YMR116C	AFL2T_10404
YMR146C	AFL2T_01315
YJR077C	AFL2T_01126	AFL2T_08089
YFL047W	AFL2T_00135
YJR005W	AFL2T_05356
YEL040W	AFL2T_08287
YOR067C	AFL2T_09587
YFR024C-A	AFL2T_02813
YHR016C	AFL2T_02813
YBR293W	AFL2T_03213
YOR271C	AFL2T_00976
YGR211W	AFL2T_04107
YDR158W	AFL2T_10990
YKL113C	AFL2T_11198
YNL029C	AFL2T_08340
YIL085C	AFL2T_08340
YDR335W	AFL2T_01299
YDR497C	AFL2T_02998	AFL2T_05614	AFL2T_08059
YOL103W	AFL2T_02998	AFL2T_05614	AFL2T_08059
YDL022W	AFL2T_00859	AFL2T_05589
YOL059W	AFL2T_00859	AFL2T_05589
YIL160C	AFL2T_01917	AFL2T_06769	AFL2T_03590
YBR041W	AFL2T_01470	AFL2T_10140
YML063W	AFL2T_10022
YLR441C	AFL2T_10022
YBR008C	AFL2T_01281
YER107C	AFL2T_01510
YNL139C	AFL2T_05895
YHR065C	AFL2T_09075
YGL225W	AFL2T_10047
YLL063C	AFL2T_11675
YOR272W	AFL2T_04623
YHR190W	AFL2T_11459
YNL218W	AFL2T_01934	AFL2T_05965
YFL007W	AFL2T_01944
YLR208W	AFL2T_04790
YPL042C	AFL2T_03602
YMR243C	AFL2T_00092
YOR316C	AFL2T_00092
YHL003C	AFL2T_04120
YKL008C	AFL2T_04120
YGR132C	AFL2T_03429
YDR402C	AFL2T_06061
YAL067C	AFL2T_09436
YGR065C	AFL2T_09436
YHR048W	AFL2T_00075	AFL2T_07003
YLR196W	AFL2T_00814
YLR447C	AFL2T_03659
YPR026W	AFL2T_08088
YDR099W	AFL2T_08271
YER177W	AFL2T_08271
YAL021C	AFL2T_10370
YBR003W	AFL2T_11192
YCR028C	AFL2T_00684	AFL2T_01676
YLR231C	AFL2T_05354	AFL2T_01812
YER145C	AFL2T_08007	AFL2T_09963
YLR130C	AFL2T_01411
YCL009C	AFL2T_04665
YPL263C	AFL2T_02680
YGR185C	AFL2T_08018
YLL045C	AFL2T_02569
YHL033C	AFL2T_02569
YPL212C	AFL2T_05567
YOL038W	AFL2T_09699
YKR089C	AFL2T_04535
YOR081C	AFL2T_04535
YIR008C	AFL2T_01276
YDR120C	AFL2T_07965
YBR020W	AFL2T_02432
YDR009W	AFL2T_02432
YDL001W	AFL2T_06836
YER005W	AFL2T_06563
YFR002W	AFL2T_12458
YGR144W	AFL2T_02861
YGR285C	AFL2T_05080
YMR244W	AFL2T_03384
YOR087W	AFL2T_03648
YDR452W	AFL2T_07639
YLR336C	AFL2T_05233
YGR054W	AFL2T_11207
YOR346W	AFL2T_09162
YKL081W	AFL2T_05738
YPL048W	AFL2T_05738
YML092C	AFL2T_00441
YPR041W	AFL2T_05515
YPR110C	AFL2T_07023
YMR139W	AFL2T_05681
YDL079C	AFL2T_05681
YGL184C	AFL2T_05110
YLR172C	AFL2T_03378
YPR103W	AFL2T_02856
YOR380W	AFL2T_11489
YDR300C	AFL2T_05640
YHR033W	AFL2T_05640
YOR222W	AFL2T_03745
YPL134C	AFL2T_03745
YHR108W	AFL2T_09112
YDR358W	AFL2T_09112
YER053C	AFL2T_01338
YGR266W	AFL2T_01494
YAR015W	AFL2T_10921
YGR184C	AFL2T_09143
YLR056W	AFL2T_05679	AFL2T_01054
YDL058W	AFL2T_03403
YPL266W	AFL2T_00346
YOR262W	AFL2T_04087
YNL288W	AFL2T_10246
YKL027W	AFL2T_01401
YHR003C	AFL2T_01401
YPL145C	AFL2T_02275
YOR237W	AFL2T_02275
YDL040C	AFL2T_02005
YDL100C	AFL2T_02321
YFR048W	AFL2T_01869
YNL239W	AFL2T_00595
YCR068W	AFL2T_05297
YJL208C	AFL2T_05538
YPL050C	AFL2T_06377
YOL145C	AFL2T_10058
YJR126C	AFL2T_02057	AFL2T_04373	AFL2T_03084	AFL2T_00073
YBR081C	AFL2T_02354
YDR243C	AFL2T_04473
YFR006W	AFL2T_05646
YGL123W	AFL2T_11479
YKL140W	AFL2T_10839
YKR056W	AFL2T_06632
YPL029W	AFL2T_11622
YPR156C	AFL2T_09802	AFL2T_05838
YGR138C	AFL2T_09802	AFL2T_05838
YBR287W	AFL2T_01046
YNL191W	AFL2T_07576
YKR080W	AFL2T_00611
YOL124C	AFL2T_02034
YKL213C	AFL2T_06332
YEL051W	AFL2T_08318
YDR372C	AFL2T_09108
YJR110W	AFL2T_10305
YPL125W	AFL2T_10270
YGR253C	AFL2T_06777
YBR055C	AFL2T_09353
YOR141C	AFL2T_06735
YLR248W	AFL2T_08251
YJR152W	AFL2T_05579	AFL2T_07446	AFL2T_12253
YJL213W	AFL2T_07415	AFL2T_02093
YOL061W	AFL2T_03660
YFL009W	AFL2T_02563
YOR157C	AFL2T_02686
YER126C	AFL2T_01373
YJR153W	AFL2T_04252
YDL025C	AFL2T_08312
YGR159C	AFL2T_10910
YMR079W	AFL2T_02487
YKL091C	AFL2T_02487
YJR139C	AFL2T_10515
YCR034W	AFL2T_09808	AFL2T_02430
YJL196C	AFL2T_09808	AFL2T_02430
YOL066C	AFL2T_09664
YDL036C	AFL2T_09664
YJR013W	AFL2T_11462
YHR112C	AFL2T_03754	AFL2T_07859
YOR231W	AFL2T_10330
YPL140C	AFL2T_10330
YGL203C	AFL2T_01517
YHR104W	AFL2T_02162
YKR048C	AFL2T_10031
YPL090C	AFL2T_01906
YBR181C	AFL2T_01906
YCL043C	AFL2T_09363
YDR518W	AFL2T_09363
YPR125W	AFL2T_01358
YMR231W	AFL2T_04118
YDR388W	AFL2T_10725
YJR049C	AFL2T_06045
YEL041W	AFL2T_06045
YNL138W	AFL2T_03523
YBR058C	AFL2T_09378
YDR325W	AFL2T_09701
YNR012W	AFL2T_09293
YOR090C	AFL2T_09131
YKL217W	AFL2T_00410
YIL091C	AFL2T_01484
YFL055W	AFL2T_04912
YJR159W	AFL2T_07952	AFL2T_10702	AFL2T_06037	AFL2T_10710
YDL246C	AFL2T_07952	AFL2T_10702	AFL2T_06037	AFL2T_10710
YLR070C	AFL2T_07952	AFL2T_10702	AFL2T_06037	AFL2T_10710
YOR109W	AFL2T_06474
YNL106C	AFL2T_06474
YIL002C	AFL2T_06474
YBR192W	AFL2T_11003
YOR005C	AFL2T_08329
YNL083W	AFL2T_03167
YHR202W	AFL2T_07968
YGL116W	AFL2T_02494
YNL313C	AFL2T_00418
YOR161C	AFL2T_03698
YJR076C	AFL2T_08221
YNL178W	AFL2T_10304
YPL088W	AFL2T_08046	AFL2T_01942	AFL2T_12246
YGR056W	AFL2T_11243
YLR357W	AFL2T_11243
YKL064W	AFL2T_05604
YHR002W	AFL2T_09589
YJR036C	AFL2T_02129
YFL002C	AFL2T_03669
YMR250W	AFL2T_12053	AFL2T_00540
YDR332W	AFL2T_00408
YKL045W	AFL2T_00742
YDR226W	AFL2T_03864
YHR171W	AFL2T_09372
YOL122C	AFL2T_01920
YHR050W	AFL2T_01920
YLR034C	AFL2T_01920
YJR117W	AFL2T_04628
YNL075W	AFL2T_03472
YLR186W	AFL2T_11203
YGR135W	AFL2T_09220
YKL120W	AFL2T_08360
YPL057C	AFL2T_05724
YBR161W	AFL2T_05724
YMR129W	AFL2T_11249
YGR214W	AFL2T_03665
YLR048W	AFL2T_03665
YDL238C	AFL2T_05137
YAL025C	AFL2T_05795
YPL008W	AFL2T_11240
YJR051W	AFL2T_02189
YEL047C	AFL2T_02189
YGR188C	AFL2T_02836
YLR229C	AFL2T_09325
YKL022C	AFL2T_09790
YOR119C	AFL2T_07108
YHR111W	AFL2T_11651
YER148W	AFL2T_02454
YEL055C	AFL2T_02845
YBL084C	AFL2T_05553
YPR097W	AFL2T_01382
YNL006W	AFL2T_03779
YBR199W	AFL2T_09805
YHR204W	AFL2T_07933
YJL069C	AFL2T_09340
YGR267C	AFL2T_09898
YGL097W	AFL2T_12460
YOR362C	AFL2T_02933	AFL2T_12594
YPL220W	AFL2T_07612
YGL135W	AFL2T_07612
YNL141W	AFL2T_05501
YOR155C	AFL2T_01685
YDR049W	AFL2T_06294
YPL104W	AFL2T_04541
YLR420W	AFL2T_01008
YGR028W	AFL2T_05106
YGR189C	AFL2T_01043
YNL169C	AFL2T_01071
YKL004W	AFL2T_02481
YLR351C	AFL2T_02541
YLR399C	AFL2T_01887
YDL070W	AFL2T_01887
YDR245W	AFL2T_03309
YER020W	AFL2T_03487
YNL297C	AFL2T_02028
YMR296C	AFL2T_10480
YPR167C	AFL2T_10961
YDR531W	AFL2T_11087
YBL037W	AFL2T_12415
YJL172W	AFL2T_11014
YGR060W	AFL2T_11810
YLR004C	AFL2T_11020	AFL2T_06526	AFL2T_11879
YCR024C	AFL2T_01208
YML086C	AFL2T_01163
YMR110C	AFL2T_10439
YCR094W	AFL2T_03884
YNR048W	AFL2T_03884
YDR264C	AFL2T_05632
YOR034C	AFL2T_05632
YCL040W	AFL2T_08141
YDR516C	AFL2T_08141
YEL050C	AFL2T_02037
YBR247C	AFL2T_07971
YHR166C	AFL2T_09774
YIR004W	AFL2T_11458
YLL057C	AFL2T_01395
YHR169W	AFL2T_02368
YOL068C	AFL2T_02033
YDL042C	AFL2T_02033
YJR078W	AFL2T_10727	AFL2T_01811
YMR166C	AFL2T_00369
YBR243C	AFL2T_06758
YDR496C	AFL2T_07724
YIL022W	AFL2T_07790
YOL062C	AFL2T_06290
YJL080C	AFL2T_02710
YDR019C	AFL2T_07690
YLR216C	AFL2T_05240
YFR010W	AFL2T_08156
YMR173W	AFL2T_06319
YLR243W	AFL2T_07704
YML123C	AFL2T_08964
YBR227C	AFL2T_00857
YER094C	AFL2T_04644
YGL076C	AFL2T_05126
YPL198W	AFL2T_05126
YPR165W	AFL2T_02875
YGL115W	AFL2T_08421
YPR004C	AFL2T_00402
YJL088W	AFL2T_04667
YNR033W	AFL2T_05710	AFL2T_12579
YJL091C	AFL2T_01171
YJR123W	AFL2T_01153
YDL155W	AFL2T_03113
YLR210W	AFL2T_03113
YML080W	AFL2T_01012
YLR116W	AFL2T_02369
YHR132C	AFL2T_05534
YPR048W	AFL2T_05869
YOR273C	AFL2T_09454
YHR005C	AFL2T_00715	AFL2T_03465
YOL016C	AFL2T_07020
YFR014C	AFL2T_07020
YDL205C	AFL2T_12224	AFL2T_03133
YNL280C	AFL2T_04543	AFL2T_10317
YBL033C	AFL2T_03446
YMR247C	AFL2T_03386
YDL017W	AFL2T_11245
YGR012W	AFL2T_00622
YDL108W	AFL2T_06476
YOR184W	AFL2T_03994
YIL021W	AFL2T_06927
YOR181W	AFL2T_08169
YPL122C	AFL2T_12421
YGR162W	AFL2T_05451
YGL049C	AFL2T_05451
YBL067C	AFL2T_10356
YER098W	AFL2T_10356
YHR066W	AFL2T_09074
YDR312W	AFL2T_09074
YKR017C	AFL2T_02622
YER168C	AFL2T_09599
YLR300W	AFL2T_02039
YOR190W	AFL2T_02039
YDR142C	AFL2T_01111
YBR087W	AFL2T_06848
YOR145C	AFL2T_02925
YNL317W	AFL2T_05573
YJL039C	AFL2T_08397
YFR047C	AFL2T_11229
YBR241C	AFL2T_03604
YGL104C	AFL2T_03604
YML104C	AFL2T_01508
YLR319C	AFL2T_03769
YDR017C	AFL2T_08455
YOR132W	AFL2T_05903
YDR364C	AFL2T_01466
YEL064C	AFL2T_04701
YBR074W	AFL2T_10212
YOR124C	AFL2T_10463
YGR260W	AFL2T_00234	AFL2T_04323	AFL2T_07873	AFL2T_08189	AFL2T_07042	AFL2T_07033	AFL2T_01640	AFL2T_07601	AFL2T_00284
YKL221W	AFL2T_10263	AFL2T_05930	AFL2T_08781	AFL2T_09447
YNL274C	AFL2T_01999	AFL2T_05151	AFL2T_03157
YKL174C	AFL2T_07523	AFL2T_04307	AFL2T_04836
YMR319C	AFL2T_04990	AFL2T_08430
YER055C	AFL2T_00155
YGL252C	AFL2T_06223
YMR302C	AFL2T_03849
YPR119W	AFL2T_02036
YGR108W	AFL2T_02036
YGR010W	AFL2T_09205
YLR328W	AFL2T_09205
YDR244W	AFL2T_00618
YBR046C	AFL2T_06618
YFL016C	AFL2T_06807
YLR157C	AFL2T_00797
YLR158C	AFL2T_00797
YLR160C	AFL2T_00797
YLR155C	AFL2T_00797
YFL030W	AFL2T_03789
YIL133C	AFL2T_10214
YNL069C	AFL2T_10214
YML074C	AFL2T_09163
YLR449W	AFL2T_09163
YGR047C	AFL2T_02183
YGL083W	AFL2T_04785
YNL219C	AFL2T_03391
YHR128W	AFL2T_10024
YIL003W	AFL2T_09944
YFR021W	AFL2T_08292
YOL055C	AFL2T_05313
YPL258C	AFL2T_05313
YPR121W	AFL2T_05313
YHR158C	AFL2T_06705
YGR238C	AFL2T_06705
YBR189W	AFL2T_11005
YPL081W	AFL2T_11005
YBR159W	AFL2T_06787
YGL169W	AFL2T_05500
YGR083C	AFL2T_08425
YOL140W	AFL2T_06867
YPL260W	AFL2T_09127
YOR120W	AFL2T_11556	AFL2T_05369
YDR368W	AFL2T_11556	AFL2T_05369
YER089C	AFL2T_01488
YBL056W	AFL2T_01488
YJL133W	AFL2T_02621
YKR052C	AFL2T_02621
YDR266C	AFL2T_00871
YLR103C	AFL2T_01120
YJL207C	AFL2T_05779
YLR203C	AFL2T_07945
YPR161C	AFL2T_10029
YKR042W	AFL2T_00400
YJL116C	AFL2T_00400
YIL123W	AFL2T_00400
YNL066W	AFL2T_00400
YBL061C	AFL2T_00576
YFR051C	AFL2T_01060
YMR001C	AFL2T_00570
YPR108W	AFL2T_02797
YNL273W	AFL2T_12423
YER102W	AFL2T_02106
YBL072C	AFL2T_02106
YJL001W	AFL2T_00177
YKL172W	AFL2T_08352
YKL059C	AFL2T_09369
YDL192W	AFL2T_07618
YDL137W	AFL2T_07618
YNL257C	AFL2T_10284
YHR155W	AFL2T_10284
YGR202C	AFL2T_01487
YJL092W	AFL2T_01414
YHR009C	AFL2T_05788
YEL056W	AFL2T_09897
YBR260C	AFL2T_11158
YJR105W	AFL2T_10111
YPL171C	AFL2T_01432	AFL2T_00663	AFL2T_11807
YHR179W	AFL2T_01432	AFL2T_00663	AFL2T_11807
YLL010C	AFL2T_02160
YLR019W	AFL2T_02160
YEL046C	AFL2T_03313
YIL116W	AFL2T_03358
YNR006W	AFL2T_02707
YKL068W	AFL2T_01925
YMR047C	AFL2T_01925
YPR144C	AFL2T_00600
YLR114C	AFL2T_03485
YOL049W	AFL2T_05841
YJL112W	AFL2T_08440
YKR036C	AFL2T_08440
YBR274W	AFL2T_02548
YBL097W	AFL2T_06491
YDL153C	AFL2T_07652
YGR261C	AFL2T_06610
YIL047C	AFL2T_10796
YGL186C	AFL2T_02711	AFL2T_11522
YDR326C	AFL2T_05909
YHR080C	AFL2T_05909
YDR301W	AFL2T_12340
YOR212W	AFL2T_08346
YJL108C	AFL2T_09446	AFL2T_10599	AFL2T_04951	AFL2T_03625
YCR023C	AFL2T_01098
YCR047C	AFL2T_02929
YDR392W	AFL2T_03379
YBL035C	AFL2T_08423
YMR176W	AFL2T_09928
YPL209C	AFL2T_05641
YER021W	AFL2T_11193
YOR091W	AFL2T_08569
YER144C	AFL2T_02708
YDR069C	AFL2T_02708
YLR206W	AFL2T_02619
YDL161W	AFL2T_02619
YGL011C	AFL2T_02326
YHR142W	AFL2T_07569
YHR031C	AFL2T_08469
YML061C	AFL2T_08469
YDR415C	AFL2T_12404	AFL2T_04856
YFR037C	AFL2T_00406
YFL003C	AFL2T_00872
YHR070W	AFL2T_01380
YJR124C	AFL2T_07978
YGR255C	AFL2T_10378
YLR148W	AFL2T_10119
YOR006C	AFL2T_09111
YPR175W	AFL2T_09366
YMR235C	AFL2T_10913
YCL038C	AFL2T_09364	AFL2T_03208
YAL042W	AFL2T_02211
YKR079C	AFL2T_01018
YPL218W	AFL2T_02177
YMR203W	AFL2T_05682
YOR154W	AFL2T_10125
YCR002C	AFL2T_01526
YJL204C	AFL2T_00867
YDL056W	AFL2T_03629
YDL201W	AFL2T_10261
YJL036W	AFL2T_10380
YBL064C	AFL2T_10711	AFL2T_04522
YDR104C	AFL2T_03642
YJL115W	AFL2T_02351
YCR098C	AFL2T_11058
YBL098W	AFL2T_01462
YHR011W	AFL2T_00697
YDR403W	AFL2T_06060
YNL308C	AFL2T_10283
YOL119C	AFL2T_04043	AFL2T_02627	AFL2T_12587	AFL2T_10693	AFL2T_08248	AFL2T_00494	AFL2T_00667
YOR306C	AFL2T_04043	AFL2T_02627	AFL2T_12587	AFL2T_10693	AFL2T_08248	AFL2T_00494	AFL2T_00667
YDR242W	AFL2T_08982	AFL2T_02826	AFL2T_10940	AFL2T_12398	AFL2T_01566	AFL2T_09476	AFL2T_01665
YBR082C	AFL2T_11201
YDR059C	AFL2T_11201
YDR032C	AFL2T_00793
YJL020C	AFL2T_05358
YPR178W	AFL2T_04176
YNL007C	AFL2T_05863
YFL054C	AFL2T_07163
YMR214W	AFL2T_05585
YOR071C	AFL2T_07173	AFL2T_07289
YLR237W	AFL2T_07173	AFL2T_07289
YOR192C	AFL2T_07173	AFL2T_07289
YER031C	AFL2T_00855
YGL210W	AFL2T_00855
YGR085C	AFL2T_04609
YPR102C	AFL2T_04609
YOR171C	AFL2T_07666
YLR260W	AFL2T_07666
YLR017W	AFL2T_09189
YPL063W	AFL2T_08260
YBR291C	AFL2T_04296
YGR246C	AFL2T_03713
YPR137W	AFL2T_04637
YMR226C	AFL2T_06592	AFL2T_08016
YDR297W	AFL2T_00967
YBL041W	AFL2T_02924
YJL053W	AFL2T_02027
YKL039W	AFL2T_08365
YHL017W	AFL2T_08365
YNL011C	AFL2T_08395
YIL083C	AFL2T_11091
YLR361C	AFL2T_10373
YER157W	AFL2T_02344
YML130C	AFL2T_00627
YBL104C	AFL2T_06665
YER087W	AFL2T_07693
YPL117C	AFL2T_04341
YDL167C	AFL2T_09700
YKL114C	AFL2T_02835
YMR276W	AFL2T_02523
YDR050C	AFL2T_08480
YNL121C	AFL2T_06349
YHR117W	AFL2T_06349
YGR163W	AFL2T_01016
YKR066C	AFL2T_04481
YPR135W	AFL2T_03847
YBR110W	AFL2T_12000
YPR132W	AFL2T_03792
YGR118W	AFL2T_03792
YNL047C	AFL2T_10466
YIL105C	AFL2T_10466
YAL002W	AFL2T_02195
YER156C	AFL2T_01513
YNR064C	AFL2T_02727
YLR167W	AFL2T_02329
YOR274W	AFL2T_05685
YJR070C	AFL2T_09297
YPL248C	AFL2T_10982
YIL033C	AFL2T_02467
YIL043C	AFL2T_07105
YLR380W	AFL2T_02603	AFL2T_04125	AFL2T_08695
YJR098C	AFL2T_00156
YIR023W	AFL2T_01378
YKL193C	AFL2T_02161
YKL080W	AFL2T_07687
YLR045C	AFL2T_02570
YBR133C	AFL2T_06640
YMR314W	AFL2T_05712
YOL064C	AFL2T_09231
YNL279W	AFL2T_01937
YEL024W	AFL2T_11639
YJR002W	AFL2T_12468
YOR100C	AFL2T_12017
YKR021W	AFL2T_07572
YJL084C	AFL2T_07572
YBR164C	AFL2T_06736
YJR006W	AFL2T_04593
YKL002W	AFL2T_08472
YNL221C	AFL2T_08143
YOL141W	AFL2T_08293
YER008C	AFL2T_02110
YOL077C	AFL2T_00853
YIL120W	AFL2T_03626	AFL2T_05190	AFL2T_11023	AFL2T_03231	AFL2T_04138
YIL121W	AFL2T_03626	AFL2T_05190	AFL2T_11023	AFL2T_03231	AFL2T_04138
YNL065W	AFL2T_03626	AFL2T_05190	AFL2T_11023	AFL2T_03231	AFL2T_04138
YCR026C	AFL2T_06515
YEL016C	AFL2T_06515
YOL092W	AFL2T_09986
YBR147W	AFL2T_09986
YDR538W	AFL2T_02567
YGR207C	AFL2T_05868
YDR376W	AFL2T_06903
YGL058W	AFL2T_11998
YLR088W	AFL2T_02594
YMR061W	AFL2T_02352
YLR299W	AFL2T_00188	AFL2T_04378	AFL2T_08520
YGL205W	AFL2T_00480	AFL2T_06552
YER162C	AFL2T_02692	AFL2T_12514
YOR299W	AFL2T_03706
YMR237W	AFL2T_03706
YNL231C	AFL2T_08422
YNL264C	AFL2T_08422
YDR182W	AFL2T_00093
YEL027W	AFL2T_00717
YGR048W	AFL2T_00832
YKL191W	AFL2T_03802
YDR373W	AFL2T_11994
YNR030W	AFL2T_10357
YDR025W	AFL2T_01437
YBR048W	AFL2T_01437
YDR287W	AFL2T_07959
YHR046C	AFL2T_07959
YDR523C	AFL2T_09715	AFL2T_00141
YPL214C	AFL2T_05516
YML021C	AFL2T_09362
YKL205W	AFL2T_10741
YLR020C	AFL2T_00095
YLL012W	AFL2T_00095
YBL047C	AFL2T_00822
YGR278W	AFL2T_00776
YMR093W	AFL2T_05198
YNL031C	AFL2T_03396
YBR010W	AFL2T_03396
YHR008C	AFL2T_01973
YML065W	AFL2T_07697
YLR442C	AFL2T_07697
YMR102C	AFL2T_08357
YKL121W	AFL2T_08357
YPR022C	AFL2T_00450
YHR086W	AFL2T_07927
YOL002C	AFL2T_02398
YDR492W	AFL2T_02398
YNR055C	AFL2T_03925	AFL2T_11504
YKR018C	AFL2T_07733
YJL082W	AFL2T_07733
YDL226C	AFL2T_05905
YMR208W	AFL2T_04604
YLR348C	AFL2T_06926
YNL098C	AFL2T_06591
YOR101W	AFL2T_06591
YGR187C	AFL2T_07960
YLR166C	AFL2T_11907
YKR094C	AFL2T_02080
YIL148W	AFL2T_02080
YOR127W	AFL2T_03592
YDR379W	AFL2T_03592
YKL150W	AFL2T_02147
YKR026C	AFL2T_06608
YOR022C	AFL2T_05652
YMR100W	AFL2T_08347
YOL120C	AFL2T_05656
YNL301C	AFL2T_05656
YFL045C	AFL2T_02912
YIL144W	AFL2T_02447
YPL169C	AFL2T_02212
YKL017C	AFL2T_06009
YCR009C	AFL2T_10066
YOR202W	AFL2T_05722
YML018C	AFL2T_08337
YML121W	AFL2T_10747
YDR427W	AFL2T_02593
YGR220C	AFL2T_04800
YPL172C	AFL2T_04540
YFL001W	AFL2T_03663
YDL006W	AFL2T_08466
YOL152W	AFL2T_08134
YOR069W	AFL2T_10363
YLR121C	AFL2T_10504	AFL2T_05659
YLR120C	AFL2T_10504	AFL2T_05659
YDR144C	AFL2T_10504	AFL2T_05659
YOR312C	AFL2T_02148
YMR242C	AFL2T_02148
YLR291C	AFL2T_03791
YIL088C	AFL2T_10798
YGR014W	AFL2T_12374
YKR081C	AFL2T_00658
YJL121C	AFL2T_03220
YLR403W	AFL2T_02492
YJL187C	AFL2T_05629
YNL256W	AFL2T_05398
YOL123W	AFL2T_09356
YOL052C	AFL2T_09951
YDR533C	AFL2T_03059
YPL280W	AFL2T_03059
YOR391C	AFL2T_03059
YMR322C	AFL2T_03059
YDR214W	AFL2T_01948
YPL227C	AFL2T_06316
YOR039W	AFL2T_07773
YGL143C	AFL2T_11256
YDR155C	AFL2T_08473
YML078W	AFL2T_08473
YDR036C	AFL2T_08415
YDL119C	AFL2T_10256
YDR064W	AFL2T_00271
YLR191W	AFL2T_00626
YML064C	AFL2T_04147
YPL222W	AFL2T_03875
YBR061C	AFL2T_09215
YKL024C	AFL2T_06503
YPL247C	AFL2T_04526
YLR330W	AFL2T_08166
YFL005W	AFL2T_12465
YOL033W	AFL2T_09669
YML026C	AFL2T_12065
YDR450W	AFL2T_12065
YER122C	AFL2T_05399
YKL190W	AFL2T_05741
YPL069C	AFL2T_03463	AFL2T_03970	AFL2T_08102
YEL034W	AFL2T_02088
YJR047C	AFL2T_02088
YMR113W	AFL2T_04727
YKL132C	AFL2T_04727
YIL128W	AFL2T_00607
YJL029C	AFL2T_02213
YJL010C	AFL2T_02342
YNL240C	AFL2T_02009
YPL097W	AFL2T_04542
YOR322C	AFL2T_08382
YLR262C	AFL2T_03193
YNL181W	AFL2T_11625
YHR084W	AFL2T_10091
YHR089C	AFL2T_10455
YBR039W	AFL2T_00733
YDR324C	AFL2T_01418
YBR154C	AFL2T_03356
YGL241W	AFL2T_03152
YGL019W	AFL2T_04781
YDL101C	AFL2T_06479
YIL162W	AFL2T_06028
YDR092W	AFL2T_08160
YDR346C	AFL2T_08314
YDR416W	AFL2T_08317
YBR155W	AFL2T_12070
YOR296W	AFL2T_07938
YMR004W	AFL2T_09554
YNL237W	AFL2T_10082
YMR143W	AFL2T_05340
YDL083C	AFL2T_05340
YIL006W	AFL2T_04722
YEL006W	AFL2T_04722
YPL015C	AFL2T_09338	AFL2T_00289
YGR149W	AFL2T_01359
YFR050C	AFL2T_02922
YPR201W	AFL2T_01254
YGL216W	AFL2T_08426
YNL201C	AFL2T_06281
YFL038C	AFL2T_10010
YGL028C	AFL2T_00578
YJL068C	AFL2T_00281
YHR168W	AFL2T_01099
YHR206W	AFL2T_02624
YNR038W	AFL2T_00952
YPL237W	AFL2T_01320
YMR023C	AFL2T_05698
YNL202W	AFL2T_06252
YPR072W	AFL2T_05242
YJR075W	AFL2T_08225
YNL082W	AFL2T_06941
YBR200W	AFL2T_12395
YLL056C	AFL2T_10932
YJR133W	AFL2T_12439
YAL060W	AFL2T_03140	AFL2T_04362
YAL061W	AFL2T_03140	AFL2T_04362
YPL249C	AFL2T_01891
YMR192W	AFL2T_01891
YHR200W	AFL2T_03333
YPR086W	AFL2T_02393
YHR114W	AFL2T_06024
YIL001W	AFL2T_08179
YPL195W	AFL2T_06471
YNL016W	AFL2T_07574
YLR286C	AFL2T_09960
YNL048W	AFL2T_09133
YOR251C	AFL2T_11468
YEL054C	AFL2T_00744
YDR418W	AFL2T_00744
YFR022W	AFL2T_02816
YOR018W	AFL2T_02816
YNL068C	AFL2T_02256
YIL131C	AFL2T_02256
YNL010W	AFL2T_10372	AFL2T_00006
YPL111W	AFL2T_02312
YGR282C	AFL2T_07643
YER117W	AFL2T_08264
YBL087C	AFL2T_08264
YNR019W	AFL2T_10219
YCR048W	AFL2T_10219
YJL143W	AFL2T_02763
YOR089C	AFL2T_02380
YNL022C	AFL2T_04412
YDR330W	AFL2T_00137
YCR061W	AFL2T_02597
YDR080W	AFL2T_02333
YOR094W	AFL2T_02244
YLR215C	AFL2T_05776
YDL156W	AFL2T_10470
YNL055C	AFL2T_04709
YIL114C	AFL2T_04709
YGL056C	AFL2T_09114
YBR214W	AFL2T_09114
YMR177W	AFL2T_10743
YPL224C	AFL2T_10743
YKL179C	AFL2T_05168
YBL082C	AFL2T_08324
YDR002W	AFL2T_08342
YBR256C	AFL2T_09073
YGL130W	AFL2T_09328
YER026C	AFL2T_10454
YJL127C	AFL2T_09118
YHR088W	AFL2T_10062
YCR031C	AFL2T_05346
YJL191W	AFL2T_05346
YGR234W	AFL2T_04980	AFL2T_03098
YJR142W	AFL2T_06580	AFL2T_00256
YDL052C	AFL2T_05554
YKL139W	AFL2T_05413
YIL145C	AFL2T_06568
YDR541C	AFL2T_11592	AFL2T_11969	AFL2T_04042
YIL067C	AFL2T_10899	AFL2T_09880
YDL090C	AFL2T_01858
YDR280W	AFL2T_05527
YDR191W	AFL2T_07715
YNR035C	AFL2T_00804
YOR275C	AFL2T_04761
YNR007C	AFL2T_06311
YGL059W	AFL2T_09907
YPL084W	AFL2T_06808
YKR070W	AFL2T_01988	AFL2T_00721
YER114C	AFL2T_08266
YBL085W	AFL2T_08266
YGR038W	AFL2T_10413
YLR350W	AFL2T_10413
YER012W	AFL2T_04636
YFL028C	AFL2T_05684
YOR007C	AFL2T_07789
YJR024C	AFL2T_10362
YKR105C	AFL2T_04014	AFL2T_08140	AFL2T_05027	AFL2T_09186	AFL2T_09691	AFL2T_03944	AFL2T_05826	AFL2T_07229	AFL2T_06775	AFL2T_11579	AFL2T_11808	AFL2T_04895	AFL2T_01650	AFL2T_05188	AFL2T_03892	AFL2T_08908	AFL2T_02955	AFL2T_08526
YGR224W	AFL2T_04014	AFL2T_08140	AFL2T_05027	AFL2T_09186	AFL2T_09691	AFL2T_03944	AFL2T_05826	AFL2T_07229	AFL2T_06775	AFL2T_11579	AFL2T_11808	AFL2T_04895	AFL2T_01650	AFL2T_05188	AFL2T_03892	AFL2T_08908	AFL2T_02955	AFL2T_08526
YCL069W	AFL2T_04014	AFL2T_08140	AFL2T_05027	AFL2T_09186	AFL2T_09691	AFL2T_03944	AFL2T_05826	AFL2T_07229	AFL2T_06775	AFL2T_11579	AFL2T_11808	AFL2T_04895	AFL2T_01650	AFL2T_05188	AFL2T_03892	AFL2T_08908	AFL2T_02955	AFL2T_08526
YPR198W	AFL2T_04014	AFL2T_08140	AFL2T_05027	AFL2T_09186	AFL2T_09691	AFL2T_03944	AFL2T_05826	AFL2T_07229	AFL2T_06775	AFL2T_11579	AFL2T_11808	AFL2T_04895	AFL2T_01650	AFL2T_05188	AFL2T_03892	AFL2T_08908	AFL2T_02955	AFL2T_08526
YPR157W	AFL2T_09345
YGR141W	AFL2T_09345
YDR168W	AFL2T_01826
YKL149C	AFL2T_04110
YDR054C	AFL2T_10814
YDR267C	AFL2T_01518
YJR073C	AFL2T_01507
YCR077C	AFL2T_11627
YJL125C	AFL2T_10750
YJL190C	AFL2T_01078
YLR367W	AFL2T_01078
YBR042C	AFL2T_10059
YDR018C	AFL2T_10059
YHR148W	AFL2T_05583
YNR041C	AFL2T_04803
YPL030W	AFL2T_08170
YPR105C	AFL2T_09337
YOL151W	AFL2T_05360	AFL2T_11486
YGL157W	AFL2T_05360	AFL2T_11486
YGL039W	AFL2T_05360	AFL2T_11486
YLR133W	AFL2T_01049
YDR147W	AFL2T_01049
YGL133W	AFL2T_09588
YPL216W	AFL2T_09588
YER019W	AFL2T_02860
YHL002W	AFL2T_02713
YPR091C	AFL2T_11191
YGL171W	AFL2T_01030
YGR171C	AFL2T_04600
YKR104W	AFL2T_12570
YPR127W	AFL2T_07743	AFL2T_01352
YHR075C	AFL2T_00790
YEL062W	AFL2T_02138
YPL123C	AFL2T_01001
YKL012W	AFL2T_07739
YKR068C	AFL2T_07930
YJL126W	AFL2T_10265
YOR149C	AFL2T_10077
YGR003W	AFL2T_02848	AFL2T_08398
YBL003C	AFL2T_11262
YDR225W	AFL2T_11262
YDR061W	AFL2T_04318
YPR128C	AFL2T_00739
YDR465C	AFL2T_05508
YNL025C	AFL2T_03166
YGR284C	AFL2T_07608
YEL037C	AFL2T_10076
YMR088C	AFL2T_09232
YMR171C	AFL2T_01168
YAL058W	AFL2T_10361
YNL127W	AFL2T_05794
YDR393W	AFL2T_11640
YJR104C	AFL2T_10810
YPR060C	AFL2T_08439
YGR241C	AFL2T_01435
YHR161C	AFL2T_01435
YML032C	AFL2T_04703
YMR178W	AFL2T_06590
YPL045W	AFL2T_08500
YOR096W	AFL2T_02381
YNL096C	AFL2T_02381
YOR254C	AFL2T_01165
YIL030C	AFL2T_05550
YMR099C	AFL2T_04495
YAR003W	AFL2T_02502
YBR267W	AFL2T_02744
YBL050W	AFL2T_06912
YDR320C	AFL2T_10749
YDR164C	AFL2T_11623
YKL067W	AFL2T_09933
YPL176C	AFL2T_02390
YOR256C	AFL2T_02390
YDR484W	AFL2T_02087
YNL137C	AFL2T_03817
YDL122W	AFL2T_08498
YLR268W	AFL2T_05785
YKL013C	AFL2T_08155
YLL006W	AFL2T_05752	AFL2T_12504
YMR041C	AFL2T_00118
YPR082C	AFL2T_00725
YML014W	AFL2T_03868
YDR339C	AFL2T_08571
YML022W	AFL2T_07935
YDR371W	AFL2T_02527	AFL2T_03938
YLR324W	AFL2T_00120
YGR004W	AFL2T_00120
YMR253C	AFL2T_01485
YPL264C	AFL2T_01485
YER152C	AFL2T_05146	AFL2T_06722
YPL236C	AFL2T_04168	AFL2T_12573
YER170W	AFL2T_00741
YLR084C	AFL2T_00365
YNR052C	AFL2T_05940
YPR192W	AFL2T_04981	AFL2T_05116
YER143W	AFL2T_00459
YKL073W	AFL2T_01150
YDR386W	AFL2T_03711
YDL064W	AFL2T_04711
YMR101C	AFL2T_01950
YPL078C	AFL2T_00599
YPL183C	AFL2T_01444
YGL064C	AFL2T_05565
YIL039W	AFL2T_08265
YPL085W	AFL2T_05799
YPR066W	AFL2T_07024
YCR010C	AFL2T_01433
YNR002C	AFL2T_01433
YAL041W	AFL2T_01957
YBR026C	AFL2T_07969
YKL025C	AFL2T_05159
YKL034W	AFL2T_07560
YMR022W	AFL2T_09983
YLR026C	AFL2T_11150
YER174C	AFL2T_03321
YDR098C	AFL2T_03321
YMR305C	AFL2T_10479
YGR279C	AFL2T_10479
YER151C	AFL2T_03832
YJR096W	AFL2T_06659
YBR187W	AFL2T_11021
YJL081C	AFL2T_09359
YHR069C	AFL2T_11217
YMR220W	AFL2T_11633
YLR448W	AFL2T_07655
YML073C	AFL2T_07655
YLR309C	AFL2T_03100
YLR143W	AFL2T_04478
YDL117W	AFL2T_09925
YPL128C	AFL2T_06624
YIR037W	AFL2T_00727
YBR244W	AFL2T_00727
YDR177W	AFL2T_05917
YJL030W	AFL2T_10718
YER100W	AFL2T_12447
YBR111C	AFL2T_06323	AFL2T_08743
YMR142C	AFL2T_12429
YDL082W	AFL2T_12429
YJR008W	AFL2T_01423
YLR427W	AFL2T_03831
YOL010W	AFL2T_04171
YMR260C	AFL2T_08167
YMR034C	AFL2T_03076	AFL2T_05545
YMR055C	AFL2T_00768
YMR223W	AFL2T_02601
YKL092C	AFL2T_10471
YNL168C	AFL2T_01367
YOR339C	AFL2T_02547
YLR310C	AFL2T_04745
YPL244C	AFL2T_10286
YIL099W	AFL2T_11885	AFL2T_02658
YGR257C	AFL2T_05492
YPL115C	AFL2T_02927
YGR227W	AFL2T_06738
YIL106W	AFL2T_06888
YNR029C	AFL2T_06804
YPR055W	AFL2T_06302
YNL130C	AFL2T_00644
YHR123W	AFL2T_00644
YKR053C	AFL2T_08601
YJL134W	AFL2T_08601
YGL001C	AFL2T_03328
YML012W	AFL2T_10406
YBL002W	AFL2T_11263
YDR224C	AFL2T_11263
YOR056C	AFL2T_09977
YGL031C	AFL2T_08162
YGR148C	AFL2T_08162
YHL010C	AFL2T_01864
YGR024C	AFL2T_02507
YGR276C	AFL2T_03315
YKL018W	AFL2T_08361
YPL129W	AFL2T_08343
YBR015C	AFL2T_02304	AFL2T_05746	AFL2T_08435	AFL2T_00226
YJL186W	AFL2T_02304	AFL2T_05746	AFL2T_08435	AFL2T_00226
YEL023C	AFL2T_02241	AFL2T_03918	AFL2T_08812	AFL2T_11483	AFL2T_03964
YNR034W	AFL2T_00771
YCR073W-A	AFL2T_00771
YDR228C	AFL2T_03862
YGL105W	AFL2T_03139
YAL039C	AFL2T_12444
YNL030W	AFL2T_07057	AFL2T_03397
YBR009C	AFL2T_07057	AFL2T_03397
YHR010W	AFL2T_09065
YDR471W	AFL2T_09065
YDR449C	AFL2T_01194
YDR311W	AFL2T_01984
YDR425W	AFL2T_04052
YJL057C	AFL2T_04471
YOR311C	AFL2T_03670
YOR336W	AFL2T_05277
YJR125C	AFL2T_08238
[truncated: 1,267 more rows]
