# Supplementary material for: Evolutionary Conservation and Diversification of Puf RNA Binding Proteins and Their mRNA Targets
Source: PLoS Biol. 2015 Nov 20;13(11):e1002307. doi: 10.1371/journal.pbio.1002307 (PMC4654594; doi:10.1371/journal.pbio.1002307)
Supplement: S4 Dataset — (ZIP) [file pbio.1002307.s004.zip › S.cerevisiae.fa_A.fumigatus.fa.txt]

YHR165C	Afu2g03030
YJL130C	Afu6g11310
YLR106C	Afu2g12150
YNR016C	Afu2g08670
YDL171C	Afu1g07380
YHR099W	Afu5g02570
YGR032W	Afu6g12400
YLR342W	Afu6g12400
YPL231W	Afu3g04210
YKL182W	Afu3g04220
YKL203C	Afu2g10270
YJR066W	Afu2g10270
YNL262W	Afu3g09560
YKR054C	Afu5g11810
YDL140C	Afu1g14680
YLL040C	Afu4g11560
YGR271W	Afu4g03070
YGL206C	Afu4g07700
YBR218C	Afu4g07710
YGL062W	Afu4g07710
YER172C	Afu8g04740
YOR151C	Afu7g01920
YOR116C	Afu3g14370
YOR207C	Afu1g02460
YGL195W	Afu2g07960
YPL082C	Afu1g05830
YJR109C	Afu2g10070
YDR406W	Afu2g15130	Afu1g14330	Afu1g17440	Afu5g00790
YOR153W	Afu2g15130	Afu1g14330	Afu1g17440	Afu5g00790
YOR328W	Afu2g15130	Afu1g14330	Afu1g17440	Afu5g00790
YAL026C	Afu2g08850
YDR127W	Afu1g13740
YER166W	Afu6g02070
YDR093W	Afu6g02070
YOR341W	Afu1g13900
YGR061C	Afu5g02720
YBL076C	Afu1g13710
YPR010C	Afu6g08300
YDR135C	Afu5g07970
YPR184W	Afu1g02140
YNL132W	Afu1g05310
YOR133W	Afu2g13530
YDR385W	Afu2g13530
YIL125W	Afu4g11650
YKL215C	Afu6g14330
YGL008C	Afu1g02480
YPL036W	Afu1g02480
YBR115C	Afu4g11240
YNL014W	Afu7g05660
YLR249W	Afu7g05660
YDL145C	Afu3g08840
YEL031W	Afu3g13790
YMR109W	Afu8g05660
YKL129C	Afu8g05660
YJR137C	Afu2g15590
YNL088W	Afu6g13690
YER070W	Afu4g06690
YIL066C	Afu4g06690
YKL210W	Afu2g15760
YDL126C	Afu2g17110
YDR457W	Afu4g10780
YJL050W	Afu4g07160
YOR326W	Afu5g05550
YAL029C	Afu5g05550
YBR023C	Afu8g05630
YGR094W	Afu8g04800
YGR204W	Afu3g08650
YBR084W	Afu3g08650
YOR335C	Afu8g03880
YLL048C	Afu5g09190
YHL035C	Afu5g09190
YDR170C	Afu7g05700
YLR304C	Afu6g12930
YGR218W	Afu1g08790
YDL102W	Afu2g16600
YPL160W	Afu6g12630
YOR304W	Afu4g13460
YMR196W	Afu2g12410
YIL048W	Afu6g03950
YBL022C	Afu2g11740
YFR031C	Afu2g11110
YGL120C	Afu5g11620
YER125W	Afu1g09500
YER171W	Afu1g13910
YPL217C	Afu2g13570
YOR290C	Afu5g06330
YMR186W	Afu5g04170
YPL240C	Afu5g04170
YIL129C	Afu6g11010
YMR189W	Afu4g03760
YHR186C	Afu2g02510
YGL173C	Afu5g03120
YPR160W	Afu1g12920
YMR162C	Afu4g10210
YGL150C	Afu5g06260
YER013W	Afu5g10830
YMR229C	Afu2g16040
YPL226W	Afu6g03580
YNL102W	Afu2g10730
YOR291W	Afu5g05520
YBR295W	Afu1g16130
YMR288W	Afu2g13780
YLR398C	Afu2g10000
YDR038C	Afu6g03690	Afu4g09440
YDR039C	Afu6g03690	Afu4g09440
YDR040C	Afu6g03690	Afu4g09440
YMR080C	Afu1g13060
YAL005C	Afu1g07440
YLL024C	Afu1g07440
YER103W	Afu1g07440
YBL075C	Afu1g07440
YER164W	Afu1g10290
YLR086W	Afu2g02170
YOL021C	Afu4g12250
YBL023C	Afu3g14010
YIL143C	Afu5g03320
YCR057C	Afu5g03090
YKL148C	Afu3g07810
YJL045W	Afu3g07810
YOR330C	Afu5g12640
YLR069C	Afu4g08110
YNL163C	Afu5g13520
YBL004W	Afu6g08240
YAL035W	Afu1g03970
YPR019W	Afu2g09060
YGL009C	Afu2g11260
YPL167C	Afu3g06780
YJL034W	Afu2g04620
YJL200C	Afu1g06810
YML059C	Afu4g03000
YBL105C	Afu5g11970
YGL022W	Afu8g04430
YJR045C	Afu2g09960
YEL030W	Afu2g09960
YPL006W	Afu6g09980
YER091C	Afu4g07360
YKL157W	Afu4g09030
YHR047C	Afu4g09030
YDR097C	Afu4g08300
YNL209W	Afu8g03930
YDL229W	Afu8g03930
YDR091C	Afu1g10310
YGR281W	Afu4g09150
YER069W	Afu6g02910
YNL123W	Afu6g13650
YLR305C	Afu7g03760
YDR238C	Afu1g10970
YKL104C	Afu6g06340
YHR023W	Afu5g08700
YFR015C	Afu5g02480
YLR258W	Afu5g02480
YPL086C	Afu5g06140
YGL026C	Afu2g13250
YEL011W	Afu5g10540
YER036C	Afu5g07020
YGL167C	Afu2g05860
YDR334W	Afu7g02370
YLL026W	Afu1g15270
YDR258C	Afu1g11180
YGL201C	Afu5g10890
YGL137W	Afu2g10610
YGL156W	Afu3g08200
YOL075C	Afu3g09680
YLR153C	Afu4g11080
YPR074C	Afu1g13500
YBR117C	Afu1g13500
YKR031C	Afu3g05630
YFR009W	Afu4g06070
YLR274W	Afu5g02520
YHR027C	Afu5g11720
YDR129C	Afu2g07420
YLL001W	Afu8g02840
YKR001C	Afu5g02360
YBR121C	Afu5g05920
YDR291W	Afu2g10820
YLR272C	Afu3g05530
YML035C	Afu8g02860
YMR120C	Afu4g07690
YLR028C	Afu4g07690
YGR217W	Afu1g11110
YOL006C	Afu1g03500
YGR240C	Afu4g00960
YMR108W	Afu3g10310
YBR202W	Afu2g10140
YBL099W	Afu8g05320
YBR127C	Afu2g13240
YGL163C	Afu6g12910
YDR001C	Afu4g13530
YBR001C	Afu4g13530
YJL074C	Afu2g14080
YGL207W	Afu1g07720
YMR128W	Afu6g04330
YPR080W	Afu1g06390
YBR118W	Afu1g06390
YGL006W	Afu1g10880	Afu3g10690	Afu7g01030
YOL090W	Afu3g09850
YGL234W	Afu6g04730
YKR009C	Afu4g03900
YBR196C	Afu2g09790
YKR086W	Afu1g03820
YLR259C	Afu2g09290
YCR017C	Afu3g09740
YCL054W	Afu5g12100
YCR011C	Afu6g07280
YLR189C	Afu2g02220
YDR212W	Afu2g16020
YOR048C	Afu1g13730
YOR270C	Afu4g11300
YDL215C	Afu2g06000
YDR293C	Afu1g11420
YHR183W	Afu6g08050
YGR256W	Afu6g08050
YBR208C	Afu1g15520
YMR049C	Afu1g09200
YJL014W	Afu3g13030
YJR035W	Afu4g03840
YPR181C	Afu1g03400
YIL078W	Afu4g13700
YLR129W	Afu1g02680
YPL012W	Afu2g11810
YBR080C	Afu3g12510
YJL012C	Afu2g09040
YLR087C	Afu2g13520
YAL023C	Afu1g07690
YOR321W	Afu1g07690
YMR089C	Afu2g02680
YDR234W	Afu5g08890
YBR038W	Afu4g04180
YJL005W	Afu6g08520
YKR097W	Afu6g07720
YDR283C	Afu5g06750
YDR037W	Afu6g07640
YMR308C	Afu1g06790
YGR270W	Afu8g04270
YFL008W	Afu3g08260
YEL032W	Afu1g03920
YKL165C	Afu4g03970
YJR121W	Afu5g10550
YMR290C	Afu4g13330
YIL142W	Afu1g01740
YHR074W	Afu5g03350
YLR382C	Afu6g04910
YIL075C	Afu4g08480
YBL039C	Afu7g05210
YJR103W	Afu7g05210
YJR016C	Afu2g14210
YMR301C	Afu6g12870
YAR042W	Afu7g02480
YDL019C	Afu7g02480
YJR064W	Afu6g07540
YGR264C	Afu1g09010
YLR419W	Afu2g16140
YPL110C	Afu5g11590
YER043C	Afu1g10130
YFL037W	Afu1g10910	Afu7g00250
YOR204W	Afu4g07660
YPL119C	Afu4g07660
YGR116W	Afu3g05890
YER025W	Afu4g07580
YIL109C	Afu6g12830
YNL049C	Afu6g12830
YLR289W	Afu3g14350
YLR389C	Afu5g02010
YJL111W	Afu1g06710
YML085C	Afu1g02550
YML124C	Afu1g02550
YNL192W	Afu2g01870
YJL033W	Afu6g11070
YBL015W	Afu8g05580
YJR143C	Afu8g04500
YKL145W	Afu3g07820
YLR058C	Afu3g09320
YBR235W	Afu4g07770
YLR430W	Afu6g02060
YML075C	Afu2g03700	Afu1g11230
YLR450W	Afu2g03700	Afu1g11230
YCL030C	Afu1g14570
YDL143W	Afu3g07830
YNL250W	Afu4g12680
YPL093W	Afu2g11510
YOL004W	Afu8g05570
YGL238W	Afu6g04010
YDR430C	Afu4g07910
YGR124W	Afu4g06900
YPR145W	Afu4g06900
YMR105C	Afu3g11830
YKL127W	Afu3g11830
YGL245W	Afu5g03560
YBL017C	Afu8g02780
YJL222W	Afu8g02780
YIL173W	Afu8g02780
YNR065C	Afu8g02780
YNL321W	Afu4g04670
YBR229C	Afu5g03500
YOR109W	Afu7g03680
YNL106C	Afu7g03680
YDR074W	Afu3g05650
YNL112W	Afu2g10750
YLR175W	Afu5g05710
YBR126C	Afu6g12950	Afu2g04010
YDR188W	Afu3g09590
YMR217W	Afu3g01110
YDR341C	Afu2g14030
YHR091C	Afu2g14030
YCR093W	Afu3g10240
YML056C	Afu2g03610
YLR432W	Afu2g03610
YHR216W	Afu2g03610
YHL016C	Afu1g04870
YPL235W	Afu1g02410
YIR031C	Afu6g03540
YNL117W	Afu6g03540
YBR248C	Afu2g06230
YAL038W	Afu6g07430
YOR347C	Afu6g07430
YFL036W	Afu2g15610
YNL325C	Afu2g16640
YBR114W	Afu7g03820
YNL287W	Afu2g02560
YLL034C	Afu1g09210
YDL160C	Afu3g05430
YDL031W	Afu6g11120
YNR031C	Afu1g10940
YCR073C	Afu1g10940
YOR211C	Afu1g11970
YNL104C	Afu1g15000
YOR108W	Afu1g15000
YDR190C	Afu4g10730
YHL030W	Afu6g06540
YHR020W	Afu2g16010
YBR169C	Afu1g12610
YPL106C	Afu1g12610
YNR013C	Afu1g04290
YNR001C	Afu5g04230
YCR005C	Afu5g04230
YLR060W	Afu1g05620
YNL330C	Afu2g03390
YFL039C	Afu6g04740
YLR371W	Afu5g08550
YGR070W	Afu5g08550
YPL262W	Afu6g02470
YDL095W	Afu3g06450
YDL093W	Afu3g06450
YEL013W	Afu5g13540
YDL131W	Afu4g10460
YDL182W	Afu4g10460
YPR156C	Afu4g01140
YGR138C	Afu4g01140
YOR168W	Afu2g01920
YER065C	Afu4g13510
YHR170W	Afu2g16750
YKL035W	Afu7g01830
YDL007W	Afu5g07050
YLR384C	Afu4g07140
YBR143C	Afu5g05680
YLR197W	Afu3g09600
YBR097W	Afu6g11190
YKR039W	Afu7g04290
YGR254W	Afu6g06770
YHR174W	Afu6g06770
YDL066W	Afu3g08660
YPR024W	Afu4g11530
YDL164C	Afu2g09010
YOR117W	Afu1g06170
YGL236C	Afu6g04440
YNL189W	Afu2g16090
YOR063W	Afu2g11850
YDR394W	Afu3g11390
YOR217W	Afu2g12220
YFR019W	Afu6g07440
YJR065C	Afu5g11560
YLR378C	Afu5g08130
YHR072W	Afu5g04080	Afu4g12040
YGL251C	Afu6g13080
YFL018C	Afu2g02100
YCL017C	Afu3g14240
YDL084W	Afu6g02630
YJL008C	Afu4g09740
YLR240W	Afu5g08670
YOR356W	Afu3g10110
YPL207W	Afu6g11510
YHR164C	Afu4g12210
YNR053C	Afu4g08930
YHR028C	Afu3g07850
YML123C	Afu4g03610
YFR030W	Afu6g08920
YHR205W	Afu1g06400
YGL125W	Afu2g11300
YLR359W	Afu2g11940
YDR062W	Afu1g11890	Afu6g00300
YMR058W	Afu5g03790
YPL040C	Afu7g01420
YER081W	Afu5g05500
YIL074C	Afu5g05500
YFL034W	Afu1g03760
YGR125W	Afu4g12440
YDR502C	Afu1g10630
YLR180W	Afu1g10630
YLR347C	Afu1g15720
YJL154C	Afu3g10360
YLR113W	Afu1g12940
YLR188W	Afu4g10000
YMR304W	Afu5g03250
YOR014W	Afu5g02560
YDR270W	Afu4g12620
YDL029W	Afu1g13330
YOR317W	Afu2g09910
YMR246W	Afu2g09910
YIL009W	Afu2g09910
YML057W	Afu5g09360
YLR433C	Afu5g09360
YNL061W	Afu5g01760
YGL048C	Afu4g04660
YKL209C	Afu4g08800
YJL129C	Afu5g02290
YHR019C	Afu2g05650
YHR037W	Afu6g08750
YNL241C	Afu3g08470
YER090W	Afu6g12580
YPR173C	Afu3g09360
YCR072C	Afu1g01990
YLR138W	Afu2g17170
YMR297W	Afu6g13540
YLR386W	Afu6g12890
YDR060W	Afu1g10760
YOR375C	Afu4g06620
YAL062W	Afu4g06620
YDL178W	Afu5g02230
YEL071W	Afu5g02230
YGR100W	Afu5g07440
YPR117W	Afu2g16420
YER133W	Afu1g04950
YLL031C	Afu6g04290
YDR172W	Afu2g04820
YDR456W	Afu5g06220
YER086W	Afu4g08140
YJL153C	Afu2g01010
YOR374W	Afu7g01000	Afu6g11430
YER073W	Afu7g01000	Afu6g11430
YLR276C	Afu2g13980
YPL265W	Afu2g08800
YLR355C	Afu3g14490
YMR015C	Afu1g03950
YLL039C	Afu4g10350
YDR536W	Afu8g05710
YPR002W	Afu6g03730
YLR277C	Afu1g16800
YKL010C	Afu6g08880
YLR083C	Afu6g14250
YDR107C	Afu6g14250
YAL048C	Afu6g07870
YDR232W	Afu5g06270
YNR050C	Afu4g11340
YNL331C	Afu2g11250
YDL243C	Afu2g11250
YOR187W	Afu1g12170
YOR093C	Afu1g15010
YMR300C	Afu6g03750
YBR263W	Afu2g07810
YOR259C	Afu6g06780
YMR266W	Afu5g10920	Afu5g01820
YJL212C	Afu6g10050	Afu5g13850	Afu6g10220
YPR112C	Afu1g04840
YCL057W	Afu7g05930
YGR055W	Afu4g09040
YOL057W	Afu4g06140
YLR303W	Afu5g04250
YDR023W	Afu5g05490
YML126C	Afu3g10660
YOR310C	Afu3g13400
YAL019W	Afu3g08400
YML072C	Afu7g01840
YDR109C	Afu4g04680
YGR200C	Afu6g05090
YDL195W	Afu2g12980
YJR010W	Afu3g06530
YDL149W	Afu6g12350
YKL029C	Afu7g02420
YOL098C	Afu4g07610
YFL022C	Afu2g03580
YCR032W	Afu5g09220
YNL247W	Afu5g09610
YKR059W	Afu3g08160
YJL138C	Afu3g08160
YJL141C	Afu4g03850
YJR033C	Afu1g13690
YIR007W	Afu3g08820
YDL060W	Afu2g12880
YOR027W	Afu7g01860
YBR299W	Afu7g06380	Afu8g07070
YOL157C	Afu7g06380	Afu8g07070
YGR292W	Afu7g06380	Afu8g07070
YIL172C	Afu7g06380	Afu8g07070
YJL221C	Afu7g06380	Afu8g07070
YGR287C	Afu7g06380	Afu8g07070
YJL216C	Afu7g06380	Afu8g07070
YJR138W	Afu2g05390
YNL271C	Afu6g04940
YAL036C	Afu1g05560
YCR012W	Afu1g10350
YGL190C	Afu8g05560
YGL253W	Afu2g05910
YFR053C	Afu2g05910
YOR378W	Afu5g09940
YDL168W	Afu2g01040
YFR044C	Afu3g05450
YNL059C	Afu4g03020
YDR436W	Afu2g03950
YML016C	Afu2g03950
YHR042W	Afu6g10990
YBR006W	Afu4g08170	Afu3g00110
YER136W	Afu2g11150
YGL027C	Afu6g04210
YNL238W	Afu4g12970
YMR307W	Afu8g02130	Afu6g12410	Afu2g05340	Afu2g12850
YNL082W	Afu2g13410
YGR258C	Afu6g07500
YOR128C	Afu4g12600
YLL018C	Afu2g02590
YLR241W	Afu1g02130
YFL033C	Afu2g15010
YGR019W	Afu5g06680
YKR093W	Afu7g01490
YPR159W	Afu2g11870
YGR143W	Afu2g11870
YER165W	Afu1g04190
YNL298W	Afu5g05900
YNR067C	Afu1g04260
YHR030C	Afu4g13720
YPL259C	Afu5g09660
YPR006C	Afu6g02860
YBR073W	Afu1g15120
YDL055C	Afu4g11510
YDR294C	Afu4g10470
YPL023C	Afu5g03480
YOL011W	Afu3g14680	Afu4g08720	Afu5g01340
YMR008C	Afu3g14680	Afu4g08720	Afu5g01340
YMR006C	Afu3g14680	Afu4g08720	Afu5g01340
YIL147C	Afu2g00660
YNL268W	Afu3g01560	Afu5g04260
YEL063C	Afu3g01560	Afu5g04260
YNL270C	Afu3g01560	Afu5g04260
YBR025C	Afu1g09800
YLR032W	Afu5g12600
YKL211C	Afu1g13090
YPR111W	Afu6g02840
YGR092W	Afu6g02840
YBR296C	Afu3g03010
YML010W	Afu4g08500
YJL026W	Afu5g12350
YAL016W	Afu1g05610
YML054C	Afu4g03120
YHL007C	Afu2g04680
YGR087C	Afu3g11070
YLR044C	Afu3g11070
YLR134W	Afu3g11070
YDL080C	Afu3g11070
YPL154C	Afu3g11400
YMR167W	Afu5g11700
YPR033C	Afu4g12920
YPL203W	Afu2g12200
YKL166C	Afu2g12200
YEL065W	Afu7g06060
YHL040C	Afu7g06060
YGL148W	Afu1g06940
YLR234W	Afu2g02660
YKL060C	Afu3g11690
YKL126W	Afu2g10620
YMR104C	Afu2g10620
YDL134C	Afu6g10830
YDL188C	Afu6g10830
YDR128W	Afu6g02410
YLR089C	Afu6g07770
YDR111C	Afu6g07770
YBL024W	Afu1g14180
YGR245C	Afu1g15030
YOL058W	Afu2g04310
YNL161W	Afu4g11890
YPR138C	Afu2g05880
YGR121C	Afu2g05880
YMR224C	Afu6g11410
YBR294W	Afu1g05020
YLR092W	Afu1g05020
YGL012W	Afu1g07140	Afu5g14350
YBR170C	Afu1g02830
YDR021W	Afu5g02410
YOR303W	Afu5g06780
YGR210C	Afu1g13540
YLR117C	Afu1g10200
YHR039C	Afu6g03770
YBL079W	Afu7g06020
YER105C	Afu7g06020
YAR035W	Afu1g12340
YGL099W	Afu5g06510
YJL155C	Afu7g05800
YPR088C	Afu5g03880
YLR410W	Afu3g04300
YCR042C	Afu8g04950
YDR481C	Afu2g03110
YFL004W	Afu1g07250
YPL019C	Afu1g07250
YHR007C	Afu7g03740	Afu4g06890
YKR002W	Afu1g15340
YKL135C	Afu3g08970
YNR047W	Afu5g11520
YCR091W	Afu5g11520
YPR035W	Afu4g13120
YPL175W	Afu1g16950
YER178W	Afu1g06960
YGL078C	Afu2g06310
YHR113W	Afu3g08290
YOR206W	Afu1g16330
YGR103W	Afu4g08190
YNR073C	Afu4g14450
YEL070W	Afu4g14450
YDL240W	Afu2g15050
YGR252W	Afu4g12650
YHR018C	Afu3g07790
YML100W	Afu7g03940	Afu2g04020
YMR261C	Afu7g03940	Afu2g04020
YGL114W	Afu1g13620
YGR170W	Afu3g13970
YOL060C	Afu2g04430
YLL029W	Afu5g08050
YGR274C	Afu6g08600
YOL023W	Afu1g06520
YLR429W	Afu2g14270
YAL053W	Afu4g13340	Afu2g17650
YOR365C	Afu4g13340	Afu2g17650
YJL087C	Afu1g09690
YIL046W	Afu2g14110
YOR244W	Afu2g05530
YNL277W	Afu5g07210
YBR166C	Afu2g10450
YLR438W	Afu4g09140
YGL084C	Afu2g05040
YPL189W	Afu2g05040
YHR024C	Afu1g11870
YKL078W	Afu2g09230
YPL022W	Afu6g02530
YEL022W	Afu5g11900
YJR031C	Afu5g11900
YCR053W	Afu3g08980
YGL077C	Afu5g02940
YAL012W	Afu8g04340
YNL329C	Afu3g08000
YGR173W	Afu5g06770
YDL047W	Afu6g11470
YCL018W	Afu1g15780
YGR155W	Afu2g07620
YIR028W	Afu1g13210
YBR021W	Afu1g13210
YBL042C	Afu1g13210
YPL091W	Afu1g15960
YOR196C	Afu3g06560
YGL194C	Afu2g03810
YGR145W	Afu2g04780
YNL154C	Afu6g06870
YHR135C	Afu6g06870
YFR038W	Afu1g13010
YHR065C	Afu1g06220
YER052C	Afu5g05590
YNL275W	Afu3g10880
YGL119W	Afu6g04380
YJL109C	Afu6g13370
YHR079C	Afu1g01720
YIL155C	Afu1g08810
YGL094C	Afu2g04650
YGL055W	Afu7g05920
YNL023C	Afu7g04710
YPL028W	Afu8g04000
YER095W	Afu1g10410
YDL244W	Afu5g02470
YFL058W	Afu5g02470
YJR156C	Afu5g02470
YNL332W	Afu5g02470
YDL174C	Afu7g02560	Afu1g00510	Afu3g06820
YBL011W	Afu4g11360
YNL220W	Afu1g15450
YML069W	Afu7g05360
YER110C	Afu6g09990
YPL147W	Afu1g04780
YMR216C	Afu4g03140
YPL009C	Afu2g09170
YEL060C	Afu5g09210
YPR189W	Afu3g08810
YHR171W	Afu2g06250
YBR132C	Afu4g06230
YBL088C	Afu5g12660
YDR345C	Afu2g11520	Afu5g01160	Afu7g00950
YHR094C	Afu2g11520	Afu5g01160	Afu7g00950
YDR343C	Afu2g11520	Afu5g01160	Afu7g00950
YDR342C	Afu2g11520	Afu5g01160	Afu7g00950
YHR096C	Afu2g11520	Afu5g01160	Afu7g00950
YHR092C	Afu2g11520	Afu5g01160	Afu7g00950
YLR081W	Afu2g11520	Afu5g01160	Afu7g00950
YJL219W	Afu2g11520	Afu5g01160	Afu7g00950
YOL156W	Afu2g11520	Afu5g01160	Afu7g00950
YJL214W	Afu2g11520	Afu5g01160	Afu7g00950
YFL011W	Afu2g11520	Afu5g01160	Afu7g00950
YMR011W	Afu2g11520	Afu5g01160	Afu7g00950
YEL069C	Afu2g11520	Afu5g01160	Afu7g00950
YNR072W	Afu2g11520	Afu5g01160	Afu7g00950
YDL245C	Afu2g11520	Afu5g01160	Afu7g00950
YJR158W	Afu2g11520	Afu5g01160	Afu7g00950
YLL028W	Afu4g06050	Afu5g01630	Afu5g01350	Afu5g09780	Afu2g12500
YNR008W	Afu3g09950
YHR194W	Afu6g06420
YBL030C	Afu1g05390
YBR085W	Afu1g05390
YMR056C	Afu1g05390
YDR047W	Afu1g05060
YOR046C	Afu2g01210
YBL007C	Afu8g04520
YPL109C	Afu4g04590
YDR122W	Afu1g11080
YLR096W	Afu1g11080
YHR208W	Afu4g06160
YJR148W	Afu4g06160
YBR079C	Afu1g05200
YBR112C	Afu2g11840
YLR163C	Afu1g14200
YPL204W	Afu2g02530
YHR120W	Afu8g04750
YBR298C	Afu7g06390	Afu2g10910	Afu8g07240
YJR160C	Afu7g06390	Afu2g10910	Afu8g07240
YDL247W	Afu7g06390	Afu2g10910	Afu8g07240
YGR289C	Afu7g06390	Afu2g10910	Afu8g07240
YNL212W	Afu3g08750
YBL106C	Afu3g11040
YPR032W	Afu3g11040
YMR309C	Afu4g03860
YDR035W	Afu1g02110
YBR249C	Afu7g04070
YFL025C	Afu7g05540
YJR040W	Afu5g10630	Afu2g12140
YBR198C	Afu1g03070
YBR237W	Afu1g10050
YCR092C	Afu7g04480
YGL040C	Afu1g08760
YMR165C	Afu1g14610
YGL091C	Afu2g15960
YOR361C	Afu1g02030
YKL146W	Afu4g07760
YGR244C	Afu4g04520
YKR038C	Afu6g04510
YLL011W	Afu1g06290
YJR132W	Afu2g10010
YMR129W	Afu3g05500
YBL063W	Afu7g01400
YGL216W	Afu2g03150
YER082C	Afu2g12890
YDR189W	Afu3g14320
YOR388C	Afu6g04920
YKR095W	Afu6g13120
YIL149C	Afu6g13120
YDR148C	Afu3g05370
YHR068W	Afu5g01740
YNL142W	Afu1g10930
YEL042W	Afu1g12150
YOR136W	Afu1g12800
YOR160W	Afu7g05970
YKR028W	Afu4g11010
YJL098W	Afu4g11010
YGR090W	Afu3g05490
YDL014W	Afu1g14220
YNL064C	Afu1g05040
YOL097C	Afu2g01640
YCR008W	Afu5g05960
YLR253W	Afu4g06760
YJL102W	Afu5g07140
YKR024C	Afu5g11050
YOL122C	Afu4g10990
YOR348C	Afu7g01090
YCL059C	Afu2g11380
YHR107C	Afu5g03080
YHR064C	Afu2g02320
YBL016W	Afu6g12820
YDR211W	Afu6g12530
YBR031W	Afu5g03020
YDR012W	Afu5g03020
YDL210W	Afu5g06230	Afu4g03370
YFR028C	Afu3g12250
YIR027C	Afu2g02250
YGL180W	Afu4g09050
YMR278W	Afu2g02120
YBR243C	Afu2g11240
YER047C	Afu6g12560
YGR192C	Afu5g01970	Afu5g01030
YJR009C	Afu5g01970	Afu5g01030
YJL052W	Afu5g01970	Afu5g01030
YOL045W	Afu2g02850
YAL017W	Afu2g02850
YOR099W	Afu5g10760
YLR401C	Afu1g14770
YDL190C	Afu4g07340
YOR165W	Afu1g12180
YPR069C	Afu1g13490
YJL060W	Afu4g11190
YIL103W	Afu2g12440
YDL234C	Afu6g03940
YKL212W	Afu4g08050
YLR195C	Afu4g08070
YIL094C	Afu6g07390
YMR241W	Afu5g04220
YER099C	Afu4g10790
YBL068W	Afu4g10790
YDR375C	Afu3g13000
YDR353W	Afu4g12990
YHR106W	Afu4g12990
YLR244C	Afu6g07330	Afu8g00460
YEL058W	Afu1g06210
YBR220C	Afu3g07290
YBR094W	Afu3g10220
YPR047W	Afu2g13030
YER093C	Afu2g10460
YBR221C	Afu3g04170
YLR340W	Afu1g05080
YKL134C	Afu6g08640
YBR222C	Afu4g06850
YHR073W	Afu3g05880
YBR160W	Afu6g07980
YPL008W	Afu3g05590
YBL091C	Afu4g06930	Afu8g00410	Afu2g01750
YHR169W	Afu3g10890
YGR286C	Afu6g03670
YDL148C	Afu8g04220
YML061C	Afu5g13370
YLR314C	Afu7g05370
YNL071W	Afu7g05720
YDL132W	Afu1g12960
YLR027C	Afu2g09650
YJL101C	Afu3g13900
YNR032W	Afu5g11370
YBR011C	Afu3g08380
YDL138W	Afu2g14590	Afu4g00800
YDL194W	Afu2g14590	Afu4g00800
YKL017C	Afu2g01090
YER056C	Afu2g09860
YER060W-A	Afu2g09860
YER060W	Afu2g09860
YLR354C	Afu5g09230
YGR043C	Afu5g09230
YDL103C	Afu7g02180
YKL085W	Afu7g05740
YIL166C	Afu1g13350	Afu4g00120	Afu3g07950
YLR409C	Afu3g04310
YPL151C	Afu1g10710
YOR323C	Afu2g07350
YBR142W	Afu6g08900
YJR117W	Afu4g07590
YDR105C	Afu2g13400
YKL197C	Afu2g10150
YLR222C	Afu4g07540
YJL167W	Afu5g02450
YFL053W	Afu5g12690
YOL030W	Afu2g01170
YJR131W	Afu6g06790
YIL018W	Afu5g06360
YFR031C-A	Afu5g06360
YBR286W	Afu2g00220
YDR477W	Afu2g01700
YDR075W	Afu5g12010
YKL181W	Afu7g05670
YBR017C	Afu1g15900
YGL003C	Afu3g08280
YIL035C	Afu8g04810
YMR131C	Afu6g10320
YMR145C	Afu1g11960
YDL085W	Afu1g11960
YDR388W	Afu3g14230
YGL095C	Afu6g04870
YHR001W	Afu2g03790
YKR003W	Afu2g03790
YER179W	Afu7g02200
YBR179C	Afu5g13390
YHR188C	Afu6g09020
YIR034C	Afu3g11710
YIL130W	Afu3g11990
YOR241W	Afu4g08060
YBL008W	Afu1g09790
YDL128W	Afu1g04270
YDR365C	Afu2g05420
YIL091C	Afu1g09320
YML042W	Afu2g12530
YCR084C	Afu6g05150
YGR185C	Afu5g10640
YNR043W	Afu4g07130
YMR221C	Afu7g01670
YKL046C	Afu4g00620	Afu3g00700
YMR238W	Afu4g00620	Afu3g00700
YJR145C	Afu3g06840
YHR203C	Afu3g06840
YGR123C	Afu5g06700
YOR002W	Afu3g07700
YGR194C	Afu5g09840
YGR157W	Afu2g15970
YIR006C	Afu7g03870
YKL188C	Afu1g12910
YML008C	Afu4g03630
YEL020C	Afu8g05230
YOL094C	Afu6g05040
YFR004W	Afu2g03400
YFL055W	Afu4g03220
YNL083W	Afu2g15780
YER141W	Afu6g07670
YMR062C	Afu5g08120
YMR277W	Afu3g11410
YJL062W	Afu6g05260
YOL034W	Afu6g02700
YKL064W	Afu2g08070
YPR003C	Afu3g13470
YPL266W	Afu7g04860
YMR303C	Afu5g06240	Afu7g01010
YMR083W	Afu5g06240	Afu7g01010
YOL086C	Afu5g06240	Afu7g01010
YBR145W	Afu5g06240	Afu7g01010
YDR208W	Afu3g06080
YBR043C	Afu4g13660
YPL031C	Afu5g04130
YDR300C	Afu2g07570
YHR033W	Afu2g07570
YGR086C	Afu6g07520
YPL004C	Afu6g07520
YDR331W	Afu1g15130
YPR029C	Afu1g06030
YPL195W	Afu7g03640
YBR029C	Afu1g07010
YCL004W	Afu5g06530
YOR087W	Afu3g13490
YNL037C	Afu6g06370
YOR074C	Afu4g04270
YGR211W	Afu6g10470
YHL032C	Afu4g11540	Afu6g08470
YKR089C	Afu4g08440
YOR081C	Afu4g08440
YJL128C	Afu1g15950
YDL147W	Afu3g06610
YDR120C	Afu3g04200
YMR272C	Afu1g15820
YDR507C	Afu6g02300
YCL024W	Afu6g02300
YLR377C	Afu4g11310
YML049C	Afu6g13410
YPR021C	Afu7g05220
YBR018C	Afu2g11560
YPR141C	Afu2g14280
YHR108W	Afu1g06680
YDR358W	Afu1g06680
YOR197W	Afu3g14140	Afu1g06700
YNL029C	Afu5g12160
YIL085C	Afu5g12160
YGL255W	Afu1g01550
YJR007W	Afu3g13480
YNL021W	Afu5g01980
YLR293C	Afu6g13300
YOR185C	Afu6g13300
YER015W	Afu5g04270
YPL043W	Afu4g06250
YOR176W	Afu5g07750
YDR256C	Afu2g18030
YPL131W	Afu1g12890
YDR141C	Afu2g05020
YOR261C	Afu1g07540
YHR098C	Afu3g09700
YGR233C	Afu4g06020
YJL168C	Afu5g06000
YKL103C	Afu5g03990
YOR267C	Afu5g11840
YDL141W	Afu2g09550
YOL130W	Afu5g05830
YFL050C	Afu5g05830
YMR012W	Afu3g10800
YDR338C	Afu6g11140
YOR175C	Afu6g04860
YDR497C	Afu4g06080
YOL103W	Afu4g06080
YOR065W	Afu1g02070
YPL268W	Afu1g13250
YMR139W	Afu6g05120
YDL079C	Afu6g05120
YCR002C	Afu1g08850
YER006W	Afu1g10560
YFR002W	Afu4g04720
YNL218W	Afu4g11180
YMR215W	Afu6g11390
YDR158W	Afu3g06830
YOR271C	Afu1g16750
YAR007C	Afu2g06320
YGR231C	Afu2g09090
YKR069W	Afu3g06600
YGL225W	Afu5g05740
YMR116C	Afu4g13170
YGL202W	Afu2g13630
YFL002C	Afu3g13280
YPL212C	Afu2g08460
YHR077C	Afu7g05430
YER003C	Afu1g13280
YMR243C	Afu2g14570
YOR316C	Afu2g14570
YDL058W	Afu1g13720
YOR161C	Afu3g12970
YOR209C	Afu7g01880
YER177W	Afu2g03290
YDR099W	Afu2g03290
YBR034C	Afu1g06190
YJR072C	Afu4g11820
YDR292C	Afu6g03850
YER078C	Afu6g09190
YNL242W	Afu6g13200
YIL095W	Afu1g05930
YNL020C	Afu1g05930
YBR041W	Afu6g07270	Afu6g03630
YGL211W	Afu1g04710
YCR028C	Afu4g00920
YGR060W	Afu4g04820
YPR016C	Afu5g06010
YAL067C	Afu6g01930
YGR065C	Afu6g01930
YDR452W	Afu1g11490
YER020W	Afu1g12930
YBR293W	Afu2g15140
YFR048W	Afu4g10390
YHR190W	Afu7g01220
YOL145C	Afu5g05870
YEL040W	Afu2g03120
YFL059W	Afu5g08090
YNL333W	Afu5g08090
YMR096W	Afu5g08090
YOR222W	Afu1g09660
YPL134C	Afu1g09660
YGR132C	Afu1g13470
YLR196W	Afu1g02630
YMR302C	Afu1g07350
YJL100W	Afu2g13370
YKL113C	Afu3g06060
YLR447C	Afu3g13390
YDR448W	Afu2g10640
YKL194C	Afu1g16210
YPL042C	Afu3g13990
YLL041C	Afu5g10370
YOR142W	Afu5g06130
YIR002C	Afu1g03050
YEL052W	Afu4g04130
YPR041W	Afu2g08990
YFR024C-A	Afu6g07880
YHR016C	Afu6g07880
YER049W	Afu2g14810
YIL108W	Afu3g11160
YGR285C	Afu4g03650
YMR076C	Afu2g16850
YJR077C	Afu1g15140	Afu1g02730
YJR005W	Afu2g10340
YML063W	Afu5g05450
YLR441C	Afu5g05450
YMR146C	Afu3g08640
YGR266W	Afu1g09130
YKL184W	Afu4g08010
YOL016C	Afu2g13680
YFR014C	Afu2g13680
YER107C	Afu1g09020
YGL131C	Afu1g05240
YOR243C	Afu1g16730
YPR026W	Afu3g02280
YOR272W	Afu4g07630
YDL097C	Afu1g06300
YDL001W	Afu2g12110
YIL160C	Afu4g10950	Afu2g11350	Afu1g12650
YCL040W	Afu6g02230
YDR516C	Afu6g02230
YLL045C	Afu6g12990
YHL033C	Afu6g12990
YNR012W	Afu2g05430
YJR068W	Afu3g08300
YLR208W	Afu4g06090
YBR081C	Afu3g11000
YFL007W	Afu4g11290
YKL140W	Afu5g08960
YMR231W	Afu6g10410
YKL081W	Afu6g04570
YPL048W	Afu6g04570
YHR005C	Afu1g13140
YER053C	Afu2g12080
YML093W	Afu1g04240
YDR390C	Afu6g10510
YIR008C	Afu3g09020
YCR068W	Afu2g10900
YLR336C	Afu2g01980
YLR248W	Afu2g03490
YCL009C	Afu4g07210
YDR243C	Afu4g09020
YKL213C	Afu5g08370
YGL123W	Afu7g01460
YDL022W	Afu1g02150
YOL059W	Afu1g02150
YHL003C	Afu6g10460
YKL008C	Afu6g10460
YGL184C	Afu4g03950
YNL288W	Afu4g12390
YML092C	Afu7g05870
YHR112C	Afu5g13810	Afu7g01590	Afu3g01170
YCL043C	Afu2g06150
YDR518W	Afu2g06150
YBR020W	Afu3g10300
YDR009W	Afu3g10300
YBR003W	Afu3g06120
YDL040C	Afu4g11910
YOL140W	Afu2g12470
YKL022C	Afu5g02590
YOR262W	Afu6g10630
YJR091C	Afu2g05610
YPR042C	Afu2g05610
YFR006W	Afu2g07500
YOR380W	Afu8g07180
YPL263C	Afu2g04970
YPL029W	Afu5g10820
YPR103W	Afu6g08310
YDR044W	Afu1g07480
YAL021C	Afu4g12750
YKR056W	Afu5g11550
YLR345W	Afu6g05100
YJR153W	Afu1g17220	Afu4g13920	Afu8g01970
YPL145C	Afu3g11750
YOR237W	Afu3g11750
YKL027W	Afu5g08610
YHR003C	Afu5g08610
YLR056W	Afu6g05140	Afu2g00320
YLR172C	Afu1g14020
YMR244W	Afu1g13940
YOL061W	Afu3g13380
YGR144W	Afu6g08360
YGR184C	Afu6g08420
YGL141W	Afu1g04210
YBR055C	Afu2g06070
YER126C	Afu3g08090
YJR095W	Afu2g16930
YCR034W	Afu5g02760
YJL196C	Afu5g02760
YDR372C	Afu1g06630
YGR159C	Afu3g07710
YOR001W	Afu3g09880
YJL208C	Afu2g08750
YGR054W	Afu3g05970
YOR155C	Afu4g00970
YPL122C	Afu4g04360
YLR247C	Afu6g06550
YOR005C	Afu5g12050
YPR176C	Afu7g04460
YMR121C	Afu1g04660
YLR029C	Afu1g04660
YPL050C	Afu2g01450
YPR110C	Afu2g13720
YMR079W	Afu3g09910
YKL091C	Afu3g09910
YKL217W	Afu7g05550	Afu8g00770
YBR058C	Afu2g06330
YGL203C	Afu1g08940
YHR002W	Afu2g16770
YLR231C	Afu2g10360	Afu4g09840
YAR015W	Afu3g06210
YOR157C	Afu2g04910
YGL144C	Afu3g04240
YDL109C	Afu3g04240
YOR231W	Afu1g05800
YPL140C	Afu1g05800
YHR104W	Afu1g04820
YDR332W	Afu7g05530
YLR362W	Afu5g06420
YMR027W	Afu5g06710
YJL080C	Afu2g04700
YLR002C	Afu2g17050
YNL290W	Afu5g01870
YOR346W	Afu6g08570
YOL066C	Afu2g16360
YDL036C	Afu2g16360
YJR110W	Afu1g05640
YDL100C	Afu3g11350
YMR293C	Afu3g04130
YJR152W	Afu2g08350	Afu3g02080
YGR253C	Afu2g11440
YLR383W	Afu3g05440
YER005W	Afu5g11010
YJR036C	Afu1g04640
YDR245W	Afu2g14910
YNL138W	Afu1g12760
YGL115W	Afu5g12990
YHR204W	Afu7g02290
YOR124C	Afu6g12270
YBL084C	Afu2g08620
YEL064C	Afu4g06990
YJR139C	Afu3g11640
YGL112C	Afu5g03680
YFL009W	Afu6g13030
YOL124C	Afu4g12140
YDR531W	Afu3g07180
YLR310C	Afu2g16240
YKR048C	Afu5g05540
YCR094W	Afu1g07740
YNR048W	Afu1g07740
YJR049C	Afu2g01350
YEL041W	Afu2g01350
YPL090C	Afu4g10800
YBR181C	Afu4g10800
YGL252C	Afu6g08350	Afu8g00730
YIL116W	Afu1g14090
YHR111W	Afu5g10480
YMR318C	Afu3g11900
YCR105W	Afu3g11900
YLR212C	Afu1g13390
YDL238C	Afu4g03770
YDR325W	Afu5g02170
YDR301W	Afu8g04040	Afu1g00590
YNL178W	Afu1g05630
YPL125W	Afu1g03590
YPR097W	Afu3g08020
YGL116W	Afu1g14730
YGL097W	Afu4g04740
YLR186W	Afu3g06010
YPR125W	Afu3g08230
YJL108C	Afu5g07620	Afu3g01440	Afu4g03340	Afu3g13940
YDR226W	Afu1g07530
YJL069C	Afu2g05930
YOR090C	Afu1g06860
YAL025C	Afu6g04260
YGR056W	Afu3g05560
YLR357W	Afu3g05560
YGR214W	Afu3g13320
YLR048W	Afu3g13320
YMR250W	Afu6g13490	Afu8g06020
YOR067C	Afu2g16790
YNL297C	Afu4g12070
YLR075W	Afu2g09210
YGR135W	Afu6g08960
YKL120W	Afu5g12360
YOL062C	Afu5g07930
YMR001C	Afu8g05680
YNL006W	Afu1g09560
YNL075W	Afu1g13070
YHR202W	Afu3g04160
YPL057C	Afu6g04680
YBR161W	Afu6g04680
YBR199W	Afu5g02740
YPL104W	Afu4g08330
YNL313C	Afu7g05600
YPL116W	Afu4g04290
YLR399C	Afu4g10540
YDL070W	Afu4g10540
YGR028W	Afu4g03990
YJL039C	Afu5g12670
YBR287W	Afu1g15940
YBR247C	Afu3g04110
YJR013W	Afu7g01300
YBR192W	Afu3g06950
YGR175C	Afu5g07780
YLR351C	Afu6g13230
YPL220W	Afu1g11710
YGL135W	Afu1g11710
YML104C	Afu1g09040
YLR229C	Afu2g05740
YEL050C	Afu4g12170
YEL047C	Afu7g05070
YPL088W	Afu4g11260
YMR166C	Afu7g05390
YJR078W	Afu4g09830	Afu3g14250
YLR103C	Afu1g15310
YNL139C	Afu5g07170
YJR159W	Afu7g02550	Afu1g11030	Afu8g02000
YDL246C	Afu7g02550	Afu1g11030	Afu8g02000
YLR070C	Afu7g02550	Afu1g11030	Afu8g02000
YLR300W	Afu1g03600
YOR190W	Afu1g03600
YPL222W	Afu1g07640
YJL172W	Afu3g07040
YGR267C	Afu5g03140
YJR051W	Afu8g05530
YLR243W	Afu1g10640
YBL037W	Afu4g04310
YER148W	Afu3g10120
YMR092C	Afu2g06040
YLR216C	Afu2g02050
YNL141W	Afu2g09150
YMR296C	Afu6g12390
YNL169C	Afu1g15760
YDL167C	Afu5g02160
YLR116W	Afu3g10840
YJR126C	Afu1g03740
YJL091C	Afu1g14870
YOR119C	Afu2g14090
YFR010W	Afu6g02380
YEL055C	Afu6g08170
YPR167C	Afu3g06540
YGL083W	Afu4g06150
YOR184W	Afu6g04970
YKR080W	Afu8g05330
YCR024C	Afu3g09630
YDR312W	Afu1g06230
YHR066W	Afu1g06230
YOR386W	Afu1g01600
YDR017C	Afu5g13240
YOL038W	Afu5g02150
YOR181W	Afu6g02540
YKR076W	Afu2g15770
YMR251W	Afu2g15770
YGR154C	Afu2g15770
YML080W	Afu1g16550
YHR070W	Afu3g08030
YNR033W	Afu6g04820
YJR130C	Afu3g05480
YML082W	Afu3g05480
YLL058W	Afu3g05480
YDL155W	Afu2g16150
YLR210W	Afu2g16150
YIL162W	Afu2g01240
YFL047W	Afu7g04300
YPR118W	Afu4g05830
YKL221W	Afu4g12260	Afu8g06610
YBR074W	Afu1g05960
YLL019C	Afu1g16780
YML086C	Afu1g14950
YKL004W	Afu3g09960
YJL088W	Afu4g07190
YMR110C	Afu4g13500
YDR019C	Afu1g10780
YNL256W	Afu2g09840
YHR166C	Afu5g02440
YDL108W	Afu7g03720
YGR188C	Afu6g08120
YER168C	Afu2g16660
YIL021W	Afu2g13090
YLR004C	Afu6g00630
YPR119W	Afu4g12160
YGR108W	Afu4g12160
YIL022W	Afu1g09840
YNL219C	Afu1g13870
YER094C	Afu4g07420
YBR234C	Afu6g06500
YPR048W	Afu5g07290
YPR004C	Afu7g05470
YDR142C	Afu1g15400
YCR009C	Afu5g05950
YBR046C	Afu5g11430
YGL065C	Afu5g13210
YIR004W	Afu7g01230
YNL207W	Afu5g11730
YGL076C	Afu4g03880
YPL198W	Afu4g03880
YOL068C	Afu4g12120
YDL042C	Afu4g12120
YBR227C	Afu1g02170
YGL171W	Afu1g16290
YAL002W	Afu1g05280
YDL086W	Afu1g07130
YFL030W	Afu1g09470
YFL016C	Afu2g11750
YFR047C	Afu3g05730
YKR017C	Afu6g12540
YOR141C	Afu2g10990
YFL045C	Afu6g06580
YGR189C	Afu6g08510
YMR319C	Afu4g14640
YOL049W	Afu5g06610
YJR123W	Afu1g15020
YHL010C	Afu4g10360
YER055C	Afu7g04500
YPR161C	Afu5g05510
YOL119C	Afu2g03520	Afu7g00710
YOR306C	Afu2g03520	Afu7g00710
YGR109W-B	Afu7g07170	Afu4g02630
YIL082W-A	Afu7g07170	Afu4g02630
YER098W	Afu4g12910
YBL067C	Afu4g12910
YHR132C	Afu2g08790
YNL191W	Afu1g11980
YLR130C	Afu2g03860
YDR049W	Afu5g07960
YBL061C	Afu8g05620
YPR165W	Afu6g06900
YDL205C	Afu3g13120	Afu5g11760
YBL033C	Afu1g13300
YER061C	Afu2g05760
YPR108W	Afu6g07760
YKL045W	Afu1g03410
YEL046C	Afu2g14930
YPL242C	Afu2g03640
YDR364C	Afu6g07300
YIL047C	Afu5g09320
YJL001W	Afu7g04650
YBL104C	Afu2g02880
YDR104C	Afu3g13830
YGR012W	Afu8g05200
YGL186C	Afu2g03000	Afu1g10890	Afu6g07260
YEL036C	Afu4g06870
YML115C	Afu4g06870
YOR299W	Afu3g12800
YMR237W	Afu3g12800
YGR261C	Afu5g11360
YDR244W	Afu8g05240
YLR203C	Afu7g02470
YNL274C	Afu4g11840	Afu1g14400
YBR087W	Afu2g12250
YDL117W	Afu5g03400
YGR083C	Afu5g13040
YGR010W	Afu6g08870
YLR328W	Afu6g08870
YLL057C	Afu8g02210	Afu3g07960
YDL153C	Afu1g11160
YHR025W	Afu5g05820
YKL174C	Afu1g12310	Afu8g00840	Afu1g09120	Afu3g07990
YER102W	Afu1g04320
YBL072C	Afu1g04320
YDR496C	Afu1g10440
YFR051C	Afu1g15860
YER021W	Afu3g06110
YDL192W	Afu1g11730
YDL137W	Afu1g11730
YCL038C	Afu2g06170	Afu2g15370
YNL280C	Afu1g05720	Afu1g03150
YGR202C	Afu1g09290
YJL059W	Afu2g12480
YOL033W	Afu2g16280
YBL097W	Afu7g03890
YOR132W	Afu5g07150
YOR091W	Afu5g13930
YLR206W	Afu6g12570
YDL161W	Afu6g12570
YMR247C	Afu1g13920
YFR021W	Afu5g11660
YJL207C	Afu6g04080
YKR042W	Afu7g05450
YJL116C	Afu7g05450
YIL123W	Afu7g05450
YNL066W	Afu7g05450
YML074C	Afu6g08580
YLR449W	Afu6g08580
YDR268W	Afu6g05340
YHR128W	Afu5g05460
YIL003W	Afu5g03600
YMR176W	Afu5g03430
YML004C	Afu6g07940
YPR031W	Afu7g05250
YFL003C	Afu1g02000
YBR260C	Afu3g06280
YJR105W	Afu5g06390
YML110C	Afu6g08850
YGR162W	Afu2g09490
YGL049C	Afu2g09490
YDR392W	Afu1g14030
YGL169W	Afu2g09160
YPR201W	Afu1g16100	Afu5g15010	Afu1g05760
YJL204C	Afu1g02050
YBR159W	Afu2g11540
YPL152W	Afu1g13420
YNR006W	Afu2g04740
YGR171C	Afu4g07820
YEL056W	Afu5g03130
YPR175W	Afu2g06190
YOR145C	Afu6g06430
YIL121W	Afu5g01520	Afu3g03190	Afu3g01940	Afu4g11060	Afu2g15320	Afu3g15380
YIL120W	Afu5g01520	Afu3g03190	Afu3g01940	Afu4g11060	Afu2g15320	Afu3g15380
YNL065W	Afu5g01520	Afu3g03190	Afu3g01940	Afu4g11060	Afu2g15320	Afu3g15380
YCR023C	Afu1g15490	Afu8g04150
YGR047C	Afu1g04980
YNL007C	Afu5g07340
YNL257C	Afu1g05420
YHR155W	Afu1g05420
YOR120W	Afu1g09930
YDR368W	Afu1g09930
YPL209C	Afu2g07550	Afu4g14740
YJL092W	Afu2g03910
YJL115W	Afu3g11030
YLR019W	Afu1g04790
YLL010C	Afu1g04790
YDR326C	Afu5g07100
YHR080C	Afu5g07100
YKR079C	Afu1g16470
YNL308C	Afu1g05410
YKL059C	Afu2g06220
YPL218W	Afu1g04940
YJR124C	Afu3g04000
YFR037C	Afu7g05510
YER144C	Afu2g04720
YDR069C	Afu2g04720
YJL133W	Afu6g12550
YKR052C	Afu6g12550
YIR029W	Afu3g12560
YLR148W	Afu5g06450
YLR157C	Afu1g02780
YLR158C	Afu1g02780
YLR160C	Afu1g02780
YLR155C	Afu1g02780
YDR321W	Afu1g02780
YOL112W	Afu3g12870
YNL293W	Afu3g12870
YBL064C	Afu8g07130	Afu4g08580
YDR032C	Afu1g02820
YDL198C	Afu1g07450
YHR142W	Afu1g12040
YDL028C	Afu3g08100
YHR011W	Afu3g12640
YLR361C	Afu4g12720
YJR076C	Afu5g08540
YLR088W	Afu6g12760
YBR082C	Afu3g06030
YDR059C	Afu3g06030
YER089C	Afu1g09280
YBL056W	Afu1g09280
YGR085C	Afu4g07730
YPR102C	Afu4g07730
YER119C	Afu5g09300
YBL089W	Afu5g09300
YDL056W	Afu3g13920
YBL098W	Afu6g07340
YOR154W	Afu5g06480
YDR242W	Afu6g05020	Afu6g08000
YER145C	Afu5g03800
YKR066C	Afu4g09110
YNL011C	Afu5g12650
YOR362C	Afu6g06350
YKL193C	Afu1g04800
YIR023W	Afu3g08050
YIL020C	Afu5g06160
YOR212W	Afu5g12210
YBR214W	Afu1g06660
YGL056C	Afu1g06660
YMR235C	Afu3g07680
YPL248C	Afu3g06740
YML130C	Afu8g05140
YGR246C	Afu3g12730
YPL214C	Afu2g08970
YJL053W	Afu4g12060
YNR041C	Afu4g05970
YKL172W	Afu5g12270
YLR017W	Afu6g08720
YMR203W	Afu6g05110
YPR144C	Afu8g05430
YOR274W	Afu6g05070
YPR132W	Afu1g09440
YGR118W	Afu1g09440
YDR264C	Afu2g07670
YOR034C	Afu2g07670
YOR033C	Afu3g09050
YDR263C	Afu3g09050
YAL042W	Afu1g05120
YIL083C	Afu3g07230
YPL063W	Afu2g03420
YBL041W	Afu6g06440
YML018C	Afu5g12140
YMR314W	Afu6g04790
YPL171C	Afu2g17960	Afu2g04060
YHR179W	Afu2g17960	Afu2g04060
YNL231C	Afu5g13000
YNL264C	Afu5g13000
YIL033C	Afu3g10000
YDR402C	Afu5g02620
YBR061C	Afu6g08910
YGR238C	Afu2g02520
YHR158C	Afu2g02520
YGR163W	Afu1g16500
YDR415C	Afu4g04210
YGR255C	Afu4g12930
YGR260W	Afu6g02730	Afu1g11820	Afu6g11320	Afu5g01680	Afu5g06290
YMR102C	Afu5g12330
YKL121W	Afu5g12330
YKL073W	Afu1g15050
YJL020C	Afu2g10320
YMR061W	Afu3g11020
YNR015W	Afu3g08390
YPR091C	Afu3g06130
YNL279W	Afu4g11210
YPR157W	Afu2g05980
YGR141W	Afu2g05980
YDR297W	Afu1g16850
YKL001C	Afu1g10820
YBR028C	Afu3g10080
YMR214W	Afu2g08300
YPR178W	Afu8g04590
YDR376W	Afu2g12610
YHR026W	Afu2g15560
YJL036W	Afu4g12950
YNR019W	Afu1g06040
YCR048W	Afu1g06040
YNL121C	Afu2g01660
YHR117W	Afu2g01660
YDL201W	Afu4g12280
YBL035C	Afu5g13020
YLR209C	Afu6g05320
YPL155C	Afu7g03710
YGL011C	Afu3g11300
YHR206W	Afu6g12520
YPL117C	Afu6g11160
YOL055C	Afu2g10740
YPL258C	Afu2g10740
YPR121W	Afu2g10740
YBR241C	Afu3g13980
YGL104C	Afu3g13980
YOR171C	Afu1g10980
YLR260W	Afu1g10980
YKL179C	Afu1g14240
YIL043C	Afu2g14060
YLR167W	Afu3g11260
YDR416W	Afu5g11910
YLR286C	Afu5g03760
YJR098C	Afu7g04510
YBR189W	Afu3g06970
YPL081W	Afu3g06970
YER087W	Afu1g10750
YOR006C	Afu1g06690
YOR022C	Afu2g07430
YER031C	Afu1g02190
YGL210W	Afu1g02190
YJL029C	Afu1g05100
YPR011C	Afu2g07400
YGR207C	Afu5g07300
YBR110W	Afu6g14180
YOR334W	Afu6g02550
YEL021W	Afu2g08360
YKL205W	Afu5g09850
YKL080W	Afu1g10810
YGL058W	Afu6g14210
YPR137W	Afu4g07500
YML065W	Afu1g10720
YLR442C	Afu1g10720
YOL002C	Afu3g10570
YDR492W	Afu3g10570
YBL080C	Afu3g11440
YDR050C	Afu5g13450
YEL024W	Afu5g10610
YOL064C	Afu6g09070
YOR100C	Afu6g14100
YNL098C	Afu5g11230
YOR101W	Afu5g11230
YER156C	Afu1g08980
YNL317W	Afu2g08390
YDR373W	Afu6g14240
YKL191W	Afu6g07100
YOR202W	Afu6g04700
YGR216C	Afu3g09860
YKR094C	Afu1g04040
YIL148W	Afu1g04040
YNL273W	Afu4g04390
YNL202W	Afu5g07470
YNL031C	Afu1g13790
YBR010W	Afu1g13790
YDR287W	Afu3g04250
YHR046C	Afu3g04250
YBL047C	Afu1g02540
YGR278W	Afu1g03010
YBR164C	Afu2g10980
YAL024C	Afu3g12430
YDR155C	Afu3g07430
YPR135W	Afu1g07320
YCR098C	Afu6g07750
YGR048W	Afu1g02430
YJR144W	Afu2g09560
YDL119C	Afu4g12340
YDR346C	Afu5g11820
YML121W	Afu5g09650
YPL172C	Afu4g08340
YKR018C	Afu1g10360
YJL082W	Afu1g10360
YDR523C	Afu5g02220	Afu7g04330
YJL112W	Afu5g13140
YKR036C	Afu5g13140
YGR234W	Afu8g06080	Afu4g03410
YGR149W	Afu3g08240
YML021C	Afu2g06140
YLR348C	Afu2g13020
YHR008C	Afu4g11580
YJR006W	Afu4g07970
YCR061W	Afu6g12730
YNR030W	Afu4g12900
YDL236W	Afu3g08310
YOL077C	Afu1g02210
YIL118W	Afu3g06690
YKL002W	Afu5g13410
YMR100W	Afu5g12230
YOR149C	Afu5g06050
YLR291C	Afu1g09450
YDR080W	Afu3g11200
YER157W	Afu3g11090
YOL152W	Afu6g02170
YDR379W	Afu1g12680
YOR127W	Afu1g12680
YER162C	Afu2g04860
YJR125C	Afu2g03650
YBR133C	Afu5g11610
YBR274W	Afu6g13160
YKL149C	Afu6g10370
YIL128W	Afu8g05370
YPR058W	Afu1g06530
YBR104W	Afu1g06530
YMR047C	Afu4g11070
YKL068W	Afu4g11070
YKL039W	Afu5g12390
YHL017W	Afu5g12390
YLR114C	Afu1g12950
YFL005W	Afu4g04810
YDL006W	Afu5g13340
YKL150W	Afu1g04540
YFL054C	Afu4g00680
YOL123W	Afu2g06090
YML097C	Afu4g12490
YNR052C	Afu5g07370
YKR081C	Afu8g04790
YPL224C	Afu5g09830
YMR177W	Afu5g09830
YDR204W	Afu3g06410
YFL001W	Afu3g13350
YPL111W	Afu3g11430
YIL001W	Afu6g02680
YMR023C	Afu6g04950
YOL120C	Afu2g07380
YNL301C	Afu2g07380
YNL048W	Afu1g06890
YMR093W	Afu2g01780
YJR002W	Afu4g05880
YDR427W	Afu6g12770
YDR064W	Afu7g05290
YPL097W	Afu4g08320
YMR276W	Afu6g13420
YLR380W	Afu6g12690	Afu4g13930	Afu7g06760
YBR084C-A	Afu2g07970
YBL027W	Afu2g07970
YBR147W	Afu5g04100
YOL092W	Afu5g04100
YDR454C	Afu1g08840
YHL002W	Afu2g04670
YJR070C	Afu2g05490
YIL144W	Afu3g10180
YJL068C	Afu5g09860
YNL240C	Afu4g11960
YOR069W	Afu4g12830
YHR086W	Afu7g02230
YPL227C	Afu5g08210
YLL056C	Afu8g06600
YLR191W	Afu8g05160
YLR020C	Afu2g14600
YLL012W	Afu2g14600
YPL249C	Afu4g10600
YMR192W	Afu4g10600
YPL169C	Afu1g05110
YMR208W	Afu4g07780
YDL017W	Afu3g05540
YJL121C	Afu2g15190
YER012W	Afu4g07510
YPL133C	Afu2g12330
YFR050C	Afu6g06450
YLR055C	Afu5g09080
YNL221C	Afu6g02270
YMR210W	Afu6g04640
YGL103W	Afu3g05600
YKL013C	Afu6g02370
YPR022C	Afu7g05960
YBR037C	Afu3g07360
YBR024W	Afu3g07360
YKR021W	Afu1g12020
YJL084C	Afu1g12020
YDL159W	Afu3g05900
YLR262C	Afu2g15570
YBL082C	Afu5g11990
YDL226C	Afu5g07130
YJL010C	Afu3g11110
YKL190W	Afu6g04540
YNL068C	Afu3g11960
YIL131C	Afu3g11960
YIL034C	Afu1g03060
YHR114W	Afu2g01200
YLR427W	Afu1g07150
YHR069C	Afu3g05860
YMR004W	Afu2g17180
YCR047C	Afu6g06380
YDL156W	Afu6g12330
YDR330W	Afu7g04320
YML001W	Afu5g12130
YLR330W	Afu6g02510
YCR026C	Afu2g14770
YEL016C	Afu2g14770
YNR038W	Afu1g16940
YDR092W	Afu6g02420
YOR296W	Afu7g02350
YMR143W	Afu2g10500
YDL083C	Afu2g10500
YPL069C	Afu1g13160	Afu8g02400
YNL010W	Afu4g12730	Afu7g06850
YGL241W	Afu2g15870
YNR035C	Afu1g02670
YGL142C	Afu4g09130
YEL051W	Afu5g11920
YHR009C	Afu6g04220
YNR007C	Afu5g08170
YKL024C	Afu7g03990
YPL030W	Afu6g02570
YJL127C	Afu1g06720
YHR168W	Afu1g15500
YDR182W	Afu2g14580
YLR459W	Afu4g08200
YPL237W	Afu3g08600
YDR371W	Afu8g01410	Afu7g08490	Afu3g11280
YJR047C	Afu1g04070
YEL034W	Afu1g04070
YNL067W	Afu1g09100
YGL147C	Afu1g09100
YJR142W	Afu5g11110	Afu7g06170
YBR039W	Afu1g03510
YER008C	Afu1g04360
YGR282C	Afu1g11460
YBR200W	Afu4g04120
YHR200W	Afu2g15070
YML064C	Afu6g10330
YMR088C	Afu6g09110
YLL055W	Afu7g06790
YBR002C	Afu4g11350
YDL090C	Afu4g10330
YDR214W	Afu4g11330
YDR036C	Afu5g12790
YPL084W	Afu2g11760
YJL126W	Afu4g12240
YPL045W	Afu5g13600
YDR025W	Afu2g04130
YBR048W	Afu2g04130
YDR191W	Afu1g10540
YER026C	Afu4g13680
YDR002W	Afu5g12180
YBR155W	Afu6g13600
YNL237W	Afu5g06090
YPL183C	Afu6g07490
YBR256C	Afu1g06240
YOR089C	Afu3g10740
YDR280W	Afu2g08860
YEL037C	Afu5g06040
YPL211W	Afu2g17060
YPR086W	Afu3g10620
YKR026C	Afu5g11340
YPL015C	Afu2g05900	Afu3g00520
YOR039W	Afu1g09950
YLR278C	Afu2g08240
YBL085W	Afu2g03360
YER114C	Afu2g03360
YCR031C	Afu2g10440
YJL191W	Afu2g10440
YBR042C	Afu5g05880
YDR018C	Afu5g05880
YDR267C	Afu1g08930
YOR254C	Afu1g14940
YGL059W	Afu5g03240
YOL052C	Afu5g03670
YNL181W	Afu5g10790
YLR045C	Afu6g12980
YJR096W	Afu3g14270	Afu2g02950
YGR046W	Afu1g14100
YKL151C	Afu2g10120
YNR029C	Afu2g11720
YOR094W	Afu3g12080
YEL054C	Afu1g03390
YDR418W	Afu1g03390
YBR191W	Afu3g06960
YPL079W	Afu3g06960
YEL062W	Afu1g04580
YDL052C	Afu2g08600
YHR144C	Afu2g06240
YNL022C	Afu1g17090
YJR075W	Afu5g08580
YOR275C	Afu4g06400
YOR251C	Afu7g01370
YBR291C	Afu3g05420
YIL038C	Afu2g02070
YJL143W	Afu2g04270
YKR051W	Afu2g13510
YJL190C	Afu1g15730
YLR367W	Afu1g15730
YIL067C	Afu5g08630	Afu5g02970
YNL055C	Afu4g06910
YIL114C	Afu4g06910
YIL030C	Afu2g08650
YDR168W	Afu4g10010
YFL028C	Afu6g05080
YMR113W	Afu4g06740
YKL132C	Afu4g06740
YGR014W	Afu4g04070
YPL247C	Afu4g08530
YLR420W	Afu8g00850
YER140W	Afu2g04390
YKL012W	Afu1g10320
YGR220C	Afu4g06000
YKR068C	Afu7g02270
YPL085W	Afu6g03960
YKR105C	Afu8g00940	Afu3g02720	Afu1g12620	Afu6g09710	Afu5g01540	Afu1g16910	Afu6g14640	Afu3g01520
YCL069W	Afu8g00940	Afu3g02720	Afu1g12620	Afu6g09710	Afu5g01540	Afu1g16910	Afu6g14640	Afu3g01520
YGR224W	Afu8g00940	Afu3g02720	Afu1g12620	Afu6g09710	Afu5g01540	Afu1g16910	Afu6g14640	Afu3g01520
YPR198W	Afu8g00940	Afu3g02720	Afu1g12620	Afu6g09710	Afu5g01540	Afu1g16910	Afu6g14640	Afu3g01520
YBR026C	Afu3g04150
YGR257C	Afu2g09250
YAL058W	Afu4g12850
YJR140C	Afu3g12810
YLR084C	Afu7g05340
YPR060C	Afu5g13130
YFR005C	Afu4g07520
YOL080C	Afu2g05560
YPL132W	Afu2g12260
YDR061W	Afu6g11360
YJR104C	Afu5g09240
YGR241C	Afu2g04110
YHR161C	Afu2g04110
YDR272W	Afu5g12840
YOR040W	Afu5g12840
YDR194C	Afu1g15620
YHL004W	Afu1g06570
YDR465C	Afu2g09080
YGL130W	Afu2g05780
YHR148W	Afu2g08320
YAL041W	Afu4g11450
YNL025C	Afu2g15790
YJR024C	Afu4g12840
YER019W	Afu6g08370
YJL125C	Afu5g09620
YMR178W	Afu5g11210
YLR215C	Afu6g04050
YKL079W	Afu6g14220
YBR088C	Afu1g04900
YML014W	Afu1g07570
YDR323C	Afu3g13770
YPR105C	Afu2g05890
YDR393W	Afu5g10600
YKL196C	Afu4g09520
YML032C	Afu4g06970
YKL067W	Afu5g03490
YER143W	Afu7g06050
YOR245C	Afu7g03700
YER152C	Afu1g14490	Afu6g00370
YGR038W	Afu4g13270
YLR350W	Afu4g13270
YPL123C	Afu3g11220	Afu1g16600
YHR075C	Afu1g03080
YCR077C	Afu5g10770
YKR070W	Afu3g12330	Afu4g11720
YLR324W	Afu7g04160
YGR004W	Afu7g04160
YER151C	Afu1g07160
YGL019W	Afu4g06180
YPR066W	Afu2g13730
YLR268W	Afu6g04150
YKL180W	Afu1g14410
YJL177W	Afu1g14410
YOR312C	Afu1g04530
YMR242C	Afu1g04530
YGL001C	Afu2g17400	Afu2g15030
YOR096W	Afu3g10730
YNL096C	Afu3g10730
YDL101C	Afu7g03750	Afu7g00520
YDR339C	Afu2g03340
YGR284C	Afu1g11770
YLR403W	Afu1g14750
YMR223W	Afu6g12710
YGR279C	Afu6g12380
YMR305C	Afu6g12380
YAL003W	Afu1g11190
YBL050W	Afu2g12870
YNL137C	Afu1g06980
YIL145C	Afu5g11040
YMR022W	Afu5g04060
YBR267W	Afu2g04440
YKL034W	Afu1g12080
YDR386W	Afu3g12750
YLR026C	Afu3g07590
YDR054C	Afu5g09200
YPL236C	Afu8g04670
YMR053C	Afu1g04480
YKL072W	Afu1g04480
YPR128C	Afu1g03440
YER075C	Afu4g04710
YML034W	Afu6g08530
YGL157W	Afu2g10280
YGL039W	Afu2g10280
YOL151W	Afu2g10280
YDR541C	Afu2g10280
YDR484W	Afu1g04080
YLR319C	Afu1g09640
YOR007C	Afu1g09830
YGR187C	Afu3g04260
YLR309C	Afu4g02990
YOR130C	Afu8g02760
YIL099W	Afu2g00690	Afu3g00610	Afu4g10140
YNL027W	Afu1g06900
YPL244C	Afu1g05440
YPR082C	Afu3g12290
YOR322C	Afu5g12530
YCR010C	Afu2g04080
YNR002C	Afu2g04080
YNL069C	Afu1g05990
YIL133C	Afu1g05990
YEL023C	Afu3g12130	Afu2g14400
YIL006W	Afu4g06780
YEL006W	Afu4g06780
YFR022W	Afu6g07900
YOR018W	Afu6g07900
YIL106W	Afu2g12390
YDR311W	Afu4g11690
YMR099C	Afu4g08880
YMR220W	Afu5g10680
YKL092C	Afu6g12340
[truncated: 1,373 more rows]
