# Supplementary material for: Evolutionary Conservation and Diversification of Puf RNA Binding Proteins and Their mRNA Targets
Source: PLoS Biol. 2015 Nov 20;13(11):e1002307. doi: 10.1371/journal.pbio.1002307 (PMC4654594; doi:10.1371/journal.pbio.1002307)
Supplement: S4 Dataset — (ZIP) [file pbio.1002307.s004.zip › S.cerevisiae.fa_A.immersus.fa.txt]

YLR106C	410445
YHR165C	364089
YNR016C	328831
YJL130C	19365
YDL171C	413782
YHR099W	364808
YGR032W	204796
YLR342W	204796
YKL203C	325182
YJR066W	325182
YNL262W	411715
YKL182W	225475
YKR054C	417322
YDL140C	329509
YLL040C	332892
YPL231W	414553
YGR271W	419703
YGL206C	417779
YOR151C	411876
YER172C	364916
YOR116C	412203
YBR218C	417780
YGL062W	417780
YOR207C	412463
YPL082C	2889
YGL195W	363049
YDR127W	415931
YKL215C	318720
YPR010C	413726
YDR135C	357771
YOR341W	328633
YBL076C	239957
YAL026C	211673
YGL008C	412928
YPL036W	412928
YOR133W	317134
YDR385W	317134
YGR061C	302915
YBR115C	357647
YOR326W	321041
YMR109W	409927
YKL129C	409927
YIL125W	209696
YNL014W	159106
YLR249W	159106
YDR011W	178139
YNR070W	178139
YPR184W	205664
YNL132W	357817
YGR094W	363002
YEL031W	418902
YKL210W	413974
YJR137C	419504
YDR170C	215924
YDL145C	58083
YLL048C	410765
YHL035C	410765
YER166W	414512
YDR093W	414512
YER070W	367805
YIL066C	367805
YBR084W	329075
YGR204W	329075
YPL160W	221492
YDL126C	416802
YNL088W	362774
YDR457W	147771
YOR335C	204406
YLR304C	325709
YBL022C	205229
YMR196W	321196
YGR218W	414482
YBR023C	346636
YDL102W	416528
YER171W	415457
YFR031C	200580
YOR304W	154247
YPL217C	233613
YBL004W	412153
YPR160W	302443
YOL021C	416813
YIL129C	19274
YIL048W	378366
YAL005C	412522
YLL024C	412522
YMR186W	328763
YPL240C	328763
YGL120C	412201
YLR305C	364570
YER125W	414538
YDR039C	60817	330792
YDR040C	60817	330792
YDR038C	60817	330792
YOR290C	301351
YMR162C	218196
YOR291W	317676
YGL150C	146457
YMR189W	414529
YLR398C	368316
YDR334W	176761
YNL102W	365393
YHR074W	332059
YMR288W	410150
YCR057C	242378
YAL035W	373186
YBL023C	412641
YIL143C	414509
YGL009C	410532
YOR330C	415241
YER164W	325748
YFR019W	5869
YJL200C	415031
YKL148C	413871
YJL045W	413871
YKL157W	203680
YHR047C	203680
YMR229C	359668
YDR097C	413075
YPR019W	240629
YJR045C	410559
YEL030W	410559
YOL075C	327001
YLR069C	206562
YGL022W	416772
YJL034W	414728
YNL123W	415439
YNL209W	410086
YDL229W	410086
YPL226W	416506
YER091C	414508
YPL006W	361866
YLR410W	349542	411174
YGL167C	301916
YHR186C	376175
YFR015C	149651
YLR258W	149651
YMR128W	411333
YGL201C	229612
YPR074C	412633
YBR117C	412633
YGL026C	411358
YLR272C	416090
YIL078W	415256
YER036C	211226
YJL050W	318249
YCR011C	23571
YDR258C	363695
YKR031C	216944
YDR238C	368789
YLR153C	316753
YKL104C	304853
YGR217W	204876
YHR023W	103304
YMR120C	416316
YLR028C	416316
YGL156W	202372
YLL026W	364994
YMR205C	207822
YGL137W	413243
YML059C	413930
YBR121C	206858
YML035C	416769
YBR235W	172299
YGR281W	213014
YMR108W	412192
YPL086C	410769
YDR129C	411100
YLR087C	411601
YLL001W	211285
YEL011W	317631
YFR009W	417232
YKR001C	302184
YLR274W	229215
YBR202W	417668
YGL207W	413773
YPR080W	418778
YBR118W	418778
YDR234W	410676
YGL234W	412036
YGL163C	227344
YKL165C	419341
YBL099W	411729
YPL012W	411407
YGL238W	413210
YLR189C	326573
YLR129W	225938
YOR168W	419215
YOL090W	412500
YCL054W	412696
YOR270C	413277
YDR212W	409885
YBR127C	411357
YKR009C	410266
YBL039C	410526
YJR103W	410526
YOL004W	410033
YLR259C	414872
YGL006W	322458
YBR080C	413265
YFL036W	331673
YCR017C	412501
YJL074C	64237
YMR217W	412234
YDR293C	77104
YBR196C	410199
YER069W	208866
YPR181C	221201
YIL075C	415561
YBR038W	410507
YJL005W	322861
YJL111W	416791
YDL215C	71448
YHR183W	413272
YGR256W	413272
YGR124W	415455
YPR145W	415455
YJL014W	414974
YJL012C	358852
YHR020W	332947
YDR341C	364948
YDR001C	327299
YBR001C	327299
YMR049C	214558
YDR037W	411160
YAL023C	413815
YOR321W	413815
YJR064W	419772
YMR089C	210503
YPL093W	366177
YKR097W	204964
YCL030C	413368
YJR016C	410431
YIL142W	414629
YLL039C	361319
YFL008W	193286
YKL145W	411401
YOL006C	346131
YHL016C	327166
YEL032W	411530
YFL037W	166493
YDL143W	413870
YER025W	371286
YLR382C	371277
YJR143C	416816
YLR419W	360765
YIL109C	412023
YNL049C	412023
YNL192W	357893
YLR289W	361547
YBR229C	203510
YER043C	213048
YML085C	412894
YML124C	412894
YDL031W	413914
YMR301C	412831
YLR175W	233591
YNL325C	413907
YML075C	320622
YLR450W	320622
YOR204W	303354
YPL119C	303354
YFL039C	411332
YGR264C	326034
YJL033W	367744
YLR389C	97930
YDR283C	156762
YPL110C	322894
YMR308C	213032
YML056C	410350
YLR432W	410350
YHR216W	410350
YJR035W	417380
YOR356W	303053
YNL104C	419491
YOR108W	419491
YBL015W	335521
YCR093W	223796
YNL321W	84031
YNL112W	417900
YMR105C	8803
YKL127W	8803
YGR270W	133442
YLR371W	213373
YGR070W	213373
YHR072W	411456
YNL161W	411706
YLL018C	413245
YMR290C	414693
YKL035W	419413
YNL330C	415076
YOR211C	211454
YLR058C	417802
YNL061W	414865
YNR001C	323873
YCR005C	323873
YNR013C	203107
YDL160C	213894
YBL017C	416026
YJL222W	416026
YIL173W	416026
YNR065C	416026
YOR217W	411411
YEL013W	323672
YDL007W	318023
YDR188W	415235
YDR172W	211601
YDL131W	411895
YDL182W	411895
YAL038W	55707
YOR347C	55707
YNR031C	208424
YCR073C	208424
YHR027C	230109
YDR062W	322393
YGL125W	210047
YNR053C	414952
YLR060W	412021
YAR042W	142328
YDL019C	142328
YGL236C	413214
YPL262W	411883
YBR126C	416096
YMR266W	417169
YLR092W	419035
YBR294W	419035
YOR117W	410193
YPR002W	211472
YBR143C	203542
YPL106C	419977
YBR169C	419977
YHR205W	209755
YNL271C	329390
YFR030W	414755
YER065C	318579
YDR291W	415913
YDL066W	154465
YDR394W	414246
YOR128C	413332
YPR024W	176220
YDR270W	216916
YDR190C	223115
YPL235W	412531
YDL178W	221457
YLR454W	415735
YNL189W	331079
YML123C	317546	64336
YBR097W	409959
YNL247W	318201
YKR039W	413572
YLR359W	358984
YLR197W	209987
YHR028C	411733
YJL008C	410460
YAL048C	412881
YGR254W	413318
YHR174W	413318
YLR378C	305101
YML072C	307024
YMR304W	180574
YDR456W	233368
YCL017C	409893
YDR091C	80637
YIL074C	410795
YER081W	410795
YOR063W	410732
YLR277C	413742
YLR347C	324921
YJR065C	411476
YFL018C	411677
YOR317W	412029
YMR246W	412029
YIL009W	412029
YDL084W	208777
YOR375C	415677
YAL062W	415677
YGR100W	318192
YBR136W	216035
YDL029W	225739
YML057W	95572
YLR433C	95572
YGL245W	418569
YAL019W	209217
YLR355C	416486
YDL060W	203541
YGL048C	412035
YDR430C	413596
YER090W	416211
YPR112C	411979
YCR072C	373101
YMR015C	157357
YLL008W	416435
YOR014W	180305
YLR188W	410217
YHR039C	412591
YKL010C	112088
YOL057W	411749
YNL267W	328798
YLR113W	157569
YHL030W	413602
YGR125W	174030
YDR502C	203357
YLR180W	203357
YOR187W	226422
YGL251C	370708
YNL241C	114230
YGR245C	412558
YJL154C	412191
YPL040C	413387
YFL033C	305534
YCL057W	418659
YER133W	74033
YMR297W	207188
YOR093C	67234
YMR129W	419263
YLL031C	360127
YMR300C	207487
YOR259C	413257
YOL098C	413581
YNR050C	418072
YDR232W	413293
YDR023W	419648
YKR002W	177233
YNL238W	209250
YLR240W	418533
YDR256C	416907	362700
YHR037W	419927
YOR374W	419410
YER073W	419410
YER086W	206558
YIR031C	414494
YNL117W	414494
YPL265W	204702
YLR083C	227757
YDR107C	227757
YOL058W	415412
YPR035W	329067
YDL164C	202803
YBR198C	411274
YLR138W	30108
YKL211C	232093
YPL207W	414531
YJL129C	322019
YMR167W	375569
YCR012W	416795
YLR276C	366540
YJR033C	415458
YER165W	310725
YJL141C	207883
YNL045W	410376
YIR007W	416072
YAL036C	3729
YGL190C	167979
YLR386W	415226
YFR044C	209526
YLR303W	414877
YHR042W	19292
YJR138W	40208
YPR173C	418058
YIL166C	326293	205127
YFL022C	235515
YLR222C	412011
YAR035W	305186
YPL023C	357542
YKR059W	203745
YJL138C	203745
YPR006C	208621
YBR296C	419083	206547
YCR032W	70860
YKL060C	414011
YKR093W	367458
YPL008W	216546
YBR006W	317645
YJL153C	6610
YHL007C	27031
YDR109C	417449
YOR310C	75312
YDR477W	320102
YGR019W	410719
YBR281C	412518
YGR103W	411326
YOR046C	411986
YIL147C	310464
YPL091W	210805
YML126C	410766
YPR033C	416222
YNL298W	305500
YLR397C	213637
YGL077C	53122
YLL011W	231083
YKL029C	366674
YDL168W	219260
YAL016W	103615
YNL268W	209057
YEL063C	209057
YNL270C	209057
YBL079W	222109
YER105C	222109
YFR038W	411622
YJR132W	301330
YPL259C	411773
YGL084C	415322
YPL189W	415322
YFL025C	202421
YDR021W	76679
YDR294C	410681
YGL094C	334716
YLR117C	366973
YLL029W	410622
YPL009C	413882
YBR248C	414577
YLR032W	238456
YHR030C	77190
YJL155C	321874
YGL148W	223654
YHR019C	369523
YNL023C	239239
YKL126W	202719
YMR104C	202719
YPR138C	412285
YGR121C	412285
YML054C	410308
YOR244W	369776
YEL022W	417328
YJR031C	417328
YBR025C	418160
YGR252W	57346
YGL027C	417101
YLR409C	363968
YDL055C	412442
YDL134C	203719
YDL188C	203719
YBR170C	411425
YHR018C	415756
YPR088C	366711
YLR241W	10215
YDR436W	333662
YML016C	333662
YGR145W	411420
YHR113W	416406
YHR007C	419767
YLR089C	204179
YDR111C	204179
YCR053W	413309
YJL087C	25193
YKL135C	416098
YMR278W	363384
YER110C	362058
YNR047W	316903
YCR091W	316903
YLR429W	151079
YNR008W	227621
YDL240W	308500
YLR438W	413286
YHR065C	416218
YOR206W	329823
YOR361C	331314
YNL277W	215254
YNL082W	16746
YGR210C	222938
YDR481C	378201
YLR134W	330171
YLR044C	330171
YGR087C	330171
YDL080C	330171
YFR053C	308437
YGL253W	308437
YGL099W	203526
YGR258C	359972
YPL203W	203070
YKL166C	203070
YJL164C	203070
YNL329C	325399
YPL175W	419680
YBL030C	414380
YBR085W	414380
YGR173W	413186
YIL046W	317768
YGR200C	357591
YGR170W	302940
YJL026W	318828
YPL028W	410915
YEL036C	175893
YLR234W	369628
YOL097C	416213
YBR079C	335085
YGR211W	409914
YLR163C	414668
YBR073W	417549
YGR155W	410250
YNL142W	416826
YDR141C	413681
YMR224C	410969
YMR216C	318234
YER178W	411982
YML100W	332199
YMR261C	332199
YDL195W	410594
YBR237W	92933
YER052C	203126
YDR148C	412757
YBR166C	222300
YML010W	46673
YGL119W	368296
YGL078C	413626
YAL012W	333172
YGL114W	318754
YPL154C	415227
YGL055W	410281
YGR274C	413575
YBL011W	416852
YGR090W	419255
YIR028W	209102
YBR021W	209102
YBL042C	209102
YOR136W	411568
YOL060C	303528
YPL184C	191453
YEL060C	413519
YNL154C	238690
YHR135C	238690
YIL107C	43528
YFL003C	370727
YHR025W	410691
YER082C	241342
YGR192C	412468
YJR009C	412468
YJL052W	412468
YCL018W	415967
YHR194W	224085
YJL102W	413478
YIR006C	5812
YMR307W	411656
YIL155C	367652
YOR165W	410726
YBL063W	417948
YKL146W	242091
YAL017W	101013
YOL045W	101013
YCR042C	5246
YGL012W	80887
YDR536W	363418
YMR131C	416223
YLR096W	208368
YDR122W	208368
YDL047W	418366
YMR145C	212372
YDL085W	212372
YPL147W	417582
YDR353W	114424
YHR106W	114424
YDR189W	413745
YPL204W	306222
YJR040W	409971
YJL060W	204381
YBR222C	370888
YNL064C	171623
YGR185C	418876
YLR401C	418517
YKL212W	413443
YLL034C	414487
YDL014W	144963
YGL091C	417350
YJL101C	6079
YKL134C	304469
YNL021W	412469
YML042W	418608
YJR131W	412414
YBL008W	317182
YHR068W	368138
YJL109C	228743
YDL174C	244631	311922
YHR024C	410047
YDL132W	411640
YMR165C	304750
YOR196C	413086
YNL275W	367358
YMR008C	308402
YMR006C	308402
YOL011W	308402
YIR034C	413254
YJR010W	414525
YEL058W	419335
YNL220W	419643
YHR208W	27260
YJR148W	27260
YOR067C	410545
YOR002W	234449
YMR309C	413956
YLR253W	137365
YML069W	416405
YNL212W	58848
YGL194C	202774
YMR241W	26204
YBR221C	413897
YKL064W	415993
YKL078W	378463
YMR001C	3177
YEL042W	415208
YOR099W	337363
YER006W	227229
YKL209C	302327	133799	230967	364674	413673
YIL103W	316854
YER099C	214246	416433
YHL011C	214246	416433
YBL068W	214246	416433
YBR295W	374109
YKL113C	415162
YOL023W	228315
YPL109C	415636
YFR002W	365665
YLR144C	212867	129480
YNR067C	212867	129480
YAL053W	203932
YOR365C	203932
YOL130W	206683
YFL050C	206683
YKR038C	368841
YBR249C	133040
YNL006W	414483
YGR244C	420029
YFL004W	224624
YPL019C	224624
YOL094C	413208
YHR171W	370172
YDR035W	317401
YJL167W	204266
YKR024C	412214
YBR220C	410767
YGR286C	219573
YIR027C	412762
YPL151C	418570
YLR314C	45290
YOR160W	410182
YDR365C	360344
YNL071W	417972
YDL190C	177764
YER047C	417727
YPL195W	212970
YKL017C	367193
YBL016W	144634
YGR040W	144634
YBR031W	419223
YDR012W	419223
YNL037C	412346
YKL022C	414857
YBL104C	2997
YLR027C	202599
YPR029C	410006
YCL059C	198367
YIL094C	317196
YDR375C	413540
YJL094C	26733
YLR195C	413264
YNR032W	202312
YDL234C	413105
YDR211W	223831
YOL030W	187378
YJL197W	415153
YPL042C	414203
YHR107C	180538
YGL003C	204118
YIL018W	322402
YFR031C-A	322402
YKR028W	211236
YJL098W	211236
YBR160W	412455
YCR008W	206625
YOR061W	202193
YIL091C	211512
YNL083W	642
YER093C	331680
YMR062C	410759
YDL148C	376480
YBL088C	415211
YBR058C	415814
YBL007C	162119
YDR301W	410087
YDL138W	205106
YDL194W	205106
YBR011C	411084
YGR194C	410929
YJR110W	120641
YDL058W	328631
YKL046C	159343
YMR238W	159343
YBR017C	7713
YGL095C	204293
YMR076C	410336
YPR189W	143997
YJR145C	412465
YHR203C	412465
YDL001W	410453
YOR273C	211868
YER003C	413314
YML070W	415774
YNL287W	414492
YCR092C	368901
YCL004W	418124
YGL040C	417897
YLR244C	418709
YMR277W	323311
YDL103C	415276
YLR354C	413514
YGR043C	413514
YDR331W	145849
YCR084C	309364
YDL198C	230545
YJR130C	314363
YML082W	314363
YDL238C	318008
YML093W	411788
YBR208C	414444
YPR069C	410703
YML008C	418092
YJL062W	410714
YFR004W	360303
YPR026W	410467
YHR169W	416556
YOR074C	415112
YJR007W	34168
YDR208W	206156
YKL085W	415518
YKR003W	307019
YHR001W	307019
YDR388W	751
YDL147W	369200
YMR221C	202686
YGR231C	205467
YPR047W	204272
YOL081W	415934
YBR140C	415934
YJR117W	413345
YOR176W	312898
YBR142W	317605
YHR098C	419537
YDR105C	238399
YFL055W	361716
YDR390C	409946
YHR188C	412887
YHR077C	101970
YFR028C	322566
YLR340W	305364
YOL132W	415663
YOR388C	57533
YEL020C	361058
YNL191W	416119
YBR029C	79631
YPL266W	417524
YPR141C	202961
YDR047W	414870
YGR266W	209359
YOR070C	414215
YKL103C	318054
YOR241W	46096
YNL297C	208402
YDR448W	357061
YGR132C	414184
YPL131W	419217
YBR243C	413743
YJR072C	418140
YPL031C	216530
YGR086C	191029
YPL004C	191029
YBR179C	221704
YGL225W	413149
YOR261C	224276
YKR095W	74293
YIL149C	74293
YPR041W	300973
YOR175C	411324
YMR302C	369410
YKL197C	337891
YNL242W	326223
YOL145C	330014
YLR114C	411528
YBR041W	415555
YDR338C	204015	317806
YGL211W	317742
YJR001W	50462
YLR362W	304306
YGR055W	24168
YNR012W	417323
YLR377C	419505
YOR197W	417243
YBR034C	370015
YPR003C	204609
YBL024W	417462
YDR335W	323744
YOL140W	410661
YLR005W	412466
YHR096C	319714
YHR094C	319714
YDR345C	319714
YDR342C	319714
YDR343C	319714
YHR092C	319714
YLR081W	319714
YOL156W	319714
YJL219W	319714
YJL214W	319714
YFL011W	319714
YMR011W	319714
YEL069C	319714
YNR072W	319714
YDL245C	319714
YJR158W	319714
YDR044W	83367
YOR065W	317400
YDL097C	410198
YER141W	410040
YMR012W	100187
YGR157W	213188
YLR248W	212307
YMR272C	212037
YHR073W	332179
YOR243C	411119
YDR300C	300750
YHR033W	300750
YOL066C	377507
YDL036C	377507
YOL061W	85263	211114
YAR007C	415812
YNL207W	414030
YER107C	414530
YJR005W	410524
YJL095W	310152
YML063W	410812
YLR441C	410812
YAR015W	369231
YJR068W	414819
YNL256W	214083
YPL141C	33300
YOR233W	33300
YNL138W	411535
YNR043W	306192
YDR099W	126506
YER177W	126506
YMR139W	329401
YDL079C	329401
YHR190W	413082
YJR126C	219695	228526
YCR068W	324339
YGR012W	414768
YMR096W	410868
YFL059W	410868
YNL333W	410868
YOL059W	328028
YDL022W	328028
YOR161C	417617
YGR138C	36276
YPR156C	36276
YMR318C	319166
YCR105W	319166
YBR018C	410573
YPL043W	195729
YPR103W	410631
YNL075W	415768
YHR108W	414887
YDR358W	414887
YML049C	367557
YDL128W	64567
YFL007W	33444
YMR083W	368034
YMR303C	368034
YOL086C	368034
YBR145W	368034
YEL052W	61528
YER126C	410756
YJL208C	410394
YJR077C	208698
YIL003W	416021
YPL212C	416291
YMR146C	418863
YHR005C	205131
YLR447C	206976
YPL145C	417591
YOR237W	417591
YNL290W	411133
YPL222W	206425
YNL288W	325746
YLR299W	211688
YNR033W	370545
YLL041C	418125
YOR267C	419697
YMR116C	312445
YPL268W	319521
YGL123W	412440
YML092C	412965
YOR005C	362965
YFL002C	313383
YPL263C	243471
YGL065C	205740
YDR325W	107527
YBR020W	322857
YDR009W	322857
YOR323C	414489
YFL047W	417176
YLR196W	367069
YER020W	349674
YGR060W	413296
YDL141W	363301
YHR166C	419197
YER049W	418105
YLR383W	213886
YGR285C	418960
YOR222W	93156
YPL134C	93156
YIL160C	416857	414330
YMR047C	305288
YKL068W	305288
YKR056W	411029
YKL114C	412172
YHR009C	324149
YPR176C	410839
YOR087W	411615
YKL140W	102309
YLR247C	415585
YGR047C	363842
YDR243C	358004
YGR253C	410286
YKL213C	413542
YPL029W	413910
YOR316C	202539
YMR243C	202539
YML080W	411225
YKL184W	207225
YOR001W	206455
YMR244W	129636
YLR212C	328383
YCR094W	317734
YNR048W	317734
YAL021C	204111
YGL184C	410330
YJL168C	96789
YEL050C	317621
YDR372C	324319
YBR247C	328066
YER005W	214925
YPR097W	212411
YLR002C	380529
YHR119W	325059
YHR048W	417774
YLR029C	316894
YMR121C	316894
YDR158W	414556
YKR069W	414310
YBR055C	365986
YLR206W	143311
YDL161W	143311
YBR199W	373030
YOL038W	221454
YGR188C	224318
YER053C	414785
YBR003W	216511
YPL125W	417022
YOR185C	411902
YLR293C	411902
YLR056W	410689
YMR293C	413901
YOR155C	230068
YNL029C	125053
YIL085C	125053
YGR175C	236973
YLR186W	323632
YNL239W	237366
YCL009C	417956
YLR014C	155543
YOR124C	138362
YPL122C	417756
YER156C	413892
YJL100W	100478
YPL050C	208254
YKL081W	410630
YPL048W	410630
YOL016C	316940
YFR014C	316940
YJR091C	209769
YPR042C	209769
YHR114W	222072
YLR345W	413098
YKR080W	418720
YJR049C	206009
YEL041W	206009
YNL317W	320849
YER055C	413833
YGR171C	224068
YOR362C	304459
YOR209C	414961
YJL039C	366368
YEL064C	369909
YHR202W	366660
YPL090C	220379
YBR181C	220379
YLR310C	303777
YIL116W	414998
YJR076C	70323
YLR075W	418550
YJL069C	410599
YFR037C	317153
YOR119C	410477
YOL124C	412528
YDL040C	228027
YGL115W	211426
YDR245W	331395
YOL033W	377481
YDL246C	419295
YJR159W	419295
YLR070C	419295
YJR036C	320945
YOR386W	410229
YJR095W	318867
YHR112C	419402
YNL331C	10020
YDL243C	10020
YCR107W	10020
YJR155W	10020
YER015W	115926
YGL202W	209256
YLR231C	241186
YKL008C	17327
YHL003C	17327
YLR372W	204401
YHL032C	325078
YBL084C	416298
YMR093W	243877
YLR420W	411023	411477
YDL100C	328526
YFR006W	216372
YER061C	217739
YMR079W	414999
YKL091C	414999
YKR048C	410796
YIR008C	323687
YPR016C	414506
YGR159C	417340
YKL027W	413475
YHR003C	413475
YHR016C	414697
YFR024C-A	414697
YBL097W	413828
YJR139C	360483
YHR002W	86614
YNL178W	210884
YOR157C	367353
YKR076W	410126
YMR251W	410126
YGR154C	410126
YBL067C	121596
YER098W	121596
YCL038C	207294
YPL152W	321173
YLR336C	414847
YJL088W	415712
YPL097W	410914
YLL019C	212040
YNL293W	214073
YOL112W	214073
YBL037W	83913
YDL154W	369742
YGL116W	371265
YCL043C	211086
YDR518W	211086
YDL086W	412507
YGR135W	413313
YNL273W	413880
YNL313C	415516
YHR120W	417133
YER148W	324385
YEL040W	122592
YFR047C	82457
YCL040W	414574
YDR516C	414574
YGL131C	171590
YKL045W	416449
YPR175W	418663
YOR262W	419437
YGL112C	412460
YLR208W	413315
YGR214W	116424
YLR048W	116424
YPR004C	221656
YOR271C	417596
YIL123W	268
YNL066W	268
YKR042W	268
YJL116C	268
YPL220W	415139
YGL135W	415139
YBR087W	411392
YDL201W	412144
YIR023W	189361
YOL062C	410825
YOR142W	410797
YPR137W	375402
YNL280C	366357
YBR133C	300374
YKL174C	42496
YGL141W	417444
YHR104W	330965
YOR145C	418187
YLR229C	63485
YJL112W	235662
YKR036C	235662
YMR231W	409929
YMR166C	411627
YEL051W	413912
YEL055C	227392
YMR027W	414713
YHR204W	380140
YDR497C	371379
YOL103W	371379
YPR125W	300629
YPR110C	357947
YJR002W	205496
YJR013W	228323
YIR004W	23633
YER155C	202873
YKL120W	411753
YOR184W	317336
YKL004W	327357
YOR141C	416909
YNL169C	187283
YKR018C	162518
YJL082W	162518
YGR028W	416883
YAL025C	189761
YLL045C	419216
YHL033C	419216
YER136W	410282
YML020W	211350
YJL080C	419956
YOL049W	419844
YGR267C	188505	411732
YDR069C	112567
YER144C	112567
YFL045C	410694
YER094C	413324
YOL077C	411325
YDR415C	410481
YIL128W	317056
YIL022W	204743
YER168C	319322
YBL089W	319597
YER119C	319597
YER102W	419268
YBL072C	419268
YDL167C	321944
YOR274W	370537
YGL076C	149883
YPL198W	149883
YDL017W	416091
YPR111W	225431
YGR092W	225431
YJR105W	220505
YHR070W	413968
YJR051W	420044
YEL047C	420044
YDR226W	418452
YPL104W	223855
YPR108W	203543
YJR078W	91452
YLR116W	414365
YPR167C	190924
YMR092C	414581
YNR006W	414730
YDR326C	414149
YHR080C	414149
YBR159W	413334
YOR091W	47400
YMR214W	366291
YPL140C	311717
YOR231W	311717
YBL056W	208854
YER089C	208854
YKR052C	143963
YJL133W	143963
YBR234C	235896
YBR227C	412948
YCR002C	414562
YOR202W	411327
YGL203C	107827
YGL143C	414882
YLR166C	209580
YGR054W	419116
YDL137W	128733
YDL192W	128733
YGL049C	330027
YGR162W	330027
YML074C	415972
YLR449W	415972
YBR274W	411872
YML086C	317349
YJL001W	327116
YGR184C	160388
YDR049W	370747
YPR161C	213693
YFL030W	410786
YDL056W	322697
YDR392W	413642
YKL059C	325658
YER021W	227462
YLR172C	415408
YMR247C	415564
YER078C	370945
YLR422W	321931
YDR120C	199434
YJL108C	342912
YJL091C	417547	329430
YGR255C	410074
YMR296C	412024
YDR531W	208878
YLR055C	360525
YBR114W	240557
YIR029W	415406
YLR216C	129378
YPL172C	418710
YIL133C	306007
YNL069C	306007
YJR070C	413994
YLR399C	301310
YDL070W	301310
YPR119W	166252
YGR108W	166252
YHR128W	410819
YDR496C	411724
YMR235C	409997
YKR017C	211354
YGR246C	358397	411159
YPR165W	107814
YNL219C	415461
YLR351C	411956
YLR148W	236677
YDR324C	413067
YHR011W	413643
YML004C	418397
YIL021W	410578
YKR084C	112522
YNL218W	415195
YNL202W	214171
YER087W	411814
YJR123W	135504
YFL038C	55421
YBR094W	243572
YGR083C	418862
YJL207C	410792
YGL011C	324352
YIL083C	305925
YOR132W	317835
YJL059W	217082
YBR189W	225493
YPL081W	225493
YDR452W	307394
YPR048W	210994
YML121W	367784
YBL106C	236147
YPR032W	236147
YDR244W	416804
YDL108W	365051
YDR280W	233319
YFR051C	412020
YGL083W	236057
YAL042W	417147
YKR081C	243839
YLL006W	413239
YML104C	309687
YLL057C	311964
YFR021W	314763
YPL227C	367116
YIL105C	410075
YNL047C	410075
YNL068C	16531
YIL131C	16531
YBR074W	409980
YCR009C	413108
YBL033C	324648
YDR019C	416500
YMR203W	228278
YGR163W	319402
YNL121C	214778
YHR117W	214778
YKL139W	193859
YBR155W	210310
YMR314W	413246
YDL205C	245044
YNL231C	328592
YNL264C	328592
YFL016C	320755
YBR110W	413274
YPL249C	148267
YBL035C	416118
YPR118W	323338
YIL020C	416215
YMR110C	409875
YGR207C	415751
YPR011C	139234
YGR085C	410102
YPR102C	410102
YBR241C	368983
YGL104C	368983
YML130C	369626	412446
YPL242C	202815
YOR100C	414996
YPL211W	416290
YLR103C	213426
YLL063C	190055
YGR010W	413300
YLR328W	413300
YGR261C	409933
YKL179C	222220
YNR015W	411082
YPR201W	243021
YBR286W	417803	203094	209631
YNL201C	324749
YBR082C	412748
YDR059C	412748
YKR026C	5119
YPL209C	300745
YDL006W	144471
YER129W	328072
YIL038C	416150
YOR090C	123330
YOR212W	125289
YOL141W	419476
YLR203C	409983
YLR209C	410712
YHR111W	416108
YHL010C	419500
YPL057C	146894
YBR161W	146894
YPR132W	417986
YGR118W	417986
YEL024W	409973
YLR405W	359090
YNL048W	413294
YKL221W	418176	210048
YDR268W	220431
YDR402C	327684
YDR312W	300700
YHR066W	300700
YOR127W	101887
YDR379W	101887
YNL007C	95781
YJL115W	311521
YGR282C	418335
YGL001C	411169
YHR200W	414068
YGL142C	238951
YCR047C	418791
YPR178W	212487
YOR120W	411971
YDR368W	411971
YGL056C	418050
YBR214W	418050
YHR142W	411772
YPL117C	219763
YKL025C	77975
YKL217W	331026
YDR017C	322938
YBR287W	324598
YGR048W	317482
YBR164C	416908
YPL060W	209000
YML001W	417508
YPL218W	215335
YDR142C	415388
YBR162C	409906
YLR348C	411362
YNL003C	306828
YBL098W	333333
YKL205W	339635
YLR167W	417834	413322
YOR312C	415452
YMR242C	415452
YPR058W	363972
YBR104W	363972
YGR189C	410270
YJL036W	122292
YMR061W	205914
YKL001C	413830
YDR080W	417794
YDR032C	171675
YCR004C	171675
YGL147C	417300
YNL067W	417300
YMR176W	96075
YBR192W	414502
YDR339C	414845
YJL053W	414249
YPL183C	413407
YDR050C	29096
YHR026W	417758
YBR037C	410870
YBR024W	410870
YGL210W	412495
YER031C	412495
YML065W	373435
YLR442C	373435
YBR028C	316714
YKR079C	411254
YGL097W	57389
YGL038C	208640
YMR208W	207468
YNL059C	106073
YMR276W	411896
YML018C	206294
YDR364C	225998
YPR144C	413865
YOL034W	414564
YJL204C	417674
YGL130W	206292
YBR039W	346127
YKL014C	413877
YPR086W	206785
YOR154W	329192
YLR260W	318130
YOR171C	318130
YML110C	224304
YLR361C	418425
YDL119C	419928
YGR260W	335808	181131	158314	213506	204959	64721
YAL002W	411060
YNL001W	410351
YMR220W	414017
YMR259C	378707
YPL069C	418553
YFL001W	321960
YDR164C	413906
YDL153C	228170
YIL068C	417088
YBR046C	418931
YLR017W	419655
YKL073W	304437
YLR459W	413444
YDL226C	232018
YGR187C	420071
YML028W	418658
YDR453C	418658
YEL056W	410678
YLR291C	358804
YKL172W	412738
YGL103W	412450
YOL041C	418674
YBR088C	411075
YDR297W	197708
YJL020C	219804
YOR149C	416264
YCR024C	419259
YPL063W	186435
YHR132C	420067
YDR533C	413017
YPL280W	413017
YOR391C	413017
YMR322C	413017
YKR021W	328913
YJL084C	328913
YDR064W	6982
YJL121C	410875
YDR427W	359809
YOR322C	317570
YBR291C	229628
YER114C	322529
YBL085W	322529
YKL002W	95444
YDR416W	325213
YIL043C	414573
YPL155C	183448
YDR104C	211467
YJR125C	415090
YBR200W	338367
YIL033C	319196
YDR191W	366857
YEL027W	419647
YLR380W	369064
YNL251C	42997
YDL090C	416836
YDL236W	418575
YGL058W	418846
YNL031C	210228
YBR010W	210228
YIL099W	334869	203784
YDR373W	326696
YDR403W	192692
YDR376W	210676
YNL095C	126854
YOR092W	126854
YLR152C	126854
YBL047C	42121
YBL064C	301287
YDR182W	202385
YGR149W	204204
YJL081C	411775
YHR168W	416165
YOR006C	414886
YOR039W	318907
YNL098C	12636
YOR101W	12636
YOL120C	415810
YNL301C	415810
YAL003W	410846
YIL145C	410949
YNR020C	410254
YML014W	412568
YML103C	222905
YKL024C	413821
YLR088W	415207
YPR091C	378980
YNL274C	418159
YBR084C-A	416109
YBL027W	416109
YPL132W	411361
YBR187W	226825
YBL041W	207234
YOL052C	208155
YPR135W	414907
YEL021W	418084
YOR025W	218272
YDR323C	410001
YDR083W	413352
YGR119C	414911
YNL090W	56537
YHR086W	210064
YPL237W	58430
YPL084W	319774
YGR278W	413266
YKR066C	413730
YGR046W	415434
YML064C	418463
YDR025W	410625
YBR048W	410625
YKL039W	227689
YHL017W	227689
YJR006W	411318
YKR051W	204658
YAL041W	143744
YDL052C	416297
YGL171W	365030
YHL040C	418946
YHL047C	418946
YCL073C	418946
YKR106W	418946
YEL065W	418946
YBR147W	410838
YOL092W	410838
YBR293W	235499
YHR084W	203461
YDR267C	361033
YPR066W	411056
YMR023C	376023
YDR398W	410740
YHR069C	234568
YFL005W	27052
YKL191W	376392
YHR148W	240513
YDL159W	333882
YJL068C	215042
YLR133W	231610
YDR147W	231610
YFR050C	368356
YGR186W	413328
YKL013C	37458
YAR003W	419428
YGR224W	414591	219604
YKR105C	414591	219604
YPR198W	414591	219604
YCL069W	414591	219604
YCR026C	208007
YEL016C	208007
YNL257C	414367
YHR155W	414367
YLR243W	410730
YNL010W	409976
YKL034W	322394
YOR296W	176765
YGL059W	417432
YHR008C	418629
YML021C	203652	370417
YMR102C	166901
YKL121W	166901
YEL054C	309025
YDR418W	309025
YLR215C	372922
YGR024C	413380
YIL001W	413923
YHR089C	415255
YLR045C	215355
YBR035C	222337
YBR061C	412851
YHL002W	412536
YOL064C	414892
YOR346W	328408
YLR403W	216264
YCR031C	415965	418094
YJL191W	415965	418094
YER117W	414684
YBL087C	414684
YEL023C	331777	214773
YOR069W	411280
YNL072W	236094
YNL016W	317573
YNR030W	369805
YDL101C	212977
YOL055C	416700
YPL258C	416700
YPR121W	416700
YOR096W	208529
YNL096C	208529
YLR020C	371391
YLL012W	371391
YBR154C	411418
YDR214W	412629
YBL040C	414510
YDR205W	209579
YJR144W	188682
YIL067C	309858
YIL121W	411166
YIL120W	411166
YNL065W	411166
YDR194C	418112	321221
YJR073C	410096
YMR226C	410927
YKL149C	412691
YEL012W	241850
YDR346C	418529
YPL214C	416701
YGL241W	409888
YDR092W	412117
YPL133C	94603
YNL022C	411352
YMR223W	236375
YDL156W	416023
YLR319C	306216
YER008C	416013
YOL123W	305780
YMR100W	145134
YDR541C	224508
YOL151W	224508
YGL157W	224508
YGL039W	224508
YJL143W	217678	412563
YFL028C	417113
YNL011C	214594
YBR042C	415517	307460
YDR018C	415517	307460
YKL218C	371438
YKL190W	411306
YDL117W	208178
YJL029C	417158
YNR038W	419037
YBR078W	327903
YDR055W	327903
YBL082C	409884
YOR089C	410072
YDR371W	209899
YJL177W	417415
YKL180W	417415
YNR019W	213654
YCR048W	213654
YDR407C	410780
YIL034C	410089
YBR256C	222158
YDR036C	415183
YLR427W	80691
YKL012W	414276
YPL247C	413036
YGL019W	319164
YNL240C	416445
YKL151C	232124
YLR270W	208093
YOR173W	208093
YPL095C	206603
YBR177C	206603
YML026C	417535
YDR450W	417535
YDR263C	213897
YOR033C	213897
YAL058W	410109
YER012W	317723
YJR008W	206580
YER026C	415254
YNL181W	207035
YNR054C	375502
YGL216W	416342
YCR023C	17314
YGL064C	410237
YJR140C	59594
YNR029C	202657
YML022W	415741
YNR052C	327825
YHR088W	418860
YDR098C	411777
YER174C	411777
YBL080C	187705
YNL227C	411162
YJL092W	414593
YKL193C	415282
YMR055C	414762
YDR523C	197819
YPL111W	232479
YMR143W	212498
YDL083C	212498
YDR176W	415300
YKL150W	415299
YNR041C	327588
YIL006W	227097
YEL006W	227097
YKR068C	410735
YGR003W	6480
YIL134W	412565
YFL034C-B	345682
YJL010C	364800
YPL236C	417138
YOR232W	148103
YOR245C	149553
YPL244C	413379
YPR180W	171379
YBR149W	306331	149064
YMR253C	418792
YPL264C	418792
YLR191W	410097
YER140W	412454
YER157W	374091
YPR060C	202541
YDR386W	326920
YDR155C	343638
YML078W	343638
YCR010C	214902
YNR002C	214902
YNL116W	331859
YHR115C	331859
YDR204W	203554
YKL056C	411716
YPL015C	411230
YNL025C	206467
YGR257C	213343
YGR284C	216279
YGR038W	411004
YLR350W	411004
YJR047C	159215
YEL034W	159215
YGR279C	339378
YMR305C	339378
YNR035C	419202
YMR058W	360788	211243	239962	120722
YFL041W	360788	211243	239962	120722
YDR465C	410083
YIL153W	368651
YKL067W	204220
YBR026C	370841
YIL026C	183151
YMR177W	230498
YPL224C	230498
YMR022W	410636
YFR005C	413729
YGR276C	414036
YKR070W	109860
YPR082C	318949
YMR099C	367814
YOL002C	418840
YDR492W	418840
YER151C	207643
YMR178W	412204
YJL125C	238522
YDR399W	418136
YGL169W	419446
YMR142C	412905
YDL082W	412905
YGL100W	410206
YML060W	410147
YLR143W	413647
YOR190W	210342	411665	318609
YLR300W	210342	411665	318609
YDR261C	210342	411665	318609
YLR130C	327909	202848	315476
YJL134W	316890
YKR053C	316890
YIL030C	63421
YPL051W	411224
YPR022C	324378
YOR254C	413746
YNL279W	170988
YOR378W	211267
YML116W	211267
YMR279C	211267
YBR191W	414815
YPL079W	414815
YJL190C	414013
YLR367W	414013
YDR454C	415181	375101
YLR009W	410319
YLR085C	410822
YER019W	412871
YDR168W	413256
YLR286C	412170
YEL046C	379150
YER100W	335818
YLR262C	314766
YOR306C	368799	417696	208962
YOL119C	368799	417696	208962
YBR244W	368058
YIR037W	368058
YDR425W	226381
YHL004W	329461
YOR081C	301977
YKR089C	301977
YDR287W	414957
YHR046C	414957
YER122C	219796
YGL233W	411339
YLR268W	410773
YPL096W	188217
YBR002C	416778
YPL078C	413866
YMR078C	318646
YPL129W	415173
YPL234C	126685
YNL223W	415762
YNL130C	411011
YHR123W	411011
YJL057C	324465
Q0250	371403
YBL003C	412754
YDR225W	412754
YJR127C	214298
YML081W	214298
YEL026W	411083
YJR096W	413244
YEL004W	363272
YJL187C	308152
YLR022C	416851
YML073C	412809
YLR448W	412809
YDR400W	97516
YDR117C	412950
YPR107C	410007
YDR330W	360614
YBR176W	212640
YOR022C	242805
YGR148C	225489
YGL031C	225489
YFL009W	320719
YIL106W	410827
YDR054C	171314
YGR208W	366149
YGL043W	4646
YGL028C	411070
YKL189W	411532
YGR152C	325935
YML005W	418179
YHR010W	411462
YDR471W	411462
YJR142W	409936
YDR299W	412847
YKL018W	411754
YJL055W	55133
YNL162W	416292
YHR141C	416292
YDR419W	238490
YGR172C	361292
YDR002W	415199
YLR084C	209320
YPL120W	209294
YML096W	417291
YOR007C	332131
YDL206W	305206
YBR267W	331544
YPL188W	347386
YDL030W	419560
YKR027W	357071
YJL099W	357071
YPL135W	415700
YOR226C	415700
YLR324W	165865
YGR004W	165865
YFL024C	302023
YGR225W	302231
YJL002C	368785
YGR110W	202237
YBL058W	412451
YHR075C	304025
YNL222W	411461
YHR144C	369562
YCL001W	165821
YDL035C	15237
YOL152W	240538
YNL062C	419563
YOL043C	413701
YAL015C	413701
YML106W	210473
YMR271C	210473
YCR077C	2012
YKL116C	300929
YER016W	99699
YJL085W	414332
YLR370C	145714
YJR104C	418637
YDL124W	43347
YDL210W	81337
YGR031W	413233
YOR250C	234162
YPR055W	410723
[truncated: 1,288 more rows]
