# Supplementary material for: Evolutionary Conservation and Diversification of Puf RNA Binding Proteins and Their mRNA Targets
Source: PLoS Biol. 2015 Nov 20;13(11):e1002307. doi: 10.1371/journal.pbio.1002307 (PMC4654594; doi:10.1371/journal.pbio.1002307)
Supplement: S4 Dataset — (ZIP) [file pbio.1002307.s004.zip › S.cerevisiae.fa_A.macrogynus.fa.txt]

YHR165C	AMAG_07771T0	AMAG_09728T0
YJL130C	AMAG_11440T0	AMAG_13899T0
YLR106C	AMAG_11160T0
YDL171C	AMAG_14254T0	AMAG_15899T0
YKR054C	AMAG_14553T0	AMAG_15539T0
YDL140C	AMAG_07841T0	AMAG_09650T0
YKL203C	AMAG_10629T0
YJR066W	AMAG_10629T0
YNR016C	AMAG_04451T0	AMAG_16161T0
YMR207C	AMAG_04451T0	AMAG_16161T0
YHR099W	AMAG_04968T0	AMAG_03650T0
YGL206C	AMAG_11086T0
YNL262W	AMAG_11073T0	AMAG_11690T0
YBR208C	AMAG_08194T0	AMAG_07289T0
YKL182W	AMAG_04452T0	AMAG_16160T0
YOR151C	AMAG_03172T0	AMAG_10446T0
YGR271W	AMAG_05218T0	AMAG_16111T0
YER172C	AMAG_07029T0	AMAG_03868T0
YOR207C	AMAG_01300T0	AMAG_05488T0
YOR341W	AMAG_02394T0	AMAG_00891T0
YOR116C	AMAG_06608T0	AMAG_12759T0
YOR133W	AMAG_13959T0
YDR385W	AMAG_13959T0
YBL076C	AMAG_09286T0	AMAG_06092T0
YGR061C	AMAG_00343T0	AMAG_01863T0
YPR010C	AMAG_13021T0	AMAG_14091T0
YJR109C	AMAG_07506T0	AMAG_08399T0
YAL026C	AMAG_15272T0	AMAG_14803T0	AMAG_17034T0	AMAG_08474T0
YDL126C	AMAG_06465T0	AMAG_15492T0
YKL215C	AMAG_03160T0	AMAG_10425T0
YNL088W	AMAG_00407T0	AMAG_01927T0
YOR326W	AMAG_01753T0	AMAG_04247T0	AMAG_12690T0	AMAG_14653T0
YAL029C	AMAG_01753T0	AMAG_04247T0	AMAG_12690T0	AMAG_14653T0
YGR094W	AMAG_05680T0	AMAG_12356T0
YER070W	AMAG_03400T0	AMAG_04716T0
YIL066C	AMAG_03400T0	AMAG_04716T0
YKL210W	AMAG_03098T0	AMAG_10369T0	AMAG_09374T0	AMAG_06007T0
YIL125W	AMAG_07311T0	AMAG_08214T0
YNL132W	AMAG_15800T0	AMAG_14363T0
YDR127W	AMAG_08146T0	AMAG_07238T0
YLR304C	AMAG_07894T0	AMAG_09595T0
YDL102W	AMAG_13501T0	AMAG_13756T0
YGR032W	AMAG_00577T0	AMAG_00576T0	AMAG_02086T0
YLR342W	AMAG_00577T0	AMAG_00576T0	AMAG_02086T0
YMR306W	AMAG_00577T0	AMAG_00576T0	AMAG_02086T0
YPR184W	AMAG_17373T0	AMAG_17388T0
YMR189W	AMAG_02906T0	AMAG_15006T0
YJL050W	AMAG_13876T0	AMAG_11419T0
YBR084W	AMAG_05773T0	AMAG_12258T0
YGR204W	AMAG_05773T0	AMAG_12258T0
YMR109W	AMAG_11379T0	AMAG_13842T0
YKL129C	AMAG_11379T0	AMAG_13842T0
YOR290C	AMAG_12941T0	AMAG_14162T0
YAL005C	AMAG_05617T0	AMAG_01399T0	AMAG_01412T0
YLL024C	AMAG_05617T0	AMAG_01399T0	AMAG_01412T0
YER103W	AMAG_05617T0	AMAG_01399T0	AMAG_01412T0
YBL075C	AMAG_05617T0	AMAG_01399T0	AMAG_01412T0
YPL082C	AMAG_01793T0	AMAG_04297T0
YPL160W	AMAG_02829T0	AMAG_14938T0
YGR218W	AMAG_06597T0
YEL031W	AMAG_12563T0	AMAG_14521T0
YOR335C	AMAG_02011T0	AMAG_00498T0
YER013W	AMAG_17585T0
YDR135C	AMAG_09607T0	AMAG_07882T0
YLL015W	AMAG_09607T0	AMAG_07882T0
YER125W	AMAG_04007T0	AMAG_01515T0
YIL048W	AMAG_12614T0
YLL040C	AMAG_02275T0	AMAG_00773T0
YPL240C	AMAG_11085T0
YMR186W	AMAG_11085T0
YKL148C	AMAG_12907T0
YJL045W	AMAG_12907T0
YIL078W	AMAG_00770T0	AMAG_02273T0
YMR080C	AMAG_02354T0	AMAG_00849T0
YBR115C	AMAG_01434T0	AMAG_05635T0
YPR160W	AMAG_15124T0	AMAG_11278T0
YER166W	AMAG_11009T0	AMAG_11619T0
YDR093W	AMAG_11009T0	AMAG_11619T0
YBL022C	AMAG_12864T0
YMR288W	AMAG_10863T0	AMAG_00303T0
YGL120C	AMAG_07759T0
YHR074W	AMAG_01347T0	AMAG_05542T0
YDR091C	AMAG_11859T0	AMAG_05041T0
YKL104C	AMAG_04626T0	AMAG_03158T0	AMAG_10427T0	AMAG_01104T0	AMAG_05286T0
YOR304W	AMAG_02409T0	AMAG_00904T0
YBR245C	AMAG_02409T0	AMAG_00904T0
YLR069C	AMAG_09117T0	AMAG_11922T0
YBL023C	AMAG_02999T0	AMAG_10278T0
YIL143C	AMAG_01316T0	AMAG_05505T0
YPL217C	AMAG_03293T0	AMAG_10553T0
YER164W	AMAG_11581T0	AMAG_10981T0
YJR045C	AMAG_12608T0
YEL030W	AMAG_12608T0
YGL173C	AMAG_06232T0	AMAG_11755T0
YPL086C	AMAG_05102T0	AMAG_11806T0
YGL022W	AMAG_04405T0	AMAG_16207T0
YJL034W	AMAG_02888T0	AMAG_14985T0
YOR291W	AMAG_16243T0	AMAG_04366T0
YDL145C	AMAG_06215T0	AMAG_11737T0
YDR170C	AMAG_09215T0	AMAG_06156T0
YKR001C	AMAG_13468T0	AMAG_13708T0
YDR457W	AMAG_01446T0	AMAG_05647T0
YER171W	AMAG_14412T0	AMAG_12436T0
YLL048C	AMAG_02246T0	AMAG_00743T0	AMAG_07853T0	AMAG_17563T0
YHL035C	AMAG_02246T0	AMAG_00743T0	AMAG_07853T0	AMAG_17563T0
YFR031C	AMAG_04667T0	AMAG_03353T0
YBR023C	AMAG_08416T0	AMAG_16987T0	AMAG_14861T0	AMAG_15310T0	AMAG_14841T0
YLR258W	AMAG_13858T0	AMAG_11398T0	AMAG_09669T0	AMAG_07825T0
YFR015C	AMAG_13858T0	AMAG_11398T0	AMAG_09669T0	AMAG_07825T0
YPR181C	AMAG_00216T0	AMAG_10776T0
YML035C	AMAG_06197T0	AMAG_11716T0	AMAG_09055T0	AMAG_11992T0
YNL123W	AMAG_14362T0	AMAG_15801T0
YGL234W	AMAG_17117T0
YPR074C	AMAG_01217T0	AMAG_05405T0	AMAG_00702T0
YBR117C	AMAG_01217T0	AMAG_05405T0	AMAG_00702T0
YBR127C	AMAG_02162T0	AMAG_00651T0
YBL099W	AMAG_17165T0	AMAG_11080T0	AMAG_03913T0
YNL163C	AMAG_16007T0	AMAG_09163T0
YHR027C	AMAG_02978T0
YER091C	AMAG_06474T0	AMAG_15489T0
YMR120C	AMAG_02006T0	AMAG_00492T0
YLR028C	AMAG_02006T0	AMAG_00492T0
YAL035W	AMAG_13913T0
YLR153C	AMAG_01910T0	AMAG_00391T0	AMAG_05555T0	AMAG_01358T0
YCR011C	AMAG_01623T0	AMAG_04118T0
YJR121W	AMAG_14883T0	AMAG_13169T0	AMAG_09530T0	AMAG_02776T0
YGL026C	AMAG_15921T0	AMAG_06725T0
YKR086W	AMAG_05228T0
YMR162C	AMAG_08510T0	AMAG_09922T0
YLR259C	AMAG_05201T0	AMAG_16086T0
YML059C	AMAG_04163T0	AMAG_01669T0
YJL014W	AMAG_07160T0	AMAG_08069T0
YER036C	AMAG_16035T0	AMAG_05142T0
YGL150C	AMAG_10216T0
YLR410W	AMAG_16795T0	AMAG_16574T0
YCR057C	AMAG_13142T0	AMAG_17328T0
YPL167C	AMAG_13625T0	AMAG_13375T0
YKR009C	AMAG_14562T0
YGL167C	AMAG_03104T0	AMAG_10376T0
YGL137W	AMAG_02245T0	AMAG_00742T0
YOL021C	AMAG_08857T0	AMAG_16346T0
YMR089C	AMAG_14763T0	AMAG_15235T0	AMAG_17028T0	AMAG_08479T0
YBR121C	AMAG_07515T0
YFL037W	AMAG_13901T0	AMAG_11442T0	AMAG_07885T0	AMAG_09604T0	AMAG_00653T0	AMAG_02164T0
YGR281W	AMAG_02600T0	AMAG_01463T0	AMAG_03946T0	AMAG_10458T0	AMAG_06433T0	AMAG_17144T0	AMAG_17147T0	AMAG_10451T0
YKR097W	AMAG_09399T0	AMAG_10328T0	AMAG_03051T0	AMAG_05985T0
YDR212W	AMAG_05763T0	AMAG_12268T0
YLR086W	AMAG_06599T0
YLL026W	AMAG_08965T0	AMAG_12073T0
YOR330C	AMAG_10482T0	AMAG_03189T0
YPR019W	AMAG_13077T0	AMAG_17202T0
YGL207W	AMAG_01043T0	AMAG_02551T0
YIL142W	AMAG_03621T0	AMAG_04941T0
YDL215C	AMAG_02972T0	AMAG_10254T0	AMAG_09412T0	AMAG_05973T0
YDR037W	AMAG_06626T0	AMAG_12784T0
YLR274W	AMAG_07849T0	AMAG_09642T0
YER069W	AMAG_12019T0	AMAG_09028T0
YEL011W	AMAG_10760T0	AMAG_00200T0
YER025W	AMAG_13093T0	AMAG_17186T0
YML085C	AMAG_12401T0
YML124C	AMAG_12401T0
YBL039C	AMAG_01295T0	AMAG_05484T0
YJR103W	AMAG_01295T0	AMAG_05484T0
YMR108W	AMAG_11863T0	AMAG_05037T0
YJL111W	AMAG_06740T0
YMR205C	AMAG_09334T0	AMAG_06042T0
YGR240C	AMAG_09334T0	AMAG_06042T0
YER043C	AMAG_11825T0	AMAG_05078T0
YBR114W	AMAG_06851T0	AMAG_03713T0
YMR217W	AMAG_09923T0	AMAG_08511T0
YGL201C	AMAG_11842T0	AMAG_05060T0
YMR290C	AMAG_09924T0	AMAG_08512T0
YDL143W	AMAG_07855T0	AMAG_09636T0
YJR016C	AMAG_02791T0	AMAG_14898T0
YGR264C	AMAG_03862T0	AMAG_07024T0
YFL036W	AMAG_15029T0	AMAG_11183T0
YBR080C	AMAG_13160T0	AMAG_09542T0
YJR064W	AMAG_11064T0	AMAG_11678T0
YGL006W	AMAG_08310T0	AMAG_07411T0
YKL145W	AMAG_15946T0	AMAG_06776T0
YDR234W	AMAG_05309T0	AMAG_01127T0
YHR186C	AMAG_12123T0	AMAG_13210T0
YGR256W	AMAG_09668T0	AMAG_07826T0
YHR183W	AMAG_09668T0	AMAG_07826T0
YAL023C	AMAG_01101T0	AMAG_05284T0
YOR321W	AMAG_01101T0	AMAG_05284T0
YGL163C	AMAG_08670T0	AMAG_10102T0
YJL074C	AMAG_01859T0	AMAG_00339T0
YOR048C	AMAG_05838T0	AMAG_12190T0	AMAG_15312T0	AMAG_14843T0
YOR168W	AMAG_02287T0	AMAG_00785T0
YGR124W	AMAG_14403T0	AMAG_12425T0
YPR145W	AMAG_14403T0	AMAG_12425T0
YFL039C	AMAG_09827T0	AMAG_07675T0
YOR270C	AMAG_01755T0	AMAG_04249T0
YMR054W	AMAG_01755T0	AMAG_04249T0
YDR001C	AMAG_04539T0	AMAG_15722T0
YBR001C	AMAG_04539T0	AMAG_15722T0
YGL245W	AMAG_01337T0	AMAG_05531T0
YCL030C	AMAG_12343T0	AMAG_05691T0
YFL008W	AMAG_00628T0	AMAG_02140T0
YIL075C	AMAG_13827T0	AMAG_11364T0
YBR196C	AMAG_13461T0	AMAG_13706T0
YBR202W	AMAG_00422T0	AMAG_01943T0
YLR175W	AMAG_02910T0	AMAG_15009T0
YPL093W	AMAG_04603T0	AMAG_03318T0
YFR019W	AMAG_16726T0	AMAG_16502T0
YLL034C	AMAG_01517T0	AMAG_04009T0
YMR128W	AMAG_03283T0	AMAG_17532T0
YMR049C	AMAG_12909T0	AMAG_14195T0
YNL112W	AMAG_12421T0	AMAG_14399T0	AMAG_08036T0	AMAG_07126T0
YDL160C	AMAG_13052T0
YBR126C	AMAG_00150T0	AMAG_10694T0	AMAG_16471T0
YBL105C	AMAG_17259T0	AMAG_13977T0
YNL102W	AMAG_13173T0	AMAG_12162T0
YJL033W	AMAG_05265T0	AMAG_01085T0
YOL006C	AMAG_07582T0
YHR020W	AMAG_07589T0	AMAG_16960T0
YLR289W	AMAG_13627T0	AMAG_13377T0
YCL054W	AMAG_04713T0	AMAG_03397T0
YDR188W	AMAG_01306T0
YBL004W	AMAG_04094T0	AMAG_01598T0
YPL262W	AMAG_11305T0	AMAG_15152T0	AMAG_14238T0	AMAG_12861T0
YLR359W	AMAG_10825T0	AMAG_00262T0
YLR432W	AMAG_06443T0	AMAG_02590T0
YHR216W	AMAG_06443T0	AMAG_02590T0
YML056C	AMAG_06443T0	AMAG_02590T0
YDR129C	AMAG_02836T0	AMAG_14946T0
YPL235W	AMAG_00218T0	AMAG_10778T0
YDL164C	AMAG_00989T0	AMAG_02500T0
YGL048C	AMAG_00736T0	AMAG_02239T0
YOR117W	AMAG_02266T0	AMAG_00763T0
YJL012C	AMAG_11646T0	AMAG_11034T0
YLL018C	AMAG_14462T0	AMAG_12495T0
YDR190C	AMAG_05073T0	AMAG_11828T0
YDR341C	AMAG_14719T0	AMAG_15211T0
YHR091C	AMAG_14719T0	AMAG_15211T0
YHR019C	AMAG_03651T0	AMAG_04969T0
YNL247W	AMAG_05440T0	AMAG_01250T0
YGL195W	AMAG_12619T0
YPL040C	AMAG_15356T0
YFR009W	AMAG_06656T0	AMAG_12818T0
YER065C	AMAG_07713T0	AMAG_09790T0
YDL007W	AMAG_09468T0
YHR047C	AMAG_00007T0	AMAG_10564T0	AMAG_00040T0	AMAG_10590T0	AMAG_12313T0
YKL157W	AMAG_00007T0	AMAG_10564T0	AMAG_00040T0	AMAG_10590T0	AMAG_12313T0
YLL001W	AMAG_09050T0	AMAG_11997T0	AMAG_11776T0	AMAG_06247T0
YGL236C	AMAG_07302T0	AMAG_08205T0
YIR031C	AMAG_12137T0	AMAG_13196T0
YNL117W	AMAG_12137T0	AMAG_13196T0
YGL008C	AMAG_11517T0	AMAG_10918T0
YPL036W	AMAG_11517T0	AMAG_10918T0
YNL330C	AMAG_10933T0	AMAG_11530T0
YLR389C	AMAG_01741T0	AMAG_04234T0
YDR430C	AMAG_12015T0	AMAG_09031T0
YGL156W	AMAG_12978T0	AMAG_14131T0
YMR308C	AMAG_11016T0	AMAG_11628T0
YBR143C	AMAG_06825T0	AMAG_15996T0
YLR277C	AMAG_04837T0	AMAG_03518T0
YOR063W	AMAG_12626T0	AMAG_17502T0
YOR187W	AMAG_11058T0	AMAG_11671T0
YLR382C	AMAG_16606T0
YNR001C	AMAG_05459T0	AMAG_01269T0
YCR005C	AMAG_05459T0	AMAG_01269T0
YNR013C	AMAG_00910T0	AMAG_02418T0
YJR035W	AMAG_04176T0
YDR038C	AMAG_16513T0	AMAG_02549T0	AMAG_01040T0
YDR039C	AMAG_16513T0	AMAG_02549T0	AMAG_01040T0
YDR040C	AMAG_16513T0	AMAG_02549T0	AMAG_01040T0
YLR450W	AMAG_07427T0	AMAG_08322T0
YML075C	AMAG_07427T0	AMAG_08322T0
YCL017C	AMAG_01521T0	AMAG_04013T0
YOR014W	AMAG_16889T0	AMAG_13249T0
YLR129W	AMAG_02646T0	AMAG_06385T0
YFL018C	AMAG_07565T0	AMAG_16942T0
YDL066W	AMAG_01601T0	AMAG_04097T0	AMAG_15701T0	AMAG_04515T0
YLR174W	AMAG_01601T0	AMAG_04097T0	AMAG_15701T0	AMAG_04515T0
YML057W	AMAG_00528T0	AMAG_02040T0	AMAG_02039T0	AMAG_00527T0
YLR433C	AMAG_00528T0	AMAG_02040T0	AMAG_02039T0	AMAG_00527T0
YLR180W	AMAG_11906T0	AMAG_09133T0
YDR502C	AMAG_11906T0	AMAG_09133T0
YDR394W	AMAG_12342T0	AMAG_05692T0
YDL031W	AMAG_09205T0
YMR105C	AMAG_01462T0
YKL127W	AMAG_01462T0
YLR058C	AMAG_09534T0	AMAG_13165T0
YLR378C	AMAG_11358T0	AMAG_13818T0
YOR259C	AMAG_01607T0	AMAG_04102T0
YCR093W	AMAG_01549T0	AMAG_04046T0
YDR172W	AMAG_04646T0	AMAG_03349T0
YMR300C	AMAG_08397T0	AMAG_07509T0
YKL035W	AMAG_01307T0	AMAG_01995T0	AMAG_00479T0	AMAG_00480T0	AMAG_05495T0
YPR173C	AMAG_14246T0	AMAG_15905T0
YGR254W	AMAG_16290T0	AMAG_08903T0	AMAG_15387T0	AMAG_06568T0
YHR174W	AMAG_16290T0	AMAG_08903T0	AMAG_15387T0	AMAG_06568T0
YOR393W	AMAG_16290T0	AMAG_08903T0	AMAG_15387T0	AMAG_06568T0
YPL281C	AMAG_16290T0	AMAG_08903T0	AMAG_15387T0	AMAG_06568T0
YMR323W	AMAG_16290T0	AMAG_08903T0	AMAG_15387T0	AMAG_06568T0
YNL161W	AMAG_15565T0	AMAG_16607T0
YOR356W	AMAG_13006T0	AMAG_14108T0
YMR301C	AMAG_14467T0	AMAG_12503T0
YOR204W	AMAG_06918T0
YPL119C	AMAG_06918T0
YLR409C	AMAG_00911T0	AMAG_02419T0
YAR042W	AMAG_00888T0	AMAG_02391T0
YDL019C	AMAG_00888T0	AMAG_02391T0
YJL008C	AMAG_01134T0	AMAG_05317T0
YDR270W	AMAG_06133T0	AMAG_09247T0
YJR143C	AMAG_00804T0	AMAG_02308T0
YNL189W	AMAG_05123T0	AMAG_01542T0
YLR060W	AMAG_07571T0	AMAG_16946T0
YPL006W	AMAG_08295T0	AMAG_07367T0
YHR072W	AMAG_04552T0	AMAG_15736T0
YER086W	AMAG_01969T0	AMAG_00452T0
YNR053C	AMAG_01366T0	AMAG_05564T0
YJL153C	AMAG_14231T0	AMAG_12876T0
YDR097C	AMAG_05161T0	AMAG_16050T0
YBR248C	AMAG_06364T0	AMAG_02671T0
YCR012W	AMAG_15874T0	AMAG_14273T0
YNL192W	AMAG_10750T0	AMAG_00190T0	AMAG_05239T0	AMAG_12344T0	AMAG_12350T0	AMAG_08465T0	AMAG_17040T0	AMAG_02955T0
YJR065C	AMAG_03010T0	AMAG_10290T0
YJL005W	AMAG_10866T0	AMAG_17570T0	AMAG_00301T0
YAL038W	AMAG_12867T0	AMAG_15083T0	AMAG_14242T0	AMAG_11246T0
YOR347C	AMAG_12867T0	AMAG_15083T0	AMAG_14242T0	AMAG_11246T0
YLR397C	AMAG_04497T0	AMAG_15685T0
YNL220W	AMAG_12224T0	AMAG_05811T0
YKR059W	AMAG_04268T0	AMAG_01770T0
YJL138C	AMAG_04268T0	AMAG_01770T0
YNL061W	AMAG_01665T0	AMAG_04160T0
YPR024W	AMAG_04504T0	AMAG_15692T0
YLR197W	AMAG_03005T0	AMAG_10284T0
YBR229C	AMAG_15185T0	AMAG_11339T0
YDL084W	AMAG_12481T0	AMAG_14450T0
YER136W	AMAG_01695T0	AMAG_02428T0	AMAG_00933T0
YDR023W	AMAG_12028T0	AMAG_09018T0
YHR170W	AMAG_04833T0	AMAG_03511T0	AMAG_08276T0	AMAG_07389T0
YHR018C	AMAG_06926T0	AMAG_03776T0
YNL250W	AMAG_13970T0	AMAG_17250T0
YLR113W	AMAG_07254T0	AMAG_08165T0
YDL178W	AMAG_07867T0	AMAG_09624T0
YEL071W	AMAG_07867T0	AMAG_09624T0
YAL036C	AMAG_07961T0	AMAG_17457T0
YGL238W	AMAG_16397T0	AMAG_11089T0
YGR145W	AMAG_06075T0	AMAG_09300T0
YOR128C	AMAG_00705T0	AMAG_02206T0
YLR303W	AMAG_07263T0	AMAG_08173T0
YLL039C	AMAG_07129T0
YHR037W	AMAG_15560T0	AMAG_16602T0
YDL055C	AMAG_02293T0	AMAG_00792T0
YER165W	AMAG_03037T0	AMAG_10316T0
YDR021W	AMAG_00767T0	AMAG_02270T0
YDR062W	AMAG_01778T0	AMAG_04277T0
YOL090W	AMAG_07987T0	AMAG_07090T0
YDL029W	AMAG_00848T0	AMAG_02353T0
YFL022C	AMAG_02145T0	AMAG_00633T0
YDL131W	AMAG_10978T0	AMAG_11578T0
YDL182W	AMAG_10978T0	AMAG_11578T0
YOR310C	AMAG_07164T0	AMAG_08073T0
YDL188C	AMAG_13834T0	AMAG_11371T0
YDL134C	AMAG_13834T0	AMAG_11371T0
YLL008W	AMAG_04783T0	AMAG_03462T0
YFR044C	AMAG_12640T0	AMAG_14604T0
YNL321W	AMAG_06857T0	AMAG_03705T0
YNL106C	AMAG_12442T0	AMAG_14418T0
YOR109W	AMAG_12442T0	AMAG_14418T0
YDR291W	AMAG_04284T0	AMAG_01781T0
YPR033C	AMAG_13049T0	AMAG_17223T0
YLR438W	AMAG_05450T0	AMAG_01259T0
YMR304W	AMAG_07450T0
YOR211C	AMAG_00665T0	AMAG_02176T0
YIL155C	AMAG_09203T0
YGL190C	AMAG_12765T0	AMAG_06612T0
YIL109C	AMAG_05324T0	AMAG_01142T0
YNL049C	AMAG_05324T0	AMAG_01142T0
YOL097C	AMAG_04902T0	AMAG_03582T0
YNL287W	AMAG_10958T0	AMAG_11555T0
YDR074W	AMAG_08841T0	AMAG_16363T0	AMAG_06506T0	AMAG_10195T0
YPL106C	AMAG_10944T0	AMAG_11539T0
YBR169C	AMAG_10944T0	AMAG_11539T0
YJL141C	AMAG_07994T0	AMAG_07097T0	AMAG_12501T0	AMAG_14466T0
YKL209C	AMAG_06332T0	AMAG_02690T0	AMAG_07491T0	AMAG_08385T0	AMAG_08361T0	AMAG_07492T0	AMAG_08386T0	AMAG_17115T0	AMAG_17432T0	AMAG_07942T0	AMAG_16841T0	AMAG_13302T0	AMAG_09547T0
YER133W	AMAG_06923T0
YOL058W	AMAG_05415T0	AMAG_01226T0
YGL148W	AMAG_15712T0	AMAG_04531T0
YLR355C	AMAG_05038T0	AMAG_11862T0
YLR347C	AMAG_12160T0	AMAG_13175T0
YGL078C	AMAG_04920T0	AMAG_03600T0
YKR002W	AMAG_06537T0	AMAG_15418T0
YLR222C	AMAG_01526T0	AMAG_04019T0
YDR232W	AMAG_04985T0
YHR079C	AMAG_00580T0	AMAG_02089T0
YNL243W	AMAG_04900T0
YGR103W	AMAG_11071T0	AMAG_11688T0
YOR317W	AMAG_09407T0	AMAG_05976T0	AMAG_03052T0	AMAG_10329T0	AMAG_10330T0	AMAG_14105T0	AMAG_13010T0	AMAG_03053T0
YMR246W	AMAG_09407T0	AMAG_05976T0	AMAG_03052T0	AMAG_10329T0	AMAG_10330T0	AMAG_14105T0	AMAG_13010T0	AMAG_03053T0
YIL009W	AMAG_09407T0	AMAG_05976T0	AMAG_03052T0	AMAG_10329T0	AMAG_10330T0	AMAG_14105T0	AMAG_13010T0	AMAG_03053T0
YDL168W	AMAG_05230T0	AMAG_16125T0
YBR235W	AMAG_07691T0	AMAG_09815T0
YDR436W	AMAG_09506T0
YML016C	AMAG_09506T0
YPR088C	AMAG_04320T0	AMAG_01818T0
YNL298W	AMAG_04803T0	AMAG_07038T0	AMAG_03876T0
YCL057W	AMAG_05438T0	AMAG_01248T0
YKR031C	AMAG_15542T0	AMAG_16581T0	AMAG_04357T0	AMAG_16252T0
YHL007C	AMAG_12129T0	AMAG_13199T0	AMAG_10147T0	AMAG_08714T0
YDR375C	AMAG_00161T0	AMAG_10723T0
YNL241C	AMAG_08660T0	AMAG_10089T0
YPL259C	AMAG_16896T0	AMAG_13241T0	AMAG_10149T0	AMAG_08741T0
YNL045W	AMAG_07733T0	AMAG_09768T0
YDL014W	AMAG_00958T0	AMAG_02468T0
YLR384C	AMAG_05220T0	AMAG_16113T0
YBR221C	AMAG_06839T0
YGL099W	AMAG_11140T0
YER178W	AMAG_16846T0	AMAG_13296T0
YBL016W	AMAG_02792T0	AMAG_14899T0
YHR205W	AMAG_05050T0	AMAG_11850T0
YGR217W	AMAG_07472T0	AMAG_08367T0	AMAG_12395T0	AMAG_14046T0	AMAG_07500T0	AMAG_08394T0
YFL033C	AMAG_07415T0	AMAG_08311T0
YAL019W	AMAG_10896T0	AMAG_11492T0
YJL026W	AMAG_16094T0	AMAG_05207T0
YBR073W	AMAG_09199T0
YER095W	AMAG_07056T0	AMAG_04831T0	AMAG_03891T0
YGR192C	AMAG_12934T0	AMAG_14169T0	AMAG_11280T0	AMAG_15122T0
YJR009C	AMAG_12934T0	AMAG_14169T0	AMAG_11280T0	AMAG_15122T0
YJL052W	AMAG_12934T0	AMAG_14169T0	AMAG_11280T0	AMAG_15122T0
YPL147W	AMAG_01364T0	AMAG_05562T0	AMAG_01856T0	AMAG_00336T0
YPL204W	AMAG_15897T0	AMAG_14256T0	AMAG_13810T0	AMAG_13558T0
YER081W	AMAG_12254T0	AMAG_05776T0
YIL074C	AMAG_12254T0	AMAG_05776T0
YMR104C	AMAG_01915T0	AMAG_00396T0
YKL126W	AMAG_01915T0	AMAG_00396T0
YGR100W	AMAG_00314T0	AMAG_10880T0
YOR136W	AMAG_15956T0	AMAG_06788T0
YBR031W	AMAG_05104T0	AMAG_11803T0
YDR012W	AMAG_05104T0	AMAG_11803T0
YHR065C	AMAG_04350T0	AMAG_16258T0
YDL047W	AMAG_07899T0	AMAG_09593T0
YBR097W	AMAG_02895T0
YGR173W	AMAG_07937T0	AMAG_09558T0
YOR244W	AMAG_11122T0	AMAG_16435T0
YCR072C	AMAG_11118T0	AMAG_16430T0
YHR030C	AMAG_04549T0
YBL091C	AMAG_10711T0	AMAG_00138T0	AMAG_10704T0	AMAG_00141T0
YML126C	AMAG_13654T0	AMAG_13402T0
YLR234W	AMAG_10855T0
YDR111C	AMAG_14461T0	AMAG_12494T0	AMAG_07183T0	AMAG_08092T0
YLR089C	AMAG_14461T0	AMAG_12494T0	AMAG_07183T0	AMAG_08092T0
YGR155W	AMAG_14813T0	AMAG_15279T0
YNR050C	AMAG_08798T0	AMAG_10217T0
YGR244C	AMAG_00114T0	AMAG_10676T0
YNL154C	AMAG_04591T0	AMAG_04918T0	AMAG_03598T0
YHR135C	AMAG_04591T0	AMAG_04918T0	AMAG_03598T0
YJL101C	AMAG_16686T0	AMAG_15643T0
YHR171W	AMAG_04286T0	AMAG_01783T0
YJL155C	AMAG_13372T0	AMAG_13622T0
YDR283C	AMAG_00621T0	AMAG_02131T0
YKL113C	AMAG_06842T0	AMAG_03695T0
YMR216C	AMAG_06847T0	AMAG_03699T0	AMAG_04650T0	AMAG_03343T0
YLL029W	AMAG_01676T0	AMAG_04170T0
YBR237W	AMAG_07028T0	AMAG_03867T0
YLR117C	AMAG_09597T0	AMAG_07892T0
YOR027W	AMAG_08296T0	AMAG_07396T0
YDL190C	AMAG_02031T0	AMAG_00520T0
YGR185C	AMAG_09936T0	AMAG_08524T0
YKL017C	AMAG_06991T0	AMAG_03824T0
YJL154C	AMAG_09362T0	AMAG_06015T0
YKR038C	AMAG_10136T0	AMAG_08706T0
YOL098C	AMAG_12679T0	AMAG_14640T0
YBR025C	AMAG_00109T0	AMAG_10671T0	AMAG_16734T0	AMAG_16510T0
YGR252W	AMAG_00518T0	AMAG_02029T0
YNL325C	AMAG_02143T0	AMAG_00631T0
YDL060W	AMAG_17353T0	AMAG_17410T0
YGL171W	AMAG_00115T0	AMAG_10677T0
YER099C	AMAG_12514T0	AMAG_14477T0
YBL068W	AMAG_12514T0	AMAG_14477T0
YBR011C	AMAG_01378T0	AMAG_05577T0
YNL238W	AMAG_11741T0	AMAG_06218T0
YLL011W	AMAG_16708T0	AMAG_16485T0
YNL064C	AMAG_07924T0	AMAG_13866T0	AMAG_09570T0
YDR075W	AMAG_12578T0	AMAG_14536T0
YPL091W	AMAG_17212T0	AMAG_13061T0
YBR198C	AMAG_08377T0	AMAG_07482T0
YDR294C	AMAG_14243T0	AMAG_12868T0
YGL211W	AMAG_14267T0	AMAG_15881T0
YKL135C	AMAG_17113T0	AMAG_17430T0	AMAG_15355T0	AMAG_13930T0	AMAG_11471T0
YER052C	AMAG_00545T0	AMAG_02056T0	AMAG_00567T0
YOR196C	AMAG_01790T0	AMAG_04294T0
YNL267W	AMAG_02758T0	AMAG_06271T0	AMAG_12540T0	AMAG_14500T0
YAL016W	AMAG_04703T0	AMAG_03360T0	AMAG_06863T0
YGR245C	AMAG_03099T0	AMAG_10370T0
YIL035C	AMAG_13357T0	AMAG_13609T0
YNL277W	AMAG_08580T0	AMAG_10004T0	AMAG_02641T0	AMAG_06390T0
YNR032W	AMAG_02874T0	AMAG_14974T0
YMR229C	AMAG_05877T0	AMAG_09513T0
YBR170C	AMAG_03322T0	AMAG_04599T0
YOR165W	AMAG_04111T0	AMAG_01616T0
YLR189C	AMAG_06727T0	AMAG_15917T0
YOL023W	AMAG_04725T0	AMAG_03408T0
YGL251C	AMAG_15462T0	AMAG_06498T0
YCL059C	AMAG_07778T0	AMAG_09721T0
YPL203W	AMAG_05140T0	AMAG_16033T0	AMAG_09183T0
YKL166C	AMAG_05140T0	AMAG_16033T0	AMAG_09183T0
YJL164C	AMAG_05140T0	AMAG_16033T0	AMAG_09183T0
YBR166C	AMAG_03631T0	AMAG_04952T0
YGR116W	AMAG_02152T0	AMAG_00640T0
YBR112C	AMAG_08181T0	AMAG_07275T0
YDR477W	AMAG_09621T0	AMAG_07870T0
YAL048C	AMAG_11337T0	AMAG_15182T0
YEL058W	AMAG_00956T0	AMAG_02467T0
YGL205W	AMAG_00648T0	AMAG_02159T0
YHR164C	AMAG_04157T0	AMAG_01662T0
YMR167W	AMAG_08074T0
YAL012W	AMAG_00451T0	AMAG_01968T0	AMAG_12728T0	AMAG_10011T0
YLR429W	AMAG_02069T0	AMAG_00559T0	AMAG_05479T0	AMAG_01289T0
YOR046C	AMAG_11739T0	AMAG_06216T0	AMAG_11751T0	AMAG_06228T0
YJR145C	AMAG_09383T0	AMAG_05997T0
YHR203C	AMAG_09383T0	AMAG_05997T0
YER082C	AMAG_15149T0	AMAG_11302T0
YOR323C	AMAG_16849T0	AMAG_13294T0
YOR217W	AMAG_06731T0	AMAG_15914T0
YHR068W	AMAG_03531T0	AMAG_04850T0
YHR113W	AMAG_03949T0	AMAG_17132T0
YLR276C	AMAG_13435T0	AMAG_13682T0
YLR163C	AMAG_04547T0	AMAG_15732T0	AMAG_04892T0
YDR353W	AMAG_13770T0	AMAG_13514T0
YHR106W	AMAG_13770T0	AMAG_13514T0
YGL055W	AMAG_13216T0	AMAG_12117T0	AMAG_08145T0
YLR314C	AMAG_05588T0	AMAG_01389T0
YLR244C	AMAG_07845T0	AMAG_09646T0
YDR456W	AMAG_14407T0	AMAG_12429T0
YDL132W	AMAG_16949T0	AMAG_07578T0
YMR278W	AMAG_16671T0	AMAG_15631T0
YDL128W	AMAG_11276T0	AMAG_15119T0	AMAG_01203T0	AMAG_05389T0
YPR080W	AMAG_02240T0	AMAG_00737T0
YBR118W	AMAG_02240T0	AMAG_00737T0
YBR220C	AMAG_03161T0	AMAG_10424T0
YFR004W	AMAG_03405T0	AMAG_04722T0
YLR386W	AMAG_11304T0	AMAG_15151T0
YBR249C	AMAG_07652T0	AMAG_09851T0
YDR035W	AMAG_07652T0	AMAG_09851T0
YMR224C	AMAG_03002T0	AMAG_10281T0
YAL021C	AMAG_03426T0	AMAG_04744T0
YDR148C	AMAG_03624T0	AMAG_04945T0
YGL091C	AMAG_07012T0	AMAG_03841T0
YML042W	AMAG_09336T0	AMAG_06041T0	AMAG_07022T0	AMAG_03859T0
YLR293C	AMAG_08657T0	AMAG_10086T0
YOR185C	AMAG_08657T0	AMAG_10086T0
YDL147W	AMAG_02863T0	AMAG_14967T0
YLR027C	AMAG_07153T0	AMAG_08062T0
YGL119W	AMAG_09497T0	AMAG_05895T0
YDR243C	AMAG_10461T0	AMAG_03184T0
YJR148W	AMAG_10039T0	AMAG_08614T0
YHR208W	AMAG_10039T0	AMAG_08614T0
YBR034C	AMAG_12145T0	AMAG_13188T0
YJL102W	AMAG_15315T0	AMAG_14847T0
YIL018W	AMAG_05000T0	AMAG_11899T0
YFR031C-A	AMAG_05000T0	AMAG_11899T0
YGR210C	AMAG_11917T0	AMAG_09122T0
YOR074C	AMAG_05016T0
YLR231C	AMAG_10324T0	AMAG_03046T0
YPR029C	AMAG_15413T0	AMAG_06552T0	AMAG_08862T0	AMAG_16336T0
YPL028W	AMAG_12362T0	AMAG_05676T0	AMAG_08538T0
YNL071W	AMAG_05121T0
YIL160C	AMAG_03748T0	AMAG_06895T0
YMR165C	AMAG_13071T0	AMAG_17205T0
YOL004W	AMAG_02892T0
YLR371W	AMAG_12062T0	AMAG_08974T0
YGR070W	AMAG_12062T0	AMAG_08974T0
YHR028C	AMAG_04053T0	AMAG_01556T0
YPL175W	AMAG_05537T0
YBL024W	AMAG_04731T0	AMAG_03413T0
YBL011W	AMAG_01739T0	AMAG_04231T0	AMAG_06598T0	AMAG_12748T0
YGR258C	AMAG_01861T0	AMAG_00341T0
YGR123C	AMAG_02466T0	AMAG_00955T0
YOR361C	AMAG_16757T0	AMAG_16538T0
YLR401C	AMAG_12225T0	AMAG_05810T0
YDR060W	AMAG_11365T0	AMAG_13828T0
YIL103W	AMAG_10960T0	AMAG_11557T0
YER049W	AMAG_11852T0	AMAG_05048T0
YFR038W	AMAG_17360T0	AMAG_17404T0
YLR087C	AMAG_14020T0
YPR016C	AMAG_14456T0	AMAG_12487T0
YDL103C	AMAG_10173T0	AMAG_08750T0	AMAG_13299T0	AMAG_06509T0	AMAG_16844T0	AMAG_15447T0	AMAG_16859T0
YML123C	AMAG_05797T0	AMAG_10123T0	AMAG_16016T0	AMAG_09173T0	AMAG_12239T0
YDR120C	AMAG_01709T0	AMAG_04199T0
YDR211W	AMAG_02810T0	AMAG_14913T0
YKL212W	AMAG_02456T0	AMAG_00946T0
YPL151C	AMAG_00861T0	AMAG_02366T0
YNL280C	AMAG_00129T0	AMAG_10717T0
YHR007C	AMAG_13331T0	AMAG_16809T0
YHR107C	AMAG_07887T0	AMAG_09601T0
YLR377C	AMAG_07777T0	AMAG_09722T0	AMAG_08586T0	AMAG_10010T0	AMAG_14578T0	AMAG_15515T0
YJR007W	AMAG_01618T0	AMAG_04113T0
YGR231C	AMAG_05264T0	AMAG_01084T0
YLR419W	AMAG_15834T0	AMAG_14325T0
YLR354C	AMAG_12955T0	AMAG_14151T0
YGR043C	AMAG_12955T0	AMAG_14151T0
YPL266W	AMAG_00120T0	AMAG_10681T0
YLR340W	AMAG_09400T0	AMAG_05979T0
YPL154C	AMAG_11032T0	AMAG_11644T0
YNL037C	AMAG_16059T0	AMAG_05169T0
YER110C	AMAG_01292T0	AMAG_05481T0
YPR069C	AMAG_15725T0	AMAG_04542T0
YLR447C	AMAG_01230T0	AMAG_05419T0
YPR176C	AMAG_16303T0	AMAG_08888T0
YBL063W	AMAG_02959T0	AMAG_10242T0	AMAG_15823T0	AMAG_14337T0
YER177W	AMAG_10838T0	AMAG_00274T0	AMAG_01096T0	AMAG_05279T0
YDR099W	AMAG_10838T0	AMAG_00274T0	AMAG_01096T0	AMAG_05279T0
YBR160W	AMAG_07421T0	AMAG_08317T0
YLR005W	AMAG_09917T0	AMAG_08501T0
YGL027C	AMAG_16227T0	AMAG_04383T0
YNL142W	AMAG_13123T0	AMAG_17308T0	AMAG_02933T0	AMAG_10222T0	AMAG_02934T0	AMAG_10221T0
YEL060C	AMAG_04627T0	AMAG_04915T0	AMAG_03595T0	AMAG_17528T0
YOR003W	AMAG_04627T0	AMAG_04915T0	AMAG_03595T0	AMAG_17528T0
YKL181W	AMAG_04709T0	AMAG_03394T0	AMAG_06853T0	AMAG_03710T0
YMR096W	AMAG_07673T0	AMAG_09829T0
YFL059W	AMAG_07673T0	AMAG_09829T0
YNL333W	AMAG_07673T0	AMAG_09829T0
YMR139W	AMAG_13864T0	AMAG_11405T0
YDL079C	AMAG_13864T0	AMAG_11405T0
YCR053W	AMAG_01172T0	AMAG_05355T0
YHL032C	AMAG_12975T0	AMAG_14134T0
YOR142W	AMAG_11794T0	AMAG_05113T0
YOR065W	AMAG_16374T0	AMAG_08830T0
YJR138W	AMAG_15172T0
YFL045C	AMAG_11422T0	AMAG_13880T0
YLR272C	AMAG_10729T0	AMAG_00166T0
YMR062C	AMAG_12263T0	AMAG_05766T0
YJL167W	AMAG_15990T0	AMAG_06815T0
YPL009C	AMAG_06796T0	AMAG_15967T0
YOL094C	AMAG_05128T0	AMAG_16801T0	AMAG_16578T0
YGR012W	AMAG_06913T0	AMAG_03768T0
YDL097C	AMAG_12007T0	AMAG_09039T0
YBR029C	AMAG_09119T0	AMAG_11920T0	AMAG_11566T0	AMAG_10969T0
YER020W	AMAG_09154T0	AMAG_03685T0	AMAG_03372T0	AMAG_04691T0
YNL082W	AMAG_13890T0	AMAG_11433T0
YHR042W	AMAG_04669T0	AMAG_15116T0	AMAG_11273T0
YJR130C	AMAG_13996T0	AMAG_17277T0
YML082W	AMAG_13996T0	AMAG_17277T0
YLR172C	AMAG_01225T0	AMAG_05414T0
YDR331W	AMAG_07290T0	AMAG_08195T0
YCR091W	AMAG_07746T0	AMAG_09755T0	AMAG_04804T0
YNR047W	AMAG_07746T0	AMAG_09755T0	AMAG_04804T0
YCR073C	AMAG_04344T0
YNR031C	AMAG_04344T0
YER126C	AMAG_07537T0	AMAG_16917T0
YGR286C	AMAG_14558T0	AMAG_15537T0
YNL006W	AMAG_14176T0	AMAG_12927T0
YMR001C	AMAG_13566T0
YNL288W	AMAG_02523T0	AMAG_01009T0
YIL094C	AMAG_15086T0	AMAG_11249T0
YML069W	AMAG_00523T0	AMAG_02035T0
YNR043W	AMAG_14870T0	AMAG_15334T0
YPL131W	AMAG_03634T0	AMAG_04955T0
YJR110W	AMAG_15472T0	AMAG_06489T0
YPL008W	AMAG_17486T0	AMAG_02583T0
YER015W	AMAG_14624T0	AMAG_12659T0	AMAG_14629T0	AMAG_12668T0	AMAG_12669T0	AMAG_14630T0	AMAG_12091T0	AMAG_08967T0	AMAG_08947T0	AMAG_12071T0	AMAG_08972T0	AMAG_12065T0
YHR005C	AMAG_15402T0	AMAG_06540T0	AMAG_04903T0	AMAG_03583T0	AMAG_17089T0	AMAG_17306T0	AMAG_13117T0	AMAG_16300T0	AMAG_08894T0
YJR077C	AMAG_13026T0	AMAG_14085T0	AMAG_04752T0	AMAG_03432T0
YDR109C	AMAG_16177T0	AMAG_04434T0
YPL031C	AMAG_09458T0
YBR058C	AMAG_03058T0	AMAG_10335T0
YGR132C	AMAG_09732T0	AMAG_07765T0
YPL023C	AMAG_12740T0
YGL125W	AMAG_12740T0
YLL041C	AMAG_03276T0
YOR176W	AMAG_04666T0	AMAG_03323T0
YPL263C	AMAG_05257T0	AMAG_01077T0
YDR365C	AMAG_15237T0	AMAG_14771T0
YLR195C	AMAG_02990T0	AMAG_10269T0
YFL002C	AMAG_05181T0	AMAG_16068T0
YBR136W	AMAG_02254T0	AMAG_00751T0
YHR169W	AMAG_03774T0	AMAG_06924T0
YML080W	AMAG_03618T0	AMAG_04938T0
YOR261C	AMAG_10031T0	AMAG_08605T0
YPR047W	AMAG_12056T0	AMAG_08980T0
YBR017C	AMAG_12470T0	AMAG_14442T0	AMAG_07157T0	AMAG_08066T0
YKL085W	AMAG_12006T0	AMAG_09040T0
YDR481C	AMAG_15821T0	AMAG_14339T0
YGL095C	AMAG_16594T0	AMAG_15552T0
YDR390C	AMAG_05233T0	AMAG_01059T0
YIR034C	AMAG_06765T0	AMAG_15933T0
YPL022W	AMAG_07688T0	AMAG_09818T0
YDL085W	AMAG_03234T0	AMAG_10508T0
YMR145C	AMAG_03234T0	AMAG_10508T0
YDR300C	AMAG_16370T0	AMAG_08833T0
YHR033W	AMAG_16370T0	AMAG_08833T0
YCR084C	AMAG_07803T0
YJL060W	AMAG_04668T0	AMAG_03354T0
YMR131C	AMAG_13628T0	AMAG_13378T0
YGR170W	AMAG_17120T0	AMAG_17438T0
YOR002W	AMAG_07526T0
YMR121C	AMAG_16953T0	AMAG_13561T0	AMAG_13813T0	AMAG_07581T0
YLR029C	AMAG_16953T0	AMAG_13561T0	AMAG_13813T0	AMAG_07581T0
YDL022W	AMAG_02223T0	AMAG_00720T0
YOL059W	AMAG_02223T0	AMAG_00720T0
YLR212C	AMAG_15069T0	AMAG_11228T0
YDL240W	AMAG_06226T0	AMAG_11749T0	AMAG_12004T0	AMAG_09042T0
YBR247C	AMAG_00352T0	AMAG_01874T0
YIR007W	AMAG_03273T0	AMAG_10544T0
YOR001W	AMAG_07020T0
YLR328W	AMAG_13150T0	AMAG_17335T0
YGR010W	AMAG_13150T0	AMAG_17335T0
YGR200C	AMAG_04096T0	AMAG_01600T0
YDR189W	AMAG_16273T0	AMAG_08920T0
YDL100C	AMAG_04553T0	AMAG_15737T0
YBL017C	AMAG_01315T0	AMAG_05504T0
YJL222W	AMAG_01315T0	AMAG_05504T0
YIL173W	AMAG_01315T0	AMAG_05504T0
YNR065C	AMAG_01315T0	AMAG_05504T0
YJR072C	AMAG_12134T0	AMAG_13207T0
YDL198C	AMAG_04618T0
YKL197C	AMAG_05904T0
YJR040W	AMAG_15704T0	AMAG_04519T0	AMAG_03523T0	AMAG_04842T0
YLL031C	AMAG_14068T0
YGL123W	AMAG_01460T0	AMAG_04082T0	AMAG_01584T0
YPL012W	AMAG_01617T0	AMAG_04112T0
YCR092C	AMAG_15940T0	AMAG_06782T0
YJR132W	AMAG_16087T0	AMAG_05202T0
YHR190W	AMAG_09599T0	AMAG_07890T0
YGL040C	AMAG_12744T0	AMAG_14712T0
YBR243C	AMAG_15330T0	AMAG_14857T0
YPR141C	AMAG_10767T0	AMAG_00207T0
YJR049C	AMAG_16672T0
YEL041W	AMAG_16672T0
YIL091C	AMAG_01884T0	AMAG_00361T0
YOR067C	AMAG_02261T0	AMAG_00758T0
YOR374W	AMAG_16148T0	AMAG_04464T0
YER073W	AMAG_16148T0	AMAG_04464T0
YPL061W	AMAG_16148T0	AMAG_04464T0
YMR170C	AMAG_16148T0	AMAG_04464T0
YMR169C	AMAG_16148T0	AMAG_04464T0
YDL001W	AMAG_03185T0	AMAG_10462T0
YJR095W	AMAG_07521T0	AMAG_16902T0
YNL256W	AMAG_07100T0	AMAG_07996T0
YIL116W	AMAG_00439T0	AMAG_01961T0
YFL003C	AMAG_16098T0
YFR024C-A	AMAG_16145T0	AMAG_16641T0	AMAG_15589T0	AMAG_04466T0
YHR016C	AMAG_16145T0	AMAG_16641T0	AMAG_15589T0	AMAG_04466T0
YNL207W	AMAG_03846T0	AMAG_07008T0
YHR024C	AMAG_07852T0	AMAG_09639T0
YCR002C	AMAG_08176T0	AMAG_07270T0
YBR142W	AMAG_02338T0	AMAG_00834T0
YJR036C	AMAG_03497T0	AMAG_04818T0
YMR241W	AMAG_03418T0	AMAG_04735T0
YGL076C	AMAG_09275T0	AMAG_06104T0
YPL198W	AMAG_09275T0	AMAG_06104T0
YLR075W	AMAG_07485T0	AMAG_08379T0
YDL195W	AMAG_12059T0	AMAG_08977T0
YMR116C	AMAG_11332T0	AMAG_15178T0
YNL075W	AMAG_05323T0	AMAG_01140T0
YFR047C	AMAG_08907T0	AMAG_16286T0
YLR208W	AMAG_08777T0	AMAG_10200T0
YMR146C	AMAG_01945T0	AMAG_00424T0
YLR362W	AMAG_01388T0	AMAG_05587T0
YGR253C	AMAG_03180T0	AMAG_10454T0
YOL034W	AMAG_01332T0	AMAG_05526T0
YPL104W	AMAG_05154T0	AMAG_16046T0
YNL290W	AMAG_09539T0	AMAG_13157T0
YPL133C	AMAG_13564T0
YER148W	AMAG_01800T0	AMAG_04303T0
YJR068W	AMAG_00433T0	AMAG_01955T0
YKR080W	AMAG_01483T0	AMAG_03976T0
YER107C	AMAG_10891T0	AMAG_11486T0
YBR055C	AMAG_03217T0	AMAG_10486T0
YPL097W	AMAG_15557T0	AMAG_16599T0
YGR214W	AMAG_07085T0	AMAG_07980T0	AMAG_09730T0	AMAG_07769T0	AMAG_07767T0
YLR048W	AMAG_07085T0	AMAG_07980T0	AMAG_09730T0	AMAG_07769T0	AMAG_07767T0
YCR094W	AMAG_10983T0	AMAG_11583T0	AMAG_09080T0	AMAG_11965T0
YNR048W	AMAG_10983T0	AMAG_11583T0	AMAG_09080T0	AMAG_11965T0
YHR098C	AMAG_01149T0	AMAG_05332T0
YOR197W	AMAG_04132T0	AMAG_01634T0
YMR307W	AMAG_03087T0	AMAG_10360T0
YLR343W	AMAG_03087T0	AMAG_10360T0
YKL184W	AMAG_02840T0	AMAG_14950T0
YHR073W	AMAG_00970T0	AMAG_02484T0
YGL141W	AMAG_14561T0	AMAG_15531T0
YNL023C	AMAG_15844T0	AMAG_14309T0
YJR051W	AMAG_02893T0	AMAG_14996T0	AMAG_09920T0	AMAG_08504T0
YEL047C	AMAG_02893T0	AMAG_14996T0	AMAG_09920T0	AMAG_08504T0
YKL213C	AMAG_02091T0	AMAG_00581T0
YPR112C	AMAG_01430T0	AMAG_05631T0
YML049C	AMAG_08248T0	AMAG_07346T0
YDR044W	AMAG_12388T0	AMAG_14040T0
YNR012W	AMAG_13118T0
YHR001W	AMAG_02192T0	AMAG_00692T0
YKR003W	AMAG_02192T0	AMAG_00692T0
YGL253W	AMAG_12511T0	AMAG_14480T0
YFR053C	AMAG_12511T0	AMAG_14480T0
YGR028W	AMAG_02503T0	AMAG_00992T0
YPL122C	AMAG_05949T0	AMAG_09435T0
YOL038W	AMAG_14606T0	AMAG_12642T0
YAR015W	AMAG_06043T0	AMAG_09333T0
YOR303W	AMAG_05866T0	AMAG_09525T0
YHR111W	AMAG_14089T0	AMAG_13022T0
YHR102W	AMAG_02681T0	AMAG_06342T0
YPL152W	AMAG_04525T0	AMAG_15707T0
YGR233C	AMAG_12701T0	AMAG_14666T0
YOR157C	AMAG_13109T0	AMAG_17299T0
YPL220W	AMAG_14187T0	AMAG_12915T0
YGL135W	AMAG_14187T0	AMAG_12915T0
YDL201W	AMAG_04202T0	AMAG_01712T0
YOR206W	AMAG_04606T0	AMAG_03315T0
YDL137W	AMAG_13035T0
YDL192W	AMAG_13035T0
YGR135W	AMAG_01461T0
YGR171C	AMAG_00882T0	AMAG_02386T0
YLR229C	AMAG_04823T0	AMAG_03502T0
YNL138W	AMAG_12572T0	AMAG_14529T0
YNL178W	AMAG_14492T0	AMAG_12532T0
YPL090C	AMAG_09987T0	AMAG_08565T0
YBR181C	AMAG_09987T0	AMAG_08565T0
YBR003W	AMAG_02821T0	AMAG_14929T0
YAR007C	AMAG_08459T0	AMAG_17045T0
YGL003C	AMAG_04616T0
YER055C	AMAG_06920T0
YML063W	AMAG_12173T0	AMAG_05859T0
YLR441C	AMAG_12173T0	AMAG_05859T0
YBL098W	AMAG_05486T0	AMAG_01297T0
YGR157W	AMAG_11077T0	AMAG_16389T0
YLR310C	AMAG_07816T0	AMAG_09678T0	AMAG_13936T0	AMAG_11476T0	AMAG_17556T0	AMAG_09188T0
YHL033C	AMAG_04704T0	AMAG_03359T0	AMAG_09196T0
YLL045C	AMAG_04704T0	AMAG_03359T0	AMAG_09196T0
YER141W	AMAG_01702T0	AMAG_04193T0
YKL045W	AMAG_00807T0	AMAG_02312T0
YJR123W	AMAG_14908T0	AMAG_02805T0
YGL065C	AMAG_06865T0	AMAG_03722T0
YMR296C	AMAG_07779T0	AMAG_09720T0
YDR122W	AMAG_02136T0	AMAG_00626T0	AMAG_05453T0	AMAG_12003T0	AMAG_12541T0
YLR096W	AMAG_02136T0	AMAG_00626T0	AMAG_05453T0	AMAG_12003T0	AMAG_12541T0
YJR076C	AMAG_14755T0	AMAG_15225T0	AMAG_08515T0	AMAG_09927T0
YGR175C	AMAG_04310T0	AMAG_01808T0
YDR158W	AMAG_06003T0	AMAG_09377T0
YML092C	AMAG_07461T0	AMAG_08342T0
YDR208W	AMAG_06971T0
YOL049W	AMAG_16798T0
YLR383W	AMAG_06499T0	AMAG_15461T0
YOR362C	AMAG_12196T0	AMAG_05831T0
YLR032W	AMAG_14715T0	AMAG_15207T0
YDR358W	AMAG_04751T0	AMAG_03431T0
YHR108W	AMAG_04751T0	AMAG_03431T0
YER078C	AMAG_03351T0	AMAG_04644T0
YPR165W	AMAG_00535T0	AMAG_02047T0
YIL129C	AMAG_07363T0	AMAG_08266T0
YLR186W	AMAG_05018T0
YCR008W	AMAG_01056T0	AMAG_05237T0	AMAG_10737T0
YER061C	AMAG_05213T0	AMAG_16107T0
YDR226W	AMAG_11979T0	AMAG_09068T0
YBR061C	AMAG_12981T0	AMAG_14128T0
YFL038C	AMAG_12185T0	AMAG_05843T0
YPL249C	AMAG_08886T0	AMAG_16305T0
YNL317W	AMAG_13313T0	AMAG_16827T0
YOL033W	AMAG_14203T0	AMAG_12908T0
YMR272C	AMAG_11999T0	AMAG_09048T0	AMAG_11788T0	AMAG_06258T0
YML093W	AMAG_04583T0	AMAG_15767T0
YPL209C	AMAG_06244T0	AMAG_11768T0
YJR070C	AMAG_11049T0	AMAG_11660T0
YLR420W	AMAG_12747T0	AMAG_06589T0	AMAG_05618T0	AMAG_01413T0
YPL270W	AMAG_11851T0	AMAG_05049T0
YLR188W	AMAG_11851T0	AMAG_05049T0
YIL003W	AMAG_08882T0	AMAG_16309T0
YLR216C	AMAG_09581T0	AMAG_07915T0
YBR281C	AMAG_05076T0	AMAG_11826T0
YOR222W	AMAG_06662T0	AMAG_12825T0
YPL134C	AMAG_06662T0	AMAG_12825T0
YMR092C	AMAG_04838T0	AMAG_03519T0
YPR003C	AMAG_04946T0	AMAG_03625T0
YLR143W	AMAG_08703T0	AMAG_10134T0
YML121W	AMAG_15588T0	AMAG_16642T0
YPR103W	AMAG_04594T0
YDL149W	AMAG_01067T0	AMAG_05249T0
YMR293C	AMAG_06497T0	AMAG_15463T0
YLR243W	AMAG_14464T0	AMAG_12500T0
YPR110C	AMAG_14544T0	AMAG_12586T0
YER031C	AMAG_13551T0	AMAG_16922T0	AMAG_07543T0	AMAG_13804T0
YGL210W	AMAG_13551T0	AMAG_16922T0	AMAG_07543T0	AMAG_13804T0
YBR085W	AMAG_13202T0	AMAG_12131T0
YBL030C	AMAG_13202T0	AMAG_12131T0
YMR056C	AMAG_13202T0	AMAG_12131T0
YKR017C	AMAG_02785T0	AMAG_14890T0
YEL051W	AMAG_05151T0	AMAG_16043T0
YPR108W	AMAG_00952T0	AMAG_02463T0
YJL092W	AMAG_14577T0	AMAG_15516T0
YIL033C	AMAG_11013T0	AMAG_11625T0	AMAG_05044T0	AMAG_11856T0
YOR241W	AMAG_07139T0	AMAG_08044T0
YLR351C	AMAG_12996T0	AMAG_14117T0
YPL111W	AMAG_11943T0	AMAG_09100T0
YEL052W	AMAG_03761T0	AMAG_06904T0
YBR087W	AMAG_04940T0	AMAG_03620T0
YCR024C	AMAG_12397T0	AMAG_14048T0
YCR047C	AMAG_14371T0	AMAG_15794T0
YDL108W	AMAG_13950T0
YIL021W	AMAG_13278T0	AMAG_16867T0
YDR105C	AMAG_05117T0
YBL067C	AMAG_15233T0	AMAG_14768T0
YER098W	AMAG_15233T0	AMAG_14768T0
YGL011C	AMAG_04323T0	AMAG_01821T0
YFL001W	AMAG_08123T0	AMAG_07210T0
YPR048W	AMAG_04169T0	AMAG_01675T0
YJL212C	AMAG_14825T0	AMAG_15293T0	AMAG_15311T0	AMAG_14842T0	AMAG_16503T0	AMAG_16727T0	AMAG_15949T0	AMAG_06791T0	AMAG_15961T0	AMAG_06773T0	AMAG_04865T0	AMAG_06515T0	AMAG_15440T0	AMAG_17138T0
YPR194C	AMAG_14825T0	AMAG_15293T0	AMAG_15311T0	AMAG_14842T0	AMAG_16503T0	AMAG_16727T0	AMAG_15949T0	AMAG_06791T0	AMAG_15961T0	AMAG_06773T0	AMAG_04865T0	AMAG_06515T0	AMAG_15440T0	AMAG_17138T0
YFL030W	AMAG_10858T0	AMAG_05287T0	AMAG_01105T0	AMAG_00292T0
YCL043C	AMAG_13995T0	AMAG_17276T0	AMAG_12901T0
YDR518W	AMAG_13995T0	AMAG_17276T0	AMAG_12901T0
YDL141W	AMAG_00618T0	AMAG_02128T0
YHR194W	AMAG_02349T0	AMAG_00844T0
YLR253W	AMAG_14295T0	AMAG_15855T0
YJL109C	AMAG_06872T0
YLR299W	AMAG_09835T0	AMAG_07667T0
YHR128W	AMAG_12798T0	AMAG_06639T0
YOR091W	AMAG_12737T0	AMAG_14706T0
YMR243C	AMAG_12192T0	AMAG_05835T0	AMAG_10133T0	AMAG_08702T0
YOR316C	AMAG_12192T0	AMAG_05835T0	AMAG_10133T0	AMAG_08702T0
YER102W	AMAG_12944T0	AMAG_14159T0
YBL072C	AMAG_12944T0	AMAG_14159T0
YIL043C	AMAG_01632T0	AMAG_04130T0
YFR028C	AMAG_11311T0	AMAG_15154T0
YPR118W	AMAG_10886T0	AMAG_00319T0
YNL007C	AMAG_14077T0	AMAG_13032T0
YER089C	AMAG_13884T0	AMAG_11426T0
YBL056W	AMAG_13884T0	AMAG_11426T0
YIL020C	AMAG_02721T0	AMAG_06301T0
YGL094C	AMAG_09158T0	AMAG_16003T0
YDR364C	AMAG_13041T0	AMAG_14066T0
YCR068W	AMAG_05119T0
YLR116W	AMAG_00490T0	AMAG_02004T0
YNR033W	AMAG_01708T0	AMAG_04198T0
YKL027W	AMAG_08613T0	AMAG_10038T0
YHR003C	AMAG_08613T0	AMAG_10038T0
YDR531W	AMAG_00533T0	AMAG_02045T0
YHR088W	AMAG_04791T0	AMAG_03473T0
YNL101W	AMAG_09947T0	AMAG_08536T0	AMAG_05685T0	AMAG_12352T0	AMAG_09833T0	AMAG_07669T0	AMAG_09826T0	AMAG_07676T0	AMAG_08142T0	AMAG_07235T0	AMAG_14459T0	AMAG_12490T0
YKL146W	AMAG_09947T0	AMAG_08536T0	AMAG_05685T0	AMAG_12352T0	AMAG_09833T0	AMAG_07669T0	AMAG_09826T0	AMAG_07676T0	AMAG_08142T0	AMAG_07235T0	AMAG_14459T0	AMAG_12490T0
YOL027C	AMAG_09067T0	AMAG_11980T0	AMAG_11065T0
YBL104C	AMAG_10385T0	AMAG_03114T0
YKR076W	AMAG_12074T0	AMAG_08964T0
YMR251W	AMAG_12074T0	AMAG_08964T0
YGR154C	AMAG_12074T0	AMAG_08964T0
YFR037C	AMAG_01762T0	AMAG_04257T0
YOL077C	AMAG_06367T0	AMAG_02668T0
YKR024C	AMAG_07916T0	AMAG_09580T0
YHR070W	AMAG_12332T0	AMAG_05706T0
YEL050C	AMAG_02157T0	AMAG_00646T0
YNL313C	AMAG_11201T0	AMAG_15044T0
YER003C	AMAG_04828T0	AMAG_03506T0
YDR019C	AMAG_07727T0	AMAG_09774T0
YDL040C	AMAG_12583T0
YBR189W	AMAG_01700T0	AMAG_00922T0	AMAG_02438T0
YPL081W	AMAG_01700T0	AMAG_00922T0	AMAG_02438T0
YDR338C	AMAG_07864T0	AMAG_09626T0
YHR032W	AMAG_07864T0	AMAG_09626T0
YGL143C	AMAG_01904T0	AMAG_00383T0
YER168C	AMAG_07542T0	AMAG_16921T0
YDR448W	AMAG_00374T0
YDR050C	AMAG_08758T0	AMAG_10182T0	AMAG_12167T0	AMAG_05862T0
YLR167W	AMAG_06931T0	AMAG_03780T0
YPL212C	AMAG_04849T0	AMAG_03530T0
YLR017W	AMAG_07866T0	AMAG_09625T0
YAL025C	AMAG_13238T0	AMAG_12101T0
YPL088W	AMAG_10755T0	AMAG_00196T0	AMAG_00195T0
YER093C	AMAG_04335T0	AMAG_01832T0
YJR139C	AMAG_07834T0	AMAG_09657T0
YOR145C	AMAG_14219T0	AMAG_12889T0
YEL064C	AMAG_03207T0
YEL061C	AMAG_04524T0	AMAG_15706T0
YNL191W	AMAG_06677T0	AMAG_12839T0
YGR163W	AMAG_09514T0	AMAG_05878T0
YER156C	AMAG_11588T0	AMAG_10987T0
YGL084C	AMAG_08560T0	AMAG_09977T0
YPL189W	AMAG_08560T0	AMAG_09977T0
YOL124C	AMAG_17123T0	AMAG_03961T0
YGR085C	AMAG_08104T0	AMAG_07193T0	AMAG_12447T0
YPR102C	AMAG_08104T0	AMAG_07193T0	AMAG_12447T0
YGR083C	AMAG_06835T0	AMAG_03688T0
YBR192W	AMAG_10431T0	AMAG_03155T0
YIL133C	AMAG_05366T0	AMAG_01182T0
YNL069C	AMAG_05366T0	AMAG_01182T0
YMR076C	AMAG_02977T0	AMAG_10259T0
YHR077C	AMAG_06181T0	AMAG_11699T0
YLR056W	AMAG_06383T0	AMAG_02649T0
YPR041W	AMAG_06628T0	AMAG_12786T0
YKL140W	AMAG_15067T0	AMAG_11226T0
YMR247C	AMAG_14909T0	AMAG_02806T0
YDR368W	AMAG_07854T0	AMAG_09637T0
YOR120W	AMAG_07854T0	AMAG_09637T0
YJR013W	AMAG_04147T0	AMAG_01651T0
YOR119C	AMAG_01571T0	AMAG_04068T0
YFR006W	AMAG_13862T0
YPL214C	AMAG_10610T0
YHR200W	AMAG_16790T0
YPL218W	AMAG_07763T0	AMAG_09734T0	AMAG_13596T0	AMAG_13345T0
YNL014W	AMAG_12341T0	AMAG_05693T0
YLR249W	AMAG_12341T0	AMAG_05693T0
YPL226W	AMAG_12341T0	AMAG_05693T0
YOL068C	AMAG_07014T0	AMAG_03838T0
YDL042C	AMAG_07014T0	AMAG_03838T0
YER119C	AMAG_11254T0	AMAG_15092T0
YBL089W	AMAG_11254T0	AMAG_15092T0
YEL046C	AMAG_02023T0
YGR266W	AMAG_03176T0
YEL024W	AMAG_01024T0	AMAG_02533T0
YDR292C	AMAG_04484T0	AMAG_15676T0
YPR004C	AMAG_13265T0	AMAG_16879T0
YLL010C	AMAG_02208T0	AMAG_00707T0	AMAG_07986T0	AMAG_07089T0
YLR019W	AMAG_02208T0	AMAG_00707T0	AMAG_07986T0	AMAG_07089T0
YNL130C	AMAG_15131T0	AMAG_11290T0	AMAG_12912T0	AMAG_14191T0
YHR123W	AMAG_15131T0	AMAG_11290T0	AMAG_12912T0	AMAG_14191T0
YOR212W	AMAG_09806T0	AMAG_13458T0	AMAG_13702T0	AMAG_07700T0
YGR267C	AMAG_15175T0	AMAG_11330T0	AMAG_14237T0	AMAG_12870T0
YJR105W	AMAG_10393T0	AMAG_03123T0
YOR386W	AMAG_05378T0	AMAG_01193T0
YHR206W	AMAG_08745T0	AMAG_10169T0
YKR092C	AMAG_09773T0	AMAG_07728T0
YGR060W	AMAG_13386T0	AMAG_13641T0
YLR262C	AMAG_15250T0	AMAG_14783T0
YHR002W	AMAG_12980T0
YPR132W	AMAG_01578T0	AMAG_04075T0
YGR118W	AMAG_01578T0	AMAG_04075T0
YML028W	AMAG_02542T0	AMAG_01034T0
YDR453C	AMAG_02542T0	AMAG_01034T0
YGR054W	AMAG_02718T0	AMAG_06304T0
YNL003C	AMAG_00246T0	AMAG_10804T0
YIR008C	AMAG_05065T0	AMAG_11835T0
YPR066W	AMAG_07113T0	AMAG_08019T0
YMR023C	AMAG_11008T0	AMAG_11618T0
YOR346W	AMAG_13475T0	AMAG_13722T0
YEL021W	AMAG_07042T0
YCR105W	AMAG_07135T0	AMAG_08047T0	AMAG_07123T0	AMAG_08042T0	AMAG_07141T0
YMR318C	AMAG_07135T0	AMAG_08047T0	AMAG_07123T0	AMAG_08042T0	AMAG_07141T0
YEL056W	AMAG_06761T0	AMAG_15937T0	AMAG_03958T0	AMAG_01471T0
YML072C	AMAG_03496T0
YOR086C	AMAG_03496T0
YNL087W	AMAG_03496T0
YOR101W	AMAG_03320T0	AMAG_04601T0
YNL098C	AMAG_03320T0	AMAG_04601T0
YBR164C	AMAG_12251T0	AMAG_05781T0
YHR096C	AMAG_09816T0	AMAG_07690T0	AMAG_07696T0	AMAG_07958T0	AMAG_17455T0
YHR094C	AMAG_09816T0	AMAG_07690T0	AMAG_07696T0	AMAG_07958T0	AMAG_17455T0
YDR345C	AMAG_09816T0	AMAG_07690T0	AMAG_07696T0	AMAG_07958T0	AMAG_17455T0
YDR342C	AMAG_09816T0	AMAG_07690T0	AMAG_07696T0	AMAG_07958T0	AMAG_17455T0
YDR343C	AMAG_09816T0	AMAG_07690T0	AMAG_07696T0	AMAG_07958T0	AMAG_17455T0
YHR092C	AMAG_09816T0	AMAG_07690T0	AMAG_07696T0	AMAG_07958T0	AMAG_17455T0
YLR081W	AMAG_09816T0	AMAG_07690T0	AMAG_07696T0	AMAG_07958T0	AMAG_17455T0
YOL156W	AMAG_09816T0	AMAG_07690T0	AMAG_07696T0	AMAG_07958T0	AMAG_17455T0
YJL219W	AMAG_09816T0	AMAG_07690T0	AMAG_07696T0	AMAG_07958T0	AMAG_17455T0
YJL214W	AMAG_09816T0	AMAG_07690T0	AMAG_07696T0	AMAG_07958T0	AMAG_17455T0
YFL011W	AMAG_09816T0	AMAG_07690T0	AMAG_07696T0	AMAG_07958T0	AMAG_17455T0
YMR011W	AMAG_09816T0	AMAG_07690T0	AMAG_07696T0	AMAG_07958T0	AMAG_17455T0
YEL069C	AMAG_09816T0	AMAG_07690T0	AMAG_07696T0	AMAG_07958T0	AMAG_17455T0
YNR072W	AMAG_09816T0	AMAG_07690T0	AMAG_07696T0	AMAG_07958T0	AMAG_17455T0
YDL245C	AMAG_09816T0	AMAG_07690T0	AMAG_07696T0	AMAG_07958T0	AMAG_17455T0
YJR158W	AMAG_09816T0	AMAG_07690T0	AMAG_07696T0	AMAG_07958T0	AMAG_17455T0
YNL318C	AMAG_09816T0	AMAG_07690T0	AMAG_07696T0	AMAG_07958T0	AMAG_17455T0
YJR002W	AMAG_02238T0	AMAG_00735T0
YHL010C	AMAG_03743T0	AMAG_06890T0
YDL148C	AMAG_17183T0
YDR332W	AMAG_01064T0	AMAG_00553T0
YER021W	AMAG_14092T0	AMAG_13020T0
YKL193C	AMAG_14356T0	AMAG_15804T0
YDR372C	AMAG_16222T0
YDR312W	AMAG_08525T0	AMAG_09935T0
YHR066W	AMAG_08525T0	AMAG_09935T0
YJL001W	AMAG_02007T0	AMAG_00493T0
YKR079C	AMAG_05512T0	AMAG_01321T0
YHR148W	AMAG_08721T0	AMAG_10166T0
YPL183C	AMAG_08461T0	AMAG_17043T0
YNL048W	AMAG_16582T0	AMAG_15543T0
YNL031C	AMAG_06712T0	AMAG_14774T0	AMAG_15240T0
YBR010W	AMAG_06712T0	AMAG_14774T0	AMAG_15240T0
YOR070C	AMAG_16632T0	AMAG_15599T0	AMAG_16635T0
YKL149C	AMAG_02232T0	AMAG_00729T0
YBR046C	AMAG_06210T0	AMAG_11731T0
YPL211W	AMAG_04753T0	AMAG_03433T0
YEL027W	AMAG_09743T0	AMAG_07756T0
YBR239C	AMAG_10934T0	AMAG_11531T0
YDR238C	AMAG_12700T0	AMAG_14669T0
YPL117C	AMAG_11994T0	AMAG_09053T0
YOR262W	AMAG_15828T0	AMAG_14330T0
YOR243C	AMAG_16732T0	AMAG_16508T0
YKR066C	AMAG_08951T0	AMAG_12087T0	AMAG_11933T0	AMAG_09111T0
YBL040C	AMAG_05427T0	AMAG_01238T0
YDR268W	AMAG_14247T0	AMAG_15904T0
YER094C	AMAG_17184T0	AMAG_13091T0
YLR399C	AMAG_03030T0
YDL070W	AMAG_03030T0
YPR161C	AMAG_02044T0	AMAG_00532T0
YKL139W	AMAG_02044T0	AMAG_00532T0
YKR094C	AMAG_08388T0	AMAG_07493T0
YIL148W	AMAG_08388T0	AMAG_07493T0
YGR024C	AMAG_00833T0	AMAG_02337T0
YDR267C	AMAG_07184T0	AMAG_08093T0
YML001W	AMAG_10389T0	AMAG_03118T0
YKL080W	AMAG_12107T0	AMAG_13231T0
YER169W	AMAG_11129T0
YJL121C	AMAG_14597T0
YGL100W	AMAG_01906T0	AMAG_00386T0
YMR110C	AMAG_14603T0	AMAG_12639T0
YOL055C	AMAG_10851T0	AMAG_00284T0
YPL258C	AMAG_10851T0	AMAG_00284T0
YPR121W	AMAG_10851T0	AMAG_00284T0
YGR144W	AMAG_00229T0	AMAG_10789T0
YDL090C	AMAG_02672T0	AMAG_06363T0
YGR255C	AMAG_03016T0	AMAG_10296T0
YPR144C	AMAG_01198T0	AMAG_05384T0
YPL125W	AMAG_07386T0	AMAG_08279T0
YNR041C	AMAG_08257T0	AMAG_07355T0
YGR202C	AMAG_14410T0	AMAG_12431T0
YCR098C	AMAG_17378T0	AMAG_17385T0
YMR226C	AMAG_14220T0	AMAG_12888T0	AMAG_13861T0	AMAG_11402T0
YHR026W	AMAG_02650T0	AMAG_06382T0
YDR392W	AMAG_08292T0	AMAG_07370T0
YKL120W	AMAG_07340T0	AMAG_08242T0
YPR178W	AMAG_05933T0	AMAG_09453T0
YCL004W	AMAG_15248T0	AMAG_14781T0
YEL012W	AMAG_03962T0	AMAG_17124T0	AMAG_17433T0
YGL058W	AMAG_12025T0	AMAG_09022T0
YOL140W	AMAG_06644T0	AMAG_12802T0
YOR202W	AMAG_12437T0	AMAG_14413T0
YNL202W	AMAG_04529T0
YFR051C	AMAG_13444T0
YDR155C	AMAG_14458T0	AMAG_12489T0	AMAG_13095T0	AMAG_17188T0
YML078W	AMAG_14458T0	AMAG_12489T0	AMAG_13095T0	AMAG_17188T0
YDR339C	AMAG_02489T0	AMAG_00977T0
YPL242C	AMAG_02051T0	AMAG_00539T0
YHR204W	AMAG_11866T0	AMAG_05034T0
YNL001W	AMAG_13122T0	AMAG_17307T0
YBR179C	AMAG_07811T0	AMAG_09684T0	AMAG_17236T0	AMAG_13956T0
YHR069C	AMAG_14564T0	AMAG_15529T0	AMAG_15528T0
YFR005C	AMAG_04216T0	AMAG_01726T0
YER006W	AMAG_06080T0	AMAG_09295T0
YBR234C	AMAG_10218T0	AMAG_08799T0
YPR058W	AMAG_10531T0	AMAG_03255T0
YBR104W	AMAG_10531T0	AMAG_03255T0
YBL033C	AMAG_09726T0	AMAG_07773T0
YFR021W	AMAG_13568T0
YEL054C	AMAG_05464T0	AMAG_01274T0
YDR418W	AMAG_05464T0	AMAG_01274T0
YFR014C	AMAG_16580T0	AMAG_15541T0
YOL016C	AMAG_16580T0	AMAG_15541T0
YDL006W	AMAG_03214T0	AMAG_10489T0	AMAG_09270T0
YKR026C	AMAG_03465T0	AMAG_04785T0
YDR376W	AMAG_06620T0	AMAG_12779T0
YGR048W	AMAG_13850T0	AMAG_11390T0
YLR454W	AMAG_12040T0	AMAG_09006T0
YLR196W	AMAG_12564T0	AMAG_14522T0
YKL025C	AMAG_13329T0	AMAG_16812T0
YJL133W	AMAG_07795T0	AMAG_09701T0
YKR052C	AMAG_07795T0	AMAG_09701T0
YDR301W	AMAG_00317T0	AMAG_10884T0
YHR089C	AMAG_03539T0	AMAG_04857T0
YEL034W	AMAG_05739T0	AMAG_10036T0	AMAG_12294T0
YJR047C	AMAG_05739T0	AMAG_10036T0	AMAG_12294T0
YMR079W	AMAG_01192T0	AMAG_05377T0
YKL091C	AMAG_01192T0	AMAG_05377T0
YBR159W	AMAG_04076T0	AMAG_01579T0
YBR274W	AMAG_05334T0	AMAG_01152T0
YKR081C	AMAG_15561T0	AMAG_16603T0
YFL016C	AMAG_07614T0
YMR213W	AMAG_11180T0
YOL066C	AMAG_11004T0	AMAG_11612T0
YDL036C	AMAG_11004T0	AMAG_11612T0
YJL053W	AMAG_01376T0	AMAG_05575T0
YLR336C	AMAG_01473T0	AMAG_03966T0
YPR072W	AMAG_11491T0	AMAG_10895T0
YDR388W	AMAG_02314T0	AMAG_00809T0
YNL059C	AMAG_02228T0	AMAG_00725T0
YPL222W	AMAG_03241T0	AMAG_10517T0
YLR291C	AMAG_05115T0	AMAG_11792T0
YOR006C	AMAG_06503T0	AMAG_15455T0
YLR241W	AMAG_10152T0	AMAG_08738T0
YDR107C	AMAG_00823T0	AMAG_02327T0
YLR083C	AMAG_00823T0	AMAG_02327T0
YCL009C	AMAG_02125T0	AMAG_00615T0
YDR092W	AMAG_01804T0	AMAG_04306T0
YDR416W	AMAG_04289T0	AMAG_01786T0
YPL172C	AMAG_02336T0	AMAG_00832T0
YGL179C	AMAG_15196T0
YOR161C	AMAG_11952T0	AMAG_05581T0	AMAG_01382T0	AMAG_11693T0	AMAG_06175T0
YBL061C	AMAG_01844T0	AMAG_00325T0
YER096W	AMAG_01844T0	AMAG_00325T0
YBR084C-A	AMAG_11993T0	AMAG_09054T0
YBL027W	AMAG_11993T0	AMAG_09054T0
YDR064W	AMAG_02702T0	AMAG_06320T0
YBL041W	AMAG_08244T0	AMAG_07342T0
YKL024C	AMAG_07066T0	AMAG_03897T0
YGR278W	AMAG_10402T0	AMAG_03133T0
YGL169W	AMAG_14531T0	AMAG_12574T0
YBL097W	AMAG_07531T0
YGR285C	AMAG_08054T0	AMAG_07146T0	AMAG_12463T0	AMAG_14433T0
YJR153W	AMAG_16312T0	AMAG_08880T0	AMAG_00139T0	AMAG_16353T0
YGR003W	AMAG_00688T0	AMAG_02188T0
YNR019W	AMAG_04584T0
YCR048W	AMAG_04584T0
YNL083W	AMAG_05694T0	AMAG_09667T0
YOR271C	AMAG_13423T0	AMAG_13671T0
YBR191W	AMAG_04192T0	AMAG_02437T0	AMAG_00923T0	AMAG_01701T0
YPL079W	AMAG_04192T0	AMAG_02437T0	AMAG_00923T0	AMAG_01701T0
YLR372W	AMAG_06176T0	AMAG_11694T0
YCR034W	AMAG_06176T0	AMAG_11694T0
YJL196C	AMAG_06176T0	AMAG_11694T0
YBL082C	AMAG_06334T0	AMAG_02688T0
YOR100C	AMAG_02323T0	AMAG_00818T0
YOR155C	AMAG_02804T0	AMAG_14906T0
YKL064W	AMAG_06829T0	AMAG_15999T0
YMR277W	AMAG_08139T0	AMAG_07218T0
YMR314W	AMAG_09162T0	AMAG_16006T0
YER117W	AMAG_02280T0	AMAG_00778T0
YBL087C	AMAG_02280T0	AMAG_00778T0
YNL067W	AMAG_10400T0	AMAG_03130T0
YGL147C	AMAG_10400T0	AMAG_03130T0
YML010W	AMAG_00197T0	AMAG_10756T0
YJL088W	AMAG_05734T0	AMAG_12299T0
YOR175C	AMAG_08485T0	AMAG_09897T0
YBL007C	AMAG_02340T0	AMAG_00836T0	AMAG_01715T0
YAL058W	AMAG_01267T0	AMAG_05457T0
YDR036C	AMAG_08095T0	AMAG_07186T0
YGL184C	AMAG_07300T0	AMAG_08203T0
YML130C	AMAG_08463T0	AMAG_17042T0
YDR487C	AMAG_07074T0	AMAG_07969T0
YML104C	AMAG_05549T0	AMAG_01353T0
YOR160W	AMAG_04708T0	AMAG_03393T0
YKR104W	AMAG_09200T0	AMAG_09787T0
YML110C	AMAG_09467T0	AMAG_05919T0
YDR141C	AMAG_15496T0	AMAG_06461T0
YPR119W	AMAG_00674T0	AMAG_04984T0
YGR108W	AMAG_00674T0	AMAG_04984T0
YBR082C	AMAG_02774T0
YDR059C	AMAG_02774T0
YJL091C	AMAG_02696T0	AMAG_06326T0
YJL128C	AMAG_04211T0	AMAG_01721T0
YGR207C	AMAG_05028T0	AMAG_11873T0
YOR022C	AMAG_02392T0	AMAG_00889T0
YDR496C	AMAG_07634T0	AMAG_09874T0
YLR114C	AMAG_08164T0	AMAG_07253T0
YGL001C	AMAG_11046T0	AMAG_11655T0
YLR002C	AMAG_14225T0	AMAG_12881T0
YPL063W	AMAG_00285T0	AMAG_10852T0
YML018C	AMAG_02835T0
YDR438W	AMAG_02835T0
YDR142C	AMAG_10736T0	AMAG_00174T0
YKL013C	AMAG_13825T0	AMAG_11362T0
YBR039W	AMAG_17535T0	AMAG_03286T0
YNL227C	AMAG_01401T0	AMAG_05602T0
YCR031C	AMAG_12555T0
YJL191W	AMAG_12555T0
YIL145C	AMAG_12248T0	AMAG_05784T0
YPL140C	AMAG_04483T0	AMAG_15675T0
YOR231W	AMAG_04483T0	AMAG_15675T0
YMR237W	AMAG_09446T0	AMAG_05939T0
YOR299W	AMAG_09446T0	AMAG_05939T0
YJR006W	AMAG_01025T0	AMAG_02534T0
YGL103W	AMAG_02970T0	AMAG_10252T0
YKR089C	AMAG_12882T0	AMAG_14224T0
YLR166C	AMAG_14475T0	AMAG_12519T0
YHR120W	AMAG_03849T0	AMAG_08814T0
YPL184C	AMAG_01117T0	AMAG_05299T0
YGL131C	AMAG_09960T0	AMAG_08546T0
YNL121C	AMAG_02502T0	AMAG_00991T0
YHR117W	AMAG_02502T0	AMAG_00991T0
YMR309C	AMAG_07451T0	AMAG_08351T0
YKL190W	AMAG_11106T0	AMAG_16414T0
YDL064W	AMAG_14727T0	AMAG_15216T0
YIR037W	AMAG_12658T0	AMAG_14623T0	AMAG_04771T0	AMAG_03451T0
YBR244W	AMAG_12658T0	AMAG_14623T0	AMAG_04771T0	AMAG_03451T0
YKL114C	AMAG_06207T0	AMAG_11728T0
YDR454C	AMAG_10135T0	AMAG_08705T0
YPR137W	AMAG_13005T0	AMAG_14109T0
YKL151C	AMAG_16314T0	AMAG_08878T0
YBL037W	AMAG_03453T0	AMAG_04773T0
YDL033C	AMAG_10697T0	AMAG_00147T0
YOR081C	AMAG_04592T0
YNL096C	AMAG_02738T0	AMAG_06286T0
YOR096W	AMAG_02738T0	AMAG_06286T0
YMR143W	AMAG_14194T0	AMAG_12910T0
YDL083C	AMAG_14194T0	AMAG_12910T0
YER068W	AMAG_12338T0	AMAG_05697T0	AMAG_08477T0
YLR209C	AMAG_14981T0	AMAG_02883T0
YOR245C	AMAG_12883T0	AMAG_14223T0	AMAG_02686T0	AMAG_06337T0	AMAG_06336T0
YOL052C	AMAG_16952T0	AMAG_07580T0	AMAG_17379T0
YAL042W	AMAG_02828T0	AMAG_14937T0
YGR257C	AMAG_03025T0	AMAG_10306T0
YHR011W	AMAG_09877T0	AMAG_07632T0
YFR010W	AMAG_11055T0	AMAG_11667T0
YDR280W	AMAG_11813T0	AMAG_05093T0
YGR047C	AMAG_11329T0
YIR004W	AMAG_01284T0	AMAG_05473T0
YER048C	AMAG_01284T0	AMAG_05473T0
YBR088C	AMAG_01190T0	AMAG_05375T0
YMR176W	AMAG_01411T0	AMAG_05616T0
YKR068C	AMAG_06536T0	AMAG_15419T0
YKL002W	AMAG_08562T0	AMAG_09980T0
YJR025C	AMAG_16486T0	AMAG_16709T0
YJR073C	AMAG_16446T0	AMAG_11137T0
YML014W	AMAG_15738T0	AMAG_04554T0
YIL128W	AMAG_17470T0
YML026C	AMAG_01281T0	AMAG_05470T0
YDR450W	AMAG_01281T0	AMAG_05470T0
YCR009C	AMAG_01893T0	AMAG_00369T0
YGR152C	AMAG_12083T0	AMAG_08955T0
YNL169C	AMAG_06961T0	AMAG_03806T0
YPL043W	AMAG_12445T0	AMAG_14421T0
YIL047C	AMAG_15786T0	AMAG_14378T0
YIL083C	AMAG_04598T0
YHR142W	AMAG_00142T0	AMAG_10703T0
YIL034C	AMAG_12754T0	AMAG_06600T0
YBR133C	AMAG_09758T0	AMAG_07743T0
YJR144W	AMAG_07701T0	AMAG_09805T0
YOR312C	AMAG_09687T0	AMAG_07808T0
YMR242C	AMAG_09687T0	AMAG_07808T0
YOR025W	AMAG_15777T0	AMAG_14386T0	AMAG_02908T0
YBR176W	AMAG_09104T0	AMAG_11940T0
YBR256C	AMAG_09296T0	AMAG_06079T0
YDL154W	AMAG_09847T0	AMAG_07657T0
YOR184W	AMAG_15755T0	AMAG_04567T0
YLR367W	AMAG_09375T0	AMAG_06006T0
YJL190C	AMAG_09375T0	AMAG_06006T0
YJL177W	AMAG_10026T0	AMAG_08610T0
YKL180W	AMAG_10026T0	AMAG_08610T0
YDR304C	AMAG_10308T0	AMAG_03029T0
YHR057C	AMAG_10308T0	AMAG_03029T0
YOR089C	AMAG_07692T0	AMAG_09814T0
YNL093W	AMAG_07692T0	AMAG_09814T0
YDR427W	AMAG_03415T0	AMAG_04732T0
YER005W	AMAG_07527T0	AMAG_16907T0
YKR050W	AMAG_06809T0	AMAG_15984T0
YJL129C	AMAG_06809T0	AMAG_15984T0
YDR080W	AMAG_05528T0	AMAG_01334T0
YKL134C	AMAG_06278T0	AMAG_02746T0
YLR405W	AMAG_06545T0	AMAG_15407T0
YBR110W	AMAG_10386T0	AMAG_03115T0
YPL051W	AMAG_10127T0	AMAG_08696T0
YBR241C	AMAG_06202T0	AMAG_11722T0	AMAG_11958T0	AMAG_09086T0	AMAG_11015T0	AMAG_11959T0	AMAG_09085T0
YGL104C	AMAG_06202T0	AMAG_11722T0	AMAG_11958T0	AMAG_09086T0	AMAG_11015T0	AMAG_11959T0	AMAG_09085T0
YCR004C	AMAG_17375T0	AMAG_17400T0	AMAG_17363T0	AMAG_17387T0	AMAG_14647T0
YDR032C	AMAG_17375T0	AMAG_17400T0	AMAG_17363T0	AMAG_17387T0	AMAG_14647T0
YNL320W	AMAG_00620T0	AMAG_02130T0	AMAG_03680T0
YIL068C	AMAG_00562T0	AMAG_02072T0
YMR093W	AMAG_05335T0	AMAG_01153T0
YKR048C	AMAG_06688T0	AMAG_12847T0
YCR023C	AMAG_10585T0	AMAG_00029T0
YFL034C-B	AMAG_16193T0	AMAG_04416T0
YPL234C	AMAG_08819T0	AMAG_16382T0
YLR055C	AMAG_03142T0	AMAG_10415T0
YJL197W	AMAG_04396T0	AMAG_16215T0
YGR046W	AMAG_05153T0	AMAG_16045T0
YPL015C	AMAG_07047T0	AMAG_03883T0
YNL242W	AMAG_13338T0	AMAG_13587T0
YKL196C	AMAG_15100T0	AMAG_11261T0
YPL135W	AMAG_14520T0
YOR226C	AMAG_14520T0
YMR022W	AMAG_03147T0
YGL225W	AMAG_08196T0	AMAG_07291T0
YER039C	AMAG_08196T0	AMAG_07291T0
YNR030W	AMAG_03781T0	AMAG_06932T0
YOR141C	AMAG_11101T0	AMAG_16409T0
YNL293W	AMAG_13148T0	AMAG_17334T0
YOL112W	AMAG_13148T0	AMAG_17334T0
YGL130W	AMAG_00658T0	AMAG_02168T0
YPL237W	AMAG_02363T0	AMAG_00858T0
YNL072W	AMAG_02407T0	AMAG_00902T0
YNR029C	AMAG_03802T0	AMAG_06957T0
YMR220W	AMAG_07800T0	AMAG_09696T0
YKL073W	AMAG_13285T0	AMAG_16857T0
YDL236W	AMAG_04951T0	AMAG_03630T0	AMAG_03407T0	AMAG_04724T0
YKL189W	AMAG_03850T0	AMAG_07016T0	AMAG_04800T0	AMAG_03482T0
YDR025W	AMAG_09423T0	AMAG_05961T0
YBR048W	AMAG_09423T0	AMAG_05961T0
YLL013C	AMAG_01572T0	AMAG_04069T0
YPL132W	AMAG_03105T0	AMAG_10377T0
YJL095W	AMAG_10215T0	AMAG_08796T0
YKL150W	AMAG_14871T0	AMAG_14869T0
YBR037C	AMAG_12336T0	AMAG_05701T0
YBR024W	AMAG_12336T0	AMAG_05701T0
YFR050C	AMAG_01918T0	AMAG_00399T0
YMR302C	AMAG_05550T0	AMAG_01354T0
YPL069C	AMAG_15129T0	AMAG_11288T0
YNL030W	AMAG_14773T0	AMAG_15239T0	AMAG_06713T0
YBR009C	AMAG_14773T0	AMAG_15239T0	AMAG_06713T0
YEL026W	AMAG_05741T0	AMAG_08603T0	AMAG_10033T0	AMAG_12292T0
YGR246C	AMAG_02887T0	AMAG_14986T0
YGL097W	AMAG_11830T0	AMAG_05071T0
YOL010W	AMAG_07869T0
YIL153W	AMAG_09950T0	AMAG_08540T0
YBR187W	AMAG_13476T0	AMAG_13723T0
YDR354W	AMAG_15920T0	AMAG_06726T0
YNL016W	AMAG_16557T0	AMAG_16774T0
YNL032W	AMAG_17280T0	AMAG_14000T0
YKR070W	AMAG_03204T0
YNL162W	AMAG_00981T0	AMAG_02493T0
YHR141C	AMAG_00981T0	AMAG_02493T0
YDR325W	AMAG_00524T0	AMAG_02036T0
YBL050W	AMAG_10973T0	AMAG_11573T0
YGL221C	AMAG_11950T0	AMAG_09094T0
YML096W	AMAG_11224T0
YPR175W	AMAG_11131T0
YDR164C	AMAG_08954T0	AMAG_12084T0	AMAG_06387T0	AMAG_02644T0
YHR010W	AMAG_11027T0	AMAG_11639T0	AMAG_11962T0
YDR471W	AMAG_11027T0	AMAG_11639T0	AMAG_11962T0
YML097C	AMAG_17146T0	AMAG_03935T0	AMAG_17498T0	AMAG_12631T0
YIL099W	AMAG_01273T0	AMAG_05463T0	AMAG_08810T0
YDL119C	AMAG_01822T0	AMAG_04324T0
YEL013W	AMAG_02722T0	AMAG_06300T0
YLR022C	AMAG_02708T0	AMAG_06315T0
YIL106W	AMAG_07782T0	AMAG_09716T0
YDR324C	AMAG_09418T0	AMAG_05966T0
YOR274W	AMAG_09793T0
YBL003C	AMAG_05331T0	AMAG_01148T0
YDR225W	AMAG_05331T0	AMAG_01148T0
YDL056W	AMAG_13361T0	AMAG_15690T0	AMAG_04500T0
YGL112C	AMAG_06698T0
YLR059C	AMAG_06239T0
YHR168W	AMAG_03100T0	AMAG_10371T0
YHR188C	AMAG_08808T0	AMAG_17056T0
YMR113W	AMAG_11428T0
YKL132C	AMAG_11428T0
YJL126W	AMAG_16847T0
YOL120C	AMAG_01573T0	AMAG_04070T0
YNL301C	AMAG_01573T0	AMAG_04070T0
YDR263C	AMAG_14139T0	AMAG_12971T0
YOR033C	AMAG_14139T0	AMAG_12971T0
YJL010C	AMAG_10795T0	AMAG_00236T0
YKL191W	AMAG_13988T0	AMAG_17269T0
YNR020C	AMAG_00716T0	AMAG_02219T0
YHR112C	AMAG_15161T0	AMAG_11320T0	AMAG_15162T0
YDR177W	AMAG_02589T0	AMAG_06444T0
YNL022C	AMAG_06467T0	AMAG_15483T0
YMR235C	AMAG_07564T0	AMAG_16943T0
YMR260C	AMAG_09037T0	AMAG_12009T0
YDL030W	AMAG_00768T0	AMAG_02271T0
YMR012W	AMAG_02382T0	AMAG_00878T0
YGL203C	AMAG_04764T0	AMAG_03444T0
YNL200C	AMAG_03081T0	AMAG_10352T0
YML020W	AMAG_07409T0	AMAG_08308T0
YPL145C	AMAG_17431T0	AMAG_17114T0
YOR237W	AMAG_17431T0	AMAG_17114T0
YGL115W	AMAG_13101T0	AMAG_17194T0
YKR087C	AMAG_02654T0	AMAG_06378T0	AMAG_02652T0
YML061C	AMAG_16234T0	AMAG_04375T0
YHR031C	AMAG_16234T0	AMAG_04375T0
YBR109C	AMAG_03954T0	AMAG_01466T0
YOR039W	AMAG_02618T0	AMAG_06415T0
YNR052C	AMAG_03772T0	AMAG_06922T0
YNL297C	AMAG_10030T0	AMAG_08606T0
YOR007C	AMAG_13848T0	AMAG_11386T0
YGR055W	AMAG_01265T0	AMAG_05455T0	AMAG_10780T0	AMAG_10826T0	AMAG_00263T0	AMAG_00220T0	AMAG_14469T0
YDR242W	AMAG_00884T0	AMAG_02388T0
YPR113W	AMAG_02234T0	AMAG_00731T0
YNL212W	AMAG_14041T0	AMAG_12390T0
YER143W	AMAG_12075T0	AMAG_08963T0	AMAG_08962T0
YMR078C	AMAG_01500T0	AMAG_03993T0
YKL067W	AMAG_15916T0	AMAG_06729T0
YNR015W	AMAG_07722T0	AMAG_09779T0
YDR204W	AMAG_13365T0
YKR028W	AMAG_07050T0	AMAG_03885T0	AMAG_09076T0
YJL098W	AMAG_07050T0	AMAG_03885T0	AMAG_09076T0
YFR040W	AMAG_07050T0	AMAG_03885T0	AMAG_09076T0
YGL229C	AMAG_07050T0	AMAG_03885T0	AMAG_09076T0
YNL271C	AMAG_12596T0	AMAG_08280T0	AMAG_07385T0
YIL159W	AMAG_12596T0	AMAG_08280T0	AMAG_07385T0
YIL006W	AMAG_14639T0	AMAG_12678T0
YEL006W	AMAG_14639T0	AMAG_12678T0
YMR137C	AMAG_00670T0	AMAG_02180T0
YIL046W	AMAG_04931T0	AMAG_03612T0
YER170W	AMAG_14775T0	AMAG_15242T0
YPR060C	AMAG_11706T0	AMAG_06187T0
YOL040C	AMAG_16655T0	AMAG_15612T0
YDR330W	AMAG_06768T0	AMAG_15927T0
YBR260C	AMAG_07605T0	AMAG_16978T0
YGR276C	AMAG_10682T0	AMAG_00121T0
YBR291C	AMAG_14143T0	AMAG_12964T0
YGR284C	AMAG_15354T0
YGL202W	AMAG_03140T0	AMAG_10411T0	AMAG_17348T0
YJL115W	AMAG_04909T0	AMAG_03590T0
YPL247C	AMAG_03341T0	AMAG_04652T0
YMR223W	AMAG_10309T0	AMAG_03031T0
YBL078C	AMAG_14853T0	AMAG_15321T0
YJL068C	AMAG_14405T0	AMAG_12427T0
YHL030W	AMAG_15381T0	AMAG_06574T0
YPR082C	AMAG_04620T0
YIL147C	AMAG_07992T0	AMAG_07095T0	AMAG_07058T0	AMAG_07677T0
YGR148C	AMAG_09961T0	AMAG_08547T0
YGL031C	AMAG_09961T0	AMAG_08547T0
YDR002W	AMAG_15652T0	AMAG_16692T0	AMAG_03368T0
YGL087C	AMAG_00237T0	AMAG_10796T0
YMR027W	AMAG_00401T0	AMAG_01920T0
YGR220C	AMAG_05319T0	AMAG_01136T0
YKL079W	AMAG_01870T0	AMAG_00350T0	AMAG_14504T0	AMAG_12544T0	AMAG_11812T0	AMAG_05094T0	AMAG_11545T0	AMAG_10951T0	AMAG_04789T0	AMAG_16926T0	AMAG_03471T0	AMAG_06617T0
YPR086W	AMAG_06084T0	AMAG_09291T0	AMAG_06085T0
YML106W	AMAG_15150T0	AMAG_11303T0
YMR271C	AMAG_15150T0	AMAG_11303T0
YOL115W	AMAG_10490T0	AMAG_03212T0
YNL299W	AMAG_10490T0	AMAG_03212T0
YJR142W	AMAG_01941T0	AMAG_00420T0
YJR104C	AMAG_02104T0	AMAG_00594T0
YHR008C	AMAG_04720T0	AMAG_03404T0
YDL017W	AMAG_06310T0	AMAG_02713T0
YDL226C	AMAG_07544T0	AMAG_16923T0
YKR035W-A	AMAG_04827T0	AMAG_03505T0
YML074C	AMAG_07966T0
YLR449W	AMAG_07966T0
YNL062C	AMAG_09489T0	AMAG_05902T0
YOR332W	AMAG_09629T0	AMAG_07861T0
YJL143W	AMAG_17217T0	AMAG_13055T0
YAL039C	AMAG_17128T0	AMAG_03960T0
YOR005C	AMAG_10917T0
YHR025W	AMAG_14833T0
YCR063W	AMAG_02891T0	AMAG_14989T0
YKL087C	AMAG_00803T0	AMAG_02307T0
YMR047C	AMAG_05291T0
YKL068W	AMAG_05291T0
YOR272W	AMAG_17436T0	AMAG_17118T0
YKR093W	AMAG_12197T0	AMAG_05830T0	AMAG_11394T0	AMAG_13854T0	AMAG_17195T0	AMAG_13102T0
YER174C	AMAG_14939T0	AMAG_02830T0
YDR098C	AMAG_14939T0	AMAG_02830T0
YLR009W	AMAG_09360T0	AMAG_06016T0
YJR125C	AMAG_10161T0	AMAG_08727T0
YNR035C	AMAG_11981T0	AMAG_09066T0
YDR224C	AMAG_01147T0	AMAG_05330T0	AMAG_06721T0
YBL002W	AMAG_01147T0	AMAG_05330T0	AMAG_06721T0
YOL138C	AMAG_00708T0	AMAG_02209T0
YGR007W	AMAG_06002T0	AMAG_09378T0
YER012W	AMAG_07725T0	AMAG_09776T0
YDL234C	AMAG_11630T0	AMAG_11020T0
YPL244C	AMAG_07649T0	AMAG_09854T0
YOR125C	AMAG_08084T0	AMAG_07174T0
YLR215C	AMAG_09359T0	AMAG_06017T0
YKL004W	AMAG_09962T0	AMAG_08548T0
YLR268W	AMAG_12764T0	AMAG_06611T0
YBR289W	AMAG_12502T0
YLR103C	AMAG_12595T0
YER016W	AMAG_04748T0	AMAG_03429T0	AMAG_03001T0	AMAG_09425T0
YIR035C	AMAG_14165T0	AMAG_12938T0
YIR036C	AMAG_14165T0	AMAG_12938T0
YMR142C	AMAG_16645T0	AMAG_15585T0
YDL082W	AMAG_16645T0	AMAG_15585T0
YDR410C	AMAG_02677T0	AMAG_06344T0
YPL078C	AMAG_04367T0	AMAG_16242T0
YJL069C	AMAG_08734T0	AMAG_10156T0
YJL080C	AMAG_09459T0	AMAG_05926T0
YBL058W	AMAG_14585T0	AMAG_15509T0
YBR236C	AMAG_14346T0	AMAG_15813T0
YGR195W	AMAG_16385T0	AMAG_08811T0
YLR448W	AMAG_04064T0	AMAG_01568T0
YML073C	AMAG_04064T0	AMAG_01568T0
YFL028C	AMAG_01728T0	AMAG_04218T0
YGR091W	AMAG_04039T0	AMAG_01543T0
YPL178W	AMAG_02834T0	AMAG_14944T0
YBR154C	AMAG_08821T0	AMAG_16380T0
YOL127W	AMAG_14239T0	AMAG_12862T0
YGL105W	AMAG_09364T0
YOR257W	AMAG_11082T0
YDR287W	AMAG_04319T0	AMAG_01817T0
YHR046C	AMAG_04319T0	AMAG_01817T0
YBL020W	AMAG_03165T0	AMAG_10439T0
YPL188W	AMAG_02771T0	AMAG_14879T0
YIL022W	AMAG_12930T0	AMAG_14172T0
YIL030C	AMAG_16226T0	AMAG_04384T0
YMR210W	AMAG_16941T0	AMAG_07566T0
YKL008C	AMAG_13932T0	AMAG_11473T0	AMAG_12081T0	AMAG_08957T0
YHL003C	AMAG_13932T0	AMAG_11473T0	AMAG_12081T0	AMAG_08957T0
YER154W	AMAG_09210T0	AMAG_06163T0	AMAG_16018T0	AMAG_09175T0
YKL039W	AMAG_11388T0	AMAG_13849T0
YHL017W	AMAG_11388T0	AMAG_13849T0
YJL125C	AMAG_09331T0	AMAG_06044T0
YER122C	AMAG_15555T0	AMAG_16597T0
YMR208W	AMAG_12933T0	AMAG_14170T0
YHR114W	AMAG_16220T0	AMAG_04389T0
YDL104C	AMAG_00592T0	AMAG_02102T0
YLR370C	AMAG_00712T0	AMAG_02214T0
YHR144C	AMAG_03825T0	AMAG_06992T0
YML065W	AMAG_03291T0
YLR442C	AMAG_03291T0
YML024W	AMAG_04637T0
YDR447C	AMAG_04637T0
YMR203W	AMAG_05256T0	AMAG_01076T0
YKL020C	AMAG_00278T0	AMAG_10843T0	AMAG_11481T0	AMAG_13941T0
YIR033W	AMAG_00278T0	AMAG_10843T0	AMAG_11481T0	AMAG_13941T0
YNL055C	AMAG_10334T0	AMAG_03057T0	AMAG_05977T0	AMAG_09406T0
YIL114C	AMAG_10334T0	AMAG_03057T0	AMAG_05977T0	AMAG_09406T0
YER047C	AMAG_01619T0	AMAG_04114T0	AMAG_04115T0	AMAG_01620T0
YER023W	AMAG_06512T0	AMAG_15443T0
YOL125W	AMAG_07601T0	AMAG_16972T0
YCL001W	AMAG_13304T0	AMAG_16839T0
YDL058W	AMAG_16167T0	AMAG_04445T0
YBR212W	AMAG_04759T0
YKL205W	AMAG_02857T0
YLR088W	AMAG_05138T0	AMAG_16031T0
YLR191W	AMAG_09249T0	AMAG_03275T0
YPL001W	AMAG_09872T0	AMAG_07636T0
YML021C	AMAG_14087T0	AMAG_13024T0
YLR306W	AMAG_17088T0	AMAG_17416T0
YHL024W	AMAG_14586T0
YER145C	AMAG_05621T0	AMAG_01416T0
YBR207W	AMAG_05621T0	AMAG_01416T0
YHR013C	AMAG_01208T0	AMAG_05394T0
YLR170C	AMAG_04441T0	AMAG_16171T0
YOR090C	AMAG_17251T0	AMAG_13971T0
YJR100C	AMAG_03119T0
YNL308C	AMAG_13456T0
YML022W	AMAG_03909T0	AMAG_17170T0
YDR441C	AMAG_03909T0	AMAG_17170T0
YDR328C	AMAG_15409T0	AMAG_06543T0
YPL164C	AMAG_03125T0	AMAG_10395T0
YOL119C	AMAG_17501T0	AMAG_12628T0	AMAG_07078T0	AMAG_12305T0	AMAG_10073T0	AMAG_05727T0	AMAG_12303T0	AMAG_12308T0	AMAG_12304T0	AMAG_12314T0	AMAG_05719T0	AMAG_06695T0	AMAG_05726T0	AMAG_07973T0	AMAG_12859T0
YOR306C	AMAG_17501T0	AMAG_12628T0	AMAG_07078T0	AMAG_12305T0	AMAG_10073T0	AMAG_05727T0	AMAG_12303T0	AMAG_12308T0	AMAG_12304T0	AMAG_12314T0	AMAG_05719T0	AMAG_06695T0	AMAG_05726T0	AMAG_07973T0	AMAG_12859T0
YLR387C	AMAG_00409T0	AMAG_01929T0
YBR267W	AMAG_00409T0	AMAG_01929T0
YOL043C	AMAG_03203T0	AMAG_10468T0
YAL015C	AMAG_03203T0	AMAG_10468T0
YER042W	AMAG_11522T0	AMAG_10925T0
YBL008W	AMAG_14627T0
YLR427W	AMAG_05047T0	AMAG_11853T0
YGL124C	AMAG_09366T0	AMAG_06013T0
YOL093W	AMAG_07375T0	AMAG_08287T0
YBR002C	AMAG_13773T0	AMAG_13525T0
YNR006W	AMAG_07518T0
YLL050C	AMAG_13070T0	AMAG_17206T0	AMAG_16320T0	AMAG_08875T0
YGR034W	AMAG_15734T0	AMAG_04550T0
YLR344W	AMAG_15734T0	AMAG_04550T0
YGL142C	AMAG_00625T0	AMAG_02135T0
YJR008W	AMAG_04712T0	AMAG_03396T0
YOL064C	AMAG_06737T0	AMAG_15910T0
YBL079W	AMAG_12601T0
YER105C	AMAG_12601T0
YPL150W	AMAG_16970T0
YDL122W	AMAG_08301T0	AMAG_07401T0
YLR220W	AMAG_06925T0	AMAG_03775T0
YNL099C	AMAG_07490T0	AMAG_08384T0
YLR025W	AMAG_14580T0
YER056C-A	AMAG_02154T0	AMAG_00643T0
YIL052C	AMAG_02154T0	AMAG_00643T0
YJL036W	AMAG_02156T0	AMAG_00645T0
YGR227W	AMAG_03980T0	AMAG_01487T0
YPR128C	AMAG_00806T0	AMAG_02311T0
YNR027W	AMAG_07529T0	AMAG_16909T0
YER151C	AMAG_08666T0
YBR026C	AMAG_01775T0	AMAG_14609T0	AMAG_04273T0	AMAG_07138T0	AMAG_12645T0	AMAG_08045T0	AMAG_07137T0
YOR269W	AMAG_02201T0	AMAG_00700T0	AMAG_05404T0	AMAG_01216T0
YHR115C	AMAG_03034T0	AMAG_10312T0
YNL116W	AMAG_03034T0	AMAG_10312T0
YJR069C	AMAG_00100T0	AMAG_10662T0
YMR034C	AMAG_05035T0	AMAG_11865T0
YER007C-A	AMAG_04924T0
YNL219C	AMAG_17461T0
YDR373W	AMAG_02674T0	AMAG_06361T0	AMAG_12061T0	AMAG_08975T0
YDR264C	AMAG_09937T0	AMAG_08523T0
YOR034C	AMAG_09937T0	AMAG_08523T0
YBR111C	AMAG_03316T0	AMAG_04605T0
YKL009W	AMAG_07092T0	AMAG_07990T0
YMR283C	AMAG_06289T0	AMAG_02733T0
YNL222W	AMAG_06627T0	AMAG_12785T0
YKL110C	AMAG_09212T0	AMAG_06161T0
YMR009W	AMAG_08581T0	AMAG_10005T0
YGR184C	AMAG_12581T0	AMAG_14539T0
YGR090W	AMAG_14255T0	AMAG_15898T0
YJL031C	AMAG_07919T0
YDR490C	AMAG_16831T0	AMAG_13310T0	AMAG_00136T0	AMAG_05214T0	AMAG_13563T0	AMAG_07597T0
YOL100W	AMAG_16831T0	AMAG_13310T0	AMAG_00136T0	AMAG_05214T0	AMAG_13563T0	AMAG_07597T0
YFL042C	AMAG_16335T0	AMAG_08863T0	AMAG_15411T0	AMAG_06541T0
YLR072W	AMAG_16335T0	AMAG_08863T0	AMAG_15411T0	AMAG_06541T0
YDR272W	AMAG_07403T0	AMAG_08303T0
YOR040W	AMAG_07403T0	AMAG_08303T0
YNL124W	AMAG_11010T0	AMAG_11620T0
YOR112W	AMAG_12483T0	AMAG_14452T0
YDL166C	AMAG_03054T0
YOL133W	AMAG_04595T0
YHR132C	AMAG_03905T0	AMAG_17176T0
YPL003W	AMAG_02642T0	AMAG_06389T0
YMR178W	AMAG_10390T0	AMAG_03120T0
YDL206W	AMAG_16197T0	AMAG_04413T0
YPL045W	AMAG_14241T0	AMAG_12866T0
YDL124W	AMAG_10967T0	AMAG_10965T0	AMAG_11564T0	AMAG_11562T0
YBL092W	AMAG_14957T0	AMAG_02852T0
YAR003W	AMAG_03520T0	AMAG_04839T0
YLR118C	AMAG_00883T0	AMAG_02387T0
YPR107C	AMAG_01018T0	AMAG_02531T0
YOR056C	AMAG_00056T0
YML038C	AMAG_10210T0	AMAG_08789T0
YPR073C	AMAG_16955T0	AMAG_07584T0
YKL016C	AMAG_02790T0
YIR022W	AMAG_01086T0	AMAG_05267T0	AMAG_16767T0	AMAG_16550T0
YGL101W	AMAG_00265T0	AMAG_10828T0
YBR242W	AMAG_00265T0	AMAG_10828T0
YEL004W	AMAG_04693T0	AMAG_03370T0
YPR186C	AMAG_00565T0	AMAG_02075T0
YNR007C	AMAG_01837T0	AMAG_04340T0
YOL041C	AMAG_05418T0	AMAG_01229T0
YNL168C	AMAG_06051T0	AMAG_09321T0
YNL240C	AMAG_08150T0	AMAG_07243T0
YDL052C	AMAG_12928T0	AMAG_14175T0
YOR254C	AMAG_09823T0	AMAG_07681T0
YJL208C	AMAG_16608T0	AMAG_15566T0
YBL036C	AMAG_03395T0	AMAG_04711T0
YLR459W	AMAG_04754T0	AMAG_03434T0
YDR408C	AMAG_08517T0	AMAG_09929T0
YGR149W	AMAG_07684T0	AMAG_09822T0
YNL092W	AMAG_09064T0	AMAG_11983T0
YPR131C	AMAG_10155T0	AMAG_08735T0
YHL013C	AMAG_12570T0	AMAG_14527T0
YKL099C	AMAG_13362T0	AMAG_13615T0
YBR175W	AMAG_13002T0	AMAG_14112T0	AMAG_14017T0	AMAG_13574T0
YOR334W	AMAG_00212T0	AMAG_10771T0
YPL060W	AMAG_00212T0	AMAG_10771T0
YDR257C	AMAG_13919T0	AMAG_11461T0
YNR003C	AMAG_12327T0	AMAG_05711T0
YJL218W	AMAG_06770T0	AMAG_15926T0	AMAG_06769T0
YER131W	AMAG_17336T0	AMAG_13151T0
YGL189C	AMAG_17336T0	AMAG_13151T0
YHL002W	AMAG_02950T0	AMAG_10232T0
YNR036C	AMAG_00551T0	AMAG_02062T0
YNL135C	AMAG_09084T0	AMAG_11960T0
YNL010W	AMAG_11971T0	AMAG_11970T0
YBR252W	AMAG_16659T0	AMAG_15618T0
YDR299W	AMAG_16487T0	AMAG_16710T0
YDL125C	AMAG_04778T0	AMAG_03457T0
YPR189W	AMAG_05186T0	AMAG_16074T0
YGL017W	AMAG_11921T0	AMAG_09118T0
YIL069C	AMAG_03660T0	AMAG_04977T0
YER074W	AMAG_03660T0	AMAG_04977T0
YMR099C	AMAG_04728T0	AMAG_03410T0
YPR051W	AMAG_04381T0	AMAG_16229T0
YOR250C	AMAG_05150T0	AMAG_16042T0
YKL059C	AMAG_12234T0	AMAG_05802T0
YFR002W	AMAG_09115T0	AMAG_11924T0	AMAG_10968T0	AMAG_11565T0
YER129W	AMAG_07668T0	AMAG_09834T0	AMAG_13499T0
YDL208W	AMAG_00611T0	AMAG_02121T0
YMR221C	AMAG_00360T0	AMAG_01882T0
YDL135C	AMAG_05116T0	AMAG_11791T0
YOR069W	AMAG_06610T0	AMAG_12762T0
YDL004W	AMAG_11748T0	AMAG_06225T0
YDR523C	AMAG_07827T0	AMAG_09664T0	AMAG_15181T0	AMAG_11336T0
YNL104C	AMAG_16232T0	AMAG_04378T0	AMAG_14594T0
YOR108W	AMAG_16232T0	AMAG_04378T0	AMAG_14594T0
YDR500C	AMAG_10772T0	AMAG_00213T0
YLR185W	AMAG_10772T0	AMAG_00213T0
YMR266W	AMAG_02196T0	AMAG_00696T0
YOL084W	AMAG_02196T0	AMAG_00696T0
YPL065W	AMAG_01011T0	AMAG_02524T0
YPL260W	AMAG_03939T0	AMAG_17141T0
YDR083W	AMAG_08655T0	AMAG_10084T0
YKL125W	AMAG_07462T0	AMAG_08341T0
YDR465C	AMAG_10300T0	AMAG_03020T0
YBR155W	AMAG_11874T0	AMAG_05027T0
YMR276W	AMAG_11252T0	AMAG_15090T0
YGR172C	AMAG_06703T0
YJR048W	AMAG_04824T0	AMAG_03503T0	AMAG_03875T0	AMAG_07037T0
YEL039C	AMAG_04824T0	AMAG_03503T0	AMAG_03875T0	AMAG_07037T0
YPL224C	AMAG_01909T0	AMAG_00390T0
YMR177W	AMAG_01909T0	AMAG_00390T0
YGL054C	AMAG_07930T0	AMAG_09567T0
YBR210W	AMAG_07930T0	AMAG_09567T0
YNL244C	AMAG_16379T0	AMAG_08822T0	AMAG_02856T0
YBL084C	AMAG_00400T0	AMAG_01919T0
YFR025C	AMAG_03182T0	AMAG_10459T0
YHR122W	AMAG_03284T0	AMAG_17533T0
YLR026C	AMAG_06279T0	AMAG_02745T0
YOL143C	AMAG_11995T0	AMAG_09052T0
YNR054C	AMAG_15600T0	AMAG_16631T0
YDR282C	AMAG_04975T0	AMAG_03658T0	AMAG_08498T0	AMAG_09914T0
YBL019W	AMAG_02249T0	AMAG_00746T0
YBL055C	AMAG_04794T0	AMAG_03476T0
YPR133C	AMAG_04480T0	AMAG_16132T0
YGR096W	AMAG_10728T0	AMAG_00165T0
YOR150W	AMAG_13711T0	AMAG_13467T0
YGR187C	AMAG_17500T0	AMAG_12629T0
YNL125C	AMAG_04041T0	AMAG_01544T0
YKL221W	AMAG_04041T0	AMAG_01544T0
YPR043W	AMAG_16114T0	AMAG_05221T0
YJR094W-A	AMAG_16114T0	AMAG_05221T0
YFL009W	AMAG_02182T0	AMAG_00677T0
YOR275C	AMAG_01390T0	AMAG_05589T0
YPR056W	AMAG_06607T0	AMAG_12758T0
YDR196C	AMAG_05187T0	AMAG_16080T0
YJR058C	AMAG_08037T0	AMAG_07127T0
YOR369C	AMAG_11919T0	AMAG_09120T0
YGR038W	AMAG_03144T0	AMAG_10417T0
YLR350W	AMAG_03144T0	AMAG_10417T0
YAR002C-A	AMAG_06338T0	AMAG_02685T0
YGL002W	AMAG_06338T0	AMAG_02685T0
YKL040C	AMAG_07276T0	AMAG_08182T0	AMAG_17420T0
YJL172W	AMAG_14648T0	AMAG_12685T0	AMAG_14293T0
YDL015C	AMAG_00583T0	AMAG_02094T0
YDL219W	AMAG_04861T0	AMAG_03542T0
YLR380W	AMAG_04844T0	AMAG_03524T0
YBL035C	AMAG_10506T0	AMAG_03231T0
YNR017W	AMAG_07239T0	AMAG_08147T0
YPL252C	AMAG_09211T0	AMAG_06162T0
YGR031W	AMAG_17505T0	AMAG_12624T0
YNL284C	AMAG_12406T0
YBR251W	AMAG_09925T0	AMAG_08513T0
YDL209C	AMAG_17191T0	AMAG_13098T0
YJR057W	AMAG_16262T0	AMAG_04347T0
YMR292W	AMAG_16786T0	AMAG_16570T0
YCL033C	AMAG_16760T0	AMAG_16541T0	AMAG_00099T0	AMAG_10661T0
YLR406C	AMAG_10832T0	AMAG_00269T0
YDL075W	AMAG_10832T0	AMAG_00269T0
YIL042C	AMAG_06221T0	AMAG_11744T0
YDL142C	AMAG_10310T0	AMAG_03032T0
YNL221C	AMAG_08179T0	AMAG_07273T0
YOR057W	AMAG_04615T0
YGL030W	AMAG_12594T0
YCL039W	AMAG_04219T0	AMAG_01729T0	AMAG_02348T0	AMAG_00843T0
YDR237W	AMAG_00762T0	AMAG_02265T0
YCR077C	AMAG_01275T0	AMAG_05465T0
YPR023C	AMAG_00563T0	AMAG_02073T0
YDL156W	AMAG_13990T0	AMAG_17271T0
YDR425W	AMAG_17135T0	AMAG_03945T0	AMAG_11177T0	AMAG_14038T0
YCR026C	AMAG_03056T0	AMAG_10333T0
YEL016C	AMAG_03056T0	AMAG_10333T0
YER014W	AMAG_05386T0	AMAG_01200T0
YKL069W	AMAG_08582T0	AMAG_10006T0
YGR078C	AMAG_11457T0	AMAG_13916T0
YLR115W	AMAG_12926T0	AMAG_14177T0
YNL334C	AMAG_03974T0	AMAG_01481T0
YFL060C	AMAG_03974T0	AMAG_01481T0
YMR095C	AMAG_03974T0	AMAG_01481T0
YKR098C	AMAG_07762T0	AMAG_09737T0	AMAG_14018T0
YIL156W	AMAG_07762T0	AMAG_09737T0	AMAG_14018T0
YNL302C	AMAG_16070T0	AMAG_05183T0
YOL121C	AMAG_16070T0	AMAG_05183T0
YGR021W	AMAG_15679T0	AMAG_04491T0
YPR094W	AMAG_12957T0	AMAG_14149T0
YOR130C	AMAG_14186T0	AMAG_12916T0
YJL055W	AMAG_11167T0
YOR092W	AMAG_04874T0	AMAG_04559T0	AMAG_15744T0
YNL095C	AMAG_04874T0	AMAG_04559T0	AMAG_15744T0
YLR152C	AMAG_04874T0	AMAG_04559T0	AMAG_15744T0
YLL021W	AMAG_04746T0	AMAG_03428T0	AMAG_04966T0	AMAG_03648T0
YMR183C	AMAG_00298T0	AMAG_10868T0
YPL232W	AMAG_00298T0	AMAG_10868T0
YAL062W	AMAG_05466T0	AMAG_01276T0
YOR375C	AMAG_05466T0	AMAG_01276T0
YJR017C	AMAG_03348T0	AMAG_04647T0	AMAG_03344T0
YBL047C	AMAG_06250T0	AMAG_11778T0	AMAG_12027T0
YHR012W	AMAG_01433T0	AMAG_05634T0
YGL241W	AMAG_04415T0	AMAG_16195T0
YOL145C	AMAG_01602T0	AMAG_04098T0
YIR012W	AMAG_07982T0	AMAG_07086T0
YKL018W	AMAG_08640T0	AMAG_10066T0
YPR187W	AMAG_09463T0	AMAG_05922T0
YDR404C	AMAG_14607T0	AMAG_12643T0
YHL004W	AMAG_14865T0	AMAG_15336T0
YOR294W	AMAG_12090T0	AMAG_08948T0
YKL019W	AMAG_03801T0	AMAG_06956T0
YNL273W	AMAG_04877T0	AMAG_03558T0
YEL002C	AMAG_09566T0	AMAG_07931T0
YLR207W	AMAG_10753T0	AMAG_00194T0
YOL003C	AMAG_09911T0	AMAG_08495T0
YOR021C	AMAG_12590T0	AMAG_14548T0
YBR214W	AMAG_03192T0	AMAG_10479T0	AMAG_09277T0	AMAG_06102T0
YGL056C	AMAG_03192T0	AMAG_10479T0	AMAG_09277T0	AMAG_06102T0
YOR307C	AMAG_01340T0	AMAG_05535T0
YJL193W	AMAG_01340T0	AMAG_05535T0
YDL217C	AMAG_00750T0	AMAG_02253T0
YGR178C	AMAG_02153T0	AMAG_00642T0
YPL084W	AMAG_02670T0	AMAG_06365T0
YDR429C	AMAG_09631T0	AMAG_07859T0
YDR265W	AMAG_12108T0	AMAG_13230T0
YOR232W	AMAG_17529T0	AMAG_04628T0
YER075C	AMAG_10239T0	AMAG_02957T0	AMAG_09504T0
YHR166C	AMAG_00320T0	AMAG_10887T0
YJR014W	AMAG_01985T0	AMAG_00469T0
YOL002C	AMAG_13154T0	AMAG_17339T0	AMAG_14889T0	AMAG_02784T0	AMAG_15783T0	AMAG_14380T0
YDR492W	AMAG_13154T0	AMAG_17339T0	AMAG_14889T0	AMAG_02784T0	AMAG_15783T0	AMAG_14380T0
YDR125C	AMAG_02858T0
YLR099C	AMAG_02858T0
YNL107W	AMAG_01905T0	AMAG_00385T0
YDR460W	AMAG_15265T0	AMAG_14795T0
YKL143W	AMAG_13991T0	AMAG_17272T0
YGL083W	AMAG_06879T0
YAR018C	AMAG_08855T0
YOR281C	AMAG_07149T0	AMAG_08058T0
YDR058C	AMAG_12238T0	AMAG_05798T0
YKL207W	AMAG_16545T0	AMAG_16764T0
YGR205W	AMAG_09505T0
YKL049C	AMAG_09523T0
YGL059W	AMAG_04613T0	AMAG_03307T0
YBL038W	AMAG_08180T0	AMAG_07274T0
YPR040W	AMAG_06024T0	AMAG_09353T0
YNL185C	AMAG_04685T0
YLR213C	AMAG_04876T0	AMAG_09528T0	AMAG_13171T0	AMAG_15691T0	AMAG_04501T0	AMAG_07720T0	AMAG_09784T0
YEL040W	AMAG_04876T0	AMAG_09528T0	AMAG_13171T0	AMAG_15691T0	AMAG_04501T0	AMAG_07720T0	AMAG_09784T0
YPL143W	AMAG_09226T0	AMAG_06154T0
YOR234C	AMAG_09226T0	AMAG_06154T0
YFR018C	AMAG_15549T0	AMAG_09259T0	AMAG_06120T0
YGR261C	AMAG_01954T0	AMAG_00432T0
YMR004W	AMAG_01615T0	AMAG_04110T0
YGR020C	AMAG_06678T0	AMAG_12840T0
YER072W	AMAG_08978T0	AMAG_12058T0
YLR418C	AMAG_07151T0	AMAG_08060T0
YBL057C	AMAG_16185T0	AMAG_04425T0
YIL134W	AMAG_15262T0	AMAG_14793T0
YDR386W	AMAG_02578T0
YOR336W	AMAG_09317T0	AMAG_06057T0
YKL095W	AMAG_11752T0	AMAG_06229T0
YNL292W	AMAG_12869T0
YOL001W	AMAG_05359T0	AMAG_01175T0	AMAG_13492T0	AMAG_13747T0
YIR006C	AMAG_05270T0	AMAG_10808T0	AMAG_00250T0
YKL033W-A	AMAG_12141T0	AMAG_13192T0	AMAG_12142T0
YHL015W	AMAG_03928T0	AMAG_17151T0
YFL044C	AMAG_05043T0	AMAG_11857T0
YDR298C	AMAG_13713T0	AMAG_13465T0
YGL064C	AMAG_14185T0	AMAG_12917T0
YKR056W	AMAG_00224T0
YBL032W	AMAG_09269T0
YOR246C	AMAG_08124T0	AMAG_07264T0	AMAG_08174T0	AMAG_07211T0	AMAG_08350T0	AMAG_07452T0
YBR147W	AMAG_02435T0	AMAG_00925T0
YOL092W	AMAG_02435T0	AMAG_00925T0
YKL144C	AMAG_00416T0	AMAG_01937T0
YDL153C	AMAG_04183T0	AMAG_01691T0
YDR398W	AMAG_05002T0	AMAG_11897T0
YJR052W	AMAG_03661T0	AMAG_04978T0
YNL126W	AMAG_02723T0	AMAG_06299T0
YLR133W	AMAG_04057T0	AMAG_01561T0
YOR319W	AMAG_03157T0	AMAG_10429T0
YPL157W	AMAG_05517T0	AMAG_01323T0
YOR194C	AMAG_08412T0	AMAG_16991T0
YPL010W	AMAG_13989T0	AMAG_17270T0
YJL024C	AMAG_06508T0	AMAG_15448T0
YIL104C	AMAG_16776T0	AMAG_16559T0
YNL251C	AMAG_08827T0	AMAG_16376T0	AMAG_15435T0	AMAG_06520T0
YMR230W	AMAG_10097T0	AMAG_08677T0
YOR293W	AMAG_10097T0	AMAG_08677T0
YMR016C	AMAG_09102T0	AMAG_11942T0	AMAG_11607T0
YBR261C	AMAG_03794T0	AMAG_06948T0
YNL255C	AMAG_05322T0	AMAG_01139T0
YDL087C	AMAG_10378T0	AMAG_03106T0
YEL055C	AMAG_09953T0	AMAG_08542T0
YDR473C	AMAG_09332T0
YJL108C	AMAG_08122T0	AMAG_07209T0	AMAG_08121T0	AMAG_07208T0
YDR382W	AMAG_15047T0	AMAG_11204T0	AMAG_02038T0	AMAG_00526T0
YPL264C	AMAG_07173T0	AMAG_08083T0
YMR253C	AMAG_07173T0	AMAG_08083T0
YOR251C	AMAG_06402T0	AMAG_02629T0
YER163C	AMAG_12110T0	AMAG_13229T0
YGL038C	AMAG_05132T0	AMAG_16026T0	AMAG_16022T0
YJR075W	AMAG_05132T0	AMAG_16026T0	AMAG_16022T0
YDR371W	AMAG_14823T0	AMAG_15291T0	AMAG_13033T0	AMAG_14076T0
YJL137C	AMAG_01448T0
YKR058W	AMAG_01448T0
YOL142W	AMAG_02008T0	AMAG_00494T0
YJL002C	AMAG_08050T0	AMAG_07143T0
YGR005C	AMAG_16121T0	AMAG_05226T0
YOL139C	AMAG_16140T0	AMAG_04472T0
YOR357C	AMAG_12220T0
YLR168C	AMAG_05363T0	AMAG_01180T0
YDR185C	AMAG_05363T0	AMAG_01180T0
YBR042C	AMAG_11338T0	AMAG_15183T0
YDR018C	AMAG_11338T0	AMAG_15183T0
YJL035C	AMAG_12860T0	AMAG_06696T0	AMAG_12858T0
YPL146C	AMAG_01528T0	AMAG_04023T0
YOR122C	AMAG_03865T0	AMAG_07026T0
YML118W	AMAG_09078T0	AMAG_11967T0
YMR285C	AMAG_09078T0	AMAG_11967T0
YKL155C	AMAG_00810T0	AMAG_02315T0
YKL007W	AMAG_09449T0	AMAG_05937T0
YML102W	AMAG_15494T0	AMAG_06463T0
YGL043W	AMAG_02936T0
YHR163W	AMAG_06619T0	AMAG_12778T0
YGR248W	AMAG_06619T0	AMAG_12778T0
YNR034W	AMAG_06619T0	AMAG_12778T0
YCR073W-A	AMAG_06619T0	AMAG_12778T0
YLR043C	AMAG_09130T0	AMAG_11909T0
YGR209C	AMAG_09130T0	AMAG_11909T0
YGL200C	AMAG_01590T0	AMAG_04087T0
YGL014W	AMAG_05281T0	AMAG_01098T0
YGR277C	AMAG_01703T0	AMAG_04194T0
YHR051W	AMAG_02964T0	AMAG_10246T0
YPR140W	AMAG_03017T0	AMAG_10297T0
YJL029C	AMAG_15165T0
YFL017C	AMAG_06970T0	AMAG_08558T0	AMAG_09972T0	AMAG_13263T0	AMAG_16877T0
YMR024W	AMAG_01184T0	AMAG_05368T0	AMAG_02279T0	AMAG_00777T0
YPL087W	AMAG_10986T0	AMAG_11586T0	AMAG_11587T0
YBR183W	AMAG_10986T0	AMAG_11586T0	AMAG_11587T0
YGL224C	AMAG_12680T0	AMAG_14641T0
YER037W	AMAG_12680T0	AMAG_14641T0
YHR075C	AMAG_00309T0	AMAG_10876T0
YGR119C	AMAG_01830T0	AMAG_04333T0
YGL070C	AMAG_04543T0	AMAG_15726T0
YKL021C	AMAG_05952T0	AMAG_09432T0
YFL046W	AMAG_09485T0	AMAG_05905T0
YDR486C	AMAG_11262T0	AMAG_15101T0
YGL068W	AMAG_11854T0	AMAG_05046T0
YDL074C	AMAG_13888T0	AMAG_11431T0
YNL040W	AMAG_11464T0	AMAG_13923T0
YOL096C	AMAG_06916T0
YOL087C	AMAG_00869T0	AMAG_02374T0
YDR140W	AMAG_07182T0	AMAG_08091T0
YER009W	AMAG_09617T0	AMAG_07874T0
YMR197C	AMAG_05211T0	AMAG_16101T0
YPL059W	AMAG_04886T0	AMAG_03567T0
YDR284C	AMAG_09395T0	AMAG_05990T0
YBR254C	AMAG_10797T0	AMAG_00238T0
YPL170W	AMAG_06806T0	AMAG_15980T0
YDR049W	AMAG_11674T0	AMAG_11060T0
YOR289W	AMAG_09676T0	AMAG_07818T0
YDR530C	AMAG_17316T0
YCL050C	AMAG_17316T0
YLR045C	AMAG_10616T0
YGL187C	AMAG_07606T0	AMAG_16979T0	AMAG_16977T0
YDR519W	AMAG_02379T0	AMAG_00874T0
YGL114W	AMAG_08424T0	AMAG_16997T0
YNL286W	AMAG_08561T0	AMAG_09979T0
YOL005C	AMAG_11934T0	AMAG_09110T0
YDR221W	AMAG_13428T0	AMAG_13676T0
YNR058W	AMAG_16854T0	AMAG_13288T0
YOR181W	AMAG_17150T0	AMAG_03930T0	AMAG_11121T0	AMAG_16434T0
YJL136C	AMAG_01186T0	AMAG_05370T0
YKR057W	AMAG_01186T0	AMAG_05370T0
YGL082W	AMAG_06784T0	AMAG_15952T0
YPL191C	AMAG_06784T0	AMAG_15952T0
YDL230W	AMAG_00397T0	AMAG_01916T0
YDR013W	AMAG_02000T0	AMAG_00485T0
YHR062C	AMAG_05321T0	AMAG_01138T0
YOR004W	AMAG_03983T0	AMAG_01490T0
YGR029W	AMAG_07723T0	AMAG_09778T0
YJR116W	AMAG_10148T0	AMAG_08742T0
YCR088W	AMAG_13403T0	AMAG_13655T0
YLR251W	AMAG_11076T0	AMAG_16390T0
YDR246W	AMAG_14718T0	AMAG_15210T0
YLR128W	AMAG_13096T0	AMAG_17189T0
YNL026W	AMAG_13284T0	AMAG_16860T0
YDR228C	AMAG_10587T0
YNL139C	AMAG_11605T0
YKL117W	AMAG_13036T0
YGR243W	AMAG_14549T0	AMAG_12591T0
YHR162W	AMAG_14549T0	AMAG_12591T0
YDR183W	AMAG_04507T0	AMAG_15694T0
YDL081C	AMAG_06166T0	AMAG_09207T0
YPR201W	AMAG_07101T0	AMAG_07997T0
YOL018C	AMAG_04158T0	AMAG_17478T0	AMAG_02575T0	AMAG_01663T0
YML034W	AMAG_02053T0	AMAG_00542T0
YDR458C	AMAG_02053T0	AMAG_00542T0
YHR021C	AMAG_10153T0	AMAG_08737T0
YKL156W	AMAG_10153T0	AMAG_08737T0
YBL026W	AMAG_00153T0	AMAG_10692T0
YGL244W	AMAG_02570T0	AMAG_17473T0
YMR150C	AMAG_02464T0	AMAG_00953T0
YJR019C	AMAG_03912T0	AMAG_17173T0
YJR063W	AMAG_04109T0	AMAG_01614T0
YPL162C	AMAG_02460T0	AMAG_00949T0
YLR063W	AMAG_04551T0	AMAG_15735T0
YOR298C-A	AMAG_03019T0	AMAG_10299T0
YLR239C	AMAG_12403T0	AMAG_14055T0
YIL023C	AMAG_14626T0	AMAG_12661T0
YDR352W	AMAG_04590T0
YLL012W	AMAG_14344T0	AMAG_15816T0
YLR020C	AMAG_14344T0	AMAG_15816T0
YOR123C	AMAG_04248T0	AMAG_01754T0
YDL063C	AMAG_09305T0	AMAG_06070T0
YKL041W	AMAG_09771T0	AMAG_07730T0
YJL072C	AMAG_12546T0	AMAG_14506T0
YIL044C	AMAG_14397T0	AMAG_12419T0
YGL181W	AMAG_15562T0	AMAG_16604T0
YLR051C	AMAG_03297T0	AMAG_10557T0
YGR280C	AMAG_11670T0	AMAG_11057T0
YHR147C	AMAG_16304T0	AMAG_08887T0
YER057C	AMAG_01271T0	AMAG_05461T0	AMAG_01272T0	AMAG_02103T0	AMAG_00593T0	AMAG_05462T0
YIL051C	AMAG_01271T0	AMAG_05461T0	AMAG_01272T0	AMAG_02103T0	AMAG_00593T0	AMAG_05462T0
YHR161C	AMAG_14144T0	AMAG_12963T0
YGR241C	AMAG_14144T0	AMAG_12963T0
YKR018C	AMAG_16091T0	AMAG_05205T0
YJL082W	AMAG_16091T0	AMAG_05205T0
YGR002C	AMAG_00786T0	AMAG_02288T0
YGL136C	AMAG_02020T0	AMAG_00508T0
YAL044C	AMAG_06165T0	AMAG_09208T0
YML012W	AMAG_08736T0	AMAG_10154T0
YGR232W	AMAG_13900T0	AMAG_11441T0
YKL054C	AMAG_15028T0	AMAG_11182T0
YPL171C	AMAG_07655T0	AMAG_09849T0	AMAG_13537T0	AMAG_13790T0	AMAG_13532T0	AMAG_13535T0	AMAG_13791T0	AMAG_13792T0	AMAG_13536T0
YHR179W	AMAG_07655T0	AMAG_09849T0	AMAG_13537T0	AMAG_13790T0	AMAG_13532T0	AMAG_13535T0	AMAG_13791T0	AMAG_13792T0	AMAG_13536T0
YAL060W	AMAG_03701T0	AMAG_06849T0
YAL061W	AMAG_03701T0	AMAG_06849T0
YDL246C	AMAG_03701T0	AMAG_06849T0
YOR140W	AMAG_11988T0	AMAG_09059T0	AMAG_02660T0	AMAG_06374T0
YDR255C	AMAG_04461T0	AMAG_16151T0
YLR038C	AMAG_04047T0	AMAG_01550T0
YMR161W	AMAG_11247T0	AMAG_15085T0
YPR036W	AMAG_10834T0	AMAG_00270T0
YIL070C	AMAG_16758T0	AMAG_16539T0
YAL024C	AMAG_09372T0	AMAG_06009T0	AMAG_03101T0	AMAG_10373T0	AMAG_10007T0
YGR027C	AMAG_14214T0	AMAG_12894T0	AMAG_16329T0	AMAG_08868T0
YLR333C	AMAG_14214T0	AMAG_12894T0	AMAG_16329T0	AMAG_08868T0
YDL136W	AMAG_04179T0	AMAG_01686T0
YDL191W	AMAG_04179T0	AMAG_01686T0
YHR076W	AMAG_00714T0	AMAG_02217T0
YJR099W	AMAG_05756T0	AMAG_12280T0
YGL106W	AMAG_10794T0	AMAG_00235T0
YPL030W	AMAG_14425T0	AMAG_12448T0
YML067C	AMAG_06751T0
YOR093C	AMAG_16623T0
YLR147C	AMAG_00415T0	AMAG_01936T0
YJL046W	AMAG_02146T0	AMAG_00634T0
YLR396C	AMAG_01603T0	AMAG_04099T0
YGR101W	AMAG_03709T0	AMAG_06854T0
YOL013C	AMAG_01083T0	AMAG_05263T0
YOR201C	AMAG_02123T0	AMAG_00613T0
YNL153C	AMAG_06183T0	AMAG_11702T0
YLR275W	AMAG_07623T0	AMAG_09885T0
YPL249C-A	AMAG_06762T0
YMR194W	AMAG_06762T0
YGR262C	AMAG_10382T0	AMAG_03111T0
YOR308C	AMAG_15012T0	AMAG_02913T0
YPL120W	AMAG_15672T0	AMAG_17086T0
YOL102C	AMAG_17081T0	AMAG_15668T0
YDR214W	AMAG_03213T0
YBR135W	AMAG_04904T0
YDR126W	AMAG_14676T0
YGL080W	AMAG_14145T0
YNL036W	AMAG_02510T0	AMAG_00999T0	AMAG_02512T0	AMAG_01001T0
YLR357W	AMAG_03270T0	AMAG_10542T0
YGR056W	AMAG_03270T0	AMAG_10542T0
YLR206W	AMAG_09739T0	AMAG_07761T0
YDL161W	AMAG_09739T0	AMAG_07761T0
YDL114W	AMAG_02770T0	AMAG_14878T0
YGL246C	AMAG_04443T0	AMAG_16169T0
YMR002W	AMAG_03274T0	AMAG_06107T0
YJL097W	AMAG_08829T0	AMAG_16373T0
YPL085W	AMAG_07360T0	AMAG_08262T0
YOR287C	AMAG_13354T0	AMAG_13606T0
YOL071W	AMAG_16973T0	AMAG_07602T0
YDR402C	AMAG_12469T0	AMAG_14427T0	AMAG_12450T0	AMAG_14428T0	AMAG_12451T0	AMAG_12452T0	AMAG_12453T0	AMAG_14439T0	AMAG_12467T0	AMAG_12466T0	AMAG_12405T0	AMAG_12472T0	AMAG_01653T0	AMAG_04150T0	AMAG_04152T0	AMAG_04151T0	AMAG_12468T0	AMAG_14438T0	AMAG_01655T0	AMAG_04942T0	AMAG_12465T0	AMAG_02971T0	AMAG_06973T0	AMAG_03643T0	AMAG_10253T0	AMAG_14444T0	AMAG_14436T0	AMAG_11713T0
YLL023C	AMAG_07862T0	AMAG_09628T0	AMAG_13893T0	AMAG_11435T0
YDR236C	AMAG_02778T0	AMAG_14885T0
YLR245C	AMAG_01386T0	AMAG_05585T0
YOR020C	AMAG_00588T0	AMAG_02098T0
YDR168W	AMAG_05485T0	AMAG_01296T0
YCR075C	AMAG_11029T0	AMAG_11641T0
YER114C	AMAG_16100T0	AMAG_00013T0	AMAG_10570T0	AMAG_05210T0
YBL085W	AMAG_16100T0	AMAG_00013T0	AMAG_10570T0	AMAG_05210T0
YLR319C	AMAG_00326T0	AMAG_01845T0	AMAG_06621T0
YDR084C	AMAG_11169T0	AMAG_17589T0
YOR164C	AMAG_10491T0	AMAG_03211T0
YBR222C	AMAG_07252T0	AMAG_08161T0	AMAG_08162T0	AMAG_02440T0	AMAG_00920T0	AMAG_09665T0	AMAG_04682T0	AMAG_08719T0	AMAG_03381T0	AMAG_09666T0
YIR001C	AMAG_00939T0	AMAG_02447T0
YGL243W	AMAG_06026T0	AMAG_09350T0
YIL138C	AMAG_06965T0
YNL079C	AMAG_06965T0
YDL054C	AMAG_13240T0	AMAG_12099T0
YIL050W	AMAG_05750T0
YDR397C	AMAG_11068T0
YBR290W	AMAG_07398T0	AMAG_08298T0	AMAG_14507T0	AMAG_12547T0
YDR424C	AMAG_07793T0	AMAG_17263T0	AMAG_09703T0	AMAG_13983T0
YHL001W	AMAG_14856T0	AMAG_15329T0
YKL006W	AMAG_14856T0	AMAG_15329T0
YJR113C	AMAG_00899T0	AMAG_02403T0
YLR097C	AMAG_01693T0	AMAG_04185T0
YPR183W	AMAG_04477T0	AMAG_16135T0
YKL170W	AMAG_17207T0	AMAG_13068T0
YNR037C	AMAG_12972T0	AMAG_14138T0
YGR095C	AMAG_15669T0	AMAG_17082T0
YOR224C	AMAG_15246T0	AMAG_14780T0
YDR527W	AMAG_01261T0
YIL061C	AMAG_14785T0
YOR327C	AMAG_08533T0	AMAG_09944T0	AMAG_13295T0	AMAG_16848T0
YAL030W	AMAG_08533T0	AMAG_09944T0	AMAG_13295T0	AMAG_16848T0
YDR101C	AMAG_10937T0	AMAG_11534T0	AMAG_05095T0
YJR050W	AMAG_01527T0	AMAG_04022T0
YKL160W	AMAG_04351T0	AMAG_16257T0
YML094W	AMAG_05278T0	AMAG_01095T0
YJL180C	AMAG_07494T0	AMAG_08392T0
YOR210W	AMAG_12766T0	AMAG_06613T0
YNL097C	AMAG_11033T0	AMAG_11645T0
YGR112W	AMAG_14905T0	AMAG_02803T0
YIL144W	AMAG_09209T0
YNL035C	AMAG_13200T0
YBR105C	AMAG_12552T0	AMAG_14511T0	AMAG_08328T0
YGR066C	AMAG_12552T0	AMAG_14511T0	AMAG_08328T0
YLR061W	AMAG_02236T0	AMAG_00733T0
YFL034C-A	AMAG_02236T0	AMAG_00733T0
YPR089W	AMAG_08032T0	AMAG_12423T0	AMAG_14402T0
YPR025C	AMAG_02744T0	AMAG_06280T0
YDR305C	AMAG_10226T0	AMAG_02927T0
YNL263C	AMAG_08860T0	AMAG_16340T0
YDR045C	AMAG_13023T0	AMAG_14088T0
YDL045C	AMAG_15295T0	AMAG_14828T0
YJL057C	AMAG_14485T0	AMAG_12527T0
YMR158W	AMAG_13203T0	AMAG_12132T0
YPL037C	AMAG_12492T0
YDR252W	AMAG_12492T0
YDR117C	AMAG_09385T0
YOL054W	AMAG_06754T0
YHR177W	AMAG_06529T0	AMAG_15428T0	AMAG_17423T0	AMAG_17107T0
YEL007W	AMAG_06529T0	AMAG_15428T0	AMAG_17423T0	AMAG_17107T0
YAL032C	AMAG_01329T0	AMAG_05521T0
YNL113W	AMAG_00775T0	AMAG_02277T0
YHR072W-A	AMAG_17458T0	AMAG_07962T0
YOR236W	AMAG_07055T0	AMAG_03890T0
YNR032C-A	AMAG_09926T0	AMAG_08514T0
YOR077W	AMAG_08486T0	AMAG_09898T0
YOR258W	AMAG_12446T0	AMAG_14423T0
YLR388W	AMAG_10752T0	AMAG_00193T0
YDL061C	AMAG_10752T0	AMAG_00193T0
YDR435C	AMAG_14811T0	AMAG_15278T0	AMAG_15280T0
YDR329C	AMAG_02313T0	AMAG_00808T0
YIL096C	AMAG_00881T0	AMAG_02385T0
YGR063C	AMAG_02581T0	AMAG_17482T0
YFR007W	AMAG_09559T0	AMAG_07936T0
YEL020W-A	AMAG_14931T0	AMAG_02823T0
YPL236C	AMAG_15802T0	AMAG_14361T0
YMR100W	AMAG_02002T0	AMAG_00487T0
YCL008C	AMAG_10266T0	AMAG_02986T0
YBR265W	AMAG_11529T0	AMAG_10932T0
YDR311W	AMAG_16768T0	AMAG_16551T0
YCR044C	AMAG_17094T0
YKL015W	AMAG_01094T0	AMAG_05277T0	AMAG_13800T0
YPL273W	AMAG_11896T0	AMAG_05003T0
YLL062C	AMAG_11896T0	AMAG_05003T0
YDR529C	AMAG_01454T0	AMAG_05654T0
YLR200W	AMAG_00713T0	AMAG_02216T0
YCR051W	AMAG_04457T0	AMAG_16154T0
YJL124C	AMAG_05197T0	AMAG_16083T0
YMR071C	AMAG_16063T0	AMAG_05177T0
YLR100W	AMAG_06242T0	AMAG_11766T0
YIL110W	AMAG_07233T0	AMAG_08140T0
YDR248C	AMAG_09268T0	AMAG_06111T0
YOR260W	AMAG_05543T0	AMAG_01348T0
YKL014C	AMAG_07715T0	AMAG_09786T0
YOR198C	AMAG_07922T0	AMAG_09575T0
YNL085W	AMAG_12400T0	AMAG_14052T0
YNL316C	AMAG_15703T0	AMAG_04518T0
YMR236W	AMAG_06852T0
YBR089C-A	AMAG_02260T0	AMAG_00757T0
YPR052C	AMAG_02260T0	AMAG_00757T0
YLR264W	AMAG_13318T0	AMAG_16823T0
YOR167C	AMAG_13318T0	AMAG_16823T0
YDL003W	AMAG_02942T0	AMAG_15026T0
YHR040W	AMAG_07660T0	AMAG_09844T0
YMR077C	AMAG_06196T0	AMAG_11715T0
YHR201C	AMAG_10569T0	AMAG_00012T0
YOR131C	AMAG_08305T0	AMAG_07406T0
YKR023W	AMAG_10211T0	AMAG_08790T0
YDR147W	AMAG_14836T0	AMAG_15305T0
YML068W	AMAG_15979T0	AMAG_06804T0
YPR129W	AMAG_01771T0
YIL007C	AMAG_16802T0
YHR049W	AMAG_03487T0	AMAG_04808T0	AMAG_03877T0	AMAG_07039T0
YGL116W	AMAG_02028T0	AMAG_00517T0
YGL233W	AMAG_02819T0	AMAG_14928T0
YMR097C	AMAG_04774T0	AMAG_03454T0
YMR010W	AMAG_04643T0	AMAG_03352T0
YGR037C	AMAG_08027T0	AMAG_07121T0
YCR087C-A	AMAG_14227T0	AMAG_12880T0
YNL248C	AMAG_12986T0	AMAG_14125T0
YLR193C	AMAG_14786T0	AMAG_15252T0
YMR201C	AMAG_07575T0
YKL022C	AMAG_17338T0
YBL049W	AMAG_05163T0	AMAG_16053T0	AMAG_03289T0
YIL041W	AMAG_01201T0	AMAG_05387T0
YJL085W	AMAG_03117T0	AMAG_10388T0
YJR102C	AMAG_12404T0	AMAG_14057T0
YOR288C	AMAG_16687T0	AMAG_15644T0
YIL130W	AMAG_12391T0	AMAG_14042T0	AMAG_08349T0	AMAG_07453T0	AMAG_09831T0	AMAG_07671T0	AMAG_09070T0	AMAG_11977T0	AMAG_13546T0	AMAG_07304T0	AMAG_08207T0
YJL206C	AMAG_12391T0	AMAG_14042T0	AMAG_08349T0	AMAG_07453T0	AMAG_09831T0	AMAG_07671T0	AMAG_09070T0	AMAG_11977T0	AMAG_13546T0	AMAG_07304T0	AMAG_08207T0
YBR106W	AMAG_06702T0	AMAG_01455T0	AMAG_05655T0
YER059W	AMAG_06955T0	AMAG_12648T0	AMAG_01784T0
YDL018C	AMAG_00403T0	AMAG_01923T0
YDR088C	AMAG_00960T0	AMAG_02470T0
YDR323C	AMAG_01733T0	AMAG_04224T0
YNL081C	AMAG_00890T0	AMAG_02393T0
YML025C	AMAG_02321T0	AMAG_00816T0
YNL245C	AMAG_10374T0	AMAG_03102T0
YJL104W	AMAG_05474T0
YDL043C	AMAG_17390T0
YOR182C	AMAG_07726T0	AMAG_09775T0
YLR287C-A	AMAG_07726T0	AMAG_09775T0
YDL207W	AMAG_01799T0	AMAG_04302T0
YLR074C	AMAG_00448T0	AMAG_01966T0
YMR035W	AMAG_00766T0	AMAG_02269T0
YOR079C	AMAG_01110T0	AMAG_05292T0
YKL192C	AMAG_09243T0	AMAG_06137T0
YLR286C	AMAG_06636T0	AMAG_12795T0
YNL044W	AMAG_08395T0	AMAG_12384T0
YPL013C	AMAG_08502T0	AMAG_09918T0
YIL093C	AMAG_00876T0
YMR038C	AMAG_06263T0
YHR172W	AMAG_00976T0	AMAG_02488T0
YNL182C	AMAG_00125T0	AMAG_10687T0
YOR085W	AMAG_01165T0	AMAG_05347T0
YDR489W	AMAG_06046T0	AMAG_09328T0
YDL091C	AMAG_08376T0	AMAG_07481T0
YBR060C	AMAG_14982T0	AMAG_02884T0
YNR046W	AMAG_11378T0	AMAG_13841T0
YIL062C	AMAG_17302T0	AMAG_13114T0
YMR032W	AMAG_01133T0
YNL063W	AMAG_10628T0
YNL111C	AMAG_01813T0	AMAG_04315T0	AMAG_14598T0
YKL028W	AMAG_04362T0	AMAG_16246T0
YJR044C	AMAG_12565T0	AMAG_14523T0
YOR111W	AMAG_15271T0	AMAG_14802T0
YPR166C	AMAG_15195T0	AMAG_11347T0
YPR153W	AMAG_16592T0	AMAG_15550T0
YBL071W-A	AMAG_01971T0	AMAG_00454T0
YDR361C	AMAG_05036T0	AMAG_11864T0
YJL145W	AMAG_05620T0	AMAG_01415T0
YAL010C	AMAG_10046T0	AMAG_08618T0
YLR105C	AMAG_12372T0	AMAG_05666T0
YGR004W	AMAG_06118T0	AMAG_09261T0	AMAG_03298T0	AMAG_10559T0
YLR324W	AMAG_06118T0	AMAG_09261T0	AMAG_03298T0	AMAG_10559T0
YOR340C	AMAG_10974T0	AMAG_11574T0
YGR191W	AMAG_10573T0	AMAG_00016T0
YKR039W	AMAG_10573T0	AMAG_00016T0
YOL020W	AMAG_10573T0	AMAG_00016T0
YPL274W	AMAG_10573T0	AMAG_00016T0
YLL061W	AMAG_10573T0	AMAG_00016T0
YFL055W	AMAG_10573T0	AMAG_00016T0
YLR307W	AMAG_16982T0	AMAG_08406T0	AMAG_06571T0	AMAG_15384T0
YLR308W	AMAG_16982T0	AMAG_08406T0	AMAG_06571T0	AMAG_15384T0
YCL035C	AMAG_01652T0	AMAG_00983T0	AMAG_04149T0
YDR513W	AMAG_01652T0	AMAG_00983T0	AMAG_04149T0
YDR411C	AMAG_08936T0	AMAG_16265T0	AMAG_12741T0
YLR403W	AMAG_02067T0	AMAG_00557T0
YHL031C	AMAG_05573T0	AMAG_01374T0
YHR189W	AMAG_06112T0	AMAG_09267T0
YBR153W	AMAG_12031T0	AMAG_09015T0
YDL120W	AMAG_13214T0	AMAG_12119T0
YER007W	AMAG_13369T0	AMAG_13619T0
YJL054W	AMAG_14291T0	AMAG_15859T0
YPL094C	AMAG_14434T0
YER120W	AMAG_14481T0	AMAG_14479T0	AMAG_12512T0	AMAG_12510T0
YBL091C-A	AMAG_14481T0	AMAG_14479T0	AMAG_12512T0	AMAG_12510T0
YOL123W	AMAG_05075T0	AMAG_11827T0	AMAG_09214T0
YCR066W	AMAG_04677T0	AMAG_03386T0
YNL004W	AMAG_00544T0	AMAG_02055T0
YBR101C	AMAG_05133T0	AMAG_16023T0
YMR026C	AMAG_02423T0	AMAG_00916T0
YMR281W	AMAG_05280T0	AMAG_01097T0
YGL183C	AMAG_13170T0	AMAG_09529T0
YDL046W	AMAG_00126T0	AMAG_10688T0	AMAG_00156T0
YMR132C	AMAG_01214T0	AMAG_05402T0
YGL191W	AMAG_11602T0	AMAG_11000T0
YPL002C	AMAG_12919T0	AMAG_14182T0
YPL265W	AMAG_04458T0	AMAG_10313T0	AMAG_16153T0	AMAG_03035T0
YBR132C	AMAG_04458T0	AMAG_10313T0	AMAG_16153T0	AMAG_03035T0
YOR348C	AMAG_04458T0	AMAG_10313T0	AMAG_16153T0	AMAG_03035T0
YEL063C	AMAG_04458T0	AMAG_10313T0	AMAG_16153T0	AMAG_03035T0
YNL270C	AMAG_04458T0	AMAG_10313T0	AMAG_16153T0	AMAG_03035T0
YNL268W	AMAG_04458T0	AMAG_10313T0	AMAG_16153T0	AMAG_03035T0
YDR160W	AMAG_04458T0	AMAG_10313T0	AMAG_16153T0	AMAG_03035T0
YJR135W-A	AMAG_05558T0	AMAG_01360T0
YPR182W	AMAG_03251T0	AMAG_10527T0
YER002W	AMAG_09072T0	AMAG_11975T0
YMR028W	AMAG_09415T0	AMAG_05970T0
YDR027C	AMAG_13659T0	AMAG_13408T0
YDR415C	AMAG_16221T0	AMAG_04387T0
YNL053W	AMAG_02861T0
YMR171C	AMAG_04091T0	AMAG_01595T0	AMAG_15873T0	AMAG_14276T0
YAL046C	AMAG_03602T0	AMAG_04922T0
YHR193C	AMAG_02571T0	AMAG_17474T0
YOR159C	AMAG_00047T0	AMAG_10597T0
YGR181W	AMAG_03091T0	AMAG_10363T0
YLR435W	AMAG_03472T0	AMAG_04790T0
YIL008W	AMAG_10928T0	AMAG_11525T0
YPR135W	AMAG_10116T0	AMAG_08689T0
YPR067W	AMAG_13256T0	AMAG_16873T0
YOR367W	AMAG_15666T0	AMAG_17079T0
YCR036W	AMAG_02413T0
YPL169C	AMAG_04287T0
YER127W	AMAG_13045T0
YKL094W	AMAG_07447T0	AMAG_08355T0	AMAG_08356T0	AMAG_08353T0	AMAG_07448T0	AMAG_08354T0	AMAG_07449T0
YHR207C	AMAG_01567T0	AMAG_04063T0
YPL239W	AMAG_07279T0	AMAG_08185T0
YPL210C	AMAG_15031T0	AMAG_11185T0
YOL129W	AMAG_15613T0	AMAG_16656T0
YMR042W	AMAG_14518T0
YNL147W	AMAG_15941T0
YGL232W	AMAG_00507T0	AMAG_02019T0
YBL102W	AMAG_02963T0	AMAG_10245T0
YDR175C	AMAG_02022T0	AMAG_00510T0
YDR152W	AMAG_10560T0	AMAG_03300T0
YNL108C	AMAG_08243T0
YOR110W	AMAG_08243T0
YNL024C-A	AMAG_05101T0
YNL129W	AMAG_09535T0
YGL257C	AMAG_13856T0	AMAG_11396T0
YNR059W	AMAG_13856T0	AMAG_11396T0
YIL014W	AMAG_13856T0	AMAG_11396T0
YER001W	AMAG_13856T0	AMAG_11396T0
YIL065C	AMAG_00036T0	AMAG_10588T0
YJR085C	AMAG_05447T0	AMAG_01256T0
YJL189W	AMAG_08015T0	AMAG_07110T0
YER044C	AMAG_10375T0	AMAG_03103T0
YHR034C	AMAG_11524T0	AMAG_10927T0
YOL076W	AMAG_12589T0	AMAG_14547T0
YNL315C	AMAG_13413T0	AMAG_13664T0
YDR379C-A	AMAG_06996T0
YNL127W	AMAG_06416T0
YLR316C	AMAG_01173T0	AMAG_05356T0
YDR484W	AMAG_03804T0	AMAG_06958T0
YGR074W	AMAG_11596T0	AMAG_10994T0
YHR005C-A	AMAG_15169T0	AMAG_11323T0
YOL022C	AMAG_09609T0	AMAG_07880T0
YER116C	AMAG_12416T0
YGR249W	AMAG_00362T0	AMAG_01886T0	AMAG_00363T0
YMR020W	AMAG_05628T0	AMAG_01422T0	AMAG_11307T0
YGL044C	AMAG_08531T0	AMAG_09942T0
YFR032C-A	AMAG_12010T0	AMAG_09036T0
YHR039C-A	AMAG_08998T0	AMAG_12049T0
YGR036C	AMAG_11801T0	AMAG_05106T0
YJR074W	AMAG_14512T0	AMAG_12553T0
YLR271W	AMAG_13843T0	AMAG_11380T0
YLL018C-A	AMAG_15617T0	AMAG_16658T0
YPL206C	AMAG_04636T0	AMAG_03467T0	AMAG_04786T0
YGL231C	AMAG_00337T0	AMAG_01857T0
YIL111W	AMAG_01450T0
YNL052W	AMAG_01450T0
YFL017W-A	AMAG_04889T0	AMAG_03571T0
YOR036W	AMAG_01843T0	AMAG_00324T0
YKL058W	AMAG_06632T0	AMAG_12794T0
YMR073C	AMAG_06381T0	AMAG_02651T0
YDR333C	AMAG_09635T0	AMAG_07856T0
YGL085W	AMAG_16638T0	AMAG_15594T0
YPR100W	AMAG_15951T0	AMAG_06783T0
YBR004C	AMAG_14693T0
YER074W-A	AMAG_15784T0
YLR335W	AMAG_02432T0	AMAG_00928T0
YJL041W	AMAG_02432T0	AMAG_00928T0
YKR065C	AMAG_01167T0	AMAG_05350T0
YBL013W	AMAG_05255T0	AMAG_01075T0
YNL025C	AMAG_03319T0	AMAG_04602T0
YPL213W	AMAG_11675T0	AMAG_11061T0
YDR508C	AMAG_04408T0	AMAG_16204T0	AMAG_16203T0	AMAG_16175T0	AMAG_04436T0	AMAG_04437T0	AMAG_16174T0
YBR069C	AMAG_04408T0	AMAG_16204T0	AMAG_16203T0	AMAG_16175T0	AMAG_04436T0	AMAG_04437T0	AMAG_16174T0
YCL025C	AMAG_04408T0	AMAG_16204T0	AMAG_16203T0	AMAG_16175T0	AMAG_04436T0	AMAG_04437T0	AMAG_16174T0
YDR046C	AMAG_04408T0	AMAG_16204T0	AMAG_16203T0	AMAG_16175T0	AMAG_04436T0	AMAG_04437T0	AMAG_16174T0
YBR068C	AMAG_04408T0	AMAG_16204T0	AMAG_16203T0	AMAG_16175T0	AMAG_04436T0	AMAG_04437T0	AMAG_16174T0
YDR409W	AMAG_13975T0	AMAG_17257T0	AMAG_13972T0	AMAG_17252T0
YOR156C	AMAG_13975T0	AMAG_17257T0	AMAG_13972T0	AMAG_17252T0
YGR203W	AMAG_05593T0	AMAG_05591T0	AMAG_01392T0
YOR113W	AMAG_09402T0	AMAG_05981T0
YDR116C	AMAG_13550T0	AMAG_13803T0
YFR052W	AMAG_15843T0	AMAG_14310T0
YDR412W	AMAG_02807T0	AMAG_14910T0
YGL220W	AMAG_04467T0	AMAG_16144T0
YNL206C	AMAG_05851T0	AMAG_12178T0
YJR054W	AMAG_14654T0	AMAG_01756T0	AMAG_04250T0	AMAG_12692T0
YML047C	AMAG_14654T0	AMAG_01756T0	AMAG_04250T0	AMAG_12692T0
YER118C	AMAG_04723T0	AMAG_04934T0	AMAG_03406T0	AMAG_03615T0
YNR023W	AMAG_00802T0	AMAG_02306T0
YCR052W	AMAG_00802T0	AMAG_02306T0
YMR262W	AMAG_03707T0	AMAG_06856T0
YJR084W	AMAG_06473T0	AMAG_15488T0
YLR438C-A	AMAG_06877T0	AMAG_03732T0
YML077W	AMAG_06810T0	AMAG_15985T0
YMR017W	AMAG_07119T0	AMAG_08025T0
YDR381W	AMAG_11654T0	AMAG_11045T0
YKL138C	AMAG_11430T0	AMAG_13887T0
YGR080W	AMAG_15630T0	AMAG_16670T0
YOL135C	AMAG_01777T0
YDR005C	AMAG_08793T0
YER010C	AMAG_05788T0	AMAG_12246T0
YDR511W	AMAG_07724T0	AMAG_09777T0
YBR070C	AMAG_10298T0	AMAG_03018T0
YHR175W	AMAG_13819T0	AMAG_11359T0
YFL027C	AMAG_15217T0	AMAG_14728T0
YDL072C	AMAG_11489T0	AMAG_10894T0	AMAG_11807T0	AMAG_05100T0
YDR400W	AMAG_00119T0	AMAG_10680T0
YKL179C	AMAG_13584T0
YHL021C	AMAG_12194T0	AMAG_05833T0	AMAG_08189T0	AMAG_07282T0
YPR154W	AMAG_16804T0	AMAG_13336T0
YGR136W	AMAG_16804T0	AMAG_13336T0
YJL003W	AMAG_03254T0	AMAG_10530T0
YDR488C	AMAG_06997T0	AMAG_03830T0
YLR393W	AMAG_05782T0	AMAG_12250T0
YHR100C	AMAG_09349T0	AMAG_06027T0
YIR023W	AMAG_10840T0	AMAG_00277T0
YPL046C	AMAG_10556T0	AMAG_03296T0
YOL009C	AMAG_13459T0	AMAG_13704T0
YHR156C	AMAG_16721T0	AMAG_16498T0
YEL003W	AMAG_06711T0
YGL164C	AMAG_16998T0
YDR510W	AMAG_01965T0	AMAG_00447T0	AMAG_00446T0	AMAG_01964T0
YGL198W	AMAG_05445T0	AMAG_01254T0
YOR103C	AMAG_07624T0	AMAG_09884T0
YPR192W	AMAG_17112T0	AMAG_17429T0
YNL261W	AMAG_03071T0	AMAG_10344T0
YER183C	AMAG_07900T0	AMAG_09594T0
YGL033W	AMAG_08634T0	AMAG_10062T0
YER112W	AMAG_12100T0	AMAG_13239T0
YPL246C	AMAG_08679T0	AMAG_10095T0
YBR171W	AMAG_14240T0	AMAG_12865T0
YKL053C-A	AMAG_13092T0	AMAG_17185T0
YDR428C	AMAG_15429T0	AMAG_06528T0
YNL148C	AMAG_12584T0	AMAG_14542T0
YER004W	AMAG_04527T0
YFR003C	AMAG_14826T0
YLR164W	AMAG_07844T0	AMAG_09647T0	AMAG_11316T0	AMAG_15157T0
YDR178W	AMAG_07844T0	AMAG_09647T0	AMAG_11316T0	AMAG_15157T0
YGL161C	AMAG_05351T0	AMAG_01168T0
YKR016W	AMAG_04788T0	AMAG_03470T0
YDR161W	AMAG_14173T0	AMAG_12929T0
YKL086W	AMAG_11907T0	AMAG_09132T0
YDR115W	AMAG_15624T0	AMAG_16665T0
YGL153W	AMAG_01649T0
YMR227C	AMAG_04660T0
YBR123C	AMAG_11189T0
YGL010W	AMAG_08372T0	AMAG_08371T0	AMAG_07476T0	AMAG_07477T0
YOR180C	AMAG_09082T0	AMAG_11963T0
YLR284C	AMAG_09082T0	AMAG_11963T0
YNR064C	AMAG_00295T0	AMAG_10871T0
YKL071W	AMAG_05449T0	AMAG_01258T0
YLR290C	AMAG_07378T0	AMAG_08284T0
YOR252W	AMAG_09490T0	AMAG_05901T0
YNL131W	AMAG_16554T0	AMAG_16771T0
YPL064C	AMAG_03809T0
YGL209W	AMAG_15498T0	AMAG_06459T0
YER028C	AMAG_15498T0	AMAG_06459T0
YGL035C	AMAG_15498T0	AMAG_06459T0
YCL031C	AMAG_00054T0	AMAG_10605T0	AMAG_10608T0
YMR233W	AMAG_05170T0	AMAG_16060T0
YOR295W	AMAG_05170T0	AMAG_16060T0
YMR118C	AMAG_15587T0	AMAG_16643T0
YKL141W	AMAG_15587T0	AMAG_16643T0
YGL127C	AMAG_02329T0	AMAG_00825T0
YLR325C	AMAG_01594T0	AMAG_04090T0
YDL175C	AMAG_10726T0
YIL079C	AMAG_10726T0
YCL047C	AMAG_16173T0	AMAG_04438T0
YLR078C	AMAG_17411T0	AMAG_17352T0
YAL020C	AMAG_12209T0
YKL216W	AMAG_16470T0
YGL047W	AMAG_16186T0	AMAG_04424T0
YOL146W	AMAG_04148T0
YDL048C	AMAG_13328T0	AMAG_11590T0	AMAG_16814T0	AMAG_16813T0	AMAG_11867T0	AMAG_05033T0	AMAG_12573T0	AMAG_02921T0	AMAG_07322T0	AMAG_10988T0	AMAG_02923T0	AMAG_02920T0	AMAG_14530T0	AMAG_14914T0
YLR375W	AMAG_13328T0	AMAG_11590T0	AMAG_16814T0	AMAG_16813T0	AMAG_11867T0	AMAG_05033T0	AMAG_12573T0	AMAG_02921T0	AMAG_07322T0	AMAG_10988T0	AMAG_02923T0	AMAG_02920T0	AMAG_14530T0	AMAG_14914T0
YHL039W	AMAG_11375T0	AMAG_13838T0
YPL208W	AMAG_11375T0	AMAG_13838T0
YGL240W	AMAG_13964T0	AMAG_03263T0
YLR201C	AMAG_04792T0	AMAG_03474T0
YJR129C	AMAG_06531T0	AMAG_15427T0
YOR126C	AMAG_06088T0	AMAG_09289T0
YPL098C	AMAG_06394T0	AMAG_02637T0
YNL119W	AMAG_07738T0	AMAG_09763T0
YDR377W	AMAG_11594T0	AMAG_10992T0
YPL183W-A	AMAG_09934T0	AMAG_08526T0
YGR215W	AMAG_13524T0	AMAG_13774T0
YOL008W	AMAG_15977T0	AMAG_06803T0
YDL008W	AMAG_07130T0
YHL016C	AMAG_07435T0	AMAG_08330T0	AMAG_12814T0	AMAG_06652T0
YMR310C	AMAG_09112T0	AMAG_11932T0
YGR283C	AMAG_09112T0	AMAG_11932T0
YHR038W	AMAG_04563T0	AMAG_15746T0
YPR020W	AMAG_04972T0	AMAG_03654T0
YDL065C	AMAG_11269T0	AMAG_15110T0
YCR016W	AMAG_14268T0	AMAG_15880T0
YDR322W	AMAG_03728T0	AMAG_06870T0
YNL024C	AMAG_01854T0	AMAG_00334T0
YJL166W	AMAG_16054T0	AMAG_05164T0
YGL242C	AMAG_07294T0	AMAG_08198T0
YGL018C	AMAG_08016T0	AMAG_07111T0
YOR075W	AMAG_06858T0	AMAG_03704T0
YLR417W	AMAG_09225T0	AMAG_06153T0
YNL326C	AMAG_15081T0	AMAG_11243T0
YPL076W	AMAG_05369T0
YCR090C	AMAG_17072T0
YOL152W	AMAG_04430T0	AMAG_15568T0	AMAG_16181T0	AMAG_16610T0
YHR143W-A	AMAG_04572T0	AMAG_15750T0
YIL156W-B	AMAG_07956T0	AMAG_17453T0
YHR059W	AMAG_10327T0	AMAG_03050T0
YLR151C	AMAG_14794T0	AMAG_15263T0
YHR132W-A	AMAG_03851T0	AMAG_07017T0
YNL157W	AMAG_03851T0	AMAG_07017T0
YNR074C	AMAG_12655T0	AMAG_14620T0	AMAG_14289T0
YGR183C	AMAG_03040T0	AMAG_10319T0
YOR215C	AMAG_01410T0	AMAG_05614T0
YOL032W	AMAG_02494T0	AMAG_00982T0
YDR173C	AMAG_07076T0	AMAG_07971T0
YDR063W	AMAG_13038T0	AMAG_14071T0
YCL057C-A	AMAG_15842T0	AMAG_14311T0
YBL059C-A	AMAG_02855T0
YMR074C	AMAG_13081T0
YLR214W	AMAG_13933T0	AMAG_15176T0
YOR384W	AMAG_13933T0	AMAG_15176T0
YKL220C	AMAG_13933T0	AMAG_15176T0
YOR381W	AMAG_13933T0	AMAG_15176T0
YNR060W	AMAG_13933T0	AMAG_15176T0
YLL051C	AMAG_13933T0	AMAG_15176T0
YDR233C	AMAG_01215T0	AMAG_05403T0
YDL204W	AMAG_01215T0	AMAG_05403T0
YFR027W	AMAG_09279T0	AMAG_06100T0
YIR009W	AMAG_10790T0	AMAG_00231T0
YLR137W	AMAG_16808T0	AMAG_13332T0
YJR107W	AMAG_09767T0
YCR046C	AMAG_14014T0
YBR072W	AMAG_13757T0	AMAG_13503T0	AMAG_13497T0	AMAG_13751T0	AMAG_13488T0
YNR018W	AMAG_10325T0	AMAG_03047T0	AMAG_09409T0	AMAG_05974T0
YKL003C	AMAG_03538T0	AMAG_04856T0
YDR378C	AMAG_13600T0	AMAG_13348T0
YGR167W	AMAG_13559T0	AMAG_13811T0
YER050C	AMAG_10090T0	AMAG_08661T0
YPL149W	AMAG_07260T0	AMAG_08170T0
YBR286W	AMAG_13281T0	AMAG_16865T0
YIR026C	AMAG_07336T0
YDR462W	AMAG_05008T0	AMAG_11892T0
YBR173C	AMAG_11577T0	AMAG_10977T0
YOL147C	AMAG_10235T0	AMAG_02953T0
YLR077W	AMAG_13477T0	AMAG_13724T0
YFR033C	AMAG_09840T0
YOR390W	AMAG_03446T0	AMAG_04766T0
YPL279C	AMAG_03446T0	AMAG_04766T0
YCL037C	AMAG_17260T0	AMAG_13979T0
YDR515W	AMAG_17260T0	AMAG_13979T0
YPL038W	AMAG_17331T0	AMAG_15020T0
YDR253C	AMAG_17331T0	AMAG_15020T0
YHL022C	AMAG_06185T0	AMAG_11704T0
YAL033W	AMAG_11595T0	AMAG_10993T0
YML095C	AMAG_11844T0
YKR044W	AMAG_13540T0
YAL049C	AMAG_00158T0	AMAG_10720T0	AMAG_11286T0	AMAG_15127T0
YGL111W	AMAG_03067T0	AMAG_10342T0
YPL067C	AMAG_01204T0	AMAG_05390T0
YIL004C	AMAG_12034T0	AMAG_09012T0
YJL004C	AMAG_16228T0	AMAG_04382T0
YOR265W	AMAG_14590T0
YPR015C	AMAG_09257T0	AMAG_15019T0	AMAG_08357T0
YPR013C	AMAG_09257T0	AMAG_15019T0	AMAG_08357T0
YDR493W	AMAG_07495T0	AMAG_08391T0
YHR198C	AMAG_07516T0
YHR199C	AMAG_07516T0
YCR020C	AMAG_15308T0	AMAG_14837T0
YHR036W	AMAG_14216T0	AMAG_12892T0
YMR244C-A	AMAG_05171T0
YHR048W	AMAG_05159T0	AMAG_05160T0	AMAG_16049T0	AMAG_05158T0	AMAG_06635T0	AMAG_14628T0	AMAG_12664T0	AMAG_01829T0
YBR008C	AMAG_05159T0	AMAG_05160T0	AMAG_16049T0	AMAG_05158T0	AMAG_06635T0	AMAG_14628T0	AMAG_12664T0	AMAG_01829T0
YLL028W	AMAG_05159T0	AMAG_05160T0	AMAG_16049T0	AMAG_05158T0	AMAG_06635T0	AMAG_14628T0	AMAG_12664T0	AMAG_01829T0
YOR273C	AMAG_05159T0	AMAG_05160T0	AMAG_16049T0	AMAG_05158T0	AMAG_06635T0	AMAG_14628T0	AMAG_12664T0	AMAG_01829T0
YGR138C	AMAG_05159T0	AMAG_05160T0	AMAG_16049T0	AMAG_05158T0	AMAG_06635T0	AMAG_14628T0	AMAG_12664T0	AMAG_01829T0
YPR156C	AMAG_05159T0	AMAG_05160T0	AMAG_16049T0	AMAG_05158T0	AMAG_06635T0	AMAG_14628T0	AMAG_12664T0	AMAG_01829T0
YBR043C	AMAG_05159T0	AMAG_05160T0	AMAG_16049T0	AMAG_05158T0	AMAG_06635T0	AMAG_14628T0	AMAG_12664T0	AMAG_01829T0
YNR055C	AMAG_05159T0	AMAG_05160T0	AMAG_16049T0	AMAG_05158T0	AMAG_06635T0	AMAG_14628T0	AMAG_12664T0	AMAG_01829T0
YBR180W	AMAG_05159T0	AMAG_05160T0	AMAG_16049T0	AMAG_05158T0	AMAG_06635T0	AMAG_14628T0	AMAG_12664T0	AMAG_01829T0
YHR058C	AMAG_01706T0	AMAG_04196T0
YHR134W	AMAG_01823T0	AMAG_04325T0
YLR050C	AMAG_03953T0	AMAG_09744T0
YDR121W	AMAG_15601T0	AMAG_16630T0
YJL096W	AMAG_16611T0	AMAG_15569T0
YJR097W	AMAG_05603T0
YMR069W	AMAG_15517T0
YPL254W	AMAG_14801T0
YMR286W	AMAG_00323T0	AMAG_01842T0
YOR035C	AMAG_07496T0	AMAG_08390T0
YBR268W	AMAG_00950T0	AMAG_02461T0
YPR170W-B	AMAG_02215T0
YJR034W	AMAG_13567T0
YFL023W	AMAG_11109T0	AMAG_16421T0
YDR031W	AMAG_01883T0
YDL181W	AMAG_16533T0	AMAG_16752T0	AMAG_16535T0
YDL130W-A	AMAG_16533T0	AMAG_16752T0	AMAG_16535T0
YPL271W	AMAG_01562T0	AMAG_04058T0
YJL011C	AMAG_10381T0	AMAG_03110T0
YOR221C	AMAG_10183T0	AMAG_08759T0
YCL016C	AMAG_07860T0
YGR127W	AMAG_11846T0	AMAG_05055T0
YBR204C	AMAG_16496T0	AMAG_16719T0
YLL060C	AMAG_15084T0
YHL018W	AMAG_13473T0	AMAG_13720T0
YNL264C	AMAG_11116T0	AMAG_16428T0	AMAG_16429T0	AMAG_11117T0
YNL231C	AMAG_11116T0	AMAG_16428T0	AMAG_16429T0	AMAG_11117T0
YKR095W-A	AMAG_00605T0	AMAG_02115T0
YNL122C	AMAG_04346T0	AMAG_16263T0
YIR005W	AMAG_02330T0	AMAG_00826T0
YCR071C	AMAG_07620T0	AMAG_09888T0
YCR015C	AMAG_16595T0	AMAG_15553T0
YER159C	AMAG_03464T0
YHR001W-A	AMAG_03210T0	AMAG_10493T0
YBL074C	AMAG_00612T0
