# Supplementary material for: Evolutionary Conservation and Diversification of Puf RNA Binding Proteins and Their mRNA Targets
Source: PLoS Biol. 2015 Nov 20;13(11):e1002307. doi: 10.1371/journal.pbio.1002307 (PMC4654594; doi:10.1371/journal.pbio.1002307)
Supplement: S4 Dataset — (ZIP) [file pbio.1002307.s004.zip › S.cerevisiae.fa_A.nidulans.fa.txt]

YHR165C	ANID_04523T0
YJL130C	ANID_00565T0
YNR016C	ANID_06126T0
YLR106C	ANID_06310T0
YDL171C	ANID_05134T0
YGR032W	ANID_03729T0
YLR342W	ANID_03729T0
YPL231W	ANID_09407T0
YKL182W	ANID_09408T0
YHR099W	ANID_08000T0
YKL203C	ANID_05982T0
YJR066W	ANID_05982T0
YNL262W	ANID_03067T0
YKR054C	ANID_00118T0
YDL140C	ANID_00809T0
YLL040C	ANID_05579T0
YGR271W	ANID_02482T0
YGL206C	ANID_04463T0
YBR218C	ANID_04462T0
YGL062W	ANID_04462T0
YER172C	ANID_10194T0
YOR151C	ANID_09120T0
YOR116C	ANID_10316T0
YGL195W	ANID_10734T0
YOR207C	ANID_00321T0
YPL082C	ANID_04187T0
YJR109C	ANID_05999T0
YOR153W	ANID_10949T0	ANID_00771T0	ANID_04749T0	ANID_08344T0
YDR406W	ANID_10949T0	ANID_00771T0	ANID_04749T0	ANID_08344T0
YOR328W	ANID_10949T0	ANID_00771T0	ANID_04749T0	ANID_08344T0
YAL026C	ANID_06112T0
YGR061C	ANID_08121T0
YPR184W	ANID_10060T0
YDR135C	ANID_07729T0
YER166W	ANID_08672T0
YDR093W	ANID_08672T0
YPR010C	ANID_03933T0
YBL076C	ANID_00705T0
YOR326W	ANID_08862T0
YOR133W	ANID_06330T0
YDR385W	ANID_06330T0
YIL125W	ANID_05571T0
YKL215C	ANID_03972T0
YBR115C	ANID_05610T0
YNL132W	ANID_00247T0
YOR341W	ANID_12215T0
YJR137C	ANID_07600T0
YDL145C	ANID_03026T0
YMR109W	ANID_01558T0
YKL129C	ANID_01558T0
YEL031W	ANID_10367T0
YER070W	ANID_04380T0
YIL066C	ANID_04380T0
YJL050W	ANID_04412T0
YDL126C	ANID_07254T0
YKL210W	ANID_10266T0
YLL048C	ANID_00225T0
YHL035C	ANID_00225T0
YPL036W	ANID_00318T0
YGL008C	ANID_00318T0
YGR204W	ANID_02998T0
YBR084W	ANID_02998T0
YNL088W	ANID_05406T0
YDR170C	ANID_06709T0
YLR304C	ANID_05525T0
YGR218W	ANID_01401T0
YMR196W	ANID_06286T0
YOR335C	ANID_09419T0
YBR023C	ANID_01555T0
YDR457W	ANID_01966T0
YGR094W	ANID_10195T0
YDL102W	ANID_07325T0
YER171W	ANID_09436T0
YPL160W	ANID_03702T0
YOR304W	ANID_05643T0
YBL022C	ANID_06193T0
YIL048W	ANID_06614T0
YFR031C	ANID_05899T0
YNL014W	ANID_06700T0
YLR249W	ANID_06700T0
YGL120C	ANID_00133T0
YHR186C	ANID_04639T0
YMR162C	ANID_02011T0
YER125W	ANID_01339T0
YOR290C	ANID_02278T0
YMR186W	ANID_08269T0
YPL240C	ANID_08269T0
YPL217C	ANID_06334T0
YOR291W	ANID_08864T0
YPR160W	ANID_01015T0
YMR189W	ANID_10901T0
YLR398C	ANID_06007T0
YGL173C	ANID_11052T0
YER013W	ANID_04721T0
YGL150C	ANID_02285T0
YLR086W	ANID_04597T0
YPL167C	ANID_04789T0
YMR229C	ANID_02147T0
YIL129C	ANID_00594T0
YMR288W	ANID_02420T0
YPL226W	ANID_06651T0
YDR039C	ANID_06642T0	ANID_01628T0
YDR040C	ANID_06642T0	ANID_01628T0
YDR038C	ANID_06642T0	ANID_01628T0
YAL005C	ANID_05129T0
YLL024C	ANID_05129T0
YER103W	ANID_05129T0
YBL075C	ANID_05129T0
YLR305C	ANID_04278T0
YIL143C	ANID_08201T0
YKL148C	ANID_02916T0
YJL045W	ANID_02916T0
YMR080C	ANID_00646T0
YOL021C	ANID_03657T0
YNL102W	ANID_10755T0
YBL023C	ANID_02491T0
YDR127W	ANID_12367T0
YJL200C	ANID_03894T0
YGL009C	ANID_05886T0
YER164W	ANID_01255T0
YBL105C	ANID_00106T0
YOR330C	ANID_00040T0
YLR069C	ANID_03832T0
YAL035W	ANID_04038T0
YPR019W	ANID_06070T0
YBL004W	ANID_03938T0
YKL157W	ANID_01638T0
YHR047C	ANID_01638T0
YDR097C	ANID_01708T0
YJR045C	ANID_06010T0
YEL030W	ANID_06010T0
YML059C	ANID_02481T0
YJL034W	ANID_02062T0
YLR410W	ANID_05797T0
YDR091C	ANID_01256T0
YER091C	ANID_04443T0
YHR074W	ANID_08203T0
YER069W	ANID_08770T0
YNL123W	ANID_10673T0
YGL022W	ANID_01455T0
YHR023W	ANID_04706T0
YDR238C	ANID_01177T0
YLR272C	ANID_03451T0
YGL201C	ANID_00228T0
YPL006W	ANID_02119T0
YGL026C	ANID_06231T0
YKL104C	ANID_10709T0
YFR015C	ANID_08010T0
YLR258W	ANID_08010T0
YPL086C	ANID_02294T0
YCR057C	ANID_08183T0
YDR258C	ANID_01163T0
YER036C	ANID_02210T0
YGR281W	ANID_06443T0
YGL167C	ANID_07464T0
YEL011W	ANID_02314T0
YGL137W	ANID_05972T0
YDR334W	ANID_09077T0
YLL026W	ANID_00858T0
YGL156W	ANID_02936T0
YHR027C	ANID_10020T0
YLR153C	ANID_05626T0
YPR074C	ANID_00688T0
YBR117C	ANID_00688T0
YFR009W	ANID_04315T0
YDR129C	ANID_05803T0
YLR274W	ANID_07994T0
YBR208C	ANID_00887T0
YKR001C	ANID_08023T0
YKR031C	ANID_10413T0
YMR108W	ANID_04956T0
YML035C	ANID_08872T0
YCR011C	ANID_05194T0
YLL001W	ANID_08874T0
YMR128W	ANID_06585T0
YDR001C	ANID_05635T0
YBR001C	ANID_05635T0
YBL099W	ANID_01523T0
YBR121C	ANID_11125T0
YBR235W	ANID_04478T0
YGL006W	ANID_01189T0	ANID_05088T0	ANID_02827T0	ANID_04920T0	ANID_08399T0
YOL006C	ANID_00253T0
YBR202W	ANID_05992T0
YMR120C	ANID_04464T0
YLR028C	ANID_04464T0
YGR240C	ANID_03223T0
YGL234W	ANID_06541T0
YGL163C	ANID_10677T0
YGR217W	ANID_01168T0
YBR127C	ANID_06232T0
YLR189C	ANID_04601T0
YKR086W	ANID_04032T0
YPR181C	ANID_00261T0
YJL074C	ANID_06364T0
YDR234W	ANID_06521T0
YBR196C	ANID_06037T0
YLR087C	ANID_06329T0
YCR017C	ANID_05011T0
YLR259C	ANID_06089T0
YOL090W	ANID_10621T0
YLR384C	ANID_10551T0
YGL207W	ANID_05102T0
YOR270C	ANID_05606T0	ANID_05083T0
YDR291W	ANID_10757T0
YKR009C	ANID_07111T0
YPR080W	ANID_04218T0
YBR118W	ANID_04218T0
YJR035W	ANID_07103T0
YIL078W	ANID_05662T0
YDR212W	ANID_02149T0
YDR293C	ANID_01158T0
YLR129W	ANID_00305T0
YMR049C	ANID_01367T0
YCL054W	ANID_00092T0
YDL215C	ANID_07451T0
YOR048C	ANID_00707T0
YJL014W	ANID_03134T0
YGR270W	ANID_10191T0
YHR183W	ANID_03954T0
YGR256W	ANID_03954T0
YPL093W	ANID_05865T0
YAL023C	ANID_05105T0
YOR321W	ANID_05105T0
YKR097W	ANID_01918T0
YPL110C	ANID_00137T0
YPL012W	ANID_06200T0
YDR037W	ANID_01913T0
YMR308C	ANID_05717T0
YJR064W	ANID_01904T0
YKL165C	ANID_07049T0
YFL008W	ANID_02963T0
YJL012C	ANID_12017T0
YGR116W	ANID_03423T0
YLR419W	ANID_02138T0
YEL032W	ANID_10497T0
YGR124W	ANID_04401T0
YPR145W	ANID_04401T0
YBR038W	ANID_07032T0
YMR290C	ANID_01949T0
YMR089C	ANID_04557T0
YDR283C	ANID_02246T0
YJR121W	ANID_02315T0
YER025W	ANID_04470T0
YLR382C	ANID_06526T0
YFL037W	ANID_01182T0	ANID_06838T0
YIL109C	ANID_03720T0
YNL049C	ANID_03720T0
YER043C	ANID_01263T0
YJL111W	ANID_05713T0
YGR264C	ANID_01380T0
YGL238W	ANID_06591T0
YLR289W	ANID_10315T0
YNL163C	ANID_10856T0
YBL039C	ANID_00490T0
YJR103W	ANID_00490T0
YNL192W	ANID_04566T0
YJR016C	ANID_06346T0
YJL005W	ANID_03913T0
YOR204W	ANID_10557T0
YPL119C	ANID_10557T0
YMR301C	ANID_05528T0
YLR389C	ANID_08044T0
YLR058C	ANID_03058T0
YAR042W	ANID_09063T0
YDL019C	ANID_09063T0
YML085C	ANID_00316T0
YML124C	ANID_00316T0
YBL015W	ANID_01547T0
YHL016C	ANID_00418T0
YDL143W	ANID_02918T0
YFL039C	ANID_06542T0
YKL145W	ANID_02917T0
YDR430C	ANID_03853T0
YOL004W	ANID_01546T0
YCL030C	ANID_00797T0
YJR143C	ANID_01459T0
YJL033W	ANID_00589T0
YMR105C	ANID_02867T0
YKL127W	ANID_02867T0
YML075C	ANID_03817T0
YLR450W	ANID_03817T0
YNL250W	ANID_03619T0
YNR031C	ANID_10153T0
YCR073C	ANID_10153T0
YMR217W	ANID_05566T0
YGL245W	ANID_08224T0
YIL142W	ANID_00381T0
YNL112W	ANID_05931T0
YNL321W	ANID_06986T0
YDL031W	ANID_00583T0
YLR175W	ANID_08851T0
YBR126C	ANID_05523T0
YFR019W	ANID_05211T0
YBR229C	ANID_11054T0
YNL325C	ANID_07314T0
YBR080C	ANID_03098T0
YLR430W	ANID_08671T0
YDR188W	ANID_03070T0
YDR074W	ANID_03441T0
YOR356W	ANID_04977T0
YOR109W	ANID_08288T0
YNL106C	ANID_08288T0
YHR020W	ANID_02150T0
YLL034C	ANID_01366T0
YNL287W	ANID_04547T0
YPL235W	ANID_00327T0
YBR248C	ANID_07430T0
YIR031C	ANID_06653T0
YNL117W	ANID_06653T0
YDR341C	ANID_06368T0
YHR091C	ANID_06368T0
YAL038W	ANID_05210T0
YOR347C	ANID_05210T0
YCR093W	ANID_04965T0
YDR190C	ANID_01971T0
YBR114W	ANID_04272T0
YNL330C	ANID_04493T0
YER065C	ANID_05634T0
YHL030W	ANID_05774T0
YIL075C	ANID_01700T0
YNR001C	ANID_08275T0
YCR005C	ANID_08275T0
YNR013C	ANID_00469T0
YDL160C	ANID_10417T0
YIL173W	ANID_08880T0
YJL222W	ANID_08880T0
YBL017C	ANID_08880T0
YNR065C	ANID_08880T0
YKL035W	ANID_09148T0
YLR060W	ANID_04086T0
YDL131W	ANID_01990T0
YDL182W	ANID_01990T0
YBR143C	ANID_08853T0
YBR169C	ANID_01047T0
YPL106C	ANID_01047T0
YBR097W	ANID_00576T0
YDL007W	ANID_02213T0
YOR211C	ANID_01093T0
YGR254W	ANID_05746T0
YHR174W	ANID_05746T0
YPL262W	ANID_08707T0
YDR394W	ANID_02904T0
YGR125W	ANID_03665T0
YOR117W	ANID_04236T0
YFL036W	ANID_07609T0
YNL104C	ANID_00840T0
YOR108W	ANID_00840T0
YDL095W	ANID_04761T0
YDL093W	ANID_04761T0
YLR378C	ANID_07721T0
YDL066W	ANID_02999T0
YNR053C	ANID_01666T0
YNL189W	ANID_02142T0
YLR371W	ANID_04719T0
YGR070W	ANID_04719T0
YGL236C	ANID_06577T0
YOR217W	ANID_06303T0
YCL017C	ANID_02508T0
YJR065C	ANID_00140T0
YHR205W	ANID_04238T0
YOR063W	ANID_06202T0
YPL040C	ANID_10393T0
YGL125W	ANID_05883T0
YLR359W	ANID_06209T0
YHR072W	ANID_11065T0
YLR240W	ANID_04709T0
YFR030W	ANID_01752T0
YDL084W	ANID_08722T0
YHR164C	ANID_11721T0
YBR136W	ANID_06975T0
YHR019C	ANID_07479T0
YER081W	ANID_08866T0
YIL074C	ANID_08866T0
YOR317W	ANID_06014T0
YMR246W	ANID_06014T0
YIL009W	ANID_06014T0
YDR172W	ANID_02080T0
YLR347C	ANID_00906T0
YJL008C	ANID_01851T0
YPL265W	ANID_06118T0
YPR117W	ANID_07348T0
YPL207W	ANID_00502T0
YHR028C	ANID_02946T0
YER090W	ANID_03695T0
YLR197W	ANID_10352T0
YPR024W	ANID_05588T0
YDR062W	ANID_01102T0	ANID_10529T0
YDL164C	ANID_06069T0
YCR072C	ANID_10058T0
YGR100W	ANID_11010T0
YOR014W	ANID_09467T0
YDR502C	ANID_01222T0
YLR180W	ANID_01222T0
YML057W	ANID_08820T0
YLR433C	ANID_08820T0
YOL058W	ANID_01883T0
YLR138W	ANID_07250T0
YHR037W	ANID_01733T0
YFL034W	ANID_04028T0
YGL048C	ANID_06988T0
YDL178W	ANID_11045T0
YEL071W	ANID_11045T0
YNL241C	ANID_02981T0
YLL031C	ANID_06589T0
YDR270W	ANID_03624T0
YPR173C	ANID_03061T0
YOR375C	ANID_04376T0
YAL062W	ANID_04376T0
YLR188W	ANID_02052T0
YDR232W	ANID_02284T0
YOR168W	ANID_09157T0
YDL029W	ANID_00673T0
YPR112C	ANID_00421T0
YLL039C	ANID_02000T0
YMR297W	ANID_05442T0
YER133W	ANID_00410T0
YDR060W	ANID_01200T0
YMR266W	ANID_00229T0	ANID_08069T0
YOR093C	ANID_00842T0
YLR276C	ANID_06374T0
YMR167W	ANID_00126T0
YDR023W	ANID_08867T0
YLL008W	ANID_10125T0
YDR256C	ANID_05918T0
YKR039W	ANID_05678T0
YOR259C	ANID_05747T0
YLR277C	ANID_00990T0
YLR355C	ANID_02526T0
YAL048C	ANID_04167T0
YMR300C	ANID_10837T0
YOR187W	ANID_01084T0
YJL154C	ANID_04951T0
YFL033C	ANID_07572T0
YDR536W	ANID_09168T0
YJL212C	ANID_07597T0
YOL057W	ANID_10540T0
YBR263W	ANID_10745T0
YLR303W	ANID_08277T0
YPR002W	ANID_06639T0
YML126C	ANID_04923T0
YNR050C	ANID_05601T0
YMR015C	ANID_04042T0
YGR055W	ANID_01631T0
YAL036C	ANID_04080T0
YAL019W	ANID_02973T0
YLR113W	ANID_01017T0
YNL045W	ANID_05812T0
YHR170W	ANID_01711T0
YOR310C	ANID_03167T0
YOR374W	ANID_00554T0
YER073W	ANID_00554T0
YDR109C	ANID_06985T0	ANID_01568T0
YNL061W	ANID_08073T0
YKR059W	ANID_02932T0
YJL138C	ANID_02932T0
YML016C	ANID_03793T0
YDR436W	ANID_03793T0
YOR027W	ANID_09124T0
YDL195W	ANID_06257T0
YNL247W	ANID_08800T0
YLR083C	ANID_11956T0
YDR107C	ANID_11956T0
YJR033C	ANID_00703T0
YER165W	ANID_04000T0
YFL022C	ANID_03824T0
YCR032W	ANID_00239T0
YCR012W	ANID_01246T0
YNL331C	ANID_05887T0
YDL243C	ANID_05887T0
YCR107W	ANID_05887T0
YGR245C	ANID_00844T0
YCR042C	ANID_01494T0
YFR044C	ANID_03459T0
YDL060W	ANID_06266T0
YOL157C	ANID_10420T0
YIL172C	ANID_10420T0
YJL221C	ANID_10420T0
YGR287C	ANID_10420T0
YBR299W	ANID_10420T0
YGR292W	ANID_10420T0
YJL216C	ANID_10420T0
YKL010C	ANID_01746T0
YNR067C	ANID_00472T0
YDL168W	ANID_07632T0
YJL129C	ANID_08029T0
YKR050W	ANID_08029T0
YBR006W	ANID_03829T0	ANID_10011T0
YLR032W	ANID_00044T0
YNL059C	ANID_02487T0
YJR010W	ANID_04769T0
YLR234W	ANID_04555T0
YKL029C	ANID_06933T0
YGR019W	ANID_02248T0
YDL055C	ANID_05586T0
YNL243W	ANID_02756T0
YNL238W	ANID_03583T0
YOR128C	ANID_03626T0
YKR093W	ANID_03408T0
YJL141C	ANID_07104T0
YGL253W	ANID_07459T0
YFR053C	ANID_07459T0
YGR258C	ANID_05216T0
YGR200C	ANID_10832T0
YMR307W	ANID_03730T0	ANID_11152T0	ANID_07511T0
YHR042W	ANID_00595T0
YJR138W	ANID_07506T0
YOL098C	ANID_09434T0
YOR086C	ANID_09149T0
YNL087W	ANID_09149T0
YAR035W	ANID_01059T0
YER136W	ANID_05895T0
YLL018C	ANID_04550T0
YPL023C	ANID_08215T0
YMR304W	ANID_12382T0
YLR386W	ANID_10682T0
YPL259C	ANID_08795T0
YAL016W	ANID_04085T0
YLR117C	ANID_01259T0
YIR007W	ANID_03013T0
YGL027C	ANID_06606T0
YPR006C	ANID_08755T0
YGR210C	ANID_00692T0
YPR033C	ANID_00046T0
YPR111W	ANID_08751T0
YGR092W	ANID_08751T0
YKL060C	ANID_02875T0
YDR294C	ANID_01989T0
YOL011W	ANID_01675T0	ANID_07792T0
YMR008C	ANID_01675T0	ANID_07792T0
YMR006C	ANID_01675T0	ANID_07792T0
YGR087C	ANID_04888T0
YLR044C	ANID_04888T0
YLR134W	ANID_04888T0
YDL080C	ANID_04888T0
YPR035W	ANID_04159T0
YLR092W	ANID_02730T0
YBR294W	ANID_02730T0
YPR138C	ANID_07463T0
YGR121C	ANID_07463T0
YDR021W	ANID_08016T0
YJL026W	ANID_00067T0
YGL190C	ANID_01545T0
YHR018C	ANID_02914T0
YGL251C	ANID_05514T0
YMR129W	ANID_03454T0
YOR378W	ANID_09370T0
YBR025C	ANID_10170T0
YKL126W	ANID_05973T0
YMR104C	ANID_05973T0
YDL134C	ANID_06391T0
YDL188C	ANID_06391T0
YBR073W	ANID_00855T0
YCR053W	ANID_03031T0
YNL161W	ANID_05529T0
YGL012W	ANID_10648T0	ANID_02684T0
YKL211C	ANID_00648T0
YDR128W	ANID_08701T0
YLR241W	ANID_10056T0
YPL154C	ANID_02903T0
YJL155C	ANID_10844T0
YDL240W	ANID_07576T0
YGL148W	ANID_05731T0
YHR039C	ANID_06636T0
YML054C	ANID_03901T0
YNR047W	ANID_00144T0
YCR091W	ANID_00144T0
YOR303W	ANID_02243T0
YLR429W	ANID_06341T0
YEL013W	ANID_12408T0
YNL021W	ANID_08042T0
YPR088C	ANID_08246T0
YPL022W	ANID_08713T0
YLR089C	ANID_01923T0
YDR111C	ANID_01923T0
YML100W	ANID_10533T0
YMR261C	ANID_10533T0
YNL082W	ANID_11853T0
YPR159W	ANID_10779T0
YGR143W	ANID_10779T0
YGL099W	ANID_02263T0
YPL203W	ANID_06305T0
YKL166C	ANID_06305T0
YJL164C	ANID_06305T0
YDR141C	ANID_02094T0
YPL175W	ANID_00636T0
YHL007C	ANID_02067T0
YOR206W	ANID_00946T0
YHR007C	ANID_01901T0	ANID_08283T0
YBR170C	ANID_00295T0
YDL047W	ANID_00504T0
YNR073C	ANID_02815T0
YEL070W	ANID_02815T0
YER086W	ANID_03830T0
YGR103W	ANID_03827T0
YER178W	ANID_05162T0
YHR113W	ANID_10351T0
YGR173W	ANID_02244T0
YPL008W	ANID_10414T0
YOL060C	ANID_01876T0
YEL022W	ANID_00112T0
YJR031C	ANID_00112T0
YFL004W	ANID_10637T0
YPL019C	ANID_10637T0
YNL298W	ANID_08836T0
YEL063C	ANID_08279T0
YNL270C	ANID_08279T0
YNL268W	ANID_08279T0
YGL078C	ANID_07424T0
YOR244W	ANID_10956T0
YPL009C	ANID_10769T0
YGL114W	ANID_00700T0
YML010W	ANID_01698T0
YKL078W	ANID_06085T0
YDR481C	ANID_10563T0
YBR296C	ANID_10343T0	ANID_11011T0
YNL277W	ANID_02229T0
YLR438W	ANID_01810T0
YJL109C	ANID_05455T0
YOR196C	ANID_09486T0
YAL012W	ANID_01446T0
YGR252W	ANID_03621T0
YOR348C	ANID_01732T0
YGR155W	ANID_05820T0
YNL329C	ANID_02925T0
YIL046W	ANID_06359T0
YDL149W	ANID_03734T0
YHR194W	ANID_05786T0
YHR030C	ANID_11786T0
YDR456W	ANID_02288T0
YLL029W	ANID_11005T0
YMR216C	ANID_07185T0
YIL155C	ANID_01396T0
YGL119W	ANID_06572T0
YNL220W	ANID_00893T0
YNL142W	ANID_01181T0
YER052C	ANID_08859T0
YDL244W	ANID_08009T0
YFL058W	ANID_08009T0
YJR156C	ANID_08009T0
YNL332W	ANID_08009T0
YBL079W	ANID_06738T0
YER105C	ANID_06738T0
YMR224C	ANID_00556T0
YGR170W	ANID_03188T0
YPL091W	ANID_00932T0
YIR028W	ANID_00660T0
YBR021W	ANID_00660T0
YBL042C	ANID_00660T0
YBL030C	ANID_04064T0
YBR085W	ANID_04064T0
YMR056C	ANID_04064T0
YCL018W	ANID_00912T0
YLR163C	ANID_00747T0
YLR409C	ANID_08293T0
YFR038W	ANID_01024T0
YJL087C	ANID_01296T0
YGL194C	ANID_03806T0
YHR065C	ANID_04233T0
YJR132W	ANID_06006T0
YPL147W	ANID_10078T0
YNL154C	ANID_05757T0
YHR135C	ANID_05757T0
YGR233C	ANID_04310T0
YOR046C	ANID_07659T0
YIL166C	ANID_04106T0	ANID_04107T0	ANID_03066T0	ANID_02959T0	ANID_02196T0
YLL028W	ANID_04313T0	ANID_07779T0	ANID_08083T0	ANID_04119T0
YDL174C	ANID_09066T0	ANID_04792T0
YBR079C	ANID_02743T0
YEL036C	ANID_10265T0
YER095W	ANID_01237T0
YNL023C	ANID_03761T0
YER082C	ANID_06265T0
YBL011W	ANID_05599T0
YGR145W	ANID_02077T0
YOR361C	ANID_00359T0
YHR208W	ANID_04323T0
YJR148W	ANID_04323T0
YMR165C	ANID_00802T0
YDR345C	ANID_04277T0	ANID_03357T0	ANID_05860T0
YHR094C	ANID_04277T0	ANID_03357T0	ANID_05860T0
YDR343C	ANID_04277T0	ANID_03357T0	ANID_05860T0
YDR342C	ANID_04277T0	ANID_03357T0	ANID_05860T0
YHR096C	ANID_04277T0	ANID_03357T0	ANID_05860T0
YHR092C	ANID_04277T0	ANID_03357T0	ANID_05860T0
YLR081W	ANID_04277T0	ANID_03357T0	ANID_05860T0
YJL219W	ANID_04277T0	ANID_03357T0	ANID_05860T0
YOL156W	ANID_04277T0	ANID_03357T0	ANID_05860T0
YJL214W	ANID_04277T0	ANID_03357T0	ANID_05860T0
YFL011W	ANID_04277T0	ANID_03357T0	ANID_05860T0
YMR011W	ANID_04277T0	ANID_03357T0	ANID_05860T0
YEL069C	ANID_04277T0	ANID_03357T0	ANID_05860T0
YNR072W	ANID_04277T0	ANID_03357T0	ANID_05860T0
YDL245C	ANID_04277T0	ANID_03357T0	ANID_05860T0
YJR158W	ANID_04277T0	ANID_03357T0	ANID_05860T0
YGL055W	ANID_06731T0	ANID_04135T0
YBL088C	ANID_00038T0
YBR237W	ANID_01266T0
YBR094W	ANID_04967T0
YJR040W	ANID_02308T0
YEL060C	ANID_10030T0
YHR120W	ANID_01479T0
YBR222C	ANID_04397T0
YPL204W	ANID_04563T0
YKR095W	ANID_05499T0
YIL149C	ANID_05499T0
YDR477W	ANID_07695T0
YGR244C	ANID_07000T0
YBR198C	ANID_00292T0
YDR035W	ANID_00354T0
YDL014W	ANID_00745T0
YKL135C	ANID_03029T0
YFL025C	ANID_06702T0
YNR008W	ANID_04992T0
YGL084C	ANID_02096T0
YPL189W	ANID_02096T0
YEL065W	ANID_05378T0
YHL040C	ANID_05378T0
YGL040C	ANID_01403T0
YGL094C	ANID_02065T0
YHR064C	ANID_04616T0
YPL028W	ANID_01409T0
YML069W	ANID_06687T0
YAL053W	ANID_01950T0
YOR365C	ANID_01950T0
YHR079C	ANID_00235T0
YBL063W	ANID_03363T0
YCR092C	ANID_03749T0
YKR002W	ANID_00874T0
YHR073W	ANID_03424T0
YKL146W	ANID_04477T0
YHR068W	ANID_08075T0
YDL190C	ANID_10556T0
YER110C	ANID_02120T0
YCR008W	ANID_08830T0
YNL275W	ANID_04904T0
YPL109C	ANID_06996T0
YDR047W	ANID_02733T0
YGL091C	ANID_02155T0
YBR249C	ANID_05701T0
YDR148C	ANID_03466T0
YBR132C	ANID_04328T0
YKR028W	ANID_05631T0
YJL098W	ANID_05631T0
YDL132W	ANID_01019T0
YJL197W	ANID_06354T0
YOR388C	ANID_06525T0
YLR401C	ANID_00818T0
YOR136W	ANID_01003T0
YNL212W	ANID_03005T0
YDR211W	ANID_10459T0
YMR309C	ANID_07105T0
YMR241W	ANID_08274T0
YKR038C	ANID_06569T0
YHR025W	ANID_08843T0
YJL052W	ANID_08041T0
YGR192C	ANID_08041T0
YJR009C	ANID_08041T0
YER006W	ANID_01215T0
YOR165W	ANID_01085T0
YIR027C	ANID_04603T0
YBL106C	ANID_04890T0
YPR032W	ANID_04890T0
YGR274C	ANID_03907T0
YLR253W	ANID_04386T0
YBL091C	ANID_04404T0	ANID_00369T0
YBR281C	ANID_01879T0
YKL209C	ANID_02300T0	ANID_06436T0	ANID_03608T0	ANID_02349T0	ANID_06237T0	ANID_00404T0
YCL059C	ANID_05875T0
YDL234C	ANID_06618T0
YOR099W	ANID_02752T0
YEL042W	ANID_01082T0
YGR286C	ANID_06643T0
YLR244C	ANID_05199T0
YHR107C	ANID_08182T0
YNL271C	ANID_06523T0
YDR353W	ANID_03581T0
YHR106W	ANID_03581T0
YJL060W	ANID_05616T0
YOL097C	ANID_10475T0
YGL180W	ANID_01632T0
YPR069C	ANID_00687T0
YDR075W	ANID_00103T0
YBR142W	ANID_01750T0
YNL064C	ANID_02731T0
YIL103W	ANID_06283T0
YPR189W	ANID_03014T0
YBL016W	ANID_03719T0
YBR220C	ANID_04836T0
YJL101C	ANID_03150T0
YDL103C	ANID_09094T0
YML056C	ANID_11238T0
YLR432W	ANID_11238T0
YHR216W	ANID_11238T0
YPR029C	ANID_04207T0
YER099C	ANID_01965T0
YBL068W	ANID_01965T0
YLR195C	ANID_03839T0
YIL094C	ANID_05206T0
YDL210W	ANID_10905T0	ANID_02287T0
YBR286W	ANID_03918T0
YKL212W	ANID_03841T0
YJL102W	ANID_02223T0
YDL194W	ANID_01797T0	ANID_10891T0
YDL138W	ANID_01797T0	ANID_10891T0
YFL018C	ANID_12465T0
YOL023W	ANID_10535T0
YMR145C	ANID_01094T0
YDL085W	ANID_01094T0
YBR221C	ANID_09403T0
YER056C	ANID_10767T0
YER060W-A	ANID_10767T0
YER060W	ANID_10767T0
YDR122W	ANID_01171T0
YLR096W	ANID_01171T0
YBL007C	ANID_01462T0
YGR090W	ANID_03455T0
YDL198C	ANID_05132T0
YLR340W	ANID_02734T0
YLR314C	ANID_06688T0
YGR289C	ANID_05917T0	ANID_03515T0	ANID_06834T0	ANID_07344T0	ANID_07119T0
YBR298C	ANID_05917T0	ANID_03515T0	ANID_06834T0	ANID_07344T0	ANID_07119T0
YJR160C	ANID_05917T0	ANID_03515T0	ANID_06834T0	ANID_07344T0	ANID_07119T0
YDL247W	ANID_05917T0	ANID_03515T0	ANID_06834T0	ANID_07344T0	ANID_07119T0
YBR011C	ANID_02968T0
YPL151C	ANID_01208T0
YKL085W	ANID_06717T0
YNL037C	ANID_05790T0
YEL058W	ANID_04234T0
YBR179C	ANID_06897T0
YBR031W	ANID_08176T0
YDR012W	ANID_08176T0
YNR032W	ANID_00164T0
YNL071W	ANID_06708T0
YOR067C	ANID_07301T0
YML061C	ANID_06895T0
YOR323C	ANID_05799T0
YDR365C	ANID_07503T0
YJL167W	ANID_08012T0
YDR105C	ANID_11244T0
YOL122C	ANID_05633T0
YHR050W	ANID_05633T0
YBR160W	ANID_04182T0
YMR221C	ANID_09140T0
YOL030W	ANID_07657T0
YOL094C	ANID_06517T0
YKL113C	ANID_02764T0
YLR005W	ANID_04283T0
YFR028C	ANID_05057T0
YOR160W	ANID_06734T0
YIL018W	ANID_02275T0
YFR031C-A	ANID_02275T0
YKR024C	ANID_00204T0
YML042W	ANID_06279T0
YLR354C	ANID_00240T0
YGR043C	ANID_00240T0
YLR222C	ANID_04460T0
YLR027C	ANID_06048T0
YER179W	ANID_11930T0
YOL045W	ANID_04536T0
YAL017W	ANID_04536T0
YOR061W	ANID_01485T0
YKL064W	ANID_05856T0
YJR117W	ANID_11231T0
YGL003C	ANID_02965T0
YHR169W	ANID_04903T0
YPL042C	ANID_02489T0
YFL053W	ANID_00034T0
YML070W	ANID_00034T0
YBR034C	ANID_10526T0
YMR131C	ANID_07205T0
YDR388W	ANID_02516T0
YOR241W	ANID_03840T0
YJR145C	ANID_04794T0
YHR203C	ANID_04794T0
YJR131W	ANID_05748T0	ANID_00551T0
YHR188C	ANID_01775T0
YDL148C	ANID_01434T0
YGL095C	ANID_06531T0
YKL181W	ANID_06711T0
YKL017C	ANID_07652T0
YHL032C	ANID_03916T0	ANID_05589T0
YPR003C	ANID_03157T0
YHR001W	ANID_03807T0
YKR003W	ANID_03807T0
YJR130C	ANID_03456T0
YML082W	ANID_03456T0
YKL197C	ANID_05991T0
YER015W	ANID_08280T0
YGR086C	ANID_05217T0
YPL004C	ANID_05217T0
YBR017C	ANID_00926T0
YER078C	ANID_01780T0
YDR208W	ANID_02766T0
YNL139C	ANID_02226T0
YPL131W	ANID_01013T0
YIR006C	ANID_04270T0
YOR074C	ANID_12069T0
YDL147W	ANID_04775T0
YPL043W	ANID_04330T0
YOR197W	ANID_05712T0	ANID_02503T0
YDL128W	ANID_00471T0
YIL147C	ANID_01800T0
YIL130W	ANID_02852T0
YIR034C	ANID_02873T0
YJL153C	ANID_07625T0
YCL004W	ANID_02261T0
YLL011W	ANID_04226T0
YDR497C	ANID_02465T0	ANID_08912T0
YOL103W	ANID_02465T0	ANID_08912T0
YER141W	ANID_01915T0
YIL091C	ANID_01354T0
YJL094C	ANID_01290T0
YHR108W	ANID_05710T0
YDR358W	ANID_05710T0
YDR375C	ANID_03131T0
YKR069W	ANID_04774T0
YNR043W	ANID_04414T0
YDR507C	ANID_11101T0
YCL024W	ANID_11101T0
YER049W	ANID_07554T0
YML008C	ANID_07146T0
YLR383W	ANID_10415T0
YJR110W	ANID_12322T0
YMR302C	ANID_10634T0
YPL031C	ANID_01867T0	ANID_08261T0
YBR029C	ANID_05166T0
YJR007W	ANID_03156T0
YGR157W	ANID_02154T0
YBR041W	ANID_05192T0
YDL141W	ANID_06055T0
YPL266W	ANID_03313T0
YOR002W	ANID_04864T0
YGR194C	ANID_08790T0
YMR062C	ANID_07722T0
YMR083W	ANID_08979T0	ANID_02286T0
YMR303C	ANID_08979T0	ANID_02286T0
YOL086C	ANID_08979T0	ANID_02286T0
YBR145W	ANID_08979T0	ANID_02286T0
YER093C	ANID_10756T0
YGR123C	ANID_10281T0
YDR331W	ANID_00871T0
YDR402C	ANID_02706T0
YMR272C	ANID_00918T0
YEL020C	ANID_10214T0
YKL103C	ANID_11070T0
YLR293C	ANID_05482T0
YOR185C	ANID_05482T0
YHR098C	ANID_03080T0
YML049C	ANID_05452T0
YLR377C	ANID_05604T0
YPR141C	ANID_06340T0
YOR176W	ANID_07752T0
YGL202W	ANID_06338T0	ANID_05041T0
YBR043C	ANID_05656T0
YGR132C	ANID_00686T0
YGL255W	ANID_08337T0
YBL008W	ANID_01286T0
YDL058W	ANID_00706T0
YFL002C	ANID_03176T0
YOR261C	ANID_05121T0
YER047C	ANID_03691T0
YOR087W	ANID_03155T0
YFR004W	ANID_04492T0
YFL007W	ANID_05607T0
YJR005W	ANID_05950T0
YDR448W	ANID_10763T0
YMR139W	ANID_06508T0
YDL079C	ANID_06508T0
YOR065W	ANID_00357T0
YMR277W	ANID_02902T0
YML093W	ANID_00475T0
YKR089C	ANID_01713T0
YOR081C	ANID_01713T0
YFL050C	ANID_11138T0
YOL130W	ANID_11138T0
YCR002C	ANID_01394T0
YBL024W	ANID_00757T0
YER003C	ANID_00667T0
YER020W	ANID_01016T0
YGR211W	ANID_02455T0
YDR158W	ANID_04793T0
YPR021C	ANID_08785T0
YER053C	ANID_10782T0	ANID_02977T0
YBR018C	ANID_06182T0
YNL242W	ANID_05491T0
YHR190W	ANID_10396T0
YMR231W	ANID_12235T0
YMR278W	ANID_04591T0
YKL046C	ANID_10345T0
YMR238W	ANID_10345T0
YHR077C	ANID_06695T0
YMR318C	ANID_02860T0
YCR105W	ANID_02860T0
YGL211W	ANID_00450T0
YDR189W	ANID_02518T0
YMR146C	ANID_02997T0
YJR072C	ANID_05536T0
YNL218W	ANID_05617T0
YPR016C	ANID_08824T0
YML063W	ANID_08870T0
YLR441C	ANID_08870T0
YJL128C	ANID_00931T0
YLR196W	ANID_00310T0
YCR084C	ANID_06505T0
YDR390C	ANID_02450T0
YEL052W	ANID_07029T0
YJL100W	ANID_10791T0
YNL029C	ANID_00086T0
YIL085C	ANID_00086T0
YIL108W	ANID_04880T0
YLR208W	ANID_04317T0
YGR060W	ANID_06973T0
YCR028C	ANID_02663T0	ANID_03232T0
YJL168C	ANID_08825T0
YFL059W	ANID_07725T0
YNL333W	ANID_07725T0
YMR096W	ANID_07725T0
YFR024C-A	ANID_04168T0
YHR016C	ANID_04168T0
YDR338C	ANID_00581T0
YMR012W	ANID_04908T0
YIL160C	ANID_05646T0	ANID_01050T0	ANID_05878T0
YGR231C	ANID_06073T0
YMR116C	ANID_04163T0
YGL225W	ANID_08848T0
YLR247C	ANID_10707T0
YOR161C	ANID_10377T0
YIL095W	ANID_10515T0
YNL020C	ANID_10515T0
YGR185C	ANID_00057T0
YDR292C	ANID_06627T0
YHR171W	ANID_07428T0
YLL041C	ANID_02332T0
YPL268W	ANID_00664T0
YOR142W	ANID_02295T0
YPR047W	ANID_06253T0
YOR271C	ANID_10445T0
YJR077C	ANID_00870T0
YKL188C	ANID_01014T0
YDR099W	ANID_04501T0	ANID_05744T0
YER177W	ANID_04501T0	ANID_05744T0
YBR293W	ANID_03888T0
YNL297C	ANID_03643T0
YOL145C	ANID_11128T0
YCL040W	ANID_08689T0
YDR516C	ANID_08689T0
YER126C	ANID_02926T0
YGR184C	ANID_03923T0
YPR176C	ANID_03747T0
YDL022W	ANID_00351T0	ANID_06792T0
YOL059W	ANID_00351T0	ANID_06792T0
YIR008C	ANID_03033T0
YBR243C	ANID_05888T0
YJR126C	ANID_04018T0
YFR002W	ANID_06980T0
YDL001W	ANID_10806T0
YAL067C	ANID_02321T0
YGR065C	ANID_02321T0
YGL144C	ANID_09410T0
YDL109C	ANID_09410T0
YDR335W	ANID_03012T0
YMR121C	ANID_00445T0
YLR029C	ANID_00445T0
YKL184W	ANID_03846T0
YBR055C	ANID_07447T0
YLR248W	ANID_04483T0
YNL239W	ANID_06399T0
YOR175C	ANID_06530T0
YOL124C	ANID_10450T0
YER107C	ANID_01379T0
YFR048W	ANID_01996T0
YMR244W	ANID_00726T0
YLR447C	ANID_03168T0
YIR002C	ANID_10063T0
YPR156C	ANID_08122T0
YGR138C	ANID_08122T0
YJR068W	ANID_02969T0
YLR362W	ANID_02269T0
YKL140W	ANID_04684T0
YGL184C	ANID_07051T0
YDL097C	ANID_10519T0
YOR209C	ANID_09116T0
YPL263C	ANID_02090T0
YGR285C	ANID_07143T0
YOR272W	ANID_04469T0
YHR005C	ANID_00651T0
YNR012W	ANID_07502T0
YOR222W	ANID_10172T0
YPL134C	ANID_10172T0
YER005W	ANID_00210T0
YAL021C	ANID_03602T0
YDR044W	ANID_05130T0
YLR056W	ANID_06506T0
YPR041W	ANID_06067T0
YGR144W	ANID_03928T0
YAR007C	ANID_07423T0
YOR262W	ANID_02438T0
YJR001W	ANID_08854T0
YPL212C	ANID_06165T0
YOL016C	ANID_02412T0
YFR014C	ANID_02412T0
YML092C	ANID_06726T0
YMR076C	ANID_07296T0
YJL039C	ANID_10002T0
YHL003C	ANID_02464T0
YKL008C	ANID_02464T0
YBR020W	ANID_04957T0
YDR009W	ANID_04957T0
YKR056W	ANID_00141T0
YDL040C	ANID_03628T0
YCL009C	ANID_04430T0
YGL123W	ANID_03413T0
YNL191W	ANID_01092T0
YFL047W	ANID_05677T0
YPR103W	ANID_03932T0
YDR120C	ANID_09406T0
YOL038W	ANID_08054T0
YPR026W	ANID_09340T0
YLL045C	ANID_05520T0
YHL033C	ANID_05520T0
YGR012W	ANID_01513T0
YBR081C	ANID_04894T0
YNL006W	ANID_01335T0
YCR068W	ANID_05919T0
YJR153W	ANID_04372T0
YCR094W	ANID_05100T0
YNR048W	ANID_05100T0
YJR091C	ANID_07474T0
YPR042C	ANID_07474T0
YDR452W	ANID_01148T0
YDL100C	ANID_02909T0
YOR005C	ANID_00097T0
YGR171C	ANID_03865T0
YBR058C	ANID_07422T0
YBR003W	ANID_10340T0
YPL195W	ANID_08291T0
YKL027W	ANID_04714T0
YHR003C	ANID_04714T0
YDR243C	ANID_01634T0
YGR054W	ANID_02775T0
YNL288W	ANID_03669T0
YDL025C	ANID_10019T0
YCL043C	ANID_07436T0
YDR518W	ANID_07436T0
YOL140W	ANID_01150T0
YFL009W	ANID_05517T0
YJR076C	ANID_04667T0
YMR293C	ANID_09400T0
YLR172C	ANID_00720T0
YMR215W	ANID_00558T0
YJL208C	ANID_02185T0
YDR372C	ANID_05705T0
YFR006W	ANID_05810T0
YLR055C	ANID_04670T0
YEL064C	ANID_04428T0
YOR243C	ANID_00984T0
YPL141C	ANID_00822T0
YOR233W	ANID_00822T0
YPL145C	ANID_02877T0
YOR237W	ANID_02877T0
YEL040W	ANID_04515T0
YOR155C	ANID_03222T0
YHR112C	ANID_00681T0	ANID_11168T0
YOL066C	ANID_10936T0
YDL036C	ANID_10936T0
YHR104W	ANID_00423T0
YNL207W	ANID_00124T0
YGR253C	ANID_05872T0
YHR119W	ANID_05795T0
YLR336C	ANID_04581T0
YDR300C	ANID_05817T0
YHR033W	ANID_05817T0
YLR231C	ANID_05952T0	ANID_01857T0
YGR159C	ANID_04865T0
YPL090C	ANID_01964T0
YBR181C	ANID_01964T0
YKL081W	ANID_06563T0
YPL048W	ANID_06563T0
YNL138W	ANID_00999T0
YFL045C	ANID_10710T0
YJL108C	ANID_03479T0	ANID_08495T0	ANID_03143T0
YAR015W	ANID_04739T0
YLR319C	ANID_01324T0
YKL022C	ANID_08002T0
YLR310C	ANID_02130T0
YLR212C	ANID_00676T0
YKR080W	ANID_01524T0
YOR157C	ANID_02085T0
YGR083C	ANID_06864T0
YGL077C	ANID_07392T0
YDR531W	ANID_09446T0
YMR079W	ANID_04997T0
YKL091C	ANID_04997T0
YJR049C	ANID_07666T0
YEL041W	ANID_07666T0
YPR110C	ANID_02415T0
YOR346W	ANID_03909T0
YGL252C	ANID_10492T0
YKR048C	ANID_08863T0
YPL050C	ANID_07672T0
YGR056W	ANID_03448T0
YLR357W	ANID_03448T0
YMR243C	ANID_01795T0
YOR316C	ANID_01795T0
YBR087W	ANID_06300T0
YDL238C	ANID_10903T0
YMR092C	ANID_10942T0
YBR287W	ANID_00930T0
YDR325W	ANID_08056T0
YPL125W	ANID_04053T0
YGL203C	ANID_10184T0
YGR266W	ANID_09466T0
YOR070C	ANID_07444T0
YPL122C	ANID_07015T0
YML080W	ANID_00956T0
YGR188C	ANID_03946T0
YHR111W	ANID_02327T0
YKL213C	ANID_07704T0
YCR034W	ANID_08117T0	ANID_06435T0
YJL196C	ANID_08117T0	ANID_06435T0
YGL112C	ANID_08232T0
YOR090C	ANID_05722T0
YKR076W	ANID_10273T0
YMR251W	ANID_10273T0
YGR154C	ANID_10273T0
YOL062C	ANID_07741T0
YOR001W	ANID_11773T0
YGL116W	ANID_00814T0
YJR139C	ANID_02882T0
YAL025C	ANID_06612T0
YOR119C	ANID_06363T0
YOL033W	ANID_07361T0
YHR009C	ANID_10839T0
YLR186W	ANID_02759T0
YKL217W	ANID_06703T0
YNL290W	ANID_08064T0
YJR159W	ANID_09064T0	ANID_11941T0	ANID_02666T0
YDL246C	ANID_09064T0	ANID_11941T0	ANID_02666T0
YLR070C	ANID_09064T0	ANID_11941T0	ANID_02666T0
YLR300W	ANID_04052T0
YOR190W	ANID_04052T0
YNL075W	ANID_00647T0
YDR226W	ANID_05122T0
YPR125W	ANID_02939T0
YLR075W	ANID_06083T0
YHR166C	ANID_08013T0
YOR362C	ANID_05793T0
YGR175C	ANID_11008T0
YLR399C	ANID_01984T0
YDL070W	ANID_01984T0
YLR130C	ANID_03799T0
YHR002W	ANID_07304T0
YGR214W	ANID_03172T0
YLR048W	ANID_03172T0
YOR231W	ANID_04189T0
YPL140C	ANID_04189T0
YKL120W	ANID_00066T0
YLR351C	ANID_10675T0
YLR345W	ANID_10824T0
YKL045W	ANID_00260T0
YDR539W	ANID_07164T0
YJL069C	ANID_07458T0
YJL213W	ANID_01184T0	ANID_00030T0
YGR135W	ANID_01757T0
YDR245W	ANID_07562T0
YLR002C	ANID_07260T0
YDR019C	ANID_01198T0
YJL062W	ANID_06496T0
YEL047C	ANID_10296T0
YPL088W	ANID_09474T0
YIL021W	ANID_06252T0
YGL141W	ANID_03999T0
YDR332W	ANID_06707T0
YNL178W	ANID_04087T0
YBR074W	ANID_10522T0
YBR161W	ANID_06534T0
YPL057C	ANID_06534T0
YMR250W	ANID_05447T0	ANID_07278T0
YBR180W	ANID_02707T0
YER148W	ANID_04976T0
YGL065C	ANID_06874T0
YGL097W	ANID_06978T0
YBR247C	ANID_09398T0
YMR110C	ANID_05644T0
YJR078W	ANID_02509T0	ANID_01858T0
YHR202W	ANID_09402T0
YPL220W	ANID_01122T0
YGL135W	ANID_01122T0
YLR114C	ANID_01018T0
YEL050C	ANID_03649T0
YNL083W	ANID_02173T0
YJL088W	ANID_04409T0
YMR296C	ANID_03728T0
YBL104C	ANID_10564T0
YMR166C	ANID_06690T0
YOL061W	ANID_03169T0
YDR301W	ANID_01413T0
YLR103C	ANID_00872T0
YJR051W	ANID_01543T0
YLR420W	ANID_10131T0
YMR027W	ANID_10282T0
YOR386W	ANID_00387T0
YER061C	ANID_07489T0
YGR028W	ANID_07047T0
YNL273W	ANID_07007T0
YPR167C	ANID_04770T0
YML104C	ANID_01377T0
YNL169C	ANID_00910T0
YGR267C	ANID_08188T0
YHR070W	ANID_10361T0
YLR116W	ANID_10615T0
YBR166C	ANID_05959T0
YPR048W	ANID_10283T0
YJL172W	ANID_10986T0	ANID_04810T0
YIL116W	ANID_00717T0
YLR216C	ANID_04583T0
YOR141C	ANID_05911T0
YLL057C	ANID_02200T0	ANID_02960T0	ANID_08579T0
YJR013W	ANID_03370T0
YJL001W	ANID_03756T0
YPL104W	ANID_01710T0
YGL076C	ANID_07107T0
YPL198W	ANID_07107T0
YBL037W	ANID_07016T0
YPR004C	ANID_06699T0
YLL019C	ANID_00988T0
YKL004W	ANID_04991T0
YNL141W	ANID_06078T0
YOR022C	ANID_05804T0
YNR033W	ANID_06550T0
YER098W	ANID_03587T0
YBL067C	ANID_03587T0
YJR123W	ANID_00843T0
YDL167C	ANID_08055T0
YPR118W	ANID_04290T0
YHR114W	ANID_11997T0
YLR243W	ANID_01223T0
YOR181W	ANID_11104T0
YDR142C	ANID_00880T0
YJR036C	ANID_00444T0
YCR024C	ANID_03073T0
YDR017C	ANID_06880T0
YPR165W	ANID_05740T0
YOR091W	ANID_06922T0
YJL080C	ANID_02068T0
YOR132W	ANID_02224T0
YNL219C	ANID_10118T0
YDL155W	ANID_02137T0
YLR210W	ANID_02137T0
YBL097W	ANID_04265T0
YFR047C	ANID_03431T0
YCR009C	ANID_08831T0
YDL086W	ANID_10652T0
YFR010W	ANID_11102T0
YML074C	ANID_10489T0
YLR449W	ANID_10489T0
YGR189C	ANID_00933T0
YGL011C	ANID_04869T0
YLR229C	ANID_07487T0
YLR157C	ANID_00300T0
YLR158C	ANID_00300T0
YLR160C	ANID_00300T0
YLR155C	ANID_00300T0
YIL022W	ANID_01281T0
YDR364C	ANID_05196T0
YKL174C	ANID_01061T0	ANID_08990T0
YBL033C	ANID_00670T0
YDR392W	ANID_00719T0
YER055C	ANID_03748T0
YJR105W	ANID_02272T0
YBR234C	ANID_05778T0
YPR108W	ANID_01922T0
YNL317W	ANID_06160T0
YER021W	ANID_10337T0
YHL010C	ANID_10251T0
YOR124C	ANID_10722T0
YPR119W	ANID_03648T0
YGR108W	ANID_03648T0
YOL068C	ANID_10449T0
YDL042C	ANID_10449T0
YML086C	ANID_00836T0
YER094C	ANID_04449T0
YIR004W	ANID_03375T0
YKL221W	ANID_03658T0
YDR049W	ANID_07736T0
YER119C	ANID_10338T0
YBL089W	ANID_10338T0
YMR001C	ANID_01560T0
YDR244W	ANID_10215T0
YFL016C	ANID_10778T0
YEL046C	ANID_07564T0	ANID_05426T0
YML123C	ANID_01612T0
YDR415C	ANID_07035T0
YML004C	ANID_04174T0
YHR132C	ANID_06119T0
YOR145C	ANID_05785T0
YBR192W	ANID_00346T0
YDL153C	ANID_01164T0
YFL030W	ANID_01342T0
YFL038C	ANID_04281T0
YNR006W	ANID_02071T0
YDL108W	ANID_08285T0
YNL274C	ANID_05534T0	ANID_00775T0
YBR046C	ANID_00158T0
YJL091C	ANID_00827T0
YIL047C	ANID_04733T0
YOR184W	ANID_10298T0
YDL137W	ANID_01126T0
YDL192W	ANID_01126T0
YER089C	ANID_01358T0
YBL056W	ANID_01358T0
YBR189W	ANID_04803T0
YPL081W	ANID_04803T0
YFR051C	ANID_00922T0
YGL083W	ANID_04322T0
YJL092W	ANID_03797T0
YNL280C	ANID_04094T0
YER144C	ANID_02072T0
YDR069C	ANID_02072T0
YLR148W	ANID_02266T0
YHR128W	ANID_08869T0
YLR203C	ANID_09065T0
YER102W	ANID_00465T0
YBL072C	ANID_00465T0
YGL186C	ANID_04526T0	ANID_01186T0
YIL133C	ANID_04202T0
YNL069C	ANID_04202T0
YER168C	ANID_10924T0
YCR023C	ANID_00890T0	ANID_01423T0
YDR312W	ANID_04232T0
YHR066W	ANID_04232T0
YLR206W	ANID_03696T0
YDL161W	ANID_03696T0
YNL293W	ANID_10355T0
YOL112W	ANID_10355T0
YDL056W	ANID_03154T0
YDR403W	ANID_02705T0
YGL115W	ANID_10854T0
YEL051W	ANID_00110T0
YDR496C	ANID_10173T0
YNL313C	ANID_06714T0
YKR042W	ANID_06697T0
YJL116C	ANID_06697T0
YIL123W	ANID_06697T0
YNL066W	ANID_06697T0
YGR047C	ANID_00407T0
YPR144C	ANID_01533T0
YPR175W	ANID_07439T0
YFR021W	ANID_00127T0
YML130C	ANID_01510T0
YDR268W	ANID_06488T0
YJR095W	ANID_07287T0
YPL242C	ANID_09463T0
YGR260W	ANID_09010T0	ANID_08955T0	ANID_00993T0	ANID_01681T0	ANID_00614T0	ANID_10075T0	ANID_01110T0	ANID_11116T0	ANID_05650T0
YGR010W	ANID_01745T0
YLR328W	ANID_01745T0
YGL171W	ANID_00944T0
YGL169W	ANID_10771T0
YPL152W	ANID_10111T0
YPL171C	ANID_12101T0	ANID_05228T0	ANID_09345T0
YHR179W	ANID_12101T0	ANID_05228T0	ANID_09345T0
YOR120W	ANID_01274T0	ANID_07954T0
YDR368W	ANID_01274T0	ANID_07954T0
YOR299W	ANID_03122T0
YMR237W	ANID_03122T0
YLR019W	ANID_10077T0
YLL010C	ANID_10077T0
YDR346C	ANID_00117T0
YBL061C	ANID_01554T0
YER087W	ANID_01201T0
YBR159W	ANID_05861T0
YJR152W	ANID_10720T0	ANID_00497T0	ANID_06461T0
YCR098C	ANID_02864T0
YJL115W	ANID_04891T0
YJL020C	ANID_05981T0
YPL260W	ANID_05718T0
YOL055C	ANID_10762T0
YPL258C	ANID_10762T0
YPR121W	ANID_10762T0
YDL205C	ANID_00121T0
YJL207C	ANID_06598T0
YMR214W	ANID_06170T0
YCL038C	ANID_07437T0	ANID_07591T0
YIR029W	ANID_03104T0
YCR047C	ANID_05789T0
YMR235C	ANID_04862T0
YPR161C	ANID_08865T0
YHR142W	ANID_01069T0
YKR018C	ANID_01244T0
YJL082W	ANID_01244T0
YGR162W	ANID_06060T0
YGL049C	ANID_06060T0
YML110C	ANID_01743T0
YPR178W	ANID_01468T0
YPL209C	ANID_05815T0
YJL204C	ANID_10061T0
YPL214C	ANID_10472T0
YMR226C	ANID_00179T0	ANID_00618T0
YBL035C	ANID_10855T0
YMR203W	ANID_06510T0
YKL205W	ANID_08787T0
YHR011W	ANID_10353T0
YGR085C	ANID_04475T0
YPR102C	ANID_04475T0
YAL002W	ANID_00244T0
YBR227C	ANID_00349T0
YJL036W	ANID_03584T0
YPL183C	ANID_05215T0
YLR017W	ANID_10230T0
YKR079C	ANID_11892T0
YFR037C	ANID_06705T0
YIL105C	ANID_05671T0
YNL047C	ANID_05671T0
YGR261C	ANID_00165T0
YML018C	ANID_00088T0
YKL001C	ANID_01194T0
YPL218W	ANID_00411T0
YKL059C	ANID_07431T0
YMR176W	ANID_08211T0
YMR247C	ANID_09437T0
YDR104C	ANID_03148T0
YNL011C	ANID_00039T0
YOR212W	ANID_00081T0
YIL003W	ANID_11060T0
YKL025C	ANID_12219T0
YOR154W	ANID_12337T0
YBR082C	ANID_02761T0
YDR059C	ANID_02761T0
YBL064C	ANID_03973T0	ANID_10223T0
YOR171C	ANID_01176T0
YLR260W	ANID_01176T0
YBR133C	ANID_00134T0
YKL068W	ANID_05627T0
YMR047C	ANID_05627T0
YNL279W	ANID_05614T0
YOR006C	ANID_05711T0
YJR124C	ANID_09393T0
YKL193C	ANID_10088T0
YDR242W	ANID_08777T0	ANID_03957T0	ANID_02662T0	ANID_08303T0	ANID_12070T0	ANID_10833T0	ANID_04195T0	ANID_02879T0	ANID_10210T0
YOR306C	ANID_02358T0	ANID_04098T0
YNL007C	ANID_02238T0
YKL172W	ANID_00074T0
YEL055C	ANID_03944T0
YBR274W	ANID_05494T0
YIL083C	ANID_04830T0
YNL308C	ANID_04065T0
YLR286C	ANID_08241T0
YLR004C	ANID_11153T0
YDR326C	ANID_02215T0
YHR080C	ANID_02215T0
YKR036C	ANID_06867T0
YJL112W	ANID_06867T0
YIL020C	ANID_02293T0
YPL117C	ANID_00579T0
YJL053W	ANID_03642T0
YKL114C	ANID_03947T0
YDR050C	ANID_06900T0
YIL033C	ANID_04987T0
YPR011C	ANID_05801T0
YMR102C	ANID_00069T0
YKL121W	ANID_00069T0
YPR058W	ANID_04250T0
YBR104W	ANID_04250T0
YPL248C	ANID_04785T0	ANID_08111T0
YKR066C	ANID_10220T0	ANID_05440T0
YBR260C	ANID_04745T0
YPL172C	ANID_01722T0
YHR026W	ANID_07603T0
YPL063W	ANID_04490T0
YPR132W	ANID_01345T0
YGR118W	ANID_01345T0
YDL017W	ANID_03450T0
YIR023W	ANID_02944T0
YPL155C	ANID_08286T0
YML001W	ANID_00089T0
YBL041W	ANID_05784T0
YPR091C	ANID_02757T0
YDL201W	ANID_10451T0
YPL133C	ANID_06293T0
YLR361C	ANID_10446T0
YCR026C	ANID_07550T0
YEL016C	ANID_07550T0
YBR061C	ANID_01751T0
YBR028C	ANID_04980T0
YOL064C	ANID_01769T0
YLR209C	ANID_06490T0
YMR314W	ANID_06547T0
YGR238C	ANID_04564T0
YHR158C	ANID_04564T0
YNL257C	ANID_04066T0
YHR155W	ANID_04066T0
YDL159W	ANID_03422T0
YLR167W	ANID_04872T0
YIL043C	ANID_06366T0
YNL251C	ANID_08276T0
YPR097W	ANID_10350T0
YER162C	ANID_03890T0
YPR137W	ANID_04456T0
YOR245C	ANID_11072T0
YOR334W	ANID_11107T0
YER031C	ANID_00347T0
YGL210W	ANID_00347T0
YJL133W	ANID_03690T0
YKR052C	ANID_03690T0
YNL231C	ANID_06853T0
YNL264C	ANID_06853T0
YAR003W	ANID_00808T0
YGR163W	ANID_00953T0
YKL179C	ANID_00762T0
YGR255C	ANID_03586T0
YJR098C	ANID_03751T0
YJR070C	ANID_07498T0
YNL121C	ANID_07687T0
YHR117W	ANID_07687T0
YML021C	ANID_07435T0
YGR207C	ANID_10278T0
YOL119C	ANID_04481T0	ANID_02840T0	ANID_11823T0
YDR032C	ANID_00297T0
YCR004C	ANID_00297T0
YKL039W	ANID_00063T0
YHL017W	ANID_00063T0
YHR123W	ANID_04778T0
YNL130C	ANID_04778T0
YGL205W	ANID_06752T0	ANID_06765T0
YBL047C	ANID_00317T0
YOL141W	ANID_00128T0
YNL256W	ANID_06032T0
YNR041C	ANID_12152T0
YAL061W	ANID_09288T0
YAL060W	ANID_09288T0
YEL056W	ANID_08187T0
YOR100C	ANID_05356T0
YPR157W	ANID_07454T0
YGR141W	ANID_07454T0
YDR025W	ANID_05222T0
YBR048W	ANID_05222T0
YOR033C	ANID_03035T0
YDR263C	ANID_03035T0
YNR019W	ANID_04208T0
YCR048W	ANID_04208T0
YKL080W	ANID_01195T0
YER156C	ANID_04178T0
YHL002W	ANID_02066T0
YFL054C	ANID_02822T0
YBL098W	ANID_05200T0
YBR164C	ANID_05912T0
YBR088C	ANID_10087T0
YNL098C	ANID_00182T0
YOR101W	ANID_00182T0
YBR084C-A	ANID_10740T0
YBL027W	ANID_10740T0
YAL042W	ANID_02738T0
YDL236W	ANID_02970T0
YGL143C	ANID_03462T0
YDR376W	ANID_06272T0
YMR276W	ANID_05451T0
YGL019W	ANID_10546T0
YIL121W	ANID_07936T0	ANID_05628T0
YIL120W	ANID_07936T0	ANID_05628T0
YNL065W	ANID_07936T0	ANID_05628T0
YGL058W	ANID_05344T0
YNR030W	ANID_03588T0
YMR023C	ANID_06522T0
YKR094C	ANID_04016T0
YIL148W	ANID_04016T0
YDR416W	ANID_00111T0
YEL027W	ANID_03088T0
YGR246C	ANID_03116T0
YOR322C	ANID_00056T0
YHR206W	ANID_03688T0
YKL134C	ANID_12389T0
YNL031C	ANID_00733T0
YBR010W	ANID_00733T0
YGR234W	ANID_03522T0	ANID_07169T0
YDR373W	ANID_05341T0
YJR002W	ANID_04298T0
YNR015W	ANID_02967T0
YMR061W	ANID_04892T0
YMR210W	ANID_06555T0
YGR216C	ANID_10611T0
YNL202W	ANID_07770T0
YOL152W	ANID_08683T0
YER157W	ANID_04886T0
YLR348C	ANID_06254T0
YOL077C	ANID_10055T0
YEL024W	ANID_02306T0
YDR080W	ANID_04876T0
YBL084C	ANID_06138T0
YMR208W	ANID_03869T0
YJR144W	ANID_06054T0
YPL222W	ANID_05110T0
YNL201C	ANID_07750T0
YML121W	ANID_08796T0
YLR299W	ANID_10444T0
YOL120C	ANID_05800T0
YNL301C	ANID_05800T0
YML065W	ANID_01207T0
YLR442C	ANID_01207T0
YBL080C	ANID_02900T0
YKL073W	ANID_00847T0
YMR100W	ANID_00078T0
YER012W	ANID_04457T0
YLR215C	ANID_06594T0
YHR086W	ANID_09090T0
YPL227C	ANID_07715T0
YOR312C	ANID_00433T0
YMR242C	ANID_00433T0
YBR039W	ANID_00252T0
YKL150W	ANID_00432T0
YLR191W	ANID_01511T0
YLR459W	ANID_03826T0
YGL103W	ANID_10416T0
YOR202W	ANID_06536T0
YJR006W	ANID_10470T0
YPR135W	ANID_10635T0
YLR133W	ANID_00929T0
YDR147W	ANID_00929T0
YBR110W	ANID_05346T0
YDL006W	ANID_06892T0
YKL002W	ANID_06898T0
YGL131C	ANID_10341T0
YLR330W	ANID_08710T0
YLR380W	ANID_03709T0	ANID_00485T0	ANID_06785T0
YGR024C	ANID_00804T0
YDR427W	ANID_03716T0
YGR220C	ANID_04308T0
YEL021W	ANID_06157T0
YHR008C	ANID_05577T0
YJL121C	ANID_07588T0
YOR274W	ANID_06513T0
YJL010C	ANID_10618T0
YLR088W	ANID_10439T0
YPL169C	ANID_02737T0
YKL151C	ANID_05994T0
YIL034C	ANID_00290T0
YDL119C	ANID_03663T0
YFL001W	ANID_03170T0
YLR291C	ANID_01344T0
YJL029C	ANID_02736T0
YNL237W	ANID_02299T0
YFL005W	ANID_06974T0
YGR014W	ANID_07041T0
YDR155C	ANID_08605T0
YOR275C	ANID_04351T0
YHR089C	ANID_10712T0
YOL123W	ANID_11744T0
YPL069C	ANID_00654T0	ANID_08143T0	ANID_01592T0
YBR037C	ANID_04842T0
YBR024W	ANID_04842T0
YLR020C	ANID_01798T0
YLL012W	ANID_01798T0
YMR113W	ANID_04384T0
YKL132C	ANID_04384T0
YIL144W	ANID_04969T0
YNL240C	ANID_03632T0
YPL237W	ANID_02992T0
YJL126W	ANID_03656T0
YML064C	ANID_07206T0
YOL002C	ANID_04932T0
YDR492W	ANID_04932T0
YDL226C	ANID_02222T0
YKR026C	ANID_00167T0
YGR149W	ANID_02940T0
YOR069W	ANID_03594T0
YMR093W	ANID_04648T0
YER008C	ANID_00462T0
YBR291C	ANID_03461T0
YHR200W	ANID_07579T0
YLR262C	ANID_07602T0
YMR004W	ANID_10918T0
YML026C	ANID_05441T0
YDR450W	ANID_05441T0
YPL015C	ANID_07461T0	ANID_11873T0
YBL082C	ANID_00104T0
YKR092C	ANID_00461T0
YBR002C	ANID_05600T0
YDR064W	ANID_06679T0
YDR454C	ANID_10188T0
YKR021W	ANID_01089T0
YJL084C	ANID_01089T0
YNL068C	ANID_02854T0
YIL131C	ANID_02854T0
YIL067C	ANID_10589T0	ANID_12172T0
YAL003W	ANID_01162T0
YJL127C	ANID_03879T0
YKL024C	ANID_04258T0
YML097C	ANID_03678T0
YLR427W	ANID_05185T0
YDR092W	ANID_08702T0
YNL048W	ANID_05725T0
YNL067W	ANID_09465T0
YGL147C	ANID_09465T0
YPL224C	ANID_08791T0
YMR177W	ANID_08791T0
YJR104C	ANID_00241T0
YOR149C	ANID_02303T0
YJL187C	ANID_05822T0
YOR089C	ANID_04915T0
YDR266C	ANID_10068T0
YGR187C	ANID_09409T0
YFR050C	ANID_10708T0
YKL013C	ANID_08698T0
YLR166C	ANID_08879T0
YOL052C	ANID_08231T0
YKR105C	ANID_08459T0	ANID_08095T0	ANID_07200T0	ANID_11217T0	ANID_01031T0	ANID_02643T0	ANID_03254T0
YCL069W	ANID_08459T0	ANID_08095T0	ANID_07200T0	ANID_11217T0	ANID_01031T0	ANID_02643T0	ANID_03254T0
YGR224W	ANID_08459T0	ANID_08095T0	ANID_07200T0	ANID_11217T0	ANID_01031T0	ANID_02643T0	ANID_03254T0
YPR198W	ANID_08459T0	ANID_08095T0	ANID_07200T0	ANID_11217T0	ANID_01031T0	ANID_02643T0	ANID_03254T0
YHR084W	ANID_02290T0
YBR155W	ANID_05438T0
YBR200W	ANID_07030T0
YKL191W	ANID_05179T0
YJL081C	ANID_07441T0
YNR055C	ANID_06417T0
YER026C	ANID_10701T0
YKR081C	ANID_10200T0
YNL221C	ANID_08691T0
YIL162W	ANID_11778T0
YDR264C	ANID_05824T0
YOR034C	ANID_05824T0
YMR143W	ANID_09468T0
YDL083C	ANID_09468T0
YGR048W	ANID_00329T0
YDR204W	ANID_04757T0
YJR125C	ANID_03821T0
YER122C	ANID_06033T0
YBL040C	ANID_11226T0
YPL029W	ANID_04723T0
YDL090C	ANID_02002T0
YDR280W	ANID_06111T0
YPL097W	ANID_01709T0
YDR036C	ANID_06844T0
YKL190W	ANID_06566T0
YNL090W	ANID_04953T0
YJR133W	ANID_06993T0
YJL068C	ANID_08782T0
YPR022C	ANID_06733T0
YGR003W	ANID_03939T0	ANID_10008T0
YDR272W	ANID_06840T0
YOR040W	ANID_06840T0
YBR154C	ANID_00752T0
YDL156W	ANID_03737T0
YHR069C	ANID_10406T0
YNR007C	ANID_11004T0
YIL145C	ANID_00205T0
YGL241W	ANID_02164T0
YJL143W	ANID_01892T0
YPL247C	ANID_01695T0
YNL181W	ANID_04726T0
YPR086W	ANID_04928T0
YNL016W	ANID_10164T0
YEL034W	ANID_04015T0
YJR047C	ANID_04015T0
YOL092W	ANID_12206T0
YBR147W	ANID_12206T0
YDR214W	ANID_05602T0
YPL111W	ANID_02901T0
YGL059W	ANID_09461T0
YJR073C	ANID_01376T0
YOR039W	ANID_01272T0
YDR330W	ANID_05675T0
YGL130W	ANID_11746T0
YIL006W	ANID_04387T0
YEL006W	ANID_04387T0
YPL249C	ANID_01980T0
YMR192W	ANID_01980T0
YBR042C	ANID_11126T0
YDR018C	ANID_11126T0
YJR075W	ANID_04716T0
YEL054C	ANID_00262T0
YDR418W	ANID_00262T0
YCR031C	ANID_05960T0
YJL191W	ANID_05960T0
YGR046W	ANID_00716T0
YHR168W	ANID_00889T0
YER117W	ANID_04494T0
YBL087C	ANID_04494T0
YDR182W	ANID_01796T0
YGL142C	ANID_01811T0
YIL039W	ANID_04495T0
YMR034C	ANID_07286T0
YNL227C	ANID_09060T0
YPL211W	ANID_08491T0
YBR191W	ANID_04802T0
YPL079W	ANID_04802T0
YNL055C	ANID_04402T0
YIL114C	ANID_04402T0
YLR309C	ANID_02480T0
YDL052C	ANID_06139T0
YLR045C	ANID_05521T0
YGR282C	ANID_10150T0
YPL085W	ANID_06615T0
YGL178W	ANID_12073T0
YPL084W	ANID_10788T0
YEL023C	ANID_01725T0	ANID_05027T0
YJR142W	ANID_00193T0	ANID_07239T0
YJL190C	ANID_00907T0
YLR367W	ANID_00907T0
YAL058W	ANID_03592T0
YGR225W	ANID_01982T0
YOR007C	ANID_01282T0
YFL028C	ANID_06512T0
YML014W	ANID_05119T0
YJL125C	ANID_08799T0
YKR068C	ANID_09086T0
YDR225W	ANID_03468T0
YBL003C	ANID_03468T0
YKR070W	ANID_03085T0	ANID_05564T0
YCR061W	ANID_03714T0
YNR035C	ANID_00306T0
YMR223W	ANID_03711T0
YBR267W	ANID_01875T0
YKL012W	ANID_01249T0
YBL019W	ANID_04736T0
YER019W	ANID_03927T0
YIL038C	ANID_04585T0
YBR026C	ANID_09401T0
YOR251C	ANID_10395T0
YFR022W	ANID_04170T0	ANID_03265T0
YOR018W	ANID_04170T0	ANID_03265T0
YDR002W	ANID_00084T0
YNL137C	ANID_05164T0
YPL188W	ANID_08837T0
YDR541C	ANID_05977T0
YGL157W	ANID_05977T0
YGL039W	ANID_05977T0
YOL151W	ANID_05977T0
YDR267C	ANID_01385T0
YGR278W	ANID_00289T0
YGR284C	ANID_01117T0
YIL128W	ANID_01528T0
YBR256C	ANID_04231T0
YDL064W	ANID_04399T0
YHL004W	ANID_04251T0
YHR148W	ANID_06171T0
YLR026C	ANID_09526T0
YDR371W	ANID_04871T0	ANID_05454T0
YDR168W	ANID_02051T0
YCR077C	ANID_02751T0
YEL037C	ANID_02304T0
YDR323C	ANID_03144T0
YLR403W	ANID_00817T0
YDR304C	ANID_04467T0
YFR005C	ANID_04458T0
YOR254C	ANID_00834T0
YJR024C	ANID_03593T0
YDR465C	ANID_06072T0
YER143W	ANID_06741T0
YDL117W	ANID_12403T0
YPL030W	ANID_08721T0
YOL080C	ANID_10955T0
YPL123C	ANID_11897T0	ANID_04874T0
YDR061W	ANID_00561T0
YKL034W	ANID_01075T0
YDL101C	ANID_04279T0
YGR257C	ANID_06087T0
YNR029C	ANID_06191T0
YPL132W	ANID_06297T0
YGR038W	ANID_01933T0
YLR350W	ANID_01933T0
YDR484W	ANID_04014T0
YNL025C	ANID_02172T0
YPR082C	ANID_02848T0
YKR051W	ANID_06328T0
YHR088W	ANID_08834T0
YLL006W	ANID_09528T0
YMR178W	ANID_00183T0
YMR171C	ANID_00831T0
YGL196W	ANID_07140T0
YIL106W	ANID_06288T0
YLR084C	ANID_06685T0
YPR105C	ANID_07462T0
YKL180W	ANID_00776T0
YJL177W	ANID_00776T0
YOR127W	ANID_01025T0
YDR379W	ANID_01025T0
YGR241C	ANID_05224T0
YHR161C	ANID_05224T0
YNL096C	ANID_04916T0
YOR096W	ANID_04916T0
YDR460W	ANID_01668T0
YIL118W	ANID_04782T0
YKL067W	ANID_08216T0
YLR121C	ANID_06487T0	ANID_01573T0
YLR120C	ANID_06487T0	ANID_01573T0
YDR144C	ANID_06487T0	ANID_01573T0
YIL015W	ANID_06487T0	ANID_01573T0
YIR039C	ANID_06487T0	ANID_01573T0
YDR054C	ANID_00226T0
YER170W	ANID_00259T0
YNL022C	ANID_00625T0
YBR149W	ANID_05563T0
YNR052C	ANID_07628T0
YNL010W	ANID_10429T0
YJR096W	ANID_02515T0	ANID_02801T0
YBR176W	ANID_01778T0
YBR239C	ANID_07468T0
YPR201W	ANID_04101T0
YDR339C	ANID_10865T0
YMR022W	ANID_08258T0
[truncated: 1,437 more rows]
