# Supplementary material for: Evolutionary Conservation and Diversification of Puf RNA Binding Proteins and Their mRNA Targets
Source: PLoS Biol. 2015 Nov 20;13(11):e1002307. doi: 10.1371/journal.pbio.1002307 (PMC4654594; doi:10.1371/journal.pbio.1002307)
Supplement: S4 Dataset — (ZIP) [file pbio.1002307.s004.zip › S.cerevisiae.fa_A.niger.fa.txt]

YHR165C	e_gw1_5.1393.1
YJL130C	est_fge1_pm_C_30210.1
YNR016C	est_fge1_pm_C_90208.1
YLR106C	fge1_pg_C_2000300.1
YHR099W	est_GWPlus_C_21836.1
YNL262W	est_fge1_pg_C_70247.1
YKR054C	e_gw1_10.479.1
YDL140C	est_GWPlus_C_10459.1
YGR271W	est_GWPlus_C_80613.1
YLL040C	est_GWPlus_C_170462.1
YKL182W	fge1_pg_C_11000394.1
YER172C	e_gw1_18.215.1
YPL231W	e_gw1_11.482.1
YOR207C	e_gw1_1.47.1
YPL082C	est_GWPlus_C_100633.1
YJR109C	est_fge1_pg_C_70102.1
YAL026C	est_fge1_pg_C_90390.1
YPR184W	fge1_pm_C_1000382.1
YOR153W	fge1_pg_C_6000250.1	est_fge1_pm_C_10112.1	est_GWPlus_C_120678.1	e_gw1_15.8.1
YDR406W	fge1_pg_C_6000250.1	est_fge1_pm_C_10112.1	est_GWPlus_C_120678.1	e_gw1_15.8.1
YOR328W	fge1_pg_C_6000250.1	est_fge1_pm_C_10112.1	est_GWPlus_C_120678.1	e_gw1_15.8.1
YDR127W	est_GWPlus_C_31174.1
YOR341W	e_gw1_3.13.1
YER166W	e_gw1_11.489.1	e_gw1_9.13.1
YDR093W	e_gw1_11.489.1	e_gw1_9.13.1
YPR010C	est_fge1_pm_C_40066.1
YNL132W	est_GWPlus_C_11891.1
YKL215C	est_fge1_pm_C_30039.1	fge1_pg_C_3000928.1
YBR115C	est_fge1_pg_C_170157.1
YGR061C	fge1_pg_C_2000712.1
YMR109W	e_gw1_6.626.1
YKL129C	e_gw1_6.626.1
YNL088W	est_fge1_pm_C_30168.1
YGL008C	e_gw1_1.96.1
YPL036W	e_gw1_1.96.1
YDR170C	e_gw1_5.719.1
YDR457W	fge1_pm_C_17000076.1
YJL050W	est_GWPlus_C_130611.1
YGR204W	fge1_pm_C_2000260.1
YBR084W	fge1_pm_C_2000260.1
YLL048C	est_GWPlus_C_51112.1
YHL035C	est_GWPlus_C_51112.1
YBR023C	fge1_pm_C_11000190.1
YGR218W	est_GWPlus_C_32422.1
YLR304C	est_fge1_pg_C_30239.1
YMR196W	e_gw1_2.2140.1
YDL102W	est_GWPlus_C_61298.1
YOR304W	fge1_pg_C_1000452.1
YER171W	fge1_pg_C_3000505.1
YPL160W	est_fge1_pg_C_30213.1
YBL022C	est_GWPlus_C_20711.1
YIL048W	e_gw1_6.1154.1
YFR031C	e_gw1_2.1140.1
YPL217C	fge1_pm_C_2000101.1
YGR094W	e_gw1_18.221.1
YIL126W	fge1_pm_C_16000110.1
YMR162C	est_GWPlus_C_170143.1
YHR186C	e_gw1_5.14.1
YLR086W	e_gw1_5.728.1
YIL129C	fge1_pg_C_3000449.1
YGL150C	est_GWPlus_C_160504.1
YMR229C	fge1_pm_C_6000278.1
YMR288W	gw1_2.1116.1
YPL167C	e_gw1_4.783.1
YER164W	est_fge1_pm_C_30443.1
YBL004W	fge1_pg_C_4000143.1
YDR038C	fge1_pm_C_11000239.1	fge1_pm_C_6000111.1
YDR039C	fge1_pm_C_11000239.1	fge1_pm_C_6000111.1
YDR040C	fge1_pm_C_11000239.1	fge1_pm_C_6000111.1
YIL143C	est_GWPlus_C_110274.1
YOL021C	e_gw1_1.1176.1
YCR057C	est_fge1_pm_C_110078.1
YOR330C	e_gw1_8.24.1
YJL200C	est_GWPlus_C_110571.1
YPR019W	fge1_pg_C_9000372.1
YLR069C	fge1_pg_C_13000185.1
YER103W	e_gw1_5.175.1
YBL075C	e_gw1_5.175.1
YAL005C	e_gw1_5.175.1
YLL024C	e_gw1_5.175.1
YGL022W	fge1_pm_C_18000037.1
YIL125W	fge1_pm_C_3000033.1
YKL157W	fge1_pg_C_13000062.1
YHR047C	fge1_pg_C_13000062.1
YDR097C	fge1_pm_C_13000074.1
YNL209W	est_fge1_pg_C_180004.1
YDL229W	est_fge1_pg_C_180004.1
YLR272C	est_fge1_pm_C_40412.1
YNL123W	e_gw1_3.1110.1
YML059C	fge1_pm_C_8000143.1
YNL163C	gw1_8.564.1
YGL026C	est_fge1_pg_C_20162.1	fge1_pg_C_12000260.1
YER036C	est_fge1_pm_C_160056.1
YKL104C	gw1_14.518.1
YDR334W	fge1_pm_C_12000010.1
YPL086C	fge1_pm_C_16000123.1
YLR410W	fge1_pg_C_1001211.1
YGR217W	est_fge1_pm_C_30394.1
YOR335C	fge1_pm_C_18000001.1
YHR027C	fge1_pg_C_10000209.1
YLR274W	est_GWPlus_C_21845.1
YBR208C	e_gw1_1.1117.1
YBR235W	e_gw1_13.728.1
YGL207W	e_gw1_5.767.1
YMR120C	est_fge1_pm_C_130121.1
YLR028C	est_fge1_pm_C_130121.1
YGL006W	fge1_pg_C_3000798.1	est_fge1_pm_C_20107.1	gw1_24.70.1	e_gw1_2.1152.1
YML035C	est_fge1_pg_C_140281.1
YMR128W	fge1_pg_C_6000110.1
YBR127C	est_fge1_pg_C_20158.1
YGL137W	est_fge1_pg_C_20406.1
YGR240C	est_fge1_pg_C_100101.1
YDR001C	est_fge1_pg_C_10433.1
YBR001C	est_fge1_pg_C_10433.1
YKR031C	e_gw1_4.781.1
YGL234W	est_fge1_pg_C_60058.1
YJL074C	fge1_pm_C_2000090.1
YOL090W	e_gw1_7.477.1
YKL148C	gw1_2.1333.1
YJL045W	gw1_2.1333.1
YLR384C	est_GWPlus_C_130615.1
YBR121C	fge1_pm_C_12000086.1
YLR189C	est_fge1_pg_C_50273.1
YLR129W	fge1_pg_C_1000746.1
YOR270C	est_fge1_pg_C_170163.1
YDR291W	e_gw1_2.1094.1
YJR035W	e_gw1_8.1045.1
YCL054W	gw1_10.64.1
YMR049C	e_gw1_3.181.1
YDR212W	fge1_pg_C_6000489.1
YLR087C	est_fge1_pg_C_20397.1
YDL215C	fge1_pg_C_2001049.1
YGR270W	e_gw1_18.216.1
YPL012W	est_fge1_pg_C_20274.1
YBR038W	fge1_pm_C_8000042.1
YIL109C	est_fge1_pg_C_30230.1
YNL049C	est_fge1_pg_C_30230.1
YPL093W	fge1_pg_C_2000255.1
YIL142W	fge1_pg_C_1000673.1
YKL165C	fge1_pg_C_8000081.1
YDR037W	fge1_pm_C_4000104.1
YJR064W	fge1_pm_C_4000097.1
YJL012C	fge1_pm_C_9000180.1
YJR016C	fge1_pg_C_10000163.1
YFL008W	e_gw1_2.1124.1
YLR382C	e_gw1_6.684.1
YGR264C	est_GWPlus_C_32354.1
YLR389C	fge1_pg_C_7000416.1	e_gw1_5.1407.1
YDR283C	est_fge1_pm_C_160084.1
YLR419W	fge1_pg_C_6000501.1
YMR290C	est_fge1_pg_C_10451.1
YMR301C	gw1_3.203.1
YJL033W	fge1_pg_C_3000455.1
YPL110C	est_fge1_pg_C_100218.1
YNL192W	est_fge1_pg_C_50347.1
YGL238W	est_fge1_pm_C_60076.1
YJL005W	e_gw1_4.785.1
YMR217W	fge1_pg_C_2001045.1
YLR430W	fge1_pg_C_9000067.1
YLR450W	est_GWPlus_C_130808.1	est_GWPlus_C_50424.1
YML075C	est_GWPlus_C_130808.1	est_GWPlus_C_50424.1
YNR031C	fge1_pg_C_3000791.1
YCR073C	fge1_pg_C_3000791.1
YHL016C	est_fge1_pg_C_10845.1
YBL039C	est_fge1_pm_C_190024.1
YJR103W	est_fge1_pm_C_190024.1
YGL245W	est_fge1_pm_C_110051.1
YDR430C	e_gw1_13.382.1
YBR114W	e_gw1_15.513.1
YNL112W	est_fge1_pm_C_20036.1
YFL036W	fge1_pm_C_6000245.1
YNL325C	est_GWPlus_C_190082.1
YDL031W	fge1_pg_C_3000464.1
YLR175W	est_GWPlus_C_160642.1
YHL030W	fge1_pg_C_10000465.1
YLL034C	est_fge1_pm_C_30512.1
YIR031C	fge1_pm_C_6000115.1
YNL117W	fge1_pm_C_6000115.1
YBL017C	est_fge1_pg_C_140272.1
YJL222W	est_fge1_pg_C_140272.1
YIL173W	est_fge1_pg_C_140272.1
YNR065C	est_fge1_pg_C_140272.1
YCR093W	fge1_pm_C_7000093.1
YOR211C	est_fge1_pg_C_30696.1
YNL106C	est_fge1_pm_C_150003.1
YOR109W	est_fge1_pm_C_150003.1
YJL212C	fge1_pg_C_7000500.1
YGR138C	fge1_pg_C_20000084.1	e_gw1_26.28.1
YPR156C	fge1_pg_C_20000084.1	e_gw1_26.28.1
YDL131W	est_fge1_pg_C_170094.1
YDL182W	est_fge1_pg_C_170094.1
YOR217W	est_fge1_pg_C_20298.1
YDL095W	est_GWPlus_C_41675.1
YDL093W	est_GWPlus_C_41675.1
YGL236C	fge1_pg_C_6000099.1
YNL189W	est_GWPlus_C_61164.1
YGL125W	est_fge1_pm_C_20051.1
YDR270W	est_fge1_pg_C_10529.1
YHR170W	est_GWPlus_C_200145.1
YCL017C	est_fge1_pg_C_110200.1
YNR053C	fge1_pm_C_13000041.1
YOR378W	e_gw1_3.2148.1
YFL034W	est_fge1_pg_C_100271.1
YOR168W	fge1_pg_C_19000123.1
YHR072W	e_gw1_5.1442.1
YJL008C	est_fge1_pg_C_170019.1
YDL164C	e_gw1_9.942.1
YDR062W	est_GWPlus_C_31646.1	est_GW1_C_100647.1
YBR136W	est_GWPlus_C_80013.1
YPL040C	est_GWPlus_C_120299.1
YLR240W	fge1_pg_C_5000403.1
YFR030W	est_GWPlus_C_41146.1
YDL066W	fge1_pm_C_2000261.1
YLR174W	fge1_pm_C_2000261.1
YMR058W	e_gw1_1.309.1	fge1_pg_C_6000422.1
YLR138W	est_fge1_pm_C_200008.1
YML057W	e_gw1_5.206.1
YLR433C	e_gw1_5.206.1
YLR188W	e_gw1_17.31.1
YGL251C	gw1_3.35.1
YOR014W	fge1_pm_C_2000212.1
YLR347C	est_GWPlus_C_10213.1
YHR037W	est_GWPlus_C_41068.1	e_gw1_5.1477.1
YPL207W	e_gw1_1.1256.1
YDR060W	fge1_pg_C_3000815.1
YKL010C	est_fge1_pg_C_40508.1
YDR172W	est_fge1_pm_C_40176.1
YNL271C	fge1_pm_C_6000029.1
YMR015C	est_GWPlus_C_12230.1
YNL061W	est_GWPlus_C_70941.1
YNL045W	est_GW1_C_91148.1
YPR112C	fge1_pm_C_1000480.1
YLR083C	fge1_pm_C_3000059.1
YDR107C	fge1_pm_C_3000059.1
YLR276C	fge1_pm_C_2000094.1
YOR133W	e_gw1_18.231.1
YDR385W	e_gw1_18.231.1
YGR055W	est_fge1_pg_C_130060.1
YLL008W	gw1_1.1262.1
YLR355C	est_GWPlus_C_110557.1
YDR256C	est_GWPlus_C_20494.1
YGR100W	e_gw1_6.46.1
YAL048C	e_gw1_4.186.1
YER086W	e_gw1_13.117.1
YOR310C	est_fge1_pm_C_20185.1
YDR109C	est_fge1_pg_C_80016.1
YOL057W	est_GW1_C_130844.1
YMR167W	fge1_pg_C_10000210.1
YKL209C	e_gw1_13.726.1
YNL247W	est_GWPlus_C_80960.1
YNL243W	e_gw1_4.831.1
YMR266W	fge1_pg_C_8000316.1
YGR245C	fge1_pg_C_1000154.1
YDL149W	fge1_pm_C_3000072.1
YOR187W	est_fge1_pg_C_30680.1
YCL057W	est_GWPlus_C_51434.1
YML072C	est_fge1_pm_C_120037.1
YDL195W	e_gw1_2.35.1
YAL019W	fge1_pg_C_2000860.1
YOL098C	est_fge1_pg_C_130231.1
YNR067C	e_gw1_1.1209.1
YOR093C	fge1_pm_C_1000075.1
YJL154C	est_fge1_pm_C_70081.1
YOR128C	est_fge1_pm_C_10286.1
YMR008C	est_fge1_pm_C_110212.1	e_gw1_13.92.1
YMR006C	est_fge1_pm_C_110212.1	e_gw1_13.92.1
YOL011W	est_fge1_pm_C_110212.1	e_gw1_13.92.1
YJR033C	fge1_pg_C_3000522.1
YLR454W	fge1_pg_C_6000529.1
YPR194C	fge1_pg_C_4000287.1
YFL022C	est_fge1_pm_C_50108.1
YJL141C	est_GWPlus_C_80236.1
YNL298W	est_GWPlus_C_160600.1
YLL018C	est_fge1_pm_C_50184.1
YER013W	fge1_pg_C_3000974.1
YGR200C	est_GWPlus_C_60070.1
YER133W	fge1_pm_C_12000106.1
YLR277C	fge1_pg_C_1000378.1
YPR074C	e_gw1_8.1073.1	e_gw1_4.909.1
YBR117C	e_gw1_8.1073.1	e_gw1_4.909.1
YGL077C	est_fge1_pg_C_60169.1	fge1_pg_C_11000158.1
YAL016W	e_gw1_10.1010.1
YNL268W	e_gw1_15.89.1
YEL063C	e_gw1_15.89.1
YNL270C	e_gw1_15.89.1
YPL023C	fge1_pm_C_11000059.1
YDR436W	est_fge1_pm_C_50086.1
YML016C	est_fge1_pm_C_50086.1
YAL036C	est_GWPlus_C_100775.1
YFL033C	est_GW1_C_60653.1
YOR348C	e_gw1_4.1053.1
YGR258C	fge1_pg_C_19000015.1
YCR098C	gw1_7.1002.1
YPR006C	fge1_pg_C_9000149.1
YER165W	fge1_pm_C_1000521.1
YPR033C	est_fge1_pg_C_10503.1
YJL026W	est_fge1_pm_C_80280.1
YDL060W	e_gw1_2.154.1
YJR138W	fge1_pg_C_4000708.1
YLR234W	fge1_pm_C_5000160.1
YOL058W	fge1_pg_C_6000207.1
YBR294W	est_fge1_pm_C_60205.1
YLR092W	est_fge1_pm_C_60205.1
YBR025C	est_GWPlus_C_32121.1
YCR053W	e_gw1_7.647.1
YLR117C	fge1_pg_C_3000874.1
YCR042C	fge1_pg_C_18000104.1
YDR021W	fge1_pg_C_2000749.1
YGL148W	est_fge1_pg_C_100422.1
YDL188C	e_gw1_12.226.1	est_fge1_pm_C_40013.1
YDL134C	e_gw1_12.226.1	est_fge1_pm_C_40013.1
YBL024W	fge1_pg_C_1000225.1
YHR018C	est_fge1_pg_C_10657.1
YBR097W	fge1_pg_C_3000470.1
YGL114W	e_gw1_3.2038.1
YGL027C	est_fge1_pm_C_60087.1
YBR073W	gw1_1.82.1
YNR008W	fge1_pg_C_7000206.1
YDL240W	est_GWPlus_C_60641.1
YOR374W	est_fge1_pm_C_130055.1
YER073W	est_fge1_pm_C_130055.1
YPL061W	est_fge1_pm_C_130055.1
YPL203W	fge1_pg_C_2000303.1
YKL166C	fge1_pg_C_2000303.1
YJL164C	fge1_pg_C_2000303.1
YMR307W	fge1_pm_C_14000109.1	e_gw1_7.158.1	e_gw1_2.379.1
YPL154C	fge1_pg_C_2000509.1
YMR261C	gw1_15.23.1
YML100W	gw1_15.23.1
YLR113W	fge1_pg_C_5000454.1
YKR002W	fge1_pm_C_1000055.1
YDR128W	e_gw1_9.460.1
YGL099W	est_fge1_pg_C_160189.1
YDR539W	fge1_pg_C_14000251.1
YLR409C	e_gw1_1.1190.1
YIL166C	e_gw1_1.2312.1	fge1_pg_C_7000410.1	e_gw1_5.223.1
YEL022W	e_gw1_10.966.1
YJR031C	e_gw1_10.966.1
YKL135C	est_fge1_pm_C_70173.1
YPL022W	est_fge1_pg_C_90124.1
YKL126W	est_fge1_pg_C_20405.1
YMR104C	est_fge1_pg_C_20405.1
YPR159W	fge1_pg_C_2000285.1
YGR143W	fge1_pg_C_2000285.1
YGL078C	e_gw1_2.1565.1
YHR113W	est_fge1_pg_C_20835.1
YBR170C	fge1_pm_C_1000414.1
YAL012W	e_gw1_18.328.1
YJL087C	fge1_pg_C_3000914.1
YBL079W	fge1_pg_C_5000618.1
YER105C	fge1_pg_C_5000618.1
YOR206W	fge1_pm_C_1000171.1
YDR536W	est_fge1_pm_C_80122.1
YGL012W	fge1_pm_C_8000242.1
YNL329C	fge1_pg_C_7000405.1
YEL065W	e_gw1_1.2305.1
YHL040C	e_gw1_1.2305.1
YDR141C	gw1_4.789.1
YBR006W	est_GWPlus_C_160221.1
YGR274C	fge1_pg_C_4000438.1
YMR224C	e_gw1_3.1309.1
YPL009C	fge1_pm_C_9000170.1
YDR481C	est_GWPlus_C_50547.1
YML010W	fge1_pm_C_13000063.1
YEL036C	e_gw1_6.674.1
YKL078W	e_gw1_9.946.1
YOL060C	est_GWPlus_C_40610.1
YGR252W	e_gw1_1.1655.1	e_gw1_8.1177.1
YBL088C	fge1_pg_C_8000517.1
YBR166C	fge1_pm_C_2000109.1
YFR038W	fge1_pm_C_3000281.1
YGR103W	gw1_13.428.1
YJL109C	fge1_pm_C_3000151.1
YNL275W	e_gw1_2.224.1
YPL091W	est_GWPlus_C_140079.1
YMR108W	fge1_pm_C_19000042.1
YHR194W	fge1_pm_C_10000216.1
YGL119W	est_GWPlus_C_60264.1
YNL277W	est_GWPlus_C_160327.1
YML069W	fge1_pg_C_5000529.1
YLR438W	fge1_pm_C_4000312.1
YBR132C	fge1_pg_C_13000358.1
YJL129C	gw1_18.33.1
YKR050W	gw1_18.33.1
YAL053W	est_fge1_pg_C_10449.1
YOR365C	est_fge1_pg_C_10449.1
YFL004W	est_GWPlus_C_50110.1
YPL019C	est_GWPlus_C_50110.1
YPR189W	est_fge1_pg_C_70395.1
YGR173W	fge1_pm_C_16000085.1
YOL023W	e_gw1_10.36.1
YMR216C	est_GWPlus_C_80441.1
YOL164W	fge1_pg_C_8000553.1
YFL025C	e_gw1_5.37.1
YBR112C	est_fge1_pm_C_20065.1
YHR120W	fge1_pg_C_18000084.1
YGR155W	fge1_pm_C_9000273.1
YHR208W	e_gw1_13.193.1
YJR148W	e_gw1_13.193.1
YHR079C	est_fge1_pg_C_10658.1
YBR094W	fge1_pg_C_7000172.1
YMR309C	est_GWPlus_C_80233.1
YGL194C	fge1_pg_C_5000159.1
YBR198C	e_gw1_1.2268.1
YNR001C	fge1_pm_C_6000119.1
YCR005C	fge1_pm_C_6000119.1
YJL221C	est_fge1_pg_C_20924.1	fge1_pm_C_15000134.1
YIL172C	est_fge1_pg_C_20924.1	fge1_pm_C_15000134.1
YOL157C	est_fge1_pg_C_20924.1	fge1_pm_C_15000134.1
YGR287C	est_fge1_pg_C_20924.1	fge1_pm_C_15000134.1
YBR299W	est_fge1_pg_C_20924.1	fge1_pm_C_15000134.1
YGR292W	est_fge1_pg_C_20924.1	fge1_pm_C_15000134.1
YJL216C	est_fge1_pg_C_20924.1	fge1_pm_C_15000134.1
YAL017W	e_gw1_5.50.1
YOL045W	e_gw1_5.50.1
YBR222C	e_gw1_13.510.1
YGR145W	est_fge1_pm_C_40174.1
YGL055W	e_gw1_21.34.1
YER082C	fge1_pm_C_2000013.1
YPR032W	est_GWPlus_C_21187.1
YBL106C	est_GWPlus_C_21187.1
YDR047W	e_gw1_1.1846.1
YBR237W	est_fge1_pm_C_30456.1
YCR008W	est_fge1_pm_C_160137.1
YDR477W	est_fge1_pg_C_140099.1
YNL321W	e_gw1_8.1047.1
YLL011W	fge1_pg_C_10000362.1
YJR040W	e_gw1_8.574.1	gw1_2.134.1
YIL046W	e_gw1_2.1301.1
YLL028W	e_gw1_7.123.1	e_gw1_15.66.1	e_gw1_11.131.1	e_gw1_12.95.1	est_GW1_C_100163.1
YMR165C	fge1_pm_C_1000102.1
YGL084C	est_GWPlus_C_40875.1
YPL189W	est_GWPlus_C_40875.1
YHR068W	e_gw1_7.1100.1
YDR345C	gw1_12.434.1	gw1_19.424.1
YHR094C	gw1_12.434.1	gw1_19.424.1
YDR343C	gw1_12.434.1	gw1_19.424.1
YDR342C	gw1_12.434.1	gw1_19.424.1
YHR096C	gw1_12.434.1	gw1_19.424.1
YHR092C	gw1_12.434.1	gw1_19.424.1
YLR081W	gw1_12.434.1	gw1_19.424.1
YJL219W	gw1_12.434.1	gw1_19.424.1
YOL156W	gw1_12.434.1	gw1_19.424.1
YJL214W	gw1_12.434.1	gw1_19.424.1
YFL011W	gw1_12.434.1	gw1_19.424.1
YMR011W	gw1_12.434.1	gw1_19.424.1
YEL069C	gw1_12.434.1	gw1_19.424.1
YNR072W	gw1_12.434.1	gw1_19.424.1
YDL245C	gw1_12.434.1	gw1_19.424.1
YJR158W	gw1_12.434.1	gw1_19.424.1
YDL210W	e_gw1_16.85.1
YGR170W	est_GW1_C_110437.1
YHR171W	est_GWPlus_C_22644.1
YOR099W	est_fge1_pg_C_80325.1
YBL091C	est_fge1_pg_C_130294.1
YDR211W	fge1_pm_C_3000081.1
YPL109C	est_fge1_pm_C_80017.1
YBR281C	e_gw1_4.838.1
YKR095W	est_fge1_pg_C_30254.1
YIL149C	est_fge1_pg_C_30254.1
YOR160W	e_gw1_5.45.1
YLR253W	est_fge1_pm_C_130184.1
YDR122W	est_GWPlus_C_31815.1
YLR096W	est_GWPlus_C_31815.1
YFR028C	est_GWPlus_C_21463.1
YHR064C	e_gw1_5.231.1
YER047C	gw1_3.150.1
YLR244C	est_fge1_pm_C_50065.1	fge1_pm_C_1000155.1
YCR092C	fge1_pm_C_15000060.1
YLR401C	fge1_pm_C_1000092.1
YBR142W	e_gw1_4.901.1
YDL234C	e_gw1_6.117.1
YBL063W	fge1_pg_C_12000118.1
YDL148C	fge1_pm_C_18000027.1
YJL101C	est_fge1_pg_C_20687.1
YKR024C	fge1_pm_C_10000038.1
YPR029C	gw1_1.2234.1
YIL103W	e_gw1_2.578.1
YCL059C	est_fge1_pm_C_20054.1
YNL023C	e_gw1_15.514.1
YBR160W	fge1_pm_C_4000126.1
YFL039C	fge1_pm_C_1000242.1
YPR047W	est_fge1_pm_C_20018.1
YER178W	gw1_4.519.1
YDR375C	est_GWPlus_C_21623.1
YGL180W	fge1_pm_C_13000028.1
YLR314C	fge1_pm_C_5000295.1
YBR220C	e_gw1_2.1447.1
YJL060W	gw1_17.313.1	e_gw1_2.1650.1
YGR289C	fge1_pm_C_2000043.1
YBR298C	fge1_pm_C_2000043.1
YJR160C	fge1_pm_C_2000043.1
YDL247W	fge1_pm_C_2000043.1
YKL046C	fge1_pg_C_19000157.1	fge1_pg_C_10000086.1
YMR238W	fge1_pg_C_19000157.1	fge1_pg_C_10000086.1
YLR222C	e_gw1_13.398.1
YGR090W	fge1_pg_C_4000862.1
YKL134C	fge1_pg_C_4000451.1
YKL017C	e_gw1_16.38.1
YPL151C	e_gw1_3.513.1
YGR157W	est_fge1_pg_C_60478.1
YKL113C	fge1_pm_C_4000389.1
YHR169W	fge1_pg_C_2000471.1
YNR050C	fge1_pg_C_1000127.1
YOR067C	fge1_pg_C_20000050.1
YLR397C	fge1_pg_C_8000004.1
YLR195C	est_fge1_pg_C_130188.1
YHR073W	est_fge1_pm_C_40393.1
YMR221C	gw1_12.93.1
YHR188C	fge1_pm_C_4000261.1
YJR131W	est_fge1_pm_C_100189.1	e_gw1_5.137.1
YMR131C	fge1_pg_C_4000111.1
YKL197C	fge1_pm_C_7000049.1
YJL094C	gw1_6.662.1
YIR006C	gw1_15.259.1
YLL031C	fge1_pg_C_17000177.1
YLR005W	est_GWPlus_C_110027.1
YOR002W	e_gw1_2.329.1
YJR130C	e_gw1_1.1354.1	fge1_pm_C_4000428.1
YML082W	e_gw1_1.1354.1	fge1_pm_C_4000428.1
YBR034C	est_fge1_pm_C_100148.1
YJL167W	est_fge1_pm_C_20202.1
YGL095C	fge1_pg_C_6000047.1
YJR117W	fge1_pm_C_13000131.1
YDL174C	e_gw1_9.139.1	e_gw1_1.2333.1
YER052C	est_fge1_pg_C_160282.1
YML049C	fge1_pg_C_3000366.1
YIL108W	fge1_pg_C_2000486.1
YIL091C	fge1_pg_C_3000968.1
YOR241W	est_fge1_pg_C_130189.1
YPL175W	fge1_pg_C_1000401.1
YMR129W	est_fge1_pm_C_40415.1
YBR043C	e_gw1_1.1422.1	fge1_pg_C_3000349.1
YER141W	est_GWPlus_C_40461.1
YER078C	est_fge1_pg_C_40536.1
YFR004W	e_gw1_5.461.1
YHL032C	fge1_pg_C_17000186.1
YKL146W	fge1_pg_C_11000282.1
YCL004W	fge1_pm_C_16000096.1
YJL062W	e_gw1_6.122.1
YPL195W	est_GWPlus_C_150002.1
YGL255W	e_gw1_1.1807.1	fge1_pg_C_6000556.1	e_gw1_21.45.1
YBR029C	e_gw1_5.351.1
YKL064W	gw1_9.46.1
YER060W	est_GW1_C_70185.1
YER060W-A	est_GW1_C_70185.1
YER056C	est_GW1_C_70185.1
YDR497C	e_gw1_9.525.1	fge1_pg_C_9000500.1
YOL103W	e_gw1_9.525.1	fge1_pg_C_9000500.1
YGL131C	est_GWPlus_C_11910.1
YIL130W	fge1_pg_C_2000560.1
YDR365C	gw1_4.1593.1
YKR089C	fge1_pg_C_13000125.1
YOR081C	fge1_pg_C_13000125.1
YMR062C	fge1_pm_C_14000041.1
YDR300C	gw1_9.249.1
YHR033W	gw1_9.249.1
YBL008W	e_gw1_3.80.1
YKL188C	e_gw1_3.1223.1
YFL050C	est_fge1_pm_C_160146.1
YOL130W	est_fge1_pm_C_160146.1
YIL095W	fge1_pg_C_10000255.1
YNL020C	fge1_pg_C_10000255.1
YGR233C	est_fge1_pg_C_130372.1
YOL094C	fge1_pg_C_6000034.1
YBR008C	e_gw1_4.250.1	fge1_pm_C_9000193.1	fge1_pg_C_10000030.1	fge1_pg_C_3000342.1	e_gw1_7.133.1
YGR211W	est_fge1_pm_C_30023.1
YMR012W	est_fge1_pg_C_20447.1
YOR197W	gw1_11.176.1	e_gw1_10.324.1
YPL043W	fge1_pg_C_13000356.1
YER015W	e_gw1_11.959.1
YDL058W	gw1_3.95.1
YBR017C	e_gw1_1.2209.1
YDR148C	e_gw1_3.1553.1
YPR141C	est_GWPlus_C_20218.1
YAR007C	e_gw1_2.1397.1
YNL242W	est_GWPlus_C_30616.1
YBR018C	e_gw1_2.1713.1
YHR032W	e_gw1_3.1307.1
YER053C	fge1_pg_C_2000296.1
YPL266W	fge1_pm_C_2000306.1
YJR072C	fge1_pg_C_1000625.1
YGL202W	est_fge1_pg_C_20383.1	fge1_pg_C_6000218.1
YGL144C	fge1_pg_C_1001209.1
YDL109C	fge1_pg_C_1001209.1
YDL047W	fge1_pg_C_10000149.1
YHR048W	e_gw1_2.2329.1	e_gw1_10.1011.1
YER093C	e_gw1_2.40.1
YHR042W	fge1_pm_C_9000257.1
YHR098C	fge1_pm_C_7000138.1
YOR175C	fge1_pg_C_6000046.1
YBR293W	e_gw1_11.977.1
YDR390C	e_gw1_4.957.1
YFL002C	fge1_pg_C_2000669.1
YLR044C	e_gw1_11.135.1
YLR134W	e_gw1_11.135.1
YGR087C	e_gw1_11.135.1
YDL080C	e_gw1_11.135.1
YNL218W	e_gw1_17.422.1	fge1_pg_C_4000320.1
YJL128C	est_fge1_pg_C_10308.1
YNL142W	e_gw1_8.781.1
YFR048W	gw1_17.60.1
YKL194C	est_fge1_pm_C_10156.1
YHR077C	e_gw1_5.745.1
YPL268W	est_GWPlus_C_31290.1
YOR243C	fge1_pm_C_1000192.1
YMR145C	e_gw1_4.1641.1
YDL085W	e_gw1_4.1641.1
YJR126C	est_fge1_pm_C_100094.1
YGR132C	est_fge1_pm_C_30243.1
YMR146C	est_GWPlus_C_22214.1
YOR142W	est_fge1_pm_C_160122.1
YHR108W	est_fge1_pg_C_100400.1
YDR358W	est_fge1_pg_C_100400.1
YOR222W	est_fge1_pg_C_30904.1
YPL134C	est_fge1_pg_C_30904.1
YJL168C	fge1_pm_C_16000135.1
YOR209C	fge1_pm_C_12000034.1
YDL001W	est_GWPlus_C_20778.1
YER145C	e_gw1_6.1302.1
YNR012W	est_fge1_pg_C_40698.1
YDL141W	fge1_pm_C_7000004.1
YML093W	e_gw1_1.99.1
YPL031C	e_gw1_4.472.1
YNL083W	fge1_pg_C_6000462.1
YLR447C	fge1_pm_C_2000195.1
YCR068W	e_gw1_19.31.1
YIR002C	e_gw1_1.2207.1
YFL047W	est_fge1_pg_C_150065.1
YEL052W	est_fge1_pm_C_80041.1
YLR027C	e_gw1_9.226.1
YJR077C	est_fge1_pg_C_10124.1
YMR076C	fge1_pg_C_20000041.1
YOL145C	gw1_16.276.1
YGR012W	e_gw1_18.323.1
YER049W	est_fge1_pm_C_60177.1
YLR196W	est_GWPlus_C_11742.1
YOR272W	fge1_pg_C_13000231.1
YAL067C	e_gw1_9.978.1
YGR065C	e_gw1_9.978.1
YJR095W	e_gw1_20.186.1
YIR008C	fge1_pm_C_7000171.1
YLR336C	e_gw1_5.86.1
YDL022W	e_gw1_1.1679.1	fge1_pm_C_6000321.1
YOL059W	e_gw1_1.1679.1	fge1_pm_C_6000321.1
YLL045C	est_GWPlus_C_30563.1
YHL033C	est_GWPlus_C_30563.1
YDR452W	e_gw1_3.260.1
YDR335W	e_gw1_7.15.1
YER107C	fge1_pg_C_3000996.1
YKL140W	fge1_pg_C_5000438.1
YFR040W	est_GW1_C_170347.1
YGL229C	est_GW1_C_170347.1
YOL016C	est_GWPlus_C_20986.1
YFR014C	est_GWPlus_C_20986.1
YOR262W	e_gw1_4.1814.1
YPR002W	fge1_pm_C_3000018.1
YLR310C	est_fge1_pg_C_60507.1
YGR266W	est_fge1_pm_C_30517.1
YDR120C	fge1_pm_C_1000646.1
YLR231C	est_GWPlus_C_70289.1	fge1_pg_C_17000030.1
YDL040C	est_fge1_pg_C_10602.1
YGL203C	est_GWPlus_C_32371.1
YGR054W	est_fge1_pm_C_40386.1
YPL029W	e_gw1_8.606.1
YOR346W	fge1_pg_C_11000361.1
YPL263C	fge1_pm_C_4000192.1
YFR002W	est_GWPlus_C_80024.1
YIL160C	fge1_pg_C_3000623.1	fge1_pm_C_2000057.1
YKR048C	e_gw1_16.635.1
YNL288W	e_gw1_1.622.1
YNL297C	est_GW1_C_11422.1
YPL212C	e_gw1_9.992.1
YBR041W	fge1_pg_C_5000099.1
YJR153W	est_GWPlus_C_180434.1	fge1_pm_C_1000016.1	fge1_pg_C_12000376.1	e_gw1_6.364.1
YKL081W	est_GWPlus_C_60227.1
YPL048W	est_GWPlus_C_60227.1
YOR204W	e_gw1_2.331.1
YPL119C	e_gw1_2.331.1
YDR243C	e_gw1_13.757.1
YNL006W	fge1_pm_C_3000504.1
YJL108C	fge1_pg_C_8000167.1	gw1_15.290.1	e_gw1_11.557.1
YGL040C	e_gw1_3.840.1
YMR231W	gw1_4.72.1
YNL191W	est_fge1_pg_C_30695.1
YBR055C	e_gw1_2.1194.1
YNL207W	e_gw1_10.746.1
YJL208C	e_gw1_9.302.1
YPL042C	e_gw1_11.749.1
YPL125W	fge1_pg_C_10000288.1
YKL022C	e_gw1_2.1252.1
YLR055C	e_gw1_5.899.1
YLR172C	fge1_pm_C_3000222.1
YGR184C	est_fge1_pg_C_40126.1
YNL138W	est_GWPlus_C_31414.1
YOL038W	est_fge1_pg_C_20756.1
YOR191W	est_fge1_pm_C_40265.1
YMR244W	gw1_3.2259.1
YML054C	fge1_pg_C_20000069.1	gw1_4.1710.1
YOR001W	fge1_pm_C_7000124.1
YBR287W	e_gw1_1.2273.1
YFL009W	e_gw1_3.1131.1
YBR296C	e_gw1_2.1385.1
YHR112C	e_gw1_13.206.1
YDL036C	fge1_pm_C_6000297.1
YOL066C	fge1_pm_C_6000297.1
YGL115W	e_gw1_8.282.1
YPL088W	fge1_pg_C_17000160.1
YMR079W	est_GW1_C_70471.1
YKL091C	est_GW1_C_70471.1
YER126C	gw1_2.809.1
YLR153C	e_gw1_9.523.1
YAL054C	e_gw1_9.523.1
YKL029C	est_GWPlus_C_91003.1
YJR139C	est_fge1_pg_C_20516.1
YPL122C	e_gw1_8.751.1
YIL047C	gw1_5.784.1
YJR036C	e_gw1_1.42.1
YOR380W	fge1_pg_C_9000192.1
YJR049C	e_gw1_14.58.1
YEL041W	e_gw1_14.58.1
YCR034W	est_fge1_pm_C_20193.1
YJL196C	est_fge1_pm_C_20193.1
YHR111W	fge1_pg_C_8000362.1
YLR212C	fge1_pg_C_3000550.1
YGR056W	e_gw1_4.877.1
YLR357W	e_gw1_4.877.1
YGR171C	est_GW1_C_130451.1
YPR176C	fge1_pm_C_15000058.1
YCL024W	fge1_pm_C_9000040.1
YDR507C	fge1_pm_C_9000040.1
YDR325W	est_fge1_pg_C_20754.1
YOL062C	e_gw1_14.377.1
YLR247C	e_gw1_10.22.1
YOR124C	gw1_3.66.1
YKR093W	e_gw1_6.754.1
YDR531W	fge1_pg_C_2000975.1
YDR301W	fge1_pm_C_18000012.1
YJR152W	e_gw1_19.74.1	fge1_pg_C_9000464.1
YJL213W	est_fge1_pg_C_90215.1	fge1_pm_C_4000233.1
YIL116W	e_gw1_1.573.1
YGL116W	est_GWPlus_C_10450.1
YMR293C	e_gw1_1.434.1
YKL217W	e_gw1_5.991.1
YJL080C	est_fge1_pm_C_40168.1
YBL084C	fge1_pg_C_9000435.1
YAR015W	fge1_pm_C_4000376.1
YDR332W	fge1_pg_C_14000031.1
YBR087W	fge1_pm_C_2000080.1
YPL028W	fge1_pg_C_15000155.1
YBR074W	e_gw1_10.484.1
YGR135W	e_gw1_4.1872.1
YOR119C	e_gw1_2.1475.1
YJL172W	est_fge1_pg_C_20968.1
YJL069C	fge1_pg_C_2001033.1
YOR005C	est_fge1_pg_C_190034.1
YLR114C	fge1_pg_C_3000595.1
YMR027W	e_gw1_16.130.1	e_gw1_2.2388.1
YGR060W	fge1_pg_C_14000231.1
YHR166C	fge1_pg_C_2000747.1
YEL064C	gw1_13.167.1
YLL063C	fge1_pm_C_7000193.1
YNL290W	fge1_pm_C_7000237.1
YIL021W	est_fge1_pg_C_20143.1
YMR166C	e_gw1_5.430.1
YEL055C	fge1_pm_C_4000078.1
YDR245W	est_fge1_pm_C_60170.1
YNL075W	fge1_pg_C_3000583.1
YJR013W	fge1_pg_C_12000147.1
YOR386W	fge1_pg_C_20000067.1
YLR002C	fge1_pm_C_20000014.1
YMR241W	fge1_pg_C_2000798.1
YNL219C	gw1_3.1134.1
YKL085W	e_gw1_6.406.1	fge1_pm_C_4000278.1
YBL037W	fge1_pm_C_8000035.1
YKL120W	fge1_pg_C_8000542.1
YML008C	fge1_pg_C_9000224.1
YDL128W	e_gw1_8.775.1
YCR024C	est_GWPlus_C_70532.1
YMR083W	gw1_15.418.1	e_gw1_19.124.1
YMR303C	gw1_15.418.1	e_gw1_19.124.1
YOL086C	gw1_15.418.1	e_gw1_19.124.1
YBR145W	gw1_15.418.1	e_gw1_19.124.1
YDL246C	fge1_pg_C_3000336.1
YJR159W	fge1_pg_C_3000336.1
YLR070C	fge1_pg_C_3000336.1
YLR103C	e_gw1_1.1212.1
YJR110W	est_GWPlus_C_100566.1
YNL273W	fge1_pg_C_8000041.1
YLR399C	gw1_17.415.1
YDL070W	gw1_17.415.1
YDL238C	e_gw1_8.716.1
YEL040W	e_gw1_5.1061.1
YMR250W	est_GWPlus_C_60889.1
YDR017C	e_gw1_8.538.1
YMR296C	est_GWPlus_C_30415.1
YHR202W	fge1_pm_C_1000643.1
YPR119W	est_fge1_pg_C_10582.1
YGR108W	est_fge1_pg_C_10582.1
YNL141W	fge1_pm_C_9000171.1
YNL331C	fge1_pm_C_5000236.1
YDL243C	fge1_pm_C_5000236.1
YCR107W	fge1_pm_C_5000236.1
YJR155W	fge1_pm_C_5000236.1
YGR083C	est_GW1_C_81105.1
YHR132C	est_GWPlus_C_90884.1
YGL186C	est_GWPlus_C_22372.1	fge1_pg_C_5000229.1	fge1_pm_C_3000415.1
YNL169C	fge1_pg_C_1000082.1
YJL091C	fge1_pm_C_1000084.1
YOR181W	fge1_pg_C_9000124.1
YBL042C	e_gw1_15.541.1
YML086C	e_gw1_14.327.1
YLL057C	e_gw1_7.1071.1
YKL221W	e_gw1_1.433.1	gw1_1.2400.1	e_gw1_10.688.1	e_gw1_12.706.1	gw1_8.1162.1	e_gw1_3.631.1
YGL065C	e_gw1_8.238.1
YGL097W	est_fge1_pm_C_80006.1	est_GWPlus_C_21326.1
YNL313C	fge1_pg_C_5000564.1
YLR319C	e_gw1_3.1995.1
YIR028W	est_GWPlus_C_90106.1
YBR021W	est_GWPlus_C_90106.1
YOR184W	est_GWPlus_C_20175.1
YBL097W	est_GW1_C_150059.1
YLL019C	fge1_pg_C_1000376.1
YDL017W	est_GWPlus_C_41897.1	gw1_84.2.1
YDR142C	fge1_pg_C_1000116.1
YLR130C	fge1_pm_C_1000358.1
YML104C	fge1_pm_C_3000540.1
YLR157C	est_fge1_pg_C_10017.1
YLR158C	est_fge1_pg_C_10017.1
YLR160C	est_fge1_pg_C_10017.1
YLR155C	est_fge1_pg_C_10017.1
YKL174C	fge1_pm_C_3000326.1	fge1_pg_C_3000986.1
YBL033C	fge1_pm_C_3000261.1
YDR049W	fge1_pm_C_14000032.1
YDL108W	e_gw1_15.159.1
YEL051W	fge1_pg_C_10000158.1
YLR243W	fge1_pg_C_3000827.1
YHL010C	e_gw1_17.412.1
YNL256W	e_gw1_7.599.1
YOL049W	fge1_pm_C_11000168.1
YHR066W	e_gw1_10.1092.1
YDR312W	e_gw1_10.1092.1
YBR192W	e_gw1_8.842.1
YNR033W	e_gw1_19.250.1
YJL001W	fge1_pg_C_15000099.1
YPL249C	fge1_pg_C_17000106.1
YEL046C	fge1_pg_C_6000269.1	fge1_pg_C_2000928.1
YIL022W	est_fge1_pg_C_30882.1
YIR029W	e_gw1_2.608.1
YNL139C	est_GWPlus_C_160316.1
YPL171C	fge1_pg_C_4000650.1	fge1_pm_C_3000149.1	fge1_pm_C_5000079.1	fge1_pg_C_7000554.1
YHR179W	fge1_pg_C_4000650.1	fge1_pm_C_3000149.1	fge1_pm_C_5000079.1	fge1_pg_C_7000554.1
YER119C	est_GW1_C_51142.1
YBL089W	est_GW1_C_51142.1
YDR392W	e_gw1_3.1676.1
YMR001C	fge1_pm_C_6000207.1
YER055C	est_fge1_pg_C_150083.1
YJR051W	est_GWPlus_C_30306.1
YEL047C	est_GWPlus_C_30306.1
YJL133W	fge1_pm_C_3000083.1
YKR052C	fge1_pm_C_3000083.1
YJR001W	est_fge1_pg_C_160277.1
YJL020C	est_fge1_pm_C_70062.1
YKR079C	fge1_pg_C_1000341.1
YJR078W	fge1_pg_C_17000029.1
YOR145C	est_fge1_pm_C_100209.1
YDR364C	est_fge1_pg_C_50102.1
YJL039C	est_fge1_pm_C_80261.1
YJL115W	fge1_pg_C_2000473.1
YPL152W	est_fge1_pg_C_30538.1
YCR105W	e_gw1_7.780.1	fge1_pm_C_14000118.1	fge1_pg_C_16000003.1
YMR318C	e_gw1_7.780.1	fge1_pm_C_14000118.1	fge1_pg_C_16000003.1
YBR046C	e_gw1_10.822.1
YNL280C	e_gw1_10.191.1
YHR158C	est_GWPlus_C_50773.1
YGR238C	est_GWPlus_C_50773.1
YCL038C	e_gw1_2.295.1
YFR010W	est_GW1_C_90189.1
YGL171W	fge1_pm_C_1000168.1
YOL119C	e_gw1_5.256.1	e_gw1_7.1036.1	e_gw1_1.547.1	gw1_1.558.1	fge1_pg_C_19000191.1	e_gw1_2.579.1
YOR306C	e_gw1_5.256.1	e_gw1_7.1036.1	e_gw1_1.547.1	gw1_1.558.1	fge1_pg_C_19000191.1	e_gw1_2.579.1
YPR080W	e_gw1_4.403.1
YBR118W	e_gw1_4.403.1
YGR010W	e_gw1_4.1391.1
YLR328W	e_gw1_4.1391.1
YBR260C	est_fge1_pm_C_40361.1
YOR091W	gw1_8.349.1
YBR159W	est_fge1_pg_C_20253.1
YDL153C	est_GWPlus_C_31794.1
YMR110C	est_fge1_pm_C_10229.1
YJL052W	e_gw1_9.735.1
YGR192C	e_gw1_9.735.1
YJR009C	e_gw1_9.735.1
YML110C	est_fge1_pg_C_40505.1
YDL201W	e_gw1_1.1942.1
YML123C	e_gw1_13.446.1
YIL123W	e_gw1_5.385.1
YNL066W	e_gw1_5.385.1
YKR042W	e_gw1_5.385.1
YJL116C	e_gw1_5.385.1
YOR120W	e_gw1_7.337.1
YDR368W	e_gw1_7.337.1
YPR048W	est_fge1_pg_C_160156.1
YMR176W	fge1_pg_C_11000100.1
YNL274C	fge1_pm_C_1000343.1	fge1_pg_C_11000234.1	e_gw1_4.1321.1
YHR011W	e_gw1_2.473.1
YJL207C	e_gw1_6.593.1
YGR253C	fge1_pg_C_2000251.1
YKL205W	fge1_pg_C_5000507.1
YML004C	fge1_pg_C_4000225.1
YHR142W	e_gw1_3.737.1
YGR261C	est_GWPlus_C_100817.1
YMR235C	e_gw1_2.1678.1
YMR226C	fge1_pm_C_1000548.1
YCR023C	e_gw1_1.1411.1	est_GWPlus_C_180082.1
YKL139W	e_gw1_11.989.1
YMR214W	fge1_pm_C_9000242.1
YPR144C	e_gw1_18.423.1
YGR162W	fge1_pg_C_18000170.1
YGL049C	fge1_pg_C_18000170.1
YPL155C	est_GWPlus_C_150017.1
YLR032W	gw1_3.105.1	gw1_7.81.1
YOR070C	e_gw1_2.537.1
YBL035C	e_gw1_8.579.1
YMR247C	e_gw1_3.28.1
YDL056W	est_fge1_pg_C_20688.1
YPR178W	fge1_pg_C_18000070.1
YBL104C	e_gw1_5.750.1
YDL117W	fge1_pm_C_11000064.1
YGR047C	fge1_pm_C_1000468.1
YFR051C	est_fge1_pg_C_10071.1
YFR037C	est_fge1_pg_C_50552.1
YBR274W	fge1_pm_C_3000124.1
YPL117C	est_fge1_pg_C_30462.1
YER098W	est_fge1_pm_C_10269.1
YBL067C	est_fge1_pm_C_10269.1
YIL083C	fge1_pg_C_2000970.1
YIL128W	fge1_pm_C_18000087.1
YPL063W	fge1_pg_C_5000189.1
YNL014W	e_gw1_8.1071.1
YLR249W	e_gw1_8.1071.1
YPL226W	e_gw1_8.1071.1
YDR242W	fge1_pg_C_4000233.1
YPR137W	fge1_pg_C_13000245.1
YBR214W	e_gw1_10.1050.1
YGL056C	e_gw1_10.1050.1
YNR055C	fge1_pg_C_5000336.1	fge1_pg_C_14000189.1
YJL053W	e_gw1_1.654.1
YKL114C	e_gw1_4.1752.1
YBR110W	fge1_pm_C_3000054.1
YPL209C	gw1_4.1767.1
YGR260W	fge1_pm_C_14000102.1	fge1_pg_C_3000482.1	fge1_pg_C_15000247.1	fge1_pm_C_21000020.1	gw1_16.106.1
YPR175W	e_gw1_2.167.1
YNR041C	fge1_pg_C_13000380.1
YPL172C	gw1_13.526.1
YAL002W	est_GWPlus_C_11900.1
YOL141W	e_gw1_10.513.1
YML021C	fge1_pg_C_2001065.1
YNL011C	fge1_pm_C_8000274.1
YPL214C	fge1_pm_C_9000184.1
YBR241C	fge1_pm_C_11000107.1
YGL104C	fge1_pm_C_11000107.1
YNL121C	est_GWPlus_C_140265.1
YHR117W	est_GWPlus_C_140265.1
YDL159W	est_GWPlus_C_41825.1
YOR006C	est_GW1_C_101011.1
YOL064C	est_GWPlus_C_41180.1
YER162C	e_gw1_11.518.1
YGL205W	e_gw1_5.1444.1
YNL201C	e_gw1_14.287.1
YGR163W	fge1_pg_C_1000343.1
YAR003W	fge1_pg_C_1000185.1
YIR023W	est_fge1_pm_C_20220.1
YKL172W	est_fge1_pg_C_10967.1
YNL064C	gw1_6.870.1
YKR036C	fge1_pg_C_8000477.1
YJL112W	fge1_pg_C_8000477.1
YKL191W	est_GWPlus_C_50206.1
YKL059C	fge1_pm_C_2000312.1
YNL231C	est_fge1_pg_C_80482.1
YNL264C	est_fge1_pg_C_80482.1
YHR114W	est_GW1_C_160064.1
YML102W	est_GW1_C_50346.1
YPL242C	e_gw1_5.714.1
YPR091C	est_fge1_pg_C_40792.1
YDR376W	fge1_pg_C_2000118.1
YJR098C	fge1_pg_C_15000088.1
YIL120W	e_gw1_11.195.1	fge1_pg_C_12000242.1	est_fge1_pm_C_160123.1
YIL121W	e_gw1_11.195.1	fge1_pg_C_12000242.1	est_fge1_pm_C_160123.1
YNL065W	e_gw1_11.195.1	fge1_pg_C_12000242.1	est_fge1_pm_C_160123.1
YIL020C	fge1_pm_C_16000122.1
YDR496C	e_gw1_3.2058.1
YBR164C	fge1_pg_C_2000205.1
YOR334W	e_gw1_9.616.1
YOR274W	fge1_pm_C_6000020.1
YOR033C	gw1_7.93.1
YDR263C	gw1_7.93.1
YDL236W	e_gw1_2.2532.1
YBL064C	fge1_pg_C_13000113.1
YLR348C	e_gw1_2.1884.1
YHR206W	fge1_pg_C_3000205.1
YNL279W	fge1_pg_C_17000154.1
YNL202W	fge1_pm_C_6000154.1
YKL068W	fge1_pg_C_17000141.1
YMR047C	fge1_pg_C_17000141.1
YER157W	e_gw1_2.177.1
YER156C	fge1_pm_C_3000546.1
YLR330W	fge1_pm_C_9000063.1
YBL098W	est_GW1_C_50266.1	e_gw1_1.432.1
YML065W	est_fge1_pg_C_30806.1
YLR442C	est_fge1_pg_C_30806.1
YJR144W	gw1_7.1152.1
YNL317W	e_gw1_9.174.1
YDR379W	fge1_pg_C_3000620.1
YOR127W	fge1_pg_C_3000620.1
YHR123W	fge1_pg_C_4000747.1
YNL130C	fge1_pg_C_4000747.1
YKL080W	fge1_pg_C_3000805.1
YGR278W	fge1_pm_C_1000421.1
YGL143C	gw1_4.1744.1
YPR135W	fge1_pg_C_5000042.1
YNL308C	gw1_10.1006.1
YER026C	est_fge1_pg_C_10422.1
YLR459W	e_gw1_13.559.1
YJR002W	gw1_13.441.1
YNR015W	fge1_pm_C_2000251.1
YBR139W	fge1_pg_C_4000502.1	fge1_pg_C_12000336.1
YMR297W	fge1_pg_C_4000502.1	fge1_pg_C_12000336.1
YPR058W	fge1_pg_C_10000392.1
YBR104W	fge1_pg_C_10000392.1
YOR312C	gw1_1.2109.1
YMR242C	gw1_1.2109.1
YMR208W	est_GWPlus_C_130463.1
YLR084C	est_fge1_pm_C_50285.1
YPL030W	fge1_pm_C_9000059.1
YOL033W	gw1_6.180.1
YJL082W	e_gw1_3.250.1
YKR018C	e_gw1_3.250.1
YDL119C	e_gw1_1.2562.1
YBL080C	e_gw1_2.1381.1
YLR088W	est_fge1_pg_C_30224.1
YOR100C	fge1_pg_C_14000009.1
YDR416W	fge1_pm_C_10000055.1
YMR210W	fge1_pm_C_6000053.1
YDR287W	fge1_pm_C_1000650.1
YHR046C	fge1_pm_C_1000650.1
YLR191W	est_fge1_pm_C_180069.1
YOR322C	est_fge1_pm_C_80267.1
YJL029C	fge1_pm_C_1000460.1
YDR324C	e_gw1_5.1424.1
YKL149C	e_gw1_4.925.1
YGR189C	fge1_pg_C_15000197.1
YNL221C	e_gw1_9.39.1
YIL144W	fge1_pg_C_7000175.1
YER087W	gw1_3.302.1
YLR286C	gw1_11.60.1
YBR092C	fge1_pm_C_3000022.1	e_gw1_13.806.1
YBR093C	fge1_pm_C_3000022.1	e_gw1_13.806.1
YAR071W	fge1_pm_C_3000022.1	e_gw1_13.806.1
YHR215W	fge1_pm_C_3000022.1	e_gw1_13.806.1
YDL024C	fge1_pm_C_3000022.1	e_gw1_13.806.1
YLR020C	gw1_6.751.1
YLL012W	gw1_6.751.1
YBL082C	fge1_pg_C_10000150.1
YOR069W	est_fge1_pm_C_10275.1
YBR037C	e_gw1_2.787.1
YBR024W	e_gw1_2.787.1
YNR019W	est_fge1_pg_C_100334.1
YCR048W	est_fge1_pg_C_100334.1
YGL142C	e_gw1_13.64.1
YNL240C	e_gw1_1.294.1
YNR030W	e_gw1_1.1383.1
YJL121C	fge1_pm_C_11000156.1
YOL002C	fge1_pm_C_7000070.1
YDR492W	fge1_pm_C_7000070.1
YCR061W	est_fge1_pg_C_30222.1
YHR008C	est_fge1_pg_C_170189.1
YBR291C	fge1_pg_C_10000008.1
YKL190W	fge1_pg_C_6000088.1
YKL024C	fge1_pm_C_15000022.1
YDL205C	fge1_pg_C_1000501.1
YKL025C	gw1_1.1330.1
YCR026C	fge1_pm_C_6000183.1
YEL016C	fge1_pm_C_6000183.1
YGR159C	e_gw1_2.2569.1
YFL001W	fge1_pg_C_2000674.1
YPL015C	e_gw1_2.1773.1
YLR403W	est_fge1_pm_C_10090.1
YMR023C	est_fge1_pg_C_60039.1
YGL130W	fge1_pg_C_2001025.1
YLR045C	gw1_3.113.1
YPR157W	est_fge1_pg_C_21009.1
YGR141W	est_fge1_pg_C_21009.1
YBR039W	fge1_pg_C_1000806.1
YDL006W	est_fge1_pg_C_80382.1
YGR220C	fge1_pg_C_13000376.1
YGL083W	fge1_pm_C_13000218.1
YHR168W	gw1_1.1441.1
YPL169C	fge1_pm_C_1000459.1
YDR538W	fge1_pg_C_14000248.1	e_gw1_11.1199.1
YPL069C	fge1_pg_C_3000574.1	e_gw1_19.490.1
YER008C	e_gw1_1.2182.1
YDR204W	e_gw1_4.610.1
YHL002W	e_gw1_4.228.1
YLR262C	fge1_pg_C_6000439.1
YPL211W	fge1_pg_C_20000021.1
YAL061W	e_gw1_6.963.1	fge1_pg_C_3000441.1
YAL060W	e_gw1_6.963.1	fge1_pg_C_3000441.1
YGL241W	e_gw1_6.644.1
YML097C	e_gw1_1.172.1
YDL226C	fge1_pg_C_16000134.1
YFR050C	fge1_pg_C_10000475.1
YLR291C	fge1_pg_C_3000958.1
YIL043C	fge1_pg_C_1000411.1	fge1_pm_C_3000144.1	e_gw1_1.501.1
YJR075W	e_gw1_5.365.1
YNL016W	e_gw1_3.479.1
YIL001W	est_fge1_pm_C_90050.1
YPL045W	est_fge1_pg_C_80406.1
YPR180W	gw1_16.440.1
YMR113W	fge1_pm_C_13000189.1
YKL132C	fge1_pm_C_13000189.1
YDR080W	e_gw1_2.1123.1
YHR009C	gw1_6.352.1
YNR029C	e_gw1_2.1744.1
YMR088C	e_gw1_4.973.1
YJL126W	fge1_pg_C_1000586.1
YPR165W	fge1_pg_C_7000160.1
YOR275C	gw1_13.51.1
YER019W	fge1_pg_C_4000132.1
YNL091W	est_GWPlus_C_70350.1
YOR245C	gw1_15.213.1
YLR121C	e_gw1_15.567.1
YLR120C	e_gw1_15.567.1
YDR144C	e_gw1_15.567.1
YLR133W	est_GWPlus_C_10747.1
YDR147W	est_GWPlus_C_10747.1
YDR182W	e_gw1_6.725.1
YPR022C	est_GWPlus_C_51489.1
YML064C	fge1_pm_C_4000052.1
YKR076W	e_gw1_14.372.1
YMR251W	e_gw1_14.372.1
YGR154C	e_gw1_14.372.1
YJR047C	fge1_pg_C_1000929.1
YEL034W	fge1_pg_C_1000929.1
YBR256C	fge1_pm_C_10000149.1
YDR533C	fge1_pg_C_4000680.1
YPL280W	fge1_pg_C_4000680.1
YOR391C	fge1_pg_C_4000680.1
YMR322C	fge1_pg_C_4000680.1
YJL127C	e_gw1_14.340.1	e_gw1_72.1.1
YDR155C	est_GWPlus_C_130498.1
YML078W	est_GWPlus_C_130498.1
YHR183W	e_gw1_4.860.1
YGR256W	e_gw1_4.860.1
YGL136C	e_gw1_2.1747.1
YDR191W	est_GWPlus_C_31959.1
YEL062W	fge1_pg_C_1000879.1
YLR215C	e_gw1_6.900.1
YDR280W	fge1_pm_C_9000191.1
YFL028C	fge1_pm_C_6000019.1
YER117W	fge1_pm_C_5000122.1
YBL087C	fge1_pm_C_5000122.1
YDR194C	fge1_pg_C_8000313.1
YDL090C	gw1_17.297.1
YOR094W	fge1_pm_C_2000156.1
YPL153C	fge1_pm_C_6000172.1
YOR251C	e_gw1_12.228.1
YNL223W	e_gw1_4.1266.1
YPL123C	e_gw1_2.1655.1
YNR038W	fge1_pg_C_1000400.1
YKR066C	fge1_pm_C_3000165.1
YKR070W	fge1_pm_C_5000190.1
YOR056C	fge1_pm_C_11000040.1
YMR259C	e_gw1_2.1087.1
YER003C	fge1_pg_C_13000127.1
YJR073C	est_GWPlus_C_32341.1
YPL188W	e_gw1_16.410.1
YNL010W	fge1_pm_C_1000288.1
YKR105C	e_gw1_4.1640.1	e_gw1_9.112.1	e_gw1_2.2280.1	gw1_5.1502.1	e_gw1_9.1000.1	fge1_pm_C_1000004.1	e_gw1_11.988.1	e_gw1_1.289.1	e_gw1_12.111.1	fge1_pm_C_11000234.1	e_gw1_12.94.1	e_gw1_13.114.1	e_gw1_2.2296.1	fge1_pg_C_13000080.1	e_gw1_3.1328.1	fge1_pg_C_2000199.1	est_GWPlus_C_190506.1	e_gw1_1.388.1	e_gw1_7.103.1	e_gw1_9.547.1	e_gw1_5.195.1	e_gw1_18.269.1	e_gw1_2.291.1	e_gw1_16.73.1	e_gw1_1.437.1	gw1_1.298.1	e_gw1_17.278.1	e_gw1_7.88.1	e_gw1_4.278.1
YGR224W	e_gw1_4.1640.1	e_gw1_9.112.1	e_gw1_2.2280.1	gw1_5.1502.1	e_gw1_9.1000.1	fge1_pm_C_1000004.1	e_gw1_11.988.1	e_gw1_1.289.1	e_gw1_12.111.1	fge1_pm_C_11000234.1	e_gw1_12.94.1	e_gw1_13.114.1	e_gw1_2.2296.1	fge1_pg_C_13000080.1	e_gw1_3.1328.1	fge1_pg_C_2000199.1	est_GWPlus_C_190506.1	e_gw1_1.388.1	e_gw1_7.103.1	e_gw1_9.547.1	e_gw1_5.195.1	e_gw1_18.269.1	e_gw1_2.291.1	e_gw1_16.73.1	e_gw1_1.437.1	gw1_1.298.1	e_gw1_17.278.1	e_gw1_7.88.1	e_gw1_4.278.1
YCL069W	e_gw1_4.1640.1	e_gw1_9.112.1	e_gw1_2.2280.1	gw1_5.1502.1	e_gw1_9.1000.1	fge1_pm_C_1000004.1	e_gw1_11.988.1	e_gw1_1.289.1	e_gw1_12.111.1	fge1_pm_C_11000234.1	e_gw1_12.94.1	e_gw1_13.114.1	e_gw1_2.2296.1	fge1_pg_C_13000080.1	e_gw1_3.1328.1	fge1_pg_C_2000199.1	est_GWPlus_C_190506.1	e_gw1_1.388.1	e_gw1_7.103.1	e_gw1_9.547.1	e_gw1_5.195.1	e_gw1_18.269.1	e_gw1_2.291.1	e_gw1_16.73.1	e_gw1_1.437.1	gw1_1.298.1	e_gw1_17.278.1	e_gw1_7.88.1	e_gw1_4.278.1
YPR198W	e_gw1_4.1640.1	e_gw1_9.112.1	e_gw1_2.2280.1	gw1_5.1502.1	e_gw1_9.1000.1	fge1_pm_C_1000004.1	e_gw1_11.988.1	e_gw1_1.289.1	e_gw1_12.111.1	fge1_pm_C_11000234.1	e_gw1_12.94.1	e_gw1_13.114.1	e_gw1_2.2296.1	fge1_pg_C_13000080.1	e_gw1_3.1328.1	fge1_pg_C_2000199.1	est_GWPlus_C_190506.1	e_gw1_1.388.1	e_gw1_7.103.1	e_gw1_9.547.1	e_gw1_5.195.1	e_gw1_18.269.1	e_gw1_2.291.1	e_gw1_16.73.1	e_gw1_1.437.1	gw1_1.298.1	e_gw1_17.278.1	e_gw1_7.88.1	e_gw1_4.278.1
YBL085W	est_GWPlus_C_50500.1
YER114C	est_GWPlus_C_50500.1
YJR142W	e_gw1_1.765.1	gw1_11.347.1
YPR201W	e_gw1_10.314.1
YMR319C	e_gw1_7.987.1
YNL048W	est_fge1_pg_C_100417.1
YIL145C	fge1_pm_C_10000037.1
YJL190C	fge1_pm_C_1000033.1
YLR367W	fge1_pm_C_1000033.1
YMR305C	fge1_pg_C_3000194.1
YGR279C	fge1_pg_C_3000194.1
YDR228C	e_gw1_5.879.1
YPL247C	est_fge1_pg_C_130116.1
YLR268W	fge1_pg_C_6000130.1
YNL181W	fge1_pm_C_8000173.1
YCR011C	e_gw1_2.2220.1
YPL132W	e_gw1_2.913.1
YGR038W	fge1_pm_C_1000250.1
YLR350W	fge1_pm_C_1000250.1
YBR026C	est_GWPlus_C_12756.1
YJL010C	fge1_pg_C_8000312.1
YPR128C	fge1_pg_C_1000800.1
YIL067C	e_gw1_11.564.1
YBL050W	est_fge1_pg_C_20124.1
YFR005C	fge1_pg_C_13000243.1
YML014W	fge1_pg_C_5000020.1
YDR400W	fge1_pg_C_10000311.1
YPR082C	e_gw1_2.2070.1
YML117W	est_fge1_pg_C_20995.1
YKR051W	gw1_2.582.1
YLR300W	gw1_4.432.1
YOR190W	gw1_4.432.1
YDR261C	gw1_4.432.1
YOL092W	fge1_pg_C_11000040.1
YBR147W	fge1_pg_C_11000040.1
YPR066W	e_gw1_2.2425.1
YNL022C	fge1_pg_C_1000418.1
YIL038C	fge1_pg_C_5000330.1
YGL019W	fge1_pm_C_13000215.1
YPL085W	e_gw1_6.598.1
YDR386W	e_gw1_2.1324.1
YHL004W	est_GWPlus_C_100985.1
YKR068C	fge1_pg_C_12000028.1
YPR060C	fge1_pg_C_8000478.1
YNL027W	gw1_10.73.1
YDR323C	est_GWPlus_C_21730.1
YGL196W	e_gw1_8.1123.1
YGR014W	fge1_pg_C_8000073.1
YPR127W	est_fge1_pm_C_30445.1	fge1_pm_C_13000051.1	fge1_pm_C_4000193.1
YPL248C	est_fge1_pg_C_40726.1	e_gw1_3.1217.1
YDR061W	est_GWPlus_C_140029.1
YIL030C	est_GWPlus_C_90913.1
YHR148W	fge1_pm_C_9000239.1
YPR105C	fge1_pg_C_2001037.1
YMR200W	e_gw1_5.1293.1
YCR077C	e_gw1_8.589.1
YBR267W	fge1_pm_C_4000140.1
YDR393W	e_gw1_8.758.1
YOL010W	e_gw1_18.126.1
YNR020C	e_gw1_9.819.1
YLL006W	fge1_pg_C_6000097.1
YKL034W	fge1_pm_C_19000012.1
YMR022W	fge1_pm_C_11000046.1
YPL234C	gw1_5.1735.1
YDR272W	e_gw1_8.448.1
YOR040W	e_gw1_8.448.1
YGL064C	est_GWPlus_C_90951.1
YHR088W	fge1_pg_C_16000256.1
YJL125C	fge1_pg_C_5000497.1
YIL153W	fge1_pm_C_4000229.1
YGR086C	gw1_4.1801.1
YPL004C	gw1_4.1801.1
YIL106W	e_gw1_2.1992.1
YMR101C	est_fge1_pg_C_170168.1
YML096W	gw1_1.1404.1
YMR223W	e_gw1_3.609.1
YKL012W	est_fge1_pg_C_30842.1
YER170W	fge1_pm_C_1000439.1
YOR090C	gw1_2.1644.1
YGL157W	est_fge1_pg_C_70122.1	est_GWPlus_C_110933.1	fge1_pg_C_1001028.1
YGL039W	est_fge1_pg_C_70122.1	est_GWPlus_C_110933.1	fge1_pg_C_1001028.1
YOL151W	est_fge1_pg_C_70122.1	est_GWPlus_C_110933.1	fge1_pg_C_1001028.1
YDR541C	est_fge1_pg_C_70122.1	est_GWPlus_C_110933.1	fge1_pg_C_1001028.1
YMR053C	e_gw1_1.1235.1
YKL072W	e_gw1_1.1235.1
YNL068C	est_GW1_C_21420.1
YIL131C	est_GW1_C_21420.1
YHR075C	e_gw1_1.2457.1
YHL023C	e_gw1_3.1168.1
YJL093C	est_GWPlus_C_110418.1
YKL014C	e_gw1_8.546.1
YNL227C	e_gw1_4.1139.1
YMR055C	fge1_pg_C_1000775.1
YPL244C	gw1_10.747.1
YMR041C	est_GWPlus_C_150124.1	gw1_4.401.1
YML034W	est_GWPlus_C_40278.1
YDR458C	est_GWPlus_C_40278.1
YDR371W	fge1_pg_C_3000363.1	e_gw1_13.203.1
YDR465C	e_gw1_9.230.1
YMR125W	e_gw1_6.1166.1
YNL137C	fge1_pg_C_5000071.1
YMR253C	e_gw1_3.558.1
YPL264C	e_gw1_3.558.1
YGL124C	e_gw1_4.1629.1
YBR155W	gw1_3.2204.1
YER174C	est_GWPlus_C_60672.1
YDR098C	est_GWPlus_C_60672.1
YML106W	est_fge1_pg_C_200080.1
YMR271C	est_fge1_pg_C_200080.1
YGR046W	gw1_1.443.1	fge1_pg_C_15000242.1
YLR014C	e_gw1_1.1155.1
YER151C	e_gw1_5.817.1
YKR092C	fge1_pg_C_1000899.1
YMR038C	fge1_pg_C_7000071.1
YML060W	fge1_pm_C_5000293.1
YMR260C	gw1_9.396.1
YDL144C	fge1_pg_C_21000063.1	fge1_pm_C_3000006.1
YDL206W	e_gw1_15.18.1
YOR339C	fge1_pm_C_3000125.1
YEL023C	est_fge1_pg_C_20557.1	e_gw1_4.969.1	gw1_12.484.1	gw1_2.2255.1
YBL055C	e_gw1_13.269.1	e_gw1_7.809.1	gw1_3.2264.1
YGR257C	e_gw1_9.685.1
YER152C	fge1_pg_C_1000202.1
YBR015C	e_gw1_17.86.1	fge1_pm_C_6000066.1	e_gw1_8.774.1
YJL186W	e_gw1_17.86.1	fge1_pm_C_6000066.1	e_gw1_8.774.1
YER075C	e_gw1_8.145.1
YJR006W	est_GWPlus_C_130443.1
YNL168C	e_gw1_2.940.1
YCR010C	e_gw1_15.450.1
YNR002C	e_gw1_15.450.1
YKL150W	fge1_pg_C_6000527.1	e_gw1_13.647.1
YDL074C	e_gw1_6.1185.1
YGL244W	e_gw1_5.177.1
YDL064W	fge1_pm_C_13000173.1
YDR117C	fge1_pm_C_3000313.1
YJR096W	fge1_pm_C_5000142.1
YDR247W	fge1_pm_C_7000072.1
YPL026C	fge1_pm_C_7000072.1
YBR176W	e_gw1_4.1275.1
YGR244C	e_gw1_3.252.1
YCL030C	est_fge1_pm_C_80293.1
YEL004W	fge1_pg_C_14000284.1
YBR146W	fge1_pm_C_6000060.1
YGR152C	gw1_5.642.1
YOR381W	fge1_pg_C_7000481.1	fge1_pg_C_15000175.1	e_gw1_6.126.1	fge1_pg_C_4000028.1
YKL220C	fge1_pg_C_7000481.1	fge1_pg_C_15000175.1	e_gw1_6.126.1	fge1_pg_C_4000028.1
YNR060W	fge1_pg_C_7000481.1	fge1_pg_C_15000175.1	e_gw1_6.126.1	fge1_pg_C_4000028.1
YOR384W	fge1_pg_C_7000481.1	fge1_pg_C_15000175.1	e_gw1_6.126.1	fge1_pg_C_4000028.1
YLL051C	fge1_pg_C_7000481.1	fge1_pg_C_15000175.1	e_gw1_6.126.1	fge1_pg_C_4000028.1
YCL001W	est_GW1_C_20511.1
YJR025C	fge1_pm_C_18000051.1
YOR130C	fge1_pm_C_14000133.1
YAL049C	e_gw1_3.2335.1	e_gw1_10.881.1	fge1_pg_C_3000227.1
YLR220W	fge1_pg_C_7000203.1	fge1_pg_C_1000549.1
YDR425W	e_gw1_2.1384.1
YJL071W	e_gw1_19.21.1
YPL115C	e_gw1_10.497.1
YIL039W	e_gw1_5.943.1
YER185W	fge1_pg_C_7000510.1	e_gw1_1.1946.1	e_gw1_11.371.1	fge1_pm_C_5000341.1	fge1_pg_C_18000181.1	e_gw1_3.817.1	e_gw1_18.457.1	fge1_pm_C_14000107.1	fge1_pg_C_2000535.1	e_gw1_3.805.1	fge1_pg_C_2000571.1	fge1_pg_C_9000222.1
YGR213C	fge1_pg_C_7000510.1	e_gw1_1.1946.1	e_gw1_11.371.1	fge1_pm_C_5000341.1	fge1_pg_C_18000181.1	e_gw1_3.817.1	e_gw1_18.457.1	fge1_pm_C_14000107.1	fge1_pg_C_2000535.1	e_gw1_3.805.1	fge1_pg_C_2000571.1	fge1_pg_C_9000222.1
YDR090C	e_gw1_1.2651.1	gw1_14.205.1
YDL168W	fge1_pm_C_1000619.1	e_gw1_9.254.1
YBR221C	e_gw1_15.579.1
YDR449C	est_GWPlus_C_70508.1
YNL044W	e_gw1_10.1216.1
YER072W	fge1_pg_C_3000948.1
YGR227W	e_gw1_2.318.1
YIL033C	e_gw1_16.168.1
YJL057C	e_gw1_13.438.1
YOR311C	e_gw1_2.2448.1
YIL147C	fge1_pg_C_414000001.1
YLR085C	fge1_pm_C_8000028.1
YPR040W	fge1_pg_C_9000531.1
YBR078W	e_gw1_13.822.1
YDR055W	e_gw1_13.822.1
YDL030W	e_gw1_2.1587.1
YDL122W	fge1_pg_C_8000416.1
YBR261C	fge1_pm_C_6000304.1
YPL204W	gw1_4.1822.1
YNL154C	gw1_4.1822.1
YHR135C	gw1_4.1822.1
YER123W	gw1_4.1822.1
YLR270W	gw1_2.751.1
YOR173W	gw1_2.751.1
YKL018W	e_gw1_8.869.1
YDR419W	fge1_pm_C_5000247.1
YNL175C	fge1_pg_C_4000832.1
YGR276C	fge1_pm_C_6000169.1
YKR053C	e_gw1_8.1107.1
YJL134W	e_gw1_8.1107.1
YLR451W	e_gw1_5.840.1	fge1_pm_C_4000371.1
YDR407C	est_GWPlus_C_60141.1
YGL043W	fge1_pg_C_2000893.1
YOL012C	fge1_pm_C_7000222.1
YKR043C	fge1_pm_C_9000056.1	fge1_pg_C_7000042.1
YDR421W	e_gw1_8.562.1
YPL051W	e_gw1_1.2041.1
YJL041W	est_fge1_pg_C_50195.1
YNL222W	e_gw1_5.1282.1
YDL104C	fge1_pg_C_5000519.1
YEL002C	fge1_pg_C_5000439.1
YHR147C	fge1_pg_C_4000536.1
YPL016W	est_fge1_pg_C_20495.1
YPL252C	fge1_pg_C_11000060.1
YPR018W	fge1_pg_C_11000047.1
YPL120W	fge1_pm_C_18000074.1
YJR127C	est_fge1_pg_C_200010.1
YML081W	est_fge1_pg_C_200010.1
YNL084C	est_fge1_pg_C_30581.1
YIL090W	fge1_pm_C_3000547.1
YIL023C	gw1_14.392.1
YDR180W	e_gw1_4.26.1
YJL197W	e_gw1_4.469.1
YDR440W	fge1_pg_C_11000326.1
YCR063W	fge1_pm_C_16000161.1
YGR024C	fge1_pm_C_1000100.1
YNR054C	fge1_pm_C_20000035.1
YKL207W	e_gw1_18.165.1
YBL019W	fge1_pm_C_4000377.1
YKL125W	e_gw1_1.1329.1
YOL018C	e_gw1_17.117.1
YDR027C	fge1_pg_C_2000743.1
YNL320W	fge1_pg_C_15000100.1
YLL027W	gw1_17.176.1
YGR110W	est_GW1_C_12247.1
YNL251C	est_fge1_pg_C_110020.1
YIL094C	e_gw1_1.1714.1
YLR022C	e_gw1_3.2280.1
YBR106W	fge1_pg_C_7000420.1
YLR378C	gw1_110.3.1
YBR283C	gw1_110.3.1
YGR223C	e_gw1_5.1599.1
YGR007W	est_fge1_pg_C_130381.1
YDR257C	fge1_pm_C_6000064.1
YGL224C	e_gw1_2.1974.1
YER037W	e_gw1_2.1974.1
YBL020W	est_GWPlus_C_22651.1
YPL164C	est_fge1_pg_C_130327.1
YKL069W	fge1_pm_C_14000075.1
YDR176W	fge1_pg_C_1000880.1
YLR418C	e_gw1_2.2429.1
YHR012W	est_GWPlus_C_32230.1
YDR429C	gw1_7.358.1
YHR128W	fge1_pm_C_9000003.1
YLR163C	fge1_pm_C_3000366.1
YLR170C	gw1_14.248.1
YGR288W	e_gw1_1.259.1
YBR297W	e_gw1_1.259.1
YPR196W	e_gw1_1.259.1
YFL052W	e_gw1_1.259.1
YPL216W	fge1_pg_C_20000051.1
YGL133W	fge1_pg_C_20000051.1
YDL209C	fge1_pg_C_16000168.1
YHR090C	est_fge1_pg_C_120063.1
YOR150W	e_gw1_2.984.1
YPR056W	fge1_pg_C_10000222.1
YNL035C	fge1_pm_C_11000191.1
YKL020C	fge1_pm_C_3000315.1
YIR033W	fge1_pm_C_3000315.1
YCR027C	e_gw1_16.236.1
YPR107C	e_gw1_1.1980.1
YNL001W	e_gw1_5.1104.1
YOL093W	e_gw1_7.280.1
YML103C	est_fge1_pg_C_30569.1
YMR078C	fge1_pg_C_5000541.1
YLR207W	gw1_1.62.1
YDR013W	e_gw1_1.2049.1
YIL097W	e_gw1_16.479.1
YDR410C	e_gw1_9.788.1
YBR236C	fge1_pg_C_4000200.1
YIL068C	fge1_pg_C_17000098.1
YML046W	fge1_pm_C_13000033.1
YMR034C	gw1_20.190.1
YHR013C	fge1_pg_C_3000939.1
YKL019W	e_gw1_13.237.1
YOR320C	e_gw1_4.484.1
YDR083W	fge1_pm_C_2000061.1
YOR336W	est_GWPlus_C_50722.1
YKL015W	fge1_pg_C_3000120.1
YNL107W	gw1_17.355.1
YBR252W	e_gw1_1.2077.1
YHL013C	e_gw1_1.2607.1
YEL012W	est_GWPlus_C_41193.1
YLR023C	e_gw1_5.989.1
YMR140W	est_fge1_pg_C_180028.1
YOL137W	e_gw1_5.317.1	e_gw1_15.143.1	fge1_pg_C_10000152.1	fge1_pm_C_6000225.1
YER042W	e_gw1_5.1709.1
YNL127W	e_gw1_6.643.1
YPL146C	est_GW1_C_22453.1
YBL036C	gw1_8.888.1
YDL154W	gw1_3.384.1
YLR168C	e_gw1_13.689.1
YDR185C	e_gw1_13.689.1
YIL042C	est_GWPlus_C_21005.1
YPL059W	gw1_13.718.1
YBR153W	e_gw1_1.2658.1	gw1_8.133.1
YNL200C	e_gw1_14.636.1
YKL033W-A	fge1_pm_C_4000027.1
YFR053C	fge1_pm_C_15000024.1
YGL253W	fge1_pm_C_15000024.1
YCL040W	fge1_pm_C_15000024.1
YDR516C	fge1_pm_C_15000024.1
YJL055W	fge1_pg_C_6000051.1	fge1_pg_C_7000268.1
YDR311W	e_gw1_88.3.1
YOR250C	fge1_pg_C_10000330.1
YOR125C	fge1_pg_C_5000353.1
YOL129W	fge1_pm_C_6000041.1
YMR155W	gw1_2.467.1
YNL291C	gw1_16.62.1
YIR022W	fge1_pg_C_1001155.1
YNL062C	e_gw1_7.531.1
YDR164C	gw1_8.107.1
YKL082C	gw1_10.162.1
YIL110W	e_gw1_18.338.1
YDR398W	est_GWPlus_C_170246.1
YKL189W	e_gw1_2.1733.1
YLR182W	fge1_pm_C_5000307.1
YJR015W	fge1_pg_C_8000148.1
YGR197C	fge1_pg_C_8000148.1
YMR227C	fge1_pg_C_6000276.1
YPL001W	gw1_2.373.1
YGL009C	est_fge1_pg_C_60586.1
YOL152W	e_gw1_8.1085.1
YGL179C	gw1_16.48.1
YNL124W	fge1_pg_C_3000508.1
YKL144C	fge1_pm_C_18000034.1
YIR035C	e_gw1_12.286.1	e_gw1_1.946.1
YIR036C	e_gw1_12.286.1	e_gw1_1.946.1
YER059W	est_fge1_pm_C_150063.1
YIL050W	est_fge1_pm_C_150063.1
YPR145W	e_gw1_9.522.1
YGR124W	e_gw1_9.522.1
YHR176W	e_gw1_11.678.1
YBR035C	est_GWPlus_C_80771.1
YGR096W	e_gw1_6.986.1
YGR002C	gw1_13.793.1
YLR306W	fge1_pm_C_11000131.1
YLR284C	fge1_pm_C_6000081.1	e_gw1_5.555.1
YOR180C	fge1_pm_C_6000081.1	e_gw1_5.555.1
YDL217C	e_gw1_2.2045.1
YER118C	e_gw1_14.461.1
YOR131C	e_gw1_1.858.1
YLR057W	fge1_pm_C_17000028.1
YGL221C	e_gw1_3.629.1
YGR029W	e_gw1_7.407.1
YBR141C	fge1_pg_C_16000280.1
YFL046W	fge1_pg_C_14000003.1
YFR018C	fge1_pg_C_13000157.1
YLR009W	gw1_5.1345.1
YKL033W	gw1_9.476.1
YGL233W	e_gw1_6.119.1
YJL054W	est_GWPlus_C_11458.1
YGL123W	fge1_pg_C_110000001.1
YBL102W	fge1_pm_C_3000492.1
YMR201C	fge1_pg_C_14000041.1
YDL142C	gw1_6.484.1
YDL203C	gw1_9.49.1
YMR028W	fge1_pm_C_10000063.1
YML005W	gw1_10.1116.1
YOR234C	gw1_2.2652.1
YPL143W	gw1_2.2652.1
YOR293W	gw1_3.2399.1
YMR230W	gw1_3.2399.1
YKL028W	fge1_pg_C_9000454.1
YPL103C	gw1_2.654.1	e_gw1_15.581.1
YNR003C	e_gw1_12.513.1
YJL085W	est_GWPlus_C_20750.1
YPR094W	e_gw1_20.222.1
YNL315C	est_GWPlus_C_60530.1
YCR059C	e_gw1_11.835.1
YDR196C	e_gw1_2.464.1
YBR233W	est_fge1_pg_C_40367.1
YGR031W	e_gw1_5.519.1
YML067C	e_gw1_14.594.1
YGL073W	est_fge1_pg_C_70420.1
YOL133W	e_gw1_16.706.1
YOR370C	e_gw1_9.155.1
YBR175W	gw1_4.279.1
YER062C	e_gw1_3.1807.1	fge1_pg_C_3000140.1
YIL053W	e_gw1_3.1807.1	fge1_pg_C_3000140.1
YGL164C	e_gw1_4.994.1
YNL054W	est_GWPlus_C_91044.1
YDR479C	gw1_14.351.1
YOR164C	fge1_pg_C_6000032.1
YPL087W	gw1_1.777.1
YPL002C	est_fge1_pm_C_80057.1
YNL134C	fge1_pg_C_8000170.1	est_GWPlus_C_31727.1	e_gw1_15.182.1	e_gw1_4.521.1	fge1_pg_C_4000506.1	gw1_10.303.1	fge1_pm_C_14000065.1	fge1_pg_C_12000199.1
YLR460C	fge1_pg_C_8000170.1	est_GWPlus_C_31727.1	e_gw1_15.182.1	e_gw1_4.521.1	fge1_pg_C_4000506.1	gw1_10.303.1	fge1_pm_C_14000065.1	fge1_pg_C_12000199.1
YCR102C	fge1_pg_C_8000170.1	est_GWPlus_C_31727.1	e_gw1_15.182.1	e_gw1_4.521.1	fge1_pg_C_4000506.1	gw1_10.303.1	fge1_pm_C_14000065.1	fge1_pg_C_12000199.1
YDR299W	e_gw1_4.251.1
YCR036W	fge1_pg_C_6000573.1
YNL032W	gw1_13.897.1
YIL164C	e_gw1_3.1646.1	gw1_12.749.1
YOR156C	e_gw1_6.695.1
YDR409W	e_gw1_6.695.1
YGL091C	fge1_pg_C_4000596.1
YIL003W	fge1_pg_C_4000596.1
YDR359C	e_gw1_13.5.1
YOR294W	e_gw1_15.235.1
YMR127C	e_gw1_7.786.1
YOR244W	e_gw1_7.786.1
YCR014C	e_gw1_3.243.1
YJR014W	fge1_pg_C_14000273.1
YDR058C	gw1_12.511.1
YPR187W	fge1_pg_C_1000825.1
YJR017C	fge1_pg_C_9000442.1
YOR216C	gw1_3.1232.1
YNL206C	e_gw1_10.219.1
YLR452C	est_fge1_pg_C_20222.1
YPL010W	fge1_pg_C_9000361.1
YNL126W	gw1_2.1182.1
YLR290C	e_gw1_17.457.1
YGR020C	fge1_pg_C_2000242.1
YOR269W	e_gw1_5.1047.1
YOR357C	est_fge1_pm_C_40325.1
YJL024C	fge1_pm_C_3000115.1
YKL087C	fge1_pm_C_13000162.1
YMR114C	fge1_pm_C_1000261.1
YOL003C	fge1_pm_C_6000213.1
YPR025C	fge1_pm_C_16000058.1
YBR135W	e_gw1_18.479.1
YKL175W	fge1_pg_C_9000424.1
YDL091C	e_gw1_1.416.1
YER154W	est_GWPlus_C_110190.1
YEL007W	est_fge1_pg_C_60102.1
YOL135C	e_gw1_4.1891.1
YCL033C	fge1_pm_C_4000116.1
YKR087C	fge1_pm_C_17000006.1
YJR069C	gw1_16.689.1
YKL155C	e_gw1_5.83.1
YIR038C	est_fge1_pg_C_10395.1
YLR323C	est_GWPlus_C_20938.1
YIR026C	fge1_pg_C_13000281.1
YBR229C	fge1_pm_C_10000167.1
YCL039W	gw1_2.1213.1
YKL092C	fge1_pg_C_3000190.1
YOR319W	est_fge1_pm_C_60009.1
YDR282C	gw1_2.1674.1
YLR063W	fge1_pm_C_3000251.1
YIL093C	e_gw1_13.673.1
YKL143W	est_GWPlus_C_160437.1
YLR115W	fge1_pg_C_7000230.1
YDR132C	e_gw1_1.1676.1
YLR108C	e_gw1_1.1676.1
YKL128C	e_gw1_5.433.1	e_gw1_3.1608.1
YPL057C	e_gw1_12.222.1
YBR161W	e_gw1_12.222.1
YAL032C	e_gw1_11.979.1
YBR228W	e_gw1_11.276.1
YMR097C	fge1_pg_C_5000405.1
YML025C	fge1_pg_C_8000501.1
YHR178W	gw1_4.918.1
YMR211W	fge1_pm_C_1000072.1
YDL237W	gw1_15.385.1	e_gw1_6.263.1	e_gw1_5.1157.1
YBR183W	e_gw1_1.2639.1	e_gw1_6.1037.1
YGL101W	est_fge1_pm_C_20061.1
YBR242W	est_fge1_pm_C_20061.1
YLR011W	e_gw1_1.2065.1
YDR434W	est_GWPlus_C_50227.1
YOR257W	e_gw1_17.359.1
YLL021W	est_GWPlus_C_50421.1
YGR093W	fge1_pg_C_4000142.1
YDR265W	fge1_pm_C_15000044.1
YNL252C	fge1_pg_C_20000028.1
YOR246C	e_gw1_6.1029.1	e_gw1_9.776.1
YBR004C	gw1_17.441.1	gw1_3.752.1
YLR015W	e_gw1_1.1369.1
YDR284C	est_GWPlus_C_130155.1
YNL092W	e_gw1_1.1665.1
YML099C	e_gw1_5.1439.1
YER014W	fge1_pg_C_4000128.1
YBL038W	gw1_2.2007.1
YDL054C	fge1_pm_C_8000199.1
YKL095W	fge1_pm_C_2000210.1
YBR054W	e_gw1_12.782.1
YDR033W	e_gw1_12.782.1
YCR021C	e_gw1_12.782.1
YNL335W	e_gw1_4.664.1	fge1_pm_C_15000078.1
YFL061W	e_gw1_4.664.1	fge1_pm_C_15000078.1
YOR049C	fge1_pg_C_3000267.1	e_gw1_11.364.1	est_fge1_pg_C_30159.1
YNL229C	fge1_pm_C_3000010.1	e_gw1_2.1980.1	gw1_3.1832.1
YNL031C	fge1_pg_C_6000068.1
YBR010W	fge1_pg_C_6000068.1
YDL015C	fge1_pg_C_17000117.1
YLR396C	est_GWPlus_C_20958.1
YPL190C	fge1_pm_C_7000132.1
YLL056C	gw1_9.773.1	fge1_pm_C_4000106.1
YDR173C	e_gw1_10.649.1
YGL085W	e_gw1_1.1951.1
YGR112W	e_gw1_4.1843.1
YLR118C	e_gw1_9.351.1
YDL230W	fge1_pm_C_1000613.1
YDR361C	fge1_pg_C_8000479.1
YHL031C	fge1_pg_C_3000841.1
YNR036C	e_gw1_8.1035.1
YJL110C	fge1_pg_C_2000168.1
YOR292C	est_GWPlus_C_32010.1
YPL199C	fge1_pm_C_3000272.1
YDL208W	e_gw1_3.2410.1
YNL113W	fge1_pg_C_6000074.1
YPL162C	gw1_2.2468.1
YFR007W	fge1_pm_C_2000005.1	e_gw1_3.1824.1
YBL040C	e_gw1_5.1217.1
YGR195W	fge1_pg_C_5000165.1
YOR298C-A	fge1_pg_C_2000882.1
YGR232W	gw1_3.1845.1
YGR205W	e_gw1_9.1107.1	fge1_pg_C_462000001.1
YPL101W	e_gw1_1.1721.1
YJL194W	fge1_pm_C_15000048.1
YAL034C	fge1_pg_C_5000001.1
YOR338W	fge1_pg_C_5000001.1
YLL010C	est_fge1_pg_C_30938.1
YLR019W	est_fge1_pg_C_30938.1
YJR099W	fge1_pg_C_2001004.1	fge1_pm_C_12000072.1
YLR107W	e_gw1_2.2243.1
YGR280C	est_GWPlus_C_150011.1
YKR082W	fge1_pg_C_13000392.1
YGL256W	fge1_pm_C_5000050.1
YCR072C	e_gw1_3.426.1
YJL097W	e_gw1_17.384.1
YKL117W	est_GW1_C_80968.1
YOR258W	e_gw1_6.472.1
YJR100C	gw1_11.677.1
YHR021C	e_gw1_4.773.1
YKL156W	e_gw1_4.773.1
YIL138C	fge1_pm_C_15000040.1
YNL079C	fge1_pm_C_15000040.1
YDR527W	e_gw1_4.1174.1
YDR388W	est_GW1_C_60603.1
YLR435W	e_gw1_4.703.1
YJL145W	gw1_11.1069.1
YKL006W	gw1_6.1072.1
YHL001W	gw1_6.1072.1
YDR305C	e_gw1_2.2607.1
YJR154W	e_gw1_2.2487.1
YPL181W	est_fge1_pg_C_50414.1
YPL157W	fge1_pg_C_4000445.1
YLL004W	gw1_18.412.1
YCR066W	gw1_20.62.1
YDL045C	gw1_3.1783.1
YOL107W	fge1_pg_C_3000214.1
YLR275W	fge1_pg_C_8000513.1
YIL065C	gw1_2.1009.1
YLR025W	gw1_10.877.1
YIR027C	e_gw1_15.360.1	e_gw1_3.1473.1
YHR076W	e_gw1_18.320.1
YOL146W	fge1_pg_C_88000001.1
YDR473C	est_fge1_pm_C_30223.1
YBR151W	fge1_pg_C_7000280.1
YBR231C	fge1_pm_C_1000182.1
YFL017C	fge1_pm_C_9000066.1
YKL058W	fge1_pm_C_6000252.1
YPL210C	fge1_pm_C_17000034.1
YDL222C	fge1_pg_C_5000285.1
YNL194C	fge1_pg_C_5000285.1
YGR133W	e_gw1_16.697.1
YCR030C	est_fge1_pg_C_30522.1
YBR101C	fge1_pg_C_6000057.1
YLL036C	est_fge1_pg_C_80398.1
YER002W	fge1_pm_C_14000071.1
YDR175C	gw1_1.2618.1
YJR092W	fge1_pg_C_9000448.1
YOR008C	fge1_pg_C_2000985.1
YPR162C	fge1_pm_C_2000052.1
YLR183C	e_gw1_5.981.1
YDR501W	e_gw1_5.981.1
YEL015W	e_gw1_8.89.1
YGL153W	e_gw1_7.1087.1
YJL095W	est_GWPlus_C_140305.1
YMR132C	e_gw1_3.955.1
YDL146W	fge1_pm_C_3000074.1
YER127W	fge1_pm_C_3000060.1
YNL039W	fge1_pg_C_6000096.1
YNL024C	fge1_pm_C_13000229.1
YDR397C	fge1_pg_C_1001107.1	gw1_92.1.1
YAR008W	fge1_pg_C_1000975.1
YGR036C	fge1_pg_C_6000137.1
YOR163W	fge1_pg_C_2000143.1
YOL009C	fge1_pm_C_1000090.1
YHR210C	est_fge1_pm_C_40399.1
YNR071C	est_fge1_pm_C_40399.1
YKL008C	est_fge1_pm_C_130209.1
YHL003C	est_fge1_pm_C_130209.1
YDR523C	fge1_pm_C_9000052.1
YJR134C	fge1_pm_C_3000429.1
YLR411W	gw1_5.638.1
YOL096C	gw1_17.342.1
YML131W	fge1_pm_C_15000063.1	fge1_pm_C_8000135.1	fge1_pm_C_9000198.1
YDR333C	e_gw1_10.569.1
YMR158W	e_gw1_5.1349.1
YOR059C	e_gw1_2.2400.1
YNL003C	e_gw1_3.676.1
YNL232W	e_gw1_8.451.1
YNL284C	est_fge1_pg_C_30701.1
YNR039C	est_fge1_pm_C_30339.1
YPR089W	est_fge1_pg_C_20594.1
YOR077W	fge1_pg_C_1001041.1
YHL021C	gw1_6.268.1
YIL064W	gw1_5.1686.1
YNL036W	e_gw1_14.637.1	gw1_10.890.1
YJL104W	fge1_pg_C_15000053.1
YNL272C	est_fge1_pg_C_40758.1
YHR134W	fge1_pm_C_1000406.1
YNL265C	gw1_3.747.1
YCL050C	e_gw1_18.118.1
YDR530C	e_gw1_18.118.1
YBL013W	e_gw1_10.1127.1
YDR084C	e_gw1_1.998.1
YHR062C	e_gw1_18.360.1
YKL110C	fge1_pg_C_11000191.1
YMR002W	est_fge1_pg_C_40762.1
YBR105C	gw1_3.1761.1
YDR248C	gw1_1.964.1
YJR101W	fge1_pg_C_5000096.1
YGR262C	gw1_11.850.1
YLR100W	fge1_pm_C_17000115.1
YLR251W	gw1_12.305.1
YER057C	fge1_pg_C_12000021.1	gw1_3.1944.1
YIL051C	fge1_pg_C_12000021.1	gw1_3.1944.1
YER090W	fge1_pg_C_3000920.1	fge1_pm_C_9000104.1
YPL279C	e_gw1_6.950.1
YOR390W	e_gw1_6.950.1
YIL124W	e_gw1_19.306.1
YGL044C	e_gw1_9.799.1
YJL163C	fge1_pg_C_6000232.1
YOR194C	fge1_pm_C_1000094.1
YDR152W	fge1_pg_C_1000598.1
YPL196W	e_gw1_7.335.1
YBR123C	gw1_2.1420.1
YDR126W	gw1_4.1224.1
YOR020C	gw1_4.1514.1
YGL159W	e_gw1_4.1273.1	est_fge1_pm_C_10494.1
YGL155W	e_gw1_10.1128.1
YLR361C	e_gw1_10.739.1
YHR085W	est_fge1_pg_C_90055.1
YDL008W	gw1_12.314.1
YJL063C	gw1_3.1868.1
YCL047C	e_gw1_13.276.1
YJL124C	e_gw1_2.963.1
YKL100C	est_GWPlus_C_60552.1
YIL150C	fge1_pg_C_7000166.1
YOR201C	fge1_pg_C_1000453.1
YLR126C	fge1_pm_C_8000076.1	e_gw1_1.891.1
YGL242C	fge1_pg_C_10000351.1
YDR381W	fge1_pg_C_8000424.1
YOR289W	est_GW1_C_70555.1
YDR045C	gw1_10.473.1
YPR143W	fge1_pg_C_11000059.1
YIR012W	fge1_pm_C_16000048.1
YNL312W	fge1_pg_C_3000465.1
YEL029C	fge1_pm_C_1000427.1
YNR027W	fge1_pm_C_1000427.1
YER023W	gw1_5.1262.1	fge1_pg_C_1001040.1
YDR166C	est_fge1_pm_C_30289.1
YKL047W	est_GWPlus_C_10368.1
YML051W	est_GWPlus_C_210068.1
YDL114W	gw1_10.232.1
YOR301W	fge1_pg_C_1000538.1
YKL170W	fge1_pm_C_9000221.1
YOR280C	e_gw1_4.1882.1	gw1_10.366.1
YMR222C	e_gw1_4.1882.1	gw1_10.366.1
YNL108C	e_gw1_1.771.1
YOR110W	e_gw1_1.771.1
YLL050C	gw1_8.1027.1	gw1_9.1165.1
YHR154W	e_gw1_1.176.1
YJL046W	e_gw1_10.223.1
YMR033W	e_gw1_1.1308.1
YBL001C	fge1_pg_C_17000034.1
YNR037C	e_gw1_10.1239.1
YIL115C	est_GW1_C_40842.1
YJR052W	est_GWPlus_C_150046.1
YGR021W	fge1_pg_C_6000126.1
YPR100W	est_fge1_pm_C_80204.1
YNL286W	fge1_pg_C_3000794.1
YLR150W	fge1_pm_C_2000121.1
YLR417W	gw1_8.162.1
YKR003W	est_GWPlus_C_41903.1	e_gw1_84.1.1
YHR001W	est_GWPlus_C_41903.1	e_gw1_84.1.1
YLR426W	gw1_8.317.1	e_gw1_10.815.1	e_gw1_14.179.1
YOR260W	fge1_pg_C_3000137.1	fge1_pm_C_6000139.1
YDR435C	e_gw1_3.602.1
YBR279W	est_fge1_pg_C_20203.1
YDR087C	est_fge1_pg_C_30773.1
YOR210W	e_gw1_12.317.1
YIL070C	est_fge1_pg_C_70285.1
YER044C	fge1_pg_C_2000259.1
YDR472W	fge1_pg_C_8000509.1
YNL041C	est_fge1_pg_C_30200.1
YNL053W	est_fge1_pm_C_50150.1
YOR287C	fge1_pg_C_6000076.1
YHR063C	fge1_pg_C_10000072.1	e_gw1_4.440.1	e_gw1_19.472.1
YJR107W	e_gw1_10.272.1
YAL020C	gw1_2.688.1
YJR044C	fge1_pg_C_6000053.1
YGL037C	fge1_pm_C_5000098.1
YJR050W	gw1_5.1687.1
YLR250W	e_gw1_10.905.1
YDL111C	fge1_pg_C_2000154.1
YBR265W	fge1_pg_C_3000774.1
YEL020W-A	fge1_pg_C_16000043.1
YKR016W	gw1_13.95.1
YOR389W	fge1_pg_C_5000347.1	e_gw1_7.192.1	e_gw1_1.392.1
YPL277C	fge1_pg_C_5000347.1	e_gw1_7.192.1	e_gw1_1.392.1
YMR183C	e_gw1_12.267.1
YPL232W	e_gw1_12.267.1
YER022W	e_gw1_10.597.1
YDR071C	e_gw1_2.826.1
YGR282C	e_gw1_14.588.1
YHR005C-A	fge1_pg_C_1000872.1
YDR246W	gw1_6.531.1
YHR151C	fge1_pm_C_2000009.1
YOR126C	fge1_pg_C_9000381.1
YMR020W	est_fge1_pg_C_10994.1	e_gw1_15.128.1	e_gw1_21.175.1	fge1_pm_C_9000150.1
YOR337W	e_gw1_7.90.1	gw1_12.62.1	e_gw1_15.322.1
YLR098C	e_gw1_7.90.1	gw1_12.62.1	e_gw1_15.322.1
YDL051W	fge1_pg_C_3000634.1
YER010C	fge1_pg_C_7000056.1
YGL106W	fge1_pm_C_5000324.1
YKL021C	fge1_pm_C_13000133.1
YHR175W	e_gw1_2.2004.1
YDR169C	fge1_pg_C_10000297.1
YKL160W	est_GW1_C_160711.1
YDR236C	fge1_pg_C_2001046.1
YHR100C	fge1_pg_C_17000070.1
YLR151C	gw1_2.657.1
YLR354C	fge1_pg_C_5000506.1
YGR043C	fge1_pg_C_5000506.1
YDR510W	est_GWPlus_C_31890.1
YJL004C	e_gw1_7.415.1
YBL049W	fge1_pg_C_5000244.1
YPR147C	e_gw1_14.406.1
YNL233W	fge1_pg_C_1000365.1
YJR063W	fge1_pg_C_4000715.1
YLR245C	fge1_pm_C_14000134.1
YOL114C	fge1_pg_C_7000225.1
YBR007C	e_gw1_1.1268.1
YDR213W	fge1_pg_C_3000160.1
YDL105W	est_GWPlus_C_50978.1
YJR085C	e_gw1_6.1130.1
YOR111W	e_gw1_1.2669.1
YGL237C	fge1_kg_C_335000001.1
YLR425W	fge1_pg_C_6000249.1
YMR077C	fge1_pm_C_3000528.1
YLR142W	e_gw1_5.305.1	gw1_1.1511.1	e_gw1_4.353.1
YDL120W	e_gw1_17.379.1
YKL138C	e_gw1_2.2103.1
YPL013C	e_gw1_14.502.1
YOR278W	e_gw1_3.702.1
YBR215W	fge1_pm_C_4000401.1
YDR511W	fge1_pm_C_4000202.1
YLL035W	fge1_pm_C_5000166.1
YCL026C-B	fge1_pm_C_17000019.1
YCL026C-A	fge1_pm_C_17000019.1
YJL218W	gw1_2.2002.1	e_gw1_9.867.1
YIL072W	e_gw1_3.206.1
YHR187W	e_gw1_6.398.1
YJR019C	fge1_pg_C_1000134.1
YLR097C	est_fge1_pm_C_90160.1
YER142C	gw1_13.572.1
YML036W	fge1_pm_C_5000128.1
YLR308W	e_gw1_9.834.1	fge1_pg_C_17000037.1
YLR307W	e_gw1_9.834.1	fge1_pg_C_17000037.1
YGL232W	e_gw1_2.874.1
YJR084W	e_gw1_1.1601.1
YLL018C-A	e_gw1_3.1034.1
YOL022C	e_gw1_7.731.1
YDR108W	fge1_pm_C_20000041.1
YNL129W	fge1_pg_C_17000126.1
YIL096C	fge1_pm_C_16000155.1
YOR159C	fge1_pg_C_5000614.1
YKL071W	fge1_pm_C_9000126.1	est_fge1_pg_C_40191.1	gw1_12.796.1	gw1_2.1944.1
YCR083W	fge1_pg_C_10000239.1
YLR043C	fge1_pg_C_10000239.1
YEL053C	est_GWPlus_C_90700.1
YDR468C	fge1_pg_C_11000167.1
YDL043C	fge1_pm_C_1000337.1
YMR269W	fge1_pg_C_1000187.1
YIL004C	fge1_pg_C_5000034.1
YGL018C	gw1_18.175.1
YER061C	e_gw1_1.2454.1	e_gw1_12.732.1	e_gw1_5.157.1	e_gw1_19.93.1
YNL135C	fge1_pm_C_10000016.1
YDR519W	fge1_pm_C_10000016.1
YHR072W-A	e_gw1_11.921.1
YBR096W	est_fge1_pg_C_30093.1
YIR032C	e_gw1_18.173.1
YGL240W	fge1_pg_C_1000081.1
YNL051W	est_fge1_pm_C_70126.1
YDR140W	gw1_4.1885.1
YMR150C	fge1_pm_C_8000264.1
YDR513W	fge1_pg_C_10000344.1
YCL035C	fge1_pg_C_10000344.1
YDL116W	fge1_pg_C_3000811.1
YNR021W	est_fge1_pg_C_170040.1
YMR239C	fge1_pg_C_11000002.1
YER019C-A	gw1_1.1035.1
YMR218C	fge1_pg_C_3000639.1
YDR402C	e_gw1_4.269.1	e_gw1_1.329.1	fge1_pm_C_14000128.1
YML076C	e_gw1_12.39.1	fge1_pg_C_7000053.1
YCL029C	est_GWPlus_C_180208.1
YDR050C	est_GWPlus_C_20533.1
YMR130W	e_gw1_5.1183.1
YLR359W	e_gw1_8.1170.1
YOR252W	e_gw1_7.921.1
YOL069W	fge1_pg_C_10000337.1
YOL142W	fge1_pg_C_5000287.1
YER175C	gw1_16.470.1
YHR209W	gw1_16.470.1
YDL207W	e_gw1_3.1469.1
YER183C	est_GWPlus_C_51498.1
YLR239C	e_gw1_4.1898.1
YDL213C	fge1_pg_C_4000780.1
YPL243W	est_GWPlus_C_12234.1
YDR412W	gw1_15.478.1
YLR228C	fge1_pg_C_5000208.1
YJR102C	fge1_pm_C_1000314.1
YLR200W	fge1_pg_C_7000256.1
YGR127W	gw1_18.154.1
YIL063C	gw1_2.486.1
YNL302C	e_gw1_122.5.1
YOL121C	e_gw1_122.5.1
YMR118C	fge1_pg_C_5000505.1
YKL141W	fge1_pg_C_5000505.1
YDR329C	e_gw1_16.91.1
YLR242C	e_gw1_2.586.1
YLR393W	e_gw1_3.2231.1
YGL029W	fge1_pg_C_14000275.1
YDR137W	gw1_2.145.1
YJL157C	fge1_pm_C_5000046.1
YML068W	gw1_6.726.1
YDR198C	e_gw1_4.1190.1	fge1_pg_C_6000531.1
YCR075C	est_GWPlus_C_11838.1
YNL215W	e_gw1_2.1726.1
YOR223W	gw1_17.138.1
YGL213C	e_gw1_3.2279.1
YDR052C	est_GWPlus_C_41202.1
YMR035W	e_gw1_11.1187.1
YDR362C	fge1_pm_C_7000080.1
YLR109W	fge1_pg_C_3000204.1
YML098W	fge1_pg_C_3000966.1
YNL128W	gw1_2.302.1
YML077W	e_gw1_16.252.1
YGL110C	fge1_pg_C_11000238.1
YNL182C	e_gw1_4.1177.1
YHR058C	fge1_pg_C_6000050.1
YMR262W	fge1_pm_C_1000537.1
YLR299W	e_gw1_2.293.1	fge1_pg_C_1000439.1
YDR183W	e_gw1_16.225.1
YHR201C	fge1_pg_C_11000102.1
YMR244C-A	fge1_pg_C_7000223.1
YMR284W	fge1_pm_C_6000148.1
YPR190C	fge1_pm_C_11000016.1
YFL026W	fge1_pg_C_11000212.1
YBR213W	fge1_pg_C_5000568.1
YBR171W	gw1_18.171.1
YGR074W	fge1_pm_C_4000203.1
YLR281C	gw1_6.1088.1
YPL239W	gw1_5.619.1
YHR029C	e_gw1_4.575.1	fge1_pg_C_4000579.1
YAR014C	est_fge1_pm_C_30353.1
YIL019W	e_gw1_16.487.1
YNL326C	e_gw1_5.1006.1
YDR088C	fge1_pm_C_4000341.1
YGR203W	fge1_pg_C_7000077.1
YKL053C-A	gw1_7.1191.1
YOR285W	gw1_1.2035.1
YOR286W	gw1_1.2035.1
YDR489W	fge1_pm_C_4000076.1
YDR124W	gw1_3.1517.1	e_gw1_2.604.1	e_gw1_14.91.1
YML018C	fge1_pm_C_3000257.1
YDR438W	fge1_pm_C_3000257.1
YNL173C	gw1_7.728.1
YHR146W	gw1_7.728.1
YBR255W	e_gw1_13.380.1
YIL084C	e_gw1_2.1512.1
YOR123C	est_GWPlus_C_32311.1
YJR093C	fge1_pg_C_4000055.1
YER112W	gw1_2.981.1
YNL024C-A	gw1_3.1032.1
YDL048C	est_GWPlus_C_180291.1
YLR375W	est_GWPlus_C_180291.1
YGL096W	gw1_17.150.1
YPL177C	gw1_17.150.1
YAL044W-A	e_gw1_12.307.1
YDR063W	e_gw1_1.2150.1
YGL047W	e_gw1_1.1011.1
YKL222C	e_gw1_11.945.1	fge1_pg_C_14000263.1	e_gw1_7.541.1	e_gw1_8.604.1	est_fge1_pg_C_180127.1
YOR172W	e_gw1_11.945.1	fge1_pg_C_14000263.1	e_gw1_7.541.1	e_gw1_8.604.1	est_fge1_pg_C_180127.1
YER080W	fge1_pg_C_8000218.1	fge1_pg_C_2000005.1
YLR066W	e_gw1_11.1162.1
YJL096W	e_gw1_2.2601.1
YIL154C	est_GWPlus_C_20373.1
YLR078C	e_gw1_5.612.1
YGR080W	gw1_20.182.1
YJR034W	gw1_5.1375.1
YGL257C	gw1_6.1261.1
YNR059W	gw1_6.1261.1
YIL014W	gw1_6.1261.1
YER001W	gw1_6.1261.1
YFL017W-A	e_gw1_18.213.1
YMR154C	e_gw1_1.2222.1
YMR106C	e_gw1_5.841.1
YML088W	est_GWPlus_C_31089.1
YPL213W	fge1_pg_C_8000209.1
YGR006W	e_gw1_1.690.1
YDR337W	est_fge1_pg_C_20659.1
YOR103C	e_gw1_10.427.1
YEL003W	fge1_pm_C_10000093.1
YGR111W	fge1_pm_C_6000266.1
YGR033C	gw1_7.395.1
YGR255C	e_gw1_21.93.1	e_gw1_1.2281.1	fge1_pg_C_19000056.1	e_gw1_9.41.1	est_GWPlus_C_140013.1	fge1_pg_C_5000595.1	e_gw1_6.74.1	gw1_19.216.1
YGL161C	e_gw1_1.2667.1
YHR038W	e_gw1_18.170.1
YBR173C	est_fge1_pg_C_80327.1
YDR254W	est_fge1_pm_C_130197.1
YJR141W	e_gw1_7.116.1
YLR162W-A	gw1_1423.9.1	gw1_256.7.1	e_gw1_395.10.1
YBR273C	e_gw1_4.1204.1
YJL048C	e_gw1_4.1204.1
YFL027C	e_gw1_1.603.1
YMR005W	e_gw1_1.342.1
YOL073C	e_gw1_13.868.1
YGL001C	fge1_pg_C_10000385.1
YHR045W	est_fge1_pm_C_50263.1
YJR129C	fge1_pg_C_12000040.1
YOR236W	e_gw1_9.1149.1
YOR261C	est_GWPlus_C_32268.1
YOR349W	fge1_pg_C_10000156.1
YNR074C	fge1_pg_C_6000566.1
YMR286W	fge1_pm_C_17000058.1
YHR198C	e_gw1_10.742.1
YHR199C	e_gw1_10.742.1
YGR147C	gw1_13.913.1
YNL155W	gw1_8.917.1
YBL005W	gw1_1.1249.1	e_gw1_10.501.1	gw1_7.128.1	fge1_pg_C_15000056.1	gw1_18.49.1	fge1_pg_C_4000212.1	e_gw1_12.662.1	e_gw1_5.147.1	e_gw1_4.127.1	e_gw1_1.1110.1	e_gw1_11.110.1	e_gw1_13.771.1	e_gw1_16.374.1
YGL013C	gw1_1.1249.1	e_gw1_10.501.1	gw1_7.128.1	fge1_pg_C_15000056.1	gw1_18.49.1	fge1_pg_C_4000212.1	e_gw1_12.662.1	e_gw1_5.147.1	e_gw1_4.127.1	e_gw1_1.1110.1	e_gw1_11.110.1	e_gw1_13.771.1	e_gw1_16.374.1
YER184C	gw1_1.1249.1	e_gw1_10.501.1	gw1_7.128.1	fge1_pg_C_15000056.1	gw1_18.49.1	fge1_pg_C_4000212.1	e_gw1_12.662.1	e_gw1_5.147.1	e_gw1_4.127.1	e_gw1_1.1110.1	e_gw1_11.110.1	e_gw1_13.771.1	e_gw1_16.374.1
YLR264W	e_gw1_15.248.1
YOR167C	e_gw1_15.248.1
YBR223C	e_gw1_2.365.1
YBR062C	e_gw1_4.1919.1
YIL049W	e_gw1_10.838.1
YLR285W	e_gw1_5.1149.1
YER134C	fge1_pm_C_3000121.1
YNL119W	gw1_8.329.1
YGL220W	fge1_pg_C_3000203.1
YPR185W	gw1_4.77.1
YAL009W	fge1_pg_C_1000946.1
YHL027W	fge1_pg_C_15000027.1
YPL064C	e_gw1_7.613.1
YBR254C	fge1_pm_C_9000209.1
YLR266C	fge1_pg_C_2000720.1
YOR162C	fge1_pg_C_2000720.1
YJL174W	gw1_9.339.1
YDL049C	gw1_9.339.1
YPR192W	e_gw1_15.149.1
YMR152W	fge1_pg_C_4000601.1
YLL009C	gw1_2.2115.1
YLR325C	gw1_13.720.1
YOL048C	e_gw1_5.559.1	e_gw1_10.370.1
YAL018C	e_gw1_5.559.1	e_gw1_10.370.1
YDL065C	est_fge1_pg_C_20457.1
YMR149W	e_gw1_13.274.1
YLR128W	e_gw1_20.99.1
YOR143C	e_gw1_5.547.1
YDR493W	fge1_pg_C_8000142.1
YER050C	gw1_2.956.1
YHR039C-A	gw1_12.627.1
YDR379C-A	e_gw1_10.1245.1
YHL009C	e_gw1_5.505.1
YLR003C	e_gw1_4.593.1
YNL148C	e_gw1_5.539.1
YDL150W	fge1_pm_C_6000288.1
YNL136W	fge1_pg_C_3000609.1
YPL092W	fge1_pg_C_19000102.1
YJR135W-A	e_gw1_16.707.1
YLR016C	e_gw1_8.471.1
YJL203W	est_fge1_pg_C_40757.1
YJL006C	fge1_pg_C_5000067.1
YER182W	e_gw1_9.328.1	gw1_3.637.1
YML055W	e_gw1_18.181.1
YOR118W	e_gw1_13.444.1
YCR091W	fge1_pg_C_7000139.1
YNR047W	fge1_pg_C_7000139.1
YDR490C	fge1_pg_C_7000139.1
YLR080W	e_gw1_20.176.1
YFL048C	e_gw1_20.176.1
YDR079W	e_gw1_6.1144.1
YNR051C	e_gw1_11.170.1
YLR201C	e_gw1_3.2336.1
YKL094W	est_fge1_pg_C_40261.1
YFR003C	fge1_pg_C_3001022.1
YCR046C	gw1_5.1283.1
YMR044W	fge1_pm_C_18000045.1
YLR137W	gw1_7.347.1
YOL080C	gw1_4.1815.1
YDR043C	gw1_3.924.1
YBR066C	gw1_3.924.1
YGR037C	e_gw1_19.387.1
YER163C	fge1_pg_C_2000873.1
YPL149W	fge1_pg_C_5000079.1
YJL090C	gw1_8.598.1
YNL230C	gw1_9.775.1
YDL123W	e_gw1_8.1307.1
YMR069W	e_gw1_13.329.1
YOR238W	e_gw1_11.853.1
YMR194C-B	e_gw1_3.2432.1
YBR022W	gw1_1.857.1
YIR030C	fge1_pg_C_3000551.1
YOL076W	fge1_pg_C_13000249.1
YMR048W	fge1_pg_C_8000009.1
YNR063W	e_gw1_5.150.1	e_gw1_4.185.1	gw1_19.29.1	gw1_2.2287.1	e_gw1_21.15.1
YJL166W	e_gw1_3.1942.1
YCR016W	fge1_pg_C_2000497.1
YMR039C	e_gw1_9.394.1
YNR032C-A	e_gw1_9.922.1
YJL072C	fge1_pg_C_2000216.1
YNL187W	fge1_pg_C_4000060.1
YGL209W	fge1_pm_C_2000159.1
YER028C	fge1_pm_C_2000159.1
YGL035C	fge1_pm_C_2000159.1
YLR089C	fge1_pm_C_5000061.1
YDR111C	fge1_pm_C_5000061.1
YDR121W	fge1_pg_C_3000837.1
YGL183C	gw1_17.374.1
YGR263C	fge1_pg_C_8000114.1	e_gw1_14.171.1
YCL031C	fge1_pg_C_12000033.1
YOL026C	e_gw1_11.1212.1
YCL052C	gw1_16.419.1
YHR143W-A	gw1_1.2789.1
YLR099W-A	e_gw1_2.2112.1
YDR079C-A	fge1_pg_C_11000400.1
YPR182W	e_gw1_6.578.1
YCR090C	fge1_pm_C_6000238.1
YML109W	gw1_4.93.1
YMR273C	gw1_4.93.1
YDL045W-A	e_gw1_1.2159.1
YBL107C	fge1_pg_C_1000612.1
YNL111C	e_gw1_9.1179.1
YOL139C	est_GWPlus_C_31591.1
YOL086W-A	fge1_pg_C_3000442.1
YMR067C	fge1_pm_C_13000144.1
YPL111W	gw1_1.2515.1	fge1_pm_C_8000249.1
YAL033W	fge1_pg_C_4000050.1
YBR246W	e_gw1_7.746.1
YJR111C	e_gw1_14.207.1
YHR121W	e_gw1_4.1439.1
YOR080W	e_gw1_8.674.1
YFL014W	e_gw1_3.1019.1
YLR271W	gw1_18.350.1
YPR170W-B	gw1_16.243.1
YHR207C	e_gw1_7.161.1
YGR104C	fge1_pg_C_10000442.1
YDL170W	fge1_pg_C_2000702.1
YBR122C	fge1_pm_C_1000284.1
YOR215C	e_gw1_5.644.1
YDR286C	gw1_3.1956.1
YPR139C	fge1_pg_C_2000104.1
YOR228C	fge1_pm_C_1000645.1
YBR098W	fge1_pm_C_8000246.1
YPR061C	e_gw1_8.418.1
YMR315W	fge1_pg_C_9000142.1
YLR145W	fge1_pm_C_6000004.1
YOL112W	e_gw1_15.301.1
YNL293W	e_gw1_15.301.1
YLR424W	e_gw1_17.38.1
YDR488C	fge1_pg_C_18000056.1
YPR065W	fge1_pg_C_1000567.1
YOL147C	fge1_pm_C_4000217.1
YHR067W	e_gw1_5.1126.1
YBR278W	fge1_pg_C_8000345.1
YPR152C	e_gw1_4.1011.1
YBL043W	est_GW1_C_180443.1
YDR319C	est_GWPlus_C_100605.1
YBR137W	fge1_pg_C_11000382.1
YKR025W	fge1_pm_C_6000244.1
YMR117C	fge1_pm_C_2000027.1
YGR008C	gw1_13.916.1
YLR327C	gw1_13.916.1
YKL070W	fge1_pg_C_10000052.1	fge1_pg_C_13000009.1	e_gw1_10.390.1
YMR065W	gw1_4.303.1
YBR070C	e_gw1_10.848.1
YDR322C-A	e_gw1_18.489.1
YBR119W	fge1_pg_C_10000157.1
YBL059C-A	gw1_1.2784.1
YER058W	gw1_12.320.1
YIR018W	fge1_pg_C_7000356.1
YOL028C	fge1_pg_C_7000356.1
YJR022W	fge1_pg_C_3000731.1
YIL027C	fge1_pm_C_3000397.1
YOL108C	gw1_1.2786.1
YKL060C	fge1_pg_C_12000347.1
YML031W	fge1_pg_C_13000278.1
YNL138W-A	gw1_10.468.1
YIR005W	gw1_2.2105.1
YBL074C	fge1_pm_C_2000110.1
YIL061C	gw1_6.265.1
YOL072W	fge1_pm_C_3000192.1
