# Supplementary material for: Evolutionary Conservation and Diversification of Puf RNA Binding Proteins and Their mRNA Targets
Source: PLoS Biol. 2015 Nov 20;13(11):e1002307. doi: 10.1371/journal.pbio.1002307 (PMC4654594; doi:10.1371/journal.pbio.1002307)
Supplement: S4 Dataset — (ZIP) [file pbio.1002307.s004.zip › S.cerevisiae.fa_A.oligospora.fa.txt]

YHR165C	AOL_s00080g173
YJL130C	AOL_s00004g546
YNR016C	AOL_s00043g613
YLR106C	AOL_s00043g541
YHR099W	AOL_s00007g401
YDL171C	AOL_s00215g220
YGR032W	AOL_s00054g491
YLR342W	AOL_s00054g491
YKL203C	AOL_s00043g12
YJR066W	AOL_s00043g12
YKL182W	AOL_s00043g118
YPL231W	AOL_s00043g117
YNL262W	AOL_s00054g610
YKR054C	AOL_s00006g370
YDL140C	AOL_s00080g3
YGR271W	AOL_s00043g56
YGL206C	AOL_s00054g913
YLL040C	AOL_s00078g20
YOR116C	AOL_s00075g95
YOR151C	AOL_s00193g80
YBR218C	AOL_s00054g909
YGL062W	AOL_s00054g909
YER172C	AOL_s00188g279
YOR207C	AOL_s00054g375
YPL082C	AOL_s00054g335
YGL195W	AOL_s00083g23
YKL215C	AOL_s00083g17
YDR127W	AOL_s00117g8
YJR109C	AOL_s00188g271
YGR061C	AOL_s00007g424
YPR010C	AOL_s00083g9
YPR184W	AOL_s00054g751
YAL026C	AOL_s00043g522
YOR341W	AOL_s00117g6
YDR406W	AOL_s00083g260
YOR153W	AOL_s00083g260
YOR328W	AOL_s00083g260
YBL076C	AOL_s00117g22
YDR135C	AOL_s00079g305
YER166W	AOL_s00112g123
YDR093W	AOL_s00112g123
YGL008C	AOL_s00007g539
YPL036W	AOL_s00007g539
YBR115C	AOL_s00081g219
YJR137C	AOL_s00006g388
YIL125W	AOL_s00078g17
YOR326W	AOL_s00215g668
YLL048C	AOL_s00215g692
YHL035C	AOL_s00215g692
YNL132W	AOL_s00078g181
YDL145C	AOL_s00110g175
YNL014W	AOL_s00210g131
YLR249W	AOL_s00210g131
YNL088W	AOL_s00109g184
YEL031W	AOL_s00215g883
YMR109W	AOL_s00078g68
YKL129C	AOL_s00078g68
YKL210W	AOL_s00004g618
YDR457W	AOL_s00081g127
YER070W	AOL_s00110g137
YIL066C	AOL_s00110g137
YJL050W	AOL_s00188g35
YDL126C	AOL_s00004g527
YDR170C	AOL_s00215g884
YGR094W	AOL_s00006g418
YPL160W	AOL_s00081g107
YGR218W	AOL_s00188g46
YIL129C	AOL_s00006g326
YBR084W	AOL_s00075g114
YGR204W	AOL_s00075g114
YLR304C	AOL_s00054g496
YOR133W	AOL_s00109g87
YDR385W	AOL_s00109g87
YBL022C	AOL_s00215g514
YMR196W	AOL_s00081g344
YBR023C	AOL_s00078g76
YIL048W	AOL_s00076g433
YOR291W	AOL_s00215g622
YOR304W	AOL_s00173g292
YPL217C	AOL_s00210g6
YDL102W	AOL_s00083g388
YER125W	AOL_s00188g58
YOR290C	AOL_s00215g680
YER171W	AOL_s00117g18
YPR160W	AOL_s00109g17
YER013W	AOL_s00006g422
YGL120C	AOL_s00097g158
YOL021C	AOL_s00076g625
YLR398C	AOL_s00043g38
YFR031C	AOL_s00079g12
YMR186W	AOL_s00083g179
YPL240C	AOL_s00083g179
YAL005C	AOL_s00215g255
YLL024C	AOL_s00215g255
YCR057C	AOL_s00007g463
YPL226W	AOL_s00110g340
YGL150C	AOL_s00079g271
YPL167C	AOL_s00079g146
YLR086W	AOL_s00054g594
YHR074W	AOL_s00007g389
YDR038C	AOL_s00080g337	AOL_s00079g238	AOL_s00080g160
YDR039C	AOL_s00080g337	AOL_s00079g238	AOL_s00080g160
YDR040C	AOL_s00080g337	AOL_s00079g238	AOL_s00080g160
YMR288W	AOL_s00188g253
YLR305C	AOL_s00076g211
YGL173C	AOL_s00007g507
YMR080C	AOL_s00075g232
YJL200C	AOL_s00110g24
YAL035W	AOL_s00109g77
YKL148C	AOL_s00078g245
YJL045W	AOL_s00078g245
YIL143C	AOL_s00054g169
YLR410W	AOL_s00043g100
YOR335C	AOL_s00078g100
YER091C	AOL_s00110g109
YGL009C	AOL_s00054g60
YMR189W	AOL_s00043g159
YHR186C	AOL_s00079g187
YBL004W	AOL_s00080g277
YJL034W	AOL_s00210g337
YJR045C	AOL_s00054g77
YEL030W	AOL_s00054g77
YBL023C	AOL_s00006g2	AOL_s00006g2	AOL_s00006g2	AOL_s00006g2
YNL209W	AOL_s00007g116
YDL229W	AOL_s00007g116
YMR162C	AOL_s00054g425
YPR019W	AOL_s00080g270
YGL022W	AOL_s00007g122
YFR015C	AOL_s00007g435
YLR258W	AOL_s00007g435
YDR238C	AOL_s00076g665
YGR240C	AOL_s00043g22
YER069W	AOL_s00083g285
YER164W	AOL_s00006g195
YNL102W	AOL_s00079g3
YPL006W	AOL_s00215g58
YIL078W	AOL_s00083g469
YBR235W	AOL_s00076g125
YDR091C	AOL_s00006g187
YOR330C	AOL_s00215g177
YER036C	AOL_s00079g453
YPL086C	AOL_s00215g620
YPR074C	AOL_s00173g96
YBR117C	AOL_s00173g96
YLR272C	AOL_s00054g367
YKL104C	AOL_s00076g99
YML059C	AOL_s00043g143
YCR011C	AOL_s00215g336
YGL201C	AOL_s00006g301	AOL_s00006g301	AOL_s00006g301	AOL_s00006g301
YKL157W	AOL_s00076g89
YHR047C	AOL_s00076g89
YMR229C	AOL_s00054g443
YDR334W	AOL_s00193g43
YNL163C	AOL_s00054g406
YGL167C	AOL_s00080g344
YGL156W	AOL_s00007g114
YNL123W	AOL_s00109g201
YBR114W	AOL_s00076g141
YKR031C	AOL_s00173g204
YOR168W	AOL_s00109g116
YGR217W	AOL_s00076g659
YGL137W	AOL_s00079g51
YHR023W	AOL_s00112g37
YDR258C	AOL_s00173g116
YML035C	AOL_s00215g340
YKR001C	AOL_s00007g394
YGL026C	AOL_s00081g334
YLR153C	AOL_s00081g301
YMR120C	AOL_s00054g886
YLR028C	AOL_s00054g886
YDR291W	AOL_s00169g227
YGR281W	AOL_s00076g15
YOL090W	AOL_s00054g519
YLR274W	AOL_s00007g395
YBR202W	AOL_s00054g769
YBR121C	AOL_s00079g483
YBR127C	AOL_s00081g332
YEL011W	AOL_s00054g353
YLL026W	AOL_s00097g448
YMR128W	AOL_s00215g576
YDR001C	AOL_s00075g83
YBR001C	AOL_s00075g83
YKR086W	AOL_s00078g128
YDR212W	AOL_s00006g26
YLR384C	AOL_s00188g37
YGL207W	AOL_s00169g20
YGL234W	AOL_s00215g552
YLR189C	AOL_s00054g485
YLL001W	AOL_s00078g290
YBL099W	AOL_s00078g239
YMR049C	AOL_s00173g127
YDR129C	AOL_s00215g8
YDL215C	AOL_s00080g371
YOL004W	AOL_s00054g675
YOR270C	AOL_s00078g47
YCR017C	AOL_s00083g460
YFR009W	AOL_s00076g670
YPR080W	AOL_s00169g48
YBR118W	AOL_s00169g48
YLR129W	AOL_s00007g187
YLR259C	AOL_s00215g289
YKR009C	AOL_s00054g29
YDR234W	AOL_s00076g360
YBR196C	AOL_s00079g9
YCL054W	AOL_s00054g455
YPR181C	AOL_s00083g170
YGL006W	AOL_s00006g270	AOL_s00076g656
YJL014W	AOL_s00109g150
YGL163C	AOL_s00097g222
YHR020W	AOL_s00006g25	AOL_s00006g25	AOL_s00006g25	AOL_s00006g25
YEL032W	AOL_s00109g45
YOL006C	AOL_s00078g65
YMR217W	AOL_s00097g199
YGR264C	AOL_s00110g106
YIL142W	AOL_s00054g794
YBR080C	AOL_s00117g44
YGL245W	AOL_s00007g436
YJL012C	AOL_s00080g366
YPL093W	AOL_s00076g264
YBR038W	AOL_s00079g31
YAL023C	AOL_s00215g210
YOR321W	AOL_s00215g210
YJL005W	AOL_s00080g284
YJR064W	AOL_s00004g398	AOL_s00004g398	AOL_s00004g398	AOL_s00004g398
YNL192W	AOL_s00075g153
YGR124W	AOL_s00054g10
YPR145W	AOL_s00054g10
YFL036W	AOL_s00004g535
YMR089C	AOL_s00054g342
YFL008W	AOL_s00083g185
YJR121W	AOL_s00054g354
YJR035W	AOL_s00083g315
YPL012W	AOL_s00081g261
YOR048C	AOL_s00117g10
YKR097W	AOL_s00004g362
YJL074C	AOL_s00043g611
YDR293C	AOL_s00173g295
YIL109C	AOL_s00110g157
YNL049C	AOL_s00110g157
YJL111W	AOL_s00054g611
YCL030C	AOL_s00193g153
YMR308C	AOL_s00054g510
YDR037W	AOL_s00210g332
YFL037W	AOL_s00076g640
YLR450W	AOL_s00080g111
YML075C	AOL_s00080g111
YER043C	AOL_s00006g137
YHR183W	AOL_s00080g306
YGR256W	AOL_s00080g306
YDL031W	AOL_s00006g340
YPL110C	AOL_s00097g157
YJL033W	AOL_s00006g364
YDL143W	AOL_s00078g242
YMR290C	AOL_s00075g164
YKL145W	AOL_s00078g246
YHR027C	AOL_s00004g552
YGL238W	AOL_s00076g301
YCR093W	AOL_s00215g396
YML085C	AOL_s00215g247
YML124C	AOL_s00215g247
YDR430C	AOL_s00076g189
YLR382C	AOL_s00076g388
YLL018C	AOL_s00079g240
YDR074W	AOL_s00110g144
YGR270W	AOL_s00097g60
YLR419W	AOL_s00083g406
YFL039C	AOL_s00215g555
YMR301C	AOL_s00054g575
YBR169C	AOL_s00210g139
YPL106C	AOL_s00210g139
YGR116W	AOL_s00075g105
YLL034C	AOL_s00188g54
YNR031C	AOL_s00006g209
YCR073C	AOL_s00006g209
YER025W	AOL_s00054g938
YJR143C	AOL_s00078g211
YPL119C	AOL_s00054g927
YOR204W	AOL_s00054g927
YBR126C	AOL_s00097g249
YNL325C	AOL_s00006g327	AOL_s00006g327	AOL_s00006g327	AOL_s00006g327
YNL250W	AOL_s00080g94
YOR356W	AOL_s00215g393
YLR432W	AOL_s00080g188
YHR216W	AOL_s00080g188
YML056C	AOL_s00080g188
YNL106C	AOL_s00215g472
YOR109W	AOL_s00215g472
YNR011C	AOL_s00083g327
YBL039C	AOL_s00043g570
YJR103W	AOL_s00043g570
YAR042W	AOL_s00097g441
YDL019C	AOL_s00097g441
YLR058C	AOL_s00054g637
YLR175W	AOL_s00215g609
YOR211C	AOL_s00215g191
YNR013C	AOL_s00112g5
YMR105C	AOL_s00004g302
YKL127W	AOL_s00004g302
YMR108W	AOL_s00075g7
YHL030W	AOL_s00215g459
YLR289W	AOL_s00075g138
YNL161W	AOL_s00006g105	AOL_s00006g105	AOL_s00006g105	AOL_s00006g105
YHR072W	AOL_s00054g195
YBR229C	AOL_s00007g456
YDR172W	AOL_s00210g240
YDR190C	AOL_s00081g336
YGL251C	AOL_s00054g707
YNL247W	AOL_s00054g244
YDR188W	AOL_s00054g631
YBL017C	AOL_s00078g283
YJL222W	AOL_s00078g283
YIL173W	AOL_s00078g283
YNR065C	AOL_s00078g283
YDL131W	AOL_s00081g238
YDL182W	AOL_s00081g238
YER065C	AOL_s00075g130
YMR304W	AOL_s00007g486
YLR197W	AOL_s00054g630
YHR019C	AOL_s00043g456
YKL035W	AOL_s00193g86
YIR031C	AOL_s00112g112
YNL117W	AOL_s00112g112
YEL013W	AOL_s00004g495
YNL104C	AOL_s00097g354	AOL_s00140g9
YOR108W	AOL_s00097g354	AOL_s00140g9
YDL160C	AOL_s00007g573
YLR430W	AOL_s00112g111
YLR389C	AOL_s00054g117
YDR270W	AOL_s00080g8
YBR248C	AOL_s00083g320
YDL084W	AOL_s00112g133
YNL287W	AOL_s00079g252
YHL016C	AOL_s00215g323
YCR072C	AOL_s00054g791
YLR454W	AOL_s00083g418
YNL189W	AOL_s00083g405
YKL165C	AOL_s00054g18
YBR295W	AOL_s00054g648
YDL007W	AOL_s00079g376
YOR093C	AOL_s00097g487
YNL112W	AOL_s00043g11
YPL235W	AOL_s00215g227
YLR240W	AOL_s00078g399
YGL236C	AOL_s00215g534
YGR254W	AOL_s00054g899
YHR174W	AOL_s00054g899
YNL271C	AOL_s00076g310
YCL017C	AOL_s00075g197
YBR143C	AOL_s00215g544
YJL008C	AOL_s00043g565
YGL125W	AOL_s00076g269
YOR117W	AOL_s00054g108
YJR065C	AOL_s00097g79
YHR028C	AOL_s00078g231
YNL330C	AOL_s00080g237
YNL061W	AOL_s00215g270
YOR217W	AOL_s00081g278
YNL267W	AOL_s00043g592
YKL010C	AOL_s00004g417
YLR378C	AOL_s00215g696
YPR024W	AOL_s00193g5
YPL207W	AOL_s00006g464
YDL066W	AOL_s00075g141
YDL164C	AOL_s00043g416
YHR205W	AOL_s00054g80
YDR394W	AOL_s00083g516
YDL095W	AOL_s00079g232
YDL093W	AOL_s00079g232
YJR016C	AOL_s00043g588
YOR187W	AOL_s00054g433
YDR060W	AOL_s00076g617
YLR113W	AOL_s00109g23
YOR128C	AOL_s00083g45
YPL040C	AOL_s00004g258
YLR359W	AOL_s00043g677
YAL048C	AOL_s00210g239
YDR062W	AOL_s00215g158
YPL265W	AOL_s00210g161
YOR063W	AOL_s00081g313
YOR317W	AOL_s00054g48
YMR246W	AOL_s00054g48
YIL009W	AOL_s00054g48
YHR164C	AOL_s00006g173
YGR245C	AOL_s00097g566
YLR277C	AOL_s00097g515
YNR053C	AOL_s00004g194
YFL034W	AOL_s00007g115
YDR502C	AOL_s00006g181
YLR180W	AOL_s00006g181
YML057W	AOL_s00054g224
YLR433C	AOL_s00054g224
YHR170W	AOL_s00004g538	AOL_s00004g538	AOL_s00004g538	AOL_s00004g538
YDL178W	AOL_s00007g482
YEL071W	AOL_s00007g482
YFL018C	AOL_s00054g616
YLR355C	AOL_s00075g156
YML072C	AOL_s00080g118
YHR018C	AOL_s00215g119	AOL_s00117g52
YGL048C	AOL_s00043g95
YOR014W	AOL_s00007g405
YIL074C	AOL_s00215g666
YER081W	AOL_s00215g666
YDR023W	AOL_s00215g617
YJL154C	AOL_s00004g286
YER090W	AOL_s00081g213
YGR100W	AOL_s00112g28
YDL029W	AOL_s00075g225
YER086W	AOL_s00215g351
YOR375C	AOL_s00110g116
YAL062W	AOL_s00110g116
YNL241C	AOL_s00078g131
YLR083C	AOL_s00117g63
YDR107C	AOL_s00117g63
YPR173C	AOL_s00054g506
YMR297W	AOL_s00004g425
YJR138W	AOL_s00004g534	AOL_s00004g534	AOL_s00004g534	AOL_s00004g534
YFL055W	AOL_s00043g358
YGR125W	AOL_s00076g684
YLL039C	AOL_s00078g37
YCL057W	AOL_s00079g22
YER133W	AOL_s00083g164
YOR374W	AOL_s00215g818
YER073W	AOL_s00215g818
YLR060W	AOL_s00054g312
YMR167W	AOL_s00006g328
YDR456W	AOL_s00079g281
YOR310C	AOL_s00109g190
YBR097W	AOL_s00097g197
YLL008W	AOL_s00097g477
YLR371W	AOL_s00078g409
YGR070W	AOL_s00078g409
YLR188W	AOL_s00043g595
YDR109C	AOL_s00043g61
YLR276C	AOL_s00043g579
YLL031C	AOL_s00076g305
YOR259C	AOL_s00054g898
YHR039C	AOL_s00083g280
YNL298W	AOL_s00079g352
YOL058W	AOL_s00076g641
YCR032W	AOL_s00112g46
YIR007W	AOL_s00083g515
YKR039W	AOL_s00043g778
YNR050C	AOL_s00215g605
YJL212C	AOL_s00188g351
YFL022C	AOL_s00043g796
YHR037W	AOL_s00076g618
YOL098C	AOL_s00076g171
YLR044C	AOL_s00215g149	AOL_s00078g388	AOL_s00081g64	AOL_s00043g826
YLR134W	AOL_s00215g149	AOL_s00078g388	AOL_s00081g64	AOL_s00043g826
YGR087C	AOL_s00215g149	AOL_s00078g388	AOL_s00081g64	AOL_s00043g826
YDL080C	AOL_s00215g149	AOL_s00078g388	AOL_s00081g64	AOL_s00043g826
YMR300C	AOL_s00006g124
YOR027W	AOL_s00080g128
YMR015C	AOL_s00109g44
YJL129C	AOL_s00007g386
YDR232W	AOL_s00079g363
YKL029C	AOL_s00080g133
YAL036C	AOL_s00043g788
YNL082W	AOL_s00109g120
YLR386W	AOL_s00054g581
YPR002W	AOL_s00083g277
YDL060W	AOL_s00081g355
YGL190C	AOL_s00007g146
YPL023C	AOL_s00007g473
YPR159W	AOL_s00109g27
YGR143W	AOL_s00109g27
YPR112C	AOL_s00193g78
YJL153C	AOL_s00075g231
YDR294C	AOL_s00081g194
YPR006C	AOL_s00083g288
YHR042W	AOL_s00006g325	AOL_s00006g325	AOL_s00006g325	AOL_s00006g325
YBR136W	AOL_s00043g31
YLR234W	AOL_s00054g340
YNL238W	AOL_s00078g136
YLR347C	AOL_s00097g461
YDL168W	AOL_s00043g396
YNL059C	AOL_s00043g103
YDR283C	AOL_s00215g639
YJR010W	AOL_s00079g152
YKR059W	AOL_s00188g174
YJL138C	AOL_s00188g174
YCR012W	AOL_s00006g198
YPR088C	AOL_s00007g498
YML100W	AOL_s00076g133
YMR261C	AOL_s00076g133
YLR303W	AOL_s00054g365
YAR035W	AOL_s00215g212
YMR058W	AOL_s00097g347
YLR241W	AOL_s00054g795
YCR053W	AOL_s00097g201
YOL011W	AOL_s00097g279
YMR008C	AOL_s00097g279
YMR006C	AOL_s00097g279
YLR409C	AOL_s00043g99
YML126C	AOL_s00043g628
YNL243W	AOL_s00079g186
YGR210C	AOL_s00076g461
YDR477W	AOL_s00173g192
YGL148W	AOL_s00110g104
YEL022W	AOL_s00006g369	AOL_s00006g369	AOL_s00006g369	AOL_s00006g369
YJR031C	AOL_s00006g369	AOL_s00006g369	AOL_s00006g369	AOL_s00006g369
YBR025C	AOL_s00006g123
YKL060C	AOL_s00004g332
YKR093W	AOL_s00054g982
YGL099W	AOL_s00079g274
YER052C	AOL_s00215g122
YIL166C	AOL_s00097g425	AOL_s00007g224
YBR294W	AOL_s00188g291
YLR092W	AOL_s00188g291
YJR132W	AOL_s00043g39
YOL097C	AOL_s00173g186
YPR111W	AOL_s00112g105
YGR092W	AOL_s00112g105
YLR032W	AOL_s00004g429
YKL211C	AOL_s00007g545
YER165W	AOL_s00193g6
YLL029W	AOL_s00215g710
YKL126W	AOL_s00054g25
YMR104C	AOL_s00054g25
YFR044C	AOL_s00075g122
YPR035W	AOL_s00173g269
YGR019W	AOL_s00079g295
YGL094C	AOL_s00215g89
YGR145W	AOL_s00215g34
YAL016W	AOL_s00054g310
YMR278W	AOL_s00054g465
YPL259C	AOL_s00054g156
YGL027C	AOL_s00076g318
YPL091W	AOL_s00054g13
YNR008W	AOL_s00112g32
YNR055C	AOL_s00097g280
YDR021W	AOL_s00007g412
YFR038W	AOL_s00109g55
YNL220W	AOL_s00079g65
YDL240W	AOL_s00078g332
YDR141C	AOL_s00083g60
YHR030C	AOL_s00173g235
YOL060C	AOL_s00210g279
YLR138W	AOL_s00006g287	AOL_s00006g287	AOL_s00006g287	AOL_s00006g287
YDL149W	AOL_s00054g371
YGR200C	AOL_s00076g333
YFL033C	AOL_s00078g306
YBR073W	AOL_s00097g452
YMR224C	AOL_s00215g803
YIL147C	AOL_s00078g537	AOL_s00081g16	AOL_s00193g21
YNL021W	AOL_s00083g509
YHR113W	AOL_s00083g200
YPR033C	AOL_s00078g116
YGL012W	AOL_s00006g559	AOL_s00169g16
YLR117C	AOL_s00006g115	AOL_s00006g115	AOL_s00006g115	AOL_s00006g115
YLR089C	AOL_s00215g36
YDR111C	AOL_s00215g36
YLR397C	AOL_s00043g133
YPL203W	AOL_s00043g480
YKL166C	AOL_s00043g480
YJL164C	AOL_s00043g480
YIR028W	AOL_s00215g195
YBR021W	AOL_s00215g195
YBL042C	AOL_s00215g195
YLR429W	AOL_s00043g572
YGR252W	AOL_s00080g69
YJR040W	AOL_s00097g183
YMR190C	AOL_s00083g48
YJR033C	AOL_s00109g162
YHR007C	AOL_s00076g231
YLR438W	AOL_s00076g88
YBL079W	AOL_s00076g268
YER105C	AOL_s00076g268
YHR079C	AOL_s00054g793
YGR170W	AOL_s00075g209
YGL194C	AOL_s00193g82
YDR128W	AOL_s00004g644
YPL175W	AOL_s00097g349
YGL084C	AOL_s00083g47
YPL189W	AOL_s00083g47
YBR222C	AOL_s00110g69
YBR170C	AOL_s00188g214
YKR095W	AOL_s00054g704
YIL149C	AOL_s00054g704
YFR053C	AOL_s00112g89
YGL253W	AOL_s00112g89
YEL036C	AOL_s00006g368
YNR067C	AOL_s00210g33
YJL087C	AOL_s00006g156
YOR361C	AOL_s00054g814
YDL190C	AOL_s00188g15
YBR281C	AOL_s00210g289
YLL011W	AOL_s00109g174
YBL011W	AOL_s00054g666
YGR274C	AOL_s00083g16
YPL008W	AOL_s00110g163
YNL142W	AOL_s00043g163
YOR206W	AOL_s00193g163
YKL209C	AOL_s00004g226
YGR173W	AOL_s00215g681
YAL053W	AOL_s00075g165
YOR365C	AOL_s00075g165
YML054C	AOL_s00043g34
YCL018W	AOL_s00097g505
YBL088C	AOL_s00215g176
YJL026W	AOL_s00054g431
YOR244W	AOL_s00006g355	AOL_s00006g355	AOL_s00006g355	AOL_s00006g355
YPR138C	AOL_s00080g393
YGR121C	AOL_s00080g393
YNL154C	AOL_s00188g74
YHR135C	AOL_s00188g74
YHL007C	AOL_s00004g340
YDR481C	AOL_s00004g413
YNL023C	AOL_s00054g804
YPL154C	AOL_s00054g478
YNR047W	AOL_s00006g10
YCR091W	AOL_s00006g10
YNR001C	AOL_s00083g278
YCR005C	AOL_s00083g278
YHR065C	AOL_s00007g357
YER095W	AOL_s00006g176
YCR092C	AOL_s00054g774
YNL329C	AOL_s00043g697
YGR211W	AOL_s00097g92
YOR303W	AOL_s00078g512
YOL122C	AOL_s00006g379	AOL_s00006g379	AOL_s00006g379	AOL_s00006g379
YAL012W	AOL_s00078g256
YKL146W	AOL_s00076g118
YPL184C	AOL_s00043g463
YGL180W	AOL_s00076g234
YGR155W	AOL_s00043g502
YOL057W	AOL_s00076g598
YEL060C	AOL_s00112g42
YER178W	AOL_s00043g556
YJL141C	AOL_s00043g4
YOR160W	AOL_s00054g37
YBR166C	AOL_s00097g408
YDL132W	AOL_s00109g29
YPL028W	AOL_s00078g182
YKL212W	AOL_s00004g248
YDL134C	AOL_s00097g142
YDL188C	AOL_s00097g142
YKL197C	AOL_s00054g771
YPR026W	AOL_s00043g154
YOR046C	AOL_s00075g159
YOR196C	AOL_s00079g131
YNL277W	AOL_s00078g491
YGL091C	AOL_s00004g558
YBL030C	AOL_s00006g249
YBR085W	AOL_s00006g249
YMR056C	AOL_s00006g249
YPL147W	AOL_s00004g606
YNL045W	AOL_s00043g424
YPR189W	AOL_s00054g479
YIL046W	AOL_s00043g577
YDR122W	AOL_s00076g680
YLR096W	AOL_s00076g680
YGR244C	AOL_s00043g45
YBR198C	AOL_s00083g218
YLR222C	AOL_s00076g160
YHR024C	AOL_s00215g157
YNL006W	AOL_s00188g91
YMR266W	AOL_s00080g357
YOL084W	AOL_s00080g357
YCR042C	AOL_s00078g91
YKL135C	AOL_s00097g219
YHR025W	AOL_s00215g553
YJL167W	AOL_s00007g422
YIL155C	AOL_s00097g271
YDR047W	AOL_s00188g195
YHR194W	AOL_s00215g503
YDL014W	AOL_s00097g410
YKL134C	AOL_s00215g124
YAL017W	AOL_s00169g54
YOL045W	AOL_s00169g54
YFL025C	AOL_s00109g125
YDL055C	AOL_s00078g50
YMR216C	AOL_s00043g81
YER082C	AOL_s00081g354
YGL078C	AOL_s00112g73
YDL195W	AOL_s00081g206
YLR163C	AOL_s00080g14
YPL204W	AOL_s00079g254
YKR038C	AOL_s00215g583
YGL055W	AOL_s00079g17	AOL_s00091g68
YKR028W	AOL_s00054g695
YJL098W	AOL_s00054g695
YLL028W	AOL_s00188g116
YPL109C	AOL_s00097g644
YER056C	AOL_s00080g97
YER060W-A	AOL_s00080g97
YER060W	AOL_s00080g97
YDL174C	AOL_s00193g143	AOL_s00079g67
YMR129W	AOL_s00007g578
YPR069C	AOL_s00173g70
YHR208W	AOL_s00076g583
YJR148W	AOL_s00076g583
YER110C	AOL_s00215g51
YDR035W	AOL_s00054g760
YGR088W	AOL_s00173g374
YKL046C	AOL_s00083g287	AOL_s00075g67
YMR238W	AOL_s00083g287	AOL_s00075g67
YBL007C	AOL_s00007g128
YBR249C	AOL_s00097g562
YOR099W	AOL_s00097g175
YEL042W	AOL_s00004g459
YMR241W	AOL_s00007g531
YMR309C	AOL_s00043g10
YGL119W	AOL_s00079g383
YBL008W	AOL_s00006g52
YMR307W	AOL_s00054g492
YHR068W	AOL_s00112g58
YGL040C	AOL_s00188g96
YGR287C	AOL_s00097g3
YOL157C	AOL_s00097g3
YIL172C	AOL_s00097g3
YJL221C	AOL_s00097g3
YBR299W	AOL_s00097g3
YGR292W	AOL_s00097g3
YJL216C	AOL_s00097g3
YER047C	AOL_s00097g255
YJL155C	AOL_s00081g133
YNL064C	AOL_s00188g206
YLR027C	AOL_s00215g105
YBR079C	AOL_s00083g168
YKR024C	AOL_s00006g48
YCR008W	AOL_s00215g627
YOR136W	AOL_s00109g30
YNR043W	AOL_s00188g39
YGL077C	AOL_s00083g276
YGR040W	AOL_s00110g154
YOR165W	AOL_s00169g40
YGR185C	AOL_s00080g281
YDR365C	AOL_s00004g536	AOL_s00004g536	AOL_s00004g536	AOL_s00004g536
YFL003C	AOL_s00054g810
YDR536W	AOL_s00140g74
YMR165C	AOL_s00193g190
YER099C	AOL_s00081g99
YBL068W	AOL_s00081g99
YJL060W	AOL_s00081g305
YMR062C	AOL_s00215g689
YFL004W	AOL_s00083g500
YPL019C	AOL_s00083g500
YOL081W	AOL_s00117g11
YBR140C	AOL_s00117g11
YHR107C	AOL_s00007g461
YHR171W	AOL_s00112g75
YOL130W	AOL_s00076g306
YFL050C	AOL_s00076g306
YNL321W	AOL_s00043g79
YDR189W	AOL_s00173g224
YBR243C	AOL_s00215g663
YIR027C	AOL_s00007g202
YJL197W	AOL_s00215g843
YOR388C	AOL_s00215g530
YIL103W	AOL_s00081g295
YBR298C	AOL_s00097g5	AOL_s00097g298	AOL_s00043g404
YJR160C	AOL_s00097g5	AOL_s00097g298	AOL_s00043g404
YDL247W	AOL_s00097g5	AOL_s00097g298	AOL_s00043g404
YGR289C	AOL_s00097g5	AOL_s00097g298	AOL_s00043g404
YDL234C	AOL_s00076g384
YGR192C	AOL_s00169g10
YJR009C	AOL_s00169g10
YJL052W	AOL_s00169g10
YDR353W	AOL_s00078g209
YHR106W	AOL_s00078g209
YDL001W	AOL_s00043g557
YFR002W	AOL_s00043g87
YOR348C	AOL_s00083g443
YMR145C	AOL_s00004g516	AOL_s00004g516	AOL_s00004g516	AOL_s00004g516
YDL085W	AOL_s00004g516	AOL_s00004g516	AOL_s00004g516	AOL_s00004g516
YBR237W	AOL_s00076g686
YDL210W	AOL_s00173g75	AOL_s00081g275
YOR241W	AOL_s00004g186
YCL059C	AOL_s00215g135
YIL082W-A	AOL_s00212g2
YGR109W-B	AOL_s00212g2
YER136W	AOL_s00079g13
YPL151C	AOL_s00076g649
YPR003C	AOL_s00210g158
YPL195W	AOL_s00215g478
YJL094C	AOL_s00054g586	AOL_s00170g102
YPR029C	AOL_s00054g339
YJL109C	AOL_s00097g455
YML069W	AOL_s00083g181
YDL103C	AOL_s00193g41
YHR073W	AOL_s00173g208
YPL022W	AOL_s00112g120
YBR142W	AOL_s00215g62
YFR048W	AOL_s00080g65
YDR148C	AOL_s00083g498
YJR117W	AOL_s00076g226
YNL037C	AOL_s00054g941
YBR160W	AOL_s00210g359
YDL198C	AOL_s00007g544
YDR325W	AOL_s00007g423
YEL058W	AOL_s00054g87
YGR194C	AOL_s00083g221
YLR354C	AOL_s00078g394
YGR043C	AOL_s00078g394
YPL262W	AOL_s00004g654
YGL003C	AOL_s00083g198
YPL009C	AOL_s00080g336
YCL004W	AOL_s00215g648
YDR375C	AOL_s00007g336
YBR011C	AOL_s00054g572
YDR331W	AOL_s00117g24
YLR195C	AOL_s00215g346
YMR302C	AOL_s00215g219
YGR286C	AOL_s00169g266
YOR243C	AOL_s00097g590
YLR314C	AOL_s00215g893
YJR110W	AOL_s00006g253	AOL_s00006g253	AOL_s00006g253	AOL_s00006g253
YML042W	AOL_s00109g53
YOR061W	AOL_s00078g141
YOL034W	AOL_s00004g636
YBR220C	AOL_s00079g77
YDR301W	AOL_s00078g169
YOR074C	AOL_s00076g297
YER093C	AOL_s00097g622
YER179W	AOL_s00193g48
YPR032W	AOL_s00054g636
YBL106C	AOL_s00054g636
YER155C	AOL_s00043g561
YKL113C	AOL_s00007g552
YPL042C	AOL_s00075g229
YDL194W	AOL_s00043g268	AOL_s00081g38	AOL_s00043g320
YDL138W	AOL_s00043g268	AOL_s00081g38	AOL_s00043g320
YNL212W	AOL_s00007g582
YDR075W	AOL_s00004g612
YMR076C	AOL_s00043g411
YJR131W	AOL_s00054g947
YOL030W	AOL_s00173g83
YDL147W	AOL_s00079g211
YMR083W	AOL_s00081g10
YMR303C	AOL_s00081g10
YOL086C	AOL_s00081g10
YBR145W	AOL_s00081g10
YBR031W	AOL_s00007g370
YDR012W	AOL_s00007g370
YOR175C	AOL_s00215g591
YJR145C	AOL_s00079g69
YHR203C	AOL_s00079g69
YOR067C	AOL_s00043g564
YMR001C	AOL_s00078g71
YHR169W	AOL_s00083g423
YKR089C	AOL_s00004g34
YOR081C	AOL_s00004g34
YDR044W	AOL_s00007g533
YOR323C	AOL_s00007g240
YJL128C	AOL_s00097g443
YNL071W	AOL_s00215g881
YLR005W	AOL_s00054g386
YHR064C	AOL_s00079g236
YGR123C	AOL_s00215g637
YIL018W	AOL_s00215g679
YFR031C-A	AOL_s00215g679
YIR002C	AOL_s00078g151
YBR029C	AOL_s00210g156
YKL085W	AOL_s00210g140
YDR345C	AOL_s00081g27
YHR094C	AOL_s00081g27
YDR343C	AOL_s00081g27
YDR342C	AOL_s00081g27
YHR096C	AOL_s00081g27
YHR092C	AOL_s00081g27
YLR081W	AOL_s00081g27
YJL219W	AOL_s00081g27
YOL156W	AOL_s00081g27
YJL214W	AOL_s00081g27
YFL011W	AOL_s00081g27
YMR011W	AOL_s00081g27
YEL069C	AOL_s00081g27
YNR072W	AOL_s00081g27
YDL245C	AOL_s00081g27
YJR158W	AOL_s00081g27
YKL184W	AOL_s00076g205
YOL061W	AOL_s00109g187
YBR058C	AOL_s00112g87
YOR346W	AOL_s00080g300
YOR087W	AOL_s00109g10
YBL104C	AOL_s00054g324
YML061C	AOL_s00004g517
YML008C	AOL_s00043g26
YDR158W	AOL_s00079g68
YNL256W	AOL_s00054g65
YIL108W	AOL_s00083g511
YOR070C	AOL_s00083g336
YPR047W	AOL_s00081g271
YLR340W	AOL_s00188g222
YHR188C	AOL_s00215g854
YLR362W	AOL_s00215g687
YFR004W	AOL_s00080g234
YKR003W	AOL_s00080g141
YHR001W	AOL_s00080g141
YDR105C	AOL_s00004g374
YKL064W	AOL_s00080g267
YMR221C	AOL_s00080g77
YGL095C	AOL_s00215g592
YML070W	AOL_s00173g362
YKL022C	AOL_s00007g409
YOR002W	AOL_s00078g319
YDR390C	AOL_s00006g29	AOL_s00006g29	AOL_s00006g29	AOL_s00006g29
YIR006C	AOL_s00054g884
YNL172W	AOL_s00054g462
YNL083W	AOL_s00097g190
YHL032C	AOL_s00193g4
YHR077C	AOL_s00210g154
YFL053W	AOL_s00004g426	AOL_s00004g426	AOL_s00004g426	AOL_s00004g426
YJR130C	AOL_s00007g574
YML082W	AOL_s00007g574
YDL238C	AOL_s00043g146
YFL007W	AOL_s00078g5
YKL017C	AOL_s00075g234
YPL212C	AOL_s00043g534
YDR335W	AOL_s00110g126
YPR016C	AOL_s00079g326
YMR131C	AOL_s00006g290
YJL095W	AOL_s00054g475
YPL268W	AOL_s00007g547
YMR272C	AOL_s00097g372
YPL031C	AOL_s00083g224
YOR267C	AOL_s00006g439	AOL_s00006g439	AOL_s00006g439	AOL_s00006g439
YDL148C	AOL_s00078g127
YDR211W	AOL_s00097g264
YMR092C	AOL_s00083g308
YOL140W	AOL_s00081g335
YML049C	AOL_s00097g460
YOR197W	AOL_s00054g531
YOR161C	AOL_s00079g45
YJR007W	AOL_s00109g7
YJR005W	AOL_s00079g37
YBR132C	AOL_s00173g372
YPR021C	AOL_s00097g48
YGR231C	AOL_s00215g83
YDL128W	AOL_s00054g706
YBR017C	AOL_s00097g454
YLR377C	AOL_s00078g34
YKL188C	AOL_s00081g131
YNR012W	AOL_s00004g542	AOL_s00004g542	AOL_s00004g542	AOL_s00004g542
YBL024W	AOL_s00176g47
YOR176W	AOL_s00112g39
YBR221C	AOL_s00043g23
YJR072C	AOL_s00006g116
YER015W	AOL_s00215g200
YBR208C	AOL_s00188g157
YOR142W	AOL_s00215g665
YHR033W	AOL_s00043g506
YDR300C	AOL_s00043g506
YIL160C	AOL_s00078g38	AOL_s00210g122
YNL297C	AOL_s00006g168
YOR065W	AOL_s00054g759
YCR002C	AOL_s00188g32
YOR001W	AOL_s00083g475
YNL275W	AOL_s00170g44
YOR261C	AOL_s00007g535
YFR028C	AOL_s00173g67
YJL100W	AOL_s00210g13
YPL043W	AOL_s00173g120
YNL191W	AOL_s00215g190
YER006W	AOL_s00076g631
YPL131W	AOL_s00007g551
YBL091C	AOL_s00188g297
YPL266W	AOL_s00083g292
YHR190W	AOL_s00004g98
YAL021C	AOL_s00083g206
YDL022W	AOL_s00054g748
YOL059W	AOL_s00054g748
YBR179C	AOL_s00054g413
YGR060W	AOL_s00043g119
YCR068W	AOL_s00097g648
YLR231C	AOL_s00079g1
YJR077C	AOL_s00097g316
YNL138W	AOL_s00109g42
YFR024C-A	AOL_s00004g415
YHR016C	AOL_s00004g415
YLL041C	AOL_s00054g737
YFL002C	AOL_s00109g109
YOL145C	AOL_s00079g468
YNR032W	AOL_s00097g134
YMR139W	AOL_s00076g325
YDL079C	AOL_s00076g325
YKL140W	AOL_s00078g400
YKL103C	AOL_s00054g238
YJL101C	AOL_s00075g213
YJL069C	AOL_s00080g272
YGR132C	AOL_s00075g15
YBR055C	AOL_s00083g293
YGL097W	AOL_s00097g637
YOR192C	AOL_s00210g278
YLR237W	AOL_s00210g278
YOR071C	AOL_s00210g278
YDR448W	AOL_s00054g20
YAR007C	AOL_s00080g275
YIR034C	AOL_s00080g2
YNL331C	AOL_s00169g229
YDL243C	AOL_s00169g229
YCR107W	AOL_s00169g229
YJR155W	AOL_s00169g229
YIL095W	AOL_s00054g334
YNL020C	AOL_s00054g334
YBR041W	AOL_s00004g58
YGL252C	AOL_s00112g86
YMR277W	AOL_s00054g501
YJR139C	AOL_s00078g82
YER020W	AOL_s00109g19
YBR034C	AOL_s00215g493
YLR029C	AOL_s00081g168
YMR121C	AOL_s00081g168
YNL029C	AOL_s00215g163
YIL085C	AOL_s00215g163
YER078C	AOL_s00004g393
YAR015W	AOL_s00043g647
YFL047W	AOL_s00076g167
YJR068W	AOL_s00078g146
YDR292C	AOL_s00112g107
YGL225W	AOL_s00215g547
YLR196W	AOL_s00188g169
YMR146C	AOL_s00075g115
YER141W	AOL_s00210g300
YOR209C	AOL_s00215g310
YER177W	AOL_s00193g46
YDR099W	AOL_s00193g46
YGR055W	AOL_s00007g98
YER053C	AOL_s00169g250
YPR156C	AOL_s00081g292
YGR138C	AOL_s00081g292
YMR244W	AOL_s00117g12
YEL050C	AOL_s00006g166
YGL140C	AOL_s00117g15
YOL094C	AOL_s00215g564
YGL144C	AOL_s00043g175
YDL109C	AOL_s00043g175
YJL208C	AOL_s00078g33
YLR247C	AOL_s00076g175
YDR452W	AOL_s00173g106
YLR447C	AOL_s00109g205
YCL040W	AOL_s00004g632
YDR516C	AOL_s00004g632
YBR247C	AOL_s00043g50
YBR020W	AOL_s00004g284
YDR009W	AOL_s00004g284
YGL115W	AOL_s00004g493
YCR084C	AOL_s00076g331
YLR372W	AOL_s00007g380
YLR002C	AOL_s00043g525
YPR141C	AOL_s00043g604
YKR069W	AOL_s00079g163
YGL255W	AOL_s00215g488
YOR124C	AOL_s00097g235
YKL217W	AOL_s00215g871
YJR091C	AOL_s00043g486
YPR042C	AOL_s00043g486
YDL036C	AOL_s00083g422
YOL066C	AOL_s00083g422
YIR023W	AOL_s00078g85
YLR345W	AOL_s00076g332
YER107C	AOL_s00110g10
YHR120W	AOL_s00188g204
YNL207W	AOL_s00006g323	AOL_s00006g323	AOL_s00006g323	AOL_s00006g323
YNR033W	AOL_s00076g369
YPL263C	AOL_s00080g140
YMR116C	AOL_s00173g232
YJL039C	AOL_s00215g175
YFR006W	AOL_s00043g445
YDR243C	AOL_s00076g87
YPL122C	AOL_s00043g13
YOR271C	AOL_s00097g511
YJL080C	AOL_s00210g241
YLR293C	AOL_s00193g75
YOR185C	AOL_s00193g75
YJR153W	AOL_s00007g322
YLR248W	AOL_s00080g218
YML063W	AOL_s00076g288
YLR441C	AOL_s00076g288
YGR285C	AOL_s00043g27
YLR208W	AOL_s00076g622
YPR176C	AOL_s00054g786
YLR319C	AOL_s00188g71
YLR383W	AOL_s00007g570
YDL154W	AOL_s00173g305
YML092C	AOL_s00081g362
YML080W	AOL_s00097g610
YGL065C	AOL_s00215g806
YLR253W	AOL_s00188g8
YER003C	AOL_s00006g15	AOL_s00006g15	AOL_s00006g15	AOL_s00006g15
YGL184C	AOL_s00054g54
YGL211W	AOL_s00078g11
YGR253C	AOL_s00079g21
YDL097C	AOL_s00109g178
YOR262W	AOL_s00097g143
YJR076C	AOL_s00112g7
YFL059W	AOL_s00079g291
YMR096W	AOL_s00079g291
YNL333W	AOL_s00079g291
YIL003W	AOL_s00007g455
YOL124C	AOL_s00006g167
YHR005C	AOL_s00075g181
YHR098C	AOL_s00110g187
YOL049W	AOL_s00215g152
YKL045W	AOL_s00083g203
YLR114C	AOL_s00109g24
YER168C	AOL_s00006g313	AOL_s00006g313	AOL_s00006g313	AOL_s00006g313
YBR081C	AOL_s00054g486
YNL288W	AOL_s00076g679
YHR112C	AOL_s00193g95
YPL141C	AOL_s00004g568
YOR233W	AOL_s00004g568
YBR296C	AOL_s00075g117
YDL100C	AOL_s00075g99
YGL123W	AOL_s00215g312
YGR159C	AOL_s00043g641
YOL038W	AOL_s00007g481
YOR005C	AOL_s00054g459
YJL168C	AOL_s00079g289
YOR222W	AOL_s00006g172
YPL134C	AOL_s00006g172
YKL081W	AOL_s00215g578
YPL048W	AOL_s00215g578
YIL130W	AOL_s00076g698
YPL222W	AOL_s00054g381
YDR372C	AOL_s00097g225
YCL009C	AOL_s00188g25
YGL131C	AOL_s00188g211
YBR192W	AOL_s00079g119
YGR171C	AOL_s00076g229
YKR056W	AOL_s00006g21	AOL_s00006g21	AOL_s00006g21	AOL_s00006g21
YJR159W	AOL_s00193g126
YDL246C	AOL_s00193g126
YLR070C	AOL_s00193g126
YCR094W	AOL_s00054g351
YNR048W	AOL_s00054g351
YPR110C	AOL_s00078g93
YFR047C	AOL_s00215g109
YKL027W	AOL_s00078g397
YHR003C	AOL_s00078g397
YBR003W	AOL_s00097g216
YNL218W	AOL_s00081g338
YPR103W	AOL_s00083g57
YGL202W	AOL_s00054g564
YHR166C	AOL_s00007g421
YKR048C	AOL_s00215g667
YPL090C	AOL_s00081g96
YBR181C	AOL_s00081g96
YJL108C	AOL_s00075g240	AOL_s00083g20
YMR243C	AOL_s00078g73
YOR316C	AOL_s00078g73
YPL029W	AOL_s00006g334
YLR212C	AOL_s00075g173
YKR079C	AOL_s00097g580
YLR172C	AOL_s00109g200
YMR318C	AOL_s00083g373
YCR105W	AOL_s00083g373
YLR116W	AOL_s00169g64
YOR231W	AOL_s00076g699
YPL140C	AOL_s00076g699
YJL102W	AOL_s00078g477
YCR024C	AOL_s00097g210
YPL050C	AOL_s00173g97
YLR056W	AOL_s00076g338
YLR103C	AOL_s00176g106
YLR310C	AOL_s00004g468	AOL_s00004g468	AOL_s00004g468	AOL_s00004g468
YEL047C	AOL_s00054g545
YJR051W	AOL_s00054g545
YGR214W	AOL_s00109g204
YLR048W	AOL_s00109g204
YDL231C	AOL_s00006g162
YDL201W	AOL_s00076g668
YJR049C	AOL_s00173g77
YEL041W	AOL_s00173g77
YBR087W	AOL_s00081g215
YDR332W	AOL_s00109g122
YNL290W	AOL_s00215g298
YLR186W	AOL_s00110g158
YGL141W	AOL_s00193g7
YNL178W	AOL_s00006g259	AOL_s00006g259	AOL_s00006g259	AOL_s00006g259
YPL220W	AOL_s00173g337
YGL135W	AOL_s00173g337
YER144C	AOL_s00210g327
YDR069C	AOL_s00210g327
YKR080W	AOL_s00078g266
YLR075W	AOL_s00083g325
YBR199W	AOL_s00007g431
YDR388W	AOL_s00075g198
YEL052W	AOL_s00079g32
YNL169C	AOL_s00097g459
YOL016C	AOL_s00078g95
YFR014C	AOL_s00078g95
YEL051W	AOL_s00004g566
YDR496C	AOL_s00006g177
YJL062W	AOL_s00076g293
YPR125W	AOL_s00007g175
YPL125W	AOL_s00080g137
YKL213C	AOL_s00112g6
YJL088W	AOL_s00188g27
YER061C	AOL_s00043g515
YGR246C	AOL_s00054g96
YHR119W	AOL_s00054g887
YNL317W	AOL_s00043g555
YBR287W	AOL_s00097g445
YNL280C	AOL_s00076g692
YDR160W	AOL_s00078g55
YIL128W	AOL_s00078g265
YDL141W	AOL_s00043g3
YGR135W	AOL_s00215g134
YOR090C	AOL_s00110g33
YBR018C	AOL_s00043g668
YPR137W	AOL_s00054g834
YGL203C	AOL_s00110g11
YLR351C	AOL_s00193g14
YLR148W	AOL_s00215g688
YOL062C	AOL_s00215g664
YDR264C	AOL_s00043g500
YOR034C	AOL_s00043g500
YCL043C	AOL_s00083g18
YDR518W	AOL_s00083g18
YML123C	AOL_s00006g460
YJL172W	AOL_s00140g64
YLR336C	AOL_s00054g617
YIR029W	AOL_s00117g45
YER055C	AOL_s00054g802
YJR095W	AOL_s00043g519
YOL132W	AOL_s00043g339
YPR041W	AOL_s00043g542
YGR184C	AOL_s00080g296
YMR012W	AOL_s00076g695
YPL242C	AOL_s00080g156
YOL077C	AOL_s00215g251
YJR001W	AOL_s00076g295
YMR093W	AOL_s00075g139
YKR081C	AOL_s00078g267
YOR273C	AOL_s00075g62
YGL116W	AOL_s00193g145
YOR190W	AOL_s00080g96
YLR300W	AOL_s00080g96
YEL040W	AOL_s00080g193
YGR047C	AOL_s00083g140
YER148W	AOL_s00215g392
YER156C	AOL_s00054g871
YNL075W	AOL_s00007g550
YGR188C	AOL_s00080g330
YER145C	AOL_s00097g346
YDL058W	AOL_s00117g9
YBL098W	AOL_s00215g383
YOR157C	AOL_s00083g88
YDR245W	AOL_s00043g645
YBL097W	AOL_s00054g866
YGR012W	AOL_s00078g164
YGR175C	AOL_s00078g347
YLR243W	AOL_s00006g193
YLR229C	AOL_s00043g439
YGR233C	AOL_s00188g49
YGR255C	AOL_s00078g86
YDR392W	AOL_s00109g192
YOR272W	AOL_s00076g75
YPR097W	AOL_s00078g193
YLL019C	AOL_s00097g542
YPR175W	AOL_s00083g335
YFL045C	AOL_s00076g35
YNL139C	AOL_s00078g459
YHR048W	AOL_s00210g366
YMR047C	AOL_s00054g667
YKL068W	AOL_s00054g667
YHR002W	AOL_s00006g382
YBR227C	AOL_s00054g362
YDR531W	AOL_s00079g145
YNL201C	AOL_s00078g362
YIR008C	AOL_s00083g494
YER102W	AOL_s00081g50
YBL072C	AOL_s00081g50
YIL047C	AOL_s00054g202
YMR296C	AOL_s00054g761
YOR362C	AOL_s00054g963
YJL092W	AOL_s00004g246
YGR267C	AOL_s00007g516
YER094C	AOL_s00076g159
YKL120W	AOL_s00054g437
YJL207C	AOL_s00076g309
YLL057C	AOL_s00007g225	AOL_s00043g316
YBL037W	AOL_s00043g76
YER126C	AOL_s00078g329
YDR104C	AOL_s00109g105
YOR239W	AOL_s00076g50
YFR051C	AOL_s00097g490
YER114C	AOL_s00193g72
YBL085W	AOL_s00193g72
YEL056W	AOL_s00007g508
YDR324C	AOL_s00004g204
YDR244W	AOL_s00043g671
YDL086W	AOL_s00054g372
YMR166C	AOL_s00109g112
YMR250W	AOL_s00170g24
YOL055C	AOL_s00097g329
YPL258C	AOL_s00097g329
YPR121W	AOL_s00097g329
YPR108W	AOL_s00215g32
YJR078W	AOL_s00006g5
YAL002W	AOL_s00078g96
YMR079W	AOL_s00083g482
YKL091C	AOL_s00083g482
YER005W	AOL_s00006g34
YHR114W	AOL_s00075g160
YJR036C	AOL_s00081g167
YMR214W	AOL_s00083g354
YKL008C	AOL_s00006g298
YHL003C	AOL_s00006g298
YJL204C	AOL_s00054g822
YJL059W	AOL_s00081g136
YLR361C	AOL_s00083g231
YJL091C	AOL_s00193g162
YAL042W	AOL_s00043g717
YER021W	AOL_s00007g563
YPL153C	AOL_s00043g675
YLR055C	AOL_s00078g402
YJR123W	AOL_s00097g365
YIL091C	AOL_s00188g14
YLR420W	AOL_s00173g218
YDR497C	AOL_s00006g281	AOL_s00006g281	AOL_s00006g281	AOL_s00006g281
YOL103W	AOL_s00006g281	AOL_s00006g281	AOL_s00006g281	AOL_s00006g281
YDL042C	AOL_s00006g155
YOL068C	AOL_s00006g155
YIL105C	AOL_s00083g484
YNL047C	AOL_s00083g484
YGL100W	AOL_s00054g57
YDL056W	AOL_s00075g215
YLR004C	AOL_s00054g290
YIL021W	AOL_s00081g153
YIL083C	AOL_s00083g468
YMR231W	AOL_s00006g9	AOL_s00006g9	AOL_s00006g9	AOL_s00006g9
YJL133W	AOL_s00110g131
YKR052C	AOL_s00110g131
YIL033C	AOL_s00075g84
YOL033W	AOL_s00054g452
YFL030W	AOL_s00188g90
YJR105W	AOL_s00215g671
YKR084C	AOL_s00210g235
YGL076C	AOL_s00079g2
YPL198W	AOL_s00079g2
YDR019C	AOL_s00076g614
YHR202W	AOL_s00079g368
YMR027W	AOL_s00079g489
YBR061C	AOL_s00215g75
YOR202W	AOL_s00215g554
YAL025C	AOL_s00076g385
YMR176W	AOL_s00007g450
YPL152W	AOL_s00173g72
YOR145C	AOL_s00215g347
YER119C	AOL_s00078g387
YBL089W	AOL_s00078g387
YCR047C	AOL_s00054g934
YGL001C	AOL_s00043g695
YFL016C	AOL_s00079g18
YBL047C	AOL_s00215g233
YPR004C	AOL_s00109g97
YPR165W	AOL_s00188g16
YLL045C	AOL_s00193g3
YHL033C	AOL_s00193g3
YLR088W	AOL_s00054g498
YGR056W	AOL_s00054g618
YLR357W	AOL_s00054g618
YDL137W	AOL_s00173g110
YDL192W	AOL_s00173g110
YLR399C	AOL_s00081g352
YDL070W	AOL_s00081g352
YLR187W	AOL_s00188g217
YNL278W	AOL_s00188g217
YPR167C	AOL_s00079g139
YOR022C	AOL_s00083g28
YDR017C	AOL_s00215g763
YOR386W	AOL_s00215g193
YDL040C	AOL_s00006g140
YIR004W	AOL_s00004g104
YER049W	AOL_s00043g661
YMR247C	AOL_s00117g17
YJL112W	AOL_s00097g206
YKR036C	AOL_s00097g206
YPL057C	AOL_s00215g558
YBR161W	AOL_s00215g558
YBR234C	AOL_s00076g149
YOR184W	AOL_s00076g374
YCR009C	AOL_s00215g615
YDL205C	AOL_s00004g492	AOL_s00004g492	AOL_s00004g492	AOL_s00004g492
YIL022W	AOL_s00006g92
YNL274C	AOL_s00006g126
YMR100W	AOL_s00054g424
YFR037C	AOL_s00109g91
YKL059C	AOL_s00083g301
YPR161C	AOL_s00076g277
YGR163W	AOL_s00097g602
YNL227C	AOL_s00081g44
YNL313C	AOL_s00215g869
YDR280W	AOL_s00043g460
YBL033C	AOL_s00075g226
YLR216C	AOL_s00075g169
YGR261C	AOL_s00097g119
YBR189W	AOL_s00079g121
YPL081W	AOL_s00079g121
YGL011C	AOL_s00075g98
YHR102W	AOL_s00078g120
YML104C	AOL_s00076g669
YLR017W	AOL_s00215g65
YIL133C	AOL_s00169g53
YNL069C	AOL_s00169g53
YML086C	AOL_s00007g243
YGL169W	AOL_s00080g350
YPR144C	AOL_s00078g273
YMR110C	AOL_s00173g216
YHL047C	AOL_s00043g423
YHL040C	AOL_s00043g423
YCL073C	AOL_s00043g423
YKR106W	AOL_s00043g423
YEL065W	AOL_s00043g423
YBR046C	AOL_s00006g51	AOL_s00006g51	AOL_s00006g51	AOL_s00006g51
YDL117W	AOL_s00007g494
YHR128W	AOL_s00076g282
YCL038C	AOL_s00083g1
YHR011W	AOL_s00109g188
YPL249C	AOL_s00081g126
YER152C	AOL_s00215g129
YOR154W	AOL_s00215g677
YJR140C	AOL_s00054g75
YLR203C	AOL_s00097g471
YBL084C	AOL_s00043g610
YML130C	AOL_s00078g191
YGR048W	AOL_s00215g228
YPR119W	AOL_s00006g163
YGR108W	AOL_s00006g163
YJL001W	AOL_s00054g807
YIL068C	AOL_s00081g196
YNL048W	AOL_s00110g122
YOR091W	AOL_s00215g773
YLR206W	AOL_s00078g58
YDL161W	AOL_s00078g58
YJR006W	AOL_s00076g174
YPL209C	AOL_s00043g508
YLR328W	AOL_s00007g433
YGR010W	AOL_s00007g433
YPL104W	AOL_s00004g170
YKL174C	AOL_s00054g294
YIL118W	AOL_s00079g162
YPR178W	AOL_s00078g213
YJL036W	AOL_s00215g115
YLR209C	AOL_s00215g584
YER089C	AOL_s00110g8
YBL056W	AOL_s00110g8
YML074C	AOL_s00080g299
YLR449W	AOL_s00080g299
YHR200W	AOL_s00078g310
YPL227C	AOL_s00078g480
YLR014C	AOL_s00083g376
YNL219C	AOL_s00117g4
YGL049C	AOL_s00097g638
YGR162W	AOL_s00097g638
YDL101C	AOL_s00076g230
YEL064C	AOL_s00110g9
YKL179C	AOL_s00097g413
YGL143C	AOL_s00173g254
YNL130C	AOL_s00079g216
YHR123W	AOL_s00079g216
YDL017W	AOL_s00054g368
YER157W	AOL_s00054g620
YLR166C	AOL_s00043g690
YML018C	AOL_s00054g444
YEL055C	AOL_s00080g278
YKL205W	AOL_s00083g208
YDR142C	AOL_s00176g109
YPR011C	AOL_s00112g85
YMR293C	AOL_s00043g20
YIL020C	AOL_s00079g296
YML110C	AOL_s00215g132
YNL011C	AOL_s00004g496	AOL_s00004g496	AOL_s00004g496	AOL_s00004g496
YBR094W	AOL_s00004g308
YJR126C	AOL_s00080g79
YDR415C	AOL_s00079g25	AOL_s00076g646
YBR028C	AOL_s00007g339
YEL046C	AOL_s00043g662
YKL172W	AOL_s00004g473
YNL251C	AOL_s00007g537
YBL080C	AOL_s00083g441
YPR118W	AOL_s00076g108
YOR212W	AOL_s00004g438	AOL_s00004g438	AOL_s00004g438	AOL_s00004g438
YBR286W	AOL_s00110g315	AOL_s00004g224
YDR120C	AOL_s00043g116
YLL006W	AOL_s00076g313
YGL241W	AOL_s00097g192
YBR133C	AOL_s00215g795
YKR021W	AOL_s00004g452	AOL_s00004g452	AOL_s00004g452	AOL_s00004g452
YJL084C	AOL_s00004g452	AOL_s00004g452	AOL_s00004g452	AOL_s00004g452
YGR085C	AOL_s00054g921
YPR102C	AOL_s00054g921
YBR159W	AOL_s00076g267
YOR132W	AOL_s00078g478
YPL218W	AOL_s00083g157
YBR274W	AOL_s00080g44
YPL117C	AOL_s00006g322
YKL221W	AOL_s00076g570
YMR314W	AOL_s00076g366
YJR098C	AOL_s00097g613
YPL214C	AOL_s00097g324
YHR026W	AOL_s00006g27	AOL_s00006g27	AOL_s00006g27	AOL_s00006g27
YPR201W	AOL_s00079g402	AOL_s00076g238
YHL023C	AOL_s00006g151
YHR132C	AOL_s00043g478
YIL038C	AOL_s00075g171
YBL020W	AOL_s00112g96
YNL121C	AOL_s00173g255
YHR117W	AOL_s00173g255
YPL088W	AOL_s00076g494
YBR110W	AOL_s00054g164
YJL121C	AOL_s00043g674
YDR267C	AOL_s00079g20
YPL211W	AOL_s00043g533
YHR148W	AOL_s00083g296
YBR082C	AOL_s00007g554
YDR059C	AOL_s00007g554
YBR241C	AOL_s00075g230
YGL104C	AOL_s00075g230
YGL130W	AOL_s00043g489
YNL202W	AOL_s00078g492
YHR158C	AOL_s00079g113
YGR238C	AOL_s00079g113
YCR023C	AOL_s00176g107	AOL_s00080g117
YLL010C	AOL_s00193g151
YLR019W	AOL_s00193g151
YKL080W	AOL_s00076g608
YOR006C	AOL_s00054g584
YKL114C	AOL_s00080g339
YHR111W	AOL_s00054g762
YML121W	AOL_s00054g142
YMR023C	AOL_s00076g298
YLR045C	AOL_s00078g18
YMR203W	AOL_s00076g324
YKL193C	AOL_s00193g174
YAR018C	AOL_s00112g108
YBR074W	AOL_s00169g90
YOR033C	AOL_s00007g569
YDR263C	AOL_s00007g569
YNL231C	AOL_s00215g187
YNL264C	AOL_s00215g187
YDL028C	AOL_s00078g320
YEL062W	AOL_s00080g88
YNR006W	AOL_s00210g326
YMR226C	AOL_s00006g107	AOL_s00006g107	AOL_s00006g107	AOL_s00006g107
YOR100C	AOL_s00176g51
YGL171W	AOL_s00004g608
YDR427W	AOL_s00054g578
YBL061C	AOL_s00078g74
YCR098C	AOL_s00076g624
YKR018C	AOL_s00006g200
YJL082W	AOL_s00006g200
YDR338C	AOL_s00215g831
YHR032W	AOL_s00215g831
YJL115W	AOL_s00054g628
YKL024C	AOL_s00054g857
YBL035C	AOL_s00215g188
YOR141C	AOL_s00097g645
YIL120W	AOL_s00081g250
YIL121W	AOL_s00081g250
YNL065W	AOL_s00081g250
YJR070C	AOL_s00006g330
YDL226C	AOL_s00078g496
YLR143W	AOL_s00043g760
YDR268W	AOL_s00215g589
YJL106W	AOL_s00188g140
YKL001C	AOL_s00076g314
YJL053W	AOL_s00076g674
YOR274W	AOL_s00076g354
YLR167W	AOL_s00083g462
YLR020C	AOL_s00043g688
YLL012W	AOL_s00043g688
YML028W	AOL_s00079g96
YDR453C	AOL_s00079g96
YLR330W	AOL_s00007g571
YDL236W	AOL_s00083g189
YEL024W	AOL_s00097g160
YGR189C	AOL_s00097g283	AOL_s00004g376
YGL083W	AOL_s00076g584
YKR066C	AOL_s00076g248
YOR113W	AOL_s00076g330
YOR149C	AOL_s00079g339
YER031C	AOL_s00054g363
YGL210W	AOL_s00054g363
YBR084C-A	AOL_s00215g11
YBL027W	AOL_s00215g11
YOL120C	AOL_s00112g79
YNL301C	AOL_s00112g79
YBR088C	AOL_s00043g703
YKL151C	AOL_s00078g240
YAL024C	AOL_s00117g28
YOR171C	AOL_s00076g664
YLR260W	AOL_s00076g664
YBR289W	AOL_s00043g408
YHR142W	AOL_s00004g499
YJR124C	AOL_s00054g487
YGR278W	AOL_s00083g225
YMR235C	AOL_s00078g313
YGL058W	AOL_s00176g6
YNL239W	AOL_s00006g473	AOL_s00006g473	AOL_s00006g473	AOL_s00006g473
YNR019W	AOL_s00054g336
YCR048W	AOL_s00054g336
YKL191W	AOL_s00043g745
YER087W	AOL_s00076g609
YDR096W	AOL_s00215g230
YGR260W	AOL_s00054g767	AOL_s00054g955	AOL_s00043g169	AOL_s00054g139	AOL_s00007g10
YNL003C	AOL_s00006g413	AOL_s00006g413	AOL_s00006g413	AOL_s00006g413
YDR266C	AOL_s00054g818
YIL043C	AOL_s00043g617
YPL063W	AOL_s00080g171
YML097C	AOL_s00173g119
YNL098C	AOL_s00006g40
YOR101W	AOL_s00006g40
YKL039W	AOL_s00054g428
YHL017W	AOL_s00054g428
YDR379W	AOL_s00109g16
YOR127W	AOL_s00109g16
YLR133W	AOL_s00097g442
YDR147W	AOL_s00097g442
YBR154C	AOL_s00140g99
YLR348C	AOL_s00081g259
YDL006W	AOL_s00004g508	AOL_s00004g508	AOL_s00004g508	AOL_s00004g508
YML065W	AOL_s00076g653
YLR442C	AOL_s00076g653
YGL103W	AOL_s00054g369
YNL001W	AOL_s00043g761
YDR049W	AOL_s00112g9
YJL010C	AOL_s00083g486
YPL155C	AOL_s00215g449
YOR322C	AOL_s00215g179
YLR270W	AOL_s00006g404
YOR173W	AOL_s00006g404
YCR004C	AOL_s00188g223
YDR032C	AOL_s00188g223
YER122C	AOL_s00054g68
YML001W	AOL_s00054g446
YJR152W	AOL_s00076g169
YHR144C	AOL_s00083g295
YKL150W	AOL_s00080g24
YOL123W	AOL_s00083g337
YNL181W	AOL_s00006g421	AOL_s00006g421	AOL_s00006g421	AOL_s00006g421
YBR039W	AOL_s00078g66
YDR373W	AOL_s00117g32
YBL064C	AOL_s00215g326
YNL031C	AOL_s00117g2
YBR010W	AOL_s00117g2
YJR047C	AOL_s00210g8
YEL034W	AOL_s00210g8
YOR312C	AOL_s00193g154
YMR242C	AOL_s00193g154
YDL112W	AOL_s00004g463
YER008C	AOL_s00078g51
YGR207C	AOL_s00078g521
YMR061W	AOL_s00054g622
YDL156W	AOL_s00097g232
YDR297W	AOL_s00097g635
YKL025C	AOL_s00097g463
YHR086W	AOL_s00193g52
YMR078C	AOL_s00210g40
YPR022C	AOL_s00215g416
YLR403W	AOL_s00004g580
YDR155C	AOL_s00080g64
YFL001W	AOL_s00109g156
YLR130C	AOL_s00083g370
YOR039W	AOL_s00006g53	AOL_s00006g53	AOL_s00006g53	AOL_s00006g53
YHR070W	AOL_s00043g691
YGR202C	AOL_s00054g2
YJR144W	AOL_s00043g172
YLR084C	AOL_s00043g689
YDL153C	AOL_s00173g239
YHR069C	AOL_s00173g217
YHR066W	AOL_s00054g110
YDR312W	AOL_s00054g110
YKR094C	AOL_s00210g10
YIL148W	AOL_s00210g10
YIL067C	AOL_s00006g282
YKL014C	AOL_s00006g392
YGL142C	AOL_s00076g131
YNR015W	AOL_s00054g573
YFR050C	AOL_s00215g475
YFR021W	AOL_s00006g23	AOL_s00006g23	AOL_s00006g23	AOL_s00006g23
YCR026C	AOL_s00109g133
YEL016C	AOL_s00109g133
YNL067W	AOL_s00076g589
YGL147C	AOL_s00076g589
YDR064W	AOL_s00043g711
YML064C	AOL_s00006g288
YMR208W	AOL_s00076g74
YDR376W	AOL_s00109g89
YPL015C	AOL_s00080g312
YPL097W	AOL_s00215g375
YER012W	AOL_s00054g835
YOL141W	AOL_s00006g24
YDR214W	AOL_s00078g8
YGR024C	AOL_s00080g15
YKR051W	AOL_s00109g85
YJR125C	AOL_s00193g91
YMR313C	AOL_s00173g379
YDR025W	AOL_s00004g232
YBR048W	AOL_s00004g232
YLR380W	AOL_s00054g495	AOL_s00078g506
YOL092W	AOL_s00054g207
YBR147W	AOL_s00054g207
YBR200W	AOL_s00054g73
YOL052C	AOL_s00007g515
YML014W	AOL_s00054g356
YER162C	AOL_s00215g87
YEL054C	AOL_s00083g142
YDR418W	AOL_s00083g142
YNL068C	AOL_s00076g697
YIL131C	AOL_s00076g697
YEL027W	AOL_s00075g25
YNL237W	AOL_s00215g707
YPL084W	AOL_s00215g411
YPR135W	AOL_s00215g199
YKL013C	AOL_s00004g634
YDR400W	AOL_s00054g322
YGR186W	AOL_s00043g35
YKR026C	AOL_s00006g58
YDL159W	AOL_s00075g106
YDR339C	AOL_s00054g844
YHR204W	AOL_s00043g781
YKL002W	AOL_s00054g412
YOL041C	AOL_s00078g262
YBL041W	AOL_s00215g481
YPR055W	AOL_s00215g709
YDR346C	AOL_s00006g390
YBR291C	AOL_s00007g568
YPL183C	AOL_s00004g196
YFR005C	AOL_s00076g150
YPL069C	AOL_s00075g207
YBR037C	AOL_s00079g54
YBR024W	AOL_s00079g54
YIL099W	AOL_s00078g424	AOL_s00169g182
YHR008C	AOL_s00054g687
YLR299W	AOL_s00043g333
YOR155C	AOL_s00043g32
YBR164C	AOL_s00097g641
YKL149C	AOL_s00097g130
YKL073W	AOL_s00097g470
YPL132W	AOL_s00081g226
YOR275C	AOL_s00110g95
YGR003W	AOL_s00080g294
YDR204W	AOL_s00110g44
YKL190W	AOL_s00215g577
YDR272W	AOL_s00004g455
YOR040W	AOL_s00004g455
YDR287W	AOL_s00043g136
YHR046C	AOL_s00043g136
YER117W	AOL_s00080g236
YBL087C	AOL_s00080g236
YDR368W	AOL_s00173g144
YOR120W	AOL_s00173g144
YFL005W	AOL_s00043g97
YGR234W	AOL_s00043g392
YNL016W	AOL_s00004g515
YIL034C	AOL_s00078g168
YGL019W	AOL_s00173g356
YOR069W	AOL_s00083g207
YNL090W	AOL_s00215g387
YAL041W	AOL_s00078g46
YER019W	AOL_s00080g317
YJL068C	AOL_s00083g240
YIL153W	AOL_s00215g67
YPL051W	AOL_s00215g117
YKL180W	AOL_s00097g411
YJL177W	AOL_s00097g411
YJR133W	AOL_s00043g42
YHR206W	AOL_s00097g218
YOR096W	AOL_s00006g256
YNL096C	AOL_s00006g256
YNL257C	AOL_s00076g706
YHR155W	AOL_s00076g706
YIL006W	AOL_s00110g15
YEL006W	AOL_s00110g15
YDR036C	AOL_s00054g435
YGL112C	AOL_s00054g145
YLR427W	AOL_s00007g241
YCR077C	AOL_s00097g176
YAL003W	AOL_s00173g324
YEL021W	AOL_s00109g84
YBR260C	AOL_s00079g169
YNL273W	AOL_s00043g1
YJL093C	AOL_s00076g530
YGL038C	AOL_s00112g44
YNL022C	AOL_s00097g616
YOR254C	AOL_s00097g382
YMR276W	AOL_s00193g67
YPR157W	AOL_s00083g357
YGR141W	AOL_s00083g357
YBL058W	AOL_s00007g509
YAR003W	AOL_s00080g4
YLR191W	AOL_s00054g525
YJR024C	AOL_s00078g161
YJR104C	AOL_s00112g52
YER143W	AOL_s00215g413
YBR293W	AOL_s00004g212	AOL_s00210g257	AOL_s00007g297
YPL004C	AOL_s00083g12
YGR086C	AOL_s00083g12
YGL059W	AOL_s00007g485
YHR088W	AOL_s00079g457
YER026C	AOL_s00083g474
YLR422W	AOL_s00081g79
YIL145C	AOL_s00210g336
YBR214W	AOL_s00083g483
YGL056C	AOL_s00083g483
YMR143W	AOL_s00097g427
YDL083C	AOL_s00097g427
YGR149W	AOL_s00083g217
YNL010W	AOL_s00097g178
YML026C	AOL_s00097g297
YDR450W	AOL_s00097g297
YMR173W	AOL_s00043g462
YLR268W	AOL_s00076g350
YGR216C	AOL_s00083g466
YHR089C	AOL_s00083g467
YJL029C	AOL_s00188g184
YNR041C	AOL_s00188g102
YPR180W	AOL_s00215g669
YNL055C	AOL_s00054g5
YIL114C	AOL_s00054g5
YPL045W	AOL_s00004g466	AOL_s00004g466	AOL_s00004g466	AOL_s00004g466
YOR299W	AOL_s00054g76
YMR237W	AOL_s00054g76
YPR066W	AOL_s00078g89
YPL237W	AOL_s00173g219
YOL064C	AOL_s00215g155
YMR178W	AOL_s00006g39	AOL_s00006g39	AOL_s00006g39	AOL_s00006g39
YOL080C	AOL_s00006g319	AOL_s00006g319	AOL_s00006g319	AOL_s00006g319
YOR089C	AOL_s00006g247
YEL037C	AOL_s00079g321
YNR052C	AOL_s00079g342
YOR296W	AOL_s00193g39
YDR050C	AOL_s00004g442	AOL_s00004g442	AOL_s00004g442	AOL_s00004g442
YMR004W	AOL_s00004g522	AOL_s00004g522	AOL_s00004g522	AOL_s00004g522
YCR031C	AOL_s00097g431
YJL191W	AOL_s00097g431
YHR057C	AOL_s00054g907
YPL244C	AOL_s00054g314
YGR220C	AOL_s00188g65
YJL143W	AOL_s00210g333
YPL145C	AOL_s00078g22
YOR237W	AOL_s00078g22
YEL061C	AOL_s00004g465
YDL090C	AOL_s00078g43
YNL007C	AOL_s00076g498
YKL056C	AOL_s00097g636
YPL169C	AOL_s00188g205
YJL190C	AOL_s00097g453
YLR367W	AOL_s00097g453
YMR177W	AOL_s00083g215
YPL224C	AOL_s00083g215
YKL009W	AOL_s00004g441
YDL119C	AOL_s00076g610
YHL004W	AOL_s00083g488
YBR104W	AOL_s00083g489
YPR058W	AOL_s00083g489
YCR061W	AOL_s00054g596
YDR182W	AOL_s00054g640
YBR162C	AOL_s00078g178
YGL124C	AOL_s00083g59
YNR029C	AOL_s00079g43
YPR060C	AOL_s00097g93
YKR068C	AOL_s00193g35
YEL023C	AOL_s00083g110	AOL_s00007g20
YOL138C	AOL_s00080g136
YDR180W	AOL_s00006g428
YKL034W	AOL_s00007g283
YPL123C	AOL_s00078g542
YPR105C	AOL_s00080g255
YDR242W	AOL_s00004g90	AOL_s00097g424
YBR191W	AOL_s00079g120
YPL079W	AOL_s00079g120
YDR098C	AOL_s00215g339
YER174C	AOL_s00215g339
YNR054C	AOL_s00004g539
YFL028C	AOL_s00076g334
YMR022W	AOL_s00054g235
YPL085W	AOL_s00076g399
YPL234C	AOL_s00078g406
YKR105C	AOL_s00081g281	AOL_s00078g527	AOL_s00170g107	AOL_s00081g36	AOL_s00079g267	AOL_s00078g382	AOL_s00081g287
YCL069W	AOL_s00081g281	AOL_s00078g527	AOL_s00170g107	AOL_s00081g36	AOL_s00079g267	AOL_s00078g382	AOL_s00081g287
YGR224W	AOL_s00081g281	AOL_s00078g527	AOL_s00170g107	AOL_s00081g36	AOL_s00079g267	AOL_s00078g382	AOL_s00081g287
YPR198W	AOL_s00081g281	AOL_s00078g527	AOL_s00170g107	AOL_s00081g36	AOL_s00079g267	AOL_s00078g382	AOL_s00081g287
YGL105W	AOL_s00006g371	AOL_s00006g371	AOL_s00006g371	AOL_s00006g371
YMR102C	AOL_s00054g440
YKL121W	AOL_s00054g440
YAL058W	AOL_s00078g160
YGR014W	AOL_s00079g33
YPL120W	AOL_s00078g117
YGR031W	AOL_s00215g540
YAL010C	AOL_s00004g440	AOL_s00004g440	AOL_s00004g440	AOL_s00004g440
YPL247C	AOL_s00004g42
YBR187W	AOL_s00079g74
YNR035C	AOL_s00007g186
YGL196W	AOL_s00076g507
YIL116W	AOL_s00109g202
YNL025C	AOL_s00097g189
YDR225W	AOL_s00169g4
YBL003C	AOL_s00169g4
YAL060W	AOL_s00215g829
YAL061W	AOL_s00215g829
YDR061W	AOL_s00007g223
YBL019W	AOL_s00079g101
YKR070W	AOL_s00075g177
YHR168W	AOL_s00140g104
YMR041C	AOL_s00097g529
YIL144W	AOL_s00215g386
YDR393W	AOL_s00097g170
YML021C	AOL_s00083g19
YNL240C	AOL_s00006g65	AOL_s00006g65	AOL_s00006g65	AOL_s00006g65
YMR113W	AOL_s00078g284
YKL132C	AOL_s00078g284
YDL052C	AOL_s00043g619
YNL308C	AOL_s00006g258
YJR073C	AOL_s00076g648
YDL064W	AOL_s00188g2
YMR142C	AOL_s00097g642
YDL082W	AOL_s00097g642
YKL218C	AOL_s00173g279
YGR038W	AOL_s00173g112
YLR350W	AOL_s00173g112
YPL096W	AOL_s00004g218
YML022W	AOL_s00043g795
YMR137C	AOL_s00043g644
YDR176W	AOL_s00080g23
YPL111W	AOL_s00083g426
YLR215C	AOL_s00215g596
YPL236C	AOL_s00188g210
YGR187C	AOL_s00043g44
YBR056W	AOL_s00076g481
YDR487C	AOL_s00054g678
YEL026W	AOL_s00075g24
YNL072W	AOL_s00054g359
YNR007C	AOL_s00078g458
YDR454C	AOL_s00188g33
YDR002W	AOL_s00215g160
YCL064C	AOL_s00076g97
YKL067W	AOL_s00007g453
YDR419W	AOL_s00078g436
YOR188W	AOL_s00043g701
YEL012W	AOL_s00004g366
YDR320C	AOL_s00054g256
YJR025C	AOL_s00043g694
YLR085C	AOL_s00043g41
YML103C	AOL_s00007g546
YGR257C	AOL_s00083g34
YMR101C	AOL_s00078g30
YJL187C	AOL_s00083g305
YIL026C	AOL_s00083g401
YNL222W	AOL_s00080g101
YNL223W	AOL_s00083g501
YDR054C	AOL_s00215g636
YNR038W	AOL_s00097g348
YNL137C	AOL_s00109g43
YML012W	AOL_s00173g187
YHR115C	AOL_s00004g446	AOL_s00004g446	AOL_s00004g446	AOL_s00004g446
YNL116W	AOL_s00004g446	AOL_s00004g446	AOL_s00004g446	AOL_s00004g446
YCR010C	AOL_s00004g240
YNR002C	AOL_s00004g240
YLR324W	AOL_s00097g527
YGR004W	AOL_s00097g527
YDL035C	AOL_s00006g420
YKL196C	AOL_s00006g129
YMR283C	AOL_s00079g292
YJL085W	AOL_s00210g99
YDR471W	AOL_s00109g171
YHR010W	AOL_s00109g171
YER170W	AOL_s00007g174
YDL124W	AOL_s00054g383
YGL221C	AOL_s00054g174
YPR082C	AOL_s00006g338
YPL115C	AOL_s00054g924
YKL033W	AOL_s00043g482
YJL125C	AOL_s00054g245
YDR465C	AOL_s00080g354
YGR208W	AOL_s00079g141
YMR125W	AOL_s00076g321
YER100W	AOL_s00097g575
YGR178C	AOL_s00188g70
YBR244W	AOL_s00075g201
YIR037W	AOL_s00075g201
YDR226W	AOL_s00007g542
YDR407C	AOL_s00076g365
YPL252C	AOL_s00007g467
YBL055C	AOL_s00110g62
YOR281C	AOL_s00215g269
YFL009W	AOL_s00043g560	AOL_s00078g14
YBR042C	AOL_s00079g488
YDR018C	AOL_s00079g488
YEL004W	AOL_s00078g293
YMR034C	AOL_s00043g820
YMR201C	AOL_s00043g785
YHR075C	AOL_s00078g155
YBR155W	AOL_s00109g194
YLR026C	AOL_s00079g55
YDR484W	AOL_s00109g92
YPL078C	AOL_s00078g274
YHR004C	AOL_s00188g61
YOR112W	AOL_s00188g72
YNR034W	AOL_s00083g229
YCR073W-A	AOL_s00083g229
YGR028W	AOL_s00079g8
YJL055W	AOL_s00076g556
YNL279W	AOL_s00081g290
YPR128C	AOL_s00083g158
YJL126W	AOL_s00215g410
[truncated: 1,334 more rows]
