# Supplementary material for: Evolutionary Conservation and Diversification of Puf RNA Binding Proteins and Their mRNA Targets
Source: PLoS Biol. 2015 Nov 20;13(11):e1002307. doi: 10.1371/journal.pbio.1002307 (PMC4654594; doi:10.1371/journal.pbio.1002307)
Supplement: S4 Dataset — (ZIP) [file pbio.1002307.s004.zip › S.cerevisiae.fa_A.oryzae.fa.txt]

YHR165C	AO090026000655
YLR106C	AO090026000431
YNR016C	AO090011000838
YJL130C	AO090023000483
YDL171C	AO090012000988
YHR099W	AO090102000372
YGR032W	AO090009000174
YLR342W	AO090009000174
YPL231W	AO090124000083
YKL182W	AO090124000084
YKL203C	AO090011000608
YJR066W	AO090011000608
YKR054C	AO090120000298
YNL262W	AO090005001292
YDL140C	AO090003000491
YLL040C	AO090003001064
YGR271W	AO090102000248
YGL206C	AO090023000802
YER172C	AO090005000696
YBR218C	AO090023000801
YGL062W	AO090023000801
YOR151C	AO090038000568
YOR116C	AO090020000625
YPL082C	AO090009000349
YGL195W	AO090011000902
YOR207C	AO090005000851
YJR109C	AO090011000630
YPR184W	AO090005000884
YOR153W	AO090012000328	AO090011000378	AO090038000449	AO090012000615
YDR406W	AO090012000328	AO090011000378	AO090038000449	AO090012000615
YOR328W	AO090012000328	AO090011000378	AO090038000449	AO090012000615
YAL026C	AO090011000813
YDR127W	AO090012000502
YGR061C	AO090102000389
YER166W	AO090120000088
YDR093W	AO090120000088
YDR135C	AO090701000710
YOR326W	AO090009000707
YPR010C	AO090003000096
YBL076C	AO090012000505
YOR341W	AO090012000486
YNL132W	AO090003000828
YIL125W	AO090003001055
YKL215C	AO090103000443
YBR115C	AO090003001097
YNL014W	AO090005000428
YLR249W	AO090005000428
YDL145C	AO090005001354
YEL031W	AO090012000773
YNL088W	AO090103000347
YMR109W	AO090005000576
YKL129C	AO090005000576
YOR133W	AO090026000260
YDR385W	AO090026000260
YGL008C	AO090005000842
YPL036W	AO090005000842
YJR137C	AO090012000271
YKL210W	AO090012000248
YER070W	AO090023000916
YIL066C	AO090023000916
YDL126C	AO090102000107
YJL050W	AO090023000859
YLR304C	AO090003000415
YGR204W	AO090005001405
YBR084W	AO090005001405
YGR218W	AO090005001650
YDR170C	AO090005000435
YBR023C	AO090005000579
YGR094W	AO090005000667
YDL102W	AO090102000174
YMR196W	AO090026000373
YOR304W	AO090009000226
YPL160W	AO090003000376
YER171W	AO090012000485
YIL048W	AO090701000148
YBL022C	AO090026000472
YHR186C	AO090026000590
YFR019W	AO090005001555
YFR031C	AO090026000553
YGL120C	AO090026000664
YPL217C	AO090026000256
YMR186W	AO090102000620
YPL240C	AO090102000620
YOR335C	AO090103000001
YIL126W	AO090009000623
YOR290C	AO090009000623
YMR189W	AO090011000351
YPR160W	AO090012000601
YMR162C	AO090003001200
YGL173C	AO090102000515
YLR398C	AO090011000636
YER013W	AO090010000458
YLR305C	AO090026000840
YLR086W	AO090011000493
YMR229C	AO090012000197
YIL129C	AO090023000519
YGL150C	AO090009000631
YPL226W	AO090009000567
YMR288W	AO090026000203
YAL005C	AO090012000995
YLL024C	AO090012000995
YER103W	AO090012000995
YBL075C	AO090012000995
YLR410W	AO090124000090
YPL167C	AO090020000319
YCR057C	AO090102000512
YDR038C	AO090009000591	AO090023000590
YDR039C	AO090009000591	AO090023000590
YDR040C	AO090009000591	AO090023000590
YMR080C	AO090012000584
YBL023C	AO090012000727
YNL102W	AO090011000559
YOL021C	AO090009000426
YER164W	AO090038000400
YIL143C	AO090102000536
YKL148C	AO090020000415
YJL045W	AO090020000415
YJL200C	AO090001000484
YAL035W	AO090003000953
YBL004W	AO090003000101
YKL157W	AO090023000645
YHR047C	AO090023000645
YOR291W	AO090009000709
YOR330C	AO090120000390
YGL009C	AO090026000524
YLR069C	AO090023000758
YJL034W	AO090003000257
YDR097C	AO090023000729
YBL105C	AO090120000316
YPR019W	AO090011000793
YBR295W	AO090038000187
YGL022W	AO090103000069
YDR091C	AO090038000399
YDR334W	AO090038000616
YER091C	AO090023000837
YNL209W	AO090103000007
YDL229W	AO090103000007
YDR238C	AO090038000308
YNL123W	AO090103000320
YHR023W	AO090020000430
YHR074W	AO090102000540
YLR272C	AO090020000025
YGL026C	AO090026000284	AO090023000874	AO090005001315
YFR015C	AO090102000361
YLR258W	AO090102000361
YGL201C	AO090010000439
YKR031C	AO090020000034
YNL163C	AO090120000502
YGL167C	AO090001000706
YKL104C	AO090003000003	AO090003001475
YGL156W	AO090005001458
YER036C	AO090701000282
YEL011W	AO090010000483
YPL086C	AO090009000643
YDR258C	AO090038000288
YGL137W	AO090011000577
YLL026W	AO090005001209
YLR153C	AO090003001112
YPR074C	AO090012000526
YBR117C	AO090012000526
YML059C	AO090012000173
YOL075C	AO090005001281	AO090010000691
YLL001W	AO090010000776
YBR121C	AO090009000672
YGR217W	AO090038000297
YPL006W	AO090038000467
YLR274W	AO090102000366
YML035C	AO090010000778
YBR235W	AO090023000794
YBR202W	AO090011000622
YMR120C	AO090023000806
YLR028C	AO090023000806
YMR128W	AO090701000118
YGR240C	AO090003001390	AO090010000444
YDR129C	AO090011000951
YGL163C	AO090003000413
YDR291W	AO090011000548
YGR281W	AO090103000226
YBL099W	AO090005000617
YDR001C	AO090009000215
YBR001C	AO090009000215
YJL074C	AO090026000136
YBR127C	AO090026000283
YBR196C	AO090011000659
YLR384C	AO090023000861
YOL006C	AO090005000750
YGL207W	AO090012001024
YOL090W	AO090005001261
YMR108W	AO090003000571	AO090166000076
YCR017C	AO090005001276
YKR009C	AO090011000326
YPR080W	AO090120000080
YBR118W	AO090120000080
YGL234W	AO090701000066
YGL006W	AO090038000322	AO090003000614	AO090005000799
YKR086W	AO090003000966
YCR011C	AO090005001573
YLR189C	AO090011000498
YLR259C	AO090011000764
YPR181C	AO090005000760
YCL054W	AO090120000326
YDR234W	AO090701000041
YDR212W	AO090012000199
YOR048C	AO090012000503
YLR087C	AO090026000261
YOR270C	AO090003001090
YMR049C	AO090005001611
YJR035W	AO090011000342
YIL078W	AO090009000201
YDL215C	AO090001000717
YJL014W	AO090012000827
YHR183W	AO090003000121
YGR256W	AO090003000121
YEL032W	AO090003000958
YJR045C	AO090011000638
YEL030W	AO090011000638
YDR293C	AO090038000283
YLR129W	AO090005000824
YBR038W	AO090206000079
YDR037W	AO090003000186
YGR124W	AO090023000896
YPR145W	AO090023000896
YPL093W	AO090026000495
YBR080C	AO090005000718
YKR097W	AO090003000174
YFL008W	AO090005001452
YAL023C	AO090012001021
YOR321W	AO090012001021
YMR089C	AO090026000613
YMR308C	AO090001000482
YJR121W	AO090010000482
YDR283C	AO090701000211
YKL165C	AO090011000320
YJL012C	AO090011000795
YGR116W	AO090020000058
YPL110C	AO090026000669
YJR016C	AO090023000127	AO090012000890
YFL037W	AO090038000317	AO090009000281
YER025W	AO090023000817
YPL012W	AO090026000462
YMR290C	AO090009000242
YJL005W	AO090001000512
YIL075C	AO090023000714
YJL033W	AO090023000510
YER043C	AO090038000417
YNL192W	AO090011000449
YLR382C	AO090701000047
YIL109C	AO090003000403
YNL049C	AO090003000403
YJR064W	AO090003000198
YLR289W	AO090020000626
YJL111W	AO090001000471
YMR301C	AO090003000411
YLR419W	AO090012000184
YAR042W	AO090038000624
YDL019C	AO090038000624
YKL145W	AO090020000414
YML085C	AO090005000840
YML124C	AO090005000840
YDL143W	AO090020000413
YLL048C	AO090003001237	AO090010000626
YHL035C	AO090003001237	AO090010000626
YKR103W	AO090003001237	AO090010000626
YBL015W	AO090005000588
YLR389C	AO090003001317
YNL250W	AO090009000296
YLR430W	AO090120000087
YHL016C	AO090003000854
YLR058C	AO090005001302
YFR009W	AO090023000989
YDR430C	AO090023000781
YGR270W	AO090103000045
YMR105C	AO090003000746
YKL127W	AO090003000746
YOL004W	AO090005000589
YGL238W	AO090701000124
YMR217W	AO090026000141
YNL112W	AO090011000563
YCL030C	AO090003000477
YPL119C	AO090023000809
YOR204W	AO090023000809
YBL039C	AO090026000606
YJR103W	AO090026000606
YBR114W	AO090026000833
YBR248C	AO090001000740
YGL245W	AO090102000566
YBR126C	AO090003000417	AO090005001530
YNL325C	AO090102000164
YOR356W	AO090003000545
YBL017C	AO090010000769
YJL222W	AO090010000769
YIL173W	AO090010000769
YNR065C	AO090010000769
YDR074W	AO090020000035
YGR264C	AO090012000394
YDR188W	AO090005001290
YLR175W	AO090009000691
YDL031W	AO090023000504
YBR229C	AO090102000559
YOR109W	AO090673000007
YNL106C	AO090673000007
YHR164C	AO090009000423
YFL039C	AO090124000010
YJR143C	AO090023000336
YCR093W	AO090003000559
YLL034C	AO090005001612
YAL038W	AO090005001556
YOR347C	AO090005001556
YNL287W	AO090026000599
YIR031C	AO090009000557
YNL117W	AO090009000557
YFL036W	AO090012000268
YAL019W	AO090005001434
YML056C	AO090120000224
YLR432W	AO090120000224
YHR216W	AO090120000224
YDR341C	AO090026000140
YHR091C	AO090026000140
YDR190C	AO090003001142
YDL160C	AO090020000013
YHR020W	AO090012000200
YNL104C	AO090005001230
YOR108W	AO090005001230
YNR013C	AO090003000920
YLR060W	AO090009000378
YER065C	AO090009000219
YHL030W	AO090003000026
YOR217W	AO090026000424
YOR211C	AO090001000357
YDL095W	AO090020000105
YDL093W	AO090020000105
YNR001C	AO090102000627
YCR005C	AO090102000627
YEL013W	AO090113000014
YPL262W	AO090120000133
YDL131W	AO090003001165	AO090124000027
YDL182W	AO090003001165	AO090124000027
YDL007W	AO090701000279
YGL236C	AO090701000108
YGL251C	AO090003000433
YPR156C	AO090009000008
YGR138C	AO090009000008
YBR143C	AO090009000695
YDL084W	AO090120000149
YKL035W	AO090038000558
YPR024W	AO090003001068
YBR097W	AO090023000496
YGL125W	AO090026000520
YNR053C	AO090023000641
YGR254W	AO090003000055
YHR174W	AO090003000055
YOR063W	AO090026000458
YFL034W	AO090003000974
YFR030W	AO090001000571
YLR378C	AO090701000730
YNL189W	AO090012000189
YHR072W	AO090102000611	AO090020000194
YLR197W	AO090005001291
YCL017C	AO090020000619
YJR065C	AO090026000672
YMR058W	AO090102000589	AO090124000036
YHR205W	AO090001000439
YGR125W	AO090009000456
YDL164C	AO090011000796
YLR240W	AO090020000426
YDR062W	AO090001000375	AO090009000484
YER090W	AO090003000371
YPL040C	AO090010000218
YML057W	AO090020000552
YLR433C	AO090020000552
YJL008C	AO090003001256
YOR117W	AO090001000434
YHR170W	AO090102000150
YLR347C	AO090005001133
YKR039W	AO090005000114
YOR014W	AO090102000371
YDL066W	AO090005001404
YLR174W	AO090005001404
YDL178W	AO090102000291
YEL071W	AO090102000291
YDR394W	AO090003000692
YFL018C	AO090011000486
YOR168W	AO090701000597
YDL029W	AO090012000548
YPL207W	AO090023000426
YDR502C	AO090038000357
YLR180W	AO090038000357
YJL154C	AO090003000586
YDR172W	AO090003000285
YHR019C	AO090001000680
YLR359W	AO090026000450
YOR375C	AO090023000923
YAL062W	AO090023000923
YHR028C	AO090005001482
YGL048C	AO090206000022
YCR072C	AO090005000896
YBR169C	AO090113000129
YPL106C	AO090113000129
YHR037W	AO090001000549
YPR117W	AO090102000221
YLR138W	AO090102000102
YOR317W	AO090011000642
YMR246W	AO090011000642
YIL009W	AO090011000642
YDR456W	AO090009000636
YLR188W	AO090003001232
YDR536W	AO090020000696	AO090038000167
YDR270W	AO090009000330
YNL330C	AO090012000132
YMR304W	AO090102000527
YPR173C	AO090005001298
YPL265W	AO090011000820
YNL061W	AO090003001348
YLL039C	AO090003001182
YER086W	AO090023000756
YOR378W	AO090103000452
YMR297W	AO090103000332
YDR060W	AO090038000341
YJL129C	AO090102000343
YGR100W	AO090701000651
YFL033C	AO090012000420
YLR277C	AO090005001001
YDR109C	AO090206000019
YJL212C	AO090023000306	AO090113000064	AO090023000257
YGR055W	AO090023000646
YDR256C	AO090011000540
YLR083C	AO090103000412
YDR107C	AO090103000412
YDR232W	AO090009000630
YLR276C	AO090026000163
YAL048C	AO090003000148
YGR258C	AO090005001549
YLR355C	AO090701000557
YOR310C	AO090012000796
YOR259C	AO090003000056
YNL243W	AO090020000087
YJL153C	AO090701000359
YPR002W	AO090701000175
YNL045W	AO090011000940
YMR266W	AO090003001343	AO090010000441
YLL031C	AO090701000122	AO090012000618
YLR303W	AO090102000630
YDR023W	AO090009000712
YCL057W	AO090005000457	AO090026000158
YOR374W	AO090023000467
YER073W	AO090023000467
YLL008W	AO090005001231
YML072C	AO090038000561
YKL173W	AO090103000011
YPR112C	AO090003000855
YMR300C	AO090701000173
YMR015C	AO090003000954
YNR050C	AO090003001086
YKL209C	AO090023000664
YOL057W	AO090023000980
YNL321W	AO090206000020
YJR033C	AO090012000508
YKL029C	AO090038000621
YOR027W	AO090038000562
YFL022C	AO090120000226
YLR386W	AO090003000408
YNL059C	AO090012000175
YGR200C	AO090701000029
YKL010C	AO090001000562
YML126C	AO090003000611
YER133W	AO090701000351
YOL157C	AO090103000129	AO090038000234
YIL172C	AO090103000129	AO090038000234
YJL221C	AO090103000129	AO090038000234
YGR287C	AO090103000129	AO090038000234
YBR299W	AO090103000129	AO090038000234
YGR292W	AO090103000129	AO090038000234
YJL216C	AO090103000129	AO090038000234
YIL166C	AO090020000190	AO090003000352
YDL149W	AO090009000183
YIR007W	AO090005001389
YOR093C	AO090005001226
YNL238W	AO090009000291
YBR006W	AO090023000754	AO090005001383
YCR032W	AO090020000518
YBR136W	AO090206000006
YGR245C	AO090005001224
YDL060W	AO090026000346
YOL098C	AO090023000814
YFR044C	AO090020000015
YMR307W	AO090001000635	AO090001000086	AO090009000173
YKR059W	AO090005001461
YJL138C	AO090005001461
YGL253W	AO090001000710
YFR053C	AO090001000710
YGL077C	AO090009000552	AO090102000493
YCR042C	AO090005000647
YDL055C	AO090003001069
YOR187W	AO090001000327
YOR128C	AO090009000333
YCR012W	AO090038000395
YMR008C	AO090701000473	AO090012000680	AO090023000685
YMR006C	AO090701000473	AO090012000680	AO090023000685
YOL011W	AO090701000473	AO090012000680	AO090023000685
YGL190C	AO090005000590
YMR261C	AO090026000820	AO090005001531
YML100W	AO090026000820	AO090005001531
YLL018C	AO090026000603
YLR092W	AO090003000798
YBR294W	AO090003000798
YOL058W	AO090023000395
YJL026W	AO090120000352
YBR073W	AO090005001213
YLR234W	AO090026000611
YKR093W	AO090010000229
YER136W	AO090026000537
YDR436W	AO090005001522
YML016C	AO090005001522
YGR092W	AO090120000185
YPR111W	AO090120000185
YGR019W	AO090701000206
YLR409C	AO090124000091
YGL027C	AO090701000141
YDL168W	AO090701000373	AO090308000002	AO090701000508
YGR087C	AO090003000661
YLR044C	AO090003000661
YLR134W	AO090003000661
YDL080C	AO090003000661
YHR030C	AO090009000199
YLR241W	AO090005000885
YNL298W	AO090009000674
YHR027C	AO090120000290
YPL023C	AO090102000557
YPR033C	AO090009000295
YEL063C	AO090103000082	AO090102000632
YNL270C	AO090103000082	AO090102000632
YNL268W	AO090103000082	AO090102000632
YGL099W	AO090009000595
YBR025C	AO090038000451
YHR042W	AO090023000520
YLR032W	AO090120000386
YGL012W	AO090012000966	AO090026000130
YDL195W	AO090026000337
YHR018C	AO090020000418
YJL141C	AO090011000341
YPR006C	AO090120000179
YJR138W	AO090001000648
YNR008W	AO090003000514
YAL036C	AO090009000385
YNR067C	AO090003000923
YML054C	AO090102000252
YLR089C	AO090003000164
YDR111C	AO090003000164
YPR159W	AO090026000455
YGR143W	AO090026000455
YDR294C	AO090003001164	AO090010000721
YDL188C	AO090012000155
YDL134C	AO090012000155
YBR296C	AO090012000901	AO090003001404
YGL078C	AO090001000749
YPR035W	AO090009000269
YJR010W	AO090020000349
YLR117C	AO090038000411
YOR303W	AO090701000214
YKL211C	AO090012000581
YDR128W	AO090120000128
YPR138C	AO090001000707
YGR121C	AO090001000707
YDR141C	AO090003000304
YKR002W	AO090005001182
YDR021W	AO090102000353
YDR539W	AO090001000093
YGL148W	AO090003000081
YKL126W	AO090011000574
YMR104C	AO090011000574
YNR047W	AO090026000683
YCR091W	AO090026000683
YBR170C	AO090005000811
YLR371W	AO090120000205
YGR070W	AO090120000205
YNL161W	AO090003001025
YDL240W	AO090012000424
YPR088C	AO090102000593
YHR039C	AO090701000172
YHR007C	AO090026000842	AO090003000205	AO090020000357
YPL203W	AO090026000426
YKL166C	AO090026000426
YJL164C	AO090026000426
YAR035W	AO090001000295
YHR079C	AO090005000934
YJL155C	AO090005000444
YBL079W	AO090005000465
YER105C	AO090005000465
YAL016W	AO090009000379
YPL154C	AO090003000693
YGL084C	AO090003000307
YPL189W	AO090003000307
YKL060C	AO090003000725
YER052C	AO090009000702
YPL175W	AO090005000980
YKL135C	AO090005001357
YGR103W	AO090023000752
YNR073C	AO090011000230
YEL070W	AO090011000230
YAL012W	AO090103000051
YNL082W	AO090026000318
YER178W	AO090012000948	AO090003000290
YOR244W	AO090001000664
YIL107C	AO090012000976
YLL029W	AO090701000720
YBR132C	AO090023000967
YHR113W	AO090005001447
YGL114W	AO090012000511
YDR481C	AO090120000280
YBR166C	AO090011000595
YBR222C	AO090023000899
YFL004W	AO090012000979
YPL019C	AO090012000979
YOL023W	AO090001000453
YOR206W	AO090005001072
YPR189W	AO090005001388
YJL087C	AO090012000873
YCR053W	AO090038000224
YBL011W	AO090003001084	AO090701000835
YHL007C	AO090003000267
YNL277W	AO090701000235
YEL065W	AO090005000471
YHL040C	AO090005000471
YOL060C	AO090003000235
YNL329C	AO090005001500
YHR194W	AO090003000012
YGR252W	AO090009000327
YIR028W	AO090012000565	AO090005000019
YBR021W	AO090012000565	AO090005000019
YBL042C	AO090012000565	AO090005000019
YHR120W	AO090005000695
YMR129W	AO090020000021
YPL009C	AO090011000778
YMR224C	AO090023000471
YEL022W	AO090120000299
YJR031C	AO090120000299
YBL088C	AO090120000393
YLR438W	AO090023000628	AO090023000546
YKL078W	AO090011000771
YML069W	AO090005000376
YJR132W	AO090011000635
YGL119W	AO090701000100
YNL154C	AO090003000068
YHR135C	AO090003000068
YGR109W-B	AO090005001597
YIL082W-A	AO090005001597
YDL047W	AO090023000433
YBL030C	AO090009000405
YBR085W	AO090009000405
YMR056C	AO090009000405
YNL142W	AO090038000314
YEL036C	AO090012000213
YIL046W	AO090026000133
YAL053W	AO090009000239	AO090038000415	AO090005000355
YOR365C	AO090009000239	AO090038000415	AO090005000355
YDL244W	AO090102000360
YFL058W	AO090102000360
YJR156C	AO090102000360
YNL332W	AO090102000360
YHR065C	AO090001000428
YEL060C	AO090020000517
YGL055W	AO090102000339	AO090005000456
YCR092C	AO090005000134
YGR145W	AO090003000282
YFL025C	AO090005000419
YIL155C	AO090005001646
YNL220W	AO090005001150
YOR046C	AO090701000397
YBL106C	AO090003000659
YPR032W	AO090003000659
YBR208C	AO090005001159
YPL147W	AO090003000864
YBR112C	AO090026000459
YOR196C	AO090020000344
YJR148W	AO090023000977
YHR208W	AO090023000977
YOL122C	AO090003001119
YPL091W	AO090005001092
YER095W	AO090038000386
YGR173W	AO090701000213
YDL243C	AO090113000193
YNL331C	AO090113000193
YJR155W	AO090113000193
YCR107W	AO090113000193
YDL174C	AO090038000632	AO090003001006
YDL210W	AO090011000204	AO090009000635
YGL094C	AO090003000263
YCL018W	AO090005001122
YMR165C	AO090003000481
YFR038W	AO090012000588
YLR429W	AO090023000108
YNL021W	AO090003001321
YMR216C	AO090011000088
YPL028W	AO090103000012
YDR345C	AO090026000494	AO090020000259	AO090010000126
YHR096C	AO090026000494	AO090020000259	AO090010000126
YHR094C	AO090026000494	AO090020000259	AO090010000126
YDR343C	AO090026000494	AO090020000259	AO090010000126
YDR342C	AO090026000494	AO090020000259	AO090010000126
YHR092C	AO090026000494	AO090020000259	AO090010000126
YLR081W	AO090026000494	AO090020000259	AO090010000126
YJL219W	AO090026000494	AO090020000259	AO090010000126
YOL156W	AO090026000494	AO090020000259	AO090010000126
YJL214W	AO090026000494	AO090020000259	AO090010000126
YFL011W	AO090026000494	AO090020000259	AO090010000126
YMR011W	AO090026000494	AO090020000259	AO090010000126
YEL069C	AO090026000494	AO090020000259	AO090010000126
YNR072W	AO090026000494	AO090020000259	AO090010000126
YDL245C	AO090026000494	AO090020000259	AO090010000126
YJR158W	AO090026000494	AO090020000259	AO090010000126
YOL164W	AO090005000240	AO090120000055	AO090026000153
YDL190C	AO090023000839
YOR099W	AO090010000465
YLR163C	AO090012000436
YPL022W	AO090120000138
YDR035W	AO090005000886
YBR237W	AO090038000430
YKL146W	AO090023000795
YDR477W	AO090701000767
YBR079C	AO090003000816
YBR249C	AO090005000086
YLL011W	AO090001000418
YDR148C	AO090020000008
YOL097C	AO090012000399
YLL055W	AO090701000743
YBR198C	AO090005000807
YGR170W	AO090012000733
YOR361C	AO090005000892
YDR211W	AO090003000364
YOR388C	AO090010000579	AO090701000046
YBR094W	AO090003000557
YGL091C	AO090012000208
YER082C	AO090026000345
YER110C	AO090038000466
YGR289C	AO090038000233	AO090011000538	AO090103000130
YBR298C	AO090038000233	AO090011000538	AO090103000130
YJR160C	AO090038000233	AO090011000538	AO090103000130
YDL247W	AO090038000233	AO090011000538	AO090103000130
YGR274C	AO090001000521
YGL040C	AO090005001652
YKR028W	AO090003001117
YJL098W	AO090003001117
YAL017W	AO090026000631
YOL045W	AO090026000631
YCR008W	AO090009000667
YMR309C	AO090011000340
YMR241W	AO090102000626
YOR348C	AO090010000119	AO090011000293
YPL204W	AO090026000593
YKR095W	AO090003000437
YIL149C	AO090003000437
YHR025W	AO090009000682
YKR038C	AO090701000097
YHR068W	AO090003001350
YDL014W	AO090012000434
YNL212W	AO090005001393
YGR090W	AO090020000020
YLL028W	AO090012000699	AO090010000332	AO090701000645	AO090038000031	AO090003001520
YER006W	AO090038000368
YKR024C	AO090026000744
YGL216W	AO090120000272
YGR192C	AO090003001322	AO090011000414
YJR009C	AO090003001322	AO090011000414
YJL052W	AO090003001322	AO090011000414
YBL016W	AO090003000402
YOR136W	AO090012000629
YBL063W	AO090010000216
YGR244C	AO090206000040
YKL134C	AO090001000525
YIL147C	AO090011000093
YHR064C	AO090011000513
YDR189W	AO090701000606
YMR145C	AO090001000358
YDL085W	AO090001000358
YIR027C	AO090011000504
YBR142W	AO090001000569
YLR244C	AO090005001568	AO090113000045
YHR171W	AO090001000744
YCL059C	AO090026000510
YLR113W	AO090020000466
YIL103W	AO090026000391
YIL094C	AO090005001561
YNL064C	AO090003000801
YJL109C	AO090003000462
YKL212W	AO090023000764
YLR096W	AO090038000301
YDR122W	AO090038000301
YBR281C	AO090003000222
YER165W	AO090003000927
YOR165W	AO090001000326
YJL197W	AO090023000173
YBR160W	AO090003000133	AO090038000112
YDR353W	AO090009000289
YHR106W	AO090009000289
YFR028C	AO090003000789
YPL008W	AO090020000031
YER099C	AO090003001133
YBL068W	AO090003001133
YKL046C	AO090003001408
YMR238W	AO090003001408
YPR029C	AO090009000481
YLR195C	AO090023000762
YDL234C	AO090701000153
YJL060W	AO090003001103
YBL008W	AO090012000864
YDL138W	AO090005000074	AO090003001556
YDL194W	AO090005000074	AO090003001556
YGL180W	AO090023000647
YLR253W	AO090023000910
YHR107C	AO090102000511
YPL151C	AO090038000349
YBR220C	AO090020000192
YDR375C	AO090012000830
YPR047W	AO090026000265
YKL017C	AO090701000378
YBR031W	AO090102000502
YDR012W	AO090102000502
YDR047W	AO090003000803
YLR401C	AO090003000505
YMR221C	AO090038000535
YKL085W	AO090005000438
YNL071W	AO090005000436
YJL101C	AO090012000764
YBR179C	AO090120000484
YOL034W	AO090120000157
YNL037C	AO090003000008
YLR314C	AO090005000377
YBR243C	AO090026000526
YEL042W	AO090001000329
YFL053W	AO090120000396
YER056C	AO090011000649
YER060W-A	AO090011000649
YER060W	AO090011000649
YBR221C	AO090124000079
YML042W	AO090026000404
YHR169W	AO090003000634
YJL094C	AO090005000536
YDR105C	AO090026000317
YDR075W	AO090120000320
YPL109C	AO090206000031
YKL197C	AO090011000621
YDL198C	AO090012000996
YLR005W	AO090102000640
YEL058W	AO090001000429
YOR061W	AO090005000666
YNL006W	AO090012000914
YOR241W	AO090023000763
YOL094C	AO090701000034
YIL130W	AO090003000762
YJL167W	AO090102000358
YBR058C	AO090001000752
YBR029C	AO090012000953
YDL103C	AO090038000595
YOR323C	AO090011000955
YJR117W	AO090023000816
YOL030W	AO090701000389
YDR365C	AO090001000653
YBR286W	AO090012000110
YDL132W	AO090012000597
YDL148C	AO090103000037
YLR222C	AO090023000821
YOR197W	AO090012000660	AO090001000470
YLR340W	AO090003000805
YMR277W	AO090003000695
YBL007C	AO090023000332
YIR006C	AO090026000829
YJR131W	AO090003000057
YIL091C	AO090005001591
YLR027C	AO090011000679
YPR003C	AO090012000782
YLR354C	AO090020000520
YGR043C	AO090020000520
YCR084C	AO090701000021
YOR002W	AO090020000410
YNR043W	AO090023000862
YOR067C	AO090102000146
YCL004W	AO090701000187
YMR083W	AO090009000634
YMR303C	AO090009000634
YOL086C	AO090009000634
YBR145W	AO090009000634
YHR001W	AO090005001507
YKR003W	AO090005001507
YIL108W	AO090003000672
YGL003C	AO090005001448
YGR123C	AO090701000208
YDL141W	AO090011000708
YDL128W	AO090003000922
YOL103W	AO090120000021	AO090113000042	AO090011000908	AO090012000065	AO090023000488
YDR497C	AO090120000021	AO090113000042	AO090011000908	AO090012000065	AO090023000488
YER141W	AO090003000180
YHR188C	AO090001000578
YFL055W	AO090011000116
YGR157W	AO090012000204
YNL271C	AO090701000044
YOR074C	AO090206000066
YHL032C	AO090001000509	AO090003001067
YML008C	AO090011000289
YJL100W	AO090026000314
YER093C	AO090011000592
YJR110W	AO090009000376
YFR004W	AO090120000247
YGL095C	AO090701000053
YPL043W	AO090023000965
YER081W	AO090009000711
YIL074C	AO090009000711
YDR300C	AO090011000935
YHR033W	AO090011000935
YNL139C	AO090701000253
YPL031C	AO090102000614	AO090003000244
YBR017C	AO090005001105
YMR272C	AO090005001117
YPR021C	AO090005000274
YJL102W	AO090701000264
YBR008C	AO090005001365
YKL188C	AO090012000602
YFL007W	AO090003001091
YDL147W	AO090020000338
YPL131W	AO090012000613
YGL255W	AO090005000026	AO090003001296	AO090023000536
YHR108W	AO090001000466
YDR358W	AO090001000466
YGR086C	AO090005001548
YPL004C	AO090005001548
YKR089C	AO090023000717
YOR081C	AO090023000717
YIR034C	AO090003000729
YDR331W	AO090005001186
YNL242W	AO090003000445
YGR194C	AO090020000603
YBR018C	AO090026000490
YDR208W	AO090020000081
YJR007W	AO090012000783
YKR069W	AO090020000339
YFL002C	AO090012000805
YEL020C	AO090005000624
YMR062C	AO090701000729
YAR007C	AO090001000751
YBR043C	AO090009000213
YGR155W	AO090011000931
YOR175C	AO090701000052
YJR091C	AO090001000672
YPR042C	AO090001000672
YJR072C	AO090003001034
YJL128C	AO090005001093
YDR338C	AO090023000502
YBL091C	AO090120000238
YKL103C	AO090102000599
YLR293C	AO090003000454
YOR185C	AO090003000454
YGL202W	AO090026000245	AO090020000444
YCR002C	AO090005001642
YOR261C	AO090012001005
YNR032W	AO090026000701
YMR167W	AO090120000288
YOR176W	AO090701000682
YER015W	AO090102000633
YOR161C	AO090012000835
YBR034C	AO090001000430
YML049C	AO090003000466
YLR377C	AO090003001089
YBL024W	AO090012000444
YOL145C	AO090009000677
YIL095W	AO090120000083
YNL020C	AO090120000083
YFL047W	AO090005000115
YMR012W	AO090003000629
YHR077C	AO090005000406
YJR005W	AO090011000604
YKL194C	AO090005001088
YPR141C	AO090023000110
YMR139W	AO090701000024
YDL079C	AO090701000024
YGL211W	AO090003000903
YIR002C	AO090005000804
YHR098C	AO090005001279
YOR142W	AO090009000644
YMR278W	AO090011000487
YDR292C	AO090701000163
YLL041C	AO090010000505
YER049W	AO090026000794
YEL052W	AO090206000115
YMR318C	AO090003000751
YCR105W	AO090003000751
YNL297C	AO090003001000
YJL168C	AO090009000660
YMR302C	AO090012000987
YPL268W	AO090012000557
YDR507C	AO090120000114
YCL024W	AO090120000114
YER177W	AO090120000257
YDR099W	AO090120000257
YOR065W	AO090005000888
YDR390C	AO090023000222
YKL184W	AO090023000771
YMR076C	AO090102000136
YFL059W	AO090701000725
YNL333W	AO090701000725
YMR096W	AO090701000725
YPL195W	AO090673000002
YJL108C	AO090012000757	AO090011000167	AO090009000050	AO090166000054
YGR231C	AO090011000790
YMR116C	AO090009000264
YOR243C	AO090005001018
YMR215W	AO090023000474
YGR060W	AO090206000001
YOR209C	AO090038000565
YHR048W	AO090026000247	AO090001000704	AO090023000188	AO090005000054
YMR146C	AO090005001406
YJR077C	AO090005001192	AO090120000053
YAL067C	AO090166000066
YGR065C	AO090166000066
YEL040W	AO090120000279
YFR002W	AO090206000014
YFR024C-A	AO090003000147
YHR016C	AO090003000147
YOR271C	AO090005001008	AO090003000360
YER053C	AO090026000437	AO090005001430
YBR293W	AO090012000295
YER020W	AO090012000600
YDR158W	AO090020000314
YGR132C	AO090012000533
YGR211W	AO090023000227
YKL113C	AO090020000077
YDL058W	AO090012000504
YHR190W	AO090010000204
YDL022W	AO090005000883	AO090011000879
YOL059W	AO090005000883	AO090011000879
YML063W	AO090009000715
YLR441C	AO090009000715
YER107C	AO090005001624
YGL225W	AO090009000688
YOR272W	AO090023000812
YIL160C	AO090003001121	AO090012000715	AO090026000515
YCR028C	AO090003001401	AO090005000693
YCL040W	AO090120000109
YDR516C	AO090120000109
YGR266W	AO090005001603
YNL218W	AO090003001104	AO090701000334
YNL029C	AO090120000333
YIL085C	AO090120000333
YDR335W	AO090005001390
YJR068W	AO090005001441
YLR196W	AO090005000833
YPL042C	AO090012000729
YLR029C	AO090003000895
YMR121C	AO090003000895
YPR097W	AO090005001480
YDR402C	AO090701000436
YHL003C	AO090023000242
YKL008C	AO090023000242
YLL063C	AO090010000517
YBR041W	AO090005001575	AO090009000582
YLR447C	AO090012000797
YPR016C	AO090009000659
YGL252C	AO090003000089	AO090701000613
YER047C	AO090003000368
YFR048W	AO090003001178
YAL021C	AO090009000303
YBR003W	AO090020000085
YER003C	AO090012000554
YHR005C	AO090012000577
YER145C	AO090124000037
YPL263C	AO090003000300
YLR130C	AO090005001514
YOR155C	AO090003001389
YCL009C	AO090023000854
YER005W	AO090026000750
YJL062W	AO090701000010
YLL045C	AO090003000422
YHL033C	AO090003000422
YLR208W	AO090023000986
YOL140W	AO090026000394
YFL050C	AO090009000681
YOL130W	AO090009000681
YOR316C	AO090005000072
YMR243C	AO090005000072
YLR231C	AO090011000602	AO090003001247
YIR008C	AO090005001360
YPL212C	AO090011000855
YDR120C	AO090124000082
YBR180W	AO090701000437
YOR233W	AO090005001250
YPL141C	AO090005001250
YDL001W	AO090026000435
YGR144W	AO090003000090
YML093W	AO090003000924
YGR285C	AO090011000292
YDR452W	AO090038000274
YGR185C	AO090124000024
YBR020W	AO090003000570
YDR009W	AO090003000570
YJR153W	AO090023000161	AO090023000401
YDL097C	AO090001000417
YOR346W	AO090001000518
YGR054W	AO090020000067
YLR336C	AO090011000468
YJR001W	AO090009000696
YLR383W	AO090020000014
YKL081W	AO090701000089
YPL048W	AO090701000089
YKR080W	AO090005000616
YML092C	AO090005000451
YDR044W	AO090012000998
YOR380W	AO090010000233
YMR244W	AO090012000482
YER179W	AO090038000596
YPR041W	AO090011000798
YJR095W	AO090102000125
YPR110C	AO090026000228
YPR026W	AO090120000052
YPR103W	AO090003000095
YGL184C	AO090011000323
YLR172C	AO090012000475
YOR001W	AO090005001258
YOL016C	AO090026000231
YFR014C	AO090026000231
YLR056W	AO090701000022	AO090005001107
YGR184C	AO090001000497
YPL266W	AO090005000352
YPR176C	AO090005000132
YKL027W	AO090005001503
YHR003C	AO090005001503
YJL213W	AO090138000162	AO090001000184
YDL100C	AO090003000688
YDL040C	AO090003001023
YGR012W	AO090005000626
YJL208C	AO090011000825
YNL288W	AO090009000447
YKR056W	AO090026000676
YOR262W	AO090023000207
YNL207W	AO090120000291
YPL050C	AO090701000814
YJR126C	AO090003000972	AO090023000534	AO090012000157	AO090005000053
YGL123W	AO090010000223
YNL239W	AO090005000599
YDR243C	AO090023000644
YKL140W	AO090020000490
YMR231W	AO090023000240
YBR081C	AO090003000653
YLR247C	AO090003000027
YPL029W	AO090010000459
YGL115W	AO090120000420
YBR287W	AO090005001095
YNL191W	AO090001000356
YKL213C	AO090701000756
YDR372C	AO090001000462
YOL124C	AO090003000995
YLR362W	AO090009000610
YPL125W	AO090009000419
YNL247W	AO090023000163
YBR055C	AO090001000722
YJR040W	AO090026000432
YKL022C	AO090102000374
YOR141C	AO090026000551
YLR248W	AO090120000235
YJR152W	AO090011000870	AO090001000215
YGR159C	AO090020000411
YPL145C	AO090003000735
YOR237W	AO090003000735
YOR157C	AO090003000295
YDL025C	AO090120000305
YFL045C	AO090003000030
YJR139C	AO090003000721	AO090009000136
YMR079W	AO090003000509
YKL091C	AO090003000509
YER126C	AO090005001471
YLR002C	AO090102000115
YCR034W	AO090102000393
YJL196C	AO090102000393
YOL066C	AO090102000227
YDL036C	AO090102000227
YFL009W	AO090003000427
YJR013W	AO090010000207
YFR006W	AO090011000942
YLR212C	AO090012000540
YOL038W	AO090102000273
YHR112C	AO090012000886	AO090038000528
YOR231W	AO090009000347
YPL140C	AO090009000347
YHR104W	AO090003000859
YGL203C	AO090005001632
YPL090C	AO090003001132
YBR181C	AO090003001132
YCR094W	AO090012001026
YNR048W	AO090012001026
YDR388W	AO090020000620
YPR125W	AO090005001455
YIL047C	AO090020000539
YCL043C	AO090001000733
YDR518W	AO090001000733
YJR049C	AO090701000420
YEL041W	AO090701000420
YLR372W	AO090003000572
YOR090C	AO090001000488
YNL138W	AO090012000638
YPL088W	AO090003001095	AO090103000125	AO090120000002
YJR036C	AO090003000894
YKL217W	AO090005000420
YDR325W	AO090102000275
YJR159W	AO090038000631	AO090020000647	AO090701000411	AO090020000635	AO090020000676
YDL246C	AO090038000631	AO090020000647	AO090701000411	AO090020000635	AO090020000676
YLR070C	AO090038000631	AO090020000647	AO090701000411	AO090020000635	AO090020000676
YDR531W	AO090020000205
YOL062C	AO090701000704
YNL290W	AO090003001337
YML123C	AO090038000144
YOR005C	AO090120000322
YGL116W	AO090003000500
YNL178W	AO090009000377
YHR202W	AO090124000078
YPL122C	AO090206000056
YNL313C	AO090005000429
YGR253C	AO090026000504
YHR002W	AO090102000148
YLR075W	AO090011000774
YLR310C	AO090102000239
YJR130C	AO090020000019
YML082W	AO090020000019
YLL058W	AO090020000019
YMR250W	AO090103000342	AO090005000539
YMR092C	AO090001000719
YKL045W	AO090005000759
YGR171C	AO090023000789
YMR027W	AO090701000209
YLR186W	AO090020000071
YNL075W	AO090012000583
YGL112C	AO090102000578
YDR332W	AO090005000418
YKL120W	AO090120000354
YPL057C	AO090701000073
YBR161W	AO090701000073
YGR135W	AO090001000574
YDR226W	AO090012001004
YGR214W	AO090012000801
YLR048W	AO090012000801
YDL238C	AO090011000350
YBR087W	AO090026000422
YLR114C	AO090012000598
YAL025C	AO090701000145
YPL259C	AO090020000601
YOR119C	AO090026000135
YOL033W	AO090102000234
YOR181W	AO090120000140
YGR188C	AO090003000118
YLR229C	AO090001000693
YEL064C	AO090023000888
YIL021W	AO090026000333
YPL104W	AO090023000726
YEL047C	AO090003000831
YJR051W	AO090003000831
YER148W	AO090003000546
YJL069C	AO090001000711
YBL084C	AO090011000842
YML080W	AO090005001057
YIL116W	AO090012000450
YBR199W	AO090102000391
YNL141W	AO090011000781
YEL055C	AO090003000106
YKR048C	AO090009000708
YGR267C	AO090102000517
YGL097W	AO090206000012
YPL220W	AO090038000249
YGL135W	AO090038000249
YOR362C	AO090003000005
YGR175C	AO090701000685
YOR386W	AO090102000015
YLR351C	AO090003000448
YGR189C	AO090005001090
YDR049W	AO090701000709
YIL162W	AO090701000400
YLR004C	AO090026000790	AO090020000280
YOR087W	AO090012000784
YKL004W	AO090003000518
YNL169C	AO090005001124
YJL172W	AO090020000288
YDL167C	AO090102000274
YKL221W	AO090009000427	AO090138000104	AO090701000296	AO090166000053
YLR399C	AO090003001156
YDL070W	AO090003001156
YDR245W	AO090012000403
YPR167C	AO090020000347
YNL273W	AO090206000054
YLR420W	AO090005001052
YGL186C	AO090026000650	AO090038000321
YGL144C	AO090124000089
YDL109C	AO090124000089
YER078C	AO090001000597
YCR024C	AO090005001286
YLR103C	AO090005001185
YML086C	AO090005001234
YHR166C	AO090102000357
YLR319C	AO090012000904
YLR345W	AO090701000027
YDR264C	AO090011000927
YOR034C	AO090011000927
YNL280C	AO090023000728	AO090009000362
YIR004W	AO090010000203
YBR247C	AO090124000075
YBL037W	AO090206000061
YJR078W	AO090020000618	AO090003001248
YMR166C	AO090005000379
YBR192W	AO090020000299
YDR496C	AO090038000383
YIL022W	AO090038000455
YPL222W	AO090012001016
YJL080C	AO090003000269
YDR019C	AO090038000338
YFR010W	AO090120000125
YLL019C	AO090005001004
YOL068C	AO090003000996
YDL042C	AO090003000996
YGL076C	AO090011000338
YPL198W	AO090011000338
YJL088W	AO090023000856
YPR004C	AO090005000412
YBR227C	AO090005000882
YJL091C	AO090005001245
YGR028W	AO090011000318
YOR022C	AO090011000950
YNR033W	AO090701000057
YPR048W	AO090701000226
YDL155W	AO090012000183
YLR210W	AO090012000183
YHR132C	AO090011000821
YDL205C	AO090103000151	AO090012000205	AO090120000294
YGR162W	AO090011000719
YGL049C	AO090011000719
YMR319C	AO090011000212	AO090120000429
YOR222W	AO090012000877
YPL134C	AO090012000877
YPR165W	AO090003000071
YDL017W	AO090020000026
YPR031W	AO090005000270
YER094C	AO090023000831
YER055C	AO090005000135
YJL001W	AO090005000157
YOR273C	AO090166000047
YEL050C	AO090003000992
YKR017C	AO090003000365
YHR070W	AO090005001478
YER168C	AO090102000157
YGL065C	AO090120000461
YPR118W	AO090655000001
YHR066W	AO090001000427
YDR312W	AO090001000427
YLR300W	AO090003000990
YOR190W	AO090003000990
YDR142C	AO090005001175
YCR009C	AO090009000668
YOR145C	AO090003000014
YFR047C	AO090020000041
YOR184W	AO090023000099
YGL011C	AO090003000682
YBR074W	AO090009000488
YBL033C	AO090012000551
YNL317W	AO090011000862
YMR173W	AO090701000742
YOR132W	AO090701000263
YHL010C	AO090003001181
YDR364C	AO090005001571
YLR216C	AO090011000475
YGR260W	AO090005000228	AO090026000207	AO090023000482	AO090120000166	AO090005000280	AO090026000219	AO090001000385	AO090003001440
YBR241C	AO090012000732
YGL104C	AO090012000732
YHR111W	AO090010000489
YNL274C	AO090003001032	AO090011000368
YER021W	AO090020000084
YNL256W	AO090011000651
YFL016C	AO090026000471
YDR268W	AO090701000003
YPR119W	AO090003000993
YGR108W	AO090003000993
YDR244W	AO090005000623
YDR392W	AO090012000476
YBR046C	AO090026000695
YLR157C	AO090005000816
YLR158C	AO090005000816
YLR160C	AO090005000816
YLR155C	AO090005000816
YKL174C	AO090001000298	AO090023000465	AO090011000031
YGR010W	AO090001000561
YLR328W	AO090001000561
YFL030W	AO090012000926
YMR176W	AO090102000552
YOR091W	AO090113000083
YCL038C	AO090001000734	AO090012000289
YML074C	AO090001000519
YLR449W	AO090001000519
YIL133C	AO090009000485
YNL069C	AO090009000485
YCR098C	AO090003000787
YGL083W	AO090023000979
YNL219C	AO090012000489
YIL003W	AO090102000570
YBR189W	AO090020000297
YPL081W	AO090020000297
YML004C	AO090003000140
YJR123W	AO090005001225
YGL169W	AO090011000780
YBR159W	AO090026000492
YPL152W	AO090012000537
YFR021W	AO090120000284
YGR083C	AO090120000424
YJL207C	AO090701000132
YER089C	AO090005001595
YBL056W	AO090005001595
YGR047C	AO090003000835
YDR266C	AO090005000894
YJL092W	AO090005001517
YAL002W	AO090003000824
YBL061C	AO090005000581
YFR051C	AO090005001114
YPR108W	AO090003000166
YMR110C	AO090009000222
YKR104W	AO090020000515
YKL172W	AO090120000346
YPL171C	AO090005001535	AO090005000673
YHR179W	AO090005001535	AO090005000673
YER102W	AO090003000917
YBL072C	AO090003000917
YPR069C	AO090012000528
YLR146C	AO090012000528
YKL059C	AO090001000739
YKL205W	AO090020000604
YDL192W	AO090038000254
YDL137W	AO090038000254
YGL171W	AO090005001076
YGR202C	AO090005001594
YDR301W	AO090103000017
YEL056W	AO090102000516
YDR017C	AO090120000464
YLR203C	AO090038000623
YLR206W	AO090003000369
YDL161W	AO090003000369
YLL010C	AO090003000861
YLR019W	AO090003000861
YBR260C	AO090020000125
YJR105W	AO090009000617
YBL097W	AO090026000827
YDR242W	AO090701000035	AO090102000022
YPR144C	AO090005000605
YPL248C	AO090020000323
YOL049W	AO090701000193
YOL119C	AO090023000154	AO090120000230	AO090020000657	AO090005000493	AO090003000358	AO090005000675
YOR306C	AO090023000154	AO090120000230	AO090020000657	AO090005000493	AO090003000358	AO090005000675
YKR042W	AO090005000409
YJL116C	AO090005000409
YIL123W	AO090005000409
YNL066W	AO090005000409
YOR120W	AO090011000614
YDR368W	AO090011000614
YJL112W	AO090120000439
YKR036C	AO090120000439
YDL153C	AO090038000291
YGR261C	AO090026000703
YBL035C	AO090120000422
YDR205W	AO090103000402
YNL275W	AO090020000649
YEL051W	AO090120000313
YGR187C	AO090124000087
YML001W	AO090120000329
YOR212W	AO090120000339
YHR158C	AO090026000592
YGR238C	AO090026000592
YDR326C	AO090701000270
YHR080C	AO090701000270
YCR047C	AO090003000009
YBR274W	AO090003000441
YML110C	AO090001000559
YEL046C	AO090012000408
YPL209C	AO090011000937
YER144C	AO090003000271
YDR069C	AO090003000271
YHR142W	AO090001000344
YCR023C	AO090005001154
YHR128W	AO090009000714
YDR415C	AO090011000052	AO090206000073
YKL193C	AO090003000860
YOR006C	AO090001000465
YGR255C	AO090009000294
YPR175W	AO090001000736
YML104C	AO090005001621
YLR148W	AO090009000607
YJR124C	AO090124000066
YAL042W	AO090003000808
YFR037C	AO090005000416
YKR079C	AO090005001063
YPL218W	AO090003000842
YMR235C	AO090020000408
YOL141W	AO090120000285
YMR203W	AO090701000026
YNL257C	AO090009000401
YHR155W	AO090009000401
YDL201W	AO090009000430
YOR070C	AO090001000723
YJL036W	AO090009000292
YHR204W	AO090038000608
YBL064C	AO090020000634	AO090023000702
YBR234C	AO090003000021
YDR032C	AO090005000812
YJL115W	AO090003000656
YHR011W	AO090005000706
YJL204C	AO090005000891
YNL308C	AO090009000402
YER087W	AO090038000342
YNR041C	AO090023001001
YDR403W	AO090701000435
YBR082C	AO090020000073
YDR059C	AO090020000073
YBL098W	AO090005001567
YDR104C	AO090012000777
YNL007C	AO090701000219
YDR324C	AO090005001519
YPR201W	AO090005001332
YMR214W	AO090011000874
YFL038C	AO090102000638
YOR071C	AO090026000064	AO090001000044
YLR237W	AO090026000064	AO090001000044
YOR192C	AO090026000064	AO090001000044
YGR085C	AO090023000798
YPR102C	AO090023000798
YOR171C	AO090038000306
YLR260W	AO090038000306
YLR017W	AO090001000546
YMR001C	AO090005000574
YBR291C	AO090023000454
YPL063W	AO090120000245
YMR226C	AO090124000026	AO090026000725
YLL057C	AO090005001496
YGR246C	AO090012000849
YPR137W	AO090023000825
YBL041W	AO090003000015
YGL131C	AO090003000821
YDR297W	AO090005000995
YJL053W	AO090003001001
YKL139W	AO090102000520
YGL133W	AO090102000147
YPL216W	AO090102000147
YKL039W	AO090120000359
YHL017W	AO090120000359
YLR361C	AO090009000300
YPL172C	AO090023000725
YNL011C	AO090120000392
YER157W	AO090003000663
YML130C	AO090005000630
YPL117C	AO090023000500
YPR178W	AO090023000320
YBR214W	AO090001000468
YGL056C	AO090001000468
YNL121C	AO090701000781
YHR117W	AO090701000781
YAR003W	AO090003000490
YMR276W	AO090003000467
YIL083C	AO090020000202
YBR110W	AO090103000403
YDR050C	AO090120000493
YPR135W	AO090012000985
YKR066C	AO090023000654	AO090103000329
YGR163W	AO090005001061
YIL120W	AO090020000277	AO090012000758	AO090011000418	AO090023000271
YIL121W	AO090020000277	AO090012000758	AO090011000418	AO090023000271
YNL065W	AO090020000277	AO090012000758	AO090011000418	AO090023000271
YPR157W	AO090001000716
YGR141W	AO090001000716
YPR132W	AO090012000929
YGR118W	AO090012000929
YER156C	AO090005001627
YNR064C	AO090003000250
YML102W	AO090005001532
YJR076C	AO090120000204
YBR011C	AO090005001437
YMR267W	AO090005001437
YLR167W	AO090003000679
YPR011C	AO090011000953
YKL080W	AO090038000334
YML018C	AO090120000330
YIL033C	AO090003000534
YGR216C	AO090005001259
YJR098C	AO090005000136
YIR023W	AO090005001475
YPL133C	AO090026000417
YOR334W	AO090120000141
YOR274W	AO090701000031
YLR045C	AO090003000421
YMR061W	AO090003000655
YOL064C	AO090001000584
YHR026W	AO090012000274
YBR088C	AO090003000846
YEL024W	AO090010000475
YNL279W	AO090003001100
YHR088W	AO090009000673
YIL043C	AO090026000138
YJR002W	AO090672000008
YNL221C	AO090120000111
YOR100C	AO090103000383
YOR299W	AO090012000842
YMR237W	AO090012000842
YNL231C	AO090120000421
YNL264C	AO090120000421
YBR164C	AO090026000550
YDR376W	AO090026000356
YGR207C	AO090701000225
YER031C	AO090005000880
YGL210W	AO090005000880
YDL086W	AO090012000964
YOL077C	AO090005000878
YKL001C	AO090038000333
YNR055C	AO090023000023	AO090010000323	AO090003001530
YCR026C	AO090026000802
YEL016C	AO090026000802
YBL080C	AO090003000698
YDR538W	AO090003000423
YML097C	AO090009000462
YOR154W	AO090009000597
YGL058W	AO090103000407
YPR091C	AO090020000086
YBL047C	AO090005000841
YNL202W	AO090701000656
YDR182W	AO090005000073
YGL205W	AO090005000479
YGR048W	AO090005000853
YKL179C	AO090011000386
YBR133C	AO090026000665
YKL191W	AO090012000938
YDR373W	AO090103000413
YLR459W	AO090023000750
YDR523C	AO090102000293	AO090005000120
YDR287W	AO090124000088
YHR046C	AO090124000088
YER008C	AO090003000913
YEL021W	AO090011000868
YPL214C	AO090011000799
YLR020C	AO090005000075
YLL012W	AO090005000075
YMR093W	AO090011000424
YOR245C	AO090026000845
YKL002W	AO090120000485
YPL155C	AO090026000844
YNL031C	AO090012000495
YBR010W	AO090012000495
YNR019W	AO090009000480
YCR048W	AO090009000480
YHR008C	AO090003001062
YJR144W	AO090011000707
YGR014W	AO090206000109
YML065W	AO090038000348
YLR442C	AO090038000348
YDL236W	AO090005001442
YPR022C	AO090005000460
YMR247C	AO090012000484
YBR084C-A	AO090011000901
YBL027W	AO090011000901
YOL002C	AO090003000602
YDR492W	AO090003000602
YJL020C	AO090011000606
YMR208W	AO090023000793
YDL226C	AO090701000265
YKR094C	AO090003000947
YIL148W	AO090003000947
YNL098C	AO090026000726
YOR101W	AO090026000726
YLR166C	AO090010000771
YHR114W	AO090701000396
YKL150W	AO090003000873
YIL020C	AO090009000641
YLR291C	AO090012000928
YDR416W	AO090120000312
YKR026C	AO090026000705
YMR100W	AO090120000340
YOL120C	AO090011000954
YNL301C	AO090011000954
YIL144W	AO090003000554
YML121W	AO090020000594
YOR202W	AO090701000070
YJR070C	AO090001000660
YLR088W	AO090003000395
YAL003W	AO090038000287
YPR058W	AO090001000454
YBR104W	AO090001000454
YDR427W	AO090003000397
YPL169C	AO090003000807
YOR069W	AO090009000311
YGR220C	AO090023000997
YDL006W	AO090120000479
YPL211W	AO090102000114
YLR121C	AO090009000148	AO090701000002
YLR120C	AO090009000148	AO090701000002
YDR144C	AO090009000148	AO090701000002
YOR312C	AO090003000872
YMR242C	AO090003000872
YER162C	AO090003000289
YNR015W	AO090005001435
YNR030W	AO090009000318
YER012W	AO090023000824
YOR039W	AO090038000436
YOL152W	AO090120000102
YLR403W	AO090003000502
YOL123W	AO090001000725
YKR081C	AO090005000668
YJL187C	AO090011000925
YGL103W	AO090020000032
YDR036C	AO090120000413
YHR086W	AO090038000602
YOL052C	AO090102000577
YDR214W	AO090003001087
YIL034C	AO090005000806
YDL159W	AO090020000060
YDR346C	AO090120000307
YPL227C	AO090701000739
YDR155C	AO090120000486
YML078W	AO090120000486
YGR024C	AO090003000484
YDL119C	AO090009000436
YGR278W	AO090005000793
YLR191W	AO090005000629
YNR029C	AO090026000476
YBR061C	AO090001000570
YDR064W	AO090005000265
YKL025C	AO090011000380
YML064C	AO090023000281
YKL024C	AO090026000815
YFL005W	AO090206000003
YPL247C	AO090023000707
YLR330W	AO090120000136
YML026C	AO090103000331
YDR450W	AO090103000331
YDR080W	AO090003000675
YER122C	AO090011000652
YKL149C	AO090023000230
YBR200W	AO090206000084
YPL069C	AO090012000573	AO090113000170	AO090023000070	AO090120000064
YMR113W	AO090023000912
YKL132C	AO090023000912
YOR322C	AO090120000378	AO090166000003
YJL010C	AO090003000665
YJL029C	AO090003000806
YNL048W	AO090001000490
YDR164C	AO090010000460
YNL240C	AO090003001020
YOR124C	AO090009000193
YPL153C	AO090012000405
YPL097W	AO090023000727
YLR133W	AO090005001098
YDR147W	AO090005001098
YBL020W	AO090001000748
YGL143C	AO090020000011
YNL181W	AO090010000462
YLR262C	AO090012000273
YBL082C	AO090120000319
YMR314W	AO090701000060
YPL045W	AO090113000006
YBR037C	AO090020000180
YBR024W	AO090020000180
YFR050C	AO090003000016
YHR084W	AO090009000638
YHR069C	AO090020000055
YJR047C	AO090003000938
YEL034W	AO090003000938
YIL006W	AO090023000908
YEL006W	AO090023000908
YBR039W	AO090005000749
YGL241W	AO090012000225
YNL237W	AO090009000649
YGL019W	AO090023000971
YDR092W	AO090120000129
YMR004W	AO090102000101
YOR296W	AO090038000614
YKL068W	AO090003001114
YMR047C	AO090003001114
YMR143W	AO090011000590
YDL083C	AO090011000590
YPL015C	AO090001000709	AO090005000284
YGR149W	AO090005001456
YLR286C	AO090102000586
YKL013C	AO090120000124
YKR021W	AO090001000350
YJL084C	AO090001000350
YPL249C	AO090003001152
YMR192W	AO090003001152
YNL067W	AO090005001601
YGL147C	AO090005001601
YGL028C	AO090005000582
YHR168W	AO090005001157
YFL054C	AO090011000025
YDR204W	AO090020000109
YPL237W	AO090005001412
YLL056C	AO090020000383
YPR072W	AO090011000479
YLR348C	AO090026000334
YJR133W	AO090206000037
YNL016W	AO090001000353
YJL068C	AO090005000277
YPR086W	AO090003000606
YOR251C	AO090010000212
YEL027W	AO090102000454
YIL001W	AO090120000153
YEL054C	AO090005000761
YDR418W	AO090005000761
YNL010W	AO090009000301	AO090308000017
YJR145C	AO090020000313
YHR203C	AO090020000313
YGR282C	AO090038000279
YDR533C	AO090012000129
YPL280W	AO090012000129
YOR391C	AO090012000129
YMR322C	AO090012000129
YER117W	AO090120000249
YBL087C	AO090120000249
YDR272W	AO090120000408
YOR040W	AO090120000408
YCR061W	AO090003000392
YDL156W	AO090009000186
YOR089C	AO090003000619
YDR330W	AO090005000117
YOR094W	AO090003000769
YBL040C	AO090102000650
YNL022C	AO090023000574
YLR215C	AO090701000129
YBR256C	AO090001000426
YGL130W	AO090001000697
YER026C	AO090009000203
YJL121C	AO090012000303
YOR149C	AO090009000654
YPR180W	AO090009000648
YDR002W	AO090120000335
YJR075W	AO090120000208
YKL190W	AO090701000094
YDR541C	AO090010000424	AO090103000435	AO090023000153
YOL151W	AO090010000424	AO090103000435	AO090023000153
YGL157W	AO090010000424	AO090103000435	AO090023000153
YGL039W	AO090010000424	AO090103000435	AO090023000153
YCR031C	AO090011000596
YJL191W	AO090011000596
YJR142W	AO090026000733	AO090005000250
YER114C	AO090120000251
YBL085W	AO090120000251
YDL052C	AO090011000843
YBR155W	AO090103000327
YIL145C	AO090026000745
YMR023C	AO090701000043
YIL067C	AO090020000423	AO090102000497
YDR280W	AO090011000812
YDR191W	AO090038000370
YLR380W	AO090023000254
YLR143W	AO090023000649
YLR243W	AO090038000356
YGR234W	AO090011000202	AO090012000171
YER019W	AO090003000091
YCR077C	AO090010000464
YNR035C	AO090005000825
YOR275C	AO090023000950
YPL084W	AO090026000470
YNR007C	AO090701000734
YKR070W	AO090003001046	AO090005000734
YOL080C	AO090001000667
YJR024C	AO090009000312
YPL188W	AO090009000675
YJL125C	AO090020000591
YGL059W	AO090102000525
YFL028C	AO090701000030
YOR007C	AO090038000454
YDR054C	AO090020000516
YKR105C	AO090023000121	AO090026000008	AO090102000265	AO090001000543	AO090023000039	AO090026000577	AO090701000182	AO090038000012	AO090009000602	AO090010000407	AO090003001428	AO090011000097	AO090026000506	AO090113000038	AO090005000662	AO090012000012	AO090023000168	AO090120000108	AO090038000084
YGR224W	AO090023000121	AO090026000008	AO090102000265	AO090001000543	AO090023000039	AO090026000577	AO090701000182	AO090038000012	AO090009000602	AO090010000407	AO090003001428	AO090011000097	AO090026000506	AO090113000038	AO090005000662	AO090012000012	AO090023000168	AO090120000108	AO090038000084
YCL069W	AO090023000121	AO090026000008	AO090102000265	AO090001000543	AO090023000039	AO090026000577	AO090701000182	AO090038000012	AO090009000602	AO090010000407	AO090003001428	AO090011000097	AO090026000506	AO090113000038	AO090005000662	AO090012000012	AO090023000168	AO090120000108	AO090038000084
YPR198W	AO090023000121	AO090026000008	AO090102000265	AO090001000543	AO090023000039	AO090026000577	AO090701000182	AO090038000012	AO090009000602	AO090010000407	AO090003001428	AO090011000097	AO090026000506	AO090113000038	AO090005000662	AO090012000012	AO090023000168	AO090120000108	AO090038000084
YLR299W	AO090113000029	AO090023000537	AO090005000169
YDR267C	AO090005001633
YJR073C	AO090005001620
YAL061W	AO090023000523	AO090012000211	AO090701000365
YAL060W	AO090023000523	AO090012000211	AO090701000365
YJL190C	AO090005001132
YLR367W	AO090005001132
YOR127W	AO090012000718
YDR379W	AO090012000718
YDR168W	AO090003001231
YPR105C	AO090001000708
YPL030W	AO090120000142
YBR042C	AO090009000676
YDR018C	AO090009000676
YBR026C	AO090124000077
YPR127W	AO090038000402	AO090005001449	AO090102000464	AO090005001219
YKR076W	AO090011000920
YMR251W	AO090011000920
YGR154C	AO090011000920
YDR371W	AO090003000464	AO090003000680
YPL123C	AO090005001044	AO090003000677
YEL062W	AO090003000884
YPR082C	AO090005000738
YPL183C	AO090005001550
YKR051W	AO090026000262
YKL012W	AO090038000398
YKR068C	AO090038000605
YPL132W	AO090026000421
YGR003W	AO090003000103	AO090120000394
YBL003C	AO090020000007
YDR225W	AO090020000007
YBR191W	AO090020000298
YPL079W	AO090020000298
YJL177W	AO090011000367
YKL180W	AO090011000367
YER152C	AO090026000563	AO090011000361
YDR465C	AO090011000791
YDR061W	AO090023000478
YNL025C	AO090012000244
YGR284C	AO090038000244
YPL242C	AO090120000221
YAL058W	AO090009000313
YDR323C	AO090012000772
YMR171C	AO090005001241
YJR104C	AO090020000521
YNL127W	AO090701000144
YPR060C	AO090120000438
YER143W	AO090005000469
YML032C	AO090023000890
YMR178W	AO090026000727
YGR241C	AO090005001540
YHR161C	AO090005001540
YOR096W	AO090003000618
YNL096C	AO090003000618
YJL126W	AO090009000425
YIL030C	AO090011000840
YOR254C	AO090005001238
YPR066W	AO090026000227
YHL004W	AO090001000455
YPL111W	AO090003000697
YBL050W	AO090026000347
YDR460W	AO090023000639
YDL122W	AO090113000003
YKL067W	AO090102000558
YPL176C	AO090003000609
YOR256C	AO090003000609
YMR177W	AO090020000602
YPL224C	AO090020000602
YIL128W	AO090005000611
YEL037C	AO090009000655
YNL137C	AO090012000950
YMR099C	AO090023000671
YDR484W	AO090003000939
YML021C	AO090001000732
YMR041C	AO090005000099
YDR320C	AO090020000592
YML014W	AO090012001009
YDR339C	AO090113000085
YML022W	AO090038000610
YLL006W	AO090701000106
YLR448W	AO090038000295
YML073C	AO090038000295
YER170W	AO090005000758
YLR084C	AO090005000375
YDL064W	AO090023000897
YPL236C	AO090023000312
YNR052C	AO090701000308
YEL023C	AO090138000194	AO090023000019	AO090003000773	AO090010000227	AO090012000862	AO090023000064
YMR101C	AO090003001085
YKL073W	AO090005001222
YGL064C	AO090011000853
YIL039W	AO090120000250
YCR010C	AO090005001538
YNR002C	AO090005001538
YLR324W	AO090005000101
YGR004W	AO090005000101
YBR239C	AO090001000703
YAL041W	AO090003001078
YDR400W	AO090009000391
YDR386W	AO090012000847
YLR026C	AO090020000134
YDL117W	AO090102000549
YMR022W	AO090102000609
YPL085W	AO090701000149
YMR305C	AO090009000175
YGR279C	AO090009000175
YJL081C	AO090001000728
YKL034W	AO090001000336
YBR187W	AO090020000279
YMR220W	AO090010000471
YDL144C	AO090012000235
YGL142C	AO090023000629
YLR309C	AO090012000172
YNL223W	AO090020000005
YJL071W	AO090026000498
YIR037W	AO090005000739
YBR244W	AO090005000739
YGL124C	AO090003000303
YPL078C	AO090005000604
YPL244C	AO090009000400
YJL030W	AO090020000627
YNL227C	AO090020000003
YDR177W	AO090701000280
YER100W	AO090206000028
YBL055C	AO090023000885	AO090012000712
YBR111C	AO090701000748	AO090138000061
YMR142C	AO090206000047
YDL082W	AO090206000047
YDR311W	AO090003001052
YDR393W	AO090010000476
YOL010W	AO090023000315
YMR260C	AO090120000137
YJR096W	AO090020000624	AO090026000643	AO090701000819
[truncated: 1,205 more rows]
