# Supplementary material for: Evolutionary Conservation and Diversification of Puf RNA Binding Proteins and Their mRNA Targets
Source: PLoS Biol. 2015 Nov 20;13(11):e1002307. doi: 10.1371/journal.pbio.1002307 (PMC4654594; doi:10.1371/journal.pbio.1002307)
Supplement: S4 Dataset — (ZIP) [file pbio.1002307.s004.zip › S.cerevisiae.fa_A.terreus.fa.txt]

YHR165C	ATET_09591
YJL130C	ATET_05040
YNR016C	ATET_09702
YLR106C	ATET_01152
YDL171C	ATET_10174
YHR099W	ATET_09224
YGR032W	ATET_03278
YLR342W	ATET_03278
YPL231W	ATET_04259
YKL182W	ATET_04258
YKL203C	ATET_04462
YJR066W	ATET_04462
YNL262W	ATET_01538
YKR054C	ATET_02091
YDL140C	ATET_00680
YGR271W	ATET_04814
YLL040C	ATET_03923
YGL206C	ATET_05434
YER172C	ATET_00094
YOR151C	ATET_01820
YBR218C	ATET_05433
YGL062W	ATET_05433
YOR116C	ATET_03491
YGL195W	ATET_09637
YOR207C	ATET_04845
YPL082C	ATET_03036
YJR109C	ATET_04441
YOR153W	ATET_07864	ATET_00635	ATET_07138	ATET_06319	ATET_08878
YDR406W	ATET_07864	ATET_00635	ATET_07138	ATET_06319	ATET_08878
YOR328W	ATET_07864	ATET_00635	ATET_07138	ATET_06319	ATET_08878
YPR184W	ATET_04879
YDR127W	ATET_00581
YAL026C	ATET_09726
YER166W	ATET_07244
YDR093W	ATET_07244
YOR341W	ATET_00593
YGR061C	ATET_09239
YOR326W	ATET_09474
YBL076C	ATET_00579
YDR135C	ATET_08329
YIL125W	ATET_03911
YKL215C	ATET_06855
YBR115C	ATET_03957
YPR010C	ATET_05827
YNL132W	ATET_02559
YDL145C	ATET_01578
YMR109W	ATET_07759
YKL129C	ATET_07759
YEL031W	ATET_04048
YJR137C	ATET_02425
YNL088W	ATET_03422
YER070W	ATET_05560
YIL066C	ATET_05560
YKL210W	ATET_02451
YGL008C	ATET_04840
YPL036W	ATET_04840
YDL126C	ATET_10033
YJL050W	ATET_05495
YDR170C	ATET_06362
YDR457W	ATET_03991
YLL048C	ATET_06549
YHL035C	ATET_06549
YBR084W	ATET_01604
YGR204W	ATET_01604
YBR023C	ATET_07757
YNL014W	ATET_06373
YLR249W	ATET_06373
YGR218W	ATET_08495
YOR335C	ATET_00008
YDL102W	ATET_02271
YER171W	ATET_00594
YBR245C	ATET_03228
YOR304W	ATET_03228
YPL160W	ATET_03298
YOR133W	ATET_01327
YDR385W	ATET_01327
YBL022C	ATET_01112
YMR196W	ATET_01174
YFR031C	ATET_01466
YER125W	ATET_08573
YGL120C	ATET_02109
YLR304C	ATET_03325
YHR186C	ATET_06929
YPL217C	ATET_01337
YIL048W	ATET_07054
YMR186W	ATET_07996
YPL240C	ATET_07996
YOR291W	ATET_09476
YOR290C	ATET_09399
YGL173C	ATET_09292
YMR189W	ATET_02190
YLR305C	ATET_02852
YLR398C	ATET_04434
YGR094W	ATET_00102
YER013W	ATET_07640
YBR295W	ATET_02507
YLR086W	ATET_05698
YMR162C	ATET_00708
YPL167C	ATET_08743
YMR288W	ATET_01362
YGL150C	ATET_09406
YMR229C	ATET_02340
YMR080C	ATET_00501
YPL226W	ATET_07120
YCR057C	ATET_09290
YNL102W	ATET_01503
YDR038C	ATET_07100	ATET_05265
YDR039C	ATET_07100	ATET_05265
YDR040C	ATET_07100	ATET_05265
YAL005C	ATET_10178
YLL024C	ATET_10178
YER103W	ATET_10178
YBL075C	ATET_10178
YBL023C	ATET_04031
YIL143C	ATET_08085
YOL021C	ATET_03110
YKL148C	ATET_01694
YJL045W	ATET_01694
YPR160W	ATET_00484
YOR330C	ATET_02005
YER164W	ATET_00219
YNL163C	ATET_06155
YAL035W	ATET_03813
YLR069C	ATET_05391
YBL004W	ATET_05833
YJL034W	ATET_06040
YDR097C	ATET_05365
YGL009C	ATET_01450
YGL022W	ATET_00058
YFR019W	ATET_03680
YJR045C	ATET_04432
YEL030W	ATET_04432
YKL157W	ATET_05313
YHR047C	ATET_05313
YLR410W	ATET_04252
YPR019W	ATET_09873
YDR091C	ATET_00220
YNL123W	ATET_03414
YNL209W	ATET_00003
YDL229W	ATET_00003
YER069W	ATET_07160
YLR272C	ATET_08982
YBL105C	ATET_02078
YER091C	ATET_05472
YGL026C	ATET_01301	ATET_07720	ATET_06425
YDR238C	ATET_00293
YHR023W	ATET_06597
YKL104C	ATET_07404
YFR015C	ATET_09214
YLR258W	ATET_09214
YML059C	ATET_04807
YHR074W	ATET_08080
YJL200C	ATET_02937
YPL006W	ATET_05959
YPL086C	ATET_09414
YDR258C	ATET_00320
YGL201C	ATET_07650
YER036C	ATET_09303
YDR334W	ATET_01869
YGL137W	ATET_01512
YLL026W	ATET_00825
YGL167C	ATET_06777
YEL011W	ATET_07608
YPR074C	ATET_00552
YBR117C	ATET_00552
YHR027C	ATET_02098
YLR153C	ATET_03970
YOL075C	ATET_04482
YLR274W	ATET_09218
YFR009W	ATET_06816
YGR281W	ATET_02255	ATET_08280
YBR235W	ATET_05426
YGR217W	ATET_00312
YBR121C	ATET_09442
YLL001W	ATET_10398
YML035C	ATET_10402
YGR240C	ATET_07332	ATET_07646
YKR001C	ATET_09202
YMR120C	ATET_05435
YLR028C	ATET_05435
YGL163C	ATET_03322
YDR129C	ATET_06851
YGL156W	ATET_01650
YBR202W	ATET_04448
YDR001C	ATET_03233
YBR001C	ATET_03233
YBL099W	ATET_04767
YBR196C	ATET_04409
YGL207W	ATET_10224
YBR127C	ATET_01300
YMR128W	ATET_07020
YJL074C	ATET_01399
YCL054W	ATET_02065
YOL006C	ATET_02550
YCR011C	ATET_03705
YDR291W	ATET_01495
YLR259C	ATET_09850
YCR017C	ATET_04495
YKR086W	ATET_03829
YLR189C	ATET_05690
YGL234W	ATET_06974
YLR087C	ATET_01326
YOL090W	ATET_04508
YGL006W	ATET_00279	ATET_04598	ATET_09988	ATET_09760
YPR181C	ATET_02543
YOR270C	ATET_03950
YLR384C	ATET_05497
YMR108W	ATET_04565	ATET_08346
YKR009C	ATET_02221
YDR212W	ATET_02342
YMR049C	ATET_08544
YIL078W	ATET_03251
YDL215C	ATET_06790
YBR208C	ATET_05246
YOR048C	ATET_00580
YJL012C	ATET_09874
YGR124W	ATET_05543
YPR145W	ATET_05543
YPR080W	ATET_03010
YBR118W	ATET_03010
YBR038W	ATET_10118
YGR270W	ATET_00040
YAL023C	ATET_10221
YOR321W	ATET_10221
YJR035W	ATET_02202
YMR308C	ATET_02938
YMR089C	ATET_06909
YKR097W	ATET_05895
YLR382C	ATET_05686
YEL032W	ATET_03818
YDR234W	ATET_05677
YIL142W	ATET_04918
YDR037W	ATET_05906
YPL093W	ATET_01426
YHR183W	ATET_05851
YGR256W	ATET_05851
YKL165C	ATET_02242
YLR129W	ATET_01937
YPL012W	ATET_01121
YLR430W	ATET_07245
YER025W	ATET_05445
YJR016C	ATET_04415	ATET_01080
YPL110C	ATET_02112
YIL109C	ATET_03317
YNL049C	ATET_03317
YJR064W	ATET_05915
YGR116W	ATET_08951
YBR080C	ATET_04142
YJL111W	ATET_02950
YIL129C	ATET_05063
YMR301C	ATET_03320
YGR264C	ATET_08523
YJL005W	ATET_05799
YKR031C	ATET_08972
YOL004W	ATET_07746
YDR293C	ATET_00332
YJR121W	ATET_07609
YLR289W	ATET_03492
YIL075C	ATET_05351
YOR204W	ATET_05438
YPL119C	ATET_05438
YLR058C	ATET_01548
YJL014W	ATET_04100
YJR143C	ATET_00076
YKL145W	ATET_01695
YML085C	ATET_04838
YML124C	ATET_04838
YHL016C	ATET_02629
YBL015W	ATET_07747
YNL192W	ATET_05738
YCL030C	ATET_00659
YMR290C	ATET_00806
YER043C	ATET_00163
YGL238W	ATET_07030
YGL245W	ATET_08056	ATET_01178
YML075C	ATET_09520	ATET_09965
YLR450W	ATET_09520	ATET_09965
YNR031C	ATET_00291
YCR073C	ATET_00291
YFL008W	ATET_01644
YFL037W	ATET_00287
YDL031W	ATET_05056
YOR356W	ATET_04541
YBR248C	ATET_05616
YBL039C	ATET_08918
YJR103W	ATET_08918
YDR283C	ATET_09350
YMR105C	ATET_04724
YKL127W	ATET_04724
YBR114W	ATET_02865
YFL039C	ATET_06973
YLR419W	ATET_02330
YDR188W	ATET_01535
YDR074W	ATET_08970
YBR126C	ATET_03327	ATET_03659
YNL325C	ATET_02266
YAR042W	ATET_01876
YDL019C	ATET_01876
YPL235W	ATET_04849
YHR020W	ATET_02343
YFL036W	ATET_02431
YCR093W	ATET_04555
YML056C	ATET_09528
YLR432W	ATET_09528
YHR216W	ATET_09528
YAL038W	ATET_03685
YOR347C	ATET_03685
YNL104C	ATET_00848
YOR108W	ATET_00848
YOR211C	ATET_00395
YBL017C	ATET_10391
YJL222W	ATET_10391
YIL173W	ATET_10391
YNR065C	ATET_10391
YLR389C	ATET_09820
YDL160C	ATET_08993
YBR229C	ATET_08065
YLR060W	ATET_03065
YNR013C	ATET_03783
YPR156C	ATET_04972
YGR138C	ATET_04972
YOR109W	ATET_02781
YNL106C	ATET_02781
YER065C	ATET_03232
YDR341C	ATET_01394
YHR091C	ATET_01394
YDL095W	ATET_08779
YDL093W	ATET_08779
YDL143W	ATET_01696
YNR001C	ATET_07990
YCR005C	ATET_07990
YGL125W	ATET_01447
YPL262W	ATET_07205
YEL013W	ATET_06153
YDL131W	ATET_00906
YDL182W	ATET_00906
YLR371W	ATET_05776
YGR070W	ATET_05776
YIR031C	ATET_07126
YNL117W	ATET_07126
YOR217W	ATET_01159
YMR217W	ATET_09104
YBR169C	ATET_00453
YPL106C	ATET_00453
YKL035W	ATET_01813
YLR197W	ATET_01536
YGL236C	ATET_07013
YNL287W	ATET_06923
YBR097W	ATET_05048
YDL007W	ATET_09306
YHR164C	ATET_03107
YGR254W	ATET_02902
YHR174W	ATET_02902
YHR205W	ATET_02982
YBR143C	ATET_09464
YOR117W	ATET_02984
YPR024W	ATET_03927
YCL017C	ATET_03483
YJR065C	ATET_02115
YGR125W	ATET_03129
YLR378C	ATET_08314
YMR304W	ATET_08092
YNL189W	ATET_02335
YDL084W	ATET_07193
YDL164C	ATET_09876
YHR072W	ATET_08005	ATET_09767
YFL018C	ATET_05705
YFL034W	ATET_03834
YER081W	ATET_09478
YIL074C	ATET_09478
YHL030W	ATET_07429
YLR359W	ATET_01133
YPL040C	ATET_08679
YDR270W	ATET_03146
YDL178W	ATET_09180
YEL071W	ATET_09180
YLR138W	ATET_10029
YJL008C	ATET_00765
YER090W	ATET_03262
YHR019C	ATET_06755
YDR430C	ATET_05410
YLR188W	ATET_00741
YNL330C	ATET_09554
YHR028C	ATET_01673
YMR058W	ATET_08032
YML123C	ATET_08938
YGL048C	ATET_02758
YGL251C	ATET_03338
YDR172W	ATET_06018
YKR039W	ATET_04310
YPL207W	ATET_05009
YDR536W	ATET_01874	ATET_07917
YDR060W	ATET_00268
YDR062W	ATET_00388
YOR063W	ATET_01126
YOR014W	ATET_09223
YNL061W	ATET_09793
YDR394W	ATET_04674
YNR053C	ATET_05322
YOR317W	ATET_04429
YMR246W	ATET_04429
YIL009W	ATET_04429
YOR375C	ATET_05563
YAL062W	ATET_05563
YLR454W	ATET_02296
YHR037W	ATET_06626
YDR109C	ATET_02760
YLR347C	ATET_05222
YPL265W	ATET_09721
YDL029W	ATET_00536
YNL241C	ATET_01623
YLL039C	ATET_00694
YCR072C	ATET_04891
YLR175W	ATET_09460
YMR297W	ATET_03401
YML057W	ATET_06515
YLR433C	ATET_06515
YER133W	ATET_02596
YPR173C	ATET_01545
YDR190C	ATET_03996
YDR232W	ATET_09405
YDR456W	ATET_09409
YOR168W	ATET_08621
YAL048C	ATET_05872
YNL250W	ATET_03151
YDR023W	ATET_09479
YNL247W	ATET_08291	ATET_07887
YLR277C	ATET_05115
YLR276C	ATET_01386
YLR355C	ATET_03509
YMR300C	ATET_07089
YMR015C	ATET_03815	ATET_00175
YER086W	ATET_05389
YPR112C	ATET_02626
YOR259C	ATET_02903
YOR086C	ATET_01814
YNL087W	ATET_01814
YFL033C	ATET_07853
YLR083C	ATET_00934
YDR107C	ATET_00934
YDR256C	ATET_01487
YLL008W	ATET_00849
YMR266W	ATET_07647
YJL129C	ATET_09190
YPR002W	ATET_07091
YOR027W	ATET_01815
YGR055W	ATET_05312
YOR093C	ATET_00847
YIR007W	ATET_01592
YOR378W	ATET_08225
YOR310C	ATET_04063
YHR170W	ATET_02942
YOR374W	ATET_05020
YER073W	ATET_05020
YOR187W	ATET_00416
YBR136W	ATET_02771
YCR032W	ATET_06545
YDL066W	ATET_01603
YLR174W	ATET_01603
YNL009W	ATET_01603
YNL059C	ATET_04809
YGR100W	ATET_08383
YJL212C	ATET_07878
YNL331C	ATET_01451	ATET_09069
YDL243C	ATET_01451	ATET_09069
YAL019W	ATET_01630
YFR044C	ATET_08990
YCL057W	ATET_06341
YGR245C	ATET_00845
YJL141C	ATET_02203
YOL098C	ATET_05442
YLL031C	ATET_07021
YAL036C	ATET_03073
YER165W	ATET_03789
YNL045W	ATET_06861
YNL238W	ATET_03179
YCR042C	ATET_00117
YCR012W	ATET_00224
YGL190C	ATET_07745
YOL057W	ATET_06810
YOL157C	ATET_01029
YIL172C	ATET_01029
YJL221C	ATET_01029
YGR287C	ATET_01029
YBR299W	ATET_01029
YGR292W	ATET_01029
YJL216C	ATET_01029
YKR059W	ATET_01654
YJL138C	ATET_01654
YGR200C	ATET_05666
YOR128C	ATET_03144
YML126C	ATET_04595
YDL195W	ATET_01265
YJR138W	ATET_06729
YGR019W	ATET_09355
YKR093W	ATET_08696
YDL060W	ATET_01246
YFR030W	ATET_06651
YGL253W	ATET_06781
YFR053C	ATET_06781
YKL211C	ATET_00504
YPL023C	ATET_08067
YER136W	ATET_01462
YDR436W	ATET_03652
YML016C	ATET_03652
YDL168W	ATET_08139
YPR006C	ATET_07163
YPR111W	ATET_07167
YGR092W	ATET_07167
YNR050C	ATET_00074
YCR053W	ATET_06409
YNL298W	ATET_09444
YGR258C	ATET_03674
YJL026W	ATET_02041
YML054C	ATET_04799
YGL012W	ATET_02645	ATET_06088
YPR035W	ATET_03195
YLL018C	ATET_06912
YIL107C	ATET_10151
YNR067C	ATET_03785
YPR033C	ATET_03174
YNL082W	ATET_01317
YAL016W	ATET_03066
YHR030C	ATET_03252
YBR025C	ATET_04182
YNL268W	ATET_09076	ATET_07986
YEL063C	ATET_09076	ATET_07986
YNL270C	ATET_09076	ATET_07986
YMR307W	ATET_03277	ATET_04823	ATET_06726
YLR089C	ATET_05887
YDR111C	ATET_05887
YLR409C	ATET_04251
YDR021W	ATET_09206
YPR088C	ATET_08018
YGR087C	ATET_04633
YLR044C	ATET_04633
YLR134W	ATET_04633
YDL080C	ATET_04633
YJR033C	ATET_00577
YJR010W	ATET_08765
YMR008C	ATET_05327
YMR006C	ATET_05327
YOL011W	ATET_05327
YDR294C	ATET_00907	ATET_06229
YBR294W	ATET_02570
YLR092W	ATET_02570
YMR261C	ATET_04277
YML100W	ATET_04277
YDL134C	ATET_10334
YDL188C	ATET_10334
YKL060C	ATET_04703
YGL077C	ATET_09270
YNR047W	ATET_02119
YCR091W	ATET_02119
YGL084C	ATET_06000
YPL189W	ATET_06000
YHR018C	ATET_01692
YNL112W	ATET_01501
YHR042W	ATET_05064
YNR008W	ATET_04517
YGL078C	ATET_05621
YKL126W	ATET_01511
YMR104C	ATET_01511
YMR224C	ATET_05022
YNL243W	ATET_08813
YNL161W	ATET_03876
YHR039C	ATET_07083
YJL155C	ATET_06352
YKR002W	ATET_05258
YDR481C	ATET_09581
YLL029W	ATET_08321
YPL203W	ATET_01157
YKL166C	ATET_01157
YJL164C	ATET_01157
YBR073W	ATET_00813
YDR539W	ATET_10347
YPL175W	ATET_05104
YER052C	ATET_09470
YNR073C	ATET_01190
YEL070W	ATET_01190
YDL240W	ATET_07858
YLR117C	ATET_00211
YHR113W	ATET_01639
YBR006W	ATET_05387
YKL135C	ATET_01575
YHR007C	ATET_02850	ATET_05917
YGR252W	ATET_03149	ATET_03258
YHR024C	ATET_00386
YFL004W	ATET_10165
YPL019C	ATET_10165
YGL114W	ATET_00573
YGR103W	ATET_05385
YDR128W	ATET_07211
YKL010C	ATET_06646
YPL154C	ATET_04676
YOR206W	ATET_05166
YMR129W	ATET_08985
YDL047W	ATET_05012
YNL329C	ATET_01688
YLR113W	ATET_06557
YOR244W	ATET_06740
YER178W	ATET_03737	ATET_06014
YLR429W	ATET_01062
YOL023W	ATET_02971
YPL259C	ATET_06482
YIR028W	ATET_00521	ATET_09129
YBR021W	ATET_00521	ATET_09129
YBL042C	ATET_00521	ATET_09129
YGR170W	ATET_04035
YJR132W	ATET_04435
YBR132C	ATET_05599
YHL007C	ATET_06035
YAL012W	ATET_00046
YML010W	ATET_05349
YNL277W	ATET_09331
YCL018W	ATET_05216
YGL180W	ATET_05311
YOL060C	ATET_06069
YPR159W	ATET_01128
YGR143W	ATET_01128
YGL027C	ATET_07046
YML069W	ATET_06424
YGR173W	ATET_09348
YPL184C	ATET_06757
YKL078W	ATET_09857
YBL079W	ATET_06332
YER105C	ATET_06332
YGR155W	ATET_06869
YBR170C	ATET_01947
YEL036C	ATET_02469
YGL119W	ATET_07006
YLR438W	ATET_05300
YNL021W	ATET_09818
YGR145W	ATET_06022
YPL147W	ATET_02621
YBL030C	ATET_03087
YBR085W	ATET_03087
YMR056C	ATET_03087
YJL098W	ATET_03975
YKR028W	ATET_03975
YHR194W	ATET_07412
YDR148C	ATET_09000
YNL142W	ATET_00290
YJL154C	ATET_04570
YLR386W	ATET_03321
YEL060C	ATET_06546
YBR079C	ATET_02588
YDR035W	ATET_04882
YPL091W	ATET_05186
YIL155C	ATET_08500
YER095W	ATET_00230
YKL029C	ATET_01871
YLR234W	ATET_06911
YHR135C	ATET_02912
YNL154C	ATET_02912
YKL146W	ATET_05427
YDL244W	ATET_09213
YFL058W	ATET_09213
YJR156C	ATET_09213
YNL332W	ATET_09213
YEL022W	ATET_02083
YJR031C	ATET_02083
YGL055W	ATET_06342	ATET_09212
YIL046W	ATET_01402
YDL055C	ATET_03931
YMR216C	ATET_04797
YNL321W	ATET_02759
YGL194C	ATET_09509
YNL275W	ATET_04612	ATET_05282
YBR237W	ATET_00181
YDL149W	ATET_03283
YOR046C	ATET_08153
YAL053W	ATET_03218	ATET_00427
YOR365C	ATET_03218	ATET_00427
YJR148W	ATET_06808
YHR208W	ATET_06808
YBR094W	ATET_04554
YBR222C	ATET_05546
YOL097C	ATET_08211
YKL209C	ATET_09424	ATET_01346	ATET_08171	ATET_07136	ATET_09796	ATET_07489	ATET_09018	ATET_00460
YMR309C	ATET_02204
YJL087C	ATET_04200
YLL028W	ATET_06818	ATET_09150	ATET_08389	ATET_01202
YLR032W	ATET_02009
YNL220W	ATET_05239
YPL204W	ATET_06926
YGR210C	ATET_00560
YBL011W	ATET_03943
YDR477W	ATET_08222
YPR032W	ATET_04630
YBL106C	ATET_04630
YBR198C	ATET_01950
YHR120W	ATET_00095
YER082C	ATET_01247
YPL109C	ATET_02751
YCR092C	ATET_04335
YLR163C	ATET_00623
YHR079C	ATET_04924
YFL022C	ATET_09533
YFR038W	ATET_00496
YDR047W	ATET_02572
YJR040W	ATET_07617
YOR361C	ATET_04888
YFL011W	ATET_02870	ATET_08653	ATET_03527	ATET_01425
YDR345C	ATET_02870	ATET_08653	ATET_03527	ATET_01425
YHR094C	ATET_02870	ATET_08653	ATET_03527	ATET_01425
YMR011W	ATET_02870	ATET_08653	ATET_03527	ATET_01425
YDR343C	ATET_02870	ATET_08653	ATET_03527	ATET_01425
YDR342C	ATET_02870	ATET_08653	ATET_03527	ATET_01425
YHR096C	ATET_02870	ATET_08653	ATET_03527	ATET_01425
YHR092C	ATET_02870	ATET_08653	ATET_03527	ATET_01425
YLR081W	ATET_02870	ATET_08653	ATET_03527	ATET_01425
YJL219W	ATET_02870	ATET_08653	ATET_03527	ATET_01425
YOL156W	ATET_02870	ATET_08653	ATET_03527	ATET_01425
YJL214W	ATET_02870	ATET_08653	ATET_03527	ATET_01425
YEL069C	ATET_02870	ATET_08653	ATET_03527	ATET_01425
YNR072W	ATET_02870	ATET_08653	ATET_03527	ATET_01425
YDL245C	ATET_02870	ATET_08653	ATET_03527	ATET_01425
YJR158W	ATET_02870	ATET_08653	ATET_03527	ATET_01425
YIL166C	ATET_08228
YOR303W	ATET_09347
YJL033W	ATET_05059
YBR166C	ATET_01527
YNL212W	ATET_01595
YDR211W	ATET_03267
YJL109C	ATET_03373
YGL094C	ATET_06037
YOL058W	ATET_04211
YHR025W	ATET_09451
YAR035W	ATET_00432
YDR189W	ATET_03499
YGR244C	ATET_02744
YOR136W	ATET_00467
YKR038C	ATET_07003
YHR064C	ATET_06952
YLR303W	ATET_07988
YOR165W	ATET_00417
YIL094C	ATET_03691
YDL014W	ATET_00625
YIR027C	ATET_05687
YOR388C	ATET_05685
YHR068W	ATET_09791
YOR196C	ATET_08762
YDL210W	ATET_02144
YDR141C	ATET_06002
YKR095W	ATET_03344
YIL149C	ATET_03344
YDL132W	ATET_00491
YBL016W	ATET_03316
YLR244C	ATET_03700
YAL017W	ATET_09607
YOL045W	ATET_09607
YBL063W	ATET_00060
YGL091C	ATET_02348
YER047C	ATET_03264
YBL091C	ATET_05540
YKL046C	ATET_07337	ATET_07158
YMR238W	ATET_07337	ATET_07158
YDR122W	ATET_00307
YLR096W	ATET_00307
YDL174C	ATET_01883	ATET_08738
YDR353W	ATET_03181
YHR106W	ATET_03181
YDL190C	ATET_05474
YFL025C	ATET_06380
YNL064C	ATET_02574
YGR090W	ATET_08986
YOR099W	ATET_07633
YOR348C	ATET_08658
YCL059C	ATET_01441
YPR069C	ATET_00551
YGR286C	ATET_07101
YCR008W	ATET_09437
YBR179C	ATET_06168
YBR031W	ATET_09279
YDR012W	ATET_09279
YJL197W	ATET_01409
YKL134C	ATET_06605
YDL148C	ATET_00035
YLR253W	ATET_05554
YHR073W	ATET_08952
YEL065W	ATET_06329	ATET_03467
YHL040C	ATET_06329	ATET_03467
YIR006C	ATET_04270
YBR298C	ATET_01028	ATET_01486	ATET_00973
YGR289C	ATET_01028	ATET_01486	ATET_00973
YJR160C	ATET_01028	ATET_01486	ATET_00973
YDL247W	ATET_01028	ATET_01486	ATET_00973
YER006W	ATET_00248
YEL042W	ATET_00414
YBR243C	ATET_01452
YKR024C	ATET_07691
YIL103W	ATET_01183
YKL212W	ATET_05399
YLL034C	ATET_08545
YJL102W	ATET_09322
YJL052W	ATET_09817	ATET_10199
YGR192C	ATET_09817	ATET_10199
YJR009C	ATET_09817	ATET_10199
YMR145C	ATET_00394
YDL085W	ATET_00394
YLR401C	ATET_00871
YKL085W	ATET_06358
YNL172W	ATET_08947
YBR160W	ATET_05857
YPL022W	ATET_07200
YER099C	ATET_03990
YBL068W	ATET_03990
YDR375C	ATET_04102
YJL060W	ATET_03962
YLR314C	ATET_06423
YLR241W	ATET_04880
YLR195C	ATET_05397
YMR278W	ATET_05704
YKL064W	ATET_09647
YPL151C	ATET_00262
YMR241W	ATET_07991
YBR221C	ATET_04262
YBR142W	ATET_06649
YOR160W	ATET_06337
YOL030W	ATET_08149
YFR028C	ATET_04163
YDL234C	ATET_07058
YGR274C	ATET_06601
YDL138W	ATET_06180	ATET_07802	ATET_01768	ATET_08604
YDL194W	ATET_06180	ATET_07802	ATET_01768	ATET_08604
YBR220C	ATET_01745
YNL071W	ATET_06361
YNL037C	ATET_07408
YJR131W	ATET_00820	ATET_02904
YMR131C	ATET_05939
YBR286W	ATET_09990
YOR067C	ATET_10054
YHR001W	ATET_09510
YKR003W	ATET_09510
YBR011C	ATET_01632
YJR117W	ATET_05444
YPR029C	ATET_03024
YOR323C	ATET_06846
YLR354C	ATET_06544
YGR043C	ATET_06544
YHR169W	ATET_04613
YMR277W	ATET_04677
YFL053W	ATET_01999
YPL028W	ATET_00012
YPR189W	ATET_01591
YLR222C	ATET_05449
YEL020C	ATET_04758
YHR188C	ATET_06660
YOL094C	ATET_05672
YOR002W	ATET_01707
YKL197C	ATET_04449
YPL042C	ATET_04033
YHR107C	ATET_09289
YCR084C	ATET_05660
YJL101C	ATET_04041
YPR003C	ATET_04052
YML061C	ATET_06170
YBR034C	ATET_02987
YOR061W	ATET_00103
YFL055W	ATET_04783
YIL018W	ATET_09396
YFR031C-A	ATET_09396
YLR340W	ATET_02576
YIR002C	ATET_01952
YML042W	ATET_01209
YOR241W	ATET_05398
YIL091C	ATET_08558
YKL113C	ATET_08864
YJL062W	ATET_05636
YBR029C	ATET_02635
YGL003C	ATET_01641
YIL108W	ATET_04650
YGL095C	ATET_06962
YCL004W	ATET_09374
YOR197W	ATET_02951	ATET_04015
YMR165C	ATET_00668
YJL167W	ATET_09210
YJL100W	ATET_01311
YEL058W	ATET_02989
YGR157W	ATET_02347
YDL128W	ATET_03784
YML008C	ATET_02172
YER110C	ATET_05958
YNR043W	ATET_05498
YKL181W	ATET_06364
YGL099W	ATET_09376
YJR130C	ATET_08987
YML082W	ATET_08987
YOL103W	ATET_08582
YDR497C	ATET_08582
YPL131W	ATET_00481
YDR365C	ATET_06732
YDR388W	ATET_03487
YMR221C	ATET_01779
YMR272C	ATET_05212
YER078C	ATET_06681
YPL195W	ATET_02778
YFR004W	ATET_09553
YPL031C	ATET_08001
YPR194C	ATET_08824
YMR083W	ATET_09407
YMR303C	ATET_09407
YOL086C	ATET_09407
YBR145W	ATET_09407
YBL024W	ATET_00617
YDL141W	ATET_04392
YJL094C	ATET_07793
YDL103C	ATET_01851
YER015W	ATET_07985
YKL017C	ATET_08144
YDR331W	ATET_00810
YBR017C	ATET_05200
YFL007W	ATET_03953
YJR007W	ATET_04051
YDL147W	ATET_08757
YDL198C	ATET_10181
YMR062C	ATET_08315
YDR105C	ATET_01314
YLL011W	ATET_03002
YBR281C	ATET_06074
YOR267C	ATET_02088
YPL043W	ATET_05597
YLR180W	ATET_00255
YDR502C	ATET_00255
YER093C	ATET_01525
YPR141C	ATET_01061
YNL242W	ATET_03354
YOR087W	ATET_04050
YNL271C	ATET_05683
YKR069W	ATET_08758
YGR086C	ATET_03673
YPL004C	ATET_03673
YFL002C	ATET_04081
YER141W	ATET_05900
YMR167W	ATET_02100
YML049C	ATET_03387
YHR171W	ATET_05618
YOL034W	ATET_07185
YOL145C	ATET_09446
YBL008W	ATET_04180
YDR292C	ATET_07077
YPR021C	ATET_06442
YOR261C	ATET_10204
YDR507C	ATET_07220
YCL024W	ATET_07220
YKL188C	ATET_00483
YGR211W	ATET_02359
YCR002C	ATET_08505
YOR176W	ATET_08354
YKR089C	ATET_05353
YOR081C	ATET_05353
YLR377C	ATET_03949
YGR194C	ATET_06472
YDR208W	ATET_08862
YOR175C	ATET_06961
YNR032W	ATET_07731
YPL268W	ATET_00526
YPR016C	ATET_09430
YHL032C	ATET_03925	ATET_05802
YMR012W	ATET_04609
YER049W	ATET_07823
YBR058C	ATET_05623
YOR065W	ATET_04885
YOR142W	ATET_09415
YIL130W	ATET_04743
YMR318C	ATET_04734
YCR105W	ATET_04734
YBR018C	ATET_01422
YDR448W	ATET_01510
YJL128C	ATET_05187
YHR098C	ATET_04484
YBR043C	ATET_03239
YGL255W	ATET_04912
YHR077C	ATET_06392
YER053C	ATET_01145	ATET_01627
YJR005W	ATET_04472
YLL041C	ATET_07592
YDR338C	ATET_05054
YOR243C	ATET_05126
YOR271C	ATET_05119
YGL131C	ATET_02566
YDR120C	ATET_04260
YLR293C	ATET_03365
YOR185C	ATET_03365
YDR099W	ATET_09564
YER177W	ATET_09564
YMR146C	ATET_01605
YDR158W	ATET_08737
YMR302C	ATET_10172
YNL029C	ATET_02057
YIL085C	ATET_02057
YGR266W	ATET_08537	ATET_03180
YER003C	ATET_00529
YBR293W	ATET_07866
YEL052W	ATET_10120
YHR065C	ATET_06431
YGR231C	ATET_09868
YDR335W	ATET_01593
YLR027C	ATET_00899
YJR072C	ATET_03883
YFL047W	ATET_04311
YOR155C	ATET_07331
YJR077C	ATET_00837	ATET_07531
YFR024C-A	ATET_05871
YHR016C	ATET_05871
YML063W	ATET_09484
YLR441C	ATET_09484
YKL184W	ATET_05404
YGL225W	ATET_09457
YDL022W	ATET_04878	ATET_02234
YOL059W	ATET_04878	ATET_02234
YIL095W	ATET_03037
YNL020C	ATET_03037
YMR121C	ATET_03764
YLR029C	ATET_03764
YOR161C	ATET_04105
YFL059W	ATET_08317
YNL333W	ATET_08317
YMR096W	ATET_08317
YAL067C	ATET_07269
YGR065C	ATET_07269
YJR145C	ATET_08736
YHR203C	ATET_08736
YMR244W	ATET_00596
YNL218W	ATET_03963
YGR132C	ATET_00549
YGL202W	ATET_01349
YKL140W	ATET_06571
YLR208W	ATET_06814
YCR028C	ATET_06166	ATET_07326
YDL097C	ATET_03003
YCL009C	ATET_05490
YLR447C	ATET_04064
YPL029W	ATET_07628
YBR296C	ATET_01933	ATET_03802
YAR007C	ATET_05622
YIL160C	ATET_00456	ATET_03980	ATET_01444
YHR108W	ATET_02956
YDR358W	ATET_02956
YOL140W	ATET_01186
YGR054W	ATET_08931
YFR002W	ATET_02765
YLR362W	ATET_09389
YMR076C	ATET_10069
YBR020W	ATET_04562
YDR009W	ATET_04562
YHL003C	ATET_02488
YKL008C	ATET_02488
YLL045C	ATET_03330
YHL033C	ATET_03330
YHR005C	ATET_00509
YLR231C	ATET_04474	ATET_00758
YBR081C	ATET_04626
YML093W	ATET_03786
YJR095W	ATET_10097
YBR041W	ATET_03707	ATET_00957
YDL001W	ATET_01147
YDL040C	ATET_03873
YML092C	ATET_06347
YCL043C	ATET_05609
YDR518W	ATET_05609
YGL252C	ATET_05819	ATET_08409
YCL040W	ATET_07225
YDR516C	ATET_07225
YMR139W	ATET_05663
YDL079C	ATET_05663
YCR068W	ATET_01488
YOR209C	ATET_01817
YER107C	ATET_08522
YOL038W	ATET_09170
YPR103W	ATET_05826
YJL208C	ATET_09717
YJR126C	ATET_03836
YOR262W	ATET_02374
YOR233W	ATET_00867
YPL141C	ATET_00867
YDR300C	ATET_06865
YHR033W	ATET_06865
YBR003W	ATET_08815
YGL123W	ATET_08693
YKL027W	ATET_05783
YHR003C	ATET_05783
YGL184C	ATET_02246
YBR055C	ATET_06801
YNL006W	ATET_04225
YOL132W	ATET_05031
YDR044W	ATET_10179
YNL239W	ATET_07737
YPL009C	ATET_09861
YLR056W	ATET_05661	ATET_05201
YKL081W	ATET_06992
YPL048W	ATET_06992
YNL288W	ATET_03125
YJR152W	ATET_09674
YGR144W	ATET_05818
YER020W	ATET_00488
YDR372C	ATET_02959
YNL191W	ATET_00396
YDR243C	ATET_05314
YGR233C	ATET_06821
YGL203C	ATET_08515
YHR190W	ATET_08674
YKL022C	ATET_09226
YPR041W	ATET_09878
YKL217W	ATET_06465	ATET_06379
YAL021C	ATET_03157
YMR231W	ATET_02483
YGR012W	ATET_00153
YFR006W	ATET_06859
YER005W	ATET_07658
YBR087W	ATET_01161
YDR452W	ATET_00339
YDR390C	ATET_02363
YGR253C	ATET_01437
YIR008C	ATET_01572
YFL009W	ATET_03334
YDL100C	ATET_04670
YOR001W	ATET_04510
YPL050C	ATET_08189
YBR287W	ATET_05188
YPR110C	ATET_01356
YPL125W	ATET_03104
YOR346W	ATET_05794
YPL263C	ATET_06006
YJR153W	ATET_04991
YAR015W	ATET_08807
YER145C	ATET_08031
YGR285C	ATET_02175
YPL222W	ATET_10216
YPL145C	ATET_04715
YOR237W	ATET_04715
YKR056W	ATET_02116
YGR184C	ATET_05813
YJR076C	ATET_05775
YIL047C	ATET_06522
YIL147C	ATET_07365
YKL213C	ATET_08269
YNL139C	ATET_09325
YMR079W	ATET_04513
YKL091C	ATET_04513
YHR048W	ATET_06775	ATET_06273
YNL207W	ATET_02097
YJL069C	ATET_06782
YHR112C	ATET_10058
YLR130C	ATET_09498
YJR049C	ATET_08163
YEL041W	ATET_08163
YGL141W	ATET_03788
YER126C	ATET_04215
YKR048C	ATET_09475
YPL090C	ATET_03989
YBR181C	ATET_03989
YPL140C	ATET_03041
YOR231W	ATET_03041
YCR034W	ATET_09244
YJL196C	ATET_09244
YJR139C	ATET_04700
YOL062C	ATET_08334
YJR036C	ATET_03765
YLR002C	ATET_10040
YBR008C	ATET_02842
YGR060W	ATET_02775
YHR104W	ATET_02624
YLR310C	ATET_02322
YNL297C	ATET_03858
YPL088W	ATET_10377	ATET_03955	ATET_07385
YDR531W	ATET_01753
YEL046C	ATET_02310
YJR110W	ATET_03063
YOR124C	ATET_03295
YLR336C	ATET_05716
YDR325W	ATET_09172
YNL290W	ATET_09807
YGL116W	ATET_00689
YPR176C	ATET_04333
YLR247C	ATET_07430
YDL246C	ATET_01882
YJR159W	ATET_01882
YLR070C	ATET_01882
YOL016C	ATET_01353
YFR014C	ATET_01353
YGL112C	ATET_08042
YLR186W	ATET_08869
YLR075W	ATET_09855
YNL138W	ATET_00465
YOL033W	ATET_02319
YGR171C	ATET_05419
YGR056W	ATET_08979
YLR357W	ATET_08979
YGR188C	ATET_05847
YGR135W	ATET_06655
YFL045C	ATET_07437
YHR002W	ATET_10052
YGL097W	ATET_02767	ATET_04705
YGR214W	ATET_04078
YLR048W	ATET_04078
YLR399C	ATET_04010
YDL070W	ATET_04010
YOR222W	ATET_04205
YPL134C	ATET_04205
YNL075W	ATET_00502
YBL084C	ATET_09697
YOR157C	ATET_06012
YDL238C	ATET_07122	ATET_02192
YHR111W	ATET_07600
YOR386W	ATET_04908
YDR226W	ATET_10203
YJL108C	ATET_09740	ATET_02141	ATET_04037	ATET_09090
YJL039C	ATET_02001
YAL025C	ATET_07051
YEL055C	ATET_05841
YPR125W	ATET_01647
YMR116C	ATET_03200
YOR090C	ATET_02932
YKR080W	ATET_04768
YGL115W	ATET_01976
YFL054C	ATET_09744
YLR187W	ATET_02580
YNL278W	ATET_02580
YLR114C	ATET_00490
YDR245W	ATET_07831
YJL080C	ATET_06034
YJL213W	ATET_08656
YGR185C	ATET_03557
YKL045W	ATET_02544
YBR192W	ATET_08727
YBR199W	ATET_09241
YMR250W	ATET_03397	ATET_07777
YER148W	ATET_04542
YMR166C	ATET_06418
YNL083W	ATET_02454
YPL122C	ATET_02732
YHR009C	ATET_07045
YIL116W	ATET_00611
YBR247C	ATET_04267
YLR351C	ATET_03360
YPL220W	ATET_00368
YGL135W	ATET_00368
YBR074W	ATET_03030
YLR229C	ATET_06763
YDR264C	ATET_06878
YOR034C	ATET_06878
YJR051W	ATET_07743
YEL047C	ATET_07743
YNL169C	ATET_05218
YBL007C	ATET_00078
YDR019C	ATET_00271
YGR028W	ATET_02240
YEL050C	ATET_03851
YOR119C	ATET_01400
YHR202W	ATET_04263
YNL273W	ATET_02735
YLR420W	ATET_05148
YGR267C	ATET_08101
YLR319C	ATET_04233
YJL172W	ATET_02309
YML086C	ATET_00853
YMR296C	ATET_03279
YML080W	ATET_05152
YOL061W	ATET_04065
YER168C	ATET_02264
YML104C	ATET_08529
YOR362C	ATET_07405
YCR024C	ATET_01532
YLR103C	ATET_05262
YOL066C	ATET_02306
YDL036C	ATET_02306
YDR332W	ATET_06381
YDL167C	ATET_09171
YEL040W	ATET_09580
YKR076W	ATET_02453
YMR251W	ATET_02453
YGR154C	ATET_02453
YDR496C	ATET_00235
YJL088W	ATET_05492
YPR042C	ATET_06748
YJR091C	ATET_06748
YIR004W	ATET_08675
YOR022C	ATET_06852
YJR123W	ATET_00846
YIL022W	ATET_04176
YFR048W	ATET_00893
YKL004W	ATET_04518
YDL155W	ATET_02329
YLR210W	ATET_02329
YFR010W	ATET_07213
YOR380W	ATET_06420
YGL076C	ATET_02206
YPL198W	ATET_02206
YFR021W	ATET_02104
YHR166C	ATET_09209
YLR300W	ATET_03849
YOR190W	ATET_03849
YJR068W	ATET_01634
YKL120W	ATET_02040
YDR142C	ATET_05252
YLL019C	ATET_05117
YNR033W	ATET_06966
YPR004C	ATET_06386
YPR119W	ATET_03852
YGR108W	ATET_03852
YGL186C	ATET_09594	ATET_00280
YBR046C	ATET_02127
YFL016C	ATET_01113
YDL108W	ATET_02848
YKL221W	ATET_03111
YOR005C	ATET_02071
YNL313C	ATET_06377
YPL104W	ATET_05363
YPL242C	ATET_09525
YGR189C	ATET_05185	ATET_00750
YEL064C	ATET_05534
YNL256W	ATET_04420
YER056C	ATET_04414
YER060W-A	ATET_04414
YER060W	ATET_04414
YLL057C	ATET_01684
YJR013W	ATET_08686
YDR069C	ATET_06032
YER144C	ATET_06032
YGR175C	ATET_08351	ATET_08650
YKR017C	ATET_03266
YPR165W	ATET_02915
YDR049W	ATET_08330
YCR009C	ATET_09438
YOR091W	ATET_06133
YBR241C	ATET_04034
YGL104C	ATET_04034
YGR083C	ATET_01973
YDR364C	ATET_03703
YOR141C	ATET_01479
YDL017W	ATET_08981
YMR243C	ATET_07800
YOR316C	ATET_07800
YBR159W	ATET_01423
YJL091C	ATET_00862
YIL021W	ATET_01278
YFL003C	ATET_04890
YOR132W	ATET_09323
YBL097W	ATET_04272
YBR234C	ATET_07425
YFL030W	ATET_08570
YPR118W	ATET_07401
YNL317W	ATET_09677
YLR157C	ATET_01943
YLR158C	ATET_01943
YLR160C	ATET_01943
YLR155C	ATET_01943
YKL174C	ATET_00430	ATET_10286
YHR066W	ATET_02990
YDR312W	ATET_02990
YER021W	ATET_08859
YIL162W	ATET_08155
YGL169W	ATET_09862
YLR248W	ATET_09539
YGL158W	ATET_09539
YBL037W	ATET_02725
YGL065C	ATET_06190
YPR175W	ATET_05612
YHR132C	ATET_09720
YBR189W	ATET_08725
YPL081W	ATET_08725
YLR212C	ATET_00541
YLR240W	ATET_05789
YBL104C	ATET_09604
YIL003W	ATET_08054
YDL153C	ATET_00317
YNL219C	ATET_00590
YDR017C	ATET_06187
YJL001W	ATET_04353
YPR097W	ATET_01672
YHR128W	ATET_09482
YHL010C	ATET_00693
YGR261C	ATET_07730
YNR006W	ATET_06031
YJR105W	ATET_09393
YOL119C	ATET_09536	ATET_00127
YOR306C	ATET_09536	ATET_00127
YJL133W	ATET_03265
YKR052C	ATET_03265
YML074C	ATET_06599
YLR449W	ATET_06599
YBL033C	ATET_00531
YPL152W	ATET_00544
YFR047C	ATET_08963
YJL112W	ATET_06196
YKR036C	ATET_06196
YER089C	ATET_08554
YBL056W	ATET_08554
YDR244W	ATET_04759
YDL192W	ATET_00364
YDL137W	ATET_00364
YER102W	ATET_03780
YBL072C	ATET_03780
YCL038C	ATET_05610	ATET_07889
YER055C	ATET_04337
YGL083W	ATET_06809
YML110C	ATET_06639
YGR202C	ATET_08555
YOL049W	ATET_09363
YDL205C	ATET_06405	ATET_02094
YHR070W	ATET_01663
YDL056W	ATET_04039
YER094C	ATET_05465
YEL056W	ATET_09293
YDR392W	ATET_00603
YJL168C	ATET_09431
YER119C	ATET_06534
YBL089W	ATET_06534
YOR120W	ATET_04455
YDR368W	ATET_04455
YKR042W	ATET_06389
YJL116C	ATET_06389
YIL123W	ATET_06389
YNL066W	ATET_06389
YJL115W	ATET_04629
YPL209C	ATET_06864
YOR299W	ATET_04116
YMR237W	ATET_04116
YCR098C	ATET_00958
YPL260W	ATET_02936
YCR023C	ATET_05242	ATET_00027	ATET_03837
YBL064C	ATET_04966	ATET_05342
YLR206W	ATET_03263
YDL161W	ATET_03263
YAL002W	ATET_02562
YHR142W	ATET_00403
YFR051C	ATET_05208
YOR070C	ATET_06803
YMR176W	ATET_08071
YPR026W	ATET_07476
YBR274W	ATET_03350
YPL133C	ATET_01166
YMR276W	ATET_03388
YLR216C	ATET_05711
YLR345W	ATET_05665
YMR110C	ATET_03231
YFR037C	ATET_06383
YKL059C	ATET_05615
YJL207C	ATET_07038
YPR144C	ATET_04776
YKL139W	ATET_08099
YPR108W	ATET_05888
YPL266W	ATET_06802
YNL280C	ATET_03394	ATET_03054	ATET_09117
YJL092W	ATET_03648
YNL308C	ATET_03086
YBL061C	ATET_07756
YCR047C	ATET_07409
YIL105C	ATET_03288
YNL047C	ATET_03288
YDR205W	ATET_00927
YKR018C	ATET_00226
YJL082W	ATET_00226
YKL039W	ATET_02030
YHL017W	ATET_02030
YDL201W	ATET_03113
YNL011C	ATET_02003
YGL171W	ATET_05174
YNL007C	ATET_09344
YDR242W	ATET_05674	ATET_06407	ATET_06165	ATET_05856
YPL218W	ATET_02597
YPL171C	ATET_02824	ATET_09073	ATET_02705
YHR179W	ATET_02824	ATET_09073	ATET_02705
YBR082C	ATET_08867
YDR059C	ATET_08867
YDR324C	ATET_03650
YKL172W	ATET_02047
YJL020C	ATET_04470
YJR078W	ATET_00759	ATET_03482	ATET_07359
YAL042W	ATET_02579
YDR032C	ATET_01946
YMR235C	ATET_01706
YGR246C	ATET_04124
YKR079C	ATET_05160
YDR346C	ATET_02090
YJL036W	ATET_03178
YBL041W	ATET_07414
YMR203W	ATET_05664
YPL063W	ATET_09551
YLR019W	ATET_02622
YLL010C	ATET_02622
YKR066C	ATET_05303	ATET_03406
YNL257C	ATET_03085
YHR155W	ATET_03085
YOL112W	ATET_04106
YNL293W	ATET_04106
YBL035C	ATET_01974
YNL274C	ATET_00640
YML001W	ATET_02060
YJL204C	ATET_04887
YPR137W	ATET_05453
YBL098W	ATET_03699
YIR023W	ATET_01662
YOR181W	ATET_07197
YGR162W	ATET_04386
YGL049C	ATET_04386
YGR085C	ATET_05430
YPR102C	ATET_05430
YPL172C	ATET_05362
YOR145C	ATET_07413
YMR214W	ATET_09667
YOR006C	ATET_02957
YIL020C	ATET_09413
YPL155C	ATET_02847
YOR171C	ATET_00294
YLR260W	ATET_00294
YDR297W	ATET_05110	ATET_08170
YBR227C	ATET_04876
YJR098C	ATET_04340
YML004C	ATET_05866
YPR091C	ATET_08814
YIL121W	ATET_05741	ATET_04174	ATET_09904	ATET_03972	ATET_09732	ATET_08944	ATET_07883
YIL120W	ATET_05741	ATET_04174	ATET_09904	ATET_03972	ATET_09732	ATET_08944	ATET_07883
YNL065W	ATET_05741	ATET_04174	ATET_09904	ATET_03972	ATET_09732	ATET_08944	ATET_07883
YGR238C	ATET_06928
YHR158C	ATET_06928
YNL121C	ATET_08212
YHR117W	ATET_08212
YIL043C	ATET_01397
YDR050C	ATET_06163
YOR274W	ATET_05668
YPR132W	ATET_08567
YGR118W	ATET_08567
YMR226C	ATET_07710	ATET_09041
YAR003W	ATET_00679
YKL205W	ATET_06471
YNR041C	ATET_06825
YPR178W	ATET_00083
YLR167W	ATET_04659
YJR070C	ATET_06736
YGL143C	ATET_08997
YPL214C	ATET_09879
YML130C	ATET_00148
YLR172C	ATET_00602
YJR006W	ATET_05413
YHR088W	ATET_09441
YNL231C	ATET_01975
YNL264C	ATET_01975
YIL083C	ATET_01750
YML018C	ATET_02059
YOL077C	ATET_04872
YMR314W	ATET_06968
YOL064C	ATET_06666
YGR260W	ATET_09778	ATET_07182	ATET_05039
YHR123W	ATET_08754
YNL130C	ATET_08754
YKL179C	ATET_00627
YHR026W	ATET_02422
YOR245C	ATET_02783
YLR286C	ATET_08034
YJR144W	ATET_04393
YNL178W	ATET_03064
YPL117C	ATET_05052
YEL021W	ATET_09675
YPR167C	ATET_08764
YMR113W	ATET_05556
YKL132C	ATET_05556
YDL101C	ATET_02851
YDR266C	ATET_04889
YEL024W	ATET_07615
YLR383W	ATET_08991
YLR148W	ATET_09386
YBL067C	ATET_03173
YER098W	ATET_03173
YBR214W	ATET_02953
YGL056C	ATET_02953
YLR348C	ATET_01268	ATET_08624
YDR376W	ATET_01241
YOR334W	ATET_07198
YOL055C	ATET_01502
YPL258C	ATET_01502
YPR121W	ATET_01502
YML065W	ATET_00263
YLR442C	ATET_00263
YPR157W	ATET_06788
YGR141W	ATET_06788
YGL058W	ATET_00931
YAL024C	ATET_04147
YOR100C	ATET_00922
YPR135W	ATET_10154
YBR110W	ATET_00928
YDR025W	ATET_03669
YBR048W	ATET_03669
YER031C	ATET_04874
YGL210W	ATET_04874
YOR312C	ATET_03745
YMR242C	ATET_03745
YGR047C	ATET_02592
YBR028C	ATET_04533
YHR008C	ATET_03920
YGR216C	ATET_04509
YBR164C	ATET_01480
YGL205W	ATET_06308	ATET_06288
YGR234W	ATET_07899	ATET_02147
YNL098C	ATET_07709
YOR101W	ATET_07709
YMR208W	ATET_05423
YCR094W	ATET_10225
YNR048W	ATET_10225
YNL323W	ATET_10225
YNL031C	ATET_00586
YBR010W	ATET_00586
YOR127W	ATET_00459
YDR379W	ATET_00459
YGR255C	ATET_03175
YGR163W	ATET_05155
YNL279W	ATET_03960
YMR061W	ATET_04628
YER156C	ATET_08520
YIL118W	ATET_08751
YNL141W	ATET_09863
YDR416W	ATET_02082
YGR048W	ATET_04847
YHL002W	ATET_06036
YML021C	ATET_05608
YDL154W	ATET_00319
YLR191W	ATET_00149
YKR026C	ATET_07728
YDR080W	ATET_04655
YIL128W	ATET_04772
YNR019W	ATET_03023
YCR048W	ATET_03023
YER008C	ATET_03778
YFL001W	ATET_04076
YMR100W	ATET_02051
YNR015W	ATET_01631
YLR088W	ATET_03312
YNR030W	ATET_03172
YML121W	ATET_06483
YOL120C	ATET_06847
YNL301C	ATET_06847
YLR403W	ATET_00691
YKL193C	ATET_02623
YKL150W	ATET_03746
YKL114C	ATET_05848
YGL103W	ATET_08975
YOR202W	ATET_06978
YNL251C	ATET_07989
YDR287W	ATET_04254
YHR046C	ATET_04254
YCR061W	ATET_03310
YDL006W	ATET_06173
YBR200W	ATET_10121
YMR313C	ATET_08536
YDL119C	ATET_03118
YJL029C	ATET_02577
YPL069C	ATET_00512
YJL053W	ATET_03859
YBR291C	ATET_06395
YIL033C	ATET_04524
YGL028C	ATET_07755
YHR114W	ATET_08152
YNL202W	ATET_08379
YGR149W	ATET_01646
YER122C	ATET_04421
YGR187C	ATET_04255
YOR272W	ATET_05440
YDR371W	ATET_08600	ATET_04660	ATET_03374
YKR021W	ATET_00400
YJL084C	ATET_00400
YEL027W	ATET_04151
YNL240C	ATET_03867
YGR220C	ATET_06823
YLR166C	ATET_10393
YPR048W	ATET_09341
YOL002C	ATET_04586
YDR492W	ATET_04586
YFL005W	ATET_02773
YHR206W	ATET_03268
YML097C	ATET_03133
YKL024C	ATET_04280
YPL169C	ATET_02578
YJR125C	ATET_09524
YML026C	ATET_03402
YDR450W	ATET_03402
YPR058W	ATET_02970
YBR104W	ATET_02970
YER087W	ATET_00267
YOL141W	ATET_02103
YBR260C	ATET_08801
YDL159W	ATET_08950
YMR093W	ATET_05750
YBR037C	ATET_01733
YBR024W	ATET_01733
YNL068C	ATET_04739
YIL131C	ATET_04739
YPL224C	ATET_06473
YMR177W	ATET_06473
YDL156W	ATET_03285
YLR243W	ATET_00256
YIL034C	ATET_01951
YNL016W	ATET_00398
YPL084W	ATET_01116
YDR064W	ATET_06458
YOL123W	ATET_06805
YPL015C	ATET_06780	ATET_10116
YBR039W	ATET_02551
YKL025C	ATET_00633
YDR427W	ATET_03313
YJR140C	ATET_04115
YNL048W	ATET_02930
YPL227C	ATET_08305
YLR133W	ATET_05193
YDR147W	ATET_05193
YKL151C	ATET_04446
YDR092W	ATET_07210
YDR267C	ATET_08514
YDR204W	ATET_08784
YPL111W	ATET_04679
YPR072W	ATET_05709
YMR004W	ATET_10028
YLR380W	ATET_04944	ATET_09165	ATET_09192
YPL183C	ATET_03675
YFR050C	ATET_07416
YLR459W	ATET_05384
YMR210W	ATET_06985
YHR069C	ATET_08954
YMR143W	ATET_01522
YDL083C	ATET_01522
YIL144W	ATET_04549
YGL019W	ATET_05603
YLR299W	ATET_04362
YPL030W	ATET_07199
YNR055C	ATET_07553	ATET_00896
YNL067W	ATET_08535
YGL147C	ATET_08535
YAL041W	ATET_03936
YOR039W	ATET_00192
YNL090W	ATET_04568
YPL097W	ATET_05364
YOR251C	ATET_08681
YBL085W	ATET_09557
YER114C	ATET_09557
YBR002C	ATET_03944
YPL237W	ATET_01610
YNL237W	ATET_09422
YAL003W	ATET_00321
YDR036C	ATET_01986
YDR214W	ATET_03945
YNR035C	ATET_04824
YPR161C	ATET_09477
YJR047C	ATET_03807
YEL034W	ATET_03807
YMR088C	ATET_06669	ATET_03701
YDR339C	ATET_04249
YOR069W	ATET_03164
YLR196W	ATET_04830
YJL143W	ATET_05927
YML064C	ATET_05940
YLR291C	ATET_08568
YOL052C	ATET_08043
YOR154W	ATET_09379
YIL006W	ATET_05552
YEL006W	ATET_05552
YBR133C	ATET_02110
YHR168W	ATET_05244
YDR182W	ATET_07801
YDR002W	ATET_02055
YGL092W	ATET_03971
YPR201W	ATET_03049
YOR089C	ATET_04603
YNR038W	ATET_05105
YLR084C	ATET_06428
YJL121C	ATET_07872
YOR275C	ATET_05583
YAL060W	ATET_02471	ATET_05068
YAL061W	ATET_02471	ATET_05068
YGL144C	ATET_04253
YDL109C	ATET_04253
YDR444W	ATET_04253
YCR031C	ATET_01528
YJL191W	ATET_01528
YIL067C	ATET_09274	ATET_05786
YJR133W	ATET_02747
YPR066W	ATET_01357
YJL068C	ATET_06438
YLR215C	ATET_07034
YNL221C	ATET_07223
YNL181W	ATET_07630
YER117W	ATET_09555
YBL087C	ATET_09555
YBR155W	ATET_03409
YBL047C	ATET_04839
YER019W	ATET_05817
YKR070W	ATET_04156
YLR017W	ATET_06619
YGR003W	ATET_05835	ATET_02000
YGL038C	ATET_05779
YDL117W	ATET_08075
YOR094W	ATET_04753
YGR038W	ATET_03209
YLR350W	ATET_03209
YNL116W	ATET_06152
YHR115C	ATET_06152
YGR282C	ATET_00336
YJR104C	ATET_06543
YGL059W	ATET_08093
YOL092W	ATET_08003
YBR147W	ATET_08003
YDR191W	ATET_00245
YDR168W	ATET_00742
YAL058W	ATET_03166
YDR330W	ATET_04313
YOR254C	ATET_00856
YPL132W	ATET_01162
YDR280W	ATET_09727
YGR241C	ATET_03644
YHR161C	ATET_03644
YFL028C	ATET_05667
YDR054C	ATET_06547
YMR099C	ATET_05292
YJL127C	ATET_02949
YDR164C	ATET_07629
YPL247C	ATET_05346
YKL067W	ATET_08066
YIL030C	ATET_09700
YJL190C	ATET_05221
YLR367W	ATET_05221
YBR191W	ATET_08726
YPL079W	ATET_08726
YDR484W	ATET_03806
YPR128C	ATET_02547
YPR086W	ATET_04591
YIL145C	ATET_07696
YEL037C	ATET_09427
YPR060C	ATET_06197
YOR056C	ATET_08011
YER012W	ATET_05452
YNL137C	ATET_02631
YMR001C	ATET_07762
YBL003C	ATET_09002
YDR225W	ATET_09002
YHR075C	ATET_01949
YKR068C	ATET_01859
YDR061W	ATET_05034
YKR092C	ATET_03777
YMR223W	ATET_03308
YCR077C	ATET_07632
YEL023C	ATET_02498	ATET_03170	ATET_04756	ATET_01047	ATET_03348	ATET_02035
YIL099W	ATET_04375	ATET_05980
YBR088C	ATET_02601
YGR014W	ATET_02232
YKR051W	ATET_01325
YPL188W	ATET_09445
YGL157W	ATET_04463	ATET_03497
YGL039W	ATET_04463	ATET_03497
YOL151W	ATET_04463	ATET_03497
YDR541C	ATET_04463	ATET_03497
YEL054C	ATET_02542
YDR418W	ATET_02542
YFR022W	ATET_05869
YOR018W	ATET_05869
YMR171C	ATET_00859
YJR124C	ATET_02854
YNL025C	ATET_02455
YHR144C	ATET_05617
YKR105C	ATET_08375	ATET_07226	ATET_09967	ATET_07664	ATET_03475	ATET_04563	ATET_05171	ATET_04021	ATET_10141	ATET_06873	ATET_05764	ATET_04721	ATET_01618	ATET_06291	ATET_02947
YCL069W	ATET_08375	ATET_07226	ATET_09967	ATET_07664	ATET_03475	ATET_04563	ATET_05171	ATET_04021	ATET_10141	ATET_06873	ATET_05764	ATET_04721	ATET_01618	ATET_06291	ATET_02947
YGR224W	ATET_08375	ATET_07226	ATET_09967	ATET_07664	ATET_03475	ATET_04563	ATET_05171	ATET_04021	ATET_10141	ATET_06873	ATET_05764	ATET_04721	ATET_01618	ATET_06291	ATET_02947
YPR198W	ATET_08375	ATET_07226	ATET_09967	ATET_07664	ATET_03475	ATET_04563	ATET_05171	ATET_04021	ATET_10141	ATET_06873	ATET_05764	ATET_04721	ATET_01618	ATET_06291	ATET_02947
YGR284C	ATET_00377
YIL106W	ATET_01172
YBR026C	ATET_04264
YDR311W	ATET_03907
YML032C	ATET_05536
YIL001W	ATET_07187
YDL052C	ATET_09696
YMR137C	ATET_07876
YLR324W	ATET_04296
YGR004W	ATET_04296
YCR026C	ATET_07819
YEL016C	ATET_07819
YEL061C	ATET_01972
YOL080C	ATET_06743
YPL115C	ATET_07411
YLR014C	ATET_05241	ATET_09130
YOR096W	ATET_04602
YNL096C	ATET_04602
YJR024C	ATET_03165
YDR460W	ATET_05321
YPR082C	ATET_04159
YKL014C	ATET_07641
YJR073C	ATET_08530
YNR052C	ATET_08103
YML014W	ATET_10209
YJR142W	ATET_07686	ATET_05238
YER143W	ATET_06321
YIL153W	ATET_06613
YNL227C	ATET_09005
YCR010C	ATET_03666	ATET_10132
YNR002C	ATET_03666	ATET_10132
YIR037W	ATET_04161
YBR244W	ATET_04161
YOL010W	ATET_00087
YHL004W	ATET_02965
YHR089C	ATET_03250
YBR267W	ATET_06068
YDR268W	ATET_05629
YER140W	ATET_06072
YDR465C	ATET_09869
YMR178W	ATET_07708
YMR022W	ATET_08006
YHR148W	ATET_09672
YML022W	ATET_01863
YDR441C	ATET_01863
YER026C	ATET_03249
YLR309C	ATET_04806
YOR007C	ATET_04177
YMR220W	ATET_07639
YJL134W	ATET_06116
YKR053C	ATET_06116
YBR111C	ATET_08277
YPL045W	ATET_06148
YER170W	ATET_02545
YPL211W	ATET_00205
YDL064W	ATET_05544
YKL196C	ATET_05264
YLR143W	ATET_05309
YOR149C	ATET_09426
YLR121C	ATET_05628
YLR120C	ATET_05628
YDR144C	ATET_05628
YIL015W	ATET_05628
YIR039C	ATET_05628
YBL055C	ATET_05529	ATET_09749
YMR053C	ATET_02617
YKL072W	ATET_02617
YER100W	ATET_02754
YPL236C	ATET_00091
YNL168C	ATET_01656
YMR038C	ATET_04404
YPR105C	ATET_06779
YAR019C	ATET_04314	ATET_09179
YLR026C	ATET_01713
YLR045C	ATET_03329
YBR239C	ATET_06774
YPL128C	ATET_02122
YPL123C	ATET_05142
YER174C	ATET_07843
YDR098C	ATET_07843
YKL092C	ATET_03284
YML012W	ATET_03202
YPR192W	ATET_02146
YPL244C	ATET_03083
YJL081C	ATET_05605
YBR187W	ATET_08714
YPL078C	ATET_04777
YMR200W	ATET_06334
YMR260C	ATET_07201
YPL248C	ATET_08746
YDL144C	ATET_03538	ATET_07680
YBR078W	ATET_05549
YDR055W	ATET_05549
YOR322C	ATET_02015
YNL022C	ATET_05087
YDR155C	ATET_09518
YIL039W	ATET_09556
YKL034W	ATET_00406
YJL030W	ATET_03493
YLR427W	ATET_02646
YOR339C	ATET_03351
YJL002C	ATET_06767
YOL152W	ATET_07232
YCL064C	ATET_03017	ATET_05420
YPR127W	ATET_00217	ATET_00557
YOR212W	ATET_02052
YBL019W	ATET_08811
YNL127W	ATET_07050
YNL072W	ATET_10212
YBL050W	ATET_01245
YDR487C	ATET_03346
YMR023C	ATET_05682
YJR002W	ATET_06832
YGR257C	ATET_09852
YDR304C	ATET_05439
YHR057C	ATET_05439
YMR142C	ATET_02739
YDL082W	ATET_02739
YBL002W	ATET_09003
YDR224C	ATET_09003
YML034W	ATET_05798
YDR458C	ATET_05798
YJR096W	ATET_09599	ATET_03489
YHR200W	ATET_07860
YER151C	ATET_02647
YMR202W	ATET_03756
YDR247W	ATET_04583
YPL026C	ATET_04583
YGR009C	ATET_01360
YDL206W	ATET_04271
YDL122W	ATET_06147
YDL226C	ATET_09321
YPL164C	ATET_05571
YBR015C	ATET_07005	ATET_05933
YJL186W	ATET_07005	ATET_05933
YPL176C	ATET_04594
YOR256C	ATET_04594
YPL120W	ATET_00151
[truncated: 1,190 more rows]
