# Supplementary material for: Evolutionary Conservation and Diversification of Puf RNA Binding Proteins and Their mRNA Targets
Source: PLoS Biol. 2015 Nov 20;13(11):e1002307. doi: 10.1371/journal.pbio.1002307 (PMC4654594; doi:10.1371/journal.pbio.1002307)
Supplement: S4 Dataset — (ZIP) [file pbio.1002307.s004.zip › S.cerevisiae.fa_B.cinerea.fa.txt]

YJL130C	BC1T_07459
YDL171C	BC1T_14168
YHR099W	BC1T_13732
YPL231W	BC1T_14055
YKL203C	BC1T_11880
YJR066W	BC1T_11880
YKL182W	BC1T_14051
YNL262W	BC1T_10334
YKR054C	BC1T_08693
YDL140C	BC1T_12445
YGR271W	BC1T_14050
YGL206C	BC1T_16097
YER172C	BC1T_00488
YBR218C	BC1T_05327
YGL062W	BC1T_05327
YOR151C	BC1T_09004
YGL195W	BC1T_07045
YOR116C	BC1T_10593
YKL215C	BC1T_06968
YPR184W	BC1T_05278
YPR010C	BC1T_14991
YOR153W	BC1T_05954	BC1T_05881
YDR406W	BC1T_05954	BC1T_05881
YOR328W	BC1T_05954	BC1T_05881
YNR016C	BC1T_11289
YMR207C	BC1T_11289
YBL076C	BC1T_13385
YGL008C	BC1T_07014
YPL036W	BC1T_07014
YER166W	BC1T_15074
YDR093W	BC1T_15074
YAL026C	BC1T_09245
YOR326W	BC1T_06083
YJR137C	BC1T_08712
YOR341W	BC1T_12809
YNL014W	BC1T_15638
YLR249W	BC1T_15638
YEL031W	BC1T_03501
YGR061C	BC1T_02577
YDL126C	BC1T_07510
YER070W	BC1T_12274
YIL066C	BC1T_12274
YLL048C	BC1T_06536
YHL035C	BC1T_06536
YOR133W	BC1T_09731
YDR385W	BC1T_09731
YNL088W	BC1T_12611
YDL145C	BC1T_08115
YBR084W	BC1T_04451
YGR204W	BC1T_04451
YDR135C	BC1T_07376
YPL160W	BC1T_15093
YDR457W	BC1T_04261
YNL132W	BC1T_11052
YBR115C	BC1T_13197
YMR109W	BC1T_10821
YKL129C	BC1T_10821
YOR304W	BC1T_03786
YBR023C	BC1T_15275
YOR335C	BC1T_01538
YER125W	BC1T_07055
YMR186W	BC1T_07315
YPL240C	BC1T_07315
YIL126W	BC1T_11798
YGL120C	BC1T_05934
YMR196W	BC1T_07105
YER171W	BC1T_12807
YBL022C	BC1T_11655
YJL050W	BC1T_14187
YIL048W	BC1T_10682
YPL226W	BC1T_15506
YER013W	BC1T_13853
YPL167C	BC1T_15151
YLR305C	BC1T_08323
YMR080C	BC1T_08556
YMR288W	BC1T_06329
YHR186C	BC1T_12846
YLR398C	BC1T_08908
YNL102W	BC1T_08158
YKL148C	BC1T_07795
YJL045W	BC1T_07795
YBL023C	BC1T_13345
YDR038C	BC1T_04830	BC1T_11540
YDR039C	BC1T_04830	BC1T_11540
YDR040C	BC1T_04830	BC1T_11540
YLR069C	BC1T_01292
YJL034W	BC1T_04390
YIL143C	BC1T_02878
YOR330C	BC1T_11008
YGL201C	BC1T_13876
YLL040C	BC1T_09403
YKL157W	BC1T_13278
YHR047C	BC1T_13278
YLR410W	BC1T_02335
YER164W	BC1T_04635
YBL105C	BC1T_07478
YGL022W	BC1T_02512
YJR045C	BC1T_11661
YEL030W	BC1T_11661
YJL200C	BC1T_04169
YER069W	BC1T_07180
YKL104C	BC1T_00347
YAL035W	BC1T_09778
YLR272C	BC1T_08127
YDL102W	BC1T_08927
YDR334W	BC1T_12648
YER091C	BC1T_12307
YFR015C	BC1T_11987
YLR258W	BC1T_11987
YFR019W	BC1T_01268
YBR235W	BC1T_01404
YIL078W	BC1T_11336
YPL086C	BC1T_05075
YPR019W	BC1T_12093
YGL137W	BC1T_11549
YFR009W	BC1T_00123
YMR229C	BC1T_07586
YGR281W	BC1T_01454
YMR120C	BC1T_08339
YLR028C	BC1T_08339
YGL156W	BC1T_10523
YDR258C	BC1T_03338
YDR129C	BC1T_06967
YGL167C	BC1T_02758
YLR153C	BC1T_07090
YDR091C	BC1T_04634
YBR202W	BC1T_05231
YPL082C	BC1T_05177
YLR087C	BC1T_09730
YGL207W	BC1T_09088
YLL026W	BC1T_15409
YLR274W	BC1T_02916
YBR127C	BC1T_04232
YML035C	BC1T_14173
YBR121C	BC1T_06515
YPR080W	BC1T_09492
YBR118W	BC1T_09492
YLR259C	BC1T_09341
YKR009C	BC1T_15684
YKR086W	BC1T_05725
YGL234W	BC1T_00842
YBL004W	BC1T_06670
YBL099W	BC1T_07780
YPL012W	BC1T_10737
YMR108W	BC1T_04829
YMR128W	BC1T_09197
YPR074C	BC1T_08475
YBR117C	BC1T_08475
YLL001W	BC1T_02461
YNL163C	BC1T_09557
YEL032W	BC1T_14509
YDR212W	BC1T_07480
YOR291W	BC1T_06087
YOR270C	BC1T_01786
YDR234W	BC1T_13341
YLR129W	BC1T_06331
YMR049C	BC1T_03375
YGL006W	BC1T_03385
YBR038W	BC1T_11533
YPR145W	BC1T_04186
YGR124W	BC1T_04186
YCL054W	BC1T_07600
YKR097W	BC1T_14651
YDR238C	BC1T_11185
YOL090W	BC1T_06864
YJR016C	BC1T_09186
YMR189W	BC1T_07915
YKL165C	BC1T_03014
YJL012C	BC1T_12090
YKR031C	BC1T_13629
YDR291W	BC1T_06714
YBR295W	BC1T_09528
YIL109C	BC1T_13945
YNL049C	BC1T_13945
YGR264C	BC1T_04159
YIL129C	BC1T_03230
YHR183W	BC1T_02744
YGR256W	BC1T_02744
YOL021C	BC1T_04102
YGR116W	BC1T_03808
YOL006C	BC1T_07231
YML075C	BC1T_01518
YLR450W	BC1T_01518
YDR001C	BC1T_13617
YBR001C	BC1T_13617
YML059C	BC1T_14332
YCL030C	BC1T_01879
YER043C	BC1T_03241
YIL142W	BC1T_11867
YJL014W	BC1T_01548
YJL111W	BC1T_14004
YJR143C	BC1T_02548
YER017C	BC1T_01931
YMR089C	BC1T_01931
YCR011C	BC1T_01275
YJL074C	BC1T_14462
YFL037W	BC1T_00122
YFL039C	BC1T_08198
YPL110C	BC1T_04301
YKL145W	BC1T_02555
YLR419W	BC1T_11420
YML085C	BC1T_05600
YML124C	BC1T_05600
YMR301C	BC1T_07740
YER025W	BC1T_16041
YDL143W	BC1T_02556
YMR308C	BC1T_13504
YDR037W	BC1T_06223
YBL039C	BC1T_11620
YJR103W	BC1T_11620
YFL036W	BC1T_15645
YLR058C	BC1T_06851
YNR013C	BC1T_04522
YLL034C	BC1T_08515
YAL023C	BC1T_02981
YOR321W	BC1T_02981
YAR042W	BC1T_09479
YDL019C	BC1T_09479
YGR094W	BC1T_00196
YBL015W	BC1T_14217
YCR057C	BC1T_02869
YMR217W	BC1T_03578
YBR248C	BC1T_11238
YJR035W	BC1T_06209
YPL235W	BC1T_09350
YHR027C	BC1T_03222
YML056C	BC1T_13131
YLR432W	BC1T_13131
YHR216W	BC1T_13131
YBR114W	BC1T_06287
YMR105C	BC1T_04759
YKL127W	BC1T_04759
YOR356W	BC1T_14735
YHL016C	BC1T_13054
YNL104C	BC1T_07703
YOR108W	BC1T_07703
YOR211C	BC1T_15720
YDR188W	BC1T_07745
YPR181C	BC1T_03668
YNL330C	BC1T_01608
YNL287W	BC1T_01232
YOR317W	BC1T_15689	BC1T_13246
YMR246W	BC1T_15689	BC1T_13246
YIL009W	BC1T_15689	BC1T_13246
YOR217W	BC1T_10044
YLR175W	BC1T_09227
YBR169C	BC1T_09769
YPL106C	BC1T_09769
YKL035W	BC1T_10557
YNL112W	BC1T_11725
YHR074W	BC1T_14351
YNR031C	BC1T_04606
YCR073C	BC1T_04606
YDR190C	BC1T_07080
YIR031C	BC1T_09443
YNL117W	BC1T_09443
YOR117W	BC1T_14862
YDR172W	BC1T_14662
YLR371W	BC1T_07524
YGR070W	BC1T_07524
YGL026C	BC1T_04447
YLR060W	BC1T_10189
YJL005W	BC1T_02865
YDL160C	BC1T_05345
YOR378W	BC1T_06293
YDR283C	BC1T_06542
YNL061W	BC1T_09344
YFL033C	BC1T_12394
YGR254W	BC1T_00350
YHR174W	BC1T_00350
YGL238W	BC1T_06601
YFL008W	BC1T_10201
YDL007W	BC1T_03611
YDR341C	BC1T_12554
YHR091C	BC1T_12554
YDR270W	BC1T_10836
YNL189W	BC1T_08962
YDL182W	BC1T_10777
YDL131W	BC1T_10777
YLR086W	BC1T_14916
YJR065C	BC1T_06400
YFR030W	BC1T_04925
YHR164C	BC1T_14724
YJL008C	BC1T_14947
YGR270W	BC1T_04673
YPL262W	BC1T_12973
YML123C	BC1T_08663	BC1T_04126
YPL207W	BC1T_08698
YHR205W	BC1T_14873
YCR093W	BC1T_03405
YGL236C	BC1T_11669
YOR063W	BC1T_10032
YER065C	BC1T_13616
YBL017C	BC1T_07786
YJL222W	BC1T_07786
YIL173W	BC1T_07786
YNR065C	BC1T_07786
YDL095W	BC1T_12913
YDL093W	BC1T_12913
YDL029W	BC1T_13829
YDL164C	BC1T_14121
YNR053C	BC1T_01267
YHL030W	BC1T_08293
YLR347C	BC1T_07702
YLR240W	BC1T_08774
YHR028C	BC1T_13641
YDL178W	BC1T_02881
YEL071W	BC1T_02881
YLR138W	BC1T_01992
YHR020W	BC1T_07479
YHR170W	BC1T_03554
YMR266W	BC1T_03104
YPL040C	BC1T_05844
YFL018C	BC1T_11376
YDL215C	BC1T_15454
YNL250W	BC1T_01842
YCL017C	BC1T_10015
YLR189C	BC1T_12424
YOR014W	BC1T_07799
YER073W	BC1T_06362
YOR374W	BC1T_06362
YAL048C	BC1T_04296
YGL009C	BC1T_13753
YIL075C	BC1T_11934
YNL241C	BC1T_08348
YDR394W	BC1T_06859
YGL048C	BC1T_14763
YBR143C	BC1T_06552
YCR072C	BC1T_13291
YHR037W	BC1T_12887
YML057W	BC1T_02606
YLR433C	BC1T_02606
YLR277C	BC1T_00653
YDR502C	BC1T_04602
YLR180W	BC1T_04602
YJL154C	BC1T_04058
YLR276C	BC1T_14464
YDR060W	BC1T_09680
YPR112C	BC1T_13029
YDR456W	BC1T_03638
YDR097C	BC1T_13901
YER081W	BC1T_06095
YIL074C	BC1T_06095
YLR113W	BC1T_03001
YLL039C	BC1T_06122
YMR058W	BC1T_02441
YMR297W	BC1T_03711
YPL265W	BC1T_04168
YOR093C	BC1T_07335
YER133W	BC1T_15413
YOR375C	BC1T_13490
YAL062W	BC1T_13490
YGR125W	BC1T_12094
YDR074W	BC1T_05466
YML072C	BC1T_10535
YLR430W	BC1T_15073
YNL106C	BC1T_00420
YOR109W	BC1T_00420
YDR232W	BC1T_13450
YFL055W	BC1T_06311
YNR050C	BC1T_15049
YMR015C	BC1T_09786
YMR300C	BC1T_09967
YLR083C	BC1T_14253
YDR107C	BC1T_14253
YJL129C	BC1T_02954
YDR023W	BC1T_06103
YLL008W	BC1T_03746
YHR072W	BC1T_05572
YLR355C	BC1T_04443
YDL195W	BC1T_15350
YOR259C	BC1T_00348
YGL190C	BC1T_07803
YPR002W	BC1T_11228
YJL212C	BC1T_14482
YLL031C	BC1T_08204
YOR128C	BC1T_15666
YBR136W	BC1T_11001
YJL141C	BC1T_06208
YLR303W	BC1T_07012
YKL029C	BC1T_13155
YAL038W	BC1T_05305
YOR347C	BC1T_05305
YNL045W	BC1T_09514
YHR019C	BC1T_14120
YGL173C	BC1T_02913
YNL238W	BC1T_01499
YDR256C	BC1T_01968
YKL010C	BC1T_04327
YAR035W	BC1T_02490
YOR310C	BC1T_01807
YKR059W	BC1T_00466
YJL138C	BC1T_00466
YPL023C	BC1T_02720
YML126C	BC1T_09652
YOL058W	BC1T_00121
YGR055W	BC1T_05423
YGR087C	BC1T_11347
YLR044C	BC1T_11347
YLR134W	BC1T_11347
YDL080C	BC1T_11347
YHR023W	BC1T_00604
YAL036C	BC1T_13410
YOR187W	BC1T_11707
YHR042W	BC1T_03226
YOR027W	BC1T_01523
YFR044C	BC1T_10581
YNL161W	BC1T_03245
YGR200C	BC1T_08186
YPL091W	BC1T_15101
YGL078C	BC1T_10578
YGL027C	BC1T_08207
YGL253W	BC1T_12086
YFR053C	BC1T_12086
YCR012W	BC1T_12890
YBR006W	BC1T_01161
YKL211C	BC1T_01686
YHR039C	BC1T_09970
YPR006C	BC1T_09152
YGR100W	BC1T_12724
YLR359W	BC1T_04985
YJR010W	BC1T_12242
YKR093W	BC1T_15335
YMR307W	BC1T_14030
YKL209C	BC1T_00244
YLR092W	BC1T_02187
YBR294W	BC1T_02187
YOR048C	BC1T_13389
YDL060W	BC1T_07170
YKL173W	BC1T_11050
YCR053W	BC1T_06474
YLR032W	BC1T_06759
YOL098C	BC1T_06308
YPR138C	BC1T_00404
YGR121C	BC1T_00404
YLR117C	BC1T_04032
YLR384C	BC1T_04489
YLL029W	BC1T_00838
YNL247W	BC1T_05496
YGL099W	BC1T_09231
YPR111W	BC1T_11240
YGR092W	BC1T_11240
YKR039W	BC1T_00395
YGR191W	BC1T_00395
YER165W	BC1T_00769
YDL240W	BC1T_13633
YLR429W	BC1T_10382
YPR035W	BC1T_12011
YLR089C	BC1T_04300
YDR111C	BC1T_04300
YKL060C	BC1T_04836
YGL148W	BC1T_04460
YBR126C	BC1T_13944
YGL114W	BC1T_13370
YEL063C	BC1T_06882
YNL270C	BC1T_06882
YNL268W	BC1T_06882
YDL188C	BC1T_08696
YDL134C	BC1T_08696
YDR021W	BC1T_07971
YAL016W	BC1T_10188
YFL022C	BC1T_00483
YDR481C	BC1T_06757
YHR030C	BC1T_07144
YDR539W	BC1T_15775
YPR159W	BC1T_10031
YGR143W	BC1T_10031
YOR303W	BC1T_00284
YER136W	BC1T_13777
YGR210C	BC1T_13558
YJL026W	BC1T_12690
YFL025C	BC1T_03013
YHL007C	BC1T_05000
YMR205C	BC1T_10994
YGR240C	BC1T_10994
YOL122C	BC1T_00651
YER178W	BC1T_02852
YBR296C	BC1T_00047
YBR073W	BC1T_03758
YNL325C	BC1T_11499
YOL057W	BC1T_12114
YOR206W	BC1T_01369
YPL154C	BC1T_06849
YDL047W	BC1T_06465
YMR216C	BC1T_06823
YGL245W	BC1T_14312
YGL012W	BC1T_09087	BC1T_03322
YLR409C	BC1T_02334
YGR103W	BC1T_13323
YNR001C	BC1T_09151
YCR005C	BC1T_09151
YAL012W	BC1T_08021
YNL267W	BC1T_11624
YPL184C	BC1T_14118
YIL082W-A	BC1T_12842	BC1T_15284	BC1T_15972	BC1T_04408	BC1T_08449	BC1T_09712	BC1T_07532	BC1T_08572	BC1T_13225	BC1T_06254	BC1T_16168	BC1T_12501	BC1T_11096
YGR109W-B	BC1T_12842	BC1T_15284	BC1T_15972	BC1T_04408	BC1T_08449	BC1T_09712	BC1T_07532	BC1T_08572	BC1T_13225	BC1T_06254	BC1T_16168	BC1T_12501	BC1T_11096
YGR145W	BC1T_04341
YAL053W	BC1T_11163
YOR365C	BC1T_11163
YIL107C	BC1T_02969
YAL019W	BC1T_15417
YPL147W	BC1T_12469
YPL175W	BC1T_12524
YKR002W	BC1T_03738
YOL060C	BC1T_04903
YKR095W	BC1T_11446
YIL149C	BC1T_11446
YJL087C	BC1T_03297
YGR233C	BC1T_08500
YOL097C	BC1T_07147
YPL093W	BC1T_09723
YCL018W	BC1T_14880
YML054C	BC1T_14059
YLR234W	BC1T_04651
YNR008W	BC1T_08121
YPR033C	BC1T_07247
YHR007C	BC1T_11853
YLR386W	BC1T_11382
YBL011W	BC1T_00805
YER082C	BC1T_07169
YKR038C	BC1T_06078
YDR536W	BC1T_14590
YJL155C	BC1T_15078
YBL030C	BC1T_02099
YBR085W	BC1T_02099
YMR056C	BC1T_02099
YKL146W	BC1T_01403
YNL059C	BC1T_14045
YHR065C	BC1T_04843
YER110C	BC1T_06016
YHR120W	BC1T_12670
YPL028W	BC1T_11051
YER095W	BC1T_04011
YDR035W	BC1T_05276
YPL022W	BC1T_15066
YLR438W	BC1T_05433
YBR222C	BC1T_10629
YIR006C	BC1T_09414
YDL014W	BC1T_03672
YHR194W	BC1T_12212
YBR112C	BC1T_16179
YNL021W	BC1T_11969
YDL244W	BC1T_04245
YFL058W	BC1T_04245
YJR156C	BC1T_04245
YNL332W	BC1T_04245
YIL155C	BC1T_03912
YPL006W	BC1T_04323
YOR046C	BC1T_10065
YGL055W	BC1T_13792
YBR170C	BC1T_00477
YPR189W	BC1T_15247
YGR173W	BC1T_09225
YDR477W	BC1T_12009
YCR017C	BC1T_15254
YMR165C	BC1T_13009
YLR222C	BC1T_06324
YLR163C	BC1T_01334
YBR166C	BC1T_06216
YDL055C	BC1T_06124
YBR196C	BC1T_15108
YKL046C	BC1T_10281	BC1T_07186	BC1T_05669
YMR238W	BC1T_10281	BC1T_07186	BC1T_05669
YOR348C	BC1T_13644
YNL023C	BC1T_00329
YEL060C	BC1T_06836
YOR003W	BC1T_06836
YJL109C	BC1T_03759
YGR088W	BC1T_09386
YNL243W	BC1T_15149
YKR028W	BC1T_01359
YJL098W	BC1T_01359
YIL046W	BC1T_11283
YMR309C	BC1T_06212
YMR129W	BC1T_11326
YOR165W	BC1T_07815
YER047C	BC1T_15744
YHR025W	BC1T_00843
YBR237W	BC1T_04866
YGR252W	BC1T_13074
YNL321W	BC1T_14764
YDL174C	BC1T_13253
YLR188W	BC1T_10363
YPL270W	BC1T_10363
YCR008W	BC1T_06585
YMR290C	BC1T_11164
YNL212W	BC1T_15742
YBR220C	BC1T_02343
YOR361C	BC1T_11866
YCR091W	BC1T_05928
YNR047W	BC1T_05928
YKL212W	BC1T_05918
YFR038W	BC1T_12580
YMR250W	BC1T_09861
YGR244C	BC1T_15906
YGR192C	BC1T_11968
YJR009C	BC1T_11968
YJL052W	BC1T_11968
YGR211W	BC1T_04304
YBL091C	BC1T_04189
YGL091C	BC1T_08741
YOR244W	BC1T_13863
YGL095C	BC1T_00686
YBL063W	BC1T_05840
YER006W	BC1T_11175
YHR068W	BC1T_02828
YER052C	BC1T_06596
YKL135C	BC1T_13965
YMR145C	BC1T_07512
YDL085W	BC1T_07512
YFL004W	BC1T_14169
YPL019C	BC1T_14169
YCR092C	BC1T_02289
YLL011W	BC1T_01553
YKL064W	BC1T_08622
YGL040C	BC1T_13189
YBR286W	BC1T_07770
YBR221C	BC1T_08794
YKR024C	BC1T_03202
YGL125W	BC1T_13785
YHR079C	BC1T_11868
YCL059C	BC1T_15787
YGL180W	BC1T_05432
YNR043W	BC1T_14194
YNL037C	BC1T_00206
YMR241W	BC1T_02444
YPR029C	BC1T_10261
YBR025C	BC1T_04778
YDR128W	BC1T_11202
YBR094W	BC1T_03389
YOL094C	BC1T_00671
YPR024W	BC1T_01426
YDR211W	BC1T_06858
YKL017C	BC1T_06347
YPR069C	BC1T_08983
YDR122W	BC1T_02254
YLR096W	BC1T_02254
YGL084C	BC1T_01586
YPL189W	BC1T_01586
YHR024C	BC1T_01999
YLR401C	BC1T_01653
YNL277W	BC1T_16012
YIL094C	BC1T_01260
YCR042C	BC1T_10841
YPL151C	BC1T_15472
YHR208W	BC1T_14727
YJR148W	BC1T_14727
YIR034C	BC1T_01354
YNL006W	BC1T_03852
YNL064C	BC1T_12662
YML042W	BC1T_14516
YPR003C	BC1T_03076
YDR353W	BC1T_01592
YHR106W	BC1T_01592
YJL167W	BC1T_02940
YDL138W	BC1T_09891	BC1T_01506	BC1T_03115
YDL194W	BC1T_09891	BC1T_01506	BC1T_03115
YAL017W	BC1T_13423
YOL045W	BC1T_13423
YOL030W	BC1T_10455	BC1T_15124
YEL042W	BC1T_06184
YPR047W	BC1T_07094
YIR027C	BC1T_08047
YOR136W	BC1T_07285
YBR132C	BC1T_09689
YHR018C	BC1T_14197
YGL211W	BC1T_06155
YLR244C	BC1T_05888
YLR314C	BC1T_06628
YBR281C	BC1T_15597
YBL079W	BC1T_11560
YER105C	BC1T_11560
YFR028C	BC1T_12944	BC1T_12945
YJR131W	BC1T_00394
YLL018C	BC1T_01327
YDL148C	BC1T_10502
YBR160W	BC1T_14635
YNL071W	BC1T_13687
YDL198C	BC1T_02470
YFL002C	BC1T_01814
YGR274C	BC1T_01383
YDL190C	BC1T_04568
YDR189W	BC1T_14691
YNR032W	BC1T_14387
YJR145C	BC1T_15613
YHR203C	BC1T_15613
YHR064C	BC1T_00968
YBL007C	BC1T_05595
YDL103C	BC1T_10814
YHR169W	BC1T_11712
YIL035C	BC1T_01857
YOR061W	BC1T_01857
YJL094C	BC1T_00128
YLR081W	BC1T_10092	BC1T_09068
YDR343C	BC1T_10092	BC1T_09068
YDR342C	BC1T_10092	BC1T_09068
YHR092C	BC1T_10092	BC1T_09068
YJL214W	BC1T_10092	BC1T_09068
YDR345C	BC1T_10092	BC1T_09068
YHR094C	BC1T_10092	BC1T_09068
YHR096C	BC1T_10092	BC1T_09068
YJL219W	BC1T_10092	BC1T_09068
YOL156W	BC1T_10092	BC1T_09068
YMR011W	BC1T_10092	BC1T_09068
YFL011W	BC1T_10092	BC1T_09068
YNR072W	BC1T_10092	BC1T_09068
YEL069C	BC1T_10092	BC1T_09068
YDL245C	BC1T_10092	BC1T_09068
YJR158W	BC1T_10092	BC1T_09068
YBR034C	BC1T_04085
YFL053W	BC1T_06804
YKL085W	BC1T_07409
YIL018W	BC1T_06570
YFR031C-A	BC1T_06570
YOL023W	BC1T_06929
YMR221C	BC1T_10550
YLR195C	BC1T_12926
YBR299W	BC1T_08053
YGR292W	BC1T_08053
YOL157C	BC1T_08053
YIL172C	BC1T_08053
YJL221C	BC1T_08053
YGR287C	BC1T_08053
YJL216C	BC1T_08053
YMR272C	BC1T_00661
YMR304W	BC1T_07203
YDL132W	BC1T_03004
YDR365C	BC1T_03182
YOR087W	BC1T_03504
YER056C	BC1T_01533
YER060W-A	BC1T_01533
YER060W	BC1T_01533
YJR040W	BC1T_08706
YDR331W	BC1T_14244
YIL108W	BC1T_11333
YJR138W	BC1T_11518
YDR300C	BC1T_15819
YHR033W	BC1T_15819
YLL028W	BC1T_02805
YCR084C	BC1T_12309
YGR123C	BC1T_15048
YBL008W	BC1T_00337
YOR196C	BC1T_01056
YNL220W	BC1T_07167
YOL164W	BC1T_07612
YMR083W	BC1T_06394
YMR303C	BC1T_06394
YOL086C	BC1T_06394
YBR145W	BC1T_06394
YMR008C	BC1T_00376
YMR006C	BC1T_00376
YOL011W	BC1T_00376
YIL091C	BC1T_03830
YOR323C	BC1T_13183
YBL106C	BC1T_06945
YPR032W	BC1T_06945
YJR117W	BC1T_01418
YER003C	BC1T_13823
YPL042C	BC1T_13827
YEL020C	BC1T_13678
YOR099W	BC1T_03564
YBR205W	BC1T_03564
YDR483W	BC1T_03564
YDL141W	BC1T_00456
YDL066W	BC1T_14721
YLR174W	BC1T_14721
YNL009W	BC1T_14721
YDR430C	BC1T_01798
YKL134C	BC1T_12067
YBR198C	BC1T_07312
YML008C	BC1T_07905	BC1T_10646
YFR048W	BC1T_10833
YHR107C	BC1T_02868
YPR021C	BC1T_11026
YGL003C	BC1T_10249
YJR064W	BC1T_05960
YNL298W	BC1T_06518
YGR060W	BC1T_14068
YOR197W	BC1T_11354
YLR027C	BC1T_13706
YDR044W	BC1T_02466
YLR340W	BC1T_12669
YER086W	BC1T_15809
YOR267C	BC1T_08689
YKL184W	BC1T_01799	BC1T_07866
YKL022C	BC1T_02726
YJL102W	BC1T_05700
YLR196W	BC1T_05724
YLR377C	BC1T_08819
YGR086C	BC1T_01023
YPL004C	BC1T_01023
YDR325W	BC1T_02900
YOL140W	BC1T_04225
YJL062W	BC1T_10730
YPL131W	BC1T_13576
YDR062W	BC1T_08839
YDL238C	BC1T_14331
YGR132C	BC1T_15918
YPR141C	BC1T_15934
YIL147C	BC1T_08461
YJL168C	BC1T_14887
YHL032C	BC1T_00654	BC1T_12168
YMR062C	BC1T_06543	BC1T_09566
YKL181W	BC1T_01045
YOR175C	BC1T_00685
YHR073W	BC1T_03807
YMR131C	BC1T_08407
YKR069W	BC1T_01058
YKL197C	BC1T_05232
YBR017C	BC1T_11788
YKL103C	BC1T_05504
YER078C	BC1T_14659
YOR261C	BC1T_02464
YPL031C	BC1T_05099
YLL063C	BC1T_12367
YDL128W	BC1T_00803
YPL008W	BC1T_07758
YJR007W	BC1T_14334
YPR026W	BC1T_12132
YPR088C	BC1T_15366
YLR293C	BC1T_00383
YOR185C	BC1T_00383
YMR302C	BC1T_00597
YLR447C	BC1T_01806
YGR185C	BC1T_12069
YOR074C	BC1T_03147
YML069W	BC1T_05089
YLL041C	BC1T_13286
YOR241W	BC1T_12219
YGR231C	BC1T_15664
YCR002C	BC1T_03845
YMR012W	BC1T_11770
YDR158W	BC1T_15615
YBR179C	BC1T_01993
YLR310C	BC1T_07606
YOR204W	BC1T_13890
YPL119C	BC1T_13890
YHR190W	BC1T_01273
YJR072C	BC1T_03329
YGR194C	BC1T_04720
YLR253W	BC1T_10638
YNL154C	BC1T_14285
YHR135C	BC1T_14285
YER123W	BC1T_14285
YKR089C	BC1T_00078
YOR081C	BC1T_00078
YIR002C	BC1T_00342
YIL160C	BC1T_00632
YML093W	BC1T_00823
YHR048W	BC1T_14639
YOL081W	BC1T_13387
YBR140C	BC1T_13387
YDR099W	BC1T_12947
YER177W	BC1T_12947
YJR139C	BC1T_09640
YPL043W	BC1T_12314
YLR197W	BC1T_16081	BC1T_16079
YOR142W	BC1T_05074
YPR103W	BC1T_12074
YOL034W	BC1T_12963
YHR108W	BC1T_06920
YDR358W	BC1T_06920
YML063W	BC1T_06094
YLR441C	BC1T_06094
YMR116C	BC1T_10054
YGL141W	BC1T_00767
YPL263C	BC1T_02227
YAR007C	BC1T_13185
YDR448W	BC1T_15111
YNL331C	BC1T_08723	BC1T_11893
YDL243C	BC1T_08723	BC1T_11893
YCR107W	BC1T_08723	BC1T_11893
YJR155W	BC1T_08723	BC1T_11893
YNL029C	BC1T_08892
YIL085C	BC1T_08892
YMR092C	BC1T_12988
YBR041W	BC1T_01108
YDL147W	BC1T_01297
YDR105C	BC1T_03010
YMR318C	BC1T_10210
YCR105W	BC1T_10210
YGR157W	BC1T_08742
YOR271C	BC1T_03735
YGL202W	BC1T_07219
YJL128C	BC1T_07633
YDL022W	BC1T_05277
YOL059W	BC1T_05277
YER179W	BC1T_08522
YFR006W	BC1T_10932
YPL109C	BC1T_11818
YDR497C	BC1T_12037
YOL103W	BC1T_12037
YER005W	BC1T_03166
YDR390C	BC1T_05993
YER053C	BC1T_02781
YGR138C	BC1T_13501
YPR156C	BC1T_13501
YGR188C	BC1T_06695
YGR012W	BC1T_13024
YGR285C	BC1T_07909
YOR065W	BC1T_05275
YKL140W	BC1T_09602
YJR130C	BC1T_11367
YML082W	BC1T_11367
YMR121C	BC1T_15909
YLR029C	BC1T_15909
YDL058W	BC1T_13390
YBR008C	BC1T_14852
YGR253C	BC1T_13787
YOL038W	BC1T_02880
YKR048C	BC1T_06085
YJL208C	BC1T_10418
YJR110W	BC1T_10190
YNL271C	BC1T_10712
YDR243C	BC1T_00523
YDL097C	BC1T_01554
YER020W	BC1T_03006
YDR292C	BC1T_09862
YGR266W	BC1T_04064	BC1T_01497
YBR029C	BC1T_03121
YJR068W	BC1T_00490
YMR146C	BC1T_04452
YGR144W	BC1T_11634
YNL218W	BC1T_10053
YMR104C	BC1T_15110
YKL126W	BC1T_15110
YLR002C	BC1T_09267
YNL239W	BC1T_12727
YPL145C	BC1T_04835
YOR237W	BC1T_04835
YGR171C	BC1T_01777
YGL184C	BC1T_02862
YNL141W	BC1T_02118
YIL103W	BC1T_04193
YGL123W	BC1T_05810
YGL225W	BC1T_00679
YER039C	BC1T_00679
YKL027W	BC1T_06768
YHR003C	BC1T_06768
YCL040W	BC1T_12178
YDR516C	BC1T_12178
YBL016W	BC1T_13966
YGR040W	BC1T_13966
YFR002W	BC1T_02429
YBR058C	BC1T_10580
YLR319C	BC1T_11146
YEL040W	BC1T_04948
YER126C	BC1T_07929
YJR153W	BC1T_11143	BC1T_00230
YJR001W	BC1T_11678
YBR243C	BC1T_15896
YER049W	BC1T_02525
YKL217W	BC1T_03160
YNL207W	BC1T_03223
YFL047W	BC1T_06319
YJR076C	BC1T_09606
YOR222W	BC1T_14725
YPL134C	BC1T_14725
YOR209C	BC1T_00079
YJR126C	BC1T_11103
YPL048W	BC1T_00939
YKL081W	BC1T_00939
YOR233W	BC1T_13227
YPL141C	BC1T_13227
YJR077C	BC1T_02096
YER015W	BC1T_07013
YML092C	BC1T_15795
YBR055C	BC1T_09798
YLR248W	BC1T_13037
YNL288W	BC1T_05220
YCL009C	BC1T_04555
YDR245W	BC1T_07952
YLR241W	BC1T_08265
YIL166C	BC1T_12214
YLR383W	BC1T_11368
YIR008C	BC1T_05347
YER107C	BC1T_10609
YMR027W	BC1T_03654
YFR047C	BC1T_09485
YGL116W	BC1T_09400
YOR160W	BC1T_07280
YDL001W	BC1T_14949
YOR386W	BC1T_13162
YMR166C	BC1T_14329
YDR452W	BC1T_03379
YJR005W	BC1T_03155
YOR231W	BC1T_11713
YPL140C	BC1T_11713
YDL040C	BC1T_03236
YOL124C	BC1T_03294
YKL194C	BC1T_13078
YNL075W	BC1T_08555
YNL242W	BC1T_09010
YLL045C	BC1T_06154
YHL033C	BC1T_06154
YEL050C	BC1T_03286
YLR231C	BC1T_03468
YHR077C	BC1T_09770
YGL094C	BC1T_10349
YDL036C	BC1T_09885
YOL066C	BC1T_09885
YIR028W	BC1T_15827
YBR021W	BC1T_15827
YDR120C	BC1T_05850
YDR047W	BC1T_12664
YOR346W	BC1T_12062
YLR300W	BC1T_12478	BC1T_01483
YOR190W	BC1T_12478	BC1T_01483
YCL043C	BC1T_02223
YDR518W	BC1T_02223
YLL019C	BC1T_03734
YBR287W	BC1T_07631
YPL050C	BC1T_05736
YBR081C	BC1T_13923
YOL077C	BC1T_09348
YOR001W	BC1T_10286
YMR244W	BC1T_15784
YJR049C	BC1T_05737
YEL041W	BC1T_05737
YPL088W	BC1T_06151	BC1T_06244
YOL062C	BC1T_05073
YGR159C	BC1T_12782
YPR097W	BC1T_02567
YLR208W	BC1T_05226
YDL100C	BC1T_09064
YIR029W	BC1T_09375
YNL138W	BC1T_14507
YDR531W	BC1T_01210
YKL188C	BC1T_04272
YER093C	BC1T_06198
YLR186W	BC1T_08067
YLR075W	BC1T_09520
YLR056W	BC1T_12308
YPL242C	BC1T_13130
YBR020W	BC1T_04827
YDR009W	BC1T_04827
YHR002W	BC1T_13843
YOR119C	BC1T_14461
YPL090C	BC1T_04265
YBR181C	BC1T_04265
YHR009C	BC1T_02032
YLR336C	BC1T_11375
YPL220W	BC1T_01982
YGL135W	BC1T_01982
YGL144C	BC1T_05857
YDL109C	BC1T_05857
YBR018C	BC1T_11585	BC1T_11586
YOR090C	BC1T_03897
YGR054W	BC1T_10321
YPR110C	BC1T_02233
YBL042C	BC1T_09195
YNL290W	BC1T_05602
YNL178W	BC1T_10191
YOR273C	BC1T_11386
YGR214W	BC1T_01804
YLR048W	BC1T_01804
YPL222W	BC1T_02837
YGR184C	BC1T_06709
YFR010W	BC1T_13587
YDL246C	BC1T_09425
YJR159W	BC1T_09425
YLR070C	BC1T_09425
YKL213C	BC1T_00625
YAR015W	BC1T_15142
YHR112C	BC1T_00195
YPR176C	BC1T_02286
YLR345W	BC1T_12359
YCL004W	BC1T_06545
YJL091C	BC1T_13230
YOR155C	BC1T_08782
YBR199W	BC1T_13750
YKL113C	BC1T_14593
YFL050C	BC1T_11674
YOL130W	BC1T_11674
YDR226W	BC1T_02463
YAL021C	BC1T_08421
YPR041W	BC1T_10431
YIL003W	BC1T_13735
YBL104C	BC1T_04726
YPL104W	BC1T_00069
YER061C	BC1T_10463
YPR137W	BC1T_10864
YER055C	BC1T_00328
YFL045C	BC1T_00399
YER145C	BC1T_02439
YPR125W	BC1T_01501
YAL025C	BC1T_08156
YMR293C	BC1T_08785
YAL002W	BC1T_01535
YKL045W	BC1T_08429
YBR011C	BC1T_11823
YDR436W	BC1T_01244
YML016C	BC1T_01244
YPL179W	BC1T_01244
YMR139W	BC1T_13455
YDL079C	BC1T_13455
YER148W	BC1T_03354
YGR286C	BC1T_03133
YJL207C	BC1T_10886
YOR243C	BC1T_11717
YDL155W	BC1T_11027
YLR210W	BC1T_11027
YDL231C	BC1T_03383
YDR335W	BC1T_13952
YOR157C	BC1T_12660
YOR239W	BC1T_05419
YBR159W	BC1T_11561
YLR130C	BC1T_08887
YLR229C	BC1T_15519
YCR034W	BC1T_12764
YJL196C	BC1T_12764
YGR056W	BC1T_14027
YLR357W	BC1T_14027
YEL051W	BC1T_07428
YDR148C	BC1T_11314
YGL203C	BC1T_10610
YGR175C	BC1T_14066
YGR028W	BC1T_02863
YDR375C	BC1T_03980
YLR243W	BC1T_04603
YKL114C	BC1T_06700
YML086C	BC1T_07692
YGR014W	BC1T_11535
YLL013C	BC1T_11734
YJL101C	BC1T_15997
YHR005C	BC1T_01681
YGR289C	BC1T_03914
YOR362C	BC1T_08271
YJL153C	BC1T_13357
YCR028C	BC1T_06064
YIL021W	BC1T_07087
YBR046C	BC1T_11466
YOL049W	BC1T_07364
YOR145C	BC1T_12211
YJL001W	BC1T_08277
YOR272W	BC1T_06312
YGR258C	BC1T_01021
YFL007W	BC1T_06136
YPL125W	BC1T_10811
YPL029W	BC1T_11511
YLR203C	BC1T_13417
YBR161W	BC1T_00676
YPL057C	BC1T_00676
YIR004W	BC1T_01272
YJR123W	BC1T_02151
YGL077C	BC1T_04809
YJL059W	BC1T_04198
YBR298C	BC1T_02590
YJR160C	BC1T_02590
YDL247W	BC1T_02590
YDR264C	BC1T_10915
YOR034C	BC1T_10915
YGL076C	BC1T_15450
YPL198W	BC1T_15450
YOR005C	BC1T_09579
YPR175W	BC1T_12995
YKL004W	BC1T_15253
YPR119W	BC1T_03287
YGR108W	BC1T_03287
YJL204C	BC1T_01469
YJL069C	BC1T_02761
YLL057C	BC1T_03553
YHR114W	BC1T_10066
YOR181W	BC1T_15063
YDR244W	BC1T_07809
YHR204W	BC1T_10853
YNL169C	BC1T_11790
YLR216C	BC1T_13607
YPR004C	BC1T_02993
YDL201W	BC1T_09638
YPL152W	BC1T_05741
YPL203W	BC1T_10410
YKL166C	BC1T_10410
YJL164C	BC1T_10410
YCL038C	BC1T_07239	BC1T_15782
YEL047C	BC1T_16089
YJR051W	BC1T_16089
YLR116W	BC1T_07392
YGR135W	BC1T_11411
YOL145C	BC1T_11797
YML049C	BC1T_13416
YNL280C	BC1T_14884
YDR019C	BC1T_03280
YDR364C	BC1T_05890
YGL112C	BC1T_07977
YOL068C	BC1T_03384
YDL042C	BC1T_03384
YCR094W	BC1T_09103
YNR048W	BC1T_09103
YER162C	BC1T_14083
YPR165W	BC1T_04486
YJR036C	BC1T_15911
YGL186C	BC1T_03380	BC1T_13047
YEL036C	BC1T_10634
YML115C	BC1T_10634
YJR152W	BC1T_12712	BC1T_04332
YCR098C	BC1T_04607
YBL097W	BC1T_05222
YDR017C	BC1T_04980
YLR420W	BC1T_03785
YGR202C	BC1T_16108
YBR074W	BC1T_08418
YFR051C	BC1T_10195
YPL030W	BC1T_07697
YIL033C	BC1T_10590
YFL016C	BC1T_11653
YDL137W	BC1T_03311
YDL192W	BC1T_03311
YJL053W	BC1T_04013
YBR241C	BC1T_13828
YGL104C	BC1T_13828
YDL205C	BC1T_11700
YPL122C	BC1T_08237
YHR179W	BC1T_02693	BC1T_05412
YPL171C	BC1T_02693	BC1T_05412
YBR247C	BC1T_01039
YHR202W	BC1T_08784
YIL162W	BC1T_10247
YNR033W	BC1T_08176
YHR111W	BC1T_05242
YER141W	BC1T_06258
YBR079C	BC1T_15396
YMR047C	BC1T_00792
YKL068W	BC1T_00792
YOL033W	BC1T_09576
YGL011C	BC1T_12981
YMR203W	BC1T_12360
YKR017C	BC1T_13936
YOR120W	BC1T_02386
YDR368W	BC1T_02386
YOL016C	BC1T_07228
YFR014C	BC1T_07228
YIL022W	BC1T_04775
YKR084C	BC1T_04388
YJR132W	BC1T_08875
YOR262W	BC1T_08673
YPL081W	BC1T_15153
YBR189W	BC1T_15153
YHR001W	BC1T_10531
YKR003W	BC1T_10531
YFL038C	BC1T_02688
YNL083W	BC1T_04379
YPL214C	BC1T_10430
YNL082W	BC1T_15789
YLR328W	BC1T_04324
YGR010W	BC1T_04324
YBL035C	BC1T_08381
YGR255C	BC1T_07230
YPL266W	BC1T_07171
YMR296C	BC1T_14037
YLR206W	BC1T_00790
YDL161W	BC1T_00790
YIL133C	BC1T_05106
YNL069C	BC1T_05106
YJL133W	BC1T_07715
YKR052C	BC1T_07715
YDL108W	BC1T_01470
YDR301W	BC1T_01861
YER021W	BC1T_05394
YGL115W	BC1T_06792
YDR049W	BC1T_07890
YER168C	BC1T_11506
YGL083W	BC1T_14726
YMR093W	BC1T_13608
YNL191W	BC1T_15721
YMR001C	BC1T_00046
YJL088W	BC1T_04164
YER094C	BC1T_08298
YPR108W	BC1T_04297
YER119C	BC1T_08873
YBL089W	BC1T_08873
YBR227C	BC1T_11966
YDR012W	BC1T_07925
YBR031W	BC1T_07925
YBR234C	BC1T_00391
YJR078W	BC1T_03469
YMR110C	BC1T_03816
YNR015W	BC1T_11833
YOR388C	BC1T_12319
YER031C	BC1T_09346
YGL210W	BC1T_09346
YDR372C	BC1T_15270
YCR047C	BC1T_00210	BC1T_00207
YBR274W	BC1T_01768
YNL297C	BC1T_00035
YPR118W	BC1T_00010
YJL176C	BC1T_02994
YMR319C	BC1T_07261
YKL001C	BC1T_09677
YJR095W	BC1T_10948
YPL117C	BC1T_11480
YKR080W	BC1T_13648
YPR167C	BC1T_12227
YIL123W	BC1T_12627
YNL066W	BC1T_12627
YKR042W	BC1T_12627
YJL116C	BC1T_12627
YER102W	BC1T_15084
YBL072C	BC1T_15084
YDR332W	BC1T_02996
YMR231W	BC1T_06444
YNL007C	BC1T_06525
YBL033C	BC1T_13821
YKL059C	BC1T_15234
YIL130W	BC1T_15405
YJL206C	BC1T_15405
YBL037W	BC1T_01451
YGL171W	BC1T_01678
YEL056W	BC1T_02911
YBL047C	BC1T_05601
YNL274C	BC1T_03310
YKL179C	BC1T_11794
YDR242W	BC1T_14633	BC1T_07470	BC1T_16135	BC1T_01123
YOR202W	BC1T_00669
YJR105W	BC1T_06571
YGR047C	BC1T_11764
YDR050C	BC1T_08882
YML001W	BC1T_07591
YPR161C	BC1T_06090
YDL086W	BC1T_15184
YMR247C	BC1T_15860
YEL065W	BC1T_15828	BC1T_10963
YHL040C	BC1T_15828	BC1T_10963
YHL047C	BC1T_15828	BC1T_10963
YKR106W	BC1T_15828	BC1T_10963
YCL073C	BC1T_15828	BC1T_10963
YLR260W	BC1T_11186	BC1T_02741
YOR171C	BC1T_11186	BC1T_02741
YLL010C	BC1T_12472
YLR019W	BC1T_12472
YFL001W	BC1T_01828
YDL154W	BC1T_03336
YOR132W	BC1T_05699
YOR091W	BC1T_06447
YHL036W	BC1T_12302
YPL218W	BC1T_15213
YBL067C	BC1T_07236
YER098W	BC1T_07236
YBR192W	BC1T_12904
YMR214W	BC1T_09129
YPR144C	BC1T_07932
YMR079W	BC1T_16075
YKL091C	BC1T_16075
YPL172C	BC1T_00294
YGR083C	BC1T_08380
YER156C	BC1T_10614
YGR085C	BC1T_08345
YPR102C	BC1T_08345
YBR082C	BC1T_14594
YDR059C	BC1T_14594
YNL121C	BC1T_07142
YHR117W	BC1T_07142
YML004C	BC1T_04898
YJL100W	BC1T_09735
YCR024C	BC1T_14618
YDL056W	BC1T_13808
YNR064C	BC1T_14080
YML065W	BC1T_15473
YLR442C	BC1T_15473
YEL046C	BC1T_07981
YPR178W	BC1T_07946
YDR496C	BC1T_04006
YBL098W	BC1T_05887
YGR261C	BC1T_14389
YDR427W	BC1T_16155
YKL039W	BC1T_08809
YHL017W	BC1T_08809
YNL231C	BC1T_08382
YNL264C	BC1T_08382
YKL221W	BC1T_12135	BC1T_03349
YDL167C	BC1T_02626
YLL006W	BC1T_00678
YGR282C	BC1T_08370
YNL308C	BC1T_07329
YFL059W	BC1T_00841
YNL333W	BC1T_00841
YMR096W	BC1T_00841
YPR132W	BC1T_03777
YGR118W	BC1T_03777
YLR361C	BC1T_03630
YHR011W	BC1T_05410
YGR267C	BC1T_07979
YOR334W	BC1T_09979
YOL141W	BC1T_12822
YOR380W	BC1T_13502
YDL210W	BC1T_14506	BC1T_08853
YDR324C	BC1T_05816
YMR226C	BC1T_07413
YML130C	BC1T_10852
YJL112W	BC1T_07440
YKR036C	BC1T_07440
YJL036W	BC1T_01500
YDL017W	BC1T_08128
YIL105C	BC1T_11338
YNL047C	BC1T_11338
YNL275W	BC1T_03593
YHR128W	BC1T_06099
YGL205W	BC1T_08482
YPL209C	BC1T_15821
YOR312C	BC1T_12468
YMR242C	BC1T_12468
YPR201W	BC1T_00343
YEL024W	BC1T_07481
YPL249C	BC1T_04258
YBR293W	BC1T_11531
YHR188C	BC1T_11406
YLR167W	BC1T_14930
YBR162C	BC1T_01874
YGR189C	BC1T_00409
YKL002W	BC1T_01994
YML121W	BC1T_02713
YPL155C	BC1T_11844
YPR086W	BC1T_14861
YLR157C	BC1T_14714
YLR158C	BC1T_14714
YLR160C	BC1T_14714
YLR155C	BC1T_14714
YDR321W	BC1T_14714
YGL097W	BC1T_12597	BC1T_14404
YIL083C	BC1T_02344
YPL063W	BC1T_01906
YPR011C	BC1T_10647
YBL064C	BC1T_00059	BC1T_06262
YFR050C	BC1T_00344
YDR297W	BC1T_03723
YCR004C	BC1T_12671
YDR032C	BC1T_12671
YHR158C	BC1T_12845
YGR238C	BC1T_12845
YMR208W	BC1T_01429
YIL020C	BC1T_03649
YML018C	BC1T_07592
YBR260C	BC1T_15133
YDR379W	BC1T_09755
YOR127W	BC1T_09755
YPR058W	BC1T_14029
YBR104W	BC1T_14029
YML021C	BC1T_01724
YBR039W	BC1T_07233
YBL041W	BC1T_08324
YNL003C	BC1T_12816
YHL011C	BC1T_01835
YER099C	BC1T_01835
YBL068W	BC1T_01835
YOL061W	BC1T_01835
YCR023C	BC1T_02266	BC1T_11104
YHL010C	BC1T_06123
YOR006C	BC1T_06921
YHR089C	BC1T_11335
YMR235C	BC1T_13724
YGR260W	BC1T_02361	BC1T_02290	BC1T_00601	BC1T_05441	BC1T_04659
YKR066C	BC1T_08301	BC1T_11611
YDR338C	BC1T_14710
YHR032W	BC1T_14710
YBR164C	BC1T_01971
YGR207C	BC1T_00281
YGL058W	BC1T_02276
YBR061C	BC1T_04982
YGL143C	BC1T_07069
YEL055C	BC1T_09777
YHR144C	BC1T_09810
YKL008C	BC1T_07500
YHL003C	BC1T_07500
YNL257C	BC1T_07330
YHR155W	BC1T_07330
YNL011C	BC1T_09545
YPR091C	BC1T_15150
YJR144W	BC1T_00458
YNL202W	BC1T_00143
YMR313C	BC1T_03357
YNL010W	BC1T_03569
YDR287W	BC1T_02353
YHR046C	BC1T_02353
YBR043C	BC1T_04429
YJL092W	BC1T_05321
YGR216C	BC1T_10284
YGL169W	BC1T_12080
YBR200W	BC1T_03145
YKL191W	BC1T_01127
YPL097W	BC1T_01167
YMR167W	BC1T_03221
YDL119C	BC1T_09631
YOR306C	BC1T_14778	BC1T_08724
YOL119C	BC1T_14778	BC1T_08724
YNL031C	BC1T_12806
YBR010W	BC1T_12806
YNL098C	BC1T_10176
YOR101W	BC1T_10176
YOL064C	BC1T_04286
YBR028C	BC1T_12852
YOR022C	BC1T_10656
YJR125C	BC1T_01738
YLR403W	BC1T_01635
YOR017W	BC1T_00665
YGL063W	BC1T_10938
YDR025W	BC1T_00988
YBR048W	BC1T_00988
YDR346C	BC1T_08685	BC1T_12601
YOL120C	BC1T_10648
YNL301C	BC1T_10648
YGL103W	BC1T_08129
YBR056W	BC1T_11179
YDR373W	BC1T_12603
YMR023C	BC1T_10673
YNR041C	BC1T_12033
YGR162W	BC1T_06195
YGL049C	BC1T_06195
YDR523C	BC1T_02496
YNL219C	BC1T_08591
YBR084C-A	BC1T_07044
YBL027W	BC1T_07044
YBR214W	BC1T_13503
YGL056C	BC1T_13503
YPR135W	BC1T_02459
YKL120W	BC1T_08811
YLR215C	BC1T_10891
YNL279W	BC1T_10779
YIL121W	BC1T_00824	BC1T_13705	BC1T_05084	BC1T_09037
YIL120W	BC1T_00824	BC1T_13705	BC1T_05084	BC1T_09037
YNL065W	BC1T_00824	BC1T_13705	BC1T_05084	BC1T_09037
YGR141W	BC1T_09940
YPR157W	BC1T_09940
YJR124C	BC1T_00336
YAL041W	BC1T_09394
YBR229C	BC1T_12859
YJL106W	BC1T_10433
YNL237W	BC1T_03624
YDR416W	BC1T_07427
YPL211W	BC1T_09266
YDL236W	BC1T_15715
YNL313C	BC1T_03513
YPL111W	BC1T_05379
YGL131C	BC1T_12672
YNL227C	BC1T_11321
YNR038W	BC1T_12523
YJR002W	BC1T_15292
YNL256W	BC1T_15126
YNL022C	BC1T_15882
YMR061W	BC1T_06941
YHR086W	BC1T_12954
YKL205W	BC1T_04725
YJL039C	BC1T_06774
YOL002C	BC1T_04039
YDR492W	BC1T_04039
YLR020C	BC1T_07986
YLL012W	BC1T_07986
YDR339C	BC1T_06301
YPR180W	BC1T_05149
YDR214W	BC1T_11454
YGR090W	BC1T_11366
YGL147C	BC1T_16370
YNL067W	BC1T_16370
YDR064W	BC1T_02192
YML102W	BC1T_01002
YJR075W	BC1T_07558
YPL015C	BC1T_05764
YIL001W	BC1T_11195
YBR037C	BC1T_01216
YBR024W	BC1T_01216
YEL054C	BC1T_03667
YDR418W	BC1T_03667
YPL045W	BC1T_02005
YOR274W	BC1T_06531
YOL152W	BC1T_09912
YHR200W	BC1T_12408
YML064C	BC1T_11703
YGL028C	BC1T_15278
YML026C	BC1T_03713
YDR450W	BC1T_03713
YBR088C	BC1T_00365
YDL159W	BC1T_03809
YLR191W	BC1T_01877
YIL144W	BC1T_09649
YHR132C	BC1T_10920
YKL196C	BC1T_14049
YDR155C	BC1T_02155
YML078W	BC1T_02155
YGR246C	BC1T_04086
YKL190W	BC1T_06074
YFL028C	BC1T_08185
YHR148W	BC1T_09801
YKL014C	BC1T_11519
YFL005W	BC1T_14039
YBR002C	BC1T_01412
YGL216W	BC1T_02277
YBR142W	BC1T_04981
YHR142W	BC1T_07565
YKL024C	BC1T_08331
YJL143W	BC1T_11419
YKL013C	BC1T_13588
YHR069C	BC1T_03821
YDR036C	BC1T_06802
YLR454W	BC1T_09544
YLR045C	BC1T_13113
YER122C	BC1T_15764
YIL043C	BC1T_16069
YEL058W	BC1T_04087
YOR296W	BC1T_00372
YDR164C	BC1T_11522
YOR191W	BC1T_07472
YPL084W	BC1T_11654
YOL052C	BC1T_13752
YOR039W	BC1T_03290
YDR080W	BC1T_14017
YMR276W	BC1T_10825
YHL002W	BC1T_14376
YNL090W	BC1T_04850
YPL260W	BC1T_04161
YEL027W	BC1T_08480
YPL247C	BC1T_05309
YDR280W	BC1T_10425
YDR092W	BC1T_11203
YBL050W	BC1T_12159
YJR047C	BC1T_09782
YEL034W	BC1T_09782
YER143W	BC1T_09720
YNR030W	BC1T_07234
YHR070W	BC1T_13719
YDL006W	BC1T_01996
YPL268W	BC1T_01559
YER026C	BC1T_11334
YKL150W	BC1T_12441
YNL181W	BC1T_11525
YKL172W	BC1T_15717
YER117W	BC1T_01609
YBL087C	BC1T_01609
YIR033W	BC1T_02979
YKL020C	BC1T_02979
YDL226C	BC1T_01189
YDL117W	BC1T_02497
YHR104W	BC1T_12462
YGL130W	BC1T_14137
YDR538W	BC1T_15774
YPL237W	BC1T_12029
YKR105C	BC1T_10036	BC1T_03313	BC1T_07663	BC1T_12761	BC1T_04117	BC1T_16101	BC1T_04614	BC1T_02109	BC1T_09269
YCL069W	BC1T_10036	BC1T_03313	BC1T_07663	BC1T_12761	BC1T_04117	BC1T_16101	BC1T_04614	BC1T_02109	BC1T_09269
YGR224W	BC1T_10036	BC1T_03313	BC1T_07663	BC1T_12761	BC1T_04117	BC1T_16101	BC1T_04614	BC1T_02109	BC1T_09269
YPR198W	BC1T_10036	BC1T_03313	BC1T_07663	BC1T_12761	BC1T_04117	BC1T_16101	BC1T_04614	BC1T_02109	BC1T_09269
YKL180W	BC1T_03714
YJL177W	BC1T_03714
YLR399C	BC1T_10754
YDL070W	BC1T_10754
YLR362W	BC1T_06557
YBR155W	BC1T_12607
YLR212C	BC1T_10057
YCR010C	BC1T_13914	BC1T_02174
YNR002C	BC1T_13914	BC1T_02174
YCR026C	BC1T_08852
YEL016C	BC1T_08852
YLR299W	BC1T_07620	BC1T_12271
YLR286C	BC1T_14944	BC1T_05455
YJR133W	BC1T_00125
YJR104C	BC1T_00558
YHR123W	BC1T_01233
YNL130C	BC1T_01233
YPR066W	BC1T_02232
YPR105C	BC1T_02759
YMR220W	BC1T_07491
YJR096W	BC1T_13492
YLR330W	BC1T_15060
YIL030C	BC1T_11305
YKR070W	BC1T_01231	BC1T_08536
YCR031C	BC1T_06215
YJL191W	BC1T_06215
YBR078W	BC1T_10630
YDR055W	BC1T_10630
YOR069W	BC1T_07309
YLR166C	BC1T_13722
YIL118W	BC1T_02425
YLR348C	BC1T_07095
YBL080C	BC1T_13510
YDR323C	BC1T_13688
YDR204W	BC1T_15620
YPL227C	BC1T_14069
YMR143W	BC1T_06217
YDL083C	BC1T_06217
YHR008C	BC1T_01910
YDR191W	BC1T_03425
YML014W	BC1T_02507
YKL193C	BC1T_12463
YEL037C	BC1T_14899
YIL006W	BC1T_10636
YEL006W	BC1T_10636
YJL190C	BC1T_11721
YLR367W	BC1T_11721
YPR048W	BC1T_01186
YNR055C	BC1T_06511
YGL019W	BC1T_14752
YNL137C	BC1T_14515
YBR003W	BC1T_08074
YJL125C	BC1T_05495
YEL021W	BC1T_06158
YGR149W	BC1T_10203
YBR154C	BC1T_14664
YJL002C	BC1T_12087
YDR142C	BC1T_14685
YJR008W	BC1T_15807
YCL064C	BC1T_01431
YGR003W	BC1T_06672
YHR206W	BC1T_06857
YBR035C	BC1T_10096
YBL003C	BC1T_11316
YDR225W	BC1T_11316
YBR291C	BC1T_00904
YIL145C	BC1T_03203
YOL123W	BC1T_12993
YNL201C	BC1T_14070
YJR070C	BC1T_03056	BC1T_16223
YOR096W	BC1T_03665
YNL096C	BC1T_03665
YKL121W	BC1T_08855
YMR102C	BC1T_08855
YMR041C	BC1T_00028
YJL029C	BC1T_01593
YBR026C	BC1T_08787
YMR004W	BC1T_08410
YNL223W	BC1T_11320
YHR016C	BC1T_05008
YFR024C-A	BC1T_05008
YGR038W	BC1T_08457
YLR350W	BC1T_08457
YDR407C	BC1T_08212
YER151C	BC1T_09086
YPL096W	BC1T_05821
YFL003C	BC1T_13292
YHR115C	BC1T_01997
YNL116W	BC1T_01997
YDR304C	BC1T_05448
YHR057C	BC1T_05448
YHR168W	BC1T_14222	BC1T_16293
YER019W	BC1T_06680
YOR007C	BC1T_04787
YDR311W	BC1T_12437
YFR021W	BC1T_12821
YOR275C	BC1T_12288
YDR484W	BC1T_09781
YMR314W	BC1T_08174
YDR266C	BC1T_11870
YGL001C	BC1T_12399
YBR187W	BC1T_14353
YJR024C	BC1T_00083
YIL116W	BC1T_02675
YLR026C	BC1T_02393
YOR154W	BC1T_00836
YKR026C	BC1T_03064
YOR025W	BC1T_03529
YNR035C	BC1T_06330
YKL151C	BC1T_07998
YKR068C	BC1T_08558
YPL132W	BC1T_15559
YDR541C	BC1T_02010
YJR006W	BC1T_01405
YLR422W	BC1T_04252
YKL025C	BC1T_07644
YMR171C	BC1T_07322
YBL055C	BC1T_12264
YPR060C	BC1T_07439
YNL055C	BC1T_04187
YIL114C	BC1T_04187
YPL115C	BC1T_00408
YJL010C	BC1T_06925
YPL234C	BC1T_07523
YIL067C	BC1T_14789
YIR037W	BC1T_02031
YBR244W	BC1T_02031
YKR021W	BC1T_08845
YJL084C	BC1T_08845
YDR371W	BC1T_11407	BC1T_05350
YIL047C	BC1T_05577
YOR056C	BC1T_07805
YER152C	BC1T_13849
YBR191W	BC1T_15154
YPL079W	BC1T_15154
YOL010W	BC1T_00486
YML110C	BC1T_04318
YOR281C	BC1T_05790
YKL080W	BC1T_09676
YGL031C	BC1T_07696
YGR148C	BC1T_07696
YNL168C	BC1T_00474
YMR200W	BC1T_07283
YNL292W	BC1T_08973
YGR208W	BC1T_12230
YPR128C	BC1T_11776
YDR460W	BC1T_00072
YDR267C	BC1T_03768
YGR276C	BC1T_07811
YPL085W	BC1T_10681
YOR100C	BC1T_14666
YGL059W	BC1T_02867
YKL149C	BC1T_04302
YJL115W	BC1T_06943
YDR465C	BC1T_12084
YBR042C	BC1T_04663
YDR018C	BC1T_04663
YOR089C	BC1T_05919
YNL093W	BC1T_05919
YMR260C	BC1T_15062	BC1T_16340
YAL058W	BC1T_00082
YDL030W	BC1T_07970
YHR088W	BC1T_06514
YOR254C	BC1T_03757
YNL084C	BC1T_12578
YPL016W	BC1T_13954
YLR448W	BC1T_12113
YML073C	BC1T_12113
YGR257C	BC1T_01725
YDL064W	BC1T_04185
YDR002W	BC1T_08895
YDR388W	BC1T_10017
YLR268W	BC1T_08170
YOR250C	BC1T_08728
YPL169C	BC1T_12616
YMR259C	BC1T_14142
YOL151W	BC1T_14078
YGL157W	BC1T_14078
YGL039W	BC1T_14078
YGL133W	BC1T_04424
YPL216W	BC1T_04424
YNL162W	BC1T_07132
YHR141C	BC1T_07132
YMR283C	BC1T_01991
YMR022W	BC1T_05547
YPL195W	BC1T_05403
YKL009W	BC1T_08885
YDR176W	BC1T_13067
YNL048W	BC1T_12272
YOL080C	BC1T_13864
YPL183C	BC1T_01110
YLR289W	BC1T_04155
YDL052C	BC1T_10495
YER100W	BC1T_13312
YDR376W	BC1T_02992
YPL236C	BC1T_00464
YER075C	BC1T_07812
YHR026W	BC1T_08676
YDR168W	BC1T_10364
YPL078C	BC1T_07931
YPR055W	BC1T_08196
YPL244C	BC1T_13426
YOR176W	BC1T_16016
YPR192W	BC1T_05803	BC1T_14567	BC1T_12284	BC1T_06313
YDR471W	BC1T_05408
YHR010W	BC1T_05408
YPL153C	BC1T_00346
YKL016C	BC1T_09982
YHR161C	BC1T_00071
YGR241C	BC1T_00071
YDR098C	BC1T_02964
YER174C	BC1T_02964
YKL125W	BC1T_00504
YLR014C	BC1T_02267
YDR419W	BC1T_07551
YOR370C	BC1T_09913
YPL133C	BC1T_10735
YDL090C	BC1T_06118
YDR479C	BC1T_09014
YGL241W	BC1T_10144
YLR009W	BC1T_15883
YLR120C	BC1T_05845	BC1T_06540	BC1T_01218
YIL015W	BC1T_05845	BC1T_06540	BC1T_01218
YDR144C	BC1T_05845	BC1T_06540	BC1T_01218
YLR121C	BC1T_05845	BC1T_06540	BC1T_01218
YIR039C	BC1T_05845	BC1T_06540	BC1T_01218
YPL135W	BC1T_10579
YOR226C	BC1T_10579
YER170W	BC1T_01504
YEL004W	BC1T_04131
YGL105W	BC1T_07492
YDR083W	BC1T_09719
YNR007C	BC1T_08793
YPL129W	BC1T_08894
YKR076W	BC1T_03433
YMR251W	BC1T_03433
YGR154C	BC1T_03433
YBL002W	BC1T_11317
YDR224C	BC1T_11317
YML106W	BC1T_09722
YMR271C	BC1T_09722
YGR186W	BC1T_00236
YHR075C	BC1T_00492
YMR055C	BC1T_02185
YGR031W	BC1T_06092
YJL071W	BC1T_11576
YNR054C	BC1T_15942
YLR324W	BC1T_00160
YGR004W	BC1T_00160
YJL082W	BC1T_12888
YKR018C	BC1T_12888
YBL036C	BC1T_00755
YCL001W	BC1T_00916
YBL040C	BC1T_02630
YCR044C	BC1T_04099
YJL121C	BC1T_02529
YDL206W	BC1T_05221
YJL030W	BC1T_04154
YMR202W	BC1T_03303
YDR487C	BC1T_08823
YNL030W	BC1T_12805	BC1T_04399
YBR009C	BC1T_12805	BC1T_04399
YPL176C	BC1T_04059
YOR256C	BC1T_04059
YJL081C	BC1T_01381
YDR454C	BC1T_03844
YKL018W	BC1T_08812
YBR239C	BC1T_14637
YML012W	BC1T_12014
YLR220W	BC1T_14756
YMR113W	BC1T_07033
YKL132C	BC1T_07033
YBR267W	BC1T_14372
YLR387C	BC1T_14372
YGR172C	BC1T_00159
YBR256C	BC1T_03978
YGL200C	BC1T_03312
YDL074C	BC1T_04693
YDR054C	BC1T_06527
YFL009W	BC1T_02851
YJR142W	BC1T_03171
YOR339C	BC1T_01767
YPR107C	BC1T_01596
YKR035W-A	BC1T_06817
YBL078C	BC1T_02467
YHR181W	BC1T_00208
YDR180W	BC1T_03054
YNL222W	BC1T_01521
YOR130C	BC1T_02570
YOR095C	BC1T_03095
YPR056W	BC1T_06398
YMR091C	BC1T_14872
YLR285W	BC1T_15458
YDR447C	BC1T_03437
YML024W	BC1T_03437
YMR142C	BC1T_05714
YDL082W	BC1T_05714
YML022W	BC1T_10809
YDR441C	BC1T_10809
YOL139C	BC1T_00062
YJL126W	BC1T_09632
YDR013W	BC1T_12096
YJL085W	BC1T_14518
YIL099W	BC1T_04151	BC1T_08755	BC1T_13215
YGL124C	BC1T_02219
YNL240C	BC1T_03256
YDR328C	BC1T_01974	BC1T_01973
YOL012C	BC1T_02808
YGL054C	BC1T_05889
YMR038C	BC1T_06202
YJR073C	BC1T_09633
YIL068C	BC1T_10743
YMR240C	BC1T_11954
YLR022C	BC1T_03712
YPL120W	BC1T_01844
YDL087C	BC1T_11405
YPL051W	BC1T_07359
YOR021C	BC1T_10611
YHL013C	BC1T_15316
YNL302C	BC1T_00593
YOL121C	BC1T_00593
YKR043C	BC1T_03837	BC1T_07689
YBR176W	BC1T_14654
YNL221C	BC1T_15955
YMR140W	BC1T_00031
YMR099C	BC1T_00266
YCL045C	BC1T_06764
YLL043W	BC1T_12166
YDR096W	BC1T_02686
YER169W	BC1T_02686
YIR035C	BC1T_09610
YIR036C	BC1T_09610
YPR127W	BC1T_11605	BC1T_03253
YGL087C	BC1T_00036
YDR354W	BC1T_03309
YNL027W	BC1T_00093
YLR370C	BC1T_02542
YMR201C	BC1T_02787
YBR109C	BC1T_09287
YOL093W	BC1T_06863
YDR527W	BC1T_13926
YDR392W	BC1T_15863
YNR017W	BC1T_14141
YKL207W	BC1T_13637	BC1T_13636
YGL043W	BC1T_01849
YGL067W	BC1T_02873
YGR278W	BC1T_04646
YDL156W	BC1T_12423	BC1T_12420
YLR115W	BC1T_14624
YMR020W	BC1T_14821
YNL175C	BC1T_14719
YOR004W	BC1T_15433
YPL252C	BC1T_15368
YOL043C	BC1T_09021
YAL015C	BC1T_09021
YBR236C	BC1T_04298
YNL320W	BC1T_00323
YDL166C	BC1T_06080
YLR105C	BC1T_05568
YOR232W	BC1T_07115
YER012W	BC1T_10863
YBR015C	BC1T_02294	BC1T_15333	BC1T_06439
[truncated: 1,146 more rows]
