# Supplementary material for: Evolutionary Conservation and Diversification of Puf RNA Binding Proteins and Their mRNA Targets
Source: PLoS Biol. 2015 Nov 20;13(11):e1002307. doi: 10.1371/journal.pbio.1002307 (PMC4654594; doi:10.1371/journal.pbio.1002307)
Supplement: S4 Dataset — (ZIP) [file pbio.1002307.s004.zip › S.cerevisiae.fa_B.dendrobatidis.fa.txt]

YHR165C	BDET_02099
YJL130C	BDET_05059
YDL171C	BDET_03235
YKL203C	BDET_08318	BDET_05744
YJR066W	BDET_08318	BDET_05744
YNR016C	BDET_01457
YMR207C	BDET_01457
YHR099W	BDET_05746
YDL140C	BDET_04064
YKL182W	BDET_01133
YGR271W	BDET_04947
YGL206C	BDET_02922
YER172C	BDET_03666
YOR151C	BDET_06102	BDET_03943
YNL262W	BDET_03266
YOR116C	BDET_03120
YOR341W	BDET_03917
YBR218C	BDET_03759
YGL062W	BDET_03759
YOR133W	BDET_00222
YDR385W	BDET_00222
YBL076C	BDET_00228
YGR061C	BDET_05627
YPR010C	BDET_04917
YKL215C	BDET_02765
YDR127W	BDET_06667
YNL132W	BDET_00366
YDR135C	BDET_02706
YAL026C	BDET_06158	BDET_04010
YPL082C	BDET_02952
YDL126C	BDET_07968
YKL210W	BDET_04460
YOR326W	BDET_06572
YAL029C	BDET_06572
YER070W	BDET_05283
YIL066C	BDET_05283
YLL040C	BDET_05485
YGR094W	BDET_03762
YGL195W	BDET_05655
YOR335C	BDET_03579
YGR218W	BDET_07662
YLR304C	BDET_01139
YDL102W	BDET_05054
YBR115C	BDET_01583
YGR204W	BDET_08213
YBR084W	BDET_08213
YIL125W	BDET_00779
YKR054C	BDET_08568
YLR106C	BDET_04082
YBL022C	BDET_00893
YDL145C	BDET_01010
YER103W	BDET_01124
YBL075C	BDET_01124
YAL005C	BDET_01124
YLL024C	BDET_01124
YNL088W	BDET_00426
YIL126W	BDET_02123
YOR304W	BDET_05687
YBR245C	BDET_05687
YER013W	BDET_03296
YEL031W	BDET_07139
YPL160W	BDET_01134
YPL240C	BDET_05222
YMR186W	BDET_05222
YPR184W	BDET_01789
YPR160W	BDET_06662
YKL148C	BDET_06964
YJL045W	BDET_06964
YMR080C	BDET_07812
YIL078W	BDET_00393
YMR288W	BDET_07360
YPL226W	BDET_04211
YER166W	BDET_08179
YDR093W	BDET_08179
YHR023W	BDET_02486
YDR091C	BDET_02584
YLL048C	BDET_02954	BDET_06387	BDET_00249
YHL035C	BDET_02954	BDET_06387	BDET_00249
YGL120C	BDET_06754
YJR045C	BDET_02895
YEL030W	BDET_02895
YER164W	BDET_03480
YOR291W	BDET_03695
YER125W	BDET_08004
YNL014W	BDET_05710
YLR249W	BDET_05710
YCR057C	BDET_00936
YKL104C	BDET_04151
YMR189W	BDET_07335
YFR019W	BDET_05758
YDR457W	BDET_06487
YPL086C	BDET_05813
YJL050W	BDET_06864
YLR069C	BDET_04464
YPL217C	BDET_05263
YAL035W	BDET_05551
YER171W	BDET_05105
YDR170C	BDET_07150	BDET_07149
YGL173C	BDET_07399
YDR258C	BDET_00097
YBL023C	BDET_04395
YGL167C	BDET_00174
YPR080W	BDET_02112	BDET_02111
YBR118W	BDET_02112	BDET_02111
YDR238C	BDET_04412
YBR127C	BDET_05299
YJL034W	BDET_00204
YDL185W	BDET_07779
YFR015C	BDET_01276
YLR258W	BDET_01276
YLR086W	BDET_05215
YEL011W	BDET_06958
YOL021C	BDET_04708
YER091C	BDET_06546	BDET_01885
YPR181C	BDET_00935
YGL022W	BDET_02157
YCR011C	BDET_07350
YDR212W	BDET_08136
YGL026C	BDET_06141
YIL143C	BDET_00829	BDET_01855
YMR120C	BDET_02571	BDET_04126
YLR028C	BDET_02571	BDET_04126
YGL234W	BDET_08261
YLR153C	BDET_00473
YLR259C	BDET_08422
YGR264C	BDET_06134
YHR074W	BDET_07693
YDL215C	BDET_08585
YKR086W	BDET_07405
YBL099W	BDET_02997
YKR001C	BDET_07691
YLR410W	BDET_05501
YLL026W	BDET_04470
YOR330C	BDET_08567
YFL037W	BDET_00601	BDET_05635
YNL163C	BDET_05210
YFR031C	BDET_02879
YGR240C	BDET_04328
YMR205C	BDET_04328
YJR035W	BDET_03491
YJR064W	BDET_01507
YGL137W	BDET_05856	BDET_00092
YKR097W	BDET_04827
YGL207W	BDET_02472
YMR089C	BDET_01342
YMR217W	BDET_06819
YML085C	BDET_00078
YML124C	BDET_00078
YJL111W	BDET_02857
YMR290C	BDET_00388
YOL006C	BDET_02757
YPR019W	BDET_07051
YOL090W	BDET_03138
YBR001C	BDET_03685
YDR001C	BDET_03685
YPL093W	BDET_02958
YKL145W	BDET_07660
YGL201C	BDET_05792
YLR274W	BDET_07786
YDR097C	BDET_04089
YHR027C	BDET_03236
YOL004W	BDET_01890
YIL142W	BDET_07981	BDET_03482
YMR049C	BDET_07650
YBR121C	BDET_00771
YPR081C	BDET_00771
YER036C	BDET_00186
YCL030C	BDET_03533
YBR080C	BDET_07996
YLL034C	BDET_08691
YBR114W	BDET_02246
YOR168W	BDET_04352
YCR093W	BDET_07705
YBR196C	BDET_08030
YJL014W	BDET_03380
YGL163C	BDET_05764
YHR020W	BDET_01190
YOL075C	BDET_03510
YJR121W	BDET_05630
YBL039C	BDET_03549
YJR103W	BDET_03549
YBR202W	BDET_04453
YBR126C	BDET_01513
YLR175W	BDET_02437
YLR432W	BDET_06257
YHR216W	BDET_06257
YML056C	BDET_06257
YBR023C	BDET_01759
YGL245W	BDET_00557
YDL143W	BDET_07728
YEL032W	BDET_02947
YKR009C	BDET_03980
YMR128W	BDET_03673
YBR038W	BDET_08415	BDET_08281
YML075C	BDET_06903
YLR450W	BDET_06903
YDL007W	BDET_06524
YLR305C	BDET_06219
YDR129C	BDET_07295
YFL039C	BDET_03596
YNL123W	BDET_02195
YHR072W	BDET_05789
YLR129W	BDET_05474
YNL247W	BDET_08178
YPL235W	BDET_07647
YER043C	BDET_03287
YLR359W	BDET_05026
YOR356W	BDET_08280
YDR190C	BDET_07409
YIL075C	BDET_02143
YFL008W	BDET_04705
YCL054W	BDET_00046
YKL165C	BDET_06540
YLR289W	BDET_05139
YMR301C	BDET_02245
YBL004W	BDET_07634
YGL006W	BDET_06015	BDET_05751
YJL033W	BDET_04408
YJL074C	BDET_05019
YHR019C	BDET_01144
YLR277C	BDET_00637
YGL048C	BDET_08056
YPR074C	BDET_04580
YBR117C	BDET_04580
YMR304W	BDET_08307
YPL262W	BDET_07382
YER086W	BDET_03975
YLL018C	BDET_03133
YLR058C	BDET_00948
YGR254W	BDET_02498
YHR174W	BDET_02498
YOR393W	BDET_02498
YPL281C	BDET_02498
YMR323W	BDET_02498
YNL117W	BDET_02693
YIR031C	BDET_02693
YHR183W	BDET_07441
YGR256W	BDET_07441
YMR300C	BDET_05666
YFL018C	BDET_04409
YFL036W	BDET_06072
YDR394W	BDET_05811
YGL125W	BDET_02653
YJL153C	BDET_03433	BDET_03451
YNL189W	BDET_04846
YNL161W	BDET_01494
YER133W	BDET_00986
YGL008C	BDET_05768	BDET_03468
YPL036W	BDET_05768	BDET_03468
YKL035W	BDET_02883	BDET_02884
YOR259C	BDET_00262
YLR240W	BDET_08132
YBR248C	BDET_00907
YDR341C	BDET_00145
YHR091C	BDET_00145
YPL119C	BDET_06269
YOR204W	BDET_06269
YDL029W	BDET_03019
YLR389C	BDET_06040
YLR180W	BDET_00731
YDR502C	BDET_00731
YLR378C	BDET_00235
YDL031W	BDET_01739
YHR047C	BDET_01967	BDET_06464
YKL157W	BDET_01967	BDET_06464
YDL164C	BDET_03712
YOR128C	BDET_04177
YMR105C	BDET_04144
YKL127W	BDET_04144
YGR116W	BDET_02775
YOR063W	BDET_00533	BDET_00534
YNL250W	BDET_05810
YOR014W	BDET_07663
YPR173C	BDET_03910
YNL061W	BDET_07478
YDL178W	BDET_08420
YEL071W	BDET_08420
YAL023C	BDET_07784
YOR321W	BDET_07784
YGR199W	BDET_07784
YNL325C	BDET_04481
YLR347C	BDET_05778
YMR229C	BDET_07395
YNR013C	BDET_01049
YNL287W	BDET_06846
YDR270W	BDET_05104
YJL008C	BDET_01624
YDR172W	BDET_08766
YOR048C	BDET_07263
YLR083C	BDET_08248	BDET_02461
YDR107C	BDET_08248	BDET_02461
YPR024W	BDET_04558
YER025W	BDET_06070
YLR060W	BDET_02503
YIL109C	BDET_03497
YNL049C	BDET_03497
YNL106C	BDET_04139
YOR109W	BDET_04139
YOL057W	BDET_04424
YOR117W	BDET_07012
YFR009W	BDET_01519
YDL160C	BDET_07406
YER065C	BDET_03057
YAL036C	BDET_04825
YDR188W	BDET_06694
YDR074W	BDET_07805
YGL238W	BDET_01742
YDL066W	BDET_00732
YLR174W	BDET_00732
YNL009W	BDET_00732
YKR059W	BDET_07633	BDET_07791
YJL138C	BDET_07633	BDET_07791
YOR211C	BDET_02370
YNR053C	BDET_01989
YMR308C	BDET_00422
YHR170W	BDET_00361
YLR384C	BDET_02378
YLR419W	BDET_08408
YLR197W	BDET_00735
YOL058W	BDET_03321
YNL220W	BDET_01648
YDR062W	BDET_07950
YDL182W	BDET_00420
YDL131W	BDET_00420
YGR109W-B	BDET_07858
YIL082W-A	BDET_07858
YHL030W	BDET_08495
YNL112W	BDET_00233
YER090W	BDET_05024
YLR386W	BDET_07943
YDR232W	BDET_02443
YBR229C	BDET_01524
YHR037W	BDET_03178
YOR046C	BDET_06952
YHR018C	BDET_01003
YCR072C	BDET_08214
YDL084W	BDET_01378
YPR088C	BDET_03740
YDL188C	BDET_00894
YDL134C	BDET_00894
YLR397C	BDET_01592
YDR023W	BDET_07601
YJR143C	BDET_05817
YOR270C	BDET_04675
YMR054W	BDET_04675
YDR060W	BDET_03407
YER136W	BDET_02940
YKR002W	BDET_03532
YOR217W	BDET_05453
YFR044C	BDET_04253
YPR033C	BDET_05064
YPL106C	BDET_03724
YBR169C	BDET_03724
YDR038C	BDET_00737
YDR039C	BDET_00737
YDR040C	BDET_00737
YLR272C	BDET_00583
YOR310C	BDET_07380
YLR409C	BDET_03092
YFL022C	BDET_02872
YLL029W	BDET_01181
YAL019W	BDET_07484
YJL101C	BDET_05884
YDR477W	BDET_07102
YDL168W	BDET_01427
YNR050C	BDET_00369
YGL171W	BDET_00588
YER165W	BDET_00482
YJR138W	BDET_06051
YDL047W	BDET_02726
YJR065C	BDET_06797
YOR317W	BDET_00503
YMR246W	BDET_00503
YIL009W	BDET_00503
YER082C	BDET_03515
YER110C	BDET_04248
YHL007C	BDET_04845
YLL008W	BDET_03854
YJL154C	BDET_03833
YDL055C	BDET_08032
YML057W	BDET_01222
YLR433C	BDET_01222
YHR065C	BDET_02302
YNL330C	BDET_05157
YKL209C	BDET_01529
YNL329C	BDET_05554
YNL045W	BDET_02736
YPL091W	BDET_08552
YJL012C	BDET_01461
YJL026W	BDET_02259
YDL014W	BDET_07602
YLR276C	BDET_02447
YDL060W	BDET_02075
YBR079C	BDET_03573
YGL148W	BDET_08694
YML126C	BDET_01894
YOR187W	BDET_08324
YBL105C	BDET_05298
YNL298W	BDET_01840	BDET_02731
YLR089C	BDET_06834
YDR111C	BDET_06834
YPR112C	BDET_00303
YDR291W	BDET_05963
YPL028W	BDET_03560
YPL204W	BDET_04545
YLR188W	BDET_04274
YPL270W	BDET_04274
YGR100W	BDET_01869
YBR221C	BDET_05949
YLL039C	BDET_05316
YNL321W	BDET_05578
YFL033C	BDET_02050
YIR007W	BDET_03564
YBR208C	BDET_08414
YDR430C	BDET_00881
YNR047W	BDET_01302
YCR091W	BDET_01302
YHR164C	BDET_03264
YDR283C	BDET_06316
YIL155C	BDET_05317
YML059C	BDET_03785
YBR237W	BDET_08291
YKL113C	BDET_00981
YOR196C	BDET_06925
YHR030C	BDET_00152	BDET_00153	BDET_00154
YPL022W	BDET_06480
YDR148C	BDET_00952
YNL064C	BDET_00155
YLR234W	BDET_03101
YDR211W	BDET_00585
YER178W	BDET_04590
YLR430W	BDET_05302
YLR222C	BDET_08313
YBL091C	BDET_05265
YPL195W	BDET_04218
YOR136W	BDET_06238
YOL097C	BDET_06549
YDR294C	BDET_00890
YGR155W	BDET_02709
YML054C	BDET_01912
YAL016W	BDET_06670
YKL135C	BDET_05225
YBR136W	BDET_01428
YGR245C	BDET_02154
YGR244C	BDET_02411
YMR297W	BDET_03616	BDET_03615
YBR139W	BDET_03616	BDET_03615
YAL048C	BDET_06297
YMR167W	BDET_04390
YGR192C	BDET_06684
YJL052W	BDET_06684
YJR009C	BDET_06684
YBR031W	BDET_06794
YDR012W	BDET_06794
YPR111W	BDET_01278
YGR092W	BDET_01278
YNR001C	BDET_05762
YCR005C	BDET_05762
YHR028C	BDET_05197
YBL030C	BDET_00873
YBR085W	BDET_00873
YMR056C	BDET_00873
YBR025C	BDET_03365
YDR375C	BDET_03032
YOL094C	BDET_03811
YNL241C	BDET_05827
YHR135C	BDET_01138
YNL154C	BDET_01138
YGL190C	BDET_03024
YDR075W	BDET_02834
YBR097W	BDET_01279
YNL267W	BDET_00054
YHR068W	BDET_02380
YBR011C	BDET_05272
YBL068W	BDET_03544
YER099C	BDET_03544
YBL017C	BDET_06886
YJL222W	BDET_06886
YIL173W	BDET_06886
YNR065C	BDET_06886
YBR222C	BDET_07612
YLR113W	BDET_06664
YMR278W	BDET_07061
YER081W	BDET_06346
YIL074C	BDET_06346
YGL027C	BDET_05277
YGL205W	BDET_06363
YLR438W	BDET_07903
YHR113W	BDET_08599
YLR371W	BDET_01882
YGR070W	BDET_01882
YJL155C	BDET_02767
YGR185C	BDET_08061
YFR004W	BDET_00701
YMR224C	BDET_02882
YAL021C	BDET_00982
YGR103W	BDET_06359
YJR040W	BDET_03853	BDET_05555
YJR145C	BDET_06304
YHR203C	BDET_06304
YGR173W	BDET_00391
YBR170C	BDET_04755
YKL197C	BDET_02860
YGL055W	BDET_04542
YGL099W	BDET_05018
YHR205W	BDET_04854
YIL018W	BDET_03460
YFR031C-A	BDET_03460
YBR198C	BDET_01871
YJL164C	BDET_01700
YPL203W	BDET_01700
YKL166C	BDET_01700
YML123C	BDET_02659	BDET_05950
YAL012W	BDET_03524
YGL119W	BDET_02719
YOR323C	BDET_02337
YNL006W	BDET_06149
YOR244W	BDET_00353
YGL091C	BDET_05500
YMR216C	BDET_06497
YNR032W	BDET_06254
YLR354C	BDET_04065
YGR043C	BDET_04065
YPL147W	BDET_06937	BDET_03135
YBL011W	BDET_04610
YJL102W	BDET_05678
YLR244C	BDET_06518
YBR160W	BDET_00578
YHR039C	BDET_01161
YDR331W	BDET_00548
YEL058W	BDET_03030
YER052C	BDET_06431
YGR252W	BDET_06283
YKL134C	BDET_04261
YOR165W	BDET_04355
YLR429W	BDET_06818
YOL023W	BDET_00703
YGR211W	BDET_07392
YIL160C	BDET_06829
YJL167W	BDET_07030
YOR361C	BDET_07605
YDR481C	BDET_00912
YOR027W	BDET_03461
YGL211W	BDET_07319
YPL154C	BDET_02434
YNL037C	BDET_05854
YPR016C	BDET_06663
YOR243C	BDET_02385	BDET_02393
YJR148W	BDET_07373
YHR208W	BDET_07373
YDL190C	BDET_02211
YGL095C	BDET_01307
YDL147W	BDET_03182
YDL103C	BDET_03637
YGR200C	BDET_08216
YMR309C	BDET_07839
YDL097C	BDET_04751
YOR070C	BDET_00498
YIL107C	BDET_06475
YGL040C	BDET_05557
YNL277W	BDET_06277
YDR047W	BDET_00718
YLR383W	BDET_02336
YLR027C	BDET_04400
YLR231C	BDET_06303
YLR293C	BDET_02819
YOR185C	BDET_02819
YLR401C	BDET_02444
YDR128W	BDET_06077
YOR074C	BDET_02027
YML042W	BDET_07121
YHL032C	BDET_02955	BDET_06385
YDR120C	BDET_03132
YNL238W	BDET_04780
YGR231C	BDET_04407
YGR145W	BDET_03542
YNL071W	BDET_06321
YOR160W	BDET_00517
YGL094C	BDET_04571
YJR132W	BDET_05276
YGR170W	BDET_02168
YPL151C	BDET_00352
YHR171W	BDET_03339
YLR340W	BDET_03521
YLR195C	BDET_08277
YLL041C	BDET_01201
YPR141C	BDET_07559
YDR035W	BDET_04330
YBR249C	BDET_04330
YGL216W	BDET_00738
YFL002C	BDET_03610
YCR012W	BDET_05734
YMR096W	BDET_04270	BDET_04271
YFL059W	BDET_04270	BDET_04271
YNL333W	BDET_04270	BDET_04271
YHR169W	BDET_00969
YLL011W	BDET_00335
YHR107C	BDET_05640
YIR034C	BDET_08201
YHR204W	BDET_02784
YOR176W	BDET_00110	BDET_07986
YDR208W	BDET_00324
YPL266W	BDET_01308
YIL046W	BDET_05418
YHR007C	BDET_01895
YHR098C	BDET_06380
YDR365C	BDET_06266
YLR447C	BDET_08140
YMR145C	BDET_02623
YDL085W	BDET_02623
YML120C	BDET_02623
YDR037W	BDET_05645
YER126C	BDET_00219
YNL207W	BDET_04757
YDR099W	BDET_05641
YER177W	BDET_05641
YPL131W	BDET_01522
YPR069C	BDET_08252
YFL041W	BDET_02158	BDET_02165
YMR058W	BDET_02158	BDET_02165
YGL084C	BDET_07334
YPL189W	BDET_07334
YDR300C	BDET_08142
YHR033W	BDET_08142
YMR131C	BDET_01733
YGR258C	BDET_00687
YLR208W	BDET_05665
YOL034W	BDET_06288
YKL213C	BDET_08425
YDR353W	BDET_00479
YHR106W	BDET_00479
YJR072C	BDET_01703
YDR243C	BDET_04152
YDR189W	BDET_04484
YMR116C	BDET_04737
YGR286C	BDET_08175
YJR007W	BDET_07044
YER179W	BDET_03809
YMR012W	BDET_04188
YJR130C	BDET_01793
YML082W	BDET_01793
YLL058W	BDET_01793
YDR122W	BDET_03763
YLR096W	BDET_03763
YDL240W	BDET_03073
YBR058C	BDET_04339
YGR090W	BDET_02876
YPL031C	BDET_00820
YIL094C	BDET_00424
YGL012W	BDET_06812
YPR047W	BDET_05480
YNL142W	BDET_00136
YGR121C	BDET_00136
YPR138C	BDET_00136
YOR142W	BDET_00819
YBR003W	BDET_00998
YNL290W	BDET_00685
YBL024W	BDET_07429
YNL023C	BDET_04381
YKR038C	BDET_06474
YDL108W	BDET_07330
YOR206W	BDET_03273
YFL034W	BDET_06861
YDL198C	BDET_08436
YJL094C	BDET_08041
YHR005C	BDET_07009	BDET_07008
YCL059C	BDET_02880
YJR117W	BDET_01918
YLR163C	BDET_06168
YPL259C	BDET_05802
YLR005W	BDET_04370
YKR039W	BDET_07124	BDET_07123	BDET_07122
YNL268W	BDET_07124	BDET_07123	BDET_07122
YEL063C	BDET_07124	BDET_07123	BDET_07122
YNL270C	BDET_07124	BDET_07123	BDET_07122
YGR191W	BDET_07124	BDET_07123	BDET_07122
YCL025C	BDET_07124	BDET_07123	BDET_07122
YDR508C	BDET_07124	BDET_07123	BDET_07122
YBR068C	BDET_07124	BDET_07123	BDET_07122
YDR046C	BDET_07124	BDET_07123	BDET_07122
YPL274W	BDET_07124	BDET_07123	BDET_07122
YOL020W	BDET_07124	BDET_07123	BDET_07122
YBR069C	BDET_07124	BDET_07123	BDET_07122
YLL061W	BDET_07124	BDET_07123	BDET_07122
YPL265W	BDET_07124	BDET_07123	BDET_07122
YLR314C	BDET_00751
YPL175W	BDET_05291
YML069W	BDET_02247
YNL082W	BDET_06307
YAR007C	BDET_04884
YGL184C	BDET_04808
YDR158W	BDET_07427
YPL029W	BDET_04368
YDL238C	BDET_01400
YFL045C	BDET_03271
YLR229C	BDET_01547
YMR241W	BDET_00169
YBR087W	BDET_04469
YLL013C	BDET_01841
YJL087C	BDET_03328
YOR241W	BDET_04349
YGR132C	BDET_02471
YBR034C	BDET_06691
YLR029C	BDET_05423
YMR121C	BDET_05423
YGR274C	BDET_03053
YJL109C	BDET_05753
YML080W	BDET_07272
YPL012W	BDET_00781
YNL288W	BDET_03259
YGR210C	BDET_06202
YML049C	BDET_05083
YNL218W	BDET_02194
YHR024C	BDET_04894
YDL195W	BDET_02943
YOR065W	BDET_01576
YKR024C	BDET_00293
YDR390C	BDET_05411
YBR247C	BDET_06379
YNL212W	BDET_06507
YER005W	BDET_01585
YNR043W	BDET_00617
YDL174C	BDET_07557
YGR012W	BDET_07388
YER015W	BDET_02020	BDET_00978
YGR123C	BDET_04091
YPL009C	BDET_01259
YNL178W	BDET_06672
YFR047C	BDET_06795	BDET_06796
YMR001C	BDET_02755
YNL243W	BDET_07485
YOR261C	BDET_07638
YKL085W	BDET_05728	BDET_06592
YBR142W	BDET_04333
YBR055C	BDET_05093
YLR336C	BDET_05025
YGL116W	BDET_04926
YLR172C	BDET_07381
YFR024C-A	BDET_03563
YHR016C	BDET_03563
YIL129C	BDET_03347
YNL256W	BDET_05061
YJR095W	BDET_01070
YLR075W	BDET_02622
YKL211C	BDET_05023
YBR029C	BDET_08189
YPL122C	BDET_08229
YDR256C	BDET_05142	BDET_05190
YGR088W	BDET_05142	BDET_05190
YOR316C	BDET_04217
YMR243C	BDET_04217
YMR139W	BDET_08278
YDL079C	BDET_08278
YGL123W	BDET_04147
YJL197W	BDET_01552
YML008C	BDET_01569
YFR037C	BDET_06596
YGR253C	BDET_06821
YFR053C	BDET_03636	BDET_04392
YGL253W	BDET_03636	BDET_04392
YEL022W	BDET_06967
YJR031C	BDET_06967
YNL087W	BDET_04929
YOR086C	BDET_04929
YDL100C	BDET_00104
YER003C	BDET_02645
YDR044W	BDET_07480
YPR048W	BDET_03161
YIL116W	BDET_00714
YMR146C	BDET_00592
YLR212C	BDET_04864
YER107C	BDET_02625	BDET_02630
YML063W	BDET_08247
YLR441C	BDET_08247
YER047C	BDET_00305
YPR041W	BDET_08057
YEL042W	BDET_05201
YKR089C	BDET_08126
YOR081C	BDET_08126
YGL065C	BDET_00984
YDL019C	BDET_04418
YAR042W	BDET_04418
YJR139C	BDET_03547
YKL184W	BDET_05686
YLR420W	BDET_05219
YAL038W	BDET_00837
YOR347C	BDET_00837
YLR116W	BDET_01187
YGR233C	BDET_04388
YGL100W	BDET_06097
YDL192W	BDET_00072
YDL137W	BDET_00072
YGR010W	BDET_07683
YLR328W	BDET_07683
YDR456W	BDET_01947
YNL317W	BDET_03626
YMR076C	BDET_08591
YKR084C	BDET_00205
YBL098W	BDET_07830
YLR377C	BDET_04609
YJR110W	BDET_06245
YDR301W	BDET_00850
YDR019C	BDET_02844
YLR196W	BDET_01815
YHR088W	BDET_03334
YKL140W	BDET_04282
YPL209C	BDET_08012
YOR374W	BDET_07824
YER073W	BDET_07824
YPL061W	BDET_07824
YMR170C	BDET_07824
YMR169C	BDET_07824
YJR068W	BDET_01872
YPR003C	BDET_01944
YGR028W	BDET_08016
YEL046C	BDET_02408
YIL091C	BDET_02878
YGR171C	BDET_06471
YPR110C	BDET_03179
YBR020W	BDET_06155
YDR009W	BDET_06155
YLR351C	BDET_02355
YCR024C	BDET_07481
YPL074W	BDET_02948
YLR362W	BDET_01037
YML093W	BDET_01555
YDR364C	BDET_04809
YLR310C	BDET_02849
YOR157C	BDET_07085
YPL090C	BDET_02304	BDET_02305
YBR181C	BDET_02304	BDET_02305
YJR051W	BDET_06882
YEL047C	BDET_06882
YLR048W	BDET_07630
YGR214W	BDET_07630
YHR111W	BDET_01406
YHR042W	BDET_01121
YMR296C	BDET_03569
YOL066C	BDET_00761
YDL036C	BDET_00761
YKL027W	BDET_05719
YHR003C	BDET_05719
YOR262W	BDET_03286
YLR055C	BDET_06678
YPL220W	BDET_00041
YGL135W	BDET_00041
YHL033C	BDET_04357
YLL045C	BDET_04357
YMR093W	BDET_07449
YOL077C	BDET_02758
YMR302C	BDET_05626
YPR119W	BDET_03335
YGR108W	BDET_03335
YEL052W	BDET_00923
YHR070W	BDET_01501
YIL038C	BDET_01350
YLR243W	BDET_00675
YHR194W	BDET_02462
YJR076C	BDET_07265
YGL003C	BDET_00977
YBR018C	BDET_04544
YBR192W	BDET_05741
YOL122C	BDET_00070
YHR050W	BDET_00070
YLR034C	BDET_00070
YER021W	BDET_03966
YKL193C	BDET_05399
YER168C	BDET_01477
YOR001W	BDET_07420
YGR267C	BDET_01270
YKL045W	BDET_03996
YEL061C	BDET_06300
YIR008C	BDET_06374
YDL022W	BDET_00568
YOL059W	BDET_00568
YHR025W	BDET_00037
YJR126C	BDET_02679
YJL100W	BDET_05430
YPL212C	BDET_04413
YGR246C	BDET_05281
YDR292C	BDET_08269
YHR077C	BDET_08440
YOR222W	BDET_05705
YPL134C	BDET_05705
YGR285C	BDET_01194
YPL263C	BDET_00689
YHR102W	BDET_06573
YEL041W	BDET_06066
YJR049C	BDET_06066
YKR017C	BDET_00573
YHR128W	BDET_05221
YOR119C	BDET_03388
YER141W	BDET_08692
YOR271C	BDET_06815
YHR001W	BDET_05475
YKR003W	BDET_05475
YCR084C	BDET_02574
YNL075W	BDET_05415
YNL139C	BDET_00292
YPR004C	BDET_00606
YPL249C	BDET_06499
YBL089W	BDET_00023
YER119C	BDET_00023
YBR234C	BDET_00334
YJR105W	BDET_00380
YNL138W	BDET_01770
YPL110C	BDET_00896
YIL003W	BDET_06542
YJL212C	BDET_02151	BDET_07548	BDET_07549	BDET_05257	BDET_04003	BDET_07200
YPR194C	BDET_02151	BDET_07548	BDET_07549	BDET_05257	BDET_04003	BDET_07200
YDR496C	BDET_04102
YDR244W	BDET_06979
YML102W	BDET_05505
YPL008W	BDET_04979
YDR523C	BDET_07700	BDET_04149
YGR175C	BDET_00375
YGR159C	BDET_02611
YLR017W	BDET_02031
YER055C	BDET_08413
YMR247C	BDET_08573
YMR079W	BDET_04194	BDET_02167
YKL091C	BDET_04194	BDET_02167
YCL043C	BDET_02707
YDR518W	BDET_02707
YCR047C	BDET_04344
YCR094W	BDET_08195
YNR048W	BDET_08195
YNL323W	BDET_08195
YEL051W	BDET_08258
YBR189W	BDET_03159
YPL081W	BDET_03159
YDR338C	BDET_03779
YHR032W	BDET_03779
YEL060C	BDET_06120
YOR003W	BDET_06120
YLR299W	BDET_03513
YJL095W	BDET_05959
YNL313C	BDET_04946
YGL169W	BDET_01119
YOR184W	BDET_02048
YOR299W	BDET_06432
YMR237W	BDET_06432
YHR190W	BDET_01783
YBL037W	BDET_06630
YPR108W	BDET_04779
YOL049W	BDET_04740	BDET_04242
YLR167W	BDET_00762
YBR227C	BDET_04347
YER006W	BDET_04245
YMR092C	BDET_02871
YLR186W	BDET_00055
YNL083W	BDET_03622
YPL125W	BDET_02777
YER102W	BDET_00051
YBL072C	BDET_00051
YER031C	BDET_01613
YGL210W	BDET_01613
YDL201W	BDET_00294
YOL124C	BDET_00412
YOR145C	BDET_06508
YBR164C	BDET_06248
YMR272C	BDET_03268
YLR399C	BDET_05401
YDL070W	BDET_05401
YGL203C	BDET_06226
YDR226W	BDET_08327
YPR102C	BDET_05851
YGR085C	BDET_05851
YDR339C	BDET_00651
YFL030W	BDET_01397
YPL211W	BDET_00697
YPL152W	BDET_01120
YPL184C	BDET_01627
YJR006W	BDET_07719
YFR005C	BDET_02271
YGR163W	BDET_02752
YER089C	BDET_05328
YBL056W	BDET_05328
YKL064W	BDET_01687
YML001W	BDET_02126
YGL112C	BDET_07582
YEL056W	BDET_08233
YLR117C	BDET_07157
YPL227C	BDET_06342
YML010W	BDET_00328
YNR033W	BDET_01199
YDL040C	BDET_03232
YFL003C	BDET_02971
YJR070C	BDET_02773
YLR002C	BDET_02715
YJL069C	BDET_08255
YKL022C	BDET_00758
YGR060W	BDET_02840
YOR093C	BDET_00144
YJR123W	BDET_02367
YHR069C	BDET_05688
YDL090C	BDET_08234
YPL268W	BDET_00384
YGL011C	BDET_05275
YER148W	BDET_07055
YJR002W	BDET_06959
YIL133C	BDET_02037
YNL069C	BDET_02037
YHL010C	BDET_06170
YOR091W	BDET_07488
YKR066C	BDET_03316	BDET_06814
YGR184C	BDET_00182
YBR179C	BDET_03861
YPL111W	BDET_06014
YOR155C	BDET_07998
YIL021W	BDET_06986
YOR202W	BDET_02327	BDET_02324
YJL001W	BDET_01053
YNL003C	BDET_00591
YFL016C	BDET_04326
YER093C	BDET_05062
YDR105C	BDET_07207
YPR029C	BDET_04294
YHR188C	BDET_07828
YPL117C	BDET_05214
YNL031C	BDET_05770
YBR010W	BDET_05770
YKL081W	BDET_06224
YPL048W	BDET_06224
YER061C	BDET_00483
YEL021W	BDET_04978
YMR129W	BDET_02915
YDL205C	BDET_07570
YOR197W	BDET_03702
YOL027C	BDET_05171
YMR213W	BDET_06607
YOR067C	BDET_07720
YMR226C	BDET_01744
YJL060W	BDET_07599
YFR048W	BDET_04215
YEL024W	BDET_07718
YPR066W	BDET_05092
YPL141C	BDET_06145	BDET_06200
YOR233W	BDET_06145	BDET_06200
YBL079W	BDET_03050
YER105C	BDET_03050
YFR006W	BDET_01939
YFR002W	BDET_02983
YGR135W	BDET_04308
YER094C	BDET_04919
YJR013W	BDET_07754
YPR132W	BDET_04475
YGR118W	BDET_04475
YFR051C	BDET_05805
YPL183C	BDET_02260
YOR022C	BDET_04199
YOR212W	BDET_08256
YGR157W	BDET_02307	BDET_02295
YML061C	BDET_05045
YHR031C	BDET_05045
YPR103W	BDET_08209	BDET_08208
YGR188C	BDET_04117
YNL001W	BDET_02088
YDL001W	BDET_08235
YDR268W	BDET_01048
YKL120W	BDET_01135
YMR277W	BDET_03530
YHR148W	BDET_07053
YLR166C	BDET_08062
YER145C	BDET_02159	BDET_02164
YAR018C	BDET_03333
YKR079C	BDET_00490
YGL001C	BDET_04241
YKR068C	BDET_03478
YNL201C	BDET_03516
YKR094C	BDET_05714
YIL148W	BDET_05714
YDL086W	BDET_01936
YGR207C	BDET_01275
YHR166C	BDET_02912
YHR200W	BDET_04476
YOR025W	BDET_08510
YDR155C	BDET_02908
YML078W	BDET_02908
YJR047C	BDET_05699
YEL034W	BDET_05699
YDL058W	BDET_07904
YKR048C	BDET_07344
YDR064W	BDET_01055
YLR209C	BDET_00835
YPR137W	BDET_01205
YEL050C	BDET_06012
YKL073W	BDET_05669
YJL133W	BDET_00644
YKR052C	BDET_00644
YOR161C	BDET_00127
YDR368W	BDET_07831
YOR120W	BDET_07831
YHR011W	BDET_02984
YBR110W	BDET_05489
YER078C	BDET_05569
YEL027W	BDET_05754
YJL141C	BDET_06989
YNL169C	BDET_01008
YFR010W	BDET_05156
YPL222W	BDET_04055
YPL172C	BDET_06348
YML064C	BDET_02465
YDR267C	BDET_06716
YDR312W	BDET_07308
YHR066W	BDET_07308
YOR089C	BDET_08371
YJR091C	BDET_01261
YPR042C	BDET_01261
YOR312C	BDET_05681
YMR242C	BDET_05681
YCR031C	BDET_06968
YJL191W	BDET_06968
YBR133C	BDET_02649
YDR448W	BDET_06127
YDR280W	BDET_06647
YPR165W	BDET_02223
YBR046C	BDET_08010
YBL064C	BDET_03797
YML086C	BDET_01277
YMR110C	BDET_05353
YDR415C	BDET_06241	BDET_06242
YOR362C	BDET_00556
YLR253W	BDET_08080
YNL227C	BDET_08101
YOL120C	BDET_04405
YNL301C	BDET_04405
YMR314W	BDET_02695
YER122C	BDET_07990
YHR144C	BDET_07940
YGL225W	BDET_04890
YER039C	BDET_04890
YER117W	BDET_07580
YBL087C	BDET_07580
YFL001W	BDET_05375
YMR166C	BDET_04867
YOL016C	BDET_07618
YFR014C	BDET_07618
YLR405W	BDET_00066
YKL149C	BDET_08125
YBL061C	BDET_02421
YER096W	BDET_02421
YMR078C	BDET_01930
YKL024C	BDET_02829
YGR152C	BDET_04023
YIL020C	BDET_04848
YDR376W	BDET_07714
YOL064C	BDET_05191
YLR019W	BDET_00238
YLL010C	BDET_00238
YAL003W	BDET_00091
YNL240C	BDET_00188
YDR050C	BDET_05736
YDR324C	BDET_07143
YOR245C	BDET_06457
YML130C	BDET_05333
YBR176W	BDET_01824	BDET_01725
YDR264C	BDET_04770
YOR034C	BDET_04770
YKL212W	BDET_00757
YDL128W	BDET_06033
YPR118W	BDET_05174
YPL043W	BDET_05874
YDR392W	BDET_03945
YPL132W	BDET_00529
YBL041W	BDET_08210
YHR112C	BDET_00885	BDET_00944	BDET_00939
YJR036C	BDET_05676	BDET_06562
YDL236W	BDET_00645
YOL098C	BDET_00274
YNR029C	BDET_00595
YPR178W	BDET_03998
YPL237W	BDET_04459
YIL153W	BDET_07264
YNL020C	BDET_06468
YIL095W	BDET_06468
YBR059C	BDET_06468
YGL147C	BDET_04883
YNL067W	BDET_04883
YBR289W	BDET_01647
YLR143W	BDET_08259
YNR019W	BDET_02941
YCR048W	BDET_02941
YPL218W	BDET_03341
YER143W	BDET_08060
YNL096C	BDET_05553
YOR096W	BDET_05553
YJR001W	BDET_02982
YPL100W	BDET_06410
YOR175C	BDET_02406	BDET_02407
YJR144W	BDET_00480
YPR189W	BDET_03021
YGR047C	BDET_07112
YAL058W	BDET_00940	BDET_00884
YGR216C	BDET_00596
YGR261C	BDET_03812
YNL007C	BDET_02056
YGR083C	BDET_04774
YBR039W	BDET_07377
YIL145C	BDET_06510
YOR272W	BDET_06344
YOL010W	BDET_00239
YGR255C	BDET_03058
YMR022W	BDET_03831
YPL096W	BDET_04154
YHL009W-B	BDET_04999	BDET_07503	BDET_04505	BDET_08810	BDET_02598	BDET_07473	BDET_07801	BDET_08611	BDET_07522	BDET_07802	BDET_08669	BDET_03223	BDET_08662
YJL113W	BDET_04999	BDET_07503	BDET_04505	BDET_08810	BDET_02598	BDET_07473	BDET_07801	BDET_08611	BDET_07522	BDET_07802	BDET_08669	BDET_03223	BDET_08662
YFL002W-A	BDET_04999	BDET_07503	BDET_04505	BDET_08810	BDET_02598	BDET_07473	BDET_07801	BDET_08611	BDET_07522	BDET_07802	BDET_08669	BDET_03223	BDET_08662
YGR161W-B	BDET_04999	BDET_07503	BDET_04505	BDET_08810	BDET_02598	BDET_07473	BDET_07801	BDET_08611	BDET_07522	BDET_07802	BDET_08669	BDET_03223	BDET_08662
YOR343W-B	BDET_04999	BDET_07503	BDET_04505	BDET_08810	BDET_02598	BDET_07473	BDET_07801	BDET_08611	BDET_07522	BDET_07802	BDET_08669	BDET_03223	BDET_08662
YBL100W-B	BDET_04999	BDET_07503	BDET_04505	BDET_08810	BDET_02598	BDET_07473	BDET_07801	BDET_08611	BDET_07522	BDET_07802	BDET_08669	BDET_03223	BDET_08662
YDR210W-B	BDET_04999	BDET_07503	BDET_04505	BDET_08810	BDET_02598	BDET_07473	BDET_07801	BDET_08611	BDET_07522	BDET_07802	BDET_08669	BDET_03223	BDET_08662
YDR034C-D	BDET_04999	BDET_07503	BDET_04505	BDET_08810	BDET_02598	BDET_07473	BDET_07801	BDET_08611	BDET_07522	BDET_07802	BDET_08669	BDET_03223	BDET_08662
YCL019W	BDET_04999	BDET_07503	BDET_04505	BDET_08810	BDET_02598	BDET_07473	BDET_07801	BDET_08611	BDET_07522	BDET_07802	BDET_08669	BDET_03223	BDET_08662
YOR192C-B	BDET_04999	BDET_07503	BDET_04505	BDET_08810	BDET_02598	BDET_07473	BDET_07801	BDET_08611	BDET_07522	BDET_07802	BDET_08669	BDET_03223	BDET_08662
YLR410W-B	BDET_04999	BDET_07503	BDET_04505	BDET_08810	BDET_02598	BDET_07473	BDET_07801	BDET_08611	BDET_07522	BDET_07802	BDET_08669	BDET_03223	BDET_08662
YDR261W-B	BDET_04999	BDET_07503	BDET_04505	BDET_08810	BDET_02598	BDET_07473	BDET_07801	BDET_08611	BDET_07522	BDET_07802	BDET_08669	BDET_03223	BDET_08662
YML039W	BDET_04999	BDET_07503	BDET_04505	BDET_08810	BDET_02598	BDET_07473	BDET_07801	BDET_08611	BDET_07522	BDET_07802	BDET_08669	BDET_03223	BDET_08662
YOL103W-B	BDET_04999	BDET_07503	BDET_04505	BDET_08810	BDET_02598	BDET_07473	BDET_07801	BDET_08611	BDET_07522	BDET_07802	BDET_08669	BDET_03223	BDET_08662
YER138C	BDET_04999	BDET_07503	BDET_04505	BDET_08810	BDET_02598	BDET_07473	BDET_07801	BDET_08611	BDET_07522	BDET_07802	BDET_08669	BDET_03223	BDET_08662
YDR365W-B	BDET_04999	BDET_07503	BDET_04505	BDET_08810	BDET_02598	BDET_07473	BDET_07801	BDET_08611	BDET_07522	BDET_07802	BDET_08669	BDET_03223	BDET_08662
YJR029W	BDET_04999	BDET_07503	BDET_04505	BDET_08810	BDET_02598	BDET_07473	BDET_07801	BDET_08611	BDET_07522	BDET_07802	BDET_08669	BDET_03223	BDET_08662
YPL257W-B	BDET_04999	BDET_07503	BDET_04505	BDET_08810	BDET_02598	BDET_07473	BDET_07801	BDET_08611	BDET_07522	BDET_07802	BDET_08669	BDET_03223	BDET_08662
YDR210C-D	BDET_04999	BDET_07503	BDET_04505	BDET_08810	BDET_02598	BDET_07473	BDET_07801	BDET_08611	BDET_07522	BDET_07802	BDET_08669	BDET_03223	BDET_08662
YGR027W-B	BDET_04999	BDET_07503	BDET_04505	BDET_08810	BDET_02598	BDET_07473	BDET_07801	BDET_08611	BDET_07522	BDET_07802	BDET_08669	BDET_03223	BDET_08662
YMR045C	BDET_04999	BDET_07503	BDET_04505	BDET_08810	BDET_02598	BDET_07473	BDET_07801	BDET_08611	BDET_07522	BDET_07802	BDET_08669	BDET_03223	BDET_08662
YML045W	BDET_04999	BDET_07503	BDET_04505	BDET_08810	BDET_02598	BDET_07473	BDET_07801	BDET_08611	BDET_07522	BDET_07802	BDET_08669	BDET_03223	BDET_08662
YJR027W	BDET_04999	BDET_07503	BDET_04505	BDET_08810	BDET_02598	BDET_07473	BDET_07801	BDET_08611	BDET_07522	BDET_07802	BDET_08669	BDET_03223	BDET_08662
YLR157C-B	BDET_04999	BDET_07503	BDET_04505	BDET_08810	BDET_02598	BDET_07473	BDET_07801	BDET_08611	BDET_07522	BDET_07802	BDET_08669	BDET_03223	BDET_08662
YBL005W-B	BDET_04999	BDET_07503	BDET_04505	BDET_08810	BDET_02598	BDET_07473	BDET_07801	BDET_08611	BDET_07522	BDET_07802	BDET_08669	BDET_03223	BDET_08662
YNL284C-B	BDET_04999	BDET_07503	BDET_04505	BDET_08810	BDET_02598	BDET_07473	BDET_07801	BDET_08611	BDET_07522	BDET_07802	BDET_08669	BDET_03223	BDET_08662
YPR158C-D	BDET_04999	BDET_07503	BDET_04505	BDET_08810	BDET_02598	BDET_07473	BDET_07801	BDET_08611	BDET_07522	BDET_07802	BDET_08669	BDET_03223	BDET_08662
YHR214C-B	BDET_04999	BDET_07503	BDET_04505	BDET_08810	BDET_02598	BDET_07473	BDET_07801	BDET_08611	BDET_07522	BDET_07802	BDET_08669	BDET_03223	BDET_08662
YGR038C-B	BDET_04999	BDET_07503	BDET_04505	BDET_08810	BDET_02598	BDET_07473	BDET_07801	BDET_08611	BDET_07522	BDET_07802	BDET_08669	BDET_03223	BDET_08662
YDR316W-B	BDET_04999	BDET_07503	BDET_04505	BDET_08810	BDET_02598	BDET_07473	BDET_07801	BDET_08611	BDET_07522	BDET_07802	BDET_08669	BDET_03223	BDET_08662
YLR227W-B	BDET_04999	BDET_07503	BDET_04505	BDET_08810	BDET_02598	BDET_07473	BDET_07801	BDET_08611	BDET_07522	BDET_07802	BDET_08669	BDET_03223	BDET_08662
YPR137C-B	BDET_04999	BDET_07503	BDET_04505	BDET_08810	BDET_02598	BDET_07473	BDET_07801	BDET_08611	BDET_07522	BDET_07802	BDET_08669	BDET_03223	BDET_08662
YDR098C-B	BDET_04999	BDET_07503	BDET_04505	BDET_08810	BDET_02598	BDET_07473	BDET_07801	BDET_08611	BDET_07522	BDET_07802	BDET_08669	BDET_03223	BDET_08662
YMR050C	BDET_04999	BDET_07503	BDET_04505	BDET_08810	BDET_02598	BDET_07473	BDET_07801	BDET_08611	BDET_07522	BDET_07802	BDET_08669	BDET_03223	BDET_08662
YPR158W-B	BDET_04999	BDET_07503	BDET_04505	BDET_08810	BDET_02598	BDET_07473	BDET_07801	BDET_08611	BDET_07522	BDET_07802	BDET_08669	BDET_03223	BDET_08662
YBR012W-B	BDET_04999	BDET_07503	BDET_04505	BDET_08810	BDET_02598	BDET_07473	BDET_07801	BDET_08611	BDET_07522	BDET_07802	BDET_08669	BDET_03223	BDET_08662
YOR142W-B	BDET_04999	BDET_07503	BDET_04505	BDET_08810	BDET_02598	BDET_07473	BDET_07801	BDET_08611	BDET_07522	BDET_07802	BDET_08669	BDET_03223	BDET_08662
YER160C	BDET_04999	BDET_07503	BDET_04505	BDET_08810	BDET_02598	BDET_07473	BDET_07801	BDET_08611	BDET_07522	BDET_07802	BDET_08669	BDET_03223	BDET_08662
YAR009C	BDET_04999	BDET_07503	BDET_04505	BDET_08810	BDET_02598	BDET_07473	BDET_07801	BDET_08611	BDET_07522	BDET_07802	BDET_08669	BDET_03223	BDET_08662
YGR161C-D	BDET_04999	BDET_07503	BDET_04505	BDET_08810	BDET_02598	BDET_07473	BDET_07801	BDET_08611	BDET_07522	BDET_07802	BDET_08669	BDET_03223	BDET_08662
YLR035C-A	BDET_04999	BDET_07503	BDET_04505	BDET_08810	BDET_02598	BDET_07473	BDET_07801	BDET_08611	BDET_07522	BDET_07802	BDET_08669	BDET_03223	BDET_08662
YEL054C	BDET_07742
YDR418W	BDET_07742
YBL008W	BDET_02504
YKL190W	BDET_03662
YMR208W	BDET_02744
YCL004W	BDET_07696
YJL081C	BDET_05767
YGR003W	BDET_07807	BDET_02399
YIL034C	BDET_03664
YDL159W	BDET_06700
YBR041W	BDET_00639
YDR083W	BDET_00159
YDR416W	BDET_03731
YKL205W	BDET_02290
YMR214W	BDET_06535
YJR131W	BDET_05339	BDET_00402
YPR058W	BDET_03344
YBR104W	BDET_03344
YKL180W	BDET_06583
YJL177W	BDET_06583
YDR092W	BDET_02473
YHR168W	BDET_02823
YDR373W	BDET_00521
YGR278W	BDET_06169
YKL002W	BDET_06808
YJL053W	BDET_07444
YJL190C	BDET_01230
YLR367W	BDET_01230
YPR060C	BDET_00734
YDR017C	BDET_00336
YGL019W	BDET_06608
YNL280C	BDET_04873
YJL036W	BDET_07125
YPL247C	BDET_01054
YKR081C	BDET_03184
YIL068C	BDET_06488
YNL118C	BDET_00630
YGL092W	BDET_03609
YLR241W	BDET_03466
YMR190C	BDET_02992
YPL155C	BDET_04940
YPL135W	BDET_00409
YOR226C	BDET_00409
YNR052C	BDET_05740
YML106W	BDET_00095
YMR271C	BDET_00095
YDR049W	BDET_03496
YCR009C	BDET_04022
YDR388W	BDET_04116
YMR143W	BDET_02109
YDL083C	BDET_02109
YDR304C	BDET_03973
YHR057C	BDET_03973
YKR087C	BDET_02386	BDET_02392
YJR024C	BDET_02371
YJL187C	BDET_07266
YBR088C	BDET_03035
YNL308C	BDET_01193
YLR022C	BDET_08238
YOR006C	BDET_03682	BDET_00061
YMR113W	BDET_07181
YKL132C	BDET_07181
YDR299W	BDET_04299
YER157W	BDET_04044
YBR256C	BDET_07476
YDL082W	BDET_02110
YMR142C	BDET_02110
YPL015C	BDET_03968
YJL068C	BDET_07568
YOL145C	BDET_08231
YBL003C	BDET_00710	BDET_00913
YDR225W	BDET_00710	BDET_00913
YLR020C	BDET_00255
YLL012W	BDET_00255
YDL161W	BDET_05051
YLR206W	BDET_05051
YML074C	BDET_02138
YLR449W	BDET_02138
YDR386W	BDET_03095
YKL013C	BDET_02202
YDL153C	BDET_05103
YDR177W	BDET_06676
YFL034C-B	BDET_07088
YBL050W	BDET_03490
YNL072W	BDET_00740
YKL056C	BDET_02384
YEL026W	BDET_06954
YML020W	BDET_04657
YOR257W	BDET_05216
YJL125C	BDET_06218
YIL099W	BDET_06983
YMR055C	BDET_00888
YDL056W	BDET_06154
YBR081C	BDET_07099
YPR086W	BDET_05503
YBL033C	BDET_04554
YPR082C	BDET_03753
YPL242C	BDET_06685
YHR026W	BDET_01530
YKR051W	BDET_00990
YMR176W	BDET_08298
YBR037C	BDET_04462
YBR024W	BDET_04462
YDR080W	BDET_00797
YDR325W	BDET_03114
YAL042W	BDET_05086
YOR095C	BDET_01542
YBL020W	BDET_06687
YMR223W	BDET_03821
YDR452W	BDET_07616
YHR008C	BDET_06643
YMR099C	BDET_05052
YNL200C	BDET_08168
YNL271C	BDET_03788	BDET_06089
YIL159W	BDET_03788	BDET_06089
YBL035C	BDET_05818
YDR372C	BDET_07425
YBR084C-A	BDET_01861
YBL027W	BDET_01861
YNL030W	BDET_05771
YBR009C	BDET_05771
YOR125C	BDET_02774
YCL038C	BDET_00256
YBL097W	BDET_03534
YER012W	BDET_07141
YNR015W	BDET_04993
YGL087C	BDET_01508
YFL024C	BDET_02286
YFL007W	BDET_02806
YOL052C	BDET_00147
YDL234C	BDET_05549
YKR035W-A	BDET_03711
YER140W	BDET_06112
YML032C	BDET_03987
YGL059W	BDET_06204
YJL208C	BDET_07905
YOL080C	BDET_07370
YPL057C	BDET_01734
YBR161W	BDET_01734
YCR063W	BDET_07439	BDET_07435
YJR025C	BDET_04803
YKL196C	BDET_04710
YGR046W	BDET_06424
YOR100C	BDET_03422
YDL119C	BDET_08429
YBR026C	BDET_00753
YHR142W	BDET_02361
YNL183C	BDET_00029
YDL214C	BDET_00029
YOR267C	BDET_00029
YDL025C	BDET_00029
YKL018W	BDET_03965	BDET_06944	BDET_03819
YBR244W	BDET_02076
YIR037W	BDET_02076
YGL103W	BDET_00698
YGR007W	BDET_00704
YDR454C	BDET_02357
YHR089C	BDET_02423
YBR154C	BDET_05491
YKL067W	BDET_03317
YER170W	BDET_05544
YGL221C	BDET_06692
YPL001W	BDET_04403
YGR220C	BDET_07820
YDR059C	BDET_03588
YBR082C	BDET_03588
YDR164C	BDET_04556	BDET_01735
YEL037C	BDET_02206
YKL004W	BDET_01254
YIL104C	BDET_02824
YOR339C	BDET_01460
YGR208W	BDET_06309
YDR224C	BDET_00914	BDET_00711
YBL002W	BDET_00914	BDET_00711
YDR025W	BDET_03284
YBR048W	BDET_03284
YNL121C	BDET_04433
YHR117W	BDET_04433
YHR010W	BDET_07581
YDR471W	BDET_07581
YKL125W	BDET_02372
YPR128C	BDET_00909
YIR029W	BDET_04717
YGL202W	BDET_07197
YPL260W	BDET_05342
YLR262C	BDET_07332
YOR154W	BDET_06657
YOL138C	BDET_08153
YPL045W	BDET_08423
YHR132C	BDET_07204	BDET_05455	BDET_05444
YML028W	BDET_03967
YDR453C	BDET_03967
YJL029C	BDET_01396
YMR220W	BDET_01631
YJL091C	BDET_03489
YNL297C	BDET_04731
YIL022W	BDET_06916
YDL064W	BDET_08147	BDET_08148
YPR175W	BDET_02651
YLR448W	BDET_05651
YML073C	BDET_05651
YHR114W	BDET_00724
YDL148C	BDET_04749
YDL208W	BDET_05102
YCL001W	BDET_05721
YLR215C	BDET_04419
YBL055C	BDET_08325
YKL189W	BDET_08052
YPR113W	BDET_06019
YOR007C	BDET_08695
YGR091W	BDET_05803
YLR191W	BDET_06430
YIL006W	BDET_02435
YEL006W	BDET_02435
YLR216C	BDET_08521
YJR032W	BDET_08521
YDR036C	BDET_00024
YGL180W	BDET_00469
YGL142C	BDET_02333
YJR078W	BDET_03799
YER007C-A	BDET_05821
YKL179C	BDET_05259
YPL063W	BDET_06194
YKL079W	BDET_00612	BDET_03065
YBL058W	BDET_00810
YOR275C	BDET_00220
YCL039W	BDET_07730
YKL172W	BDET_07949
YML022W	BDET_02786
YDR441C	BDET_02786
YGR195W	BDET_02863
YCR026C	BDET_01766
YEL016C	BDET_01766
YNL022C	BDET_05864
YDR326C	BDET_01554
YHR080C	BDET_01554
YJL057C	BDET_03434	BDET_03452
YJL115W	BDET_00122
YBR035C	BDET_03373	BDET_03293
YDR002W	BDET_02033
YKL150W	BDET_01031
YOR351C	BDET_00223
YAL039C	BDET_05850
YNL125C	BDET_00859	BDET_00860	BDET_00858	BDET_00861	BDET_00862
YLR130C	BDET_08550	BDET_05775
YGL255W	BDET_08550	BDET_05775
YDR447C	BDET_04811
YML024W	BDET_04811
YLR285W	BDET_04913
YML121W	BDET_08583
YDR427W	BDET_01073
YBL078C	BDET_07710
YGL130W	BDET_06095
YOR056C	BDET_04150
YNR054C	BDET_06509
YIR004W	BDET_08726	BDET_08349	BDET_07210	BDET_05124	BDET_02553	BDET_05611	BDET_03991	BDET_01717
YER048C	BDET_08726	BDET_08349	BDET_07210	BDET_05124	BDET_02553	BDET_05611	BDET_03991	BDET_01717
YDR328C	BDET_06026	BDET_05248
YNL222W	BDET_06477	BDET_04220
YJL143W	BDET_00934
YBR103W	BDET_05476
YIL144W	BDET_05820
YNR030W	BDET_06074
YAL015C	BDET_01940
YOL043C	BDET_01940
YMR283C	BDET_00460
YLR118C	BDET_06912
YEL055C	BDET_00599
YOR039W	BDET_00065
YGR187C	BDET_04158
YDL122W	BDET_03302
YNL099C	BDET_00279
YBL036C	BDET_06629
YLR370C	BDET_03003
YPL244C	BDET_02727
YOR332W	BDET_04709
YCR004C	BDET_01817
YDR032C	BDET_01817
YBR052C	BDET_01817
YIL052C	BDET_03418
YER056C-A	BDET_03418
YLR009W	BDET_01293
YLR059C	BDET_01255
YJL207C	BDET_02269
YDR354W	BDET_04146
YML092C	BDET_02335
YML096W	BDET_01488
YDR182W	BDET_04677
YLR268W	BDET_04159
YNL032W	BDET_03488
YKL012W	BDET_06922
YJR142W	BDET_00845
YLR103C	BDET_08513
YNL231C	BDET_06148
YNL264C	BDET_06148
YMR102C	BDET_08411
YKL121W	BDET_08411
YMR061W	BDET_00788
YLR306W	BDET_03499
YKL099C	BDET_04877
YJL010C	BDET_08309
YPL103C	BDET_06578
YDR204W	BDET_04463
YNL126W	BDET_06140
YHR163W	BDET_05664
YGR248W	BDET_05664
YFR050C	BDET_02577
YIL083C	BDET_04935
YHL002W	BDET_06353
YER174C	BDET_00693
YDR098C	BDET_00693
YGL124C	BDET_02139
YBR109C	BDET_04707
YKL110C	BDET_06451
YOL040C	BDET_04782
YHR013C	BDET_07701
YNL062C	BDET_07699
YDR330W	BDET_04142
YDL030W	BDET_07792
YMR027W	BDET_04847
YNR007C	BDET_08198
YNL302C	BDET_03105
YOL121C	BDET_03105
YBR155W	BDET_00165
YEL002C	BDET_02716
YPR040W	BDET_00047
YER162C	BDET_04247
YJR125C	BDET_02916
YOR090C	BDET_02356
YLR026C	BDET_04029
YOL087C	BDET_07815
YER098W	BDET_01319
YBL067C	BDET_01319
YGL164C	BDET_00741
YER042W	BDET_06403
YPL178W	BDET_03098
YER156C	BDET_03457
YGR034W	BDET_04772
YLR344W	BDET_04772
YJL121C	BDET_01857
YHR012W	BDET_03923
YPL078C	BDET_03110
YKL059C	BDET_08172
YER131W	BDET_01170
YGL189C	BDET_01170
YNR036C	BDET_00108
YJL035C	BDET_02452
YGL083W	BDET_05271
YKL144C	BDET_04254
YMR009W	BDET_06090
YBR191W	BDET_03160
YPL079W	BDET_03160
YDR404C	BDET_00125
YJR057W	BDET_00196
YKR030W	BDET_03277
YDR335W	BDET_07127
YHR086W	BDET_02753
YBR212W	BDET_02753
YCR077C	BDET_04059
YOR002W	BDET_00304
YBR236C	BDET_05254
YBL092W	BDET_08176
YDR419W	BDET_07577
YBR186W	BDET_00690
YCR023C	BDET_00634
YDL135C	BDET_01351
YGL233W	BDET_00715
YBR252W	BDET_03190
YPR073C	BDET_00042
YIL128W	BDET_03177
YPL146C	BDET_03023
YML110C	BDET_06552
YPL252C	BDET_07400
YDR287W	BDET_00874
YHR046C	BDET_00874
YGR227W	BDET_00146
YGL105W	BDET_03477
YGR284C	BDET_05107
YOL041C	BDET_03052
YER009W	BDET_07811
YNL219C	BDET_04907
YOL127W	BDET_05389
YMR230W	BDET_05404
YOR293W	BDET_05404
YCR027C	BDET_00854
YDR214W	BDET_04640
YNL135C	BDET_01545
YMR028W	BDET_02875
YOR021C	BDET_02756
YBR060C	BDET_00549
YDR449C	BDET_00157
YOR250C	BDET_01399
YKL019W	BDET_05057
YJR069C	BDET_07731
YOR246C	BDET_06176	BDET_00782
YDR398W	BDET_02944
YDR429C	BDET_04915
YPR187W	BDET_01831
YIL042C	BDET_05809
YNL185C	BDET_04836
YNL010W	BDET_08185
YPR043W	BDET_01998
YJR094W-A	BDET_01998
YPL232W	BDET_02172
YMR183C	BDET_02172
YBR267W	BDET_08527
YLR387C	BDET_08527
YFR018C	BDET_01474
YCR044C	BDET_03370
YOL143C	BDET_01115
YBR187W	BDET_05777
YML021C	BDET_02187
YKL151C	BDET_04175
YGR031W	BDET_06564
YER016W	BDET_07453
YLR185W	BDET_02209
YDR500C	BDET_02209
YJR048W	BDET_06950
YEL039C	BDET_06950
YGR093W	BDET_01689
YGR225W	BDET_02759
YBR233W	BDET_06930
YGR048W	BDET_06999
YKL021C	BDET_07992
YPL065W	BDET_08260
YBR002C	BDET_02199
YMR101C	BDET_02199
YDR323C	BDET_07201
YMR276W	BDET_08377
YEL040W	BDET_00040	BDET_01228	BDET_03691	BDET_04639
YLR213C	BDET_00040	BDET_01228	BDET_03691	BDET_04639
YGR038W	BDET_06575
YLR350W	BDET_06575
YBR261C	BDET_00605
YOR274W	BDET_00142
YPR051W	BDET_00344
YMR137C	BDET_06256
YLR246W	BDET_07153
YNR020C	BDET_00507
YLL006W	BDET_02422
YPL169C	BDET_05829
YBL040C	BDET_01245
YDR054C	BDET_03237
YGL030W	BDET_03580
YPR056W	BDET_05808
YGL133W	BDET_06251
YPL216W	BDET_06251
YDR058C	BDET_01131
YBR260C	BDET_04888
YMR259C	BDET_01875
YLR170C	BDET_03093
YLL050C	BDET_05255
YHR122W	BDET_07402
YGL241W	BDET_00676
YPL088W	BDET_00640
YIL072W	BDET_04647
YIL041W	BDET_04651
YNR003C	BDET_02762
YKL207W	BDET_06345
YNL299W	BDET_04805
YOL115W	BDET_04805
YGR001C	BDET_06595
YER100W	BDET_07151
YOL112W	BDET_00067
YDR408C	BDET_06522
YOR232W	BDET_05479
YPR023C	BDET_05780
YKR036C	BDET_05434
YJL112W	BDET_05434
YOR150W	BDET_06377	BDET_06376
YIL134W	BDET_01794
YJR017C	BDET_02201
YDL209C	BDET_06515
YJR052W	BDET_04180
YNL223W	BDET_02887
YOR369C	BDET_03185
YHR110W	BDET_06665
YLR088W	BDET_08204
YGL179C	BDET_04982	BDET_03976	BDET_04178
YMR266W	BDET_00036
YOL084W	BDET_00036
YDR298C	BDET_03171
YPL225W	BDET_00308
YLR309C	BDET_04259
YLR025W	BDET_06913
YKL016C	BDET_08310
YNL293W	BDET_07346
YGL054C	BDET_00646
YBR210W	BDET_00646
YOR033C	BDET_00641
YDR263C	BDET_00641
YKL040C	BDET_00531
YFL044C	BDET_03326
YER007W	BDET_06605
YOR357C	BDET_03090
YDL217C	BDET_08244
YGR241C	BDET_03437
YHR161C	BDET_03437
YDR180W	BDET_00439
YHL015W	BDET_00926
YCR088W	BDET_03180
YKL033W-A	BDET_00814
YMR201C	BDET_01470
YJR104C	BDET_03859
YNL168C	BDET_02770
YOL078W	BDET_02701
YMR140W	BDET_03630
YDL207W	BDET_07739
YDR460W	BDET_07722
YGL181W	BDET_07369
YJL002C	BDET_06265
YJR100C	BDET_08186
YOR319W	BDET_07347
YOR122C	BDET_08053
YEL038W	BDET_00444
YNL107W	BDET_00679
YNL137C	BDET_00767
YOR294W	BDET_05409
YJL024C	BDET_06946	BDET_03964	BDET_03817
YML038C	BDET_02712	BDET_01283
YKR058W	BDET_03942
YJL137C	BDET_03942
YDL063C	BDET_01203
YPR135W	BDET_00452
YPR131C	BDET_00500
YML067C	BDET_04138
YLR380W	BDET_04348
YER049W	BDET_07313
YHL004W	BDET_07126
YNL248C	BDET_05766
YPL002C	BDET_06253
YPL143W	BDET_04758
YOR234C	BDET_04758
YBR251W	BDET_00225
YAL041W	BDET_01695
YLR149C	BDET_00493
YLR308W	BDET_01238	BDET_07320	BDET_07323	BDET_06284	BDET_04379	BDET_04380	BDET_05867	BDET_03706	BDET_04378	BDET_02140	BDET_03705	BDET_03707	BDET_03704	BDET_06567	BDET_08099
YLR307W	BDET_01238	BDET_07320	BDET_07323	BDET_06284	BDET_04379	BDET_04380	BDET_05867	BDET_03706	BDET_04378	BDET_02140	BDET_03705	BDET_03707	BDET_03704	BDET_06567	BDET_08099
YOR181W	BDET_00192
YOL093W	BDET_04669
YNL124W	BDET_06527
YMR100W	BDET_08139
YIL069C	BDET_03378
YER074W	BDET_03378
YBR146W	BDET_00811
YKL087C	BDET_02658
YOR336W	BDET_00722
YKL034W	BDET_04646
YPL051W	BDET_03783
YGL017W	BDET_07443
YPR094W	BDET_04618
YOR289W	BDET_07138
YPR018W	BDET_08301
YPR105C	BDET_00360
YDR472W	BDET_00543
YDL114W	BDET_04465
YDL125C	BDET_07260
YLR396C	BDET_05273
YDR142C	BDET_08246
YGL097W	BDET_08273
YAL062W	BDET_00822
YOR375C	BDET_00822
YGR110W	BDET_01153
YJL194W	BDET_01604
YDR255C	BDET_06119
YDR486C	BDET_06223
YDR117C	BDET_07271
YKL095W	BDET_05745
YOL139C	BDET_06343
YDL075W	BDET_00376
YLR406C	BDET_00376
YFR052W	BDET_00694
YDR371W	BDET_06173
YOL096C	BDET_04104
YDL136W	BDET_06143
YDL191W	BDET_06143
YPL249C-A	BDET_05432
YMR194W	BDET_05432
YHR181W	BDET_00506
YDL142C	BDET_02841
YMR227C	BDET_00613
YDL116W	BDET_04415
YOR057W	BDET_01128
YIL065C	BDET_03813
YKL191W	BDET_05426
YLR275W	BDET_07694
YLR168C	BDET_00429
YDR185C	BDET_00429
YER014W	BDET_00584
YDL004W	BDET_05631
YDR361C	BDET_05301
YNL286W	BDET_04457
YOR298C-A	BDET_08170
YPR036W	BDET_08488
YHR176W	BDET_00082
YMR231W	BDET_01262
YKL041W	BDET_03000
YMR203W	BDET_07836
YHR021C	BDET_07096
YKL156W	BDET_07096
YBL026W	BDET_02293
YER154W	BDET_01523
YDL091C	BDET_02446
YJR122W	BDET_00354
YBR141C	BDET_03645
YLR251W	BDET_01931
YOR123C	BDET_02278
YER163C	BDET_06494
YJL046W	BDET_06101
YOR059C	BDET_04257
YBR147W	BDET_03261
YOL092W	BDET_03261
YKL143W	BDET_02301
YGR002C	BDET_04176
YMR197C	BDET_03752
YPL059W	BDET_07554
YPR025C	BDET_03679	BDET_04690	BDET_04696
YGR078C	BDET_00195
YHR172W	BDET_01118
YDR196C	BDET_03191
YGR112W	BDET_02822
YKL009W	BDET_04728
YMR132C	BDET_04099
YKL014C	BDET_06181
YOR077W	BDET_04614
YIL096C	BDET_08232
YOL013C	BDET_01643
YDR246W	BDET_06683
YOR251C	BDET_03638
YNL024C	BDET_05315
YBR214W	BDET_07027
YGL056C	BDET_07027
YDR434W	BDET_01185
YIR042C	BDET_02360
YJL180C	BDET_05498
YLR142W	BDET_04706
YGL043W	BDET_06520
YGR119C	BDET_02986
YLR239C	BDET_01398
YDR484W	BDET_05256
YDL015C	BDET_06971
YPL010W	BDET_02299
YOR113W	BDET_03512
YPR037C	BDET_03001
YIR006C	BDET_05964
YML097C	BDET_06263
YPR028W	BDET_07310
YHL001W	BDET_01521
YKL006W	BDET_01521
YDR084C	BDET_02291
YBR101C	BDET_04954
YGR280C	BDET_04043
YPL174C	BDET_02890
YNL232W	BDET_04941
YKL046C	BDET_07212	BDET_07213	BDET_07214
YMR238W	BDET_07212	BDET_07213	BDET_07214
YPL191C	BDET_06054
YGL082W	BDET_06054
YGL246C	BDET_01606
YGR020C	BDET_02374
YOR281C	BDET_00847
YBR290W	BDET_06221
YGR029W	BDET_06272
YKR074W	BDET_07592
YAL044C	BDET_01490
YLR100W	BDET_04471
YHR100C	BDET_06258
YNR058W	BDET_08177
YDR465C	BDET_02927
YJL085W	BDET_02811
YNL153C	BDET_01568
YGL080W	BDET_04817
YGL093W	BDET_04851
YOR198C	BDET_02700
YIL044C	BDET_06044
YOR164C	BDET_06236
YPL170W	BDET_06467
YGL229C	BDET_06995
YFR040W	BDET_06995
YJL098W	BDET_06995
YKR028W	BDET_06995
YGR243W	BDET_01979
YHR162W	BDET_01979
YHL013C	BDET_07913	BDET_03509
YDL081C	BDET_05313
YDL130W	BDET_05313
YBR254C	BDET_01493
YIR022W	BDET_01229
YNL263C	BDET_00299
YJL073W	BDET_01983
YJR044C	BDET_04363
YOL102C	BDET_02635
YDR013W	BDET_08528
YNL113W	BDET_05816
YNL265C	BDET_06887
YNL252C	BDET_07450
YPL190C	BDET_07809
YGR055W	BDET_06001
YHL036W	BDET_06001
YKL082C	BDET_00550
YNL097C	BDET_06703
YDR247W	BDET_06550	BDET_02400
YPL026C	BDET_06550	BDET_02400
YDR382W	BDET_00377
YOL039W	BDET_00377
YJL193W	BDET_00180
YOR307C	BDET_00180
YGR260W	BDET_01035
YLR004C	BDET_01035
YDL226C	BDET_06273
YNL204C	BDET_06273
YIL097W	BDET_00663
YKL171W	BDET_00309
YDR167W	BDET_02888
YJR008W	BDET_00920
YML014W	BDET_01244
YKL160W	BDET_04569
YOL133W	BDET_04164
YDR237W	BDET_08073
YIL064W	BDET_06850
YMR077C	BDET_07134
YFR025C	BDET_04162
YDR228C	BDET_04902
YCR087C-A	BDET_06530
YMR002W	BDET_04416
YOR296W	BDET_03718
YOR004W	BDET_04944
YBR228W	BDET_02316
YNL027W	BDET_00033
YDR168W	BDET_04833
YEL013W	BDET_04775
YNL284C	BDET_02505
YFL017C	BDET_06260
YNL025C	BDET_05308
YHR193C	BDET_07687
YPR183W	BDET_04537
YIR035C	BDET_01892
YIR036C	BDET_01892
YDL144C	BDET_00086
YMR158W	BDET_00278
YCL016C	BDET_04371
YOL069W	BDET_08487
YGR027C	BDET_00039
YLR333C	BDET_00039
YLR220W	BDET_01534	BDET_01536
YDR333C	BDET_02124
YOL142W	BDET_00133
YAL043C	BDET_07617
YMR155W	BDET_03696
YOR020C	BDET_08421
YKL170W	BDET_00208
YDR424C	BDET_02816
YLR147C	BDET_02244
YER023W	BDET_04977
[truncated: 405 more rows]
