# Supplementary material for: Evolutionary Conservation and Diversification of Puf RNA Binding Proteins and Their mRNA Targets
Source: PLoS Biol. 2015 Nov 20;13(11):e1002307. doi: 10.1371/journal.pbio.1002307 (PMC4654594; doi:10.1371/journal.pbio.1002307)
Supplement: S4 Dataset — (ZIP) [file pbio.1002307.s004.zip › S.cerevisiae.fa_B.dermatitidis.fa.txt]

YHR165C	BDBG_04649T0
YJL130C	BDBG_01634T0
YNR016C	BDBG_08082T0
YLR106C	BDBG_05667T0
YDL171C	BDBG_06065T0
YHR099W	BDBG_01490T0
YPL231W	BDBG_09190T0
YKL182W	BDBG_09189T0
YLR342W	BDBG_00352T0
YGR032W	BDBG_00352T0
YKL203C	BDBG_07074T0
YJR066W	BDBG_07074T0
YNL262W	BDBG_00482T0
YKR054C	BDBG_04410T0
YDL140C	BDBG_08433T0
YLL040C	BDBG_07232T0
YGR271W	BDBG_08719T0
YGL206C	BDBG_01839T0
YER172C	BDBG_04269T0
YOR151C	BDBG_04692T0
YBR218C	BDBG_01841T0
YGL062W	BDBG_01841T0
YOR116C	BDBG_05195T0
YGL195W	BDBG_08177T0
YOR207C	BDBG_05834T0
YJR109C	BDBG_04430T0
YPL082C	BDBG_05027T0
YKL215C	BDBG_04811T0	BDBG_00419T0
YGR061C	BDBG_01461T0
YDR093W	BDBG_06900T0
YER166W	BDBG_06900T0
YPR010C	BDBG_03350T0
YAL026C	BDBG_08058T0
YDR135C	BDBG_08486T0
YGL008C	BDBG_05839T0
YPL036W	BDBG_05839T0
YOR153W	BDBG_01947T0	BDBG_09287T0
YDR406W	BDBG_01947T0	BDBG_09287T0
YOR328W	BDBG_01947T0	BDBG_09287T0
YDR127W	BDBG_02999T0
YOR133W	BDBG_03248T0
YDR385W	BDBG_03248T0
YBL076C	BDBG_02996T0
YPR184W	BDBG_03414T0
YOR326W	BDBG_07661T0
YIL125W	BDBG_07244T0
YNL132W	BDBG_09046T0
YEL031W	BDBG_06599T0
YNL014W	BDBG_05748T0
YLR249W	BDBG_05748T0
YER070W	BDBG_04864T0
YIL066C	BDBG_04864T0
YMR109W	BDBG_02379T0
YKL129C	BDBG_02379T0
YOR341W	BDBG_03013T0
YDL145C	BDBG_01992T0
YJR137C	BDBG_06491T0
YJL050W	BDBG_02637T0
YDL126C	BDBG_08359T0
YBR084W	BDBG_02002T0
YGR204W	BDBG_02002T0
YDR170C	BDBG_05734T0
YLL048C	BDBG_01225T0
YHL035C	BDBG_01225T0
YNL088W	BDBG_08807T0
YOR335C	BDBG_00156T0
YDR457W	BDBG_03508T0
YKL210W	BDBG_00858T0
YDL102W	BDBG_02777T0
YMR196W	BDBG_05578T0
YLR304C	BDBG_00324T0
YOR304W	BDBG_04912T0
YGR094W	BDBG_04279T0
YBR023C	BDBG_04157T0
YBL022C	BDBG_00668T0
YBR115C	BDBG_06043T0
YPL160W	BDBG_00288T0
YIL048W	BDBG_05295T0
YHR186C	BDBG_00422T0
YFR031C	BDBG_07356T0
YER171W	BDBG_03014T0
YER125W	BDBG_02375T0
YPL217C	BDBG_03253T0
YIL126W	BDBG_03641T0
YGL120C	BDBG_01015T0
YMR162C	BDBG_06168T0
YGR218W	BDBG_09476T0
YMR186W	BDBG_04531T0
YPL240C	BDBG_04531T0
YBL004W	BDBG_03360T0
YPL226W	BDBG_05334T0
YPR160W	BDBG_03798T0
YAL005C	BDBG_06063T0
YLL024C	BDBG_06063T0
YER103W	BDBG_06063T0
YBL075C	BDBG_06063T0
YGL150C	BDBG_03856T0
YLR398C	BDBG_07004T0
YGL173C	BDBG_01412T0
YMR229C	BDBG_00837T0
YMR189W	BDBG_08691T0
YMR080C	BDBG_00917T0
YIL129C	BDBG_06542T0
YPL167C	BDBG_06637T0
YNL102W	BDBG_09242T0
YMR288W	BDBG_04581T0
YLR086W	BDBG_05105T0
YDR038C	BDBG_07515T0
YDR039C	BDBG_07515T0
YDR040C	BDBG_07515T0
YER013W	BDBG_08912T0
YCR057C	BDBG_01417T0
YKL148C	BDBG_00096T0
YJL045W	BDBG_00096T0
YBL023C	BDBG_06565T0
YIL143C	BDBG_01402T0
YER164W	BDBG_05979T0
YFR019W	BDBG_09377T0
YJL200C	BDBG_02552T0
YGL009C	BDBG_00593T0
YLR410W	BDBG_09179T0
YOR330C	BDBG_08249T0
YLR305C	BDBG_01676T0
YBL105C	BDBG_07803T0
YAL035W	BDBG_03199T0
YML059C	BDBG_08715T0
YNL123W	BDBG_08818T0
YLR069C	BDBG_02409T0
YPR019W	BDBG_05443T0
YOL021C	BDBG_02352T0
YGL022W	BDBG_04234T0
YDR091C	BDBG_05980T0
YER091C	BDBG_02605T0
YJR045C	BDBG_07000T0
YEL030W	BDBG_07000T0
YJL034W	BDBG_02130T0
YDR238C	BDBG_00265T0
YGL156W	BDBG_01894T0
YPL006W	BDBG_02112T0
YER069W	BDBG_08554T0
YFR015C	BDBG_01509T0
YLR258W	BDBG_01509T0
YLL026W	BDBG_03097T0
YLR272C	BDBG_08990T0
YKL104C	BDBG_01706T0
YNL163C	BDBG_08300T0
YPL086C	BDBG_03636T0
YNL209W	BDBG_00976T0
YDL229W	BDBG_00976T0
YKL157W	BDBG_00562T0
YHR047C	BDBG_00562T0
YBR235W	BDBG_01852T0
YKR031C	BDBG_08979T0
YDR258C	BDBG_00249T0
YDR097C	BDBG_02426T0
YGL167C	BDBG_05430T0
YGR281W	BDBG_07337T0
YPR074C	BDBG_07868T0
YBR117C	BDBG_07868T0
YGL026C	BDBG_03294T0
YHR023W	BDBG_01158T0
YER036C	BDBG_04114T0
YDR334W	BDBG_02028T0
YDR129C	BDBG_04819T0
YHR027C	BDBG_04418T0
YBR121C	BDBG_08525T0
YHR074W	BDBG_08622T0
YGL201C	BDBG_01122T0
YLR274W	BDBG_01505T0
YBR202W	BDBG_08017T0
YLL001W	BDBG_00139T0
YLR153C	BDBG_03483T0
YFR009W	BDBG_04789T0
YOL075C	BDBG_02457T0
YKR001C	BDBG_01519T0
YGL137W	BDBG_09224T0
YDR001C	BDBG_04920T0
YBR001C	BDBG_04920T0
YMR128W	BDBG_05246T0
YGL163C	BDBG_00321T0
YEL011W	BDBG_09208T0
YGL207W	BDBG_06021T0
YJL074C	BDBG_05634T0
YMR108W	BDBG_07447T0
YBR127C	BDBG_03299T0
YCR017C	BDBG_02474T0
YML035C	BDBG_00144T0
YGR240C	BDBG_08711T0
YJR035W	BDBG_09256T0
YDR291W	BDBG_07133T0
YKR086W	BDBG_04602T0
YLR189C	BDBG_00459T0
YLR259C	BDBG_05867T0
YPR181C	BDBG_09445T0
YBR196C	BDBG_06977T0
YKR009C	BDBG_07137T0
YOR291W	BDBG_07659T0
YCR011C	BDBG_07385T0
YPR080W	BDBG_06236T0
YBR118W	BDBG_06236T0
YMR120C	BDBG_01838T0
YLR028C	BDBG_01838T0
YGL234W	BDBG_07763T0
YOR270C	BDBG_08840T0
YCL054W	BDBG_07787T0
YOL090W	BDBG_02477T0
YOL006C	BDBG_09051T0
YLR384C	BDBG_02639T0
YDR234W	BDBG_09384T0
YGL006W	BDBG_00237T0	BDBG_02906T0
YEL032W	BDBG_03204T0
YDR212W	BDBG_00839T0
YOR048C	BDBG_02998T0
YLR087C	BDBG_03247T0
YIL078W	BDBG_00390T0
YMR049C	BDBG_03911T0
YBR080C	BDBG_02964T0
YDR293C	BDBG_03591T0
YHR183W	BDBG_03381T0
YGR256W	BDBG_03381T0
YKR097W	BDBG_04373T0
YLR129W	BDBG_04513T0
YGR270W	BDBG_00999T0
YMR217W	BDBG_07606T0
YPL093W	BDBG_00608T0
YBL099W	BDBG_04195T0
YIL142W	BDBG_03969T0
YJR064W	BDBG_04387T0
YFL008W	BDBG_01909T0
YDR037W	BDBG_03449T0
YAL023C	BDBG_06024T0
YOR321W	BDBG_06024T0
YJL005W	BDBG_05527T0
YCL030C	BDBG_06463T0
YJR121W	BDBG_09207T0
YMR089C	BDBG_00394T0
YGL238W	BDBG_05258T0
YPL012W	BDBG_05703T0
YER025W	BDBG_01824T0
YLR289W	BDBG_05196T0
YBL039C	BDBG_08491T0
YJR103W	BDBG_08491T0
YDL215C	BDBG_05413T0
YLL039C	BDBG_02296T0
YIL109C	BDBG_00308T0
YNL049C	BDBG_00308T0
YKL165C	BDBG_07144T0
YJR016C	BDBG_05763T0
YGR124W	BDBG_06834T0
YPR145W	BDBG_06834T0
YIL075C	BDBG_02437T0
YJL012C	BDBG_05444T0
YJL014W	BDBG_02930T0
YJL033W	BDBG_06531T0
YOL004W	BDBG_04167T0
YHL030W	BDBG_01744T0
YKL145W	BDBG_00097T0
YNL192W	BDBG_05130T0
YML085C	BDBG_05820T0
YML124C	BDBG_05820T0
YMR301C	BDBG_00317T0
YNL250W	BDBG_02279T0
YER043C	BDBG_05973T0
YFL039C	BDBG_07762T0
YGR116W	BDBG_08947T0
YGR264C	BDBG_03938T0
YJR143C	BDBG_04240T0
YAR042W	BDBG_02020T0
YDL019C	BDBG_02020T0
YML075C	BDBG_04749T0
YLR450W	BDBG_04749T0
YDL143W	BDBG_00098T0
YGR217W	BDBG_00257T0
YLR058C	BDBG_00472T0
YGL245W	BDBG_03141T0
YMR308C	BDBG_02551T0
YBL015W	BDBG_04166T0
YLR419W	BDBG_02718T0
YDR430C	BDBG_01871T0
YMR105C	BDBG_06248T0
YKL127W	BDBG_06248T0
YNR031C	BDBG_00246T0
YCR073C	BDBG_00246T0
YBR126C	BDBG_00326T0
YDR283C	BDBG_03717T0
YLR175W	BDBG_07680T0
YNL321W	BDBG_09145T0
YFL037W	BDBG_00240T0
YCR093W	BDBG_06372T0
YLL034C	BDBG_03910T0
YOR356W	BDBG_06360T0
YMR290C	BDBG_02186T0
YLR430W	BDBG_06899T0
YIR031C	BDBG_05338T0
YNL117W	BDBG_05338T0
YDR074W	BDBG_08960T0
YNL112W	BDBG_09240T0
YML056C	BDBG_04756T0
YLR432W	BDBG_04756T0
YHR216W	BDBG_04756T0
YOR109W	BDBG_01692T0
YNL106C	BDBG_01692T0
YLR389C	BDBG_01567T0
YNL104C	BDBG_08389T0
YOR108W	BDBG_08389T0
YDL031W	BDBG_06536T0
YBR229C	BDBG_01360T0
YFL036W	BDBG_06489T0
YOR211C	BDBG_09351T0
YNL325C	BDBG_02787T0
YGR254W	BDBG_01800T0
YHR174W	BDBG_01800T0
YNR001C	BDBG_05847T0
YCR005C	BDBG_05847T0
YNL330C	BDBG_04059T0
YLR382C	BDBG_07695T0
YER065C	BDBG_04918T0
YBR038W	BDBG_07172T0
YDR188W	BDBG_00486T0
YBR248C	BDBG_09497T0
YNL287W	BDBG_00408T0
YOR168W	BDBG_07719T0
YOR217W	BDBG_05595T0
YPL235W	BDBG_05803T0
YBR169C	BDBG_00956T0
YPL106C	BDBG_00956T0
YDL160C	BDBG_08996T0
YLR371W	BDBG_01142T0
YGR070W	BDBG_01142T0
YPL110C	BDBG_01017T0
YDR190C	BDBG_03514T0
YJL111W	BDBG_02544T0
YPL262W	BDBG_03842T0
YLR060W	BDBG_05000T0
YDL007W	BDBG_04118T0
YDL095W	BDBG_06682T0
YDL093W	BDBG_06682T0
YNR013C	BDBG_03170T0
YKL035W	BDBG_04728T0
YAL038W	BDBG_09376T0
YOR347C	BDBG_09376T0
YDL131W	BDBG_02311T0
YDL182W	BDBG_02311T0
YEL013W	BDBG_08298T0
YNR053C	BDBG_00551T0
YBL017C	BDBG_00123T0
YJL222W	BDBG_00123T0
YIL173W	BDBG_00123T0
YNR065C	BDBG_00123T0
YLR240W	BDBG_01155T0
YDR394W	BDBG_06299T0
YDL084W	BDBG_08573T0
YGL236C	BDBG_07721T0
YJR065C	BDBG_01022T0
YMR304W	BDBG_01393T0
YLR378C	BDBG_08505T0
YAL019W	BDBG_01929T0
YNL189W	BDBG_02723T0
YBR143C	BDBG_07676T0
YOR204W	BDBG_01835T0
YPL119C	BDBG_01835T0
YDL029W	BDBG_03823T0
YDL066W	BDBG_02000T0
YHR020W	BDBG_00840T0
YFR030W	BDBG_02043T0
YHR205W	BDBG_06334T0
YCL017C	BDBG_06622T0
YGL125W	BDBG_00602T0
YKL209C	BDBG_00542T0
YHR170W	BDBG_02796T0
YOR317W	BDBG_08795T0	BDBG_06993T0
YMR246W	BDBG_08795T0	BDBG_06993T0
YIL009W	BDBG_08795T0	BDBG_06993T0
YLR386W	BDBG_00320T0
YGR125W	BDBG_03534T0
YBR136W	BDBG_09160T0
YLR188W	BDBG_06093T0
YNL271C	BDBG_07690T0
YPL040C	BDBG_08775T0
YHR164C	BDBG_05900T0
YFL034W	BDBG_04606T0
YJL008C	BDBG_06115T0
YFL018C	BDBG_05112T0
YDR270W	BDBG_02273T0
YOR375C	BDBG_04858T0
YAL062W	BDBG_04858T0
YER090W	BDBG_00279T0
YDR172W	BDBG_02096T0
YNL061W	BDBG_02655T0
YPR024W	BDBG_07222T0
YGL048C	BDBG_09146T0
YIL074C	BDBG_07656T0
YER081W	BDBG_07656T0
YHR072W	BDBG_01260T0
YCR072C	BDBG_03422T0
YDR502C	BDBG_09319T0
YLR180W	BDBG_09319T0
YOR014W	BDBG_01491T0
YAL048C	BDBG_04344T0
YBR097W	BDBG_06522T0
YDL178W	BDBG_01546T0
YEL071W	BDBG_01546T0
YLR197W	BDBG_00485T0
YKL010C	BDBG_02054T0
YOR093C	BDBG_08388T0
YML057W	BDBG_01246T0
YLR433C	BDBG_01246T0
YJL154C	BDBG_07442T0
YPL265W	BDBG_01269T0
YLR347C	BDBG_07509T0
YOR117W	BDBG_06331T0
YMR266W	BDBG_01121T0	BDBG_03425T0
YDR341C	BDBG_05637T0
YHR091C	BDBG_05637T0
YBR114W	BDBG_02685T0
YNL241C	BDBG_01949T0
YHR019C	BDBG_09473T0
YMR297W	BDBG_08833T0
YER133W	BDBG_08999T0
YCL057W	BDBG_00655T0
YHR028C	BDBG_00095T0
YDR456W	BDBG_03861T0
YOR128C	BDBG_05577T0
YPR173C	BDBG_00476T0
YPR117W	BDBG_02757T0
YOR187W	BDBG_09337T0
YPR112C	BDBG_09089T0
YBR263W	BDBG_08194T0
YPR002W	BDBG_05325T0
YKR039W	BDBG_08000T0
YLR138W	BDBG_08355T0
YDR256C	BDBG_07107T0
YER086W	BDBG_02411T0
YHR037W	BDBG_01661T0	BDBG_00239T0
YGR055W	BDBG_03572T0	BDBG_00563T0
YOR086C	BDBG_04732T0
YNL087W	BDBG_04732T0
YFL033C	BDBG_00069T0
YOR259C	BDBG_01801T0
YOL057W	BDBG_04780T0
YOR310C	BDBG_08376T0
YGR100W	BDBG_04125T0
YMR015C	BDBG_03201T0
YDR060W	BDBG_03585T0
YDR232W	BDBG_03855T0
YOR027W	BDBG_04734T0
YDR109C	BDBG_09144T0
YJR138W	BDBG_08882T0
YJL129C	BDBG_01521T0
YLR113W	BDBG_03794T0
YJL153C	BDBG_00721T0
YAL036C	BDBG_04993T0
YCR032W	BDBG_01241T0
YFL022C	BDBG_04759T0
YMR300C	BDBG_05322T0
YJL141C	BDBG_09247T0
YLR276C	BDBG_05644T0
YGL190C	BDBG_04172T0
YFR044C	BDBG_05080T0
YOR063W	BDBG_05695T0
YIR007W	BDBG_01971T0
YML126C	BDBG_06244T0
YKR059W	BDBG_01890T0
YJL138C	BDBG_01890T0
YPR159W	BDBG_05692T0
YGR143W	BDBG_05692T0
YLR083C	BDBG_08800T0
YDR107C	BDBG_08800T0
YLL008W	BDBG_08390T0
YLR303W	BDBG_05823T0
YCR012W	BDBG_05984T0
YLR359W	BDBG_03633T0
YNL243W	BDBG_06642T0
YJR010W	BDBG_06702T0
YOL098C	BDBG_01828T0
YGR245C	BDBG_08382T0
YGL251C	BDBG_03604T0
YGL077C	BDBG_05336T0
YHR042W	BDBG_06540T0
YGL027C	BDBG_05285T0
YLR277C	BDBG_07617T0
YJR033C	BDBG_02993T0
YHR018C	BDBG_07382T0
YDL168W	BDBG_00719T0
YDR436W	BDBG_09462T0
YML016C	BDBG_09462T0
YGL099W	BDBG_03673T0
YLR032W	BDBG_08246T0
YNR050C	BDBG_07199T0
YPR111W	BDBG_08594T0
YGR092W	BDBG_08594T0
YBR006W	BDBG_02423T0
YKL211C	BDBG_00920T0
YJL026W	BDBG_08217T0
YLR234W	BDBG_00396T0	BDBG_07239T0
YGL253W	BDBG_05425T0
YFR053C	BDBG_05425T0
YKR093W	BDBG_02845T0
YPL023C	BDBG_01364T0
YDL055C	BDBG_07224T0
YNL238W	BDBG_02235T0
YMR167W	BDBG_04420T0
YLL018C	BDBG_00405T0
YBR025C	BDBG_05930T0
YER136W	BDBG_07355T0
YLR117C	BDBG_05965T0
YNL298W	BDBG_08527T0
YNL059C	BDBG_08726T0
YPL259C	BDBG_01289T0
YGR210C	BDBG_08634T0
YBR294W	BDBG_09008T0
YLR092W	BDBG_09008T0
YMR261C	BDBG_07973T0
YML100W	BDBG_07973T0
YDL195W	BDBG_05540T0
YOL058W	BDBG_02982T0
YNL021W	BDBG_07960T0
YCR042C	BDBG_04301T0
YGR019W	BDBG_03712T0
YPR033C	BDBG_02241T0
YPL203W	BDBG_05661T0
YDR021W	BDBG_01515T0
YDR481C	BDBG_04659T0
YDL060W	BDBG_05553T0
YNL045W	BDBG_09550T0
YLR089C	BDBG_04370T0
YDR111C	BDBG_04370T0
YGL148W	BDBG_02572T0
YNL247W	BDBG_01266T0
YHR030C	BDBG_04935T0
YLL031C	BDBG_05248T0
YGL114W	BDBG_02992T0
YEL063C	BDBG_08628T0
YNL270C	BDBG_08628T0
YNL268W	BDBG_08628T0
YDL134C	BDBG_07907T0
YDL188C	BDBG_07907T0
YDL164C	BDBG_08043T0
YGR087C	BDBG_03162T0	BDBG_08232T0
YLR044C	BDBG_03162T0	BDBG_08232T0
YLR134W	BDBG_03162T0	BDBG_08232T0
YDL080C	BDBG_03162T0	BDBG_08232T0
YNL161W	BDBG_07267T0
YNL329C	BDBG_00087T0
YOR303W	BDBG_03853T0
YHR039C	BDBG_06854T0
YML054C	BDBG_08741T0
YMR008C	BDBG_00525T0
YOL011W	BDBG_00525T0
YMR006C	BDBG_00525T0
YPR088C	BDBG_01318T0
YPR035W	BDBG_02216T0
YGL078C	BDBG_09490T0
YGR258C	BDBG_03950T0
YKL060C	BDBG_06263T0
YFL004W	BDBG_06074T0
YPL019C	BDBG_06074T0
YLR429W	BDBG_05770T0
YPR138C	BDBG_05429T0
YGR121C	BDBG_05429T0
YEL065W	BDBG_06965T0
YHL040C	BDBG_06965T0
YNR067C	BDBG_03183T0
YKR002W	BDBG_07486T0
YCR053W	BDBG_00961T0
YAL016W	BDBG_04999T0
YNR047W	BDBG_01027T0
YCR091W	BDBG_01027T0
YOL060C	BDBG_04887T0
YDL149W	BDBG_00360T0
YDL047W	BDBG_01645T0
YER165W	BDBG_03189T0
YBR170C	BDBG_04490T0
YER178W	BDBG_06122T0
YGR200C	BDBG_09406T0
YKL126W	BDBG_09225T0
YMR104C	BDBG_09225T0
YDR023W	BDBG_07655T0
YJL155C	BDBG_05722T0
YLL029W	BDBG_08499T0
YNR008W	BDBG_02489T0
YGR252W	BDBG_02277T0	BDBG_07545T0
YAL012W	BDBG_04218T0
YGL012W	BDBG_06155T0	BDBG_03553T0
YBR112C	BDBG_05700T0
YNL220W	BDBG_03049T0
YLR409C	BDBG_09178T0
YHR079C	BDBG_03970T0
YPL154C	BDBG_06297T0
YGR103W	BDBG_02416T0
YPL184C	BDBG_09466T0
YBR073W	BDBG_03096T0
YPL207W	BDBG_01654T0
YPR006C	BDBG_05333T0
YMR170C	BDBG_00510T0
YMR169C	BDBG_00510T0
YAR035W	BDBG_03571T0
YER052C	BDBG_07665T0
YPL147W	BDBG_09095T0
YEL036C	BDBG_00852T0
YGR173W	BDBG_03719T0
YKL135C	BDBG_01995T0
YBL079W	BDBG_00645T0
YER105C	BDBG_00645T0
YHR007C	BDBG_04743T0	BDBG_01678T0
YML010W	BDBG_02439T0
YBR166C	BDBG_07095T0
YEL022W	BDBG_04392T0
YJR031C	BDBG_04392T0
YMR224C	BDBG_01624T0
YOR196C	BDBG_06713T0
YMR216C	BDBG_08737T0
YNL154C	BDBG_02594T0
YHR135C	BDBG_02594T0
YJL087C	BDBG_05908T0
YGL194C	BDBG_04737T0
YBR295W	BDBG_06508T0
YPR189W	BDBG_01972T0
YCL018W	BDBG_07518T0
YGR170W	BDBG_06577T0
YOR206W	BDBG_07594T0
YHR113W	BDBG_01915T0
YOR046C	BDBG_00732T0
YLR438W	BDBG_07339T0
YDL174C	BDBG_02007T0	BDBG_00774T0
YER082C	BDBG_05552T0
YBL030C	BDBG_04973T0
YBR085W	BDBG_04973T0
YMR056C	BDBG_04973T0
YGL055W	BDBG_00657T0
YDR294C	BDBG_02319T0
YFL025C	BDBG_05621T0
YNL277W	BDBG_03953T0
YPL091W	BDBG_07547T0
YOL023W	BDBG_02521T0
YNL275W	BDBG_03135T0
YHR068W	BDBG_02658T0
YLR241W	BDBG_03415T0
YER095W	BDBG_05997T0
YPL022W	BDBG_06889T0
YBL007C	BDBG_04244T0
YFR038W	BDBG_03780T0
YPL028W	BDBG_00986T0
YHR120W	BDBG_04270T0
YBR222C	BDBG_06856T0
YDR035W	BDBG_03416T0
YPL204W	BDBG_00416T0
YIL046W	BDBG_05631T0
YML069W	BDBG_04577T0
YKL134C	BDBG_05514T0
YIL155C	BDBG_09539T0	BDBG_06689T0
YNL023C	BDBG_06878T0
YLL011W	BDBG_08368T0
YGR155W	BDBG_09439T0
YGR192C	BDBG_07959T0
YJR009C	BDBG_07959T0
YJL052W	BDBG_07959T0
YDR047W	BDBG_09013T0
YGR244C	BDBG_09291T0
YDL244W	BDBG_03405T0
YFL058W	BDBG_03405T0
YNL332W	BDBG_03405T0
YJR156C	BDBG_03405T0
YAL053W	BDBG_04897T0
YOR365C	BDBG_04897T0
YBL011W	BDBG_07201T0	BDBG_03027T0
YJL102W	BDBG_04099T0
YKL078W	BDBG_05475T0
YPL109C	BDBG_09130T0
YGL084C	BDBG_05497T0
YPL189W	BDBG_05497T0
YBR237W	BDBG_05953T0
YGR274C	BDBG_05518T0
YLR163C	BDBG_06451T0
YLR401C	BDBG_08418T0
YOR160W	BDBG_00650T0
YMR129W	BDBG_05071T0
YDL240W	BDBG_00082T0
YGL091C	BDBG_00847T0
YMR165C	BDBG_06468T0
YOR099W	BDBG_08904T0
YOR136W	BDBG_00908T0
YDR128W	BDBG_06948T0
YJR040W	BDBG_08895T0
YKL146W	BDBG_01851T0
YIR028W	BDBG_03755T0
YBR021W	BDBG_03755T0
YBL042C	BDBG_03755T0
YER110C	BDBG_02113T0
YDR141C	BDBG_05500T0
YBR094W	BDBG_06370T0
YGL119W	BDBG_07728T0
YKL064W	BDBG_08164T0
YPL175W	BDBG_07638T0
YKR038C	BDBG_07745T0
YJL098W	BDBG_03479T0
YKR028W	BDBG_03479T0
YMR309C	BDBG_09246T0
YEL060C	BDBG_01242T0
YOR003W	BDBG_01242T0
YMR307W	BDBG_00349T0
YGL216W	BDBG_04666T0
YBL091C	BDBG_06837T0
YMR241W	BDBG_05849T0
YGL040C	BDBG_09480T0
YPR032W	BDBG_03156T0
YBL106C	BDBG_03156T0
YKR024C	BDBG_01091T0
YOR244W	BDBG_08926T0
YAL017W	BDBG_04966T0
YOL045W	BDBG_04966T0
YGL094C	BDBG_04334T0
YNL071W	BDBG_05733T0
YER006W	BDBG_06013T0
YBR079C	BDBG_09028T0
YOR165W	BDBG_09335T0
YDR148C	BDBG_05059T0
YMR250W	BDBG_08597T0
YKR095W	BDBG_03607T0
YIL149C	BDBG_03607T0
YCR008W	BDBG_04065T0
YLR253W	BDBG_04873T0
YIL091C	BDBG_03882T0
YBL063W	BDBG_08765T0
YBR221C	BDBG_09198T0
YCR092C	BDBG_09053T0
YPL009C	BDBG_05466T0
YDR345C	BDBG_00539T0
YHR096C	BDBG_00539T0
YHR094C	BDBG_00539T0
YDR343C	BDBG_00539T0
YDR342C	BDBG_00539T0
YHR092C	BDBG_00539T0
YLR081W	BDBG_00539T0
YJL219W	BDBG_00539T0
YOL156W	BDBG_00539T0
YJL214W	BDBG_00539T0
YFL011W	BDBG_00539T0
YMR011W	BDBG_00539T0
YEL069C	BDBG_00539T0
YNR072W	BDBG_00539T0
YDL245C	BDBG_00539T0
YJR158W	BDBG_00539T0
YCL059C	BDBG_00628T0
YBR142W	BDBG_02041T0
YDL210W	BDBG_03404T0
YIL103W	BDBG_05574T0
YER099C	BDBG_03507T0
YBL068W	BDBG_03507T0
YGL211W	BDBG_09502T0
YDR122W	BDBG_00260T0
YLR096W	BDBG_00260T0
YKL197C	BDBG_08018T0
YHR073W	BDBG_08950T0
YER093C	BDBG_07101T0
YPL008W	BDBG_08982T0
YBR220C	BDBG_00832T0
YGR286C	BDBG_02032T0
YBL008W	BDBG_05928T0
YBR179C	BDBG_08321T0
YMR145C	BDBG_06800T0
YDL085W	BDBG_06800T0
YBR243C	BDBG_00592T0
YDL014W	BDBG_06447T0
YDR075W	BDBG_07797T0
YIL094C	BDBG_09367T0
YFR028C	BDBG_07891T0
YPR029C	BDBG_07402T0
YHR065C	BDBG_06325T0
YPR003C	BDBG_06605T0
YBL016W	BDBG_00306T0
YMR278W	BDBG_05111T0
YBR281C	BDBG_04893T0
YKL212W	BDBG_02401T0
YHR169W	BDBG_03136T0
YDR189W	BDBG_05200T0
YNL037C	BDBG_01712T0
YDL190C	BDBG_02607T0
YDL132W	BDBG_03785T0
YGR185C	BDBG_03326T0
YOR323C	BDBG_04823T0
YNR032W	BDBG_01042T0
YEL042W	BDBG_09339T0
YML008C	BDBG_08700T0
YBR031W	BDBG_01423T0
YDR012W	BDBG_01423T0
YHR107C	BDBG_01416T0
YNL212W	BDBG_01997T0
YHR188C	BDBG_02051T0
YLR027C	BDBG_06958T0
YDR375C	BDBG_02928T0
YDR105C	BDBG_03266T0
YHR194W	BDBG_01720T0
YDL103C	BDBG_04010T0
YLR195C	BDBG_02403T0
YEL058W	BDBG_06326T0
YKL085W	BDBG_05730T0
YLR314C	BDBG_05603T0
YFL053W	BDBG_08255T0
YHR208W	BDBG_04778T0
YJR148W	BDBG_04778T0
YDL148C	BDBG_01004T0
YJL060W	BDBG_03495T0
YHR171W	BDBG_09495T0
YIR027C	BDBG_00456T0
YHR025W	BDBG_04854T0
YLR244C	BDBG_09355T0	BDBG_07767T0
YKL017C	BDBG_00702T0
YJL167W	BDBG_01511T0
YBR198C	BDBG_04487T0
YER179W	BDBG_04012T0
YGR090W	BDBG_05072T0
YGR211W	BDBG_07951T0
YOL094C	BDBG_09390T0
YOR061W	BDBG_04278T0
YDL194W	BDBG_07903T0	BDBG_07955T0
YDL138W	BDBG_07903T0	BDBG_07955T0
YJR145C	BDBG_00775T0
YHR203C	BDBG_00775T0
YJL109C	BDBG_05235T0
YCR084C	BDBG_09414T0
YNL172W	BDBG_06773T0
YPL151C	BDBG_09329T0
YGR289C	BDBG_00712T0
YBR298C	BDBG_00712T0
YJR160C	BDBG_00712T0
YDL247W	BDBG_00712T0
YBR011C	BDBG_01925T0
YJR117W	BDBG_01827T0
YOR361C	BDBG_03429T0
YKL181W	BDBG_05736T0
YBR160W	BDBG_03401T0
YPL042C	BDBG_06567T0
YDL198C	BDBG_06056T0
YOR087W	BDBG_06603T0
YKL046C	BDBG_08710T0	BDBG_05348T0
YMR238W	BDBG_08710T0	BDBG_05348T0
YLR222C	BDBG_01820T0
YBR058C	BDBG_09487T0
YKL113C	BDBG_06759T0
YHR064C	BDBG_00443T0
YGL095C	BDBG_07718T0
YDR353W	BDBG_02232T0
YHR106W	BDBG_02232T0
YDL234C	BDBG_05299T0
YIL018W	BDBG_03651T0
YFR031C-A	BDBG_03651T0
YJR131W	BDBG_03796T0	BDBG_01802T0
YGR145W	BDBG_02143T0
YDR365C	BDBG_08915T0
YDR300C	BDBG_09517T0
YHR033W	BDBG_09517T0
YBR034C	BDBG_06328T0
YOR241W	BDBG_02402T0
YJL101C	BDBG_06587T0
YOR067C	BDBG_02802T0
YLR354C	BDBG_01240T0
YGR043C	BDBG_01240T0
YPL031C	BDBG_04539T0	BDBG_01970T0
YNR043W	BDBG_02640T0
YCL004W	BDBG_03699T0
YKL103C	BDBG_01282T0
YOR002W	BDBG_00101T0
YOL097C	BDBG_03384T0
YDR448W	BDBG_09226T0
YHL032C	BDBG_06687T0	BDBG_07228T0
YJL094C	BDBG_03728T0
YDR388W	BDBG_06620T0
YNL064C	BDBG_09009T0
YJL100W	BDBG_03272T0
YPR069C	BDBG_07869T0
YPR047W	BDBG_05535T0
YMR272C	BDBG_07522T0
YMR221C	BDBG_04719T0
YGR086C	BDBG_09305T0
YPL004C	BDBG_09305T0
YOL130W	BDBG_08543T0
YFL050C	BDBG_08543T0
YOR074C	BDBG_07184T0
YMR062C	BDBG_08504T0
YBR208C	BDBG_01193T0
YEL020C	BDBG_04203T0
YIL130W	BDBG_03163T0
YDR338C	BDBG_06529T0
YJR007W	BDBG_06604T0
YIR006C	BDBG_07963T0
YER078C	BDBG_02164T0
YDL128W	BDBG_03174T0
YMR131C	BDBG_08347T0
YFR004W	BDBG_04058T0
YPR141C	BDBG_05769T0
YPL043W	BDBG_06207T0
YBL024W	BDBG_03044T0
YPR026W	BDBG_08679T0
YMR083W	BDBG_03860T0
YMR303C	BDBG_03860T0
YOL086C	BDBG_03860T0
YBR145W	BDBG_03860T0
YBR029C	BDBG_06128T0
YLL041C	BDBG_03409T0
YNL242W	BDBG_03631T0
YLR340W	BDBG_09015T0
YGL003C	BDBG_01914T0
YDR331W	BDBG_07497T0
YBR043C	BDBG_04924T0
YKL188C	BDBG_03801T0
YIR034C	BDBG_06619T0
YPR021C	BDBG_04548T0
YMR302C	BDBG_06067T0
YOR197W	BDBG_02546T0
YLR383W	BDBG_05081T0
YML049C	BDBG_05238T0
YGR123C	BDBG_03714T0
YOR175C	BDBG_07704T0
YDL141W	BDBG_06963T0
YPL131W	BDBG_03804T0
YGR132C	BDBG_08629T0
YJL062W	BDBG_09428T0
YER141W	BDBG_03447T0
YNL139C	BDBG_04093T0
YBR293W	BDBG_04156T0
YBR017C	BDBG_07532T0
YCR002C	BDBG_09109T0
YKR069W	BDBG_06719T0
YOR261C	BDBG_06046T0
YKR089C	BDBG_02447T0
YOR081C	BDBG_02447T0
YDL058W	BDBG_02997T0
YER003C	BDBG_03815T0
YJR132W	BDBG_07005T0
YOR388C	BDBG_07692T0
YGR157W	BDBG_00845T0
YLR377C	BDBG_06849T0
YOR176W	BDBG_08445T0
YGL180W	BDBG_00566T0
YPL268W	BDBG_00914T0
YAR007C	BDBG_09488T0
YDR477W	BDBG_05177T0
YGR231C	BDBG_05460T0
YER177W	BDBG_04687T0
YDR099W	BDBG_04687T0
YOR142W	BDBG_03637T0
YOL145C	BDBG_08530T0
YOL103W	BDBG_04790T0
YDR497C	BDBG_04790T0
YBR132C	BDBG_06209T0
YGR194C	BDBG_04542T0
YGR060W	BDBG_09174T0
YHR190W	BDBG_08773T0
YCL024W	BDBG_06933T0
YDR507C	BDBG_06933T0
YLR293C	BDBG_05225T0
YOR185C	BDBG_05225T0
YDR292C	BDBG_05312T0
YOR065W	BDBG_03418T0
YHR108W	BDBG_02540T0
YDR358W	BDBG_02540T0
YIL160C	BDBG_03473T0	BDBG_00626T0
YER020W	BDBG_03789T0
YMR012W	BDBG_02925T0
YHR098C	BDBG_02460T0
YKL184W	BDBG_02390T0
YMR116C	BDBG_02210T0
YOL059W	BDBG_03413T0
YDL022W	BDBG_03413T0
YMR139W	BDBG_09411T0
YDL079C	BDBG_09411T0
YNL297C	BDBG_05879T0
YOR243C	BDBG_07610T0
YOR271C	BDBG_07621T0
YJR130C	BDBG_05073T0
YML082W	BDBG_05073T0
YGL202W	BDBG_04597T0
YCR068W	BDBG_07124T0
YDR390C	BDBG_07944T0
YGL225W	BDBG_07683T0
YJR072C	BDBG_07260T0
YGR285C	BDBG_08697T0
YMR277W	BDBG_06298T0
YHR031C	BDBG_08319T0
YNL333W	BDBG_08501T0
YFL059W	BDBG_08501T0
YMR096W	BDBG_08501T0
YJR126C	BDBG_04612T0	BDBG_02060T0
YML063W	BDBG_07832T0
YLR441C	BDBG_07832T0
YNL029C	BDBG_07776T0
YIL085C	BDBG_07776T0
YBR018C	BDBG_00633T0
YEL052W	BDBG_07170T0
YPR103W	BDBG_03349T0
YOL034W	BDBG_08562T0
YPL263C	BDBG_05503T0
YML093W	BDBG_03184T0
YGL123W	BDBG_08779T0
YPR041W	BDBG_08048T0
YFR024C-A	BDBG_04345T0
YHR016C	BDBG_04345T0
YGR233C	BDBG_04795T0
YGL184C	BDBG_07147T0
YFL007W	BDBG_08839T0
YER047C	BDBG_00328T0
YDR301W	BDBG_00996T0
YJR068W	BDBG_01922T0
YGR266W	BDBG_03918T0
YMR146C	BDBG_02003T0
YDL147W	BDBG_06721T0
YOR001W	BDBG_02481T0
YHR077C	BDBG_05605T0
YLR345W	BDBG_09408T0
YJL095W	BDBG_02876T0
YLR248W	BDBG_04766T0
YJR005W	BDBG_07081T0
YDR158W	BDBG_03956T0
YLR196W	BDBG_04520T0
YPL212C	BDBG_08102T0
YLR247C	BDBG_01745T0
YKL140W	BDBG_01201T0
YFL003C	BDBG_03423T0
YFL047W	BDBG_07993T0
YDL001W	BDBG_05672T0
YDR120C	BDBG_09191T0
YNL288W	BDBG_03543T0
YJL168C	BDBG_08436T0
YLR362W	BDBG_03667T0
YNL218W	BDBG_03494T0
YJR110W	BDBG_05002T0
YML092C	BDBG_05709T0
YLL045C	BDBG_00272T0
YHL033C	BDBG_00272T0
YBR081C	BDBG_03154T0
YLR231C	BDBG_07082T0
YKL027W	BDBG_01149T0
YHR003C	BDBG_01149T0
YJR091C	BDBG_08030T0
YPR042C	BDBG_08030T0
YHR005C	BDBG_00930T0
YOR222W	BDBG_05901T0
YPL134C	BDBG_05901T0
YAL021C	BDBG_02264T0
YNL239W	BDBG_05791T0
YBR041W	BDBG_07383T0	BDBG_01380T0	BDBG_05328T0
YDR243C	BDBG_00561T0
YGR253C	BDBG_00624T0
YIR002C	BDBG_04484T0
YLR208W	BDBG_04785T0
YLR056W	BDBG_09413T0
YPR016C	BDBG_08437T0
YPL195W	BDBG_01697T0
YOR346W	BDBG_05521T0
YCL009C	BDBG_02629T0
YDR372C	BDBG_02530T0
YDL097C	BDBG_08367T0
YPR176C	BDBG_08024T0
YER126C	BDBG_01882T0
YGR171C	BDBG_01861T0
YBR055C	BDBG_05405T0
YGR012W	BDBG_04209T0
YOR272W	BDBG_01830T0
YKR048C	BDBG_07660T0
YBR199W	BDBG_01459T0
YOL038W	BDBG_01547T0
YDL100C	BDBG_06308T0
YPR110C	BDBG_04590T0
YER107C	BDBG_03937T0
YIL047C	BDBG_03954T0
YLR172C	BDBG_03028T0
YJR077C	BDBG_07492T0
YCR034W	BDBG_01465T0
YJL196C	BDBG_01465T0
YHR048W	BDBG_05433T0	BDBG_08237T0
YLR029C	BDBG_05378T0
YMR121C	BDBG_05378T0
YOR233W	BDBG_08415T0
YPL141C	BDBG_08415T0
YCR028C	BDBG_02725T0
YJR076C	BDBG_01140T0
YKR056W	BDBG_01024T0
YMR215W	BDBG_01626T0
YDR044W	BDBG_06053T0
YNL006W	BDBG_02369T0
YMR027W	BDBG_03715T0
YPL222W	BDBG_06030T0
YFR014C	BDBG_04594T0
YOL016C	BDBG_04594T0
YBR020W	BDBG_07451T0
YDR009W	BDBG_07451T0
YDR211W	BDBG_00347T0
YER053C	BDBG_01944T0
YKL213C	BDBG_00935T0
YMR231W	BDBG_01574T0
YMR092C	BDBG_05408T0
YCR094W	BDBG_06020T0
YNR048W	BDBG_06020T0
YER049W	BDBG_00037T0
YBR003W	BDBG_06739T0
YOL140W	BDBG_05571T0
YPL050C	BDBG_06843T0
YDL238C	BDBG_08692T0
YJR001W	BDBG_07674T0
YPL145C	BDBG_06255T0
YOR237W	BDBG_06255T0
YPL048W	BDBG_07735T0
YKL081W	BDBG_07735T0
YDR452W	BDBG_00221T0
YER005W	BDBG_01088T0
YIL108W	BDBG_02862T0
YKR080W	BDBG_04194T0
YPR125W	BDBG_01906T0
YPL122C	BDBG_09264T0
YCL040W	BDBG_06922T0
YDR516C	BDBG_06922T0
YLR310C	BDBG_02706T0
YPL150W	BDBG_01779T0
YIL095W	BDBG_05048T0
YNL020C	BDBG_05048T0
YKR003W	BDBG_04738T0
YHR001W	BDBG_04738T0
YGL252C	BDBG_03345T0
YGL203C	BDBG_03944T0
YJR095W	BDBG_02818T0
YPL104W	BDBG_02441T0
YJR139C	BDBG_06271T0
YDR245W	BDBG_00029T0
YLL028W	BDBG_02809T0
YEL051W	BDBG_07807T0
YML080W	BDBG_07579T0
YOR155C	BDBG_08713T0
YDL036C	BDBG_02692T0
YOL066C	BDBG_02692T0
YDR325W	BDBG_01535T0
YFR006W	BDBG_04813T0
YLR212C	BDBG_03829T0
YER168C	BDBG_02789T0
YBR287W	BDBG_07542T0
YNL178W	BDBG_05001T0
YJL208C	BDBG_08073T0
YOR090C	BDBG_02563T0
YJR036C	BDBG_05376T0
YLR186W	BDBG_06754T0
YJR049C	BDBG_00741T0
YEL041W	BDBG_00741T0
YHL003C	BDBG_08336T0
YKL008C	BDBG_08336T0
YEL046C	BDBG_03767T0
YNL290W	BDBG_02669T0
YGL115W	BDBG_08288T0
YOR262W	BDBG_07932T0
YFL045C	BDBG_01752T0
YFR048W	BDBG_02287T0
YFL009W	BDBG_03598T0
YGR144W	BDBG_03342T0
YBR296C	BDBG_05212T0
YOL030W	BDBG_00734T0
YAR015W	BDBG_06653T0
YDR226W	BDBG_06047T0
YJR051W	BDBG_06848T0
YEL047C	BDBG_06848T0
YHR002W	BDBG_02799T0
YJL172W	BDBG_03770T0
YEL064C	BDBG_06823T0
YGL116W	BDBG_08421T0
YGR083C	BDBG_08292T0
YMR079W	BDBG_02484T0
YKL091C	BDBG_02484T0
YGL144C	BDBG_09181T0
YDL109C	BDBG_09181T0
YLR075W	BDBG_05471T0
YFR002W	BDBG_09153T0
YMR296C	BDBG_00353T0
YAL025C	BDBG_05293T0
YJR159W	BDBG_02009T0
YDL246C	BDBG_02009T0
YLR070C	BDBG_02009T0
YDR335W	BDBG_01968T0
YPL125W	BDBG_04626T0
YBR192W	BDBG_00790T0
YOR119C	BDBG_05633T0
YLR103C	BDBG_07498T0
YKL029C	BDBG_08137T0
YOR005C	BDBG_07791T0
YGR159C	BDBG_00103T0
YKR076W	BDBG_00859T0
YMR251W	BDBG_00859T0
YGR154C	BDBG_00859T0
YPL140C	BDBG_05031T0
YOR231W	BDBG_05031T0
YDR536W	BDBG_01853T0
YHR204W	BDBG_03999T0
YOR157C	BDBG_05512T0
YOL124C	BDBG_05892T0
YLR447C	BDBG_08377T0
YPL090C	BDBG_03506T0
YBR181C	BDBG_03506T0
YNL183C	BDBG_04401T0
YDL214C	BDBG_04401T0
YGL131C	BDBG_09036T0
YGR214W	BDBG_03104T0
YLR048W	BDBG_03104T0
YIR008C	BDBG_05094T0
YHR114W	BDBG_00733T0
YGR135W	BDBG_02046T0
YER148W	BDBG_06357T0
YDL040C	BDBG_07269T0
YBR161W	BDBG_07766T0
YPL057C	BDBG_07766T0
YMR293C	BDBG_08657T0
YGR028W	BDBG_07146T0
YMR166C	BDBG_05600T0
YHR202W	BDBG_08386T0
YML086C	BDBG_08395T0
YGR267C	BDBG_01410T0
YNL075W	BDBG_00918T0
YIL021W	BDBG_03325T0
YEL050C	BDBG_05895T0
YLR351C	BDBG_03622T0
YGL097W	BDBG_09156T0
YLR130C	BDBG_08793T0
YIL116W	BDBG_03030T0
YGR175C	BDBG_08449T0
YER015W	BDBG_09219T0
YLR229C	BDBG_08037T0
YDR531W	BDBG_00816T0
YFL002C	BDBG_03108T0
YDR332W	BDBG_05620T0
YJL039C	BDBG_08253T0
YGL112C	BDBG_01343T0
YPL220W	BDBG_00192T0
YGL135W	BDBG_00192T0
YGR056W	BDBG_08987T0
YLR357W	BDBG_08987T0
YGR184C	BDBG_03337T0
YEL040W	BDBG_04660T0
YPL266W	BDBG_05404T0
YLR399C	BDBG_03533T0
YDL070W	BDBG_03533T0
YOL068C	BDBG_05884T0
YDL042C	BDBG_05884T0
YLR002C	BDBG_02834T0
YFR010W	BDBG_06937T0
YBR247C	BDBG_08659T0
YER061C	BDBG_08040T0
YJR123W	BDBG_08385T0
YOR239W	BDBG_07368T0
YOR145C	BDBG_01721T0
YNR033W	BDBG_07753T0
YNL191W	BDBG_08940T0
YGL076C	BDBG_09243T0
YPL198W	BDBG_09243T0
YOL033W	BDBG_02695T0
YLR206W	BDBG_00278T0
YDL161W	BDBG_00278T0
YFL016C	BDBG_00667T0
YHR112C	BDBG_05259T0
YOL062C	BDBG_08473T0
YCL043C	BDBG_05396T0
YDR518W	BDBG_05396T0
YBR180W	BDBG_03866T0
YOR124C	BDBG_00380T0
YJL088W	BDBG_02631T0
YLR005W	BDBG_07849T0
YNL169C	BDBG_07514T0
YOR362C	BDBG_01708T0
YBL084C	BDBG_08087T0
YLR243W	BDBG_09320T0
YPL029W	BDBG_08911T0
YOL055C	BDBG_09241T0
YPL258C	BDBG_09241T0
YPR121W	BDBG_09241T0
YML042W	BDBG_05567T0
YKL022C	BDBG_01488T0
YDL167C	BDBG_01534T0
YFR037C	BDBG_05618T0
YDL108W	BDBG_01680T0
YHR111W	BDBG_03411T0
YOL061W	BDBG_03084T0
YPR048W	BDBG_04085T0
YKL045W	BDBG_09446T0
YNL138W	BDBG_00887T0
YKL004W	BDBG_02491T0
YGL011C	BDBG_06313T0
YFR051C	BDBG_07527T0
YJL082W	BDBG_05993T0
YKR018C	BDBG_05993T0
YCR024C	BDBG_00489T0
YLR319C	BDBG_02357T0
YBL037W	BDBG_09293T0
YNL313C	BDBG_05751T0
YDR019C	BDBG_06810T0
YOR022C	BDBG_04818T0
YGL065C	BDBG_01580T0
YNL219C	BDBG_03010T0
YLR216C	BDBG_05122T0
YPR175W	BDBG_05394T0
YPR004C	BDBG_05614T0
YJL133W	BDBG_00329T0
YKR052C	BDBG_00329T0
YGL141W	BDBG_03186T0
YOR091W	BDBG_01641T0
YER021W	BDBG_06740T0
YBL033C	BDBG_03817T0
YDR049W	BDBG_08485T0
YJL091C	BDBG_08410T0
YLR116W	BDBG_03134T0
YKL120W	BDBG_08220T0
YCR009C	BDBG_04064T0
YJR078W	BDBG_06623T0
YNL273W	BDBG_09267T0
YPR119W	BDBG_05894T0
YGR108W	BDBG_05894T0
YKL221W	BDBG_02351T0
YHR009C	BDBG_05279T0
YBR008C	BDBG_06884T0	BDBG_07786T0
YLR300W	BDBG_04625T0
YOR190W	BDBG_04625T0
YPR165W	BDBG_02597T0
YLR420W	BDBG_06897T0
YJR013W	BDBG_08767T0
YIL105C	BDBG_00377T0
YNL047C	BDBG_00377T0
YEL055C	BDBG_03377T0
YBR074W	BDBG_05051T0
YLR148W	BDBG_03664T0
YER055C	BDBG_09055T0
YJL112W	BDBG_01586T0
YKR036C	BDBG_01586T0
YDR312W	BDBG_06324T0
YHR066W	BDBG_06324T0
YBR046C	BDBG_01035T0
YBR227C	BDBG_05858T0
YDR364C	BDBG_07391T0
YPL242C	BDBG_04755T0
YPR167C	BDBG_06708T0
YDL155W	BDBG_02717T0
YLR210W	BDBG_02717T0
YLR328W	BDBG_02055T0
YGR010W	BDBG_02055T0
YBR234C	BDBG_01734T0
YHR070W	BDBG_00080T0
YPR118W	BDBG_01699T0
YOR132W	BDBG_04098T0
YHR132C	BDBG_08063T0
YGR260W	BDBG_00413T0	BDBG_03978T0	BDBG_00177T0	BDBG_01602T0
YDR264C	BDBG_08209T0
YOR034C	BDBG_08209T0
YKR084C	BDBG_02129T0
YDR415C	BDBG_07174T0
YGR054W	BDBG_06746T0
YIR004W	BDBG_08772T0
YDR104C	BDBG_06597T0
YOL049W	BDBG_03707T0
YIL022W	BDBG_05934T0
YDR062W	BDBG_09525T0
YKR079C	BDBG_07583T0
YPL209C	BDBG_09519T0
YBR189W	BDBG_00792T0
YPL081W	BDBG_00792T0
YER119C	BDBG_01229T0
YBL089W	BDBG_01229T0
YER102W	BDBG_08849T0
YBL072C	BDBG_08849T0
YNL257C	BDBG_04975T0
YHR155W	BDBG_04975T0
YPR161C	BDBG_07657T0
YMR203W	BDBG_09409T0
YDL192W	BDBG_00196T0
YDL137W	BDBG_00196T0
YIL133C	BDBG_05056T0
YNL069C	BDBG_05056T0
YBR087W	BDBG_05593T0
YDR244W	BDBG_04202T0
YDR050C	BDBG_08297T0
YNL256W	BDBG_06984T0
YPL152W	BDBG_08617T0
YER098W	BDBG_02242T0
YBL067C	BDBG_02242T0
YKR017C	BDBG_00332T0
YBL061C	BDBG_04161T0
YMR001C	BDBG_02382T0
YMR110C	BDBG_04911T0
YFL038C	BDBG_07851T0
YPR108W	BDBG_04371T0
YFR021W	BDBG_01007T0
YGR261C	BDBG_01046T0
YBR274W	BDBG_03611T0
YPL260W	BDBG_02553T0
YBL035C	BDBG_08290T0
YMR100W	BDBG_07828T0
YBR241C	BDBG_06570T0
YGL104C	BDBG_06570T0
YPR137W	BDBG_01816T0
YAL042W	BDBG_09018T0
YPR144C	BDBG_04181T0
YHR128W	BDBG_07651T0
YOR181W	BDBG_06893T0
YCR023C	BDBG_03053T0	BDBG_07012T0
YDR142C	BDBG_03064T0
YLR203C	BDBG_02021T0
YKL174C	BDBG_03566T0
YNL280C	BDBG_05014T0
YPR011C	BDBG_04821T0
YFR047C	BDBG_08974T0
YPL133C	BDBG_05587T0
YNL317W	BDBG_08113T0
YJL115W	BDBG_03157T0
YOR273C	BDBG_02513T0
YMR237W	BDBG_02936T0
YOR299W	BDBG_02936T0
YFL030W	BDBG_02378T0
YML110C	BDBG_02064T0
YPL172C	BDBG_02454T0
YJL001W	BDBG_09069T0
YPL117C	BDBG_06527T0
YDR017C	BDBG_01577T0
YMR076C	BDBG_02808T0
YCL038C	BDBG_09499T0
YML001W	BDBG_07782T0
YOR209C	BDBG_08786T0
YGL056C	BDBG_02537T0
YBR214W	BDBG_02537T0
YEL056W	BDBG_01411T0
YER094C	BDBG_01808T0
YJL059W	BDBG_05569T0
YIL118W	BDBG_06736T0
YBR082C	BDBG_06755T0
YDR059C	BDBG_06755T0
YCR047C	BDBG_01713T0
YPR178W	BDBG_04250T0
YOL119C	BDBG_08509T0	BDBG_04763T0
YOR306C	BDBG_08509T0	BDBG_04763T0
YLR260W	BDBG_00264T0
YOR171C	BDBG_00264T0
YBR159W	BDBG_00631T0
YJR105W	BDBG_03654T0
YPL218W	BDBG_08998T0
YLL010C	BDBG_09093T0
YLR019W	BDBG_09093T0
YGR188C	BDBG_03374T0
YPL155C	BDBG_01686T0
YML130C	BDBG_04204T0
YKL179C	BDBG_06441T0
YPR097W	BDBG_00084T0
YNL274C	BDBG_07262T0
YOR212W	BDBG_07809T0
YKL001C	BDBG_00229T0
YJL036W	BDBG_02237T0
YIR029W	BDBG_02954T0
YOR006C	BDBG_02541T0
YGL171W	BDBG_07598T0
YMR276W	BDBG_05239T0
YIL083C	BDBG_00825T0
YGR189C	BDBG_03329T0
YJL080C	BDBG_04331T0
YJL069C	BDBG_05424T0
YNL308C	BDBG_04974T0
YPR201W	BDBG_04451T0
YGR187C	BDBG_09186T0
YJR070C	BDBG_08922T0
YMR214W	BDBG_08135T0
YDR266C	BDBG_03424T0
YGL083W	BDBG_04779T0
YMR247C	BDBG_03015T0
YPL088W	BDBG_03669T0
YKR066C	BDBG_00576T0
YDR392W	BDBG_03029T0
YNL083W	BDBG_00861T0
YJL010C	BDBG_02872T0
YJL204C	BDBG_03420T0
YJL053W	BDBG_05878T0
YPR132W	BDBG_03870T0
YGR118W	BDBG_03870T0
YPR058W	BDBG_02522T0
YBR104W	BDBG_02522T0
YBR286W	BDBG_01927T0
YLR088W	BDBG_00301T0
YHR166C	BDBG_01512T0
YBL097W	BDBG_07965T0
YAL002W	BDBG_09042T0
YBR039W	BDBG_09050T0
YNL231C	BDBG_08289T0
YNL264C	BDBG_08289T0
YGL049C	BDBG_06973T0
YGR162W	BDBG_06973T0
YPR157W	BDBG_05419T0
YGR141W	BDBG_05419T0
YGR255C	BDBG_02240T0
YLR017W	BDBG_02082T0
YLR361C	BDBG_02270T0
YIL020C	BDBG_03848T0
YDR205W	BDBG_05787T0
YGL169W	BDBG_05465T0
YDR496C	BDBG_06003T0
YJL207C	BDBG_05270T0
YOR154W	BDBG_03660T0
YBL098W	BDBG_09356T0
YPL171C	BDBG_02195T0
YHR179W	BDBG_02195T0
YML074C	BDBG_05520T0
YLR449W	BDBG_05520T0
YBL104C	BDBG_04970T0
YMR226C	BDBG_01063T0
YNL007C	BDBG_03720T0
YJL020C	BDBG_07078T0
YKL059C	BDBG_09498T0
YGR085C	BDBG_01848T0
YPR102C	BDBG_01848T0
YKL039W	BDBG_08223T0
YHL017W	BDBG_08223T0
YHR206W	BDBG_00344T0
YDL201W	BDBG_02348T0
YGR216C	BDBG_02478T0
YKL025C	BDBG_06393T0
YHR088W	BDBG_08524T0
YPR091C	BDBG_06641T0
YNL011C	BDBG_08251T0
YGL205W	BDBG_02355T0	BDBG_00463T0
YDL153C	BDBG_00251T0
YBL041W	BDBG_01722T0
YOL064C	BDBG_02039T0
YLR114C	BDBG_03795T0
YDR268W	BDBG_09436T0
YGL143C	BDBG_08994T0
YDR242W	BDBG_03399T0	BDBG_02724T0
YOR127W	BDBG_00898T0
YDR379W	BDBG_00898T0
YJR006W	BDBG_01866T0
YNR006W	BDBG_02134T0
YBR061C	BDBG_02042T0
YGR207C	BDBG_04084T0
YLR167W	BDBG_02849T0
YBR028C	BDBG_06363T0
YLR291C	BDBG_03869T0
YHR026W	BDBG_06494T0
YOR100C	BDBG_05783T0
YPL045W	BDBG_08312T0
YKR042W	BDBG_05612T0
YJL116C	BDBG_05612T0
YIL123W	BDBG_05612T0
YNL066W	BDBG_05612T0
YDR032C	BDBG_04491T0
YCR004C	BDBG_04491T0
YDR402C	BDBG_03867T0
YOR245C	BDBG_01688T0
YMR061W	BDBG_03158T0
YNL251C	BDBG_05846T0
YLR209C	BDBG_09434T0
YBR164C	BDBG_07105T0
YJR144W	BDBG_06961T0
YGR047C	BDBG_09002T0
YMR023C	BDBG_07688T0
YML018C	BDBG_07783T0
YKL205W	BDBG_04543T0
YML004C	BDBG_04337T0
YNR041C	BDBG_04801T0
YPL214C	BDBG_08049T0
YNL121C	BDBG_05203T0
YHR117W	BDBG_05203T0
YKL149C	BDBG_01568T0
YHR142W	BDBG_06792T0
YPL063W	BDBG_04057T0
YKL002W	BDBG_08322T0
YMR314W	BDBG_07757T0
YBR084C-A	BDBG_08176T0
YBL027W	BDBG_08176T0
YCR098C	BDBG_04369T0
YDL205C	BDBG_04414T0
YGL092W	BDBG_03482T0
YML021C	BDBG_05397T0
YKL193C	BDBG_09092T0
YNL068C	BDBG_02881T0
YIL131C	BDBG_02881T0
YLR380W	BDBG_00294T0
YBR260C	BDBG_06660T0
YGL058W	BDBG_05789T0
YAR003W	BDBG_08432T0
YEL024W	BDBG_08893T0
YOL152W	BDBG_06913T0
YBR037C	BDBG_02729T0
YBR024W	BDBG_02729T0
YDL101C	BDBG_01677T0
YML065W	BDBG_09328T0
YLR442C	BDBG_09328T0
YKL080W	BDBG_00230T0
YOR334W	BDBG_06894T0
YKR094C	BDBG_03195T0
YIL148W	BDBG_03195T0
YLR166C	BDBG_00110T0
YLR459W	BDBG_02415T0
YBL080C	BDBG_06294T0
YHL002W	BDBG_04333T0
YKL172W	BDBG_07821T0
YPR135W	BDBG_06070T0
YPL183C	BDBG_06841T0
YDR287W	BDBG_09185T0
YHR046C	BDBG_09185T0
YLR191W	BDBG_04205T0
YDR373W	BDBG_08806T0
YNL031C	BDBG_03002T0
YBR010W	BDBG_03002T0
YOL120C	BDBG_04822T0
YNL301C	BDBG_04822T0
YDR025W	BDBG_09301T0
YBR048W	BDBG_09301T0
YLR330W	BDBG_06888T0
YJL187C	BDBG_08207T0
YLR403W	BDBG_08419T0
YDR427W	BDBG_00302T0
YDL236W	BDBG_01921T0
YNL098C	BDBG_01067T0
YOR101W	BDBG_01067T0
YML121W	BDBG_01271T0
YGR278W	BDBG_04479T0
YDR376W	BDBG_05560T0
YKR081C	BDBG_04275T0
YDR416W	BDBG_07808T0
YDL017W	BDBG_08991T0
YDR339C	BDBG_09175T0
YHR144C	BDBG_09496T0
YCR026C	BDBG_00044T0
YEL016C	BDBG_00044T0
YDL156W	BDBG_00363T0
YMR173W	BDBG_05229T0
YER144C	BDBG_02133T0
YDR069C	BDBG_02133T0
YER031C	BDBG_05856T0
YGL210W	BDBG_05856T0
YER156C	BDBG_03940T0
YNR015W	BDBG_01926T0
YNL207W	BDBG_04417T0
YPL227C	BDBG_03739T0
YOR161C	BDBG_07003T0
YER089C	BDBG_03885T0
YBL056W	BDBG_03885T0
YER157W	BDBG_02875T0
YML097C	BDBG_00966T0
YJR002W	BDBG_04808T0
YIL043C	BDBG_05636T0
YEL027W	BDBG_07877T0
YLR299W	BDBG_06877T0
YOL077C	BDBG_05816T0
YNL240C	BDBG_07275T0
YPL111W	BDBG_06295T0
YMR208W	BDBG_01858T0
YPL211W	BDBG_02835T0
YBR088C	BDBG_09079T0
YPL069C	BDBG_03766T0
YDR214W	BDBG_08844T0
YJL029C	BDBG_09016T0
YFR050C	BDBG_01727T0
YJL127C	BDBG_02543T0
YDR064W	BDBG_04559T0
YDR191W	BDBG_06011T0
YNL279W	BDBG_03497T0
YNL202W	BDBG_04122T0
YHR008C	BDBG_07234T0
YDR164C	BDBG_08910T0
YOR184W	BDBG_09385T0
YHR089C	BDBG_00389T0
YDL119C	BDBG_02334T0
YGR246C	BDBG_02941T0
YPL247C	BDBG_00502T0
YNL048W	BDBG_02565T0
YJL068C	BDBG_04544T0
YIL144W	BDBG_06365T0
YNL221C	BDBG_06924T0
YOR202W	BDBG_06845T0
YMR243C	BDBG_02502T0	BDBG_01874T0
YOR316C	BDBG_02502T0	BDBG_01874T0
YBL064C	BDBG_00506T0
YNR055C	BDBG_00171T0
YPR022C	BDBG_00651T0
YGR220C	BDBG_04797T0
YJR125C	BDBG_04754T0
YFL005W	BDBG_09164T0
YNL201C	BDBG_08458T0
YML026C	BDBG_08834T0
YDR450W	BDBG_08834T0
YNR019W	BDBG_07403T0
YCR048W	BDBG_07403T0
YMR102C	BDBG_08215T0
YKL121W	BDBG_08215T0
YIL128W	BDBG_04190T0
YDR204W	BDBG_06675T0
YNL237W	BDBG_03732T0
YER122C	BDBG_06985T0
YBL020W	BDBG_09491T0
YGL103W	BDBG_08981T0
YOR141C	BDBG_07104T0
YBR162C	BDBG_00990T0
YER087W	BDBG_03584T0
YBL082C	BDBG_07801T0
YLR262C	BDBG_06493T0
YBR133C	BDBG_01016T0
YHR200W	BDBG_00078T0
YBR154C	BDBG_03039T0
YHL010C	BDBG_02295T0
YJL126W	BDBG_02353T0
YKR051W	BDBG_03246T0
YIL034C	BDBG_04485T0
YMR093W	BDBG_05157T0
YKL191W	BDBG_07365T0
YKL190W	BDBG_07742T0
YNL090W	BDBG_07444T0
YJR133W	BDBG_09285T0
YMR004W	BDBG_08354T0
YOL002C	BDBG_07434T0
YDR492W	BDBG_07434T0
YKL073W	BDBG_03101T0
YHR086W	BDBG_04017T0
YDR330W	BDBG_07990T0
YLR348C	BDBG_05536T0
YNL227C	BDBG_05066T0
YGL059W	BDBG_01389T0
YKL013C	BDBG_06938T0
YKL024C	BDBG_07968T0
YJR104C	BDBG_01238T0
YDR346C	BDBG_04403T0
YPL097W	BDBG_02425T0
YDL006W	BDBG_08323T0
YNR035C	BDBG_04514T0
YFL028C	BDBG_09405T0
YPR086W	BDBG_06241T0
YBR191W	BDBG_00791T0
YPL079W	BDBG_00791T0
YNL055C	BDBG_06833T0
YIL114C	BDBG_06833T0
YER162C	BDBG_02092T0
YJL143W	BDBG_02185T0
YMR176W	BDBG_01369T0
YOR069W	BDBG_02252T0
YER008C	BDBG_08859T0
YHR069C	BDBG_08951T0
YPL169C	BDBG_09017T0
YMR088C	BDBG_02182T0	BDBG_07393T0
YDR080W	BDBG_02854T0
YNL010W	BDBG_02056T0
YDR272W	BDBG_08279T0
YOR040W	BDBG_08279T0
YCR061W	BDBG_00299T0
YMR210W	BDBG_07750T0
YKR070W	BDBG_07252T0	BDBG_07884T0
YER012W	BDBG_01817T0
YOL052C	BDBG_01344T0
YGL019W	BDBG_04775T0
YLR355C	BDBG_05190T0
YOR039W	BDBG_05942T0
YMR143W	BDBG_07098T0
YDL083C	BDBG_07098T0
YFL001W	BDBG_03088T0
YBR256C	BDBG_06323T0
YBR002C	BDBG_07200T0
YOR275C	BDBG_04839T0
YNL067W	BDBG_03929T0
YGL147C	BDBG_03929T0
YOR120W	BDBG_05913T0
YDR368W	BDBG_05913T0
YGR282C	BDBG_00226T0
YGR149W	BDBG_01907T0
YEL021W	BDBG_08124T0
YML014W	BDBG_06041T0
YOR274W	BDBG_09404T0
YOL151W	BDBG_04960T0
YDR541C	BDBG_04960T0
YGL157W	BDBG_04960T0
YGL039W	BDBG_04960T0
YER117W	BDBG_04060T0
YBL087C	BDBG_04060T0
YJR047C	BDBG_03193T0
YEL034W	BDBG_03193T0
YCR031C	BDBG_07096T0
YJL191W	BDBG_07096T0
YPL224C	BDBG_04541T0
YMR177W	BDBG_04541T0
YEL054C	BDBG_09449T0
YDR418W	BDBG_09449T0
YER026C	BDBG_00388T0
YJL121C	BDBG_00011T0
YHR168W	BDBG_03055T0
YBR110W	BDBG_05786T0
YDR465C	BDBG_05448T0
YPL237W	BDBG_01961T0
YDR454C	BDBG_09531T0
YPL015C	BDBG_05426T0
YFR022W	BDBG_04340T0
YOR018W	BDBG_04340T0
YIL006W	BDBG_04874T0
YEL006W	BDBG_04874T0
YML034W	BDBG_05526T0
YOL123W	BDBG_05401T0
YBR042C	BDBG_08529T0
YDR018C	BDBG_08529T0
YKL180W	BDBG_06388T0
YJL177W	BDBG_06388T0
YDR460W	BDBG_00548T0
YER143W	BDBG_00610T0
YGL241W	BDBG_00857T0
YDR182W	BDBG_01876T0
YBR200W	BDBG_07169T0
YMR283C	BDBG_03752T0
YGR152C	BDBG_01197T0
YPR060C	BDBG_01587T0
YGR038W	BDBG_02189T0
YLR350W	BDBG_02189T0
YAL058W	BDBG_02250T0
YLR084C	BDBG_04574T0
YDR002W	BDBG_07774T0
YDR280W	BDBG_08057T0
YNL223W	BDBG_05064T0
YPR072W	BDBG_05124T0
YLR045C	BDBG_00273T0
YER019W	BDBG_03341T0
YEL062W	BDBG_05371T0
YKR026C	BDBG_01049T0
YMR223W	BDBG_00296T0
YDL226C	BDBG_04100T0
YIL033C	BDBG_02506T0
YJR024C	BDBG_02251T0
YBR155W	BDBG_08820T0
YHR024C	BDBG_09523T0
YPL248C	BDBG_07370T0
YPL249C	BDBG_03528T0
YMR192W	BDBG_03528T0
YJL190C	BDBG_07510T0
YLR367W	BDBG_07510T0
YDR054C	BDBG_01226T0
YJR075W	BDBG_01145T0
YKL217W	BDBG_02496T0
YGR225W	BDBG_03530T0
YPR066W	BDBG_04589T0
YDL154W	BDBG_00250T0
YHL004W	BDBG_02524T0
YGR048W	BDBG_05801T0
YDR155C	BDBG_01832T0
YML078W	BDBG_01832T0
YJR152W	BDBG_01786T0
YPL084W	BDBG_00666T0
YDR168W	BDBG_06092T0
YNR052C	BDBG_04132T0
YGL064C	BDBG_08100T0
YHR148W	BDBG_08130T0
YNL022C	BDBG_07640T0
YHR123W	BDBG_06726T0
YNL130C	BDBG_06726T0
YCR010C	BDBG_09455T0
YNR002C	BDBG_09455T0
YMR053C	BDBG_09101T0
YKL072W	BDBG_09101T0
YOL141W	BDBG_01006T0
YMR259C	BDBG_05759T0
YLR133W	BDBG_07540T0
YDR147W	BDBG_07540T0
YMR099C	BDBG_00527T0
YBL003C	BDBG_05061T0
YDR225W	BDBG_05061T0
YOR089C	BDBG_02922T0
YNL093W	BDBG_02922T0
YBL047C	BDBG_05821T0
YPL234C	BDBG_01143T0
YJR073C	BDBG_03932T0
YDR036C	BDBG_08284T0
YBR026C	BDBG_09200T0
YNL137C	BDBG_06124T0
YPL132W	BDBG_05592T0
YGR284C	BDBG_00185T0
YDR061W	BDBG_01629T0
YIL145C	BDBG_01090T0
YKL067W	BDBG_01361T0
YPR082C	BDBG_01840T0
YDR323C	BDBG_06602T0
YMR113W	BDBG_04871T0
YKL132C	BDBG_04871T0
YFR005C	BDBG_01818T0
YIL153W	BDBG_02086T0
YEL037C	BDBG_04066T0
YDR400W	BDBG_04986T0
YBL019W	BDBG_06650T0
YOR188W	BDBG_01939T0
YDL064W	BDBG_06835T0
YHL023C	BDBG_05918T0
YOL010W	BDBG_04264T0
YER170W	BDBG_09447T0
YKL015W	BDBG_00417T0
YGL124C	BDBG_05501T0
YOR254C	BDBG_08404T0
YOR378W	BDBG_06564T0
YML116W	BDBG_06564T0
YMR279C	BDBG_06564T0
YBR187W	BDBG_00803T0
YMR178W	BDBG_01065T0
YJR140C	BDBG_02935T0
YOR056C	BDBG_01281T0
YMR034C	BDBG_02820T0
YIL106W	BDBG_05583T0
YDL052C	BDBG_08088T0
YNL127W	BDBG_05290T0
YOR007C	BDBG_05933T0
YOR251C	BDBG_08757T0
YGR238C	BDBG_00420T0
YHR158C	BDBG_00420T0
YEL023C	BDBG_01249T0	BDBG_06550T0
YOR096W	BDBG_02910T0
YNL096C	BDBG_02910T0
YKR021W	BDBG_08944T0
YJL084C	BDBG_08944T0
YHR104W	BDBG_09090T0
YPL188W	BDBG_08528T0
YGL105W	BDBG_00850T0
YDR092W	BDBG_06949T0
YNR007C	BDBG_03737T0
YOL080C	BDBG_08929T0
YLR324W	BDBG_07063T0
YGR004W	BDBG_07063T0
YMR022W	BDBG_01274T0
YPL128C	BDBG_01030T0
YMR313C	BDBG_03930T0
YDR324C	BDBG_07192T0
YGL142C	BDBG_07340T0
YKR087C	BDBG_06116T0
YGR163W	BDBG_07588T0
YDR393W	BDBG_08892T0
YPR105C	BDBG_05427T0
YMR171C	BDBG_08407T0
YGL224C	BDBG_03240T0
YER037W	BDBG_03240T0
YIL039W	BDBG_04061T0
YLL006W	BDBG_07723T0
YDL117W	BDBG_01371T0
YDR484W	BDBG_03192T0
YER111C	BDBG_06585T0
YLR215C	BDBG_05267T0
YDR471W	BDBG_06316T0
YHR010W	BDBG_06316T0
YHR161C	BDBG_09456T0
YGR241C	BDBG_09456T0
YLR026C	BDBG_02748T0
YDR371W	BDBG_02848T0	BDBG_06743T0
YDR194C	BDBG_03047T0
YIL090W	BDBG_03941T0
YPL236C	BDBG_04267T0
YGR110W	BDBG_03206T0
YDL206W	BDBG_07964T0
YDR297W	BDBG_07631T0
YLL013C	BDBG_05830T0
YCR077C	BDBG_08906T0
YPL078C	BDBG_04180T0
YCR073W-A	BDBG_04472T0
YNR034W	BDBG_04472T0
YBR244W	BDBG_07888T0
YIR037W	BDBG_07888T0
YBL050W	BDBG_05555T0
YDR440W	BDBG_07779T0
YMR260C	BDBG_06890T0
YNL292W	BDBG_07819T0
YNL181W	BDBG_08908T0
YLR286C	BDBG_00814T0
YNL027W	BDBG_02566T0
YJL030W	BDBG_05197T0
YKL218C	BDBG_05189T0
YGR024C	BDBG_06470T0
YNL072W	BDBG_06036T0
YBL085W	BDBG_04062T0
YER114C	BDBG_04062T0
YGR003W	BDBG_03362T0	BDBG_08254T0
YML106W	BDBG_01748T0
YMR271C	BDBG_01748T0
YBR261C	BDBG_00509T0
YGR276C	BDBG_00024T0
YJL125C	BDBG_01267T0
YML103C	BDBG_00922T0
YBR267W	BDBG_04886T0
YNL025C	BDBG_00862T0
YJL093C	BDBG_02741T0
YML012W	BDBG_02208T0
YGR257C	BDBG_05489T0
YER151C	BDBG_06153T0
YDR407C	BDBG_07751T0
YGL130W	BDBG_08042T0
YGL136C	BDBG_09494T0
YML064C	BDBG_08346T0
YML102W	BDBG_09463T0
YNR020C	BDBG_09518T0
YBL002W	BDBG_05063T0
YDR224C	BDBG_05063T0
YML022W	BDBG_06813T0
YDR441C	BDBG_06813T0
YNL116W	BDBG_08308T0
YHR115C	BDBG_08308T0
YNL004W	BDBG_00372T0
YNL168C	BDBG_01888T0
YCL001W	BDBG_07114T0
YIL030C	BDBG_08084T0
YBR015C	BDBG_06091T0	BDBG_04700T0	BDBG_06445T0
YJL186W	BDBG_06091T0	BDBG_04700T0	BDBG_06445T0
YLR448W	BDBG_00255T0
YML073C	BDBG_00255T0
YMR253C	BDBG_03883T0
YPL264C	BDBG_03883T0
YJL071W	BDBG_00643T0
YBR111C	BDBG_03747T0
YMR235C	BDBG_00106T0
[truncated: 1,336 more rows]
[truncated: 1 more columns]
