# Supplementary material for: Evolutionary Conservation and Diversification of Puf RNA Binding Proteins and Their mRNA Targets
Source: PLoS Biol. 2015 Nov 20;13(11):e1002307. doi: 10.1371/journal.pbio.1002307 (PMC4654594; doi:10.1371/journal.pbio.1002307)
Supplement: S4 Dataset — (ZIP) [file pbio.1002307.s004.zip › S.cerevisiae.fa_C.albicansSC5314.fa.txt]

YLR106C	orf19.4697
YHR165C	orf19.6442
YNR016C	orf19.7466
YJL130C	orf19.2360
YGR032W	orf19.2929
YLR342W	orf19.2929
YKL203C	orf19.2290
YJR066W	orf19.2290
YDL171C	orf19.6257
YPL231W	orf19.5949
YDL140C	orf19.7655
YKL182W	orf19.979
YNL262W	orf19.2365
YBR208C	orf19.780
YGR271W	orf19.3980
YLL040C	orf19.4416
YOR341W	orf19.1839
YOR116C	orf19.3103
YGL206C	orf19.3496
YKR054C	orf19.5999
YGL195W	orf19.5328
YPR010C	orf19.7062
YOR151C	orf19.3349
YPL082C	orf19.4502
YOR207C	orf19.5847
YDR127W	orf19.4704
YOR326W	orf19.5015
YGR061C	orf19.6317
YPR184W	orf19.744
YOR153W	orf19.6000	orf19.5958	orf19.5079
YDR406W	orf19.6000	orf19.5958	orf19.5079
YOR328W	orf19.6000	orf19.5958	orf19.5079
YDR135C	orf19.6478
YIL129C	orf19.1693
YBR218C	orf19.789
YGL062W	orf19.789
YBR115C	orf19.2970
YLR249W	orf19.4152
YNL014W	orf19.4152
YDR457W	orf19.5776
YJR109C	orf19.3221
YER166W	orf19.932
YDR093W	orf19.932
YDR170C	orf19.5947
YAL026C	orf19.6778
YDR011W	orf19.5759
YNR070W	orf19.5759
YNL088W	orf19.2873
YNL132W	orf19.512
YGR094W	orf19.1295
YEL031W	orf19.30
YER172C	orf19.3098
YER164W	orf19.3035
YBL076C	orf19.2138
YPL226W	orf19.7332
YOR133W	orf19.5788
YDR385W	orf19.5788
YGL008C	orf19.5383
YPL036W	orf19.5383
YJR137C	orf19.4099
YIL125W	orf19.6165
YKL210W	orf19.7438
YDL145C	orf19.1672
YMR229C	orf19.1578
YJL050W	orf19.1335
YGR218W	orf19.7483
YPL217C	orf19.2504
YNL102W	orf19.5873
YMR162C	orf19.2680
YHR186C	orf19.418
YDL126C	orf19.2340
YIL048W	orf19.783
YMR109W	orf19.738
YKL129C	orf19.738
YBR023C	orf19.4937
YOR335C	orf19.5746
YGR281W	orf19.1783
YLR305C	orf19.1814
YOL021C	orf19.5229
YER070W	orf19.5779
YIL066C	orf19.5779
YAL035W	orf19.5081
YLR304C	orf19.6385
YOR290C	orf19.1526
YMR189W	orf19.385
YMR128W	orf19.2090
YDL102W	orf19.5182
YOR291W	orf19.1573
YJL200C	orf19.6632
YIL126W	orf19.239
YLR398C	orf19.6425
YER125W	orf19.3628
YOR304W	orf19.7401
YBR084W	orf19.2364
YGR204W	orf19.2364
YKL215C	orf19.5804
YIL143C	orf19.2857
YFR031C	orf19.3623
YCR057C	orf19.3276
YMR080C	orf19.939
YGR217W	orf19.3298
YMR196W	orf19.338
YLR087C	orf19.956
YGL120C	orf19.1687
YER171W	orf19.7119
YBR245C	orf19.4437
YMR186W	orf19.6515
YPL240C	orf19.6515
YER091C	orf19.2551
YPR160W	orf19.7021
YDR334W	orf19.1871
YMR205C	orf19.6540
YGL009C	orf19.7498
YBL023C	orf19.4354
YFR009W	orf19.6060
YMR049C	orf19.1047
YOL004W	orf19.6011
YGL150C	orf19.1734
YDR039C	orf19.6070	orf19.5170
YDR040C	orf19.6070	orf19.5170
YDR038C	orf19.6070	orf19.5170
YGL201C	orf19.2611
YPR019W	orf19.3761
YDR293C	orf19.3959
YDR097C	orf19.4945
YGL167C	orf19.7089
YAL005C	orf19.1065
YLL024C	orf19.1065
YER103W	orf19.4980
YBL075C	orf19.4980
YLR069C	orf19.4932
YGL006W	orf19.1727
YKL165C	orf19.5244
YGL026C	orf19.4718
YMR308C	orf19.5085
YER069W	orf19.4788
YLR086W	orf19.964
YLR272C	orf19.1883
YDL031W	orf19.5991
YLR430W	orf19.5938
YGL022W	orf19.1478
YCL054W	orf19.76
YFR019W	orf19.1513
YGR090W	orf19.1569
YER110C	orf19.2489
YKR001C	orf19.1949
YIL078W	orf19.5685
YPL012W	orf19.7011
YGR240C	orf19.3967
YBR114W	orf19.2969
YLR409C	orf19.1566
YJL005W	orf19.5148
YDR238C	orf19.528
YCR011C	orf19.459
YHL030W	orf19.6773
YDL229W	orf19.6367
YNL209W	orf19.6367
YIL075C	orf19.5260
YBL105C	orf19.5901
YER013W	orf19.4033
YHR074W	orf19.1460
YLR129W	orf19.5106
YDR091C	orf19.3034
YHR027C	orf19.4956
YPL086C	orf19.7387
YFL036W	orf19.6041
YKL148C	orf19.440	orf19.2871
YJL045W	orf19.440	orf19.2871
YDR060W	orf19.5912
YDR283C	orf19.6913
YKL104C	orf19.1618
YGL207W	orf19.2884
YAL023C	orf19.6812
YOR321W	orf19.6812
YJL034W	orf19.2013
YML059C	orf19.6396
YKR031C	orf19.1161
YGL234W	orf19.5061
YOR330C	orf19.3431
YPL093W	orf19.7384
YLR419W	orf19.6818
YMR120C	orf19.492
YLR028C	orf19.492
YER036C	orf19.2183
YJR045C	orf19.1896
YEL030W	orf19.1896
YLR153C	orf19.1064
YNL163C	orf19.4451
YPL006W	orf19.7242
YJR035W	orf19.607
YOR168W	orf19.7064
YGL163C	orf19.5004
YJL109C	orf19.7215
YBR121C	orf19.437
YCR093W	orf19.1084
YLR274W	orf19.5487
YKL157W	orf19.5197
YHR047C	orf19.5197
YOR270C	orf19.6863
YHR072W	orf19.1570
YOL006C	orf19.96
YGL156W	orf19.2768
YDR234W	orf19.3846
YLL034C	orf19.4219
YDL215C	orf19.2192
YMR108W	orf19.1613
YJR138W	orf19.2949
YML075C	orf19.1031
YLR450W	orf19.1031
YLR410W	orf19.980
YFR015C	orf19.3278
YLR258W	orf19.3278
YKR009C	orf19.1288
YGR245C	orf19.6648
YOR086C	orf19.1840
YNL087W	orf19.1840
YBR127C	orf19.6634
YDL058W	orf19.2629
YNL271C	orf19.4927
YPR074C	orf19.5112
YBR117C	orf19.5112
YGL245W	orf19.7057
YOR048C	orf19.4681
YGL137W	orf19.3467
YML035C	orf19.891
YPR181C	orf19.1254
YDR074W	orf19.3038
YDR037W	orf19.6749
YGR264C	orf19.3955
YPR112C	orf19.1646
YAL054C	orf19.1743
YHR020W	orf19.6701
YMR217W	orf19.4813
YDR172W	orf19.1378
YPL110C	orf19.3936
YGR124W	orf19.198
YPR145W	orf19.198
YBR196C	orf19.3888
YEL032W	orf19.1901
YLR397C	orf19.6432
YDR212W	orf19.401
YJL033W	orf19.2712
YNL250W	orf19.1648
YFL007W	orf19.2182
YNL061W	orf19.501
YER025W	orf19.4223
YGR100W	orf19.1244
YBL099W	orf19.6854
YPL106C	orf19.2435
YBR169C	orf19.2435
YOR211C	orf19.2690
YJL012C	orf19.3363
YLR259C	orf19.717
YJR016C	orf19.4040
YPR080W	orf19.382	orf19.1435
YBR118W	orf19.382	orf19.1435
YBL039C	orf19.3941
YJR103W	orf19.3941
YFL008W	orf19.4367
YMR288W	orf19.2675
YLR347C	orf19.3681
YJR121W	orf19.5653
YPR159W	orf19.7363	orf19.348	orf19.7362
YGR143W	orf19.7363	orf19.348	orf19.7362
YPR024W	orf19.1252
YLR189C	orf19.2616
YJL014W	orf19.4004
YDR001C	orf19.7479
YBR001C	orf19.7479
YGR145W	orf19.6686
YLR382C	orf19.5705
YDL095W	orf19.5171
YGR116W	orf19.7136
YBR038W	orf19.5188
YDL143W	orf19.2720
YJR064W	orf19.2288
YIL109C	orf19.4732
YNL049C	orf19.4732
YDR341C	orf19.3341
YKL029C	orf19.3419
YMR089C	orf19.2057
YML085C	orf19.7308
YML124C	orf19.7308
YJL074C	orf19.262
YNL313C	orf19.5356
YLL031C	orf19.832
YLR359W	orf19.3870
YKR097W	orf19.7514
YDL019C	orf19.5095
YAR042W	orf19.5095
YMR266W	orf19.4805
YNL247W	orf19.4931
YNL161W	orf19.4909
YNR067C	orf19.3066
YCL030C	orf19.5639
YNL104C	orf19.6086
YOR108W	orf19.6086
YBL015W	orf19.3171
YER017C	orf19.1669
YPL167C	orf19.7389
YBR136W	orf19.1283
YIL142W	orf19.1402
YOR128C	orf19.5906
YLL001W	orf19.6987
YIL147C	orf19.3256
YNL106C	orf19.7052
YOR109W	orf19.7052
YMR246W	orf19.7592
YIL009W	orf19.7592
YOR317W	orf19.7592
YLR175W	orf19.1833
YML072C	orf19.3003
YJL111W	orf19.3206
YLR422W	orf19.815	orf19.816
YBL079W	orf19.2485
YER105C	orf19.2485
YBR229C	orf19.974
YPL207W	orf19.3470
YDR430C	orf19.7410
YLR289W	orf19.5483
YLR389C	orf19.5561
YOR204W	orf19.7392
YPL119C	orf19.7392
YOR014W	orf19.20
YFR030W	orf19.4076
YMR301C	orf19.1077
YNL330C	orf19.6801
YBL017C	orf19.3767
YJL222W	orf19.3767
YIL173W	orf19.3767
YNR065C	orf19.3767
YML056C	orf19.18
YLR432W	orf19.18
YHR216W	orf19.18
YLR044C	orf19.2877
YLR134W	orf19.2877
YGR087C	orf19.2877
YCR042C	orf19.2135
YFL037W	orf19.6034
YNL192W	orf19.7298
YJR143C	orf19.4109
YLR058C	orf19.5750
YNL112W	orf19.171
YLL018C	orf19.2407
YOR356W	orf19.3175
YGL251C	orf19.810
YNL189W	orf19.5682
YPR189W	orf19.4848
YHR183W	orf19.5024
YGR256W	orf19.5024
YLR222C	orf19.4268
YDR477W	orf19.1936
YMR304W	orf19.1777
YCR017C	orf19.3225
YLR060W	orf19.2573
YCR072C	orf19.3778
YHL016C	orf19.781
YMR290C	orf19.3962
YOL075C	orf19.4531
YOR206W	orf19.5850
YEL011W	orf19.5622
YHR170W	orf19.706
YER043C	orf19.3911
YOR217W	orf19.6891
YOR310C	orf19.1199
YDR211W	orf19.407
YLR277C	orf19.5486
YNR053C	orf19.5732
YMR058W	orf19.4215	orf19.4212	orf19.4213	orf19.4211
YEL013W	orf19.745
YGL238W	orf19.1229
YHR019C	orf19.6702
YDR291W	orf19.7213
YKR086W	orf19.2818
YHR037W	orf19.3974
YKL035W	orf19.1738
YNL021W	orf19.2606
YNR013C	orf19.3663
YHR205W	orf19.829
YMR105C	orf19.2841
YKL127W	orf19.2841
YDR456W	orf19.4201
YDL190C	orf19.5965
YLR197W	orf19.7569
YDR301W	orf19.2760
YDR188W	orf19.3126
YKL145W	orf19.441
YER065C	orf19.6844
YNR031C	orf19.3775
YCR073C	orf19.3775
YGR200C	orf19.2711
YLR032W	orf19.2097
YDR258C	orf19.882
YDR023W	orf19.269
YBL024W	orf19.518
YBL088C	orf19.5580
YNR001C	orf19.4393
YOL098C	orf19.6693
YBR126C	orf19.6640
YBR019C	orf19.3672
YAL038W	orf19.3575
YKL078W	orf19.107
YBR296C	orf19.4599
YPL235W	orf19.6539
YDL164C	orf19.6155
YNL267W	orf19.3199
YDL160C	orf19.6197
YML123C	orf19.655
YNL287W	orf19.759
YDL131W	orf19.772	orf19.4506
YDL182W	orf19.772	orf19.4506
YPR194C	orf19.3749	orf19.3746	orf19.5121	orf19.4655
YDR109C	orf19.2737
YLR276C	orf19.3393
YOL084W	orf19.2170
YGR103W	orf19.4093
YER081W	orf19.5263
YIL074C	orf19.5263
YGL099W	orf19.3463
YFL039C	orf19.5007
YLR241W	orf19.5932
YHR039C	orf19.1865
YMR190C	orf19.5335
YDR190C	orf19.3129
YLR454W	orf19.3422
YGL114W	orf19.5770
YGL125W	orf19.288
YNL325C	orf19.5586
YNL321W	orf19.7670
YDL007W	orf19.5440
YKL209C	orf19.7440
YLR083C	orf19.2746
YDR107C	orf19.2746
YPL043W	orf19.5198
YAL053W	orf19.1813	orf19.2198
YCR037C	orf19.2454
YJL198W	orf19.2454
YMR300C	orf19.1233
YPL009C	orf19.2582
YKR093W	orf19.6937
YHR164C	orf19.1192
YML093W	orf19.7552
YGR138C	orf19.4737
YPR156C	orf19.4737
YBR143C	orf19.3541
YDL060W	orf19.6417
YPL125W	orf19.7177
YIR002C	orf19.2919
YLL008W	orf19.7635
YEL022W	orf19.1712
YJR031C	orf19.1712
YLR138W	orf19.367
YNR011C	orf19.5865
YHR018C	orf19.6689
YJL153C	orf19.7585
YBL007C	orf19.1474
YMR015C	orf19.5178
YHR007C	orf19.922
YBL104C	orf19.5897
YPL040C	orf19.2382
YGL139W	orf19.2501
YPL221W	orf19.2501
YPL262W	orf19.543
YBR198C	orf19.536
YIL155C	orf19.3133
YPR117W	orf19.1240
YGL253W	orf19.542
YFR053C	orf19.542
YDL084W	orf19.5647
YPR033C	orf19.4051
YJL008C	orf19.6099
YOR063W	orf19.1601
YGR254W	orf19.395
YHR174W	orf19.395
YGR258C	orf19.1324
YDL195W	orf19.6217
YKR002W	orf19.3197
YOL090W	orf19.3093
YFL034W	orf19.2574
YDR536W	orf19.5753
YER165W	orf19.3037
YDR256C	orf19.6229
YER090W	orf19.2546
YKR039W	orf19.6993
YDL178W	orf19.300
YOR160W	orf19.1119
YGL078C	orf19.4870
YBR081C	orf19.7572
YFL018C	orf19.6127
YBL022C	orf19.522
YNL220W	orf19.4827
YMR131C	orf19.6355
YDR270W	orf19.4328
YGR125W	orf19.3222
YAL048C	orf19.6016
YNL329C	orf19.3573
YOR117W	orf19.3123
YNL059C	orf19.504
YDR394W	orf19.5793
YBL011W	orf19.1289
YER176W	orf19.702
YLL029W	orf19.2095
YMR261C	orf19.5348
YML100W	orf19.5348
YML057W	orf19.6033
YLR433C	orf19.6033
YHL032C	orf19.558
YPR173C	orf19.4339
YDR342C	orf19.2023	orf19.2020	orf19.2021
YDR343C	orf19.2023	orf19.2020	orf19.2021
YHR092C	orf19.2023	orf19.2020	orf19.2021
YDR345C	orf19.2023	orf19.2020	orf19.2021
YLR081W	orf19.2023	orf19.2020	orf19.2021
YHR094C	orf19.2023	orf19.2020	orf19.2021
YJL219W	orf19.2023	orf19.2020	orf19.2021
YOL156W	orf19.2023	orf19.2020	orf19.2021
YHR096C	orf19.2023	orf19.2020	orf19.2021
YJL214W	orf19.2023	orf19.2020	orf19.2021
YFL011W	orf19.2023	orf19.2020	orf19.2021
YMR011W	orf19.2023	orf19.2020	orf19.2021
YBR263W	orf19.1342
YDR232W	orf19.2601
YHR042W	orf19.2672
YNL238W	orf19.4755
YLR378C	orf19.6176
YOR093C	orf19.5702
YMR297W	orf19.1339
YER086W	orf19.5480
YFL033C	orf19.7044
YAL062W	orf19.4716
YOR375C	orf19.4716
YLR096W	orf19.7510
YDR122W	orf19.7510
YJR065C	orf19.2289
YMR001C	orf19.6010
YPR026W	orf19.6214
YGL048C	orf19.3593
YDR062W	orf19.5027
YGL084C	orf19.4985
YOL097C	orf19.5226
YCL017C	orf19.7081
YDL029W	orf19.7292
YOR259C	orf19.482
YMR307W	orf19.6081
YCR053W	orf19.4233
YPL008W	orf19.2000
YGR211W	orf19.3300
YER073W	orf19.5806
YOR374W	orf19.5806
YBR142W	orf19.3540
YPL022W	orf19.5318
YNR055C	orf19.4889
YOR187W	orf19.6047
YAL016W	orf19.6810
YOL066C	orf19.3177
YJL129C	orf19.600
YER082C	orf19.4835
YHR028C	orf19.4322
YJL039C	orf19.7511
YLR355C	orf19.88
YER136W	orf19.7261
YPL263C	orf19.5009
YAL017W	orf19.7451
YOL045W	orf19.7451
YLR371W	orf19.906
YGR070W	orf19.906
YMR076C	orf19.2216
YGL186C	orf19.1832
YJL080C	orf19.5281
YOR046C	orf19.1661
YLR303W	orf19.5645
YNR050C	orf19.7448
YLR429W	orf19.6534.2
YMR008C	orf19.6594
YMR006C	orf19.6594
YOL011W	orf19.6594
YBL066C	orf19.3753
YHR079C	orf19.5068
YLR174W	orf19.3733
YNL009W	orf19.3733
YCL057W	orf19.434
YBR112C	orf19.6798
YDR189W	orf19.3128
YGL012W	orf19.5379
YHL040C	orf19.2179
YHL047C	orf19.2179
YAL067C	orf19.700	orf19.1855
YEL063C	orf19.111	orf19.97	orf19.84
YNL270C	orf19.111	orf19.97	orf19.84
YNL268W	orf19.111	orf19.97	orf19.84
YPR035W	orf19.646
YDR150W	orf19.4715
YML069W	orf19.1560
YNL241C	orf19.4754
YNL142W	orf19.5672
YOL058W	orf19.7469
YDR502C	orf19.657
YLR180W	orf19.657
YDL240W	orf19.7489
YMR167W	orf19.4162
YKL197C	orf19.6460
YER052C	orf19.1235
YPL023C	orf19.5321
YCR012W	orf19.3651
YFR044C	orf19.3915
YGL190C	orf19.1468
YOL060C	orf19.6979
YPL147W	orf19.7500
YNL154C	orf19.7001
YHR135C	orf19.7001
YLR113W	orf19.895
YOL130W	orf19.1607
YFL050C	orf19.1607
YKL126W	orf19.399
YMR104C	orf19.399
YPL109C	orf19.4575
YDL134C	orf19.1683
YDL188C	orf19.1683
YML126C	orf19.7312
YBR006W	orf19.345
YGR055W	orf19.5280
YGL194C	orf19.5377
YFL004W	orf19.4381
YPL019C	orf19.4381
YFL022C	orf19.2960
YLR401C	orf19.1565
YBR041W	orf19.3653
YIL091C	orf19.1849
YDR375C	orf19.458
YJR132W	orf19.4188
YPL091W	orf19.4147
YOR361C	orf19.6584
YAL036C	orf19.5083
YOL145C	orf19.7067
YHR068W	orf19.1626
YPL203W	orf19.2277
YML010W	orf19.1453
YKR059W	orf19.3324
YJL138C	orf19.3324
YDR141C	orf19.3166
YER049W	orf19.1802
YDR539W	orf19.5730
YER178W	orf19.3097
YDL055C	orf19.6190
YOR165W	orf19.2151
YOR124C	orf19.457
YDR481C	orf19.4736
YFL055W	orf19.3795
YLR253W	orf19.4144
YHR077C	orf19.864
YFL002C	orf19.6298
YKL135C	orf19.231
YDR294C	orf19.6951
YKL015W	orf19.6203
YNL117W	orf19.4833
YIR031C	orf19.4833
YIL002C	orf19.1373
YER006W	orf19.2917
YKL103C	orf19.1628
YIL103W	orf19.5207
YAR035W	orf19.4551
YGL055W	orf19.5117
YEL060C	orf19.7196
YKR056W	orf19.3327
YJR010W	orf19.5025
YIL046W	orf19.3301
YPR088C	orf19.3243
YLR234W	orf19.5934
YJL026W	orf19.5801
YGL236C	orf19.5050
YOL081W	orf19.5219
YBR140C	orf19.5219
YBR025C	orf19.754
YGL216W	orf19.7353
YLL011W	orf19.5407
YCR098C	orf19.34
YJL212C	orf19.2602
YEL036C	orf19.3622
YER133W	orf19.6285
YBR166C	orf19.4605
YOR067C	orf19.1659
YJL197W	orf19.6260
YDR496C	orf19.3547
YKL064W	orf19.5667
YGL205W	orf19.1652	orf19.5723	orf19.1655
YOL122C	orf19.2270	orf19.4690
YHR194W	orf19.2987
YIL107C	orf19.4753
YML016C	orf19.726
YDR436W	orf19.726
YHR169W	orf19.6652
YHR065C	orf19.7546
YGR092W	orf19.1223
YPR111W	orf19.1223
YGR184C	orf19.2695
YCR032W	orf19.6261
YGR210C	orf19.4846
YNL298W	orf19.4890
YDR324C	orf19.1633
YGR266W	orf19.3983
YKR024C	orf19.6902
YBR021W	orf19.313
YIR028W	orf19.313
YBL042C	orf19.313
YBR073W	orf19.5367
YKL010C	orf19.3237
YBR094W	orf19.4621
YML103C	orf19.4808
YGR287C	orf19.3982	orf19.7668
YOL157C	orf19.3982	orf19.7668
YIL172C	orf19.3982	orf19.7668
YJL221C	orf19.3982	orf19.7668
YBR299W	orf19.3982	orf19.7668
YGR292W	orf19.3982	orf19.7668
YJL216C	orf19.3982	orf19.7668
YGL094C	orf19.4764
YOL034W	orf19.2417
YLR240W	orf19.6243
YOL057W	orf19.5773
YDL040C	orf19.3185
YGR233C	orf19.7475
YAL021C	orf19.5101
YBR079C	orf19.6345
YLR310C	orf19.6926
YBR017C	orf19.3556
YGR252W	orf19.705
YMR278W	orf19.6739
YMR216C	orf19.2436
YLR144C	orf19.3417
YDR365C	orf19.2319
YBR248C	orf19.5505
YLR188W	orf19.2615
YDL168W	orf19.7600
YDR158W	orf19.1559
YMR309C	orf19.4635
YKL181W	orf19.969
YOL103W	orf19.3526
YDR497C	orf19.3526
YKL046C	orf19.1989
YFR002W	orf19.2002
YGR185C	orf19.2694
YOR087W	orf19.2209
YNL045W	orf19.992
YLR089C	orf19.346
YDR111C	orf19.346
YGR047C	orf19.274
YMR165C	orf19.1462
YNL172W	orf19.6046
YIL130W	orf19.166
YJL102W	orf19.6208
YDR012W	orf19.7217
YBR031W	orf19.7217
YOR272W	orf19.4815
YBL008W	orf19.2099
YLR004C	orf19.1427
YCL018W	orf19.7080
YML086C	orf19.7551
YIR007W	orf19.4031
YOL023W	orf19.5167
YER056C	orf19.1357
YER060W-A	orf19.1357
YER060W	orf19.1357
YNL243W	orf19.7201
YDL014W	orf19.3138
YLR438W	orf19.5641
YOL086C	orf19.5113	orf19.3997
YMR303C	orf19.5113	orf19.3997
YMR083W	orf19.5113	orf19.3997
YBR145W	orf19.5113	orf19.3997
YDL194W	orf19.5962
YDL138W	orf19.5962
YKR089C	orf19.5426
YOR081C	orf19.5426
YPL137C	orf19.6544
YOR227W	orf19.6544
YBR281C	orf19.2455
YHR064C	orf19.3812
YJL095W	orf19.5162
YPR138C	orf19.1614
YGR121C	orf19.1614
YGL077C	orf19.2072
YGR170W	orf19.3954
YJR033C	orf19.5395
YKL211C	orf19.5243
YLR002C	orf19.7197
YFR038W	orf19.1720
YPL153C	orf19.6936
YKR028W	orf19.5160
YJL098W	orf19.5160
YHL011C	orf19.1575
YDL047W	orf19.5200
YAL012W	orf19.6402
YOR196C	orf19.2774
YBR043C	orf19.136
YGL119W	orf19.3331
YDR035W	orf19.1517
YMR129W	orf19.2081
YHR120W	orf19.496
YKL017C	orf19.6199
YNL071W	orf19.6561
YDL132W	orf19.1674
YDL210W	orf19.2479
YCL025C	orf19.1193
YDR508C	orf19.1193
YBR068C	orf19.1193
YDR046C	orf19.1193
YBR069C	orf19.1193
YPL116W	orf19.2772
YOR388C	orf19.638	orf19.1117	orf19.1774
YNL297C	orf19.4939
YDR021W	orf19.2488
YHR005C	orf19.4015
YPL154C	orf19.1891
YHR030C	orf19.7523
YML115C	orf19.6738
YOR001W	orf19.58
YDL244W	orf19.7324
YFL058W	orf19.7324
YJR156C	orf19.7324
YNL332W	orf19.7324
YER015W	orf19.272	orf19.4114	orf19.7156
YHR113W	orf19.2335
YOR243C	orf19.1753
YNL207W	orf19.6369
YER003C	orf19.1390
YDL112W	orf19.5038
YGR155W	orf19.4536
YLR163C	orf19.3026
YBR170C	orf19.2434
YKR038C	orf19.3787
YHR073W	orf19.1317
YLR451W	orf19.4225
YML042W	orf19.4591
YOR161C	orf19.6077
YMR145C	orf19.339	orf19.5713
YDL085W	orf19.339	orf19.5713
YGR192C	orf19.6814
YJR009C	orf19.6814
YJL052W	orf19.6814
YCR008W	orf19.3854
YKL022C	orf19.1792
YKL060C	orf19.4618
YPL259C	orf19.4036
YDR101C	orf19.3015
YJR072C	orf19.6463
YOR370C	orf19.6783
YDL001W	orf19.3158
YKL134C	orf19.1195
YDR388W	orf19.1220
YGL202W	orf19.2098
YFR028C	orf19.4192
YNL280C	orf19.1598
YOR244W	orf19.5416
YMR224C	orf19.6915
YDR507C	orf19.663
YCL024W	orf19.663
YMR302C	orf19.4380.1	orf19.4379
YJL167W	orf19.4491
YGR173W	orf19.3977
YEL042W	orf19.7394
YPL028W	orf19.1591
YKL212W	orf19.4865
YER047C	orf19.7558
YNL256W	orf19.579
YDR047W	orf19.5369
YJR040W	orf19.5880
YDR159W	orf19.1555
YNL183C	orf19.6232
YKL173W	orf19.144
YOR303W	orf19.4630
YPL266W	orf19.5010
YDL234C	orf19.6706
YJL087C	orf19.6511
YGL040C	orf19.898
YPL175W	orf19.487
YNR047W	orf19.223
YCR091W	orf19.223
YIR023W	orf19.3252
YDL148C	orf19.5959
YCL059C	orf19.661
YPR003C	orf19.2149
YIR006C	orf19.886
YOR323C	orf19.6779
YBL030C	orf19.930
YBR085W	orf19.930
YDR353W	orf19.4290
YHR106W	orf19.4290
YLL028W	orf19.6577	orf19.7148
YJR036C	orf19.5892
YCR092C	orf19.3608
YNL275W	orf19.2898
YLR027C	orf19.6287
YCR084C	orf19.6109
YIL067C	orf19.5780
YER095W	orf19.3752
YML080W	orf19.1404
YJR130C	orf19.1033
YML082W	orf19.1033
YGL211W	orf19.4634
YDR395W	orf19.5834
YLR244C	orf19.3124
YPL184C	orf19.5541
YGL144C	orf19.3991
YDL109C	orf19.3991
YLR328W	orf19.7499
YGR010W	orf19.7499
YBR179C	orf19.1422
YHR107C	orf19.3013
YLR034C	orf19.2069
YDR148C	orf19.6126
YHR050W	orf19.5022
YLR300W	orf19.2990
YOR190W	orf19.2990
YER005W	orf19.2915
YBL047C	orf19.1166
YGL180W	orf19.3841
YBR237W	orf19.6831
YOR099W	orf19.1665
YER080W	orf19.3312
YDR208W	orf19.3153
YOL010W	orf19.1886
YLR231C	orf19.394
YGL091C	orf19.747
YDR452W	orf19.7016
YMR231W	orf19.4403
YNL023C	orf19.3722
YML054C	orf19.5000
YBR018C	orf19.3675
YBR221C	orf19.5294
YNL006W	orf19.3862
YMR012W	orf19.51
YHR171W	orf19.707
YEL058W	orf19.5013
YOR175C	orf19.1881
YBR220C	orf19.3782
YML008C	orf19.1631
YJL207C	orf19.3247
YPR110C	orf19.3564
YMR237W	orf19.1112
YOR299W	orf19.1112
YDL103C	orf19.4265
YJR148W	orf19.797	orf19.6994
YHR208W	orf19.797	orf19.6994
YPL048W	orf19.7382	orf19.2651
YKL081W	orf19.7382	orf19.2651
YKL027W	orf19.2115
YFR006W	orf19.7263
YLR383W	orf19.6568
YPL122C	orf19.5846
YIL094C	orf19.2525
YBR003W	orf19.7478
YER141W	orf19.3656
YKL101W	orf19.4308
YPL204W	orf19.3476
YBR298C	orf19.3981
YJR160C	orf19.3981
YDL247W	orf19.3981
YGR289C	orf19.3981
YDR448W	orf19.2331
YHR102W	orf19.191
YGR175C	orf19.406
YDL153C	orf19.2717
YCR068W	orf19.3412
YEL052W	orf19.2891
YDR213W	orf19.391
YNL186W	orf19.3370
YJL069C	orf19.7154
YOR219C	orf19.5851
YBR160W	orf19.3856
YLR195C	orf19.4641
YOR209C	orf19.7176
YBL106C	orf19.1203
YPR032W	orf19.1203
YCR028C	orf19.5535
YML061C	orf19.6133
YJR152W	orf19.309	orf19.6956	orf19.5859	orf19.3208
YDL022W	orf19.1756
YOL059W	orf19.1756
YAR007C	orf19.2093
YER179W	orf19.3760
YNL082W	orf19.1605
YGL241W	orf19.7086
YNL273W	orf19.4136
YGL003C	orf19.2084
YLR117C	orf19.332
YOR176W	orf19.1880
YOR119C	orf19.2320
YNL242W	orf19.4119
YHR098C	orf19.880
YKL045W	orf19.2885
YOR136W	orf19.5791
YPL131W	orf19.6541
YGL001C	orf19.2909
YNL308C	orf19.1609
YMR238W	orf19.2075
YOR241W	orf19.4516
YBR011C	orf19.3590
YMR272C	orf19.3822
YJL128C	orf19.7388
YDR483W	orf19.1663
YGR285C	orf19.2709
YPR047W	orf19.2039
YJL154C	orf19.6875
YJR001W	orf19.7100
YOL124C	orf19.5987
YBL091C	orf19.1214
YHR188C	orf19.2677
YDL149W	orf19.5974
YHR001W	orf19.3198
YKR003W	orf19.3198
YJR117W	orf19.5654
YBR286W	orf19.3591
YJL062W	orf19.4064
YPL145C	orf19.6883
YOR237W	orf19.6883
YDL128W	orf19.405
YIL108W	orf19.246
YPL195W	orf19.248
YGR246C	orf19.6649
YLR340W	orf19.7015
YIL018W	orf19.2309.2
YFR031C-A	orf19.2309.2
YHR190W	orf19.3616
YPR029C	orf19.2844
YHR009C	orf19.2333
YDR338C	orf19.2073
YBR247C	orf19.5507
YHR024C	orf19.6295
YJL060W	orf19.5809
YPL104W	orf19.4478
YDR390C	orf19.5074
YOR065W	orf19.3527
YLR088W	orf19.5693
YNL037C	orf19.4826
YNR043W	orf19.6105
YOR074C	orf19.3549
YIL166C	orf19.6520	orf19.7158	orf19.6522
YDR264C	orf19.4950
YOR034C	orf19.4950
YJR131W	orf19.1036
YPR069C	orf19.2250
YOR296W	orf19.6012
YBR029C	orf19.1279
YNL083W	orf19.1403
YOL033W	orf19.2415
YJR077C	orf19.4885
YOR061W	orf19.3530
YMR277W	orf19.6742
YER145C	orf19.7219	orf19.7231
YKL213C	orf19.4829
YJR145C	orf19.3354	orf19.5341
YHR203C	orf19.3354	orf19.5341
YLR172C	orf19.1124.2	orf19.6676
YOR233W	orf19.3751
YPL141C	orf19.3751
YJL168C	orf19.1755
YGR171C	orf19.3950
YKL205W	orf19.7153
YGR123C	orf19.1673
YKR069W	orf19.5811
YDR044W	orf19.2803
YLR314C	orf19.1055
YDL174C	orf19.6755
YMR203W	orf19.6524
YBR058C	orf19.1516
YOL132W	orf19.377
YMR047C	orf19.7433
YOL115W	orf19.429
YNL299W	orf19.429
YDR331W	orf19.2799
YMR250W	orf19.1153
YMR221C	orf19.6316
YHR108W	orf19.3006
YDR358W	orf19.3006
YBR162C	orf19.1690
YBR243C	orf19.2187
YBR055C	orf19.6356
YER126C	orf19.7424
YGR194C	orf19.1290
YBR249C	orf19.4060
YFL053W	orf19.4777
YHR119W	orf19.6009
YKL113C	orf19.547
YNL212W	orf19.6324
YGR086C	orf19.3149	orf19.778
YFR024C-A	orf19.4127
YHR016C	orf19.4127
YDR105C	orf19.3758
YPR103W	orf19.2233
YOL030W	orf19.4035
YPR041W	orf19.4261
YOR267C	orf19.5408
YBL068W	orf19.4611
YER099C	orf19.4611
YDR300C	orf19.7638
YHR033W	orf19.7638
YGR286C	orf19.2593
YKL085W	orf19.4602
YNL066W	orf19.3642
YIL123W	orf19.3642
YDR421W	orf19.3012
YFR004W	orf19.7264
YLR299W	orf19.6053
YPL042C	orf19.794
YGR163W	orf19.2406
YPL133C	orf19.5849
YLR420W	orf19.1977
YPR137W	orf19.2830
YOR271C	orf19.4811
YDL097C	orf19.1299
YNL229C	orf19.155
YOL061W	orf19.2193
YMR241W	orf19.4197
YJR007W	orf19.6213
YNR012W	orf19.5864
YDR120C	orf19.3265
YKL194C	orf19.2984
YCR034W	orf19.6343
YPR016C	orf19.1815
YOR262W	orf19.3169
YGL131C	orf19.1259
YLR319C	orf19.5087
YNL121C	orf19.3700
YHR117W	orf19.3700
YDL101C	orf19.4002
YHR111W	orf19.2324
YCL004W	orf19.7072
YKL155C	orf19.414
YLR354C	orf19.4371
YKR079C	orf19.5425
YOR273C	orf19.473
YMR062C	orf19.6500
YNL138W	orf19.505
YLR399C	orf19.978
YIL160C	orf19.7520	orf19.1704
YJL082W	orf19.7229
YKR018C	orf19.7229
YER107C	orf19.1095
YFL003C	orf19.2579
YBL098W	orf19.5443
YHR048W	orf19.3395
YER156C	orf19.4532
YLR343W	orf19.3693
YKL188C	orf19.5255
YMR034C	orf19.5663
YGR162W	orf19.3599
YGL049C	orf19.3599
YKR095W	orf19.4683
YIL149C	orf19.4683
YGR202C	orf19.4186
YFL047W	orf19.730	orf19.729.1
YNL101W	orf19.1142
YDL108W	orf19.6239
YNL139C	orf19.4123
YOR184W	orf19.5484
YHL003C	orf19.3249
YKL008C	orf19.3249
YNR033W	orf19.1291
YNL277W	orf19.2618
YOR141C	orf19.3359
YBL016W	orf19.2886
YCR023C	orf19.4550
YDR075W	orf19.4378
YCR002C	orf19.548
YJR139C	orf19.2951
YGR012W	orf19.5574
YPL183C	orf19.2143
YGR274C	orf19.6193
YKL114C	orf19.7428
YDL100C	orf19.2965
YOL094C	orf19.7658
YAL041W	orf19.3174
YHR114W	orf19.1699
YER078C	orf19.354
YKL004W	orf19.1945
YFR048W	orf19.7058
YOR346W	orf19.4412
YLL039C	orf19.6771
YLR143W	orf19.839
YIL151C	orf19.4686
YKR096W	orf19.4686
YGR157W	orf19.169
YGR231C	orf19.5973
YJR140C	orf19.6719
YPL029W	orf19.4519
YOR197W	orf19.5995
YBR008C	orf19.5604
YHL036W	orf19.321
YNL317W	orf19.2307
YLR166C	orf19.3086
YHR032W	orf19.6691
YMR116C	orf19.6906
YKL125W	orf19.1923
YHR202W	orf19.5342
YNL290W	orf19.3211
YLL041C	orf19.637
YOL049W	orf19.6404
YPL030W	orf19.6847
YBR034C	orf19.3291
YDR083W	orf19.3630
YGR060W	orf19.3732
YLR447C	orf19.364
YDL141W	orf19.7645
YLR336C	orf19.4363
YPR175W	orf19.7564
YLR208W	orf19.316
YPR048W	orf19.2040
YPR108W	orf19.7286
YNL141W	orf19.2251
YKL172W	orf19.4492
YER114C	orf19.3230
YBL085W	orf19.3230
YJL042W	orf19.6621
YCL040W	orf19.734	orf19.6116
YDR516C	orf19.734	orf19.6116
YPR140W	orf19.4096
YLR286C	orf19.7586
YLR386W	orf19.6411
YLR187W	orf19.5274
YNL278W	orf19.5274
YJR002W	orf19.1915
YER155C	orf19.6573
YEL046C	orf19.6305	orf19.986
YBL035C	orf19.2796
YCR061W	orf19.4907
YLR243W	orf19.3130
YHR166C	orf19.6437
YPL172C	orf19.3167
YNL237W	orf19.4756
YNL191W	orf19.5159
YOL016C	orf19.1754
YFR014C	orf19.1754
YBL097W	orf19.1251
YLR056W	orf19.767
YOR002W	orf19.1843
YPL179W	orf19.5758
YKL191W	orf19.4173	orf19.5678
YGL115W	orf19.5768
YIL104C	orf19.5206
YHR025W	orf19.923
YML063W	orf19.3002
YLR441C	orf19.3002
YPL212C	orf19.3477
YMR079W	orf19.941
YBR287W	orf19.6117	orf19.733
YBR132C	orf19.4679
YGR159C	orf19.6090
YPL050C	orf19.7383
YIL022W	orf19.5444
YJL092W	orf19.5970
YOL077C	orf19.5232
YLR362W	orf19.844
YPR141C	orf19.564
YLR293C	orf19.5493
YOR185C	orf19.5493
YJR119C	orf19.5651
YPR201W	orf19.3122
YIL035C	orf19.7652
YLR357W	orf19.2964
YGR056W	orf19.2964
YGR282C	orf19.4565
YDR164C	orf19.6479
YNL307C	orf19.3459
YMR023C	orf19.2042
YHR123W	orf19.3695
YNL130C	orf19.3695
YER113C	orf19.3228
YGR255C	orf19.3058
YJL172W	orf19.2686
YDR244W	orf19.5640
YOR005C	orf19.5798
YMR096W	orf19.2947
YFL059W	orf19.2947
YNL333W	orf19.2947
YBL037W	orf19.2786
YBR192W	orf19.4499
YIR029W	orf19.2065
YBR155W	orf19.6052
YIL039W	orf19.5418
YML074C	orf19.1030
YLR449W	orf19.1030
YKR042W	orf19.5032
YJL116C	orf19.5032
YNL248C	orf19.2017
YNL227C	orf19.2399
YNR058W	orf19.2591
YNL201C	orf19.3685
YMR313C	orf19.4699
YOR254C	orf19.491
YNR019W	orf19.2248
YCR048W	orf19.2248
YHR070W	orf19.1305
YCR077C	orf19.3792
YPL097W	orf19.109
YKL179C	orf19.841
YGR028W	orf19.4362
YMR146C	orf19.2967
YDL122W	orf19.7367
YGL225W	orf19.1232
YGL192W	orf19.1476
YFL045C	orf19.2937
YOR378W	orf19.2350
YDR009W	orf19.3670
YBR020W	orf19.3670
YPL088W	orf19.771	orf19.3311
YFL001W	orf19.6297
YLR055C	orf19.4312
YJL088W	orf19.5610
YOR181W	orf19.6598
YGR187C	orf19.4587
YGL112C	orf19.7454
YHR132C	orf19.299
YNL231C	orf19.1027
YJR095W	orf19.3931
YKR081C	orf19.3553
YJL101C	orf19.5059
YOR056C	orf19.6955
YDL154W	orf19.2713
YBR159W	orf19.3859
YLR005W	orf19.1457
YJR068W	orf19.7035
YOR090C	orf19.6376
YGR132C	orf19.357	orf19.6944
YMR139W	orf19.791
YDL079C	orf19.791
YER087W	orf19.2532
YPL169C	orf19.488
YPL268W	orf19.5506
YLL045C	orf19.6002	orf19.2311
YHL033C	orf19.6002	orf19.2311
YKR061W	orf19.4494
YJL139C	orf19.4494
YGR054W	orf19.2930
YLR377C	orf19.6178
YGR189C	orf19.2706
YDR006C	orf19.451
YKL140W	orf19.2050
YLR324W	orf19.2113
YLR100W	orf19.3240
YBR291C	orf19.5870
YNL218W	orf19.3019
YDR465C	orf19.920
YML049C	orf19.5391
YKR048C	orf19.7501
YPL031C	orf19.6846
YDR245W	orf19.5658
YBR061C	orf19.6751
YJR005W	orf19.7212
YLR203C	orf19.7577
YOR157C	orf19.7605
YOL100W	orf19.5224
YDR490C	orf19.5224
YGL065C	orf19.1221
YKL184W	orf19.6032
YKL092C	orf19.940
YLR142W	orf19.4274
YGL169W	orf19.7088
YCR094W	orf19.5735
YNR048W	orf19.5735
YJL084C	orf19.5605
YKR021W	orf19.5605
YER053C	orf19.1395
YAL025C	orf19.5500
YLR130C	orf19.1585
YGR253C	orf19.709
YOR274W	orf19.4801
YPL063W	orf19.680
YDR372C	orf19.1514
YMR185W	orf19.7159
YAR071W	orf19.3727	orf19.2619	orf19.4584
YHR215W	orf19.3727	orf19.2619	orf19.4584
YBR093C	orf19.3727	orf19.2619	orf19.4584
YBR092C	orf19.3727	orf19.2619	orf19.4584
YDL024C	orf19.3727	orf19.2619	orf19.4584
YJL093C	orf19.4175
YMR125W	orf19.387
YNL075W	orf19.603
YEL040W	orf19.1671
YEL021W	orf19.1716
YLL057C	orf19.1167
YBL061C	orf19.7349
YNL007C	orf19.3861
YHR204W	orf19.834
YLR186W	orf19.665
YOR022C	orf19.5782
YGL203C	orf19.7020
YNR034W	orf19.1355
YCR073W-A	orf19.1355
YNL257C	orf19.3047
YHR155W	orf19.3047
YBR260C	orf19.2443
YOR261C	orf19.3168
YLL021W	orf19.6362
YGR214W	orf19.6975
YLR048W	orf19.6975
YPL057C	orf19.4077
YBR161W	orf19.4077
YEL064C	orf19.4142
YER019W	orf19.6629
YDR099W	orf19.3014
YER177W	orf19.3014
YHR088W	orf19.2667
YLR075W	orf19.2935
YFR047C	orf19.5054
YIR008C	orf19.4030
YKR080W	orf19.3810
YOR006C	orf19.5802
YJR049C	orf19.7393
YEL041W	orf19.7393
YBR180W	orf19.553
YNL169C	orf19.6045
YKL152C	orf19.903
YBL084C	orf19.3231
YML121W	orf19.3617
YOL140W	orf19.3770
YMR280C	orf19.5097
YJR126C	orf19.7106
YGL116W	orf19.122
YHR104W	orf19.4317
YKL221W	orf19.6209
YER020W	orf19.1621
YKL021C	orf19.1791
YKL217W	orf19.7447
YPL220W	orf19.3465
YGL135W	orf19.3465
YMR121C	orf19.493
YLR029C	orf19.493
YBR046C	orf19.2262
YPL222W	orf19.2346
YOR334W	orf19.2597
YPL260W	orf19.4850
YMR110C	orf19.6066	orf19.6518
YLR103C	orf19.1988
YJR110W	orf19.4744
YHR011W	orf19.1201
YGR261C	orf19.1323
YDR268W	orf19.4299
YKR076W	orf19.2613
YMR251W	orf19.2613
YBR110W	orf19.4410
YJR070C	orf19.2286
YFR051C	orf19.4236
YLR248W	orf19.2268
YPR144C	orf19.1902
YHR168W	orf19.6653
YNL125C	orf19.4337
YCR024C	orf19.6698
YJL155C	orf19.6423
YPL090C	orf19.4660
YBR181C	orf19.4660
YCR009C	orf19.7124
YGR048W	orf19.5833
YNL293W	orf19.578
YOL112W	orf19.578
YIR012W	orf19.4029
YNL022C	orf19.2604
YPL249C	orf19.5340
YCR047C	orf19.1966
YCL009C	orf19.4650
YGL123W	orf19.3334
YDR297W	orf19.5818
YFR010W	orf19.6063
YDR392W	orf19.7622
YKR084C	orf19.7144
YDL246C	orf19.7676
YJR159W	orf19.7676
YOL068C	orf19.4761
YDL042C	orf19.4761
YDL201W	orf19.3798
YIL033C	orf19.2014
YJL100W	orf19.2447
YJL176C	orf19.4488
YJR105W	orf19.5591
YDR403W	orf19.1741
YCL043C	orf19.5130
YLL013C	orf19.1795
YDR049W	orf19.5368
YJR124C	orf19.3218
YIL030C	orf19.5175
YDR176W	orf19.3023
YER024W	orf19.2809
YIL003W	orf19.1387
YAL042W	orf19.586
YNR038W	orf19.3704
YIL116W	orf19.4177
YDR292C	orf19.3952
YOR142W	orf19.3358
YPR055W	orf19.3647
YLR216C	orf19.7654
YPR176C	orf19.7563
YHR066W	orf19.6589
YDR312W	orf19.6589
YOR171C	orf19.5257
YLR260W	orf19.5257
YBR074W	orf19.2163
YBL052C	orf19.2540
YHR002W	orf19.2117
YER061C	orf19.5977
YFL016C	orf19.6672
YOL152W	orf19.7077
YPL152W	orf19.6933
YBR087W	orf19.2029
YBL041W	orf19.2755
YJL208C	orf19.967
YML020W	orf19.7403
YBL080C	orf19.2494
YDR333C	orf19.1864
YER068W	orf19.2379
YHR178W	orf19.3308
YMR235C	orf19.1649
YAR015W	orf19.7484
YIL137C	orf19.73
YHR206W	orf19.971
YNL137C	orf19.498
YPR135W	orf19.6247
YAL061W	orf19.769
YAL060W	orf19.769
YFL009W	orf19.2559
YDL017W	orf19.3561
YEL062W	orf19.328
YBR199W	orf19.4475
YPR118W	orf19.2008
YDR299W	orf19.7624
YOR145C	orf19.7618
YOL119C	orf19.6263	orf19.5720
YEL051W	orf19.2895
YDL147W	orf19.4032
YER168C	orf19.4705
YOR091W	orf19.1697
YHR112C	orf19.7297
YJL171C	orf19.1911
YKL174C	orf19.151
YKL080W	orf19.2166
YMR285C	orf19.5527
YPR054W	orf19.7208
YPR157W	orf19.1800
YGR141W	orf19.1800
YGR083C	orf19.6776
YNR032W	orf19.3774
YML099C	orf19.4766
YLR405W	orf19.966
YGL076C	orf19.2478.1
YPL198W	orf19.2478.1
YHR069C	orf19.1304
YPR091C	orf19.1285
YML110C	orf19.3577
YOR155C	orf19.3355
YFL024C	orf19.7529
YNR041C	orf19.7643
YIL120W	orf19.508	orf19.6992
YIL121W	orf19.508	orf19.6992
YPL265W	orf19.2445	orf19.7056
YBR267W	orf19.59
YNL323W	orf19.3542
YMR166C	orf19.4159
YMR092C	orf19.4395
YMR027W	orf19.4624
YJL125C	orf19.7291
YOL038W	orf19.544.1
YNL011C	orf19.6905
YLR206W	orf19.1444
YDL161W	orf19.1444
YKL039W	orf19.1991
YHL017W	orf19.1991
YDL205C	orf19.1742
YMR315W	orf19.5525
YKR026C	orf19.6904
YIL047C	orf19.768
YIR004W	orf19.991
YPL188W	orf19.6800
YGL100W	orf19.2186
YDL226C	orf19.3683
YJL106W	orf19.2395
YOL141W	orf19.3303
YLR210W	orf19.7186
YDL155W	orf19.7186
YBL033C	orf19.2862
YGL184C	orf19.2092
YHL010C	orf19.1576
YDL033C	orf19.7245
YMR293C	orf19.3956
YJR076C	orf19.5691
YNL251C	orf19.581
YKL082C	orf19.2167
YNL219C	orf19.4442
YJR059W	orf19.3415
YKL198C	orf19.3415
YER021W	orf19.3054
YHL014C	orf19.2128
YEL050C	orf19.5420
YJR013W	orf19.4581
YPR086W	orf19.3059	orf19.3519
YDR182W	orf19.3083
YER055C	orf19.4026
YNL239W	orf19.539
YOR322C	orf19.4912
YLR291C	orf19.825
YER089C	orf19.2538
YBL056W	orf19.2538
YER152C	orf19.1180
YDR346C	orf19.6068
YFR021W	orf19.6064
YDR142C	orf19.89
YDR407C	orf19.7604
YMR296C	orf19.6438
YDL225W	orf19.3680
YDR359C	orf19.3077
YDR321W	orf19.7593
YLL019C	orf19.4979
YJL204C	orf19.3203
YJL091C	orf19.6884
YDR226W	orf19.3391
YBR283C	orf19.412
YMR099C	orf19.1946
YNL288W	orf19.7198
YKL120W	orf19.7411
YML092C	orf19.7335
YLR361C	orf19.843
YPL134C	orf19.3518
YOR222W	orf19.3518
YKL139W	orf19.1619
YAR003W	orf19.5388
YJR078W	orf19.583
YKL193C	orf19.820
YML081W	orf19.5026
YJR127C	orf19.5026
YHL008C	orf19.3406
YHR082C	orf19.4432
YBL063W	orf19.712
YOR113W	orf19.173
YOR025W	orf19.1934
YJR123W	orf19.4336
YLR229C	orf19.390
YGR144W	orf19.5986
YER162C	orf19.6722
YPR125W	orf19.3321
YPR105C	orf19.6880
YOR212W	orf19.799
YOR362C	orf19.6582
YDR326C	orf19.4423
YHR080C	orf19.4423
YMR243C	orf19.1536
YOR316C	orf19.1536
YOR054C	orf19.7378
YKR072C	orf19.7378
YMR093W	orf19.3609
YPL101W	orf19.3759
YBR207W	orf19.4802	orf19.3227
YHL023C	orf19.6444
YDL167C	orf19.5071
YJL115W	orf19.3715
YIL140W	orf19.5292
YKR105C	orf19.4779	orf19.1942	orf19.3444
YCL069W	orf19.4779	orf19.1942	orf19.3444
YGR224W	orf19.4779	orf19.1942	orf19.3444
YPR198W	orf19.4779	orf19.1942	orf19.3444
YIR033W	orf19.1751
YKL020C	orf19.1751
YIL021W	orf19.1248
YKL034W	orf19.2131
YLR345W	orf19.3689
YPR031W	orf19.5910
YGL143C	orf19.1303
YLR084C	orf19.3765
YNL274C	orf19.2989	orf19.225	orf19.2176
YOR018W	orf19.1509
YFR022W	orf19.1509
YDR380W	orf19.1847
YGR267C	orf19.3957
YJL059W	orf19.4059
YDL238C	orf19.7029
YNL020C	orf19.2605
YDR402C	orf19.554
YPL237W	orf19.7161
YOR092W	orf19.1563
YNL095C	orf19.1563
YDR069C	orf19.7207
YER144C	orf19.7207
YNL047C	orf19.3505
YIL105C	orf19.3505
YBR056W	orf19.7214
YML018C	orf19.7427
YNL202W	orf19.4157	orf19.3684
YEL023C	orf19.5894
YLR047C	orf19.4843
YLL010C	orf19.5406
YLR019W	orf19.5406
YDR243C	orf19.672
YDR415C	orf19.2484
YIL095W	orf19.5357
YNL181W	orf19.6233
YOR188W	orf19.1133
YOL151W	orf19.5611
YDR541C	orf19.5611
YGL157W	orf19.5611
YGL039W	orf19.5611
YER119C	orf19.1210
YBL089W	orf19.1210
YKR066C	orf19.238
YGL095C	orf19.5618
YKL009W	orf19.5550
YNL012W	orf19.4151
YOL041C	orf19.809
YBR214W	orf19.5118
YGL056C	orf19.5118
YCR105W	orf19.5517
YMR318C	orf19.5517
YJR051W	orf19.5005
YEL047C	orf19.5005
YFL030W	orf19.1078
YKL073W	orf19.5830
YIL088C	orf19.905
YDR466W	orf19.1196
YLR212C	orf19.1238
YER102W	orf19.6873
YBL072C	orf19.6873
YPR058W	orf19.4447
YBR104W	orf19.4447
YDL207W	orf19.2215
YER122C	orf19.5445
YLR014C	orf19.3986
YNL291C	orf19.3212
YPL214C	orf19.277
YPL150W	orf19.4518
YBL045C	orf19.4016
YCL055W	orf19.3736
YBR200W	orf19.4645
YDR072C	orf19.4769
YER093C	orf19.728
YNL003C	orf19.7082
YPR119W	orf19.1446
YGR108W	orf19.1446
YDR386W	orf19.4206
YML065W	orf19.3000
YOR202W	orf19.183
YDL025C	orf19.6980
YNR030W	orf19.5164
YOL055C	orf19.889
YPL258C	orf19.889
YPR121W	orf19.889
YIL133C	orf19.6085
YNL069C	orf19.6085
YGL028C	orf19.3893
YDR050C	orf19.6745
YNR029C	orf19.5165
YER027C	orf19.4084
YGL208W	orf19.4084
YGR238C	orf19.6092
YHR158C	orf19.6092
YLR308W	orf19.7503
YLR307W	orf19.7503
YGR135W	orf19.350
YDR168W	orf19.5531
YJR096W	orf19.6816
YML004C	orf19.6058
YNL178W	orf19.6312
YBL067C	orf19.2026
YER098W	orf19.2026
YAL002W	orf19.5387
YDL156W	orf19.6907
YNL048W	orf19.3468
YHR137W	orf19.1237
YBL020W	orf19.516
YBR154C	orf19.6340
YLR351C	orf19.2351
YLR309C	orf19.2410
YKL088W	orf19.3260
YPR097W	orf19.5621
YOR381W	orf19.1930	orf19.1932	orf19.6138	orf19.6139	orf19.701	orf19.1844	orf19.3538	orf19.1263	orf19.1264	orf19.1270	orf19.1415	orf19.2312
YKL220C	orf19.1930	orf19.1932	orf19.6138	orf19.6139	orf19.701	orf19.1844	orf19.3538	orf19.1263	orf19.1264	orf19.1270	orf19.1415	orf19.2312
YNR060W	orf19.1930	orf19.1932	orf19.6138	orf19.6139	orf19.701	orf19.1844	orf19.3538	orf19.1263	orf19.1264	orf19.1270	orf19.1415	orf19.2312
YOR384W	orf19.1930	orf19.1932	orf19.6138	orf19.6139	orf19.701	orf19.1844	orf19.3538	orf19.1263	orf19.1264	orf19.1270	orf19.1415	orf19.2312
YLL051C	orf19.1930	orf19.1932	orf19.6138	orf19.6139	orf19.701	orf19.1844	orf19.3538	orf19.1263	orf19.1264	orf19.1270	orf19.1415	orf19.2312
YHR128W	orf19.2640
YPR060C	orf19.1170
YNL085W	orf19.2664
YLL006W	orf19.4187
YPR004C	orf19.2150
YNL062C	orf19.500
YNL118C	orf19.6373
YNL016W	orf19.7368
YOL120C	orf19.5982
YNL301C	orf19.5982
YER094C	orf19.1336
YER148W	orf19.1837
YJR006W	orf19.3960
YNL221C	orf19.2404
YGL133W	orf19.5510
YPR104C	orf19.2236
YPL227C	orf19.2837
YHR148W	orf19.7488
YIL006W	orf19.1393
YEL006W	orf19.1393
YJR075W	orf19.3445
YKL150W	orf19.3507
YPR190C	orf19.2847
YOR246C	orf19.4521
YNL175C	orf19.6766
YBR234C	orf19.3873
YPR165W	orf19.2843
YGL038C	orf19.7391
YLR348C	orf19.5628
YPL111W	orf19.3934
YJL053W	orf19.6927
YLR017W	orf19.6938
YCR045C	orf19.7463	orf19.7464
YGR225W	orf19.5954
YMR276W	orf19.5345
YPR011C	orf19.804
YGL017W	orf19.2110
YDR306C	orf19.432
YJL054W	orf19.5143
YFR037C	orf19.7234
YBR189W	orf19.838.1
YPL081W	orf19.838.1
YGR109W-B	orf19.6078
YIL082W-A	orf19.6078
YDR531W	orf19.5576
YJL001W	orf19.6991
YGL105W	orf19.2422
YPL117C	orf19.2775
YBR177C	orf19.3040
YPL095C	orf19.3040
YDR339C	orf19.3220
YFL038C	orf19.3052
YGL011C	orf19.5378
YOL062C	orf19.2194
YPR186C	orf19.4125
YLR133W	orf19.6966
YDR332W	orf19.2798	orf19.2797
YOR033C	orf19.926
YDR263C	orf19.926
YGR195W	orf19.4582
YER026C	orf19.677
YPL264C	orf19.2204
YMR253C	orf19.2204
YIL099W	orf19.1719
YKL106W	orf19.3554
YLR209C	orf19.317
YFL034C-B	orf19.6044
YKR070W	orf19.449
YGR149W	orf19.988
YLR387C	orf19.6407
YPL146C	orf19.6886
YDL137W	orf19.5964	orf19.6447
YDL192W	orf19.5964	orf19.6447
YBR039W	orf19.3223
YHR142W	orf19.2444
YMR041C	orf19.5665
YHR179W	orf19.3443	orf19.125	orf19.3433	orf19.3442
YPL171C	orf19.3443	orf19.125	orf19.3433	orf19.3442
YDR205W	orf19.3132
YDL104C	orf19.4160
YDR364C	orf19.6347
YPL209C	orf19.3474
YPR167C	orf19.3106
YMR208W	orf19.4809
YDR533C	orf19.251
YPL280W	orf19.251
YOR391C	orf19.251
YMR322C	orf19.251
YOR120W	orf19.6757	orf19.6758
YDR368W	orf19.6757	orf19.6758
YDR316W	orf19.1300
YDR028C	orf19.2005
YDR330W	orf19.4430
YJL081C	orf19.5623
YDR419W	orf19.866
YNR006W	orf19.6031
YLR330W	orf19.807
YGR085C	orf19.2232
YPR102C	orf19.2232
YDR104C	orf19.2129
YDL086W	orf19.2966
YBR164C	orf19.4603
YKL196C	orf19.2974
YNL292W	orf19.1954
YNL091W	orf19.2208
YDR054C	orf19.6529
YGL014W	orf19.5381
YPL126W	orf19.2688
YGL244W	orf19.7047
YPL085W	orf19.4346
YBR239C	orf19.2423
YBR088C	orf19.4616
YJR052W	orf19.1493
YPL155C	orf19.1747
YER151C	orf19.6319
YGR207C	orf19.6612
YNL073W	orf19.6533
YGL210W	orf19.2622
YER031C	orf19.2622
YAL024C	orf19.2238
YDR257C	orf19.2654
YDR081C	orf19.4863
YOR095C	orf19.1701
YPL211W	orf19.3478
YMR267W	orf19.4807
YGR009C	orf19.117
YDR449C	orf19.2330
YGR001C	orf19.3836
YOR070C	orf19.3811
YAL003W	orf19.3838
YIL118W	orf19.3534
YML130C	orf19.4871
YML102W	orf19.6670
YDR098C	orf19.2727
YER174C	orf19.2727
YIL128W	orf19.1706
YOR069W	orf19.2867
YLR114C	orf19.6476
YBR037C	orf19.7325
YBR024W	orf19.7325
YBR289W	orf19.5871
YMR220W	orf19.4606
YJL121C	orf19.7108
YOL092W	orf19.7370
YBR147W	orf19.7370
YGR119C	orf19.2820
YIL001W	orf19.7010
YGL064C	orf19.3481
YCR088W	orf19.2699
YDR204W	orf19.3008
YGR188C	orf19.2678
YDL056W	orf19.5855
YDR090C	orf19.6720
YLR220W	orf19.6948
YBR084C-A	orf19.5904
YBL027W	orf19.5904
YNL067W	orf19.236
YGL147C	orf19.236
YDR523C	orf19.3049
YKL059C	orf19.4628
YJL134W	orf19.3329
YKR053C	orf19.3329
YOL064C	orf19.105	orf19.99
YJL177W	orf19.4490
YKL180W	orf19.4490
YML028W	orf19.7417
YDR453C	orf19.7417
YLR337C	orf19.2190
YNL240C	orf19.4757
YOR149C	orf19.5792
YPL001W	orf19.779
YCR010C	orf19.1224
YNR002C	orf19.1224
YLR270W	orf19.6901
YOR173W	orf19.6901
YDL116W	orf19.1298
YGL142C	orf19.3996
YFR050C	orf19.4230
YLR115W	orf19.325
YPL132W	orf19.1416
YPL218W	orf19.3462
YLR427W	orf19.5676
YKL143W	orf19.7650
YJL133W	orf19.2178
YKR052C	orf19.2178
YDR267C	orf19.4293
YDL006W	orf19.4785
YPL242C	orf19.6536
YDR527W	orf19.4133
YER157W	orf19.4440
YBR028C	orf19.6275
YIL124W	orf19.6167
YNL025C	orf19.7355
YAR018C	orf19.5325
YKR092C	orf19.2859
YDR399W	orf19.5832
YDR214W	orf19.7602
YOR132W	orf19.3344
YER048C	orf19.1267
YDR117C	orf19.4533
YGR110W	orf19.4210
YCR026C	orf19.4409
YEL016C	orf19.4409
YIL131C	orf19.5389
YNL068C	orf19.5389
YOR256C	orf19.374
YPL176C	orf19.374
YER014W	orf19.4747
YKL025C	orf19.4010
YMR226C	orf19.4633
YOR096W	orf19.1700
YNL096C	orf19.1700
YMR078C	orf19.3239
YMR244W	orf19.5896
YOR231W	orf19.6889
YPL140C	orf19.6889
YJR100C	orf19.3929
YOR100C	orf19.2599
YHR076W	orf19.5661
YGL058W	orf19.7195
YML014W	orf19.6378
YOL052C	orf19.568
YOR051C	orf19.5812
YKL001C	orf19.946
YPL103C	orf19.6061
YPR089W	orf19.757
YJR032W	orf19.2499
[truncated: 2,125 more rows]
