# Supplementary material for: Evolutionary Conservation and Diversification of Puf RNA Binding Proteins and Their mRNA Targets
Source: PLoS Biol. 2015 Nov 20;13(11):e1002307. doi: 10.1371/journal.pbio.1002307 (PMC4654594; doi:10.1371/journal.pbio.1002307)
Supplement: S4 Dataset — (ZIP) [file pbio.1002307.s004.zip › S.cerevisiae.fa_C.albicansWO1.fa.txt]

YNR016C	CAWT_01423
YJL130C	CAWT_02002
YDL171C	CAWT_00757
YPL231W	CAWT_02796
YHR099W	CAWT_05233
YDL140C	CAWT_02325
YNL262W	CAWT_01997
YBR208C	CAWT_00928
YGR271W	CAWT_04858
YKL182W	CAWT_04414
YKL203C	CAWT_05829
YJR066W	CAWT_05829
YOR116C	CAWT_03122
YGL206C	CAWT_05155
YOR341W	CAWT_00367
YPR010C	CAWT_05413
YOR151C	CAWT_01218
YOR207C	CAWT_01878
YPL082C	CAWT_04206
YOR326W	CAWT_00074
YGR032W	CAWT_01443
YLR342W	CAWT_01443
YMR306W	CAWT_01443
YGR061C	CAWT_01807
YPR184W	CAWT_03301
YOR153W	CAWT_02836	CAWT_02801
YDR406W	CAWT_02836	CAWT_02801
YOR328W	CAWT_02836	CAWT_02801
YDR135C	CAWT_05582
YBL004W	CAWT_02454
YLR249W	CAWT_04545
YNL014W	CAWT_04545
YBR115C	CAWT_01102
YJR109C	CAWT_01485
YER166W	CAWT_04451
YDR093W	CAWT_04451
YDR170C	CAWT_02795
YDR011W	CAWT_04989
YNR070W	CAWT_04989
YNL132W	CAWT_01761
YGR094W	CAWT_04398
YEL031W	CAWT_04393
YER172C	CAWT_03118
YER164W	CAWT_01048
YBL076C	CAWT_04929
YPL226W	CAWT_02207
YGL008C	CAWT_02408
YPL036W	CAWT_02408
YOR133W	CAWT_04077
YDR385W	CAWT_04077
YPL160W	CAWT_01519
YJR137C	CAWT_04360
YIL125W	CAWT_02425
YMR229C	CAWT_04022
YDL145C	CAWT_02504
YKL210W	CAWT_02960
YJL050W	CAWT_05673
YGR218W	CAWT_01411
YPL217C	CAWT_02436
YGR281W	CAWT_06071
YNL102W	CAWT_02742
YMR162C	CAWT_03489
YDL126C	CAWT_00354
YHR186C	CAWT_00855
YBR023C	CAWT_00138
YOR335C	CAWT_05001
YLR305C	CAWT_02007
YOL021C	CAWT_00206
YER070W	CAWT_04083
YIL066C	CAWT_04083
YGL173C	CAWT_00109
YAL035W	CAWT_00614
YLR304C	CAWT_02112
YOR290C	CAWT_03977
YMR128W	CAWT_03821
YIL129C	CAWT_02484
YOR291W	CAWT_04017
YJL200C	CAWT_01900
YMR189W	CAWT_00586
YIL126W	CAWT_02573
YLR398C	CAWT_02142
YOR304W	CAWT_02942
YBR084W	CAWT_01998
YGR204W	CAWT_01998
YKL215C	CAWT_04066
YIL143C	CAWT_01633
YLR410W	CAWT_04413
YCR057C	CAWT_01438
YFR031C	CAWT_05940
YMR080C	CAWT_04444
YLR087C	CAWT_04428
YMR196W	CAWT_02655
YGL120C	CAWT_02488
YBR245C	CAWT_00685
YMR186W	CAWT_05553
YPL240C	CAWT_05553
YER091C	CAWT_01512
YPR160W	CAWT_05451
YDR334W	CAWT_05852
YMR205C	CAWT_05531
YGL009C	CAWT_01396
YBL023C	CAWT_01719
YFR009W	CAWT_01325
YDL102W	CAWT_05613
YMR049C	CAWT_00980
YGL150C	CAWT_01805
YLL026W	CAWT_02113
YDR039C	CAWT_01334
YDR040C	CAWT_01334
YDR038C	CAWT_01334
YAL026C	CAWT_03031
YGL201C	CAWT_01557
YLR384C	CAWT_03288
YDR293C	CAWT_04840
YGL167C	CAWT_05389
YDR097C	CAWT_00132
YPR019W	CAWT_00187
YER103W	CAWT_00103
YBL075C	CAWT_00103
YLR069C	CAWT_00142
YAL005C	CAWT_00963
YLL024C	CAWT_00963
YER171W	CAWT_05362
YGL006W	CAWT_02458
YKL165C	CAWT_00222
YMR308C	CAWT_00612
YGL026C	CAWT_03214
YER069W	CAWT_00500
YLR086W	CAWT_04425
YLR272C	CAWT_05843
YDL031W	CAWT_02828
YLR430W	CAWT_02789
YGL022W	CAWT_03939
YGR090W	CAWT_04013
YER110C	CAWT_00842
YKR001C	CAWT_04509
YIL078W	CAWT_04407
YPL012W	CAWT_05461
YGR240C	CAWT_04847
YLR409C	CAWT_04011
YBR114W	CAWT_01103
YJL005W	CAWT_05641
YDR238C	CAWT_01774
YCR011C	CAWT_01911
YNL209W	CAWT_02101
YDL229W	CAWT_02101
YIL075C	CAWT_00237
YBL105C	CAWT_02760
YER013W	CAWT_04903
YHR074W	CAWT_03925
YLR129W	CAWT_00596
YHL030W	CAWT_03034
YDR091C	CAWT_01049
YHR027C	CAWT_00120
YPL086C	CAWT_02915
YDR283C	CAWT_05484
YFL036W	CAWT_01309
YKL148C	CAWT_00874	CAWT_03167
YJL045W	CAWT_00874	CAWT_03167
YKL104C	CAWT_02553
YGL207W	CAWT_03177
YAL023C	CAWT_02999
YOR321W	CAWT_02999
YJL034W	CAWT_03887
YOR330C	CAWT_05211
YKR031C	CAWT_00278
YGL234W	CAWT_00631
YPL093W	CAWT_02912
YMR120C	CAWT_01746
YLR028C	CAWT_01746
YFR019W	CAWT_03967
YER036C	CAWT_05892
YJR045C	CAWT_05834
YEL030W	CAWT_05834
YLR153C	CAWT_00964
YNL163C	CAWT_00701
YPL006W	CAWT_00024
YJR035W	CAWT_02085
YOR168W	CAWT_05411
YOL004W	CAWT_01281
YGL163C	CAWT_00086
YJL109C	CAWT_00046
YHR072W	CAWT_04014
YBR121C	CAWT_00871
YLR274W	CAWT_04368
YGL156W	CAWT_03559
YOR270C	CAWT_03291
YOL006C	CAWT_05264
YKL157W	CAWT_00954
YHR047C	CAWT_00954
YDR234W	CAWT_03369
YDR129C	CAWT_05068
YDL215C	CAWT_05884
YMR108W	CAWT_02557
YLL034C	CAWT_04596
YCR093W	CAWT_04952
YLR450W	CAWT_01013
YML075C	CAWT_01013
YDL058W	CAWT_03286
YFR015C	CAWT_01436
YLR258W	CAWT_01436
YKR009C	CAWT_02418
YGR245C	CAWT_01887
YPR074C	CAWT_00593
YBR117C	CAWT_00593
YBR127C	CAWT_01899
YNL271C	CAWT_00148
YGL245W	CAWT_05418
YOR048C	CAWT_03673
YPR181C	CAWT_03253
YGL137W	CAWT_05141
YML035C	CAWT_04103
YDR074W	CAWT_01046
YDR037W	CAWT_03050
YGR264C	CAWT_04837
YBR202W	CAWT_05985
YPR112C	CAWT_02530
YER125W	CAWT_05934
YHR020W	CAWT_05697
YMR217W	CAWT_00480
YAL054C	CAWT_06106
YIL048W	CAWT_00932
YPL110C	CAWT_04820
YDR060W	CAWT_02769
YBR196C	CAWT_01943
YJR138W	CAWT_01122
YDR172W	CAWT_06045
YEL032W	CAWT_05831
YGR124W	CAWT_05988
YPR145W	CAWT_05988
YGR217W	CAWT_01264
YPL167C	CAWT_02917
YLR397C	CAWT_02144
YDR212W	CAWT_00570
YNL250W	CAWT_02528
YJL033W	CAWT_03515
YFL007W	CAWT_05893
YGR100W	CAWT_03262
YER025W	CAWT_04601
YNL061W	CAWT_01754
YCL054W	CAWT_04963
YOR211C	CAWT_03497
YDR335W	CAWT_03476
YJL012C	CAWT_03472
YPL106C	CAWT_00797
YBR169C	CAWT_00797
YBL099W	CAWT_00934
YML059C	CAWT_02118
YJR016C	CAWT_04907
YLR259C	CAWT_01953
YPR080W	CAWT_05923	CAWT_00588
YBR118W	CAWT_05923	CAWT_00588
YLR347C	CAWT_01159
YBL039C	CAWT_04825
YJR103W	CAWT_04825
YMR288W	CAWT_03485
YFL008W	CAWT_01704
YPR024W	CAWT_03255
YPR159W	CAWT_02892	CAWT_02646	CAWT_02891
YGR143W	CAWT_02892	CAWT_02646	CAWT_02891
YBR235W	CAWT_02981
YBL017C	CAWT_00192
YJL222W	CAWT_00192
YIL173W	CAWT_00192
YNR065C	CAWT_00192
YGR145W	CAWT_05685
YJL014W	CAWT_04878
YDR001C	CAWT_01415
YBR001C	CAWT_01415
YLR189C	CAWT_01562
YDL095W	CAWT_05623
YMR089C	CAWT_03849
YBR038W	CAWT_05611
YDL143W	CAWT_03520
YGR116W	CAWT_05759
YLL031C	CAWT_04150
YJR064W	CAWT_05827
YIL109C	CAWT_00552
YNL049C	CAWT_00552
YDR341C	CAWT_01224
YNL247W	CAWT_00144
YKL029C	CAWT_05200
YNL313C	CAWT_06135
YDL019C	CAWT_00605
YAR042W	CAWT_00605
YKR097W	CAWT_01381
YJL074C	CAWT_02593
YNR031C	CAWT_03313
YCR073C	CAWT_03313
YMR266W	CAWT_00486
YNL161W	CAWT_00395
YNR067C	CAWT_01022
YLR359W	CAWT_01930
YER017C	CAWT_02507
YOR128C	CAWT_02765
YIL142W	CAWT_06027
YOR109W	CAWT_05423
YNL106C	CAWT_05423
YMR246W	CAWT_02276
YIL009W	CAWT_02276
YOR317W	CAWT_02276
YIL147C	CAWT_01453
YLR175W	CAWT_00372
YPL207W	CAWT_05138
YML072C	CAWT_01074
YNL104C	CAWT_01348
YOR108W	CAWT_01348
YJL111W	CAWT_04554
YLR422W	CAWT_04163	CAWT_04162
YLR389C	CAWT_05082
YMR301C	CAWT_04958
YBL079W	CAWT_00839
YER105C	CAWT_00839
YDR430C	CAWT_02934
YGL238W	CAWT_00648
YOR204W	CAWT_02919
YPL119C	CAWT_02919
YCR042C	CAWT_04931
YBR229C	CAWT_04417
YNL330C	CAWT_03008
YLR044C	CAWT_03171
YLR134W	CAWT_03171
YGR087C	CAWT_03171
YML056C	CAWT_04382
YLR432W	CAWT_04382
YHR216W	CAWT_04382
YNL192W	CAWT_02178
YFR030W	CAWT_05993
YOR014W	CAWT_04383
YJR143C	CAWT_04353
YLR058C	CAWT_04997
YCR017C	CAWT_01482
YEL011W	CAWT_05036
YLL018C	CAWT_01653
YNL112W	CAWT_01593
YOR356W	CAWT_04581
YNL189W	CAWT_04410
YMR304W	CAWT_06076
YDR477W	CAWT_04520
YLR289W	CAWT_04363
YPR189W	CAWT_00448
YLR060W	CAWT_01526
YOL075C	CAWT_01188
YHL016C	CAWT_00929
YCR072C	CAWT_03315
YLR222C	CAWT_04637
YOR206W	CAWT_01875
YOR217W	CAWT_04325
YHR170W	CAWT_01971
YMR290C	CAWT_04842
YER043C	CAWT_04800
YMR058W	CAWT_05314	CAWT_05312	CAWT_05310
YNR053C	CAWT_05006
YOR310C	CAWT_05321
YLR277C	CAWT_04366
YEL013W	CAWT_03300
YDR211W	CAWT_00566
YDR291W	CAWT_00048
YHR019C	CAWT_05698
YLR032W	CAWT_03815
YMR105C	CAWT_01620
YKL127W	CAWT_01620
YDR023W	CAWT_02598
YHR037W	CAWT_04854
YBR080C	CAWT_00094
YKR086W	CAWT_01599
YNR013C	CAWT_01177
YNL021W	CAWT_01552
YHR205W	CAWT_04152
YJR121W	CAWT_03756
YGL251C	CAWT_04168
YLR197W	CAWT_02259
YKL145W	CAWT_00875
YDR301W	CAWT_03552
YDR456W	CAWT_05301
YER065C	CAWT_00944
YDR188W	CAWT_03146
YBL088C	CAWT_05096
YGR200C	CAWT_03513
YBL024W	CAWT_01767
YOL098C	CAWT_05692
YNL267W	CAWT_04561
YBR019C	CAWT_01168
YNR001C	CAWT_01685
YBR126C	CAWT_01893
YAL038W	CAWT_04294
YML123C	CAWT_00289
YBR296C	CAWT_03600
YPL235W	CAWT_05532
YKL078W	CAWT_05256
YKL035W	CAWT_01801
YDL131W	CAWT_00922	CAWT_04202
YDL182W	CAWT_00922	CAWT_04202
YDL160C	CAWT_00709
YDL164C	CAWT_02420
YNL287W	CAWT_00912
YOL084W	CAWT_05905
YDR109C	CAWT_03533
YGR103W	CAWT_06009
YMR190C	CAWT_06119
YLR276C	CAWT_05179
YPR194C	CAWT_01568	CAWT_01589	CAWT_05922	CAWT_03652
YER081W	CAWT_00239
YIL074C	CAWT_00239
YFL039C	CAWT_00082
YGL099W	CAWT_05144
YLR454W	CAWT_05202
YCL030C	CAWT_03770
YLR241W	CAWT_02785
YPL262W	CAWT_03070	CAWT_01788
YGL125W	CAWT_02614
YDR190C	CAWT_03149
YNL321W	CAWT_02337
YHR039C	CAWT_05856
YNL325C	CAWT_05065
YDL007W	CAWT_02364
YKL209C	CAWT_02961
YLL001W	CAWT_02862
YOR027W	CAWT_04567
YLR083C	CAWT_03540
YDR107C	CAWT_03540
YPL009C	CAWT_01533
YMR300C	CAWT_00646
YGR138C	CAWT_00547
YPR156C	CAWT_00547
YPL043W	CAWT_00955
YCR037C	CAWT_00813
YJL198W	CAWT_00813
YHR164C	CAWT_05326
YML093W	CAWT_02245
YIR002C	CAWT_03206
YBR143C	CAWT_04262
YKR093W	CAWT_02697
YLL008W	CAWT_02313
YAL053W	CAWT_02008	CAWT_05878
YDL060W	CAWT_02136
YPL125W	CAWT_05732
YBL007C	CAWT_03936
YJL153C	CAWT_02271
YHR018C	CAWT_05688
YEL022W	CAWT_02471
YJR031C	CAWT_02471
YBL104C	CAWT_02759
YNR011C	CAWT_02736
YMR015C	CAWT_05628
YHR007C	CAWT_04460
YPL040C	CAWT_01675
YGL139W	CAWT_02434
YPL221W	CAWT_02434
YGL253W	CAWT_01786
YFR053C	CAWT_01786
YBR198C	CAWT_01780
YIL155C	CAWT_03153
YPR117W	CAWT_03263
YDL084W	CAWT_03761
YJL008C	CAWT_01354
YOR063W	CAWT_06020
YGR254W	CAWT_00576
YHR174W	CAWT_00576
YER090W	CAWT_01509
YDL178W	CAWT_02624
YGR258C	CAWT_03453
YDR536W	CAWT_04994
YER165W	CAWT_01047
YBL015W	CAWT_04585
YOL090W	CAWT_03116
YOR160W	CAWT_04748
YDR256C	CAWT_00732
YLR196W	CAWT_03639
YDL195W	CAWT_00722
YGL078C	CAWT_00429
YBR081C	CAWT_02262
YFL018C	CAWT_02038
YNR008W	CAWT_01287
YBL022C	CAWT_01770
YMR131C	CAWT_00174
YNL220W	CAWT_00466
YNL329C	CAWT_04292
YGR125W	CAWT_01484
YDR270W	CAWT_04683
YNL059C	CAWT_01755
YOR117W	CAWT_03142
YBL011W	CAWT_02419
YER176W	CAWT_01967
YHL032C	CAWT_01854
YDR394W	CAWT_04073
YML057W	CAWT_01301
YLR433C	CAWT_01301
YMR261C	CAWT_06130
YML100W	CAWT_06130
YLL029W	CAWT_03816
YDR342C	CAWT_03880	CAWT_03881	CAWT_03879
YDR343C	CAWT_03880	CAWT_03881	CAWT_03879
YHR092C	CAWT_03880	CAWT_03881	CAWT_03879
YDR345C	CAWT_03880	CAWT_03881	CAWT_03879
YLR081W	CAWT_03880	CAWT_03881	CAWT_03879
YHR094C	CAWT_03880	CAWT_03881	CAWT_03879
YJL219W	CAWT_03880	CAWT_03881	CAWT_03879
YOL156W	CAWT_03880	CAWT_03881	CAWT_03879
YHR096C	CAWT_03880	CAWT_03881	CAWT_03879
YJL214W	CAWT_03880	CAWT_03881	CAWT_03879
YFL011W	CAWT_03880	CAWT_03881	CAWT_03879
YMR011W	CAWT_03880	CAWT_03881	CAWT_03879
YOR093C	CAWT_05027
YPR173C	CAWT_04690
YDR232W	CAWT_01538
YHR042W	CAWT_03482
YPR026W	CAWT_00721
YLR378C	CAWT_03087
YGL048C	CAWT_05961
YER086W	CAWT_04362
YBR263W	CAWT_05666
YLR096W	CAWT_01387
YDR122W	CAWT_01387
YFL033C	CAWT_05430
YMR297W	CAWT_05669
YNL238W	CAWT_00530
YMR001C	CAWT_01279
YDR062W	CAWT_00063
YGL084C	CAWT_00098
YJR065C	CAWT_05828
YAL062W	CAWT_03213
YOR375C	CAWT_03213
YOL097C	CAWT_00203
YMR307W	CAWT_01343
YOR259C	CAWT_01737
YPL008W	CAWT_03899
YKR002W	CAWT_04559
YGR211W	CAWT_01263
YCR053W	CAWT_04609
YER073W	CAWT_04064
YOR374W	CAWT_04064
YBR142W	CAWT_04261
YAL016W	CAWT_03001
YJL129C	CAWT_02090
YNR055C	CAWT_00413
YOR187W	CAWT_01314
YOL066C	CAWT_04579
YPL022W	CAWT_06110
YJL010C	CAWT_00989
YLR355C	CAWT_05272
YER136W	CAWT_00011
YAL019W	CAWT_02056
YDR150W	CAWT_03212
YHR028C	CAWT_04678
YER082C	CAWT_00459
YGL171W	CAWT_00182
YBR112C	CAWT_03010
YJL039C	CAWT_01384
YPL265W	CAWT_01128
YOR046C	CAWT_02516
YFL034W	CAWT_01527
YGR019W	CAWT_04175
YNR050C	CAWT_02969
YBL066C	CAWT_01565
YGL186C	CAWT_00373
YJL080C	CAWT_00255
YPL263C	CAWT_00080
YMR008C	CAWT_02234
YMR006C	CAWT_02234
YOL011W	CAWT_02234
YBR097W	CAWT_05242
YAL067C	CAWT_01965	CAWT_01978
YCL057W	CAWT_00870
YDR189W	CAWT_03148
YLR429W	CAWT_05536
YMR076C	CAWT_05862
YLR174W	CAWT_01578
YNL009W	CAWT_01578
YGL012W	CAWT_02412
YHL040C	CAWT_05897
YHL047C	CAWT_05897
YEL063C	CAWT_05254	CAWT_05263	CAWT_05276
YNL270C	CAWT_05254	CAWT_05263	CAWT_05276
YNL268W	CAWT_05254	CAWT_05263	CAWT_05276
YPR035W	CAWT_01840
YOL060C	CAWT_02854
YNL241C	CAWT_00531
YOL058W	CAWT_01421
YPL023C	CAWT_06112
YDR502C	CAWT_00291
YLR180W	CAWT_00291
YDL240W	CAWT_01405
YMR167W	CAWT_03702
YER052C	CAWT_03268
YPL147W	CAWT_01394
YNL142W	CAWT_03740
YCR012W	CAWT_05284
YML069W	CAWT_04006
YFR044C	CAWT_04803
YNL154C	CAWT_02875
YHR135C	CAWT_02875
YGL190C	CAWT_03932
YKL197C	CAWT_05593
YML126C	CAWT_02189
YLR113W	CAWT_04100
YKL126W	CAWT_00572
YMR104C	CAWT_00572
YIL107C	CAWT_00532
YGR055W	CAWT_00254
YBR006W	CAWT_02649
YPL091W	CAWT_04539
YDL134C	CAWT_02492
YDL188C	CAWT_02492
YFL022C	CAWT_01112
YGL194C	CAWT_02414
YFL004W	CAWT_01697
YPL019C	CAWT_01697
YJR132W	CAWT_03717
YHR079C	CAWT_00625
YDR375C	CAWT_01912
YDL066W	CAWT_04333
YBR041W	CAWT_05285
YLR401C	CAWT_04010
YKR039W	CAWT_04662
YOR361C	CAWT_05496
YOL130W	CAWT_02562
YFL050C	CAWT_02562
YCL017C	CAWT_05396
YOL145C	CAWT_05409
YAL036C	CAWT_00613
YHR068W	CAWT_02545
YDR539W	CAWT_05008
YDR141C	CAWT_04590
YIL091C	CAWT_01983
YKR059W	CAWT_01241
YJL138C	CAWT_01241
YDL029W	CAWT_02173
YNL172W	CAWT_01313
YOR165W	CAWT_04924
YER049W	CAWT_03270
YGL027C	CAWT_03215
YOR124C	CAWT_01913
YML010W	CAWT_03920
YPL203W	CAWT_05817
YER178W	CAWT_03117
YLR253W	CAWT_04536
YKL135C	CAWT_02567
YFL002C	CAWT_04547
YHR077C	CAWT_04121
YIL103W	CAWT_04330
YDR294C	CAWT_02685
YER006W	CAWT_03205
YFL055W	CAWT_03332
YNL117W	CAWT_00461
YIR031C	CAWT_00461
YKL015W	CAWT_00715
YML085C	CAWT_02186
YML124C	CAWT_02186
YDR481C	CAWT_00548
YJR010W	CAWT_00065
YKL103C	CAWT_02544
YGL055W	CAWT_00590
YEL060C	CAWT_05716
YKR056W	CAWT_01238
YPR088C	CAWT_01464
YLR234W	CAWT_02787
YJL026W	CAWT_04068
YGL236C	CAWT_00640
YOL081W	CAWT_00196
YBR140C	CAWT_00196
YBR025C	CAWT_00907
YGL216W	CAWT_02882
YLL011W	CAWT_02391
YJL197W	CAWT_00759
YCR098C	CAWT_04395
YER133W	CAWT_02061
YBR136W	CAWT_04779
YEL036C	CAWT_05941
YGL148W	CAWT_02067
YOR067C	CAWT_02517
YNL298W	CAWT_00412
YDR496C	CAWT_04268
YKL064W	CAWT_03743
YGL205W	CAWT_02524	CAWT_05014	CAWT_02521
YHR194W	CAWT_01088
YBR166C	CAWT_03606
YDR324C	CAWT_02540
YHR169W	CAWT_01884
YBR073W	CAWT_06143
YML016C	CAWT_01946
YDR436W	CAWT_01946
YGR210C	CAWT_00449
YGR266W	CAWT_04861
YCR032W	CAWT_00760
YKR024C	CAWT_05473
YGR287C	CAWT_02336	CAWT_04860
YOL157C	CAWT_02336	CAWT_04860
YIL172C	CAWT_02336	CAWT_04860
YJL221C	CAWT_02336	CAWT_04860
YBR299W	CAWT_02336	CAWT_04860
YGR292W	CAWT_02336	CAWT_04860
YJL216C	CAWT_02336	CAWT_04860
YBR021W	CAWT_02635	CAWT_02679
YIR028W	CAWT_02635	CAWT_02679
YBL042C	CAWT_02635	CAWT_02679
YGR184C	CAWT_03501
YOL034W	CAWT_01646
YBR079C	CAWT_00165
YOL057W	CAWT_04978
YBR094W	CAWT_03621
YAL021C	CAWT_00601
YIL130W	CAWT_01596
YBR017C	CAWT_04278
YMR278W	CAWT_03058
YGR252W	CAWT_01970
YKL010C	CAWT_01470
YLR240W	CAWT_00745
YDL040C	CAWT_04572
YLR144C	CAWT_05198
YBR248C	CAWT_05703
YDR365C	CAWT_00337
YDL168W	CAWT_02284
YMR216C	CAWT_00798
YLR188W	CAWT_01561
YMR309C	CAWT_03635
YDR158W	CAWT_04005
YKL181W	CAWT_04421
YOR087W	CAWT_05869
YOL103W	CAWT_04247
YDR497C	CAWT_04247
YFR002W	CAWT_03897
YKL046C	CAWT_03909
YNL045W	CAWT_00384
YGR185C	CAWT_03500
YLR089C	CAWT_02648
YDR111C	CAWT_02648
YJR033C	CAWT_02399
YPL109C	CAWT_03578
YGR047C	CAWT_02603
YMR165C	CAWT_03927
YDR012W	CAWT_00043
YBR031W	CAWT_00043
YHR183W	CAWT_00066
YGR256W	CAWT_00066
YOR272W	CAWT_00478
YJL102W	CAWT_00717
YCL018W	CAWT_05397
YML086C	CAWT_02244
YLR004C	CAWT_03384
YIL002C	CAWT_06050
YNL243W	CAWT_05711
YDL194W	CAWT_02805
YDL138W	CAWT_02805
YDL014W	CAWT_03157
YIR007W	CAWT_04902
YJL095W	CAWT_05633
YOL122C	CAWT_03681
YOL086C	CAWT_00592	CAWT_04871
YMR303C	CAWT_00592	CAWT_04871
YMR083W	CAWT_00592	CAWT_04871
YBR145W	CAWT_00592	CAWT_04871
YLR438W	CAWT_03767
YPR138C	CAWT_02556
YGR121C	CAWT_02556
YKR028W	CAWT_05635
YJL098W	CAWT_05635
YPL137C	CAWT_05529
YOR227W	CAWT_05529
YGL077C	CAWT_03835
YPL153C	CAWT_02698
YBR281C	CAWT_00814
YHR064C	CAWT_03345
YMR129W	CAWT_03827
YDL047W	CAWT_00956
YAL012W	CAWT_02122
YKL211C	CAWT_00221
YFR038W	CAWT_02464
YML103C	CAWT_00484
YHL011C	CAWT_04019
YGR170W	CAWT_04836
YOR196C	CAWT_03565
YLR002C	CAWT_05715
YDL210W	CAWT_00834
YGL119W	CAWT_01233
YHR120W	CAWT_01749
YDL244W	CAWT_02199
YFL058W	CAWT_02199
YJR156C	CAWT_02199
YNL332W	CAWT_02199
YKL017C	CAWT_00711
YGL097W	CAWT_05612
YPL116W	CAWT_03564
YCL025C	CAWT_05325
YDR508C	CAWT_05325
YBR068C	CAWT_05325
YDR046C	CAWT_05325
YBR069C	CAWT_05325
YDR021W	CAWT_00841
YHR065C	CAWT_02239
YHR005C	CAWT_04888
YNL071W	CAWT_05515
YOR243C	CAWT_06098
YOR388C	CAWT_01849	CAWT_04749	CAWT_06078
YDL132W	CAWT_02501
YBR043C	CAWT_05237
YHR113W	CAWT_00351
YHR030C	CAWT_01373
YOR001W	CAWT_00893
YER015W	CAWT_02601	CAWT_04350	CAWT_05747
YBR170C	CAWT_00796
YDL112W	CAWT_03429
YNL297C	CAWT_00137
YPL154C	CAWT_05836
YHR073W	CAWT_03449
YNL207W	CAWT_02102
YER003C	CAWT_06037
YDR080W	CAWT_00440
YOR161C	CAWT_01341
YGR155W	CAWT_01193
YLR163C	CAWT_01054
YIR034C	CAWT_03282
YGR192C	CAWT_02997
YJR009C	CAWT_02997
YJL052W	CAWT_02997
YMR145C	CAWT_02654	CAWT_05022
YDL085W	CAWT_02654	CAWT_05022
YCR008W	CAWT_01919
YJR040W	CAWT_02748
YKL022C	CAWT_03280
YKR038C	CAWT_03323
YKL060C	CAWT_03619
YPL259C	CAWT_04906
YDR101C	CAWT_01061
YGL202W	CAWT_03814
YKL134C	CAWT_05324
YJR072C	CAWT_05590
YNL280C	CAWT_06017
YML042W	CAWT_03592
YDL001W	CAWT_02453
YOR370C	CAWT_03025
YLR451W	CAWT_04602
YMR224C	CAWT_05485
YDR507C	CAWT_00296
YCL024W	CAWT_00296
YMR302C	CAWT_01698	CAWT_01716
YKL212W	CAWT_00433
YDR388W	CAWT_04975
YOR244W	CAWT_02384
YER047C	CAWT_02251
YEL042W	CAWT_02921
YGR173W	CAWT_04856
YJL167W	CAWT_04214
YFL037W	CAWT_01302
YNL183C	CAWT_00735
YDR047W	CAWT_06145
YNL256W	CAWT_04470
YPL266W	CAWT_00079
YIR006C	CAWT_04105
YOR303W	CAWT_03630
YGL040C	CAWT_04097
YPL175W	CAWT_01741
YNR047W	CAWT_05969
YCR091W	CAWT_05969
YCL059C	CAWT_00294
YEL055C	CAWT_05057
YJL087C	CAWT_05556
YDL148C	CAWT_02802
YDL234C	CAWT_05681
YNL064C	CAWT_01757
YOR323C	CAWT_03029
YBL030C	CAWT_04453
YBR085W	CAWT_04453
YKL173W	CAWT_04218
YPR003C	CAWT_04926
YDR159W	CAWT_04003
YLL028W	CAWT_05503	CAWT_05754
YGR244C	CAWT_01975
YLR303W	CAWT_03763
YDR353W	CAWT_04654
YHR106W	CAWT_04654
YLR027C	CAWT_02058
YNL275W	CAWT_03190
YCR092C	CAWT_05952
YGR092W	CAWT_04401
YPR111W	CAWT_04401
YIR023W	CAWT_01456
YGL211W	CAWT_03634
YCR084C	CAWT_01360
YER095W	CAWT_01566
YBL008W	CAWT_03813
YIL067C	CAWT_04082
YLR244C	CAWT_03144
YML080W	CAWT_06025
YJR130C	CAWT_01015
YML082W	CAWT_01015
YLR328W	CAWT_01395
YGR010W	CAWT_01395
YGR233C	CAWT_01418
YPL184C	CAWT_05099
YGL144C	CAWT_04866
YDL109C	CAWT_04866
YHR107C	CAWT_01063
YLR300W	CAWT_01085
YOR190W	CAWT_01085
YHR050W	CAWT_00068
YDR148C	CAWT_02039
YBR179C	CAWT_03381
YGL180W	CAWT_03365
YDR395W	CAWT_04040
YLR034C	CAWT_03838
YER005W	CAWT_03203
YOR099W	CAWT_02512
YPL270W	CAWT_05056
YBL047C	CAWT_00283
YLR231C	CAWT_00577
YER080W	CAWT_01251
YML054C	CAWT_00089
YDR452W	CAWT_05456
YBR018C	CAWT_01165
YBR221C	CAWT_03403
YNL006W	CAWT_01924
YNL273W	CAWT_04533
YDR208W	CAWT_02450
YEL052W	CAWT_03184
YMR012W	CAWT_00900
YEL058W	CAWT_00076
YNL023C	CAWT_01585
YPR110C	CAWT_04284
YMR237W	CAWT_04754
YOR299W	CAWT_04754
YDL103C	CAWT_04635
YML008C	CAWT_02542
YER141W	CAWT_05287
YJR148W	CAWT_04179	CAWT_02869
YHR208W	CAWT_04179	CAWT_02869
YPL048W	CAWT_02910	CAWT_04704
YKL081W	CAWT_02910	CAWT_04704
YBR003W	CAWT_01416
YHR171W	CAWT_01972
YCR068W	CAWT_05193
YKL027W	CAWT_03797
YPL122C	CAWT_01879
YCR028C	CAWT_05103
YMR231W	CAWT_03231
YKL101W	CAWT_04667
YPL204W	CAWT_05133
YBR298C	CAWT_04859
YJR160C	CAWT_04859
YDL247W	CAWT_04859
YGR289C	CAWT_04859
YDR213W	CAWT_00580
YFR006W	CAWT_00010
YGR175C	CAWT_00567
YIL094C	CAWT_01492
YDL198C	CAWT_05173
YHL007C	CAWT_04616
YLR195C	CAWT_03640
YDR448W	CAWT_00347
YJL062W	CAWT_00891
YOR219C	CAWT_01874
YJL069C	CAWT_05748
YBL106C	CAWT_05317
YPR032W	CAWT_05317
YBR160W	CAWT_01920
YDL153C	CAWT_03519
YOR119C	CAWT_00339
YJL141C	CAWT_04220
YNL308C	CAWT_02560
YOR209C	CAWT_05733
YDL022W	CAWT_06095
YOL059W	CAWT_06095
YAR007C	CAWT_03818
YML061C	CAWT_02034
YOL124C	CAWT_02826
YNL186W	CAWT_03464
YNL082W	CAWT_06022
YGL003C	CAWT_03825
YHR098C	CAWT_04108
YGL241W	CAWT_05391
YOR136W	CAWT_04075
YOR176W	CAWT_05845
YNL242W	CAWT_04345
YJR152W	CAWT_02632	CAWT_02681	CAWT_02730	CAWT_04552
YKL045W	CAWT_03178
YPL131W	CAWT_05530
YJL128C	CAWT_02916
YLR117C	CAWT_02661
YMR238W	CAWT_03832
YGL001C	CAWT_03199
YBR011C	CAWT_05964
YMR272C	CAWT_03352
YDR483W	CAWT_02514
YIL108W	CAWT_02580
YGR285C	CAWT_03511
YOR241W	CAWT_04194
YPR047W	CAWT_03864
YPL145C	CAWT_04318
YOR237W	CAWT_04318
YAR035W	CAWT_01206
YHR009C	CAWT_00349
YBL091C	CAWT_04971
YJR001W	CAWT_05380
YJR117W	CAWT_03755
YJL154C	CAWT_04311
YPL195W	CAWT_02582
YHR188C	CAWT_03487
YBR286W	CAWT_05963
YFR028C	CAWT_05291
YDL128W	CAWT_00568
YGR246C	CAWT_01886
YDR160W	CAWT_04164
YLR383W	CAWT_05509
YJL060W	CAWT_04062	CAWT_04032
YJL207C	CAWT_01461
YHR190W	CAWT_05945
YIL018W	CAWT_00328
YFR031C-A	CAWT_00328
YHR024C	CAWT_04550
YGR171C	CAWT_04833
YDR338C	CAWT_03834
YNL037C	CAWT_00467
YPR029C	CAWT_01623
YDR264C	CAWT_00127
YOR034C	CAWT_00127
YNR043W	CAWT_01359
YOR065W	CAWT_04248
YIL166C	CAWT_05550	CAWT_05745	CAWT_05549
YKR003W	CAWT_04562
YHR001W	CAWT_04562
YGR194C	CAWT_03284
YOR074C	CAWT_04271
YDR390C	CAWT_00620
YJR131W	CAWT_01018
YPR069C	CAWT_05794
YJR077C	CAWT_00417
YBR029C	CAWT_04783
YOR061W	CAWT_04251
YER145C	CAWT_00041	CAWT_00032
YKL213C	CAWT_00464
YDL174C	CAWT_03045
YIL151C	CAWT_03678
YKR096W	CAWT_03678
YLR172C	CAWT_04742	CAWT_04737
YBR055C	CAWT_00175
YBR247C	CAWT_05701
YKL205W	CAWT_05749
YNL083W	CAWT_06026
YER179W	CAWT_00186
YOL033W	CAWT_01647
YKR069W	CAWT_04061
YJL168C	CAWT_06096
YJR145C	CAWT_06124	CAWT_01213
YHR203C	CAWT_06124	CAWT_01213
YDR044W	CAWT_02719
YLR314C	CAWT_00972
YMR221C	CAWT_01809
YDR331W	CAWT_00668
YBR162C	CAWT_02487
YMR250W	CAWT_00271
YMR047C	CAWT_02955
YMR203W	CAWT_05548
YHR108W	CAWT_01071
YDR358W	CAWT_01071
YER126C	CAWT_02950
YBR243C	CAWT_05888
YOR273C	CAWT_01729
YFR024C-A	CAWT_04241
YHR016C	CAWT_04241
YNL066W	CAWT_05277
YIL123W	CAWT_05277
YBR249C	CAWT_00887
YFL053W	CAWT_00510
YHR119W	CAWT_01278
YNL212W	CAWT_05344
YGR086C	CAWT_05772	CAWT_00926
YDR105C	CAWT_00184
YBR058C	CAWT_03970
YGL114W	CAWT_04981
YOL030W	CAWT_04905
YPR103W	CAWT_05781
YDR300C	CAWT_02315
YHR033W	CAWT_02315
YBL068W	CAWT_03613
YER099C	CAWT_03613
YOL115W	CAWT_00865
YNL299W	CAWT_00865
YGR286C	CAWT_01544
YKL085W	CAWT_03604
YPL042C	CAWT_04182
YPR041W	CAWT_04631
YKL113C	CAWT_01791
YFR004W	CAWT_00009
YDR421W	CAWT_01064
YPL030W	CAWT_00941
YNR012W	CAWT_02735
YOR267C	CAWT_02390
YLR299W	CAWT_01318
YOR271C	CAWT_00482
YER056C	CAWT_02660
YER060W-A	CAWT_02660
YER060W	CAWT_02660
YDL149W	CAWT_02816
YPL133C	CAWT_01876
YGR163W	CAWT_01654
YLR420W	CAWT_04483
YER156C	CAWT_01189
YJR007W	CAWT_00720
YKL194C	CAWT_01091
YMR241W	CAWT_05298
YCR034W	CAWT_00163
YGL131C	CAWT_03249
YPR137W	CAWT_01610
YPR016C	CAWT_02006
YOL061W	CAWT_05883
YDR120C	CAWT_01447
YKL188C	CAWT_00232
YNL229C	CAWT_04225
YHR111W	CAWT_00341
YDL101C	CAWT_04876
YLR354C	CAWT_01708
YCL004W	CAWT_05404
YMR062C	CAWT_05565
YOR262W	CAWT_04587
YAL017W	CAWT_02972
YOL045W	CAWT_02972
YJL082W	CAWT_00033
YKR018C	CAWT_00033
YNL121C	CAWT_05603
YHR117W	CAWT_05603
YOR141C	CAWT_01208
YNL139C	CAWT_04243
YIL160C	CAWT_01376	CAWT_02477
YKL155C	CAWT_00851
YLR319C	CAWT_00611
YKR079C	CAWT_02377
YER107C	CAWT_04943
YMR034C	CAWT_03747
YLR399C	CAWT_04415
YFL047W	CAWT_02052	CAWT_02017
YFL003C	CAWT_01530
YPL183C	CAWT_04928
YLR343W	CAWT_01148
YGR202C	CAWT_03719
YGR012W	CAWT_05091
YNL101W	CAWT_00262
YNL138W	CAWT_01756
YHR048W	CAWT_05181
YHL003C	CAWT_01459
YKL008C	CAWT_01459
YDL108W	CAWT_00742
YCR023C	CAWT_01205
YHR114W	CAWT_02481
YNL277W	CAWT_01563
YKR095W	CAWT_03675
YIL149C	CAWT_03675
YCR002C	CAWT_01792
YBL098W	CAWT_02361
YBL016W	CAWT_03179
YGR157W	CAWT_01594
YLR143W	CAWT_04144
YDL100C	CAWT_01107
YOL094C	CAWT_02327
YKL004W	CAWT_04512
YNR033W	CAWT_03285
YLL039C	CAWT_03035
YFR048W	CAWT_05417
YAL041W	CAWT_04582
YDR402C	CAWT_01798
YGR231C	CAWT_02815
YGL141W	CAWT_03713
YNL317W	CAWT_00325
YHL036W	CAWT_02671
YBR008C	CAWT_05053
YPL029W	CAWT_04191
YLR166C	CAWT_03111
YOR346W	CAWT_03223
YCL040W	CAWT_02013	CAWT_02045
YDR516C	CAWT_02013	CAWT_02045
YJL042W	CAWT_01909
YKL125W	CAWT_03784
YHR202W	CAWT_06125
YPR048W	CAWT_03863
YMR116C	CAWT_05477
YLL041C	CAWT_01850
YLR447C	CAWT_03782
YBR034C	CAWT_01271
YDL141W	CAWT_02319
YGR060W	CAWT_01579
YER078C	CAWT_02640
YHR032W	CAWT_05690
YOR197W	CAWT_02831
YPR175W	CAWT_02254
YLR336C	CAWT_01701
YLR208W	CAWT_02676
YOL049W	CAWT_02125
YPR108W	CAWT_02169
YOR002W	CAWT_01987
YNL141W	CAWT_05795
YLR286C	CAWT_02272
YDR083W	CAWT_05932
YPR140W	CAWT_06012
YER114C	CAWT_01477
YBL085W	CAWT_01477
YJR002W	CAWT_03787
YPL172C	CAWT_04589
YNL237W	CAWT_00529
YLR386W	CAWT_02130
YER155C	CAWT_05506
YKL172W	CAWT_04213
YCR061W	CAWT_00397
YAL048C	CAWT_01285
YHR166C	CAWT_02148
YLR243W	CAWT_03150
YNL191W	CAWT_05636
YGL115W	CAWT_04982
YIL104C	CAWT_04329
YOL016C	CAWT_06097
YFR014C	CAWT_06097
YLR056W	CAWT_00918
YJR119C	CAWT_03757
YPL212C	CAWT_05132
YBL035C	CAWT_00671
YBL097W	CAWT_03256
YKL114C	CAWT_02954
YHR025W	CAWT_04459
YLR362W	CAWT_04138
YLR187W	CAWT_00248
YNL278W	CAWT_00248
YML063W	CAWT_01075
YLR441C	CAWT_01075
YKL191W	CAWT_03712	CAWT_03734
YBR132C	CAWT_03671
YOL140W	CAWT_03308
YMR079W	CAWT_04442
YPR141C	CAWT_06014
YBR241C	CAWT_01640
YGL104C	CAWT_01640
YBR287W	CAWT_02014	CAWT_02044
YEL046C	CAWT_01822	CAWT_00388
YIL022W	CAWT_02360
YPL050C	CAWT_02911
YPL179W	CAWT_04990
YGR159C	CAWT_01349
YJL172W	CAWT_03494
YLR357W	CAWT_01108
YGR056W	CAWT_01108
YML074C	CAWT_01012
YLR449W	CAWT_01012
YLR293C	CAWT_04375
YOR185C	CAWT_04375
YOL077C	CAWT_00210
YPR201W	CAWT_03140
YIL035C	CAWT_02323
YJL092W	CAWT_02813
YGR282C	CAWT_03569
YHR070W	CAWT_03440
YMR023C	CAWT_03861
YNL290W	CAWT_04772
YNL307C	CAWT_05148
YHR123W	CAWT_05608
YNL130C	CAWT_05608
YBL037W	CAWT_00660
YGR255C	CAWT_01030
YDR244W	CAWT_03768
YDR164C	CAWT_05581
YLR340W	CAWT_05458
YBR155W	CAWT_01317
YIR029W	CAWT_03842
YOR254C	CAWT_01745
YOR005C	CAWT_04070
YOL100W	CAWT_00200
YDR490C	CAWT_00200
YDL122W	CAWT_02896
YNR058W	CAWT_01545
YNL248C	CAWT_03884
YKR042W	CAWT_00059
YJL116C	CAWT_00059
YNR019W	CAWT_05792
YCR048W	CAWT_05792
YGR187C	CAWT_03589
YPL097W	CAWT_05255
YGR028W	CAWT_01700
YBR192W	CAWT_04207
YMR146C	CAWT_01105
YGL225W	CAWT_00647
YFL045C	CAWT_01133
YKL179C	CAWT_04141
YKR081C	CAWT_04275
YPL088W	CAWT_00921	CAWT_01252
YFL001W	CAWT_04548
YJL088W	CAWT_05047
YMR313C	CAWT_03687
YOR233W	CAWT_01567
YPL141C	CAWT_01567
YCR077C	CAWT_03329
YGL112C	CAWT_02975
YNL231C	CAWT_01009
YOR056C	CAWT_02682
YDR009W	CAWT_01170
YBR020W	CAWT_01170
YJL101C	CAWT_00632
YGL192W	CAWT_03937
YJR095W	CAWT_04816
YLR055C	CAWT_04671
YJR068W	CAWT_05438
YGR132C	CAWT_02637	CAWT_02690
YMR139W	CAWT_04185
YDL079C	CAWT_04185
YBR159W	CAWT_01922
YDR006C	CAWT_01915
YER087W	CAWT_01498
YGR054W	CAWT_01138
YNL201C	CAWT_01155
YKL140W	CAWT_03853
YPL169C	CAWT_01742
YPL268W	CAWT_05702
YLL045C	CAWT_02838	CAWT_00331
YHL033C	CAWT_02838	CAWT_00331
YKR061W	CAWT_04212
YJL139C	CAWT_04212
YKR048C	CAWT_01393
YLR100W	CAWT_01467
YDR465C	CAWT_04462
YGL065C	CAWT_04976
YLR377C	CAWT_03089
YLR005W	CAWT_03921
YOR378W	CAWT_02627
YGR189C	CAWT_03508
YHR102W	CAWT_04232
YOR090C	CAWT_02107
YLR324W	CAWT_03799
YKL092C	CAWT_04443
YFR040W	CAWT_01844
YGL229C	CAWT_01844
YBR291C	CAWT_02740
YDL097C	CAWT_03434
YKL184W	CAWT_01300
YHR132C	CAWT_02623
YPL031C	CAWT_00942
YJR005W	CAWT_00049
YBR061C	CAWT_03049
YDR245W	CAWT_03752
YLR203C	CAWT_02265
YMR277W	CAWT_03055
YOR157C	CAWT_02289
YNL227C	CAWT_01659
YNL218W	CAWT_01058
YPL063W	CAWT_00313
YLR130C	CAWT_04027
YGL169W	CAWT_05390
YAR071W	CAWT_01582	CAWT_01564	CAWT_03587
YHR215W	CAWT_01582	CAWT_01564	CAWT_03587
YBR093C	CAWT_01582	CAWT_01564	CAWT_03587
YBR092C	CAWT_01582	CAWT_01564	CAWT_03587
YDL024C	CAWT_01582	CAWT_01564	CAWT_03587
YGR123C	CAWT_02502
YER053C	CAWT_06032
YLR142W	CAWT_04642
YCR094W	CAWT_05004
YNR048W	CAWT_05004
YJL084C	CAWT_05052
YKR021W	CAWT_05052
YLL057C	CAWT_00284
YAL025C	CAWT_04380
YIL039W	CAWT_02382
YDR372C	CAWT_03968
YOR274W	CAWT_00490
YJL093C	CAWT_03732
YOR181W	CAWT_02230
YMR185W	CAWT_05744
YNL075W	CAWT_02089
YBL061C	CAWT_02880
YEL021W	CAWT_02468
YEL040W	CAWT_02505
YLR186W	CAWT_00298
YMR125W	CAWT_00584
YEL064C	CAWT_04534
YNL007C	CAWT_01923
YOR022C	CAWT_04081
YNL257C	CAWT_01040
YHR155W	CAWT_01040
YNR034W	CAWT_06069
YCR073W-A	CAWT_06069
YBR260C	CAWT_00805
YER019W	CAWT_01902
YOR261C	CAWT_04588
YGR214W	CAWT_02850
YLR048W	CAWT_02850
YPL057C	CAWT_05994
YBR161W	CAWT_05994
YBL084C	CAWT_01476
YKR080W	CAWT_03343
YGL203C	CAWT_05452
YNL125C	CAWT_04689
YLR248W	CAWT_05810
YLL021W	CAWT_00180
YHR204W	CAWT_04149
YDR099W	CAWT_01062
YER177W	CAWT_01062
YBR180W	CAWT_01797
YFR047C	CAWT_00636
YLR075W	CAWT_01135
YMR280C	CAWT_00604
YGL091C	CAWT_03298
YHR088W	CAWT_03475
YIR008C	CAWT_04901
YJR049C	CAWT_02920
YEL041W	CAWT_02920
YKL152C	CAWT_04094
YER020W	CAWT_02550
YHR104W	CAWT_04674
YGL116W	CAWT_05246
YOR006C	CAWT_04067
YKL221W	CAWT_00718
YNL169C	CAWT_01312
YJR126C	CAWT_05374
YDL154W	CAWT_03516
YLR103C	CAWT_02068
YKL217W	CAWT_02968
YMR121C	CAWT_01747
YLR029C	CAWT_01747
YPL220W	CAWT_05143
YGL135W	CAWT_05143
YJR110W	CAWT_00540
YGR253C	CAWT_01974
YOR334W	CAWT_01542
YBR110W	CAWT_03225
YPL222W	CAWT_00359
YDR268W	CAWT_04660
YGR048W	CAWT_04041
YFR051C	CAWT_04612
YHR011W	CAWT_05319
YPR144C	CAWT_05830
YMR110C	CAWT_01332	CAWT_05551
YCL009C	CAWT_03647
YKL021C	CAWT_03281
YNL068C	CAWT_02404
YLR138W	CAWT_03780
YJR070C	CAWT_05825
YJL155C	CAWT_02140
YNL022C	CAWT_01550
YIR012W	CAWT_04900
YMR096W	CAWT_01124
YFL059W	CAWT_01124
YNL333W	CAWT_01124
YPL090C	CAWT_03657
YBR181C	CAWT_03657
YKR076W	CAWT_01559
YMR251W	CAWT_01559
YDR049W	CAWT_06144
YKL174C	CAWT_04223
YPL249C	CAWT_06123
YNL293W	CAWT_04469
YOL112W	CAWT_04469
YHR168W	CAWT_01883
YHR066W	CAWT_02238
YDR312W	CAWT_02238
YGL123W	CAWT_01230
YDR392W	CAWT_02304
YDL201W	CAWT_03335
YCR047C	CAWT_04495
YDR297W	CAWT_04054
YDL246C	CAWT_02342
YJR159W	CAWT_02342
YGR261C	CAWT_03452
YML049C	CAWT_02402
YIL033C	CAWT_03886
YNR038W	CAWT_02070
YJR105W	CAWT_05061
YDR403W	CAWT_01799
YER024W	CAWT_02715
YJR124C	CAWT_04766
YDR176W	CAWT_01055
YJL100W	CAWT_00809
YAL042W	CAWT_04476
YDR333C	CAWT_05857
YIL003W	CAWT_06040
YBL041W	CAWT_03548
YIL116W	CAWT_03730
YOR171C	CAWT_00234
YLR260W	CAWT_00234
YBR074W	CAWT_04918
YDR292C	CAWT_04835
YLR216C	CAWT_02324
YCR024C	CAWT_05695
YPR176C	CAWT_02253
YOL152W	CAWT_05400
YPR055W	CAWT_05281
YHR002W	CAWT_03795
YFL016C	CAWT_04733
YOR142W	CAWT_01209
YHR206W	CAWT_04419
YJL176C	CAWT_04217
YKR084C	CAWT_05755
YBR087W	CAWT_03874
YML020W	CAWT_02940
YJL208C	CAWT_04423
YPL152W	CAWT_02700
YAR015W	CAWT_01410
YHR178W	CAWT_01255
YGL028C	CAWT_04784
YMR235C	CAWT_02527
YOR018W	CAWT_03965
YFR022W	CAWT_03965
YBL080C	CAWT_00844
YML099C	CAWT_00520
YDL017W	CAWT_04282
YJL171C	CAWT_03790
YAL061W	CAWT_00920
YAL060W	CAWT_00920
YGL083W	CAWT_00917
YFL009W	CAWT_01518
YDR299W	CAWT_02305
YER061C	CAWT_02819
YNL137C	CAWT_01751
YOR145C	CAWT_02300
YIL137C	CAWT_04960
YPR118W	CAWT_03891
YOL119C	CAWT_00761	CAWT_05016
YBL052C	CAWT_01504
YEL051W	CAWT_03187
YHR112C	CAWT_02177
YDR019C	CAWT_05118
YOR091W	CAWT_02483
YML110C	CAWT_04295
YMR285C	CAWT_05110
YER168C	CAWT_03694
YPR054W	CAWT_00052
YOL141W	CAWT_01260
YNR032W	CAWT_03310
YLR405W	CAWT_04424
YNL202W	CAWT_01156	CAWT_03698
YPR157W	CAWT_03272
YGR141W	CAWT_03272
YBR199W	CAWT_00993
YFL024C	CAWT_01371
YNR041C	CAWT_02317
YKL080W	CAWT_05910
YPR091C	CAWT_04777
YIL120W	CAWT_01758
YIL121W	CAWT_01758
YBR267W	CAWT_00892
YNL219C	CAWT_00691
YOL038W	CAWT_01790
YMR166C	CAWT_03699
YNL323W	CAWT_04263
YNL011C	CAWT_05476
YKL039W	CAWT_03907
YHL017W	CAWT_03907
YDL226C	CAWT_01157
YIL047C	CAWT_00919
YJL125C	CAWT_02172
YDL147W	CAWT_04904
YHR069C	CAWT_03439
YDL205C	CAWT_06107
YMR027W	CAWT_03624
YKR026C	CAWT_05475
YMR315W	CAWT_05112
YLR206W	CAWT_03912
YDL161W	CAWT_03912
YJL106W	CAWT_01664
YJR059W	CAWT_05196
YKL198C	CAWT_05196
YLR210W	CAWT_05724
YDL155W	CAWT_05724
YDL033C	CAWT_00021
YBL033C	CAWT_01635
YGL184C	CAWT_03819
YMR092C	CAWT_01687
YJR076C	CAWT_04403
YPL188W	CAWT_03009
YNL251C	CAWT_04472
YMR293C	CAWT_04838
YEL050C	CAWT_02380
YHL010C	CAWT_04020
YNL239W	CAWT_01783
YHL014C	CAWT_04935
YCL043C	CAWT_05658
YDR518W	CAWT_05658
YDR407C	CAWT_02288
YJR013W	CAWT_03584
YDL225W	CAWT_01160
YDR359C	CAWT_03107
YOR322C	CAWT_00391
YER055C	CAWT_04898
YER152C	CAWT_05336
YLR291C	CAWT_04157
YDR346C	CAWT_01333
YFR021W	CAWT_01330
YBR237W	CAWT_02982
YDR182W	CAWT_03110
YDR142C	CAWT_05271
YMR296C	CAWT_02149
YGL100W	CAWT_05889
YMR099C	CAWT_04511
YPR086W	CAWT_01029	CAWT_01872
YDR321W	CAWT_02277
YLL019C	CAWT_00104
YJL091C	CAWT_04319
YNL288W	CAWT_05714
YKL139W	CAWT_02552
YJL204C	CAWT_04557
YOR025W	CAWT_04522
YDR226W	CAWT_05176	CAWT_05175
YGR267C	CAWT_04839
YLR361C	CAWT_04139
YKL120W	CAWT_02933
YOR212W	CAWT_04177
YPL134C	CAWT_01871
YOR222W	CAWT_01871
YLR345W	CAWT_01151
YIL140W	CAWT_03405
YPR125W	CAWT_01244
YJR078W	CAWT_04473
YBL063W	CAWT_01958
YLR229C	CAWT_00581
YJR123W	CAWT_04688
YMR093W	CAWT_05951
YBR207W	CAWT_00489	CAWT_01480
YML081W	CAWT_00064
YJR127C	CAWT_00064
YAR003W	CAWT_02405
YKL193C	CAWT_04160
YPR105C	CAWT_04314
YOR054C	CAWT_02906
YKR072C	CAWT_02906
YJL059W	CAWT_00886
YER162C	CAWT_03072
YPL101W	CAWT_00185
YHL023C	CAWT_02155
YGR144W	CAWT_02825
YHL008C	CAWT_05189
YDL167C	CAWT_00622
YHR082C	CAWT_00681
YJL115W	CAWT_02081
YPR031W	CAWT_02767
YIL021W	CAWT_03259
YFL030W	CAWT_04957
YKR105C	CAWT_00508	CAWT_04515	CAWT_05224
YCL069W	CAWT_00508	CAWT_04515	CAWT_05224
YGR224W	CAWT_00508	CAWT_04515	CAWT_05224
YPR198W	CAWT_00508	CAWT_04515	CAWT_05224
YNL274C	CAWT_01086	CAWT_05968	CAWT_05899
YDR326C	CAWT_00675
YHR080C	CAWT_00675
YGL143C	CAWT_03438
YFR010W	CAWT_01329
YDR380W	CAWT_01985
YKL034W	CAWT_04934
YBR283C	CAWT_00848
YER068W	CAWT_01677
YGL095C	CAWT_05040
YML018C	CAWT_02953
YPL237W	CAWT_05742
YDR376W	CAWT_04244
YIL095W	CAWT_06136
YNL020C	CAWT_06136
YBR056W	CAWT_00047
YDR243C	CAWT_00306
YLR047C	CAWT_00453
YGL092W	CAWT_03297
YPL085W	CAWT_04695
YDR069C	CAWT_00053
YER144C	CAWT_00053
YNL047C	CAWT_05161
YIL105C	CAWT_05161
YOR092W	CAWT_04008
YNL095C	CAWT_04008
YBR212W	CAWT_03018
YNL181W	CAWT_00736
YKL073W	CAWT_04044
YDR415C	CAWT_00838
YOL151W	CAWT_05046
YDR541C	CAWT_05046
YGL157W	CAWT_05046
YGL039W	CAWT_05046
YLL010C	CAWT_02392
YLR019W	CAWT_02392
YER119C	CAWT_04969
YBL089W	CAWT_04969
YER122C	CAWT_02359
YKR066C	CAWT_02572
YKL009W	CAWT_05072
YBR214W	CAWT_00589
YGL056C	CAWT_00589
YJR051W	CAWT_00085
YEL047C	CAWT_00085
YDR466W	CAWT_05323
YIL088C	CAWT_04092
YGL133W	CAWT_05125
YOL041C	CAWT_04169
YGR238C	CAWT_01351
YHR158C	CAWT_01351
YER102W	CAWT_04308
YBL072C	CAWT_04308
YCR105W	CAWT_05120
YMR318C	CAWT_05120
YPR058W	CAWT_00696
YBR104W	CAWT_00696
YDR072C	CAWT_00517
YER021W	CAWT_01033
YDL207W	CAWT_05863
YCL055W	CAWT_01575
YPL214C	CAWT_02606
YNL291C	CAWT_04771
YPL150W	CAWT_04192
YPR119W	CAWT_03914
YGR108W	CAWT_03914
YBR200W	CAWT_03643
YBL045C	CAWT_04889
YDL238C	CAWT_05444
YLR212C	CAWT_03265
YNL003C	CAWT_05395
YNR030W	CAWT_05631
YDR386W	CAWT_05304
YOR202W	CAWT_04238
YIL133C	CAWT_01347
YNL069C	CAWT_01347
YML065W	CAWT_01077
YLR014C	CAWT_04863
YBL067C	CAWT_03876
YER098W	CAWT_03876
YER027C	CAWT_06000
YGL208W	CAWT_06000
YGR135W	CAWT_02644
YML004C	CAWT_01323
YDR168W	CAWT_05107
YJR096W	CAWT_02996
YOR188W	CAWT_01020
YNL178W	CAWT_01814
YNL085W	CAWT_03477
YOL023W	CAWT_05619
YOL055C	CAWT_04104
YPL258C	CAWT_04104
YPR121W	CAWT_04104
YLR308W	CAWT_01391
YLR307W	CAWT_01391
YBL020W	CAWT_01765
YAL002W	CAWT_02406
YDL156W	CAWT_05478
YNL048W	CAWT_05140
YBR154C	CAWT_00160
YLR351C	CAWT_00363
YLR309C	CAWT_01651
YHR137W	CAWT_03266
YML092C	CAWT_02208
YLL006W	CAWT_03718
YOR381W	CAWT_04525	CAWT_04524	CAWT_02028	CAWT_01966	CAWT_04259	CAWT_01986	CAWT_03246	CAWT_03245	CAWT_03239	CAWT_03375	CAWT_00332
YKL220C	CAWT_04525	CAWT_04524	CAWT_02028	CAWT_01966	CAWT_04259	CAWT_01986	CAWT_03246	CAWT_03245	CAWT_03239	CAWT_03375	CAWT_00332
YNR060W	CAWT_04525	CAWT_04524	CAWT_02028	CAWT_01966	CAWT_04259	CAWT_01986	CAWT_03246	CAWT_03245	CAWT_03239	CAWT_03375	CAWT_00332
YOR384W	CAWT_04525	CAWT_04524	CAWT_02028	CAWT_01966	CAWT_04259	CAWT_01986	CAWT_03246	CAWT_03245	CAWT_03239	CAWT_03375	CAWT_00332
YLL051C	CAWT_04525	CAWT_04524	CAWT_02028	CAWT_01966	CAWT_04259	CAWT_01986	CAWT_03246	CAWT_03245	CAWT_03239	CAWT_03375	CAWT_00332
YER148W	CAWT_00368
YPR060C	CAWT_00287
YNL221C	CAWT_01655
YOR246C	CAWT_04189
YPR004C	CAWT_04925
YPR097W	CAWT_05037
YNL118C	CAWT_02104
YNL016W	CAWT_02897
YJL081C	CAWT_05035
YNL062C	CAWT_01753
YER094C	CAWT_05672
YPR190C	CAWT_01625
YJR006W	CAWT_04841
YPL028W	CAWT_04187
YIL006W	CAWT_06034
YEL006W	CAWT_06034
YHR148W	CAWT_01406
YJR075W	CAWT_05225
YKL150W	CAWT_05163
YLR348C	CAWT_05031
YOL120C	CAWT_02822
YNL301C	CAWT_02822
YGL038C	CAWT_02918
YJL053W	CAWT_02705
YPR165W	CAWT_01622
YPL111W	CAWT_04818
YDR306C	CAWT_00868
YBR289W	CAWT_02741
YGR225W	CAWT_02799
YPR011C	CAWT_04174
YCR045C	CAWT_01425	CAWT_01424
YBR189W	CAWT_04143
YPL081W	CAWT_04143
YFR037C	CAWT_00030
YBR234C	CAWT_01933
YGL105W	CAWT_01642
YJL001W	CAWT_02866
YLR017W	CAWT_02696
YMR276W	CAWT_06128
YDR332W	CAWT_00669	CAWT_00670
YKL088W	CAWT_01451
YGL017W	CAWT_03803
YDR339C	CAWT_04764
YJL054W	CAWT_05645
YPL117C	CAWT_03566
YOR033C	CAWT_04457
YDR263C	CAWT_04457
YFL038C	CAWT_01035
YGL011C	CAWT_02413
YDR531W	CAWT_05093
YLR133W	CAWT_02843
YER151C	CAWT_05340
YGL210W	CAWT_02048
YER031C	CAWT_02048
YER026C	CAWT_00311
YER113C	CAWT_01479
YKR070W	CAWT_00882
YLR387C	CAWT_02128
YGL244W	CAWT_05428
YOL062C	CAWT_05882
YBR177C	CAWT_01045
YPL095C	CAWT_01045
YPL264C	CAWT_05872
YMR253C	CAWT_05872
YGR149W	CAWT_00387
YFL034C-B	CAWT_01311
YIL099W	CAWT_02465
YKL106W	CAWT_04276
YPL146C	CAWT_04321
YOR120W	CAWT_03043	CAWT_03042
YDR368W	CAWT_03043	CAWT_03042
YDL137W	CAWT_02807
YDL192W	CAWT_02807
YDR364C	CAWT_00167
YHR142W	CAWT_00806
YDR316W	CAWT_03435
YDR028C	CAWT_03895
YGR195W	CAWT_03585
YMR041C	CAWT_03745
YHR179W	CAWT_05223	CAWT_05243	CAWT_05213	CAWT_05222	CAWT_04056
YPL171C	CAWT_05223	CAWT_05243	CAWT_05213	CAWT_05222	CAWT_04056
YDR533C	CAWT_02584
YPL280W	CAWT_02584
YOR391C	CAWT_02584
YMR322C	CAWT_02584
YDL104C	CAWT_03700
YLR209C	CAWT_02675
YPR167C	CAWT_03125
YMR208W	CAWT_00483
YDR419W	CAWT_04120
YPL209C	CAWT_05135
YGR085C	CAWT_05780
YPR102C	CAWT_05780
YDL086W	CAWT_01106
YBR164C	CAWT_03605
YDR050C	CAWT_03053
YKL196C	CAWT_01098
YGL014W	CAWT_02409
YGR207C	CAWT_02218
YDR054C	CAWT_05543
YNL292W	CAWT_04505
YPR186C	CAWT_04242
YNL073W	CAWT_05538
YDR330W	CAWT_00680
YBR239C	CAWT_01641
YBR088C	CAWT_03617
YGL130W	CAWT_03247
YDR104C	CAWT_04936
YJR052W	CAWT_03952
YLR330W	CAWT_04171
YPL126W	CAWT_03496
YNL091W	CAWT_05870
YPL155C	CAWT_06102
YDR081C	CAWT_00435
YDR205W	CAWT_03152
YMR267W	CAWT_00485
YOR095C	CAWT_02479
YOR070C	CAWT_03344
YPL211W	CAWT_05130
YGR001C	CAWT_03361
YML121W	CAWT_05944
YAL003W	CAWT_03362
YML130C	CAWT_00428
YNR006W	CAWT_01299
YIL118W	CAWT_04255
YML102W	CAWT_04731
YLR114C	CAWT_05584
YDR098C	CAWT_03527
YER174C	CAWT_03527
YOR069W	CAWT_06158	CAWT_03163
YMR220W	CAWT_03608
YBR037C	CAWT_02200
YBR024W	CAWT_02200
YGR119C	CAWT_01601
YDR257C	CAWT_04701
YJR140C	CAWT_03074
YER089C	CAWT_01502
YBL056W	CAWT_01502
YOL092W	CAWT_02899
YBR147W	CAWT_02899
YBR039W	CAWT_01483
YNL240C	CAWT_00528
YIL001W	CAWT_05462
YJL121C	CAWT_05372
YDL056W	CAWT_02726
YKL059C	CAWT_03628
YGL064C	CAWT_05128
YJL134W	CAWT_01236
YKR053C	CAWT_01236
YOL068C	CAWT_03906
YDL042C	CAWT_03906
YDR204W	CAWT_01068
YIR004W	CAWT_00385
YDR090C	CAWT_03073
YLR115W	CAWT_02668
YLR220W	CAWT_02688
YPL104W	CAWT_00990
YNL067W	CAWT_02571
YGL147C	CAWT_02571
YDR523C	CAWT_01038
YCR088W	CAWT_03504
YGL142C	CAWT_04870
YPL242C	CAWT_05535
YML028W	CAWT_02945	CAWT_02929
YDR453C	CAWT_02945	CAWT_02929
YJL177W	CAWT_04216
YKL180W	CAWT_04216
YDL025C	CAWT_02855
YGR188C	CAWT_03488
YPL001W	CAWT_00927
YPL132W	CAWT_03376
YBR028C	CAWT_00775
YKL143W	CAWT_02322
YFR050C	CAWT_04606
YLR427W	CAWT_03736
YJL133W	CAWT_05898
YKR052C	CAWT_05898
YOL064C	CAWT_05262	CAWT_05257
YDL006W	CAWT_00503
YDR399W	CAWT_04042
YGR009C	CAWT_05251
YIL124W	CAWT_02427
YMR078C	CAWT_01468
YDR267C	CAWT_04656
YNL025C	CAWT_02884
YLR270W	CAWT_05472
YOR173W	CAWT_05472
YDR214W	CAWT_02286
YKR092C	CAWT_01634
YAR018C	CAWT_06115
YOR362C	CAWT_05498
YER157W	CAWT_00689
YML014W	CAWT_02109
YGR110W	CAWT_05309
YOR132W	CAWT_01222
YMR226C	CAWT_03633
YOR096W	CAWT_02480
YNL096C	CAWT_02480
YER014W	CAWT_00538
YMR140W	CAWT_00816
YDR527W	CAWT_04530
YPL227C	CAWT_01617
YMR244W	CAWT_02758
YJR100C	CAWT_04814
YKL025C	CAWT_04883
YBR084C-A	CAWT_02763
YBL027W	CAWT_02763
YOR231W	CAWT_04324
YPL140C	CAWT_04324
YDR117C	CAWT_01190
YHR076W	CAWT_03749
YOR100C	CAWT_01540
YGL058W	CAWT_05717
YKL001C	CAWT_04437
YMR019W	CAWT_04653
YOR256C	CAWT_03777
YPL176C	CAWT_03777
YDR398W	CAWT_02283
YJL068C	CAWT_02232
YML067C	CAWT_02791
YCR026C	CAWT_03226
YEL016C	CAWT_03226
YJR032W	CAWT_02432
YKR051W	CAWT_02856
YPR089W	CAWT_00910
YMR100W	CAWT_02932
YMR214W	CAWT_05218
YBR082C	CAWT_02261
YDR059C	CAWT_02261
YEL054C	CAWT_02538
YDR418W	CAWT_02538
YOR312C	CAWT_03632
YMR242C	CAWT_03632
YDL117W	CAWT_00743
YHR026W	CAWT_00122
YEL024W	CAWT_02755
YHR200W	CAWT_04358
YPL103C	CAWT_01326
YOR051C	CAWT_04060
YNR015W	CAWT_06061
YBR015C	CAWT_01859
YJL186W	CAWT_01859
YNL116W	CAWT_05332
YHR115C	CAWT_05332
YMR176W	CAWT_00831
YGR280C	CAWT_03359
YBR261C	CAWT_05406
YER012W	CAWT_04897
YMR314W	CAWT_05731
YOR307C	CAWT_05299
YDL236W	CAWT_00693
YBR035C	CAWT_01794
YBL082C	CAWT_04945
YJL156C	CAWT_02139
YOR154W	CAWT_00546
YIL020C	CAWT_03258
YPR135W	CAWT_00749
[truncated: 2,013 more rows]
