# Supplementary material for: Evolutionary Conservation and Diversification of Puf RNA Binding Proteins and Their mRNA Targets
Source: PLoS Biol. 2015 Nov 20;13(11):e1002307. doi: 10.1371/journal.pbio.1002307 (PMC4654594; doi:10.1371/journal.pbio.1002307)
Supplement: S4 Dataset — (ZIP) [file pbio.1002307.s004.zip › S.cerevisiae.fa_C.cinerea.fa.txt]

YHR165C	CC1G_07124T0
YJL130C	CC1G_04764T0
YDL171C	CC1G_13933T0
YNR016C	CC1G_14835T0
YLR106C	CC1G_07173T0
YKL203C	CC1G_00894T0
YJR066W	CC1G_00894T0
YDL140C	CC1G_11229T0
YGR032W	CC1G_06961T0	CC1G_04252T0
YLR342W	CC1G_06961T0	CC1G_04252T0
YKR054C	CC1G_03757T0
YNL262W	CC1G_09909T0
YGL206C	CC1G_05661T0
YKL182W	CC1G_07064T0
YOR151C	CC1G_15845T0
YHR099W	CC1G_00331T0
YOR207C	CC1G_11201T0
YOR116C	CC1G_11381T0
YER172C	CC1G_09245T0
YBR218C	CC1G_05664T0
YGL062W	CC1G_05664T0
YOR341W	CC1G_14600T0
YJR109C	CC1G_11823T0
YBL076C	CC1G_03229T0
YLL040C	CC1G_11305T0
YOR133W	CC1G_00516T0
YDR385W	CC1G_00516T0
YPR010C	CC1G_01405T0
YGR061C	CC1G_11804T0
YAL026C	CC1G_02009T0
YGL195W	CC1G_04628T0
YOR326W	CC1G_03780T0
YAL029C	CC1G_03780T0
YNL088W	CC1G_03723T0	CC1G_12208T0
YDR127W	CC1G_09809T0
YPR184W	CC1G_12049T0
YGR094W	CC1G_00124T0
YDL126C	CC1G_09879T0
YJL050W	CC1G_09925T0
YPL082C	CC1G_13926T0
YIL125W	CC1G_12439T0
YER070W	CC1G_03383T0
YIL066C	CC1G_03383T0
YMR109W	CC1G_13719T0
YKL129C	CC1G_13719T0
YGR218W	CC1G_03919T0
YKL210W	CC1G_14580T0
YBR115C	CC1G_15694T0
YIL048W	CC1G_01594T0
YEL031W	CC1G_09910T0
YOR335C	CC1G_11540T0
YLR304C	CC1G_10805T0
YJR137C	CC1G_11557T0
YPL058C	CC1G_10707T0	CC1G_07604T0	CC1G_15607T0
YDR011W	CC1G_10707T0	CC1G_07604T0	CC1G_15607T0
YDR135C	CC1G_13165T0
YDL102W	CC1G_05692T0
YMR196W	CC1G_03304T0
YPL160W	CC1G_11878T0
YGR204W	CC1G_13910T0
YBR084W	CC1G_13910T0
YNL132W	CC1G_12871T0
YDR170C	CC1G_00277T0
YDL145C	CC1G_07680T0
YIL126W	CC1G_08634T0
YMR189W	CC1G_01843T0
YER166W	CC1G_07338T0
YDR093W	CC1G_07338T0
YBL075C	CC1G_13924T0
YER103W	CC1G_13924T0
YAL005C	CC1G_13924T0
YLL024C	CC1G_13924T0
YBR023C	CC1G_00631T0
YER171W	CC1G_04251T0
YER013W	CC1G_06591T0
YMR186W	CC1G_03927T0
YPL240C	CC1G_03927T0
YMR080C	CC1G_01067T0
YER125W	CC1G_03837T0
YPL217C	CC1G_15058T0
YIL143C	CC1G_06434T0
YMR288W	CC1G_00913T0
YKL148C	CC1G_06084T0
YJL045W	CC1G_06084T0
YJL200C	CC1G_13670T0
YFR031C	CC1G_12491T0
YIL078W	CC1G_12107T0
YER164W	CC1G_04478T0
YBL023C	CC1G_01881T0
YBR245C	CC1G_06981T0
YOR304W	CC1G_06981T0
YGL022W	CC1G_15851T0
YOR291W	CC1G_01918T0
YGL009C	CC1G_00469T0
YNL163C	CC1G_02970T0
YLR249W	CC1G_06090T0
YNL014W	CC1G_06090T0
YDR457W	CC1G_01887T0
YPR160W	CC1G_02204T0
YGL173C	CC1G_11892T0
YGL150C	CC1G_03628T0
YBL105C	CC1G_07190T0
YFR015C	CC1G_01973T0
YLR258W	CC1G_01973T0
YLR398C	CC1G_13734T0
YAL035W	CC1G_14570T0
YLR069C	CC1G_12235T0
YOL021C	CC1G_14595T0
YGL120C	CC1G_02631T0
YPR019W	CC1G_11443T0
YNL209W	CC1G_13982T0
YDL229W	CC1G_13982T0
YEL011W	CC1G_01359T0
YCR057C	CC1G_03596T0
YKL104C	CC1G_02524T0
YHR023W	CC1G_09915T0
YGL201C	CC1G_01319T0
YGR281W	CC1G_06420T0	CC1G_06532T0	CC1G_14430T0	CC1G_07332T0
YJR045C	CC1G_06894T0
YEL030W	CC1G_06894T0
YPL086C	CC1G_01073T0
YDR091C	CC1G_07665T0
YPR074C	CC1G_03857T0
YBR117C	CC1G_03857T0
YDR238C	CC1G_00705T0
YJL034W	CC1G_12348T0
YML059C	CC1G_06619T0
YGL167C	CC1G_06823T0
YLL026W	CC1G_11300T0
YBR127C	CC1G_12318T0
YPR181C	CC1G_02462T0
YNL102W	CC1G_05722T0
YPL167C	CC1G_13640T0
YER091C	CC1G_00401T0
YPL226W	CC1G_01993T0
YPR080W	CC1G_06744T0
YBR118W	CC1G_06744T0
YHR074W	CC1G_14836T0
YLL048C	CC1G_02239T0
YHL035C	CC1G_02239T0
YGL163C	CC1G_04178T0
YDR039C	CC1G_00228T0	CC1G_07450T0
YDR040C	CC1G_00228T0	CC1G_07450T0
YDR038C	CC1G_00228T0	CC1G_07450T0
YGL234W	CC1G_01782T0
YML035C	CC1G_03349T0
YLR259C	CC1G_02564T0
YHR186C	CC1G_00662T0
YKR001C	CC1G_11510T0
YGL026C	CC1G_13871T0
YKR086W	CC1G_12010T0
YLR153C	CC1G_09467T0
YLR274W	CC1G_04383T0
YBR202W	CC1G_01238T0
YER069W	CC1G_06506T0
YDR334W	CC1G_04465T0
YCR011C	CC1G_10757T0
YMR120C	CC1G_08365T0
YLR028C	CC1G_08365T0
YDR212W	CC1G_03914T0
YMR108W	CC1G_10573T0	CC1G_10577T0
YEL032W	CC1G_10284T0
YBL099W	CC1G_09000T0
YMR128W	CC1G_02923T0
YLL001W	CC1G_04008T0
YBL039C	CC1G_05482T0
YJR103W	CC1G_05482T0
YIL142W	CC1G_06646T0
YDR258C	CC1G_14783T0
YBR121C	CC1G_11478T0	CC1G_15417T0
YJL074C	CC1G_15063T0
YDR001C	CC1G_07090T0
YBR001C	CC1G_07090T0
YOR168W	CC1G_01376T0
YHR027C	CC1G_05324T0
YKR031C	CC1G_02932T0
YDR234W	CC1G_14391T0
YMR089C	CC1G_01718T0
YFL036W	CC1G_11031T0
YOL090W	CC1G_05221T0
YDR129C	CC1G_10983T0
YLL034C	CC1G_06211T0
YFL037W	CC1G_04743T0
YCL054W	CC1G_06793T0
YAL023C	CC1G_08308T0
YOR321W	CC1G_08308T0
YGL207W	CC1G_05155T0
YDR037W	CC1G_02312T0
YOR270C	CC1G_06089T0
YMR054W	CC1G_06089T0
YCL030C	CC1G_00367T0
YJR064W	CC1G_14362T0
YJL111W	CC1G_00527T0
YBL022C	CC1G_09069T0
YOR204W	CC1G_08317T0
YPL119C	CC1G_08317T0
YGL245W	CC1G_01078T0
YDL215C	CC1G_05055T0
YMR290C	CC1G_10586T0
YMR217W	CC1G_11893T0
YGR256W	CC1G_03705T0
YHR183W	CC1G_03705T0
YGR240C	CC1G_14425T0
YMR205C	CC1G_14425T0
YER025W	CC1G_09429T0
YFL008W	CC1G_10710T0
YKL145W	CC1G_13955T0
YPL093W	CC1G_14285T0
YBR080C	CC1G_01432T0
YIL075C	CC1G_13628T0
YML085C	CC1G_00146T0	CC1G_01375T0
YML124C	CC1G_00146T0	CC1G_01375T0
YOR048C	CC1G_00019T0
YLR129W	CC1G_00216T0
YHR020W	CC1G_05260T0
YDR291W	CC1G_05158T0
YGR217W	CC1G_12231T0
YFL039C	CC1G_08232T0
YPL006W	CC1G_00079T0
YJR016C	CC1G_04981T0
YBL015W	CC1G_08888T0
YDL143W	CC1G_04183T0
YJR121W	CC1G_01082T0
YBR114W	CC1G_09941T0
YER043C	CC1G_11614T0
YJL033W	CC1G_09858T0
YNL192W	CC1G_03095T0	CC1G_04496T0	CC1G_06628T0
YKR097W	CC1G_02063T0
YOL006C	CC1G_06861T0
YML056C	CC1G_09717T0
YLR432W	CC1G_09717T0
YHR216W	CC1G_09717T0
YKL215C	CC1G_02687T0
YLR305C	CC1G_13883T0
YLR175W	CC1G_03629T0
YMR301C	CC1G_07837T0
YMR304W	CC1G_12961T0
YLR359W	CC1G_08733T0
YFR019W	CC1G_13729T0
YJL005W	CC1G_02340T0
YDL160C	CC1G_08578T0
YOR109W	CC1G_00178T0
YNL106C	CC1G_00178T0
YLR410W	CC1G_00287T0
YGR270W	CC1G_11095T0
YJL014W	CC1G_11423T0
YFR009W	CC1G_03722T0
YLR189C	CC1G_01691T0
YLR060W	CC1G_00412T0
YPR145W	CC1G_11936T0
YGR124W	CC1G_11936T0
YNL250W	CC1G_03010T0
YKL010C	CC1G_14872T0
YDR293C	CC1G_00351T0
YPL235W	CC1G_00695T0
YBR126C	CC1G_07571T0
YPL262W	CC1G_03627T0
YIL109C	CC1G_03572T0
YNL049C	CC1G_03572T0
YIL129C	CC1G_05323T0
YLR450W	CC1G_05275T0
YML075C	CC1G_05275T0
YNR031C	CC1G_13687T0
YCR073C	CC1G_13687T0
YPR002W	CC1G_09323T0
YBR196C	CC1G_15643T0
YGR264C	CC1G_06322T0
YJR143C	CC1G_00834T0
YDR188W	CC1G_11835T0
YDR097C	CC1G_07657T0
YBR143C	CC1G_03852T0
YKL165C	CC1G_10660T0
YDL007W	CC1G_07046T0
YLR086W	CC1G_13763T0
YMR105C	CC1G_00866T0
YKL127W	CC1G_00866T0
YDL182W	CC1G_06438T0
YDL131W	CC1G_06438T0
YHR019C	CC1G_04635T0
YCR093W	CC1G_05143T0
YMR049C	CC1G_00099T0
YDL095W	CC1G_06647T0
YDL093W	CC1G_06647T0
YDR172W	CC1G_00279T0
YGL156W	CC1G_01530T0
YNL161W	CC1G_00325T0	CC1G_00855T0
YEL013W	CC1G_13680T0
YGL048C	CC1G_05504T0
YAL038W	CC1G_10283T0
YOR347C	CC1G_10283T0
YGL236C	CC1G_02695T0
YFL018C	CC1G_07310T0
YJL012C	CC1G_07062T0
YOL004W	CC1G_06606T0	CC1G_05319T0
YER065C	CC1G_07122T0
YNL189W	CC1G_10276T0
YOR117W	CC1G_07176T0
YOR063W	CC1G_01290T0
YDL031W	CC1G_06853T0
YDR190C	CC1G_06666T0
YNL330C	CC1G_04427T0
YLR347C	CC1G_09106T0
YLR180W	CC1G_01221T0
YDR502C	CC1G_01221T0
YHR072W	CC1G_05695T0
YOR128C	CC1G_11091T0
YLR113W	CC1G_00577T0
YNL247W	CC1G_14214T0
YGL125W	CC1G_00920T0
YLL039C	CC1G_03676T0	CC1G_11833T0
YML057W	CC1G_05539T0
YLR433C	CC1G_05539T0
YNL287W	CC1G_06626T0
YGR254W	CC1G_00616T0
YHR174W	CC1G_00616T0
YOR393W	CC1G_00616T0
YPL281C	CC1G_00616T0
YMR323W	CC1G_00616T0
YGL137W	CC1G_10986T0
YNL104C	CC1G_01077T0
YOR108W	CC1G_01077T0
YNL117W	CC1G_02345T0
YIR031C	CC1G_02345T0
YDL066W	CC1G_11465T0
YLR174W	CC1G_11465T0
YDL084W	CC1G_03770T0
YLR378C	CC1G_03157T0
YDL029W	CC1G_00749T0
YDR394W	CC1G_03877T0
YJL212C	CC1G_12490T0	CC1G_11245T0	CC1G_10290T0	CC1G_04679T0	CC1G_10984T0	CC1G_14120T0
YGR116W	CC1G_04208T0
YER036C	CC1G_11006T0
YKL035W	CC1G_04534T0
YLR240W	CC1G_06302T0
YDR232W	CC1G_00058T0
YER133W	CC1G_07643T0
YBL017C	CC1G_10357T0
YJL222W	CC1G_10357T0
YIL173W	CC1G_10357T0
YNR065C	CC1G_10357T0
YBR229C	CC1G_04516T0
YLR289W	CC1G_01153T0
YDL164C	CC1G_11289T0
YLL018C	CC1G_06749T0
YLR272C	CC1G_10717T0
YJL153C	CC1G_06001T0
YLR197W	CC1G_07999T0
YOR014W	CC1G_12966T0
YDR341C	CC1G_07174T0
YHR091C	CC1G_07174T0
YOR187W	CC1G_06762T0
YER086W	CC1G_06863T0
YBR294W	CC1G_03861T0
YLR092W	CC1G_03861T0
YLR389C	CC1G_01115T0
YPR173C	CC1G_13597T0
YNL220W	CC1G_10072T0
YER136W	CC1G_01740T0
YNL325C	CC1G_09726T0
YGL190C	CC1G_00882T0
YKL157W	CC1G_03839T0
YHR047C	CC1G_03839T0
YCL017C	CC1G_01108T0
YMR300C	CC1G_01222T0
YLR397C	CC1G_03112T0
YPR024W	CC1G_04250T0
YPL040C	CC1G_05258T0
YDR270W	CC1G_00830T0
YJR065C	CC1G_06423T0
YOR259C	CC1G_09015T0
YPL106C	CC1G_09266T0
YBR169C	CC1G_09266T0
YLR371W	CC1G_14847T0
YGR070W	CC1G_14847T0
YDR062W	CC1G_06977T0
YDR023W	CC1G_06927T0
YJL008C	CC1G_11153T0
YHR018C	CC1G_04314T0
YLR384C	CC1G_04572T0
YHR170W	CC1G_08560T0
YCR012W	CC1G_05205T0
YLR277C	CC1G_03293T0
YDR074W	CC1G_07487T0
YNR013C	CC1G_08098T0
YLR355C	CC1G_06305T0
YKR059W	CC1G_08291T0
YJL138C	CC1G_08291T0
YBR097W	CC1G_08691T0
YLR276C	CC1G_05708T0
YNL241C	CC1G_00317T0
YNL321W	CC1G_02972T0
YPR006C	CC1G_06620T0
YKR009C	CC1G_06396T0
YOL097C	CC1G_05085T0
YHR205W	CC1G_00081T0
YER165W	CC1G_04203T0
YOL058W	CC1G_05760T0
YOR217W	CC1G_11113T0
YGL084C	CC1G_00129T0
YPL189W	CC1G_00129T0
YDR456W	CC1G_01651T0
YOR375C	CC1G_05483T0
YAL062W	CC1G_05483T0
YPR035W	CC1G_00362T0
YML072C	CC1G_10298T0	CC1G_03516T0
YJR010W	CC1G_04537T0
YGL238W	CC1G_12114T0
YOL098C	CC1G_06781T0
YER090W	CC1G_10822T0
YHR037W	CC1G_10646T0
YNL112W	CC1G_14381T0
YLL008W	CC1G_06722T0
YBR248C	CC1G_10536T0
YOR211C	CC1G_06286T0
YER073W	CC1G_05826T0	CC1G_05802T0
YOR374W	CC1G_05826T0	CC1G_05802T0
YDL168W	CC1G_00131T0
YDR122W	CC1G_02698T0
YLR096W	CC1G_02698T0
YCR053W	CC1G_06914T0
YLR303W	CC1G_04699T0
YNR050C	CC1G_05582T0
YKR002W	CC1G_08123T0
YNL298W	CC1G_02087T0
YPL036W	CC1G_03517T0	CC1G_15207T0
YGL008C	CC1G_03517T0	CC1G_15207T0
YGL251C	CC1G_01117T0
YHL016C	CC1G_06488T0
YNL061W	CC1G_11923T0
YAR035W	CC1G_04835T0
YDR021W	CC1G_00176T0
YNR053C	CC1G_00617T0
YGR145W	CC1G_05272T0
YIL074C	CC1G_10537T0
YER081W	CC1G_10537T0
YLR083C	CC1G_06855T0
YDR107C	CC1G_06855T0
YCL057W	CC1G_03454T0
YPL091W	CC1G_03850T0
YOR165W	CC1G_04523T0
YLR386W	CC1G_01317T0
YHL007C	CC1G_00840T0
YPR088C	CC1G_04206T0
YAL036C	CC1G_14608T0
YDL188C	CC1G_14363T0
YDL134C	CC1G_14363T0
YIL155C	CC1G_05387T0
YKL211C	CC1G_02006T0
YLR430W	CC1G_02924T0
YPR138C	CC1G_01676T0
YGR121C	CC1G_01676T0
YOR027W	CC1G_00449T0
YFL033C	CC1G_14606T0
YCR017C	CC1G_06349T0
YGR055W	CC1G_08094T0
YOR046C	CC1G_07577T0
YGR103W	CC1G_03666T0
YLL029W	CC1G_05499T0
YNL238W	CC1G_12012T0	CC1G_01625T0	CC1G_02379T0
YJL026W	CC1G_00201T0
YBL004W	CC1G_04618T0
YAR042W	CC1G_05813T0
YDL019C	CC1G_05813T0
YML016C	CC1G_13441T0
YDR436W	CC1G_13441T0
YOR356W	CC1G_11850T0
YCR072C	CC1G_05895T0
YOL157C	CC1G_02838T0	CC1G_02880T0
YIL172C	CC1G_02838T0	CC1G_02880T0
YJL221C	CC1G_02838T0	CC1G_02880T0
YGR287C	CC1G_02838T0	CC1G_02880T0
YBR299W	CC1G_02838T0	CC1G_02880T0
YGR292W	CC1G_02838T0	CC1G_02880T0
YJL216C	CC1G_02838T0	CC1G_02880T0
YGR088W	CC1G_09926T0
YMR229C	CC1G_01766T0
YGR125W	CC1G_07992T0
YBR006W	CC1G_01449T0
YFR044C	CC1G_06968T0
YFL034W	CC1G_10099T0
YKR039W	CC1G_07764T0
YGR191W	CC1G_07764T0
YCL025C	CC1G_07764T0
YDR508C	CC1G_07764T0
YBR068C	CC1G_07764T0
YJL101C	CC1G_01941T0
YMR167W	CC1G_05322T0
YLR044C	CC1G_03453T0
YLR134W	CC1G_03453T0
YGR087C	CC1G_03453T0
YDL080C	CC1G_03453T0
YFL022C	CC1G_00417T0
YML054C	CC1G_06899T0
YGL148W	CC1G_03718T0
YOR317W	CC1G_01568T0	CC1G_01566T0	CC1G_06115T0
YMR246W	CC1G_01568T0	CC1G_01566T0	CC1G_06115T0
YIL009W	CC1G_01568T0	CC1G_01566T0	CC1G_06115T0
YHR030C	CC1G_02007T0
YGR100W	CC1G_08353T0
YMR104C	CC1G_03026T0	CC1G_09916T0
YKL126W	CC1G_03026T0	CC1G_09916T0
YBR221C	CC1G_00368T0
YKL060C	CC1G_06653T0
YNL329C	CC1G_11759T0
YPL265W	CC1G_04288T0
YBR025C	CC1G_10928T0
YGL027C	CC1G_03818T0
YBR073W	CC1G_14217T0
YKL197C	CC1G_02021T0
YJR040W	CC1G_03217T0
YJL154C	CC1G_12185T0
YNR001C	CC1G_12964T0
YCR005C	CC1G_12964T0
YOR310C	CC1G_11396T0
YPL259C	CC1G_15504T0
YNL243W	CC1G_01812T0
YPR111W	CC1G_13618T0
YGR092W	CC1G_13618T0
YBR132C	CC1G_01034T0
YLR409C	CC1G_01231T0
YBR112C	CC1G_08637T0
YJL052W	CC1G_09116T0
YGR192C	CC1G_09116T0
YJR009C	CC1G_09116T0
YNL154C	CC1G_01170T0
YHR135C	CC1G_01170T0
YER178W	CC1G_09082T0
YGL099W	CC1G_13696T0
YBR031W	CC1G_11636T0
YDR012W	CC1G_11636T0
YDL195W	CC1G_09232T0
YHR065C	CC1G_11505T0
YLR117C	CC1G_03601T0	CC1G_08670T0
YLR163C	CC1G_15045T0
YER052C	CC1G_11606T0	CC1G_05490T0
YLR058C	CC1G_10328T0
YBR263W	CC1G_10328T0
YDR148C	CC1G_07689T0
YLR234W	CC1G_02333T0
YAL016W	CC1G_11311T0
YKL135C	CC1G_11024T0	CC1G_04284T0
YGR244C	CC1G_04425T0
YDR353W	CC1G_05058T0
YHR106W	CC1G_05058T0
YNR047W	CC1G_01261T0
YCR091W	CC1G_01261T0
YML010W	CC1G_10334T0
YBL030C	CC1G_10549T0
YBR085W	CC1G_10549T0
YMR056C	CC1G_10549T0
YGR245C	CC1G_05204T0
YHR007C	CC1G_07605T0	CC1G_08364T0
YDR294C	CC1G_02303T0
YHR039C	CC1G_03873T0
YGR170W	CC1G_09044T0
YPL154C	CC1G_00332T0
YAL048C	CC1G_04972T0
YBR136W	CC1G_08126T0
YMR165C	CC1G_01386T0
YLR438W	CC1G_01630T0
YGL091C	CC1G_05681T0
YMR250W	CC1G_05236T0	CC1G_03790T0
YPL012W	CC1G_01996T0
YNL059C	CC1G_12191T0
YML126C	CC1G_00827T0
YDR283C	CC1G_02807T0
YIL166C	CC1G_00526T0	CC1G_11337T0
YKR038C	CC1G_03622T0
YFR038W	CC1G_07967T0
YBL024W	CC1G_10971T0
YPL204W	CC1G_06627T0
YNL277W	CC1G_12160T0
YER095W	CC1G_10538T0
YLR188W	CC1G_06875T0
YPL270W	CC1G_06875T0
YGL114W	CC1G_14396T0
YKL209C	CC1G_03025T0	CC1G_02511T0	CC1G_04855T0
YIR027C	CC1G_06842T0
YOR244W	CC1G_03192T0
YGL078C	CC1G_08643T0
YOL057W	CC1G_13912T0
YBR237W	CC1G_00430T0
YBR281C	CC1G_15002T0
YOL094C	CC1G_01803T0
YDR375C	CC1G_01181T0
YDL060W	CC1G_03215T0
YLL031C	CC1G_02726T0
YLR027C	CC1G_04317T0
YOR196C	CC1G_03624T0
YCL059C	CC1G_09940T0
YLR314C	CC1G_10270T0
YMR278W	CC1G_05188T0
YBL016W	CC1G_07620T0	CC1G_03633T0
YLR089C	CC1G_08664T0
YDR111C	CC1G_08664T0
YHR107C	CC1G_02638T0
YMR216C	CC1G_04899T0
YMR145C	CC1G_06456T0
YDL085W	CC1G_06456T0
YLR354C	CC1G_07747T0
YGR043C	CC1G_07747T0
YOR361C	CC1G_13660T0
YDL132W	CC1G_03473T0	CC1G_10644T0
YHR113W	CC1G_00215T0
YKL146W	CC1G_14439T0
YKL064W	CC1G_01422T0
YDL190C	CC1G_07146T0
YIR007W	CC1G_09195T0
YBR296C	CC1G_07317T0	CC1G_12086T0	CC1G_09076T0
YDL047W	CC1G_02102T0
YGL040C	CC1G_01960T0
YAL019W	CC1G_04564T0
YDR109C	CC1G_08202T0
YHR042W	CC1G_15012T0
YGL012W	CC1G_00893T0
YGR258C	CC1G_06293T0
YBR079C	CC1G_12234T0
YBR166C	CC1G_15508T0
YPR159W	CC1G_02942T0	CC1G_07740T0	CC1G_07730T0	CC1G_01092T0	CC1G_15468T0
YGR143W	CC1G_02942T0	CC1G_07740T0	CC1G_07730T0	CC1G_01092T0	CC1G_15468T0
YNL331C	CC1G_06843T0	CC1G_06844T0	CC1G_05006T0
YDL243C	CC1G_06843T0	CC1G_06844T0	CC1G_05006T0
YCR107W	CC1G_06843T0	CC1G_06844T0	CC1G_05006T0
YJR155W	CC1G_06843T0	CC1G_06844T0	CC1G_05006T0
YKL134C	CC1G_01835T0
YNR008W	CC1G_02002T0
YCL018W	CC1G_01358T0
YHR079C	CC1G_06931T0
YDR060W	CC1G_12485T0
YPR033C	CC1G_13798T0
YHR164C	CC1G_11474T0
YOR136W	CC1G_00350T0
YOR074C	CC1G_01532T0
YMR001C	CC1G_07437T0
YLR032W	CC1G_00528T0
YJL155C	CC1G_07106T0
YBR198C	CC1G_10527T0
YJL094C	CC1G_08860T0	CC1G_02465T0	CC1G_05632T0	CC1G_02318T0
YER110C	CC1G_00926T0
YLR222C	CC1G_06538T0
YNL142W	CC1G_12816T0	CC1G_13124T0	CC1G_05914T0
YDR189W	CC1G_00507T0
YBL063W	CC1G_04228T0
YNL037C	CC1G_00372T0
YDL103C	CC1G_06565T0
YDL138W	CC1G_00859T0
YDL194W	CC1G_00859T0
YEL060C	CC1G_04470T0
YOR003W	CC1G_04470T0
YHR028C	CC1G_04021T0
YKR095W	CC1G_03004T0
YIL149C	CC1G_03004T0
YBR011C	CC1G_01868T0
YBR170C	CC1G_13210T0
YPL203W	CC1G_04466T0
YKL166C	CC1G_04466T0
YJL164C	CC1G_04466T0
YHR120W	CC1G_03702T0
YEL058W	CC1G_13637T0
YLR401C	CC1G_12476T0
YLR231C	CC1G_11928T0
YMR309C	CC1G_14224T0
YER093C	CC1G_14988T0
YPR112C	CC1G_02157T0
YDR477W	CC1G_10117T0
YNL082W	CC1G_07970T0
YKL212W	CC1G_10509T0
YJR145C	CC1G_05712T0
YHR203C	CC1G_05712T0
YGL253W	CC1G_11986T0
YFR053C	CC1G_11986T0
YHR068W	CC1G_00276T0
YJL197W	CC1G_00857T0
YGR185C	CC1G_02632T0
YGR286C	CC1G_04385T0
YOL034W	CC1G_12433T0
YOL023W	CC1G_05097T0
YDL178W	CC1G_03657T0
YEL071W	CC1G_03657T0
YDL198C	CC1G_10403T0
YBR249C	CC1G_09707T0
YDR035W	CC1G_09707T0
YOR388C	CC1G_03226T0
YBR208C	CC1G_13741T0
YJR130C	CC1G_02540T0
YML082W	CC1G_02540T0
YLR195C	CC1G_01239T0
YIL035C	CC1G_04406T0
YFR030W	CC1G_00436T0
YMR015C	CC1G_01671T0
YIL046W	CC1G_03801T0
YLR429W	CC1G_04040T0
YGL211W	CC1G_09935T0
YDR211W	CC1G_11926T0
YIL160C	CC1G_12895T0
YNL021W	CC1G_14135T0
YDR099W	CC1G_01418T0
YER177W	CC1G_01418T0
YEL022W	CC1G_05166T0
YJR031C	CC1G_05166T0
YBR160W	CC1G_02703T0
YNL267W	CC1G_04234T0
YIR034C	CC1G_03693T0
YIL018W	CC1G_09955T0
YFR031C-A	CC1G_09955T0
YJR148W	CC1G_08649T0
YHR208W	CC1G_08649T0
YHR025W	CC1G_03758T0
YNL045W	CC1G_04794T0
YDR208W	CC1G_10722T0
YJL167W	CC1G_02580T0
YOR323C	CC1G_09001T0
YGL095C	CC1G_15034T0
YFL011W	CC1G_07988T0
YMR011W	CC1G_07988T0
YOL156W	CC1G_07988T0
YJL219W	CC1G_07988T0
YEL069C	CC1G_07988T0
YNR072W	CC1G_07988T0
YDL245C	CC1G_07988T0
YJR158W	CC1G_07988T0
YBR017C	CC1G_04693T0
YHR194W	CC1G_04498T0
YKL017C	CC1G_09844T0
YHR096C	CC1G_04773T0
YHR094C	CC1G_04773T0
YDR345C	CC1G_04773T0
YDR342C	CC1G_04773T0
YDR343C	CC1G_04773T0
YHR092C	CC1G_04773T0
YLR081W	CC1G_04773T0
YJL214W	CC1G_04773T0
YDR047W	CC1G_01304T0
YPL147W	CC1G_05451T0
YFL053W	CC1G_00858T0
YML070W	CC1G_00858T0
YCR092C	CC1G_03897T0
YOR197W	CC1G_12414T0	CC1G_08798T0
YNL275W	CC1G_02965T0
YOR065W	CC1G_05743T0
YPR016C	CC1G_07093T0
YKL085W	CC1G_06656T0
YLR340W	CC1G_07572T0
YPL195W	CC1G_06581T0
YGR274C	CC1G_13701T0
YKL213C	CC1G_01210T0
YCR032W	CC1G_07289T0
YAL021C	CC1G_02282T0
YDR128W	CC1G_02872T0
YNL064C	CC1G_03786T0
YPR047W	CC1G_04241T0
YCR002C	CC1G_12292T0
YFR004W	CC1G_00196T0
YDL240W	CC1G_05680T0
YLL041C	CC1G_09250T0
YDR483W	CC1G_07959T0	CC1G_07940T0	CC1G_12163T0	CC1G_04235T0
YOR099W	CC1G_07959T0	CC1G_07940T0	CC1G_12163T0	CC1G_04235T0
YBR205W	CC1G_07959T0	CC1G_07940T0	CC1G_12163T0	CC1G_04235T0
YML061C	CC1G_13681T0	CC1G_01687T0
YPL131W	CC1G_00346T0
YMR266W	CC1G_14420T0	CC1G_02058T0
YOL084W	CC1G_14420T0	CC1G_02058T0
YMR139W	CC1G_03802T0
YDL079C	CC1G_03802T0
YNL006W	CC1G_06967T0
YLR362W	CC1G_12014T0
YBR034C	CC1G_03287T0
YDR158W	CC1G_07878T0
YGR211W	CC1G_02657T0
YFL059W	CC1G_05118T0
YNL333W	CC1G_05118T0
YMR096W	CC1G_05118T0
YML008C	CC1G_07728T0	CC1G_06149T0
YBR220C	CC1G_01670T0
YMR062C	CC1G_08401T0
YAR007C	CC1G_01113T0
YPL109C	CC1G_01824T0
YPL042C	CC1G_07887T0
YGL094C	CC1G_13925T0
YLR293C	CC1G_01173T0
YOR185C	CC1G_01173T0
YKL140W	CC1G_02011T0
YGR231C	CC1G_07131T0
YLR087C	CC1G_04554T0
YPL151C	CC1G_14323T0
YNL023C	CC1G_15697T0
YDL149W	CC1G_01076T0
YJR110W	CC1G_01220T0
YKR024C	CC1G_03191T0
YPL008W	CC1G_02974T0
YOR206W	CC1G_11196T0
YOR241W	CC1G_00421T0
YER126C	CC1G_14140T0
YMR297W	CC1G_09180T0
YBR139W	CC1G_09180T0
YML100W	CC1G_11726T0
YMR261C	CC1G_11726T0
YBR058C	CC1G_05800T0
YPR029C	CC1G_00914T0
YNL239W	CC1G_03271T0
YNL071W	CC1G_06806T0
YPL184C	CC1G_06834T0
YHL032C	CC1G_09006T0
YBL011W	CC1G_04274T0
YKR067W	CC1G_04274T0
YER179W	CC1G_01808T0
YDR390C	CC1G_06462T0
YDL097C	CC1G_13483T0
YJL129C	CC1G_12095T0
YKR050W	CC1G_12095T0
YIL094C	CC1G_00055T0
YLR377C	CC1G_04247T0
YLR383W	CC1G_05412T0
YJL095W	CC1G_10513T0
YMR190C	CC1G_07448T0
YHL011C	CC1G_11297T0
YER099C	CC1G_11297T0
YBL068W	CC1G_11297T0
YML049C	CC1G_02328T0	CC1G_04531T0
YBR142W	CC1G_03591T0
YGL171W	CC1G_03774T0
YNR043W	CC1G_02299T0
YDR120C	CC1G_12013T0
YPL028W	CC1G_14616T0
YDL174C	CC1G_05087T0	CC1G_05332T0
YLR447C	CC1G_03017T0
YER020W	CC1G_14055T0
YML093W	CC1G_13768T0
YER107C	CC1G_12569T0	CC1G_07578T0
YPL175W	CC1G_15724T0
YDR141C	CC1G_00565T0
YER141W	CC1G_00134T0
YJR072C	CC1G_02704T0
YOR243C	CC1G_00392T0
YMR224C	CC1G_10319T0
YJL172W	CC1G_05710T0	CC1G_09019T0	CC1G_14879T0
YNL290W	CC1G_00877T0
YGR132C	CC1G_03707T0
YOR002W	CC1G_11710T0
YNR032W	CC1G_03234T0
YHR171W	CC1G_10165T0
YJR138W	CC1G_10082T0
YPR103W	CC1G_13854T0
YJR033C	CC1G_01741T0
YMR241W	CC1G_01729T0
YLL063C	CC1G_05052T0
YHR024C	CC1G_06569T0
YJL060W	CC1G_00425T0
YBR029C	CC1G_06860T0
YDR365C	CC1G_10546T0
YJL128C	CC1G_14241T0
YDL108W	CC1G_00997T0
YKL188C	CC1G_01702T0
YPR176C	CC1G_04781T0
YNL280C	CC1G_10937T0	CC1G_05509T0
YGR060W	CC1G_04738T0
YDR331W	CC1G_08517T0
YLR208W	CC1G_05619T0
YPL031C	CC1G_03767T0
YNL207W	CC1G_13652T0
YPL268W	CC1G_07213T0	CC1G_09463T0
YDR243C	CC1G_11933T0
YHR169W	CC1G_00257T0
YHR204W	CC1G_00236T0
YNL212W	CC1G_00354T0
YOL060C	CC1G_02801T0	CC1G_13565T0
YKL029C	CC1G_07719T0	CC1G_07119T0
YML123C	CC1G_03170T0
YKR093W	CC1G_13261T0	CC1G_08223T0
YFL002C	CC1G_00312T0
YNR033W	CC1G_01849T0
YCR084C	CC1G_08510T0	CC1G_08590T0
YGR157W	CC1G_01636T0
YPR041W	CC1G_14370T0
YML063W	CC1G_00238T0
YLR441C	CC1G_00238T0
YMR293C	CC1G_00798T0
YFL003C	CC1G_13616T0
YLR229C	CC1G_10838T0
YDR300C	CC1G_06076T0
YHR033W	CC1G_06076T0
YGR123C	CC1G_01977T0
YNL138W	CC1G_03908T0
YDR044W	CC1G_08328T0
YER003C	CC1G_10440T0
YLR075W	CC1G_08610T0
YLR172C	CC1G_04639T0
YOR142W	CC1G_10272T0
YLR253W	CC1G_14173T0
YMR116C	CC1G_07356T0
YJR068W	CC1G_10825T0
YKL027W	CC1G_15558T0
YHR003C	CC1G_15558T0
YGR012W	CC1G_03250T0
YML069W	CC1G_03396T0
YML042W	CC1G_05027T0
YPL266W	CC1G_08766T0
YNL288W	CC1G_11556T0
YMR146C	CC1G_02898T0
YLR212C	CC1G_05145T0
YER049W	CC1G_08160T0
YFL045C	CC1G_05690T0
YJR095W	CC1G_04695T0
YGR138C	CC1G_05822T0
YPR156C	CC1G_05822T0
YLR244C	CC1G_04273T0
YHR070W	CC1G_06548T0
YER015W	CC1G_13937T0	CC1G_11231T0
YNL271C	CC1G_03779T0
YFR037C	CC1G_07733T0
YPR003C	CC1G_08138T0
YOR176W	CC1G_01900T0
YHR104W	CC1G_12853T0
YMR272C	CC1G_15692T0
YGR253C	CC1G_00621T0
YGR028W	CC1G_03409T0
YMR129W	CC1G_01869T0
YNL169C	CC1G_02871T0
YIL103W	CC1G_00080T0
YMR076C	CC1G_05280T0
YKL184W	CC1G_08100T0
YLL028W	CC1G_07783T0
YOR267C	CC1G_11932T0
YNL191W	CC1G_13636T0
YMR307W	CC1G_12227T0	CC1G_13682T0
YLR343W	CC1G_12227T0	CC1G_13682T0
YDR105C	CC1G_06270T0
YPL022W	CC1G_02791T0
YJL080C	CC1G_01975T0
YDL148C	CC1G_08122T0
YKL045W	CC1G_11942T0
YJR076C	CC1G_03701T0	CC1G_03218T0
YOR175C	CC1G_08205T0
YLR029C	CC1G_06725T0
YMR121C	CC1G_06725T0
YGR233C	CC1G_01320T0
YML080W	CC1G_11414T0
YPR117W	CC1G_14644T0
YJR117W	CC1G_04748T0
YDL100C	CC1G_08655T0
YJL109C	CC1G_09118T0
YKL179C	CC1G_14246T0
YOR303W	CC1G_01969T0
YHL033C	CC1G_02833T0	CC1G_07750T0
YLL045C	CC1G_02833T0	CC1G_07750T0
YFR028C	CC1G_01305T0
YBR179C	CC1G_03355T0
YMR131C	CC1G_01790T0
YER148W	CC1G_11509T0
YNR048W	CC1G_05185T0
YCR094W	CC1G_05185T0
YGR159C	CC1G_00465T0
YGL003C	CC1G_04597T0
YJL168C	CC1G_09124T0
YLL011W	CC1G_09822T0
YOR261C	CC1G_10185T0
YPR189W	CC1G_14222T0
YGR194C	CC1G_00901T0
YEL064C	CC1G_01897T0
YBR243C	CC1G_07121T0
YDL014W	CC1G_08307T0
YJR139C	CC1G_07739T0
YJR132W	CC1G_08000T0
YKR056W	CC1G_02809T0
YOL140W	CC1G_14581T0
YGR155W	CC1G_00837T0
YLR216C	CC1G_11456T0
YKR076W	CC1G_11081T0	CC1G_04116T0
YMR251W	CC1G_11081T0	CC1G_04116T0
YGR154C	CC1G_11081T0	CC1G_04116T0
YEL047C	CC1G_02036T0
YJR051W	CC1G_02036T0
YGR175C	CC1G_03987T0	CC1G_03119T0
YAR015W	CC1G_05887T0
YGL065C	CC1G_04804T0
YMR296C	CC1G_07528T0
YJR159W	CC1G_00399T0
YDL246C	CC1G_00399T0
YLR070C	CC1G_00399T0
YJR049C	CC1G_07388T0
YEL041W	CC1G_07388T0
YEL050C	CC1G_00694T0
YGR090W	CC1G_08438T0
YOL038W	CC1G_05167T0
YGL123W	CC1G_09303T0
YDL234C	CC1G_13918T0
YGR214W	CC1G_03269T0
YLR048W	CC1G_03269T0
YOR160W	CC1G_10271T0
YCL040W	CC1G_00460T0
YDR516C	CC1G_00460T0
YDR301W	CC1G_09222T0
YPL090C	CC1G_10718T0
YBR181C	CC1G_10718T0
YER078C	CC1G_11395T0
YDR069C	CC1G_00775T0
YER144C	CC1G_00775T0
YGR200C	CC1G_00250T0
YAL025C	CC1G_05311T0
YGL001C	CC1G_03447T0
YLR196W	CC1G_14404T0
YMR083W	CC1G_07718T0
YMR303C	CC1G_07718T0
YOL086C	CC1G_07718T0
YBR145W	CC1G_07718T0
YOR222W	CC1G_02171T0
YPL134C	CC1G_02171T0
YBL079W	CC1G_10523T0
YER105C	CC1G_10523T0
YDL147W	CC1G_01772T0
YPL097W	CC1G_06856T0
YFR047C	CC1G_00160T0
YEL052W	CC1G_01327T0
YDR019C	CC1G_04041T0
YIR008C	CC1G_07347T0
YCL043C	CC1G_00344T0
YDR518W	CC1G_00344T0
YGL225W	CC1G_05663T0
YER039C	CC1G_05663T0
YPL220W	CC1G_08821T0
YGL135W	CC1G_08821T0
YHR001W	CC1G_08644T0
YKR003W	CC1G_08644T0
YGR135W	CC1G_02270T0
YDR226W	CC1G_06132T0
YDR332W	CC1G_10550T0
YDR292C	CC1G_13946T0
YDL137W	CC1G_00149T0
YDL192W	CC1G_00149T0
YCR068W	CC1G_07089T0	CC1G_10393T0
YGR246C	CC1G_05568T0
YCR024C	CC1G_08521T0
YPL133C	CC1G_09476T0
YGL076C	CC1G_01122T0
YPL198W	CC1G_01122T0
YDL238C	CC1G_01018T0
YNL178W	CC1G_13646T0
YLL057C	CC1G_05846T0	CC1G_12351T0	CC1G_05841T0	CC1G_04130T0	CC1G_03273T0	CC1G_03296T0	CC1G_10291T0
YBR247C	CC1G_01287T0
YGR144W	CC1G_04976T0
YPL209C	CC1G_05421T0
YDL036C	CC1G_04569T0
YOL066C	CC1G_04569T0
YHL010C	CC1G_00971T0
YPL104W	CC1G_00090T0
YHR073W	CC1G_03704T0
YCL009C	CC1G_07393T0
YPR165W	CC1G_03166T0
YPR110C	CC1G_04588T0
YNR006W	CC1G_13193T0
YMR243C	CC1G_06768T0
YOR316C	CC1G_06768T0
YGR054W	CC1G_10412T0
YGL116W	CC1G_12115T0
YMR277W	CC1G_13738T0
YLR300W	CC1G_06563T0	CC1G_06564T0	CC1G_14441T0
YOR190W	CC1G_06563T0	CC1G_06564T0	CC1G_14441T0
YHR108W	CC1G_06480T0
YDR358W	CC1G_06480T0
YGR083C	CC1G_00020T0
YER005W	CC1G_01031T0
YEL042W	CC1G_05347T0
YOR362C	CC1G_01276T0
YKL113C	CC1G_08033T0
YGL119W	CC1G_11046T0
YJR131W	CC1G_00625T0	CC1G_12305T0
YOR161C	CC1G_09338T0
YPL122C	CC1G_10045T0
YPL081W	CC1G_00660T0
YBR189W	CC1G_00660T0
YJL102W	CC1G_00397T0
YER055C	CC1G_02901T0
YIL091C	CC1G_02334T0
YKL022C	CC1G_06280T0
YLR186W	CC1G_08243T0
YMR110C	CC1G_07703T0	CC1G_04119T0
YLR336C	CC1G_06371T0
YDR364C	CC1G_10286T0
YKR048C	CC1G_05840T0
YHR077C	CC1G_14170T0
YBR074W	CC1G_04591T0
YGR188C	CC1G_07078T0
YNL139C	CC1G_14673T0
YPL249C	CC1G_14172T0
YOR067C	CC1G_00203T0
YOR141C	CC1G_00895T0
YFR014C	CC1G_05850T0
YOL016C	CC1G_05850T0
YGR010W	CC1G_09352T0
YLR328W	CC1G_09352T0
YDR452W	CC1G_02555T0
YLR243W	CC1G_00244T0
YHR166C	CC1G_04559T0
YOR157C	CC1G_05307T0
YPL088W	CC1G_02563T0	CC1G_02211T0	CC1G_01923T0	CC1G_14311T0
YLR310C	CC1G_02944T0	CC1G_15010T0
YMR047C	CC1G_14684T0
YKL068W	CC1G_14684T0
YLR420W	CC1G_00036T0
YDR032C	CC1G_11360T0	CC1G_11359T0	CC1G_04039T0
YJR123W	CC1G_01907T0
YDL001W	CC1G_05267T0
YGL143C	CC1G_09907T0
YGL141W	CC1G_12119T0
YBR286W	CC1G_05923T0	CC1G_05883T0	CC1G_05925T0	CC1G_01543T0	CC1G_04948T0	CC1G_04928T0
YOL011W	CC1G_06821T0
YMR008C	CC1G_06821T0
YMR006C	CC1G_06821T0
YHR190W	CC1G_03978T0
YFL038C	CC1G_05114T0
YOR119C	CC1G_04984T0
YDL040C	CC1G_15695T0
YDR264C	CC1G_01603T0
YOR034C	CC1G_01603T0
YBR003W	CC1G_05865T0	CC1G_00492T0
YMR079W	CC1G_11377T0
YKL091C	CC1G_11377T0
YLR116W	CC1G_06433T0
YFL009W	CC1G_01055T0
YGL180W	CC1G_15592T0
YHR050W	CC1G_00707T0
YOL122C	CC1G_00707T0
YLR034C	CC1G_00707T0
YLR143W	CC1G_00411T0
YPL214C	CC1G_03317T0
YOL049W	CC1G_04993T0
YEL065W	CC1G_12285T0
YHL040C	CC1G_12285T0
YHL047C	CC1G_12285T0
YKR106W	CC1G_12285T0
YCL073C	CC1G_12285T0
YDL056W	CC1G_01306T0
YDR536W	CC1G_02700T0
YPL029W	CC1G_10400T0
YHR005C	CC1G_09275T0
YPL212C	CC1G_00909T0
YMR213W	CC1G_11763T0
YDL128W	CC1G_08477T0	CC1G_02539T0
YPL218W	CC1G_01040T0
YDR080W	CC1G_08871T0
YBR192W	CC1G_10430T0
YHR111W	CC1G_10923T0
YBR291C	CC1G_08730T0
YKL193C	CC1G_06390T0
YDR338C	CC1G_05300T0
YHR032W	CC1G_05300T0
YLR399C	CC1G_13607T0
YDL070W	CC1G_13607T0
YFR051C	CC1G_00709T0
YIL020C	CC1G_00302T0
YKR080W	CC1G_01428T0
YIR029W	CC1G_03207T0
YOL077C	CC1G_01146T0
YPL111W	CC1G_01098T0
YKL120W	CC1G_06562T0
YLL019C	CC1G_06417T0
YLR002C	CC1G_04276T0
YPR108W	CC1G_10171T0
YMR093W	CC1G_00329T0
YKL004W	CC1G_07984T0
YLR004C	CC1G_01233T0	CC1G_09273T0
YER102W	CC1G_09342T0
YBL072C	CC1G_09342T0
YCR047C	CC1G_01180T0
YHR011W	CC1G_01802T0
YMR092C	CC1G_03582T0
YKR069W	CC1G_10103T0
YJL092W	CC1G_14395T0
YGR184C	CC1G_02879T0
YNL317W	CC1G_14005T0
YOR262W	CC1G_09227T0
YLR056W	CC1G_12572T0
YDR523C	CC1G_13722T0	CC1G_00304T0
YER082C	CC1G_05818T0
YPR004C	CC1G_01999T0
YMR231W	CC1G_10201T0
YHR112C	CC1G_14611T0
YPL152W	CC1G_11271T0
YIL068C	CC1G_00948T0
YDR325W	CC1G_03558T0
YDR050C	CC1G_07287T0
YBL037W	CC1G_11308T0
YDL205C	CC1G_11378T0
YPR167C	CC1G_08172T0
YKL001C	CC1G_11536T0
YIL003W	CC1G_13702T0
YNL083W	CC1G_14643T0
YMR237W	CC1G_15729T0	CC1G_15727T0
YOR299W	CC1G_15729T0	CC1G_15727T0
YOR212W	CC1G_00488T0
YOL124C	CC1G_04487T0
YOR346W	CC1G_06070T0
YBR133C	CC1G_14413T0
YCR098C	CC1G_14403T0
YPR137W	CC1G_08666T0
YGR260W	CC1G_06186T0	CC1G_09642T0	CC1G_02332T0	CC1G_02329T0	CC1G_01719T0	CC1G_05863T0	CC1G_03015T0	CC1G_10601T0
YCR034W	CC1G_11306T0
YJL196C	CC1G_11306T0
YLR372W	CC1G_11306T0
YEL051W	CC1G_01176T0
YLR166C	CC1G_00165T0
YBL097W	CC1G_05699T0
YJR070C	CC1G_02985T0
YLR103C	CC1G_05095T0
YGR108W	CC1G_05320T0	CC1G_05305T0
YPR119W	CC1G_05320T0	CC1G_05305T0
YGR085C	CC1G_00758T0
YPR102C	CC1G_00758T0
YBR082C	CC1G_11074T0
YDR059C	CC1G_11074T0
YAL012W	CC1G_02572T0
YGL203C	CC1G_01392T0
YHR026W	CC1G_03231T0
YKR066C	CC1G_02260T0
YHR119W	CC1G_15535T0
YIL116W	CC1G_05314T0	CC1G_10890T0
YKR052C	CC1G_12046T0
YJL133W	CC1G_12046T0
YDL210W	CC1G_09113T0
YLL010C	CC1G_11549T0	CC1G_11545T0
YLR019W	CC1G_11549T0	CC1G_11545T0
YEL040W	CC1G_02554T0
YMR023C	CC1G_01037T0
YIL095W	CC1G_06600T0
YNL020C	CC1G_06600T0
YPL145C	CC1G_11883T0
YOR237W	CC1G_11883T0
YJR105W	CC1G_00634T0
YPL211W	CC1G_01723T0
YER021W	CC1G_07669T0
YDL006W	CC1G_09337T0
YDR268W	CC1G_09192T0
YPR201W	CC1G_07351T0
YPR161C	CC1G_11325T0
YKL081W	CC1G_01604T0
YPL048W	CC1G_01604T0
YDR415C	CC1G_01248T0
YDR427W	CC1G_02145T0
YDL201W	CC1G_13503T0
YOL145C	CC1G_03268T0
YOR231W	CC1G_01983T0
YPL140C	CC1G_01983T0
YBR234C	CC1G_01094T0
YIL022W	CC1G_00861T0
YER168C	CC1G_03776T0
YDR297W	CC1G_11555T0
YNL003C	CC1G_08023T0
YLR299W	CC1G_09313T0
YOR070C	CC1G_14178T0
YER031C	CC1G_06096T0
YGL210W	CC1G_06096T0
YIL021W	CC1G_01891T0
YOL033W	CC1G_02878T0
YFR002W	CC1G_12190T0
YDR142C	CC1G_14826T0
YER056C	CC1G_05220T0	CC1G_15204T0	CC1G_05218T0
YER060W-A	CC1G_05220T0	CC1G_15204T0	CC1G_05218T0
YER060W	CC1G_05220T0	CC1G_15204T0	CC1G_05218T0
YDR368W	CC1G_10712T0
YOR120W	CC1G_10712T0
YPL171C	CC1G_10861T0
YHR179W	CC1G_10861T0
YLR167W	CC1G_00876T0
YEL046C	CC1G_04438T0
YML110C	CC1G_03472T0
YHR009C	CC1G_06978T0
YML102W	CC1G_09511T0
YOR005C	CC1G_14831T0
YBL061C	CC1G_06584T0
YIL083C	CC1G_07662T0
YFR021W	CC1G_08986T0
YLR422W	CC1G_07405T0
YKL217W	CC1G_10170T0
YER094C	CC1G_13712T0
YNR012W	CC1G_12413T0
YGL083W	CC1G_05159T0
YJL208C	CC1G_05142T0
YNL011C	CC1G_03717T0
YLR017W	CC1G_06667T0
YBR087W	CC1G_11164T0
YDR372C	CC1G_10876T0
YPL117C	CC1G_11292T0
YML001W	CC1G_03710T0	CC1G_02122T0
YEL054C	CC1G_07364T0
YDR418W	CC1G_07364T0
YPR132W	CC1G_06857T0
YGR118W	CC1G_06857T0
YGR162W	CC1G_12096T0
YGL049C	CC1G_12096T0
YDR388W	CC1G_03727T0
YDR496C	CC1G_05830T0
YFL030W	CC1G_05719T0
YDR242W	CC1G_09836T0
YIL128W	CC1G_08995T0
YLR114C	CC1G_03374T0
YLR005W	CC1G_04544T0
YGR278W	CC1G_09166T0
YEL024W	CC1G_10506T0
YJL091C	CC1G_09534T0
YFL001W	CC1G_11018T0
YDR531W	CC1G_06625T0
YER143W	CC1G_08140T0
YOL027C	CC1G_04297T0
YNL202W	CC1G_05835T0
YBL080C	CC1G_14703T0
YER156C	CC1G_13644T0
YEL021W	CC1G_00393T0
YDR416W	CC1G_05131T0
YLR351C	CC1G_03787T0
YOR149C	CC1G_03546T0
YKL205W	CC1G_12568T0
YFR024C-A	CC1G_01684T0
YHR016C	CC1G_01684T0
YIL133C	CC1G_06778T0
YNL069C	CC1G_06778T0
YNL121C	CC1G_04795T0
YHR117W	CC1G_04795T0
YOR101W	CC1G_06445T0
YNL098C	CC1G_06445T0
YKR094C	CC1G_10110T0
YIL148W	CC1G_10110T0
YIL043C	CC1G_03682T0
YNL219C	CC1G_01873T0
YPL263C	CC1G_02601T0
YMR203W	CC1G_04236T0
YOL055C	CC1G_01447T0
YPL258C	CC1G_01447T0
YPR121W	CC1G_01447T0
YNR019W	CC1G_00886T0
YCR048W	CC1G_00886T0
YIL038C	CC1G_01298T0
YJR013W	CC1G_01039T0
YJR144W	CC1G_08125T0
YPR091C	CC1G_13732T0
YLR210W	CC1G_06397T0
YDL155W	CC1G_06397T0
YJR047C	CC1G_09714T0
YEL034W	CC1G_09714T0
YBL104C	CC1G_02354T0
YGR255C	CC1G_00949T0
YGR171C	CC1G_07912T0
YPL015C	CC1G_08055T0
YMR318C	CC1G_02196T0
YCR105W	CC1G_02196T0
YBR159W	CC1G_02019T0
YGL130W	CC1G_01010T0
YML121W	CC1G_01136T0
YPR178W	CC1G_00847T0
YPR058W	CC1G_03254T0
YBR104W	CC1G_03254T0
YOR312C	CC1G_11368T0
YMR242C	CC1G_11368T0
YOR386W	CC1G_14649T0
YBL041W	CC1G_02904T0
YHR002W	CC1G_02024T0
YLR148W	CC1G_01727T0
YPR066W	CC1G_01191T0
YML130C	CC1G_04536T0
YGL058W	CC1G_08562T0
YGL011C	CC1G_11380T0
YNL130C	CC1G_08783T0
YHR123W	CC1G_08783T0
YIL118W	CC1G_05682T0
YNL313C	CC1G_07882T0
YBL082C	CC1G_13978T0
YDR326C	CC1G_00611T0
YHR080C	CC1G_00611T0
YBR227C	CC1G_00032T0
YPL242C	CC1G_00289T0
YGL255W	CC1G_08989T0
YML021C	CC1G_10296T0
YML018C	CC1G_13663T0
YNL256W	CC1G_15556T0
YBR094W	CC1G_03660T0
YIR004W	CC1G_00850T0
YDR155C	CC1G_09572T0
YDR339C	CC1G_14159T0
YFR010W	CC1G_15273T0
YBR084C-A	CC1G_04355T0
YBL027W	CC1G_04355T0
YLR262C	CC1G_01199T0
YKL013C	CC1G_01914T0
YMR027W	CC1G_06553T0	CC1G_07544T0
YBR046C	CC1G_00547T0
YER053C	CC1G_00963T0
YCR009C	CC1G_04501T0
YKR017C	CC1G_02315T0
YDR049W	CC1G_05689T0
YLR203C	CC1G_05102T0
YDR392W	CC1G_08139T0
YAL041W	CC1G_14259T0
YFL007W	CC1G_13601T0	CC1G_13603T0
YAL042W	CC1G_15033T0
YIR033W	CC1G_01924T0
YKL020C	CC1G_01924T0
YNL091W	CC1G_01556T0
YGL115W	CC1G_06752T0
YOR202W	CC1G_05103T0
YNL007C	CC1G_07866T0
YMR302C	CC1G_13950T0
YML026C	CC1G_14227T0
YDR450W	CC1G_14227T0
YPL260W	CC1G_00989T0
YPR011C	CC1G_03307T0
YHR069C	CC1G_08216T0
YJL053W	CC1G_09827T0
YPL222W	CC1G_06424T0
YOL064C	CC1G_13740T0
YBL089W	CC1G_00905T0
YER119C	CC1G_00905T0
YKL024C	CC1G_11766T0
YNL031C	CC1G_04396T0	CC1G_08799T0	CC1G_05755T0	CC1G_05766T0
YBR010W	CC1G_04396T0	CC1G_08799T0	CC1G_05755T0	CC1G_05766T0
YML064C	CC1G_09922T0
YEL055C	CC1G_03896T0
YBR055C	CC1G_05341T0
YHR064C	CC1G_05804T0
YNL048W	CC1G_03411T0
YDR164C	CC1G_09014T0
YBL064C	CC1G_14613T0
YPR097W	CC1G_14632T0
YBR274W	CC1G_02812T0
YFR048W	CC1G_03553T0
YHR128W	CC1G_06659T0
YPL063W	CC1G_06004T0
YJL121C	CC1G_10281T0
YEL056W	CC1G_00568T0
YMR226C	CC1G_04263T0
YGR284C	CC1G_05262T0	CC1G_05263T0
YHR086W	CC1G_08852T0
YOR181W	CC1G_06473T0
YFL005W	CC1G_12192T0
YEL027W	CC1G_03431T0
YJR125C	CC1G_03419T0
YFL025C	CC1G_14687T0
YNR041C	CC1G_14657T0
YCR031C	CC1G_07277T0
YJL191W	CC1G_07277T0
YOL120C	CC1G_08211T0
YNL301C	CC1G_08211T0
YDR373W	CC1G_00209T0
YIL145C	CC1G_00821T0
YGL103W	CC1G_02496T0
YFL016C	CC1G_04405T0
YLR286C	CC1G_04407T0
YKL190W	CC1G_08194T0
YGL055W	CC1G_11588T0
YBR289W	CC1G_15539T0
YMR061W	CC1G_11088T0
YIL067C	CC1G_01733T0
YPL069C	CC1G_04609T0
YJL088W	CC1G_10680T0
YJR002W	CC1G_06732T0
YOR184W	CC1G_11497T0
YPL150W	CC1G_15424T0
YNL067W	CC1G_00395T0
YGL147C	CC1G_00395T0
YPL057C	CC1G_00390T0
YBR161W	CC1G_00390T0
YBR037C	CC1G_08218T0
YBR024W	CC1G_08218T0
YOR081C	CC1G_14640T0
YKR089C	CC1G_14640T0
YLR319C	CC1G_00933T0
YDL090C	CC1G_05578T0
YKL139W	CC1G_03659T0
YLR241W	CC1G_09904T0
YFR006W	CC1G_14332T0
YJL125C	CC1G_13077T0
YGL169W	CC1G_14619T0
YPR048W	CC1G_15290T0
YHR188C	CC1G_03111T0
YPL227C	CC1G_00770T0
YDR064W	CC1G_10719T0
YNL297C	CC1G_07939T0
YHR148W	CC1G_11384T0
YML028W	CC1G_04730T0
YDR453C	CC1G_04730T0
YER117W	CC1G_09927T0
YBL087C	CC1G_09927T0
YPR086W	CC1G_04740T0	CC1G_14689T0
YNL231C	CC1G_12373T0
YNL264C	CC1G_12373T0
YDR017C	CC1G_00024T0
YEL012W	CC1G_00319T0
YIL033C	CC1G_00440T0
YNL222W	CC1G_00223T0
YDR324C	CC1G_04441T0
YER155C	CC1G_06014T0
YPL188W	CC1G_01965T0
YBR039W	CC1G_09510T0
YPR118W	CC1G_04481T0
YKL196C	CC1G_09913T0
YOR006C	CC1G_08596T0
YKL114C	CC1G_13815T0
YPL172C	CC1G_12378T0
YML074C	CC1G_01915T0
YLR449W	CC1G_01915T0
YAL003W	CC1G_09403T0
YCL004W	CC1G_11647T0
YGL112C	CC1G_15044T0
YBR110W	CC1G_03729T0
YDR304C	CC1G_03223T0
YHR088W	CC1G_08991T0
YJR073C	CC1G_08720T0
YOR095C	CC1G_09808T0
YMR276W	CC1G_15070T0
YKR036C	CC1G_03748T0
YJL112W	CC1G_03748T0
YBR164C	CC1G_00053T0
YKL059C	CC1G_00892T0
YOR087W	CC1G_01355T0
YKL002W	CC1G_03782T0
YML104C	CC1G_06561T0
YHR200W	CC1G_08234T0
YPL153C	CC1G_09319T0
YBR191W	CC1G_00659T0
YPL079W	CC1G_00659T0
YDR177W	CC1G_03070T0
YER122C	CC1G_03071T0
YKR068C	CC1G_01179T0
YJL036W	CC1G_01822T0
YPL237W	CC1G_09497T0
YDR025W	CC1G_11288T0
YBR048W	CC1G_11288T0
YDL064W	CC1G_01236T0
YJR126C	CC1G_00193T0
YER140W	CC1G_03316T0
YOR039W	CC1G_06236T0
YPL132W	CC1G_06294T0
YOR089C	CC1G_03651T0
YNL093W	CC1G_03651T0
YDL153C	CC1G_03470T0
YNR035C	CC1G_00946T0
YNL022C	CC1G_06432T0
YMR055C	CC1G_07350T0
YNL075W	CC1G_14610T0
YJL001W	CC1G_01278T0
YOR254C	CC1G_06643T0
YBL033C	CC1G_00191T0
YJR006W	CC1G_03792T0
YLR459W	CC1G_03249T0
YDR204W	CC1G_11644T0
YIL147C	CC1G_13258T0
YJR008W	CC1G_13648T0
YHR066W	CC1G_05133T0
YDR312W	CC1G_05133T0
YDR267C	CC1G_05316T0
YDL159W	CC1G_03368T0	CC1G_02205T0
YBL056W	CC1G_12324T0
YER089C	CC1G_12324T0
YGL131C	CC1G_00774T0
YDR194C	CC1G_05518T0
YPL125W	CC1G_00419T0
YOR090C	CC1G_01347T0
YBL098W	CC1G_11929T0
YPL115C	CC1G_05669T0
YOL052C	CC1G_07409T0
YMR088C	CC1G_15788T0
YMR058W	CC1G_09611T0	CC1G_09609T0	CC1G_09263T0	CC1G_09614T0	CC1G_05972T0	CC1G_06019T0	CC1G_05965T0	CC1G_02533T0	CC1G_02449T0	CC1G_05998T0	CC1G_00690T0	CC1G_03946T0	CC1G_03936T0	CC1G_03940T0	CC1G_00686T0	CC1G_08587T0	CC1G_08591T0
YFL041W	CC1G_09611T0	CC1G_09609T0	CC1G_09263T0	CC1G_09614T0	CC1G_05972T0	CC1G_06019T0	CC1G_05965T0	CC1G_02533T0	CC1G_02449T0	CC1G_05998T0	CC1G_00690T0	CC1G_03946T0	CC1G_03936T0	CC1G_03940T0	CC1G_00686T0	CC1G_08587T0	CC1G_08591T0
YBR176W	CC1G_05398T0	CC1G_07135T0
YLR206W	CC1G_05650T0
YDL161W	CC1G_05650T0
YAL039C	CC1G_00860T0
YGR276C	CC1G_02305T0
YNL016W	CC1G_03708T0
YMR260C	CC1G_06281T0
YDR244W	CC1G_12639T0
YOR245C	CC1G_09880T0
YDR487C	CC1G_00964T0
YFL047W	CC1G_09036T0
YIL034C	CC1G_07869T0
YJL100W	CC1G_09326T0
YKL073W	CC1G_09108T0
YPL264C	CC1G_02444T0	CC1G_04756T0	CC1G_04759T0
YMR253C	CC1G_02444T0	CC1G_04756T0	CC1G_04759T0
YFR005C	CC1G_00486T0
YKL080W	CC1G_08653T0
YNL004W	CC1G_07430T0
YGL205W	CC1G_15249T0
YGL229C	CC1G_10070T0
YFR040W	CC1G_10070T0
YJL098W	CC1G_10070T0
YKR028W	CC1G_10070T0
YIL006W	CC1G_15051T0
YEL006W	CC1G_15051T0
YBR236C	CC1G_03838T0
YLR285W	CC1G_02598T0
YLR022C	CC1G_03728T0
YPL116W	CC1G_08016T0
YKR079C	CC1G_14814T0
YJL068C	CC1G_01758T0
YER100W	CC1G_05919T0
YDL236W	CC1G_07538T0
YPL234C	CC1G_02990T0
YLR209C	CC1G_09831T0
YLR330W	CC1G_12431T0
YGR267C	CC1G_14672T0
YOL115W	CC1G_13831T0
YNL299W	CC1G_13831T0
YER016W	CC1G_03036T0
YJL143W	CC1G_04485T0
YDL033C	CC1G_10554T0
YKL056C	CC1G_00328T0
YDR448W	CC1G_03313T0
YDR454C	CC1G_13164T0
YBR002C	CC1G_08115T0	CC1G_04052T0
YCR026C	CC1G_11697T0
YEL016C	CC1G_11697T0
YJL081C	CC1G_00100T0
YNL090W	CC1G_02026T0
YJL059W	CC1G_09859T0
YFL034C-B	CC1G_05423T0	CC1G_05446T0
YPL135W	CC1G_01270T0
YOR226C	CC1G_01270T0
YLR348C	CC1G_03772T0	CC1G_07290T0
YOL081W	CC1G_14717T0
YBR140C	CC1G_14717T0
YFR050C	CC1G_02733T0
YEL037C	CC1G_06820T0
YNR038W	CC1G_07576T0
YIL104C	CC1G_10821T0
YNL274C	CC1G_14185T0
YKL150W	CC1G_00576T0
YGR046W	CC1G_02894T0
YCL038C	CC1G_04750T0
YOR025W	CC1G_00984T0
YNR052C	CC1G_05036T0
YKL025C	CC1G_09103T0
YPR127W	CC1G_09422T0
YMR143W	CC1G_10540T0
YDL083C	CC1G_10540T0
YKR070W	CC1G_02041T0
YOR257W	CC1G_00652T0
YNL168C	CC1G_10571T0
YNR030W	CC1G_11662T0
YOR092W	CC1G_05825T0
YNL095C	CC1G_05825T0
YLR152C	CC1G_05825T0
YHR008C	CC1G_06963T0	CC1G_03559T0
YIL153W	CC1G_08101T0
YAL058W	CC1G_13742T0
YBL020W	CC1G_15311T0
YEL023C	CC1G_05363T0	CC1G_03350T0	CC1G_03365T0
YJL190C	CC1G_11854T0
YLR367W	CC1G_11854T0
YBR200W	CC1G_01297T0
YGL019W	CC1G_00378T0
YBR287W	CC1G_04344T0
YIL047C	CC1G_03545T0
YDL104C	CC1G_07382T0
YHR168W	CC1G_06939T0
YLR191W	CC1G_09550T0
YPL084W	CC1G_15579T0
YKR081C	CC1G_05696T0
YJL029C	CC1G_02278T0
YGR048W	CC1G_04184T0
YBR267W	CC1G_07413T0
YPL045W	CC1G_03547T0
YMR202W	CC1G_09961T0
YOL123W	CC1G_06631T0	CC1G_09728T0
YIL106W	CC1G_00259T0
YER051W	CC1G_05206T0
YDR354W	CC1G_02982T0
YBL040C	CC1G_04689T0
YGL105W	CC1G_02930T0
YBL019W	CC1G_05939T0
YBR260C	CC1G_05763T0
YJR024C	CC1G_03337T0
YPR055W	CC1G_01761T0
YCL001W	CC1G_11817T0
YNL072W	CC1G_07075T0
YIL099W	CC1G_04997T0	CC1G_11695T0	CC1G_07201T0
YOR306C	CC1G_08311T0	CC1G_08293T0
YOL119C	CC1G_08311T0	CC1G_08293T0
YGR149W	CC1G_00456T0
YNL240C	CC1G_01895T0
YKR026C	CC1G_04271T0
YPL001W	CC1G_03870T0
YLR085C	CC1G_08002T0
YCR077C	CC1G_12048T0
YOR272W	CC1G_07235T0
YKL172W	CC1G_14965T0
YMR235C	CC1G_03433T0
YPL247C	CC1G_07374T0
YKL125W	CC1G_01388T0
YJL031C	CC1G_05130T0
YHR075C	CC1G_06233T0
YPL043W	CC1G_06533T0
YBL055C	CC1G_13694T0
YNL030W	CC1G_05756T0	CC1G_05765T0	CC1G_05458T0
YBR009C	CC1G_05756T0	CC1G_05765T0	CC1G_05458T0
YNL162W	CC1G_05276T0
YHR141C	CC1G_05276T0
YDR379W	CC1G_11552T0
YOR127W	CC1G_11552T0
YFL028C	CC1G_00284T0
YBL078C	CC1G_03820T0
YBR187W	CC1G_05780T0
YNL010W	CC1G_10714T0
YDR225W	CC1G_03522T0	CC1G_03575T0	CC1G_07640T0
YBL003C	CC1G_03522T0	CC1G_03575T0	CC1G_07640T0
YNL116W	CC1G_07331T0
YHR115C	CC1G_07331T0
YDR036C	CC1G_01111T0
YER072W	CC1G_01379T0
YGL097W	CC1G_02375T0
YNR015W	CC1G_00556T0
YBR154C	CC1G_06442T0
YDL086W	CC1G_06745T0
YPL236C	CC1G_06370T0
YER012W	CC1G_11840T0
YPR082C	CC1G_07966T0
YBR026C	CC1G_14862T0
YPL030W	CC1G_11361T0
YML022W	CC1G_00237T0
YDR441C	CC1G_00237T0
YOR134W	CC1G_07593T0
YDR389W	CC1G_07593T0
YKL151C	CC1G_00865T0
YIR006C	CC1G_06124T0
YKL189W	CC1G_08450T0
YHL003C	CC1G_00386T0
YKL008C	CC1G_00386T0
YLR291C	CC1G_01152T0
YER170W	CC1G_04198T0
YDR168W	CC1G_05439T0
YPR175W	CC1G_00389T0
YOR274W	CC1G_05191T0
YDR092W	CC1G_15409T0
YOL080C	CC1G_11144T0
YMR220W	CC1G_14174T0
YBR109C	CC1G_11477T0	CC1G_06523T0
YER026C	CC1G_11941T0
YDR471W	CC1G_09504T0
YHR010W	CC1G_09504T0
YOL092W	CC1G_07132T0
YBR147W	CC1G_07132T0
YOL002C	CC1G_15193T0
YDR492W	CC1G_15193T0
YML060W	CC1G_01194T0
YHR142W	CC1G_04326T0
YGL196W	CC1G_11234T0
YBL002W	CC1G_03523T0	CC1G_07639T0
YDR224C	CC1G_03523T0	CC1G_07639T0
YDR287W	CC1G_00620T0
YHR046C	CC1G_00620T0
YLR448W	CC1G_00382T0
YML073C	CC1G_00382T0
YLR009W	CC1G_04212T0
YCR063W	CC1G_08861T0
YJL207C	CC1G_08346T0
YLR133W	CC1G_04403T0
YDR147W	CC1G_04403T0
YDL119C	CC1G_10970T0
YKL191W	CC1G_13543T0
YOL040C	CC1G_11568T0
YLR170C	CC1G_00361T0	CC1G_03713T0
YNL055C	CC1G_11703T0
YIL114C	CC1G_11703T0
YOR130C	CC1G_12366T0	CC1G_05249T0
YAL002W	CC1G_06865T0
YKL067W	CC1G_03855T0
YDL125C	CC1G_11182T0
YOR296W	CC1G_09109T0
YDR429C	CC1G_15655T0
YPR113W	CC1G_11938T0
YNR020C	CC1G_13779T0
YMR078C	CC1G_01229T0
YPL155C	CC1G_05372T0
YOR209C	CC1G_13504T0
YOL137W	CC1G_03521T0	CC1G_03520T0	CC1G_02470T0	CC1G_03345T0	CC1G_07641T0
YGL202W	CC1G_11694T0	CC1G_14996T0	CC1G_15151T0	CC1G_07874T0
YMR113W	CC1G_04850T0
YKL132C	CC1G_04850T0
YBL007C	CC1G_00278T0
YBR186W	CC1G_00106T0
YGL043W	CC1G_02665T0
YLR361C	CC1G_00934T0
YBL035C	CC1G_07186T0
YGR261C	CC1G_06267T0
YER006W	CC1G_08213T0
YFR025C	CC1G_08686T0
YNR017W	CC1G_05737T0
YGR119C	CC1G_09505T0
YMR240C	CC1G_10184T0
YJL069C	CC1G_12071T0
YJR078W	CC1G_12399T0	CC1G_02499T0	CC1G_01112T0
YGL087C	CC1G_05934T0
YNL279W	CC1G_04524T0
YDR266C	CC1G_10199T0
YKL012W	CC1G_08998T0
YGL142C	CC1G_13869T0
YCR023C	CC1G_05107T0	CC1G_06167T0	CC1G_10057T0	CC1G_10056T0	CC1G_10068T0
YDR182W	CC1G_01972T0	CC1G_01958T0
YKL039W	CC1G_01821T0
YHL017W	CC1G_01821T0
YDL052C	CC1G_01408T0
YKL143W	CC1G_00480T0
YDR404C	CC1G_04529T0
YNL118C	CC1G_11296T0
YOR171C	CC1G_13902T0
YLR260W	CC1G_13902T0
YEL026W	CC1G_01038T0
YDR376W	CC1G_02646T0
YLR268W	CC1G_00017T0
YJR104C	CC1G_07167T0
YJL010C	CC1G_08217T0
YBL050W	CC1G_12659T0
YDR371W	CC1G_04870T0	CC1G_09921T0
YCR010C	CC1G_06513T0
YNR002C	CC1G_06513T0
YER174C	CC1G_08103T0
YDR098C	CC1G_08103T0
YDR002W	CC1G_00033T0
YDR328C	CC1G_01011T0
YOR043W	CC1G_00629T0
YOL143C	CC1G_01137T0
YHR102W	CC1G_04381T0
YBR042C	CC1G_03696T0
YDR018C	CC1G_03696T0
YHR013C	CC1G_01371T0
YGR031W	CC1G_10030T0
YJL115W	CC1G_09425T0
YGL054C	CC1G_01953T0	CC1G_01954T0
YCR073W-A	CC1G_03714T0
YNR034W	CC1G_03714T0
YMR142C	CC1G_10533T0
YDL082W	CC1G_10533T0
YOL010W	CC1G_01212T0
YKL087C	CC1G_05134T0
YNL292W	CC1G_04218T0
YPR060C	CC1G_04977T0
YOR307C	CC1G_05713T0
YBR239C	CC1G_03210T0
YOR056C	CC1G_01357T0
YLR215C	CC1G_03448T0
YDR191W	CC1G_07104T0
YLR220W	CC1G_08663T0
YGL157W	CC1G_13567T0	CC1G_15580T0	CC1G_11975T0	CC1G_10335T0
YGL039W	CC1G_13567T0	CC1G_15580T0	CC1G_11975T0	CC1G_10335T0
YOL151W	CC1G_13567T0	CC1G_15580T0	CC1G_11975T0	CC1G_10335T0
YDR541C	CC1G_13567T0	CC1G_15580T0	CC1G_11975T0	CC1G_10335T0
YJL093C	CC1G_15079T0	CC1G_05604T0
YLR115W	CC1G_01385T0
YDR196C	CC1G_06170T0
YIL134W	CC1G_08207T0
YNR029C	CC1G_07185T0
YNL320W	CC1G_08483T0
YGL133W	CC1G_03672T0
YPL216W	CC1G_03672T0
YJL134W	CC1G_09254T0
YKR053C	CC1G_09254T0
YDR447C	CC1G_11853T0
YML024W	CC1G_11853T0
YHR004C	CC1G_00264T0
YGR002C	CC1G_01378T0
YOR370C	CC1G_00464T0
YGR257C	CC1G_06755T0
YDL124W	CC1G_01124T0	CC1G_03387T0	CC1G_11734T0
YMR279C	CC1G_04071T0
YML116W	CC1G_04071T0
YOR378W	CC1G_04071T0
YKL016C	CC1G_00461T0
YER019W	CC1G_06593T0
YML086C	CC1G_11199T0
YMR201C	CC1G_13604T0
YNL227C	CC1G_13535T0
YKL149C	CC1G_07806T0	CC1G_02399T0
YPL224C	CC1G_06839T0
YMR177W	CC1G_06839T0
YDL030W	CC1G_00177T0
YDR410C	CC1G_00396T0
YGL059W	CC1G_00337T0
YLR427W	CC1G_00521T0
YLR370C	CC1G_01356T0
YJR025C	CC1G_06466T0
YER023W	CC1G_11521T0
YJR014W	CC1G_11597T0
YOL127W	CC1G_12270T0
YJL002C	CC1G_00297T0
YNL185C	CC1G_01249T0
YOR112W	CC1G_02059T0
YKR030W	CC1G_05538T0
YPR105C	CC1G_03783T0
YBL092W	CC1G_13649T0
YDR465C	CC1G_14139T0
YPL078C	CC1G_09897T0
YER131W	CC1G_11326T0
YGL189C	CC1G_11326T0
YEL029C	CC1G_00750T0
YDR408C	CC1G_04353T0
YLR306W	CC1G_01847T0
YGR172C	CC1G_04567T0
YDL209C	CC1G_07830T0
YBL036C	CC1G_11665T0
YJR142W	CC1G_12963T0
YPR107C	CC1G_13658T0
YLR026C	CC1G_01785T0
YMR183C	CC1G_04315T0
YPL232W	CC1G_04315T0
YEL039C	CC1G_10735T0
YJR048W	CC1G_10735T0
YDR399W	CC1G_12053T0
YJR133W	CC1G_12053T0
YGR093W	CC1G_01100T0
YKR035W-A	CC1G_00179T0
YMR041C	CC1G_00455T0
YBL051C	CC1G_05181T0
YOR069W	CC1G_00891T0
YGL244W	CC1G_06966T0
YMR137C	CC1G_05711T0
YOR339C	CC1G_05180T0
YMR178W	CC1G_06932T0
YPR133C	CC1G_07048T0
YMR223W	CC1G_14471T0
YDR272W	CC1G_05125T0
YOR040W	CC1G_05125T0
YGR207C	CC1G_03058T0
YNL200C	CC1G_01373T0
YCR044C	CC1G_06057T0
YPL120W	CC1G_01942T0
YDL113C	CC1G_08368T0
YJR069C	CC1G_08181T0
YOR007C	CC1G_10288T0
YAR003W	CC1G_08195T0
YBL058W	CC1G_12759T0
YGR216C	CC1G_12486T0
YHL023C	CC1G_14378T0
YBR106W	CC1G_04113T0
YMR227C	CC1G_01188T0
YKL040C	CC1G_03730T0
YML096W	CC1G_03706T0
YKL018W	CC1G_06443T0
YER009W	CC1G_11512T0
YBR180W	CC1G_15077T0
YOL121C	CC1G_04967T0
YNL302C	CC1G_04967T0
YNL040W	CC1G_00267T0
YNL001W	CC1G_00404T0
YGR195W	CC1G_03561T0
YGR220C	CC1G_04181T0
YBR155W	CC1G_14669T0
YBL047C	CC1G_07734T0	CC1G_05179T0
YMR009W	CC1G_11132T0	CC1G_11133T0
YDR083W	CC1G_00434T0
YGR163W	CC1G_07063T0
YHR089C	CC1G_11758T0
YCR008W	CC1G_04357T0	CC1G_04356T0
YKL168C	CC1G_04357T0	CC1G_04356T0
YER056C-A	CC1G_07540T0
YIL052C	CC1G_07540T0
YML131W	CC1G_07109T0
YGR227W	CC1G_13631T0
YDL141W	CC1G_15548T0
YDR409W	CC1G_10548T0
YOR156C	CC1G_10548T0
YER042W	CC1G_01524T0
YDL058W	CC1G_06552T0
YOR332W	CC1G_06453T0
YDR419W	CC1G_12976T0
YMR099C	CC1G_11312T0
YLR357W	CC1G_02851T0
YGR056W	CC1G_02851T0
YGL031C	CC1G_11475T0
YGR148C	CC1G_11475T0
YDL122W	CC1G_08832T0
YEL004W	CC1G_09962T0
YPR128C	CC1G_06259T0
YDL219W	CC1G_13861T0
YKL110C	CC1G_11553T0
YPL225W	CC1G_11280T0
YDR284C	CC1G_03887T0
YNR036C	CC1G_03461T0
YML106W	CC1G_05488T0
YMR271C	CC1G_05488T0
YLR270W	CC1G_08031T0
YOR173W	CC1G_08031T0
YDR096W	CC1G_12335T0
YER169W	CC1G_12335T0
YER059W	CC1G_14555T0
YIL050W	CC1G_14555T0
YDL226C	CC1G_01331T0
YJR017C	CC1G_00513T0
YER157W	CC1G_02323T0
YDL156W	CC1G_04195T0
YDR299W	CC1G_05720T0
YOL093W	CC1G_01400T0
YHR012W	CC1G_05784T0
YNL085W	CC1G_05891T0
YNL107W	CC1G_08127T0
YJL030W	CC1G_10526T0
YPR198W	CC1G_02139T0	CC1G_02142T0	CC1G_01172T0
YGR224W	CC1G_02139T0	CC1G_02142T0	CC1G_01172T0
YKR105C	CC1G_02139T0	CC1G_02142T0	CC1G_01172T0
YCL069W	CC1G_02139T0	CC1G_02142T0	CC1G_01172T0
YGR241C	CC1G_09004T0
YHR161C	CC1G_09004T0
YFR052W	CC1G_01277T0
[truncated: 985 more rows]
