# Supplementary material for: Evolutionary Conservation and Diversification of Puf RNA Binding Proteins and Their mRNA Targets
Source: PLoS Biol. 2015 Nov 20;13(11):e1002307. doi: 10.1371/journal.pbio.1002307 (PMC4654594; doi:10.1371/journal.pbio.1002307)
Supplement: S4 Dataset — (ZIP) [file pbio.1002307.s004.zip › S.cerevisiae.fa_C.dubliniensis.fa.txt]

YLR106C	Cd36_40990
YHR099W	Cd36_61420
YHR165C	Cd36_34250
YNR016C	Cd36_25740
YJL130C	Cd36_32590
YKL203C	Cd36_21600
YJR066W	Cd36_21600
YGR032W	Cd36_02270
YLR342W	Cd36_02270
YDL171C	Cd36_06130
YPL231W	Cd36_84800
YDL140C	Cd36_35480
YKL182W	Cd36_50220
YNL262W	Cd36_32530
YBR208C	Cd36_04410
YGR271W	Cd36_54520
YLL040C	Cd36_45610
YOR341W	Cd36_10000
YOR116C	Cd36_46530
YGL206C	Cd36_62280
YKR054C	Cd36_85190
YGL195W	Cd36_24780
YPR010C	Cd36_70090
YOR151C	Cd36_01460
YOR207C	Cd36_30900
YPL082C	Cd36_19100
YDR127W	Cd36_40930
YBR218C	Cd36_43660
YGL062W	Cd36_43660
YOR326W	Cd36_12770
YGR061C	Cd36_30110
YPR184W	Cd36_44790
YDR457W	Cd36_17950
YIL129C	Cd36_81450
YBL004W	Cd36_81100
YDR135C	Cd36_72120
YBR115C	Cd36_02620
YLR249W	Cd36_50780
YNL014W	Cd36_50780
YOR153W	Cd36_84860	Cd36_84000
YDR406W	Cd36_84860	Cd36_84000
YOR328W	Cd36_84860	Cd36_84000
YJR109C	Cd36_26340
YER166W	Cd36_50570
YDR093W	Cd36_50570
YAL026C	Cd36_87150
YDR170C	Cd36_84790
YNL132W	Cd36_29570
YGR094W	Cd36_20940
YNL088W	Cd36_46080
YDR011W	Cd36_64350
YNR070W	Cd36_64350
YEL031W	Cd36_20890
YER164W	Cd36_03160
YBL076C	Cd36_65370
YGL008C	Cd36_80660
YPL036W	Cd36_80660
YPL226W	Cd36_34680
YOR133W	Cd36_17870
YDR385W	Cd36_17870
YPL160W	Cd36_26670
YER172C	Cd36_46570
YJR137C	Cd36_20560
YIL125W	Cd36_80800
YDL145C	Cd36_81600
YMR229C	Cd36_17060
YJL050W	Cd36_73050
YKL210W	Cd36_86470
YGR281W	Cd36_24060
YGR218W	Cd36_25630
YPL217C	Cd36_80930
YGL173C	Cd36_12450
YNL102W	Cd36_84240
YHR186C	Cd36_05180
YMR109W	Cd36_44720
YKL129C	Cd36_44720
YDL126C	Cd36_10120
YMR162C	Cd36_42960
YBR023C	Cd36_12160
YIL048W	Cd36_04380
YOR335C	Cd36_64230
YLR305C	Cd36_32670
YOL021C	Cd36_11570
YLR384C	Cd36_44920
YAL035W	Cd36_07600
YER070W	Cd36_17930
YIL066C	Cd36_17930
YLR304C	Cd36_33840
YOR290C	Cd36_16890
YLR410W	Cd36_50210
YMR128W	Cd36_15380
YMR189W	Cd36_07910
YDL102W	Cd36_72440
YOR291W	Cd36_17110
YJL200C	Cd36_31190
YER125W	Cd36_22630
YIL126W	Cd36_82450
YLR398C	Cd36_34160
YER171W	Cd36_70260
YBR084W	Cd36_32540
YGR204W	Cd36_32540
YOR304W	Cd36_86170
YIL143C	Cd36_28050
YFR031C	Cd36_22690
YKL215C	Cd36_17760
YMR080C	Cd36_50510
YCR057C	Cd36_25860
YGR217W	Cd36_01040
YLR087C	Cd36_50360
YMR196W	Cd36_83380
YGL120C	Cd36_81480
YMR186W	Cd36_71850
YPL240C	Cd36_71850
YBR245C	Cd36_06840
YER091C	Cd36_26580
YPR160W	Cd36_70860
YMR205C	Cd36_71630
YGL009C	Cd36_25490
YDR334W	Cd36_21840
YBL023C	Cd36_29060
YFR009W	Cd36_00410
YGL150C	Cd36_30090
YDR039C	Cd36_00320	Cd36_72570
YDR040C	Cd36_00320	Cd36_72570
YDR038C	Cd36_00320	Cd36_72570
YLL026W	Cd36_33850
YOL004W	Cd36_00880
YGL006W	Cd36_81200
YGL201C	Cd36_27030
YHL030W	Cd36_87170
YDR293C	Cd36_54350
YPR019W	Cd36_11730
YGL167C	Cd36_70530
YAL005C	Cd36_04050
YLL024C	Cd36_04050
YGL026C	Cd36_45650
YER103W	Cd36_12490
YBL075C	Cd36_12490
YLR069C	Cd36_12130
YCL054W	Cd36_64970
YER069W	Cd36_08760
YLR086W	Cd36_50330
YMR308C	Cd36_07640
YDR097C	Cd36_12230
YKL165C	Cd36_11430
YDL031W	Cd36_85130
YLR272C	Cd36_21740
YGL022W	Cd36_16530
YER110C	Cd36_05310
YBR114W	Cd36_02610
YPL012W	Cd36_70960
YKR001C	Cd36_51140
YIL078W	Cd36_50150
YJL005W	Cd36_72730
YLR409C	Cd36_17160
YDR238C	Cd36_29730
YLR430W	Cd36_84720
YCR011C	Cd36_31330
YGR240C	Cd36_54420
YGR090W	Cd36_17140
YDL229W	Cd36_33730
YNL209W	Cd36_33730
YBL105C	Cd36_84410
YGL207W	Cd36_45990
YIL075C	Cd36_11280
YHR074W	Cd36_16380
YER013W	Cd36_54970
YLR129W	Cd36_07810
YDR091C	Cd36_03150
YPL086C	Cd36_85990
YHR027C	Cd36_12340
YFL036W	Cd36_00570
YDR283C	Cd36_71160
YKL104C	Cd36_82250
YJL034W	Cd36_16010
YKL148C	Cd36_05000	Cd36_46090
YJL045W	Cd36_05000	Cd36_46090
YKR031C	Cd36_10880
YFR019W	Cd36_16790
YAL023C	Cd36_86850
YOR321W	Cd36_86850
YGL234W	Cd36_07420
YOR330C	Cd36_61650
YPL093W	Cd36_85960
YER036C	Cd36_22210
YMR120C	Cd36_29380
YLR028C	Cd36_29380
YJR045C	Cd36_21650
YEL030W	Cd36_21650
YJR035W	Cd36_33570
YDR060W	Cd36_84520
YOR168W	Cd36_70110
YNL123W	Cd36_00940
YGL156W	Cd36_42240
YOL006C	Cd36_60990
YJR138W	Cd36_02430
YJL109C	Cd36_13050
YPL006W	Cd36_13270
YLR153C	Cd36_04040
YGL163C	Cd36_12640
YGR270W	Cd36_54260
YLR419W	Cd36_86800
YMR049C	Cd36_03890
YNL163C	Cd36_06680
YOR270C	Cd36_44900
YLR274W	Cd36_20640
YLL034C	Cd36_51950
YKL157W	Cd36_04150
YHR047C	Cd36_04150
YHR072W	Cd36_17130
YCR093W	Cd36_64860
YBR121C	Cd36_05030
YDR258C	Cd36_18140
YDR234W	Cd36_44080
YML075C	Cd36_03520
YLR450W	Cd36_03520
YDR129C	Cd36_63400
YMR108W	Cd36_82300
YKR009C	Cd36_80740
YNL271C	Cd36_12070
YOR086C	Cd36_10010
YNL087W	Cd36_10010
YDL215C	Cd36_22140
YFR015C	Cd36_25850
YLR258W	Cd36_25850
YHR023W	Cd36_51650
YGL245W	Cd36_70040
YBR127C	Cd36_31180
YNR031C	Cd36_44660
YCR073C	Cd36_44660
YOR048C	Cd36_41070
YPL167C	Cd36_86010
YPR074C	Cd36_07840
YBR117C	Cd36_07840
YGL137W	Cd36_62450
YML035C	Cd36_18110
YGR245C	Cd36_31020
YPR181C	Cd36_45300
YDR037W	Cd36_87320
YDR074W	Cd36_03180
YDL058W	Cd36_44940
YGR264C	Cd36_54320
YPR112C	Cd36_82010
YBR202W	Cd36_23200
YHR020W	Cd36_73280
YAL054C	Cd36_24410
YPL110C	Cd36_54140
YMR217W	Cd36_08950
YDR172W	Cd36_23800
YEL032W	Cd36_21620
YGR124W	Cd36_23240
YPR145W	Cd36_23240
YBR196C	Cd36_31840
YJL074C	Cd36_82710
YLR397C	Cd36_34180
YER025W	Cd36_51990
YDR212W	Cd36_08070
YDR335W	Cd36_43070
YJL012C	Cd36_43130
YJL033W	Cd36_42700
YBL099W	Cd36_04360
YNL250W	Cd36_81990
YGR100W	Cd36_45210
YFL007W	Cd36_22220
YJR016C	Cd36_55010
YNL061W	Cd36_29480
YAR042W	Cd36_07710
YDL019C	Cd36_07710
YPR080W	Cd36_07890	Cd36_22520
YBR118W	Cd36_07890	Cd36_22520
YOR211C	Cd36_42880
YLR259C	Cd36_31990
YLR347C	Cd36_02090
YML059C	Cd36_33890
YFL008W	Cd36_28880
YBL039C	Cd36_54190
YJR103W	Cd36_54190
YPL106C	Cd36_05770
YBR169C	Cd36_05770
YPR159W	Cd36_85760	Cd36_83510	Cd36_85750
YGR143W	Cd36_85760	Cd36_83510	Cd36_85750
YJR121W	Cd36_40330
YPR024W	Cd36_45280
YMR288W	Cd36_43000
YBL017C	Cd36_11680
YJL222W	Cd36_11680
YIL173W	Cd36_11680
YNR065C	Cd36_11680
YLR189C	Cd36_27080
YJL014W	Cd36_54720
YBR235W	Cd36_86680
YKL029C	Cd36_61770
YDL143W	Cd36_42650
YDL095W	Cd36_72530
YLL031C	Cd36_18560
YDR341C	Cd36_01400
YNL313C	Cd36_24620
YBR038W	Cd36_72420
YMR089C	Cd36_15640
YJR064W	Cd36_21580
YIL109C	Cd36_08240
YNL049C	Cd36_08240
YCL030C	Cd36_40210
YNL104C	Cd36_00180
YOR108W	Cd36_00180
YGR145W	Cd36_73190
YML085C	Cd36_34530
YML124C	Cd36_34530
YLR382C	Cd36_63510
YLR359W	Cd36_31680
YKR097W	Cd36_25230
YER017C	Cd36_81650
YNR067C	Cd36_03430
YOR128C	Cd36_84460
YBR001C	Cd36_25660
YDR001C	Cd36_25660
YBL015W	Cd36_51850
YMR266W	Cd36_08890
YIL142W	Cd36_23620
YGR116W	Cd36_73960
YNL247W	Cd36_12110
YBR136W	Cd36_53760
YLL001W	Cd36_85490
YOR109W	Cd36_22490
YNL106C	Cd36_22490
YBL079W	Cd36_05340
YER105C	Cd36_05340
YLR289W	Cd36_20590
YNL161W	Cd36_09770
YLR422W	Cd36_18700	Cd36_18690
YMR246W	Cd36_35160
YIL009W	Cd36_35160
YOR317W	Cd36_35160
YBR294W	Cd36_42530
YLR092W	Cd36_42530
YLR389C	Cd36_63250
YLR175W	Cd36_09950
YML056C	Cd36_20770
YLR432W	Cd36_20770
YHR216W	Cd36_20770
YGL238W	Cd36_07160
YOR204W	Cd36_86030
YPL119C	Cd36_86030
YNL112W	Cd36_27480
YDR430C	Cd36_86250
YML072C	Cd36_02900
YMR301C	Cd36_64920
YHR183W	Cd36_12850
YGR256W	Cd36_12850
YFL037W	Cd36_00640
YLR058C	Cd36_64270
YNL330C	Cd36_86930
YBR229C	Cd36_50250
YFR030W	Cd36_23290
YNL189W	Cd36_50180
YJL111W	Cd36_51630
YLR222C	Cd36_52320
YLL018C	Cd36_28310
YNL192W	Cd36_34480
YLR044C	Cd36_46050
YLR134W	Cd36_46050
YGR087C	Cd36_46050
YLR060W	Cd36_26780
YJR143C	Cd36_20500
YOR206W	Cd36_30860
YCR072C	Cd36_44640
YCR017C	Cd36_26300
YMR304W	Cd36_24100
YPR189W	Cd36_09250
YEL011W	Cd36_63660
YMR054W	Cd36_60250
YOR356W	Cd36_51810
YER043C	Cd36_53940
YPL207W	Cd36_62480
YDR477W	Cd36_51010
YHL016C	Cd36_04400
YMR290C	Cd36_54370
YHR170W	Cd36_32260
YMR058W	Cd36_60410	Cd36_60400	Cd36_60380	Cd36_60390
YOR310C	Cd36_60320
YOL075C	Cd36_01760
YHR019C	Cd36_73270
YLR277C	Cd36_20620
YNR053C	Cd36_64180
YLR138W	Cd36_40100
YCR042C	Cd36_65330
YDR211W	Cd36_08110
YGL251C	Cd36_18750
YDR291W	Cd36_13030
YHR205W	Cd36_18580
YDR301W	Cd36_42310
YDR023W	Cd36_82770
YLR032W	Cd36_15320
YNL021W	Cd36_26960
YHR037W	Cd36_54480
YKL035W	Cd36_30070
YBR080C	Cd36_12570
YLR197W	Cd36_35040
YNR013C	Cd36_01910
YMR105C	Cd36_27900
YKL127W	Cd36_27900
YDR188W	Cd36_46300
YOR217W	Cd36_20230
YEL013W	Cd36_44810
YDL190C	Cd36_84950
YKL145W	Cd36_04980
YDR456W	Cd36_60500
YBR019C	Cd36_02000
YER065C	Cd36_04240
YOL098C	Cd36_73330
YNR001C	Cd36_28700
YBR126C	Cd36_31110
YBL024W	Cd36_29640
YGR200C	Cd36_42720
YNL267W	Cd36_51560
YBR296C	Cd36_41830
YAL038W	Cd36_19920
YML123C	Cd36_10770
YDR109C	Cd36_42520
YPL235W	Cd36_71640
YDL131W	Cd36_04470	Cd36_19070
YDL182W	Cd36_04470	Cd36_19070
YPR194C	Cd36_27190	Cd36_27420	Cd36_27200	Cd36_27970	Cd36_22510	Cd36_41310
YBL088C	Cd36_63010
YKL078W	Cd36_61130
YDL164C	Cd36_80760
YDL160C	Cd36_06610
YKR086W	Cd36_27550
YGR103W	Cd36_23440
YGL099W	Cd36_62410
YKL209C	Cd36_86480
YNL321W	Cd36_35550
YNL287W	Cd36_04580
YGL125W	Cd36_82930
YLR276C	Cd36_62020
YER081W	Cd36_11260
YIL074C	Cd36_11260
YLR241W	Cd36_84680
YDR190C	Cd36_46260
YOL084W	Cd36_22320
YKL010C	Cd36_26160
YFL039C	Cd36_12690
YGL114W	Cd36_64450
YPL262W	Cd36_87520
YDL007W	Cd36_80260
YNL325C	Cd36_64060
YCR037C	Cd36_05600
YJL198W	Cd36_05600
YLR454W	Cd36_61740
YOR014W	Cd36_20780
YGR138C	Cd36_08290
YPR156C	Cd36_08290
YHR039C	Cd36_21880
YMR190C	Cd36_24760
YAL053W	Cd36_32680	Cd36_22090
YBL104C	Cd36_84400
YMR300C	Cd36_07230
YPL009C	Cd36_26840
YLR083C	Cd36_42440
YDR107C	Cd36_42440
YBR143C	Cd36_19610
YKR093W	Cd36_83780
YNR011C	Cd36_84180
YEL022W	Cd36_81320
YJR031C	Cd36_81320
YHR018C	Cd36_73220
YMR015C	Cd36_72510
YJL153C	Cd36_35120
YOR027W	Cd36_51510
YPL040C	Cd36_28550
YIR002C	Cd36_45720
YDR150W	Cd36_45670
YPL221W	Cd36_80900
YGL139W	Cd36_80900
YDL060W	Cd36_34080
YHR007C	Cd36_50660
YPL043W	Cd36_04140
YDL084W	Cd36_40290
YJL008C	Cd36_00120
YBL007C	Cd36_16500
YPL125W	Cd36_73700
YOR063W	Cd36_23540
YGR254W	Cd36_08010
YHR174W	Cd36_08010
YIL155C	Cd36_46220
YDR536W	Cd36_64300
YML093W	Cd36_34950
YGL253W	Cd36_29870
YFR053C	Cd36_29870
YDL178W	Cd36_83020
YGR125W	Cd36_26330
YER090W	Cd36_26550
YOL090W	Cd36_46590
YBR198C	Cd36_29790
YER165W	Cd36_03170
YBL022C	Cd36_29680
YFL034W	Cd36_26790
YFL018C	Cd36_33030
YDR256C	Cd36_06380
YHR164C	Cd36_60270
YPR033C	Cd36_55080
YOR160W	Cd36_53490
YKR050W	Cd36_33620
YMR261C	Cd36_24670
YML100W	Cd36_24670
YGL084C	Cd36_12530
YMR131C	Cd36_11860
YNL220W	Cd36_09080
YGL078C	Cd36_09430
YPR117W	Cd36_45200
YOR117W	Cd36_46340
YLR196W	Cd36_41460
YNL329C	Cd36_19900
YBL011W	Cd36_80750
YLR378C	Cd36_87680
YMR307W	Cd36_00220
YDR394W	Cd36_17830
YDR232W	Cd36_26880
YHL032C	Cd36_30600
YDL195W	Cd36_06480
YFR044C	Cd36_53970
YNR008W	Cd36_00820
YBR081C	Cd36_35060
YGR258C	Cd36_43380
YPR173C	Cd36_52880
YBR263W	Cd36_72980
YER176W	Cd36_32210
YAL062W	Cd36_45660
YOR375C	Cd36_45660
YGL048C	Cd36_22950
YCL017C	Cd36_70600
YER086W	Cd36_20580
YDR270W	Cd36_52780
YOR046C	Cd36_81740
YPL008W	Cd36_16120
YFL033C	Cd36_70680
YHR042W	Cd36_43030
YDR342C	Cd36_15940	Cd36_15930	Cd36_15920
YDR343C	Cd36_15940	Cd36_15930	Cd36_15920
YHR096C	Cd36_15940	Cd36_15930	Cd36_15920
YHR092C	Cd36_15940	Cd36_15930	Cd36_15920
YDR345C	Cd36_15940	Cd36_15930	Cd36_15920
YLR081W	Cd36_15940	Cd36_15930	Cd36_15920
YHR094C	Cd36_15940	Cd36_15930	Cd36_15920
YJL219W	Cd36_15940	Cd36_15930	Cd36_15920
YOL156W	Cd36_15940	Cd36_15930	Cd36_15920
YJL214W	Cd36_15940	Cd36_15930	Cd36_15920
YFL011W	Cd36_15940	Cd36_15930	Cd36_15920
YMR011W	Cd36_15940	Cd36_15930	Cd36_15920
YDR062W	Cd36_12880
YOL097C	Cd36_11600
YJR065C	Cd36_21590
YMR001C	Cd36_00900
YPR026W	Cd36_06490
YOR259C	Cd36_29280
YMR297W	Cd36_73010
YDL029W	Cd36_34430
YOR093C	Cd36_63540
YLR096W	Cd36_25300
YDR122W	Cd36_25300
YAL048C	Cd36_00840
YBR112C	Cd36_86950
YKR002W	Cd36_51580
YNL059C	Cd36_29490
YLL029W	Cd36_15330
YJL010C	Cd36_03800
YML057W	Cd36_00650
YLR433C	Cd36_00650
YOL066C	Cd36_51790
YGR211W	Cd36_01050
YOR187W	Cd36_00520
YNL238W	Cd36_08480
YCR053W	Cd36_52080
YLR371W	Cd36_17990
YGR070W	Cd36_17990
YLR355C	Cd36_60880
YER136W	Cd36_13390
YBR142W	Cd36_19600
YLR303W	Cd36_40270
YJL039C	Cd36_25270
YAL016W	Cd36_86870
YLR429W	Cd36_71680
YPL022W	Cd36_24450
YER073W	Cd36_17740
YOR374W	Cd36_17740
YER082C	Cd36_09150
YHR079C	Cd36_07490
YAL067C	Cd36_32190
YGL186C	Cd36_09940
YNR055C	Cd36_09590
YBR097W	Cd36_61300
YAL017W	Cd36_86600
YOL045W	Cd36_86600
YGL171W	Cd36_11780
YGR019W	Cd36_18820
YAL019W	Cd36_33230
YCL057W	Cd36_05040
YNR050C	Cd36_86570
YLR174W	Cd36_27320
YNL009W	Cd36_27320
YDR189W	Cd36_46270
YGL012W	Cd36_80690
YLL008W	Cd36_74000
YPL265W	Cd36_02390
YBL066C	Cd36_27130
YML010W	Cd36_16340
YML069W	Cd36_17210
YMR008C	Cd36_34860
YMR006C	Cd36_34860
YOL011W	Cd36_34860
YJL080C	Cd36_11110
YHR028C	Cd36_52730
YDL240W	Cd36_25580
YER052C	Cd36_45140
YNL241C	Cd36_08460
YMR167W	Cd36_40840
YPL023C	Cd36_24470
YPR035W	Cd36_30510
YHL040C	Cd36_22250
YHL047C	Cd36_22250
YOL058W	Cd36_25720
YPL263C	Cd36_12710
YGL190C	Cd36_16450
YPL147W	Cd36_25450
YCR012W	Cd36_60670
YNL154C	Cd36_85620
YHR135C	Cd36_85620
YNL142W	Cd36_40490	Cd36_40200
YPL091W	Cd36_50830
YLR113W	Cd36_18080
YKL197C	Cd36_72230
YEL063C	Cd36_61160	Cd36_61010	Cd36_60830
YNL270C	Cd36_61160	Cd36_61010	Cd36_60830
YNL268W	Cd36_61160	Cd36_61010	Cd36_60830
YOL060C	Cd36_85390
YDL134C	Cd36_81510
YDL188C	Cd36_81510
YDL066W	Cd36_20310
YML126C	Cd36_34550
YDR502C	Cd36_10740
YLR180W	Cd36_10740
YFL022C	Cd36_02510
YDR375C	Cd36_31350
YJR132W	Cd36_40600
YPL109C	Cd36_42050
YKL126W	Cd36_08050
YMR104C	Cd36_08050
YAL036C	Cd36_07620
YGL194C	Cd36_80710
YLR401C	Cd36_17170
YFL004W	Cd36_28810
YPL019C	Cd36_28810
YKR039W	Cd36_45090	Cd36_52570
YDR539W	Cd36_64160
YMR076C	Cd36_21940
YHR068W	Cd36_82160
YGR055W	Cd36_11120
YJL197W	Cd36_06110
YBR041W	Cd36_60660
YBR006W	Cd36_83470
YKR059W	Cd36_01250
YJL138C	Cd36_01250
YPL203W	Cd36_21480
YDL055C	Cd36_87780
YLR234W	Cd36_84700
YER178W	Cd36_46580
YLR253W	Cd36_50860
YOL145C	Cd36_70130
YBR073W	Cd36_24530
YFL055W	Cd36_44480
YDR141C	Cd36_51900
YIL002C	Cd36_23850
YOL130W	Cd36_82340
YFL050C	Cd36_82340
YGL027C	Cd36_45640
YNL117W	Cd36_09130
YIR031C	Cd36_09130
YJL102W	Cd36_06540
YKL135C	Cd36_82390
YIL103W	Cd36_20280
YER049W	Cd36_45120
YER006W	Cd36_45730
YOR361C	Cd36_71280
YDR294C	Cd36_83680
YKR056W	Cd36_01280
YKL015W	Cd36_06560
YOR165W	Cd36_65490
YJL101C	Cd36_07400
YGL055W	Cd36_07870
YJR010W	Cd36_12860
YEL060C	Cd36_73550
YOR067C	Cd36_81750
YIL046W	Cd36_01060
YDR481C	Cd36_08280
YAR035W	Cd36_01580
YOR124C	Cd36_31360
YCR098C	Cd36_20910
YCR032W	Cd36_06100
YJL026W	Cd36_17780
YIL091C	Cd36_32380
YKL103C	Cd36_82150
YLL039C	Cd36_87180
YPR088C	Cd36_26110
YGL205W	Cd36_81950	Cd36_64100	Cd36_81790
YGR287C	Cd36_54540	Cd36_35540
YOL157C	Cd36_54540	Cd36_35540
YIL172C	Cd36_54540	Cd36_35540
YJL221C	Cd36_54540	Cd36_35540
YBR299W	Cd36_54540	Cd36_35540
YGR292W	Cd36_54540	Cd36_35540
YJL216C	Cd36_54540	Cd36_35540
YGL236C	Cd36_07320
YGL148W	Cd36_33360
YGL216W	Cd36_85660
YER133W	Cd36_33270
YLL011W	Cd36_80520
YBR166C	Cd36_41770
YMR278W	Cd36_87400
YEL036C	Cd36_22700
YGR266W	Cd36_54550
YBR079C	Cd36_11950
YMR216C	Cd36_05760
YBR025C	Cd36_04630
YHR169W	Cd36_30970
YHR065C	Cd36_34900
YNL298W	Cd36_09600
YDR496C	Cd36_19660
YGR210C	Cd36_09240
YKR024C	Cd36_71060
YML016C	Cd36_31870
YDR436W	Cd36_31870
YIL107C	Cd36_08450
YHR077C	Cd36_18280
YML103C	Cd36_08910
YIL130W	Cd36_27510
YMR309C	Cd36_41490
YOL081W	Cd36_11650
YBR140C	Cd36_11650
YHR194W	Cd36_02760
YOL122C	Cd36_21430	Cd36_41000
YPR111W	Cd36_20970
YGR092W	Cd36_20970
YDR324C	Cd36_82110
YGL094C	Cd36_08560
YFL002C	Cd36_50760
YBR094W	Cd36_41630
YLR310C	Cd36_83870
YGR047C	Cd36_82820
YGR233C	Cd36_25690
YDL040C	Cd36_51730
YDL168W	Cd36_35225
YBR248C	Cd36_73390
YGR184C	Cd36_42840
YLR240W	Cd36_06260
YNL045W	Cd36_09880
YOL057W	Cd36_64480
YOR087W	Cd36_22010
YAL021C	Cd36_07750
YLR188W	Cd36_27070
YKL046C	Cd36_16220
YGR252W	Cd36_32250
YER056C	Cd36_24020
YER060W-A	Cd36_24020
YER060W	Cd36_24020
YLR089C	Cd36_83480
YDR111C	Cd36_83480
YKL064W	Cd36_40460
YLR002C	Cd36_73540
YDR497C	Cd36_19460
YOL103W	Cd36_19460
YKL181W	Cd36_50290
YFR002W	Cd36_16100
YGR185C	Cd36_42850
YDR158W	Cd36_17220
YLR144C	Cd36_61790
YIR007W	Cd36_54960
YBL008W	Cd36_15300
YMR165C	Cd36_16400
YOL034W	Cd36_28220
YCL018W	Cd36_70610
YDR012W	Cd36_13080
YBR031W	Cd36_13080
YDL194W	Cd36_84900
YDL138W	Cd36_84900
YOR001W	Cd36_04770
YPR138C	Cd36_82290
YGR121C	Cd36_82290
YBR043C	Cd36_61380
YHR030C	Cd36_25140
YOR272W	Cd36_08970
YBR017C	Cd36_19760
YOL086C	Cd36_07850	Cd36_54650
YMR303C	Cd36_07850	Cd36_54650
YMR083W	Cd36_07850	Cd36_54650
YBR145W	Cd36_07850	Cd36_54650
YHR064C	Cd36_44350
YKL017C	Cd36_06590
YOL023W	Cd36_72600
YML086C	Cd36_34940
YAL012W	Cd36_33930
YGR170W	Cd36_54300
YDL132W	Cd36_81580
YDL112W	Cd36_43570
YLR438W	Cd36_40230
YKL211C	Cd36_11440
YGL077C	Cd36_15510
YNL023C	Cd36_27380
YDL014W	Cd36_46180
YKR089C	Cd36_80370
YOR081C	Cd36_80370
YDL210W	Cd36_05390
YGL097W	Cd36_72430
YFR038W	Cd36_81240
YHR120W	Cd36_29420
YDL047W	Cd36_04130
YOR196C	Cd36_42180
YGL119W	Cd36_01330
YLR004C	Cd36_43900
YJL095W	Cd36_72650
YKR028W	Cd36_72670
YJL098W	Cd36_72670
YOR388C	Cd36_30420	Cd36_53500
YDR365C	Cd36_10290
YLR451W	Cd36_52000
YOR227W	Cd36_71610
YPL137C	Cd36_71610
YHL011C	Cd36_17090
YIR034C	Cd36_44980
YPL116W	Cd36_42190
YOR243C	Cd36_24330
YNL172W	Cd36_00530
YPL153C	Cd36_83790
YDL244W	Cd36_34630
YFL058W	Cd36_34630
YJR156C	Cd36_34630
YNL332W	Cd36_34630
YDR021W	Cd36_05320
YHR113W	Cd36_10150
YNL071W	Cd36_71470
YPL154C	Cd36_21670
YMR145C	Cd36_83390	Cd36_63450
YDL085W	Cd36_83390	Cd36_63450
YDR507C	Cd36_10690
YCL024W	Cd36_10690
YHR005C	Cd36_54820
YGR155W	Cd36_01710
YML115C	Cd36_87410
YCL025C	Cd36_60280
YDR508C	Cd36_60280
YBR068C	Cd36_60280
YDR046C	Cd36_60280
YBR069C	Cd36_60280
YKL134C	Cd36_60290
YHR073W	Cd36_43340
YCR008W	Cd36_31490
YKL060C	Cd36_41650
YKR038C	Cd36_44560
YBR170C	Cd36_05780
YFR028C	Cd36_60580
YLR163C	Cd36_03100
YOR161C	Cd36_00250
YPL259C	Cd36_55000
YMR129W	Cd36_15440
YDR388W	Cd36_64520
YNL297C	Cd36_12180
YER003C	Cd36_23720
YJR033C	Cd36_80580
YER015W	Cd36_82800	Cd36_20470	Cd36_73850
YMR224C	Cd36_71170
YEL042W	Cd36_86050
YJR072C	Cd36_72200
YNL183C	Cd36_06350
YKL022C	Cd36_45000
YNL280C	Cd36_23520
YGL202W	Cd36_15310
YNL207W	Cd36_33740
YML042W	Cd36_41910
YNL243W	Cd36_73470
YDR101C	Cd36_03030
YPL028W	Cd36_18960
YGR192C	Cd36_86830
YJR009C	Cd36_86830
YJL052W	Cd36_86830
YDL234C	Cd36_73150
YGR173W	Cd36_54500
YOR323C	Cd36_87140
YJR040W	Cd36_84300
YOR244W	Cd36_80450
YDR080W	Cd36_09330
YGL040C	Cd36_18050
YOR303W	Cd36_41540
YPL266W	Cd36_12720
YIR023W	Cd36_26030
YBR281C	Cd36_05590
YJL167W	Cd36_19180
YDL001W	Cd36_81090
YJL087C	Cd36_71880
YMR302C	Cd36_29040
YOR273C	Cd36_29200
YNR047W	Cd36_23040
YCR091W	Cd36_23040
YCL059C	Cd36_10710
YDL148C	Cd36_84870
YJR036C	Cd36_84360
YNL256W	Cd36_51690
YER047C	Cd36_34970
YKL212W	Cd36_09390
YDR353W	Cd36_52490
YHR106W	Cd36_52490
YBL030C	Cd36_50590
YBR085W	Cd36_50590
YDR047W	Cd36_24510
YGL211W	Cd36_41500
YGR244C	Cd36_32310
YPL175W	Cd36_29330
YNL064C	Cd36_29510
YIR006C	Cd36_18130
YPR003C	Cd36_65460
YLL028W	Cd36_71360	Cd36_73910
YDR148C	Cd36_33050
YOR219C	Cd36_30850
YLR034C	Cd36_15540
YLR300W	Cd36_02790
YOR190W	Cd36_02790
YEL055C	Cd36_63950
YLR231C	Cd36_08000
YHR050W	Cd36_12830
YGL180W	Cd36_44160
YDR035W	Cd36_16830
YLR244C	Cd36_46320
YNL275W	Cd36_45860
YLR027C	Cd36_33240
YJR130C	Cd36_03500
YML082W	Cd36_03500
YDR395W	Cd36_17650
YER095W	Cd36_27150
YOR370C	Cd36_87100
YOR175C	Cd36_21750
YEL058W	Cd36_12750
YGL144C	Cd36_54600
YDL109C	Cd36_54600
YER080W	Cd36_01160
YCR084C	Cd36_00070
YAR007C	Cd36_15350
YER005W	Cd36_45750
YHR107C	Cd36_03010
YKL173W	Cd36_19220
YML080W	Cd36_23600
YDR208W	Cd36_81060
YFR006W	Cd36_32790
YLR328W	Cd36_25480
YGR010W	Cd36_25480
YGL091C	Cd36_44830
YBR179C	Cd36_43930
YJL141C	Cd36_19240
YPL184C	Cd36_62990
YBR220C	Cd36_44610
YIL067C	Cd36_17920
YDR452W	Cd36_70910
YOR099W	Cd36_81700
YML008C	Cd36_82130
YBR018C	Cd36_02030
YCR092C	Cd36_22850
YMR231W	Cd36_45490
YOL010W	Cd36_21720
YBR221C	Cd36_43720
YPR110C	Cd36_19820
YMR012W	Cd36_04700
YPL048W	Cd36_85940	Cd36_53070
YKL081W	Cd36_85940	Cd36_53070
YJL207C	Cd36_26080
YPL122C	Cd36_30910
YPL270W	Cd36_63920
YJL154C	Cd36_20090
YHR171W	Cd36_32270
YJR148W	Cd36_18880	Cd36_85560
YHR208W	Cd36_18880	Cd36_85560
YJL069C	Cd36_73860
YDR448W	Cd36_10190
YBR003W	Cd36_25670
YNL006W	Cd36_31570
YNL082W	Cd36_23570
YNL273W	Cd36_50890
YOR119C	Cd36_10270
YKL101W	Cd36_52630
YBR160W	Cd36_31500
YBL047C	Cd36_10830
YCR068W	Cd36_61830
YCR028C	Cd36_62940
YLR195C	Cd36_41450
YHR102W	Cd36_19330
YIL108W	Cd36_82530
YPL195W	Cd36_82550
YJR152W	Cd36_83640	Cd36_84100
YDL198C	Cd36_62060
YIL094C	Cd36_26410
YKL027W	Cd36_15150
YLR383W	Cd36_71410
YDR159W	Cd36_17240
YML061C	Cd36_32990
YJL128C	Cd36_86000
YER141W	Cd36_60630
YNL242W	Cd36_20430
YPL204W	Cd36_62550
YOR209C	Cd36_73710
YGR175C	Cd36_08100
YER179W	Cd36_11740
YKL014C	Cd36_07130
YGL241W	Cd36_70550
YHR009C	Cd36_10170
YMR237W	Cd36_53550
YOR299W	Cd36_53550
YOR241W	Cd36_19030
YOR176W	Cd36_21760
YNL186W	Cd36_43230
YPL131W	Cd36_71620
YBR298C	Cd36_54530
YJR160C	Cd36_54530
YDL247W	Cd36_54530
YGR289C	Cd36_54530
YBR237W	Cd36_86690
YDL103C	Cd36_52300
YEL052W	Cd36_45920
YGR285C	Cd36_42740
YBR011C	Cd36_22980
YDL022W	Cd36_24300
YOL059W	Cd36_24300
YJL062W	Cd36_04790
YOR136W	Cd36_17850
YMR272C	Cd36_44280
YOL124C	Cd36_85110
YKR003W	Cd36_51550
YHR001W	Cd36_51550
YPL145C	Cd36_20160
YOR237W	Cd36_20160
YLR228C	Cd36_07970
YDR213W	Cd36_07970
YGR171C	Cd36_54270
YLR117C	Cd36_83280
YDL149W	Cd36_85010
YDR338C	Cd36_15500
YGR246C	Cd36_31000
YPL104W	Cd36_03790
YBL106C	Cd36_60360
YPR032W	Cd36_60360
YDR421W	Cd36_03000
YLR088W	Cd36_50080
YJR001W	Cd36_70440
YHR190W	Cd36_22740
YLR340W	Cd36_70930
YMR238W	Cd36_15490
YDL153C	Cd36_42660
YJR117W	Cd36_40340
YBR286W	Cd36_22970
YPR047W	Cd36_15790
YGL001C	Cd36_45790
YIL018W	Cd36_10370
YFR031C-A	Cd36_10370
YDL128W	Cd36_08090
YDR483W	Cd36_81720
YGR123C	Cd36_81590
YGR194C	Cd36_44960
YGL003C	Cd36_15420
YDR390C	Cd36_07540
YHR188C	Cd36_42980
YMR277W	Cd36_87370
YBR162C	Cd36_81470
YKL045W	Cd36_45980
YNL308C	Cd36_82320
YDR160W	Cd36_18710
YNL212W	Cd36_60120
YBR247C	Cd36_73370
YHR024C	Cd36_51660
YMR247C	Cd36_64540
YHR098C	Cd36_18160
YOR065W	Cd36_19470
YNL037C	Cd36_09070
YJL060W	Cd36_17430	Cd36_17720
YNL083W	Cd36_23610
YDR264C	Cd36_12270
YOR034C	Cd36_12270
YFR024C-A	Cd36_19410
YHR016C	Cd36_19410
YBR074W	Cd36_24500
YBR243C	Cd36_22170
YMR221C	Cd36_30130
YPR041W	Cd36_52270
YOR061W	Cd36_19500
YER145C	Cd36_13100	Cd36_13190
YBR029C	Cd36_53800
YJR077C	Cd36_09550
YIL166C	Cd36_71810	Cd36_73830	Cd36_71800
YDL174C	Cd36_87270
YPR069C	Cd36_21250
YNR043W	Cd36_00080
YOR074C	Cd36_19690
YBL091C	Cd36_64570
YDR331W	Cd36_06960
YJR145C	Cd36_24720	Cd36_01510
YHR203C	Cd36_24720	Cd36_01510
YOL132W	Cd36_40150
YMR203W	Cd36_71780
YJR131W	Cd36_03470
YLR172C	Cd36_53390	Cd36_53440
YOL033W	Cd36_28230
YKL205W	Cd36_73870
YLR314C	Cd36_03970
YOR233W	Cd36_27170
YPL141C	Cd36_27170
YBR249C	Cd36_04870
YDR044W	Cd36_83990
YPR029C	Cd36_27940
YKL213C	Cd36_09100
YER126C	Cd36_86090	Cd36_86360
YOL030W	Cd36_54990
YMR250W	Cd36_10760	Cd36_10950
YBR058C	Cd36_16820
YOR296W	Cd36_00870
YKL113C	Cd36_29920
YJL168C	Cd36_24310
YGR086C	Cd36_21030	Cd36_04430
YDR105C	Cd36_11760
YKL085W	Cd36_41790
YFL053W	Cd36_08670
YML099C	Cd36_08580
YNL121C	Cd36_72330
YHR117W	Cd36_72330
YHR111W	Cd36_10250
YPR103W	Cd36_21120
YOR267C	Cd36_80510
YBL068W	Cd36_41710
YER099C	Cd36_41710
YGL049C	Cd36_22930
YGR162W	Cd36_22930
YGR163W	Cd36_28320
YBL098W	Cd36_80230
YGR286C	Cd36_04480
YJR007W	Cd36_06510
YHR119W	Cd36_00910
YNR012W	Cd36_84170
YKL155C	Cd36_05220
YHR108W	Cd36_02930
YDR358W	Cd36_02930
YDL097C	Cd36_43530
YOR271C	Cd36_08930
YOL115W	Cd36_05090
YNL299W	Cd36_05090
YKR069W	Cd36_17710	Cd36_17440
YLR399C	Cd36_50230
YIL123W	Cd36_60800
YNL066W	Cd36_60800
YDR300C	Cd36_35390
YHR033W	Cd36_35390
YKR095W	Cd36_41050
YIL149C	Cd36_41050
YBR055C	Cd36_11850
YGL131C	Cd36_45440
YDR075W	Cd36_29030
YDR120C	Cd36_25950
YPL042C	Cd36_18910
YNL229C	Cd36_19280
YPL212C	Cd36_62560
YPL183C	Cd36_65420
YOL061W	Cd36_22130
YLR420W	Cd36_51380
YPR137W	Cd36_27740
YKL194C	Cd36_02730
YKL188C	Cd36_11330
YPR016C	Cd36_32660
YCR034W	Cd36_11970
YER156C	Cd36_01750
YFR048W	Cd36_70050
YPL030W	Cd36_04270
YER107C	Cd36_64760
YLR354C	Cd36_28930
YLR187W	Cd36_11180
YNL278W	Cd36_11180
YIL160C	Cd36_25170	Cd36_81380
YDL101C	Cd36_54700
YLR319C	Cd36_07650
YFR004W	Cd36_53050
YNL138W	Cd36_29500
YCL004W	Cd36_70170
YMR241W	Cd36_60520
YOR262W	Cd36_51870
YNL277W	Cd36_27110
YMR047C	Cd36_86410
YMR034C	Cd36_40420
YMR062C	Cd36_71970
YNL101W	Cd36_11040
YJR139C	Cd36_02440
YOR184W	Cd36_20600
YLR299W	Cd36_00480
YGR202C	Cd36_40620
YDL108W	Cd36_06280
YHR048W	Cd36_62000
YLR343W	Cd36_02200
YOR346W	Cd36_45570
YGR274C	Cd36_06650
YCR002C	Cd36_29930
YGL141W	Cd36_40560
YKR079C	Cd36_80380
YJL082W	Cd36_13180
YKR018C	Cd36_13180
YER078C	Cd36_83570
YHL003C	Cd36_26060
YKL008C	Cd36_26060
YFL047W	Cd36_32810	Cd36_33170
YDR402C	Cd36_30030
YGR157W	Cd36_27490
YNR033W	Cd36_44950
YDL100C	Cd36_02560
YLR447C	Cd36_12170
YKL004W	Cd36_51090
YFL003C	Cd36_26810
YGR012W	Cd36_63080
YGR040W	Cd36_45970
YGR231C	Cd36_85000
YPL029W	Cd36_19000
YGR188C	Cd36_42970
YNL139C	Cd36_19430
YNL317W	Cd36_10400
YCR023C	Cd36_01590	Cd36_61640
YBR008C	Cd36_63890
YLR143W	Cd36_18500
YOL094C	Cd36_35490
YER114C	Cd36_26250
YBL085W	Cd36_26250
YJL042W	Cd36_31300
YDL141W	Cd36_35420
YHR202W	Cd36_24710
YLL041C	Cd36_30410
YOR197W	Cd36_85170
YBR034C	Cd36_00970
YHR032W	Cd36_73350
YAL041W	Cd36_51820
YLR166C	Cd36_46650
YGR060W	Cd36_27330
YMR116C	Cd36_71100
YPR141C	Cd36_23490
YOR002W	Cd36_32420
YJL092W	Cd36_84980
YHR166C	Cd36_34220
YCL040W	Cd36_32740	Cd36_33110
YDR516C	Cd36_32740	Cd36_33110
YGL115W	Cd36_64440
YOR181W	Cd36_34820
YLR386W	Cd36_34020
YPR048W	Cd36_15780
YNL290W	Cd36_53720
YLR208W	Cd36_83130
YOL049W	Cd36_33970
YLR336C	Cd36_28850
YPL172C	Cd36_51890
YDR083W	Cd36_22610
YPR175W	Cd36_35000
YHR114W	Cd36_81420
YPL133C	Cd36_30880
YLR056W	Cd36_04520
YPR140W	Cd36_23470
YHL036W	Cd36_83190
YIL151C	Cd36_41030
YKR096W	Cd36_41030
YNL191W	Cd36_72680
YPR108W	Cd36_34400
YLR243W	Cd36_46250
YPL179W	Cd36_64340
YOL140W	Cd36_44690
YKL114C	Cd36_86400
YIL022W	Cd36_80220
YNL237W	Cd36_08490
YNL141W	Cd36_21260
YCR061W	Cd36_09760
YML063W	Cd36_02890
YLR441C	Cd36_02890
YMR079W	Cd36_50490
YEL046C	Cd36_30270	Cd36_09840
YBL097W	Cd36_45270
YOR141C	Cd36_01560
YOL077C	Cd36_11540
YOL016C	Cd36_24320
YFR014C	Cd36_24320
YPR201W	Cd36_46360
YKL172W	Cd36_19170
YBR241C	Cd36_28130
YGL104C	Cd36_28130
YLR293C	Cd36_20700
YOR185C	Cd36_20700
YML074C	Cd36_03530
YLR449W	Cd36_03530
YML054C	Cd36_12610
YBL035C	Cd36_06980
YLR362W	Cd36_18440
YBR132C	Cd36_41090
YJR002W	Cd36_15060
YOR254C	Cd36_29370
YHR025W	Cd36_50650
YNL201C	Cd36_02130
YOL100W	Cd36_11620
YDR490C	Cd36_11620
YNL307C	Cd36_62380
YER113C	Cd36_26270
YER155C	Cd36_71380
YIL035C	Cd36_35460
YBR287W	Cd36_32750	Cd36_33100
YLR286C	Cd36_35130
YBR155W	Cd36_00490
YIL104C	Cd36_20270
YGR187C	Cd36_41940
YLR357W	Cd36_02550
YGR056W	Cd36_02550
YHR123W	Cd36_72380
YNL130C	Cd36_72380
YJL172W	Cd36_42910	Cd36_41720
YDR164C	Cd36_72110
YDR244W	Cd36_40220
YKL191W	Cd36_40550	Cd36_40740
YMR185W	Cd36_73820
YPL050C	Cd36_85950
YBL037W	Cd36_07070
YJR068W	Cd36_70760
YGR282C	Cd36_42140
YMR305C	Cd36_24090
YGR279C	Cd36_24090
YJR119C	Cd36_40320
YKR081C	Cd36_19730
YMR096W	Cd36_02410
YFL059W	Cd36_02410
YNL333W	Cd36_02410
YGL112C	Cd36_86620
YGL225W	Cd36_07220
YLR100W	Cd36_26140
YMR023C	Cd36_15760
YIR029W	Cd36_15580
YPL097W	Cd36_61150
YDR009W	Cd36_01990
YBR020W	Cd36_01990
YFL045C	Cd36_02340
YMR146C	Cd36_02590
YJL088W	Cd36_63830
YPL169C	Cd36_29340
YNL231C	Cd36_03560
YNL248C	Cd36_15980
YGR255C	Cd36_03340
YGR189C	Cd36_42770
YBR192W	Cd36_19110
YDR407C	Cd36_35250
YPR021C	Cd36_12430
YIL039W	Cd36_80430
YKR042W	Cd36_12920
YJL116C	Cd36_12920
YER087W	Cd36_26460
YFL001W	Cd36_50750
YBR092C	Cd36_27360	Cd36_27120	Cd36_41960
YBR093C	Cd36_27360	Cd36_27120	Cd36_41960
YAR071W	Cd36_27360	Cd36_27120	Cd36_41960
YHR215W	Cd36_27360	Cd36_27120	Cd36_41960
YDL024C	Cd36_27360	Cd36_27120	Cd36_41960
YGL065C	Cd36_64500
YGR028W	Cd36_28840
YLR324W	Cd36_15170
YLL045C	Cd36_85230	Cd36_10350
YHL033C	Cd36_85230	Cd36_10350
YGR132C	Cd36_83720	Cd36_83600
YMR139W	Cd36_18940
YDL079C	Cd36_18940
YCR077C	Cd36_44510
YJR095W	Cd36_54090
YGR159C	Cd36_00170
YBR260C	Cd36_05690
YGR054W	Cd36_02290
YLR005W	Cd36_16350
YLR377C	Cd36_87700
YGL192W	Cd36_16510
YOR090C	Cd36_33790
YOR056C	Cd36_83650
YPL268W	Cd36_73380
YBR159W	Cd36_31530
YDR245W	Cd36_40370
YLR203C	Cd36_35080
YOR005C	Cd36_17800
YOR378W	Cd36_10040
YKL092C	Cd36_50500
YPL031C	Cd36_04260
YOR157C	Cd36_35260
YNR019W	Cd36_21230
YCR048W	Cd36_21230
YKR061W	Cd36_19160
YJL139C	Cd36_19160
YDR006C	Cd36_31410
YJR005W	Cd36_13020
YHR070W	Cd36_43470
YCR094W	Cd36_64200
YNR048W	Cd36_64200
YJR049C	Cd36_86040
YEL041W	Cd36_86040
YHR132C	Cd36_83010
YFR040W	Cd36_30470
YGL229C	Cd36_30470
YBR061C	Cd36_87310
YML049C	Cd36_80610
YER053C	Cd36_23670
YPL063W	Cd36_10530
YLR142W	Cd36_52370
YJL093C	Cd36_40720
YAL025C	Cd36_20750
YBR291C	Cd36_84210
YKL179C	Cd36_18470
YGL169W	Cd36_70540
YDR465C	Cd36_50680
YNL075W	Cd36_33610
YLR130C	Cd36_17380
YKR048C	Cd36_25370
YGR253C	Cd36_32290
YNL218W	Cd36_03060
YNL257C	Cd36_03240
YHR155W	Cd36_03240
YNR034W	Cd36_24040
YCR073W-A	Cd36_24040
YHR204W	Cd36_18550
YKL140W	Cd36_15680
YNL007C	Cd36_31550
YNL169C	Cd36_00540
YLR186W	Cd36_10670
YJL084C	Cd36_63870
YKR021W	Cd36_63870
YDR099W	Cd36_03020
YER177W	Cd36_03020
YEL064C	Cd36_50880
YLL057C	Cd36_10820
YER129W	Cd36_44170
YDR372C	Cd36_16800
YOR274W	Cd36_08860
YPL057C	Cd36_23310
YBR161W	Cd36_23310
YBR267W	Cd36_04780
YIR008C	Cd36_54950
YER019W	Cd36_31220
YNL227C	Cd36_28370
YOR261C	Cd36_51880
YGR214W	Cd36_85350
YLR048W	Cd36_85350
YLR055C	Cd36_52660
YPL222W	Cd36_10060
YHR104W	Cd36_52690
YLR248W	Cd36_21410
YHR088W	Cd36_43060
YKL152C	Cd36_18020
YEL021W	Cd36_81280
YFR047C	Cd36_07360
YDL154W	Cd36_42680
YBR110W	Cd36_45550
YLR075W	Cd36_02320
YOR022C	Cd36_17910
YMR125W	Cd36_07930
YKL021C	Cd36_44990
YPL260W	Cd36_09270
YBR180W	Cd36_30010
YDR049W	Cd36_24520
YKL221W	Cd36_06530
YOR334W	Cd36_26920
YKR080W	Cd36_44370
YJR110W	Cd36_08360
YKL174C	Cd36_19260
YPL220W	Cd36_62430
YGL135W	Cd36_62430
YJR126C	Cd36_70380
YML121W	Cd36_22730
YLR103C	Cd36_33370
YMR121C	Cd36_29390
YLR029C	Cd36_29390
YBR046C	Cd36_21350
YKL184W	Cd36_00660
YPL088W	Cd36_01150
YDL201W	Cd36_44450
YCL009C	Cd36_41380
YGL116W	Cd36_61260
YIL030C	Cd36_72540
YIR004W	Cd36_09870
YNL125C	Cd36_52870
YOR018W	Cd36_16770
YFR022W	Cd36_16770
YGL203C	Cd36_70870
YNL022C	Cd36_26940
YMR110C	Cd36_71830	Cd36_00340
YHR011W	Cd36_60340
YJR124C	Cd36_53660
YIL137C	Cd36_64950
YPL090C	Cd36_41260
YBR181C	Cd36_41260
YBL041W	Cd36_42350
YKL217W	Cd36_86560
YEL040W	Cd36_81610
YLL013C	Cd36_45030
YMR280C	Cd36_07720
YJR070C	Cd36_21560
YJR140C	Cd36_87560
YIL095W	Cd36_26950
YNL020C	Cd36_26950
YHR168W	Cd36_30960
YJL155C	Cd36_34140
YGL123W	Cd36_01360
YFR051C	Cd36_52110
YDR297W	Cd36_17510
YFR010W	Cd36_00370
YDR403W	Cd36_30040
YER020W	Cd36_82210
YKR084C	Cd36_73920
YOL141W	Cd36_01080
YPL249C	Cd36_24730
YPR144C	Cd36_21610
YCR009C	Cd36_70230
YDR268W	Cd36_52550
YOR142W	Cd36_01550
YKR076W	Cd36_27050
YMR251W	Cd36_27050
YOL068C	Cd36_08540
YDL042C	Cd36_08540
YDR333C	Cd36_21890
YHR206W	Cd36_50270
YJR105W	Cd36_63990
YDL017W	Cd36_19800
YDR392W	Cd36_35320
YLR216C	Cd36_35470
YAL042W	Cd36_51450
YIR012W	Cd36_54940
YGL028C	Cd36_53810
YGR048W	Cd36_17640
YOR171C	Cd36_11310
YLR260W	Cd36_11310
YCR047C	Cd36_51260
YJL100W	Cd36_05650
YHR002W	Cd36_15130
YGR261C	Cd36_43370
YMR285C	Cd36_62830
YMR235C	Cd36_81980
YDL246C	Cd36_35570
YJR159W	Cd36_35570
YLR070C	Cd36_35570
YNL293W	Cd36_51680
YOL112W	Cd36_51680
YBL084C	Cd36_26240
YIL047C	Cd36_04510
YOR006C	Cd36_17770
YDR176W	Cd36_03090
YPR135W	Cd36_06220
YAR015W	Cd36_25620
YJL208C	Cd36_50310
YIL003W	Cd36_23750
YMR092C	Cd36_28670
YPR055W	Cd36_60730
YDL147W	Cd36_54980
YCR024C	Cd36_73300
YIL033C	Cd36_16000
YBL080C	Cd36_05290
YNL251C	Cd36_51490
YML020W	Cd36_86190
YMR166C	Cd36_40870
YOR145C	Cd36_35296
YPR176C	Cd36_34990
YER024W	Cd36_83950
YFL016C	Cd36_53350
YER168C	Cd36_40920
YEL051W	Cd36_45890
YIL116W	Cd36_40700
YMR313C	Cd36_40950
YGL076C	Cd36_05400
YPL198W	Cd36_05400
YPR157W	Cd36_45100
YGR141W	Cd36_45100
YCL043C	Cd36_72900
YDR292C	Cd36_54290
YGR083C	Cd36_87160
YER068W	Cd36_28580
YHR069C	Cd36_43480
YOR091W	Cd36_81440
YJL125C	Cd36_34420
YOL152W	Cd36_70210
YNR041C	Cd36_35410
YLL021W	Cd36_11800
YNL137C	Cd36_29450
YOL119C	Cd36_06090	Cd36_64080
YDL033C	Cd36_13300
YBR087W	Cd36_15890
YBL052C	Cd36_26500
YJL171C	Cd36_15090
YPR054W	Cd36_12990
YPR031W	Cd36_84500
YFL009W	Cd36_26650
YDR312W	Cd36_34890
YHR066W	Cd36_34890
YDL226C	Cd36_02110
YKL080W	Cd36_22370
YKR026C	Cd36_71080
YNL323W	Cd36_19620
YBR199W	Cd36_03720
YNR032W	Cd36_44670
YER061C	Cd36_85040
YEL062W	Cd36_83240
YNL011C	Cd36_71090
YPL101W	Cd36_11750
YHR112C	Cd36_34470
YOR155C	Cd36_01520
YIL120W	Cd36_29520	Cd36_85540
YIL121W	Cd36_29520	Cd36_85540
YLR210W	Cd36_73620
YDL155W	Cd36_73620
YHR178W	Cd36_01130
YLR345W	Cd36_02170
YML110C	Cd36_19930
YAL061W	Cd36_04500
YAL060W	Cd36_04500
YPR086W	Cd36_03350	Cd36_30830
YOR054C	Cd36_85900
YKR072C	Cd36_85900
YLR405W	Cd36_50320
YDR299W	Cd36_35330
YBL033C	Cd36_28080
YDR019C	Cd36_62730
YKL139W	Cd36_82230
YJL204C	Cd36_51600
YMR296C	Cd36_34230
YJL106W	Cd36_28430
YPR118W	Cd36_16050
YNL288W	Cd36_73530
YOL038W	Cd36_29910
YPL152W	Cd36_83810
YER152C	Cd36_65240
YER055C	Cd36_54920
YKL082C	Cd36_22360
YBR283C	Cd36_05250
YMR027W	Cd36_41600
YFL024C	Cd36_25120
YMR315W	Cd36_62800
YNL202W	Cd36_02120	Cd36_40880
YHL014C	Cd36_65180
YGL184C	Cd36_15360
YNL219C	Cd36_06790
YJR059W	Cd36_61800
YKL198C	Cd36_61800
YHL023C	Cd36_34270
YLR361C	Cd36_18450
YGL095C	Cd36_63720
YJL176C	Cd36_19210
YMR293C	Cd36_54330
YDR182W	Cd36_46660
YOR113W	Cd36_27450
YKL039W	Cd36_16200
YHL017W	Cd36_16200
YLR206W	Cd36_16250
YDL161W	Cd36_16250
YDR321W	Cd36_35170
YDL238C	Cd36_70810
YJR076C	Cd36_50110
YGL083W	Cd36_04530
YNR038W	Cd36_33410
YDR142C	Cd36_60890
YEL050C	Cd36_80410
YGL100W	Cd36_22180
YKL125W	Cd36_23030
YDL205C	Cd36_24420
YLL019C	Cd36_12480
YDL028C	Cd36_34440
YDR346C	Cd36_00330
YFR021W	Cd36_00360
YNL239W	Cd36_29830
YML092C	Cd36_34685
YER021W	Cd36_03310
YLR291C	Cd36_18640
YDR359C	Cd36_46690
YGL092W	Cd36_44840
YDR226W	Cd36_62040
YHL008C	Cd36_61900
YIL140W	Cd36_43700
YJR078W	Cd36_51480
YPR105C	Cd36_20120
YGR267C	Cd36_54340
YJR013W	Cd36_41990
YMR099C	Cd36_51100
YPL134C	Cd36_30820
YOR222W	Cd36_30820
YLR229C	Cd36_07960
YJR123W	Cd36_52860
YOR025W	Cd36_51000
YAR003W	Cd36_80630
YFL030W	Cd36_64910
YPR097W	Cd36_63670
YBR207W	Cd36_08870
YGR144W	Cd36_85100
YKL120W	Cd36_86260
YNL047C	Cd36_62200
YIL105C	Cd36_62200
YHL010C	Cd36_17080
YJL059W	Cd36_04880
YML018C	Cd36_86390
YGR186W	Cd36_41950
YOR322C	Cd36_09810
YKR105C	Cd36_08690	Cd36_51060	Cd36_61510
YCL069W	Cd36_08690	Cd36_51060	Cd36_61510
YGR224W	Cd36_08690	Cd36_51060	Cd36_61510
YPR198W	Cd36_08690	Cd36_51060	Cd36_61510
YKL034W	Cd36_65200
YIL021W	Cd36_45240
YJL091C	Cd36_20170
YGL143C	Cd36_43490
YMR093W	Cd36_22840
YPL188W	Cd36_86940
YOR212W	Cd36_18840
YDR326C	Cd36_06950
YHR080C	Cd36_06950
YOR092W	Cd36_17190
YNL095C	Cd36_17190
YJL115W	Cd36_33540
YDR243C	Cd36_10600
YKL193C	Cd36_18670
YMR100W	Cd36_86270
YPR125W	Cd36_01220
YNL012W	Cd36_50790
YBR056W	Cd36_13040
YPR091C	Cd36_53750
YLR084C	Cd36_11690
YDL167C	Cd36_07520
YNL274C	Cd36_02780	Cd36_23020	Cd36_22270
YBL063W	Cd36_32050
YAL024C	Cd36_21160
YHR137W	Cd36_45160
YJR051W	Cd36_12650
YEL047C	Cd36_12650
YDR415C	Cd36_05350
YDL207W	Cd36_21950
YBR200W	Cd36_41420
YDR380W	Cd36_32400
YOR362C	Cd36_71300
YER119C	Cd36_64604	Cd36_64820
YBL089W	Cd36_64604	Cd36_64820
YGL133W	Cd36_62640
YLR014C	Cd36_54570
YPL237W	Cd36_73800
YOL151W	Cd36_63800
YDR541C	Cd36_63800
YGL157W	Cd36_63800
YGL039W	Cd36_63800
YDR266C	Cd36_61460
YLR047C	Cd36_09210
YNL118C	Cd36_33760
YOL041C	Cd36_18760
YIL083C	Cd36_85700
YER162C	Cd36_87540
YNL291C	Cd36_53710
YDR072C	Cd36_08590
YPR058W	Cd36_06740
YBR104W	Cd36_06740
YEL023C	Cd36_84380
YDR069C	Cd36_12980
YER144C	Cd36_12980
YER102W	Cd36_20060
YBL072C	Cd36_20060
YGR238C	Cd36_00150
YHR158C	Cd36_00150
YMR243C	Cd36_16990
YOR316C	Cd36_16990
YDL086W	Cd36_02580
YHR082C	Cd36_06890
YJL187C	Cd36_09410
YLL006W	Cd36_40610
YML065W	Cd36_02870
YLR212C	Cd36_45170
YPR190C	Cd36_27960
YJR052W	Cd36_16670
YOR202W	Cd36_19370
YLL010C	Cd36_80530
YLR019W	Cd36_80530
YIR033W	Cd36_24340
YKL020C	Cd36_24340
YCL055W	Cd36_27290
YNL221C	Cd36_28330
YKL009W	Cd36_63370
YIL088C	Cd36_18000
YNL181W	Cd36_06340
YOR381W	Cd36_32920	Cd36_50970	Cd36_50980	Cd36_32930	Cd36_32200	Cd36_32410	Cd36_19580	Cd36_45400	Cd36_45410	Cd36_45350	Cd36_43990
YKL220C	Cd36_32920	Cd36_50970	Cd36_50980	Cd36_32930	Cd36_32200	Cd36_32410	Cd36_19580	Cd36_45400	Cd36_45410	Cd36_45350	Cd36_43990
YNR060W	Cd36_32920	Cd36_50970	Cd36_50980	Cd36_32930	Cd36_32200	Cd36_32410	Cd36_19580	Cd36_45400	Cd36_45410	Cd36_45350	Cd36_43990
YOR384W	Cd36_32920	Cd36_50970	Cd36_50980	Cd36_32930	Cd36_32200	Cd36_32410	Cd36_19580	Cd36_45400	Cd36_45410	Cd36_45350	Cd36_43990
YLL051C	Cd36_32920	Cd36_50970	Cd36_50980	Cd36_32930	Cd36_32200	Cd36_32410	Cd36_19580	Cd36_45400	Cd36_45410	Cd36_45350	Cd36_43990
YCR105W	Cd36_62710
YMR318C	Cd36_62710
YBL045C	Cd36_54830
YGR135W	Cd36_83530
YDR168W	Cd36_62880
YJR096W	Cd36_86820
YIL133C	Cd36_00190
YNL069C	Cd36_00190
YLR351C	Cd36_10030
YDR050C	Cd36_87350
YNL048W	Cd36_62460
YER122C	Cd36_80210
YNR030W	Cd36_72630
YPR004C	Cd36_65470
YDL122W	Cd36_85800
YOR188W	Cd36_03450
YER027C	Cd36_23360
YGL208W	Cd36_23360
YPR119W	Cd36_16270
YGR108W	Cd36_16270
YDR376W	Cd36_19440
YBR154C	Cd36_12000
YHR128W	Cd36_53170
YPL214C	Cd36_82850
YNL016W	Cd36_85810
YPR060C	Cd36_10790
YML004C	Cd36_00430
YDR364C	Cd36_11930
YDL156W	Cd36_71110
YJL081C	Cd36_63650
YNL003C	Cd36_70590
YPL111W	Cd36_54130
YNL178W	Cd36_30190
YKL073W	Cd36_17610
YOR246C	Cd36_18980
YIL006W	Cd36_23690
YEL006W	Cd36_23690
YJR127C	Cd36_12870
YML081W	Cd36_12870
YER094C	Cd36_73040
YDR386W	Cd36_60470
YBL020W	Cd36_29610
YDL225W	Cd36_02080
YBR234C	Cd36_31710
YPL150W	Cd36_19010
YOL120C	Cd36_85070
YNL301C	Cd36_85070
YJR075W	Cd36_61500
YHR148W	Cd36_25590
YER148W	Cd36_09990
YBL067C	Cd36_15910
YER098W	Cd36_15910
YGL056C	Cd36_07880
YBR214W	Cd36_07880
YJL001W	Cd36_85530
YPR165W	Cd36_27930
YGR225W	Cd36_84840
YNR029C	Cd36_72620
YKR066C	Cd36_82440
YKL150W	Cd36_62170
YLR330W	Cd36_18780
YOL055C	Cd36_18120
YPL258C	Cd36_18120
YPR121W	Cd36_18120
YBR189W	Cd36_18490
YPL081W	Cd36_18490
YMR276W	Cd36_24690
YLR017W	Cd36_83770
YGL038C	Cd36_86020
YPR011C	Cd36_18810
YDR531W	Cd36_63060
YDR339C	Cd36_53640
YJL054W	Cd36_72770
YLR387C	Cd36_34000
YHR179W	Cd36_61290	Cd36_61630	Cd36_61520	Cd36_61530	Cd36_17490	Cd36_26190
YPL171C	Cd36_61290	Cd36_61630	Cd36_61520	Cd36_61530	Cd36_17490	Cd36_26190
YER093C	Cd36_33190
YNL062C	Cd36_29470
YMR267W	Cd36_08900
YJR091C	Cd36_52280
YPR042C	Cd36_52280
YGL011C	Cd36_80700
YDR306C	Cd36_05060
YDR316W	Cd36_43520
YPL227C	Cd36_27850
YLR348C	Cd36_63600
YDR533C	Cd36_82570
YPL280W	Cd36_82570
YOR391C	Cd36_82570
YMR322C	Cd36_82570
YGL105W	Cd36_28170
YFR037C	Cd36_13210
YBR039W	Cd36_26320
YGR195W	Cd36_41980
YJR006W	Cd36_54360
YLR133W	Cd36_85280
YOR120W	Cd36_87250	Cd36_87240
YDR368W	Cd36_87250	Cd36_87240
YGL210W	Cd36_33140
YER031C	Cd36_33140
YLR308W	Cd36_25340
YLR307W	Cd36_25340
YDR332W	Cd36_06970
YFL038C	Cd36_03290
YFL034C-B	Cd36_00550
YJL053W	Cd36_83860
YPL126W	Cd36_42890
YPL264C	Cd36_22040
YMR253C	Cd36_22040
YBR289W	Cd36_84230
YDR054C	Cd36_71730
YDL104C	Cd36_40860
YJL041W	Cd36_18030
YKR070W	Cd36_04900
YLR209C	Cd36_83140
YDL137W	Cd36_84920	Cd36_34290
YDL192W	Cd36_84920	Cd36_34290
YCR045C	Cd36_25760	Cd36_25750
YGR207C	Cd36_34765
YNR006W	Cd36_00670
YER026C	Cd36_10550
YKL106W	Cd36_19740
YPL117C	Cd36_42170
YGR119C	Cd36_27580
YHR142W	Cd36_05680
YBR177C	Cd36_03190
YPL095C	Cd36_03190
YAL003W	Cd36_44190
YPL146C	Cd36_20190
YLR114C	Cd36_72140
YPL155C	Cd36_24370
YBR088C	Cd36_41670
YDR330W	Cd36_06900
YBR164C	Cd36_41780
YIL099W	Cd36_81250
YDL116W	Cd36_43540
YDR205W	Cd36_46230
YGL017W	Cd36_15210
YMR041C	Cd36_40440
YNL175C	Cd36_87210
YPR186C	Cd36_19420
YDR028C	Cd36_16080
YGR149W	Cd36_09850
YOR095C	Cd36_81400
YKL196C	Cd36_02660
YML130C	Cd36_09440
YPR167C	Cd36_46500
YMR061W	Cd36_16930
YPL211W	Cd36_62570
YNL292W	Cd36_51170
YOL062C	Cd36_22120
YDR449C	Cd36_10210
YGL244W	Cd36_70660
YDR466W	Cd36_60300
YDR204W	Cd36_02960
YDL117W	Cd36_06270
YIL118W	Cd36_19540
YNL240C	Cd36_08500
YNL067W	Cd36_82430
YGL147C	Cd36_82430
YAL002W	Cd36_80640
YGR001C	Cd36_44200
YGL130W	Cd36_45420
YMR078C	Cd36_26150
YMR208W	Cd36_08920
YGR098C	Cd36_01530
YDR419W	Cd36_18270
YDL056W	Cd36_84050
YKL143W	Cd36_35450
YNL073W	Cd36_71690
YBR037C	Cd36_34640
YBR024W	Cd36_34640
YBR212W	Cd36_87030
YGL014W	Cd36_80670
YDR081C	Cd36_09370
YOR070C	Cd36_44360
YJL121C	Cd36_70360
YPL209C	Cd36_62510
YIL001W	Cd36_70970
YNL085W	Cd36_43080
YML102W	Cd36_53330
YBR028C	Cd36_05940
YDR257C	Cd36_53000
YOR069W	Cd36_46130
YDR098C	Cd36_42590
YER174C	Cd36_42590
YOR231W	Cd36_20220
YPL140C	Cd36_20220
YBR239C	Cd36_28150
YGL064C	Cd36_62600
YMR244W	Cd36_84390
YKL059C	Cd36_41560
YLR220W	Cd36_83700
YLR337C	Cd36_22160
YGR085C	Cd36_21110
YPR102C	Cd36_21110
YOL092W	Cd36_85830
YBR147W	Cd36_85830
YOR033C	Cd36_50630
YDR263C	Cd36_50630
YDR523C	Cd36_03260
YGL142C	Cd36_54640
YGL058W	Cd36_73560
YPR169W	Cd36_08370
YJL134W	Cd36_01300
YKR053C	Cd36_01300
YCR010C	Cd36_20980
YNR002C	Cd36_20980
YJL177W	Cd36_19200
YKL180W	Cd36_19200
YPL218W	Cd36_62400
YOR132W	Cd36_01420
YLR452C	Cd36_51980
YML028W	Cd36_86140	Cd36_86310
YDR453C	Cd36_86140	Cd36_86310
YJL133W	Cd36_22260
[truncated: 2,169 more rows]
