# Supplementary material for: Evolutionary Conservation and Diversification of Puf RNA Binding Proteins and Their mRNA Targets
Source: PLoS Biol. 2015 Nov 20;13(11):e1002307. doi: 10.1371/journal.pbio.1002307 (PMC4654594; doi:10.1371/journal.pbio.1002307)
Supplement: S4 Dataset — (ZIP) [file pbio.1002307.s004.zip › S.cerevisiae.fa_C.glabrata.fa.txt]

YHR099W	Cgla_CBS_138:CAGL0A01914g.t1
YLR106C	Cgla_CBS_138:CAGL0M11616g.t1
YJL130C	Cgla_CBS_138:CAGL0L05676g.t1
YNR016C	Cgla_CBS_138:CAGL0L10780g.t1
YDL171C	Cgla_CBS_138:CAGL0L01089g.t1
YDR457W	Cgla_CBS_138:CAGL0K06303g.t1
YHR165C	Cgla_CBS_138:CAGL0I02266g.t1
YGR032W	Cgla_CBS_138:CAGL0G01034g.t1	Cgla_CBS_138:CAGL0K04037g.t1
YLR342W	Cgla_CBS_138:CAGL0G01034g.t1	Cgla_CBS_138:CAGL0K04037g.t1
YLR087C	Cgla_CBS_138:CAGL0L12210g.t1
YDL140C	Cgla_CBS_138:CAGL0I03828g.t1
YPL231W	Cgla_CBS_138:CAGL0E06138g.t1
YNL262W	Cgla_CBS_138:CAGL0J08030g.t1
YJR066W	Cgla_CBS_138:CAGL0F00495g.t1
YKL203C	Cgla_CBS_138:CAGL0F00495g.t1
YKL182W	Cgla_CBS_138:CAGL0D00528g.t1
YLL040C	Cgla_CBS_138:CAGL0C03201g.t1
YGL195W	Cgla_CBS_138:CAGL0D01826g.t1
YBR140C	Cgla_CBS_138:CAGL0M09999g.t1
YIL129C	Cgla_CBS_138:CAGL0G08822g.t1
YGR271W	Cgla_CBS_138:CAGL0G00506g.t1
YGL206C	Cgla_CBS_138:CAGL0A03718g.t1
YOR341W	Cgla_CBS_138:CAGL0E05500g.t1
YOL081W	Cgla_CBS_138:CAGL0I07909g.t1
YPL058C	Cgla_CBS_138:CAGL0M07293g.t1
YPL082C	Cgla_CBS_138:CAGL0H05533g.t1
YMR306W	Cgla_CBS_138:CAGL0M13827g.t1
YBR136W	Cgla_CBS_138:CAGL0C00473g.t1
YOR116C	Cgla_CBS_138:CAGL0L11660g.t1
YBR208C	Cgla_CBS_138:CAGL0M05533g.t1
YDR127W	Cgla_CBS_138:CAGL0M11484g.t1
YBL004W	Cgla_CBS_138:CAGL0M10527g.t1
YGR217W	Cgla_CBS_138:CAGL0B02211g.t1
YOR326W	Cgla_CBS_138:CAGL0F00671g.t1
YLR454W	Cgla_CBS_138:CAGL0H00330g.t1
YDR283C	Cgla_CBS_138:CAGL0H01199g.t1
YDR406W	Cgla_CBS_138:CAGL0F02717g.t1
YOR151C	Cgla_CBS_138:CAGL0L04246g.t1
YJL005W	Cgla_CBS_138:CAGL0D03168g.t1
YFL007W	Cgla_CBS_138:CAGL0L08624g.t1
YER166W	Cgla_CBS_138:CAGL0L11814g.t1
YDR135C	Cgla_CBS_138:CAGL0L06402g.t1
YLR430W	Cgla_CBS_138:CAGL0M00990g.t1
YPR184W	Cgla_CBS_138:CAGL0G09977g.t1
YOR153W	Cgla_CBS_138:CAGL0M01760g.t1
YCR093W	Cgla_CBS_138:CAGL0E00451g.t1
YGR184C	Cgla_CBS_138:CAGL0H09350g.t1
YDR011W	Cgla_CBS_138:CAGL0I04862g.t1
YGR116W	Cgla_CBS_138:CAGL0L04774g.t1
YPR010C	Cgla_CBS_138:CAGL0J01848g.t1
YNL271C	Cgla_CBS_138:CAGL0J08206g.t1
YMR229C	Cgla_CBS_138:CAGL0M04829g.t1
YLR305C	Cgla_CBS_138:CAGL0D06446g.t1
YGR281W	Cgla_CBS_138:CAGL0G00242g.t1
YNL088W	Cgla_CBS_138:CAGL0J05610g.t1
YMR162C	Cgla_CBS_138:CAGL0H04477g.t1
YBR218C	Cgla_CBS_138:CAGL0F06941g.t1
YGL062W	Cgla_CBS_138:CAGL0F06941g.t1
YER164W	Cgla_CBS_138:CAGL0L11770g.t1
YPR117W	Cgla_CBS_138:CAGL0D04510g.t1
YGR061C	Cgla_CBS_138:CAGL0K04499g.t1
YOR207C	Cgla_CBS_138:CAGL0L02849g.t1
YFR019W	Cgla_CBS_138:CAGL0K10384g.t1
YAL026C	Cgla_CBS_138:CAGL0G06270g.t1
YLL048C	Cgla_CBS_138:CAGL0E03982g.t1
YJL109C	Cgla_CBS_138:CAGL0G04411g.t1
YHR186C	Cgla_CBS_138:CAGL0M13409g.t1
YBR115C	Cgla_CBS_138:CAGL0K07788g.t1
YOR011W	Cgla_CBS_138:CAGL0F01419g.t1
YNL102W	Cgla_CBS_138:CAGL0G06666g.t1
YDR335W	Cgla_CBS_138:CAGL0M01144g.t1
YGL173C	Cgla_CBS_138:CAGL0L05874g.t1
YEL031W	Cgla_CBS_138:CAGL0L01419g.t1
YOR291W	Cgla_CBS_138:CAGL0M11308g.t1
YLR384C	Cgla_CBS_138:CAGL0H05093g.t1
YBL076C	Cgla_CBS_138:CAGL0G03311g.t1
YGR218W	Cgla_CBS_138:CAGL0B02189g.t1
YOR290C	Cgla_CBS_138:CAGL0M04807g.t1
YGR094W	Cgla_CBS_138:CAGL0G03091g.t1
YHR023W	Cgla_CBS_138:CAGL0J00693g.t1
YMR109W	Cgla_CBS_138:CAGL0K03487g.t1
YER155C	Cgla_CBS_138:CAGL0I06512g.t1
YLR249W	Cgla_CBS_138:CAGL0B03487g.t1
YPL226W	Cgla_CBS_138:CAGL0D03674g.t1
YOR093C	Cgla_CBS_138:CAGL0L03718g.t1
YIL126W	Cgla_CBS_138:CAGL0G08756g.t1
YDL102W	Cgla_CBS_138:CAGL0L07348g.t1
YMR196W	Cgla_CBS_138:CAGL0L10582g.t1
YPL217C	Cgla_CBS_138:CAGL0E05874g.t1
YJR137C	Cgla_CBS_138:CAGL0M00374g.t1
YJL050W	Cgla_CBS_138:CAGL0J04928g.t1
YNL132W	Cgla_CBS_138:CAGL0K09614g.t1
YPL160W	Cgla_CBS_138:CAGL0J03652g.t1
YJR109C	Cgla_CBS_138:CAGL0C04917g.t1
YDL145C	Cgla_CBS_138:CAGL0I03718g.t1
YML059C	Cgla_CBS_138:CAGL0L11154g.t1
YIL048W	Cgla_CBS_138:CAGL0L00715g.t1
YOL075C	Cgla_CBS_138:CAGL0I08019g.t1
YLR422W	Cgla_CBS_138:CAGL0J04642g.t1
YIL125W	Cgla_CBS_138:CAGL0G08712g.t1
YBR245C	Cgla_CBS_138:CAGL0C01683g.t1
YDR141C	Cgla_CBS_138:CAGL0B01551g.t1
YDR293C	Cgla_CBS_138:CAGL0H01287g.t1
YER110C	Cgla_CBS_138:CAGL0G03443g.t1
YLR371W	Cgla_CBS_138:CAGL0G04873g.t1
YLL015W	Cgla_CBS_138:CAGL0E03355g.t1
YKL215C	Cgla_CBS_138:CAGL0K00231g.t1
YGL150C	Cgla_CBS_138:CAGL0E05038g.t1
YLR398C	Cgla_CBS_138:CAGL0C02563g.t1
YKL210W	Cgla_CBS_138:CAGL0K00319g.t1
YLR410W	Cgla_CBS_138:CAGL0M09823g.t1
YOR335C	Cgla_CBS_138:CAGL0E05390g.t1
YGR240C	Cgla_CBS_138:CAGL0F08041g.t1
YDR301W	Cgla_CBS_138:CAGL0H01463g.t1
YBR023C	Cgla_CBS_138:CAGL0B04389g.t1
YDL215C	Cgla_CBS_138:CAGL0G05698g.t1
YER172C	Cgla_CBS_138:CAGL0L11946g.t1
YFL036W	Cgla_CBS_138:CAGL0K12628g.t1
YKR031C	Cgla_CBS_138:CAGL0L03135g.t1
YBL079W	Cgla_CBS_138:CAGL0G03355g.t1
YOL021C	Cgla_CBS_138:CAGL0H04411g.t1
YGL207W	Cgla_CBS_138:CAGL0C03047g.t1
YGR090W	Cgla_CBS_138:CAGL0G03003g.t1
YOR304W	Cgla_CBS_138:CAGL0I09614g.t1
YMR128W	Cgla_CBS_138:CAGL0K03795g.t1
YGL008C	Cgla_CBS_138:CAGL0A00495g.t1
YPL036W	Cgla_CBS_138:CAGL0A00495g.t1
YGL156W	Cgla_CBS_138:CAGL0E05148g.t1
YBL105C	Cgla_CBS_138:CAGL0M09361g.t1
YPR160W	Cgla_CBS_138:CAGL0F04895g.t1
YEL022W	Cgla_CBS_138:CAGL0I03102g.t1
YDR038C	Cgla_CBS_138:CAGL0K12034g.t1
YDR039C	Cgla_CBS_138:CAGL0K12034g.t1
YDR040C	Cgla_CBS_138:CAGL0K12034g.t1
YJR138W	Cgla_CBS_138:CAGL0M00352g.t1
YLL026W	Cgla_CBS_138:CAGL0G03883g.t1
YPR026W	Cgla_CBS_138:CAGL0K05137g.t1
YOR133W	Cgla_CBS_138:CAGL0A03234g.t1
YDR385W	Cgla_CBS_138:CAGL0A03234g.t1
YJL207C	Cgla_CBS_138:CAGL0I06358g.t1
YJR033C	Cgla_CBS_138:CAGL0M08008g.t1
YML010W	Cgla_CBS_138:CAGL0H04697g.t1
YDR291W	Cgla_CBS_138:CAGL0H01243g.t1
YPL012W	Cgla_CBS_138:CAGL0L08756g.t1
YMR308C	Cgla_CBS_138:CAGL0M13871g.t1
YNL163C	Cgla_CBS_138:CAGL0J06094g.t1
YMR205C	Cgla_CBS_138:CAGL0L10758g.t1
YDR097C	Cgla_CBS_138:CAGL0G08129g.t1
YER070W	Cgla_CBS_138:CAGL0J03146g.t1
YDR334W	Cgla_CBS_138:CAGL0M01188g.t1
YMR304W	Cgla_CBS_138:CAGL0M13783g.t1
YNL123W	Cgla_CBS_138:CAGL0L04092g.t1
YDL126C	Cgla_CBS_138:CAGL0J09350g.t1
YHL030W	Cgla_CBS_138:CAGL0E03828g.t1
YJL039C	Cgla_CBS_138:CAGL0J00759g.t1
YLR419W	Cgla_CBS_138:CAGL0J04532g.t1
YAL035W	Cgla_CBS_138:CAGL0M12144g.t1
YLR024C	Cgla_CBS_138:CAGL0D03344g.t1
YLR272C	Cgla_CBS_138:CAGL0C03135g.t1
YKR054C	Cgla_CBS_138:CAGL0K08294g.t1
YMR012W	Cgla_CBS_138:CAGL0M07722g.t1
YBL022C	Cgla_CBS_138:CAGL0J04422g.t1
YBL023C	Cgla_CBS_138:CAGL0J04444g.t1
YLR310C	Cgla_CBS_138:CAGL0E03476g.t1
YGL167C	Cgla_CBS_138:CAGL0I04312g.t1
YML072C	Cgla_CBS_138:CAGL0L11440g.t1
YER093C	Cgla_CBS_138:CAGL0I04950g.t1
YPL125W	Cgla_CBS_138:CAGL0J06776g.t1
YMR080C	Cgla_CBS_138:CAGL0D04312g.t1
YLR304C	Cgla_CBS_138:CAGL0D06424g.t1
YHR027C	Cgla_CBS_138:CAGL0J00605g.t1
YOL004W	Cgla_CBS_138:CAGL0E02475g.t1
YOR048C	Cgla_CBS_138:CAGL0L10120g.t1
YLL031C	Cgla_CBS_138:CAGL0G04015g.t1
YOR086C	Cgla_CBS_138:CAGL0J08591g.t1
YBR038W	Cgla_CBS_138:CAGL0I04818g.t1
YDR074W	Cgla_CBS_138:CAGL0G05335g.t1
YBR235W	Cgla_CBS_138:CAGL0K07073g.t1
YLR389C	Cgla_CBS_138:CAGL0H06457g.t1
YOR109W	Cgla_CBS_138:CAGL0B04631g.t1
YGL120C	Cgla_CBS_138:CAGL0F07139g.t1
YGL201C	Cgla_CBS_138:CAGL0J06424g.t1
YFL008W	Cgla_CBS_138:CAGL0F02079g.t1
YPR019W	Cgla_CBS_138:CAGL0K02431g.t1
YML075C	Cgla_CBS_138:CAGL0L11506g.t1
YNL287W	Cgla_CBS_138:CAGL0M03531g.t1
YMR189W	Cgla_CBS_138:CAGL0L00429g.t1
YER125W	Cgla_CBS_138:CAGL0K02255g.t1
YLR347C	Cgla_CBS_138:CAGL0G01144g.t1
YPL006W	Cgla_CBS_138:CAGL0L08888g.t1
YDR238C	Cgla_CBS_138:CAGL0K11088g.t1
YPL167C	Cgla_CBS_138:CAGL0M02035g.t1
YMR076C	Cgla_CBS_138:CAGL0J01507g.t1
YIL075C	Cgla_CBS_138:CAGL0M12859g.t1
YDL031W	Cgla_CBS_138:CAGL0K01551g.t1
YJL074C	Cgla_CBS_138:CAGL0H02805g.t1
YIL147C	Cgla_CBS_138:CAGL0H06567g.t1
YER171W	Cgla_CBS_138:CAGL0L11924g.t1
YCR057C	Cgla_CBS_138:CAGL0K09284g.t1
YIL143C	Cgla_CBS_138:CAGL0L08250g.t1
YAR042W	Cgla_CBS_138:CAGL0C05049g.t1
YFR031C	Cgla_CBS_138:CAGL0D05258g.t1
YOR330C	Cgla_CBS_138:CAGL0E05324g.t1
YER013W	Cgla_CBS_138:CAGL0H09526g.t1
YKR009C	Cgla_CBS_138:CAGL0L02167g.t1
YCR011C	Cgla_CBS_138:CAGL0L07744g.t1
YOL090W	Cgla_CBS_138:CAGL0I07733g.t1
YJL080C	Cgla_CBS_138:CAGL0M03223g.t1
YFL033C	Cgla_CBS_138:CAGL0K12562g.t1
YNL192W	Cgla_CBS_138:CAGL0J11506g.t1
YAL017W	Cgla_CBS_138:CAGL0H06259g.t1
YGL238W	Cgla_CBS_138:CAGL0H07821g.t1
YGR270W	Cgla_CBS_138:CAGL0G00528g.t1
YFR009W	Cgla_CBS_138:CAGL0K10472g.t1
YNL267W	Cgla_CBS_138:CAGL0J08140g.t1
YLR129W	Cgla_CBS_138:CAGL0M04279g.t1
YCL054W	Cgla_CBS_138:CAGL0B00484g.t1
YJL200C	Cgla_CBS_138:CAGL0F02431g.t1
YKL165C	Cgla_CBS_138:CAGL0M08448g.t1
YGL137W	Cgla_CBS_138:IPF_109.1-13236.1.t1
YLR086W	Cgla_CBS_138:CAGL0L12188g.t1
YPR181C	Cgla_CBS_138:CAGL0H00242g.t1
YBL017C	Cgla_CBS_138:CAGL0J04312g.t1
YJL222W	Cgla_CBS_138:CAGL0J04312g.t1
YIL173W	Cgla_CBS_138:CAGL0J04312g.t1
YNR065C	Cgla_CBS_138:CAGL0J04312g.t1
YDL185W	Cgla_CBS_138:CAGL0I03960g.t1
YBR084W	Cgla_CBS_138:CAGL0M01694g.t1
YLR409C	Cgla_CBS_138:CAGL0M09845g.t1
YDR443C	Cgla_CBS_138:CAGL0J10472g.t1
YBL104C	Cgla_CBS_138:CAGL0M09383g.t1
YDL190C	Cgla_CBS_138:CAGL0J09108g.t1
YEL032W	Cgla_CBS_138:CAGL0L01397g.t1
YNL250W	Cgla_CBS_138:CAGL0J07788g.t1
YER069W	Cgla_CBS_138:CAGL0J03124g.t1
YGL006W	Cgla_CBS_138:CAGL0A00517g.t1
YER091C	Cgla_CBS_138:CAGL0I04994g.t1
YGL163C	Cgla_CBS_138:CAGL0I04224g.t1
YKL157W	Cgla_CBS_138:CAGL0E06226g.t1
YJR035W	Cgla_CBS_138:CAGL0I01694g.t1
YPR189W	Cgla_CBS_138:CAGL0G10087g.t1
YNL297C	Cgla_CBS_138:CAGL0M03707g.t1
YDL058W	Cgla_CBS_138:CAGL0D00924g.t1
YGR204W	Cgla_CBS_138:CAGL0K00913g.t1
YMR049C	Cgla_CBS_138:CAGL0L04950g.t1
YIL078W	Cgla_CBS_138:CAGL0M12991g.t1
YBR080C	Cgla_CBS_138:CAGL0M01782g.t1
YJR132W	Cgla_CBS_138:CAGL0M00506g.t1
YCR017C	Cgla_CBS_138:CAGL0L07854g.t1
YGL009C	Cgla_CBS_138:CAGL0A00363g.t1
YDR430C	Cgla_CBS_138:CAGL0F03157g.t1
YMR186W	Cgla_CBS_138:CAGL0L00495g.t1
YPL240C	Cgla_CBS_138:CAGL0L00495g.t1
YPL242C	Cgla_CBS_138:CAGL0H00891g.t1
YIL109C	Cgla_CBS_138:CAGL0D01078g.t1
YBL047C	Cgla_CBS_138:CAGL0F04609g.t1
YJL095W	Cgla_CBS_138:CAGL0L03520g.t1
YKL104C	Cgla_CBS_138:CAGL0K08558g.t1
YHR164C	Cgla_CBS_138:CAGL0I02222g.t1
YHR074W	Cgla_CBS_138:CAGL0J10758g.t1
YOR191W	Cgla_CBS_138:CAGL0G09493g.t1
YOR124C	Cgla_CBS_138:CAGL0K10252g.t1
YGR047C	Cgla_CBS_138:CAGL0A03630g.t1
YOR168W	Cgla_CBS_138:CAGL0L04532g.t1
YLR258W	Cgla_CBS_138:CAGL0F04719g.t1
YDL195W	Cgla_CBS_138:CAGL0J08998g.t1
YGR100W	Cgla_CBS_138:CAGL0G07777g.t1
YDR258C	Cgla_CBS_138:CAGL0M08822g.t1
YLR069C	Cgla_CBS_138:CAGL0F01529g.t1
YOR160W	Cgla_CBS_138:CAGL0L04356g.t1
YFR015C	Cgla_CBS_138:CAGL0K10626g.t1
YMR129W	Cgla_CBS_138:CAGL0K03817g.t1
YLL034C	Cgla_CBS_138:CAGL0D02838g.t1
YGR125W	Cgla_CBS_138:CAGL0I10626g.t1
YDR001C	Cgla_CBS_138:CAGL0M10439g.t1
YAL019W	Cgla_CBS_138:CAGL0H06193g.t1
YLR274W	Cgla_CBS_138:CAGL0F04939g.t1
YDR060W	Cgla_CBS_138:CAGL0M11154g.t1
YDL132W	Cgla_CBS_138:CAGL0J09218g.t1
YNL273W	Cgla_CBS_138:CAGL0J08250g.t1
YEL011W	Cgla_CBS_138:CAGL0M03377g.t1
YNL023C	Cgla_CBS_138:CAGL0M06919g.t1
YOL098C	Cgla_CBS_138:CAGL0I07535g.t1
YJR090C	Cgla_CBS_138:CAGL0M09130g.t1
YML035C	Cgla_CBS_138:CAGL0G07425g.t1
YNL243W	Cgla_CBS_138:CAGL0J07656g.t1
YLR425W	Cgla_CBS_138:CAGL0J04752g.t1
YBR017C	Cgla_CBS_138:CAGL0I04488g.t1
YBR202W	Cgla_CBS_138:CAGL0M05423g.t1
YHR047C	Cgla_CBS_138:CAGL0J00341g.t1
YHR072W	Cgla_CBS_138:CAGL0J10824g.t1
YGL026C	Cgla_CBS_138:CAGL0A01430g.t1
YFL034W	Cgla_CBS_138:CAGL0K12584g.t1
YBL007C	Cgla_CBS_138:CAGL0E02783g.t1
YKR001C	Cgla_CBS_138:CAGL0L02299g.t1
YIL002C	Cgla_CBS_138:CAGL0J02134g.t1
YDL231C	Cgla_CBS_138:CAGL0C05445g.t1
YOR211C	Cgla_CBS_138:CAGL0L02783g.t1
YPL022W	Cgla_CBS_138:CAGL0J09526g.t1
YCR037C	Cgla_CBS_138:CAGL0F02387g.t1
YPL147W	Cgla_CBS_138:CAGL0M02387g.t1
YBR114W	Cgla_CBS_138:CAGL0K07766g.t1
YAL054C	Cgla_CBS_138:CAGL0L00649g.t1
YJL012C	Cgla_CBS_138:CAGL0G06952g.t1
YMR302C	Cgla_CBS_138:CAGL0M13761g.t1
YLR071C	Cgla_CBS_138:CAGL0L13112g.t1
YNL257C	Cgla_CBS_138:CAGL0J07942g.t1
YBR097W	Cgla_CBS_138:CAGL0H08437g.t1
YGL245W	Cgla_CBS_138:CAGL0C01947g.t1
YLR153C	Cgla_CBS_138:CAGL0B02717g.t1
YOL145C	Cgla_CBS_138:CAGL0B01375g.t1
YPL110C	Cgla_CBS_138:CAGL0J07040g.t1
YNL236W	Cgla_CBS_138:CAGL0J07524g.t1
YGL197W	Cgla_CBS_138:CAGL0D01782g.t1
YGL140C	Cgla_CBS_138:CAGL0K08206g.t1
YJL034W	Cgla_CBS_138:CAGL0D02948g.t1
YAL005C	Cgla_CBS_138:CAGL0G03795g.t1
YLL024C	Cgla_CBS_138:CAGL0G03795g.t1
YFR030W	Cgla_CBS_138:CAGL0D05280g.t1
YPR021C	Cgla_CBS_138:CAGL0K02365g.t1
YGR264C	Cgla_CBS_138:CAGL0F08459g.t1
YJL033W	Cgla_CBS_138:CAGL0J01045g.t1
YPL009C	Cgla_CBS_138:CAGL0L08822g.t1
YCR081W	Cgla_CBS_138:CAGL0E00627g.t1
YDR395W	Cgla_CBS_138:CAGL0M01496g.t1
YBR121C	Cgla_CBS_138:CAGL0G01364g.t1
YPL040C	Cgla_CBS_138:CAGL0L12606g.t1
YPR024W	Cgla_CBS_138:CAGL0K05093g.t1
YNL139C	Cgla_CBS_138:CAGL0J05654g.t1
YML100W	Cgla_CBS_138:CAGL0H02387g.t1
YDL112W	Cgla_CBS_138:CAGL0H10406g.t1
YGR245C	Cgla_CBS_138:CAGL0F08129g.t1
YJR091C	Cgla_CBS_138:CAGL0M09108g.t1
YDR128W	Cgla_CBS_138:CAGL0B02013g.t1
YLR032W	Cgla_CBS_138:CAGL0A03432g.t1
YCL030C	Cgla_CBS_138:CAGL0B00902g.t1
YHR098C	Cgla_CBS_138:CAGL0A01848g.t1
YDL240W	Cgla_CBS_138:CAGL0C05599g.t1
YMR125W	Cgla_CBS_138:CAGL0K03729g.t1
YOR270C	Cgla_CBS_138:CAGL0C02959g.t1
YNL021W	Cgla_CBS_138:CAGL0J03454g.t1
YBR081C	Cgla_CBS_138:CAGL0M01738g.t1
YBL075C	Cgla_CBS_138:CAGL0G03289g.t1
YDL019C	Cgla_CBS_138:CAGL0K01749g.t1
YOL084W	Cgla_CBS_138:CAGL0I07865g.t1
YGL022W	Cgla_CBS_138:CAGL0A00209g.t1
YMR089C	Cgla_CBS_138:CAGL0J01353g.t1
YJR045C	Cgla_CBS_138:CAGL0I03322g.t1	Cgla_CBS_138:CAGL0I01496g.t1
YAL023C	Cgla_CBS_138:CAGL0J08734g.t1
YMR054W	Cgla_CBS_138:CAGL0F06347g.t1
YOR217W	Cgla_CBS_138:CAGL0L02673g.t1
YLR241W	Cgla_CBS_138:CAGL0G08338g.t1
YDR507C	Cgla_CBS_138:CAGL0K05709g.t1
YBL088C	Cgla_CBS_138:CAGL0H04609g.t1
YLR240W	Cgla_CBS_138:CAGL0G08360g.t1
YPL093W	Cgla_CBS_138:CAGL0H05709g.t1
YBR079C	Cgla_CBS_138:CAGL0M01804g.t1
YMR266W	Cgla_CBS_138:CAGL0H02255g.t1
YNL209W	Cgla_CBS_138:CAGL0K04741g.t1	Cgla_CBS_138:CAGL0C05379g.t1
YDL229W	Cgla_CBS_138:CAGL0K04741g.t1	Cgla_CBS_138:CAGL0C05379g.t1
YGL205W	Cgla_CBS_138:CAGL0A03740g.t1
YER024W	Cgla_CBS_138:CAGL0I08305g.t1
YLR277C	Cgla_CBS_138:CAGL0F05005g.t1
YIR002C	Cgla_CBS_138:CAGL0J01980g.t1
YKR095W	Cgla_CBS_138:CAGL0G02497g.t1
YPL106C	Cgla_CBS_138:CAGL0M06083g.t1
YDR325W	Cgla_CBS_138:CAGL0M01408g.t1
YPR074C	Cgla_CBS_138:CAGL0D01298g.t1
YDR407C	Cgla_CBS_138:CAGL0F02739g.t1
YNL313C	Cgla_CBS_138:CAGL0E01573g.t1
YPR032W	Cgla_CBS_138:CAGL0K05291g.t1
YGL094C	Cgla_CBS_138:CAGL0H03025g.t1
YPR112C	Cgla_CBS_138:CAGL0B04169g.t1
YJR140C	Cgla_CBS_138:CAGL0M00286g.t1
YKR096W	Cgla_CBS_138:CAGL0G02541g.t1
YDL060W	Cgla_CBS_138:CAGL0D00880g.t1
YLR256W	Cgla_CBS_138:CAGL0B03421g.t1
YGL016W	Cgla_CBS_138:CAGL0A00385g.t1
YBL037W	Cgla_CBS_138:CAGL0F04389g.t1
YMR190C	Cgla_CBS_138:CAGL0L00407g.t1
YGR274C	Cgla_CBS_138:CAGL0G00418g.t1
YDR129C	Cgla_CBS_138:CAGL0B02035g.t1
YAL021C	Cgla_CBS_138:CAGL0H06149g.t1
YIL030C	Cgla_CBS_138:CAGL0J02486g.t1
YDR037W	Cgla_CBS_138:CAGL0K12012g.t1
YNL247W	Cgla_CBS_138:CAGL0J07744g.t1
YJL045W	Cgla_CBS_138:CAGL0J00847g.t1
YKL148C	Cgla_CBS_138:CAGL0J00847g.t1
YCR042C	Cgla_CBS_138:CAGL0L00297g.t1
YER036C	Cgla_CBS_138:CAGL0C02343g.t1
YLL001W	Cgla_CBS_138:CAGL0D05808g.t1
YPL086C	Cgla_CBS_138:CAGL0M06369g.t1
YJL094C	Cgla_CBS_138:CAGL0L03498g.t1
YLR138W	Cgla_CBS_138:CAGL0M04433g.t1
YDR091C	Cgla_CBS_138:CAGL0G08041g.t1
YLR092W	Cgla_CBS_138:CAGL0L12342g.t1
YGL133W	Cgla_CBS_138:CAGL0H09020g.t1
YGR145W	Cgla_CBS_138:CAGL0E03047g.t1
YOL006C	Cgla_CBS_138:CAGL0J11660g.t1
YBR198C	Cgla_CBS_138:CAGL0M05335g.t1
YDR234W	Cgla_CBS_138:CAGL0K10978g.t1
YLR096W	Cgla_CBS_138:CAGL0M11396g.t1
YHL016C	Cgla_CBS_138:CAGL0K03157g.t1
YHR020W	Cgla_CBS_138:CAGL0A02090g.t1
YMR108W	Cgla_CBS_138:CAGL0K03465g.t1
YGL151W	Cgla_CBS_138:CAGL0E05060g.t1
YIL128W	Cgla_CBS_138:CAGL0G08800g.t1
YLR397C	Cgla_CBS_138:CAGL0C02585g.t1
YNL325C	Cgla_CBS_138:CAGL0D02464g.t1
YJR143C	Cgla_CBS_138:CAGL0M00220g.t1
YLR222C	Cgla_CBS_138:CAGL0C00737g.t1
YKR018C	Cgla_CBS_138:CAGL0G03245g.t1
YPL207W	Cgla_CBS_138:CAGL0E05676g.t1
YMR001C	Cgla_CBS_138:CAGL0J11638g.t1
YKL101W	Cgla_CBS_138:CAGL0K08514g.t1
YPL153C	Cgla_CBS_138:CAGL0M02233g.t1
YGL234W	Cgla_CBS_138:CAGL0H07887g.t1
YDR341C	Cgla_CBS_138:CAGL0A02189g.t1
YAL053W	Cgla_CBS_138:CAGL0M12320g.t1
YNL059C	Cgla_CBS_138:CAGL0J10054g.t1
YHR077C	Cgla_CBS_138:CAGL0J10670g.t1
YNR013C	Cgla_CBS_138:CAGL0I05632g.t1
YML093W	Cgla_CBS_138:CAGL0H06985g.t1
YNL085W	Cgla_CBS_138:CAGL0J05566g.t1
YGR200C	Cgla_CBS_138:CAGL0K00957g.t1
YOR014W	Cgla_CBS_138:CAGL0F01397g.t1
YDL040C	Cgla_CBS_138:CAGL0C05313g.t1
YAL051W	Cgla_CBS_138:CAGL0M12298g.t1
YMR120C	Cgla_CBS_138:CAGL0A03366g.t1
YDL117W	Cgla_CBS_138:CAGL0H10516g.t1
YDR211W	Cgla_CBS_138:CAGL0C01221g.t1
YPL137C	Cgla_CBS_138:CAGL0M02607g.t1
YBR238C	Cgla_CBS_138:CAGL0K07007g.t1
YPL116W	Cgla_CBS_138:CAGL0J06974g.t1
YNL104C	Cgla_CBS_138:CAGL0G06732g.t1
YDL095W	Cgla_CBS_138:CAGL0L07216g.t1
YBL024W	Cgla_CBS_138:CAGL0K01991g.t1
YKL010C	Cgla_CBS_138:CAGL0M10175g.t1
YNL161W	Cgla_CBS_138:CAGL0J06072g.t1
YJL042W	Cgla_CBS_138:CAGL0J00803g.t1
YGL233W	Cgla_CBS_138:CAGL0H07909g.t1
YNR011C	Cgla_CBS_138:CAGL0I05676g.t1
YMR247C	Cgla_CBS_138:CAGL0H02651g.t1
YBR021W	Cgla_CBS_138:CAGL0B04433g.t1
YKL029C	Cgla_CBS_138:CAGL0L02035g.t1
YFR038W	Cgla_CBS_138:CAGL0J02662g.t1
YBR281C	Cgla_CBS_138:CAGL0B03289g.t1
YML081W	Cgla_CBS_138:CAGL0H04213g.t1
YNL321W	Cgla_CBS_138:CAGL0M04147g.t1
YGR124W	Cgla_CBS_138:CAGL0I10648g.t1
YPR145W	Cgla_CBS_138:CAGL0I10648g.t1
YGL099W	Cgla_CBS_138:CAGL0J05412g.t1
YGR258C	Cgla_CBS_138:CAGL0F08327g.t1
YHR205W	Cgla_CBS_138:CAGL0F09075g.t1
YDR477W	Cgla_CBS_138:CAGL0M08910g.t1
YBR196C	Cgla_CBS_138:CAGL0H05445g.t1
YER008C	Cgla_CBS_138:CAGL0H09680g.t1
YMR288W	Cgla_CBS_138:CAGL0M13475g.t1
YBR041W	Cgla_CBS_138:CAGL0I04642g.t1
YGR170W	Cgla_CBS_138:CAGL0I08745g.t1
YJR016C	Cgla_CBS_138:CAGL0B03993g.t1
YJL197W	Cgla_CBS_138:CAGL0L01639g.t1
YDR338C	Cgla_CBS_138:CAGL0M01078g.t1
YOR317W	Cgla_CBS_138:CAGL0I09878g.t1
YLR382C	Cgla_CBS_138:CAGL0H05049g.t1
YER017C	Cgla_CBS_138:CAGL0H09416g.t1
YLL008W	Cgla_CBS_138:CAGL0D03124g.t1
YDL164C	Cgla_CBS_138:CAGL0I03410g.t1
YLR044C	Cgla_CBS_138:CAGL0M07920g.t1
YKL078W	Cgla_CBS_138:CAGL0F06523g.t1
YER015W	Cgla_CBS_138:CAGL0H09460g.t1
YPL221W	Cgla_CBS_138:CAGL0E05940g.t1
YJL154C	Cgla_CBS_138:CAGL0I06072g.t1
YFL004W	Cgla_CBS_138:CAGL0F02145g.t1
YPR135W	Cgla_CBS_138:CAGL0D04862g.t1
YDR172W	Cgla_CBS_138:CAGL0E00781g.t1
YBL066C	Cgla_CBS_138:CAGL0A04455g.t1
YBL039C	Cgla_CBS_138:CAGL0F04433g.t1
YNL172W	Cgla_CBS_138:CAGL0J06248g.t1
YOR361C	Cgla_CBS_138:CAGL0K09966g.t1
YDL149W	Cgla_CBS_138:CAGL0I03652g.t1
YGR199W	Cgla_CBS_138:CAGL0K00979g.t1
YKL126W	Cgla_CBS_138:CAGL0K03399g.t1
YGR138C	Cgla_CBS_138:CAGL0I10384g.t1
YPR156C	Cgla_CBS_138:CAGL0I10384g.t1
YLR060W	Cgla_CBS_138:CAGL0F01705g.t1
YPR159W	Cgla_CBS_138:CAGL0F04873g.t1
YJL082W	Cgla_CBS_138:CAGL0M03179g.t1
YKL064W	Cgla_CBS_138:CAGL0M13233g.t1
YML103C	Cgla_CBS_138:CAGL0J06534g.t1
YLR289W	Cgla_CBS_138:CAGL0I00660g.t1
YOR206W	Cgla_CBS_138:CAGL0L02871g.t1
YMR309C	Cgla_CBS_138:CAGL0M13893g.t1
YER176W	Cgla_CBS_138:CAGL0L12034g.t1
YDR212W	Cgla_CBS_138:CAGL0F07887g.t1
YLR386W	Cgla_CBS_138:CAGL0H06501g.t1
YNL298W	Cgla_CBS_138:CAGL0M03729g.t1
YLL029W	Cgla_CBS_138:CAGL0G03971g.t1
YMR275C	Cgla_CBS_138:CAGL0F03465g.t1
YBR073W	Cgla_CBS_138:CAGL0M01958g.t1
YMR301C	Cgla_CBS_138:CAGL0M13739g.t1
YDR345C	Cgla_CBS_138:CAGL0A01804g.t1
YHR094C	Cgla_CBS_138:CAGL0A01804g.t1
YGR157W	Cgla_CBS_138:CAGL0E03201g.t1
YIL156W	Cgla_CBS_138:CAGL0H06721g.t1
YEL013W	Cgla_CBS_138:CAGL0M03355g.t1
YKL188C	Cgla_CBS_138:CAGL0D00352g.t1
YHR073W	Cgla_CBS_138:CAGL0J10780g.t1
YOL078W	Cgla_CBS_138:CAGL0I07953g.t1
YAR035W	Cgla_CBS_138:CAGL0C05027g.t1
YJL101C	Cgla_CBS_138:CAGL0L03630g.t1
YNL061W	Cgla_CBS_138:CAGL0J10032g.t1
YER086W	Cgla_CBS_138:CAGL0I05126g.t1
YDR324C	Cgla_CBS_138:CAGL0M01430g.t1
YNL117W	Cgla_CBS_138:CAGL0L03982g.t1
YLR259C	Cgla_CBS_138:CAGL0K05973g.t1
YMR105C	Cgla_CBS_138:CAGL0K03421g.t1
YOL057W	Cgla_CBS_138:CAGL0C05093g.t1
YDR159W	Cgla_CBS_138:CAGL0E01111g.t1
YKR079C	Cgla_CBS_138:CAGL0G02167g.t1
YKL209C	Cgla_CBS_138:CAGL0K00363g.t1
YGL114W	Cgla_CBS_138:CAGL0F07293g.t1
YMR246W	Cgla_CBS_138:CAGL0K07293g.t1
YIL009W	Cgla_CBS_138:CAGL0K07293g.t1
YKR097W	Cgla_CBS_138:CAGL0H06633g.t1
YER065C	Cgla_CBS_138:CAGL0J03058g.t1
YGR143W	Cgla_CBS_138:CAGL0I10054g.t1
YKR086W	Cgla_CBS_138:CAGL0G02299g.t1
YKL135C	Cgla_CBS_138:CAGL0D02068g.t1
YOL020W	Cgla_CBS_138:CAGL0D02178g.t1
YHR028C	Cgla_CBS_138:CAGL0J00583g.t1
YPL023C	Cgla_CBS_138:CAGL0J09504g.t1
YOL034W	Cgla_CBS_138:CAGL0F01155g.t1
YIR006C	Cgla_CBS_138:CAGL0J01892g.t1
YER025W	Cgla_CBS_138:CAGL0I08327g.t1
YOL138C	Cgla_CBS_138:CAGL0E01485g.t1
YPL183C	Cgla_CBS_138:CAGL0C01441g.t1
YNL189W	Cgla_CBS_138:CAGL0J11440g.t1
YDR270W	Cgla_CBS_138:CAGL0M08602g.t1
YBL008W	Cgla_CBS_138:CAGL0E02805g.t1
YJL092W	Cgla_CBS_138:CAGL0L03454g.t1
YLR383W	Cgla_CBS_138:CAGL0H05071g.t1
YBR229C	Cgla_CBS_138:CAGL0K06963g.t1
YDR107C	Cgla_CBS_138:CAGL0B01683g.t1
YLR083C	Cgla_CBS_138:CAGL0B01683g.t1
YDR062W	Cgla_CBS_138:CAGL0G05071g.t1
YNL268W	Cgla_CBS_138:CAGL0J08162g.t1
YKL014C	Cgla_CBS_138:CAGL0L09669g.t1
YGL125W	Cgla_CBS_138:CAGL0F07029g.t1
YJL008C	Cgla_CBS_138:CAGL0D03014g.t1
YPL126W	Cgla_CBS_138:CAGL0M02805g.t1
YHR102W	Cgla_CBS_138:CAGL0L11550g.t1
YMR217W	Cgla_CBS_138:CAGL0F03927g.t1
YBL015W	Cgla_CBS_138:CAGL0J04268g.t1
YCR092C	Cgla_CBS_138:CAGL0E00473g.t1
YLR103C	Cgla_CBS_138:CAGL0M11550g.t1
YHR039C	Cgla_CBS_138:CAGL0F08965g.t1
YLR451W	Cgla_CBS_138:CAGL0H00396g.t1
YJR064W	Cgla_CBS_138:CAGL0F00539g.t1
YNR008W	Cgla_CBS_138:CAGL0I05786g.t1
YJL111W	Cgla_CBS_138:CAGL0G04367g.t1
YIL068C	Cgla_CBS_138:CAGL0J03168g.t1
YHR042W	Cgla_CBS_138:CAGL0D04114g.t1
YMR231W	Cgla_CBS_138:CAGL0M04895g.t1
YPR055W	Cgla_CBS_138:CAGL0D01672g.t1
YCR032W	Cgla_CBS_138:CAGL0L08140g.t1
YPR022C	Cgla_CBS_138:CAGL0K02343g.t1
YMR008C	Cgla_CBS_138:CAGL0J11770g.t1
YJL014W	Cgla_CBS_138:CAGL0G06908g.t1
YGR191W	Cgla_CBS_138:CAGL0B03773g.t1
YGL180W	Cgla_CBS_138:CAGL0L06006g.t1
YGR065C	Cgla_CBS_138:CAGL0K04609g.t1
YGR055W	Cgla_CBS_138:CAGL0B02838g.t1	Cgla_CBS_138:CAGL0K04367g.t1
YDR034C	Cgla_CBS_138:CAGL0K11902g.t1
YBR127C	Cgla_CBS_138:CAGL0C00649g.t1
YLR234W	Cgla_CBS_138:CAGL0G08470g.t1
YLR247C	Cgla_CBS_138:CAGL0B05049g.t1
YLR352W	Cgla_CBS_138:CAGL0B03113g.t1
YAL024C	Cgla_CBS_138:CAGL0G06226g.t1
YCL014W	Cgla_CBS_138:CAGL0B04851g.t1
YDR342C	Cgla_CBS_138:CAGL0A02233g.t1	Cgla_CBS_138:CAGL0A02211g.t1	Cgla_CBS_138:CAGL0A00737g.t1	Cgla_CBS_138:CAGL0A01782g.t1
YDR343C	Cgla_CBS_138:CAGL0A02233g.t1	Cgla_CBS_138:CAGL0A02211g.t1	Cgla_CBS_138:CAGL0A00737g.t1	Cgla_CBS_138:CAGL0A01782g.t1
YER165W	Cgla_CBS_138:CAGL0L11792g.t1
YHR096C	Cgla_CBS_138:CAGL0A01826g.t1
YKR039W	Cgla_CBS_138:CAGL0L03267g.t1
YBL099W	Cgla_CBS_138:CAGL0M09581g.t1
YOL087C	Cgla_CBS_138:CAGL0I07821g.t1
YFR040W	Cgla_CBS_138:CAGL0C02145g.t1
YAL001C	Cgla_CBS_138:CAGL0A00803g.t1
YNL045W	Cgla_CBS_138:CAGL0G01430g.t1
YOR027W	Cgla_CBS_138:CAGL0H08195g.t1
YOL130W	Cgla_CBS_138:CAGL0E01617g.t1
YFL050C	Cgla_CBS_138:CAGL0E01617g.t1
YAL038W	Cgla_CBS_138:CAGL0M12034g.t1
YDR188W	Cgla_CBS_138:CAGL0G08272g.t1
YEL061C	Cgla_CBS_138:CAGL0B03641g.t1
YPL270W	Cgla_CBS_138:CAGL0A01133g.t1
YJL129C	Cgla_CBS_138:CAGL0L05654g.t1
YML091C	Cgla_CBS_138:CAGL0I06380g.t1
YIL108W	Cgla_CBS_138:CAGL0C01375g.t1
YER049W	Cgla_CBS_138:CAGL0J02816g.t1
YOR370C	Cgla_CBS_138:CAGL0J07260g.t1
YKL173W	Cgla_CBS_138:CAGL0M08294g.t1
YMR058W	Cgla_CBS_138:CAGL0F06413g.t1
YHR007C	Cgla_CBS_138:CAGL0E04334g.t1
YJL010C	Cgla_CBS_138:CAGL0E06534g.t1
YLL018C	Cgla_CBS_138:CAGL0D06556g.t1
YAL041W	Cgla_CBS_138:CAGL0M11968g.t1
YHR037W	Cgla_CBS_138:CAGL0D03982g.t1
YIL091C	Cgla_CBS_138:CAGL0D04180g.t1
YHR120W	Cgla_CBS_138:CAGL0L13002g.t1
YOR165W	Cgla_CBS_138:CAGL0L04466g.t1
YOR227W	Cgla_CBS_138:CAGL0J04026g.t1
YNL112W	Cgla_CBS_138:CAGL0L03846.t1
YIL067C	Cgla_CBS_138:CAGL0M12683g.t1
YJL098W	Cgla_CBS_138:CAGL0L03586g.t1
YER151C	Cgla_CBS_138:CAGL0I06600g.t1
YHR170W	Cgla_CBS_138:CAGL0I02398g.t1
YPL008W	Cgla_CBS_138:CAGL0L08844g.t1
YNR047W	Cgla_CBS_138:CAGL0C03509g.t1
YKR089C	Cgla_CBS_138:CAGL0G02365g.t1
YIL142W	Cgla_CBS_138:CAGL0L08272g.t1
YDL148C	Cgla_CBS_138:CAGL0J08844g.t1
YHR019C	Cgla_CBS_138:CAGL0A02112g.t1
YDL143W	Cgla_CBS_138:CAGL0I03762g.t1
YHL040C	Cgla_CBS_138:CAGL0E04092g.t1
YKL035W	Cgla_CBS_138:CAGL0L01925g.t1
YAR007C	Cgla_CBS_138:CAGL0G00726g.t1
YBL011W	Cgla_CBS_138:CAGL0E02849g.t1
YAL048C	Cgla_CBS_138:CAGL0M12276g.t1
YKR067W	Cgla_CBS_138:CAGL0K08162g.t1
YMR015C	Cgla_CBS_138:CAGL0M07656g.t1
YJL141C	Cgla_CBS_138:CAGL0I05896g.t1
YJL087C	Cgla_CBS_138:CAGL0M03091g.t1
YGL241W	Cgla_CBS_138:CAGL0H07777g.t1
YDR160W	Cgla_CBS_138:CAGL0E01089g.t1
YJR040W	Cgla_CBS_138:CAGL0I01628g.t1
YBR260C	Cgla_CBS_138:CAGL0I09218g.t1
YML069W	Cgla_CBS_138:CAGL0L11352g.t1
YKL205W	Cgla_CBS_138:CAGL0K00473g.t1
YKR024C	Cgla_CBS_138:CAGL0L03047g.t1
YOR243C	Cgla_CBS_138:CAGL0J03718g.t1
YIL047C	Cgla_CBS_138:CAGL0L00737g.t1
YMR277W	Cgla_CBS_138:CAGL0M02959g.t1
YBR094W	Cgla_CBS_138:CAGL0H08503g.t1
YPR097W	Cgla_CBS_138:CAGL0K08118g.t1
YDR496C	Cgla_CBS_138:CAGL0I02926g.t1
YBR132C	Cgla_CBS_138:CAGL0C00539g.t1
YKL034W	Cgla_CBS_138:CAGL0L01947g.t1
YBL042C	Cgla_CBS_138:CAGL0F04499g.t1
YPL195W	Cgla_CBS_138:CAGL0G09174g.t1
YHR183W	Cgla_CBS_138:CAGL0M13343g.t1
YMR313C	Cgla_CBS_138:CAGL0M13981g.t1
YPR080W	Cgla_CBS_138:CAGL0D01188g.t1	Cgla_CBS_138:CAGL0K07832g.t1
YBR118W	Cgla_CBS_138:CAGL0D01188g.t1	Cgla_CBS_138:CAGL0K07832g.t1
YHR082C	Cgla_CBS_138:CAGL0F03311g.t1
YGR103W	Cgla_CBS_138:CAGL0G07843g.t1
YHR119W	Cgla_CBS_138:CAGL0L12980g.t1
YBR068C	Cgla_CBS_138:CAGL0L07546g.t1
YDR046C	Cgla_CBS_138:CAGL0L07546g.t1
YML056C	Cgla_CBS_138:CAGL0K10780g.t1
YLR432W	Cgla_CBS_138:CAGL0K10780g.t1
YLR359W	Cgla_CBS_138:CAGL0B02794g.t1
YMR300C	Cgla_CBS_138:CAGL0M13717g.t1
YML123C	Cgla_CBS_138:CAGL0B02475g.t1
YNR033W	Cgla_CBS_138:CAGL0M10934g.t1
YCR072C	Cgla_CBS_138:CAGL0J03476g.t1
YJR121W	Cgla_CBS_138:CAGL0H00506g.t1
YOR005C	Cgla_CBS_138:CAGL0E02695g.t1
YPL043W	Cgla_CBS_138:CAGL0L12672g.t1
YPR088C	Cgla_CBS_138:CAGL0K07986g.t1
YCL057W	Cgla_CBS_138:CAGL0B00418g.t1
YER129W	Cgla_CBS_138:CAGL0K02167g.t1
YMR237W	Cgla_CBS_138:CAGL0M05027g.t1
YHL032C	Cgla_CBS_138:CAGL0E03916g.t1
YNL183C	Cgla_CBS_138:CAGL0J11308g.t1
YKL134C	Cgla_CBS_138:CAGL0D02112g.t1
YOR067C	Cgla_CBS_138:CAGL0L10450g.t1
YLR237W	Cgla_CBS_138:CAGL0G08448g.t1	Cgla_CBS_138:CAGL0L13354g.t1	Cgla_CBS_138:CAGL0M14113g.t1
YOR192C	Cgla_CBS_138:CAGL0G08448g.t1	Cgla_CBS_138:CAGL0L13354g.t1	Cgla_CBS_138:CAGL0M14113g.t1
YOR071C	Cgla_CBS_138:CAGL0G08448g.t1	Cgla_CBS_138:CAGL0L13354g.t1	Cgla_CBS_138:CAGL0M14113g.t1
YKR093W	Cgla_CBS_138:CAGL0G02453g.t1
YBR248C	Cgla_CBS_138:CAGL0C01595g.t1
YOR310C	Cgla_CBS_138:CAGL0I09790g.t1
YOR204W	Cgla_CBS_138:CAGL0L02915g.t1
YNR053C	Cgla_CBS_138:CAGL0C03369.t1
YNL238W	Cgla_CBS_138:CAGL0J07546g.t1
YKL174C	Cgla_CBS_138:CAGL0M08272g.t1
YLL028W	Cgla_CBS_138:CAGL0G03927g.t1
YIL026C	Cgla_CBS_138:CAGL0I05302g.t1
YBR058C	Cgla_CBS_138:CAGL0H10186g.t1
YIL046W	Cgla_CBS_138:CAGL0L00781g.t1
YBL101C	Cgla_CBS_138:CAGL0M09449g.t1
YKR002W	Cgla_CBS_138:CAGL0L02277g.t1
YLR197W	Cgla_CBS_138:CAGL0A04015g.t1
YPR105C	Cgla_CBS_138:CAGL0G01760g.t1
YJL168C	Cgla_CBS_138:CAGL0C00297g.t1
YHR064C	Cgla_CBS_138:CAGL0L10560g.t1
YDR108W	Cgla_CBS_138:CAGL0B01705g.t1
YDR189W	Cgla_CBS_138:CAGL0F05665g.t1
YOR346W	Cgla_CBS_138:CAGL0E05588g.t1
YMR290C	Cgla_CBS_138:CAGL0M13519g.t1
YCL025C	Cgla_CBS_138:CAGL0B01012g.t1
YDR508C	Cgla_CBS_138:CAGL0K05753g.t1
YER090W	Cgla_CBS_138:CAGL0I05016g.t1
YDR166C	Cgla_CBS_138:CAGL0E00957g.t1
YGL027C	Cgla_CBS_138:CAGL0A01452g.t1
YDR256C	Cgla_CBS_138:CAGL0K10868g.t1
YNL201C	Cgla_CBS_138:CAGL0I01056g.t1
YOR374W	Cgla_CBS_138:CAGL0D06688g.t1
YLR276C	Cgla_CBS_138:CAGL0F04983g.t1
YJL029C	Cgla_CBS_138:CAGL0J01111g.t1
YBR179C	Cgla_CBS_138:CAGL0M06259g.t1
YNL242W	Cgla_CBS_138:CAGL0J07634g.t1
YPL085W	Cgla_CBS_138:CAGL0H05577g.t1
YGL083W	Cgla_CBS_138:CAGL0H03245g.t1
YLR058C	Cgla_CBS_138:CAGL0F01749g.t1
YDR456W	Cgla_CBS_138:CAGL0G07337g.t1
YER052C	Cgla_CBS_138:CAGL0J02882g.t1
YBR222C	Cgla_CBS_138:CAGL0K06853g.t1
YEL055C	Cgla_CBS_138:CAGL0B03553g.t1
YOL103W	Cgla_CBS_138:CAGL0I07447g.t1
YDR497C	Cgla_CBS_138:CAGL0I07447g.t1
YLR362W	Cgla_CBS_138:CAGL0B02739g.t1
YFL041W	Cgla_CBS_138:CAGL0K12738g.t1
YPR033C	Cgla_CBS_138:CAGL0K05313g.t1
YLR196W	Cgla_CBS_138:CAGL0A04037g.t1
YKL212W	Cgla_CBS_138:CAGL0K00297g.t1
YLR429W	Cgla_CBS_138:CAGL0J04818g.t1
YIL155C	Cgla_CBS_138:CAGL0H06699g.t1
YLR401C	Cgla_CBS_138:CAGL0M09977g.t1
YLR357W	Cgla_CBS_138:CAGL0B02816g.t1
YGR175C	Cgla_CBS_138:CAGL0D05940g.t1
YMR011W	Cgla_CBS_138:CAGL0I00286g.t1	Cgla_CBS_138:CAGL0D02640g.t1	Cgla_CBS_138:CAGL0D02662g.t1
YFL011W	Cgla_CBS_138:CAGL0I00286g.t1	Cgla_CBS_138:CAGL0D02640g.t1	Cgla_CBS_138:CAGL0D02662g.t1
YGR092W	Cgla_CBS_138:CAGL0B04147g.t1
YPR111W	Cgla_CBS_138:CAGL0B04147g.t1
YGL012W	Cgla_CBS_138:CAGL0A00429g.t1
YGL077C	Cgla_CBS_138:CAGL0H03399g.t1
YDR326C	Cgla_CBS_138:CAGL0F03267g.t1
YGR186W	Cgla_CBS_138:CAGL0D05478g.t1
YPR048W	Cgla_CBS_138:CAGL0H08580g.t1
YMR287C	Cgla_CBS_138:CAGL0M07051g.t1
YOR128C	Cgla_CBS_138:CAGL0K10340g.t1
YGR097W	Cgla_CBS_138:CAGL0G03179g.t1
YML042W	Cgla_CBS_138:CAGL0J11836g.t1
YBR126C	Cgla_CBS_138:CAGL0J09812g.t1
YLR039C	Cgla_CBS_138:CAGL0A03564g.t1
YDR023W	Cgla_CBS_138:CAGL0K11726g.t1
YER136W	Cgla_CBS_138:CAGL0K01925g.t1
YPL029W	Cgla_CBS_138:CAGL0L12386g.t1
YBR142W	Cgla_CBS_138:CAGL0A03652g.t1
YNL330C	Cgla_CBS_138:CAGL0B01441g.t1
YOR141C	Cgla_CBS_138:CAGL0I07161g.t1
YIL107C	Cgla_CBS_138:CAGL0D01100g.t1
YOL023W	Cgla_CBS_138:CAGL0A01980g.t1
YML085C	Cgla_CBS_138:CAGL0B02497g.t1
YDR264C	Cgla_CBS_138:CAGL0M08712g.t1
YDL194W	Cgla_CBS_138:CAGL0J09020g.t1
YDR028C	Cgla_CBS_138:CAGL0K11814g.t1
YGR083C	Cgla_CBS_138:CAGL0K01045g.t1
YGR162W	Cgla_CBS_138:CAGL0D06314g.t1
YNL221C	Cgla_CBS_138:CAGL0K05049g.t1
YDL122W	Cgla_CBS_138:CAGL0H10582g.t1
YOL011W	Cgla_CBS_138:CAGL0E02321g.t1
YOR336W	Cgla_CBS_138:CAGL0E05412g.t1
YIL130W	Cgla_CBS_138:CAGL0G08844g.t1
YDR027C	Cgla_CBS_138:CAGL0K11792g.t1
YKR056W	Cgla_CBS_138:CAGL0K08360g.t1
YLR014C	Cgla_CBS_138:CAGL0D02904g.t1
YMR218C	Cgla_CBS_138:CAGL0F03949g.t1
YGR054W	Cgla_CBS_138:CAGL0K04345g.t1
YJR010W	Cgla_CBS_138:CAGL0B03839g.t1
YDR081C	Cgla_CBS_138:CAGL0K10054g.t1
YNL082W	Cgla_CBS_138:CAGL0J05500g.t1
YFL024C	Cgla_CBS_138:CAGL0K12386g.t1
YKL145W	Cgla_CBS_138:CAGL0E06490g.t1
YER043C	Cgla_CBS_138:CAGL0C02189g.t1
YDR232W	Cgla_CBS_138:CAGL0B02607g.t1
YGL171W	Cgla_CBS_138:CAGL0K02387g.t1
YLR175W	Cgla_CBS_138:CAGL0H03685g.t1
YLL019C	Cgla_CBS_138:CAGL0D06600g.t1
YLR369W	Cgla_CBS_138:CAGL0G04917g.t1
YCR053W	Cgla_CBS_138:CAGL0K09328g.t1
YOR188W	Cgla_CBS_138:CAGL0G09559g.t1
YOR175C	Cgla_CBS_138:CAGL0L04642g.t1
YDL160C	Cgla_CBS_138:CAGL0I03476g.t1
YKL038W	Cgla_CBS_138:CAGL0L01903g.t1
YNL256W	Cgla_CBS_138:CAGL0J07920g.t1
YNL127W	Cgla_CBS_138:CAGL0L04158g.t1
YGR211W	Cgla_CBS_138:CAGL0K00759g.t1
YLR378C	Cgla_CBS_138:CAGL0H04961g.t1
YOR219C	Cgla_CBS_138:CAGL0L02651g.t1
YNL212W	Cgla_CBS_138:CAGL0K04807g.t1
YLR278C	Cgla_CBS_138:CAGL0G09757g.t1
YGR056W	Cgla_CBS_138:CAGL0K04389g.t1
YPL235W	Cgla_CBS_138:CAGL0H01001g.t1
YPL084W	Cgla_CBS_138:CAGL0M06413g.t1
YDL141W	Cgla_CBS_138:CAGL0I03806g.t1
YJL070C	Cgla_CBS_138:CAGL0H02893g.t1
YLR166C	Cgla_CBS_138:CAGL0K08404g.t1
YLR002C	Cgla_CBS_138:CAGL0J11066g.t1
YCR077C	Cgla_CBS_138:CAGL0M07029g.t1
YJL084C	Cgla_CBS_138:CAGL0M03135g.t1
YOR002W	Cgla_CBS_138:CAGL0E02629g.t1
YPL265W	Cgla_CBS_138:CAGL0A01199g.t1
YFL037W	Cgla_CBS_138:CAGL0K12650g.t1
YEL063C	Cgla_CBS_138:CAGL0J08184g.t1
YLR336C	Cgla_CBS_138:CAGL0G00924g.t1
YGR233C	Cgla_CBS_138:CAGL0L06622g.t1
YGR155W	Cgla_CBS_138:CAGL0E03157g.t1
YDR101C	Cgla_CBS_138:CAGL0L06314g.t1
YGL236C	Cgla_CBS_138:CAGL0H07865g.t1
YMR165C	Cgla_CBS_138:CAGL0F07689g.t1
YFL047W	Cgla_CBS_138:CAGL0K12892g.t1
YOR087W	Cgla_CBS_138:CAGL0J08613g.t1
YOR273C	Cgla_CBS_138:CAGL0L10912g.t1
YPR138C	Cgla_CBS_138:CAGL0I10747g.t1
YDL007W	Cgla_CBS_138:CAGL0I04884g.t1
YFR002W	Cgla_CBS_138:CAGL0L09130g.t1
YOR356W	Cgla_CBS_138:CAGL0G06402g.t1
YJR065C	Cgla_CBS_138:CAGL0F00517g.t1
YOR348C	Cgla_CBS_138:CAGL0E05632g.t1
YFR028C	Cgla_CBS_138:CAGL0I09064g.t1
YJL085W	Cgla_CBS_138:CAGL0M03113g.t1
YKL125W	Cgla_CBS_138:CAGL0M05203g.t1
YMR224C	Cgla_CBS_138:CAGL0M11220g.t1
YLR004C	Cgla_CBS_138:CAGL0G04081g.t1
YGR254W	Cgla_CBS_138:CAGL0I02486g.t1
YHR174W	Cgla_CBS_138:CAGL0I02486g.t1
YHR065C	Cgla_CBS_138:CAGL0J10912g.t1
YER162C	Cgla_CBS_138:CAGL0L11726g.t1
YBR112C	Cgla_CBS_138:CAGL0D01364g.t1
YNL142W	Cgla_CBS_138:CAGL0J06028g.t1
YMR131C	Cgla_CBS_138:CAGL0K03861g.t1
YPR089W	Cgla_CBS_138:CAGL0K08008g.t1
YMR307W	Cgla_CBS_138:CAGL0M13849g.t1	Cgla_CBS_138:CAGL0G00286g.t1
YDL138W	Cgla_CBS_138:CAGL0I03872g.t1
YDL084W	Cgla_CBS_138:CAGL0L06908g.t1
YDR006C	Cgla_CBS_138:CAGL0H09812g.t1
YKL213C	Cgla_CBS_138:CAGL0K00275g.t1
YML086C	Cgla_CBS_138:CAGL0H04125g.t1
YER073W	Cgla_CBS_138:CAGL0J03212g.t1
YER082C	Cgla_CBS_138:CAGL0J03344g.t1
YLR303W	Cgla_CBS_138:CAGL0D06402g.t1
YMR006C	Cgla_CBS_138:CAGL0J11748g.t1
YNL329C	Cgla_CBS_138:CAGL0D02574g.t1
YDL080C	Cgla_CBS_138:CAGL0L06842g.t1
YFL009W	Cgla_CBS_138:CAGL0L02629g.t1
YGL252C	Cgla_CBS_138:CAGL0A04785g.t1
YKR082W	Cgla_CBS_138:CAGL0G02211g.t1
YGL186C	Cgla_CBS_138:CAGL0L06138g.t1
YPL016W	Cgla_CBS_138:CAGL0J09548g.t1
YMR259C	Cgla_CBS_138:CAGL0H02431g.t1
YDL056W	Cgla_CBS_138:CAGL0D01012g.t1
YNL241C	Cgla_CBS_138:CAGL0J07612g.t1
YML057W	Cgla_CBS_138:CAGL0L11110g.t1
YNR050C	Cgla_CBS_138:CAGL0C03443g.t1
YGR266W	Cgla_CBS_138:CAGL0F08481g.t1
YOR070C	Cgla_CBS_138:CAGL0L10494g.t1
YMR093W	Cgla_CBS_138:CAGL0J01265g.t1
YAL016W	Cgla_CBS_138:CAGL0H06281g.t1
YJL204C	Cgla_CBS_138:CAGL0F02497g.t1
YIR033W	Cgla_CBS_138:CAGL0F06831g.t1
YPR137W	Cgla_CBS_138:CAGL0D04884g.t1
YGL078C	Cgla_CBS_138:CAGL0H03377g.t1
YLR115W	Cgla_CBS_138:CAGL0D02332g.t1
YPL150W	Cgla_CBS_138:CAGL0M02299g.t1
YLR084C	Cgla_CBS_138:CAGL0L12144g.t1
YHL007C	Cgla_CBS_138:CAGL0K02673g.t1
YNR001C	Cgla_CBS_138:CAGL0H03993g.t1
YPL091W	Cgla_CBS_138:CAGL0H05665g.t1
YKR017C	Cgla_CBS_138:CAGL0G07733g.t1
YOL066C	Cgla_CBS_138:CAGL0C05291g.t1
YGR260W	Cgla_CBS_138:CAGL0F08371g.t1
YGL253W	Cgla_CBS_138:CAGL0H07579g.t1	Cgla_CBS_138:CAGL0A04829g.t1
YBR143C	Cgla_CBS_138:CAGL0L06754g.t1
YLR299W	Cgla_CBS_138:CAGL0I00506g.t1
YMR061W	Cgla_CBS_138:CAGL0F06479g.t1
YFL002C	Cgla_CBS_138:CAGL0L08976g.t1
YBR220C	Cgla_CBS_138:CAGL0K06809g.t1
YNL275W	Cgla_CBS_138:CAGL0J08294g.t1
YMR250W	Cgla_CBS_138:CAGL0H02585g.t1
YIL105C	Cgla_CBS_138:CAGL0G02827g.t1
YIL074C	Cgla_CBS_138:CAGL0M12837g.t1
YER081W	Cgla_CBS_138:CAGL0M12837g.t1
YJL153C	Cgla_CBS_138:CAGL0I06050g.t1
YPL115C	Cgla_CBS_138:CAGL0J06996g.t1
YOL100W	Cgla_CBS_138:CAGL0I07513g.t1
YJR036C	Cgla_CBS_138:CAGL0I01672g.t1
YDL178W	Cgla_CBS_138:CAGL0J06314g.t1
YML120C	Cgla_CBS_138:CAGL0B02431g.t1
YCL040W	Cgla_CBS_138:CAGL0F00605g.t1
YPL169C	Cgla_CBS_138:CAGL0F03531g.t1
YCL017C	Cgla_CBS_138:CAGL0H03817g.t1
YHR018C	Cgla_CBS_138:CAGL0I08987g.t1
YFL025C	Cgla_CBS_138:CAGL0K12408g.t1
YGL194C	Cgla_CBS_138:CAGL0A03322g.t1
YJL128C	Cgla_CBS_138:CAGL0L05632g.t1
YJR001W	Cgla_CBS_138:CAGL0D03036g.t1
YLR399C	Cgla_CBS_138:CAGL0C02541g.t1
YOR117W	Cgla_CBS_138:CAGL0A02750g.t1
YFL022C	Cgla_CBS_138:CAGL0K07656g.t1
YFL018C	Cgla_CBS_138:CAGL0F01947g.t1
YPL204W	Cgla_CBS_138:CAGL0H03553g.t1
YDL131W	Cgla_CBS_138:CAGL0J09240g.t1
YDR444W	Cgla_CBS_138:CAGL0M10043g.t1
YDR190C	Cgla_CBS_138:CAGL0F05643g.t1
YBR289W	Cgla_CBS_138:CAGL0L02123g.t1
YDR365C	Cgla_CBS_138:CAGL0L11638g.t1
YHR080C	Cgla_CBS_138:CAGL0M01386g.t1
YML054C	Cgla_CBS_138:CAGL0K10736g.t1
YER056C	Cgla_CBS_138:CAGL0L00671g.t1
YER060W-A	Cgla_CBS_138:CAGL0L00671g.t1
YER060W	Cgla_CBS_138:CAGL0L00671g.t1
YIL017C	Cgla_CBS_138:CAGL0J02332g.t1
YGR098C	Cgla_CBS_138:CAGL0G03223g.t1
YJR005W	Cgla_CBS_138:CAGL0G04103g.t1
YJL102W	Cgla_CBS_138:CAGL0L03652g.t1
YOR187W	Cgla_CBS_138:CAGL0G09581g.t1
YML061C	Cgla_CBS_138:CAGL0L11198g.t1
YHR194W	Cgla_CBS_138:CAGL0M07183g.t1
YDR292C	Cgla_CBS_138:CAGL0H01265g.t1
YNL218W	Cgla_CBS_138:CAGL0K04983g.t1
YGL144C	Cgla_CBS_138:CAGL0E04950g.t1
YKL046C	Cgla_CBS_138:CAGL0L01727g.t1
YGR246C	Cgla_CBS_138:CAGL0F08151g.t1
YIL140W	Cgla_CBS_138:CAGL0L08294g.t1
YBR170C	Cgla_CBS_138:CAGL0M06105g.t1
YMR145C	Cgla_CBS_138:CAGL0I00748g.t1
YGR227W	Cgla_CBS_138:CAGL0L06556g.t1
YGR123C	Cgla_CBS_138:CAGL0D05060g.t1
YIL038C	Cgla_CBS_138:CAGL0L01001g.t1
YBR123C	Cgla_CBS_138:CAGL0J09878g.t1
YDR311W	Cgla_CBS_138:CAGL0J10934g.t1
YPR175W	Cgla_CBS_138:CAGL0G09801g.t1
YGL190C	Cgla_CBS_138:CAGL0L06182g.t1
YER114C	Cgla_CBS_138:CAGL0G03509g.t1
YGL092W	Cgla_CBS_138:CAGL0H03069g.t1
YLR113W	Cgla_CBS_138:CAGL0M11748g.t1
YOR375C	Cgla_CBS_138:CAGL0D00176g.t1
YAL062W	Cgla_CBS_138:CAGL0D00176g.t1
YCR012W	Cgla_CBS_138:CAGL0L07722g.t1
YPL061W	Cgla_CBS_138:CAGL0H05137g.t1
YMR167W	Cgla_CBS_138:CAGL0F07733g.t1
YDR436W	Cgla_CBS_138:CAGL0F03223g.t1
YKL146W	Cgla_CBS_138:CAGL0E06468g.t1
YLR149C	Cgla_CBS_138:CAGL0K10824g.t1
YMR278W	Cgla_CBS_138:CAGL0M02981g.t1
YHR030C	Cgla_CBS_138:CAGL0J00539g.t1
YER006W	Cgla_CBS_138:CAGL0H09724g.t1
YKL057C	Cgla_CBS_138:CAGL0I05412g.t1
YOR259C	Cgla_CBS_138:CAGL0K08910g.t1
YDR017C	Cgla_CBS_138:CAGL0D04378g.t1
YPL212C	Cgla_CBS_138:CAGL0E05764g.t1
YPR006C	Cgla_CBS_138:CAGL0L09273g.t1
YPR029C	Cgla_CBS_138:CAGL0K05225g.t1
YGL055W	Cgla_CBS_138:CAGL0I00418g.t1
YDR333C	Cgla_CBS_138:CAGL0M01232g.t1
YJR059W	Cgla_CBS_138:CAGL0H01837g.t1
YPL214C	Cgla_CBS_138:CAGL0E05808g.t1
YMR216C	Cgla_CBS_138:CAGL0F03905g.t1
YHR114W	Cgla_CBS_138:CAGL0I02750g.t1
YOL122C	Cgla_CBS_138:CAGL0E01969g.t1
YPR003C	Cgla_CBS_138:CAGL0L09207g.t1
YLR144C	Cgla_CBS_138:CAGL0M04565g.t1
YFR010W	Cgla_CBS_138:CAGL0K10494g.t1
YDR180W	Cgla_CBS_138:CAGL0F05797g.t1
YOL089C	Cgla_CBS_138:CAGL0I07755g.t1
YLR089C	Cgla_CBS_138:CAGL0L12254g.t1
YGL141W	Cgla_CBS_138:CAGL0F07821g.t1
YOR272W	Cgla_CBS_138:CAGL0L10890g.t1
YOR161C	Cgla_CBS_138:CAGL0L04378g.t1
YGL216W	Cgla_CBS_138:CAGL0I07029g.t1
YLR163C	Cgla_CBS_138:CAGL0H02739g.t1
YNL311C	Cgla_CBS_138:CAGL0M03971g.t1
YLR034C	Cgla_CBS_138:CAGL0A03476g.t1
YIL137C	Cgla_CBS_138:CAGL0L08360g.t1
YNL220W	Cgla_CBS_138:CAGL0K05027g.t1
YDR294C	Cgla_CBS_138:CAGL0H01309g.t1
YOR254C	Cgla_CBS_138:CAGL0G07469g.t1
YNL065W	Cgla_CBS_138:CAGL0J09944g.t1
YNL216W	Cgla_CBS_138:CAGL0K04917g.t1
YOR296W	Cgla_CBS_138:CAGL0G07579g.t1
YOR244W	Cgla_CBS_138:CAGL0J03696g.t1
YNL186W	Cgla_CBS_138:CAGL0J11352g.t1
YDR208W	Cgla_CBS_138:CAGL0F05335g.t1
YPL262W	Cgla_CBS_138:CAGL0A01045g.t1
YIL121W	Cgla_CBS_138:CAGL0G08624g.t1
YOR063W	Cgla_CBS_138:CAGL0G02079g.t1
YLL011W	Cgla_CBS_138:CAGL0D05588g.t1
YPR141C	Cgla_CBS_138:CAGL0D04994g.t1
YGL112C	Cgla_CBS_138:CAGL0F07249g.t1	Cgla_CBS_138:CAGL0F07381g.t1
YJL149W	Cgla_CBS_138:CAGL0I06028g.t1
YKL045W	Cgla_CBS_138:CAGL0L01749g.t1
YMR280C	Cgla_CBS_138:CAGL0M03025g.t1
YDR520C	Cgla_CBS_138:CAGL0H01683g.t1
YPL109C	Cgla_CBS_138:CAGL0J07018g.t1
YHR048W	Cgla_CBS_138:CAGL0J00363g.t1
YBR074W	Cgla_CBS_138:CAGL0M01936g.t1
YBL035C	Cgla_CBS_138:CAGL0F04323g.t1
YNL083W	Cgla_CBS_138:CAGL0J05522g.t1
YDR105C	Cgla_CBS_138:CAGL0L06358g.t1
YHR032W	Cgla_CBS_138:CAGL0J00495g.t1
YMR088C	Cgla_CBS_138:CAGL0J01375g.t1
YDR390C	Cgla_CBS_138:CAGL0M01606g.t1
YGR210C	Cgla_CBS_138:CAGL0K00781g.t1
YKL179C	Cgla_CBS_138:CAGL0M08162g.t1
YHR024C	Cgla_CBS_138:CAGL0J00671g.t1
YFR044C	Cgla_CBS_138:CAGL0C02035g.t1
YGL048C	Cgla_CBS_138:CAGL0D06292g.t1
YPL104W	Cgla_CBS_138:CAGL0H05907g.t1
YDR375C	Cgla_CBS_138:CAGL0A02992g.t1
YDL029W	Cgla_CBS_138:CAGL0K01595g.t1
YLR309C	Cgla_CBS_138:CAGL0E03454g.t1
YML070W	Cgla_CBS_138:CAGL0L11374g.t1
YNL115C	Cgla_CBS_138:CAGL0L03938g.t1
YDR069C	Cgla_CBS_138:CAGL0G05247g.t1
YHR103W	Cgla_CBS_138:CAGL0L11572g.t1
YHL023C	Cgla_CBS_138:CAGL0E03608g.t1
YGL244W	Cgla_CBS_138:CAGL0H07711g.t1
YPL122C	Cgla_CBS_138:CAGL0J06842g.t1
YPR002W	Cgla_CBS_138:CAGL0L09108g.t1
YCR028C	Cgla_CBS_138:CAGL0L08052g.t1
YMR297W	Cgla_CBS_138:CAGL0M13651g.t1
YPR104C	Cgla_CBS_138:CAGL0G01782g.t1
YPR173C	Cgla_CBS_138:CAGL0I06402g.t1
YLL004W	Cgla_CBS_138:CAGL0D03080g.t1
YDL101C	Cgla_CBS_138:CAGL0L07326g.t1
YLR355C	Cgla_CBS_138:CAGL0B03047g.t1
YKL022C	Cgla_CBS_138:CAGL0L09823g.t1
YJL069C	Cgla_CBS_138:CAGL0H02937g.t1
YPR190C	Cgla_CBS_138:CAGL0G10109g.t1
YMR102C	Cgla_CBS_138:CAGL0K03377g.t1
YDR120C	Cgla_CBS_138:CAGL0B01881g.t1
YER047C	Cgla_CBS_138:CAGL0J02728g.t1
YBR133C	Cgla_CBS_138:CAGL0C00517g.t1
YGL084C	Cgla_CBS_138:CAGL0H03223g.t1
YML126C	Cgla_CBS_138:CAGL0H04081g.t1
YLL039C	Cgla_CBS_138:CAGL0D05082g.t1
YPL259C	Cgla_CBS_138:CAGL0K00539g.t1
YBR006W	Cgla_CBS_138:CAGL0C04191g.t1
YER113C	Cgla_CBS_138:CAGL0G03487g.t1
YDR359C	Cgla_CBS_138:CAGL0A02651g.t1
YPL260W	Cgla_CBS_138:CAGL0H09108g.t1
YDR061W	Cgla_CBS_138:CAGL0G05093g.t1
YGL202W	Cgla_CBS_138:CAGL0G01254g.t1
YMR296C	Cgla_CBS_138:CAGL0G00440g.t1
YPL042C	Cgla_CBS_138:CAGL0L12650g.t1
YOL060C	Cgla_CBS_138:CAGL0C05159g.t1
YNR019W	Cgla_CBS_138:CAGL0M10571g.t1
YDR448W	Cgla_CBS_138:CAGL0K06193g.t1
YNL277W	Cgla_CBS_138:CAGL0J08316g.t1
YGL130W	Cgla_CBS_138:CAGL0I09570g.t1
YHR113W	Cgla_CBS_138:CAGL0I01298g.t1
YOL097C	Cgla_CBS_138:CAGL0I07579g.t1
YFL039C	Cgla_CBS_138:CAGL0K12694g.t1
YOR046C	Cgla_CBS_138:CAGL0L10021g.t1
YOL061W	Cgla_CBS_138:CAGL0C05181g.t1
YGR285C	Cgla_CBS_138:CAGL0G00154g.t1
YDR380W	Cgla_CBS_138:CAGL0A03102g.t1
YBR283C	Cgla_CBS_138:CAGL0B03245g.t1
YFR048W	Cgla_CBS_138:CAGL0C01969g.t1
YPL075W	Cgla_CBS_138:CAGL0H05379g.t1
YMR238W	Cgla_CBS_138:CAGL0M05049g.t1
YBR059C	Cgla_CBS_138:CAGL0H10208g.t1
YGR252W	Cgla_CBS_138:CAGL0F08283g.t1
YLR005W	Cgla_CBS_138:CAGL0G04059g.t1
YMR092C	Cgla_CBS_138:CAGL0J01287g.t1
YLR180W	Cgla_CBS_138:CAGL0B01122g.t1
YGR019W	Cgla_CBS_138:CAGL0D04026g.t1
YML065W	Cgla_CBS_138:CAGL0L11264g.t1
YOR092W	Cgla_CBS_138:CAGL0L03696g.t1
YLR260W	Cgla_CBS_138:CAGL0K05995g.t1
YHR135C	Cgla_CBS_138:CAGL0G06138g.t1
YDR452W	Cgla_CBS_138:CAGL0K06237g.t1
YDL116W	Cgla_CBS_138:CAGL0H10494g.t1
YLR174W	Cgla_CBS_138:CAGL0B04917g.t1
YIL112W	Cgla_CBS_138:CAGL0C01309g.t1
YLR319C	Cgla_CBS_138:CAGL0A00891g.t1
YKL181W	Cgla_CBS_138:CAGL0D00550g.t1
YLR114C	Cgla_CBS_138:CAGL0M11770g.t1
YNL317W	Cgla_CBS_138:CAGL0M04081g.t1
YOL055C	Cgla_CBS_138:CAGL0C05071g.t1
YPL258C	Cgla_CBS_138:CAGL0C05071g.t1
YPR121W	Cgla_CBS_138:CAGL0C05071g.t1
YBR286W	Cgla_CBS_138:CAGL0G07623g.t1
YCR030C	Cgla_CBS_138:CAGL0L08074g.t1
YLR088W	Cgla_CBS_138:CAGL0L12232g.t1
YFR006W	Cgla_CBS_138:CAGL0F02233g.t1
YOR337W	Cgla_CBS_138:CAGL0E05434g.t1
YBR247C	Cgla_CBS_138:CAGL0C01639g.t1
YER111C	Cgla_CBS_138:CAGL0A04565g.t1
YDL066W	Cgla_CBS_138:CAGL0D00770g.t1
YOR001W	Cgla_CBS_138:CAGL0E02585g.t1
YNL293W	Cgla_CBS_138:CAGL0M03641g.t1
YDR394W	Cgla_CBS_138:CAGL0K09526g.t1
YEL042W	Cgla_CBS_138:CAGL0L01243g.t1
YLR207W	Cgla_CBS_138:CAGL0J08756g.t1
YMR212C	Cgla_CBS_138:CAGL0F03773g.t1
YDL227C	Cgla_CBS_138:CAGL0G05423g.t1
YNL101W	Cgla_CBS_138:CAGL0G06622g.t1
YML116W	Cgla_CBS_138:CAGL0B02343g.t1
YNL280C	Cgla_CBS_138:CAGL0I02970g.t1
YIR023W	Cgla_CBS_138:CAGL0F06743g.t1
YCR084C	Cgla_CBS_138:CAGL0C03608g.t1
YDR164C	Cgla_CBS_138:CAGL0E01001g.t1
YHR169W	Cgla_CBS_138:CAGL0I02354g.t1
YKL211C	Cgla_CBS_138:CAGL0F00253g.t1
YMR078C	Cgla_CBS_138:CAGL0D04268g.t1
YIL103W	Cgla_CBS_138:CAGL0G02761g.t1
YGR134W	Cgla_CBS_138:CAGL0I10428g.t1
YBR102C	Cgla_CBS_138:CAGL0K12166g.t1
YBR263W	Cgla_CBS_138:CAGL0I09284g.t1
YKR069W	Cgla_CBS_138:CAGL0G01903g.t1
YHR001W	Cgla_CBS_138:CAGL0K02849g.t1
YPL184C	Cgla_CBS_138:CAGL0C01419g.t1
YGL178W	Cgla_CBS_138:CAGL0L05962g.t1
YGL095C	Cgla_CBS_138:CAGL0H03003g.t1
YIR007W	Cgla_CBS_138:CAGL0L09493g.t1
YML117W	Cgla_CBS_138:CAGL0B02365g.t1
YMR285C	Cgla_CBS_138:CAGL0I02684g.t1
YOL051W	Cgla_CBS_138:CAGL0H06215g.t1
YDL035C	Cgla_CBS_138:CAGL0K01507g.t1
YKL015W	Cgla_CBS_138:CAGL0L09691g.t1
YPL145C	Cgla_CBS_138:CAGL0M02431g.t1
YPL263C	Cgla_CBS_138:CAGL0A01067g.t1
YOL058W	Cgla_CBS_138:CAGL0C05115g.t1
YGL014W	Cgla_CBS_138:CAGL0A00473g.t1
YDL147W	Cgla_CBS_138:CAGL0I03674g.t1
YER178W	Cgla_CBS_138:CAGL0L12078g.t1
YBR237W	Cgla_CBS_138:CAGL0K07029g.t1
YNL041C	Cgla_CBS_138:CAGL0G01496g.t1
YNL219C	Cgla_CBS_138:CAGL0K05005g.t1
YBR025C	Cgla_CBS_138:CAGL0B04345g.t1
YHR158C	Cgla_CBS_138:CAGL0I02090g.t1
YBR166C	Cgla_CBS_138:CAGL0M06017g.t1
YKL201C	Cgla_CBS_138:CAGL0H09130g.t1
YOR322C	Cgla_CBS_138:CAGL0F00737g.t1
YHR050W	Cgla_CBS_138:CAGL0J00407g.t1
YBL097W	Cgla_CBS_138:CAGL0M09559g.t1
YDR419W	Cgla_CBS_138:CAGL0F02959g.t1
YHR179W	Cgla_CBS_138:CAGL0I02574g.t1
YPR179C	Cgla_CBS_138:CAGL0G09867g.t1
YHR079C	Cgla_CBS_138:CAGL0F03245g.t1
YAL036C	Cgla_CBS_138:CAGL0M12122g.t1
YDR080W	Cgla_CBS_138:CAGL0K10076g.t1
YPR035W	Cgla_CBS_138:CAGL0K05357g.t1
YDL097C	Cgla_CBS_138:CAGL0L07238g.t1
YHR031C	Cgla_CBS_138:CAGL0J00517g.t1
YBR003W	Cgla_CBS_138:CAGL0C04257g.t1
YIL159W	Cgla_CBS_138:CAGL0H06765g.t1
YOR119C	Cgla_CBS_138:CAGL0L11594g.t1
YPR072W	Cgla_CBS_138:CAGL0D01342g.t1
YOL030W	Cgla_CBS_138:CAGL0F01287g.t1
YDL156W	Cgla_CBS_138:CAGL0I03542g.t1
YHR166C	Cgla_CBS_138:CAGL0I02288g.t1
YNL091W	Cgla_CBS_138:CAGL0K09834g.t1
YOR323C	Cgla_CBS_138:CAGL0F00693g.t1
YBL020W	Cgla_CBS_138:CAGL0J04378g.t1
YKR084C	Cgla_CBS_138:CAGL0G02255g.t1
YJL062W	Cgla_CBS_138:CAGL0J05236g.t1
YGR171C	Cgla_CBS_138:CAGL0I08723g.t1
YJL172W	Cgla_CBS_138:CAGL0C00319g.t1
YGR194C	Cgla_CBS_138:CAGL0G09339g.t1
YNL239W	Cgla_CBS_138:CAGL0J07568g.t1
YJL026W	Cgla_CBS_138:CAGL0D03432g.t1
YNL064C	Cgla_CBS_138:CAGL0J09966g.t1
YGL116W	Cgla_CBS_138:CAGL0F07337g.t1
YBR008C	Cgla_CBS_138:CAGL0H06017g.t1	Cgla_CBS_138:CAGL0H06039g.t1
YKR059W	Cgla_CBS_138:CAGL0I04356g.t1
YJL138C	Cgla_CBS_138:CAGL0I04356g.t1
YPR144C	Cgla_CBS_138:CAGL0I10670g.t1
YGR173W	Cgla_CBS_138:CAGL0D03454g.t1
YGL122C	Cgla_CBS_138:CAGL0F07095g.t1
YMR062C	Cgla_CBS_138:CAGL0F06501g.t1
YDR261C	Cgla_CBS_138:CAGL0M08756g.t1
YDL174C	Cgla_CBS_138:CAGL0I05148g.t1
YER068W	Cgla_CBS_138:CAGL0J03102g.t1
YNL251C	Cgla_CBS_138:CAGL0J07810g.t1
YLR203C	Cgla_CBS_138:CAGL0A03927g.t1
YGL059W	Cgla_CBS_138:CAGL0F07007g.t1
YKL140W	Cgla_CBS_138:CAGL0D01980g.t1
YAR018C	Cgla_CBS_138:CAGL0I04422g.t1
YPR049C	Cgla_CBS_138:CAGL0H08558g.t1
YGR005C	Cgla_CBS_138:CAGL0F08679g.t1
YNL138W	Cgla_CBS_138:CAGL0K09790g.t1
YMR279C	Cgla_CBS_138:CAGL0M03003g.t1
YNL022C	Cgla_CBS_138:CAGL0M06941g.t1
YHR068W	Cgla_CBS_138:CAGL0H07249g.t1
YJR098C	Cgla_CBS_138:CAGL0C04587g.t1
YDL153C	Cgla_CBS_138:CAGL0I03608g.t1
YBR214W	Cgla_CBS_138:CAGL0K06699g.t1
YDR213W	Cgla_CBS_138:CAGL0F07865g.t1
YPL030W	Cgla_CBS_138:CAGL0L12408g.t1
YGR089W	Cgla_CBS_138:CAGL0G02959g.t1
YNL207W	Cgla_CBS_138:CAGL0H08019g.t1
YLR182W	Cgla_CBS_138:CAGL0B01166g.t1
YKL184W	Cgla_CBS_138:CAGL0D00484g.t1
YMR170C	Cgla_CBS_138:CAGL0F07777g.t1
YMR169C	Cgla_CBS_138:CAGL0F07777g.t1
YNL121C	Cgla_CBS_138:CAGL0L12936g.t1
YEL036C	Cgla_CBS_138:CAGL0L01331g.t1
YDL234C	Cgla_CBS_138:CAGL0C05489g.t1
YOR241W	Cgla_CBS_138:CAGL0J03762g.t1
YHR204W	Cgla_CBS_138:CAGL0F09053g.t1
YER005W	Cgla_CBS_138:CAGL0H09746g.t1
YKL197C	Cgla_CBS_138:CAGL0H09174g.t1
YKL033W	Cgla_CBS_138:CAGL0L01991g.t1
YMR215W	Cgla_CBS_138:CAGL0F03883g.t1
YDR021W	Cgla_CBS_138:CAGL0M06567g.t1
YLR195C	Cgla_CBS_138:CAGL0A04059g.t1
YJR042W	Cgla_CBS_138:CAGL0I01584g.t1
YHR108W	Cgla_CBS_138:CAGL0A02629g.t1
YNL308C	Cgla_CBS_138:CAGL0M03905g.t1
YPL063W	Cgla_CBS_138:CAGL0H05159g.t1
YOR267C	Cgla_CBS_138:CAGL0C02893g.t1
YDR312W	Cgla_CBS_138:CAGL0J10890g.t1
YHR066W	Cgla_CBS_138:CAGL0J10890g.t1
YEL046C	Cgla_CBS_138:CAGL0I01342g.t1
YDL017W	Cgla_CBS_138:CAGL0K01815g.t1
YGL148W	Cgla_CBS_138:CAGL0E05016g.t1
YJR049C	Cgla_CBS_138:CAGL0I01386g.t1
YOL140W	Cgla_CBS_138:CAGL0B01507g.t1
YGL119W	Cgla_CBS_138:CAGL0F07183g.t1
YGL003C	Cgla_CBS_138:CAGL0A00605g.t1
YJR117W	Cgla_CBS_138:CAGL0I08217g.t1
YGL142C	Cgla_CBS_138:CAGL0F07843g.t1
YLR117C	Cgla_CBS_138:CAGL0D02376g.t1
YNL299W	Cgla_CBS_138:CAGL0M03751g.t1
YKL028W	Cgla_CBS_138:CAGL0L02057g.t1
YLR188W	Cgla_CBS_138:CAGL0E00385g.t1
YMR319C	Cgla_CBS_138:CAGL0F00187g.t1
YPR041W	Cgla_CBS_138:CAGL0D03718g.t1
YDL134C	Cgla_CBS_138:CAGL0I03938g.t1
YDL188C	Cgla_CBS_138:CAGL0I03938g.t1
YAL012W	Cgla_CBS_138:CAGL0H06369g.t1
YEL052W	Cgla_CBS_138:CAGL0E04114g.t1
YDR205W	Cgla_CBS_138:CAGL0F05401g.t1
YKL187C	Cgla_CBS_138:CAGL0D00418g.t1
YER168C	Cgla_CBS_138:CAGL0L11858g.t1
YLR300W	Cgla_CBS_138:CAGL0I00484g.t1
YDR388W	Cgla_CBS_138:CAGL0M01650g.t1
YPL141C	Cgla_CBS_138:CAGL0M02519g.t1
YBL061C	Cgla_CBS_138:CAGL0A04411g.t1
YBR110W	Cgla_CBS_138:CAGL0K12342g.t1
YJL155C	Cgla_CBS_138:CAGL0I06094g.t1
YDL055C	Cgla_CBS_138:CAGL0D01034g.t1
YDR266C	Cgla_CBS_138:CAGL0M08668g.t1
YJR052W	Cgla_CBS_138:CAGL0D06006g.t1
YPL028W	Cgla_CBS_138:CAGL0L12364g.t1
YPL175W	Cgla_CBS_138:CAGL0F03597g.t1
YJL156C	Cgla_CBS_138:CAGL0I06116g.t1
YIL090W	Cgla_CBS_138:CAGL0D04202g.t1
YLR098C	Cgla_CBS_138:CAGL0M11440g.t1
YBR243C	Cgla_CBS_138:CAGL0C01727g.t1
YJL060W	Cgla_CBS_138:CAGL0J05126g.t1
YLR244C	Cgla_CBS_138:CAGL0G08250g.t1
YDR228C	Cgla_CBS_138:CAGL0K11374g.t1
YDL001W	Cgla_CBS_138:CAGL0M10483g.t1
YHR005C	Cgla_CBS_138:CAGL0F06677g.t1
YPL268W	Cgla_CBS_138:CAGL0A01177g.t1
YER021W	Cgla_CBS_138:CAGL0I08239g.t1
YGL013C	Cgla_CBS_138:CAGL0A00451g.t1
YLL013C	Cgla_CBS_138:CAGL0D05544g.t1
YNL125C	Cgla_CBS_138:CAGL0I09086g.t1	Cgla_CBS_138:CAGL0I09108g.t1
YPR161C	Cgla_CBS_138:CAGL0I08349g.t1
YER145C	Cgla_CBS_138:CAGL0I06743g.t1
YDR052C	Cgla_CBS_138:CAGL0E04576g.t1
YDR035W	Cgla_CBS_138:CAGL0H10142g.t1
YGR178C	Cgla_CBS_138:CAGL0D05896g.t1
YOL124C	Cgla_CBS_138:CAGL0E01925g.t1
YJL187C	Cgla_CBS_138:CAGL0K00693g.t1
YOR155C	Cgla_CBS_138:CAGL0L04268g.t1
YER087W	Cgla_CBS_138:CAGL0I05104g.t1
YIL022W	Cgla_CBS_138:CAGL0J02442g.t1
YNL169C	Cgla_CBS_138:CAGL0J06226g.t1
YNL224C	Cgla_CBS_138:CAGL0J07326g.t1
YOR353C	Cgla_CBS_138:CAGL0D02288g.t1
YDR176W	Cgla_CBS_138:CAGL0E00693g.t1
YDL103C	Cgla_CBS_138:CAGL0L07370g.t1
YDR386W	Cgla_CBS_138:CAGL0A03256g.t1
YLR427W	Cgla_CBS_138:CAGL0J04796g.t1
YLR001C	Cgla_CBS_138:CAGL0D05852g.t1
YBR031W	Cgla_CBS_138:CAGL0B04257g.t1
YDR012W	Cgla_CBS_138:CAGL0B04257g.t1
YDL168W	Cgla_CBS_138:CAGL0L01111g.t1
YKL039W	Cgla_CBS_138:CAGL0L01881g.t1
YPL074W	Cgla_CBS_138:CAGL0H05357g.t1
YJL093C	Cgla_CBS_138:CAGL0L03476g.t1
YLL043W	Cgla_CBS_138:CAGL0C03267g.t1
YPR122W	Cgla_CBS_138:CAGL0D04686g.t1
YDL074C	Cgla_CBS_138:CAGL0D00638g.t1
YML127W	Cgla_CBS_138:CAGL0B02541g.t1
YML008C	Cgla_CBS_138:CAGL0H04653g.t1
YHR208W	Cgla_CBS_138:CAGL0F09207g.t1
YPR119W	Cgla_CBS_138:CAGL0D04620g.t1
YGL227W	Cgla_CBS_138:CAGL0I04114g.t1
YER123W	Cgla_CBS_138:CAGL0K02299g.t1
YLR027C	Cgla_CBS_138:CAGL0D01892g.t1
YCR008W	Cgla_CBS_138:CAGL0L07810g.t1
YDR481C	Cgla_CBS_138:CAGL0H07359g.t1
YML115C	Cgla_CBS_138:CAGL0B02321g.t1
YLR206W	Cgla_CBS_138:CAGL0A03872g.t1
YGR261C	Cgla_CBS_138:CAGL0F08393g.t1
YPL032C	Cgla_CBS_138:CAGL0L12452g.t1
YHR202W	Cgla_CBS_138:CAGL0L02607g.t1
YOR181W	Cgla_CBS_138:CAGL0G09735g.t1
YOR035C	Cgla_CBS_138:CAGL0I01034g.t1
YKL103C	Cgla_CBS_138:CAGL0K08536g.t1
YKL166C	Cgla_CBS_138:CAGL0M08404g.t1
YER095W	Cgla_CBS_138:CAGL0I05544g.t1
YNL071W	Cgla_CBS_138:CAGL0J10186g.t1
YDR117C	Cgla_CBS_138:CAGL0B01837g.t1
YCR033W	Cgla_CBS_138:CAGL0L08162g.t1
YHR025W	Cgla_CBS_138:CAGL0J00649g.t1
YDR300C	Cgla_CBS_138:CAGL0H01441g.t1
YIR008C	Cgla_CBS_138:CAGL0L09471g.t1
YDR389W	Cgla_CBS_138:CAGL0M01628g.t1
YNL068C	Cgla_CBS_138:CAGL0J10120g.t1
YGR244C	Cgla_CBS_138:CAGL0F08107g.t1
YBR249C	Cgla_CBS_138:CAGL0C01573g.t1
YNL191W	Cgla_CBS_138:CAGL0J11484g.t1
YOL059W	Cgla_CBS_138:CAGL0C05137g.t1
YAL002W	Cgla_CBS_138:CAGL0A00781g.t1
YIL035C	Cgla_CBS_138:CAGL0I05192g.t1
YKL017C	Cgla_CBS_138:CAGL0L09735g.t1
YDR387C	Cgla_CBS_138:CAGL0M01672g.t1
YPL203W	Cgla_CBS_138:CAGL0G09020g.t1
YMR110C	Cgla_CBS_138:CAGL0K03509g.t1
YBL091C	Cgla_CBS_138:CAGL0G03641g.t1
YGR224W	Cgla_CBS_138:CAGL0B02079g.t1
YGR188C	Cgla_CBS_138:CAGL0I08899g.t1
YBR236C	Cgla_CBS_138:CAGL0K07051g.t1
YER133W	Cgla_CBS_138:CAGL0K02079g.t1
YOR209C	Cgla_CBS_138:CAGL0L02805g.t1
YER107C	Cgla_CBS_138:CAGL0G03399g.t1
YBR200W	Cgla_CBS_138:CAGL0M05357g.t1
YPR108W	Cgla_CBS_138:CAGL0G01672g.t1
YJR110W	Cgla_CBS_138:CAGL0C04895g.t1
YHR190W	Cgla_CBS_138:CAGL0M07095g.t1
YLR020C	Cgla_CBS_138:CAGL0D03256g.t1
YOR256C	Cgla_CBS_138:CAGL0K08976g.t1
YDL100C	Cgla_CBS_138:CAGL0L07304g.t1
YCL018W	Cgla_CBS_138:CAGL0H03795g.t1
YDL042C	Cgla_CBS_138:CAGL0C05357g.t1
YMR185W	Cgla_CBS_138:CAGL0L00517g.t1
YNR012W	Cgla_CBS_138:CAGL0I05654g.t1
YKL113C	Cgla_CBS_138:CAGL0K11506g.t1
YDL128W	Cgla_CBS_138:CAGL0J09306g.t1
YER080W	Cgla_CBS_138:CAGL0J03322g.t1
YKL080W	Cgla_CBS_138:CAGL0L05126g.t1
YMR203W	Cgla_CBS_138:CAGL0I05720g.t1
YOR136W	Cgla_CBS_138:CAGL0I07227g.t1
YHR188C	Cgla_CBS_138:CAGL0M13453g.t1
YNL137C	Cgla_CBS_138:CAGL0K09768g.t1
YJR072C	Cgla_CBS_138:CAGL0K00429g.t1
YOL119C	Cgla_CBS_138:CAGL0E02035g.t1
YDR047W	Cgla_CBS_138:CAGL0H08371g.t1
YHL019C	Cgla_CBS_138:CAGL0K03223g.t1
YOL086C	Cgla_CBS_138:CAGL0I07843g.t1
YMR303C	Cgla_CBS_138:CAGL0I07843g.t1
YGR185C	Cgla_CBS_138:CAGL0H09372g.t1
YOR184W	Cgla_CBS_138:CAGL0G09691g.t1
YOR018W	Cgla_CBS_138:CAGL0A02046g.t1
YPL249C	Cgla_CBS_138:CAGL0H00737g.t1
YCL038C	Cgla_CBS_138:CAGL0B00770g.t1
YBR274W	Cgla_CBS_138:CAGL0I09504g.t1
YNL126W	Cgla_CBS_138:CAGL0L04136g.t1
YOL062C	Cgla_CBS_138:CAGL0C05203g.t1
YHR111W	Cgla_CBS_138:CAGL0I01254g.t1
YBR227C	Cgla_CBS_138:CAGL0K06919g.t1
YNL278W	Cgla_CBS_138:CAGL0J08349g.t1
YML130C	Cgla_CBS_138:CAGL0H06919g.t1
YMR047C	Cgla_CBS_138:CAGL0F06171g.t1
YFL016C	Cgla_CBS_138:CAGL0J04224g.t1
YHL010C	Cgla_CBS_138:CAGL0K02563g.t1
YHL003C	Cgla_CBS_138:CAGL0K02739g.t1
YNR006W	Cgla_CBS_138:CAGL0I05830g.t1
YDR421W	Cgla_CBS_138:CAGL0F03025g.t1
YDR484W	Cgla_CBS_138:CAGL0F05181g.t1
YPR001W	Cgla_CBS_138:CAGL0L09086g.t1
YGR192C	Cgla_CBS_138:CAGL0G09383g.t1
YJR009C	Cgla_CBS_138:CAGL0G09383g.t1
YMR318C	Cgla_CBS_138:CAGL0H06853g.t1	Cgla_CBS_138:CAGL0M14047g.t1
YER157W	Cgla_CBS_138:CAGL0I08569g.t1
YAR019C	Cgla_CBS_138:CAGL0C05005g.t1
YBR177C	Cgla_CBS_138:CAGL0M06237g.t1
YOL010W	Cgla_CBS_138:CAGL0E02343g.t1
YPL190C	Cgla_CBS_138:CAGL0H03267g.t1
YOR061W	Cgla_CBS_138:CAGL0G02035g.t1
YPL245W	Cgla_CBS_138:CAGL0H00825g.t1
YGL097W	Cgla_CBS_138:CAGL0J05346g.t1
YDL022W	Cgla_CBS_138:CAGL0K01683g.t1
YIL039W	Cgla_CBS_138:CAGL0L00979g.t1
YNL181W	Cgla_CBS_138:CAGL0J11264g.t1
YFR013W	Cgla_CBS_138:CAGL0K10582g.t1
YKL027W	Cgla_CBS_138:CAGL0K02937g.t1
YMR100W	Cgla_CBS_138:CAGL0K03333g.t1
YDL063C	Cgla_CBS_138:CAGL0D00836g.t1
YDR449C	Cgla_CBS_138:CAGL0K06215g.t1
YBL034C	Cgla_CBS_138:CAGL0F04301g.t1
YBR287W	Cgla_CBS_138:CAGL0G07601g.t1
YER003C	Cgla_CBS_138:CAGL0J02244g.t1
YDR109C	Cgla_CBS_138:CAGL0B01727g.t1
YIR034C	Cgla_CBS_138:CAGL0F06875g.t1
YNL029C	Cgla_CBS_138:CAGL0M06787g.t1
YBR192W	Cgla_CBS_138:CAGL0M05225g.t1
YOR112W	Cgla_CBS_138:CAGL0I02860g.t1
YPR086W	Cgla_CBS_138:CAGL0K07964g.t1
YPR047W	Cgla_CBS_138:CAGL0H08602g.t1
YBR029C	Cgla_CBS_138:CAGL0I04752g.t1
YDL047W	Cgla_CBS_138:CAGL0K01331g.t1
YJR051W	Cgla_CBS_138:CAGL0I01320g.t1
YKL060C	Cgla_CBS_138:CAGL0L02497g.t1
YOR056C	Cgla_CBS_138:CAGL0G01991g.t1
YGR255C	Cgla_CBS_138:CAGL0F08239g.t1
YNR030W	Cgla_CBS_138:CAGL0M10769g.t1
YIL094C	Cgla_CBS_138:CAGL0G02585g.t1
YJL081C	Cgla_CBS_138:CAGL0M03201g.t1
YPL222W	Cgla_CBS_138:CAGL0E05962g.t1
YOR306C	Cgla_CBS_138:CAGL0I09724g.t1	Cgla_CBS_138:CAGL0I09702g.t1
YDR346C	Cgla_CBS_138:CAGL0A02365g.t1
YLR216C	Cgla_CBS_138:CAGL0J08954g.t1
YPL256C	Cgla_CBS_138:CAGL0I05852g.t1
YOR198C	Cgla_CBS_138:CAGL0I10967g.t1
YML080W	Cgla_CBS_138:CAGL0H04235g.t1
YCR034W	Cgla_CBS_138:CAGL0L08184g.t1
YCR088W	Cgla_CBS_138:CAGL0C03597g.t1
YKL072W	Cgla_CBS_138:CAGL0L05016g.t1
YNL062C	Cgla_CBS_138:CAGL0J10010g.t1
YGL040C	Cgla_CBS_138:CAGL0D06138g.t1
YMR171C	Cgla_CBS_138:CAGL0F07799g.t1
YDR158W	Cgla_CBS_138:CAGL0E01133g.t1
YBR221C	Cgla_CBS_138:CAGL0K06831g.t1
YJR061W	Cgla_CBS_138:CAGL0H01793g.t1
YDR403W	Cgla_CBS_138:CAGL0F02651g.t1
YLR055C	Cgla_CBS_138:CAGL0F01837g.t1
YPR091C	Cgla_CBS_138:CAGL0K08030g.t1
YGL211W	Cgla_CBS_138:CAGL0K09416g.t1
YLR438W	Cgla_CBS_138:CAGL0M00880g.t1
YNL323W	Cgla_CBS_138:CAGL0D02442g.t1
YBR015C	Cgla_CBS_138:CAGL0I04532g.t1
YML020W	Cgla_CBS_138:CAGL0G07062g.t1
YHR009C	Cgla_CBS_138:CAGL0E04378g.t1
YMR053C	Cgla_CBS_138:CAGL0F06325g.t1
YEL060C	Cgla_CBS_138:CAGL0B03619g.t1
YOR022C	Cgla_CBS_138:CAGL0E04510g.t1
YJR076C	Cgla_CBS_138:CAGL0F00275g.t1
YOL016C	Cgla_CBS_138:CAGL0F04741g.t1
YBL080C	Cgla_CBS_138:CAGL0A04653g.t1
YDR376W	Cgla_CBS_138:CAGL0A03014g.t1
YAL043C	Cgla_CBS_138:CAGL0M12166g.t1
YPL188W	Cgla_CBS_138:CAGL0G02893g.t1
YPL048W	Cgla_CBS_138:CAGL0L12760g.t1
YOR262W	Cgla_CBS_138:CAGL0C02805g.t1
YMR027W	Cgla_CBS_138:CAGL0M07447g.t1
YGL001C	Cgla_CBS_138:CAGL0G00594g.t1
YHL029C	Cgla_CBS_138:CAGL0E03784g.t1
YOL115W	Cgla_CBS_138:CAGL0E02101g.t1
YLR143W	Cgla_CBS_138:CAGL0M04521g.t1
YLR328W	Cgla_CBS_138:CAGL0A01023g.t1
YGR010W	Cgla_CBS_138:CAGL0A01023g.t1
YBL056W	Cgla_CBS_138:CAGL0I05038g.t1
YFR051C	Cgla_CBS_138:CAGL0A04741g.t1
YNL248C	Cgla_CBS_138:CAGL0J07766g.t1
YEL047C	Cgla_CBS_138:CAGL0L01177g.t1
YJL099W	Cgla_CBS_138:CAGL0L03608g.t1
YKR029C	Cgla_CBS_138:CAGL0L03091g.t1
YGR060W	Cgla_CBS_138:CAGL0K04477g.t1
YMR160W	Cgla_CBS_138:CAGL0M09493g.t1
YER075C	Cgla_CBS_138:CAGL0J03256g.t1
YBR234C	Cgla_CBS_138:CAGL0K07095g.t1
YJR124C	Cgla_CBS_138:CAGL0H00440g.t1
YLR067C	Cgla_CBS_138:CAGL0F01573g.t1
YBR028C	Cgla_CBS_138:CAGL0B04301g.t1
YDR150W	Cgla_CBS_138:CAGL0E01265g.t1
YHR171W	Cgla_CBS_138:CAGL0I02420g.t1
YCR061W	Cgla_CBS_138:CAGL0K09218g.t1
YIL160C	Cgla_CBS_138:CAGL0H06787g.t1
YKL194C	Cgla_CBS_138:CAGL0D03542g.t1
YBR034C	Cgla_CBS_138:CAGL0I04730g.t1
YJR092W	Cgla_CBS_138:CAGL0M09086g.t1
YFR024C-A	Cgla_CBS_138:CAGL0I08965g.t1
YDR194C	Cgla_CBS_138:CAGL0F05577g.t1
YBL069W	Cgla_CBS_138:CAGL0G03267g.t1
YER101C	Cgla_CBS_138:CAGL0G03267g.t1
YML082W	Cgla_CBS_138:CAGL0M00550g.t1
YJR130C	Cgla_CBS_138:CAGL0M00550g.t1
YHR137W	Cgla_CBS_138:CAGL0G06028g.t1
YJL176C	Cgla_CBS_138:CAGL0M11374g.t1
YDR049W	Cgla_CBS_138:CAGL0H08349g.t1
YDL028C	Cgla_CBS_138:CAGL0K01617g.t1
YLR248W	Cgla_CBS_138:CAGL0B03509g.t1
YMR139W	Cgla_CBS_138:CAGL0L06820g.t1
YNR032W	Cgla_CBS_138:CAGL0M10890g.t1
YBL084C	Cgla_CBS_138:CAGL0C01903g.t1
YFR029W	Cgla_CBS_138:CAGL0I09130g.t1
YDL014W	Cgla_CBS_138:CAGL0K01859g.t1
YGR002C	Cgla_CBS_138:CAGL0F08613g.t1
YPL228W	Cgla_CBS_138:CAGL0E06050g.t1
YJL127C	Cgla_CBS_138:CAGL0L05610g.t1
YKR038C	Cgla_CBS_138:CAGL0L03245g.t1
YDR434W	Cgla_CBS_138:CAGL0F03179g.t1
YGL110C	Cgla_CBS_138:CAGL0F07425g.t1
YKL124W	Cgla_CBS_138:CAGL0M06545g.t1
YHL036W	Cgla_CBS_138:CAGL0E04004g.t1
YNL307C	Cgla_CBS_138:CAGL0E01683g.t1
YOR196C	Cgla_CBS_138:CAGL0I10923g.t1
YJR131W	Cgla_CBS_138:CAGL0M00528g.t1
YLR023C	Cgla_CBS_138:CAGL0D03322g.t1
YNL291C	Cgla_CBS_138:CAGL0M03597g.t1
YER022W	Cgla_CBS_138:CAGL0I08261g.t1
YOL027C	Cgla_CBS_138:CAGL0F01243g.t1
YER078C	Cgla_CBS_138:CAGL0J03300g.t1
YLR212C	Cgla_CBS_138:CAGL0J08888g.t1
YNL227C	Cgla_CBS_138:CAGL0J07370g.t1
YHR070W	Cgla_CBS_138:CAGL0H07183g.t1
YPL103C	Cgla_CBS_138:CAGL0H05885g.t1
YBL085W	Cgla_CBS_138:CAGL0C01881g.t1
YMR083W	Cgla_CBS_138:CAGL0J01441g.t1
YLR447C	Cgla_CBS_138:CAGL0M00660g.t1
YGR234W	Cgla_CBS_138:CAGL0L06666g.t1
YLR085C	Cgla_CBS_138:CAGL0L12166g.t1
YML076C	Cgla_CBS_138:CAGL0H04367g.t1
YOR176W	Cgla_CBS_138:CAGL0L04664g.t1
YNL006W	Cgla_CBS_138:CAGL0H03729g.t1
YPL172C	Cgla_CBS_138:CAGL0F03685g.t1
YOL033W	Cgla_CBS_138:CAGL0F01133g.t1
YDR148C	Cgla_CBS_138:CAGL0E01287g.t1
YLR345W	Cgla_CBS_138:CAGL0G01100g.t1
YLR291C	Cgla_CBS_138:CAGL0G09669g.t1
YDR044W	Cgla_CBS_138:CAGL0K12100g.t1
YJL165C	Cgla_CBS_138:CAGL0M08360g.t1
YPL045W	Cgla_CBS_138:CAGL0L12694g.t1
YPR031W	Cgla_CBS_138:CAGL0K05269g.t1
YBL019W	Cgla_CBS_138:CAGL0J04356g.t1
YIL104C	Cgla_CBS_138:CAGL0G02783g.t1
YJL041W	Cgla_CBS_138:CAGL0J00781g.t1
YPL050C	Cgla_CBS_138:CAGL0L12804g.t1
YER141W	Cgla_CBS_138:CAGL0I06831g.t1
YGR128C	Cgla_CBS_138:CAGL0I10560g.t1
YJL071W	Cgla_CBS_138:CAGL0H02871g.t1
YLR133W	Cgla_CBS_138:CAGL0M04367g.t1
YOR132W	Cgla_CBS_138:CAGL0I07271g.t1
YHR197W	Cgla_CBS_138:CAGL0D02706g.t1
YPL247C	Cgla_CBS_138:CAGL0H00781g.t1
YMR034C	Cgla_CBS_138:CAGL0F05929g.t1
YGL091C	Cgla_CBS_138:CAGL0H03091g.t1
YEL020C	Cgla_CBS_138:CAGL0M03245g.t1
YBR207W	Cgla_CBS_138:CAGL0M05511g.t1
YIL115C	Cgla_CBS_138:CAGL0C01265g.t1
YDR505C	Cgla_CBS_138:CAGL0J08459g.t1
YIR004W	Cgla_CBS_138:CAGL0J01936g.t1
YBR056W	Cgla_CBS_138:CAGL0H10120g.t1
YKL191W	Cgla_CBS_138:CAGL0J04576g.t1
YLR343W	Cgla_CBS_138:CAGL0G01056g.t1
YNL272C	Cgla_CBS_138:CAGL0J08228g.t1
YGL064C	Cgla_CBS_138:CAGL0M05753g.t1
YFL003C	Cgla_CBS_138:CAGL0F02167g.t1
YOR260W	Cgla_CBS_138:CAGL0K08888g.t1
YDR353W	Cgla_CBS_138:CAGL0I01166g.t1
YER099C	Cgla_CBS_138:CAGL0I05500g.t1
YJR006W	Cgla_CBS_138:CAGL0B03707g.t1
YBR203W	Cgla_CBS_138:CAGL0M05445g.t1
YHR112C	Cgla_CBS_138:CAGL0I01276g.t1
YDR465C	Cgla_CBS_138:CAGL0K06457g.t1
YOL141W	Cgla_CBS_138:CAGL0B01485g.t1
YLR270W	Cgla_CBS_138:CAGL0C03113g.t1
YNL001W	Cgla_CBS_138:CAGL0H03949g.t1
YOR320C	Cgla_CBS_138:CAGL0I09922g.t1
YGR141W	Cgla_CBS_138:CAGL0I10296g.t1
YKL092C	Cgla_CBS_138:CAGL0J10428g.t1
YNL066W	Cgla_CBS_138:CAGL0J09922g.t1
YHL011C	Cgla_CBS_138:CAGL0K02541g.t1
YOR090C	Cgla_CBS_138:CAGL0J08657g.t1
YBR160W	Cgla_CBS_138:CAGL0H07535g.t1
YEL062W	Cgla_CBS_138:CAGL0L13288g.t1
YIR012W	Cgla_CBS_138:CAGL0L09647g.t1
YLR148W	Cgla_CBS_138:CAGL0M04653g.t1
YKL073W	Cgla_CBS_138:CAGL0F06369g.t1
YBL016W	Cgla_CBS_138:CAGL0J04290g.t1
YIL116W	Cgla_CBS_138:CAGL0C01243g.t1
YMR031C	Cgla_CBS_138:CAGL0L12914g.t1
YBR026C	Cgla_CBS_138:CAGL0B04323g.t1
YDR075W	Cgla_CBS_138:CAGL0K10208g.t1
YMR221C	Cgla_CBS_138:CAGL0F04015g.t1
YKL155C	Cgla_CBS_138:CAGL0E06314g.t1
YDR398W	Cgla_CBS_138:CAGL0F02541g.t1
YOR303W	Cgla_CBS_138:CAGL0I09592g.t1
YCL004W	Cgla_CBS_138:CAGL0B04741g.t1
YDR479C	Cgla_CBS_138:CAGL0M08866g.t1
YNR043W	Cgla_CBS_138:CAGL0C03630g.t1
YBR055C	Cgla_CBS_138:CAGL0H10098g.t1
YER179W	Cgla_CBS_138:CAGL0L12100g.t1
YDR321W	Cgla_CBS_138:CAGL0H07051g.t1
YBR103W	Cgla_CBS_138:CAGL0K12188g.t1
YGR009C	Cgla_CBS_138:CAGL0A01672g.t1
YNL118C	Cgla_CBS_138:CAGL0L04004g.t1
YPL266W	Cgla_CBS_138:CAGL0L07678g.t1
YLR286C	Cgla_CBS_138:CAGL0M09779g.t1
YPL179W	Cgla_CBS_138:CAGL0C01507g.t1
YMR223W	Cgla_CBS_138:CAGL0M11198g.t1
YMR272C	Cgla_CBS_138:CAGL0F03399g.t1
YFR021W	Cgla_CBS_138:CAGL0K10692g.t1
YGR163W	Cgla_CBS_138:CAGL0E03311g.t1
YDR332W	Cgla_CBS_138:CAGL0M01276g.t1
YER019W	Cgla_CBS_138:CAGL0E06556g.t1
YOR230W	Cgla_CBS_138:CAGL0J03806g.t1
YOL095C	Cgla_CBS_138:CAGL0I07623g.t1
YJR139C	Cgla_CBS_138:CAGL0M00330g.t1
YER048C	Cgla_CBS_138:CAGL0J02750g.t1
YBL067C	Cgla_CBS_138:CAGL0A04477g.t1
YBL051C	Cgla_CBS_138:CAGL0A04213g.t1
YOR172W	Cgla_CBS_138:CAGL0L04576g.t1
YOR271C	Cgla_CBS_138:CAGL0L10868g.t1
YLR056W	Cgla_CBS_138:CAGL0F01793g.t1
YPL097W	Cgla_CBS_138:CAGL0H05775g.t1
YMR033W	Cgla_CBS_138:CAGL0F05907g.t1
YBR180W	Cgla_CBS_138:CAGL0M06281g.t1
YPL031C	Cgla_CBS_138:CAGL0L12474g.t1
YPR095C	Cgla_CBS_138:CAGL0K08096g.t1
YBR060C	Cgla_CBS_138:CAGL0H10230g.t1
YJL167W	Cgla_CBS_138:CAGL0L00319g.t1
YNR038W	Cgla_CBS_138:CAGL0G07975g.t1
YGR237C	Cgla_CBS_138:CAGL0F07975g.t1
YLR420W	Cgla_CBS_138:CAGL0J04598g.t1
YMR284W	Cgla_CBS_138:CAGL0I02662g.t1
YEL050C	Cgla_CBS_138:CAGL0J11858g.t1
YEL023C	Cgla_CBS_138:CAGL0I03168g.t1
YDR364C	Cgla_CBS_138:CAGL0A02772g.t1
YBR162C	Cgla_CBS_138:CAGL0M05599g.t1
YNR039C	Cgla_CBS_138:CAGL0G07997g.t1
YLL005C	Cgla_CBS_138:CAGL0D05720g.t1
YLR413W	Cgla_CBS_138:CAGL0F05115g.t1
YBR125C	Cgla_CBS_138:CAGL0J09834g.t1
YDR036C	Cgla_CBS_138:CAGL0K11968g.t1
YOR371C	Cgla_CBS_138:CAGL0J07282g.t1
YML088W	Cgla_CBS_138:CAGL0H04103g.t1
YML096W	Cgla_CBS_138:CAGL0H06963g.t1
YLR120C	Cgla_CBS_138:CAGL0M04191g.t1
YLR142W	Cgla_CBS_138:CAGL0M04499g.t1
YMR235C	Cgla_CBS_138:CAGL0M04961g.t1
YCL059C	Cgla_CBS_138:CAGL0B00352g.t1
YCR048W	Cgla_CBS_138:CAGL0C02981g.t1
YGL145W	Cgla_CBS_138:CAGL0E04972g.t1
YKL059C	Cgla_CBS_138:CAGL0I05456g.t1
YHR002W	Cgla_CBS_138:CAGL0K02915g.t1
YJR126C	Cgla_CBS_138:CAGL0M00616g.t1
YCL043C	Cgla_CBS_138:CAGL0B00704g.t1
YLR361C	Cgla_CBS_138:CAGL0B02761g.t1
YJR002W	Cgla_CBS_138:CAGL0D05874g.t1
YNL007C	Cgla_CBS_138:CAGL0H03707g.t1
YEL040W	Cgla_CBS_138:CAGL0C02211g.t1
YNL229C	Cgla_CBS_138:CAGL0J07392g.t1
YBR280C	Cgla_CBS_138:CAGL0B03311g.t1
YEL058W	Cgla_CBS_138:CAGL0B03597g.t1
YDL077C	Cgla_CBS_138:CAGL0D00572g.t1
YOR099W	Cgla_CBS_138:CAGL0B04565g.t1
YIL144W	Cgla_CBS_138:CAGL0D02684g.t1
YMR227C	Cgla_CBS_138:CAGL0M11264g.t1
YHR168W	Cgla_CBS_138:CAGL0I02332g.t1
YMR004W	Cgla_CBS_138:CAGL0J11704g.t1
YOR091W	Cgla_CBS_138:CAGL0J08679g.t1
YDR402C	Cgla_CBS_138:CAGL0F02607g.t1
YOL094C	Cgla_CBS_138:CAGL0I07645g.t1
YOR274W	Cgla_CBS_138:CAGL0L10934g.t1
YDL225W	Cgla_CBS_138:CAGL0G05489g.t1
YER122C	Cgla_CBS_138:CAGL0G03707g.t1
YEL053C	Cgla_CBS_138:CAGL0E04136g.t1
YLR417W	Cgla_CBS_138:CAGL0J04488g.t1
YJL125C	Cgla_CBS_138:CAGL0L05566g.t1
YBL045C	Cgla_CBS_138:CAGL0F04565g.t1
YPR185W	Cgla_CBS_138:CAGL0G09999g.t1
YKL004W	Cgla_CBS_138:CAGL0M10307g.t1
YPL131W	Cgla_CBS_138:CAGL0M02695g.t1
YGL203C	Cgla_CBS_138:CAGL0G01232g.t1
YBR270C	Cgla_CBS_138:CAGL0I09416g.t1
YKL143W	Cgla_CBS_138:CAGL0J00891g.t1
YFR004W	Cgla_CBS_138:CAGL0L09152g.t1
YLR047C	Cgla_CBS_138:CAGL0M07942g.t1
YJL091C	Cgla_CBS_138:CAGL0L03432g.t1
YGL251C	Cgla_CBS_138:CAGL0H07601g.t1
YEL015W	Cgla_CBS_138:CAGL0M03333g.t1
YPL151C	Cgla_CBS_138:CAGL0M02277g.t1
YPL146C	Cgla_CBS_138:CAGL0M02409g.t1
YPR118W	Cgla_CBS_138:CAGL0D04576g.t1
YDR072C	Cgla_CBS_138:CAGL0G05313g.t1
YLR314C	Cgla_CBS_138:CAGL0E03564g.t1
YOR058C	Cgla_CBS_138:CAGL0L10252g.t1
YMR293C	Cgla_CBS_138:CAGL0M13585g.t1
YLR340W	Cgla_CBS_138:CAGL0G00990g.t1
YJR007W	Cgla_CBS_138:CAGL0B03795g.t1
YMR146C	Cgla_CBS_138:CAGL0L06952g.t1
YBR241C	Cgla_CBS_138:CAGL0C01771g.t1
YHR107C	Cgla_CBS_138:CAGL0I01188g.t1
YBR078W	Cgla_CBS_138:CAGL0M01826g.t1
YJR119C	Cgla_CBS_138:CAGL0H00528g.t1
YBR225W	Cgla_CBS_138:CAGL0K06897g.t1
YML049C	Cgla_CBS_138:CAGL0L01507g.t1
YOR233W	Cgla_CBS_138:CAGL0J03872g.t1
YBL030C	Cgla_CBS_138:CAGL0F04213g.t1
YBR085W	Cgla_CBS_138:CAGL0F04213g.t1
YOR231W	Cgla_CBS_138:CAGL0J03828g.t1
YPL140C	Cgla_CBS_138:CAGL0J03828g.t1
YDR083W	Cgla_CBS_138:CAGL0K10010g.t1
YNL037C	Cgla_CBS_138:CAGL0G02673g.t1
YLR377C	Cgla_CBS_138:CAGL0H04939g.t1
YOR197W	Cgla_CBS_138:CAGL0I10945g.t1
YGL115W	Cgla_CBS_138:CAGL0F07315g.t1
YIL088C	Cgla_CBS_138:CAGL0M06611g.t1
YMR241W	Cgla_CBS_138:CAGL0K07436g.t1
YJL036W	Cgla_CBS_138:CAGL0J01001g.t1
YHR104W	Cgla_CBS_138:CAGL0I01122g.t1
YDL090C	Cgla_CBS_138:CAGL0L07106g.t1
YDR316W	Cgla_CBS_138:CAGL0H07227g.t1
YJR046W	Cgla_CBS_138:CAGL0I01474g.t1
YLR177W	Cgla_CBS_138:CAGL0B01078g.t1
YPL210C	Cgla_CBS_138:CAGL0E05742g.t1
YMR243C	Cgla_CBS_138:CAGL0K07392g.t1
YOR033C	Cgla_CBS_138:CAGL0H08085g.t1
YNL292W	Cgla_CBS_138:CAGL0M03619g.t1
YMR032W	Cgla_CBS_138:CAGL0F05885g.t1
YDR499W	Cgla_CBS_138:CAGL0J08393g.t1
YOL148C	Cgla_CBS_138:CAGL0B01353g.t1
YMR168C	Cgla_CBS_138:CAGL0F07755g.t1
YFL001W	Cgla_CBS_138:CAGL0L08998g.t1
YBR239C	Cgla_CBS_138:CAGL0K06985g.t1
YGR003W	Cgla_CBS_138:CAGL0F08635g.t1
YMR079W	Cgla_CBS_138:CAGL0D04290g.t1
YOR017W	Cgla_CBS_138:CAGL0F01331g.t1
YDL198C	Cgla_CBS_138:CAGL0J09790g.t1
YKL106W	Cgla_CBS_138:CAGL0K08580g.t1
YNL290W	Cgla_CBS_138:CAGL0M03575g.t1
YCR068W	Cgla_CBS_138:CAGL0J03542g.t1
YGR282C	Cgla_CBS_138:CAGL0G00220g.t1
YKL085W	Cgla_CBS_138:CAGL0L05236g.t1
YNL073W	Cgla_CBS_138:CAGL0J10230g.t1
YGR086C	Cgla_CBS_138:CAGL0G02915g.t1
YGR130C	Cgla_CBS_138:CAGL0I10516g.t1
YLR372W	Cgla_CBS_138:CAGL0G04851g.t1
YAL042W	Cgla_CBS_138:CAGL0M11946g.t1
YIL150C	Cgla_CBS_138:CAGL0H06589g.t1
YKL120W	Cgla_CBS_138:CAGL0K11616g.t1
YKL139W	Cgla_CBS_138:CAGL0D02002g.t1
YKR048C	Cgla_CBS_138:CAGL0M05973g.t1
YPL152W	Cgla_CBS_138:CAGL0M02255g.t1
YAR003W	Cgla_CBS_138:CAGL0G00704g.t1
YCR094W	Cgla_CBS_138:CAGL0E00429g.t1
YKR076W	Cgla_CBS_138:CAGL0G02101g.t1
YDL108W	Cgla_CBS_138:CAGL0H10318g.t1
YKL114C	Cgla_CBS_138:CAGL0K11528g.t1
YPR069C	Cgla_CBS_138:CAGL0D01408g.t1
YBR195C	Cgla_CBS_138:CAGL0M05291g.t1
YMR177W	Cgla_CBS_138:CAGL0H08822g.t1
YNL011C	Cgla_CBS_138:CAGL0H03619g.t1
YJR077C	Cgla_CBS_138:CAGL0F00231g.t1
YBR205W	Cgla_CBS_138:CAGL0M05489g.t1
YLR253W	Cgla_CBS_138:CAGL0B03443g.t1
YKR081C	Cgla_CBS_138:CAGL0L10516g.t1
YOL076W	Cgla_CBS_138:CAGL0I07997g.t1
YNL116W	Cgla_CBS_138:CAGL0L03960g.t1
YPL243W	Cgla_CBS_138:CAGL0H00869g.t1
YOL064C	Cgla_CBS_138:CAGL0C05247g.t1
YOR261C	Cgla_CBS_138:CAGL0K08866g.t1
YGR159C	Cgla_CBS_138:CAGL0E03245g.t1
YNL141W	Cgla_CBS_138:CAGL0J05984g.t1
YMR291W	Cgla_CBS_138:CAGL0M13541g.t1
YIL021W	Cgla_CBS_138:CAGL0J02420g.t1
YBR011C	Cgla_CBS_138:CAGL0H09878g.t1
YDR235W	Cgla_CBS_138:CAGL0K11000g.t1
YDR019C	Cgla_CBS_138:CAGL0D04356g.t1
YHR069C	Cgla_CBS_138:CAGL0H07205g.t1
YOR069W	Cgla_CBS_138:CAGL0L10472g.t1
YNL288W	Cgla_CBS_138:CAGL0M03553g.t1
YDR466W	Cgla_CBS_138:CAGL0K06479g.t1
YNL231C	Cgla_CBS_138:CAGL0J07436g.t1
YDR330W	Cgla_CBS_138:CAGL0M01320g.t1
YHL008C	Cgla_CBS_138:CAGL0K02651g.t1
YLR392C	Cgla_CBS_138:CAGL0C02673g.t1
YNR052C	Cgla_CBS_138:CAGL0C03399g.t1
YGR197C	Cgla_CBS_138:CAGL0G09273g.t1
YLR354C	Cgla_CBS_138:CAGL0B03069g.t1
YKL075C	Cgla_CBS_138:CAGL0L05060g.t1
YOR229W	Cgla_CBS_138:CAGL0J03960g.t1
YOR142W	Cgla_CBS_138:CAGL0I07139g.t1
YOL137W	Cgla_CBS_138:CAGL0E01507g.t1
YOR074C	Cgla_CBS_138:CAGL0K05467g.t1
YOR038C	Cgla_CBS_138:CAGL0I00968g.t1
YLR436C	Cgla_CBS_138:CAGL0M00924g.t1
YER152C	Cgla_CBS_138:CAGL0I06578g.t1
YER169W	Cgla_CBS_138:CAGL0L11880g.t1
YDR331W	Cgla_CBS_138:CAGL0M01298g.t1
YGR198W	Cgla_CBS_138:CAGL0K01001g.t1
YOL052C	Cgla_CBS_138:CAGL0H02607g.t1
YOL123W	Cgla_CBS_138:CAGL0M03795g.t1
YDR506C	Cgla_CBS_138:CAGL0J08481g.t1
YDR372C	Cgla_CBS_138:CAGL0A02926g.t1
YGR028W	Cgla_CBS_138:CAGL0K03971g.t1
YPR103W	Cgla_CBS_138:CAGL0G01804g.t1
YGR187C	Cgla_CBS_138:CAGL0D05500g.t1
YJL201W	Cgla_CBS_138:CAGL0F02453g.t1
YLR100W	Cgla_CBS_138:CAGL0M11506g.t1
YPL133C	Cgla_CBS_138:CAGL0M02651g.t1
YEL043W	Cgla_CBS_138:CAGL0L01221g.t1
YCR002C	Cgla_CBS_138:CAGL0G06754g.t1
YCL039W	Cgla_CBS_138:CAGL0B00748g.t1
YHR132C	Cgla_CBS_138:CAGL0G06072g.t1
YPR162C	Cgla_CBS_138:CAGL0I08371g.t1
YLR015W	Cgla_CBS_138:CAGL0D02926g.t1
YOL042W	Cgla_CBS_138:CAGL0F01001g.t1
YDR416W	Cgla_CBS_138:CAGL0F02915g.t1
YDL207W	Cgla_CBS_138:CAGL0J09636g.t1
YGR202C	Cgla_CBS_138:CAGL0B04015g.t1
YDR299W	Cgla_CBS_138:CAGL0H01419g.t1
YKR008W	Cgla_CBS_138:CAGL0L02189g.t1
YGL105W	Cgla_CBS_138:CAGL0J10406g.t1
YDR168W	Cgla_CBS_138:CAGL0E00913g.t1
YDR145W	Cgla_CBS_138:CAGL0E01397g.t1
YBR087W	Cgla_CBS_138:CAGL0D01738g.t1
YLR208W	Cgla_CBS_138:CAGL0J08778g.t1
YGR144W	Cgla_CBS_138:CAGL0M01166g.t1
YLL012W	Cgla_CBS_138:CAGL0D05566g.t1
YIR026C	Cgla_CBS_138:CAGL0F06809g.t1
YPL154C	Cgla_CBS_138:CAGL0M02211g.t1
YGR140W	Cgla_CBS_138:CAGL0I10318g.t1
YIL083C	Cgla_CBS_138:CAGL0M06721g.t1
YKL021C	Cgla_CBS_138:CAGL0F06853g.t1
YHR142W	Cgla_CBS_138:CAGL0G05918g.t1
YGL100W	Cgla_CBS_138:CAGL0J10340g.t1
YJL106W	Cgla_CBS_138:CAGL0G04455g.t1
YDR464W	Cgla_CBS_138:CAGL0K06435g.t1
YOR065W	Cgla_CBS_138:CAGL0L10406g.t1
YJL171C	Cgla_CBS_138:CAGL0M08206g.t1
YHR206W	Cgla_CBS_138:CAGL0F09097g.t1
YJR068W	Cgla_CBS_138:CAGL0F00451g.t1
YNL025C	Cgla_CBS_138:CAGL0M06875g.t1
YGL169W	Cgla_CBS_138:CAGL0I04290g.t1
YML074C	Cgla_CBS_138:CAGL0L11484g.t1
YPL004C	Cgla_CBS_138:CAGL0L08932g.t1
YNR041C	Cgla_CBS_138:CAGL0C03652g.t1
YDR483W	Cgla_CBS_138:CAGL0H07403g.t1
YKL077W	Cgla_CBS_138:CAGL0L05082g.t1
YMR140W	Cgla_CBS_138:CAGL0I00836g.t1
YOR245C	Cgla_CBS_138:CAGL0J03674g.t1
YKL189W	Cgla_CBS_138:CAGL0D00330g.t1
YPR084W	Cgla_CBS_138:CAGL0K07898g.t1
YDL238C	Cgla_CBS_138:CAGL0C05555g.t1
YIL033C	Cgla_CBS_138:CAGL0I05236g.t1
YER014W	Cgla_CBS_138:CAGL0H09504g.t1
YDR244W	Cgla_CBS_138:CAGL0K11209g.t1
YCR073W-A	Cgla_CBS_138:CAGL0M10956g.t1
YNL016W	Cgla_CBS_138:CAGL0H10604g.t1
YPL254W	Cgla_CBS_138:CAGL0H00616g.t1
YHR088W	Cgla_CBS_138:CAGL0H02079g.t1
YPL088W	Cgla_CBS_138:CAGL0E05214g.t1	Cgla_CBS_138:CAGL0E05192g.t1	Cgla_CBS_138:CAGL0E05236g.t1
YML067C	Cgla_CBS_138:CAGL0L11308g.t1
YKL100C	Cgla_CBS_138:CAGL0K08492g.t1
YKL116C	Cgla_CBS_138:CAGL0K11550g.t1
YLR405W	Cgla_CBS_138:CAGL0M09911g.t1
YJR145C	Cgla_CBS_138:CAGL0F09031g.t1
YHR203C	Cgla_CBS_138:CAGL0F09031g.t1
YDL201W	Cgla_CBS_138:CAGL0J09746g.t1
YHR045W	Cgla_CBS_138:CAGL0J00297g.t1
YOL049W	Cgla_CBS_138:CAGL0F00825g.t1
YLR172C	Cgla_CBS_138:CAGL0B04961g.t1
YGL246C	Cgla_CBS_138:CAGL0C01925g.t1
YDR475C	Cgla_CBS_138:CAGL0M08954g.t1
YNR029C	Cgla_CBS_138:CAGL0M10747g.t1
YGL184C	Cgla_CBS_138:CAGL0L06094g.t1
YDR392W	Cgla_CBS_138:CAGL0M01540g.t1
YJR106W	Cgla_CBS_138:CAGL0C04961g.t1
YLR396C	Cgla_CBS_138:CAGL0C02607g.t1
YDR297W	Cgla_CBS_138:CAGL0H01375g.t1
YLR337C	Cgla_CBS_138:CAGL0G00968g.t1
YDR432W	Cgla_CBS_138:CAGL0H04763g.t1
YJL206C	Cgla_CBS_138:CAGL0F02519g.t1
YHL014C	Cgla_CBS_138:CAGL0K03113g.t1
YLR223C	Cgla_CBS_138:CAGL0C00759g.t1
YOR123C	Cgla_CBS_138:CAGL0K10230g.t1
YDR280W	Cgla_CBS_138:CAGL0J00275g.t1
YGR177C	Cgla_CBS_138:CAGL0D05918g.t1
YLR033W	Cgla_CBS_138:CAGL0A03454g.t1
YOL077C	Cgla_CBS_138:CAGL0I07975g.t1
YOL132W	Cgla_CBS_138:CAGL0E01595g.t1
YJR095W	Cgla_CBS_138:CAGL0M09020g.t1
YDR277C	Cgla_CBS_138:CAGL0L10043g.t1
YGR189C	Cgla_CBS_138:CAGL0G09449g.t1
YER027C	Cgla_CBS_138:CAGL0A03696g.t1
YGL028C	Cgla_CBS_138:CAGL0A01474g.t1
YKL025C	Cgla_CBS_138:CAGL0L09889g.t1
YLR017W	Cgla_CBS_138:CAGL0D03190g.t1
YPR036W	Cgla_CBS_138:CAGL0K05379g.t1
YMR211W	Cgla_CBS_138:CAGL0F03795g.t1
YAR050W	Cgla_CBS_138:CAGL0I07293g.t1
YAL063C	Cgla_CBS_138:CAGL0I07293g.t1
YHR211W	Cgla_CBS_138:CAGL0I07293g.t1
YCL045C	Cgla_CBS_138:CAGL0B00660g.t1
YDL205C	Cgla_CBS_138:CAGL0J09680g.t1
YOR059C	Cgla_CBS_138:CAGL0L10318g.t1
YMR315W	Cgla_CBS_138:CAGL0M14025g.t1
YPL155C	Cgla_CBS_138:CAGL0M02189g.t1
YPL060W	Cgla_CBS_138:CAGL0M07249g.t1
YGR012W	Cgla_CBS_138:CAGL0F08789g.t1
YBR061C	Cgla_CBS_138:CAGL0H10252g.t1
YGR231C	Cgla_CBS_138:CAGL0L06490g.t1
YNL261W	Cgla_CBS_138:CAGL0J08008g.t1
YPR176C	Cgla_CBS_138:CAGL0G09823g.t1
YOR334W	Cgla_CBS_138:CAGL0E05368g.t1
YBR267W	Cgla_CBS_138:CAGL0I09350g.t1
YJL059W	Cgla_CBS_138:CAGL0J05104g.t1
YGR150C	Cgla_CBS_138:CAGL0E02959g.t1
YDR243C	Cgla_CBS_138:CAGL0K11198g.t1
YKR026C	Cgla_CBS_138:CAGL0L03003g.t1
YKR042W	Cgla_CBS_138:CAGL0L03289g.t1
YPR163C	Cgla_CBS_138:CAGL0I08393g.t1
YPL057C	Cgla_CBS_138:CAGL0M05621g.t1
YIL018W	Cgla_CBS_138:CAGL0J02354g.t1
YFR031C-A	Cgla_CBS_138:CAGL0J02354g.t1
YNL258C	Cgla_CBS_138:CAGL0J07964g.t1
YPR011C	Cgla_CBS_138:CAGL0J01661g.t1
YPL128C	Cgla_CBS_138:CAGL0M02761g.t1
YBR155W	Cgla_CBS_138:CAGL0H07425g.t1
YDR523C	Cgla_CBS_138:CAGL0H01639g.t1
YNL075W	Cgla_CBS_138:CAGL0J10252g.t1
YOR329C	Cgla_CBS_138:CAGL0E05302g.t1
YMR113W	Cgla_CBS_138:CAGL0K03553g.t1
YER156C	Cgla_CBS_138:CAGL0I08547g.t1
YDR460W	Cgla_CBS_138:CAGL0K06369g.t1
YPR058W	Cgla_CBS_138:CAGL0D01606g.t1
YLR330W	Cgla_CBS_138:CAGL0G00814g.t1
YHR063C	Cgla_CBS_138:CAGL0L10538g.t1
YPR110C	Cgla_CBS_138:CAGL0B04125g.t1
YOR054C	Cgla_CBS_138:CAGL0L10208g.t1
YKR066C	Cgla_CBS_138:CAGL0K08184g.t1
YER061C	Cgla_CBS_138:CAGL0J02970g.t1
YKL164C	Cgla_CBS_138:CAGL0I06204g.t1	Cgla_CBS_138:CAGL0I06182g.t1	Cgla_CBS_138:CAGL0M08492g.t1
YJL159W	Cgla_CBS_138:CAGL0I06204g.t1	Cgla_CBS_138:CAGL0I06182g.t1	Cgla_CBS_138:CAGL0M08492g.t1
YLR318W	Cgla_CBS_138:CAGL0A00869g.t1
YKR061W	Cgla_CBS_138:CAGL0M05841g.t1
YJL139C	Cgla_CBS_138:CAGL0M05841g.t1
YGL129C	Cgla_CBS_138:CAGL0I09548g.t1
YDL054C	Cgla_CBS_138:CAGL0D01056g.t1
YML002W	Cgla_CBS_138:CAGL0L07634g.t1
YIL072W	Cgla_CBS_138:CAGL0M12771g.t1
YPL101W	Cgla_CBS_138:CAGL0H05863g.t1
YHR011W	Cgla_CBS_138:CAGL0E04400g.t1
YAR015W	Cgla_CBS_138:CAGL0I04444g.t1
YBL082C	Cgla_CBS_138:CAGL0A04587g.t1
YJL057C	Cgla_CBS_138:CAGL0J05082g.t1
YML004C	Cgla_CBS_138:CAGL0L07656g.t1
YML068W	Cgla_CBS_138:CAGL0L11330g.t1
YOR212W	Cgla_CBS_138:CAGL0L02761g.t1
YGR119C	Cgla_CBS_138:CAGL0L04862g.t1
YML121W	Cgla_CBS_138:CAGL0B02453g.t1
YKL018W	Cgla_CBS_138:CAGL0L09757g.t1
YOR118W	Cgla_CBS_138:CAGL0L11616g.t1
YNL130C	Cgla_CBS_138:CAGL0K09570g.t1
YGR216C	Cgla_CBS_138:CAGL0B02233g.t1
YJL088W	Cgla_CBS_138:CAGL0I10791g.t1
YER126C	Cgla_CBS_138:CAGL0K02233g.t1
YKL082C	Cgla_CBS_138:CAGL0L05170g.t1
YOL022C	Cgla_CBS_138:CAGL0A01958g.t1
YJR070C	Cgla_CBS_138:CAGL0F00407g.t1
YDL146W	Cgla_CBS_138:CAGL0I03696g.t1
YMR115W	Cgla_CBS_138:CAGL0K03597g.t1
YCR024C	Cgla_CBS_138:CAGL0L08030g.t1
YGL065C	Cgla_CBS_138:CAGL0M05731g.t1
YDR142C	Cgla_CBS_138:CAGL0B01529g.t1
YHR046C	Cgla_CBS_138:CAGL0J00319g.t1
YDL033C	Cgla_CBS_138:CAGL0K01529g.t1
YNL039W	Cgla_CBS_138:CAGL0G01584g.t1
YBR086C	Cgla_CBS_138:CAGL0F04345g.t1
YJL076W	Cgla_CBS_138:CAGL0H02783g.t1
YLL051C	Cgla_CBS_138:CAGL0C03333g.t1
YBR212W	Cgla_CBS_138:CAGL0K06655g.t1
YOR173W	Cgla_CBS_138:CAGL0L04598g.t1
YPR054W	Cgla_CBS_138:CAGL0D01694g.t1
YDR306C	Cgla_CBS_138:CAGL0G04169g.t1
YER119C	Cgla_CBS_138:CAGL0G03619g.t1
YCR009C	Cgla_CBS_138:CAGL0L07788g.t1
YIL095W	Cgla_CBS_138:CAGL0G02607g.t1
YCL009C	Cgla_CBS_138:CAGL0H03905g.t1
YKR080W	Cgla_CBS_138:CAGL0G02189g.t1
YJR032W	Cgla_CBS_138:CAGL0M08030g.t1
YER020W	Cgla_CBS_138:CAGL0I08195g.t1
YHR078W	Cgla_CBS_138:CAGL0J10626g.t1
YDR354W	Cgla_CBS_138:CAGL0A02574g.t1
YDR314C	Cgla_CBS_138:CAGL0H07293g.t1
YOR208W	Cgla_CBS_138:CAGL0L02827g.t1
YPL272C	Cgla_CBS_138:CAGL0A01089g.t1
YOR025W	Cgla_CBS_138:CAGL0H08239g.t1
YOR351C	Cgla_CBS_138:CAGL0D02244g.t1
YDR495C	Cgla_CBS_138:CAGL0G04697g.t1
YDR182W	Cgla_CBS_138:CAGL0F05753g.t1
YLR460C	Cgla_CBS_138:CAGL0K02629g.t1	Cgla_CBS_138:CAGL0K09702g.t1
YNL134C	Cgla_CBS_138:CAGL0K02629g.t1	Cgla_CBS_138:CAGL0K09702g.t1
YCR102C	Cgla_CBS_138:CAGL0K02629g.t1	Cgla_CBS_138:CAGL0K09702g.t1
YGR048W	Cgla_CBS_138:CAGL0J08096g.t1
YKR070W	Cgla_CBS_138:CAGL0G01925g.t1
[truncated: 2,512 more rows]
[truncated: 6 more columns]
