# Supplementary material for: Evolutionary Conservation and Diversification of Puf RNA Binding Proteins and Their mRNA Targets
Source: PLoS Biol. 2015 Nov 20;13(11):e1002307. doi: 10.1371/journal.pbio.1002307 (PMC4654594; doi:10.1371/journal.pbio.1002307)
Supplement: S4 Dataset — (ZIP) [file pbio.1002307.s004.zip › S.cerevisiae.fa_C.globosum.fa.txt]

YHR165C	CHGT_05535
YLR106C	CHGT_05731
YHR099W	CHGT_02448
YDL171C	CHGT_10374
YKL182W	CHGT_03952
YGR032W	CHGT_09747
YLR342W	CHGT_09747
YNL262W	CHGT_09965
YPL231W	CHGT_03951
YDL140C	CHGT_01704
YGR271W	CHGT_04741
YLL040C	CHGT_02248
YNR016C	CHGT_03522
YMR207C	CHGT_03522
YJR066W	CHGT_08720
YKL203C	CHGT_08720
YGL206C	CHGT_01130
YER172C	CHGT_02826
YGL195W	CHGT_08429
YKR054C	CHGT_03978
YJR109C	CHGT_02831
YOR151C	CHGT_08507
YPR184W	CHGT_01161
YOR207C	CHGT_07850
YGL008C	CHGT_10343
YPL036W	CHGT_10343
YBL076C	CHGT_08251
YAL026C	CHGT_02934
YPR010C	CHGT_01433
YPL082C	CHGT_03164
YBR218C	CHGT_01129
YGL062W	CHGT_01129
YNL014W	CHGT_04974
YLR249W	CHGT_04974
YJL130C	CHGT_04727
YIL125W	CHGT_10260
YEL031W	CHGT_05173
YOR116C	CHGT_08628
YER166W	CHGT_06477
YDR093W	CHGT_06477
YDR135C	CHGT_03203
YDR127W	CHGT_10304
YDL126C	CHGT_03010
YJR137C	CHGT_03764
YNL132W	CHGT_09670
YOR341W	CHGT_10294
YMR109W	CHGT_01722
YKL129C	CHGT_01722
YER070W	CHGT_08203
YIL066C	CHGT_08203
YDL145C	CHGT_00377
YGR204W	CHGT_08675
YBR084W	CHGT_08675
YKL210W	CHGT_04900
YOR153W	CHGT_05461
YDR406W	CHGT_05461
YOR328W	CHGT_05461
YLR304C	CHGT_00413
YBR245C	CHGT_08677
YDL102W	CHGT_07715
YMR196W	CHGT_10216
YNL088W	CHGT_03931
YPL160W	CHGT_10535
YIL048W	CHGT_07284
YBR115C	CHGT_01290
YGR061C	CHGT_05011
YLR305C	CHGT_02728
YDR170C	CHGT_05131
YOR133W	CHGT_04622
YDR385W	CHGT_04622
YGR094W	CHGT_06579
YPR160W	CHGT_03815
YOL021C	CHGT_00814
YER171W	CHGT_10288
YFR019W	CHGT_01680
YFR031C	CHGT_04701
YPL226W	CHGT_06743
YDR457W	CHGT_10164
YAL005C	CHGT_08262
YLL024C	CHGT_08262
YER103W	CHGT_08262
YBL075C	CHGT_08262
YKL215C	CHGT_00534
YIL129C	CHGT_04653
YGL120C	CHGT_10281
YGL173C	CHGT_07742
YLR086W	CHGT_09697
YER125W	CHGT_08657
YGR218W	CHGT_07953
YCR057C	CHGT_07246
YMR288W	CHGT_05965
YLR398C	CHGT_06695
YDR039C	CHGT_00089	CHGT_03712
YDR040C	CHGT_00089	CHGT_03712
YDR038C	CHGT_00089	CHGT_03712
YPL167C	CHGT_06592
YKL148C	CHGT_01641
YJL045W	CHGT_01641
YLL048C	CHGT_07573
YHL035C	CHGT_07573
YNL102W	CHGT_05568
YMR080C	CHGT_07066
YMR162C	CHGT_07580	CHGT_04313
YLR069C	CHGT_01354
YKL157W	CHGT_00957
YHR047C	CHGT_00957
YHR186C	CHGT_06257
YPL217C	CHGT_04904
YJL200C	CHGT_07077
YJL034W	CHGT_09206
YOR291W	CHGT_07788
YBL105C	CHGT_04131
YGL201C	CHGT_03803
YBL023C	CHGT_07018
YOR335C	CHGT_00902
YNL123W	CHGT_03812
YER164W	CHGT_00804
YDR238C	CHGT_04459
YJR045C	CHGT_04605
YEL030W	CHGT_04605
YAL035W	CHGT_04833
YGL009C	CHGT_04883
YNL209W	CHGT_01675
YDL229W	CHGT_01675
YMR229C	CHGT_03087
YKL104C	CHGT_05996
YHR023W	CHGT_06203
YGL026C	CHGT_10687
YFR015C	CHGT_07750
YLR258W	CHGT_07750
YGL137W	CHGT_04058
YGL156W	CHGT_00979
YPR074C	CHGT_02651
YBR117C	CHGT_02651
YNL163C	CHGT_03069
YBL022C	CHGT_04800
YLL026W	CHGT_03341
YDR097C	CHGT_09761
YDR258C	CHGT_01646
YGL022W	CHGT_02806
YKR001C	CHGT_07182
YBL004W	CHGT_01138
YHR027C	CHGT_04657
YFR009W	CHGT_09040
YDR334W	CHGT_11061
YLR274W	CHGT_07736
YGL150C	CHGT_07414
YLR410W	CHGT_03849
YPL086C	CHGT_07428
YMR189W	CHGT_06732
YMR128W	CHGT_07258
YMR120C	CHGT_01632
YLR028C	CHGT_01632
YIL143C	CHGT_05716
YBR121C	CHGT_03266
YGL167C	CHGT_01833
YLR272C	CHGT_00336
YML035C	CHGT_05913
YDR001C	CHGT_07118
YBR001C	CHGT_07118
YJL050W	CHGT_08093
YKR086W	CHGT_02775
YKR009C	CHGT_03832
YLL001W	CHGT_00766
YCR017C	CHGT_02347
YGR240C	CHGT_06267
YKR031C	CHGT_08664
YOL090W	CHGT_09614
YPR181C	CHGT_02604
YHR074W	CHGT_02641
YDR129C	CHGT_08631
YPR080W	CHGT_06544
YBR118W	CHGT_06544
YGL207W	CHGT_00690
YER069W	CHGT_06224
YLR259C	CHGT_10234
YER091C	CHGT_03281
YDR212W	CHGT_04254
YDR234W	CHGT_10628
YER036C	CHGT_07415
YPL012W	CHGT_10322
YBR202W	CHGT_01076
YGL006W	CHGT_00119	CHGT_08990
YBR235W	CHGT_07227
YJL014W	CHGT_07949
YMR108W	CHGT_05016
YML059C	CHGT_04763
YGL234W	CHGT_05620
YOR330C	CHGT_03254
YCR011C	CHGT_01358
YOR270C	CHGT_08178
YLR384C	CHGT_10395
YMR049C	CHGT_01594
YMR308C	CHGT_00391
YJR016C	CHGT_07357
YBR196C	CHGT_04416
YOL006C	CHGT_01615
YOR048C	CHGT_10308
YLR087C	CHGT_04624
YJR121W	CHGT_10255
YGR124W	CHGT_07044
YPR145W	CHGT_07044
YOR326W	CHGT_07791
YAL029C	CHGT_07791
YER043C	CHGT_05045
YIL109C	CHGT_00441
YNL049C	CHGT_00441
YLR382C	CHGT_07264
YJL012C	CHGT_01080
YMR089C	CHGT_02418
YIL142W	CHGT_10952
YHR183W	CHGT_00843
YGR256W	CHGT_00843
YGR116W	CHGT_00532
YGR217W	CHGT_02747
YOR204W	CHGT_02457
YPL119C	CHGT_02457
YAL023C	CHGT_10330
YOR321W	CHGT_10330
YBR114W	CHGT_07148
YJR064W	CHGT_09208
YER025W	CHGT_01456
YMR290C	CHGT_10683
YDL143W	CHGT_01439
YJL074C	CHGT_03165
YML085C	CHGT_10539
YML124C	CHGT_10539
YDR293C	CHGT_07710
YPL110C	CHGT_10179
YJL111W	CHGT_09973
YJL033W	CHGT_04005
YIL075C	CHGT_09826
YMR301C	CHGT_00005
YJR035W	CHGT_05537
YDR037W	CHGT_09229
YML056C	CHGT_00861
YLR432W	CHGT_00861
YHR216W	CHGT_00861
YDL215C	CHGT_03059
YPL006W	CHGT_09274
YMR105C	CHGT_02716
YKL127W	CHGT_02716
YIL078W	CHGT_00402
YDR291W	CHGT_04845
YDR430C	CHGT_02593
YLR058C	CHGT_09659
YNL325C	CHGT_04574
YGR270W	CHGT_05732
YFL036W	CHGT_04340
YFL039C	CHGT_07158
YNL112W	CHGT_05545
YFL008W	CHGT_02599
YDR172W	CHGT_08955
YOR356W	CHGT_08969
YDR091C	CHGT_00805
YJL005W	CHGT_01828
YCR093W	CHGT_08971
YOL004W	CHGT_01385
YBR248C	CHGT_06862
YNL287W	CHGT_06556
YLR289W	CHGT_08573
YPL235W	CHGT_10246
YLR419W	CHGT_02684
YGL238W	CHGT_07178
YLR175W	CHGT_02637
YKL165C	CHGT_04567
YJR143C	CHGT_00775
YPL093W	CHGT_04814
YNR001C	CHGT_10340
YCR005C	CHGT_10340
YOR168W	CHGT_04971
YDR283C	CHGT_07721
YBR229C	CHGT_02469
YCL030C	CHGT_00882
YNL106C	CHGT_01569
YOR109W	CHGT_01569
YKL035W	CHGT_01508
YJL008C	CHGT_03174
YOR217W	CHGT_10415
YDR394W	CHGT_09641
YDR341C	CHGT_03668
YHR091C	CHGT_03668
YEL013W	CHGT_07827
YHL016C	CHGT_06808
YNL250W	CHGT_01920
YDL160C	CHGT_09861
YNR013C	CHGT_07987
YJR065C	CHGT_10186
YDR270W	CHGT_01776
YDL084W	CHGT_06485
YGL245W	CHGT_07607
YNL104C	CHGT_06537
YOR108W	CHGT_06537
YBR143C	CHGT_03303
YDL031W	CHGT_04634
YBR169C	CHGT_04834
YPL106C	CHGT_04834
YFL033C	CHGT_05981
YDL066W	CHGT_08693
YDL095W	CHGT_06632
YDL093W	CHGT_06632
YFL037W	CHGT_09039
YOR063W	CHGT_10197
YLR347C	CHGT_06536
YHR020W	CHGT_04253
YNL189W	CHGT_02683
YER065C	CHGT_07105
YFL055W	CHGT_04049
YNL061W	CHGT_01131
YLR430W	CHGT_06515
YKL145W	CHGT_01438
YNL330C	CHGT_01271
YDR074W	CHGT_00155
YKL010C	CHGT_09260
YFL018C	CHGT_00427
YHR028C	CHGT_01114
YDL029W	CHGT_06844
YDL164C	CHGT_05723
YLR378C	CHGT_07575
YCL054W	CHGT_02553
YLR277C	CHGT_08173
YGR254W	CHGT_00958
YHR174W	CHGT_00958
YOR393W	CHGT_00958
YPL281C	CHGT_00958
YMR323W	CHGT_00958
YLR113W	CHGT_03814
YKR097W	CHGT_08889
YHR037W	CHGT_00820
YGL125W	CHGT_04609
YGR100W	CHGT_06349
YLR138W	CHGT_03108
YGL236C	CHGT_05820
YHR205W	CHGT_01399
YMR015C	CHGT_04825
YLR240W	CHGT_06424
YER081W	CHGT_07790
YIL074C	CHGT_07790
YML057W	CHGT_07256
YLR433C	CHGT_07256
YLR189C	CHGT_00334
YDL178W	CHGT_05719
YEL071W	CHGT_05719
YML123C	CHGT_04683
YLL039C	CHGT_09109
YPR024W	CHGT_08043
YHR072W	CHGT_07692	CHGT_01542
YBL015W	CHGT_10575
YDR502C	CHGT_05845
YLR180W	CHGT_05845
YML072C	CHGT_01856
YPL040C	CHGT_01948
YER133W	CHGT_05754
YNR050C	CHGT_02542
YOR374W	CHGT_08139
YER073W	CHGT_08139
YMR297W	CHGT_03138
YDR188W	CHGT_09945
YBR097W	CHGT_04491
YOR093C	CHGT_03401
YAL048C	CHGT_09183
YOR187W	CHGT_02537
YOR259C	CHGT_05995
YBR127C	CHGT_10169
YBL017C	CHGT_02843
YJL222W	CHGT_02843
YIL173W	CHGT_02843
YNR065C	CHGT_02843
YNL238W	CHGT_01943
YNL243W	CHGT_06587
YLR083C	CHGT_04014
YDR107C	CHGT_04014
YOL057W	CHGT_02813
YBR126C	CHGT_09993
YOR375C	CHGT_07713
YAL062W	CHGT_07713
YLR303W	CHGT_10335
YDR062W	CHGT_03121
YGR264C	CHGT_09575
YPR173C	CHGT_09880
YJL154C	CHGT_04316
YNL241C	CHGT_01605
YKR059W	CHGT_00963
YJL138C	CHGT_00963
YGL190C	CHGT_02737
YPR117W	CHGT_03065
YKR039W	CHGT_01558
YCL057W	CHGT_04185
YCR032W	CHGT_06379
YOR317W	CHGT_04889	CHGT_09219
YMR246W	CHGT_04889	CHGT_09219
YIL009W	CHGT_04889	CHGT_09219
YOR027W	CHGT_01309
YMR266W	CHGT_03971	CHGT_03612
YJR010W	CHGT_06561
YBR006W	CHGT_01908
YDL007W	CHGT_07431
YKL211C	CHGT_05603
YER086W	CHGT_10834
YLR060W	CHGT_07611
YDR060W	CHGT_00732
YJL141C	CHGT_05572
YHR042W	CHGT_04654
YDR109C	CHGT_10346
YML126C	CHGT_09134
YGL027C	CHGT_07205
YDR456W	CHGT_03024
YNL161W	CHGT_04434
YLR032W	CHGT_05500
YBR038W	CHGT_00596
YCL017C	CHGT_00553
YLR044C	CHGT_00437
YLR134W	CHGT_00437
YGR087C	CHGT_00437
YDL080C	CHGT_00437
YAL036C	CHGT_02893
YOL098C	CHGT_02587
YOR211C	CHGT_02565
YFR044C	CHGT_06859
YDL168W	CHGT_00722
YNL045W	CHGT_07133
YLL031C	CHGT_03279
YIL166C	CHGT_05442
YPR088C	CHGT_10798
YCR053W	CHGT_08162
YHR039C	CHGT_06478
YER165W	CHGT_08926
YPR006C	CHGT_06698
YLR092W	CHGT_03941	CHGT_01877
YBR294W	CHGT_03941	CHGT_01877
YMR304W	CHGT_07249
YDR436W	CHGT_01042
YML016C	CHGT_01042
YDL195W	CHGT_07916
YGR287C	CHGT_05558	CHGT_05272
YOL157C	CHGT_05558	CHGT_05272
YIL172C	CHGT_05558	CHGT_05272
YJL221C	CHGT_05558	CHGT_05272
YBR299W	CHGT_05558	CHGT_05272
YGR292W	CHGT_05558	CHGT_05272
YJL216C	CHGT_05558	CHGT_05272
YLL008W	CHGT_03394
YJR138W	CHGT_04626
YHR113W	CHGT_05648
YML054C	CHGT_04767
YDL055C	CHGT_09114
YFR030W	CHGT_09255
YGR210C	CHGT_00730
YLR389C	CHGT_03141
YGR245C	CHGT_10486
YJL212C	CHGT_06318
YPR002W	CHGT_06432
YLR197W	CHGT_09879
YOR290C	CHGT_05738
YIL126W	CHGT_05738
YGL251C	CHGT_09442
YHR170W	CHGT_04993
YLR241W	CHGT_01226
YGR019W	CHGT_03215
YDL060W	CHGT_07971
YPL022W	CHGT_06506
YPR035W	CHGT_04330	CHGT_05990
YGR170W	CHGT_00703
YJL026W	CHGT_05582
YLR429W	CHGT_05590
YPL207W	CHGT_04498
YNL271C	CHGT_07782
YBR023C	CHGT_04903
YDR021W	CHGT_07659
YLR371W	CHGT_06371
YGR070W	CHGT_06371
YER178W	CHGT_05724
YML100W	CHGT_01229
YMR261C	CHGT_01229
YCR072C	CHGT_01230
YDR141C	CHGT_00949
YHR030C	CHGT_06954
YCR012W	CHGT_04081
YER136W	CHGT_04815
YLL029W	CHGT_03372
YPL259C	CHGT_10766
YGR155W	CHGT_03434
YGL148W	CHGT_10505
YPL154C	CHGT_09636
YBR025C	CHGT_01019
YNL329C	CHGT_01629
YOR348C	CHGT_01277
YOR303W	CHGT_04514
YDR294C	CHGT_10404
YKL126W	CHGT_04415
YMR104C	CHGT_04415
YBR132C	CHGT_03851
YPL175W	CHGT_10552
YBR136W	CHGT_06264
YJL155C	CHGT_10685
YAL016W	CHGT_03147
YPL008W	CHGT_00338
YPR033C	CHGT_01622
YKL135C	CHGT_09986
YOL023W	CHGT_09735
YNL267W	CHGT_03359
YDR190C	CHGT_08187
YJR033C	CHGT_10312
YPR138C	CHGT_01861
YGR121C	CHGT_01861
YMR129W	CHGT_00399
YOR310C	CHGT_08126
YGR200C	CHGT_07160
YPL184C	CHGT_05709
YGR252W	CHGT_01905	CHGT_02865
YLR117C	CHGT_02765
YFL025C	CHGT_04544
YAR035W	CHGT_07847
YGL114W	CHGT_10311
YEL036C	CHGT_04578
YGL048C	CHGT_08307
YNL142W	CHGT_07478
YLR129W	CHGT_05953
YPL023C	CHGT_02499
YNL277W	CHGT_03967
YGR173W	CHGT_07725
YMR216C	CHGT_06120
YHR164C	CHGT_08983
YNL247W	CHGT_09426
YLR163C	CHGT_01367
YGL055W	CHGT_04798
YNL220W	CHGT_03156
YOR244W	CHGT_03802
YLR276C	CHGT_09127
YHR007C	CHGT_01652
YBR112C	CHGT_10198
YBR021W	CHGT_04006
YIR028W	CHGT_04006
YBL042C	CHGT_04006
YBL030C	CHGT_10546
YBR085W	CHGT_10546
YMR056C	CHGT_10546
YAL012W	CHGT_00925
YDR035W	CHGT_00756
YBR170C	CHGT_02830
YKL146W	CHGT_07226
YPR194C	CHGT_07534
YBR249C	CHGT_08802
YGR233C	CHGT_07928
YDL240W	CHGT_02820
YLR386W	CHGT_00424
YDL244W	CHGT_09781
YFL058W	CHGT_09781
YJR156C	CHGT_09781
YNL332W	CHGT_09781
YEL022W	CHGT_04577
YJR031C	CHGT_04577
YFL022C	CHGT_03040
YNR053C	CHGT_01360
YER082C	CHGT_07970
YBR281C	CHGT_09331
YJL087C	CHGT_04465
YKL029C	CHGT_02087
YPL147W	CHGT_01827
YHR018C	CHGT_03299
YOR361C	CHGT_10951
YPL028W	CHGT_01390
YDR023W	CHGT_07795
YPL009C	CHGT_06331
YOR046C	CHGT_00697
YGR103W	CHGT_01953
YER095W	CHGT_02791
YFR038W	CHGT_04342
YOR206W	CHGT_01756
YGL099W	CHGT_07155
YHR065C	CHGT_04288
YPL091W	CHGT_08086
YBL091C	CHGT_07046
YDL131W	CHGT_08832
YDL182W	CHGT_08832
YBL063W	CHGT_01955
YBR298C	CHGT_05271	CHGT_10784
YJR160C	CHGT_05271	CHGT_10784
YDL247W	CHGT_05271	CHGT_10784
YGR289C	CHGT_05271	CHGT_10784
YLR089C	CHGT_09186
YDR111C	CHGT_09186
YGR145W	CHGT_09190
YNL321W	CHGT_08308
YNL154C	CHGT_08645
YHR135C	CHGT_08645
YBR221C	CHGT_06142
YKR050W	CHGT_05715
YJL129C	CHGT_05715
YMR165C	CHGT_00880
YEL060C	CHGT_06380
YOR003W	CHGT_06380
YOR128C	CHGT_01366
YLR234W	CHGT_05793
YER090W	CHGT_08526
YGL253W	CHGT_01082
YFR053C	CHGT_01082
YOR099W	CHGT_04128
YMR307W	CHGT_07409
YAL053W	CHGT_00643	CHGT_08374
YOR365C	CHGT_00643	CHGT_08374
YMR145C	CHGT_03027
YDL085W	CHGT_03027
YJR148W	CHGT_08994
YHR208W	CHGT_08994
YDR148C	CHGT_00469
YGL040C	CHGT_00667
YHR194W	CHGT_04916
YBL011W	CHGT_09107
YDR047W	CHGT_01493
YIR006C	CHGT_03282
YGR258C	CHGT_01035
YBR079C	CHGT_05751
YGL078C	CHGT_08370
YIL107C	CHGT_10364
YDL188C	CHGT_04493
YDL134C	CHGT_04493
YIL147C	CHGT_00513
YHR107C	CHGT_07247
YHL030W	CHGT_01207
YOL097C	CHGT_07188
YGR192C	CHGT_07980
YJL052W	CHGT_07980
YJR009C	CHGT_07980
YDL174C	CHGT_01925
YMR217W	CHGT_04193
YJL060W	CHGT_08095
YLL028W	CHGT_10202
YER006W	CHGT_00813
YMR224C	CHGT_08286
YOR388C	CHGT_07262
YIL046W	CHGT_03506
YLR244C	CHGT_09787
YBL016W	CHGT_00440
YKL078W	CHGT_00912
YJL197W	CHGT_03140
YHR025W	CHGT_07087
YNR047W	CHGT_07884
YCR091W	CHGT_07884
YGL091C	CHGT_03829
YBL007C	CHGT_05912
YOR196C	CHGT_06226
YMR241W	CHGT_10341
YKR095W	CHGT_09034
YIL149C	CHGT_09034
YJR040W	CHGT_04488
YJR132W	CHGT_06605
YNL071W	CHGT_05132
YBR160W	CHGT_09291
YMR309C	CHGT_05534
YPR069C	CHGT_07127
YHR079C	CHGT_10971
YNL212W	CHGT_09943
YOL094C	CHGT_02626
YOR136W	CHGT_04613
YGL211W	CHGT_08946
YLR253W	CHGT_07052
YDR345C	CHGT_10301
YHR094C	CHGT_10301
YDR343C	CHGT_10301
YDR342C	CHGT_10301
YHR096C	CHGT_10301
YHR092C	CHGT_10301
YLR081W	CHGT_10301
YJL219W	CHGT_10301
YOL156W	CHGT_10301
YJL214W	CHGT_10301
YFL011W	CHGT_10301
YMR011W	CHGT_10301
YEL069C	CHGT_10301
YNR072W	CHGT_10301
YDL245C	CHGT_10301
YJR158W	CHGT_10301
YEL065W	CHGT_08829
YHL040C	CHGT_08829
YNR008W	CHGT_00448
YOL081W	CHGT_10307
YBR140C	CHGT_10307
YBR237W	CHGT_02816
YKL212W	CHGT_01958
YBL008W	CHGT_09055
YJL098W	CHGT_02405
YKR028W	CHGT_02405
YBR031W	CHGT_07216
YDR012W	CHGT_07216
YIR002C	CHGT_00778
YGL180W	CHGT_05593
YKL085W	CHGT_05172
YML042W	CHGT_04550
YER052C	CHGT_07272
YHR068W	CHGT_10466
YMR008C	CHGT_00883
YMR006C	CHGT_00883
YOL011W	CHGT_00883
YBL079W	CHGT_04238
YER105C	CHGT_04238
YER110C	CHGT_09484
YFR028C	CHGT_01875
YIL094C	CHGT_01353
YHR024C	CHGT_03089
YGL095C	CHGT_02872
YCR084C	CHGT_05623
YNR043W	CHGT_02144
YOR014W	CHGT_07241
YLL011W	CHGT_10207
YLR314C	CHGT_04717
YLL034C	CHGT_07892
YEL042W	CHGT_02548
YDR331W	CHGT_04392
YNL064C	CHGT_00974
YDL198C	CHGT_08237
YKR038C	CHGT_07268
YPL262W	CHGT_06510
YPL151C	CHGT_05902
YIR007W	CHGT_09617
YGR109W-B	CHGT_04271	CHGT_05068	CHGT_00176	CHGT_03505	CHGT_02707	CHGT_00235	CHGT_02365	CHGT_03079	CHGT_06125	CHGT_03577
YIL082W-A	CHGT_04271	CHGT_05068	CHGT_00176	CHGT_03505	CHGT_02707	CHGT_00235	CHGT_02365	CHGT_03079	CHGT_06125	CHGT_03577
YMR062C	CHGT_02627
YBR094W	CHGT_08988
YER047C	CHGT_00451
YGR274C	CHGT_01375
YDL234C	CHGT_07204
YJR145C	CHGT_06462
YHR203C	CHGT_06462
YMR076C	CHGT_03332
YBR058C	CHGT_08378
YGR286C	CHGT_10100
YCR092C	CHGT_01070
YIR034C	CHGT_00862
YLR438W	CHGT_05592
YGR211W	CHGT_10176
YDL103C	CHGT_01718
YDR481C	CHGT_03050
YGL119W	CHGT_07280
YNL006W	CHGT_07081
YDL138W	CHGT_03722	CHGT_01383	CHGT_02262
YDL194W	CHGT_03722	CHGT_01383	CHGT_02262
YOR165W	CHGT_08267
YNR031C	CHGT_00809
YCR073C	CHGT_00809
YMR058W	CHGT_08215
YFL041W	CHGT_08215
YDR365C	CHGT_04262
YIL035C	CHGT_00865
YDR208W	CHGT_09603
YHR073W	CHGT_00533
YBR011C	CHGT_01469
YBR208C	CHGT_06187
YJR131W	CHGT_01557	CHGT_06946
YBR029C	CHGT_05248
YMR221C	CHGT_01511
YOR323C	CHGT_00574
YLR195C	CHGT_09814
YGR157W	CHGT_04598
YPR021C	CHGT_02674
YPL042C	CHGT_06845
YHR171W	CHGT_00680
YLR340W	CHGT_00976
YKL184W	CHGT_02594
YLR222C	CHGT_02502
YMR131C	CHGT_05431
YPR189W	CHGT_09684
YGR231C	CHGT_01582
YOR176W	CHGT_04712
YIR027C	CHGT_09602
YFL053W	CHGT_07234
YML070W	CHGT_07234
YOR267C	CHGT_05026
YDL148C	CHGT_00980
YKL017C	CHGT_01001
YDL014W	CHGT_07299
YLL018C	CHGT_06252
YPL019C	CHGT_10372
YFL004W	CHGT_10372
YDL132W	CHGT_03817
YOR067C	CHGT_02940
YJL168C	CHGT_03216
YLR409C	CHGT_03850
YHR064C	CHGT_06364
YLR354C	CHGT_06402
YGR043C	CHGT_06402
YBR034C	CHGT_01026
YDR105C	CHGT_04540
YML049C	CHGT_02886	CHGT_05359
YGR185C	CHGT_08632
YKR024C	CHGT_04949
YPL109C	CHGT_08728
YKR089C	CHGT_10910
YOR081C	CHGT_10910
YMR272C	CHGT_08210
YLR377C	CHGT_08938
YKL113C	CHGT_09610
YKL134C	CHGT_00986
YBL024W	CHGT_04853
YKL022C	CHGT_02450
YOR002W	CHGT_01590
YBR220C	CHGT_06496
YOR087W	CHGT_05074
YML008C	CHGT_06141
YGL094C	CHGT_08952
YPL043W	CHGT_05634
YMR083W	CHGT_10185
YMR303C	CHGT_10185
YOL086C	CHGT_10185
YBR145W	CHGT_10185
YNL021W	CHGT_07978
YBR018C	CHGT_04241
YBR166C	CHGT_03056
YMR302C	CHGT_08264
YIL108W	CHGT_00416
YGL003C	CHGT_02597
YGR194C	CHGT_03365
YBR222C	CHGT_06990
YHR188C	CHGT_09431
YJR007W	CHGT_04762
YGR055W	CHGT_08327
YPL131W	CHGT_07020
YKL046C	CHGT_07235
YMR238W	CHGT_07235
YDL141W	CHGT_08848
YAR042W	CHGT_06206
YDL019C	CHGT_06206
YCR002C	CHGT_08054
YGR244C	CHGT_07834
YCL018W	CHGT_02852
YLR196W	CHGT_02776
YDR158W	CHGT_06240
YOR261C	CHGT_07995
YEL063C	CHGT_10302
YNL270C	CHGT_10302
YNL268W	CHGT_10302
YMR318C	CHGT_09417	CHGT_03652
YCR105W	CHGT_09417	CHGT_03652
YKL188C	CHGT_10182
YOR074C	CHGT_10096
YCR042C	CHGT_01012
YDL147W	CHGT_06330
YPL031C	CHGT_03197
YOL045W	CHGT_05818
YAL017W	CHGT_05818
YDR335W	CHGT_00444
YER141W	CHGT_08919
YML010W	CHGT_09809
YER177W	CHGT_01446
YDR099W	CHGT_01446
YBR017C	CHGT_07317
YIL091C	CHGT_00663
YDR044W	CHGT_07994
YHR098C	CHGT_09688
YER020W	CHGT_03816
YPR103W	CHGT_00795
YER093C	CHGT_05547
YER003C	CHGT_06848
YOR142W	CHGT_07429
YMR116C	CHGT_08423
YOR161C	CHGT_07605
YDR243C	CHGT_01444
YIL155C	CHGT_10267
YKL060C	CHGT_10812
YMR139W	CHGT_07166
YDL079C	CHGT_07166
YBR041W	CHGT_10896	CHGT_06850
YEL058W	CHGT_01027
YGR132C	CHGT_07008
YHL032C	CHGT_09115
YFR004W	CHGT_01270
YOR197W	CHGT_00421
YPR141C	CHGT_07359
YOL061W	CHGT_07862	CHGT_02595
YPL263C	CHGT_00956
YDL190C	CHGT_08072
YPR029C	CHGT_07278
YFL047W	CHGT_02438
YJL172W	CHGT_05102
YOR175C	CHGT_02869
YOR065W	CHGT_00755
YJR068W	CHGT_02824
YNL083W	CHGT_08002
YPL212C	CHGT_03627
YMR121C	CHGT_07854
YLR029C	CHGT_07854
YJL101C	CHGT_00695
YLR248W	CHGT_01287
YOR209C	CHGT_01688
YDL047W	CHGT_08161
YGR012W	CHGT_00900
YER005W	CHGT_04580
YOR241W	CHGT_01962
YPR016C	CHGT_03210
YBR198C	CHGT_07339
YMR215W	CHGT_10424
YJR130C	CHGT_00461
YML082W	CHGT_00461
YBR293W	CHGT_08483	CHGT_07520
YAR007C	CHGT_00616
YOL145C	CHGT_03344
YPR003C	CHGT_05246
YDL238C	CHGT_03949
YKL140W	CHGT_06407
YFL002C	CHGT_08155
YER015W	CHGT_10337
YOL122C	CHGT_10286
YHR050W	CHGT_10286
YLR034C	CHGT_10286
YDR390C	CHGT_08058
YMR146C	CHGT_08676
YHR190W	CHGT_10866
YKL209C	CHGT_09474	CHGT_03223	CHGT_05275	CHGT_01623	CHGT_10713
YLR359W	CHGT_02879
YJR005W	CHGT_03768
YMR300C	CHGT_07117
YML063W	CHGT_07803
YLR441C	CHGT_07803
YKL103C	CHGT_02479
YPL195W	CHGT_02646
YML069W	CHGT_05645
YDL097C	CHGT_10208
YNL242W	CHGT_07016
YDL001W	CHGT_03172
YEL052W	CHGT_04257
YFL007W	CHGT_09299
YOL030W	CHGT_04358	CHGT_00699
YJR072C	CHGT_04291
YCL043C	CHGT_00952
YDR518W	CHGT_00952
YLL045C	CHGT_08945
YHL033C	CHGT_08945
YKL194C	CHGT_00874
YNL037C	CHGT_01212
YKR048C	CHGT_07789
YOR231W	CHGT_05682
YPL140C	CHGT_05682
YHR016C	CHGT_09202
YFR024C-A	CHGT_09202
YGL184C	CHGT_04541
YGR123C	CHGT_07784
YNL029C	CHGT_05376
YIL085C	CHGT_05376
YJL109C	CHGT_02928
YLR362W	CHGT_03309
YGL115W	CHGT_07828
YHR005C	CHGT_03321
YBR055C	CHGT_00528
YCL059C	CHGT_03822
YGR253C	CHGT_04807
YFR047C	CHGT_06222
YKR069W	CHGT_06173
YOL058W	CHGT_06167
YPL204W	CHGT_06352
YFR002W	CHGT_10345
YJR139C	CHGT_09169
YNL218W	CHGT_10599
YJL102W	CHGT_03857
YOR005C	CHGT_03097
YOR001W	CHGT_09635
YNL275W	CHGT_02419
YER049W	CHGT_05928
YBR003W	CHGT_09600
YPL029W	CHGT_04737
YDR372C	CHGT_09724
YGL123W	CHGT_10858
YIL103W	CHGT_10166
YNL023C	CHGT_01848
YGR285C	CHGT_06139
YLR401C	CHGT_01662
YCR068W	CHGT_05687
YER107C	CHGT_07060
YPL122C	CHGT_08837
YAL054C	CHGT_00580
YLR153C	CHGT_00580
YDR292C	CHGT_06263
YLR208W	CHGT_09028
YKR056W	CHGT_10433
YJR076C	CHGT_06718
YGR144W	CHGT_09717
YOL130W	CHGT_05828
YFL050C	CHGT_05828
YJL108C	CHGT_01273
YOR160W	CHGT_03894
YLR372W	CHGT_07757
YNR019W	CHGT_08633
YCR048W	CHGT_08633
YPL050C	CHGT_01635
YHR077C	CHGT_04837
YDL022W	CHGT_01162
YOL059W	CHGT_01162
YDR536W	CHGT_01260
YNL138W	CHGT_04551
YCL009C	CHGT_10314
YOL016C	CHGT_01620
YFR014C	CHGT_01620
YJR126C	CHGT_00858
YBR192W	CHGT_06629
YNR012W	CHGT_03789
YLR075W	CHGT_06972
YDL058W	CHGT_10309
YIL160C	CHGT_08939
YOL060C	CHGT_08913
YBL106C	CHGT_09679
YPR032W	CHGT_09679
YPR176C	CHGT_01072
YDL149W	CHGT_00453
YER053C	CHGT_01048
YLR005W	CHGT_07908
YMR243C	CHGT_00886
YOR316C	CHGT_00886
YPL048W	CHGT_07289
YKL081W	CHGT_07289
YGL116W	CHGT_01656
YHR002W	CHGT_04669
YGR090W	CHGT_09683
YHL011C	CHGT_04410
YER099C	CHGT_04410
YBL068W	CHGT_04410
YDR128W	CHGT_06421
YPR125W	CHGT_01941
YLR447C	CHGT_08127
YPL145C	CHGT_02712
YOR237W	CHGT_02712
YDL036C	CHGT_08707
YOL066C	CHGT_08707
YLR310C	CHGT_03328
YDL100C	CHGT_07193
YDR531W	CHGT_06293
YJL208C	CHGT_05741
YLR116W	CHGT_07335
YIR023W	CHGT_09097
YGL084C	CHGT_00889
YPL189W	CHGT_00889
YBL097W	CHGT_01516
YKR002W	CHGT_03036
YFL045C	CHGT_01513
YOR157C	CHGT_01418
YNL178W	CHGT_03149
YNL317W	CHGT_05742
YOL034W	CHGT_06508
YNL290W	CHGT_10671
YEL047C	CHGT_01384
YJR051W	CHGT_01384
YJR091C	CHGT_03262
YPR042C	CHGT_03262
YLR186W	CHGT_00459
YCR028C	CHGT_05216
YBR081C	CHGT_09660
YJR077C	CHGT_10274
YJR159W	CHGT_01963
YDL246C	CHGT_01963
YLR070C	CHGT_01963
YJR049C	CHGT_01852
YEL041W	CHGT_01852
YGR188C	CHGT_00959
YOR090C	CHGT_10217
YHR204W	CHGT_01732
YKL120W	CHGT_05579
YBR087W	CHGT_10413
YPL222W	CHGT_10228
YCL040W	CHGT_06197
YDR516C	CHGT_06197
YGR184C	CHGT_01887
YOR273C	CHGT_07634
YGL225W	CHGT_02866
YER039C	CHGT_02866
YNL139C	CHGT_03968
YNL075W	CHGT_07067
YMR092C	CHGT_08654
YHL003C	CHGT_03016	CHGT_10074
YKL008C	CHGT_03016	CHGT_10074
YLR231C	CHGT_03057	CHGT_05403
YBR287W	CHGT_06189
YGR060W	CHGT_04744
YPL141C	CHGT_01937
YOR233W	CHGT_01937
YFR006W	CHGT_03600
YPL268W	CHGT_02581
YDR388W	CHGT_00552
YOR262W	CHGT_04504
YGR135W	CHGT_09413
YLR345W	CHGT_07731
YMR079W	CHGT_09638
YKL091C	CHGT_09638
YFR010W	CHGT_06626
YJL167W	CHGT_07733
YDR375C	CHGT_01890
YDL128W	CHGT_04625
YLR002C	CHGT_02927
YIR029W	CHGT_07899
YLR247C	CHGT_07210
YGR159C	CHGT_00835
YDR226W	CHGT_07998
YNL059C	CHGT_04747
YMR250W	CHGT_06388
YGR214W	CHGT_08129
YLR048W	CHGT_08129
YOR222W	CHGT_08898
YPL134C	CHGT_08898
YKR080W	CHGT_05847
YJR078W	CHGT_08472
YBR243C	CHGT_04893
YDR332W	CHGT_04791
YML093W	CHGT_09141
YOR184W	CHGT_08491
YPR110C	CHGT_01093
YDR189W	CHGT_07094
YDR300C	CHGT_03378
YHR033W	CHGT_03378
YKL027W	CHGT_06218
YHR003C	CHGT_06218
YHR104W	CHGT_01822
YJR110W	CHGT_03148
YLR114C	CHGT_03813
YIL003W	CHGT_07510
YGR086C	CHGT_01037
YPL004C	CHGT_01037
YML074C	CHGT_01885
YLR449W	CHGT_01885
YLR027C	CHGT_05041
YJL080C	CHGT_09194
YGL076C	CHGT_05531
YPL198W	CHGT_05531
YBR159W	CHGT_04239
YOR271C	CHGT_03390
YGL203C	CHGT_07037
YMR293C	CHGT_06429
YGL131C	CHGT_00972
YJL091C	CHGT_01936
YDR452W	CHGT_05923
YNL207W	CHGT_04656
YMR296C	CHGT_09748
YNL278W	CHGT_02802
YLR187W	CHGT_02802
YPL090C	CHGT_10165
YBR181C	CHGT_10165
YER055C	CHGT_00783
YDR017C	CHGT_08227
YBR020W	CHGT_05015
YDR009W	CHGT_05015
YDR120C	CHGT_03896
YDL201W	CHGT_09168
YLR216C	CHGT_08697
YLR357W	CHGT_00384
YGR056W	CHGT_00384
YDR444W	CHGT_04610
YIL116W	CHGT_03926
YDL155W	CHGT_02675
YLR210W	CHGT_02675
YDL167C	CHGT_07745
YOR272W	CHGT_07224
YIL021W	CHGT_10417
YHR112C	CHGT_05926
YML092C	CHGT_10407
YGR266W	CHGT_00822
YEL040W	CHGT_05367
YFL030W	CHGT_07954
YJL059W	CHGT_10605
YFL016C	CHGT_04871
YIR008C	CHGT_09616
YJL001W	CHGT_10928
YER126C	CHGT_05864
YJL100W	CHGT_04794
YLR055C	CHGT_06084
YGL141W	CHGT_08925
YPL249C	CHGT_10162
YDR448W	CHGT_04242
YMR012W	CHGT_03005
YOR181W	CHGT_06504
YOL068C	CHGT_08992
YDL042C	CHGT_08992
YHR166C	CHGT_07734
YER098W	CHGT_01824
YBL067C	CHGT_01824
YLR206W	CHGT_08948
YDL161W	CHGT_08948
YLR336C	CHGT_00428
YIL162W	CHGT_02287
YDR338C	CHGT_04642
YML004C	CHGT_08914
YHR031C	CHGT_03107
YML061C	CHGT_03107
YER102W	CHGT_10163
YBL072C	CHGT_10163
YKL114C	CHGT_00960
YDR244W	CHGT_05894
YNL280C	CHGT_03418
YDL117W	CHGT_07173
YOR119C	CHGT_03624
YOR243C	CHGT_05683
YPL030W	CHGT_06565
YMR110C	CHGT_08651
YEL051W	CHGT_04588
YBL037W	CHGT_08165
YLR229C	CHGT_05706
YHR132C	CHGT_07807
YOL038W	CHGT_05718
YIR004W	CHGT_10864
YJR123W	CHGT_10548
YHR066W	CHGT_04287
YDR312W	CHGT_04287
YBR234C	CHGT_01554
YJL053W	CHGT_02793
YDL040C	CHGT_05042
YPR175W	CHGT_00544
YLR004C	CHGT_05396
YKL213C	CHGT_06086
YDR264C	CHGT_03436
YOR034C	CHGT_03436
YJR105W	CHGT_03298
YGR028W	CHGT_04542
YBL056W	CHGT_00520
YER089C	CHGT_00520
YPL125W	CHGT_01725
YBR227C	CHGT_10258
YDR301W	CHGT_01713
YHR111W	CHGT_01167
YNL191W	CHGT_02566
YFL038C	CHGT_07842
YKR003W	CHGT_01859
YHR001W	CHGT_01859
YHR080C	CHGT_03891
YDR326C	CHGT_03891
YOL119C	CHGT_09774
YOR306C	CHGT_09774
YGL097W	CHGT_08855
YPR119W	CHGT_02750
YGR108W	CHGT_02750
YMR047C	CHGT_08949
YKL068W	CHGT_08949
YHR128W	CHGT_07798
YIL095W	CHGT_02968
YNL020C	CHGT_02968
YBR179C	CHGT_03112
YIL022W	CHGT_01891
YOR346W	CHGT_00985
YKL045W	CHGT_07354
YGR138C	CHGT_09587	CHGT_08142	CHGT_10016	CHGT_02937
YPR156C	CHGT_09587	CHGT_08142	CHGT_10016	CHGT_02937
YLL019C	CHGT_03391
YNL273W	CHGT_02424
YDR049W	CHGT_06391
YMR167W	CHGT_04645
YKR017C	CHGT_09740
YCR009C	CHGT_07474
YNL082W	CHGT_04545
YGR171C	CHGT_07220
YJL112W	CHGT_04507
YKR036C	CHGT_04507
YFR048W	CHGT_01759
YML086C	CHGT_06300
YPR201W	CHGT_06098
YPR118W	CHGT_10936
YDR256C	CHGT_03996
YGR088W	CHGT_03996
YBR199W	CHGT_02491
YGL011C	CHGT_06950
YJL095W	CHGT_09618
YER094C	CHGT_01576
YFR051C	CHGT_03152
YOR132W	CHGT_03856
YKL004W	CHGT_09672
YBR189W	CHGT_06594
YPL081W	CHGT_06594
YGL202W	CHGT_01611
YDR415C	CHGT_04258
YMR100W	CHGT_02570
YMR231W	CHGT_10507
YNL251C	CHGT_10339
YHR009C	CHGT_02429
YJL088W	CHGT_10313
YJL133W	CHGT_00454
YKR052C	CHGT_00454
YCR047C	CHGT_01214
YDR245W	CHGT_00797
YDR050C	CHGT_03227
YJR095W	CHGT_03507
YBR061C	CHGT_09059
YPR031W	CHGT_05756
YMR027W	CHGT_07385
YPR165W	CHGT_10388
YER119C	CHGT_06773
YBL089W	CHGT_06773
YIL133C	CHGT_07433
YNL069C	CHGT_07433
YMR277W	CHGT_00335
YMR001C	CHGT_01550
YGR175C	CHGT_04758
YJL204C	CHGT_07211
YDL137W	CHGT_01645
YDL192W	CHGT_01645
YAL042W	CHGT_01420
YGR207C	CHGT_04515
YMR214W	CHGT_06983
YPR144C	CHGT_05946
YOL123W	CHGT_07099
YBL084C	CHGT_03352
YDR242W	CHGT_03495
YKR066C	CHGT_01567
YKR079C	CHGT_03393
YGR189C	CHGT_01614
YLR148W	CHGT_03272
YNL219C	CHGT_04250
YPL209C	CHGT_03376
YNR064C	CHGT_10845
YOL062C	CHGT_10753
YPL220W	CHGT_03238
YGL135W	CHGT_03238
YDR019C	CHGT_02774
YBR133C	CHGT_10280
YBR286W	CHGT_10606
YER021W	CHGT_09624
YIL120W	CHGT_01261	CHGT_05037
YIL121W	CHGT_01261	CHGT_05037
YNL065W	CHGT_01261	CHGT_05037
YKR081C	CHGT_00927
YDR232W	CHGT_02875
YDR325W	CHGT_05633
YER140W	CHGT_09537
YHR048W	CHGT_09151
YOR091W	CHGT_07887
YLR203C	CHGT_02887
YPR097W	CHGT_01640
YBR180W	CHGT_05267
YPL152W	CHGT_01850
YLR172C	CHGT_04382
YDR364C	CHGT_09788
YPR047W	CHGT_10419
YGR085C	CHGT_01127
YPR102C	CHGT_01127
YEL055C	CHGT_01146
YNL256W	CHGT_03919
YIL118W	CHGT_06174
YNL274C	CHGT_05044
YER078C	CHGT_09087
YOR155C	CHGT_06599
YPL088W	CHGT_08742
YPL172C	CHGT_09848
YML001W	CHGT_02550
YDL056W	CHGT_06902
YML102W	CHGT_01786
YDL108W	CHGT_07212
YLR017W	CHGT_09192
YPR108W	CHGT_09185
YHR123W	CHGT_06555
YNL130C	CHGT_06555
YDL153C	CHGT_03319
YJL036W	CHGT_01942
YOL077C	CHGT_07976
YLR144C	CHGT_09117
YNR067C	CHGT_09117
YCL038C	CHGT_01064
YER168C	CHGT_04576
YPL218W	CHGT_02899
YML065W	CHGT_05901
YLR442C	CHGT_05901
YBR039W	CHGT_01616
YPR167C	CHGT_06542
YGR255C	CHGT_01090
YHR120W	CHGT_00977
YHR142W	CHGT_05314
YCL004W	CHGT_07678
YMR244W	CHGT_04525
YJL069C	CHGT_01472
YDR346C	CHGT_05028
YOR154W	CHGT_03366
YLR130C	CHGT_05526
YDR427W	CHGT_00410
YDL154W	CHGT_02743
YML021C	CHGT_01057
YDR392W	CHGT_04532
YOR212W	CHGT_03114
YPL266W	CHGT_06968
YNL048W	CHGT_10434
YBR241C	CHGT_06843
YGL104C	CHGT_06843
YPR132W	CHGT_08000
YGR118W	CHGT_08000
YLR243W	CHGT_02850
YOR202W	CHGT_02624
YJR070C	CHGT_04776
YKL149C	CHGT_08110
YJL092W	CHGT_09021
YOR022C	CHGT_08629
YIL130W	CHGT_02943
YJL206C	CHGT_02943
YBR082C	CHGT_09607
YDR059C	CHGT_09607
YIL020C	CHGT_02923
YPL214C	CHGT_02881
YPL260W	CHGT_06986
YOR312C	CHGT_01817
YMR242C	CHGT_01817
YOL120C	CHGT_08638
YNL301C	CHGT_08638
YBR028C	CHGT_01397
YBR274W	CHGT_01781
YLR088W	CHGT_00411
YMR208W	CHGT_02507
YBL035C	CHGT_07582
YIL038C	CHGT_08695
YPL060W	CHGT_06488
YHR114W	CHGT_00698
YDR142C	CHGT_04692
YOL124C	CHGT_04462
YER156C	CHGT_08691
YLR361C	CHGT_07331
YOL140W	CHGT_10457
YDR032C	CHGT_01347
YCR004C	CHGT_01347
YJL082W	CHGT_04084
YKR018C	CHGT_04084
YER087W	CHGT_00731
YGL058W	CHGT_04528
YDL205C	CHGT_07695
YJR006W	CHGT_07223
YMR314W	CHGT_07776
YBR008C	CHGT_08756	CHGT_02206
YBR296C	CHGT_03548
YJL039C	CHGT_03256
YNL221C	CHGT_06368
YJR002W	CHGT_08661
YKL193C	CHGT_01821
YGL112C	CHGT_07665
YJL187C	CHGT_07024
YBL098W	CHGT_09786
YJL115W	CHGT_09682
YBR291C	CHGT_00178
YGL186C	CHGT_05257
YNL010W	CHGT_04134
YDR379W	CHGT_04619
YOR127W	CHGT_04619
YKL024C	CHGT_01459
YML018C	CHGT_02551
YPR137W	CHGT_02458
YHR011W	CHGT_08259
YKR093W	CHGT_08282
YHR026W	CHGT_04501
YFR021W	CHGT_08164
YJR013W	CHGT_10871
YNL121C	CHGT_07069
YHR117W	CHGT_07069
YBL041W	CHGT_02727
YDR324C	CHGT_01687
YKL205W	CHGT_05646
YOR006C	CHGT_09736
YDR523C	CHGT_01209
YNR015W	CHGT_01523
YJL121C	CHGT_05930
YNR033W	CHGT_07778
YNL031C	CHGT_10296
YBR010W	CHGT_10296
YLR380W	CHGT_09744	CHGT_08356
YDL017W	CHGT_00337
YHL010C	CHGT_09108
YPL258C	CHGT_05546
YOL055C	CHGT_05546
YPR121W	CHGT_05546
YFR005C	CHGT_02501
YLR166C	CHGT_00791
YNL202W	CHGT_04919
YNR041C	CHGT_08010
YJR117W	CHGT_02511
YMR235C	CHGT_01406
YDL119C	CHGT_05907
YPL063W	CHGT_02119
YNL297C	CHGT_09307
YHR046C	CHGT_03875
YDR287W	CHGT_03875
YBR046C	CHGT_04002
YGL143C	CHGT_07189
YCR094W	CHGT_00689
YNR048W	CHGT_00689
YNL323W	CHGT_00689
YHR148W	CHGT_00673
YHR070W	CHGT_00793
YGL001C	CHGT_02819
YGR260W	CHGT_03464
YFL005W	CHGT_04742
YMR176W	CHGT_07655
YGR162W	CHGT_05567
YGL049C	CHGT_05567
YAR003W	CHGT_01705
YBR164C	CHGT_03041
YDL006W	CHGT_03110
YDR280W	CHGT_02982
YBR110W	CHGT_04387
YDR064W	CHGT_05969
YPR178W	CHGT_01396
YKL059C	CHGT_07192
YAL041W	CHGT_10144
YPR058W	CHGT_09655
YBR104W	CHGT_09655
YBR200W	CHGT_04179
YGR163W	CHGT_02954
YBL064C	CHGT_10897
YNL279W	CHGT_10686
YML026C	CHGT_03136
YDR450W	CHGT_03136
YBR084C-A	CHGT_08428
YBL027W	CHGT_08428
YCR061W	CHGT_00404
YBR088C	CHGT_00916
YER145C	CHGT_08214
YGR048W	CHGT_10248
YDR368W	CHGT_06638
YOR120W	CHGT_06638
YAL002W	CHGT_01371
YHR089C	CHGT_00456
YEL024W	CHGT_04202
YJR075W	CHGT_06214
YBR247C	CHGT_04681
YPL155C	CHGT_01650
YDR036C	CHGT_07233
YJL068C	CHGT_05615
YKL013C	CHGT_06627
YPR135W	CHGT_07838
YKL039W	CHGT_05607
YHL017W	CHGT_05607
YKL180W	CHGT_07298
YJL177W	CHGT_07298
YGR149W	CHGT_02598
YDR416W	CHGT_04589
YKL190W	CHGT_07266
YKL217W	CHGT_07662
YOR141C	CHGT_05842
YIL144W	CHGT_09167
YNL067W	CHGT_02794
YGL147C	CHGT_02794
YHR144C	CHGT_00681
YIL034C	CHGT_01044
YDR496C	CHGT_02739
YCR023C	CHGT_04685
YJL176C	CHGT_04549
YGR278W	CHGT_05779
YGL103W	CHGT_07257
YGL083W	CHGT_08993
YML121W	CHGT_07517
YOL064C	CHGT_09238
YDR373W	CHGT_04888
YPL097W	CHGT_01749
YFR050C	CHGT_05997
YNL090W	CHGT_05009
YNL237W	CHGT_07396
YJR144W	CHGT_08846
YEL054C	CHGT_02605
YDR418W	CHGT_02605
YPL242C	CHGT_00860
YER143W	CHGT_04811
YPR066W	CHGT_01094
YOR089C	CHGT_05673
YHL002W	CHGT_08899
YGR216C	CHGT_09634
YBR214W	CHGT_00390
YGL056C	CHGT_00390
YNL308C	CHGT_05672
YPL188W	CHGT_07374
YER114C	CHGT_00719
YBL085W	CHGT_00719
YDR191W	CHGT_00803
YGR261C	CHGT_04149
YKL002W	CHGT_03111
YGR276C	CHGT_05895
YOL052C	CHGT_07512
YLR422W	CHGT_10503
YNL257C	CHGT_03154
YHR155W	CHGT_03154
YJR125C	CHGT_01301
YDR164C	CHGT_04658
YHR200W	CHGT_05916
YJR124C	CHGT_10632
YLR319C	CHGT_10462
YML014W	CHGT_10354
YLR020C	CHGT_01630
YLL012W	CHGT_01630
YCR026C	CHGT_06270
YEL016C	CHGT_06270
YMR023C	CHGT_07200
YMR203W	CHGT_07730
YNL227C	CHGT_00463
YML130C	CHGT_01710
YKR070W	CHGT_05112
YCR098C	CHGT_08935
YER117W	CHGT_02088
YBL087C	CHGT_02088
YCR031C	CHGT_05532
YJL191W	CHGT_05532
YDL159W	CHGT_00531
YKL172W	CHGT_02571
YPL045W	CHGT_03091
YGL019W	CHGT_08886
YDR266C	CHGT_10970
YLR403W	CHGT_01658
YBR074W	CHGT_07336
YMR078C	CHGT_03942
YIL083C	CHGT_06501
YML080W	CHGT_05776
YPL227C	CHGT_04757
YDR182W	CHGT_01058
YKL012W	CHGT_00806
YMR276W	CHGT_01720
YEL004W	CHGT_05914
YMR093W	CHGT_06955
YNL169C	CHGT_07312
YDR386W	CHGT_01028
YJR104C	CHGT_06400
YGR038W	CHGT_00510
YLR350W	CHGT_00510
YJL190C	CHGT_05693
YLR367W	CHGT_05693
YHR206W	CHGT_00398
YEL027W	CHGT_02654
YDL236W	CHGT_05798
YFL028C	CHGT_07174
YDR155C	CHGT_07706
YML078W	CHGT_07706
YGR234W	CHGT_10094	CHGT_01742
YPL264C	CHGT_08186
YMR253C	CHGT_08186
YKL150W	CHGT_00852
YPL237W	CHGT_00559
YOL010W	CHGT_02833
YLR014C	CHGT_04684
YLR182W	CHGT_05230
YEL056W	CHGT_07743
YBL040C	CHGT_10412
YOL152W	CHGT_06527
YDL156W	CHGT_00332
YER026C	CHGT_00401
YLR191W	CHGT_01654
YIL043C	CHGT_03350
YOR275C	CHGT_02310
YKL056C	CHGT_05699
YJR133W	CHGT_08811
YBR147W	CHGT_03233
YOL092W	CHGT_03233
YJL081C	CHGT_01373
YDR083W	CHGT_04810
YJL207C	CHGT_03047
YPL211W	CHGT_03379
YJR036C	CHGT_07951
YGR224W	CHGT_11055	CHGT_05397	CHGT_09096	CHGT_04872	CHGT_07612	CHGT_02064	CHGT_02307	CHGT_09398	CHGT_08804	CHGT_07643	CHGT_10019
YKR105C	CHGT_11055	CHGT_05397	CHGT_09096	CHGT_04872	CHGT_07612	CHGT_02064	CHGT_02307	CHGT_09398	CHGT_08804	CHGT_07643	CHGT_10019
YCL069W	CHGT_11055	CHGT_05397	CHGT_09096	CHGT_04872	CHGT_07612	CHGT_02064	CHGT_02307	CHGT_09398	CHGT_08804	CHGT_07643	CHGT_10019
YCR010C	CHGT_10857
YNR002C	CHGT_10857
YER019W	CHGT_01871
YJR098C	CHGT_02951
YNL313C	CHGT_05223
YMR210W	CHGT_02622
YIL001W	CHGT_06301
YPR091C	CHGT_06596
YLR056W	CHGT_10107
YBR037C	CHGT_06310
YBR024W	CHGT_06310
YJR025C	CHGT_01841
YML110C	CHGT_09262
YNL240C	CHGT_01403
YGR220C	CHGT_07932
YJL143W	CHGT_09330
YDL064W	CHGT_07043
YMR220W	CHGT_04989
YLR085C	CHGT_08749
YML104C	CHGT_09129
YOR096W	CHGT_03651
YNL096C	CHGT_03651
YDL226C	CHGT_04516
YER122C	CHGT_03912
YGL059W	CHGT_07248
YCR073W-A	CHGT_05799
YNR034W	CHGT_05799
YKR021W	CHGT_05311
YJL084C	CHGT_05311
YAL058W	CHGT_01486
YJR024C	CHGT_01485
YGL130W	CHGT_03347
YOR039W	CHGT_02753
YNL181W	CHGT_04739
YPR086W	CHGT_04440
YLR351C	CHGT_07128
YPL234C	CHGT_06372
YOR069W	CHGT_07340
YPL171C	CHGT_04217
YHR179W	CHGT_04217
YNR055C	CHGT_06576	CHGT_02232
YDR080W	CHGT_02355
YPL084W	CHGT_04565
YAL003W	CHGT_10873
YPL078C	CHGT_05945
YOR281C	CHGT_06256
YMR061W	CHGT_09681
YLL006W	CHGT_02871
YPL096W	CHGT_01685
YGR267C	CHGT_06822
YLR420W	CHGT_07028
YNL055C	CHGT_07045
YIL114C	CHGT_07045
YLR324W	CHGT_08772
YGR004W	CHGT_08772
YGR284C	CHGT_01592
YBR187W	CHGT_06558
YHR202W	CHGT_06375
YOL141W	CHGT_10273
YDR002W	CHGT_03117
YPR082C	CHGT_02998
YNR007C	CHGT_06588
YKL020C	CHGT_10367
YIR033W	CHGT_10367
YER148W	CHGT_04323
YGL178W	CHGT_07853
YER075C	CHGT_08306
YLR330W	CHGT_06500
YKR068C	CHGT_08405
YDR224C	CHGT_00466
YBL002W	CHGT_00466
YML034W	CHGT_00782
YDR458C	CHGT_00782
YIL039W	CHGT_02117
YKL067W	CHGT_02470
YDR323C	CHGT_05232
YJL062W	CHGT_05632
YOR025W	CHGT_05158
YKL072W	CHGT_01916
YMR053C	CHGT_01916
YBR191W	CHGT_06595
YPL079W	CHGT_06595
YDL082W	CHGT_08788
YMR142C	CHGT_08788
YHR168W	CHGT_04854
YFL001W	CHGT_07864
YLR268W	CHGT_07772
YNL072W	CHGT_08266
YBR042C	CHGT_07375
YDR018C	CHGT_07375
YLR309C	CHGT_06664
YPR161C	CHGT_07787
YDR454C	CHGT_04321
YMR313C	CHGT_01597
YGR148C	CHGT_06288
YGL031C	CHGT_06288
YPL224C	CHGT_05654
YMR177W	CHGT_05654
YMR022W	CHGT_02484
YGR187C	CHGT_04682
YEL012W	CHGT_09083
YLL041C	CHGT_01392
YNL168C	CHGT_01840
YDL052C	CHGT_05621
YPR198W	CHGT_01311	CHGT_06798	CHGT_09967	CHGT_09833
YPR022C	CHGT_04868	CHGT_07548
YNL127W	CHGT_02524
YDR168W	CHGT_03166
YAL025C	CHGT_07201
YOR007C	CHGT_05012
YLR286C	CHGT_06464
YJL093C	CHGT_09235
YHR214C-B	CHGT_08792	CHGT_04040	CHGT_10263	CHGT_10850	CHGT_00185	CHGT_11081
YER160C	CHGT_08792	CHGT_04040	CHGT_10263	CHGT_10850	CHGT_00185	CHGT_11081
YDR316W-B	CHGT_08792	CHGT_04040	CHGT_10263	CHGT_10850	CHGT_00185	CHGT_11081
YML045W	CHGT_08792	CHGT_04040	CHGT_10263	CHGT_10850	CHGT_00185	CHGT_11081
YPR158W-B	CHGT_08792	CHGT_04040	CHGT_10263	CHGT_10850	CHGT_00185	CHGT_11081
YGR161C-D	CHGT_08792	CHGT_04040	CHGT_10263	CHGT_10850	CHGT_00185	CHGT_11081
YMR050C	CHGT_08792	CHGT_04040	CHGT_10263	CHGT_10850	CHGT_00185	CHGT_11081
YPR158C-D	CHGT_08792	CHGT_04040	CHGT_10263	CHGT_10850	CHGT_00185	CHGT_11081
YGR038C-B	CHGT_08792	CHGT_04040	CHGT_10263	CHGT_10850	CHGT_00185	CHGT_11081
YBR012W-B	CHGT_08792	CHGT_04040	CHGT_10263	CHGT_10850	CHGT_00185	CHGT_11081
YOL103W-B	CHGT_08792	CHGT_04040	CHGT_10263	CHGT_10850	CHGT_00185	CHGT_11081
YDR098C-B	CHGT_08792	CHGT_04040	CHGT_10263	CHGT_10850	CHGT_00185	CHGT_11081
YOR142W-B	CHGT_08792	CHGT_04040	CHGT_10263	CHGT_10850	CHGT_00185	CHGT_11081
YDR210C-D	CHGT_08792	CHGT_04040	CHGT_10263	CHGT_10850	CHGT_00185	CHGT_11081
YER138C	CHGT_08792	CHGT_04040	CHGT_10263	CHGT_10850	CHGT_00185	CHGT_11081
YPL257W-B	CHGT_08792	CHGT_04040	CHGT_10263	CHGT_10850	CHGT_00185	CHGT_11081
YML039W	CHGT_08792	CHGT_04040	CHGT_10263	CHGT_10850	CHGT_00185	CHGT_11081
YJR027W	CHGT_08792	CHGT_04040	CHGT_10263	CHGT_10850	CHGT_00185	CHGT_11081
YLR157C-B	CHGT_08792	CHGT_04040	CHGT_10263	CHGT_10850	CHGT_00185	CHGT_11081
YLR227W-B	CHGT_08792	CHGT_04040	CHGT_10263	CHGT_10850	CHGT_00185	CHGT_11081
YPR137C-B	CHGT_08792	CHGT_04040	CHGT_10263	CHGT_10850	CHGT_00185	CHGT_11081
YDR365W-B	CHGT_08792	CHGT_04040	CHGT_10263	CHGT_10850	CHGT_00185	CHGT_11081
YJR029W	CHGT_08792	CHGT_04040	CHGT_10263	CHGT_10850	CHGT_00185	CHGT_11081
YGR027W-B	CHGT_08792	CHGT_04040	CHGT_10263	CHGT_10850	CHGT_00185	CHGT_11081
YNL284C-B	CHGT_08792	CHGT_04040	CHGT_10263	CHGT_10850	CHGT_00185	CHGT_11081
YMR045C	CHGT_08792	CHGT_04040	CHGT_10263	CHGT_10850	CHGT_00185	CHGT_11081
YBL005W-B	CHGT_08792	CHGT_04040	CHGT_10263	CHGT_10850	CHGT_00185	CHGT_11081
YDR261C-D	CHGT_08792	CHGT_04040	CHGT_10263	CHGT_10850	CHGT_00185	CHGT_11081
YCL019W	CHGT_08792	CHGT_04040	CHGT_10263	CHGT_10850	CHGT_00185	CHGT_11081
YFL002W-A	CHGT_08792	CHGT_04040	CHGT_10263	CHGT_10850	CHGT_00185	CHGT_11081
YGR161W-B	CHGT_08792	CHGT_04040	CHGT_10263	CHGT_10850	CHGT_00185	CHGT_11081
YBL100W-B	CHGT_08792	CHGT_04040	CHGT_10263	CHGT_10850	CHGT_00185	CHGT_11081
YDR034C-D	CHGT_08792	CHGT_04040	CHGT_10263	CHGT_10850	CHGT_00185	CHGT_11081
YLR410W-B	CHGT_08792	CHGT_04040	CHGT_10263	CHGT_10850	CHGT_00185	CHGT_11081
YDR210W-B	CHGT_08792	CHGT_04040	CHGT_10263	CHGT_10850	CHGT_00185	CHGT_11081
YOR343W-B	CHGT_08792	CHGT_04040	CHGT_10263	CHGT_10850	CHGT_00185	CHGT_11081
YOR192C-B	CHGT_08792	CHGT_04040	CHGT_10263	CHGT_10850	CHGT_00185	CHGT_11081
YDR261W-B	CHGT_08792	CHGT_04040	CHGT_10263	CHGT_10850	CHGT_00185	CHGT_11081
YLR035C-A	CHGT_08792	CHGT_04040	CHGT_10263	CHGT_10850	CHGT_00185	CHGT_11081
YAR009C	CHGT_08792	CHGT_04040	CHGT_10263	CHGT_10850	CHGT_00185	CHGT_11081
YJL113W	CHGT_08792	CHGT_04040	CHGT_10263	CHGT_10850	CHGT_00185	CHGT_11081
YHL009W-B	CHGT_08792	CHGT_04040	CHGT_10263	CHGT_10850	CHGT_00185	CHGT_11081
YGL077C	CHGT_01196
YNR056C	CHGT_01196
YHR161C	CHGT_00895
YGR241C	CHGT_00895
YBR256C	CHGT_01029
YHL023C	CHGT_02772
YBL104C	CHGT_05805
YMR055C	CHGT_01879
YKL196C	CHGT_03159
YER061C	CHGT_05768
YLL057C	CHGT_04941
YPR180W	CHGT_03208
YJL002C	CHGT_01084
YBR035C	CHGT_04733
YMR259C	CHGT_02960
YMR171C	CHGT_07321
YJR096W	CHGT_05453
YNL016W	CHGT_05573
YDR527W	CHGT_09698
YOR370C	CHGT_06298
YPL015C	CHGT_06165
YIL106W	CHGT_10214
YMR140W	CHGT_08735
YPR011C	CHGT_08635
YIL131C	CHGT_03006
YNL068C	CHGT_03006
YGL224C	CHGT_04803
YER037W	CHGT_04803
YLR399C	CHGT_10620
YDL070W	CHGT_10620
YNL004W	CHGT_00430
YFL009W	CHGT_05725
YPR128C	CHGT_02991
YER100W	CHGT_08740
YLL063C	CHGT_10028
YDR098C	CHGT_00740
YER174C	CHGT_00740
YGL200C	CHGT_01644
YEL037C	CHGT_03219
YGR047C	CHGT_02988
YLR459W	CHGT_01952
YHR115C	CHGT_03090
YNL116W	CHGT_03090
YDR471W	CHGT_07911
YHR010W	CHGT_07911
YGL124C	CHGT_00950
YOR130C	CHGT_01442
YGR246C	CHGT_04307
YML096W	CHGT_04443
YBR176W	CHGT_09084
YDR025W	CHGT_00845
YBR048W	CHGT_00845
YMR280C	CHGT_00728
YDL090C	CHGT_09111
YMR202W	CHGT_07141
YNL162W	CHGT_01328
YHR141C	CHGT_01328
YIL067C	CHGT_02648
YBL078C	CHGT_07993
YDL122W	CHGT_07820
YKL092C	CHGT_08698
YPL132W	CHGT_10327
YLR448W	CHGT_02808
YML073C	CHGT_02808
YDR330W	CHGT_01208
YLR370C	CHGT_02167
YGL105W	CHGT_04341
YLR215C	CHGT_03326
YJR142W	CHGT_04582
YPL117C	CHGT_04641
YMR113W	CHGT_02660
YKL132C	CHGT_02660
YNL030W	CHGT_10298
YBR009C	CHGT_10298
YPR157W	CHGT_06864
YGR141W	CHGT_06864
YCL001W	CHGT_05690
YNL201C	CHGT_04754
YDR487C	CHGT_09140
YPL244C	CHGT_05814
YOL137W	CHGT_10275
YDR013W	CHGT_01647
YEL050C	CHGT_02751
YCR019W	CHGT_04552
YBR154C	CHGT_04858
YOR296W	CHGT_01468
YOR339C	CHGT_01780
YDR407C	CHGT_07779
YKL179C	CHGT_07292
YEL023C	CHGT_10068
YPL252C	CHGT_07595
YNL084C	CHGT_03888
YDR214W	CHGT_09282
YMR143W	CHGT_01431
YDL083C	CHGT_01431
YDR447C	CHGT_03957
YML024W	CHGT_03957
YNL098C	CHGT_00601
YOR101W	CHGT_00601
YIL050W	CHGT_10926
YER059W	CHGT_10926
YDR328C	CHGT_03043
YBR155W	CHGT_03934
YLR207W	CHGT_01391
YPL104W	CHGT_00896
YGR031W	CHGT_07804
YLR026C	CHGT_06637
YJL030W	CHGT_08377
YOR021C	CHGT_07036
YOL012C	CHGT_08314
YML012W	CHGT_00629
YNL222W	CHGT_00855
YOL041C	CHGT_01798
YLR009W	CHGT_03780
YKL016C	CHGT_06274
YOR362C	CHGT_01147
YBL019W	CHGT_06583
YDR204W	CHGT_06436
YNR017W	CHGT_02961
YKL014C	CHGT_04643
YPL129W	CHGT_03118
YMR155W	CHGT_04539
YIL015W	CHGT_01355	CHGT_03273
YLR120C	CHGT_01355	CHGT_03273
YDR144C	CHGT_01355	CHGT_03273
YLR121C	CHGT_01355	CHGT_03273
YIR039C	CHGT_01355	CHGT_03273
YML106W	CHGT_04813
YMR271C	CHGT_04813
YEL046C	CHGT_01903
YNL223W	CHGT_00464
YKR051W	CHGT_04623
YMR091C	CHGT_04439
YHR008C	CHGT_07421
YER008C	CHGT_09258
YDR228C	CHGT_10352
YLR427W	CHGT_08681
YLR270W	CHGT_03842
YOR173W	CHGT_03842
YDR522C	CHGT_06993
YCL048W	CHGT_06993
YPL057C	CHGT_07586
YBR161W	CHGT_07586
YDR354W	CHGT_04466
YOL139C	CHGT_01676
YDR054C	CHGT_07720
YDL086W	CHGT_08261
YER016W	CHGT_03411
YDR410C	CHGT_05744
YBR109C	CHGT_07277
YOL049W	CHGT_02873
YGR229C	CHGT_07169
YHR176W	CHGT_07152
YOR254C	CHGT_05611
YCR088W	CHGT_00738
YIL033C	CHGT_00688
YLR045C	CHGT_02279
YGR110W	CHGT_03963
YDR484W	CHGT_04830
YGR046W	CHGT_04189
YER072W	CHGT_08669
YER162C	CHGT_08920
YOR112W	CHGT_07080
YMR240C	CHGT_10251
YMR251W	CHGT_04901
YKR076W	CHGT_04901
YGR154C	CHGT_04901
YDR247W	CHGT_04932
YPL026C	CHGT_04932
YNL302C	CHGT_05528
YOL121C	CHGT_05528
YLR337C	CHGT_00832
YNL320W	CHGT_01847
YBR239C	CHGT_09150
YOR381W	CHGT_01342	CHGT_04874	CHGT_04876	CHGT_00172	CHGT_02323
YKL220C	CHGT_01342	CHGT_04874	CHGT_04876	CHGT_00172	CHGT_02323
YNR060W	CHGT_01342	CHGT_04874	CHGT_04876	CHGT_00172	CHGT_02323
YOR384W	CHGT_01342	CHGT_04874	CHGT_04876	CHGT_00172	CHGT_02323
YLL051C	CHGT_01342	CHGT_04874	CHGT_04876	CHGT_00172	CHGT_02323
YML022W	CHGT_01731
YDR441C	CHGT_01731
YGR003W	CHGT_01136
YMR016C	CHGT_00576
YMR247C	CHGT_04113
YKR043C	CHGT_06624
YOR332W	CHGT_06474
YOR125C	CHGT_08665
YDR371W	CHGT_01407
YDR425W	CHGT_03346
YDR376W	CHGT_04547
YMR226C	CHGT_04591
YGR172C	CHGT_08854
YOR311C	CHGT_08138
YDR028C	CHGT_00794
YGR001C	CHGT_00408
YIL140W	CHGT_00521
YCR063W	CHGT_03295
YER151C	CHGT_07011
YOL080C	CHGT_03796
YGL252C	CHGT_01425
YPL069C	CHGT_00570
YGR186W	CHGT_04784
YBR146W	CHGT_07288
YHR004C	CHGT_07007
YJL055W	CHGT_07775
YGR213C	CHGT_09483	CHGT_06674
[truncated: 1,021 more rows]
