# Supplementary material for: Evolutionary Conservation and Diversification of Puf RNA Binding Proteins and Their mRNA Targets
Source: PLoS Biol. 2015 Nov 20;13(11):e1002307. doi: 10.1371/journal.pbio.1002307 (PMC4654594; doi:10.1371/journal.pbio.1002307)
Supplement: S4 Dataset — (ZIP) [file pbio.1002307.s004.zip › S.cerevisiae.fa_C.guilliermondii.fa.txt]

YLR106C	PGUT_03668
YJL130C	PGUT_01980
YNR016C	PGUT_00805
YGR032W	PGUT_01168
YLR342W	PGUT_01168
YDL171C	PGUT_04458
YKL182W	PGUT_02173
YPL231W	PGUT_02105
YHR165C	PGUT_00095
YNL262W	PGUT_01613
YOR341W	PGUT_03709
YGL206C	PGUT_02634
YKL203C	PGUT_00434
YJR066W	PGUT_00434
YGL195W	PGUT_04839
YOR116C	PGUT_04343
YOR151C	PGUT_02833
YPR010C	PGUT_00409
YPL082C	PGUT_01477
YOR207C	PGUT_04096
YKR054C	PGUT_04206
YBR218C	PGUT_03757
YGL062W	PGUT_03757
YOR326W	PGUT_05593
YGR061C	PGUT_01875
YDR457W	PGUT_02920
YDR135C	PGUT_04879
YLR249W	PGUT_00470
YNL014W	PGUT_00470
YBR115C	PGUT_04759
YIL129C	PGUT_02032
YAL026C	PGUT_02248
YGR094W	PGUT_04127
YBL076C	PGUT_02057
YDR093W	PGUT_05698
YER166W	PGUT_05698
YNL088W	PGUT_04026
YOR153W	PGUT_04203
YDR406W	PGUT_04203
YOR328W	PGUT_04203
YNL132W	PGUT_00338
YJL050W	PGUT_05017
YEL031W	PGUT_04125
YJR137C	PGUT_01325
YOR133W	PGUT_02912
YDR385W	PGUT_02912
YER164W	PGUT_04323
YIL125W	PGUT_03460
YPL226W	PGUT_01598
YPL160W	PGUT_01430
YMR229C	PGUT_05282
YDL145C	PGUT_00574
YGR218W	PGUT_02541
YHR186C	PGUT_05512
YDL126C	PGUT_04428
YNL102W	PGUT_00860
YGR281W	PGUT_02559
YDR127W	PGUT_03670
YKL210W	PGUT_04230
YPL217C	PGUT_00686
YBR023C	PGUT_03643
YOL021C	PGUT_02741
YMR162C	PGUT_02494
YGL173C	PGUT_01050
YER070W	PGUT_02918
YIL066C	PGUT_02918
YLR304C	PGUT_00102
YLR305C	PGUT_03472
YLR410W	PGUT_02174
YOR335C	PGUT_00223
YMR109W	PGUT_03771
YKL129C	PGUT_03771
YDL102W	PGUT_00067
YLR398C	PGUT_01949
YAL035W	PGUT_05887
YMR189W	PGUT_04868
YDL140C	PGUT_01105
YCR057C	PGUT_00800
YOR304W	PGUT_04902
YER171W	PGUT_04303
YER125W	PGUT_01556
YOR291W	PGUT_02479
YLL040C	PGUT_04820
YJL200C	PGUT_01622
YLR087C	PGUT_02187
YFR031C	PGUT_02337
YBR084W	PGUT_04085
YGR204W	PGUT_04085
YLR384C	PGUT_04171
YIL143C	PGUT_05450
YGR217W	PGUT_00535
YMR186W	PGUT_04670
YPL240C	PGUT_04670
YGL008C	PGUT_02049
YPL036W	PGUT_02049
YER091C	PGUT_02101
YGL120C	PGUT_02025
YER172C	PGUT_04336
YKL215C	PGUT_01663	PGUT_05204
YBL023C	PGUT_00348
YBR245C	PGUT_04153
YIL126W	PGUT_02656
YLL015W	PGUT_00101
YMR205C	PGUT_04679
YFL036W	PGUT_04733
YGL009C	PGUT_01147
YLL026W	PGUT_03470
YDR039C	PGUT_02728
YDR040C	PGUT_02728
YDR038C	PGUT_02728
YMR080C	PGUT_05712
YMR049C	PGUT_00616
YGR240C	PGUT_03026
YFR009W	PGUT_02734
YPR019W	PGUT_03230
YLL048C	PGUT_02215
YHL035C	PGUT_02215
YPR160W	PGUT_00390
YER110C	PGUT_01568
YER069W	PGUT_01843
YCL054W	PGUT_03435
YGL167C	PGUT_00945
YLR272C	PGUT_00431
YBL105C	PGUT_04383
YLL024C	PGUT_04814
YAL005C	PGUT_04814
YDR097C	PGUT_03193
YGL150C	PGUT_01880
YGL006W	PGUT_02039
YLR069C	PGUT_03639
YER013W	PGUT_00508
YDL031W	PGUT_04214
YMR196W	PGUT_02201
YDR293C	PGUT_03040
YJL005W	PGUT_03911
YML059C	PGUT_02654
YIL078W	PGUT_01683
YCR011C	PGUT_04776
YPL012W	PGUT_00376
YDL229W	PGUT_01956
YNL209W	PGUT_01956
YGL022W	PGUT_03706
YKL148C	PGUT_05465
YJL045W	PGUT_05465
YKR001C	PGUT_05702
YPL006W	PGUT_04987
YBR114W	PGUT_02418
YHR074W	PGUT_04938
YNL123W	PGUT_00318
YDR238C	PGUT_00251
YJR045C	PGUT_04143
YEL030W	PGUT_04143
YOR168W	PGUT_00406
YDR283C	PGUT_04190
YFR019W	PGUT_02720
YKR031C	PGUT_05838
YLR129W	PGUT_01287
YDR170C	PGUT_02109
YLR409C	PGUT_00725
YHR027C	PGUT_03214
YDR091C	PGUT_04324
YJR035W	PGUT_03649
YLR419W	PGUT_01315
YPL093W	PGUT_00591
YMR120C	PGUT_03817
YLR028C	PGUT_03817
YGR090W	PGUT_05318
YGL234W	PGUT_03123
YHR023W	PGUT_03411
YLR274W	PGUT_02276
YOR330C	PGUT_00905
YER036C	PGUT_05261
YGL156W	PGUT_04575
YMR108W	PGUT_00676
YDR258C	PGUT_05038
YKR009C	PGUT_03524
YDR234W	PGUT_01420
YBR235W	PGUT_01304
YOR270C	PGUT_04169
YFR015C	PGUT_00799
YLR258W	PGUT_00799
YDL215C	PGUT_03730
YOL006C	PGUT_04275
YPR074C	PGUT_01282
YBR117C	PGUT_01282
YBR121C	PGUT_05518
YGL207W	PGUT_04123
YGL163C	PGUT_05597
YOR086C	PGUT_03710
YNL087W	PGUT_03710
YDR060W	PGUT_04381
YGR270W	PGUT_03048
YLR450W	PGUT_04712
YML075C	PGUT_04712
YLL034C	PGUT_02466
YDR129C	PGUT_03433
YHR072W	PGUT_05319
YDR335W	PGUT_04571
YLR430W	PGUT_02149
YML035C	PGUT_05035
YKL157W	PGUT_01136
YHR047C	PGUT_01136
YBR127C	PGUT_01621
YCR093W	PGUT_04019
YDL058W	PGUT_04173
YGR264C	PGUT_03043
YBR202W	PGUT_02112
YGR145W	PGUT_05625
YJL109C	PGUT_02548
YDR037W	PGUT_01408
YPR184W	PGUT_05358
YEL022W	PGUT_01921
YJR031C	PGUT_01921
YPR145W	PGUT_02118
YGR124W	PGUT_02118
YBR136W	PGUT_02812
YPL110C	PGUT_03069
YAL054C	PGUT_05561
YPR181C	PGUT_00105
YDR212W	PGUT_04399
YJL074C	PGUT_04663
YAR042W	PGUT_01708
YDL019C	PGUT_01708
YMR266W	PGUT_04035
YBR196C	PGUT_00926
YER025W	PGUT_05410
YJL212C	PGUT_00238
YJL012C	PGUT_02492
YGL137W	PGUT_05787
YNR031C	PGUT_03774
YCR073C	PGUT_03774
YEL032W	PGUT_04139
YGR245C	PGUT_04088
YJR016C	PGUT_00520
YDR341C	PGUT_02829
YLR397C	PGUT_01947
YPR112C	PGUT_00651
YFL007W	PGUT_05262
YPL167C	PGUT_04165
YLR259C	PGUT_05565
YMR128W	PGUT_02711
YMR217W	PGUT_04041
YHR020W	PGUT_05630
YLR189C	PGUT_04770
YOR109W	PGUT_00153
YNL106C	PGUT_00153
YKL165C	PGUT_01762
YIL109C	PGUT_05121
YNL049C	PGUT_05121
YPR024W	PGUT_05399
YJR138W	PGUT_03983
YGR100W	PGUT_05392
YGR116W	PGUT_05819
YGL238W	PGUT_03138
YGL245W	PGUT_00414
YBL015W	PGUT_02595
YKL029C	PGUT_00881
YLR044C	PGUT_03175
YLR134W	PGUT_03175
YGR087C	PGUT_03175
YDR172W	PGUT_02126
YLL001W	PGUT_01137
YJL014W	PGUT_02488
YFR030W	PGUT_02341
YNL161W	PGUT_00913
YMR288W	PGUT_00058
YNL061W	PGUT_00331
YNL250W	PGUT_00649
YNL271C	PGUT_03629
YDR001C	PGUT_02561
YBR001C	PGUT_02561
YOR048C	PGUT_01227
YBL039C	PGUT_03074
YJR103W	PGUT_03074
YBL004W	PGUT_03448
YOR211C	PGUT_04054
YEL011W	PGUT_00035
YMR089C	PGUT_05644
YJL033W	PGUT_04105
YFL008W	PGUT_00290
YDL095W	PGUT_05096
YBR229C	PGUT_02179
YJR121W	PGUT_01384
YJR064W	PGUT_00436
YLR347C	PGUT_01152
YCR017C	PGUT_00317
YDL143W	PGUT_04109
YLR086W	PGUT_02184
YKR097W	PGUT_01239
YNL247W	PGUT_03636
YER017C	PGUT_00579
YIL142W	PGUT_01967
YJL111W	PGUT_03409
YLR289W	PGUT_02271
YMR290C	PGUT_03038
YLR175W	PGUT_04294
YLR032W	PGUT_02715
YPR159W	PGUT_01825
YGR143W	PGUT_01825
YNL104C	PGUT_03620
YOR108W	PGUT_03620
YLR359W	PGUT_00939
YNL189W	PGUT_04628
YCL030C	PGUT_01505
YOR206W	PGUT_04099
YDR291W	PGUT_00490
YHR205W	PGUT_02462
YMR301C	PGUT_03174
YBR080C	PGUT_02778
YBL024W	PGUT_00345
YOL090W	PGUT_02306
YBR296C	PGUT_02583
YLR060W	PGUT_01438
YML072C	PGUT_04710
YOR217W	PGUT_00991
YML056C	PGUT_04001	PGUT_04215
YLR432W	PGUT_04001	PGUT_04215
YHR216W	PGUT_04001	PGUT_04215
YJR143C	PGUT_01333
YPR194C	PGUT_03615	PGUT_03614	PGUT_03612	PGUT_01209	PGUT_01632
YNL330C	PGUT_02265
YDL190C	PGUT_02380
YLL031C	PGUT_02460
YLR058C	PGUT_02603
YNR067C	PGUT_03288	PGUT_00767
YNL313C	PGUT_01398
YNL192W	PGUT_01563
YBR294W	PGUT_03202
YLR092W	PGUT_03202
YNR013C	PGUT_05589
YOR204W	PGUT_05621
YPL119C	PGUT_05621
YOR310C	PGUT_02861
YLR277C	PGUT_02275
YKR086W	PGUT_05446
YDR074W	PGUT_04321
YLL008W	PGUT_03914
YDR023W	PGUT_00691
YER043C	PGUT_03057
YHR019C	PGUT_05629
YDR477W	PGUT_00839
YNL021W	PGUT_03879
YDR109C	PGUT_03203
YOL098C	PGUT_05638
YLR389C	PGUT_00170
YBL022C	PGUT_00346
YLR454W	PGUT_00898
YPL207W	PGUT_05777
YLR197W	PGUT_02877
YOR014W	PGUT_04000
YDL060W	PGUT_01937
YGR103W	PGUT_02531
YBL099W	PGUT_01133
YDL164C	PGUT_03526
YHR037W	PGUT_03032
YER065C	PGUT_04804
YMR304W	PGUT_03554
YKL145W	PGUT_05524
YEL013W	PGUT_01027
YDR456W	PGUT_02931
YOR317W	PGUT_02895
YMR246W	PGUT_02895
YIL009W	PGUT_02895
YOL084W	PGUT_01795
YOR128C	PGUT_04377
YPL125W	PGUT_04069
YBL079W	PGUT_01572
YER105C	PGUT_01572
YJL153C	PGUT_02894
YOL004W	PGUT_05737
YAL038W	PGUT_00716
YHR028C	PGUT_03257
YHR170W	PGUT_04074
YDL131W	PGUT_01480
YDL182W	PGUT_01480
YLL039C	PGUT_02244
YBL066C	PGUT_03868
YKL078W	PGUT_03539
YNL325C	PGUT_05082
YMR058W	PGUT_02941
YPR189W	PGUT_05458
YNL287W	PGUT_00237
YOR356W	PGUT_03378
YPL262W	PGUT_01341
YGL099W	PGUT_05784
YMR105C	PGUT_05295
YKL127W	PGUT_05295
YBR019C	PGUT_05863
YKR093W	PGUT_05281	PGUT_01220
YMR300C	PGUT_03140
YJL008C	PGUT_03627
YHR018C	PGUT_05628
YDR301W	PGUT_04580
YDR211W	PGUT_04403
YBR126C	PGUT_01615
YDL007W	PGUT_05101
YCR042C	PGUT_02059
YER081W	PGUT_01716
YIL074C	PGUT_01716
YDR188W	PGUT_04349
YNR011C	PGUT_02162
YDL178W	PGUT_01680
YHR164C	PGUT_02862
YPR033C	PGUT_04310
YDR150W	PGUT_00696
YOR027W	PGUT_03389
YDR190C	PGUT_04353
YDL195W	PGUT_00530
YGR199W	PGUT_00698
YBR143C	PGUT_05290
YKR002W	PGUT_03402
YNL241C	PGUT_03724
YPR156C	PGUT_02361
YGR138C	PGUT_02361
YHR039C	PGUT_00419
YOL075C	PGUT_03089
YDR334W	PGUT_00422
YNL238W	PGUT_03723
YLR083C	PGUT_03207
YDR107C	PGUT_03207
YGL114W	PGUT_00745
YFL039C	PGUT_05600
YMR015C	PGUT_05085
YNR008W	PGUT_04692
YNL267W	PGUT_03404
YAL053W	PGUT_03473
YOR063W	PGUT_02539
YJL129C	PGUT_01982
YPL147W	PGUT_01145
YPL086C	PGUT_00588
YML093W	PGUT_01600
YDR536W	PGUT_04006	PGUT_03688
YNL220W	PGUT_03145
YKL010C	PGUT_05073
YOR187W	PGUT_04729
YFL018C	PGUT_01180
YDR256C	PGUT_01850
YIL155C	PGUT_05479
YGL078C	PGUT_00233
YLR241W	PGUT_04363
YPL235W	PGUT_04687
YBR263W	PGUT_05611
YGL084C	PGUT_05011
YFL034W	PGUT_01439
YGR254W	PGUT_04391
YHR174W	PGUT_04391
YDL160C	PGUT_03141
YLL018C	PGUT_01914
YPL043W	PGUT_04796
YLR222C	PGUT_01273
YER090W	PGUT_01677
YBR097W	PGUT_03799
YLR378C	PGUT_03975
YOR374W	PGUT_03008
YGR055W	PGUT_05830
YDR062W	PGUT_00494
YHL032C	PGUT_01075
YMR297W	PGUT_05015
YNR001C	PGUT_00307
YCR005C	PGUT_00307
YHL030W	PGUT_02246
YLR276C	PGUT_00890
YPR026W	PGUT_00531
YJR065C	PGUT_00435
YBL007C	PGUT_03703
YDR232W	PGUT_00819
YIL166C	PGUT_04493
YPL022W	PGUT_01499
YHR096C	PGUT_05293	PGUT_05196
YJL219W	PGUT_05293	PGUT_05196
YOL156W	PGUT_05293	PGUT_05196
YDR342C	PGUT_05293	PGUT_05196
YDR343C	PGUT_05293	PGUT_05196
YHR094C	PGUT_05293	PGUT_05196
YDR345C	PGUT_05293	PGUT_05196
YHR092C	PGUT_05293	PGUT_05196
YLR081W	PGUT_05293	PGUT_05196
YJL214W	PGUT_05293	PGUT_05196
YFL011W	PGUT_05293	PGUT_05196
YMR011W	PGUT_05293	PGUT_05196
YBL088C	PGUT_05750
YMR131C	PGUT_05006
YPR173C	PGUT_05419
YNL329C	PGUT_00718
YGL048C	PGUT_03744
YGL026C	PGUT_04828
YER165W	PGUT_04322
YDR394W	PGUT_02988
YFR044C	PGUT_03060
YHR007C	PGUT_03415
YMR001C	PGUT_04276
YOR117W	PGUT_04345
YML057W	PGUT_04703
YLR433C	PGUT_04703
YAL023C	PGUT_01319
YOR321W	PGUT_01319
YGR258C	PGUT_02523
YPR080W	PGUT_05144
YBR118W	PGUT_05144
YER086W	PGUT_02270
YLR138W	PGUT_01374
YFL004W	PGUT_00295
YPL019C	PGUT_00295
YOR375C	PGUT_03895
YAL062W	PGUT_03895
YOR160W	PGUT_02675
YBR198C	PGUT_00968
YDR122W	PGUT_05224
YLR096W	PGUT_05224
YNL045W	PGUT_04447
YML085C	PGUT_04245
YML124C	PGUT_04245
YKR039W	PGUT_05374	PGUT_02857	PGUT_03595
YMR261C	PGUT_01403
YML100W	PGUT_01403
YHL016C	PGUT_02455
YOL066C	PGUT_03398
YLR196W	PGUT_05260
YOR259C	PGUT_03825
YBR041W	PGUT_03807
YJL039C	PGUT_01229
YMR307W	PGUT_02099
YCR053W	PGUT_00240
YGR211W	PGUT_00536
YGR200C	PGUT_04103
YDR141C	PGUT_02470
YGR019W	PGUT_03850
YNL163C	PGUT_03142
YPL265W	PGUT_04134
YNR055C	PGUT_04741
YLR303W	PGUT_01379
YGL012W	PGUT_03519
YLL029W	PGUT_02071
YML010W	PGUT_04943
YBR038W	PGUT_00200
YLR401C	PGUT_00726
YDR507C	PGUT_03305
YCL024W	PGUT_03305
YLR371W	PGUT_02924
YGR070W	PGUT_02924
YOR046C	PGUT_00640
YEL063C	PGUT_00325
YNL270C	PGUT_00325
YNL268W	PGUT_00325
YPL023C	PGUT_01501
YOL130W	PGUT_04205
YFL050C	PGUT_04205
YGL186C	PGUT_05811
YOL045W	PGUT_01297
YAL017W	PGUT_01297
YJL010C	PGUT_00609
YCR012W	PGUT_03808
YGL236C	PGUT_03133
YHR079C	PGUT_03117
YPR035W	PGUT_01083
YAL048C	PGUT_05742
YCR072C	PGUT_03772
YNL059C	PGUT_00332
YPL203W	PGUT_00446
YNL112W	PGUT_04031
YBR006W	PGUT_01688
YOL058W	PGUT_00055
YFR053C	PGUT_00965
YGL253W	PGUT_00965
YLL011W	PGUT_03573
YJL080C	PGUT_05828
YLR174W	PGUT_02805
YNL009W	PGUT_02805
YOR243C	PGUT_03578
YDL066W	PGUT_03659
YLR234W	PGUT_04361
YLR113W	PGUT_05033
YAL016W	PGUT_01321
YGL077C	PGUT_02702
YOR361C	PGUT_05744
YLR180W	PGUT_03301
YDR502C	PGUT_03301
YPL008W	PGUT_04967
YKL015W	PGUT_01067
YDR189W	PGUT_04352
YDR270W	PGUT_02677
YOL057W	PGUT_00748
YOL097C	PGUT_02743
YOL060C	PGUT_03717
YKL126W	PGUT_04387
YMR104C	PGUT_04387
YGL194C	PGUT_03521
YAL036C	PGUT_05886
YGR125W	PGUT_05309
YNL117W	PGUT_03327
YIR031C	PGUT_03327
YFL022C	PGUT_01182
YML069W	PGUT_00729
YJL155C	PGUT_01944
YNL142W	PGUT_01536
YHR042W	PGUT_04567
YDL134C	PGUT_00562
YDL188C	PGUT_00562
YJR132W	PGUT_01352
YBR142W	PGUT_05291
YER052C	PGUT_05378
YPL263C	PGUT_05004
YGL027C	PGUT_04830
YGR088W	PGUT_05581
YHR183W	PGUT_05084
YGR256W	PGUT_05084
YML016C	PGUT_05574
YDR436W	PGUT_05574
YPR111W	PGUT_04130
YGR092W	PGUT_04130
YDR375C	PGUT_04778
YKR056W	PGUT_00555
YGR274C	PGUT_03110
YER178W	PGUT_04335
YKR059W	PGUT_00553
YJL138C	PGUT_00553
YDL132W	PGUT_00569
YDL240W	PGUT_03884
YGR287C	PGUT_05731	PGUT_01643	PGUT_05667
YOL157C	PGUT_05731	PGUT_01643	PGUT_05667
YIL172C	PGUT_05731	PGUT_01643	PGUT_05667
YJL221C	PGUT_05731	PGUT_01643	PGUT_05667
YBR299W	PGUT_05731	PGUT_01643	PGUT_05667
YGR292W	PGUT_05731	PGUT_01643	PGUT_05667
YJL216C	PGUT_05731	PGUT_01643	PGUT_05667
YIL046W	PGUT_00537
YDL055C	PGUT_03970
YKL104C	PGUT_00671
YDR496C	PGUT_05099
YPL106C	PGUT_00585
YBR169C	PGUT_00585
YGL171W	PGUT_03226
YDL084W	PGUT_01381
YJL102W	PGUT_00482
YBR248C	PGUT_00207
YDL210W	PGUT_05149
YEL060C	PGUT_05640
YML126C	PGUT_04243
YLR103C	PGUT_05058
YGR210C	PGUT_01759
YOR093C	PGUT_00177
YLR253W	PGUT_03334
YGR266W	PGUT_03021
YGL055W	PGUT_04871
YMR302C	PGUT_00286
YER056C	PGUT_05900	PGUT_02123
YER060W	PGUT_05900	PGUT_02123
YER060W-A	PGUT_05900	PGUT_02123
YCL025C	PGUT_02946	PGUT_02845
YDR508C	PGUT_02946	PGUT_02845
YBR068C	PGUT_02946	PGUT_02845
YDR046C	PGUT_02946	PGUT_02845
YNL154C	PGUT_02011
YHR135C	PGUT_02011
YPR088C	PGUT_03422
YDL029W	PGUT_00779
YEL036C	PGUT_02336
YER133W	PGUT_03483
YGL148W	PGUT_03480
YER049W	PGUT_05377
YDR481C	PGUT_02362
YGR252W	PGUT_04073
YEL065W	PGUT_05301
YLR240W	PGUT_04357
YOL011W	PGUT_01288
YMR008C	PGUT_01288
YMR006C	PGUT_01288
YFL025C	PGUT_00621
YOR165W	PGUT_00481
YGL180W	PGUT_04819
YBR073W	PGUT_01392
YHR068W	PGUT_00666
YIL107C	PGUT_01532
YDL112W	PGUT_04534
YOR067C	PGUT_00639
YJR010W	PGUT_05083
YKR024C	PGUT_00367
YJL026W	PGUT_02981
YBR281C	PGUT_05551
YOL145C	PGUT_03501
YHL040C	PGUT_05184
YHL047C	PGUT_05184
YJL095W	PGUT_03900
YML123C	PGUT_03299
YPL091W	PGUT_03331
YHR065C	PGUT_05502
YMR309C	PGUT_05256
YBR017C	PGUT_05305
YPL153C	PGUT_03581
YOL034W	PGUT_01898
YOR227W	PGUT_04066
YPL137C	PGUT_04066
YBR166C	PGUT_02400
YBL011W	PGUT_03525
YFL002C	PGUT_02425
YGR185C	PGUT_02395
YIL147C	PGUT_03258
YKL135C	PGUT_02660
YKL197C	PGUT_00358
YDL040C	PGUT_03392
YDR365C	PGUT_04418
YER082C	PGUT_01694
YKL181W	PGUT_02175
YER006W	PGUT_00628
YKL046C	PGUT_04956
YDR158W	PGUT_00730
YNL064C	PGUT_00334
YHR169W	PGUT_04091
YNL243W	PGUT_04289
YNL298W	PGUT_01780
YLR451W	PGUT_05411
YDL244W	PGUT_02619
YFL058W	PGUT_02619
YNL332W	PGUT_02619
YJR156C	PGUT_02619
YDL194W	PGUT_01830
YDL138W	PGUT_01830
YDR497C	PGUT_05345
YOL103W	PGUT_05345
YDL174C	PGUT_02973
YMR216C	PGUT_00587
YDR294C	PGUT_00600
YLR438W	PGUT_01375
YOR087W	PGUT_04150
YCR098C	PGUT_01798
YBR094W	PGUT_05242
YIR028W	PGUT_02693
YBR021W	PGUT_02693
YBL042C	PGUT_02693
YKR089C	PGUT_02614
YOR081C	PGUT_02614
YJL197W	PGUT_04456
YDR452W	PGUT_00381
YIL103W	PGUT_05659
YNL172W	PGUT_04730
YKL064W	PGUT_03653
YBR298C	PGUT_01640	PGUT_01641	PGUT_01642
YJR160C	PGUT_01640	PGUT_01641	PGUT_01642
YDL247W	PGUT_01640	PGUT_01641	PGUT_01642
YGR289C	PGUT_01640	PGUT_01641	PGUT_01642
YBR079C	PGUT_02770
YKL103C	PGUT_00667
YPL009C	PGUT_01442
YLR089C	PGUT_02164	PGUT_03925
YDR111C	PGUT_02164	PGUT_03925
YOL122C	PGUT_00447
YNL082W	PGUT_01964
YFR002W	PGUT_04969
YOR196C	PGUT_02382
YOR124C	PGUT_04777
YLR188W	PGUT_04769
YHR064C	PGUT_00144
YKL134C	PGUT_02947
YGL205W	PGUT_00646	PGUT_00645	PGUT_01193
YOR388C	PGUT_03274	PGUT_03290
YGR233C	PGUT_02543
YHL011C	PGUT_02477
YIL067C	PGUT_02917
YJL101C	PGUT_03124
YOR244W	PGUT_03566
YPR138C	PGUT_00674
YGR121C	PGUT_00674
YJR072C	PGUT_00355
YBR031W	PGUT_02545
YDR012W	PGUT_02545
YFL033C	PGUT_00398
YMR231W	PGUT_00830
YDL047W	PGUT_01122
YGR155W	PGUT_01035
YIL091C	PGUT_01973
YJR033C	PGUT_02040
YOR370C	PGUT_02250
YPL109C	PGUT_02416
YDR388W	PGUT_04307
YPL154C	PGUT_04145
YHR120W	PGUT_00322
YER003C	PGUT_02134
YFR038W	PGUT_01905
YCL018W	PGUT_04278
YCR028C	PGUT_05636
YPL030W	PGUT_04801
YBR170C	PGUT_00584
YLR163C	PGUT_04481
YDL001W	PGUT_03449
YMR083W	PGUT_01281
YMR303C	PGUT_01281
YOL086C	PGUT_01281
YDR421W	PGUT_04328
YPL259C	PGUT_00518
YML080W	PGUT_02472
YOR273C	PGUT_03838	PGUT_03837
YOR348C	PGUT_02549
YMR165C	PGUT_04971
YBR043C	PGUT_03791
YKR038C	PGUT_02800
YEL042W	PGUT_05619
YER015W	PGUT_01679	PGUT_04686
YGR170W	PGUT_03044
YML061C	PGUT_02652
YNL256W	PGUT_03380
YPL184C	PGUT_05109
YOL023W	PGUT_05823
YDL148C	PGUT_01827
YIL002C	PGUT_01799
YNL083W	PGUT_01966
YNL183C	PGUT_04862
YPL116W	PGUT_04046
YKR028W	PGUT_03902
YJL098W	PGUT_03902
YCR092C	PGUT_01807
YKL017C	PGUT_01070
YLR420W	PGUT_00703
YML115C	PGUT_02230
YPR110C	PGUT_05316
YER176W	PGUT_01624
YDR324C	PGUT_00659
YDL014W	PGUT_05474
YOR175C	PGUT_00429
YPL040C	PGUT_00306
YGL097W	PGUT_00202
YBR221C	PGUT_03763
YBR139W	PGUT_05150
YLR002C	PGUT_05086
YLL028W	PGUT_04286	PGUT_01124
YIR034C	PGUT_05365
YML042W	PGUT_05231
YHR073W	PGUT_04560
YDR148C	PGUT_03476
YNL071W	PGUT_00150
YGR192C	PGUT_01317	PGUT_04596
YJR009C	PGUT_01317	PGUT_04596
YJL052W	PGUT_01317	PGUT_04596
YLR328W	PGUT_01146
YGR010W	PGUT_01146
YAL021C	PGUT_01290
YDR021W	PGUT_01569
YGL202W	PGUT_02078
YML086C	PGUT_01601
YLR034C	PGUT_02698
YNL207W	PGUT_01955
YHR113W	PGUT_04412
YIR006C	PGUT_05037
YOR323C	PGUT_02249
YER080W	PGUT_00543
YBR003W	PGUT_02562
YGR173W	PGUT_03033
YER095W	PGUT_03869
YCL059C	PGUT_03304
YPL028W	PGUT_01489
YDR353W	PGUT_02681
YHR106W	PGUT_02681
YBL030C	PGUT_05700
YBR085W	PGUT_05700
YDL149W	PGUT_01826
YJR036C	PGUT_00870
YBR179C	PGUT_04524
YCR008W	PGUT_04784
YGL040C	PGUT_05030
YMR224C	PGUT_04191
YMR145C	PGUT_02433	PGUT_04603
YDL085W	PGUT_02433	PGUT_04603
YGL119W	PGUT_02024
YIR027C	PGUT_05320
YLR195C	PGUT_05259
YGL094C	PGUT_00235
YKL209C	PGUT_04231
YPL175W	PGUT_03822
YCR084C	PGUT_01096
YJR148W	PGUT_02458
YHR208W	PGUT_02458
YBR132C	PGUT_00848
YPR003C	PGUT_01064
YLR382C	PGUT_00179
YMR247C	PGUT_01244
YJR040W	PGUT_00864
YLL055W	PGUT_01213
YIL162W	PGUT_02777
YDR080W	PGUT_05850
YJR131W	PGUT_04716
YNL280C	PGUT_02536	PGUT_04548
YHR005C	PGUT_00500
YLR310C	PGUT_01917
YIR023W	PGUT_03240
YNR047W	PGUT_01803
YCR091W	PGUT_01803
YNR050C	PGUT_04239
YJL128C	PGUT_04163
YNL321W	PGUT_05730
YJL168C	PGUT_01518
YGR285C	PGUT_02397
YKL211C	PGUT_01763
YPL266W	PGUT_05003
YBR058C	PGUT_02717
YOR001W	PGUT_00217
YKL027W	PGUT_02093
YML103C	PGUT_04037
YKL022C	PGUT_05368
YFR006W	PGUT_01058
YAR007C	PGUT_02074
YGR286C	PGUT_00821
YMR278W	PGUT_02229
YLR362W	PGUT_03686
YJL141C	PGUT_01459
YEL052W	PGUT_05460
YMR093W	PGUT_00031
YOR099W	PGUT_00581
YGL211W	PGUT_05255
YMR203W	PGUT_04678
YCR068W	PGUT_00895
YKR079C	PGUT_02613
YNL006W	PGUT_04790
YBL106C	PGUT_02944
YPR032W	PGUT_02944
YLL057C	PGUT_05833	PGUT_05834
YDR101C	PGUT_04325
YIL130W	PGUT_04028
YLR027C	PGUT_03485
YML008C	PGUT_00661
YHR050W	PGUT_05090
YMR221C	PGUT_01873
YPL183C	PGUT_02056
YPL131W	PGUT_04067
YPR047W	PGUT_05212
YBL017C	PGUT_03236
YJL222W	PGUT_03236
YIL173W	PGUT_03236
YNR065C	PGUT_03236
YDR159W	PGUT_00732
YER005W	PGUT_00627
YHR188C	PGUT_00061
YER141W	PGUT_03805
YGR246C	PGUT_04089
YLR244C	PGUT_04347
YLR231C	PGUT_04392
YJR130C	PGUT_04713
YML082W	PGUT_04713
YGL091C	PGUT_01029
YJL094C	PGUT_00439
YOL010W	PGUT_00433
YGR194C	PGUT_05363
YNL023C	PGUT_03871
YDR325W	PGUT_00662
YML099C	PGUT_00229
YDR208W	PGUT_03452
YLR088W	PGUT_02165
YOR241W	PGUT_01482
YNL277W	PGUT_04771
YJL062W	PGUT_00211
YBR220C	PGUT_03764
YLR383W	PGUT_00161
YMR170C	PGUT_00081
YMR169C	PGUT_00081
YBR018C	PGUT_05866
YFL053W	PGUT_00228
YDR120C	PGUT_03244
YBL091C	PGUT_05790
YDR338C	PGUT_02703
YGR171C	PGUT_03047
YHR107C	PGUT_04327
YKR069W	PGUT_05535
YDL022W	PGUT_01519
YOL059W	PGUT_01519
YPL145C	PGUT_00988
YOR237W	PGUT_00988
YGR123C	PGUT_00575
YHR048W	PGUT_00888
YNL308C	PGUT_03785
YPR041W	PGUT_03082
YPL122C	PGUT_04095
YNL139C	PGUT_05356
YPL212C	PGUT_05772
YOR303W	PGUT_05252
YPL204W	PGUT_05773
YJL069C	PGUT_04177
YOR267C	PGUT_03574
YPR117W	PGUT_05391
YDL198C	PGUT_00875
YMR238W	PGUT_02704
YGL003C	PGUT_02077
YDL128W	PGUT_04401
YPR029C	PGUT_01726
YOR136W	PGUT_02910
YHR119W	PGUT_00321
YDR448W	PGUT_04407
YJL207C	PGUT_03361
YMR129W	PGUT_02710
YKL101W	PGUT_04386
YBR074W	PGUT_01389
YDR160W	PGUT_00706
YFR048W	PGUT_00413
YHR171W	PGUT_04077
YML054C	PGUT_05594
YOR061W	PGUT_05349
YDL141W	PGUT_01114
YOR176W	PGUT_00428
YLR166C	PGUT_04475
YPL195W	PGUT_04659
YKR003W	PGUT_03403
YHR001W	PGUT_03403
YJR152W	PGUT_00370	PGUT_03940
YOL124C	PGUT_04212
YOR074C	PGUT_05333
YLR228C	PGUT_04395
YDR213W	PGUT_04395
YDR331W	PGUT_03106
YKL085W	PGUT_02579
YGR175C	PGUT_04402
YGL001C	PGUT_05873
YDR264C	PGUT_03190
YOR034C	PGUT_03190
YNL101W	PGUT_01864
YJR077C	PGUT_01772
YLR355C	PGUT_01529
YBR249C	PGUT_00190
YBR247C	PGUT_00205
YJL154C	PGUT_01012
YHR009C	PGUT_04409
YMR012W	PGUT_04249
YJR145C	PGUT_04832	PGUT_02837
YHR203C	PGUT_04832	PGUT_02837
YER126C	PGUT_01042
YLR004C	PGUT_04229
YDR083W	PGUT_01554
YJL060W	PGUT_00188
YNL138W	PGUT_00333
YKL205W	PGUT_04176
YOR272W	PGUT_04043
YOR119C	PGUT_04421
YNL299W	PGUT_01578
YOL115W	PGUT_01578
YLR447C	PGUT_01359
YLR117C	PGUT_02446
YBR011C	PGUT_01792
YMR272C	PGUT_01424
YDR430C	PGUT_04910
YNL239W	PGUT_01006
YER145C	PGUT_04984	PGUT_03365
YER047C	PGUT_00123
YGR086C	PGUT_03997
YIL108W	PGUT_04661
YKL045W	PGUT_04124
YKR018C	PGUT_02551
YJL082W	PGUT_02551
YBR162C	PGUT_00559
YBR237W	PGUT_01305
YGR163W	PGUT_01913
YLR340W	PGUT_00379
YKL188C	PGUT_02156
YLR372W	PGUT_02923
YHR190W	PGUT_05132
YJR001W	PGUT_04897
YDL103C	PGUT_01074
YFR004W	PGUT_01059
YBR160W	PGUT_04785
YOR209C	PGUT_04068
YPR103W	PGUT_03989
YNL121C	PGUT_00791
YHR117W	PGUT_00791
YPL104W	PGUT_00608
YGL241W	PGUT_00947
YBR286W	PGUT_03742
YMR277W	PGUT_02226
YPL004C	PGUT_02449
YPR069C	PGUT_05047
YMR250W	PGUT_01858
YOR299W	PGUT_02672
YMR237W	PGUT_02672
YGL255W	PGUT_00760
YBR020W	PGUT_05862
YDR009W	PGUT_05862
YKL173W	PGUT_01462
YOR005C	PGUT_02983
YPR016C	PGUT_03471
YOL030W	PGUT_00517
YLR377C	PGUT_03973
YLR300W	PGUT_04742
YOR190W	PGUT_04742
YGR060W	PGUT_01908
YMR062C	PGUT_00255
YOL094C	PGUT_01103
YNR033W	PGUT_03779
YOR071C	PGUT_01197
YLR237W	PGUT_01197
YOR192C	PGUT_01197
YNL066W	PGUT_00324
YIL123W	PGUT_00324
YHL003C	PGUT_05077
YKL008C	PGUT_05077
YDL234C	PGUT_03550
YGR047C	PGUT_04646
YOR065W	PGUT_05346
YDL100C	PGUT_02422
YLR336C	PGUT_00288
YDR105C	PGUT_03228
YGR157W	PGUT_04030
YJL042W	PGUT_03420
YHR111W	PGUT_04417
YNL273W	PGUT_03336
YPR048W	PGUT_05213
YDR300C	PGUT_01119
YHR033W	PGUT_01119
YCR002C	PGUT_04226
YHR132C	PGUT_04633
YLR172C	PGUT_04761
YNL186W	PGUT_04851
YGR056W	PGUT_01177
YLR357W	PGUT_01177
YNL307C	PGUT_02626
YKL035W	PGUT_04266
YLR319C	PGUT_05882
YBR192W	PGUT_01476
YDR049W	PGUT_01391
YCL004W	PGUT_04284
YEL058W	PGUT_05000
YOL033W	PGUT_01899
YFL047W	PGUT_00090
YBL016W	PGUT_03489
YMR047C	PGUT_00959
YOL049W	PGUT_01005
YER156C	PGUT_05856
YGR282C	PGUT_02386
YOR056C	PGUT_00603
YOL061W	PGUT_03731
YMR079W	PGUT_05710
YCL040W	PGUT_02601
YDR516C	PGUT_02601
YPL029W	PGUT_01485
YHR202W	PGUT_04831
YER099C	PGUT_05233
YBL068W	PGUT_05233
YKR042W	PGUT_03605
YJL116C	PGUT_03605
YCR034W	PGUT_02768
YER107C	PGUT_03508
YDR390C	PGUT_04430
YNL317W	PGUT_02319
YLR354C	PGUT_00294
YGR043C	PGUT_00294
YBL061C	PGUT_02007
YDR044W	PGUT_04204
YKL004W	PGUT_03354
YJR139C	PGUT_03982
YMR241W	PGUT_02929
YMR034C	PGUT_03656
YDR035W	PGUT_02716
YNL137C	PGUT_00328
YOR378W	PGUT_05806	PGUT_05158
YDR164C	PGUT_04880
YHR098C	PGUT_05040
YOR141C	PGUT_02788
YNL212W	PGUT_03753
YPL133C	PGUT_04098
YML081W	PGUT_02473
YJR127C	PGUT_02473
YLR130C	PGUT_00743
YOL140W	PGUT_03768
YJR007W	PGUT_00485
YGL141W	PGUT_02508
YGR231C	PGUT_02376
YNL229C	PGUT_01445
YHR108W	PGUT_04461
YDR358W	PGUT_04461
YCL017C	PGUT_04277
YOR197W	PGUT_00072
YDL097C	PGUT_04538
YNR012W	PGUT_02163
YKL125W	PGUT_04924
YBR055C	PGUT_05007
YLR243W	PGUT_04354
YOR271C	PGUT_04039
YHR102W	PGUT_01022
YGR012W	PGUT_03168
YDL108W	PGUT_02490
YIL035C	PGUT_01110
YHR025W	PGUT_03416
YPL050C	PGUT_00592
YBR008C	PGUT_04886	PGUT_05048	PGUT_01490	PGUT_03273	PGUT_05185	PGUT_05911	PGUT_03271	PGUT_03892
YPL179W	PGUT_00221
YPR140W	PGUT_02530
YHR030C	PGUT_01253
YKL161C	PGUT_01253
YBR159W	PGUT_04787
YOR346W	PGUT_04666
YNL248C	PGUT_05648
YIL160C	PGUT_01256	PGUT_01298
YGL115W	PGUT_00744
YBL037W	PGUT_03093
YKL191W	PGUT_01369
YLR203C	PGUT_02884
YHR024C	PGUT_03412
YKL184W	PGUT_04702
YKL155C	PGUT_05508
YAR015W	PGUT_02305
YBL104C	PGUT_04385
YJR068W	PGUT_04183
YEL046C	PGUT_02360	PGUT_00080
YGR202C	PGUT_02518
YHR168W	PGUT_04092
YCR023C	PGUT_00906
YHR204W	PGUT_02459
YNL231C	PGUT_02015
YML074C	PGUT_04711
YLR449W	PGUT_04711
YMR243C	PGUT_05277
YOR316C	PGUT_05277
YPR175W	PGUT_00120
YLL041C	PGUT_03289
YPL057C	PGUT_01730
YBR161W	PGUT_01730
YPL141C	PGUT_03870
YOR233W	PGUT_03870
YHR070W	PGUT_04544
YOL077C	PGUT_02753
YHR166C	PGUT_00099
YJL172W	PGUT_02406
YCR061W	PGUT_00914	PGUT_04164
YER078C	PGUT_01816
YGL225W	PGUT_03139
YLR186W	PGUT_03307
YKL217W	PGUT_03440	PGUT_03441
YFL045C	PGUT_01172
YGL112C	PGUT_01300
YLR005W	PGUT_04942
YKL060C	PGUT_05240
YJR098C	PGUT_05646
YJL167W	PGUT_01467
YGR244C	PGUT_04080
YLR208W	PGUT_02690
YMR096W	PGUT_03985
YFL059W	PGUT_03985
YNL333W	PGUT_03985
YBR287W	PGUT_01990
YJR119C	PGUT_01383
YPR137W	PGUT_05431
YOL016C	PGUT_01515
YFR014C	PGUT_01515
YER136W	PGUT_01057
YGR189C	PGUT_02387
YIL039W	PGUT_02609
YBL097W	PGUT_05398
YFR028C	PGUT_03801
YNL141W	PGUT_01564
YPL042C	PGUT_01495
YIL022W	PGUT_05327
YBR034C	PGUT_00048
YOR262W	PGUT_02598
YFL001W	PGUT_02426
YOL141W	PGUT_00539
YOR254C	PGUT_03818
YBL085W	PGUT_00313
YER114C	PGUT_00313
YLR293C	PGUT_02279
YOR185C	PGUT_02279
YML063W	PGUT_04709
YLR441C	PGUT_04709
YJR005W	PGUT_00489
YLR055C	PGUT_00919
YJR095W	PGUT_03066
YMR146C	PGUT_02419
YHR077C	PGUT_05052
YDR244W	PGUT_01506
YGR184C	PGUT_02392
YPL063W	PGUT_02315
YIR033W	PGUT_05559
YKL020C	PGUT_05559
YGR132C	PGUT_01815
YKL114C	PGUT_00958
YLR314C	PGUT_04815
YML121W	PGUT_05131
YKL113C	PGUT_00960
YOR090C	PGUT_01950
YGL065C	PGUT_05778
YGR255C	PGUT_05650
YMR023C	PGUT_05215
YLL045C	PGUT_02212	PGUT_02333
YHL033C	PGUT_02212	PGUT_02333
YLR187W	PGUT_03316
YNL278W	PGUT_03316
YKR048C	PGUT_01144
YKL172W	PGUT_01468
YBR155W	PGUT_04725
YLR386W	PGUT_01934
YMR167W	PGUT_02502
YJR049C	PGUT_05620
YEL041W	PGUT_05620
YMR076C	PGUT_00275
YBL047C	PGUT_05835
YHR112C	PGUT_03496
YFL055W	PGUT_04684
YNL191W	PGUT_03903
YPL169C	PGUT_03821
YGL216W	PGUT_02005
YHL036W	PGUT_02216
YLL019C	PGUT_03603
YDR465C	PGUT_03413
YEL064C	PGUT_03335
YPL172C	PGUT_02600
YPL031C	PGUT_04802
YER019W	PGUT_05063
YNL075W	PGUT_01983
YHR069C	PGUT_04543
YLR100W	PGUT_05066
YNR019W	PGUT_00464
YCR048W	PGUT_00464
YER087W	PGUT_01668
YPR141C	PGUT_02528
YER020W	PGUT_00669
YLR248W	PGUT_00449
YGR261C	PGUT_02522
YJL139C	PGUT_01469
YKR061W	PGUT_01469
YKR095W	PGUT_01236
YIL149C	PGUT_01236
YOL100W	PGUT_02746
YDR490C	PGUT_02746
YGL203C	PGUT_00385
YDR245W	PGUT_01509
YCR077C	PGUT_03778
YHR088W	PGUT_04572
YMR139W	PGUT_01492
YDL079C	PGUT_01492
YHR032W	PGUT_00204
YHR114W	PGUT_02029
YNL257C	PGUT_05653
YHR155W	PGUT_05653
YBL041W	PGUT_04586
YJR002W	PGUT_04921
YBR061C	PGUT_01409
YCL009C	PGUT_01631
YIR008C	PGUT_00511
YPL097W	PGUT_03540
YHR104W	PGUT_00922	PGUT_02290
YKL221W	PGUT_00483	PGUT_05156
YOR261C	PGUT_02599
YKL194C	PGUT_04748
YPR022C	PGUT_03281	PGUT_00215
YIR029W	PGUT_02193
YLR324W	PGUT_02091
YIL104C	PGUT_05658
YDL153C	PGUT_04107
YNL169C	PGUT_04731
YIR012W	PGUT_00512
YBL098W	PGUT_05328
YGR253C	PGUT_04079
YOR006C	PGUT_02980
YER113C	PGUT_00315
YEL021W	PGUT_01920
YAL042W	PGUT_03384
YPR108W	PGUT_00775
YLR286C	PGUT_02893
YOR157C	PGUT_02907
YPR091C	PGUT_02811
YKL140W	PGUT_00850
YFR047C	PGUT_03129
YJL088W	PGUT_02052
YDR006C	PGUT_04780
YPL260W	PGUT_01692
YAL025C	PGUT_02291
YDR104C	PGUT_04333
YNL221C	PGUT_01656
YPR021C	PGUT_01049
YGL116W	PGUT_05032
YGR162W	PGUT_03746
YGL049C	PGUT_03746
YDL147W	PGUT_00516
YJL087C	PGUT_01548
YLR075W	PGUT_01171
YMR280C	PGUT_01292
YIL047C	PGUT_01127	PGUT_04599
YFR022W	PGUT_02724
YOR018W	PGUT_02724
YMR305C	PGUT_03553
YGR279C	PGUT_03553
YKR080W	PGUT_00142
YOR142W	PGUT_02787
YNL022C	PGUT_03877
YPR176C	PGUT_00121
YDL042C	PGUT_03325
YOL068C	PGUT_03325
YNR034W	PGUT_03564
YCR073W-A	PGUT_03564
YPL088W	PGUT_01689
YPL220W	PGUT_05785
YGL135W	PGUT_05785
YER061C	PGUT_01824
YJR110W	PGUT_01706
YIL030C	PGUT_02476
YLR143W	PGUT_03693
YNL007C	PGUT_04789
YDR312W	PGUT_05501
YHR066W	PGUT_05501
YLR142W	PGUT_01270
YBR293W	PGUT_04492
YCR024C	PGUT_05633
YDR099W	PGUT_04326
YER177W	PGUT_04326
YBR199W	PGUT_00607
YDR047W	PGUT_01390
YJR140C	PGUT_01337
YML049C	PGUT_02043
YLL013C	PGUT_05371
YBL080C	PGUT_01566
YBL008W	PGUT_02079
YCR009C	PGUT_04300
YLR345W	PGUT_01160
YKL021C	PGUT_05366
YCR094W	PGUT_04016
YNR048W	PGUT_04016
YGR028W	PGUT_00287
YHL023C	PGUT_00094
YIL116W	PGUT_01364
YMR296C	PGUT_00098
YCL014W	PGUT_04279
YHR011W	PGUT_02945
YOL119C	PGUT_04452	PGUT_01089
YER053C	PGUT_02140
YNR041C	PGUT_01116
YJR070C	PGUT_00437
YDR182W	PGUT_04474
YKL152C	PGUT_05024
YJL084C	PGUT_03512
YKR021W	PGUT_03512
YMR110C	PGUT_02735	PGUT_05452
YMR121C	PGUT_03816
YLR029C	PGUT_03816
YKR026C	PGUT_00365
YDR372C	PGUT_02719
YKL080W	PGUT_01723
YPR144C	PGUT_04138
YPL249C	PGUT_04833
YJR105W	PGUT_00752
YGR048W	PGUT_02997
YGR144W	PGUT_04211
YEL051W	PGUT_05463
YKL179C	PGUT_03690
YJR124C	PGUT_05412
YGR214W	PGUT_02370
YLR048W	PGUT_02370
YDR392W	PGUT_02958
YNR043W	PGUT_01095
YJL204C	PGUT_03406
YHR178W	PGUT_03949
YEL062W	PGUT_05564
YIL033C	PGUT_04936
YPL222W	PGUT_05808
YGR141W	PGUT_05375
YPR157W	PGUT_05375
YGL123W	PGUT_02021
YGL192W	PGUT_03704
YNL237W	PGUT_03722
YLR429W	PGUT_04691
YMR318C	PGUT_05188
YCR105W	PGUT_05188
YJL092W	PGUT_02378
YNL251C	PGUT_03382
YLR206W	PGUT_04954
YDL161W	PGUT_04954
YDL201W	PGUT_00828
YGR187C	PGUT_02407
YLR405W	PGUT_02182
YBL033C	PGUT_04027
YGR083C	PGUT_02247
YJL100W	PGUT_05556
YPR190C	PGUT_05457
YGL169W	PGUT_00946
YAR035W	PGUT_04721
YHL010C	PGUT_05283
YGL133W	PGUT_05765
YIL003W	PGUT_02131
YNL068C	PGUT_02044
YNR032W	PGUT_03767
YDR292C	PGUT_03045
YFR010W	PGUT_02732
YBR267W	PGUT_00212
YEL050C	PGUT_02611
YPL268W	PGUT_00206
YER021W	PGUT_00756
YDL168W	PGUT_02909
YMR235C	PGUT_00648
YDR266C	PGUT_04194
YDR176W	PGUT_04482
YOR091W	PGUT_02031
YMR293C	PGUT_03042
YDL226C	PGUT_01154
YDR359C	PGUT_04332
YML020W	PGUT_04905
YNL219C	PGUT_05890
YDL238C	PGUT_00164
YEL040W	PGUT_00573
YLR216C	PGUT_01109
YCL043C	PGUT_04774
YBL063W	PGUT_05568
YDR297W	PGUT_05540
YNL323W	PGUT_05289
YER155C	PGUT_00158
YDR142C	PGUT_02207
YJL125C	PGUT_00778
YKL193C	PGUT_00712
YDL033C	PGUT_04995
YHR158C	PGUT_03624
YGR238C	PGUT_03624
YOR231W	PGUT_00992
YPL140C	PGUT_00992
YDR242W	PGUT_00823
YBR260C	PGUT_04157
YOR334W	PGUT_00815
YHL014C	PGUT_04285
YDL017W	PGUT_05311
YNL293W	PGUT_03396
YOL112W	PGUT_03396
YOL152W	PGUT_04887	PGUT_05162
YJL208C	PGUT_02172
YBR087W	PGUT_05207
YMR259C	PGUT_01393
YGL143C	PGUT_04541
YMR313C	PGUT_02497
YML065W	PGUT_04707
YJR117W	PGUT_01385
YKL174C	PGUT_01456
YNL288W	PGUT_00203
YBR110W	PGUT_04668
YMR166C	PGUT_02499
YLR084C	PGUT_03234
YLR307W	PGUT_01142
YLR308W	PGUT_01142
YMR092C	PGUT_00032
YIL128W	PGUT_02034
YGR267C	PGUT_03041
YIL137C	PGUT_03173
YKL092C	PGUT_05711
YBR092C	PGUT_01443
YBR093C	PGUT_01443
YAR071W	PGUT_01443
YHR215W	PGUT_01443
YDL024C	PGUT_01443
YAL061W	PGUT_04554	PGUT_04220
YAL060W	PGUT_04554	PGUT_04220
YNL047C	PGUT_05104
YIL105C	PGUT_05104
YCR047C	PGUT_00465
YGL095C	PGUT_00171
YFR051C	PGUT_00981
YFL016C	PGUT_02594
YHR002W	PGUT_02095
YOR246C	PGUT_01487
YGL064C	PGUT_05769
YJL093C	PGUT_01366
YIL088C	PGUT_02004
YJR076C	PGUT_01686
YNL065W	PGUT_00335
YNL011C	PGUT_00364
YBL052C	PGUT_01672
YKL139W	PGUT_00670
YMR125W	PGUT_00916
YNL202W	PGUT_00071	PGUT_01155
YGL131C	PGUT_01539
YDL155W	PGUT_04059
YLR210W	PGUT_04059
YDR280W	PGUT_01731
YGL184C	PGUT_02075
YMR276W	PGUT_02222
YOR145C	PGUT_02960
YMR185W	PGUT_04671
YKR076W	PGUT_03861
YMR251W	PGUT_03861
YCL055W	PGUT_02804
YDR321W	PGUT_02896
YDR407C	PGUT_02906
YLR309C	PGUT_01916
YPL152W	PGUT_03568
YBL045C	PGUT_00501
YKR084C	PGUT_05815
YKR096W	PGUT_01233
YIL151C	PGUT_01233
YDR243C	PGUT_01854
YJL176C	PGUT_01464
YOL027C	PGUT_00549
YLR229C	PGUT_04396
YPR055W	PGUT_03812
YOR362C	PGUT_05746
YHR179W	PGUT_05763	PGUT_05762	PGUT_05758	PGUT_05761	PGUT_05760	PGUT_00219
YPL171C	PGUT_05763	PGUT_05762	PGUT_05758	PGUT_05761	PGUT_05760	PGUT_00219
YER162C	PGUT_01339
YIR007W	PGUT_00509
YFR021W	PGUT_02740
YNL085W	PGUT_04570
YDL246C	PGUT_05726
YJR159W	PGUT_05726
YLR070C	PGUT_05726
YJL091C	PGUT_00987
YJL115W	PGUT_01988
YER148W	PGUT_04298
YIL140W	PGUT_03761
YDR415C	PGUT_01573
YNR015W	PGUT_00809
YER024W	PGUT_05405
YKL039W	PGUT_04959
YHL017W	PGUT_04959
YDL205C	PGUT_01497
YNR064C	PGUT_00086
YGL100W	PGUT_03726
YDR380W	PGUT_04681
YPL134C	PGUT_04102
YOR222W	PGUT_04102
YER068W	PGUT_00304
YHL008C	PGUT_00891
YER102W	PGUT_01007
YBL072C	PGUT_01007
YPR058W	PGUT_00472
YBR104W	PGUT_00472
YDR444W	PGUT_03459
YJR123W	PGUT_05417
YMR100W	PGUT_04913
YPR119W	PGUT_04952
YGR108W	PGUT_04952
YBR059C	PGUT_01397
YDR395W	PGUT_02999
YIR004W	PGUT_02355
YOR025W	PGUT_00838
YOR038C	PGUT_02685
YNL297C	PGUT_03644
YBR056W	PGUT_00491
YAR003W	PGUT_02045
YFL030W	PGUT_04024
YFR037C	PGUT_04983
YBR243C	PGUT_03727
YDR019C	PGUT_05751
YJR078W	PGUT_04309
YDR069C	PGUT_00492
YER144C	PGUT_00492
YDR226W	PGUT_00877
YHR206W	PGUT_02177
YLR047C	PGUT_01756
YJL171C	PGUT_04917
YPR201W	PGUT_05759
YOR381W	PGUT_05342	PGUT_05338	PGUT_02567
YKL220C	PGUT_05342	PGUT_05338	PGUT_02567
YNR060W	PGUT_05342	PGUT_05338	PGUT_02567
YOR384W	PGUT_05342	PGUT_05338	PGUT_02567
YLL051C	PGUT_05342	PGUT_05338	PGUT_02567
YBL067C	PGUT_05202
YER098W	PGUT_05202
YBR200W	PGUT_01628
YBL019W	PGUT_04297
YMR099C	PGUT_03353
YMR244W	PGUT_04330
YJL121C	PGUT_00951
YML102W	PGUT_00245
YIL083C	PGUT_02000
YDR017C	PGUT_04219
YKL073W	PGUT_02995
YOR322C	PGUT_01296
YHR137W	PGUT_05380
YOR092W	PGUT_00728
YNL095C	PGUT_00728
YNL020C	PGUT_03878
YIL095W	PGUT_03878
YDR268W	PGUT_02687
YJR013W	PGUT_02411
YNL291C	PGUT_02819
YIL021W	PGUT_05395
YPL237W	PGUT_04673
YER132C	PGUT_02238
YGL197W	PGUT_02238
YDR332W	PGUT_03105
YML110C	PGUT_00715
YPR086W	PGUT_00695
YJL001W	PGUT_03596
YGL083W	PGUT_05129
YOR155C	PGUT_02836
YPR118W	PGUT_04931
YJR126C	PGUT_00953
YBR028C	PGUT_05703
YER129W	PGUT_04818
YKR072C	PGUT_00596
YOR054C	PGUT_00596
YDR333C	PGUT_00418
YDR168W	PGUT_02062
YFL009W	PGUT_01429
YDL086W	PGUT_02420
YBR088C	PGUT_05238
YOR184W	PGUT_02272
YNR038W	PGUT_03648
YKR081C	PGUT_05337
YMR027W	PGUT_05247
YPL188W	PGUT_02264
YPR031W	PGUT_04380
YNL274C	PGUT_03741
YGR224W	PGUT_01265	PGUT_04884
YKR105C	PGUT_01265	PGUT_04884
YPR198W	PGUT_01265	PGUT_04884
YCL069W	PGUT_01265	PGUT_04884
YNL224C	PGUT_01659
YNL062C	PGUT_00330
YER089C	PGUT_01671
YBL056W	PGUT_01671
YMR285C	PGUT_02066
YML118W	PGUT_02066
YJL081C	PGUT_00034
YJL059W	PGUT_00189
YHR082C	PGUT_03111
YNR030W	PGUT_03898
YBR207W	PGUT_05307
YLR361C	PGUT_03689
YKL120W	PGUT_04912
YPR135W	PGUT_05487
YOR171C	PGUT_01720
YLR260W	PGUT_01720
YDL101C	PGUT_02486
YNL290W	PGUT_02820
YDL156W	PGUT_00362
YDL104C	PGUT_02500
YOL038W	PGUT_00961
YGL059W	PGUT_00855
YDL025C	PGUT_03718
YPR167C	PGUT_02309
YPL090C	PGUT_02572
YBR181C	PGUT_02572
YBR037C	PGUT_01590
YDR050C	PGUT_01405
YHR008C	PGUT_02952
YGL190C	PGUT_03698
YJR075W	PGUT_02664
YDR306C	PGUT_05506
YLR330W	PGUT_03845
YCR010C	PGUT_02480
YNR002C	PGUT_02480
YNL069C	PGUT_03619
YIL133C	PGUT_03619
YGR135W	PGUT_01820
YNL178W	PGUT_01877
YHR128W	PGUT_05428
YKL106W	PGUT_05294
YKL009W	PGUT_03430
YJR091C	PGUT_03079
YPR042C	PGUT_03079
YBR212W	PGUT_02257
YER031C	PGUT_04122
YGL210W	PGUT_04122
YOR033C	PGUT_03677
YDR263C	PGUT_03677
YBR289W	PGUT_00859
YER055C	PGUT_00514
YGL122C	PGUT_02022
YLR220W	PGUT_01814
YLR133W	PGUT_02206
YLR017W	PGUT_03582
YJL106W	PGUT_00045
YER152C	PGUT_01648
YMR315W	PGUT_02064
YJR051W	PGUT_05599
YEL047C	PGUT_05599
YBR283C	PGUT_01576
YDR386W	PGUT_02934
YDR316W	PGUT_04539
YLL006W	PGUT_02519
YNL292W	PGUT_03368
YOR022C	PGUT_02916
YLR120C	PGUT_01925	PGUT_00002
YDR144C	PGUT_01925	PGUT_00002
YLR121C	PGUT_01925	PGUT_00002
YDR257C	PGUT_03343
YDR072C	PGUT_05895
YOR132W	PGUT_02954
YNR029C	PGUT_03897
YOL151W	PGUT_04892	PGUT_03923	PGUT_05107
YDR541C	PGUT_04892	PGUT_03923	PGUT_05107
YGL157W	PGUT_04892	PGUT_03923	PGUT_05107
YGL039W	PGUT_04892	PGUT_03923	PGUT_05107
YNL073W	PGUT_00157
YLR387C	PGUT_01936
YNL175C	PGUT_02241
YDR117C	PGUT_02170
YER093C	PGUT_01986
YDR339C	PGUT_02826
YNL118C	PGUT_01953
YML004C	PGUT_02731
YML125C	PGUT_04246
YNR006W	PGUT_04701
YBR177C	PGUT_04320
YPL095C	PGUT_04320
YKL150W	PGUT_05495
YBL084C	PGUT_00314
YFL038C	PGUT_00754
YGL017W	PGUT_02087
YDR054C	PGUT_05826
YJL054W	PGUT_03896
YPL101W	PGUT_03229
YPR011C	PGUT_03848
YHR142W	PGUT_04156
YML018C	PGUT_04898
YML028W	PGUT_02781
YDR453C	PGUT_02781
YDR399W	PGUT_02996
YGR207C	PGUT_02855
YOL041C	PGUT_03842
YOR212W	PGUT_03852
YMR226C	PGUT_05254
YOL052C	PGUT_05701
YDR533C	PGUT_04657
YPL280W	PGUT_04657
YOR391C	PGUT_04657
YMR322C	PGUT_04657
YGR149W	PGUT_02357
YGR195W	PGUT_02412
YGL233W	PGUT_04521
YER094C	PGUT_05013
YKL196C	PGUT_04754
YLR351C	PGUT_05805
YNL048W	PGUT_05788
YPR102C	PGUT_03990
YGR085C	PGUT_03990
YDR204W	PGUT_04463
YMR061W	PGUT_05272
YOR386W	PGUT_05829
YPL215W	PGUT_05754
YIL006W	PGUT_02136
YEL006W	PGUT_02136
YBR214W	PGUT_04870
YGL056C	PGUT_04870
YAR018C	PGUT_02304
YJL127C	PGUT_01979
YGL110C	PGUT_03733
YJL020C	PGUT_03098
YPR060C	PGUT_00476
YER122C	PGUT_05325
YLR348C	PGUT_03439
YPR165W	PGUT_01737
YPL117C	PGUT_02383
YDL137W	PGUT_02381	PGUT_00092
YDL192W	PGUT_02381	PGUT_00092
YOR202W	PGUT_01023
YJR052W	PGUT_03161
YPR004C	PGUT_01065
YGL038C	PGUT_05622
YPR161C	PGUT_05344
YER151C	PGUT_01652
YGL130W	PGUT_01540
YER168C	PGUT_03672
YNL242W	PGUT_01014
YPL150W	PGUT_01484
YLR114C	PGUT_04877
YFL034C-B	PGUT_04732
YDL117W	PGUT_02489
YER026C	PGUT_02313
YDR376W	PGUT_05225
YHL004W	PGUT_05079
YDR311W	PGUT_00134
YHR148W	PGUT_02565
YER140W	PGUT_03804
YLR209C	PGUT_02689
YLL010C	PGUT_03572
YLR019W	PGUT_03572
YBR234C	PGUT_00936
YGL105W	PGUT_01895
YNL240C	PGUT_03721
YKL198C	PGUT_00897
YJR059W	PGUT_00897
YNL067W	PGUT_02658
YGL147C	PGUT_02658
YAL002W	PGUT_02046
YBR164C	PGUT_02399
YBL064C	PGUT_03867
YDR531W	PGUT_03172
YKR066C	PGUT_02657
YNL181W	PGUT_04861
YBR039W	PGUT_00316
YER014W	PGUT_01710
YOR095C	PGUT_02027
YHL002W	PGUT_05076
YPL151C	PGUT_03565
YER027C	PGUT_01970
YGL208W	PGUT_01970
YDR214W	PGUT_02908
YDR330W	PGUT_03112
YDR299W	PGUT_05716
YPL085W	PGUT_02570
YPL242C	PGUT_04690
YPL211W	PGUT_05771
YAL012W	PGUT_01002
YEL056W	PGUT_01063
YML104C	PGUT_01433
YKR017C	PGUT_02554
YGR119C	PGUT_05444
YOL092W	PGUT_01747
YBR147W	PGUT_01747
YKR052C	PGUT_03740
YJL133W	PGUT_03740
YER048C	PGUT_00125
YEL055C	PGUT_00751
YDR194C	PGUT_01846
YDL116W	PGUT_04537
YJR006W	PGUT_03039
YOR154W	PGUT_01848
YPL016W	PGUT_01508
YGR257C	PGUT_05511
YMR314W	PGUT_04520
YPL155C	PGUT_03580
YDL078C	PGUT_01503	PGUT_02540
YGL244W	PGUT_00402
YFR050C	PGUT_00979
YPR169W	PGUT_01707
YMR267W	PGUT_04036
YPL111W	PGUT_03068
YMR155W	PGUT_04526
YPR097W	PGUT_04011
YPL176C	PGUT_01372
YOR256C	PGUT_01372
YDR090C	PGUT_01338
YKL143W	PGUT_01111
YGR227W	PGUT_02372
YJL177W	PGUT_01465
YKL180W	PGUT_01465
YOR337W	PGUT_00637
YGR098C	PGUT_04920
YOR113W	PGUT_04034
YDL207W	PGUT_00277
YIR026C	PGUT_00308
YGR005C	PGUT_02088
YLR009W	PGUT_02513
YMR142C	PGUT_04739
YDL082W	PGUT_04739
YML130C	PGUT_00232
YGR014W	PGUT_03158
YHR026W	PGUT_03213
YMR223W	PGUT_03560
YMR214W	PGUT_04241
YOR296W	PGUT_05739
YJR096W	PGUT_04009	PGUT_02736	PGUT_05897	PGUT_05898
YKL034W	PGUT_02867
YNL037C	PGUT_03146
YMR208W	PGUT_04038
YKL164C	PGUT_01804	PGUT_04923
YJL159W	PGUT_01804	PGUT_04923
YKL163W	PGUT_01804	PGUT_04923
YCR026C	PGUT_03888
YEL016C	PGUT_03888
YOR096W	PGUT_02028
YNL096C	PGUT_02028
YDL236W	PGUT_05888
YKR051W	PGUT_03719
YOL062C	PGUT_03732
YKR092C	PGUT_05449
YEL024W	PGUT_00871
YDL122W	PGUT_01995
YBR154C	PGUT_02765
YBL082C	PGUT_03506
YMR210W	PGUT_04146
YNL116W	PGUT_01644
YHR115C	PGUT_01644
YJR100C	PGUT_03065
YIL020C	PGUT_05396
YPL123C	PGUT_03056
YBR015C	PGUT_04217
YJL186W	PGUT_04217
YMR113W	PGUT_00361
YKL132C	PGUT_00361
YOL081W	PGUT_02750
YBR140C	PGUT_02750
YAL041W	PGUT_03379
YDR036C	PGUT_04316
YKL001C	PGUT_03356
YLR215C	PGUT_04110
YPR089W	PGUT_04260
YOL055C	PGUT_05036
YPL258C	PGUT_05036
YPR121W	PGUT_05036
YBR082C	PGUT_02879
YDR059C	PGUT_02879
YKL025C	PGUT_01053
YOR149C	PGUT_02989
YMR253C	PGUT_04147
YPL264C	PGUT_04147
YMR213W	PGUT_01836
YPL227C	PGUT_02807
YLR212C	PGUT_05381
YLR270W	PGUT_00368
YOR173W	PGUT_00368
YJL053W	PGUT_01918
YDR523C	PGUT_03675
YOR070C	PGUT_00143
YPR178W	PGUT_00108
YOL064C	PGUT_03541
YHR200W	PGUT_01327
YGR110W	PGUT_02939
YDR449C	PGUT_04405
YDR267C	PGUT_02683
YBR261C	PGUT_03498
YMR041C	PGUT_03654
YML096W	PGUT_05127
YHR076W	PGUT_05053
YMR140W	PGUT_05549
YEL054C	PGUT_00657
YDR418W	PGUT_00657
YDR098C	PGUT_03196
YER174C	PGUT_03196
YNL001W	PGUT_01896
YDR081C	PGUT_05847
YOR051C	PGUT_05536
YMR102C	PGUT_04981
[truncated: 1,967 more rows]
