# Supplementary material for: Evolutionary Conservation and Diversification of Puf RNA Binding Proteins and Their mRNA Targets
Source: PLoS Biol. 2015 Nov 20;13(11):e1002307. doi: 10.1371/journal.pbio.1002307 (PMC4654594; doi:10.1371/journal.pbio.1002307)
Supplement: S4 Dataset — (ZIP) [file pbio.1002307.s004.zip › S.cerevisiae.fa_C.immitis.fa.txt]

YHR165C	CIMG_04573T0
YJL130C	CIMG_09796T0
YNR016C	CIMG_00827T0
YLR106C	CIMG_05388T0
YDL171C	CIMG_02486T0
YHR099W	CIMG_06465T0
YLR342W	CIMG_01753T0
YGR032W	CIMG_01753T0
YPL231W	CIMG_08477T0
YKL182W	CIMG_08479T0	CIMG_08479T1
YKL203C	CIMG_04365T0
YJR066W	CIMG_04365T0
YNL262W	CIMG_01894T0
YKR054C	CIMG_09183T0
YDL140C	CIMG_03244T0
YGR271W	CIMG_08900T0
YLL040C	CIMG_01585T0
YGL206C	CIMG_09572T0
YER172C	CIMG_10882T0
YBR218C	CIMG_09573T0
YGL062W	CIMG_09573T0
YOR151C	CIMG_07813T0
YOR116C	CIMG_05636T0
YOR207C	CIMG_06286T0
YKL215C	CIMG_00961T0
YGL195W	CIMG_00911T0
YJR109C	CIMG_02226T0
YPL082C	CIMG_03878T0
YOR153W	CIMG_01418T0	CIMG_09093T0
YDR406W	CIMG_01418T0	CIMG_09093T0
YOR328W	CIMG_01418T0	CIMG_09093T0
YAL026C	CIMG_00808T0
YGR061C	CIMG_06470T0
YER166W	CIMG_05798T0
YDR093W	CIMG_05798T0
YPR010C	CIMG_01122T0
YDR127W	CIMG_03391T0
YOR341W	CIMG_03378T0
YDR135C	CIMG_06167T0
YGL008C	CIMG_06288T0
YPL036W	CIMG_06288T0
YBL076C	CIMG_03394T0
YOR326W	CIMG_06361T0
YPR184W	CIMG_09981T0
YOR133W	CIMG_05034T0
YDR385W	CIMG_05034T0
YIL125W	CIMG_01597T0
YBR115C	CIMG_01491T0
YNL014W	CIMG_05477T0	CIMG_05477T1	CIMG_05477T2
YLR249W	CIMG_05477T0	CIMG_05477T1	CIMG_05477T2
YNL132W	CIMG_04825T0
YJR137C	CIMG_00269T0
YMR109W	CIMG_08771T0
YKL129C	CIMG_08771T0
YNL088W	CIMG_02836T0
YEL031W	CIMG_00112T0
YER070W	CIMG_04098T0
YIL066C	CIMG_04098T0
YKL210W	CIMG_10518T0
YJL050W	CIMG_04158T0
YDL126C	CIMG_09407T0
YLL048C	CIMG_06690T0
YHL035C	CIMG_06690T0
YBR084W	CIMG_07671T0
YGR204W	CIMG_07671T0
YOR335C	CIMG_02281T0
YBR023C	CIMG_08766T0
YDR170C	CIMG_05458T0
YLR304C	CIMG_01729T0
YGR094W	CIMG_02161T0
YDL102W	CIMG_09472T0
YGR218W	CIMG_07215T0
YIL048W	CIMG_10171T0
YDR457W	CIMG_01480T0
YBL022C	CIMG_08144T0
YOR304W	CIMG_00546T0
YPL160W	CIMG_01697T0
YER171W	CIMG_03377T0
YHR186C	CIMG_01822T0
YOR291W	CIMG_06355T0
YFR031C	CIMG_07980T0
YER125W	CIMG_07120T0
YPL217C	CIMG_05061T0
YGL120C	CIMG_09165T0
YIL126W	CIMG_06043T0
YMR162C	CIMG_09074T0
YGL173C	CIMG_06514T0
YPR160W	CIMG_05911T0
YMR186W	CIMG_04729T0
YPL240C	CIMG_04729T0
YIL129C	CIMG_00218T0
YPL226W	CIMG_10089T0
YER013W	CIMG_00743T0
YDL145C	CIMG_07699T0
YAL005C	CIMG_02494T0
YLL024C	CIMG_02494T0
YER103W	CIMG_02494T0
YBL075C	CIMG_02494T0
YMR189W	CIMG_08452T0
YBL004W	CIMG_01132T0
YLR086W	CIMG_05518T0
YGL150C	CIMG_06054T0
YDR038C	CIMG_03108T0
YDR039C	CIMG_03108T0
YDR040C	CIMG_03108T0
YLR305C	CIMG_07471T0
YLR398C	CIMG_04434T0
YMR288W	CIMG_04653T1	CIMG_04653T0
YPL167C	CIMG_00399T0
YMR080C	CIMG_06827T0
YMR229C	CIMG_00324T0
YNL102W	CIMG_07889T0
YJL200C	CIMG_04016T0
YER164W	CIMG_10313T0
YLR069C	CIMG_08793T0
YCR057C	CIMG_06509T0
YIL143C	CIMG_13063T0
YAL035W	CIMG_05002T0
YOL021C	CIMG_07093T0
YKL148C	CIMG_02339T0
YJL045W	CIMG_02339T0
YBL105C	CIMG_09206T1	CIMG_09206T2	CIMG_09206T0
YML059C	CIMG_08886T0
YOR330C	CIMG_09312T0
YNL163C	CIMG_09353T0
YGL009C	CIMG_13255T0
YLR410W	CIMG_08492T0
YDR091C	CIMG_10314T0
YBL023C	CIMG_00047T0
YJL034W	CIMG_01229T0
YER091C	CIMG_04062T0
YJR045C	CIMG_04436T0
YEL030W	CIMG_04436T0
YNL123W	CIMG_02828T0
YER069W	CIMG_10081T0
YLR272C	CIMG_02087T0
YPR019W	CIMG_12809T0
YHR074W	CIMG_03037T0
YGL022W	CIMG_02206T0
YPL006W	CIMG_01384T0
YDR097C	CIMG_08825T0
YGR281W	CIMG_07960T0
YDR238C	CIMG_06935T0
YKL104C	CIMG_07258T0
YLL026W	CIMG_03223T0
YNL209W	CIMG_02269T0
YDL229W	CIMG_02269T0
YGL026C	CIMG_05075T0
YHR023W	CIMG_11829T0
YGR217W	CIMG_06961T0
YGL201C	CIMG_00713T0
YDR258C	CIMG_06969T0
YKL157W	CIMG_08288T0
YHR047C	CIMG_08288T0
YER036C	CIMG_06096T0
YPL086C	CIMG_06045T0
YFR015C	CIMG_06454T1	CIMG_06454T0
YLR258W	CIMG_06454T1	CIMG_06454T0
YGL156W	CIMG_07597T0
YGL137W	CIMG_07918T0
YGL167C	CIMG_01003T0
YPR074C	CIMG_09601T0
YBR117C	CIMG_09601T0
YEL011W	CIMG_06275T0
YDR334W	CIMG_07734T0
YHR027C	CIMG_09175T0
YKR001C	CIMG_06446T0
YOL075C	CIMG_01916T0
YLL001W	CIMG_02293T0
YBR202W	CIMG_07549T0
YBR121C	CIMG_06225T0
YFR009W	CIMG_04218T0
YLR153C	CIMG_01510T0
YMR120C	CIMG_09571T0
YLR028C	CIMG_09571T0
YKR031C	CIMG_02074T0
YDR129C	CIMG_00965T1	CIMG_00965T0	CIMG_00965T2
YLR274W	CIMG_06459T0
YMR108W	CIMG_03584T0
YBR127C	CIMG_05077T0
YDR001C	CIMG_01994T0
YBR001C	CIMG_01994T0
YGL163C	CIMG_01724T0
YGR240C	CIMG_08879T0
YCR011C	CIMG_08008T0
YMR128W	CIMG_10220T0
YML035C	CIMG_02288T0
YBL099W	CIMG_04309T0
YFR019W	CIMG_13275T0
YBR196C	CIMG_07844T0
YGL207W	CIMG_02554T0
YJR035W	CIMG_07883T0
YKR086W	CIMG_04621T0
YDR291W	CIMG_08697T0
YJL074C	CIMG_05277T0
YPR080W	CIMG_03708T0
YBR118W	CIMG_03708T0
YKR009C	CIMG_08692T0
YCR017C	CIMG_01934T0
YLR259C	CIMG_13033T0
YGL234W	CIMG_02796T0
YGL006W	CIMG_06925T0	CIMG_03750T0
YOL090W	CIMG_01937T0
YOR270C	CIMG_01544T0
YDR234W	CIMG_02639T0
YBR235W	CIMG_09589T0
YCL054W	CIMG_09221T0
YOL006C	CIMG_04822T0
YPR181C	CIMG_04812T0
YDR212W	CIMG_00322T0
YIL078W	CIMG_01793T0
YDR293C	CIMG_06975T0
YLR384C	CIMG_04157T0
YLR087C	CIMG_05033T0
YDL215C	CIMG_00981T0
YEL032W	CIMG_05014T0
YAL023C	CIMG_02550T0
YOR321W	CIMG_02550T0
YJL014W	CIMG_03457T0
YBR038W	CIMG_08655T0
YOR048C	CIMG_03392T0
YFL008W	CIMG_07602T0
YLR129W	CIMG_04742T0
YGR124W	CIMG_04121T0
YPR145W	CIMG_04121T0
YHR183W	CIMG_01153T0
YGR256W	CIMG_01153T0
YBL039C	CIMG_05498T0
YJR103W	CIMG_05498T0
YJR064W	CIMG_01285T0
YDR037W	CIMG_01307T0
YMR049C	CIMG_07147T0
YMR089C	CIMG_01796T0
YKR097W	CIMG_01264T0
YMR290C	CIMG_00559T0
YKL165C	CIMG_08685T0
YGR116W	CIMG_00540T0
YBR080C	CIMG_03419T0
YJR121W	CIMG_06274T0
YJL005W	CIMG_01098T0
YPL093W	CIMG_08196T0
YGR270W	CIMG_02251T0
YIL075C	CIMG_08839T0
YIL142W	CIMG_09921T0
YLR382C	CIMG_10997T0
YGR264C	CIMG_07174T0
YCL030C	CIMG_03310T0
YPL012W	CIMG_05430T0
YGL238W	CIMG_10213T0
YMR308C	CIMG_04014T0
YJL012C	CIMG_01017T0
YER025W	CIMG_09554T0
YFL037W	CIMG_06928T0
YIL109C	CIMG_01714T0
YNL049C	CIMG_01714T0
YJR016C	CIMG_05492T0
YLR389C	CIMG_06411T0
YER043C	CIMG_10311T0
YPL110C	CIMG_09163T0
YJL111W	CIMG_04009T0
YDR283C	CIMG_05990T0
YLR289W	CIMG_05634T0
YNL192W	CIMG_05598T0
YLR058C	CIMG_01885T0
YJL033W	CIMG_00232T0
YJR143C	CIMG_02201T0
YKL145W	CIMG_02338T0
YDL143W	CIMG_02337T0
YMR301C	CIMG_01721T0
YFL039C	CIMG_02791T0
YLR419W	CIMG_09531T0
YBL015W	CIMG_08724T0
YDR430C	CIMG_07576T0
YFL036W	CIMG_00271T0
YMR105C	CIMG_03640T0
YKL127W	CIMG_03640T0
YBR114W	CIMG_07485T0
YOL004W	CIMG_13173T0
YMR217W	CIMG_09582T0	CIMG_09582T2	CIMG_09582T1
YML085C	CIMG_06299T0
YML124C	CIMG_06299T0
YPL119C	CIMG_09563T0
YOR204W	CIMG_09563T0
YNL250W	CIMG_12856T0
YAR042W	CIMG_07726T0
YDL019C	CIMG_07726T0
YBR126C	CIMG_01731T0
YBR229C	CIMG_06563T0
YLR450W	CIMG_04488T0
YML075C	CIMG_04488T0
YOR356W	CIMG_03559T0
YBR295W	CIMG_10292T0
YNR031C	CIMG_06932T0
YCR073C	CIMG_06932T0
YGL245W	CIMG_03776T0
YLR175W	CIMG_06375T0
YOR168W	CIMG_00113T0
YIR031C	CIMG_10106T0
YNL117W	CIMG_10106T0
YLR430W	CIMG_05797T0
YML056C	CIMG_04496T0
YLR432W	CIMG_04496T0
YHR216W	CIMG_04496T0
YDR074W	CIMG_02047T0
YDR188W	CIMG_01899T0
YDL031W	CIMG_00225T0
YCR093W	CIMG_03576T0
YLL034C	CIMG_07146T0
YPL235W	CIMG_06255T0
YNR013C	CIMG_11449T0
YNL287W	CIMG_01812T0
YDR341C	CIMG_05280T0
YHR091C	CIMG_05280T0
YNR001C	CIMG_06294T0
YCR005C	CIMG_06294T0
YDR190C	CIMG_01475T0
YNL112W	CIMG_07894T0
YDL160C	CIMG_02102T0
YNL104C	CIMG_03302T0
YOR108W	CIMG_03302T0
YNL330C	CIMG_04528T0
YDL095W	CIMG_00438T0
YDL093W	CIMG_00438T0
YKL035W	CIMG_04465T0
YOR211C	CIMG_09017T0
YBR169C	CIMG_06861T0
YPL106C	CIMG_06861T0
YER065C	CIMG_01988T0
YNL325C	CIMG_12350T0
YLR454W	CIMG_09497T0
YGR254W	CIMG_07322T0
YHR174W	CIMG_07322T0
YDL007W	CIMG_06100T0
YLR060W	CIMG_03904T0
YNL106C	CIMG_07466T0
YOR109W	CIMG_07466T0
YNR053C	CIMG_08333T0
YHL030W	CIMG_11930T0
YBR248C	CIMG_07226T0
YPL040C	CIMG_08102T0
YDL131W	CIMG_09081T0
YDL182W	CIMG_09081T0
YFR030W	CIMG_01331T0
YHR020W	CIMG_00321T0
YGL236C	CIMG_02679T0
YOR217W	CIMG_05232T0
YDL084W	CIMG_10056T0
YBL017C	CIMG_02313T0
YJL222W	CIMG_02313T0
YIL173W	CIMG_02313T0
YNR065C	CIMG_02313T0
YGL251C	CIMG_01676T0
YML123C	CIMG_00339T0
YJL008C	CIMG_02446T0
YLR371W	CIMG_06777T0
YGR070W	CIMG_06777T0
YOR117W	CIMG_03539T0
YEL013W	CIMG_09351T0
YBR143C	CIMG_06372T0	CIMG_06372T1
YAL038W	CIMG_08032T0
YOR347C	CIMG_08032T0
YDR394W	CIMG_03688T0
YLR378C	CIMG_06191T0
YLR240W	CIMG_06770T0
YBR097W	CIMG_00240T0
YGL125W	CIMG_08202T0
YHR205W	CIMG_03541T0	CIMG_03541T1	CIMG_03541T2
YPL262W	CIMG_05872T0
YNL189W	CIMG_07330T0
YCL017C	CIMG_00125T0
YJR065C	CIMG_09158T0
YDL066W	CIMG_07673T0
YBR136W	CIMG_08512T0
YHR164C	CIMG_13558T0
YDR172W	CIMG_01375T0
YLR197W	CIMG_01897T0
YDL029W	CIMG_05895T0
YHR170W	CIMG_09450T0
YFL034W	CIMG_04615T0
YOR063W	CIMG_05425T0
YFL018C	CIMG_05551T0
YDR062W	CIMG_09059T0
YPL207W	CIMG_09814T0
YNL271C	CIMG_02646T0
YGR125W	CIMG_07040T0
YNL061W	CIMG_06380T0
YHR072W	CIMG_02792T0	CIMG_06646T0
YPR024W	CIMG_01578T0
YDR270W	CIMG_00592T0
YER090W	CIMG_01689T0
YHR037W	CIMG_06927T0
YLR355C	CIMG_05641T0
YGL048C	CIMG_08529T0
YOR014W	CIMG_06464T0
YLR386W	CIMG_01723T0
YMR304W	CIMG_06538T0
YIL074C	CIMG_06353T0	CIMG_06353T1
YER081W	CIMG_06353T0	CIMG_06353T1
YHR028C	CIMG_02340T0
YMR266W	CIMG_09970T0	CIMG_00689T0
YPR173C	CIMG_01889T0
YOR317W	CIMG_07819T0
YMR246W	CIMG_07819T0
YIL009W	CIMG_07819T0
YOR375C	CIMG_13766T0
YAL062W	CIMG_13766T0
YLR113W	CIMG_05915T0
YDR060W	CIMG_06910T0
YDR502C	CIMG_08970T0
YLR180W	CIMG_08970T0
YKR039W	CIMG_03051T0	CIMG_07525T0
YLR188W	CIMG_02424T0
YOR093C	CIMG_03303T0
YKL209C	CIMG_08312T0
YCR072C	CIMG_09973T0
YDL164C	CIMG_00793T0
YDR456W	CIMG_06052T0
YDL178W	CIMG_06424T0
YEL071W	CIMG_06424T0
YJL154C	CIMG_03590T1	CIMG_03590T0
YML057W	CIMG_06667T0
YLR433C	CIMG_06667T0
YHR019C	CIMG_00765T0
YLR276C	CIMG_05359T0
YPL265W	CIMG_11792T0
YLR138W	CIMG_09401T0
YMR297W	CIMG_02815T0
YLL039C	CIMG_12861T0
YNL045W	CIMG_05732T0
YAL048C	CIMG_01250T0
YDR023W	CIMG_06352T0
YLR359W	CIMG_04195T0
YER133W	CIMG_04906T0
YMR300C	CIMG_10140T0
YLR277C	CIMG_03003T0
YMR015C	CIMG_05009T0
YPR002W	CIMG_10136T0
YCL057W	CIMG_08160T0
YDR256C	CIMG_04336T0
YER086W	CIMG_08815T0
YIR007W	CIMG_07690T0
YNL241C	CIMG_07661T0
YNR050C	CIMG_01555T0
YBR263W	CIMG_00924T0
YCR032W	CIMG_06674T0
YFL033C	CIMG_02369T0
YGR100W	CIMG_06116T0
YOR259C	CIMG_07324T0
YOR187W	CIMG_09002T0
YKL010C	CIMG_01344T0
YOR027W	CIMG_04473T0
YAL036C	CIMG_03913T0
YML072C	CIMG_04470T0
YLR303W	CIMG_06302T0
YNL238W	CIMG_00625T0
YLL031C	CIMG_10218T0
YLR347C	CIMG_03114T0
YML126C	CIMG_03635T0
YDL149W	CIMG_01760T0
YER073W	CIMG_09805T0
YOR374W	CIMG_09805T0
YOL057W	CIMG_04201T0
YGR245C	CIMG_03306T0
YOR310C	CIMG_03508T0
YAL019W	CIMG_07633T0
YGL190C	CIMG_08717T0
YJL153C	CIMG_00185T0
YNL243W	CIMG_00409T0
YDR232W	CIMG_06055T0
YJL141C	CIMG_07885T0
YOR128C	CIMG_00790T0
YLR241W	CIMG_09980T0
YKR059W	CIMG_07593T0
YJL138C	CIMG_07593T0
YPR112C	CIMG_04913T0
YNL059C	CIMG_08893T0
YDR109C	CIMG_08527T0
YCR042C	CIMG_04294T0
YKR093W	CIMG_00877T0	CIMG_03824T0	CIMG_01444T0
YDL168W	CIMG_00198T0
YNL298W	CIMG_06227T0
YJR138W	CIMG_00704T0
YPR006C	CIMG_10137T0
YLL008W	CIMG_03301T0
YLR083C	CIMG_02864T0
YDR107C	CIMG_02864T0
YGR200C	CIMG_02621T0
YHR042W	CIMG_00220T0
YCR012W	CIMG_10318T0
YGL077C	CIMG_10096T0
YNL247W	CIMG_06650T0
YDL060W	CIMG_05167T0
YJL129C	CIMG_06445T0
YKR050W	CIMG_06445T0
YLR032W	CIMG_09318T0
YGR258C	CIMG_08043T0
YFR053C	CIMG_00997T0
YGL253W	CIMG_00997T0
YDL195W	CIMG_05120T0	CIMG_05120T1
YJL212C	CIMG_05527T0	CIMG_01428T0
YJR010W	CIMG_00454T0
YFR044C	CIMG_02104T0
YJR033C	CIMG_03396T0
YAR035W	CIMG_06895T0
YNL082W	CIMG_05047T0
YBR025C	CIMG_10273T0
YKL211C	CIMG_06824T0
YFL022C	CIMG_04500T0
YHR030C	CIMG_01981T0
YBR006W	CIMG_08822T0
YJL026W	CIMG_09346T0
YLR089C	CIMG_01266T0
YDR111C	CIMG_01266T0
YDL055C	CIMG_01576T0
YER165W	CIMG_04993T0
YDR436W	CIMG_08050T0
YML016C	CIMG_08050T0
YLR234W	CIMG_01798T0
YGL099W	CIMG_06010T0
YBR294W	CIMG_01273T0	CIMG_04891T0
YLR092W	CIMG_01273T0	CIMG_04891T0
YGR092W	CIMG_10025T0
YPR111W	CIMG_10025T0
YAL016W	CIMG_03905T0
YGR210C	CIMG_09606T0
YDR021W	CIMG_06450T0
YNL329C	CIMG_02347T0
YOL058W	CIMG_03406T0
YLR409C	CIMG_08493T0
YPL259C	CIMG_06619T0
YER136W	CIMG_07979T0
YPL154C	CIMG_03687T0
YPL023C	CIMG_06560T0
YJL155C	CIMG_11545T1	CIMG_11545T0
YOR303W	CIMG_06058T0
YNR047W	CIMG_09155T0
YCR091W	CIMG_09155T0
YDR141C	CIMG_01057T0
YDR294C	CIMG_01453T0
YPR033C	CIMG_00621T0
YNL021W	CIMG_06405T0
YLL018C	CIMG_01807T0
YNL161W	CIMG_01604T0
YKL060C	CIMG_03654T0
YBL088C	CIMG_12324T0
YOL098C	CIMG_09555T0
YKL126W	CIMG_07917T0
YMR104C	CIMG_07917T0
YGR019W	CIMG_05995T0
YEL063C	CIMG_13580T0
YNL270C	CIMG_13580T0
YNL268W	CIMG_13580T0
YGL148W	CIMG_04030T0
YML054C	CIMG_08907T0
YDL188C	CIMG_09663T0
YDL134C	CIMG_09663T0
YHR018C	CIMG_01371T0
YPR088C	CIMG_06597T0
YLR117C	CIMG_10309T0
YGR087C	CIMG_03789T0
YLR044C	CIMG_03789T0
YLR134W	CIMG_03789T0
YDL080C	CIMG_03789T0
YPR035W	CIMG_09122T0
YNR008W	CIMG_03952T0
YBR170C	CIMG_04759T0
YER052C	CIMG_06366T0
YGL027C	CIMG_13554T0
YDR481C	CIMG_04563T0
YPL203W	CIMG_13464T0
YKL166C	CIMG_13464T0
YJL164C	CIMG_13464T0
YEL065W	CIMG_07855T0
YHL040C	CIMG_07855T0
YPR159W	CIMG_05421T0
YGR143W	CIMG_05421T0
YLR144C	CIMG_04988T0
YLL029W	CIMG_06179T0
YGR121C	CIMG_01002T0
YPR138C	CIMG_01002T0
YGR170W	CIMG_00068T0
YPL022W	CIMG_05777T0
YGL084C	CIMG_01054T0
YPL189W	CIMG_01054T0
YGL012W	CIMG_02468T0	CIMG_02803T0
YGR252W	CIMG_00589T0
YMR170C	CIMG_08871T0
YMR169C	CIMG_08871T0
YPL008W	CIMG_02080T0
YDL240W	CIMG_02359T0
YHL007C	CIMG_01236T0
YER178W	CIMG_02447T0
YKR002W	CIMG_03210T0
YGR173W	CIMG_05988T0
YDR128W	CIMG_05867T0
YCR053W	CIMG_04773T0
YPL175W	CIMG_02994T0
YNL220W	CIMG_03337T0
YGR103W	CIMG_08819T0
YGL114W	CIMG_03397T0
YFR038W	CIMG_05922T0
YGR055W	CIMG_08221T0
YLR429W	CIMG_05499T1	CIMG_05499T0
YOR244W	CIMG_00755T0
YHR113W	CIMG_07614T0
YHR039C	CIMG_10144T0
YHR007C	CIMG_07469T0	CIMG_00573T0
YHR194W	CIMG_07267T0
YMR224C	CIMG_09803T0
YDR536W	CIMG_05542T0
YKL135C	CIMG_07696T0
YMR307W	CIMG_01751T0
YFL004W	CIMG_12674T0
YPL019C	CIMG_12674T0
YAL012W	CIMG_02214T0
YGR155W	CIMG_00957T0
YBR166C	CIMG_04349T0
YGL078C	CIMG_04255T0
YPL147W	CIMG_04919T0
YOL060C	CIMG_01169T0
YJR132W	CIMG_04433T0
YMR165C	CIMG_03243T0
YOL023W	CIMG_03984T0
YNL154C	CIMG_04038T0
YHR135C	CIMG_04038T0
YBR281C	CIMG_01173T0
YAL053W	CIMG_00557T0
YOR365C	CIMG_00557T0
YPL184C	CIMG_00769T0
YLR438W	CIMG_07962T0
YOL011W	CIMG_08300T0
YMR008C	CIMG_08300T0
YMR006C	CIMG_08300T0
YBL011W	CIMG_01558T0	CIMG_03543T0
YEL022W	CIMG_09199T0
YJR031C	CIMG_09199T0
YEL036C	CIMG_00309T0
YOR196C	CIMG_00458T0
YML010W	CIMG_08837T0
YLR163C	CIMG_03137T0
YBR073W	CIMG_03224T0
YCL018W	CIMG_03106T0
YHR050W	CIMG_01517T0
YOR046C	CIMG_00178T0
YJL087C	CIMG_10259T0
YDR047W	CIMG_04886T0
YLL028W	CIMG_04220T0
YIL155C	CIMG_07203T0
YGL055W	CIMG_08158T0
YGL194C	CIMG_04476T0
YER095W	CIMG_08947T0
YBL030C	CIMG_03931T0
YBR085W	CIMG_03931T0
YMR056C	CIMG_03931T0
YPL028W	CIMG_02262T0
YOR206W	CIMG_03054T0
YER110C	CIMG_01385T0
YGL119W	CIMG_02687T0
YLL011W	CIMG_03513T0
YBR112C	CIMG_05427T0
YGR233C	CIMG_04225T0
YPL091W	CIMG_03087T0
YOR361C	CIMG_09966T0
YBL024W	CIMG_03343T0
YGR274C	CIMG_01089T0
YHR065C	CIMG_03528T0
YBR132C	CIMG_13778T0
YER082C	CIMG_05166T0
YEL060C	CIMG_13072T0
YBR079C	CIMG_04873T0	CIMG_04873T1
YPR189W	CIMG_07689T0
YDL190C	CIMG_04064T0
YOR160W	CIMG_08165T0
YPL204W	CIMG_01817T0	CIMG_03159T0
YBR249C	CIMG_04393T0
YHR208W	CIMG_04203T0
YJR148W	CIMG_04203T0
YKL078W	CIMG_01035T0
YJL109C	CIMG_10234T0
YDL244W	CIMG_09722T0
YFL058W	CIMG_09722T0
YNL332W	CIMG_09722T0
YJR156C	CIMG_09722T0
YNL277W	CIMG_06070T0
YNL321W	CIMG_08528T0
YDL174C	CIMG_07713T0	CIMG_00393T0
YHR068W	CIMG_06385T0
YMR216C	CIMG_08909T0
YBL079W	CIMG_08170T0
YER105C	CIMG_08170T0
YCR008W	CIMG_06218T0
YFL025C	CIMG_05264T0
YNL142W	CIMG_06930T0
YNL275W	CIMG_13744T0
YBR094W	CIMG_03574T0
YGR145W	CIMG_01220T0
YKR024C	CIMG_00674T0
YDR035W	CIMG_09979T0
YKL146W	CIMG_09588T0
YPL109C	CIMG_08540T0
YIL046W	CIMG_05271T0
YML069W	CIMG_04658T0
YHR171W	CIMG_07224T0
YGL180W	CIMG_08220T0	CIMG_08220T1
YBL091C	CIMG_04126T0
YDL210W	CIMG_08922T0
YJL102W	CIMG_06080T0
YOL097C	CIMG_05088T0
YCR092C	CIMG_07540T0
YGR192C	CIMG_06404T0
YJR009C	CIMG_06404T0
YJL052W	CIMG_06404T0
YDR477W	CIMG_05623T0
YKR038C	CIMG_02707T0
YCL059C	CIMG_08184T0
YMR241W	CIMG_06295T0
YDL014W	CIMG_03139T0
YBR237W	CIMG_10301T0
YDR122W	CIMG_06940T0
YLR096W	CIMG_06940T0
YGL091C	CIMG_00315T0
YOR388C	CIMG_02650T0
YOR136W	CIMG_06836T0
YBL063W	CIMG_13268T0
YJR040W	CIMG_00701T0
YBR198C	CIMG_04767T0
YGR244C	CIMG_08546T0
YOR099W	CIMG_00718T0
YLR195C	CIMG_08789T0
YJL101C	CIMG_00084T0
YHR120W	CIMG_02179T0
YGL040C	CIMG_07220T0
YOR165W	CIMG_08991T0
YEL042W	CIMG_09004T0
YMR250W	CIMG_10020T0
YLR401C	CIMG_03259T0	CIMG_03259T1
YPR032W	CIMG_03793T0
YBL106C	CIMG_03793T0
YDL132W	CIMG_05917T0
YBR243C	CIMG_08206T0
YOR348C	CIMG_01142T0
YKR095W	CIMG_01672T0
YIL149C	CIMG_01672T0
YBL007C	CIMG_02193T0
YAL017W	CIMG_03947T0
YOL045W	CIMG_03947T0
YPL009C	CIMG_01030T0
YHR107C	CIMG_06510T0
YHR079C	CIMG_09916T0
YBL016W	CIMG_01715T0
YKL017C	CIMG_00205T0
YMR278W	CIMG_05512T0
YKL064W	CIMG_00899T0
YLR253W	CIMG_04104T0
YIL094C	CIMG_08027T0
YKL212W	CIMG_08787T0
YER099C	CIMG_01481T0
YBL068W	CIMG_01481T0
YDR148C	CIMG_02130T0
YER006W	CIMG_08959T0
YPR029C	CIMG_03838T0
YNL071W	CIMG_05459T0
YLR244C	CIMG_08020T0
YPL151C	CIMG_08980T0
YFL011W	CIMG_08310T0
YMR011W	CIMG_08310T0
YDR343C	CIMG_08310T0
YDR342C	CIMG_08310T0
YHR092C	CIMG_08310T0
YHR096C	CIMG_08310T0
YOL156W	CIMG_08310T0
YJL219W	CIMG_08310T0
YDR345C	CIMG_08310T0
YHR094C	CIMG_08310T0
YLR081W	CIMG_08310T0
YJL214W	CIMG_08310T0
YEL069C	CIMG_08310T0
YNR072W	CIMG_08310T0
YDL245C	CIMG_08310T0
YJR158W	CIMG_08310T0
YMR145C	CIMG_09051T0
YDL085W	CIMG_09051T0
YDR075W	CIMG_09212T0
YDR353W	CIMG_00627T0
YHR106W	CIMG_00627T0
YBR222C	CIMG_04118T0
YHR025W	CIMG_04090T0
YIL103W	CIMG_05212T0
YBR221C	CIMG_08468T0
YBR031W	CIMG_06503T0
YDR012W	CIMG_06503T0
YMR309C	CIMG_07886T0
YBR298C	CIMG_00121T0
YJR160C	CIMG_00121T0
YDL247W	CIMG_00121T0
YGR289C	CIMG_00121T0
YGR286C	CIMG_01316T0
YMR129W	CIMG_02109T0
YDL234C	CIMG_10167T0
YNL037C	CIMG_07263T0	CIMG_07263T1
YJL197W	CIMG_05483T0
YLR222C	CIMG_09548T0
YGR185C	CIMG_01100T0
YHR064C	CIMG_01851T0
YOL094C	CIMG_02631T0
YBR142W	CIMG_01329T0
YBL008W	CIMG_10272T0
YLR314C	CIMG_05234T0
YLR027C	CIMG_07862T0
YER047C	CIMG_01733T0	CIMG_01733T1
YDR105C	CIMG_05046T0
YHR169W	CIMG_03770T0
YFL053W	CIMG_09296T0
YBR160W	CIMG_01161T0
YKL113C	CIMG_00504T0
YJL098W	CIMG_10765T0
YKR028W	CIMG_10765T0
YBR220C	CIMG_00332T0
YJL094C	CIMG_05981T0
YNR032W	CIMG_09141T0
YNL064C	CIMG_04887T0
YGR211W	CIMG_09713T0
YDR211W	CIMG_01737T0
YGL094C	CIMG_01240T0
YKL181W	CIMG_05468T0
YJR117W	CIMG_09552T0
YEL058W	CIMG_03529T0
YJL060W	CIMG_01500T0
YDR189W	CIMG_05632T0
YOR241W	CIMG_08788T0
YDR375C	CIMG_03460T0
YIL091C	CIMG_07135T0
YNL212W	CIMG_07694T0
YKR003W	CIMG_04477T0
YHR001W	CIMG_04477T0
YDL198C	CIMG_02503T0
YGL095C	CIMG_02659T0
YML042W	CIMG_05196T0
YCR084C	CIMG_02608T0
YKL085W	CIMG_05466T0
YFR028C	CIMG_09628T0
YPR069C	CIMG_09600T0
YHR073W	CIMG_02034T0
YBR011C	CIMG_07626T0
YDL103C	CIMG_07761T0
YER179W	CIMG_07759T0
YOR323C	CIMG_04242T0
YJR145C	CIMG_00391T0
YHR203C	CIMG_00391T0
YKL046C	CIMG_08878T0	CIMG_10083T0
YMR238W	CIMG_08878T0	CIMG_10083T0
YER078C	CIMG_01195T0
YLR005W	CIMG_06321T0
YBR034C	CIMG_03531T1	CIMG_03531T0
YDL148C	CIMG_02246T0
YKL103C	CIMG_06637T0
YHR188C	CIMG_01342T0
YNL297C	CIMG_01636T0
YIL018W	CIMG_06034T0
YFR031C-A	CIMG_06034T0
YMR272C	CIMG_03099T0
YOR002W	CIMG_02332T0
YOR067C	CIMG_09445T0
YDR300C	CIMG_00954T0
YHR033W	CIMG_00954T0
YJL167W	CIMG_06453T0
YLR354C	CIMG_06675T0
YGR043C	CIMG_06675T0
YOR061W	CIMG_02160T0
YDR365C	CIMG_00746T0
YKL134C	CIMG_01084T0
YML008C	CIMG_08444T0
YNR043W	CIMG_11269T0
YDR402C	CIMG_00523T0
YBR029C	CIMG_02451T0
YMR083W	CIMG_06053T0
YMR303C	CIMG_06053T0
YOL086C	CIMG_06053T0
YBR145W	CIMG_06053T0
YFL002C	CIMG_03496T0
YBR208C	CIMG_06726T0
YJR131W	CIMG_07325T0
YJR130C	CIMG_02107T0
YML082W	CIMG_02107T0
YGR086C	CIMG_08044T0
YPL004C	CIMG_08044T0
YLL063C	CIMG_02037T0
YDL128W	CIMG_11453T0
YPR003C	CIMG_00108T0
YKL197C	CIMG_07548T0
YIR006C	CIMG_07492T0	CIMG_07492T1
YDR388W	CIMG_00119T0
YHR077C	CIMG_05246T0
YMR062C	CIMG_06190T0
YJR110W	CIMG_03902T0
YJL100W	CIMG_05043T0
YGL003C	CIMG_07612T0
YPR047W	CIMG_05116T0
YOR197W	CIMG_04010T0
YIR027C	CIMG_01857T0
YIL130W	CIMG_03723T0
YBR058C	CIMG_07236T0
YKL188C	CIMG_05910T0
YPL031C	CIMG_04718T0	CIMG_09265T0
YJR007W	CIMG_00109T0
YDR331W	CIMG_03321T0
YMR131C	CIMG_09392T0
YCL004W	CIMG_06008T0
YLR340W	CIMG_04884T0
YOR267C	CIMG_09191T0
YDR338C	CIMG_00234T0
YER141W	CIMG_01309T0
YOL030W	CIMG_00181T0
YOR087W	CIMG_00110T0
YFL007W	CIMG_01542T0
YFL003C	CIMG_09972T0
YML049C	CIMG_10227T0
YHL032C	CIMG_01582T0	CIMG_10105T0
YGR090W	CIMG_02108T0
YFR004W	CIMG_04527T0
YMR277W	CIMG_03686T0
YIR034C	CIMG_00116T0
YNL242W	CIMG_01661T0
YOR175C	CIMG_02658T0
YBR179C	CIMG_09371T0
YPR026W	CIMG_08465T0
YER003C	CIMG_05888T0
YDR390C	CIMG_09705T0
YER015W	CIMG_11724T0
YMR167W	CIMG_09173T0
YDL141W	CIMG_07858T0
YJR072C	CIMG_12771T0
YOL034W	CIMG_10069T0
YBR017C	CIMG_03072T0
YGR231C	CIMG_01022T0
YCR002C	CIMG_07196T0
YGR060W	CIMG_08508T0
YOR176W	CIMG_06146T0
YOR074C	CIMG_08646T0
YJL095W	CIMG_03788T0
YGR194C	CIMG_04715T0
YGR132C	CIMG_05743T0
YJR126C	CIMG_04607T0	CIMG_01443T0
YGR157W	CIMG_00316T0
YGR123C	CIMG_05994T0
YPL263C	CIMG_01060T0
YMR221C	CIMG_04459T0
YDR292C	CIMG_10155T0
YPR141C	CIMG_05502T0
YPR016C	CIMG_06209T0
YMR139W	CIMG_02613T0
YDL079C	CIMG_02613T0
YDR158W	CIMG_00392T0
YDR301W	CIMG_02253T0
YHR098C	CIMG_01919T0
YDR448W	CIMG_07914T0
YLL041C	CIMG_05754T0
YPR021C	CIMG_04705T0
YPL131W	CIMG_05906T0
YJL062W	CIMG_10985T0
YLR447C	CIMG_03507T0
YOR261C	CIMG_02526T0
YFL047W	CIMG_07524T0
YJR005W	CIMG_04360T0
YOL145C	CIMG_06230T0
YOR065W	CIMG_09976T0
YDL138W	CIMG_06408T0
YDL194W	CIMG_06408T0
YKR089C	CIMG_08841T0
YOR081C	CIMG_08841T0
YEL020C	CIMG_04305T0
YPL043W	CIMG_04199T0
YLR293C	CIMG_10243T0
YOR185C	CIMG_10243T0
YDL147W	CIMG_00469T0
YBR018C	CIMG_08190T0
YLR196W	CIMG_04736T0
YNL029C	CIMG_09228T0
YIL085C	CIMG_09228T0
YHR048W	CIMG_01007T0
YOR243C	CIMG_03019T0
YER093C	CIMG_04343T0
YLR377C	CIMG_01546T0
YCR028C	CIMG_07332T0
YDR120C	CIMG_08475T0
YKL184W	CIMG_08778T0
YPL042C	CIMG_00063T0
YER020W	CIMG_05912T0
YGL211W	CIMG_11442T0
YDR099W	CIMG_04538T0
YER177W	CIMG_04538T0
YIL095W	CIMG_03857T0
YNL020C	CIMG_03857T0
YPL048W	CIMG_02699T0
YKL081W	CIMG_02699T0
YKR069W	CIMG_00468T0
YMR302C	CIMG_02483T0
YIR002C	CIMG_04770T0
YPR103W	CIMG_01121T0
YFL059W	CIMG_06181T0
YNL333W	CIMG_06181T0
YMR096W	CIMG_06181T0
YPR156C	CIMG_06469T0
YGR138C	CIMG_06469T0
YGL225W	CIMG_06379T0
YOL130W	CIMG_06241T0
YFL050C	CIMG_06241T0
YER126C	CIMG_07586T0
YEL052W	CIMG_08656T0
YMR146C	CIMG_07669T0
YHR108W	CIMG_11241T0
YDR358W	CIMG_11241T0
YPL266W	CIMG_00988T0
YJL168C	CIMG_06210T0
YGR285C	CIMG_08447T0
YPL268W	CIMG_06831T0
YDL058W	CIMG_03393T0
YIL160C	CIMG_01533T0
YLR383W	CIMG_02103T0
YDR507C	CIMG_05853T0
YCL024W	CIMG_05853T0
YGL252C	CIMG_01118T0
YOR142W	CIMG_06044T0
YMR116C	CIMG_09111T0
YGL202W	CIMG_04628T0
YHR016C	CIMG_01251T0
YFR024C-A	CIMG_01251T0
YLR029C	CIMG_04962T0
YMR121C	CIMG_04962T0
YDL022W	CIMG_09984T0
YOL059W	CIMG_09984T0
YNL218W	CIMG_01499T0
YBR020W	CIMG_03583T0
YDR009W	CIMG_03583T0
YAL021C	CIMG_00602T0
YGL123W	CIMG_08094T0
YKL140W	CIMG_06720T0
YLR362W	CIMG_06015T0
YER049W	CIMG_02389T0
YPL195W	CIMG_07459T0
YKL027W	CIMG_11831T0
YHR003C	CIMG_11831T0
YJR077C	CIMG_03205T0
YLR345W	CIMG_02619T0
YOR271C	CIMG_03008T0
YKR048C	CIMG_06358T0
YGR253C	CIMG_08182T0
YBR041W	CIMG_12069T0
YHR031C	CIMG_12338T0
YMR231W	CIMG_12963T0
YOR272W	CIMG_12374T0
YGR266W	CIMG_07155T0
YHR190W	CIMG_08115T0
YMR012W	CIMG_03762T0
YNL139C	CIMG_06076T0
YOR316C	CIMG_07581T0
YMR243C	CIMG_07581T0
YML092C	CIMG_05434T0
YLL045C	CIMG_01685T0
YHL033C	CIMG_01685T0
YOL124C	CIMG_01643T0
YLR208W	CIMG_04213T0
YPR097W	CIMG_02353T0
YMR076C	CIMG_09438T0
YML063W	CIMG_06346T0
YLR441C	CIMG_06346T0
YPL029W	CIMG_00725T0
YNL083W	CIMG_00294T0
YML093W	CIMG_04990T0
YGL184C	CIMG_08682T0
YLR247C	CIMG_07294T0
YBR055C	CIMG_00987T0
YHR005C	CIMG_06818T0
YFR002W	CIMG_08519T0
YEL051W	CIMG_09201T0
YGL115W	CIMG_09268T0
YOR222W	CIMG_10251T0
YPL134C	CIMG_10251T0
YDR044W	CIMG_02510T0
YCR068W	CIMG_04323T0
YMR244W	CIMG_03374T0
YOL038W	CIMG_06421T0
YNL288W	CIMG_07053T0
YFR006W	CIMG_00948T0
YJL208C	CIMG_00821T0
YGL203C	CIMG_07181T0
YNL191W	CIMG_09019T0	CIMG_09019T1
YER107C	CIMG_07173T0
YKL213C	CIMG_06813T0
YFR048W	CIMG_00579T0
YPL222W	CIMG_02542T0
YPR176C	CIMG_07542T0
YDR372C	CIMG_03998T0
YPR041W	CIMG_00797T0
YDR335W	CIMG_07691T0
YLR231C	CIMG_04357T0
YER053C	CIMG_07665T0
YFR014C	CIMG_04631T0
YOL016C	CIMG_04631T0
YDL097C	CIMG_03514T0
YDL100C	CIMG_03696T0
YCL009C	CIMG_04081T0
YJR076C	CIMG_06778T0
YMR293C	CIMG_08458T0
YAR007C	CIMG_04253T0	CIMG_04253T1
YIR008C	CIMG_05534T0
YMR027W	CIMG_05993T0
YOL033W	CIMG_09502T0
YGL144C	CIMG_08488T0
YDL109C	CIMG_08488T0
YDR531W	CIMG_00343T0
YBR287W	CIMG_03083T0
YPL212C	CIMG_00848T0
YGR171C	CIMG_05729T0
YGL131C	CIMG_11414T0
YDL238C	CIMG_08451T0
YDR243C	CIMG_08335T0
YGR184C	CIMG_01109T0
YHR104W	CIMG_04915T0
YLR172C	CIMG_03364T0
YOL140W	CIMG_05206T0
YOR005C	CIMG_09216T0
YMR079W	CIMG_01949T0
YKL091C	CIMG_01949T0
YER005W	CIMG_00679T0
YGR012W	CIMG_04274T0
YOR346W	CIMG_01093T0
YLR319C	CIMG_07099T0
YPR110C	CIMG_04634T0
YOR155C	CIMG_08882T0
YEL040W	CIMG_04562T0
YHR112C	CIMG_04451T0
YCR034W	CIMG_06474T0
YJL196C	CIMG_06474T0
YBR003W	CIMG_00484T0
YLR248W	CIMG_04514T0
YOR119C	CIMG_05276T0
YNL290W	CIMG_06393T0
YJR095W	CIMG_09429T0
YOL103W	CIMG_04219T0
YDR497C	CIMG_04219T0
YPL050C	CIMG_00141T0
YKR056W	CIMG_09157T0
YGR056W	CIMG_02084T0
YLR357W	CIMG_02084T0
YLR056W	CIMG_02610T0
YBR296C	CIMG_07357T0
YLR336C	CIMG_05590T0
YOR209C	CIMG_08086T0
YPL122C	CIMG_08631T0
YJL080C	CIMG_01237T0
YMR215W	CIMG_09801T0
YOR262W	CIMG_09685T0
YCL040W	CIMG_05829T0
YDR516C	CIMG_05829T0
YCL043C	CIMG_07225T0
YDR518W	CIMG_07225T0
YLR212C	CIMG_05886T0
YNL006W	CIMG_07111T0
YPL145C	CIMG_03647T0
YOR237W	CIMG_03647T0
YKL008C	CIMG_09385T0
YHL003C	CIMG_09385T0
YLR186W	CIMG_00497T0
YDR452W	CIMG_06983T0
YGR144W	CIMG_01115T0	CIMG_01115T1
YEL064C	CIMG_04135T0	CIMG_04135T1
YBR180W	CIMG_00522T0
YBR081C	CIMG_03798T0
YBR199W	CIMG_06472T0
YFL045C	CIMG_07290T0
YNL178W	CIMG_03903T0
YNL138W	CIMG_06841T0
YJR049C	CIMG_00170T0
YEL041W	CIMG_00170T0
YMR110C	CIMG_00543T0
YIL108W	CIMG_03811T0
YOR090C	CIMG_04022T0
YMR092C	CIMG_00984T0
YJR139C	CIMG_03660T0
YPR125W	CIMG_07599T0
YCR024C	CIMG_01902T0
YFL009W	CIMG_01682T0
YKR080W	CIMG_04310T0
YGR175C	CIMG_06149T0
YLR310C	CIMG_09518T0
YOL062C	CIMG_11689T0
YGR159C	CIMG_02333T0
YKL022C	CIMG_06467T0
YHR002W	CIMG_09447T0
YHR111W	CIMG_13526T0
YIL116W	CIMG_03362T0
YGR267C	CIMG_06516T0
YMR166C	CIMG_05238T0
YLR237W	CIMG_10017T0
YOR192C	CIMG_10017T0
YOR071C	CIMG_10017T0
YDR264C	CIMG_00944T0
YOR034C	CIMG_00944T0
YLR075W	CIMG_01033T0
YGL116W	CIMG_03257T0
YNL207W	CIMG_09176T0
YPL104W	CIMG_08835T0
YCR094W	CIMG_02556T0
YNR048W	CIMG_02556T0
YHR204W	CIMG_07746T0
YIR004W	CIMG_08117T0
YGR214W	CIMG_03501T0
YLR048W	CIMG_03501T0
YPL140C	CIMG_03875T0
YOR231W	CIMG_03875T0
YJR051W	CIMG_08720T0
YEL047C	CIMG_08720T0
YDR325W	CIMG_06431T0
YKL217W	CIMG_07615T0
YPL090C	CIMG_01482T0
YBR181C	CIMG_01482T0
YPL220W	CIMG_07001T0
YGL135W	CIMG_07001T0
YJR013W	CIMG_08109T0
YJR159W	CIMG_07715T0
YDL246C	CIMG_07715T0
YLR070C	CIMG_07715T0
YDL040C	CIMG_01622T0
YGL141W	CIMG_04992T0
YAL025C	CIMG_10174T0
YNL075W	CIMG_06826T0
YGL097W	CIMG_08516T0
YGR028W	CIMG_08683T0
YIR028W	CIMG_05401T0
YBR021W	CIMG_05401T0
YBL042C	CIMG_05401T0
YNL313C	CIMG_05478T0
YER148W	CIMG_11148T0
YER055C	CIMG_07538T0	CIMG_07538T1
YHR202W	CIMG_08467T0	CIMG_03304T0
YGR135W	CIMG_01336T0
YBR192W	CIMG_00379T0
YEL050C	CIMG_01650T0
YOR157C	CIMG_01072T0
YLR216C	CIMG_05579T0
YML080W	CIMG_13670T0
YBR161W	CIMG_02806T0
YPL057C	CIMG_02806T0
YBL084C	CIMG_00833T0
YDR245W	CIMG_01446T0
YBR087W	CIMG_05230T0
YLR229C	CIMG_00786T0
YOR001W	CIMG_01943T0
YLR114C	CIMG_05916T0
YDR226W	CIMG_02525T0
YDL167C	CIMG_06432T0
YMR296C	CIMG_01754T0
YJL088W	CIMG_04084T0
YKL004W	CIMG_03953T0
YBR247C	CIMG_12174T0
YPL125W	CIMG_04594T0
YER061C	CIMG_00789T0
YKR084C	CIMG_01230T0
YDR332W	CIMG_05263T0
YML102W	CIMG_08051T0
YKR076W	CIMG_12887T0
YMR251W	CIMG_12887T0
YGR154C	CIMG_12887T0
YDL036C	CIMG_09505T0
YOL066C	CIMG_09505T0
YJR152W	CIMG_00863T0
YOR124C	CIMG_01783T0
YOR091W	CIMG_09790T0
YML086C	CIMG_03293T0
YGL112C	CIMG_11775T0
YLR399C	CIMG_01460T0
YDL070W	CIMG_01460T0
YLR103C	CIMG_03320T0
YOR145C	CIMG_07268T0
YJL133W	CIMG_01735T0
YKR052C	CIMG_01735T0
YIL047C	CIMG_06671T0
YKL120W	CIMG_09345T0
YLR002C	CIMG_09414T0
YLR351C	CIMG_12766T0
YHR166C	CIMG_06452T0
YNL219C	CIMG_13706T0
YAR015W	CIMG_00413T0
YKL029C	CIMG_00874T0
YJL091C	CIMG_03276T0
YJR123W	CIMG_03305T0
YPR167C	CIMG_00456T0
YNL169C	CIMG_03110T0
YKL045W	CIMG_04813T0
YGL065C	CIMG_09741T0
YIL022W	CIMG_10277T0
YBL033C	CIMG_05891T0
YJL001W	CIMG_07566T0
YER168C	CIMG_09458T0
YNL273W	CIMG_08628T0
YFL016C	CIMG_08145T0
YOR362C	CIMG_07260T0
YPL088W	CIMG_07172T0
YHL010C	CIMG_00569T0
YBL037W	CIMG_08638T0
YJR105W	CIMG_06031T0
YPL152W	CIMG_05750T0
YPR118W	CIMG_07457T0
YPR042C	CIMG_00764T0
YJR091C	CIMG_00764T0
YBR159W	CIMG_08188T0
YIL021W	CIMG_05104T0
YLR130C	CIMG_08081T0
YLL019C	CIMG_03007T0
YDR266C	CIMG_09971T0
YMR001C	CIMG_13165T0
YOL068C	CIMG_01641T0
YDL042C	CIMG_01641T0
YGL076C	CIMG_07888T0
YPL198W	CIMG_07888T0
YDR104C	CIMG_00092T0
YDL086W	CIMG_02465T0
YPR048W	CIMG_06064T0
YGR162W	CIMG_07852T0
YGL049C	CIMG_07852T0
YDR019C	CIMG_11859T0
YLR420W	CIMG_08074T0
YER098W	CIMG_00618T0
YBL067C	CIMG_00618T0
YGR083C	CIMG_09272T0
YDR415C	CIMG_06741T0	CIMG_04518T0	CIMG_08650T0
YGR054W	CIMG_00492T0
YDR049W	CIMG_06166T0
YFR010W	CIMG_05862T0
YOR184W	CIMG_02638T0
YDR364C	CIMG_08016T0
YOR181W	CIMG_05779T0
YLR116W	CIMG_03768T0
YER094C	CIMG_09536T0
YLR243W	CIMG_08971T0
YKR017C	CIMG_01736T0
YGL011C	CIMG_03829T0
YJR068W	CIMG_07623T0
YPR165W	CIMG_04034T0
YGR261C	CIMG_12292T0
YER021W	CIMG_00485T0
YDR142C	CIMG_03324T0
YJL069C	CIMG_00996T0
YML004C	CIMG_01245T0
YBR227C	CIMG_06272T0
YFR021W	CIMG_09170T0
YPR004C	CIMG_05258T0
YOR132W	CIMG_06079T0
YCL038C	CIMG_00973T0
YBL097W	CIMG_07494T0
YDR017C	CIMG_09723T0
YER119C	CIMG_06685T0
YBL089W	CIMG_06685T0
YCR009C	CIMG_06215T0
YBL104C	CIMG_11232T0
YLR148W	CIMG_11654T0
YJL059W	CIMG_05201T0
YPR175W	CIMG_04251T0
YPR031W	CIMG_04698T0
YLR206W	CIMG_01688T0
YDL161W	CIMG_01688T0
YNL007C	CIMG_05987T0
YBR241C	CIMG_00064T0
YGL104C	CIMG_00064T0
YNL293W	CIMG_03462T0
YOL112W	CIMG_03462T0
YKL221W	CIMG_07092T0	CIMG_04948T0
YER162C	CIMG_01370T0
YHR070W	CIMG_02355T0
YFR037C	CIMG_05261T0
YNL280C	CIMG_02517T0	CIMG_03894T0
YEL055C	CIMG_01141T0
YDL154W	CIMG_06968T0
YGR187C	CIMG_08483T0
YNL256W	CIMG_07826T0
YPL183C	CIMG_08041T0
YFR051C	CIMG_03095T0
YDL108W	CIMG_07467T0
YFL038C	CIMG_06319T0
YPR108W	CIMG_01267T0
YPL260W	CIMG_04017T0
YHR132C	CIMG_00817T0
YDR392W	CIMG_03363T0
YFL030W	CIMG_07122T0
YLR203C	CIMG_07727T0
YBR189W	CIMG_00377T0
YPL081W	CIMG_00377T0
YJL112W	CIMG_12420T0
YKR036C	CIMG_12420T0
YBR274W	CIMG_01668T0
YBR074W	CIMG_11212T0
YPL242C	CIMG_04495T0
YEL046C	CIMG_01439T0	CIMG_03161T0
YNL274C	CIMG_01609T0	CIMG_03193T0
YJR078W	CIMG_00126T0
YOR070C	CIMG_00989T0
YMR203W	CIMG_02618T0
YGR202C	CIMG_07137T0
YPL133C	CIMG_05220T0
YOL055C	CIMG_07892T0
YPL258C	CIMG_07892T0
YPR121W	CIMG_07892T0
YIL133C	CIMG_03852T0
YNL069C	CIMG_03852T0
YPR119W	CIMG_01646T0
YGR108W	CIMG_01646T0
YNL317W	CIMG_00859T0
YIR023W	CIMG_07584T0
YPR161C	CIMG_06354T0
YMR100W	CIMG_09240T0
YGR010W	CIMG_01346T0
YLR328W	CIMG_01346T0
YER089C	CIMG_07139T0
YBL056W	CIMG_07139T0
YBR286W	CIMG_07629T0
YPL209C	CIMG_12815T0
YER102W	CIMG_04980T0
YBL072C	CIMG_04980T0
YDL192W	CIMG_06998T0
YDL137W	CIMG_06998T0
YHR128W	CIMG_06349T0
YDR268W	CIMG_10982T0
YGL169W	CIMG_10667T0
YDL056W	CIMG_00075T0
YKL193C	CIMG_04917T0
YIL003W	CIMG_06577T0
YLL010C	CIMG_04918T0
YLR019W	CIMG_04918T0
YLR361C	CIMG_00598T0
YMR214W	CIMG_00871T0
YBR234C	CIMG_07276T0
YMR247C	CIMG_03376T0
YPR201W	CIMG_04947T0
YDR312W	CIMG_03527T0
YHR066W	CIMG_03527T0
YFR047C	CIMG_02065T0
YDR244W	CIMG_04272T0
YGR047C	CIMG_04896T0
YEL056W	CIMG_06515T0
YOL049W	CIMG_06002T0
YKR066C	CIMG_08209T0
YJL204C	CIMG_12473T0
YHR009C	CIMG_13555T0
YBL047C	CIMG_06300T0
YJL115W	CIMG_03794T0
YCR047C	CIMG_07265T0
YML074C	CIMG_01092T0
YLR449W	CIMG_01092T0
YMR237W	CIMG_03453T0
YOR299W	CIMG_03453T0
YKL039W	CIMG_09333T0
YHL017W	CIMG_09333T0
YBR046C	CIMG_09146T0
YPL155C	CIMG_07460T0
YBR260C	CIMG_00419T0
YDR050C	CIMG_09361T0
YOR212W	CIMG_09237T0
YGR260W	CIMG_06071T0	CIMG_08681T0	CIMG_11365T0	CIMG_05978T0	CIMG_07012T0	CIMG_01404T0	CIMG_09763T0
YKL174C	CIMG_06891T0	CIMG_00352T0
YJR002W	CIMG_00968T0
YDL028C	CIMG_07588T0
YML104C	CIMG_07169T0
YKL172W	CIMG_09253T0
YPR137W	CIMG_09545T0
YDR242W	CIMG_02627T0	CIMG_07331T0	CIMG_10176T0	CIMG_01159T0
YBR082C	CIMG_00501T0
YDR059C	CIMG_00501T0
YPR011C	CIMG_04238T0	CIMG_04238T1
YBL061C	CIMG_08769T0
YNL251C	CIMG_06293T0
YML130C	CIMG_02147T0	CIMG_02147T1
YJL084C	CIMG_09026T0
YKR021W	CIMG_09026T0
YML001W	CIMG_09223T0
YIL033C	CIMG_03961T1	CIMG_03961T0
YGR189C	CIMG_01102T0
YGL083W	CIMG_04202T0
YPL117C	CIMG_00236T0
YKL080W	CIMG_06919T0
YPR144C	CIMG_04319T0
YBR214W	CIMG_04003T0
YGL056C	CIMG_04003T0
YCR105W	CIMG_07810T0
YMR318C	CIMG_07810T0
YNR033W	CIMG_03213T0
YPR178W	CIMG_02199T0
YKR079C	CIMG_11046T0
YOR033C	CIMG_05525T0
YDR263C	CIMG_05525T0
YPL172C	CIMG_08854T0
YGR085C	CIMG_09585T0
YPR102C	CIMG_09585T0
YGR238C	CIMG_12754T0
YHR158C	CIMG_12754T0
YHR114W	CIMG_00179T0
YHL002W	CIMG_01235T0
YAL042W	CIMG_04881T0
YGR246C	CIMG_03448T0
YIL121W	CIMG_01488T0
YIL120W	CIMG_01488T0
YNL065W	CIMG_01488T0
YIL118W	CIMG_00481T0	CIMG_00481T1
YDR368W	CIMG_04373T0
YOR120W	CIMG_04373T0
YPR132W	CIMG_07126T0
YGR118W	CIMG_07126T0
YOR306C	CIMG_04505T0
YOL119C	CIMG_04505T0
YLR260W	CIMG_06936T0
YOR171C	CIMG_06936T0
YNL231C	CIMG_09269T0
YNL264C	CIMG_09269T0
YCR098C	CIMG_01268T0
YMR226C	CIMG_00647T0
YML110C	CIMG_01356T0
YPR091C	CIMG_00410T0
YDL153C	CIMG_06967T0
YDL201W	CIMG_07090T0
YMR102C	CIMG_12336T0
YKL121W	CIMG_12336T0
YJL036W	CIMG_00623T0
YJR070C	CIMG_00751T0
YHR206W	CIMG_01739T0
YGL171W	CIMG_03057T0
YLR017W	CIMG_01361T0
YKL059C	CIMG_04249T0
YDR326C	CIMG_06105T0
YHR080C	CIMG_06105T0
YKL179C	CIMG_03195T0
YBL035C	CIMG_09270T0
YBR133C	CIMG_09164T0
YDR324C	CIMG_08063T0
YPL218W	CIMG_04905T0
YML020W	CIMG_09220T0
YNL023C	CIMG_11610T0
YNR006W	CIMG_12799T0
YDR297W	CIMG_02985T0	CIMG_01209T0
YDR032C	CIMG_04756T0
YCR004C	CIMG_04756T0
YDL017W	CIMG_02088T0
YKL114C	CIMG_01149T0
YNL121C	CIMG_05626T0
YHR117W	CIMG_05626T0
YBR061C	CIMG_01330T0
YDR403W	CIMG_00524T0
YER157W	CIMG_03787T0
YLR209C	CIMG_02566T0
YNL308C	CIMG_03930T0
YOR006C	CIMG_04007T0
YMR176W	CIMG_06555T0
YCR023C	CIMG_03330T0	CIMG_04608T0	CIMG_04426T1	CIMG_08861T0
YNL257C	CIMG_03929T0
YHR155W	CIMG_03929T0
YKL205W	CIMG_04714T0
YGR163W	CIMG_03048T1	CIMG_03048T0
YBR162C	CIMG_02259T0
YDR205W	CIMG_02875T0
YOR141C	CIMG_04340T0
YJL207C	CIMG_10205T0
YER031C	CIMG_06270T0
YGL210W	CIMG_06270T0
YDR287W	CIMG_08486T0
YHR046C	CIMG_08486T0
YIL083C	CIMG_00337T0
YHR142W	CIMG_09039T0
YNL047C	CIMG_01781T0
YIL105C	CIMG_01781T0
YHR026W	CIMG_00265T0
YJL187C	CIMG_00940T0
YJL053W	CIMG_01634T0
YJR144W	CIMG_07856T0
YNL011C	CIMG_09309T0
YBR039W	CIMG_04823T0
YGL205W	CIMG_13106T0	CIMG_10832T0
YBR164C	CIMG_04339T0
YLR286C	CIMG_00348T0
YLR088W	CIMG_01708T0
YBL064C	CIMG_08865T0
YGR207C	CIMG_06063T0
YER087W	CIMG_06909T0
YIL020C	CIMG_06047T0
YDL205C	CIMG_09179T0
YLR299W	CIMG_05765T0
YNL201C	CIMG_06154T0
YHR011W	CIMG_03430T0
YMR061W	CIMG_03795T0
YOR274W	CIMG_02623T0
YOR334W	CIMG_05793T0
YEL021W	CIMG_00862T0
YBL080C	CIMG_03681T0
YMR235C	CIMG_02329T0
YGR048W	CIMG_06253T0
YOR100C	CIMG_02880T0
YEL027W	CIMG_09595T0
YJR006W	CIMG_07567T0
YOR245C	CIMG_07462T0
YLR133W	CIMG_03073T0
YDR147W	CIMG_03073T0
YPR058W	CIMG_03985T0
YBR104W	CIMG_03985T0
YEL024W	CIMG_00699T0
YKL025C	CIMG_03141T0
YHR144C	CIMG_04268T0
YMR314W	CIMG_02718T0
YLR167W	CIMG_03821T0
YBR084C-A	CIMG_00912T0
YBL027W	CIMG_00912T0
YNR019W	CIMG_03839T0
YCR048W	CIMG_03839T0
YNL279W	CIMG_01497T0
YOL064C	CIMG_01322T0
YJL020C	CIMG_04361T0
YHR123W	CIMG_00474T0
YNL130C	CIMG_00474T0
YDR025W	CIMG_08046T0
YBR048W	CIMG_08046T0
YBL041W	CIMG_07269T0
YER156C	CIMG_07176T0
YNL048W	CIMG_04024T0
YLR055C	CIMG_06699T0
YKL149C	CIMG_09715T0
YOL141W	CIMG_09171T0
YPL045W	CIMG_09261T0
YER060W-A	CIMG_05106T0	CIMG_07061T0
YER056C	CIMG_05106T0	CIMG_07061T0
YER060W	CIMG_05106T0	CIMG_07061T0
YKR042W	CIMG_05254T0
YJL116C	CIMG_05254T0
YIL123W	CIMG_05254T0
YNL066W	CIMG_05254T0
YER144C	CIMG_01227T0
YDR069C	CIMG_01227T0
YKR094C	CIMG_11455T0
YIL148W	CIMG_11455T0
YBR291C	CIMG_02101T0
YGL058W	CIMG_02868T0
YPL214C	CIMG_00798T0
YDR416W	CIMG_09200T0
YNL202W	CIMG_06119T0
YDR427W	CIMG_01719T0
YMR093W	CIMG_05605T0
YBR028C	CIMG_13720T0
YJL039C	CIMG_12323T0
YAR003W	CIMG_03246T0
YAL024C	CIMG_03408T0
YKL150W	CIMG_04932T0
YPL063W	CIMG_04526T0
YKL002W	CIMG_09372T0
YOL120C	CIMG_04241T0	CIMG_04241T1
YNL301C	CIMG_04241T0	CIMG_04241T1
YOR312C	CIMG_04931T0
YMR242C	CIMG_04931T0
YCR061W	CIMG_01706T0
YGL143C	CIMG_02100T0
YBL098W	CIMG_08021T0
YLR348C	CIMG_05117T0
YNL098C	CIMG_00649T0
YOR101W	CIMG_00649T0
YHR089C	CIMG_01792T0
YIL144W	CIMG_03564T0
YIL043C	CIMG_05279T0
YOL152W	CIMG_05821T0
YNL031C	CIMG_03388T0
YBR010W	CIMG_03388T0
YML021C	CIMG_04252T0	CIMG_04252T1
YCR026C	CIMG_10929T0
YEL016C	CIMG_10929T0
YML065W	CIMG_08981T0
YLR442C	CIMG_08981T0
YDR064W	CIMG_04693T0
YNL240C	CIMG_01627T0
YMR023C	CIMG_02641T0
YJL029C	CIMG_04883T0
YDL006W	CIMG_09373T0
YOL077C	CIMG_06268T0
YLR459W	CIMG_08818T0
YOR017W	CIMG_02797T0
YGR024C	CIMG_13693T0
YDR496C	CIMG_08960T1	CIMG_08960T0
YDL156W	CIMG_01763T0
YLR191W	CIMG_02172T0
YKR051W	CIMG_05032T0
YFL005W	CIMG_08506T0
YLR330W	CIMG_05776T0
YJL126W	CIMG_07094T0
YKL001C	CIMG_06918T0
YMR208W	CIMG_05726T0
YBR037C	CIMG_07335T0
YBR024W	CIMG_07335T0
YOL002C	CIMG_03598T0
YDR492W	CIMG_03598T0
YNR030W	CIMG_00617T0
YLR380W	CIMG_01702T0
YLR403W	CIMG_03255T0
YDL101C	CIMG_07470T0
YDR339C	CIMG_08502T0
YNR015W	CIMG_07628T0
YPL247C	CIMG_08858T0
YPL211W	CIMG_09413T0
YML018C	CIMG_09222T0	CIMG_09222T1
YDR376W	CIMG_05174T0
YGR278W	CIMG_04777T0
YBR200W	CIMG_08657T0
YPL227C	CIMG_05968T0
YDR191W	CIMG_08957T0	CIMG_08957T1
YDR204W	CIMG_00434T0
YGL103W	CIMG_02079T0
YML121W	CIMG_06655T0
YIL001W	CIMG_10050T0
YPL097W	CIMG_08824T0
YKR026C	CIMG_13584T0
YFR050C	CIMG_07271T0
YHR200W	CIMG_02361T0
YGR220C	CIMG_04227T0
YJR125C	CIMG_04494T0
YOR202W	CIMG_02799T0
YHR086W	CIMG_07756T0
YPL069C	CIMG_05950T0
YNR041C	CIMG_11289T0
YIL067C	CIMG_10133T0	CIMG_06498T0
YBR239C	CIMG_01010T0
YHR008C	CIMG_01587T0
YGR149W	CIMG_07603T0
YDR346C	CIMG_09188T0
YNL221C	CIMG_05827T0
YER012W	CIMG_12370T0
YPL030W	CIMG_10070T0
YPR180W	CIMG_05976T0
YML064C	CIMG_09391T0
YML026C	CIMG_02814T0
YDR450W	CIMG_02814T0
YMR143W	CIMG_04346T0
YDL083C	CIMG_04346T0
YPL224C	CIMG_04716T0
YMR177W	CIMG_04716T0
YDR280W	CIMG_00807T0
YDR214W	CIMG_01552T0
YDL119C	CIMG_07070T0
YMR210W	CIMG_02711T0
YKL013C	CIMG_05861T0
YOR149C	CIMG_06201T0
YJL121C	CIMG_01413T0
YER122C	CIMG_07827T0	CIMG_07827T1
YBR110W	CIMG_02876T0
YBR154C	CIMG_03349T0
YHR069C	CIMG_02035T0
YDR182W	CIMG_07582T0
YDR454C	CIMG_07197T0
YGR282C	CIMG_06979T0
YOL052C	CIMG_11774T0
YBR042C	CIMG_06229T0
YDR018C	CIMG_06229T0
YNL068C	CIMG_03727T0
YIL131C	CIMG_03727T0
YLR262C	CIMG_00266T0
YDL226C	CIMG_06082T0
YLR166C	CIMG_02325T0
YOL123W	CIMG_00990T1
YNL223W	CIMG_02134T0
YPR135W	CIMG_10962T0
YNL016W	CIMG_09023T0
YOR039W	CIMG_10290T0
YBR088C	CIMG_04909T0	CIMG_04909T1
YBL040C	CIMG_06336T0	CIMG_06336T1
YMR047C	CIMG_01511T0
YKL068W	CIMG_01511T0
YDR092W	CIMG_05868T0	CIMG_05868T1
YNL090W	CIMG_03587T0	CIMG_03587T1
YJL127C	CIMG_04008T0
YMR259C	CIMG_05486T0
YNL237W	CIMG_05974T0
YNL022C	CIMG_09233T0
YEL034W	CIMG_04996T0
YJR047C	CIMG_04996T0
YDL159W	CIMG_00541T0
YER026C	CIMG_01791T0
YKL151C	CIMG_02220T0
YOR069W	CIMG_00609T0
YEL054C	CIMG_04811T0
YDR418W	CIMG_04811T0
YKL190W	CIMG_02704T1	CIMG_02704T0
YFL001W	CIMG_03503T0
YDL236W	CIMG_07616T0
YJR075W	CIMG_06774T0
YPL111W	CIMG_03683T0
YKR068C	CIMG_07751T0
YML097C	CIMG_07035T0
YJR133W	CIMG_08553T0
YPL237W	CIMG_07679T0
YOL092W	CIMG_06648T0
YBR147W	CIMG_06648T0
YBR293W	CIMG_00670T0
YBR155W	CIMG_02825T0
YNL010W	CIMG_01348T0
YIL034C	CIMG_04769T0
YBL082C	CIMG_09210T0
YPR086W	CIMG_03627T0
YPR066W	CIMG_04635T0
YHL023C	CIMG_10268T0
YPR157W	CIMG_00976T0
YGR141W	CIMG_00976T0
YAL002W	CIMG_04846T0
YNL181W	CIMG_00722T0
YPL169C	CIMG_04882T0
YDR373W	CIMG_12617T0
YPL123C	CIMG_11448T0
YPL079W	CIMG_00378T0
YBR191W	CIMG_00378T0
YBR256C	CIMG_03525T0
YAL003W	CIMG_06970T0
YJL010C	CIMG_03801T0
YKL191W	CIMG_07996T0
YOR154W	CIMG_06025T0
YKL180W	CIMG_03194T0
YJL177W	CIMG_03194T0
YDR164C	CIMG_00724T0
YJL068C	CIMG_04713T0
YLR143W	CIMG_08216T0
YMR004W	CIMG_12344T0
YCR031C	CIMG_04348T0
YJL191W	CIMG_04348T0
YNL067W	CIMG_07165T0
YGL147C	CIMG_07165T0
YGL241W	CIMG_00304T0
YDR228C	CIMG_02519T0
YDL117W	CIMG_06553T0
YJL143W	CIMG_05532T0
YLR291C	CIMG_11906T0
YER117W	CIMG_04529T0
YBL087C	CIMG_04529T0
YKR070W	CIMG_01810T0	CIMG_09612T0
YDR272W	CIMG_09281T0
YOR040W	CIMG_09281T0
YML014W	CIMG_02532T0
YGR152C	CIMG_06722T0
YKL024C	CIMG_07499T0
YKL196C	CIMG_08901T0
YMR034C	CIMG_09428T0
YMR113W	CIMG_04102T0
YKL132C	CIMG_04102T0
YNR055C	CIMG_06867T0	CIMG_08848T0
YGL019W	CIMG_04205T0
YOR275C	CIMG_04173T0
YDL090C	CIMG_12864T0
YMR088C	CIMG_01178T0	CIMG_08019T0	CIMG_08542T0
YOR378W	CIMG_09154T0
YML116W	CIMG_09154T0
YMR279C	CIMG_09154T0
YIL006W	CIMG_04105T0
YEL006W	CIMG_04105T0
YNL055C	CIMG_04122T0
YIL114C	CIMG_04122T0
YBR002C	CIMG_01556T0
YHL004W	CIMG_03986T0
YNR029C	CIMG_08141T0
YMR223W	CIMG_01704T0
YEL037C	CIMG_06202T0
YER114C	CIMG_04531T0
YBL085W	CIMG_04531T0
YDR155C	CIMG_09558T0
YML078W	CIMG_09558T0
YPL015C	CIMG_00999T0
YGL059W	CIMG_06539T0
YOR089C	CIMG_03759T0
YEL023C	CIMG_00040T0	CIMG_00355T0
YDL052C	CIMG_00834T0
YFL028C	CIMG_02622T0
YLR045C	CIMG_01686T0
YGL142C	CIMG_07963T0
YJR104C	CIMG_06677T0
YGL216W	CIMG_09273T0
YPL132W	CIMG_05229T0
YNL127W	CIMG_10180T0
YHR179W	CIMG_01759T0
YPL171C	CIMG_01759T0
YHR168W	CIMG_03333T0
YGR284C	CIMG_07006T0
YJL190C	CIMG_03113T0
YLR367W	CIMG_03113T0
YBR026C	CIMG_08466T0
YHR088W	CIMG_06224T0
YDR036C	CIMG_09279T0
YNR052C	CIMG_06109T0
YER143W	CIMG_12111T0
YPL084W	CIMG_08146T0
YNR007C	CIMG_11645T0
YCR010C	CIMG_08057T0
YNR002C	CIMG_08057T0
YJR024C	CIMG_00610T0
YIL153W	CIMG_01366T0
YDR400W	CIMG_03920T0
YKR081C	CIMG_02157T0
YDR484W	CIMG_04997T0
YPR128C	CIMG_04817T0
YDR371W	CIMG_05250T0	CIMG_02795T0	CIMG_03822T0
YDR168W	CIMG_02423T0
YLR014C	CIMG_03335T0
YBL003C	CIMG_02132T0
YDR225W	CIMG_02132T0
YAL058W	CIMG_00613T0
YDR054C	CIMG_06688T0
YDR267C	CIMG_07182T0
YPL188W	CIMG_06228T0
YKL012W	CIMG_10315T0
YKR105C	CIMG_07289T0	CIMG_08874T0	CIMG_08563T0	CIMG_08993T0	CIMG_01391T0	CIMG_10165T0	CIMG_12813T0	CIMG_05087T0
YCL069W	CIMG_07289T0	CIMG_08874T0	CIMG_08563T0	CIMG_08993T0	CIMG_01391T0	CIMG_10165T0	CIMG_12813T0	CIMG_05087T0
YGR224W	CIMG_07289T0	CIMG_08874T0	CIMG_08563T0	CIMG_08993T0	CIMG_01391T0	CIMG_10165T0	CIMG_12813T0	CIMG_05087T0
YPR198W	CIMG_07289T0	CIMG_08874T0	CIMG_08563T0	CIMG_08993T0	CIMG_01391T0	CIMG_10165T0	CIMG_12813T0	CIMG_05087T0
YOL151W	CIMG_01961T0
YDR541C	CIMG_01961T0
YGL157W	CIMG_01961T0
YGL039W	CIMG_01961T0
YGR279C	CIMG_01756T0
YMR305C	CIMG_01756T0
YDR379W	CIMG_06854T0
YOR127W	CIMG_06854T0
YGL130W	CIMG_00792T0
YER151C	CIMG_02466T0
YDR460W	CIMG_08327T0
YJL125C	CIMG_06651T0
YDR465C	CIMG_01019T0
YJR073C	CIMG_07168T0
YOR351C	CIMG_11690T0
YDR533C	CIMG_03805T0
YPL280W	CIMG_03805T0
YOR391C	CIMG_03805T0
YMR322C	CIMG_03805T0
YIL128W	CIMG_04314T1	CIMG_04314T0
YHR148W	CIMG_00867T0
YIL030C	CIMG_00829T0
YDL064W	CIMG_04120T0
YFR005C	CIMG_12371T0
YPR022C	CIMG_08163T0
YOR007C	CIMG_10276T0
YPR060C	CIMG_09747T0
YER019W	CIMG_01114T0
YGR255C	CIMG_00622T0
YJL081C	CIMG_00972T0
YDR386W	CIMG_03451T0
YIL106W	CIMG_05217T0
YOL010W	CIMG_02184T0
YMR276W	CIMG_10226T0
YGR038W	CIMG_09101T0
YLR350W	CIMG_09101T0
YGL246C	CIMG_02624T0
YIL039W	CIMG_04530T0
YIL038C	CIMG_05581T0
YNR035C	CIMG_04741T0
YMR192W	CIMG_01465T0
YPL249C	CIMG_01465T0
YLR324W	CIMG_04377T0
YGR004W	CIMG_04377T0
YDR323C	CIMG_00111T0
YIL145C	CIMG_00675T0
YBL020W	CIMG_04254T0
YPR105C	CIMG_01000T0
YNL137C	CIMG_02448T0
YMR078C	CIMG_05260T0
YPL244C	CIMG_03927T0
YMR022W	CIMG_06644T0
YPR082C	CIMG_12257T0
YML022W	CIMG_07744T0
YDR441C	CIMG_07744T0
YGL124C	CIMG_01058T0
YLL006W	CIMG_02681T0
YLR422W	CIMG_04976T0
YDR002W	CIMG_09230T0
YMR201C	CIMG_11736T0
YMR053C	CIMG_04927T0
YKL072W	CIMG_04927T0
YOR096W	CIMG_03754T0
YNL096C	CIMG_03754T0
YDR471W	CIMG_11138T0
YHR010W	CIMG_11138T0
YMR253C	CIMG_07136T0
YPL264C	CIMG_07136T0
YDL074C	CIMG_02685T0
YDR407C	CIMG_02712T0
YIL134W	CIMG_02601T0
YNL004W	CIMG_01780T0
YGR031W	CIMG_06345T0
YKL067W	CIMG_06562T0
YPL234C	CIMG_06776T0
YOL137W	CIMG_09169T0
YGR276C	CIMG_01437T0
YMR178W	CIMG_00650T0
YMR220W	CIMG_00714T0
YHR075C	CIMG_04766T0
YMR171C	CIMG_03281T0
YDR330W	CIMG_07522T0
YML060W	CIMG_04673T0
YMR200W	CIMG_08168T0
YMR155W	CIMG_05045T0
YMR038C	CIMG_07870T0
YPL085W	CIMG_10170T0
YDR421W	CIMG_09377T0	CIMG_09809T0	CIMG_03315T0
YBL019W	CIMG_00405T0
YDR393W	CIMG_00698T0
YER152C	CIMG_03177T0
YAL039C	CIMG_08537T0
YLR268W	CIMG_10197T0
YGR003W	CIMG_10684T0	CIMG_12322T0
YCR077C	CIMG_00719T0
YGR257C	CIMG_01046T0
YBL050W	CIMG_05171T0
YNL025C	CIMG_00295T0
YER170W	CIMG_04815T0
YGL064C	CIMG_12830T0
YOR251C	CIMG_08097T0
YPL096W	CIMG_08062T0
YDR224C	CIMG_02133T0
YBL002W	CIMG_02133T0
YJL134W	CIMG_00252T0
YKR053C	CIMG_00252T0
YMR058W	CIMG_00517T0
YFL041W	CIMG_00517T0
YOL080C	CIMG_00758T0
YNR020C	CIMG_00953T0
YJR096W	CIMG_04588T0
YGR223C	CIMG_06779T0
YLR026C	CIMG_05653T0
YMR260C	CIMG_05778T0
YMR240C	CIMG_06339T0
YMR099C	CIMG_08305T0
YGL028C	CIMG_13167T0
YER174C	CIMG_01427T0
YDR098C	CIMG_01427T0
YHR161C	CIMG_08058T0
YGR241C	CIMG_08058T0
YBL055C	CIMG_04138T0
YDL206W	CIMG_07493T0
YMR140W	CIMG_04429T0
YOR056C	CIMG_06638T0
YOR018W	CIMG_10706T0
YFR022W	CIMG_10706T0
YGL233W	CIMG_02569T0
YDR080W	CIMG_03817T0
YGL001C	CIMG_02365T0
YDR177W	CIMG_06098T0
YJL030W	CIMG_05635T0
YOR254C	CIMG_03288T0
YOR311C	CIMG_03494T0
YER100W	CIMG_08535T0
YIR037W	CIMG_09619T0
YBR244W	CIMG_09619T0
YKL026C	CIMG_09619T0
YPL141C	CIMG_07296T0
YOR233W	CIMG_07296T0
YAL041W	CIMG_01567T0
YEL012W	CIMG_01188T0
YCL001W	CIMG_04333T0
YJR025C	CIMG_02183T0
YMR055C	CIMG_04785T0
YMR283C	CIMG_05954T0
YKL034W	CIMG_09011T0
YLR215C	CIMG_10207T0
YOR226C	CIMG_04245T0
YPL135W	CIMG_04245T0
YBR267W	CIMG_01163T0
YGL087C	CIMG_01637T0
YMR137C	CIMG_01406T0
YNR038W	CIMG_02993T0
YNL118C	CIMG_09326T0
YKL020C	CIMG_06873T0
YIR033W	CIMG_06873T0
YBR187W	CIMG_00364T0
YIL147C	CIMG_00206T0
YIL099W	CIMG_01553T0
YMR125W	CIMG_02611T0
YGL136C	CIMG_07241T0
YPL078C	CIMG_04320T0
YMR041C	CIMG_11302T0
YIR042C	CIMG_02377T0
YOR339C	CIMG_01667T0
YLR309C	CIMG_08889T0
YBR111C	CIMG_05958T0
YBR261C	CIMG_08869T0
YPL236C	CIMG_02181T0
YPL128C	CIMG_09151T0
YNL030W	CIMG_05379T0	CIMG_03387T0
YBR009C	CIMG_05379T0	CIMG_03387T0
YGL224C	CIMG_05027T0	CIMG_05027T1
YER037W	CIMG_05027T0	CIMG_05027T1
YDR447C	CIMG_04363T0
YML024W	CIMG_04363T0
YNL302C	CIMG_04589T0
YOL121C	CIMG_04589T0
YIR035C	CIMG_08462T0
YIR036C	CIMG_08462T0
YLR448W	CIMG_06963T0
YML073C	CIMG_06963T0
YOL041C	CIMG_02210T0
YLR084C	CIMG_04660T0
YDR061W	CIMG_09797T0
YJR008W	CIMG_08060T0
YNL168C	CIMG_07591T0
YNL162W	CIMG_00888T0
YHR141C	CIMG_00888T0
YLR270W	CIMG_00761T0
YOR173W	CIMG_00761T0
YMR142C	CIMG_08619T0
YDL082W	CIMG_08619T0
YDR311W	CIMG_01600T0
YDR090C	CIMG_06800T0
YBL078C	CIMG_02508T0
YDL124W	CIMG_02543T0
YJR142W	CIMG_00667T0
YER075C	CIMG_08522T0
YML005W	CIMG_09168T0
YNL335W	CIMG_00964T0
YFL061W	CIMG_00964T0
YOR336W	CIMG_01855T0
YNR017W	CIMG_05487T0
YNL200C	CIMG_06812T0
YOR112W	CIMG_07101T0
YLR121C	CIMG_02633T0
YLR120C	CIMG_02633T0
YDR144C	CIMG_02633T0
YIL015W	CIMG_02633T0
YIR039C	CIMG_02633T0
YDR328C	CIMG_06200T0
YOR281C	CIMG_01813T0
YKL218C	CIMG_05642T0
YKL018W	CIMG_09344T0
YKL016C	CIMG_10149T0
YPL115C	CIMG_07266T0
YBR015C	CIMG_02422T0	CIMG_02688T0	CIMG_04443T0
YJL186W	CIMG_02422T0	CIMG_02688T0	CIMG_04443T0
YDR389W	CIMG_00196T0
YDR180W	CIMG_00749T0
YKL069W	CIMG_00176T0
YKL014C	CIMG_00745T0
YCR063W	CIMG_06368T0
YNL072W	CIMG_02535T0
YAL022C	CIMG_10951T0
YML012W	CIMG_09113T0
YOR250C	CIMG_09144T0
YGL031C	CIMG_05869T0
YGR148C	CIMG_05869T0
YBR176W	CIMG_01192T0
YDL087C	CIMG_01341T0
YDR487C	CIMG_01670T0
YOR130C	CIMG_02310T0
YNL222W	CIMG_04481T0
YGL105W	CIMG_10524T0
YDR247W	CIMG_03602T0
YPL026C	CIMG_03602T0
YBR146W	CIMG_02700T0
YJL002C	CIMG_01016T0
YJL055W	CIMG_02717T0
YJL071W	CIMG_08172T0
YDR419W	CIMG_11809T0
YNL320W	CIMG_07565T0
YPR040W	CIMG_00951T0
YKL207W	CIMG_04312T0
YGL054C	CIMG_08010T0
YGR091W	CIMG_10310T0
YOL139C	CIMG_08092T0
YNL292W	CIMG_13592T0
YDR410C	CIMG_00855T0
YIL023C	CIMG_00140T0
YJR140C	CIMG_03454T0
YGL244W	CIMG_05594T0
YGL067W	CIMG_06522T0
YER072W	CIMG_07115T0
YGL200C	CIMG_06981T0
YPL252C	CIMG_06599T0
YOR021C	CIMG_07180T0
YNL003C	CIMG_09194T0
YPR045C	CIMG_08660T0
YLR285W	CIMG_00096T0
YEL002C	CIMG_06718T0
YKR092C	CIMG_04974T0
YKL116C	CIMG_05489T0
YLR220W	CIMG_07032T0
YLL013C	CIMG_11716T0
YNR034W	CIMG_04852T0
YCR073W-A	CIMG_04852T0
YDR440W	CIMG_09225T0
YLL027W	CIMG_01472T0
YMR016C	CIMG_00904T0
YDR117C	CIMG_06875T0
YPL164C	CIMG_04094T0
YOL012C	CIMG_06401T0
YBR109C	CIMG_02413T0
YOL018C	CIMG_02415T0
YLR451W	CIMG_04520T0
YJR100C	CIMG_06643T0
YLR370C	CIMG_06392T0
YDL030W	CIMG_11752T0
YML103C	CIMG_06823T0
YAR002C-A	CIMG_04059T0
YGL002W	CIMG_04059T0
YKL079W	CIMG_02869T0
YER023W	CIMG_05390T0
YDR027C	CIMG_06458T0
YLR207W	CIMG_03253T0
YDL113C	CIMG_05484T0
YDR425W	CIMG_05484T0
YDR299W	CIMG_01379T0
YIL068C	CIMG_01455T0
YGL086W	CIMG_03404T0
YCL064C	CIMG_05728T0
YBL051C	CIMG_06397T0
YPL146C	CIMG_00757T0
YOR332W	CIMG_05800T0
YLR085C	CIMG_08623T0
YKL033W-A	CIMG_09666T0
YOR296W	CIMG_07736T0
YPL129W	CIMG_09231T0
YIL069C	CIMG_07765T0
YER074W	CIMG_07765T0
YDL104C	CIMG_04703T0
YEL062W	CIMG_04941T0
YDR449C	CIMG_01933T0
YNL175C	CIMG_02041T0
YOL040C	CIMG_02223T0
YPL051W	CIMG_02995T0
YHR181W	CIMG_07264T0
YNR003C	CIMG_04474T0
YGR172C	CIMG_08533T0
YML096W	CIMG_07036T0
YKL009W	CIMG_09359T0
YNL185C	CIMG_09189T0
YDR132C	CIMG_11037T0
YLR108C	CIMG_11037T0
YJR127C	CIMG_09396T0
YML081W	CIMG_09396T0
YCR059C	CIMG_06500T0
YGR227W	CIMG_12056T0
YNR054C	CIMG_09451T0
YOR216C	CIMG_11917T0
YOR381W	CIMG_08973T0
YKL220C	CIMG_08973T0
YNR060W	CIMG_08973T0
YOR384W	CIMG_08973T0
YLL051C	CIMG_08973T0
YER131W	CIMG_04012T0
YGL189C	CIMG_04012T0
YDL125C	CIMG_01701T0
YCR044C	CIMG_03530T0
YER016W	CIMG_03746T0
YBL058W	CIMG_06578T0
YBR106W	CIMG_06403T0
YDL209C	CIMG_05989T0
YPL178W	CIMG_00837T0
YIL042C	CIMG_05052T0
YJL085W	CIMG_05409T0
YKL040C	CIMG_04958T0
YDL135C	CIMG_09142T0
YNL084C	CIMG_05921T0
YPR107C	CIMG_04751T0
YOR049C	CIMG_05758T0	CIMG_06126T0	CIMG_10124T0
YKL028W	CIMG_00849T0
YHR090C	CIMG_04475T0
YHR012W	CIMG_07118T0
YOL093W	CIMG_07693T0
YBL036C	CIMG_08639T0
YOR150W	CIMG_04345T0
YOR232W	CIMG_05115T0
YPR140W	CIMG_05364T0
YLR170C	CIMG_10479T0
YIL050W	CIMG_07531T0
YER059W	CIMG_07531T0
YBR236C	CIMG_01274T0
YHR147C	CIMG_01321T0
YER042W	CIMG_04556T0
YLR009W	CIMG_01978T0
YGL196W	CIMG_06887T0
YPL059W	CIMG_04232T0
YPL225W	CIMG_08309T0
YGR213C	CIMG_11559T0
YER185W	CIMG_11559T0
YDR354W	CIMG_01629T0
YDR257C	CIMG_02706T0
YGR007W	CIMG_04234T0
YJL041W	CIMG_04535T0
YDR429C	CIMG_07824T0
YKL019W	CIMG_05727T0
YML046W	CIMG_12139T0
YEL026W	CIMG_00710T0
YIR022W	CIMG_03464T0
YDL166C	CIMG_06363T0
YOL135C	CIMG_01388T0
YER007C-A	CIMG_10274T0
YBR078W	CIMG_04115T0
YDR055W	CIMG_04115T0
YDR522C	CIMG_04115T0
YIL053W	CIMG_08964T0
YER062C	CIMG_08964T0
YJL031C	CIMG_01464T0
YHR122W	CIMG_02264T0
YCL045C	CIMG_06681T0
YMR009W	CIMG_02680T0
YNL107W	CIMG_02435T0
YHR013C	CIMG_07106T0
YNL001W	CIMG_04586T0
YNL291C	CIMG_06239T0
YMR024W	CIMG_06844T0
YOR125C	CIMG_05595T0
YOL127W	CIMG_06370T0
YOR370C	CIMG_05825T0
YPR056W	CIMG_09160T0
YAL015C	CIMG_00210T0
YOL043C	CIMG_00210T0
YGL043W	CIMG_02318T0
YNL255C	CIMG_07760T0
YPR192W	CIMG_06551T0
YPL087W	CIMG_07073T0
YPL065W	CIMG_03055T1	CIMG_03055T0
YDR404C	CIMG_04307T0
YNL035C	CIMG_03251T0
YPR127W	CIMG_04684T0
YPR055W	CIMG_06178T0
YJR048W	CIMG_05096T0
YEL039C	CIMG_05096T0
YML106W	CIMG_08203T0
YMR271C	CIMG_08203T0
YMR183C	CIMG_08090T0
YPL232W	CIMG_08090T0
YPL216W	CIMG_09446T0
YGL133W	CIMG_09446T0
YDR176W	CIMG_04942T0
YDR196C	CIMG_06413T0
YPR113W	CIMG_03104T0
YOR307C	CIMG_11726T0
YBL092W	CIMG_09506T0
YER056C-A	CIMG_04572T0
YIL052C	CIMG_04572T0
YLR168C	CIMG_04235T0
YDR185C	CIMG_04235T0
YKL144C	CIMG_02213T0
YJR058C	CIMG_03366T0
YOL129W	CIMG_02788T0
YIL097W	CIMG_06377T0
YFR025C	CIMG_08676T0
YLR337C	CIMG_07003T0
YPL120W	CIMG_10876T0
YBR252W	CIMG_04792T0
YLR022C	CIMG_02816T0
YKL125W	CIMG_04734T0
YPL016W	CIMG_03690T0
YBR183W	CIMG_01210T0	CIMG_08703T0
YOR234C	CIMG_07637T0
YPL143W	CIMG_07637T0
YBR175W	CIMG_01113T0
YBR004C	CIMG_01541T0
YKR088C	CIMG_00631T0
YNL092W	CIMG_03215T0
YKL195W	CIMG_05240T0
YJR057W	CIMG_06556T0
YDR409W	CIMG_02577T0
YOR156C	CIMG_02577T0
YML038C	CIMG_01155T0
YIR029W	CIMG_03428T0
YDR013W	CIMG_07041T0
YGR119C	CIMG_08982T0
YNL085W	CIMG_09242T0
YGR034W	CIMG_09792T0
YLR344W	CIMG_09792T0
YNR036C	CIMG_00717T0
YDR083W	CIMG_08181T0
YPR051W	CIMG_01953T0
YGR178C	CIMG_07100T0
YGR029W	CIMG_07698T0
YGL100W	CIMG_08207T0
YGR014W	CIMG_08665T0	CIMG_08665T1
YDR420W	CIMG_08665T0	CIMG_08665T1
YBR035C	CIMG_00702T0
YML067C	CIMG_00135T0
YIL110W	CIMG_02215T0
YLR306W	CIMG_05646T0
YGR005C	CIMG_08713T0
YOR327C	CIMG_10080T0
YAL030W	CIMG_10080T0
YDR479C	CIMG_00137T0
YJL054W	CIMG_01602T0
YMR127C	CIMG_01900T0
YOR164C	CIMG_02625T0
YAL049C	CIMG_09964T0
YFR052W	CIMG_07686T0
YLR418C	CIMG_07971T0
YMR114C	CIMG_09109T0
YGL164C	CIMG_01374T0
YDL217C	CIMG_06426T0
YLR059C	CIMG_03641T0
YJR062C	CIMG_06176T0
YFR018C	CIMG_08829T0
YIL061C	CIMG_09358T0
YGR096W	CIMG_01423T0
YGR002C	CIMG_04060T0
YIL041W	CIMG_08177T0
YOL143C	CIMG_07259T0
YPR133C	CIMG_08983T0
YER080W	CIMG_07640T0	CIMG_07783T0	CIMG_06573T0	CIMG_04828T0	CIMG_02947T0	CIMG_04670T0	CIMG_12707T0	CIMG_01603T0	CIMG_02730T0	CIMG_10815T0	CIMG_05495T0	CIMG_09902T0	CIMG_05723T0	CIMG_01082T0
YDR284C	CIMG_01389T1	CIMG_01389T0	CIMG_01389T2
YOR293W	CIMG_01699T0
YMR230W	CIMG_01699T0
YEL004W	CIMG_02294T0
YPL103C	CIMG_03459T0
YDR359C	CIMG_09550T0
YLR323C	CIMG_06140T0
YJL194W	CIMG_07523T0
YPL001W	CIMG_05403T0
YKL171W	CIMG_09053T0
YPL196W	CIMG_07695T0
YOR131C	CIMG_09099T0
YFL044C	CIMG_02085T0
YCR027C	CIMG_06351T0
YGL085W	CIMG_04816T0
YKL189W	CIMG_03416T0
YER118C	CIMG_06799T0
YPR023C	CIMG_01470T0
YAL010C	CIMG_09360T0
YFL046W	CIMG_07292T0
YKL143W	CIMG_06009T0
YKL178C	CIMG_06159T0
YOR043W	CIMG_04212T0
YNL115C	CIMG_04765T0
YBR228W	CIMG_11768T0
YIL124W	CIMG_08545T0
YNL315C	CIMG_07564T0
YOR294W	CIMG_07546T0
YMR028W	CIMG_09181T0
YLR118C	CIMG_12486T0
YBR271W	CIMG_03056T0
YPL010W	CIMG_01031T0
YDR265W	CIMG_07527T0
YBR251W	CIMG_09156T0
YHR176W	CIMG_06549T0
YNR027W	CIMG_04791T0
YEL029C	CIMG_04791T0
YDR486C	CIMG_01516T0
YHR172W	CIMG_08183T0
YMR010W	CIMG_06564T0
YDL054C	CIMG_12415T0
YOR095C	CIMG_09662T0
YGL068W	CIMG_02445T0
YHR051W	CIMG_06473T0
YJR069C	CIMG_06362T0
YJL035C	CIMG_08513T0
YNL062C	CIMG_06388T0
YPR037C	CIMG_05759T0
YMR043W	CIMG_05802T1	CIMG_05802T0
YDL075W	CIMG_12767T0
YLR406C	CIMG_12767T0
YBR060C	CIMG_06189T0
YDR237W	CIMG_06016T0
YCR019W	CIMG_06842T0
YIL093C	CIMG_04077T0
YGR020C	CIMG_08199T0
YHR178W	CIMG_13182T0
YOL087C	CIMG_12302T0
YPR094W	CIMG_12346T0
YER009W	CIMG_03620T0
YOL133W	CIMG_06244T0
YDL024C	CIMG_10043T0
YBR093C	CIMG_10043T0
YBR092C	CIMG_10043T0
YAR071W	CIMG_10043T0
YHR215W	CIMG_10043T0
YLR185W	CIMG_00397T0
YDR500C	CIMG_00397T0
YDR398W	CIMG_01462T0
YDR028C	CIMG_02304T0
YDL091C	CIMG_03204T0
YKL007W	CIMG_01397T0
YKR062W	CIMG_01671T0
YDL208W	CIMG_05741T0
YLR115W	CIMG_01924T0
YBR186W	CIMG_09975T0
YPR025C	CIMG_06097T0
YPL003W	CIMG_09683T0
YBR135W	CIMG_02271T0
YJR017C	CIMG_00840T0
YHL013C	CIMG_02024T0
YDR408C	CIMG_04790T0
YBR141C	CIMG_06371T0
YPL002C	CIMG_07887T0
YLR284C	CIMG_10208T0
YOR180C	CIMG_10208T0
YAL043C	CIMG_02207T0
YDL193W	CIMG_02324T0
YBR086C	CIMG_08891T0
YPL072W	CIMG_03652T0
YML025C	CIMG_09278T0
YGR078C	CIMG_01865T0
YIL044C	CIMG_01255T0
YGL248W	CIMG_03279T0
YGL153W	CIMG_03565T0
YNL244C	CIMG_00415T0
YDR298C	CIMG_05216T0
YNL124W	CIMG_03380T0
YBL102W	CIMG_10258T0
YLR452C	CIMG_07972T0
YOL003C	CIMG_13164T0
YGL101W	CIMG_08139T0
YBR242W	CIMG_08139T0
YHL001W	CIMG_10151T0
YKL006W	CIMG_10151T0
YPR043W	CIMG_09435T0
YJR094W-A	CIMG_09435T0
YBR233W	CIMG_01064T0
YJL024C	CIMG_01684T0
YML007W	CIMG_01382T0
YOR357C	CIMG_00386T0
YGL017W	CIMG_05105T0
YIR026C	CIMG_04151T0
YLR063W	CIMG_05745T0
YPR187W	CIMG_04878T0
YIL164C	CIMG_10233T0
YDL224C	CIMG_06805T0
YNL197C	CIMG_06805T0
YBR290W	CIMG_01786T0
YDL015C	CIMG_01478T0
YJR014W	CIMG_02307T0
YCR036W	CIMG_06461T0
YKL082C	CIMG_03995T0
YLR105C	CIMG_06639T0
YLR417W	CIMG_08661T0
YML034W	CIMG_01097T0
YDR458C	CIMG_01097T0
YGL070C	CIMG_00841T0
YKL033W	CIMG_00796T0
YNL229C	CIMG_00771T0
YCR033W	CIMG_06386T0
YLR025W	CIMG_03968T0
YNL316C	CIMG_06373T0
YKL041W	CIMG_09788T0
YDL142C	CIMG_02675T0
YOR269W	CIMG_01687T0
YOR298C-A	CIMG_07674T0
YNL263C	CIMG_10156T0
YDL230W	CIMG_03800T0
YDL004W	CIMG_04799T0
YAL032C	CIMG_06508T0
YER154W	CIMG_06579T0
YJR134C	CIMG_08978T0
YPR191W	CIMG_06296T0
YIR038C	CIMG_11036T0
YIL064W	CIMG_12737T0
YDR282C	CIMG_03818T0
YKR030W	CIMG_02055T0
YLL021W	CIMG_04487T0
YGR232W	CIMG_08979T0
YNL305C	CIMG_06686T0
YMR197C	CIMG_01473T0	CIMG_01473T1
YDR145W	CIMG_00487T0
YDL219W	CIMG_05580T0
YMR036C	CIMG_01137T0
YIL065C	CIMG_05063T0
YMR211W	CIMG_03230T0
YKL128C	CIMG_05617T0
YCR088W	CIMG_02291T0
YGR093W	CIMG_01131T0
YKL175W	CIMG_00822T0
YKL095W	CIMG_06466T0
YPL199C	CIMG_05951T0
YOR292C	CIMG_10317T0
YOR319W	CIMG_02600T0
YNL032W	CIMG_04137T0
YDL146W	CIMG_01757T0
YKL155C	CIMG_01844T0
YGL187C	CIMG_04576T0
YKL056C	CIMG_02984T0
YNL041C	CIMG_01744T0
YOR257W	CIMG_01502T0
YDR041W	CIMG_10983T0
YHL031C	CIMG_08962T0
YHR193C	CIMG_10150T0
YLR127C	CIMG_10672T0
YFL060C	CIMG_00836T0
YNL334C	CIMG_00836T0
YMR095C	CIMG_00836T0
YLR290C	CIMG_02436T0
YMR227C	CIMG_02395T0
YKL087C	CIMG_04155T0
YDR361C	CIMG_09748T0
YNL026W	CIMG_08534T0
YJR099W	CIMG_00762T0	CIMG_11835T0
YDR125C	CIMG_11458T0
YLR099C	CIMG_11458T0
YCL033C	CIMG_01257T0
YBL038W	CIMG_05231T0
YML099C	CIMG_02802T0
YHL028W	CIMG_06706T0
YLR396C	CIMG_04637T0
YMR032W	CIMG_13722T0
YCR102C	CIMG_06631T0
YLR460C	CIMG_06631T0
YNL134C	CIMG_06631T0
YDL237W	CIMG_00327T0	CIMG_06608T0
YHR021C	CIMG_00472T0
YKL156W	CIMG_00472T0
YGL208W	CIMG_02690T0
YER027C	CIMG_02690T0
YDR527W	CIMG_00520T0
YPL162C	CIMG_00995T0
YER163C	CIMG_07654T0
YDR140W	CIMG_01038T0
YIL090W	CIMG_07177T0
YDR348C	CIMG_03713T0
YHR097C	CIMG_03713T0
YJR116W	CIMG_03516T0
YMR161W	CIMG_04065T0
YOR122C	CIMG_08896T0
YKR057W	CIMG_04499T0
YJL136C	CIMG_04499T0
YDL045C	CIMG_00223T0
YDR382W	CIMG_02222T0
YDR473C	CIMG_03379T0
YPL101W	CIMG_00665T0
YOR194C	CIMG_03256T0
YJL145W	CIMG_06582T0
YPR028W	CIMG_05984T0
YNL252C	CIMG_09424T0
YBR172C	CIMG_11469T0
YPL105C	CIMG_11469T0
YOL146W	CIMG_01589T0
YHR151C	CIMG_05175T0
YNL113W	CIMG_02708T0
YEL015W	CIMG_09369T0
YGL080W	CIMG_09587T0
YPR131C	CIMG_04875T0
YNL326C	CIMG_09490T0
YJR054W	CIMG_01171T0
YML047C	CIMG_01171T0
YER002W	CIMG_00139T0
YGR112W	CIMG_00426T0
YKL047W	CIMG_03228T0
YDR166C	CIMG_06835T0
YBL057C	CIMG_09076T0
YDR322W	CIMG_09277T0
YPR190C	CIMG_06297T0
YLL023C	CIMG_11495T0
YFL034C-A	CIMG_09618T0
YLR061W	CIMG_09618T0
YER014W	CIMG_01106T0
YKL110C	CIMG_00098T0
YJL183W	CIMG_01477T0
YGL232W	CIMG_03790T0
YAL044C	CIMG_09014T0
YDR305C	CIMG_13261T0
YOL005C	CIMG_07491T0
YDL127W	CIMG_13406T0
YDL179W	CIMG_13406T0
YNL289W	CIMG_13406T0
YGL256W	CIMG_01242T0
YDR173C	CIMG_09148T0
YGL045W	CIMG_07940T0
YOR369C	CIMG_03922T0
YOR004W	CIMG_04738T0
YDL136W	CIMG_08963T0
YDL191W	CIMG_08963T0
YIL051C	CIMG_07737T0
YER057C	CIMG_07737T0
YPL032C	CIMG_10067T0
YDR251W	CIMG_10067T0
YDR248C	CIMG_01633T0
YOR198C	CIMG_03348T0
YBR089C-A	CIMG_03667T0
YPR052C	CIMG_03667T0
YMR273C	CIMG_01252T0
YML109W	CIMG_01252T0
YGL030W	CIMG_04646T0	CIMG_04646T1
YNL036W	CIMG_01537T0
YOR260W	CIMG_03022T0
YJL163C	CIMG_06145T0
YGR021W	CIMG_10204T0
YOR077W	CIMG_06240T0
YGR205W	CIMG_08690T0	CIMG_08690T1	CIMG_08690T2
YBL026W	CIMG_01407T0
YBL013W	CIMG_04056T0
YGL037C	CIMG_04479T0
YHL015W	CIMG_05515T0
YJL124C	CIMG_05431T0
YDR519W	CIMG_08075T0
YCR066W	CIMG_09454T0
YER044C	CIMG_08189T0
YJR052W	CIMG_07486T0
YLR275W	CIMG_09295T0
YMR292W	CIMG_08895T0
YPR036W	CIMG_08977T0
YOR020C	CIMG_12400T0
YMR194W	CIMG_09534T0
YPL249C-A	CIMG_09534T0
YGR195W	CIMG_04485T0
YPR089W	CIMG_03409T0
YDR313C	CIMG_11323T0
YJL097W	CIMG_09068T0
YNR046W	CIMG_07256T0
YLR147C	CIMG_09069T0
YOL096C	CIMG_10579T0
YMR002W	CIMG_00429T0
YBR105C	CIMG_06933T0
YLR051C	CIMG_02567T0
YNR058W	CIMG_01317T0
YPL157W	CIMG_01087T0
YNL063W	CIMG_02635T0
YOL009C	CIMG_03262T0
YPL170W	CIMG_03609T0
YMR097C	CIMG_06771T0
YLR250W	CIMG_09167T0
YOL154W	CIMG_08329T0
YKR065C	CIMG_12463T0
YLR228C	CIMG_09470T0	CIMG_10125T0	CIMG_03032T0	CIMG_05509T0	CIMG_07829T0
YDR213W	CIMG_09470T0	CIMG_10125T0	CIMG_03032T0	CIMG_05509T0	CIMG_07829T0
YNL108C	CIMG_03112T0
YOR110W	CIMG_03112T0
YGL221C	CIMG_01743T0
YNL054W	CIMG_00898T0
YBR102C	CIMG_09799T0
YLR251W	CIMG_08093T0
YLL036C	CIMG_09355T0
YLR178C	CIMG_02292T0
YLR179C	CIMG_02292T0
YDL025C	CIMG_06216T0	CIMG_04027T0
YNR071C	CIMG_02063T0
YHR210C	CIMG_02063T0
YGR133W	CIMG_00209T0
YKL058W	CIMG_00282T0
YDR045C	CIMG_03709T0
YDR255C	CIMG_04926T0
YLR435W	CIMG_01376T0
YGL231C	CIMG_04359T0
YKL100C	CIMG_05823T0
YGR280C	CIMG_07464T0
YOR163W	CIMG_05103T0
YMR037C	CIMG_08215T0
YKL062W	CIMG_08215T0
YPL037C	CIMG_10040T0
YDR252W	CIMG_10040T0
YDR084C	CIMG_00634T0
YGL044C	CIMG_01023T0
YJL218W	CIMG_00854T0
YHR082C	CIMG_01441T0
YHR076W	CIMG_02200T0
YGL010W	CIMG_04308T0
YNL024C	CIMG_00969T0
YOR301W	CIMG_00590T0
YKL099C	CIMG_03309T0
YFL017C	CIMG_05871T0
YHR134W	CIMG_04743T0
YOR037W	CIMG_02637T0
YPL210C	CIMG_02407T0
YMR284W	CIMG_06138T0
YPL094C	CIMG_05176T0
YKR016W	CIMG_08785T0
YPL181W	CIMG_06737T0
YKL117W	CIMG_09789T0
YOR258W	CIMG_09530T0
YGR262C	CIMG_00130T0
YOL107W	CIMG_01695T0
YMR071C	CIMG_03623T0
YIR012W	CIMG_06111T0
YGL093W	CIMG_08045T0
YMR132C	CIMG_07199T0
YLR098C	CIMG_11364T0	CIMG_03092T0	CIMG_03092T1
YOR337W	CIMG_11364T0	CIMG_03092T0	CIMG_03092T1
YCL034W	CIMG_01323T0
YBL001C	CIMG_02433T0
YER004W	CIMG_01332T0
YML128C	CIMG_03614T0
YDL122W	CIMG_09215T0
YLR109W	CIMG_05828T0
YOR036W	CIMG_04154T0
YNL284C	CIMG_09046T0
YPR100W	CIMG_09357T0
YPL279C	CIMG_09511T0
YOR390W	CIMG_09511T0
YBR101C	CIMG_02789T0
YER007W	CIMG_01606T0
YDL072C	CIMG_03261T0
YJL104W	CIMG_04376T0
YPR162C	CIMG_07975T0
YPR073C	CIMG_11575T0
YGR209C	CIMG_09126T0
YLR043C	CIMG_09126T0
YJR063W	CIMG_00750T0
YLR100W	CIMG_01575T0
YPL076W	CIMG_00346T0
YDL207W	CIMG_06977T0
YDR397C	CIMG_08461T0
YMR017W	CIMG_04638T0
YGL159W	CIMG_09811T0
YDR434W	CIMG_12059T0
YDR530C	CIMG_02169T0
YCL050C	CIMG_02169T0
YCR030C	CIMG_03402T0
YHR062C	CIMG_02159T0
YMR236W	CIMG_03307T0
YJR107W	CIMG_07277T0
YLR151C	CIMG_07600T0
YMR158W	CIMG_08024T0
YMR234W	CIMG_12678T0
YBR215W	CIMG_00519T0
YOL022C	CIMG_01879T0
YJR050W	CIMG_06772T0
YMR020W	CIMG_05572T0
YLR015W	CIMG_08459T0
YNR037C	CIMG_09149T0
YPL092W	CIMG_07333T0	CIMG_05899T0	CIMG_08716T0
YDR511W	CIMG_01037T0	CIMG_01037T1
YDL114W	CIMG_03512T0	CIMG_00901T0
YDR501W	CIMG_05251T0
YLR183C	CIMG_05251T0
YAR008W	CIMG_00664T0
YHL021C	CIMG_01426T0
YDL018C	CIMG_06537T0
YHR085W	CIMG_05884T0
YPR166C	CIMG_01841T0
YJL180C	CIMG_07725T0
YIL007C	CIMG_10242T0
YLR038C	CIMG_11481T0
YLL050C	CIMG_13032T0
YPL137C	CIMG_05908T0
YOR227W	CIMG_05908T0
YJL042W	CIMG_05908T0
YDL081C	CIMG_04018T0
YDL130W	CIMG_04018T0
YGL050W	CIMG_05859T0
YDR381W	CIMG_09786T0
YNL286W	CIMG_06929T0
YEL053C	CIMG_13037T0
YKR104W	CIMG_02176T0	CIMG_08380T0
YGR027C	CIMG_13672T0
YLR333C	CIMG_13672T0
YFL026W	CIMG_00128T0
YGL242C	CIMG_03710T0
YLR245C	CIMG_02312T0
YDR329C	CIMG_05982T0
YDL105W	CIMG_06769T0
YOL013C	CIMG_02167T0
YIL070C	CIMG_05533T0
YDL046W	CIMG_08198T0
YLR078C	CIMG_05464T0
YJL063C	CIMG_07128T0
YBL049W	CIMG_13751T0
YOR057W	CIMG_06647T0
YOR085W	CIMG_07243T0
YNR039C	CIMG_09010T0
YCL047C	CIMG_04067T0
YAL020C	CIMG_07903T0
YOR278W	CIMG_01716T0
YOR143C	CIMG_05245T0
YPL089C	CIMG_07638T0
YOR246C	CIMG_10039T0
YDR126W	CIMG_01293T0
YLR126C	CIMG_00669T0
YOR111W	CIMG_03133T0
YJR101W	CIMG_07987T0
YOR308C	CIMG_09075T0
YGL106W	CIMG_08162T1	CIMG_08162T0
YDR246W	CIMG_02362T0
YKL170W	CIMG_00842T0
YOR224C	CIMG_00666T0
YNL053W	CIMG_01972T0
YOL114C	CIMG_01932T0
YOR210W	CIMG_05546T0
YMR033W	CIMG_12175T0
YDR236C	CIMG_01012T0
YDR306C	CIMG_01811T0
YGL018C	CIMG_02196T0
YBR007C	CIMG_04747T0
YPL243W	CIMG_05012T0
YLR242C	CIMG_08173T0
YNL232W	CIMG_09352T0
YOL054W	CIMG_09544T0
YMR233W	CIMG_09965T0
YOR295W	CIMG_09965T0
YER127W	CIMG_02887T0
YBR213W	CIMG_05467T0
YDR529C	CIMG_04106T0
YGR271C-A	CIMG_03944T0
YKL138C	CIMG_05365T0
YIL005W	CIMG_07920T0
YOR035C	CIMG_09161T0
YBR014C	CIMG_07164T0
YDL010W	CIMG_07164T0
YHR162W	CIMG_10110T0
YGR243W	CIMG_10110T0
YEL020W-A	CIMG_00197T0
YBR231C	CIMG_03034T0
YLL004W	CIMG_02248T0
YFR032C-A	CIMG_04800T0
YML131W	CIMG_03135T0
YNL153C	CIMG_03221T0
YOR079C	CIMG_05400T0
YLR425W	CIMG_11675T0
YDR485C	CIMG_00768T0
YDR152W	CIMG_01639T0
YJL004C	CIMG_01929T0
YDR165W	CIMG_04885T0
YDL212W	CIMG_07951T0
YIL096C	CIMG_06378T0
YER183C	CIMG_08167T0
YKL160W	CIMG_06348T0
YHR100C	CIMG_09070T0
YDR510W	CIMG_11861T0
YKL021C	CIMG_09551T0
YPL013C	CIMG_06811T0
YMR150C	CIMG_09276T0
YBR265W	CIMG_06966T0	CIMG_01208T0
YFR007W	CIMG_04100T0
YPL127C	CIMG_00513T0
YML105C	CIMG_02975T0
YJL123C	CIMG_04601T0
YKR034W	CIMG_05044T0
YNL135C	CIMG_08666T0
YPR104C	CIMG_11238T0
YLR264W	CIMG_07539T0
YOR167C	CIMG_07539T0
YBR171W	CIMG_02250T0
YDR424C	CIMG_04914T0
YIR001C	CIMG_07119T0
YKR013W	CIMG_06897T0
YOR042W	CIMG_07142T0
YMR118C	CIMG_06617T0	CIMG_03201T0
YKL141W	CIMG_06617T0	CIMG_03201T0
YOR182C	CIMG_05870T0
YLR287C-A	CIMG_05870T0
YDR088C	CIMG_00398T0
YDR169C	CIMG_03933T0
YLR008C	CIMG_01979T0
YNL111C	CIMG_01233T0
YPR049C	CIMG_03662T0
YGR082W	CIMG_09800T0
YPR143W	CIMG_06598T0
YOL071W	CIMG_09112T0
YBL071W-A	CIMG_01458T0
YDR377W	CIMG_00753T0
YDR517W	CIMG_01086T0
YIL010W	CIMG_00966T0
YLL035W	CIMG_01883T0
YJR019C	CIMG_03211T0
YDR087C	CIMG_06937T0
YMR005W	CIMG_03004T0
YDR071C	CIMG_08195T0
YDR108W	CIMG_09457T0
YDR472W	CIMG_09289T0
YML094W	CIMG_06908T0
YOR252W	CIMG_05526T0
YHR005C-A	CIMG_11434T0
YMR281W	CIMG_09320T0
YPR169W	CIMG_07998T0
YLR164W	CIMG_03134T0
YDR178W	CIMG_03134T0
YDL120W	CIMG_01457T0
YOL032W	CIMG_00668T0
YMR269W	CIMG_03240T0
YLR011W	CIMG_04326T0
YOR113W	CIMG_04642T0
YHR187W	CIMG_10196T0
YIL073C	CIMG_11491T0
YPR153W	CIMG_10628T0
YNL052W	CIMG_06276T0
YIL111W	CIMG_06276T0
YHR063C	CIMG_00431T0
YDR435C	CIMG_03375T0
YJR044C	CIMG_02720T0
YOL147C	CIMG_01269T0
YLR150W	CIMG_03779T0
YGR063C	CIMG_06029T0
YML076C	CIMG_04457T0
YMR077C	CIMG_07145T0
YNR018W	CIMG_08990T0
YKL168C	CIMG_06521T0
YJL165C	CIMG_06521T0
YBR288C	CIMG_00544T0
YDL043C	CIMG_01605T0
YBL086C	CIMG_03901T0
YBR096W	CIMG_08989T0
YKR035W-A	CIMG_08456T0
YGL213C	CIMG_11915T0
YOR123C	CIMG_07149T0
YLR411W	CIMG_09817T0
YER120W	CIMG_04128T0
YBL091C-A	CIMG_04128T0
YNL312W	CIMG_00224T0
YNR021W	CIMG_02431T0
YPL246C	CIMG_01707T0
YNL147W	CIMG_03202T0
YOR287C	CIMG_02697T0
YMR154C	CIMG_04818T0
YMR262W	CIMG_05018T0
YPR079W	CIMG_03890T0
YOR159C	CIMG_08166T0
YLR281C	CIMG_10212T0
YML068W	CIMG_10184T0
YLR393W	CIMG_12254T0
YPL083C	CIMG_09708T0
YOL069W	CIMG_13585T0
YOL089C	CIMG_04417T0	CIMG_08688T0
YBR150C	CIMG_04417T0	CIMG_08688T0
YBR273C	CIMG_00428T0
YJL048C	CIMG_00428T0
YOR280C	CIMG_00470T0
YMR222C	CIMG_00470T0
YLR388W	CIMG_07500T0
YDL061C	CIMG_07500T0
YGL191W	CIMG_00404T0
YDR161W	CIMG_01640T0
YIL008W	CIMG_02620T0
YNL215W	CIMG_05122T0
YGR277C	CIMG_08857T0
YGR036C	CIMG_10183T0
YFR027W	CIMG_00496T0
YGL122C	CIMG_01105T0
YER142C	CIMG_04112T0
YLR200W	CIMG_01888T0
YOR126C	CIMG_00801T0
YIL157C	CIMG_04228T0
YNL306W	CIMG_10278T0
YDR167W	CIMG_09150T0	CIMG_09150T1
YPR154W	CIMG_07675T0
YGR136W	CIMG_07675T0
YGL029W	CIMG_02309T0
YFR001W	CIMG_02710T0
YIL004C	CIMG_02497T0
YER019C-A	CIMG_04912T0
YGL016W	CIMG_06180T0
YHR072W-A	CIMG_11787T0
YOL102C	CIMG_11231T0
YOR223W	CIMG_10751T0
YNL129W	CIMG_01490T0
YPR182W	CIMG_00256T0
YPR185W	CIMG_01222T0
YAR014C	CIMG_09054T0
YPR098C	CIMG_01803T0
YMR130W	CIMG_05591T0
YER074W-A	CIMG_10594T0
YLR107W	CIMG_10157T0
YNL131W	CIMG_09065T0
YCR090C	CIMG_00259T0
YJL189W	CIMG_06199T0
YHR175W	CIMG_07595T0
YAL044W-A	CIMG_12090T0
YPR183W	CIMG_03595T0
YMR239C	CIMG_06340T0
YMR218C	CIMG_06872T0
YPR170W-B	CIMG_06046T0
YLR128W	CIMG_09411T0
YKL094W	CIMG_10588T0
YCR075C	CIMG_04797T0
YIR032C	CIMG_02178T0
YFL027C	CIMG_05000T0
YKL192C	CIMG_03997T0
YDR470C	CIMG_06600T0
YDR412W	CIMG_07562T0
YDR513W	CIMG_13734T0
YCL035C	CIMG_13734T0
YDL065C	CIMG_03783T0
YGR167W	CIMG_02417T0
YLR239C	CIMG_00482T0
YBR269C	CIMG_05208T0
YLR074C	CIMG_01726T0
YNL310C	CIMG_01133T0
YPL098C	CIMG_01837T0
YJR102C	CIMG_07076T0
YML077W	CIMG_06217T0
YNL151C	CIMG_06065T0
YPR147C	CIMG_06155T0
YNL024C-A	CIMG_11908T0
YGR111W	CIMG_00307T0	CIMG_00356T0
YGR074W	CIMG_01039T0
YDR289C	CIMG_02416T0
YLR316C	CIMG_02459T0
YOL142W	CIMG_01848T0
YJR084W	CIMG_04930T0
YGR006W	CIMG_13062T0
YLL018C-A	CIMG_10267T0
YNL119W	CIMG_09332T0
YPR149W	CIMG_05622T0
YGR131W	CIMG_05622T0
YGL212W	CIMG_01805T0
YJL157C	CIMG_02444T0
YGR127W	CIMG_07859T0
YGR203W	CIMG_07847T0
YOR359W	CIMG_04895T0
YGL209W	CIMG_03725T0
YER028C	CIMG_03725T0
YDR333C	CIMG_04021T0
YHR058C	CIMG_02716T0
YDL183C	CIMG_05920T0
YCL031C	CIMG_12014T0
YGL172W	CIMG_09669T0
YJR122W	CIMG_09325T0
YBR151W	CIMG_01570T0	CIMG_11561T0
YMR035W	CIMG_00091T0
YJR034W	CIMG_06719T0
YOL078W	CIMG_13463T0
YOL048C	CIMG_01828T0	CIMG_06104T0
YPR172W	CIMG_10557T0
YLR456W	CIMG_10557T0
YBR173C	CIMG_00716T0
YIL072W	CIMG_01681T0
YDL111C	CIMG_05094T0
YFL017W-A	CIMG_04293T0
YMR244C-A	CIMG_01930T0
YKL054C	CIMG_03649T0
YMR274C	CIMG_02653T0
YHR201C	CIMG_06554T0
YML036W	CIMG_04546T0
YLR193C	CIMG_05624T0
YPR168W	CIMG_03856T0
YML098W	CIMG_07133T0
YLR438C-A	CIMG_09315T0
YNL081C	CIMG_09557T0
YDL213C	CIMG_00423T0	CIMG_00423T1
YDR351W	CIMG_07532T0
YHR103W	CIMG_07532T0
YIL138C	CIMG_07563T0
YNL079C	CIMG_07563T0
YBR217W	CIMG_01191T0
YFR033C	CIMG_01561T0
YPL206C	CIMG_00190T0
YKL011C	CIMG_04071T0
YCR051W	CIMG_10260T0
YHR039C-A	CIMG_07768T0
YJL096W	CIMG_07587T0
YJL003W	CIMG_08520T0
YJL049W	CIMG_09455T0
YJL025W	CIMG_11456T0
YPR093C	CIMG_09436T0
YNR023W	CIMG_03515T0
YCR052W	CIMG_03515T0
YMR289W	CIMG_05625T0
YMR194C-B	CIMG_11862T0
YOR286W	CIMG_05003T0
YOR285W	CIMG_05003T0
YDR489W	CIMG_01135T0
YCL012C	CIMG_02599T0
YPL213W	CIMG_00680T0
YIL019W	CIMG_06048T0
YNL167C	CIMG_03698T0
YDL235C	CIMG_09084T0
YNL248C	CIMG_06056T0
YIL063C	CIMG_08696T0
YKL003C	CIMG_09015T0
YMR152W	CIMG_12343T0
YPR163C	CIMG_09493T0
YBR062C	CIMG_01295T0
YEL003W	CIMG_04624T0
YOL073C	CIMG_01599T0
YMR026C	CIMG_09448T0
YIR011C	CIMG_04159T0
YNL051W	CIMG_01928T0
YJR112W	CIMG_04719T0
YGR058W	CIMG_07655T0
YOR103C	CIMG_04620T0
YJR129C	CIMG_07766T0
YGL220W	CIMG_10808T0
YPL239W	CIMG_06612T0
YGR215W	CIMG_11731T0
YOR340C	CIMG_07772T0
YOL076W	CIMG_09537T0
YGL257C	CIMG_10544T0
YNR059W	CIMG_10544T0
YIL014W	CIMG_10544T0
YER001W	CIMG_10544T0
YHR146W	CIMG_03960T0
YNL173C	CIMG_03960T0
YER048W-A	CIMG_00443T0
YHL027W	CIMG_00576T0
YIL115C	CIMG_01071T0
YDR254W	CIMG_04171T0
YGR147C	CIMG_04226T0
YMR106C	CIMG_01804T0
YDR116C	CIMG_06569T0
YDR414C	CIMG_07528T0
YJL166W	CIMG_05742T0
YDR137W	CIMG_11489T0
YER146W	CIMG_11969T0
YDL049C	CIMG_00955T0
YJL174W	CIMG_00955T0
YDR034C	CIMG_01913T0
YAL009W	CIMG_05016T0
YKL154W	CIMG_00956T0
YCL057C-A	CIMG_05929T0
YLR201C	CIMG_01765T0
YMR286W	CIMG_01454T0
YGR249W	CIMG_08549T0
YER112W	CIMG_11527T0
YMR149W	CIMG_08293T0
YBR254C	CIMG_00824T0
YEL043W	CIMG_03242T0
YGR062C	CIMG_04023T0
YIL049W	CIMG_03924T0
YGL161C	CIMG_04994T0
YBR193C	CIMG_08852T0
YHR067W	CIMG_06374T0
YGL198W	CIMG_08695T0
YER134C	CIMG_01674T0
YCL005W-A	CIMG_08174T0
YHL022C	CIMG_06645T0
YJR097W	CIMG_08210T0
YMR123W	CIMG_10671T0
YPL046C	CIMG_09707T0
YLR325C	CIMG_13625T0
YPL067C	CIMG_05278T0	CIMG_04478T0
YDR086C	CIMG_00384T0
YDR488C	CIMG_02204T0
YBR279W	CIMG_04341T0
YHR038W	CIMG_02268T0
YJL006C	CIMG_02453T0
YKR085C	CIMG_02105T0
YLL009C	CIMG_02331T0
YFR003C	CIMG_07213T0
YDR405W	CIMG_09177T0
YGL174W	CIMG_08908T0
YKL051W	CIMG_11931T0
YGL047W	CIMG_00551T0
YER010C	CIMG_01532T0
YLR003C	CIMG_00424T0
YKL053C-A	CIMG_01942T0
YLR424W	CIMG_01586T0
YDR192C	CIMG_05516T0
YIL062C	CIMG_03751T0
YOR236W	CIMG_00803T0
YMR070W	CIMG_04025T0
YPR020W	CIMG_03058T0
YGR033C	CIMG_07828T0
YLR066W	CIMG_06543T0
YJR093C	CIMG_09672T0
YMR048W	CIMG_08515T0
YLL062C	CIMG_11788T0
YPL273W	CIMG_11788T0
YDL003W	CIMG_01004T0
YHR198C	CIMG_03706T0
YHR199C	CIMG_03706T0
YLL060C	CIMG_00124T0
YHL009C	CIMG_01816T0
YJR085C	CIMG_04619T0
YFR041C	CIMG_07284T0
YBR201W	CIMG_10224T0
YDR079W	CIMG_10209T0
YIL156W-B	CIMG_08034T0
YML030W	CIMG_08816T0
YPL254W	CIMG_10659T0
YER182W	CIMG_06920T0	CIMG_05863T0
YDR100W	CIMG_00642T0
YGL219C	CIMG_02430T0
YGR181W	CIMG_05384T0
YDR379C-A	CIMG_07273T0
YEL044W	CIMG_08894T0
YGR080W	CIMG_09430T0
YDL181W	CIMG_04536T0
YDL130W-A	CIMG_04536T0
YCR046C	CIMG_06603T0
YDR378C	CIMG_07033T0
YGR076C	CIMG_08336T0
YNL259C	CIMG_07187T0
YFL014W	CIMG_12761T0
YLR326W	CIMG_09327T0
YNL187W	CIMG_09668T0
YGL183C	CIMG_07931T0
YAL033W	CIMG_12406T0
YDR063W	CIMG_00651T0
YDL123W	CIMG_06542T0
YDR183W	CIMG_06247T0
YJR088C	CIMG_07458T0
YBL069W	CIMG_03144T0
YER101C	CIMG_03144T0
YKL162C	CIMG_02148T0	CIMG_02148T1
YBL107C	CIMG_01623T0
YER050C	CIMG_00983T0
YGR235C	CIMG_01085T0
YDR498C	CIMG_07624T0
YNR051C	CIMG_04725T0
YEL009C	CIMG_11881T0
YLR287C	CIMG_08622T0
YNL155W	CIMG_08647T0
YCR021C	CIMG_08103T0
YBR054W	CIMG_08103T0
YDR033W	CIMG_08103T0
YPR013C	CIMG_10049T0	CIMG_02737T0
YPR015C	CIMG_10049T0	CIMG_02737T0
YMR074C	CIMG_00435T0	CIMG_00435T1
YAL014C	CIMG_00300T0
YLR271W	CIMG_02229T0
YNL216W	CIMG_01287T0
YDR079C-A	CIMG_07354T0
YGR037C	CIMG_07935T0
YJL090C	CIMG_12339T0
YNL156C	CIMG_09570T0
YHR133C	CIMG_09570T0
YCL029C	CIMG_02182T0
YGL145W	CIMG_03803T0
YDR493W	CIMG_08446T0
YJR135W-A	CIMG_06367T0
YOR305W	CIMG_05039T0
YOL026C	CIMG_11773T0
YKL055C	CIMG_09706T0	CIMG_03188T0
YGR183C	CIMG_01108T0
YDR337W	CIMG_03500T0
YGL240W	CIMG_03107T0
YJR080C	CIMG_01720T0
YJR154W	CIMG_05704T0
YPR139C	CIMG_05505T0
YLR007W	CIMG_12176T0
YLR137W	CIMG_04437T1	CIMG_04437T0
YFR011C	CIMG_05826T0
YBR223C	CIMG_07936T0
YBR246W	CIMG_12005T0
YDR288W	CIMG_11171T0
YMR310C	CIMG_00460T0
YGR283C	CIMG_00460T0
YDR276C	CIMG_09610T0
YOR073W	CIMG_07212T0
YDR411C	CIMG_06376T0
YKR044W	CIMG_05385T0
YOR118W	CIMG_08790T0
YNR074C	CIMG_07557T0	CIMG_01431T0
YMR182C	CIMG_12544T0
YPL230W	CIMG_12544T0
YBR122C	CIMG_00608T0
YDR319C	CIMG_03882T0
YDL045W-A	CIMG_04971T0
YDR308C	CIMG_05041T0
YLR104W	CIMG_06642T0
YPL149W	CIMG_07946T0
YKR060W	CIMG_11502T0
YNL236W	CIMG_08961T2	CIMG_08961T1	CIMG_08961T0
YLR414C	CIMG_08039T0	CIMG_07109T0
YBR022W	CIMG_03039T0	CIMG_07351T0
YPL233W	CIMG_01950T0
YLR423C	CIMG_05269T0
YDR322C-A	CIMG_10888T0
YDR020C	CIMG_00747T0
YDR262W	CIMG_04313T0
YDL067C	CIMG_05645T0
YDL189W	CIMG_07129T0
YLR295C	CIMG_03626T0
YHR156C	CIMG_06254T0
YGL129C	CIMG_07547T0
YKL052C	CIMG_06855T0
YPL173W	CIMG_04036T0
YGL033W	CIMG_10871T0
YNL070W	CIMG_10987T0
YHR138C	CIMG_02518T0
YJR089W	CIMG_03360T0
YGR105W	CIMG_07634T0
YOL008W	CIMG_07986T0
YOR228C	CIMG_08470T0
YOR205C	CIMG_10799T0
YDR231C	CIMG_01895T0
YHR121W	CIMG_01154T0
YHR189W	CIMG_01319T0
YGR104C	CIMG_04048T0
YOR215C	CIMG_08169T0
YNL217W	CIMG_11832T0
YJL217W	CIMG_00781T0	CIMG_09417T0
YOR104W	CIMG_01128T0
YDL170W	CIMG_07572T0
YML055W	CIMG_04311T0
YJR022W	CIMG_07004T0
YBR098W	CIMG_12416T0
YBL059C-A	CIMG_04737T0
YDR286C	CIMG_06991T0
YNR064C	CIMG_02691T0
YLR312W-A	CIMG_06618T0
YER058W	CIMG_12016T0
YHR087W	CIMG_10240T0
YJR074W	CIMG_10810T0
YER128W	CIMG_04146T0	CIMG_04146T1
YGR053C	CIMG_02481T0
YIR005W	CIMG_04543T0
YDR428C	CIMG_10295T0
YDR115W	CIMG_12372T0
YBR072W	CIMG_01749T0	CIMG_03716T0
YHR191C	CIMG_01467T0
YCR028C-A	CIMG_06160T0
YOR265W	CIMG_00879T0
YLR050C	CIMG_08171T0
YKL167C	CIMG_01696T0
YJR010C-A	CIMG_06243T0
YBL029C-A	CIMG_11431T0
YKL108W	CIMG_11562T0
YPR200C	CIMG_08826T0
YBR233W-A	CIMG_03712T0
YDR462W	CIMG_03586T0
YLR065C	CIMG_00831T0
YNL230C	CIMG_00886T0
YMR315W	CIMG_02520T0
YMR069W	CIMG_08817T0
YBR185C	CIMG_00417T0
YML081C-A	CIMG_01842T0
YLR145W	CIMG_02575T0
YPR063C	CIMG_00401T0
YNL138W-A	CIMG_03896T0
YHR060W	CIMG_00444T0
YOR352W	CIMG_12013T0
YBR167C	CIMG_01850T0
YHR045W	CIMG_11779T0
YFR049W	CIMG_04047T0
YGR158C	CIMG_00317T0
