# Supplementary material for: Evolutionary Conservation and Diversification of Puf RNA Binding Proteins and Their mRNA Targets
Source: PLoS Biol. 2015 Nov 20;13(11):e1002307. doi: 10.1371/journal.pbio.1002307 (PMC4654594; doi:10.1371/journal.pbio.1002307)
Supplement: S4 Dataset — (ZIP) [file pbio.1002307.s004.zip › S.cerevisiae.fa_C.lusitaniae.fa.txt]

YLR106C	CLUT_04817
YHR165C	CLUT_01010
YNR016C	CLUT_03660
YHR099W	CLUT_05728
YDL171C	CLUT_03565
YPL231W	CLUT_04160
YKL182W	CLUT_03422
YJL130C	CLUT_04779
YBR208C	CLUT_00442
YGR271W	CLUT_01820
YOR116C	CLUT_02993
YDL140C	CLUT_03468
YKR054C	CLUT_03115
YOR341W	CLUT_05440
YOR207C	CLUT_02458
YPR010C	CLUT_03112
YDR127W	CLUT_04813
YGL062W	CLUT_02542
YBR218C	CLUT_02542
YGR061C	CLUT_03168
YNL262W	CLUT_00743
YOR153W	CLUT_03113	CLUT_02179	CLUT_03537
YDR406W	CLUT_03113	CLUT_02179	CLUT_03537
YOR328W	CLUT_03113	CLUT_02179	CLUT_03537
YLR249W	CLUT_05845
YNL014W	CLUT_05845
YBR115C	CLUT_04446
YJR109C	CLUT_00431
YOR326W	CLUT_03252
YGR094W	CLUT_02057
YGL195W	CLUT_00196
YBL076C	CLUT_04744
YJL050W	CLUT_02971
YER164W	CLUT_04039
YOR133W	CLUT_05797
YDR385W	CLUT_05797
YPL160W	CLUT_00666
YER172C	CLUT_02989
YIL125W	CLUT_04220
YJR137C	CLUT_03502
YPL226W	CLUT_02194
YPL217C	CLUT_02648
YNL132W	CLUT_05632
YGL008C	CLUT_01338
YPL036W	CLUT_01338
YER166W	CLUT_04249
YDR093W	CLUT_04249
YOR151C	CLUT_03629
YDL145C	CLUT_02006
YHR186C	CLUT_03364
YGR218W	CLUT_04355
YKL210W	CLUT_04188
YGR281W	CLUT_04391
YDL126C	CLUT_03535
YNL102W	CLUT_05504
YGL173C	CLUT_00073
YER070W	CLUT_01593
YIL066C	CLUT_01593
YAL026C	CLUT_05270
YOL021C	CLUT_04729
YOR335C	CLUT_04644
YLR304C	CLUT_01001
YMR162C	CLUT_01844
YMR229C	CLUT_00659
YAL035W	CLUT_05428
YBR023C	CLUT_02240
YLR410W	CLUT_03421
YPR184W	CLUT_04515
YMR196W	CLUT_03391
YLR384C	CLUT_02569
YJL200C	CLUT_00734
YMR128W	CLUT_00331
YDR170C	CLUT_04161
YMR109W	CLUT_02557
YKL129C	CLUT_02557
YMR189W	CLUT_00179
YER125W	CLUT_02418
YIL143C	CLUT_05202
YFR031C	CLUT_03080
YOR290C	CLUT_04560
YMR205C	CLUT_00984
YGL120C	CLUT_02803
YOR291W	CLUT_00654
YIL126W	CLUT_04218
YCR057C	CLUT_03654
YBR084W	CLUT_03993
YGR204W	CLUT_03993
YMR186W	CLUT_00997
YPL240C	CLUT_00997
YFL036W	CLUT_04471
YER091C	CLUT_00395
YDR135C	CLUT_03060
YBL023C	CLUT_05647
YGL009C	CLUT_05286
YGL150C	CLUT_03172
YLL026W	CLUT_01501
YGL201C	CLUT_03764
YFR009W	CLUT_02089
YGL167C	CLUT_01112
YER110C	CLUT_02433
YOL004W	CLUT_01462
YGR217W	CLUT_01439
YGR240C	CLUT_01811
YMR049C	CLUT_02488
YLL024C	CLUT_01400	CLUT_03234
YAL005C	CLUT_01400	CLUT_03234
YLR086W	CLUT_03412
YER069W	CLUT_04065
YDR097C	CLUT_04826
YDL031W	CLUT_04543
YJL005W	CLUT_00453
YLR430W	CLUT_00709
YLR272C	CLUT_04620
YBL105C	CLUT_03890
YIL078W	CLUT_05804
YPL012W	CLUT_04277
YLR069C	CLUT_02244
YPR160W	CLUT_04441
YCL054W	CLUT_04960
YPR019W	CLUT_03029
YMR308C	CLUT_05426
YCR011C	CLUT_03607
YGL026C	CLUT_01383
YIL048W	CLUT_01224
YKL165C	CLUT_00555
YDR293C	CLUT_01802
YKR001C	CLUT_00852
YGR090W	CLUT_00910
YLR129W	CLUT_00165
YNL209W	CLUT_02821
YDL229W	CLUT_02821
YKL148C	CLUT_00494
YJL045W	CLUT_00494
YHL030W	CLUT_05272
YGL022W	CLUT_03095
YGL207W	CLUT_00367
YLR419W	CLUT_01452
YML059C	CLUT_01509
YFR019W	CLUT_00317
YPL006W	CLUT_04751
YBR114W	CLUT_04445
YJR045C	CLUT_04122
YEL030W	CLUT_04122
YDR238C	CLUT_03312
YKR031C	CLUT_05909
YKL104C	CLUT_02663
YHR074W	CLUT_03271
YLR409C	CLUT_00142
YPR074C	CLUT_00170
YBR117C	CLUT_00170
YMR120C	CLUT_03704
YLR028C	CLUT_03704
YIL075C	CLUT_03850
YDR091C	CLUT_04040
YDR258C	CLUT_02766
YBR121C	CLUT_03371
YOR168W	CLUT_04425
YGL234W	CLUT_05871
YLR153C	CLUT_01402
YGR270W	CLUT_01794
YER036C	CLUT_02265
YPL093W	CLUT_02023
YPL086C	CLUT_02018
YLL034C	CLUT_01367
YDR283C	CLUT_05722
YKL215C	CLUT_02283
YFR015C	CLUT_03653
YLR258W	CLUT_03653
YLR274W	CLUT_01630
YPL082C	CLUT_05096
YAL023C	CLUT_03498
YOR321W	CLUT_03498
YER013W	CLUT_04890
YDR234W	CLUT_00676
YNL163C	CLUT_04082
YJL034W	CLUT_05851
YGR264C	CLUT_01799
YMR108W	CLUT_02660
YDR129C	CLUT_04958
YHR023W	CLUT_04911
YNL271C	CLUT_02254
YKR009C	CLUT_01348
YJL212C	CLUT_05165
YOL006C	CLUT_01459
YOR086C	CLUT_02457
YNL087W	CLUT_02457
YMR080C	CLUT_00841
YDL215C	CLUT_05473
YEL031W	CLUT_02061
YJR035W	CLUT_02050
YML075C	CLUT_04490
YLR450W	CLUT_04490
YAR042W	CLUT_00817
YDL019C	CLUT_00817
YDR074W	CLUT_04037
YGL163C	CLUT_03244
YBR127C	CLUT_00735
YGL245W	CLUT_04603
YPR181C	CLUT_00779
YBR196C	CLUT_01139
YML035C	CLUT_02763
YMR217W	CLUT_05517
YGL137W	CLUT_02037
YDR037W	CLUT_03680
YHR072W	CLUT_00911
YGR032W	CLUT_03658
YLR342W	CLUT_03658
YMR306W	CLUT_03658
YGR124W	CLUT_04167
YPR145W	CLUT_04167
YPL106C	CLUT_02016
YBR169C	CLUT_02016
YAL054C	CLUT_00611
YHR020W	CLUT_01665
YPL167C	CLUT_03728
YJL012C	CLUT_01843
YEL022W	CLUT_04405
YJR031C	CLUT_04405
YDR060W	CLUT_03888
YER025W	CLUT_05161
YPR024W	CLUT_00871
YBR202W	CLUT_04163
YDR341C	CLUT_03625
YGR100W	CLUT_00878
YLR259C	CLUT_00619
YLL031C	CLUT_04295
YDR172W	CLUT_04177
YDR335W	CLUT_05038
YJL033W	CLUT_00347
YNL161W	CLUT_01123
YGR116W	CLUT_05931
YJL074C	CLUT_02401
YEL032W	CLUT_04113
YGR145W	CLUT_01661
YKL029C	CLUT_05483
YPR080W	CLUT_00476	CLUT_00178
YBR118W	CLUT_00476	CLUT_00178
YMR266W	CLUT_05511
YNL106C	CLUT_02868
YOR109W	CLUT_02868
YOR211C	CLUT_05366
YJL014W	CLUT_01837
YNL061W	CLUT_03925
YBR136W	CLUT_02622
YNL247W	CLUT_02246
YLR289W	CLUT_04552
YBL015W	CLUT_02878
YIL109C	CLUT_01872
YNL049C	CLUT_01872
YLR044C	CLUT_03813
YLR134W	CLUT_03813
YGR087C	CLUT_03813
YHL016C	CLUT_00443
YLR382C	CLUT_02768
YLL001W	CLUT_04157
YMR089C	CLUT_03432
YBL039C	CLUT_01907
YJR103W	CLUT_01907
YDR457W	CLUT_01571
YLR359W	CLUT_01147
YJR064W	CLUT_04629
YLL008W	CLUT_04853
YPR159W	CLUT_01951	CLUT_01950
YGR143W	CLUT_01951	CLUT_01950
YBR038W	CLUT_00524
YDR430C	CLUT_01241
YER017C	CLUT_02010
YMR290C	CLUT_01821
YKR097W	CLUT_03985
YIL142W	CLUT_00922
YNL104C	CLUT_03441
YOR108W	CLUT_03441
YDL143W	CLUT_00350
YGL006W	CLUT_02785
YOR270C	CLUT_02571
YOR317W	CLUT_05788
YMR246W	CLUT_05788
YIL009W	CLUT_05788
YFL008W	CLUT_02337
YPL110C	CLUT_02761
YHR183W	CLUT_04244
YGR256W	CLUT_04244
YLL018C	CLUT_00921
YOR310C	CLUT_00761
YDR212W	CLUT_01947
YLR175W	CLUT_05058
YOR356W	CLUT_00864
YLR058C	CLUT_02101
YBL017C	CLUT_03034
YJL222W	CLUT_03034
YIL173W	CLUT_03034
YNR065C	CLUT_03034
YFL007W	CLUT_02261
YCR072C	CLUT_02558
YHR019C	CLUT_01664
YOR217W	CLUT_01075
YML056C	CLUT_01619
YLR432W	CLUT_01619
YHR216W	CLUT_01619
YDL060W	CLUT_03068
YIL147C	CLUT_03055
YJL111W	CLUT_04915
YDR291W	CLUT_04126
YMR301C	CLUT_03812
YCL030C	CLUT_05130
YNR013C	CLUT_03257
YLR277C	CLUT_04548
YML072C	CLUT_00955
YDR477W	CLUT_04797
YOL090W	CLUT_02700
YDL164C	CLUT_01350
YPR194C	CLUT_02758	CLUT_02748	CLUT_03426
YOR204W	CLUT_01657
YPL119C	CLUT_01657
YGL156W	CLUT_05032
YOR128C	CLUT_04693
YBL079W	CLUT_02436
YER105C	CLUT_02436
YDR150W	CLUT_01319
YPL207W	CLUT_05085
YDR038C	CLUT_00309
YDR039C	CLUT_00309
YDR040C	CLUT_00309
YCR042C	CLUT_04742
YNL330C	CLUT_01757
YER043C	CLUT_01856
YNL250W	CLUT_02228
YLR189C	CLUT_04024
YBL099W	CLUT_01226
YLR092W	CLUT_01978
YBR294W	CLUT_01978
YLR397C	CLUT_02836
YLR389C	CLUT_02178
YHR170W	CLUT_02478
YNL189W	CLUT_01919
YEL013W	CLUT_00049
YMR054W	CLUT_00758
YGL099W	CLUT_03141
YLR398C	CLUT_02833
YLR197W	CLUT_05764
YDR023W	CLUT_02404
YJR121W	CLUT_00278
YDR001C	CLUT_04351
YBR001C	CLUT_04351
YNL321W	CLUT_03472
YHR037W	CLUT_01816
YOR014W	CLUT_01618
YHR205W	CLUT_04293
YML123C	CLUT_04909
YFL033C	CLUT_04432
YBR229C	CLUT_03416
YIR002C	CLUT_01054
YOL098C	CLUT_00088
YMR304W	CLUT_02963
YDR301W	CLUT_04994
YDL102W	CLUT_03182
YKL035W	CLUT_03162
YLL039C	CLUT_05273
YMR058W	CLUT_01565
YBR126C	CLUT_00741
YLR222C	CLUT_01646
YKL145W	CLUT_03377
YOR027W	CLUT_02367
YPR112C	CLUT_02225
YJL153C	CLUT_05787
YBR080C	CLUT_03594
YDL131W	CLUT_01219	CLUT_05100
YDL182W	CLUT_01219	CLUT_05100
YHR007C	CLUT_04932
YLR422W	CLUT_00160
YKL078W	CLUT_04656
YKR086W	CLUT_05197
YBL066C	CLUT_03762
YKR093W	CLUT_02920
YPR189W	CLUT_01036
YDR188W	CLUT_03002
YER081W	CLUT_03849
YIL074C	CLUT_03849
YDL160C	CLUT_04081
YDR456W	CLUT_01585
YDR190C	CLUT_02998
YBR296C	CLUT_00341
YJL008C	CLUT_03449
YMR015C	CLUT_04246
YDL095W	CLUT_01381
YDL093W	CLUT_01381
YHR018C	CLUT_01663
YMR190C	CLUT_00201
YDL007W	CLUT_03783
YDR109C	CLUT_01977
YNL287W	CLUT_02744
YEL011W	CLUT_00004
YBL088C	CLUT_03791
YNL325C	CLUT_05421
YOL075C	CLUT_05695
YNL117W	CLUT_02817
YIR031C	CLUT_02817
YGL125W	CLUT_02387
YER065C	CLUT_01411
YMR105C	CLUT_00423
YKL127W	CLUT_00423
YBL024W	CLUT_05640
YPL262W	CLUT_03520
YGL139W	CLUT_02650
YPL221W	CLUT_02650
YGL253W	CLUT_05574
YFR053C	CLUT_05574
YGR199W	CLUT_01316
YNL045W	CLUT_03555
YKR039W	CLUT_00762	CLUT_00352
YMR300C	CLUT_04080
YJL129C	CLUT_04778
YER176W	CLUT_00392
YHR164C	CLUT_00760
YDL178W	CLUT_05807
YPR033C	CLUT_01156
YOR330C	CLUT_05748
YDR536W	CLUT_01020
YNR011C	CLUT_00721
YLR276C	CLUT_03917
YHR039C	CLUT_04607
YFL039C	CLUT_03241
YGL078C	CLUT_05054
YGL114W	CLUT_00121
YOL084W	CLUT_00508
YGR200C	CLUT_00346
YNR008W	CLUT_00975
YPL235W	CLUT_00981
YAL067C	CLUT_00487
YNL192W	CLUT_01337
YGR254W	CLUT_03897
YHR174W	CLUT_03897
YLR378C	CLUT_02513
YBR143C	CLUT_00415
YHL032C	CLUT_01895
YNL267W	CLUT_04924
YER090W	CLUT_00390
YOR187W	CLUT_04475
YDR122W	CLUT_02643
YLR096W	CLUT_02643
YBR198C	CLUT_05570
YML010W	CLUT_03278
YPL147W	CLUT_01238
YPL043W	CLUT_01419
YOR063W	CLUT_03125
YDR342C	CLUT_00419	CLUT_00421
YDR343C	CLUT_00419	CLUT_00421
YHR092C	CLUT_00419	CLUT_00421
YDR345C	CLUT_00419	CLUT_00421
YLR081W	CLUT_00419	CLUT_00421
YHR094C	CLUT_00419	CLUT_00421
YJL219W	CLUT_00419	CLUT_00421
YOL156W	CLUT_00419	CLUT_00421
YHR096C	CLUT_00419	CLUT_00421
YJL214W	CLUT_00419	CLUT_00421
YFL011W	CLUT_00419	CLUT_00421
YMR011W	CLUT_00419	CLUT_00421
YPR156C	CLUT_05282
YGR138C	CLUT_05282
YKL010C	CLUT_05412
YMR297W	CLUT_02976
YJR065C	CLUT_04628
YHR079C	CLUT_05867
YPL125W	CLUT_03160
YER165W	CLUT_04038
YGR125W	CLUT_00437
YMR131C	CLUT_03221
YDR394W	CLUT_00880
YIL155C	CLUT_03755
YBR263W	CLUT_02978
YNL329C	CLUT_00149
YER086W	CLUT_04553
YGR019W	CLUT_01091
YDR232W	CLUT_03673
YDR062W	CLUT_05672
YDL190C	CLUT_01961
YFR044C	CLUT_01860
YNL238W	CLUT_01869
YOR259C	CLUT_03712
YLR087C	CLUT_03406
YNL313C	CLUT_04877
YDR256C	CLUT_04072	CLUT_05766
YOR374W	CLUT_04537
YJR132W	CLUT_02262
YMR001C	CLUT_01461
YER171W	CLUT_05076
YML057W	CLUT_00964
YLR433C	CLUT_00964
YCL057W	CLUT_03370
YMR288W	CLUT_01851
YKR002W	CLUT_04922
YNR001C	CLUT_03965
YCR005C	CLUT_03965
YCR053W	CLUT_03293
YPL008W	CLUT_02859
YLL029W	CLUT_00790
YNL241C	CLUT_01870
YGR055W	CLUT_05919
YLR138W	CLUT_00266
YPL040C	CLUT_03964
YPL019C	CLUT_02344
YFL004W	CLUT_02344
YJR033C	CLUT_01329
YLR355C	CLUT_01479
YLR241W	CLUT_03012
YAL019W	CLUT_01069
YLR303W	CLUT_00271
YOR375C	CLUT_04306
YAL062W	CLUT_04306
YHR042W	CLUT_00805
YFL018C	CLUT_01686
YGR103W	CLUT_01633
YBR041W	CLUT_03694
YGL012W	CLUT_01341
YPR035W	CLUT_00455
YER136W	CLUT_05677
YLR454W	CLUT_03907
YPR117W	CLUT_00879
YCL017C	CLUT_05353
YOR117W	CLUT_02995
YGL048C	CLUT_02530
YKL157W	CLUT_01230
YHR047C	CLUT_01230
YGL236C	CLUT_05882
YEL063C	CLUT_03930
YNL270C	CLUT_03930
YNL268W	CLUT_03930
YCR012W	CLUT_03695
YNR055C	CLUT_04462
YDR507C	CLUT_02147
YCL024W	CLUT_02147
YDR189W	CLUT_02999
YPL263C	CLUT_03220
YPR173C	CLUT_05169
YML100W	CLUT_03685
YMR261C	CLUT_03685
YLR196W	CLUT_04418
YAL016W	CLUT_03496
YOR046C	CLUT_00689
YOR093C	CLUT_02731
YNR067C	CLUT_04747
YNR050C	CLUT_04206
YML069W	CLUT_00138
YHR028C	CLUT_03054
YGR184C	CLUT_04989
YNL059C	CLUT_03924
YHL007C	CLUT_01679
YBR097W	CLUT_05741
YDR128W	CLUT_05408
YOL097C	CLUT_04726
YOL058W	CLUT_04362
YGL084C	CLUT_03226
YPL189W	CLUT_03226
YDL066W	CLUT_02078
YFL034W	CLUT_04579
YLR174W	CLUT_01682
YNL009W	CLUT_01682
YMR167W	CLUT_01772
YLR371W	CLUT_01576
YGR070W	CLUT_01576
YER052C	CLUT_04495
YML093W	CLUT_02183
YNL112W	CLUT_02232
YOL066C	CLUT_02376
YOR165W	CLUT_02912
YOL045W	CLUT_01300
YAL017W	CLUT_01300
YGR258C	CLUT_01852
YLR113W	CLUT_01883
YOL057W	CLUT_00118
YJL039C	CLUT_03983
YAL036C	CLUT_05427
YGR211W	CLUT_01440
YFL025C	CLUT_02494
YER178W	CLUT_02987
YGL194C	CLUT_01343
YBR006W	CLUT_03905
YMR008C	CLUT_01525
YMR006C	CLUT_01525
YOL011W	CLUT_01525
YFL022C	CLUT_01688
YGL027C	CLUT_04367
YOR206W	CLUT_02454
YDL188C	CLUT_01990
YDL134C	CLUT_01990
YBR142W	CLUT_00416
YER049W	CLUT_04496
YJL010C	CLUT_03151
YLR180W	CLUT_04906
YDR502C	CLUT_04906
YEL036C	CLUT_03079
YFL055W	CLUT_05055
YDR141C	CLUT_01371
YDR496C	CLUT_03781
YBR081C	CLUT_05770
YGR274C	CLUT_04086
YBR019C	CLUT_02292
YDR375C	CLUT_03609
YGR092W	CLUT_02053
YPR111W	CLUT_02053
YGL055W	CLUT_00176
YGL077C	CLUT_00322
YPL022W	CLUT_05123
YOL145C	CLUT_00412
YIR028W	CLUT_04321
YBR021W	CLUT_04321
YBL011W	CLUT_01349
YPL203W	CLUT_05816
YMR104C	CLUT_03893
YKL126W	CLUT_03893
YOR067C	CLUT_01060
YLL011W	CLUT_02942
YGR109W-B	CLUT_04111
YIL082W-A	CLUT_04111
YIL046W	CLUT_01441
YOR243C	CLUT_02935
YLR253W	CLUT_01268
YBL104C	CLUT_03891
YDL195W	CLUT_01434
YLR401C	CLUT_00141
YOR160W	CLUT_05337
YPR088C	CLUT_04939
YNL154C	CLUT_00936
YHR135C	CLUT_00936
YOR124C	CLUT_03608
YJL155C	CLUT_02842
YLR144C	CLUT_03040
YJR010W	CLUT_04243
YKR059W	CLUT_01979
YJL138C	CLUT_01979
YDL240W	CLUT_04312
YBR248C	CLUT_00518
YCR073C	CLUT_02562
YNR031C	CLUT_02562
YML016C	CLUT_00630
YDR436W	CLUT_00630
YGL186C	CLUT_00702
YGL148W	CLUT_01491
YLR103C	CLUT_05398
YGL171W	CLUT_03023
YFL037W	CLUT_04467
YML126C	CLUT_02734
YLR234W	CLUT_03009
YDL132W	CLUT_01999
YJR138W	CLUT_01604
YOL060C	CLUT_05621
YBR025C	CLUT_02754
YDR481C	CLUT_05283
YOL130W	CLUT_04596
YFL050C	CLUT_04596
YLR032W	CLUT_00335
YGR252W	CLUT_02479
YNL220W	CLUT_05432
YER133W	CLUT_01488
YJL026W	CLUT_00948
YHR068W	CLUT_02668
YBR112C	CLUT_05248
YJR143C	CLUT_03511
YIR006C	CLUT_02765
YDL029W	CLUT_00090
YKL046C	CLUT_02888
YGR266W	CLUT_01806
YBR073W	CLUT_04866
YPL091W	CLUT_01271
YKL197C	CLUT_05660
YNL142W	CLUT_02311
YER056C	CLUT_04173
YER060W-A	CLUT_04173
YER060W	CLUT_04173
YML085C	CLUT_02735
YML124C	CLUT_02735
YIL002C	CLUT_00504
YBR281C	CLUT_03720
YKR024C	CLUT_04284
YPL153C	CLUT_02932
YIL103W	CLUT_02084
YNL021W	CLUT_04316
YDL055C	CLUT_02509
YCR098C	CLUT_00507
YKL015W	CLUT_05686
YOL122C	CLUT_05817
YBR132C	CLUT_04790
YDR211W	CLUT_01943
YKL173W	CLUT_02607
YGL094C	CLUT_04289
YHR030C	CLUT_03997
YKL060C	CLUT_02126
YPL023C	CLUT_05125
YGR185C	CLUT_04990
YIR007W	CLUT_04893
YOR388C	CLUT_04004
YBL007C	CLUT_03092
YKL064W	CLUT_01362
YHR194W	CLUT_04459
YLR089C	CLUT_00723
YDR111C	CLUT_00723
YGL190C	CLUT_03088
YLR002C	CLUT_04247
YER006W	CLUT_01051
YDL014W	CLUT_03751
YDL112W	CLUT_03862
YCR084C	CLUT_03455
YAR035W	CLUT_04482
YJL102W	CLUT_02913
YOR087W	CLUT_03741
YGL180W	CLUT_01394
YNL298W	CLUT_00577
YKL135C	CLUT_04210
YDR497C	CLUT_02782
YOL103W	CLUT_02782
YNL083W	CLUT_02806
YOR244W	CLUT_02949
YJL101C	CLUT_05872
YDL194W	CLUT_01957
YDL138W	CLUT_01957
YHR065C	CLUT_03351
YAL053W	CLUT_01497
YOR365C	CLUT_01497
YEL065W	CLUT_01670
YDR158W	CLUT_00137
YDL040C	CLUT_02370
YGR233C	CLUT_04357
YLR240W	CLUT_03005
YKL181W	CLUT_03420
YPL154C	CLUT_04124
YGR210C	CLUT_00552
YHR027C	CLUT_04676
YAL021C	CLUT_01308
YMR303C	CLUT_01827	CLUT_00171
YMR083W	CLUT_01827	CLUT_00171
YOL086C	CLUT_01827	CLUT_00171
YBR145W	CLUT_01827	CLUT_00171
YML086C	CLUT_02182
YJL095W	CLUT_04300
YLR438W	CLUT_00267
YIR034C	CLUT_04507
YAL012W	CLUT_02784
YGR170W	CLUT_01798
YCR092C	CLUT_05299
YNL064C	CLUT_03922
YEL060C	CLUT_00086
YCR032W	CLUT_03562
YIL107C	CLUT_05040
YMR145C	CLUT_04257
YDL085W	CLUT_04257
YPL116W	CLUT_04974
YOR227W	CLUT_02446
YPL137C	CLUT_02446
YKR028W	CLUT_04297
YJL098W	CLUT_04297
YHL011C	CLUT_00656
YPL184C	CLUT_03789
YGL202W	CLUT_00783
YGL216W	CLUT_00944
YOR196C	CLUT_04975
YPR138C	CLUT_02661
YGR121C	CLUT_02661
YDR388W	CLUT_01153
YJL109C	CLUT_00026
YMR302C	CLUT_02342
YBR139W	CLUT_00466
YGL097W	CLUT_00523
YDR021W	CLUT_02434
YKL134C	CLUT_01559
YGR155W	CLUT_00057
YKR038C	CLUT_01169
YPL259C	CLUT_02141
YLR188W	CLUT_04023
YOL023W	CLUT_05927
YDL047W	CLUT_01420
YFR002W	CLUT_01749
YER003C	CLUT_04184
YCL018W	CLUT_05354
YOR370C	CLUT_05267
YEL042W	CLUT_01653
YGL205W	CLUT_00156	CLUT_00697	CLUT_00696
YDL210W	CLUT_00467
YBR094W	CLUT_02124
YHR073W	CLUT_00808
YKL211C	CLUT_00556
YJL197W	CLUT_03563
YLR163C	CLUT_03588
YNL172W	CLUT_04474
YKL212W	CLUT_00561
YNL071W	CLUT_02864
YJR072C	CLUT_05657
YIR027C	CLUT_00886
YNL207W	CLUT_02822
YFR006W	CLUT_05678
YDL148C	CLUT_01953
YCR028C	CLUT_01913
YKL103C	CLUT_02667
YLR328W	CLUT_02692
YGR010W	CLUT_02692
YMR278W	CLUT_00214
YBR166C	CLUT_05025
YGL144C	CLUT_01823
YDL109C	CLUT_01823
YDR365C	CLUT_01927
YER082C	CLUT_05759
YCL059C	CLUT_04903
YCR008W	CLUT_05340
YOR175C	CLUT_04619
YFR038W	CLUT_00373
YBR003W	CLUT_04350
YGR244C	CLUT_02473
YNL243W	CLUT_04966
YOR323C	CLUT_05269
YJR160C	CLUT_00304
YDL247W	CLUT_00304
YBR298C	CLUT_00304
YGR289C	CLUT_00304
YCR017C	CLUT_03944
YML042W	CLUT_01214
YOR161C	CLUT_04134
YBR031W	CLUT_04402
YDR012W	CLUT_04402
YKR089C	CLUT_00597
YOR081C	CLUT_00597
YNR047W	CLUT_05290
YCR091W	CLUT_05290
YER141W	CLUT_03692
YOR273C	CLUT_03719
YGR173W	CLUT_01818
YER095W	CLUT_03761
YBR017C	CLUT_00433
YAR007C	CLUT_00788
YOR303W	CLUT_02114
YPL109C	CLUT_05003
YML115C	CLUT_00215
YML080W	CLUT_01373
YNL275W	CLUT_01165
YLR231C	CLUT_03898
YMR165C	CLUT_01747
YLL055W	CLUT_02917
YDR452W	CLUT_04272
YMR309C	CLUT_04422
YDR338C	CLUT_00323
YGL119W	CLUT_02804
YKR056W	CLUT_01981
YNL308C	CLUT_04595
YPL028W	CLUT_05112
YIL091C	CLUT_00461
YOR001W	CLUT_00520
YGR192C	CLUT_03499
YJR009C	CLUT_03499
YJL052W	CLUT_03499
YDR148C	CLUT_01495
YIL130W	CLUT_02747
YJL167W	CLUT_02611
YJL141C	CLUT_02605
YNR043W	CLUT_03454
YBL030C	CLUT_00849
YBR085W	CLUT_00849
YLR451W	CLUT_05153
YJR148W	CLUT_00446
YHR208W	CLUT_00446
YBR221C	CLUT_02548
YKL022C	CLUT_04505
YLR195C	CLUT_04420
YHR113W	CLUT_01932
YPL183C	CLUT_04745
YPL265W	CLUT_04119	CLUT_04120
YLR027C	CLUT_01486
YOR348C	CLUT_00027
YML008C	CLUT_02673
YBR220C	CLUT_02549
YHR171W	CLUT_02477
YKL017C	CLUT_05690
YLR034C	CLUT_00338
YJL168C	CLUT_05142
YJL041W	CLUT_01889
YNL280C	CLUT_03122
YDR353W	CLUT_03778
YHR106W	CLUT_03778
YDR159W	CLUT_00135
YHR190W	CLUT_00485
YLR310C	CLUT_04412
YOL033W	CLUT_03820
YOR272W	CLUT_05518
YMR231W	CLUT_04055
YNL006W	CLUT_05346
YMR272C	CLUT_00673
YPR110C	CLUT_00908
YNL082W	CLUT_02808
YMR221C	CLUT_03166
YBL106C	CLUT_01562
YPR032W	CLUT_01562
YGL091C	CLUT_00051
YDL234C	CLUT_02970
YOL124C	CLUT_04545
YJR130C	CLUT_04489
YML082W	CLUT_04489
YBR179C	CLUT_03872
YHR107C	CLUT_04046
YJL128C	CLUT_03729
YEL052W	CLUT_01038
YJR152W	CLUT_00417
YNL183C	CLUT_00183
YOR099W	CLUT_02012
YJR131W	CLUT_04485
YLL057C	CLUT_05914
YBL091C	CLUT_02040
YMR277W	CLUT_00211
YLL028W	CLUT_05825
YOL010W	CLUT_04623
YDL149W	CLUT_01952
YPR026W	CLUT_01435
YEL055C	CLUT_00116
YOR296W	CLUT_01463
YPR047W	CLUT_04384
YKL027W	CLUT_00408
YPL175W	CLUT_03709
YPL145C	CLUT_01078
YOR237W	CLUT_01078
YIR023W	CLUT_03038
YGR286C	CLUT_03674
YPL122C	CLUT_02460
YPL204W	CLUT_03809
YFR048W	CLUT_04602
YPL131W	CLUT_02447
YKR018C	CLUT_04400
YJL082W	CLUT_04400
YGR123C	CLUT_02007
YDR294C	CLUT_03146
YPL030W	CLUT_01414
YBR247C	CLUT_03264
YGR047C	CLUT_02384
YBR074W	CLUT_04860
YDL198C	CLUT_05489
YLR244C	CLUT_03003
YMR093W	CLUT_03127
YGR285C	CLUT_05030
YIL067C	CLUT_01595
YPL266W	CLUT_03217
YGL040C	CLUT_01887
YBR043C	CLUT_05733
YHR188C	CLUT_01848
YKL014C	CLUT_05691
YDL084W	CLUT_00273
YER015W	CLUT_00982
YJR016C	CLUT_01217
YLR420W	CLUT_01311
YFL002C	CLUT_04263
YDR395W	CLUT_04523
YLR340W	CLUT_04273
YMR247C	CLUT_03989
YPL104W	CLUT_03152
YNL139C	CLUT_04517
YMR170C	CLUT_03192
YMR169C	CLUT_03192
YGL001C	CLUT_01042
YOR119C	CLUT_01930
YBR170C	CLUT_02015
YDL128W	CLUT_01945
YIL166C	CLUT_01915
YER080W	CLUT_03137
YDR208W	CLUT_04229
YNL138W	CLUT_03923
YDR213W	CLUT_03901
YLR228C	CLUT_03901
YJL062W	CLUT_00522
YDR421W	CLUT_04045
YOR061W	CLUT_00914
YJL154C	CLUT_00035
YDR324C	CLUT_02675
YOR065W	CLUT_02783
YJL060W	CLUT_00635
YJR077C	CLUT_00564
YGR175C	CLUT_01944
YDL022W	CLUT_05143
YOL059W	CLUT_05143
YER005W	CLUT_01050
YBR286W	CLUT_02528
YIL123W	CLUT_03931
YNL066W	CLUT_03931
YPR041W	CLUT_01901
YER126C	CLUT_00064
YGR194C	CLUT_04509
YDR448W	CLUT_01935
YKL101W	CLUT_03892
YNR012W	CLUT_00722
YLR399C	CLUT_03414
YOR136W	CLUT_05795
YEL058W	CLUT_03209
YKL194C	CLUT_04456
YJR145C	CLUT_00206
YHR203C	CLUT_00206
YLR300W	CLUT_04461
YOR190W	CLUT_04461
YBR249C	CLUT_00530
YGL003C	CLUT_00784
YKL085W	CLUT_04330
YER047C	CLUT_02514
YCR068W	CLUT_03911
YCL004W	CLUT_05362
YLR377C	CLUT_02511
YMR224C	CLUT_05723
YDR083W	CLUT_02416
YLR088W	CLUT_00724
YBR243C	CLUT_05441
YOR074C	CLUT_00898
YOR267C	CLUT_02940
YPR003C	CLUT_05683
YHR102W	CLUT_00044
YML054C	CLUT_01017
YPL004C	CLUT_00440
YNL256W	CLUT_03386
YJR036C	CLUT_05496
YNL239W	CLUT_00029
YMR238W	CLUT_00324
YDR101C	CLUT_04048
YPR103W	CLUT_01608
YOR002W	CLUT_04659
YFR024C-A	CLUT_00048
YHR016C	CLUT_00048
YIL151C	CLUT_03981
YKR096W	CLUT_03981
YGR086C	CLUT_01616
YJR001W	CLUT_01254
YNL297C	CLUT_02239
YBR237W	CLUT_01293
YKL045W	CLUT_00368
YDL174C	CLUT_03675
YMR285C	CLUT_00797
YBR160W	CLUT_05341
YLR166C	CLUT_03583
YLR362W	CLUT_02681
YJR007W	CLUT_04130
YDR300C	CLUT_02266
YHR033W	CLUT_02266
YBR058C	CLUT_00320
YBL061C	CLUT_00941
YAL048C	CLUT_01466
YKL188C	CLUT_00715
YPL133C	CLUT_02455
YMR250W	CLUT_05892
YBL008W	CLUT_00782
YHR202W	CLUT_00207
YMR129W	CLUT_00330
YBL047C	CLUT_05913
YOR346W	CLUT_01321
YNR033W	CLUT_02566
YGR163W	CLUT_00382
YPR069C	CLUT_01000
YPL042C	CLUT_05119
YBR011C	CLUT_00512
YIL108W	CLUT_02399
YFR004W	CLUT_05679
YOR197W	CLUT_03176
YGL241W	CLUT_01109
YPR016C	CLUT_01500
YKR069W	CLUT_05537
YOR176W	CLUT_04618
YOL115W	CLUT_02216
YNL299W	CLUT_02216
YBR029C	CLUT_02618
YKR079C	CLUT_00598
YJR040W	CLUT_05501
YOR241W	CLUT_05103
YOL030W	CLUT_02142
YER099C	CLUT_01216
YBL068W	CLUT_01216
YDL153C	CLUT_00349
YCR034W	CLUT_04704
YHL003C	CLUT_05416
YKL008C	CLUT_05416
YOR005C	CLUT_01056
YLR354C	CLUT_02106
YGR043C	CLUT_02106
YGR159C	CLUT_03443
YMR241W	CLUT_01583
YBL022C	CLUT_05644
YCR023C	CLUT_01149
YDL141W	CLUT_02270
YHR070W	CLUT_00814
YDL001W	CLUT_04232
YLR336C	CLUT_02339
YNL137C	CLUT_03928
YML103C	CLUT_05513
YLR172C	CLUT_05937
YCL040W	CLUT_02103
YDR516C	CLUT_02103
YBL016W	CLUT_01484
YGR171C	CLUT_01795
YPR137W	CLUT_05184
YER145C	CLUT_04748	CLUT_05216
YGR231C	CLUT_01965
YHR077C	CLUT_05392
YPL195W	CLUT_02397
YPL179W	CLUT_04642
YNL307C	CLUT_01530
YFL053W	CLUT_05050
YPR029C	CLUT_02727
YER078C	CLUT_01193
YGR012W	CLUT_02328
YDL100C	CLUT_04268
YJL080C	CLUT_05920
YKL205W	CLUT_05705
YLR319C	CLUT_05425
YPL029W	CLUT_05106
YOR141C	CLUT_03604
YDR105C	CLUT_03025
YHR009C	CLUT_01934
YIL035C	CLUT_02275
YHR048W	CLUT_03919
YMR012W	CLUT_02740
YNL121C	CLUT_03643
YHR117W	CLUT_03643
YLR243W	CLUT_02997
YIL160C	CLUT_04882
YNL229C	CLUT_04586
YAL041W	CLUT_00866
YIL022W	CLUT_00892
YMR079W	CLUT_00839
YAR015W	CLUT_05228
YGR060W	CLUT_00377
YOL049W	CLUT_00918
YHR069C	CLUT_00815
YMR034C	CLUT_01358
YHR025W	CLUT_04933
YCR002C	CLUT_02357
YHR111W	CLUT_03530
YLR117C	CLUT_02777
YDR080W	CLUT_05898
YLR060W	CLUT_04578
YNL191W	CLUT_04296
YOL077C	CLUT_04718
YPL141C	CLUT_04635
YOR233W	CLUT_04635
YBR034C	CLUT_00020
YOR184W	CLUT_04551
YJL087C	CLUT_02324
YGR187C	CLUT_05011
YJL042W	CLUT_04938
YOR271C	CLUT_05515
YBR162C	CLUT_01985
YBL035C	CLUT_02580
YGR202C	CLUT_01787
YHR169W	CLUT_02463
YNL317W	CLUT_02712
YLL041C	CLUT_04005
YLR203C	CLUT_05777
YBR287W	CLUT_04771
YLR208W	CLUT_03770
YPL172C	CLUT_02873
YKL114C	CLUT_05578
YPR048W	CLUT_04385
YML063W	CLUT_00957	CLUT_01478
YLR441C	CLUT_00957	CLUT_01478
YJR119C	CLUT_00277
YPR175W	CLUT_00766
YER156C	CLUT_05894
YDL108W	CLUT_01841
YDL097C	CLUT_03858
YLR056W	CLUT_05120
YML074C	CLUT_00953
YLR449W	CLUT_00953
YBL097W	CLUT_00872
YJR002W	CLUT_00827
YKL155C	CLUT_03359
YOL094C	CLUT_03464
YBL080C	CLUT_02431
YDR049W	CLUT_04863
YOR181W	CLUT_01521
YGR189C	CLUT_04980
YHR024C	CLUT_04927
YNL023C	CLUT_04633
YGL115W	CLUT_00122
YKL184W	CLUT_00965
YFL001W	CLUT_04262
YJL069C	CLUT_05706
YMR047C	CLUT_05577
YNL029C	CLUT_04784
YIL085C	CLUT_04784
YNR019W	CLUT_05837
YCR048W	CLUT_05837
YJR139C	CLUT_01603
YDR390C	CLUT_03541
YLR293C	CLUT_01626
YOR185C	CLUT_01626
YDR264C	CLUT_04824
YOR034C	CLUT_04824
YER107C	CLUT_05317
YHR001W	CLUT_04925
YKR003W	CLUT_04925
YCR061W	CLUT_01124
YGL028C	CLUT_02617
YNL186W	CLUT_00192
YKL004W	CLUT_02697
YML099C	CLUT_05051
YMR116C	CLUT_05667
YPR108W	CLUT_00093
YJR117W	CLUT_04855
YDL028C	CLUT_00089
YKL191W	CLUT_00261
YDR331W	CLUT_02578
YLR314C	CLUT_01398
YEL046C	CLUT_04971
YPL188W	CLUT_01758
YOL140W	CLUT_02552
YBR241C	CLUT_03829
YGL104C	CLUT_03829
YFL047W	CLUT_01016
YBL037W	CLUT_02591
YER019W	CLUT_05401
YMR146C	CLUT_04270
YJR068W	CLUT_05714
YKR048C	CLUT_01237
YBL098W	CLUT_00893
YIL039W	CLUT_00603
YLR130C	CLUT_00123
YBR079C	CLUT_04701
YJR098C	CLUT_03433
YNL227C	CLUT_00288
YAL038W	CLUT_00152
YOR347C	CLUT_00152
YJL172W	CLUT_05010	CLUT_05364
YDR402C	CLUT_02306
YER113C	CLUT_03946
YIR033W	CLUT_00609
YKL020C	CLUT_00609
YMR139W	CLUT_05114
YDL079C	CLUT_05114
YFR028C	CLUT_03688
YGL112C	CLUT_01298
YBR061C	CLUT_03679
YHR168W	CLUT_02462
YHR114W	CLUT_02798
YBR192W	CLUT_05094
YEL064C	CLUT_01266
YCR077C	CLUT_02565
YDR120C	CLUT_03044
YJR095W	CLUT_01867
YBR159W	CLUT_05344
YPR140W	CLUT_01636
YLR143W	CLUT_05377
YNL278W	CLUT_02166
YLR187W	CLUT_02166
YGR132C	CLUT_01194
YLR055C	CLUT_01132
YML049C	CLUT_01332
YPL031C	CLUT_01413
YHL014C	CLUT_05361
YNL075W	CLUT_04777
YHR123W	CLUT_03640
YNL130C	CLUT_03640
YCR024C	CLUT_01667
YHR088W	CLUT_05037
YPL063W	CLUT_02716
YDR176W	CLUT_03589
YOR157C	CLUT_05792
YLR299W	CLUT_04481
YKL113C	CLUT_05576
YER114C	CLUT_03948
YBL085W	CLUT_03948
YIL104C	CLUT_02085
YGL065C	CLUT_05086
YGL141W	CLUT_01778
YML121W	CLUT_00486
YJR126C	CLUT_01780
YBL041W	CLUT_05000
YNL231C	CLUT_00932
YOR254C	CLUT_03705
YGR028W	CLUT_02340
YKL174C	CLUT_02603
YLR186W	CLUT_02149
YGL225W	CLUT_05891
YOR262W	CLUT_02875
YOR056C	CLUT_03149
YBR092C	CLUT_04585
YBR093C	CLUT_04585
YAR071W	CLUT_04585
YHR215W	CLUT_04585
YDL024C	CLUT_04585
YPL048W	CLUT_02026
YKL081W	CLUT_02026
YFL045C	CLUT_02634
YGR253C	CLUT_02475
YKL172W	CLUT_02612
YEL021W	CLUT_04406
YCL014W	CLUT_05355
YNL237W	CLUT_01868
YPR141C	CLUT_01638
YHR098C	CLUT_05380
YAL025C	CLUT_01622
YJR140C	CLUT_03515
YKL179C	CLUT_05374
YDR164C	CLUT_03058
YDR245W	CLUT_05134
YGL203C	CLUT_04442
YPL222W	CLUT_02046
YLR286C	CLUT_05786
YKR061W	CLUT_02613
YJL139C	CLUT_02613
YGL116W	CLUT_01884
YLR142W	CLUT_01649
YOR378W	CLUT_03396
YNR034W	CLUT_02954
YCR073W-A	CLUT_02954
YLL019C	CLUT_00077
YOR006C	CLUT_00947
YOL016C	CLUT_05139
YFR014C	CLUT_05139
YGR054W	CLUT_01697
YER020W	CLUT_02665
YPL097W	CLUT_04655
YGR141W	CLUT_04498
YPR157W	CLUT_04498
YER087W	CLUT_00285
YDL101C	CLUT_01832
YLR345W	CLUT_01709
YDR047W	CLUT_04862
YDR465C	CLUT_04928
YER168C	CLUT_04812
YFR022W	CLUT_00314
YOR018W	CLUT_00314
YDR099W	CLUT_04047
YER177W	CLUT_04047
YHR104W	CLUT_01135
YBR155W	CLUT_04479
YLR075W	CLUT_02635
YHL008C	CLUT_03916
YNL218W	CLUT_02158
YNL248C	CLUT_03435
YLL013C	CLUT_04502
YOR261C	CLUT_02874
YNL169C	CLUT_04473
YDL042C	CLUT_01277
YOL068C	CLUT_01277
YDR407C	CLUT_05791
YMR023C	CLUT_04387
YHR132C	CLUT_01923
YDR359C	CLUT_04041
YHR064C	CLUT_05446
YOR142W	CLUT_03602
YKR080W	CLUT_05451
YLR248W	CLUT_05821
YHR158C	CLUT_03446
YGR238C	CLUT_03446
YJR110W	CLUT_00819
YNL201C	CLUT_01713
YLR100W	CLUT_05409
YPL220W	CLUT_02034
YGL135W	CLUT_02034
YAL042W	CLUT_00868
YNL007C	CLUT_05345
YGR056W	CLUT_02629
YLR357W	CLUT_02629
YER053C	CLUT_02362
YIR029W	CLUT_03400
YDL168W	CLUT_05794
YGR083C	CLUT_05271
YIR008C	CLUT_04894
YFR010W	CLUT_02093
YNR053C	CLUT_01026
YLR386W	CLUT_03071
YJL088W	CLUT_05305
YGR157W	CLUT_02238
YJL100W	CLUT_03724
YOR299W	CLUT_03616
YMR237W	CLUT_03616
YKL152C	CLUT_01890
YMR280C	CLUT_01305
YGL123W	CLUT_00924
YLR337C	CLUT_05475
YGR214W	CLUT_02689
YLR048W	CLUT_02689
YKL217W	CLUT_05468	CLUT_01274
YKL092C	CLUT_00840
YNL273W	CLUT_01265
YHR031C	CLUT_03991
YIL137C	CLUT_03811
YKL140W	CLUT_03428
YPL169C	CLUT_03708
YJL084C	CLUT_05313
YKR021W	CLUT_05313
YER155C	CLUT_00801
YKL193C	CLUT_00158
YLR216C	CLUT_02277
YKL221W	CLUT_04132	CLUT_05608
YKL213C	CLUT_00559
YDR244W	CLUT_05131
YMR307W	CLUT_01043
YLR343W	CLUT_01043
YJR059W	CLUT_03909
YKL198C	CLUT_03909
YDR372C	CLUT_00318
YHR005C	CLUT_00644
YOR322C	CLUT_01301
YLR005W	CLUT_03276
YJR070C	CLUT_04630
YHR112C	CLUT_05507
YEL040W	CLUT_02005
YHR011W	CLUT_01560
YNL242W	CLUT_00036
YLR372W	CLUT_01575
YOR091W	CLUT_02796
YCL009C	CLUT_01967
YMR092C	CLUT_00003
YGL192W	CLUT_03093
YPR176C	CLUT_00765
YPL268W	CLUT_03263
YNL293W	CLUT_02374
YOL112W	CLUT_02374
YLR324W	CLUT_03081
YGR004W	CLUT_03081
YMR121C	CLUT_03703
YLR029C	CLUT_03703
YDR392W	CLUT_01549
YKL125W	CLUT_02573
YGR048W	CLUT_04524
YIL033C	CLUT_05850
YBR161W	CLUT_00533
YPL057C	CLUT_00533
YEL062W	CLUT_00616
YFL024C	CLUT_03995
YKL021C	CLUT_04506
YPR091C	CLUT_02623
YPL260W	CLUT_05757
YCR094W	CLUT_01029
YNR048W	CLUT_01029
YBR267W	CLUT_00521
YBR199W	CLUT_03153
YDR006C	CLUT_03612
YMR296C	CLUT_01008
YDR297W	CLUT_05542
YPR086W	CLUT_04962
YGL184C	CLUT_00787
YOR334W	CLUT_03669
YBL033C	CLUT_01880
YIL116W	CLUT_00256
YML065W	CLUT_00960
YNL101W	CLUT_01057
YGL143C	CLUT_03855
YJL208C	CLUT_03425
YEL050C	CLUT_00601
YFL009W	CLUT_00667
YHL010C	CLUT_00658
YNR032W	CLUT_02551
YKL209C	CLUT_04190
YPL090C	CLUT_04339
YBR181C	CLUT_04339
YDL017W	CLUT_00905
YMR100W	CLUT_00835
YDR243C	CLUT_04075
YNL085W	CLUT_00802
YCR009C	CLUT_05073
YIL003W	CLUT_04182
YMR062C	CLUT_03318
YOR145C	CLUT_01545
YPR190C	CLUT_01035
YNL022C	CLUT_04319
YKR026C	CLUT_05669
YHR066W	CLUT_03350
YDR312W	CLUT_03350
YBL084C	CLUT_03947
YPR055W	CLUT_03698
YIL095W	CLUT_04318
YNL020C	CLUT_04318
YGR267C	CLUT_01801
YEL051W	CLUT_00497
YDL147W	CLUT_02144
YHR204W	CLUT_00447
YJL093C	CLUT_00258
YGR282C	CLUT_04979
YOR231W	CLUT_01074
YPL140C	CLUT_01074
YDR069C	CLUT_05670
YER144C	CLUT_05670
YBR110W	CLUT_01323
YLR084C	CLUT_03033
YNR041C	CLUT_02268
YBR018C	CLUT_02289
YER024W	CLUT_05158
YIR012W	CLUT_04898
YJL115W	CLUT_04773
YOL061W	CLUT_05471
YBR087W	CLUT_04376
YPL249C	CLUT_00205
YGR255C	CLUT_03437
YCR047C	CLUT_05838
YJL204C	CLUT_04919
YPR144C	CLUT_04114
YPL009C	CLUT_04584
YDL033C	CLUT_01737
YLR447C	CLUT_00250
YNL141W	CLUT_02429
YMR076C	CLUT_04636
YCL043C	CLUT_04029
YDR518W	CLUT_04029
YLR047C	CLUT_00549
YKL120W	CLUT_01239
YMR110C	CLUT_02094
YNL288W	CLUT_03266
YJR124C	CLUT_05154
YDL155W	CLUT_02223
YLR210W	CLUT_02223
YNL202W	CLUT_01714	CLUT_03177
YMR305C	CLUT_02966
YGR279C	CLUT_02966
YPL134C	CLUT_02451
YOR222W	CLUT_02451
YOR171C	CLUT_03851
YLR260W	CLUT_03851
YGL092W	CLUT_00052
YDL238C	CLUT_02167
YDR292C	CLUT_01797
YFL016C	CLUT_02879
YNL068C	CLUT_01333
YMR166C	CLUT_01769
YMR099C	CLUT_02696
YDR321W	CLUT_05789
YLR229C	CLUT_03902
YML081W	CLUT_01374
YJR127C	CLUT_01374
YJR005W	CLUT_04127
YOR092W	CLUT_00139
YNL095C	CLUT_00139
YOR054C	CLUT_02033
YKR072C	CLUT_02033
YHL023C	CLUT_01011
YJL059W	CLUT_00531
YIR019C	CLUT_01197
YJL091C	CLUT_01079
YDR346C	CLUT_03606
YKL139W	CLUT_02664
YPL237W	CLUT_00993
YDR226W	CLUT_05487
YJR013W	CLUT_05017
YNL219C	CLUT_05431
YJR159W	CLUT_02658
YDL246C	CLUT_02658
YLR070C	CLUT_02658
YDR415C	CLUT_02437
YJL121C	CLUT_01064
YDR044W	CLUT_04597
YOR274W	CLUT_01726
YNL323W	CLUT_05325
YNL011C	CLUT_05668
YFR051C	CLUT_05556
YAR003W	CLUT_01334
YDR380W	CLUT_00983
YHR002W	CLUT_00406
YIL128W	CLUT_02790
YGL064C	CLUT_03804
YKL080W	CLUT_02724
YOR209C	CLUT_03161
YIL047C	CLUT_01220
YDR182W	CLUT_03582
YLR405W	CLUT_03413
YOL027C	CLUT_03130
YBL052C	CLUT_00281
YJR076C	CLUT_01597
YBL045C	CLUT_00643
YGL100W	CLUT_05442
YLR014C	CLUT_01805
YEL047C	CLUT_01081
YJR051W	CLUT_01081
YBR055C	CLUT_03222
YLR291C	CLUT_00155
YJL092W	CLUT_01963
YDR444W	CLUT_04221
YER148W	CLUT_05066
YJR123W	CLUT_05167
YLR247C	CLUT_05822
YFR021W	CLUT_02096
YNL290W	CLUT_01172
YKR076W	CLUT_03766
YMR251W	CLUT_03766
YGR154C	CLUT_03766
YJR078W	CLUT_01155
YDR403W	CLUT_03886
YKL009W	CLUT_04954
YDR280W	CLUT_00535
YGL169W	CLUT_01110
YDR268W	CLUT_03773
YDL205C	CLUT_05121
YMR244W	CLUT_04043
YER102W	CLUT_00030
YBL072C	CLUT_00030
YNL047C	CLUT_03786
YIL105C	CLUT_03786
YBR200W	CLUT_01972
YDR270W	CLUT_05905
YPL152W	CLUT_02946
YMR276W	CLUT_00209
YCR105W	CLUT_03198	CLUT_03199	CLUT_05090
YMR318C	CLUT_03198	CLUT_03199	CLUT_05090
YKR081C	CLUT_00902
YDR142C	CLUT_05244
YIL088C	CLUT_04757
YKR084C	CLUT_04018
YLR045C	CLUT_04148
YDL104C	CLUT_01770
YNL221C	CLUT_00293
YOL041C	CLUT_01085
YFR047C	CLUT_05875
YNL125C	CLUT_05168
YBR028C	CLUT_00851
YIL140W	CLUT_02546
YLR120C	CLUT_03179
YDR144C	CLUT_03179
YLR121C	CLUT_03179
YOL119C	CLUT_03559
YOR306C	CLUT_03559
YGR135W	CLUT_01189
YML110C	CLUT_00153
YLL006W	CLUT_01788
YOR155C	CLUT_00750
YMR027W	CLUT_02121
YNL118C	CLUT_02825
YHR128W	CLUT_05180
YER119C	CLUT_02041
YBL089W	CLUT_02041
YHR108W	CLUT_03568
YDR358W	CLUT_03568
YIL021W	CLUT_00875
YER162C	CLUT_03517
YFL030W	CLUT_05523
YIL083C	CLUT_04761
YNR015W	CLUT_03663
YBR046C	CLUT_05347
YGR186W	CLUT_05012
YPL214C	CLUT_03522
YPR031W	CLUT_04695
YPL209C	CLUT_05081
YKR105C	CLUT_02219	CLUT_04865	CLUT_04864	CLUT_04792
YCL069W	CLUT_02219	CLUT_04865	CLUT_04864	CLUT_04792
YGR224W	CLUT_02219	CLUT_04865	CLUT_04864	CLUT_04792
YPR198W	CLUT_02219	CLUT_04865	CLUT_04864	CLUT_04792
YCL055W	CLUT_01681
YBR088C	CLUT_02129
YJL187C	CLUT_03836
YML125C	CLUT_02736
YPL111W	CLUT_02762
YKL220C	CLUT_04344	CLUT_02348	CLUT_00865
YOR381W	CLUT_04344	CLUT_02348	CLUT_00865
YNR060W	CLUT_04344	CLUT_02348	CLUT_00865
YOR384W	CLUT_04344	CLUT_02348	CLUT_00865
YLL051C	CLUT_04344	CLUT_02348	CLUT_00865
YER089C	CLUT_00282
YBL056W	CLUT_00282
YLR206W	CLUT_03291
YDL161W	CLUT_03291
YDL226C	CLUT_01715
YBR289W	CLUT_05506
YLR214W	CLUT_04030
YIL121W	CLUT_05479
YIL120W	CLUT_05479
YDR242W	CLUT_03156
YDR050C	CLUT_03683
YPR105C	CLUT_01083
YGR119C	CLUT_05195
YER061C	CLUT_01949
YOR202W	CLUT_00045
YDR333C	CLUT_04606
YNL274C	CLUT_02527
YML004C	CLUT_04105
YHR082C	CLUT_05860
YPR058W	CLUT_05848
YBR104W	CLUT_05848
YBR283C	CLUT_02218
YGL095C	CLUT_02180
YER068W	CLUT_03959
YDR266C	CLUT_05726
YOL034W	CLUT_03821
YGL059W	CLUT_00082
YJL125C	CLUT_00091
YDR072C	CLUT_04090
YDR316W	CLUT_03857
YDL086W	CLUT_04269
YOL055C	CLUT_02764
YPL258C	CLUT_02764
YPR121W	CLUT_02764
YKL039W	CLUT_02890
YHL017W	CLUT_02890
YNL069C	CLUT_03440
YIL133C	CLUT_03440
YLR083C	CLUT_04665
YDR107C	CLUT_04665
YHR080C	CLUT_05866
YDR326C	CLUT_05866
YLR133W	CLUT_05242
YML130C	CLUT_05053
YOR386W	CLUT_05235
YNL257C	CLUT_02236
YHR155W	CLUT_02236
YGL083W	CLUT_00493
YDR466W	CLUT_01558
YMR226C	CLUT_02110
YHR137W	CLUT_04493
YNR030W	CLUT_04302
YKL150W	CLUT_03343
YJL001W	CLUT_04153
YLR383W	CLUT_00798
YJL176C	CLUT_02609
YGL105W	CLUT_03825
YNL178W	CLUT_03170
YFL034C-B	CLUT_04472
YOR069W	CLUT_03745
YOL151W	CLUT_04746	CLUT_01281	CLUT_04991
YDR541C	CLUT_04746	CLUT_01281	CLUT_04991
YGL157W	CLUT_04746	CLUT_01281	CLUT_04991
YGL039W	CLUT_04746	CLUT_01281	CLUT_04991
YJL171C	CLUT_00831
YML092C	CLUT_02193
YPR165W	CLUT_00539
YPR118W	CLUT_05854
YGR261C	CLUT_01853
YLR209C	CLUT_03771
YNL065W	CLUT_03978
YOR025W	CLUT_04799
YLR351C	CLUT_01365
YKR104W	CLUT_01766
YLR146C	CLUT_04679
YER031C	CLUT_00366
YGL210W	CLUT_00366
YBL067C	CLUT_04374
YER098W	CLUT_04374
YIL006W	CLUT_02361
YEL006W	CLUT_02361
YBR056W	CLUT_04125
YKR070W	CLUT_05536
YOL123W	CLUT_04544
YER027C	CLUT_04789
YGL208W	CLUT_04789
YER122C	CLUT_00891
YGL038C	CLUT_01658
YKL106W	CLUT_00422
YPL085W	CLUT_04341
YGR098C	CLUT_00834
YHR206W	CLUT_03418
YMR213W	CLUT_01728
YGR207C	CLUT_04150
YLR308W	CLUT_02351
YLR307W	CLUT_02351
YDR117C	CLUT_00730
YBR207W	CLUT_02780
YGL017W	CLUT_03085
YPL227C	CLUT_01684
YLR403W	CLUT_05237
YOR188W	CLUT_04483
YPL171C	CLUT_04363	CLUT_04102	CLUT_04899
YHR179W	CLUT_04363	CLUT_04102	CLUT_04899
YBR037C	CLUT_02204
YBR024W	CLUT_02204
YDL058W	CLUT_02567
YLR017W	CLUT_00753
YDR036C	CLUT_04032
YPL117C	CLUT_04976
YDL137W	CLUT_01960	CLUT_01013
YDL192W	CLUT_01960	CLUT_01013
YOR127W	CLUT_03078
YDR379W	CLUT_03078
YAL003W	CLUT_01048
YFR037C	CLUT_01738
YNL048W	CLUT_02038
YDR054C	CLUT_05924
YLR115W	CLUT_04248
YGL244W	CLUT_04428
YGL211W	CLUT_04423
YDR419W	CLUT_05136
YML014W	CLUT_02894
YER157W	CLUT_05896
YPL155C	CLUT_02933
YNL277W	CLUT_04025
YML028W	CLUT_03596
YDR453C	CLUT_03596
YFL038C	CLUT_00112
YDR398W	CLUT_00883
YDR257C	CLUT_01260
YIL118W	CLUT_00884
YER094C	CLUT_02985
YML018C	CLUT_01253
YPR122W	CLUT_00773
YLR114C	CLUT_03063
YOR362C	CLUT_01473
YLR212C	CLUT_04492
YLR309C	CLUT_04413
YMR315W	CLUT_04736
YOL092W	CLUT_00543
YBR147W	CLUT_00543
YIL099W	CLUT_00374
YDR204W	CLUT_03571
YJL020C	CLUT_02587
YGL233W	CLUT_03875
YBL020W	CLUT_05636
YDL006W	CLUT_05904
YPR135W	CLUT_03759
YPL150W	CLUT_05105
YDR325W	CLUT_02672
YGR195W	CLUT_05019
YPL215W	CLUT_03796
YDR194C	CLUT_04068
YBL082C	CLUT_05320
YKL143W	CLUT_02273
YPR011C	CLUT_01090
YPR060C	CLUT_02901
YKR092C	CLUT_05200
YLL010C	CLUT_02943
YLR019W	CLUT_02943
YER152C	CLUT_00300
YER014W	CLUT_03853
YOR100C	CLUT_03671
YDL103C	CLUT_01896
YER055C	CLUT_02145
YNL292W	CLUT_00855
YOL052C	CLUT_00850
YMR293C	CLUT_01800
YOR132W	CLUT_01553
YHR148W	CLUT_04346
YEL056W	CLUT_05682
YLR348C	CLUT_04965
YNL291C	CLUT_01173
YOR149C	CLUT_00882
YPR161C	CLUT_02781
YHR008C	CLUT_01554
YNL175C	CLUT_00224
YDR267C	CLUT_03776
YLR330W	CLUT_01087
YLR220W	CLUT_01196
YML102W	CLUT_03299
YGL122C	CLUT_00923
YGR280C	CLUT_01044
YCR045C	CLUT_03659
YDR339C	CLUT_03623
YBR164C	CLUT_05027
YOR212W	CLUT_01093
YDR330W	CLUT_05861
YMR223W	CLUT_02956
YPL211W	CLUT_03806
YNL016W	CLUT_04765
YIL020C	CLUT_00874
YJL068C	CLUT_01523
YHR142W	CLUT_03736
YFR050C	CLUT_05558
YKL196C	CLUT_04450
YER026C	CLUT_02718
YKR066C	CLUT_04217
YHL004W	CLUT_05417
YNR029C	CLUT_04303
YOL064C	CLUT_04654
YPL115C	CLUT_04973
YKR052C	CLUT_02526
YJL133W	CLUT_02526
YJL106W	CLUT_00015
YGR001C	CLUT_01047
YDR531W	CLUT_02326
YDL167C	CLUT_03544
YPR004C	CLUT_05684
YGR149W	CLUT_00225
YKL077W	CLUT_04565
YLL045C	CLUT_01760	CLUT_02499
YHL033C	CLUT_01760	CLUT_02499
YCR010C	CLUT_00653
YNR002C	CLUT_00653
YGR085C	CLUT_01609
YPR102C	CLUT_01609
YEL054C	CLUT_02677
YDR418W	CLUT_02677
YDL082W	CLUT_04464
YMR142C	CLUT_04464
YER151C	CLUT_00296
YDR523C	CLUT_04805
YJL127C	CLUT_04781
YOR095C	CLUT_02800
YJL159W	CLUT_00824
YKL164C	CLUT_00824
YKL163W	CLUT_00824
YCR026C	CLUT_04308
YEL016C	CLUT_04308
YLR361C	CLUT_02680
YBR234C	CLUT_01144
YJL081C	CLUT_00002
YDR306C	CLUT_03355
YNL181W	CLUT_00184
YKL001C	CLUT_05227
YER093C	CLUT_04775
YJR096W	CLUT_04593
YOR154W	CLUT_04069
YBR214W	CLUT_00177
YGL056C	CLUT_00177
YDR032C	CLUT_02353
YMR041C	CLUT_01360
YOL141W	CLUT_01444
YDL025C	CLUT_05619
YJR075W	CLUT_04207
YMR061W	CLUT_04563
YBR049C	CLUT_05219
YDR026C	CLUT_05219
YOR096W	CLUT_02799
YNL096C	CLUT_02799
YGL130W	CLUT_02318
YBR059C	CLUT_04876
YGR005C	CLUT_03084
YBR212W	CLUT_05259
YDR311W	CLUT_05036
YDR061W	CLUT_05673
YNL073W	CLUT_02872
YMR267W	CLUT_05512
YBR177C	CLUT_04036
YPL095C	CLUT_04036
YJR100C	CLUT_01866
YJL156C	CLUT_02843
YDR527W	CLUT_04804
YKL180W	CLUT_02610
YJL177W	CLUT_02610
YKL025C	CLUT_01235
YLR191W	CLUT_01101
YBR154C	CLUT_04706
YMR314W	CLUT_03877
YNR003C	CLUT_05307
YNL037C	CLUT_05434
YOR246C	CLUT_05109
YOR337W	CLUT_01058	CLUT_03174	CLUT_02280
YAR018C	CLUT_05229
YJR052W	CLUT_03110
YGL110C	CLUT_05470
YDR376W	CLUT_03073
YDR019C	CLUT_03792
YLR335W	CLUT_02881
YMR253C	CLUT_00588
YPL264C	CLUT_00588
YBR039W	CLUT_03945
YDR180W	CLUT_03580
YLR009W	CLUT_01783
YPL128C	CLUT_01092
YDR028C	CLUT_05858
YMR214W	CLUT_04203
YPL101W	CLUT_03026
YDR098C	CLUT_04829
YER174C	CLUT_04829
YBR180W	CLUT_02305
YEL024W	CLUT_05494
YOR336W	CLUT_02386
YNL001W	CLUT_03824
YDL124W	CLUT_00972
YLR085C	CLUT_01302
YKL059C	CLUT_02116
YIL153W	CLUT_03988
YOR275C	CLUT_01727
YHR026W	CLUT_04674
YNL062C	CLUT_03926
YIR004W	CLUT_00227
YDR214W	CLUT_05793
YBR149W	CLUT_00516
YFL042C	CLUT_01477
YDR155C	CLUT_03065
YDL207W	CLUT_04638
YCR088W	CLUT_04985
YGR257C	CLUT_03363
YOR118W	CLUT_01928
YNL240C	CLUT_02751
YOR312C	CLUT_02112
YMR242C	CLUT_02112
YLR215C	CLUT_00351
YKL034W	CLUT_01185
YDL236W	CLUT_05429
YLR116W	CLUT_02774
YJL054W	CLUT_04304
YPL103C	CLUT_02090
YDR449C	CLUT_01937
YHR166C	CLUT_01007
YKL028W	CLUT_00245
YOL096C	CLUT_03921
YPR132W	CLUT_03339
YGR118W	CLUT_03339
YAL010C	CLUT_00041
YGL058W	CLUT_00085
YHR200W	CLUT_03505
YPL060W	CLUT_01534
YHR076W	CLUT_05393
YNL040W	CLUT_04712
YMR208W	CLUT_05514
YLR427W	CLUT_00263
YDL056W	CLUT_04253
YNL010W	CLUT_05820
YAL049C	CLUT_05004	CLUT_05005
YGR178C	CLUT_00650
YMR203W	CLUT_00985
YOR007C	CLUT_00945
YBR035C	CLUT_02354
YIL068C	CLUT_00649
YLL005C	CLUT_00813
YKR051W	CLUT_02749
YPR179C	CLUT_00776
YKL002W	CLUT_05226
YMR220W	CLUT_05024
YLR285W	CLUT_05654
YOR004W	CLUT_04632
YJR091C	CLUT_01904
YPR042C	CLUT_01904
YOR033C	CLUT_04807
YDR263C	CLUT_04807
YMR113W	CLUT_05665
YKL132C	CLUT_05665
YMR176W	CLUT_00471
YOR307C	CLUT_01584
YIL144W	CLUT_05189
[truncated: 1,938 more rows]
[truncated: 1 more columns]
