# Supplementary material for: Evolutionary Conservation and Diversification of Puf RNA Binding Proteins and Their mRNA Targets
Source: PLoS Biol. 2015 Nov 20;13(11):e1002307. doi: 10.1371/journal.pbio.1002307 (PMC4654594; doi:10.1371/journal.pbio.1002307)
Supplement: S4 Dataset — (ZIP) [file pbio.1002307.s004.zip › S.cerevisiae.fa_C.neoformans.fa.txt]

YHR165C	CNAG_00147T0
YJL130C	CNAG_07373T0
YDL171C	CNAG_04862T0
YNR016C	CNAG_05759T0
YMR207C	CNAG_05759T0
YLR106C	CNAG_07855T0
YKR054C	CNAG_05894T0
YGR032W	CNAG_06508T0
YLR342W	CNAG_06508T0
YDL140C	CNAG_02166T0
YKL203C	CNAG_06642T0
YJR066W	CNAG_06642T0
YHR099W	CNAG_07377T0
YGL206C	CNAG_04904T0
YNL262W	CNAG_02654T0
YKL182W	CNAG_02099T0
YER172C	CNAG_06585T0
YOR151C	CNAG_01235T0
YBR218C	CNAG_05907T0
YGL062W	CNAG_05907T0
YOR341W	CNAG_01189T0
YPL231W	CNAG_02100T0
YLL040C	CNAG_01722T0
YOR116C	CNAG_05936T0
YDR406W	CNAG_00869T0	CNAG_04098T0
YOR153W	CNAG_00869T0	CNAG_04098T0
YOR328W	CNAG_00869T0	CNAG_04098T0
YJR109C	CNAG_06112T0
YOR207C	CNAG_04513T0
YGR061C	CNAG_04192T0
YDR127W	CNAG_03701T0
YPR010C	CNAG_06611T0
YOR133W	CNAG_06840T0
YDR385W	CNAG_06840T0
YGL195W	CNAG_03748T0
YAL026C	CNAG_00383T0
YBL076C	CNAG_00238T0
YNL088W	CNAG_00377T0
YJL050W	CNAG_01398T0
YIL125W	CNAG_03674T0
YBR115C	CNAG_03588T0
YDL126C	CNAG_04851T0
YER070W	CNAG_02208T0
YIL066C	CNAG_02208T0
YGR218W	CNAG_03418T0
YMR109W	CNAG_05172T0
YKL129C	CNAG_05172T0
YKL210W	CNAG_00136T0
YOR335C	CNAG_05722T0
YOR326W	CNAG_06971T0
YAL029C	CNAG_06971T0
YPR184W	CNAG_04879T0
YDL102W	CNAG_02563T0
YNL132W	CNAG_06379T0
YDR135C	CNAG_02977T0
YGR094W	CNAG_07473T0
YMR196W	CNAG_02079T0
YIL048W	CNAG_05282T0
YEL031W	CNAG_05136T0
YPL082C	CNAG_02064T0
YLR304C	CNAG_01137T0
YKL215C	CNAG_02464T0
YDL145C	CNAG_03554T0
YDR170C	CNAG_01126T0
YGR204W	CNAG_07746T0
YBR084W	CNAG_07746T0
YER125W	CNAG_05355T0
YOR304W	CNAG_05552T0
YBR023C	CNAG_05581T0
YAL005C	CNAG_01727T0	CNAG_01750T0
YER103W	CNAG_01727T0	CNAG_01750T0
YLL024C	CNAG_01727T0	CNAG_01750T0
YBL075C	CNAG_01727T0	CNAG_01750T0
YPL160W	CNAG_06123T0
YER013W	CNAG_00960T0
YER166W	CNAG_01278T0
YDR093W	CNAG_01278T0
YMR080C	CNAG_01807T0
YPL240C	CNAG_06150T0
YMR186W	CNAG_06150T0
YER171W	CNAG_00572T0
YMR189W	CNAG_01594T0
YJR137C	CNAG_05070T0
YFR031C	CNAG_03148T0
YKL148C	CNAG_04189T0
YJL045W	CNAG_04189T0
YJL200C	CNAG_07908T0
YOR291W	CNAG_01195T0
YER164W	CNAG_04450T0
YLL048C	CNAG_03450T0
YHL035C	CNAG_03450T0
YGL009C	CNAG_00237T0
YMR288W	CNAG_04444T0
YLR086W	CNAG_07627T0
YBL023C	CNAG_03341T0
YIL126W	CNAG_01863T0
YOR290C	CNAG_01863T0
YPL217C	CNAG_01715T0
YCR057C	CNAG_03124T0
YGL201C	CNAG_03962T0
YGL120C	CNAG_06626T0
YJL034W	CNAG_06443T0
YLR069C	CNAG_01639T0
YNL163C	CNAG_00044T0
YLR398C	CNAG_04131T0
YJR045C	CNAG_05199T0
YEL030W	CNAG_05199T0
YNL014W	CNAG_01117T0
YLR249W	CNAG_01117T0
YDR091C	CNAG_00754T0
YPR019W	CNAG_06182T0
YBL022C	CNAG_01266T0
YPR074C	CNAG_07445T0
YBR117C	CNAG_07445T0
YFR015C	CNAG_04621T0
YLR258W	CNAG_04621T0
YGL150C	CNAG_06819T0
YIL143C	CNAG_00612T0
YKL104C	CNAG_01164T0
YNL209W	CNAG_00334T0
YDL229W	CNAG_00334T0
YPL167C	CNAG_07483T0
YGL173C	CNAG_02175T0
YBL105C	CNAG_01845T0
YGL008C	CNAG_03565T0
YPL036W	CNAG_03565T0
YEL011W	CNAG_00393T0
YGL022W	CNAG_04364T0
YPR160W	CNAG_06666T0
YPL086C	CNAG_07572T0
YHR074W	CNAG_01912T0
YGR281W	CNAG_03503T0
YPL006W	CNAG_02298T0
YOL021C	CNAG_00940T0
YPL226W	CNAG_00104T0
YPR181C	CNAG_04684T0
YDR457W	CNAG_07769T0
YKR001C	CNAG_00565T0
YPR080W	CNAG_06125T0
YBR118W	CNAG_06125T0
YER091C	CNAG_01890T0
YGL137W	CNAG_04074T0
YDR238C	CNAG_03299T0
YHR186C	CNAG_01063T0
YAL035W	CNAG_03606T0
YER069W	CNAG_05753T0
YBR127C	CNAG_04439T0
YGL163C	CNAG_01163T0
YDR129C	CNAG_04738T0
YDR334W	CNAG_05166T0
YGL234W	CNAG_06314T0
YLR274W	CNAG_04052T0
YIL078W	CNAG_06755T0
YDR258C	CNAG_03347T0
YMR120C	CNAG_00700T0
YLR028C	CNAG_00700T0
YBR208C	CNAG_07944T0
YKR086W	CNAG_02303T0
YBL099W	CNAG_05750T0
YBR202W	CNAG_05825T0
YLL026W	CNAG_07347T0
YBR121C	CNAG_05900T0
YLR259C	CNAG_03891T0
YHR023W	CNAG_01536T0
YNL102W	CNAG_06607T0
YJR121W	CNAG_05918T0
YBL039C	CNAG_07502T0
YJR103W	CNAG_07502T0
YDR212W	CNAG_01568T0
YGL167C	CNAG_05135T0
YOL090W	CNAG_00770T0
YLL001W	CNAG_01655T0
YLR305C	CNAG_04335T0
YMR108W	CNAG_00268T0
YLR153C	CNAG_00797T0
YAL054C	CNAG_00797T0
YMR205C	CNAG_04676T0
YGR240C	CNAG_04676T0
YGL026C	CNAG_00649T0
YGL006W	CNAG_01232T0
YMR128W	CNAG_01729T0
YLL039C	CNAG_01920T0
YJL111W	CNAG_07346T0
YIL142W	CNAG_00447T0
YOR048C	CNAG_05797T0
YOL006C	CNAG_04190T0
YJL014W	CNAG_02710T0
YKR009C	CNAG_05721T0
YGL207W	CNAG_01726T0
YKR097W	CNAG_04217T0
YHR183W	CNAG_07561T0
YGR256W	CNAG_07561T0
YJL074C	CNAG_01167T0
YML059C	CNAG_01298T0
YMR290C	CNAG_03603T0
YEL032W	CNAG_00099T0
YHR027C	CNAG_07863T0
YFL037W	CNAG_01840T0
YJR064W	CNAG_00058T0
YML085C	CNAG_03787T0
YML124C	CNAG_03787T0
YDL215C	CNAG_00879T0
YMR217W	CNAG_01877T0
YFL039C	CNAG_00483T0
YHR020W	CNAG_04082T0
YFR009W	CNAG_04613T0
YPR145W	CNAG_05425T0
YGR124W	CNAG_05425T0
YMR089C	CNAG_04032T0
YLR359W	CNAG_03270T0
YLR432W	CNAG_00441T0
YHR216W	CNAG_00441T0
YML056C	CNAG_00441T0
YDR037W	CNAG_04179T0
YOR270C	CNAG_01106T0
YMR054W	CNAG_01106T0
YDR234W	CNAG_02565T0
YJL012C	CNAG_01263T0
YLL034C	CNAG_00719T0
YBR114W	CNAG_02512T0
YLR410W	CNAG_02161T0
YMR049C	CNAG_03975T0
YJR016C	CNAG_05497T0
YER043C	CNAG_00886T0
YDL143W	CNAG_03459T0
YJL005W	CNAG_03202T0
YBR080C	CNAG_06600T0
YMR301C	CNAG_04358T0
YFL036W	CNAG_07409T0
YIL075C	CNAG_06175T0
YLR175W	CNAG_01168T0
YFL008W	CNAG_03767T0
YCL054W	CNAG_03762T0
YFR019W	CNAG_01209T0
YLR189C	CNAG_02834T0
YPL093W	CNAG_06468T0
YDR097C	CNAG_01916T0
YCL030C	CNAG_06830T0
YDR001C	CNAG_03785T0
YBR001C	CNAG_03785T0
YDR039C	CNAG_00531T0
YDR040C	CNAG_00531T0
YDR038C	CNAG_00531T0
YML035C	CNAG_07524T0
YOR168W	CNAG_00084T0
YNL247W	CNAG_06713T0
YJL212C	CNAG_01964T0
YOR204W	CNAG_00809T0
YPL119C	CNAG_00809T0
YGL156W	CNAG_00696T0
YFL018C	CNAG_07004T0
YIL109C	CNAG_06773T0
YNL049C	CNAG_06773T0
YGR270W	CNAG_01340T0
YDR188W	CNAG_04304T0
YGR217W	CNAG_01208T0
YCR011C	CNAG_06533T0
YJR143C	CNAG_00996T0
YOL004W	CNAG_02981T0
YBL004W	CNAG_05571T0
YDR172W	CNAG_05826T0
YAL023C	CNAG_04763T0
YOR321W	CNAG_04763T0
YGR199W	CNAG_04763T0
YLR129W	CNAG_05101T0
YNL330C	CNAG_05690T0
YDL160C	CNAG_01537T0
YER036C	CNAG_00891T0
YOR356W	CNAG_00462T0
YEL013W	CNAG_00354T0
YPL262W	CNAG_01657T0
YMR304W	CNAG_05650T0
YPL235W	CNAG_00705T0
YDL164C	CNAG_04278T0
YKL209C	CNAG_03600T0
YAL038W	CNAG_01820T0
YOR347C	CNAG_01820T0
YLR389C	CNAG_07805T0
YLR450W	CNAG_06534T0
YML075C	CNAG_06534T0
YBR196C	CNAG_03916T0
YNL189W	CNAG_01361T0
YPL106C	CNAG_06208T0
YBR169C	CNAG_06208T0
YER025W	CNAG_01018T0
YKL145W	CNAG_07719T0
YLR092W	CNAG_00077T0
YBR294W	CNAG_00077T0
YNL192W	CNAG_07499T0
YJL033W	CNAG_00764T0
YGL048C	CNAG_04666T0
YDL007W	CNAG_02239T0
YLR378C	CNAG_06998T0
YNR001C	CNAG_00061T0
YCR005C	CNAG_00061T0
YDL182W	CNAG_00992T0
YDL131W	CNAG_00992T0
YDR190C	CNAG_00108T0
YLR180W	CNAG_00418T0
YDR502C	CNAG_00418T0
YDL084W	CNAG_00741T0
YLR113W	CNAG_01523T0
YML057W	CNAG_04796T0
YLR433C	CNAG_04796T0
YNL287W	CNAG_01274T0
YOR063W	CNAG_01884T0
YHR019C	CNAG_02418T0
YOR014W	CNAG_05634T0
YCR093W	CNAG_02936T0
YLL018C	CNAG_07400T0
YNL117W	CNAG_05653T0
YIR031C	CNAG_05653T0
YMR105C	CNAG_06313T0
YKL127W	CNAG_06313T0
YKR031C	CNAG_06812T0
YDL095W	CNAG_06834T0
YDL093W	CNAG_06834T0
YER065C	CNAG_05303T0
YLR397C	CNAG_03390T0
YGL238W	CNAG_07598T0
YGR254W	CNAG_03072T0
YHR174W	CNAG_03072T0
YOR393W	CNAG_03072T0
YPL281C	CNAG_03072T0
YMR323W	CNAG_03072T0
YER133W	CNAG_03706T0
YDL029W	CNAG_04196T0
YIL129C	CNAG_03622T0
YOR187W	CNAG_03263T0
YDR394W	CNAG_03904T0
YJL153C	CNAG_01539T0
YKL035W	CNAG_02748T0
YPL040C	CNAG_06441T0
YBR229C	CNAG_04033T0
YOR217W	CNAG_07539T0
YJR065C	CNAG_01402T0
YBR143C	CNAG_02948T0
YGR264C	CNAG_01305T0
YPR173C	CNAG_04510T0
YOR108W	CNAG_05496T0
YNL104C	CNAG_05496T0
YHR072W	CNAG_01129T0
YNL161W	CNAG_03567T0
YER086W	CNAG_07529T0
YMR300C	CNAG_02853T0
YOR259C	CNAG_04906T0
YDR232W	CNAG_03939T0
YLR289W	CNAG_05004T0
YOR117W	CNAG_06153T0
YJL008C	CNAG_02736T0
YLR083C	CNAG_02472T0
YDR107C	CNAG_02472T0
YDR539W	CNAG_03519T0
YHR170W	CNAG_02672T0
YKL157W	CNAG_04009T0
YHR047C	CNAG_04009T0
YNL112W	CNAG_07676T0
YOR109W	CNAG_01532T0
YNL106C	CNAG_01532T0
YHR018C	CNAG_02825T0
YNL241C	CNAG_03245T0
YNL061W	CNAG_03724T0
YGL245W	CNAG_05978T0
YOR211C	CNAG_02895T0
YLR355C	CNAG_05725T0
YAL062W	CNAG_01577T0
YOR375C	CNAG_01577T0
YGR116W	CNAG_03950T0
YDR062W	CNAG_01477T0
YDL066W	CNAG_03920T0
YLR174W	CNAG_03920T0
YNL009W	CNAG_03920T0
YDR074W	CNAG_03765T0
YPR024W	CNAG_01688T0
YBL017C	CNAG_02223T0
YJL222W	CNAG_02223T0
YIL173W	CNAG_02223T0
YNR065C	CNAG_02223T0
YLR060W	CNAG_02763T0
YNL325C	CNAG_02375T0
YOR128C	CNAG_02294T0
YLR347C	CNAG_00988T0
YGL125W	CNAG_05140T0
YDR270W	CNAG_06415T0
YJL154C	CNAG_01837T0
YER136W	CNAG_03591T0
YLR234W	CNAG_04600T0
YKL010C	CNAG_01251T0
YDL178W	CNAG_02664T0	CNAG_03676T0
YEL071W	CNAG_02664T0	CNAG_03676T0
YER073W	CNAG_06628T0
YOR374W	CNAG_06628T0
YPL061W	CNAG_06628T0
YNL220W	CNAG_02858T0
YLR384C	CNAG_05713T0
YDR060W	CNAG_04365T0
YLR197W	CNAG_02209T0
YCR012W	CNAG_03358T0
YNR053C	CNAG_07413T0
YDR436W	CNAG_03673T0
YML016C	CNAG_03673T0
YDR341C	CNAG_03457T0
YHR091C	CNAG_03457T0
YPL091W	CNAG_02399T0
YOL098C	CNAG_01339T0
YHR037W	CNAG_05602T0
YKR059W	CNAG_00785T0
YJL138C	CNAG_00785T0
YCL017C	CNAG_01442T0
YBR097W	CNAG_02680T0
YNL321W	CNAG_02940T0
YOL058W	CNAG_00930T0
YER165W	CNAG_04441T0
YDL168W	CNAG_06168T0
YHL016C	CNAG_07448T0
YNR031C	CNAG_05063T0
YCR073C	CNAG_05063T0
YDR456W	CNAG_01318T0
YPR035W	CNAG_00457T0
YKL126W	CNAG_04678T0
YMR104C	CNAG_04678T0
YDR021W	CNAG_01548T0
YFL022C	CNAG_04800T0
YBR248C	CNAG_00743T0
YFL034W	CNAG_01616T0
YHR205W	CNAG_06301T0
YGR125W	CNAG_00078T0
YGL190C	CNAG_06696T0
YGL084C	CNAG_05851T0
YPL189W	CNAG_05851T0
YKL060C	CNAG_06770T0
YCR017C	CNAG_05080T0
YLR240W	CNAG_03821T0
YNL238W	CNAG_05446T0
YJR010W	CNAG_04215T0
YML123C	CNAG_02777T0
YPR088C	CNAG_02174T0
YDL188C	CNAG_02177T0
YDL134C	CNAG_02177T0
YCR072C	CNAG_01432T0
YOR027W	CNAG_00100T0
YML072C	CNAG_01824T0
YDR023W	CNAG_01435T0
YAL036C	CNAG_01780T0
YIL074C	CNAG_00774T0
YER081W	CNAG_00774T0
YBR006W	CNAG_01027T0
YDR293C	CNAG_03345T0
YDR536W	CNAG_01683T0
YPR033C	CNAG_01544T0
YIL155C	CNAG_02814T0	CNAG_02815T0
YFR038W	CNAG_01975T0
YKL029C	CNAG_06638T0
YHR164C	CNAG_02138T0
YOR244W	CNAG_03826T0
YHR065C	CNAG_04147T0
YHR030C	CNAG_04514T0
YOR317W	CNAG_04485T0
YMR246W	CNAG_04485T0
YIL009W	CNAG_04485T0
YLR386W	CNAG_01248T0
YLR277C	CNAG_05629T0
YNR013C	CNAG_02180T0
YCR037C	CNAG_02180T0
YNL267W	CNAG_07744T0
YJL026W	CNAG_01915T0
YKL211C	CNAG_04501T0
YIR007W	CNAG_05607T0
YLR371W	CNAG_04119T0
YGR070W	CNAG_04119T0
YHR007C	CNAG_00040T0
YOL075C	CNAG_05470T0
YBL024W	CNAG_00874T0
YCR053W	CNAG_03612T0
YOR165W	CNAG_05124T0
YGL194C	CNAG_05563T0
YBR136W	CNAG_02233T0
YLR438W	CNAG_05134T0
YPL265W	CNAG_00597T0	CNAG_07367T0
YFR044C	CNAG_00176T0
YBR112C	CNAG_01902T0
YLL008W	CNAG_01140T0
YHR039C	CNAG_05029T0
YER090W	CNAG_06679T0
YNL154C	CNAG_00556T0
YHR135C	CNAG_00556T0
YER095W	CNAG_00720T0
YBR298C	CNAG_05914T0	CNAG_05929T0	CNAG_04210T0
YGR289C	CNAG_05914T0	CNAG_05929T0	CNAG_04210T0
YJR160C	CNAG_05914T0	CNAG_05929T0	CNAG_04210T0
YDL247W	CNAG_05914T0	CNAG_05929T0	CNAG_04210T0
YBL030C	CNAG_06101T0	CNAG_06102T0
YBR085W	CNAG_06101T0	CNAG_06102T0
YMR056C	CNAG_06101T0	CNAG_06102T0
YBR237W	CNAG_03699T0
YMR167W	CNAG_02073T0
YGL148W	CNAG_05623T0
YOR310C	CNAG_05976T0
YDR122W	CNAG_01938T0
YLR096W	CNAG_01938T0
YEL065W	CNAG_00815T0
YHL040C	CNAG_00815T0
YPL023C	CNAG_00760T0
YJL101C	CNAG_06300T0
YAR042W	CNAG_04151T0
YDL019C	CNAG_04151T0
YAL016W	CNAG_07914T0
YBR025C	CNAG_02880T0
YAL019W	CNAG_05609T0
YNL059C	CNAG_02695T0
YLR044C	CNAG_04659T0
YLR134W	CNAG_04659T0
YGR087C	CNAG_04659T0
YDL080C	CNAG_04659T0
YBR031W	CNAG_04762T0
YDR012W	CNAG_04762T0
YLR058C	CNAG_04601T0
YBR263W	CNAG_04601T0
YDL149W	CNAG_01445T0
YLR276C	CNAG_06206T0
YDR353W	CNAG_05847T0
YHR106W	CNAG_05847T0
YGL078C	CNAG_02502T0
YDR148C	CNAG_03596T0
YGR244C	CNAG_00747T0
YGR103W	CNAG_03624T0
YJR040W	CNAG_02702T0
YAR035W	CNAG_06551T0
YDL195W	CNAG_04803T0
YPL154C	CNAG_00581T0
YLL031C	CNAG_05617T0
YPL204W	CNAG_07427T0
YER178W	CNAG_07660T0
YJL052W	CNAG_06699T0
YGR192C	CNAG_06699T0
YJR009C	CNAG_06699T0
YER052C	CNAG_04347T0
YOL097C	CNAG_04604T0
YLR409C	CNAG_07439T0
YCL018W	CNAG_00450T0
YKL146W	CNAG_06828T0
YBR296C	CNAG_05075T0
YGR088W	CNAG_05015T0
YLR430W	CNAG_05527T0
YLL029W	CNAG_01928T0
YOR046C	CNAG_04362T0
YLR188W	CNAG_03684T0	CNAG_05150T0
YPL270W	CNAG_03684T0	CNAG_05150T0
YGR245C	CNAG_04222T0
YKL064W	CNAG_03502T0
YHR079C	CNAG_03670T0
YGL091C	CNAG_02231T0
YLR117C	CNAG_00694T0
YDR283C	CNAG_06174T0
YNR047W	CNAG_04040T0
YCR091W	CNAG_04040T0
YMR216C	CNAG_02028T0
YDR109C	CNAG_04631T0
YPL147W	CNAG_00651T0
YOL094C	CNAG_03332T0
YDL031W	CNAG_06741T0
YOL113W	CNAG_07408T0
YGR138C	CNAG_00539T0
YPR156C	CNAG_00539T0
YGR019W	CNAG_01076T0	CNAG_02366T0
YKL135C	CNAG_05248T0	CNAG_03928T0
YHR042W	CNAG_01003T0
YJL155C	CNAG_04221T0
YNR008W	CNAG_05152T0
YNL142W	CNAG_04758T0	CNAG_00235T0
YGR170W	CNAG_04792T0
YKL197C	CNAG_07403T0
YGL251C	CNAG_04461T0
YPL203W	CNAG_00396T0
YKL166C	CNAG_00396T0
YJL164C	CNAG_00396T0
YMR229C	CNAG_02437T0
YDL014W	CNAG_06919T0
YPL259C	CNAG_03317T0
YPR111W	CNAG_02194T0
YGR092W	CNAG_02194T0
YBR073W	CNAG_02771T0
YGL114W	CNAG_05737T0
YBR166C	CNAG_01997T0
YKR038C	CNAG_00364T0
YHL007C	CNAG_05970T0
YPR194C	CNAG_04617T0
YGR145W	CNAG_04062T0
YLR089C	CNAG_03436T0
YDR111C	CNAG_03436T0
YPR159W	CNAG_06835T0	CNAG_06832T0	CNAG_00897T0	CNAG_00914T0	CNAG_05815T0
YGR143W	CNAG_06835T0	CNAG_06832T0	CNAG_00897T0	CNAG_00914T0	CNAG_05815T0
YNL270C	CNAG_07902T0	CNAG_02539T0	CNAG_01118T0
YEL063C	CNAG_07902T0	CNAG_02539T0	CNAG_01118T0
YNL268W	CNAG_07902T0	CNAG_02539T0	CNAG_01118T0
YJL129C	CNAG_02856T0
YKR050W	CNAG_02856T0
YGR100W	CNAG_04720T0
YLR163C	CNAG_03507T0
YNL277W	CNAG_05122T0
YLR314C	CNAG_05925T0
YKR002W	CNAG_00551T0
YML126C	CNAG_03311T0	CNAG_02896T0
YAL048C	CNAG_06620T0
YBR011C	CNAG_02545T0
YDR375C	CNAG_02792T0
YMR015C	CNAG_06644T0
YNL037C	CNAG_07851T0
YOR206W	CNAG_07878T0
YLR138W	CNAG_01678T0
YML054C	CNAG_05169T0
YML061C	CNAG_01792T0
YLR195C	CNAG_07926T0
YOR388C	CNAG_06672T0
YBR160W	CNAG_01664T0
YBR221C	CNAG_05059T0
YDR477W	CNAG_06552T0
YHR028C	CNAG_06416T0
YOR136W	CNAG_07363T0
YGL012W	CNAG_02830T0
YJL167W	CNAG_02084T0
YDR294C	CNAG_05389T0
YER110C	CNAG_05884T0
YGR287C	CNAG_06260T0
YOL157C	CNAG_06260T0
YIL172C	CNAG_06260T0
YJL221C	CNAG_06260T0
YBR299W	CNAG_06260T0
YGR292W	CNAG_06260T0
YJL216C	CNAG_06260T0
YDR075W	CNAG_00408T0
YBL011W	CNAG_01711T0
YMR001C	CNAG_01907T0
YNL064C	CNAG_03944T0
YIL166C	CNAG_01499T0
YLR032W	CNAG_00299T0
YLR272C	CNAG_01959T0
YOL103W	CNAG_00097T0
YDR497C	CNAG_00097T0
YDR189W	CNAG_05933T0
YNL045W	CNAG_02076T0
YOR074C	CNAG_04692T0
YGL099W	CNAG_01634T0
YHR171W	CNAG_04538T0
YHR024C	CNAG_02074T0
YGL205W	CNAG_07747T0
YBL016W	CNAG_02511T0	CNAG_02531T0
YMR145C	CNAG_00788T0
YDL085W	CNAG_00788T0
YMR250W	CNAG_05260T0
YEL058W	CNAG_02445T0
YHR107C	CNAG_01740T0
YBR220C	CNAG_05352T0
YOL023W	CNAG_00580T0
YIL035C	CNAG_05694T0
YOR061W	CNAG_05694T0
YGL094C	CNAG_01377T0
YFR004W	CNAG_07028T0
YFL053W	CNAG_02799T0
YML070W	CNAG_02799T0
YDL047W	CNAG_01436T0
YDL060W	CNAG_02328T0
YHR068W	CNAG_04822T0
YLR340W	CNAG_03577T0
YOR197W	CNAG_04636T0
YFR030W	CNAG_03168T0
YGR173W	CNAG_06689T0
YNL212W	CNAG_02240T0
YJR145C	CNAG_00640T0
YHR203C	CNAG_00640T0
YLR354C	CNAG_01984T0
YGR043C	CNAG_01984T0
YJR148W	CNAG_06370T0
YHR208W	CNAG_06370T0
YBR017C	CNAG_02457T0
YGR252W	CNAG_00375T0
YEL061C	CNAG_03453T0
YKL212W	CNAG_06080T0
YPL008W	CNAG_04026T0
YNL021W	CNAG_01563T0
YIR034C	CNAG_06849T0
YEL060C	CNAG_04625T0
YOR003W	CNAG_04625T0
YDR099W	CNAG_05235T0
YER177W	CNAG_05235T0
YOR196C	CNAG_05194T0
YBL091C	CNAG_03289T0
YIR028W	CNAG_04632T0
YBR021W	CNAG_04632T0
YBL042C	CNAG_04632T0
YGL119W	CNAG_02459T0
YMR165C	CNAG_01412T0
YLR419W	CNAG_04051T0
YJL094C	CNAG_05812T0
YGL211W	CNAG_02122T0
YDL132W	CNAG_06387T0
YHL032C	CNAG_01155T0
YBR142W	CNAG_05360T0
YGR211W	CNAG_00292T0
YHR120W	CNAG_02682T0
YDL190C	CNAG_05195T0
YKL134C	CNAG_03718T0	CNAG_02741T0
YAL021C	CNAG_03190T0
YDR035W	CNAG_04951T0
YKL085W	CNAG_03225T0
YJR110W	CNAG_00390T0
YBR281C	CNAG_06603T0
YDR208W	CNAG_00388T0
YER020W	CNAG_04505T0
YPR047W	CNAG_01522T0
YGR286C	CNAG_06621T0
YPL012W	CNAG_06277T0
YFL041W	CNAG_06241T0	CNAG_07865T0	CNAG_02958T0
YMR058W	CNAG_06241T0	CNAG_07865T0	CNAG_02958T0
YHL011C	CNAG_03335T0
YER099C	CNAG_03335T0
YBL068W	CNAG_03335T0
YJR130C	CNAG_01609T0
YML082W	CNAG_01609T0
YHR113W	CNAG_01169T0
YKL017C	CNAG_04458T0
YIL046W	CNAG_05773T0
YER179W	CNAG_07909T0
YJL197W	CNAG_07717T0
YOR323C	CNAG_04990T0
YIL160C	CNAG_00490T0
YNL006W	CNAG_06107T0
YNL331C	CNAG_06027T0
YDL243C	CNAG_06027T0
YCR107W	CNAG_06027T0
YJR155W	CNAG_06027T0
YCR002C	CNAG_01373T0
YBR034C	CNAG_03863T0
YOR065W	CNAG_05909T0
YGR200C	CNAG_03940T0
YHR025W	CNAG_04156T0
YGL055W	CNAG_04687T0
YML008C	CNAG_03819T0
YPL151C	CNAG_03271T0
YGR231C	CNAG_00006T0
YNR050C	CNAG_03476T0
YPR112C	CNAG_03001T0
YCR092C	CNAG_01642T0
YOR099W	CNAG_03832T0
YBR205W	CNAG_03832T0
YDR483W	CNAG_03832T0
YMR307W	CNAG_06501T0
YLR343W	CNAG_06501T0
YBR249C	CNAG_01400T0
YLL041C	CNAG_03226T0
YPR016C	CNAG_04628T0
YDL240W	CNAG_05703T0
YJR077C	CNAG_06377T0
YNR043W	CNAG_05125T0
YAR007C	CNAG_01144T0
YJR033C	CNAG_01875T0
YBR058C	CNAG_05708T0
YIL018W	CNAG_05232T0
YFR031C-A	CNAG_05232T0
YMR139W	CNAG_06730T0
YDL079C	CNAG_06730T0
YCL059C	CNAG_01437T0
YIL094C	CNAG_01264T0
YDL103C	CNAG_05828T0
YDR325W	CNAG_00681T0
YBR170C	CNAG_01732T0
YDR158W	CNAG_00256T0
YDR390C	CNAG_05896T0
YNR032W	CNAG_02236T0
YDL055C	CNAG_01813T0
YGR274C	CNAG_02929T0
YDL194W	CNAG_03772T0
YDL138W	CNAG_03772T0
YMR241W	CNAG_06096T0
YNL333W	CNAG_06908T0
YFL059W	CNAG_06908T0
YMR096W	CNAG_06908T0
YPL022W	CNAG_05531T0
YIR027C	CNAG_00934T0
YKL113C	CNAG_00991T0
YGL003C	CNAG_03191T0
YMR062C	CNAG_01238T0
YOR241W	CNAG_02870T0
YLR293C	CNAG_02257T0
YOR185C	CNAG_02257T0
YDL198C	CNAG_02917T0
YER126C	CNAG_06127T0
YPL131W	CNAG_02928T0
YGL040C	CNAG_00345T0
YPL028W	CNAG_02918T0
YLR377C	CNAG_00057T0
YJR072C	CNAG_01363T0
YOR176W	CNAG_05809T0
YJL128C	CNAG_00769T0
YPL266W	CNAG_04571T0
YLR447C	CNAG_00448T0
YLR222C	CNAG_02982T0
YJL095W	CNAG_04755T0
YNL290W	CNAG_06333T0
YMR309C	CNAG_07628T0
YJL060W	CNAG_00026T0
YNL275W	CNAG_00599T0
YLR231C	CNAG_02780T0
YPR029C	CNAG_07318T0
YLR027C	CNAG_06088T0	CNAG_06026T0
YFL002C	CNAG_05627T0
YPL184C	CNAG_04005T0
YJR131W	CNAG_02081T0
YPL175W	CNAG_01107T0
YNL280C	CNAG_00117T0
YER093C	CNAG_06165T0
YLR401C	CNAG_06997T0
YKL188C	CNAG_02764T0
YEL022W	CNAG_07514T0
YJR031C	CNAG_07514T0
YKL022C	CNAG_02154T0
YJR007W	CNAG_07778T0
YPR103W	CNAG_05770T0
YBR132C	CNAG_07449T0	CNAG_05345T0
YLR248W	CNAG_00130T0
YJL172W	CNAG_03960T0
YDR331W	CNAG_06655T0
YOL034W	CNAG_06860T0
YMR047C	CNAG_07469T0
YKL068W	CNAG_07469T0
YDR243C	CNAG_00685T0
YER082C	CNAG_06748T0
YPR176C	CNAG_01036T0
YIL162W	CNAG_06924T0
YPL042C	CNAG_06086T0
YGR171C	CNAG_00007T0
YGR132C	CNAG_00088T0
YIL103W	CNAG_00762T0
YLR328W	CNAG_07694T0
YGR010W	CNAG_07694T0
YFR037C	CNAG_02134T0
YBR198C	CNAG_05428T0
YMR224C	CNAG_02490T0
YDR300C	CNAG_05386T0
YHR033W	CNAG_05386T0
YDL174C	CNAG_01485T0
YGL225W	CNAG_05817T0	CNAG_03426T0
YER039C	CNAG_05817T0	CNAG_03426T0
YMR243C	CNAG_02806T0
YOR316C	CNAG_02806T0
YNL071W	CNAG_01120T0
YML069W	CNAG_05661T0
YCR084C	CNAG_02153T0
YGR258C	CNAG_00328T0
YMR146C	CNAG_00602T0
YHR194W	CNAG_02679T0
YGL095C	CNAG_03628T0
YNL288W	CNAG_01717T0
YJR117W	CNAG_01378T0
YGR012W	CNAG_05611T0
YJR068W	CNAG_05409T0
YER060W	CNAG_01681T0
YER060W-A	CNAG_01681T0
YER056C	CNAG_01681T0
YMR116C	CNAG_05465T0
YBR029C	CNAG_00970T0
YDR105C	CNAG_03288T0
YOL049W	CNAG_04647T0
YLR429W	CNAG_05301T0
YBR079C	CNAG_02212T0
YJR076C	CNAG_02196T0
YOR142W	CNAG_03375T0
YLR229C	CNAG_05348T0
YDL148C	CNAG_03820T0
YGR233C	CNAG_02541T0
YMR297W	CNAG_06640T0
YCR028C	CNAG_02361T0
YDR047W	CNAG_06799T0
YMR011W	CNAG_03438T0	CNAG_06290T0
YHR096C	CNAG_03438T0	CNAG_06290T0
YFL011W	CNAG_03438T0	CNAG_06290T0
YHR094C	CNAG_03438T0	CNAG_06290T0
YDR345C	CNAG_03438T0	CNAG_06290T0
YDR342C	CNAG_03438T0	CNAG_06290T0
YDR343C	CNAG_03438T0	CNAG_06290T0
YHR092C	CNAG_03438T0	CNAG_06290T0
YLR081W	CNAG_03438T0	CNAG_06290T0
YOL156W	CNAG_03438T0	CNAG_06290T0
YJL219W	CNAG_03438T0	CNAG_06290T0
YJL214W	CNAG_03438T0	CNAG_06290T0
YEL069C	CNAG_03438T0	CNAG_06290T0
YNR072W	CNAG_03438T0	CNAG_06290T0
YDL245C	CNAG_03438T0	CNAG_06290T0
YJR158W	CNAG_03438T0	CNAG_06290T0
YNL318C	CNAG_03438T0	CNAG_06290T0
YKR076W	CNAG_01893T0	CNAG_01889T0
YMR251W	CNAG_01893T0	CNAG_01889T0
YGR154C	CNAG_01893T0	CNAG_01889T0
YBR227C	CNAG_01343T0
YJL168C	CNAG_03188T0
YOR378W	CNAG_04898T0	CNAG_00905T0	CNAG_00898T0
YHR169W	CNAG_00166T0
YGR060W	CNAG_01737T0
YOR161C	CNAG_00074T0
YEL042W	CNAG_03996T0
YLR075W	CNAG_03739T0
YLR212C	CNAG_06914T0
YLL028W	CNAG_03485T0
YKR024C	CNAG_04729T0
YBR139W	CNAG_01879T0
YDL128W	CNAG_03805T0
YJR095W	CNAG_02288T0
YLR186W	CNAG_04770T0
YML063W	CNAG_04004T0
YLR441C	CNAG_04004T0
YML042W	CNAG_00537T0
YOL038W	CNAG_01035T0
YFL045C	CNAG_05351T0
YKL213C	CNAG_05084T0
YKL027W	CNAG_06356T0
YHR003C	CNAG_06356T0
YNL207W	CNAG_01687T0
YMR266W	CNAG_03595T0	CNAG_06381T0
YOL084W	CNAG_03595T0	CNAG_06381T0
YMR008C	CNAG_06085T0
YMR006C	CNAG_06085T0
YOL011W	CNAG_06085T0
YGR028W	CNAG_01284T0
YKR048C	CNAG_02091T0
YOR303W	CNAG_00976T0
YGR159C	CNAG_07362T0
YDL022W	CNAG_00121T0	CNAG_01745T0
YOL059W	CNAG_00121T0	CNAG_01745T0
YDR120C	CNAG_00086T0
YFL009W	CNAG_00693T0
YML049C	CNAG_00464T0
YNL218W	CNAG_05393T0
YHR005C	CNAG_00179T0
YDR019C	CNAG_02818T0
YJR138W	CNAG_01579T0
YDL100C	CNAG_01923T0
YBL098W	CNAG_02793T0
YHR204W	CNAG_01987T0
YOL140W	CNAG_00622T0
YMR131C	CNAG_01600T0
YKL184W	CNAG_02876T0
YGR253C	CNAG_05475T0
YLR244C	CNAG_03926T0
YNL169C	CNAG_03331T0
YNL250W	CNAG_06384T0
YMR083W	CNAG_07745T0	CNAG_02489T0
YMR303C	CNAG_07745T0	CNAG_02489T0
YOL086C	CNAG_07745T0	CNAG_02489T0
YBR145W	CNAG_07745T0	CNAG_02489T0
YMR121C	CNAG_01486T0
YLR029C	CNAG_01486T0
YBR243C	CNAG_06901T0
YER148W	CNAG_05442T0
YGL001C	CNAG_04605T0
YER141W	CNAG_06063T0
YOR209C	CNAG_05120T0
YBR018C	CNAG_06052T0	CNAG_03875T0
YLR300W	CNAG_02225T0
YOR190W	CNAG_02225T0
YER078C	CNAG_07509T0
YOL062C	CNAG_07474T0
YDR365C	CNAG_00142T0
YGR157W	CNAG_03139T0
YPL104W	CNAG_01894T0
YDR264C	CNAG_00436T0
YOR034C	CNAG_00436T0
YEL064C	CNAG_03988T0
YMR272C	CNAG_02577T0
YKL045W	CNAG_04742T0
YDL147W	CNAG_01083T0
YBR008C	CNAG_02363T0
YEL052W	CNAG_03452T0
YLR243W	CNAG_03979T0
YGR260W	CNAG_06329T0
YHR190W	CNAG_07510T0
YOR299W	CNAG_03325T0
YMR237W	CNAG_03325T0
YBR003W	CNAG_04375T0
YGR194C	CNAG_05243T0
YPL097W	CNAG_04896T0
YML093W	CNAG_06766T0
YGL171W	CNAG_03205T0
YIR008C	CNAG_02385T0
YDL097C	CNAG_06361T0
YJL109C	CNAG_04370T0
YNL191W	CNAG_03743T0
YNL075W	CNAG_07630T0
YLR420W	CNAG_00734T0
YGL141W	CNAG_04724T0
YPR141C	CNAG_05752T0
YDR226W	CNAG_02007T0
YGR123C	CNAG_01496T0
YDR080W	CNAG_04293T0
YLR383W	CNAG_01276T0
YPR110C	CNAG_01179T0
YKR084C	CNAG_03987T0
YFR047C	CNAG_02779T0
YNL256W	CNAG_02786T0
YNR012W	CNAG_03367T0
YHL033C	CNAG_05555T0
YLL045C	CNAG_05555T0
YJL080C	CNAG_04327T0
YPR165W	CNAG_03315T0
YPL212C	CNAG_06353T0
YDL137W	CNAG_03251T0
YDL192W	CNAG_03251T0
YHR102W	CNAG_00405T0
YER107C	CNAG_06077T0
YDR452W	CNAG_07629T0
YJL213W	CNAG_06651T0
YPL152W	CNAG_05505T0
YNL178W	CNAG_00116T0
YMR296C	CNAG_00742T0
YLR208W	CNAG_04194T0
YKR093W	CNAG_01119T0
YDR372C	CNAG_04806T0
YDL201W	CNAG_06774T0
YLR253W	CNAG_04843T0
YCR094W	CNAG_06465T0
YNR048W	CNAG_06465T0
YER015W	CNAG_03019T0
YGR090W	CNAG_01146T0
YGL077C	CNAG_02455T0
YBR247C	CNAG_06948T0
YBR055C	CNAG_00081T0
YBR133C	CNAG_02829T0
YGR188C	CNAG_03184T0
YGR214W	CNAG_04114T0
YLR048W	CNAG_04114T0
YLR216C	CNAG_05932T0
YNL138W	CNAG_05218T0
YPL145C	CNAG_06594T0
YOR237W	CNAG_06594T0
YDL086W	CNAG_00662T0
YAL025C	CNAG_05755T0
YDL108W	CNAG_06445T0
YJR139C	CNAG_04776T0
YMR076C	CNAG_04648T0
YGL116W	CNAG_07756T0
YBL008W	CNAG_04158T0
YPR003C	CNAG_01472T0
YLR172C	CNAG_06656T0
YLR319C	CNAG_01918T0
YML092C	CNAG_03941T0
YGL123W	CNAG_06605T0
YOR243C	CNAG_05270T0
YOR267C	CNAG_00745T0
YNL183C	CNAG_00745T0
YDL025C	CNAG_00745T0
YGR155W	CNAG_00637T0
YPL214C	CNAG_04230T0
YDR531W	CNAG_02866T0
YIL116W	CNAG_03812T0
YGR175C	CNAG_06829T0
YPL029W	CNAG_06838T0
YOR120W	CNAG_01257T0	CNAG_02478T0
YDR368W	CNAG_01257T0	CNAG_02478T0
YBL079W	CNAG_01000T0
YER105C	CNAG_01000T0
YOL081W	CNAG_07675T0
YBR140C	CNAG_07675T0
YOR175C	CNAG_00365T0
YDR332W	CNAG_05605T0
YOR262W	CNAG_06492T0
YPL090C	CNAG_01152T0
YBR181C	CNAG_01152T0
YBR189W	CNAG_02331T0
YPL081W	CNAG_02331T0
YPR041W	CNAG_01709T0
YKL004W	CNAG_04453T0
YGR055W	CNAG_07693T0
YDL036C	CNAG_01123T0
YOL066C	CNAG_01123T0
YPL220W	CNAG_02144T0
YGL135W	CNAG_02144T0
YEL047C	CNAG_07862T0
YJR051W	CNAG_07862T0
YOR160W	CNAG_06279T0
YHR128W	CNAG_02337T0
YPL209C	CNAG_01285T0
YMR302C	CNAG_04070T0
YPR201W	CNAG_06925T0
YDL246C	CNAG_00115T0	CNAG_00269T0
YJR159W	CNAG_00115T0	CNAG_00269T0
YLR070C	CNAG_00115T0	CNAG_00269T0
YER055C	CNAG_01021T0
YMR012W	CNAG_06248T0
YDR292C	CNAG_01817T0
YOR261C	CNAG_00046T0
YIL091C	CNAG_07735T0
YOR222W	CNAG_01752T0
YPL134C	CNAG_01752T0
YML080W	CNAG_00429T0
YHR166C	CNAG_02963T0
YKL179C	CNAG_04207T0
YKR056W	CNAG_04905T0
YFR014C	CNAG_05439T0
YOL016C	CNAG_05439T0
YKR081C	CNAG_01187T0
YOR070C	CNAG_02605T0
YCL040W	CNAG_03769T0
YDR516C	CNAG_03769T0
YPR119W	CNAG_04575T0
YGR108W	CNAG_04575T0
YDL040C	CNAG_02110T0
YNL083W	CNAG_01482T0
YGR054W	CNAG_05366T0
YKR017C	CNAG_04159T0
YJR049C	CNAG_04316T0	CNAG_04314T0
YEL041W	CNAG_04316T0	CNAG_04314T0
YMR318C	CNAG_02903T0
YCR105W	CNAG_02903T0
YMR092C	CNAG_01547T0
YBR179C	CNAG_06688T0
YPL218W	CNAG_03853T0
YKR069W	CNAG_07796T0
YHR111W	CNAG_00986T0
YCL009C	CNAG_06421T0
YCR068W	CNAG_01601T0
YLR116W	CNAG_01158T0
YCR047C	CNAG_00259T0
YJR123W	CNAG_01990T0
YFR021W	CNAG_02269T0
YPR117W	CNAG_01115T0
YCL043C	CNAG_06240T0
YDR518W	CNAG_06240T0
YPL088W	CNAG_02717T0	CNAG_01952T0
YDR448W	CNAG_01626T0
YLR299W	CNAG_01026T0
YDR141C	CNAG_05613T0
YFL038C	CNAG_05068T0
YBL061C	CNAG_07636T0
YFL030W	CNAG_07808T0
YOL145C	CNAG_06754T0
YDL141W	CNAG_01565T0
YLR241W	CNAG_00923T0
YMR293C	CNAG_01382T0
YIL020C	CNAG_03646T0
YMR308C	CNAG_02203T0
YCR024C	CNAG_07429T0
YOL077C	CNAG_02382T0
YGL202W	CNAG_06555T0	CNAG_03828T0
YGL180W	CNAG_05005T0
YDL001W	CNAG_06179T0
YOR157C	CNAG_02725T0
YPL260W	CNAG_05236T0
YOR119C	CNAG_06454T0
YHR050W	CNAG_05640T0
YLR034C	CNAG_05640T0
YOL122C	CNAG_05640T0
YER144C	CNAG_00757T0
YDR069C	CNAG_00757T0
YDR364C	CNAG_03349T0
YPR189W	CNAG_01039T0
YOR005C	CNAG_07573T0
YGL076C	CNAG_00656T0
YPL198W	CNAG_00656T0
YDL154W	CNAG_00550T0
YFR048W	CNAG_05733T0
YDR523C	CNAG_03290T0
YFR010W	CNAG_03109T0
YHR077C	CNAG_05829T0
YPR097W	CNAG_02989T0
YGL143C	CNAG_07546T0
YHR011W	CNAG_06763T0
YDR242W	CNAG_02365T0	CNAG_06482T0
YGL210W	CNAG_02367T0
YER031C	CNAG_02367T0
YGL065C	CNAG_00926T0
YBL037W	CNAG_03528T0
YDL056W	CNAG_07464T0
YKR080W	CNAG_06645T0
YGR085C	CNAG_07839T0
YPR102C	CNAG_07839T0
YEL051W	CNAG_03025T0
YKL174C	CNAG_05119T0	CNAG_05017T0
YML001W	CNAG_02575T0
YMR213W	CNAG_02671T0
YER156C	CNAG_06946T0
YOR184W	CNAG_05398T0
YDR211W	CNAG_00527T0
YDR388W	CNAG_00361T0
YEL056W	CNAG_03297T0
YOR001W	CNAG_02773T0
YGR278W	CNAG_07689T0
YPR167C	CNAG_03898T0
YER145C	CNAG_02959T0	CNAG_06242T0
YJL208C	CNAG_02204T0
YOR362C	CNAG_05269T0
YDL155W	CNAG_02095T0
YLR210W	CNAG_02095T0
YGL203C	CNAG_02494T0
YBL097W	CNAG_04936T0
YNL317W	CNAG_01630T0
YHR070W	CNAG_04360T0
YOL027C	CNAG_01770T0
YPL195W	CNAG_02468T0
YIL043C	CNAG_06012T0
YLR372W	CNAG_03080T0
YCR034W	CNAG_03080T0
YJL196C	CNAG_03080T0
YBR082C	CNAG_05696T0
YDR059C	CNAG_05696T0
YDR373W	CNAG_03370T0
YEL021W	CNAG_04961T0
YMR027W	CNAG_06566T0	CNAG_02335T0
YDR050C	CNAG_02035T0
YBL052C	CNAG_03583T0
YOR091W	CNAG_02677T0
YGR162W	CNAG_00402T0	CNAG_00386T0
YGL049C	CNAG_00402T0	CNAG_00386T0
YLL010C	CNAG_04224T0
YLR019W	CNAG_04224T0
YLR017W	CNAG_00165T0
YBR291C	CNAG_06420T0
YOR212W	CNAG_01262T0
YOL033W	CNAG_07563T0
YPR004C	CNAG_06806T0
YLR056W	CNAG_00519T0
YLR114C	CNAG_03100T0
YMR277W	CNAG_04120T0
YER005W	CNAG_07692T0
YJR152W	CNAG_06875T0	CNAG_06652T0	CNAG_00726T0
YDR297W	CNAG_03834T0
YOR346W	CNAG_00178T0
YBR234C	CNAG_05878T0
YGR285C	CNAG_04976T0
YHR001W	CNAG_02139T0
YKR003W	CNAG_02139T0
YNL274C	CNAG_00836T0	CNAG_01794T0
YOR141C	CNAG_03723T0
YIL038C	CNAG_06635T0
YDR155C	CNAG_03627T0	CNAG_03621T0
YMR093W	CNAG_00775T0
YKL001C	CNAG_02202T0
YHR026W	CNAG_04813T0
YLR005W	CNAG_04381T0
YPL211W	CNAG_04072T0
YEL024W	CNAG_02315T0
YCR009C	CNAG_04002T0
YBL041W	CNAG_05865T0
YHR108W	CNAG_00977T0
YDR358W	CNAG_00977T0
YPR132W	CNAG_03127T0
YGR118W	CNAG_03127T0
YNL202W	CNAG_04238T0
YNL313C	CNAG_04356T0
YGR266W	CNAG_07625T0
YOR245C	CNAG_05921T0
YIL120W	CNAG_02050T0	CNAG_03215T0
YIL121W	CNAG_02050T0	CNAG_03215T0
YNL065W	CNAG_02050T0	CNAG_03215T0
YDL042C	CNAG_04866T0
YOL068C	CNAG_04866T0
YML021C	CNAG_00709T0
YOR145C	CNAG_00603T0
YLR196W	CNAG_04694T0
YML074C	CNAG_01148T0
YLR449W	CNAG_01148T0
YKR052C	CNAG_02522T0
YJL133W	CNAG_02522T0
YEL040W	CNAG_00596T0
YMR034C	CNAG_01461T0
YHR148W	CNAG_07864T0
YIL148W	CNAG_00370T0
YKR094C	CNAG_00370T0
YBR084C-A	CNAG_04448T0
YBL027W	CNAG_04448T0
YOR101W	CNAG_00293T0
YNL098C	CNAG_00293T0
YOL115W	CNAG_01885T0
YNL299W	CNAG_01885T0
YFL016C	CNAG_01696T0
YEL046C	CNAG_02851T0
YJL091C	CNAG_04187T0
YPR066W	CNAG_01692T0
YPR108W	CNAG_06899T0
YMR079W	CNAG_00036T0	CNAG_03153T0
YKL091C	CNAG_00036T0	CNAG_03153T0
YOR006C	CNAG_01550T0
YJL001W	CNAG_03816T0
YER089C	CNAG_03052T0
YBL056W	CNAG_03052T0
YLR206W	CNAG_02213T0
YDL161W	CNAG_02213T0
YPL249C	CNAG_07566T0
YMR192W	CNAG_07566T0
YAL042W	CNAG_01637T0
YEL055C	CNAG_01641T0
YLR103C	CNAG_02406T0
YLR002C	CNAG_04298T0
YOL010W	CNAG_03246T0
YEL054C	CNAG_01480T0
YDR418W	CNAG_01480T0
YOR231W	CNAG_02357T0
YPL140C	CNAG_02357T0
YKL193C	CNAG_01241T0
YGL130W	CNAG_03610T0
YFL003C	CNAG_05201T0
YML020W	CNAG_07794T0
YBR192W	CNAG_01288T0
YHR002W	CNAG_05283T0
YER102W	CNAG_03198T0
YBL072C	CNAG_03198T0
YGL058W	CNAG_00824T0
YEL050C	CNAG_02354T0
YDL058W	CNAG_04484T0
YAL012W	CNAG_06448T0
YHR179W	CNAG_04313T0
YPL171C	CNAG_04313T0
YGL115W	CNAG_00360T0
YBR039W	CNAG_02485T0
YBL080C	CNAG_03540T0
YKL120W	CNAG_01808T0
YPL117C	CNAG_00265T0
YER094C	CNAG_00385T0
YJL088W	CNAG_02812T0
YKL025C	CNAG_04821T0
YNL031C	CNAG_04828T0	CNAG_06745T0
YBR010W	CNAG_04828T0	CNAG_06745T0
YPL048W	CNAG_00417T0
YKL081W	CNAG_00417T0
YNL121C	CNAG_01682T0
YHR117W	CNAG_01682T0
YML121W	CNAG_00804T0
YDR427W	CNAG_04014T0
YNL007C	CNAG_06106T0
YPL069C	CNAG_07780T0
YKR066C	CNAG_01138T0
YER168C	CNAG_03792T0
YJR144W	CNAG_04267T0
YOL124C	CNAG_02583T0
YKL008C	CNAG_02087T0	CNAG_02086T0
YHL003C	CNAG_02087T0	CNAG_02086T0
YIL133C	CNAG_06231T0
YNL069C	CNAG_06231T0
YBR043C	CNAG_00728T0
YER021W	CNAG_00062T0
YHR069C	CNAG_00089T0
YMR061W	CNAG_03761T0
YJL125C	CNAG_05485T0
YNL139C	CNAG_03942T0
YOR202W	CNAG_05509T0
YJR047C	CNAG_01428T0
YEL034W	CNAG_01428T0
YIL083C	CNAG_02222T0
YBL040C	CNAG_05137T0
YDR415C	CNAG_04269T0
YER122C	CNAG_05314T0
YMR314W	CNAG_04071T0
YPL111W	CNAG_03542T0
YPR118W	CNAG_04136T0
YOR312C	CNAG_04726T0
YMR242C	CNAG_04726T0
YAR018C	CNAG_04148T0
YDR044W	CNAG_02460T0
YKL013C	CNAG_01147T0
YGL011C	CNAG_04001T0
YPL268W	CNAG_02867T0
YGR276C	CNAG_06495T0
YMR078C	CNAG_05374T0
YPR137W	CNAG_04802T0
YHL010C	CNAG_03149T0
YPR178W	CNAG_01439T0
YJR105W	CNAG_06489T0
YNR019W	CNAG_05860T0
YCR048W	CNAG_05860T0
YFL005W	CNAG_02817T0
YIL068C	CNAG_01911T0
YIL021W	CNAG_02022T0
YKL149C	CNAG_03222T0
YHR089C	CNAG_04259T0
YPR048W	CNAG_06558T0
YOL055C	CNAG_03592T0
YPL258C	CNAG_03592T0
YPR121W	CNAG_03592T0
YCR031C	CNAG_05904T0
YJL191W	CNAG_05904T0
YGL255W	CNAG_00895T0
YML064C	CNAG_05513T0
YJR002W	CNAG_07494T0
YDR142C	CNAG_00516T0
YCR098C	CNAG_01055T0
YDR538W	CNAG_03518T0
YML104C	CNAG_01707T0
YPR011C	CNAG_01529T0
YKL024C	CNAG_05935T0
YLR345W	CNAG_07372T0
YPL015C	CNAG_07712T0
YGR207C	CNAG_01870T0
YML110C	CNAG_00138T0
YER117W	CNAG_01976T0
YBL087C	CNAG_01976T0
YBL084C	CNAG_00320T0
YDL210W	CNAG_01535T0
YNL022C	CNAG_02185T0
YFL001W	CNAG_07776T0
YNL237W	CNAG_07485T0
YBR191W	CNAG_02330T0
YPL079W	CNAG_02330T0
YBR164C	CNAG_01309T0
YIL033C	CNAG_00570T0
YGR234W	CNAG_01464T0
YGL083W	CNAG_02947T0
YOR100C	CNAG_00499T0
YPL132W	CNAG_04000T0
YAL003W	CNAG_02714T0
YBR046C	CNAG_03618T0
YDR017C	CNAG_02897T0
YKL190W	CNAG_00888T0
YNR041C	CNAG_01667T0
YOL120C	CNAG_01224T0
YNL301C	CNAG_01224T0
YBR159W	CNAG_04488T0
YNR006W	CNAG_02167T0
YNL003C	CNAG_03274T0
YDR164C	CNAG_07800T0
YAL058W	CNAG_02500T0
YLR405W	CNAG_00234T0
YEL012W	CNAG_04611T0
YJR125C	CNAG_05100T0
YLR399C	CNAG_01897T0
YDL070W	CNAG_01897T0
YDR194C	CNAG_07651T0	CNAG_04580T0
YCL004W	CNAG_02844T0
YPL237W	CNAG_02486T0
YJR006W	CNAG_06725T0
YBR020W	CNAG_06051T0	CNAG_03946T0
YDR009W	CNAG_06051T0	CNAG_03946T0
YCL064C	CNAG_02307T0	CNAG_06913T0
YER119C	CNAG_01904T0
YBL089W	CNAG_01904T0
YOR081C	CNAG_02312T0
YKR089C	CNAG_02312T0
YNL096C	CNAG_04445T0
YOR096W	CNAG_04445T0
YDL226C	CNAG_05050T0
YMR235C	CNAG_01197T0
YKL217W	CNAG_04704T0
YLR310C	CNAG_07942T0
YDR280W	CNAG_01693T0
YJL041W	CNAG_01199T0
YNL011C	CNAG_01184T0
YPL063W	CNAG_00533T0
YOR039W	CNAG_02310T0
YFR050C	CNAG_01957T0
YHR202W	CNAG_01314T0
YJL081C	CNAG_04048T0
YLR026C	CNAG_04913T0
YLR262C	CNAG_06049T0
YNL227C	CNAG_05538T0
YBR287W	CNAG_01422T0
YDR339C	CNAG_02162T0
YOL064C	CNAG_07354T0
YML026C	CNAG_04883T0
YDR450W	CNAG_04883T0
YER162C	CNAG_01338T0
YJL121C	CNAG_00684T0
YDR304C	CNAG_03486T0
YGR284C	CNAG_04651T0
YKL056C	CNAG_06144T0
YPL133C	CNAG_03902T0
YBL082C	CNAG_05142T0
YIL128W	CNAG_02467T0
YER075C	CNAG_05155T0
YFL025C	CNAG_05673T0
YJR070C	CNAG_05085T0
YKL151C	CNAG_05097T0
YIL022W	CNAG_06630T0
YLL056C	CNAG_03532T0	CNAG_03531T0
YDR064W	CNAG_01153T0
YBR200W	CNAG_02670T0
YHR206W	CNAG_03409T0
YNL016W	CNAG_01413T0
YBL067C	CNAG_02395T0
YER098W	CNAG_02395T0
YML018C	CNAG_01467T0
YDR438W	CNAG_01467T0
YBR239C	CNAG_04588T0
YER051W	CNAG_03533T0
YOR025W	CNAG_00343T0
YGL196W	CNAG_04519T0
YIL034C	CNAG_03900T0
YDR301W	CNAG_05895T0
YMR100W	CNAG_03348T0
YPL234C	CNAG_07114T0
YKR105C	CNAG_00904T0	CNAG_04416T0
YCL069W	CNAG_00904T0	CNAG_04416T0
YGR224W	CNAG_00904T0	CNAG_04416T0
YPR198W	CNAG_00904T0	CNAG_04416T0
YDL205C	CNAG_01721T0
YKL059C	CNAG_01217T0
YJR008W	CNAG_02444T0
YOR095C	CNAG_01395T0
YLR351C	CNAG_02920T0
YFL034C-B	CNAG_05794T0
YGL097W	CNAG_06545T0
YLR203C	CNAG_06446T0
YMR231W	CNAG_06376T0
YDR025W	CNAG_00672T0
YBR048W	CNAG_00672T0
YBR104W	CNAG_03386T0
YPR058W	CNAG_03386T0
YFR005C	CNAG_01614T0
YDR177W	CNAG_02906T0
YFR006W	CNAG_02327T0
YML102W	CNAG_00718T0
YHR144C	CNAG_06708T0
YNL201C	CNAG_05231T0
YHR066W	CNAG_01593T0
YDR312W	CNAG_01593T0
YFR002W	CNAG_02816T0
YAL039C	CNAG_05875T0
YNL004W	CNAG_05013T0
YBR037C	CNAG_05626T0
YBR024W	CNAG_05626T0
YNL130C	CNAG_06543T0
YHR123W	CNAG_06543T0
YBR110W	CNAG_00689T0
YNR033W	CNAG_00590T0
YGR149W	CNAG_03991T0
YPL236C	CNAG_03796T0
YMR226C	CNAG_03623T0	CNAG_02935T0
YJL053W	CNAG_01426T0
YJL036W	CNAG_01554T0
YMR022W	CNAG_02238T0
YJL143W	CNAG_04287T0
YMR088C	CNAG_01497T0	CNAG_03845T0	CNAG_04414T0
YML028W	CNAG_03482T0
YDR453C	CNAG_03482T0
YGR261C	CNAG_01543T0
YER143W	CNAG_03039T0
YDL064W	CNAG_04328T0
YGR255C	CNAG_04264T0
YPL001W	CNAG_00561T0
YGR048W	CNAG_04958T0
YNR020C	CNAG_02198T0
YKL073W	CNAG_03899T0
YLR348C	CNAG_04712T0
YPL084W	CNAG_03372T0
YNL219C	CNAG_05881T0
YNR038W	CNAG_07609T0
YMR110C	CNAG_06010T0	CNAG_06018T0
YDR092W	CNAG_02148T0
YGR024C	CNAG_01788T0
YLR166C	CNAG_00884T0
YBR267W	CNAG_06742T0
YNR035C	CNAG_02094T0
YER151C	CNAG_06920T0
YKR087C	CNAG_07591T0
YER049W	CNAG_00413T0
YHR200W	CNAG_00482T0
YDL238C	CNAG_06371T0
YMR214W	CNAG_05252T0
YPL043W	CNAG_06472T0
YJL190C	CNAG_01951T0
YLR367W	CNAG_01951T0
YOL052C	CNAG_00021T0
YBL064C	CNAG_06917T0
YJL068C	CNAG_06170T0
YNL082W	CNAG_07599T0
YDR049W	CNAG_01556T0
YLR459W	CNAG_00401T0
YGR083C	CNAG_03448T0
YGR246C	CNAG_05905T0
YLL057C	CNAG_03389T0	CNAG_06876T0
YNL271C	CNAG_04815T0
YIL159W	CNAG_04815T0
YPL135W	CNAG_04039T0
YOR226C	CNAG_04039T0
YJR096W	CNAG_07801T0	CNAG_01615T0
YOR089C	CNAG_06114T0
YNL093W	CNAG_06114T0
YOR007C	CNAG_00287T0
YMR276W	CNAG_03598T0
YPL060W	CNAG_03901T0
YOR334W	CNAG_03901T0
YJL087C	CNAG_01250T0
YGL103W	CNAG_03747T0
YMR203W	CNAG_03931T0
YPR086W	CNAG_05783T0
YMR143W	CNAG_03780T0
YDL083C	CNAG_03780T0
YDR371W	CNAG_03412T0
YMR176W	CNAG_07411T0
YPR175W	CNAG_06634T0
YDL236W	CNAG_03949T0	CNAG_03957T0
YNL067W	CNAG_00034T0
YGL147C	CNAG_00034T0
YFL028C	CNAG_02059T0
YKL172W	CNAG_01236T0
YER016W	CNAG_03993T0
YGR047C	CNAG_04641T0
YML130C	CNAG_03176T0
YJL069C	CNAG_06798T0
YKL196C	CNAG_07570T0
YCR010C	CNAG_05678T0	CNAG_05266T0
YNR002C	CNAG_05678T0	CNAG_05266T0
YCR026C	CNAG_03078T0
YEL016C	CNAG_03078T0
YKR035W-A	CNAG_00470T0
YJR104C	CNAG_01019T0
YDR266C	CNAG_03527T0
YER003C	CNAG_04312T0
YHR075C	CNAG_04152T0
YBL104C	CNAG_06888T0
YOR271C	CNAG_04872T0
YJL112W	CNAG_01867T0
YKR036C	CNAG_01867T0
YBL033C	CNAG_00569T0
YDL119C	CNAG_03523T0
YGL169W	CNAG_03953T0
YJR001W	CNAG_03866T0
YMR201C	CNAG_03449T0
YPL172C	CNAG_05149T0
YBL036C	CNAG_04399T0
YLR167W	CNAG_01181T0
YER100W	CNAG_05765T0
YNR015W	CNAG_02259T0
YBR244W	CNAG_02503T0
YIR037W	CNAG_02503T0
YHR010W	CNAG_00779T0
YDR471W	CNAG_00779T0
YBL003C	CNAG_06747T0
YDR225W	CNAG_06747T0
YEL037C	CNAG_00772T0
YER006W	CNAG_01608T0
YBR274W	CNAG_03167T0
YHR088W	CNAG_01791T0
YDR496C	CNAG_03675T0
YOR056C	CNAG_00449T0
YDR376W	CNAG_05035T0
YKL150W	CNAG_05462T0
YLR361C	CNAG_04782T0
YKL002W	CNAG_05478T0
YPL153C	CNAG_05216T0
YNL030W	CNAG_07807T0	CNAG_01648T0
YBR009C	CNAG_07807T0	CNAG_01648T0
YDR454C	CNAG_01364T0
YEL026W	CNAG_03435T0
YIR006C	CNAG_07718T0
YNL010W	CNAG_07740T0
YLR009W	CNAG_01812T0
YMR129W	CNAG_01510T0
YDL090C	CNAG_05740T0
YLR143W	CNAG_04868T0
YNL240C	CNAG_04202T0
YGR220C	CNAG_07637T0
YGL019W	CNAG_03590T0
YDL234C	CNAG_06021T0
YNL168C	CNAG_04690T0
YKR079C	CNAG_05975T0
YOR087W	CNAG_07368T0
YDR058C	CNAG_01632T0
YGL124C	CNAG_00971T0
YNL162W	CNAG_04884T0
YHR141C	CNAG_04884T0
YIR004W	CNAG_07607T0
YER048C	CNAG_07607T0
YBL078C	CNAG_00816T0
YNL297C	CNAG_00787T0
YCR063W	CNAG_05225T0
YIL134W	CNAG_03150T0
YMR240C	CNAG_03267T0
YPL188W	CNAG_02859T0
YHR142W	CNAG_06898T0
YLR022C	CNAG_06881T0
YFR051C	CNAG_01414T0
YCR061W	CNAG_03333T0
YLR268W	CNAG_01190T0
YAL002W	CNAG_06675T0
YKL189W	CNAG_03305T0
YJR024C	CNAG_05584T0
YNL221C	CNAG_04451T0
YPL222W	CNAG_04466T0
YIL050W	CNAG_05524T0
YER059W	CNAG_05524T0
YBR256C	CNAG_03004T0
YDL052C	CNAG_05247T0
YLR191W	CNAG_02728T0
YLR220W	CNAG_05154T0
YKL080W	CNAG_07590T0
YPL122C	CNAG_06393T0
YIL006W	CNAG_00825T0
YEL006W	CNAG_00825T0
YDR487C	CNAG_02506T0
YNL032W	CNAG_03296T0
YNR052C	CNAG_05171T0
YOR124C	CNAG_07333T0
YOL151W	CNAG_02182T0	CNAG_02181T0
YDR541C	CNAG_02182T0	CNAG_02181T0
YGL157W	CNAG_02182T0	CNAG_02181T0
YGL039W	CNAG_02182T0	CNAG_02181T0
YDR447C	CNAG_01170T0
YML024W	CNAG_01170T0
YCL001W	CNAG_00319T0
YDR002W	CNAG_00065T0
YNR029C	CNAG_02469T0
YJL115W	CNAG_00085T0
YNL292W	CNAG_01623T0
YDR392W	CNAG_05290T0
YJL059W	CNAG_05931T0
YOL123W	CNAG_06474T0
YBL055C	CNAG_02431T0
YLR247C	CNAG_01017T0
YBL007C	CNAG_05734T0
YKL067W	CNAG_02285T0
YHR008C	CNAG_04388T0
YER023W	CNAG_05899T0
YHL002W	CNAG_05882T0
YDR326C	CNAG_00650T0
YHR080C	CNAG_00650T0
YEL004W	CNAG_02355T0
YIL023C	CNAG_02993T0
YPR192W	CNAG_01742T0
YIL106W	CNAG_05541T0
YNL001W	CNAG_07309T0
YOL092W	CNAG_01855T0
YBR147W	CNAG_01855T0
YER026C	CNAG_01469T0
YMR202W	CNAG_00854T0
YKL114C	CNAG_05468T0
YHR158C	CNAG_01149T0
YGR238C	CNAG_01149T0
YGL105W	CNAG_05827T0
YPL103C	CNAG_02845T0
YDR032C	CNAG_03948T0	CNAG_03936T0
YCR004C	CNAG_03948T0	CNAG_03936T0
YBR052C	CNAG_03948T0	CNAG_03936T0
YLR260W	CNAG_01165T0
YOR171C	CNAG_01165T0
YGL133W	CNAG_04583T0
YPL216W	CNAG_04583T0
YAR003W	CNAG_01828T0
YDL030W	CNAG_01549T0
YDR168W	CNAG_01391T0
YER012W	CNAG_02886T0
YBR056W	CNAG_05652T0
YKR070W	CNAG_02120T0
YOL080C	CNAG_02960T0
YJL031C	CNAG_06369T0
YPR082C	CNAG_04387T0
YDR287W	CNAG_01823T0	CNAG_03262T0
YHR046C	CNAG_01823T0	CNAG_03262T0
YDR389W	CNAG_03248T0
YLR084C	CNAG_01233T0
YBR088C	CNAG_06079T0
YPL242C	CNAG_03763T0
YJR073C	CNAG_06839T0
YNL023C	CNAG_07506T0
YML022W	CNAG_01390T0
YDR441C	CNAG_01390T0
YDR224C	CNAG_06746T0
YBL002W	CNAG_06746T0
YNL055C	CNAG_02974T0
YIL114C	CNAG_02974T0
YJL177W	CNAG_06447T0
YKL180W	CNAG_06447T0
YBR002C	CNAG_01221T0
YDR354W	CNAG_00811T0
YER007C-A	CNAG_02656T0
YDR386W	CNAG_03923T0
YOR090C	CNAG_00427T0
YOR370C	CNAG_01646T0
YLR085C	CNAG_04650T0
YDR328C	CNAG_00829T0
YER072W	CNAG_00582T0
YDL033C	CNAG_06002T0
YOR130C	CNAG_04734T0
YML086C	CNAG_06439T0
YML096W	CNAG_07579T0
YOL040C	CNAG_06633T0
YPL264C	CNAG_02039T0
YMR253C	CNAG_02039T0
YBR154C	CNAG_00793T0
YDR410C	CNAG_01592T0
YLR024C	CNAG_02172T0
YDR267C	CNAG_04900T0
YLR170C	CNAG_02113T0
YML032C	CNAG_06724T0
YOR306C	CNAG_03909T0	CNAG_04818T0
YOL119C	CNAG_03909T0	CNAG_04818T0
YKR021W	CNAG_02341T0
YJL084C	CNAG_02341T0
YLR270W	CNAG_06359T0
YOR173W	CNAG_06359T0
YBR109C	CNAG_01557T0
YKL125W	CNAG_01296T0
YHR132C	CNAG_02282T0
YBR094W	CNAG_04997T0
YBR035C	CNAG_05440T0
YGR091W	CNAG_04069T0
YNR017W	CNAG_01397T0
YGR119C	CNAG_04670T0
YMR178W	CNAG_02306T0
YJL207C	CNAG_06564T0
YEL062W	CNAG_02789T0
YGL087C	CNAG_05886T0
YLR330W	CNAG_04321T0
YBR241C	CNAG_01059T0
YGL104C	CNAG_01059T0
YNR030W	CNAG_02715T0	CNAG_07527T0
YMR220W	CNAG_06001T0
YOR257W	CNAG_05655T0
YPR055W	CNAG_05518T0
YJR133W	CNAG_02546T0
YDR399W	CNAG_02546T0
YJL134W	CNAG_05692T0
YKR053C	CNAG_05692T0
YBR186W	CNAG_02578T0
YDR244W	CNAG_01926T0
YJL029C	CNAG_00368T0
YEL029C	CNAG_05200T0
YJR013W	CNAG_03855T0
YOR043W	CNAG_01798T0
YHR013C	CNAG_02021T0
YLR370C	CNAG_04765T0
YKL021C	CNAG_01898T0
YPL078C	CNAG_01586T0
YMR137C	CNAG_03160T0
YLR291C	CNAG_05007T0
YLR055C	CNAG_06597T0
YML106W	CNAG_03196T0
YMR271C	CNAG_03196T0
YKL143W	CNAG_03302T0
YOR021C	CNAG_01416T0
YOL127W	CNAG_03053T0
YNR034W	CNAG_01216T0
YCR073W-A	CNAG_01216T0
YGR031W	CNAG_00576T0
YBR106W	CNAG_02761T0
YOR332W	CNAG_00560T0
YCL038C	CNAG_07685T0
YIL067C	CNAG_06013T0
YKL079W	CNAG_06728T0
YPR113W	CNAG_05384T0
YPR060C	CNAG_06072T0
YNL200C	CNAG_00920T0
YJL126W	CNAG_03924T0
YNL185C	CNAG_03693T0
YMR210W	CNAG_06922T0	CNAG_00331T0
YPL095C	CNAG_06922T0	CNAG_00331T0
YBR177C	CNAG_06922T0	CNAG_00331T0
YLR448W	CNAG_02234T0
YML073C	CNAG_02234T0
YPL232W	CNAG_05615T0
YMR183C	CNAG_05615T0
YHR012W	CNAG_00182T0
YER009W	CNAG_05596T0
YJR025C	CNAG_04080T0
YHR168W	CNAG_05058T0
YOR004W	CNAG_06007T0
YER157W	CNAG_02178T0
YJL030W	CNAG_01638T0
YBL092W	CNAG_06222T0
YKR068C	CNAG_03497T0
YGL221C	CNAG_05614T0
YOR254C	CNAG_02937T0
YIL145C	CNAG_07414T0
YPR135W	CNAG_04662T0
YNR007C	CNAG_06892T0
YKL039W	CNAG_01502T0
YHL017W	CNAG_01502T0
YOL002C	CNAG_05370T0
YDR492W	CNAG_05370T0
YBL050W	CNAG_04401T0
YIL099W	CNAG_02283T0
YML067C	CNAG_05193T0
YDR036C	CNAG_00311T0
YDR429C	CNAG_02657T0
YAL041W	CNAG_04243T0
YJR057W	CNAG_02847T0
YMR260C	CNAG_05455T0
YNL279W	CNAG_05866T0
YPL244C	CNAG_05254T0
YPL125W	CNAG_05486T0
YOL121C	CNAG_03000T0
YNL302C	CNAG_03000T0
YGR257C	CNAG_05296T0
YLR306W	CNAG_04668T0
YNL308C	CNAG_04376T0
YOR336W	CNAG_03648T0
YOL012C	CNAG_05221T0
YIL030C	CNAG_06639T0
YKR028W	CNAG_03399T0
YJL098W	CNAG_03399T0
YFR040W	CNAG_03399T0
YGL229C	CNAG_03399T0
YHR163W	CNAG_02133T0
YGR248W	CNAG_02133T0
YFR024C-A	CNAG_05889T0
YHR016C	CNAG_05889T0
YNL025C	CNAG_00440T0
YBL051C	CNAG_06896T0
YKL040C	CNAG_03395T0
YPL164C	CNAG_01037T0
YDR460W	CNAG_05877T0
YMR055C	CNAG_05406T0
YMR223W	CNAG_06637T0
YLR152C	CNAG_04846T0
YOR092W	CNAG_04846T0
YNL095C	CNAG_04846T0
YDR284C	CNAG_00790T0	CNAG_06499T0
YIL105C	CNAG_02943T0
YNL047C	CNAG_02943T0
YJR106W	CNAG_00803T0
YBR183W	CNAG_01044T0
YPL087W	CNAG_01044T0
YDR272W	CNAG_01128T0
YOR040W	CNAG_01128T0
YKL087C	CNAG_00022T0
YCL033C	CNAG_04017T0
YOL152W	CNAG_00876T0
YPR091C	CNAG_01142T0
YNL072W	CNAG_04297T0
YKL016C	CNAG_07487T0
YPL247C	CNAG_05824T0
YGL139W	CNAG_04283T0
YPL221W	CNAG_04283T0
YAL053W	CNAG_04283T0
YOR365C	CNAG_04283T0
YEL039C	CNAG_00716T0
YJR048W	CNAG_00716T0
YIL052C	CNAG_00821T0
YER056C-A	CNAG_00821T0
YLL012W	CNAG_00594T0
YLR020C	CNAG_00594T0
YDL082W	CNAG_06095T0
YMR142C	CNAG_06095T0
YDR338C	CNAG_07431T0
YHR032W	CNAG_07431T0
YFR025C	CNAG_02861T0
YPL115C	CNAG_04832T0
YNR036C	CNAG_06471T0
YGR241C	CNAG_03155T0
YHR161C	CNAG_03155T0
YER131W	CNAG_05525T0
YGL189C	CNAG_05525T0
YDL113C	CNAG_02730T0
YOR296W	CNAG_01415T0
YHR122W	CNAG_05840T0
YGR195W	CNAG_07416T0
YLR014C	CNAG_00031T0	CNAG_06425T0
YBL021C	CNAG_02215T0
YHR188C	CNAG_03442T0
YOR125C	CNAG_00993T0
YOR307C	CNAG_05674T0
YPL224C	CNAG_00727T0
YMR177W	CNAG_00727T0
YDR228C	CNAG_00184T0
YDR204W	CNAG_01962T0
YDR196C	CNAG_02787T0
YBL019W	CNAG_04268T0
YDR173C	CNAG_06500T0
YMR009W	CNAG_05273T0
YJL057C	CNAG_06809T0
YGR148C	CNAG_03283T0
YGL031C	CNAG_03283T0
YGR038W	CNAG_06455T0
YLR350W	CNAG_06455T0
YMR113W	CNAG_05621T0
YKL132C	CNAG_05621T0
YDR061W	CNAG_04310T0
YLL027W	CNAG_02131T0
YOL142W	CNAG_01141T0
YBR252W	CNAG_06141T0
YKL033W	CNAG_06709T0
YLR215C	CNAG_06295T0
YDL156W	CNAG_04170T0
YNL135C	CNAG_03682T0
YOL143C	CNAG_05712T0
YBR187W	CNAG_02067T0
YHR181W	CNAG_00469T0
YML131W	CNAG_00605T0
YOL133W	CNAG_03823T0
YOR112W	CNAG_04191T0
YER008C	CNAG_02696T0
YLR285W	CNAG_03310T0
YML038C	CNAG_03929T0
YPL178W	CNAG_05196T0
YPR094W	CNAG_05679T0
YPR127W	CNAG_05534T0	CNAG_00105T0
YGL112C	CNAG_02536T0
YGR172C	CNAG_03508T0
YLR290C	CNAG_01914T0
YGR046W	CNAG_04669T0
YLR207W	CNAG_04902T0
YKL191W	CNAG_06221T0
YLR185W	CNAG_03015T0
YDR500C	CNAG_03015T0
YOL043C	CNAG_03206T0
YAL015C	CNAG_03206T0
YBR233W	CNAG_01182T0
YDL209C	CNAG_04132T0
YMR227C	CNAG_00606T0
YKL019W	CNAG_02229T0
YLL050C	CNAG_02991T0
YKL009W	CNAG_03789T0
YOR181W	CNAG_02029T0
YOR198C	CNAG_02404T0
[truncated: 938 more rows]
[truncated: 2 more columns]
