# Supplementary material for: Evolutionary Conservation and Diversification of Puf RNA Binding Proteins and Their mRNA Targets
Source: PLoS Biol. 2015 Nov 20;13(11):e1002307. doi: 10.1371/journal.pbio.1002307 (PMC4654594; doi:10.1371/journal.pbio.1002307)
Supplement: S4 Dataset — (ZIP) [file pbio.1002307.s004.zip › S.cerevisiae.fa_C.parapsilosis.fa.txt]

YHR099W	CPAG_00660.1
YHR165C	CPAG_04195.1
YJL130C	CPAG_05585.1
YNR016C	CPAG_01840.1
YLR342W	CPAG_04882.1
YGR032W	CPAG_04882.1
YKL203C	CPAG_05210.1
YJR066W	CPAG_05210.1
YDL171C	CPAG_01235.1
YLR106C	CPAG_00092.1
YPL231W	CPAG_02861.1
YDL140C	CPAG_00258.1
YKL182W	CPAG_00344.1
YNL262W	CPAG_04180.1
YBR208C	CPAG_03627.1
YOR341W	CPAG_02639.1
YLL040C	CPAG_05389.1
YOR116C	CPAG_01415.1
YGL206C	CPAG_02726.1
YGR271W	CPAG_00180.1
YGL195W	CPAG_02487.1
YOR151C	CPAG_00865.1
YPL082C	CPAG_02756.1
YOR207C	CPAG_04095.1
YPR010C	CPAG_03894.1
YKR054C	CPAG_05105.1
YBR218C	CPAG_04053.1
YGL062W	CPAG_04053.1
YPR184W	CPAG_05253.1
YDR127W	CPAG_00127.1
YGR061C	CPAG_05494.1
YOR326W	CPAG_03047.1
YDR457W	CPAG_00538.1
YDR135C	CPAG_04715.1
YER166W	CPAG_02152.1
YDR093W	CPAG_02152.1
YOR153W	CPAG_05104.1	CPAG_02192.1	CPAG_05103.1	CPAG_03710.1	CPAG_04214.1
YDR406W	CPAG_05104.1	CPAG_02192.1	CPAG_05103.1	CPAG_03710.1	CPAG_04214.1
YOR328W	CPAG_05104.1	CPAG_02192.1	CPAG_05103.1	CPAG_03710.1	CPAG_04214.1
YLR249W	CPAG_05416.1
YNL014W	CPAG_05416.1
YJR109C	CPAG_00065.1
YLL048C	CPAG_03502.1	CPAG_01748.1
YBR115C	CPAG_00936.1
YGR094W	CPAG_02819.1
YDR011W	CPAG_02274.1
YNR070W	CPAG_02274.1
YAL026C	CPAG_02202.1
YNL132W	CPAG_05686.1
YIL129C	CPAG_03560.1
YNL088W	CPAG_05353.1
YEL031W	CPAG_02800.1
YER164W	CPAG_00899.1
YJL050W	CPAG_03470.1
YGL008C	CPAG_03868.1
YPL036W	CPAG_03868.1
YBL076C	CPAG_00422.1
YPL226W	CPAG_04343.1
YOR133W	CPAG_00546.1
YDR385W	CPAG_00546.1
YPL160W	CPAG_00441.1
YJR137C	CPAG_03692.1
YIL125W	CPAG_01780.1
YMR229C	CPAG_02096.1
YDL145C	CPAG_03889.1
YGR218W	CPAG_01806.1
YPL217C	CPAG_02599.1
YGR281W	CPAG_01589.1	CPAG_04184.1
YDR170C	CPAG_02860.1
YHR186C	CPAG_05009.1
YMR109W	CPAG_02379.1
YKL129C	CPAG_02379.1
YKL210W	CPAG_01185.1
YDL126C	CPAG_01853.1
YGL173C	CPAG_05610.1
YOR335C	CPAG_00812.1
YIL048W	CPAG_03638.1
YNL102W	CPAG_01090.1
YER070W	CPAG_00540.1
YIL066C	CPAG_00540.1
YMR162C	CPAG_01487.1
YOL021C	CPAG_04284.1
YLR305C	CPAG_05472.1
YBR023C	CPAG_02946.1
YLR384C	CPAG_02364.1
YAL035W	CPAG_02127.1
YLR304C	CPAG_04210.1
YMR189W	CPAG_01259.1
YLR398C	CPAG_00334.1
YLR410W	CPAG_00345.1
YDL102W	CPAG_04765.1
YOR290C	CPAG_01028.1
YER172C	CPAG_05256.1
YGR217W	CPAG_00749.1
YKL215C	CPAG_00144.1
YER125W	CPAG_01616.1
YJL200C	CPAG_04172.1
YMR196W	CPAG_00997.1
YER171W	CPAG_00617.1
YBR084W	CPAG_04112.1
YGR204W	CPAG_04112.1
YOR304W	CPAG_00061.1
YIL143C	CPAG_04447.1
YMR080C	CPAG_02159.1
YIL126W	CPAG_01778.1
YMR186W	CPAG_04681.1
YPL240C	CPAG_04681.1
YCR057C	CPAG_01833.1
YGL150C	CPAG_05500.1
YLR087C	CPAG_02172.1
YER091C	CPAG_00445.1
YBL023C	CPAG_05647.1
YDR038C	CPAG_00107.1	CPAG_00371.1
YDR039C	CPAG_00107.1	CPAG_00371.1
YDR040C	CPAG_00107.1	CPAG_00371.1
YOR291W	CPAG_02090.1
YMR205C	CPAG_04693.1
YGL120C	CPAG_03552.1
YFR031C	CPAG_02329.1
YOL004W	CPAG_00736.1
YFR009W	CPAG_00111.1
YLL026W	CPAG_05471.1
YPR160W	CPAG_03928.1
YBR245C	CPAG_04517.1
YDR334W	CPAG_05198.1
YGL009C	CPAG_04381.1
YMR049C	CPAG_04957.1
YDR097C	CPAG_02948.1
YGL167C	CPAG_03924.1
YGL006W	CPAG_03568.1
YPR019W	CPAG_05708.1
YBL004W	CPAG_00202.1
YJL005W	CPAG_03412.1
YMR308C	CPAG_02129.1
YDR293C	CPAG_01993.1
YBL075C	CPAG_04247.1
YER103W	CPAG_04247.1
YER069W	CPAG_01939.1
YLR069C	CPAG_02940.1
YGL026C	CPAG_05385.1
YCR011C	CPAG_04156.1
YAL005C	CPAG_04938.1
YLL024C	CPAG_04938.1
YGL022W	CPAG_03088.1
YER110C	CPAG_04983.1
YIL078W	CPAG_03804.1
YGR240C	CPAG_01998.1
YLR430W	CPAG_02856.1
YDL229W	CPAG_04207.1
YNL209W	CPAG_04207.1
YBR114W	CPAG_00937.1
YKR001C	CPAG_02149.1
YBL105C	CPAG_01699.1
YGR090W	CPAG_03968.1
YDL031W	CPAG_05113.1
YGL207W	CPAG_05347.1
YHR074W	CPAG_04656.1
YLR086W	CPAG_02174.1
YIL075C	CPAG_03278.1
YDR238C	CPAG_04165.1
YLR409C	CPAG_03139.1
YCL054W	CPAG_00381.1
YKL148C	CPAG_05026.1	CPAG_05366.1
YJL045W	CPAG_05026.1	CPAG_05366.1
YPL086C	CPAG_02336.1
YDR091C	CPAG_00900.1
YPL012W	CPAG_00640.1
YLR129W	CPAG_02061.1
YMR128W	CPAG_04578.1
YJL034W	CPAG_04622.1
YPL093W	CPAG_02339.1
YKR031C	CPAG_05534.1
YKL157W	CPAG_03647.1
YHR047C	CPAG_03647.1
YLR272C	CPAG_05207.1
YJR138W	CPAG_04906.1
YMR120C	CPAG_05671.1
YLR028C	CPAG_05671.1
YHR027C	CPAG_05632.1
YNL123W	CPAG_00741.1
YGL234W	CPAG_01059.1
YML075C	CPAG_01409.1
YLR450W	CPAG_01409.1
YFL036W	CPAG_04834.1
YLR274W	CPAG_03700.1
YER036C	CPAG_02451.1
YFR015C	CPAG_02085.1
YLR258W	CPAG_02085.1
YAL023C	CPAG_02230.1
YOR321W	CPAG_02230.1
YJR045C	CPAG_03670.1
YEL030W	CPAG_03670.1
YJR035W	CPAG_04786.1
YMR108W	CPAG_05196.1
YPL006W	CPAG_04258.1
YDR283C	CPAG_00402.1
YGL163C	CPAG_03052.1
YGL156W	CPAG_05285.1
YHL030W	CPAG_02200.1
YNL163C	CPAG_00711.1
YLR153C	CPAG_04939.1
YDR234W	CPAG_05318.1
YOR330C	CPAG_02702.1
YBR121C	CPAG_05023.1
YDR129C	CPAG_00377.1
YOL006C	CPAG_03783.1
YLR419W	CPAG_02237.1
YKR009C	CPAG_03876.1
YOR168W	CPAG_03892.1
YDL215C	CPAG_02790.1
YHR023W	CPAG_03317.1
YOR086C	CPAG_02640.1
YNL087W	CPAG_02640.1
YDR258C	CPAG_00553.1
YKL104C	CPAG_05089.1
YNR031C	CPAG_02372.1
YCR073C	CPAG_02372.1
YGR270W	CPAG_03827.1
YCR093W	CPAG_01369.1
YGL245W	CPAG_03899.1
YHR072W	CPAG_03967.1
YGR245C	CPAG_04109.1
YFR019W	CPAG_01020.1
YDR074W	CPAG_00897.1
YBR127C	CPAG_04173.1
YGL137W	CPAG_00805.1
YLL034C	CPAG_00532.1
YOR048C	CPAG_00094.1
YJL109C	CPAG_04245.1
YER013W	CPAG_02507.1
YML035C	CPAG_01014.1
YHR020W	CPAG_03457.1
YPR181C	CPAG_05311.1
YDR335W	CPAG_00845.1
YBR202W	CPAG_00359.1
YGR264C	CPAG_01990.1
YBR117C	CPAG_02066.1
YPR074C	CPAG_02066.1
YDR060W	CPAG_01695.1
YPL110C	CPAG_02567.1
YMR217W	CPAG_02641.1
YAL054C	CPAG_05153.1
YJL012C	CPAG_00843.1
YEL032W	CPAG_03673.1
YDR037W	CPAG_01155.1
YNL250W	CPAG_00221.1
YPL167C	CPAG_05152.1
YLR347C	CPAG_04865.1
YGR145W	CPAG_03464.1
YDR212W	CPAG_03095.1
YER025W	CPAG_00529.1
YFL007W	CPAG_02452.1
YNL271C	CPAG_02960.1
YEL022W	CPAG_03862.1
YJR031C	CPAG_03862.1
YDR172W	CPAG_05169.1
YJL033W	CPAG_00678.1
YOR109W	CPAG_04669.1
YNL106C	CPAG_04669.1
YJL074C	CPAG_02588.1
YGL238W	CPAG_01071.1
YML059C	CPAG_04820.1
YBR196C	CPAG_04129.1
YJR016C	CPAG_02505.1
YNL061W	CPAG_05679.1
YPR080W	CPAG_02465.1	CPAG_01257.1
YBR118W	CPAG_02465.1	CPAG_01257.1
YPL106C	CPAG_00100.1
YBR169C	CPAG_00100.1
YPR024W	CPAG_05288.1
YLR397C	CPAG_00332.1
YGR124W	CPAG_01687.1
YPR145W	CPAG_01687.1
YJL014W	CPAG_03847.1
YOR211C	CPAG_03996.1
YDR341C	CPAG_00872.1
YDL058W	CPAG_02366.1
YDL143W	CPAG_00674.1
YEL011W	CPAG_01388.1
YMR266W	CPAG_02647.1
YBL017C	CPAG_05721.1
YJL222W	CPAG_05721.1
YIL173W	CPAG_05721.1
YNR065C	CPAG_05721.1
YBR001C	CPAG_01809.1
YDR001C	CPAG_01809.1
YBR136W	CPAG_05464.1
YLR382C	CPAG_02264.1
YCL030C	CPAG_02407.1
YDL019C	CPAG_02070.1
YAR042W	CPAG_02070.1
YGR116W	CPAG_03488.1
YLR359W	CPAG_04137.1
YIL109C	CPAG_02022.1
YNL049C	CPAG_02022.1
YER017C	CPAG_03885.1
YDL095W	CPAG_03440.1
YDL093W	CPAG_03440.1
YNL247W	CPAG_02939.1
YJR064W	CPAG_05212.1
YJL111W	CPAG_03319.1
YBL039C	CPAG_02552.1
YJR103W	CPAG_02552.1
YLR389C	CPAG_02266.1
YBR038W	CPAG_03223.1
YLL031C	CPAG_00755.1
YMR089C	CPAG_04560.1
YBL015W	CPAG_00487.1
YPR159W	CPAG_02882.1	CPAG_00366.1	CPAG_02881.1
YGR143W	CPAG_02882.1	CPAG_00366.1	CPAG_02881.1
YNL161W	CPAG_01909.1
YMR290C	CPAG_01963.1
YOR204W	CPAG_05071.1
YPL119C	CPAG_05071.1
YGR100W	CPAG_05295.1
YLR044C	CPAG_05350.1
YLR134W	CPAG_05350.1
YGR087C	CPAG_05350.1
YFL008W	CPAG_02938.1
YOR128C	CPAG_01692.1
YLR289W	CPAG_03695.1
YKR097W	CPAG_04396.1
YMR301C	CPAG_01376.1
YLR259C	CPAG_05597.1
YDR430C	CPAG_00595.1
YIL142W	CPAG_01103.1
YNL104C	CPAG_01335.1
YOR108W	CPAG_01335.1
YNL313C	CPAG_02475.1
YNL189W	CPAG_00346.1
YNL330C	CPAG_02216.1
YHL016C	CPAG_03626.1	CPAG_00857.1
YLR058C	CPAG_01383.1
YLR422W	CPAG_01478.1
YJR143C	CPAG_03685.1
YLR175W	CPAG_04509.1
YHR037W	CPAG_00184.1
YCR017C	CPAG_02681.1
YNR067C	CPAG_00913.1
YMR288W	CPAG_03980.1
YPL207W	CPAG_00798.1
YOR270C	CPAG_03743.1
YNL192W	CPAG_00086.1	CPAG_03867.1
YHR019C	CPAG_03458.1
YHR183W	CPAG_05548.1
YGR256W	CPAG_05548.1
YCR072C	CPAG_02380.1
YLR032W	CPAG_04588.1
YHR205W	CPAG_00295.1
YLL018C	CPAG_01281.1
YER043C	CPAG_02003.1
YLR138W	CPAG_04075.1
YDR456W	CPAG_03721.1
YKL035W	CPAG_05518.1
YPR189W	CPAG_03295.1
YBR294W	CPAG_00309.1
YLR092W	CPAG_00309.1
YDR477W	CPAG_03351.1
YMR304W	CPAG_02443.1
YOR356W	CPAG_02138.1
YOR310C	CPAG_03740.1
YBR229C	CPAG_02178.1
YHR170W	CPAG_04119.1
YDR291W	CPAG_04243.1
YLR222C	CPAG_01987.1
YOR317W	CPAG_01565.1
YMR246W	CPAG_01565.1
YIL009W	CPAG_01565.1
YEL013W	CPAG_05273.1
YJR121W	CPAG_04066.1
YLR277C	CPAG_03698.1
YKL145W	CPAG_05027.1
YFR030W	CPAG_01111.1
YDR023W	CPAG_02591.1
YLR060W	CPAG_04426.1
YDR188W	CPAG_05374.1
YOL098C	CPAG_03453.1
YKR086W	CPAG_04443.1
YBL024W	CPAG_04158.1
YNR013C	CPAG_00233.1
YDL190C	CPAG_05131.1
YLR454W	CPAG_02694.1
YMR058W	CPAG_03730.1	CPAG_03729.1
YDL060W	CPAG_00321.1
YMR105C	CPAG_04367.1
YKL127W	CPAG_04367.1
YBL099W	CPAG_03644.1
YDR301W	CPAG_00855.1
YBR080C	CPAG_05621.1
YDL131W	CPAG_03635.1	CPAG_04521.1
YDL182W	CPAG_03635.1	CPAG_04521.1
YBR019C	CPAG_04856.1
YBL066C	CPAG_04485.1
YPR194C	CPAG_04368.1	CPAG_04369.1	CPAG_04370.1	CPAG_01142.1	CPAG_01143.1	CPAG_01144.1	CPAG_00177.1	CPAG_03973.1
YKR093W	CPAG_03539.1
YBR296C	CPAG_00690.1
YGR103W	CPAG_05166.1
YOR217W	CPAG_01452.1
YLL001W	CPAG_03532.1
YKL078W	CPAG_03773.1
YER065C	CPAG_03650.1
YLR197W	CPAG_02981.1
YIR002C	CPAG_04034.1
YJL153C	CPAG_01566.1
YFL039C	CPAG_03056.1
YGL099W	CPAG_00802.1
YHR018C	CPAG_03460.1
YMR300C	CPAG_01073.1
YDL164C	CPAG_02606.1
YNL021W	CPAG_04411.1
YLR083C	CPAG_00317.1
YDR107C	CPAG_00317.1
YER081W	CPAG_03277.1
YIL074C	CPAG_03277.1
YGL114W	CPAG_00379.1
YBR126C	CPAG_04178.1
YDR109C	CPAG_00310.1
YML123C	CPAG_00727.1
YNL325C	CPAG_01385.1
YOL084W	CPAG_01671.1
YNL287W	CPAG_03618.1
YLR189C	CPAG_04476.1
YDL160C	CPAG_01074.1
YOR206W	CPAG_04098.1
YAL038W	CPAG_01471.1
YOR347C	CPAG_01471.1
YOL090W	CPAG_05267.1
YML072C	CPAG_01411.1
YCR042C	CPAG_00424.1
YOR027W	CPAG_03329.1
YDR190C	CPAG_05378.1
YNL267W	CPAG_03324.1
YDL007W	CPAG_03584.1
YPL262W	CPAG_00247.1
YBL104C	CPAG_01700.1
YBR198C	CPAG_04170.1
YGR254W	CPAG_00042.1	CPAG_01251.1
YHR174W	CPAG_00042.1	CPAG_01251.1
YHR007C	CPAG_03310.1
YGL201C	CPAG_02978.1
YER176W	CPAG_04123.1
YDL178W	CPAG_02624.1
YJL008C	CPAG_01341.1
YLR276C	CPAG_02714.1
YMR015C	CPAG_03443.1
YPL040C	CPAG_02926.1
YPL043W	CPAG_03658.1
YOR014W	CPAG_02828.1
YHR039C	CPAG_05190.1
YGR200C	CPAG_00681.1
YBR143C	CPAG_03069.1
YPL235W	CPAG_03239.1
YGL125W	CPAG_01796.1
YJR033C	CPAG_03565.1
YDR150W	CPAG_01717.1
YHL032C	CPAG_05572.1
YML093W	CPAG_04345.1
YOR063W	CPAG_05187.1
YOR093C	CPAG_02281.1
YAL053W	CPAG_05474.1
YIL155C	CPAG_05380.1
YHR164C	CPAG_03741.1
YFR053C	CPAG_00567.1
YGL253W	CPAG_00567.1
YGL139W	CPAG_02597.1
YPL221W	CPAG_02597.1
YBL079W	CPAG_04986.1
YER105C	CPAG_04986.1
YNR001C	CPAG_02927.1
YCR005C	CPAG_02927.1
YFL033C	CPAG_04764.1
YGR138C	CPAG_02023.1
YPR156C	CPAG_02023.1
YLR378C	CPAG_01129.1
YBR263W	CPAG_03475.1
YKL209C	CPAG_01186.1
YGR125W	CPAG_02684.1
YFL034W	CPAG_04425.1
YFL018C	CPAG_00214.1
YNL238W	CPAG_02963.1
YNL059C	CPAG_05680.1
YEL063C	CPAG_03782.1
YNL270C	CPAG_03782.1
YNL268W	CPAG_03782.1
YFR044C	CPAG_02006.1
YGL084C	CPAG_05726.1
YDR536W	CPAG_01381.1	CPAG_01380.1
YHR028C	CPAG_01288.1
YMR001C	CPAG_00737.1
YPR173C	CPAG_05440.1
YBR112C	CPAG_02218.1
YPL022W	CPAG_01182.1
YMR131C	CPAG_05731.1
YPR117W	CPAG_05296.1
YER165W	CPAG_00898.1
YDL195W	CPAG_01887.1
YOR160W	CPAG_03372.1
YBL022C	CPAG_04161.1
YLR355C	CPAG_03776.1
YMR297W	CPAG_03468.1	CPAG_02491.1
YBL088C	CPAG_00502.1
YDR062W	CPAG_04233.1
YKR039W	CPAG_03538.1
YNL220W	CPAG_02633.1
YCL017C	CPAG_03237.1
YNL321W	CPAG_01527.1
YNR008W	CPAG_01434.1
YKR050W	CPAG_05587.1
YOR375C	CPAG_05384.1
YAL062W	CPAG_05384.1
YER136W	CPAG_04230.1
YNR011C	CPAG_01179.1
YOR259C	CPAG_05662.1
YDR256C	CPAG_01956.1	CPAG_01819.1
YCR037C	CPAG_04972.1
YJL198W	CPAG_04972.1
YOL097C	CPAG_04281.1
YER086W	CPAG_03694.1
YOR117W	CPAG_01713.1
YJR065C	CPAG_05211.1
YDR232W	CPAG_04450.1
YNL329C	CPAG_01463.1
YAL048C	CPAG_00732.1
YNL241C	CPAG_03964.1
YGL048C	CPAG_00603.1
YCR053W	CPAG_02190.1
YGR019W	CPAG_00785.1
YGR055W	CPAG_05541.1
YDR211W	CPAG_03099.1
YPL147W	CPAG_04383.1
YDR394W	CPAG_00550.1
YML057W	CPAG_01419.1
YLR433C	CPAG_01419.1
YGL012W	CPAG_03871.1
YLL029W	CPAG_04587.1
YGL251C	CPAG_02785.1
YGL171W	CPAG_05713.1
YBR142W	CPAG_03068.1
YGR258C	CPAG_01517.1
YMR307W	CPAG_00279.1
YCL057W	CPAG_05022.1
YHR042W	CPAG_00053.1
YAL019W	CPAG_04794.1
YLR196W	CPAG_03175.1
YLL011W	CPAG_03518.1
YOL045W	CPAG_02253.1
YAL017W	CPAG_02253.1
YBL011W	CPAG_02607.1
YLR303W	CPAG_04060.1
YHL040C	CPAG_02454.1	CPAG_02455.1
YHL047C	CPAG_02454.1	CPAG_02455.1
YDR128W	CPAG_02968.1
YGL078C	CPAG_04290.1
YPR026W	CPAG_01888.1
YKR002W	CPAG_03326.1
YGL236C	CPAG_01067.1
YDR270W	CPAG_03370.1
YPR033C	CPAG_02497.1
YPL263C	CPAG_03057.1
YDR342C	CPAG_04533.1	CPAG_04534.1	CPAG_03066.1
YDR343C	CPAG_04533.1	CPAG_04534.1	CPAG_03066.1
YLR081W	CPAG_04533.1	CPAG_04534.1	CPAG_03066.1
YHR096C	CPAG_04533.1	CPAG_04534.1	CPAG_03066.1
YHR092C	CPAG_04533.1	CPAG_04534.1	CPAG_03066.1
YDR345C	CPAG_04533.1	CPAG_04534.1	CPAG_03066.1
YHR094C	CPAG_04533.1	CPAG_04534.1	CPAG_03066.1
YJL219W	CPAG_04533.1	CPAG_04534.1	CPAG_03066.1
YOL156W	CPAG_04533.1	CPAG_04534.1	CPAG_03066.1
YJL214W	CPAG_04533.1	CPAG_04534.1	CPAG_03066.1
YFL011W	CPAG_04533.1	CPAG_04534.1	CPAG_03066.1
YMR011W	CPAG_04533.1	CPAG_04534.1	CPAG_03066.1
YNR072W	CPAG_04533.1	CPAG_04534.1	CPAG_03066.1
YEL069C	CPAG_04533.1	CPAG_04534.1	CPAG_03066.1
YDL245C	CPAG_04533.1	CPAG_04534.1	CPAG_03066.1
YLR096W	CPAG_04390.1
YDR122W	CPAG_04390.1
YAL016W	CPAG_02228.1
YJL010C	CPAG_04965.1
YLL008W	CPAG_03601.1
YLR103C	CPAG_04824.1
YGL190C	CPAG_01951.1
YNR050C	CPAG_02256.1
YNR055C	CPAG_02055.1
YBR097W	CPAG_00652.1
YJL197W	CPAG_01233.1
YGR211W	CPAG_00750.1
YOR187W	CPAG_01395.1
YAL067C	CPAG_05591.1	CPAG_05574.1
YER073W	CPAG_01317.1
YOR374W	CPAG_01317.1
YOL081W	CPAG_04277.1
YBR140C	CPAG_04277.1
YLR113W	CPAG_01011.1
YLR401C	CPAG_03138.1
YGL186C	CPAG_05706.1	CPAG_05718.1
YHR079C	CPAG_01052.1
YDL240W	CPAG_04371.1
YNL142W	CPAG_02391.1
YPL203W	CPAG_05221.1
YER082C	CPAG_03296.1
YNL112W	CPAG_01308.1
YOL130W	CPAG_00522.1	CPAG_00209.1
YFL050C	CPAG_00522.1	CPAG_00209.1
YMR104C	CPAG_01268.1
YKL126W	CPAG_01268.1
YML016C	CPAG_04768.1
YDR436W	CPAG_04768.1
YML010W	CPAG_04652.1
YDR502C	CPAG_00709.1
YLR180W	CPAG_00709.1
YBR041W	CPAG_03797.1
YPR035W	CPAG_05566.1
YPL008W	CPAG_04631.1
YHR135C	CPAG_02357.1
YNL154C	CPAG_02357.1
YLR174W	CPAG_04466.1
YNL009W	CPAG_04466.1
YOL058W	CPAG_01846.1
YML069W	CPAG_03134.1
YOL066C	CPAG_03340.1
YDR375C	CPAG_04155.1
YMR167W	CPAG_03166.1
YDL134C	CPAG_03546.1
YDL188C	CPAG_03546.1
YDL066W	CPAG_01210.1
YAL036C	CPAG_02128.1
YFL022C	CPAG_04897.1
YOR046C	CPAG_02846.1
YJL080C	CPAG_05543.1
YKR059W	CPAG_00885.1
YJL138C	CPAG_00885.1
YFL004W	CPAG_02932.1
YPL019C	CPAG_02932.1
YJL155C	CPAG_00336.1
YOR361C	CPAG_03233.1
YGR092W	CPAG_02822.1
YPR111W	CPAG_02822.1
YIL046W	CPAG_00751.1
YER052C	CPAG_05302.1
YOL011W	CPAG_04322.1	CPAG_04323.1
YMR008C	CPAG_04322.1	CPAG_04323.1
YMR006C	CPAG_04322.1	CPAG_04323.1
YKL197C	CPAG_01658.1
YPL023C	CPAG_01180.1
YOL060C	CPAG_05142.1
YNL117W	CPAG_01823.1
YIR031C	CPAG_01823.1
YER178W	CPAG_05255.1
YCR012W	CPAG_03796.1
YPL265W	CPAG_04913.1	CPAG_04911.1
YCR084C	CPAG_01345.1
YJL101C	CPAG_01060.1
YDL055C	CPAG_01145.1
YEL036C	CPAG_02328.1
YDR496C	CPAG_02118.1
YIL107C	CPAG_03961.1
YDL029W	CPAG_03027.1
YIL103W	CPAG_01214.1
YBR248C	CPAG_04679.1
YGL055W	CPAG_01243.1
YLR234W	CPAG_02854.1
YML126C	CPAG_00173.1
YDL084W	CPAG_04062.1
YBR006W	CPAG_01174.1
YCR032W	CPAG_02660.1
YHR077C	CPAG_00303.1
YDR189W	CPAG_05377.1
YJR010W	CPAG_05547.1
YOR124C	CPAG_04154.1
YDR481C	CPAG_02017.1
YJL026W	CPAG_00142.1
YFL055W	CPAG_04511.1
YGR233C	CPAG_01812.1
YHR068W	CPAG_05084.1
YBR073W	CPAG_02466.1
YDR294C	CPAG_02348.1
YGR252W	CPAG_04120.1
YPR088C	CPAG_02970.1
YML085C	CPAG_00170.1
YML124C	CPAG_00170.1
YKR056W	CPAG_00883.1
YER133W	CPAG_04808.1
YGL027C	CPAG_05386.1
YKL135C	CPAG_01773.1
YKL015W	CPAG_01875.1
YOR165W	CPAG_04218.1
YOR067C	CPAG_05151.1
YPL091W	CPAG_05412.1
YGL205W	CPAG_00224.1	CPAG_00225.1	CPAG_00226.1	CPAG_02841.1
YGR210C	CPAG_02074.1
YEL065W	CPAG_00064.1	CPAG_02689.1	CPAG_02690.1
YMR076C	CPAG_00981.1
YER006W	CPAG_04035.1
YOL145C	CPAG_03939.1
YFL002C	CPAG_05418.1
YGR047C	CPAG_00986.1
YGL094C	CPAG_04293.1
YHR194W	CPAG_04842.1
YOL157C	CPAG_00742.1	CPAG_03201.1
YGR287C	CPAG_00742.1	CPAG_03201.1
YIL172C	CPAG_00742.1	CPAG_03201.1
YJL221C	CPAG_00742.1	CPAG_03201.1
YBR299W	CPAG_00742.1	CPAG_03201.1
YGR292W	CPAG_00742.1	CPAG_03201.1
YJL216C	CPAG_00742.1	CPAG_03201.1
YOR087W	CPAG_00974.1
YER049W	CPAG_05303.1
YJR132W	CPAG_04092.1
YJL102W	CPAG_01892.1
YGR185C	CPAG_03199.1
YMR278W	CPAG_01140.1
YGL148W	CPAG_04804.1
YCL025C	CPAG_03736.1
YDR508C	CPAG_03736.1
YBR068C	CPAG_03736.1
YDR046C	CPAG_03736.1
YKR024C	CPAG_00412.1
YHR065C	CPAG_04327.1
YHR169W	CPAG_04106.1
YLR188W	CPAG_04475.1
YBR025C	CPAG_03613.1
YOR227W	CPAG_04738.1
YPL137C	CPAG_04738.1
YAL021C	CPAG_02058.1
YDR497C	CPAG_01227.1
YOL103W	CPAG_01227.1
YAR035W	CPAG_01402.1
YGR266W	CPAG_00497.1
YGL216W	CPAG_02894.1
YKL181W	CPAG_02181.1
YDR507C	CPAG_00705.1
YCL024W	CPAG_00705.1
YGR274C	CPAG_01076.1
YJL039C	CPAG_04393.1
YKL046C	CPAG_04639.1
YIL091C	CPAG_05576.1
YDL112W	CPAG_01490.1
YOL057W	CPAG_00075.1
YOL023W	CPAG_03492.1
YKR089C	CPAG_03877.1
YOR081C	CPAG_03877.1
YOL075C	CPAG_00046.1
YGR184C	CPAG_03198.1
YDL040C	CPAG_03333.1
YIL002C	CPAG_02324.1
YHR030C	CPAG_04354.1
YLR089C	CPAG_01175.1
YDR111C	CPAG_01175.1
YMR216C	CPAG_00101.1
YNL298W	CPAG_02056.1
YKL134C	CPAG_03737.1
YDL132W	CPAG_03507.1
YBR281C	CPAG_04973.1
YLR253W	CPAG_05408.1
YER056C	CPAG_02318.1
YER060W-A	CPAG_02318.1
YER060W	CPAG_02318.1
YKL173W	CPAG_02770.1
YER003C	CPAG_05177.1
YDL138W	CPAG_05127.1
YDL194W	CPAG_05127.1
YDR324C	CPAG_05076.1
YLR438W	CPAG_02409.1
YIR034C	CPAG_05331.1
YDR158W	CPAG_03133.1
YLR241W	CPAG_01814.1
YLR004C	CPAG_05512.1
YKL010C	CPAG_02668.1
YKR028W	CPAG_03418.1
YJL098W	CPAG_03418.1
YFR038W	CPAG_00206.1
YCL018W	CPAG_03236.1
YAL012W	CPAG_04774.1
YBR079C	CPAG_03035.1
YIR007W	CPAG_02508.1
YHR120W	CPAG_05674.1
YPL154C	CPAG_03663.1
YIL147C	CPAG_02975.1	CPAG_05123.1
YBR166C	CPAG_03206.1
YLR144C	CPAG_02720.1
YDL014W	CPAG_01714.1
YKL103C	CPAG_00488.1
YOR244W	CPAG_03525.1
YPL116W	CPAG_04010.1
YDL244W	CPAG_04335.1
YFL058W	CPAG_04335.1
YNL332W	CPAG_04335.1
YJR156C	CPAG_04335.1
YNL183C	CPAG_01247.1
YGR170W	CPAG_03835.1
YOR001W	CPAG_05043.1
YLR432W	CPAG_02830.1
YHR216W	CPAG_02830.1
YML056C	CPAG_02830.1
YGL180W	CPAG_01708.1
YHR005C	CPAG_01966.1
YNL023C	CPAG_04479.1
YCR098C	CPAG_02460.1
YBR094W	CPAG_03155.1
YDL047W	CPAG_03659.1
YOR348C	CPAG_01489.1	CPAG_01504.1	CPAG_01500.1
YDR012W	CPAG_04275.1
YBR031W	CPAG_04275.1
YGL077C	CPAG_04570.1	CPAG_04569.1	CPAG_04003.1
YDR452W	CPAG_00636.1
YBR017C	CPAG_02098.1
YPL109C	CPAG_00848.1
YJL212C	CPAG_04415.1
YOR272W	CPAG_03955.1
YHL011C	CPAG_02092.1
YOR161C	CPAG_00282.1
YMR165C	CPAG_04658.1
YKL014C	CPAG_01879.1
YBR139W	CPAG_04994.1
YHR113W	CPAG_03108.1
YGR155W	CPAG_04919.1
YKR038C	CPAG_04023.1
YOR196C	CPAG_04009.1
YOL122C	CPAG_05225.1
YGL202W	CPAG_04589.1
YKL064W	CPAG_02394.1
YNL045W	CPAG_01843.1
YMR145C	CPAG_01782.1	CPAG_01304.1
YDL085W	CPAG_01782.1	CPAG_01304.1
YLR451W	CPAG_00528.1
YKL060C	CPAG_03157.1
YNL064C	CPAG_05682.1
YMR303C	CPAG_03831.1
YOL086C	CPAG_03831.1
YBR145W	CPAG_03831.1
YMR083W	CPAG_03831.1
YPL184C	CPAG_00499.1
YDL001W	CPAG_02572.1
YDR021W	CPAG_04984.1
YMR302C	CPAG_02934.1
YBR043C	CPAG_00656.1
YBL007C	CPAG_01947.1
YLR163C	CPAG_00960.1
YOL034W	CPAG_01274.1
YJL095W	CPAG_03420.1
YOR388C	CPAG_01399.1	CPAG_01553.1	CPAG_02322.1	CPAG_05556.1	CPAG_05557.1
YGR121C	CPAG_05188.1
YPR138C	CPAG_05188.1
YNL083W	CPAG_01102.1
YKL211C	CPAG_02630.1
YJL167W	CPAG_02765.1
YGL194C	CPAG_03873.1
YNL207W	CPAG_04206.1
YBR170C	CPAG_00099.1
YIL067C	CPAG_00541.1
YCR008W	CPAG_04148.1
YBL008W	CPAG_04590.1
YJL087C	CPAG_03915.1
YPR003C	CPAG_04216.1
YER015W	CPAG_02625.1	CPAG_02626.1	CPAG_02627.1	CPAG_05332.1	CPAG_03246.1	CPAG_03247.1	CPAG_03245.1
YHR064C	CPAG_01744.1
YPL259C	CPAG_02504.1
YGL040C	CPAG_01004.1
YJL141C	CPAG_02772.1
YPL030W	CPAG_03653.1
YDR421W	CPAG_00950.1
YFL037W	CPAG_04830.1
YKL017C	CPAG_01878.1
YLR034C	CPAG_04566.1
YBR179C	CPAG_04013.1
YOR370C	CPAG_02205.1
YNL172W	CPAG_04837.1
YOR243C	CPAG_05161.1
YEL060C	CPAG_03446.1
YML042W	CPAG_03149.1
YDL210W	CPAG_04494.1	CPAG_04493.1	CPAG_01872.1	CPAG_01319.1	CPAG_05586.1	CPAG_01331.1
YML115C	CPAG_01141.1
YNL071W	CPAG_03259.1
YDR148C	CPAG_00147.1
YJL128C	CPAG_02335.1
YEL042W	CPAG_05073.1
YFL025C	CPAG_04952.1
YMR129W	CPAG_04577.1
YMR012W	CPAG_05050.1
YER090W	CPAG_00448.1
YMR093W	CPAG_02334.1
YEL052W	CPAG_05358.1
YIR023W	CPAG_04432.1
YLR244C	CPAG_05372.1
YGL097W	CPAG_04766.1
YBL030C	CPAG_02151.1
YBR085W	CPAG_02151.1
YJR148W	CPAG_00781.1
YHR208W	CPAG_00781.1
YPL175W	CPAG_05666.1
YNL275W	CPAG_05325.1
YGR173W	CPAG_00182.1
YHR073W	CPAG_01514.1
YDL149W	CPAG_05122.1
YER095W	CPAG_04484.1
YJR130C	CPAG_01408.1
YML082W	CPAG_01408.1
YLR231C	CPAG_00041.1
YDR365C	CPAG_02667.1
YDR080W	CPAG_05522.1
YMR309C	CPAG_03179.1
YML008C	CPAG_05078.1
YPL028W	CPAG_04530.1
YGL119W	CPAG_00879.1
YHR171W	CPAG_04118.1
YDL148C	CPAG_05124.1
YNL256W	CPAG_03343.1
YOR303W	CPAG_03174.1
YGL211W	CPAG_03180.1
YOR175C	CPAG_05206.1
YCL059C	CPAG_00706.1
YER080W	CPAG_00288.1
YCR092C	CPAG_02313.1
YFR002W	CPAG_04634.1
YOR323C	CPAG_02203.1
YOR273C	CPAG_05655.1
YBR003W	CPAG_01810.1
YFR048W	CPAG_03898.1
YFR006W	CPAG_04229.1
YML103C	CPAG_02645.1
YMR231W	CPAG_05400.1
YDR395W	CPAG_01325.1
YJR040W	CPAG_01085.1
YPL270W	CPAG_00074.1
YNL139C	CPAG_01449.1
YLR027C	CPAG_04806.1
YPL266W	CPAG_03058.1
YOR299W	CPAG_03375.1
YMR237W	CPAG_03375.1
YLL028W	CPAG_01640.1	CPAG_01638.1	CPAG_01639.1	CPAG_01641.1	CPAG_00392.1	CPAG_01633.1	CPAG_01642.1	CPAG_03604.1
YOR296W	CPAG_00735.1
YNL006W	CPAG_04142.1
YBR221C	CPAG_02383.1
YMR224C	CPAG_00401.1
YLR371W	CPAG_00534.1
YGR070W	CPAG_00534.1
YNR047W	CPAG_02309.1
YCR091W	CPAG_02309.1
YLR328W	CPAG_04382.1
YGR010W	CPAG_04382.1
YPL204W	CPAG_00793.1
YPL104W	CPAG_04966.1
YBR021W	CPAG_00466.1
YIR028W	CPAG_00466.1
YBL042C	CPAG_00466.1
YDR047W	CPAG_01169.1
YML086C	CPAG_00176.1
YML080W	CPAG_01098.1
YER005W	CPAG_04037.1
YGR123C	CPAG_03882.1
YNL280C	CPAG_05162.1
YPL131W	CPAG_04737.1
YNL082W	CPAG_01099.1
YHL007C	CPAG_03803.1
YNL297C	CPAG_02945.1
YDR101C	CPAG_00953.1
YHR190W	CPAG_05249.1
YJR009C	CPAG_02232.1
YGR192C	CPAG_02232.1
YJL052W	CPAG_02232.1
YDR353W	CPAG_03364.1
YHR106W	CPAG_03364.1
YDR141C	CPAG_00493.1
YAR007C	CPAG_04585.1
YGL091C	CPAG_05275.1
YJR072C	CPAG_00396.1
YBR247C	CPAG_04662.1
YGL003C	CPAG_04582.1
YLR088W	CPAG_03813.1
YJR152W	CPAG_01437.1	CPAG_01903.1	CPAG_03854.1	CPAG_01905.1	CPAG_01904.1	CPAG_01189.1
YLR310C	CPAG_03857.1
YBR298C	CPAG_03200.1	CPAG_00743.1
YJR160C	CPAG_03200.1	CPAG_00743.1
YDL247W	CPAG_03200.1	CPAG_00743.1
YGR289C	CPAG_03200.1	CPAG_00743.1
YLR240W	CPAG_01241.1
YOL033W	CPAG_01275.1
YPR110C	CPAG_02105.1
YHR050W	CPAG_05551.1
YBR018C	CPAG_04859.1
YGR175C	CPAG_03098.1
YDL198C	CPAG_02735.1
YDR159W	CPAG_03131.1
YHR001W	CPAG_03325.1
YKR003W	CPAG_03325.1
YOL059W	CPAG_01592.1
YDL022W	CPAG_01592.1
YDL103C	CPAG_01988.1
YIL094C	CPAG_00459.1
YHR024C	CPAG_03316.1
YPL153C	CPAG_03513.1
YER078C	CPAG_00601.1
YJR131W	CPAG_01405.1
YML099C	CPAG_04295.1
YBR220C	CPAG_02382.1
YKL027W	CPAG_04605.1
YOR099W	CPAG_03887.1	CPAG_01512.1
YHR009C	CPAG_03106.1
YJL060W	CPAG_03118.1
YNL308C	CPAG_01760.1
YPL145C	CPAG_01457.1
YOR237W	CPAG_01457.1
YIL108W	CPAG_01764.1
YKL212W	CPAG_02053.1
YHR188C	CPAG_03978.1
YDR448W	CPAG_03104.1
YDR338C	CPAG_04571.1
YLR195C	CPAG_03176.1
YPL195W	CPAG_01762.1
YKL045W	CPAG_05346.1
YOR176W	CPAG_05205.1
YOR219C	CPAG_00136.1
YGL001C	CPAG_01718.1
YBR160W	CPAG_04147.1
YER141W	CPAG_03799.1
YML061C	CPAG_04819.1
YOL010W	CPAG_05209.1
YLR340W	CPAG_00637.1
YKL022C	CPAG_05329.1
YBR162C	CPAG_03549.1
YOR136W	CPAG_00548.1
YDL234C	CPAG_03471.1
YJL069C	CPAG_01647.1
YFL053W	CPAG_04298.1
YJR077C	CPAG_03285.1
YMR272C	CPAG_05322.1
YMR047C	CPAG_00357.1
YOR267C	CPAG_03519.1
YER145C	CPAG_03224.1	CPAG_04266.1
YLR399C	CPAG_02176.1
YOR065W	CPAG_01226.1
YJL168C	CPAG_01591.1
YBR249C	CPAG_05037.1
YKL165C	CPAG_02629.1
YBR286W	CPAG_00038.1
YDL128W	CPAG_03097.1
YGR285C	CPAG_03203.1
YBR029C	CPAG_05460.1
YGR246C	CPAG_04108.1
YOL124C	CPAG_05111.1
YJR145C	CPAG_02482.1	CPAG_01349.1
YHR203C	CPAG_02482.1	CPAG_01349.1
YNL121C	CPAG_04687.1
YHR117W	CPAG_04687.1
YBR243C	CPAG_02794.1
YGR171C	CPAG_03841.1
YOR074C	CPAG_02114.1
YMR203W	CPAG_04694.1
YOR241W	CPAG_04523.1
YPR047W	CPAG_04553.1
YLR228C	CPAG_01906.1
YDR213W	CPAG_01906.1
YBR011C	CPAG_01093.1
YKL188C	CPAG_03290.1
YNL277W	CPAG_04477.1
YPL029W	CPAG_04526.1
YDR105C	CPAG_05711.1
YJL062W	CPAG_05045.1
YDR300C	CPAG_01524.1
YHR033W	CPAG_01524.1
YOR061W	CPAG_01219.1
YOR209C	CPAG_04759.1
YPR029C	CPAG_04364.1
YPR069C	CPAG_05246.1
YLR300W	CPAG_04841.1
YOR190W	CPAG_04841.1
YCR068W	CPAG_00667.1
YLR362W	CPAG_00764.1
YJR007W	CPAG_01889.1
YDR483W	CPAG_03888.1
YMR221C	CPAG_05496.1
YKR096W	CPAG_03145.1
YIL151C	CPAG_03145.1
YNL242W	CPAG_01198.1
YIL123W	CPAG_03781.1
YNL066W	CPAG_03781.1
YBL091C	CPAG_00808.1
YDL097C	CPAG_01496.1
YDR160W	CPAG_01468.1
YER126C	CPAG_05063.1
YKL194C	CPAG_04845.1
YMR277W	CPAG_01137.1
YKR018C	CPAG_04272.1
YJL082W	CPAG_04272.1
YJL154C	CPAG_01195.1
YNL101W	CPAG_02046.1
YIL166C	CPAG_04702.1	CPAG_04704.1	CPAG_04699.1	CPAG_04701.1	CPAG_04700.1
YGL241W	CPAG_03926.1
YKL213C	CPAG_02632.1
YDR264C	CPAG_02951.1
YOR034C	CPAG_02951.1
YNR012W	CPAG_01178.1
YKL029C	CPAG_02723.1
YPL042C	CPAG_00778.1
YNL229C	CPAG_02775.1
YBR058C	CPAG_01023.1
YDR331W	CPAG_01858.1
YHR107C	CPAG_00951.1
YKL085W	CPAG_00694.1
YLR172C	CPAG_03396.1
YER047C	CPAG_02993.1
YJR001W	CPAG_01634.1
YLR377C	CPAG_01127.1
YOR141C	CPAG_01356.1
YOL061W	CPAG_03684.1
YCL004W	CPAG_03252.1
YMR250W	CPAG_02052.1
YMR034C	CPAG_02398.1
YOL030W	CPAG_02503.1
YPR041W	CPAG_02557.1
YKL113C	CPAG_05480.1
YHR108W	CPAG_00945.1
YDR358W	CPAG_00945.1
YOL115W	CPAG_05018.1
YNL299W	CPAG_05018.1
YGR163W	CPAG_01282.1
YCR034W	CPAG_03033.1
YLR383W	CPAG_01662.1
YFR004W	CPAG_04228.1
YNR033W	CPAG_02367.1
YGR086C	CPAG_02801.1	CPAG_03629.1
YPL004C	CPAG_02801.1	CPAG_03629.1
YDR044W	CPAG_00992.1
YBR237W	CPAG_02248.1
YJL207C	CPAG_02674.1
YGR194C	CPAG_05334.1
YOR119C	CPAG_02664.1
YOR378W	CPAG_03043.1
YPR103W	CPAG_02810.1
YLR372W	CPAG_00535.1
YNL212W	CPAG_03753.1
YBL106C	CPAG_03733.1
YPR032W	CPAG_03733.1
YLR299W	CPAG_01401.1
YMR241W	CPAG_03719.1
YGR060W	CPAG_04483.1
YER099C	CPAG_03151.1
YBL068W	CPAG_03151.1
YLR354C	CPAG_05638.1
YGR043C	CPAG_05638.1
YOR002W	CPAG_00574.1
YOL094C	CPAG_00260.1
YBL061C	CPAG_02896.1
YDL141W	CPAG_00252.1	CPAG_03266.1
YCR028C	CPAG_02751.1	CPAG_00984.1
YJL042W	CPAG_00578.1
YKL004W	CPAG_00277.1
YKL179C	CPAG_00767.1
YPR137W	CPAG_04459.1
YPR016C	CPAG_05473.1
YKL081W	CPAG_00077.1
YPL048W	CPAG_00077.1
YCR002C	CPAG_05483.1
YGR040W	CPAG_05354.1
YLR447C	CPAG_04077.1
YLL039C	CPAG_02199.1
YOR262W	CPAG_00490.1
YOR271C	CPAG_02643.1
YMR062C	CPAG_03909.1
YKL155C	CPAG_05005.1
YMR247C	CPAG_04399.1
YDL174C	CPAG_00227.1	CPAG_01159.1	CPAG_00228.1
YHR111W	CPAG_02663.1
YKL191W	CPAG_04087.1
YPL133C	CPAG_04097.1
YFR024C-A	CPAG_01447.1
YHR016C	CPAG_01447.1
YHR166C	CPAG_04198.1
YNL237W	CPAG_02964.1
YLR343W	CPAG_04876.1
YBR132C	CPAG_00210.1	CPAG_03982.1
YNL191W	CPAG_03417.1
YKR069W	CPAG_03116.1
YPL212C	CPAG_00114.1
YEL046C	CPAG_05504.1
YDL100C	CPAG_00940.1
YMR079W	CPAG_02160.1
YJR110W	CPAG_03261.1
YPL050C	CPAG_02341.1
YHL003C	CPAG_02672.1
YKL008C	CPAG_02672.1
YCL040W	CPAG_05478.1
YDR516C	CPAG_05478.1
YFL047W	CPAG_00216.1
YDR083W	CPAG_01614.1
YKL205W	CPAG_01646.1
YKR079C	CPAG_03878.1
YOR181W	CPAG_04319.1
YOL049W	CPAG_04771.1
YBR074W	CPAG_01170.1
YER107C	CPAG_02234.1
YGR231C	CPAG_05136.1
YOR056C	CPAG_02354.1
YER113C	CPAG_02679.1
YGR012W	CPAG_02739.1
YLR130C	CPAG_03121.1
YGL131C	CPAG_05305.1
YBR241C	CPAG_01300.1
YGL104C	CPAG_01300.1
YHR119W	CPAG_00738.1
YGR159C	CPAG_01336.1
YGR162W	CPAG_00604.1
YGL049C	CPAG_00604.1
YGR056W	CPAG_04893.1
YLR357W	CPAG_04893.1
YAL041W	CPAG_03306.1
YML054C	CPAG_03049.1
YIL160C	CPAG_04347.1	CPAG_03553.1
YLR208W	CPAG_00468.1
YGR202C	CPAG_02427.1
YLR420W	CPAG_02540.1
YPR048W	CPAG_04552.1
YNL138W	CPAG_05681.1
YGL115W	CPAG_00383.1
YGL141W	CPAG_02422.1
YIL022W	CPAG_03588.1
YFL001W	CPAG_05419.1
YNL307C	CPAG_02731.1
YNL231C	CPAG_03665.1
YHR102W	CPAG_01439.1
YHL036W	CPAG_01751.1
YLR319C	CPAG_02133.1
YPR140W	CPAG_01606.1
YIL035C	CPAG_00256.1
YKL114C	CPAG_00356.1
YLR143W	CPAG_00769.1
YLR055C	CPAG_01968.1
YHR025W	CPAG_03311.1
YPL183C	CPAG_00421.1
YJR139C	CPAG_04905.1
YDL108W	CPAG_01255.1
YNL186W	CPAG_00834.1
YFL024C	CPAG_04405.1
YPR108W	CPAG_03023.1
YDL153C	CPAG_00675.1
YDR120C	CPAG_04436.1
YPL172C	CPAG_00492.1
YKR042W	CPAG_05606.1
YJL116C	CPAG_05606.1
YML063W	CPAG_01412.1
YLR441C	CPAG_01412.1
YGR157W	CPAG_01306.1
YMR146C	CPAG_00938.1
YLR117C	CPAG_01795.1
YLL019C	CPAG_05607.1
YBR034C	CPAG_01433.1
YCR061W	CPAG_01908.1
YIR006C	CPAG_01016.1
YDR325W	CPAG_05079.1
YFL003C	CPAG_04422.1
YOR197W	CPAG_05116.1
YLR293C	CPAG_03705.1
YOR185C	CPAG_03705.1
YJR068W	CPAG_01656.1
YKL172W	CPAG_02766.1
YDR402C	CPAG_05515.1
YOL140W	CPAG_02375.1
YLL041C	CPAG_04099.1
YPL179W	CPAG_02275.1
YLR243W	CPAG_05382.1
YIL104C	CPAG_01215.1
YNL317W	CPAG_00156.1
YOR005C	CPAG_00772.1
YHR123W	CPAG_04682.1
YNL130C	CPAG_04682.1
YFR028C	CPAG_00648.1
YOL077C	CPAG_04287.1
YDR244W	CPAG_02408.1
YKL184W	CPAG_01420.1
YAR071W	CPAG_04424.1	CPAG_03210.1
YHR215W	CPAG_04424.1	CPAG_03210.1
YBR093C	CPAG_04424.1	CPAG_03210.1
YBR092C	CPAG_04424.1	CPAG_03210.1
YDL024C	CPAG_04424.1	CPAG_03210.1
YOL100W	CPAG_04280.1
YDR490C	CPAG_04280.1
YBL098W	CPAG_03587.1
YIR029W	CPAG_04562.1
YPR144C	CPAG_03674.1
YDR099W	CPAG_00952.1
YER177W	CPAG_00952.1
YGL225W	CPAG_01072.1
YHR132C	CPAG_02623.1
YKL125W	CPAG_04618.1
YLR005W	CPAG_04653.1
YPR176C	CPAG_02995.1
YNL141W	CPAG_05247.1
YNL273W	CPAG_05405.1
YLR203C	CPAG_01573.1
YKR081C	CPAG_02109.1
YJR002W	CPAG_04616.1
YNR019W	CPAG_05244.1
YCR048W	CPAG_05244.1
YJL088W	CPAG_00122.1
YGR255C	CPAG_00903.1
YIL039W	CPAG_03527.1
YFL059W	CPAG_04908.1
YMR096W	CPAG_04908.1
YNL333W	CPAG_04908.1
YLR187W	CPAG_02084.1
YNL278W	CPAG_02084.1
YHR069C	CPAG_01502.1
YHR032W	CPAG_04663.1
YBR192W	CPAG_02757.1
YHR204W	CPAG_00756.1
YOR090C	CPAG_00330.1
YPR141C	CPAG_01604.1
YKL140W	CPAG_04556.1
YLR314C	CPAG_04950.1
YNL007C	CPAG_04143.1
YLL045C	CPAG_01467.1	CPAG_02874.1
YHL033C	CPAG_01467.1	CPAG_02874.1
YMR139W	CPAG_00775.1
YDL079C	CPAG_00775.1
YHR098C	CPAG_00555.1
YDR390C	CPAG_02030.1
YJR098C	CPAG_00563.1
YML020W	CPAG_00365.1
YOL016C	CPAG_01590.1
YFR014C	CPAG_01590.1
YER019W	CPAG_00570.1
YDL101C	CPAG_03844.1
YJR095W	CPAG_02014.1
YER020W	CPAG_05086.1
YLR336C	CPAG_02936.1
YMR023C	CPAG_04550.1
YPL122C	CPAG_04094.1
YOR346W	CPAG_05393.1
YIR033W	CPAG_05155.1
YKL020C	CPAG_05155.1
YGL065C	CPAG_00799.1
YAR015W	CPAG_05270.1
YDR245W	CPAG_02403.1
YBL097W	CPAG_05289.1
YPL097W	CPAG_03774.1
YOR018W	CPAG_04497.1
YOR254C	CPAG_05670.1
YER114C	CPAG_02677.1
YBL085W	CPAG_02677.1
YBL035C	CPAG_01860.1
YGR132C	CPAG_00600.1
YOR184W	CPAG_03696.1
YPL169C	CPAG_05667.1
YPL141C	CPAG_04478.1
YOR233W	CPAG_04478.1
YPL057C	CPAG_05094.1
YBR161W	CPAG_05094.1
YLR186W	CPAG_00704.1
YGR028W	CPAG_02935.1
YLR286C	CPAG_01567.1
YDR164C	CPAG_04714.1
YDR006C	CPAG_04152.1
YOR274W	CPAG_01929.1
YHR158C	CPAG_01338.1
YGR238C	CPAG_01338.1
YEL055C	CPAG_00073.1
YLR324W	CPAG_04603.1
YDL168W	CPAG_01557.1
YHR070W	CPAG_01501.1
YOR261C	CPAG_00491.1
YJR119C	CPAG_04065.1
YNL075W	CPAG_05588.1
YJL172W	CPAG_03214.1	CPAG_04000.1	CPAG_03999.1
YJR049C	CPAG_05072.1
YEL041W	CPAG_05072.1
YBR155W	CPAG_01397.1
YLR248W	CPAG_05227.1
YNL029C	CPAG_05581.1
YIL085C	CPAG_05581.1
YJR126C	CPAG_00629.1
YGR189C	CPAG_03194.1
YGL116W	CPAG_03713.1
YOR157C	CPAG_01560.1
YPL063W	CPAG_01898.1
YPL088W	CPAG_03636.1
YBR159W	CPAG_04144.1
YHR114W	CPAG_03557.1
YEL064C	CPAG_05406.1
YNL068C	CPAG_03572.1
YMR185W	CPAG_04705.1
YGL203C	CPAG_00632.1	CPAG_00179.1
YML074C	CPAG_01410.1
YLR449W	CPAG_01410.1
YDR372C	CPAG_01021.1
YGR244C	CPAG_04115.1
YLR337C	CPAG_02792.1
YML049C	CPAG_03571.1
YKR048C	CPAG_04384.1
YBR020W	CPAG_04855.1
YDR009W	CPAG_04855.1
YMR305C	CPAG_02439.1
YGR279C	CPAG_02439.1
YDR392W	CPAG_01541.1
YBR055C	CPAG_05730.1
YIL047C	CPAG_03630.1
YJL092W	CPAG_05134.1
YKL021C	CPAG_05330.1
YBL037W	CPAG_01868.1
YAL025C	CPAG_02832.1
YGR187C	CPAG_03208.1
YJR124C	CPAG_02520.1
YLL057C	CPAG_05538.1
YOR334W	CPAG_04408.1
YBL084C	CPAG_02678.1
YBR061C	CPAG_01156.1
YGL112C	CPAG_02250.1
YLR100W	CPAG_02967.1
YLR056W	CPAG_03624.1
YMR243C	CPAG_01037.1
YOR316C	CPAG_01037.1
YGL123W	CPAG_00876.1
YJR140C	CPAG_00251.1
YIL130W	CPAG_01303.1
YGL192W	CPAG_03090.1
YER129W	CPAG_04028.1
YLR142W	CPAG_01984.1
YBR008C	CPAG_03963.1	CPAG_03790.1	CPAG_01932.1
YCR077C	CPAG_02368.1
YJL041W	CPAG_01007.1
YEL040W	CPAG_03890.1
YGR253C	CPAG_04116.1
YFL045C	CPAG_04888.1
YLR345W	CPAG_04873.1
YOR006C	CPAG_00143.1
YOR022C	CPAG_00542.1
YMR280C	CPAG_01919.1
YNL257C	CPAG_00906.1
YHR155W	CPAG_00906.1
YIR008C	CPAG_02509.1
YML121W	CPAG_05248.1
YKR061W	CPAG_02763.1
YJL139C	CPAG_02763.1
YLR386W	CPAG_00566.1
YIL116W	CPAG_04082.1
YJR005W	CPAG_04242.1
YBL052C	CPAG_00453.1
YLR075W	CPAG_04886.1
YHR088W	CPAG_00840.1
YCL009C	CPAG_03189.1
YGR261C	CPAG_01518.1
YKL152C	CPAG_01008.1
YHR104W	CPAG_01971.1
YKR080W	CPAG_01742.1
YER053C	CPAG_05182.1
YPL220W	CPAG_00803.1
YGL135W	CPAG_00803.1
YLR206W	CPAG_04645.1
YDL161W	CPAG_04645.1
YDR297W	CPAG_03111.1
YOR054C	CPAG_02344.1
YKR072C	CPAG_02344.1
YBL041W	CPAG_00851.1
YFR047C	CPAG_01063.1
YER087W	CPAG_02686.1
YGL169W	CPAG_03925.1
YJL093C	CPAG_04084.1
YLR166C	CPAG_05261.1
YPL268W	CPAG_04661.1
YPR201W	CPAG_00188.1	CPAG_00829.1
YIR004W	CPAG_02027.1
YCR094W	CPAG_00376.1
YNR048W	CPAG_00376.1
YNL293W	CPAG_03342.1
YOL112W	CPAG_03342.1
YEL021W	CPAG_03861.1
YKL092C	CPAG_02158.1
YNL218W	CPAG_00956.1
YGR054W	CPAG_04883.1
YIL003W	CPAG_05173.1
YPR175W	CPAG_02996.1
YKL217W	CPAG_00201.1	CPAG_00199.1	CPAG_00193.1	CPAG_01580.1	CPAG_01484.1	CPAG_01579.1	CPAG_01584.1	CPAG_00307.1	CPAG_01578.1
YJL084C	CPAG_00819.1
YKR021W	CPAG_00819.1
YGR141W	CPAG_05344.1
YPR157W	CPAG_05344.1
YCR009C	CPAG_00614.1
YHR178W	CPAG_00289.1
YDR465C	CPAG_03308.1
YNL248C	CPAG_00773.1
YHR168W	CPAG_04105.1
YJR117W	CPAG_04067.1
YNR038W	CPAG_04787.1
YGL144C	CPAG_03816.1
YDL109C	CPAG_03816.1
YDL201W	CPAG_00082.1
YMR100W	CPAG_00597.1
YER155C	CPAG_04674.1
YKL139W	CPAG_05088.1
YGR048W	CPAG_01324.1
YIL030C	CPAG_03441.1
YMR121C	CPAG_05672.1
YLR029C	CPAG_05672.1
YBR046C	CPAG_05228.1
YKL174C	CPAG_02774.1
YPL152W	CPAG_03514.1
YLR024C	CPAG_03197.1
YBR267W	CPAG_05044.1
YNL227C	CPAG_02900.1
YNL169C	CPAG_04836.1
YDL042C	CPAG_01824.1
YOL068C	CPAG_01824.1
YDR069C	CPAG_04237.1
YER144C	CPAG_04237.1
YDR321W	CPAG_01563.1
YGL143C	CPAG_01499.1
YEL051W	CPAG_05361.1
YNR034W	CPAG_05091.1
YCR073W-A	CPAG_05091.1
YJL091C	CPAG_01456.1
YMR235C	CPAG_00222.1
YNR053C	CPAG_00374.1
YIR012W	CPAG_02510.1
YPL260W	CPAG_02652.1
YLR014C	CPAG_00496.1
YBR087W	CPAG_04537.1
YKR084C	CPAG_03484.1
YMR313C	CPAG_03172.1
YNL137C	CPAG_05676.1
YDL017W	CPAG_02103.1
YCL043C	CPAG_03430.1
YER055C	CPAG_02512.1
YDL238C	CPAG_03934.1
YJL171C	CPAG_04612.1
YMR296C	CPAG_04193.1
YPL222W	CPAG_05623.1
YMR110C	CPAG_01347.1	CPAG_04698.1
YOR142W	CPAG_01355.1
YER061C	CPAG_05119.1
YPR086W	CPAG_00236.1	CPAG_00902.1
YMR315W	CPAG_00432.1
YDL226C	CPAG_04867.1
YDR403W	CPAG_05516.1
YCR023C	CPAG_00912.1
YEL062W	CPAG_00474.1
YKL120W	CPAG_00596.1
YDR049W	CPAG_01168.1
YDL147W	CPAG_02506.1
YFR051C	CPAG_02527.1
YGL184C	CPAG_04584.1
YNL323W	CPAG_02123.1
YNL125C	CPAG_02524.1
YJR070C	CPAG_05214.1
YPL009C	CPAG_04420.1
YDR142C	CPAG_02869.1
YLR216C	CPAG_00257.1
YJL204C	CPAG_03322.1
YOR091W	CPAG_03559.1
YBL033C	CPAG_01295.1
YDR292C	CPAG_03839.1
YNL243W	CPAG_01668.1
YNR041C	CPAG_01522.1
YJR051W	CPAG_01458.1
YEL047C	CPAG_01458.1
YBR199W	CPAG_04968.1
YCR047C	CPAG_05426.1
YNL202W	CPAG_04868.1
YDR019C	CPAG_00504.1
YGR144W	CPAG_05110.1
YER179W	CPAG_05709.1
YPR055W	CPAG_03793.1
YNL047C	CPAG_00508.1
YIL105C	CPAG_00508.1
YBR180W	CPAG_05514.1
YMR092C	CPAG_02916.1
YKR095W	CPAG_03989.1
YIL149C	CPAG_03989.1
YKL039W	CPAG_04641.1
YHL017W	CPAG_04641.1
YGR267C	CPAG_01992.1
YJR105W	CPAG_01360.1
YMR166C	CPAG_03169.1
YJL115W	CPAG_05699.1
YIL095W	CPAG_02476.1
YNL020C	CPAG_02476.1
YHR066W	CPAG_04326.1
YDR312W	CPAG_04326.1
YJL208C	CPAG_00342.1
YMR125W	CPAG_01265.1
YJL125C	CPAG_03026.1
YER168C	CPAG_00128.1
YAL042W	CPAG_03347.1
YFL016C	CPAG_02184.1
YGL100W	CPAG_02795.1
YJR076C	CPAG_03809.1
YNR032W	CPAG_02374.1
YOL152W	CPAG_00390.1	CPAG_00389.1
YFL009W	CPAG_00442.1
YDR346C	CPAG_01348.1
YML110C	CPAG_01472.1
YBR289W	CPAG_01684.1
YBR200W	CPAG_03186.1
YGR083C	CPAG_02201.1
YDL033C	CPAG_04255.1
YER152C	CPAG_03761.1
YNL288W	CPAG_03229.1
YNL022C	CPAG_04414.1
YER162C	CPAG_00249.1
YER024W	CPAG_00471.1
YDL117W	CPAG_01242.1
YDR117C	CPAG_03811.1
YKL221W	CPAG_01891.1
YHR011W	CPAG_03735.1
YMR027W	CPAG_02416.1
YNL239W	CPAG_03143.1
YDR266C	CPAG_00661.1
YKL080W	CPAG_01674.1
YOR145C	CPAG_01545.1
YPL249C	CPAG_02483.1
YDR176W	CPAG_00959.1
YDL122W	CPAG_02886.1
YKL193C	CPAG_01476.1
YLR229C	CPAG_01907.1
YLR405W	CPAG_02175.1
YJR013W	CPAG_03212.1
YMR293C	CPAG_01991.1
YPR118W	CPAG_04625.1
YNL011C	CPAG_00409.1
YDL225W	CPAG_04864.1
YOL132W	CPAG_04070.1
YHL014C	CPAG_01637.1
YGL083W	CPAG_03623.1
YJR123W	CPAG_02523.1
YPL214C	CPAG_00989.1
YDL205C	CPAG_00063.1
YHR002W	CPAG_04607.1
YDL155W	CPAG_04746.1
YLR210W	CPAG_04746.1
YNL065W	CPAG_05683.1
YIL121W	CPAG_05683.1
YHL008C	CPAG_02713.1
YJR127C	CPAG_05546.1
YML081W	CPAG_05546.1
YDR299W	CPAG_01540.1
YER068W	CPAG_02924.1
YGR186W	CPAG_03209.1
YER148W	CPAG_04505.1
YPL188W	CPAG_02217.1
YNL251C	CPAG_03345.1
YMR285C	CPAG_00430.1
YML118W	CPAG_00430.1
YAR003W	CPAG_03573.1
YAR050W	CPAG_05056.1	CPAG_05054.1	CPAG_00369.1	CPAG_00368.1	CPAG_05314.1
YAL063C	CPAG_05056.1	CPAG_05054.1	CPAG_00369.1	CPAG_00368.1	CPAG_05314.1
YHR211W	CPAG_05056.1	CPAG_05054.1	CPAG_00369.1	CPAG_00368.1	CPAG_05314.1
YKR102W	CPAG_05056.1	CPAG_05054.1	CPAG_00369.1	CPAG_00368.1	CPAG_05314.1
YLR291C	CPAG_01473.1
YDR268W	CPAG_05434.1
YER021W	CPAG_00923.1
YHR112C	CPAG_00087.1
YIL140W	CPAG_02385.1
YOL141W	CPAG_00753.1
YOR212W	CPAG_00783.1
YNR043W	CPAG_01344.1
YHL010C	CPAG_02094.1
YOL027C	CPAG_00888.1
YPL134C	CPAG_00135.1
YOR222W	CPAG_00135.1
YPR119W	CPAG_04647.1
YGR108W	CPAG_04647.1
YFL030W	CPAG_01375.1
YCR024C	CPAG_03455.1
YGL095C	CPAG_02258.1
YEL050C	CPAG_03529.1
YBL063W	CPAG_05600.1
YLR047C	CPAG_03302.1
YOR246C	CPAG_04528.1
YAL061W	CPAG_03445.1
YAL060W	CPAG_03445.1
YNL085W	CPAG_00847.1
YPL237W	CPAG_04707.1
YBR056W	CPAG_04244.1
YER119C	CPAG_02298.1	CPAG_02235.1
YBL089W	CPAG_02298.1	CPAG_02235.1
YJR159W	CPAG_01530.1
YDL246C	CPAG_01530.1
YLR070C	CPAG_01530.1
YDR444W	CPAG_00521.1
YOR155C	CPAG_01352.1
YMR276W	CPAG_02468.1
YOR322C	CPAG_01913.1
YKL088W	CPAG_04418.1
YPR091C	CPAG_03800.1
YJR059W	CPAG_02693.1
YKL198C	CPAG_02693.1
YLR308W	CPAG_04386.1
YLR307W	CPAG_04386.1
YBR110W	CPAG_05395.1
YGR119C	CPAG_04441.1
YMR099C	CPAG_00276.1
YER093C	CPAG_05702.1
YNR030W	CPAG_03422.1
YBR207W	CPAG_01229.1	CPAG_02682.1
YLR260W	CPAG_03291.1
YOR171C	CPAG_03291.1
YOL041C	CPAG_03144.1	CPAG_00791.1
YKL073W	CPAG_01321.1
YIL083C	CPAG_02891.1
YDR333C	CPAG_05191.1
YPR135W	CPAG_01239.1
YHR137W	CPAG_05300.1
YIL133C	CPAG_01334.1
YNL069C	CPAG_01334.1
YDR226W	CPAG_02737.1
YJR096W	CPAG_02233.1
YBL020W	CPAG_05689.1
YFR037C	CPAG_04264.1
YJL001W	CPAG_03536.1
YDR326C	CPAG_01049.1
YHR080C	CPAG_01049.1
YKR026C	CPAG_00414.1
YBL080C	CPAG_04981.1
YJR078W	CPAG_02496.1
YGR282C	CPAG_04005.1
YDR359C	CPAG_05271.1
YPR031W	CPAG_01697.1
YDL167C	CPAG_02028.1
YIL088C	CPAG_01010.1
YNL016W	CPAG_02887.1
YLR084C	CPAG_05720.1
YER102W	CPAG_01192.1
YBL072C	CPAG_01192.1
YHR082C	CPAG_01042.1
YLR209C	CPAG_00469.1
YCL055W	CPAG_04469.1
YOR113W	CPAG_01285.1
YLR017W	CPAG_03540.1
YIL021W	CPAG_05292.1
YPL242C	CPAG_03242.1
YNL291C	CPAG_05466.1
YBL045C	CPAG_01965.1
YNL274C	CPAG_02457.1
YGL028C	CPAG_05459.1
YNL118C	CPAG_04204.1
YJL159W	CPAG_02310.1
YKL164C	CPAG_02310.1
YKL163W	CPAG_02310.1
YNL219C	CPAG_02126.1
YJL059W	CPAG_05036.1
YPL126W	CPAG_03997.1
YGL110C	CPAG_03682.1
YJL187C	CPAG_04288.1
YPR105C	CPAG_03142.1
YGR207C	CPAG_03010.1
YJL106W	CPAG_02907.1
YOL052C	CPAG_02150.1
YHR128W	CPAG_05446.1
YOR025W	CPAG_03352.1
YGR135W	CPAG_00588.1
YBR088C	CPAG_03159.1
YGL133W	CPAG_02745.1
YLL013C	CPAG_05281.1
YBR081C	CPAG_01576.1
YLL006W	CPAG_02428.1
YDR380W	CPAG_05575.1
YGL059W	CPAG_05558.1
YOR092W	CPAG_03136.1
YNL095C	CPAG_03136.1
YDL154W	CPAG_00677.1
YDL104C	CPAG_03168.1
YJL176C	CPAG_02768.1
YOR202W	CPAG_01443.1
YLR351C	CPAG_03044.1
YNL178W	CPAG_05493.1
YPR165W	CPAG_04365.1
YKR105C	CPAG_03952.1	CPAG_03962.1	CPAG_05437.1
YCL069W	CPAG_03952.1	CPAG_03962.1	CPAG_05437.1
YGR224W	CPAG_03952.1	CPAG_03962.1	CPAG_05437.1
YPR198W	CPAG_03952.1	CPAG_03962.1	CPAG_05437.1
YBR214W	CPAG_01256.1
YGL056C	CPAG_01256.1
YDR407C	CPAG_01561.1
YER094C	CPAG_03438.1
YFR021W	CPAG_04827.1
YNL201C	CPAG_04869.1
YPL090C	CPAG_01723.1
YBR181C	CPAG_01723.1
YKL106W	CPAG_02108.1
YOR188W	CPAG_01403.1
YPL101W	CPAG_05710.1
YER089C	CPAG_02688.1
YBL056W	CPAG_02688.1
YDR379W	CPAG_03147.1
YOR127W	CPAG_03147.1
YDR072C	CPAG_00723.1
YJR075W	CPAG_00664.1
YBR028C	CPAG_03965.1
YFR010W	CPAG_04826.1
YLR002C	CPAG_03444.1
YNL290W	CPAG_05467.1
YMR244W	CPAG_01701.1
YIL033C	CPAG_04621.1
YDR364C	CPAG_03038.1
YHR148W	CPAG_01803.1
YNL048W	CPAG_00806.1
YIL099W	CPAG_00205.1
YIL128W	CPAG_03561.1
YDR415C	CPAG_04987.1
YPL111W	CPAG_02568.1
YPL117C	CPAG_04008.1
YCR045C	CPAG_01838.1	CPAG_01839.1
YER027C	CPAG_01106.1
YGL208W	CPAG_01106.1
YPL227C	CPAG_04464.1
YOL055C	CPAG_01017.1
YPL258C	CPAG_01017.1
YPR121W	CPAG_01017.1
YGL210W	CPAG_05694.1
YER031C	CPAG_05694.1
YDL207W	CPAG_00980.1
YKL143W	CPAG_00255.1
YPL115C	CPAG_04011.1
YDR332W	CPAG_01859.1
YBR234C	CPAG_04134.1
YGR014W	CPAG_03079.1
YPL031C	CPAG_03652.1
YCR105W	CPAG_00506.1	CPAG_02752.1
YMR318C	CPAG_00506.1	CPAG_02752.1
YDR168W	CPAG_00427.1
YFL038C	CPAG_00925.1
YGL105W	CPAG_01302.1
YDR376W	CPAG_03987.1
YLR146C	CPAG_05629.1
YNL062C	CPAG_05678.1
YBL067C	CPAG_04535.1
YER098W	CPAG_04535.1
YPR058W	CPAG_00714.1
YBR104W	CPAG_00714.1
YDL086W	CPAG_00939.1
YGL064C	CPAG_00117.1
YGL142C	CPAG_03837.1
YPR060C	CPAG_00719.1
YPL150W	CPAG_04525.1
YPL155C	CPAG_05159.1
YOR120W	CPAG_02224.1	CPAG_04213.1
YDR368W	CPAG_02224.1	CPAG_04213.1
YDR050C	CPAG_01135.1
YKL150W	CPAG_00510.1
YLR330W	CPAG_00789.1
YLR247C	CPAG_05234.1
YKL025C	CPAG_00494.1
YDR531W	CPAG_02742.1
YGL011C	CPAG_03872.1
YPR011C	CPAG_00786.1
YOR070C	CPAG_01743.1
YHR142W	CPAG_04520.1
YOL062C	CPAG_03683.1
YOR231W	CPAG_01453.1
YPL140C	CPAG_01453.1
YML018C	CPAG_00355.1
YDR081C	CPAG_05525.1
YGL244W	CPAG_04762.1
YOL119C	CPAG_02974.1
YOR306C	CPAG_02974.1
YDL156W	CPAG_00407.1
YDR204W	CPAG_00947.1
YDR306C	CPAG_05020.1
YKL034W	CPAG_03746.1
YNL073W	CPAG_03255.1
YPR190C	CPAG_04362.1
YNR060W	CPAG_01121.1	CPAG_01122.1	CPAG_03062.1	CPAG_03065.1	CPAG_03063.1	CPAG_04019.1
YKL220C	CPAG_01121.1	CPAG_01122.1	CPAG_03062.1	CPAG_03065.1	CPAG_03063.1	CPAG_04019.1
YOR381W	CPAG_01121.1	CPAG_01122.1	CPAG_03062.1	CPAG_03065.1	CPAG_03063.1	CPAG_04019.1
YOR384W	CPAG_01121.1	CPAG_01122.1	CPAG_03062.1	CPAG_03065.1	CPAG_03063.1	CPAG_04019.1
YLL051C	CPAG_01121.1	CPAG_01122.1	CPAG_03062.1	CPAG_03065.1	CPAG_03063.1	CPAG_04019.1
YER122C	CPAG_03589.1
YLR348C	CPAG_02277.1
YNL240C	CPAG_02965.1
YKL196C	CPAG_04852.1
YML130C	CPAG_04291.1
YLR220W	CPAG_05099.1
YNR029C	CPAG_03423.1
YPL171C	CPAG_01043.1	CPAG_02708.1	CPAG_02710.1	CPAG_04783.1	CPAG_02271.1
YHR179W	CPAG_01043.1	CPAG_02708.1	CPAG_02710.1	CPAG_04783.1	CPAG_02271.1
YDL192W	CPAG_05130.1
YDL137W	CPAG_05130.1
YBR212W	CPAG_02211.1
YBR164C	CPAG_03205.1
YKL009W	CPAG_01391.1
YLR115W	CPAG_01791.1
YNL181W	CPAG_01248.1
YOL123W	CPAG_05112.1
YMR253C	CPAG_00977.1
YPL264C	CPAG_00977.1
YML065W	CPAG_01414.1
YHL023C	CPAG_04191.1
YGR085C	CPAG_02809.1
YPR102C	CPAG_02809.1
YML028W	CPAG_05060.1
YDR453C	CPAG_05060.1
YCR088W	CPAG_03195.1
YDR054C	CPAG_03498.1
YMR041C	CPAG_02396.1
YLR387C	CPAG_04769.1
YOR337W	CPAG_05149.1
YBR154C	CPAG_03031.1
YDR339C	CPAG_03384.1
YGR195W	CPAG_03213.1
YDR541C	CPAG_00123.1
YOL151W	CPAG_00123.1
YGL157W	CPAG_00123.1
YGL039W	CPAG_00123.1
YKR052C	CPAG_02456.1
YJL133W	CPAG_02456.1
YBR042C	CPAG_00657.1
YKR070W	CPAG_05035.1
YJL177W	CPAG_02767.1
YKL180W	CPAG_02767.1
YDR419W	CPAG_00302.1
YEL056W	CPAG_04225.1
YJL053W	CPAG_03856.1
YMR208W	CPAG_02644.1
YOR362C	CPAG_03226.1
YLR361C	CPAG_04490.1	CPAG_00763.1
YER026C	CPAG_01896.1
YJL121C	CPAG_00627.1
YAR018C	CPAG_05269.1
YNL292W	CPAG_02146.1
YNL025C	CPAG_02892.1
YPR004C	CPAG_04215.1
YDR098C	CPAG_00095.1
YER174C	CPAG_00095.1
YLL010C	CPAG_03517.1
YLR019W	CPAG_03517.1
YIL006W	CPAG_05179.1
YEL006W	CPAG_05179.1
YOR033C	CPAG_03313.1
YDR263C	CPAG_03313.1
YER151C	CPAG_03764.1
YFL042C	CPAG_03777.1
YPL211W	CPAG_00115.1
YBL047C	CPAG_05532.1
YJL054W	CPAG_03424.1
YNL175C	CPAG_02197.1
YJL068C	CPAG_04321.1
YGR227W	CPAG_05139.1
YPL001W	CPAG_03628.1
YNR006W	CPAG_01421.1
YMR267W	CPAG_02646.1
YNL067W	CPAG_01776.1
YGL147C	CPAG_01776.1
YDR399W	CPAG_01323.1
YDR316W	CPAG_01497.1
YIL001W	CPAG_00641.1
YGR149W	CPAG_02025.1
YDR386W	CPAG_03724.1
YKL001C	CPAG_02165.1
YDR205W	CPAG_05381.1
YLR114C	CPAG_04717.1
YPR122W	CPAG_03004.1
YPL176C	CPAG_04072.1
YOR256C	CPAG_04072.1
YLR045C	CPAG_03011.1
YMR214W	CPAG_02706.1
YDR028C	CPAG_04629.1
YLR009W	CPAG_02423.1
YMR226C	CPAG_03181.1
YOR038C	CPAG_03359.1
YDR398W	CPAG_01556.1
YJR052W	CPAG_03076.1
YKR017C	CPAG_04269.1
YPR167C	CPAG_05264.1
YGR257C	CPAG_05008.1
YOL064C	CPAG_03772.1
YOR100C	CPAG_04406.1
YCR026C	CPAG_05396.1
YEL016C	CPAG_05396.1
YOL092W	CPAG_02877.1
YBR147W	CPAG_02877.1
YJL081C	CPAG_01387.1
YLR215C	CPAG_00673.1
YPL146C	CPAG_01454.1
YPR169W	CPAG_03262.1
YJR032W	CPAG_03866.1
YPR089W	CPAG_03616.1
YKR051W	CPAG_05144.1
YLR120C	CPAG_01798.1	CPAG_02614.1	CPAG_01800.1	CPAG_01799.1	CPAG_04722.1	CPAG_04721.1	CPAG_02617.1
YDR144C	CPAG_01798.1	CPAG_02614.1	CPAG_01800.1	CPAG_01799.1	CPAG_04722.1	CPAG_04721.1	CPAG_02617.1
YLR121C	CPAG_01798.1	CPAG_02614.1	CPAG_01800.1	CPAG_01799.1	CPAG_04722.1	CPAG_04721.1	CPAG_02617.1
YCR010C	CPAG_02817.1	CPAG_03853.1	CPAG_03808.1	CPAG_03852.1	CPAG_04670.1	CPAG_03851.1
YNR002C	CPAG_02817.1	CPAG_03853.1	CPAG_03808.1	CPAG_03852.1	CPAG_04670.1	CPAG_03851.1
YEL054C	CPAG_05065.1
YDR418W	CPAG_05065.1
YHL002W	CPAG_02671.1
YGR110W	CPAG_03728.1
YDR032C	CPAG_05487.1
YOR154W	CPAG_01943.1
YGL130W	CPAG_05304.1
YJL127C	CPAG_05584.1
YDL082W	CPAG_04838.1
YMR142C	CPAG_04838.1
YMR314W	CPAG_04752.1
YDR090C	CPAG_00250.1
YDR449C	CPAG_03102.1
YMR220W	CPAG_03207.1
YMR113W	CPAG_00406.1
YKL132C	CPAG_00406.1
YOR312C	CPAG_03182.1
YMR242C	CPAG_03182.1
YOR096W	CPAG_03556.1
YNL096C	CPAG_03556.1
[truncated: 1,966 more rows]
