# Supplementary material for: Evolutionary Conservation and Diversification of Puf RNA Binding Proteins and Their mRNA Targets
Source: PLoS Biol. 2015 Nov 20;13(11):e1002307. doi: 10.1371/journal.pbio.1002307 (PMC4654594; doi:10.1371/journal.pbio.1002307)
Supplement: S4 Dataset — (ZIP) [file pbio.1002307.s004.zip › S.cerevisiae.fa_C.posadasii.fa.txt]

YHR165C	CPAT_06418
YJL130C	CPAT_02938
YNR016C	CPAT_02056
YLR106C	CPAT_07155
YHR099W	CPAT_03853
YLR342W	CPAT_01064
YGR032W	CPAT_01064
YDL171C	CPAT_00363
YPL231W	CPAT_05167
YKL182W	CPAT_05166
YKL203C	CPAT_06199
YJR066W	CPAT_06199
YNL262W	CPAT_00908
YKR054C	CPAT_08161
YDL140C	CPAT_08918
YGR271W	CPAT_04807
YLL040C	CPAT_01256
YGL206C	CPAT_08563
YER172C	CPAT_00684
YOR151C	CPAT_05757
YOR116C	CPAT_07427
YGL195W	CPAT_01971
YOR207C	CPAT_03669
YPL082C	CPAT_09566
YJR109C	CPAT_00632
YKL215C	CPAT_01920
YGR061C	CPAT_03858
YER166W	CPAT_03179
YDR093W	CPAT_03179
YPR010C	CPAT_01749
YDR135C	CPAT_03543
YOR341W	CPAT_09061
YGL008C	CPAT_03672
YPL036W	CPAT_03672
YDR406W	CPAT_08064
YOR153W	CPAT_08064
YOR328W	CPAT_08064
YBL076C	CPAT_09079
YPR184W	CPAT_07547
YBR218C	CPAT_08564
YGL062W	CPAT_08564
YOR133W	CPAT_06910
YDR385W	CPAT_06910
YOR326W	CPAT_03741
YIL125W	CPAT_01243
YDR127W	CPAT_09076
YBR115C	CPAT_01356
YJR137C	CPAT_02650
YMR109W	CPAT_04925
YKL129C	CPAT_04925
YEL031W	CPAT_02816
YNL088W	CPAT_00073
YER070W	CPAT_09787
YIL066C	CPAT_09787
YNL132W	CPAT_06688
YKL210W	CPAT_02627
YJL050W	CPAT_09855
YLL048C	CPAT_04083
YHL035C	CPAT_04083
YDL126C	CPAT_08393
YBR084W	CPAT_05890
YGR204W	CPAT_05890
YBR023C	CPAT_04929
YDR170C	CPAT_07232
YLR304C	CPAT_01095
YGR094W	CPAT_00698
YDL102W	CPAT_08457
YGR218W	CPAT_04611
YOR335C	CPAT_00580
YBL022C	CPAT_05391
YOR304W	CPAT_02350
YIL048W	CPAT_07743
YPL160W	CPAT_01129
YER171W	CPAT_09060
YDR457W	CPAT_01370
YHR186C	CPAT_00984
YER125W	CPAT_04515
YGL120C	CPAT_08143
YMR162C	CPAT_08046
YMR186W	CPAT_06581
YPL240C	CPAT_06581
YIL126W	CPAT_03402
YER013W	CPAT_02150
YIL129C	CPAT_02701
YDL145C	CPAT_05860
YAL005C	CPAT_00355
YLL024C	CPAT_00355
YER103W	CPAT_00355
YBL075C	CPAT_00355
YMR189W	CPAT_05201
YLR086W	CPAT_07299
YPL226W	CPAT_07660
YGL150C	CPAT_03414
YBL004W	CPAT_01740
YDR038C	CPAT_08771
YDR039C	CPAT_08771
YDR040C	CPAT_08771
YMR288W	CPAT_06500
YMR080C	CPAT_04221
YPL167C	CPAT_02508
YNL102W	CPAT_05672
YER164W	CPAT_07905
YLR069C	CPAT_04900
YCR057C	CPAT_03897
YIL143C	CPAT_03915
YJL200C	CPAT_09702
YKL148C	CPAT_00522
YJL045W	CPAT_00522
YAL035W	CPAT_06879
YBL105C	CPAT_08188
YGL009C	CPAT_05329
YOR330C	CPAT_08288
YAL026C	CPAT_02078
YGR281W	CPAT_05597
YLR410W	CPAT_05153
YBL023C	CPAT_02880
YNL123W	CPAT_00081
YJL034W	CPAT_01631
YJR045C	CPAT_06275
YEL030W	CPAT_06275
YPR160W	CPAT_03269
YER069W	CPAT_07652
YHR074W	CPAT_08696
YPL006W	CPAT_01467
YER091C	CPAT_09750
YPR019W	CPAT_01862	CPAT_01861
YDR097C	CPAT_04885
YDR238C	CPAT_04337
YKL104C	CPAT_04643
YOR291W	CPAT_03737
YNL209W	CPAT_00594
YDL229W	CPAT_00594
YGL201C	CPAT_02164
YGL173C	CPAT_03903
YGL026C	CPAT_06952
YGR217W	CPAT_04349
YDR258C	CPAT_04358
YML059C	CPAT_04820
YLL026W	CPAT_08898
YLR272C	CPAT_00734
YKL157W	CPAT_05273
YHR047C	CPAT_05273
YER036C	CPAT_03464
YPL086C	CPAT_03404
YOL021C	CPAT_04484
YGL156W	CPAT_05964
YGL137W	CPAT_05641
YGL167C	CPAT_01878
YEL011W	CPAT_03659
YHR027C	CPAT_08153
YDR334W	CPAT_05823
YPR074C	CPAT_03115
YBR117C	CPAT_03115
YGL022W	CPAT_00653
YLL001W	CPAT_00563
YBR121C	CPAT_03605
YBR202W	CPAT_06015
YFR009W	CPAT_09918
YMR120C	CPAT_08562
YLR028C	CPAT_08562
YFR015C	CPAT_03840
YLR258W	CPAT_03840
YDR129C	CPAT_01915	CPAT_01916	CPAT_01914
YMR108W	CPAT_09262
YBR127C	CPAT_06954
YDR001C	CPAT_00801
YBR001C	CPAT_00801
YCR011C	CPAT_05543
YGR240C	CPAT_04828
YGL163C	CPAT_01100
YNL163C	CPAT_08332
YML035C	CPAT_00567
YBR196C	CPAT_05719
YBL099W	CPAT_06143
YMR128W	CPAT_07800
YGL207W	CPAT_00328
YFR019W	CPAT_05515
YDR291W	CPAT_04962
YKR086W	CPAT_06471
YJR035W	CPAT_05678
YJL074C	CPAT_07117
YPR080W	CPAT_09397
YBR118W	CPAT_09397
YKR009C	CPAT_04967
YOL075C	CPAT_00886
YGL006W	CPAT_04326	CPAT_09436
YGL234W	CPAT_00120
YOR270C	CPAT_01300
YDR234W	CPAT_00223
YOL006C	CPAT_06685
YCR017C	CPAT_00866
YLR384C	CPAT_09853
YCL054W	CPAT_08205
YPR181C	CPAT_06675
YDR212W	CPAT_02594
YOL090W	CPAT_00863
YIL078W	CPAT_01013
YDR293C	CPAT_04365
YDL215C	CPAT_01899
YLR305C	CPAT_06092
YLR087C	CPAT_06909
YJL014W	CPAT_09136
YOR048C	CPAT_09077
YFL008W	CPAT_05959
YDR091C	CPAT_07906
YAL023C	CPAT_00325
YOR321W	CPAT_00325
YBL039C	CPAT_07281
YJR103W	CPAT_07281
YNL014W	CPAT_07253
YLR249W	CPAT_07253
YHR183W	CPAT_01716
YGR256W	CPAT_01716
YGR124W	CPAT_09811
YPR145W	CPAT_09811
YMR229C	CPAT_02592
YDR037W	CPAT_01548
YJR064W	CPAT_01569
YMR290C	CPAT_02339
YLR398C	CPAT_06272
YKL165C	CPAT_04973
YGR116W	CPAT_02358
YMR089C	CPAT_01008
YMR049C	CPAT_04546
YBR080C	CPAT_09105
YJL005W	CPAT_01772
YJR121W	CPAT_03658
YPL093W	CPAT_05339
YIL075C	CPAT_04871
YGR270W	CPAT_00614
YBR235W	CPAT_08579
YLR382C	CPAT_00207
YGR264C	CPAT_04569
YCL030C	CPAT_08988
YPL012W	CPAT_07200
YMR308C	CPAT_09700
YJL012C	CPAT_01863
YER025W	CPAT_08541
YFL037W	CPAT_04329
YDR283C	CPAT_03346
YIL109C	CPAT_01111
YNL049C	CPAT_01111
YLR389C	CPAT_03794
YKR097W	CPAT_01595
YJR016C	CPAT_07273
YJL111W	CPAT_09695
YLR289W	CPAT_07425
YLR058C	CPAT_00919
YPL110C	CPAT_08141
YOR204W	CPAT_08550
YPL119C	CPAT_08550
YLR153C	CPAT_01336
YAL054C	CPAT_01336
YJR143C	CPAT_00659
YJL033W	CPAT_02688
YKL145W	CPAT_00523
YDR430C	CPAT_05988
YNL192W	CPAT_07385
YBL015W	CPAT_04936
YFL039C	CPAT_00127
YFL036W	CPAT_02648
YBR038W	CPAT_05007
YBR114W	CPAT_06078
YMR217W	CPAT_08572	CPAT_08571
YML085C	CPAT_03682
YML124C	CPAT_03682
YOL004W	CPAT_04937
YDL143W	CPAT_00524
YAR042W	CPAT_05831
YDL019C	CPAT_05831
YLR450W	CPAT_06327
YML075C	CPAT_06327
YBR126C	CPAT_01093
YLR259C	CPAT_03662
YBR229C	CPAT_03953
YKR001C	CPAT_03832
YNR013C	CPAT_06853
YKR031C	CPAT_00749
YBR295W	CPAT_07880
YGL245W	CPAT_09460
YLR419W	CPAT_08517
YLR175W	CPAT_03755
YML056C	CPAT_06334
YLR432W	CPAT_06334
YHR216W	CPAT_06334
YOR168W	CPAT_02815
YIR031C	CPAT_07677
YNL117W	CPAT_07677
YDR074W	CPAT_00777
YDR188W	CPAT_00904
YPL235W	CPAT_03637
YCR093W	CPAT_09253
YLL034C	CPAT_04545
YDR341C	CPAT_07120
YHR091C	CPAT_07120
YNL287W	CPAT_00993
YNR001C	CPAT_03677
YCR005C	CPAT_03677
YMR301C	CPAT_01103
YDL160C	CPAT_00725
YDR190C	CPAT_01376
YNL104C	CPAT_08980
YOR108W	CPAT_08980
YLR129W	CPAT_06597
YDL031W	CPAT_02695
YOR211C	CPAT_07985
YDL095W	CPAT_02469
YDL093W	CPAT_02469
YLR454W	CPAT_08482
YNL325C	CPAT_08447
YGR254W	CPAT_04706
YHR174W	CPAT_04706
YER065C	CPAT_00809
YDL007W	CPAT_03467
YNR053C	CPAT_05230
YNL106C	CPAT_06097
YOR109W	CPAT_06097
YHL030W	CPAT_04666
YNR031C	CPAT_04333
YCR073C	CPAT_04333
YGL236C	CPAT_00179
YBR248C	CPAT_04621
YLR371W	CPAT_04168
YGR070W	CPAT_04168
YDL131W	CPAT_08052
YDL182W	CPAT_08052
YHR020W	CPAT_02595
YFR030W	CPAT_01522
YDL084W	CPAT_07625
YOR217W	CPAT_07064
YJL008C	CPAT_00403
YBR097W	CPAT_02679
YML123C	CPAT_02575
YAL038W	CPAT_05518
YOR347C	CPAT_05518
YOR117W	CPAT_09214
YMR105C	CPAT_09319
YKL127W	CPAT_09319
YGL251C	CPAT_01150
YBR143C	CPAT_03752
YLR378C	CPAT_03570
YGL125W	CPAT_05333
YPL262W	CPAT_03233
YLR240W	CPAT_04160
YHR205W	CPAT_09216	CPAT_09217
YPL040C	CPAT_05444
YNL189W	CPAT_04715
YJR065C	CPAT_08135
YCL017C	CPAT_02801
YLR197W	CPAT_00905
YLR060W	CPAT_09595
YDL066W	CPAT_05888
YHR170W	CPAT_08436
YDR172W	CPAT_01476
YDL029W	CPAT_03255
YNL330C	CPAT_06366
YOR063W	CPAT_07195
YPL207W	CPAT_02918
YFL018C	CPAT_07335
YHR164C	CPAT_07836
YNL271C	CPAT_00214
YGR125W	CPAT_04431
YFL034W	CPAT_06465
YMR304W	CPAT_03926
YHR037W	CPAT_04328
YFR031C	CPAT_05574
YDR394W	CPAT_09372
YBL017C	CPAT_00549
YJL222W	CPAT_00549
YIL173W	CPAT_00549
YNR065C	CPAT_00549
YHR072W	CPAT_00126	CPAT_04035
YER090W	CPAT_01136
YBR136W	CPAT_05132
YPR024W	CPAT_01265
YOR356W	CPAT_09237
YGL048C	CPAT_05115
YLR355C	CPAT_07433
YBR169C	CPAT_04261
YPL106C	CPAT_04261
YHR028C	CPAT_00521
YLR386W	CPAT_01101
YOR014W	CPAT_03852
YIL074C	CPAT_03734
YER081W	CPAT_03734
YLR113W	CPAT_03273
YDR062W	CPAT_08031
YDR060W	CPAT_04312
YCR072C	CPAT_07538
YNL061W	CPAT_03760
YDR502C	CPAT_07935
YLR180W	CPAT_07935
YLR188W	CPAT_00429
YKL209C	CPAT_05247
YMR266W	CPAT_02192	CPAT_07534
YKR039W	CPAT_08711	CPAT_06042
YDR456W	CPAT_03411
YJL154C	CPAT_09267
YDL178W	CPAT_03811
YEL071W	CPAT_03811
YML057W	CPAT_04059
YLR433C	CPAT_04059
YOR093C	CPAT_08981
YLR276C	CPAT_07129
YLR138W	CPAT_08386
YPL265W	CPAT_04047
YAL048C	CPAT_01611
YDR023W	CPAT_03733
YLR359W	CPAT_09891
YER133W	CPAT_06769
YMR300C	CPAT_07714
YLR277C	CPAT_08658
YPR002W	CPAT_07711
YMR297W	CPAT_00097
YCL057W	CPAT_05375
YNL045W	CPAT_08589
YDR256C	CPAT_06170
YIR007W	CPAT_05869
YNL241C	CPAT_05900
YNR050C	CPAT_01289
YBR263W	CPAT_01960
YKL010C	CPAT_01507
YGR100W	CPAT_03486
YOR187W	CPAT_07970
YCR032W	CPAT_04065
YAL036C	CPAT_09602
YML072C	CPAT_06310
YFL033C	CPAT_00491
YNL238W	CPAT_02260
YLR303W	CPAT_03686
YNL112W	CPAT_05666
YOR027W	CPAT_06313
YER073W	CPAT_02928
YOR374W	CPAT_02928
YML126C	CPAT_09315
YLR347C	CPAT_08776
YER043C	CPAT_07903
YNL059C	CPAT_04813
YJL153C	CPAT_02738
YGR245C	CPAT_08984
YOR310C	CPAT_09185
YAL019W	CPAT_05930
YGL190C	CPAT_04943
YOR259C	CPAT_04708
YLL031C	CPAT_07798
YDR232W	CPAT_03415
YKR050W	CPAT_03830
YJL129C	CPAT_03830
YDL164C	CPAT_02097
YNL243W	CPAT_02499
YLR241W	CPAT_07546
YKR059W	CPAT_05968
YJL138C	CPAT_05968
YNL298W	CPAT_03607
YGR200C	CPAT_00243
YHR019C	CPAT_02126
YPR112C	CPAT_06776
YCR042C	CPAT_06137
YLL008W	CPAT_08979
YLR083C	CPAT_00053
YDR107C	CPAT_00053
YOR317W	CPAT_05750
YMR246W	CPAT_05750
YIL009W	CPAT_05750
YHR042W	CPAT_02699
YDL195W	CPAT_07000
YCR012W	CPAT_07911
YJR033C	CPAT_09082
YGL077C	CPAT_07665
YFR053C	CPAT_01882
YGL253W	CPAT_01882
YJR010W	CPAT_02453
YFR044C	CPAT_00723
YJL212C	CPAT_07309	CPAT_01422
YBR025C	CPAT_07859
YAR035W	CPAT_04297
YGR258C	CPAT_05508
YFL022C	CPAT_06338
YDL055C	CPAT_01267
YHR030C	CPAT_00815
YLR032W	CPAT_08294
YBR294W	CPAT_01583	CPAT_06750
YLR092W	CPAT_01583	CPAT_06750
YJL026W	CPAT_08322
YLR089C	CPAT_01592
YDR111C	CPAT_01592
YBR006W	CPAT_04888
YNL082W	CPAT_06923
YKR093W	CPAT_09513	CPAT_01407	CPAT_02004
YGR210C	CPAT_03110
YDL060W	CPAT_07013
YER165W	CPAT_06869
YPR173C	CPAT_00915
YOL098C	CPAT_08542
YDR436W	CPAT_05502
YML016C	CPAT_05502
YDR270W	CPAT_02307
YKL211C	CPAT_04218
YEL013W	CPAT_08330
YOL058W	CPAT_09092
YPL023C	CPAT_03949
YDR021W	CPAT_03835
YDR109C	CPAT_05117
YPL259C	CPAT_04007
YAL016W	CPAT_09596
YGL099W	CPAT_03367
YPL154C	CPAT_09371
YJL155C	CPAT_07216	CPAT_07218	CPAT_07217
YDR294C	CPAT_01399
YPR033C	CPAT_02265
YLR409C	CPAT_05152
YPR111W	CPAT_07586
YGR092W	CPAT_07586
YGR019W	CPAT_03350
YOR303W	CPAT_03418
YDR141C	CPAT_01809
YLL018C	CPAT_00998
YNL161W	CPAT_01234
YPL008W	CPAT_00742
YEL063C	CPAT_08103
YNL270C	CPAT_08103
YNL268W	CPAT_08103
YKL126W	CPAT_05642
YMR104C	CPAT_05642
YGL148W	CPAT_09717
YKL060C	CPAT_09334
YHR018C	CPAT_01481
YGR087C	CPAT_09474
YLR044C	CPAT_09474
YLR134W	CPAT_09474
YDL080C	CPAT_09474
YDL188C	CPAT_03068
YDL134C	CPAT_03068
YGL238W	CPAT_07790
YGL027C	CPAT_07757
YLR117C	CPAT_07901
YBR170C	CPAT_06615
YPR035W	CPAT_08093
YLR234W	CPAT_01006
YNR008W	CPAT_09638
YER052C	CPAT_03746
YDR481C	CPAT_06404
YDL149W	CPAT_01056
YEL065W	CPAT_05707
YHL040C	CPAT_05707
YPR159W	CPAT_07190
YGR143W	CPAT_07190
YBL088C	CPAT_08277
YLR144C	CPAT_06864
YGR121C	CPAT_01879
YPR138C	CPAT_01879
YOR375C	CPAT_09783
YAL062W	CPAT_09783
YGL084C	CPAT_01812
YPL189W	CPAT_01812
YNL329C	CPAT_00514
YGR173W	CPAT_03344
YKR002W	CPAT_08881
YMR170C	CPAT_04836
YMR169C	CPAT_04836
YER178W	CPAT_00402
YHL007C	CPAT_01625
YGL012W	CPAT_00381	CPAT_00112
YML100W	CPAT_06058
YMR261C	CPAT_06058
YDL240W	CPAT_00502
YDR128W	CPAT_03227
YGR170W	CPAT_02864
YLL029W	CPAT_03555
YPR006C	CPAT_07712
YPL022W	CPAT_03171
YCR053W	CPAT_06629
YPL175W	CPAT_08647
YHR039C	CPAT_07716
YHR007C	CPAT_02325	CPAT_06094
YNL247W	CPAT_04039
YGR103W	CPAT_04891
YHR113W	CPAT_05948
YFR038W	CPAT_03280
YLR429W	CPAT_07282
YJR138W	CPAT_02178
YHR194W	CPAT_04653
YMR224C	CPAT_02931
YJL141C	CPAT_05676
YMR307W	CPAT_01066
YBR073W	CPAT_08899
YOL060C	CPAT_01698
YKL135C	CPAT_05863
YFL004W	CPAT_00373
YPL019C	CPAT_00373
YBR166C	CPAT_06182
YGL078C	CPAT_09959
YGR155W	CPAT_01924
YOL011W	CPAT_05260
YMR008C	CPAT_05260
YMR006C	CPAT_05260
YBL011W	CPAT_01287	CPAT_09220
YMR165C	CPAT_08917
YAL053W	CPAT_02341
YOR365C	CPAT_02341
YPL184C	CPAT_02122
YLR438W	CPAT_05595
YOL023W	CPAT_09669
YBR281C	CPAT_01694
YEL036C	CPAT_02608
YOR196C	CPAT_02450
YLR163C	CPAT_08801
YDR047W	CPAT_06745
YOR046C	CPAT_02746
YBL024W	CPAT_09028
YCL018W	CPAT_08769
YGL114W	CPAT_09083
YIL155C	CPAT_04599
YGL055W	CPAT_05376
YKL035W	CPAT_06307
YLL028W	CPAT_09920
YPL091W	CPAT_08749
YGL194C	CPAT_06316
YER095W	CPAT_07912
YOR206W	CPAT_08715
YBL030C	CPAT_09619
YBR085W	CPAT_09619
YMR056C	CPAT_09619
YER110C	CPAT_01466
YPL028W	CPAT_00601
YER136W	CPAT_05576
YBR112C	CPAT_07197
YLL011W	CPAT_09190
YEL060C	CPAT_04063
YER082C	CPAT_07012
YHR065C	CPAT_09206
YPR189W	CPAT_05870
YOR361C	CPAT_07525
YBR249C	CPAT_06230
YBR079C	CPAT_06732
YNL321W	CPAT_05116
YAL012W	CPAT_00645
YHR050W	CPAT_01329
YPL147W	CPAT_06784
YPL204W	CPAT_00989	CPAT_08828
YHR208W	CPAT_09901
YJR148W	CPAT_09901
YGL119W	CPAT_00171
YKL078W	CPAT_01840
YOR160W	CPAT_05370
YJL087C	CPAT_07844
YDL244W	CPAT_03000
YFL058W	CPAT_03000
YJR156C	CPAT_03000
YNL332W	CPAT_03000
YDL174C	CPAT_05844
YDR536W	CPAT_07327
YHR068W	CPAT_03768
YJL102W	CPAT_03446
YNL277W	CPAT_03435
YFL025C	CPAT_07103
YBR094W	CPAT_09251
YPR088C	CPAT_03983
YNL275W	CPAT_09455
YBL079W	CPAT_05365
YER105C	CPAT_05365
YGR145W	CPAT_01642
YCR008W	CPAT_03596
YDR035W	CPAT_07545
YIL046W	CPAT_07110
YPL109C	CPAT_05102
YKL146W	CPAT_08578
YDL210W	CPAT_04782
YKR024C	CPAT_02210
YGL180W	CPAT_05316
YOR388C	CPAT_00210	CPAT_00211
YCL059C	CPAT_05352
YDR477W	CPAT_07414
YML069W	CPAT_06505
YGR192C	CPAT_03787
YJR009C	CPAT_03787
YJL052W	CPAT_03787
YKR038C	CPAT_00149
YHR171W	CPAT_04619
YMR241W	CPAT_03678
YBL091C	CPAT_09817
YHR120W	CPAT_00685
YGL091C	CPAT_02602
YLR195C	CPAT_04904
YOR136W	CPAT_04234
YDR122W	CPAT_04341
YLR096W	CPAT_04341
YDL014W	CPAT_08803
YPL203W	CPAT_07150
YKL166C	CPAT_07150
YJL164C	CPAT_07150
YBR198C	CPAT_06623
YGR244C	CPAT_05096
YBL063W	CPAT_05446
YEL042W	CPAT_07972
YAL017W	CPAT_09634
YOL045W	CPAT_09634
YBR243C	CPAT_05328
YGL040C	CPAT_04615
YOR099W	CPAT_02158
YOR165W	CPAT_07959
YPR032W	CPAT_09478
YBL106C	CPAT_09478
YJL101C	CPAT_02851
YLR401C	CPAT_08934
YEL022W	CPAT_08180
YJR031C	CPAT_08180
YDL132W	CPAT_03275
YMR250W	CPAT_07582
YKR095W	CPAT_01155
YIL149C	CPAT_01155
YBL007C	CPAT_00669
YKL017C	CPAT_02712
YHR107C	CPAT_03898
YMR278W	CPAT_07293
YOL057W	CPAT_09897
YBL016W	CPAT_01109
YJL109C	CPAT_07821
YLR253W	CPAT_09793
YKL064W	CPAT_01984
YKL212W	CPAT_04906
YIL094C	CPAT_05524
YPL009C	CPAT_01848
YLR244C	CPAT_05531
YPL151C	CPAT_07945
YER099C	CPAT_01369
YBL068W	CPAT_01369
YDR148C	CPAT_00714
YBR222C	CPAT_09808
YPR029C	CPAT_09523
YFL011W	CPAT_05249
YMR011W	CPAT_05249
YDR343C	CPAT_05249
YDR342C	CPAT_05249
YHR092C	CPAT_05249
YHR096C	CPAT_05249
YOL156W	CPAT_05249
YJL219W	CPAT_05249
YDR345C	CPAT_05249
YHR094C	CPAT_05249
YLR081W	CPAT_05249
YJL214W	CPAT_05249
YEL069C	CPAT_05249
YNR072W	CPAT_05249
YDL245C	CPAT_05249
YJR158W	CPAT_05249
YNL154C	CPAT_09727
YHR135C	CPAT_09727
YDR075W	CPAT_08196
YIL103W	CPAT_07040
YJL197W	CPAT_07262
YDR353W	CPAT_02257
YHR106W	CPAT_02257
YBR221C	CPAT_05180
YHR025W	CPAT_09779
YBR031W	CPAT_03891
YDR012W	CPAT_03891
YGR274C	CPAT_01780
YJR040W	CPAT_02180
YER006W	CPAT_07919
YDL190C	CPAT_09752
YGR286C	CPAT_01537
YDL234C	CPAT_07739
YMR129W	CPAT_00718
YNL037C	CPAT_04649
YHR079C	CPAT_07495
YHR064C	CPAT_00951
YGR252W	CPAT_02310
YBL008W	CPAT_07858
YBR142W	CPAT_01524
YLR027C	CPAT_05698
YLR314C	CPAT_07066
YER047C	CPAT_01091
YOL094C	CPAT_00233
YFL053W	CPAT_08273
YBR298C	CPAT_02805
YJR160C	CPAT_02805
YDL247W	CPAT_02805
YGR289C	CPAT_02805
YLL039C	CPAT_02329
YJR132W	CPAT_06271
YMR309C	CPAT_05675
YBR160W	CPAT_01707
YDR105C	CPAT_06922
YGR211W	CPAT_03013
YJL094C	CPAT_03337
YNR032W	CPAT_08114
YBR220C	CPAT_02582
YGL094C	CPAT_01623
YKL113C	CPAT_02400
YNL064C	CPAT_06746
YDR211W	CPAT_01086
YJL060W	CPAT_01348
YLR222C	CPAT_08534
YKL181W	CPAT_07239
YGL095C	CPAT_00197
YPR069C	CPAT_03116
YOR241W	CPAT_04905
YEL058W	CPAT_09207
YJR117W	CPAT_08538
YHR169W	CPAT_09456
YHR073W	CPAT_00791
YDR189W	CPAT_07422
YDR375C	CPAT_09139
YNL212W	CPAT_05865
YML042W	CPAT_07029
YKR003W	CPAT_06317
YHR001W	CPAT_06317
YCR084C	CPAT_00255
YKL085W	CPAT_07237
YDL198C	CPAT_00279
YFR028C	CPAT_03093
YER179W	CPAT_05795
YKL046C	CPAT_07654	CPAT_04829
YMR238W	CPAT_07654	CPAT_04829
YMR145C	CPAT_08023
YDL085W	CPAT_08023
YBR011C	CPAT_05935
YOR323C	CPAT_09946
YJR145C	CPAT_02517
YHR203C	CPAT_02517
YDL103C	CPAT_05793
YER078C	CPAT_01667
YLR005W	CPAT_03699
YKL103C	CPAT_04024
YBR034C	CPAT_09209
YIL018W	CPAT_03392
YFR031C-A	CPAT_03392
YOR002W	CPAT_00530
YML008C	CPAT_05209
YMR272C	CPAT_08762
YJL167W	CPAT_03839
YLR354C	CPAT_04066
YGR043C	CPAT_04066
YOR061W	CPAT_00699
YNL297C	CPAT_01197
YKL197C	CPAT_06016
YFL002C	CPAT_09172
YOR067C	CPAT_08430
YDR402C	CPAT_02376
YLR274W	CPAT_03846
YOL097C	CPAT_06966
YDR365C	CPAT_02147
YHR188C	CPAT_01509
YBR208C	CPAT_04116
YJR130C	CPAT_00720
YML082W	CPAT_00720
YGR086C	CPAT_05507
YPL004C	CPAT_05507
YBR029C	CPAT_00398
YDR388W	CPAT_02806
YJR131W	CPAT_04709
YNR043W	CPAT_09852
YDL128W	CPAT_06862
YLL063C	CPAT_00788
YKL134C	CPAT_01785
YPR003C	CPAT_02820
YHR077C	CPAT_07079
YMR062C	CPAT_03569
YJL100W	CPAT_06919
YIL130W	CPAT_09417
YIR027C	CPAT_00945
YPR047W	CPAT_06995
YGR185C	CPAT_01771
YKL188C	CPAT_03268
YPL031C	CPAT_06571	CPAT_08243
YJR007W	CPAT_02819
YDL141W	CPAT_05704
YOR197W	CPAT_09696
YCL004W	CPAT_03365
YBR058C	CPAT_04624
YLR340W	CPAT_06743
YOR267C	CPAT_08170
YHL032C	CPAT_01260	CPAT_07676
YDR338C	CPAT_02686
YOL030W	CPAT_02743
YOR087W	CPAT_02818
YDR331W	CPAT_08999
YMR131C	CPAT_08376
YER141W	CPAT_01546
YMR277W	CPAT_09370
YDR300C	CPAT_01927
YHR033W	CPAT_01927
YFL003C	CPAT_07537
YGR090W	CPAT_00719
YNL242W	CPAT_01165
YER015W	CPAT_03688
YIR034C	CPAT_02809
YBR179C	CPAT_08353
YML049C	CPAT_07807
YER003C	CPAT_03247
YFR004W	CPAT_06365
YBR017C	CPAT_08733
YMR167W	CPAT_08151
YDR390C	CPAT_03021
YJR072C	CPAT_01227
YIL091C	CPAT_04533
YGR231C	CPAT_01857
YCR002C	CPAT_04592
YOR176W	CPAT_03518
YJR110W	CPAT_09593
YPR141C	CPAT_07285
YGR132C	CPAT_03127
YBR132C	CPAT_09908
YOL034W	CPAT_07640
YJL095W	CPAT_09472
YJR126C	CPAT_06455	CPAT_01408
YDR158W	CPAT_02516
YLL041C	CPAT_03142
YDR448W	CPAT_05644
YPL263C	CPAT_01806
YPL131W	CPAT_03264
YDR292C	CPAT_07726
YPR021C	CPAT_06559
YHR098C	CPAT_00882
YGR157W	CPAT_02600
YFL047W	CPAT_06043
YBR237W	CPAT_07890
YLR447C	CPAT_09183
YOR261C	CPAT_00296
YER093C	CPAT_06176
YOL145C	CPAT_03610
YJR005W	CPAT_06194
YMR221C	CPAT_06301
YNL071W	CPAT_07233
YOR065W	CPAT_07542
YDL138W	CPAT_03790
YDL194W	CPAT_03790
YGR194C	CPAT_06568
YPR026W	CPAT_05184
YLR293C	CPAT_07831
YOR185C	CPAT_07831
YEL020C	CPAT_06139
YPL043W	CPAT_09895
YNL029C	CPAT_08213
YIL085C	CPAT_08213
YDL147W	CPAT_02436
YMR302C	CPAT_00366
YBR018C	CPAT_05346
YKR089C	CPAT_04869
YOR081C	CPAT_04869
YHR048W	CPAT_01874
YLR377C	CPAT_01297
YER020W	CPAT_03271
YGR055W	CPAT_05315
YGL211W	CPAT_06816
YDR120C	CPAT_05169
YPR103W	CPAT_01750
YIR002C	CPAT_06626
YOR243C	CPAT_08677
YFL059W	CPAT_03557
YNL333W	CPAT_03557
YMR096W	CPAT_03557
YPL048W	CPAT_00159
YKL081W	CPAT_00159
YPL042C	CPAT_02875	CPAT_02876
YIL095W	CPAT_09543
YNL020C	CPAT_09543
YGL225W	CPAT_03759
YOL130W	CPAT_03622
YFL050C	CPAT_03622
YPR156C	CPAT_03857
YGR138C	CPAT_03857
YER126C	CPAT_05976
YMR146C	CPAT_05892
YDR301W	CPAT_00611
YPL266W	CPAT_01891
YPL268W	CPAT_04225
YDR507C	CPAT_03211
YCL024W	CPAT_03211
YIL160C	CPAT_01312
YLR383W	CPAT_00724
YCR092C	CPAT_06023
YGL252C	CPAT_01754
YOR142W	CPAT_03403
YDL058W	CPAT_09078
YLR196W	CPAT_06591
YMR116C	CPAT_08082
YBR020W	CPAT_09260
YDR009W	CPAT_09260
YKL140W	CPAT_04110
YGL202W	CPAT_06476
YLR029C	CPAT_06834
YMR121C	CPAT_06834
YOR272W	CPAT_08544
YHR016C	CPAT_01610
YFR024C-A	CPAT_01610
YDL022W	CPAT_07549
YOL059W	CPAT_07549
YGR188C	CPAT_01725
YNL218W	CPAT_01349
YGL123W	CPAT_05454
YGR253C	CPAT_05354
YMR076C	CPAT_08422
YEL052W	CPAT_05006
YLR362W	CPAT_03372
YDL148C	CPAT_00619
YER049W	CPAT_00470
YAL021C	CPAT_02296
YFR006W	CPAT_01933
YER086W	CPAT_04896
YML093W	CPAT_06866
YJR077C	CPAT_08876
YOR271C	CPAT_08664
YJL098W	CPAT_01331
YKR028W	CPAT_01331
YHR190W	CPAT_05430	CPAT_06684
YBR041W	CPAT_05546
YPR097W	CPAT_00507
YJL168C	CPAT_03587
YGR266W	CPAT_04553
YKR048C	CPAT_03740
YHR031C	CPAT_08351
YKL194C	CPAT_08754
YOR316C	CPAT_05981
YMR243C	CPAT_05981
YGR123C	CPAT_03349
YJR068W	CPAT_05938
YML092C	CPAT_07204
YLL045C	CPAT_01142
YHL033C	CPAT_01142
YLR208W	CPAT_09914
YML063W	CPAT_03727
YLR441C	CPAT_03727
YPL029W	CPAT_02151
YMR012W	CPAT_09449
YBR055C	CPAT_01892
YJL208C	CPAT_02063
YCR068W	CPAT_06158
YGL184C	CPAT_04976
YHR005C	CPAT_04212
YKL213C	CPAT_04207
YEL051W	CPAT_08182
YGL115W	CPAT_08246
YMR244W	CPAT_09057
YDR044W	CPAT_00285
YDL168W	CPAT_02719
YFR048W	CPAT_02318
YGL203C	CPAT_04576
YNL083W	CPAT_02625
YPR041W	CPAT_02092
YOL038W	CPAT_03805
YOR222W	CPAT_07837
YPL134C	CPAT_07837
YFR002W	CPAT_05125
YER107C	CPAT_04568
YMR231W	CPAT_03004
YER053C	CPAT_05896
YNL021W	CPAT_03788
YOR209C	CPAT_05464
YNL191W	CPAT_07987
YPL222W	CPAT_00316
YLR231C	CPAT_06190
YOR128C	CPAT_02101
YLR247C	CPAT_04681
YDR372C	CPAT_09683
YPR176C	CPAT_06021
YFR014C	CPAT_06481
YOL016C	CPAT_06481
YOR233W	CPAT_08943
YPL141C	CPAT_08943
YJR076C	CPAT_04169
YBR287W	CPAT_08743
YDL097C	CPAT_09191
YCL009C	CPAT_09769
YDR531W	CPAT_02568
YPL212C	CPAT_02033
YIR008C	CPAT_07317
YOL033W	CPAT_08485
YGL144C	CPAT_05156
YDL109C	CPAT_05156
YDL238C	CPAT_05202
YMR293C	CPAT_05193
YDL100C	CPAT_09380
YGR171C	CPAT_08593
YMR079W	CPAT_00851
YKL091C	CPAT_00851
YJR091C	CPAT_02128
YPR042C	CPAT_02128
YER005W	CPAT_02206
YGL131C	CPAT_06709
YHR104W	CPAT_06779
YOL140W	CPAT_07035
YLR172C	CPAT_09047
YNR047W	CPAT_08132
YCR091W	CPAT_08132
YDR335W	CPAT_05868
YMR027W	CPAT_03348
YGR012W	CPAT_06135
YNL290W	CPAT_03776
YNL288W	CPAT_04441
YPL122C	CPAT_05032
YDR243C	CPAT_05227
YEL040W	CPAT_06403
YOR155C	CPAT_04823
YCR034W	CPAT_03862
YJL196C	CPAT_03862
YER177W	CPAT_04704
YDR099W	CPAT_04704
YBR003W	CPAT_02422
YCR028C	CPAT_04717
YOR175C	CPAT_00198
YOR346W	CPAT_01777
YGR060W	CPAT_05136
YPL150W	CPAT_04683
YLR336C	CPAT_07376
YJR095W	CPAT_08412
YCL043C	CPAT_04620
YDR518W	CPAT_04620
YPL050C	CPAT_02784
YHR112C	CPAT_06292
YAR007C	CPAT_09957
YGR056W	CPAT_00737
YLR357W	CPAT_00737
YCL040W	CPAT_03201
YDR516C	CPAT_03201
YML054C	CPAT_09827	CPAT_00376
YNL139C	CPAT_03442
YNL138W	CPAT_04239
YHR108W	CPAT_09692
YDR358W	CPAT_09692
YBR180W	CPAT_02378
YMR215W	CPAT_02933
YOR262W	CPAT_03043
YIL108W	CPAT_09497
YOR005C	CPAT_08200
YGR184C	CPAT_01762
YLR345W	CPAT_00245
YLR186W	CPAT_02407
YLR212C	CPAT_03245
YKL008C	CPAT_08368
YHL003C	CPAT_08368
YGR144W	CPAT_01756
YEL064C	CPAT_09823
YBR199W	CPAT_03860
YDR452W	CPAT_04374
YFL045C	CPAT_04677
YJR139C	CPAT_09342
YJR049C	CPAT_02754
YEL041W	CPAT_02754
YOL124C	CPAT_01190
YBR081C	CPAT_09484
YFL009W	CPAT_01145
YJL080C	CPAT_01624
YGL003C	CPAT_05950
YLR310C	CPAT_08504
YMR139W	CPAT_00251
YDL079C	CPAT_00251
YOL062C	CPAT_03537
YKR080W	CPAT_06144
YOR090C	CPAT_09708
YDR264C	CPAT_01937
YOR034C	CPAT_01937
YCR024C	CPAT_00901
YGR175C	CPAT_03521
YMR110C	CPAT_02355
YHR002W	CPAT_08433
YPR125W	CPAT_05962
YMR083W	CPAT_03412
YMR303C	CPAT_03412
YOL086C	CPAT_03412
YBR145W	CPAT_03412
YIR028W	CPAT_07166
YBR021W	CPAT_07166
YBL042C	CPAT_07166
YGR159C	CPAT_00529
YGR267C	CPAT_03906
YHR204W	CPAT_05810
YHR111W	CPAT_07550
YMR166C	CPAT_07072
YIL116W	CPAT_09045
YLR075W	CPAT_01842
YGL116W	CPAT_08932
YNL207W	CPAT_08154
YCR094W	CPAT_00329
YNR048W	CPAT_00329
YGR214W	CPAT_09177
YLR048W	CPAT_09177
YPL140C	CPAT_09563
YOR231W	CPAT_09563
YDR325W	CPAT_03817
YPL104W	CPAT_04875
YPR110C	CPAT_06484
YLR237W	CPAT_07579
YOR192C	CPAT_07579
YOR071C	CPAT_07579
YPL090C	CPAT_01368
YBR181C	CPAT_01368
YPL220W	CPAT_04393
YGL135W	CPAT_04393
YGL141W	CPAT_06868
YHR202W	CPAT_05181	CPAT_08982
YJL108C	CPAT_02861
YGL097W	CPAT_05128
YAL025C	CPAT_07746
YJR013W	CPAT_05436
YNL075W	CPAT_04220
YKL217W	CPAT_05947
YDL040C	CPAT_01215
YGR233C	CPAT_09926
YER148W	CPAT_09234
YJR159W	CPAT_05842
YDL246C	CPAT_05842
YLR070C	CPAT_05842
YLR216C	CPAT_07363
YEL050C	CPAT_01178
YJL062W	CPAT_00271
YOR001W	CPAT_00855
YOR157C	CPAT_01793
YML080W	CPAT_08701
YBR192W	CPAT_02528
YGR135W	CPAT_01515
YBR161W	CPAT_00109
YPL057C	CPAT_00109
YDR245W	CPAT_01406
YLR229C	CPAT_02104
YDR324C	CPAT_05489
YBR087W	CPAT_07062
YLR114C	CPAT_03274
YOR119C	CPAT_07116
YBL084C	CPAT_02049
YDL167C	CPAT_03818
YLR103C	CPAT_08998
YJL088W	CPAT_09772
YKL004W	CPAT_09640
YDR226W	CPAT_00295
YER061C	CPAT_02102
YMR296C	CPAT_01063
YDR332W	CPAT_07102
YML102W	CPAT_05501
YPL125W	CPAT_06442
YKR076W	CPAT_02626
YMR251W	CPAT_02626
YGR154C	CPAT_02626
YDL036C	CPAT_08488
YOL066C	CPAT_08488
YPL145C	CPAT_09327
YOR237W	CPAT_09327
YJR152W	CPAT_02018
YBR247C	CPAT_05191
YGR285C	CPAT_05206
YOR091W	CPAT_02946
YOR124C	CPAT_01030
YML086C	CPAT_08970
YLR399C	CPAT_01392
YDL070W	CPAT_01392
YGL112C	CPAT_03968
YOR145C	CPAT_04654
YKL120W	CPAT_08321
YJL133W	CPAT_01089
YKR052C	CPAT_01089
YNL219C	CPAT_09066	CPAT_09065
YIR004W	CPAT_05429
YJL091C	CPAT_08953
YKL045W	CPAT_06676
YER168C	CPAT_08445
YAR015W	CPAT_02494
YKL029C	CPAT_02007
YHR166C	CPAT_03838
YPR167C	CPAT_02451
YPL152W	CPAT_03137
YIL022W	CPAT_07863
YJR123W	CPAT_08983
YBL033C	CPAT_03250
YFL016C	CPAT_05390
YJL001W	CPAT_05996
YLR420W	CPAT_05478
YLR002C	CPAT_08401
YLR351C	CPAT_01171
YOR362C	CPAT_04645
YKR056W	CPAT_08134
YHL010C	CPAT_02328
YJR105W	CPAT_03388
YOR181W	CPAT_03173
YBR159W	CPAT_05348
YIL047C	CPAT_04062
YMR001C	CPAT_04922
YIL021W	CPAT_06982
YOR074C	CPAT_05016
YGL076C	CPAT_05673
YPL198W	CPAT_05673
YJR051W	CPAT_04940
YEL047C	CPAT_04940
YDL086W	CPAT_00384
YGL065C	CPAT_02991
YMR092C	CPAT_01896
YLR130C	CPAT_05471
YPL088W	CPAT_04567
YLL019C	CPAT_08662
YGR083C	CPAT_08250
YPR118W	CPAT_06106
YOL068C	CPAT_01192
YDL042C	CPAT_01192
YGR162W	CPAT_05711
YGL049C	CPAT_05711
YDR049W	CPAT_03542
YNL273W	CPAT_05035
YOR184W	CPAT_00224
YPR048W	CPAT_03428
YDR415C	CPAT_04129	CPAT_06355	CPAT_05013
YER021W	CPAT_02421
YGR054W	CPAT_02412
YFR010W	CPAT_03222
YDR364C	CPAT_05534
YLR116W	CPAT_09454
YER098W	CPAT_02276
YBL067C	CPAT_02276
YKR017C	CPAT_01087
YDR266C	CPAT_07536
YER094C	CPAT_08522
YLR243W	CPAT_07936
YGL011C	CPAT_09520
YPR004C	CPAT_07096
YPR165W	CPAT_09722
YBR227C	CPAT_03656
YKR084C	CPAT_01630
YML004C	CPAT_01618
YLR148W	CPAT_03375
YBL097W	CPAT_06070
YGR261C	CPAT_08109
YER119C	CPAT_04078
YBL089W	CPAT_04078
YCR009C	CPAT_03591
YDR142C	CPAT_09002
YDL017W	CPAT_00733
YCL038C	CPAT_01905
YEL055C	CPAT_01733
YJL069C	CPAT_01883
YJL059W	CPAT_07033
YPR031W	CPAT_06548
YJR036C	CPAT_06814
YBR241C	CPAT_02874
YGL104C	CPAT_02874
YKL221W	CPAT_04483	CPAT_06818
YHR070W	CPAT_00505
YFR037C	CPAT_07100
YFR021W	CPAT_08148
YPR175W	CPAT_09955
YDR017C	CPAT_02999
YNL280C	CPAT_00289	CPAT_09584
YER162C	CPAT_01480
YMR203W	CPAT_00246
YFL038C	CPAT_03697
YDL108W	CPAT_06096
YDR244W	CPAT_06133
YPR016C	CPAT_03586
YNL256W	CPAT_05737
YFR051C	CPAT_08758
YNL274C	CPAT_01229	CPAT_08864
YJL112W	CPAT_02984
YKR036C	CPAT_02984
YHR132C	CPAT_02068
YDR019C	CPAT_04317
YFL030W	CPAT_04517
YPR108W	CPAT_01591
YNL007C	CPAT_03343
YDR392W	CPAT_09046
YPL260W	CPAT_09703
YBR189W	CPAT_02530
YPL081W	CPAT_02530
YGR010W	CPAT_01505
YLR328W	CPAT_01505
YJR078W	CPAT_02800
YLR203C	CPAT_05830
YBR274W	CPAT_01159
YDL154W	CPAT_04357
YGR202C	CPAT_04535
YPL133C	CPAT_07050
YEL046C	CPAT_01411	CPAT_08829
YER102W	CPAT_06851
YBL072C	CPAT_06851
YIL133C	CPAT_09536
YNL069C	CPAT_09536
YKR069W	CPAT_02437
YNL317W	CPAT_02022
YIR023W	CPAT_05977
YMR100W	CPAT_08224
YER089C	CPAT_04537
YBL056W	CPAT_04537
YPR119W	CPAT_01186
YGR108W	CPAT_01186
YGR047C	CPAT_06756
YDR268W	CPAT_00339
YHR128W	CPAT_03730
YBR286W	CPAT_05933
YIL003W	CPAT_03962
YKL184W	CPAT_04917
YPR201W	CPAT_06817
YOL055C	CPAT_05669
YPL258C	CPAT_05669
YPR121W	CPAT_05669
YBR234C	CPAT_04662
YMR214W	CPAT_02011
YKR066C	CPAT_05325
YKL193C	CPAT_06781
YDL192W	CPAT_04390
YDL137W	CPAT_04390
YDR104C	CPAT_02841
YHR009C	CPAT_07759
YJL204C	CPAT_07540
YKL172W	CPAT_08230
YDR312W	CPAT_09205
YHR066W	CPAT_09205
YCR047C	CPAT_04651
YJL115W	CPAT_09479
YKL039W	CPAT_08309
YHL017W	CPAT_08309
YGR187C	CPAT_05162
YNL251C	CPAT_03676
YOL049W	CPAT_03357
YMR247C	CPAT_09059
YGR260W	CPAT_03437	CPAT_04977	CPAT_06499	CPAT_03333	CPAT_04404	CPAT_01443	CPAT_02966
YDR242W	CPAT_00236	CPAT_04716	CPAT_07748	CPAT_01709
YMR237W	CPAT_09130
YOR299W	CPAT_09130
YFR047C	CPAT_00758
YBR260C	CPAT_02488
YDR050C	CPAT_08340
YBR074W	CPAT_09539
YPL155C	CPAT_06102
YOR212W	CPAT_08223
YKL174C	CPAT_04292	CPAT_02559
YGR216C	CPAT_00860
YNL201C	CPAT_03527
YBR082C	CPAT_02403
YDR059C	CPAT_02403
YOR033C	CPAT_07306
YDR263C	CPAT_07306
YJR002W	CPAT_01910
YLR361C	CPAT_02302
YGL083W	CPAT_09899
YPR011C	CPAT_09942
YML074C	CPAT_01778
YLR449W	CPAT_01778
YML130C	CPAT_00705
YBL061C	CPAT_04927
YML001W	CPAT_08207
YIL033C	CPAT_09651
YNL169C	CPAT_08772
YGR189C	CPAT_01770
YPL117C	CPAT_02684
YKL080W	CPAT_04319
YOR154W	CPAT_03381
YPR137W	CPAT_08530
YIL105C	CPAT_01033
YNL047C	CPAT_01033
YDL028C	CPAT_05974
YGL171W	CPAT_08718
YPR144C	CPAT_06154
YBR214W	CPAT_09688
YGL056C	CPAT_09688
YNL231C	CPAT_08247
YNL264C	CPAT_08247
YHR206W	CPAT_01084
YLR017W	CPAT_01491
YJR070C	CPAT_02141
YPR178W	CPAT_00662
YGR085C	CPAT_08575
YPR102C	CPAT_08575
YDL153C	CPAT_04356
YHR114W	CPAT_02745
YML110C	CPAT_01497
YGR238C	CPAT_00986
YHR158C	CPAT_00986
YPR132W	CPAT_04522
YGR118W	CPAT_04522
YLR260W	CPAT_04336
YOR171C	CPAT_04336
YOR306C	CPAT_06343
YOL119C	CPAT_06343
YIL118W	CPAT_02424
YMR226C	CPAT_02237
YML104C	CPAT_04565
YNL313C	CPAT_07256
YIL121W	CPAT_01359
YIL120W	CPAT_01359
YNL065W	CPAT_01359
YDR297W	CPAT_08637	CPAT_01653
YHL002W	CPAT_01626
YJL036W	CPAT_02263
YBL104C	CPAT_09630
YKL179C	CPAT_08867
YDR368W	CPAT_06207
YOR120W	CPAT_06207
YCR098C	CPAT_01589
YDL201W	CPAT_04480
YPR091C	CPAT_02498
YBR133C	CPAT_08142
YML020W	CPAT_08204
YKL059C	CPAT_09953
YDR326C	CPAT_03473
YHR080C	CPAT_03473
YDR032C	CPAT_06614
YCR004C	CPAT_06614
YNL121C	CPAT_07417
YHR117W	CPAT_07417
YNL257C	CPAT_09617
YHR155W	CPAT_09617
YDR403W	CPAT_02377
YLR209C	CPAT_00341
YKL114C	CPAT_01719
YBL037W	CPAT_05025
YBL035C	CPAT_08248
YJL207C	CPAT_07779
YIL083C	CPAT_02577
YNR033W	CPAT_08885
YCR105W	CPAT_05760
YMR318C	CPAT_05760
YBR162C	CPAT_00605
YBR061C	CPAT_01523
YMR176W	CPAT_03942
YKL205W	CPAT_06567
YNL308C	CPAT_09618
YOR006C	CPAT_09693
YCR023C	CPAT_09010	CPAT_06456	CPAT_06264
YGR163W	CPAT_08705	CPAT_08706
YOL103W	CPAT_09919
YDR497C	CPAT_09919
YGR255C	CPAT_02264
YER031C	CPAT_03654
YGL210W	CPAT_03654
YNL293W	CPAT_09141
YOL112W	CPAT_09141
YHR142W	CPAT_08008
YOR141C	CPAT_06173
YIR029W	CPAT_09111
YGL169W	CPAT_01849
YJL053W	CPAT_01200
YHR026W	CPAT_02653
YER087W	CPAT_04311
YJR144W	CPAT_05706
YHR011W	CPAT_09113
YMR061W	CPAT_09480
YBR039W	CPAT_06686
YGL205W	CPAT_04489	CPAT_00928
YLR088W	CPAT_01116
YBL064C	CPAT_04842
YOR274W	CPAT_00241
YGR207C	CPAT_03427
YIL020C	CPAT_03406
YBR164C	CPAT_06172
YDL205C	CPAT_08157
YJR006W	CPAT_05995
YDR287W	CPAT_05159
YHR046C	CPAT_05159
YMR102C	CPAT_08329
YKL121W	CPAT_08329
YOR100C	CPAT_00039
YOR334W	CPAT_03174
YER157W	CPAT_09471
YOR245C	CPAT_06100
YPL242C	CPAT_06333
YLL010C	CPAT_06783
YLR019W	CPAT_06783
YEL027W	CPAT_03123
YGR048W	CPAT_03635
YNL279W	CPAT_01351
YOL141W	CPAT_08149
YPR058W	CPAT_09670
YBR104W	CPAT_09670
YEL021W	CPAT_02019
YEL024W	CPAT_02182
YMR314W	CPAT_00137
YBL041W	CPAT_04655
YMR235C	CPAT_00532
YLR299W	CPAT_03157
YPL214C	CPAT_02091
YJL020C	CPAT_06195
YBL080C	CPAT_09366
YLR167W	CPAT_09510
YBR084C-A	CPAT_01970
YBL027W	CPAT_01970
YNR019W	CPAT_09524
YCR048W	CPAT_09524
YLR286C	CPAT_02562
YOL064C	CPAT_01531
YHR123W	CPAT_02432
YNL130C	CPAT_02432
YDR025W	CPAT_05505
YBR048W	CPAT_05505
YLR055C	CPAT_04087
YHR144C	CPAT_09963
YER144C	CPAT_01634
YDR069C	CPAT_01634
YOR127W	CPAT_04255
YDR379W	CPAT_04255
YLR133W	CPAT_08734
YDR147W	CPAT_08734
YNL202W	CPAT_03489
YKR042W	CPAT_07090
YJL116C	CPAT_07090
YIL123W	CPAT_07090
YNL066W	CPAT_07090
YKR094C	CPAT_06871
YIL148W	CPAT_06871
YBR291C	CPAT_00726
YJL187C	CPAT_01943
YER156C	CPAT_04571
YKL149C	CPAT_03011
YPL063W	CPAT_06364
YDR416W	CPAT_08181
YKL002W	CPAT_08354	CPAT_08355
YCR061W	CPAT_01118
YDR427W	CPAT_01105
YAR003W	CPAT_08920
YAL024C	CPAT_09094
YML021C	CPAT_09956
YOL120C	CPAT_09945
YNL301C	CPAT_09945
YGL143C	CPAT_00727
YKL150W	CPAT_06800
YNL098C	CPAT_02235
YOR101W	CPAT_02235
YHR089C	CPAT_01014
YBL047C	CPAT_03683
YNL240C	CPAT_01211
YOL077C	CPAT_03652
YIL043C	CPAT_07119
YIL144W	CPAT_09242
YNL031C	CPAT_09073
YBR010W	CPAT_09073
YML065W	CPAT_07946
YLR442C	CPAT_07946
YDR373W	CPAT_00055
YBL098W	CPAT_05530
YDR064W	CPAT_06544
YDL006W	CPAT_08356
YDR376W	CPAT_07022
YPL247C	CPAT_04850
YDL156W	CPAT_01053
YOR017W	CPAT_00119
YFL005W	CPAT_05138
YLR330W	CPAT_03170
YOL152W	CPAT_03193
YLR459W	CPAT_04892
YNL048W	CPAT_09710
YCR026C	CPAT_00474
YEL016C	CPAT_00474
YBR037C	CPAT_04721
YBR024W	CPAT_04721
YOL002C	CPAT_09274
YDR492W	CPAT_09274
YLR191W	CPAT_00688
YLR380W	CPAT_01123
YDL101C	CPAT_06093
YKL001C	CPAT_04318
YPL227C	CPAT_03324
YML018C	CPAT_08206
YLR403W	CPAT_08930
YPL211W	CPAT_08400
YBR200W	CPAT_05005
YNR030W	CPAT_02278
YJL126W	CPAT_04485
YDR191W	CPAT_07917
YGL103W	CPAT_00743
YDR204W	CPAT_02473
YML121W	CPAT_04045
YJL029C	CPAT_06742
YIL001W	CPAT_07616
YPL097W	CPAT_04886
YKR026C	CPAT_08106
YKL025C	CPAT_08806
YER060W-A	CPAT_06984	CPAT_04449
YER056C	CPAT_06984	CPAT_04449
YER060W	CPAT_06984	CPAT_04449
YHR200W	CPAT_00500
YHR008C	CPAT_01254
YOR202W	CPAT_00116
YPR135W	CPAT_00368
YFR050C	CPAT_04657
YER012W	CPAT_08531
YGR220C	CPAT_09928
YNL011C	CPAT_08286
YNR055C	CPAT_04267	CPAT_04863
YGR149W	CPAT_05958
YJR125C	CPAT_06332
YMR208W	CPAT_08596
YFL007W	CPAT_01302
YDR280W	CPAT_02079
YDL226C	CPAT_03448
YJL121C	CPAT_01434
YMR023C	CPAT_00220
YML064C	CPAT_08375
YNR041C	CPAT_09933
YML026C	CPAT_00098
YDR450W	CPAT_00098
YMR143W	CPAT_06179
YDL083C	CPAT_06179
YIL067C	CPAT_07708	CPAT_03886
YDR214W	CPAT_01292
YDL056W	CPAT_02857
YMR210W	CPAT_00145
YDL119C	CPAT_04458
YKL013C	CPAT_03221
YER122C	CPAT_05736
YPR180W	CPAT_03331
YBR028C	CPAT_09240
YKR051W	CPAT_06908
YPL030W	CPAT_07641
YMR047C	CPAT_01335
YKL068W	CPAT_01335
YAL002W	CPAT_06702
YGR278W	CPAT_06636
YHR069C	CPAT_00790
YGR282C	CPAT_04369
YOL052C	CPAT_03967
YBR154C	CPAT_09032
YBR042C	CPAT_03609
YDR018C	CPAT_03609
YNL068C	CPAT_09421
YIL131C	CPAT_09421
YLR166C	CPAT_00536
YNL223W	CPAT_00710
YLR262C	CPAT_02652
YNL221C	CPAT_03199
YPL224C	CPAT_06569
YMR177W	CPAT_06569
YER026C	CPAT_01015
YDR092W	CPAT_03228
YPL209C	CPAT_01929
YNL016W	CPAT_07990
YOR039W	CPAT_07878
YBR110W	CPAT_00042
YKL151C	CPAT_00638
YBR088C	CPAT_06772
YJR075W	CPAT_04164
YNL237W	CPAT_03328
YBL082C	CPAT_08191
YFL001W	CPAT_09179
YNL022C	CPAT_08218
YNL178W	CPAT_09594
YEL034W	CPAT_06873
YJR047C	CPAT_06873
YDL159W	CPAT_02357
YKL190W	CPAT_00152
YAL042W	CPAT_06740
YOR069W	CPAT_02286
YMR093W	CPAT_07392
YEL054C	CPAT_06674
YDR418W	CPAT_06674
YBR155W	CPAT_00085
YNL181W	CPAT_02154
YJR133W	CPAT_05082
YKR068C	CPAT_05805
YBR256C	CPAT_09203
YPL237W	CPAT_05881
YPR157W	CPAT_01903
YGR141W	CPAT_01903
YOL092W	CPAT_04037
YBR147W	CPAT_04037
YKR021W	CPAT_07993
YJL084C	CPAT_07993
YDL236W	CPAT_05945
YIL034C	CPAT_06625
YNL220W	CPAT_09022
YPL111W	CPAT_09367
YPR086W	CPAT_09302
YGL136C	CPAT_04630	CPAT_04629
YDR228C	CPAT_00291
YBR293W	CPAT_02214
YNL010W	CPAT_01504
YNR006W	CPAT_01635
YPR066W	CPAT_06485
YPL218W	CPAT_06768
YJL127C	CPAT_09694
YPL079W	CPAT_02529
YBR191W	CPAT_02529
YAL003W	CPAT_04359
YDR182W	CPAT_05980
YJL068C	CPAT_06566
YNR029C	CPAT_05394
YJL010C	CPAT_09488
YMR004W	CPAT_08384
YKL180W	CPAT_08866
YJL177W	CPAT_08866
YPL123C	CPAT_06852
YKR070W	CPAT_00995	CPAT_03102
YCR031C	CPAT_06181
YJL191W	CPAT_06181
YNL067W	CPAT_04561
YGL147C	CPAT_04561
YGL241W	CPAT_02615
YDL117W	CPAT_03940
YOL123W	CPAT_01888
YLR291C	CPAT_04521
YKL191W	CPAT_05558
YDR496C	CPAT_07920
YJL143W	CPAT_07315
YMR259C	CPAT_07266
YER117W	CPAT_06367
YBL087C	CPAT_06367
YDR272W	CPAT_08259
YOR040W	CPAT_08259
YML014W	CPAT_00304
YGR152C	CPAT_04111
YPL153C	CPAT_01410
YKL196C	CPAT_04806
YGL058W	CPAT_00051
YPL169C	CPAT_06741
YMR088C	CPAT_01687	CPAT_05532	CPAT_05100
YIL006W	CPAT_09794
YEL006W	CPAT_09794
YNL055C	CPAT_09812
YIL114C	CPAT_09812
YBR002C	CPAT_01288
YDR339C	CPAT_05144
YLR319C	CPAT_04492
YEL037C	CPAT_03581
YKL024C	CPAT_06065
YOR378W	CPAT_08130
YML116W	CPAT_08130
YMR279C	CPAT_08130
YDR155C	CPAT_08546
YML078W	CPAT_08546
YFL028C	CPAT_00242
YBL019W	CPAT_02503
YDL090C	CPAT_02334
YGL059W	CPAT_03927
YPL015C	CPAT_01881
YGL216W	CPAT_08251
YJL039C	CPAT_08276
YOR089C	CPAT_09446
YEL023C	CPAT_02886	CPAT_02555
YMR113W	CPAT_09791
YKL132C	CPAT_09791
YMR223W	CPAT_01121
YLR430W	CPAT_03178
YNR007C	CPAT_03321
YHR086W	CPAT_05801
YPL132W	CPAT_07061
YBR026C	CPAT_05182
YGR284C	CPAT_04398
YGL142C	CPAT_05594
YPL069C	CPAT_03305
YHL004W	CPAT_09671
YGR038W	CPAT_08071
YLR350W	CPAT_08071
YJL190C	CPAT_08775
YLR367W	CPAT_08775
YDR164C	CPAT_02152
YLR045C	CPAT_01141
YDR460W	CPAT_05237
YER143W	CPAT_05342
YDR036C	CPAT_08257
YNR015W	CPAT_05934
YPL084W	CPAT_05389
YCR010C	CPAT_05495
YNR002C	CPAT_05495
YIL153W	CPAT_01485
YJR024C	CPAT_02285
YER114C	CPAT_06369
YBL085W	CPAT_06369
YOR312C	CPAT_06798
YMR242C	CPAT_06798
YER151C	CPAT_00383
YEL012W	CPAT_01674
YNR052C	CPAT_03477
YOR149C	CPAT_03580
YLR056W	CPAT_07669
YPR128C	CPAT_06680
YDR371W	CPAT_07086	CPAT_00123	CPAT_09511
YDR168W	CPAT_00430
YKR081C	CPAT_00702
YPR105C	CPAT_01880
YDR386W	CPAT_09128
YDR400W	CPAT_09608
YLR014C	CPAT_09019
YOL151W	CPAT_00838
YDR541C	CPAT_00838
YGL157W	CPAT_00838
YGL039W	CPAT_00838
YBL003C	CPAT_00712
YDR225W	CPAT_00712
YPL188W	CPAT_03608
YAL058W	CPAT_02283
YDR465C	CPAT_01860
YLR422W	CPAT_06848
YPR022C	CPAT_05372
YKL012W	CPAT_07907
YDR054C	CPAT_04081
YJR073C	CPAT_04564
YDR484W	CPAT_06874
YKR105C	CPAT_04676	CPAT_04833	CPAT_05072	CPAT_07961	CPAT_07737	CPAT_06965
YCL069W	CPAT_04676	CPAT_04833	CPAT_05072	CPAT_07961	CPAT_07737	CPAT_06965
YGR224W	CPAT_04676	CPAT_04833	CPAT_05072	CPAT_07961	CPAT_07737	CPAT_06965
YPR198W	CPAT_04676	CPAT_04833	CPAT_05072	CPAT_07961	CPAT_07737	CPAT_06965
YGR279C	CPAT_01060
YMR305C	CPAT_01060
YDL052C	CPAT_02048
YGL130W	CPAT_02098
YHR148W	CPAT_02013
YPR060C	CPAT_02982
YBL020W	CPAT_09958
YDL064W	CPAT_09810
YDR323C	CPAT_02817
YIL145C	CPAT_02209
YJL081C	CPAT_01906
YIL106W	CPAT_07044
YMR276W	CPAT_07806
YPR082C	CPAT_07953
YLR300W	CPAT_01657
YOR190W	CPAT_01657
YDR261C	CPAT_01657
YLR324W	CPAT_06211
YGR004W	CPAT_06211
YDR454C	CPAT_04593
YHR088W	CPAT_03604
YIL038C	CPAT_07365
YGR246C	CPAT_09126
YOR007C	CPAT_07862
YMR192W	CPAT_01388
YPL249C	CPAT_01388
YDL074C	CPAT_00173
YGL124C	CPAT_01808
YML034W	CPAT_01773
YMR022W	CPAT_04033
YDR002W	CPAT_08215
YIL039W	CPAT_06368
YMR078C	CPAT_07099
YNR035C	CPAT_06596
YPL195W	CPAT_06104
YPL244C	CPAT_09615
YML022W	CPAT_05812
YDR441C	CPAT_05812
YDR407C	CPAT_00144
YLL006W	CPAT_00177
YDR471W	CPAT_09195
YHR010W	CPAT_09195
YOR096W	CPAT_09440
YNL096C	CPAT_09440
YIL134W	CPAT_00262
YMR216C	CPAT_00026
YNL004W	CPAT_01034
YMR220W	CPAT_02163
YKL067W	CPAT_03951
YMR201C	CPAT_03763
YPL234C	CPAT_04166
YOL137W	CPAT_08147
YDR533C	CPAT_09493
YPL280W	CPAT_09493
YOR391C	CPAT_09493
YMR322C	CPAT_09493
YMR253C	CPAT_04534
YPL264C	CPAT_04534
YCR077C	CPAT_02157
YMR178W	CPAT_02233
YDR330W	CPAT_06045
YML060W	CPAT_06522
YGR031W	CPAT_03726
YGR003W	CPAT_01738	CPAT_08275
YKL020C	CPAT_04274
YIR033W	CPAT_04274
YHR161C	CPAT_05494
YGR241C	CPAT_05494
YBL040C	CPAT_03716
YAL039C	CPAT_05106
YDR267C	CPAT_04577
YHR075C	CPAT_06622
YMR038C	CPAT_05692
YJL030W	CPAT_07426
YLR348C	CPAT_06996
YLR268W	CPAT_07770
YER174C	CPAT_01423
YDR098C	CPAT_01423
YDR393W	CPAT_02183
YGR276C	CPAT_01413
YGL028C	CPAT_04934
YNL025C	CPAT_02624
YER170W	CPAT_06678
YMR099C	CPAT_05254
YJR096W	CPAT_06436
YMR200W	CPAT_05367
YPL096W	CPAT_05490
YMR171C	CPAT_08957
YDR224C	CPAT_00711
YBL002W	CPAT_00711
YGR223C	CPAT_04170
YOL080C	CPAT_02135
YBL050W	CPAT_07018
YMR260C	CPAT_03172
YMR240C	CPAT_03719
YOR251C	CPAT_05449
YOL010W	CPAT_00679
YDL206W	CPAT_06071
YGL001C	CPAT_00496
YER019W	CPAT_01757
YJR025C	CPAT_00680
YDR177W	CPAT_03466
YBR046C	CPAT_08121
YOR056C	CPAT_04025
YKR079C	CPAT_08703
YMR034C	CPAT_08411
YOR311C	CPAT_09171
YOR018W	CPAT_01615
YFR022W	CPAT_01615
YOR226C	CPAT_09949
YPL135W	CPAT_09949
YGL233W	CPAT_00344
YGL087C	CPAT_01196
YGL064C	CPAT_02035
[truncated: 1,316 more rows]
[truncated: 1 more columns]
