# Supplementary material for: Evolutionary Conservation and Diversification of Puf RNA Binding Proteins and Their mRNA Targets
Source: PLoS Biol. 2015 Nov 20;13(11):e1002307. doi: 10.1371/journal.pbio.1002307 (PMC4654594; doi:10.1371/journal.pbio.1002307)
Supplement: S4 Dataset — (ZIP) [file pbio.1002307.s004.zip › S.cerevisiae.fa_C.tropicalis.fa.txt]

YLR106C	CTRT_00053
YHR165C	CTRT_03042
YNR016C	CTRT_01007
YJL130C	CTRT_03135
YKL203C	CTRT_01717
YJR066W	CTRT_01717
YDL171C	CTRT_04234
YPL231W	CTRT_02501
YKL182W	CTRT_05241
YNL262W	CTRT_00708
YBR208C	CTRT_04692
YHR099W	CTRT_02827
YGR271W	CTRT_06082
YLL040C	CTRT_03907
YGL206C	CTRT_02909
YGR032W	CTRT_04661
YLR342W	CTRT_04661
YGL195W	CTRT_01932
YOR151C	CTRT_04456
YOR207C	CTRT_00585
YPR010C	CTRT_05038
YOR116C	CTRT_05772
YDR127W	CTRT_00061
YBR218C	CTRT_00259
YGL062W	CTRT_00259
YDR457W	CTRT_01307
YOR326W	CTRT_03654
YGR061C	CTRT_00524
YIL129C	CTRT_02161
YPR184W	CTRT_03951
YOR153W	CTRT_02606	CTRT_02526	CTRT_02576	CTRT_03526	CTRT_00638	CTRT_02337	CTRT_04002
YDR406W	CTRT_02606	CTRT_02526	CTRT_02576	CTRT_03526	CTRT_00638	CTRT_02337	CTRT_04002
YOR328W	CTRT_02606	CTRT_02526	CTRT_02576	CTRT_03526	CTRT_00638	CTRT_02337	CTRT_04002
YLL048C	CTRT_02609
YLR249W	CTRT_02678
YNL014W	CTRT_02678
YJR109C	CTRT_00953
YER166W	CTRT_05269
YDR093W	CTRT_05269
YAL026C	CTRT_05626
YNL132W	CTRT_00388
YGR094W	CTRT_01799
YER164W	CTRT_04792
YBL076C	CTRT_05757
YPL160W	CTRT_00846
YPL226W	CTRT_05921
YGL008C	CTRT_05722
YPL036W	CTRT_05722
YDR011W	CTRT_05971	CTRT_05498	CTRT_01205
YNR070W	CTRT_05971	CTRT_05498	CTRT_01205
YDR170C	CTRT_02500
YOR133W	CTRT_01315
YDR385W	CTRT_01315
YNL088W	CTRT_03824
YIL125W	CTRT_04027
YMR229C	CTRT_01402
YKL210W	CTRT_05715
YJL050W	CTRT_05135
YPL217C	CTRT_04024
YGR218W	CTRT_01023
YGL173C	CTRT_03619
YDL145C	CTRT_02141
YGR281W	CTRT_02100
YNL102W	CTRT_02317
YDL126C	CTRT_04067
YLR305C	CTRT_03116
YMR109W	CTRT_03884
YKL129C	CTRT_03884
YHR186C	CTRT_04547
YIL048W	CTRT_04696
YBR023C	CTRT_03585
YOL021C	CTRT_03518
YER070W	CTRT_01309
YIL066C	CTRT_01309
YLR384C	CTRT_03892
YLR304C	CTRT_03051
YAL035W	CTRT_04004
YMR128W	CTRT_01117
YLR410W	CTRT_05240
YOR290C	CTRT_01420
YDL102W	CTRT_05098
YMR189W	CTRT_03178
YDL185W	CTRT_02148
YLR398C	CTRT_03099
YJL200C	CTRT_00642
YFR031C	CTRT_01853
YOR341W	CTRT_03283
YBR115C	CTRT_04682
YKL215C	CTRT_01340
YER171W	CTRT_04956
YBR084W	CTRT_03112
YGR204W	CTRT_03112
YIL143C	CTRT_00802
YMR080C	CTRT_05276
YER125W	CTRT_01844
YOR304W	CTRT_02230
YCR057C	CTRT_01000
YOR291W	CTRT_01398
YGR217W	CTRT_04411
YBL004W	CTRT_02197
YGL120C	CTRT_02156
YLR087C	CTRT_05255
YBR245C	CTRT_03994
YMR162C	CTRT_00430
YMR186W	CTRT_05008
YPL240C	CTRT_05008
YLL015W	CTRT_03034
YIL126W	CTRT_02434	CTRT_02428
YMR205C	CTRT_05115
YBL023C	CTRT_00716
YPR160W	CTRT_04892
YER091C	CTRT_00928
YGL009C	CTRT_01045
YDR040C	CTRT_04307	CTRT_04991
YDR039C	CTRT_04307	CTRT_04991
YDR038C	CTRT_04307	CTRT_04991
YFR009W	CTRT_04312
YLL026W	CTRT_03067
YGL150C	CTRT_00522
YDR097C	CTRT_03593
YGL167C	CTRT_04916
YGL201C	CTRT_00894
YAL005C	CTRT_04728
YLL024C	CTRT_04728
YDL031W	CTRT_02522
YLR272C	CTRT_01686
YDR293C	CTRT_06076
YPR019W	CTRT_03541
YKL165C	CTRT_03499
YER103W	CTRT_03648
YBL075C	CTRT_03648
YGL026C	CTRT_04034
YLR069C	CTRT_03582
YER110C	CTRT_04809
YLR086W	CTRT_05250
YDR334W	CTRT_01699
YMR308C	CTRT_04006
YKR031C	CTRT_03487
YJL005W	CTRT_05226
YGR240C	CTRT_06094
YER069W	CTRT_03432
YGL022W	CTRT_01261
YCR011C	CTRT_00658
YKR001C	CTRT_05373
YIL078W	CTRT_05234
YLR409C	CTRT_01392
YHL030W	CTRT_05624
YBR114W	CTRT_04680
YOR335C	CTRT_02730
YLR430W	CTRT_02495
YDR238C	CTRT_00399
YMR049C	CTRT_04748
YGR090W	CTRT_01394
YDL229W	CTRT_03109
YNL209W	CTRT_03109
YPL012W	CTRT_04882
YDR283C	CTRT_04861
YLR419W	CTRT_05680
YIL075C	CTRT_03446
YBL105C	CTRT_02299
YLR129W	CTRT_03177
YHR074W	CTRT_01244
YGL207W	CTRT_03812
YDR091C	CTRT_04793
YER013W	CTRT_06143
YKL148C	CTRT_04515	CTRT_03795
YJL045W	CTRT_04515	CTRT_03795
YPL086C	CTRT_02257
YFL036W	CTRT_04363
YML059C	CTRT_02618
YNL163C	CTRT_03963
YJR035W	CTRT_02670
YPL093W	CTRT_02260
YNL123W	CTRT_04400
YJL034W	CTRT_01299
YHR027C	CTRT_03604
YBR121C	CTRT_04512
YPL006W	CTRT_03706
YER036C	CTRT_01803
YAL023C	CTRT_05668
YOR321W	CTRT_05668
YCR093W	CTRT_02760
YGR270W	CTRT_06068
YGL163C	CTRT_03630
YJR138W	CTRT_04628
YOR168W	CTRT_05040
YMR120C	CTRT_00373
YLR028C	CTRT_00373
YLR274W	CTRT_01667
YKL104C	CTRT_02407
YOR330C	CTRT_02847
YOL006C	CTRT_02957
YJR045C	CTRT_01722
YEL030W	CTRT_01722
YLR153C	CTRT_04729
YMR108W	CTRT_02411
YDR234W	CTRT_03911
YKL157W	CTRT_04718
YHR047C	CTRT_04718
YFR015C	CTRT_01001
YLR258W	CTRT_01001
YGL156W	CTRT_00162	CTRT_00156
YBR235W	CTRT_05693
YDR129C	CTRT_05749
YML075C	CTRT_04347
YLR450W	CTRT_04347
YFR019W	CTRT_01429
YOR270C	CTRT_03894
YHR072W	CTRT_01395
YDL215C	CTRT_01673
YDR060W	CTRT_02297
YHR023W	CTRT_05291
YGR245C	CTRT_00595
YOR048C	CTRT_00047
YJL109C	CTRT_03684
YLL034C	CTRT_03196
YDR258C	CTRT_01187
YDR074W	CTRT_04790
YNL271C	CTRT_03570
YPR074C	CTRT_03172
YBR117C	CTRT_03172
YBR127C	CTRT_00643
YBR202W	CTRT_01970
YPR112C	CTRT_02384
YPL167C	CTRT_02255
YGL137W	CTRT_02922
YKR009C	CTRT_05506
YOR086C	CTRT_03284
YNL087W	CTRT_03284
YGR264C	CTRT_06073
YPR181C	CTRT_03847
YML035C	CTRT_01184
YDR037W	CTRT_05605
YDL058W	CTRT_03890
YGR145W	CTRT_05179
YEL022W	CTRT_02174
YJR031C	CTRT_02174
YNR031C	CTRT_02206
YCR073C	CTRT_02206
YHR020W	CTRT_05159
YMR217W	CTRT_03411
YNL061W	CTRT_00381
YBR196C	CTRT_00601
YJL033W	CTRT_00492
YEL032W	CTRT_01719
YAL054C	CTRT_02032
YER025W	CTRT_03201
YDR212W	CTRT_03169
YDR335W	CTRT_00511
YNL250W	CTRT_02382
YLR397C	CTRT_03097
YPL110C	CTRT_06029
YLR259C	CTRT_00613
YFL007W	CTRT_01804
YJL074C	CTRT_02549
YGL238W	CTRT_03973
YPL106C	CTRT_04273
YBR169C	CTRT_04273
YJR016C	CTRT_06147
YGR100W	CTRT_03856
YPR080W	CTRT_03180	CTRT_01833
YBR118W	CTRT_03180	CTRT_01833
YJL012C	CTRT_00507
YLR347C	CTRT_04645
YOR211C	CTRT_00283
YPL082C	CTRT_01597
YPR145W	CTRT_01919
YGR124W	CTRT_01919
YGL245W	CTRT_05062
YLR382C	CTRT_02116
YCL030C	CTRT_00122
YFL008W	CTRT_00730
YJL014W	CTRT_06120
YLR189C	CTRT_00900
YBR038W	CTRT_05100
YBL039C	CTRT_06024
YJR103W	CTRT_06024
YDL143W	CTRT_00496
YJL111W	CTRT_05293
YNL313C	CTRT_02044
YLL031C	CTRT_01441
YLL001W	CTRT_02129
YDR001C	CTRT_01020
YBR001C	CTRT_01020
YIL109C	CTRT_03226
YNL049C	CTRT_03226
YJR064W	CTRT_01726
YLR359W	CTRT_00627
YBL015W	CTRT_05320
YPR159W	CTRT_02279	CTRT_02540	CTRT_02280
YGR143W	CTRT_02279	CTRT_02540	CTRT_02280
YKR097W	CTRT_01062
YKL029C	CTRT_02875
YGR116W	CTRT_04973
YIL142W	CTRT_02077
YEL011W	CTRT_02108
YMR288W	CTRT_00426
YMR301C	CTRT_02766
YMR266W	CTRT_03417
YNL247W	CTRT_03581
YDR430C	CTRT_02238
YNR067C	CTRT_04579
YER017C	CTRT_02135
YNL104C	CTRT_04291
YOR108W	CTRT_04291
YLR289W	CTRT_01489
YCR017C	CTRT_00958
YLR175W	CTRT_03289
YOR317W	CTRT_05829
YMR246W	CTRT_05829
YIL009W	CTRT_05829
YNL106C	CTRT_05775
YOR109W	CTRT_05775
YOR206W	CTRT_00575
YCR042C	CTRT_05759
YLR422W	CTRT_01453	CTRT_01452
YOR128C	CTRT_02291
YOL004W	CTRT_04396
YLR138W	CTRT_00117
YOR204W	CTRT_02248
YPL119C	CTRT_02248
YGL234W	CTRT_03987
YGL006W	CTRT_02183
YMR089C	CTRT_01134
YPR189W	CTRT_03377
YBL079W	CTRT_04812
YER105C	CTRT_04812
YMR304W	CTRT_02092
YPL207W	CTRT_02817
YDL060W	CTRT_03084
YLL018C	CTRT_00783
YJR143C	CTRT_01500
YLR058C	CTRT_05419
YNL330C	CTRT_05635
YHL016C	CTRT_04693	CTRT_04694
YFR030W	CTRT_01925
YLR060W	CTRT_00853
YNL189W	CTRT_05237
YMR290C	CTRT_06078
YGL251C	CTRT_01564
YOL098C	CTRT_05122
YOR356W	CTRT_05312
YNL192W	CTRT_05949	CTRT_05721
YLR222C	CTRT_06000
YCR072C	CTRT_02204
YMR058W	CTRT_02995	CTRT_02996
YNL021W	CTRT_00883
YBR294W	CTRT_00255
YLR092W	CTRT_00255
YDR456W	CTRT_02986
YDR291W	CTRT_03681
YEL013W	CTRT_04061
YBR136W	CTRT_05463
YHR183W	CTRT_03660
YGR256W	CTRT_03660
YHR019C	CTRT_05158
YOR310C	CTRT_03008
YHR170W	CTRT_00663
YLR277C	CTRT_01665
YDR211W	CTRT_05484
YDR477W	CTRT_05385
YER043C	CTRT_06049
YDR023W	CTRT_02556
YML072C	CTRT_04345
YNR053C	CTRT_02726
YKL209C	CTRT_05714
YMR105C	CTRT_00819
YKL127W	CTRT_00819
YDR301W	CTRT_00150
YHR037W	CTRT_06088
YBR080C	CTRT_03639
YLR044C	CTRT_03826
YLR134W	CTRT_03826
YGR087C	CTRT_03826
YKL145W	CTRT_04516
YBL024W	CTRT_00396
YJR121W	CTRT_00125
YLR197W	CTRT_05866
YDL190C	CTRT_02341
YDR188W	CTRT_03769
YBR019C	CTRT_04618
YBL099W	CTRT_04698
YNR013C	CTRT_04612
YOL075C	CTRT_04598
YBR126C	CTRT_00649
YDR109C	CTRT_00254
YNL325C	CTRT_02734
YER065C	CTRT_04702
YML123C	CTRT_04099
YBR296C	CTRT_00221
YOL084W	CTRT_01813
YKL078W	CTRT_02970
YNR001C	CTRT_00747
YCR005C	CTRT_00747
YDR150W	CTRT_04036
YNL267W	CTRT_05300	CTRT_06238
YGL099W	CTRT_02919
YGR200C	CTRT_00489
YNL287W	CTRT_04488
YKL035W	CTRT_00517
YPL235W	CTRT_05116
YGR103W	CTRT_01877
YDL131W	CTRT_01594	CTRT_04686
YDL182W	CTRT_01594	CTRT_04686
YNL321W	CTRT_05792
YGL114W	CTRT_05415
YHR039C	CTRT_01695
YDL160C	CTRT_03970
YFL039C	CTRT_03626
YML093W	CTRT_05878
YAL038W	CTRT_01460
YPR194C	CTRT_00810	CTRT_03011	CTRT_00811	CTRT_00888	CTRT_06219	CTRT_03634	CTRT_00918
YCR037C	CTRT_04839
YJL198W	CTRT_04839
YER081W	CTRT_03447
YIL074C	CTRT_03447
YPL040C	CTRT_00760
YLR276C	CTRT_02886
YBL104C	CTRT_02300
YDR190C	CTRT_03773
YIR002C	CTRT_04048
YGL125W	CTRT_02573
YMR015C	CTRT_04983
YDL164C	CTRT_02631
YDL007W	CTRT_06174
YLR389C	CTRT_05751	CTRT_05771	CTRT_02123
YHR018C	CTRT_05176
YHR164C	CTRT_03009
YPL125W	CTRT_05155
YKL010C	CTRT_00964
YOR014W	CTRT_01785
YPL262W	CTRT_05589
YDL195W	CTRT_04194
YBR198C	CTRT_00410
YBR143C	CTRT_01651
YER090W	CTRT_00931
YGL253W	CTRT_00414
YFR053C	CTRT_00414
YNR011C	CTRT_02323
YBL007C	CTRT_01255
YHR007C	CTRT_05283
YPL043W	CTRT_04719
YFL034W	CTRT_00854
YLR083C	CTRT_00136
YDR107C	CTRT_00136
YGR138C	CTRT_03231
YPR156C	CTRT_03231
YAL053W	CTRT_03117
YJL008C	CTRT_04285
YDL178W	CTRT_02583
YOR217W	CTRT_01529
YKR039W	CTRT_06203
YER165W	CTRT_04791
YOR063W	CTRT_01867
YGL139W	CTRT_04026
YPL221W	CTRT_04026
YGR125W	CTRT_00951
YFR044C	CTRT_06046
YDR536W	CTRT_05416
YNL220W	CTRT_03394
YKR093W	CTRT_06212	CTRT_06213
YOL090W	CTRT_03762
YOR027W	CTRT_05305
YGR254W	CTRT_03163	CTRT_04184
YHR174W	CTRT_03163	CTRT_04184
YBL022C	CTRT_00403
YGL078C	CTRT_03355
YGL084C	CTRT_03643
YFL018C	CTRT_03071
YLR378C	CTRT_05573
YKR002W	CTRT_06236	CTRT_05298
YER176W	CTRT_00667
YBR229C	CTRT_05244
YOR160W	CTRT_02715
YNL161W	CTRT_03331
YPR173C	CTRT_05558
YNL059C	CTRT_00382
YDR256C	CTRT_04203
YMR190C	CTRT_01930
YMR131C	CTRT_03546
YOR093C	CTRT_02118
YPR026W	CTRT_04193
YML100W	CTRT_02048
YMR261C	CTRT_02048
YDR232W	CTRT_00881
YLL029W	CTRT_01106
YMR297W	CTRT_05137
YPR117W	CTRT_03857
YDR394W	CTRT_01319
YGR258C	CTRT_00480
YLR196W	CTRT_00191
YOR117W	CTRT_03766
YAL017W	CTRT_05701
YOL045W	CTRT_05701
YBR263W	CTRT_05141
YJR065C	CTRT_01716
YHL032C	CTRT_00564
YDR062W	CTRT_03672
YBL011W	CTRT_02630
YGR109W-B	CTRT_02363
YIL082W-A	CTRT_02363
YML057W	CTRT_04384
YLR433C	CTRT_04384
YER082C	CTRT_03387
YNR008W	CTRT_04390
YGL048C	CTRT_01940
YLR096W	CTRT_01054
YDR122W	CTRT_01054
YER086W	CTRT_01490
YCL017C	CTRT_04923
YHR042W	CTRT_00485
YKR050W	CTRT_00353
YOR259C	CTRT_00363
YAL062W	CTRT_04035
YOR375C	CTRT_04035
YMR001C	CTRT_04398
YGR211W	CTRT_04412
YNL329C	CTRT_01462
YDR342C	CTRT_01165	CTRT_01164	CTRT_01648
YDR343C	CTRT_01165	CTRT_01164	CTRT_01648
YHR092C	CTRT_01165	CTRT_01164	CTRT_01648
YDR345C	CTRT_01165	CTRT_01164	CTRT_01648
YLR081W	CTRT_01165	CTRT_01164	CTRT_01648
YHR094C	CTRT_01165	CTRT_01164	CTRT_01648
YJL219W	CTRT_01165	CTRT_01164	CTRT_01648
YOL156W	CTRT_01165	CTRT_01164	CTRT_01648
YHR096C	CTRT_01165	CTRT_01164	CTRT_01648
YJL214W	CTRT_01165	CTRT_01164	CTRT_01648
YFL011W	CTRT_01165	CTRT_01164	CTRT_01648
YMR011W	CTRT_01165	CTRT_01164	CTRT_01648
YML010W	CTRT_01240
YJL080C	CTRT_03463
YMR167W	CTRT_00069
YOR046C	CTRT_02367
YCR053W	CTRT_05518
YBR097W	CTRT_02818
YHR205W	CTRT_01449
YNR055C	CTRT_03318
YMR307W	CTRT_04296
YMR076C	CTRT_01705
YAL019W	CTRT_02669
YJL010C	CTRT_04757
YPL263C	CTRT_03624
YLR303W	CTRT_00016
YNL238W	CTRT_03249
YAL016W	CTRT_05670
YPL008W	CTRT_01218
YDR128W	CTRT_00973
YOL097C	CTRT_03521
YPL265W	CTRT_04646
YCL057W	CTRT_04511
YOL066C	CTRT_05358
YMR196W	CTRT_00461
YBR081C	CTRT_05863
YNL241C	CTRT_03250
YDL095W	CTRT_04990
YDL093W	CTRT_04990
YER136W	CTRT_03717
YOL011W	CTRT_05889
YMR008C	CTRT_05889
YMR006C	CTRT_05889
YLR371W	CTRT_01178
YGR070W	CTRT_01178
YGL190C	CTRT_01251
YHR028C	CTRT_05429
YOL130W	CTRT_02416
YFL050C	CTRT_02416
YNR050C	CTRT_05710
YOL058W	CTRT_01005
YLR174W	CTRT_00909
YNL009W	CTRT_00909
YHR079C	CTRT_04146
YDL240W	CTRT_01027
YLR355C	CTRT_02949
YBR041W	CTRT_02936
YLR113W	CTRT_01181
YDR502C	CTRT_04100
YLR180W	CTRT_04100
YGR019W	CTRT_01571
YDR189W	CTRT_03772
YML069W	CTRT_01387
YPR035W	CTRT_00556
YGL012W	CTRT_05501
YDL066W	CTRT_01521
YEL063C	CTRT_02958	CTRT_02972	CTRT_02945
YNL270C	CTRT_02958	CTRT_02972	CTRT_02945
YNL268W	CTRT_02958	CTRT_02972	CTRT_02945
YCR012W	CTRT_02937
YIL107C	CTRT_03252
YHR135C	CTRT_02461
YNL154C	CTRT_02461
YGL186C	CTRT_03293
YER052C	CTRT_03863
YIL046W	CTRT_04413
YNL112W	CTRT_00923
YDL188C	CTRT_02151
YDL134C	CTRT_02151
YGL194C	CTRT_05503
YML126C	CTRT_05936
YFL022C	CTRT_04670
YPL203W	CTRT_01736
YGL027C	CTRT_04033
YNL142W	CTRT_00004
YKL126W	CTRT_03167
YMR104C	CTRT_03167
YBR006W	CTRT_02332
YHR068W	CTRT_02401
YOL060C	CTRT_02354
YOR361C	CTRT_05104
YAL036C	CTRT_04005
YPL023C	CTRT_02026
YKR059W	CTRT_04436
YJL138C	CTRT_04436
YPR111W	CTRT_01796
YGR092W	CTRT_01796
YDR375C	CTRT_00657
YER178W	CTRT_03732
YAL067C	CTRT_00687	CTRT_00662
YJR132W	CTRT_00084
YJL153C	CTRT_05828
YOL145C	CTRT_04903
YGR287C	CTRT_06099	CTRT_06101	CTRT_06083	CTRT_06079	CTRT_05791
YOL157C	CTRT_06099	CTRT_06101	CTRT_06083	CTRT_06079	CTRT_05791
YIL172C	CTRT_06099	CTRT_06101	CTRT_06083	CTRT_06079	CTRT_05791
YJL221C	CTRT_06099	CTRT_06101	CTRT_06083	CTRT_06079	CTRT_05791
YBR299W	CTRT_06099	CTRT_06101	CTRT_06083	CTRT_06079	CTRT_05791
YGR292W	CTRT_06099	CTRT_06101	CTRT_06083	CTRT_06079	CTRT_05791
YJL216C	CTRT_06099	CTRT_06101	CTRT_06083	CTRT_06079	CTRT_05791
YFL055W	CTRT_04064
YBR073W	CTRT_02020
YOR124C	CTRT_00656
YGR055W	CTRT_03462
YPL091W	CTRT_02682
YHR077C	CTRT_01200
YKL135C	CTRT_02422
YJR010W	CTRT_03661
YNL117W	CTRT_03389
YIR031C	CTRT_03389
YKL015W	CTRT_04183
YDL029W	CTRT_05955
YJL197W	CTRT_04237
YLR253W	CTRT_02685
YOL057W	CTRT_05410
YER049W	CTRT_03864
YLR234W	CTRT_02493
YEL060C	CTRT_05182
YOR191W	CTRT_00121
YLR401C	CTRT_01391
YGL055W	CTRT_05479
YER073W	CTRT_01342
YOR374W	CTRT_01342
YOL081W	CTRT_03531
YBR140C	CTRT_03531
YDR496C	CTRT_01658
YIL103W	CTRT_01524
YGL216W	CTRT_02455
YOR067C	CTRT_02368
YNL243W	CTRT_05168
YBR166C	CTRT_00228
YER006W	CTRT_04047
YGL236C	CTRT_03978
YML085C	CTRT_05941
YML124C	CTRT_05941
YEL036C	CTRT_01854
YHL040C	CTRT_01806
YHL047C	CTRT_01806
YDR294C	CTRT_02474
YKL173W	CTRT_01611
YOR165W	CTRT_03725
YDR481C	CTRT_03230	CTRT_03247
YKL197C	CTRT_04869
YHR169W	CTRT_00592
YGR233C	CTRT_01018
YBL066C	CTRT_00892
YHR194W	CTRT_04330
YKR056W	CTRT_04438
YJL212C	CTRT_00886
YBR281C	CTRT_04838
YJL101C	CTRT_03986
YBR142W	CTRT_01650
YER133W	CTRT_02665
YBR025C	CTRT_04493
YKL103C	CTRT_02402
YPR088C	CTRT_00971
YGL148W	CTRT_02650
YGR266W	CTRT_06104
YNL023C	CTRT_00904
YFL004W	CTRT_00736
YPL019C	CTRT_00736
YHR120W	CTRT_00376
YLR240W	CTRT_04216
YDL112W	CTRT_00317
YML016C	CTRT_00606
YDR436W	CTRT_00606
YGR210C	CTRT_03378
YOR087W	CTRT_01712
YGL205W	CTRT_02377	CTRT_02721	CTRT_02374
YGR185C	CTRT_00338
YNL298W	CTRT_03317
YDR172W	CTRT_02005
YDL040C	CTRT_05309
YBR094W	CTRT_00209
YCR098C	CTRT_01909
YKL064W	CTRT_00001
YDR324C	CTRT_02394
YDR365C	CTRT_04082
YLR004C	CTRT_02216
YNL045W	CTRT_03303
YIR028W	CTRT_02643	CTRT_02616	CTRT_02594
YBR021W	CTRT_02643	CTRT_02616	CTRT_02594
YBL042C	CTRT_02643	CTRT_02616	CTRT_02594
YOL103W	CTRT_01635
YDR497C	CTRT_01635
YFR002W	CTRT_01220
YKL046C	CTRT_01228
YPL022W	CTRT_02028
YBL008W	CTRT_01080
YIL091C	CTRT_00679
YHR065C	CTRT_05883
YAR035W	CTRT_04354
YMR309C	CTRT_00194
YKL181W	CTRT_05248
YIR007W	CTRT_06142
YIL002C	CTRT_02009
YLR002C	CTRT_05181
YMR278W	CTRT_05613
YBR017C	CTRT_01481
YPL109C	CTRT_00022
YPL147W	CTRT_01043
YKR089C	CTRT_06185
YOR081C	CTRT_06185
YIL147C	CTRT_00987
YLL039C	CTRT_05622
YHR030C	CTRT_01071
YLR188W	CTRT_00899
YKR024C	CTRT_04852
YOR227W	CTRT_05034
YPL137C	CTRT_05034
YAL021C	CTRT_03152
YIR034C	CTRT_03875
YDR270W	CTRT_05969
YOL122C	CTRT_01741	CTRT_01742
YGR274C	CTRT_03966
YDR012W	CTRT_03686
YBR031W	CTRT_03686
YDR158W	CTRT_01385
YDL132W	CTRT_02143
YJL102W	CTRT_04186
YAL012W	CTRT_03091
YAL048C	CTRT_04392
YCL018W	CTRT_04924
YDL244W	CTRT_05917
YFL058W	CTRT_05917
YNL332W	CTRT_05917
YJR156C	CTRT_05917
YDL014W	CTRT_03780
YPL116W	CTRT_00164
YLR310C	CTRT_02623
YML103C	CTRT_03415
YOL023W	CTRT_04993
YJL026W	CTRT_01698
YKL134C	CTRT_03003
YPR138C	CTRT_02410
YGR121C	CTRT_02410
YGR184C	CTRT_00339
YGL097W	CTRT_05099
YLR241W	CTRT_04256
YER056C	CTRT_02059
YER060W-A	CTRT_02059
YER060W	CTRT_02059
YDL047W	CTRT_04720
YJL095W	CTRT_05218
YML086C	CTRT_05879
YBR170C	CTRT_04274
YCR032W	CTRT_04239
YMR303C	CTRT_05482	CTRT_06113	CTRT_05127	CTRT_05197
YOL086C	CTRT_05482	CTRT_06113	CTRT_05127	CTRT_05197
YBR145W	CTRT_05482	CTRT_06113	CTRT_05127	CTRT_05197
YMR083W	CTRT_05482	CTRT_06113	CTRT_05127	CTRT_05197
YKL211C	CTRT_03500
YOR161C	CTRT_04298
YDL019C	CTRT_03213
YAR042W	CTRT_03213
YOR196C	CTRT_00165
YOR272W	CTRT_03409
YLL011W	CTRT_02124	CTRT_06202	CTRT_06223
YHL011C	CTRT_01399
YLR438W	CTRT_00013
YKL022C	CTRT_03877
YNR065C	CTRT_03536
YJL222W	CTRT_03536
YIL173W	CTRT_03536
YBL017C	CTRT_03536
YHR113W	CTRT_04076	CTRT_04069
YMR165C	CTRT_01246
YDR021W	CTRT_04810
YHR064C	CTRT_03925
YKL017C	CTRT_04178
YNL183C	CTRT_04206
YLR144C	CTRT_02871
YNL207W	CTRT_03107
YDL194W	CTRT_02338
YDL138W	CTRT_02338
YDR341C	CTRT_04449
YHR091C	CTRT_04449
YFL033C	CTRT_05071
YPL154C	CTRT_01724
YJL098W	CTRT_05220
YKR028W	CTRT_05220
YGR155W	CTRT_04593
YGR170W	CTRT_06072
YKR038C	CTRT_05729
YGL077C	CTRT_01121	CTRT_01125
YBR043C	CTRT_02823
YOL034W	CTRT_00790
YER015W	CTRT_02563	CTRT_01503	CTRT_05500	CTRT_04022
YLR432W	CTRT_01783
YHR216W	CTRT_01783
YML056C	CTRT_01783
YMR145C	CTRT_02605	CTRT_02112
YDL085W	CTRT_02605	CTRT_02112
YLR451W	CTRT_03202
YHR005C	CTRT_06128
YOR243C	CTRT_02014
YJL087C	CTRT_05056
YIL130W	CTRT_00843	CTRT_05933
YBR139W	CTRT_04821
YJR040W	CTRT_02313
YNL308C	CTRT_02414
YJR072C	CTRT_04844
YNL071W	CTRT_05084
YCR008W	CTRT_00651
YOR001W	CTRT_04504
YNL256W	CTRT_05355
YCL024W	CTRT_04104
YDR507C	CTRT_04104
YEL042W	CTRT_02250
YMR129W	CTRT_01118
YLR163C	CTRT_04798
YOR323C	CTRT_05627
YOR370C	CTRT_05659
YML042W	CTRT_00243
YFL002C	CTRT_02676
YDL001W	CTRT_02195
YDL210W	CTRT_04817
YNL297C	CTRT_03588
YDR101C	CTRT_04786
YNR047W	CTRT_01951
YCR091W	CTRT_01951
YBR079C	CTRT_03562
YIR006C	CTRT_01186
YMR302C	CTRT_00754
YPL009C	CTRT_00857
YPL259C	CTRT_06146
YFL037W	CTRT_04373
YLR027C	CTRT_02668
YGL119W	CTRT_04443
YPL266W	CTRT_03623
YAR007C	CTRT_01108
YOR219C	CTRT_00576
YML099C	CTRT_03264
YPL028W	CTRT_01584
YGR173W	CTRT_06086
YPR003C	CTRT_03723
YLL028W	CTRT_04985	CTRT_04977
YHR073W	CTRT_00345
YGR192C	CTRT_05666
YJR009C	CTRT_05666
YJL052W	CTRT_05666
YOR388C	CTRT_05359	CTRT_00534	CTRT_00547
YFR038W	CTRT_02179
YJL167W	CTRT_01606
YOR303W	CTRT_00199
YML115C	CTRT_05614
YGL211W	CTRT_00195
YOR273C	CTRT_00356
YDR159W	CTRT_01383
YPL153C	CTRT_06214
YDR353W	CTRT_05987
YHR106W	CTRT_05987
YML054C	CTRT_03633	CTRT_03635
YDL234C	CTRT_05146
YOR175C	CTRT_01687
YPL184C	CTRT_02788
YGL040C	CTRT_01172
YER003C	CTRT_01997
YLR034C	CTRT_01127
YPL175W	CTRT_00367
YHR050W	CTRT_03659
YFR006W	CTRT_03718
YDR047W	CTRT_02022
YGR244C	CTRT_00671
YCR028C	CTRT_03938
YKL212W	CTRT_03359
YDR148C	CTRT_03072
YLR244C	CTRT_03767
YNL275W	CTRT_04037
YJR036C	CTRT_02307
YLR328W	CTRT_01044
YGR010W	CTRT_01044
YNL064C	CTRT_00384
YMR012W	CTRT_04498
YPL270W	CTRT_05411
YBL030C	CTRT_05268
YBR085W	CTRT_05268
YOR348C	CTRT_03683	CTRT_03676
YHR171W	CTRT_00668
YIR023W	CTRT_00983
YBR221C	CTRT_05738
YGR286C	CTRT_03910
YMR224C	CTRT_04860
YBR179C	CTRT_00274
YGL202W	CTRT_01079
YBR018C	CTRT_04621
YJR152W	CTRT_02527
YMR231W	CTRT_04053
YLR195C	CTRT_00190
YER141W	CTRT_02934
YJR130C	CTRT_04348
YML082W	CTRT_04348
YJL207C	CTRT_00977
YOL010W	CTRT_01684
YLR231C	CTRT_03162
YNL172W	CTRT_04367
YER095W	CTRT_00891
YDR395W	CTRT_01345
YFR048W	CTRT_05061
YDR388W	CTRT_05789
YER080W	CTRT_04427
YMR238W	CTRT_01122
YBR220C	CTRT_05726
YBR003W	CTRT_01016
YKL027W	CTRT_01094
YER005W	CTRT_04045
YDR208W	CTRT_02191
YPL131W	CTRT_05035
YEL058W	CTRT_03651
YOR099W	CTRT_02133
YJR117W	CTRT_00012
YGL091C	CTRT_04059
YCR068W	CTRT_02861
YIL067C	CTRT_01310
YOR209C	CTRT_05154
YDL198C	CTRT_02890
YIL094C	CTRT_00945
YJR148W	CTRT_01575	CTRT_06204
YHR208W	CTRT_01575	CTRT_06204
YBR247C	CTRT_05175	CTRT_05147
YGL144C	CTRT_06109
YDL109C	CTRT_06109
YML008C	CTRT_02396
YHL007C	CTRT_05444
YOR241W	CTRT_01591
YJL062W	CTRT_04502
YNR043W	CTRT_04280
YHR009C	CTRT_04071
YOR119C	CTRT_04080
YPL122C	CTRT_00586
YOR136W	CTRT_01317
YNL273W	CTRT_02716
YPL104W	CTRT_04758
YBR298C	CTRT_06081	CTRT_06100	CTRT_06084	CTRT_06098
YJR160C	CTRT_06081	CTRT_06100	CTRT_06084	CTRT_06098
YDL247W	CTRT_06081	CTRT_06100	CTRT_06084	CTRT_06098
YGR289C	CTRT_06081	CTRT_06100	CTRT_06084	CTRT_06098
YHR001W	CTRT_06237	CTRT_05301
YKR003W	CTRT_06237	CTRT_05301
YPL183C	CTRT_05756
YKL045W	CTRT_03811
YPR110C	CTRT_01473
YOR296W	CTRT_04395
YGR252W	CTRT_00664
YGL003C	CTRT_01113
YOL033W	CTRT_00789
YDL103C	CTRT_06013
YJL069C	CTRT_04982
YMR170C	CTRT_00532
YMR169C	CTRT_00532
YJL060W	CTRT_01368
YLR383W	CTRT_04962
YGR285C	CTRT_00260
YGR246C	CTRT_00594
YDL149W	CTRT_02528
YJL128C	CTRT_02256
YNL082W	CTRT_02080
YLR300W	CTRT_04334
YOR190W	CTRT_04334
YDR160W	CTRT_01454
YGL001C	CTRT_04041
YHR024C	CTRT_05290
YBR160W	CTRT_00650
YBR286W	CTRT_01938
YDR452W	CTRT_04887
YOR187W	CTRT_04368
YDL084W	CTRT_00129
YLR362W	CTRT_01284
YBR237W	CTRT_05692
YPR047W	CTRT_01150
YLR340W	CTRT_04885
YPL030W	CTRT_04705
YBR011C	CTRT_01937
YJL141C	CTRT_01613
YBR249C	CTRT_04527
YGR175C	CTRT_05483
YOL059W	CTRT_02011
YDL022W	CTRT_02011
YPL145C	CTRT_01535
YOR237W	CTRT_01535
YFL003C	CTRT_00856
YNL212W	CTRT_03028
YPL204W	CTRT_02811
YKR095W	CTRT_00043
YIL149C	CTRT_00043
YKR069W	CTRT_01367
YJR077C	CTRT_03343
YOR065W	CTRT_01636
YGL049C	CTRT_01941
YGR162W	CTRT_01941
YDR448W	CTRT_04073
YNR012W	CTRT_02324
YJR131W	CTRT_04351
YJL168C	CTRT_02012
YGL131C	CTRT_03834
YNL083W	CTRT_02078
YLR314C	CTRT_04736
YLR172C	CTRT_05542	CTRT_05527
YBR162C	CTRT_02154
YHR098C	CTRT_01189
YKL213C	CTRT_03392
YGL241W	CTRT_04918
YER145C	CTRT_03698	CTRT_03689
YDR044W	CTRT_02611
YDR421W	CTRT_04783
YMR203W	CTRT_04020
YOR267C	CTRT_06199
YDR300C	CTRT_05787
YHR033W	CTRT_05787
YBL091C	CTRT_02746
YOL124C	CTRT_02524
YHR102W	CTRT_01622
YJL154C	CTRT_01549
YOR176W	CTRT_01688
YDR264C	CTRT_03596
YOR034C	CTRT_03596
YBR058C	CTRT_01426
YPR069C	CTRT_01762
YCR092C	CTRT_01949
YHR190W	CTRT_01858
YJR033C	CTRT_02186
YOR061W	CTRT_01639
YOR074C	CTRT_01661
YKL014C	CTRT_04176
YJR001W	CTRT_04933
YPR041W	CTRT_06018
YKL085W	CTRT_00226
YDL128W	CTRT_03171
YDR390C	CTRT_03998
YIL123W	CTRT_02944
YNL066W	CTRT_02944
YLR228C	CTRT_03159
YDR213W	CTRT_03159
YER126C	CTRT_02253
YKR067W	CTRT_01364
YPR103W	CTRT_01899
YOL030W	CTRT_06145
YMR250W	CTRT_03478	CTRT_03472
YDR105C	CTRT_03544
YNL242W	CTRT_01508
YGR171C	CTRT_06069
YDL174C	CTRT_04364	CTRT_01343
YBR029C	CTRT_05459
YPR029C	CTRT_00816
YMR277W	CTRT_05610
YIL166C	CTRT_05011	CTRT_05012	CTRT_04011
YBL106C	CTRT_02999
YPR032W	CTRT_02999
YFR024C-A	CTRT_01630
YHR016C	CTRT_01630
YDL153C	CTRT_00495
YGR194C	CTRT_03873
YHR107C	CTRT_04784
YOR271C	CTRT_03413
YOR141C	CTRT_04468
YFL053W	CTRT_03266
YIL108W	CTRT_02440
YNL229C	CTRT_01617
YDL097C	CTRT_00321
YFR004W	CTRT_03719
YBR243C	CTRT_01670
YMR247C	CTRT_00005
YGL180W	CTRT_03948
YKL194C	CTRT_04326
YGR157W	CTRT_00924
YHR048W	CTRT_02884
YPR137W	CTRT_00827
YNL101W	CTRT_03471	CTRT_03461
YHR188C	CTRT_00428
YMR221C	CTRT_00526
YER047C	CTRT_05876
YOR181W	CTRT_05891
YHR108W	CTRT_04777
YDR358W	CTRT_04777
YGR163W	CTRT_00782
YLR399C	CTRT_05242
YLR420W	CTRT_05343
YKR079C	CTRT_06186
YER099C	CTRT_00218
YBL068W	CTRT_00218
YMR237W	CTRT_03192
YOR299W	CTRT_03192
YDR120C	CTRT_00990
YDR083W	CTRT_01842
YJL042W	CTRT_00694
YKL113C	CTRT_00417
YPR016C	CTRT_03113
YGR086C	CTRT_01890	CTRT_04690
YPL004C	CTRT_01890	CTRT_04690
YIL160C	CTRT_01068	CTRT_02168
YHR119W	CTRT_04399
YHL003C	CTRT_00979
YKL008C	CTRT_00979
YCR034W	CTRT_03563
YAL041W	CTRT_05313
YOL061W	CTRT_01674
YLR319C	CTRT_04007
YER156C	CTRT_04597
YPL195W	CTRT_02439
YOL115W	CTRT_04536
YNL299W	CTRT_04536
YBL061C	CTRT_02457
YER107C	CTRT_02740
YNL139C	CTRT_01632
YLR386W	CTRT_03079
YJR007W	CTRT_04191
YNR033W	CTRT_03889
YDR338C	CTRT_01143
YLR447C	CTRT_00119
YDR331W	CTRT_04157
YKL155C	CTRT_04551
YLR343W	CTRT_04635
YBR055C	CTRT_03547
YCL004W	CTRT_04910
YPR048W	CTRT_01149
YLR286C	CTRT_05827
YCR023C	CTRT_04581	CTRT_02846
YGR202C	CTRT_00086
YMR241W	CTRT_02984
YER114C	CTRT_00963
YBL085W	CTRT_00963
YBL016W	CTRT_03810
YLR143W	CTRT_01289
YLR354C	CTRT_00726
YGR043C	CTRT_00726
YNL277W	CTRT_00901
YOL140W	CTRT_02210
YJR139C	CTRT_04629
YNL121C	CTRT_05095
YHR117W	CTRT_05095
YDL108W	CTRT_04213
YHR111W	CTRT_04079
YKL004W	CTRT_05376
YBL047C	CTRT_03491
YHR202W	CTRT_02053
YHR166C	CTRT_03039
YDL141W	CTRT_05783
YLR336C	CTRT_00734
YDL100C	CTRT_04676
YOR002W	CTRT_00695
YDL101C	CTRT_06118
YPL050C	CTRT_02261
YKL205W	CTRT_04981
YEL046C	CTRT_00533	CTRT_03338	CTRT_03299
YOR233W	CTRT_00903
YPL141C	CTRT_00903
YGL141W	CTRT_00080
YPL042C	CTRT_01578
YLR166C	CTRT_03741
YER113C	CTRT_00961
YLL041C	CTRT_00535
YPL029W	CTRT_01588
YOR262W	CTRT_05322
YPR108W	CTRT_05959
YBL097W	CTRT_03850
YMR047C	CTRT_02220
YNL307C	CTRT_02916
YMR034C	CTRT_04214	CTRT_05773
YCR002C	CTRT_00418
YLR337C	CTRT_01671
YKL188C	CTRT_03441
YIL035C	CTRT_05779
YMR116C	CTRT_04856
YOR346W	CTRT_03903
YPL179W	CTRT_05499
YOR244W	CTRT_06195
YLR187W	CTRT_03455
YNL278W	CTRT_03455
YLR117C	CTRT_00454
YKL179C	CTRT_01287
YBL098W	CTRT_06171
YGL115W	CTRT_05427
YHR032W	CTRT_05148
YBR074W	CTRT_02023
YGR060W	CTRT_00908
YGR012W	CTRT_02772
YPL133C	CTRT_00574
YPL169C	CTRT_00369
YOR197W	CTRT_02519
YKR096W	CTRT_00045
YIL151C	CTRT_00045
YJR145C	CTRT_04461
YHR203C	CTRT_04461
YPL172C	CTRT_05324
YML074C	CTRT_04346
YLR449W	CTRT_04346
YIL104C	CTRT_01525
YFL047W	CTRT_03129
YLR299W	CTRT_04355
YNL317W	CTRT_04093
YDR402C	CTRT_00514
YBR034C	CTRT_04404
YKL172W	CTRT_01605
YKR081C	CTRT_01485
YIL022W	CTRT_06170
YKL081W	CTRT_02705
YPL048W	CTRT_02705
YPL212C	CTRT_02810
YNL201C	CTRT_04641
YLR014C	CTRT_06105
YPR033C	CTRT_06155
YBR132C	CTRT_00051	CTRT_00040
YOL016C	CTRT_02013
YFR014C	CTRT_02013
YLR208W	CTRT_02597
YML061C	CTRT_03057
YLR243W	CTRT_03774
YMR096W	CTRT_04626
YFL059W	CTRT_04626
YNL333W	CTRT_04626
YBR287W	CTRT_03145
YOR254C	CTRT_00372
YHR123W	CTRT_05003
YNL130C	CTRT_05003
YDR006C	CTRT_00654
YFL001W	CTRT_02675
YGR159C	CTRT_04290
YKL184W	CTRT_04383
YPR140W	CTRT_01874
YNL237W	CTRT_03248
YLR056W	CTRT_04480
YML063W	CTRT_04344
YLR441C	CTRT_04344
YER078C	CTRT_02467
YOR005C	CTRT_01324
YNL141W	CTRT_01761
YHR178W	CTRT_04421
YER087W	CTRT_00939
YIR029W	CTRT_01131
YCL040W	CTRT_03132
YDR516C	CTRT_03132
YHL036W	CTRT_02610	CTRT_02613
YBL035C	CTRT_04155
YGR231C	CTRT_02343
YDR465C	CTRT_05285
YNL191W	CTRT_05221
YJR119C	CTRT_00126
YOR056C	CTRT_02542
YLR293C	CTRT_01792
YOR185C	CTRT_01792
YGR047C	CTRT_02564
YNL231C	CTRT_04764
YOL077C	CTRT_03515
YNL006W	CTRT_00622
YOR274W	CTRT_03421
YPL063W	CTRT_04120
YCR061W	CTRT_03332
YHR025W	CTRT_05282
YNR058W	CTRT_05854
YHR114W	CTRT_02164
YLR324W	CTRT_01092
YJR068W	CTRT_04872
YJL172W	CTRT_00287	CTRT_00280
YJL084C	CTRT_05397
YKR021W	CTRT_05397
YDR244W	CTRT_00123
YGR187C	CTRT_00246
YGR028W	CTRT_00753
YKL191W	CTRT_00107
YIL039W	CTRT_06197
YKR042W	CTRT_03668
YJL116C	CTRT_03668
YBL037W	CTRT_04169
YGL116W	CTRT_02979
YMR185W	CTRT_04012
YOR378W	CTRT_03278
YBR159W	CTRT_00620
YLR005W	CTRT_01241
YGL225W	CTRT_03972
YGR054W	CTRT_04649
YGR255C	CTRT_04559
YGL112C	CTRT_05699
YBR008C	CTRT_02412	CTRT_03501
YBL084C	CTRT_00962
YBR155W	CTRT_04372
YLR130C	CTRT_01372
YGL203C	CTRT_04891
YOL049W	CTRT_03089
YBR093C	CTRT_00890	CTRT_00902	CTRT_00898	CTRT_00134
YBR092C	CTRT_00890	CTRT_00902	CTRT_00898	CTRT_00134
YAR071W	CTRT_00890	CTRT_00902	CTRT_00898	CTRT_00134
YHR215W	CTRT_00890	CTRT_00902	CTRT_00898	CTRT_00134
YDL024C	CTRT_00890	CTRT_00902	CTRT_00898	CTRT_00134
YFR028C	CTRT_02930
YGL065C	CTRT_02748
YFL045C	CTRT_04654
YLL045C	CTRT_02516	CTRT_04089
YHL033C	CTRT_02516	CTRT_04089
YMR305C	CTRT_02093
YGR279C	CTRT_02093
YGR189C	CTRT_00263
YKR048C	CTRT_01047
YER155C	CTRT_04965
YPL097W	CTRT_02971
YKL092C	CTRT_05277
YEL021W	CTRT_02175
YNL075W	CTRT_00354
YDR407C	CTRT_05842
YJR124C	CTRT_05507
YCL059C	CTRT_04103
YOR018W	CTRT_01434
YGR132C	CTRT_02431	CTRT_02462
YKR061W	CTRT_01604
YJL139C	CTRT_01604
YDR245W	CTRT_00009
YBR291C	CTRT_02320
YGL169W	CTRT_04917
YJL088W	CTRT_05401
YMR146C	CTRT_04678
YPR201W	CTRT_03764
YPL031C	CTRT_04704
YJL092W	CTRT_02345
YNL248C	CTRT_01168
YBR180W	CTRT_00513
YNL227C	CTRT_00777
YJR005W	CTRT_03680
YJR095W	CTRT_06032
YNL218W	CTRT_04789
YHR070W	CTRT_00326
YGL192W	CTRT_01256
YBR061C	CTRT_05604
YNL125C	CTRT_05559	CTRT_05560
YNL007C	CTRT_00621
YPL057C	CTRT_01978
YBR161W	CTRT_01978
YKL114C	CTRT_02221
YML121W	CTRT_01857
YNL257C	CTRT_04562
YHR155W	CTRT_04562
YER053C	CTRT_02069
YLR248W	CTRT_01744
YOR334W	CTRT_00872
YOR157C	CTRT_05843
YDR099W	CTRT_04785
YER177W	CTRT_04785
YPL088W	CTRT_04425	CTRT_04683
YDR372C	CTRT_01428
YKL140W	CTRT_01138
YIL155C	CTRT_03777
YKL021C	CTRT_03876
YLR377C	CTRT_05570
YDR049W	CTRT_02021
YGR253C	CTRT_00670
YBR267W	CTRT_04503
YML020W	CTRT_02232
YMR285C	CTRT_02779
YKR080W	CTRT_03927
YOR090C	CTRT_03095
YJL155C	CTRT_03101
YOL100W	CTRT_03523
YDR490C	CTRT_03523
YLL057C	CTRT_03492
YLL019C	CTRT_03622
YNL029C	CTRT_00674
YIL085C	CTRT_00674
YHR158C	CTRT_04288
YGR238C	CTRT_04288
YJL093C	CTRT_00105
YHR132C	CTRT_02582
YJR140C	CTRT_05585
YCR094W	CTRT_02729
YNR048W	CTRT_02729
YOL152W	CTRT_04928
YOR038C	CTRT_05983
YDR297W	CTRT_01360
YMR139W	CTRT_01582
YDL079C	CTRT_01582
YJL204C	CTRT_05296	CTRT_06241
YMR110C	CTRT_05010	CTRT_04471
YBL041W	CTRT_00145
YLR100W	CTRT_00974
YDR392W	CTRT_05809
YLR186W	CTRT_04106
YLR075W	CTRT_04652
YOR261C	CTRT_05323
YJR049C	CTRT_02249
YEL041W	CTRT_02249
YPL222W	CTRT_03263	CTRT_03275
YER019W	CTRT_00640
YFR047C	CTRT_03983
YEL064C	CTRT_05317
YNR019W	CTRT_01764	CTRT_01765
YCR048W	CTRT_01764	CTRT_01765
YDL042C	CTRT_03242
YOL068C	CTRT_03242
YGL028C	CTRT_05458
YDL201W	CTRT_00433
YMR023C	CTRT_01147
YOR006C	CTRT_01328
YNL169C	CTRT_04366
YOL141W	CTRT_04416
YLR142W	CTRT_06001
YPR091C	CTRT_05464
YPL220W	CTRT_02920
YGL135W	CTRT_02920
YHL010C	CTRT_01400
YHL008C	CTRT_02865
YIR008C	CTRT_06141
YLR055C	CTRT_05976
YMR121C	CTRT_00374
YLR029C	CTRT_00374
YHR104W	CTRT_05978	CTRT_05993
YBR046C	CTRT_01751
YER061C	CTRT_02531
YNL022C	CTRT_00885
YIR004W	CTRT_03302
YLL013C	CTRT_03880
YPR144C	CTRT_01718
YLR203C	CTRT_05856
YPL268W	CTRT_05145
YHR066W	CTRT_05884
YDR312W	CTRT_05884
YGR261C	CTRT_00479
YHR088W	CTRT_00510
YIL137C	CTRT_02769
YMR125W	CTRT_03155
YOR022C	CTRT_01311	CTRT_01303
YCL043C	CTRT_05206
YDR403W	CTRT_00515
YHR204W	CTRT_01440
YKL152C	CTRT_01175
YPL090C	CTRT_00026
YBR181C	CTRT_00026
YAR015W	CTRT_02104
YKL060C	CTRT_00211
YIL033C	CTRT_01300
YJL041W	CTRT_01174
YAL042W	CTRT_05351
YNR038W	CTRT_02653
YPR021C	CTRT_03617
YNR034W	CTRT_02095
YCR073W-A	CTRT_02095
YPL188W	CTRT_05636
YER168C	CTRT_00060
YMR027W	CTRT_00205
YIL003W	CTRT_02000
YMR092C	CTRT_00746
YCR009C	CTRT_04953
YCR024C	CTRT_05125
YJR110W	CTRT_03237
YEL055C	CTRT_05412
YOR091W	CTRT_02162
YOR142W	CTRT_04465
YIL116W	CTRT_00103
YMR166C	CTRT_00066
YDL033C	CTRT_03709
YDR176W	CTRT_04799
YDR299W	CTRT_05808
YFR051C	CTRT_05521
YMR062C	CTRT_05048
YKL080W	CTRT_01816
YDL238C	CTRT_04898
YPL249C	CTRT_02054
YJL208C	CTRT_05252
YCL009C	CTRT_00181
YGR048W	CTRT_01346
YHL023C	CTRT_03044
YDL168W	CTRT_05836
YDR268W	CTRT_05981
YJL100W	CTRT_04279
YJL125C	CTRT_05956
YIR012W	CTRT_06140
YAL025C	CTRT_01790
YDL017W	CTRT_01475
YOR113W	CTRT_00920
YMR235C	CTRT_02381
YJL171C	CTRT_01100
YDR292C	CTRT_06071
YHR206W	CTRT_05246
YOL119C	CTRT_04240	CTRT_02737
YDL207W	CTRT_01706
YDL117W	CTRT_04215
YMR293C	CTRT_06074
YOR145C	CTRT_05813
YJL106W	CTRT_00770
YGL092W	CTRT_04058
YLR103C	CTRT_02651
YKR076W	CTRT_00896
YMR251W	CTRT_00896
YML081W	CTRT_03662
YJR127C	CTRT_03662
YER024W	CTRT_00457
YEL040W	CTRT_02140
YJL091C	CTRT_01534
YEL051W	CTRT_03802
YKL139W	CTRT_02406
YPL214C	CTRT_02560
YPR135W	CTRT_04221
YPR176C	CTRT_05869
YDL226C	CTRT_04643
YHR011W	CTRT_03001
YML080W	CTRT_02079
YPR157W	CTRT_03866
YGR141W	CTRT_03866
YKL174C	CTRT_01615
YLR247C	CTRT_01745
YHR168W	CTRT_00591
YLR291C	CTRT_01445
YHL014C	CTRT_03735
YNR032W	CTRT_02208
YHR112C	CTRT_05950
YKL217W	CTRT_05709
YPR054W	CTRT_03677
YMR243C	CTRT_01413	CTRT_01409
YOR316C	CTRT_01413	CTRT_01409
YDL246C	CTRT_05796
YJR159W	CTRT_05796
YLR070C	CTRT_05796
YAL061W	CTRT_04478
YAL060W	CTRT_04478
YBL033C	CTRT_00799
YBL080C	CTRT_04807
YCR047C	CTRT_05332
YNL323W	CTRT_01652
YGR083C	CTRT_05625
YLR345W	CTRT_04637
YGL197W	CTRT_05617
YER132C	CTRT_05617
YGR282C	CTRT_00169
YNL137C	CTRT_00378
YDL225W	CTRT_04647
YMR296C	CTRT_03040
YKR026C	CTRT_04854
YJR105W	CTRT_05407
YBL052C	CTRT_00936
YDL154W	CTRT_00493
YBR087W	CTRT_01161
YER179W	CTRT_03542
YDL147W	CTRT_06144
YFL016C	CTRT_05532
YPR086W	CTRT_04558	CTRT_00578
YHR002W	CTRT_01096
YER152C	CTRT_03020
YBR199W	CTRT_04760
YMR272C	CTRT_05735
YKL221W	CTRT_04189	CTRT_04557
YFL009W	CTRT_00845
YJR013W	CTRT_00131
YGL083W	CTRT_04481
YDR321W	CTRT_05830
YEL062W	CTRT_00450
YDL205C	CTRT_02031
YBR110W	CTRT_03901
YDR359C	CTRT_03736
YDR346C	CTRT_04470
YNL011C	CTRT_04855
YLL010C	CTRT_06220
YNR041C	CTRT_05785
YHR069C	CTRT_00325
YDR226W	CTRT_02888
YJL176C	CTRT_01609
YLR372W	CTRT_01179
YER021W	CTRT_04569
YFR021W	CTRT_04475
YLR405W	CTRT_05251
YLR206W	CTRT_01231
YDL161W	CTRT_01231
YNL065W	CTRT_00368
YPR118W	CTRT_01295
YLR084C	CTRT_03537
YMR315W	CTRT_02777
YOR155C	CTRT_04462
YOR362C	CTRT_05106
YDL028C	CTRT_05954
YNL016W	CTRT_02448
YKL039W	CTRT_01226
YHL017W	CTRT_01226
YOR171C	CTRT_03443
YLR260W	CTRT_03443
YOL132W	CTRT_00112
YML110C	CTRT_01459
YAR003W	CTRT_05719
YPL134C	CTRT_00579
YOR222W	CTRT_00579
YDR266C	CTRT_02828
YNL239W	CTRT_00394
YEL052W	CTRT_03805
YJR076C	CTRT_05229
YMR099C	CTRT_05375
YPR031W	CTRT_02295
YPR122W	CTRT_05929
YFL024C	CTRT_01074
YJR070C	CTRT_01728
YNL221C	CTRT_00781
YGR098C	CTRT_04463
YER055C	CTRT_06138
YPL152W	CTRT_06216
YNL202W	CTRT_04642	CTRT_00064
YGR267C	CTRT_06075
YPL101W	CTRT_03543
YNL219C	CTRT_05487
YER119C	CTRT_02744
YBL089W	CTRT_02744
YDL155W	CTRT_05190
YLR210W	CTRT_05190
YJR059W	CTRT_02859
YKL198C	CTRT_02859
YGL100W	CTRT_01669
YDR019C	CTRT_02795
YKL120W	CTRT_02239
YOR322C	CTRT_03328
YJR078W	CTRT_05778
YNL288W	CTRT_05180
YNL251C	CTRT_05353
YOL055C	CTRT_01185
YPL258C	CTRT_01185
YPR121W	CTRT_01185
YBR059C	CTRT_02043
YKL088W	CTRT_00985
YGL094C	CTRT_03261
YHR080C	CTRT_04139
YDR326C	CTRT_04139
YIL140W	CTRT_05740
YKR018C	CTRT_03697
YJL082W	CTRT_03697
YBR289W	CTRT_02318
YDR333C	CTRT_01694
YFL030W	CTRT_02765
YGL171W	CTRT_03554
YOL041C	CTRT_01565
YLR229C	CTRT_03158
YGL095C	CTRT_05755
YOR188W	CTRT_04353
YCR077C	CTRT_03887
YIL120W	CTRT_06201	CTRT_00385
YIL121W	CTRT_06201	CTRT_00385
YIL095W	CTRT_00884
YNL020C	CTRT_00884
YBR207W	CTRT_03418	CTRT_03403
YLR308W	CTRT_01049
YPR105C	CTRT_01538
YPR055W	CTRT_02940
YOR025W	CTRT_05386
YKR084C	CTRT_04976
YNL047C	CTRT_02905
YIL105C	CTRT_02905
YGL143C	CTRT_00324
YHR031C	CTRT_02798
YKR105C	CTRT_04131	CTRT_03960	CTRT_03958	CTRT_02833
YCL069W	CTRT_04131	CTRT_03960	CTRT_03958	CTRT_02833
YGR224W	CTRT_04131	CTRT_03960	CTRT_03958	CTRT_02833
YPR198W	CTRT_04131	CTRT_03960	CTRT_03958	CTRT_02833
YMR313C	CTRT_00057
YIL083C	CTRT_02452
YJL059W	CTRT_04526
YEL050C	CTRT_06189
YPR125W	CTRT_04433
YDL148C	CTRT_02334
YGL133W	CTRT_02804
YCL055W	CTRT_00911
YDL167C	CTRT_03996
YPR190C	CTRT_00812
YKL125W	CTRT_01076
YPR119W	CTRT_01233
YGR108W	CTRT_01233
YKL073W	CTRT_01349
YDR415C	CTRT_04813
YDR050C	CTRT_05608
YLR047C	CTRT_03381
YER089C	CTRT_00937
YBL056W	CTRT_00937
YNL138W	CTRT_00383
YIL021W	CTRT_03853
YNR030W	CTRT_05215
YER068W	CTRT_00758
YNL181W	CTRT_04207
YJL115W	CTRT_03143
YFR010W	CTRT_04315
YIL047C	CTRT_04479
YML065W	CTRT_04342
YBL063W	CTRT_00618
YBL088C	CTRT_02792
YLR330W	CTRT_01567
YGR135W	CTRT_02471
YER148W	CTRT_03280
YML049C	CTRT_02218
YJR096W	CTRT_05665
YPL237W	CTRT_04014
YOR381W	CTRT_02738	CTRT_03122	CTRT_03527	CTRT_06043	CTRT_05478	CTRT_05477	CTRT_05475	CTRT_03059	CTRT_01647	CTRT_03058	CTRT_01655	CTRT_00681	CTRT_00661	CTRT_03837	CTRT_03839	CTRT_03909
YKL220C	CTRT_02738	CTRT_03122	CTRT_03527	CTRT_06043	CTRT_05478	CTRT_05477	CTRT_05475	CTRT_03059	CTRT_01647	CTRT_03058	CTRT_01655	CTRT_00681	CTRT_00661	CTRT_03837	CTRT_03839	CTRT_03909
YNR060W	CTRT_02738	CTRT_03122	CTRT_03527	CTRT_06043	CTRT_05478	CTRT_05477	CTRT_05475	CTRT_03059	CTRT_01647	CTRT_03058	CTRT_01655	CTRT_00681	CTRT_00661	CTRT_03837	CTRT_03839	CTRT_03909
YOR384W	CTRT_02738	CTRT_03122	CTRT_03527	CTRT_06043	CTRT_05478	CTRT_05477	CTRT_05475	CTRT_03059	CTRT_01647	CTRT_03058	CTRT_01655	CTRT_00681	CTRT_00661	CTRT_03837	CTRT_03839	CTRT_03909
YLL051C	CTRT_02738	CTRT_03122	CTRT_03527	CTRT_06043	CTRT_05478	CTRT_05477	CTRT_05475	CTRT_03059	CTRT_01647	CTRT_03058	CTRT_01655	CTRT_00681	CTRT_00661	CTRT_03837	CTRT_03839	CTRT_03909
YGR186W	CTRT_00247
YEL047C	CTRT_01536
YBR056W	CTRT_03682
YOR202W	CTRT_01626
YER162C	CTRT_05587
YBL067C	CTRT_01163
YER098W	CTRT_01163
YDR081C	CTRT_03361
YGR144W	CTRT_02525
YHR137W	CTRT_03861
YKL009W	CTRT_05764
YER102W	CTRT_01546
YBL072C	CTRT_01546
YDR028C	CTRT_01291
YPR097W	CTRT_02109
YML004C	CTRT_04310
YBR177C	CTRT_04803
YPL095C	CTRT_04803
YGL059W	CTRT_03673	CTRT_03664
YNL068C	CTRT_05718
YIL131C	CTRT_05718
YER020W	CTRT_02404
YBR154C	CTRT_03566
YIL128W	CTRT_02169
YDR243C	CTRT_04113
YPL126W	CTRT_00282
YLR387C	CTRT_03077
YPL111W	CTRT_06030
YNL274C	CTRT_01808	CTRT_04333	CTRT_04328
YBR200W	CTRT_00185
YAL024C	CTRT_01902
YJR051W	CTRT_03629
YLR351C	CTRT_03286
YLR212C	CTRT_03860
YOR092W	CTRT_01389
YNL095C	CTRT_01389
YBR234C	CTRT_00630
YDR380W	CTRT_00680
YGR123C	CTRT_02142
YDR376W	CTRT_00032
YLL006W	CTRT_00085
YIL088C	CTRT_01177
YNL178W	CTRT_00520
YPL117C	CTRT_00166
YBL045C	CTRT_06129
YIL133C	CTRT_04292
YNL069C	CTRT_04292
YDR386W	CTRT_02989
YDR182W	CTRT_03740
YJL053W	CTRT_02622
YPR004C	CTRT_03724
YNL291C	CTRT_05437
YDR368W	CTRT_03273
YOR120W	CTRT_03273
YKR066C	CTRT_02435	CTRT_02427
YMR079W	CTRT_05264
YKL091C	CTRT_05264
YDR443C	CTRT_01239
YKL106W	CTRT_01484
YDR364C	CTRT_03560
YMR216C	CTRT_04272
YLR017W	CTRT_06211
YNL292W	CTRT_05369
YNL085W	CTRT_00481
YFR037C	CTRT_03700
YHR082C	CTRT_04160
YHR128W	CTRT_02689
YKL150W	CTRT_02901
YOR246C	CTRT_01586
YER122C	CTRT_06169
YPR060C	CTRT_03957
YJL159W	CTRT_01952
YKL164C	CTRT_01952
YKL163W	CTRT_01952
YDR080W	CTRT_03365
YDR339C	CTRT_03183
YBR260C	CTRT_04265
YGR207C	CTRT_05900
YPR167C	CTRT_03759
YPR165W	CTRT_00817
YNL048W	CTRT_02923
YBL020W	CTRT_00392
YDR017C	CTRT_00565
YGL105W	CTRT_00793
YGR119C	CTRT_00837
YGR014W	CTRT_01272
YDR332W	CTRT_04156
YDL156W	CTRT_04866
YOR149C	CTRT_01318
YOR069W	CTRT_03784
YOR070C	CTRT_03926
YGL210W	CTRT_03149
YER031C	CTRT_03149
YDR009W	CTRT_04617
YBR020W	CTRT_04617
YJR091C	CTRT_06020
YPR042C	CTRT_06020
YPR058W	CTRT_03954
YBR104W	CTRT_03954
YDL104C	CTRT_00067
YDL122W	CTRT_02447
YDR142C	CTRT_02512
YAL002W	CTRT_05720
YML018C	CTRT_02222
YGL056C	CTRT_03181
YBR214W	CTRT_03181
YMR276W	CTRT_02050
YNL240C	CTRT_03246
YDR330W	CTRT_04161
YDR306C	CTRT_04540
YNL290W	CTRT_05466
YDR168W	CTRT_02782
YDR257C	CTRT_02707
YLR309C	CTRT_00785
YGL011C	CTRT_05502
YPL209C	CTRT_02814
YHR179W	CTRT_02983	CTRT_02836	CTRT_02834
YPL171C	CTRT_02983	CTRT_02836	CTRT_02834
YJR052W	CTRT_01275
YKL193C	CTRT_01450
YLR209C	CTRT_02598
YOL062C	CTRT_01675
YHR142W	CTRT_04254
YPR141C	CTRT_01872
YHR148W	CTRT_01026
YDR531W	CTRT_02770
YLR215C	CTRT_00497
YGL038C	CTRT_02254
YNL062C	CTRT_00380
YJR075W	CTRT_02832
YJL187C	CTRT_03357
YOR212W	CTRT_01573
YLR452C	CTRT_03200
YPR011C	CTRT_01570
YOR095C	CTRT_02166
YNR029C	CTRT_05214
YPL242C	CTRT_05119
YBR028C	CTRT_04253	CTRT_04262
YBR239C	CTRT_00794
YDR104C	CTRT_03734
YGL064C	CTRT_02807
YER094C	CTRT_05134
YDL137W	CTRT_02340	CTRT_03046
YDL192W	CTRT_02340	CTRT_03046
YCR045C	CTRT_01010	CTRT_01009
YIL006W	CTRT_01994
YEL006W	CTRT_01994
YMR267W	CTRT_03416	CTRT_03404
YNL293W	CTRT_05356
YOL112W	CTRT_05356
YDL078C	CTRT_02024
YDR072C	CTRT_04128
YDR449C	CTRT_04074
YML096W	CTRT_01846
YJL156C	CTRT_03111
YFL038C	CTRT_04567
YLR114C	CTRT_05026
YJL081C	CTRT_02107
YPL155C	CTRT_02016
YNL118C	CTRT_03105
YDR316W	CTRT_00322
YGL244W	CTRT_05069
YPL150W	CTRT_01589
YER144C	CTRT_03675
YDR069C	CTRT_03675
YIL001W	CTRT_04881
YMR208W	CTRT_03414
YPR175W	CTRT_05871
YDR098C	CTRT_00502
YER174C	CTRT_00502
YER026C	CTRT_04118
YDR204W	CTRT_04779
YDR054C	CTRT_05171
YLL021W	CTRT_03552
YDR533C	CTRT_02543
YPL280W	CTRT_02543
YOR391C	CTRT_02543
YMR322C	CTRT_02543
YER027C	CTRT_01918
YGL208W	CTRT_01918
YPR186C	CTRT_01631
YLR361C	CTRT_01285
YJR006W	CTRT_06077
YKL034W	CTRT_05776
YOR132W	CTRT_04452
YPL264C	CTRT_01715
YMR253C	CTRT_01715
YBR164C	CTRT_00227
YGL017W	CTRT_01088
YDR117C	CTRT_04596
YLR220W	CTRT_02287
YPL146C	CTRT_01532
YPR169W	CTRT_03238
YNR006W	CTRT_04382
YNL067W	CTRT_02426
YGL147C	CTRT_02426
YGR195W	CTRT_00132
YCR026C	CTRT_03900
YGR149W	CTRT_03300
YGR001C	CTRT_03945
YFR050C	CTRT_05515
YNL175C	CTRT_05619
YCR105W	CTRT_02797
YMR318C	CTRT_02797
YCR088W	CTRT_00342
YER048C	CTRT_03841
YGL130W	CTRT_03836
YFL034C-B	CTRT_04365
YGR280C	CTRT_03943
YPL227C	CTRT_00822
YDR267C	CTRT_05985
YOR231W	CTRT_01530
YPL140C	CTRT_01530
YDR399W	CTRT_01347
YBL019W	CTRT_03279
YDR466W	CTRT_03004
YIL099W	CTRT_02178
YBR212W	CTRT_05646
YNL025C	CTRT_02453
YJL068C	CTRT_05888
YOL151W	CTRT_01907	CTRT_01886	CTRT_01788	CTRT_01888
YDR541C	CTRT_01907	CTRT_01886	CTRT_01788	CTRT_01888
YGL157W	CTRT_01907	CTRT_01886	CTRT_01788	CTRT_01888
YGL039W	CTRT_01907	CTRT_01886	CTRT_01788	CTRT_01888
YGL184C	CTRT_01109
YJR002W	CTRT_01103
YGR257C	CTRT_04548
YPL211W	CTRT_02809
YOR154W	CTRT_03232
YCR010C	CTRT_01795
YNR002C	CTRT_01795
YGR005C	CTRT_01089
YKR070W	CTRT_04525
YML028W	CTRT_02226
YDR453C	CTRT_02226
YJL134W	CTRT_04440
YKR053C	CTRT_04440
YOR033C	CTRT_05280
YDR263C	CTRT_05280
YDL086W	CTRT_04677
YJL177W	CTRT_01608
YKL180W	CTRT_01608
YOR051C	CTRT_01366
YDR398W	CTRT_05835
YKL196C	CTRT_04319
YGL142C	CTRT_06112
YKL143W	CTRT_05780
YMR140W	CTRT_04836
YPR089W	CTRT_04490
YBR037C	CTRT_05916
YBR024W	CTRT_05916
YGR188C	CTRT_00429
YKL059C	CTRT_00201
YDR061W	CTRT_03671
YER151C	CTRT_03025
YJL121C	CTRT_04945
YNL037C	CTRT_03395
YMR020W	CTRT_05911
YGR085C	CTRT_01898
YPR102C	CTRT_01898
YHL002W	CTRT_00967
YDR523C	CTRT_04564
YOR336W	CTRT_02572
YOL064C	CTRT_02963
YJL054W	CTRT_05213
YLR133W	CTRT_02511
YDR147W	CTRT_02511
YOL092W	CTRT_02272
YBR147W	CTRT_02272
YMR113W	CTRT_04865
YKL132C	CTRT_04865
YMR019W	CTRT_05988
YOR096W	CTRT_02165
YNL096C	CTRT_02165
YBL051C	CTRT_00938
YGL233W	CTRT_00271
YEL024W	CTRT_02304
YLL005C	CTRT_00334
YNL126W	CTRT_00880
YMR093W	CTRT_01866
YBR241C	CTRT_01322
YGL104C	CTRT_01322
YJL133W	CTRT_01807
YKR052C	CTRT_01807
YMR220W	CTRT_00230
YNL091W	CTRT_01713
YMR244W	CTRT_02301
YKL001C	CTRT_05262
YPL176C	CTRT_00114
[truncated: 2,020 more rows]
