# Supplementary material for: Evolutionary Conservation and Diversification of Puf RNA Binding Proteins and Their mRNA Targets
Source: PLoS Biol. 2015 Nov 20;13(11):e1002307. doi: 10.1371/journal.pbio.1002307 (PMC4654594; doi:10.1371/journal.pbio.1002307)
Supplement: S4 Dataset — (ZIP) [file pbio.1002307.s004.zip › S.cerevisiae.fa_D.hansenii.fa.txt]

YHR165C	DEHA0E02717g.1
YJL130C	DEHA0A10736g.1
YNR016C	DEHA0B05632g.1
YLR342W	DEHA0C02112g.1
YGR032W	DEHA0C02112g.1
YKL203C	DEHA0F24882g.1
YJR066W	DEHA0F24882g.1
YKL182W	DEHA0B08173g.1
YPL231W	DEHA0B10252g.1
YDL140C	DEHA0A14036g.1
YNL262W	DEHA0E23254g.1
YLL040C	DEHA0D13662g.1
YGR271W	DEHA0G21681g.1
YGL195W	DEHA0F03806g.1
YOR341W	DEHA0C11682g.1
YOR116C	DEHA0G13849g.1
YGL206C	DEHA0E05676g.1
YBR208C	DEHA0D07777g.1
YKR054C	DEHA0F17941g.1
YBL004W	DEHA0F19580g.1
YPR010C	DEHA0F24343g.1
YDR457W	DEHA0G06182g.1
YOR207C	DEHA0G24574g.1
YER172C	DEHA0G13761g.1
YDR127W	DEHA0E16247g.1
YIL129C	DEHA0A09427g.1
YGR061C	DEHA0G24200g.1
YOR326W	DEHA0D06347g.1
YBR218C	DEHA0C10208g.1
YGL062W	DEHA0C10208g.1
YPR184W	DEHA0C07689g.1
YDR406W	DEHA0G15917g.1	DEHA0G15939g.1	DEHA0F17820g.1	DEHA0B16775g.1	DEHA0F17842g.1
YOR153W	DEHA0G15917g.1	DEHA0G15939g.1	DEHA0F17820g.1	DEHA0B16775g.1	DEHA0F17842g.1
YOR328W	DEHA0G15917g.1	DEHA0G15939g.1	DEHA0F17820g.1	DEHA0B16775g.1	DEHA0F17842g.1
YDR135C	DEHA0E18392g.1
YER166W	DEHA0E12870g.1
YDR093W	DEHA0E12870g.1
YLL048C	DEHA0D13266g.1
YLR249W	DEHA0F25839g.1
YNL014W	DEHA0F25839g.1
YDR170C	DEHA0B10230g.1
YDR011W	DEHA0A04125g.1
YNR070W	DEHA0A04125g.1
YBL076C	DEHA0A06413g.1
YGR094W	DEHA0C08525g.1
YNL132W	DEHA0F22572g.1
YJL050W	DEHA0C14025g.1
YNL088W	DEHA0E02343g.1
YPL160W	DEHA0F08228g.1
YER164W	DEHA0G13277g.1
YMR229C	DEHA0G03960g.1
YOR133W	DEHA0G06380g.1
YDR385W	DEHA0G06380g.1
YGL008C	DEHA0A08932g.1
YPL036W	DEHA0A08932g.1
YDL145C	DEHA0D16929g.1
YIL125W	DEHA0F19217g.1
YPL226W	DEHA0A03311g.1
YHR186C	DEHA0E08327g.1
YNL102W	DEHA0F12474g.1
YKL210W	DEHA0F18645g.1
YGR218W	DEHA0B02629g.1
YMR109W	DEHA0C09889g.1
YKL129C	DEHA0C09889g.1
YPL217C	DEHA0G02244g.1
YDL126C	DEHA0G15994g.1
YGR281W	DEHA0B01430g.1
YMR162C	DEHA0G22638g.1
YLR384C	DEHA0C09614g.1
YOL021C	DEHA0G10307g.1
YBR023C	DEHA0E15158g.1
YIL048W	DEHA0D14608g.1
YOR335C	DEHA0A04081g.1
YER070W	DEHA0G06248g.1
YIL066C	DEHA0G06248g.1
YGL173C	DEHA0C15224g.1
YLR410W	DEHA0B08151g.1
YOR290C	DEHA0G03652g.1
YDL185W	DEHA0D16731g.1
YDL102W	DEHA0G23650g.1
YLR398C	DEHA0A11715g.1
YLR304C	DEHA0E02948g.1
YAL035W	DEHA0C11968g.1
YGR217W	DEHA0D15862g.1
YMR196W	DEHA0D12782g.1
YMR189W	DEHA0F04202g.1
YJR137C	DEHA0F05456g.1
YCR057C	DEHA0B05742g.1
YIL143C	DEHA0E09757g.1
YJL200C	DEHA0E23078g.1
YER171W	DEHA0G12815g.1
YOR304W	DEHA0D02365g.1
YMR080C	DEHA0E13002g.1
YER125W	DEHA0D04422g.1
YBR084W	DEHA0G24970g.1
YGR204W	DEHA0G24970g.1
YFL036W	DEHA0D09790g.1
YGL120C	DEHA0A09581g.1
YIL126W	DEHA0F19151g.1
YER091C	DEHA0A07524g.1
YDR334W	DEHA0F24618g.1
YBL023C	DEHA0F22861.1
YGL150C	DEHA0G24101g.1
YMR205C	DEHA0D11132g.1
YDR039C	DEHA0C02937g.1	DEHA0G09878g.1
YDR040C	DEHA0C02937g.1	DEHA0G09878g.1
YDR038C	DEHA0C02937g.1	DEHA0G09878g.1
YMR186W	DEHA0D11352g.1
YPL240C	DEHA0D11352g.1
YLL026W	DEHA0E04774g.1
YPR160W	DEHA0F23782g.1
YLR272C	DEHA0F24816g.1
YHL030W	DEHA0F03135g.1
YGL009C	DEHA0C12595g.1
YKL215C	DEHA0A03113g.1
YGL201C	DEHA0C17864g.1
YDR097C	DEHA0E16566g.1
YMR049C	DEHA0D17919g.1
YGR240C	DEHA0G22088g.1
YFR009W	DEHA0G09988g.1
YGL167C	DEHA0F14619g.1
YPR019W	DEHA0E17501g.1
YLR430W	DEHA0B08855g.1
YER110C	DEHA0D04730g.1
YER069W	DEHA0F11726g.1
YMR308C	DEHA0C12012g.1
YDR293C	DEHA0G21615g.1
YKR031C	DEHA0C03311g.1
YGL026C	DEHA0D13552g.1
YBL105C	DEHA0G14773g.1
YPL012W	DEHA0F23573g.1
YDL031W	DEHA0F18161g.1
YER013W	DEHA0D15158g.1
YAL005C	DEHA0D13838g.1
YLL024C	DEHA0D13838g.1
YPL082C	DEHA0F09361g.1
YML059C	DEHA0E05126g.1
YGR090W	DEHA0C06479g.1
YKL165C	DEHA0B12254g.1
YCR011C	DEHA0G11396g.1
YGL006W	DEHA0A09295g.1
YIL078W	DEHA0B10472g.1
YJL005W	DEHA0C18777g.1
YDR283C	DEHA0F17138g.1
YOL004W	DEHA0F10846g.1
YLR069C	DEHA0E15092g.1
YFR019W	DEHA0G09680g.1
YCL054W	DEHA0E20845g.1
YLR409C	DEHA0D12342g.1
YKL104C	DEHA0G02706g.1
YLR129W	DEHA0F04488g.1
YGL022W	DEHA0B04455g.1
YDR238C	DEHA0F20548g.1
YKR001C	DEHA0E12804g.1
YDL229W	DEHA0A11539g.1
YNL209W	DEHA0A11539g.1
YGL207W	DEHA0B03630g.1
YNL123W	DEHA0F22110g.1
YOR168W	DEHA0F24277g.1
YLR419W	DEHA0F05170g.1
YKL148C	DEHA0E07953g.1	DEHA0E09471g.1
YJL045W	DEHA0E07953g.1	DEHA0E09471g.1
YPL006W	DEHA0D05335g.1
YIL075C	DEHA0B11220g.1
YPL086C	DEHA0D17259g.1
YHR074W	DEHA0A01969g.1
YDR091C	DEHA0G13343g.1
YHR027C	DEHA0E17083g.1
YJR035W	DEHA0E11528g.1
YJR045C	DEHA0C08877g.1
YEL030W	DEHA0C08877g.1
YJL109C	DEHA0B01078g.1
YPL093W	DEHA0D17325g.1
YGL156W	DEHA0G18964g.1
YLR153C	DEHA0D13860g.1
YGR270W	DEHA0G21373g.1
YMR120C	DEHA0F16236g.1
YLR028C	DEHA0F16236g.1
YJL034W	DEHA0A01749g.1
YLR274W	DEHA0F02376g.1
YNL163C	DEHA0F28292g.1
YKR009C	DEHA0A08778g.1
YGL234W	DEHA0F27665g.1
YBR121C	DEHA0E08261g.1
YHR072W	DEHA0C06501g.1
YPR074C	DEHA0F04378g.1
YBR117C	DEHA0F04378g.1
YAL023C	DEHA0F05302g.1
YOR321W	DEHA0F05302g.1
YLL034C	DEHA0D07348g.1
YDR060W	DEHA0G14729g.1
YOR270C	DEHA0C09592g.1
YDR258C	DEHA0E22000g.1
YFR015C	DEHA0B05764g.1
YLR258W	DEHA0B05764g.1
YGR264C	DEHA0G21549g.1
YNL271C	DEHA0E14938g.1
YMR108W	DEHA0G02574g.1
YCR093W	DEHA0E02156g.1
YOR048C	DEHA0E19921g.1
YDR234W	DEHA0F08019g.1
YOR330C	DEHA0F13728g.1
YPL167C	DEHA0C09438g.1
YJL074C	DEHA0G01958g.1
YML075C	DEHA0D10307g.1
YLR450W	DEHA0D10307g.1
YBR235W	DEHA0F04873g.1
YGL245W	DEHA0F24442g.1
YPR181C	DEHA0E03025g.1
YEL022W	DEHA0A12397g.1
YJR031C	DEHA0A12397g.1
YOL006C	DEHA0F10945g.1
YBR202W	DEHA0B10142g.1
YDL215C	DEHA0C11066g.1
YOR086C	DEHA0C11660g.1
YNL087W	DEHA0C11660g.1
YDR129C	DEHA0E20757g.1
YER036C	DEHA0G03410g.1
YHR023W	DEHA0E20262g.1
YFL007W	DEHA0G03432g.1
YDL058W	DEHA0C09658g.1
YBR127C	DEHA0E23100g.1
YHR020W	DEHA0C14718g.1
YDR074W	DEHA0G13233g.1
YNR031C	DEHA0C09823g.1
YCR073C	DEHA0C09823g.1
YDR212W	DEHA0G15081g.1
YPR145W	DEHA0B09944g.1
YGR124W	DEHA0B09944g.1
YGR145W	DEHA0C14608g.1
YEL032W	DEHA0C08811g.1
YBR136W	DEHA0E23925g.1
YDR335W	DEHA0G18821g.1
YBR196C	DEHA0F14289g.1
YFL008W	DEHA0F21296g.1
YML035C	DEHA0E22066g.1
YKL157W	DEHA0D14718g.1
YHR047C	DEHA0D14718g.1
YLR397C	DEHA0A11759g.1
YPL110C	DEHA0G26103g.1
YDR037W	DEHA0F07502g.1
YGL137W	DEHA0C04598g.1
YJL033W	DEHA0B03300g.1
YLR347C	DEHA0C02552g.1
YAR042W	DEHA0B11044g.1
YDL019C	DEHA0B11044g.1
YDR341C	DEHA0G08239g.1
YMR217W	DEHA0F12122g.1
YFR031C	DEHA0B15268g.1
YPL106C	DEHA0D17215g.1
YBR169C	DEHA0D17215g.1
YGL238W	DEHA0F28160g.1
YPR024W	DEHA0C08459g.1
YLR259C	DEHA0E06589g.1
YAL054C	DEHA0E06446g.1
YMR266W	DEHA0F12254g.1
YJL012C	DEHA0G22594g.1
YDR172W	DEHA0B09746g.1
YFR030W	DEHA0B15180g.1
YLR382C	DEHA0A05060g.1
YEL011W	DEHA0B01650g.1
YHL016C	DEHA0D07755g.1
YGR116W	DEHA0C03872g.1
YLL008W	DEHA0C18821g.1
YNL061W	DEHA0F22418g.1
YMR288W	DEHA0G22748g.1
YNR067C	DEHA0B06732g.1
YLR189C	DEHA0E25168g.1
YNL313C	DEHA0F07304g.1
YIL109C	DEHA0D03542g.1
YNL049C	DEHA0D03542g.1
YJR016C	DEHA0D15400g.1
YNL247W	DEHA0E15048g.1
YPR080W	DEHA0F04224g.1	DEHA0D03069g.1
YBR118W	DEHA0F04224g.1	DEHA0D03069g.1
YLL031C	DEHA0D07645g.1
YOR211C	DEHA0G20273g.1
YJL014W	DEHA0G22484g.1
YKL029C	DEHA0F13079g.1
YBL039C	DEHA0G25993g.1
YJR103W	DEHA0G25993g.1
YOR109W	DEHA0A05610g.1
YNL106C	DEHA0A05610g.1
YJR121W	DEHA0F06798g.1
YDR291W	DEHA0F26356g.1
YBR038W	DEHA0A04675g.1
YOR217W	DEHA0C17226g.1
YPR189W	DEHA0E09625g.1
YBL015W	DEHA0F19954g.1
YDR430C	DEHA0D02585g.1
YCR017C	DEHA0F22022g.1
YLL001W	DEHA0C12925g.1
YDL143W	DEHA0B03388g.1
YNL161W	DEHA0F13959g.1
YBL079W	DEHA0D04796g.1
YER105C	DEHA0D04796g.1
YLR289W	DEHA0F02508g.1
YJR064W	DEHA0F24926g.1
YOR317W	DEHA0G06611g.1
YMR246W	DEHA0G06611g.1
YIL009W	DEHA0G06611g.1
YNL104C	DEHA0A13585g.1
YOR108W	DEHA0A13585g.1
YBL088C	DEHA0C05456g.1
YMR089C	DEHA0E15455g.1
YML085C	DEHA0A03465g.1
YML124C	DEHA0A03465g.1
YLL018C	DEHA0A12551g.1
YER017C	DEHA0D17061g.1
YDR001C	DEHA0B02673g.1
YBR001C	DEHA0B02673g.1
YDL060W	DEHA0A12001g.1
YKR097W	DEHA0E19569g.1
YBR229C	DEHA0B08030g.1
YLR044C	DEHA0G19525g.1
YLR134W	DEHA0G19525g.1
YGR087C	DEHA0G19525g.1
YMR290C	DEHA0G21659g.1
YPR159W	DEHA0B14223g.1	DEHA0B14080g.1	DEHA0B14102g.1	DEHA0B14201g.1	DEHA0B14239.1
YGR143W	DEHA0B14223g.1	DEHA0B14080g.1	DEHA0B14102g.1	DEHA0B14201g.1	DEHA0B14239.1
YLR222C	DEHA0E18711g.1
YLR138W	DEHA0F06534g.1
YLR359W	DEHA0F14487g.1
YNL189W	DEHA0G01023g.1
YCR042C	DEHA0A06457g.1
YIL142W	DEHA0A11209g.1
YJL111W	DEHA0E20009g.1
YMR301C	DEHA0B03806g.1
YDL190C	DEHA0B14443g.1
YOR356W	DEHA0E12474g.1
YOR204W	DEHA0C14498g.1
YPL119C	DEHA0C14498g.1
YCL030C	DEHA0F09999g.1
YLR422W	DEHA0D11924g.1
YNL330C	DEHA0F02706g.1
YLR175W	DEHA0G12430g.1
YHR183W	DEHA0D06820g.1
YGR256W	DEHA0D06820g.1
YOR128C	DEHA0G14641g.1
YDL095W	DEHA0D07062g.1
YDL093W	DEHA0D07062g.1
YBL022C	DEHA0F22825g.1
YDR211W	DEHA0G15224g.1
YJR143C	DEHA0F05610g.1
YOR310C	DEHA0G07491g.1
YBL099W	DEHA0D14652g.1
YOR206W	DEHA0G24508g.1
YHR205W	DEHA0D07601g.1
YDR477W	DEHA0E15741g.1
YFL033C	DEHA0F24013g.1
YLR277C	DEHA0F02398g.1
YHR019C	DEHA0C14696g.1
YOL098C	DEHA0C14872g.1
YCR072C	DEHA0C09867g.1
YNL021W	DEHA0C18172g.1
YML072C	DEHA0D10373g.1
YNL192W	DEHA0D04620g.1	DEHA0A08998g.1
YLR058C	DEHA0E07051g.1
YLR060W	DEHA0F08404g.1
YFL037W	DEHA0D09724g.1
YKR086W	DEHA0E09867g.1
YPL207W	DEHA0C04774g.1
YML056C	DEHA0F02068g.1
YLR432W	DEHA0F02068g.1
YHR216W	DEHA0F02068g.1
YBR294W	DEHA0E16775g.1
YLR092W	DEHA0E16775g.1
YNL112W	DEHA0A13387g.1
YMR304W	DEHA0C13893g.1
YMR054W	DEHA0G07425g.1
YLR389C	DEHA0A05214g.1
YHR170W	DEHA0G24816g.1
YOL075C	DEHA0F27038g.1
YDR188W	DEHA0G14003g.1
YHR037W	DEHA0G21769g.1
YDR023W	DEHA0G02046g.1
YDR301W	DEHA0G19074g.1
YER043C	DEHA0G21186g.1
YGR103W	DEHA0B01958g.1
YKL145W	DEHA0E07931g.1
YMR058W	DEHA0G05720g.1
YPR194C	DEHA0B16621g.1	DEHA0E22825g.1
YDL164C	DEHA0A08734g.1
YKL209C	DEHA0F18667g.1
YIR002C	DEHA0D18293g.1
YNR013C	DEHA0D06457g.1
YEL013W	DEHA0C15917g.1
YDR109C	DEHA0E16797g.1
YGL114W	DEHA0B07293g.1
YLR454W	DEHA0F13541g.1
YLR032W	DEHA0G09526g.1
YPL009C	DEHA0F08503g.1
YDR456W	DEHA0G05918g.1
YPL125W	DEHA0G25179g.1
YML093W	DEHA0A03355g.1
YMR190C	DEHA0F03762g.1
YLR197W	DEHA0G06985g.1
YBL104C	DEHA0G14795g.1
YAL038W	DEHA0D12122g.1
YJL153C	DEHA0G06633g.1
YBR296C	DEHA0D01859g.1
YNL267W	DEHA0E11814g.1
YPL235W	DEHA0D11000g.1
YLR276C	DEHA0F13321g.1
YBR019C	DEHA0C02838g.1
YBR126C	DEHA0E23210g.1
YJL008C	DEHA0A13717g.1
YNL287W	DEHA0A03795g.1
YLL039C	DEHA0F03157g.1
YKL035W	DEHA0G24310g.1
YGR200C	DEHA0B03256g.1
YDL131W	DEHA0F09405g.1
YDL182W	DEHA0F09405g.1
YKL078W	DEHA0E22528g.1
YER065C	DEHA0D14212g.1
YML123C	DEHA0E14806g.1
YOR027W	DEHA0E12188g.1
YCR037C	DEHA0E07315g.1
YJL198W	DEHA0E07315g.1
YMR105C	DEHA0C05940g.1
YKL127W	DEHA0C05940g.1
YGR199W	DEHA0D11638g.1
YGL139W	DEHA0G02288g.1
YPL221W	DEHA0G02288g.1
YNR011C	DEHA0B08459g.1
YMR300C	DEHA0F28204g.1
YPR033C	DEHA0G12969g.1
YLR241W	DEHA0G14300g.1
YJL039C	DEHA0E19657g.1
YHR164C	DEHA0G07469g.1
YNL325C	DEHA0E20955g.1
YPL262W	DEHA0F05852g.1
YGL099W	DEHA0C04664g.1
YER176W	DEHA0E23034g.1
YDL007W	DEHA0C05654g.1
YAL067C	DEHA0E19943g.1
YDR190C	DEHA0G14069g.1
YDL178W	DEHA0B10362g.1
YKR093W	DEHA0C13167g.1
YER081W	DEHA0B11198g.1
YIL074C	DEHA0B11198g.1
YLR083C	DEHA0E16951g.1
YDR107C	DEHA0E16951g.1
YBR198C	DEHA0F15235g.1
YHR028C	DEHA0E18238g.1
YGL078C	DEHA0A03883g.1
YPL040C	DEHA0F21648g.1
YNR008W	DEHA0D10868g.1
YOL084W	DEHA0B13266g.1	DEHA0B13288g.1
YDR141C	DEHA0D07216g.1
YKR039W	DEHA0C13035g.1
YGL251C	DEHA0F08877g.1
YMR015C	DEHA0D06842g.1
YER090W	DEHA0A07612g.1
YGR125W	DEHA0C06270g.1
YHR007C	DEHA0E20383g.1
YGL125W	DEHA0G01551g.1
YHR079C	DEHA0F27819g.1
YPR156C	DEHA0B14850g.1
YGR138C	DEHA0B14850g.1
YDL195W	DEHA0D15752g.1
YHR018C	DEHA0C14674g.1
YBR143C	DEHA0C05830g.1
YMR297W	DEHA0C14069g.1
YPL043W	DEHA0D14388g.1
YPR026W	DEHA0D15774g.1
YNL238W	DEHA0C11308g.1
YGL163C	DEHA0D06248g.1
YBL007C	DEHA0B04521g.1
YAL053W	DEHA0E04664g.1
YOR093C	DEHA0A05104g.1
YOR063W	DEHA0B01782g.1
YNL329C	DEHA0D12166g.1
YKL010C	DEHA0E21175g.1
YJR033C	DEHA0A09229g.1
YIL155C	DEHA0E09163g.1
YGL253W	DEHA0F15169g.1
YFR053C	DEHA0F15169g.1
YDR256C	DEHA0F11550g.1
YMR131C	DEHA0D05863g.1
YNR001C	DEHA0F21692g.1
YCR005C	DEHA0F21692g.1
YKR050W	DEHA0A10648g.1
YPL022W	DEHA0F09823g.1
YGR254W	DEHA0G14927g.1	DEHA0D02805g.1
YHR174W	DEHA0G14927g.1	DEHA0D02805g.1
YHL032C	DEHA0G25696g.1
YKR002W	DEHA0E11880g.1
YOR374W	DEHA0G04345g.1
YHR096C	DEHA0C05896g.1	DEHA0D20383g.1	DEHA0B16665g.1
YHR094C	DEHA0C05896g.1	DEHA0D20383g.1	DEHA0B16665g.1
YDR345C	DEHA0C05896g.1	DEHA0D20383g.1	DEHA0B16665g.1
YDR342C	DEHA0C05896g.1	DEHA0D20383g.1	DEHA0B16665g.1
YDR343C	DEHA0C05896g.1	DEHA0D20383g.1	DEHA0B16665g.1
YHR092C	DEHA0C05896g.1	DEHA0D20383g.1	DEHA0B16665g.1
YLR081W	DEHA0C05896g.1	DEHA0D20383g.1	DEHA0B16665g.1
YOL156W	DEHA0C05896g.1	DEHA0D20383g.1	DEHA0B16665g.1
YJL219W	DEHA0C05896g.1	DEHA0D20383g.1	DEHA0B16665g.1
YJL214W	DEHA0C05896g.1	DEHA0D20383g.1	DEHA0B16665g.1
YFL011W	DEHA0C05896g.1	DEHA0D20383g.1	DEHA0B16665g.1
YMR011W	DEHA0C05896g.1	DEHA0D20383g.1	DEHA0B16665g.1
YDR536W	DEHA0E01936g.1	DEHA0F00715g.1	DEHA0E01914g.1	DEHA0B04939g.1
YFR044C	DEHA0G21120g.1
YML057W	DEHA0D10527g.1
YLR433C	DEHA0D10527g.1
YGL084C	DEHA0D05962g.1
YLR196W	DEHA0G03322g.1
YLR378C	DEHA0F01353g.1
YPL147W	DEHA0C12727g.1
YER165W	DEHA0G13255g.1
YFL004W	DEHA0F21428g.1
YPL019C	DEHA0F21428g.1
YBR142W	DEHA0C05852g.1
YDL160C	DEHA0F28248g.1
YHR039C	DEHA0F24574g.1
YMR167W	DEHA0G23320g.1
YGR055W	DEHA0C03619g.1
YOR187W	DEHA0D09889g.1
YNL241C	DEHA0C11286g.1
YJR065C	DEHA0F24904g.1
YGR019W	DEHA0C17556g.1
YLR429W	DEHA0D10912g.1
YPR117W	DEHA0C08261g.1
YOR117W	DEHA0G13893g.1
YDR232W	DEHA0B05357g.1
YMR001C	DEHA0F10923g.1
YLR371W	DEHA0G06094g.1
YGR070W	DEHA0G06094g.1
YFL018C	DEHA0C01463g.1
YGL048C	DEHA0C10670g.1
YNL220W	DEHA0C11858g.1
YER136W	DEHA0F26620g.1
YOR160W	DEHA0G08569g.1
YNL297C	DEHA0E15180g.1
YBL066C	DEHA0C17930g.1
YGL094C	DEHA0A03861g.1
YOR375C	DEHA0C18480g.1
YAL062W	DEHA0C18480g.1
YDR394W	DEHA0G04763g.1
YMR076C	DEHA0F20966g.1
YEL063C	DEHA0F22308g.1
YNL270C	DEHA0F22308g.1
YNL268W	DEHA0F22308g.1
YBR263W	DEHA0C14113g.1
YKL173W	DEHA0F09053g.1
YGR211W	DEHA0D15906g.1
YAL019W	DEHA0C17006g.1
YLR103C	DEHA0E21582g.1
YBR097W	DEHA0F16742g.1
YGR258C	DEHA0G22792g.1
YMR261C	DEHA0F07392g.1
YML100W	DEHA0F07392g.1
YBL011W	DEHA0A08756g.1
YGL012W	DEHA0A08888g.1
YCR053W	DEHA0F20240g.1
YJL010C	DEHA0D17765g.1
YDR539W	DEHA0G00913g.1
YAL016W	DEHA0F05346g.1
YDR062W	DEHA0F26444g.1
YOL090W	DEHA0B16005g.1
YJR132W	DEHA0F06028g.1
YNL059C	DEHA0F22440g.1
YFL039C	DEHA0D06193g.1
YHR077C	DEHA0E21714g.1
YOR046C	DEHA0D18491g.1
YLR303W	DEHA0F06644g.1
YER086W	DEHA0F02530g.1
YHR042W	DEHA0G18733g.1
YPR173C	DEHA0E10428g.1
YLR096W	DEHA0D19833g.1
YDR122W	DEHA0D19833g.1
YLL029W	DEHA0A06809g.1
YDL112W	DEHA0G18161g.1
YDR507C	DEHA0E14641g.1
YCL024W	DEHA0E14641g.1
YER082C	DEHA0B10747g.1
YFL022C	DEHA0C01397g.1
YGL171W	DEHA0E17369g.1
YBR081C	DEHA0G06919g.1
YPL263C	DEHA0D05841g.1
YLR355C	DEHA0F10483g.1
YNR050C	DEHA0F18865g.1
YPL265W	DEHA0C08679g.1
YBR041W	DEHA0F16500g.1
YOR259C	DEHA0F16027g.1
YPL008W	DEHA0A02519g.1
YDL066W	DEHA0E11286g.1
YMR307W	DEHA0A07480g.1
YNR055C	DEHA0B12386g.1
YGR274C	DEHA0F28402g.1
YOL066C	DEHA0E11968g.1
YER052C	DEHA0C08085g.1
YLL011W	DEHA0C13409g.1
YDR189W	DEHA0G14047g.1
YDR496C	DEHA0C05698g.1
YML069W	DEHA0D12452g.1
YJR138W	DEHA0F01529g.1
YGL186C	DEHA0C04114g.1
YMR104C	DEHA0G14839g.1
YKL126W	DEHA0G14839g.1
YBR073W	DEHA0F07106g.1
YGL027C	DEHA0D13486g.1
YLR113W	DEHA0E22110g.1
YKL014C	DEHA0F26950g.1
YOL097C	DEHA0G10373g.1
YBR006W	DEHA0B10593g.1
YDR324C	DEHA0D19107g.1
YCR012W	DEHA0F16478g.1
YIL046W	DEHA0D15950g.1
YLR174W	DEHA0E24134g.1
YNL009W	DEHA0E24134g.1
YML126C	DEHA0A03399g.1
YLR401C	DEHA0D12364g.1
YOR124C	DEHA0G11418g.1
YPR035W	DEHA0G20317g.1
YDL134C	DEHA0D16665g.1
YDL188C	DEHA0D16665g.1
YOL130W	DEHA0F17776g.1
YFL050C	DEHA0F17776g.1
YHL007C	DEHA0E23529g.1
YDR502C	DEHA0E14751g.1
YLR180W	DEHA0E14751g.1
YDL132W	DEHA0D16819g.1
YFL025C	DEHA0D18029g.1
YOL058W	DEHA0B02475g.1
YFL055W	DEHA0C12199g.1
YER178W	DEHA0G13728g.1
YGR287C	DEHA0A14300g.1
YOL157C	DEHA0A14300g.1
YIL172C	DEHA0A14300g.1
YJL221C	DEHA0A14300g.1
YBR299W	DEHA0A14300g.1
YGR292W	DEHA0A14300g.1
YJL216C	DEHA0A14300g.1
YGR184C	DEHA0G19745g.1
YNL117W	DEHA0E14102g.1
YIR031C	DEHA0E14102g.1
YGL190C	DEHA0B04587g.1
YJL080C	DEHA0C03641g.1
YOL060C	DEHA0C11506g.1
YGL236C	DEHA0F27907g.1
YPL023C	DEHA0F09867g.1
YOL045W	DEHA0F04741g.1
YAL017W	DEHA0F04741g.1
YER049W	DEHA0C08074g.1
YNL045W	DEHA0B15070g.1
YOR243C	DEHA0C13299g.1
YOL057W	DEHA0B07227g.1
YDR270W	DEHA0G08635g.1
YNL142W	DEHA0D03938g.1
YOL145C	DEHA0A05874g.1
YLR004C	DEHA0G00869g.1
YKR059W	DEHA0D16423g.1
YJL138C	DEHA0D16423g.1
YLR240W	DEHA0G14157g.1
YOR361C	DEHA0F10681g.1
YOR165W	DEHA0F26114g.1
YBR281C	DEHA0E07337g.1
YGL077C	DEHA0D04950g.1
YHR068W	DEHA0G02860g.1
YOR014W	DEHA0F02046g.1
YCR032W	DEHA0G16654g.1
YLR234W	DEHA0G14234g.1
YOR388C	DEHA0A01793g.1	DEHA0G20559g.1
YCR092C	DEHA0B13673g.1
YGL194C	DEHA0A08844g.1
YIL103W	DEHA0E11352g.1
YLR253W	DEHA0E13948g.1
YPL203W	DEHA0F25212g.1
YDR481C	DEHA0B14828g.1
YJR010W	DEHA0D06798g.1
YIR028W	DEHA0G09141g.1
YBR021W	DEHA0G09141g.1
YAL036C	DEHA0C11990g.1
YGR047C	DEHA0G01507g.1
YGR266W	DEHA0G22110g.1
YPR088C	DEHA0E20515g.1
YDR294C	DEHA0D17589g.1
YML010W	DEHA0A02057g.1
YKL197C	DEHA0F23133g.1
YIL091C	DEHA0A11000g.1
YML016C	DEHA0E06831g.1
YDR436W	DEHA0E06831g.1
YBR248C	DEHA0A04532g.1
YIL002C	DEHA0B13431g.1
YKR056W	DEHA0D16489g.1
YJL197W	DEHA0G16676g.1
YJL155C	DEHA0A11847g.1
YOL011W	DEHA0E05522g.1	DEHA0F04510g.1
YMR008C	DEHA0E05522g.1	DEHA0F04510g.1
YMR006C	DEHA0E05522g.1	DEHA0F04510g.1
YJL095W	DEHA0C18601g.1
YEL036C	DEHA0B15224g.1
YGL055W	DEHA0F04268g.1
YDL055C	DEHA0F01265g.1
YFL002C	DEHA0D08470g.1
YIL107C	DEHA0D03828g.1
YDL084W	DEHA0F06688g.1
YPL183C	DEHA0A06391g.1
YKL015W	DEHA0F26840g.1
YNL154C	DEHA0A09933g.1
YHR135C	DEHA0A09933g.1
YJL212C	DEHA0C18062g.1
YGL148W	DEHA0E04510g.1
YEL060C	DEHA0C14916g.1
YMR129W	DEHA0G09405g.1
YOR296W	DEHA0F10824g.1
YDL244W	DEHA0A02827g.1
YFL058W	DEHA0A02827g.1
YJR156C	DEHA0A02827g.1
YNL332W	DEHA0A02827g.1
YER133W	DEHA0E04400g.1
YOR067C	DEHA0D18425g.1
YMR302C	DEHA0F21384g.1
YAR035W	DEHA0D10087g.1
YGR088W	DEHA0B16379g.1
YER006W	DEHA0D18183g.1
YJL087C	DEHA0D04213g.1
YKL135C	DEHA0F19041g.1
YGR252W	DEHA0G24794g.1
YML103C	DEHA0F12210g.1
YGR210C	DEHA0B12188g.1
YMR216C	DEHA0D17237g.1
YPL091W	DEHA0E14014g.1
YCR084C	DEHA0A13838g.1
YBR132C	DEHA0E15587g.1
YBR025C	DEHA0A03685g.1
YKL017C	DEHA0F26906g.1
YGR233C	DEHA0B02585g.1
YOR272W	DEHA0F12078g.1
YKL181W	DEHA0B08107g.1
YNL298W	DEHA0B12672g.1
YHR169W	DEHA0G25113g.1
YDR158W	DEHA0D12474g.1
YGR185C	DEHA0G19723g.1
YBR017C	DEHA0C06182g.1
YHR065C	DEHA0E08583.1
YFR002W	DEHA0A02563g.1
YGL180W	DEHA0D13684g.1
YHR194W	DEHA0D09042g.1
YKL064W	DEHA0E11616g.1
YGL216W	DEHA0A10065g.1
YDR325W	DEHA0D19173g.1
YDR365C	DEHA0G15785g.1
YBR112C	DEHA0F02750g.1
YDL240W	DEHA0C18282g.1
YDL138W	DEHA0B14355g.1
YDL194W	DEHA0B14355g.1
YJL026W	DEHA0G04895g.1
YLR144C	DEHA0G00957g.1
YDL040C	DEHA0E12100g.1
YGL205W	DEHA0D18722g.1	DEHA0C01155g.1	DEHA0D18667g.1
YKL046C	DEHA0A02277g.1
YDL014W	DEHA0E09251g.1
YAL021C	DEHA0F04554g.1
YKR024C	DEHA0F23375g.1
YDR497C	DEHA0C07161g.1
YOL103W	DEHA0C07161g.1
YKR089C	DEHA0E06127g.1
YOR081C	DEHA0E06127g.1
YCL025C	DEHA0G05632g.1	DEHA0A01045g.1	DEHA0G07865g.1
YDR508C	DEHA0G05632g.1	DEHA0A01045g.1	DEHA0G07865g.1
YBR068C	DEHA0G05632g.1	DEHA0A01045g.1	DEHA0G07865g.1
YDR046C	DEHA0G05632g.1	DEHA0A01045g.1	DEHA0G07865g.1
YBR069C	DEHA0G05632g.1	DEHA0A01045g.1	DEHA0G07865g.1
YBR031W	DEHA0B01210g.1
YDR012W	DEHA0B01210g.1
YLR002C	DEHA0D06864g.1
YHR073W	DEHA0G18623g.1
YEL065W	DEHA0C06083g.1
YOR001W	DEHA0A04378g.1
YDR421W	DEHA0G13453g.1
YMR278W	DEHA0F03432g.1
YOR273C	DEHA0F15829g.1
YFR038W	DEHA0A12727g.1
YHR030C	DEHA0E19217g.1
YLR310C	DEHA0A12485g.1
YOR348C	DEHA0B01056g.1
YOR244W	DEHA0C13585g.1
YER056C	DEHA0E25674g.1
YER060W-A	DEHA0E25674g.1
YER060W	DEHA0E25674g.1
YPL137C	DEHA0G25278g.1
YOR227W	DEHA0G25278g.1
YCR098C	DEHA0B13343g.1
YEL042W	DEHA0C14454g.1
YMR012W	DEHA0A03575g.1
YHR005C	DEHA0D14894g.1
YFR028C	DEHA0F16632g.1
YDR080W	DEHA0C03069g.1
YIR034C	DEHA0C07832g.1
YBR043C	DEHA0F16940g.1
YLR438W	DEHA0F06556g.1
YGL097W	DEHA0A04653g.1
YBR166C	DEHA0G19591g.1
YNL064C	DEHA0F22484g.1
YOR196C	DEHA0G20031g.1
YDR452W	DEHA0F23661g.1
YHR120W	DEHA0F22198g.1
YKL103C	DEHA0G02838g.1
YNL083W	DEHA0A11253g.1	DEHA0A11231g.1
YBL008W	DEHA0A06996g.1
YDR021W	DEHA0D04752g.1
YPL154C	DEHA0C08921g.1
YAL012W	DEHA0C16863g.1
YDL210W	DEHA0G23672g.1
YMR224C	DEHA0F17116g.1
YMR309C	DEHA0G03234g.1
YMR165C	DEHA0D04972g.1
YDL234C	DEHA0C14003g.1
YGL202W	DEHA0A06974g.1
YCL018W	DEHA0G11946g.1
YPR003C	DEHA0F26774g.1
YDL047W	DEHA0D14410g.1
YKL060C	DEHA0D19327g.1
YOL023W	DEHA0C03773g.1
YDL168W	DEHA0G06457g.1
YKR038C	DEHA0E24288g.1
YLR188W	DEHA0E25190g.1
YPR138C	DEHA0G02596g.1
YGR121C	DEHA0G02596g.1
YBR094W	DEHA0D19283g.1
YIR007W	DEHA0D15136g.1
YFR006W	DEHA0F26642g.1
YJR072C	DEHA0F23023g.1
YML115C	DEHA0F03410g.1
YOR161C	DEHA0G07975g.1
YPL109C	DEHA0G19228g.1
YMR083W	DEHA0G22330g.1	DEHA0F04356g.1
YOL086C	DEHA0G22330g.1	DEHA0F04356g.1
YMR303C	DEHA0G22330g.1	DEHA0F04356g.1
YBR145W	DEHA0G22330g.1	DEHA0F04356g.1
YNL321W	DEHA0A14322g.1
YDL001W	DEHA0F19558g.1
YER003C	DEHA0B09570g.1
YBR170C	DEHA0D17193g.1
YJL098W	DEHA0C18645g.1
YKR028W	DEHA0C18645g.1
YNL139C	DEHA0C07601g.1
YHL011C	DEHA0G04048g.1
YJL069C	DEHA0F17490g.1
YLR195C	DEHA0G03300g.1
YPL184C	DEHA0C05500g.1
YOR370C	DEHA0F03025g.1
YPL116W	DEHA0G20053g.1
YBR139W	DEHA0D02937g.1
YNL207W	DEHA0A11561g.1
YDR338C	DEHA0G09295g.1
YML061C	DEHA0E05170g.1
YNL183C	DEHA0F04114g.1
YCR028C	DEHA0C14850g.1
YNL023C	DEHA0C18018g.1
YHR113W	DEHA0G15565g.1
YLL028W	DEHA0E06567g.1	DEHA0D06589g.1
YCR008W	DEHA0G11638g.1
YDR047W	DEHA0F07062g.1
YLR231C	DEHA0G14949g.1
YKL022C	DEHA0C07876g.1
YMR231W	DEHA0B05071g.1
YDR035W	DEHA0G09584.1
YDR395W	DEHA0G04521g.1
YLR034C	DEHA0G09251g.1
YDR111C	DEHA0B08393g.1
YLR089C	DEHA0B08393g.1
YDL148C	DEHA0B14289g.1
YIL067C	DEHA0G06270g.1
YKL134C	DEHA0G05566g.1
YCL059C	DEHA0E14685g.1
YDR388W	DEHA0G12903g.1
YKR095W	DEHA0E19811g.1
YLR163C	DEHA0G17314g.1
YMR145C	DEHA0D08305g.1
YDL085W	DEHA0D08305g.1
YGR155W	DEHA0C15708g.1
YHR050W	DEHA0D06996g.1
YNL071W	DEHA0A05698g.1
YML042W	DEHA0D19525g.1
YPL153C	DEHA0C13211g.1
YPL259C	DEHA0D15356g.1
YNL273W	DEHA0E13860g.1
YNL256W	DEHA0E12320g.1
YLR166C	DEHA0G17138g.1
YIR006C	DEHA0E22022g.1
YGR192C	DEHA0F05258g.1
YJR009C	DEHA0F05258g.1
YJL052W	DEHA0F05258g.1
YKL211C	DEHA0B12276g.1
YPL028W	DEHA0F09603g.1
YIL130W	DEHA0A13321g.1
YKL212W	DEHA0B12342g.1
YJL128C	DEHA0C09416g.1
YGL040C	DEHA0E22176g.1
YJL167W	DEHA0F09163g.1
YPL175W	DEHA0F16126g.1
YER080W	DEHA0D16126g.1
YJR040W	DEHA0F12617g.1
YPL030W	DEHA0D14278g.1
YOR323C	DEHA0F03069g.1
YML080W	DEHA0D07172g.1
YBR298C	DEHA0A08316g.1	DEHA0E00649g.1
YDL247W	DEHA0A08316g.1	DEHA0E00649g.1
YJR160C	DEHA0A08316g.1	DEHA0E00649g.1
YGR289C	DEHA0A08316g.1	DEHA0E00649g.1
YAR007C	DEHA0A06875g.1
YGL119W	DEHA0A09603g.1
YHR171W	DEHA0G24838g.1
YLR328W	DEHA0C12639g.1
YGR010W	DEHA0C12639g.1
YJR148W	DEHA0D07689g.1
YHR208W	DEHA0D07689g.1
YBR221C	DEHA0C10065g.1
YDR120C	DEHA0E17952g.1
YGR173W	DEHA0G21725g.1
YOR005C	DEHA0G04851g.1
YNL275W	DEHA0E24420g.1	DEHA0A10846g.1
YNL308C	DEHA0F17688g.1
YOR303W	DEHA0G03102g.1
YEL055C	DEHA0B07161g.1
YGL211W	DEHA0G03190g.1
YIL162W	DEHA0F28468g.1
YJL101C	DEHA0F28072g.1
YER095W	DEHA0C17952g.1
YEL052W	DEHA0E09581g.1
YOR175C	DEHA0F24794g.1
YML086C	DEHA0A03377g.1
YNL280C	DEHA0C16984g.1
YJR036C	DEHA0F12749g.1
YJL094C	DEHA0F28985g.1
YGR244C	DEHA0G24904g.1
YBL030C	DEHA0E12848g.1
YBR085W	DEHA0E12848g.1
YBL091C	DEHA0C04444g.1
YLR027C	DEHA0E04356g.1
YPR110C	DEHA0C06402g.1
YIL108W	DEHA0G01914g.1
YLL055W	DEHA0C00220g.1
YMR247C	DEHA0E19426g.1
YOL033W	DEHA0A13013g.1
YLR420W	DEHA0D11814g.1
YGR246C	DEHA0G25069g.1
YPL122C	DEHA0G24596g.1
YNR047W	DEHA0B13519g.1
YCR091W	DEHA0B13519g.1
YBR220C	DEHA0C10043g.1
YDR101C	DEHA0G13387g.1
YPL266W	DEHA0D05819g.1
YGR286C	DEHA0B05269g.1
YJL168C	DEHA0F10263g.1
YLR088W	DEHA0B08371g.1
YMR093W	DEHA0B01738g.1
YER179W	DEHA0E17479g.1
YER141W	DEHA0F16522g.1
YDR148C	DEHA0E04598g.1
YBR237W	DEHA0F04895g.1
YOL124C	DEHA0F18117g.1
YDR353W	DEHA0G08745g.1
YHR106W	DEHA0G08745g.1
YKR079C	DEHA0E06149g.1
YGR175C	DEHA0G15202g.1
YBR074W	DEHA0F07040g.1
YHR188C	DEHA0G22704g.1
YNL186W	DEHA0F03894g.1
YLR244C	DEHA0G13937g.1
YER015W	DEHA0B10340g.1	DEHA0D11022g.1	DEHA0D11044g.1	DEHA0B11924g.1	DEHA0G00671g.1
YBR003W	DEHA0B02695g.1
YGR123C	DEHA0D16951g.1
YJL207C	DEHA0E13310g.1
YFL053W	DEHA0F01221g.1	DEHA0A03971g.1
YNR043W	DEHA0A13816g.1
YPL104W	DEHA0D17743g.1
YKL027W	DEHA0A07326g.1	DEHA0A07304g.1
YGL144C	DEHA0G22231g.1
YDL109C	DEHA0G22231g.1
YMR203W	DEHA0D11154g.1
YML008C	DEHA0D19151g.1
YOR119C	DEHA0G16082g.1
YFR048W	DEHA0F24420g.1
YDL103C	DEHA0G25740g.1
YML099C	DEHA0A03949g.1
YHR190W	DEHA0D03245g.1
YBR058C	DEHA0G09614g.1
YJL141C	DEHA0F08987g.1
YBR018C	DEHA0C02662g.1
YIR023W	DEHA0E17787g.1
YGR194C	DEHA0C07788g.1
YLR399C	DEHA0B07986g.1
YJR152W	DEHA0C13233g.1	DEHA0G26411g.1	DEHA0A07898g.1
YJR130C	DEHA0D10285g.1
YML082W	DEHA0D10285g.1
YMR170C	DEHA0G23991g.1
YMR169C	DEHA0G23991g.1
YIL094C	DEHA0C18106g.1
YKL045W	DEHA0B03652g.1
YHR048W	DEHA0F13277g.1
YOR099W	DEHA0D17105g.1
YGL001C	DEHA0C12463g.1
YER005W	DEHA0D18161g.1
YHR119W	DEHA0F22176g.1
YNL277W	DEHA0E25146g.1
YOR209C	DEHA0G25201g.1
YBR247C	DEHA0A04576g.1
YJR131W	DEHA0D10153g.1
YKR018C	DEHA0B01254g.1
YJL082W	DEHA0B01254g.1
YLL057C	DEHA0C03553g.1	DEHA0B10032g.1
YKR069W	DEHA0E07623g.1	DEHA0G23210g.1
YHR108W	DEHA0G16786g.1
YDR358W	DEHA0G16786g.1
YPR032W	DEHA0G05654g.1
YBL106C	DEHA0G05654g.1
YGL003C	DEHA0A06963g.1
YDR208W	DEHA0F19448g.1
YNL250W	DEHA0D18799g.1
YNL006W	DEHA0G11770g.1
YPL131W	DEHA0G25256g.1
YER078C	DEHA0B13849g.1
YLR383W	DEHA0A05346g.1
YGR285C	DEHA0G19657g.1
YOR002W	DEHA0E22693g.1
YOL010W	DEHA0F24860g.1
YJL062W	DEHA0A04422g.1
YGL091C	DEHA0C15873g.1
YGL241W	DEHA0F14685g.1
YNL037C	DEHA0C11770g.1
YOR061W	DEHA0C07469g.1
YKL205W	DEHA0F17512g.1
YMR277W	DEHA0F03498g.1
YHR102W	DEHA0C16181g.1
YDL141W	DEHA0A14168g.1
YJL060W	DEHA0A04840g.1
YER047C	DEHA0E03619g.1
YBR160W	DEHA0G11660g.1
YOR241W	DEHA0F09449g.1
YPR122W	DEHA0E03179g.1
YDR213W	DEHA0G15015g.1
YLR228C	DEHA0G15015g.1
YDL198C	DEHA0F12925g.1
YNL243W	DEHA0G12243g.1
YPL195W	DEHA0G01870g.1
YLR117C	DEHA0D07909g.1
YPR029C	DEHA0B11484g.1
YPL204W	DEHA0C04884g.1
YMR221C	DEHA0G24266g.1
YER145C	DEHA0D05269g.1	DEHA0E13211g.1
YDL022W	DEHA0F10285g.1
YOL059W	DEHA0F10285g.1
YBR249C	DEHA0A04796g.1
YNR012W	DEHA0B08437g.1
YHR024C	DEHA0E20317g.1
YDR331W	DEHA0F27401g.1
YMR272C	DEHA0F08118g.1
YEL058W	DEHA0D05753g.1
YDR105C	DEHA0E17413g.1
YLR314C	DEHA0D13794g.1
YPR137W	DEHA0E10153g.1
YOR136W	DEHA0G06435g.1
YJL042W	DEHA0E20493g.1
YJR117W	DEHA0F06820g.1
YDL149W	DEHA0B14267g.1
YGR171C	DEHA0G21395g.1
YNL101W	DEHA0F11275g.1
YLR362W	DEHA0B04895g.1
YDR448W	DEHA0G15378g.1
YER099C	DEHA0D19437g.1
YBL068W	DEHA0D19437g.1
YJR001W	DEHA0D02277g.1
YOR141C	DEHA0G11286g.1
YIL018W	DEHA0B15389g.1	DEHA0D13244g.1
YFR031C-A	DEHA0B15389g.1	DEHA0D13244g.1
YDR083W	DEHA0D04378g.1
YNL299W	DEHA0A02607g.1
YOL115W	DEHA0A02607g.1
YNL121C	DEHA0B05962g.1
YHR117W	DEHA0B05962g.1
YLR300W	DEHA0D09196g.1
YOR190W	DEHA0D09196g.1
YKL125W	DEHA0A01434.1
YOR065W	DEHA0C07183g.1
YPR047W	DEHA0D20119g.1
YMR259C	DEHA0F07128g.1
YIL166C	DEHA0D11396g.1	DEHA0D01727g.1	DEHA0F28699g.1
YHR001W	DEHA0E11858g.1
YKR003W	DEHA0E11858g.1
YPL145C	DEHA0C17292g.1
YOR237W	DEHA0C17292g.1
YER107C	DEHA0A06050g.1
YOR176W	DEHA0F24772g.1
YBR011C	DEHA0B13134g.1
YKL085W	DEHA0B03047g.1
YLR319C	DEHA0C12034g.1
YOR299W	DEHA0G08481g.1
YMR237W	DEHA0G08481g.1
YGR163W	DEHA0A12573g.1
YFR004W	DEHA0F26664g.1
YJR140C	DEHA0F05764g.1
YER087W	DEHA0A07810g.1
YKL101W	DEHA0G14817g.1
YFL047W	DEHA0E02541g.1
YNL212W	DEHA0C10417g.1
YML054C	DEHA0E01166g.1
YKL113C	DEHA0F15059g.1
YNL248C	DEHA0E15367g.1
YNL066W	DEHA0F22242g.1
YIL123W	DEHA0F22242g.1
YCR068W	DEHA0F13453g.1
YJR077C	DEHA0B12430g.1
YKL213C	DEHA0B12320g.1
YOR192C	DEHA0E26015g.1
YLR237W	DEHA0E26015g.1
YOR071C	DEHA0E26015g.1
YDL174C	DEHA0D09658g.1
YDR049W	DEHA0F07084g.1
YOR074C	DEHA0C06853g.1
YDR407C	DEHA0G06545g.1
YJR007W	DEHA0F26235g.1
YHR111W	DEHA0G15719g.1
YLR340W	DEHA0F23639g.1
YKL188C	DEHA0B08657g.1
YPR069C	DEHA0D11418g.1
YDR164C	DEHA0E18370g.1
YDL100C	DEHA0D08558g.1
YLR143W	DEHA0B04763g.1
YBL035C	DEHA0F27357g.1
YOL061W	DEHA0C11022g.1
YHR009C	DEHA0G15499g.1
YPR016C	DEHA0E04752g.1
YPR175W	DEHA0E03553g.1
YPL042C	DEHA0F09735g.1
YPL029W	DEHA0F09515g.1
YGR159C	DEHA0A13563g.1
YER126C	DEHA0C15422g.1
YDR159W	DEHA0D12496g.1
YOL030W	DEHA0D14982g.1
YBR286W	DEHA0C10714g.1
YKL194C	DEHA0D08976g.1
YNL317W	DEHA0B15719g.1
YDR104C	DEHA0G13662g.1
YKL155C	DEHA0E08415g.1
YLR172C	DEHA0E25344g.1
YPL004C	DEHA0D07821g.1
YHR107C	DEHA0G13431g.1
YLR447C	DEHA0F06138g.1
YPR103W	DEHA0F01760g.1
YJR145C	DEHA0G08041g.1	DEHA0F03674g.1
YHR203C	DEHA0G08041g.1	DEHA0F03674g.1
YBR029C	DEHA0E23793g.1
YBR192W	DEHA0F09328g.1
YGR086C	DEHA0F01958g.1
YGR170W	DEHA0G21505g.1
YBL061C	DEHA0A10021g.1
YDR390C	DEHA0G16148g.1
YGL049C	DEHA0C10626g.1
YGR162W	DEHA0C10626g.1
YHL003C	DEHA0E21087g.1
YKL008C	DEHA0E21087g.1
YMR079W	DEHA0E13046g.1
YLR377C	DEHA0F01309g.1
YGR188C	DEHA0G22682g.1
YNL229C	DEHA0F08635g.1
YDR264C	DEHA0E16522g.1
YOR034C	DEHA0E16522g.1
YOL094C	DEHA0A13992g.1
YDR044W	DEHA0F17798g.1
YLR299W	DEHA0D10065g.1
YOR267C	DEHA0C13387g.1
YDR009W	DEHA0C02860g.1
YBR020W	DEHA0C02860g.1
YCL040W	DEHA0E07007g.1
YDR516C	DEHA0E07007g.1
YML081W	DEHA0D07150g.1
YJR127C	DEHA0D07150g.1
YKR096W	DEHA0E19767g.1
YIL151C	DEHA0E19767g.1
YNL307C	DEHA0E05819g.1
YLR354C	DEHA0F21208g.1
YMR062C	DEHA0F20658g.1
YCR002C	DEHA0F18557g.1
YCL017C	DEHA0G11902g.1
YOL049W	DEHA0C16797g.1
YMR241W	DEHA0G05973g.1
YDL153C	DEHA0B03344g.1
YGR157W	DEHA0A13365g.1
YGL115W	DEHA0B07315g.1
YCR023C	DEHA0F13750g.1
YBR293W	DEHA0F28765g.1
YHR069C	DEHA0G18436g.1
YMR116C	DEHA0F23265g.1
YOR262W	DEHA0F19888g.1
YBL016W	DEHA0E21219g.1
YDL097C	DEHA0G18249g.1
YJR139C	DEHA0F01507g.1
YNL290W	DEHA0E23595g.1
YDR300C	DEHA0A14256g.1
YHR033W	DEHA0A14256g.1
YOR056C	DEHA0D17655g.1
YMR047C	DEHA0F15037g.1
YHR025W	DEHA0E20405g.1
YNL242W	DEHA0C16434g.1
YPL050C	DEHA0D17347g.1
YPL172C	DEHA0F19844g.1
YPL133C	DEHA0G24530g.1
YLR357W	DEHA0C01529g.1
YGR056W	DEHA0C01529g.1
YCR034W	DEHA0G10912g.1
YPR041W	DEHA0G25839g.1
YJL092W	DEHA0B14509g.1
YJL041W	DEHA0E22220g.1
YGR261C	DEHA0G22814g.1
YOR197W	DEHA0G23474g.1
YIL137C	DEHA0B03850g.1
YLR386W	DEHA0A12067g.1
YHR098C	DEHA0E21956g.1
YGR060W	DEHA0A12661g.1
YHR166C	DEHA0E02805g.1
YGR202C	DEHA0G22858g.1
YLR372W	DEHA0G06116g.1
YLR243W	DEHA0G14091g.1
YIL160C	DEHA0E19151g.1	DEHA0B16533g.1
YBR243C	DEHA0C11154g.1
YMR185W	DEHA0D11330g.1
YMR034C	DEHA0E11704g.1
YLR055C	DEHA0F14135g.1
YNL137C	DEHA0F22352g.1
YOR271C	DEHA0F12166g.1
YMR279C	DEHA0D12672g.1
YML116W	DEHA0D12672g.1
YJR002W	DEHA0A01210g.1
YER156C	DEHA0C02959g.1
YGR231C	DEHA0B14553g.1
YCL004W	DEHA0G12089g.1
YOR346W	DEHA0D11528g.1
YLR208W	DEHA0G09053g.1
YNL237W	DEHA0C11396g.1
YER113C	DEHA0F21956g.1
YGR187C	DEHA0G19481g.1
YAL048C	DEHA0F10736g.1
YKL191W	DEHA0F06336g.1
YOR254C	DEHA0F16214g.1
YFR024C-A	DEHA0C16093g.1
YHR016C	DEHA0C16093g.1
YKL184W	DEHA0D10549g.1
YPR108W	DEHA0B06446g.1
YGL141W	DEHA0G23122g.1
YHR070W	DEHA0G18458g.1
YBR162C	DEHA0D16599g.1
YDL108W	DEHA0G22528g.1
YMR023C	DEHA0D20053g.1
YBR008C	DEHA0D01903g.1	DEHA0C19118g.1	DEHA0D00539g.1
YPL141C	DEHA0C17996g.1
YOR233W	DEHA0C17996g.1
YBL080C	DEHA0D04686g.1
YBR114W	DEHA0D08668g.1
YER019W	DEHA0E21417g.1
YIL104C	DEHA0E11374g.1
YOR378W	DEHA0C04268g.1
YKL004W	DEHA0E13442g.1
YJR068W	DEHA0F17336g.1
YPR140W	DEHA0B02024g.1
YGR189C	DEHA0G19877g.1
YKL217W	DEHA0F18843g.1	DEHA0F28809g.1
YAL041W	DEHA0E12452g.1
YPL179W	DEHA0A04103g.1
YLR452C	DEHA0E10692g.1
YPR048W	DEHA0D20097g.1
YOL077C	DEHA0G10560g.1
YOR184W	DEHA0F02464g.1	DEHA0F02486g.1
YBR055C	DEHA0D05885g.1
YCR061W	DEHA0F13981g.1
YCL014W	DEHA0G11968g.1
YKL114C	DEHA0F15015g.1
YIL022W	DEHA0C06721g.1
YEL046C	DEHA0B14894g.1	DEHA0G23969g.1
YOR181W	DEHA0E05390g.1
YER114C	DEHA0F21912g.1
YBL085W	DEHA0F21912g.1
YHR114W	DEHA0A09493g.1
YGR132C	DEHA0B13827g.1
YBR241C	DEHA0A13189g.1
YGL104C	DEHA0A13189g.1
YNL029C	DEHA0A10868g.1
YIL085C	DEHA0A10868g.1
YNR019W	DEHA0F25652g.1
YCR048W	DEHA0F25652g.1
YJR095W	DEHA0G20889g.1
YJL172W	DEHA0G20185g.1	DEHA0G20207g.1	DEHA0G19503g.1
YKR042W	DEHA0C15092g.1
YJL116C	DEHA0C15092g.1
YDR244W	DEHA0F10021g.1
YNL293W	DEHA0E12012g.1
YPR055W	DEHA0F16412g.1
YML063W	DEHA0D10395g.1	DEHA0F10527g.1
YLR441C	DEHA0D10395g.1	DEHA0F10527g.1
YBR034C	DEHA0B00946g.1
YBL063W	DEHA0E06655g.1
YFL001W	DEHA0D08448g.1
YMR285C	DEHA0A06633g.1
YEL064C	DEHA0E13882g.1
YOR090C	DEHA0A11693g.1
YLR056W	DEHA0F09757g.1
YLL041C	DEHA0G20581g.1
YMR096W	DEHA0F01573g.1
YFL059W	DEHA0F01573g.1
YNL333W	DEHA0F01573g.1
YDL101C	DEHA0G22440g.1
YKL172W	DEHA0F09185g.1
YJR005W	DEHA0F26334g.1
YLR203C	DEHA0G06809g.1
YHR032W	DEHA0A04598g.1	DEHA0F00693g.1
YLR293C	DEHA0F02244g.1
YOR185C	DEHA0F02244g.1
YHL036W	DEHA0D13288g.1
YGR282C	DEHA0G19943g.1
YPR112C	DEHA0D18854g.1
YLR336C	DEHA0F21340g.1
YOR018W	DEHA0G09746g.1
YDL028C	DEHA0B06270g.1
YBL097W	DEHA0C08437g.1
YCR077C	DEHA0C09724g.1
YIL035C	DEHA0A14080g.1
YGL112C	DEHA0F04785g.1
YPR141C	DEHA0B02068g.1
YJR124C	DEHA0E10604g.1
YNL191W	DEHA0C18667g.1
YJR119C	DEHA0F06776g.1
YLR014C	DEHA0G22132g.1
YJR049C	DEHA0C14476g.1
YEL041W	DEHA0C14476g.1
YJR110W	DEHA0B11000g.1
YNL221C	DEHA0A08074g.1
YHR168W	DEHA0G25135g.1
YIR033W	DEHA0E06402g.1
YKL020C	DEHA0E06402g.1
YBR155W	DEHA0D09999g.1
YIL128W	DEHA0A09405g.1
YBR159W	DEHA0G11726g.1
YPL063W	DEHA0B15807g.1
YOL016C	DEHA0F10197g.1
YFR014C	DEHA0F10197g.1
YAR015W	DEHA0B16049g.1
YHR031C	DEHA0E19404g.1
YIL047C	DEHA0D14542g.1	DEHA0D14564g.1
YKR061W	DEHA0F09207g.1
YJL139C	DEHA0F09207g.1
YOL140W	DEHA0C09955g.1
YPL169C	DEHA0F16148g.1
YPL057C	DEHA0B11660g.1
YBR161W	DEHA0B11660g.1
YLR005W	DEHA0A02035g.1
YLR324W	DEHA0A07260g.1
YHL023C	DEHA0E02695g.1
YPR176C	DEHA0E03575g.1
YMR243C	DEHA0G03828g.1
YOR316C	DEHA0G03828g.1
YBR061C	DEHA0F07524g.1
YNL231C	DEHA0A09845g.1
YHR202W	DEHA0F03652g.1
YPL088W	DEHA0D14520g.1
YLR187W	DEHA0E14355g.1
YNL278W	DEHA0E14355g.1
YER093C	DEHA0A10494g.1
YKL179C	DEHA0B04829g.1
YGR255C	DEHA0E15301g.1
YML121W	DEHA0D03267g.1
YPL048W	DEHA0D17369g.1
YKL081W	DEHA0D17369g.1
YBL098W	DEHA0C06743g.1
YNL227C	DEHA0A07986g.1
YJR098C	DEHA0E15411g.1
YMR146C	DEHA0D08624g.1
YPL222W	DEHA0C04202g.1
YPR190C	DEHA0E09647g.1
YLR286C	DEHA0G06655g.1
YIL030C	DEHA0D07084g.1
YPL268W	DEHA0A04554g.1
YLR100W	DEHA0E21263g.1
YLR247C	DEHA0F25300g.1
YBL047C	DEHA0C03498g.1
YCR024C	DEHA0C14784g.1
YGR054W	DEHA0C02068g.1
YDR245W	DEHA0F10065g.1
YIL039W	DEHA0E06259g.1
YGR028W	DEHA0F21362g.1
YPR021C	DEHA0C15268g.1
YNL218W	DEHA0G17402g.1
YHR123W	DEHA0B06094g.1
YNL130C	DEHA0B06094g.1
YML074C	DEHA0D10329g.1
YLR449W	DEHA0D10329g.1
YBR291C	DEHA0F12386g.1
YOR274W	DEHA0F11946g.1
YLL045C	DEHA0D13178g.1	DEHA0B15312g.1
YHL033C	DEHA0D13178g.1	DEHA0B15312g.1
YMR305C	DEHA0C13937g.1
YGR279C	DEHA0C13937g.1
YBR260C	DEHA0C09262g.1
YJL204C	DEHA0E20075g.1
YLR186W	DEHA0E14597g.1
YLR157C	DEHA0B00297g.1
YLR158C	DEHA0B00297g.1
YLR160C	DEHA0B00297g.1
YLR155C	DEHA0B00297g.1
YMR139W	DEHA0F09647g.1
YDL079C	DEHA0F09647g.1
YEL021W	DEHA0A12419g.1
YAL025C	DEHA0F02112g.1
YLR216C	DEHA0A14058g.1
YHR204W	DEHA0D07667g.1
YDR465C	DEHA0E20339g.1
YIR012W	DEHA0D15092g.1
YFR010W	DEHA0G10109g.1
YPR144C	DEHA0C08789g.1
YHR132C	DEHA0G01133g.1
YGR253C	DEHA0G24882g.1
YCR094W	DEHA0E02090g.1
YNR048W	DEHA0E02090g.1
YBR267W	DEHA0A04400g.1
YER155C	DEHA0A05412g.1
YKR048C	DEHA0C12749g.1
YFL024C	DEHA0E19261g.1
YHR088W	DEHA0G18843g.1
YDL201W	DEHA0B05137g.1
YML049C	DEHA0A09141g.1
YLL019C	DEHA0C15114g.1
YKL092C	DEHA0E13024g.1
YPL031C	DEHA0D14256g.1
YLR248W	DEHA0F25278g.1
YER168C	DEHA0E16225g.1
YER020W	DEHA0G02794g.1
YHR179W	DEHA0A00132g.1
YPL171C	DEHA0A00132g.1
YJL084C	DEHA0A06138g.1
YKR021W	DEHA0A06138g.1
YKL021C	DEHA0C07854g.1
YBL041W	DEHA0G19162g.1
YDR372C	DEHA0G09658g.1
YDR359C	DEHA0G13552g.1
YMR280C	DEHA0F04620g.1
YPL097W	DEHA0E22506g.1
YFL045C	DEHA0C01639g.1
YOR261C	DEHA0F19866g.1
YLR075W	DEHA0C02002g.1
YPL260W	DEHA0B10681g.1
YGL169W	DEHA0F14641g.1
YNL169C	DEHA0D09834g.1
YHR112C	DEHA0A01144g.1	DEHA0A01529g.1
YDL042C	DEHA0E14146g.1
YOL068C	DEHA0E14146g.1
YAL042W	DEHA0E12408g.1
YGL065C	DEHA0C04752g.1
YKR084C	DEHA0C03960g.1
YNL075W	DEHA0A10626g.1
YLL013C	DEHA0C07942g.1
YOR157C	DEHA0G06523g.1
YNR034W	DEHA0C13695g.1
YCR073W-A	DEHA0C13695g.1
YBR046C	DEHA0F25476g.1
YDR176W	DEHA0G17336g.1
YPL220W	DEHA0C04642g.1
YGL135W	DEHA0C04642g.1
YNL257C	DEHA0E15235g.1
YHR155W	DEHA0E15235g.1
YDL147W	DEHA0D15004g.1
YOR006C	DEHA0G04917g.1
YPR201W	DEHA0D15488g.1
YIL105C	DEHA0C05588g.1
YNL047C	DEHA0C05588g.1
YBL037W	DEHA0F27126g.1
YIR008C	DEHA0D15114g.1
YGL116W	DEHA0E22132g.1
YDR182W	DEHA0G17116g.1
YDR312W	DEHA0E08591g.1
YHR066W	DEHA0E08591g.1
YGR048W	DEHA0G04543g.1
YNR053C	DEHA0E02024g.1
YMR313C	DEHA0G23430g.1
YLR206W	DEHA0A02233g.1
YDL161W	DEHA0A02233g.1
YOR334W	DEHA0B05445g.1
YCR009C	DEHA0G12727g.1
YOR022C	DEHA0G06292g.1
YNL125C	DEHA0E10450g.1	DEHA0B00198g.1
YGL123W	DEHA0A09702g.1
YLR142W	DEHA0E18799g.1
YOR142W	DEHA0G11264g.1
YIL033C	DEHA0A01903g.1
YGR214W	DEHA0B14702.1
YLR048W	DEHA0B14702.1
YJL088W	DEHA0D04235g.1	DEHA0A06325g.1
YPL188W	DEHA0F02728g.1
YDR099W	DEHA0G13409g.1
YER177W	DEHA0G13409g.1
YKL193C	DEHA0D11968g.1
YER068W	DEHA0F21604g.1
YDR006C	DEHA0G11539g.1
YKL140W	DEHA0E15543g.1
YOL152W	DEHA0D02145g.1
YKL152C	DEHA0E22242g.1
YGL192W	DEHA0B04491.1
YJL208C	DEHA0B08195g.1
YDR266C	DEHA0F17050g.1
YJL100W	DEHA0E07249g.1
YFR051C	DEHA0F15543g.1
YMR121C	DEHA0F16258g.1
YLR029C	DEHA0F16258g.1
YBR287W	DEHA0A10406g.1
YER053C	DEHA0B09460g.1
YER157W	DEHA0C03025g.1
YIR029W	DEHA0B07645g.1
YKL139W	DEHA0G02750g.1
YER061C	DEHA0B14058g.1
YBR087W	DEHA0D20229g.1
YDR297W	DEHA0E07491g.1
YMR092C	DEHA0B01716g.1
YGL028C	DEHA0E23771g.1
YNL007C	DEHA0G11748g.1
YBR092C	DEHA0C09460g.1	DEHA0F08613g.1	DEHA0F08525g.1
YBR093C	DEHA0C09460g.1	DEHA0F08613g.1	DEHA0F08525g.1
YAR071W	DEHA0C09460g.1	DEHA0F08613g.1	DEHA0F08525g.1
YHR215W	DEHA0C09460g.1	DEHA0F08613g.1	DEHA0F08525g.1
YDL024C	DEHA0C09460g.1	DEHA0F08613g.1	DEHA0F08525g.1
YNR032W	DEHA0C09977g.1
YER151C	DEHA0A08118g.1
YOR212W	DEHA0C17600g.1
YNL251C	DEHA0E12364g.1
YKR026C	DEHA0F23331g.1
YJL106W	DEHA0B00770g.1
YLR130C	DEHA0B07337g.1
YDR346C	DEHA0G11330g.1
YMR110C	DEHA0G10175g.1
YGR141W	DEHA0C08030g.1
YPR157W	DEHA0C08030g.1
YGR098C	DEHA0D02651g.1
YLR345W	DEHA0C02332g.1
YNL022C	DEHA0C18128g.1
YAL061W	DEHA0F18359g.1	DEHA0F18337g.1
YAL060W	DEHA0F18359g.1	DEHA0F18337g.1
YPL090C	DEHA0B02937g.1
YBR181C	DEHA0B02937g.1
YJL125C	DEHA0B06380g.1
YCL009C	DEHA0E22869g.1
YCL043C	DEHA0E25036g.1
YEL050C	DEHA0E06215g.1
YFL009W	DEHA0F08206g.1
YPR135W	DEHA0E09009g.1
YOR171C	DEHA0B11286g.1
YLR260W	DEHA0B11286g.1
YDL033C	DEHA0D05599g.1
YBR199W	DEHA0D17721g.1
YDR392W	DEHA0G05346g.1
YDL117W	DEHA0G22506g.1
YHR104W	DEHA0F14201g.1
YMR235C	DEHA0D18777g.1
YPL152W	DEHA0C13541g.1
YPL249C	DEHA0F03696g.1
YDR117C	DEHA0B08239g.1
YDL225W	DEHA0C02574g.1
YMR100W	DEHA0D02629g.1
YMR125W	DEHA0F14047g.1
YNL202W	DEHA0C02486g.1	DEHA0G23496g.1
YKR072C	DEHA0D17479g.1
YOR054C	DEHA0D17479g.1
YGL064C	DEHA0C04994g.1
YKR080W	DEHA0E04081g.1
YDR321W	DEHA0G06589g.1
YKL174C	DEHA0F08943g.1
YHR158C	DEHA0A13519g.1
YGR238C	DEHA0A13519g.1
YLR361C	DEHA0B04873g.1
YML065W	DEHA0D10439g.1
YMR296C	DEHA0E02783g.1
YHL014C	DEHA0G12111g.1
YIL095W	DEHA0C18150g.1
YNL020C	DEHA0C18150g.1
YBL033C	DEHA0A13299g.1
YDL017W	DEHA0C06314g.1
YEL040W	DEHA0D16907g.1
YNL323W	DEHA0C05808g.1
YIL116W	DEHA0F06248g.1
YKL073W	DEHA0G04587g.1
YBR110W	DEHA0D11462g.1	DEHA0D11484g.1
YDR243C	DEHA0F11506g.1
YNL219C	DEHA0C11880g.1
YPR022C	DEHA0G20779g.1	DEHA0B16203g.1	DEHA0E00935g.1
YJL115W	DEHA0A10450g.1
YDL205C	DEHA0F09779g.1
YDR017C	DEHA0F18249g.1
YHL010C	DEHA0G04004g.1
YJR126C	DEHA0F14861g.1
YHR011W	DEHA0G05610g.1
YJR070C	DEHA0F24948g.1
YCL055W	DEHA0E24156g.1
YDR332W	DEHA0F27379g.1
YDR268W	DEHA0G08877g.1
YGL095C	DEHA0A05192g.1
YBR283C	DEHA0D04906g.1
YJR105W	DEHA0B07139g.1
YER055C	DEHA0D15048g.1
YEL062W	DEHA0E06523g.1
YFL016C	DEHA0F19976g.1
YNR038W	DEHA0E11506g.1
YGL076C	DEHA0D02959g.1
YPL198W	DEHA0D02959g.1
YDR299W	DEHA0A14630g.1
YJR078W	DEHA0G12947g.1
YOR231W	DEHA0C17204g.1
YPL140C	DEHA0C17204g.1
YDR028C	DEHA0A01485g.1
YGL014W	DEHA0A08910g.1
YIL003W	DEHA0B09636g.1
YEL051W	DEHA0E09515g.1
YCR047C	DEHA0F25707g.1
YDR333C	DEHA0F24552g.1
YFR021W	DEHA0G10241g.1
YOR145C	DEHA0G05258g.1
YDL226C	DEHA0C02508g.1
YKL080W	DEHA0B11418g.1
YLR405W	DEHA0B07964g.1
YGR186W	DEHA0G19459g.1
YPR086W	DEHA0E15323g.1
YGL184C	DEHA0A06897g.1
YNL288W	DEHA0A04620g.1
YER024W	DEHA0E10824g.1
YNR041C	DEHA0A14212g.1
YML020W	DEHA0D02409g.1
YLR291C	DEHA0D12056g.1
YBR059C	DEHA0F07260g.1
YOL027C	DEHA0D16335g.1
YMR293C	DEHA0G21571g.1
YKR076W	DEHA0C17798g.1	DEHA0C17820g.1
YMR251W	DEHA0C17798g.1	DEHA0C17820g.1
YPR119W	DEHA0A02189g.1
YGR108W	DEHA0A02189g.1
YBR274W	DEHA0C09130g.1
YJL091C	DEHA0C17314g.1
YNL085W	DEHA0G18799g.1
YKL221W	DEHA0F26191g.1	DEHA0D01177g.1
YLR210W	DEHA0G25520g.1
YDL155W	DEHA0G25520g.1
YLR308W	DEHA0C12815g.1
YPL085W	DEHA0B02871g.1
YOR246C	DEHA0F09559g.1
YBL052C	DEHA0A07722g.1
YDR142C	DEHA0D13057g.1
YNL016W	DEHA0A10274g.1
YOR091W	DEHA0A09449g.1
YGR144W	DEHA0F18095g.1
YMR061W	DEHA0G03718g.1
YKL120W	DEHA0D02607g.1
YGL142C	DEHA0G22308g.1
YMR244W	DEHA0G13475g.1
YHR002W	DEHA0A07370g.1
YBR056W	DEHA0F26378g.1
YDR364C	DEHA0G11011g.1
YDR292C	DEHA0G21483g.1
YLR084C	DEHA0E17622g.1
YDL246C	DEHA0A14410g.1
YJR159W	DEHA0A14410g.1
YLR070C	DEHA0A14410g.1
YLL063C	DEHA0D08063g.1
YKL034W	DEHA0G07359g.1
YDR069C	DEHA0F26400g.1
YER144C	DEHA0F26400g.1
YLR229C	DEHA0G15037g.1
YER021W	DEHA0B07073g.1
YDR398W	DEHA0G04697g.1
YGR267C	DEHA0G21593g.1
YKL039W	DEHA0A02321g.1
YHL017W	DEHA0A02321g.1
YDL207W	DEHA0F20988g.1
YDR226W	DEHA0F12969g.1
YGR083C	DEHA0F03113g.1
YJR123W	DEHA0E10472g.1
YPR105C	DEHA0C17380g.1
YDR168W	DEHA0A06545g.1
YDR280W	DEHA0B11682g.1
YER129W	DEHA0D13706g.1
YBR200W	DEHA0E22924g.1
YIL140W	DEHA0C10131g.1
YER148W	DEHA0G12529g.1
YHR082C	DEHA0F27489g.1
YML104C	DEHA0F08294g.1
YPL214C	DEHA0G01463g.1
YJR059W	DEHA0F13497g.1
YKL198C	DEHA0F13497g.1
YDR019C	DEHA0C05412g.1
YKL009W	DEHA0E20691g.1
YJR096W	DEHA0F05236g.1
YNL291C	DEHA0E23617g.1
YGL100W	DEHA0C11176g.1
YIL021W	DEHA0C08371g.1
YFL030W	DEHA0E02299g.1
YDR386W	DEHA0G05852g.1
YHL008C	DEHA0F13365g.1
YMR099C	DEHA0E13464g.1
YJL020C	DEHA0F27236g.1
YPR031W	DEHA0G14685g.1
YDL238C	DEHA0A05324g.1
YLR387C	DEHA0A12023g.1
YDR523C	DEHA0E16115g.1
YML110C	DEHA0D12100g.1
YPL209C	DEHA0C04840g.1
YNL062C	DEHA0F22396g.1
YBL089W	DEHA0C04400g.1
YER119C	DEHA0C04400g.1
YDR533C	DEHA0E18018g.1	DEHA0E04488g.1
YAR003W	DEHA0A09064g.1
YBL045C	DEHA0D14916g.1
YGL059W	DEHA0C15004g.1
YNL011C	DEHA0F23309g.1
YMR315W	DEHA0A06589g.1
YNL118C	DEHA0A11605g.1
YER152C	DEHA0A08206g.1
YGL092W	DEHA0C15851g.1
YGL083W	DEHA0D03366g.1
YLR214W	DEHA0B00385g.1
YDL104C	DEHA0G23364g.1
YJL121C	DEHA0F14773g.1
YOR188W	DEHA0D10109g.1
YML102W	DEHA0F20328g.1
YMR166C	DEHA0G23386g.1
YLR120C	DEHA0A12309g.1	DEHA0C19206g.1
YDR144C	DEHA0A12309g.1	DEHA0C19206g.1
YLR121C	DEHA0A12309g.1	DEHA0C19206g.1
YKR105C	DEHA0D01881g.1	DEHA0E15631g.1
YCL069W	DEHA0D01881g.1	DEHA0E15631g.1
YGR224W	DEHA0D01881g.1	DEHA0E15631g.1
YPR198W	DEHA0D01881g.1	DEHA0E15631g.1
YDR326C	DEHA0F27599g.1
YHR080C	DEHA0F27599g.1
YBR207W	DEHA0C06226g.1
YDR380W	DEHA0D11066g.1
YOR113W	DEHA0A13453g.1
YNR006W	DEHA0D10571g.1
YOR155C	DEHA0G08063g.1
YPL126W	DEHA0G20251g.1
YDR415C	DEHA0D04818g.1
YIL005W	DEHA0B09526g.1
YMR276W	DEHA0F03542g.1
YBL067C	DEHA0D20273g.1
YER098W	DEHA0D20273g.1
YJL059W	DEHA0A04818g.1
YGL133W	DEHA0C05082g.1
YKR081C	DEHA0C06941g.1
YJR032W	DEHA0A12353g.1
YBR154C	DEHA0G10846g.1
YDR205W	DEHA0G14113g.1
YPL237W	DEHA0D11286g.1
YOL151W	DEHA0D02189g.1
YDR541C	DEHA0D02189g.1
YGL157W	DEHA0D02189g.1
YGL039W	DEHA0D02189g.1
YER102W	DEHA0C16709g.1
YBL072C	DEHA0C16709g.1
YBR028C	DEHA0E12782g.1	DEHA0G16302g.1
YJR051W	DEHA0D06215g.1
YEL047C	DEHA0D06215g.1
YIR004W	DEHA0B15048g.1
YJR076C	DEHA0B10406g.1
YML092C	DEHA0A03333g.1
YNR015W	DEHA0B05588g.1
YNL274C	DEHA0C10736g.1
YPR161C	DEHA0C07139g.1
YER089C	DEHA0A07744g.1
YBL056W	DEHA0A07744g.1
YOR092W	DEHA0D12408g.1
YNL095C	DEHA0D12408g.1
YER014W	DEHA0B11088g.1
YDL086W	DEHA0D08602g.1
YDL156W	DEHA0F23243g.1
YNL201C	DEHA0C02420g.1
YOR202W	DEHA0C16159g.1
YLR114C	DEHA0E18436g.1
YMR027W	DEHA0G02970g.1
YAL002W	DEHA0A09020g.1
YGR135W	DEHA0B13970g.1
YKL088W	DEHA0E18040g.1
YPL150W	DEHA0F09493g.1
YBR177C	DEHA0G13211g.1
YPL095C	DEHA0G13211g.1
YER094C	DEHA0C14212g.1
YJL001W	DEHA0C13013g.1
YOR386W	DEHA0A00847g.1
YOR245C	DEHA0C13101g.1
YDR449C	DEHA0G15334g.1
YNL181W	DEHA0F04092g.1
YPR097W	DEHA0E02002g.1
YGL017W	DEHA0A07172g.1
YIL088C	DEHA0A10087g.1
YDL167C	DEHA0G16192g.1
YMR318C	DEHA0B00242g.1	DEHA0C05126g.1	DEHA0C05104g.1
YCR105W	DEHA0B00242g.1	DEHA0C05126g.1	DEHA0C05104g.1
YIL133C	DEHA0A13629g.1
YNL069C	DEHA0A13629g.1
YBR037C	DEHA0A02849g.1
YBR088C	DEHA0D19371g.1
YIL099W	DEHA0A12705g.1
YDR306C	DEHA0E08481g.1
YLR017W	DEHA0C13145g.1
YGR119C	DEHA0E09911g.1
YBL019W	DEHA0G12507g.1
YPR167C	DEHA0B15939g.1
YGL233W	DEHA0G17754g.1
YOL052C	DEHA0E12826g.1
YGL105W	DEHA0A13145g.1
YFR037C	DEHA0D05225g.1
YDR316W	DEHA0G18271g.1
YOR070C	DEHA0E04103g.1
YOR069W	DEHA0E09361g.1
YNL065W	DEHA0F22506g.1
YIL121W	DEHA0F22506g.1
YIL120W	DEHA0F22506g.1
YGL122C	DEHA0A09680g.1
YGL110C	DEHA0C10978g.1
YGL131C	DEHA0D04004g.1
YNL126W	DEHA0B05379g.1
YKL150W	DEHA0E08745g.1
YLR045C	DEHA0G07645g.1
YJL159W	DEHA0B13541g.1
YKL164C	DEHA0B13541g.1
YKL163W	DEHA0B13541g.1
YIL083C	DEHA0A10175g.1
YOR025W	DEHA0E15763g.1
YPL111W	DEHA0G26147g.1
YPR118W	DEHA0A01661g.1
YJR013W	DEHA0G19393g.1
YDR368W	DEHA0B16181g.1
YOR120W	DEHA0B16181g.1
YDR050C	DEHA0F07436g.1
YPL155C	DEHA0C13255g.1
YNL292W	DEHA0E12716g.1
YPR004C	DEHA0F26796g.1
YMR226C	DEHA0G03146g.1	DEHA0G03168g.1
YPR058W	DEHA0F25905g.1
YBR104W	DEHA0F25905g.1
YFL034C-B	DEHA0D09812g.1
YHR128W	DEHA0E10252g.1
YKL025C	DEHA0D14806g.1
YDL122W	DEHA0A10296g.1
YML018C	DEHA0D02299g.1
YLR146C	DEHA0E17149g.1
YPL117C	DEHA0G20009g.1
YHR148W	DEHA0B02761g.1
YGL130W	DEHA0D04026g.1
YLR348C	DEHA0E20933g.1
YNL003C	DEHA0G11880g.1
YNL178W	DEHA0G24178g.1
YNR060W	DEHA0C07051g.1	DEHA0C07007g.1
YOR381W	DEHA0C07051g.1	DEHA0C07007g.1
YKL220C	DEHA0C07051g.1	DEHA0C07007g.1
YOR384W	DEHA0C07051g.1	DEHA0C07007g.1
YLL051C	DEHA0C07051g.1	DEHA0C07007g.1
YGL210W	DEHA0B03608g.1
YER031C	DEHA0B03608g.1
YLL010C	DEHA0C13431g.1
YLR019W	DEHA0C13431g.1
YPL227C	DEHA0E24090g.1
YOR033C	DEHA0E16071g.1
YDR263C	DEHA0E16071g.1
YPL176C	DEHA0F06446g.1
YOR256C	DEHA0F06446g.1
YGL011C	DEHA0A08866g.1
YDR214W	DEHA0G06501g.1
YOL038W	DEHA0F15081g.1
YOL119C	DEHA0G16588g.1	DEHA0F18821g.1	DEHA0G20493g.1
YOR306C	DEHA0G16588g.1	DEHA0F18821g.1	DEHA0G20493g.1
YGL056C	DEHA0F04246g.1
YBR214W	DEHA0F04246g.1
YDR443C	DEHA0A02145g.1
YKL143W	DEHA0A14102g.1
YGL164C	DEHA0D06270g.1
YNL175C	DEHA0F03256g.1
YOL123W	DEHA0F18139g.1
YOL120C	DEHA0F17985g.1
YNL301C	DEHA0F17985g.1
YGR207C	DEHA0G07623g.1
YLR427W	DEHA0F06424g.1
YER122C	DEHA0C06699g.1
YHR142W	DEHA0C09240g.1
YNR003C	DEHA0A06281g.1
YNL048W	DEHA0C04576g.1
YNL172W	DEHA0D09867g.1
YGR178C	DEHA0G04257g.1
YOR132W	DEHA0G05434g.1
YPL115C	DEHA0G20075g.1
YGR227W	DEHA0B14619g.1
YNL240C	DEHA0C11418g.1
YPR165W	DEHA0B11792g.1
YPL151C	DEHA0C13607g.1
YDR081C	DEHA0C03157g.1
YFL038C	DEHA0B07095g.1
YOL062C	DEHA0C11000g.1
YML004C	DEHA0G09944g.1
YBR189W	DEHA0B04785g.1
YPL081W	DEHA0B04785g.1
YBR049C	DEHA0E13266g.1
YDR026C	DEHA0E13266g.1
YDL078C	DEHA0F09911g.1	DEHA0B02651g.1
YLR330W	DEHA0C17446g.1
YFR050C	DEHA0F15499g.1
YLR098C	DEHA0D18359g.1
YOL041C	DEHA0C17402g.1
YJR075W	DEHA0F18975g.1
YGR195W	DEHA0G19371g.1
YPL101W	DEHA0E17435g.1
YLR209C	DEHA0G09031g.1
YGR280C	DEHA0C12419g.1
YDR376W	DEHA0D19723g.1
YLR351C	DEHA0C04290g.1
YDR339C	DEHA0G08305g.1
YNR029C	DEHA0C18524g.1
YPR011C	DEHA0C17534g.1
YML130C	DEHA0A03905g.1
YBR289W	DEHA0F12452g.1
YJL054W	DEHA0C18502g.1
YGL244W	DEHA0F24123g.1
YMR267W	DEHA0F12232g.1
YOR362C	DEHA0F10637g.1
YOL055C	DEHA0E22044g.1
YPL258C	DEHA0E22044g.1
YPR121W	DEHA0E22044g.1
YNL068C	DEHA0A09086g.1
YIL131C	DEHA0A09086g.1
YHR008C	DEHA0G05456g.1	DEHA0E01650g.1
YML028W	DEHA0G11154g.1
YDR453C	DEHA0G11154g.1
YCR045C	DEHA0B05654g.1
YKL196C	DEHA0D08822g.1
YCR088W	DEHA0G19811g.1
YPL215W	DEHA0C05324g.1
YLL006W	DEHA0G22836g.1
YER027C	DEHA0A11132g.1
YGL208W	DEHA0A11132g.1
YBR015C	DEHA0F18205g.1
YJL186W	DEHA0F18205g.1
YMR253C	DEHA0C08987g.1
YPL264C	DEHA0C08987g.1
YLR270W	DEHA0F23397g.1
YOR173W	DEHA0F23397g.1
YJL187C	DEHA0D03718g.1
YMR078C	DEHA0E13068g.1
YGR149W	DEHA0B14960g.1
YLR115W	DEHA0D08041g.1
YJR091C	DEHA0G25883g.1
YPR042C	DEHA0G25883g.1
YLR309C	DEHA0A12507g.1
YBR164C	DEHA0G19613g.1
YGL196W	DEHA0G20735g.1
YMR220W	DEHA0G19569g.1
YAR018C	DEHA0B16071g.1
YDL006W	DEHA0C03201g.1
YIL144W	DEHA0E10065g.1
YPR060C	DEHA0F26004g.1
YDL192W	DEHA0E02651g.1	DEHA0B14399g.1
YDL137W	DEHA0E02651g.1	DEHA0B14399g.1
YIL156W	DEHA0E04037g.1
YKR098C	DEHA0E04037g.1
YDR054C	DEHA0C03707g.1
YMR223W	DEHA0C13761g.1
YEL056W	DEHA0F26752g.1
YOL003C	DEHA0F10615g.1
YOR154W	DEHA0F11594g.1
YKR052C	DEHA0C10758g.1
YJL133W	DEHA0C10758g.1
YDR531W	DEHA0B03872g.1
YJL053W	DEHA0A12463g.1
YDR242W	DEHA0E24684g.1
YER162C	DEHA0F05808g.1
YJR154W	DEHA0G26389g.1
YJL081C	DEHA0B01672g.1
YGR276C	DEHA0F28358g.1
YPL146C	DEHA0C17094g.1
YCR010C	DEHA0F19382g.1	DEHA0G04169g.1
YNR002C	DEHA0F19382g.1	DEHA0G04169g.1
YOL092W	DEHA0B11902g.1
YBR147W	DEHA0B11902g.1
YAL003W	DEHA0C12331g.1
YKL106W	DEHA0C05918g.1
YDR419W	DEHA0F10109g.1
YKR070W	DEHA0E07645g.1
YDR409W	DEHA0G08217g.1
YPL072W	DEHA0D06479g.1
YLR335W	DEHA0F20020g.1
YMR208W	DEHA0F12188g.1
YPR179C	DEHA0E03069g.1
YJR006W	DEHA0G21637g.1
YML125C	DEHA0A03487g.1
YNL224C	DEHA0A08008g.1
YOR100C	DEHA0B05401g.1
YDL116W	DEHA0G18227g.1
YGR085C	DEHA0F01782g.1
YPR102C	DEHA0F01782g.1
YDL025C	DEHA0C11484g.1
YJL156C	DEHA0A11869g.1
YOR095C	DEHA0A09537g.1
YMR176W	DEHA0D03003g.1
YPL211W	DEHA0C04950g.1
YPR186C	DEHA0C07623g.1
YKR066C	DEHA0F19173g.1
YGR005C	DEHA0A07194g.1
YER026C	DEHA0B15851g.1
[truncated: 2,135 more rows]
[truncated: 5 more columns]
