# Supplementary material for: Evolutionary Conservation and Diversification of Puf RNA Binding Proteins and Their mRNA Targets
Source: PLoS Biol. 2015 Nov 20;13(11):e1002307. doi: 10.1371/journal.pbio.1002307 (PMC4654594; doi:10.1371/journal.pbio.1002307)
Supplement: S4 Dataset — (ZIP) [file pbio.1002307.s004.zip › S.cerevisiae.fa_D.haptotyla.fa.txt]

YHR165C	H072_1605
YJL130C	H072_8212
YNR016C	H072_5894
YHR099W	H072_5929
YLR106C	H072_7957
YDL171C	H072_3008
YGR032W	H072_1980
YLR342W	H072_1980
YKL182W	H072_9458
YPL231W	H072_1648
YNL262W	H072_1405
YDL140C	H072_9398
YKR054C	H072_10527
YGR271W	H072_8181
YGL206C	H072_10764
YLL040C	H072_4103
YOR116C	H072_6431
YBR218C	H072_10766
YGL062W	H072_10766
YER172C	H072_7384
YOR207C	H072_795
YOR151C	H072_4685
YPL082C	H072_1710
YGL195W	H072_1774
YKL215C	H072_1781
YJR109C	H072_7377
YPR010C	H072_1789
YOR341W	H072_11162
YGR061C	H072_8537
YDR127W	H072_11160
YAL026C	H072_7973
YPR184W	H072_3786
YDR406W	H072_2114
YOR153W	H072_2114
YOR328W	H072_2114
YDR135C	H072_3436
YBL076C	H072_11146
YGL008C	H072_7290
YPL036W	H072_7290
YKL203C	H072_9937
YJR066W	H072_9937
YBR115C	H072_1053
YOR326W	H072_9168
YJR137C	H072_387
YNL132W	H072_5125
YLL048C	H072_3753
YHL035C	H072_3753
YMR109W	H072_7857
YKL129C	H072_7857
YEL031W	H072_11456
YIL125W	H072_4106
YNL014W	H072_2029
YLR249W	H072_2029
YKL210W	H072_2288
YDL145C	H072_150
YER070W	H072_2497
YIL066C	H072_2497
YDL126C	H072_7033
YJL050W	H072_9350
YDR457W	H072_1889
YDR170C	H072_11451
YBR084W	H072_1308
YGR204W	H072_1308
YPL160W	H072_1867
YGR094W	H072_2602
YHR186C	H072_9652
YIL129C	H072_10479
YLR304C	H072_7041
YNL088W	H072_5511
YGR218W	H072_9218
YMR196W	H072_939
YBL022C	H072_3347
YOR133W	H072_2534
YDR385W	H072_2534
YER171W	H072_11150
YDL102W	H072_1289
YIL048W	H072_8718
YBR023C	H072_5534
YOR304W	H072_6788
YOR291W	H072_8653
YPL217C	H072_9899
YER125W	H072_9230
YOR290C	H072_3739
YPR160W	H072_669
YFR019W	H072_3809
YMR186W	H072_7513
YPL240C	H072_7513
YOL021C	H072_3153
YAL005C	H072_1514
YLL024C	H072_1514
YCR057C	H072_8584
YLR398C	H072_9957
YOR335C	H072_5555
YFR031C	H072_7458
YPL167C	H072_9596
YDR038C	H072_10967
YDR039C	H072_10967
YDR040C	H072_10967
YHR074W	H072_6954
YER013W	H072_2607
YER166W	H072_9477
YDR093W	H072_9477
YLR086W	H072_1390
YBL004W	H072_1959
YGL150C	H072_3396
YMR288W	H072_7371
YLR305C	H072_2952
YGL173C	H072_7258
YPL226W	H072_9516
YER091C	H072_3717
YLR410W	H072_1665
YAL035W	H072_2544
YNL163C	H072_3537
YJL200C	H072_10867
YBL105C	H072_2721
YKL148C	H072_5183
YJL045W	H072_5183
YGL009C	H072_2200
YIL143C	H072_6305
YBL023C	H072_2725
YGL022W	H072_9072
YER164W	H072_5398
YPR019W	H072_1953
YJL034W	H072_6484
YLR069C	H072_3816
YMR162C	H072_3562
YMR205C	H072_9946
YJR045C	H072_4433
YEL030W	H072_4433
YMR229C	H072_3572
YDR097C	H072_3901
YPL006W	H072_4544
YKL157W	H072_9309
YHR047C	H072_9309
YFR015C	H072_8556
YLR258W	H072_8556
YDL229W	H072_9059
YNL209W	H072_9059
YDR238C	H072_3191
YGR281W	H072_8744
YOL075C	H072_167
YML059C	H072_9437
YGL167C	H072_10975
YER069W	H072_9500
YGL201C	H072_10452
YCR011C	H072_2160
YLR272C	H072_802
YPL086C	H072_8651
YBR114W	H072_2881
YIL078W	H072_10678
YLR153C	H072_978
YER036C	H072_10155
YNL123W	H072_2558
YKL104C	H072_9317
YPR074C	H072_10376
YBR117C	H072_10376
YGL026C	H072_944
YDR334W	H072_2826
YDR091C	H072_5389
YDR258C	H072_10355
YGL156W	H072_9057
YGL137W	H072_8886
YLR274W	H072_6960
YHR023W	H072_8478
YOR168W	H072_2511
YKR001C	H072_6961
YBR121C	H072_6573
YDR291W	H072_50
YKR031C	H072_10273
YBR127C	H072_945
YMR120C	H072_10786
YLR028C	H072_10786
YBR235W	H072_2872
YOL090W	H072_7062
YGR217W	H072_3186
YLL026W	H072_4842
YDR001C	H072_1142
YBR001C	H072_1142
YBR202W	H072_3800
YGL207W	H072_6077
YMR108W	H072_7500
YKR086W	H072_1345
YLL001W	H072_5219
YLR189C	H072_3612
YNL102W	H072_7450
YDR212W	H072_2704
YMR128W	H072_4900
YLR384C	H072_9211
YCL054W	H072_3583
YMR049C	H072_10340
YGL234W	H072_4923
YBL099W	H072_5189
YKR009C	H072_5297
YFR009W	H072_3196
YPR181C	H072_7519
YGL163C	H072_555
YEL011W	H072_9367
YPR080W	H072_4738
YBR118W	H072_4738
YDL215C	H072_11001
YEL032W	H072_702
YIL075C	H072_3966
YBR196C	H072_7455
YGR264C	H072_3714
YOL004W	H072_5313
YOL006C	H072_7855
YJL014W	H072_418
YDR234W	H072_5475
YGL006W	H072_5329	H072_10422	H072_3178
YLR259C	H072_1531
YAL023C	H072_2999
YOR321W	H072_2999
YBR038W	H072_8868
YLR129W	H072_885
YJL012C	H072_10997
YGL245W	H072_8557
YMR217W	H072_5958
YIL142W	H072_2683
YBR080C	H072_11139
YJL111W	H072_1406
YPL093W	H072_11183
YOR048C	H072_11158
YOR270C	H072_4085
YMR054W	H072_4085
YJL005W	H072_1966
YMR089C	H072_1703
YHR020W	H072_2705
YKR097W	H072_4628
YIL109C	H072_131
YNL049C	H072_131
YDR293C	H072_6786
YCR017C	H072_10670
YPL012W	H072_1018
YNL192W	H072_4709
YJR064W	H072_4053
YFL036W	H072_8223
YFL008W	H072_7507
YFL037W	H072_3166
YCR093W	H072_9531
YCL030C	H072_6118
YMR308C	H072_7054
YJL074C	H072_5892
YER043C	H072_9702
YPL110C	H072_5998
YGL238W	H072_5033
YDR037W	H072_6477
YMR189W	H072_9462
YJL033W	H072_10519
YLR450W	H072_3527
YML075C	H072_3527
YJR035W	H072_8345
YHR183W	H072_8772
YGR256W	H072_8772
YKL145W	H072_5182
YLL034C	H072_9226
YMR290C	H072_4719
YDL143W	H072_5186
YDR074W	H072_119
YLR419W	H072_1272
YLR382C	H072_5450
YJR143C	H072_5102
YGR116W	H072_6441
YDL031W	H072_10498
YGR124W	H072_1099
YPR145W	H072_1099
YDR430C	H072_2929
YER025W	H072_10740
YLL018C	H072_3369
YNL250W	H072_3515
YGR270W	H072_6175
YOR356W	H072_9528
YHL030W	H072_3307
YKL165C	H072_1105
YBL039C	H072_7932
YJR103W	H072_7932
YNR031C	H072_5410
YCR073C	H072_5410
YPL119C	H072_10748
YOR204W	H072_10748
YOR211C	H072_8942
YLR432W	H072_1632
YHR216W	H072_1632
YML056C	H072_1632
YNL325C	H072_10485
YAR042W	H072_4833
YDL019C	H072_4833
YNL106C	H072_3317
YOR109W	H072_3317
YDR341C	H072_10806
YHR091C	H072_10806
YNR013C	H072_734
YBR126C	H072_570
YLR175W	H072_8635
YNL161W	H072_9738
YLR371W	H072_6530
YGR070W	H072_6530
YLR058C	H072_1298
YHR072W	H072_6275
YBR169C	H072_10208
YPL106C	H072_10208
YLR289W	H072_1319
YDR172W	H072_4955
YBR229C	H072_8573
YCR072C	H072_4377
YDR190C	H072_9932
YHL016C	H072_52
YER065C	H072_1325
YLR060W	H072_1734
YNL247W	H072_6211
YMR105C	H072_1676
YKL127W	H072_1676
YLR454W	H072_1260
YKL035W	H072_4389
YAL038W	H072_3935
YOR347C	H072_3935
YNL287W	H072_3377
YNR001C	H072_7287
YCR005C	H072_7287
YLR389C	H072_6386
YDL131W	H072_1034
YDL182W	H072_1034
YFL033C	H072_7704
YBR248C	H072_8353
YDR188W	H072_1428
YBL017C	H072_5226
YJL222W	H072_5226
YIL173W	H072_5226
YNR065C	H072_5226
YLR197W	H072_1427
YHR019C	H072_8045
YIR031C	H072_9486
YNL117W	H072_9486
YNL330C	H072_11577
YGL251C	H072_3266
YDL160C	H072_5868
YDR270W	H072_9403
YMR301C	H072_1369
YDL084W	H072_9466
YMR304W	H072_8604
YNL271C	H072_5025
YNL104C	H072_666
YOR108W	H072_666
YML124C	H072_5185
YML085C	H072_5185
YFR030W	H072_4624
YHR028C	H072_5200
YBR143C	H072_4929
YNL189W	H072_1273
YBR295W	H072_11045
YLR240W	H072_6520
YLR430W	H072_9487
YNL061W	H072_1524
YDL007W	H072_11236
YNL112W	H072_9936
YPL207W	H072_2654
YDR060W	H072_3144
YOR117W	H072_9142
YFL039C	H072_4920
YDL164C	H072_8082
YJR065C	H072_6159
YGR254W	H072_10773
YHR174W	H072_10773
YOR093C	H072_4882
YJL008C	H072_7936
YGL125W	H072_11188
YFL034W	H072_9058
YPR159W	H072_681
YGR143W	H072_681
YLR378C	H072_6940
YGL236C	H072_5428
YHR164C	H072_5379
YPR024W	H072_5780
YPL265W	H072_10185
YDR062W	H072_1460
YHR205W	H072_4436
YPL040C	H072_7478
YPL262W	H072_5623
YOR317W	H072_6184
YMR246W	H072_6184
YIL009W	H072_6184
YCL017C	H072_774
YKL010C	H072_4065
YOR217W	H072_1010
YLR113W	H072_676
YLR174W	H072_1316
YNL009W	H072_1316
YAL048C	H072_4954
YBR097W	H072_5960
YNR053C	H072_3845
YOR330C	H072_1479
YFL018C	H072_1410
YLR277C	H072_2483
YGR100W	H072_8488
YOL057W	H072_3127
YDL095W	H072_3360
YDL093W	H072_3360
YDL178W	H072_8600
YEL071W	H072_8600
YML057W	H072_6231
YLR433C	H072_6231
YDR502C	H072_5386
YLR180W	H072_5386
YIL074C	H072_9166
YER081W	H072_9166
YHR170W	H072_8220
YOR014W	H072_5940
YGR125W	H072_3208
YOR063W	H072_964
YLR355C	H072_4713
YGL048C	H072_7806
YJL154C	H072_8702
YPR173C	H072_7046
YNL241C	H072_1348
YOR187W	H072_3554
YLR138W	H072_10437
YMR266W	H072_2322
YDR283C	H072_8670
YJR138W	H072_8224
YLR083C	H072_1567
YDR107C	H072_1567
YOR375C	H072_3725
YAL062W	H072_3725
YMR297W	H072_4030
YFL055W	H072_8132
YMR167W	H072_10486
YNL267W	H072_7910
YER090W	H072_1054
YDL029W	H072_756
YDR109C	H072_8175
YER133W	H072_7527
YER086W	H072_2148
YJL129C	H072_6953
YDR456W	H072_3403
YGR245C	H072_2759
YOL098C	H072_2916
YCL057W	H072_8859	H072_3994
YPR112C	H072_4687
YLR276C	H072_7924
YIR007W	H072_9134
YBR263W	H072_1800
YHR039C	H072_9509
YMR300C	H072_9715
YLR044C	H072_4017
YLR134W	H072_4017
YGR087C	H072_4017
YDL080C	H072_4017
YOR374W	H072_11540
YER073W	H072_11540
YDR023W	H072_8649
YLR188W	H072_7907
YNR050C	H072_8632
YJL212C	H072_9332	H072_6564
YLL031C	H072_5029
YHR037W	H072_3146
YLL008W	H072_4873
YOR310C	H072_5518
YMR015C	H072_701
YKR039W	H072_1931
YOL058W	H072_3167
YNL082W	H072_2507
YLR347C	H072_4856
YNL298W	H072_7873
YHR027C	H072_8207
YDR232W	H072_11257
YPR002W	H072_9511
YML016C	H072_3867
YDR436W	H072_3867
YML072C	H072_11610
YOR259C	H072_10774
YKR059W	H072_227
YJL138C	H072_227
YOR027W	H072_4217
YCR032W	H072_8465
YPR006C	H072_9503
YAL036C	H072_1939
YAL019W	H072_5156
YKL029C	H072_4210
YGL190C	H072_9088
YDL060W	H072_748
YNL059C	H072_1662
YDL168W	H072_8099
YJR016C	H072_1621
YCR012W	H072_5401
YLR409C	H072_7811
YGL027C	H072_5018
YML100W	H072_2865
YMR261C	H072_2865
YLR241W	H072_1483
YLR386W	H072_1377
YKL209C	H072_3819
YMR129W	H072_5865
YMR058W	H072_659
YNL238W	H072_1351
YJR010W	H072_9589
YML126C	H072_5908
YLR303W	H072_804
YGL099W	H072_3399
YCR042C	H072_5547
YDR294C	H072_6547
YAR035W	H072_3001
YFR044C	H072_1331
YHR042W	H072_10480
YJL153C	H072_751
YGL148W	H072_3712
YPL023C	H072_8592
YBR281C	H072_5005
YKL060C	H072_4602
YDR477W	H072_10277
YGL094C	H072_4574
YEL022W	H072_10526
YJR031C	H072_10526
YER052C	H072_3999
YGR258C	H072_3844
YOL097C	H072_10287
YBR294W	H072_7395
YLR092W	H072_7395
YER165W	H072_5779
YFL022C	H072_5831
YGR103W	H072_7480
YMR224C	H072_11560
YBR025C	H072_9716
YJR132W	H072_9958
YGR019W	H072_3423
YNR008W	H072_8484
YBL088C	H072_1478
YAL016W	H072_1735
YFR038W	H072_718
YBR073W	H072_4846
YLR032W	H072_1458
YIL166C	H072_4819
YOL011W	H072_597
YMR008C	H072_597
YMR006C	H072_597
YPR111W	H072_9493
YGR092W	H072_9493
YGR200C	H072_4186
YPL259C	H072_6322
YNL220W	H072_8900
YLR117C	H072_9726
YPR088C	H072_8616
YDR021W	H072_5948
YBR006W	H072_7477
YLL029W	H072_7191
YHR030C	H072_10237
YKL126W	H072_1110
YMR104C	H072_1110
YLR438W	H072_9308
YJL155C	H072_1891
YGR145W	H072_3666
YGL194C	H072_4380
YPR033C	H072_5569
YPR035W	H072_6814
YDL195W	H072_1061
YPL091W	H072_1102
YOL060C	H072_4987
YIL147C	H072_6042	H072_5764	H072_5084
YDR141C	H072_330
YKR093W	H072_10049
YBR170C	H072_6769
YNR067C	H072_9865
YBR021W	H072_2984
YIR028W	H072_2984
YBL042C	H072_2984
YHR113W	H072_2059
YLR429W	H072_7930
YDL188C	H072_6008
YDL134C	H072_6008
YBL011W	H072_5320
YJR040W	H072_5966
YHR007C	H072_2963
YNR055C	H072_598
YJR033C	H072_5490
YNL021W	H072_8853
YLR089C	H072_3664
YDR111C	H072_3664
YPL203W	H072_8016
YKL166C	H072_8016
YJL164C	H072_8016
YLR397C	H072_9445
YLR359W	H072_92
YNL142W	H072_2462
YDR481C	H072_4072
YPL175W	H072_661
YKL211C	H072_5342
YBR222C	H072_10831
YGL114W	H072_11156
YGR274C	H072_1782
YGR252W	H072_3498
YOR361C	H072_6884
YFR053C	H072_8427
YGL253W	H072_8427
YDL190C	H072_2789
YCL018W	H072_5071
YHL007C	H072_4611
YOR303W	H072_7837
YAL053W	H072_4720	H072_9323
YOR365C	H072_4720	H072_9323
YOR046C	H072_4716
YKR095W	H072_3269
YIL149C	H072_3269
YLR234W	H072_1705
YJL026W	H072_3556
YGL012W	H072_6082
YOR206W	H072_11607
YPR138C	H072_4480
YGR121C	H072_4480
YEL036C	H072_10525
YGL180W	H072_2962
YAL012W	H072_5589
YML054C	H072_9954
YOR244W	H072_10509
YGL084C	H072_1751
YPL189W	H072_1751
YNL329C	H072_3046
YBR198C	H072_2075
YIL155C	H072_592
YPL184C	H072_8039
YNR047W	H072_2718
YCR091W	H072_2718
YDL132W	H072_683
YML010W	H072_3904
YGR155W	H072_7988
YER095W	H072_5380
YGR211W	H072_6155
YNL045W	H072_8071
YOR196C	H072_9607
YCR092C	H072_3804
YLR222C	H072_2904
YPL028W	H072_5124
YNL277W	H072_7824
YKL197C	H072_3802
YBR136W	H072_9952
YHR065C	H072_68
YDL149W	H072_799
YPL147W	H072_2298
YPL154C	H072_3605
YER178W	H072_7945
YLL028W	H072_8990
YKL146W	H072_2878
YDR128W	H072_5615
YMR278W	H072_3595
YEL060C	H072_8474
YBL079W	H072_11187
YER105C	H072_11187
YGR173W	H072_3740
YJL087C	H072_5363
YOR128C	H072_10796
YBL030C	H072_10403
YBR085W	H072_10403
YMR056C	H072_10403
YNL006W	H072_1998
YFL025C	H072_3657
YER082C	H072_9925
YKL135C	H072_553
YDR035W	H072_3790
YDL240W	H072_7683
YNL243W	H072_9651
YGR244C	H072_3241
YDL014W	H072_4809
YJL167W	H072_8539
YGR210C	H072_1208
YDL055C	H072_4082
YPR026W	H072_9427
YGR170W	H072_765
YKL212W	H072_7471
YOL122C	H072_10538
YHR025W	H072_4922
YKR038C	H072_4893
YIL046W	H072_7926
YDR047W	H072_251
YMR216C	H072_7793
YLR163C	H072_9406
YGL055W	H072_8858
YMR307W	H072_7037
YLR401C	H072_8190
YJL216C	H072_5838
YOL157C	H072_5838
YIL172C	H072_5838
YJL221C	H072_5838
YGR287C	H072_5838
YGR292W	H072_5838
YBR299W	H072_5838
YER056C	H072_3517
YER060W-A	H072_3517
YER060W	H072_3517
YBR166C	H072_4804
YER110C	H072_4538
YPL204W	H072_3379
YJL141C	H072_2279
YNL064C	H072_6776
YKL134C	H072_4002
YDR536W	H072_438
YGL078C	H072_8443
YHR208W	H072_3109
YJR148W	H072_3109
YDL234C	H072_5454
YDL174C	H072_6109
YJL109C	H072_4850
YGL040C	H072_3016
YOR099W	H072_5987
YNL321W	H072_3243
YOR160W	H072_7186
YGL119W	H072_11228
YKL046C	H072_9502	H072_1150
YMR238W	H072_9502	H072_1150
YBL091C	H072_1096
YBR249C	H072_2755
YFL003C	H072_1502
YBL007C	H072_9076
YBL008W	H072_2491
YBR237W	H072_3211
YIL103W	H072_984
YJL060W	H072_972
YPR189W	H072_3606
YHR171W	H072_8441
YMR241W	H072_7282
YIL094C	H072_3834
YCL004W	H072_8679
YMR309C	H072_9935
YFL050C	H072_5028
YOL130W	H072_5028
YJL102W	H072_1431
YMR165C	H072_9395
YBL016W	H072_125
YER047C	H072_576
YEL042W	H072_7013
YOR165W	H072_4729
YGR192C	H072_6088
YJR009C	H072_6088
YJL052W	H072_6088
YMR145C	H072_7025
YDL085W	H072_7025
YHR024C	H072_1459
YER093C	H072_5728
YMR062C	H072_3750
YOR388C	H072_5427
YNL071W	H072_11462
YGR185C	H072_1963
YCR008W	H072_8659
YLL011W	H072_5503
YDL210W	H072_833	H072_1008
YDR122W	H072_3204
YLR096W	H072_3204
YKR028W	H072_3276
YJL098W	H072_3276
YBL063W	H072_2134
YBR160W	H072_2265
YER099C	H072_1864
YHL011C	H072_1864
YBL068W	H072_1864
YBR079C	H072_7521
YBR243C	H072_9163
YOL094C	H072_4911
YHR107C	H072_8582
YHR073W	H072_10272
YPL009C	H072_10966
YBR142W	H072_4548
YBR058C	H072_8429
YOR067C	H072_7937
YIR027C	H072_896
YCL059C	H072_4011
YPL008W	H072_142
YOR136W	H072_684
YLL039C	H072_4094
YHR120W	H072_6778
YJR117W	H072_10056
YGR088W	H072_11314
YOR348C	H072_10654
YDL001W	H072_7944
YPL151C	H072_3175
YOL081W	H072_11157
YBR140C	H072_11157
YJL094C	H072_1381
YLR027C	H072_4587
YDR189W	H072_10256
YNR043W	H072_9212
YFL004W	H072_8845
YPL019C	H072_8845
YMR250W	H072_157
YDR300C	H072_7984
YHR033W	H072_7984
YOL030W	H072_5644	H072_824
YJL095W	H072_3602
YGR233C	H072_9221
YHR079C	H072_2682
YDR365C	H072_8222
YER155C	H072_7940
YML069W	H072_7510
YKR024C	H072_2686
YLR354C	H072_6506
YGR043C	H072_6506
YGR086C	H072_3826
YPL004C	H072_3826
YDL103C	H072_2828
YGL003C	H072_2058
YOR061W	H072_1357
YGR194C	H072_2078
YKL181W	H072_1660
YDL198C	H072_5343
YER136W	H072_7459
YDR148C	H072_8843
YLR244C	H072_7484
YDR375C	H072_85
YNL037C	H072_10737
YEL058W	H072_4445
YMR302C	H072_3007
YOR074C	H072_5037
YJR131W	H072_10735
YLR314C	H072_11440
YBR031W	H072_6398
YDR012W	H072_6398
YBR286W	H072_4639
YPR069C	H072_841
YDL147W	H072_9675
YNL212W	H072_5863
YER179W	H072_2821
YLR362W	H072_3747
YKR089C	H072_3978
YOR081C	H072_3978
YDR325W	H072_8538
YML042W	H072_716
YIR002C	H072_5164
YJR145C	H072_8904
YHR203C	H072_8904
YDR075W	H072_2292
YKL113C	H072_1691
YBL104C	H072_1721
YDR301W	H072_5135
YNL154C	H072_9247
YHR135C	H072_9247
YNR032W	H072_6015
YBR132C	H072_11312
YKL085W	H072_10207
YBR179C	H072_3543
YIL107C	H072_6074
YPL268W	H072_5340
YBR011C	H072_1366
YDR388W	H072_773
YOR241W	H072_3852
YML061C	H072_7026
YMR001C	H072_7860
YHR077C	H072_10200
YJL128C	H072_4837
YMR221C	H072_3505
YOR243C	H072_2783
YBR220C	H072_8912
YBR029C	H072_10199
YML008C	H072_9949
YMR131C	H072_10441
YDL247W	H072_614	H072_8093
YJR160C	H072_614	H072_8093
YGR289C	H072_614	H072_8093
YBR298C	H072_614	H072_8093
YIL018W	H072_9155
YFR031C-A	H072_9155
YAL021C	H072_2065
YHR169W	H072_1255
YDR105C	H072_4645
YFR002W	H072_7798
YOL061W	H072_5515
YJR110W	H072_10407
YHR188C	H072_11497
YMR083W	H072_5089
YMR303C	H072_5089
YOL086C	H072_5089
YBR145W	H072_5089
YFL053W	H072_4027
YPR047W	H072_1006
YDR158W	H072_8903
YOR323C	H072_7232
YOR002W	H072_7692
YDR345C	H072_2968
YHR094C	H072_2968
YDR343C	H072_2968
YDR342C	H072_2968
YHR096C	H072_2968
YHR092C	H072_2968
YLR081W	H072_2968
YJL219W	H072_2968
YOL156W	H072_2968
YJL214W	H072_2968
YFL011W	H072_2968
YMR011W	H072_2968
YEL069C	H072_2968
YNR072W	H072_2968
YDL245C	H072_2968
YJR158W	H072_2968
YDR044W	H072_7284
YDR338C	H072_8208
YDL238C	H072_9434
YDR390C	H072_2702
YNL256W	H072_4422
YMR076C	H072_8084
YFR004W	H072_11580
YOR070C	H072_8370
YPL022W	H072_9480
YML070W	H072_11285
YOR087W	H072_668
YAR007C	H072_1957
YKL064W	H072_1951
YKL184W	H072_2946
YGL095C	H072_4884
YHL032C	H072_5781
YFL007W	H072_9008
YIR006C	H072_10788
YOR176W	H072_8477
YJR005W	H072_8874
YOL034W	H072_5608
YGR231C	H072_4570
YBL024W	H072_7778
YOR267C	H072_2631
YPR016C	H072_3460
YGL144C	H072_2454
YDL109C	H072_2454
YDR211W	H072_586
YNL297C	H072_5374
YIR034C	H072_9397
YHR064C	H072_3364
YBR208C	H072_7432
YPL031C	H072_2082
YNL172W	H072_3591
YOR065W	H072_3789
YOR197W	H072_7073	H072_3675
YBR034C	H072_3335
YIL160C	H072_4093
YPR021C	H072_5665
YGR157W	H072_2275
YOR161C	H072_8880
YDL138W	H072_2978
YDL194W	H072_2978
YKR003W	H072_4205
YHR001W	H072_4205
YER006W	H072_3158
YOL140W	H072_941
YML049C	H072_4855
YNR012W	H072_8217
YLR340W	H072_10253
YMR272C	H072_2222
YFL002C	H072_2518
YNL275W	H072_7159
YOR261C	H072_7286
YLL041C	H072_3647
YBR041W	H072_3957
YCR068W	H072_5703
YJR007W	H072_9910
YPL266W	H072_8409
YJR130C	H072_5867
YML082W	H072_5867
YKL022C	H072_5945
YDR448W	H072_1107
YDL128W	H072_3267
YKL188C	H072_1892
YCR002C	H072_9348
YPL043W	H072_10347
YPR032W	H072_1302
YBL106C	H072_1302
YOL045W	H072_6611
YAL017W	H072_6611
YOR124C	H072_565
YHR190W	H072_3930
YOR175C	H072_4885
YLR196W	H072_7426
YGL131C	H072_6771
YNL083W	H072_5976
YJR077C	H072_632
YPL263C	H072_4204
YMR139W	H072_4193
YDL079C	H072_4193
YER015W	H072_2989
YPL131W	H072_1692
YIR023W	H072_5541
YLR383W	H072_5870
YGR123C	H072_8668
YNL191W	H072_8943
YOR142W	H072_9165
YDL022W	H072_3783
YOL059W	H072_3783
YDR208W	H072_547
YGR132C	H072_1193
YGR055W	H072_9043
YOR346W	H072_8779
YNL029C	H072_1465
YIL085C	H072_1465
YNL138W	H072_695
YFR028C	H072_845
YGL225W	H072_4926
YOR209C	H072_2180
YJR139C	H072_5539
YMR092C	H072_8338
YJL039C	H072_1477
YLR231C	H072_7448
YPR156C	H072_4455
YGR138C	H072_4455
YBR081C	H072_3613
YKL103C	H072_6217
YNL207W	H072_10482
YNL331C	H072_48
YDL243C	H072_48
YCR107W	H072_48
YJR155W	H072_48
YFR024C-A	H072_4070
YHR016C	H072_4070
YJR068W	H072_1362
YBR055C	H072_8408
YPR141C	H072_6600
YER020W	H072_671
YCR084C	H072_4188
YNR033W	H072_5466
YKR069W	H072_9635
YKL217W	H072_11480
YOR192C	H072_4986
YLR237W	H072_4986
YOR071C	H072_4986
YHR108W	H072_1380
YDR358W	H072_1380
YBR017C	H072_4848
YGL202W	H072_7095
YML080W	H072_5738
YMR146C	H072_1309
YLR195C	H072_2152
YGL097W	H072_5715
YMR116C	H072_6755
YLR002C	H072_7970
YNL075W	H072_1693
YGL115W	H072_6986
YGR285C	H072_9950
YDL141W	H072_2280
YER141W	H072_5010
YER107C	H072_10876
YJR153W	H072_100
YER003C	H072_2714
YDR243C	H072_9307
YPL122C	H072_9939
YKL081W	H072_4898
YPL048W	H072_4898
YKL027W	H072_6516
YHR003C	H072_6516
YLR029C	H072_9785
YMR121C	H072_9785
YGR246C	H072_1640
YGL255W	H072_3332
YER078C	H072_4047
YHR112C	H072_4392
YJL080C	H072_4956
YBR247C	H072_8186
YGL252C	H072_8430
YPR176C	H072_4371
YOL145C	H072_6559
YDL036C	H072_1256
YOL066C	H072_1256
YFR006W	H072_8052
YMR277W	H072_7051
YML092C	H072_740
YNL242W	H072_5770
YLR248W	H072_11597
YER126C	H072_7685
YJL062W	H072_7217
YDR292C	H072_9491
YOR271C	H072_5077
YOR262W	H072_6007
YMR244W	H072_11155
YLR377C	H072_4095
YLR208W	H072_3150
YOL124C	H072_5373
YAR015W	H072_4751
YBR192W	H072_9619
YDL058W	H072_11159
YDL097C	H072_5506
YCL040W	H072_5604
YDR516C	H072_5604
YHR098C	H072_171
YNL288W	H072_3203
YGL184C	H072_6189
YOR222W	H072_5378
YPL134C	H072_5378
YML063W	H072_7212
YLR441C	H072_7212
YER053C	H072_27
YJL069C	H072_1955
YLR372W	H072_6423
YJR076C	H072_8513
YOL038W	H072_8599
YLR114C	H072_677
YHR005C	H072_2805
YPL195W	H072_3322
YIL003W	H072_8574
YJL100W	H072_9890
YJR072C	H072_9725
YOR185C	H072_4690
YLR293C	H072_4690
YBR296C	H072_8
YGL123W	H072_2182
YJL208C	H072_4096
YPL141C	H072_8191
YOR233W	H072_8191
YOL049W	H072_4019
YPR110C	H072_5548
YFL047W	H072_2910
YBR003W	H072_5955
YLR253W	H072_2795
YCL009C	H072_9343
YLR310C	H072_7003
YGL140C	H072_11152
YGL065C	H072_11557
YPL090C	H072_1861
YBR181C	H072_1861
YMR243C	H072_7862
YOR316C	H072_7862
YLR336C	H072_1411
YOR001W	H072_2568
YDR452W	H072_10365
YFR047C	H072_3990
YPL145C	H072_1677
YOR237W	H072_1677
YOR190W	H072_3516
YLR300W	H072_3516
YDL154W	H072_260
YNL290W	H072_2197
YLR247C	H072_2920
YLL063C	H072_3974
YGL141W	H072_5778
YPL050C	H072_10375
YDL231C	H072_5369
YPL222W	H072_788
YPR125W	H072_876
YDR099W	H072_10061	H072_2823
YER177W	H072_10061	H072_2823
YCR094W	H072_9365
YNR048W	H072_9365
YKL045W	H072_2062
YLR148W	H072_3749
YNL139C	H072_3634
YBR008C	H072_10244
YEL052W	H072_8869
YLR116W	H072_6622
YKL213C	H072_8514
YCL043C	H072_1780
YDR518W	H072_1780
YOR231W	H072_3222
YPL140C	H072_3222
YGR012W	H072_5139
YEL051W	H072_8193
YGR188C	H072_8750
YMR096W	H072_3418
YFL059W	H072_3418
YNL333W	H072_3418
YLR186W	H072_132
YJR049C	H072_831
YEL041W	H072_831
YJL168C	H072_3411
YKR080W	H072_5245
YMR318C	H072_8971
YCR105W	H072_8971
YLR103C	H072_490
YPL109C	H072_5706
YNL178W	H072_10413
YLR299W	H072_5902
YDL040C	H072_9699
YPL029W	H072_10492
YIL095W	H072_1711
YNL020C	H072_1711
YGR214W	H072_2561
YLR048W	H072_2561
YOL077C	H072_1510
YIL047C	H072_6265
YLR075W	H072_8358
YGR056W	H072_1412
YLR357W	H072_1412
YOR005C	H072_3586
YML123C	H072_11399
YER145C	H072_658
YIL116W	H072_2559
YGR159C	H072_4745
YPL220W	H072_297
YGL135W	H072_297
YBR087W	H072_1047
YDL201W	H072_3194
YDR160W	H072_7846
YGR171C	H072_10053
YNL317W	H072_7946
YHR119W	H072_10785
YFR014C	H072_5550
YOL016C	H072_5550
YDR120C	H072_1649
YDR332W	H072_3654
YOL062C	H072_9164
YKR056W	H072_2709
YOR273C	H072_1147
YLR056W	H072_4184
YGL116W	H072_6110
YGL203C	H072_10875
YKR048C	H072_9167
YNL280C	H072_3216
YER156C	H072_6837
YJR095W	H072_7976
YBR287W	H072_4840
YDR245W	H072_4749
YLR351C	H072_5772
YJR051W	H072_11393
YEL047C	H072_11393
YBL098W	H072_2125
YGR135W	H072_4010
YJR001W	H072_5038
YDR531W	H072_9597
YER168C	H072_10462
YDL086W	H072_797
YGR047C	H072_7551
YHR166C	H072_8540
YLR014C	H072_8968
YOL132W	H072_8156
YDR069C	H072_6474
YER144C	H072_6474
YLR399C	H072_9928
YDL070W	H072_9928
YIR008C	H072_8839
YKL114C	H072_10968
YLR447C	H072_2562
YPL242C	H072_1629
YLR229C	H072_8058
YIR029W	H072_11128
YCR024C	H072_545
YMR166C	H072_2515
YLR055C	H072_6522
YOR022C	H072_1768
YOR157C	H072_10087
YBL097W	H072_6842
YNL169C	H072_4854
YER148W	H072_9527
YOR090C	H072_10859
YAL002W	H072_5551
YFR051C	H072_5586
YBR020W	H072_8704
YDR009W	H072_8704
YDR264C	H072_7992
YOR034C	H072_7992
YJL101C	H072_762
YER129W	H072_3706
YJL088W	H072_9345
YMR093W	H072_1318
YGR028W	H072_7454
YGR175C	H072_7663
YPL125W	H072_4200
YOR239W	H072_7736
YKR079C	H072_2773
YLL019C	H072_2737
YDR226W	H072_5345
YLR243W	H072_5395
YPL153C	H072_4777
YMR079W	H072_2574
YKL091C	H072_2574
YDR104C	H072_2521
YDR392W	H072_5520
YJR013W	H072_3942
YMR012W	H072_3219
YPR137W	H072_6871
YLR319C	H072_9243
YKR076W	H072_2287
YMR251W	H072_2287
YGR154C	H072_2287
YPR097W	H072_5115
YER102W	H072_1819
YBL072C	H072_1819
YGL049C	H072_5714
YGR162W	H072_5714
YPR042C	H072_8011
YJR091C	H072_8011
YBR221C	H072_9947
YEL040W	H072_1595
YAL042W	H072_3066
YGR255C	H072_5542
YJL207C	H072_5026
YLR345W	H072_4187
YGR267C	H072_7267
YLR004C	H072_10911
YLL057C	H072_926	H072_2334
YKR081C	H072_5244
YPL172C	H072_3972
YER055C	H072_1492
YDR324C	H072_3832
YPR048W	H072_7831
YJR123W	H072_2214
YKL120W	H072_3568
YPL104W	H072_3870
YIL021W	H072_7110
YOR272W	H072_9297
YBL085W	H072_4693
YER114C	H072_4693
YDR497C	H072_10432
YOL103W	H072_10432
YHR202W	H072_11252
YHL003C	H072_10448
YKL008C	H072_10448
YDR244W	H072_4773
YDR496C	H072_5381
YLR216C	H072_4724
YMR027W	H072_6579
YDL108W	H072_3299
YHR114W	H072_4717
YGR163W	H072_7198
YJR036C	H072_9786
YIL083C	H072_10677
YJL091C	H072_11606
YDR019C	H072_3140
YER094C	H072_2903
YPL152W	H072_839
YDL167C	H072_6419
YER021W	H072_5877
YOR145C	H072_2151
YMR296C	H072_3791
YJL059W	H072_7136
YJL092W	H072_7469
YHR002W	H072_1311
YFL045C	H072_7752
YBL084C	H072_5891
YPR108W	H072_3668
YIL033C	H072_8828
YJL108C	H072_1778	H072_9975
YIL105C	H072_2576
YNL047C	H072_2576
YOR299W	H072_4432
YMR237W	H072_4432
YER119C	H072_6505
YBL089W	H072_6505
YCL038C	H072_1798
YER005W	H072_2696
YNL201C	H072_362
YGR261C	H072_6131
YOL068C	H072_5362
YDL042C	H072_5362
YGR202C	H072_1093
YBR061C	H072_4563
YIR004W	H072_3925
YFR010W	H072_5607
YOR386W	H072_8941
YNL313C	H072_11484
YDL137W	H072_10361
YDL192W	H072_10361
YDR049W	H072_8511
YMR214W	H072_8388
YDL056W	H072_761
YAL025C	H072_5453
YMR176W	H072_8579
YLR420W	H072_10261
YOL055C	H072_642
YPL258C	H072_642
YPR121W	H072_642
YLR206W	H072_7848
YDL161W	H072_7848
YDL100C	H072_6435
YPL249C	H072_1887
YOR184W	H072_5461
YGL076C	H072_7449
YPL198W	H072_7449
YPL057C	H072_4917
YBR161W	H072_4917
YPR004C	H072_2525
YDR364C	H072_3831
YHL010C	H072_4087
YGR048W	H072_5039
YIL022W	H072_5695
YPR165W	H072_2788
YGR054W	H072_7064
YCR047C	H072_10743
YDL148C	H072_1344
YHR102W	H072_1337
YJR078W	H072_2722
YOR202W	H072_4921
YDL205C	H072_6987
YML130C	H072_5117
YJL204C	H072_6878
YAL024C	H072_11141
YPR041W	H072_7956
YKL004W	H072_10664
YBR199W	H072_8552
YPL209C	H072_7982
YPR119W	H072_5370
YGR108W	H072_5370
YBL047C	H072_5044
YNL273W	H072_2282
YMR100W	H072_3563
YNL048W	H072_3730
YKL059C	H072_8396
YJL112W	H072_548
YKR036C	H072_548
YIL133C	H072_6613
YNL069C	H072_6613
YBL033C	H072_755
YLR088W	H072_7043
YJR105W	H072_9171
YBR094W	H072_1683
YER152C	H072_4006
YKR084C	H072_4950
YDR280W	H072_8042
YGL169W	H072_10976
YNL274C	H072_9714
YDR379W	H072_9914
YOR127W	H072_9914
YPL081W	H072_9617
YBR189W	H072_9617
YBR046C	H072_2492
YEL055C	H072_1960
YHR128W	H072_2586
YLR361C	H072_2089
YLR017W	H072_4551
YPR144C	H072_5237
YJL133W	H072_2501
YKR052C	H072_2501
YER157W	H072_1414
YDR017C	H072_5790
YKL221W	H072_7294
YBR234C	H072_2889
YFL038C	H072_3012
YLR203C	H072_4866
YKL174C	H072_10915
YBR274W	H072_3476
YER049W	H072_4764
YHR011W	H072_5516
YEL056W	H072_7259
YFL016C	H072_8857
YPR178W	H072_5217
YPR011C	H072_8431
YPR167C	H072_9603
YHR158C	H072_9633
YGR238C	H072_9633
YDR346C	H072_383
YJL001W	H072_1497
YGR187C	H072_3242
YJL036W	H072_3993
YOR091W	H072_5797
YML074C	H072_8780
YLR449W	H072_8780
YBR074W	H072_6650
YKL179C	H072_4812
YCR009C	H072_8647
YDL117W	H072_8612
YDL017W	H072_801
YBL037W	H072_3246
YOR154W	H072_9179
YOR006C	H072_1379
YOR132W	H072_1430
YLR209C	H072_4892
YDL101C	H072_10052
YML086C	H072_7228
YHR080C	H072_3632
YDR326C	H072_3632
YDR415C	H072_8862	H072_3172
YLR328W	H072_8554
YGR010W	H072_8554
YFL030W	H072_1996
YKL205W	H072_2067
YIL118W	H072_9636
YMR110C	H072_10264
YEL062W	H072_3511
YBR028C	H072_83
YLR172C	H072_2557
YJR140C	H072_4431
YIL068C	H072_6545
YJL121C	H072_4776
YML018C	H072_3573
YLL006W	H072_5021
YGL143C	H072_6826
YPL227C	H072_7813
YNL130C	H072_9680
YHR123W	H072_9680
YHR204W	H072_1934
YOR212W	H072_1448
YPL060W	H072_9478
YPR118W	H072_9321
YCR098C	H072_3152	H072_8397
YEL046C	H072_4765
YBR159W	H072_11186
YMR235C	H072_7702
YJL082W	H072_5403
YKR018C	H072_5403
YMR231W	H072_2719
YMR203W	H072_5012
YML121W	H072_6350
YBR133C	H072_11565
YPR201W	H072_6466
YBR082C	H072_5886
YDR059C	H072_5886
YJR126C	H072_3508
YPR029C	H072_1706
YMR314W	H072_5468
YPR132W	H072_2802
YGR118W	H072_2802
YOR171C	H072_3190
YLR260W	H072_3190
YFR037C	H072_2530
YHR026W	H072_2703
YLR045C	H072_4105
YDL028C	H072_7691
YPR161C	H072_2581
YGR184C	H072_8783
YGL092W	H072_5319
YLL010C	H072_6123
YLR019W	H072_6123
YIL043C	H072_5897
YAR018C	H072_9490
YPL117C	H072_10483
YGR085C	H072_10755
YPR102C	H072_10755
YOR274W	H072_5480
YLR166C	H072_3039
YBL035C	H072_8945
YPL088W	H072_5293
YLR020C	H072_3037
YLL012W	H072_3037
YKR021W	H072_7020
YJL084C	H072_7020
YGL083W	H072_3110
YLR422W	H072_1844
YHR132C	H072_8018
YNL121C	H072_6827
YHR117W	H072_6827
YDR050C	H072_1444
YDR080W	H072_3587
YPL214C	H072_638
YOR100C	H072_7774
YDR427W	H072_1374
YGL171W	H072_2296
YNL227C	H072_1811
YEL024W	H072_5996
YBL080C	H072_10652
YPL211W	H072_7966
YMR226C	H072_9734
YKL080W	H072_3134
YGL241W	H072_5978
YPR135W	H072_2988
YDR267C	H072_8856
YKL024C	H072_6849
YBL064C	H072_2171
YLR005W	H072_784
YDL112W	H072_7010
YDL236W	H072_7503
YML110C	H072_4008
YHR148W	H072_8405
YPR022C	H072_9547
YGR189C	H072_1952
YIL038C	H072_4726
YHR200W	H072_7698
YNR006W	H072_6473
YLR130C	H072_8974
YJL053W	H072_3199
YKL193C	H072_4233
YNL202W	H072_7826
YCR023C	H072_489	H072_11611
YAL041W	H072_4086
YBL061C	H072_7863
YDR266C	H072_6882
YLR167W	H072_10672
YLR143W	H072_1917
YIL128W	H072_5246
YOR141C	H072_5705
YJR070C	H072_10487
YNL257C	H072_3229
YHR155W	H072_3229
YBR200W	H072_4429
YPL133C	H072_1068
YDL226C	H072_7828
YKL001C	H072_5020
YOR033C	H072_5871
YDR263C	H072_5871
YDR297W	H072_5717
YML001W	H072_3574
YPL183C	H072_3843
YOL123W	H072_8369
YBR241C	H072_752
YGL104C	H072_752
YNR015W	H072_1367
YKL191W	H072_3096
YHR142W	H072_6979
YML097C	H072_10351
YML065W	H072_3183
YLR442C	H072_3183
YLR133W	H072_4834
YDR147W	H072_4834
YJL106W	H072_730
YGL100W	H072_6192
YBL020W	H072_8419
YDR376W	H072_2532
YDR335W	H072_3734
YNL219C	H072_4458
YPR091C	H072_9586
YOR101W	H072_2692
YNL098C	H072_2692
YML028W	H072_9570
YDR453C	H072_9570
YKL014C	H072_381
YLR348C	H072_1022
YJR152W	H072_2914
YLR403W	H072_2321
YNL010W	H072_5979
YHR066W	H072_9140
YDR312W	H072_9140
YBR154C	H072_461
YER087W	H072_3135
YMR061W	H072_1417
YJR125C	H072_4384
YBR260C	H072_9582
YGL077C	H072_4615
YNR056C	H072_4615
YNL231C	H072_8946
YNL264C	H072_8946
YGR207C	H072_6026
YNL022C	H072_5733
YLR459W	H072_7472
YOR149C	H072_7890
YBR293W	H072_3827	H072_10575
YKR094C	H072_9895
YIL148W	H072_9895
YGR260W	H072_137
YJL020C	H072_1803
YJL010C	H072_2578
YBR110W	H072_6311
YNL001W	H072_1918
YPL063W	H072_1603
YNL003C	H072_2595
YHR144C	H072_8406
YPR086W	H072_7498
YNL181W	H072_2606
YLR427W	H072_7231
YHL023C	H072_9692
YNL065W	H072_7180
YIL121W	H072_7180
YIL120W	H072_7180
YDR025W	H072_3813
YBR048W	H072_3813
YNL031C	H072_4460
YBR010W	H072_4460
YKL039W	H072_3559
YHL017W	H072_3559
YFR005C	H072_2890
YGL142C	H072_2867
YHR086W	H072_2816
YGR003W	H072_3615
YKL025C	H072_4858
YDR204W	H072_10847
YDR373W	H072_11131
YHR069C	H072_10263
YMR313C	H072_11304
YBL082C	H072_2701
YER008C	H072_4081
YPL155C	H072_3298
YDR416W	H072_8194
YGR024C	H072_9405
YOR322C	H072_8953
YER031C	H072_806
YGL210W	H072_806
YNL067W	H072_3115
YGL147C	H072_3115
YPR058W	H072_3532
YBR104W	H072_3532
YOL120C	H072_8438
YNL301C	H072_8438
YJR144W	H072_2456
YHR008C	H072_5302
YCR004C	H072_6761
YDR032C	H072_6761
YFL001W	H072_424
YDR182W	H072_1295
YOL041C	H072_5251
YOL052C	H072_7266
YNL068C	H072_3220
YIL131C	H072_3220
YEL027W	H072_1180
YDR064W	H072_3059
YFR050C	H072_3320
YDR339C	H072_6861
YJR075W	H072_8468
YML064C	H072_10439
YPL015C	H072_8766
YPL084W	H072_9542
YDR287W	H072_3889	H072_9442
YHR046C	H072_3889	H072_9442
YGR278W	H072_2083
YER122C	H072_4425
YLR262C	H072_4618
YDL153C	H072_10240
YHR009C	H072_9268
YLR270W	H072_370
YOR173W	H072_370
YLR380W	H072_7040	H072_9324	H072_5210
YGL056C	H072_2575
YBR214W	H072_2575
YFR021W	H072_2707
YEL037C	H072_3455
YCR077C	H072_5988
YBR289W	H072_8087
YIL099W	H072_7636	H072_6731
YER026C	H072_2566
YPL069C	H072_767
YDL159W	H072_6442
YER012W	H072_6870
YKL151C	H072_5188
YNL237W	H072_6950
YDL156W	H072_562
YAL003W	H072_283
YEL021W	H072_2537
YLR084C	H072_3038
YHL002W	H072_4642
YJR024C	H072_5150
YJR098C	H072_5735
YOL064C	H072_4022
YFL005W	H072_7808
YBR035C	H072_10504
YHR088W	H072_10159
YHR206W	H072_552
YPL132W	H072_1037
YGL130W	H072_8009
YBR088C	H072_3051
YKR026C	H072_2026
YKL013C	H072_5606
YPL051W	H072_3997
YKL150W	H072_9388
YDR272W	H072_7017
YOR040W	H072_7017
YNL096C	H072_10410
YOR096W	H072_10410
YBL041W	H072_3324
YJL068C	H072_2097
YPR105C	H072_1945
YPL097W	H072_2133
YKL149C	H072_6142
YNL016W	H072_6963
YMR247C	H072_11151
YNL055C	H072_1095
YIL114C	H072_1095
YER140W	H072_4997
YER019W	H072_8763
YGL059W	H072_8603
YPR060C	H072_6156
YIL153W	H072_4553
YGR046W	H072_11154
YCR026C	H072_403
YEL016C	H072_403
YCR061W	H072_1392
YLR182W	H072_2517
YOL033W	H072_3580
YIL067C	H072_10428
YOR120W	H072_10325
YDR368W	H072_10325
YNR038W	H072_660
YKR051W	H072_2536
YJL093C	H072_5256
YMR276W	H072_4699
YML103C	H072_5341
YMR208W	H072_9296
YIL006W	H072_10872
YEL006W	H072_10872
YDL090C	H072_4088
YNL090W	H072_2121
YOR275C	H072_3698
YGR186W	H072_9955
YPR055W	H072_7192
YNL308C	H072_10412
YER117W	H072_11578
YBL087C	H072_11578
YDR460W	H072_3851
YHR070W	H072_3040
YPL111W	H072_1252
YOR069W	H072_2066
YNL007C	H072_5291
YLR191W	H072_7068
YML026C	H072_613
YDR450W	H072_613
YIL034C	H072_5141
YER143W	H072_9544
YPR066W	H072_5545
YHR089C	H072_10676
YMR033W	H072_9446
YML021C	H072_1779
YKR068C	H072_2834
YNR041C	H072_3023
YKL073W	H072_4865
YOR113W	H072_4190
YDR419W	H072_8789
YGR234W	H072_8102
YOR254C	H072_2234
YMR004W	H072_7028
YGL124C	H072_329
YDR002W	H072_1462
YJL029C	H072_238
YDR036C	H072_3552
YMR259C	H072_1688
YJR104C	H072_8460
YJL190C	H072_4847
YLR367W	H072_4847
YNL240C	H072_2020
YIL145C	H072_6483
YGR220C	H072_9238
YPL188W	H072_11335
YMR143W	H072_4821
YDL083C	H072_4821
YKL180W	H072_4810
YJL177W	H072_4810
YDL119C	H072_3136
YNL279W	H072_990
YHL004W	H072_3533
YBL058W	H072_7260
YLR268W	H072_5483
YDR164C	H072_10488
YPR180W	H072_9169
YKL121W	H072_3570
YMR102C	H072_3570
YNR035C	H072_884
YIL020C	H072_3424
YMR178W	H072_2693
YGR276C	H072_5113
YOR296W	H072_2830
YAR003W	H072_9399
YMR023C	H072_5036
YJL143W	H072_6478
YPL045W	H072_7007
YNR054C	H072_8219
YGR284C	H072_11305
YER098W	H072_7219
YBL067C	H072_7219
YBR187W	H072_8909
YPL030W	H072_5625
YDR242W	H072_2341	H072_3933	H072_4818
YKR070W	H072_2807	H072_9670
YEL023C	H072_10111	H072_8270
YOR089C	H072_10401
YNL093W	H072_10401
YDL064W	H072_2801
YGR149W	H072_2074
YDR323C	H072_9900
YMR200W	H072_7183
YNL062C	H072_1527
YMR088C	H072_4970
YPL085W	H072_5437
YJL002C	H072_8424
YPL237W	H072_10260
YDR400W	H072_1725
YAL058W	H072_5152
YBR164C	H072_5711
YGL105W	H072_10529
YNR029C	H072_8879
YBR191W	H072_9618
YPL079W	H072_9618
YPL244C	H072_1732
YMR283C	H072_3421
YNR052C	H072_7886
YBR078W	H072_10870	H072_2854
YDR055W	H072_10870	H072_2854
YDR155C	H072_10767
YML078W	H072_10767
YDL052C	H072_5898
YNR030W	H072_7091
YJR133W	H072_9961
YKR105C	H072_6032	H072_6052	H072_993	H072_10030	H072_2976	H072_10162	H072_1339
YGR224W	H072_6032	H072_6052	H072_993	H072_10030	H072_2976	H072_10162	H072_1339
YCL069W	H072_6032	H072_6052	H072_993	H072_10030	H072_2976	H072_10162	H072_1339
YPR198W	H072_6032	H072_6052	H072_993	H072_10030	H072_2976	H072_10162	H072_1339
YEL034W	H072_1384
YJR047C	H072_1384
YMR177W	H072_2072
YPL224C	H072_2072
YHR168W	H072_471
YFL028C	H072_4185
YMR041C	H072_2468
YGL164C	H072_4962
YBR039W	H072_7856
YNL025C	H072_5975
YOR378W	H072_408
YML116W	H072_408
YMR279C	H072_408
YBR155W	H072_5522
YER162C	H072_4572
YJL041W	H072_4703
YNR007C	H072_3633
YDR465C	H072_10979
YPL234C	H072_6529
YBR056W	H072_1229
YDR142C	H072_485
YDR061W	H072_925
YEL026W	H072_1181
YIL026C	H072_1276
YLR215C	H072_321
YDR092W	H072_5614
YPL247C	H072_3971
YGL224C	H072_690
YER037W	H072_690
YJR008W	H072_3822
YDR393W	H072_5985
YMR101C	H072_4098
YMR220W	H072_10464
YBR037C	H072_8888
YBR024W	H072_8888
YMR142C	H072_5710
YDL082W	H072_5710
YPL123C	H072_6049	H072_2361
YDR484W	H072_2529
YBR162C	H072_5128
YJL125C	H072_6210
YKL033W	H072_8014
YNL223W	H072_8846
YKL034W	H072_10588
YMR113W	H072_5225
YKL132C	H072_5225
YER170W	H072_875
YGR257C	H072_1762
YNL072W	H072_809
YGL216W	H072_7008
YPL096W	H072_3823
YCL064C	H072_9315
YML022W	H072_5830
YIR033W	H072_4731
YKL020C	H072_4731
YAL061W	H072_11526
YAL060W	H072_11526
YBR261C	H072_3878
YIL030C	H072_4758
YOR039W	H072_2490
YBR042C	H072_6578
YDR018C	H072_6578
YNL137C	H072_700
YNL292W	H072_1263
YMR125W	H072_5015
YMR022W	H072_6219
YJL187C	H072_8392
YMR078C	H072_9859
YJR159W	H072_2323
YDL246C	H072_2323
YLR070C	H072_2323
YDR371W	H072_1476	H072_1382
YGL103W	H072_800
YDR176W	H072_9389
YML012W	H072_10286
YHR161C	H072_3871
YGR241C	H072_3871
YFL009W	H072_7942	H072_4109
YGL233W	H072_324
YIL144W	H072_2123
YNL218W	H072_933
YJR025C	H072_3043
YGL196W	H072_5282
YOL138C	H072_4214
YHR004C	H072_9234
YGR208W	H072_9601
YPL169C	H072_6777
YCR010C	H072_7462
YNR002C	H072_7462
YJR073C	H072_3174
YDR487C	H072_5310
YMR137C	H072_4748
YPL078C	H072_5236
YKL067W	H072_8576
YPL236C	H072_6772
YNR020C	H072_7983
YGL019W	H072_301
YMR201C	H072_1936
YMR171C	H072_2220
YDL030W	H072_5947
YOR281C	H072_1523
YOR181W	H072_9481
YOR306C	H072_4486	H072_4129	H072_6069
YOL119C	H072_4486	H072_4129	H072_6069
YPR157W	H072_6583	H072_1616
YGR141W	H072_6583	H072_1616
YBR267W	H072_5006
YPL072W	H072_1678
YNL222W	H072_3522
YKL056C	H072_5716
YJR142W	H072_6139
YLR105C	H072_6205
YJL085W	H072_9818
YAL010C	H072_1446
YDR330W	H072_3331
YNL116W	H072_1440
YHR115C	H072_1440
YML060W	H072_3041
YEL004W	H072_7713
YLR026C	H072_8889
YKL189W	H072_11138
YNR034W	H072_2087
YCR073W-A	H072_2087
YER100W	H072_2769
YNR017W	H072_1687
YDR054C	H072_8667
YKL028W	H072_7969
YJL134W	H072_5957
YKR053C	H072_5957
YOR018W	H072_4613
YFR022W	H072_4613
YNL320W	H072_1498
YCL001W	H072_5721
YGR031W	H072_4933
YPL129W	H072_1461
YLR451W	H072_4151
YDR224C	H072_6093
YBL002W	H072_6093
YNL162W	H072_8382
YHR141C	H072_8382
YGR225W	H072_1856
YJR052W	H072_2882
YKL018W	H072_3569
YNR003C	H072_4207
YOR130C	H072_5193
[truncated: 1,302 more rows]
[truncated: 9 more columns]
