# Supplementary material for: Evolutionary Conservation and Diversification of Puf RNA Binding Proteins and Their mRNA Targets
Source: PLoS Biol. 2015 Nov 20;13(11):e1002307. doi: 10.1371/journal.pbio.1002307 (PMC4654594; doi:10.1371/journal.pbio.1002307)
Supplement: S4 Dataset — (ZIP) [file pbio.1002307.s004.zip › S.cerevisiae.fa_D.stenobrocha.fa.txt]

YHR165C	DRE_01443
YJL130C	DRE_01853
YNR016C	DRE_03727
YLR106C	DRE_03785
YDL171C	DRE_03633
YKL203C	DRE_06936
YJR066W	DRE_06936
YGR032W	DRE_02348
YLR342W	DRE_02348
YKL182W	DRE_06493
YPL231W	DRE_06494
YNL262W	DRE_05431
YKR054C	DRE_00793
YDL140C	DRE_07250
YLL040C	DRE_07208
YGR271W	DRE_06969
YGL206C	DRE_01255
YOR116C	DRE_07050
YBR218C	DRE_01254
YGL062W	DRE_01254
YOR151C	DRE_05771
YER172C	DRE_02612
YGL195W	DRE_03959
YPL082C	DRE_01406
YKL215C	DRE_03956
YOR341W	DRE_04715
YJR109C	DRE_02617
YGR061C	DRE_07301
YAL026C	DRE_03800
YPR010C	DRE_03947
YPR184W	DRE_05637
YER166W	DRE_05936
YDR093W	DRE_05936
YDR135C	DRE_03016
YOR153W	DRE_05886
YDR406W	DRE_05886
YOR328W	DRE_05886
YOR207C	DRE_03676
YBL076C	DRE_04697
YOR326W	DRE_07677
YBR115C	DRE_03199
YIL125W	DRE_07211
YLL048C	DRE_05169
YHL035C	DRE_05169
YJR137C	DRE_00806
YNL132W	DRE_06037
YEL031W	DRE_05294
YMR109W	DRE_05995
YKL129C	DRE_05995
YKL210W	DRE_01916
YDL145C	DRE_06883
YNL014W	DRE_03066
YLR249W	DRE_03066
YJL050W	DRE_05068
YER070W	DRE_04917
YIL066C	DRE_04917
YDL126C	DRE_01834
YBR084W	DRE_07035
YGR204W	DRE_07035
YPL160W	DRE_00117
YNL088W	DRE_05741
YIL129C	DRE_00755
YDR170C	DRE_05293
YLR304C	DRE_02343
YGR218W	DRE_05078
YDR127W	DRE_04713
YDR457W	DRE_03258
YBR023C	DRE_05988
YGR094W	DRE_00825
YER171W	DRE_04700
YMR196W	DRE_03279
YBL022C	DRE_00694
YPL217C	DRE_03141
YOR304W	DRE_00212
YIL048W	DRE_06445
YDL102W	DRE_04264
YOR291W	DRE_06196
YER125W	DRE_05090
YFR019W	DRE_06556
YOR335C	DRE_05967
YPR160W	DRE_03156
YMR186W	DRE_07142
YPL240C	DRE_07142
YGL120C	DRE_02825
YOR290C	DRE_05164
YFR031C	DRE_07162
YCR057C	DRE_07594
YAL005C	DRE_03605
YLL024C	DRE_03605
YER103W	DRE_03605
YLR086W	DRE_05420
YER013W	DRE_00829
YHR074W	DRE_00348
YLR398C	DRE_06956
YMR080C	DRE_06877
YNL163C	DRE_02285
YPL167C	DRE_02009
YGL173C	DRE_06302
YOL021C	DRE_01313
YER091C	DRE_04898
YAL035W	DRE_07710
YER164W	DRE_02136
YIL143C	DRE_00411
YLR305C	DRE_00643
YMR288W	DRE_02623
YLR410W	DRE_06509
YBL023C	DRE_04124
YKL148C	DRE_04738
YJL045W	DRE_04738
YPL226W	DRE_05899
YBL105C	DRE_04120
YGL022W	DRE_00964
YNL102W	DRE_07155
YHR186C	DRE_01974
YJL034W	DRE_04342
YGL009C	DRE_03344
YDR038C	DRE_01247
YDR039C	DRE_01247
YDR040C	DRE_01247
YNL123W	DRE_05757
YBL004W	DRE_00610
YPR019W	DRE_00603
YNL209W	DRE_00960
YDL229W	DRE_00960
YJL200C	DRE_04845
YOR330C	DRE_02263
YLR069C	DRE_06562
YFR015C	DRE_07694
YLR258W	DRE_07694
YJR045C	DRE_03357
YEL030W	DRE_03357
YMR189W	DRE_01601
YMR205C	DRE_06943
YDR238C	DRE_01348
YMR229C	DRE_02315
YPL006W	DRE_03906
YKL157W	DRE_06598
YHR047C	DRE_06598
YDR097C	DRE_06895
YOL075C	DRE_04136
YGL201C	DRE_00736
YDR091C	DRE_02143
YPL086C	DRE_06197
YPR074C	DRE_06998
YBR117C	DRE_06998
YGL156W	DRE_00958
YER069W	DRE_05914
YGR281W	DRE_07389
YKL104C	DRE_04407
YHR023W	DRE_02697
YGL167C	DRE_00521
YLR153C	DRE_00003
YIL078W	DRE_02488
YBR235W	DRE_04418
YMR162C	DRE_02306
YCR011C	DRE_07399
YGL137W	DRE_07198
YGL026C	DRE_00026
YER036C	DRE_02921
YKR001C	DRE_00342
YLR274W	DRE_00343
YOR168W	DRE_05681
YDR258C	DRE_00279
YDR334W	DRE_05151
YMR120C	DRE_07686
YLR028C	DRE_07686
YGR217W	DRE_01343
YLL026W	DRE_03518
YOL090W	DRE_05370
YBR127C	DRE_00025
YBR202W	DRE_05625
YBR114W	DRE_04438
YBR121C	DRE_02902
YLR272C	DRE_03682
YEL011W	DRE_03691
YDR212W	DRE_06858
YGR264C	DRE_04895
YKR031C	DRE_00152
YGL207W	DRE_07490
YMR128W	DRE_06236
YMR108W	DRE_07306
YLL001W	DRE_04773
YKR086W	DRE_05943
YDR001C	DRE_06098
YBR001C	DRE_06098
YJL005W	DRE_00618
YDR291W	DRE_00498
YGL234W	DRE_06256
YBL099W	DRE_04731
YLR259C	DRE_03589
YPR080W	DRE_07775
YBR118W	DRE_07775
YMR049C	DRE_00266
YGL163C	DRE_02873
YFR009W	DRE_01353
YCR017C	DRE_02480
YKR009C	DRE_03317
YML035C	DRE_07402
YOR270C	DRE_06012
YKL165C	DRE_03312
YBR196C	DRE_07160
YBR038W	DRE_07181
YEL032W	DRE_07512
YJL014W	DRE_05711
YOL004W	DRE_06684
YGL006W	DRE_01341	DRE_00708
YCL054W	DRE_02323
YFL036W	DRE_01842
YBR080C	DRE_04692
YJL012C	DRE_00511
YPL093W	DRE_00678
YAL023C	DRE_03641
YOR321W	DRE_03641
YHR020W	DRE_06859
YIL142W	DRE_05607
YPR181C	DRE_07140
YOL006C	DRE_05998
YPL012W	DRE_03178
YLR129W	DRE_00993
YJL111W	DRE_05432
YGL238W	DRE_02387
YGL245W	DRE_07693
YJR064W	DRE_06357
YKR097W	DRE_06388
YJL074C	DRE_03729
YGR124W	DRE_03310
YPR145W	DRE_03310
YMR089C	DRE_01398
YFL008W	DRE_07148
YDR430C	DRE_04462
YDR129C	DRE_03943
YHR027C	DRE_01858
YPL110C	DRE_02824
YFL037W	DRE_01326
YCL030C	DRE_05821
YER043C	DRE_02186
YIL109C	DRE_04927
YNL049C	DRE_04927
YLR384C	DRE_05070
YOR048C	DRE_04710
YLL039C	DRE_06021
YHR183W	DRE_00539
YGR256W	DRE_00539
YDR037W	DRE_04346
YDL031W	DRE_00773
YKL145W	DRE_04739
YMR308C	DRE_02331
YMR290C	DRE_04069
YML085C	DRE_03611
YML124C	DRE_03611
YNL192W	DRE_07747
YDR074W	DRE_04922
YMR217W	DRE_02854
YMR301C	DRE_05402
YLR432W	DRE_01461
YHR216W	DRE_01461
YML056C	DRE_01461
YGR116W	DRE_07040
YJR143C	DRE_07671
YJL033W	DRE_00789
YOR211C	DRE_02276
YNL106C	DRE_04537
YOR109W	DRE_04537
YDR293C	DRE_00217
YLR419W	DRE_02430
YFL039C	DRE_06254
YGR270W	DRE_02756
YLL034C	DRE_05086
YOR356W	DRE_04598
YBR126C	DRE_07087
YJR035W	DRE_04238
YHL030W	DRE_04547
YDR341C	DRE_00295
YHR091C	DRE_00295
YCR093W	DRE_04596
YNL250W	DRE_01501
YNL325C	DRE_00761
YLR450W	DRE_01493
YML075C	DRE_01493
YLR058C	DRE_06660
YNR031C	DRE_02122
YCR073C	DRE_02122
YNL161W	DRE_02215
YNR013C	DRE_03297
YHR205W	DRE_03360
YMR105C	DRE_00307
YKL127W	DRE_00307
YLR371W	DRE_06725
YGR070W	DRE_06725
YHR072W	DRE_00430
YJR016C	DRE_03748
YLR382C	DRE_06467
YFL033C	DRE_04781
YBR169C	DRE_03059
YPL106C	DRE_03059
YDR190C	DRE_00028
YLR060W	DRE_07588
YKL035W	DRE_05781
YDL131W	DRE_03187
YDL182W	DRE_03187
YER065C	DRE_07020
YHR019C	DRE_06749
YIR031C	DRE_05928
YNL117W	DRE_05928
YBR248C	DRE_04243
YLR454W	DRE_02443
YDR188W	DRE_05450
YAL038W	DRE_05017
YOR347C	DRE_05017
YNL271C	DRE_02394
YNL189W	DRE_02429
YDL084W	DRE_07719
YNL104C	DRE_03554
YOR108W	DRE_03554
YEL013W	DRE_01807
YBR229C	DRE_07603
YLR197W	DRE_05449
YBL039C	DRE_03764
YJR103W	DRE_03764
YLR389C	DRE_00381
YNL330C	DRE_05514
YDR172W	DRE_04392
YCR072C	DRE_05609
YNL247W	DRE_00472
YFR030W	DRE_06392
YBL017C	DRE_04768
YJL222W	DRE_04768
YIL173W	DRE_04768
YNR065C	DRE_04768
YDL007W	DRE_02966
YHL016C	DRE_03563
YMR304W	DRE_06283
YJR121W	DRE_03690
YPL235W	DRE_03628
YLR430W	DRE_05927
YMR266W	DRE_01886
YBR143C	DRE_06261
YNL287W	DRE_01937
YHR028C	DRE_04724
YLR289W	DRE_07016
YGL125W	DRE_00683
YPR159W	DRE_07549
YGR143W	DRE_07549
YJL008C	DRE_03768
YPL040C	DRE_07325
YDR394W	DRE_02530
YGR254W	DRE_01250
YHR174W	DRE_01250
YNL321W	DRE_06525
YJR065C	DRE_02767
YHR164C	DRE_02153
YOR117W	DRE_03380
YLR240W	DRE_04936
YPL207W	DRE_00887
YOR217W	DRE_03169
YDR270W	DRE_07255
YPR024W	DRE_05113
YNR053C	DRE_06584
YOR187W	DRE_02299
YLR378C	DRE_05179
YLR113W	DRE_07547
YFL034W	DRE_00959
YGL236C	DRE_06270
YOR063W	DRE_00010
YKL010C	DRE_06350
YLR277C	DRE_03460
YPL265W	DRE_03044
YCL017C	DRE_04094
YDL164C	DRE_06916
YNL061W	DRE_03595
YOR317W	DRE_03333
YMR246W	DRE_03333
YIL009W	DRE_03333
YIL074C	DRE_07679
YER081W	DRE_07679
YLR175W	DRE_06206
YDR502C	DRE_02146
YLR180W	DRE_02146
YDR062W	DRE_01749
YGR100W	DRE_02689
YGL251C	DRE_06422
YDL066W	DRE_07013
YLR174W	DRE_07013
YBR097W	DRE_02852
YLR433C	DRE_00454
YML057W	DRE_00454
YOL057W	DRE_01180
YHR018C	DRE_03850
YDL178W	DRE_06279
YEL071W	DRE_06279
YGR125W	DRE_01368
YHR170W	DRE_01845
YER090W	DRE_03200
YDL029W	DRE_04117
YML072C	DRE_01486
YDR060W	DRE_01191
YOR014W	DRE_00335
YFL055W	DRE_01710
YDL095W	DRE_01950
YDL093W	DRE_01950
YBR263W	DRE_03939
YFL018C	DRE_05436
YOR310C	DRE_05747
YNL241C	DRE_06078
YLR083C	DRE_04680
YDR107C	DRE_04680
YOR375C	DRE_04906
YAL062W	DRE_04906
YLR276C	DRE_03756
YER133W	DRE_07134
YLR044C	DRE_03829
YLR134W	DRE_03829
YGR087C	DRE_03829
YDL080C	DRE_03829
YOR374W	DRE_05353
YER073W	DRE_05353
YLR347C	DRE_03506
YJL154C	DRE_00321
YJR138W	DRE_01841
YOR259C	DRE_01249
YNL267W	DRE_03744
YMR297W	DRE_06340
YLL031C	DRE_02390
YDR109C	DRE_06541
YIR007W	DRE_02529
YJL212C	DRE_02586
YOR093C	DRE_03485
YNL298W	DRE_02982
YPR002W	DRE_05903
YDR023W	DRE_06199
YMR167W	DRE_00762
YOL058W	DRE_01327
YAL019W	DRE_06056
YDR283C	DRE_07626
YHR039C	DRE_05905
YDR232W	DRE_02975
YAL048C	DRE_04393
YMR300C	DRE_02197
YCL057W	DRE_07172
YKR039W	DRE_00584
YBR136W	DRE_06950
YPR112C	DRE_05769
YNL112W	DRE_06935
YLR188W	DRE_03741
YOR133W	DRE_06033
YDR385W	DRE_06033
YDR456W	DRE_03033
YFL022C	DRE_05526
YHR037W	DRE_01193
YDL060W	DRE_03285
YLL008W	DRE_03492
YKL029C	DRE_01472
YKL209C	DRE_06564
YAL036C	DRE_00591
YMR058W	DRE_03548
YOL098C	DRE_04453
YML100W	DRE_04428
YMR261C	DRE_04428
YLR241W	DRE_05605
YGL190C	DRE_00976
YJL129C	DRE_00349
YNR050C	DRE_06208
YNL059C	DRE_06506
YMR015C	DRE_07513
YHR042W	DRE_00756
YCR032W	DRE_02705
YLR138W	DRE_00724
YOR027W	DRE_01481
YLR234W	DRE_01405
YML126C	DRE_03712
YNL082W	DRE_05685
YKR059W	DRE_02656
YJL138C	DRE_02656
YNR055C	DRE_07104
YKL060C	DRE_00305
YAR035W	DRE_03639
YNL243W	DRE_01975
YPR173C	DRE_02338
YGR245C	DRE_06119
YCR053W	DRE_02856
YNL238W	DRE_06075
YFR044C	DRE_07027
YJL153C	DRE_06876
YJR010W	DRE_02001
YLR032W	DRE_01751
YER165W	DRE_05114
YPR006C	DRE_05911
YCR012W	DRE_02132
YLR386W	DRE_05409
YGL094C	DRE_03876
YPR088C	DRE_06294
YDR436W	DRE_07646
YML016C	DRE_07646
YJL141C	DRE_06930
YOL097C	DRE_00083
YDR294C	DRE_03216
YPR111W	DRE_05921
YGR092W	DRE_05921
YBR006W	DRE_06548
YDL055C	DRE_06009
YDL168W	DRE_01738
YGL148W	DRE_04893
YHR007C	DRE_00656
YGR019W	DRE_03025
YFR053C	DRE_04201
YGL253W	DRE_04201
YDR141C	DRE_03988
YDR021W	DRE_00328
YGR145W	DRE_03927
YKL211C	DRE_06308
YHR113W	DRE_07523
YDL143W	DRE_04734
YPR035W	DRE_00193
YGR103W	DRE_07318
YLR409C	DRE_06510
YDR477W	DRE_00148
YBR025C	DRE_02198
YGL027C	DRE_02401
YJL155C	DRE_03257
YGL194C	DRE_05773
YGR210C	DRE_01070
YBR294W	DRE_02606
YLR092W	DRE_02606
YAL016W	DRE_07587
YBR281C	DRE_04361
YLR429W	DRE_03762
YLL029W	DRE_05192
YFR038W	DRE_07505
YJR132W	DRE_06957
YPL023C	DRE_07751
YHR030C	DRE_00174
YBR073W	DRE_03514
YBL011W	DRE_06678
YLR355C	DRE_04062
YLL011W	DRE_05734
YMR224C	DRE_05253
YGR252W	DRE_01520
YDL149W	DRE_03679
YLR117C	DRE_02205
YHR079C	DRE_05608
YDR128W	DRE_07448
YKL126W	DRE_03321
YMR104C	DRE_03321
YKR093W	DRE_01297
YPL259C	DRE_00407
YKR002W	DRE_03543
YOL011W	DRE_02417	DRE_05026
YMR008C	DRE_02417	DRE_05026
YMR006C	DRE_02417	DRE_05026
YER052C	DRE_03845
YDL190C	DRE_05053
YNR008W	DRE_02694
YLR397C	DRE_06483
YPL262W	DRE_07639
YJR033C	DRE_05722
YBR222C	DRE_04875
YOL060C	DRE_04368
YPL175W	DRE_03550
YPL203W	DRE_06774
YKL166C	DRE_06774
YJL164C	DRE_06774
YEL036C	DRE_00791
YBR170C	DRE_02635
YPL091W	DRE_03308
YIL147C	DRE_07370
YCL018W	DRE_03468
YDL047W	DRE_05237
YOR046C	DRE_04066
YLR089C	DRE_03925
YDR111C	DRE_03925
YIL107C	DRE_07492
YOR206W	DRE_07232
YOR244W	DRE_00782
YGR173W	DRE_05165
YOR361C	DRE_05586
YIR028W	DRE_03655
YBR021W	DRE_03655
YBL042C	DRE_03655
YCR042C	DRE_05976
YOR303W	DRE_07383
YNL142W	DRE_01605
YGR211W	DRE_02770
YHL007C	DRE_06403
YNL154C	DRE_05106
YHR135C	DRE_05106
YBL007C	DRE_00967
YDR481C	DRE_06347
YPR138C	DRE_07335
YGR121C	DRE_07335
YNR067C	DRE_03116
YBL079W	DRE_00682
YER105C	DRE_00682
YGL084C	DRE_03977
YPL189W	DRE_03977
YLL018C	DRE_01342
YJR040W	DRE_02842
YGL114W	DRE_04707
YML054C	DRE_06953
YLR359W	DRE_05042
YPL154C	DRE_06272
YAL012W	DRE_04746
YJL026W	DRE_02301
YPL184C	DRE_06757
YEL022W	DRE_00792
YJR031C	DRE_00792
YGR155W	DRE_03817
YGR200C	DRE_05456
YKL197C	DRE_05623
YBR198C	DRE_05848
YCR092C	DRE_05621
YFL025C	DRE_05691
YGR258C	DRE_06583
YGL091C	DRE_01865
YER082C	DRE_03286
YHR065C	DRE_03384
YPL147W	DRE_01906
YDL132W	DRE_07551
YMR129W	DRE_06332
YMR165C	DRE_07248
YNR001C	DRE_05904
YCR005C	DRE_05904
YER095W	DRE_02152
YPL028W	DRE_06036
YPL008W	DRE_04930
YKR095W	DRE_06425
YIL149C	DRE_06425
YDR047W	DRE_02646
YNL006W	DRE_02544
YDL240W	DRE_04804
YER110C	DRE_03911
YIL155C	DRE_07101
YKL212W	DRE_07327
YDR035W	DRE_05632
YEL060C	DRE_02701
YNL329C	DRE_00565
YOL122C	DRE_00798
YDL188C	DRE_02812
YDL134C	DRE_02812
YML010W	DRE_05000
YER178W	DRE_03775
YGR244C	DRE_06962
YNL045W	DRE_06924
YKL135C	DRE_02871
YBR166C	DRE_06808
YBL030C	DRE_02092
YBR085W	DRE_02092
YMR056C	DRE_02092
YLR401C	DRE_01877
YBL088C	DRE_02262
YPR026W	DRE_01598
YAL053W	DRE_04070
YOR365C	DRE_04070
YLL028W	DRE_02568
YNL277W	DRE_07533
YOR128C	DRE_07753
YPL009C	DRE_00524
YER093C	DRE_06172
YLR222C	DRE_04447
YKR038C	DRE_06229
YJL167W	DRE_07299
YMR307W	DRE_02347
YPL204W	DRE_01935
YDL174C	DRE_05832	DRE_02078
YGL078C	DRE_04189
YOR099W	DRE_02834
YGL055W	DRE_07167
YLR163C	DRE_07257
YPL042C	DRE_06874
YHR208W	DRE_01161
YJR148W	DRE_01161
YDR234W	DRE_05385
YCR008W	DRE_07763
YDL014W	DRE_06806
YEL042W	DRE_01777
YGR170W	DRE_04104
YBR249C	DRE_06116
YNR047W	DRE_06872
YCR091W	DRE_06872
YIL046W	DRE_03758
YMR278W	DRE_05363
YDR300C	DRE_03812
YHR033W	DRE_03812
YAL017W	DRE_05462
YOL045W	DRE_05462
YBR132C	DRE_00067
YBL091C	DRE_03311
YGR233C	DRE_05080
YJL060W	DRE_00005
YDL210W	DRE_07002	DRE_00322
YOR388C	DRE_02358
YJR131W	DRE_01273
YER047C	DRE_07088
YDR256C	DRE_00903
YHR068W	DRE_02714
YDL234C	DRE_06471
YNL071W	DRE_05295
YIR027C	DRE_01002
YBL016W	DRE_04926
YGL040C	DRE_02547
YGR192C	DRE_07482
YJR009C	DRE_07482
YJL052W	DRE_07482
YGR185C	DRE_00616
YBL063W	DRE_07420
YDR536W	DRE_07268
YHR194W	DRE_07764
YMR145C	DRE_01827
YDL085W	DRE_01827
YOL081W	DRE_04708
YBR140C	DRE_04708
YGL180W	DRE_00655
YNL064C	DRE_02640
YMR216C	DRE_06524
YLR244C	DRE_07322
YBR237W	DRE_01371
YBL008W	DRE_06834
YOL130W	DRE_02391
YFL050C	DRE_02391
YOR348C	DRE_02468
YJL094C	DRE_05412
YHR107C	DRE_07596
YGR289C	DRE_07118	DRE_01743
YBR298C	DRE_07118	DRE_01743
YJR160C	DRE_07118	DRE_01743
YDL247W	DRE_07118	DRE_01743
YDR189W	DRE_00166
YIL103W	DRE_03160
YML069W	DRE_07144
YFL004W	DRE_02518
YPL019C	DRE_02518
YDL001W	DRE_03774
YHR171W	DRE_04191
YOL094C	DRE_06246
YOR165W	DRE_07659
YDR122W	DRE_01364
YLR096W	DRE_01364
YIL166C	DRE_06798
YKL046C	DRE_05912	DRE_06089
YMR238W	DRE_05912	DRE_06089
YKL064W	DRE_00602
YBR011C	DRE_05400
YBR079C	DRE_07138
YBR058C	DRE_04199
YPL151C	DRE_01335
YDR365C	DRE_01843
YJR117W	DRE_00660
YER179W	DRE_05157
YPR029C	DRE_01404
YLR195C	DRE_07407
YOR136W	DRE_07552
YOR160W	DRE_03326
YNR043W	DRE_05072
YKR024C	DRE_06837
YOL030W	DRE_06985
YLR354C	DRE_04941
YGR043C	DRE_04941
YGL119W	DRE_02964
YDR301W	DRE_06045
YBR221C	DRE_06944
YBR243C	DRE_07682
YPR003C	DRE_03050
YKL181W	DRE_06504
YDL198C	DRE_06307
YKL113C	DRE_06314
YOR061W	DRE_06070
YGR088W	DRE_00068
YHR073W	DRE_00153
YDR375C	DRE_03400
YNL037C	DRE_01269
YLR314C	DRE_05288
YNL212W	DRE_07224
YGR194C	DRE_05851
YOR067C	DRE_03769
YGL003C	DRE_07524
YER056C	DRE_01499
YER060W-A	DRE_01499
YER060W	DRE_01499
YKR089C	DRE_06893
YOR081C	DRE_06893
YMR012W	DRE_01379
YML042W	DRE_07506
YDL194W	DRE_01653	DRE_00129
YDL138W	DRE_01653	DRE_00129
YJR130C	DRE_06330
YML082W	DRE_06330
YFR048W	DRE_01516
YHR120W	DRE_02642
YFL003C	DRE_05589
YLR027C	DRE_03858
YBR031W	DRE_00375
YDR012W	DRE_00375
YCL059C	DRE_03835
YDR331W	DRE_04696
YCL004W	DRE_07737
YER136W	DRE_07163
YIL094C	DRE_06577
YJL087C	DRE_02171
YMR001C	DRE_05992
YBR220C	DRE_02068
YMR302C	DRE_03634
YNR032W	DRE_02803
YFR002W	DRE_06520
YJR145C	DRE_02076
YHR203C	DRE_02076
YHR024C	DRE_01750
YDR335W	DRE_04913
YKL085W	DRE_03058
YDR325W	DRE_07300
YGR086C	DRE_06569
YPL004C	DRE_06569
YOR323C	DRE_01027
YDR211W	DRE_07095
YOR087W	DRE_03151
YER099C	DRE_03272
YBL068W	DRE_03272
YBR094W	DRE_00311
YBR029C	DRE_03053
YKL022C	DRE_00333
YDL195W	DRE_03205
YDR388W	DRE_04095
YDR105C	DRE_06378
YIL018W	DRE_05163
YFR031C-A	DRE_05163
YOR074C	DRE_02383
YPR189W	DRE_02357
YDL147W	DRE_01960
YDR158W	DRE_02077
YBR142W	DRE_03902
YHL032C	DRE_05112
YHR188C	DRE_05318
YLR362W	DRE_05175
YMR062C	DRE_05173
YKL017C	DRE_06879
YDR338C	DRE_01857
YDL103C	DRE_05149
YJL101C	DRE_04107
YJL128C	DRE_07122
YKL184W	DRE_00637
YDL058W	DRE_04711
YBR286W	DRE_06381
YBR019C	DRE_06842
YGR123C	DRE_07628
YML008C	DRE_06946
YPL268W	DRE_06310
YBL104C	DRE_01417
YOR243C	DRE_06143
YMR221C	DRE_01509
YOR241W	DRE_06591
YHR001W	DRE_01477
YKR003W	DRE_01477
YOR204W	DRE_02066
YPL119C	DRE_02066
YFR004W	DRE_05511
YPR047W	DRE_03172
YOR196C	DRE_02020
YOL061W	DRE_05744
YMR076C	DRE_06915
YPL022W	DRE_05934
YMR272C	DRE_07618
YHR064C	DRE_01946
YHR077C	DRE_03052
YJL095W	DRE_06273
YIR034C	DRE_07249
YOL034W	DRE_07440
YBR179C	DRE_02289
YJL062W	DRE_02380
YOR175C	DRE_06223
YPL131W	DRE_06313
YER155C	DRE_03772
YPR016C	DRE_03001
YDR345C	DRE_00139
YHR094C	DRE_00139
YDR343C	DRE_00139
YDR342C	DRE_00139
YHR096C	DRE_00139
YHR092C	DRE_00139
YLR081W	DRE_00139
YJL219W	DRE_00139
YOL156W	DRE_00139
YJL214W	DRE_00139
YFL011W	DRE_00139
YMR011W	DRE_00139
YEL069C	DRE_00139
YNR072W	DRE_00139
YDL245C	DRE_00139
YJR158W	DRE_00139
YOR267C	DRE_00843
YJR005W	DRE_07187
YJR072C	DRE_02204
YDL128W	DRE_06423
YDL141W	DRE_06929
YHR031C	DRE_01828
YBR160W	DRE_04327
YER015W	DRE_03650
YLR340W	DRE_02631
YFL002C	DRE_05675
YNL083W	DRE_02849
YIL160C	DRE_06020
YIR002C	DRE_06062
YLR377C	DRE_06022
YPL195W	DRE_04534
YPL031C	DRE_05854
YFL053W	DRE_06339
YML070W	DRE_06339
YKL103C	DRE_00465
YBL024W	DRE_04648
YNL275W	DRE_01224
YJR077C	DRE_03529
YDR148C	DRE_02517
YAR007C	DRE_00612
YER006W	DRE_01318
YBR208C	DRE_02663
YBR017C	DRE_03512
YNR012W	DRE_01849
YDR390C	DRE_06855
YOR065W	DRE_05633
YNL191W	DRE_02275
YOR176W	DRE_02698
YGR157W	DRE_01882
YIL108W	DRE_02527
YBR041W	DRE_05035
YKL140W	DRE_04935
YOR192C	DRE_04369
YLR237W	DRE_04369
YOR071C	DRE_04369
YCR002C	DRE_05065
YJR007W	DRE_03150
YOR070C	DRE_04255
YPL266W	DRE_04220
YKL188C	DRE_03256
YML049C	DRE_03507
YOR002W	DRE_04794
YLR114C	DRE_07546
YGL144C	DRE_01612
YDL109C	DRE_01612
YGL131C	DRE_02637
YGL225W	DRE_06258
YDR208W	DRE_02867
YIR023W	DRE_05980
YOL145C	DRE_02910
YHR169W	DRE_02448
YGR231C	DRE_03880
YAL021C	DRE_07517
YOR197W	DRE_05380	DRE_03935
YJL039C	DRE_02261
YHR190W	DRE_05013
YIL095W	DRE_01407
YNL020C	DRE_01407
YBR018C	DRE_04510
YMR139W	DRE_02407
YDL079C	DRE_02407
YNL029C	DRE_02248
YIL085C	DRE_02248
YMR116C	DRE_00171
YJR068W	DRE_06065
YNL297C	DRE_02159
YPL263C	DRE_01476
YPR021C	DRE_02748
YNL331C	DRE_00496
YDL243C	DRE_00496
YCR107W	DRE_00496
YJR155W	DRE_00496
YER020W	DRE_03157
YCR084C	DRE_05457
YJR110W	DRE_07727
YMR277W	DRE_02333
YFR006W	DRE_06742
YOL059W	DRE_05640
YDL022W	DRE_05640
YOR209C	DRE_03567
YPR141C	DRE_03733
YHR108W	DRE_05411
YDR358W	DRE_05411
YBR247C	DRE_06967
YMR092C	DRE_04232
YGR132C	DRE_07456
YNL139C	DRE_06696
YER177W	DRE_05155
YDR099W	DRE_05155
YIL130W	DRE_01382
YGL252C	DRE_04198
YMR083W	DRE_06731
YMR303C	DRE_06731
YOL086C	DRE_06731
YBR145W	DRE_06731
YER053C	DRE_00486
YGR055W	DRE_00943
YJL080C	DRE_04391
YEL050C	DRE_02161
YLR196W	DRE_02658
YOR124C	DRE_02884
YFL007W	DRE_07220
YLR438W	DRE_06599
YOR142W	DRE_07680
YGR188C	DRE_00525
YNL207W	DRE_00758
YGL140C	DRE_04703
YLR447C	DRE_05761
YDL238C	DRE_01589
YPL043W	DRE_00274
YJR139C	DRE_05982
YBR081C	DRE_02352
YGL115W	DRE_01804
YAR015W	DRE_03696
YBR055C	DRE_04221
YFL047W	DRE_04451
YJL102W	DRE_07542
YFL059W	DRE_03028
YNL333W	DRE_03028
YMR096W	DRE_03028
YCL040W	DRE_07436
YDR516C	DRE_07436
YNL220W	DRE_02080
YGR012W	DRE_06049
YML063W	DRE_02376
YLR441C	DRE_02376
YBR020W	DRE_07305
YDR009W	DRE_07305
YBR295W	DRE_02236
YIR006C	DRE_07684
YLR231C	DRE_07154
YKL213C	DRE_02671
YER126C	DRE_04801
YGL065C	DRE_05256
YML092C	DRE_03291
YGR266W	DRE_06076
YOR271C	DRE_03463
YJR091C	DRE_06779
YPR042C	DRE_06779
YER107C	DRE_04836
YOL124C	DRE_02160
YDR243C	DRE_06600
YNL075W	DRE_06312
YMR146C	DRE_07034
YGL141W	DRE_05115
YLR002C	DRE_03797
YLR253W	DRE_05047
YFR024C-A	DRE_06349
YHR016C	DRE_06349
YPR032W	DRE_06659
YBL106C	DRE_06659
YER141W	DRE_04355
YLR383W	DRE_06327
YDL036C	DRE_02447
YOL066C	DRE_02447
YJL108C	DRE_04128	DRE_03953
YLR293C	DRE_05766
YOR185C	DRE_05766
YLR372W	DRE_00354
YLR248W	DRE_01551
YGL097W	DRE_06182
YLR208W	DRE_01311
YGL202W	DRE_05392
YGL077C	DRE_05902
YOR222W	DRE_02154
YPL134C	DRE_02154
YDL097C	DRE_05737
YCR068W	DRE_06191
YNL256W	DRE_03348
YIL003W	DRE_07602
YKL081W	DRE_06234
YPL048W	DRE_06234
YEL058W	DRE_03366
YNL288W	DRE_01363
YLR247C	DRE_04455
YDL246C	DRE_05811
YJR159W	DRE_05811
YLR070C	DRE_05811
YGL184C	DRE_03339
YLL041C	DRE_05648
YNR033W	DRE_06641
YPL141C	DRE_01876
YOR233W	DRE_01876
YOR346W	DRE_00631
YJR076C	DRE_02672
YHR048W	DRE_04321
YMR244W	DRE_04706
YPR103W	DRE_03985
YOL016C	DRE_05972
YFR014C	DRE_05972
YER003C	DRE_06867
YOL038W	DRE_06278
YDL231C	DRE_02165
YMR243C	DRE_05991
YOR316C	DRE_05991
YDL100C	DRE_07046
YKR080W	DRE_04753
YKR056W	DRE_06862
YOR190W	DRE_01500
YLR300W	DRE_01500
YLR186W	DRE_04928
YPL222W	DRE_03670
YKR048C	DRE_07678
YGR056W	DRE_05438
YLR357W	DRE_05438
YEL051W	DRE_01874
YJL069C	DRE_00605
YCL009C	DRE_05060
YLR310C	DRE_01785
YHR098C	DRE_04137
YOR001W	DRE_02495
YHR005C	DRE_04082	DRE_07451
YLL045C	DRE_05111
YHL033C	DRE_05111
YOR005C	DRE_02326
YKL045W	DRE_07520
YBR003W	DRE_02861
YJL168C	DRE_03030
YIL128W	DRE_04752
YPR097W	DRE_06024
YKR069W	DRE_01989
YPL145C	DRE_00308
YOR237W	DRE_00308
YNL172W	DRE_02328
YGR285C	DRE_06947
YLR056W	DRE_05454
YPR125W	DRE_00982
YPR110C	DRE_05974
YPL050C	DRE_06999
YMR079W	DRE_02501
YKL091C	DRE_02501
YNL317W	DRE_03776
YPL090C	DRE_03269
YBR181C	DRE_03269
YPR156C	DRE_05232
YGR138C	DRE_05232
YLL013C	DRE_02388
YLR116W	DRE_05468
YOR273C	DRE_06092
YER144C	DRE_04347
YDR069C	DRE_04347
YDR531W	DRE_02011
YNL290W	DRE_03582
YHR112C	DRE_05788
YKL027W	DRE_04938
YHR003C	DRE_04938
YDL201W	DRE_01351
YJR049C	DRE_07001
YEL041W	DRE_07001
YDL154W	DRE_00225
YPR041W	DRE_03784
YNL280C	DRE_01376
YGL255W	DRE_04526
YLR075W	DRE_04247
YLR148W	DRE_05174
YOR090C	DRE_04852
YIL047C	DRE_00435
YGR159C	DRE_03702
YOR119C	DRE_03728
YGR214W	DRE_05760
YLR048W	DRE_05760
YFR040W	DRE_06431
YGL229C	DRE_06431
YGR246C	DRE_03374
YDR160W	DRE_06005
YBR199W	DRE_07697
YOL062C	DRE_07681
YPL220W	DRE_00034
YGL135W	DRE_00034
YOR262W	DRE_02813
YOL077C	DRE_03607
YER098W	DRE_05398
YBL067C	DRE_05398
YJR001W	DRE_02382
YGL203C	DRE_04837
YJR095W	DRE_03803
YGL211W	DRE_07216
YPR137W	DRE_05579
YOR231W	DRE_01383
YPL140C	DRE_01383
YBR296C	DRE_00485
YGR135W	DRE_03836
YGR047C	DRE_04046
YGR175C	DRE_04820
YKR076W	DRE_01917
YMR251W	DRE_01917
YGR154C	DRE_01917
YOR034C	DRE_03818
YDR264C	DRE_03818
YEL040W	DRE_01436
YIL091C	DRE_05052
YOR157C	DRE_04006
YLR229C	DRE_06902
YPL104W	DRE_07648
YLR014C	DRE_04272
YDR226W	DRE_06305
YCL043C	DRE_03955
YDR518W	DRE_03955
YMR131C	DRE_00727
YBL097W	DRE_05554
YDR332W	DRE_05688
YLR212C	DRE_04077
YDL040C	DRE_02184
YER148W	DRE_04599
YER156C	DRE_05549
YNL169C	DRE_03508
YIR008C	DRE_02513
YJL109C	DRE_03511
YLL019C	DRE_03436
YLR336C	DRE_05437
YHR002W	DRE_00802
YIL021W	DRE_03244
YGR028W	DRE_07159
YGR171C	DRE_00658
YOL140W	DRE_00027
YLR243W	DRE_02138
YEL052W	DRE_07182
YOL132W	DRE_01696
YGR255C	DRE_05979
YOR155C	DRE_06951
YMR250W	DRE_01233
YDR496C	DRE_02151
YDR392W	DRE_05749
YGL116W	DRE_05831
YBR241C	DRE_06875
YGL104C	DRE_06875
YIR029W	DRE_04687
YJL207C	DRE_02393
YLR319C	DRE_05102
YMR093W	DRE_07015
YDL167C	DRE_00357
YER145C	DRE_03547
YKL004W	DRE_02476
YER055C	DRE_05597
YEL047C	DRE_00997
YJR051W	DRE_00997
YOR362C	DRE_01285
YOR145C	DRE_07408
YLL057C	DRE_01018	DRE_01685
YER129W	DRE_04891
YER119C	DRE_04942
YBL089W	DRE_04942
YMR247C	DRE_04701
YJR123W	DRE_07613
YER102W	DRE_03277
YBL072C	DRE_03277
YKL114C	DRE_00523
YKL120W	DRE_02309
YNL201C	DRE_04958
YPL153C	DRE_04503
YFR051C	DRE_03481
YER094C	DRE_04446
YJR140C	DRE_03355
YBL037W	DRE_06528
YDR324C	DRE_06574
YJR152W	DRE_05814
YAL042W	DRE_00547
YDR244W	DRE_04507
YNL313C	DRE_05305
YPR048W	DRE_07528
YNL239W	DRE_00879
YGL123W	DRE_03569
YKR081C	DRE_04754
YER005W	DRE_06849
YLR399C	DRE_03283
YDL070W	DRE_03283
YJR078W	DRE_04121
YGR163W	DRE_06154
YKR052C	DRE_04915
YJL133W	DRE_04915
YOR299W	DRE_03356
YMR237W	DRE_03356
YBR227C	DRE_03687
YBL033C	DRE_04118
YGR261C	DRE_02800
YHR114W	DRE_04067
YMR027W	DRE_02898
YLL063C	DRE_06892
YDR364C	DRE_06573
YKR079C	DRE_06132
YPR108W	DRE_03929
YMR176W	DRE_07597
YBR061C	DRE_03889
YER021W	DRE_06323
YKR084C	DRE_04395
YHL010C	DRE_06014
YPL152W	DRE_07005
YER048C	DRE_04984
YDL042C	DRE_02173
YOL068C	DRE_02173
YLR216C	DRE_04073
YIL033C	DRE_06099
YOR022C	DRE_03964
YPR165W	DRE_05054
YOR141C	DRE_06188
YDR019C	DRE_01190
YMR110C	DRE_00159
YDL108W	DRE_04553
YPR167C	DRE_02016
YJL088W	DRE_05062
YJL112W	DRE_02868
YKR036C	DRE_02868
YER089C	DRE_04834
YBL056W	DRE_04834
YDL192W	DRE_06974
YDL137W	DRE_06974
YFL030W	DRE_02542
YJL091C	DRE_05816
YBR189W	DRE_02028
YPL081W	DRE_02028
YIL105C	DRE_02503
YNL047C	DRE_02503
YJR036C	DRE_03234
YAL025C	DRE_06470
YFR037C	DRE_05663
YFL016C	DRE_07168
YPL172C	DRE_06889
YHL003C	DRE_00734
YKL008C	DRE_00734
YMR100W	DRE_02307
YHR102W	DRE_05950
YJL172W	DRE_07272
YCL038C	DRE_04057
YMR214W	DRE_04294
YIL133C	DRE_05463
YNL069C	DRE_05463
YCR047C	DRE_01266
YBR087W	DRE_03195
YBR234C	DRE_04440
YBR133C	DRE_05248
YCR009C	DRE_06200
YEL056W	DRE_06303
YER061C	DRE_03807
YLR017W	DRE_03899
YHR011W	DRE_05745
YNL048W	DRE_04910
YPL057C	DRE_06251
YBR161W	DRE_06251
YGL001C	DRE_00566
YJL092W	DRE_06550
YLR361C	DRE_05862
YPR011C	DRE_04197
YPR201W	DRE_07026
YLR420W	DRE_00162
YBL098W	DRE_04609
YHR128W	DRE_02372
YIL083C	DRE_02487
YGR048W	DRE_03627
YDL117W	DRE_06290
YLR172C	DRE_05756
YML080W	DRE_06162
YLR055C	DRE_07726
YBL084C	DRE_03730
YGL011C	DRE_07047
YMR173W	DRE_06754
YKR018C	DRE_02130
YJL082W	DRE_02130
YFL038C	DRE_03630
YOR386W	DRE_02277
YJR013W	DRE_05021
YPL209C	DRE_03810
YJL001W	DRE_05592
YGL169W	DRE_00520
YIL118W	DRE_01988
YDL056W	DRE_04108
YDR142C	DRE_04623
YLR088W	DRE_02341
YER049W	DRE_04516
YML110C	DRE_03839
YPR144C	DRE_04759
YOR184W	DRE_06475
YPR119W	DRE_02164
YGR108W	DRE_02164
YER114C	DRE_07576
YBL085W	DRE_07576
YDR448W	DRE_03314
YDL205C	DRE_01803
YER087W	DRE_01189
YGR184C	DRE_00628
YJR124C	DRE_02351
YMR231W	DRE_04119
YJR105W	DRE_07675
YOL055C	DRE_03537
YPL258C	DRE_03537
YPR121W	DRE_03537
YJL053W	DRE_01358
YML104C	DRE_01352
YIL020C	DRE_03024
YFL045C	DRE_06628
YDR415C	DRE_07175
YDL017W	DRE_03681
YJR126C	DRE_01508
YJL204C	DRE_05580
YPR178W	DRE_07669
YNL130C	DRE_01957
YHR123W	DRE_01957
YLR328W	DRE_07696
YGR010W	DRE_07696
YNL011C	DRE_01808
YNL274C	DRE_02196
YLR203C	DRE_03496
YPL249C	DRE_03259
YJL036W	DRE_03848
YKL174C	DRE_07078	DRE_06400
YDR049W	DRE_02674
YHR202W	DRE_02969
YDR017C	DRE_05226
YPL117C	DRE_00759
YDR104C	DRE_05672
YER157W	DRE_05440
YGR189C	DRE_07107
YML130C	DRE_06030
YLR045C	DRE_07210
YKR021W	DRE_01771
YJL084C	DRE_01771
YMR047C	DRE_06679
YKL068W	DRE_06679
YBR274W	DRE_01430
YBR192W	DRE_02031
YBR028C	DRE_03398
YLL006W	DRE_02397
YDR280W	DRE_06752
YPR022C	DRE_04581
YOR091W	DRE_05234
YNL273W	DRE_06928
YLR143W	DRE_04492
YHR132C	DRE_06772
YGR085C	DRE_01261
YPR102C	DRE_01261
YDL161W	DRE_06003
YLR206W	DRE_06003
YLL010C	DRE_05824
YLR019W	DRE_05824
YBR260C	DRE_01995
YOL033W	DRE_02321
YBR074W	DRE_05496
YEL046C	DRE_04515
YOR202W	DRE_06255
YNL121C	DRE_00185
YHR117W	DRE_00185
YOR149C	DRE_02995
YLR209C	DRE_06228
YKL179C	DRE_06803
YMR314W	DRE_06643
YHL040C	DRE_06923
YHL047C	DRE_06923
YCL073C	DRE_06923
YKR106W	DRE_06923
YEL065W	DRE_06923
YPR132W	DRE_05044
YGR118W	DRE_05044
YGL143C	DRE_00186
YAR018C	DRE_05924
YOR212W	DRE_01757
YOR181W	DRE_05932
YOL141W	DRE_06860
YPL218W	DRE_07127
YBL047C	DRE_03622
YML121W	DRE_00398
YBL061C	DRE_05990
YGR054W	DRE_05371
YDL101C	DRE_00657
YEL055C	DRE_00613
YPL063W	DRE_01441
YLR130C	DRE_04266
YBR082C	DRE_06316
YDR059C	DRE_06316
YGR083C	DRE_01831
YHR200W	DRE_04784
YOR132W	DRE_07541
YKL080W	DRE_01188
YJL115W	DRE_05447
YNL202W	DRE_07532
YGL056C	DRE_02502
YBR214W	DRE_02502
YMR226C	DRE_02214
YJL121C	DRE_04504
YDR120C	DRE_06495
YIL022W	DRE_02224
YDL028C	DRE_04795
YPL211W	DRE_03793
YCR098C	DRE_01312
YGL171W	DRE_01908
YIL068C	DRE_03214
YIL043C	DRE_03723
YHR148W	DRE_04224
YKL025C	DRE_03503
YBR046C	DRE_06835
YPL214C	DRE_03533
YGR260W	DRE_05627	DRE_01281	DRE_01607	DRE_00393
YGL241W	DRE_02851
YKL193C	DRE_07238
YBL080C	DRE_02466
YDL236W	DRE_07152
YLR103C	DRE_04626
YHR026W	DRE_06857
YOR171C	DRE_01347
YLR260W	DRE_01347
YKL172W	DRE_01790
YPR004C	DRE_05668
YGL083W	DRE_01160
YLR166C	DRE_00571
YHR142W	DRE_01812
YKL221W	DRE_01173
YER162C	DRE_03878
YLR167W	DRE_02482
YDR427W	DRE_05406
YPR161C	DRE_02369
YFR010W	DRE_07439
YDR032C	DRE_02632
YCR004C	DRE_02632
YNL257C	DRE_01388
YHR155W	DRE_01388
YKL001C	DRE_02398
YKL191W	DRE_04477
YPL133C	DRE_03212
YKL039W	DRE_02303
YHL017W	DRE_02303
YML097C	DRE_00275
YMR235C	DRE_04788
YOR100C	DRE_04646
YDR050C	DRE_01761
YJR070C	DRE_00764
YDR372C	DRE_02882
YKL014C	DRE_00810
YLR084C	DRE_00572
YJL010C	DRE_02505
YDR266C	DRE_05584
YLR005W	DRE_03667
YDR267C	DRE_07170
YLR270W	DRE_00818
YOR173W	DRE_00818
YGR216C	DRE_02485
YNR006W	DRE_04348
YOR113W	DRE_05458
YML028W	DRE_02051
YDR453C	DRE_02051
YBL035C	DRE_02273
YML004C	DRE_00284
YGL058W	DRE_04673
YMR061W	DRE_05442
YKL205W	DRE_07516
YNR019W	DRE_01400
YCR048W	DRE_01400
YOL120C	DRE_04193
YNL301C	DRE_04193
YBR200W	DRE_03354
YPL084W	DRE_04586
YDR312W	DRE_03382
YHR066W	DRE_03382
YDL153C	DRE_00176
YDR080W	DRE_02327
YBR154C	DRE_04616
YLR427W	DRE_01028
YBR039W	DRE_05997
YMR203W	DRE_02406
YFL001W	DRE_05716
YJR125C	DRE_05785
YDR379W	DRE_03155
YOR127W	DRE_03155
YHR008C	DRE_01059
YDR497C	DRE_00717
YOL103W	DRE_00717
YLR020C	DRE_00573
YLL012W	DRE_00573
YGL049C	DRE_06184
YGR162W	DRE_06184
YOR101W	DRE_06844
YNL098C	DRE_06844
YEL024W	DRE_02827
YGL038C	DRE_02703
YJR144W	DRE_01609
YBL082C	DRE_06854
YLR348C	DRE_03180
YER008C	DRE_06008
YNL010W	DRE_02841
YKL024C	DRE_05559
YPL155C	DRE_04554
YNL068C	DRE_01381
YIL131C	DRE_01381
YOR312C	DRE_05820
YMR242C	DRE_05820
YHR069C	DRE_00161
YMR313C	DRE_00060
YMR253C	DRE_02562
YPL264C	DRE_02562
YNL218W	DRE_00030
YHR086W	DRE_05161
YNL031C	DRE_04719
YBR010W	DRE_04719
YDR025W	DRE_06559
YBR048W	DRE_06559
YLR299W	DRE_01701
YML001W	DRE_02316
YDR419W	DRE_06711
YNL001W	DRE_04491
YHR070W	DRE_00570
YPR086W	DRE_07308
YOR120W	DRE_00251
YDR368W	DRE_00251
YNL067W	DRE_01174
YGL147C	DRE_01174
YJR047C	DRE_03139
YEL034W	DRE_03139
YBR088C	DRE_00561
YCR077C	DRE_02833
YDL226C	DRE_07531
YDR416W	DRE_01873
YBL064C	DRE_03560
YFR050C	DRE_04535
YJR098C	DRE_06165
YKR066C	DRE_00669
YJR104C	DRE_02709
YDR373W	DRE_04689
YPL069C	DRE_04102
YOL064C	DRE_06337
YLR459W	DRE_07328
YLR133W	DRE_07121
YDR147W	DRE_07121
YDR064W	DRE_00553
YLR403W	DRE_01887
YIL038C	DRE_04075
YFR021W	DRE_06861
YLR262C	DRE_06397
YOR272W	DRE_06607
YOR039W	DRE_06833
YHR158C	DRE_02044
YGR238C	DRE_02044
YEL054C	DRE_04048
YDR418W	DRE_04048
YBR293W	DRE_06570	DRE_03428
YGR278W	DRE_05855
YDR098C	DRE_07401
YER174C	DRE_07401
YHL023C	DRE_02177
YML064C	DRE_00725
YER152C	DRE_03842
YFR005C	DRE_04441
YML065W	DRE_01338
YLR442C	DRE_01338
YAL003W	DRE_00236
YER026C	DRE_02493
YBL020W	DRE_04211
YJL029C	DRE_02652
YKL151C	DRE_04732
YMR276W	DRE_07572
YCR023C	DRE_04625	DRE_01489
YOR096W	DRE_00697
YNL096C	DRE_00697
YDL006W	DRE_01820
YDR460W	DRE_06590
YGL063W	DRE_03792
YPL212C	DRE_03792
YER019W	DRE_00532
YDL156W	DRE_02876
YER122C	DRE_03351
YDR182W	DRE_06663
YDR092W	DRE_07447
YGL130W	DRE_06782
YPL132W	DRE_03189
YPR135W	DRE_03651
YMR309C	DRE_06934
YOR322C	DRE_02265
YER117W	DRE_05513
YBL087C	DRE_05513
YNL231C	DRE_02272
YNL264C	DRE_02272
YHL002W	DRE_06379
YIL034C	DRE_06046
YKR051W	DRE_05657
YGR186W	DRE_06954
YKL190W	DRE_06235
YOL092W	DRE_00442
YBR147W	DRE_00442
YDR287W	DRE_06480
YHR046C	DRE_06480
YBR035C	DRE_00780
YDR346C	DRE_00808
YNL181W	DRE_00828
YNL003C	DRE_00822
YER012W	DRE_05578
YDL159W	DRE_07039
YFL005W	DRE_06512
YOL123W	DRE_04254
YKL013C	DRE_07438
YDR155C	DRE_01515
YML078W	DRE_01515
YKL121W	DRE_02312
YMR102C	DRE_02312
YBR034C	DRE_04695
YGL059W	DRE_06282
YKL180W	DRE_06805
YJL177W	DRE_06805
YHR009C	DRE_02728
YKL149C	DRE_02785
YJL100W	DRE_03135
YDR339C	DRE_05570
YNL022C	DRE_06167
YPR066W	DRE_05977
YHR088W	DRE_02917
YOL041C	DRE_04750
YCR026C	DRE_05699
YEL016C	DRE_05699
YIL026C	DRE_02426
YDR376W	DRE_05661
YNR041C	DRE_02553
YML021C	DRE_03954
YNL240C	DRE_07704
YBR084C-A	DRE_07722
YBL027W	DRE_07722
YBR110W	DRE_00410
YPL237W	DRE_00163
YPL015C	DRE_00534
YNL016W	DRE_01826
YGR149W	DRE_05847
YNL090W	DRE_04604
YGR253C	DRE_07171
YGR207C	DRE_07378
YKR026C	DRE_06829
YPL097W	DRE_07421
YPR157W	DRE_04291
YGR141W	DRE_04291
YGL124C	DRE_03987
YAL041W	DRE_06013
YEL021W	DRE_05656
YPL111W	DRE_02451
YPR060C	DRE_02769
YPR055W	DRE_05191
YOR254C	DRE_06825
YGR003W	DRE_00626
YCR061W	DRE_05422
YLR380W	DRE_02344
YJL068C	DRE_05871
YJR133W	DRE_06960
YMR208W	DRE_06608
YBR037C	DRE_07201
YBR024W	DRE_07201
YBR159W	DRE_00681
YGL196W	DRE_01102
YNL007C	DRE_01061
YPL016W	DRE_02528
YLR191W	DRE_05375
YPL051W	DRE_03852
YEL023C	DRE_04024	DRE_00911
YML026C	DRE_07117
YDR450W	DRE_07117
YGR234W	DRE_01736
YHR089C	DRE_02486
YNR035C	DRE_00994
YPL183C	DRE_06582
YNL116W	DRE_01765
YHR115C	DRE_01765
YCR031C	DRE_06792
YJL191W	DRE_06792
YGL142C	DRE_04427
YNR038W	DRE_03549
YJL190C	DRE_03513
YLR367W	DRE_03513
YMR143W	DRE_06789
YDL083C	DRE_06789
YGL105W	DRE_00794
YIL145C	DRE_04343
YJL143W	DRE_04345
YNL237W	DRE_05187
YPL244C	DRE_07590
YJL093C	DRE_01123	DRE_00301
YMR078C	DRE_03111
YJL127C	DRE_05445
YJR024C	DRE_06052
YKL009W	DRE_01760
YEL027W	DRE_07461
YLR215C	DRE_06219
YGR284C	DRE_00061
YDR002W	DRE_01747
YIL099W	DRE_01583
YOL080C	DRE_00753
YPL045W	DRE_01783
YPL234C	DRE_06726
YDL052C	DRE_03721
YGR257C	DRE_03968
YNL025C	DRE_02848
YIL116W	DRE_05758
YPL123C	DRE_07367
YOR306C	DRE_07341	DRE_07288
YOL119C	DRE_07341	DRE_07288
YDR061W	DRE_01017
YEL062W	DRE_01504
YAR003W	DRE_07251
YKR068C	DRE_05143
YGR024C	DRE_07256
YDR225W	DRE_07476
YBL003C	DRE_07476
YEL037C	DRE_03007
YBL041W	DRE_04532
YOR092W	DRE_01534
YNL095C	DRE_01534
YLR152C	DRE_01534
YOR378W	DRE_05703
YML116W	DRE_05703
YMR279C	DRE_05703
YDR492W	DRE_07313
YOL002C	DRE_07313
YDR036C	DRE_02297
YHR057C	DRE_01253
YHL004W	DRE_02507
YOR089C	DRE_02094
YNL093W	DRE_02094
YBR187W	DRE_02071
YDR323C	DRE_03142
YFL028C	DRE_05455
YKL056C	DRE_06181
YPL247C	DRE_06888
YIL067C	DRE_00716
YKL196C	DRE_02195
YNR054C	DRE_01846
YMR166C	DRE_05678
YLR268W	DRE_06651
YNL308C	DRE_00699
YER143W	DRE_04584
YML103C	DRE_06309
YOR296W	DRE_05147
YKL067W	DRE_07600
YBR191W	DRE_02027
YPL079W	DRE_02027
YKR053C	DRE_02855
YJL134W	DRE_02855
YDL082W	DRE_06186
YMR142C	DRE_06186
YDR454C	DRE_05066
YMR023C	DRE_02384
YJL187C	DRE_04231
YDR176W	DRE_07261
YFR022W	DRE_06401
YOR018W	DRE_06401
YDR164C	DRE_00767
YHR168W	DRE_04619
YLR085C	DRE_06959
YNR029C	DRE_07192
YAL060W	DRE_05345
YAL061W	DRE_05345
YDR242W	DRE_05016	DRE_06799
YFL034C-B	DRE_00101
YJR073C	DRE_01334
YNR052C	DRE_02993
YEL026W	DRE_07460
YMR178W	DRE_06845
YNR007C	DRE_06697
YGR038W	DRE_00281
YLR350W	DRE_00281
YBR056W	DRE_01085
YCL064C	DRE_04406
YMR125W	DRE_02404
YNL223W	DRE_02519
YOR007C	DRE_02225
YOR112W	DRE_05103
YBR042C	DRE_02899
YDR018C	DRE_02899
YIL030C	DRE_04522
YNL062C	DRE_03593
YPR118W	DRE_04409
YCR010C	DRE_06554
YNR002C	DRE_06554
YMR177W	DRE_05845
YPL224C	DRE_05845
YMR022W	DRE_00463
YJL002C	DRE_04203
YGL233W	DRE_06216
YNR020C	DRE_03811
YOR245C	DRE_04555
YNR030W	DRE_05388
YLR026C	DRE_07202
YPL096W	DRE_06566
YGL224C	DRE_07559
YER037W	DRE_07559
YGL100W	DRE_03342
YGL064C	DRE_03813
YAL058W	DRE_06053
YPR082C	DRE_00769
YDR484W	DRE_05664
YBR261C	DRE_06729
YIL144W	DRE_04605
YDR228C	DRE_06306
YMR088C	DRE_04382
YDR487C	DRE_07772
YGR187C	DRE_06961
YDL030W	DRE_00327
YNL222W	DRE_01497
YBL058W	DRE_06304
YGR046W	DRE_04705
YDL090C	DRE_06015
YKL033W	DRE_06776
YKR105C	DRE_07375	DRE_01198	DRE_05948	DRE_00131	DRE_03162	DRE_04981	DRE_06667	DRE_07228
YGR224W	DRE_07375	DRE_01198	DRE_05948	DRE_00131	DRE_03162	DRE_04981	DRE_06667	DRE_07228
YPR198W	DRE_07375	DRE_01198	DRE_05948	DRE_00131	DRE_03162	DRE_04981	DRE_06667	DRE_07228
YCL069W	DRE_07375	DRE_01198	DRE_05948	DRE_00131	DRE_03162	DRE_04981	DRE_06667	DRE_07228
YDL035C	DRE_00827
YJL085W	DRE_03085
YLR291C	DRE_02552
YJL126W	DRE_04587
YNL279W	DRE_03165
YEL012W	DRE_06384
YGR208W	DRE_02014
YKL018W	DRE_02308
YEL004W	DRE_04777
YPL129W	DRE_01748
YER031C	DRE_03686
YGL210W	DRE_03686
YDR471W	DRE_05731
YHR010W	DRE_05731
YML022W	DRE_05525
YDR441C	DRE_05525
YDR465C	DRE_00517
YBL019W	DRE_02046
YBR267W	DRE_04360
YPL236C	DRE_02638
YIL039W	DRE_05512
YNL320W	DRE_05591
YBR078W	DRE_04842
YDR055W	DRE_04842
YGL221C	DRE_00416
YGR223C	DRE_02687
YKR070W	DRE_01965
YLR286C	DRE_02083
YKR014C	DRE_07414
YLR451W	DRE_07274
YNL162W	DRE_07777
YHR141C	DRE_07777
YNR034W	DRE_05859
YCR073W-A	DRE_05859
YIL153W	DRE_03897
YPL115C	DRE_01263
YKL028W	DRE_03796
YLR121C	DRE_00260	DRE_01739	DRE_05274	DRE_06247
YLR120C	DRE_00260	DRE_01739	DRE_05274	DRE_06247
YDR144C	DRE_00260	DRE_01739	DRE_05274	DRE_06247
YIR039C	DRE_00260	DRE_01739	DRE_05274	DRE_06247
YIL015W	DRE_00260	DRE_01739	DRE_05274	DRE_06247
YHR206W	DRE_02870
YDR054C	DRE_07629
YFL009W	DRE_03773	DRE_07213
YBL002W	DRE_07477
YDR224C	DRE_07477
YER072W	DRE_02531
YMR137C	DRE_03699
YPL078C	DRE_04760
YHR161C	DRE_07649
YGR241C	DRE_07649
YNR017W	DRE_00288
YKL012W	DRE_02144
YMR155W	DRE_03137
YDR479C	DRE_06372
YOL121C	DRE_01453
YNL302C	DRE_01453
YMR113W	DRE_04769
YKL132C	DRE_04769
YGL031C	DRE_07441
YGR148C	DRE_07441
YML012W	DRE_00082
YBL055C	DRE_04870
YOL010W	DRE_02598
YMR099C	DRE_03561
YER075C	DRE_06535
YPL169C	DRE_02641
YGR031W	DRE_06265
YOR274W	DRE_06648
YDR247W	DRE_07311
YPL026C	DRE_07311
YER170W	DRE_00981
YJL055W	DRE_01145
YMR171C	DRE_07616
YDR180W	DRE_00832
YDR168W	DRE_03742
YJR052W	DRE_04436
YEL002C	DRE_06713
YAL010C	DRE_01759
YDR311W	DRE_07223
YPR128C	DRE_07128
YNR003C	DRE_01474
YHR075C	DRE_06058
YKL016C	DRE_05935
YNL032W	DRE_04860
YOR294W	DRE_05614
YNL030W	DRE_04720	DRE_03725
YBR009C	DRE_04720	DRE_03725
YGL019W	DRE_00036
YPR127W	DRE_02226
YML060W	DRE_00569
YOR095C	DRE_00883
YPR040W	DRE_03799
YOL003C	DRE_05987
YIR037W	DRE_04097
YBR244W	DRE_04097
YKL026C	DRE_04097
YLR448W	DRE_00258
YML073C	DRE_00258
YLR324W	DRE_03448
YGR004W	DRE_03448
YBR106W	DRE_03581
YDR177W	DRE_02963
YLR370C	DRE_03580
YHR122W	DRE_06034
YOR332W	DRE_05938
YMR260C	DRE_07720
YDR447C	DRE_07186
YML024W	DRE_07186
YAL039C	DRE_06102
YOL078W	DRE_03786
YPR113W	DRE_03454
YLR207W	DRE_05826
YPL252C	DRE_07749
[truncated: 1,159 more rows]
