# Supplementary material for: Evolutionary Conservation and Diversification of Puf RNA Binding Proteins and Their mRNA Targets
Source: PLoS Biol. 2015 Nov 20;13(11):e1002307. doi: 10.1371/journal.pbio.1002307 (PMC4654594; doi:10.1371/journal.pbio.1002307)
Supplement: S4 Dataset — (ZIP) [file pbio.1002307.s004.zip › S.cerevisiae.fa_E.gossypii.fa.txt]

YLR106C	Egos_ATCC_10895:AGOS_AGR074C.t1
YHR099W	Egos_ATCC_10895:AGOS_AER393C.t1
YHR165C	Egos_ATCC_10895:AGOS_ABR207W.t1
YJL130C	Egos_ATCC_10895:AGOS_ACR263C.t1
YKL203C	Egos_ATCC_10895:AGOS_AFR420W.t1
YNR016C	Egos_ATCC_10895:AGOS_AAR071W.t1
YDL171C	Egos_ATCC_10895:AGOS_ADR290W.t1
YDR457W	Egos_ATCC_10895:AGOS_AER304C.t1
YDL140C	Egos_ATCC_10895:AGOS_ADR086C.t1
YKR054C	Egos_ATCC_10895:AGOS_ACR258W.t1
YKL182W	Egos_ATCC_10895:AGOS_AER085C.t1
YGL195W	Egos_ATCC_10895:AGOS_AFR169W.t1
YPL231W	Egos_ATCC_10895:AGOS_AFL138W.t1
YNL262W	Egos_ATCC_10895:AGOS_AFR657C.t1
YLL040C	Egos_ATCC_10895:AGOS_ACL064C.t1
YLR342W	Egos_ATCC_10895:AGOS_ACL181C.t1
YGR032W	Egos_ATCC_10895:AGOS_ACL181C.t1
YGR271W	Egos_ATCC_10895:AGOS_ABR142W.t1
YOR341W	Egos_ATCC_10895:AGOS_ADR374C.t1
YIL129C	Egos_ATCC_10895:AGOS_AER378W.t1
YMR306W	Egos_ATCC_10895:AGOS_AGL353W.t1
YPL082C	Egos_ATCC_10895:AGOS_AEL256C.t1
YBL004W	Egos_ATCC_10895:AGOS_AEL006W.t1
YGL206C	Egos_ATCC_10895:AGOS_AER359W.t1
YOR116C	Egos_ATCC_10895:AGOS_AER252C.t1
YBR208C	Egos_ATCC_10895:AGOS_ADR051C.t1
YCR093W	Egos_ATCC_10895:AGOS_ABR112C.t1
YOR151C	Egos_ATCC_10895:AGOS_AFR404C.t1
YDR170C	Egos_ATCC_10895:AGOS_AGL147C.t1
YFL007W	Egos_ATCC_10895:AGOS_AGL022W.t1
YBR136W	Egos_ATCC_10895:AGOS_ABR108C.t1
YER172C	Egos_ATCC_10895:AGOS_AGR113W.t1
YDR127W	Egos_ATCC_10895:AGOS_AGR066W.t1
YDR283C	Egos_ATCC_10895:AGOS_AAL083W.t1
YGR116W	Egos_ATCC_10895:AGOS_AAR031W.t1
YPR010C	Egos_ATCC_10895:AGOS_ABR029W.t1
YOR207C	Egos_ATCC_10895:AGOS_ADL275C.t1
YJL109C	Egos_ATCC_10895:AGOS_AFR074C.t1
YOR326W	Egos_ATCC_10895:AGOS_ADR354W.t1
YPR184W	Egos_ATCC_10895:AGOS_AEL276C.t1
YGL062W	Egos_ATCC_10895:AGOS_AAR162C.t1
YBR218C	Egos_ATCC_10895:AGOS_AAR162C.t1
YGR061C	Egos_ATCC_10895:AGOS_AFR573C.t1
YGR184C	Egos_ATCC_10895:AGOS_AAL146W.t1
YLR430W	Egos_ATCC_10895:AGOS_AER115W.t1
YER166W	Egos_ATCC_10895:AGOS_AGR120C.t1
YDR093W	Egos_ATCC_10895:AGOS_AGR120C.t1
YER164W	Egos_ATCC_10895:AGOS_AGR123C.t1
YMR229C	Egos_ATCC_10895:AGOS_AFR566C.t1
YLR305C	Egos_ATCC_10895:AGOS_ADL033W.t1
YGR217W	Egos_ATCC_10895:AGOS_ACL143C.t1
YHR186C	Egos_ATCC_10895:AGOS_ADR331C.t1
YDR135C	Egos_ATCC_10895:AGOS_AGR047W.t1
YDR011W	Egos_ATCC_10895:AGOS_ABR125C.t1
YNR070W	Egos_ATCC_10895:AGOS_ABR125C.t1
YNL088W	Egos_ATCC_10895:AGOS_AER410W.t1
YLR249W	Egos_ATCC_10895:AGOS_AAL028W.t1
YEL031W	Egos_ATCC_10895:AGOS_AFR354C.t1
YLL048C	Egos_ATCC_10895:AGOS_ACL072C.t1
YGR218W	Egos_ATCC_10895:AGOS_ADL128C.t1
YBL076C	Egos_ATCC_10895:AGOS_AER394W.t1
YAL026C	Egos_ATCC_10895:AGOS_ADR350W.t1
YJL050W	Egos_ATCC_10895:AGOS_AEL181C.t1
YJL005W	Egos_ATCC_10895:AGOS_AAL162C.t1
YOR291W	Egos_ATCC_10895:AGOS_AFR567W.t1
YGR094W	Egos_ATCC_10895:AGOS_AAR034W.t1
YIL126W	Egos_ATCC_10895:AGOS_AER375C.t1
YMR109W	Egos_ATCC_10895:AGOS_AEL306C.t1
YKL129C	Egos_ATCC_10895:AGOS_AEL306C.t1
YKL215C	Egos_ATCC_10895:AGOS_ABR114C.t1
YDR335W	Egos_ATCC_10895:AGOS_AEL094C.t1
YLR384C	Egos_ATCC_10895:AGOS_AER047C.t1
YBL079W	Egos_ATCC_10895:AGOS_AER397C.t1
YPL160W	Egos_ATCC_10895:AGOS_AAL088W.t1
YNL132W	Egos_ATCC_10895:AGOS_AGR346C.t1
YJL039C	Egos_ATCC_10895:AGOS_ACR061C.t1
YDL145C	Egos_ATCC_10895:AGOS_ADR077C.t1
YOL081W	Egos_ATCC_10895:AGOS_AER025C.t1
YBR140C	Egos_ATCC_10895:AGOS_AER025C.t1
YPL217C	Egos_ATCC_10895:AGOS_AFL113C.t1
YOR290C	Egos_ATCC_10895:AGOS_AFR562C.t1
YDL102W	Egos_ATCC_10895:AGOS_AFL189W.t1
YGL173C	Egos_ATCC_10895:AGOS_ADL046C.t1
YNL102W	Egos_ATCC_10895:AGOS_AER381C.t1
YJR137C	Egos_ATCC_10895:AGOS_ABL077W.t1
YOR093C	Egos_ATCC_10895:AGOS_ACL079C.t1
YER155C	Egos_ATCC_10895:AGOS_AGR144C.t1
YHR023W	Egos_ATCC_10895:AGOS_ACR068W.t1
YMR162C	Egos_ATCC_10895:AGOS_AFL191W.t1
YDR141C	Egos_ATCC_10895:AGOS_AGL187W.t1
YER110C	Egos_ATCC_10895:AGOS_AGL298C.t1
YBR245C	Egos_ATCC_10895:AGOS_AFL040W.t1
YLR410W	Egos_ATCC_10895:AGOS_AER082W.t1
YIL125W	Egos_ATCC_10895:AGOS_AER374C.t1
YKR031C	Egos_ATCC_10895:AGOS_AFR071W.t1
YPL226W	Egos_ATCC_10895:AGOS_AFL131W.t1
YIL048W	Egos_ATCC_10895:AGOS_ADL079C.t1
YLR454W	Egos_ATCC_10895:AGOS_ABR180W.t1
YDR334W	Egos_ATCC_10895:AGOS_ADR309W.t1
YGL150C	Egos_ATCC_10895:AGOS_AGR379W.t1
YOR133W	Egos_ATCC_10895:AGOS_AFR142C.t1
YDR385W	Egos_ATCC_10895:AGOS_AFR142C.t1
YMR128W	Egos_ATCC_10895:AGOS_AFR222W.t1
YLR419W	Egos_ATCC_10895:AGOS_AER094C.t1
YKL210W	Egos_ATCC_10895:AGOS_AFR433C.t1
YJR109C	Egos_ATCC_10895:AGOS_ABR157W.t1
YOL021C	Egos_ATCC_10895:AGOS_AEL031C.t1
YOR153W	Egos_ATCC_10895:AGOS_AGL142C.t1	Egos_ATCC_10895:AGOS_ABR126W.t1
YDR406W	Egos_ATCC_10895:AGOS_AGL142C.t1	Egos_ATCC_10895:AGOS_ABR126W.t1
YOR328W	Egos_ATCC_10895:AGOS_AGL142C.t1	Egos_ATCC_10895:AGOS_ABR126W.t1
YMR196W	Egos_ATCC_10895:AGOS_AFL167C.t1
YOR335C	Egos_ATCC_10895:AGOS_ADR363C.t1
YGR090W	Egos_ATCC_10895:AGOS_ADR029W.t1
YGL008C	Egos_ATCC_10895:AGOS_AGL085C.t1
YPL036W	Egos_ATCC_10895:AGOS_AGL085C.t1
YGL207W	Egos_ATCC_10895:AGOS_AER360C.t1
YDR293C	Egos_ATCC_10895:AGOS_AAL072C.t1
YGL156W	Egos_ATCC_10895:AGOS_AGR385C.t1
YMR308C	Egos_ATCC_10895:AGOS_AGL349C.t1
YNL271C	Egos_ATCC_10895:AGOS_AFR669W.t1
YOR304W	Egos_ATCC_10895:AGOS_AFR537W.t1
YLR087C	Egos_ATCC_10895:AGOS_AGR088W.t1
YBR115C	Egos_ATCC_10895:AGOS_ADL346W.t1
YLR398C	Egos_ATCC_10895:AGOS_AER067C.t1
YEL022W	Egos_ATCC_10895:AGOS_AEL061W.t1
YLR371W	Egos_ATCC_10895:AGOS_AFR585W.t1
YHL030W	Egos_ATCC_10895:AGOS_ACL063W.t1
YDL126C	Egos_ATCC_10895:AGOS_AFR158W.t1
YPL012W	Egos_ATCC_10895:AGOS_AGL014C.t1
YBR023C	Egos_ATCC_10895:AGOS_AEL189W.t1
YLR272C	Egos_ATCC_10895:AGOS_AGR273C.t1
YHR027C	Egos_ATCC_10895:AGOS_ACR072C.t1
YML059C	Egos_ATCC_10895:AGOS_AER124W.t1
YLR024C	Egos_ATCC_10895:AGOS_AAL147C.t1
YER070W	Egos_ATCC_10895:AGOS_ADL057W.t1
YIL066C	Egos_ATCC_10895:AGOS_ADL057W.t1
YMR080C	Egos_ATCC_10895:AGOS_ABR022C.t1
YDR301W	Egos_ATCC_10895:AGOS_AAL060W.t1
YBL105C	Egos_ATCC_10895:AGOS_ACR191C.t1
YLR086W	Egos_ATCC_10895:AGOS_AGR089C.t1
YMR205C	Egos_ATCC_10895:AGOS_AFL185W.t1
YOL004W	Egos_ATCC_10895:AGOS_ACL004W.t1
YGR281W	Egos_ATCC_10895:AGOS_AGL346W.t1
YNL163C	Egos_ATCC_10895:AGOS_AFR031C.t1
YNL123W	Egos_ATCC_10895:AGOS_ABR134C.t1
YDL215C	Egos_ATCC_10895:AGOS_AGL040C.t1
YPR160W	Egos_ATCC_10895:AGOS_AFR547W.t1
YDR291W	Egos_ATCC_10895:AGOS_AAL080W.t1
YDR039C	Egos_ATCC_10895:AGOS_AGL097C.t1
YDR040C	Egos_ATCC_10895:AGOS_AGL097C.t1
YDR038C	Egos_ATCC_10895:AGOS_AGL097C.t1
YGR240C	Egos_ATCC_10895:AGOS_AEL208W.t1
YMR129W	Egos_ATCC_10895:AGOS_AFR225W.t1
YBL088C	Egos_ATCC_10895:AGOS_AGL287W.t1
YFR031C	Egos_ATCC_10895:AGOS_AGR236W.t1
YLL026W	Egos_ATCC_10895:AGOS_AGL036C.t1
YCR057C	Egos_ATCC_10895:AGOS_AAR057W.t1
YJR138W	Egos_ATCC_10895:AGOS_ABL079C.t1
YDR097C	Egos_ATCC_10895:AGOS_AGR116W.t1
YML010W	Egos_ATCC_10895:AGOS_ADR187W.t1
YBR084W	Egos_ATCC_10895:AGOS_AER178W.t1
YER125W	Egos_ATCC_10895:AGOS_ADL055C.t1
YOR086C	Egos_ATCC_10895:AGOS_AER411W.t1
YLR304C	Egos_ATCC_10895:AGOS_ADL032W.t1
YIL143C	Egos_ATCC_10895:AGOS_AFR280W.t1
YGL120C	Egos_ATCC_10895:AGOS_AAR180C.t1
YNR031C	Egos_ATCC_10895:AGOS_AER264C.t1
YBL023C	Egos_ATCC_10895:AGOS_AFR178W.t1
YLR129W	Egos_ATCC_10895:AGOS_AGL196C.t1
YKL165C	Egos_ATCC_10895:AGOS_AEL113C.t1
YML072C	Egos_ATCC_10895:AGOS_AER148W.t1
YER171W	Egos_ATCC_10895:AGOS_AGR114C.t1
YCR042C	Egos_ATCC_10895:AGOS_AFR674C.t1
YGL167C	Egos_ATCC_10895:AGOS_AEL301W.t1
YPL006W	Egos_ATCC_10895:AGOS_AGL008W.t1
YFL036W	Egos_ATCC_10895:AGOS_ACR224C.t1
YLL031C	Egos_ATCC_10895:AGOS_AGR126C.t1
YDL031W	Egos_ATCC_10895:AGOS_AEL086W.t1
YGL201C	Egos_ATCC_10895:AGOS_AFR546W.t1
YFL008W	Egos_ATCC_10895:AGOS_AGL023W.t1
YAL035W	Egos_ATCC_10895:AGOS_ADR373W.t1
YGR270W	Egos_ATCC_10895:AGOS_ABR139W.t1
YPR019W	Egos_ATCC_10895:AGOS_ADL026W.t1
YOR109W	Egos_ATCC_10895:AGOS_AFL228W.t1
YGL238W	Egos_ATCC_10895:AGOS_AFR273W.t1
YFR009W	Egos_ATCC_10895:AGOS_AEL032W.t1
YNL250W	Egos_ATCC_10895:AGOS_AFR637W.t1
YBR235W	Egos_ATCC_10895:AGOS_AFL025C.t1
YJL074C	Egos_ATCC_10895:AGOS_AAL182W.t1
YCL054W	Egos_ATCC_10895:AGOS_AFR734C.t1
YER013W	Egos_ATCC_10895:AGOS_AAR020W.t1
YMR304W	Egos_ATCC_10895:AGOS_AGL357W.t1
YPR181C	Egos_ATCC_10895:AGOS_AEL272W.t1
YOL090W	Egos_ATCC_10895:AGOS_AFR603C.t1
YOR168W	Egos_ATCC_10895:AGOS_AGR259C.t1
YFR019W	Egos_ATCC_10895:AGOS_AER188C.t1
YLR422W	Egos_ATCC_10895:AGOS_AER102W.t1
YDR238C	Egos_ATCC_10895:AGOS_ABL112W.t1
YLR347C	Egos_ATCC_10895:AGOS_ACL187W.t1
YJL080C	Egos_ATCC_10895:AGOS_AAL177W.t1
YMR049C	Egos_ATCC_10895:AGOS_ABR101C.t1
YLR409C	Egos_ATCC_10895:AGOS_AER081C.t1
YIL109C	Egos_ATCC_10895:AGOS_ADL239C.t1
YDL190C	Egos_ATCC_10895:AGOS_ADR096C.t1
YGR047C	Egos_ATCC_10895:AGOS_AFR663W.t1
YPR026W	Egos_ATCC_10895:AGOS_AGL271W.t1
YOR330C	Egos_ATCC_10895:AGOS_ADR357C.t1
YMR186W	Egos_ATCC_10895:AGOS_AFL148C.t1
YPL240C	Egos_ATCC_10895:AGOS_AFL148C.t1
YCR011C	Egos_ATCC_10895:AGOS_AER190W.t1
YBR080C	Egos_ATCC_10895:AGOS_AER169C.t1
YGL006W	Egos_ATCC_10895:AGOS_AFL011W.t1
YKL157W	Egos_ATCC_10895:AGOS_AAL127W.t1
YIL075C	Egos_ATCC_10895:AGOS_ACL033C.t1
YAR042W	Egos_ATCC_10895:AGOS_AER225W.t1
YGL137W	Egos_ATCC_10895:AGOS_AFL118W.t1
YEL032W	Egos_ATCC_10895:AGOS_AFR355C.t1
YML075C	Egos_ATCC_10895:AGOS_AER152W.t1
YLR450W	Egos_ATCC_10895:AGOS_AER152W.t1
YIL078W	Egos_ATCC_10895:AGOS_ACL039W.t1
YBL104C	Egos_ATCC_10895:AGOS_ACR192C.t1
YLR389C	Egos_ATCC_10895:AGOS_AER053C.t1
YHR074W	Egos_ATCC_10895:AGOS_AGR358W.t1
YKL104C	Egos_ATCC_10895:AGOS_ABL036C.t1
YER091C	Egos_ATCC_10895:AGOS_ABR212C.t1
YLR069C	Egos_ATCC_10895:AGOS_ABR227C.t1
YJR035W	Egos_ATCC_10895:AGOS_AEL065C.t1
YMR076C	Egos_ATCC_10895:AGOS_AGL076W.t1
YFL033C	Egos_ATCC_10895:AGOS_ACR218W.t1
YJR033C	Egos_ATCC_10895:AGOS_AEL063W.t1
YJR132W	Egos_ATCC_10895:AGOS_ABL068C.t1
YMR288W	Egos_ATCC_10895:AGOS_ADR334W.t1
YPR189W	Egos_ATCC_10895:AGOS_AEL281C.t1
YOL098C	Egos_ATCC_10895:AGOS_AFR334W.t1
YNL297C	Egos_ATCC_10895:AGOS_AEL204C.t1
YPL110C	Egos_ATCC_10895:AGOS_AGR223W.t1
YLR153C	Egos_ATCC_10895:AGOS_AGL148C.t1
YGL094C	Egos_ATCC_10895:AGOS_AFL055W.t1
YOR048C	Egos_ATCC_10895:AGOS_AGR303W.t1
YBR038W	Egos_ATCC_10895:AGOS_AEL190W.t1
YPL125W	Egos_ATCC_10895:AGOS_ACR159C.t1
YDL195W	Egos_ATCC_10895:AGOS_ADR090W.t1
YLL034C	Egos_ATCC_10895:AGOS_AFR188W.t1
YGL163C	Egos_ATCC_10895:AGOS_AEL297W.t1
YNL267W	Egos_ATCC_10895:AGOS_AFR666C.t1
YEL011W	Egos_ATCC_10895:AGOS_AEL044W.t1
YPL167C	Egos_ATCC_10895:AGOS_AAL099C.t1
YGL009C	Egos_ATCC_10895:AGOS_AGR169W.t1
YOR124C	Egos_ATCC_10895:AGOS_ACL164C.t1
YAL017W	Egos_ATCC_10895:AGOS_ACR281C.t1
YGL245W	Egos_ATCC_10895:AGOS_AFR264W.t1
YKL010C	Egos_ATCC_10895:AGOS_ABR013W.t1
YML035C	Egos_ATCC_10895:AGOS_ABR204C.t1
YDR074W	Egos_ATCC_10895:AGOS_AGR132W.t1
YJL200C	Egos_ATCC_10895:AGOS_AFR629W.t1
YDR258C	Egos_ATCC_10895:AGOS_AEL223C.t1
YKR009C	Egos_ATCC_10895:AGOS_AGL060W.t1
YBL075C	Egos_ATCC_10895:AGOS_AER187W.t1
YLL024C	Egos_ATCC_10895:AGOS_AFR114W.t1
YAL005C	Egos_ATCC_10895:AGOS_AFR114W.t1
YLR277C	Egos_ATCC_10895:AGOS_AGR279C.t1
YJR140C	Egos_ATCC_10895:AGOS_ABL081W.t1
YBR081C	Egos_ATCC_10895:AGOS_AER172C.t1
YGL022W	Egos_ATCC_10895:AGOS_AFR491W.t1
YFR015C	Egos_ATCC_10895:AGOS_AAR008W.t1
YLR258W	Egos_ATCC_10895:AGOS_AAR008W.t1
YJL095W	Egos_ATCC_10895:AGOS_AFR092W.t1
YDR443C	Egos_ATCC_10895:AGOS_AER323W.t1
YER069W	Egos_ATCC_10895:AGOS_ADL062W.t1
YGR264C	Egos_ATCC_10895:AGOS_AGR332C.t1
YLR240W	Egos_ATCC_10895:AGOS_AGL113C.t1
YML103C	Egos_ATCC_10895:AGOS_AER284W.t1
YOL145C	Egos_ATCC_10895:AGOS_AGR398W.t1
YKR001C	Egos_ATCC_10895:AGOS_ABL001W.t1
YCR032W	Egos_ATCC_10895:AGOS_AFR620W.t1
YDR395W	Egos_ATCC_10895:AGOS_AFR396W.t1
YDL240W	Egos_ATCC_10895:AGOS_ABL207W.t1
YDR128W	Egos_ATCC_10895:AGOS_AGR067W.t1
YHR164C	Egos_ATCC_10895:AGOS_AEL218W.t1
YNL287W	Egos_ATCC_10895:AGOS_AEL193W.t1
YOR211C	Egos_ATCC_10895:AGOS_ACR164C.t1
YPL106C	Egos_ATCC_10895:AGOS_AGR212W.t1
YDR091C	Egos_ATCC_10895:AGOS_AGR125W.t1
YBR001C	Egos_ATCC_10895:AGOS_AER001C.t1
YDR001C	Egos_ATCC_10895:AGOS_AER001C.t1
YPR074C	Egos_ATCC_10895:AGOS_ADL366W.t1
YBR121C	Egos_ATCC_10895:AGOS_ADL373W.t1
YGL026C	Egos_ATCC_10895:AGOS_AFR485C.t1
YGR098C	Egos_ATCC_10895:AGOS_AAR089C.t1
YLR241W	Egos_ATCC_10895:AGOS_AGL114C.t1
YJL033W	Egos_ATCC_10895:AGOS_ACR040W.t1
YBR097W	Egos_ATCC_10895:AGOS_ADL316C.t1
YLR222C	Egos_ATCC_10895:AGOS_AGR180W.t1
YLR189C	Egos_ATCC_10895:AGOS_AFR681W.t1
YBL022C	Egos_ATCC_10895:AGOS_AFR013C.t1
YJL034W	Egos_ATCC_10895:AGOS_ACR038W.t1
YNL209W	Egos_ATCC_10895:AGOS_ABL174C.t1
YDL229W	Egos_ATCC_10895:AGOS_ABL174C.t1
YAL023C	Egos_ATCC_10895:AGOS_ACR290W.t1
YGR100W	Egos_ATCC_10895:AGOS_AAR091W.t1
YKL148C	Egos_ATCC_10895:AGOS_ACR052W.t1
YJL045W	Egos_ATCC_10895:AGOS_ACR052W.t1
YMR054W	Egos_ATCC_10895:AGOS_ADR127W.t1
YMR012W	Egos_ATCC_10895:AGOS_ABR050W.t1
YJR045C	Egos_ATCC_10895:AGOS_AFR352C.t1
YAL054C	Egos_ATCC_10895:AGOS_ADR408W.t1
YNL313C	Egos_ATCC_10895:AGOS_ADL177C.t1
YMR261C	Egos_ATCC_10895:AGOS_AER276C.t1
YBR202W	Egos_ATCC_10895:AGOS_ADR041W.t1
YMR302C	Egos_ATCC_10895:AGOS_AGL358C.t1
YCR081W	Egos_ATCC_10895:AGOS_AGL226C.t1
YFR030W	Egos_ATCC_10895:AGOS_AGR237C.t1
YDR037W	Egos_ATCC_10895:AGOS_AGR037C.t1
YPL009C	Egos_ATCC_10895:AGOS_AGL017W.t1
YPL086C	Egos_ATCC_10895:AGOS_AGR201C.t1
YPL093W	Egos_ATCC_10895:AGOS_AGR194W.t1
YHR079C	Egos_ATCC_10895:AGOS_ADR293C.t1
YNL325C	Egos_ATCC_10895:AGOS_ADL195C.t1
YNL192W	Egos_ATCC_10895:AGOS_ABL153W.t1
YPR024W	Egos_ATCC_10895:AGOS_AGL274W.t1
YBL017C	Egos_ATCC_10895:AGOS_AFR018C.t1
YJL222W	Egos_ATCC_10895:AGOS_AFR018C.t1
YIL173W	Egos_ATCC_10895:AGOS_AFR018C.t1
YNR065C	Egos_ATCC_10895:AGOS_AFR018C.t1
YIL002C	Egos_ATCC_10895:AGOS_ADL002C.t1
YOR160W	Egos_ATCC_10895:AGOS_AAR115C.t1
YJR143C	Egos_ATCC_10895:AGOS_ABL085W.t1
YER036C	Egos_ATCC_10895:AGOS_AFR232C.t1
YIL147C	Egos_ATCC_10895:AGOS_AFR284W.t1
YLR274W	Egos_ATCC_10895:AGOS_AGR276W.t1
YOR270C	Egos_ATCC_10895:AGOS_ADR177C.t1
YIR002C	Egos_ATCC_10895:AGOS_ADR011C.t1
YGL234W	Egos_ATCC_10895:AGOS_AFR254C.t1
YNL021W	Egos_ATCC_10895:AGOS_ADL216C.t1
YKL209C	Egos_ATCC_10895:AGOS_AFR432W.t1
YDR430C	Egos_ATCC_10895:AGOS_ADR184W.t1
YKL014C	Egos_ATCC_10895:AGOS_ACL095C.t1
YGR145W	Egos_ATCC_10895:AGOS_AFR468W.t1
YMR125W	Egos_ATCC_10895:AGOS_AFR218W.t1
YLL001W	Egos_ATCC_10895:AGOS_AAL174C.t1
YBR114W	Egos_ATCC_10895:AGOS_ADL345C.t1
YAL019W	Egos_ATCC_10895:AGOS_ACR286C.t1
YDR341C	Egos_ATCC_10895:AGOS_AFL206C.t1
YGL140C	Egos_ATCC_10895:AGOS_AFR661W.t1
YOL006C	Egos_ATCC_10895:AGOS_ACL008C.t1
YHR072W	Egos_ATCC_10895:AGOS_AGR351W.t1
YDR507C	Egos_ATCC_10895:AGOS_AFR696C.t1
YMR001C	Egos_ATCC_10895:AGOS_ACL006W.t1
YPR112C	Egos_ATCC_10895:AGOS_ADR035C.t1
YLR425W	Egos_ATCC_10895:AGOS_AER110W.t1
YJL012C	Egos_ATCC_10895:AGOS_AGR316C.t1
YPL040C	Egos_ATCC_10895:AGOS_AGL247C.t1
YDR129C	Egos_ATCC_10895:AGOS_AGR069C.t1
YGL133W	Egos_ATCC_10895:AGOS_AFL112W.t1
YDR180W	Egos_ATCC_10895:AGOS_AGL133W.t1
YOL034W	Egos_ATCC_10895:AGOS_AEL337C.t1
YKR086W	Egos_ATCC_10895:AGOS_ADR224W.t1
YCR017C	Egos_ATCC_10895:AGOS_AEL043W.t1
YLR032W	Egos_ATCC_10895:AGOS_AFR220W.t1
YGR274C	Egos_ATCC_10895:AGOS_AGL330W.t1
YJR091C	Egos_ATCC_10895:AGOS_AGL305W.t1
YMR089C	Egos_ATCC_10895:AGOS_ABL041W.t1
YER093C	Egos_ATCC_10895:AGOS_ABR214C.t1
YPL022W	Egos_ATCC_10895:AGOS_AFR456C.t1
YKR096W	Egos_ATCC_10895:AGOS_AFR290W.t1
YFR002W	Egos_ATCC_10895:AGOS_AGR004W.t1
YGR245C	Egos_ATCC_10895:AGOS_AEL212W.t1
YDL060W	Egos_ATCC_10895:AGOS_AER051C.t1
YMR247C	Egos_ATCC_10895:AGOS_ABL058C.t1
YPL207W	Egos_ATCC_10895:AGOS_AFL099W.t1
YMR120C	Egos_ATCC_10895:AGOS_AFR213C.t1
YLR028C	Egos_ATCC_10895:AGOS_AFR213C.t1
YDL132W	Egos_ATCC_10895:AGOS_ADR106W.t1
YLR138W	Egos_ATCC_10895:AGOS_AGL172W.t1
YBR196C	Egos_ATCC_10895:AGOS_AEL249C.t1
YGR124W	Egos_ATCC_10895:AGOS_AFR303W.t1
YPR145W	Egos_ATCC_10895:AGOS_AFR303W.t1
YNL059C	Egos_ATCC_10895:AGOS_ADL253C.t1
YOR217W	Egos_ATCC_10895:AGOS_ACR102W.t1
YBL066C	Egos_ATCC_10895:AGOS_AGR369W.t1
YMR190C	Egos_ATCC_10895:AGOS_AFL159W.t1
YNR011C	Egos_ATCC_10895:AGOS_ADR287C.t1
YBR198C	Egos_ATCC_10895:AGOS_AEL246C.t1
YPR021C	Egos_ATCC_10895:AGOS_ADL049W.t1
YGR125W	Egos_ATCC_10895:AGOS_AFR304W.t1
YPR194C	Egos_ATCC_10895:AGOS_ADL399C.t1	Egos_ATCC_10895:AGOS_ACL205C.t1
YBL024W	Egos_ATCC_10895:AGOS_AFR179C.t1
YLR044C	Egos_ATCC_10895:AGOS_ACL134C.t1
YLR134W	Egos_ATCC_10895:AGOS_ACL134C.t1
YBR017C	Egos_ATCC_10895:AGOS_AER219C.t1
YLL008W	Egos_ATCC_10895:AGOS_AAL164C.t1
YLR096W	Egos_ATCC_10895:AGOS_AGR058W.t1
YNL023C	Egos_ATCC_10895:AGOS_ADL213W.t1
YDL095W	Egos_ATCC_10895:AGOS_ADR279C.t1
YCL030C	Egos_ATCC_10895:AGOS_AFR703W.t1
YGL099W	Egos_ATCC_10895:AGOS_AFL042C.t1
YPR122W	Egos_ATCC_10895:AGOS_AGR251C.t1
YMR108W	Egos_ATCC_10895:AGOS_AEL305C.t1
YHR120W	Egos_ATCC_10895:AGOS_ABR137W.t1
YAL001C	Egos_ATCC_10895:AGOS_AFL002C.t1
YDL058W	Egos_ATCC_10895:AGOS_AER045C.t1
YML081W	Egos_ATCC_10895:AGOS_AER159C.t1
YKL029C	Egos_ATCC_10895:AGOS_AGL068W.t1
YDR212W	Egos_ATCC_10895:AGOS_AGL092W.t1
YPL147W	Egos_ATCC_10895:AGOS_ACR128C.t1
YLR289W	Egos_ATCC_10895:AGOS_AGR290W.t1
YBL007C	Egos_ATCC_10895:AGOS_AGR170C.t1
YNL329C	Egos_ATCC_10895:AGOS_AGR394W.t1
YGL131C	Egos_ATCC_10895:AGOS_AFL108C.t1
YNL061W	Egos_ATCC_10895:AGOS_ADL254W.t1
YNL161W	Egos_ATCC_10895:AGOS_AFR035W.t1
YAL021C	Egos_ATCC_10895:AGOS_ACR288W.t1
YKR095W	Egos_ATCC_10895:AGOS_AFR286W.t1
YDR211W	Egos_ATCC_10895:AGOS_AGL094W.t1
YJL197W	Egos_ATCC_10895:AGOS_AFR627C.t1
YHR077C	Egos_ATCC_10895:AGOS_AGR364C.t1
YMR301C	Egos_ATCC_10895:AGOS_AGL335W.t1
YHR020W	Egos_ATCC_10895:AGOS_AEL021C.t1
YJL014W	Egos_ATCC_10895:AGOS_AGR314W.t1
YPR159W	Egos_ATCC_10895:AGOS_AFR545W.t1
YGR143W	Egos_ATCC_10895:AGOS_AFR545W.t1
YDL040C	Egos_ATCC_10895:AGOS_ADR310W.t1
YDR325W	Egos_ATCC_10895:AGOS_ADR292W.t1
YBL039C	Egos_ATCC_10895:AGOS_AGL320C.t1
YDR172W	Egos_ATCC_10895:AGOS_AGL145W.t1
YLR071C	Egos_ATCC_10895:AGOS_ABR230C.t1
YMR231W	Egos_ATCC_10895:AGOS_ABL012C.t1
YLR259C	Egos_ATCC_10895:AGOS_AFR155W.t1
YKL126W	Egos_ATCC_10895:AGOS_ABL028W.t1
YLR060W	Egos_ATCC_10895:AGOS_ACR219W.t1
YJL111W	Egos_ATCC_10895:AGOS_AFR067W.t1
YJR090C	Egos_ATCC_10895:AGOS_AER398W.t1
YKL064W	Egos_ATCC_10895:AGOS_ABR092C.t1
YMR259C	Egos_ATCC_10895:AGOS_AER273C.t1
YBR294W	Egos_ATCC_10895:AGOS_AGR077C.t1
YLR092W	Egos_ATCC_10895:AGOS_AGR077C.t1
YJR016C	Egos_ATCC_10895:AGOS_ACL117W.t1
YNR013C	Egos_ATCC_10895:AGOS_ADR289C.t1
YLR247C	Egos_ATCC_10895:AGOS_AAL030C.t1
YJR064W	Egos_ATCC_10895:AGOS_AFR418W.t1
YCR037C	Egos_ATCC_10895:AGOS_AFR628C.t1
YJL198W	Egos_ATCC_10895:AGOS_AFR628C.t1
YMR217W	Egos_ATCC_10895:AGOS_AER350W.t1
YCR092C	Egos_ATCC_10895:AGOS_ADR168C.t1
YNL321W	Egos_ATCC_10895:AGOS_ADL189W.t1
YBR127C	Egos_ATCC_10895:AGOS_ADL380W.t1
YBR079C	Egos_ATCC_10895:AGOS_ABL065W.t1
YBL099W	Egos_ATCC_10895:AGOS_AGL272C.t1
YOR014W	Egos_ATCC_10895:AGOS_AEL333W.t1
YFR038W	Egos_ATCC_10895:AGOS_ADL098C.t1
YBR073W	Egos_ATCC_10895:AGOS_AGL212W.t1
YDR060W	Egos_ATCC_10895:AGOS_AER174W.t1
YDR234W	Egos_ATCC_10895:AGOS_ABL106C.t1
YPL195W	Egos_ATCC_10895:AGOS_AFL076W.t1
YHR205W	Egos_ATCC_10895:AGOS_ADL389W.t1
YLR383W	Egos_ATCC_10895:AGOS_AER044W.t1
YDR159W	Egos_ATCC_10895:AGOS_AGL173W.t1
YMR309C	Egos_ATCC_10895:AGOS_AGL344C.t1
YKR097W	Egos_ATCC_10895:AGOS_AFR292W.t1
YPR032W	Egos_ATCC_10895:AGOS_ACR190C.t1
YBL106C	Egos_ATCC_10895:AGOS_ACR190C.t1
YGL114W	Egos_ATCC_10895:AGOS_AFL016C.t1
YPL126W	Egos_ATCC_10895:AGOS_ACR162C.t1
YML093W	Egos_ATCC_10895:AGOS_ADL353C.t1
YDR324C	Egos_ATCC_10895:AGOS_AGR367C.t1
YJL154C	Egos_ATCC_10895:AGOS_AEL107W.t1
YKR028W	Egos_ATCC_10895:AGOS_AFR089W.t1
YKL173W	Egos_ATCC_10895:AGOS_AEL124W.t1
YGR170W	Egos_ATCC_10895:AGOS_AAL131C.t1
YOR206W	Egos_ATCC_10895:AGOS_ADL277W.t1
YLR382C	Egos_ATCC_10895:AGOS_AER043C.t1
YNL189W	Egos_ATCC_10895:AGOS_ABL150W.t1
YML049C	Egos_ATCC_10895:AGOS_AFR382W.t1
YER017C	Egos_ATCC_10895:AGOS_AAR025C.t1
YPL153C	Egos_ATCC_10895:AGOS_ACR142W.t1
YNL298W	Egos_ATCC_10895:AGOS_AEL205W.t1
YJL008C	Egos_ATCC_10895:AGOS_ACR045W.t1
YDR188W	Egos_ATCC_10895:AGOS_AGL121W.t1
YLR386W	Egos_ATCC_10895:AGOS_AER049W.t1
YMR266W	Egos_ATCC_10895:AGOS_AER282W.t1
YHR042W	Egos_ATCC_10895:AGOS_AAL121C.t1
YDR477W	Egos_ATCC_10895:AGOS_AEL230W.t1
YAL048C	Egos_ATCC_10895:AGOS_ADR402W.t1
YDL149W	Egos_ATCC_10895:AGOS_ADR071W.t1
YGR233C	Egos_ATCC_10895:AGOS_ADL143W.t1
YER025W	Egos_ATCC_10895:AGOS_ABR175W.t1
YEL013W	Egos_ATCC_10895:AGOS_AEL048W.t1
YAL016W	Egos_ATCC_10895:AGOS_ACR279C.t1
YCR072C	Egos_ATCC_10895:AGOS_AER263C.t1
YBR281C	Egos_ATCC_10895:AGOS_AEL154C.t1
YFL034W	Egos_ATCC_10895:AGOS_ACR220C.t1
YKL034W	Egos_ATCC_10895:AGOS_AFR275W.t1
YBL015W	Egos_ATCC_10895:AGOS_AFR020W.t1
YDR062W	Egos_ATCC_10895:AGOS_AGR127C.t1
YIL142W	Egos_ATCC_10895:AGOS_AER415W.t1
YDL143W	Egos_ATCC_10895:AGOS_ADR083W.t1
YLR256W	Egos_ATCC_10895:AGOS_AFR117C.t1
YPR135W	Egos_ATCC_10895:AGOS_AAR103C.t1
YFR040W	Egos_ATCC_10895:AGOS_AFR245W.t1
YPR080W	Egos_ATCC_10895:AGOS_ADL370C.t1
YBR118W	Egos_ATCC_10895:AGOS_ADL370C.t1
YGL233W	Egos_ATCC_10895:AGOS_AFR251C.t1
YKL035W	Egos_ATCC_10895:AGOS_AGL082W.t1
YOR310C	Egos_ATCC_10895:AGOS_AFR328C.t1
YBL047C	Egos_ATCC_10895:AGOS_ABR149W.t1
YBL008W	Egos_ATCC_10895:AGOS_AGR168W.t1
YOR191W	Egos_ATCC_10895:AGOS_AAR147W.t1
YHL032C	Egos_ATCC_10895:AGOS_ACL069C.t1
YLL018C	Egos_ATCC_10895:AGOS_ADL039C.t1
YNL139C	Egos_ATCC_10895:AGOS_AFR058C.t1
YHR028C	Egos_ATCC_10895:AGOS_ACR073C.t1
YLR401C	Egos_ATCC_10895:AGOS_AER070C.t1
YJR121W	Egos_ATCC_10895:AGOS_ABR169W.t1
YHR039C	Egos_ATCC_10895:AGOS_AAL075W.t1
YGR103W	Egos_ATCC_10895:AGOS_AAR094W.t1
YKL205W	Egos_ATCC_10895:AGOS_AFR424C.t1
YIL068C	Egos_ATCC_10895:AGOS_ACL047W.t1
YGR258C	Egos_ATCC_10895:AGOS_AFR133C.t1
YDL164C	Egos_ATCC_10895:AGOS_ACL155W.t1
YHR098C	Egos_ATCC_10895:AGOS_ACR151W.t1
YFL004W	Egos_ATCC_10895:AGOS_AGL020W.t1
YPL019C	Egos_ATCC_10895:AGOS_AGL020W.t1
YDR456W	Egos_ATCC_10895:AGOS_AER308C.t1
YNR008W	Egos_ATCC_10895:AGOS_AFL179C.t1
YOL020W	Egos_ATCC_10895:AGOS_AEL030W.t1
YHR170W	Egos_ATCC_10895:AGOS_AER299C.t1
YOR317W	Egos_ATCC_10895:AGOS_ABL018C.t1
YMR246W	Egos_ATCC_10895:AGOS_ABL018C.t1
YIL009W	Egos_ATCC_10895:AGOS_ABL018C.t1
YLR276C	Egos_ATCC_10895:AGOS_AGR278C.t1
YKL127W	Egos_ATCC_10895:AGOS_ABL029W.t1
YMR105C	Egos_ATCC_10895:AGOS_ABL029W.t1
YLR310C	Egos_ATCC_10895:AGOS_ADL038W.t1
YHR037W	Egos_ATCC_10895:AGOS_AAL071C.t1
YBR142W	Egos_ATCC_10895:AGOS_AER027W.t1
YNL242W	Egos_ATCC_10895:AGOS_ABL208W.t1
YAL038W	Egos_ATCC_10895:AGOS_ADR368W.t1
YKL188C	Egos_ATCC_10895:AGOS_AER091W.t1
YPL023C	Egos_ATCC_10895:AGOS_AFR457W.t1
YOR243C	Egos_ATCC_10895:AGOS_ACR136C.t1
YML085C	Egos_ATCC_10895:AGOS_AFR441C.t1
YLR083C	Egos_ATCC_10895:AGOS_AGR097W.t1
YDR107C	Egos_ATCC_10895:AGOS_AGR097W.t1
YBR229C	Egos_ATCC_10895:AGOS_AAR173C.t1
YNL085W	Egos_ATCC_10895:AGOS_AER414W.t1
YJL010C	Egos_ATCC_10895:AGOS_ACR046W.t1
YDR256C	Egos_ATCC_10895:AGOS_AGL256W.t1
YJR040W	Egos_ATCC_10895:AGOS_AEL071C.t1
YNL273W	Egos_ATCC_10895:AGOS_AFR672C.t1
YHL016C	Egos_ATCC_10895:AGOS_ABR043W.t1
YLR197W	Egos_ATCC_10895:AGOS_ACL144C.t1
YOR027W	Egos_ATCC_10895:AGOS_AEL224W.t1
YFL037W	Egos_ATCC_10895:AGOS_ACR225C.t1
YGR200C	Egos_ATCC_10895:AGOS_ACL116W.t1
YNL172W	Egos_ATCC_10895:AGOS_AFR021W.t1
YML069W	Egos_ATCC_10895:AGOS_AER138C.t1
YKR002W	Egos_ATCC_10895:AGOS_ABL002C.t1
YOR204W	Egos_ATCC_10895:AGOS_ADL273C.t1
YOR356W	Egos_ATCC_10895:AGOS_ADR387W.t1
YIL128W	Egos_ATCC_10895:AGOS_AER377C.t1
YMR300C	Egos_ATCC_10895:AGOS_AGL334W.t1
YOL084W	Egos_ATCC_10895:AGOS_AER030C.t1
YIL091C	Egos_ATCC_10895:AGOS_ADL209C.t1
YER165W	Egos_ATCC_10895:AGOS_AGR122C.t1
YDR496C	Egos_ATCC_10895:AGOS_AFR342C.t1
YPR033C	Egos_ATCC_10895:AGOS_ACR187W.t1
YGL027C	Egos_ATCC_10895:AGOS_AFR483C.t1
YNL117W	Egos_ATCC_10895:AGOS_ACR268C.t1
YIR031C	Egos_ATCC_10895:AGOS_ACR268C.t1
YLR359W	Egos_ATCC_10895:AGOS_ABL006C.t1
YKL134C	Egos_ATCC_10895:AGOS_AFR198W.t1
YMR290C	Egos_ATCC_10895:AGOS_AGR333C.t1
YER043C	Egos_ATCC_10895:AGOS_AFR243C.t1
YLR002C	Egos_ATCC_10895:AGOS_ACR032C.t1
YOL057W	Egos_ATCC_10895:AGOS_AER229C.t1
YNL104C	Egos_ATCC_10895:AGOS_AFL229W.t1
YOR108W	Egos_ATCC_10895:AGOS_AFL229W.t1
YLL029W	Egos_ATCC_10895:AGOS_AGL032C.t1
YKL078W	Egos_ATCC_10895:AGOS_ADR140C.t1
YDR150W	Egos_ATCC_10895:AGOS_AGR043W.t1
YER065C	Egos_ATCC_10895:AGOS_ADL066C.t1
YML056C	Egos_ATCC_10895:AGOS_AER117W.t1
YLR432W	Egos_ATCC_10895:AGOS_AER117W.t1
YHR216W	Egos_ATCC_10895:AGOS_AER117W.t1
YHR183W	Egos_ATCC_10895:AGOS_AFR129W.t1
YGR256W	Egos_ATCC_10895:AGOS_AFR129W.t1
YAL024C	Egos_ATCC_10895:AGOS_ACR292W.t1
YPL116W	Egos_ATCC_10895:AGOS_ADL265W.t1
YNL238W	Egos_ATCC_10895:AGOS_ABL203W.t1
YNL112W	Egos_ATCC_10895:AGOS_AFL221C.t1
YDL112W	Egos_ATCC_10895:AGOS_ADL294C.t1
YJL102W	Egos_ATCC_10895:AGOS_AFR085W.t1
YGR092W	Egos_ATCC_10895:AGOS_ADR033W.t1
YPR111W	Egos_ATCC_10895:AGOS_ADR033W.t1
YPL137C	Egos_ATCC_10895:AGOS_ACR113W.t1
YOR227W	Egos_ATCC_10895:AGOS_ACR113W.t1
YAR035W	Egos_ATCC_10895:AGOS_AER224W.t1
YNL330C	Egos_ATCC_10895:AGOS_AGR395W.t1
YGL205W	Egos_ATCC_10895:AGOS_AER358C.t1
YKL145W	Egos_ATCC_10895:AGOS_ACR050C.t1
YLR058C	Egos_ATCC_10895:AGOS_ACR215C.t1
YNR053C	Egos_ATCC_10895:AGOS_ABR120C.t1
YKL135C	Egos_ATCC_10895:AGOS_AFR200W.t1
YOR128C	Egos_ATCC_10895:AGOS_ACR210C.t1
YJL129C	Egos_ATCC_10895:AGOS_AFL218C.t1
YML123C	Egos_ATCC_10895:AGOS_AFR442C.t1
YLR175W	Egos_ATCC_10895:AGOS_AAL007C.t1
YLR357W	Egos_ATCC_10895:AGOS_ABL005C.t1
YJR065C	Egos_ATCC_10895:AGOS_AFR419C.t1
YBR126C	Egos_ATCC_10895:AGOS_ADL378W.t1
YAL053W	Egos_ATCC_10895:AGOS_ADR407C.t1
YDR023W	Egos_ATCC_10895:AGOS_ABL088C.t1
YAL041W	Egos_ATCC_10895:AGOS_ADR388C.t1
YEL055C	Egos_ATCC_10895:AGOS_ACR020C.t1
YLR352W	Egos_ATCC_10895:AGOS_ACL192C.t1
YER082C	Egos_ATCC_10895:AGOS_ACL034W.t1
YER049W	Egos_ATCC_10895:AGOS_ADL114C.t1
YDL160C	Egos_ATCC_10895:AGOS_ACR197W.t1
YOL138C	Egos_ATCC_10895:AGOS_ADL186C.t1
YIL155C	Egos_ATCC_10895:AGOS_AFR295W.t1
YBL011W	Egos_ATCC_10895:AGOS_AFR489W.t1
YGR157W	Egos_ATCC_10895:AGOS_AFR110C.t1
YDL148C	Egos_ATCC_10895:AGOS_ADR072C.t1
YDR189W	Egos_ATCC_10895:AGOS_AGL120W.t1
YMR280C	Egos_ATCC_10895:AGOS_ABL121C.t1
YDL231C	Egos_ATCC_10895:AGOS_ABL171W.t1
YGL252C	Egos_ATCC_10895:AGOS_AFR277W.t1
YOR296W	Egos_ATCC_10895:AGOS_ABL016C.t1
YBR112C	Egos_ATCC_10895:AGOS_ADL344W.t1
YEL061C	Egos_ATCC_10895:AGOS_ACR010C.t1
YNL236W	Egos_ATCC_10895:AGOS_ABL202W.t1
YPL183C	Egos_ATCC_10895:AGOS_AFL056C.t1
YPL235W	Egos_ATCC_10895:AGOS_AFL142W.t1
YPL043W	Egos_ATCC_10895:AGOS_AGL250W.t1
YBR237W	Egos_ATCC_10895:AGOS_AFL027C.t1
YHR007C	Egos_ATCC_10895:AGOS_ADR162W.t1
YLR362W	Egos_ATCC_10895:AGOS_ABL011C.t1
YKR024C	Egos_ATCC_10895:AGOS_AFR082C.t1
YLR188W	Egos_ATCC_10895:AGOS_AFR683C.t1
YDL007W	Egos_ATCC_10895:AGOS_AEL011W.t1
YGR191W	Egos_ATCC_10895:AGOS_AGR319W.t1
YNL268W	Egos_ATCC_10895:AGOS_AFR667C.t1
YDR343C	Egos_ATCC_10895:AGOS_AFL207C.t1	Egos_ATCC_10895:AGOS_AFL205C.t1
YDR342C	Egos_ATCC_10895:AGOS_AFL207C.t1	Egos_ATCC_10895:AGOS_AFL205C.t1
YHR092C	Egos_ATCC_10895:AGOS_AFL207C.t1	Egos_ATCC_10895:AGOS_AFL205C.t1
YDR345C	Egos_ATCC_10895:AGOS_AFL207C.t1	Egos_ATCC_10895:AGOS_AFL205C.t1
YLR081W	Egos_ATCC_10895:AGOS_AFL207C.t1	Egos_ATCC_10895:AGOS_AFL205C.t1
YHR094C	Egos_ATCC_10895:AGOS_AFL207C.t1	Egos_ATCC_10895:AGOS_AFL205C.t1
YJL219W	Egos_ATCC_10895:AGOS_AFL207C.t1	Egos_ATCC_10895:AGOS_AFL205C.t1
YOL156W	Egos_ATCC_10895:AGOS_AFL207C.t1	Egos_ATCC_10895:AGOS_AFL205C.t1
YHR096C	Egos_ATCC_10895:AGOS_AFL207C.t1	Egos_ATCC_10895:AGOS_AFL205C.t1
YJL214W	Egos_ATCC_10895:AGOS_AFL207C.t1	Egos_ATCC_10895:AGOS_AFL205C.t1
YBR132C	Egos_ATCC_10895:AGOS_AAR038W.t1
YKR079C	Egos_ATCC_10895:AGOS_ADR212C.t1
YMR167W	Egos_ATCC_10895:AGOS_AFL199C.t1
YDL084W	Egos_ATCC_10895:AGOS_ADR260C.t1
YOR005C	Egos_ATCC_10895:AGOS_ACR008W.t1
YOR370C	Egos_ATCC_10895:AGOS_ADR413C.t1
YML042W	Egos_ATCC_10895:AGOS_AAR124C.t1
YPL270W	Egos_ATCC_10895:AGOS_ACR022W.t1
YNR033W	Egos_ATCC_10895:AGOS_AER267W.t1
YAL067C	Egos_ATCC_10895:AGOS_AFL158C.t1
YBR179C	Egos_ATCC_10895:AGOS_ABR195C.t1
YHR019C	Egos_ATCC_10895:AGOS_AEL020W.t1
YLR378C	Egos_ATCC_10895:AGOS_AFR596W.t1
YDR407C	Egos_ATCC_10895:AGOS_AAR118C.t1
YKL101W	Egos_ATCC_10895:AGOS_ABL034W.t1
YIR007W	Egos_ATCC_10895:AGOS_AAR017W.t1
YGL151W	Egos_ATCC_10895:AGOS_AGR380C.t1
YNL221C	Egos_ATCC_10895:AGOS_ABL187C.t1
YOR361C	Egos_ATCC_10895:AGOS_ADR399C.t1
YAR007C	Egos_ATCC_10895:AGOS_AFL008W.t1
YPR156C	Egos_ATCC_10895:AGOS_AFR322C.t1
YGR138C	Egos_ATCC_10895:AGOS_AFR322C.t1
YDR536W	Egos_ATCC_10895:AGOS_ADR139C.t1
YGL171W	Egos_ATCC_10895:AGOS_ADL024C.t1
YGL092W	Egos_ATCC_10895:AGOS_AFL059C.t1
YLR103C	Egos_ATCC_10895:AGOS_AGR071C.t1
YNR067C	Egos_ATCC_10895:AGOS_AGL208C.t1
YIL108W	Egos_ATCC_10895:AGOS_ADL238W.t1
YER024W	Egos_ATCC_10895:AGOS_ABR172W.t1
YBR058C	Egos_ATCC_10895:AGOS_AGR023C.t1
YKL125W	Egos_ATCC_10895:AGOS_ABL027W.t1
YER073W	Egos_ATCC_10895:AGOS_ACL044W.t1
YLR369W	Egos_ATCC_10895:AGOS_AFR583W.t1
YMR275C	Egos_ATCC_10895:AGOS_ABL131C.t1
YML111W	Egos_ATCC_10895:AGOS_ABL131C.t1
YBR248C	Egos_ATCC_10895:AGOS_AFL046W.t1
YGL194C	Egos_ATCC_10895:AGOS_AFR172C.t1
YNR047W	Egos_ATCC_10895:AGOS_ADR167W.t1
YML086C	Egos_ATCC_10895:AGOS_AFR440C.t1
YOR165W	Egos_ATCC_10895:AGOS_AGR264C.t1
YOR038C	Egos_ATCC_10895:AGOS_ACR088W.t1
YDR190C	Egos_ATCC_10895:AGOS_AGL119C.t1
YFL018C	Egos_ATCC_10895:AGOS_AFR512W.t1
YJL168C	Egos_ATCC_10895:AGOS_AEL128C.t1
YLR397C	Egos_ATCC_10895:AGOS_AER065C.t1
YER136W	Egos_ATCC_10895:AGOS_AFR183C.t1
YLR196W	Egos_ATCC_10895:AGOS_AAR078W.t1
YLR278C	Egos_ATCC_10895:AGOS_AGR280C.t1
YPR088C	Egos_ATCC_10895:AGOS_AAR041W.t1
YIL026C	Egos_ATCC_10895:AGOS_ADL093W.t1
YHR065C	Egos_ATCC_10895:AGOS_AAL041C.t1
YMR015C	Egos_ATCC_10895:AGOS_ABR053C.t1
YBR074W	Egos_ATCC_10895:AGOS_AGL209W.t1
YKL212W	Egos_ATCC_10895:AGOS_AER447C.t1
YOL023W	Egos_ATCC_10895:AGOS_AEL034W.t1
YBL042C	Egos_ATCC_10895:AGOS_AFR598C.t1
YGL197W	Egos_ATCC_10895:AGOS_AFR168W.t1
YER132C	Egos_ATCC_10895:AGOS_AFR168W.t1
YGL253W	Egos_ATCC_10895:AGOS_AFR279C.t1
YFR053C	Egos_ATCC_10895:AGOS_AFR279C.t1
YIL107C	Egos_ATCC_10895:AGOS_ADL237C.t1
YGL078C	Egos_ATCC_10895:AGOS_AFL080W.t1
YFL025C	Egos_ATCC_10895:AGOS_AFR521W.t1
YMR131C	Egos_ATCC_10895:AGOS_ADR242C.t1
YGR065C	Egos_ATCC_10895:AGOS_AFR578C.t1
YLL011W	Egos_ATCC_10895:AGOS_AAL157C.t1
YNR001C	Egos_ATCC_10895:AGOS_AAR004C.t1
YHL007C	Egos_ATCC_10895:AGOS_ABR014W.t1
YDR166C	Egos_ATCC_10895:AGOS_AGL158C.t1
YGR246C	Egos_ATCC_10895:AGOS_AEL213W.t1
YNL247W	Egos_ATCC_10895:AGOS_AFR640W.t1
YGL077C	Egos_ATCC_10895:AGOS_AFL081W.t1
YDR164C	Egos_ATCC_10895:AGOS_AGL162C.t1
YNR055C	Egos_ATCC_10895:AGOS_ADR336C.t1
YOL066C	Egos_ATCC_10895:AGOS_AEL091C.t1
YDL122W	Egos_ATCC_10895:AGOS_AGR389C.t1
YMR093W	Egos_ATCC_10895:AGOS_ABL044C.t1
YOR117W	Egos_ATCC_10895:AGOS_AER254W.t1
YER086W	Egos_ATCC_10895:AGOS_ACR232C.t1
YML057W	Egos_ATCC_10895:AGOS_AER118C.t1
YPL104W	Egos_ATCC_10895:AGOS_AGR206C.t1
YBR041W	Egos_ATCC_10895:AGOS_ACL174W.t1
YGL125W	Egos_ATCC_10895:AGOS_AAR170W.t1
YIL046W	Egos_ATCC_10895:AGOS_ADL082C.t1
YCR084C	Egos_ATCC_10895:AGOS_AGL234W.t1
YIL156W	Egos_ATCC_10895:AGOS_AFR296C.t1
YJL101C	Egos_ATCC_10895:AGOS_AFR086C.t1
YIL074C	Egos_ATCC_10895:AGOS_ACL032C.t1
YER081W	Egos_ATCC_10895:AGOS_ACL032C.t1
YOR002W	Egos_ATCC_10895:AGOS_ACR004W.t1
YDR080W	Egos_ATCC_10895:AGOS_AGR149W.t1
YPR137W	Egos_ATCC_10895:AGOS_AAR102C.t1
YOL130W	Egos_ATCC_10895:AGOS_ADL171W.t1
YFL050C	Egos_ATCC_10895:AGOS_ADL171W.t1
YKL092C	Egos_ATCC_10895:AGOS_ABR021W.t1
YML016C	Egos_ATCC_10895:AGOS_AER334C.t1
YIR006C	Egos_ATCC_10895:AGOS_ADR018C.t1
YKR089C	Egos_ATCC_10895:AGOS_ADR231C.t1
YGR155W	Egos_ATCC_10895:AGOS_AGR012C.t1
YDL194W	Egos_ATCC_10895:AGOS_ADR091W.t1
YDL138W	Egos_ATCC_10895:AGOS_ADR091W.t1
YGL139W	Egos_ATCC_10895:AGOS_AFL120W.t1
YPL221W	Egos_ATCC_10895:AGOS_AFL120W.t1
YFL002C	Egos_ATCC_10895:AGOS_AGL004C.t1
YLR429W	Egos_ATCC_10895:AGOS_AER114W.t1
YIL047C	Egos_ATCC_10895:AGOS_ADL080W.t1
YGR134W	Egos_ATCC_10895:AGOS_AFR316W.t1
YDR006C	Egos_ATCC_10895:AGOS_AER011C.t1
YLR144C	Egos_ATCC_10895:AGOS_AGL161C.t1
YLR166C	Egos_ATCC_10895:AGOS_AGL130C.t1
YNL082W	Egos_ATCC_10895:AGOS_AER421W.t1
YBR068C	Egos_ATCC_10895:AGOS_AGR038C.t1
YDR046C	Egos_ATCC_10895:AGOS_AGR038C.t1
YHR064C	Egos_ATCC_10895:AGOS_AAL043C.t1
YMR058W	Egos_ATCC_10895:AGOS_ADR132W.t1
YJL087C	Egos_ATCC_10895:AGOS_AFR099C.t1
YHR119W	Egos_ATCC_10895:AGOS_ABR136W.t1
YGL241W	Egos_ATCC_10895:AGOS_AFR269W.t1
YNL183C	Egos_ATCC_10895:AGOS_ABL143C.t1
YBR094W	Egos_ATCC_10895:AGOS_ADL312C.t1
YFL022C	Egos_ATCC_10895:AGOS_AFR516W.t1
YDL131W	Egos_ATCC_10895:AGOS_ADR107W.t1
YDL182W	Egos_ATCC_10895:AGOS_ADR107W.t1
YDR338C	Egos_ATCC_10895:AGOS_AEL099W.t1
YDR069C	Egos_ATCC_10895:AGOS_AFR007W.t1
YKL015W	Egos_ATCC_10895:AGOS_ACL096W.t1
YGR188C	Egos_ATCC_10895:AGOS_AGR315C.t1
YOR336W	Egos_ATCC_10895:AGOS_ADR364W.t1
YML099C	Egos_ATCC_10895:AGOS_AAL175W.t1
YNL241C	Egos_ATCC_10895:AGOS_ABL206C.t1
YPL262W	Egos_ATCC_10895:AGOS_ACR013C.t1
YHR174W	Egos_ATCC_10895:AGOS_AER294C.t1
YGR254W	Egos_ATCC_10895:AGOS_AER294C.t1
YBL037W	Egos_ATCC_10895:AGOS_ADL302W.t1
YDL178W	Egos_ATCC_10895:AGOS_ACL021C.t1
YFL039C	Egos_ATCC_10895:AGOS_ABR222W.t1
YFL024C	Egos_ATCC_10895:AGOS_AFR520W.t1
YGL084C	Egos_ATCC_10895:AGOS_AFL067W.t1
YKL197C	Egos_ATCC_10895:AGOS_AFR371W.t1
YML120C	Egos_ATCC_10895:AGOS_AFR447C.t1
YGL003C	Egos_ATCC_10895:AGOS_AFL007C.t1
YHR073W	Egos_ATCC_10895:AGOS_AGR356W.t1
YJL141C	Egos_ATCC_10895:AGOS_ACR249C.t1
YGL048C	Egos_ATCC_10895:AGOS_AGL043C.t1
YPR055W	Egos_ATCC_10895:AGOS_ADL317C.t1
YOR175C	Egos_ATCC_10895:AGOS_AGR271C.t1
YGR211W	Egos_ATCC_10895:AGOS_ACL137C.t1
YBR143C	Egos_ATCC_10895:AGOS_AER028C.t1
YLR084C	Egos_ATCC_10895:AGOS_AGR095W.t1
YLR451W	Egos_ATCC_10895:AGOS_ABR174W.t1
YLR234W	Egos_ATCC_10895:AGOS_AGL101C.t1
YOR187W	Egos_ATCC_10895:AGOS_AAR143W.t1
YPR097W	Egos_ATCC_10895:AGOS_AEL320W.t1
YAR050W	Egos_ATCC_10895:AGOS_AFL095W.t1
YAL063C	Egos_ATCC_10895:AGOS_AFL095W.t1
YHR211W	Egos_ATCC_10895:AGOS_AFL095W.t1
YOR299W	Egos_ATCC_10895:AGOS_AFR528W.t1
YMR237W	Egos_ATCC_10895:AGOS_AFR528W.t1
YER169W	Egos_ATCC_10895:AGOS_AGR117C.t1
YNL220W	Egos_ATCC_10895:AGOS_ABL186W.t1
YFL041W	Egos_ATCC_10895:AGOS_ABR228C.t1
YGR019W	Egos_ATCC_10895:AGOS_AGL050C.t1
YDR232W	Egos_ATCC_10895:AGOS_ABL104C.t1
YCL040W	Egos_ATCC_10895:AGOS_AFR716C.t1
YLL039C	Egos_ATCC_10895:AGOS_ACL062C.t1
YJL128C	Egos_ATCC_10895:AGOS_AFL217C.t1
YJL092W	Egos_ATCC_10895:AGOS_AFR093W.t1
YOR067C	Egos_ATCC_10895:AGOS_ADR210C.t1
YDR365C	Egos_ATCC_10895:AGOS_AER259W.t1
YKR039W	Egos_ATCC_10895:AGOS_AFR230C.t1
YOR244W	Egos_ATCC_10895:AGOS_ACR138W.t1
YDR497C	Egos_ATCC_10895:AGOS_AFR343C.t1
YOL103W	Egos_ATCC_10895:AGOS_AFR343C.t1
YDR311W	Egos_ATCC_10895:AGOS_AAL042W.t1
YIR023W	Egos_ATCC_10895:AGOS_ACL093C.t1
YMR176W	Egos_ATCC_10895:AGOS_AFL127C.t1
YOR141C	Egos_ATCC_10895:AGOS_AFR135W.t1
YKL213C	Egos_ATCC_10895:AGOS_AER448W.t1
YER052C	Egos_ATCC_10895:AGOS_ADL086C.t1
YER080W	Egos_ATCC_10895:AGOS_ACL031C.t1
YPR048W	Egos_ATCC_10895:AGOS_ADL306C.t1
YOR259C	Egos_ATCC_10895:AGOS_AAL113W.t1
YJL042W	Egos_ATCC_10895:AGOS_ACR059W.t1
YPL008W	Egos_ATCC_10895:AGOS_AGL010W.t1
YOL097C	Egos_ATCC_10895:AGOS_ADR117W.t1
YFR028C	Egos_ATCC_10895:AGOS_AEL025W.t1
YGL216W	Egos_ATCC_10895:AGOS_AER441C.t1
YCL025C	Egos_ATCC_10895:AGOS_AFR698C.t1
YDR508C	Egos_ATCC_10895:AGOS_AFR698C.t1
YHR018C	Egos_ATCC_10895:AGOS_AEL019W.t1
YMR313C	Egos_ATCC_10895:AGOS_AGL337C.t1
YPR175W	Egos_ATCC_10895:AGOS_AEL267C.t1
YLL019C	Egos_ATCC_10895:AGOS_ADL043C.t1
YDR120C	Egos_ATCC_10895:AGOS_AGR075W.t1
YMR145C	Egos_ATCC_10895:AGOS_ADR262C.t1
YMR165C	Egos_ATCC_10895:AGOS_AFL195W.t1
YGR055W	Egos_ATCC_10895:AGOS_ABL003C.t1
YML126C	Egos_ATCC_10895:AGOS_ADL356C.t1
YLR336C	Egos_ATCC_10895:AGOS_ABR035C.t1
YJR130C	Egos_ATCC_10895:AGOS_AER164C.t1
YHR102W	Egos_ATCC_10895:AGOS_ACL104C.t1
YPL265W	Egos_ATCC_10895:AGOS_ACL135W.t1
YLR115W	Egos_ATCC_10895:AGOS_AGL182C.t1
YDL029W	Egos_ATCC_10895:AGOS_ADR316W.t1
YOR063W	Egos_ATCC_10895:AGOS_ADR206W.t1
YMR277W	Egos_ATCC_10895:AGOS_ABL127W.t1
YLR163C	Egos_ATCC_10895:AGOS_AGL138C.t1
YPR105C	Egos_ATCC_10895:AGOS_AEL328W.t1
YML091C	Egos_ATCC_10895:AGOS_ADL357C.t1
YPR173C	Egos_ATCC_10895:AGOS_AEL265W.t1
YHR194W	Egos_ATCC_10895:AGOS_ABL066C.t1
YGL083W	Egos_ATCC_10895:AGOS_AFL068C.t1
YDR160W	Egos_ATCC_10895:AGOS_AGL171W.t1
YLR113W	Egos_ATCC_10895:AGOS_AGR048C.t1
YNL256W	Egos_ATCC_10895:AGOS_AFR647C.t1
YNL127W	Egos_ATCC_10895:AGOS_AGR339C.t1
YCL017C	Egos_ATCC_10895:AGOS_AAL013W.t1
YJR001W	Egos_ATCC_10895:AGOS_ACR030W.t1
YBR170C	Egos_ATCC_10895:AGOS_AGR211W.t1
YDR448W	Egos_ATCC_10895:AGOS_AER318C.t1
YER015W	Egos_ATCC_10895:AGOS_ADR052W.t1
YGL055W	Egos_ATCC_10895:AGOS_AAR153C.t1
YGL236C	Egos_ATCC_10895:AGOS_AFR255W.t1
YHR135C	Egos_ATCC_10895:AGOS_AFR040W.t1
YOR161C	Egos_ATCC_10895:AGOS_AAR113W.t1
YGR083C	Egos_ATCC_10895:AGOS_AEL322W.t1
YCL057W	Egos_ATCC_10895:AGOS_AGR406C.t1	Egos_ATCC_10895:AGOS_AGR405C.t1
YGL144C	Egos_ATCC_10895:AGOS_ADL285C.t1
YBL063W	Egos_ATCC_10895:AGOS_ACR228C.t1
YCL014W	Egos_ATCC_10895:AGOS_AAL016C.t1
YLR303W	Egos_ATCC_10895:AGOS_ADL031W.t1
YPL169C	Egos_ATCC_10895:AGOS_AAL104C.t1
YGL178W	Egos_ATCC_10895:AGOS_ADL056W.t1
YPL109C	Egos_ATCC_10895:AGOS_AGR222W.t1
YCR077C	Egos_ATCC_10895:AGOS_AGL220W.t1
YBR260C	Egos_ATCC_10895:AGOS_AFR616W.t1
YER008C	Egos_ATCC_10895:AGOS_ADR012C.t1
YPL263C	Egos_ATCC_10895:AGOS_ACR016W.t1
YGR121C	Egos_ATCC_10895:AGOS_AAR082W.t1
YPR138C	Egos_ATCC_10895:AGOS_AAR082W.t1
YHR082C	Egos_ATCC_10895:AGOS_ADR300C.t1
YGL012W	Egos_ATCC_10895:AGOS_AGL087C.t1
YNL121C	Egos_ATCC_10895:AGOS_ABR131W.t1
YHR178W	Egos_ATCC_10895:AGOS_AER291C.t1
YPL085W	Egos_ATCC_10895:AGOS_AGR202W.t1
YCR053W	Egos_ATCC_10895:AGOS_AAR059C.t1
YLR005W	Egos_ATCC_10895:AGOS_ADR338C.t1
YKR056W	Egos_ATCC_10895:AGOS_ACR256C.t1
YDR394W	Egos_ATCC_10895:AGOS_AFR394W.t1
YGR054W	Egos_ATCC_10895:AGOS_AEL286C.t1
YLR399C	Egos_ATCC_10895:AGOS_AER068C.t1
YGR252W	Egos_ATCC_10895:AGOS_AER297C.t1
YBR021W	Egos_ATCC_10895:AGOS_ABR124C.t1
YIR028W	Egos_ATCC_10895:AGOS_ABR124C.t1
YGL097W	Egos_ATCC_10895:AGOS_AFL045C.t1
YOR374W	Egos_ATCC_10895:AGOS_ADR417W.t1
YMR224C	Egos_ATCC_10895:AGOS_AFR553C.t1
YBR123C	Egos_ATCC_10895:AGOS_ADL376W.t1
YDL056W	Egos_ATCC_10895:AGOS_AFR600C.t1
YDR502C	Egos_ATCC_10895:AGOS_AFR692C.t1
YLR180W	Egos_ATCC_10895:AGOS_AFR692C.t1
YER006W	Egos_ATCC_10895:AGOS_ADR008W.t1
YBR069C	Egos_ATCC_10895:AGOS_AGR040C.t1
YBR025C	Egos_ATCC_10895:AGOS_AEL192W.t1
YLR088W	Egos_ATCC_10895:AGOS_AGR087C.t1
YMR278W	Egos_ATCC_10895:AGOS_ABL126W.t1
YOR219C	Egos_ATCC_10895:AGOS_ACR103C.t1
YJL069C	Egos_ATCC_10895:AGOS_AEL153W.t1
YOR254C	Egos_ATCC_10895:AGOS_AAL103W.t1
YBR263W	Egos_ATCC_10895:AGOS_AEL188W.t1
YLR299W	Egos_ATCC_10895:AGOS_AAR144W.t1
YLR223C	Egos_ATCC_10895:AGOS_AGR179W.t1
YPL084W	Egos_ATCC_10895:AGOS_AGR204W.t1
YGL112C	Egos_ATCC_10895:AGOS_AFL020W.t1
YDR081C	Egos_ATCC_10895:AGOS_AGR150C.t1
YKL022C	Egos_ATCC_10895:AGOS_ACR168W.t1
YPR002W	Egos_ATCC_10895:AGOS_AGR003W.t1
YBR222C	Egos_ATCC_10895:AGOS_AAR168C.t1
YOR001W	Egos_ATCC_10895:AGOS_ACL001C.t1
YOR046C	Egos_ATCC_10895:AGOS_ACR078W.t1
YJR010W	Egos_ATCC_10895:AGOS_AGR322W.t1
YHR030C	Egos_ATCC_10895:AGOS_AER232C.t1
YEL063C	Egos_ATCC_10895:AGOS_AFR668W.t1
YNL270C	Egos_ATCC_10895:AGOS_AFR668W.t1
YMR061W	Egos_ATCC_10895:AGOS_ADR137W.t1
YLR253W	Egos_ATCC_10895:AGOS_AFR119C.t1
YPR006C	Egos_ATCC_10895:AGOS_AGL057W.t1
YPR104C	Egos_ATCC_10895:AGOS_AEL327W.t1
YFL009W	Egos_ATCC_10895:AGOS_AGL024W.t1
YIL038C	Egos_ATCC_10895:AGOS_ADL108C.t1
YHR050W	Egos_ATCC_10895:AGOS_ACR037C.t1
YDR520C	Egos_ATCC_10895:AGOS_AFR722C.t1
YLR174W	Egos_ATCC_10895:AGOS_AAL022W.t1
YPL259C	Egos_ATCC_10895:AGOS_ADL017C.t1
YPL091W	Egos_ATCC_10895:AGOS_AGR196W.t1
YOL058W	Egos_ATCC_10895:AGOS_AER230C.t1
YPL029W	Egos_ATCC_10895:AGOS_AGL240W.t1
YNL101W	Egos_ATCC_10895:AGOS_AER380C.t1
YDL141W	Egos_ATCC_10895:AGOS_ADR085W.t1
YGR186W	Egos_ATCC_10895:AGOS_AAL149C.t1
YDR359C	Egos_ATCC_10895:AGOS_AER244C.t1
YML070W	Egos_ATCC_10895:AGOS_AER139C.t1
YOR272W	Egos_ATCC_10895:AGOS_AER337W.t1
YDR326C	Egos_ATCC_10895:AGOS_ADR294C.t1
YHR080C	Egos_ATCC_10895:AGOS_ADR294C.t1
YFR048W	Egos_ATCC_10895:AGOS_AFR265C.t1
YPL204W	Egos_ATCC_10895:AGOS_AFL091W.t1
YGR162W	Egos_ATCC_10895:AGOS_AGL044C.t1
YGL049C	Egos_ATCC_10895:AGOS_AGL044C.t1
YGL130W	Egos_ATCC_10895:AGOS_AFL107W.t1
YFR044C	Egos_ATCC_10895:AGOS_AFR252C.t1
YDL116W	Egos_ATCC_10895:AGOS_ADL289C.t1
YNL201C	Egos_ATCC_10895:AGOS_ABL162C.t1
YLR117C	Egos_ATCC_10895:AGOS_AGL184W.t1
YJR042W	Egos_ATCC_10895:AGOS_AEL073C.t1
YPL042C	Egos_ATCC_10895:AGOS_AGL249C.t1
YKL181W	Egos_ATCC_10895:AGOS_AER083C.t1
YDL066W	Egos_ATCC_10895:AGOS_AER061C.t1
YER178W	Egos_ATCC_10895:AGOS_AGR103W.t1
YAL036C	Egos_ATCC_10895:AGOS_ADR372C.t1
YER090W	Egos_ATCC_10895:AGOS_ABR209W.t1
YPL274W	Egos_ATCC_10895:AGOS_AER405C.t1
YLL061W	Egos_ATCC_10895:AGOS_AER405C.t1
YDL117W	Egos_ATCC_10895:AGOS_ADL288C.t1
YGR123C	Egos_ATCC_10895:AGOS_AAR083C.t1
YPR035W	Egos_ATCC_10895:AGOS_ACR182C.t1
YPL212C	Egos_ATCC_10895:AGOS_AFL105C.t1
YLR098C	Egos_ATCC_10895:AGOS_AGR061C.t1
YOR119C	Egos_ATCC_10895:AGOS_AER257W.t1
YDR034C	Egos_ATCC_10895:AGOS_ABL099W.t1
YLR034C	Egos_ATCC_10895:AGOS_AFR224C.t1
YDR292C	Egos_ATCC_10895:AGOS_AAL079C.t1
YPL122C	Egos_ATCC_10895:AGOS_ADL274W.t1
YOL060C	Egos_ATCC_10895:AGOS_ADR312W.t1
YML065W	Egos_ATCC_10895:AGOS_AER133C.t1
YHR204W	Egos_ATCC_10895:AGOS_ADL390W.t1
YFL047W	Egos_ATCC_10895:AGOS_ABR241C.t1
YDR264C	Egos_ATCC_10895:AGOS_AER388C.t1
YPR029C	Egos_ATCC_10895:AGOS_ADR064C.t1
YGL119W	Egos_ATCC_10895:AGOS_AAR181W.t1
YJL062W	Egos_ATCC_10895:AGOS_AEL166C.t1
YMR047C	Egos_ATCC_10895:AGOS_ABR099C.t1
YKL057C	Egos_ATCC_10895:AGOS_ABR073C.t1
YNL216W	Egos_ATCC_10895:AGOS_ABL180W.t1
YMR092C	Egos_ATCC_10895:AGOS_ABL043W.t1
YNL218W	Egos_ATCC_10895:AGOS_ABL183W.t1
YDL134C	Egos_ATCC_10895:AGOS_ADR099C.t1
YDL188C	Egos_ATCC_10895:AGOS_ADR099C.t1
YJL029C	Egos_ATCC_10895:AGOS_ACR044C.t1
YJL149W	Egos_ATCC_10895:AGOS_ACR240W.t1
YDL001W	Egos_ATCC_10895:AGOS_AEL004W.t1
YOR273C	Egos_ATCC_10895:AGOS_AER339C.t1
YGR173W	Egos_ATCC_10895:AGOS_AAL134W.t1
YGL190C	Egos_ATCC_10895:AGOS_AFR195W.t1
YNL275W	Egos_ATCC_10895:AGOS_AFR677C.t1
YPL045W	Egos_ATCC_10895:AGOS_AGL252W.t1
YGR210C	Egos_ATCC_10895:AGOS_ACL136W.t1
YML061C	Egos_ATCC_10895:AGOS_AER128W.t1
YGR175C	Egos_ATCC_10895:AGOS_AAL141C.t1
YGL244W	Egos_ATCC_10895:AGOS_AFR266W.t1
YKR038C	Egos_ATCC_10895:AGOS_AEL316W.t1
YMR212C	Egos_ATCC_10895:AGOS_AER343C.t1
YPR141C	Egos_ATCC_10895:AGOS_AGR253W.t1
YHR005C	Egos_ATCC_10895:AGOS_ADR153C.t1
YGR260W	Egos_ATCC_10895:AGOS_ADR330W.t1
YAL002W	Egos_ATCC_10895:AGOS_AFR002C.t1
YIL103W	Egos_ATCC_10895:AGOS_ADL229W.t1
YMR297W	Egos_ATCC_10895:AGOS_AGL328C.t1
YPL184C	Egos_ATCC_10895:AGOS_AFL061C.t1
YBR236C	Egos_ATCC_10895:AGOS_AFL026W.t1
YDL055C	Egos_ATCC_10895:AGOS_AFR599W.t1
YBR289W	Egos_ATCC_10895:AGOS_AGL062C.t1
YML104C	Egos_ATCC_10895:AGOS_AER287W.t1
YJR036C	Egos_ATCC_10895:AGOS_AEL068W.t1
YPR190C	Egos_ATCC_10895:AGOS_AEL282W.t1
YIL105C	Egos_ATCC_10895:AGOS_ADL234C.t1
YLR355C	Egos_ATCC_10895:AGOS_ACL198W.t1
YHR001W	Egos_ATCC_10895:AGOS_AEL287C.t1
YIR033W	Egos_ATCC_10895:AGOS_ACR165W.t1
YDL153C	Egos_ATCC_10895:AGOS_ADR069C.t1
YER003C	Egos_ATCC_10895:AGOS_ADR003C.t1
YPL115C	Egos_ATCC_10895:AGOS_AGR230W.t1
YBR247C	Egos_ATCC_10895:AGOS_AFL044W.t1
YDR105C	Egos_ATCC_10895:AGOS_AGR100W.t1
YGR285C	Egos_ATCC_10895:AGOS_AGL339C.t1
YHR169W	Egos_ATCC_10895:AGOS_AER301C.t1
YNL280C	Egos_ATCC_10895:AGOS_AFR346W.t1
YDR101C	Egos_ATCC_10895:AGOS_AGR102C.t1
YKR059W	Egos_ATCC_10895:AGOS_ACR253C.t1
YJL138C	Egos_ATCC_10895:AGOS_ACR253C.t1
YNR050C	Egos_ATCC_10895:AGOS_ABR116C.t1
YDL028C	Egos_ATCC_10895:AGOS_ADR317C.t1
YFR006W	Egos_ATCC_10895:AGOS_AGR008W.t1
YKL017C	Egos_ATCC_10895:AGOS_ACL098C.t1
YBR003W	Egos_ATCC_10895:AGOS_AER004W.t1
YJR110W	Egos_ATCC_10895:AGOS_ABR152C.t1
YPR072W	Egos_ATCC_10895:AGOS_ADL364C.t1
YPL030W	Egos_ATCC_10895:AGOS_AGL241W.t1
YHR158C	Egos_ATCC_10895:AGOS_ADL149W.t1
YBL080C	Egos_ATCC_10895:AGOS_AGL303W.t1
YDL147W	Egos_ATCC_10895:AGOS_ADR073W.t1
YGR261C	Egos_ATCC_10895:AGOS_ADR335C.t1
YDR109C	Egos_ATCC_10895:AGOS_AGR092W.t1
YCR012W	Egos_ATCC_10895:AGOS_AEL038C.t1
YPL242C	Egos_ATCC_10895:AGOS_AFL150C.t1
YGL148W	Egos_ATCC_10895:AGOS_ADL287C.t1
YOR337W	Egos_ATCC_10895:AGOS_ADR365W.t1
YHR188C	Egos_ATCC_10895:AGOS_ADR333C.t1
YJL026W	Egos_ATCC_10895:AGOS_AAL136C.t1
YNL277W	Egos_ATCC_10895:AGOS_AFR682C.t1
YBR031W	Egos_ATCC_10895:AGOS_AAR191C.t1
YDR012W	Egos_ATCC_10895:AGOS_AAR191C.t1
YIL112W	Egos_ATCC_10895:AGOS_ADL244W.t1
YJR005W	Egos_ATCC_10895:AGOS_ADR342C.t1
YBR029C	Egos_ATCC_10895:AGOS_AEL084W.t1
YDR176W	Egos_ATCC_10895:AGOS_AGL139W.t1
YDR213W	Egos_ATCC_10895:AGOS_AGL091W.t1
YNL317W	Egos_ATCC_10895:AGOS_ADL184W.t1
YDL035C	Egos_ATCC_10895:AGOS_AEL089C.t1
YNR012W	Egos_ATCC_10895:AGOS_ADR288W.t1
YDL168W	Egos_ATCC_10895:AGOS_ACL148C.t1
YBL020W	Egos_ATCC_10895:AGOS_AFR015W.t1
YDR312W	Egos_ATCC_10895:AGOS_AAL040W.t1
YHR066W	Egos_ATCC_10895:AGOS_AAL040W.t1
YBL035C	Egos_ATCC_10895:AGOS_ADL299C.t1
YIL137C	Egos_ATCC_10895:AGOS_AER426C.t1
YER129W	Egos_ATCC_10895:AGOS_ACL053C.t1
YHR171W	Egos_ATCC_10895:AGOS_AER298C.t1
YPL190C	Egos_ATCC_10895:AGOS_AFL070C.t1
YDL101C	Egos_ATCC_10895:AGOS_AFL188C.t1
YAL012W	Egos_ATCC_10895:AGOS_AEL341W.t1
YBR006W	Egos_ATCC_10895:AGOS_AER007W.t1
YPR161C	Egos_ATCC_10895:AGOS_ABR177C.t1
YLR089C	Egos_ATCC_10895:AGOS_AGR085W.t1
YDR111C	Egos_ATCC_10895:AGOS_AGR085W.t1
YDR021W	Egos_ATCC_10895:AGOS_AER408W.t1
YNL239W	Egos_ATCC_10895:AGOS_ABL204W.t1
YNL186W	Egos_ATCC_10895:AGOS_ABL145W.t1
YLR244C	Egos_ATCC_10895:AGOS_AGL122W.t1
YNL083W	Egos_ATCC_10895:AGOS_AER419W.t1
YBR220C	Egos_ATCC_10895:AGOS_AAR166C.t1
YJR119C	Egos_ATCC_10895:AGOS_ABR167C.t1
YJL085W	Egos_ATCC_10895:AGOS_AFR100W.t1
YLR195C	Egos_ATCC_10895:AGOS_AAR077C.t1
YEL036C	Egos_ATCC_10895:AGOS_AFR357W.t1
YPL268W	Egos_ATCC_10895:AGOS_ACR024W.t1
YER068W	Egos_ATCC_10895:AGOS_ADL064W.t1
YCR028C	Egos_ATCC_10895:AGOS_AEL143W.t1
YPL203W	Egos_ATCC_10895:AGOS_AFL090W.t1
YGR185C	Egos_ATCC_10895:AGOS_AAL148W.t1
YLR214W	Egos_ATCC_10895:AGOS_ADR080W.t1
YHR032W	Egos_ATCC_10895:AGOS_AER234W.t1
YHR114W	Egos_ATCC_10895:AGOS_ACR266W.t1
YHR068W	Egos_ATCC_10895:AGOS_AAL036W.t1
YNL045W	Egos_ATCC_10895:AGOS_ADL233W.t1
YJL155C	Egos_ATCC_10895:AGOS_AEL106W.t1
YLR203C	Egos_ATCC_10895:AGOS_ACL152W.t1
YJL081C	Egos_ATCC_10895:AGOS_AFR105C.t1
YMR296C	Egos_ATCC_10895:AGOS_ABR145C.t1
YPL175W	Egos_ATCC_10895:AGOS_AAL108C.t1
YNL126W	Egos_ATCC_10895:AGOS_AGR338C.t1
YGL116W	Egos_ATCC_10895:AGOS_AFL014C.t1
YNL293W	Egos_ATCC_10895:AGOS_AEL201W.t1
YKR082W	Egos_ATCC_10895:AGOS_ADR216W.t1
YLR260W	Egos_ATCC_10895:AGOS_AGR256W.t1
YOR171C	Egos_ATCC_10895:AGOS_AGR256W.t1
YBR283C	Egos_ATCC_10895:AGOS_AFR613C.t1
YDL047W	Egos_ATCC_10895:AGOS_AER202C.t1
YER114C	Egos_ATCC_10895:AGOS_AGL293C.t1
YIL159W	Egos_ATCC_10895:AGOS_AFR301C.t1	Egos_ATCC_10895:AGOS_AGL364C.t1
YER095W	Egos_ATCC_10895:AGOS_ACR226W.t1
YPL150W	Egos_ATCC_10895:AGOS_ACR133C.t1
YJL156C	Egos_ATCC_10895:AGOS_AEL105W.t1
YPR089W	Egos_ATCC_10895:AGOS_ABR111C.t1
YDR403W	Egos_ATCC_10895:AGOS_AFR401W.t1
YPL028W	Egos_ATCC_10895:AGOS_ADR165C.t1
YKL179C	Egos_ATCC_10895:AGOS_AEL136C.t1
YHR107C	Egos_ATCC_10895:AGOS_AER238C.t1
YMR170C	Egos_ATCC_10895:AGOS_AFL201W.t1
YMR169C	Egos_ATCC_10895:AGOS_AFL201W.t1
YNL064C	Egos_ATCC_10895:AGOS_ADL257C.t1
YOL124C	Egos_ATCC_10895:AGOS_ADL161C.t1
YOR070C	Egos_ATCC_10895:AGOS_ADR213C.t1
YMR185W	Egos_ATCC_10895:AGOS_AFL147C.t1
YHR108W	Egos_ATCC_10895:AGOS_AER243W.t1
YCR098C	Egos_ATCC_10895:AGOS_AER386W.t1
YOR348C	Egos_ATCC_10895:AGOS_AFR156W.t1
YER047C	Egos_ATCC_10895:AGOS_ADL109W.t1
YER056C	Egos_ATCC_10895:AGOS_ADL074W.t1
YER060W-A	Egos_ATCC_10895:AGOS_ADL074W.t1
YER060W	Egos_ATCC_10895:AGOS_ADL074W.t1
YDL097C	Egos_ATCC_10895:AGOS_ADR280W.t1
YML115C	Egos_ATCC_10895:AGOS_ABL124W.t1
YNL212W	Egos_ATCC_10895:AGOS_ABL168C.t1
YML080W	Egos_ATCC_10895:AGOS_AER158C.t1
YDR332W	Egos_ATCC_10895:AGOS_ADR302W.t1
YDR027C	Egos_ATCC_10895:AGOS_ABL093W.t1
YIL022W	Egos_ATCC_10895:AGOS_ADL118C.t1
YER133W	Egos_ATCC_10895:AGOS_AFR166C.t1
YKL155C	Egos_ATCC_10895:AGOS_ACR064W.t1
YPR108W	Egos_ATCC_10895:AGOS_ADR027W.t1
YHR166C	Egos_ATCC_10895:AGOS_ABR206W.t1
YNL071W	Egos_ATCC_10895:AGOS_AER364W.t1
YMR303C	Egos_ATCC_10895:AGOS_AER032W.t1	Egos_ATCC_10895:AGOS_AAR084W.t1
YOL086C	Egos_ATCC_10895:AGOS_AER032W.t1	Egos_ATCC_10895:AGOS_AAR084W.t1
YGL059W	Egos_ATCC_10895:AGOS_AAR157C.t1
YDR208W	Egos_ATCC_10895:AGOS_AGL096W.t1
YOR323C	Egos_ATCC_10895:AGOS_ADR351C.t1
YOL100W	Egos_ATCC_10895:AGOS_AFR335C.t1
YEL046C	Egos_ATCC_10895:AGOS_AFR366W.t1
YDR380W	Egos_ATCC_10895:AGOS_ACR211W.t1
YDR017C	Egos_ATCC_10895:AGOS_AAR184W.t1
YLL004W	Egos_ATCC_10895:AGOS_AAL169C.t1
YDL225W	Egos_ATCC_10895:AGOS_ABL159W.t1
YLR039C	Egos_ATCC_10895:AGOS_ADR241C.t1
YNR019W	Egos_ATCC_10895:AGOS_AAR065C.t1
YDR047W	Egos_ATCC_10895:AGOS_AGL210C.t1
YNL065W	Egos_ATCC_10895:AGOS_ADL258W.t1
YOL122C	Egos_ATCC_10895:AGOS_ADL159C.t1
YPR047W	Egos_ATCC_10895:AGOS_ADL305C.t1
YEL060C	Egos_ATCC_10895:AGOS_ACR012C.t1
YHR190W	Egos_ATCC_10895:AGOS_AFR444C.t1
YOR136W	Egos_ATCC_10895:AGOS_AFR137C.t1
YGR171C	Egos_ATCC_10895:AGOS_AAL133W.t1
YDL077C	Egos_ATCC_10895:AGOS_AER080W.t1
YLR438W	Egos_ATCC_10895:AGOS_AER123W.t1
YJR076C	Egos_ATCC_10895:AGOS_AER445C.t1	Egos_ATCC_10895:AGOS_AFR436C.t1
YBR249C	Egos_ATCC_10895:AGOS_AFL047W.t1
YER021W	Egos_ATCC_10895:AGOS_ABR164W.t1
YIL067C	Egos_ATCC_10895:AGOS_ACL048W.t1
YBR139W	Egos_ATCC_10895:AGOS_AER022W.t1
YHL023C	Egos_ATCC_10895:AGOS_AGL039W.t1
YLR055C	Egos_ATCC_10895:AGOS_AFR153W.t1
YPR041W	Egos_ATCC_10895:AGOS_AER400C.t1
YDR333C	Egos_ATCC_10895:AGOS_ADR305C.t1
YGL095C	Egos_ATCC_10895:AGOS_AFL053W.t1
YDR158W	Egos_ATCC_10895:AGOS_AGL175W.t1
YMR218C	Egos_ATCC_10895:AGOS_AER352C.t1
YGL192W	Egos_ATCC_10895:AGOS_AFR173W.t1
YKL046C	Egos_ATCC_10895:AGOS_ABR060W.t1
YOR267C	Egos_ATCC_10895:AGOS_ADR174C.t1
YLR319C	Egos_ATCC_10895:AGOS_AFR495C.t1
YPL249C	Egos_ATCC_10895:AGOS_AFL161C.t1
YPL016W	Egos_ATCC_10895:AGOS_AFR455W.t1
YFR021W	Egos_ATCC_10895:AGOS_AAL119W.t1
YNL307C	Egos_ATCC_10895:AGOS_ADL168C.t1
YMR238W	Egos_ATCC_10895:AGOS_AFR530W.t1
YER141W	Egos_ATCC_10895:AGOS_AFR012C.t1
YOL061W	Egos_ATCC_10895:AGOS_ADR314C.t1
YMR199W	Egos_ATCC_10895:AGOS_AFL174C.t1
YPR031W	Egos_ATCC_10895:AGOS_ACR193C.t1
YNL299W	Egos_ATCC_10895:AGOS_AEL207W.t1
YNL308C	Egos_ATCC_10895:AGOS_ADL170C.t1
YCR008W	Egos_ATCC_10895:AGOS_AER195C.t1
YLR248W	Egos_ATCC_10895:AGOS_AAL029W.t1
YDR390C	Egos_ATCC_10895:AGOS_AFR138W.t1
YER151C	Egos_ATCC_10895:AGOS_AGR139C.t1
YNL169C	Egos_ATCC_10895:AGOS_AFR022C.t1
YPR179C	Egos_ATCC_10895:AGOS_AEL270W.t1
YOR061W	Egos_ATCC_10895:AGOS_ADR204W.t1
YOR092W	Egos_ATCC_10895:AGOS_ACL080W.t1
YNL095C	Egos_ATCC_10895:AGOS_ACL080W.t1
YGL142C	Egos_ATCC_10895:AGOS_ADL281C.t1
YBR221C	Egos_ATCC_10895:AGOS_AAR167C.t1
YER111C	Egos_ATCC_10895:AGOS_AGL297C.t1
YLR148W	Egos_ATCC_10895:AGOS_AGL156W.t1
YDR375C	Egos_ATCC_10895:AGOS_ACR200C.t1
YBL097W	Egos_ATCC_10895:AGOS_AGL275W.t1
YBR166C	Egos_ATCC_10895:AGOS_AGR219W.t1
YNL207W	Egos_ATCC_10895:AGOS_ABL166W.t1
YPR144C	Egos_ATCC_10895:AGOS_ADR171C.t1
YKR067W	Egos_ATCC_10895:AGOS_AGR301C.t1
YKL166C	Egos_ATCC_10895:AGOS_AEL115C.t1
YBR043C	Egos_ATCC_10895:AGOS_ACL172C.t1
YIR008C	Egos_ATCC_10895:AGOS_AAR018W.t1
YOR256C	Egos_ATCC_10895:AGOS_AAL107W.t1
YPL176C	Egos_ATCC_10895:AGOS_AAL107W.t1
YEL052W	Egos_ATCC_10895:AGOS_AAR132C.t1
YNL022C	Egos_ATCC_10895:AGOS_ADL215W.t1
YIL130W	Egos_ATCC_10895:AGOS_AER370W.t1
YDL156W	Egos_ATCC_10895:AGOS_ACR194C.t1
YGR040W	Egos_ATCC_10895:AGOS_ACL191C.t1
YDL042C	Egos_ATCC_10895:AGOS_AEL013C.t1
YBR133C	Egos_ATCC_10895:AGOS_ABR110W.t1
YKL060C	Egos_ATCC_10895:AGOS_ABR068C.t1
YDR300C	Egos_ATCC_10895:AGOS_AAL061C.t1
YOR241W	Egos_ATCC_10895:AGOS_ACR134W.t1
YMR203W	Egos_ATCC_10895:AGOS_AFL183C.t1
YLR114C	Egos_ATCC_10895:AGOS_AGL180W.t1
YJL172W	Egos_ATCC_10895:AGOS_AEL132W.t1
YPL179W	Egos_ATCC_10895:AGOS_AFL051W.t1
YDR035W	Egos_ATCC_10895:AGOS_ABL102C.t1
YML008C	Egos_ATCC_10895:AGOS_ADR196W.t1
YDL014W	Egos_ATCC_10895:AGOS_AER214C.t1
YIL162W	Egos_ATCC_10895:AGOS_AFR529W.t1
YER123W	Egos_ATCC_10895:AGOS_ADL053C.t1
YER179W	Egos_ATCC_10895:AGOS_AGR101C.t1
YLL013C	Egos_ATCC_10895:AGOS_AAL152W.t1
YNL219C	Egos_ATCC_10895:AGOS_ABL185C.t1
YJR126C	Egos_ATCC_10895:AGOS_AER157C.t1
YKL211C	Egos_ATCC_10895:AGOS_AER446W.t1
YMR272C	Egos_ATCC_10895:AGOS_AAL183W.t1
YNL138W	Egos_ATCC_10895:AGOS_AFR061W.t1
YMR287C	Egos_ATCC_10895:AGOS_AFR448W.t1
YOR196C	Egos_ATCC_10895:AGOS_AGR231C.t1
YDR421W	Egos_ATCC_10895:AGOS_ADR199C.t1
YDR104C	Egos_ATCC_10895:AGOS_AGR105C.t1
YJL108C	Egos_ATCC_10895:AGOS_AFR075C.t1
YMR078C	Egos_ATCC_10895:AGOS_ABR019C.t1
YGR227W	Egos_ATCC_10895:AGOS_ADL138C.t1
YBR180W	Egos_ATCC_10895:AGOS_AGR195W.t1
YHR111W	Egos_ATCC_10895:AGOS_AER248W.t1
YDL100C	Egos_ATCC_10895:AGOS_ADR285W.t1
YML130C	Egos_ATCC_10895:AGOS_ADL348W.t1
YDR049W	Egos_ATCC_10895:AGOS_AGL211C.t1
YNL191W	Egos_ATCC_10895:AGOS_ABL151W.t1
YKL174C	Egos_ATCC_10895:AGOS_AEL125C.t1
YPR001W	Egos_ATCC_10895:AGOS_AGR002W.t1
YFR037C	Egos_ATCC_10895:AGOS_ADL097W.t1
YJL070C	Egos_ATCC_10895:AGOS_ADR119W.t1
YER107C	Egos_ATCC_10895:AGOS_AGL301C.t1
YJR072C	Egos_ATCC_10895:AGOS_AFR428C.t1
YDL244W	Egos_ATCC_10895:AGOS_AER451W.t1
YFL058W	Egos_ATCC_10895:AGOS_AER451W.t1
YJR156C	Egos_ATCC_10895:AGOS_AER451W.t1
YNL332W	Egos_ATCC_10895:AGOS_AER451W.t1
YIL035C	Egos_ATCC_10895:AGOS_ADL102C.t1
YLR447C	Egos_ATCC_10895:AGOS_AER146C.t1
YGL202W	Egos_ATCC_10895:AGOS_AFR548C.t1
YOL010W	Egos_ATCC_10895:AGOS_ACL015W.t1
YPL141C	Egos_ATCC_10895:AGOS_ACR119W.t1
YJL060W	Egos_ATCC_10895:AGOS_AEL170C.t1
YKL194C	Egos_ATCC_10895:AGOS_AER105W.t1
YMR215W	Egos_ATCC_10895:AGOS_AER347W.t1
YML127W	Egos_ATCC_10895:AGOS_ADL358W.t1
YLR143W	Egos_ATCC_10895:AGOS_AGL164W.t1
YBL061C	Egos_ATCC_10895:AGOS_ACR227W.t1
YDR168W	Egos_ATCC_10895:AGOS_AGL154W.t1
YDR449C	Egos_ATCC_10895:AGOS_AER317W.t1
YPL222W	Egos_ATCC_10895:AGOS_AFL123W.t1
YGR192C	Egos_ATCC_10895:AGOS_AER031C.t1
YJR009C	Egos_ATCC_10895:AGOS_AER031C.t1
YJL052W	Egos_ATCC_10895:AGOS_AER031C.t1
YGL040C	Egos_ATCC_10895:AGOS_AGR015C.t1
YKL027W	Egos_ATCC_10895:AGOS_AGL066W.t1
YOL033W	Egos_ATCC_10895:AGOS_AEL338C.t1
YBR034C	Egos_ATCC_10895:AGOS_AAR190W.t1
YDR270W	Egos_ATCC_10895:AGOS_ACR086C.t1
YER078C	Egos_ATCC_10895:AGOS_ACL028W.t1
YLR343W	Egos_ATCC_10895:AGOS_ACL182C.t1
YJL204C	Egos_ATCC_10895:AGOS_AFR644C.t1
YLR149C	Egos_ATCC_10895:AGOS_AGL153C.t1
YMR307W	Egos_ATCC_10895:AGOS_AGL351W.t1
YPL214C	Egos_ATCC_10895:AGOS_AFL110C.t1
YPL145C	Egos_ATCC_10895:AGOS_ACR125W.t1
YOR237W	Egos_ATCC_10895:AGOS_ACR125W.t1
YNL257C	Egos_ATCC_10895:AGOS_AFR651W.t1
YHR155W	Egos_ATCC_10895:AGOS_AFR651W.t1
YBR286W	Egos_ATCC_10895:AGOS_ADR123W.t1
YHR025W	Egos_ATCC_10895:AGOS_ACR070W.t1
YKR084C	Egos_ATCC_10895:AGOS_ADR221C.t1
YFR029W	Egos_ATCC_10895:AGOS_AFR608W.t1
YOR176W	Egos_ATCC_10895:AGOS_AGR272W.t1
YBR102C	Egos_ATCC_10895:AGOS_ADL321W.t1
YDL234C	Egos_ATCC_10895:AGOS_ABL179C.t1
YEL050C	Egos_ATCC_10895:AGOS_AAR128W.t1
YGR244C	Egos_ATCC_10895:AGOS_AEL211W.t1
YGR178C	Egos_ATCC_10895:AGOS_AAL139C.t1
YBR243C	Egos_ATCC_10895:AGOS_AFL037W.t1
YDR075W	Egos_ATCC_10895:AGOS_AGR136W.t1
YNL037C	Egos_ATCC_10895:AGOS_ADL223W.t1
YOR209C	Egos_ATCC_10895:AGOS_ACR160C.t1
YGL211W	Egos_ATCC_10895:AGOS_AER437C.t1
YML020W	Egos_ATCC_10895:AGOS_AER328W.t1
YLR309C	Egos_ATCC_10895:AGOS_ADL037W.t1
YLR182W	Egos_ATCC_10895:AGOS_AFR690C.t1
YDR228C	Egos_ATCC_10895:AGOS_AGR190C.t1
YHR009C	Egos_ATCC_10895:AGOS_AFR376W.t1
YER145C	Egos_ATCC_10895:AGOS_AGR129C.t1
YGR255C	Egos_ATCC_10895:AGOS_AFR648W.t1
YPR049C	Egos_ATCC_10895:AGOS_ADL307W.t1
YMR285C	Egos_ATCC_10895:AGOS_ABL118W.t1
YIL104C	Egos_ATCC_10895:AGOS_ADL230C.t1
YBR059C	Egos_ATCC_10895:AGOS_AGR027C.t1
YGR005C	Egos_ATCC_10895:AGOS_AFR502C.t1
YOR353C	Egos_ATCC_10895:AGOS_ADR381C.t1
YLR328W	Egos_ATCC_10895:AGOS_AGR022C.t1
YGR010W	Egos_ATCC_10895:AGOS_AGR022C.t1
YNL006W	Egos_ATCC_10895:AGOS_AAL009C.t1
YDR353W	Egos_ATCC_10895:AGOS_ACL109C.t1
YHL003C	Egos_ATCC_10895:AGOS_ABR009W.t1
YKL008C	Egos_ATCC_10895:AGOS_ABR009W.t1
YER087W	Egos_ATCC_10895:AGOS_ACR233W.t1
YEL042W	Egos_ATCC_10895:AGOS_AFR362C.t1
YDR481C	Egos_ATCC_10895:AGOS_AGL260W.t1
YDR419W	Egos_ATCC_10895:AGOS_AAR136W.t1
YCL038C	Egos_ATCC_10895:AGOS_AFR714W.t1
YDR148C	Egos_ATCC_10895:AGOS_AGL200W.t1
YBR015C	Egos_ATCC_10895:AGOS_AER018C.t1
YER162C	Egos_ATCC_10895:AGOS_AGR162C.t1
YHL011C	Egos_ATCC_10895:AGOS_AGL080C.t1
YPR110C	Egos_ATCC_10895:AGOS_ADR031C.t1
YOR056C	Egos_ATCC_10895:AGOS_AAR139W.t1
YKR069W	Egos_ATCC_10895:AGOS_AGR298C.t1
YPR119W	Egos_ATCC_10895:AGOS_AAR099W.t1
YLR047C	Egos_ATCC_10895:AGOS_ACL139W.t1
YNL251C	Egos_ATCC_10895:AGOS_AFR636C.t1
YML117W	Egos_ATCC_10895:AGOS_ABL122C.t1
YPL063W	Egos_ATCC_10895:AGOS_ADR045W.t1
YPL266W	Egos_ATCC_10895:AGOS_ACR026W.t1
YOR054C	Egos_ATCC_10895:AGOS_AAR140W.t1
YNR032W	Egos_ATCC_10895:AGOS_AER265W.t1
YCR034W	Egos_ATCC_10895:AGOS_AFR624W.t1
YBR028C	Egos_ATCC_10895:AGOS_AEL083W.t1
YKL184W	Egos_ATCC_10895:AGOS_AER087C.t1
YBR214W	Egos_ATCC_10895:AGOS_AAR154W.t1
YGL056C	Egos_ATCC_10895:AGOS_AAR154W.t1
YMR062C	Egos_ATCC_10895:AGOS_ADR138C.t1
YLR027C	Egos_ATCC_10895:AGOS_AFR211C.t1
YHR024C	Egos_ATCC_10895:AGOS_ACR069C.t1
YDR466W	Egos_ATCC_10895:AGOS_AFR377C.t1
YLR212C	Egos_ATCC_10895:AGOS_ADR076C.t1
YBR200W	Egos_ATCC_10895:AGOS_AEL241W.t1
YPL172C	Egos_ATCC_10895:AGOS_AAL115W.t1
YLR085C	Egos_ATCC_10895:AGOS_AGR091W.t1
YCL018W	Egos_ATCC_10895:AGOS_AAL012C.t1
YCL004W	Egos_ATCC_10895:AGOS_AAL003W.t1
YDL103C	Egos_ATCC_10895:AGOS_AFL192C.t1
YLR314C	Egos_ATCC_10895:AGOS_AFR111C.t1
YBR234C	Egos_ATCC_10895:AGOS_AFL022W.t1
YIR034C	Egos_ATCC_10895:AGOS_ACR167C.t1
YGR194C	Egos_ATCC_10895:AGOS_AGR324C.t1
YDR484W	Egos_ATCC_10895:AGOS_ADR112W.t1
YEL062W	Egos_ATCC_10895:AGOS_ACR009W.t1
YCR030C	Egos_ATCC_10895:AGOS_AEL147W.t1
YJL125C	Egos_ATCC_10895:AGOS_AFL214C.t1
YMR243C	Egos_ATCC_10895:AGOS_ABR129C.t1
YHR168W	Egos_ATCC_10895:AGOS_AER302C.t1
YBL045C	Egos_ATCC_10895:AGOS_ABR146W.t1
YFL001W	Egos_ATCC_10895:AGOS_AGL003W.t1
YDL074C	Egos_ATCC_10895:AGOS_AER074W.t1
YGL016W	Egos_ATCC_10895:AGOS_AGR166W.t1
YDL113C	Egos_ATCC_10895:AGOS_ADL293W.t1
YDL210W	Egos_ATCC_10895:AGOS_ABL116C.t1
YIL160C	Egos_ATCC_10895:AGOS_AFR302W.t1
YPL260W	Egos_ATCC_10895:AGOS_ADL019W.t1
YKL033W	Egos_ATCC_10895:AGOS_AGL078W.t1
YOL087C	Egos_ATCC_10895:AGOS_AER035W.t1
YHR202W	Egos_ATCC_10895:AGOS_ADL392W.t1
YKL045W	Egos_ATCC_10895:AGOS_ABR056C.t1
YOL132W	Egos_ATCC_10895:AGOS_ADL175W.t1
YBL030C	Egos_ATCC_10895:AGOS_AER184W.t1
YBR085W	Egos_ATCC_10895:AGOS_AER184W.t1
YGL141W	Egos_ATCC_10895:AGOS_ADL280W.t1
YPL131W	Egos_ATCC_10895:AGOS_ACR104C.t1
YPL074W	Egos_ATCC_10895:AGOS_AEL244W.t1
YJR002W	Egos_ATCC_10895:AGOS_ACR031W.t1
YDR216W	Egos_ATCC_10895:AGOS_AGR172W.t1
YNL041C	Egos_ATCC_10895:AGOS_ADL228C.t1
YOR090C	Egos_ATCC_10895:AGOS_ACL083C.t1
YOR127W	Egos_ATCC_10895:AGOS_ACR205W.t1
YMR160W	Egos_ATCC_10895:AGOS_AFL187C.t1
YDL022W	Egos_ATCC_10895:AGOS_ADR311C.t1
YOL059W	Egos_ATCC_10895:AGOS_ADR311C.t1
YHR208W	Egos_ATCC_10895:AGOS_ADL384W.t1
YJR148W	Egos_ATCC_10895:AGOS_ADL384W.t1
YBR055C	Egos_ATCC_10895:AGOS_ABL100W.t1
YBR192W	Egos_ATCC_10895:AGOS_AEL253W.t1
YGR141W	Egos_ATCC_10895:AGOS_AFR324W.t1
YPR157W	Egos_ATCC_10895:AGOS_AFR324W.t1
YGR060W	Egos_ATCC_10895:AGOS_AFR572W.t1
YFR010W	Egos_ATCC_10895:AGOS_AEL029W.t1
YPL151C	Egos_ATCC_10895:AGOS_ACR137W.t1
YJL187C	Egos_ATCC_10895:AGOS_AEL149C.t1
YGL227W	Egos_ATCC_10895:AGOS_AFR242C.t1
YMR088C	Egos_ATCC_10895:AGOS_ABL040W.t1
YBR160W	Egos_ATCC_10895:AGOS_ADR058C.t1
YNL062C	Egos_ATCC_10895:AGOS_ADL255C.t1
YLR300W	Egos_ATCC_10895:AGOS_AAR146W.t1
YOR190W	Egos_ATCC_10895:AGOS_AAR146W.t1
YCR068W	Egos_ATCC_10895:AGOS_AAR046C.t1
YDR452W	Egos_ATCC_10895:AGOS_AER313C.t1
YBL016W	Egos_ATCC_10895:AGOS_AFR019W.t1
YCL059C	Egos_ATCC_10895:AGOS_AFR744W.t1
YGL086W	Egos_ATCC_10895:AGOS_AFL065C.t1
YFR013W	Egos_ATCC_10895:AGOS_AFR606C.t1
YJL100W	Egos_ATCC_10895:AGOS_AFR087W.t1
YOR262W	Egos_ATCC_10895:AGOS_AAL117C.t1
YOR271C	Egos_ATCC_10895:AGOS_AER336C.t1
YHL036W	Egos_ATCC_10895:AGOS_ACL073W.t1
YKL146W	Egos_ATCC_10895:AGOS_ACR051C.t1
YJL127C	Egos_ATCC_10895:AGOS_AFL215C.t1
YNL227C	Egos_ATCC_10895:AGOS_ABL194C.t1
YAL043C	Egos_ATCC_10895:AGOS_ADR392W.t1
YPL140C	Egos_ATCC_10895:AGOS_ACR117W.t1
YOR231W	Egos_ATCC_10895:AGOS_ACR117W.t1
YBR287W	Egos_ATCC_10895:AGOS_AFR126W.t1
YGL001C	Egos_ATCC_10895:AGOS_AFR001W.t1
YFR051C	Egos_ATCC_10895:AGOS_AFR274C.t1
YGL014W	Egos_ATCC_10895:AGOS_AGL086C.t1
YJR131W	Egos_ATCC_10895:AGOS_AER165W.t1
YLR420W	Egos_ATCC_10895:AGOS_AER098W.t1
YGL091C	Egos_ATCC_10895:AGOS_AFL060W.t1
YGR128C	Egos_ATCC_10895:AGOS_AFR307C.t1
YIL030C	Egos_ATCC_10895:AGOS_ADL090W.t1
YBL091C	Egos_ATCC_10895:AGOS_AGL283W.t1
YDR444W	Egos_ATCC_10895:AGOS_AER322C.t1
YIR004W	Egos_ATCC_10895:AGOS_ADR015W.t1
YLR340W	Egos_ATCC_10895:AGOS_ACL178C.t1
YOL141W	Egos_ATCC_10895:AGOS_ADL194W.t1
YDR235W	Egos_ATCC_10895:AGOS_ABL108C.t1
YJR052W	Egos_ATCC_10895:AGOS_ACL088C.t1
YGR002C	Egos_ATCC_10895:AGOS_AFR497C.t1
YDL017W	Egos_ATCC_10895:AGOS_AER216C.t1
YOL027C	Egos_ATCC_10895:AGOS_AAR016W.t1
YBR110W	Egos_ATCC_10895:AGOS_ADL338C.t1
YEL053C	Egos_ATCC_10895:AGOS_AAR133W.t1
YKL004W	Egos_ATCC_10895:AGOS_ABR004C.t1
YLR177W	Egos_ATCC_10895:AGOS_AFR695C.t1
YDR402C	Egos_ATCC_10895:AGOS_AFR400C.t1
YKL025C	Egos_ATCC_10895:AGOS_ACR172W.t1
YLR020C	Egos_ATCC_10895:AGOS_AAL156C.t1
YML096W	Egos_ATCC_10895:AGOS_ADL350C.t1
YER019W	Egos_ATCC_10895:AGOS_AFR680W.t1
YOL030W	Egos_ATCC_10895:AGOS_ADL021W.t1
YLR318W	Egos_ATCC_10895:AGOS_AFR494W.t1
YJL112W	Egos_ATCC_10895:AGOS_AEL314W.t1
YDR028C	Egos_ATCC_10895:AGOS_ABL095W.t1
YEL020C	Egos_ATCC_10895:AGOS_AEL055C.t1
YMR223W	Egos_ATCC_10895:AGOS_AFR551W.t1
YNL248C	Egos_ATCC_10895:AGOS_AFR638C.t1
YGR012W	Egos_ATCC_10895:AGOS_AGR021C.t1
YNL091W	Egos_ATCC_10895:AGOS_ACL086C.t1
YOR091W	Egos_ATCC_10895:AGOS_ACL082W.t1
YLR133W	Egos_ATCC_10895:AGOS_AGL199C.t1
YNL272C	Egos_ATCC_10895:AGOS_AFR670W.t1
YGR097W	Egos_ATCC_10895:AGOS_AAR086W.t1
YPR115W	Egos_ATCC_10895:AGOS_AAR086W.t1
YDR205W	Egos_ATCC_10895:AGOS_AGL102W.t1
YJL091C	Egos_ATCC_10895:AGOS_AFR094C.t1
YOR132W	Egos_ATCC_10895:AGOS_AFR143C.t1
YOL148C	Egos_ATCC_10895:AGOS_AGR401W.t1
YJL084C	Egos_ATCC_10895:AGOS_AFR101C.t1
YKR021W	Egos_ATCC_10895:AGOS_AFR101C.t1
YKR081C	Egos_ATCC_10895:AGOS_ADR215C.t1
YLR208W	Egos_ATCC_10895:AGOS_ACR199C.t1
YOR303W	Egos_ATCC_10895:AGOS_AFR534W.t1
YDR330W	Egos_ATCC_10895:AGOS_ADR298W.t1
YDL128W	Egos_ATCC_10895:AGOS_AFR160C.t1
YHR070W	Egos_ATCC_10895:AGOS_AAL033W.t1
YFL016C	Egos_ATCC_10895:AGOS_AFR507W.t1
YLR345W	Egos_ATCC_10895:AGOS_ACL185C.t1
YNL229C	Egos_ATCC_10895:AGOS_ABL195C.t1
YNL137C	Egos_ATCC_10895:AGOS_AFR062C.t1
YLR291C	Egos_ATCC_10895:AGOS_AGR292C.t1
YBL056W	Egos_ATCC_10895:AGOS_ACR239C.t1
YER089C	Egos_ATCC_10895:AGOS_ACR239C.t1
YER099C	Egos_ATCC_10895:AGOS_AGR371C.t1
YBL068W	Egos_ATCC_10895:AGOS_AGR371C.t1
YER157W	Egos_ATCC_10895:AGOS_AGR147W.t1
YIL144W	Egos_ATCC_10895:AGOS_AFR281C.t1
YIL017C	Egos_ATCC_10895:AGOS_AGR238C.t1
YOL016C	Egos_ATCC_10895:AGOS_AAR009W.t1
YDR316W	Egos_ATCC_10895:AGOS_AAL035W.t1
YHR197W	Egos_ATCC_10895:AGOS_ABL072C.t1
YLL005C	Egos_ATCC_10895:AGOS_AAL167W.t1
YGR086C	Egos_ATCC_10895:AGOS_AEL329W.t1
YLR377C	Egos_ATCC_10895:AGOS_AFR593C.t1
YBR239C	Egos_ATCC_10895:AGOS_AFL031W.t1
YGL065C	Egos_ATCC_10895:AGOS_AFL098W.t1
YHR132C	Egos_ATCC_10895:AGOS_AFR045W.t1
YOR322C	Egos_ATCC_10895:AGOS_ACR291C.t1
YPL004C	Egos_ATCC_10895:AGOS_AGL006C.t1
YFR004W	Egos_ATCC_10895:AGOS_AGR006W.t1
YOR351C	Egos_ATCC_10895:AGOS_ADR379C.t1
YPR125W	Egos_ATCC_10895:AGOS_AAR032W.t1
YBL098W	Egos_ATCC_10895:AGOS_AGL276W.t1
YDR483W	Egos_ATCC_10895:AGOS_AGL267C.t1
YOL094C	Egos_ATCC_10895:AGOS_ADR111W.t1
YEL023C	Egos_ATCC_10895:AGOS_AEL066C.t1
YMR227C	Egos_ATCC_10895:AGOS_AFR563C.t1
YNL292W	Egos_ATCC_10895:AGOS_AEL198W.t1
YOL078W	Egos_ATCC_10895:AGOS_AER023C.t1
YJL036W	Egos_ATCC_10895:AGOS_ACR074W.t1
YJL212C	Egos_ATCC_10895:AGOS_ABR156W.t1
YBR274W	Egos_ATCC_10895:AGOS_AEL185C.t1
YOR346W	Egos_ATCC_10895:AGOS_ADR369C.t1
YDR434W	Egos_ATCC_10895:AGOS_ADR180C.t1
YEL058W	Egos_ATCC_10895:AGOS_ACR015W.t1
YLL057C	Egos_ATCC_10895:AGOS_ACR293C.t1
YDR321W	Egos_ATCC_10895:AGOS_AGR357W.t1
YJR007W	Egos_ATCC_10895:AGOS_AGR320W.t1
YKL081W	Egos_ATCC_10895:AGOS_ADR147C.t1
YPL048W	Egos_ATCC_10895:AGOS_ADR147C.t1
YIL094C	Egos_ATCC_10895:AGOS_ADL214C.t1
YKL073W	Egos_ATCC_10895:AGOS_ADR128C.t1
YDR083W	Egos_ATCC_10895:AGOS_AGR152W.t1
YCR023C	Egos_ATCC_10895:AGOS_AEL057C.t1
YJL167W	Egos_ATCC_10895:AGOS_AEL122W.t1
YNR038W	Egos_ATCC_10895:AGOS_AGL225C.t1
YJR145C	Egos_ATCC_10895:AGOS_ADL391C.t1
YHR203C	Egos_ATCC_10895:AGOS_ADL391C.t1
YBL051C	Egos_ATCC_10895:AGOS_ACR235W.t1
YMR033W	Egos_ATCC_10895:AGOS_ABR084W.t1
YGL184C	Egos_ATCC_10895:AGOS_ACL059C.t1
YDL198C	Egos_ATCC_10895:AGOS_AGR191W.t1
YDL167C	Egos_ATCC_10895:AGOS_ACL149W.t1
YGL100W	Egos_ATCC_10895:AGOS_AFL038C.t1
YAR019C	Egos_ATCC_10895:AGOS_AER223C.t1
YLR206W	Egos_ATCC_10895:AGOS_ACL157C.t1
YNR006W	Egos_ATCC_10895:AGOS_AFL176C.t1
YDR392W	Egos_ATCC_10895:AGOS_AFR388W.t1
YOR065W	Egos_ATCC_10895:AGOS_ADR208W.t1
YKR029C	Egos_ATCC_10895:AGOS_AFR077W.t1
YPL050C	Egos_ATCC_10895:AGOS_AGL259C.t1
YOR260W	Egos_ATCC_10895:AGOS_AAL114C.t1
YGR187C	Egos_ATCC_10895:AGOS_AAL150W.t1
YLR452C	Egos_ATCC_10895:AGOS_ABR176C.t1
YJL176C	Egos_ATCC_10895:AGOS_AEL135C.t1
YBR238C	Egos_ATCC_10895:AGOS_AFL029W.t1
YGL107C	Egos_ATCC_10895:AGOS_AFL029W.t1
YER098W	Egos_ATCC_10895:AGOS_AGR370W.t1
YBL067C	Egos_ATCC_10895:AGOS_AGR370W.t1
YGR109W-B	Egos_ATCC_10895:AGOS_AGL178W.t1
YIL082W-A	Egos_ATCC_10895:AGOS_AGL178W.t1
YDR280W	Egos_ATCC_10895:AGOS_AAL124W.t1
YGR163W	Egos_ATCC_10895:AGOS_AGL046C.t1
YPL155C	Egos_ATCC_10895:AGOS_ACR145W.t1
YPL228W	Egos_ATCC_10895:AGOS_AFL134W.t1
YDR310C	Egos_ATCC_10895:AGOS_AAL045C.t1
YGL110C	Egos_ATCC_10895:AGOS_AFL024W.t1
YJR124C	Egos_ATCC_10895:AGOS_ABR173C.t1
YMR293C	Egos_ATCC_10895:AGOS_ABR140C.t1
YNL142W	Egos_ATCC_10895:AGOS_AFR037W.t1
YOR142W	Egos_ATCC_10895:AGOS_AFR134C.t1
YNL068C	Egos_ATCC_10895:AGOS_AER369C.t1
YGL122C	Egos_ATCC_10895:AGOS_AAR178C.t1
YOL049W	Egos_ATCC_10895:AGOS_ACR284C.t1
YOR212W	Egos_ATCC_10895:AGOS_ACR097W.t1
YPL146C	Egos_ATCC_10895:AGOS_ACR126W.t1
YMR116C	Egos_ATCC_10895:AGOS_AFR199C.t1
YCR002C	Egos_ATCC_10895:AGOS_AAR001C.t1
YGR048W	Egos_ATCC_10895:AGOS_AFR662C.t1
YNR043W	Egos_ATCC_10895:AGOS_AGL232C.t1
YPR176C	Egos_ATCC_10895:AGOS_AEL268W.t1
YER022W	Egos_ATCC_10895:AGOS_ABR165W.t1
YKL021C	Egos_ATCC_10895:AGOS_ACR166W.t1
YHR129C	Egos_ATCC_10895:AGOS_AFR051W.t1
YIR027C	Egos_ATCC_10895:AGOS_AER218C.t1
YBR011C	Egos_ATCC_10895:AGOS_AER015C.t1
YKL124W	Egos_ATCC_10895:AGOS_ABL026W.t1
YNL001W	Egos_ATCC_10895:AGOS_AAL001W.t1
YLR324W	Egos_ATCC_10895:AGOS_AFR500W.t1
YPR091C	Egos_ATCC_10895:AGOS_ABR107W.t1
YLR142W	Egos_ATCC_10895:AGOS_AGL165W.t1
YOR274W	Egos_ATCC_10895:AGOS_AER341W.t1
YFR024C-A	Egos_ATCC_10895:AGOS_AEL017W.t1
YHR016C	Egos_ATCC_10895:AGOS_AEL017W.t1
YBL019W	Egos_ATCC_10895:AGOS_AFR016W.t1
YIL033C	Egos_ATCC_10895:AGOS_ADL099C.t1
YKL143W	Egos_ATCC_10895:AGOS_ACR048C.t1
YJL201W	Egos_ATCC_10895:AGOS_AFR631C.t1
YNL181W	Egos_ATCC_10895:AGOS_ABL140W.t1
YPR036W	Egos_ATCC_10895:AGOS_ACR181C.t1
YLR405W	Egos_ATCC_10895:AGOS_AER075W.t1
YIL018W	Egos_ATCC_10895:AGOS_ADL127C.t1
YFR031C-A	Egos_ATCC_10895:AGOS_ADL127C.t1
YNL066W	Egos_ATCC_10895:AGOS_AER372C.t1
YIL123W	Egos_ATCC_10895:AGOS_AER372C.t1
YDR465C	Egos_ATCC_10895:AGOS_ADR161W.t1
YAR003W	Egos_ATCC_10895:AGOS_AFL006C.t1
YIL090W	Egos_ATCC_10895:AGOS_ADL208W.t1
YGL169W	Egos_ATCC_10895:AGOS_AEL300C.t1
YJL165C	Egos_ATCC_10895:AGOS_AEL118C.t1
YPL031C	Egos_ATCC_10895:AGOS_AGL242C.t1
YKR027W	Egos_ATCC_10895:AGOS_AFR088W.t1
YJL099W	Egos_ATCC_10895:AGOS_AFR088W.t1
YAL051W	Egos_ATCC_10895:AGOS_ADR403C.t1
YOR363C	Egos_ATCC_10895:AGOS_ADR403C.t1
YDR044W	Egos_ATCC_10895:AGOS_AGR030C.t1
YDR331W	Egos_ATCC_10895:AGOS_ADR299W.t1
YER020W	Egos_ATCC_10895:AGOS_ABR158W.t1
YJL106W	Egos_ATCC_10895:AGOS_AFR076W.t1
YOR074C	Egos_ATCC_10895:AGOS_ADR219C.t1
YJR041C	Egos_ATCC_10895:AGOS_AEL072W.t1
YKR008W	Egos_ATCC_10895:AGOS_AEL291C.t1
YHR179W	Egos_ATCC_10895:AGOS_AGR329C.t1
YPL171C	Egos_ATCC_10895:AGOS_AGR329C.t1
YDL108W	Egos_ATCC_10895:AGOS_ADL283W.t1
YCL055W	Egos_ATCC_10895:AGOS_AFR736C.t1
YDR108W	Egos_ATCC_10895:AGOS_AGR096C.t1
YMR079W	Egos_ATCC_10895:AGOS_ABR020W.t1
YLR172C	Egos_ATCC_10895:AGOS_AFR123W.t1
YIL095W	Egos_ATCC_10895:AGOS_ADL217W.t1
YCR088W	Egos_ATCC_10895:AGOS_AGL237C.t1
YOR197W	Egos_ATCC_10895:AGOS_ADL266C.t1
YOL119C	Egos_ATCC_10895:AGOS_ADL156C.t1	Egos_ATCC_10895:AGOS_ADL155C.t1
YIR026C	Egos_ATCC_10895:AGOS_ACL102W.t1
YGL115W	Egos_ATCC_10895:AGOS_AFL015C.t1
YKL028W	Egos_ATCC_10895:AGOS_AGL067W.t1
YPL103C	Egos_ATCC_10895:AGOS_ABR187C.t1
YMR241W	Egos_ATCC_10895:AGOS_AFR542W.t1
YJR077C	Egos_ATCC_10895:AGOS_AER450C.t1
YPR140W	Egos_ATCC_10895:AGOS_AGR254C.t1
YDR427W	Egos_ATCC_10895:AGOS_ADR191C.t1
YMR004W	Egos_ATCC_10895:AGOS_ACL014C.t1
YDR299W	Egos_ATCC_10895:AGOS_AAL064W.t1
YOL095C	Egos_ATCC_10895:AGOS_ADR113W.t1
YJR049C	Egos_ATCC_10895:AGOS_AFR361C.t1
YML121W	Egos_ATCC_10895:AGOS_AFR446W.t1
YOR022C	Egos_ATCC_10895:AGOS_AAR110C.t1
YPR118W	Egos_ATCC_10895:AGOS_AAR098W.t1
YML074C	Egos_ATCC_10895:AGOS_AER150W.t1
YER126C	Egos_ATCC_10895:AGOS_ACL050W.t1
YKL082C	Egos_ATCC_10895:AGOS_ADR148W.t1
YDR266C	Egos_ATCC_10895:AGOS_AER391C.t1
YPL152W	Egos_ATCC_10895:AGOS_ACR139C.t1
YOR261C	Egos_ATCC_10895:AGOS_AAL116W.t1
YOR184W	Egos_ATCC_10895:AGOS_AGR288W.t1
YBR195C	Egos_ATCC_10895:AGOS_AEL250C.t1
YNL007C	Egos_ATCC_10895:AGOS_AAL008W.t1
YNL075W	Egos_ATCC_10895:AGOS_AER430W.t1
YBR103W	Egos_ATCC_10895:AGOS_ADL322C.t1
YKL012W	Egos_ATCC_10895:AGOS_ADR159C.t1
YLR216C	Egos_ATCC_10895:AGOS_ADR087C.t1
YDR142C	Egos_ATCC_10895:AGOS_AGL190W.t1
YHR069C	Egos_ATCC_10895:AGOS_AAL034C.t1
YBR026C	Egos_ATCC_10895:AGOS_AEL081W.t1
YHR011W	Egos_ATCC_10895:AGOS_AFR412C.t1
YOL077C	Egos_ATCC_10895:AGOS_AER020W.t1
YIL039W	Egos_ATCC_10895:AGOS_ADL110W.t1
YDL033C	Egos_ATCC_10895:AGOS_AEL087C.t1
YNR041C	Egos_ATCC_10895:AGOS_AGL231W.t1
YGL143C	Egos_ATCC_10895:AGOS_ADL284C.t1
YBR280C	Egos_ATCC_10895:AGOS_AEL155C.t1
YJR139C	Egos_ATCC_10895:AGOS_ABL080W.t1
YMR139W	Egos_ATCC_10895:AGOS_ADR253W.t1
YPR069C	Egos_ATCC_10895:AGOS_ADL340W.t1
YLR417W	Egos_ATCC_10895:AGOS_AER092W.t1
YEL047C	Egos_ATCC_10895:AGOS_AFR367W.t1
YJR051W	Egos_ATCC_10895:AGOS_AFR367W.t1
YCL043C	Egos_ATCC_10895:AGOS_AFR718W.t1
YKL085W	Egos_ATCC_10895:AGOS_ADR152C.t1
YPR054W	Egos_ATCC_10895:AGOS_ADL315C.t1
YLR231C	Egos_ATCC_10895:AGOS_AGL098W.t1
YGR159C	Egos_ATCC_10895:AGOS_AFR107W.t1
YGR250C	Egos_ATCC_10895:AGOS_AEL217W.t1
YMR168C	Egos_ATCC_10895:AGOS_AFL200W.t1
YDR416W	Egos_ATCC_10895:AGOS_AAR131W.t1
YOL140W	Egos_ATCC_10895:AGOS_ADL191W.t1
YHR031C	Egos_ATCC_10895:AGOS_AER233C.t1
YLR459W	Egos_ATCC_10895:AGOS_AEL273C.t1
YLR067C	Egos_ATCC_10895:AGOS_ABR225C.t1
YER005W	Egos_ATCC_10895:AGOS_ADR006W.t1
YIL021W	Egos_ATCC_10895:AGOS_ADL120C.t1
YDR460W	Egos_ATCC_10895:AGOS_ABR202C.t1
YGR110W	Egos_ATCC_10895:AGOS_ABL019W.t1
YJR013W	Egos_ATCC_10895:AGOS_ACR034W.t1
YIL140W	Egos_ATCC_10895:AGOS_AER417W.t1
YOR181W	Egos_ATCC_10895:AGOS_AGR285W.t1
YGR202C	Egos_ATCC_10895:AGOS_ACL118C.t1
YLL021W	Egos_ATCC_10895:AGOS_ADL022C.t1
YDL063C	Egos_ATCC_10895:AGOS_AER055W.t1
YKL191W	Egos_ATCC_10895:AGOS_AER097C.t1
YIL166C	Egos_ATCC_10895:AGOS_AFR229C.t1	Egos_ATCC_10895:AGOS_AER444W.t1	Egos_ATCC_10895:AGOS_ACL203C.t1	Egos_ATCC_10895:AGOS_AGR235W.t1
YGR144W	Egos_ATCC_10895:AGOS_AAL137W.t1
YKL018W	Egos_ATCC_10895:AGOS_ACL099W.t1
YKL059C	Egos_ATCC_10895:AGOS_ABR070C.t1
YPR086W	Egos_ATCC_10895:AGOS_ADR007C.t1
YMR171C	Egos_ATCC_10895:AGOS_ADL279W.t1
YDR364C	Egos_ATCC_10895:AGOS_AER255C.t1
YKL139W	Egos_ATCC_10895:AGOS_AFR205C.t1
YMR140W	Egos_ATCC_10895:AGOS_ADR255W.t1
YER152C	Egos_ATCC_10895:AGOS_AGR141C.t1
YKR026C	Egos_ATCC_10895:AGOS_AFR084C.t1
YPL097W	Egos_ATCC_10895:AGOS_ABR192W.t1
YCR094W	Egos_ATCC_10895:AGOS_ADR170C.t1
YGR198W	Egos_ATCC_10895:AGOS_ACL113C.t1
YGR046W	Egos_ATCC_10895:AGOS_AFR665C.t1
YNL278W	Egos_ATCC_10895:AGOS_AFR684C.t1
YAL042W	Egos_ATCC_10895:AGOS_ADR389C.t1
YGR009C	Egos_ATCC_10895:AGOS_AFR469W.t1
YIR012W	Egos_ATCC_10895:AGOS_AGR242C.t1
YOR155C	Egos_ATCC_10895:AGOS_AAR112C.t1
YDR495C	Egos_ATCC_10895:AGOS_AFR341C.t1
YNL025C	Egos_ATCC_10895:AGOS_ADL207W.t1
YOR198C	Egos_ATCC_10895:AGOS_ADL267W.t1
YOR058C	Egos_ATCC_10895:AGOS_AAR137W.t1
YML063W	Egos_ATCC_10895:AGOS_AER131C.t1
YLR441C	Egos_ATCC_10895:AGOS_AER131C.t1
YBR207W	Egos_ATCC_10895:AGOS_ADR050W.t1
YKR080W	Egos_ATCC_10895:AGOS_ADR214W.t1
YBR275C	Egos_ATCC_10895:AGOS_AEL186W.t1
YPL133C	Egos_ATCC_10895:AGOS_ACR107W.t1
YNL290W	Egos_ATCC_10895:AGOS_AEL196W.t1
YMR284W	Egos_ATCC_10895:AGOS_AFR443C.t1
YKR061W	Egos_ATCC_10895:AGOS_ACR251C.t1
YJL139C	Egos_ATCC_10895:AGOS_ACR251C.t1
YHR206W	Egos_ATCC_10895:AGOS_ADL388W.t1
YCR033W	Egos_ATCC_10895:AGOS_AFR623W.t1
YDR244W	Egos_ATCC_10895:AGOS_AFR453W.t1
YJR068W	Egos_ATCC_10895:AGOS_AFR422W.t1
YOR112W	Egos_ATCC_10895:AGOS_AFL222W.t1
YNL288W	Egos_ATCC_10895:AGOS_AEL194W.t1
YDR303C	Egos_ATCC_10895:AGOS_AAL057C.t1
YKL075C	Egos_ATCC_10895:AGOS_ADR133W.t1
YAR018C	Egos_ATCC_10895:AGOS_AER222C.t1
YBR267W	Egos_ATCC_10895:AGOS_AEL165C.t1
YJR095W	Egos_ATCC_10895:AGOS_AGL311C.t1
YHR088W	Egos_ATCC_10895:AGOS_AEL093C.t1
YDR245W	Egos_ATCC_10895:AGOS_AFR454W.t1
YAR015W	Egos_ATCC_10895:AGOS_AER221W.t1
YPR056W	Egos_ATCC_10895:AGOS_ADL323C.t1
YLR056W	Egos_ATCC_10895:AGOS_AFR151C.t1
YGR231C	Egos_ATCC_10895:AGOS_ADL141W.t1
YER075C	Egos_ATCC_10895:AGOS_ACL041C.t1
YGL225W	Egos_ATCC_10895:AGOS_AFR236C.t1
YLR320W	Egos_ATCC_10895:AGOS_AFR496W.t1
YPL254W	Egos_ATCC_10895:AGOS_AFL171W.t1
YNR034W	Egos_ATCC_10895:AGOS_AER268W.t1
YCR073W-A	Egos_ATCC_10895:AGOS_AER268W.t1
YBR087W	Egos_ATCC_10895:AGOS_ADL303C.t1
YDR372C	Egos_ATCC_10895:AGOS_ACL165C.t1
YDR398W	Egos_ATCC_10895:AGOS_AFR398W.t1
YBR199W	Egos_ATCC_10895:AGOS_AEL243W.t1
YJR006W	Egos_ATCC_10895:AGOS_AAL132C.t1
YOL123W	Egos_ATCC_10895:AGOS_ADL160W.t1
YPR016C	Egos_ATCC_10895:AGOS_ADL030C.t1
YBL034C	Egos_ATCC_10895:AGOS_ADL298C.t1
YHR045W	Egos_ATCC_10895:AGOS_AAL126C.t1
YLR354C	Egos_ATCC_10895:AGOS_ACL196W.t1
YJR105W	Egos_ATCC_10895:AGOS_ABR161C.t1
YJL088W	Egos_ATCC_10895:AGOS_AFR098W.t1
YJL059W	Egos_ATCC_10895:AGOS_AEL171C.t1
YNL130C	Egos_ATCC_10895:AGOS_AGR344W.t1
YOR025W	Egos_ATCC_10895:AGOS_AEL229W.t1
YLR186W	Egos_ATCC_10895:AGOS_AFR686C.t1
YNL016W	Egos_ATCC_10895:AGOS_AGR390C.t1
YDR182W	Egos_ATCC_10895:AGOS_AGL131W.t1
YCR009C	Egos_ATCC_10895:AGOS_AER193W.t1
YOR033C	Egos_ATCC_10895:AGOS_AER387C.t1
YDL159W	Egos_ATCC_10895:AGOS_ACR196C.t1
YBR155W	Egos_ATCC_10895:AGOS_AGL268C.t1
YCR024C	Egos_ATCC_10895:AGOS_AEL054C.t1
YLR100W	Egos_ATCC_10895:AGOS_AGR068W.t1
YOL022C	Egos_ATCC_10895:AGOS_AEL033C.t1
YOR035C	Egos_ATCC_10895:AGOS_AER389C.t1
YBR177C	Egos_ATCC_10895:AGOS_ABR194C.t1
YPL095C	Egos_ATCC_10895:AGOS_ABR194C.t1
YKL114C	Egos_ATCC_10895:AGOS_ABL054C.t1
YKL103C	Egos_ATCC_10895:AGOS_ABL035C.t1
YOR245C	Egos_ATCC_10895:AGOS_ACR140C.t1
YKR048C	Egos_ATCC_10895:AGOS_AEL109W.t1
YDL013W	Egos_ATCC_10895:AGOS_AER213C.t1
YOR188W	Egos_ATCC_10895:AGOS_AAR145W.t1
YPR103W	Egos_ATCC_10895:AGOS_AEL326C.t1
YLR243W	Egos_ATCC_10895:AGOS_AGL117C.t1
YBR212W	Egos_ATCC_10895:AGOS_AAR151W.t1
YGR225W	Egos_ATCC_10895:AGOS_ADL135C.t1
YCR061W	Egos_ATCC_10895:AGOS_AAR052C.t1
YGR028W	Egos_ATCC_10895:AGOS_ABR036W.t1
YDR386W	Egos_ATCC_10895:AGOS_AFR141C.t1
YNL035C	Egos_ATCC_10895:AGOS_ADL218C.t1
YKR017C	Egos_ATCC_10895:AGOS_AFR104W.t1
YNL039W	Egos_ATCC_10895:AGOS_ADL219C.t1
YMR099C	Egos_ATCC_10895:AGOS_ABL056C.t1
YNL231C	Egos_ATCC_10895:AGOS_ABL198C.t1
YKL189W	Egos_ATCC_10895:AGOS_AER093C.t1
YNL279W	Egos_ATCC_10895:AGOS_AFR685C.t1
YIL116W	Egos_ATCC_10895:AGOS_ADL249W.t1
YIL083C	Egos_ATCC_10895:AGOS_AGR391W.t1
YHR112C	Egos_ATCC_10895:AGOS_AER250C.t1
YBR162C	Egos_ATCC_10895:AGOS_ADR056W.t1
YNL118C	Egos_ATCC_10895:AGOS_ACR270W.t1
YNL011C	Egos_ATCC_10895:AGOS_AAL024C.t1
YEL064C	Egos_ATCC_10895:AGOS_AFR671W.t1
YOR113W	Egos_ATCC_10895:AGOS_ACR264W.t1
YJR032W	Egos_ATCC_10895:AGOS_AEL062C.t1
YPL007C	Egos_ATCC_10895:AGOS_AGL009C.t1
YDR267C	Egos_ATCC_10895:AGOS_ACR091W.t1
YBR241C	Egos_ATCC_10895:AGOS_AFL034W.t1
YBL084C	Egos_ATCC_10895:AGOS_AGL294W.t1
YKL106W	Egos_ATCC_10895:AGOS_ABL038W.t1
YGR150C	Egos_ATCC_10895:AGOS_AFR480C.t1
YOR069W	Egos_ATCC_10895:AGOS_ADR211W.t1
YMR023C	Egos_ATCC_10895:AGOS_ABR063C.t1
YHL008C	Egos_ATCC_10895:AGOS_AGL077W.t1
YFL059W	Egos_ATCC_10895:AGOS_ABR122C.t1
YNL333W	Egos_ATCC_10895:AGOS_ABR122C.t1
YMR096W	Egos_ATCC_10895:AGOS_ABR122C.t1
YDR099W	Egos_ATCC_10895:AGOS_AGR107C.t1
YER177W	Egos_ATCC_10895:AGOS_AGR107C.t1
YJL041W	Egos_ATCC_10895:AGOS_ACR060W.t1
YDL073W	Egos_ATCC_10895:AGOS_AER073C.t1
YMR100W	Egos_ATCC_10895:AGOS_ABL020W.t1
YHL010C	Egos_ATCC_10895:AGOS_AGL079C.t1
YPR186C	Egos_ATCC_10895:AGOS_AEL278W.t1
YLR372W	Egos_ATCC_10895:AGOS_AFR586W.t1
YPR162C	Egos_ATCC_10895:AGOS_ABR178C.t1
YBR056W	Egos_ATCC_10895:AGOS_ABL101C.t1
YKL193C	Egos_ATCC_10895:AGOS_AER104W.t1
YDR306C	Egos_ATCC_10895:AGOS_AAL052C.t1
YCL045C	Egos_ATCC_10895:AGOS_AFR720W.t1
YDR464W	Egos_ATCC_10895:AGOS_AFR460C.t1
YGL064C	Egos_ATCC_10895:AGOS_AFL102W.t1
YLR017W	Egos_ATCC_10895:AGOS_AAL160W.t1
YOL052C	Egos_ATCC_10895:AGOS_ABL061C.t1
YMR235C	Egos_ATCC_10895:AGOS_AFR525C.t1
YKL172W	Egos_ATCC_10895:AGOS_AEL123W.t1
YNL291C	Egos_ATCC_10895:AGOS_AEL197C.t1
YIL115C	Egos_ATCC_10895:AGOS_ADL248C.t1
YJL071W	Egos_ATCC_10895:AGOS_ADR120C.t1
YGR119C	Egos_ATCC_10895:AGOS_AAR105W.t1
YDR531W	Egos_ATCC_10895:AGOS_AFR729C.t1
YGR282C	Egos_ATCC_10895:AGOS_AGL343C.t1
YHR002W	Egos_ATCC_10895:AGOS_AGL065C.t1
YGR253C	Egos_ATCC_10895:AGOS_AER296W.t1
YOR246C	Egos_ATCC_10895:AGOS_AAL089W.t1
YOR110W	Egos_ATCC_10895:AGOS_AFL226W.t1
YIL088C	Egos_ATCC_10895:AGOS_ADL205C.t1
YDR389W	Egos_ATCC_10895:AGOS_AFR139C.t1
YHL014C	Egos_ATCC_10895:AGOS_ABR040W.t1
YPL215W	Egos_ATCC_10895:AGOS_AFL111W.t1
YJL159W	Egos_ATCC_10895:AGOS_AEL111C.t1
YKL164C	Egos_ATCC_10895:AGOS_AEL111C.t1
YGL123W	Egos_ATCC_10895:AGOS_AAR177W.t1
YDR117C	Egos_ATCC_10895:AGOS_AGR079W.t1
YMR146C	Egos_ATCC_10895:AGOS_ADR264C.t1
YLR033W	Egos_ATCC_10895:AGOS_AFR223W.t1
YMR177W	Egos_ATCC_10895:AGOS_AFL128C.t1
YDL201W	Egos_ATCC_10895:AGOS_AGR192C.t1
YFR047C	Egos_ATCC_10895:AGOS_AFR271W.t1
YHR078W	Egos_ATCC_10895:AGOS_AGR366W.t1
YML131W	Egos_ATCC_10895:AGOS_AGL360W.t1
YKL152C	Egos_ATCC_10895:AGOS_ACR056W.t1
YNL048W	Egos_ATCC_10895:AGOS_ADL235W.t1
YLL055W	Egos_ATCC_10895:AGOS_ABR113C.t1
YML110C	Egos_ATCC_10895:AGOS_ABL132W.t1
YMR115W	Egos_ATCC_10895:AGOS_AFR197W.t1
YBL052C	Egos_ATCC_10895:AGOS_ACR236W.t1
YER014W	Egos_ATCC_10895:AGOS_AAR021W.t1
YBR061C	Egos_ATCC_10895:AGOS_AGR036W.t1
YDL174C	Egos_ATCC_10895:AGOS_AER321W.t1
YHL024W	Egos_ATCC_10895:AGOS_AGL038C.t1
YPR191W	Egos_ATCC_10895:AGOS_ACL199C.t1
YPR133C	Egos_ATCC_10895:AGOS_AAR107W.t1
YLR015W	Egos_ATCC_10895:AGOS_AER231W.t1
YER119C	Egos_ATCC_10895:AGOS_AGL285C.t1
YOL041C	Egos_ATCC_10895:AGOS_ACR274W.t1
YAL025C	Egos_ATCC_10895:AGOS_ADR349W.t1
YDR054C	Egos_ATCC_10895:AGOS_AGL203C.t1
YNL116W	Egos_ATCC_10895:AGOS_ACR267C.t1
YLR226W	Egos_ATCC_10895:AGOS_AGR176C.t1
YLL045C	Egos_ATCC_10895:AGOS_ACL070C.t1
YHL033C	Egos_ATCC_10895:AGOS_ACL070C.t1
YER156C	Egos_ATCC_10895:AGOS_AGR145C.t1
YGR276C	Egos_ATCC_10895:AGOS_AGL332W.t1
YNR029C	Egos_ATCC_10895:AGOS_AAR044W.t1
YOL076W	Egos_ATCC_10895:AGOS_AER019C.t1
YGL076C	Egos_ATCC_10895:AGOS_AFL082W.t1
YPL198W	Egos_ATCC_10895:AGOS_AFL082W.t1
YDR388W	Egos_ATCC_10895:AGOS_AFR140C.t1
YGR149W	Egos_ATCC_10895:AGOS_AFR479W.t1
YDL176W	Egos_ATCC_10895:AGOS_ACL023C.t1
YJL076W	Egos_ATCC_10895:AGOS_AAL181C.t1
YDR322W	Egos_ATCC_10895:AGOS_AGR361W.t1
YLL006W	Egos_ATCC_10895:AGOS_AAL166C.t1
YDR362C	Egos_ATCC_10895:AGOS_AER249C.t1
YGL213C	Egos_ATCC_10895:AGOS_AER439W.t1
YGL105W	Egos_ATCC_10895:AGOS_AFL032C.t1
YMR291W	Egos_ATCC_10895:AGOS_AGR334W.t1
YML032C	Egos_ATCC_10895:AGOS_AER306C.t1
YCL039W	Egos_ATCC_10895:AGOS_AFR715C.t1
YDL006W	Egos_ATCC_10895:AGOS_AEL010W.t1
YFR023W	Egos_ATCC_10895:AGOS_AEL016C.t1
YNR015W	Egos_ATCC_10895:AGOS_AAR072C.t1
YJL133W	Egos_ATCC_10895:AGOS_ACR260W.t1
YKR052C	Egos_ATCC_10895:AGOS_ACR260W.t1
YBR049C	Egos_ATCC_10895:AGOS_ABL092W.t1
YKL077W	Egos_ATCC_10895:AGOS_ADR134C.t1
YDR527W	Egos_ATCC_10895:AGOS_AFR727W.t1
YPL117C	Egos_ATCC_10895:AGOS_ADL268C.t1
YJL068C	Egos_ATCC_10895:AGOS_AEL156W.t1
YKL039W	Egos_ATCC_10895:AGOS_ABR044C.t1
YHL017W	Egos_ATCC_10895:AGOS_ABR044C.t1
YGL203C	Egos_ATCC_10895:AGOS_AFR549W.t1
YKL089W	Egos_ATCC_10895:AGOS_ABR015C.t1
YDR323C	Egos_ATCC_10895:AGOS_AGR365C.t1
YPR018W	Egos_ATCC_10895:AGOS_ADL028W.t1
YOR275C	Egos_ATCC_10895:AGOS_AER342C.t1
YLR293C	Egos_ATCC_10895:AGOS_AGR294C.t1
YOR185C	Egos_ATCC_10895:AGOS_AGR294C.t1
YER055C	Egos_ATCC_10895:AGOS_ADL081C.t1
YEL056W	Egos_ATCC_10895:AGOS_ACR017W.t1
YGL017W	Egos_ATCC_10895:AGOS_AGR165W.t1
YJR070C	Egos_ATCC_10895:AGOS_AFR426C.t1
YGR214W	Egos_ATCC_10895:AGOS_ACL140C.t1
YLR048W	Egos_ATCC_10895:AGOS_ACL140C.t1
YMR102C	Egos_ATCC_10895:AGOS_ABL024W.t1
YKL121W	Egos_ATCC_10895:AGOS_ABL024W.t1
YBR125C	Egos_ATCC_10895:AGOS_ADL377W.t1
YCR047C	Egos_ATCC_10895:AGOS_AAR066W.t1
YBR276C	Egos_ATCC_10895:AGOS_AEL160C.t1
YBR279W	Egos_ATCC_10895:AGOS_AEL157W.t1
YPL111W	Egos_ATCC_10895:AGOS_AGR225C.t1
YLR270W	Egos_ATCC_10895:AGOS_AGR268W.t1
YOR173W	Egos_ATCC_10895:AGOS_AGR268W.t1
YDL205C	Egos_ATCC_10895:AGOS_ABL107C.t1
YIL072W	Egos_ATCC_10895:AGOS_ACL029W.t1
YML088W	Egos_ATCC_10895:AGOS_AFR438W.t1
YMR214W	Egos_ATCC_10895:AGOS_AER346W.t1
YPR185W	Egos_ATCC_10895:AGOS_AEL277C.t1
YIL053W	Egos_ATCC_10895:AGOS_ADL071C.t1
YER062C	Egos_ATCC_10895:AGOS_ADL071C.t1
YHR104W	Egos_ATCC_10895:AGOS_ACL107C.t1
YDR186C	Egos_ATCC_10895:AGOS_AGL124C.t1
YOR129C	Egos_ATCC_10895:AGOS_ACR212C.t1
YPL020C	Egos_ATCC_10895:AGOS_AGL019W.t1
YNR003C	Egos_ATCC_10895:AGOS_AER191W.t1
YPR003C	Egos_ATCC_10895:AGOS_AGR213C.t1
YDR297W	Egos_ATCC_10895:AGOS_AAL066W.t1
YDR346C	Egos_ATCC_10895:AGOS_AFL203C.t1
YMR239C	Egos_ATCC_10895:AGOS_AFR538C.t1
YFL023W	Egos_ATCC_10895:AGOS_AFR519C.t1
YML002W	Egos_ATCC_10895:AGOS_ACR006C.t1
YLR075W	Egos_ATCC_10895:AGOS_ABR235W.t1
YLR152C	Egos_ATCC_10895:AGOS_AGL149C.t1
YKL178C	Egos_ATCC_10895:AGOS_AEL131C.t1
YLR427W	Egos_ATCC_10895:AGOS_AER113W.t1
YDR268W	Egos_ATCC_10895:AGOS_ACR089C.t1
YDR204W	Egos_ATCC_10895:AGOS_AGL103W.t1
YNL223W	Egos_ATCC_10895:AGOS_ABL191W.t1
YJR075W	Egos_ATCC_10895:AGOS_AFR435W.t1
YNR030W	Egos_ATCC_10895:AGOS_AAR043C.t1
YBR251W	Egos_ATCC_10895:AGOS_AAR027W.t1
YLL041C	Egos_ATCC_10895:AGOS_ACL065C.t1
YPL090C	Egos_ATCC_10895:AGOS_AGR197C.t1
YBR181C	Egos_ATCC_10895:AGOS_AGR197C.t1
YER061C	Egos_ATCC_10895:AGOS_ADL072C.t1
YBL082C	Egos_ATCC_10895:AGOS_AGL299C.t1
YNL323W	Egos_ATCC_10895:AGOS_ADL192W.t1
YGR135W	Egos_ATCC_10895:AGOS_AFR318W.t1
YML046W	Egos_ATCC_10895:AGOS_ACL089W.t1
YOR043W	Egos_ATCC_10895:AGOS_ACR082C.t1
YMR258C	Egos_ATCC_10895:AGOS_AGL219W.t1
YOR154W	Egos_ATCC_10895:AGOS_AFR673C.t1
YML092C	Egos_ATCC_10895:AGOS_ADL354W.t1
YBR044C	Egos_ATCC_10895:AGOS_AER406C.t1
[truncated: 2,441 more rows]
[truncated: 1 more columns]
