# Supplementary material for: Evolutionary Conservation and Diversification of Puf RNA Binding Proteins and Their mRNA Targets
Source: PLoS Biol. 2015 Nov 20;13(11):e1002307. doi: 10.1371/journal.pbio.1002307 (PMC4654594; doi:10.1371/journal.pbio.1002307)
Supplement: S4 Dataset — (ZIP) [file pbio.1002307.s004.zip › S.cerevisiae.fa_F.graminearum.fa.txt]

YHR165C	FGSG_02536T0
YJL130C	FGSG_09638T0
YLR106C	FGSG_07258T0
YNR016C	FGSG_06580T0
YDL171C	FGSG_01433T0
YHR099W	FGSG_06089T0
YPL231W	FGSG_05321T0
YGR032W	FGSG_07946T0
YLR342W	FGSG_07946T0
YKL182W	FGSG_05322T0
YKL203C	FGSG_08133T0
YJR066W	FGSG_08133T0
YKR054C	FGSG_09607T0
YNL262W	FGSG_12863T0
YGR271W	FGSG_06395T0
YLL040C	FGSG_10530T0
YDL140C	FGSG_00916T0
YGL206C	FGSG_05619T0
YER172C	FGSG_01210T0
YBR218C	FGSG_07075T0
YGL062W	FGSG_07075T0
YOR151C	FGSG_02659T0
YOR116C	FGSG_13662T0
YPL082C	FGSG_12985T0
YJR109C	FGSG_01217T0
YBR208C	FGSG_10913T0
YDR127W	FGSG_04287T0
YGL195W	FGSG_13665T0
YKL215C	FGSG_10203T0
YPR184W	FGSG_09704T0
YOR207C	FGSG_00843T0
YDR135C	FGSG_05571T0
YOR341W	FGSG_04291T0
YAL026C	FGSG_06743T0
YOR326W	FGSG_07469T0
YOR328W	FGSG_08312T0	FGSG_04580T0	FGSG_09329T0	FGSG_11272T0	FGSG_02847T0
YDR406W	FGSG_08312T0	FGSG_04580T0	FGSG_09329T0	FGSG_11272T0	FGSG_02847T0
YOR153W	FGSG_08312T0	FGSG_04580T0	FGSG_09329T0	FGSG_11272T0	FGSG_02847T0
YGL008C	FGSG_01425T0
YPL036W	FGSG_01425T0
YER166W	FGSG_08595T0
YDR093W	FGSG_08595T0
YBL076C	FGSG_10722T0
YOR133W	FGSG_09574T0
YDR385W	FGSG_09574T0
YJR137C	FGSG_02482T0
YPR010C	FGSG_05627T0
YNL014W	FGSG_04181T0
YLR249W	FGSG_04181T0
YEL031W	FGSG_02460T0
YIL125W	FGSG_04309T0
YNL132W	FGSG_00732T0
YGR061C	FGSG_09440T0
YDL126C	FGSG_05530T0
YMR109W	FGSG_01410T0
YKL129C	FGSG_01410T0
YDL145C	FGSG_07939T0
YGR094W	FGSG_06850T0
YER070W	FGSG_05174T0
YIL066C	FGSG_05174T0
YNL088W	FGSG_09801T0
YKL210W	FGSG_09689T0
YBR084W	FGSG_10267T0
YGR204W	FGSG_10267T0
YLL048C	FGSG_09017T0
YHL035C	FGSG_09017T0
YPL160W	FGSG_06009T0
YGR218W	FGSG_10894T0
YOR335C	FGSG_00906T0
YDR170C	FGSG_04168T0
YLR304C	FGSG_07953T0
YDL102W	FGSG_07175T0
YOR304W	FGSG_10269T0
YJL050W	FGSG_01656T0
YMR196W	FGSG_00299T0
YIL048W	FGSG_05149T0
YBR023C	FGSG_01272T0
YBR115C	FGSG_06041T0
YDR457W	FGSG_00633T0
YFR019W	FGSG_11742T0
YBL022C	FGSG_06183T0
YER171W	FGSG_04295T0
YFR031C	FGSG_05105T0
YER125W	FGSG_10272T0
YOR291W	FGSG_07466T0
YIL126W	FGSG_07306T0
YMR186W	FGSG_02014T0
YPL240C	FGSG_02014T0
YOL021C	FGSG_01184T0
YGL120C	FGSG_10757T0
YBR295W	FGSG_09681T0
YGL150C	FGSG_02026T0
YLR305C	FGSG_01161T0
YLR086W	FGSG_10944T0
YPL226W	FGSG_08532T0
YHR186C	FGSG_08704T0
YER013W	FGSG_05002T0
YAL005C	FGSG_00838T0
YLL024C	FGSG_00838T0
YER103W	FGSG_00838T0
YBL075C	FGSG_00838T0
YPL167C	FGSG_08898T0
YLR398C	FGSG_02781T0
YPL217C	FGSG_09795T0
YMR189W	FGSG_08352T0
YGL173C	FGSG_06799T0
YDR038C	FGSG_08985T0	FGSG_04919T0	FGSG_02677T0
YDR039C	FGSG_08985T0	FGSG_04919T0	FGSG_02677T0
YDR040C	FGSG_08985T0	FGSG_04919T0	FGSG_02677T0
YMR288W	FGSG_07051T0
YIL129C	FGSG_09787T0
YMR080C	FGSG_09930T0
YPR160W	FGSG_09613T0
YNL102W	FGSG_05421T0
YCR057C	FGSG_07379T0
YBL023C	FGSG_02622T0
YNL163C	FGSG_02570T0
YLR410W	FGSG_05079T0
YKL148C	FGSG_13136T0
YJL045W	FGSG_13136T0
YER164W	FGSG_07102T0
YMR162C	FGSG_09020T0	FGSG_00595T0
YOR330C	FGSG_05516T0
YGL201C	FGSG_02470T0
YLR069C	FGSG_01391T0
YJR045C	FGSG_06154T0
YEL030W	FGSG_06154T0
YGL009C	FGSG_09589T0
YAL035W	FGSG_12035T0
YMR229C	FGSG_02561T0
YBL105C	FGSG_09660T0
YJL034W	FGSG_09471T0
YDR238C	FGSG_02780T0
YJL200C	FGSG_10198T0
YDR091C	FGSG_07101T0
YDR097C	FGSG_07549T0
YPR074C	FGSG_09998T0
YBR117C	FGSG_09998T0
YKL157W	FGSG_13389T0
YHR047C	FGSG_13389T0
YLR272C	FGSG_07854T0
YIL143C	FGSG_07280T0
YNL123W	FGSG_05095T0	FGSG_03497T0
YPL086C	FGSG_02040T0
YGL026C	FGSG_10743T0
YFR015C	FGSG_06822T0
YLR258W	FGSG_06822T0
YKL104C	FGSG_01199T0
YEL011W	FGSG_04313T0
YHR023W	FGSG_08719T0
YER091C	FGSG_10825T0
YOL075C	FGSG_10935T0
YDR258C	FGSG_01015T0
YPR019W	FGSG_00504T0
YGL137W	FGSG_05844T0
YDR334W	FGSG_05751T0
YML059C	FGSG_05297T0
YPL006W	FGSG_09254T0
YGR281W	FGSG_07325T0
YGL167C	FGSG_00508T0
YGL022W	FGSG_00430T0
YMR205C	FGSG_09456T0
YBL004W	FGSG_00567T0
YER036C	FGSG_02025T0
YLR274W	FGSG_06777T0
YGR217W	FGSG_01364T0
YIL078W	FGSG_01248T0
YKR001C	FGSG_07172T0
YFR009W	FGSG_09528T0
YDR291W	FGSG_12034T0
YLL001W	FGSG_01320T0
YLR153C	FGSG_00330T0	FGSG_01743T0
YML035C	FGSG_01371T0
YHR074W	FGSG_07398T0
YGL156W	FGSG_06831T0
YCR011C	FGSG_01388T0
YMR120C	FGSG_00969T0
YLR028C	FGSG_00969T0
YGL163C	FGSG_07962T0
YGL006W	FGSG_09515T0	FGSG_01196T0	FGSG_02400T0	FGSG_03202T0
YMR128W	FGSG_06101T0
YBR127C	FGSG_00637T0
YLR384C	FGSG_04361T0
YDR129C	FGSG_09862T0
YBR235W	FGSG_05147T0
YNL209W	FGSG_00921T0
YDL229W	FGSG_00921T0
YKR009C	FGSG_09643T0
YLR259C	FGSG_06246T0
YBR121C	FGSG_06958T0
YKR031C	FGSG_09917T0
YPR181C	FGSG_01917T0
YPL012W	FGSG_01553T0
YGL234W	FGSG_02506T0
YLL026W	FGSG_12745T0
YMR108W	FGSG_01086T0
YOL090W	FGSG_06330T0
YKR086W	FGSG_00448T0
YLR129W	FGSG_07055T0
YDR212W	FGSG_05250T0
YGL207W	FGSG_10040T0
YBR202W	FGSG_07105T0
YPR080W	FGSG_08811T0
YBR118W	FGSG_08811T0
YLR087C	FGSG_09575T0
YDR234W	FGSG_10949T0
YDR001C	FGSG_09895T0
YBR001C	FGSG_09895T0
YDL215C	FGSG_04117T0
YBR038W	FGSG_02483T0
YJL014W	FGSG_05985T0
YBR196C	FGSG_05843T0
YCR017C	FGSG_06069T0
YLR189C	FGSG_13231T0
YEL032W	FGSG_01920T0
YCL054W	FGSG_07452T0
YOR048C	FGSG_10716T0
YAL023C	FGSG_01535T0
YOR321W	FGSG_01535T0
YOR270C	FGSG_00818T0
YGR124W	FGSG_09934T0
YPR145W	FGSG_09934T0
YKR097W	FGSG_08601T0
YJR016C	FGSG_02056T0
YLR450W	FGSG_09197T0
YML075C	FGSG_09197T0
YJR121W	FGSG_04312T0
YMR049C	FGSG_11603T0
YLR382C	FGSG_07128T0
YPL093W	FGSG_06165T0
YIL109C	FGSG_06384T0
YNL049C	FGSG_06384T0
YJL111W	FGSG_06306T0
YJL033W	FGSG_05687T0
YJR035W	FGSG_02540T0
YDR293C	FGSG_07009T0
YJL012C	FGSG_00502T0
YJR064W	FGSG_09465T0
YDR430C	FGSG_05902T0
YDR037W	FGSG_08761T0
YHR183W	FGSG_01111T0
YGR256W	FGSG_01111T0
YMR290C	FGSG_04350T0
YMR089C	FGSG_06816T0
YFL037W	FGSG_09530T0
YKL165C	FGSG_01935T0
YIL142W	FGSG_05778T0
YLR419W	FGSG_07142T0
YGR116W	FGSG_09904T0
YJL005W	FGSG_01234T0
YCL030C	FGSG_00865T0
YFL008W	FGSG_01910T0
YNL106C	FGSG_01243T0
YOR109W	FGSG_01243T0
YOL006C	FGSG_06874T0
YFL039C	FGSG_07335T0
YOR204W	FGSG_06804T0
YPL119C	FGSG_06804T0
YGR270W	FGSG_07222T0
YMR105C	FGSG_00387T0
YKL127W	FGSG_00387T0
YLR289W	FGSG_02664T0
YML085C	FGSG_00639T0
YML124C	FGSG_00639T0
YJL074C	FGSG_06754T0
YDL143W	FGSG_00558T0
YER025W	FGSG_06843T0
YKL145W	FGSG_00559T0
YJR143C	FGSG_00608T0
YMR301C	FGSG_10911T0
YHL016C	FGSG_03111T0
YHR027C	FGSG_09783T0
YBR114W	FGSG_05904T0
YLR058C	FGSG_06290T0
YNL192W	FGSG_10327T0
YDR341C	FGSG_06576T0
YHR091C	FGSG_06576T0
YML056C	FGSG_00861T0
YLR432W	FGSG_00861T0
YHR216W	FGSG_00861T0
YGL238W	FGSG_07169T0
YNR031C	FGSG_00408T0
YCR073C	FGSG_00408T0
YNL321W	FGSG_01606T0
YNL325C	FGSG_04280T0
YDR188W	FGSG_06313T0
YOR356W	FGSG_08425T0
YOR211C	FGSG_07453T0
YBR126C	FGSG_06051T0
YBR248C	FGSG_09984T0
YFL036W	FGSG_05016T0
YBL015W	FGSG_08266T0
YDR172W	FGSG_08603T0
YNL271C	FGSG_05216T0
YNL287W	FGSG_08840T0
YDL031W	FGSG_09766T0
YLR175W	FGSG_07206T0
YOL004W	FGSG_09306T0
YNL250W	FGSG_11814T0
YDR283C	FGSG_05135T0
YBR229C	FGSG_05973T0
YDL160C	FGSG_10791T0
YPL235W	FGSG_06260T0
YAR042W	FGSG_08586T0
YDL019C	FGSG_08586T0
YDR074W	FGSG_07926T0
YBR080C	FGSG_10903T0
YNR013C	FGSG_12273T0
YPL110C	FGSG_01473T0
YFR030W	FGSG_08463T0
YIL075C	FGSG_07499T0
YLR389C	FGSG_06911T0
YIR031C	FGSG_08700T0
YNL117W	FGSG_08700T0
YDL007W	FGSG_02028T0
YKL035W	FGSG_00524T0
YNR001C	FGSG_01422T0
YCR005C	FGSG_01422T0
YNL330C	FGSG_00780T0
YGR264C	FGSG_08614T0
YHR164C	FGSG_09509T0
YLR060W	FGSG_05431T0
YDL164C	FGSG_05453T0
YNL189W	FGSG_07141T0
YJR065C	FGSG_10856T0
YOR117W	FGSG_11597T0
YNL061W	FGSG_06243T0
YBR143C	FGSG_06927T0
YCR093W	FGSG_08474T0
YDR394W	FGSG_10769T0
YGR254W	FGSG_01346T0
YHR174W	FGSG_01346T0
YLR371W	FGSG_08572T0
YGR070W	FGSG_08572T0
YJL008C	FGSG_06761T0
YBL039C	FGSG_07897T0
YJR103W	FGSG_07897T0
YDR270W	FGSG_08188T0	FGSG_01501T0
YBR169C	FGSG_01950T0
YPL106C	FGSG_01950T0
YEL013W	FGSG_08997T0
YLR347C	FGSG_09454T0
YPL262W	FGSG_08712T0
YDL131W	FGSG_03993T0
YDL182W	FGSG_03993T0
YLR430W	FGSG_08650T0
YDL084W	FGSG_08663T0
YHR020W	FGSG_05249T0
YOR217W	FGSG_00327T0
YCL017C	FGSG_10049T0
YDL066W	FGSG_10347T0
YDL095W	FGSG_08935T0
YDL093W	FGSG_08935T0
YOR063W	FGSG_06289T0
YFL018C	FGSG_09844T0
YLR277C	FGSG_00819T0
YLR454W	FGSG_02577T0
YNR053C	FGSG_01386T0
YER065C	FGSG_09896T0
YMR058W	FGSG_05159T0	FGSG_02142T0
YOR168W	FGSG_02555T0
YGL125W	FGSG_09572T0
YLR240W	FGSG_08522T0
YFL033C	FGSG_01312T0
YDR062W	FGSG_04102T0
YDL029W	FGSG_04485T0
YKR039W	FGSG_00613T0	FGSG_12341T0	FGSG_12379T0
YAL038W	FGSG_07528T0
YOR347C	FGSG_07528T0
YHR205W	FGSG_00472T0
YGL048C	FGSG_01605T0
YGL236C	FGSG_02594T0
YML123C	FGSG_07894T0	FGSG_05659T0
YHR028C	FGSG_05621T0
YAL048C	FGSG_08446T0
YOR014W	FGSG_05894T0
YLR378C	FGSG_09016T0
YDR502C	FGSG_00421T0
YLR180W	FGSG_00421T0
YLL008W	FGSG_06628T0
YLR113W	FGSG_09612T0
YGR100W	FGSG_08728T0
YML057W	FGSG_06103T0
YLR433C	FGSG_06103T0
YBR097W	FGSG_05306T0
YMR167W	FGSG_09728T0
YOR187W	FGSG_07182T0
YGR125W	FGSG_01006T0
YLR138W	FGSG_04095T0
YKL010C	FGSG_09241T0
YDL178W	FGSG_13110T0
YEL071W	FGSG_13110T0
YPL040C	FGSG_00690T0
YHR072W	FGSG_05950T0
YER133W	FGSG_07233T0
YML072C	FGSG_06885T0
YHR170W	FGSG_09760T0
YIL074C	FGSG_07468T0
YER081W	FGSG_07468T0
YGL245W	FGSG_04582T0
YFL034W	FGSG_00437T0
YFL055W	FGSG_02767T0
YLR355C	FGSG_10118T0
YHR037W	FGSG_01141T0
YBR263W	FGSG_08350T0	FGSG_09873T0
YOL057W	FGSG_01017T0
YDR190C	FGSG_05150T0
YDL195W	FGSG_06265T0
YMR297W	FGSG_06895T0
YBR136W	FGSG_13318T0
YPR024W	FGSG_01475T0
YKL209C	FGSG_07516T0
YLR303W	FGSG_01417T0
YLR188W	FGSG_01885T0
YMR217W	FGSG_10358T0
YPL207W	FGSG_09818T0
YOR375C	FGSG_07174T0
YAL062W	FGSG_07174T0
YPL265W	FGSG_01675T0
YOR374W	FGSG_00979T0
YER073W	FGSG_00979T0
YCR012W	FGSG_03992T0
YDR023W	FGSG_04202T0
YDR232W	FGSG_07266T0
YLR197W	FGSG_10940T0
YPR002W	FGSG_08851T0
YLR083C	FGSG_09665T0
YDR107C	FGSG_09665T0
YOR259C	FGSG_01198T0
YNL045W	FGSG_10188T0
YKR059W	FGSG_06841T0
YJL138C	FGSG_06841T0
YJL154C	FGSG_02756T0
YNL241C	FGSG_01279T0
YJL153C	FGSG_09940T0
YMR015C	FGSG_01959T0	FGSG_03686T0
YHR042W	FGSG_09786T0
YOR093C	FGSG_06631T0
YNL243W	FGSG_13273T0
YDR456W	FGSG_05511T0
YHR039C	FGSG_08596T0
YPL023C	FGSG_07127T0
YJL141C	FGSG_05418T0
YLR386W	FGSG_09846T0
YNL112W	FGSG_12302T0
YJL212C	FGSG_08669T0	FGSG_07227T0
YDR109C	FGSG_01430T0
YFL022C	FGSG_01104T0
YAL036C	FGSG_07241T0
YIR007W	FGSG_06325T0
YDR060W	FGSG_01332T0
YOL098C	FGSG_05900T0
YLR032W	FGSG_02724T0
YIL166C	FGSG_01662T0
YPR112C	FGSG_11852T0
YDL168W	FGSG_10200T0
YJR033C	FGSG_13934T0
YER086W	FGSG_00296T0
YKL211C	FGSG_05541T0
YML016C	FGSG_00852T0
YDR436W	FGSG_00852T0
YBR006W	FGSG_11843T0	FGSG_06752T0
YGL190C	FGSG_01369T0
YOR027W	FGSG_00766T0
YHR019C	FGSG_08865T0
YBL017C	FGSG_00615T0
YJL222W	FGSG_00615T0
YIL173W	FGSG_00615T0
YNR065C	FGSG_00615T0
YCR072C	FGSG_05698T0
YER043C	FGSG_05615T0
YFR044C	FGSG_09893T0
YML126C	FGSG_09266T0
YNL238W	FGSG_09156T0
YGR055W	FGSG_02145T0
YFR053C	FGSG_00500T0
YGL253W	FGSG_00500T0
YPR006C	FGSG_00176T0
YGL027C	FGSG_05218T0
YLL031C	FGSG_05591T0
YPL091W	FGSG_05183T0
YJR138W	FGSG_13640T0
YNL161W	FGSG_01188T0
YPL008W	FGSG_07857T0
YPR111W	FGSG_08635T0
YGR092W	FGSG_08635T0
YLR276C	FGSG_02752T0
YPL259C	FGSG_08982T0
YGR019W	FGSG_05554T0
YER136W	FGSG_06166T0
YNL298W	FGSG_06957T0
YCR032W	FGSG_11703T0
YCL057W	FGSG_05236T0
YDL055C	FGSG_08773T0
YPR194C	FGSG_09287T0	FGSG_10522T0	FGSG_03279T0
YOR378W	FGSG_03772T0
YER165W	FGSG_08421T0
YPL009C	FGSG_08738T0
YGR287C	FGSG_09082T0	FGSG_13805T0
YOL157C	FGSG_09082T0	FGSG_13805T0
YIL172C	FGSG_09082T0	FGSG_13805T0
YJL221C	FGSG_09082T0	FGSG_13805T0
YBR299W	FGSG_09082T0	FGSG_13805T0
YGR292W	FGSG_09082T0	FGSG_13805T0
YJL216C	FGSG_09082T0	FGSG_13805T0
YDR021W	FGSG_05858T0
YNL329C	FGSG_05596T0
YLR429W	FGSG_13118T0
YOR317W	FGSG_08543T0	FGSG_03363T0
YMR246W	FGSG_08543T0	FGSG_03363T0
YIL009W	FGSG_08543T0	FGSG_03363T0
YMR266W	FGSG_05653T0	FGSG_09203T0
YDL188C	FGSG_09815T0
YDL134C	FGSG_09815T0
YPR088C	FGSG_08964T0
YNL059C	FGSG_06388T0
YBR294W	FGSG_02163T0	FGSG_01066T0
YLR092W	FGSG_02163T0	FGSG_01066T0
YGL078C	FGSG_02637T0
YHL030W	FGSG_05736T0
YGL099W	FGSG_07194T0
YML054C	FGSG_05328T0
YLR234W	FGSG_06716T0
YPL022W	FGSG_08658T0
YOR310C	FGSG_10908T0
YLR044C	FGSG_09834T0
YLR134W	FGSG_09834T0
YGR087C	FGSG_09834T0
YDL080C	FGSG_09834T0
YLR359W	FGSG_09185T0
YGR245C	FGSG_01592T0
YHR113W	FGSG_06655T0
YAL016W	FGSG_05430T0
YKL060C	FGSG_02770T0
YCR053W	FGSG_05713T0
YER178W	FGSG_05454T0
YMR129W	FGSG_06361T0
YIL147C	FGSG_10042T0
YNR050C	FGSG_00346T0
YHR030C	FGSG_10313T0
YDR141C	FGSG_07084T0
YJL026W	FGSG_05409T0
YPR035W	FGSG_10264T0
YBR170C	FGSG_01216T0
YDL060W	FGSG_04403T0
YLR409C	FGSG_05081T0
YNR055C	FGSG_02675T0
YPL175W	FGSG_00960T0
YOL023W	FGSG_06348T0
YPL203W	FGSG_07251T0
YKL166C	FGSG_07251T0
YJL164C	FGSG_07251T0
YMR261C	FGSG_05697T0
YML100W	FGSG_05697T0
YLR089C	FGSG_08443T0
YDR111C	FGSG_08443T0
YLL029W	FGSG_02603T0
YJR010W	FGSG_08875T0
YMR308C	FGSG_13254T0
YNR047W	FGSG_04382T0
YCR091W	FGSG_04382T0
YOR206W	FGSG_00292T0
YOR303W	FGSG_09554T0
YJL155C	FGSG_04343T0
YKL126W	FGSG_05845T0
YMR104C	FGSG_05845T0
YKL135C	FGSG_06317T0
YDL047W	FGSG_01464T0
YEL036C	FGSG_04278T0
YAR035W	FGSG_00840T0
YBR132C	FGSG_03985T0
YKR093W	FGSG_03347T0
YLR241W	FGSG_09699T0
YGR103W	FGSG_00695T0
YKR002W	FGSG_05389T0
YNL277W	FGSG_05658T0
YBR025C	FGSG_02764T0
YLR117C	FGSG_01300T0
YDR294C	FGSG_04413T0
YGR121C	FGSG_00529T0
YPR138C	FGSG_00529T0
YGR252W	FGSG_00280T0
YNR008W	FGSG_06375T0
YMR008C	FGSG_02073T0	FGSG_10693T0
YMR006C	FGSG_02073T0	FGSG_10693T0
YOL011W	FGSG_02073T0	FGSG_10693T0
YGR155W	FGSG_06544T0
YAL012W	FGSG_01177T0
YER082C	FGSG_04404T0
YPL184C	FGSG_05444T0
YHR018C	FGSG_03694T0
YPR033C	FGSG_06880T0
YNR073C	FGSG_03311T0
YEL070W	FGSG_03311T0
YHR079C	FGSG_05775T0
YGR200C	FGSG_07338T0
YLR438W	FGSG_05546T0
YPL147W	FGSG_01526T0
YFL025C	FGSG_12029T0
YHR007C	FGSG_01000T0	FGSG_11024T0	FGSG_04092T0
YNL082W	FGSG_01929T0
YMR216C	FGSG_02795T0
YGL055W	FGSG_06184T0
YGR145W	FGSG_08439T0
YDR477W	FGSG_09897T0
YPL154C	FGSG_10782T0
YKR095W	FGSG_05337T0
YIL149C	FGSG_05337T0
YJL087C	FGSG_11594T0
YBL099W	FGSG_11894T0
YDL244W	FGSG_01672T0
YFL058W	FGSG_01672T0
YJR156C	FGSG_01672T0
YNL332W	FGSG_01672T0
YBL030C	FGSG_06021T0
YBR085W	FGSG_06021T0
YMR056C	FGSG_06021T0
YGL084C	FGSG_09327T0
YPL189W	FGSG_09327T0
YLL028W	FGSG_04370T0
YBR249C	FGSG_08338T0
YNL021W	FGSG_04324T0
YOR128C	FGSG_10669T0
YBR021W	FGSG_05277T0
YIR028W	FGSG_05277T0
YBL042C	FGSG_05277T0
YEL065W	FGSG_05848T0	FGSG_02252T0
YHL040C	FGSG_05848T0	FGSG_02252T0
YBR296C	FGSG_02426T0	FGSG_10404T0
YNL154C	FGSG_10066T0
YHR135C	FGSG_10066T0
YDR536W	FGSG_07587T0	FGSG_05839T0
YGR210C	FGSG_09924T0
YBR222C	FGSG_10362T0
YEL060C	FGSG_00192T0
YDL240W	FGSG_01204T0
YHR065C	FGSG_04028T0
YGR170W	FGSG_10007T0
YJR148W	FGSG_09512T0
YHR208W	FGSG_09512T0
YMR224C	FGSG_01699T0
YOR244W	FGSG_04254T0
YDR481C	FGSG_04152T0
YCL018W	FGSG_06675T0
YLR222C	FGSG_06788T0
YGR173W	FGSG_05139T0
YGL012W	FGSG_10003T0
YGL114W	FGSG_10719T0
YER090W	FGSG_12934T0
YKL146W	FGSG_12692T0
YAL053W	FGSG_10167T0	FGSG_03553T0
YOR365C	FGSG_10167T0	FGSG_03553T0
YGR244C	FGSG_10885T0
YPR173C	FGSG_10964T0
YIR006C	FGSG_06945T0
YBL024W	FGSG_09744T0
YDR035W	FGSG_00478T0
YGL148W	FGSG_01643T0
YKL029C	FGSG_00805T0
YNL212W	FGSG_06052T0
YOL058W	FGSG_01962T0	FGSG_06098T0
YBR281C	FGSG_02244T0
YJL197W	FGSG_06912T0
YNL247W	FGSG_05963T0
YFR038W	FGSG_05013T0
YBL011W	FGSG_13299T0
YPL204W	FGSG_08731T0
YEL063C	FGSG_06508T0	FGSG_12440T0
YNL268W	FGSG_06508T0	FGSG_12440T0
YNL270C	FGSG_06508T0	FGSG_12440T0
YDR539W	FGSG_04669T0	FGSG_06434T0
YBL079W	FGSG_05671T0
YER105C	FGSG_05671T0
YPR189W	FGSG_12904T0
YNL142W	FGSG_02094T0	FGSG_00620T0
YHR194W	FGSG_01344T0
YLR163C	FGSG_00863T0
YBR112C	FGSG_12901T0
YPL028W	FGSG_09321T0
YGR233C	FGSG_01544T0
YBR079C	FGSG_07237T0
YOR361C	FGSG_05777T0
YMR304W	FGSG_07382T0
YOL097C	FGSG_10139T0
YGR289C	FGSG_09081T0	FGSG_10747T0	FGSG_02358T0	FGSG_10661T0	FGSG_12471T0	FGSG_11150T0	FGSG_08799T0
YBR298C	FGSG_09081T0	FGSG_10747T0	FGSG_02358T0	FGSG_10661T0	FGSG_12471T0	FGSG_11150T0	FGSG_08799T0
YJR160C	FGSG_09081T0	FGSG_10747T0	FGSG_02358T0	FGSG_10661T0	FGSG_12471T0	FGSG_11150T0	FGSG_08799T0
YDL247W	FGSG_09081T0	FGSG_10747T0	FGSG_02358T0	FGSG_10661T0	FGSG_12471T0	FGSG_11150T0	FGSG_08799T0
YDR122W	FGSG_09274T0
YLR096W	FGSG_09274T0
YNR067C	FGSG_08757T0
YLR144C	FGSG_08757T0
YMR165C	FGSG_00866T0
YMR307W	FGSG_02022T0
YPL109C	FGSG_08385T0
YER095W	FGSG_01157T0
YJL060W	FGSG_01560T0
YER069W	FGSG_08426T0
YKR038C	FGSG_07406T0
YJR040W	FGSG_05303T0
YOL122C	FGSG_10466T0
YFL004W	FGSG_01432T0
YPL019C	FGSG_01432T0
YDR047W	FGSG_01361T0
YER006W	FGSG_01185T0
YMR241W	FGSG_01421T0
YDR148C	FGSG_07970T0
YKL017C	FGSG_06867T0
YHR064C	FGSG_08644T0
YMR145C	FGSG_04130T0
YDL085W	FGSG_04130T0
YDL174C	FGSG_00706T0
YBR237W	FGSG_01024T0
YIL107C	FGSG_01445T0
YJL109C	FGSG_07262T0
YGL094C	FGSG_08390T0
YOR067C	FGSG_02528T0
YHR107C	FGSG_07380T0
YMR309C	FGSG_02544T0
YML069W	FGSG_02518T0
YIL103W	FGSG_00636T0
YIL155C	FGSG_03249T0
YGL119W	FGSG_07397T0
YBR221C	FGSG_02782T0
YOR165W	FGSG_00833T0
YNL071W	FGSG_04171T0
YML010W	FGSG_07524T0
YLL039C	FGSG_08768T0
YNL006W	FGSG_10251T0
YBL008W	FGSG_05344T0
YBL016W	FGSG_06385T0
YGL040C	FGSG_10080T0
YDL138W	FGSG_02641T0	FGSG_09342T0
YDL194W	FGSG_02641T0	FGSG_09342T0
YGL180W	FGSG_05547T0
YGR274C	FGSG_09338T0
YEL042W	FGSG_05143T0
YCR008W	FGSG_06939T0
YOR196C	FGSG_09444T0
YEL022W	FGSG_04279T0
YJR031C	FGSG_04279T0
YAL017W	FGSG_06970T0
YOL045W	FGSG_06970T0
YOR388C	FGSG_06127T0
YLR244C	FGSG_01397T0
YDL234C	FGSG_05191T0
YCR092C	FGSG_07112T0
YHR024C	FGSG_02563T0
YBR286W	FGSG_06527T0
YHR169W	FGSG_07296T0
YOR046C	FGSG_10087T0
YIL094C	FGSG_01392T0
YLR027C	FGSG_09739T0
YBR160W	FGSG_08468T0	FGSG_03132T0
YDL198C	FGSG_00646T0
YNL023C	FGSG_07076T0
YKL113C	FGSG_10789T0
YOL060C	FGSG_09484T0
YPR029C	FGSG_01893T0
YHR171W	FGSG_10226T0
YOR136W	FGSG_09580T0
YBL091C	FGSG_10320T0	FGSG_06560T0
YGL095C	FGSG_02595T0
YLL011W	FGSG_01446T0
YDR105C	FGSG_01931T0
YFL053W	FGSG_07017T0
YPR003C	FGSG_04242T0
YLR253W	FGSG_09938T0
YKR050W	FGSG_03834T0	FGSG_04057T0
YJL129C	FGSG_03834T0	FGSG_04057T0
YER110C	FGSG_02233T0
YDL132W	FGSG_09616T0
YHR073W	FGSG_09981T0
YGL091C	FGSG_09774T0
YKR028W	FGSG_10524T0
YJL098W	FGSG_10524T0
YDL014W	FGSG_01870T0
YHR068W	FGSG_00323T0
YKL064W	FGSG_00371T0
YJR131W	FGSG_00612T0
YBR220C	FGSG_08805T0
YKL134C	FGSG_06865T0
YOL094C	FGSG_07200T0
YCL059C	FGSG_06203T0
YNL037C	FGSG_05733T0
YNL331C	FGSG_00053T0
YDL243C	FGSG_00053T0
YCR107W	FGSG_00053T0
YJR155W	FGSG_00053T0
YBR058C	FGSG_02640T0
YPL151C	FGSG_01337T0
YLR314C	FGSG_05315T0
YDR128W	FGSG_08557T0
YMR300C	FGSG_05278T0
YNL275W	FGSG_06815T0
YNR032W	FGSG_05281T0
YJL101C	FGSG_09991T0
YHR096C	FGSG_07582T0	FGSG_02978T0
YMR011W	FGSG_07582T0	FGSG_02978T0
YFL011W	FGSG_07582T0	FGSG_02978T0
YHR094C	FGSG_07582T0	FGSG_02978T0
YDR345C	FGSG_07582T0	FGSG_02978T0
YDR342C	FGSG_07582T0	FGSG_02978T0
YDR343C	FGSG_07582T0	FGSG_02978T0
YHR092C	FGSG_07582T0	FGSG_02978T0
YLR081W	FGSG_07582T0	FGSG_02978T0
YOL156W	FGSG_07582T0	FGSG_02978T0
YJL219W	FGSG_07582T0	FGSG_02978T0
YJL214W	FGSG_07582T0	FGSG_02978T0
YEL069C	FGSG_07582T0	FGSG_02978T0
YNR072W	FGSG_07582T0	FGSG_02978T0
YDL245C	FGSG_07582T0	FGSG_02978T0
YJR158W	FGSG_07582T0	FGSG_02978T0
YMR303C	FGSG_10855T0	FGSG_02034T0
YOL086C	FGSG_10855T0	FGSG_02034T0
YBR145W	FGSG_10855T0	FGSG_02034T0
YMR083W	FGSG_10855T0	FGSG_02034T0
YBR011C	FGSG_00496T0
YBL007C	FGSG_01372T0
YOR061W	FGSG_00677T0
YJL167W	FGSG_06784T0
YBR243C	FGSG_09584T0
YDR353W	FGSG_00871T0
YHR106W	FGSG_00871T0
YKL085W	FGSG_02461T0
YDR189W	FGSG_10345T0
YOL034W	FGSG_08702T0
YGR286C	FGSG_00278T0
YLR401C	FGSG_00665T0
YLL055W	FGSG_11571T0
YBL106C	FGSG_00343T0
YPR032W	FGSG_00343T0
YBL063W	FGSG_00697T0
YIL108W	FGSG_06369T0
YDR388W	FGSG_10048T0
YIL091C	FGSG_10076T0
YJR145C	FGSG_08714T0
YHR203C	FGSG_08714T0
YFR028C	FGSG_00543T0
YEL058W	FGSG_01133T0
YKL022C	FGSG_06092T0
YDL103C	FGSG_00872T0
YJR132W	FGSG_08910T0
YJR117W	FGSG_12839T0
YBR034C	FGSG_01134T0
YER141W	FGSG_08760T0
YBR166C	FGSG_04139T0
YJL094C	FGSG_02820T0
YNL220W	FGSG_05187T0
YNL064C	FGSG_06825T0
YIL018W	FGSG_06931T0
YFR031C-A	FGSG_06931T0
YKL212W	FGSG_00688T0
YBR029C	FGSG_04237T0
YJR130C	FGSG_09855T0
YML082W	FGSG_09855T0
YGR211W	FGSG_01470T0
YPR047W	FGSG_01449T0
YMR076C	FGSG_06953T0
YOL145C	FGSG_06948T0
YLR354C	FGSG_08723T0
YGR043C	FGSG_08723T0
YMR302C	FGSG_00836T0
YKL046C	FGSG_07016T0
YMR238W	FGSG_07016T0
YDR365C	FGSG_05686T0
YPR021C	FGSG_07131T0
YOR323C	FGSG_10121T0
YGR123C	FGSG_07395T0
YDR331W	FGSG_09635T0
YHL011C	FGSG_09299T0
YNR043W	FGSG_10424T0
YMR062C	FGSG_06094T0
YHR025W	FGSG_10211T0
YMR131C	FGSG_02700T0
YMR221C	FGSG_01352T0
YKL184W	FGSG_05903T0
YOR160W	FGSG_09780T0
YFL003C	FGSG_05700T0
YLR005W	FGSG_06002T0
YGR192C	FGSG_06257T0
YJR009C	FGSG_06257T0
YJL052W	FGSG_06257T0
YBR031W	FGSG_07186T0
YDR012W	FGSG_07186T0
YKR089C	FGSG_07555T0
YOR081C	FGSG_07555T0
YDL147W	FGSG_09432T0
YKR003W	FGSG_06861T0
YHR001W	FGSG_06861T0
YHR188C	FGSG_02191T0
YOR002W	FGSG_05607T0
YDR208W	FGSG_10792T0
YHL032C	FGSG_03247T0	FGSG_13343T0
YFR004W	FGSG_00781T0
YHR077C	FGSG_01948T0
YDL238C	FGSG_05323T0
YPL042C	FGSG_04484T0
YLR340W	FGSG_06827T0
YKR024C	FGSG_09740T0
YLR195C	FGSG_09397T0
YGR086C	FGSG_00900T0
YPL004C	FGSG_00900T0
YBR094W	FGSG_09516T0
YBR008C	FGSG_02865T0	FGSG_05318T0
YOR074C	FGSG_01063T0
YOR087W	FGSG_04178T0
YMR272C	FGSG_05164T0
YKL197C	FGSG_07104T0
YAL019W	FGSG_01275T0
YLL018C	FGSG_04554T0
YOL140W	FGSG_01573T0
YDR243C	FGSG_06849T0
YER052C	FGSG_07421T0
YDL141W	FGSG_08329T0
YBR017C	FGSG_01854T0
YOR197W	FGSG_09204T0
YDR300C	FGSG_06961T0
YHR033W	FGSG_06961T0
YDR497C	FGSG_08410T0
YOL103W	FGSG_08410T0
YPL031C	FGSG_05393T0
YGR090W	FGSG_06340T0
YOR161C	FGSG_06509T0
YML008C	FGSG_02783T0	FGSG_05740T0
YBR142W	FGSG_05336T0
YBR018C	FGSG_05668T0
YOR176W	FGSG_05316T0
YFL002C	FGSG_10896T0
YOR261C	FGSG_10738T0
YGR231C	FGSG_01119T0
YDR256C	FGSG_02881T0
YML049C	FGSG_07245T0
YDR044W	FGSG_10739T0
YBR179C	FGSG_04113T0
YML042W	FGSG_01924T0
YDR335W	FGSG_06379T0
YCR002C	FGSG_06035T0
YNL138W	FGSG_01923T0
YJL168C	FGSG_05558T0
YKL188C	FGSG_06012T0
YGR185C	FGSG_07436T0
YIR027C	FGSG_10934T0
YLR447C	FGSG_10907T0
YPL131W	FGSG_10010T0
YER078C	FGSG_09309T0
YPL074W	FGSG_09851T0
YER093C	FGSG_04127T0
YAR007C	FGSG_10122T0
YOR348C	FGSG_11250T0
YLR293C	FGSG_01099T0
YOR185C	FGSG_01099T0
YGR012W	FGSG_00903T0
YCL004W	FGSG_09004T0
YLL041C	FGSG_05610T0
YDL058W	FGSG_10717T0
YOR241W	FGSG_00684T0
YHR031C	FGSG_05522T0
YJR007W	FGSG_06220T0
YPL222W	FGSG_05197T0
YHR098C	FGSG_10799T0
YER015W	FGSG_01419T0
YFR048W	FGSG_01498T0
YDR158W	FGSG_08498T0
YCR042C	FGSG_09406T0
YPR103W	FGSG_06886T0
YLR383W	FGSG_09838T0
YMR116C	FGSG_09870T0
YOR142W	FGSG_02030T0
YKL194C	FGSG_00749T0
YPR141C	FGSG_02054T0
YFL047W	FGSG_07433T0
YPR016C	FGSG_05428T0
YCR028C	FGSG_10317T0
YGR194C	FGSG_05507T0
YGL211W	FGSG_08479T0
YPL263C	FGSG_07094T0
YDR099W	FGSG_06847T0
YER177W	FGSG_06847T0
YMR139W	FGSG_07329T0
YDL079C	FGSG_07329T0
YJL095W	FGSG_06326T0
YLR196W	FGSG_00449T0
YGR060W	FGSG_09830T0
YLR377C	FGSG_09280T0
YJR068W	FGSG_01208T0
YLR055C	FGSG_02801T0
YOL030W	FGSG_09980T0
YER049W	FGSG_00590T0
YGR144W	FGSG_02469T0
YER020W	FGSG_09614T0
YHR016C	FGSG_09497T0
YFR024C-A	FGSG_09497T0
YJR072C	FGSG_04038T0
YPL043W	FGSG_02511T0
YBR293W	FGSG_08575T0
YDL128W	FGSG_08758T0
YGR266W	FGSG_01142T0
YGR132C	FGSG_10306T0
YJR005W	FGSG_09735T0
YDR338C	FGSG_12883T0	FGSG_03080T0
YGL003C	FGSG_01908T0
YLR172C	FGSG_09628T0
YDL148C	FGSG_13033T0
YML063W	FGSG_07480T0
YLR441C	FGSG_07480T0
YLL063C	FGSG_07896T0
YNL242W	FGSG_10283T0
YDL022W	FGSG_05023T0
YOL059W	FGSG_05023T0
YGR088W	FGSG_05695T0
YDL231C	FGSG_09510T0
YJL128C	FGSG_08691T0
YIL160C	FGSG_09503T0
YPL029W	FGSG_09022T0
YGL202W	FGSG_01285T0
YBR041W	FGSG_07539T0
YJR110W	FGSG_05432T0
YNL029C	FGSG_02714T0
YIL085C	FGSG_02714T0
YJR139C	FGSG_09284T0
YKR056W	FGSG_10860T0
YGL225W	FGSG_02699T0	FGSG_02598T0
YOR222W	FGSG_08489T0
YPL134C	FGSG_08489T0
YMR277W	FGSG_07853T0
YDL190C	FGSG_11966T0
YLR029C	FGSG_00845T0
YMR121C	FGSG_00845T0
YIL095W	FGSG_05586T0
YNL020C	FGSG_05586T0
YGL184C	FGSG_01932T0
YER003C	FGSG_04481T0
YJL102W	FGSG_05083T0
YNL239W	FGSG_08736T0
YMR092C	FGSG_09956T0
YNL218W	FGSG_12264T0
YGR138C	FGSG_09697T0
YPR156C	FGSG_09697T0
YJL172W	FGSG_00017T0
YDR325W	FGSG_02510T0
YNL183C	FGSG_06206T0
YBR003W	FGSG_10933T0
YER005W	FGSG_04270T0
YHR005C	FGSG_05535T0
YKL103C	FGSG_06133T0
YKR048C	FGSG_07467T0
YMR146C	FGSG_10268T0
YMR096W	FGSG_05035T0
YFL059W	FGSG_05035T0
YNL333W	FGSG_05035T0
YPL048W	FGSG_07401T0
YKL081W	FGSG_07401T0
YKL217W	FGSG_04204T0
YGR253C	FGSG_06159T0
YIR034C	FGSG_10925T0
YPL125W	FGSG_00748T0
YGR157W	FGSG_05066T0
YLR114C	FGSG_09615T0
YGL123W	FGSG_01509T0
YLR248W	FGSG_00786T0
YOR065W	FGSG_00561T0
YBR055C	FGSG_10242T0
YLR247C	FGSG_07413T0
YJR126C	FGSG_00925T0	FGSG_03114T0
YDR375C	FGSG_02769T0
YKL140W	FGSG_08571T0
YPR097W	FGSG_13137T0
YHR108W	FGSG_06350T0
YDR358W	FGSG_06350T0
YGL141W	FGSG_08422T0
YLL045C	FGSG_08478T0
YHL033C	FGSG_08478T0
YDL097C	FGSG_00306T0
YHR048W	FGSG_00226T0
YOR209C	FGSG_00269T0
YLR362W	FGSG_05484T0
YMR012W	FGSG_05387T0
YPL268W	FGSG_05898T0
YFL007W	FGSG_06417T0
YEL052W	FGSG_09624T0
YPL212C	FGSG_06586T0
YGL252C	FGSG_11241T0	FGSG_09212T0
YCR068W	FGSG_02519T0
YDR390C	FGSG_06030T0
YKR069W	FGSG_09448T0
YER126C	FGSG_01135T0
YPL122C	FGSG_08299T0
YHR166C	FGSG_06781T0
YHR190W	FGSG_09381T0
YPL195W	FGSG_07432T0
YAL021C	FGSG_02043T0
YFR002W	FGSG_01429T0
YFL009W	FGSG_02237T0
YDR372C	FGSG_06346T0
YML092C	FGSG_04410T0
YFR014C	FGSG_06878T0
YOL016C	FGSG_06878T0
YFR047C	FGSG_09549T0
YCL009C	FGSG_06282T0
YDR292C	FGSG_08785T0
YJR076C	FGSG_09421T0
YDR120C	FGSG_13626T0
YCL043C	FGSG_11915T0
YDR518W	FGSG_11915T0
YFR006W	FGSG_06496T0
YLR212C	FGSG_09993T0
YGL116W	FGSG_00660T0
YGR285C	FGSG_02785T0
YER107C	FGSG_10280T0
YOL038W	FGSG_07282T0
YMR318C	FGSG_08980T0	FGSG_06619T0
YCR105W	FGSG_08980T0	FGSG_06619T0
YNR019W	FGSG_09863T0
YCR048W	FGSG_09863T0
YJL080C	FGSG_09491T0
YLR208W	FGSG_09271T0
YIR029W	FGSG_12851T0
YJR049C	FGSG_11897T0
YEL041W	FGSG_11897T0
YIR008C	FGSG_06339T0
YKL027W	FGSG_09413T0
YHR003C	FGSG_09413T0
YBL084C	FGSG_05492T0
YEL051W	FGSG_04285T0
YNR012W	FGSG_02476T0
YBR043C	FGSG_10120T0
YNL075W	FGSG_09929T0
YPR069C	FGSG_13725T0
YGR188C	FGSG_01347T0
YHR111W	FGSG_05028T0
YKL181W	FGSG_04261T0
YOL077C	FGSG_04326T0
YJL208C	FGSG_06686T0
YLR075W	FGSG_10246T0
YBR198C	FGSG_02010T0
YHR204W	FGSG_00721T0
YPL050C	FGSG_06856T0
YNL288W	FGSG_09275T0
YOL066C	FGSG_02630T0
YDL036C	FGSG_02630T0
YCR034W	FGSG_07347T0
YJL196C	FGSG_07347T0
YPL145C	FGSG_02771T0
YOR237W	FGSG_02771T0
YJR153W	FGSG_11011T0	FGSG_03194T0
YOR386W	FGSG_00797T0
YMR293C	FGSG_06410T0
YNL207W	FGSG_09784T0
YFL050C	FGSG_02495T0
YOL130W	FGSG_02495T0
YOR157C	FGSG_00367T0
YDR531W	FGSG_08680T0
YDL100C	FGSG_09891T0
YOR243C	FGSG_07294T0
YLR231C	FGSG_04131T0	FGSG_04829T0
YBR287W	FGSG_08690T0
YJR036C	FGSG_06272T0
YPR125W	FGSG_09158T0
YBR020W	FGSG_04085T0
YDR009W	FGSG_04085T0
YDR301W	FGSG_04907T0
YPR042C	FGSG_13028T0
YJR091C	FGSG_13028T0
YEL040W	FGSG_02720T0
YIL162W	FGSG_02339T0
YBR192W	FGSG_08931T0
YPL220W	FGSG_06924T0
YGL135W	FGSG_06924T0
YDR452W	FGSG_01150T0
YHR202W	FGSG_00259T0
YPL088W	FGSG_01809T0
YLR310C	FGSG_05398T0
YOL062C	FGSG_02105T0
YDR332W	FGSG_09790T0
YCL040W	FGSG_08774T0
YDR516C	FGSG_08774T0
YBL037W	FGSG_00824T0
YER053C	FGSG_01230T0
YJL091C	FGSG_00700T0
YIL130W	FGSG_02531T0
YJR078W	FGSG_02657T0
YBR199W	FGSG_07370T0
YNL178W	FGSG_05433T0
YNL317W	FGSG_06687T0
YBR081C	FGSG_06291T0
YDR211W	FGSG_06358T0
YGR054W	FGSG_06353T0
YEL064C	FGSG_04398T0
YFL045C	FGSG_07113T0
YPR041W	FGSG_05425T0
YDR245W	FGSG_13014T0
YOL124C	FGSG_11632T0
YEL050C	FGSG_01290T0
YGR135W	FGSG_05365T0
YKL120W	FGSG_05414T0
YOR090C	FGSG_05205T0
YNL191W	FGSG_06147T0
YLR103C	FGSG_09592T0
YLR186W	FGSG_09853T0
YAL067C	FGSG_03636T0
YGR065C	FGSG_03636T0
YGR056W	FGSG_07964T0
YLR357W	FGSG_07964T0
YGL065C	FGSG_01640T0
YJR095W	FGSG_06566T0
YOR262W	FGSG_05298T0
YML080W	FGSG_07217T0
YGL203C	FGSG_10145T0
YPL140C	FGSG_07295T0
YOR231W	FGSG_07295T0
YLR002C	FGSG_05465T0
YOR184W	FGSG_05221T0
YPL090C	FGSG_00634T0
YBR181C	FGSG_00634T0
YGR255C	FGSG_00375T0
YOR119C	FGSG_06502T0
YIR023W	FGSG_09524T0
YDL040C	FGSG_02774T0
YLL057C	FGSG_01661T0
YMR166C	FGSG_06222T0
YDR226W	FGSG_10737T0
YHL003C	FGSG_05525T0
YKL008C	FGSG_05525T0
YGR184C	FGSG_01194T0
YJR077C	FGSG_01591T0
YDL246C	FGSG_04922T0
YJR159W	FGSG_04922T0
YLR070C	FGSG_04922T0
YNL280C	FGSG_06606T0	FGSG_02346T0
YKR080W	FGSG_00417T0
YBL097W	FGSG_07115T0
YLR319C	FGSG_04366T0
YER061C	FGSG_07226T0
YER148W	FGSG_08427T0
YCR024C	FGSG_10797T0
YGR214W	FGSG_10905T0
YLR048W	FGSG_10905T0
YNL290W	FGSG_06027T0
YHR002W	FGSG_06226T0
YNL083W	FGSG_04356T0
YOR001W	FGSG_06049T0
YIL046W	FGSG_12943T0
YKR076W	FGSG_09688T0
YMR251W	FGSG_09688T0
YGR154C	FGSG_09688T0
YEL047C	FGSG_09341T0
YJR051W	FGSG_09341T0
YPR110C	FGSG_00365T0
YNL169C	FGSG_01865T0
YGL140C	FGSG_05092T0
YLR229C	FGSG_05447T0
YIL003W	FGSG_09034T0
YPR137W	FGSG_06802T0
YIL116W	FGSG_09647T0
YJR013W	FGSG_09385T0
YCR094W	FGSG_10041T0
YNR048W	FGSG_10041T0
YBR087W	FGSG_00329T0
YOR346W	FGSG_01035T0
YOR239W	FGSG_07428T0
YGL097W	FGSG_08173T0
YFR010W	FGSG_08920T0
YDR448W	FGSG_12781T0
YLR056W	FGSG_02502T0
YML086C	FGSG_08694T0
YLR351C	FGSG_10250T0
YOL061W	FGSG_10840T0
YIL047C	FGSG_06139T0
YPL266W	FGSG_05049T0
YMR047C	FGSG_08487T0
YKL068W	FGSG_08487T0
YJL001W	FGSG_05631T0
YMR215W	FGSG_06037T0
YFL030W	FGSG_10893T0
YGR028W	FGSG_01933T0
YKL045W	FGSG_01839T0
YOR271C	FGSG_06636T0
YLR216C	FGSG_10352T0
YJR001W	FGSG_02499T0
YLR206W	FGSG_08485T0
YDL161W	FGSG_08485T0
YHR070W	FGSG_01254T0
YMR250W	FGSG_01572T0
YOR141C	FGSG_06670T0
YDL201W	FGSG_13544T0
YOR005C	FGSG_04154T0
YMR247C	FGSG_04948T0
YOL049W	FGSG_07268T0
YOR181W	FGSG_08656T0
YDR244W	FGSG_01174T0
YFR051C	FGSG_05436T0
YKL174C	FGSG_02439T0	FGSG_06473T0	FGSG_07701T0	FGSG_06551T0
YGL076C	FGSG_02542T0
YPL198W	FGSG_02542T0
YER145C	FGSG_05160T0	FGSG_02143T0
YGL144C	FGSG_12678T0
YDL109C	FGSG_12678T0
YKL114C	FGSG_01348T0
YGL131C	FGSG_06833T0
YKR017C	FGSG_07044T0
YNL104C	FGSG_12952T0
YOR108W	FGSG_12952T0
YJR124C	FGSG_03330T0
YOR145C	FGSG_01345T0
YLR210W	FGSG_07132T0
YDL155W	FGSG_07132T0
YNL172W	FGSG_06074T0
YMR079W	FGSG_10779T0
YKL091C	FGSG_10779T0
YBR247C	FGSG_05229T0
YIL022W	FGSG_02761T0
YNL141W	FGSG_01567T0
YNL273W	FGSG_06814T0
YAL002W	FGSG_11848T0
YDR264C	FGSG_06542T0
YOR034C	FGSG_06542T0
YBR159W	FGSG_05670T0
YKL213C	FGSG_02811T0
YFL016C	FGSG_09768T0
YIL021W	FGSG_01447T0
YHR132C	FGSG_01898T0
YBL033C	FGSG_04473T0
YOR362C	FGSG_00564T0
YMR027W	FGSG_02060T0
YPR201W	FGSG_06579T0
YPR175W	FGSG_09899T0
YJL112W	FGSG_13612T0
YKR036C	FGSG_13612T0
YKR081C	FGSG_01175T0
YJL100W	FGSG_06198T0
YLR004C	FGSG_11079T0	FGSG_04723T0
YBL035C	FGSG_07021T0
YGR171C	FGSG_05909T0
YGR175C	FGSG_06215T0
YNR033W	FGSG_05195T0
YOR272W	FGSG_06821T0
YOL119C	FGSG_02031T0	FGSG_08802T0
YOR306C	FGSG_02031T0	FGSG_08802T0
YDL137W	FGSG_01014T0
YDL192W	FGSG_01014T0
YML074C	FGSG_01059T0
YLR449W	FGSG_01059T0
YBR234C	FGSG_00610T0
YCR009C	FGSG_02092T0
YPL183C	FGSG_00848T0
YPR004C	FGSG_01926T0
YMR244W	FGSG_05085T0
YPR119W	FGSG_01291T0
YGR108W	FGSG_01291T0
YDR364C	FGSG_01399T0
YER094C	FGSG_01236T0
YPL152W	FGSG_01092T0
YJR105W	FGSG_06932T0
YPR118W	FGSG_05053T0
YMR296C	FGSG_07945T0
YJL059W	FGSG_10419T0
YPL030W	FGSG_08879T0
YJL053W	FGSG_01155T0
YKL179C	FGSG_01873T0
YPR165W	FGSG_04400T0
YDR415C	FGSG_05245T0
YMR203W	FGSG_07331T0
YML004C	FGSG_09482T0
YOR132W	FGSG_09600T0
YOR155C	FGSG_11629T0
YBR227C	FGSG_04314T0
YBL052C	FGSG_08481T0
YNL048W	FGSG_10858T0
YMR243C	FGSG_00947T0
YOR316C	FGSG_00947T0
YBL056W	FGSG_10239T0
YER089C	FGSG_10239T0
YPL155C	FGSG_01004T0
YDR049W	FGSG_08845T0
YLR157C	FGSG_10659T0	FGSG_00596T0
YLR158C	FGSG_10659T0	FGSG_00596T0
YLR160C	FGSG_10659T0	FGSG_00596T0
YLR155C	FGSG_10659T0	FGSG_00596T0
YOL055C	FGSG_04128T0
YPL258C	FGSG_04128T0
YPR121W	FGSG_04128T0
YPL209C	FGSG_06959T0	FGSG_02399T0
YKL004W	FGSG_00338T0
YMR001C	FGSG_01271T0
YDL108W	FGSG_07423T0
YJR123W	FGSG_06019T0
YKL059C	FGSG_09892T0
YMR214W	FGSG_10390T0
YFL038C	FGSG_10873T0
YER102W	FGSG_00631T0
YBL072C	FGSG_00631T0
YAL025C	FGSG_05193T0
YGR267C	FGSG_05854T0
YBR061C	FGSG_09300T0
YGL077C	FGSG_11111T0
YHR104W	FGSG_01523T0
YGL186C	FGSG_03477T0
YJL207C	FGSG_06903T0
YLR203C	FGSG_07244T0
YLR019W	FGSG_01527T0
YLL010C	FGSG_01527T0
YPR144C	FGSG_00372T0
YER021W	FGSG_06045T0
YAR015W	FGSG_09453T0
YLR088W	FGSG_07955T0
YGL011C	FGSG_10255T0
YPL214C	FGSG_07264T0
YBR189W	FGSG_08896T0
YPL081W	FGSG_08896T0
YJR152W	FGSG_07584T0	FGSG_03855T0
YCL038C	FGSG_01225T0
YBR074W	FGSG_02079T0
YGR261C	FGSG_05286T0
YLR148W	FGSG_05469T0
YER162C	FGSG_08372T0
YGL112C	FGSG_09011T0
YMR100W	FGSG_07456T0
YGR202C	FGSG_10005T0
YKR084C	FGSG_09466T0
YPR108W	FGSG_08444T0
YAL042W	FGSG_00369T0
YCR047C	FGSG_05728T0
YPL117C	FGSG_09722T0
YNL139C	FGSG_12776T0
YPL171C	FGSG_00065T0	FGSG_03262T0
YHR179W	FGSG_00065T0	FGSG_03262T0
YMR237W	FGSG_04031T0
YOR299W	FGSG_04031T0
YER119C	FGSG_09437T0
YBL089W	FGSG_09437T0
YML102W	FGSG_00667T0
YDR392W	FGSG_05091T0
YEL046C	FGSG_05623T0
YHR128W	FGSG_07475T0
YLR380W	FGSG_07950T0
YGR260W	FGSG_01986T0	FGSG_04431T0	FGSG_03889T0	FGSG_12505T0	FGSG_05238T0	FGSG_07771T0	FGSG_04217T0	FGSG_03646T0	FGSG_01814T0	FGSG_04899T0	FGSG_10809T0	FGSG_03161T0
YDR324C	FGSG_00270T0
YFR021W	FGSG_04297T0
YMR231W	FGSG_01612T0
YHR009C	FGSG_06151T0
YJL039C	FGSG_05518T0
YGR085C	FGSG_01081T0
YPR102C	FGSG_01081T0
YJL133W	FGSG_09849T0
YKR052C	FGSG_09849T0
YPL104W	FGSG_04934T0
YJL088W	FGSG_06281T0
YML001W	FGSG_05141T0
YKL172W	FGSG_07457T0
YPL218W	FGSG_06646T0
YDL154W	FGSG_11941T0
YNL231C	FGSG_05890T0
YNL264C	FGSG_05890T0
YDR050C	FGSG_06702T0
YMR023C	FGSG_05220T0
YBR133C	FGSG_10756T0
YDL056W	FGSG_10384T0
YNL121C	FGSG_09927T0
YHR117W	FGSG_09927T0
YPL242C	FGSG_01497T0
YNL256W	FGSG_09710T0
YIL133C	FGSG_02099T0
YNL069C	FGSG_02099T0
YBR082C	FGSG_10805T0
YDR059C	FGSG_10805T0
YBL098W	FGSG_01395T0
YBR200W	FGSG_05261T0
YBR046C	FGSG_05690T0
YER168C	FGSG_04282T0
YGL083W	FGSG_09513T0
YNL011C	FGSG_06599T0
YMR110C	FGSG_09960T0
YJL115W	FGSG_00350T0
YHL010C	FGSG_08767T0
YLR345W	FGSG_07330T0
YPL260W	FGSG_10367T0
YER060W	FGSG_13426T0
YER060W-A	FGSG_13426T0
YER056C	FGSG_13426T0
YER031C	FGSG_04327T0
YGL210W	FGSG_04327T0
YGR048W	FGSG_06255T0
YNR015W	FGSG_06863T0
YHR066W	FGSG_04027T0
YDR312W	FGSG_04027T0
YBR274W	FGSG_01506T0
YGL169W	FGSG_00506T0
YPL133C	FGSG_01562T0
YNL007C	FGSG_05133T0
YNR006W	FGSG_08545T0
YNL297C	FGSG_13549T0
YNL047C	FGSG_06373T0
YIL105C	FGSG_06373T0
YDL086W	FGSG_00832T0
YDR297W	FGSG_02522T0
YJL176C	FGSG_01925T0
YHL036W	FGSG_03107T0
YDR019C	FGSG_01151T0
YGR189C	FGSG_06873T0
YDL205C	FGSG_08977T0
YJR006W	FGSG_07164T0
YJL204C	FGSG_07422T0
YIL033C	FGSG_09908T0
YBR241C	FGSG_04487T0
YGL104C	FGSG_04487T0
YKL001C	FGSG_01329T0
YCR098C	FGSG_04957T0
YHR011W	FGSG_04384T0
YDL101C	FGSG_07121T0
YPR048W	FGSG_09557T0
YPR011C	FGSG_09865T0
YOR120W	FGSG_08941T0
YDR368W	FGSG_08941T0
YBL061C	FGSG_01273T0
YML021C	FGSG_00911T0
YPR178W	FGSG_00468T0
YOR212W	FGSG_04104T0
YAL041W	FGSG_10511T0
YNL201C	FGSG_06212T0
YER156C	FGSG_09989T0
YKL221W	FGSG_09376T0
YPR161C	FGSG_07409T0
YDR017C	FGSG_01647T0
YLR243W	FGSG_00420T0
YLL006W	FGSG_02596T0
YDL017W	FGSG_07855T0
YJL020C	FGSG_05642T0
YLR420W	FGSG_09577T0
YBL104C	FGSG_06971T0
YOL064C	FGSG_09532T0
YOR202W	FGSG_06093T0
YMR213W	FGSG_09807T0
YPR167C	FGSG_08528T0
YMR226C	FGSG_03648T0	FGSG_04260T0
YDR080W	FGSG_06075T0
YBL064C	FGSG_07536T0
YJL036W	FGSG_09157T0
YPL172C	FGSG_07547T0
YCR023C	FGSG_05119T0	FGSG_09804T0
YIL118W	FGSG_00170T0
YGL205W	FGSG_02287T0
YNL202W	FGSG_00407T0
YDR280W	FGSG_05509T0
YEL024W	FGSG_05251T0
YLR017W	FGSG_08458T0
YLR336C	FGSG_09843T0
YOR334W	FGSG_08660T0
YPR091C	FGSG_08905T0
YNL278W	FGSG_00434T0
YLR187W	FGSG_00434T0
YJL062W	FGSG_02509T0
YJL092W	FGSG_08405T0
YJR002W	FGSG_10033T0
YKL039W	FGSG_05404T0
YHL017W	FGSG_05404T0
YPR132W	FGSG_10733T0
YGR118W	FGSG_10733T0
YBR084C-A	FGSG_13664T0
YBL027W	FGSG_13664T0
YOL120C	FGSG_09866T0
YNL301C	FGSG_09866T0
YDR496C	FGSG_01128T0
YLR361C	FGSG_01846T0
YMR208W	FGSG_05912T0
YGR207C	FGSG_09555T0
YOR091W	FGSG_10829T0
YDR242W	FGSG_10318T0	FGSG_03963T0	FGSG_12442T0	FGSG_08078T0
YLR299W	FGSG_09141T0	FGSG_10859T0
YBR028C	FGSG_00469T0
YBL041W	FGSG_01160T0
YLR166C	FGSG_01257T0
YHR142W	FGSG_02729T0
YML020W	FGSG_02562T0
YNL219C	FGSG_05243T0
YHL002W	FGSG_08492T0
YOR006C	FGSG_06349T0
YDR538W	FGSG_12202T0	FGSG_06435T0
YLR260W	FGSG_12199T0
YOR171C	FGSG_12199T0
YKR066C	FGSG_01245T0
YKL193C	FGSG_01522T0
YBL047C	FGSG_05182T0
YDR416W	FGSG_04284T0
YGR083C	FGSG_06096T0
YJR098C	FGSG_05442T0
YGL103W	FGSG_07856T0
YMR314W	FGSG_05222T0
YBR162C	FGSG_00876T0
YHR112C	FGSG_00454T0
YGL143C	FGSG_04578T0
YBR039W	FGSG_06875T0
YDR214W	FGSG_09535T0
YIL083C	FGSG_08803T0
YJR070C	FGSG_09773T0
YER055C	FGSG_11938T0
YLR167W	FGSG_10941T0
YOR100C	FGSG_09633T0
YNL308C	FGSG_05502T0
YNL022C	FGSG_06776T0
YKR094C	FGSG_01956T0
YIL148W	FGSG_01956T0
YNL257C	FGSG_13018T0
YHR155W	FGSG_13018T0
YJR125C	FGSG_00776T0
YDL153C	FGSG_05556T0
YBR164C	FGSG_06920T0
YCR026C	FGSG_08539T0
YEL016C	FGSG_08539T0
YPR058W	FGSG_06300T0
YBR104W	FGSG_06300T0
YLR130C	FGSG_02589T0
YBL067C	FGSG_01231T0
YER098W	FGSG_01231T0
YGL171W	FGSG_00877T0
YER087W	FGSG_01333T0
YNL073W	FGSG_00875T0
YHR148W	FGSG_10219T0
YPR176C	FGSG_07110T0
YNL227C	FGSG_09857T0
YJL069C	FGSG_00485T0
YDR346C	FGSG_05072T0
YDR427W	FGSG_07956T0
YLR084C	FGSG_07053T0
YIL121W	FGSG_09737T0	FGSG_12141T0	FGSG_10579T0
YIL120W	FGSG_09737T0	FGSG_12141T0	FGSG_10579T0
YNL065W	FGSG_09737T0	FGSG_12141T0	FGSG_10579T0
YDR025W	FGSG_00671T0
YBR048W	FGSG_00671T0
YMR102C	FGSG_02701T0
YKL121W	FGSG_02701T0
YER114C	FGSG_10016T0
YBL085W	FGSG_10016T0
YMR235C	FGSG_00562T0
YDR373W	FGSG_09591T0
YPL063W	FGSG_09359T0
YOR022C	FGSG_13663T0
YHR123W	FGSG_08706T0
YNL130C	FGSG_08706T0
YDL119C	FGSG_01375T0
YGR187C	FGSG_05230T0
YML130C	FGSG_04911T0
YPL111W	FGSG_10967T0
YNL274C	FGSG_12767T0
YOL123W	FGSG_13728T0
YNL031C	FGSG_04290T0
YBR010W	FGSG_04290T0
YLR459W	FGSG_00694T0
YGR163W	FGSG_05438T0
YOR154W	FGSG_02611T0
YML121W	FGSG_05865T0
YHR114W	FGSG_10361T0
YBR291C	FGSG_07875T0
YML065W	FGSG_01336T0
YLR442C	FGSG_01336T0
YGR238C	FGSG_08703T0
YHR158C	FGSG_08703T0
YNL098C	FGSG_09778T0
YOR101W	FGSG_09778T0
YKL080W	FGSG_01328T0
YHR026W	FGSG_05300T0
YFR005C	FGSG_06789T0
YEL027W	FGSG_10002T0
YOR312C	FGSG_01516T0
YMR242C	FGSG_01516T0
YFR050C	FGSG_01200T0
YDL006W	FGSG_04111T0
YDR036C	FGSG_07019T0
YOR094W	FGSG_04483T0
YKL205W	FGSG_06659T0
YJR104C	FGSG_08721T0
YCR004C	FGSG_01403T0
YDR032C	FGSG_01403T0
YGL001C	FGSG_01203T0
YGR047C	FGSG_05376T0
YLR014C	FGSG_05120T0
YHR089C	FGSG_06372T0
YOL152W	FGSG_08579T0
YGR159C	FGSG_11878T0
YLR020C	FGSG_05597T0
YLL012W	FGSG_05597T0
YNL003C	FGSG_04352T0
YDR205W	FGSG_09632T0
YKL024C	FGSG_13064T0
YIL123W	FGSG_01351T0
YKR042W	FGSG_01351T0
YNL066W	FGSG_01351T0
YJL116C	FGSG_01351T0
YPL069C	FGSG_10097T0	FGSG_04591T0
YBR088C	FGSG_01052T0
YBL020W	FGSG_02636T0
YJL121C	FGSG_00589T0
YFL054C	FGSG_03780T0
YKR051W	FGSG_09576T0
YMR093W	FGSG_10060T0
YDR164C	FGSG_09686T0
YDR168W	FGSG_12975T0
YMR220W	FGSG_09764T0
YPR135W	FGSG_10869T0
YBR214W	FGSG_07942T0
YGL056C	FGSG_07942T0
YEL054C	FGSG_12028T0
YDR418W	FGSG_12028T0
YKL150W	FGSG_00926T0
YLR262C	FGSG_02479T0
YDR064W	FGSG_07048T0
YGR216C	FGSG_06057T0
YOR089C	FGSG_05501T0
YMR259C	FGSG_06925T0
YKL013C	FGSG_08919T0
YML110C	FGSG_09239T0
YDR287W	FGSG_01967T0
YHR046C	FGSG_01967T0
YNL067W	FGSG_01154T0
YGL147C	FGSG_01154T0
YDR379W	FGSG_06193T0
YOR127W	FGSG_06193T0
YML026C	FGSG_06893T0
YDR450W	FGSG_06893T0
YDR376W	FGSG_01927T0
YHR008C	FGSG_04454T0
YER026C	FGSG_06370T0
YFL005W	FGSG_06209T0
YCR061W	FGSG_07960T0
YIL020C	FGSG_07313T0
YHR144C	FGSG_10227T0
YNL116W	FGSG_02564T0
YHR115C	FGSG_02564T0
YKR018C	FGSG_03979T0
YJL082W	FGSG_03979T0
YHR200W	FGSG_01123T0
YLR191W	FGSG_00666T0
YBL080C	FGSG_06078T0
YEL056W	FGSG_06798T0
YNL090W	FGSG_04068T0
YJL068C	FGSG_06681T0
YBR110W	FGSG_09631T0
YIL067C	FGSG_07373T0
YKL191W	FGSG_07484T0
YPL227C	FGSG_06214T0
YPL211W	FGSG_06962T0
YNR007C	FGSG_08900T0
YGR279C	FGSG_07944T0
YMR305C	FGSG_07944T0
YJL081C	FGSG_00874T0
YHR086W	FGSG_05737T0
YDR194C	FGSG_12421T0
YDL226C	FGSG_13605T0
YEL037C	FGSG_06767T0
YOL141W	FGSG_04298T0
YHR084W	FGSG_07310T0
YKL190W	FGSG_07404T0
YIL153W	FGSG_09229T0
YPL247C	FGSG_07525T0
YDL117W	FGSG_13130T0
YIL038C	FGSG_13746T0
YKL196C	FGSG_06394T0
YIL144W	FGSG_09262T0
YFL001W	FGSG_10837T0
YIL043C	FGSG_06947T0	FGSG_04852T0
YBL040C	FGSG_01624T0
YDR268W	FGSG_02605T0
YGR149W	FGSG_01909T0
YNR030W	FGSG_01233T0
YPL097W	FGSG_00744T0
YGR278W	FGSG_07214T0
YKL180W	FGSG_01871T0
YJL177W	FGSG_01871T0
YMR313C	FGSG_00520T0
YDL156W	FGSG_07849T0
YMR210W	FGSG_06792T0
YLR330W	FGSG_08653T0
YAL060W	FGSG_03061T0	FGSG_07683T0
YAL061W	FGSG_03061T0	FGSG_07683T0
YBR002C	FGSG_00298T0
YAR003W	FGSG_00915T0
YDL236W	FGSG_06718T0
YLR422W	FGSG_06016T0
YER122C	FGSG_09712T0
YOR245C	FGSG_01349T0
YGL241W	FGSG_05276T0
YDR323C	FGSG_04221T0
YGL130W	FGSG_06951T0
YKR079C	FGSG_06635T0
YLR143W	FGSG_06870T0
YER143W	FGSG_12878T0
YPL237W	FGSG_09966T0
YMR004W	FGSG_12183T0
YKL151C	FGSG_01069T0
YER012W	FGSG_06803T0
YNL181W	FGSG_05870T0
YOL052C	FGSG_09035T0
YER117W	FGSG_00802T0
YBL087C	FGSG_00802T0
YJL084C	FGSG_02738T0
YKR021W	FGSG_02738T0
YPR066W	FGSG_00364T0
YKL002W	FGSG_04112T0
YBR035C	FGSG_09639T0
YOR380W	FGSG_09333T0
YNL279W	FGSG_10742T0
YPR022C	FGSG_09368T0	FGSG_09770T0
YDR400W	FGSG_01037T0
YDR484W	FGSG_01954T0
YMR283C	FGSG_05131T0
YJR025C	FGSG_07058T0
YIL001W	FGSG_09538T0
YEL055C	FGSG_11782T0
YMR143W	FGSG_04136T0
YDL083C	FGSG_04136T0
YJL029C	FGSG_00870T0
YIL034C	FGSG_01226T0
YKR068C	FGSG_02649T0
YCR031C	FGSG_02541T0
YJL191W	FGSG_02541T0
YIL006W	FGSG_10295T0
YEL006W	FGSG_10295T0
YGR284C	FGSG_00538T0
YKL149C	FGSG_00302T0
YBL055C	FGSG_05173T0
YOR007C	FGSG_04091T0
YJL143W	FGSG_06415T0
YJL190C	FGSG_07291T0
YLR367W	FGSG_07291T0
YNL240C	FGSG_00475T0
YDR142C	FGSG_05109T0
YDR339C	FGSG_07199T0
YDL159W	FGSG_09903T0
YKR070W	FGSG_07907T0	FGSG_09881T0
YEL004W	FGSG_01370T0
YDR267C	FGSG_04304T0
YPL078C	FGSG_00373T0
YLR309C	FGSG_02793T0
YHR069C	FGSG_09961T0
YDR155C	FGSG_00777T0
YML078W	FGSG_00777T0
YMR177W	FGSG_05506T0
YPL224C	FGSG_05506T0
YDR191W	FGSG_00460T0
YNL237W	FGSG_02008T0
YDR330W	FGSG_05735T0
YJL127C	FGSG_06307T0
YDL090C	FGSG_08771T0
YNL010W	FGSG_13619T0
YJR075W	FGSG_09425T0
YPL234C	FGSG_08573T0
YKL073W	FGSG_10819T0
YEL034W	FGSG_01955T0
YJR047C	FGSG_01955T0
YIR033W	FGSG_01442T0
YKL020C	FGSG_01442T0
YGR234W	FGSG_04458T0	FGSG_00765T0
YNR038W	FGSG_00961T0
YDR304C	FGSG_07439T0
YGL059W	FGSG_07381T0
YPR157W	FGSG_09986T0
YGR141W	FGSG_09986T0
YML096W	FGSG_00604T0
YOR069W	FGSG_02011T0
YJL125C	FGSG_05964T0
YLR215C	FGSG_05537T0
YMR173W	FGSG_06692T0
YOR281C	FGSG_06406T0
YPR198W	FGSG_11815T0	FGSG_04188T0	FGSG_02322T0	FGSG_08749T0	FGSG_05748T0	FGSG_11092T0	FGSG_09595T0	FGSG_12768T0	FGSG_13971T0	FGSG_07802T0	FGSG_03726T0	FGSG_01584T0	FGSG_07036T0
YKR105C	FGSG_11815T0	FGSG_04188T0	FGSG_02322T0	FGSG_08749T0	FGSG_05748T0	FGSG_11092T0	FGSG_09595T0	FGSG_12768T0	FGSG_13971T0	FGSG_07802T0	FGSG_03726T0	FGSG_01584T0	FGSG_07036T0
YCL069W	FGSG_11815T0	FGSG_04188T0	FGSG_02322T0	FGSG_08749T0	FGSG_05748T0	FGSG_11092T0	FGSG_09595T0	FGSG_12768T0	FGSG_13971T0	FGSG_07802T0	FGSG_03726T0	FGSG_01584T0	FGSG_07036T0
YGR224W	FGSG_11815T0	FGSG_04188T0	FGSG_02322T0	FGSG_08749T0	FGSG_05748T0	FGSG_11092T0	FGSG_09595T0	FGSG_12768T0	FGSG_13971T0	FGSG_07802T0	FGSG_03726T0	FGSG_01584T0	FGSG_07036T0
YOR096W	FGSG_06587T0
YNL096C	FGSG_06587T0
YFL028C	FGSG_07165T0
YPR180W	FGSG_05561T0
YHR168W	FGSG_09745T0
YLR026C	FGSG_08940T0
YDR371W	FGSG_10939T0	FGSG_03591T0	FGSG_10729T0
YBR042C	FGSG_02071T0
YDR018C	FGSG_02071T0
YAL058W	FGSG_00491T0
YER019W	FGSG_01057T0
YOL010W	FGSG_01102T0
YDR083W	FGSG_06161T0
YJL041W	FGSG_06845T0
YBR155W	FGSG_09803T0
YJR133W	FGSG_08275T0
YPL132W	FGSG_10846T0
YPL096W	FGSG_00271T0
YEL021W	FGSG_05156T0
YJR096W	FGSG_03755T0
YLR182W	FGSG_04220T0
YBL082C	FGSG_09653T0
YGL019W	FGSG_08607T0
YGR038W	FGSG_10152T0
YLR350W	FGSG_10152T0
YLR133W	FGSG_09539T0
YDR147W	FGSG_09539T0
YDR386W	FGSG_01132T0
YJR144W	FGSG_08328T0
YDR533C	FGSG_03354T0
YPL280W	FGSG_03354T0
YOR391C	FGSG_03354T0
YMR322C	FGSG_03354T0
YBL003C	FGSG_11627T0
YDR225W	FGSG_11627T0
YAL003W	FGSG_01008T0
YMR061W	FGSG_00349T0
YDR002W	FGSG_04107T0
YPR105C	FGSG_00507T0
YOR296W	FGSG_07119T0
YKL056C	FGSG_02523T0
YHR088W	FGSG_05466T0
YKL069W	FGSG_10062T0
YNR002C	FGSG_09374T0
YCR010C	FGSG_09374T0
YCR019W	FGSG_01921T0
YML097C	FGSG_00581T0
YKL067W	FGSG_05972T0
YNL016W	FGSG_05417T0
YDL064W	FGSG_09935T0
YMR041C	FGSG_08131T0
YPR086W	FGSG_00597T0
YOL033W	FGSG_04122T0
YMR223W	FGSG_07958T0
YDR204W	FGSG_13280T0
YML028W	FGSG_03180T0
YDR453C	FGSG_03180T0
YJR024C	FGSG_00493T0
YER100W	FGSG_08314T0
YDR061W	FGSG_09732T0
YPR055W	FGSG_06999T0
YOR056C	FGSG_09037T0
YLR300W	FGSG_08623T0
YOR190W	FGSG_08623T0
YDR261C	FGSG_08623T0
YOL092W	FGSG_05579T0
YBR147W	FGSG_05579T0
YMR253C	FGSG_07995T0
YPL264C	FGSG_07995T0
YNL055C	FGSG_09933T0
YIL114C	FGSG_09933T0
YEL062W	FGSG_00745T0
YGR276C	FGSG_01167T0
YMR276W	FGSG_00746T0
YMR055C	FGSG_01065T0
YDL052C	FGSG_06642T0
YOL080C	FGSG_04253T0
YNR035C	FGSG_07054T0
YKL025C	FGSG_08928T0
YGL058W	FGSG_12683T0
YEL023C	FGSG_00224T0	FGSG_02667T0
YMR142C	FGSG_08335T0
YDL082W	FGSG_08335T0
YBL050W	FGSG_06277T0
YIL030C	FGSG_06582T0
YBR154C	FGSG_09748T0
YMR022W	FGSG_05977T0
YLR009W	FGSG_06724T0
YNR041C	FGSG_10732T0
YGR152C	FGSG_08817T0
YPL084W	FGSG_05329T0
YGR257C	FGSG_09323T0
YFL040W	FGSG_10921T0	FGSG_01734T0	FGSG_04700T0	FGSG_09052T0	FGSG_07543T0
YIL131C	FGSG_05388T0
YNL068C	FGSG_05388T0
YPL123C	FGSG_03379T0	FGSG_02686T0
YGR241C	FGSG_09167T0
YHR161C	FGSG_09167T0
YBL002W	FGSG_11626T0
YDR224C	FGSG_11626T0
YMR099C	FGSG_01485T0
YDR454C	FGSG_05956T0
YDL206W	FGSG_07114T0
YPL045W	FGSG_02565T0
YJR073C	FGSG_08613T0
YNL168C	FGSG_07057T0
YOR254C	FGSG_06644T0
YGL196W	FGSG_12139T0
YPR107C	FGSG_11865T0
YLR286C	FGSG_08587T0
YKL072W	FGSG_00716T0
YMR053C	FGSG_00716T0
YKL218C	FGSG_10119T0	FGSG_03147T0
YGR024C	FGSG_00914T0
YGR220C	FGSG_01541T0
YPR128C	FGSG_05379T0
YML064C	FGSG_08975T0
YLR427W	FGSG_09888T0
YJL134W	FGSG_06028T0
YKR053C	FGSG_06028T0
YGL142C	FGSG_05545T0
YMR260C	FGSG_08655T0
YLR045C	FGSG_10528T0
YNR054C	FGSG_09761T0
YLL051C	FGSG_08121T0	FGSG_11030T0
YKL220C	FGSG_08121T0	FGSG_11030T0
YOR381W	FGSG_08121T0	FGSG_11030T0
YNR060W	FGSG_08121T0	FGSG_11030T0
YOR384W	FGSG_08121T0	FGSG_11030T0
YBR191W	FGSG_08895T0
YPL079W	FGSG_08895T0
YNL162W	FGSG_10181T0
YHR141C	FGSG_10181T0
[truncated: 1,459 more rows]
