# Supplementary material for: Evolutionary Conservation and Diversification of Puf RNA Binding Proteins and Their mRNA Targets
Source: PLoS Biol. 2015 Nov 20;13(11):e1002307. doi: 10.1371/journal.pbio.1002307 (PMC4654594; doi:10.1371/journal.pbio.1002307)
Supplement: S4 Dataset — (ZIP) [file pbio.1002307.s004.zip › S.cerevisiae.fa_F.oxysporum.fa.txt]

YHR165C	FOXG_10564T0
YJL130C	FOXG_06351T0
YLR106C	FOXG_02159T0
YNR016C	FOXG_02375T0
YDL171C	FOXG_11281T0
YPL231W	FOXG_06391T0
YKL182W	FOXG_06392T0	FOXG_14342T0	FOXG_15138T0
YNL262W	FOXG_07773T0
YKR054C	FOXG_06313T0
YDL140C	FOXG_00887T0
YGL206C	FOXG_09267T0
YMR306W	FOXG_03721T0
YGR032W	FOXG_03721T0
YLR342W	FOXG_03721T0
YKL203C	FOXG_15946T0
YJR066W	FOXG_15946T0
YER172C	FOXG_00178T0
YOR151C	FOXG_10639T0
YBR218C	FOXG_01733T0
YGL062W	FOXG_01733T0
YGL195W	FOXG_05552T0
YBR208C	FOXG_12848T0
YPL082C	FOXG_02073T0
YJR109C	FOXG_00172T0
YKL215C	FOXG_05202T0
YGR271W	FOXG_08213T0
YOR207C	FOXG_00800T0
YPR184W	FOXG_08364T0
YPR010C	FOXG_09260T0
YDR135C	FOXG_09320T0
YAL026C	FOXG_02086T0
YOR326W	FOXG_01424T0
YER166W	FOXG_03410T0
YDR093W	FOXG_03410T0
YGL008C	FOXG_11289T0
YPL036W	FOXG_11289T0
YDR406W	FOXG_13653T0	FOXG_10675T0	FOXG_05904T0	FOXG_13381T0
YOR153W	FOXG_13653T0	FOXG_10675T0	FOXG_05904T0	FOXG_13381T0
YOR328W	FOXG_13653T0	FOXG_10675T0	FOXG_05904T0	FOXG_13381T0
YBL076C	FOXG_12644T0
YNL014W	FOXG_11451T0
YLR249W	FOXG_11451T0
YJR137C	FOXG_10442T0
YEL031W	FOXG_10418T0
YIL125W	FOXG_13932T0
YOR341W	FOXG_13951T0
YNL132W	FOXG_01064T0
YDL126C	FOXG_09364T0
YDL145C	FOXG_03729T0
YNL088W	FOXG_08257T0
YLL040C	FOXG_04892T0
YBR084W	FOXG_05185T0
YGR204W	FOXG_05185T0
YGR218W	FOXG_12830T0
YOR335C	FOXG_00879T0
YLL048C	FOXG_09082T0
YHL035C	FOXG_09082T0
YDR170C	FOXG_11465T0
YLR304C	FOXG_03713T0
YBL022C	FOXG_08526T0
YDL102W	FOXG_01625T0
YMR109W	FOXG_11305T0
YKL129C	FOXG_11305T0
YBR245C	FOXG_05187T0
YMR196W	FOXG_00769T0
YBR023C	FOXG_00113T0
YPL160W	FOXG_07715T0
YIL048W	FOXG_07898T0
YLR305C	FOXG_00230T0
YFR031C	FOXG_08578T0	FOXG_04630T0
YER125W	FOXG_05190T0
YDR457W	FOXG_00950T0
YER171W	FOXG_13947T0
YMR186W	FOXG_04346T0
YPL240C	FOXG_04346T0
YOL021C	FOXG_00205T0
YGL120C	FOXG_12684T0
YER013W	FOXG_09175T0
YLR086W	FOXG_12887T0
YGL150C	FOXG_04350T0
YIL129C	FOXG_08273T0
YPL226W	FOXG_03336T0
YAL005C	FOXG_00795T0
YLL024C	FOXG_00795T0
YER103W	FOXG_00795T0
YBL075C	FOXG_00795T0
YPL167C	FOXG_03622T0
YHR186C	FOXG_03095T0
YNR070W	FOXG_15712T0
YDR011W	FOXG_15712T0
YPL058C	FOXG_15712T0
YPL217C	FOXG_08265T0
YLR398C	FOXG_15627T0
YMR189W	FOXG_03469T0
YDR038C	FOXG_05702T0	FOXG_09046T0	FOXG_06687T0	FOXG_07251T0	FOXG_06575T0	FOXG_10377T0
YDR039C	FOXG_05702T0	FOXG_09046T0	FOXG_06687T0	FOXG_07251T0	FOXG_06575T0	FOXG_10377T0
YDR040C	FOXG_05702T0	FOXG_09046T0	FOXG_06687T0	FOXG_07251T0	FOXG_06575T0	FOXG_10377T0
YMR288W	FOXG_01757T0
YMR080C	FOXG_05494T0
YBL023C	FOXG_10590T0
YCR057C	FOXG_01531T0
YKL148C	FOXG_01544T0
YJL045W	FOXG_01544T0
YNL102W	FOXG_09477T0
YBR295W	FOXG_08388T0
YNL163C	FOXG_10477T0
YMR229C	FOXG_10487T0
YMR162C	FOXG_09087T0	FOXG_00454T0
YER164W	FOXG_01701T0
YLR069C	FOXG_11324T0
YJR045C	FOXG_08555T0
YEL030W	FOXG_08555T0
YGL009C	FOXG_06292T0
YIL126W	FOXG_02107T0
YOR290C	FOXG_02107T0
YAL035W	FOXG_04177T0
YOR330C	FOXG_09377T0
YLR410W	FOXG_08607T0
YDR127W	FOXG_13955T0
YJL034W	FOXG_06163T0
YGL201C	FOXG_10431T0
YJL200C	FOXG_05207T0
YBL105C	FOXG_08410T0
YDR091C	FOXG_01702T0
YDR238C	FOXG_10261T0
YIL143C	FOXG_02136T0	FOXG_13133T0
YNL209W	FOXG_00893T0
YDL229W	FOXG_00893T0
YKL157W	FOXG_03484T0
YHR047C	FOXG_03484T0
YPR074C	FOXG_05349T0
YBR117C	FOXG_05349T0
YNL123W	FOXG_08589T0
YLR272C	FOXG_04072T0
YBR115C	FOXG_11115T0
YDR097C	FOXG_15416T0
YPL086C	FOXG_04376T0
YPL006W	FOXG_05987T0
YGL026C	FOXG_12668T0
YKL104C	FOXG_00190T0
YFR015C	FOXG_02003T0
YLR258W	FOXG_02003T0
YGL022W	FOXG_00621T0
YER091C	FOXG_12759T0
YGL137W	FOXG_07522T0
YDR258C	FOXG_00378T0
YML059C	FOXG_06364T0
YDR334W	FOXG_08785T0
YOL075C	FOXG_12868T0
YPR019W	FOXG_00552T0
YLL026W	FOXG_09418T0
YMR205C	FOXG_06150T0
YHR023W	FOXG_03079T0
YIL078W	FOXG_00137T0
YER036C	FOXG_04351T0
YMR128W	FOXG_07812T0
YGR281W	FOXG_01579T0
YLR153C	FOXG_00734T0	FOXG_10884T0
YLL001W	FOXG_00066T0
YKR001C	FOXG_01628T0
YBL004W	FOXG_00487T0
YJL050W	FOXG_11049T0
YHR074W	FOXG_01512T0
YMR120C	FOXG_00421T0
YLR028C	FOXG_00421T0
YER070W	FOXG_07921T0
YIL066C	FOXG_07921T0
YDR129C	FOXG_05565T0
YGL163C	FOXG_03703T0
YKR009C	FOXG_06347T0	FOXG_17367T0
YBR127C	FOXG_00954T0
YPL012W	FOXG_11157T0
YLR259C	FOXG_07996T0
YGL156W	FOXG_01995T0
YLR129W	FOXG_01751T0
YPR181C	FOXG_04216T0
YPR160W	FOXG_06319T0
YLR384C	FOXG_13875T0
YBR121C	FOXG_01857T0
YMR108W	FOXG_11556T0
YKR031C	FOXG_05506T0
YOL090W	FOXG_08082T0
YBR202W	FOXG_01697T0
YDL215C	FOXG_11520T0
YGL234W	FOXG_10535T0
YGL207W	FOXG_05365T0
YDR212W	FOXG_08456T0
YFR009W	FOXG_06226T0
YGL006W	FOXG_10713T0	FOXG_00193T0	FOXG_15450T0
YDR293C	FOXG_01798T0
YBR038W	FOXG_10443T0
YJL014W	FOXG_07692T0
YOR270C	FOXG_00773T0	FOXG_06861T0	FOXG_16149T0	FOXG_16230T0
YKR086W	FOXG_00605T0
YBR196C	FOXG_07520T0
YDR234W	FOXG_12892T0
YGR124W	FOXG_05490T0
YPR145W	FOXG_05490T0
YLR189C	FOXG_04063T0
YMR049C	FOXG_10250T0
YGR217W	FOXG_00013T0
YJL012C	FOXG_00554T0
YPR080W	FOXG_03515T0
YBR118W	FOXG_03515T0
YBL099W	FOXG_00308T0
YJR016C	FOXG_04395T0
YJR121W	FOXG_13928T0
YJL111W	FOXG_08058T0
YOR291W	FOXG_01428T0
YGR061C	FOXG_06129T0
YEL032W	FOXG_04212T0
YKL165C	FOXG_04197T0
YPL093W	FOXG_08545T0
YJR064W	FOXG_06158T0
YER043C	FOXG_09273T0
YJR035W	FOXG_10569T0
YDR037W	FOXG_03018T0
YBR235W	FOXG_07894T0
YHR183W	FOXG_00279T0
YGR256W	FOXG_00279T0
YGR270W	FOXG_02195T0
YMR089C	FOXG_02008T0
YLR419W	FOXG_01658T0
YJL033W	FOXG_09190T0
YCL030C	FOXG_00827T0
YGR116W	FOXG_05520T0
YFL037W	FOXG_06228T0
YDR430C	FOXG_07604T0
YIL142W	FOXG_08842T0
YML075C	FOXG_05833T0
YLR450W	FOXG_05833T0
YMR290C	FOXG_13886T0
YPL119C	FOXG_02019T0
YOR204W	FOXG_02019T0
YKL210W	FOXG_08381T0
YFL039C	FOXG_01569T0
YFL008W	FOXG_04230T0
YJL074C	FOXG_02072T0
YLR382C	FOXG_01672T0
YOL006C	FOXG_01952T0
YML085C	FOXG_00956T0
YML124C	FOXG_00956T0
YDL143W	FOXG_00497T0
YJR143C	FOXG_00440T0
YDR291W	FOXG_04183T0
YNL106C	FOXG_00144T0
YOR109W	FOXG_00144T0
YER025W	FOXG_01983T0
YFR019W	FOXG_01168T0
YKL145W	FOXG_00496T0
YHL016C	FOXG_12291T0
YMR301C	FOXG_12846T0
YDR341C	FOXG_02384T0
YHR091C	FOXG_02384T0
YBR114W	FOXG_07602T0
YLR058C	FOXG_08042T0
YHR027C	FOXG_08277T0
YNR031C	FOXG_00643T0
YCR073C	FOXG_00643T0
YNL192W	FOXG_05078T0
YIL075C	FOXG_15464T0
YOR211C	FOXG_01434T0
YBR248C	FOXG_05335T0
YDR188W	FOXG_08065T0
YBR126C	FOXG_07756T0
YML056C	FOXG_00823T0
YLR432W	FOXG_00823T0
YHR216W	FOXG_00823T0
YOR356W	FOXG_03221T0
YNL112W	FOXG_11505T0
YEL011W	FOXG_13927T0
YLR175W	FOXG_01603T0
YNL287W	FOXG_03553T0
YFL036W	FOXG_09183T0
YBL015W	FOXG_02924T0
YJL005W	FOXG_00154T0
YDL164C	FOXG_09448T0
YDL160C	FOXG_12722T0
YDL031W	FOXG_08293T0
YGL238W	FOXG_01631T0
YDR172W	FOXG_03419T0
YPL235W	FOXG_08009T0
YPL110C	FOXG_11239T0
YLR389C	FOXG_01908T0	FOXG_12571T0	FOXG_12622T0	FOXG_13969T0	FOXG_17054T0
YNR013C	FOXG_13901T0
YKL035W	FOXG_00536T0
YDR190C	FOXG_07899T0
YFR030W	FOXG_03261T0
YGR264C	FOXG_03185T0
YHR164C	FOXG_06205T0
YNR001C	FOXG_11291T0
YCR005C	FOXG_11291T0
YNL321W	FOXG_11097T0
YCR011C	FOXG_11327T0
YNL104C	FOXG_02315T0
YOR108W	FOXG_02315T0
YNL250W	FOXG_01038T0
YJR065C	FOXG_12791T0
YNL189W	FOXG_01659T0
YBR229C	FOXG_07678T0
YOL004W	FOXG_05922T0
YLR060W	FOXG_09467T0
YNL325C	FOXG_11341T0
YLR289W	FOXG_10643T0
YOR117W	FOXG_10252T0
YBR143C	FOXG_01893T0
YJL008C	FOXG_02064T0
YBR169C	FOXG_04178T0
YPL106C	FOXG_04178T0
YDR270W	FOXG_11217T0	FOXG_12226T0
YDR283C	FOXG_07881T0
YOR217W	FOXG_00737T0
YLR347C	FOXG_06148T0
YDR394W	FOXG_12696T0
YGR254W	FOXG_00035T0
YHR174W	FOXG_00035T0
YML035C	FOXG_00003T0
YNL061W	FOXG_07993T0
YAL038W	FOXG_15445T0
YOR347C	FOXG_15445T0
YDL066W	FOXG_05055T0
YNR053C	FOXG_11329T0
YDL095W	FOXG_03668T0
YDL093W	FOXG_03668T0
YHR020W	FOXG_08457T0
YBR097W	FOXG_06373T0
YPL262W	FOXG_03085T0
YCL017C	FOXG_05357T0
YOR063W	FOXG_08040T0
YEL013W	FOXG_09067T0
YFL018C	FOXG_08155T0
YDL084W	FOXG_03138T0
YLR240W	FOXG_03324T0
YER065C	FOXG_05529T0
YFL033C	FOXG_00074T0
YDL029W	FOXG_13729T0
YHR028C	FOXG_09266T0
YDR062W	FOXG_11535T0
YFL034W	FOXG_00615T0
YGL125W	FOXG_06273T0
YMR058W	FOXG_07915T0	FOXG_02846T0
YGL048C	FOXG_11098T0
YLR454W	FOXG_10470T0
YKR039W	FOXG_00434T0	FOXG_17777T0	FOXG_16883T0	FOXG_16899T0
YAL048C	FOXG_03243T0
YML123C	FOXG_03789T0	FOXG_17519T0	FOXG_09224T0
YLR378C	FOXG_09081T0
YIL074C	FOXG_01425T0
YER081W	FOXG_01425T0
YHR205W	FOXG_00582T0
YDR074W	FOXG_03746T0
YPL040C	FOXG_01014T0
YLL008W	FOXG_02317T0
YLR113W	FOXG_06318T0
YOR014W	FOXG_07616T0
YLR138W	FOXG_11541T0
YML057W	FOXG_07814T0
YLR433C	FOXG_07814T0
YGR100W	FOXG_03068T0
YOR187W	FOXG_01618T0
YAR042W	FOXG_03401T0
YDL019C	FOXG_03401T0
YGR125W	FOXG_00387T0	FOXG_15879T0	FOXG_15020T0	FOXG_14460T0
YDR502C	FOXG_00630T0
YLR180W	FOXG_00630T0
YGL245W	FOXG_13642T0
YDL178W	FOXG_02132T0
YEL071W	FOXG_02132T0
YER133W	FOXG_02183T0
YNL241C	FOXG_00106T0
YMR304W	FOXG_01534T0
YBR080C	FOXG_12838T0
YLR355C	FOXG_05288T0
YHR170W	FOXG_08324T0
YDR001C	FOXG_05530T0
YBR001C	FOXG_05530T0
YHR037W	FOXG_00249T0	FOXG_05871T0
YJL212C	FOXG_10101T0
YLR197W	FOXG_12883T0
YDR232W	FOXG_02151T0
YML072C	FOXG_01937T0
YOR375C	FOXG_01626T0
YAL062W	FOXG_01626T0
YLR188W	FOXG_04248T0
YDL195W	FOXG_08014T0
YPL265W	FOXG_11029T0
YPR024W	FOXG_11236T0
YPL207W	FOXG_08238T0
YOR374W	FOXG_00928T0
YER073W	FOXG_00928T0
YOL057W	FOXG_00376T0
YLR303W	FOXG_11296T0	FOXG_15240T0
YOR133W	FOXG_05920T0
YDR385W	FOXG_05920T0
YDR023W	FOXG_11429T0
YPR002W	FOXG_03569T0
YOR259C	FOXG_00191T0
YKR059W	FOXG_01985T0
YJL138C	FOXG_01985T0
YPL023C	FOXG_01673T0
YHR042W	FOXG_08274T0	FOXG_07461T0
YLR083C	FOXG_08403T0
YDR107C	FOXG_08403T0
YMR015C	FOXG_04166T0	FOXG_09685T0
YLR032W	FOXG_10321T0
YKL209C	FOXG_15452T0
YJL153C	FOXG_05484T0
YOR168W	FOXG_10491T0
YOR027W	FOXG_01090T0
YFL022C	FOXG_00286T0
YDR109C	FOXG_11284T0
YJL141C	FOXG_09480T0
YPR112C	FOXG_00851T0
YLL031C	FOXG_09297T0
YGL190C	FOXG_00006T0
YDR456W	FOXG_09382T0
YJR033C	FOXG_12640T0
YOR048C	FOXG_12636T0
YBL039C	FOXG_03786T0
YJR103W	FOXG_03786T0
YMR266W	FOXG_09230T0
YHR039C	FOXG_03411T0
YDL168W	FOXG_05205T0
YHL030W	FOXG_08761T0
YNL045W	FOXG_05217T0
YNL238W	FOXG_05775T0
YFR044C	FOXG_05532T0
YKL211C	FOXG_09352T0
YER086W	FOXG_01161T0
YER165W	FOXG_03218T0
YLR276C	FOXG_10293T0
YCR072C	FOXG_08701T0
YBL017C	FOXG_00432T0
YJL222W	FOXG_00432T0
YIL173W	FOXG_00432T0
YNR065C	FOXG_00432T0
YML126C	FOXG_05976T0
YHR072W	FOXG_07651T0
YJL154C	FOXG_10289T0
YHR019C	FOXG_03584T0
YBR006W	FOXG_00814T0	FOXG_02077T0
YNL298W	FOXG_01858T0
YPR006C	FOXG_01303T0
YML016C	FOXG_00811T0
YDR436W	FOXG_00811T0
YOR093C	FOXG_02313T0
YPR033C	FOXG_01944T0
YFR053C	FOXG_00556T0
YGL253W	FOXG_00556T0
YPR111W	FOXG_03164T0
YGR092W	FOXG_03164T0
YGL027C	FOXG_07965T0
YPL091W	FOXG_07937T0
YLL029W	FOXG_10516T0
YIL166C	FOXG_11045T0
YLR386W	FOXG_08157T0
YPR088C	FOXG_09025T0
YGR019W	FOXG_09337T0	FOXG_02078T0
YPL259C	FOXG_09041T0
YCL057W	FOXG_08469T0
YNL059C	FOXG_08220T0
YOR310C	FOXG_12843T0
YER136W	FOXG_08544T0
YNL329C	FOXG_09292T0
YGR200C	FOXG_01566T0
YDR021W	FOXG_07544T0
YCR053W	FOXG_08718T0
YOL098C	FOXG_07607T0
YOL157C	FOXG_08942T0	FOXG_04865T0
YIL172C	FOXG_08942T0	FOXG_04865T0
YJL221C	FOXG_08942T0	FOXG_04865T0
YGR287C	FOXG_08942T0	FOXG_04865T0
YBR299W	FOXG_08942T0	FOXG_04865T0
YGR292W	FOXG_08942T0	FOXG_04865T0
YJL216C	FOXG_08942T0	FOXG_04865T0
YDL188C	FOXG_08241T0
YDL134C	FOXG_08241T0
YGL078C	FOXG_10616T0
YDL060W	FOXG_13831T0
YMR129W	FOXG_08114T0
YLR429W	FOXG_02102T0
YML054C	FOXG_06399T0
YDR539W	FOXG_13395T0	FOXG_02622T0
YDR141C	FOXG_01721T0
YDL055C	FOXG_03030T0
YGR245C	FOXG_11112T0
YMR170C	FOXG_03898T0	FOXG_01338T0	FOXG_16973T0	FOXG_17238T0	FOXG_10011T0	FOXG_11443T0	FOXG_04303T0
YMR169C	FOXG_03898T0	FOXG_01338T0	FOXG_16973T0	FOXG_17238T0	FOXG_10011T0	FOXG_11443T0	FOXG_04303T0
YHR113W	FOXG_02286T0
YNL082W	FOXG_04204T0
YLR044C	FOXG_08146T0
YLR134W	FOXG_08146T0
YGR087C	FOXG_08146T0
YDL080C	FOXG_08146T0
YGL099W	FOXG_01608T0
YLR359W	FOXG_16942T0
YPL022W	FOXG_03142T0
YKL060C	FOXG_10275T0
YLR274W	FOXG_02046T0
YIR007W	FOXG_08077T0
YBR170C	FOXG_00173T0
YAL023C	FOXG_11176T0
YOR321W	FOXG_11176T0
YGR199W	FOXG_11176T0
YIR031C	FOXG_03099T0
YNL117W	FOXG_03099T0
YDR060W	FOXG_00052T0
YKL029C	FOXG_01142T0
YPR194C	FOXG_04899T0	FOXG_09941T0
YHR030C	FOXG_05092T0
YCR017C	FOXG_07778T0
YER178W	FOXG_09447T0
YPR173C	FOXG_12912T0
YNR050C	FOXG_00713T0
YNR055C	FOXG_10380T0
YJR010W	FOXG_03600T0
YLR087C	FOXG_06277T0
YFL055W	FOXG_10278T0
YML100W	FOXG_08700T0
YMR261C	FOXG_08700T0
YLR409C	FOXG_08605T0
YKR097W	FOXG_03418T0
YBR025C	FOXG_10282T0
YIL109C	FOXG_08139T0
YNL049C	FOXG_08139T0
YKL135C	FOXG_08069T0
YOR303W	FOXG_06251T0
YDL047W	FOXG_11250T0
YMR008C	FOXG_04412T0	FOXG_06592T0	FOXG_07234T0	FOXG_06667T0
YMR006C	FOXG_04412T0	FOXG_06592T0	FOXG_07234T0	FOXG_06667T0
YOL011W	FOXG_04412T0	FOXG_06592T0	FOXG_07234T0	FOXG_06667T0
YMR300C	FOXG_08429T0
YKR093W	FOXG_09811T0
YJL155C	FOXG_13893T0
YGR173W	FOXG_07885T0
YGR121C	FOXG_00527T0
YPR138C	FOXG_00527T0
YKL126W	FOXG_07521T0
YMR104C	FOXG_07521T0
YGL077C	FOXG_10901T0
YNR008W	FOXG_08128T0
YLR117C	FOXG_00085T0
YDR294C	FOXG_13821T0
YPL154C	FOXG_12714T0
YGR252W	FOXG_01180T0	FOXG_14847T0	FOXG_14895T0
YHR018C	FOXG_01957T0
YHR007C	FOXG_00394T0	FOXG_11545T0
YLR241W	FOXG_08369T0
YPL184C	FOXG_09455T0
YIR028W	FOXG_08430T0
YBR021W	FOXG_08430T0
YBL042C	FOXG_08430T0
YGR103W	FOXG_01019T0
YKR002W	FOXG_09517T0
YOR206W	FOXG_01165T0
YNL212W	FOXG_07757T0
YJL087C	FOXG_10255T0
YAL012W	FOXG_00214T0
YGR155W	FOXG_02418T0
YBR296C	FOXG_10687T0	FOXG_11110T0
YNR073C	FOXG_09794T0
YEL070W	FOXG_09794T0
YER082C	FOXG_13830T0
YER090W	FOXG_02436T0
YMR217W	FOXG_03059T0
YOL023W	FOXG_08101T0
YGR210C	FOXG_05500T0
YAL016W	FOXG_09468T0
YGL055W	FOXG_08523T0
YLR438W	FOXG_09346T0
YBL079W	FOXG_09211T0
YER105C	FOXG_09211T0
YPL147W	FOXG_11187T0
YMR216C	FOXG_15645T0
YLL028W	FOXG_13864T0
YBL030C	FOXG_07727T0
YBR085W	FOXG_07727T0
YMR056C	FOXG_07727T0
YBR222C	FOXG_05037T0
YNR067C	FOXG_03014T0
YHR065C	FOXG_11626T0
YGL012W	FOXG_05355T0	FOXG_16547T0
YHR208W	FOXG_06208T0
YJR148W	FOXG_06208T0
YGL084C	FOXG_05906T0
YPL189W	FOXG_05906T0
YGR145W	FOXG_03237T0
YDR477W	FOXG_05528T0
YGR244C	FOXG_12819T0
YOR244W	FOXG_11372T0
YAL053W	FOXG_05239T0
YOR365C	FOXG_05239T0
YNL154C	FOXG_05428T0
YHR135C	FOXG_05428T0
YIL147C	FOXG_05363T0
YJL197W	FOXG_01907T0
YDL244W	FOXG_11035T0
YFL058W	FOXG_11035T0
YJR156C	FOXG_11035T0
YNL332W	FOXG_11035T0
YDR536W	FOXG_15291T0	FOXG_07516T0
YCL054W	FOXG_01433T0
YOR128C	FOXG_04841T0
YDR122W	FOXG_05966T0
YLR096W	FOXG_05966T0
YDR035W	FOXG_00577T0
YBL011W	FOXG_03023T0
YNL142W	FOXG_04437T0
YFR038W	FOXG_09185T0
YGL148W	FOXG_11059T0
YNL220W	FOXG_08747T0
YPR189W	FOXG_08074T0
YEL060C	FOXG_01284T0
YJL109C	FOXG_02155T0
YNL247W	FOXG_07665T0
YGR289C	FOXG_08943T0	FOXG_12672T0	FOXG_04866T0	FOXG_09915T0	FOXG_13215T0
YBR298C	FOXG_08943T0	FOXG_12672T0	FOXG_04866T0	FOXG_09915T0	FOXG_13215T0
YJR160C	FOXG_08943T0	FOXG_12672T0	FOXG_04866T0	FOXG_09915T0	FOXG_13215T0
YDL247W	FOXG_08943T0	FOXG_12672T0	FOXG_04866T0	FOXG_09915T0	FOXG_13215T0
YDL240W	FOXG_00185T0
YBL063W	FOXG_01021T0
YGL167C	FOXG_00122T0
YBR281C	FOXG_03812T0
YLR277C	FOXG_00774T0
YPL204W	FOXG_03065T0
YNR047W	FOXG_13852T0
YCR091W	FOXG_13852T0
YHR079C	FOXG_08844T0
YBR112C	FOXG_08041T0
YKL146W	FOXG_07895T0
YHR120W	FOXG_01997T0
YIL155C	FOXG_13941T0	FOXG_10002T0
YDR481C	FOXG_11482T0
YER095W	FOXG_00234T0
YIL107C	FOXG_11267T0
YPL028W	FOXG_05921T0	FOXG_16673T0	FOXG_16735T0
YPL008W	FOXG_04075T0
YAR035W	FOXG_00798T0
YML010W	FOXG_15441T0
YDL174C	FOXG_01032T0	FOXG_02524T0
YOL058W	FOXG_13797T0	FOXG_07808T0
YER006W	FOXG_00204T0
YBR079C	FOXG_02180T0
YLR163C	FOXG_00825T0
YGR233C	FOXG_11168T0
YLL055W	FOXG_13793T0	FOXG_12325T0
YDR256C	FOXG_08697T0
YJR040W	FOXG_06370T0
YMR309C	FOXG_10573T0
YEL063C	FOXG_12324T0	FOXG_02459T0
YNL270C	FOXG_12324T0	FOXG_02459T0
YNL268W	FOXG_12324T0	FOXG_02459T0
YKR038C	FOXG_01487T0
YPL019C	FOXG_11282T0
YFL004W	FOXG_11282T0
YMR165C	FOXG_00828T0
YNL243W	FOXG_03618T0
YNL331C	FOXG_08733T0
YDL243C	FOXG_08733T0
YCR107W	FOXG_08733T0
YJR155W	FOXG_08733T0
YBR237W	FOXG_00368T0
YNL071W	FOXG_11462T0
YGL119W	FOXG_01511T0
YMR145C	FOXG_11507T0
YDL085W	FOXG_11507T0
YHR107C	FOXG_01532T0
YHL007C	FOXG_06188T0
YOR067C	FOXG_10557T0
YOR196C	FOXG_06134T0
YML069W	FOXG_10546T0
YDL198C	FOXG_00963T0
YBR094W	FOXG_06212T0
YNL277W	FOXG_09225T0
YMR241W	FOXG_11292T0
YAL017W	FOXG_01842T0
YOL045W	FOXG_01842T0
YGL040C	FOXG_05445T0
YOL097C	FOXG_05268T0
YOR099W	FOXG_08407T0
YLR244C	FOXG_11318T0
YJL129C	FOXG_02137T0
YNL006W	FOXG_05169T0
YBR220C	FOXG_03509T0
YEL065W	FOXG_03843T0
YOR165W	FOXG_00790T0
YBL016W	FOXG_08140T0
YOR046C	FOXG_05321T0
YJL060W	FOXG_11148T0
YBR294W	FOXG_04144T0
YLR092W	FOXG_04144T0
YOR388C	FOXG_07841T0	FOXG_07154T0
YIL103W	FOXG_00953T0
YKL017C	FOXG_01959T0
YLL039C	FOXG_03025T0
YDL234C	FOXG_07946T0
YGL236C	FOXG_10507T0
YHR024C	FOXG_10485T0
YKR050W	FOXG_16842T0	FOXG_06683T0	FOXG_07247T0	FOXG_06579T0	FOXG_11590T0
YHR064C	FOXG_03156T0
YOR136W	FOXG_06282T0
YBR221C	FOXG_15628T0
YCR008W	FOXG_01880T0
YLR222C	FOXG_02035T0
YOL094C	FOXG_01597T0
YHR171W	FOXG_05141T0
YIL094C	FOXG_11323T0
YLL034C	FOXG_12816T0
YKL064W	FOXG_00685T0
YPR029C	FOXG_04241T0
YOR348C	FOXG_09951T0	FOXG_13296T0
YBR011C	FOXG_00560T0
YBR286W	FOXG_02433T0
YHR073W	FOXG_05332T0
YJL101C	FOXG_05341T0
YPL109C	FOXG_03437T0
YPR035W	FOXG_05182T0
YNL021W	FOXG_13914T0
YDL007W	FOXG_04360T0
YPR003C	FOXG_11386T0
YJL098W	FOXG_04897T0
YKR028W	FOXG_04897T0
YDR105C	FOXG_04201T0
YML042W	FOXG_04209T0
YBL091C	FOXG_05085T0	FOXG_02399T0
YPL151C	FOXG_00047T0
YBR058C	FOXG_10614T0
YGL095C	FOXG_10506T0
YKL134C	FOXG_01961T0
YDR189W	FOXG_05057T0
YOL034W	FOXG_03097T0
YNL037C	FOXG_08758T0
YKL085W	FOXG_10419T0
YDL138W	FOXG_10620T0	FOXG_11753T0	FOXG_14382T0	FOXG_15100T0	FOXG_04626T0
YDL194W	FOXG_10620T0	FOXG_11753T0	FOXG_14382T0	FOXG_15100T0	FOXG_04626T0
YJR131W	FOXG_00435T0
YBL106C	FOXG_00717T0
YPR032W	FOXG_00717T0
YJR132W	FOXG_03641T0
YLR253W	FOXG_05486T0
YER047C	FOXG_08163T0
YOR061W	FOXG_00997T0
YDR388W	FOXG_05358T0
YCL059C	FOXG_08506T0
YMR083W	FOXG_12790T0	FOXG_04369T0	FOXG_07163T0
YMR303C	FOXG_12790T0	FOXG_04369T0	FOXG_07163T0
YOL086C	FOXG_12790T0	FOXG_04369T0	FOXG_07163T0
YBR145W	FOXG_12790T0	FOXG_04369T0	FOXG_07163T0
YHL040C	FOXG_05856T0
YHL047C	FOXG_05856T0
YCL073C	FOXG_05856T0
YKR106W	FOXG_05856T0
YLR027C	FOXG_08326T0
YJR130C	FOXG_08167T0
YML082W	FOXG_08167T0
YDL103C	FOXG_00832T0
YFR028C	FOXG_00512T0
YHR068W	FOXG_00745T0
YLR314C	FOXG_06384T0
YEL036C	FOXG_11346T0
YDR353W	FOXG_00831T0
YHR106W	FOXG_00831T0
YBR243C	FOXG_06286T0
YLR195C	FOXG_06099T0
YGR090W	FOXG_08092T0
YLL011W	FOXG_11266T0
YJL094C	FOXG_15678T0
YGR286C	FOXG_01182T0
YBL008W	FOXG_06416T0
YDR365C	FOXG_09191T0
YJR117W	FOXG_07606T0
YIL082W-A	FOXG_17760T0	FOXG_17761T0
YGR109W-B	FOXG_17760T0	FOXG_17761T0
YIR002C	FOXG_00507T0
YJL167W	FOXG_02039T0
YGR211W	FOXG_11243T0
YHR096C	FOXG_15360T0	FOXG_12267T0
YMR011W	FOXG_15360T0	FOXG_12267T0
YFL011W	FOXG_15360T0	FOXG_12267T0
YHR094C	FOXG_15360T0	FOXG_12267T0
YDR345C	FOXG_15360T0	FOXG_12267T0
YDR342C	FOXG_15360T0	FOXG_12267T0
YDR343C	FOXG_15360T0	FOXG_12267T0
YHR092C	FOXG_15360T0	FOXG_12267T0
YLR081W	FOXG_15360T0	FOXG_12267T0
YOL156W	FOXG_15360T0	FOXG_12267T0
YJL219W	FOXG_15360T0	FOXG_12267T0
YJL214W	FOXG_15360T0	FOXG_12267T0
YEL069C	FOXG_15360T0	FOXG_12267T0
YNR072W	FOXG_15360T0	FOXG_12267T0
YDL245C	FOXG_15360T0	FOXG_12267T0
YJR158W	FOXG_15360T0	FOXG_12267T0
YJR145C	FOXG_03083T0
YHR203C	FOXG_03083T0
YKL212W	FOXG_01012T0
YER141W	FOXG_03017T0
YCR084C	FOXG_10529T0
YLR354C	FOXG_03074T0
YGR043C	FOXG_03074T0
YEL058W	FOXG_00256T0
YHR077C	FOXG_04180T0
YNL064C	FOXG_02000T0
YKL022C	FOXG_07802T0
YIL018W	FOXG_01889T0
YFR031C-A	FOXG_01889T0
YIL046W	FOXG_02370T0
YIL091C	FOXG_05440T0
YKR024C	FOXG_08318T0
YMR272C	FOXG_07910T0
YNL275W	FOXG_02009T0
YBR029C	FOXG_11391T0
YBR031W	FOXG_01615T0
YDR012W	FOXG_01615T0
YHR169W	FOXG_02116T0
YHR188C	FOXG_04113T0
YPR021C	FOXG_01669T0
YGR123C	FOXG_01509T0
YLR005W	FOXG_07707T0
YDL141W	FOXG_03496T0
YDR331W	FOXG_06334T0
YHL011C	FOXG_05939T0
YKL184W	FOXG_07603T0
YPR047W	FOXG_11263T0
YHR025W	FOXG_05127T0
YDR208W	FOXG_12724T0
YOR197W	FOXG_06044T0	FOXG_08118T0
YBR034C	FOXG_00255T0
YGL194C	FOXG_00027T0
YNR043W	FOXG_04972T0
YMR131C	FOXG_10350T0
YGR274C	FOXG_05888T0
YKL046C	FOXG_01791T0	FOXG_12215T0	FOXG_04628T0
YMR238W	FOXG_01791T0	FOXG_12215T0	FOXG_04628T0
YMR221C	FOXG_00029T0
YMR062C	FOXG_07804T0
YOR087W	FOXG_11454T0
YDL148C	FOXG_01829T0
YDL147W	FOXG_06118T0
YOR323C	FOXG_05285T0
YFL053W	FOXG_11580T0
YML008C	FOXG_15629T0	FOXG_08765T0
YBR017C	FOXG_04281T0
YOR074C	FOXG_00359T0
YLR340W	FOXG_01998T0
YMR076C	FOXG_01863T0
YOR161C	FOXG_02460T0
YOR002W	FOXG_09280T0
YDL001W	FOXG_02066T0
YGR185C	FOXG_01456T0
YPL042C	FOXG_13730T0
YBR160W	FOXG_16211T0	FOXG_06842T0	FOXG_16169T0	FOXG_06877T0	FOXG_16133T0	FOXG_16245T0	FOXG_06534T0	FOXG_06733T0	FOXG_07291T0	FOXG_06983T0	FOXG_17471T0	FOXG_12313T0
YKR003W	FOXG_01965T0
YHR001W	FOXG_01965T0
YAR007C	FOXG_05284T0
YDL132W	FOXG_06323T0
YPL009C	FOXG_03056T0
YIR027C	FOXG_12869T0
YGR086C	FOXG_00871T0
YPL004C	FOXG_00871T0
YOL140W	FOXG_11133T0
YBR132C	FOXG_05903T0	FOXG_11450T0	FOXG_03828T0	FOXG_02610T0	FOXG_15791T0
YFR004W	FOXG_01115T0
YPL043W	FOXG_10541T0
YOR160W	FOXG_08280T0
YDR300C	FOXG_01854T0
YHR033W	FOXG_01854T0
YGR231C	FOXG_00270T0
YDL238C	FOXG_06393T0
YBR179C	FOXG_11523T0
YCL018W	FOXG_07826T0
YCL004W	FOXG_09060T0
YPL131W	FOXG_05398T0
YPL031C	FOXG_09513T0
YOR261C	FOXG_12662T0
YDR497C	FOXG_02680T0	FOXG_03209T0	FOXG_04655T0
YOL103W	FOXG_02680T0	FOXG_03209T0	FOXG_04655T0
YKR089C	FOXG_15405T0
YOR081C	FOXG_15405T0
YDR128W	FOXG_03369T0
YBR142W	FOXG_06406T0
YLR447C	FOXG_12842T0
YBR018C	FOXG_09214T0
YDR044W	FOXG_12664T0
YNL138W	FOXG_04210T0
YFL002C	FOXG_12832T0
YLR293C	FOXG_00296T0
YOR185C	FOXG_00296T0
YML049C	FOXG_02171T0
YER078C	FOXG_05925T0
YNR032W	FOXG_08426T0
YHR098C	FOXG_12731T0
YEL022W	FOXG_11345T0
YJR031C	FOXG_11345T0
YNL330C	FOXG_01114T0
YCR028C	FOXG_05090T0
YOR175C	FOXG_10501T0
YML061C	FOXG_09370T0
YER052C	FOXG_01470T0	FOXG_15247T0
YFL047W	FOXG_01459T0
YGR012W	FOXG_00881T0
YKL194C	FOXG_01080T0
YPR103W	FOXG_01936T0
YJL168C	FOXG_09334T0
YKL197C	FOXG_01698T0
YOR176W	FOXG_06385T0
YPR016C	FOXG_09470T0
YJR068W	FOXG_00180T0
YGL255W	FOXG_03983T0
YPL263C	FOXG_01710T0
YJR138W	FOXG_08290T0
YLL041C	FOXG_09278T0
YMR116C	FOXG_05557T0
YGR060W	FOXG_08223T0
YGL211W	FOXG_03278T0
YOR142W	FOXG_04362T0
YPL222W	FOXG_07989T0
YHR048W	FOXG_01267T0
YLR377C	FOXG_05961T0
YOL030W	FOXG_05331T0
YMR139W	FOXG_01575T0
YDL079C	FOXG_01575T0
YOR222W	FOXG_03293T0
YPL134C	FOXG_03293T0
YGR055W	FOXG_04496T0
YBR166C	FOXG_11498T0
YDL128W	FOXG_03015T0	FOXG_12423T0	FOXG_14114T0
YDR243C	FOXG_01976T0
YDR158W	FOXG_03301T0
YGR132C	FOXG_05098T0
YBL024W	FOXG_08314T0
YBR041W	FOXG_15427T0
YLR055C	FOXG_15653T0
YLL018C	FOXG_04148T0	FOXG_16675T0	FOXG_16738T0
YHR016C	FOXG_06194T0
YFR024C-A	FOXG_06194T0
YDR338C	FOXG_08537T0	FOXG_12125T0
YKL140W	FOXG_03385T0
YCR042C	FOXG_06088T0
YJR110W	FOXG_09466T0
YJR005W	FOXG_08330T0
YGR144W	FOXG_10428T0
YER093C	FOXG_11510T0
YML070W	FOXG_13047T0	FOXG_01790T0
YJL128C	FOXG_03107T0
YJR007W	FOXG_08491T0
YGR266W	FOXG_00248T0	FOXG_06583T0	FOXG_06676T0	FOXG_07243T0
YML063W	FOXG_01413T0
YLR441C	FOXG_01413T0
YLR234W	FOXG_02220T0
YJR139C	FOXG_05956T0
YNL242W	FOXG_05121T0
YGL114W	FOXG_12639T0
YGR138C	FOXG_08371T0	FOXG_11822T0
YPR156C	FOXG_08371T0	FOXG_11822T0
YHR108W	FOXG_08103T0
YDR358W	FOXG_08103T0
YOL145C	FOXG_01869T0
YOR005C	FOXG_11480T0
YFL007W	FOXG_08183T0
YOL059W	FOXG_08681T0
YDL022W	FOXG_08681T0
YER003C	FOXG_13733T0
YNL218W	FOXG_13845T0
YGL202W	FOXG_00100T0	FOXG_05640T0
YNL029C	FOXG_10333T0
YIL085C	FOXG_10333T0
YER015W	FOXG_11294T0
YJR072C	FOXG_11617T0
YPR026W	FOXG_14683T0
YDL131W	FOXG_01149T0
YDL182W	FOXG_01149T0
YBR293W	FOXG_03389T0
YLR114C	FOXG_06322T0
YIL160C	FOXG_06200T0	FOXG_11385T0
YEL052W	FOXG_06330T0
YGL123W	FOXG_11227T0
YJR126C	FOXG_00899T0	FOXG_12287T0
YER005W	FOXG_11355T0
YKR056W	FOXG_12795T0
YAL067C	FOXG_15392T0	FOXG_12123T0
YGR065C	FOXG_15392T0	FOXG_12123T0
YOR065W	FOXG_00494T0
YMR121C	FOXG_00802T0
YLR029C	FOXG_00802T0
YDL097C	FOXG_00762T0
YKL103C	FOXG_07850T0
YHR005C	FOXG_09359T0
YDL190C	FOXG_11140T0
YNR012W	FOXG_10436T0
YFL059W	FOXG_08652T0
YNL333W	FOXG_08652T0
YMR096W	FOXG_08652T0
YGL003C	FOXG_04228T0
YGR157W	FOXG_08629T0
YGR253C	FOXG_08551T0
YKR048C	FOXG_01426T0
YKR069W	FOXG_06140T0
YGL180W	FOXG_09345T0
YPL268W	FOXG_14448T0	FOXG_15032T0	FOXG_07102T0	FOXG_07611T0	FOXG_06598T0	FOXG_06661T0	FOXG_07227T0
YER049W	FOXG_00460T0
YGL184C	FOXG_04200T0
YNL239W	FOXG_03058T0
YMR146C	FOXG_05186T0
YMR092C	FOXG_05467T0
YKL217W	FOXG_11427T0
YOL122C	FOXG_12012T0
YHR050W	FOXG_12012T0
YLR034C	FOXG_12012T0
YBR198C	FOXG_04342T0
YMR012W	FOXG_09519T0
YLL045C	FOXG_03277T0
YHL033C	FOXG_03277T0
YPL125W	FOXG_01079T0
YDR120C	FOXG_08363T0
YJL062W	FOXG_10539T0
YGL225W	FOXG_10351T0	FOXG_10511T0
YER039C	FOXG_10351T0	FOXG_10511T0
YOR209C	FOXG_01191T0
YEL040W	FOXG_10325T0
YER126C	FOXG_00254T0
YDR448W	FOXG_09215T0
YDR390C	FOXG_07736T0
YFL009W	FOXG_03818T0
YCL009C	FOXG_08032T0
YJR076C	FOXG_06069T0
YGR194C	FOXG_09386T0
YPL029W	FOXG_09089T0
YGR285C	FOXG_15632T0
YGL116W	FOXG_00978T0
YAL021C	FOXG_04379T0
YHR166C	FOXG_02042T0
YFR047C	FOXG_06246T0
YCR068W	FOXG_10547T0
YLR362W	FOXG_09411T0
YKL027W	FOXG_06078T0
YHR003C	FOXG_06078T0
YJL208C	FOXG_02254T0
YML092C	FOXG_13824T0
YOL077C	FOXG_13912T0
YBR020W	FOXG_11551T0
YDR009W	FOXG_11551T0
YLR248W	FOXG_01121T0
YJR077C	FOXG_11113T0
YER145C	FOXG_02845T0	FOXG_07914T0
YOL016C	FOXG_01946T0
YFR014C	FOXG_01946T0
YPL122C	FOXG_02969T0
YDR372C	FOXG_08099T0
YLR208W	FOXG_05971T0
YER107C	FOXG_05124T0
YDR301W	FOXG_05715T0
YOL038W	FOXG_02134T0
YLR212C	FOXG_05345T0
YJL213W	FOXG_13487T0
YDR148C	FOXG_12890T0	FOXG_12971T0
YGR188C	FOXG_00034T0
YDR292C	FOXG_03041T0
YHR190W	FOXG_06061T0
YNL075W	FOXG_05495T0
YIR008C	FOXG_08091T0
YJR036C	FOXG_08021T0
YFR002W	FOXG_11285T0
YKL181W	FOXG_11365T0
YGL115W	FOXG_09066T0	FOXG_15543T0	FOXG_16001T0
YCL043C	FOXG_00140T0
YDR518W	FOXG_00140T0
YCR034W	FOXG_01555T0
YJL196C	FOXG_01555T0
YJR049C	FOXG_00298T0
YEL041W	FOXG_00298T0
YDR452W	FOXG_00241T0
YGL140C	FOXG_08593T0
YBR008C	FOXG_06388T0	FOXG_13446T0	FOXG_15268T0
YOR346W	FOXG_00356T0
YLR310C	FOXG_09506T0
YOL066C	FOXG_10600T0
YDL036C	FOXG_10600T0
YOR243C	FOXG_02118T0
YLR075W	FOXG_05162T0
YIL130W	FOXG_10560T0
YOR378W	FOXG_08124T0
YJR153W	FOXG_13051T0	FOXG_12535T0	FOXG_12585T0	FOXG_17088T0	FOXG_14004T0	FOXG_10052T0
YPL175W	FOXG_00935T0
YML093W	FOXG_03016T0
YNL288W	FOXG_05965T0
YPR069C	FOXG_05165T0
YIL162W	FOXG_03944T0
YIR029W	FOXG_07697T0
YHR111W	FOXG_08675T0
YMR318C	FOXG_09028T0	FOXG_02330T0
YCR105W	FOXG_09028T0	FOXG_02330T0
YJL091C	FOXG_01026T0
YMR302C	FOXG_00793T0
YLR231C	FOXG_11506T0	FOXG_05660T0
YPL145C	FOXG_10274T0
YOR237W	FOXG_10274T0
YDR531W	FOXG_03120T0
YPL050C	FOXG_01971T0
YJL080C	FOXG_06187T0
YOR262W	FOXG_06365T0
YCR012W	FOXG_11669T0
YLR002C	FOXG_09436T0
YOR361C	FOXG_08843T0
YNR019W	FOXG_05564T0
YCR048W	FOXG_05564T0
YBR192W	FOXG_03664T0
YOR157C	FOXG_00689T0
YDL100C	FOXG_05534T0
YOR386W	FOXG_01134T0
YGR159C	FOXG_00396T0
YBR081C	FOXG_08043T0
YEL064C	FOXG_13836T0
YOR316C	FOXG_00916T0
YMR243C	FOXG_00916T0
YJL026W	FOXG_09492T0
YGR180C	FOXG_09492T0
YER053C	FOXG_00158T0
YBR287W	FOXG_03108T0
YDR332W	FOXG_08270T0
YBR003W	FOXG_12870T0
YPR042C	FOXG_01859T0
YJR091C	FOXG_01859T0
YNL317W	FOXG_02253T0
YFL050C	FOXG_10520T0
YOL130W	FOXG_10520T0
YBR199W	FOXG_01521T0
YCR002C	FOXG_07741T0
YIL108W	FOXG_08122T0
YJL102W	FOXG_08603T0
YMR166C	FOXG_08489T0
YGL065C	FOXG_11063T0
YNL178W	FOXG_09465T0
YPL220W	FOXG_01896T0
YGL135W	FOXG_01896T0
YPR097W	FOXG_01543T0
YIR023W	FOXG_06221T0
YDL040C	FOXG_10271T0
YHR202W	FOXG_01202T0
YLR186W	FOXG_08165T0
YPL140C	FOXG_02117T0
YOR231W	FOXG_02117T0
YBL037W	FOXG_00780T0
YER055C	FOXG_00015T0
YCR092C	FOXG_01691T0
YLR247C	FOXG_01479T0
YER110C	FOXG_03823T0
YJR078W	FOXG_10631T0	FOXG_05659T0
YDR245W	FOXG_01933T0
YGR135W	FOXG_06442T0
YGR054W	FOXG_08106T0
YJL172W	FOXG_11699T0	FOXG_08666T0
YKL120W	FOXG_09488T0
YDR226W	FOXG_12661T0
YKL213C	FOXG_15663T0
YPL090C	FOXG_00951T0
YBR181C	FOXG_00951T0
YGR214W	FOXG_12840T0
YLR048W	FOXG_12840T0
YNL280C	FOXG_02348T0
YOR184W	FOXG_07963T0
YBL097W	FOXG_01687T0
YGR184C	FOXG_00195T0
YFL045C	FOXG_01689T0
YKR080W	FOXG_00634T0
YNL139C	FOXG_09226T0
YGL203C	FOXG_05262T0
YNL290W	FOXG_07733T0
YGL097W	FOXG_02861T0	FOXG_12422T0	FOXG_14115T0
YMR027W	FOXG_04399T0
YPR041W	FOXG_09473T0
YPL048W	FOXG_01492T0
YKL081W	FOXG_01492T0
YMR047C	FOXG_03288T0
YKL068W	FOXG_03288T0
YGR255C	FOXG_00681T0
YER148W	FOXG_03223T0
YMR215W	FOXG_07742T0
YHR002W	FOXG_08485T0
YEL047C	FOXG_05885T0
YJR051W	FOXG_05885T0
YLR357W	FOXG_03701T0
YGR056W	FOXG_03701T0
YNL169C	FOXG_04268T0
YIL116W	FOXG_06353T0
YPL088W	FOXG_04950T0
YLL057C	FOXG_11046T0
YIR004W	FOXG_06059T0
YPL266W	FOXG_07670T0
YLR229C	FOXG_09453T0
YHR112C	FOXG_00600T0	FOXG_02807T0	FOXG_04711T0
YFL016C	FOXG_08295T0
YKR076W	FOXG_08382T0
YMR251W	FOXG_08382T0
YGR154C	FOXG_08382T0
YBR087W	FOXG_00735T0
YFR006W	FOXG_02469T0
YHL032C	FOXG_10000T0
YOL049W	FOXG_02149T0
YPR119W	FOXG_00094T0
YGR108W	FOXG_00094T0
YHL003C	FOXG_09367T0
YKL008C	FOXG_09367T0
YKL114C	FOXG_00033T0
YML086C	FOXG_03104T0
YOR119C	FOXG_02463T0
YPR137W	FOXG_02021T0
YLR216C	FOXG_05048T0
YIL003W	FOXG_08983T0
YNR033W	FOXG_07950T0
YLR210W	FOXG_01668T0
YDL155W	FOXG_01668T0
YBR247C	FOXG_08476T0
YLR351C	FOXG_05167T0
YOR271C	FOXG_02308T0
YNL083W	FOXG_13878T0
YCR094W	FOXG_05364T0
YNR048W	FOXG_05364T0
YGL076C	FOXG_10571T0
YPL198W	FOXG_10571T0
YJL001W	FOXG_09256T0
YOR267C	FOXG_08504T0
YJR009C	FOXG_08006T0
YGR192C	FOXG_08006T0
YJL052W	FOXG_08006T0
YLL019C	FOXG_02307T0
YPR004C	FOXG_04207T0
YJL100W	FOXG_08512T0
YFL030W	FOXG_12829T0
YMR250W	FOXG_11134T0	FOXG_10235T0
YDL201W	FOXG_05957T0
YOR181W	FOXG_03144T0
YCR024C	FOXG_12729T0
YMR079W	FOXG_12711T0
YKL091C	FOXG_12711T0
YGL141W	FOXG_03219T0
YGR028W	FOXG_04199T0
YJR013W	FOXG_06065T0
YLR103C	FOXG_06295T0
YPR141C	FOXG_04393T0
YAL002W	FOXG_00845T0
YPL183C	FOXG_00807T0
YPR110C	FOXG_00692T0
YOR141C	FOXG_02272T0
YBL067C	FOXG_00157T0
YER098W	FOXG_00157T0
YOR145C	FOXG_00036T0
YFR010W	FOXG_03651T0
YNL207W	FOXG_08276T0
YMR247C	FOXG_09120T0
YLR056W	FOXG_10530T0
YNL141W	FOXG_11141T0
YIL021W	FOXG_11265T0
YLR157C	FOXG_04868T0	FOXG_00453T0
YLR158C	FOXG_04868T0	FOXG_00453T0
YLR160C	FOXG_04868T0	FOXG_00453T0
YLR155C	FOXG_04868T0	FOXG_00453T0
YNL278W	FOXG_00618T0
YLR187W	FOXG_00618T0
YCR098C	FOXG_04605T0	FOXG_02908T0
YDR415C	FOXG_08461T0	FOXG_04565T0
YPL249C	FOXG_00949T0
YOL119C	FOXG_04363T0	FOXG_02991T0
YOR306C	FOXG_04363T0	FOXG_02991T0
YAL025C	FOXG_07948T0
YPL030W	FOXG_03604T0
YPR175W	FOXG_05526T0
YPR201W	FOXG_02381T0	FOXG_01355T0
YJL088W	FOXG_08031T0
YIL022W	FOXG_10285T0
YKL174C	FOXG_10394T0	FOXG_02474T0	FOXG_02411T0	FOXG_08962T0
YGL144C	FOXG_08618T0
YDL109C	FOXG_08618T0
YJL059W	FOXG_04985T0
YKL188C	FOXG_07718T0
YKR081C	FOXG_00216T0
YGL131C	FOXG_01993T0
YCR009C	FOXG_04435T0
YOR362C	FOXG_00491T0
YJL039C	FOXG_09375T0
YER119C	FOXG_06122T0
YBL089W	FOXG_06122T0
YGL252C	FOXG_06030T0
YDR211W	FOXG_08112T0
YBL033C	FOXG_13742T0
YJL112W	FOXG_06308T0
YKR036C	FOXG_06308T0
YDL028C	FOXG_00252T0
YER094C	FOXG_00151T0
YHR070W	FOXG_00132T0
YGR261C	FOXG_08421T0
YMR244W	FOXG_08601T0
YKL166C	FOXG_03067T0
YJL164C	FOXG_03067T0
YPL203W	FOXG_03067T0
YDL137W	FOXG_00379T0
YDL192W	FOXG_00379T0
YBR234C	FOXG_00438T0
YJL207C	FOXG_01916T0
YJR124C	FOXG_09822T0
YOL068C	FOXG_06210T0
YDL042C	FOXG_06210T0
YLR243W	FOXG_00631T0
YOR090C	FOXG_07981T0
YDR264C	FOXG_02420T0
YOR034C	FOXG_02420T0
YJR105W	FOXG_01888T0
YBR055C	FOXG_05158T0
YPL152W	FOXG_00300T0
YPR165W	FOXG_13835T0
YJL053W	FOXG_00236T0
YMR203W	FOXG_01573T0
YHR132C	FOXG_04236T0
YBR159W	FOXG_09212T0
YGR171C	FOXG_07595T0
YGL091C	FOXG_08286T0
YML004C	FOXG_06174T0
YOR132W	FOXG_06305T0
YPR118W	FOXG_08645T0
YNL048W	FOXG_12797T0
YMR214W	FOXG_05010T0
YLR203C	FOXG_02172T0
YHR114W	FOXG_05038T0
YDR364C	FOXG_11316T0
YBL056W	FOXG_05154T0
YER089C	FOXG_05154T0
YKL179C	FOXG_04259T0
YMR296C	FOXG_03722T0
YBL035C	FOXG_01786T0
YNL273W	FOXG_02010T0
YDL117W	FOXG_01560T0
YOR272W	FOXG_02004T0
YLR380W	FOXG_03716T0
YNL297C	FOXG_05938T0
YPR125W	FOXG_05773T0
YPL258C	FOXG_11509T0
YOL055C	FOXG_11509T0
YPR121W	FOXG_11509T0
YPL209C	FOXG_01856T0
YFL038C	FOXG_12808T0
YHR179W	FOXG_15190T0	FOXG_11771T0	FOXG_09977T0	FOXG_10044T0
YPL171C	FOXG_15190T0	FOXG_11771T0	FOXG_09977T0	FOXG_10044T0
YER102W	FOXG_00948T0
YBL072C	FOXG_00948T0
YHR104W	FOXG_01819T0	FOXG_11189T0
YDL108W	FOXG_01468T0
YHR128W	FOXG_01418T0
YNL251C	FOXG_11290T0
YLR019W	FOXG_11186T0
YLL010C	FOXG_11186T0
YBR189W	FOXG_03620T0
YPL081W	FOXG_03620T0
YMR001C	FOXG_00114T0
YER162C	FOXG_03450T0
YGL011C	FOXG_05173T0
YEL046C	FOXG_09263T0
YKL004W	FOXG_00724T0
YKL059C	FOXG_05533T0
YER021W	FOXG_07751T0
YFR021W	FOXG_13945T0
YDR049W	FOXG_03560T0
YOR155C	FOXG_03639T0
YIL047C	FOXG_07852T0
YKR095W	FOXG_06408T0
YIL149C	FOXG_06408T0
YNL231C	FOXG_07621T0
YNL264C	FOXG_07621T0
YJL133W	FOXG_08160T0
YKR052C	FOXG_08160T0
YMR237W	FOXG_11623T0
YOR299W	FOXG_11623T0
YBR139W	FOXG_16811T0
YMR297W	FOXG_16811T0
YAR015W	FOXG_06144T0
YPR144C	FOXG_00684T0
YPL214C	FOXG_02153T0
YGR202C	FOXG_05406T0
YMR110C	FOXG_05463T0
YHR009C	FOXG_07869T0
YPL242C	FOXG_11214T0
YGL186C	FOXG_16630T0
YLR206W	FOXG_03290T0
YDL161W	FOXG_03290T0
YNL256W	FOXG_08357T0
YPL117C	FOXG_08344T0
YNL121C	FOXG_05497T0
YHR117W	FOXG_05497T0
YBR061C	FOXG_05937T0
YGR267C	FOXG_07540T0
YDR392W	FOXG_08594T0
YGR085C	FOXG_00307T0
YPR102C	FOXG_00307T0
YLR196W	FOXG_00604T0
YKL172W	FOXG_01438T0
YLR088W	FOXG_03711T0
YPL218W	FOXG_02298T0
YGL112C	FOXG_09076T0
YHR102W	FOXG_08759T0
YGR260W	FOXG_12741T0	FOXG_05725T0	FOXG_10106T0	FOXG_13315T0	FOXG_04313T0	FOXG_16925T0	FOXG_13796T0	FOXG_12286T0	FOXG_04720T0
YOR120W	FOXG_03675T0
YDR368W	FOXG_03675T0
YHR011W	FOXG_13851T0	FOXG_07467T0
YEL056W	FOXG_02025T0
YJL115W	FOXG_00709T0
YIL020C	FOXG_02098T0
YML102W	FOXG_00987T0
YHL010C	FOXG_03024T0
YPR178W	FOXG_00586T0
YPL104W	FOXG_05685T0
YMR293C	FOXG_08197T0
YOR001W	FOXG_07755T0
YIL133C	FOXG_04442T0
YNL069C	FOXG_04442T0
YBR241C	FOXG_13727T0
YGL104C	FOXG_13727T0
YFR051C	FOXG_09462T0
YIL105C	FOXG_08126T0
YNL047C	FOXG_08126T0
YCL038C	FOXG_00164T0
YAL042W	FOXG_00687T0
YDR050C	FOXG_02233T0
YDR017C	FOXG_11055T0
YBR043C	FOXG_12306T0
YLR148W	FOXG_09431T0
YER060W	FOXG_07388T0
YER060W-A	FOXG_07388T0
YER056C	FOXG_07388T0
YBR082C	FOXG_12737T0
YDR059C	FOXG_12737T0
YNL011C	FOXG_02353T0
YIL033C	FOXG_05517T0
YNL274C	FOXG_07482T0
YBR133C	FOXG_12683T0
YJR152W	FOXG_10369T0
YER031C	FOXG_13911T0
YGL210W	FOXG_13911T0
YNL221C	FOXG_03158T0
YDR019C	FOXG_00240T0
YDL017W	FOXG_04073T0
YDL056W	FOXG_05016T0
YNL191W	FOXG_07864T0
YJR098C	FOXG_09457T0
YMR231W	FOXG_11089T0
YDL086W	FOXG_00789T0
YJR002W	FOXG_05373T0
YCR047C	FOXG_08752T0
YDR142C	FOXG_08573T0
YDR297W	FOXG_10550T0
YIL118W	FOXG_01310T0
YPL155C	FOXG_00389T0
YNR006W	FOXG_03356T0
YCR023C	FOXG_08562T0
YPR048W	FOXG_06256T0
YJL176C	FOXG_04208T0
YKL221W	FOXG_06054T0
YPL133C	FOXG_11146T0
YPL172C	FOXG_15419T0
YAL041W	FOXG_04910T0
YML021C	FOXG_00875T0
YEL024W	FOXG_08455T0
YNL007C	FOXG_07878T0
YBR227C	FOXG_13926T0
YKL113C	FOXG_12720T0
YOR212W	FOXG_11532T0
YBR039W	FOXG_01951T0
YDL101C	FOXG_01680T0
YKL001C	FOXG_00055T0
YJR006W	FOXG_01636T0
YDL205C	FOXG_09030T0
YGR189C	FOXG_11947T0
YHR066W	FOXG_11627T0
YDR312W	FOXG_11627T0
YPR091C	FOXG_03631T0
YOL062C	FOXG_04448T0
YBR274W	FOXG_11222T0
YHR142W	FOXG_10314T0
YOR202W	FOXG_07803T0
YOR025W	FOXG_10425T0
YKL039W	FOXG_09500T0
YHL017W	FOXG_09500T0
YDR496C	FOXG_00261T0
YHR144C	FOXG_05142T0
YPR167C	FOXG_03332T0
YKR084C	FOXG_06160T0
YLR420W	FOXG_06279T0
YDR280W	FOXG_09384T0
YOL064C	FOXG_06230T0
YLR401C	FOXG_00984T0
YBR046C	FOXG_09187T0
YBL064C	FOXG_15430T0
YLR004C	FOXG_13433T0
YMR226C	FOXG_09664T0	FOXG_11366T0	FOXG_11763T0
YGR162W	FOXG_09476T0
YGL049C	FOXG_09476T0
YGL171W	FOXG_00837T0
YNL202W	FOXG_00645T0
YNR015W	FOXG_01963T0
YJR123W	FOXG_07725T0
YPR011C	FOXG_05562T0
YOR006C	FOXG_08102T0
YBR084C-A	FOXG_05553T0
YBL027W	FOXG_05553T0
YOL120C	FOXG_05561T0
YNL301C	FOXG_05561T0
YGL169W	FOXG_00550T0
YLR017W	FOXG_03256T0
YOR334W	FOXG_03141T0
YKL193C	FOXG_11190T0
YOR091W	FOXG_12762T0
YDL167C	FOXG_02027T0
YGL205W	FOXG_03887T0
YLR260W	FOXG_10270T0
YOR171C	FOXG_10270T0
YPR132W	FOXG_12657T0
YGR118W	FOXG_12657T0
YBR028C	FOXG_00585T0
YJL036W	FOXG_05774T0
YNL201C	FOXG_08498T0
YLL006W	FOXG_10505T0
YCR026C	FOXG_03348T0
YEL016C	FOXG_03348T0
YBR200W	FOXG_08445T0
YGL058W	FOXG_08598T0
YMR314W	FOXG_07962T0
YKR066C	FOXG_00142T0	FOXG_13439T0
YIL095W	FOXG_09303T0
YNL020C	FOXG_09303T0
YJR159W	FOXG_11380T0
YDL246C	FOXG_11380T0
YIL083C	FOXG_02990T0
YPR176C	FOXG_01693T0
YBL047C	FOXG_07936T0
YLR361C	FOXG_04290T0
YHR080C	FOXG_06310T0
YDR326C	FOXG_06310T0
YJR125C	FOXG_01110T0
YDR214W	FOXG_06233T0
YKL045W	FOXG_04298T0
YLR070C	FOXG_05699T0
YJR070C	FOXG_08287T0
YLR167W	FOXG_12884T0
YMR279C	FOXG_16581T0	FOXG_10242T0
YML116W	FOXG_16581T0	FOXG_10242T0
YER087W	FOXG_00051T0
YGR207C	FOXG_06252T0
YDR416W	FOXG_11339T0
YKR094C	FOXG_04169T0
YIL148W	FOXG_04169T0
YER114C	FOXG_05392T0
YBL085W	FOXG_05392T0
YBL041W	FOXG_00231T0
YBR164C	FOXG_01899T0
YDR538W	FOXG_02623T0
YDR427W	FOXG_03710T0
YHR148W	FOXG_05135T0
YGR279C	FOXG_03723T0
YMR305C	FOXG_03723T0
YBR291C	FOXG_04093T0
YJR001W	FOXG_10526T0
YKL205W	FOXG_02282T0
YOR241W	FOXG_01009T0
YOR100C	FOXG_06336T0
YAL024C	FOXG_12839T0
YDR025W	FOXG_01001T0
YBR048W	FOXG_01001T0
YGL103W	FOXG_04074T0
YML130C	FOXG_05711T0
YGL143C	FOXG_13650T0
YNL257C	FOXG_01894T0
YHR155W	FOXG_01894T0
YLR299W	FOXG_05788T0	FOXG_12796T0
YDR373W	FOXG_06294T0
YNL003C	FOXG_13884T0
YML065W	FOXG_00048T0
YLR442C	FOXG_00048T0
YLR020C	FOXG_09291T0
YLL012W	FOXG_09291T0
YDR047W	FOXG_00019T0
YBR162C	FOXG_00836T0
YLR459W	FOXG_01018T0
YHR026W	FOXG_06367T0
YGR187C	FOXG_08475T0
YNL308C	FOXG_09391T0
YPL111W	FOXG_12915T0
YOR094W	FOXG_13731T0
YCR004C	FOXG_11312T0
YDR032C	FOXG_11312T0
YNL031C	FOXG_13952T0
YBR010W	FOXG_13952T0
YGL001C	FOXG_00186T0
YFR005C	FOXG_02034T0
YOR149C	FOXG_01897T0
YMR093W	FOXG_05421T0
YBL020W	FOXG_10617T0
YMR208W	FOXG_07592T0
YKR018C	FOXG_11683T0
YJL082W	FOXG_11683T0
YKL080W	FOXG_00056T0
YDR376W	FOXG_04206T0
YLR345W	FOXG_01574T0
YKL024C	FOXG_01677T0
YIL120W	FOXG_10738T0	FOXG_10798T0
YNL065W	FOXG_10738T0	FOXG_10798T0
YIL121W	FOXG_10738T0	FOXG_10798T0
YNL098C	FOXG_08282T0
YOR101W	FOXG_08282T0
YPR058W	FOXG_08051T0
YBR104W	FOXG_08051T0
YOR312C	FOXG_11195T0
YMR242C	FOXG_11195T0
YKR051W	FOXG_06278T0
YML110C	FOXG_06002T0
YLR172C	FOXG_06341T0
YML121W	FOXG_07552T0
YLR014C	FOXG_08561T0
YDL006W	FOXG_11525T0
YLR130C	FOXG_10454T0
YBR260C	FOXG_03161T0
YEL027W	FOXG_05354T0
YPL069C	FOXG_05311T0
YHR008C	FOXG_13757T0
YIL123W	FOXG_00030T0
YNL066W	FOXG_00030T0
YKR042W	FOXG_00030T0
YJL116C	FOXG_00030T0
YDR507C	FOXG_03098T0
YCL024W	FOXG_03098T0
YKL101W	FOXG_03098T0
YDR064W	FOXG_01760T0
YGR246C	FOXG_11663T0
YLR262C	FOXG_10439T0
YJL121C	FOXG_00462T0
YMR220W	FOXG_08320T0
YDR194C	FOXG_16532T0
YBR088C	FOXG_00337T0
YEL055C	FOXG_00490T0
YGR149W	FOXG_04229T0
YOR089C	FOXG_09392T0
YDR242W	FOXG_05091T0	FOXG_12357T0	FOXG_15313T0	FOXG_08736T0	FOXG_13257T0	FOXG_14125T0	FOXG_15338T0	FOXG_12412T0
YEL054C	FOXG_04217T0
YDR418W	FOXG_04217T0
YFR050C	FOXG_00189T0
YDR036C	FOXG_01788T0
YKL150W	FOXG_00901T0
YMR100W	FOXG_01437T0
YKL013C	FOXG_03650T0
YIL038C	FOXG_05050T0
YOR380W	FOXG_05892T0
YML064C	FOXG_09032T0
YER177W	FOXG_00146T0
YDR099W	FOXG_00146T0
YML026C	FOXG_01927T0
YDR450W	FOXG_01927T0
YKL152C	FOXG_02606T0
YBR110W	FOXG_06338T0
YHR089C	FOXG_08125T0
YPL247C	FOXG_15442T0
YBR037C	FOXG_06240T0
YBR024W	FOXG_06240T0
YDR244W	FOXG_00217T0
YDR419W	FOXG_03645T0
YPL211W	FOXG_01853T0
YOL123W	FOXG_05191T0
YNL227C	FOXG_08169T0
YPL227C	FOXG_08496T0
YCR061W	FOXG_06671T0	FOXG_07238T0	FOXG_06588T0	FOXG_03705T0
YDR287W	FOXG_04157T0
YHR046C	FOXG_04157T0
YDR324C	FOXG_01190T0
YJR104C	FOXG_03076T0
YFL005W	FOXG_08501T0
YGR175C	FOXG_08495T0
YNL090W	FOXG_11573T0
YJL069C	FOXG_00571T0
YGL130W	FOXG_01865T0
YDL156W	FOXG_04062T0
YJL084C	FOXG_10304T0
YKR021W	FOXG_10304T0
YHR200W	FOXG_00266T0
YKL190W	FOXG_01489T0
YDL226C	FOXG_06254T0
YGL038C	FOXG_06111T0
YMR004W	FOXG_10329T0
YAL060W	FOXG_12135T0	FOXG_04556T0	FOXG_16997T0
YAL061W	FOXG_12135T0	FOXG_04556T0	FOXG_16997T0
YDR168W	FOXG_02074T0
YLR084C	FOXG_01754T0
YLR143W	FOXG_01956T0
YDL159W	FOXG_05521T0
YBL080C	FOXG_07788T0
YOL052C	FOXG_08982T0
YKL151C	FOXG_00311T0
YDR092W	FOXG_03370T0
YPL097W	FOXG_01075T0
YHR086W	FOXG_08762T0
YKL196C	FOXG_08214T0
YBR214W	FOXG_03725T0
YGL056C	FOXG_03725T0
YJL068C	FOXG_02259T0
YNR007C	FOXG_03624T0
YFL001W	FOXG_12771T0
YMR210W	FOXG_02031T0
YBL040C	FOXG_11078T0
YPL063W	FOXG_05846T0
YKL191W	FOXG_15483T0
YNL240C	FOXG_00580T0
YBR035C	FOXG_06350T0
YLR330W	FOXG_03146T0
YER026C	FOXG_08123T0
YER122C	FOXG_08355T0
YPL237W	FOXG_05455T0
YNL279W	FOXG_12667T0
YGR234W	FOXG_13752T0	FOXG_17028T0	FOXG_15840T0	FOXG_06984T0
YKR079C	FOXG_02309T0
YJL092W	FOXG_03201T0
YLR045C	FOXG_04894T0
YDR323C	FOXG_11408T0
YPR180W	FOXG_09330T0
YHR115C	FOXG_10484T0
YNL116W	FOXG_10484T0
YBR002C	FOXG_00770T0
YIL001W	FOXG_06236T0
YNL223W	FOXG_08170T0
YKL180W	FOXG_04262T0
YJL177W	FOXG_04262T0
YIL006W	FOXG_05111T0
YEL006W	FOXG_05111T0
YIL067C	FOXG_01525T0
YER117W	FOXG_01139T0
YBL087C	FOXG_01139T0
YDR379W	FOXG_08517T0
YOR127W	FOXG_08517T0
YDL236W	FOXG_02218T0
YIL034C	FOXG_00162T0
YEL037C	FOXG_02057T0
YEL023C	FOXG_07557T0
YNL016W	FOXG_09482T0
YJL190C	FOXG_02122T0
YLR367W	FOXG_02122T0
YDR191W	FOXG_00594T0
YPL015C	FOXG_06023T0
YPL084W	FOXG_06400T0
YDR339C	FOXG_01596T0
YGR278W	FOXG_02202T0
YHL002W	FOXG_03296T0
YCR031C	FOXG_10570T0
YJL191W	FOXG_10570T0
YHR069C	FOXG_05462T0
YNL010W	FOXG_08412T0
YKR068C	FOXG_10627T0
YOR007C	FOXG_11546T0
YGR141W	FOXG_05337T0
YPR157W	FOXG_05337T0
YPR022C	FOXG_06048T0	FOXG_08297T0
YAR003W	FOXG_00886T0
YDR400W	FOXG_00354T0
YDR304C	FOXG_01453T0
YGR284C	FOXG_00518T0
YJL029C	FOXG_00830T0
YJL041W	FOXG_01981T0
YPL078C	FOXG_00683T0
YJL127C	FOXG_08059T0
YJL143W	FOXG_08190T0
YOR281C	FOXG_08193T0
YGL059W	FOXG_01533T0
YLR309C	FOXG_15643T0
YDR155C	FOXG_01111T0
YML078W	FOXG_01111T0
YDL090C	FOXG_03028T0
YOR245C	FOXG_00032T0
YER143W	FOXG_08548T0
YMR023C	FOXG_07964T0
YMR253C	FOXG_07974T0
YPL264C	FOXG_07974T0
YIR033W	FOXG_11271T0
YKL020C	FOXG_11271T0
YJR025C	FOXG_01749T0
YIL153W	FOXG_06012T0
YBL098W	FOXG_11319T0
YFL028C	FOXG_01635T0
YDR080W	FOXG_07785T0
YDR335W	FOXG_08133T0
YLR336C	FOXG_08154T0
YEL034W	FOXG_04172T0
YJR047C	FOXG_04172T0
YEL004W	FOXG_00005T0
YDL052C	FOXG_02302T0
YJR133W	FOXG_02932T0
YPL096W	FOXG_01189T0
YBL055C	FOXG_07922T0
YNL237W	FOXG_04340T0
YOR056C	FOXG_08981T0
YKL002W	FOXG_11524T0
YBR042C	FOXG_04410T0
YDR018C	FOXG_04410T0
YAL003W	FOXG_00385T0
YDR182W	FOXG_01176T0
YOL010W	FOXG_00288T0
YNL022C	FOXG_02048T0
YOR069W	FOXG_04343T0
YOR274W	FOXG_09080T0
YLR300W	FOXG_03177T0
YOR190W	FOXG_03177T0
YDR261C	FOXG_03177T0
YKR070W	FOXG_03768T0	FOXG_05544T0
YOR096W	FOXG_02366T0
YNL096C	FOXG_02366T0
YBL003C	FOXG_08173T0
YDR225W	FOXG_08173T0
YGL019W	FOXG_03423T0
YDL064W	FOXG_05489T0
YPL234C	FOXG_03387T0
YAL058W	FOXG_00565T0
YMR061W	FOXG_00710T0
YMR223W	FOXG_03707T0
YGR257C	FOXG_05911T0
YBR155W	FOXG_08255T0
YKL069W	FOXG_05423T0
YNL181W	FOXG_07556T0
YJR096W	FOXG_09876T0
YML018C	FOXG_07861T0
YDR438W	FOXG_07861T0
YLR026C	FOXG_03674T0
YGL083W	FOXG_06209T0
YKL067W	FOXG_07677T0
YEL051W	FOXG_14288T0
YPL045W	FOXG_10483T0
YER100W	FOXG_02987T0
YDR204W	FOXG_03588T0
YDR002W	FOXG_11529T0
YOR251C	FOXG_11226T0
YBR191W	FOXG_03619T0
YPL079W	FOXG_03619T0
YMR041C	FOXG_02812T0
YOL152W	FOXG_03393T0
YDR330W	FOXG_08760T0
YLR133W	FOXG_06237T0
YDR147W	FOXG_06237T0
YOL092W	FOXG_09314T0
YBR147W	FOXG_09314T0
YJR024C	FOXG_00563T0
YNR038W	FOXG_00936T0
YBL050W	FOXG_08026T0
YDR268W	FOXG_10576T0
YMR022W	FOXG_07682T0
YNR054C	FOXG_08323T0
YNL313C	FOXG_11449T0
YKL073W	FOXG_12753T0
YPL132W	FOXG_12779T0
YPR198W	FOXG_01039T0	FOXG_11444T0	FOXG_13442T0	FOXG_15900T0	FOXG_08788T0	FOXG_09761T0	FOXG_03003T0	FOXG_03950T0	FOXG_08143T0	FOXG_17159T0	FOXG_01772T0
YKR105C	FOXG_01039T0	FOXG_11444T0	FOXG_13442T0	FOXG_15900T0	FOXG_08788T0	FOXG_09761T0	FOXG_03003T0	FOXG_03950T0	FOXG_08143T0	FOXG_17159T0	FOXG_01772T0
YCL069W	FOXG_01039T0	FOXG_11444T0	FOXG_13442T0	FOXG_15900T0	FOXG_08788T0	FOXG_09761T0	FOXG_03003T0	FOXG_03950T0	FOXG_08143T0	FOXG_17159T0	FOXG_01772T0
YGR224W	FOXG_01039T0	FOXG_11444T0	FOXG_13442T0	FOXG_15900T0	FOXG_08788T0	FOXG_09761T0	FOXG_03003T0	FOXG_03950T0	FOXG_08143T0	FOXG_17159T0	FOXG_01772T0
YGR038W	FOXG_05255T0
YLR350W	FOXG_05255T0
YGR241C	FOXG_05764T0
YHR161C	FOXG_05764T0
YGR010W	FOXG_06167T0
YLR328W	FOXG_06167T0
YGL196W	FOXG_10414T0	FOXG_10900T0
YKL014C	FOXG_04161T0
YGR163W	FOXG_09460T0
YDL153C	FOXG_17770T0
YBL104C	FOXG_01841T0
YNR035C	FOXG_01752T0
YLR006C	FOXG_03682T0
YDR454C	FOXG_07657T0
YHR088W	FOXG_09435T0
YOL033W	FOXG_11515T0
YNL055C	FOXG_05491T0
YIL114C	FOXG_05491T0
YML028W	FOXG_10111T0
YDR453C	FOXG_10111T0
YJR073C	FOXG_03186T0
YPR128C	FOXG_09532T0
YNR041C	FOXG_12656T0
YIL131C	FOXG_09518T0
YNL068C	FOXG_09518T0
YER012W	FOXG_02020T0
YMR235C	FOXG_00493T0
YIL043C	FOXG_04495T0	FOXG_16988T0
YOL151W	FOXG_13428T0
YDR541C	FOXG_13428T0
YNL168C	FOXG_01750T0
YMR260C	FOXG_03145T0
YBR154C	FOXG_08309T0
YDR061W	FOXG_08333T0
YKR092C	FOXG_08180T0
YLR383W	FOXG_08150T0
YLR215C	FOXG_09356T0
YGR220C	FOXG_11171T0
YDR533C	FOXG_09865T0
YPL280W	FOXG_09865T0
YOR391C	FOXG_09865T0
YMR322C	FOXG_09865T0
YMR142C	FOXG_03490T0
YDL082W	FOXG_03490T0
YLR009W	FOXG_02212T0
YMR173W	FOXG_02247T0
YER151C	FOXG_05113T0
YDR083W	FOXG_08549T0
YMR088C	FOXG_07873T0
YNL219C	FOXG_08463T0
YLR182W	FOXG_11409T0
YIR037W	FOXG_07868T0
YBR244W	FOXG_07868T0
YML106W	FOXG_08546T0
YMR271C	FOXG_08546T0
YDR386W	FOXG_00257T0
YGL200C	FOXG_00380T0
YMR055C	FOXG_00324T0
YCR019W	FOXG_04211T0
YMR034C	FOXG_02143T0
YDL058W	FOXG_08117T0
YGR003W	FOXG_00698T0
YOR188W	FOXG_00874T0
YPR107C	FOXG_00923T0
YOR254C	FOXG_02300T0
YGR083C	FOXG_07805T0
YFL054C	FOXG_16834T0
YIL015W	FOXG_09428T0	FOXG_11325T0
YLR120C	FOXG_09428T0	FOXG_11325T0
YDR144C	FOXG_09428T0	FOXG_11325T0
YLR121C	FOXG_09428T0	FOXG_11325T0
YIR039C	FOXG_09428T0	FOXG_11325T0
YJL134W	FOXG_07734T0
YKR053C	FOXG_07734T0
YKL034W	FOXG_01621T0
YPR086W	FOXG_00452T0
YKL116C	FOXG_04295T0
YLR422W	FOXG_07722T0
YNR029C	FOXG_08583T0
YMR099C	FOXG_11203T0
YNL162W	FOXG_05227T0
YHR141C	FOXG_05227T0
YMR143W	FOXG_11501T0
YDL083C	FOXG_11501T0
YIL030C	FOXG_02373T0
YML060W	FOXG_01758T0
YLR085C	FOXG_02810T0
YDR407C	FOXG_07952T0
YNL137C	FOXG_06397T0
YNL001W	FOXG_10347T0
YOR275C	FOXG_11003T0
YKL072W	FOXG_01045T0
YMR053C	FOXG_01045T0
YPL135W	FOXG_10609T0
YOR226C	FOXG_10609T0
YKL012W	FOXG_01703T0
YHR206W	FOXG_08113T0
YLR268W	FOXG_07958T0
YDR267C	FOXG_13933T0
YNR034W	FOXG_01777T0
YCR073W-A	FOXG_01777T0
YPL123C	FOXG_12372T0	FOXG_10383T0
YPR066W	FOXG_00693T0
YKL218C	FOXG_05287T0
YMR178W	FOXG_08284T0
YJL030W	FOXG_10615T0
YDR371W	FOXG_09583T0	FOXG_14047T0	FOXG_12492T0	FOXG_06883T0	FOXG_16128T0	FOXG_16251T0	FOXG_14840T0	FOXG_12653T0	FOXG_12882T0
YHR075C	FOXG_00463T0
YNL072W	FOXG_00791T0
YPL115C	FOXG_00319T0
YHR004C	FOXG_05102T0
YMR078C	FOXG_06398T0
YGL142C	FOXG_09347T0
YHR123W	FOXG_06093T0
YNL130C	FOXG_06093T0
YIL099W	FOXG_08027T0	FOXG_13566T0
YIL106W	FOXG_00767T0
YBR026C	FOXG_03323T0
YKL149C	FOXG_00766T0
YDR487C	FOXG_03250T0
YMR276W	FOXG_01077T0
YMR202W	FOXG_01590T0
YNL127W	FOXG_01641T0
YPR082C	FOXG_01813T0
YIL140W	FOXG_05153T0
YIL039W	FOXG_05741T0
YGL105W	FOXG_09184T0
YGR148C	FOXG_03124T0
YGL031C	FOXG_03124T0
YLL051C	FOXG_17426T0	FOXG_02797T0
YDR176W	FOXG_01072T0
YDL074C	FOXG_02055T0
YGR031W	FOXG_01412T0
YBR239C	FOXG_03173T0
YGL124C	FOXG_01722T0
YJR144W	FOXG_03497T0
YPL236C	FOXG_01994T0
YER008C	FOXG_05997T0
YKL092C	FOXG_05047T0
YCR077C	FOXG_08406T0
YGR110W	FOXG_08690T0
YPL252C	FOXG_07823T0
YIL145C	FOXG_11445T0
YDR465C	FOXG_00555T0
YER140W	FOXG_03825T0
YNR020C	FOXG_01855T0
YIL144W	FOXG_05980T0
YER174C	FOXG_00069T0
[truncated: 1,407 more rows]
