# Supplementary material for: Evolutionary Conservation and Diversification of Puf RNA Binding Proteins and Their mRNA Targets
Source: PLoS Biol. 2015 Nov 20;13(11):e1002307. doi: 10.1371/journal.pbio.1002307 (PMC4654594; doi:10.1371/journal.pbio.1002307)
Supplement: S4 Dataset — (ZIP) [file pbio.1002307.s004.zip › S.cerevisiae.fa_F.verticillioides.fa.txt]

YHR165C	FVEG_09212T0
YJL130C	FVEG_04203T0
YLR106C	FVEG_05323T0
YNR016C	FVEG_05556T0
YDL171C	FVEG_09511T0
YHR099W	FVEG_04724T0
YPL231W	FVEG_04241T0
YGR032W	FVEG_12144T0
YLR342W	FVEG_12144T0
YKL182W	FVEG_04242T0
YKL203C	FVEG_01648T0
YJR066W	FVEG_01648T0
YNL262W	FVEG_04699T0
YGR271W	FVEG_06457T0
YDL140C	FVEG_00683T0
YGL206C	FVEG_06868T0
YKR054C	FVEG_04163T0
YLL040C	FVEG_03249T0
YER172C	FVEG_01338T0
YOR151C	FVEG_09286T0
YGL195W	FVEG_02587T0
YBR208C	FVEG_11593T0
YPL082C	FVEG_05234T0
YJR109C	FVEG_01344T0
YDR127W	FVEG_11377T0
YOR116C	FVEG_02570T0
YKL215C	FVEG_02933T0
YPR010C	FVEG_06860T0
YPR184W	FVEG_06308T0
YDR135C	FVEG_06924T0
YOR341W	FVEG_11373T0
YAL026C	FVEG_05248T0
YOR207C	FVEG_00714T0
YOR326W	FVEG_07789T0
YER166W	FVEG_02281T0
YDR093W	FVEG_02281T0
YGL008C	FVEG_09502T0
YPL036W	FVEG_09502T0
YDR406W	FVEG_11089T0	FVEG_11813T0
YOR153W	FVEG_11089T0	FVEG_11813T0
YOR328W	FVEG_11089T0	FVEG_11813T0
YBL076C	FVEG_11382T0
YOR133W	FVEG_04128T0
YDR385W	FVEG_04128T0
YNL014W	FVEG_10369T0
YLR249W	FVEG_10369T0
YJR137C	FVEG_09096T0
YEL031W	FVEG_09067T0
YIL125W	FVEG_11356T0
YNL132W	FVEG_00450T0
YDL126C	FVEG_06966T0
YER070W	FVEG_04844T0
YIL066C	FVEG_04844T0
YGR061C	FVEG_03991T0
YDL145C	FVEG_12136T0
YNL088W	FVEG_06414T0
YLL048C	FVEG_06686T0
YHL035C	FVEG_06686T0
YBR084W	FVEG_02948T0
YGR204W	FVEG_02948T0
YGR218W	FVEG_11574T0
YOR335C	FVEG_00675T0
YDR170C	FVEG_10355T0
YBL022C	FVEG_06146T0
YLR304C	FVEG_12152T0
YKL210W	FVEG_06295T0
YBR245C	FVEG_02946T0
YJL050W	FVEG_09752T0
YDL102W	FVEG_07987T0
YMR196W	FVEG_00746T0
YBR023C	FVEG_01403T0
YIL048W	FVEG_04820T0
YPL160W	FVEG_04639T0
YPR160W	FVEG_04169T0
YDR457W	FVEG_00563T0
YLR305C	FVEG_01286T0
YBR218C	FVEG_08102T0
YGL062W	FVEG_08102T0
YER125W	FVEG_02943T0
YER171W	FVEG_11369T0
YOR291W	FVEG_07792T0
YER013W	FVEG_06774T0
YMR186W	FVEG_07470T0
YPL240C	FVEG_07470T0
YOL021C	FVEG_01312T0
YGL120C	FVEG_11419T0
YIL126W	FVEG_05271T0
YLR086W	FVEG_11639T0
YBR115C	FVEG_08245T0
YAL005C	FVEG_00720T0
YLL024C	FVEG_00720T0
YER103W	FVEG_00720T0
YBL075C	FVEG_00720T0
YPL226W	FVEG_02207T0
YMR109W	FVEG_09486T0
YKL129C	FVEG_09486T0
YPL167C	FVEG_02496T0
YHR186C	FVEG_01958T0
YNR070W	FVEG_13167T0	FVEG_07897T0
YDR011W	FVEG_13167T0	FVEG_07897T0
YPL058C	FVEG_13167T0	FVEG_07897T0
YLR398C	FVEG_13089T0
YPL217C	FVEG_06407T0
YMR189W	FVEG_02337T0
YGL173C	FVEG_05188T0
YMR288W	FVEG_08126T0
YMR080C	FVEG_02647T0
YDR038C	FVEG_06648T0	FVEG_03567T0	FVEG_09030T0
YDR039C	FVEG_06648T0	FVEG_03567T0	FVEG_09030T0
YDR040C	FVEG_06648T0	FVEG_03567T0	FVEG_09030T0
YFR031C	FVEG_06091T0
YBL023C	FVEG_09235T0
YKL148C	FVEG_07903T0
YJL045W	FVEG_07903T0
YBR295W	FVEG_06289T0
YNL163C	FVEG_09131T0
YCR057C	FVEG_07893T0
YGL150C	FVEG_07473T0
YNL102W	FVEG_07106T0
YLR069C	FVEG_09467T0
YGL009C	FVEG_04144T0
YJR045C	FVEG_06113T0
YEL030W	FVEG_06113T0
YER164W	FVEG_08067T0
YAL035W	FVEG_07294T0
YFR019W	FVEG_00347T0
YJL034W	FVEG_04019T0
YOR330C	FVEG_07009T0
YGL201C	FVEG_09085T0
YMR229C	FVEG_09141T0
YBL105C	FVEG_06268T0
YJL200C	FVEG_02928T0
YLR410W	FVEG_06062T0
YDR091C	FVEG_08068T0
YDR334W	FVEG_05885T0
YDR238C	FVEG_08909T0
YMR162C	FVEG_06690T0	FVEG_01058T0
YKL157W	FVEG_02351T0
YHR047C	FVEG_02351T0
YIL143C	FVEG_05298T0	FVEG_12395T0
YNL209W	FVEG_00688T0
YDL229W	FVEG_00688T0
YPR074C	FVEG_02780T0
YBR117C	FVEG_02780T0
YNL123W	FVEG_06081T0
YPL006W	FVEG_03855T0
YPL086C	FVEG_07498T0
YKL104C	FVEG_01326T0
YLR272C	FVEG_07186T0
YGL026C	FVEG_11404T0
YGL137W	FVEG_04454T0
YFR015C	FVEG_05164T0
YLR258W	FVEG_05164T0
YGL022W	FVEG_00891T0
YDR258C	FVEG_01139T0
YDR097C	FVEG_12745T0
YEL011W	FVEG_11351T0
YER091C	FVEG_11500T0
YOL075C	FVEG_11615T0
YLL026W	FVEG_07050T0
YGL167C	FVEG_00965T0
YHR023W	FVEG_01943T0
YMR205C	FVEG_04007T0
YIL078W	FVEG_01380T0
YGR281W	FVEG_07940T0	FVEG_03149T0
YER036C	FVEG_07475T0
YBL004W	FVEG_01045T0
YPR019W	FVEG_00961T0
YLL001W	FVEG_01451T0
YLR153C	FVEG_00781T0	FVEG_09899T0
YKR001C	FVEG_07990T0
YMR128W	FVEG_04735T0
YMR120C	FVEG_01091T0
YLR028C	FVEG_01091T0
YDR129C	FVEG_02574T0
YKR009C	FVEG_04199T0
YGL163C	FVEG_12162T0
YPL012W	FVEG_09633T0
YBR127C	FVEG_00559T0
YGL006W	FVEG_04064T0	FVEG_09373T0	FVEG_12781T0
YGL156W	FVEG_05155T0
YLR259C	FVEG_04915T0
YCR011C	FVEG_09464T0
YBL099W	FVEG_01210T0
YMR108W	FVEG_10267T0
YLR384C	FVEG_11302T0
YPR181C	FVEG_07335T0
YBR121C	FVEG_08234T0
YLR129W	FVEG_08120T0
YBR202W	FVEG_08063T0
YLR274W	FVEG_05211T0
YBR235W	FVEG_04817T0
YKR086W	FVEG_00907T0
YGL234W	FVEG_09182T0
YDR001C	FVEG_02610T0
YBR001C	FVEG_02610T0
YGL207W	FVEG_02763T0
YDL215C	FVEG_10303T0
YPR080W	FVEG_02381T0
YBR118W	FVEG_02381T0
YDR212W	FVEG_06220T0
YFR009W	FVEG_04079T0
YDR293C	FVEG_08172T0
YHR074W	FVEG_07876T0
YBR038W	FVEG_09097T0
YCL054W	FVEG_07797T0
YJL014W	FVEG_04612T0
YBR196C	FVEG_04452T0
YGR124W	FVEG_02650T0
YPR145W	FVEG_02650T0
YJL012C	FVEG_00959T0
YDR234W	FVEG_11644T0
YAL023C	FVEG_09616T0
YOR321W	FVEG_09616T0
YML059C	FVEG_04216T0
YJR121W	FVEG_11352T0
YIL109C	FVEG_05062T0
YNL049C	FVEG_05062T0
YKR097W	FVEG_02289T0
YJL111W	FVEG_04980T0
YJR016C	FVEG_07515T0
YMR049C	FVEG_08898T0
YMR308C	FVEG_12139T0
YEL032W	FVEG_07330T0
YPL093W	FVEG_06124T0
YLR450W	FVEG_03711T0
YML075C	FVEG_03711T0
YJR064W	FVEG_04015T0
YER043C	FVEG_06874T0
YDR037W	FVEG_01874T0
YHR183W	FVEG_01238T0
YGR256W	FVEG_01238T0
YJR035W	FVEG_09215T0
YCL030C	FVEG_00622T0
YDR430C	FVEG_04533T0
YJL033W	FVEG_06793T0
YFL037W	FVEG_04081T0
YMR089C	FVEG_05169T0
YIL142W	FVEG_05823T0
YLR419W	FVEG_08023T0
YMR290C	FVEG_11313T0
YGR116W	FVEG_02619T0
YPL119C	FVEG_05182T0
YOR204W	FVEG_05182T0
YJL005W	FVEG_01363T0
YOR048C	FVEG_14169T0
YFL036W	FVEG_06786T0
YOL090W	FVEG_05004T0
YLR289W	FVEG_09291T0
YFL039C	FVEG_07930T0
YLR382C	FVEG_08037T0
YOL006C	FVEG_05113T0
YMR105C	FVEG_00842T0
YKL127W	FVEG_00842T0
YML085C	FVEG_00557T0
YML124C	FVEG_00557T0
YJR143C	FVEG_01072T0
YFL008W	FVEG_07350T0
YDL143W	FVEG_01016T0
YER025W	FVEG_05143T0
YOR270C	FVEG_00742T0
YMR054W	FVEG_00742T0
YKL145W	FVEG_01017T0
YHL016C	FVEG_10834T0
YBR114W	FVEG_04531T0
YLR058C	FVEG_04963T0
YHR027C	FVEG_06397T0
YDR341C	FVEG_05564T0
YHR091C	FVEG_05564T0
YIL075C	FVEG_12795T0
YNL192W	FVEG_03058T0
YGR217W	FVEG_01502T0
YGL238W	FVEG_07994T0
YNR031C	FVEG_00869T0
YCR073C	FVEG_00869T0
YOR211C	FVEG_07798T0
YBR248C	FVEG_02795T0
YOR356W	FVEG_02092T0
YNL112W	FVEG_10318T0
YML056C	FVEG_00618T0
YLR432W	FVEG_00618T0
YHR216W	FVEG_00618T0
YBR126C	FVEG_04683T0
YNL287W	FVEG_02426T0
YBL015W	FVEG_01781T0
YLR175W	FVEG_07963T0
YNL271C	FVEG_04885T0
YAR042W	FVEG_02272T0
YDL019C	FVEG_02272T0
YDL160C	FVEG_11461T0
YDR172W	FVEG_02291T0
YPL235W	FVEG_04930T0
YPL110C	FVEG_09554T0
YNL250W	FVEG_00477T0
YNR013C	FVEG_11326T0
YLR389C	FVEG_14030T0
YIR031C	FVEG_01962T0
YNL117W	FVEG_01962T0
YDL031W	FVEG_06382T0
YDL007W	FVEG_07482T0
YKL035W	FVEG_00978T0
YGR264C	FVEG_02055T0
YBR229C	FVEG_04598T0
YNL321W	FVEG_09701T0
YNR001C	FVEG_09500T0
YCR005C	FVEG_09500T0
YFR030W	FVEG_02132T0
YOL004W	FVEG_03793T0
YJR065C	FVEG_11532T0
YNL330C	FVEG_00400T0
YHR164C	FVEG_04058T0
YNL189W	FVEG_08024T0
YNL325C	FVEG_10474T0
YDR188W	FVEG_04987T0
YLR060W	FVEG_07096T0
YOR117W	FVEG_08900T0
YBR143C	FVEG_08271T0
YNL061W	FVEG_04912T0
YDR270W	FVEG_09574T0
YJL008C	FVEG_05226T0
YLR189C	FVEG_07181T0
YBR169C	FVEG_07295T0
YPL106C	FVEG_07295T0
YLR347C	FVEG_04005T0
YGR254W	FVEG_01481T0
YHR174W	FVEG_01481T0
YDR394W	FVEG_11432T0
YAL038W	FVEG_12776T0
YOR347C	FVEG_12776T0
YDL095W	FVEG_02542T0
YDL093W	FVEG_02542T0
YDL066W	FVEG_03078T0
YPL262W	FVEG_01836T0
YNR053C	FVEG_09462T0
YOR063W	FVEG_04961T0
YCL017C	FVEG_02773T0
YHR020W	FVEG_06218T0
YEL013W	FVEG_06668T0
YFL018C	FVEG_05079T0
YDL084W	FVEG_02000T0
YDL164C	FVEG_07075T0
YCR093W	FVEG_02144T0
YER065C	FVEG_02611T0
YDL029W	FVEG_11158T0
YOR168W	FVEG_09145T0
YDR062W	FVEG_10287T0
YGL125W	FVEG_04126T0
YBL039C	FVEG_12072T0
YJR103W	FVEG_12072T0
YGL048C	FVEG_09700T0
YML123C	FVEG_12069T0	FVEG_06825T0
YFL034W	FVEG_00897T0
YLL008W	FVEG_05493T0
YLR378C	FVEG_06685T0
YOR014W	FVEG_04543T0
YKR039W	FVEG_01077T0	FVEG_12933T0	FVEG_12949T0
YML057W	FVEG_04738T0
YLR433C	FVEG_04738T0
YHR205W	FVEG_00931T0
YIL074C	FVEG_07790T0
YER081W	FVEG_07790T0
YAL048C	FVEG_02115T0
YLR113W	FVEG_04168T0
YDR074W	FVEG_12117T0
YJL074C	FVEG_05233T0
YHR028C	FVEG_06867T0
YLR138W	FVEG_10281T0
YMR167W	FVEG_06336T0
YOR187W	FVEG_07979T0
YGR100W	FVEG_01932T0
YGL245W	FVEG_11066T0
YDR502C	FVEG_00882T0
YLR180W	FVEG_00882T0
YMR058W	FVEG_04838T0	FVEG_01690T0
YLL039C	FVEG_01883T0
YDR232W	FVEG_05314T0
YGR125W	FVEG_01130T0
YNL241C	FVEG_01410T0
YER133W	FVEG_05351T0
YMR304W	FVEG_07896T0
YPL265W	FVEG_09773T0
YHR037W	FVEG_01267T0
YHR170W	FVEG_06350T0
YML072C	FVEG_14058T0
YDL178W	FVEG_05295T0
YEL071W	FVEG_05295T0
YFL033C	FVEG_01441T0
YPR024W	FVEG_09556T0
YLR355C	FVEG_02841T0
YPL207W	FVEG_06435T0
YDR190C	FVEG_04821T0
YLR197W	FVEG_11633T0
YLR188W	FVEG_07368T0
YOR374W	FVEG_00585T0
YER073W	FVEG_00585T0
YLR303W	FVEG_09495T0	FVEG_12529T0
YOR375C	FVEG_07988T0
YAL062W	FVEG_07988T0
YFL055W	FVEG_08927T0
YDR023W	FVEG_10391T0
YPR002W	FVEG_02441T0
YCR012W	FVEG_10153T0
YOR259C	FVEG_01325T0
YNL243W	FVEG_02492T0
YKR059W	FVEG_05145T0
YJL138C	FVEG_05145T0
YPL040C	FVEG_00501T0
YHR042W	FVEG_06400T0	FVEG_04398T0
YNL104C	FVEG_05491T0
YOR108W	FVEG_05491T0
YJL154C	FVEG_08939T0
YLR083C	FVEG_06275T0
YDR107C	FVEG_06275T0
YPL023C	FVEG_08038T0
YMR015C	FVEG_07284T0	FVEG_08786T0
YOR027W	FVEG_00423T0
YBL017C	FVEG_01079T0
YJL222W	FVEG_01079T0
YIL173W	FVEG_01079T0
YNR065C	FVEG_01079T0
YJL153C	FVEG_02656T0
YJL212C	FVEG_01996T0
YDL131W	FVEG_11679T0
YDL182W	FVEG_11679T0
YDR456W	FVEG_07014T0
YDR109C	FVEG_09508T0
YBR080C	FVEG_11582T0
YAL036C	FVEG_05343T0
YGL190C	FVEG_01508T0
YPR112C	FVEG_00647T0
YNL045W	FVEG_02916T0
YIR007W	FVEG_04999T0
YLL031C	FVEG_06898T0
YFL022C	FVEG_01231T0
YDL168W	FVEG_02930T0
YHR039C	FVEG_02282T0
YMR266W	FVEG_06831T0
YHL030W	FVEG_05908T0
YNL238W	FVEG_03645T0
YER086W	FVEG_00354T0
YBR097W	FVEG_04225T0
YLR240W	FVEG_02194T0
YKL211C	FVEG_06956T0
YER165W	FVEG_02089T0
YNL161W	FVEG_01316T0
YHR072W	FVEG_04575T0
YJL141C	FVEG_07109T0
YDL195W	FVEG_04934T0
YCR072C	FVEG_05971T0
YPL009C	FVEG_01919T0
YNL267W	FVEG_07026T0
YBR006W	FVEG_00612T0	FVEG_05238T0	FVEG_01669T0
YML126C	FVEG_03844T0
YOR093C	FVEG_05489T0
YML016C	FVEG_00704T0
YDR436W	FVEG_00704T0
YPL091W	FVEG_04856T0	FVEG_13005T0
YLR430W	FVEG_02015T0
YGL027C	FVEG_04883T0
YFR053C	FVEG_00957T0
YGL253W	FVEG_00957T0
YHR019C	FVEG_02456T0
YJR138W	FVEG_06385T0
YLR276C	FVEG_08942T0
YBR294W	FVEG_07258T0
YLR092W	FVEG_07258T0
YPR111W	FVEG_02032T0
YGR092W	FVEG_02032T0
YPR033C	FVEG_05104T0
YLL029W	FVEG_09165T0
YNL298W	FVEG_08235T0
YPR088C	FVEG_06626T0
YDR283C	FVEG_04803T0
YPR117W	FVEG_09123T0
YPL259C	FVEG_06644T0
YNL059C	FVEG_06451T0
YGR019W	FVEG_06940T0	FVEG_05239T0
YCL057W	FVEG_06207T0
YLR087C	FVEG_04129T0
YOL098C	FVEG_04536T0
YNL329C	FVEG_06893T0
YOR310C	FVEG_11587T0
YER136W	FVEG_06125T0
YLR429W	FVEG_05265T0
YGR200C	FVEG_07928T0
YDR021W	FVEG_04473T0
YCR053W	FVEG_05954T0
YGR245C	FVEG_09681T0
YDL188C	FVEG_06432T0
YDL134C	FVEG_06432T0
YML054C	FVEG_04249T0
YDL060W	FVEG_11260T0
YOR378W	FVEG_12866T0
YMR129W	FVEG_05037T0
YOR317W	FVEG_02227T0	FVEG_12816T0	FVEG_00326T0
YMR246W	FVEG_02227T0	FVEG_12816T0	FVEG_00326T0
YIL009W	FVEG_02227T0	FVEG_12816T0	FVEG_00326T0
YBR170C	FVEG_01343T0
YDL055C	FVEG_01888T0
YOL057W	FVEG_01141T0
YPL022W	FVEG_02007T0
YHR113W	FVEG_05462T0
YCR098C	FVEG_10125T0
YFR044C	FVEG_02608T0
YKL060C	FVEG_08924T0
YMR170C	FVEG_11973T0	FVEG_00151T0	FVEG_10377T0	FVEG_07427T0
YMR169C	FVEG_11973T0	FVEG_00151T0	FVEG_10377T0	FVEG_07427T0
YLR044C	FVEG_05069T0
YLR134W	FVEG_05069T0
YGR087C	FVEG_05069T0
YDL080C	FVEG_05069T0
YOR109W	FVEG_01372T0
YNL106C	FVEG_01372T0
YGR258C	FVEG_00669T0
YGL099W	FVEG_07968T0
YAL016W	FVEG_07097T0
YNR055C	FVEG_09032T0
YLR359W	FVEG_13758T0
YPR194C	FVEG_03242T0	FVEG_08567T0	FVEG_03821T0
YHR030C	FVEG_03043T0
YER178W	FVEG_07074T0
YPR173C	FVEG_11674T0
YCR017C	FVEG_04705T0
YNR050C	FVEG_00801T0
YLR409C	FVEG_06065T0
YJR010W	FVEG_02472T0
YLR089C	FVEG_02112T0
YDR111C	FVEG_02112T0
YLR371W	FVEG_02258T0
YGR070W	FVEG_02258T0
YML100W	FVEG_05973T0
YMR261C	FVEG_05973T0
YHR018C	FVEG_08229T0
YJL216C	FVEG_03279T0	FVEG_06588T0	FVEG_10013T0	FVEG_14011T0
YOL157C	FVEG_03279T0	FVEG_06588T0	FVEG_10013T0	FVEG_14011T0
YIL172C	FVEG_03279T0	FVEG_06588T0	FVEG_10013T0	FVEG_14011T0
YJL221C	FVEG_03279T0	FVEG_06588T0	FVEG_10013T0	FVEG_14011T0
YGR287C	FVEG_03279T0	FVEG_06588T0	FVEG_10013T0	FVEG_14011T0
YGR292W	FVEG_03279T0	FVEG_06588T0	FVEG_10013T0	FVEG_14011T0
YBR299W	FVEG_03279T0	FVEG_06588T0	FVEG_10013T0	FVEG_14011T0
YPL203W	FVEG_05331T0
YKL166C	FVEG_05331T0
YJL164C	FVEG_05331T0
YKL135C	FVEG_04991T0
YBR025C	FVEG_08932T0
YOR303W	FVEG_04103T0
YDL047W	FVEG_09543T0
YAR035W	FVEG_00717T0
YGL078C	FVEG_09259T0
YJL155C	FVEG_11318T0
YKR093W	FVEG_08666T0
YKL126W	FVEG_04453T0
YMR104C	FVEG_04453T0
YOL023W	FVEG_05024T0
YLR241W	FVEG_06304T0
YMR008C	FVEG_07532T0	FVEG_12994T0
YMR006C	FVEG_07532T0	FVEG_12994T0
YOL011W	FVEG_07532T0	FVEG_12994T0
YGR121C	FVEG_00986T0
YPR138C	FVEG_00986T0
YNR008W	FVEG_05051T0
YEL036C	FVEG_10469T0
YDR294C	FVEG_11249T0
YLR117C	FVEG_01430T0
YLR032W	FVEG_08975T0
YPL154C	FVEG_11453T0
YGR103W	FVEG_00496T0
YHR007C	FVEG_01123T0
YJL087C	FVEG_08903T0
YPL184C	FVEG_07083T0
YGR252W	FVEG_00336T0
YNR067C	FVEG_01870T0
YNL277W	FVEG_06826T0
YIR028W	FVEG_06248T0
YBR021W	FVEG_06248T0
YBL042C	FVEG_06248T0
YOR206W	FVEG_00350T0
YAL012W	FVEG_01304T0
YKR002W	FVEG_07144T0
YER082C	FVEG_11259T0
YNL212W	FVEG_04684T0
YGR155W	FVEG_05602T0
YKR095W	FVEG_04258T0
YIL149C	FVEG_04258T0
YER090W	FVEG_05622T0
YBR132C	FVEG_10143T0
YLR438W	FVEG_06950T0
YEL065W	FVEG_04458T0	FVEG_12019T0
YHL040C	FVEG_04458T0	FVEG_12019T0
YOL122C	FVEG_03655T0	FVEG_10628T0
YGL055W	FVEG_06148T0
YNR073C	FVEG_08687T0
YEL070W	FVEG_08687T0
YGR145W	FVEG_02108T0
YFL025C	FVEG_07321T0
YMR216C	FVEG_13105T0
YHR208W	FVEG_04061T0
YJR148W	FVEG_04061T0
YNR047W	FVEG_11281T0
YCR091W	FVEG_11281T0
YHR065C	FVEG_10195T0
YLL028W	FVEG_11294T0
YBL030C	FVEG_04651T0
YBR085W	FVEG_04651T0
YMR056C	FVEG_04651T0
YGL012W	FVEG_02775T0
YGR173W	FVEG_04806T0
YGR244C	FVEG_11561T0
YOR244W	FVEG_10445T0
YNL331C	FVEG_13815T0
YDL243C	FVEG_13815T0
YCR107W	FVEG_13815T0
YJR155W	FVEG_13815T0
YNL154C	FVEG_02707T0
YHR135C	FVEG_02707T0
YBR222C	FVEG_03096T0
YDR477W	FVEG_02612T0
YMR224C	FVEG_09775T0
YBR249C	FVEG_02354T0
YGR170W	FVEG_02727T0
YAL053W	FVEG_02892T0	FVEG_14114T0
YOR365C	FVEG_02892T0	FVEG_14114T0
YDR122W	FVEG_03834T0
YLR096W	FVEG_03834T0
YBL011W	FVEG_01881T0
YGL148W	FVEG_09741T0
YDL244W	FVEG_09760T0
YFL058W	FVEG_09760T0
YJR156C	FVEG_09760T0
YNL332W	FVEG_09760T0
YDR539W	FVEG_03405T0	FVEG_11829T0
YGL084C	FVEG_03777T0
YPL189W	FVEG_03777T0
YDR536W	FVEG_12614T0	FVEG_04447T0
YOR128C	FVEG_03306T0
YNL220W	FVEG_05923T0
YPR189W	FVEG_04995T0
YLL018C	FVEG_01957T0
YJL026W	FVEG_07120T0
YPL147W	FVEG_09605T0
YNL270C	FVEG_05644T0	FVEG_10801T0
YEL063C	FVEG_05644T0	FVEG_10801T0
YNL268W	FVEG_05644T0	FVEG_10801T0
YPR006C	FVEG_00190T0
YBL024W	FVEG_06362T0
YKL029C	FVEG_00373T0
YJL109C	FVEG_05318T0
YDR481C	FVEG_10338T0
YMR307W	FVEG_07477T0
YNL082W	FVEG_07322T0
YBL063W	FVEG_00494T0
YPL204W	FVEG_01929T0
YBR112C	FVEG_04962T0
YKL146W	FVEG_04818T0
YKL209C	FVEG_12783T0
YFR038W	FVEG_06788T0
YBR296C	FVEG_09685T0	FVEG_09344T0
YGR289C	FVEG_06587T0	FVEG_13138T0	FVEG_11408T0	FVEG_09436T0	FVEG_03278T0	FVEG_08585T0	FVEG_12316T0	FVEG_01848T0
YBR298C	FVEG_06587T0	FVEG_13138T0	FVEG_11408T0	FVEG_09436T0	FVEG_03278T0	FVEG_08585T0	FVEG_12316T0	FVEG_01848T0
YJR160C	FVEG_06587T0	FVEG_13138T0	FVEG_11408T0	FVEG_09436T0	FVEG_03278T0	FVEG_08585T0	FVEG_12316T0	FVEG_01848T0
YDL247W	FVEG_06587T0	FVEG_13138T0	FVEG_11408T0	FVEG_09436T0	FVEG_03278T0	FVEG_08585T0	FVEG_12316T0	FVEG_01848T0
YHR194W	FVEG_01479T0
YNL247W	FVEG_04587T0
YHR079C	FVEG_05820T0
YBR281C	FVEG_12044T0
YGR192C	FVEG_04927T0
YJR009C	FVEG_04927T0
YJL052W	FVEG_04927T0
YER095W	FVEG_01282T0
YLR277C	FVEG_00741T0
YBR079C	FVEG_05348T0
YPL028W	FVEG_03792T0
YOR361C	FVEG_05822T0
YML010W	FVEG_12772T0
YBL079W	FVEG_06813T0
YER105C	FVEG_06813T0
YMR300C	FVEG_06249T0
YNL142W	FVEG_07555T0	FVEG_01086T0
YPL008W	FVEG_07189T0
YIL107C	FVEG_09527T0
YIL166C	FVEG_12821T0	FVEG_05695T0	FVEG_00028T0	FVEG_08649T0
YLR163C	FVEG_00620T0
YIL155C	FVEG_08511T0
YDR148C	FVEG_12170T0
YMR309C	FVEG_09219T0
YDL174C	FVEG_00482T0
YMR165C	FVEG_00623T0
YGR233C	FVEG_09624T0
YOL058W	FVEG_11230T0
YER006W	FVEG_01313T0
YBR237W	FVEG_01149T0
YEL042W	FVEG_04811T0
YOR067C	FVEG_09205T0
YPL019C	FVEG_09510T0
YFL004W	FVEG_09510T0
YHR024C	FVEG_09138T0
YDR047W	FVEG_01496T0
YIL103W	FVEG_00560T0
YHL007C	FVEG_04043T0
YAL017W	FVEG_08217T0
YOL045W	FVEG_08217T0
YHR107C	FVEG_07894T0
YKR038C	FVEG_07851T0
YOL097C	FVEG_02863T0
YJL129C	FVEG_05299T0
YNL071W	FVEG_10358T0
YMR145C	FVEG_10316T0
YDL085W	FVEG_10316T0
YOR196C	FVEG_03996T0
YGL119W	FVEG_07875T0
YGL040C	FVEG_02693T0
YIL147C	FVEG_02765T0
YOR099W	FVEG_06271T0
YML069W	FVEG_09193T0
YLR244C	FVEG_09472T0
YMR241W	FVEG_09499T0
YNL006W	FVEG_02964T0
YDL198C	FVEG_00550T0
YBR094W	FVEG_04065T0
YBL016W	FVEG_05063T0
YOR046C	FVEG_02809T0
YNL275W	FVEG_05170T0
YOR388C	FVEG_04761T0
YOR165W	FVEG_00725T0
YFL053W	FVEG_08163T0
YMR301C	FVEG_11590T0
YDL240W	FVEG_01331T0
YBL008W	FVEG_04265T0
YOR136W	FVEG_04134T0
YGR055W	FVEG_07604T0
YMR217W	FVEG_01922T0
YDL234C	FVEG_04864T0
YIL094C	FVEG_09468T0
YHR064C	FVEG_02022T0
YBR221C	FVEG_13090T0
YKR031C	FVEG_07265T0	FVEG_06138T0
YBR286W	FVEG_05619T0
YKL017C	FVEG_05119T0
YCR092C	FVEG_08056T0
YOL094C	FVEG_07957T0
YJL101C	FVEG_02789T0
YCR008W	FVEG_08257T0
YLL055W	FVEG_10800T0
YPR003C	FVEG_10432T0
YBR160W	FVEG_02139T0	FVEG_10813T0
YBR011C	FVEG_00953T0
YGL091C	FVEG_06389T0
YML042W	FVEG_07327T0
YJL060W	FVEG_09641T0
YKR050W	FVEG_12850T0
YOL034W	FVEG_01960T0
YDR105C	FVEG_07319T0
YKL134C	FVEG_05121T0
YOL060C	FVEG_04032T0
YBR166C	FVEG_10325T0
YDL138W	FVEG_09261T0	FVEG_10080T0
YDL194W	FVEG_09261T0	FVEG_10080T0
YBL091C	FVEG_03050T0	FVEG_05580T0
YJL098W	FVEG_03244T0
YKR028W	FVEG_03244T0
YPL151C	FVEG_01469T0
YPL109C	FVEG_02311T0
YDL014W	FVEG_07385T0
YLR222C	FVEG_05200T0
YKL113C	FVEG_11459T0
YJR131W	FVEG_01076T0
YNL037C	FVEG_05911T0
YBR220C	FVEG_02376T0
YDR365C	FVEG_06794T0
YDR141C	FVEG_08090T0
YKL085W	FVEG_09068T0
YOR061W	FVEG_00518T0
YJR132W	FVEG_02513T0
YCL059C	FVEG_06170T0
YMR083W	FVEG_11531T0	FVEG_07491T0
YMR303C	FVEG_11531T0	FVEG_07491T0
YOL086C	FVEG_11531T0	FVEG_07491T0
YBR145W	FVEG_11531T0	FVEG_07491T0
YJR130C	FVEG_05093T0
YML082W	FVEG_05093T0
YHR068W	FVEG_00771T0
YLR314C	FVEG_04233T0
YDR353W	FVEG_00627T0
YHR106W	FVEG_00627T0
YIR002C	FVEG_01006T0
YDR388W	FVEG_02772T0
YLR253W	FVEG_02654T0
YGR286C	FVEG_00334T0
YFR028C	FVEG_01001T0
YLR027C	FVEG_06348T0
YDL103C	FVEG_00628T0
YKL212W	FVEG_00503T0
YDR189W	FVEG_03076T0
YBR243C	FVEG_04138T0
YJR117W	FVEG_04535T0
YMR011W	FVEG_10858T0	FVEG_12687T0
YHR096C	FVEG_10858T0	FVEG_12687T0
YFL011W	FVEG_10858T0	FVEG_12687T0
YHR094C	FVEG_10858T0	FVEG_12687T0
YDR345C	FVEG_10858T0	FVEG_12687T0
YDR342C	FVEG_10858T0	FVEG_12687T0
YDR343C	FVEG_10858T0	FVEG_12687T0
YHR092C	FVEG_10858T0	FVEG_12687T0
YLR081W	FVEG_10858T0	FVEG_12687T0
YOL156W	FVEG_10858T0	FVEG_12687T0
YJL219W	FVEG_10858T0	FVEG_12687T0
YJL214W	FVEG_10858T0	FVEG_12687T0
YEL069C	FVEG_10858T0	FVEG_12687T0
YNR072W	FVEG_10858T0	FVEG_12687T0
YDL245C	FVEG_10858T0	FVEG_12687T0
YJR158W	FVEG_10858T0	FVEG_12687T0
YDR256C	FVEG_11955T0	FVEG_11955T1	FVEG_12611T0
YLR401C	FVEG_00530T0
YGR090W	FVEG_05015T0
YLR195C	FVEG_03964T0
YCR084C	FVEG_09177T0
YLL011W	FVEG_09528T0
YNL021W	FVEG_11339T0
YEL058W	FVEG_01260T0
YDL132W	FVEG_04172T0
YJL167W	FVEG_05204T0
YJR145C	FVEG_01947T0
YHR203C	FVEG_01947T0
YBR058C	FVEG_09257T0
YNL064C	FVEG_05161T0
YGR211W	FVEG_09550T0
YLR354C	FVEG_01938T0
YGR043C	FVEG_01938T0
YIL046W	FVEG_05551T0
YIL018W	FVEG_08267T0
YFR031C-A	FVEG_08267T0
YGR274C	FVEG_03760T0
YMR272C	FVEG_04833T0
YPR047W	FVEG_09531T0
YHR188C	FVEG_07225T0
YBR029C	FVEG_10426T0
YGR210C	FVEG_02641T0
YHR169W	FVEG_05279T0
YPR021C	FVEG_08034T0
YOR087W	FVEG_10366T0
YBR031W	FVEG_07976T0
YDR012W	FVEG_07976T0
YGR123C	FVEG_07873T0
YGL236C	FVEG_09153T0
YDR331W	FVEG_04184T0
YHR025W	FVEG_03006T0
YHL011C	FVEG_03808T0
YKL184W	FVEG_04532T0
YKR024C	FVEG_06356T0
YGL114W	FVEG_14166T0
YJL197W	FVEG_08286T0
YMR076C	FVEG_08241T0
YDR208W	FVEG_11463T0
YBR034C	FVEG_01261T0
YDR128W	FVEG_02242T0
YGL194C	FVEG_01489T0
YNR043W	FVEG_03163T0
YMR131C	FVEG_09002T0
YMR062C	FVEG_04728T0
YKL046C	FVEG_08164T0	FVEG_10899T0	FVEG_03118T0
YMR238W	FVEG_08164T0	FVEG_10899T0	FVEG_03118T0
YLR234W	FVEG_05391T0
YML008C	FVEG_13091T0	FVEG_05904T0
YDL141W	FVEG_02363T0
YMR221C	FVEG_01487T0
YOR323C	FVEG_02844T0
YDR291W	FVEG_07300T0
YOR348C	FVEG_12243T0
YKR003W	FVEG_05125T0
YHR001W	FVEG_05125T0
YOR074C	FVEG_01159T0
YLR383W	FVEG_05073T0
YLR340W	FVEG_05159T0
YHR077C	FVEG_07297T0
YIR027C	FVEG_11616T0
YPL042C	FVEG_11159T0
YDL147W	FVEG_03982T0
YBR017C	FVEG_07402T0
YGR185C	FVEG_07820T0
YOR267C	FVEG_06172T0
YPL043W	FVEG_09187T0
YOR197W	FVEG_03911T0	FVEG_05041T0
YAR007C	FVEG_02845T0
YDL148C	FVEG_08204T0
YKL197C	FVEG_08064T0
YOR002W	FVEG_06881T0
YGR086C	FVEG_00667T0
YPL004C	FVEG_00667T0
YBR142W	FVEG_04257T0
YPL195W	FVEG_07824T0
YFR004W	FVEG_00399T0
YOR161C	FVEG_05645T0
YML061C	FVEG_06974T0
YOR160W	FVEG_06394T0
YPL131W	FVEG_02731T0
YOL140W	FVEG_09656T0
YDR300C	FVEG_08231T0
YHR033W	FVEG_08231T0
YAL019W	FVEG_01406T0
YGR231C	FVEG_01247T0
YBR179C	FVEG_10300T0
YOL145C	FVEG_08246T0
YOR176W	FVEG_04234T0
YPL031C	FVEG_07140T0
YBL007C	FVEG_01512T0
YDL238C	FVEG_04243T0
YHR120W	FVEG_05158T0
YDR497C	FVEG_02081T0	FVEG_01519T0	FVEG_07757T0
YOL103W	FVEG_02081T0	FVEG_01519T0	FVEG_07757T0
YJL094C	FVEG_13139T0
YJR040W	FVEG_04222T0
YFL002C	FVEG_11576T0
YLR447C	FVEG_11586T0
YCR002C	FVEG_04665T0
YDR044W	FVEG_11400T0
YKR089C	FVEG_12734T0
YOR081C	FVEG_12734T0
YCR028C	FVEG_03045T0
YOR175C	FVEG_09159T0
YOR261C	FVEG_11399T0
YLR293C	FVEG_01222T0
YOR185C	FVEG_01222T0
YNR032W	FVEG_06252T0
YHR098C	FVEG_11470T0
YER078C	FVEG_03796T0
YCL004W	FVEG_06661T0
YPR141C	FVEG_07513T0
YER052C	FVEG_07836T0	FVEG_12521T0
YGR012W	FVEG_00677T0
YFL047W	FVEG_07823T0
YJL168C	FVEG_06937T0
YPL263C	FVEG_08079T0
YJR007W	FVEG_06185T0
YLR055C	FVEG_13113T0
YPR103W	FVEG_14057T0
YKL194C	FVEG_00434T0
YJR068W	FVEG_01336T0
YLL041C	FVEG_06879T0
YPR016C	FVEG_07099T0
YMR116C	FVEG_02582T0
YGR060W	FVEG_06448T0
YGR194C	FVEG_07018T0
YNL138W	FVEG_07328T0
YDL058W	FVEG_14168T0
YDR158W	FVEG_02169T0
YGL211W	FVEG_02150T0
YOL030W	FVEG_02799T0
YJR110W	FVEG_07095T0
YPL222W	FVEG_04908T0
YOR142W	FVEG_07484T0
YGL255W	FVEG_11894T0
YDR099W	FVEG_05139T0
YER177W	FVEG_05139T0
YMR139W	FVEG_07936T0
YDL079C	FVEG_07936T0
YDL128W	FVEG_01871T0
YER020W	FVEG_04170T0
YGL003C	FVEG_07348T0
YGR132C	FVEG_03037T0
YIL091C	FVEG_02697T0
YLR377C	FVEG_03829T0
YHR016C	FVEG_04047T0
YFR024C-A	FVEG_04047T0
YCR042C	FVEG_03954T0
YKL140W	FVEG_02257T0
YDL190C	FVEG_09650T0
YGR138C	FVEG_06303T0
YPR156C	FVEG_06303T0
YLR196W	FVEG_00908T0
YGR144W	FVEG_09077T0
YDR338C	FVEG_06135T0	FVEG_10698T0
YDR243C	FVEG_05137T0
YHR108W	FVEG_05026T0
YDR358W	FVEG_05026T0
YML063W	FVEG_07779T0
YLR441C	FVEG_07779T0
YLR172C	FVEG_04193T0
YPR035W	FVEG_02951T0
YGL202W	FVEG_01416T0	FVEG_03489T0
YOL059W	FVEG_05991T0
YDL022W	FVEG_05991T0
YGR266W	FVEG_01268T0
YJR139C	FVEG_03824T0
YLR114C	FVEG_04171T0
YMR277W	FVEG_07185T0
YNL029C	FVEG_08987T0
YIL085C	FVEG_08987T0
YER015W	FVEG_09497T0
YBR041W	FVEG_12758T0
YJR126C	FVEG_00695T0	FVEG_10836T0
YIL160C	FVEG_04053T0
YDR448W	FVEG_06817T0
YER003C	FVEG_11162T0
YGL123W	FVEG_09564T0
YFR006W	FVEG_05655T0
YNL242W	FVEG_03012T0
YAL067C	FVEG_12717T0	FVEG_10696T0
YGR065C	FVEG_12717T0	FVEG_10696T0
YHL032C	FVEG_02233T0	FVEG_08514T0
YEL052W	FVEG_04179T0
YOR065W	FVEG_01019T0
YFL007W	FVEG_06483T0
YER005W	FVEG_10460T0
YJR072C	FVEG_10204T0
YMR121C	FVEG_00712T0
YLR029C	FVEG_00712T0
YDL097C	FVEG_00753T0
YER049W	FVEG_01053T0
YBR293W	FVEG_02261T0
YER141W	FVEG_01873T0
YHR005C	FVEG_06962T0
YBL106C	FVEG_00798T0
YPR032W	FVEG_00798T0
YPL048W	FVEG_07856T0
YKL081W	FVEG_07856T0
YBR055C	FVEG_02975T0
YNL239W	FVEG_01921T0
YKR069W	FVEG_04001T0
YGR253C	FVEG_06117T0
YNR012W	FVEG_09090T0
YKL103C	FVEG_04770T0
YGL180W	FVEG_06949T0
YKR048C	FVEG_07791T0
YKR056W	FVEG_11536T0
YFL059W	FVEG_06021T0
YNL333W	FVEG_06021T0
YMR096W	FVEG_06021T0
YGR157W	FVEG_06044T0
YGL184C	FVEG_07318T0
YOR209C	FVEG_00310T0
YMR092C	FVEG_02671T0
YMR146C	FVEG_02947T0
YBR198C	FVEG_07466T0
YHR048W	FVEG_00229T0
YDL001W	FVEG_05228T0
YOR005C	FVEG_10341T0
YLL045C	FVEG_02149T0
YHL033C	FVEG_02149T0
YLL063C	FVEG_00056T0
YDR120C	FVEG_06310T0
YKL165C	FVEG_07314T0
YKL217W	FVEG_10394T0
YGL225W	FVEG_09003T0	FVEG_09160T0
YER039C	FVEG_09003T0	FVEG_09160T0
YML093W	FVEG_01872T0
YPL212C	FVEG_05547T0
YER126C	FVEG_01262T0
YPL125W	FVEG_00435T0
YEL040W	FVEG_08979T0
YJR077C	FVEG_09680T0
YGL116W	FVEG_00536T0
YIR034C	FVEG_11605T0
YFR047C	FVEG_04098T0
YJR076C	FVEG_03937T0
YPL268W	FVEG_04539T0
YFL009W	FVEG_12039T0
YCL009C	FVEG_04952T0
YLR362W	FVEG_07042T0
YMR012W	FVEG_07146T0
YJL208C	FVEG_05428T0
YGR285C	FVEG_13094T0
YER107C	FVEG_03009T0
YAL021C	FVEG_07500T0
YHR166C	FVEG_05207T0
YNL172W	FVEG_04711T0
YFR002W	FVEG_09507T0
YML092C	FVEG_11252T0
YOL077C	FVEG_11337T0
YCL043C	FVEG_01377T0
YDR518W	FVEG_01377T0
YER145C	FVEG_01689T0	FVEG_04837T0
YJR153W	FVEG_11787T0	FVEG_08451T0
YDR452W	FVEG_01275T0
YDR372C	FVEG_05022T0
YPL122C	FVEG_01821T0
YLR208W	FVEG_03839T0
YFR014C	FVEG_05106T0
YOL016C	FVEG_05106T0
YKL027W	FVEG_03946T0
YHR003C	FVEG_03946T0
YJL213W	FVEG_13915T0	FVEG_11797T0
YLR212C	FVEG_02785T0
YGL115W	FVEG_06667T0
YOL038W	FVEG_05297T0
YOR243C	FVEG_05281T0
YKL181W	FVEG_10452T0
YBR020W	FVEG_10271T0
YDR009W	FVEG_10271T0
YLR231C	FVEG_10317T0	FVEG_03513T0
YJL080C	FVEG_04042T0
YNL075W	FVEG_02646T0
YCR034W	FVEG_07913T0
YJL196C	FVEG_07913T0
YDR325W	FVEG_09186T0
YIR008C	FVEG_05014T0
YPL175W	FVEG_00580T0
YLR075W	FVEG_02971T0
YBR008C	FVEG_04238T0	FVEG_13950T0	FVEG_12586T0
YDR292C	FVEG_01900T0
YHR190W	FVEG_03929T0
YIR029W	FVEG_04617T0
YNL288W	FVEG_03833T0
YHR111W	FVEG_05997T0
YJR095W	FVEG_05572T0
YPR069C	FVEG_02968T0
YLR386W	FVEG_05081T0
YNR019W	FVEG_02575T0
YCR048W	FVEG_02575T0
YMR318C	FVEG_06629T0
YCR105W	FVEG_06629T0
YOL066C	FVEG_09244T0
YDL036C	FVEG_09244T0
YJR036C	FVEG_04941T0
YOR262W	FVEG_04217T0
YPL050C	FVEG_05131T0
YIL130W	FVEG_09208T0
YOR222W	FVEG_02161T0
YPL134C	FVEG_02161T0
YBR192W	FVEG_02538T0
YDR531W	FVEG_01983T0
YMR302C	FVEG_00722T0
YLR002C	FVEG_07064T0
YGR159C	FVEG_01121T0
YDL100C	FVEG_02606T0
YLR248W	FVEG_00394T0
YOR316C	FVEG_00597T0
YMR243C	FVEG_00597T0
YPL145C	FVEG_08923T0
YOR237W	FVEG_08923T0
YER053C	FVEG_01359T0
YBR081C	FVEG_04964T0
YOR157C	FVEG_00822T0
YDL040C	FVEG_08920T0
YEL064C	FVEG_11265T0
YCL040W	FVEG_01889T0
YDR516C	FVEG_01889T0
YPR042C	FVEG_08236T0
YJR091C	FVEG_08236T0
YCL018W	FVEG_04748T0
YPR097W	FVEG_07902T0
YBR287W	FVEG_01971T0
YHR202W	FVEG_00297T0
YIL108W	FVEG_05045T0
YNL317W	FVEG_05427T0
YBR003W	FVEG_11617T0
YFL050C	FVEG_09169T0
YOL130W	FVEG_09169T0
YJR031C	FVEG_10470T0
YEL022W	FVEG_10470T0
YBR199W	FVEG_07884T0
YNL178W	FVEG_07094T0
YPL220W	FVEG_08275T0
YGL135W	FVEG_08275T0
YGR184C	FVEG_01321T0
YIR023W	FVEG_04074T0
YGR054W	FVEG_05029T0
YJL095W	FVEG_05000T0
YGL140C	FVEG_06077T0
YLR186W	FVEG_05090T0
YMR166C	FVEG_06186T0
YPL140C	FVEG_05280T0
YOR231W	FVEG_05280T0
YER055C	FVEG_01500T0
YBR043C	FVEG_02843T0
YPR125W	FVEG_03643T0
YKL213C	FVEG_13123T0
YJL172W	FVEG_06007T0	FVEG_10115T0
YJR078W	FVEG_09278T0	FVEG_03512T0
YGR135W	FVEG_04288T0
YKL120W	FVEG_07116T0
YJR001W	FVEG_09175T0
YDR245W	FVEG_14053T0
YPL088W	FVEG_12999T0
YPL090C	FVEG_00562T0
YBR181C	FVEG_00562T0
YEL050C	FVEG_01420T0
YNL280C	FVEG_05520T0
YMR027W	FVEG_07519T0
YGL065C	FVEG_09738T0
YGR214W	FVEG_11584T0
YLR048W	FVEG_11584T0
YFL045C	FVEG_08054T0
YNL139C	FVEG_06827T0
YDR226W	FVEG_11398T0
YKR076W	FVEG_06294T0
YMR251W	FVEG_06294T0
YGR154C	FVEG_06294T0
YHR002W	FVEG_06189T0
YJL102W	FVEG_06067T0
YPR041W	FVEG_07102T0
YJR159W	FVEG_03564T0
YDL246C	FVEG_03564T0
YLR070C	FVEG_03564T0
YMR047C	FVEG_02158T0
YKL068W	FVEG_02158T0
YKR080W	FVEG_00878T0
YDR390C	FVEG_04660T0
YBL097W	FVEG_08052T0
YNL290W	FVEG_04657T0
YOR184W	FVEG_04880T0
YER093C	FVEG_10313T0
YER148W	FVEG_02094T0
YOR346W	FVEG_01162T0
YIL047C	FVEG_04773T0
YIL116W	FVEG_04205T0
YMR215W	FVEG_04666T0
YOR119C	FVEG_05648T0
YHR112C	FVEG_00913T0	FVEG_01637T0	FVEG_03413T0
YEL047C	FVEG_03757T0
YJR051W	FVEG_03757T0
YGL097W	FVEG_01711T0
YDR301W	FVEG_03581T0
YML086C	FVEG_01967T0
YBR018C	FVEG_06816T0
YIR004W	FVEG_03927T0
YPL266W	FVEG_04591T0
YLR229C	FVEG_07081T0
YNL169C	FVEG_07390T0
YHL003C	FVEG_06971T0	FVEG_00327T0
YKL008C	FVEG_06971T0	FVEG_00327T0
YBR087W	FVEG_00780T0
YFL016C	FVEG_06380T0
YJR005W	FVEG_06343T0
YPR137W	FVEG_05184T0
YLL057C	FVEG_09755T0
YGR056W	FVEG_12169T0
YLR357W	FVEG_12169T0
YCR094W	FVEG_02764T0
YNR048W	FVEG_02764T0
YGR255C	FVEG_00830T0
YGL203C	FVEG_02869T0
YLR216C	FVEG_03084T0
YHR204W	FVEG_00463T0
YLR351C	FVEG_02966T0
YOL049W	FVEG_05312T0
YOR271C	FVEG_05484T0
YFL030W	FVEG_11573T0
YGL076C	FVEG_09217T0
YPL198W	FVEG_09217T0
YJR013W	FVEG_03933T0
YJL001W	FVEG_06855T0
YKR017C	FVEG_08134T0
YMR079W	FVEG_11450T0
YKL091C	FVEG_11450T0
YBL037W	FVEG_00735T0
YLL019C	FVEG_05483T0
YCR024C	FVEG_11468T0
YGL077C	FVEG_12495T0
YNL218W	FVEG_11274T0
YPR119W	FVEG_01421T0
YGR108W	FVEG_01421T0
YGL141W	FVEG_02090T0
YBR247C	FVEG_06200T0
YOR181W	FVEG_02009T0
YML104C	FVEG_03826T0
YGR028W	FVEG_07317T0
YLR056W	FVEG_09178T0
YPR004C	FVEG_07325T0
YMR250W	FVEG_09655T0
YFR010W	FVEG_02525T0
YPR110C	FVEG_00819T0
YNL141W	FVEG_09649T0
YJL100W	FVEG_06162T0
YOR141C	FVEG_05447T0
YDR415C	FVEG_06215T0	FVEG_07653T0
YGL144C	FVEG_06051T0
YDL109C	FVEG_06051T0
YLR103C	FVEG_04147T0
YNL207W	FVEG_06398T0
YOR071C	FVEG_03375T0	FVEG_09831T0
YOR192C	FVEG_03375T0	FVEG_09831T0
YLR237W	FVEG_03375T0	FVEG_09831T0
YOL119C	FVEG_07485T0	FVEG_01842T0
YOR306C	FVEG_07485T0	FVEG_01842T0
YGL252C	FVEG_03897T0
YOR386W	FVEG_00382T0
YOR145C	FVEG_01480T0
YIL021W	FVEG_09529T0
YGL131C	FVEG_05152T0
YLR157C	FVEG_03277T0	FVEG_01059T0
YLR158C	FVEG_03277T0	FVEG_01059T0
YLR160C	FVEG_03277T0	FVEG_01059T0
YLR155C	FVEG_03277T0	FVEG_01059T0
YKL174C	FVEG_09045T0	FVEG_05661T0	FVEG_05598T0
YJL059W	FVEG_03147T0
YKL188C	FVEG_04642T0
YJL062W	FVEG_09185T0
YPR026W	FVEG_13500T0
YKR081C	FVEG_01302T0
YPL030W	FVEG_02477T0
YNR033W	FVEG_04868T0
YER119C	FVEG_03986T0
YBL089W	FVEG_03986T0
YJL112W	FVEG_04158T0
YKR036C	FVEG_04158T0
YDR244W	FVEG_01301T0
YOR362C	FVEG_01022T0
YFR051C	FVEG_07091T0
YIL162W	FVEG_11933T0
YBR234C	FVEG_01074T0
YER094C	FVEG_01365T0
YMR244W	FVEG_06069T0
YBL033C	FVEG_11172T0
YDL137W	FVEG_01138T0
YDL192W	FVEG_01138T0
YBR159W	FVEG_06814T0
YIL003W	FVEG_06559T0
YLR243W	FVEG_00881T0
YOR132W	FVEG_04156T0
YPR165W	FVEG_11264T0
YPR118W	FVEG_06028T0
YJL053W	FVEG_01280T0
YAL025C	FVEG_04866T0
YML004C	FVEG_04030T0
YGR261C	FVEG_06257T0
YDL117W	FVEG_07918T0
YOR090C	FVEG_04900T0
YDR364C	FVEG_09474T0
YJR105W	FVEG_08266T0
YOL068C	FVEG_04063T0
YDL042C	FVEG_04063T0
YDR211W	FVEG_05035T0
YMR203W	FVEG_07934T0
YNL048W	FVEG_11539T0
YPL171C	FVEG_00100T0	FVEG_08535T0	FVEG_10034T0	FVEG_05741T0
YHR179W	FVEG_00100T0	FVEG_08535T0	FVEG_10034T0	FVEG_05741T0
YDR264C	FVEG_05604T0
YOR034C	FVEG_05604T0
YJR124C	FVEG_08656T0	FVEG_10943T0
YLR116W	FVEG_07538T0
YPL029W	FVEG_06692T0
YJL207C	FVEG_14037T0
YBL056W	FVEG_02979T0
YER089C	FVEG_02979T0
YPL152W	FVEG_01218T0
YOR272W	FVEG_05165T0
YMR296C	FVEG_12143T0
YPR201W	FVEG_05562T0
YHR104W	FVEG_08194T0	FVEG_09602T0
YGR171C	FVEG_04524T0
YJR123W	FVEG_04649T0
YBR074W	FVEG_07537T0
YLR203C	FVEG_05339T0
YPL209C	FVEG_08233T0
YJR152W	FVEG_13058T0	FVEG_05682T0	FVEG_12597T0	FVEG_07539T0
YFL038C	FVEG_11550T0
YER102W	FVEG_00566T0
YBL072C	FVEG_00566T0
YDR049W	FVEG_02433T0
YKL004W	FVEG_00790T0
YJL088W	FVEG_04951T0
YNL297C	FVEG_03807T0
YDL108W	FVEG_07834T0
YHR128W	FVEG_07783T0
YKL172W	FVEG_07802T0
YNL251C	FVEG_09501T0
YLR019W	FVEG_09606T0
YLL010C	FVEG_09606T0
YEL046C	FVEG_06864T0
YML080W	FVEG_05370T0
YBR189W	FVEG_02494T0
YPL081W	FVEG_02494T0
YGL011C	FVEG_02960T0
YMR214W	FVEG_03121T0
YPL214C	FVEG_05316T0
YJL115W	FVEG_00805T0
YLR380W	FVEG_12149T0
YJL133W	FVEG_05085T0
YKR052C	FVEG_05085T0
YNL231C	FVEG_04548T0
YNL264C	FVEG_04548T0
YBL064C	FVEG_01597T0
YKL059C	FVEG_02607T0
YER021W	FVEG_04677T0
YHR009C	FVEG_04791T0
YKR084C	FVEG_04016T0
YOR155C	FVEG_02510T0
YLR005W	FVEG_04631T0
YFR021W	FVEG_11367T0
YKL139W	FVEG_05195T0
YKL179C	FVEG_07381T0
YGL186C	FVEG_13611T0
YMR237W	FVEG_10197T0
YOR299W	FVEG_10197T0
YHR070W	FVEG_01385T0
YDR392W	FVEG_06076T0
YNL273W	FVEG_05171T0
YDR017C	FVEG_09745T0
YPL117C	FVEG_06329T0
YGR202C	FVEG_02725T0
YGR267C	FVEG_04467T0
YGL112C	FVEG_06679T0
YMR247C	FVEG_06722T0
YDR326C	FVEG_04160T0
YHR080C	FVEG_04160T0
YLR206W	FVEG_02160T0
YDL161W	FVEG_02160T0
YNL121C	FVEG_02644T0
YHR117W	FVEG_02644T0
YIL105C	FVEG_05049T0
YNL047C	FVEG_05049T0
YAR015W	FVEG_04004T0
YPR144C	FVEG_00827T0
YPR108W	FVEG_02113T0
YPL104W	FVEG_03547T0
YNL256W	FVEG_06316T0
YBR139W	FVEG_12878T0
YER060W	FVEG_04323T0	FVEG_08316T0	FVEG_07190T0
YER056C	FVEG_04323T0	FVEG_08316T0	FVEG_07190T0
YER060W-A	FVEG_04323T0	FVEG_08316T0	FVEG_07190T0
YGR085C	FVEG_01211T0
YPR102C	FVEG_01211T0
YCL038C	FVEG_01353T0
YPL218W	FVEG_05473T0
YPL242C	FVEG_09577T0
YMR110C	FVEG_02675T0	FVEG_01702T0
YOR120W	FVEG_02550T0
YDR368W	FVEG_02550T0
YBR241C	FVEG_11156T0
YGL104C	FVEG_11156T0
YPL260W	FVEG_03100T0
YML001W	FVEG_04809T0
YHR132C	FVEG_07357T0
YMR293C	FVEG_06471T0
YMR297W	FVEG_14045T0
YIL133C	FVEG_07560T0
YNL069C	FVEG_07560T0
YGL083W	FVEG_04062T0
YDR050C	FVEG_05405T0
YEL056W	FVEG_05189T0
YPR178W	FVEG_00927T0
YLR088W	FVEG_12154T0
YHR011W	FVEG_11279T0	FVEG_04391T0
YPL183C	FVEG_00707T0
YOR070C	FVEG_02939T0
YGR162W	FVEG_07105T0
YGL049C	FVEG_07105T0
YBR082C	FVEG_11477T0
YDR059C	FVEG_11477T0
YAL042W	FVEG_00824T0
YGR048W	FVEG_04925T0
YJR049C	FVEG_08009T0
YEL041W	FVEG_08009T0
YHR114W	FVEG_03095T0
YDR297W	FVEG_09197T0
YBR133C	FVEG_11418T0
YLR345W	FVEG_07935T0
YER031C	FVEG_11336T0
YGL210W	FVEG_11336T0
YDL056W	FVEG_03115T0
YMR001C	FVEG_01402T0
YDL017W	FVEG_07187T0
YNL191W	FVEG_04786T0
YJR098C	FVEG_07085T0
YIL033C	FVEG_02622T0
YJL176C	FVEG_07326T0
YNL011C	FVEG_05525T0
YDR019C	FVEG_01276T0
YML021C	FVEG_00671T0
YNL221C	FVEG_02025T0
YKL073W	FVEG_11493T0
YLR319C	FVEG_11303T0
YPL172C	FVEG_12748T0
YHR066W	FVEG_10194T0
YDR312W	FVEG_10194T0
YIL118W	FVEG_00183T0
YDR142C	FVEG_06097T0
YJL204C	FVEG_07835T0
YMR226C	FVEG_08806T0	FVEG_10451T0
YKL001C	FVEG_01461T0
YGR189C	FVEG_05114T0
YEL024W	FVEG_06221T0
YBL035C	FVEG_08159T0
YNL007C	FVEG_04800T0
YBR227C	FVEG_11350T0
YMR231W	FVEG_09710T0
YOR212W	FVEG_10291T0
YBR039W	FVEG_05112T0
YDL205C	FVEG_06632T0
YDL153C	FVEG_06942T0
YDR280W	FVEG_07016T0
YDL101C	FVEG_08045T0
YLR148W	FVEG_07060T0
YHR142W	FVEG_08968T0
YKL221W	FVEG_03922T0
YCR068W	FVEG_09194T0
YER110C	FVEG_12035T0
YOR025W	FVEG_09074T0
YLR004C	FVEG_11863T0
YKL039W	FVEG_07127T0
YHL017W	FVEG_07127T0
YDR496C	FVEG_01255T0
YGL169W	FVEG_00963T0
YJR002W	FVEG_02756T0
YPR167C	FVEG_02202T0
YOR202W	FVEG_04727T0
YOL062C	FVEG_07568T0
YER156C	FVEG_02791T0
YLR017W	FVEG_02127T0
YPR091C	FVEG_02503T0
YGL205W	FVEG_11982T0
YDL201W	FVEG_03825T0
YBR046C	FVEG_06790T0
YOR334W	FVEG_02005T0
YLR420W	FVEG_04131T0
YOL120C	FVEG_02578T0
YNL301C	FVEG_02578T0
YGL171W	FVEG_00633T0
YPR011C	FVEG_02577T0
YOL064C	FVEG_04083T0
YBR274W	FVEG_09569T0
YKL193C	FVEG_09601T0
YGR260W	FVEG_03592T0	FVEG_11480T0	FVEG_12224T0	FVEG_08394T0	FVEG_08370T0	FVEG_12906T0	FVEG_11229T0	FVEG_00125T0	FVEG_03404T0	FVEG_06209T0
YCR026C	FVEG_02220T0
YEL016C	FVEG_02220T0
YLR260W	FVEG_08919T0
YOR171C	FVEG_08919T0
YJR125C	FVEG_00404T0
YMR314W	FVEG_04879T0
YOR091W	FVEG_11503T0
YBR084C-A	FVEG_02586T0
YBL027W	FVEG_02586T0
YPR132W	FVEG_11394T0
YGR118W	FVEG_11394T0
YBR162C	FVEG_00632T0
YBR028C	FVEG_00928T0
YNL202W	FVEG_00866T0
YDR335W	FVEG_05055T0
YJL036W	FVEG_03644T0
YLR361C	FVEG_07413T0
YLL006W	FVEG_09155T0
YER087W	FVEG_01465T0
YKR066C	FVEG_01375T0
YGL058W	FVEG_06072T0
YJR006W	FVEG_07999T0
YBL047C	FVEG_04855T0
YLR166C	FVEG_01387T0
YCR009C	FVEG_07553T0
YJR070C	FVEG_06388T0
YOR006C	FVEG_05025T0
YPR176C	FVEG_08058T0
YIL095W	FVEG_06905T0
YNL020C	FVEG_06905T0
YIL083C	FVEG_01841T0
YDR214W	FVEG_04086T0
YGR207C	FVEG_04104T0
YDR242W	FVEG_03044T0	FVEG_08289T0	FVEG_13478T0	FVEG_11002T0	FVEG_08295T0	FVEG_10923T0	FVEG_05930T0	FVEG_08665T0
YMR235C	FVEG_01020T0
YBR164C	FVEG_08279T0
YKL045W	FVEG_07421T0
YNL308C	FVEG_07023T0
YDR416W	FVEG_10476T0
YLR167W	FVEG_11634T0
YKR094C	FVEG_07286T0
YIL148W	FVEG_07286T0
YNL257C	FVEG_08272T0
YHR155W	FVEG_08272T0
YBL041W	FVEG_01285T0
YHR148W	FVEG_02998T0
YOL152W	FVEG_02265T0
YNL227C	FVEG_05095T0
YDR427W	FVEG_12155T0
YHR123W	FVEG_01955T0
YNL130C	FVEG_01955T0
YNL278W	FVEG_00894T0
YLR187W	FVEG_00894T0
YBR291C	FVEG_07208T0	FVEG_00322T0
YER162C	FVEG_02322T0
YLR459W	FVEG_00497T0
YDR346C	FVEG_06054T0
YGR187C	FVEG_06201T0
YMR208W	FVEG_04521T0
YOR100C	FVEG_04186T0
YAL024C	FVEG_11583T0
YPR161C	FVEG_07848T0
YDR025W	FVEG_00514T0
YBR048W	FVEG_00514T0
YBR200W	FVEG_06231T0
YML130C	FVEG_03577T0
YKL205W	FVEG_05458T0
YGL103W	FVEG_07188T0
YNL003C	FVEG_11311T0
YPL111W	FVEG_11677T0
YDR373W	FVEG_04146T0
YOR241W	FVEG_00506T0
YGL143C	FVEG_11076T0
YIL043C	FVEG_05583T0	FVEG_08247T0
YGL001C	FVEG_01330T0
YHR026W	FVEG_04219T0
YBL020W	FVEG_09260T0
YNL201C	FVEG_06178T0
YOR094W	FVEG_11160T0
YPL258C	FVEG_10314T0
YOL055C	FVEG_10314T0
YPR121W	FVEG_10314T0
YLR020C	FVEG_06892T0
YLL012W	FVEG_06892T0
YNL031C	FVEG_11374T0
YBR010W	FVEG_11374T0
YFR005C	FVEG_05199T0
YOR149C	FVEG_08276T0
YCR004C	FVEG_09479T0	FVEG_09951T0
YDR032C	FVEG_09479T0	FVEG_09951T0
YGR279C	FVEG_12142T0
YMR305C	FVEG_12142T0
YDR324C	FVEG_00311T0
YKL080W	FVEG_01460T0
YMR093W	FVEG_02714T0
YIL020C	FVEG_05262T0
YNL066W	FVEG_01486T0
YIL123W	FVEG_01486T0
YKR042W	FVEG_01486T0
YJL116C	FVEG_01486T0
YBR260C	FVEG_02029T0
YLR014C	FVEG_06107T0
YKL024C	FVEG_08042T0
YLR130C	FVEG_09108T0
YML065W	FVEG_01468T0
YLR442C	FVEG_01468T0
YNL098C	FVEG_06392T0
YOR101W	FVEG_06392T0
YOR312C	FVEG_09596T0
YMR242C	FVEG_09596T0
YDL086W	FVEG_00726T0
YIL038C	FVEG_03082T0
YKR051W	FVEG_04130T0
YML121W	FVEG_04480T0
YDR376W	FVEG_07324T0
YDR064W	FVEG_08129T0
YJL020C	FVEG_06844T0
YHR008C	FVEG_11192T0
YPR135W	FVEG_11546T0
YDR507C	FVEG_01961T0
YCL024W	FVEG_01961T0
YKL101W	FVEG_01961T0
YAR018C	FVEG_03952T0
YEL027W	FVEG_02776T0
YDR164C	FVEG_06292T0
YML110C	FVEG_03869T0
YCR061W	FVEG_12160T0
YLR262C	FVEG_09093T0
YIL121W	FVEG_09382T0
YIL120W	FVEG_09382T0
YNL065W	FVEG_09382T0
YPR058W	FVEG_04973T0
YBR104W	FVEG_04973T0
YJL121C	FVEG_01153T0
YPL069C	FVEG_02819T0
YKL152C	FVEG_05781T0
YML049C	FVEG_05338T0
YKR018C	FVEG_10138T0
YJL082W	FVEG_10138T0
YLR191W	FVEG_00529T0
YDL226C	FVEG_04106T0
YOR001W	FVEG_04682T0
YOR089C	FVEG_07024T0
YEL054C	FVEG_07336T0
YDR418W	FVEG_07336T0
YFR050C	FVEG_01327T0
YKL150W	FVEG_00696T0
YJR104C	FVEG_01940T0
YKL013C	FVEG_02524T0
YDR168W	FVEG_05235T0
YOL123W	FVEG_02942T0
YML064C	FVEG_06634T0
YMR100W	FVEG_07801T0
YGR246C	FVEG_10160T0
YPL247C	FVEG_12773T0
YML026C	FVEG_14047T0
YDR450W	FVEG_14047T0
YJL069C	FVEG_00943T0
YGR083C	FVEG_04729T0
YHR089C	FVEG_05048T0
YMR220W	FVEG_06354T0
YPL227C	FVEG_06180T0
YBR037C	FVEG_04092T0
YBR024W	FVEG_04092T0
YNL067W	FVEG_01279T0
YGL147C	FVEG_01279T0
YLR336C	FVEG_05078T0
YPL211W	FVEG_08230T0
YAL060W	FVEG_10707T0	FVEG_07662T0
YAL061W	FVEG_10707T0	FVEG_07662T0
YJL084C	FVEG_08957T0
YKR021W	FVEG_08957T0
YAL002W	FVEG_00640T0
YBR110W	FVEG_04190T0
YBL080C	FVEG_04715T0
YDL156W	FVEG_07179T0
YFL005W	FVEG_06175T0
YDR036C	FVEG_08161T0
YGL130W	FVEG_08243T0
YDR194C	FVEG_13700T0
YNL090W	FVEG_10252T0
YDR287W	FVEG_07275T0
YHR046C	FVEG_07275T0
YBR088C	FVEG_01184T0
YGR175C	FVEG_06181T0
YGR149W	FVEG_07349T0
YNL219C	FVEG_06213T0
YKL190W	FVEG_07853T0
YHR200W	FVEG_01251T0
YHR102W	FVEG_05910T0
YLL056C	FVEG_05683T0
YLR299W	FVEG_03657T0	FVEG_11538T0
YNL116W	FVEG_09137T0
YHR115C	FVEG_09137T0
YDL159W	FVEG_02618T0
YGL038C	FVEG_03975T0
YJL068C	FVEG_05434T0
YOL052C	FVEG_06560T0
YFL001W	FVEG_11511T0
YPL133C	FVEG_09644T0
YPR029C	FVEG_07360T0
YKL002W	FVEG_10299T0
YBR214W	FVEG_12140T0
YGL056C	FVEG_12140T0
YNR007C	FVEG_02498T0
YGL241W	FVEG_06247T0
YHR086W	FVEG_05907T0
YKL196C	FVEG_06456T0
YBL040C	FVEG_09722T0
YMR004W	FVEG_08983T0
YAL041W	FVEG_03233T0
YBR035C	FVEG_04202T0
YLR143W	FVEG_05116T0
YFL054C	FVEG_12859T0
YKL191W	FVEG_12812T0
YKL151C	FVEG_01208T0
YLR330W	FVEG_02012T0
YKL025C	FVEG_02535T0
YPL097W	FVEG_00439T0
YER026C	FVEG_05046T0
YER122C	FVEG_06318T0
YPL237W	FVEG_02683T0
YPL063W	FVEG_03724T0
YLR310C	FVEG_11565T0
YIL006W	FVEG_03025T0
YEL006W	FVEG_03025T0
YGR234W	FVEG_11186T0	FVEG_13827T0
YCR023C	FVEG_06106T0
YIL001W	FVEG_04087T0
YJL041W	FVEG_05141T0
YMR210W	FVEG_05196T0
YNL279W	FVEG_11403T0
YGR224W	FVEG_05066T0	FVEG_04150T0	FVEG_01856T0	FVEG_12421T0	FVEG_05882T0	FVEG_10376T0	FVEG_12880T0	FVEG_13046T0	FVEG_13953T0
YKR105C	FVEG_05066T0	FVEG_04150T0	FVEG_01856T0	FVEG_12421T0	FVEG_05882T0	FVEG_10376T0	FVEG_12880T0	FVEG_13046T0	FVEG_13953T0
YCL069W	FVEG_05066T0	FVEG_04150T0	FVEG_01856T0	FVEG_12421T0	FVEG_05882T0	FVEG_10376T0	FVEG_12880T0	FVEG_13046T0	FVEG_13953T0
YBR002C	FVEG_00745T0
YEL037C	FVEG_05220T0
YPR180W	FVEG_06934T0
YER114C	FVEG_02736T0
YBL085W	FVEG_02736T0
YNL274C	FVEG_04412T0
YPL015C	FVEG_03890T0
YNL223W	FVEG_05096T0
YER117W	FVEG_00376T0
YBL087C	FVEG_00376T0
YKL180W	FVEG_07384T0
YJL177W	FVEG_07384T0
YDR191W	FVEG_00919T0
YIL034C	FVEG_01355T0
YHL002W	FVEG_02165T0
YPL155C	FVEG_01127T0
YIL067C	FVEG_07887T0
YNL016W	FVEG_07111T0
YDR379W	FVEG_06157T0
YOR127W	FVEG_06157T0
YJL190C	FVEG_05285T0
YLR367W	FVEG_05285T0
YKL114C	FVEG_01483T0
YNL240C	FVEG_00933T0
YEL023C	FVEG_04484T0
YER012W	FVEG_05183T0
YOR245C	FVEG_01484T0
YDR323C	FVEG_10411T0
YPR022C	FVEG_03915T0	FVEG_06378T0
YCR047C	FVEG_05918T0
YER143W	FVEG_06120T0
YKR079C	FVEG_05485T0
YDR339C	FVEG_07956T0
YKL056C	FVEG_09198T0
YGR141W	FVEG_02793T0
YPR157W	FVEG_02793T0
YCR031C	FVEG_09216T0
YJL191W	FVEG_09216T0
YMR143W	FVEG_10322T0
YDL083C	FVEG_10322T0
YDR080W	FVEG_04712T0
YGR278W	FVEG_05373T0
YNR015W	FVEG_05123T0
YER168C	FVEG_08912T0
YNL010W	FVEG_06266T0
YOR007C	FVEG_10276T0
YDR155C	FVEG_00403T0
YML078W	FVEG_00403T0
YGR284C	FVEG_00995T0
YJL127C	FVEG_04981T0
YJL143W	FVEG_06478T0
YBL098W	FVEG_09471T0
YGL059W	FVEG_07895T0
YOR281C	FVEG_06475T0
YKR068C	FVEG_09274T0
YDL090C	FVEG_01886T0
YMR313C	FVEG_00975T0
YBL082C	FVEG_06263T0
YDR304C	FVEG_07817T0
YIR033W	FVEG_09523T0
YKL020C	FVEG_09523T0
YDR400W	FVEG_01164T0
YJL029C	FVEG_00626T0
YPR105C	FVEG_00964T0
YJL125C	FVEG_04588T0
YHR168W	FVEG_06363T0
YJL039C	FVEG_07007T0
YJR025C	FVEG_08118T0
YBR042C	FVEG_07530T0
YDR018C	FVEG_07530T0
YEL004W	FVEG_01509T0
YBL055C	FVEG_04845T0
YMR023C	FVEG_04881T0
YPL132W	FVEG_11520T0
YJR133W	FVEG_01789T0
YFL028C	FVEG_07998T0
YLR300W	FVEG_02046T0
YOR190W	FVEG_02046T0
YDR261C	FVEG_02046T0
YEL034W	FVEG_07289T0
YJR047C	FVEG_07289T0
YKR070W	FVEG_12092T0	FVEG_02596T0
YAL058W	FVEG_00949T0
YGL019W	FVEG_02295T0
YPL096W	FVEG_00312T0
YDL052C	FVEG_05478T0
YPL078C	FVEG_00828T0
YNL237W	FVEG_07464T0
YOR069W	FVEG_07467T0
YAL003W	FVEG_01132T0
YDR330W	FVEG_05909T0
YNL022C	FVEG_05212T0
YJR096W	FVEG_08614T0
YBL003C	FVEG_05100T0
YDR225W	FVEG_05100T0
YDL064W	FVEG_02651T0
YLR026C	FVEG_02549T0
YEL021W	FVEG_04828T0
YPL234C	FVEG_02259T0
YPR175W	FVEG_02614T0
YMR253C	FVEG_04893T0
YPL264C	FVEG_04893T0
YOR096W	FVEG_05546T0
YNL096C	FVEG_05546T0
YDL236W	FVEG_05389T0
YIL153W	FVEG_03879T0
YBR155W	FVEG_06417T0
YLR309C	FVEG_13103T0
YML018C	FVEG_04783T0
YDR438W	FVEG_04783T0
YKL069W	FVEG_02712T0
YGR257C	FVEG_03782T0
YNL181W	FVEG_04483T0
YLR084C	FVEG_08123T0
YMR223W	FVEG_12158T0
YER100W	FVEG_01838T0
YDR204W	FVEG_02460T0
YMR061W	FVEG_00804T0
YBL050W	FVEG_04946T0
YDR083W	FVEG_06121T0
YHR088W	FVEG_07063T0
YDR002W	FVEG_10294T0
YDR267C	FVEG_11357T0
YBR191W	FVEG_02493T0
YPL079W	FVEG_02493T0
YNR038W	FVEG_00579T0
YGR241C	FVEG_03635T0
YHR161C	FVEG_03635T0
YLR133W	FVEG_04089T0
YDR147W	FVEG_04089T0
YOL092W	FVEG_06916T0
YBR147W	FVEG_06916T0
YJL002C	FVEG_00956T0
YJR024C	FVEG_00951T0
YMR041C	FVEG_01642T0
YMR022W	FVEG_04604T0
YLR215C	FVEG_06960T0
YOR056C	FVEG_06561T0
YPL045W	FVEG_09136T0
YOR251C	FVEG_09565T0
YPR198W	FVEG_00476T0	FVEG_07540T0	FVEG_08721T0	FVEG_11081T0	FVEG_09669T0
YGR038W	FVEG_02877T0
YLR350W	FVEG_02877T0
YGR010W	FVEG_04023T0
YLR328W	FVEG_04023T0
YML028W	FVEG_08387T0
YDR453C	FVEG_08387T0
YBL104C	FVEG_08216T0
YGR163W	FVEG_07089T0
YNR054C	FVEG_06351T0
YPR128C	FVEG_07156T0
YNR002C	FVEG_03920T0
YCR010C	FVEG_03920T0
YBR061C	FVEG_03806T0
YLR006C	FVEG_02557T0
YPR086W	FVEG_01060T0
YPR048W	FVEG_04108T0
YNR035C	FVEG_08121T0
YNL055C	FVEG_02649T0
YIL114C	FVEG_02649T0
YMR088C	FVEG_04795T0	FVEG_06422T0
YJR073C	FVEG_02056T0
YDR454C	FVEG_04580T0
YLR286C	FVEG_02273T0
YKL014C	FVEG_07279T0
YGL196W	FVEG_09063T0
YNL168C	FVEG_08119T0
YIL131C	FVEG_07145T0
YNL068C	FVEG_07145T0
YJL187C	FVEG_02990T0
YBR154C	FVEG_06367T0
YLR422W	FVEG_04646T0
YNL001W	FVEG_08999T0
YDR371W	FVEG_01240T0	FVEG_08877T0	FVEG_11390T0
YBL002W	FVEG_05098T0
YDR224C	FVEG_05098T0
YJL134W	FVEG_04658T0
YKR053C	FVEG_04658T0
YOL151W	FVEG_11858T0
YGL039W	FVEG_11858T0
YMR260C	FVEG_02010T0
YCR077C	FVEG_06272T0
YKR092C	FVEG_06486T0
YGR220C	FVEG_09621T0
YDR533C	FVEG_08620T0
YPL280W	FVEG_08620T0
YOR391C	FVEG_08620T0
YMR322C	FVEG_08620T0
YMR142C	FVEG_02358T0
YDL082W	FVEG_02358T0
YIR037W	FVEG_04790T0
YBR244W	FVEG_04790T0
YMR276W	FVEG_00437T0
YLR009W	FVEG_05383T0
YNL091W	FVEG_10253T0
YKL072W	FVEG_00470T0
YMR053C	FVEG_00470T0
YML106W	FVEG_06123T0
YMR271C	FVEG_06123T0
YGL200C	FVEG_01137T0
YPR107C	FVEG_00590T0
YMR034C	FVEG_05305T0
YLR247C	FVEG_07844T0
YER151C	FVEG_03023T0
YMR055C	FVEG_01197T0
YMR099C	FVEG_09588T0
YLR182W	FVEG_10410T0
YNL162W	FVEG_02906T0
YHR141C	FVEG_02906T0
YNL072W	FVEG_00724T0
YDL167C	FVEG_05191T0
YHR206W	FVEG_05036T0
YLR268W	FVEG_04875T0
YNL137C	FVEG_04247T0
YOR254C	FVEG_05476T0
YIL022W	FVEG_08935T0
YNR034W	FVEG_08150T0
YCR073W-A	FVEG_08150T0
YPL135W	FVEG_09252T0
YOR226C	FVEG_09252T0
YJL081C	FVEG_00630T0
YLR085C	FVEG_01640T0
YPL115C	FVEG_01201T0
YML012W	FVEG_02862T0
YJL030W	FVEG_09258T0
YDL030W	FVEG_04472T0
YGL105W	FVEG_06787T0
YDL206W	FVEG_08053T0
YGL124C	FVEG_08091T0
YKL116C	FVEG_07418T0
YIL015W	FVEG_07058T0	FVEG_09466T0
YLR121C	FVEG_07058T0	FVEG_09466T0
YLR120C	FVEG_07058T0	FVEG_09466T0
YDR144C	FVEG_07058T0	FVEG_09466T0
YPL123C	FVEG_10936T0	FVEG_09035T0
YHR075C	FVEG_01051T0
YGR276C	FVEG_01292T0
YJR144W	FVEG_02364T0
YPR066W	FVEG_00818T0
YPL084W	FVEG_04250T0
YPL236C	FVEG_05154T0
YMR171C	FVEG_07407T0
YMR202W	FVEG_07949T0
YGR148C	FVEG_01987T0
YGL031C	FVEG_01987T0
YIL106W	FVEG_00748T0
YDR487C	FVEG_02121T0
YMR137C	FVEG_00815T0
YJL093C	FVEG_03876T0
YPR082C	FVEG_08187T0
YDR541C	FVEG_09557T0
YGL157W	FVEG_09557T0
[truncated: 1,360 more rows]
