# Supplementary material for: Evolutionary Conservation and Diversification of Puf RNA Binding Proteins and Their mRNA Targets
Source: PLoS Biol. 2015 Nov 20;13(11):e1002307. doi: 10.1371/journal.pbio.1002307 (PMC4654594; doi:10.1371/journal.pbio.1002307)
Supplement: S4 Dataset — (ZIP) [file pbio.1002307.s004.zip › S.cerevisiae.fa_H.capsulatum.fa.txt]

YHR165C	HCAG_04562T0
YJL130C	HCAG_08357T0
YLR106C	HCAG_03898T0
YHR099W	HCAG_00425T0
YGR032W	HCAG_05289T0
YLR342W	HCAG_05289T0
YKL182W	HCAG_07637T0
YPL231W	HCAG_07636T0
YKL203C	HCAG_08094T0
YJR066W	HCAG_08094T0
YDL140C	HCAG_02364T0
YGR271W	HCAG_07504T0
YDL171C	HCAG_09757T0
YBR218C	HCAG_04227T0
YGL062W	HCAG_04227T0
YGL206C	HCAG_04225T0
YOR151C	HCAG_04441T0
YOR116C	HCAG_08895T0
YJR109C	HCAG_02700T0
YGL195W	HCAG_07408T0
YGR061C	HCAG_00440T0
YOR207C	HCAG_06971T0
YER166W	HCAG_03212T0
YDR093W	HCAG_03212T0
YNL262W	HCAG_10762T0
YPR010C	HCAG_05909T0
YGL008C	HCAG_06977T0
YPL036W	HCAG_06977T0
YPR184W	HCAG_10242T0
YDR406W	HCAG_00970T0	HCAG_10464T0
YOR153W	HCAG_00970T0	HCAG_10464T0
YOR328W	HCAG_00970T0	HCAG_10464T0
YIL125W	HCAG_01535T0
YDR127W	HCAG_06699T0
YKL215C	HCAG_05363T0
YNL132W	HCAG_04803T0
YAL026C	HCAG_07309T0
YDL145C	HCAG_04366T0
YLR249W	HCAG_03993T0
YNL014W	HCAG_03993T0
YOR326W	HCAG_03105T0
YAL029C	HCAG_03105T0
YDR135C	HCAG_10162T0
YJL050W	HCAG_05592T0
YOR341W	HCAG_06714T0
YDR170C	HCAG_03973T0
YBL076C	HCAG_06694T0
YKR054C	HCAG_02658T0
YBR084W	HCAG_04357T0
YGR204W	HCAG_04357T0
YNL088W	HCAG_08644T0
YLL048C	HCAG_00656T0
YHL035C	HCAG_00656T0
YLR304C	HCAG_05266T0
YBR023C	HCAG_02857T0
YMR196W	HCAG_03810T0
YBR115C	HCAG_09107T0
YPL160W	HCAG_05229T0
YIL048W	HCAG_05120T0
YFR031C	HCAG_07829T0
YDL102W	HCAG_06498T0
YDL126C	HCAG_02452T0
YKL210W	HCAG_09628T0
YER171W	HCAG_06715T0
YMR186W	HCAG_04686T0
YPL240C	HCAG_04686T0
YOR304W	HCAG_07060T0
YMR162C	HCAG_01316T0
YMR189W	HCAG_07571T0
YFR019W	HCAG_07780T0
YER013W	HCAG_00961T0
YOR133W	HCAG_05988T0
YDR385W	HCAG_05988T0
YDR038C	HCAG_02264T0
YDR039C	HCAG_02264T0
YDR040C	HCAG_02264T0
YGL120C	HCAG_00841T0
YKL148C	HCAG_06317T0
YJL045W	HCAG_06317T0
YCR057C	HCAG_00460T0
YPL226W	HCAG_05088T0
YNL102W	HCAG_08707T0
YBL023C	HCAG_01107T0
YAL035W	HCAG_06015T0
YOR330C	HCAG_02559T0
YER164W	HCAG_03376T0
YMR080C	HCAG_00751T0
YPR019W	HCAG_03677T0
YLR398C	HCAG_08172T0
YNL123W	HCAG_08651T0
YLR086W	HCAG_08818T0
YPL217C	HCAG_05984T0
YML059C	HCAG_07498T0
YMR109W	HCAG_10953T0
YKL129C	HCAG_10953T0
YDR097C	HCAG_06242T0
YMR288W	HCAG_04631T0
YLR410W	HCAG_11332T0
YLR305C	HCAG_04050T0
YER091C	HCAG_05565T0
YJR045C	HCAG_08176T0
YEL030W	HCAG_08176T0
YER069W	HCAG_05073T0
YOR291W	HCAG_03107T0
YDR238C	HCAG_01814T0
YDR091C	HCAG_03381T0
YGL156W	HCAG_04277T0
YGL201C	HCAG_00933T0
YJL034W	HCAG_05805T0
YKL104C	HCAG_04088T0
YNL209W	HCAG_00806T0
YDL229W	HCAG_00806T0
YBL105C	HCAG_10055T0
YFR015C	HCAG_00415T0
YLR258W	HCAG_00415T0
YGL022W	HCAG_02726T0
YKL157W	HCAG_07083T0
YHR047C	HCAG_07083T0
YHR023W	HCAG_09536T0
YGL167C	HCAG_03665T0
YKR031C	HCAG_03502T0
YER036C	HCAG_02904T0
YDR334W	HCAG_04393T0
YER070W	HCAG_05637T0
YIL066C	HCAG_05637T0
YGL137W	HCAG_08724T0
YHR027C	HCAG_02666T0
YPL006W	HCAG_05789T0
YGL173C	HCAG_00485T0
YHR186C	HCAG_05366T0
YLR272C	HCAG_03124T0
YLR274W	HCAG_00417T0
YHR074W	HCAG_05021T0
YGR281W	HCAG_07845T0
YGL009C	HCAG_07104T0
YFR009W	HCAG_08933T0
YBR202W	HCAG_06369T0
YIL129C	HCAG_01091T0
YKR001C	HCAG_00403T0
YLR153C	HCAG_01606T0
YPL082C	HCAG_00186T0
YBR127C	HCAG_05951T0
YDR129C	HCAG_07461T0
YBL099W	HCAG_02813T0
YGL207W	HCAG_02041T0
YGR217W	HCAG_01795T0
YDR291W	HCAG_08043T0
YGR240C	HCAG_07552T0
YMR128W	HCAG_05164T0
YPR160W	HCAG_08447T0
YMR120C	HCAG_04224T0
YLR028C	HCAG_04224T0
YML035C	HCAG_09867T0
YEL011W	HCAG_06953T0
YLR259C	HCAG_06961T0
YKR009C	HCAG_08039T0
YBR196C	HCAG_08202T0
YPR080W	HCAG_08798T0
YBR118W	HCAG_08798T0
YOL090W	HCAG_05457T0
YOR270C	HCAG_01585T0
YGL234W	HCAG_08689T0
YDR234W	HCAG_06854T0
YJL014W	HCAG_06628T0
YDR212W	HCAG_07282T0
YMR049C	HCAG_01968T0
YGL006W	HCAG_01774T0	HCAG_06609T0
YGL163C	HCAG_05262T0
YIL143C	HCAG_09481T0
YCR011C	HCAG_07802T0
YLR129W	HCAG_04707T0
YGR270W	HCAG_00824T0
YHR183W	HCAG_05884T0
YGR256W	HCAG_05884T0
YEL032W	HCAG_06010T0
YIL142W	HCAG_03305T0
YPR074C	HCAG_05000T0
YBR117C	HCAG_05000T0
YJR064W	HCAG_05697T0
YJR121W	HCAG_06944T0
YKL165C	HCAG_08032T0
YFL008W	HCAG_04291T0
YJR035W	HCAG_08702T0
YMR089C	HCAG_05318T0
YBR121C	HCAG_03017T0
YER125W	HCAG_06159T0
YDR037W	HCAG_05713T0
YER025W	HCAG_04206T0
YBL004W	HCAG_05902T0
YLR382C	HCAG_06841T0
YGL238W	HCAG_05152T0
YJL074C	HCAG_03863T0
YAL023C	HCAG_02048T0
YOR321W	HCAG_02048T0
YBR080C	HCAG_06678T0
YLR289W	HCAG_08896T0
YDR293C	HCAG_01822T0
YIL109C	HCAG_05252T0
YNL049C	HCAG_05252T0
YCL030C	HCAG_02357T0
YLR389C	HCAG_00321T0
YGL026C	HCAG_05953T0
YDL215C	HCAG_03650T0
YJR016C	HCAG_04000T0
YPL012W	HCAG_03933T0
YIL078W	HCAG_05316T0
YOL004W	HCAG_02842T0
YHL030W	HCAG_04132T0
YNL163C	HCAG_02508T0
YER043C	HCAG_10265T0
YML085C	HCAG_02068T0
YML124C	HCAG_02068T0
YMR301C	HCAG_05259T0
YFL039C	HCAG_08210T0
YKL145W	HCAG_06316T0
YIL075C	HCAG_06228T0
YGR264C	HCAG_01988T0
YDL143W	HCAG_06315T0
YGR116W	HCAG_03460T0
YJR143C	HCAG_02731T0
YMR105C	HCAG_08808T0
YKL127W	HCAG_08808T0
YLR419W	HCAG_06450T0
YNL192W	HCAG_08842T0
YAR042W	HCAG_04386T0
YDL019C	HCAG_04386T0
YBR126C	HCAG_05268T0
YNL321W	HCAG_07681T0
YNR031C	HCAG_01783T0
YCR073C	HCAG_01783T0
YLR430W	HCAG_03214T0
YOR109W	HCAG_04077T0
YNL106C	HCAG_04077T0
YOR356W	HCAG_00085T0
YDR430C	HCAG_04252T0
YFL036W	HCAG_01030T0
YIR031C	HCAG_05084T0
YNL117W	HCAG_05084T0
YDR001C	HCAG_10955T0
YBR001C	HCAG_10955T0
YCR093W	HCAG_00094T0
YDL031W	HCAG_01083T0
YNL243W	HCAG_01167T0
YNL112W	HCAG_08709T0
YOR217W	HCAG_03830T0
YBR248C	HCAG_02035T0
YPL235W	HCAG_02082T0
YNL325C	HCAG_06506T0
YPL086C	HCAG_08549T0
YBR229C	HCAG_00545T0
YGR218W	HCAG_02018T0
YKR086W	HCAG_10546T0
YOR211C	HCAG_03470T0
YNL250W	HCAG_06081T0
YNR001C	HCAG_06981T0
YCR005C	HCAG_06981T0
YDR190C	HCAG_01673T0
YLR189C	HCAG_05397T0
YLL001W	HCAG_01882T0
YFL037W	HCAG_01781T0
YDR457W	HCAG_09819T0
YDR074W	HCAG_03480T0
YOR168W	HCAG_08250T0
YAL019W	HCAG_04314T0
YOL021C	HCAG_10946T0
YKL035W	HCAG_04467T0
YNL104C	HCAG_09984T0
YOR108W	HCAG_09984T0
YDL160C	HCAG_09069T0
YLR060W	HCAG_00215T0
YAL038W	HCAG_07781T0
YOR347C	HCAG_07781T0
YDR283C	HCAG_08380T0
YBR143C	HCAG_03051T0
YJL012C	HCAG_03678T0
YJR065C	HCAG_00848T0
YDL084W	HCAG_05061T0
YLR454W	HCAG_06481T0
YDR394W	HCAG_00039T0
YOR117W	HCAG_00069T0
YLR378C	HCAG_02998T0
YMR308C	HCAG_05530T0
YBL017C	HCAG_01899T0
YJL222W	HCAG_01899T0
YIL173W	HCAG_01899T0
YNR065C	HCAG_01899T0
YGL245W	HCAG_01919T0
YOR204W	HCAG_04221T0
YPL119C	HCAG_04221T0
YJL033W	HCAG_01076T0
YCL017C	HCAG_01147T0
YNL189W	HCAG_06455T0
YNR053C	HCAG_07076T0
YLL034C	HCAG_01967T0
YGL236C	HCAG_08248T0
YHR205W	HCAG_00071T0
YDL131W	HCAG_06098T0
YDL182W	HCAG_06098T0
YBR114W	HCAG_06421T0
YHR164C	HCAG_01473T0
YLR138W	HCAG_02454T0
YGL125W	HCAG_07107T0
YDL095W	HCAG_01197T0
YDL093W	HCAG_01197T0
YMR266W	HCAG_00931T0	HCAG_03283T0
YFL034W	HCAG_04598T0
YDR172W	HCAG_05778T0
YFR030W	HCAG_05734T0
YGL251C	HCAG_05212T0
YHR170W	HCAG_06514T0
YLR113W	HCAG_08451T0
YDR502C	HCAG_03428T0
YLR180W	HCAG_03428T0
YER090W	HCAG_05224T0
YPL040C	HCAG_11404T0
YHR028C	HCAG_06318T0
YFL018C	HCAG_08825T0
YBR097W	HCAG_01068T0
YGL048C	HCAG_07682T0
YCR072C	HCAG_03278T0
YDR109C	HCAG_07680T0
YKL209C	HCAG_11181T0
YIL074C	HCAG_03111T0
YER081W	HCAG_03111T0
YDL178W	HCAG_09436T0
YEL071W	HCAG_09436T0
YOR317W	HCAG_08638T0	HCAG_08180T0
YMR246W	HCAG_08638T0	HCAG_08180T0
YIL009W	HCAG_08638T0	HCAG_08180T0
YOR014W	HCAG_00424T0
YLR347C	HCAG_02274T0
YPL207W	HCAG_09003T0
YHR019C	HCAG_00984T0
YAL048C	HCAG_09028T0
YLR355C	HCAG_08890T0
YKR039W	HCAG_06385T0
YDR188W	HCAG_05423T0
YPL265W	HCAG_00621T0
YFL033C	HCAG_00258T0
YLR277C	HCAG_02152T0
YLL039C	HCAG_06091T0
YDL029W	HCAG_08430T0
YDR256C	HCAG_08064T0
YNL287W	HCAG_05330T0
YMR297W	HCAG_08666T0
YML072C	HCAG_04469T0
YKL010C	HCAG_05746T0
YOR187W	HCAG_03444T0
YOR259C	HCAG_04181T0
YPR002W	HCAG_05094T0
YNR050C	HCAG_01575T0
YNL241C	HCAG_04329T0
YDL066W	HCAG_04358T0
YLR174W	HCAG_04358T0
YLR058C	HCAG_07418T0
YER086W	HCAG_06253T0
YOL057W	HCAG_08942T0
YCR042C	HCAG_02781T0
YMR015C	HCAG_06013T0
YHR072W	HCAG_00613T0
YOR310C	HCAG_02435T0
YHR037W	HCAG_01780T0	HCAG_09000T0
YDR232W	HCAG_01937T0
YNL045W	HCAG_07440T0
YJL154C	HCAG_00111T0
YOR128C	HCAG_03809T0
YFL022C	HCAG_04499T0
YLR276C	HCAG_03874T0
YIR007W	HCAG_04343T0
YMR300C	HCAG_05097T0
YBR169C	HCAG_00783T0
YPL106C	HCAG_00783T0
YJR138W	HCAG_00937T0
YPR024W	HCAG_01550T0
YOR027W	HCAG_04471T0
YDL149W	HCAG_05295T0
YGR258C	HCAG_03337T0
YML126C	HCAG_08805T0
YOR374W	HCAG_08367T0
YER073W	HCAG_08367T0
YAL036C	HCAG_00221T0
YNL061W	HCAG_04880T0
YLR083C	HCAG_08631T0
YDR107C	HCAG_08631T0
YOR063W	HCAG_03923T0
YOL098C	HCAG_04211T0
YPL262W	HCAG_08493T0
YNL082W	HCAG_10900T0
YNR013C	HCAG_06037T0
YLR175W	HCAG_03047T0
YCR012W	HCAG_03385T0
YNL238W	HCAG_07015T0
YDR141C	HCAG_03725T0
YNL298W	HCAG_03019T0
YJR033C	HCAG_06691T0
YML057W	HCAG_00633T0
YLR433C	HCAG_00633T0
YPR006C	HCAG_05089T0
YLL008W	HCAG_09983T0
YMR304W	HCAG_09489T0
YLR303W	HCAG_07004T0
YDL007W	HCAG_02901T0
YGL077C	HCAG_05086T0
YNR067C	HCAG_06030T0
YHR042W	HCAG_01088T0
YEL013W	HCAG_02510T0
YJR010W	HCAG_01212T0
YLR359W	HCAG_01433T0
YAR035W	HCAG_01722T0
YGR245C	HCAG_02431T0
YGL027C	HCAG_05129T0
YER136W	HCAG_07830T0
YMR290C	HCAG_07049T0
YBR136W	HCAG_07664T0
YBR294W	HCAG_04851T0
YLR092W	HCAG_04851T0
YPR111W	HCAG_05040T0
YGR092W	HCAG_05040T0
YOL006C	HCAG_04798T0
YBR006W	HCAG_06245T0
YLL031C	HCAG_05162T0
YHR018C	HCAG_07805T0
YJL129C	HCAG_00400T0
YKR050W	HCAG_00400T0
YDL055C	HCAG_01552T0
YBR025C	HCAG_01447T0
YMR190C	HCAG_03727T0
YDR456W	HCAG_08560T0
YDL164C	HCAG_07298T0
YOR093C	HCAG_02429T0
YGR019W	HCAG_08375T0
YAL016W	HCAG_00216T0
YPR159W	HCAG_03919T0
YGR143W	HCAG_03919T0
YDR021W	HCAG_00406T0
YOR303W	HCAG_01939T0
YHR030C	HCAG_06189T0
YLR234W	HCAG_05320T0
YNL161W	HCAG_01501T0
YLR032W	HCAG_02562T0
YLR089C	HCAG_05679T0
YDR111C	HCAG_05679T0
YBR170C	HCAG_04746T0
YJL111W	HCAG_05525T0
YPL023C	HCAG_00541T0
YGL148W	HCAG_05546T0
YMR008C	HCAG_06196T0
YMR006C	HCAG_06196T0
YOL011W	HCAG_06196T0
YDL188C	HCAG_04969T0
YDL134C	HCAG_04969T0
YFR044C	HCAG_03543T0
YMR261C	HCAG_06406T0
YML100W	HCAG_06406T0
YPL203W	HCAG_03889T0
YKL166C	HCAG_03889T0
YJL164C	HCAG_03889T0
YKR002W	HCAG_02302T0
YML054C	HCAG_07539T0
YHR039C	HCAG_03314T0
YBR073W	HCAG_06823T0
YOL060C	HCAG_05866T0
YDR341C	HCAG_03866T0
YHR091C	HCAG_03866T0
YNL059C	HCAG_07509T0
YER178W	HCAG_01360T0
YPR138C	HCAG_03664T0
YGR121C	HCAG_03664T0
YCR053W	HCAG_00793T0
YDR270W	HCAG_06076T0
YGL078C	HCAG_02028T0
YGR170W	HCAG_01115T0
YDR128W	HCAG_03162T0
YDL047W	HCAG_08368T0
YNR008W	HCAG_05471T0
YMR170C	HCAG_06205T0
YMR169C	HCAG_06205T0
YLL029W	HCAG_02992T0
YER165W	HCAG_06026T0
YFL004W	HCAG_01386T0
YPL019C	HCAG_01386T0
YDR294C	HCAG_06103T0
YJL155C	HCAG_03954T0
YGL012W	HCAG_01378T0	HCAG_01705T0
YDL060W	HCAG_03777T0
YPL259C	HCAG_00598T0
YGR173W	HCAG_08382T0
YPL147W	HCAG_04818T0
YLR240W	HCAG_09538T0
YKR093W	HCAG_06564T0
YGL190C	HCAG_02846T0
YHR113W	HCAG_04297T0
YEL065W	HCAG_08685T0
YHL040C	HCAG_08685T0
YDL195W	HCAG_03764T0
YOR244W	HCAG_00975T0
YDR060W	HCAG_01737T0
YMR224C	HCAG_08365T0
YGR055W	HCAG_01725T0	HCAG_07082T0
YGL084C	HCAG_10337T0
YPL189W	HCAG_10337T0
YPL154C	HCAG_00037T0
YPR173C	HCAG_05411T0
YPL110C	HCAG_09578T0
YHR194W	HCAG_04099T0
YLR438W	HCAG_07844T0
YHR007C	HCAG_04048T0	HCAG_04481T0
YBL030C	HCAG_06283T0
YBR085W	HCAG_06283T0
YMR056C	HCAG_06283T0
YGR210C	HCAG_05010T0
YNL220W	HCAG_06743T0
YLR409C	HCAG_07646T0
YDL168W	HCAG_07206T0
YOR046C	HCAG_07208T0
YHR065C	HCAG_00063T0
YDL174C	HCAG_04373T0
YJL087C	HCAG_01469T0
YGL194C	HCAG_04474T0
YMR165C	HCAG_02361T0
YMR307W	HCAG_05285T0
YPL175W	HCAG_02135T0
YJL141C	HCAG_08703T0
YLL018C	HCAG_10740T0
YDL240W	HCAG_00245T0
YMR216C	HCAG_07536T0
YLR044C	HCAG_08778T0	HCAG_02571T0
YLR134W	HCAG_08778T0	HCAG_02571T0
YGR087C	HCAG_08778T0	HCAG_02571T0
YDL080C	HCAG_08778T0	HCAG_02571T0
YBR281C	HCAG_05861T0
YML056C	HCAG_04495T0
YLR432W	HCAG_04495T0
YHR216W	HCAG_04495T0
YER082C	HCAG_03776T0
YBL011W	HCAG_01573T0	HCAG_06726T0
YNL277W	HCAG_01437T0
YDR035W	HCAG_03270T0
YGR145W	HCAG_05816T0
YGR103W	HCAG_06248T0
YFR038W	HCAG_08461T0
YOR160W	HCAG_07141T0
YGR244C	HCAG_07697T0
YJR132W	HCAG_08171T0
YOL058W	HCAG_06683T0
YPL091W	HCAG_02219T0
YPL204W	HCAG_05361T0
YFL025C	HCAG_10363T0
YLR163C	HCAG_02342T0
YPL109C	HCAG_07693T0
YCL018W	HCAG_02260T0
YNL275W	HCAG_01923T0
YKL134C	HCAG_03742T0
YIL155C	HCAG_02011T0	HCAG_01207T0
YDR481C	HCAG_04549T0
YOR206W	HCAG_02175T0
YLR429W	HCAG_04015T0
YBL079W	HCAG_07137T0
YER105C	HCAG_07137T0
YMR129W	HCAG_03538T0
YOR361C	HCAG_03286T0
YEL060C	HCAG_00635T0
YOR003W	HCAG_00635T0
YGR252W	HCAG_02224T0
YGL216W	HCAG_04543T0
YLR401C	HCAG_02383T0
YGR109W-B	HCAG_07487T0	HCAG_11559T0	HCAG_08414T0
YIL082W-A	HCAG_07487T0	HCAG_11559T0	HCAG_08414T0
YJL052W	HCAG_04910T0
YGR192C	HCAG_04910T0
YJR009C	HCAG_04910T0
YDR477W	HCAG_08880T0
YDR148C	HCAG_03522T0
YHR079C	HCAG_03304T0
YGL119W	HCAG_08242T0
YGL091C	HCAG_00997T0
YCR092C	HCAG_06362T0
YNL023C	HCAG_03237T0
YGR155W	HCAG_07434T0
YKR038C	HCAG_08228T0
YMR241W	HCAG_06995T0
YKL135C	HCAG_04363T0	HCAG_08087T0
YER052C	HCAG_03101T0
YMR309C	HCAG_08704T0
YBR079C	HCAG_03569T0
YHR073W	HCAG_03458T0
YGL253W	HCAG_03661T0
YFR053C	HCAG_03661T0
YJL102W	HCAG_02916T0
YIR027C	HCAG_05394T0
YER110C	HCAG_05790T0
YMR250W	HCAG_05038T0
YOR388C	HCAG_11124T0
YBR198C	HCAG_04750T0
YOR196C	HCAG_09691T0
YER006W	HCAG_03419T0
YER095W	HCAG_03403T0
YBR221C	HCAG_07619T0
YNL247W	HCAG_00616T0
YOR099W	HCAG_00953T0
YNL071W	HCAG_03972T0
YLR386W	HCAG_05261T0
YKR024C	HCAG_00922T0
YJL060W	HCAG_01655T0
YDR122W	HCAG_01803T0
YLR096W	HCAG_01803T0
YBR295W	HCAG_01056T0
YIL046W	HCAG_03860T0
YGR185C	HCAG_05931T0
YHR107C	HCAG_00459T0
YPL184C	HCAG_00991T0
YBL016W	HCAG_05250T0
YIL103W	HCAG_03806T0
YPL022W	HCAG_03230T0
YPR189W	HCAG_04344T0
YOR165W	HCAG_03442T0
YDR189W	HCAG_08899T0
YGL094C	HCAG_09019T0
YIL094C	HCAG_07785T0
YHR068W	HCAG_08656T0
YEL058W	HCAG_00064T0
YGL040C	HCAG_02020T0
YBR222C	HCAG_05623T0
YEL042W	HCAG_03446T0
YHR171W	HCAG_02033T0
YBR160W	HCAG_05876T0
YFR028C	HCAG_04983T0
YLR222C	HCAG_04202T0
YHR208W	HCAG_08945T0
YJR148W	HCAG_08945T0
YGR286C	HCAG_05725T0
YKR095W	HCAG_05208T0
YIL149C	HCAG_05208T0
YDL234C	HCAG_05114T0
YOL023W	HCAG_05502T0
YEL022W	HCAG_02643T0
YJR031C	HCAG_02643T0
YBR142W	HCAG_05732T0
YLR314C	HCAG_03836T0
YLR027C	HCAG_08678T0
YNR032W	HCAG_00867T0
YKL085W	HCAG_03969T0
YBR132C	HCAG_08949T0
YJL109C	HCAG_10696T0
YBR031W	HCAG_00468T0
YDR012W	HCAG_00468T0
YMR278W	HCAG_08824T0
YDL148C	HCAG_00829T0
YJL167W	HCAG_00413T0
YKL113C	HCAG_01262T0
YDR375C	HCAG_06626T0
YLR244C	HCAG_07793T0
YDR436W	HCAG_07996T0
YML016C	HCAG_07996T0
YIL091C	HCAG_01957T0
YPR069C	HCAG_04999T0
YDL103C	HCAG_04416T0
YER047C	HCAG_05270T0
YLR195C	HCAG_06259T0
YOL094C	HCAG_06861T0
YPR047W	HCAG_03759T0
YML008C	HCAG_07564T0
YKL181W	HCAG_10390T0
YAL062W	HCAG_05651T0
YOR375C	HCAG_05651T0
YBL008W	HCAG_01457T0
YGR274C	HCAG_03746T0
YHR188C	HCAG_05744T0
YJR145C	HCAG_07237T0
YHR203C	HCAG_07237T0
YJL101C	HCAG_01120T0
YCR084C	HCAG_06889T0
YOR002W	HCAG_01909T0
YPL151C	HCAG_03437T0
YJL098W	HCAG_09801T0
YKR028W	HCAG_09801T0
YGR090W	HCAG_03539T0
YJR117W	HCAG_04210T0
YKL212W	HCAG_06261T0
YIL018W	HCAG_08515T0
YFR031C-A	HCAG_08515T0
YDR023W	HCAG_03112T0
YGR211W	HCAG_04918T0
YBR166C	HCAG_08076T0
YER093C	HCAG_08070T0
YGL095C	HCAG_08251T0
YNL268W	HCAG_08440T0
YPR141C	HCAG_04014T0
YDR208W	HCAG_01271T0
YDL190C	HCAG_05567T0
YGL180W	HCAG_07089T0
YBL022C	HCAG_02663T0
YJL062W	HCAG_06905T0
YGR100W	HCAG_10129T0
YBL015W	HCAG_02840T0
YOR061W	HCAG_02763T0
YKR089C	HCAG_06225T0
YOR081C	HCAG_06225T0
YML042W	HCAG_03790T0
YDR062W	HCAG_01298T0
YER141W	HCAG_05715T0
YOL097C	HCAG_05882T0
YIL107C	HCAG_09755T0
YKL103C	HCAG_00603T0
YJR131W	HCAG_08449T0	HCAG_04182T0
YCL004W	HCAG_11671T0
YBR021W	HCAG_08418T0
YIR028W	HCAG_08418T0
YBL042C	HCAG_08418T0
YOL130W	HCAG_03032T0
YFL050C	HCAG_03032T0
YDL014W	HCAG_02340T0
YEL020C	HCAG_02805T0
YOL030W	HCAG_07210T0
YBR034C	HCAG_00066T0
YGL003C	HCAG_04295T0
YKL197C	HCAG_06368T0
YBR208C	HCAG_00678T0
YBR235W	HCAG_10446T0
YKL046C	HCAG_07553T0
YMR238W	HCAG_07553T0
YDR388W	HCAG_01146T0
YER078C	HCAG_05830T0
YAL017W	HCAG_06290T0
YOL045W	HCAG_06290T0
YDL128W	HCAG_06034T0
YML069W	HCAG_04635T0
YJR007W	HCAG_01136T0
YFL058W	HCAG_03261T0
YNL332W	HCAG_03261T0
YDL244W	HCAG_03261T0
YJR156C	HCAG_03261T0
YCL059C	HCAG_07125T0
YJL100W	HCAG_05972T0
YOR067C	HCAG_06519T0
YGR086C	HCAG_07776T0
YPL004C	HCAG_07776T0
YBL007C	HCAG_02733T0
YLL041C	HCAG_03263T0
YPR026W	HCAG_07579T0
YER056C	HCAG_04493T0
YER060W-A	HCAG_04493T0
YER060W	HCAG_04493T0
YPL131W	HCAG_08444T0
YIR006C	HCAG_06416T0
YDR211W	HCAG_05283T0
YHR077C	HCAG_03838T0
YLR354C	HCAG_00638T0
YGR043C	HCAG_00638T0
YEL036C	HCAG_01002T0
YDR331W	HCAG_02294T0
YLR383W	HCAG_03544T0
YOR197W	HCAG_05526T0
YCR002C	HCAG_02006T0
YGR132C	HCAG_05013T0
YKL146W	HCAG_04234T0
YGR123C	HCAG_08377T0
YLR340W	HCAG_04856T0
YMR221C	HCAG_04460T0
YNL037C	HCAG_04093T0
YDR345C	HCAG_07066T0
YHR094C	HCAG_07066T0
YDR343C	HCAG_07066T0
YDR342C	HCAG_07066T0
YHR096C	HCAG_07066T0
YHR092C	HCAG_07066T0
YLR081W	HCAG_07066T0
YJL219W	HCAG_07066T0
YOL156W	HCAG_07066T0
YJL214W	HCAG_07066T0
YFL011W	HCAG_07066T0
YMR011W	HCAG_07066T0
YEL069C	HCAG_07066T0
YNR072W	HCAG_07066T0
YDL245C	HCAG_07066T0
YJR158W	HCAG_07066T0
YMR272C	HCAG_02256T0
YDL194W	HCAG_04972T0	HCAG_04916T0
YDL138W	HCAG_04972T0	HCAG_04916T0
YMR145C	HCAG_01305T0
YDL085W	HCAG_01305T0
YLR241W	HCAG_10243T0
YNL270C	HCAG_05014T0
YEL063C	HCAG_05014T0
YDR353W	HCAG_07019T0
YHR106W	HCAG_07019T0
YFL003C	HCAG_03279T0
YGR231C	HCAG_03683T0
YBL063W	HCAG_07966T0
YLR377C	HCAG_03322T0
YKR097W	HCAG_05681T0
YOR323C	HCAG_07464T0
YDR536W	HCAG_06426T0
YNR043W	HCAG_05596T0
YMR277W	HCAG_00038T0
YPL042C	HCAG_01109T0
YFL002C	HCAG_06809T0
YER003C	HCAG_08436T0
YPL031C	HCAG_04680T0
YER179W	HCAG_04414T0
YOR176W	HCAG_02951T0
YMR076C	HCAG_06526T0
YPL268W	HCAG_09557T0
YBR017C	HCAG_02231T0
YAL012W	HCAG_02710T0
YHR031C	HCAG_02487T0
YML049C	HCAG_05173T0
YDL058W	HCAG_06695T0
YJL128C	HCAG_02220T0
YDL141W	HCAG_08683T0
YPL009C	HCAG_03690T0
YKL060C	HCAG_00010T0
YGR060W	HCAG_07650T0
YPR088C	HCAG_09499T0
YDL147W	HCAG_01225T0
YIL160C	HCAG_01596T0
YNL297C	HCAG_01488T0
YCR068W	HCAG_08049T0
YLR247C	HCAG_04133T0
YOR065W	HCAG_03273T0
YPL043W	HCAG_08951T0
YER177W	HCAG_04527T0
YDR099W	HCAG_04527T0
YMR116C	HCAG_07031T0
YBL091C	HCAG_08694T0
YOR243C	HCAG_02159T0
YKL184W	HCAG_06269T0
YPR103W	HCAG_05910T0
YFL059W	HCAG_02994T0
YNL333W	HCAG_02994T0
YMR096W	HCAG_02994T0
YCL024W	HCAG_03182T0
YDR507C	HCAG_03182T0
YJR130C	HCAG_03540T0
YML082W	HCAG_03540T0
YMR243C	HCAG_04257T0
YOR316C	HCAG_04257T0
YIR034C	HCAG_01145T0
YDR390C	HCAG_04925T0
YGR285C	HCAG_07567T0
YJL094C	HCAG_11523T0
YML063W	HCAG_06914T0
YLR441C	HCAG_06914T0
YHL032C	HCAG_01549T0	HCAG_01202T0
YKL017C	HCAG_07195T0
YDR292C	HCAG_05105T0
YGL202W	HCAG_04617T0
YNL218W	HCAG_01654T0
YMR062C	HCAG_02997T0
YDR120C	HCAG_07635T0
YGL184C	HCAG_08029T0
YIL130W	HCAG_08779T0
YNL029C	HCAG_02614T0
YIL085C	HCAG_02614T0
YOL059W	HCAG_03267T0
YDL022W	HCAG_03267T0
YFL007W	HCAG_01586T0
YKR069W	HCAG_01224T0
YFR024C-A	HCAG_09029T0
YHR016C	HCAG_09029T0
YBL106C	HCAG_11621T0
YPR032W	HCAG_11621T0
YNL172W	HCAG_01274T0
YDR448W	HCAG_08722T0
YNL242W	HCAG_05201T0
YHR190W	HCAG_07922T0
YNL271C	HCAG_06848T0
YDR301W	HCAG_00822T0
YJR068W	HCAG_04304T0
YGL123W	HCAG_07961T0
YPR176C	HCAG_06364T0
YKL140W	HCAG_00673T0
YOR271C	HCAG_02146T0
YKL027W	HCAG_00710T0
YHR003C	HCAG_00710T0
YBR199W	HCAG_00442T0
YJR077C	HCAG_02298T0
YFL047W	HCAG_06388T0
YEL052W	HCAG_08010T0
YAL021C	HCAG_06068T0
YHR064C	HCAG_05385T0
YCR028C	HCAG_06458T0
YLL045C	HCAG_05221T0
YHL033C	HCAG_05221T0
YER126C	HCAG_04264T0
YDR372C	HCAG_05511T0
YBR018C	HCAG_07129T0
YER015W	HCAG_06958T0
YML092C	HCAG_03939T0
YMR146C	HCAG_04356T0
YPL048W	HCAG_08236T0
YKL081W	HCAG_08236T0
YPL263C	HCAG_03728T0
YGR138C	HCAG_00439T0
YPR156C	HCAG_00439T0
YHR108W	HCAG_05521T0
YDR358W	HCAG_05521T0
YDL001W	HCAG_03903T0
YGL131C	HCAG_10307T0
YPL141C	HCAG_02400T0
YOR233W	HCAG_02400T0
YHR005C	HCAG_00742T0
YNL288W	HCAG_01697T0
YOL140W	HCAG_03801T0
YOR241W	HCAG_06260T0
YGR253C	HCAG_07121T0
YDR158W	HCAG_02124T0
YBR055C	HCAG_03643T0
YKR056W	HCAG_00849T0
YFR014C	HCAG_04620T0
YOL016C	HCAG_04620T0
YLR029C	HCAG_03611T0
YMR121C	HCAG_03611T0
YGR194C	HCAG_04677T0
YBR081C	HCAG_08771T0
YOR001W	HCAG_05461T0
YKL022C	HCAG_00427T0
YOL038W	HCAG_00347T0
YBR296C	HCAG_08911T0
YOL124C	HCAG_01480T0
YOL033W	HCAG_06432T0
YDL100C	HCAG_00048T0
YJR076C	HCAG_00717T0
YOR087W	HCAG_01135T0
YJR126C	HCAG_04594T0
YLR248W	HCAG_04507T0
YGL099W	HCAG_09043T0
YPR110C	HCAG_04624T0
YJR110W	HCAG_09407T0
YNL239W	HCAG_08620T0
YGL144C	HCAG_11331T0
YDL109C	HCAG_11331T0
YDL097C	HCAG_02442T0
YCL009C	HCAG_05584T0
YNL020C	HCAG_00171T0
YIL095W	HCAG_00171T0
YDR300C	HCAG_07435T0
YHR033W	HCAG_07435T0
YLR447C	HCAG_02434T0
YER168C	HCAG_06508T0
YOR272W	HCAG_04213T0
YER099C	HCAG_01667T0
YBL068W	HCAG_01667T0
YHL011C	HCAG_01667T0
YBR020W	HCAG_00101T0
YDR009W	HCAG_00101T0
YJR072C	HCAG_01519T0
YJL095W	HCAG_06589T0
YOR346W	HCAG_03749T0
YNL006W	HCAG_06154T0
YBR179C	HCAG_02485T0
YEL051W	HCAG_02640T0
YLL011W	HCAG_02441T0
YPR029C	HCAG_00157T0
YCL040W	HCAG_03191T0
YDR516C	HCAG_03191T0
YHL003C	HCAG_02470T0
YKL008C	HCAG_02470T0
YBR041W	HCAG_07804T0	HCAG_05092T0
YIL047C	HCAG_01436T0
YER053C	HCAG_04325T0
YPL050C	HCAG_03327T0
YPL212C	HCAG_07354T0
YOL066C	HCAG_06429T0
YDL036C	HCAG_06429T0
YDR325W	HCAG_00387T0
YKL213C	HCAG_00738T0
YGR144W	HCAG_05915T0
YFR002W	HCAG_07669T0
YDR044W	HCAG_01404T0
YJR095W	HCAG_06539T0
YPL195W	HCAG_04074T0
YBR287W	HCAG_02225T0
YJR139C	HCAG_00014T0
YLR336C	HCAG_08848T0
YJR036C	HCAG_03606T0
YLL028W	HCAG_06527T0
YOR209C	HCAG_07935T0
YAR015W	HCAG_01176T0
YLR186W	HCAG_01259T0
YIR008C	HCAG_03552T0
YHR112C	HCAG_04455T0
YDL238C	HCAG_11316T0
YOR074C	HCAG_07999T0
YFL009W	HCAG_05218T0
YLR212C	HCAG_08480T0
YPR041W	HCAG_07303T0
YPL122C	HCAG_07759T0
YFL045C	HCAG_04139T0	HCAG_04139T1
YMR092C	HCAG_03646T0
YOR262W	HCAG_04936T0
YPR125W	HCAG_04288T0
YMR027W	HCAG_08378T0
YNL183C	HCAG_02651T0
YDL214C	HCAG_02651T0
YOL034W	HCAG_05067T0
YLR345W	HCAG_06881T0
YKR003W	HCAG_04476T0
YHR001W	HCAG_04476T0
YJR049C	HCAG_07212T0
YEL041W	HCAG_07212T0
YBR087W	HCAG_03825T0
YLR172C	HCAG_06727T0
YDR531W	HCAG_07264T0
YDR226W	HCAG_09104T0
YGR056W	HCAG_03520T0
YLR357W	HCAG_03520T0
YLR075W	HCAG_03695T0
YPL104W	HCAG_06232T0
YAR007C	HCAG_02026T0
YML080W	HCAG_02195T0
YGR200C	HCAG_06879T0
YJR013W	HCAG_07928T0
YOR090C	HCAG_05536T0
YER055C	HCAG_06360T0
YEL046C	HCAG_08470T0
YOR157C	HCAG_03737T0
YGR083C	HCAG_02516T0
YMR231W	HCAG_00327T0
YER049W	HCAG_08305T0
YMR001C	HCAG_06167T0
YBR192W	HCAG_07247T0
YGL252C	HCAG_05913T0
YPL028W	HCAG_08621T0
YDR258C	HCAG_06824T0
YLL026W	HCAG_06824T0
YGL116W	HCAG_02377T0
YAL025C	HCAG_05122T0
YMR131C	HCAG_02459T0
YPR003C	HCAG_01137T0
YMR166C	HCAG_03834T0
YDL040C	HCAG_01499T0
YNL290W	HCAG_04902T0
YJR040W	HCAG_03899T0
YLR351C	HCAG_10701T0
YOL145C	HCAG_10180T0
YOL061W	HCAG_06816T0
YOR155C	HCAG_07493T0
YPL090C	HCAG_01666T0
YBR181C	HCAG_01666T0
YMR079W	HCAG_05465T0
YKL091C	HCAG_05465T0
YER107C	HCAG_01986T0
YLR103C	HCAG_02293T0
YGR028W	HCAG_08030T0
YLR362W	HCAG_09047T0
YGL203C	HCAG_01993T0
YHR202W	HCAG_07621T0
YKL029C	HCAG_07375T0
YER148W	HCAG_00082T0
YGL065C	HCAG_00318T0
YGR267C	HCAG_00487T0
YGR175C	HCAG_02957T0
YNL083W	HCAG_01008T0
YML086C	HCAG_02422T0
YBR220C	HCAG_07275T0
YBR161W	HCAG_08692T0
YPL057C	HCAG_08692T0
YPL029W	HCAG_00960T0
YOR119C	HCAG_03862T0
YEL050C	HCAG_01477T0
YHR204W	HCAG_04400T0
YCL043C	HCAG_03630T0
YDR518W	HCAG_03630T0
YFR010W	HCAG_03173T0
YNL075W	HCAG_00750T0
YGR184C	HCAG_05920T0
YNL273W	HCAG_07724T0
YPL220W	HCAG_01850T0
YGL135W	HCAG_01850T0
YDR019C	HCAG_02125T0
YOR145C	HCAG_04100T0
YGR159C	HCAG_01908T0
YGL097W	HCAG_07672T0
YML070W	HCAG_02555T0
YFL053W	HCAG_02555T0
YPR042C	HCAG_00994T0
YJR091C	HCAG_00994T0
YGL112C	HCAG_00556T0
YHR166C	HCAG_09449T0
YGL076C	HCAG_08706T0
YPL198W	HCAG_08706T0
YDR332W	HCAG_10362T0
YER005W	HCAG_00911T0
YHR111W	HCAG_03265T0
YJR123W	HCAG_02430T0
YGR135W	HCAG_05739T0
YNL313C	HCAG_03996T0
YMR110C	HCAG_07063T0
YPL145C	HCAG_00003T0	HCAG_09326T0
YOR237W	HCAG_00003T0	HCAG_09326T0
YHR169W	HCAG_01922T0
YPR137W	HCAG_04197T0
YNL169C	HCAG_02266T0
YFR048W	HCAG_06085T0
YHR098C	HCAG_05444T0
YOR005C	HCAG_02627T0
YKL004W	HCAG_05472T0
YPR035W	HCAG_07028T0
YDR142C	HCAG_06753T0
YIL021W	HCAG_05932T0
YMR215W	HCAG_08363T0
YLR002C	HCAG_06554T0
YDL108W	HCAG_04046T0
YBL097W	HCAG_06412T0
YLL019C	HCAG_02149T0
YDR245W	HCAG_08297T0
YLR130C	HCAG_07931T0
YLR243W	HCAG_03429T0
YML123C	HCAG_08829T0
YNR033W	HCAG_08220T0
YOR261C	HCAG_09105T0
YCR024C	HCAG_05427T0
YJL088W	HCAG_05587T0
YNL212W	HCAG_04361T0
YGR289C	HCAG_07202T0
YBR298C	HCAG_07202T0
YJR160C	HCAG_07202T0
YDL247W	HCAG_07202T0
YJR001W	HCAG_03053T0
YBR227C	HCAG_07002T0
YBL037W	HCAG_07753T0
YIL108W	HCAG_06577T0
YOR124C	HCAG_05310T0
YOL055C	HCAG_08708T0
YPL258C	HCAG_08708T0
YPR121W	HCAG_08708T0
YJL026W	HCAG_02604T0
YGR180C	HCAG_02604T0
YLR300W	HCAG_04584T0
YOR190W	HCAG_04584T0
YNR012W	HCAG_00966T0
YBR008C	HCAG_03232T0
YJL091C	HCAG_02408T0
YNL138W	HCAG_00771T0
YHL010C	HCAG_06090T0
YJL133W	HCAG_05271T0
YKR052C	HCAG_05271T0
YOR132W	HCAG_02917T0
YER061C	HCAG_11254T0
YOR184W	HCAG_06856T0
YOL103W	HCAG_08932T0
YDR497C	HCAG_08932T0
YFR051C	HCAG_02251T0
YLR116W	HCAG_01924T0
YLR196W	HCAG_04701T0
YPR004C	HCAG_03847T0
YLR310C	HCAG_06440T0
YMR293C	HCAG_07624T0
YKR048C	HCAG_03106T0
YBR247C	HCAG_07626T0
YDR364C	HCAG_07796T0
YDR324C	HCAG_07980T0
YDR069C	HCAG_05807T0
YER144C	HCAG_05807T0
YDR049W	HCAG_02983T0
YEL040W	HCAG_04547T0
YBR180W	HCAG_09885T0
YNL219C	HCAG_06711T0
YKL059C	HCAG_02036T0
YKL120W	HCAG_02585T0
YGL141W	HCAG_06027T0
YPR165W	HCAG_05560T0
YOR141C	HCAG_08068T0
YOL068C	HCAG_01483T0
YDL042C	HCAG_01483T0
YER113C	HCAG_05171T0
YPR175W	HCAG_03626T0
YIL003W	HCAG_00552T0
YLR420W	HCAG_03216T0
YPL125W	HCAG_04583T0
YER119C	HCAG_00653T0
YBL089W	HCAG_00653T0
YDL155W	HCAG_06449T0
YLR210W	HCAG_06449T0
YBR046C	HCAG_00861T0
YBL047C	HCAG_02067T0
YGR012W	HCAG_02799T0
YDR392W	HCAG_06728T0
YPR167C	HCAG_01216T0
YOR091W	HCAG_08348T0
YIL022W	HCAG_01443T0
YJR078W	HCAG_01148T0
YPL209C	HCAG_07437T0
YLR203C	HCAG_04387T0
YKL188C	HCAG_08446T0
YNL317W	HCAG_07349T0
YNL256W	HCAG_08187T0
YDL117W	HCAG_00532T0
YER021W	HCAG_01246T0
YNL191W	HCAG_03469T0
YPR031W	HCAG_04665T0
YPR108W	HCAG_05680T0
YKR017C	HCAG_10727T0
YGR054W	HCAG_01253T0
YBR274W	HCAG_05204T0
YKL193C	HCAG_04821T0
YJL080C	HCAG_09017T0
YLR148W	HCAG_11673T0
YAL042W	HCAG_04858T0
YDR264C	HCAG_11287T0
YOR034C	HCAG_11287T0
YER094C	HCAG_04190T0
YFL038C	HCAG_06941T0
YBR094W	HCAG_09374T0
YPR118W	HCAG_04072T0
YNL064C	HCAG_06431T0
YMR214W	HCAG_07372T0
YDR312W	HCAG_00062T0
YHR066W	HCAG_00062T0
YBR241C	HCAG_01111T0
YGL104C	HCAG_01111T0
YLR328W	HCAG_05747T0
YGR010W	HCAG_05747T0
YJL082W	HCAG_10275T0
YKR018C	HCAG_10275T0
YFR006W	HCAG_02413T0
YMR100W	HCAG_02588T0
YKR076W	HCAG_01006T0
YMR251W	HCAG_01006T0
YGR154C	HCAG_01006T0
YJR051W	HCAG_03323T0
YEL047C	HCAG_03323T0
YDR415C	HCAG_08005T0
YMR296C	HCAG_05290T0
YLR319C	HCAG_06143T0
YJR105W	HCAG_08512T0
YMR203W	HCAG_06882T0
YKL211C	HCAG_00748T0
YPR097W	HCAG_00240T0
YOR070C	HCAG_03641T0
YIL105C	HCAG_05308T0
YNL047C	HCAG_05308T0
YFR047C	HCAG_03497T0
YHR132C	HCAG_07313T0
YPL155C	HCAG_04083T0
YPL152W	HCAG_05026T0
YLR208W	HCAG_08938T0
YJL084C	HCAG_03464T0
YKR021W	HCAG_03464T0
YLR293C	HCAG_05187T0
YOR185C	HCAG_05187T0
YJL020C	HCAG_08090T0
YOR273C	HCAG_05493T0
YBL035C	HCAG_02518T0
YDR244W	HCAG_02806T0
YBR234C	HCAG_04115T0
YCR047C	HCAG_04094T0
YER162C	HCAG_05775T0
YCR094W	HCAG_02039T0
YNR048W	HCAG_02039T0
YBR189W	HCAG_07249T0
YPL081W	HCAG_07249T0
YOR299W	HCAG_06633T0
YMR237W	HCAG_06633T0
YKR079C	HCAG_02192T0
YHR114W	HCAG_07209T0
YML110C	HCAG_05752T0
YJL115W	HCAG_08774T0
YBR082C	HCAG_01260T1
YDR059C	HCAG_01260T1
YGR162W	HCAG_08209T0
YGL049C	HCAG_08209T0
YEL056W	HCAG_00486T0
YDR266C	HCAG_03280T0
YKR080W	HCAG_02814T0
YJR070C	HCAG_00971T0
YFR037C	HCAG_03851T0
YKL179C	HCAG_02337T0
YKL114C	HCAG_05891T0
YPL183C	HCAG_03330T0
YPL218W	HCAG_04840T0
YDL153C	HCAG_01788T0
YGR047C	HCAG_04846T0
YNR015W	HCAG_04312T0
YDL161W	HCAG_05223T0
YLR206W	HCAG_05223T0
YPR157W	HCAG_03654T0
YGR141W	HCAG_03654T0
YJL036W	HCAG_07017T0
YPL260W	HCAG_05532T0
YOL049W	HCAG_09033T0
YBR286W	HCAG_04313T0
YDR032C	HCAG_04745T0
YML130C	HCAG_02804T0
YIL083C	HCAG_07269T0
YNL007C	HCAG_08383T0
YMR303C	HCAG_08561T0	HCAG_06397T0
YMR083W	HCAG_08561T0	HCAG_06397T0
YOL086C	HCAG_08561T0	HCAG_06397T0
YBR145W	HCAG_08561T0	HCAG_06397T0
YBR011C	HCAG_04307T0
YGL083W	HCAG_08943T0
YML074C	HCAG_03748T0
YLR449W	HCAG_03748T0
YBL041W	HCAG_04101T0
YLR229C	HCAG_01183T0
YJL204C	HCAG_03275T0
YJL207C	HCAG_05136T0
YLR088W	HCAG_05246T0
YIR029W	HCAG_06648T0
YKR042W	HCAG_03843T0
YJL116C	HCAG_03843T0
YIL123W	HCAG_03843T0
YNL066W	HCAG_03843T0
YBR159W	HCAG_07127T0
YPR132W	HCAG_01947T0
YGR118W	HCAG_01947T0
YHR070W	HCAG_00243T0
YGL169W	HCAG_03689T0
YJR006W	HCAG_04248T0
YJL001W	HCAG_06342T0
YPR161C	HCAG_10210T0
YLR399C	HCAG_01690T0
YDL070W	HCAG_01690T0
YDR365C	HCAG_00965T0
YIL020C	HCAG_08550T0
YMR247C	HCAG_11083T0
YDR242W	HCAG_06865T0	HCAG_06456T0	HCAG_05123T0
YOL119C	HCAG_04504T0
YOR306C	HCAG_04504T0
YBR074W	HCAG_00168T0
YPR144C	HCAG_02827T0
YOR100C	HCAG_08627T0
YGR085C	HCAG_04231T0
YPR102C	HCAG_04231T0
YPR058W	HCAG_05503T0
YBR104W	HCAG_05503T0
YBR061C	HCAG_05733T0
YMR226C	HCAG_00889T0
YDR335W	HCAG_10477T0
YGR171C	HCAG_10450T0
YGR238C	HCAG_05365T0
YHR158C	HCAG_05365T0
YDL159W	HCAG_03461T0
YLR166C	HCAG_01905T0
YER157W	HCAG_06588T0
YLR017W	HCAG_05768T0
YDL017W	HCAG_10215T0
YMR012W	HCAG_06623T0
YBR003W	HCAG_01245T0
YLR260W	HCAG_01797T0
YOR171C	HCAG_01797T0
YBR039W	HCAG_04799T0
YKL025C	HCAG_02331T0
YLR167W	HCAG_06566T0
YPL063W	HCAG_04515T0
YNL308C	HCAG_06282T0
YAL053W	HCAG_07050T0
YOR365C	HCAG_07050T0
YPL221W	HCAG_07050T0
YGL139W	HCAG_07050T0
YGR260W	HCAG_08335T0	HCAG_03293T0
YCR098C	HCAG_05678T0
YAL024C	HCAG_06669T0
YOR181W	HCAG_03222T0
YOR006C	HCAG_05522T0
YPL214C	HCAG_07304T0
YHR123W	HCAG_01230T0
YNL130C	HCAG_01230T0
YBR037C	HCAG_06462T0
YBR024W	HCAG_06462T0
YFR021W	HCAG_00833T0
YHR142W	HCAG_01289T0
YBL098W	HCAG_07792T0
YGR246C	HCAG_06637T0
YJL010C	HCAG_06586T0
YDR402C	HCAG_01944T0
YIL033C	HCAG_05488T0
YGR163W	HCAG_02188T0
YPL045W	HCAG_02495T0
YOR245C	HCAG_04081T0
YJR144W	HCAG_08682T0
YMR314W	HCAG_08215T0
YBR214W	HCAG_05518T0
YGL056C	HCAG_05518T0
YCR023C	HCAG_06746T0	HCAG_04595T0
YGL225W	HCAG_03044T0
YER039C	HCAG_03044T0
YOR127W	HCAG_00777T0
YDR379W	HCAG_00777T0
YKR094C	HCAG_06019T0
YIL148W	HCAG_06019T0
YEL024W	HCAG_00943T0
YDR376W	HCAG_03785T0
YGR207C	HCAG_02931T0
YDL201W	HCAG_06134T0
YML021C	HCAG_03635T0
YBR028C	HCAG_09372T0
YPR048W	HCAG_02930T0
YPL060W	HCAG_03219T0
YGL211W	HCAG_09200T0
YNL121C	HCAG_08904T0
YHR117W	HCAG_08904T0
YNL178W	HCAG_00214T0
YML093W	HCAG_06029T0
YIL133C	HCAG_00164T1
YNL069C	HCAG_00164T1
YGL011C	HCAG_00053T0
YDR416W	HCAG_02641T0
YGR187C	HCAG_07640T0
YGL058W	HCAG_08618T0
YCR026C	HCAG_08312T0
YEL016C	HCAG_08312T0
YDR427W	HCAG_05247T0
YLR209C	HCAG_06908T0
YDL101C	HCAG_04049T0
YNL274C	HCAG_01517T0
YDL210W	HCAG_07527T0
YBL067C	HCAG_06054T0
YER098W	HCAG_06054T0
YDR025W	HCAG_07773T0
YBR048W	HCAG_07773T0
YNL068C	HCAG_06595T0
YIL131C	HCAG_06595T0
YBR029C	HCAG_01365T0
YDL205C	HCAG_02662T0
YGR048W	HCAG_02080T0
YAR018C	HCAG_05056T0
YOR161C	HCAG_08173T0
YPR011C	HCAG_11293T0
YML065W	HCAG_03436T0
YLR442C	HCAG_03436T0
YLR403W	HCAG_02381T0
YDR268W	HCAG_06906T0
YML004C	HCAG_09022T0
YPR022C	HCAG_07143T0
YNL031C	HCAG_06701T0
YBR010W	HCAG_06701T0
YOR312C	HCAG_03593T0
YMR242C	HCAG_03593T0
YKL080W	HCAG_01743T0
YKR081C	HCAG_02761T0
YPR135W	HCAG_01392T0
YDR339C	HCAG_07649T0
YOR175C	HCAG_08267T0
YLR459W	HCAG_10976T0
YER012W	HCAG_04198T0
YDR326C	HCAG_02877T0
YHR080C	HCAG_02877T0
YLR187W	HCAG_10622T0
YNL278W	HCAG_10622T0
YBL064C	HCAG_06210T0
YLR330W	HCAG_03231T0
YOL062C	HCAG_02979T0
YKL221W	HCAG_06136T0
YJL029C	HCAG_10620T0
YER031C	HCAG_06999T0
YGL210W	HCAG_06999T0
YHL023C	HCAG_01451T0
YEL027W	HCAG_04992T0
YDL119C	HCAG_06120T0
YNL279W	HCAG_01657T0
YLR005W	HCAG_06934T0
YNL048W	HCAG_05538T0
YMR102C	HCAG_02602T0
YKL121W	HCAG_02602T0
YDR496C	HCAG_10278T0
YIL043C	HCAG_03865T0
YFL001W	HCAG_06813T0
YMR208W	HCAG_04240T0
YNL237W	HCAG_08394T0
YHR008C	HCAG_01543T0
YIR023W	HCAG_04263T0
YDR243C	HCAG_07085T0
YOL077C	HCAG_02072T0
YNL202W	HCAG_02897T0
YFL005W	HCAG_07659T0
YLR114C	HCAG_08450T0
YFR022W	HCAG_09025T0
YOR018W	HCAG_09025T0
YDR214W	HCAG_01583T0
YGR189C	HCAG_02549T0
YNL090W	HCAG_00107T0
YLR191W	HCAG_02803T0
YPL222W	HCAG_02054T0
YIL128W	HCAG_10109T0
YPL211W	HCAG_06555T0
YML026C	HCAG_08667T0
YDR450W	HCAG_08667T0
YDL236W	HCAG_04303T0
YDR064W	HCAG_04662T0
YBL084C	HCAG_11262T0
YJL121C	HCAG_08275T0
YJR152W	HCAG_05102T0
YDR287W	HCAG_07641T0
YHR046C	HCAG_07641T0
YIL144W	HCAG_00089T0
YBR239C	HCAG_03671T0
YDR346C	HCAG_02653T0
YKL002W	HCAG_02484T0
YJL068C	HCAG_04675T0
YJL187C	HCAG_07427T0
YKL191W	HCAG_07821T0
YMR093W	HCAG_08862T0
YPL069C	HCAG_08471T0
YIL121W	HCAG_08089T0
YIL120W	HCAG_08089T0
YNL065W	HCAG_08089T0
YDL006W	HCAG_02483T0
YGL103W	HCAG_03504T0
YBR154C	HCAG_06734T0
YMR223W	HCAG_05242T0
YGL171W	HCAG_02172T0
YLR262C	HCAG_01041T0
YLR299W	HCAG_03238T0
YIL034C	HCAG_04752T0
YIL001W	HCAG_05055T0
YER122C	HCAG_08186T0
YPL242C	HCAG_04494T0
YPL227C	HCAG_08398T0
YMR023C	HCAG_11127T0
YMR305C	HCAG_05291T0
YGR279C	HCAG_05291T0
YHR086W	HCAG_04410T0
YPR086W	HCAG_08803T0
YDL246C	HCAG_04376T0
YJR159W	HCAG_04376T0
YLR070C	HCAG_04376T0
YNL257C	HCAG_06281T0
YHR155W	HCAG_06281T0
YCL038C	HCAG_02037T0
YHR200W	HCAG_00247T0
YGR282C	HCAG_01828T0
YKR026C	HCAG_00872T0
YJL081C	HCAG_03636T0
YJR125C	HCAG_04492T0
YBR256C	HCAG_00061T0
YGL059W	HCAG_00519T0
YOR322C	HCAG_02567T0
YPL085W	HCAG_05119T0
YPL247C	HCAG_06215T0
YKL174C	HCAG_01718T0
YFL030W	HCAG_10952T0
YDR204W	HCAG_01569T0
YBR293W	HCAG_02859T0
YBR088C	HCAG_04835T0
YGR149W	HCAG_04289T0
YMR313C	HCAG_01982T0
YDR080W	HCAG_06571T0
YKR068C	HCAG_04403T0
YDR373W	HCAG_08632T0
YNR035C	HCAG_04706T0
YLR361C	HCAG_06073T0
YOR022C	HCAG_07460T0
YOL002C	HCAG_00117T0
YDR492W	HCAG_00117T0
YFR050C	HCAG_04107T0
YHR069C	HCAG_03457T0
YKL024C	HCAG_06410T0
YPL097W	HCAG_06243T0
YMR176W	HCAG_00535T0
YNL240C	HCAG_01495T0
YBR243C	HCAG_07103T0
YBR200W	HCAG_08014T0
YLR348C	HCAG_03760T0
YNL227C	HCAG_03533T0
YMR210W	HCAG_08223T0
YMR004W	HCAG_09995T0
YDR272W	HCAG_02530T0
YOR040W	HCAG_02530T0
YBL080C	HCAG_00034T0
YEL064C	HCAG_05611T0
YDR460W	HCAG_07073T0
YJL143W	HCAG_05856T0
YMR276W	HCAG_05172T0
YPL015C	HCAG_03662T0
YER117W	HCAG_04519T0
YBL087C	HCAG_04519T0
YEL034W	HCAG_06021T0
YJR047C	HCAG_06021T0
YMR143W	HCAG_08073T0
YDL083C	HCAG_08073T0
YGR278W	HCAG_04758T0
YPL237W	HCAG_04335T0
YCR031C	HCAG_08075T0
YJL191W	HCAG_08075T0
YEL062W	HCAG_03601T0
YOL141W	HCAG_00832T0
YBR155W	HCAG_08653T0
YKR066C	HCAG_08658T0
YPL169C	HCAG_10621T0
YKL180W	HCAG_02327T0
YJL177W	HCAG_02327T0
YCR061W	HCAG_05243T0
YML020W	HCAG_02623T0
YFL016C	HCAG_07169T0
YHR168W	HCAG_06747T0
YBR162C	HCAG_00817T0
YEL055C	HCAG_05890T0
YKR070W	HCAG_04989T0
YIL006W	HCAG_05627T0
YEL006W	HCAG_05627T0
YJR104C	HCAG_00642T0
YNL137C	HCAG_01362T0
YPR072W	HCAG_08835T0
YDR454C	HCAG_02007T0
YML014W	HCAG_02062T0
YOL152W	HCAG_03201T0
YJR024C	HCAG_06061T0
YJR002W	HCAG_07899T0
YLR216C	HCAG_08833T0
YPL249C	HCAG_01684T0
YMR192W	HCAG_01684T0
YDR191W	HCAG_03417T0
YAL058W	HCAG_06060T0
YBR110W	HCAG_08624T0
YDR155C	HCAG_04485T0
YML078W	HCAG_04485T0
YJL190C	HCAG_02272T0
YLR367W	HCAG_02272T0
YJL053W	HCAG_01489T0
YGR038W	HCAG_07045T0
YLR350W	HCAG_07045T0
YMR088C	HCAG_05853T0	HCAG_07794T0
YFR005C	HCAG_04199T0
YLR215C	HCAG_05145T0
YNL251C	HCAG_11161T0
YDL192W	HCAG_01847T0
YDL137W	HCAG_01847T0
YOR089C	HCAG_06619T0
YNL093W	HCAG_06619T0
YHL004W	HCAG_05505T0
YOR274W	HCAG_06876T0
YOL151W	HCAG_06296T0
YDR541C	HCAG_06296T0
YGL157W	HCAG_06296T0
YGL039W	HCAG_06296T0
YBR133C	HCAG_00842T0
YBR002C	HCAG_01574T0
YBL020W	HCAG_02029T0
YKL013C	HCAG_03174T0
YGR220C	HCAG_05657T0
YDR297W	HCAG_02142T0
YKL012W	HCAG_03382T0
YPR060C	HCAG_00290T0
YFL028C	HCAG_06877T0
YML060W	HCAG_04654T0
YNL127W	HCAG_05125T0
YOR275C	HCAG_08972T0
YPL132W	HCAG_10359T0
YDR465C	HCAG_03681T0
YNR055C	HCAG_01863T0
YPR066W	HCAG_04625T0
YGL092W	HCAG_09803T0
YLR019W	HCAG_04820T0
YLL010C	HCAG_04820T0
YMR113W	HCAG_10253T0
YKL132C	HCAG_10253T0
YDR002W	HCAG_02612T0
YIL067C	HCAG_00454T0
YER170W	HCAG_04791T0
YBR026C	HCAG_07622T0
YMR061W	HCAG_08775T0
YNL016W	HCAG_09244T0
YKL067W	HCAG_00544T0
YPR082C	HCAG_04226T0
YNL010W	HCAG_05748T0
YCR010C	HCAG_07988T0
YNR002C	HCAG_07988T0
YLL012W	HCAG_08286T0
YLR020C	HCAG_08286T0
YIL145C	HCAG_00921T0
YKL014C	HCAG_00963T0
YKL205W	HCAG_04676T0
YIL153W	HCAG_05771T0
YNR052C	HCAG_02880T0
YHR011W	HCAG_06645T0
YLR045C	HCAG_05222T0
YNL027W	HCAG_05537T0
YBL003C	HCAG_03524T0
YDR225W	HCAG_03524T0
YMR053C	HCAG_03588T0
YKL072W	HCAG_03588T0
YGR284C	HCAG_01857T0
YJR073C	HCAG_01984T0
YER026C	HCAG_05314T0
YIL106W	HCAG_03814T0
YOR251C	HCAG_07969T0
YNL181W	HCAG_00956T0
YLL006W	HCAG_08246T0
YDR371W	HCAG_06565T0	HCAG_05886T0	HCAG_01250T0
YER114C	HCAG_04521T0
YBL085W	HCAG_04521T0
YBR260C	HCAG_01182T0
YGL124C	HCAG_03726T0
YDL064W	HCAG_05621T0
YDR400W	HCAG_06311T0
YNL022C	HCAG_02113T0
YDL052C	HCAG_07338T0
YBR164C	HCAG_08067T0
YMR259C	HCAG_10398T0
YOR096W	HCAG_06613T0
YNL096C	HCAG_06613T0
YMR171C	HCAG_02411T0
YER143W	HCAG_07114T0
YOR362C	HCAG_04090T0
YER008C	HCAG_10917T0
YDR471W	HCAG_00055T0
YHR010W	HCAG_00055T0
YML034W	HCAG_03753T0
YDR458C	HCAG_03753T0
YJR133W	HCAG_07700T0
YDR399W	HCAG_07700T0
YDR323C	HCAG_01134T0
YMR022W	HCAG_00611T0
YLR026C	HCAG_06473T0
YML106W	HCAG_04136T0
YMR271C	HCAG_04136T0
YIR004W	HCAG_07921T0
YER048C	HCAG_07921T0
YJL125C	HCAG_00617T0
YKL149C	HCAG_00322T0
YIL118W	HCAG_01241T0
YLR427W	HCAG_01377T0
YDL206W	HCAG_06415T0
YBR187W	HCAG_07257T0
YER019W	HCAG_05916T0
YAL015C	HCAG_07194T0
YOL043C	HCAG_07194T0
YAL002W	HCAG_10607T0
YKL172W	HCAG_09341T0
YPL188W	HCAG_10177T0
YGR241C	HCAG_07987T0
YHR161C	HCAG_07987T0
YDR168W	HCAG_01332T0
YOL052C	HCAG_00555T0
YGR003W	HCAG_05900T0
YMR240C	HCAG_06918T0
YCR077C	HCAG_00954T0
YML001W	HCAG_02618T0
YPL078C	HCAG_02828T0
YIL134W	HCAG_06892T0
YLL013C	HCAG_06968T0
YLR133W	HCAG_02227T0
YDR147W	HCAG_02227T0
YML018C	HCAG_02619T0
YDR438W	HCAG_02619T0
YMR178W	HCAG_00893T0
YOL080C	HCAG_00978T0
YOL010W	HCAG_02749T0
YGL142C	HCAG_07843T0
YJL134W	HCAG_01054T0
YKR053C	HCAG_01054T0
YMR260C	HCAG_03229T0
YDR182W	HCAG_04259T0
YDL156W	HCAG_05300T0
YNL201C	HCAG_02971T0
YJL030W	HCAG_08897T0
YIR037W	HCAG_04986T0
YBR244W	HCAG_04986T0
YKL026C	HCAG_04986T0
YML022W	HCAG_02112T0
YDR441C	HCAG_02112T0
YJL039C	HCAG_02556T0
YOR056C	HCAG_00604T0
YMR078C	HCAG_03850T0
YDR061W	HCAG_08360T0
YPR127W	HCAG_03369T0
YML012W	HCAG_07033T0
YPL123C	HCAG_06568T0
YLR324W	HCAG_08100T0
YGR004W	HCAG_08100T0
YOR226C	HCAG_09185T0
YPL135W	HCAG_09185T0
YBL050W	HCAG_03779T0
YLR291C	HCAG_01946T0
YNL072W	HCAG_02059T0
YJR096W	HCAG_04573T0
YCL001W	HCAG_08059T0
YOR254C	HCAG_02415T0
YLR380W	HCAG_05239T0
YMR173W	HCAG_05184T0
YMR041C	HCAG_08103T0
YNL116W	HCAG_02499T0
YHR115C	HCAG_02499T0
YER174C	HCAG_08291T0
YDR098C	HCAG_08291T0
YDL226C	HCAG_02915T0
YHR104W	HCAG_04822T0
YKL092C	HCAG_05296T0
YER075C	HCAG_07675T0
YKL218C	HCAG_08889T0
YMR253C	HCAG_01958T0
YPL264C	HCAG_01958T0
YBL082C	HCAG_02634T0
YKL150W	HCAG_03595T0
YPL117C	HCAG_01072T0
YNL168C	HCAG_04271T0
YGL019W	HCAG_08946T0
YOR311C	HCAG_11109T0
YBL002W	HCAG_03525T0
YDR224C	HCAG_03525T0
YPL128C	HCAG_00856T0
YBR111C	HCAG_08406T0
YNL030W	HCAG_03885T0
YBR009C	HCAG_03885T0
YNL162W	HCAG_07397T0
YHR141C	HCAG_07397T0
YPL224C	HCAG_04678T0
YMR177W	HCAG_04678T0
YDR311W	HCAG_01528T0
YBL104C	HCAG_06286T0
YKL151C	HCAG_02705T0
YOL137W	HCAG_00837T0
YDR407C	HCAG_08222T0
YPL120W	HCAG_02801T0
YLR268W	HCAG_05142T0
YOR339C	HCAG_05203T0
YOL064C	HCAG_05730T0
YMR137C	HCAG_08282T0
YDR447C	HCAG_08092T0
YML024W	HCAG_08092T0
YNL302C	HCAG_04575T0
YOL121C	HCAG_04575T0
YDR330W	HCAG_06392T0
YNL085W	HCAG_02590T0
YGR110W	HCAG_06008T0
YGR276C	HCAG_08292T0
YNL320W	HCAG_06341T0
YKR105C	HCAG_04827T0	HCAG_04144T0	HCAG_00897T0
YCL069W	HCAG_04827T0	HCAG_04144T0	HCAG_00897T0
YGR224W	HCAG_04827T0	HCAG_04144T0	HCAG_00897T0
YPR198W	HCAG_04827T0	HCAG_04144T0	HCAG_00897T0
YBR015C	HCAG_01331T0	HCAG_04450T0
YJL186W	HCAG_01331T0	HCAG_04450T0
YLR448W	HCAG_01793T0
YML073C	HCAG_01793T0
YDR054C	HCAG_00655T0
YML104C	HCAG_01985T0
YER016W	HCAG_06605T0
YPR105C	HCAG_03663T0
YLR309C	HCAG_07480T0
YMR038C	HCAG_08673T0
YGL031C	HCAG_03167T0
YGR148C	HCAG_03167T0
YGL001C	HCAG_00257T0
YJR025C	HCAG_02751T0
YAL039C	HCAG_07691T0
YDR386W	HCAG_06635T0
YDL074C	HCAG_08244T0
YJL071W	HCAG_07135T0
YPL030W	HCAG_05068T0
YEL023C	HCAG_00630T0	HCAG_01099T0
YCR073W-A	HCAG_04762T0
YNR034W	HCAG_04762T0
YBR267W	HCAG_05867T0
YLR387C	HCAG_05867T0
YMR142C	HCAG_07708T0
YDL082W	HCAG_07708T0
YBR291C	HCAG_09068T0
YPR055W	HCAG_02991T0
YPR045C	HCAG_08015T0
YLR270W	HCAG_00981T0
YOR173W	HCAG_00981T0
YGR152C	HCAG_00675T0
YGL087C	HCAG_01487T0
YKL018W	HCAG_02584T0
YJL002C	HCAG_03679T0
YMR235C	HCAG_01906T0
YGL224C	HCAG_05996T0
YER037W	HCAG_05996T0
YDL030W	HCAG_00407T0
YCR091W	HCAG_00852T0
YNR047W	HCAG_00852T0
YGL136C	HCAG_02032T0
YGR009C	HCAG_04628T0
YOR332W	HCAG_03209T0
YMR200W	HCAG_07139T0
YNR029C	HCAG_07173T0
YMR283C	HCAG_08409T0
YML096W	HCAG_00798T0
YKL207W	HCAG_02816T0
YDR449C	HCAG_05451T0
YIL039W	HCAG_04520T0
YKR043C	HCAG_05064T0
YNR017W	HCAG_04005T0
YNL222W	HCAG_04482T0
YJL057C	HCAG_07075T0
YLR085C	HCAG_07704T0
YMR140W	HCAG_08168T0
YOL139C	HCAG_07938T0
YPL280W	HCAG_11046T0
YOR391C	HCAG_11046T0
YMR322C	HCAG_11046T0
YDR533C	HCAG_11046T0
YER089C	HCAG_01960T0
YBL056W	HCAG_01960T0
YLR371W	HCAG_02893T0
YGR070W	HCAG_02893T0
YDR180W	HCAG_00969T0
YDR177W	HCAG_02902T0
YPL252C	HCAG_00572T0
YNL062C	HCAG_04895T0
YKL190W	HCAG_08231T0
YDR267C	HCAG_01994T0
YER087W	HCAG_01736T0
YGR208W	HCAG_02122T0
YLR055C	HCAG_00659T0
YBR176W	HCAG_05833T0
YLR084C	HCAG_04652T0
YKL039W	HCAG_10037T0
YHL017W	HCAG_10037T0
YDR027C	HCAG_00416T0
YGR112W	HCAG_01187T0
YDR440W	HCAG_02616T0
YCR044C	HCAG_00065T0
YBR109C	HCAG_01325T0
YDR425W	HCAG_04009T0
YDR487C	HCAG_05206T0
YPL065W	HCAG_02174T0
YDR132C	HCAG_02128T0
YLR108C	HCAG_02128T0
YDL144C	HCAG_04353T0
YLR220W	HCAG_00795T0
YOR212W	HCAG_02608T0
YKR051W	HCAG_05991T0
YOL012C	HCAG_04914T0
YCL045C	HCAG_00650T0
YEL002C	HCAG_00671T0
YGR261C	HCAG_00869T0
YJR100C	HCAG_00610T0
YDR176W	HCAG_03602T0
YDL087C	HCAG_05743T0
YGR007W	HCAG_05659T0
YNL003C	HCAG_02647T0
YGL246C	HCAG_06875T0
YPL129W	HCAG_02611T0
YHR181W	HCAG_04095T0
YNL107W	HCAG_01347T0
YIL068C	HCAG_06105T0
YNR020C	HCAG_07436T0
YOR296W	HCAG_10497T0
YIL069C	HCAG_04418T0
YER074W	HCAG_04418T0
YAL041W	HCAG_01561T0
YLR170C	HCAG_01154T0
YOR130C	HCAG_01892T0
YIL042C	HCAG_05981T0
YDR429C	HCAG_08183T0
YMR201C	HCAG_04889T0
YPL059W	HCAG_03887T0
YOR150W	HCAG_08072T0
YGL196W	HCAG_01715T0
YLR207W	HCAG_02373T0
YOL040C	HCAG_02704T0
YOR149C	HCAG_03009T0
YDR164C	HCAG_09615T0
YMR016C	HCAG_07413T0
YPL225W	HCAG_07065T0
YER131W	HCAG_05528T0
YGL189C	HCAG_05528T0
YMR024W	HCAG_00774T0
YBR146W	HCAG_08235T0
YGL086W	HCAG_06685T0
YNL175C	HCAG_03474T0
YOR112W	HCAG_06148T0
YDL104C	HCAG_04668T0
YML121W	HCAG_00620T0
YIR042C	HCAG_04155T0
YHR075C	HCAG_04749T0
YLR370C	HCAG_04901T0
YGL054C	HCAG_07797T0
YPL178W	HCAG_07341T0
YPR180W	HCAG_08393T0
YIL015W	HCAG_06860T0
YLR121C	HCAG_06860T0
YLR120C	HCAG_06860T0
YDR144C	HCAG_06860T0
YEL007W	HCAG_08258T0
YGR257C	HCAG_10334T0
YNL084C	HCAG_08460T0
YER062C	HCAG_03420T0
YIL053W	HCAG_03420T0
YGR124W	HCAG_03447T0
YPR145W	HCAG_03447T0
YJR127C	HCAG_02457T0
YML081W	HCAG_02457T0
YGR223C	HCAG_00718T0
YEL004W	HCAG_01884T0
YJR142W	HCAG_00907T0
YKL001C	HCAG_01742T0
YPL111W	HCAG_00035T0
YJL085W	HCAG_03913T0
YGR002C	HCAG_05564T0
YEL021W	HCAG_07361T0
YLR009W	HCAG_06175T0
YGL244W	HCAG_08845T0
YNL044W	HCAG_10429T0
YGL043W	HCAG_01901T0
YER023W	HCAG_03900T0
YIL023C	HCAG_03326T0
YNL185C	HCAG_02652T0
YOR125C	HCAG_08844T0
YCL039W	HCAG_00405T0
YBL019W	HCAG_01173T0
YER007C-A	HCAG_01446T0
YIR022W	HCAG_01931T0
YJL031C	HCAG_01685T0
YNR003C	HCAG_04472T0
[truncated: 1,019 more rows]
[truncated: 3 more columns]
