# Supplementary material for: Evolutionary Conservation and Diversification of Puf RNA Binding Proteins and Their mRNA Targets
Source: PLoS Biol. 2015 Nov 20;13(11):e1002307. doi: 10.1371/journal.pbio.1002307 (PMC4654594; doi:10.1371/journal.pbio.1002307)
Supplement: S4 Dataset — (ZIP) [file pbio.1002307.s004.zip › S.cerevisiae.fa_K.lactis.fa.txt]

YLR106C	Klac_NRRL_Y-1140:KLLA0F19888g.t1
YHR099W	Klac_NRRL_Y-1140:KLLA0F22066g.t1
YNR016C	Klac_NRRL_Y-1140:KLLA0F06072g.t1
YJL130C	Klac_NRRL_Y-1140:KLLA0E15444g.t1
YKL203C	Klac_NRRL_Y-1140:KLLA0B13948g.t1
YDL171C	Klac_NRRL_Y-1140:KLLA0E19723g.t1
YLR342W	Klac_NRRL_Y-1140:KLLA0B05841g.t1
YGR032W	Klac_NRRL_Y-1140:KLLA0B05841g.t1
YKL182W	Klac_NRRL_Y-1140:KLLA0B02717g.t1
YPL231W	Klac_NRRL_Y-1140:KLLA0C15983g.t1
YGL195W	Klac_NRRL_Y-1140:KLLA0F12430g.t1
YDL140C	Klac_NRRL_Y-1140:KLLA0F05071g.t1
YDR457W	Klac_NRRL_Y-1140:KLLA0B01804g.t1
YNL262W	Klac_NRRL_Y-1140:KLLA0C02585g.t1
YGR271W	Klac_NRRL_Y-1140:KLLA0A09889g.t1
YBR208C	Klac_NRRL_Y-1140:KLLA0E08107g.t1
YOR341W	Klac_NRRL_Y-1140:KLLA0F23243g.t1
YGL206C	Klac_NRRL_Y-1140:KLLA0F09911g.t1
YIL129C	Klac_NRRL_Y-1140:KLLA0F04587g.t1
YLL040C	Klac_NRRL_Y-1140:KLLA0E00638g.t1
YBL004W	Klac_NRRL_Y-1140:KLLA0E17479g.t1
YMR306W	Klac_NRRL_Y-1140:KLLA0C14069g.t1
YPL082C	Klac_NRRL_Y-1140:KLLA0E23804g.t1
YOR116C	Klac_NRRL_Y-1140:KLLA0E21340g.t1
YKR054C	Klac_NRRL_Y-1140:KLLA0A05621g.t1
YPL058C	Klac_NRRL_Y-1140:KLLA0B09702g.t1
YDR127W	Klac_NRRL_Y-1140:KLLA0F19712g.t1
YDR170C	Klac_NRRL_Y-1140:KLLA0D17358g.t1
YOR151C	Klac_NRRL_Y-1140:KLLA0B05577g.t1
YPR010C	Klac_NRRL_Y-1140:KLLA0B06303g.t1
YGR061C	Klac_NRRL_Y-1140:KLLA0B08063g.t1
YDR135C	Klac_NRRL_Y-1140:KLLA0F20075g.t1
YBR136W	Klac_NRRL_Y-1140:KLLA0C15785g.t1
YBR115C	Klac_NRRL_Y-1140:KLLA0B09218g.t1
YLL048C	Klac_NRRL_Y-1140:KLLA0E00462g.t1
YGR116W	Klac_NRRL_Y-1140:KLLA0B11385g.t1
YER166W	Klac_NRRL_Y-1140:KLLA0C17644g.t1
YDR093W	Klac_NRRL_Y-1140:KLLA0C17644g.t1
YDR283C	Klac_NRRL_Y-1140:KLLA0C10802g.t1
YJL109C	Klac_NRRL_Y-1140:KLLA0F21208g.t1
YBR218C	Klac_NRRL_Y-1140:KLLA0C05764g.t1
YGL062W	Klac_NRRL_Y-1140:KLLA0C05764g.t1
YOR207C	Klac_NRRL_Y-1140:KLLA0F01078g.t1
YER172C	Klac_NRRL_Y-1140:KLLA0C17798g.t1
YDR406W	Klac_NRRL_Y-1140:KLLA0F21692g.t1
YOR153W	Klac_NRRL_Y-1140:KLLA0F21692g.t1
YOR328W	Klac_NRRL_Y-1140:KLLA0F21692g.t1
YCR093W	Klac_NRRL_Y-1140:KLLA0C18612g.t1
YMR229C	Klac_NRRL_Y-1140:KLLA0B08239g.t1
YOR326W	Klac_NRRL_Y-1140:KLLA0A03905g.t1
YNL088W	Klac_NRRL_Y-1140:KLLA0C13838g.t1
YDR011W	Klac_NRRL_Y-1140:KLLA0D03432g.t1
YKL215C	Klac_NRRL_Y-1140:KLLA0C18975g.t1
YFL007W	Klac_NRRL_Y-1140:KLLA0E12089g.t1
YAL026C	Klac_NRRL_Y-1140:KLLA0A04015g.t1
YLR384C	Klac_NRRL_Y-1140:KLLA0E05181g.t1
YER164W	Klac_NRRL_Y-1140:KLLA0C17578g.t1
YHR186C	Klac_NRRL_Y-1140:KLLA0A09471g.t1
YEL031W	Klac_NRRL_Y-1140:KLLA0E22352g.t1
YBL076C	Klac_NRRL_Y-1140:KLLA0E20625g.t1
YJL005W	Klac_NRRL_Y-1140:KLLA0F15708g.t1
YFR019W	Klac_NRRL_Y-1140:KLLA0D04598g.t1
YJR109C	Klac_NRRL_Y-1140:KLLA0F03190g.t1
YLR249W	Klac_NRRL_Y-1140:KLLA0F12210g.t1
YGR094W	Klac_NRRL_Y-1140:KLLA0D14971g.t1
YOR291W	Klac_NRRL_Y-1140:KLLA0B08217g.t1
YGR184C	Klac_NRRL_Y-1140:KLLA0F15334g.t1
YMR109W	Klac_NRRL_Y-1140:KLLA0B12562g.t1
YKL129C	Klac_NRRL_Y-1140:KLLA0B12562g.t1
YLR305C	Klac_NRRL_Y-1140:KLLA0C17292g.t1
YGR217W	Klac_NRRL_Y-1140:KLLA0E16126g.t1
YMR162C	Klac_NRRL_Y-1140:KLLA0E01650g.t1
YPL160W	Klac_NRRL_Y-1140:KLLA0D06105g.t1
YDL145C	Klac_NRRL_Y-1140:KLLA0F04884g.t1
YJL050W	Klac_NRRL_Y-1140:KLLA0F01364g.t1
YNL102W	Klac_NRRL_Y-1140:KLLA0C13255g.t1
YLR430W	Klac_NRRL_Y-1140:KLLA0B05555g.t1
YPL226W	Klac_NRRL_Y-1140:KLLA0C16115g.t1
YGR281W	Klac_NRRL_Y-1140:KLLA0C14234g.t1
YLL015W	Klac_NRRL_Y-1140:KLLA0D04059g.t1
YGL173C	Klac_NRRL_Y-1140:KLLA0F22385g.t1
YDR335W	Klac_NRRL_Y-1140:KLLA0F21648g.t1
YER155C	Klac_NRRL_Y-1140:KLLA0E00869g.t1
YNL132W	Klac_NRRL_Y-1140:KLLA0F24398g.t1
YOR093C	Klac_NRRL_Y-1140:KLLA0C13585g.t1
YPL217C	Klac_NRRL_Y-1140:KLLA0B02068g.t1
YBL079W	Klac_NRRL_Y-1140:KLLA0E20691g.t1
YOL081W	Klac_NRRL_Y-1140:KLLA0E17963g.t1
YBR140C	Klac_NRRL_Y-1140:KLLA0E17963g.t1
YIL125W	Klac_NRRL_Y-1140:KLLA0F04477g.t1
YDL102W	Klac_NRRL_Y-1140:KLLA0E01606g.t1
YLR410W	Klac_NRRL_Y-1140:KLLA0B02805g.t1
YIL126W	Klac_NRRL_Y-1140:KLLA0F04521g.t1
YGR218W	Klac_NRRL_Y-1140:KLLA0E16104g.t1
YIL048W	Klac_NRRL_Y-1140:KLLA0C08393g.t1
YMR128W	Klac_NRRL_Y-1140:KLLA0F17435g.t1
YKL210W	Klac_NRRL_Y-1140:KLLA0B14278g.t1
YHR023W	Klac_NRRL_Y-1140:KLLA0E11572g.t1
YGR090W	Klac_NRRL_Y-1140:KLLA0D14806g.t1
YBR245C	Klac_NRRL_Y-1140:KLLA0F06710g.t1
YOR133W	Klac_NRRL_Y-1140:KLLA0E02926g.t1
YDR385W	Klac_NRRL_Y-1140:KLLA0E02926g.t1
YGL008C	Klac_NRRL_Y-1140:KLLA0A09031g.t1
YPL036W	Klac_NRRL_Y-1140:KLLA0A09031g.t1
YOL021C	Klac_NRRL_Y-1140:KLLA0A10835g.t1
YLR454W	Klac_NRRL_Y-1140:KLLA0B10582g.t1
YOR335C	Klac_NRRL_Y-1140:KLLA0F02431g.t1
YDR334W	Klac_NRRL_Y-1140:KLLA0F21758g.t1
YEL022W	Klac_NRRL_Y-1140:KLLA0E22858g.t1
YOR290C	Klac_NRRL_Y-1140:KLLA0B08327g.t1
YGL150C	Klac_NRRL_Y-1140:KLLA0E08965g.t1
YLR419W	Klac_NRRL_Y-1140:KLLA0D03058g.t1
YMR196W	Klac_NRRL_Y-1140:KLLA0B10263g.t1
YER110C	Klac_NRRL_Y-1140:KLLA0E20845g.t1
YJR137C	Klac_NRRL_Y-1140:KLLA0B03938g.t1
YJL039C	Klac_NRRL_Y-1140:KLLA0E11792g.t1
YGL207W	Klac_NRRL_Y-1140:KLLA0F09889g.t1
YLR087C	Klac_NRRL_Y-1140:KLLA0F19096g.t1
YML072C	Klac_NRRL_Y-1140:KLLA0B04708g.t1
YKR031C	Klac_NRRL_Y-1140:KLLA0F21274g.t1
YDR291W	Klac_NRRL_Y-1140:KLLA0C10736g.t1
YBL022C	Klac_NRRL_Y-1140:KLLA0E10395g.t1
YMR308C	Klac_NRRL_Y-1140:KLLA0C14157g.t1
YNL271C	Klac_NRRL_Y-1140:KLLA0C02321g.t1
YMR189W	Klac_NRRL_Y-1140:KLLA0D12738g.t1
YLR371W	Klac_NRRL_Y-1140:KLLA0B07799g.t1
YBR023C	Klac_NRRL_Y-1140:KLLA0D03498g.t1
YDR141C	Klac_NRRL_Y-1140:KLLA0F17930g.t1
YOR304W	Klac_NRRL_Y-1140:KLLA0F24838g.t1
YPL012W	Klac_NRRL_Y-1140:KLLA0F27269g.t1
YFL036W	Klac_NRRL_Y-1140:KLLA0D05247g.t1
YOR086C	Klac_NRRL_Y-1140:KLLA0C13860g.t1
YDL126C	Klac_NRRL_Y-1140:KLLA0F05676g.t1
YGR240C	Klac_NRRL_Y-1140:KLLA0A05544g.t1
YPL006W	Klac_NRRL_Y-1140:KLLA0F27137g.t1
YBL105C	Klac_NRRL_Y-1140:KLLA0E06413g.t1
YPR117W	Klac_NRRL_Y-1140:KLLA0D15180g.t1
YDR293C	Klac_NRRL_Y-1140:KLLA0C10571g.t1
YJR138W	Klac_NRRL_Y-1140:KLLA0B03894g.t1
YER070W	Klac_NRRL_Y-1140:KLLA0C07887g.t1
YIL066C	Klac_NRRL_Y-1140:KLLA0C07887g.t1
YDR097C	Klac_NRRL_Y-1140:KLLA0C17732g.t1
YBR084W	Klac_NRRL_Y-1140:KLLA0E12485g.t1
YPR160W	Klac_NRRL_Y-1140:KLLA0F10065g.t1
YPR184W	Klac_NRRL_Y-1140:KLLA0B03399g.t1
YOL004W	Klac_NRRL_Y-1140:KLLA0C06182g.t1
YAL035W	Klac_NRRL_Y-1140:KLLA0F23265g.t1
YDR038C	Klac_NRRL_Y-1140:KLLA0F20658g.t1	Klac_NRRL_Y-1140:KLLA0E14630g.t1
YDR039C	Klac_NRRL_Y-1140:KLLA0F20658g.t1	Klac_NRRL_Y-1140:KLLA0E14630g.t1
YDR040C	Klac_NRRL_Y-1140:KLLA0F20658g.t1	Klac_NRRL_Y-1140:KLLA0E14630g.t1
YCR011C	Klac_NRRL_Y-1140:KLLA0D04554g.t1
YNL163C	Klac_NRRL_Y-1140:KLLA0D07898g.t1
YJL212C	Klac_NRRL_Y-1140:KLLA0E00308g.t1
YER013W	Klac_NRRL_Y-1140:KLLA0B11638g.t1
YGL120C	Klac_NRRL_Y-1140:KLLA0B00561g.t1
YMR080C	Klac_NRRL_Y-1140:KLLA0B06435g.t1
YBL088C	Klac_NRRL_Y-1140:KLLA0E06963g.t1
YLR304C	Klac_NRRL_Y-1140:KLLA0C17314g.t1
YNR031C	Klac_NRRL_Y-1140:KLLA0C08525g.t1
YMR129W	Klac_NRRL_Y-1140:KLLA0F17369g.t1
YCR057C	Klac_NRRL_Y-1140:KLLA0C08976g.t1
YFR031C	Klac_NRRL_Y-1140:KLLA0D16005g.t1
YLL026W	Klac_NRRL_Y-1140:KLLA0F18194g.t1
YER171W	Klac_NRRL_Y-1140:KLLA0C17776g.t1
YER125W	Klac_NRRL_Y-1140:KLLA0E13607g.t1
YHL030W	Klac_NRRL_Y-1140:KLLA0E00660g.t1
YML010W	Klac_NRRL_Y-1140:KLLA0B00891g.t1
YBL023C	Klac_NRRL_Y-1140:KLLA0F12584g.t1
YMR205C	Klac_NRRL_Y-1140:KLLA0F06248g.t1
YDL185W	Klac_NRRL_Y-1140:KLLA0F05401g.t1
YDL031W	Klac_NRRL_Y-1140:KLLA0F24684g.t1
YGR270W	Klac_NRRL_Y-1140:KLLA0A09823g.t1
YDL215C	Klac_NRRL_Y-1140:KLLA0D08481g.t1
YJR033C	Klac_NRRL_Y-1140:KLLA0E22814g.t1
YIL143C	Klac_NRRL_Y-1140:KLLA0E13057g.t1
YGL006W	Klac_NRRL_Y-1140:KLLA0A08910g.t1
YGL167C	Klac_NRRL_Y-1140:KLLA0A03157g.t1
YLR086W	Klac_NRRL_Y-1140:KLLA0F19085g.t1
YDR301W	Klac_NRRL_Y-1140:KLLA0C10274g.t1
YJL200C	Klac_NRRL_Y-1140:KLLA0C03432g.t1
YER069W	Klac_NRRL_Y-1140:KLLA0C07997g.t1
YKL165C	Klac_NRRL_Y-1140:KLLA0B07249g.t1
YAR042W	Klac_NRRL_Y-1140:KLLA0C04147g.t1
YDR430C	Klac_NRRL_Y-1140:KLLA0B00957g.t1
YBR235W	Klac_NRRL_Y-1140:KLLA0F10549g.t1
YNL123W	Klac_NRRL_Y-1140:KLLA0F24090g.t1
YCL054W	Klac_NRRL_Y-1140:KLLA0C00737g.t1
YOR330C	Klac_NRRL_Y-1140:KLLA0F02574g.t1
YHR027C	Klac_NRRL_Y-1140:KLLA0E11484g.t1
YLR422W	Klac_NRRL_Y-1140:KLLA0D02860g.t1
YOL075C	Klac_NRRL_Y-1140:KLLA0C04477g.t1
YPR019W	Klac_NRRL_Y-1140:KLLA0C17512g.t1
YOR168W	Klac_NRRL_Y-1140:KLLA0F20449g.t1
YGL201C	Klac_NRRL_Y-1140:KLLA0F10087g.t1
YBL017C	Klac_NRRL_Y-1140:KLLA0E10505g.t1
YJL222W	Klac_NRRL_Y-1140:KLLA0E10505g.t1
YIL173W	Klac_NRRL_Y-1140:KLLA0E10505g.t1
YNR065C	Klac_NRRL_Y-1140:KLLA0E10505g.t1
YLR409C	Klac_NRRL_Y-1140:KLLA0B02827g.t1
YCR042C	Klac_NRRL_Y-1140:KLLA0C02189g.t1
YDR238C	Klac_NRRL_Y-1140:KLLA0C15279g.t1
YOR048C	Klac_NRRL_Y-1140:KLLA0F07469g.t1
YOR109W	Klac_NRRL_Y-1140:KLLA0F23551g.t1
YFR030W	Klac_NRRL_Y-1140:KLLA0D15983g.t1
YKL157W	Klac_NRRL_Y-1140:KLLA0C11033g.t1
YGL140C	Klac_NRRL_Y-1140:KLLA0C02497g.t1
YMR049C	Klac_NRRL_Y-1140:KLLA0F26653g.t1
YIL078W	Klac_NRRL_Y-1140:KLLA0F05918g.t1
YML075C	Klac_NRRL_Y-1140:KLLA0B04642g.t1
YBR080C	Klac_NRRL_Y-1140:KLLA0C14520g.t1
YFL008W	Klac_NRRL_Y-1140:KLLA0D07502g.t1
YGL137W	Klac_NRRL_Y-1140:KLLA0B01958g.t1
YFR009W	Klac_NRRL_Y-1140:KLLA0A10857g.t1
YBR038W	Klac_NRRL_Y-1140:KLLA0D03542g.t1
YPR026W	Klac_NRRL_Y-1140:KLLA0E06622g.t1
YPR181C	Klac_NRRL_Y-1140:KLLA0E04807g.t1
YLR024C	Klac_NRRL_Y-1140:KLLA0F15367g.t1
YPL167C	Klac_NRRL_Y-1140:KLLA0C09911g.t1
YLR129W	Klac_NRRL_Y-1140:KLLA0D16390g.t1
YMR186W	Klac_NRRL_Y-1140:KLLA0D12958g.t1
YPL240C	Klac_NRRL_Y-1140:KLLA0D12958g.t1
YBL104C	Klac_NRRL_Y-1140:KLLA0E06435g.t1
YLR347C	Klac_NRRL_Y-1140:KLLA0B05665g.t1
YLR389C	Klac_NRRL_Y-1140:KLLA0E05049g.t1
YNL250W	Klac_NRRL_Y-1140:KLLA0C02915g.t1
YLL031C	Klac_NRRL_Y-1140:KLLA0C17534g.t1
YKR009C	Klac_NRRL_Y-1140:KLLA0E13860g.t1
YGL238W	Klac_NRRL_Y-1140:KLLA0A00869g.t1
YHR074W	Klac_NRRL_Y-1140:KLLA0D13024g.t1
YPR189W	Klac_NRRL_Y-1140:KLLA0B03520g.t1
YIL075C	Klac_NRRL_Y-1140:KLLA0C09284g.t1
YDL058W	Klac_NRRL_Y-1140:KLLA0E05225g.t1
YIL147C	Klac_NRRL_Y-1140:KLLA0A00638g.t1
YLR153C	Klac_NRRL_Y-1140:KLLA0D17336g.t1
YDL190C	Klac_NRRL_Y-1140:KLLA0F05269g.t1
YER091C	Klac_NRRL_Y-1140:KLLA0E20163g.t1
YGL009C	Klac_NRRL_Y-1140:KLLA0A04961g.t1
YLR069C	Klac_NRRL_Y-1140:KLLA0D05467g.t1
YPL110C	Klac_NRRL_Y-1140:KLLA0F00660g.t1
YJR035W	Klac_NRRL_Y-1140:KLLA0E22726g.t1
YJL074C	Klac_NRRL_Y-1140:KLLA0A00286g.t1
YML059C	Klac_NRRL_Y-1140:KLLA0B05225g.t1
YPL125W	Klac_NRRL_Y-1140:KLLA0D06633g.t1
YEL032W	Klac_NRRL_Y-1140:KLLA0E22330g.t1
YGL163C	Klac_NRRL_Y-1140:KLLA0A03069g.t1
YOL090W	Klac_NRRL_Y-1140:KLLA0F02706g.t1
YMR266W	Klac_NRRL_Y-1140:KLLA0E11077g.t1
YKL104C	Klac_NRRL_Y-1140:KLLA0F13596g.t1
YDR258C	Klac_NRRL_Y-1140:KLLA0E16951g.t1
YGR047C	Klac_NRRL_Y-1140:KLLA0C02453g.t1
YGR100W	Klac_NRRL_Y-1140:KLLA0D15202g.t1
YNL267W	Klac_NRRL_Y-1140:KLLA0C02387g.t1
YLR272C	Klac_NRRL_Y-1140:KLLA0F20119g.t1
YGL026C	Klac_NRRL_Y-1140:KLLA0E10637g.t1
YKL209C	Klac_NRRL_Y-1140:KLLA0B14256g.t1
YGL245W	Klac_NRRL_Y-1140:KLLA0A00682g.t1
YAL023C	Klac_NRRL_Y-1140:KLLA0F15829g.t1
YPL040C	Klac_NRRL_Y-1140:KLLA0D11858g.t1
YDR074W	Klac_NRRL_Y-1140:KLLA0E10120g.t1
YLL024C	Klac_NRRL_Y-1140:KLLA0D04224g.t1
YAL005C	Klac_NRRL_Y-1140:KLLA0D04224g.t1
YIL109C	Klac_NRRL_Y-1140:KLLA0F03729g.t1
YLL034C	Klac_NRRL_Y-1140:KLLA0E00770g.t1
YNL287W	Klac_NRRL_Y-1140:KLLA0E13299g.t1
YBR114W	Klac_NRRL_Y-1140:KLLA0B09240g.t1
YDL195W	Klac_NRRL_Y-1140:KLLA0F05159g.t1
YOL098C	Klac_NRRL_Y-1140:KLLA0F27071g.t1
YDR060W	Klac_NRRL_Y-1140:KLLA0E12529g.t1
YJL033W	Klac_NRRL_Y-1140:KLLA0D09504g.t1
YKL148C	Klac_NRRL_Y-1140:KLLA0D04444g.t1
YAL017W	Klac_NRRL_Y-1140:KLLA0F07623g.t1
YJR045C	Klac_NRRL_Y-1140:KLLA0E22396g.t1
YBL075C	Klac_NRRL_Y-1140:KLLA0E20603g.t1
YPL106C	Klac_NRRL_Y-1140:KLLA0E24618g.t1
YEL011W	Klac_NRRL_Y-1140:KLLA0A11176g.t1
YJL012C	Klac_NRRL_Y-1140:KLLA0F22627g.t1
YMR089C	Klac_NRRL_Y-1140:KLLA0F13706g.t1
YLR258W	Klac_NRRL_Y-1140:KLLA0F23133g.t1
YFR015C	Klac_NRRL_Y-1140:KLLA0F23133g.t1
YGL094C	Klac_NRRL_Y-1140:KLLA0E18964g.t1
YDR234W	Klac_NRRL_Y-1140:KLLA0C15125g.t1
YGL022W	Klac_NRRL_Y-1140:KLLA0C11627g.t1
YOR211C	Klac_NRRL_Y-1140:KLLA0D06721g.t1
YCR017C	Klac_NRRL_Y-1140:KLLA0A11132g.t1
YML035C	Klac_NRRL_Y-1140:KLLA0D06171g.t1
YJL080C	Klac_NRRL_Y-1140:KLLA0D02398g.t1
YOL145C	Klac_NRRL_Y-1140:KLLA0E01914g.t1
YAL054C	Klac_NRRL_Y-1140:KLLA0A03333g.t1
YBR097W	Klac_NRRL_Y-1140:KLLA0B11924g.t1
YOR124C	Klac_NRRL_Y-1140:KLLA0E02376g.t1
YMR302C	Klac_NRRL_Y-1140:KLLA0C13948g.t1
YMR054W	Klac_NRRL_Y-1140:KLLA0F26477g.t1
YCL030C	Klac_NRRL_Y-1140:KLLA0C01452g.t1
YMR288W	Klac_NRRL_Y-1140:KLLA0A09537g.t1
YHR072W	Klac_NRRL_Y-1140:KLLA0B10175g.t1
YNL192W	Klac_NRRL_Y-1140:KLLA0F20966g.t1
YDR091C	Klac_NRRL_Y-1140:KLLA0C17556g.t1
YOR270C	Klac_NRRL_Y-1140:KLLA0C07491g.t1
YHR020W	Klac_NRRL_Y-1140:KLLA0A08448g.t1
YBR121C	Klac_NRRL_Y-1140:KLLA0B08932g.t1
YPR074C	Klac_NRRL_Y-1140:KLLA0B09152g.t1
YDR128W	Klac_NRRL_Y-1140:KLLA0F19734g.t1
YPL093W	Klac_NRRL_Y-1140:KLLA0E24178g.t1
YNL313C	Klac_NRRL_Y-1140:KLLA0E07227g.t1
YLR222C	Klac_NRRL_Y-1140:KLLA0F13244g.t1
YDL229W	Klac_NRRL_Y-1140:KLLA0D19041g.t1
YNL209W	Klac_NRRL_Y-1140:KLLA0D19041g.t1
YLR277C	Klac_NRRL_Y-1140:KLLA0C04598g.t1
YGR264C	Klac_NRRL_Y-1140:KLLA0A09647g.t1
YJR132W	Klac_NRRL_Y-1140:KLLA0B04202g.t1
YGR145W	Klac_NRRL_Y-1140:KLLA0A04653g.t1
YJR140C	Klac_NRRL_Y-1140:KLLA0B03850g.t1
YPR024W	Klac_NRRL_Y-1140:KLLA0E06688g.t1
YLR274W	Klac_NRRL_Y-1140:KLLA0D09262g.t1
YPL086C	Klac_NRRL_Y-1140:KLLA0E23980g.t1
YGL234W	Klac_NRRL_Y-1140:KLLA0A00957g.t1
YOL084W	Klac_NRRL_Y-1140:KLLA0C11187g.t1
YDR001C	Klac_NRRL_Y-1140:KLLA0E17325g.t1
YBR001C	Klac_NRRL_Y-1140:KLLA0E17325g.t1
YBR081C	Klac_NRRL_Y-1140:KLLA0E12617g.t1
YBR202W	Klac_NRRL_Y-1140:KLLA0E23276g.t1
YKR001C	Klac_NRRL_Y-1140:KLLA0B13277g.t1
YPR112C	Klac_NRRL_Y-1140:KLLA0D14949g.t1
YDR507C	Klac_NRRL_Y-1140:KLLA0C01650g.t1
YOL006C	Klac_NRRL_Y-1140:KLLA0C06116g.t1
YNL297C	Klac_NRRL_Y-1140:KLLA0A07425g.t1
YKL010C	Klac_NRRL_Y-1140:KLLA0B13585g.t1
YMR261C	Klac_NRRL_Y-1140:KLLA0E11231g.t1
YNL021W	Klac_NRRL_Y-1140:KLLA0E08349g.t1
YER036C	Klac_NRRL_Y-1140:KLLA0A01452g.t1
YDL060W	Klac_NRRL_Y-1140:KLLA0E05093g.t1
YDR037W	Klac_NRRL_Y-1140:KLLA0F18392g.t1
YLR241W	Klac_NRRL_Y-1140:KLLA0D18623g.t1
YLL001W	Klac_NRRL_Y-1140:KLLA0F12892g.t1
YMR120C	Klac_NRRL_Y-1140:KLLA0F17655g.t1
YDR443C	Klac_NRRL_Y-1140:KLLA0B01353g.t1
YNL325C	Klac_NRRL_Y-1140:KLLA0E02112g.t1
YPR021C	Klac_NRRL_Y-1140:KLLA0E13453g.t1
YLR256W	Klac_NRRL_Y-1140:KLLA0F22990g.t1
YLR240W	Klac_NRRL_Y-1140:KLLA0D18645g.t1
YMR190C	Klac_NRRL_Y-1140:KLLA0D12694g.t1
YPL022W	Klac_NRRL_Y-1140:KLLA0D12210g.t1
YLR189C	Klac_NRRL_Y-1140:KLLA0C02035g.t1
YLR398C	Klac_NRRL_Y-1140:KLLA0B03179g.t1
YBL066C	Klac_NRRL_Y-1140:KLLA0E20405g.t1
YNL023C	Klac_NRRL_Y-1140:KLLA0E08283g.t1
YIR002C	Klac_NRRL_Y-1140:KLLA0D13552g.t1
YDL095W	Klac_NRRL_Y-1140:KLLA0E01342g.t1
YKL014C	Klac_NRRL_Y-1140:KLLA0E18216g.t1
YAL019W	Klac_NRRL_Y-1140:KLLA0F07513g.t1
YNL247W	Klac_NRRL_Y-1140:KLLA0C03025g.t1
YJR091C	Klac_NRRL_Y-1140:KLLA0E05984g.t1
YJL095W	Klac_NRRL_Y-1140:KLLA0F14190g.t1
YPR145W	Klac_NRRL_Y-1140:KLLA0B10868g.t1
YGR124W	Klac_NRRL_Y-1140:KLLA0B10868g.t1
YDR341C	Klac_NRRL_Y-1140:KLLA0A07040g.t1
YLR425W	Klac_NRRL_Y-1140:KLLA0D02618g.t1
YDR129C	Klac_NRRL_Y-1140:KLLA0F19778g.t1
YGL114W	Klac_NRRL_Y-1140:KLLA0F10747g.t1
YLR382C	Klac_NRRL_Y-1140:KLLA0E05269g.t1
YJR016C	Klac_NRRL_Y-1140:KLLA0F22022g.t1
YGR245C	Klac_NRRL_Y-1140:KLLA0A05456g.t1
YML103C	Klac_NRRL_Y-1140:KLLA0E11033g.t1
YLR096W	Klac_NRRL_Y-1140:KLLA0F19536g.t1
YMR108W	Klac_NRRL_Y-1140:KLLA0B12584g.t1
YGR125W	Klac_NRRL_Y-1140:KLLA0E04653g.t1
YDR395W	Klac_NRRL_Y-1140:KLLA0C06589g.t1
YBL007C	Klac_NRRL_Y-1140:KLLA0A04983g.t1
YCR037C	Klac_NRRL_Y-1140:KLLA0C03454g.t1
YJL198W	Klac_NRRL_Y-1140:KLLA0C03454g.t1
YJR143C	Klac_NRRL_Y-1140:KLLA0B03762g.t1
YIL002C	Klac_NRRL_Y-1140:KLLA0D13860g.t1
YPL009C	Klac_NRRL_Y-1140:KLLA0F27335g.t1
YGL099W	Klac_NRRL_Y-1140:KLLA0F06666g.t1
YBL106C	Klac_NRRL_Y-1140:KLLA0E06391g.t1
YPR032W	Klac_NRRL_Y-1140:KLLA0E06391g.t1
YLR092W	Klac_NRRL_Y-1140:KLLA0F19338g.t1
YBR294W	Klac_NRRL_Y-1140:KLLA0F19338g.t1
YBL024W	Klac_NRRL_Y-1140:KLLA0F12562g.t1
YGR274C	Klac_NRRL_Y-1140:KLLA0A10021g.t1
YLL008W	Klac_NRRL_Y-1140:KLLA0F15752g.t1
YGR200C	Klac_NRRL_Y-1140:KLLA0F22000g.t1
YNL161W	Klac_NRRL_Y-1140:KLLA0D07810g.t1
YPL147W	Klac_NRRL_Y-1140:KLLA0F11484g.t1
YGL205W	Klac_NRRL_Y-1140:KLLA0F09933g.t1
YKR095W	Klac_NRRL_Y-1140:KLLA0A00594g.t1
YKR086W	Klac_NRRL_Y-1140:KLLA0A07733g.t1
YLR397C	Klac_NRRL_Y-1140:KLLA0B03234g.t1
YLR044C	Klac_NRRL_Y-1140:KLLA0E16357g.t1
YLR134W	Klac_NRRL_Y-1140:KLLA0E16357g.t1
YKR096W	Klac_NRRL_Y-1140:KLLA0A00528g.t1
YMR012W	Klac_NRRL_Y-1140:KLLA0F25322g.t1
YKL064W	Klac_NRRL_Y-1140:KLLA0F26895g.t1
YNL059C	Klac_NRRL_Y-1140:KLLA0F03421g.t1
YNR013C	Klac_NRRL_Y-1140:KLLA0F06160g.t1
YDR212W	Klac_NRRL_Y-1140:KLLA0A04191g.t1
YKL029C	Klac_NRRL_Y-1140:KLLA0E18722g.t1
YHL016C	Klac_NRRL_Y-1140:KLLA0C17468g.t1
YHR120W	Klac_NRRL_Y-1140:KLLA0F24156g.t1
YMR076C	Klac_NRRL_Y-1140:KLLA0F25806g.t1
YLR259C	Klac_NRRL_Y-1140:KLLA0F09449g.t1
YHR079C	Klac_NRRL_Y-1140:KLLA0D13266g.t1
YNL104C	Klac_NRRL_Y-1140:KLLA0F23529g.t1
YOR108W	Klac_NRRL_Y-1140:KLLA0F23529g.t1
YMR125W	Klac_NRRL_Y-1140:KLLA0F17523g.t1
YBR196C	Klac_NRRL_Y-1140:KLLA0E23595g.t1
YMR301C	Klac_NRRL_Y-1140:KLLA0A10131g.t1
YLR083C	Klac_NRRL_Y-1140:KLLA0F18931g.t1
YDR107C	Klac_NRRL_Y-1140:KLLA0F18931g.t1
YDR211W	Klac_NRRL_Y-1140:KLLA0A04235g.t1
YBL039C	Klac_NRRL_Y-1140:KLLA0E05500g.t1
YDR325W	Klac_NRRL_Y-1140:KLLA0D13244g.t1
YHR028C	Klac_NRRL_Y-1140:KLLA0E11462g.t1
YOR160W	Klac_NRRL_Y-1140:KLLA0A02321g.t1
YJL014W	Klac_NRRL_Y-1140:KLLA0F22583g.t1
YML081W	Klac_NRRL_Y-1140:KLLA0B04477g.t1
YNL061W	Klac_NRRL_Y-1140:KLLA0F03399g.t1
YFR038W	Klac_NRRL_Y-1140:KLLA0E04048g.t1
YFL004W	Klac_NRRL_Y-1140:KLLA0E12133g.t1
YDL112W	Klac_NRRL_Y-1140:KLLA0E09163g.t1
YFR002W	Klac_NRRL_Y-1140:KLLA0E14234g.t1
YJL042W	Klac_NRRL_Y-1140:KLLA0E11847g.t1
YHR098C	Klac_NRRL_Y-1140:KLLA0F22110g.t1
YGL251C	Klac_NRRL_Y-1140:KLLA0D11462g.t1
YAL021C	Klac_NRRL_Y-1140:KLLA0F15884g.t1
YJL111W	Klac_NRRL_Y-1140:KLLA0F21340g.t1
YLR289W	Klac_NRRL_Y-1140:KLLA0C04862g.t1
YBR127C	Klac_NRRL_Y-1140:KLLA0D09152g.t1
YBR198C	Klac_NRRL_Y-1140:KLLA0E23529g.t1
YDL231C	Klac_NRRL_Y-1140:KLLA0D19118g.t1
YHR077C	Klac_NRRL_Y-1140:KLLA0D13156g.t1
YLR060W	Klac_NRRL_Y-1140:KLLA0D05137g.t1
YOR317W	Klac_NRRL_Y-1140:KLLA0B12936g.t1
YCR081W	Klac_NRRL_Y-1140:KLLA0F06919g.t1
YHR205W	Klac_NRRL_Y-1140:KLLA0B03586g.t1
YKR097W	Klac_NRRL_Y-1140:KLLA0A00484g.t1
YDL132W	Klac_NRRL_Y-1140:KLLA0F05467g.t1
YPR159W	Klac_NRRL_Y-1140:KLLA0E03597g.t1
YGR143W	Klac_NRRL_Y-1140:KLLA0E03597g.t1
YMR001C	Klac_NRRL_Y-1140:KLLA0C06138g.t1
YBR017C	Klac_NRRL_Y-1140:KLLA0C04279g.t1
YDR172W	Klac_NRRL_Y-1140:KLLA0D17424g.t1
YBL099W	Klac_NRRL_Y-1140:KLLA0E06644g.t1
YOR206W	Klac_NRRL_Y-1140:KLLA0F01122g.t1
YJL034W	Klac_NRRL_Y-1140:KLLA0D09559g.t1
YGR098C	Klac_NRRL_Y-1140:KLLA0D15136g.t1
YOR217W	Klac_NRRL_Y-1140:KLLA0D06897g.t1
YKR018C	Klac_NRRL_Y-1140:KLLA0D02244g.t1
YJL082W	Klac_NRRL_Y-1140:KLLA0D02244g.t1
YGR233C	Klac_NRRL_Y-1140:KLLA0E15774g.t1
YAL048C	Klac_NRRL_Y-1140:KLLA0A03465g.t1
YLR138W	Klac_NRRL_Y-1140:KLLA0D16797g.t1
YPR156C	Klac_NRRL_Y-1140:KLLA0E03729g.t1
YGR138C	Klac_NRRL_Y-1140:KLLA0E03729g.t1
YOR014W	Klac_NRRL_Y-1140:KLLA0F08085g.t1
YAL001C	Klac_NRRL_Y-1140:KLLA0A08734g.t1
YBL015W	Klac_NRRL_Y-1140:KLLA0E10549g.t1
YML093W	Klac_NRRL_Y-1140:KLLA0D10351g.t1
YBR229C	Klac_NRRL_Y-1140:KLLA0F09735g.t1
YDR270W	Klac_NRRL_Y-1140:KLLA0F07447g.t1
YNL321W	Klac_NRRL_Y-1140:KLLA0E21109g.t1
YLR278C	Klac_NRRL_Y-1140:KLLA0C04620g.t1
YNL298W	Klac_NRRL_Y-1140:KLLA0A07403g.t1
YER025W	Klac_NRRL_Y-1140:KLLA0D10571g.t1
YJL154C	Klac_NRRL_Y-1140:KLLA0B07535g.t1
YHR039C	Klac_NRRL_Y-1140:KLLA0C10615g.t1
YIL091C	Klac_NRRL_Y-1140:KLLA0E08195g.t1
YMR231W	Klac_NRRL_Y-1140:KLLA0B13090g.t1
YDR188W	Klac_NRRL_Y-1140:KLLA0D18458g.t1
YPL137C	Klac_NRRL_Y-1140:KLLA0D07216g.t1
YMR217W	Klac_NRRL_Y-1140:KLLA0C07172g.t1
YGR065C	Klac_NRRL_Y-1140:KLLA0B07953g.t1
YNR055C	Klac_NRRL_Y-1140:KLLA0E09614g.t1
YIL128W	Klac_NRRL_Y-1140:KLLA0F04565g.t1
YNR067C	Klac_NRRL_Y-1140:KLLA0F11704g.t1
YLR188W	Klac_NRRL_Y-1140:KLLA0C01991g.t1
YLR369W	Klac_NRRL_Y-1140:KLLA0B07843g.t1
YLL018C	Klac_NRRL_Y-1140:KLLA0D03839g.t1
YNL117W	Klac_NRRL_Y-1140:KLLA0F23914g.t1
YIR031C	Klac_NRRL_Y-1140:KLLA0F23914g.t1
YJL008C	Klac_NRRL_Y-1140:KLLA0D09350g.t1
YBR079C	Klac_NRRL_Y-1140:KLLA0C14498g.t1
YGL016W	Klac_NRRL_Y-1140:KLLA0A04884g.t1
YGR258C	Klac_NRRL_Y-1140:KLLA0A09427g.t1
YER024W	Klac_NRRL_Y-1140:KLLA0D10637g.t1
YMR259C	Klac_NRRL_Y-1140:KLLA0B08591g.t1
YPL153C	Klac_NRRL_Y-1140:KLLA0F11143g.t1
YCR092C	Klac_NRRL_Y-1140:KLLA0C18590g.t1
YEL061C	Klac_NRRL_Y-1140:KLLA0D01045g.t1
YIL142W	Klac_NRRL_Y-1140:KLLA0C11451g.t1
YLL029W	Klac_NRRL_Y-1140:KLLA0F18128g.t1
YJR064W	Klac_NRRL_Y-1140:KLLA0B13882g.t1
YMR058W	Klac_NRRL_Y-1140:KLLA0F26400g.t1
YNL189W	Klac_NRRL_Y-1140:KLLA0D08580g.t1
YDR477W	Klac_NRRL_Y-1140:KLLA0A03806g.t1
YPR080W	Klac_NRRL_Y-1140:KLLA0B08998g.t1
YBR118W	Klac_NRRL_Y-1140:KLLA0B08998g.t1
YCL057W	Klac_NRRL_Y-1140:KLLA0C00572g.t1
YIR006C	Klac_NRRL_Y-1140:KLLA0D13398g.t1
YAL053W	Klac_NRRL_Y-1140:KLLA0A03355g.t1
YKR024C	Klac_NRRL_Y-1140:KLLA0F13926g.t1
YPL221W	Klac_NRRL_Y-1140:KLLA0B01914g.t1
YGL139W	Klac_NRRL_Y-1140:KLLA0B01914g.t1
YER086W	Klac_NRRL_Y-1140:KLLA0E19877g.t1
YCR072C	Klac_NRRL_Y-1140:KLLA0C08547g.t1
YJL010C	Klac_NRRL_Y-1140:KLLA0E13717g.t1
YLR032W	Klac_NRRL_Y-1140:KLLA0F17479g.t1
YGR103W	Klac_NRRL_Y-1140:KLLA0D15268g.t1
YNL238W	Klac_NRRL_Y-1140:KLLA0D19811g.t1
YKL126W	Klac_NRRL_Y-1140:KLLA0B12716g.t1
YMR104C	Klac_NRRL_Y-1140:KLLA0B12716g.t1
YDR062W	Klac_NRRL_Y-1140:KLLA0D02134g.t1
YGR199W	Klac_NRRL_Y-1140:KLLA0F21978g.t1
YKR028W	Klac_NRRL_Y-1140:KLLA0F14124g.t1
YDL164C	Klac_NRRL_Y-1140:KLLA0D12496g.t1
YDL240W	Klac_NRRL_Y-1140:KLLA0D19877g.t1
YHL032C	Klac_NRRL_Y-1140:KLLA0E00528g.t1
YNL273W	Klac_NRRL_Y-1140:KLLA0C02255g.t1
YNR011C	Klac_NRRL_Y-1140:KLLA0F06204g.t1
YJR121W	Klac_NRRL_Y-1140:KLLA0D10703g.t1
YHR096C	Klac_NRRL_Y-1140:KLLA0D13310g.t1
YKL078W	Klac_NRRL_Y-1140:KLLA0F26224g.t1
YPL183C	Klac_NRRL_Y-1140:KLLA0E18986g.t1
YNL183C	Klac_NRRL_Y-1140:KLLA0D08415g.t1
YDL143W	Klac_NRRL_Y-1140:KLLA0F05005g.t1
YNL329C	Klac_NRRL_Y-1140:KLLA0E02002g.t1
YKL034W	Klac_NRRL_Y-1140:KLLA0F25674g.t1
YML091C	Klac_NRRL_Y-1140:KLLA0D10483g.t1
YMR309C	Klac_NRRL_Y-1140:KLLA0F03014g.t1
YPL126W	Klac_NRRL_Y-1140:KLLA0D06677g.t1
YBR073W	Klac_NRRL_Y-1140:KLLA0F11814g.t1
YDR324C	Klac_NRRL_Y-1140:KLLA0D13222g.t1
YFL034W	Klac_NRRL_Y-1140:KLLA0D05159g.t1
YLR401C	Klac_NRRL_Y-1140:KLLA0B03069g.t1
YDL040C	Klac_NRRL_Y-1140:KLLA0F08459g.t1
YGL131C	Klac_NRRL_Y-1140:KLLA0B02178g.t1
YJL101C	Klac_NRRL_Y-1140:KLLA0F14058g.t1
YPL195W	Klac_NRRL_Y-1140:KLLA0E19503g.t1
YHR037W	Klac_NRRL_Y-1140:KLLA0C10549g.t1
YKL035W	Klac_NRRL_Y-1140:KLLA0F25652g.t1
YNL112W	Klac_NRRL_Y-1140:KLLA0F23716g.t1
YMR247C	Klac_NRRL_Y-1140:KLLA0C14344g.t1
YHR183W	Klac_NRRL_Y-1140:KLLA0A09339g.t1
YGR256W	Klac_NRRL_Y-1140:KLLA0A09339g.t1
YBR142W	Klac_NRRL_Y-1140:KLLA0C11253g.t1
YMR300C	Klac_NRRL_Y-1140:KLLA0A10109g.t1
YBR296C	Klac_NRRL_Y-1140:KLLA0F04169g.t1
YGL197W	Klac_NRRL_Y-1140:KLLA0F12452g.t1
YER132C	Klac_NRRL_Y-1140:KLLA0F12452g.t1
YAL067C	Klac_NRRL_Y-1140:KLLA0D12716g.t1
YNL139C	Klac_NRRL_Y-1140:KLLA0A11594g.t1
YMR105C	Klac_NRRL_Y-1140:KLLA0B12694g.t1
YKL127W	Klac_NRRL_Y-1140:KLLA0B12694g.t1
YOL020W	Klac_NRRL_Y-1140:KLLA0A10813g.t1
YOR310C	Klac_NRRL_Y-1140:KLLA0F08613g.t1
YMR015C	Klac_NRRL_Y-1140:KLLA0D11242g.t1
YAL016W	Klac_NRRL_Y-1140:KLLA0F07689g.t1
YPL043W	Klac_NRRL_Y-1140:KLLA0D11792g.t1
YGL180W	Klac_NRRL_Y-1140:KLLA0C17160g.t1
YER093C	Klac_NRRL_Y-1140:KLLA0E20229g.t1
YNL268W	Klac_NRRL_Y-1140:KLLA0C02365g.t1
YLR071C	Klac_NRRL_Y-1140:KLLA0D05533g.t1
YFR040W	Klac_NRRL_Y-1140:KLLA0A01155g.t1
YHR164C	Klac_NRRL_Y-1140:KLLA0A05324g.t1
YMR290C	Klac_NRRL_Y-1140:KLLA0A09669g.t1
YBR281C	Klac_NRRL_Y-1140:KLLA0F01991g.t1
YNL085W	Klac_NRRL_Y-1140:KLLA0C13926g.t1
YLR451W	Klac_NRRL_Y-1140:KLLA0D10593g.t1
YDL148C	Klac_NRRL_Y-1140:KLLA0C16335g.t1
YOR027W	Klac_NRRL_Y-1140:KLLA0A07062g.t1
YAL038W	Klac_NRRL_Y-1140:KLLA0F23397g.t1
YHR170W	Klac_NRRL_Y-1140:KLLA0A05159g.t1
YHR042W	Klac_NRRL_Y-1140:KLLA0D08712g.t1
YDR256C	Klac_NRRL_Y-1140:KLLA0D11660g.t1
YGR055W	Klac_NRRL_Y-1140:KLLA0B13233g.t1
YLR197W	Klac_NRRL_Y-1140:KLLA0D12254g.t1
YJL197W	Klac_NRRL_Y-1140:KLLA0C03476g.t1
YLR352W	Klac_NRRL_Y-1140:KLLA0A02519g.t1
YPL116W	Klac_NRRL_Y-1140:KLLA0F00858g.t1
YDR159W	Klac_NRRL_Y-1140:KLLA0D16775g.t1
YNL045W	Klac_NRRL_Y-1140:KLLA0F03883g.t1
YAL024C	Klac_NRRL_Y-1140:KLLA0A04059g.t1
YML056C	Klac_NRRL_Y-1140:KLLA0B05511g.t1
YLR432W	Klac_NRRL_Y-1140:KLLA0B05511g.t1
YHR216W	Klac_NRRL_Y-1140:KLLA0B05511g.t1
YLR276C	Klac_NRRL_Y-1140:KLLA0C04576g.t1
YKL205W	Klac_NRRL_Y-1140:KLLA0B14036g.t1
YDR034C	Klac_NRRL_Y-1140:KLLA0F04213g.t1
YML069W	Klac_NRRL_Y-1140:KLLA0B04906g.t1
YLR103C	Klac_NRRL_Y-1140:KLLA0F19822g.t1
YHR019C	Klac_NRRL_Y-1140:KLLA0A08426g.t1
YOR128C	Klac_NRRL_Y-1140:KLLA0E02640g.t1
YLR359W	Klac_NRRL_Y-1140:KLLA0B13189g.t1
YBR248C	Klac_NRRL_Y-1140:KLLA0F06578g.t1
YOL138C	Klac_NRRL_Y-1140:KLLA0E21043g.t1
YNR008W	Klac_NRRL_Y-1140:KLLA0F06380g.t1
YPL023C	Klac_NRRL_Y-1140:KLLA0D12188g.t1
YBL008W	Klac_NRRL_Y-1140:KLLA0A04928g.t1
YAR035W	Klac_NRRL_Y-1140:KLLA0C04169g.t1
YDL149W	Klac_NRRL_Y-1140:KLLA0C16357g.t1
YOR356W	Klac_NRRL_Y-1140:KLLA0C12991g.t1
YDR456W	Klac_NRRL_Y-1140:KLLA0B01738g.t1
YOR191W	Klac_NRRL_Y-1140:KLLA0C05368g.t1
YCR053W	Klac_NRRL_Y-1140:KLLA0C09020g.t1
YMR008C	Klac_NRRL_Y-1140:KLLA0C05940g.t1
YMR006C	Klac_NRRL_Y-1140:KLLA0C05940g.t1
YKL212W	Klac_NRRL_Y-1140:KLLA0B14388g.t1
YDR496C	Klac_NRRL_Y-1140:KLLA0C12331g.t1
YJL102W	Klac_NRRL_Y-1140:KLLA0F13992g.t1
YOR370C	Klac_NRRL_Y-1140:KLLA0D06237g.t1
YGL027C	Klac_NRRL_Y-1140:KLLA0E10681g.t1
YML085C	Klac_NRRL_Y-1140:KLLA0C16874g.t1
YER073W	Klac_NRRL_Y-1140:KLLA0C07777g.t1
YPR033C	Klac_NRRL_Y-1140:KLLA0E06347g.t1
YKR039W	Klac_NRRL_Y-1140:KLLA0A06886g.t1	Klac_NRRL_Y-1140:KLLA0A06930g.t1
YIL068C	Klac_NRRL_Y-1140:KLLA0C07843g.t1
YHR007C	Klac_NRRL_Y-1140:KLLA0E03553g.t1
YGL233W	Klac_NRRL_Y-1140:KLLA0A01023g.t1
YIL155C	Klac_NRRL_Y-1140:KLLA0A00418g.t1
YBR112C	Klac_NRRL_Y-1140:KLLA0B09262g.t1
YNL330C	Klac_NRRL_Y-1140:KLLA0E01980g.t1
YPR097W	Klac_NRRL_Y-1140:KLLA0C15543g.t1
YOL103W	Klac_NRRL_Y-1140:KLLA0C12309g.t1
YDR497C	Klac_NRRL_Y-1140:KLLA0C12309g.t1
YKL173W	Klac_NRRL_Y-1140:KLLA0A06688g.t1
YJL129C	Klac_NRRL_Y-1140:KLLA0E15400g.t1
YGR170W	Klac_NRRL_Y-1140:KLLA0F14927g.t1
YLR175W	Klac_NRRL_Y-1140:KLLA0D04796g.t1
YJR090C	Klac_NRRL_Y-1140:KLLA0E06006g.t1
YEL055C	Klac_NRRL_Y-1140:KLLA0D00792g.t1
YOR243C	Klac_NRRL_Y-1140:KLLA0F11253g.t1
YKR079C	Klac_NRRL_Y-1140:KLLA0F16665g.t1
YBR126C	Klac_NRRL_Y-1140:KLLA0B08822g.t1
YML099C	Klac_NRRL_Y-1140:KLLA0D10197g.t1
YER043C	Klac_NRRL_Y-1140:KLLA0A01199g.t1
YGL252C	Klac_NRRL_Y-1140:KLLA0D11484g.t1
YLR058C	Klac_NRRL_Y-1140:KLLA0F08921g.t1
YAL041W	Klac_NRRL_Y-1140:KLLA0C12969g.t1
YOR374W	Klac_NRRL_Y-1140:KLLA0F00440g.t1
YKR002W	Klac_NRRL_Y-1140:KLLA0B13255g.t1
YML070W	Klac_NRRL_Y-1140:KLLA0B04884g.t1
YLR310C	Klac_NRRL_Y-1140:KLLA0D09306g.t1
YER082C	Klac_NRRL_Y-1140:KLLA0C09262g.t1
YPL270W	Klac_NRRL_Y-1140:KLLA0D00748g.t1
YPL235W	Klac_NRRL_Y-1140:KLLA0C15895g.t1
YEL013W	Klac_NRRL_Y-1140:KLLA0A11286g.t1
YCR084C	Klac_NRRL_Y-1140:KLLA0F10263g.t1
YNR053C	Klac_NRRL_Y-1140:KLLA0C18843g.t1
YFL037W	Klac_NRRL_Y-1140:KLLA0D05269g.t1
YLR002C	Klac_NRRL_Y-1140:KLLA0D09735g.t1
YOL023W	Klac_NRRL_Y-1140:KLLA0A10923g.t1
YDR109C	Klac_NRRL_Y-1140:KLLA0F19041g.t1
YIL108W	Klac_NRRL_Y-1140:KLLA0F03751g.t1
YJR040W	Klac_NRRL_Y-1140:KLLA0E22605g.t1
YHR064C	Klac_NRRL_Y-1140:KLLA0C14652g.t1
YBR041W	Klac_NRRL_Y-1140:KLLA0B06842g.t1
YKL145W	Klac_NRRL_Y-1140:KLLA0E13805g.t1
YLR196W	Klac_NRRL_Y-1140:KLLA0E19613g.t1
YDR023W	Klac_NRRL_Y-1140:KLLA0A10593g.t1
YFL002C	Klac_NRRL_Y-1140:KLLA0E14410g.t1
YOR002W	Klac_NRRL_Y-1140:KLLA0D01221g.t1
YBL011W	Klac_NRRL_Y-1140:KLLA0B10538g.t1
YGL125W	Klac_NRRL_Y-1140:KLLA0F09647g.t1
YGR092W	Klac_NRRL_Y-1140:KLLA0D14905g.t1
YPR111W	Klac_NRRL_Y-1140:KLLA0D14905g.t1
YHL007C	Klac_NRRL_Y-1140:KLLA0B13607g.t1
YLR247C	Klac_NRRL_Y-1140:KLLA0F12166g.t1
YIR007W	Klac_NRRL_Y-1140:KLLA0B11704g.t1
YER165W	Klac_NRRL_Y-1140:KLLA0C17600g.t1
YKL188C	Klac_NRRL_Y-1140:KLLA0B02563g.t1
YDR536W	Klac_NRRL_Y-1140:KLLA0F26246g.t1
YOR361C	Klac_NRRL_Y-1140:KLLA0A03531g.t1
YDR166C	Klac_NRRL_Y-1140:KLLA0D17138g.t1
YFL025C	Klac_NRRL_Y-1140:KLLA0F25124g.t1
YNR001C	Klac_NRRL_Y-1140:KLLA0F12760g.t1
YIL156W	Klac_NRRL_Y-1140:KLLA0A00396g.t1
YGL171W	Klac_NRRL_Y-1140:KLLA0C17424g.t1
YOR204W	Klac_NRRL_Y-1140:KLLA0F01034g.t1
YPL119C	Klac_NRRL_Y-1140:KLLA0F01034g.t1
YHL047C	Klac_NRRL_Y-1140:KLLA0C19272g.t1
YER015W	Klac_NRRL_Y-1140:KLLA0B11572g.t1
YGR088W	Klac_NRRL_Y-1140:KLLA0D14685g.t1
YOR067C	Klac_NRRL_Y-1140:KLLA0F16621g.t1
YOL066C	Klac_NRRL_Y-1140:KLLA0F24794g.t1
YPR122W	Klac_NRRL_Y-1140:KLLA0D15631g.t1
YIL172C	Klac_NRRL_Y-1140:KLLA0B00242g.t1	Klac_NRRL_Y-1140:KLLA0D00231g.t1
YOL157C	Klac_NRRL_Y-1140:KLLA0B00242g.t1	Klac_NRRL_Y-1140:KLLA0D00231g.t1
YJL221C	Klac_NRRL_Y-1140:KLLA0B00242g.t1	Klac_NRRL_Y-1140:KLLA0D00231g.t1
YGR287C	Klac_NRRL_Y-1140:KLLA0B00242g.t1	Klac_NRRL_Y-1140:KLLA0D00231g.t1
YBR299W	Klac_NRRL_Y-1140:KLLA0B00242g.t1	Klac_NRRL_Y-1140:KLLA0D00231g.t1
YGR292W	Klac_NRRL_Y-1140:KLLA0B00242g.t1	Klac_NRRL_Y-1140:KLLA0D00231g.t1
YJL216C	Klac_NRRL_Y-1140:KLLA0B00242g.t1	Klac_NRRL_Y-1140:KLLA0D00231g.t1
YOL034W	Klac_NRRL_Y-1140:KLLA0F07997g.t1
YJR065C	Klac_NRRL_Y-1140:KLLA0B13904g.t1
YHL040C	Klac_NRRL_Y-1140:KLLA0A10439g.t1
YOL057W	Klac_NRRL_Y-1140:KLLA0C04059g.t1
YGR266W	Klac_NRRL_Y-1140:KLLA0A09691g.t1
YML086C	Klac_NRRL_Y-1140:KLLA0C16896g.t1
YLR357W	Klac_NRRL_Y-1140:KLLA0B13211g.t1
YBR260C	Klac_NRRL_Y-1140:KLLA0F02123g.t1
YHR065C	Klac_NRRL_Y-1140:KLLA0C14608g.t1
YPR088C	Klac_NRRL_Y-1140:KLLA0D09020g.t1
YLR378C	Klac_NRRL_Y-1140:KLLA0E01144g.t1
YIL107C	Klac_NRRL_Y-1140:KLLA0F03773g.t1
YBR021W	Klac_NRRL_Y-1140:KLLA0D03454g.t1
YIR028W	Klac_NRRL_Y-1140:KLLA0D03454g.t1
YDR232W	Klac_NRRL_Y-1140:KLLA0C15059g.t1
YKL213C	Klac_NRRL_Y-1140:KLLA0B14410g.t1
YGL077C	Klac_NRRL_Y-1140:KLLA0C15521g.t1
YNR033W	Klac_NRRL_Y-1140:KLLA0C08448g.t1
YJL153C	Klac_NRRL_Y-1140:KLLA0D16412g.t1
YFL018C	Klac_NRRL_Y-1140:KLLA0D11154g.t1
YMR131C	Klac_NRRL_Y-1140:KLLA0F17237g.t1
YLR362W	Klac_NRRL_Y-1140:KLLA0B13112g.t1
YDR338C	Klac_NRRL_Y-1140:KLLA0A06952g.t1
YLL011W	Klac_NRRL_Y-1140:KLLA0F15598g.t1
YPL274W	Klac_NRRL_Y-1140:KLLA0B06776g.t1
YLL061W	Klac_NRRL_Y-1140:KLLA0B06776g.t1
YDL131W	Klac_NRRL_Y-1140:KLLA0F05489g.t1
YJR010W	Klac_NRRL_Y-1140:KLLA0E09812g.t1
YGL012W	Klac_NRRL_Y-1140:KLLA0A05071g.t1
YBR019C	Klac_NRRL_Y-1140:KLLA0F08415g.t1
YKR093W	Klac_NRRL_Y-1140:KLLA0E12947g.t1
YGL133W	Klac_NRRL_Y-1140:KLLA0B02090g.t1
YMR093W	Klac_NRRL_Y-1140:KLLA0F13772g.t1
YBL047C	Klac_NRRL_Y-1140:KLLA0E05742g.t1
YCL014W	Klac_NRRL_Y-1140:KLLA0D04994g.t1
YER065C	Klac_NRRL_Y-1140:KLLA0C08107g.t1
YGR191W	Klac_NRRL_Y-1140:KLLA0A11770g.t1
YDL007W	Klac_NRRL_Y-1140:KLLA0F14707g.t1
YFL055W	Klac_NRRL_Y-1140:KLLA0F27093g.t1
YDR190C	Klac_NRRL_Y-1140:KLLA0D18502g.t1
YEL063C	Klac_NRRL_Y-1140:KLLA0C02343g.t1
YGL236C	Klac_NRRL_Y-1140:KLLA0A00935g.t1
YLL028W	Klac_NRRL_Y-1140:KLLA0F18106g.t1
YLR144C	Klac_NRRL_Y-1140:KLLA0D17050g.t1
YDL160C	Klac_NRRL_Y-1140:KLLA0C16599g.t1
YDR189W	Klac_NRRL_Y-1140:KLLA0D18480g.t1
YKL134C	Klac_NRRL_Y-1140:KLLA0B12397g.t1
YKL125W	Klac_NRRL_Y-1140:KLLA0B12738g.t1
YMR275C	Klac_NRRL_Y-1140:KLLA0D01793g.t1
YML111W	Klac_NRRL_Y-1140:KLLA0D01793g.t1
YIR023W	Klac_NRRL_Y-1140:KLLA0E18260g.t1
YGR175C	Klac_NRRL_Y-1140:KLLA0F15224g.t1
YOR175C	Klac_NRRL_Y-1140:KLLA0F20163g.t1
YER081W	Klac_NRRL_Y-1140:KLLA0C09306g.t1
YIL074C	Klac_NRRL_Y-1140:KLLA0C09306g.t1
YLR386W	Klac_NRRL_Y-1140:KLLA0E05137g.t1
YLR429W	Klac_NRRL_Y-1140:KLLA0D02530g.t1
YPR137W	Klac_NRRL_Y-1140:KLLA0B11077g.t1
YHR018C	Klac_NRRL_Y-1140:KLLA0A08404g.t1
YGL078C	Klac_NRRL_Y-1140:KLLA0C15499g.t1
YLR303W	Klac_NRRL_Y-1140:KLLA0D04037g.t1
YDL084W	Klac_NRRL_Y-1140:KLLA0E22033g.t1
YGR254W	Klac_NRRL_Y-1140:KLLA0A09185g.t1
YHR174W	Klac_NRRL_Y-1140:KLLA0A09185g.t1
YDL194W	Klac_NRRL_Y-1140:KLLA0F05181g.t1
YDL138W	Klac_NRRL_Y-1140:KLLA0F05181g.t1
YER049W	Klac_NRRL_Y-1140:KLLA0E04411g.t1
YKR089C	Klac_NRRL_Y-1140:KLLA0A07557g.t1
YER090W	Klac_NRRL_Y-1140:KLLA0E20097g.t1
YNL256W	Klac_NRRL_Y-1140:KLLA0C02783g.t1
YDL122W	Klac_NRRL_Y-1140:KLLA0E08767g.t1
YJR130C	Klac_NRRL_Y-1140:KLLA0B04378g.t1
YPL104W	Klac_NRRL_Y-1140:KLLA0E24486g.t1
YDR006C	Klac_NRRL_Y-1140:KLLA0E17633g.t1
YML042W	Klac_NRRL_Y-1140:KLLA0A02123g.t1
YER136W	Klac_NRRL_Y-1140:KLLA0F09185g.t1
YLR223C	Klac_NRRL_Y-1140:KLLA0F13222g.t1
YPL265W	Klac_NRRL_Y-1140:KLLA0E16335g.t1
YGR155W	Klac_NRRL_Y-1140:KLLA0F09317g.t1
YLR004C	Klac_NRRL_Y-1140:KLLA0E09548g.t1
YML054C	Klac_NRRL_Y-1140:KLLA0D02640g.t1
YMR167W	Klac_NRRL_Y-1140:KLLA0D09955g.t1
YDL178W	Klac_NRRL_Y-1140:KLLA0F05753g.t1
YFL022C	Klac_NRRL_Y-1140:KLLA0F25234g.t1
YLR084C	Klac_NRRL_Y-1140:KLLA0F18975g.t1
YBR094W	Klac_NRRL_Y-1140:KLLA0B12012g.t1
YFL041W	Klac_NRRL_Y-1140:KLLA0D05489g.t1
YPR194C	Klac_NRRL_Y-1140:KLLA0D15378g.t1
YOR187W	Klac_NRRL_Y-1140:KLLA0C05214g.t1	Klac_NRRL_Y-1140:KLLA0A04587g.t1
YBL037W	Klac_NRRL_Y-1140:KLLA0B12243g.t1
YHR119W	Klac_NRRL_Y-1140:KLLA0F24134g.t1
YBR179C	Klac_NRRL_Y-1140:KLLA0E24222g.t1
YML120C	Klac_NRRL_Y-1140:KLLA0C06336g.t1
YDR164C	Klac_NRRL_Y-1140:KLLA0D17028g.t1
YPL061W	Klac_NRRL_Y-1140:KLLA0E23144g.t1
YBR143C	Klac_NRRL_Y-1140:KLLA0C11231g.t1
YER080W	Klac_NRRL_Y-1140:KLLA0C07579g.t1
YCR032W	Klac_NRRL_Y-1140:KLLA0B07667g.t1
YGL194C	Klac_NRRL_Y-1140:KLLA0F09119g.t1
YNL142W	Klac_NRRL_Y-1140:KLLA0D07744g.t1	Klac_NRRL_Y-1140:KLLA0D07766g.t1
YNL220W	Klac_NRRL_Y-1140:KLLA0D19426g.t1
YGR157W	Klac_NRRL_Y-1140:KLLA0F18282g.t1
YKL092C	Klac_NRRL_Y-1140:KLLA0B06457g.t1
YOR117W	Klac_NRRL_Y-1140:KLLA0E21285g.t1
YPL008W	Klac_NRRL_Y-1140:KLLA0F27181g.t1
YIL137C	Klac_NRRL_Y-1140:KLLA0E07898g.t1
YGR019W	Klac_NRRL_Y-1140:KLLA0F20548g.t1
YLR089C	Klac_NRRL_Y-1140:KLLA0F19162g.t1
YPR006C	Klac_NRRL_Y-1140:KLLA0E13948g.t1
YNR050C	Klac_NRRL_Y-1140:KLLA0C18744g.t1
YPR002W	Klac_NRRL_Y-1140:KLLA0E14256g.t1
YGL055W	Klac_NRRL_Y-1140:KLLA0C05566g.t1
YER008C	Klac_NRRL_Y-1140:KLLA0D13530g.t1
YML016C	Klac_NRRL_Y-1140:KLLA0B01111g.t1
YPR048W	Klac_NRRL_Y-1140:KLLA0B12155g.t1
YPL029W	Klac_NRRL_Y-1140:KLLA0D12034g.t1
YAR007C	Klac_NRRL_Y-1140:KLLA0A08844g.t1
YLR336C	Klac_NRRL_Y-1140:KLLA0B06116g.t1
YPL084W	Klac_NRRL_Y-1140:KLLA0E23914g.t1
YPL262W	Klac_NRRL_Y-1140:KLLA0D00902g.t1
YOL130W	Klac_NRRL_Y-1140:KLLA0E07249g.t1
YFL050C	Klac_NRRL_Y-1140:KLLA0E07249g.t1
YOR087W	Klac_NRRL_Y-1140:KLLA0C13772g.t1
YOR348C	Klac_NRRL_Y-1140:KLLA0F23419g.t1
YDR407C	Klac_NRRL_Y-1140:KLLA0A02255g.t1
YBR006W	Klac_NRRL_Y-1140:KLLA0E17545g.t1
YGR211W	Klac_NRRL_Y-1140:KLLA0E16269g.t1
YDR180W	Klac_NRRL_Y-1140:KLLA0D18194g.t1
YDR508C	Klac_NRRL_Y-1140:KLLA0C01606g.t1
YCL025C	Klac_NRRL_Y-1140:KLLA0C01606g.t1
YGL253W	Klac_NRRL_Y-1140:KLLA0D11352g.t1
YFR053C	Klac_NRRL_Y-1140:KLLA0D11352g.t1
YKL101W	Klac_NRRL_Y-1140:KLLA0F13552g.t1
YER006W	Klac_NRRL_Y-1140:KLLA0D13618g.t1
YGL083W	Klac_NRRL_Y-1140:KLLA0E19305g.t1
YHR102W	Klac_NRRL_Y-1140:KLLA0E21780g.t1
YCL017C	Klac_NRRL_Y-1140:KLLA0D04928g.t1
YBR170C	Klac_NRRL_Y-1140:KLLA0E24596g.t1
YDR365C	Klac_NRRL_Y-1140:KLLA0E21241g.t1
YJL128C	Klac_NRRL_Y-1140:KLLA0E15378g.t1
YHR194W	Klac_NRRL_Y-1140:KLLA0B04246g.t1
YPL091W	Klac_NRRL_Y-1140:KLLA0E24112g.t1
YNR047W	Klac_NRRL_Y-1140:KLLA0C18568g.t1
YMR145C	Klac_NRRL_Y-1140:KLLA0E21989g.t1
YBR058C	Klac_NRRL_Y-1140:KLLA0F18700g.t1
YER114C	Klac_NRRL_Y-1140:KLLA0E20955g.t1
YHR030C	Klac_NRRL_Y-1140:KLLA0B11902g.t1
YLR399C	Klac_NRRL_Y-1140:KLLA0B03113g.t1
YDL141W	Klac_NRRL_Y-1140:KLLA0F05049g.t1
YOR063W	Klac_NRRL_Y-1140:KLLA0F16511g.t1
YNL172W	Klac_NRRL_Y-1140:KLLA0D08118g.t1
YNL242W	Klac_NRRL_Y-1140:KLLA0D19899g.t1
YDL029W	Klac_NRRL_Y-1140:KLLA0C03850g.t1
YMR165C	Klac_NRRL_Y-1140:KLLA0D09867g.t1
YNL241C	Klac_NRRL_Y-1140:KLLA0D19855g.t1
YDR421W	Klac_NRRL_Y-1140:KLLA0A01804g.t1
YBR132C	Klac_NRRL_Y-1140:KLLA0C15873g.t1
YML057W	Klac_NRRL_Y-1140:KLLA0B05489g.t1
YGR188C	Klac_NRRL_Y-1140:KLLA0F22605g.t1
YIL046W	Klac_NRRL_Y-1140:KLLA0F27511g.t1
YJL168C	Klac_NRRL_Y-1140:KLLA0A06600g.t1
YFL039C	Klac_NRRL_Y-1140:KLLA0D05357g.t1
YPR135W	Klac_NRRL_Y-1140:KLLA0B11099g.t1
YGL048C	Klac_NRRL_Y-1140:KLLA0A04752g.t1
YDR120C	Klac_NRRL_Y-1140:KLLA0F19404g.t1
YJL069C	Klac_NRRL_Y-1140:KLLA0F02013g.t1
YKL015W	Klac_NRRL_Y-1140:KLLA0E18194g.t1
YBR043C	Klac_NRRL_Y-1140:KLLA0B06798g.t1
YMR224C	Klac_NRRL_Y-1140:KLLA0C06930g.t1
YGL097W	Klac_NRRL_Y-1140:KLLA0F06600g.t1
YLL039C	Klac_NRRL_Y-1140:KLLA0E00682g.t1
YNL275W	Klac_NRRL_Y-1140:KLLA0C02123g.t1
YFL047W	Klac_NRRL_Y-1140:KLLA0D05819g.t1
YMR092C	Klac_NRRL_Y-1140:KLLA0F13750g.t1
YNL221C	Klac_NRRL_Y-1140:KLLA0D19448g.t1
YML065W	Klac_NRRL_Y-1140:KLLA0B05016g.t1
YDR394W	Klac_NRRL_Y-1140:KLLA0C06534g.t1
YGR246C	Klac_NRRL_Y-1140:KLLA0A05434g.t1
YKL135C	Klac_NRRL_Y-1140:KLLA0E12265g.t1
YOR005C	Klac_NRRL_Y-1140:KLLA0D01089g.t1
YHR024C	Klac_NRRL_Y-1140:KLLA0E11550g.t1
YOR161C	Klac_NRRL_Y-1140:KLLA0A02343g.t1
YER052C	Klac_NRRL_Y-1140:KLLA0F27599g.t1
YKL217W	Klac_NRRL_Y-1140:KLLA0E16313g.t1
YLR163C	Klac_NRRL_Y-1140:KLLA0D18095g.t1
YOL097C	Klac_NRRL_Y-1140:KLLA0B07733g.t1
YDR294C	Klac_NRRL_Y-1140:KLLA0C10505g.t1
YIL130W	Klac_NRRL_Y-1140:KLLA0F04609g.t1
YGL186C	Klac_NRRL_Y-1140:KLLA0D05060g.t1
YPR173C	Klac_NRRL_Y-1140:KLLA0B10846g.t1
YOR259C	Klac_NRRL_Y-1140:KLLA0C09592g.t1
YNL121C	Klac_NRRL_Y-1140:KLLA0F24046g.t1
YOR244W	Klac_NRRL_Y-1140:KLLA0F11209g.t1
YMR297W	Klac_NRRL_Y-1140:KLLA0A09977g.t1
YMR307W	Klac_NRRL_Y-1140:KLLA0C14091g.t1
YLR113W	Klac_NRRL_Y-1140:KLLA0F20053g.t1
YDR326C	Klac_NRRL_Y-1140:KLLA0E16973g.t1
YHR080C	Klac_NRRL_Y-1140:KLLA0E16973g.t1
YOR038C	Klac_NRRL_Y-1140:KLLA0E21945g.t1
YLR253W	Klac_NRRL_Y-1140:KLLA0F22946g.t1
YER169W	Klac_NRRL_Y-1140:KLLA0C17710g.t1
YGL084C	Klac_NRRL_Y-1140:KLLA0E19283g.t1
YPR138C	Klac_NRRL_Y-1140:KLLA0B11033g.t1
YGR121C	Klac_NRRL_Y-1140:KLLA0B11033g.t1
YJL141C	Klac_NRRL_Y-1140:KLLA0A05819g.t1
YDR080W	Klac_NRRL_Y-1140:KLLA0C11759g.t1
YKR056W	Klac_NRRL_Y-1140:KLLA0A05665g.t1
YFR028C	Klac_NRRL_Y-1140:KLLA0B06622g.t1
YDR160W	Klac_NRRL_Y-1140:KLLA0D16830g.t1
YOR001W	Klac_NRRL_Y-1140:KLLA0D01309g.t1
YNL083W	Klac_NRRL_Y-1140:KLLA0C11363g.t1
YJL087C	Klac_NRRL_Y-1140:KLLA0F14399g.t1
YKL197C	Klac_NRRL_Y-1140:KLLA0B06523g.t1
YOR378W	Klac_NRRL_Y-1140:KLLA0B00352g.t1
YBR237W	Klac_NRRL_Y-1140:KLLA0F10505g.t1
YPR175W	Klac_NRRL_Y-1140:KLLA0E04697g.t1
YOR165W	Klac_NRRL_Y-1140:KLLA0F20317g.t1
YGR260W	Klac_NRRL_Y-1140:KLLA0A09449g.t1
YDR448W	Klac_NRRL_Y-1140:KLLA0B01496g.t1
YMR216C	Klac_NRRL_Y-1140:KLLA0C07216g.t1
YPL260W	Klac_NRRL_Y-1140:KLLA0D14355g.t1
YML049C	Klac_NRRL_Y-1140:KLLA0A08129g.t1
YKR067W	Klac_NRRL_Y-1140:KLLA0F16104g.t1
YBR074W	Klac_NRRL_Y-1140:KLLA0F11748g.t1
YOR272W	Klac_NRRL_Y-1140:KLLA0C07425g.t1
YBL042C	Klac_NRRL_Y-1140:KLLA0E05434g.t1
YHR050W	Klac_NRRL_Y-1140:KLLA0D09581g.t1
YPR003C	Klac_NRRL_Y-1140:KLLA0E14102g.t1
YBR263W	Klac_NRRL_Y-1140:KLLA0F01210g.t1
YJL204C	Klac_NRRL_Y-1140:KLLA0C03300g.t1
YMR277W	Klac_NRRL_Y-1140:KLLA0D01595g.t1
YCR077C	Klac_NRRL_Y-1140:KLLA0F27357g.t1
YFL003C	Klac_NRRL_Y-1140:KLLA0F11022g.t1
YOL058W	Klac_NRRL_Y-1140:KLLA0C04037g.t1
YDL066W	Klac_NRRL_Y-1140:KLLA0B03355g.t1
YLR383W	Klac_NRRL_Y-1140:KLLA0E05247g.t1
YGR285C	Klac_NRRL_Y-1140:KLLA0F03124g.t1
YLR005W	Klac_NRRL_Y-1140:KLLA0E09592g.t1
YPR104C	Klac_NRRL_Y-1140:KLLA0F08206g.t1
YFR044C	Klac_NRRL_Y-1140:KLLA0A01001g.t1
YMR170C	Klac_NRRL_Y-1140:KLLA0D09999g.t1
YMR169C	Klac_NRRL_Y-1140:KLLA0D09999g.t1
YGR252W	Klac_NRRL_Y-1140:KLLA0A05115g.t1
YGL178W	Klac_NRRL_Y-1140:KLLA0E13629g.t1
YDR150W	Klac_NRRL_Y-1140:KLLA0D16566g.t1
YNL154C	Klac_NRRL_Y-1140:KLLA0D11044g.t1
YHR135C	Klac_NRRL_Y-1140:KLLA0D11044g.t1
YDL056W	Klac_NRRL_Y-1140:KLLA0E05357g.t1
YGL092W	Klac_NRRL_Y-1140:KLLA0E19052g.t1
YGR210C	Klac_NRRL_Y-1140:KLLA0E16291g.t1
YMR047C	Klac_NRRL_Y-1140:KLLA0F26697g.t1
YNL115C	Klac_NRRL_Y-1140:KLLA0F23870g.t1
YGR083C	Klac_NRRL_Y-1140:KLLA0F08327g.t1
YPR055W	Klac_NRRL_Y-1140:KLLA0E11385g.t1
YJR001W	Klac_NRRL_Y-1140:KLLA0D09779g.t1
YBR025C	Klac_NRRL_Y-1140:KLLA0D03608g.t1
YMR313C	Klac_NRRL_Y-1140:KLLA0A10175g.t1
YMR278W	Klac_NRRL_Y-1140:KLLA0D01573g.t1
YAL062W	Klac_NRRL_Y-1140:KLLA0F00594g.t1
YOR375C	Klac_NRRL_Y-1140:KLLA0F00594g.t1
YHR082C	Klac_NRRL_Y-1140:KLLA0E17127g.t1
YER056C	Klac_NRRL_Y-1140:KLLA0C08283g.t1
YER060W-A	Klac_NRRL_Y-1140:KLLA0C08283g.t1
YER060W	Klac_NRRL_Y-1140:KLLA0C08283g.t1
YDR292C	Klac_NRRL_Y-1140:KLLA0C10714g.t1
YLR355C	Klac_NRRL_Y-1140:KLLA0A02673g.t1
YIL105C	Klac_NRRL_Y-1140:KLLA0F03839g.t1
YLR234W	Klac_NRRL_Y-1140:KLLA0F20724g.t1
YPR029C	Klac_NRRL_Y-1140:KLLA0E06556g.t1
YJL029C	Klac_NRRL_Y-1140:KLLA0D09394g.t1
YDR502C	Klac_NRRL_Y-1140:KLLA0C01782g.t1
YLR180W	Klac_NRRL_Y-1140:KLLA0C01782g.t1
YGR162W	Klac_NRRL_Y-1140:KLLA0A04730g.t1
YGL049C	Klac_NRRL_Y-1140:KLLA0A04730g.t1
YDL153C	Klac_NRRL_Y-1140:KLLA0C16401g.t1
YAL036C	Klac_NRRL_Y-1140:KLLA0F23287g.t1
YGL151W	Klac_NRRL_Y-1140:KLLA0E08943g.t1
YOL060C	Klac_NRRL_Y-1140:KLLA0C03960g.t1
YPL263C	Klac_NRRL_Y-1140:KLLA0D00836g.t1
YDL156W	Klac_NRRL_Y-1140:KLLA0C16533g.t1
YLR117C	Klac_NRRL_Y-1140:KLLA0F17996g.t1
YGL216W	Klac_NRRL_Y-1140:KLLA0A01606g.t1
YBR003W	Klac_NRRL_Y-1140:KLLA0E17237g.t1
YGL003C	Klac_NRRL_Y-1140:KLLA0A08822g.t1
YDL117W	Klac_NRRL_Y-1140:KLLA0E09009g.t1
YLR299W	Klac_NRRL_Y-1140:KLLA0C05236g.t1
YMR250W	Klac_NRRL_Y-1140:KLLA0C14432g.t1
YEL042W	Klac_NRRL_Y-1140:KLLA0F16863g.t1
YDR311W	Klac_NRRL_Y-1140:KLLA0C14630g.t1
YDL174C	Klac_NRRL_Y-1140:KLLA0E19789g.t1
YML123C	Klac_NRRL_Y-1140:KLLA0C16852g.t1
YOR337W	Klac_NRRL_Y-1140:KLLA0F02387g.t1
YNL101W	Klac_NRRL_Y-1140:KLLA0C13277g.t1
YKL211C	Klac_NRRL_Y-1140:KLLA0B14366g.t1
YHR178W	Klac_NRRL_Y-1140:KLLA0A09251g.t1
YGR123C	Klac_NRRL_Y-1140:KLLA0B10912g.t1
YBR123C	Klac_NRRL_Y-1140:KLLA0B08866g.t1
YIL026C	Klac_NRRL_Y-1140:KLLA0F27797g.t1
YPL204W	Klac_NRRL_Y-1140:KLLA0D03168g.t1
YIL067C	Klac_NRRL_Y-1140:KLLA0C07865g.t1
YHR032W	Klac_NRRL_Y-1140:KLLA0F21802g.t1
YKL181W	Klac_NRRL_Y-1140:KLLA0B02783g.t1
YOR046C	Klac_NRRL_Y-1140:KLLA0F15950g.t1
YOR219C	Klac_NRRL_Y-1140:KLLA0D06919g.t1
YPL030W	Klac_NRRL_Y-1140:KLLA0D12012g.t1
YBR133C	Klac_NRRL_Y-1140:KLLA0C15829g.t1
YHR113W	Klac_NRRL_Y-1140:KLLA0E21384g.t1
YFL024C	Klac_NRRL_Y-1140:KLLA0F25146g.t1
YPR035W	Klac_NRRL_Y-1140:KLLA0E06259g.t1
YPL242C	Klac_NRRL_Y-1140:KLLA0D12914g.t1
YER178W	Klac_NRRL_Y-1140:KLLA0F12001g.t1
YPL169C	Klac_NRRL_Y-1140:KLLA0C09801g.t1
YLL019C	Klac_NRRL_Y-1140:KLLA0F22297g.t1
YNL127W	Klac_NRRL_Y-1140:KLLA0F24244g.t1
YDR359C	Klac_NRRL_Y-1140:KLLA0E21538g.t1
YOL122C	Klac_NRRL_Y-1140:KLLA0A03740g.t1
YOR119C	Klac_NRRL_Y-1140:KLLA0E21197g.t1
YML126C	Klac_NRRL_Y-1140:KLLA0D10505g.t1
YHR108W	Klac_NRRL_Y-1140:KLLA0E21560g.t1
YLR034C	Klac_NRRL_Y-1140:KLLA0F17391g.t1
YLR088W	Klac_NRRL_Y-1140:KLLA0F19118g.t1
YDL147W	Klac_NRRL_Y-1140:KLLA0C16313g.t1
YKL022C	Klac_NRRL_Y-1140:KLLA0E07986g.t1
YMR238W	Klac_NRRL_Y-1140:KLLA0F24926g.t1
YIL140W	Klac_NRRL_Y-1140:KLLA0C11407g.t1
YJR126C	Klac_NRRL_Y-1140:KLLA0B04543g.t1
YCR012W	Klac_NRRL_Y-1140:KLLA0A11011g.t1
YMR296C	Klac_NRRL_Y-1140:KLLA0A09955g.t1
YGR173W	Klac_NRRL_Y-1140:KLLA0F14993g.t1
YOR323C	Klac_NRRL_Y-1140:KLLA0A03982g.t1
YDL234C	Klac_NRRL_Y-1140:KLLA0D19272g.t1
YNL201C	Klac_NRRL_Y-1140:KLLA0D18887g.t1
YPL141C	Klac_NRRL_Y-1140:KLLA0D07348g.t1
YDL116W	Klac_NRRL_Y-1140:KLLA0E09053g.t1
YHR001W	Klac_NRRL_Y-1140:KLLA0A02827g.t1
YNL277W	Klac_NRRL_Y-1140:KLLA0C02013g.t1
YBR286W	Klac_NRRL_Y-1140:KLLA0D06424g.t1
YGL130W	Klac_NRRL_Y-1140:KLLA0B02200g.t1
YGR054W	Klac_NRRL_Y-1140:KLLA0A02761g.t1
YKL017C	Klac_NRRL_Y-1140:KLLA0E18150g.t1
YGL190C	Klac_NRRL_Y-1140:KLLA0F09053g.t1
YKL046C	Klac_NRRL_Y-1140:KLLA0E07689g.t1
YPL212C	Klac_NRRL_Y-1140:KLLA0B02244g.t1
YGR186W	Klac_NRRL_Y-1140:KLLA0F15411g.t1
YER078C	Klac_NRRL_Y-1140:KLLA0C07645g.t1
YBR166C	Klac_NRRL_Y-1140:KLLA0E24761g.t1
YDR520C	Klac_NRRL_Y-1140:KLLA0C01023g.t1
YBL035C	Klac_NRRL_Y-1140:KLLA0B12309g.t1
YLR174W	Klac_NRRL_Y-1140:KLLA0F12342g.t1
YKR038C	Klac_NRRL_Y-1140:KLLA0F21450g.t1
YDR027C	Klac_NRRL_Y-1140:KLLA0F04367g.t1
YHR073W	Klac_NRRL_Y-1140:KLLA0C16797g.t1
YER003C	Klac_NRRL_Y-1140:KLLA0D13728g.t1
YPR022C	Klac_NRRL_Y-1140:KLLA0E13497g.t1
YPL259C	Klac_NRRL_Y-1140:KLLA0D14311g.t1
YGL142C	Klac_NRRL_Y-1140:KLLA0E14762g.t1
YLR098C	Klac_NRRL_Y-1140:KLLA0F19602g.t1
YNL065W	Klac_NRRL_Y-1140:KLLA0F03311g.t1
YOR241W	Klac_NRRL_Y-1140:KLLA0F11297g.t1
YDR081C	Klac_NRRL_Y-1140:KLLA0C11781g.t1
YDL055C	Klac_NRRL_Y-1140:KLLA0E05379g.t1
YLR115W	Klac_NRRL_Y-1140:KLLA0E12045g.t1
YKR059W	Klac_NRRL_Y-1140:KLLA0A05731g.t1
YJL138C	Klac_NRRL_Y-1140:KLLA0A05731g.t1
YGL148W	Klac_NRRL_Y-1140:KLLA0E09031g.t1
YEL036C	Klac_NRRL_Y-1140:KLLA0E22242g.t1
YNL280C	Klac_NRRL_Y-1140:KLLA0C12265g.t1
YJL026W	Klac_NRRL_Y-1140:KLLA0F15103g.t1
YPL109C	Klac_NRRL_Y-1140:KLLA0E24827g.t1
YBR029C	Klac_NRRL_Y-1140:KLLA0F24640g.t1
YIR033W	Klac_NRRL_Y-1140:KLLA0E18029g.t1
YEL052W	Klac_NRRL_Y-1140:KLLA0A01947g.t1
YJL062W	Klac_NRRL_Y-1140:KLLA0F01705g.t1
YJL094C	Klac_NRRL_Y-1140:KLLA0D06259g.t1
YGL202W	Klac_NRRL_Y-1140:KLLA0F10021g.t1
YMR062C	Klac_NRRL_Y-1140:KLLA0F26268g.t1
YIL159W	Klac_NRRL_Y-1140:KLLA0F10912g.t1
YER005W	Klac_NRRL_Y-1140:KLLA0D13662g.t1
YHR169W	Klac_NRRL_Y-1140:KLLA0A05203g.t1
YAL012W	Klac_NRRL_Y-1140:KLLA0F07909g.t1
YIL103W	Klac_NRRL_Y-1140:KLLA0F03971g.t1
YPR190C	Klac_NRRL_Y-1140:KLLA0B03542g.t1
YAR009C	Klac_NRRL_Y-1140:KLLA0A12144g.t1
YPR137C-B	Klac_NRRL_Y-1140:KLLA0A12144g.t1
YLR157C-B	Klac_NRRL_Y-1140:KLLA0A12144g.t1
YGR038C-B	Klac_NRRL_Y-1140:KLLA0A12144g.t1
YPL257W-B	Klac_NRRL_Y-1140:KLLA0A12144g.t1
YJR027W	Klac_NRRL_Y-1140:KLLA0A12144g.t1
YER138C	Klac_NRRL_Y-1140:KLLA0A12144g.t1
YOL103W-B	Klac_NRRL_Y-1140:KLLA0A12144g.t1
YDR098C-B	Klac_NRRL_Y-1140:KLLA0A12144g.t1
YML039W	Klac_NRRL_Y-1140:KLLA0A12144g.t1
YDR316W-B	Klac_NRRL_Y-1140:KLLA0A12144g.t1
YDR210C-D	Klac_NRRL_Y-1140:KLLA0A12144g.t1
YPR158W-B	Klac_NRRL_Y-1140:KLLA0A12144g.t1
YML045W	Klac_NRRL_Y-1140:KLLA0A12144g.t1
YDR365W-B	Klac_NRRL_Y-1140:KLLA0A12144g.t1
YLR227W-B	Klac_NRRL_Y-1140:KLLA0A12144g.t1
YPR158C-D	Klac_NRRL_Y-1140:KLLA0A12144g.t1
YMR050C	Klac_NRRL_Y-1140:KLLA0A12144g.t1
YOR142W-B	Klac_NRRL_Y-1140:KLLA0A12144g.t1
YGR027W-B	Klac_NRRL_Y-1140:KLLA0A12144g.t1
YJR029W	Klac_NRRL_Y-1140:KLLA0A12144g.t1
YHR214C-B	Klac_NRRL_Y-1140:KLLA0A12144g.t1
YER160C	Klac_NRRL_Y-1140:KLLA0A12144g.t1
YGR161C-D	Klac_NRRL_Y-1140:KLLA0A12144g.t1
YLR035C-A	Klac_NRRL_Y-1140:KLLA0A12144g.t1
YMR045C	Klac_NRRL_Y-1140:KLLA0A12144g.t1
YBL005W-B	Klac_NRRL_Y-1140:KLLA0A12144g.t1
YNL284C-B	Klac_NRRL_Y-1140:KLLA0A12144g.t1
YBR012W-B	Klac_NRRL_Y-1140:KLLA0A12144g.t1
YDR261C-D	Klac_NRRL_Y-1140:KLLA0A12144g.t1
YCL019W	Klac_NRRL_Y-1140:KLLA0A12144g.t1
YFL002W-A	Klac_NRRL_Y-1140:KLLA0A12144g.t1
YGR161W-B	Klac_NRRL_Y-1140:KLLA0A12144g.t1
YDR034C-D	Klac_NRRL_Y-1140:KLLA0A12144g.t1
YLR410W-B	Klac_NRRL_Y-1140:KLLA0A12144g.t1
YDR210W-B	Klac_NRRL_Y-1140:KLLA0A12144g.t1
YOR343W-B	Klac_NRRL_Y-1140:KLLA0A12144g.t1
YOR192C-B	Klac_NRRL_Y-1140:KLLA0A12144g.t1
YBL100W-B	Klac_NRRL_Y-1140:KLLA0A12144g.t1
YDR261W-B	Klac_NRRL_Y-1140:KLLA0A12144g.t1
YEL060C	Klac_NRRL_Y-1140:KLLA0D00979g.t1
YLR166C	Klac_NRRL_Y-1140:KLLA0D18260g.t1
YDR264C	Klac_NRRL_Y-1140:KLLA0E16764g.t1
YJL085W	Klac_NRRL_Y-1140:KLLA0F14421g.t1
YJL155C	Klac_NRRL_Y-1140:KLLA0B07513g.t1
YPL115C	Klac_NRRL_Y-1140:KLLA0F00814g.t1
YLR203C	Klac_NRRL_Y-1140:KLLA0D12430g.t1
YNL218W	Klac_NRRL_Y-1140:KLLA0D19360g.t1
YMR215W	Klac_NRRL_Y-1140:KLLA0C07238g.t1
YNL308C	Klac_NRRL_Y-1140:KLLA0E07370g.t1
YDR176W	Klac_NRRL_Y-1140:KLLA0D18073g.t1
YGL144C	Klac_NRRL_Y-1140:KLLA0E14872g.t1
YJL060W	Klac_NRRL_Y-1140:KLLA0F01617g.t1
YJL156C	Klac_NRRL_Y-1140:KLLA0B07491g.t1
YMR078C	Klac_NRRL_Y-1140:KLLA0B13739g.t1
YPL042C	Klac_NRRL_Y-1140:KLLA0D11814g.t1
YPL150W	Klac_NRRL_Y-1140:KLLA0F11319g.t1
YGR289C	Klac_NRRL_Y-1140:KLLA0B00264g.t1	Klac_NRRL_Y-1140:KLLA0D00253g.t1
YBR298C	Klac_NRRL_Y-1140:KLLA0B00264g.t1	Klac_NRRL_Y-1140:KLLA0D00253g.t1
YNL082W	Klac_NRRL_Y-1140:KLLA0C11319g.t1
YDL134C	Klac_NRRL_Y-1140:KLLA0F05357g.t1
YDL188C	Klac_NRRL_Y-1140:KLLA0F05357g.t1
YDR300C	Klac_NRRL_Y-1140:KLLA0C10296g.t1
YHR208W	Klac_NRRL_Y-1140:KLLA0A10307g.t1
YKR069W	Klac_NRRL_Y-1140:KLLA0F16170g.t1
YMR185W	Klac_NRRL_Y-1140:KLLA0D08888g.t1
YKR084C	Klac_NRRL_Y-1140:KLLA0A07799g.t1
YMR176W	Klac_NRRL_Y-1140:KLLA0C16203g.t1
YFL009W	Klac_NRRL_Y-1140:KLLA0D07546g.t1
YDR390C	Klac_NRRL_Y-1140:KLLA0E03036g.t1
YGR194C	Klac_NRRL_Y-1140:KLLA0E09746g.t1
YOR141C	Klac_NRRL_Y-1140:KLLA0E03146g.t1
YPL085W	Klac_NRRL_Y-1140:KLLA0E23958g.t1
YDL035C	Klac_NRRL_Y-1140:KLLA0F24750g.t1
YNL299W	Klac_NRRL_Y-1140:KLLA0A07359g.t1
YOR256C	Klac_NRRL_Y-1140:KLLA0C09735g.t1
YNL125C	Klac_NRRL_Y-1140:KLLA0F24200g.t1
YJR005W	Klac_NRRL_Y-1140:KLLA0E09504g.t1
YMR287C	Klac_NRRL_Y-1140:KLLA0C06314g.t1
YOR254C	Klac_NRRL_Y-1140:KLLA0C09823g.t1
YJR152W	Klac_NRRL_Y-1140:KLLA0D02970g.t1
YHR068W	Klac_NRRL_Y-1140:KLLA0E12727g.t1
YGL112C	Klac_NRRL_Y-1140:KLLA0F10659g.t1
YNL022C	Klac_NRRL_Y-1140:KLLA0E08327g.t1
YJR117W	Klac_NRRL_Y-1140:KLLA0D10846g.t1
YML115C	Klac_NRRL_Y-1140:KLLA0D01529g.t1
YJR110W	Klac_NRRL_Y-1140:KLLA0E05808g.t1
YDL168W	Klac_NRRL_Y-1140:KLLA0D12342g.t1
YNL186W	Klac_NRRL_Y-1140:KLLA0D08459g.t1
YBL020W	Klac_NRRL_Y-1140:KLLA0E10439g.t1
YNL207W	Klac_NRRL_Y-1140:KLLA0D19008g.t1
YEL046C	Klac_NRRL_Y-1140:KLLA0F16775g.t1
YPL122C	Klac_NRRL_Y-1140:KLLA0F01056g.t1
YLR244C	Klac_NRRL_Y-1140:KLLA0D18436g.t1
YDR208W	Klac_NRRL_Y-1140:KLLA0A04301g.t1
YBL080C	Klac_NRRL_Y-1140:KLLA0E20735g.t1
YML130C	Klac_NRRL_Y-1140:KLLA0D10241g.t1
YDR481C	Klac_NRRL_Y-1140:KLLA0E12859g.t1
YDR333C	Klac_NRRL_Y-1140:KLLA0F14817g.t1
YOL124C	Klac_NRRL_Y-1140:KLLA0C12903g.t1
YLR039C	Klac_NRRL_Y-1140:KLLA0F17259g.t1
YHR188C	Klac_NRRL_Y-1140:KLLA0A09515g.t1
YLR228C	Klac_NRRL_Y-1140:KLLA0A04169g.t1
YNL138W	Klac_NRRL_Y-1140:KLLA0A11638g.t1
YHR066W	Klac_NRRL_Y-1140:KLLA0C14586g.t1
YDR312W	Klac_NRRL_Y-1140:KLLA0C14586g.t1
YDL154W	Klac_NRRL_Y-1140:KLLA0C16423g.t1
YBR227C	Klac_NRRL_Y-1140:KLLA0F09691g.t1
YGL095C	Klac_NRRL_Y-1140:KLLA0E18920g.t1
YNL236W	Klac_NRRL_Y-1140:KLLA0D19767g.t1
YDR419W	Klac_NRRL_Y-1140:KLLA0A01848g.t1
YDL001W	Klac_NRRL_Y-1140:KLLA0E17435g.t1
YBR247C	Klac_NRRL_Y-1140:KLLA0F06622g.t1
YDR105C	Klac_NRRL_Y-1140:KLLA0F11935g.t1
YOL061W	Klac_NRRL_Y-1140:KLLA0C03916g.t1
YPL184C	Klac_NRRL_Y-1140:KLLA0E19118g.t1
YDR061W	Klac_NRRL_Y-1140:KLLA0D02156g.t1
YIL022W	Klac_NRRL_Y-1140:KLLA0D16214g.t1
YLR143W	Klac_NRRL_Y-1140:KLLA0D16984g.t1
YDL097C	Klac_NRRL_Y-1140:KLLA0E01364g.t1
YPR161C	Klac_NRRL_Y-1140:KLLA0D10527g.t1
YDR021W	Klac_NRRL_Y-1140:KLLA0A10659g.t1
YDR403W	Klac_NRRL_Y-1140:KLLA0C06765g.t1
YGL119W	Klac_NRRL_Y-1140:KLLA0B00539g.t1
YIL047C	Klac_NRRL_Y-1140:KLLA0F27467g.t1
YOL030W	Klac_NRRL_Y-1140:KLLA0D14421g.t1
YPL154C	Klac_NRRL_Y-1140:KLLA0D05929g.t1
YFR006W	Klac_NRRL_Y-1140:KLLA0E14146g.t1
YGR097W	Klac_NRRL_Y-1140:KLLA0D15081g.t1
YAL002W	Klac_NRRL_Y-1140:KLLA0C18491g.t1
YGL244W	Klac_NRRL_Y-1140:KLLA0A00737g.t1
YDR444W	Klac_NRRL_Y-1140:KLLA0B01375g.t1
YKL155C	Klac_NRRL_Y-1140:KLLA0E11726g.t1
YNR012W	Klac_NRRL_Y-1140:KLLA0F06182g.t1
YER047C	Klac_NRRL_Y-1140:KLLA0E04290g.t1
YCL018W	Klac_NRRL_Y-1140:KLLA0D04906g.t1
YPR001W	Klac_NRRL_Y-1140:KLLA0E14278g.t1
YPL203W	Klac_NRRL_Y-1140:KLLA0D03190g.t1
YDR047W	Klac_NRRL_Y-1140:KLLA0F11770g.t1
YDR452W	Klac_NRRL_Y-1140:KLLA0B01606g.t1
YGR185C	Klac_NRRL_Y-1140:KLLA0F15389g.t1
YHL023C	Klac_NRRL_Y-1140:KLLA0F18238g.t1
YOR209C	Klac_NRRL_Y-1140:KLLA0D06655g.t1
YDL103C	Klac_NRRL_Y-1140:KLLA0E01672g.t1
YBR289W	Klac_NRRL_Y-1140:KLLA0E18854g.t1
YOR322C	Klac_NRRL_Y-1140:KLLA0A04103g.t1
YDR158W	Klac_NRRL_Y-1140:KLLA0D16731g.t1
YOL100W	Klac_NRRL_Y-1140:KLLA0C12485g.t1
YPR141C	Klac_NRRL_Y-1140:KLLA0B10956g.t1
YOR092W	Klac_NRRL_Y-1140:KLLA0C13607g.t1
YNL095C	Klac_NRRL_Y-1140:KLLA0C13607g.t1
YGL059W	Klac_NRRL_Y-1140:KLLA0C05654g.t1
YMR285C	Klac_NRRL_Y-1140:KLLA0C06248g.t1
YNL064C	Klac_NRRL_Y-1140:KLLA0F03333g.t1
YMR272C	Klac_NRRL_Y-1140:KLLA0D01639g.t1
YPR041W	Klac_NRRL_Y-1140:KLLA0E06050g.t1
YDL210W	Klac_NRRL_Y-1140:KLLA0E25003g.t1	Klac_NRRL_Y-1140:KLLA0E14718g.t1
YCR008W	Klac_NRRL_Y-1140:KLLA0E11979g.t1
YML061C	Klac_NRRL_Y-1140:KLLA0B05137g.t1
YPL028W	Klac_NRRL_Y-1140:KLLA0D12056g.t1
YGR255C	Klac_NRRL_Y-1140:KLLA0C02761g.t1
YPL063W	Klac_NRRL_Y-1140:KLLA0E23188g.t1
YBR243C	Klac_NRRL_Y-1140:KLLA0F06776g.t1
YGR171C	Klac_NRRL_Y-1140:KLLA0F14971g.t1
YKL045W	Klac_NRRL_Y-1140:KLLA0F04818g.t1
YOR136W	Klac_NRRL_Y-1140:KLLA0E03058g.t1
YNL071W	Klac_NRRL_Y-1140:KLLA0F04741g.t1
YBR031W	Klac_NRRL_Y-1140:KLLA0B07139g.t1
YDR012W	Klac_NRRL_Y-1140:KLLA0B07139g.t1
YBL101C	Klac_NRRL_Y-1140:KLLA0E06534g.t1
YKL179C	Klac_NRRL_Y-1140:KLLA0A06402g.t1
YLR187W	Klac_NRRL_Y-1140:KLLA0C01969g.t1
YER095W	Klac_NRRL_Y-1140:KLLA0E20339g.t1
YPR072W	Klac_NRRL_Y-1140:KLLA0B09196g.t1
YKL174C	Klac_NRRL_Y-1140:KLLA0A06666g.t1
YLR195C	Klac_NRRL_Y-1140:KLLA0E19635g.t1
YNL317W	Klac_NRRL_Y-1140:KLLA0E07073g.t1
YJR131W	Klac_NRRL_Y-1140:KLLA0B04356g.t1
YBL097W	Klac_NRRL_Y-1140:KLLA0E06721g.t1
YML008C	Klac_NRRL_Y-1140:KLLA0A01738g.t1
YDR035W	Klac_NRRL_Y-1140:KLLA0F18744g.t1
YER133W	Klac_NRRL_Y-1140:KLLA0F12496g.t1
YJL081C	Klac_NRRL_Y-1140:KLLA0D02288g.t1
YDR375C	Klac_NRRL_Y-1140:KLLA0E02464g.t1
YKL166C	Klac_NRRL_Y-1140:KLLA0B07205g.t1
YKL103C	Klac_NRRL_Y-1140:KLLA0F13574g.t1
YOL078W	Klac_NRRL_Y-1140:KLLA0E17919g.t1
YOL140W	Klac_NRRL_Y-1140:KLLA0E21153g.t1
YOR336W	Klac_NRRL_Y-1140:KLLA0F02409g.t1
YOR056C	Klac_NRRL_Y-1140:KLLA0F16280g.t1
YPL175W	Klac_NRRL_Y-1140:KLLA0C09713g.t1
YHR204W	Klac_NRRL_Y-1140:KLLA0B03608g.t1
YBR015C	Klac_NRRL_Y-1140:KLLA0E17831g.t1
YBR236C	Klac_NRRL_Y-1140:KLLA0F10527g.t1
YGR227W	Klac_NRRL_Y-1140:KLLA0E15884g.t1
YIL112W	Klac_NRRL_Y-1140:KLLA0F03619g.t1
YDL047W	Klac_NRRL_Y-1140:KLLA0D03652g.t1
YKL146W	Klac_NRRL_Y-1140:KLLA0E13838g.t1
YPL050C	Klac_NRRL_Y-1140:KLLA0E12881g.t1
YMR061W	Klac_NRRL_Y-1140:KLLA0F26290g.t1
YML104C	Klac_NRRL_Y-1140:KLLA0D01958g.t1
YOL086C	Klac_NRRL_Y-1140:KLLA0F21010g.t1	Klac_NRRL_Y-1140:KLLA0F18260g.t1
YMR303C	Klac_NRRL_Y-1140:KLLA0F21010g.t1	Klac_NRRL_Y-1140:KLLA0F18260g.t1
YHR179W	Klac_NRRL_Y-1140:KLLA0A09075g.t1
YPL171C	Klac_NRRL_Y-1140:KLLA0A09075g.t1
YIL038C	Klac_NRRL_Y-1140:KLLA0E04246g.t1
YFR029W	Klac_NRRL_Y-1140:KLLA0F02255g.t1
YJL092W	Klac_NRRL_Y-1140:KLLA0F14234g.t1
YER129W	Klac_NRRL_Y-1140:KLLA0D09328g.t1
YFR010W	Klac_NRRL_Y-1140:KLLA0A10791g.t1
YGR261C	Klac_NRRL_Y-1140:KLLA0A09559g.t1
YJR036C	Klac_NRRL_Y-1140:KLLA0E22660g.t1
YLL013C	Klac_NRRL_Y-1140:KLLA0F15477g.t1
YMR083W	Klac_NRRL_Y-1140:KLLA0F13530g.t1
YDR104C	Klac_NRRL_Y-1140:KLLA0F12034g.t1
YLR319C	Klac_NRRL_Y-1140:KLLA0C18359g.t1
YJL172W	Klac_NRRL_Y-1140:KLLA0A06512g.t1
YER141W	Klac_NRRL_Y-1140:KLLA0E10362g.t1
YJR098C	Klac_NRRL_Y-1140:KLLA0C03003g.t1
YKL057C	Klac_NRRL_Y-1140:KLLA0C12771g.t1
YOR070C	Klac_NRRL_Y-1140:KLLA0A07975g.t1
YJR042W	Klac_NRRL_Y-1140:KLLA0E22561g.t1
YFR021W	Klac_NRRL_Y-1140:KLLA0D04664g.t1
YHR190W	Klac_NRRL_Y-1140:KLLA0D08866g.t1
YPL016W	Klac_NRRL_Y-1140:KLLA0D12232g.t1
YJL084C	Klac_NRRL_Y-1140:KLLA0F14443g.t1
YML080W	Klac_NRRL_Y-1140:KLLA0B04499g.t1
YBL091C	Klac_NRRL_Y-1140:KLLA0E06875g.t1
YGL227W	Klac_NRRL_Y-1140:KLLA0A01221g.t1
YBR221C	Klac_NRRL_Y-1140:KLLA0F09603g.t1
YOL119C	Klac_NRRL_Y-1140:KLLA0A07249g.t1
YMR088C	Klac_NRRL_Y-1140:KLLA0F13684g.t1
YLR001C	Klac_NRRL_Y-1140:KLLA0D09801g.t1
YBR139W	Klac_NRRL_Y-1140:KLLA0E17897g.t1
YDR332W	Klac_NRRL_Y-1140:KLLA0E17149g.t1
YJL207C	Klac_NRRL_Y-1140:KLLA0C03179g.t1
YLR438W	Klac_NRRL_Y-1140:KLLA0B05247g.t1
YHR025W	Klac_NRRL_Y-1140:KLLA0E11528g.t1
YDR380W	Klac_NRRL_Y-1140:KLLA0E02662g.t1
YER087W	Klac_NRRL_Y-1140:KLLA0E19899g.t1
YOL010W	Klac_NRRL_Y-1140:KLLA0C05984g.t1
YPR047W	Klac_NRRL_Y-1140:KLLA0B12177g.t1
YDR387C	Klac_NRRL_Y-1140:KLLA0E02970g.t1
YDL042C	Klac_NRRL_Y-1140:KLLA0F14663g.t1
YIL035C	Klac_NRRL_Y-1140:KLLA0E04136g.t1
YMR203W	Klac_NRRL_Y-1140:KLLA0F06292g.t1
YJR076C	Klac_NRRL_Y-1140:KLLA0B14344g.t1
YDL100C	Klac_NRRL_Y-1140:KLLA0E01496g.t1
YLR286C	Klac_NRRL_Y-1140:KLLA0C04730g.t1
YLR027C	Klac_NRRL_Y-1140:KLLA0F17754g.t1
YDR449C	Klac_NRRL_Y-1140:KLLA0B01518g.t1
YPL268W	Klac_NRRL_Y-1140:KLLA0D00638g.t1
YHR158C	Klac_NRRL_Y-1140:KLLA0E15598g.t1
YHR111W	Klac_NRRL_Y-1140:KLLA0E21450g.t1
YHR107C	Klac_NRRL_Y-1140:KLLA0E21670g.t1
YPR179C	Klac_NRRL_Y-1140:KLLA0E04763g.t1
YHR009C	Klac_NRRL_Y-1140:KLLA0E03465g.t1
YNL293W	Klac_NRRL_Y-1140:KLLA0A07491g.t1
YOR262W	Klac_NRRL_Y-1140:KLLA0C09504g.t1
YGR286C	Klac_NRRL_Y-1140:KLLA0A05863g.t1
YIR034C	Klac_NRRL_Y-1140:KLLA0E07964g.t1
YHR197W	Klac_NRRL_Y-1140:KLLA0B04092g.t1
YNL257C	Klac_NRRL_Y-1140:KLLA0C02717g.t1
YHR155W	Klac_NRRL_Y-1140:KLLA0C02717g.t1
YHR171W	Klac_NRRL_Y-1140:KLLA0A05137g.t1
YCR088W	Klac_NRRL_Y-1140:KLLA0F10175g.t1
YIL095W	Klac_NRRL_Y-1140:KLLA0E08371g.t1
YMR319C	Klac_NRRL_Y-1140:KLLA0E14564g.t1
YIR008C	Klac_NRRL_Y-1140:KLLA0B11682g.t1
YKL194C	Klac_NRRL_Y-1140:KLLA0D02772g.t1
YIR019C	Klac_NRRL_Y-1140:KLLA0E01001g.t1
YMR212C	Klac_NRRL_Y-1140:KLLA0C07326g.t1
YBR249C	Klac_NRRL_Y-1140:KLLA0F06556g.t1
YDL101C	Klac_NRRL_Y-1140:KLLA0E01584g.t1
YDR101C	Klac_NRRL_Y-1140:KLLA0F11979g.t1
YJR072C	Klac_NRRL_Y-1140:KLLA0B14124g.t1
YNL248C	Klac_NRRL_Y-1140:KLLA0C02959g.t1
YNL307C	Klac_NRRL_Y-1140:KLLA0E07414g.t1
YLR343W	Klac_NRRL_Y-1140:KLLA0B05808g.t1
YPL179W	Klac_NRRL_Y-1140:KLLA0B10516g.t1
YNL219C	Klac_NRRL_Y-1140:KLLA0D19404g.t1
YKL201C	Klac_NRRL_Y-1140:KLLA0B13794g.t1
YJR061W	Klac_NRRL_Y-1140:KLLA0B13794g.t1
YDL014W	Klac_NRRL_Y-1140:KLLA0C04389g.t1
YBR238C	Klac_NRRL_Y-1140:KLLA0F10461g.t1
YKR082W	Klac_NRRL_Y-1140:KLLA0A07909g.t1
YPL145C	Klac_NRRL_Y-1140:KLLA0D07480g.t1
YOR237W	Klac_NRRL_Y-1140:KLLA0D07480g.t1
YDR049W	Klac_NRRL_Y-1140:KLLA0F11792g.t1
YEL050C	Klac_NRRL_Y-1140:KLLA0A02035g.t1
YER123W	Klac_NRRL_Y-1140:KLLA0E13563g.t1
YIL094C	Klac_NRRL_Y-1140:KLLA0E08305g.t1
YOL027C	Klac_NRRL_Y-1140:KLLA0B11748g.t1
YCR061W	Klac_NRRL_Y-1140:KLLA0C08866g.t1
YGL116W	Klac_NRRL_Y-1140:KLLA0F10791g.t1
YPR108W	Klac_NRRL_Y-1140:KLLA0D14663g.t1
YGR040W	Klac_NRRL_Y-1140:KLLA0A02497g.t1
YDL225W	Klac_NRRL_Y-1140:KLLA0F20812g.t1
YLR014C	Klac_NRRL_Y-1140:KLLA0C10923g.t1
YOR196C	Klac_NRRL_Y-1140:KLLA0F00836g.t1
YLR067C	Klac_NRRL_Y-1140:KLLA0D05423g.t1
YER068W	Klac_NRRL_Y-1140:KLLA0C08041g.t1
YIR012W	Klac_NRRL_Y-1140:KLLA0D15873g.t1
YOL033W	Klac_NRRL_Y-1140:KLLA0F07975g.t1
YHR166C	Klac_NRRL_Y-1140:KLLA0A05258g.t1
YER144C	Klac_NRRL_Y-1140:KLLA0E10252g.t1
YIL039W	Klac_NRRL_Y-1140:KLLA0E04323g.t1
YPL172C	Klac_NRRL_Y-1140:KLLA0C09548g.t1
YHL011C	Klac_NRRL_Y-1140:KLLA0F25718g.t1
YNR043W	Klac_NRRL_Y-1140:KLLA0F10285g.t1
YDL244W	Klac_NRRL_Y-1140:KLLA0C19085g.t1
YFL058W	Klac_NRRL_Y-1140:KLLA0C19085g.t1
YNL332W	Klac_NRRL_Y-1140:KLLA0C19085g.t1
YJR156C	Klac_NRRL_Y-1140:KLLA0C19085g.t1
YCL040W	Klac_NRRL_Y-1140:KLLA0C01155g.t1
YDR516C	Klac_NRRL_Y-1140:KLLA0C01155g.t1
YBR020W	Klac_NRRL_Y-1140:KLLA0F08393g.t1
YDR009W	Klac_NRRL_Y-1140:KLLA0F08393g.t1
YLR300W	Klac_NRRL_Y-1140:KLLA0C05324g.t1
YOR190W	Klac_NRRL_Y-1140:KLLA0C05324g.t1
YGR192C	Klac_NRRL_Y-1140:KLLA0A11858g.t1
YJR009C	Klac_NRRL_Y-1140:KLLA0A11858g.t1
YJL052W	Klac_NRRL_Y-1140:KLLA0A11858g.t1
YDR484W	Klac_NRRL_Y-1140:KLLA0C03696g.t1
YGR244C	Klac_NRRL_Y-1140:KLLA0A05478g.t1
YFL033C	Klac_NRRL_Y-1140:KLLA0F09020g.t1
YDR017C	Klac_NRRL_Y-1140:KLLA0B06952g.t1
YDR148C	Klac_NRRL_Y-1140:KLLA0D16522g.t1
YPL222W	Klac_NRRL_Y-1140:KLLA0B01848g.t1
YPL214C	Klac_NRRL_Y-1140:KLLA0B02134g.t1
YDL022W	Klac_NRRL_Y-1140:KLLA0C04004g.t1
YOL059W	Klac_NRRL_Y-1140:KLLA0C04004g.t1
YGL211W	Klac_NRRL_Y-1140:KLLA0B00737g.t1
YPL188W	Klac_NRRL_Y-1140:KLLA0E19195g.t1
YJR119C	Klac_NRRL_Y-1140:KLLA0D10758g.t1
YOR176W	Klac_NRRL_Y-1140:KLLA0F20141g.t1
YFR037C	Klac_NRRL_Y-1140:KLLA0E04026g.t1
YGL001C	Klac_NRRL_Y-1140:KLLA0C18513g.t1
YGL091C	Klac_NRRL_Y-1140:KLLA0E19074g.t1
YLR345W	Klac_NRRL_Y-1140:KLLA0B05709g.t1
YOR188W	Klac_NRRL_Y-1140:KLLA0C05258g.t1
YHR114W	Klac_NRRL_Y-1140:KLLA0F23848g.t1
YJR002W	Klac_NRRL_Y-1140:KLLA0D09757g.t1
YML020W	Klac_NRRL_Y-1140:KLLA0B01243g.t1
YDR353W	Klac_NRRL_Y-1140:KLLA0E21692g.t1
YBL061C	Klac_NRRL_Y-1140:KLLA0E20361g.t1
YKL027W	Klac_NRRL_Y-1140:KLLA0E18766g.t1
YHR202W	Klac_NRRL_Y-1140:KLLA0B03674g.t1
YKL004W	Klac_NRRL_Y-1140:KLLA0B13387g.t1
YOR090C	Klac_NRRL_Y-1140:KLLA0C13706g.t1
YLR248W	Klac_NRRL_Y-1140:KLLA0F12188g.t1
YPL190C	Klac_NRRL_Y-1140:KLLA0E19327g.t1
YPL245W	Klac_NRRL_Y-1140:KLLA0D12826g.t1
YPR201W	Klac_NRRL_Y-1140:KLLA0E00176g.t1	Klac_NRRL_Y-1140:KLLA0F00242g.t1
YCL038C	Klac_NRRL_Y-1140:KLLA0C01188g.t1
YDR388W	Klac_NRRL_Y-1140:KLLA0E02992g.t1
YLR020C	Klac_NRRL_Y-1140:KLLA0F15576g.t1
YJR051W	Klac_NRRL_Y-1140:KLLA0F16753g.t1
YEL047C	Klac_NRRL_Y-1140:KLLA0F16753g.t1
YLR260W	Klac_NRRL_Y-1140:KLLA0F20504g.t1
YOR171C	Klac_NRRL_Y-1140:KLLA0F20504g.t1
YAL042W	Klac_NRRL_Y-1140:KLLA0C12947g.t1
YCR068W	Klac_NRRL_Y-1140:KLLA0C08679g.t1
YJL149W	Klac_NRRL_Y-1140:KLLA0A06061g.t1
YBR220C	Klac_NRRL_Y-1140:KLLA0F09581g.t1
YBR034C	Klac_NRRL_Y-1140:KLLA0B07117g.t1
YGL040C	Klac_NRRL_Y-1140:KLLA0F09273g.t1
YLR055C	Klac_NRRL_Y-1140:KLLA0F08811g.t1
YIL144W	Klac_NRRL_Y-1140:KLLA0E13035g.t1
YGL203C	Klac_NRRL_Y-1140:KLLA0F09999g.t1
YGR060W	Klac_NRRL_Y-1140:KLLA0B08085g.t1
YNL037C	Klac_NRRL_Y-1140:KLLA0F04103g.t1
YOR346W	Klac_NRRL_Y-1140:KLLA0F23375g.t1
YGL256W	Klac_NRRL_Y-1140:KLLA0C19382g.t1
YER162C	Klac_NRRL_Y-1140:KLLA0F14465g.t1
YLR447C	Klac_NRRL_Y-1140:KLLA0B04752g.t1
YOR061W	Klac_NRRL_Y-1140:KLLA0F16467g.t1
YBR205W	Klac_NRRL_Y-1140:KLLA0E23078g.t1
YBR287W	Klac_NRRL_Y-1140:KLLA0D06380g.t1
YKL124W	Klac_NRRL_Y-1140:KLLA0B12760g.t1
YER021W	Klac_NRRL_Y-1140:KLLA0D10824g.t1
YNL006W	Klac_NRRL_Y-1140:KLLA0D04840g.t1
YKL060C	Klac_NRRL_Y-1140:KLLA0E07546g.t1
YLR214W	Klac_NRRL_Y-1140:KLLA0F04950g.t1
YDR299W	Klac_NRRL_Y-1140:KLLA0C10362g.t1
YLR318W	Klac_NRRL_Y-1140:KLLA0C18381g.t1
YHR005C	Klac_NRRL_Y-1140:KLLA0F25916g.t1
YNL169C	Klac_NRRL_Y-1140:KLLA0D08096g.t1
YBR192W	Klac_NRRL_Y-1140:KLLA0E23705g.t1
YKR105C	Klac_NRRL_Y-1140:KLLA0E09856g.t1
YCL069W	Klac_NRRL_Y-1140:KLLA0E09856g.t1
YBR110W	Klac_NRRL_Y-1140:KLLA0B09405g.t1
YGL192W	Klac_NRRL_Y-1140:KLLA0F09097g.t1
YOL051W	Klac_NRRL_Y-1140:KLLA0F07579g.t1
YML096W	Klac_NRRL_Y-1140:KLLA0D10285g.t1
YDL028C	Klac_NRRL_Y-1140:KLLA0C03828g.t1
YFR024C-A	Klac_NRRL_Y-1140:KLLA0A08360g.t1
YIL104C	Klac_NRRL_Y-1140:KLLA0F03949g.t1
YEL062W	Klac_NRRL_Y-1140:KLLA0D01067g.t1
YPR031W	Klac_NRRL_Y-1140:KLLA0E06457g.t1
YLR152C	Klac_NRRL_Y-1140:KLLA0D17314g.t1
YCR034W	Klac_NRRL_Y-1140:KLLA0C03542g.t1
YDR075W	Klac_NRRL_Y-1140:KLLA0E10032g.t1
YER151C	Klac_NRRL_Y-1140:KLLA0E00979g.t1
YDL128W	Klac_NRRL_Y-1140:KLLA0F05632g.t1
YOR132W	Klac_NRRL_Y-1140:KLLA0E02904g.t1
YKL184W	Klac_NRRL_Y-1140:KLLA0B02673g.t1
YBR028C	Klac_NRRL_Y-1140:KLLA0F24618g.t1
YLL055W	Klac_NRRL_Y-1140:KLLA0C18678g.t1
YDR434W	Klac_NRRL_Y-1140:KLLA0B01045g.t1
YOR306C	Klac_NRRL_Y-1140:KLLA0F08525g.t1
YCR028C	Klac_NRRL_Y-1140:KLLA0A06193g.t1
YGL184C	Klac_NRRL_Y-1140:KLLA0C17028g.t1
YDR044W	Klac_NRRL_Y-1140:KLLA0F18546g.t1
YLR182W	Klac_NRRL_Y-1140:KLLA0C01826g.t1
YDL074C	Klac_NRRL_Y-1140:KLLA0B02981g.t1
YER145C	Klac_NRRL_Y-1140:KLLA0A03025g.t1
YJL187C	Klac_NRRL_Y-1140:KLLA0B07579g.t1
YNR038W	Klac_NRRL_Y-1140:KLLA0F06941g.t1
YPR110C	Klac_NRRL_Y-1140:KLLA0D14861g.t1
YBR280C	Klac_NRRL_Y-1140:KLLA0F01969g.t1
YBR059C	Klac_NRRL_Y-1140:KLLA0F18612g.t1
YER099C	Klac_NRRL_Y-1140:KLLA0E20471g.t1
YBL068W	Klac_NRRL_Y-1140:KLLA0E20471g.t1
YCL059C	Klac_NRRL_Y-1140:KLLA0C00506g.t1
YHR168W	Klac_NRRL_Y-1140:KLLA0A05225g.t1
YER107C	Klac_NRRL_Y-1140:KLLA0E20779g.t1
YGL086W	Klac_NRRL_Y-1140:KLLA0E19239g.t1
YER179W	Klac_NRRL_Y-1140:KLLA0F11957g.t1
YMR221C	Klac_NRRL_Y-1140:KLLA0C07040g.t1
YKL039W	Klac_NRRL_Y-1140:KLLA0F25498g.t1
YJL112W	Klac_NRRL_Y-1140:KLLA0F21406g.t1
YPL151C	Klac_NRRL_Y-1140:KLLA0F11231g.t1
YLR148W	Klac_NRRL_Y-1140:KLLA0D17182g.t1
YMR304W	Klac_NRRL_Y-1140:KLLA0C13981g.t1
YGR089W	Klac_NRRL_Y-1140:KLLA0D14707g.t1
YBR214W	Klac_NRRL_Y-1140:KLLA0C05588g.t1
YGL056C	Klac_NRRL_Y-1140:KLLA0C05588g.t1
YGR128C	Klac_NRRL_Y-1140:KLLA0E04587g.t1
YDR205W	Klac_NRRL_Y-1140:KLLA0F20746g.t1
YOR099W	Klac_NRRL_Y-1140:KLLA0C13453g.t1
YHR132C	Klac_NRRL_Y-1140:KLLA0F27929g.t1
YPR119W	Klac_NRRL_Y-1140:KLLA0D15543g.t1
YBL030C	Klac_NRRL_Y-1140:KLLA0E12353g.t1
YBR085W	Klac_NRRL_Y-1140:KLLA0E12353g.t1
YKL008C	Klac_NRRL_Y-1140:KLLA0B13497g.t1
YHL003C	Klac_NRRL_Y-1140:KLLA0B13497g.t1
YCL004W	Klac_NRRL_Y-1140:KLLA0A08580g.t1
YMR284W	Klac_NRRL_Y-1140:KLLA0C06226g.t1
YOR127W	Klac_NRRL_Y-1140:KLLA0E02552g.t1
YKL080W	Klac_NRRL_Y-1140:KLLA0F26114g.t1
YBR274W	Klac_NRRL_Y-1140:KLLA0F01276g.t1
YLR142W	Klac_NRRL_Y-1140:KLLA0D16962g.t1
YNL137C	Klac_NRRL_Y-1140:KLLA0A11660g.t1
YNR063W	Klac_NRRL_Y-1140:KLLA0C19228g.t1
YLR085C	Klac_NRRL_Y-1140:KLLA0F19063g.t1
YPL097W	Klac_NRRL_Y-1140:KLLA0E24288g.t1
YLR047C	Klac_NRRL_Y-1140:KLLA0E16247g.t1
YLR420W	Klac_NRRL_Y-1140:KLLA0D02926g.t1
YPL266W	Klac_NRRL_Y-1140:KLLA0D00594g.t1
YER075C	Klac_NRRL_Y-1140:KLLA0C07733g.t1
YDR376W	Klac_NRRL_Y-1140:KLLA0E02508g.t1
YDR316W	Klac_NRRL_Y-1140:KLLA0E12749g.t1
YOL095C	Klac_NRRL_Y-1140:KLLA0C03674g.t1
YIL160C	Klac_NRRL_Y-1140:KLLA0F10879g.t1
YGL064C	Klac_NRRL_Y-1140:KLLA0B02310g.t1
YKL081W	Klac_NRRL_Y-1140:KLLA0F26092g.t1
YKL073W	Klac_NRRL_Y-1140:KLLA0F26455g.t1
YOR197W	Klac_NRRL_Y-1140:KLLA0F00880g.t1
YLR314C	Klac_NRRL_Y-1140:KLLA0D04114g.t1
YPR144C	Klac_NRRL_Y-1140:KLLA0B10890g.t1
YOL016C	Klac_NRRL_Y-1140:KLLA0F23155g.t1
YNL066W	Klac_NRRL_Y-1140:KLLA0F04433g.t1
YIL123W	Klac_NRRL_Y-1140:KLLA0F04433g.t1
YJL167W	Klac_NRRL_Y-1140:KLLA0A06732g.t1
YNL311C	Klac_NRRL_Y-1140:KLLA0E07315g.t1
YLL057C	Klac_NRRL_Y-1140:KLLA0F26158g.t1
YNL062C	Klac_NRRL_Y-1140:KLLA0F03377g.t1
YDR083W	Klac_NRRL_Y-1140:KLLA0C11847g.t1
YJL125C	Klac_NRRL_Y-1140:KLLA0E15290g.t1
YOR184W	Klac_NRRL_Y-1140:KLLA0C04818g.t1
YLR216C	Klac_NRRL_Y-1140:KLLA0F05093g.t1
YMR034C	Klac_NRRL_Y-1140:KLLA0F27049g.t1
YML074C	Klac_NRRL_Y-1140:KLLA0B04664g.t1
YPL249C	Klac_NRRL_Y-1140:KLLA0D12584g.t1
YBL051C	Klac_NRRL_Y-1140:KLLA0E19943g.t1
YNL191W	Klac_NRRL_Y-1140:KLLA0D08668g.t1
YPL131W	Klac_NRRL_Y-1140:KLLA0D06941g.t1
YGR002C	Klac_NRRL_Y-1140:KLLA0C18315g.t1
YIR004W	Klac_NRRL_Y-1140:KLLA0D13464g.t1
YGR141W	Klac_NRRL_Y-1140:KLLA0E03685g.t1
YPR157W	Klac_NRRL_Y-1140:KLLA0E03685g.t1
YDL063C	Klac_NRRL_Y-1140:KLLA0E05005g.t1
YER113C	Klac_NRRL_Y-1140:KLLA0E20911g.t1
YNR006W	Klac_NRRL_Y-1140:KLLA0F06446g.t1
YER098W	Klac_NRRL_Y-1140:KLLA0E20449g.t1
YBL067C	Klac_NRRL_Y-1140:KLLA0E20449g.t1
YLR328W	Klac_NRRL_Y-1140:KLLA0C18051g.t1
YGR010W	Klac_NRRL_Y-1140:KLLA0C18051g.t1
YBR160W	Klac_NRRL_Y-1140:KLLA0B09790g.t1
YBL056W	Klac_NRRL_Y-1140:KLLA0E20075g.t1
YER089C	Klac_NRRL_Y-1140:KLLA0E20075g.t1
YDR243C	Klac_NRRL_Y-1140:KLLA0C15433g.t1
YDR330W	Klac_NRRL_Y-1140:KLLA0E17083g.t1
YBR162C	Klac_NRRL_Y-1140:KLLA0B09746g.t1
YLR377C	Klac_NRRL_Y-1140:KLLA0E01210g.t1
YLR452C	Klac_NRRL_Y-1140:KLLA0D10549g.t1
YPR125W	Klac_NRRL_Y-1140:KLLA0B11341g.t1
YPR140W	Klac_NRRL_Y-1140:KLLA0B10978g.t1
YDL113C	Klac_NRRL_Y-1140:KLLA0E09141g.t1
YBR234C	Klac_NRRL_Y-1140:KLLA0F10615g.t1
YGR178C	Klac_NRRL_Y-1140:KLLA0F15158g.t1
YIL030C	Klac_NRRL_Y-1140:KLLA0F27687g.t1
YNL229C	Klac_NRRL_Y-1140:KLLA0D19624g.t1
YNL237W	Klac_NRRL_Y-1140:KLLA0D19789g.t1
YPL032C	Klac_NRRL_Y-1140:KLLA0D11946g.t1
YBR102C	Klac_NRRL_Y-1140:KLLA0E11319g.t1
YLR212C	Klac_NRRL_Y-1140:KLLA0C16247g.t1
YLR340W	Klac_NRRL_Y-1140:KLLA0B05918g.t1
YOR091W	Klac_NRRL_Y-1140:KLLA0C13673g.t1
YOR299W	Klac_NRRL_Y-1140:KLLA0F24981g.t1
YMR237W	Klac_NRRL_Y-1140:KLLA0F24981g.t1
YIL033C	Klac_NRRL_Y-1140:KLLA0E04070g.t1
YLR208W	Klac_NRRL_Y-1140:KLLA0C16643g.t1
YKL106W	Klac_NRRL_Y-1140:KLLA0F13640g.t1
YOR118W	Klac_NRRL_Y-1140:KLLA0E21219g.t1
YKR061W	Klac_NRRL_Y-1140:KLLA0A05775g.t1
YJL139C	Klac_NRRL_Y-1140:KLLA0A05775g.t1
YJR052W	Klac_NRRL_Y-1140:KLLA0A07997g.t1
YNR032W	Klac_NRRL_Y-1140:KLLA0C08503g.t1
YHR011W	Klac_NRRL_Y-1140:KLLA0E03333g.t1
YGL110C	Klac_NRRL_Y-1140:KLLA0F10571g.t1
YEL023C	Klac_NRRL_Y-1140:KLLA0E22704g.t1
YMR177W	Klac_NRRL_Y-1140:KLLA0C16181g.t1
YDR182W	Klac_NRRL_Y-1140:KLLA0D18238g.t1
YOL132W	Klac_NRRL_Y-1140:KLLA0E07326g.t1
YMR110C	Klac_NRRL_Y-1140:KLLA0B12540g.t1
YBL045C	Klac_NRRL_Y-1140:KLLA0E05654g.t1
YBL016W	Klac_NRRL_Y-1140:KLLA0E10527g.t1
YBR018C	Klac_NRRL_Y-1140:KLLA0F08437g.t1
YOR074C	Klac_NRRL_Y-1140:KLLA0A07843g.t1
YOR303W	Klac_NRRL_Y-1140:KLLA0F24882g.t1
YNL224C	Klac_NRRL_Y-1140:KLLA0D19558g.t1
YPR069C	Klac_NRRL_Y-1140:KLLA0B09372g.t1
YNR019W	Klac_NRRL_Y-1140:KLLA0C09152g.t1
YCR048W	Klac_NRRL_Y-1140:KLLA0C09152g.t1
YFL001W	Klac_NRRL_Y-1140:KLLA0E14388g.t1
YJL076W	Klac_NRRL_Y-1140:KLLA0C09394g.t1
YOR271C	Klac_NRRL_Y-1140:KLLA0C07447g.t1
YOR239W	Klac_NRRL_Y-1140:KLLA0F11385g.t1
YPL256C	Klac_NRRL_Y-1140:KLLA0F06490g.t1
YMR199W	Klac_NRRL_Y-1140:KLLA0F06490g.t1
YER019W	Klac_NRRL_Y-1140:KLLA0C02057g.t1
YOR274W	Klac_NRRL_Y-1140:KLLA0C07359g.t1
YLR172C	Klac_NRRL_Y-1140:KLLA0F22836g.t1
YKL191W	Klac_NRRL_Y-1140:KLLA0D02948g.t1
YNR056C	Klac_NRRL_Y-1140:KLLA0B00385g.t1
YPL031C	Klac_NRRL_Y-1140:KLLA0D11990g.t1
YJL127C	Klac_NRRL_Y-1140:KLLA0E15334g.t1
YHL008C	Klac_NRRL_Y-1140:KLLA0F25784g.t1
YFL016C	Klac_NRRL_Y-1140:KLLA0D07656g.t1
YOR022C	Klac_NRRL_Y-1140:KLLA0E09350g.t1
YOL049W	Klac_NRRL_Y-1140:KLLA0F07557g.t1
YNL216W	Klac_NRRL_Y-1140:KLLA0D19294g.t1
YCL043C	Klac_NRRL_Y-1140:KLLA0C01111g.t1
YBR180W	Klac_NRRL_Y-1140:KLLA0E24156g.t1
YJL201W	Klac_NRRL_Y-1140:KLLA0C03388g.t1
YGL143C	Klac_NRRL_Y-1140:KLLA0E14850g.t1
YML051W	Klac_NRRL_Y-1140:KLLA0A08162g.t1
YGR187C	Klac_NRRL_Y-1140:KLLA0F15433g.t1
YKL113C	Klac_NRRL_Y-1140:KLLA0F02992g.t1
YDR321W	Klac_NRRL_Y-1140:KLLA0D12980g.t1
YNL041C	Klac_NRRL_Y-1140:KLLA0F03993g.t1
YDL198C	Klac_NRRL_Y-1140:KLLA0F13464g.t1
YBR207W	Klac_NRRL_Y-1140:KLLA0F28039g.t1
YDL077C	Klac_NRRL_Y-1140:KLLA0B02849g.t1
YLR309C	Klac_NRRL_Y-1140:KLLA0C17204g.t1
YOR384W	Klac_NRRL_Y-1140:KLLA0C04906g.t1
YLR114C	Klac_NRRL_Y-1140:KLLA0F11550g.t1
YKL085W	Klac_NRRL_Y-1140:KLLA0F25960g.t1
YOR054C	Klac_NRRL_Y-1140:KLLA0F16258g.t1
YJL099W	Klac_NRRL_Y-1140:KLLA0F14102g.t1
YKR027W	Klac_NRRL_Y-1140:KLLA0F14102g.t1
YEL053C	Klac_NRRL_Y-1140:KLLA0A01925g.t1
YDR398W	Klac_NRRL_Y-1140:KLLA0C06633g.t1
YKR081C	Klac_NRRL_Y-1140:KLLA0A07931g.t1
YNL181W	Klac_NRRL_Y-1140:KLLA0D08349g.t1
YBR011C	Klac_NRRL_Y-1140:KLLA0E17721g.t1
YDR465C	Klac_NRRL_Y-1140:KLLA0E03531g.t1
YHR112C	Klac_NRRL_Y-1140:KLLA0E21406g.t1
YLR361C	Klac_NRRL_Y-1140:KLLA0B13134g.t1
YGR005C	Klac_NRRL_Y-1140:KLLA0C18194g.t1
YCR002C	Klac_NRRL_Y-1140:KLLA0F12848g.t1
YFR004W	Klac_NRRL_Y-1140:KLLA0E14190g.t1
YLR206W	Klac_NRRL_Y-1140:KLLA0C16731g.t1
YOL094C	Klac_NRRL_Y-1140:KLLA0C03718g.t1
YOR142W	Klac_NRRL_Y-1140:KLLA0E03168g.t1
YMR241W	Klac_NRRL_Y-1140:KLLA0F08547g.t1
YPL045W	Klac_NRRL_Y-1140:KLLA0D11748g.t1
YNL279W	Klac_NRRL_Y-1140:KLLA0C01936g.t1
YOR033C	Klac_NRRL_Y-1140:KLLA0E16797g.t1
YOR069W	Klac_NRRL_Y-1140:KLLA0F16643g.t1
YBR093C	Klac_NRRL_Y-1140:KLLA0C19338g.t1
YBR092C	Klac_NRRL_Y-1140:KLLA0C19338g.t1
YAR071W	Klac_NRRL_Y-1140:KLLA0C19338g.t1
YHR215W	Klac_NRRL_Y-1140:KLLA0C19338g.t1
YDL024C	Klac_NRRL_Y-1140:KLLA0C19338g.t1
YGL028C	Klac_NRRL_Y-1140:KLLA0E10703g.t1
YKL143W	Klac_NRRL_Y-1140:KLLA0E13761g.t1
YJR124C	Klac_NRRL_Y-1140:KLLA0D10615g.t1
YOR065W	Klac_NRRL_Y-1140:KLLA0F16555g.t1
YOR386W	Klac_NRRL_Y-1140:KLLA0D00462g.t1
YKL172W	Klac_NRRL_Y-1140:KLLA0A06710g.t1
YNL272C	Klac_NRRL_Y-1140:KLLA0C02299g.t1
YEL058W	Klac_NRRL_Y-1140:KLLA0D00858g.t1
YDR168W	Klac_NRRL_Y-1140:KLLA0D17226g.t1
YFR051C	Klac_NRRL_Y-1140:KLLA0D11396g.t1
YPL146C	Klac_NRRL_Y-1140:KLLA0F11506g.t1
YOR267C	Klac_NRRL_Y-1140:KLLA0C07535g.t1
YHR031C	Klac_NRRL_Y-1140:KLLA0D13354g.t1
YAL043C	Klac_NRRL_Y-1140:KLLA0A03663g.t1
YGR159C	Klac_NRRL_Y-1140:KLLA0C11495g.t1
YGL100W	Klac_NRRL_Y-1140:KLLA0F06754g.t1
YMR293C	Klac_NRRL_Y-1140:KLLA0A09845g.t1
YGR086C	Klac_NRRL_Y-1140:KLLA0F08162g.t1
YPL004C	Klac_NRRL_Y-1140:KLLA0E14454g.t1
YPL074W	Klac_NRRL_Y-1140:KLLA0E23485g.t1
YPL140C	Klac_NRRL_Y-1140:KLLA0D07304g.t1
YOR231W	Klac_NRRL_Y-1140:KLLA0D07304g.t1
YGL065C	Klac_NRRL_Y-1140:KLLA0B02420g.t1
YKR029C	Klac_NRRL_Y-1140:KLLA0F02882g.t1
YDR194C	Klac_NRRL_Y-1140:KLLA0D18667g.t1
YNL029C	Klac_NRRL_Y-1140:KLLA0E08635g.t1
YIL085C	Klac_NRRL_Y-1140:KLLA0E08635g.t1
YJL171C	Klac_NRRL_Y-1140:KLLA0A06556g.t1
YLR120C	Klac_NRRL_Y-1140:KLLA0E03938g.t1
YMR258C	Klac_NRRL_Y-1140:KLLA0B08635g.t1
YNL227C	Klac_NRRL_Y-1140:KLLA0D19602g.t1
YKL021C	Klac_NRRL_Y-1140:KLLA0E07942g.t1
YNL290W	Klac_NRRL_Y-1140:KLLA0E13233g.t1
YJL165C	Klac_NRRL_Y-1140:KLLA0A06820g.t1
YDR331W	Klac_NRRL_Y-1140:KLLA0E17105g.t1
YOR181W	Klac_NRRL_Y-1140:KLLA0C04774g.t1
YLR017W	Klac_NRRL_Y-1140:KLLA0F15664g.t1
YLR149C	Klac_NRRL_Y-1140:KLLA0D17248g.t1
YAL060W	Klac_NRRL_Y-1140:KLLA0F00506g.t1
YER157W	Klac_NRRL_Y-1140:KLLA0C11715g.t1
YHR070W	Klac_NRRL_Y-1140:KLLA0E12793g.t1
YDR427W	Klac_NRRL_Y-1140:KLLA0B00825g.t1
YKL164C	Klac_NRRL_Y-1140:KLLA0B07392g.t1
YJL159W	Klac_NRRL_Y-1140:KLLA0B07392g.t1
YDR466W	Klac_NRRL_Y-1140:KLLA0E03487g.t1
YJL041W	Klac_NRRL_Y-1140:KLLA0E11814g.t1
YFR013W	Klac_NRRL_Y-1140:KLLA0F23199g.t1
YAR015W	Klac_NRRL_Y-1140:KLLA0C04235g.t1
YER152C	Klac_NRRL_Y-1140:KLLA0E00935g.t1
YNL016W	Klac_NRRL_Y-1140:KLLA0E08745g.t1
YGR234W	Klac_NRRL_Y-1140:KLLA0B14476g.t1
YJR145C	Klac_NRRL_Y-1140:KLLA0B03652g.t1
YHR203C	Klac_NRRL_Y-1140:KLLA0B03652g.t1
YBR291C	Klac_NRRL_Y-1140:KLLA0E18810g.t1
YER119C	Klac_NRRL_Y-1140:KLLA0E06919g.t1
YHL014C	Klac_NRRL_Y-1140:KLLA0F25564g.t1
YNL075W	Klac_NRRL_Y-1140:KLLA0E07788g.t1
YNL292W	Klac_NRRL_Y-1140:KLLA0E13189g.t1
YLL004W	Klac_NRRL_Y-1140:KLLA0F13002g.t1
YJR077C	Klac_NRRL_Y-1140:KLLA0B14454g.t1
YLR133W	Klac_NRRL_Y-1140:KLLA0D16500g.t1
YDR280W	Klac_NRRL_Y-1140:KLLA0C11099g.t1
YKR080W	Klac_NRRL_Y-1140:KLLA0A07953g.t1
YDR019C	Klac_NRRL_Y-1140:KLLA0B06754g.t1
YJR049C	Klac_NRRL_Y-1140:KLLA0F16885g.t1
YPL228W	Klac_NRRL_Y-1140:KLLA0C16049g.t1
YPR105C	Klac_NRRL_Y-1140:KLLA0F08184g.t1
YIR027C	Klac_NRRL_Y-1140:KLLA0C04301g.t1
YNR041C	Klac_NRRL_Y-1140:KLLA0F10307g.t1
YLR372W	Klac_NRRL_Y-1140:KLLA0B07777g.t1
YBR026C	Klac_NRRL_Y-1140:KLLA0F24552g.t1
YBR087W	Klac_NRRL_Y-1140:KLLA0B12221g.t1
YMR223W	Klac_NRRL_Y-1140:KLLA0C06974g.t1
YMR227C	Klac_NRRL_Y-1140:KLLA0B08305g.t1
YPR103W	Klac_NRRL_Y-1140:KLLA0F08228g.t1
YNL007C	Klac_NRRL_Y-1140:KLLA0D04818g.t1
YKL221W	Klac_NRRL_Y-1140:KLLA0D10131g.t1
YAR050W	Klac_NRRL_Y-1140:KLLA0A11935g.t1	Klac_NRRL_Y-1140:KLLA0B14916g.t1	Klac_NRRL_Y-1140:KLLA0C19151g.t1	Klac_NRRL_Y-1140:KLLA0C19316g.t1
YHR211W	Klac_NRRL_Y-1140:KLLA0A11935g.t1	Klac_NRRL_Y-1140:KLLA0B14916g.t1	Klac_NRRL_Y-1140:KLLA0C19151g.t1	Klac_NRRL_Y-1140:KLLA0C19316g.t1
YAL063C	Klac_NRRL_Y-1140:KLLA0A11935g.t1	Klac_NRRL_Y-1140:KLLA0B14916g.t1	Klac_NRRL_Y-1140:KLLA0C19151g.t1	Klac_NRRL_Y-1140:KLLA0C19316g.t1
YKR102W	Klac_NRRL_Y-1140:KLLA0A11935g.t1	Klac_NRRL_Y-1140:KLLA0B14916g.t1	Klac_NRRL_Y-1140:KLLA0C19151g.t1	Klac_NRRL_Y-1140:KLLA0C19316g.t1
YDL108W	Klac_NRRL_Y-1140:KLLA0E14828g.t1
YDR117C	Klac_NRRL_Y-1140:KLLA0F19294g.t1
YMR004W	Klac_NRRL_Y-1140:KLLA0C06006g.t1
YLR324W	Klac_NRRL_Y-1140:KLLA0C18238g.t1
YOL087C	Klac_NRRL_Y-1140:KLLA0F21076g.t1
YNR058W	Klac_NRRL_Y-1140:KLLA0B00429g.t1
YLR291C	Klac_NRRL_Y-1140:KLLA0C05082g.t1	Klac_NRRL_Y-1140:KLLA0A04433g.t1
YER126C	Klac_NRRL_Y-1140:KLLA0E13651g.t1
YLR177W	Klac_NRRL_Y-1140:KLLA0C01716g.t1
YGL105W	Klac_NRRL_Y-1140:KLLA0F10395g.t1
YJL071W	Klac_NRRL_Y-1140:KLLA0D06523g.t1
YDR392W	Klac_NRRL_Y-1140:KLLA0E03212g.t1
YKL018W	Klac_NRRL_Y-1140:KLLA0E18139g.t1
YPL103C	Klac_NRRL_Y-1140:KLLA0E24398g.t1
YML117W	Klac_NRRL_Y-1140:KLLA0D01485g.t1
YIL018W	Klac_NRRL_Y-1140:KLLA0D16027g.t1
YFR031C-A	Klac_NRRL_Y-1140:KLLA0D16027g.t1
YDR244W	Klac_NRRL_Y-1140:KLLA0C15455g.t1
YGL246C	Klac_NRRL_Y-1140:KLLA0E12925g.t1
YIR026C	Klac_NRRL_Y-1140:KLLA0E18073g.t1
YNR034W	Klac_NRRL_Y-1140:KLLA0C08415g.t1
YGR028W	Klac_NRRL_Y-1140:KLLA0B06094g.t1
YOR261C	Klac_NRRL_Y-1140:KLLA0C09526g.t1
YLR100W	Klac_NRRL_Y-1140:KLLA0F19756g.t1
YMR079W	Klac_NRRL_Y-1140:KLLA0B06479g.t1
YLR427W	Klac_NRRL_Y-1140:KLLA0D02552g.t1
YOR018W	Klac_NRRL_Y-1140:KLLA0D04708g.t1
YGL225W	Klac_NRRL_Y-1140:KLLA0A01364g.t1
YBR056W	Klac_NRRL_Y-1140:KLLA0F18788g.t1
YDR216W	Klac_NRRL_Y-1140:KLLA0F13046g.t1
YJL088W	Klac_NRRL_Y-1140:KLLA0F14366g.t1
YOL077C	Klac_NRRL_Y-1140:KLLA0E17875g.t1
YLR270W	Klac_NRRL_Y-1140:KLLA0F20229g.t1
YOR173W	Klac_NRRL_Y-1140:KLLA0F20229g.t1
YLR354C	Klac_NRRL_Y-1140:KLLA0A02607g.t1
YHR002W	Klac_NRRL_Y-1140:KLLA0E18788g.t1
YGR009C	Klac_NRRL_Y-1140:KLLA0D02024g.t1
YBR177C	Klac_NRRL_Y-1140:KLLA0E24244g.t1
YPL095C	Klac_NRRL_Y-1140:KLLA0E24244g.t1
YCR094W	Klac_NRRL_Y-1140:KLLA0C18634g.t1
YDR235W	Klac_NRRL_Y-1140:KLLA0C15169g.t1
YNL001W	Klac_NRRL_Y-1140:KLLA0A08646g.t1
YDL238C	Klac_NRRL_Y-1140:KLLA0D19492g.t1
YLL005C	Klac_NRRL_Y-1140:KLLA0F15807g.t1
YML127W	Klac_NRRL_Y-1140:KLLA0D10461g.t1
YPL273W	Klac_NRRL_Y-1140:KLLA0D01551g.t1
YGL169W	Klac_NRRL_Y-1140:KLLA0A03135g.t1
YDR460W	Klac_NRRL_Y-1140:KLLA0C14872g.t1
YIL083C	Klac_NRRL_Y-1140:KLLA0E08723g.t1
YNL039W	Klac_NRRL_Y-1140:KLLA0E08437g.t1
YKR076W	Klac_NRRL_Y-1140:KLLA0F12056g.t1
YMR140W	Klac_NRRL_Y-1140:KLLA0E22143g.t1
YGL115W	Klac_NRRL_Y-1140:KLLA0F10769g.t1
YNL251C	Klac_NRRL_Y-1140:KLLA0C02893g.t1
YOR260W	Klac_NRRL_Y-1140:KLLA0C09570g.t1
YMR283C	Klac_NRRL_Y-1140:KLLA0D01386g.t1
YGR163W	Klac_NRRL_Y-1140:KLLA0A04708g.t1
YGR012W	Klac_NRRL_Y-1140:KLLA0C18029g.t1
YJR007W	Klac_NRRL_Y-1140:KLLA0A11814g.t1
YNL291C	Klac_NRRL_Y-1140:KLLA0E13211g.t1
YDR142C	Klac_NRRL_Y-1140:KLLA0E03982g.t1
YGR046W	Klac_NRRL_Y-1140:KLLA0C02409g.t1
YHL036W	Klac_NRRL_Y-1140:KLLA0E00440g.t1
YDL033C	Klac_NRRL_Y-1140:KLLA0F24706g.t1
YOL123W	Klac_NRRL_Y-1140:KLLA0C12925g.t1
YPR089W	Klac_NRRL_Y-1140:KLLA0C15851g.t1
YMR243C	Klac_NRRL_Y-1140:KLLA0F08723g.t1
YJR068W	Klac_NRRL_Y-1140:KLLA0B13992g.t1
YIL001W	Klac_NRRL_Y-1140:KLLA0D13838g.t1
YIL005W	Klac_NRRL_Y-1140:KLLA0D14014g.t1
YNL126W	Klac_NRRL_Y-1140:KLLA0F24222g.t1
YBL019W	Klac_NRRL_Y-1140:KLLA0E10461g.t1
YDR372C	Klac_NRRL_Y-1140:KLLA0E02354g.t1
YKL025C	Klac_NRRL_Y-1140:KLLA0E08085g.t1
YJL100W	Klac_NRRL_Y-1140:KLLA0F14080g.t1
YER022W	Klac_NRRL_Y-1140:KLLA0D10802g.t1
YKR026C	Klac_NRRL_Y-1140:KLLA0F13970g.t1
YGR048W	Klac_NRRL_Y-1140:KLLA0C02475g.t1
YKL114C	Klac_NRRL_Y-1140:KLLA0C14256g.t1
YHR088W	Klac_NRRL_Y-1140:KLLA0F21670g.t1
YLR405W	Klac_NRRL_Y-1140:KLLA0B02959g.t1
YKL216W	Klac_NRRL_Y-1140:KLLA0C19360g.t1
YBR241C	Klac_NRRL_Y-1140:KLLA0F06853g.t1
YGL141W	Klac_NRRL_Y-1140:KLLA0E14740g.t1
YOL148C	Klac_NRRL_Y-1140:KLLA0E01848g.t1
YJR105W	Klac_NRRL_Y-1140:KLLA0D10890g.t1
YMR171C	Klac_NRRL_Y-1140:KLLA0D10065g.t1
YAL061W	Klac_NRRL_Y-1140:KLLA0F00528g.t1
YML046W	Klac_NRRL_Y-1140:KLLA0A08019g.t1
YJR006W	Klac_NRRL_Y-1140:KLLA0F14949g.t1
YNL130C	Klac_NRRL_Y-1140:KLLA0F24354g.t1
YPR086W	Klac_NRRL_Y-1140:KLLA0D13640g.t1
YDL017W	Klac_NRRL_Y-1140:KLLA0C04345g.t1
YGR202C	Klac_NRRL_Y-1140:KLLA0E16654g.t1
YOR198C	Klac_NRRL_Y-1140:KLLA0F00902g.t1
YAR003W	Klac_NRRL_Y-1140:KLLA0A08800g.t1
YDR415C	Klac_NRRL_Y-1140:KLLA0A02013g.t1
YGR144W	Klac_NRRL_Y-1140:KLLA0A00198g.t1
YDR228C	Klac_NRRL_Y-1140:KLLA0F13442g.t1
YHR069C	Klac_NRRL_Y-1140:KLLA0E12771g.t1
YMR318C	Klac_NRRL_Y-1140:KLLA0E19987g.t1
YCR105W	Klac_NRRL_Y-1140:KLLA0E19987g.t1
YBR044C	Klac_NRRL_Y-1140:KLLA0B06732g.t1
YLR186W	Klac_NRRL_Y-1140:KLLA0C01914g.t1
YOL041C	Klac_NRRL_Y-1140:KLLA0F07799g.t1
YOL064C	Klac_NRRL_Y-1140:KLLA0F24728g.t1
YEL064C	Klac_NRRL_Y-1140:KLLA0C02277g.t1
YHR045W	Klac_NRRL_Y-1140:KLLA0C11055g.t1
YIL090W	Klac_NRRL_Y-1140:KLLA0E08173g.t1
YIL021W	Klac_NRRL_Y-1140:KLLA0D16170g.t1
YCL055W	Klac_NRRL_Y-1140:KLLA0C00693g.t1
YDR402C	Klac_NRRL_Y-1140:KLLA0C06743g.t1
YEL040W	Klac_NRRL_Y-1140:KLLA0F16907g.t1
YHR104W	Klac_NRRL_Y-1140:KLLA0E21714g.t1
YJR013W	Klac_NRRL_Y-1140:KLLA0D09647g.t1
YKL187C	Klac_NRRL_Y-1140:KLLA0B02607g.t1
YLR413W	Klac_NRRL_Y-1140:KLLA0B02607g.t1
YDR072C	Klac_NRRL_Y-1140:KLLA0E10164g.t1
YDR268W	Klac_NRRL_Y-1140:KLLA0E21923g.t1
YBR061C	Klac_NRRL_Y-1140:KLLA0F18414g.t1
YGR150C	Klac_NRRL_Y-1140:KLLA0E10791g.t1
YGR231C	Klac_NRRL_Y-1140:KLLA0E15818g.t1
YOR353C	Klac_NRRL_Y-1140:KLLA0C13145g.t1
YKL120W	Klac_NRRL_Y-1140:KLLA0B12826g.t1
YDL246C	Klac_NRRL_Y-1140:KLLA0D05511g.t1
YJR159W	Klac_NRRL_Y-1140:KLLA0D05511g.t1
YDR028C	Klac_NRRL_Y-1140:KLLA0F04345g.t1
YKL028W	Klac_NRRL_Y-1140:KLLA0E18744g.t1
YMR160W	Klac_NRRL_Y-1140:KLLA0E01562g.t1
YPR118W	Klac_NRRL_Y-1140:KLLA0D15455g.t1
YML063W	Klac_NRRL_Y-1140:KLLA0B05060g.t1
YLR441C	Klac_NRRL_Y-1140:KLLA0B05060g.t1
YDR364C	Klac_NRRL_Y-1140:KLLA0E21263g.t1
YKL059C	Klac_NRRL_Y-1140:KLLA0C12837g.t1
YJR095W	Klac_NRRL_Y-1140:KLLA0F03212g.t1
YML121W	Klac_NRRL_Y-1140:KLLA0C06358g.t1
YNL274C	Klac_NRRL_Y-1140:KLLA0C02167g.t1
YLR320W	Klac_NRRL_Y-1140:KLLA0C18337g.t1
YPR091C	Klac_NRRL_Y-1140:KLLA0C15763g.t1
YGR282C	Klac_NRRL_Y-1140:KLLA0F03036g.t1
YKR042W	Klac_NRRL_Y-1140:KLLA0E14982g.t1
YPR054W	Klac_NRRL_Y-1140:KLLA0B11946g.t1
YDL159W	Klac_NRRL_Y-1140:KLLA0C16577g.t1
YBR200W	Klac_NRRL_Y-1140:KLLA0E23441g.t1
YDR108W	Klac_NRRL_Y-1140:KLLA0F18953g.t1
YNL035C	Klac_NRRL_Y-1140:KLLA0E08415g.t1
YER055C	Klac_NRRL_Y-1140:KLLA0F27489g.t1
YIL116W	Klac_NRRL_Y-1140:KLLA0F03509g.t1
YER014W	Klac_NRRL_Y-1140:KLLA0B11616g.t1
YER020W	Klac_NRRL_Y-1140:KLLA0D10956g.t1
YKL077W	Klac_NRRL_Y-1140:KLLA0F26356g.t1
YPR186C	Klac_NRRL_Y-1140:KLLA0B03454g.t1
YOR389W	Klac_NRRL_Y-1140:KLLA0E19349g.t1
YPL277C	Klac_NRRL_Y-1140:KLLA0E19349g.t1
YDR306C	Klac_NRRL_Y-1140:KLLA0C10120g.t1
YNR030W	Klac_NRRL_Y-1140:KLLA0C08591g.t1
YBR239C	Klac_NRRL_Y-1140:KLLA0F10417g.t1
YDR354W	Klac_NRRL_Y-1140:KLLA0E21648g.t1
YGR149W	Klac_NRRL_Y-1140:KLLA0E10813g.t1
YOL062C	Klac_NRRL_Y-1140:KLLA0C03894g.t1
YKL082C	Klac_NRRL_Y-1140:KLLA0F26070g.t1
YNL141W	Klac_NRRL_Y-1140:KLLA0E23254g.t1
YPR176C	Klac_NRRL_Y-1140:KLLA0E04719g.t1
YMR113W	Klac_NRRL_Y-1140:KLLA0B12463g.t1
YLR243W	Klac_NRRL_Y-1140:KLLA0D18557g.t1
YIL166C	Klac_NRRL_Y-1140:KLLA0D07370g.t1	Klac_NRRL_Y-1140:KLLA0F09405g.t1
YBR078W	Klac_NRRL_Y-1140:KLLA0C14454g.t1
YIL088C	Klac_NRRL_Y-1140:KLLA0E08525g.t1
YOR155C	Klac_NRRL_Y-1140:KLLA0A02365g.t1
YLR459W	Klac_NRRL_Y-1140:KLLA0E04829g.t1
YOR351C	Klac_NRRL_Y-1140:KLLA0F23507g.t1
YPR049C	Klac_NRRL_Y-1140:KLLA0B12133g.t1
YMR099C	Klac_NRRL_Y-1140:KLLA0C14300g.t1
YLR056W	Klac_NRRL_Y-1140:KLLA0F08855g.t1
YOL042W	Klac_NRRL_Y-1140:KLLA0F07733g.t1
YPL152W	Klac_NRRL_Y-1140:KLLA0F11187g.t1
YGL014W	Klac_NRRL_Y-1140:KLLA0A09097g.t1
YER001W	Klac_NRRL_Y-1140:KLLA0E09790g.t1
YGR119C	Klac_NRRL_Y-1140:KLLA0B11143g.t1
YNL048W	Klac_NRRL_Y-1140:KLLA0F03817g.t1
YPR058W	Klac_NRRL_Y-1140:KLLA0B08503g.t1
YPR016C	Klac_NRRL_Y-1140:KLLA0D02046g.t1
YDL201W	Klac_NRRL_Y-1140:KLLA0A03245g.t1
YDR531W	Klac_NRRL_Y-1140:KLLA0C00869g.t1
YKL178C	Klac_NRRL_Y-1140:KLLA0A06534g.t1
YOR025W	Klac_NRRL_Y-1140:KLLA0A07172g.t1
YNL318C	Klac_NRRL_Y-1140:KLLA0E21021g.t1
YLR417W	Klac_NRRL_Y-1140:KLLA0B02541g.t1
YOR043W	Klac_NRRL_Y-1140:KLLA0F15972g.t1
YDR245W	Klac_NRRL_Y-1140:KLLA0C15477g.t1
YBR125C	Klac_NRRL_Y-1140:KLLA0B08844g.t1
YDR386W	Klac_NRRL_Y-1140:KLLA0E02948g.t1
YNR029C	Klac_NRRL_Y-1140:KLLA0C08613g.t1
YKL189W	Klac_NRRL_Y-1140:KLLA0B02519g.t1
YOR307C	Klac_NRRL_Y-1140:KLLA0F08569g.t1
YMR166C	Klac_NRRL_Y-1140:KLLA0D09889g.t1
YJL206C	Klac_NRRL_Y-1140:KLLA0C03201g.t1
YNL288W	Klac_NRRL_Y-1140:KLLA0E13277g.t1
YDL205C	Klac_NRRL_Y-1140:KLLA0C15147g.t1
YBL082C	Klac_NRRL_Y-1140:KLLA0E20823g.t1
YBL033C	Klac_NRRL_Y-1140:KLLA0B12375g.t1
YMR010W	Klac_NRRL_Y-1140:KLLA0D14509g.t1
YAL025C	Klac_NRRL_Y-1140:KLLA0A04037g.t1
YOR157C	Klac_NRRL_Y-1140:KLLA0A02233g.t1
YDR346C	Klac_NRRL_Y-1140:KLLA0D13332g.t1
YOR334W	Klac_NRRL_Y-1140:KLLA0F02519g.t1
YNL175C	Klac_NRRL_Y-1140:KLLA0D08206g.t1
YMR033W	Klac_NRRL_Y-1140:KLLA0C12507g.t1
YML018C	Klac_NRRL_Y-1140:KLLA0B01177g.t1
YDL025C	Klac_NRRL_Y-1140:KLLA0C03938g.t1
YBR055C	Klac_NRRL_Y-1140:KLLA0F04191g.t1
YNR039C	Klac_NRRL_Y-1140:KLLA0F06897g.t1
YKL193C	Klac_NRRL_Y-1140:KLLA0D02816g.t1
YFL059W	Klac_NRRL_Y-1140:KLLA0A00374g.t1
YNL333W	Klac_NRRL_Y-1140:KLLA0A00374g.t1
YMR096W	Klac_NRRL_Y-1140:KLLA0A00374g.t1
YJL106W	Klac_NRRL_Y-1140:KLLA0F02838g.t1
YMR116C	Klac_NRRL_Y-1140:KLLA0E12287g.t1
YAR018C	Klac_NRRL_Y-1140:KLLA0C04213g.t1
YBL034C	Klac_NRRL_Y-1140:KLLA0B12331g.t1
YIL115C	Klac_NRRL_Y-1140:KLLA0F03531g.t1
YPR169W	Klac_NRRL_Y-1140:KLLA0B10736g.t1
YDR266C	Klac_NRRL_Y-1140:KLLA0E16698g.t1
YGL038C	Klac_NRRL_Y-1140:KLLA0F22220g.t1
YPL155C	Klac_NRRL_Y-1140:KLLA0D05951g.t1
YPL123C	Klac_NRRL_Y-1140:KLLA0D06567g.t1
YBR049C	Klac_NRRL_Y-1140:KLLA0F04389g.t1
YHR137W	Klac_NRRL_Y-1140:KLLA0D11110g.t1
YML110C	Klac_NRRL_Y-1140:KLLA0D01771g.t1
YER156C	Klac_NRRL_Y-1140:KLLA0C11671g.t1
YGR276C	Klac_NRRL_Y-1140:KLLA0A10065g.t1
YMR291W	Klac_NRRL_Y-1140:KLLA0A09713g.t1
YLR130C	Klac_NRRL_Y-1140:KLLA0D16434g.t1
YPL133C	Klac_NRRL_Y-1140:KLLA0D07029g.t1
YDR099W	Klac_NRRL_Y-1140:KLLA0F12100g.t1
YER177W	Klac_NRRL_Y-1140:KLLA0F12100g.t1
YPL057C	Klac_NRRL_Y-1140:KLLA0B09768g.t1
YBR161W	Klac_NRRL_Y-1140:KLLA0B09768g.t1
[truncated: 2,709 more rows]
