# Supplementary material for: Evolutionary Conservation and Diversification of Puf RNA Binding Proteins and Their mRNA Targets
Source: PLoS Biol. 2015 Nov 20;13(11):e1002307. doi: 10.1371/journal.pbio.1002307 (PMC4654594; doi:10.1371/journal.pbio.1002307)
Supplement: S4 Dataset — (ZIP) [file pbio.1002307.s004.zip › S.cerevisiae.fa_K.waltii.fa.txt]

YLR106C	Kwal56.23638
YHR099W	Kwal55.20011
YHR165C	Kwal56.24738
YNR016C	Kwal23.6157
YJL130C	Kwal33.14061
YKL203C	Kwal27.9948
YDL171C	Kwal33.14854
YDR457W	Kwal47.18389
YKL182W	Kwal23.4090
YDL140C	Kwal56.24489
YGL195W	Kwal55.20766
YNL262W	Kwal33.13461
YGR271W	Kwal26.9424
YIL129C	Kwal23.4759
YBR208C	Kwal27.11951
YOR341W	Kwal26.6979
YGL206C	Kwal47.19023
YMR306W	Kwal26.9577
YDR127W	Kwal56.23687
YDR170C	Kwal23.3401
YOR151C	Kwal47.18783
YLR430W	Kwal47.17085
YFL007W	Kwal23.5049
YPR184W	Kwal23.5383
YPR010C	Kwal14.1492
YGR116W	Kwal55.21088
YDR283C	Kwal23.5668
YGR184C	Kwal33.15058
YDR135C	Kwal56.23844
YGR061C	Kwal26.9244
YOR326W	Kwal26.7055
YOR207C	Kwal26.8553
YBR218C	Kwal14.1803
YGL062W	Kwal14.1803
YCR093W	Kwal23.6473
YLL048C	Kwal34.15770
YER172C	Kwal56.23494
YBR115C	Kwal23.3654
YMR229C	Kwal26.9189
YOL081W	Kwal56.23144
YBR140C	Kwal56.23144
YJL109C	Kwal27.12622
YDR406W	Kwal27.9666
YOR153W	Kwal27.9666
YOR328W	Kwal27.9666
YER164W	Kwal56.23442
YOR116C	Kwal55.21459
YDR011W	Kwal23.5161
YNR070W	Kwal23.5161
YHR186C	Kwal23.4327
YNL088W	Kwal23.2995
YAL026C	Kwal26.7070
YKL215C	Kwal14.783
YJR137C	Kwal47.16696
YGR217W	Kwal27.9877
YOR291W	Kwal26.9207
YJL005W	Kwal33.15153
YMR162C	Kwal23.3556
YLR305C	Kwal26.7421
YDR335W	Kwal55.20124
YLL040C	Kwal55.20583
YGR094W	Kwal23.3972
YJR109C	Kwal55.19783
YMR109W	Kwal26.7587
YGR218W	Kwal27.9870
YLR384C	Kwal26.9399
YGR281W	Kwal26.9532
YGL173C	Kwal47.17329
YLR249W	Kwal0.167
YLL015W	Kwal56.22747
YER155C	Kwal14.1938
YBL076C	Kwal27.10811
YNL102W	Kwal26.8405
YDL145C	Kwal56.24526
YLR454W	Kwal55.21914
YDL102W	Kwal23.3583
YNL132W	Kwal33.14707
YIL126W	Kwal23.4777
YJL050W	Kwal14.2508
YOR093C	Kwal23.2949
YHR023W	Kwal23.5534
YBL079W	Kwal27.10800
YJL039C	Kwal23.5505
YOR290C	Kwal26.9164
YFL036W	Kwal14.1122
YBL004W	Kwal27.11005
YBR245C	Kwal14.1600
YER110C	Kwal27.10763
YLR398C	Kwal23.4187
YIL048W	Kwal23.5789
YLR410W	Kwal23.4111
YMR128W	Kwal47.17781
YDR334W	Kwal55.20143
YLR419W	Kwal47.17183
YGL008C	Kwal47.17522
YPL036W	Kwal47.17522
YKR031C	Kwal27.12639
YKL210W	Kwal33.15567
YOL021C	Kwal34.16245
YOR133W	Kwal55.21295
YDR385W	Kwal55.21295
YMR196W	Kwal23.6039
YDR141C	Kwal56.23885
YOR335C	Kwal26.7024
YGL150C	Kwal27.11388
YLR371W	Kwal26.9288
YGR090W	Kwal23.4002
YGL207W	Kwal47.19034
YNL271C	Kwal33.13392
YGL156W	Kwal27.11425
YMR308C	Kwal26.9550
YNR031C	Kwal23.6325
YPL160W	Kwal26.8831
YML072C	Kwal47.16895
YEL022W	Kwal34.16098
YOR086C	Kwal23.3007
YDR291W	Kwal23.5679
YBL022C	Kwal14.2103
YBL088C	Kwal27.10709
YLL026W	Kwal55.20703
YPR189W	Kwal23.5408
YDL126C	Kwal23.5996
YDR293C	Kwal23.5705
YAL035W	Kwal26.6973
YMR205C	Kwal23.6106
YML059C	Kwal47.17014
YBR023C	Kwal23.5168
YGR240C	Kwal33.14890
YPR160W	Kwal47.18970
YPR117W	Kwal55.20516
YDR097C	Kwal56.23445
YDR301W	Kwal47.18192
YLR086W	Kwal56.23825
YNL163C	Kwal33.14536
YBL105C	Kwal27.10581
YPL012W	Kwal23.5086
YNL123W	Kwal33.14752
YBR084W	Kwal27.12446
YOL075C	Kwal27.12711
YPL006W	Kwal23.5110
YER070W	Kwal23.5887
YIL066C	Kwal23.5887
YJR138W	Kwal47.16709
YOL004W	Kwal56.22462
YDR039C	Kwal23.3160
YDR040C	Kwal23.3160
YDR038C	Kwal23.3160
YDL215C	Kwal23.4678
YOR304W	Kwal34.15925
YLR422W	Kwal47.17141
YMR080C	Kwal26.7828
YER013W	Kwal55.21029
YKR054C	Kwal33.14017
YLR272C	Kwal56.23249
YHR027C	Kwal23.5556
YER125W	Kwal47.17302
YBL023C	Kwal14.2090
YFR031C	Kwal55.20421
YCR057C	Kwal23.6240
YGL120C	Kwal14.1724
YOR109W	Kwal26.8439
YIL143C	Kwal55.19737
YMR129W	Kwal47.17800
YLR304C	Kwal26.7431
YGL201C	Kwal47.18966
YHL030W	Kwal55.20598
YGL167C	Kwal14.1498
YER171W	Kwal56.23490
YPR019W	Kwal14.2175
YPL167C	Kwal26.8865
YOR330C	Kwal26.7044
YPL231W	Kwal23.4862
YLR129W	Kwal56.23920
YOL090W	Kwal56.22613
YGL006W	Kwal47.17547
YJL200C	Kwal33.13604
YIL075C	Kwal23.5956
YML075C	Kwal47.16872
YDL031W	Kwal56.22804
YBR235W	Kwal14.1663
YCR042C	Kwal33.13360
YKL165C	Kwal33.13856
YOR168W	Kwal56.22559
YMR304W	Kwal26.9598
YGR270W	Kwal23.4253
YDR430C	Kwal47.18577
YCR011C	Kwal0.327
YFL008W	Kwal23.5043
YPR181C	Kwal23.5361
YJR033C	Kwal34.16089
YER069W	Kwal23.5867
YDR238C	Kwal27.11707
YDL195W	Kwal56.24478
YIL109C	Kwal23.4925
YLR347C	Kwal14.1394
YGR047C	Kwal33.13428
YBR038W	Kwal23.5184
YNL287W	Kwal23.5206
YER091C	Kwal27.10898
YNL250W	Kwal33.13526
YOR048C	Kwal55.21625
YFR009W	Kwal34.16240
YLR409C	Kwal23.4118
YAR042W	Kwal27.9752
YGL238W	Kwal47.19247
YEL032W	Kwal27.10174
YIL078W	Kwal23.5978
YLR389C	Kwal23.4237
YFR030W	Kwal55.20425
YCL054W	Kwal33.13054
YIL147C	Kwal55.19707
YGL140C	Kwal33.13439
YDL190C	Kwal56.24442
YOR124C	Kwal55.21393
YHR074W	Kwal34.15956
YKR009C	Kwal26.7950
YJL080C	Kwal14.2397
YJL074C	Kwal14.2435
YMR049C	Kwal33.14971
YMR186W	Kwal56.24289
YPL240C	Kwal56.24289
YJL095W	Kwal26.7355
YPL125W	Kwal26.8595
YPR026W	Kwal27.10623
YNL297C	Kwal23.5281
YBR080C	Kwal27.12376
YJL212C	Kwal26.7996
YNL267W	Kwal33.13413
YMR012W	Kwal26.8161
YOL098C	Kwal56.22688
YLR069C	Kwal14.1090
YBL104C	Kwal27.10591
YGR100W	Kwal55.20508
YBR097W	Kwal27.12562
YHR164C	Kwal56.24725
YLL034C	Kwal55.20644
YKL104C	Kwal26.7775
YGL026C	Kwal47.17400
YLR153C	Kwal27.11373
YAL023C	Kwal26.7105
YDR258C	Kwal55.19939
YGL009C	Kwal47.17469
YBR114W	Kwal23.3660
YJR140C	Kwal47.16725
YGL094C	Kwal27.11124
YDR074W	Kwal14.1981
YOL145C	Kwal55.22152
YAL017W	Kwal26.7154
YKR001C	Kwal26.7924
YGL245W	Kwal47.19272
YBR202W	Kwal27.12002
YLL024C	Kwal14.2130
YAL005C	Kwal14.2130
YGR264C	Kwal23.4291
YOR270C	Kwal26.8959
YMR288W	Kwal23.4310
YJR132W	Kwal47.16660
YFL033C	Kwal14.1159
YMR076C	Kwal26.8061
YDR128W	Kwal56.23685
YOL006C	Kwal56.22484
YNL023C	Kwal27.11518
YJL034W	Kwal23.2889
YOR211C	Kwal26.8613
YLR032W	Kwal47.17771
YBR121C	Kwal23.3922
YJL033W	Kwal23.2883
YAL019W	Kwal26.7123
YDL240W	Kwal56.24822
YJL012C	Kwal33.15385
YLR277C	Kwal56.23294
YPL106C	Kwal27.12262
YPL093W	Kwal27.12182
YIL002C	Kwal55.20890
YKL010C	Kwal26.7869
YGL022W	Kwal47.17426
YDR234W	Kwal27.11676
YNL192W	Kwal23.4640
YML035C	Kwal47.18368
YMR266W	Kwal27.10376
YMR089C	Kwal26.7749
YLR222C	Kwal27.11585
YCL030C	Kwal33.13182
YDR001C	Kwal27.10991
YBR001C	Kwal27.10991
YGR125W	Kwal55.21201
YDR060W	Kwal27.12406
YMR261C	Kwal27.10393
YBL007C	Kwal47.17481
YKL209C	Kwal33.15561
YOL084W	Kwal56.23183
YFR015C	Kwal0.99
YLR258W	Kwal0.99
YPR074C	Kwal23.3955
YNL313C	Kwal55.22039
YMR054W	Kwal33.14951
YDL229W	Kwal23.4548
YNL209W	Kwal23.4548
YBL075C	Kwal27.10817
YER103W	Kwal27.10817
YLR189C	Kwal33.13324
YER176W	Kwal56.23511
YLR274W	Kwal56.23282
YDR443C	Kwal47.18487
YHR072W	Kwal34.15979
YBR017C	Kwal27.9786
YCR032W	Kwal33.13665
YMR001C	Kwal56.22476
YNL325C	Kwal55.22116
YPR194C	Kwal55.19561
YKL148C	Kwal23.5461
YJL045W	Kwal23.5461
YPL086C	Kwal27.12148
YNL021W	Kwal27.11537
YDL095W	Kwal23.3623
YMR302C	Kwal26.9607
YOR217W	Kwal26.8639
YER093C	Kwal27.10886
YPR112C	Kwal23.3985
YBL106C	Kwal27.10573
YPL147W	Kwal26.8730
YKR095W	Kwal55.19697
YLR241W	Kwal23.3249
YHR020W	Kwal0.379
YPL009C	Kwal23.5072
YPL040C	Kwal27.11827
YOR160W	Kwal47.18763
YDR037W	Kwal27.10541
YMR190C	Kwal56.24359
YGR145W	Kwal14.2258
YER036C	Kwal47.19116
YMR120C	Kwal47.17726
YMR247C	Kwal27.12327
YGR245C	Kwal56.24691
YDL060W	Kwal23.4243
YPL022W	Kwal27.11756
YLR397C	Kwal23.4194
YMR125W	Kwal47.17762
YLL001W	Kwal33.15200
YGL234W	Kwal47.19231
YLR382C	Kwal26.9374
YJR091C	Kwal33.14395
YPR021C	Kwal47.17321
YCR081W	Kwal23.6394
YBR198C	Kwal27.12053
YJR143C	Kwal47.16734
YMR189W	Kwal56.24338
YJR090C	Kwal33.14400
YGR098C	Kwal55.20535
YDL231C	Kwal23.4532
YDR325W	Kwal55.20225
YLR071C	Kwal14.1076
YDL112W	Kwal23.3442
YPL207W	Kwal56.24084
YKR096W	Kwal55.19678
YGR274C	Kwal26.9460
YGL137W	Kwal56.24163
YHR120W	Kwal33.14738
YGL163C	Kwal14.1537
YFL053W	Kwal33.15260
YGR199W	Kwal33.15471
YPR145W	Kwal55.21187
YGR124W	Kwal55.21187
YNR067C	Kwal27.10482
YML103C	Kwal27.10365
YNR011C	Kwal23.6117
YMR108W	Kwal26.7582
YHR205W	Kwal47.16761
YJR016C	Kwal33.15482
YDR211W	Kwal23.3137
YGL099W	Kwal14.1591
YLR247C	Kwal14.1287
YKL064W	Kwal26.8363
YFL004W	Kwal23.5060
YNL247W	Kwal33.13539
YNL104C	Kwal26.8433
YOR108W	Kwal26.8433
YHL016C	Kwal26.8136
YOL034W	Kwal26.7204
YHR028C	Kwal23.5567
YDR212W	Kwal23.3129
YNL059C	Kwal23.4848
YNL161W	Kwal33.14554
YNL298W	Kwal23.5290
YGR109W-B	Kwal26.8300	Kwal23.5250	Kwal56.22670
YIL082W-A	Kwal26.8300	Kwal23.5250	Kwal56.22670
YFL034W	Kwal14.1143
YBR196C	Kwal27.12065
YKL029C	Kwal26.7992
YLR092W	Kwal56.23759
YBR294W	Kwal56.23759
YLR044C	Kwal33.15540
YLR134W	Kwal33.15540
YPL183C	Kwal27.11126
YFR002W	Kwal23.5142
YLR383W	Kwal26.9380
YOR206W	Kwal26.8561
YCR037C	Kwal33.13618
YJL198W	Kwal33.13618
YMR301C	Kwal26.9480
YHR042W	Kwal23.5644
YBR229C	Kwal14.1751
YML081W	Kwal47.16621
YNR013C	Kwal23.6129
YML093W	Kwal27.9712
YLR259C	Kwal56.22536
YBL066C	Kwal27.10852
YAL021C	Kwal26.7112
YDR091C	Kwal56.23429
YDR159W	Kwal27.11281
YGL114W	Kwal14.1697
YGL205W	Kwal47.19009
YML091C	Kwal27.9739
YLR083C	Kwal56.23577
YDR107C	Kwal56.23577
YFR038W	Kwal47.18077
YIR006C	Kwal55.20976
YPL195W	Kwal56.23987
YLR289W	Kwal56.23346
YPL221W	Kwal56.24169
YGL139W	Kwal56.24169
YDL040C	Kwal56.22841
YIL128W	Kwal23.4773
YJL197W	Kwal33.13628
YMR217W	Kwal26.9069
YBR127C	Kwal23.3884
YJL014W	Kwal33.15379
YDR477W	Kwal47.18233
YBR296C	Kwal8.596
YDR172W	Kwal23.3378
YNL085W	Kwal23.3020
YLL008W	Kwal33.15165
YJR035W	Kwal34.16082
YGL131C	Kwal56.24115
YPR159W	Kwal47.18953
YGR143W	Kwal47.18953
YGR170W	Kwal33.15326
YBR079C	Kwal27.12369
YBL039C	Kwal55.19896
YER025W	Kwal55.21890
YNL061W	Kwal23.4841
YDL164C	Kwal56.24616
YOL057W	Kwal33.14220
YPL153C	Kwal26.8796
YGL180W	Kwal47.17252
YNL189W	Kwal23.4663
YJR064W	Kwal27.9961
YJL111W	Kwal27.12663
YLL029W	Kwal55.20694
YNL238W	Kwal56.24800
YLR060W	Kwal14.1151
YKR018C	Kwal14.2369
YJL082W	Kwal14.2369
YBL099W	Kwal27.10636
YJL008C	Kwal23.2864
YKL173W	Kwal33.13811
YKL078W	Kwal33.14872
YKR079C	Kwal55.21750
YPR122W	Kwal55.20464
YMR309C	Kwal26.9512
YOR191W	Kwal14.1868
YGL027C	Kwal47.17390
YIL068C	Kwal23.5898
YJL154C	Kwal33.13902
YPR156C	Kwal47.18919
YGR138C	Kwal47.18919
YKL126W	Kwal26.7635
YHR039C	Kwal23.5699
YKL034W	Kwal26.8099
YJL129C	Kwal33.14076
YKL135C	Kwal26.7565
YGR258C	Kwal23.4343
YGR233C	Kwal27.12751
YGR200C	Kwal33.15475
YAL048C	Kwal26.6810
YNL321W	Kwal55.22091
YLR401C	Kwal23.4168
YBL037W	Kwal27.12514
YHR079C	Kwal55.20221
YAL016W	Kwal26.7163
YDL149W	Kwal56.24548
YNL329C	Kwal55.22137
YDR034C	Kwal56.23058
YHR077C	Kwal55.20247
YMR105C	Kwal26.7628
YKL127W	Kwal26.7628
YER086W	Kwal33.14822
YOR014W	Kwal26.7226
YLR451W	Kwal55.21884
YIL125W	Kwal23.4789
YAL001C	Kwal47.17586
YAL053W	Kwal26.6799
YDR188W	Kwal23.3279
YKL035W	Kwal26.8105
YER165W	Kwal56.23486
YIL030C	Kwal55.20354
YPR135W	Kwal55.21133
YOR128C	Kwal55.21353
YIL091C	Kwal27.11503
YML049C	Kwal27.10039
YKR097W	Kwal55.19663
YNL183C	Kwal33.14434
YLR310C	Kwal14.2313
YPL126W	Kwal26.8604
YPL116W	Kwal26.8505
YDL141W	Kwal56.24500
YDR342C	Kwal55.20075
YDR343C	Kwal55.20075
YHR092C	Kwal55.20075
YBR281C	Kwal0.40
YBR073W	Kwal27.10513
YNR008W	Kwal23.6085
YPL137C	Kwal26.8687
YER015W	Kwal55.21042
YCR072C	Kwal23.6324
YIL108W	Kwal23.4933
YDR456W	Kwal47.18417
YDL143W	Kwal56.24506
YDR496C	Kwal56.22719
YJR121W	Kwal55.21868
YNR055C	Kwal33.15241
YDR062W	Kwal14.2048
YBR248C	Kwal14.1558
YHR037W	Kwal23.5714
YDR270W	Kwal55.21575
YKL205W	Kwal27.9929
YMR058W	Kwal33.14936
YHR170W	Kwal56.24766
YCR092C	Kwal23.6466
YKR039W	Kwal27.12681
YML069W	Kwal47.16954
YAL024C	Kwal26.7083
YKR024C	Kwal26.7302
YMR008C	Kwal56.22510
YNL221C	Kwal23.4452
YOR005C	Kwal56.22414
YGR065C	Kwal26.9264
YNL139C	Kwal33.14659
YLR103C	Kwal56.23671
YHR183W	Kwal23.4361
YGR256W	Kwal23.4361
YAL038W	Kwal26.6945
YGR103W	Kwal55.20498
YNL242W	Kwal56.24832
YJL101C	Kwal26.7324
YKL134C	Kwal26.7616
YBR041W	Kwal56.22936
YMR300C	Kwal26.9477
YOR243C	Kwal26.8767
YDR324C	Kwal55.20233
YNL268W	Kwal33.13411
YPR080W	Kwal23.3932
YBR118W	Kwal23.3932
YMR290C	Kwal23.4288
YOR361C	Kwal26.6824
YMR231W	Kwal55.20318
YLR276C	Kwal56.23291
YBL015W	Kwal17.2677
YNL117W	Kwal47.17909
YIR031C	Kwal47.17909
YDR256C	Kwal27.11847
YLR197W	Kwal56.24654
YGL125W	Kwal14.1773
YEL061C	Kwal56.22403
YIL142W	Kwal23.3025
YJL102W	Kwal26.7316
YPL023C	Kwal27.11758
YOR310C	Kwal34.15894
YHR007C	Kwal47.18323
YDR166C	Kwal27.11335
YJL087C	Kwal14.2343
YOR370C	Kwal26.6785
YBR126C	Kwal23.3898
YHL047C	Kwal23.2794	Kwal34.15711
YLR359W	Kwal47.18066
YNL045W	Kwal23.4967
YBR238C	Kwal14.1646
YJL042W	Kwal23.5488
YER049W	Kwal47.18145
YIR007W	Kwal55.21012
YOR027W	Kwal55.19935
YLR425W	Kwal47.17106
YPR088C	Kwal23.3859
YDR407C	Kwal47.18751
YGL252C	Kwal47.19309
YLR386W	Kwal26.9410
YPL029W	Kwal27.11790
YKL101W	Kwal26.7788
YDR180W	Kwal23.3327
YER043C	Kwal47.19180
YFR040W	Kwal47.19191
YIL155C	Kwal55.19649
YOR067C	Kwal55.21742
YGL233W	Kwal47.19214
YMR011W	Kwal14.854
YFL011W	Kwal14.854
YNL257C	Kwal33.13486
YLR357W	Kwal47.18059
YDL148C	Kwal56.24543
YKR089C	Kwal55.21843
YLR096W	Kwal56.23717
YDR122W	Kwal56.23717
YLR058C	Kwal14.1181
YIL047C	Kwal23.5785
YML123C	Kwal33.14268
YJL092W	Kwal26.7380
YNL172W	Kwal33.14481
YDR497C	Kwal56.22724
YOL103W	Kwal56.22724
YLR004C	Kwal33.15276
YPL043W	Kwal27.11832
YDR109C	Kwal56.23607
YOR356W	Kwal26.6868
YOL138C	Kwal55.22076
YPL270W	Kwal56.22329
YBR142W	Kwal56.23164
YOR165W	Kwal56.22584
YJL010C	Kwal23.2861
YHR064C	Kwal33.14336
YNL273W	Kwal33.13376
YOL130W	Kwal55.22012
YFL050C	Kwal55.22012
YAL041W	Kwal26.6865
YNL256W	Kwal33.13503
YGL151W	Kwal27.11401
YDL160C	Kwal56.24588
YLR196W	Kwal56.24661
YHR158C	Kwal14.1019
YIL107C	Kwal23.4943
YGR175C	Kwal33.15045
YLR378C	Kwal26.9345
YOR374W	Kwal26.6752
YPR033C	Kwal27.10565
YER065C	Kwal23.5845
YKR002W	Kwal26.7931
YIL156W	Kwal55.19645
YKR086W	Kwal55.21805
YGL197W	Kwal55.20756
YER132C	Kwal55.20756
YBR237W	Kwal14.1653
YKL188C	Kwal23.4045
YAL067C	Kwal56.24353
YDR023W	Kwal56.22978
YLR188W	Kwal33.13308
YNR047W	Kwal23.6458
YOR161C	Kwal47.18768
YBR222C	Kwal14.1785
YER082C	Kwal23.5962
YOR336W	Kwal26.7017
YBR179C	Kwal27.12192
YGL236C	Kwal47.19236
YGR055W	Kwal47.18050
YNL330C	Kwal55.22142
YGR092W	Kwal23.3992
YPR111W	Kwal23.3992
YER073W	Kwal23.5911
YGL012W	Kwal47.17499
YPL274W	Kwal56.22951
YLL061W	Kwal56.22951
YML042W	Kwal47.18734
YGR019W	Kwal14.2234
YIL046W	Kwal23.5769
YGR191W	Kwal33.15407
YFL025C	Kwal47.18036
YLR362W	Kwal55.20326
YLR084C	Kwal56.23589
YPL265W	Kwal33.15545
YDR189W	Kwal23.3275
YLR223C	Kwal27.11573
YDR081C	Kwal14.1921
YIR023W	Kwal14.931
YFL055W	Kwal26.9612
YLR237W	Kwal23.3203
YOR192C	Kwal23.3203
YOR071C	Kwal23.3203
YNR001C	Kwal0.299
YML111W	Kwal27.10298
YMR275C	Kwal27.10298
YCR084C	Kwal23.6429
YER114C	Kwal27.10733
YMR259C	Kwal27.10404
YDL178W	Kwal23.5989
YLR234W	Kwal23.3190
YML065W	Kwal47.16977
YPL235W	Kwal56.24270
YGR266W	Kwal23.4280
YBL008W	Kwal47.17465
YGR088W	Kwal47.17193
YKL212W	Kwal33.15585
YJR045C	Kwal33.14307
YEL030W	Kwal33.14307
YGL016W	Kwal47.17457
YJR040W	Kwal34.16043
YNL082W	Kwal23.3049
YGL078C	Kwal56.24005
YPR137W	Kwal55.21144
YDL117W	Kwal23.3416
YFL041W	Kwal14.1085
YGR246C	Kwal56.24681
YEL065W	Kwal23.5241
YJR010W	Kwal33.15434
YOL023W	Kwal34.16232
YDR232W	Kwal27.11664
YHR119W	Kwal33.14745
YMR131C	Kwal47.17827
YLR352W	Kwal14.1420
YDL194W	Kwal56.24469
YDR190C	Kwal23.3268
YPR097W	Kwal23.3773
YNL142W	Kwal33.14573
YOR038C	Kwal55.21566
YLR175W	Kwal0.204
YOR087W	Kwal23.2981
YLR067C	Kwal14.1097
YHL040C	Kwal56.22298
YBR112C	Kwal23.3670
YML086C	Kwal33.14263
YOR348C	Kwal26.6940
YOR117W	Kwal55.21453
YKL092C	Kwal26.7830
YER136W	Kwal14.2064
YFL018C	Kwal47.17972
YKL014C	Kwal14.921
YJR065C	Kwal27.9958
YLR166C	Kwal23.3315
YDR326C	Kwal55.20214
YNR033W	Kwal23.6339
YFL022C	Kwal47.17998
YHR065C	Kwal33.14325
YIL067C	Kwal23.5892
YOR002W	Kwal56.22437
YMR287C	Kwal27.10213
YDR080W	Kwal14.1924
YDR536W	Kwal33.14911
YML099C	Kwal27.9688
YCL017C	Kwal0.227
YKL015W	Kwal14.915
YLR336C	Kwal14.1314
YBR058C	Kwal56.23084
YNL201C	Kwal23.4575
YCL014W	Kwal0.237
YJL094C	Kwal14.754
YBR043C	Kwal56.22949
YDR359C	Kwal55.21496
YDL131W	Kwal56.24401
YLL011W	Kwal33.15136
YDR213W	Kwal23.3122
YMR280C	Kwal27.10232
YBR132C	Kwal23.3847
YDL122W	Kwal27.11444
YGR188C	Kwal33.15381
YGL241W	Kwal47.19258
YNL236W	Kwal56.24785
YHL007C	Kwal26.7861
YLR138W	Kwal27.11293
YGL144C	Kwal23.3464
YDL056W	Kwal26.9359
YER090W	Kwal27.10908
YJL141C	Kwal33.13984
YIL074C	Kwal23.5953
YER081W	Kwal23.5953
YBR170C	Kwal27.12255
YEL063C	Kwal33.13401
YMR313C	Kwal26.9488
YGL194C	Kwal55.20790
YDR150W	Kwal27.11232
YLR303W	Kwal26.7437
YOR254C	Kwal26.8879
YML057W	Kwal47.17070
YBR143C	Kwal56.23171
YMR165C	Kwal23.3532
YCL025C	Kwal33.13204
YDR508C	Kwal33.13204
YGR054W	Kwal14.1263
YHR194W	Kwal47.16655
YKL213C	Kwal33.15591
YOL066C	Kwal56.22836
YPL262W	Kwal56.22362
YGR162W	Kwal26.7462
YGL049C	Kwal26.7462
YHR073W	Kwal34.15967
YNL154C	Kwal33.14596
YPR055W	Kwal27.12567
YLR144C	Kwal27.11320
YMR297W	Kwal26.9455
YGR123C	Kwal55.21175
YNL121C	Kwal33.14767
YCR077C	Kwal23.6358
YOR219C	Kwal26.8646
YFL002C	Kwal23.5125
YHR030C	Kwal23.5576
YGR155W	Kwal26.7518
YML016C	Kwal47.18536
YBR133C	Kwal23.3833
YDR120C	Kwal56.23747
YNL127W	Kwal33.14723
YGL133W	Kwal56.24134
YER052C	Kwal47.18163
YFL047W	Kwal27.12766
YKL057C	Kwal26.8270
YGR134W	Kwal47.18886
YDR507C	Kwal33.13225
YCL024W	Kwal33.13225
YKL145W	Kwal23.2849
YJR130C	Kwal47.16644
YOR378W	Kwal23.6547
YPL104W	Kwal27.12235
YBR008C	Kwal23.4803	Kwal55.19590
YGL186C	Kwal47.17216
YMR277W	Kwal27.10263
YPR048W	Kwal27.12528
YGL253W	Kwal47.19321
YFR053C	Kwal47.19321
YGL084C	Kwal27.11189
YMR167W	Kwal23.3518
YKL197C	Kwal27.10012
YPR029C	Kwal27.10617
YOR375C	Kwal26.6727
YAL062W	Kwal26.6727
YOR187W	Kwal14.1904
YDR027C	Kwal56.23014
YGL216W	Kwal47.19093
YKR056W	Kwal33.14009
YHR174W	Kwal23.4381
YGR254W	Kwal23.4381
YDR311W	Kwal33.14330
YKL125W	Kwal26.7643
YDR365C	Kwal55.21444
YER169W	Kwal56.23453
YPL084W	Kwal27.12122
YKL033W	Kwal26.8073
YNL241C	Kwal56.24815
YBL042C	Kwal26.9351
YER080W	Kwal23.5948
YGR211W	Kwal27.9900
YPL169C	Kwal26.8883
YPR138C	Kwal55.21150
YGR121C	Kwal55.21150
YMR250W	Kwal27.12347
YLR115W	Kwal56.23866
YEL055C	Kwal56.22334
YIL038C	Kwal47.18114
YMR145C	Kwal34.15827
YPL091W	Kwal51.19428
YKL022C	Kwal14.874
YLR113W	Kwal56.23841
YGL048C	Kwal26.7474
YLR163C	Kwal23.3345
YMR307W	Kwal26.9569
YHR082C	Kwal55.20189
YPL061W	Kwal27.11976
YOR141C	Kwal55.21250
YDR046C	Kwal27.10538
YBR068C	Kwal27.10538
YPR175W	Kwal23.5347
YFR044C	Kwal47.19220
YMR061W	Kwal33.14920
YFR028C	Kwal0.394
YNL216W	Kwal23.4491
YGR210C	Kwal33.15557
YMR278W	Kwal27.10258
YHR098C	Kwal55.20042
YLL019C	Kwal47.17345
YOR273C	Kwal26.8985
YDR006C	Kwal27.10958
YCL040W	Kwal33.13143
YLL058W	Kwal14.791
YNL083W	Kwal23.3042
YLL028W	Kwal55.20686
YPL204W	Kwal56.24064
YNL101W	Kwal26.8401
YMR224C	Kwal26.9141
YOL060C	Kwal33.14194
YGR083C	Kwal23.3762
YPL008W	Kwal23.5103
YFL054C	Kwal33.15269
YNR050C	Kwal23.6494
YOR259C	Kwal26.8912
YMR185W	Kwal56.24286
YML054C	Kwal14.807
YJL204C	Kwal33.13585
YML120C	Kwal33.14300
YDR448W	Kwal47.18470
YBR263W	Kwal14.2483
YLR355C	Kwal14.1472
YLR399C	Kwal23.4179
YOR063W	Kwal55.21720
YGL003C	Kwal47.17567
YER008C	Kwal55.20943
YOL058W	Kwal33.14217
YGL097W	Kwal14.1563
YNL212W	Kwal23.4520
YDR520C	Kwal33.13118
YKL045W	Kwal26.8206
YPL085W	Kwal27.12129
YOL097C	Kwal56.22658
YOR175C	Kwal56.23243
YMR092C	Kwal26.7738
YMR093W	Kwal26.7736
YGR097W	Kwal55.20547
YOL020W	Kwal34.16254
YIL130W	Kwal23.4754
YDL174C	Kwal33.14843
YNL112W	Kwal26.8470
YPR105C	Kwal26.7264
YBR094W	Kwal27.12547
YER047C	Kwal47.18123
YDR108W	Kwal56.23583
YJR001W	Kwal33.15212
YPR173C	Kwal23.5338
YDL080C	Kwal47.17878
YBR006W	Kwal56.23106
YJR152W	Kwal47.17169
YFR048W	Kwal47.19268
YDR292C	Kwal23.5684
YJL069C	Kwal0.49
YFL039C	Kwal14.1109
YER006W	Kwal55.20924
YHR102W	Kwal55.21545
YIL137C	Kwal23.3067
YJL060W	Kwal14.2574
YJL084C	Kwal14.2352
YKL174C	Kwal33.13806
YHR108W	Kwal55.21510
YFL009W	Kwal23.5035
YJL062W	Kwal14.2587
YKL181W	Kwal23.4106
YNL065W	Kwal23.4824
YDR104C	Kwal56.23530
YOR244W	Kwal26.8779
YBR003W	Kwal27.10980
YHR018C	Kwal27.12782
YLR005W	Kwal33.15246
YLR299W	Kwal14.1900
YJR126C	Kwal47.16607
YOR323C	Kwal26.7067
YEL036C	Kwal27.10157
YBL047C	Kwal55.19808
YNL277W	Kwal33.13317
YDL007W	Kwal27.11032
YLL018C	Kwal14.2303
YPR089W	Kwal23.3840
YER056C	Kwal23.5819	Kwal34.15730
YER060W-A	Kwal23.5819	Kwal34.15730
YER060W	Kwal23.5819	Kwal34.15730
YPL141C	Kwal26.8709
YJL085W	Kwal14.2348
YBR015C	Kwal56.23117
YMR176W	Kwal56.24206
YJL029C	Kwal23.2870
YJR005W	Kwal33.15283
YPR003C	Kwal27.11039
YPL263C	Kwal56.22350
YGR261C	Kwal23.4306
YDR452W	Kwal47.18442
YGR186W	Kwal33.15101
YPR104C	Kwal26.7268
YJL128C	Kwal33.14081
YOL100W	Kwal56.22693
YKR059W	Kwal33.14000
YJL138C	Kwal33.14000
YIL140W	Kwal23.3031
YHR178W	Kwal23.4370
YMR170C	Kwal23.3507
YMR169C	Kwal23.3507
YGL095C	Kwal27.11113
YDR390C	Kwal55.21278
YMR216C	Kwal26.9032
YKR082W	Kwal55.21771
YPL030W	Kwal27.11794
YDR502C	Kwal33.13256
YLR180W	Kwal33.13256
YBR025C	Kwal23.5201
YKL017C	Kwal14.909
YDR101C	Kwal56.23557
YHR171W	Kwal56.24769
YGL112C	Kwal14.1679
YGL116W	Kwal14.1710
YJL070C	Kwal14.2476
YCR012W	Kwal34.16211
YAL036C	Kwal26.6969
YGR252W	Kwal56.24776
YPL042C	Kwal27.11830
YER178W	Kwal56.23550
YPR035W	Kwal23.4703
YPL150W	Kwal26.8751
YOR299W	Kwal55.20268
YMR237W	Kwal55.20268
YHR050W	Kwal23.5609
YNL218W	Kwal23.4480
YDL153C	Kwal56.24556
YLR117C	Kwal56.23875
YPL222W	Kwal56.24178
YDR129C	Kwal56.23678
YHR169W	Kwal56.24760
YHR032W	Kwal23.5586
YKL046C	Kwal26.8225
YMR218C	Kwal26.9078
YPL214C	Kwal56.24127
YLR174W	Kwal0.191
YHR166C	Kwal56.24750
YLR088W	Kwal56.23804
YNL064C	Kwal23.4830
YGL202W	Kwal47.18982
YHR204W	Kwal47.16751
YNL280C	Kwal56.22740
YOR092W	Kwal23.2959
YNL095C	Kwal23.2959
YBR123C	Kwal23.3911
YPL259C	Kwal55.20843
YDR208W	Kwal23.3146
YDR294C	Kwal23.5725
YDR160W	Kwal53.19461
YDR105C	Kwal56.23564
YKL211C	Kwal33.15581
YGL130W	Kwal56.24113
YOR272W	Kwal26.8975
YLR203C	Kwal56.24631
YDL116W	Kwal23.3426
YLR300W	Kwal14.1874
YOR267C	Kwal26.8941
YLR034C	Kwal47.17792
YOR119C	Kwal55.21433
YBR247C	Kwal14.1578
YOR337W	Kwal26.7014
YIR033W	Kwal14.889
YBR055C	Kwal56.23065
YGL244W	Kwal47.19265
YHR114W	Kwal47.17894
YJL026W	Kwal33.15007
YPL016W	Kwal27.11747
YMR062C	Kwal33.14915
YDL210W	Kwal23.4458	Kwal0.16
YDR164C	Kwal27.11316
YIL103W	Kwal23.4980
YDR333C	Kwal55.20164
YPL184C	Kwal27.11158
YOL124C	Kwal55.21967
YGR285C	Kwal26.9495
YGR194C	Kwal33.15438
YPL260W	Kwal55.20832
YDL134C	Kwal56.24430
YDL188C	Kwal56.24430
YBR220C	Kwal14.1793
YBL035C	Kwal27.12506
YKR067W	Kwal55.21649
YDL234C	Kwal23.4498
YDR017C	Kwal56.22923
YDL147W	Kwal56.24540
YMR238W	Kwal55.20266
YKL073W	Kwal33.14948
YDR176W	Kwal23.3350
YPR049C	Kwal27.12530
YDL055C	Kwal26.9355
YBR139W	Kwal56.23131
YMR285C	Kwal27.10204
YKR028W	Kwal26.7346
YJL098W	Kwal26.7346
YBL020W	Kwal14.2114
YBL097W	Kwal27.10652
YCR028C	Kwal33.13713
YLR055C	Kwal14.1235
YNL308C	Kwal55.22008
YCR017C	Kwal34.16186
YEL060C	Kwal56.22387
YMR212C	Kwal26.9009
YOR241W	Kwal26.8759
YLR089C	Kwal56.23791
YOL122C	Kwal55.21955
YAR050W	Kwal5.482	Kwal55.22201
YAL063C	Kwal5.482	Kwal55.22201
YHR211W	Kwal5.482	Kwal55.22201
YDL077C	Kwal23.4124
YER129W	Kwal47.17263
YER078C	Kwal23.5937
YGR173W	Kwal33.15312
YJR042W	Kwal34.16033
YPR190C	Kwal23.5415
YKL146W	Kwal23.2839
YMR047C	Kwal33.14989
YKR069W	Kwal55.21660
YDR375C	Kwal55.21381
YJL156C	Kwal33.13893
YNL115C	Kwal47.17897
YCR030C	Kwal33.13698
YML126C	Kwal27.9745
YCR098C	Kwal23.6575
YGL148W	Kwal23.3413
YPR072W	Kwal23.3962
YPL045W	Kwal27.11839
YBR021W	Kwal47.18708
YIR028W	Kwal47.18708
YKR038C	Kwal27.12674
YPL115C	Kwal26.8494
YPR161C	Kwal55.21900
YPL212C	Kwal56.24105
YIL105C	Kwal23.4958
YNL317W	Kwal55.22067
YDR332W	Kwal55.20185
YJL172W	Kwal33.13758
YGL227W	Kwal47.19173
YPL268W	Kwal56.22323
YDL001W	Kwal27.11001
YBR092C	Kwal23.5447
YBR093C	Kwal23.5447
YAR071W	Kwal23.5447
YHR215W	Kwal23.5447
YMR296C	Kwal26.9448
YBR166C	Kwal27.12281
YHR024C	Kwal23.5543
YEL042W	Kwal27.10136
YBR029C	Kwal56.22793
YHR068W	Kwal34.16010
YNL207W	Kwal23.4563
YDL156W	Kwal56.24577
YLL004W	Kwal33.15178
YOR346W	Kwal26.6948
YPL242C	Kwal56.24295
YNL138W	Kwal33.14671
YGL059W	Kwal14.1825
YNL299W	Kwal23.5298
YDL168W	Kwal56.24642
YML070W	Kwal47.16950
YOR001W	Kwal56.22447
YHR001W	Kwal26.7937
YKR003W	Kwal26.7937
YHR188C	Kwal23.4318
YLR014C	Kwal23.2905
YLR039C	Kwal47.17819
YMR319C	Kwal33.15607
YML008C	Kwal47.18622
YLR195C	Kwal56.24663
YPL063W	Kwal27.11990
YBR227C	Kwal14.1761
YGL141W	Kwal23.3481
YBR031W	Kwal27.12693
YDR012W	Kwal27.12693
YDL103C	Kwal23.3552
YFR006W	Kwal23.5157
YDL132W	Kwal56.24404
YOL061W	Kwal33.14186
YDL066W	Kwal23.4210
YER003C	Kwal55.20906
YIL159W	Kwal55.19620
YML130C	Kwal27.9697
YNL022C	Kwal27.11532
YOL087C	Kwal56.23207
YNL071W	Kwal23.4725
YER162C	Kwal56.23417
YHR111W	Kwal55.21481
YPR047W	Kwal27.12524
YKL155C	Kwal23.5519
YML116W	Kwal27.10245
YOR070C	Kwal55.21757
YFR037C	Kwal47.18073
YJR131W	Kwal47.16648
YKL220C	Kwal23.6559	Kwal47.16603	Kwal14.747
YNR060W	Kwal23.6559	Kwal47.16603	Kwal14.747
YOR381W	Kwal23.6559	Kwal47.16603	Kwal14.747
YBR243C	Kwal14.1615
YDL029W	Kwal33.14177
YER145C	Kwal27.11066
YKL103C	Kwal26.7783
YMR078C	Kwal26.7842
YHR019C	Kwal0.375
YBR180W	Kwal27.12173
YDR481C	Kwal27.11868
YGL086W	Kwal27.11183
YDR419W	Kwal47.18678
YKL179C	Kwal33.13739
YER087W	Kwal33.14819
YDR449C	Kwal47.18464
YGR171C	Kwal33.15315
YLR143W	Kwal27.11310
YBL061C	Kwal27.10865
YIL022W	Kwal55.20368
YPL203W	Kwal56.24059
YLR244C	Kwal23.3283
YDR035W	Kwal56.23079
YJL155C	Kwal33.13899
YHR005C	Kwal14.969
YEL046C	Kwal27.10084
YDR388W	Kwal55.21287
YJR117W	Kwal55.19761
YLR369W	Kwal26.9278
YDL097C	Kwal23.3618
YPR179C	Kwal23.5356
YOR046C	Kwal55.21609
YJL081C	Kwal14.2377
YIL095W	Kwal27.11542
YDL225W	Kwal23.4588
YER095W	Kwal27.10870
YNR012W	Kwal23.6125
YHR202W	Kwal47.16743
YPR144C	Kwal55.21179
YBL101C	Kwal27.10604
YDR049W	Kwal27.10509
YDR300C	Kwal47.18187
YDR403W	Kwal47.18796
YDL047W	Kwal56.22887
YMR088C	Kwal26.7755
YER005W	Kwal55.20915
YPL154C	Kwal26.8802
YHR066W	Kwal33.14320
YDR312W	Kwal33.14320
YCL018W	Kwal0.225
YBR286W	Kwal14.2457
YDL101C	Kwal23.3590
YHL023C	Kwal55.20729
YNL251C	Kwal33.13522
YPR041W	Kwal33.14412
YLR187W	Kwal33.13296
YLR114C	Kwal56.23856
YOL140W	Kwal55.22099
YDL244W	Kwal33.15310
YFL058W	Kwal33.15310
YNL332W	Kwal33.15310
YJR156C	Kwal33.15310
YBR283C	Kwal0.57
YOL030W	Kwal55.20820
YFL037W	Kwal14.1119
YDL028C	Kwal33.14167
YBL080C	Kwal27.10794
YLR047C	Kwal27.9892
YJR072C	Kwal27.9914
YFR010W	Kwal34.16268
YDL042C	Kwal56.22853
YNL041C	Kwal23.4982
YJR098C	Kwal33.13534
YHR107C	Kwal55.21524
YER068W	Kwal23.5859
YDR047W	Kwal27.10507
YOL086C	Kwal56.23198
YMR303C	Kwal56.23198
YCR068W	Kwal23.6298
YIR034C	Kwal14.880
YDR444W	Kwal47.18482
YIR008C	Kwal55.21018
YML080W	Kwal47.16616
YLR319C	Kwal47.17617
YOR127W	Kwal55.21368
YKL080W	Kwal14.1006
YLR027C	Kwal26.7528
YHR190W	Kwal33.14284
YLR149C	Kwal27.11352
YPL249C	Kwal56.24375
YDR158W	Kwal27.11274
YBL091C	Kwal27.10694
YGL203C	Kwal47.18993
YNL307C	Kwal55.22001
YOR136W	Kwal55.21273
YPL190C	Kwal56.23945
YER111C	Kwal27.10756
YML127W	Kwal27.9736
YNR019W	Kwal23.6208
YNR056C	Kwal55.19602
YHR179W	Kwal47.16561
YPL171C	Kwal47.16561
YJL149W	Kwal33.13930
YIL121W	Kwal23.4814
YIL120W	Kwal23.4814
YIL104C	Kwal23.4975
YKL124W	Kwal26.7665
YGR227W	Kwal27.12734
YNL219C	Kwal23.4476
YOL119C	Kwal27.12804
YER141W	Kwal14.2027
YHR208W	Kwal47.16781
YOR380W	Kwal23.6537
YNL186W	Kwal33.14430
YNL311C	Kwal55.22028
YBR059C	Kwal27.10945
YDR117C	Kwal56.23771
YJR076C	Kwal33.15576
YIL144W	Kwal55.19733
YHR103W	Kwal55.21540
YDR061W	Kwal14.2052
YFR021W	Kwal0.356
YGL184C	Kwal47.17221
YNL293W	Kwal23.5268
YPL028W	Kwal27.11783
YOL078W	Kwal56.23134
YFR029W	Kwal0.82
YIL112W	Kwal23.4914
YGR178C	Kwal33.15028
YLR182W	Kwal33.13259
YIL035C	Kwal47.18098
YGL064C	Kwal56.24094
YPL074W	Kwal27.12039
YOR061W	Kwal55.21709
YBR221C	Kwal14.1789
YGL142C	Kwal23.3478
YKL060C	Kwal26.8253
YKL166C	Kwal33.13846
YPR108W	Kwal47.17198
YLR240W	Kwal23.3244
YOR099W	Kwal23.2915
YER021W	Kwal55.21848
YGR289C	Kwal27.11079
YBR298C	Kwal27.11079
YJR160C	Kwal27.11079
YDL247W	Kwal27.11079
YPL176C	Kwal26.8893
YOR256C	Kwal26.8893
YEL047C	Kwal27.10088
YGL092W	Kwal27.11138
YMR272C	Kwal27.10332
YOR209C	Kwal26.8602
YGR040W	Kwal14.1416
YLR253W	Kwal0.147
YKL113C	Kwal26.7687
YGR255C	Kwal33.13499
YDR398W	Kwal47.18825
YMR203W	Kwal23.6099
YDL035C	Kwal56.22825
YNL062C	Kwal23.4838
YKL194C	Kwal47.17132
YOL027C	Kwal55.21009
YNL137C	Kwal33.14675
YOR303W	Kwal34.15937
YDR028C	Kwal56.23018
YJR036C	Kwal34.16064
YPR031W	Kwal27.10595
YBR236C	Kwal14.1659
YKR017C	Kwal14.2375
YGR286C	Kwal33.13972
YIL039W	Kwal47.18130
YKL184W	Kwal23.4076
YMR015C	Kwal26.8172
YNR006W	Kwal23.6073
YOR176W	Kwal56.23247
YDL113C	Kwal23.3438
YDR194C	Kwal23.3235
YHR009C	Kwal47.18304
YOL010W	Kwal56.22502
YNL237W	Kwal56.24793
YLR438W	Kwal47.17051	Kwal33.15618
YLR260W	Kwal56.22550
YOR171C	Kwal56.22550
YLR309C	Kwal14.2326
YLR148W	Kwal27.11341
YOL033W	Kwal26.7202
YPR119W	Kwal55.20479
YPL145C	Kwal26.8724
YOR237W	Kwal26.8724
YBR074W	Kwal27.10500
YGR089W	Kwal23.4010
YOR196C	Kwal26.8498
YGR244C	Kwal56.24695
YPL179W	Kwal27.11100
YDL100C	Kwal23.3603
YGR141W	Kwal47.18937
YIL090W	Kwal27.11500
YEL050C	Kwal47.18697
YPL188W	Kwal27.11178
YLR085C	Kwal56.23832
YOR184W	Kwal56.23341
YBR110W	Kwal23.3727
YAL002W	Kwal47.17599
YKL027W	Kwal26.7976
YGL083W	Kwal56.23939
YDR044W	Kwal27.10935
YCR033W	Kwal33.13646
YKL038W	Kwal26.8109
YGR005C	Kwal47.17647
YLR328W	Kwal47.17678
YGR010W	Kwal47.17678
YLR248W	Kwal0.155
YOR386W	Kwal14.2415
YPL050C	Kwal27.11864
YLR432W	Kwal47.17074
YHR216W	Kwal47.17074
YML056C	Kwal47.17074
YDR434W	Kwal47.18555
YMR083W	Kwal26.7799
YBR034C	Kwal27.12696
YDL084W	Kwal34.15835
YMR284W	Kwal27.10199
YKR105C	Kwal14.728
YCL069W	Kwal14.728
YHR025W	Kwal23.5549
YIL094C	Kwal27.11528
YNR038W	Kwal23.6387
YPL175W	Kwal26.8898
YLR447C	Kwal47.16911
YPL245W	Kwal56.24316
YEL020C	Kwal34.16116
YJL127C	Kwal33.14089
YNL248C	Kwal33.13532
YJR159W	Kwal55.19574	Kwal26.6684
YDL246C	Kwal55.19574	Kwal26.6684
YKL201C	Kwal27.9992
YJR061W	Kwal27.9992
YBR249C	Kwal14.1554
YDL022W	Kwal33.14208
YGR060W	Kwal26.9241
YDR316W	Kwal34.16006
YDR484W	Kwal56.22637
YOR262W	Kwal26.8927
YGL040C	Kwal26.7505
YOR181W	Kwal56.23328
YDL074C	Kwal23.4139
YMR221C	Kwal26.9098
YLR286C	Kwal56.23320
YEL052W	Kwal47.18662
YDR376W	Kwal55.21376
YGL211W	Kwal47.19072
YDL167C	Kwal56.24638
YHR197W	Kwal47.16679
YPL256C	Kwal23.6069
YMR199W	Kwal23.6069
YBR234C	Kwal14.1675
YHL011C	Kwal26.8084
YFL016C	Kwal47.17957
YDR148C	Kwal56.23934
YIL160C	Kwal55.19615
YKL039W	Kwal26.8139
YGL014W	Kwal47.17511
YER168C	Kwal56.23461
YGR192C	Kwal47.17049	Kwal56.23192	Kwal33.15428
YJR009C	Kwal47.17049	Kwal56.23192	Kwal33.15428
YJL052W	Kwal47.17049	Kwal56.23192	Kwal33.15428
YNR032W	Kwal23.6334
YER107C	Kwal27.10785
YLL013C	Kwal33.15113
YML104C	Kwal27.10345
YNR058W	Kwal55.19597
YHL003C	Kwal26.7886
YKL008C	Kwal26.7886
YLR231C	Kwal23.3171
YOR018W	Kwal0.360
YFR051C	Kwal47.19292
YGL256W	Kwal34.15741
YLR152C	Kwal27.11364
YNL169C	Kwal33.14493
YML020W	Kwal47.18512
YDR228C	Kwal27.11619
YLR024C	Kwal19.2714
YDR464W	Kwal47.18326
YNL227C	Kwal23.4420
YJL112W	Kwal27.12667
YJL187C	Kwal33.13681
YNL037C	Kwal23.5012
YJL125C	Kwal33.14099
YIL017C	Kwal55.20434
YLR206W	Kwal56.24610
YCL073C	Kwal14.722
YKR106W	Kwal14.722
YER157W	Kwal14.1928
YER019W	Kwal33.13332
YKL140W	Kwal26.7550
YJR052W	Kwal27.10077
YOL148C	Kwal55.22164
YIL123W	Kwal23.4800
YNL006W	Kwal0.212
YDR353W	Kwal55.21529
YMR223W	Kwal26.9151
YLR177W	Kwal33.13241
YPR118W	Kwal55.20487
YGL091C	Kwal27.11147
YOL016C	Kwal0.96
YPR110C	Kwal23.3998
YJL213W	Kwal23.6598	Kwal43.16494	Kwal35.16318	Kwal47.16599	Kwal48.19396	Kwal26.9643
YCR034W	Kwal33.13644
YPR198W	Kwal26.9616
YGL122C	Kwal14.1729
YER123W	Kwal47.17314
YML117W	Kwal27.10239
YGL077C	Kwal56.24009
YER151C	Kwal14.1957
YBR205W	Kwal27.11965
YER113C	Kwal27.10746
YER098W	Kwal27.10842
YBR028C	Kwal56.22788
YJL167W	Kwal33.13820
YLR020C	Kwal33.15131
YHR168W	Kwal56.24755
YLR214W	Kwal56.24511
YDR075W	Kwal14.1965
YCR053W	Kwal23.6233
YLR420W	Kwal47.17161
YDR168W	Kwal27.11349
YHR132C	Kwal33.14613
YEL053C	Kwal47.18669
YGR002C	Kwal47.17632
YAL042W	Kwal26.6861
YLL057C	Kwal33.13271
YLR001C	Kwal33.15203
YOL055C	Kwal33.14230
YPL258C	Kwal33.14230
YPR121W	Kwal33.14230
YBR200W	Kwal27.12027
YCL059C	Kwal33.13011
YDR402C	Kwal47.18804
YLR212C	Kwal56.24532
YOR118W	Kwal55.21437
YIR027C	Kwal27.9796
YDR387C	Kwal55.21289
YDR362C	Kwal55.21478
YPR036W	Kwal23.4696
YER099C	Kwal27.10839
YBL068W	Kwal27.10839
YHR031C	Kwal23.5583
YML088W	Kwal33.14248
YKL004W	Kwal26.7918
YKR061W	Kwal33.13993
YPL172C	Kwal26.8920
YPL228W	Kwal56.24238
YAL043C	Kwal26.6850
YAR003W	Kwal47.17572
YJL176C	Kwal33.13743
YLR127C	Kwal56.23909
YGL119W	Kwal14.1719
YBL098W	Kwal27.10657
YBR192W	Kwal27.12081
YDL017W	Kwal27.9804
YLL055W	Kwal23.6486
YPL266W	Kwal56.22317
YBL019W	Kwal14.2118
YJL036W	Kwal23.2896
YKL085W	Kwal14.979
YHR070W	Kwal34.16002
YNR039C	Kwal23.6400
YOL062C	Kwal33.14182
YBR162C	Kwal27.11932
YBR102C	Kwal27.12583
YDR243C	Kwal27.11734
YNL007C	Kwal0.207
YNL091W	Kwal23.2990
YPL103C	Kwal27.12223
YBL030C	Kwal27.12481
YBR085W	Kwal27.12481
YDL058W	Kwal26.9386
YPL131W	Kwal26.8653
YML074C	Kwal47.16881
YPL048W	Kwal27.11853
YBR177C	Kwal27.12200
YMR020W	Kwal26.8214
YBR287W	Kwal14.2449
YML115C	Kwal27.10246
YIR004W	Kwal55.20965
YOR271C	Kwal26.8971
YPR140W	Kwal55.21162
YNL125C	Kwal23.2810	Kwal47.16592
YDL238C	Kwal23.4443
YGL110C	Kwal14.1670
YIR019C	Kwal23.5441
YBL056W	Kwal27.10911
YER089C	Kwal27.10911
YIL088C	Kwal27.11485
YGL192W	Kwal55.20793
YPR069C	Kwal23.3721
YOR197W	Kwal26.8511
YMR139W	Kwal47.17868
YLR208W	Kwal56.24596
YJL091C	Kwal26.7388
YHL036W	Kwal34.15767
YOR090C	Kwal23.2974
YGL001C	Kwal47.17598
YJL132W	Kwal33.14056
YJL100W	Kwal26.7332
YJL041W	Kwal23.5498
YLR345W	Kwal14.1383
YNL224C	Kwal23.4427
YKR084C	Kwal55.21788
YCR008W	Kwal0.307
YCR088W	Kwal23.6437
YAR018C	Kwal27.9773
YDR205W	Kwal23.3194
YKL143W	Kwal23.2856
YKL106W	Kwal26.7768
YLR045C	Kwal33.15528
YLR452C	Kwal55.21896
YOR132W	Kwal55.21303
YGL169W	Kwal14.1504
YMR227C	Kwal26.9176
YDR392W	Kwal47.18872
YEL062W	Kwal56.22411
YJL099W	Kwal26.7338
YKR027W	Kwal26.7338
YLR427W	Kwal47.17099
YNL181W	Kwal33.14451
YJR124C	Kwal55.21880
YOR069W	Kwal55.21745
YGR185C	Kwal19.2711
YPL032C	Kwal27.11812
YOL141W	Kwal55.22112
YBL034C	Kwal27.12498
YMR027W	Kwal26.8259
YPR091C	Kwal23.3797
YOR274W	Kwal26.9003
YPL146C	Kwal26.8727
YLR216C	Kwal56.24487
YOR142W	Kwal47.18880
YLR314C	Kwal14.2144
YLR270W	Kwal56.23236
YMR243C	Kwal34.15876
YKL025C	Kwal14.863
YLR340W	Kwal14.1342
YCR106W	Kwal55.20722
YKL059C	Kwal26.8261
YOR198C	Kwal26.8516
YPL155C	Kwal26.8806
YNL292W	Kwal23.5263
YOL132W	Kwal55.22033
YOR054C	Kwal55.21677
YFR004W	Kwal23.5148
YHL010C	Kwal26.8090
YJL165C	Kwal33.13831
YDR182W	Kwal23.3319
YBL084C	Kwal27.10740
YGR086C	Kwal26.7260
YMR102C	Kwal26.7655
YDR083W	Kwal56.23374
YML096W	Kwal27.9705
YJR002W	Kwal33.15219
YOL095C	Kwal56.22641
YDL198C	Kwal27.11626
YGR231C	Kwal27.12747
YOR091W	Kwal23.2969
YDR389W	Kwal55.21284
YGL065C	Kwal56.24078
YBL051C	Kwal33.14810
YLR172C	Kwal14.2610
YDR495C	Kwal56.22713
YPL151C	Kwal26.8776
YNL118C	Kwal33.14778
YLR361C	Kwal55.20333
YLR324W	Kwal47.17641
YPR125W	Kwal55.21103
YLR120C	Kwal26.7254	Kwal56.23902
YPL140C	Kwal26.8703
YOR231W	Kwal26.8703
YDL063C	Kwal23.4229
YGL100W	Kwal14.1611
YMR171C	Kwal23.3488
YNL290W	Kwal23.5247
YIL026C	Kwal55.20347
YMR241W	Kwal34.15907
YLR133W	Kwal56.23930
YGR163W	Kwal26.7452
YCR024C	Kwal34.16119
YEL064C	Kwal33.13386
YBL045C	Kwal55.19854
YKR029C	Kwal26.7289
YKL028W	Kwal26.7979
YNL229C	Kwal23.4417
YNL291C	Kwal23.5258
YGR012W	Kwal47.17692
YJR077C	Kwal33.15597
YOR275C	Kwal26.9005
YGR014W	Kwal47.17703
YMR034C	Kwal26.8333
YOL076W	Kwal56.23124
YFR013W	Kwal0.92
YAR019C	Kwal27.9763
YBR291C	Kwal26.7967
YDR235W	Kwal27.11685
YDR089W	Kwal56.23410
YNR041C	Kwal23.6407
YNL272C	Kwal33.13389
YLR291C	Kwal56.23353
YCR094W	Kwal23.6482
YCL043C	Kwal33.13131
YNL231C	Kwal23.4409
YEL058W	Kwal56.22355
YCL004W	Kwal0.273
YKL021C	Kwal14.884
YKR008W	Kwal26.7948
YMR110C	Kwal26.7595
YDR142C	Kwal56.23895
YIL085C	Kwal27.11472
YNL029C	Kwal27.11472
YBR056W	Kwal56.23073
YLR377C	Kwal26.9328
YHR011W	Kwal47.18287
YPR103W	Kwal26.7273
YER119C	Kwal27.10702
YHL014C	Kwal26.8122
YBR049C	Kwal56.22993
YOR212W	Kwal26.8628
YPL097W	Kwal27.12208
YDR483W	Kwal27.11883
YMR293C	Kwal23.4249
YDR266C	Kwal55.20000
YGL225W	Kwal47.19154
YLR142W	Kwal27.11307
YLR017W	Kwal33.15145
YBR060C	Kwal27.10941
YBR087W	Kwal27.12518
YDR364C	Kwal55.21450
YPL273W	Kwal27.10255
YGL115W	Kwal14.1716
YDR280W	Kwal23.5638
YDR321W	Kwal27.12324
YLR056W	Kwal14.1245
YOL094C	Kwal56.22633
YGL143C	Kwal23.3467
YOR353C	Kwal26.6909
YBR241C	Kwal14.1625
YCR061W	Kwal23.6259
YER075C	Kwal23.5922
YFL001W	Kwal23.5130
YKL216W	Kwal27.9662
YIL033C	Kwal47.18081
YOL123W	Kwal55.21960
YKL012W	Kwal14.939
YER122C	Kwal27.10676
YBR044C	Kwal56.22965
YOR112W	Kwal26.8462
YOR260W	Kwal26.8916
YJL171C	Kwal33.13778
YNL279W	Kwal33.13293
YGL255W	Kwal14.824
YBR011C	Kwal27.10974
YGR187C	Kwal33.15108
YLR372W	Kwal26.9295
YGR140W	Kwal47.18929
YLR318W	Kwal47.17613
YMR177W	Kwal56.24212
YPR162C	Kwal55.21903
YGR150C	Kwal47.17371
YER022W	Kwal55.21851
YOL051W	Kwal26.7136
YGR119C	Kwal55.21126
YMR146C	Kwal34.15818
YJR119C	Kwal55.21855
YMR235C	Kwal55.20288
YAR015W	Kwal27.9776
YGL105W	Kwal14.1634
YKL114C	Kwal26.7685
YGR144W	Kwal33.15013
YGR198W	Kwal33.15465
YDR019C	Kwal56.22957
YKL191W	Kwal47.17163
YPR176C	Kwal23.5350
YKL221W	Kwal47.18810
YOR074C	Kwal55.21783
YBR207W	Kwal27.11962
YLR354C	Kwal14.1439
YGR234W	Kwal27.9681
YKL120W	Kwal26.7653
YNL075W	Kwal23.3092
YMR023C	Kwal26.8232
YPL004C	Kwal23.5120
YBR239C	Kwal14.1636
YJR006W	Kwal33.15321
YJL020C	Kwal33.15339
YMR283C	Kwal27.10219
YML121W	Kwal33.14296
YOR155C	Kwal47.18776
YKL139W	Kwal26.7552
YHR104W	Kwal55.21536
YLR320W	Kwal47.17621
YOL077C	Kwal56.23128
YDR331W	Kwal55.20195
YMR140W	Kwal34.15848
YOR320C	Kwal27.12335
YNL001W	Kwal0.281
YMR106C	Kwal26.7624
YJR007W	Kwal33.15422
YNL130C	Kwal33.14715
YIL116W	Kwal23.4888
YGR009C	Kwal14.2265
YEL040W	Kwal27.10146
YDR310C	Kwal33.14342
YDR416W	Kwal47.18684
YOL049W	Kwal26.7143
YPL243W	Kwal56.24313
YJL071W	Kwal14.2470
YIL115C	Kwal23.4890
YGL017W	Kwal47.17453
YLL005C	Kwal33.15171
YOL137W	Kwal55.22072
YDR372C	Kwal55.21399
YNL243W	Kwal33.13556
YLL043W	Kwal55.20572
YPR086W	Kwal55.20920
YBR267W	Kwal14.2591
YIR026C	Kwal14.900
YKR080W	Kwal55.21765
YPR056W	Kwal27.12590
YLR278C	Kwal56.23302
YBR125C	Kwal23.3905
YJL106W	Kwal26.7276
YGR046W	Kwal33.13422
YLR459W	Kwal23.5372
YER126C	Kwal47.17281
YMR053C	Kwal33.14960
YKL072W	Kwal33.14960
YBL016W	Kwal17.2687
YAL061W	Kwal26.6739
YDR052C	Kwal27.10452
YDL203C	Kwal27.11655
YNL016W	Kwal27.11447
YOL064C	Kwal56.22822
YGR282C	Kwal26.9509
YGR149W	Kwal47.17366
YGL251C	Kwal47.19313
YBL069W	Kwal27.10832
YER101C	Kwal27.10832
YCL039W	Kwal33.13148
YDR346C	Kwal55.20054
YKR048C	Kwal33.14120
YNL039W	Kwal27.11554
YLR429W	Kwal47.17093
YDL128W	Kwal23.6014
YGR028W	Kwal14.1321
YKL018W	Kwal14.906
YJR049C	Kwal27.10143
YJL201W	Kwal33.13593
YHR069C	Kwal34.16004
YML046W	Kwal27.10075
YBR214W	Kwal14.1834
YGL056C	Kwal14.1834
YDL025C	Kwal33.14192
YIL083C	Kwal27.11453
YNL323W	Kwal55.22103
YMR214W	Kwal26.9024
YJR105W	Kwal55.19770
YOR307C	Kwal34.15903
YMR004W	Kwal56.22499
YOR065W	Kwal55.21731
YIL162W	Kwal27.10129
YJR068W	Kwal27.9942
YNL035C	Kwal27.11550
YOL022C	Kwal34.16235
YOR033C	Kwal55.19981
YOR058C	Kwal55.21695
YAR009C	Kwal55.19796	Kwal1.414	Kwal20.2719	Kwal47.17031	Kwal12.670
YPR137C-B	Kwal55.19796	Kwal1.414	Kwal20.2719	Kwal47.17031	Kwal12.670
YLR157C-B	Kwal55.19796	Kwal1.414	Kwal20.2719	Kwal47.17031	Kwal12.670
YGR038C-B	Kwal55.19796	Kwal1.414	Kwal20.2719	Kwal47.17031	Kwal12.670
YPL257W-B	Kwal55.19796	Kwal1.414	Kwal20.2719	Kwal47.17031	Kwal12.670
YJR027W	Kwal55.19796	Kwal1.414	Kwal20.2719	Kwal47.17031	Kwal12.670
YER138C	Kwal55.19796	Kwal1.414	Kwal20.2719	Kwal47.17031	Kwal12.670
YOL103W-B	Kwal55.19796	Kwal1.414	Kwal20.2719	Kwal47.17031	Kwal12.670
YDR098C-B	Kwal55.19796	Kwal1.414	Kwal20.2719	Kwal47.17031	Kwal12.670
YML039W	Kwal55.19796	Kwal1.414	Kwal20.2719	Kwal47.17031	Kwal12.670
YDR316W-B	Kwal55.19796	Kwal1.414	Kwal20.2719	Kwal47.17031	Kwal12.670
YDR210C-D	Kwal55.19796	Kwal1.414	Kwal20.2719	Kwal47.17031	Kwal12.670
YPR158W-B	Kwal55.19796	Kwal1.414	Kwal20.2719	Kwal47.17031	Kwal12.670
YML045W	Kwal55.19796	Kwal1.414	Kwal20.2719	Kwal47.17031	Kwal12.670
YDR365W-B	Kwal55.19796	Kwal1.414	Kwal20.2719	Kwal47.17031	Kwal12.670
YLR227W-B	Kwal55.19796	Kwal1.414	Kwal20.2719	Kwal47.17031	Kwal12.670
YPR158C-D	Kwal55.19796	Kwal1.414	Kwal20.2719	Kwal47.17031	Kwal12.670
YMR050C	Kwal55.19796	Kwal1.414	Kwal20.2719	Kwal47.17031	Kwal12.670
YOR142W-B	Kwal55.19796	Kwal1.414	Kwal20.2719	Kwal47.17031	Kwal12.670
YGR027W-B	Kwal55.19796	Kwal1.414	Kwal20.2719	Kwal47.17031	Kwal12.670
YJR029W	Kwal55.19796	Kwal1.414	Kwal20.2719	Kwal47.17031	Kwal12.670
YHR214C-B	Kwal55.19796	Kwal1.414	Kwal20.2719	Kwal47.17031	Kwal12.670
YER160C	Kwal55.19796	Kwal1.414	Kwal20.2719	Kwal47.17031	Kwal12.670
YGR161C-D	Kwal55.19796	Kwal1.414	Kwal20.2719	Kwal47.17031	Kwal12.670
YLR035C-A	Kwal55.19796	Kwal1.414	Kwal20.2719	Kwal47.17031	Kwal12.670
YMR045C	Kwal55.19796	Kwal1.414	Kwal20.2719	Kwal47.17031	Kwal12.670
YBL005W-B	Kwal55.19796	Kwal1.414	Kwal20.2719	Kwal47.17031	Kwal12.670
YNL284C-B	Kwal55.19796	Kwal1.414	Kwal20.2719	Kwal47.17031	Kwal12.670
YBR012W-B	Kwal55.19796	Kwal1.414	Kwal20.2719	Kwal47.17031	Kwal12.670
YDR261C-D	Kwal55.19796	Kwal1.414	Kwal20.2719	Kwal47.17031	Kwal12.670
YCL019W	Kwal55.19796	Kwal1.414	Kwal20.2719	Kwal47.17031	Kwal12.670
YFL002W-A	Kwal55.19796	Kwal1.414	Kwal20.2719	Kwal47.17031	Kwal12.670
YGR161W-B	Kwal55.19796	Kwal1.414	Kwal20.2719	Kwal47.17031	Kwal12.670
YDR034C-D	Kwal55.19796	Kwal1.414	Kwal20.2719	Kwal47.17031	Kwal12.670
YLR410W-B	Kwal55.19796	Kwal1.414	Kwal20.2719	Kwal47.17031	Kwal12.670
YDR210W-B	Kwal55.19796	Kwal1.414	Kwal20.2719	Kwal47.17031	Kwal12.670
YOR343W-B	Kwal55.19796	Kwal1.414	Kwal20.2719	Kwal47.17031	Kwal12.670
YOR192C-B	Kwal55.19796	Kwal1.414	Kwal20.2719	Kwal47.17031	Kwal12.670
YBL100W-B	Kwal55.19796	Kwal1.414	Kwal20.2719	Kwal47.17031	Kwal12.670
YDR261W-B	Kwal55.19796	Kwal1.414	Kwal20.2719	Kwal47.17031	Kwal12.670
YNR034W	Kwal23.6344
YCR073W-A	Kwal23.6344
YJL059W	Kwal14.2568
YDR306C	Kwal33.14365
YER020W	Kwal55.19778
YIL021W	Kwal55.20380
YOR261C	Kwal26.8925
YPR141C	Kwal55.21164
YMR258C	Kwal27.10411
YHR088W	Kwal55.20134
YJL159W	Kwal33.13869	Kwal33.13867
YKL164C	Kwal33.13869	Kwal33.13867
YBR195C	Kwal27.12070
YBR026C	Kwal56.22778
YMR160W	Kwal23.3594
YDR460W	Kwal47.18361
YJR059W	Kwal27.10004
YKL198C	Kwal27.10004
YER048C	Kwal47.18133
YOR043W	Kwal55.21600
YDR299W	Kwal23.5750
YHR046C	Kwal23.5632
YGR250C	Kwal56.24709
YLR207W	Kwal56.24600
YOR296W	Kwal55.20302
YDR479C	Kwal55.19922
YDL033C	Kwal56.22816
YDR354W	Kwal55.21520
YKR042W	Kwal33.14150
YBR293W	Kwal26.6697
YEL023C	Kwal34.16077
YGR048W	Kwal33.13436
YDR072C	Kwal14.1998
YER156C	Kwal14.1933
YJL186W	Kwal33.13693
YJR013W	Kwal33.15449
YPL254W	Kwal23.6059
YOR017W	Kwal55.20802
YDR244W	Kwal27.11737
YKR026C	Kwal26.7312
YOR025W	Kwal47.18229
YKL189W	Kwal23.4033
YHR002W	Kwal26.7972
YIL166C	Kwal33.13267
YDL159W	Kwal56.24584
YLR186W	Kwal33.13289
YPL057C	Kwal27.11927
YBR161W	Kwal27.11927
YHR129C	Kwal33.14642
YJR032W	Kwal34.16092
YOR334W	Kwal26.7038
YGL055W	Kwal14.1845
YGR110W	Kwal27.12317
YGL246C	Kwal47.19276
YBR103W	Kwal27.12586
YCL038C	Kwal33.13151
YDR465C	Kwal47.18318
YLR033W	Kwal47.17786
YLR226W	Kwal47.17946
YHR154W	Kwal14.1042
YMR099C	Kwal26.7679
YML085C	Kwal33.14267
YML124C	Kwal33.14267
YKR076W	Kwal55.21736
YMR251W	Kwal55.21736
YDL104C	Kwal23.3527
YCL045C	Kwal33.13125
YIR029W	Kwal47.16638
YKR066C	Kwal33.13915
YBR260C	Kwal0.68
YBR061C	Kwal27.10543
YJL088W	Kwal14.2340
YGR202C	Kwal33.15490
YPR016C	Kwal14.2191
YPL007C	Kwal23.5106
YPL152W	Kwal26.8783
YPL060W	Kwal27.11964
YBR276C	Kwal0.10
YCR009C	Kwal0.319
YER061C	Kwal23.5828
YJL056C	Kwal14.2543
YMR155W	Kwal23.3634
YMR291W	Kwal23.4276
YNL288W	Kwal23.5215
YMR115W	Kwal26.7613
YHR206W	Kwal47.16770
YCL055W	Kwal33.13042
YNL048W	Kwal23.4956
YML102W	Kwal27.10385
YNL274C	Kwal33.13356
YBR004C	Kwal27.10976
YJL076W	Kwal14.2421
YLR417W	Kwal23.4035
YNR030W	Kwal23.6317
YLL006W	Kwal33.15169
YNL141W	Kwal33.14592
YPR054W	Kwal27.12559
YML063W	Kwal47.16988
YLR441C	Kwal47.16988
YAR007C	Kwal47.17560
YFR047C	Kwal47.19256
YLR023C	Kwal33.15122
YOL052C	Kwal27.12344
YNL175C	Kwal33.14463
YER051W	Kwal47.18155
YHR137W	Kwal33.14582
YNR029C	Kwal23.6316
YFL059W	Kwal26.7725
YNL333W	Kwal26.7725
YMR096W	Kwal26.7725
YER062C	Kwal23.5831
YIL053W	Kwal23.5831
YDL201W	Kwal27.11644
YKL082C	Kwal14.993
YMR244W	Kwal34.15871
YDL236W	Kwal23.4479
YDR268W	Kwal55.21563
YNL261W	Kwal33.13471
YKL077W	Kwal33.14929
YHR045W	Kwal23.5633
YLR243W	Kwal23.3262
YGR189C	Kwal33.15393
YDL146W	Kwal56.24535
YDR125C	Kwal56.23702
YOL042W	Kwal26.7170
YNL116W	Kwal47.17904
YGL123W	Kwal14.1733
YEL043W	Kwal27.10114
YMR010W	Kwal55.20807
YOR157C	Kwal47.18748
YGR276C	Kwal26.9468
[truncated: 2,477 more rows]
[truncated: 2 more columns]
