# Supplementary material for: Evolutionary Conservation and Diversification of Puf RNA Binding Proteins and Their mRNA Targets
Source: PLoS Biol. 2015 Nov 20;13(11):e1002307. doi: 10.1371/journal.pbio.1002307 (PMC4654594; doi:10.1371/journal.pbio.1002307)
Supplement: S4 Dataset — (ZIP) [file pbio.1002307.s004.zip › S.cerevisiae.fa_L.bicolor.fa.txt]

YHR165C	LACBIDRAFT_182594
YJL130C	LACBIDRAFT_294748
YDL171C	LACBIDRAFT_183838
YNR016C	LACBIDRAFT_187554
YLR106C	LACBIDRAFT_188301
YLR342W	LACBIDRAFT_317105	LACBIDRAFT_187667
YGR032W	LACBIDRAFT_317105	LACBIDRAFT_187667
YDL140C	LACBIDRAFT_327452
YKR054C	LACBIDRAFT_300914
YGL206C	LACBIDRAFT_185417
YKL182W	LACBIDRAFT_296983
YNL262W	LACBIDRAFT_312780
YER172C	LACBIDRAFT_240054
YOR207C	LACBIDRAFT_190099
YOR116C	LACBIDRAFT_252209
YGL062W	LACBIDRAFT_185474
YBR218C	LACBIDRAFT_185474
YOR151C	LACBIDRAFT_229137
YOR341W	LACBIDRAFT_245901
YGR061C	LACBIDRAFT_186602
YPR010C	LACBIDRAFT_246569
YJR109C	LACBIDRAFT_184504
YLL040C	LACBIDRAFT_186942
YOR133W	LACBIDRAFT_301301	LACBIDRAFT_310130
YDR385W	LACBIDRAFT_301301	LACBIDRAFT_310130
YBL076C	LACBIDRAFT_313755
YDR127W	LACBIDRAFT_233717
YAL026C	LACBIDRAFT_189016
YPR184W	LACBIDRAFT_302750
YGL195W	LACBIDRAFT_155511
YJL050W	LACBIDRAFT_255896
YGR094W	LACBIDRAFT_303702
YDL126C	LACBIDRAFT_187856
YOR326W	LACBIDRAFT_322361
YAL029C	LACBIDRAFT_322361
YPL082C	LACBIDRAFT_384593
YMR109W	LACBIDRAFT_229023
YKL129C	LACBIDRAFT_229023
YBR115C	LACBIDRAFT_184376
YGR218W	LACBIDRAFT_315997
YEL031W	LACBIDRAFT_315141
YNL132W	LACBIDRAFT_318965
YIL125W	LACBIDRAFT_245492
YER070W	LACBIDRAFT_176996
YIL066C	LACBIDRAFT_176996
YIL048W	LACBIDRAFT_255013
YDL102W	LACBIDRAFT_251819
YDR170C	LACBIDRAFT_382832
YOR335C	LACBIDRAFT_183417
YDR135C	LACBIDRAFT_305568
YLR304C	LACBIDRAFT_189452	LACBIDRAFT_291064
YKL210W	LACBIDRAFT_171030
YDR011W	LACBIDRAFT_396609	LACBIDRAFT_307042	LACBIDRAFT_392638	LACBIDRAFT_314719
YNR070W	LACBIDRAFT_396609	LACBIDRAFT_307042	LACBIDRAFT_392638	LACBIDRAFT_314719
YPL058C	LACBIDRAFT_396609	LACBIDRAFT_307042	LACBIDRAFT_392638	LACBIDRAFT_314719
YJR137C	LACBIDRAFT_251746
YMR196W	LACBIDRAFT_183625
YBR084W	LACBIDRAFT_187631
YGR204W	LACBIDRAFT_187631
YPL160W	LACBIDRAFT_294126
YER125W	LACBIDRAFT_247319
YBR023C	LACBIDRAFT_187522
YMR189W	LACBIDRAFT_243489
YER103W	LACBIDRAFT_171471
YBL075C	LACBIDRAFT_171471
YAL005C	LACBIDRAFT_171471
YLL024C	LACBIDRAFT_171471
YER171W	LACBIDRAFT_319363
YER164W	LACBIDRAFT_155621
YER013W	LACBIDRAFT_301208
YHR074W	LACBIDRAFT_305496
YAL035W	LACBIDRAFT_252126
YKL148C	LACBIDRAFT_188373	LACBIDRAFT_247971
YJL045W	LACBIDRAFT_188373	LACBIDRAFT_247971
YBR245C	LACBIDRAFT_182804
YOR304W	LACBIDRAFT_182804
YDR457W	LACBIDRAFT_313667
YMR186W	LACBIDRAFT_232979
YPL240C	LACBIDRAFT_232979
YGL022W	LACBIDRAFT_305018
YFR031C	LACBIDRAFT_191040
YIL143C	LACBIDRAFT_184863
YIL078W	LACBIDRAFT_183994
YPL217C	LACBIDRAFT_245157
YMR288W	LACBIDRAFT_182440
YBL023C	LACBIDRAFT_141514
YBL022C	LACBIDRAFT_189137
YNL014W	LACBIDRAFT_293350
YLR249W	LACBIDRAFT_293350
YOR291W	LACBIDRAFT_249261
YBL105C	LACBIDRAFT_309070
YJL200C	LACBIDRAFT_243371
YGL150C	LACBIDRAFT_300777
YNL163C	LACBIDRAFT_309066
YGR281W	LACBIDRAFT_297102	LACBIDRAFT_318236
YPR160W	LACBIDRAFT_307719
YGL009C	LACBIDRAFT_292982
YFR015C	LACBIDRAFT_189159
YLR258W	LACBIDRAFT_189159
YNL209W	LACBIDRAFT_291002
YDL229W	LACBIDRAFT_291002
YOL021C	LACBIDRAFT_248250
YPR019W	LACBIDRAFT_248146
YLR069C	LACBIDRAFT_295443
YGL201C	LACBIDRAFT_188723
YHR023W	LACBIDRAFT_399427
YJL034W	LACBIDRAFT_189966	LACBIDRAFT_190151
YKL104C	LACBIDRAFT_291192
YEL011W	LACBIDRAFT_292800
YPL226W	LACBIDRAFT_231985
YPL086C	LACBIDRAFT_307385
YPR074C	LACBIDRAFT_315910
YBR117C	LACBIDRAFT_315910
YJR045C	LACBIDRAFT_190293
YEL030W	LACBIDRAFT_190293
YFR019W	LACBIDRAFT_301255
YGL137W	LACBIDRAFT_399525
YBR127C	LACBIDRAFT_182825
YLL026W	LACBIDRAFT_300650
YGL120C	LACBIDRAFT_234758	LACBIDRAFT_325530
YLL048C	LACBIDRAFT_307663	LACBIDRAFT_301178
YHL035C	LACBIDRAFT_307663	LACBIDRAFT_301178
YPR080W	LACBIDRAFT_291503
YBR118W	LACBIDRAFT_291503
YPR181C	LACBIDRAFT_294379
YDR238C	LACBIDRAFT_185667
YGL163C	LACBIDRAFT_229662
YER091C	LACBIDRAFT_183094	LACBIDRAFT_187396
YGL167C	LACBIDRAFT_192284
YPL006W	LACBIDRAFT_187569
YER069W	LACBIDRAFT_188456	LACBIDRAFT_142277
YML059C	LACBIDRAFT_243220
YGL234W	LACBIDRAFT_181423
YGL026C	LACBIDRAFT_187542
YHR186C	LACBIDRAFT_242724
YKR001C	LACBIDRAFT_172764
YLR305C	LACBIDRAFT_187897
YLR259C	LACBIDRAFT_184661
YBL099W	LACBIDRAFT_305432
YCR011C	LACBIDRAFT_256696	LACBIDRAFT_309799
YLR274W	LACBIDRAFT_187017
YOR330C	LACBIDRAFT_242549
YLR153C	LACBIDRAFT_185985
YDR212W	LACBIDRAFT_315992
YJR121W	LACBIDRAFT_187973
YDR258C	LACBIDRAFT_298467
YBR202W	LACBIDRAFT_182062
YMR120C	LACBIDRAFT_291261
YLR028C	LACBIDRAFT_291261
YER166W	LACBIDRAFT_155569
YDR093W	LACBIDRAFT_155569
YJL074C	LACBIDRAFT_191874
YMR205C	LACBIDRAFT_297266
YGR240C	LACBIDRAFT_297266
YDR129C	LACBIDRAFT_291072
YMR108W	LACBIDRAFT_191581
YIL142W	LACBIDRAFT_189945
YBR121C	LACBIDRAFT_295911
YLL039C	LACBIDRAFT_192623
YDR001C	LACBIDRAFT_297216
YBR001C	LACBIDRAFT_297216
YOL090W	LACBIDRAFT_252536
YKR097W	LACBIDRAFT_234370
YGL006W	LACBIDRAFT_179114
YLL034C	LACBIDRAFT_306417
YLL001W	LACBIDRAFT_244551
YFL036W	LACBIDRAFT_248757
YOR270C	LACBIDRAFT_189552
YMR054W	LACBIDRAFT_189552
YKR009C	LACBIDRAFT_234865
YOR168W	LACBIDRAFT_183098
YDL215C	LACBIDRAFT_182694	LACBIDRAFT_309733
YFL037W	LACBIDRAFT_294746
YMR089C	LACBIDRAFT_175679
YDR234W	LACBIDRAFT_184939
YFL008W	LACBIDRAFT_307062
YKR031C	LACBIDRAFT_245542
YMR128W	LACBIDRAFT_230870
YIL075C	LACBIDRAFT_300560
YJL111W	LACBIDRAFT_170335
YJR064W	LACBIDRAFT_317939
YAL023C	LACBIDRAFT_236346
YOR321W	LACBIDRAFT_236346
YBR080C	LACBIDRAFT_399620
YGR256W	LACBIDRAFT_293971
YHR183W	LACBIDRAFT_293971
YPR145W	LACBIDRAFT_188009
YGR124W	LACBIDRAFT_188009
YJL014W	LACBIDRAFT_244928
YER025W	LACBIDRAFT_184293
YMR217W	LACBIDRAFT_190296
YML085C	LACBIDRAFT_192524	LACBIDRAFT_192523
YML124C	LACBIDRAFT_192524	LACBIDRAFT_192523
YCL030C	LACBIDRAFT_231720
YFL039C	LACBIDRAFT_192701
YKL145W	LACBIDRAFT_189595
YNL247W	LACBIDRAFT_189281
YML056C	LACBIDRAFT_173457
YLR432W	LACBIDRAFT_173457
YHR216W	LACBIDRAFT_173457
YHR020W	LACBIDRAFT_184460
YDR037W	LACBIDRAFT_183517
YJR016C	LACBIDRAFT_177029
YBL039C	LACBIDRAFT_172304
YJR103W	LACBIDRAFT_172304
YMR290C	LACBIDRAFT_242726
YBR038W	LACBIDRAFT_239741	LACBIDRAFT_181144
YOR204W	LACBIDRAFT_302895
YPL119C	LACBIDRAFT_302895
YGL207W	LACBIDRAFT_189430
YBL015W	LACBIDRAFT_252427
YER043C	LACBIDRAFT_318390
YJL005W	LACBIDRAFT_399672
YJL033W	LACBIDRAFT_248227
YJL012C	LACBIDRAFT_190534
YLR175W	LACBIDRAFT_186907
YDL143W	LACBIDRAFT_181994
YGL156W	LACBIDRAFT_184967
YCR093W	LACBIDRAFT_141130
YMR301C	LACBIDRAFT_185384
YPL262W	LACBIDRAFT_300776
YNL112W	LACBIDRAFT_184803
YNR031C	LACBIDRAFT_141037
YCR073C	LACBIDRAFT_141037
YDL007W	LACBIDRAFT_297177
YPL235W	LACBIDRAFT_187439
YLR359W	LACBIDRAFT_291078
YJR143C	LACBIDRAFT_292007
YGR217W	LACBIDRAFT_239127
YIL109C	LACBIDRAFT_387314
YNL049C	LACBIDRAFT_387314
YKL165C	LACBIDRAFT_245825
YDR097C	LACBIDRAFT_297730
YDR188W	LACBIDRAFT_190335
YOR109W	LACBIDRAFT_183121
YNL106C	LACBIDRAFT_183121
YDL160C	LACBIDRAFT_319952
YLR272C	LACBIDRAFT_155822	LACBIDRAFT_253262	LACBIDRAFT_397908
YFL018C	LACBIDRAFT_182385
YHR027C	LACBIDRAFT_178729
YBR196C	LACBIDRAFT_320024
YPR002W	LACBIDRAFT_313797
YEL013W	LACBIDRAFT_242589
YHR072W	LACBIDRAFT_185468	LACBIDRAFT_302915
YGR264C	LACBIDRAFT_249790
YDL182W	LACBIDRAFT_291144
YDL131W	LACBIDRAFT_291144
YDL164C	LACBIDRAFT_187450
YKL010C	LACBIDRAFT_176411
YGL048C	LACBIDRAFT_191308
YBR143C	LACBIDRAFT_315840
YMR105C	LACBIDRAFT_305339
YKL127W	LACBIDRAFT_305339
YLR060W	LACBIDRAFT_311939
YGL236C	LACBIDRAFT_307259
YAL038W	LACBIDRAFT_301694
YOR347C	LACBIDRAFT_301694
YBR126C	LACBIDRAFT_234950
YHR019C	LACBIDRAFT_255256
YLR347C	LACBIDRAFT_190101
YLR180W	LACBIDRAFT_188038
YDR502C	LACBIDRAFT_188038
YML075C	LACBIDRAFT_165672	LACBIDRAFT_184183
YLR450W	LACBIDRAFT_165672	LACBIDRAFT_184183
YBL004W	LACBIDRAFT_256076
YOR117W	LACBIDRAFT_245320
YER065C	LACBIDRAFT_171643
YER036C	LACBIDRAFT_256579
YNL330C	LACBIDRAFT_186850
YMR304W	LACBIDRAFT_305921
YNL189W	LACBIDRAFT_243718
YPL040C	LACBIDRAFT_318681
YDR172W	LACBIDRAFT_246136
YOR063W	LACBIDRAFT_180449
YBR229C	LACBIDRAFT_255261
YLR113W	LACBIDRAFT_187188
YGR254W	LACBIDRAFT_181287
YHR174W	LACBIDRAFT_181287
YOR393W	LACBIDRAFT_181287
YPL281C	LACBIDRAFT_181287
YMR323W	LACBIDRAFT_181287
YLR289W	LACBIDRAFT_243891
YNL161W	LACBIDRAFT_166708	LACBIDRAFT_229738
YOL004W	LACBIDRAFT_291720	LACBIDRAFT_310264
YNR001C	LACBIDRAFT_387122
YCR005C	LACBIDRAFT_387122
YDR190C	LACBIDRAFT_291204
YGR116W	LACBIDRAFT_229844
YLR378C	LACBIDRAFT_312758
YBR294W	LACBIDRAFT_232756	LACBIDRAFT_186401	LACBIDRAFT_308283
YLR092W	LACBIDRAFT_232756	LACBIDRAFT_186401	LACBIDRAFT_308283
YOR128C	LACBIDRAFT_318305
YML057W	LACBIDRAFT_185623
YLR433C	LACBIDRAFT_185623
YDL084W	LACBIDRAFT_186980
YJL153C	LACBIDRAFT_190813	LACBIDRAFT_298257	LACBIDRAFT_250381
YDL066W	LACBIDRAFT_317084
YLR174W	LACBIDRAFT_317084
YER133W	LACBIDRAFT_294311
YIL129C	LACBIDRAFT_319169
YDL095W	LACBIDRAFT_252233
YDL093W	LACBIDRAFT_252233
YNL104C	LACBIDRAFT_244298
YOR108W	LACBIDRAFT_244298
YKL035W	LACBIDRAFT_184494	LACBIDRAFT_296245
YNL325C	LACBIDRAFT_184407
YGL125W	LACBIDRAFT_182479
YDR394W	LACBIDRAFT_315958
YPL106C	LACBIDRAFT_189161
YBR169C	LACBIDRAFT_189161
YNL220W	LACBIDRAFT_295311	LACBIDRAFT_333008
YPR173C	LACBIDRAFT_313174
YNL061W	LACBIDRAFT_229516
YOR356W	LACBIDRAFT_246621
YNL117W	LACBIDRAFT_314107
YIR031C	LACBIDRAFT_314107
YOR187W	LACBIDRAFT_300718
YJL212C	LACBIDRAFT_302225	LACBIDRAFT_312906	LACBIDRAFT_300418	LACBIDRAFT_242631	LACBIDRAFT_255292
YNR013C	LACBIDRAFT_294568
YDR232W	LACBIDRAFT_187624
YMR300C	LACBIDRAFT_305864
YLR240W	LACBIDRAFT_249530
YER086W	LACBIDRAFT_313707
YDR291W	LACBIDRAFT_316084
YLR389C	LACBIDRAFT_244036
YOR014W	LACBIDRAFT_229206
YDL029W	LACBIDRAFT_229556	LACBIDRAFT_244279
YLR197W	LACBIDRAFT_182923
YGL190C	LACBIDRAFT_171195
YHR018C	LACBIDRAFT_290764
YHR170W	LACBIDRAFT_191444
YLR355C	LACBIDRAFT_190413
YER136W	LACBIDRAFT_186903
YJL008C	LACBIDRAFT_230536
YBL017C	LACBIDRAFT_192355	LACBIDRAFT_329753	LACBIDRAFT_333092
YJL222W	LACBIDRAFT_192355	LACBIDRAFT_329753	LACBIDRAFT_333092
YIL173W	LACBIDRAFT_192355	LACBIDRAFT_329753	LACBIDRAFT_333092
YNR065C	LACBIDRAFT_192355	LACBIDRAFT_329753	LACBIDRAFT_333092
YKR059W	LACBIDRAFT_293200
YJL138C	LACBIDRAFT_293200
YDR270W	LACBIDRAFT_187958
YLR277C	LACBIDRAFT_189090
YOR259C	LACBIDRAFT_244258
YDR341C	LACBIDRAFT_184404	LACBIDRAFT_312886
YHR091C	LACBIDRAFT_184404	LACBIDRAFT_312886
YCR012W	LACBIDRAFT_189339
YOR211C	LACBIDRAFT_294264
YNL241C	LACBIDRAFT_188936
YGR145W	LACBIDRAFT_385746
YJR065C	LACBIDRAFT_294176
YLL018C	LACBIDRAFT_187071
YPR035W	LACBIDRAFT_183088
YDR023W	LACBIDRAFT_319731
YDR074W	LACBIDRAFT_306794
YLR276C	LACBIDRAFT_319316
YLR303W	LACBIDRAFT_309878
YCL017C	LACBIDRAFT_182219
YAR035W	LACBIDRAFT_189447
YDR456W	LACBIDRAFT_249031
YOL097C	LACBIDRAFT_172821
YML016C	LACBIDRAFT_242852	LACBIDRAFT_251575
YDR436W	LACBIDRAFT_242852	LACBIDRAFT_251575
YNL287W	LACBIDRAFT_379410
YOL098C	LACBIDRAFT_300739
YJL154C	LACBIDRAFT_250191
YER090W	LACBIDRAFT_315942
YJL141C	LACBIDRAFT_247281
YLR083C	LACBIDRAFT_247126
YDR107C	LACBIDRAFT_247126
YOR375C	LACBIDRAFT_292653
YAL062W	LACBIDRAFT_292653
YMR167W	LACBIDRAFT_234236
YOL058W	LACBIDRAFT_294826
YIL155C	LACBIDRAFT_245541
YML072C	LACBIDRAFT_227976
YLL029W	LACBIDRAFT_315028
YHR037W	LACBIDRAFT_188701
YKR002W	LACBIDRAFT_311442
YHL016C	LACBIDRAFT_315056	LACBIDRAFT_316997
YER081W	LACBIDRAFT_291447
YIL074C	LACBIDRAFT_291447
YPR088C	LACBIDRAFT_244818
YDR021W	LACBIDRAFT_311642
YLR430W	LACBIDRAFT_309000
YGL084C	LACBIDRAFT_191382
YPL189W	LACBIDRAFT_191382
YPL036W	LACBIDRAFT_253028	LACBIDRAFT_315237	LACBIDRAFT_308196	LACBIDRAFT_191443
YGL008C	LACBIDRAFT_253028	LACBIDRAFT_315237	LACBIDRAFT_308196	LACBIDRAFT_191443
YER073W	LACBIDRAFT_191009	LACBIDRAFT_256254
YOR374W	LACBIDRAFT_191009	LACBIDRAFT_256254
YDL168W	LACBIDRAFT_292173
YBR248C	LACBIDRAFT_181495
YPR006C	LACBIDRAFT_229070
YPR138C	LACBIDRAFT_300932	LACBIDRAFT_310393	LACBIDRAFT_313221	LACBIDRAFT_254389	LACBIDRAFT_331747
YGR121C	LACBIDRAFT_300932	LACBIDRAFT_310393	LACBIDRAFT_313221	LACBIDRAFT_254389	LACBIDRAFT_331747
YNL238W	LACBIDRAFT_322240	LACBIDRAFT_248825
YJR010W	LACBIDRAFT_183631
YJL026W	LACBIDRAFT_230488
YKR039W	LACBIDRAFT_296817
YGR191W	LACBIDRAFT_296817
YGR103W	LACBIDRAFT_243679
YGR100W	LACBIDRAFT_251789
YKL211C	LACBIDRAFT_232455
YOR217W	LACBIDRAFT_303901
YDL188C	LACBIDRAFT_385283
YDL134C	LACBIDRAFT_385283
YNR050C	LACBIDRAFT_177008
YCL057W	LACBIDRAFT_245334
YML054C	LACBIDRAFT_296363
YCR053W	LACBIDRAFT_184047
YHR030C	LACBIDRAFT_232153
YLR409C	LACBIDRAFT_307361
YLR044C	LACBIDRAFT_188370
YLR134W	LACBIDRAFT_188370
YGR087C	LACBIDRAFT_188370
YDL080C	LACBIDRAFT_188370
YMR104C	LACBIDRAFT_315149	LACBIDRAFT_308922
YKL126W	LACBIDRAFT_315149	LACBIDRAFT_308922
YDR256C	LACBIDRAFT_123238
YGL238W	LACBIDRAFT_244283
YML123C	LACBIDRAFT_297291	LACBIDRAFT_191924
YFL022C	LACBIDRAFT_183128
YJL101C	LACBIDRAFT_247161
YOR046C	LACBIDRAFT_296981
YDL019C	LACBIDRAFT_300543	LACBIDRAFT_335212
YAR042W	LACBIDRAFT_300543	LACBIDRAFT_335212
YOR165W	LACBIDRAFT_189306
YDL195W	LACBIDRAFT_397133
YOR027W	LACBIDRAFT_383084
YOL157C	LACBIDRAFT_252397
YIL172C	LACBIDRAFT_252397
YJL221C	LACBIDRAFT_252397
YGR287C	LACBIDRAFT_252397
YBR299W	LACBIDRAFT_252397
YGR292W	LACBIDRAFT_252397
YJL216C	LACBIDRAFT_252397
YAL036C	LACBIDRAFT_245746
YFR044C	LACBIDRAFT_291036
YLR384C	LACBIDRAFT_256187
YPL091W	LACBIDRAFT_290991
YGL148W	LACBIDRAFT_181235
YGR245C	LACBIDRAFT_247709
YLR438W	LACBIDRAFT_184382
YAL016W	LACBIDRAFT_300665
YKL060C	LACBIDRAFT_303855	LACBIDRAFT_291195
YNL267W	LACBIDRAFT_290773
YDR060W	LACBIDRAFT_316196
YOR317W	LACBIDRAFT_319094
YMR246W	LACBIDRAFT_319094
YIL009W	LACBIDRAFT_319094
YPL265W	LACBIDRAFT_182249
YCR098C	LACBIDRAFT_243483
YLR163C	LACBIDRAFT_292439
YLR419W	LACBIDRAFT_243398
YOR310C	LACBIDRAFT_191218
YFL033C	LACBIDRAFT_311677
YPL259C	LACBIDRAFT_252526
YFR038W	LACBIDRAFT_393823
YER052C	LACBIDRAFT_151854	LACBIDRAFT_255050
YKL029C	LACBIDRAFT_255095	LACBIDRAFT_255070	LACBIDRAFT_240874
YHR065C	LACBIDRAFT_324897	LACBIDRAFT_246981	LACBIDRAFT_319888
YDR293C	LACBIDRAFT_188575
YJR040W	LACBIDRAFT_247189
YNL243W	LACBIDRAFT_301085
YDR353W	LACBIDRAFT_245357
YHR106W	LACBIDRAFT_245357
YER110C	LACBIDRAFT_305517
YBL024W	LACBIDRAFT_319126
YJL052W	LACBIDRAFT_295504	LACBIDRAFT_318873	LACBIDRAFT_184409
YGR192C	LACBIDRAFT_295504	LACBIDRAFT_318873	LACBIDRAFT_184409
YJR009C	LACBIDRAFT_295504	LACBIDRAFT_318873	LACBIDRAFT_184409
YDR148C	LACBIDRAFT_384857
YBR031W	LACBIDRAFT_178618
YDR012W	LACBIDRAFT_178618
YBR221C	LACBIDRAFT_188842
YMR229C	LACBIDRAFT_187086
YBL030C	LACBIDRAFT_192393	LACBIDRAFT_184960
YBR085W	LACBIDRAFT_192393	LACBIDRAFT_184960
YMR056C	LACBIDRAFT_192393	LACBIDRAFT_184960
YBR025C	LACBIDRAFT_179196
YDL178W	LACBIDRAFT_175753
YEL071W	LACBIDRAFT_175753
YGL194C	LACBIDRAFT_247570
YER178W	LACBIDRAFT_298422
YBR006W	LACBIDRAFT_292723
YLL031C	LACBIDRAFT_151061
YHR120W	LACBIDRAFT_228518
YLR234W	LACBIDRAFT_232184
YAL048C	LACBIDRAFT_188270
YPL154C	LACBIDRAFT_292906
YGR244C	LACBIDRAFT_301769
YGL251C	LACBIDRAFT_306118
YKL135C	LACBIDRAFT_291101	LACBIDRAFT_187666
YNL277W	LACBIDRAFT_190384
YDR109C	LACBIDRAFT_303749
YLR189C	LACBIDRAFT_309199
YHR079C	LACBIDRAFT_316978
YIR007W	LACBIDRAFT_189357
YHR039C	LACBIDRAFT_247576
YBR237W	LACBIDRAFT_151181
YDR294C	LACBIDRAFT_189158
YIL166C	LACBIDRAFT_242814
YLR058C	LACBIDRAFT_190025
YBR263W	LACBIDRAFT_190025
YLR096W	LACBIDRAFT_251514
YDR122W	LACBIDRAFT_251514
YMR250W	LACBIDRAFT_254229	LACBIDRAFT_315921
YDL014W	LACBIDRAFT_185280
YPL023C	LACBIDRAFT_244474
YGL114W	LACBIDRAFT_234936
YPL204W	LACBIDRAFT_228340
YLR117C	LACBIDRAFT_306807
YML126C	LACBIDRAFT_254737	LACBIDRAFT_239957	LACBIDRAFT_182480
YMR001C	LACBIDRAFT_191474
YLR386W	LACBIDRAFT_231055
YOL094C	LACBIDRAFT_301075
YPL012W	LACBIDRAFT_313827
YMR278W	LACBIDRAFT_247655
YBR073W	LACBIDRAFT_313557
YLR188W	LACBIDRAFT_296348
YPL270W	LACBIDRAFT_296348
YMR266W	LACBIDRAFT_297697
YOL084W	LACBIDRAFT_297697
YGR258C	LACBIDRAFT_297010
YHR007C	LACBIDRAFT_234769
YHR135C	LACBIDRAFT_255022	LACBIDRAFT_244411
YNL154C	LACBIDRAFT_255022	LACBIDRAFT_244411
YNL142W	LACBIDRAFT_190906	LACBIDRAFT_188643	LACBIDRAFT_255304
YKR038C	LACBIDRAFT_300770
YOR136W	LACBIDRAFT_311842
YLR354C	LACBIDRAFT_248359
YGR043C	LACBIDRAFT_248359
YOL057W	LACBIDRAFT_244681
YGL091C	LACBIDRAFT_292114
YOR196C	LACBIDRAFT_181332
YLR089C	LACBIDRAFT_178543
YDR111C	LACBIDRAFT_178543
YLR314C	LACBIDRAFT_291428
YKL064W	LACBIDRAFT_245803
YOR244W	LACBIDRAFT_246659
YGR173W	LACBIDRAFT_187186
YGL012W	LACBIDRAFT_171141
YBL016W	LACBIDRAFT_184962	LACBIDRAFT_174940	LACBIDRAFT_250005
YLR027C	LACBIDRAFT_244612
YOL113W	LACBIDRAFT_192183
YJR138W	LACBIDRAFT_307460
YBL011W	LACBIDRAFT_171034
YJL167W	LACBIDRAFT_295812	LACBIDRAFT_189914
YDL047W	LACBIDRAFT_191020
YHR042W	LACBIDRAFT_177012
YGL040C	LACBIDRAFT_296233
YJL155C	LACBIDRAFT_254988
YCL018W	LACBIDRAFT_231016
YDL190C	LACBIDRAFT_245367
YLR244C	LACBIDRAFT_187752
YNL059C	LACBIDRAFT_399447
YJL094C	LACBIDRAFT_172283	LACBIDRAFT_180188
YDR075W	LACBIDRAFT_186682
YKL197C	LACBIDRAFT_296415
YHR113W	LACBIDRAFT_188577
YDL194W	LACBIDRAFT_305352	LACBIDRAFT_313180	LACBIDRAFT_301992	LACBIDRAFT_187465
YDL138W	LACBIDRAFT_305352	LACBIDRAFT_313180	LACBIDRAFT_301992	LACBIDRAFT_187465
YKL113C	LACBIDRAFT_254074	LACBIDRAFT_192371
YBR281C	LACBIDRAFT_188163
YHR028C	LACBIDRAFT_187687
YGR185C	LACBIDRAFT_252456
YDR189W	LACBIDRAFT_301280
YGL211W	LACBIDRAFT_330073
YDL132W	LACBIDRAFT_245059	LACBIDRAFT_183083	LACBIDRAFT_184453	LACBIDRAFT_242344
YKL209C	LACBIDRAFT_255458	LACBIDRAFT_188284	LACBIDRAFT_250508
YGR055W	LACBIDRAFT_250926
YOR074C	LACBIDRAFT_192231
YMR145C	LACBIDRAFT_192207
YDL085W	LACBIDRAFT_192207
YDR375C	LACBIDRAFT_187928
YBL063W	LACBIDRAFT_322200
YLR138W	LACBIDRAFT_253237	LACBIDRAFT_254505	LACBIDRAFT_302196
YNR032W	LACBIDRAFT_232344
YBR166C	LACBIDRAFT_248404
YBR208C	LACBIDRAFT_243007
YGL078C	LACBIDRAFT_181543
YOR361C	LACBIDRAFT_170295
YBR011C	LACBIDRAFT_301142
YIL035C	LACBIDRAFT_291869
YDR477W	LACBIDRAFT_185674
YGR125W	LACBIDRAFT_141923
YGR211W	LACBIDRAFT_157881
YMR165C	LACBIDRAFT_231619
YEL058W	LACBIDRAFT_300616
YCL059C	LACBIDRAFT_303740
YLR032W	LACBIDRAFT_301359
YPL203W	LACBIDRAFT_255253
YKL166C	LACBIDRAFT_255253
YJL164C	LACBIDRAFT_255253
YGL055W	LACBIDRAFT_295043	LACBIDRAFT_189797
YDL103C	LACBIDRAFT_181872
YNL331C	LACBIDRAFT_177284
YDL243C	LACBIDRAFT_177284
YCR107W	LACBIDRAFT_177284
YJR155W	LACBIDRAFT_177284
YJR145C	LACBIDRAFT_182086
YHR203C	LACBIDRAFT_182086
YEL060C	LACBIDRAFT_291381
YOR003W	LACBIDRAFT_291381
YIR027C	LACBIDRAFT_232312
YGR286C	LACBIDRAFT_379847
YML100W	LACBIDRAFT_318750
YMR261C	LACBIDRAFT_318750
YBL091C	LACBIDRAFT_242662
YBR170C	LACBIDRAFT_301719
YIL046W	LACBIDRAFT_381315
YOR002W	LACBIDRAFT_399393
YBR249C	LACBIDRAFT_318960
YDR035W	LACBIDRAFT_318960
YNL037C	LACBIDRAFT_311861
YFR053C	LACBIDRAFT_184098
YGL253W	LACBIDRAFT_184098
YGL094C	LACBIDRAFT_232663
YGR143W	LACBIDRAFT_230398	LACBIDRAFT_191541	LACBIDRAFT_245697	LACBIDRAFT_186913	LACBIDRAFT_239682	LACBIDRAFT_247183
YPR159W	LACBIDRAFT_230398	LACBIDRAFT_191541	LACBIDRAFT_245697	LACBIDRAFT_186913	LACBIDRAFT_239682	LACBIDRAFT_247183
YOL023W	LACBIDRAFT_142375
YDL198C	LACBIDRAFT_319670
YDR208W	LACBIDRAFT_397690	LACBIDRAFT_397906	LACBIDRAFT_392686
YKL134C	LACBIDRAFT_181082
YGR231C	LACBIDRAFT_245445
YOR241W	LACBIDRAFT_311948
YKL017C	LACBIDRAFT_319758
YLR340W	LACBIDRAFT_294204
YFR030W	LACBIDRAFT_311962
YIL018W	LACBIDRAFT_191248
YFR031C-A	LACBIDRAFT_191248
YBR017C	LACBIDRAFT_240538
YLR401C	LACBIDRAFT_184083
YHR025W	LACBIDRAFT_186781
YHR068W	LACBIDRAFT_246018
YNR008W	LACBIDRAFT_156742
YOR323C	LACBIDRAFT_230015
YOR099W	LACBIDRAFT_186002	LACBIDRAFT_305994	LACBIDRAFT_187980
YBR205W	LACBIDRAFT_186002	LACBIDRAFT_305994	LACBIDRAFT_187980
YDR483W	LACBIDRAFT_186002	LACBIDRAFT_305994	LACBIDRAFT_187980
YJR130C	LACBIDRAFT_235424
YML082W	LACBIDRAFT_235424
YPL109C	LACBIDRAFT_187260
YKL212W	LACBIDRAFT_243126
YDR099W	LACBIDRAFT_323411
YER177W	LACBIDRAFT_323411
YNL275W	LACBIDRAFT_230567
YNL021W	LACBIDRAFT_316459
YCR002C	LACBIDRAFT_192731
YIL160C	LACBIDRAFT_185981
YKL085W	LACBIDRAFT_185536
YFR004W	LACBIDRAFT_292836
YNL045W	LACBIDRAFT_253885
YPL008W	LACBIDRAFT_244993
YPL022W	LACBIDRAFT_306768
YJL129C	LACBIDRAFT_296383
YKR050W	LACBIDRAFT_296383
YAR007C	LACBIDRAFT_182415
YGL216W	LACBIDRAFT_305733
YPR016C	LACBIDRAFT_297224
YDR331W	LACBIDRAFT_235538
YLR195C	LACBIDRAFT_229195
YJR033C	LACBIDRAFT_301010
YBR058C	LACBIDRAFT_316612
YOR197W	LACBIDRAFT_381988
YMR139W	LACBIDRAFT_290801
YDL079C	LACBIDRAFT_290801
YOR067C	LACBIDRAFT_311682
YLR429W	LACBIDRAFT_399443	LACBIDRAFT_399444
YBR160W	LACBIDRAFT_236681
YER093C	LACBIDRAFT_309182
YKL140W	LACBIDRAFT_231930	LACBIDRAFT_251443
YAL021C	LACBIDRAFT_142382
YGR252W	LACBIDRAFT_319636
YAL012W	LACBIDRAFT_191633	LACBIDRAFT_253660	LACBIDRAFT_185287
YDR211W	LACBIDRAFT_142306
YIR034C	LACBIDRAFT_228788
YNL064C	LACBIDRAFT_192482
YPL131W	LACBIDRAFT_182940
YHR208W	LACBIDRAFT_181461
YJR148W	LACBIDRAFT_181461
YMR015C	LACBIDRAFT_187166
YOR206W	LACBIDRAFT_249040
YBR034C	LACBIDRAFT_189321
YDR047W	LACBIDRAFT_191778
YLR447C	LACBIDRAFT_309140
YHL032C	LACBIDRAFT_187757
YLL041C	LACBIDRAFT_182791
YDR283C	LACBIDRAFT_294998
YMR308C	LACBIDRAFT_296576
YMR062C	LACBIDRAFT_324786
YLR293C	LACBIDRAFT_292340
YOR185C	LACBIDRAFT_292340
YMR309C	LACBIDRAFT_246874
YER126C	LACBIDRAFT_316454
YPR189W	LACBIDRAFT_313546
YER020W	LACBIDRAFT_253700	LACBIDRAFT_307942	LACBIDRAFT_254518	LACBIDRAFT_239776
YIL082W-A	LACBIDRAFT_310036	LACBIDRAFT_315808	LACBIDRAFT_309776
YGR109W-B	LACBIDRAFT_310036	LACBIDRAFT_315808	LACBIDRAFT_309776
YFL059W	LACBIDRAFT_247304
YNL333W	LACBIDRAFT_247304
YMR096W	LACBIDRAFT_247304
YJL172W	LACBIDRAFT_182303
YML008C	LACBIDRAFT_184995
YHL011C	LACBIDRAFT_243771
YER099C	LACBIDRAFT_243771
YBL068W	LACBIDRAFT_243771
YBR220C	LACBIDRAFT_142711
YJR110W	LACBIDRAFT_143319
YJL197W	LACBIDRAFT_305354
YLR231C	LACBIDRAFT_305901
YDR158W	LACBIDRAFT_290875
YDR128W	LACBIDRAFT_304147
YPL268W	LACBIDRAFT_315547
YMR129W	LACBIDRAFT_301143
YLR383W	LACBIDRAFT_295146
YDL108W	LACBIDRAFT_305450
YPR029C	LACBIDRAFT_305532
YNL239W	LACBIDRAFT_183606	LACBIDRAFT_312916
YHR194W	LACBIDRAFT_247098
YDL097C	LACBIDRAFT_185290
YHR169W	LACBIDRAFT_152287
YLR377C	LACBIDRAFT_191037
YDL240W	LACBIDRAFT_305544
YFL002C	LACBIDRAFT_231284
YPL184C	LACBIDRAFT_143584
YPR112C	LACBIDRAFT_180331
YMR241W	LACBIDRAFT_291635
YNL280C	LACBIDRAFT_295646
YPL042C	LACBIDRAFT_319506
YHR005C	LACBIDRAFT_240638	LACBIDRAFT_241776
YOL060C	LACBIDRAFT_304068	LACBIDRAFT_304069
YIL094C	LACBIDRAFT_229977
YOL034W	LACBIDRAFT_292667
YNR033W	LACBIDRAFT_301124
YMR297W	LACBIDRAFT_189535
YBR139W	LACBIDRAFT_189535
YMR224C	LACBIDRAFT_248055
YFL041W	LACBIDRAFT_399752	LACBIDRAFT_399755
YMR058W	LACBIDRAFT_399752	LACBIDRAFT_399755
YER107C	LACBIDRAFT_184735	LACBIDRAFT_330872
YKL213C	LACBIDRAFT_244097
YNL071W	LACBIDRAFT_378984
YNR043W	LACBIDRAFT_228351	LACBIDRAFT_190457
YDR365C	LACBIDRAFT_300607
YPR103W	LACBIDRAFT_181985
YPL028W	LACBIDRAFT_311721
YGL225W	LACBIDRAFT_251779
YER039C	LACBIDRAFT_251779
YIL103W	LACBIDRAFT_243952
YJL060W	LACBIDRAFT_292948
YGR132C	LACBIDRAFT_300858
YER082C	LACBIDRAFT_387147
YDR390C	LACBIDRAFT_241099
YDR105C	LACBIDRAFT_297301
YPL175W	LACBIDRAFT_191321
YGR138C	LACBIDRAFT_329041	LACBIDRAFT_249285	LACBIDRAFT_251253	LACBIDRAFT_253339
YPR156C	LACBIDRAFT_329041	LACBIDRAFT_249285	LACBIDRAFT_251253	LACBIDRAFT_253339
YJR031C	LACBIDRAFT_189521
YEL022W	LACBIDRAFT_189521
YPL122C	LACBIDRAFT_257057
YDR120C	LACBIDRAFT_182060
YMR076C	LACBIDRAFT_254367
YHR204W	LACBIDRAFT_399415
YDL174C	LACBIDRAFT_151694
YDR243C	LACBIDRAFT_182393
YNL212W	LACBIDRAFT_183291
YHR024C	LACBIDRAFT_320873
YLR229C	LACBIDRAFT_172912
YNL290W	LACBIDRAFT_229498
YKR093W	LACBIDRAFT_301981
YKL188C	LACBIDRAFT_242594
YMR216C	LACBIDRAFT_186862
YPR176C	LACBIDRAFT_290976
YNL321W	LACBIDRAFT_309026
YIR028W	LACBIDRAFT_248955
YBR021W	LACBIDRAFT_248955
YBL042C	LACBIDRAFT_248955
YPR041W	LACBIDRAFT_293715
YOR065W	LACBIDRAFT_329524
YDR300C	LACBIDRAFT_315670
YHR033W	LACBIDRAFT_315670
YGR060W	LACBIDRAFT_182669
YJR068W	LACBIDRAFT_232800
YMR277W	LACBIDRAFT_301354
YML049C	LACBIDRAFT_320441
YLR248W	LACBIDRAFT_177404
YLR208W	LACBIDRAFT_186131
YML042W	LACBIDRAFT_188234
YPR003C	LACBIDRAFT_313253
YBR029C	LACBIDRAFT_232085
YLR253W	LACBIDRAFT_246646
YDL210W	LACBIDRAFT_254728
YDL148C	LACBIDRAFT_311426
YNL288W	LACBIDRAFT_189645
YPL031C	LACBIDRAFT_242941
YPL266W	LACBIDRAFT_248976
YDL128W	LACBIDRAFT_187790
YBR142W	LACBIDRAFT_235491
YJR072C	LACBIDRAFT_179760
YLR005W	LACBIDRAFT_249203
YLR172C	LACBIDRAFT_334053
YDL234C	LACBIDRAFT_305932
YLL028W	LACBIDRAFT_304796
YGR028W	LACBIDRAFT_308913
YPL104W	LACBIDRAFT_305695
YLR075W	LACBIDRAFT_192765
YLR241W	LACBIDRAFT_191964
YPR110C	LACBIDRAFT_319284
YML063W	LACBIDRAFT_183045
YLR441C	LACBIDRAFT_183045
YJR132W	LACBIDRAFT_183170
YJR007W	LACBIDRAFT_235498
YOR243C	LACBIDRAFT_246172
YOR142W	LACBIDRAFT_300566
YMR131C	LACBIDRAFT_243182
YNL169C	LACBIDRAFT_234968
YOR176W	LACBIDRAFT_313652
YGR253C	LACBIDRAFT_291793
YJR076C	LACBIDRAFT_300853	LACBIDRAFT_189236
YJL102W	LACBIDRAFT_311928
YJR049C	LACBIDRAFT_166577
YEL041W	LACBIDRAFT_166577
YMR121C	LACBIDRAFT_290660
YLR029C	LACBIDRAFT_290660
YOL038W	LACBIDRAFT_189495
YGR090W	LACBIDRAFT_300423
YKR024C	LACBIDRAFT_249620	LACBIDRAFT_305106
YDL001W	LACBIDRAFT_248705
YGR266W	LACBIDRAFT_247367
YMR293C	LACBIDRAFT_143274
YOR222W	LACBIDRAFT_331857
YPL134C	LACBIDRAFT_331857
YKR056W	LACBIDRAFT_151917
YGR157W	LACBIDRAFT_247989
YFL003C	LACBIDRAFT_250266
YHR077C	LACBIDRAFT_249126
YJR095W	LACBIDRAFT_240551
YPL133C	LACBIDRAFT_167431	LACBIDRAFT_254611	LACBIDRAFT_254568
YMR307W	LACBIDRAFT_143003	LACBIDRAFT_187145
YLR343W	LACBIDRAFT_143003	LACBIDRAFT_187145
YBR179C	LACBIDRAFT_245630
YGR175C	LACBIDRAFT_190855
YKL045W	LACBIDRAFT_244165
YNL191W	LACBIDRAFT_300615
YER148W	LACBIDRAFT_148575
YBR079C	LACBIDRAFT_191687
YDR448W	LACBIDRAFT_231949
YNL138W	LACBIDRAFT_291007
YBR243C	LACBIDRAFT_309240
YPL152W	LACBIDRAFT_191878	LACBIDRAFT_240941	LACBIDRAFT_167127
YJR051W	LACBIDRAFT_184667
YEL047C	LACBIDRAFT_184667
YOR303W	LACBIDRAFT_249272
YOR001W	LACBIDRAFT_310543
YDR536W	LACBIDRAFT_191542
YER005W	LACBIDRAFT_238748
YHR070W	LACBIDRAFT_186732
YER003C	LACBIDRAFT_256137
YBR192W	LACBIDRAFT_185165	LACBIDRAFT_250454
YBR018C	LACBIDRAFT_247525
YGL171W	LACBIDRAFT_243044
YKL184W	LACBIDRAFT_190490
YLR212C	LACBIDRAFT_245407
YOL140W	LACBIDRAFT_305721
YDR044W	LACBIDRAFT_159108
YBR074W	LACBIDRAFT_294465
YPL097W	LACBIDRAFT_246777
YLR336C	LACBIDRAFT_297002
YOL062C	LACBIDRAFT_295294
YLL045C	LACBIDRAFT_316579	LACBIDRAFT_252413	LACBIDRAFT_237670
YHL033C	LACBIDRAFT_316579	LACBIDRAFT_252413	LACBIDRAFT_237670
YJR117W	LACBIDRAFT_191551
YFR014C	LACBIDRAFT_251340
YOL016C	LACBIDRAFT_251340
YLR048W	LACBIDRAFT_189049
YGR214W	LACBIDRAFT_189049
YHR001W	LACBIDRAFT_301830
YKR003W	LACBIDRAFT_301830
YEL050C	LACBIDRAFT_242914
YGL123W	LACBIDRAFT_192550
YGL065C	LACBIDRAFT_247825
YPL209C	LACBIDRAFT_230665
YOR160W	LACBIDRAFT_181790
YJR139C	LACBIDRAFT_238324	LACBIDRAFT_242236
YGR054W	LACBIDRAFT_233034
YNL178W	LACBIDRAFT_192584
YNL207W	LACBIDRAFT_227800
YKL027W	LACBIDRAFT_152374
YHR003C	LACBIDRAFT_152374
YDL086W	LACBIDRAFT_186973
YFR028C	LACBIDRAFT_239321
YOR261C	LACBIDRAFT_190981
YMR272C	LACBIDRAFT_248952
YMR296C	LACBIDRAFT_184356
YCR084C	LACBIDRAFT_387493
YPL090C	LACBIDRAFT_295206
YBR181C	LACBIDRAFT_295206
YIR008C	LACBIDRAFT_184643
YPL220W	LACBIDRAFT_294417
YGL135W	LACBIDRAFT_294417
YEL052W	LACBIDRAFT_143231
YJL087C	LACBIDRAFT_232121
YDR332W	LACBIDRAFT_300611
YBR087W	LACBIDRAFT_318048
YJL168C	LACBIDRAFT_318928
YLR351C	LACBIDRAFT_171244
YBR114W	LACBIDRAFT_301025
YGR188C	LACBIDRAFT_297239
YGR155W	LACBIDRAFT_171213
YBR055C	LACBIDRAFT_323426
YJL109C	LACBIDRAFT_318934
YLR196W	LACBIDRAFT_190410
YKR076W	LACBIDRAFT_179508
YMR251W	LACBIDRAFT_179508
YGR154C	LACBIDRAFT_179508
YJR159W	LACBIDRAFT_188827
YDL246C	LACBIDRAFT_188827
YLR070C	LACBIDRAFT_188827
YFR047C	LACBIDRAFT_231037
YEL064C	LACBIDRAFT_247252
YLR034C	LACBIDRAFT_186854
YHR050W	LACBIDRAFT_186854
YOL122C	LACBIDRAFT_186854
YCR024C	LACBIDRAFT_166907
YDL238C	LACBIDRAFT_185911
YPR165W	LACBIDRAFT_175325
YGR194C	LACBIDRAFT_303596
YOR175C	LACBIDRAFT_303772
YNL075W	LACBIDRAFT_311694
YDL100C	LACBIDRAFT_227937
YGL001C	LACBIDRAFT_188460
YOL145C	LACBIDRAFT_313939
YKR048C	LACBIDRAFT_389605
YLR243W	LACBIDRAFT_231004
YLR186W	LACBIDRAFT_252281
YNL139C	LACBIDRAFT_305781
YPL260W	LACBIDRAFT_305457
YJR131W	LACBIDRAFT_255188	LACBIDRAFT_228999
YDL137W	LACBIDRAFT_311622
YDL192W	LACBIDRAFT_311622
YER015W	LACBIDRAFT_189537
YDR019C	LACBIDRAFT_250466
YGR012W	LACBIDRAFT_246912
YCL009C	LACBIDRAFT_184682
YMR303C	LACBIDRAFT_179500	LACBIDRAFT_324584
YOL086C	LACBIDRAFT_179500	LACBIDRAFT_324584
YBR145W	LACBIDRAFT_179500	LACBIDRAFT_324584
YMR083W	LACBIDRAFT_179500	LACBIDRAFT_324584
YPL171C	LACBIDRAFT_191617	LACBIDRAFT_239038
YHR179W	LACBIDRAFT_191617	LACBIDRAFT_239038
YDR226W	LACBIDRAFT_290988
YLR055C	LACBIDRAFT_306040
YDL036C	LACBIDRAFT_256131
YOL066C	LACBIDRAFT_256131
YER055C	LACBIDRAFT_292479
YBR227C	LACBIDRAFT_305736
YBL037W	LACBIDRAFT_186956
YDL147W	LACBIDRAFT_242915
YLR420W	LACBIDRAFT_187875
YPR048W	LACBIDRAFT_189949
YOR362C	LACBIDRAFT_290938
YOR161C	LACBIDRAFT_313645
YMR110C	LACBIDRAFT_392399	LACBIDRAFT_189092	LACBIDRAFT_307566
YDR325W	LACBIDRAFT_253103	LACBIDRAFT_235360
YOR157C	LACBIDRAFT_190127	LACBIDRAFT_336146
YJR123W	LACBIDRAFT_184639
YAR015W	LACBIDRAFT_306060
YGR135W	LACBIDRAFT_314157
YFR021W	LACBIDRAFT_254718
YGR010W	LACBIDRAFT_249182
YLR328W	LACBIDRAFT_249182
YGL076C	LACBIDRAFT_292327
YPL198W	LACBIDRAFT_292327
YHR112C	LACBIDRAFT_311699
YHR111W	LACBIDRAFT_297342
YPL212C	LACBIDRAFT_243960
YMR079W	LACBIDRAFT_237398
YKL091C	LACBIDRAFT_237398
YBR189W	LACBIDRAFT_290699	LACBIDRAFT_243109
YPL081W	LACBIDRAFT_290699	LACBIDRAFT_243109
YCL040W	LACBIDRAFT_312018
YDR516C	LACBIDRAFT_312018
YFR037C	LACBIDRAFT_190760
YJR126C	LACBIDRAFT_245820
YLR114C	LACBIDRAFT_254960
YCR094W	LACBIDRAFT_189549
YNR048W	LACBIDRAFT_189549
YLR319C	LACBIDRAFT_229313
YER078C	LACBIDRAFT_303704
YIL116W	LACBIDRAFT_191837
YLR299W	LACBIDRAFT_313624	LACBIDRAFT_310211
YHR128W	LACBIDRAFT_252184
YJL092W	LACBIDRAFT_297356
YDR292C	LACBIDRAFT_316059
YCR068W	LACBIDRAFT_143750	LACBIDRAFT_145392
YML092C	LACBIDRAFT_188978
YHR098C	LACBIDRAFT_387436
YIL068C	LACBIDRAFT_244273
YPL249C	LACBIDRAFT_313674
YFR024C-A	LACBIDRAFT_300945
YHR016C	LACBIDRAFT_300945
YPL088W	LACBIDRAFT_310203	LACBIDRAFT_254038
YFL038C	LACBIDRAFT_183731
YPL111W	LACBIDRAFT_176615
YNR012W	LACBIDRAFT_297362
YGR047C	LACBIDRAFT_306967	LACBIDRAFT_297936	LACBIDRAFT_304399
YCL043C	LACBIDRAFT_311826
YDR518W	LACBIDRAFT_311826
YLR345W	LACBIDRAFT_235554
YKL114C	LACBIDRAFT_251065
YBL079W	LACBIDRAFT_300584
YER105C	LACBIDRAFT_300584
YDL205C	LACBIDRAFT_181601
YHR166C	LACBIDRAFT_316440
YLR300W	LACBIDRAFT_243581	LACBIDRAFT_185358	LACBIDRAFT_307733
YOR190W	LACBIDRAFT_243581	LACBIDRAFT_185358	LACBIDRAFT_307733
YDR338C	LACBIDRAFT_310229	LACBIDRAFT_143199
YHR032W	LACBIDRAFT_310229	LACBIDRAFT_143199
YPL145C	LACBIDRAFT_319010
YOR237W	LACBIDRAFT_319010
YBR247C	LACBIDRAFT_254044
YIL091C	LACBIDRAFT_246783
YOR262W	LACBIDRAFT_294576
YLL057C	LACBIDRAFT_300502
YHL010C	LACBIDRAFT_305484
YDR080W	LACBIDRAFT_311221
YKL120W	LACBIDRAFT_301187
YCR034W	LACBIDRAFT_186873
YJL196C	LACBIDRAFT_186873
YLR372W	LACBIDRAFT_186873
YKL193C	LACBIDRAFT_297144
YNL317W	LACBIDRAFT_384388
YNL048W	LACBIDRAFT_399402
YDL040C	LACBIDRAFT_191816
YBL067C	LACBIDRAFT_243698
YER098W	LACBIDRAFT_243698
YCR047C	LACBIDRAFT_244288
YLL019C	LACBIDRAFT_143963
YBR291C	LACBIDRAFT_293855
YLR116W	LACBIDRAFT_144334
YMR213W	LACBIDRAFT_179365
YNR006W	LACBIDRAFT_297872
YPL029W	LACBIDRAFT_301309
YPL218W	LACBIDRAFT_392946
YPR201W	LACBIDRAFT_182489	LACBIDRAFT_190828
YGR171C	LACBIDRAFT_236402
YKR017C	LACBIDRAFT_246915
YGL143C	LACBIDRAFT_255012
YIL020C	LACBIDRAFT_236329
YOR346W	LACBIDRAFT_315697
YHL040C	LACBIDRAFT_189025
YHL047C	LACBIDRAFT_189025
YCL073C	LACBIDRAFT_189025
YKR106W	LACBIDRAFT_189025
YEL065W	LACBIDRAFT_189025
YLR130C	LACBIDRAFT_180140	LACBIDRAFT_305445
YPR167C	LACBIDRAFT_231584
YDR531W	LACBIDRAFT_301232
YOL010W	LACBIDRAFT_306168
YDR523C	LACBIDRAFT_242500
YJL080C	LACBIDRAFT_232126
YLR024C	LACBIDRAFT_313091
YLR399C	LACBIDRAFT_227936
YDL070W	LACBIDRAFT_227936
YGR246C	LACBIDRAFT_143618
YEL040W	LACBIDRAFT_294393
YLR310C	LACBIDRAFT_308947
YER102W	LACBIDRAFT_190306
YBL072C	LACBIDRAFT_190306
YBR082C	LACBIDRAFT_294356
YDR059C	LACBIDRAFT_294356
YJR077C	LACBIDRAFT_188276
YLR056W	LACBIDRAFT_190564
YPL214C	LACBIDRAFT_231927
YGR255C	LACBIDRAFT_305494
YIL038C	LACBIDRAFT_332437
YER056C	LACBIDRAFT_299569	LACBIDRAFT_242351	LACBIDRAFT_254256	LACBIDRAFT_185256	LACBIDRAFT_310067	LACBIDRAFT_236267	LACBIDRAFT_245872
YER060W-A	LACBIDRAFT_299569	LACBIDRAFT_242351	LACBIDRAFT_254256	LACBIDRAFT_185256	LACBIDRAFT_310067	LACBIDRAFT_236267	LACBIDRAFT_245872
YER060W	LACBIDRAFT_299569	LACBIDRAFT_242351	LACBIDRAFT_254256	LACBIDRAFT_185256	LACBIDRAFT_310067	LACBIDRAFT_236267	LACBIDRAFT_245872
YCR004C	LACBIDRAFT_185266	LACBIDRAFT_190833
YDR032C	LACBIDRAFT_185266	LACBIDRAFT_190833
YBR003W	LACBIDRAFT_251291	LACBIDRAFT_335947
YKL004W	LACBIDRAFT_159197	LACBIDRAFT_159277
YER156C	LACBIDRAFT_228053
YKR080W	LACBIDRAFT_245886
YOL077C	LACBIDRAFT_229254
YPR004C	LACBIDRAFT_189164
YOR091W	LACBIDRAFT_236837
YEL051W	LACBIDRAFT_306144
YOR141C	LACBIDRAFT_305360
YGR085C	LACBIDRAFT_182408
YPR102C	LACBIDRAFT_182408
YFL030W	LACBIDRAFT_302783
YKL001C	LACBIDRAFT_293022	LACBIDRAFT_251630	LACBIDRAFT_191920
YDR301W	LACBIDRAFT_190892
YLR454W	LACBIDRAFT_311880
YDR427W	LACBIDRAFT_123195
YNL313C	LACBIDRAFT_182961
YJR013W	LACBIDRAFT_253515
YIL043C	LACBIDRAFT_300832
YPL211W	LACBIDRAFT_300987
YLR166C	LACBIDRAFT_382719
YFL007W	LACBIDRAFT_301754	LACBIDRAFT_301740
YBL056W	LACBIDRAFT_322816
YER089C	LACBIDRAFT_322816
YJL001W	LACBIDRAFT_188567
YER094C	LACBIDRAFT_291705
YPR108W	LACBIDRAFT_299976
YLR002C	LACBIDRAFT_305953
YBR234C	LACBIDRAFT_399446
YGL115W	LACBIDRAFT_160684
YDR268W	LACBIDRAFT_247492
YHR148W	LACBIDRAFT_191260
YIL021W	LACBIDRAFT_232470
YOR070C	LACBIDRAFT_246710
YPL117C	LACBIDRAFT_291469
YMR093W	LACBIDRAFT_311835
YMR237W	LACBIDRAFT_192159
YOR299W	LACBIDRAFT_192159
YFR002W	LACBIDRAFT_234167
YDR142C	LACBIDRAFT_187545
YIL022W	LACBIDRAFT_144256
YHR026W	LACBIDRAFT_189259
YLR148W	LACBIDRAFT_228107
YOR005C	LACBIDRAFT_305524
YJL100W	LACBIDRAFT_313629
YGR260W	LACBIDRAFT_250962	LACBIDRAFT_239030	LACBIDRAFT_246776	LACBIDRAFT_243582	LACBIDRAFT_249110	LACBIDRAFT_297571
YER031C	LACBIDRAFT_192570
YGL210W	LACBIDRAFT_192570
YGL169W	LACBIDRAFT_145463
YLR103C	LACBIDRAFT_233038
YOR145C	LACBIDRAFT_229936
YHR011W	LACBIDRAFT_301074
YIL003W	LACBIDRAFT_311669
YEL021W	LACBIDRAFT_290932
YLR167W	LACBIDRAFT_290725
YNL083W	LACBIDRAFT_311853
YHR108W	LACBIDRAFT_144177	LACBIDRAFT_144317
YDR358W	LACBIDRAFT_144177	LACBIDRAFT_144317
YKR052C	LACBIDRAFT_182113
YJL133W	LACBIDRAFT_182113
YKL081W	LACBIDRAFT_248920
YPL048W	LACBIDRAFT_248920
YBL097W	LACBIDRAFT_302841	LACBIDRAFT_302907
YDR050C	LACBIDRAFT_184184
YJR105W	LACBIDRAFT_192435
YKL217W	LACBIDRAFT_143239	LACBIDRAFT_253303	LACBIDRAFT_256686	LACBIDRAFT_143646	LACBIDRAFT_190250
YMR047C	LACBIDRAFT_311515
YKL068W	LACBIDRAFT_311515
YOL081W	LACBIDRAFT_311272
YBR140C	LACBIDRAFT_311272
YHR002W	LACBIDRAFT_184606
YLR210W	LACBIDRAFT_190376
YDL155W	LACBIDRAFT_190376
YDR368W	LACBIDRAFT_331398
YPR132W	LACBIDRAFT_189243
YGR118W	LACBIDRAFT_189243
YOL115W	LACBIDRAFT_142837
YNL299W	LACBIDRAFT_142837
YOL033W	LACBIDRAFT_240505
YJL108C	LACBIDRAFT_301028	LACBIDRAFT_145192
YKR069W	LACBIDRAFT_143192
YER021W	LACBIDRAFT_291188
YOR202W	LACBIDRAFT_183668
YML001W	LACBIDRAFT_300861
YPR058W	LACBIDRAFT_183526
YBR104W	LACBIDRAFT_183526
YJL091C	LACBIDRAFT_152132
YJR070C	LACBIDRAFT_292511
YNL003C	LACBIDRAFT_249179
YOR101W	LACBIDRAFT_190576	LACBIDRAFT_249795	LACBIDRAFT_249517
YNL098C	LACBIDRAFT_190576	LACBIDRAFT_249795	LACBIDRAFT_249517
YFL001W	LACBIDRAFT_184424
YDR242W	LACBIDRAFT_252664
YLR004C	LACBIDRAFT_187852
YMR314W	LACBIDRAFT_189531
YEL054C	LACBIDRAFT_294076
YDR418W	LACBIDRAFT_294076
YOR312C	LACBIDRAFT_192674
YMR242C	LACBIDRAFT_192674
YFR010W	LACBIDRAFT_190082
YFR006W	LACBIDRAFT_256027
YMR023C	LACBIDRAFT_237500
YGR261C	LACBIDRAFT_297192
YLR017W	LACBIDRAFT_310905
YEL024W	LACBIDRAFT_321219
YJL208C	LACBIDRAFT_145519
YHR088W	LACBIDRAFT_305420
YOR267C	LACBIDRAFT_232400	LACBIDRAFT_153039
YNL183C	LACBIDRAFT_232400	LACBIDRAFT_153039
YDL025C	LACBIDRAFT_232400	LACBIDRAFT_153039
YBR084C-A	LACBIDRAFT_186351
YBL027W	LACBIDRAFT_186351
YPR042C	LACBIDRAFT_155850
YJR091C	LACBIDRAFT_155850
YJL053W	LACBIDRAFT_173065
YOR120W	LACBIDRAFT_291410
YCR048W	LACBIDRAFT_188091
YNR019W	LACBIDRAFT_188091
YEL046C	LACBIDRAFT_301794
YKR081C	LACBIDRAFT_303856
YML121W	LACBIDRAFT_306179
YER053C	LACBIDRAFT_292092
YPR066W	LACBIDRAFT_188073
YIL133C	LACBIDRAFT_192404
YNL069C	LACBIDRAFT_192404
YDR415C	LACBIDRAFT_246070
YMR203W	LACBIDRAFT_292264
YIL128W	LACBIDRAFT_243929
YPR011C	LACBIDRAFT_247279
YNL096C	LACBIDRAFT_186109
YOR096W	LACBIDRAFT_186109
YBL041W	LACBIDRAFT_182747
YNL202W	LACBIDRAFT_251259
YDR373W	LACBIDRAFT_311689
YJR047C	LACBIDRAFT_192615
YEL034W	LACBIDRAFT_192615
YPR097W	LACBIDRAFT_231484
YIL118W	LACBIDRAFT_302760
YOR100C	LACBIDRAFT_301012
YMR078C	LACBIDRAFT_305870
YBR020W	LACBIDRAFT_251636
YDR009W	LACBIDRAFT_251636
YCR009C	LACBIDRAFT_189197
YGL058W	LACBIDRAFT_180175
YPL227C	LACBIDRAFT_187907
YDR388W	LACBIDRAFT_186940
YBL040C	LACBIDRAFT_295761
YNR041C	LACBIDRAFT_246255
YPL015C	LACBIDRAFT_245936
YDR017C	LACBIDRAFT_305750
YNL011C	LACBIDRAFT_300869
YML130C	LACBIDRAFT_313802
YKR028W	LACBIDRAFT_307438
YJL098W	LACBIDRAFT_307438
YFR040W	LACBIDRAFT_307438
YLR262C	LACBIDRAFT_182447
YKL205W	LACBIDRAFT_249920
YNL022C	LACBIDRAFT_184877
YMR027W	LACBIDRAFT_243185
YPL069C	LACBIDRAFT_256060
YML097C	LACBIDRAFT_305240
YDR155C	LACBIDRAFT_294609	LACBIDRAFT_333157
YML078W	LACBIDRAFT_294609	LACBIDRAFT_333157
YOL124C	LACBIDRAFT_189099
YBR293W	LACBIDRAFT_236212
YGR267C	LACBIDRAFT_171534
YAL041W	LACBIDRAFT_293181
YKL024C	LACBIDRAFT_244113
YDR496C	LACBIDRAFT_317976
YML026C	LACBIDRAFT_192547
YDR450W	LACBIDRAFT_192547
YBR159W	LACBIDRAFT_192627
YGR207C	LACBIDRAFT_182517
YIL083C	LACBIDRAFT_185029
YGR278W	LACBIDRAFT_247484
YGR024C	LACBIDRAFT_252840
YML021C	LACBIDRAFT_170543
YOL064C	LACBIDRAFT_191792
YDL033C	LACBIDRAFT_307468
YNL031C	LACBIDRAFT_191988	LACBIDRAFT_294559	LACBIDRAFT_170733	LACBIDRAFT_302849	LACBIDRAFT_251730
YBR010W	LACBIDRAFT_191988	LACBIDRAFT_294559	LACBIDRAFT_170733	LACBIDRAFT_302849	LACBIDRAFT_251730
YMR088C	LACBIDRAFT_245814	LACBIDRAFT_315438	LACBIDRAFT_315452
YOL055C	LACBIDRAFT_232790
YPL258C	LACBIDRAFT_232790
YPR121W	LACBIDRAFT_232790
YML102W	LACBIDRAFT_189733
YER168C	LACBIDRAFT_300927
YMR302C	LACBIDRAFT_316111
YFL005W	LACBIDRAFT_387559
YBL080C	LACBIDRAFT_231681
YBR088C	LACBIDRAFT_250172
YHR144C	LACBIDRAFT_228936
YBR110W	LACBIDRAFT_300879
YKL149C	LACBIDRAFT_143120	LACBIDRAFT_186329
YAL042W	LACBIDRAFT_182556
YDL017W	LACBIDRAFT_152151
YDR092W	LACBIDRAFT_174313
YGL011C	LACBIDRAFT_191251
YKL080W	LACBIDRAFT_181261
YML064C	LACBIDRAFT_295890
YGR284C	LACBIDRAFT_318665
YML028W	LACBIDRAFT_174328
YDR453C	LACBIDRAFT_174328
YFL016C	LACBIDRAFT_151865
YEL012W	LACBIDRAFT_183149
YBL082C	LACBIDRAFT_247511
YEL027W	LACBIDRAFT_188374
YHR064C	LACBIDRAFT_192317
YIL033C	LACBIDRAFT_188795
YBR043C	LACBIDRAFT_297564
YMR223W	LACBIDRAFT_305245
YKR104W	LACBIDRAFT_308351
YKL013C	LACBIDRAFT_399438
YCR031C	LACBIDRAFT_184206
YJL191W	LACBIDRAFT_184206
YML018C	LACBIDRAFT_181179
YDR438W	LACBIDRAFT_181179
YBL064C	LACBIDRAFT_172363
YPR119W	LACBIDRAFT_166963
YGR108W	LACBIDRAFT_166963
YBR039W	LACBIDRAFT_178493
YGL100W	LACBIDRAFT_238721
YJR125C	LACBIDRAFT_308833
YPR091C	LACBIDRAFT_320917
YJL121C	LACBIDRAFT_227985	LACBIDRAFT_242762
YDL161W	LACBIDRAFT_399533
YLR206W	LACBIDRAFT_399533
YDL090C	LACBIDRAFT_178594
YDL236W	LACBIDRAFT_191368
YDR392W	LACBIDRAFT_246295
YNL007C	LACBIDRAFT_191048
YER122C	LACBIDRAFT_310440
YOL120C	LACBIDRAFT_320115
YNL301C	LACBIDRAFT_320115
YKL190W	LACBIDRAFT_291275
YCL004W	LACBIDRAFT_318009
YLR459W	LACBIDRAFT_313879
YDR177W	LACBIDRAFT_191873
YER117W	LACBIDRAFT_186549
YBL087C	LACBIDRAFT_186549
YPL153C	LACBIDRAFT_298988	LACBIDRAFT_293051
YHR069C	LACBIDRAFT_146089
YIL067C	LACBIDRAFT_187225
YHR009C	LACBIDRAFT_233557
YMR214W	LACBIDRAFT_179223
YDR049W	LACBIDRAFT_302801
YJL069C	LACBIDRAFT_304153
YNL121C	LACBIDRAFT_186016
YHR117W	LACBIDRAFT_186016
YGL103W	LACBIDRAFT_185073
YKL196C	LACBIDRAFT_175425
YMR226C	LACBIDRAFT_182360
YOR184W	LACBIDRAFT_178249
YIL120W	LACBIDRAFT_301091
YIL121W	LACBIDRAFT_301091
YNL065W	LACBIDRAFT_301091
YBL033C	LACBIDRAFT_152612
YBR164C	LACBIDRAFT_171373
YOR006C	LACBIDRAFT_244871
YBR191W	LACBIDRAFT_181769
YPL079W	LACBIDRAFT_181769
YML074C	LACBIDRAFT_173603
YLR449W	LACBIDRAFT_173603
YIL006W	LACBIDRAFT_308709
YEL006W	LACBIDRAFT_308709
YBR046C	LACBIDRAFT_243307
YMR231W	LACBIDRAFT_251110
YOR095C	LACBIDRAFT_248375
YKL059C	LACBIDRAFT_305285
YDR416W	LACBIDRAFT_316064
YOR090C	LACBIDRAFT_311584
YPL116W	LACBIDRAFT_312055
YPR086W	LACBIDRAFT_188636
YPL188W	LACBIDRAFT_296215
YBL089W	LACBIDRAFT_187989
YER119C	LACBIDRAFT_187989
YAR018C	LACBIDRAFT_145454
YDR064W	LACBIDRAFT_191503
YAL003W	LACBIDRAFT_318844
YML110C	LACBIDRAFT_323025
YPL001W	LACBIDRAFT_384433
YFR005C	LACBIDRAFT_399296
YHR080C	LACBIDRAFT_301502
YDR326C	LACBIDRAFT_301502
YJL088W	LACBIDRAFT_251532
YNL231C	LACBIDRAFT_152940
YNL264C	LACBIDRAFT_152940
YOR081C	LACBIDRAFT_245823
YKR089C	LACBIDRAFT_245823
YOR089C	LACBIDRAFT_300799
YNL093W	LACBIDRAFT_300799
YGR285C	LACBIDRAFT_145794
YDR487C	LACBIDRAFT_229552
YDR164C	LACBIDRAFT_243963
YKL002W	LACBIDRAFT_244011
YPL132W	LACBIDRAFT_297009
YML104C	LACBIDRAFT_301186
YLR286C	LACBIDRAFT_301747
YPL060W	LACBIDRAFT_304323
YKL056C	LACBIDRAFT_311836
YMR055C	LACBIDRAFT_399500
YDL006W	LACBIDRAFT_145447
YDL064W	LACBIDRAFT_187883
YFR050C	LACBIDRAFT_241730
YGR046W	LACBIDRAFT_245089
YGL112C	LACBIDRAFT_292995
YNL016W	LACBIDRAFT_243767
YPL264C	LACBIDRAFT_158432	LACBIDRAFT_301322
YMR253C	LACBIDRAFT_158432	LACBIDRAFT_301322
YBR037C	LACBIDRAFT_252249
YBR024W	LACBIDRAFT_252249
YGL147C	LACBIDRAFT_311930
YNL067W	LACBIDRAFT_311930
YEL055C	LACBIDRAFT_232894
YFL047W	LACBIDRAFT_305569
YER140W	LACBIDRAFT_313992
YBR244W	LACBIDRAFT_184771
YIR037W	LACBIDRAFT_184771
YPL057C	LACBIDRAFT_231771
YBR161W	LACBIDRAFT_231771
YBL020W	LACBIDRAFT_248771
YGR159C	LACBIDRAFT_147552
YNL237W	LACBIDRAFT_152078
YNL256W	LACBIDRAFT_247939
YBL084C	LACBIDRAFT_315993
YGL202W	LACBIDRAFT_311755
YPL125W	LACBIDRAFT_311946
YOR092W	LACBIDRAFT_300537
YNL095C	LACBIDRAFT_300537
YLR152C	LACBIDRAFT_300537
YFL034C-B	LACBIDRAFT_171793	LACBIDRAFT_292644
YDR263C	LACBIDRAFT_235461
YOR033C	LACBIDRAFT_235461
YMR235C	LACBIDRAFT_182799
YPR118W	LACBIDRAFT_189088
YGL142C	LACBIDRAFT_306185
YHR202W	LACBIDRAFT_334938
YMR243C	LACBIDRAFT_307944	LACBIDRAFT_305317
YOR316C	LACBIDRAFT_307944	LACBIDRAFT_305317
YDR304C	LACBIDRAFT_183653
YHR057C	LACBIDRAFT_183653
YGR276C	LACBIDRAFT_247011
YPL045W	LACBIDRAFT_190662
YIR004W	LACBIDRAFT_305357
YER048C	LACBIDRAFT_305357
YKL150W	LACBIDRAFT_228028
YOR025W	LACBIDRAFT_244575
YLR209C	LACBIDRAFT_319739
YDR025W	LACBIDRAFT_291467
YBR048W	LACBIDRAFT_291467
YBL035C	LACBIDRAFT_309073
YBR267W	LACBIDRAFT_313569
YBL047C	LACBIDRAFT_316103
YDR339C	LACBIDRAFT_319868
YJR006W	LACBIDRAFT_324932
YEL023C	LACBIDRAFT_312561	LACBIDRAFT_308533	LACBIDRAFT_295833	LACBIDRAFT_308538	LACBIDRAFT_308654	LACBIDRAFT_303844	LACBIDRAFT_298393	LACBIDRAFT_307300	LACBIDRAFT_311208
YBR241C	LACBIDRAFT_183701
YGL104C	LACBIDRAFT_183701
YMR061W	LACBIDRAFT_245406	LACBIDRAFT_302694
YNR038W	LACBIDRAFT_249916
YDR454C	LACBIDRAFT_182374
YJL031C	LACBIDRAFT_233141
YNL222W	LACBIDRAFT_148362
YER162C	LACBIDRAFT_312109
YDR244W	LACBIDRAFT_313746
YPL115C	LACBIDRAFT_302752
YMR143W	LACBIDRAFT_176101
YDL083C	LACBIDRAFT_176101
YDR204W	LACBIDRAFT_184142
YHR089C	LACBIDRAFT_243973
YKR068C	LACBIDRAFT_188078
YPL172C	LACBIDRAFT_144184
YGR216C	LACBIDRAFT_316192
YGR070W	LACBIDRAFT_291994	LACBIDRAFT_305175	LACBIDRAFT_300387
YLR371W	LACBIDRAFT_291994	LACBIDRAFT_305175	LACBIDRAFT_300387
YJL081C	LACBIDRAFT_399448
YOR306C	LACBIDRAFT_300117	LACBIDRAFT_144415
YBR176W	LACBIDRAFT_190819
YER100W	LACBIDRAFT_252050
YHR075C	LACBIDRAFT_252813
YNL090W	LACBIDRAFT_179004
YMR022W	LACBIDRAFT_190123
YNL274C	LACBIDRAFT_190163
YOL119C	LACBIDRAFT_239714
YNR035C	LACBIDRAFT_305498
YOR272W	LACBIDRAFT_395637
YMR113W	LACBIDRAFT_152448
YKL132C	LACBIDRAFT_152448
YOR245C	LACBIDRAFT_182082
YNL297C	LACBIDRAFT_309478
YHL003C	LACBIDRAFT_246245	LACBIDRAFT_159106
YKL008C	LACBIDRAFT_246245	LACBIDRAFT_159106
YMR276W	LACBIDRAFT_310427	LACBIDRAFT_186424
YMR260C	LACBIDRAFT_297287
YDL104C	LACBIDRAFT_313559
YDR312W	LACBIDRAFT_316066
YHR066W	LACBIDRAFT_316066
YIL104C	LACBIDRAFT_247458
YBL019W	LACBIDRAFT_299606
YNL320W	LACBIDRAFT_236531	LACBIDRAFT_308313
YDR287W	LACBIDRAFT_301448
YHR046C	LACBIDRAFT_301448
YML065W	LACBIDRAFT_306064
YLR442C	LACBIDRAFT_306064
YCL001W	LACBIDRAFT_249280
YNL227C	LACBIDRAFT_297317
YIL099W	LACBIDRAFT_309096
YOR254C	LACBIDRAFT_303889
YGL205W	LACBIDRAFT_319093
YMR283C	LACBIDRAFT_313273
YER151C	LACBIDRAFT_307470
YBR002C	LACBIDRAFT_291245	LACBIDRAFT_236401
YFL028C	LACBIDRAFT_188794
YKL025C	LACBIDRAFT_248700
YOR257W	LACBIDRAFT_181094
YGL105W	LACBIDRAFT_308994
YNL004W	LACBIDRAFT_306787
YER051W	LACBIDRAFT_316140
YFL025C	LACBIDRAFT_382601
YOR226C	LACBIDRAFT_163221
YPL135W	LACBIDRAFT_163221
YBR154C	LACBIDRAFT_184892
YER012W	LACBIDRAFT_182574
YOL052C	LACBIDRAFT_172677
YPL234C	LACBIDRAFT_148745
YML096W	LACBIDRAFT_300857
YLR348C	LACBIDRAFT_233707	LACBIDRAFT_307876	LACBIDRAFT_187294
YIL106W	LACBIDRAFT_182845
YLR022C	LACBIDRAFT_242892
YNL279W	LACBIDRAFT_231982
YNL010W	LACBIDRAFT_295209
YOR087W	LACBIDRAFT_311591
YEL062W	LACBIDRAFT_244738
YJL068C	LACBIDRAFT_170578
YMR220W	LACBIDRAFT_246613
YNR052C	LACBIDRAFT_292420
YER006W	LACBIDRAFT_302159
YNL162W	LACBIDRAFT_310126
YHR141C	LACBIDRAFT_310126
YKR035W-A	LACBIDRAFT_183313
YPL236C	LACBIDRAFT_145246
YDR324C	LACBIDRAFT_301791
YKL191W	LACBIDRAFT_309380
YBL100W-B	LACBIDRAFT_299655
YLR410W-B	LACBIDRAFT_299655
YCL019W	LACBIDRAFT_299655
YFL002W-A	LACBIDRAFT_299655
YGR161W-B	LACBIDRAFT_299655
YDR210W-B	LACBIDRAFT_299655
YDR034C-D	LACBIDRAFT_299655
YOR343W-B	LACBIDRAFT_299655
YDR261W-B	LACBIDRAFT_299655
YOR192C-B	LACBIDRAFT_299655
YDR210C-D	LACBIDRAFT_299655
YDR098C-B	LACBIDRAFT_299655
YGR038C-B	LACBIDRAFT_299655
YLR227W-B	LACBIDRAFT_299655
YOL103W-B	LACBIDRAFT_299655
YER138C	LACBIDRAFT_299655
YML039W	LACBIDRAFT_299655
YJR027W	LACBIDRAFT_299655
YPL257W-B	LACBIDRAFT_299655
YLR157C-B	LACBIDRAFT_299655
YML045W	LACBIDRAFT_299655
YDR316W-B	LACBIDRAFT_299655
YPR158W-B	LACBIDRAFT_299655
YPR137C-B	LACBIDRAFT_299655
YDR365W-B	LACBIDRAFT_299655
YMR050C	LACBIDRAFT_299655
YPR158C-D	LACBIDRAFT_299655
YHR214C-B	LACBIDRAFT_299655
YER160C	LACBIDRAFT_299655
YGR161C-D	LACBIDRAFT_299655
YOR142W-B	LACBIDRAFT_299655
YJR029W	LACBIDRAFT_299655
YBR012W-B	LACBIDRAFT_299655
YGR027W-B	LACBIDRAFT_299655
YNL284C-B	LACBIDRAFT_299655
YBL005W-B	LACBIDRAFT_299655
YMR045C	LACBIDRAFT_299655
YDR261C-D	LACBIDRAFT_299655
YAR009C	LACBIDRAFT_299655
YLR035C-A	LACBIDRAFT_299655
YJL113W	LACBIDRAFT_299655
YHL009W-B	LACBIDRAFT_299655
YBL003C	LACBIDRAFT_185105	LACBIDRAFT_192658	LACBIDRAFT_190640
YDR225W	LACBIDRAFT_185105	LACBIDRAFT_192658	LACBIDRAFT_190640
YEL042W	LACBIDRAFT_334333	LACBIDRAFT_318551	LACBIDRAFT_334347	LACBIDRAFT_314571
YPR082C	LACBIDRAFT_191714	LACBIDRAFT_309141
YPL237W	LACBIDRAFT_148078
YCR077C	LACBIDRAFT_302749
YBR236C	LACBIDRAFT_315886
YNL030W	LACBIDRAFT_191150	LACBIDRAFT_291419	LACBIDRAFT_306722	LACBIDRAFT_191132	LACBIDRAFT_174455
YBR009C	LACBIDRAFT_191150	LACBIDRAFT_291419	LACBIDRAFT_306722	LACBIDRAFT_191132	LACBIDRAFT_174455
YCR072C	LACBIDRAFT_393908	LACBIDRAFT_298368	LACBIDRAFT_395273
YER016W	LACBIDRAFT_175105
YGL097W	LACBIDRAFT_158234
YKR079C	LACBIDRAFT_305227
YOL040C	LACBIDRAFT_305539
YDR280W	LACBIDRAFT_227929	LACBIDRAFT_185879
YKR026C	LACBIDRAFT_145994
YKR014C	LACBIDRAFT_148181
YLR009W	LACBIDRAFT_182124
YLR085C	LACBIDRAFT_183172
YNL221C	LACBIDRAFT_230763
YNR015W	LACBIDRAFT_228793
YHR132C	LACBIDRAFT_304786
YBR187W	LACBIDRAFT_235616	LACBIDRAFT_250367
YDR471W	LACBIDRAFT_192592
YHR010W	LACBIDRAFT_192592
YPL030W	LACBIDRAFT_250989	LACBIDRAFT_300223
YDR168W	LACBIDRAFT_182751
YER026C	LACBIDRAFT_231991
YDR376W	LACBIDRAFT_305530
YHR008C	LACBIDRAFT_192586	LACBIDRAFT_295682	LACBIDRAFT_291347
YFR025C	LACBIDRAFT_248175	LACBIDRAFT_235091
YER072W	LACBIDRAFT_246424
YDR036C	LACBIDRAFT_292320
YKL067W	LACBIDRAFT_192576
YLR285W	LACBIDRAFT_249330
YMR202W	LACBIDRAFT_294931
YJR002W	LACBIDRAFT_300687
YJL177W	LACBIDRAFT_309181
YKL180W	LACBIDRAFT_309181
YDL052C	LACBIDRAFT_172108
YAL058W	LACBIDRAFT_243722
YDR460W	LACBIDRAFT_316073
YDL153C	LACBIDRAFT_323023
YGR224W	LACBIDRAFT_306148	LACBIDRAFT_301751
YKR105C	LACBIDRAFT_306148	LACBIDRAFT_301751
YPR198W	LACBIDRAFT_306148	LACBIDRAFT_301751
YCL069W	LACBIDRAFT_306148	LACBIDRAFT_301751
YOL151W	LACBIDRAFT_304052
YDR541C	LACBIDRAFT_304052
YGL157W	LACBIDRAFT_304052
YGL039W	LACBIDRAFT_304052
YBR109C	LACBIDRAFT_318312	LACBIDRAFT_318309
YLR026C	LACBIDRAFT_228299
YBR274W	LACBIDRAFT_304059
YPL084W	LACBIDRAFT_247907
YLR291C	LACBIDRAFT_305835
YHR115C	LACBIDRAFT_325720	LACBIDRAFT_308095
YNL116W	LACBIDRAFT_325720	LACBIDRAFT_308095
YIR033W	LACBIDRAFT_313737
YKL020C	LACBIDRAFT_313737
YBL050W	LACBIDRAFT_181307
YJL093C	LACBIDRAFT_156969
YJR096W	LACBIDRAFT_293100
YOR130C	LACBIDRAFT_232799
YNR030W	LACBIDRAFT_302539
YIL153W	LACBIDRAFT_308834
YBL002W	LACBIDRAFT_184986	LACBIDRAFT_185040
YDR224C	LACBIDRAFT_184986	LACBIDRAFT_185040
YKR070W	LACBIDRAFT_159819
YNL072W	LACBIDRAFT_173809
YJR024C	LACBIDRAFT_312101
YHR142W	LACBIDRAFT_191284
YKL189W	LACBIDRAFT_300400
YER174C	LACBIDRAFT_291218
YDR098C	LACBIDRAFT_291218
YOL002C	LACBIDRAFT_184966
YDR492W	LACBIDRAFT_184966
YDR354W	LACBIDRAFT_253407
YER023W	LACBIDRAFT_291005
YNR020C	LACBIDRAFT_147820
YLR170C	LACBIDRAFT_311866
YOR171C	LACBIDRAFT_306015
YLR260W	LACBIDRAFT_306015
YBR035C	LACBIDRAFT_182757
YGR149W	LACBIDRAFT_188943
YHR102W	LACBIDRAFT_188449
YNL055C	LACBIDRAFT_182555
YIL114C	LACBIDRAFT_182555
YEL037C	LACBIDRAFT_247017
YKL151C	LACBIDRAFT_187613
YAR003W	LACBIDRAFT_303762
YBR186W	LACBIDRAFT_303701
YDL141W	LACBIDRAFT_317063
YNL168C	LACBIDRAFT_331656
YDR002W	LACBIDRAFT_168591
YDR328C	LACBIDRAFT_192726
YGR220C	LACBIDRAFT_192472
YDR404C	LACBIDRAFT_294947
YOR069W	LACBIDRAFT_151832
YMR201C	LACBIDRAFT_242668
YPR113W	LACBIDRAFT_187926
YER019W	LACBIDRAFT_301206
YDR182W	LACBIDRAFT_296242	LACBIDRAFT_296235
YNR034W	LACBIDRAFT_291579
YCR073W-A	LACBIDRAFT_291579
YBR026C	LACBIDRAFT_229832
YNL292W	LACBIDRAFT_290778
YPR175W	LACBIDRAFT_311879
YBR239C	LACBIDRAFT_399488
YKL039W	LACBIDRAFT_301095
YHL017W	LACBIDRAFT_301095
YDR465C	LACBIDRAFT_256162
YOR307C	LACBIDRAFT_166816
YNR017W	LACBIDRAFT_191140
YLR088W	LACBIDRAFT_306134
YCR023C	LACBIDRAFT_312085	LACBIDRAFT_296932	LACBIDRAFT_296931	LACBIDRAFT_296893	LACBIDRAFT_247405
YGR172C	LACBIDRAFT_168604
YKL172W	LACBIDRAFT_292389
YML086C	LACBIDRAFT_248838
YOR274W	LACBIDRAFT_232761
YCR061W	LACBIDRAFT_311967
YGR227W	LACBIDRAFT_399396
YMR279C	LACBIDRAFT_299006	LACBIDRAFT_298211	LACBIDRAFT_298212
YOR378W	LACBIDRAFT_299006	LACBIDRAFT_298211	LACBIDRAFT_298212
YML116W	LACBIDRAFT_299006	LACBIDRAFT_298211	LACBIDRAFT_298212
YLR448W	LACBIDRAFT_292925
YML073C	LACBIDRAFT_292925
YJR025C	LACBIDRAFT_241145
YLR361C	LACBIDRAFT_244580
YNL240C	LACBIDRAFT_246707
YOR154W	LACBIDRAFT_292492
YOL080C	LACBIDRAFT_300342
YGL043W	LACBIDRAFT_309384
YOR043W	LACBIDRAFT_301457
YJL115W	LACBIDRAFT_319820
YLR220W	LACBIDRAFT_325140
YEL004W	LACBIDRAFT_250117	LACBIDRAFT_303793
YEL026W	LACBIDRAFT_176816
YDR371W	LACBIDRAFT_246746
YMR178W	LACBIDRAFT_184023
YIR006C	LACBIDRAFT_293288
YML022W	LACBIDRAFT_183097
YDR441C	LACBIDRAFT_183097
YKL012W	LACBIDRAFT_151359
YLR268W	LACBIDRAFT_181880
YMR240C	LACBIDRAFT_157663
YPR107C	LACBIDRAFT_181346
YNL200C	LACBIDRAFT_245214
YPR055W	LACBIDRAFT_301034
YGL083W	LACBIDRAFT_316081
YGR119C	LACBIDRAFT_157691	LACBIDRAFT_336047
YDL125C	LACBIDRAFT_188469
YBR256C	LACBIDRAFT_243830
YOL143C	LACBIDRAFT_182050
YIL030C	LACBIDRAFT_294828
YGR257C	LACBIDRAFT_300712
YBL051C	LACBIDRAFT_316105
YDL082W	LACBIDRAFT_243755
YMR142C	LACBIDRAFT_243755
YJL029C	LACBIDRAFT_189200
YDR299W	LACBIDRAFT_302798
YAL053W	LACBIDRAFT_246888
YOR365C	LACBIDRAFT_246888
YPL221W	LACBIDRAFT_246888
YGL139W	LACBIDRAFT_246888
YCR010C	LACBIDRAFT_295862	LACBIDRAFT_295502
YNR002C	LACBIDRAFT_295862	LACBIDRAFT_295502
YMR183C	LACBIDRAFT_244189	LACBIDRAFT_305914
YPL232W	LACBIDRAFT_244189	LACBIDRAFT_305914
YPL123C	LACBIDRAFT_235838	LACBIDRAFT_186136
YAL002W	LACBIDRAFT_246733
YGL087C	LACBIDRAFT_185971
YJR104C	LACBIDRAFT_303799
YIL026C	LACBIDRAFT_316970
YPR180W	LACBIDRAFT_309256
YGL054C	LACBIDRAFT_173670	LACBIDRAFT_192626
YBR210W	LACBIDRAFT_173670	LACBIDRAFT_192626
YBL036C	LACBIDRAFT_231034	LACBIDRAFT_311282
YOL043C	LACBIDRAFT_146613
YAL015C	LACBIDRAFT_146613
YIL023C	LACBIDRAFT_189929
YGR093W	LACBIDRAFT_244678
YMR041C	LACBIDRAFT_160940
YPR128C	LACBIDRAFT_190550
YPL244C	LACBIDRAFT_309077
YJL002C	LACBIDRAFT_319573
YDR196C	LACBIDRAFT_175004
YDL119C	LACBIDRAFT_191230
YKL125W	LACBIDRAFT_246001
YML106W	LACBIDRAFT_244510	LACBIDRAFT_172704
YMR271C	LACBIDRAFT_244510	LACBIDRAFT_172704
YOL121C	LACBIDRAFT_292507
YNL302C	LACBIDRAFT_292507
YPR131C	LACBIDRAFT_253385	LACBIDRAFT_307461
YDL113C	LACBIDRAFT_191143
YGL124C	LACBIDRAFT_245305
YOR339C	LACBIDRAFT_172905
YDR410C	LACBIDRAFT_311929
YMR227C	LACBIDRAFT_306133
YJR153W	LACBIDRAFT_313960
YLR133W	LACBIDRAFT_291870
YDR147W	LACBIDRAFT_291870
YJR014W	LACBIDRAFT_154073
YNL185C	LACBIDRAFT_292977
YHR176W	LACBIDRAFT_327292
YLR370C	LACBIDRAFT_399439
YEL039C	LACBIDRAFT_178529
YJR048W	LACBIDRAFT_178529
YEL029C	LACBIDRAFT_305086	LACBIDRAFT_305067
YGR148C	LACBIDRAFT_312775
YGL031C	LACBIDRAFT_312775
YPL178W	LACBIDRAFT_178312
YMR137C	LACBIDRAFT_244371
YPR060C	LACBIDRAFT_177156
YKL016C	LACBIDRAFT_312017
YDL056W	LACBIDRAFT_166037	LACBIDRAFT_191754
YER056C-A	LACBIDRAFT_191366
YIL052C	LACBIDRAFT_191366
YLR270W	LACBIDRAFT_239274
YOR173W	LACBIDRAFT_239274
YBL092W	LACBIDRAFT_192399
YCR063W	LACBIDRAFT_246335
YLR191W	LACBIDRAFT_152667
YOL092W	LACBIDRAFT_153700
YKL143W	LACBIDRAFT_301251
YLR215C	LACBIDRAFT_309209
YGL133W	LACBIDRAFT_300824
YPL216W	LACBIDRAFT_300824
YOR040W	LACBIDRAFT_183753
YDR272W	LACBIDRAFT_183753
YPL224C	LACBIDRAFT_234505
YMR177W	LACBIDRAFT_234505
YER007C-A	LACBIDRAFT_183839
YER009W	LACBIDRAFT_183852
YDL203C	LACBIDRAFT_247763
YLR306W	LACBIDRAFT_181297
YDL206W	LACBIDRAFT_297259
YOR181W	LACBIDRAFT_325848
YHR161C	LACBIDRAFT_305435
YGR241C	LACBIDRAFT_305435
YIL134W	LACBIDRAFT_237493
YOL012C	LACBIDRAFT_190022
YDR409W	LACBIDRAFT_300609
YOR156C	LACBIDRAFT_300609
YDL166C	LACBIDRAFT_228884
YDL219W	LACBIDRAFT_253394
YGL099W	LACBIDRAFT_228582
YJR017C	LACBIDRAFT_181371
YPR062W	LACBIDRAFT_256270
YDL156W	LACBIDRAFT_306025
YLR427W	LACBIDRAFT_301296
YNL062C	LACBIDRAFT_301185
YDL209C	LACBIDRAFT_251570
YGL241W	LACBIDRAFT_242896
YKL087C	LACBIDRAFT_247446
YOL127W	LACBIDRAFT_254466
YMR099C	LACBIDRAFT_300664
YJR100C	LACBIDRAFT_316031
YIL105C	LACBIDRAFT_143251
YNL047C	LACBIDRAFT_143251
YNR029C	LACBIDRAFT_309074
YJR078W	LACBIDRAFT_157851	LACBIDRAFT_253793	LACBIDRAFT_257063	LACBIDRAFT_256000	LACBIDRAFT_253815	LACBIDRAFT_306113
YHR013C	LACBIDRAFT_247328	LACBIDRAFT_248353	LACBIDRAFT_255052	LACBIDRAFT_148717
YMR155W	LACBIDRAFT_254577	LACBIDRAFT_192361	LACBIDRAFT_309717
YDR284C	LACBIDRAFT_315965	LACBIDRAFT_235655	LACBIDRAFT_298254
YBR252W	LACBIDRAFT_169007	LACBIDRAFT_190820
YBR198C	LACBIDRAFT_395936	LACBIDRAFT_310142
YBR106W	LACBIDRAFT_185202
YER157W	LACBIDRAFT_156264
YDR419W	LACBIDRAFT_249504
YGR002C	LACBIDRAFT_311614
YML067C	LACBIDRAFT_291298
YGR187C	LACBIDRAFT_302889
YPL051W	LACBIDRAFT_313860
YHR012W	LACBIDRAFT_186664
YJL030W	LACBIDRAFT_187491
YGL200C	LACBIDRAFT_290751
YNL107W	LACBIDRAFT_153989
YMR004W	LACBIDRAFT_305249
YIL069C	LACBIDRAFT_242757
YER074W	LACBIDRAFT_242757
YKR030W	LACBIDRAFT_146968
YGR163W	LACBIDRAFT_235071
YJR058C	LACBIDRAFT_190033
YNL001W	LACBIDRAFT_188563
YML038C	LACBIDRAFT_296437
YOR056C	LACBIDRAFT_311593
YDR399W	LACBIDRAFT_244339
YJR133W	LACBIDRAFT_244339
YGL203C	LACBIDRAFT_292054
YMR292W	LACBIDRAFT_294074
YER008C	LACBIDRAFT_379219
YDL208W	LACBIDRAFT_245726
YDR408C	LACBIDRAFT_235377
YOL137W	LACBIDRAFT_297765
YPR043W	LACBIDRAFT_188072
YJR094W-A	LACBIDRAFT_188072
YJR057W	LACBIDRAFT_189987
YML080W	LACBIDRAFT_160437
YLR115W	LACBIDRAFT_231539
YBR147W	LACBIDRAFT_306061
YNL273W	LACBIDRAFT_304921
YLR014C	LACBIDRAFT_316453
YPL252C	LACBIDRAFT_316884	LACBIDRAFT_148435	LACBIDRAFT_148696
YAL049C	LACBIDRAFT_295007	LACBIDRAFT_239890
YBR261C	LACBIDRAFT_182129
YER042W	LACBIDRAFT_253748
YPL225W	LACBIDRAFT_191356
YGL059W	LACBIDRAFT_311816
YOL133W	LACBIDRAFT_317013
YGR038W	LACBIDRAFT_245879
YLR350W	LACBIDRAFT_245879
YLR357W	LACBIDRAFT_313150
YGR056W	LACBIDRAFT_313150
YIL064W	LACBIDRAFT_249707
YPL010W	LACBIDRAFT_241431
YKL014C	LACBIDRAFT_297053
YPL078C	LACBIDRAFT_249479
YKL040C	LACBIDRAFT_319224
YNL244C	LACBIDRAFT_192577
YMR009W	LACBIDRAFT_294466
YPL103C	LACBIDRAFT_256061
YOR216C	LACBIDRAFT_297466
YFR052W	LACBIDRAFT_311977
YJL046W	LACBIDRAFT_312734
YOR298C-A	LACBIDRAFT_319718
YNL284C	LACBIDRAFT_325078
YNL135C	LACBIDRAFT_175463	LACBIDRAFT_313158
YDL142C	LACBIDRAFT_145929
YLL050C	LACBIDRAFT_292399
YOR332W	LACBIDRAFT_192197
YPR191W	LACBIDRAFT_191797
YPR094W	LACBIDRAFT_243953
YKL117W	LACBIDRAFT_300908
YHR172W	LACBIDRAFT_315183
YKL019W	LACBIDRAFT_191455	LACBIDRAFT_253023	LACBIDRAFT_191458
YGR034W	LACBIDRAFT_292339
YLR344W	LACBIDRAFT_292339
YPL143W	LACBIDRAFT_179015
YOR234C	LACBIDRAFT_179015
YBL038W	LACBIDRAFT_148000
YOR370C	LACBIDRAFT_188926
YNL126W	LACBIDRAFT_399442
YIR022W	LACBIDRAFT_184000	LACBIDRAFT_247942
YDL207W	LACBIDRAFT_318370	LACBIDRAFT_312791
YDR083W	LACBIDRAFT_246167
YGR091W	LACBIDRAFT_245937
YOR150W	LACBIDRAFT_188597
YJL010C	LACBIDRAFT_303745
YPL164C	LACBIDRAFT_311564
YPR056W	LACBIDRAFT_313788
YCR057C	LACBIDRAFT_296068	LACBIDRAFT_299673	LACBIDRAFT_314109	LACBIDRAFT_395470	LACBIDRAFT_381489	LACBIDRAFT_299706	LACBIDRAFT_299652	LACBIDRAFT_314561	LACBIDRAFT_398050	LACBIDRAFT_389373	LACBIDRAFT_314575	LACBIDRAFT_299688	LACBIDRAFT_393910	LACBIDRAFT_388916	LACBIDRAFT_334339	LACBIDRAFT_312545	LACBIDRAFT_396451	LACBIDRAFT_381851	LACBIDRAFT_334343	LACBIDRAFT_383920	LACBIDRAFT_299034	LACBIDRAFT_391498	LACBIDRAFT_295411	LACBIDRAFT_312217	LACBIDRAFT_397176	LACBIDRAFT_392010	LACBIDRAFT_328764	LACBIDRAFT_397165
YDL124W	LACBIDRAFT_306124	LACBIDRAFT_308626	LACBIDRAFT_318221
YCR027C	LACBIDRAFT_234321	LACBIDRAFT_250961
YOR327C	LACBIDRAFT_255034
YAL030W	LACBIDRAFT_255034
YDR173C	LACBIDRAFT_315595	LACBIDRAFT_246465
YPR045C	LACBIDRAFT_251764
YJR069C	LACBIDRAFT_246034	LACBIDRAFT_311383
YCL064C	LACBIDRAFT_167586
YOR112W	LACBIDRAFT_234524
YPR040W	LACBIDRAFT_245897
YAL043C	LACBIDRAFT_305540
YOL018C	LACBIDRAFT_293070
YIR026C	LACBIDRAFT_297771
YOR275C	LACBIDRAFT_297275
YGL244W	LACBIDRAFT_317070
YKL110C	LACBIDRAFT_313597
YKL033W	LACBIDRAFT_320828
YGL221C	LACBIDRAFT_333500
YGL224C	LACBIDRAFT_245826	LACBIDRAFT_254115
YER037W	LACBIDRAFT_245826	LACBIDRAFT_254115
YGL067W	LACBIDRAFT_144265
YDR214W	LACBIDRAFT_192730
YKL028W	LACBIDRAFT_297707
YJL180C	LACBIDRAFT_315971
YIL130W	LACBIDRAFT_314000	LACBIDRAFT_307141	LACBIDRAFT_296690	LACBIDRAFT_296682	LACBIDRAFT_315220	LACBIDRAFT_317921	LACBIDRAFT_313796
YGL187C	LACBIDRAFT_173909
YKR043C	LACBIDRAFT_242520
YPR023C	LACBIDRAFT_297214
YOL078W	LACBIDRAFT_310202
YDR061W	LACBIDRAFT_298087	LACBIDRAFT_327612	LACBIDRAFT_296753
YDL075W	LACBIDRAFT_185678
YLR406C	LACBIDRAFT_185678
YNL092W	LACBIDRAFT_255655	LACBIDRAFT_256049
YLR185W	LACBIDRAFT_295367
YDR500C	LACBIDRAFT_295367
YER175C	LACBIDRAFT_318110	LACBIDRAFT_318092
YDL216C	LACBIDRAFT_185252
YHL004W	LACBIDRAFT_161454
YCL033C	LACBIDRAFT_292080
YOR369C	LACBIDRAFT_183186
YOR357C	LACBIDRAFT_192076
YOR021C	LACBIDRAFT_291291
YLR084C	LACBIDRAFT_313570
YDR407C	LACBIDRAFT_399529
YIR035C	LACBIDRAFT_188868
YIR036C	LACBIDRAFT_188868
YNL108C	LACBIDRAFT_300696
YOR110W	LACBIDRAFT_300696
YDL004W	LACBIDRAFT_178018
YGR020C	LACBIDRAFT_181240
YIL110W	LACBIDRAFT_189982
YLR207W	LACBIDRAFT_141635
YGL068W	LACBIDRAFT_309639
YOR132W	LACBIDRAFT_311668
YPL087W	LACBIDRAFT_175954
YBR183W	LACBIDRAFT_175954
YMR127C	LACBIDRAFT_250259	LACBIDRAFT_249927
YDL015C	LACBIDRAFT_251245
YGR205W	LACBIDRAFT_190323
YKL041W	LACBIDRAFT_183282
YKL124W	LACBIDRAFT_228899
YNR036C	LACBIDRAFT_169220
YOL096C	LACBIDRAFT_229597
YER075C	LACBIDRAFT_300875
YNL127W	LACBIDRAFT_305741
YNL248C	LACBIDRAFT_318929
YOR311C	LACBIDRAFT_316889
YMR230W	LACBIDRAFT_297944	LACBIDRAFT_255993	LACBIDRAFT_163607
YOR293W	LACBIDRAFT_297944	LACBIDRAFT_255993	LACBIDRAFT_163607
YLR118C	LACBIDRAFT_188773
YJL206C	LACBIDRAFT_292149
YOL142W	LACBIDRAFT_188180
YOL129W	LACBIDRAFT_191505
YGL037C	LACBIDRAFT_181719
YDR257C	LACBIDRAFT_293143
YKL033W-A	LACBIDRAFT_189155
YOR251C	LACBIDRAFT_227781
YKR087C	LACBIDRAFT_305531
YBR222C	LACBIDRAFT_318652
YLR025W	LACBIDRAFT_311749
YPL065W	LACBIDRAFT_399656
[truncated: 809 more rows]
