# Supplementary material for: Evolutionary Conservation and Diversification of Puf RNA Binding Proteins and Their mRNA Targets
Source: PLoS Biol. 2015 Nov 20;13(11):e1002307. doi: 10.1371/journal.pbio.1002307 (PMC4654594; doi:10.1371/journal.pbio.1002307)
Supplement: S4 Dataset — (ZIP) [file pbio.1002307.s004.zip › S.cerevisiae.fa_L.elongisporus.fa.txt]

YNR016C	LELT_00527
YGR032W	LELT_01623
YLR342W	LELT_01623
YDL140C	LELT_05233
YLR106C	LELT_04160
YKL182W	LELT_03854
YBR208C	LELT_01799
YOR341W	LELT_00484
YGR271W	LELT_03985
YJL130C	LELT_03453
YGL206C	LELT_04774
YOR116C	LELT_05649
YHR099W	LELT_04725
YGL195W	LELT_02332
YDL171C	LELT_00559
YOR151C	LELT_01430
YKL203C	LELT_02467
YJR066W	LELT_02467
YOR207C	LELT_03278
YBR218C	LELT_04434
YGL062W	LELT_04434
YOR326W	LELT_03558
YGR061C	LELT_03256
YDR127W	LELT_05773	LELT_05759
YPR184W	LELT_04604
YOR153W	LELT_02875	LELT_02876
YDR406W	LELT_02875	LELT_02876
YOR328W	LELT_02875	LELT_02876
YBL004W	LELT_02080
YLR249W	LELT_03823
YNL014W	LELT_03823
YDR457W	LELT_01304
YBR115C	LELT_01517
YLL040C	LELT_04516
YGR094W	LELT_01906
YER166W	LELT_03729
YDR093W	LELT_03729
YNL132W	LELT_03338
YER164W	LELT_01549
YGL008C	LELT_02211
YPL036W	LELT_02211
YEL031W	LELT_01924
YDR170C	LELT_02893
YPL226W	LELT_05370
YOR133W	LELT_01292
YDR385W	LELT_01292
YNL088W	LELT_05716
YIL125W	LELT_02067
YPL160W	LELT_00206
YJR109C	LELT_00181
YJR137C	LELT_01871
YDL145C	LELT_02235
YGR218W	LELT_00468
YPR010C	LELT_05491
YPL217C	LELT_02131
YNL102W	LELT_02642
YDL126C	LELT_00389
YAL026C	LELT_03042
YMR109W	LELT_04447
YKL129C	LELT_04447
YKL210W	LELT_02695
YDR135C	LELT_05095
YMR229C	LELT_00582
YGL173C	LELT_03417
YDR011W	LELT_04930	LELT_05592
YNR070W	LELT_04930	LELT_05592
YER070W	LELT_01302
YIL066C	LELT_01302
YMR162C	LELT_04566
YLR305C	LELT_03301
YOL021C	LELT_03608
YIL048W	LELT_01810
YPL231W	LELT_02891
YMR189W	LELT_00578
YLR304C	LELT_03094
YAL035W	LELT_00567
YOR290C	LELT_01113
YLR398C	LELT_03108
YLR384C	LELT_04460
YER172C	LELT_05647
YDL102W	LELT_05015
YKL215C	LELT_01096
YDL185W	LELT_02227
YJL200C	LELT_03167
YGR281W	LELT_03151
YER125W	LELT_02410
YIL143C	LELT_00118
YBR084W	LELT_03230
YGR204W	LELT_03230
YIL126W	LELT_02065
YOR304W	LELT_02704
YMR080C	LELT_03734
YHR186C	LELT_01738
YGL150C	LELT_03252
YOR291W	LELT_00588
YCR057C	LELT_00489
YJL050W	LELT_05164
YMR186W	LELT_05116
YPL240C	LELT_05116
YGL120C	LELT_02198
YBL023C	LELT_03378
YER091C	LELT_00202
YDR334W	LELT_02480
YDR039C	LELT_01478
YDR040C	LELT_01478
YDR038C	LELT_01478
YLL048C	LELT_02039
YHL035C	LELT_02039
YLL015W	LELT_03093
YFR009W	LELT_01480
YGL201C	LELT_00069
YBR245C	LELT_01053
YFR031C	LELT_02533
YGL006W	LELT_02177
YMR196W	LELT_02020
YLR087C	LELT_03699
YGL009C	LELT_00027
YOL004W	LELT_01372
YGL167C	LELT_05551
YAL005C	LELT_01669	LELT_03645
YLL024C	LELT_01669	LELT_03645
YMR049C	LELT_01690
YLL026W	LELT_03298
YMR308C	LELT_00565
YCR011C	LELT_03184
YGL026C	LELT_04521
YDR293C	LELT_04034
YPR019W	LELT_03524
YMR205C	LELT_05055
YER110C	LELT_01728
YDR097C	LELT_00304
YGR240C	LELT_04039
YNL262W	LELT_03147
YJL005W	LELT_05222
YBL105C	LELT_02660
YLR430W	LELT_02900
YIL078W	LELT_03910
YDL229W	LELT_03097
YNL209W	LELT_03097
YKL165C	LELT_00473
YLR086W	LELT_03696
YGL207W	LELT_05665
YDL031W	LELT_02874
YKR001C	LELT_03725
YHR074W	LELT_01129
YFR019W	LELT_01121
YGR090W	LELT_00574
YLR409C	LELT_00758
YIL075C	LELT_00444
YMR128W	LELT_01210
YKL148C	LELT_01770	LELT_05728
YJL045W	LELT_01770	LELT_05728
YPL012W	LELT_05448
YPL086C	LELT_02819
YDR091C	LELT_01548
YLR129W	LELT_00379
YBR114W	LELT_01518
YJL034W	LELT_01164
YMR120C	LELT_03353
YLR028C	LELT_03353
YNL123W	LELT_01366
YKL157W	LELT_01821
YHR047C	LELT_01821
YFL036W	LELT_01492
YPL093W	LELT_02815
YGL163C	LELT_03553
YGL234W	LELT_00858
YHR023W	LELT_03745
YER036C	LELT_02356
YAL023C	LELT_03013
YOR321W	LELT_03013
YGR270W	LELT_04025
YFR015C	LELT_00490
YLR258W	LELT_00490
YCL054W	LELT_04991
YHR027C	LELT_03396
YJR035W	LELT_05416
YGL156W	LELT_05684
YJR045C	LELT_01847
YEL030W	LELT_01847
YLR274W	LELT_01879
YKR031C	LELT_03494
YBL076C	LELT_04835
YOR168W	LELT_05488
YHR072W	LELT_00573
YLR272C	LELT_02471
YBR121C	LELT_01753
YOL006C	LELT_04697
YDL215C	LELT_01933
YMR108W	LELT_02488
YGL245W	LELT_05496
YGR245C	LELT_03233
YLR153C	LELT_01667
YCR093W	LELT_04966
YOR048C	LELT_04162
YGR217W	LELT_01387
YJR138W	LELT_01599
YKR009C	LELT_02212
YDR234W	LELT_05659
YOR270C	LELT_04462
YDR129C	LELT_04993
YBR127C	LELT_03166
YPL167C	LELT_02821
YDR258C	LELT_01283
YNL163C	LELT_00880
YKL104C	LELT_02753
YOR086C	LELT_00485
YNL087W	LELT_00485
YPR074C	LELT_00374
YBR117C	LELT_00374
YLL034C	LELT_03938
YNR031C	LELT_04453
YCR073C	LELT_04453
YPR181C	LELT_05662
YGR264C	LELT_04031
YHR020W	LELT_05175
YML035C	LELT_01320
YMR217W	LELT_00423
YGL137W	LELT_04874
YDR074W	LELT_01551
YEL022W	LELT_02205
YJR031C	LELT_02205
YDR283C	LELT_05475
YDR335W	LELT_04467
YAL054C	LELT_02490
YBR196C	LELT_03215
YDR037W	LELT_02937
YNL061W	LELT_03345
YJL012C	LELT_04482
YER025W	LELT_03935
YFL007W	LELT_02355
YPL110C	LELT_04060
YOR330C	LELT_04745
YDR172W	LELT_02510
YLR419W	LELT_03006
YMR266W	LELT_00417
YNL271C	LELT_00314
YPL006W	LELT_03635
YML059C	LELT_05397
YPR080W	LELT_02340	LELT_00589
YBR118W	LELT_02340	LELT_00589
YPL106C	LELT_01979
YBR169C	LELT_01979
YGL238W	LELT_00869
YJR016C	LELT_04082
YPR112C	LELT_02925
YGR124W	LELT_02563
YPR145W	LELT_02563
YJL033W	LELT_04190
YNL250W	LELT_02927
YGR145W	LELT_05170
YOR211C	LELT_04379
YDR001C	LELT_00465
YBR001C	LELT_00465
YDL143W	LELT_04185
YIL109C	LELT_00338
YNL049C	LELT_00338
YPR024W	LELT_05667
YDR341C	LELT_01423
YOR109W	LELT_05133
YNL106C	LELT_05133
YJL014W	LELT_04011
YPR159W	LELT_02775	LELT_02674
YGR143W	LELT_02775	LELT_02674
YCL030C	LELT_04328
YML075C	LELT_01348
YLR450W	LELT_01348
YLR359W	LELT_03207
YDL019C	LELT_00370
YAR042W	LELT_00370
YBL017C	LELT_03528
YJL222W	LELT_03528
YIL173W	LELT_03528
YNR065C	LELT_03528
YML085C	LELT_05377
YML124C	LELT_05377
YLL001W	LELT_02253
YLR397C	LELT_03106
YBR038W	LELT_05013
YJR064W	LELT_02465
YBL039C	LELT_04068
YJR103W	LELT_04068
YOR204W	LELT_02733
YPL119C	LELT_02733
YFL008W	LELT_00291
YJL111W	LELT_03748
YIL142W	LELT_02586
YNL161W	LELT_00676
YGR100W	LELT_04595
YLL018C	LELT_00240
YLL031C	LELT_01269
YJL074C	LELT_02124
YMR288W	LELT_04570
YNL104C	LELT_01458
YOR108W	LELT_01458
YOR128C	LELT_02667
YMR290C	LELT_03986
YDL058W	LELT_04458
YMR089C	LELT_01228
YLR382C	LELT_04914
YEL011W	LELT_04974
YLR044C	LELT_05713
YLR134W	LELT_05713
YGR087C	LELT_05713
YLR410W	LELT_03856
YHR183W	LELT_03480
YGR256W	LELT_03480
YNL192W	LELT_05384
YLR289W	LELT_01874
YMR304W	LELT_02365
YMR301C	LELT_04959
YLR422W	LELT_00774
YLR389C	LELT_04953
YLR058C	LELT_04935
YMR246W	LELT_05281
YIL009W	LELT_05281
YOR317W	LELT_05281
YBR229C	LELT_03692
YNL330C	LELT_03023
YOR014W	LELT_01898
YDR430C	LELT_02712
YMR058W	LELT_04639	LELT_04638
YLR189C	LELT_00083
YML072C	LELT_01345
YPL207W	LELT_04868
YPR194C	LELT_05393	LELT_00016	LELT_04629	LELT_04573
YBR294W	LELT_04168
YLR092W	LELT_04168
YIL147C	LELT_02854	LELT_00147
YKR097W	LELT_00055
YJR143C	LELT_01864
YCR072C	LELT_04446
YHR019C	LELT_05174
YHL016C	LELT_01798
YLR175W	LELT_01058
YEL013W	LELT_05692
YML056C	LELT_01897
YLR432W	LELT_01897
YHR216W	LELT_01897
YLR032W	LELT_01199
YNL313C	LELT_02318
YDL060W	LELT_03113
YKL035W	LELT_03263
YNL112W	LELT_00213	LELT_00212
YHR205W	LELT_01271
YNL189W	LELT_03857
YDR456W	LELT_04630
YHR037W	LELT_03981
YLR138W	LELT_04287
YBR023C	LELT_00300
YCR017C	LELT_00175
YHL030W	LELT_03044
YHR170W	LELT_03223
YBR136W	LELT_03895
YER043C	LELT_04044
YMR054W	LELT_04651
YPR160W	LELT_05546
YOL098C	LELT_05180
YOR310C	LELT_04648
YLR060W	LELT_00130
YDR477W	LELT_03785
YLR277C	LELT_01877
YMR105C	LELT_00015
YKL127W	LELT_00015
YNL021W	LELT_00062
YJR121W	LELT_04299
YBL024W	LELT_03182
YOR356W	LELT_03713
YDL131W	LELT_01805	LELT_01048
YDL182W	LELT_01805	LELT_01048
YBR296C	LELT_04200
YDR188W	LELT_05735
YBL079W	LELT_01725
YER105C	LELT_01725
YBL099W	LELT_01813
YDR023W	LELT_02140
YJL153C	LELT_05282
YBL066C	LELT_00073
YDR301W	LELT_04477
YDL164C	LELT_02126
YPL235W	LELT_05033
YGL251C	LELT_01937
YBR126C	LELT_03161
YBR080C	LELT_03407
YDL190C	LELT_02846
YGR103W	LELT_02513
YFL039C	LELT_03549
YHR018C	LELT_05173
YFL033C	LELT_05057
YER065C	LELT_01826
YKR086W	LELT_00114
YNL287W	LELT_01790
YER081W	LELT_00443
YIL074C	LELT_00443
YLR197W	LELT_05294
YPL262W	LELT_02975
YPR189W	LELT_00535
YGL099W	LELT_04871
YDR291W	LELT_03652
YNL321W	LELT_05252
YAL038W	LELT_00780
YDL007W	LELT_02293
YKL078W	LELT_04683
YLR276C	LELT_04761
YNL267W	LELT_03753
YOR206W	LELT_03275
YML123C	LELT_00895
YOL084W	LELT_02614
YOR027W	LELT_03759
YGL125W	LELT_02112
YMR300C	LELT_00871
YGL114W	LELT_04981
YBR019C	LELT_01648
YLR222C	LELT_04150
YDR536W	LELT_04949	LELT_04950
YLR083C	LELT_04174
YDR107C	LELT_04174
YHR039C	LELT_02482
YDR190C	LELT_05738
YJL008C	LELT_01452
YHR007C	LELT_03738
YLR454W	LELT_04752
YMR015C	LELT_05188
YAL053W	LELT_03302
YKR093W	LELT_02246
YPL040C	LELT_00277
YFR053C	LELT_03126
YGL253W	LELT_03126
YFL034W	LELT_00129
YNL220W	LELT_00479
YOR063W	LELT_02528
YDR109C	LELT_04169
YIL155C	LELT_05741
YGR254W	LELT_00641
YHR174W	LELT_00641
YBR143C	LELT_00947
YHL032C	LELT_03461
YDL178W	LELT_02107
YGR200C	LELT_04192
YNR013C	LELT_01658
YDL084W	LELT_04303
YER176W	LELT_03220
YKL145W	LELT_01769
YPL043W	LELT_01834
YFL018C	LELT_03156
YGL139W	LELT_02133
YPL221W	LELT_02133
YDR211W	LELT_00709
YER165W	LELT_01550
YAL067C	LELT_03422
YDR256C	LELT_00917
YDR062W	LELT_03659
YLR378C	LELT_02959
YBL015W	LELT_03976
YNR001C	LELT_00278
YCR005C	LELT_00278
YAL048C	LELT_01376
YOR217W	LELT_01012
YBL104C	LELT_02659
YEL063C	LELT_04696	LELT_05332
YNL270C	LELT_04696	LELT_05332
YNL268W	LELT_04696	LELT_05332
YMR001C	LELT_01370
YMR131C	LELT_03538
YGR125W	LELT_00179
YER086W	LELT_01873
YNL238W	LELT_00316
YNL059C	LELT_03344
YOR259C	LELT_03362
YOL090W	LELT_05698
YDR060W	LELT_02662
YGR055W	LELT_03486
YMR190C	LELT_02334
YPR173C	LELT_03847
YOL130W	LELT_02082
YFL050C	LELT_02082
YCL017C	LELT_05558
YLR069C	LELT_00295
YGL048C	LELT_02595
YMR307W	LELT_01462
YOR117W	LELT_05746
YDR232W	LELT_00121
YBR202W	LELT_02570
YBR263W	LELT_05159
YCR053W	LELT_03681
YPL263C	LELT_03547
YOR160W	LELT_03862
YJR065C	LELT_02466
YHR028C	LELT_00233
YPL147W	LELT_00029
YDL029W	LELT_05345
YLR196W	LELT_04236
YFR044C	LELT_04047
YML010W	LELT_01133
YMR297W	LELT_05162
YAL062W	LELT_04591
YOR375C	LELT_04591
YML057W	LELT_01351
YLR433C	LELT_01351
YPL022W	LELT_02624
YOL097C	LELT_03611
YBR142W	LELT_00948
YKR039W	LELT_02247
YBR198C	LELT_03169
YNL329C	LELT_00767
YNR008W	LELT_01378
YGL012W	LELT_02214
YER136W	LELT_03664
YPR033C	LELT_04076
YPR156C	LELT_00332
YGR138C	LELT_00332
YAL016W	LELT_03015
YLL029W	LELT_01200
YPR026W	LELT_00810
YDR342C	LELT_01252	LELT_01251
YDR343C	LELT_01252	LELT_01251
YHR092C	LELT_01252	LELT_01251
YDR345C	LELT_01252	LELT_01251
YLR081W	LELT_01252	LELT_01251
YHR094C	LELT_01252	LELT_01251
YJL219W	LELT_01252	LELT_01251
YOL156W	LELT_01252	LELT_01251
YHR096C	LELT_01252	LELT_01251
YJL214W	LELT_01252	LELT_01251
YFL011W	LELT_01252	LELT_01251
YMR011W	LELT_01252	LELT_01251
YDR394W	LELT_01296
YJR033C	LELT_02191
YLR371W	LELT_01309
YGR070W	LELT_01309
YGR211W	LELT_01389
YGL186C	LELT_03514
YLR401C	LELT_00757
YJL010C	LELT_01697
YKR002W	LELT_03755
YGR019W	LELT_01027
YNR050C	LELT_02987
YHR164C	LELT_04649
YBR081C	LELT_05291
YLR303W	LELT_04305
YDR238C	LELT_03175
YLR174W	LELT_00093
YNL009W	LELT_00093
YGL236C	LELT_00865
YOR187W	LELT_05799
YBR097W	LELT_04717
YER073W	LELT_01093	LELT_01092
YOR374W	LELT_01093	LELT_01092
YBL011W	LELT_02141
YIL107C	LELT_00514
YPR035W	LELT_03466
YJL197W	LELT_00560
YGL190C	LELT_00920
YLR113W	LELT_01317
YNL241C	LELT_00511
YPL265W	LELT_01596
YPL203W	LELT_02456
YDL066W	LELT_00976
YCR084C	LELT_01447
YCL057W	LELT_01752
YML126C	LELT_05375
YHL040C	LELT_02353
YHL047C	LELT_02353
YGL171W	LELT_03519
YHR079C	LELT_00852
YNR055C	LELT_00386
YOL060C	LELT_02831
YPR117W	LELT_04594
YDR502C	LELT_00896
YLR180W	LELT_00896
YER082C	LELT_00533
YDR150W	LELT_04590
YLL008W	LELT_02271
YFL004W	LELT_00283
YPL019C	LELT_00283
YOR361C	LELT_05027
YNL154C	LELT_02795
YHR135C	LELT_02795
YAL036C	LELT_00566
YBR006W	LELT_02632
YGL194C	LELT_02216
YBR041W	LELT_04707
YDL134C	LELT_02224
YDL188C	LELT_02224
YMR104C	LELT_00646
YKL126W	LELT_00646
YIL046W	LELT_01390
YML016C	LELT_03078
YDR436W	LELT_03078
YML069W	LELT_00753
YDR189W	LELT_05737
YPL008W	LELT_01154
YNR011C	LELT_02636
YCR012W	LELT_04706
YGR258C	LELT_04499
YPL023C	LELT_02622
YMR167W	LELT_04255
YKR059W	LELT_01409
YJL138C	LELT_01409
YJL155C	LELT_03110
YNL142W	LELT_04310
YDR375C	LELT_03185
YDR294C	LELT_02804
YER178W	LELT_05646
YLR103C	LELT_05394
YNL045W	LELT_00410
YOR046C	LELT_02909
YFL055W	LELT_01055
YOL066C	LELT_03769
YOL058W	LELT_00525
YER052C	LELT_05643
YNL117W	LELT_00496
YIR031C	LELT_00496
YDL132W	LELT_02231
YBR112C	LELT_03025
YDR507C	LELT_00902
YCL024W	LELT_00902
YDR496C	LELT_00633
YDL055C	LELT_02948
YJR010W	LELT_03481
YCR037C	LELT_01703
YJL198W	LELT_01703
YGR274C	LELT_00874
YJL026W	LELT_01098
YOR067C	LELT_02822
YOL011W	LELT_05352
YMR008C	LELT_05352
YMR006C	LELT_05352
YJL101C	LELT_00859
YDR212W	LELT_00704
YFL022C	LELT_01608
YKL135C	LELT_02059
YBR248C	LELT_05118
YGR092W	LELT_01909
YPR111W	LELT_01909
YLL039C	LELT_03047
YER133W	LELT_03068
YGL216W	LELT_02789
YLR234W	LELT_02898
YKL197C	LELT_05587
YKL015W	LELT_00816
YDL040C	LELT_03762
YFL037W	LELT_01486
YHR068W	LELT_02746
YOR124C	LELT_03186
YGL055W	LELT_00592
YMR076C	LELT_01995
YIL103W	LELT_00973
YGR252W	LELT_03222
YCL025C	LELT_04644
YDR508C	LELT_04644
YBR068C	LELT_04644
YDR046C	LELT_04644
YDL240W	LELT_00017
YGL148W	LELT_03072
YIR028W	LELT_04144	LELT_02041
YBR021W	LELT_04144	LELT_02041
YBL042C	LELT_04144	LELT_02041
YJL102W	LELT_00814
YDR481C	LELT_00333
YDR421W	LELT_01533
YOL145C	LELT_05524
YGR287C	LELT_01359
YOL157C	LELT_01359
YIL172C	LELT_01359
YJL221C	LELT_01359
YBR299W	LELT_01359
YGR292W	LELT_01359
YJL216C	LELT_01359
YJL039C	LELT_00043
YGL094C	LELT_03597
YPR088C	LELT_00155
YLR438W	LELT_04331
YLR355C	LELT_04680
YML093W	LELT_05373
YOR165W	LELT_03677
YGR210C	LELT_00366
YFL002C	LELT_03825
YGR185C	LELT_04223
YEL036C	LELT_02534
YPL091W	LELT_03820
YKL046C	LELT_01146
YMR216C	LELT_01978
YGL027C	LELT_04520
YBR073W	LELT_02337
YBR166C	LELT_04218
YLL011W	LELT_02267
YER006W	LELT_04413
YGR266W	LELT_03969
YKL181W	LELT_03689
YBR025C	LELT_01785
YLR004C	LELT_03271
YGR116W	LELT_05148
YOL057W	LELT_04984
YFL025C	LELT_01685
YER049W	LELT_05655
YBR017C	LELT_00622
YBR281C	LELT_01705
YHR169W	LELT_03236
YOR087W	LELT_01988
YOL122C	LELT_02452
YIL002C	LELT_02538
YKL103C	LELT_02749
YGL205W	LELT_02931	LELT_02916
YDR324C	LELT_02738
YIR007W	LELT_04103
YIR034C	LELT_05624
YAL021C	LELT_00382
YIL091C	LELT_03443
YKL064W	LELT_04313
YPR138C	LELT_02489
YGR121C	LELT_02489
YHR194W	LELT_01503
YER056C	LELT_02542
YER060W-A	LELT_02542
YER060W	LELT_02542
YHR077C	LELT_01278
YLR241W	LELT_00503
YBR094W	LELT_04343
YOR196C	LELT_04389
YAL012W	LELT_03059
YPL154C	LELT_01845
YLR188W	LELT_00084
YHR050W	LELT_03478
YLR253W	LELT_03817
YDR497C	LELT_00960
YOL103W	LELT_00960
YHR030C	LELT_00002
YOL075C	LELT_01665
YDR012W	LELT_03618
YBR031W	LELT_03618
YDR158W	LELT_00752
YER003C	LELT_02500
YOR244W	LELT_02260
YHR120W	LELT_03350
YCL018W	LELT_05559
YDL014W	LELT_05744
YNL064C	LELT_03342
YKR028W	LELT_05217
YJL098W	LELT_05217
YDL047W	LELT_01835
YGL077C	LELT_01218
YMR165C	LELT_01127
YDL160C	LELT_00872
YNL172W	LELT_01497
YJL212C	LELT_00065
YML086C	LELT_05374
YPL109C	LELT_04470
YBR170C	LELT_01980
YHR073W	LELT_04503
YCR098C	LELT_05782	LELT_02346
YOL081W	LELT_03616
YBR140C	LELT_03616
YLR240W	LELT_00604
YNR067C	LELT_01577
YHR113W	LELT_00716
YKR089C	LELT_02304
YOR081C	LELT_02304
YBR043C	LELT_04722
YNL298W	LELT_00385
YNL183C	LELT_00596
YDL138W	LELT_02850
YDL194W	LELT_02850
YGR155W	LELT_01590
YEL042W	LELT_02731
YOL034W	LELT_00247
YDR452W	LELT_05444
YHL011C	LELT_00586
YBR079C	LELT_03570
YFR006W	LELT_03665
YGR047C	LELT_02006
YNL023C	LELT_00079
YOR161C	LELT_01466
YAL017W	LELT_02991
YOL045W	LELT_02991
YBL007C	LELT_00924
YFR002W	LELT_01151
YGL119W	LELT_01416
YLR163C	LELT_01543
YJR130C	LELT_01335
YML082W	LELT_01335
YDL195W	LELT_00809
YGR233C	LELT_00501
YMR309C	LELT_04240
YDR021W	LELT_01727
YKL211C	LELT_00474
YKL060C	LELT_04341
YOR243C	LELT_02519
YKR038C	LELT_04401
YGL078C	LELT_03601
YLR347C	LELT_01631
YOR272W	LELT_00425
YNL083W	LELT_02585
YPL274W	LELT_00873
YLL061W	LELT_00873
YPL028W	LELT_01039
YNL071W	LELT_05020
YDL001W	LELT_02081
YMR303C	LELT_04006
YOL086C	LELT_04006
YBR145W	LELT_04006
YMR083W	LELT_04006
YHR005C	LELT_03989
YHR064C	LELT_05616
YGL040C	LELT_01310
YOR323C	LELT_03041
YNR047W	LELT_02550
YCR091W	LELT_02550
YKL014C	LELT_00821
YOR001W	LELT_01774
YDL095W	LELT_05193
YDL093W	LELT_05193
YMR129W	LELT_01211
YPL259C	LELT_04083
YNL243W	LELT_05010
YMR145C	LELT_02069	LELT_00216
YDL085W	LELT_02069	LELT_00216
YLR089C	LELT_02633
YDR111C	LELT_02633
YAR007C	LELT_01202
YDL148C	LELT_02853
YJL167W	LELT_01959
YFR038W	LELT_02085
YDR270W	LELT_03928
YCR042C	LELT_04831
YGR173W	LELT_03983
YNL275W	LELT_05629	LELT_05631	LELT_05634	LELT_05627
YMR261C	LELT_02322
YML100W	LELT_02322
YKL017C	LELT_00819
YBR221C	LELT_04443
YJR009C	LELT_03012
YGR192C	LELT_03012
YJL052W	LELT_03012
YCL059C	LELT_00899
YBL022C	LELT_03179
YJL080C	LELT_03484
YJR152W	LELT_00174	LELT_05502	LELT_04001	LELT_04565
YDL210W	LELT_01072	LELT_01074	LELT_01075
YLR034C	LELT_01221
YJR040W	LELT_02647
YOR388C	LELT_03473
YKR024C	LELT_05458
YPL266W	LELT_03546
YER090W	LELT_00199
YDR395W	LELT_01086
YGL202W	LELT_01198
YKL134C	LELT_04645
YPL116W	LELT_04390
YOR175C	LELT_02472
YOR370C	LELT_03039
YML042W	LELT_04352
YJR148W	LELT_01031
YHR208W	LELT_01031
YCR008W	LELT_03194
YBR179C	LELT_04393
YKL022C	LELT_05626
YGL180W	LELT_04617
YOR303W	LELT_04248
YLL028W	LELT_05567	LELT_05568	LELT_05569
YMR302C	LELT_00286
YDR388W	LELT_04073
YLR244C	LELT_05733
YDR047W	LELT_02616
YBR220C	LELT_04444
YLR362W	LELT_01263
YPL175W	LELT_03358
YJL168C	LELT_02388
YKL027W	LELT_01181
YJL128C	LELT_02820
YML080W	LELT_02581
YML008C	LELT_02736
YNL280C	LELT_02518
YOL023W	LELT_05144
YBL030C	LELT_03727
YBR085W	LELT_03727
YER095W	LELT_00074
YML115C	LELT_02946
YBR003W	LELT_00499
YEL060C	LELT_05185
YJL095W	LELT_05215
YJL087C	LELT_05515
YKL212W	LELT_00358
YKL173W	LELT_01954
YEL052W	LELT_05721
YLR451W	LELT_03934
YDR365C	LELT_00393
YDR159W	LELT_00748
YOR136W	LELT_01294
YMR093W	LELT_02529
YHR107C	LELT_01534
YDR141C	LELT_03972
YNL006W	LELT_03200
YER015W	LELT_02105	LELT_02106	LELT_05035
YLR328W	LELT_00028
YGR010W	LELT_00028
YIL130W	LELT_00217
YJL141C	LELT_01952
YLR027C	LELT_03070
YGL091C	LELT_05690
YLR195C	LELT_04237
YDR101C	LELT_01536
YMR247C	LELT_00047
YER047C	LELT_05324
YPL131W	LELT_05079
YDR338C	LELT_01217
YDL198C	LELT_04785
YJR072C	LELT_05469
YPL122C	LELT_03279
YIL094C	LELT_00189
YLR088W	LELT_03992
YDR353W	LELT_03905
YHR106W	LELT_03905
YML061C	LELT_05398
YGR175C	LELT_00710
YBR247C	LELT_05129
YER005W	LELT_04414
YPR110C	LELT_00615
YPL270W	LELT_04985
YOL059W	LELT_02389
YDL022W	LELT_02389
YDR208W	LELT_02070
YMR238W	LELT_01216
YBL008W	LELT_01196
YBR018C	LELT_01645
YIL067C	LELT_01301
YPL104W	LELT_01698
YJR001W	LELT_05482
YBR298C	LELT_01361
YJR160C	LELT_01361
YDL247W	LELT_01361
YGR289C	LELT_01361
YJL060W	LELT_00731
YLR231C	LELT_00640
YNL308C	LELT_02035
YGL001C	LELT_04583
YPL042C	LELT_01034
YMR224C	LELT_05474
YGL003C	LELT_01206
YJL154C	LELT_00992
YEL055C	LELT_04986
YFR048W	LELT_05495
YLR314C	LELT_01683
YOR176W	LELT_02473
YNL066W	LELT_04695
YIL123W	LELT_04695
YBR074W	LELT_02615
YPL204W	LELT_04850
YPL048W	LELT_02811	LELT_03807
YKL081W	LELT_02811	LELT_03807
YER078C	LELT_02680
YMR012W	LELT_01780
YMR047C	LELT_02699
YJR036C	LELT_02654
YHR048W	LELT_04763
YPL145C	LELT_01017
YOR237W	LELT_01017
YDL103C	LELT_04151
YPR029C	LELT_00012
YMR272C	LELT_05641
YER145C	LELT_03627	LELT_04940	LELT_03626
YBR160W	LELT_03195
YGR246C	LELT_03234
YOR099W	LELT_02242
YLR399C	LELT_03694
YIL018W	LELT_00769
YFR031C-A	LELT_00769
YMR170C	LELT_03249
YMR169C	LELT_03249
YER080W	LELT_01399
YEL058W	LELT_03543
YHR171W	LELT_03224
YER141W	LELT_04708
YGR285C	LELT_04221
YOL010W	LELT_02469
YBR249C	LELT_01758
YBR162C	LELT_02196
YHR190W	LELT_02428
YGL241W	LELT_05549
YJR132W	LELT_04274
YPR041W	LELT_04155
YDR148C	LELT_03296
YOR061W	LELT_00963
YOR065W	LELT_00961
YHR024C	LELT_03744
YNL256W	LELT_03772
YLR340W	LELT_05445
YOL033W	LELT_00246
YDR122W	LELT_00040
YLR096W	LELT_00040
YDR160W	LELT_00773
YDL149W	LELT_02855
YCR068W	LELT_04756
YGL097W	LELT_05014
YBR243C	LELT_01930
YBR011C	LELT_02577
YJR077C	LELT_00454
YGR123C	LELT_02236
YIL108W	LELT_02048
YKL045W	LELT_05666
YMR203W	LELT_05054
YNL121C	LELT_05110
YHR117W	LELT_05110
YBL091C	LELT_04878
YLR300W	LELT_01501
YOR190W	LELT_01501
YDR448W	LELT_00713
YDR044W	LELT_02000
YER126C	LELT_02728
YJR131W	LELT_01334
YOR209C	LELT_04030
YKR003W	LELT_03754
YHR001W	LELT_03754
YIR023W	LELT_00137
YMR250W	LELT_00357
YOR074C	LELT_00630
YOL124C	LELT_02872
YKL188C	LELT_00448
YNL139C	LELT_01009
YMR278W	LELT_02945
YFL053W	LELT_03591
YPR047W	LELT_01235
YMR277W	LELT_02942
YPL195W	LELT_02046
YOR267C	LELT_02266
YOR241W	LELT_01046
YGR194C	LELT_05622
YOR346W	LELT_04512
YHR108W	LELT_01526
YDR358W	LELT_01526
YOL115W	LELT_01748
YNL299W	LELT_01748
YJL062W	LELT_01776
YCL004W	LELT_05565
YNL082W	LELT_02582
YLR172C	LELT_03884
YBR029C	LELT_03915
YKR069W	LELT_00730
YLR319C	LELT_00564
YDR105C	LELT_03521
YNR012W	LELT_02635
YNR033W	LELT_04457
YBL106C	LELT_04642
YPR032W	LELT_04642
YHR188C	LELT_04568
YKL085W	LELT_04196
YGR109W-B	LELT_05427	LELT_01167
YIL082W-A	LELT_05427	LELT_01167
YGR086C	LELT_01923	LELT_01801
YLR377C	LELT_02957
YNL138W	LELT_03343
YPR069C	LELT_02419
YJR145C	LELT_02327	LELT_01435
YHR203C	LELT_02327	LELT_01435
YNL242W	LELT_00988
YHR065C	LELT_05355
YLR228C	LELT_00655
YDR213W	LELT_00655
YCR092C	LELT_02545
YJR007W	LELT_00811
YOR296W	LELT_01373
YMR221C	LELT_03258
YML099C	LELT_03589
YGR171C	LELT_04026
YNL229C	LELT_01948
YDR331W	LELT_00839
YBR286W	LELT_02607
YCR034W	LELT_03574
YDL097C	LELT_04534
YOR119C	LELT_00396
YDL141W	LELT_05238
YOL061W	LELT_01863
YER099C	LELT_04348
YBL068W	LELT_04348
YOR219C	LELT_03282
YPR016C	LELT_03300
YHR119W	LELT_01369
YER107C	LELT_03007
YOR271C	LELT_00421
YKL113C	LELT_03308
YPL030W	LELT_01830
YMR241W	LELT_04627
YOL094C	LELT_05231
YDL174C	LELT_01095	LELT_01493
YIL166C	LELT_05046	LELT_05486
YPR103W	LELT_01915
YDR264C	LELT_00308
YOR034C	LELT_00308
YHR009C	LELT_00714
YFR004W	LELT_03666
YMR062C	LELT_05508
YCL040W	LELT_03305
YDR516C	LELT_03305
YGR163W	LELT_00239
YKL194C	LELT_01506
YBL061C	LELT_02791
YGR184C	LELT_04224
YGR159C	LELT_01457
YHR202W	LELT_02326
YPR137W	LELT_00101
YNL297C	LELT_00301
YPL029W	LELT_01043
YLR447C	LELT_04289
YMR034C	LELT_04317
YBL016W	LELT_05717
YKL029C	LELT_04771
YNL186W	LELT_04492
YBR241C	LELT_00220
YGL104C	LELT_00220
YBR237W	LELT_02995
YHR102W	LELT_00999
YKL155C	LELT_01734
YJR098C	LELT_03143
YOR002W	LELT_03132
YIL160C	LELT_05753	LELT_02195
YDR035W	LELT_01117
YIR006C	LELT_01322
YDL108W	LELT_00602
YKL213C	LELT_00478
YNL101W	LELT_00348
YLR372W	LELT_01308
YER155C	LELT_05122
YDR300C	LELT_05241
YHR033W	LELT_05241
YBL047C	LELT_03490
YJR139C	LELT_01600
YGR202C	LELT_04269
YGR162W	LELT_02594
YGL049C	LELT_02594
YDR083W	LELT_02408
YDL153C	LELT_04186
YGL115W	LELT_04980
YCR002C	LELT_03310
YLR002C	LELT_05187
YNL307C	LELT_04781
YOR181W	LELT_05348
YJL109C	LELT_03649
YCR061W	LELT_00677
YGR060W	LELT_00075
YER156C	LELT_01666
YLR208W	LELT_02029
YMR079W	LELT_03710
YNL290W	LELT_03918
YFL024C	LELT_00045
YIL022W	LELT_02288
YKL172W	LELT_01958
YDR244W	LELT_04329
YJL042W	LELT_03134
YLL041C	LELT_03274
YOR378W	LELT_03562
YPR108W	LELT_05341
YMR305C	LELT_02366
YGR279C	LELT_02366
YDL100C	LELT_01521
YEL046C	LELT_03248
YGL211W	LELT_04241
YLR420W	LELT_04119
YNL191W	LELT_05218
YHL036W	LELT_02038
YNL237W	LELT_00317
YNL212W	LELT_04665
YLR354C	LELT_03388
YGR043C	LELT_03388
YLR143W	LELT_01257
YHR025W	LELT_03739
YPL050C	LELT_02814
YBR192W	LELT_01965
YKL184W	LELT_01350
YGR231C	LELT_02838
YPL133C	LELT_03276
YLR243W	LELT_05739
YGR056W	LELT_01612
YLR357W	LELT_01612
YGR157W	LELT_00214
YGR255C	LELT_01557
YBL097W	LELT_04601
YOL049W	LELT_03056
YPR140W	LELT_02399
YPL172C	LELT_03973
YMR231W	LELT_05670
YLR293C	LELT_01885
YOR185C	LELT_01885
YBR058C	LELT_01118
YFL003C	LELT_00127
YKR048C	LELT_00030
YKR056W	LELT_01412
YIL035C	LELT_05234
YKL191W	LELT_04279
YML054C	LELT_03556
YOL077C	LELT_03605
YMR116C	LELT_05481
YBR159W	LELT_03198
YAL041W	LELT_03712
YJL092W	LELT_02842
YOR056C	LELT_02798
YPL212C	LELT_04849
YBR034C	LELT_01379	LELT_05598
YHR123W	LELT_05115
YNL130C	LELT_05115
YBL035C	LELT_00837
YHR111W	LELT_00398
YDR006C	LELT_03190
YGR187C	LELT_04215
YOR184W	LELT_01875
YOL140W	LELT_04450
YLR187W	LELT_00548
YNL278W	LELT_00548
YOL016C	LELT_02387
YFR014C	LELT_02387
YMR146C	LELT_01519
YNL141W	LELT_02420
YLL045C	LELT_02877	LELT_00772
YHL033C	LELT_02877	LELT_00772
YOR233W	LELT_00081
YPL141C	LELT_00081
YNL029C	LELT_03449
YIL085C	LELT_03449
YBL098W	LELT_02289
YLR130C	LELT_00738
YDL112W	LELT_04541
YLR056W	LELT_01797
YJL084C	LELT_04887
YKR021W	LELT_04887
YGR054W	LELT_01622
YER114C	LELT_00171
YBL085W	LELT_00171
YHR032W	LELT_05136	LELT_05135
YDR390C	LELT_00520
YJL088W	LELT_04841
YOR090C	LELT_03104
YHR031C	LELT_00049
YHR166C	LELT_03090
YNL231C	LELT_01843
YJR095W	LELT_04055
YER177W	LELT_01535
YDR099W	LELT_01535
YLR336C	LELT_00289
YNL317W	LELT_00783
YPR048W	LELT_01236
YJR119C	LELT_04300
YPL169C	LELT_03357
YBR287W	LELT_03326
YHR204W	LELT_01268
YHR132C	LELT_02103
YGR132C	LELT_02681
YIL039W	LELT_02258
YGR012W	LELT_04788
YJL172W	LELT_04907	LELT_04382
YFR028C	LELT_04712
YPR141C	LELT_04611
YMR139W	LELT_01037
YDL079C	LELT_01037
YGL112C	LELT_02993
YLR248W	LELT_02449
YOR197W	LELT_02861
YLR286C	LELT_05283
YJR002W	LELT_01172
YMR280C	LELT_00667
YOR006C	LELT_01097
YJR068W	LELT_05589
YER019W	LELT_03129
YKL140W	LELT_01232
YNL075W	LELT_03457
YKL205W	LELT_05576
YMR096W	LELT_01597
YNL333W	LELT_01597
YFL059W	LELT_01597
YFL045C	LELT_01617
YPL063W	LELT_00797
YHR069C	LELT_04529
YDR490C	LELT_03613
YOL100W	LELT_03613
YML074C	LELT_01347
YLR449W	LELT_01347
YBR260C	LELT_01972
YEL062W	LELT_02014
YKL179C	LELT_01260
YLR005W	LELT_01132
YMR023C	LELT_01238
YGR244C	LELT_03227
YIL104C	LELT_00972
YBR155W	LELT_01325
YNL247W	LELT_00292
YEL064C	LELT_03815
YPL031C	LELT_01829
YBL037W	LELT_00828
YAR015W	LELT_05695
YDR164C	LELT_05096
YHR070W	LELT_04528
YLL057C	LELT_03489
YJR124C	LELT_04090
YKL021C	LELT_05625
YNL257C	LELT_01560
YHR155W	LELT_01560
YER053C	LELT_02495
YFL047W	LELT_03158
YLR055C	LELT_04126
YOR157C	LELT_05274
YPL057C	LELT_02758
YBR161W	LELT_02758
YDR372C	LELT_01120
YLR324W	LELT_01183
YGR253C	LELT_03226
YGL203C	LELT_05440
YOR262W	LELT_03975
YHR158C	LELT_01455
YGR238C	LELT_01455
YJL139C	LELT_01961
YKR061W	LELT_01961
YGR189C	LELT_04228
YBR092C	LELT_00124	LELT_05800
YBR093C	LELT_00124	LELT_05800
YAR071W	LELT_00124	LELT_05800
YHR215W	LELT_00124	LELT_05800
YDL024C	LELT_00124	LELT_05800
YKR081C	LELT_00626
YKL174C	LELT_01950
YFL001W	LELT_03826
YGL065C	LELT_04866
YKL004W	LELT_03794
YPR144C	LELT_01852
YOR254C	LELT_03354
YNL125C	LELT_04086
YNL325C	LELT_04955
YJR049C	LELT_02732
YEL041W	LELT_02732
YIL151C	LELT_04357
YKR096W	LELT_04357
YIR029W	LELT_01225
YDR017C	LELT_03460
YDR120C	LELT_00142
YER087W	LELT_00184
YGL192W	LELT_00925
YLR186W	LELT_00903
YNL022C	LELT_00064
YGR214W	LELT_02833
YLR048W	LELT_02833
YOL068C	LELT_00464
YDL042C	LELT_00464
YKL092C	LELT_03711
YBR008C	LELT_05383	LELT_05382	LELT_00512	LELT_00513
YHR088W	LELT_04466
YNR019W	LELT_02432
YCR048W	LELT_02432
YEL021W	LELT_02204
YIL033C	LELT_01165
YNR053C	LELT_04997
YDL201W	LELT_05673
YPL220W	LELT_04872
YGL135W	LELT_04872
YFR047C	LELT_00862
YGL123W	LELT_01419
YDL122W	LELT_02780
YKL125W	LELT_01170
YLR345W	LELT_01640
YOR005C	LELT_01256
YDR392W	LELT_05267
YJR117W	LELT_04298
YER020W	LELT_02751
YKR080W	LELT_05614
YPR175W	LELT_05329
YJL041W	LELT_01313
YCR094W	LELT_04994
YNR048W	LELT_04994
YOR018W	LELT_01070
YFR022W	LELT_01070
YOR054C	LELT_02808
YKR072C	LELT_02808
YDR297W	LELT_00720
YDR176W	LELT_01542
YBL041W	LELT_04473
YLR075W	LELT_01619
YPL009C	LELT_00125
YNL007C	LELT_03199
YPL088W	LELT_01806	LELT_01807
YNL293W	LELT_03771
YOL112W	LELT_03771
YHR098C	LELT_01285
YJR070C	LELT_02463
YGL141W	LELT_05119
YJL093C	LELT_04282
YMR313C	LELT_04245
YMR110C	LELT_01444	LELT_05045
YGR141W	LELT_05682
YPR157W	LELT_05682
YMR125W	LELT_00651
YML121W	LELT_02427
YOR261C	LELT_03974
YMR121C	LELT_03352
YLR029C	LELT_03352
YJR140C	LELT_02972
YOL152W	LELT_05466
YIL047C	LELT_01812
YCL009C	LELT_04231
YAR035W	LELT_01331
YLR117C	LELT_02100
YIL116W	LELT_04294
YLR206W	LELT_01140
YDL161W	LELT_01140
YDL101C	LELT_04013
YCR009C	LELT_05747
YOR022C	LELT_01300
YLL021W	LELT_03404
YEL051W	LELT_05724
YMR185W	LELT_05047
YBR267W	LELT_01775
YNL248C	LELT_01255
YMR235C	LELT_02928
YHL014C	LELT_05566
YGL028C	LELT_03914
YMR100W	LELT_02714
YJL125C	LELT_05344
YPL183C	LELT_04836
YKL221W	LELT_00813	LELT_03268	LELT_04091
YBR087W	LELT_01247
YLR216C	LELT_00460
YOR274W	LELT_00685
YDL168W	LELT_05277
YOR142W	LELT_01441
YMR166C	LELT_04252
YPR176C	LELT_05330
YDL017W	LELT_00617
YKL152C	LELT_01314
YCR024C	LELT_05177
YGR048W	LELT_01085
YBR061C	LELT_02936
YBR110W	LELT_04510
YNL323W	LELT_00639
YGR083C	LELT_03043
YOR334W	LELT_00059
YCL043C	LELT_05205
YKL080W	LELT_02631
YCR047C	LELT_03831
YDR402C	LELT_03266
YMR027W	LELT_04336
YDL225W	LELT_01630
YGL143C	LELT_04531
YDL205C	LELT_02626
YIL003W	LELT_02503
YGL169W	LELT_05550
YLR405W	LELT_03695
YJR076C	LELT_03994
YBR020W	LELT_01649
YDR009W	LELT_01649
YFL009W	LELT_00205
YBR055C	LELT_03537
YKL217W	LELT_02986
YNR032W	LELT_04451
YAL042W	LELT_03776
YDL238C	LELT_05531
YNL273W	LELT_03814
YPR201W	LELT_04862
YBL033C	LELT_00225
YLR047C	LELT_00363
YDR299W	LELT_05266
YJR005W	LELT_03653
YNL137C	LELT_03348
YOR070C	LELT_05615
YML081W	LELT_03482
YJR127C	LELT_03482
YGL184C	LELT_01203
YER024W	LELT_02011
YHR002W	LELT_01179
YOR322C	LELT_00672
YIL095W	LELT_00063
YNL020C	LELT_00063
YOR299W	LELT_03865
YMR237W	LELT_03865
YDL226C	LELT_01634
YJL091C	LELT_01016
YGR144W	LELT_02871
YER179W	LELT_03523
YPL260W	LELT_00414
YFR051C	LELT_04106
YER152C	LELT_04674
YDR321W	LELT_05271
YOR038C	LELT_03901
YNL202W	LELT_01635	LELT_04242
YDR142C	LELT_02883
YER055C	LELT_04099
YIL120W	LELT_03341
YIL121W	LELT_03341
YEL040W	LELT_02234
YJR105W	LELT_04989
YJR051W	LELT_01018
YEL047C	LELT_01018
YHL008C	LELT_04760
YNL251C	LELT_03774
YNR041C	LELT_05239
YAL025C	LELT_01895
YLR100W	LELT_00158
YML110C	LELT_00779
YJR126C	LELT_02618
YIR008C	LELT_04102
YMR296C	LELT_03089
YBR180W	LELT_03267
YLR229C	LELT_00656
YML103C	LELT_00419
YMR092C	LELT_00267
YDR019C	LELT_04801
YJL208C	LELT_03853
YIR012W	LELT_04101
YJR078W	LELT_04075
YBR199W	LELT_01699
YER162C	LELT_02973
YOR362C	LELT_05003
YLR210W	LELT_05067
YDL155W	LELT_05067
YBL080C	LELT_01729
YLR291C	LELT_00778
YJL059W	LELT_01759
YER129W	LELT_04406
YNL218W	LELT_01539
YHR011W	LELT_04643
YMR099C	LELT_03795
YPR003C	LELT_03679
YCR023C	LELT_02380	LELT_02381
YHR178W	LELT_01397
YFL016C	LELT_03687
YKL120W	LELT_02713
YGR282C	LELT_04385
YOR381W	LELT_04398	LELT_00957	LELT_02505	LELT_00955
YKL220C	LELT_04398	LELT_00957	LELT_02505	LELT_00955
YNR060W	LELT_04398	LELT_00957	LELT_02505	LELT_00955
YOR384W	LELT_04398	LELT_00957	LELT_02505	LELT_00955
YLL051C	LELT_04398	LELT_00957	LELT_02505	LELT_00955
YGL100W	LELT_01929
YMR276W	LELT_02324
YKL039W	LELT_01144
YHL017W	LELT_01144
YER148W	LELT_01062
YNL227C	LELT_00252
YJL115W	LELT_03324
YPR055W	LELT_04703
YDR312W	LELT_05356
YHR066W	LELT_05356
YFR010W	LELT_01482
YDR292C	LELT_04028
YJL204C	LELT_03751
YPL134C	LELT_03283
YOR222W	LELT_03283
YHL010C	LELT_00584
YNL219C	LELT_00568
YJR123W	LELT_04087
YJR013W	LELT_04212
YKR026C	LELT_05456
YMR285C	LELT_04825
YML118W	LELT_04825
YKL193C	LELT_00776
YJL171C	LELT_01175
YGR261C	LELT_04498
YPR086W	LELT_01556
YNL288W	LELT_05006
YNR038W	LELT_05415
YLR260W	LELT_00447
YOR171C	LELT_00447
YDL128W	LELT_00706
YAL024C	LELT_01913
YDR268W	LELT_03899
YJR096W	LELT_03011
YDR403W	LELT_03265
YDR380W	LELT_03441
YKL139W	LELT_02752
YGR188C	LELT_04567
YPR118W	LELT_01160
YJR159W	LELT_05256
YDL246C	LELT_05256
YLR070C	LELT_05256
YJL106W	LELT_00258
YOR025W	LELT_03784
YLR120C	LELT_02108
YDR144C	LELT_02108
YLR121C	LELT_02108
YBL052C	LELT_00194
YOL141W	LELT_01392
YML049C	LELT_02202
YBR207W	LELT_00177	LELT_00958
YKL020C	LELT_02525
YIR033W	LELT_02525
YER061C	LELT_02858
YDR465C	LELT_03736
YDL117W	LELT_00603
YAR003W	LELT_02200
YGR267C	LELT_04033
YPL249C	LELT_02328
YDL033C	LELT_03638
YHR112C	LELT_05385
YJL069C	LELT_05578
YER089C	LELT_00182
YBL056W	LELT_00182
YDR326C	LELT_00849
YHR080C	LELT_00849
YJL001W	LELT_02249
YLR017W	LELT_02245
YFL030W	LELT_04960
YKR105C	LELT_00428	LELT_03789
YCL069W	LELT_00428	LELT_03789
YGR224W	LELT_00428	LELT_03789
YPR198W	LELT_00428	LELT_03789
YKR018C	LELT_03620
YJL082W	LELT_03620
YNR034W	LELT_02756
YCR073W-A	LELT_02756
YGR119C	LELT_00112
YML063W	LELT_01344
YLR441C	LELT_01344
YLR308W	LELT_05778
YLR307W	LELT_05778
YER068W	LELT_00275
YNL274C	LELT_02350
YPL237W	LELT_05049
YER021W	LELT_01567
YDR266C	LELT_04728
YDR226W	LELT_04787
YLR014C	LELT_03970
YMR243C	LELT_01103
YOR316C	LELT_01103
YPL188W	LELT_03024
YIL021W	LELT_04598
YOR120W	LELT_05392	LELT_03019
YDR368W	LELT_05392	LELT_03019
YNL085W	LELT_04469
YER102W	LELT_00995
YBL072C	LELT_00995
YDR069C	LELT_03657
YER144C	LELT_03657
YER168C	LELT_05760	LELT_05772
YEL050C	LELT_02256
YBL045C	LELT_03988
YPR190C	LELT_00010
YOR202W	LELT_01003
YOR155C	LELT_01436
YIL133C	LELT_01459
YNL069C	LELT_01459
YDR415C	LELT_01724
YKR070W	LELT_01760
YDR049W	LELT_02617
YLR330W	LELT_01023
YCL055W	LELT_00089
YGL105W	LELT_00218
YKL106W	LELT_00624
YNL178W	LELT_03255
YNL011C	LELT_05461
YCR105W	LELT_04799	LELT_04911
YMR318C	LELT_04799	LELT_04911
YPR165W	LELT_00013
YLR351C	LELT_03561
YJR075W	LELT_04732
YKL088W	LELT_00144
YDR333C	LELT_02483
YGL095C	LELT_04889
YOL119C	LELT_00149	LELT_00148
YOR306C	LELT_00149	LELT_00148
YMR293C	LELT_04032
YOR092W	LELT_00755
YNL095C	LELT_00755
YBR088C	LELT_04339
YJL176C	LELT_01956
YLL006W	LELT_04270
YOL038W	LELT_03307
YFR024C-A	LELT_01007
YHR016C	LELT_01007
YOL120C	LELT_02868
YNL301C	LELT_02868
YDR028C	LELT_01156
YDR050C	LELT_02940
YIL083C	LELT_02786
YOR246C	LELT_01041
YHR128W	LELT_03838
YNL291C	LELT_03917
YPL222W	LELT_03405
YPL090C	LELT_04555
YBR181C	LELT_04555
YPL155C	LELT_02522
YNL073W	LELT_05002
YPR058W	LELT_00883
YBR104W	LELT_00883
YJR032W	LELT_02208
YLR209C	LELT_02009
YOL027C	LELT_01406
YNL207W	LELT_03099
YPL101W	LELT_03522
YHR148W	LELT_00471
YBR234C	LELT_03210
YGL059W	LELT_03474
YPR105C	LELT_01020
YHR137W	LELT_05645
YLR166C	LELT_04608
YNL047C	LELT_04812
YIL105C	LELT_04812
YGR135W	LELT_02676
YKL034W	LELT_04656
YPL111W	LELT_04059
YOR145C	LELT_05249
YDL086W	LELT_01520
YHR142W	LELT_01050
YPR011C	LELT_01026
YNL118C	LELT_03102
YPL115C	LELT_04391
YPL268W	LELT_05130
YGL083W	LELT_01796
YJL020C	LELT_00833
YDL104C	LELT_04253
YLR361C	LELT_01262
YLR146C	LELT_03399
YGL210W	LELT_03329
YER031C	LELT_03329
YBL063W	LELT_03433
YER093C	LELT_03322
YDR117C	LELT_03997
YGR207C	LELT_05308
YBR189W	LELT_01258
YPL081W	LELT_01258
YFL038C	LELT_01565
YBR056W	LELT_03651
YGL011C	LELT_02215
YGL142C	LELT_03891
YPR060C	LELT_00887
YPL214C	LELT_02003
YPR091C	LELT_03921
YPL117C	LELT_04388
YLR019W	LELT_02268
YLL010C	LELT_02268
YBR059C	LELT_02317
YFR037C	LELT_03629
YJL187C	LELT_03604
YGL133W	LELT_04792
YGL225W	LELT_00870
YER039C	LELT_00870
YDL137W	LELT_02848
YDL192W	LELT_02848
YPL227C	LELT_00095
YNL048W	LELT_04875
YIL088C	LELT_01316
YDL154W	LELT_04189
YCR026C	LELT_04509
YOL055C	LELT_01321
YPL258C	LELT_01321
YPR121W	LELT_01321
YKL150W	LELT_04814
YKR084C	LELT_05154
YBL067C	LELT_01250
YER098W	LELT_01250
YER027C	LELT_02588
YGL208W	LELT_02588
YOR231W	LELT_01013
YPL140C	LELT_01013
YMR253C	LELT_01992
YPL264C	LELT_01992
YGR110W	LELT_04637
YML018C	LELT_02701
YGL064C	LELT_04846
YHL003C	LELT_00162
YKL008C	LELT_00162
YGL056C	LELT_00591
YBR214W	LELT_00591
YPR161C	LELT_00959
YLR348C	LELT_04925
YHR179W	LELT_04734	LELT_04733
YPL171C	LELT_04734	LELT_04733
YNL067W	LELT_02063
YGL147C	LELT_02063
YER122C	LELT_02287
YBR164C	LELT_04219
YDR054C	LELT_05140
YKL143W	LELT_05235
YLR203C	LELT_05289
YDR098C	LELT_04163
YER174C	LELT_04163
YDR243C	LELT_00909
YIR004W	LELT_00325
YKR092C	LELT_00117
YKL196C	LELT_01513
YNR015W	LELT_02393
YGL038C	LELT_02734
YER151C	LELT_04678
YGR186W	LELT_04216
YPR104C	LELT_01914
YGL157W	LELT_04840
YGL039W	LELT_04840
YOL151W	LELT_04840
YDR541C	LELT_04840
YBL089W	LELT_03008	LELT_04858
YER119C	LELT_03008	LELT_04858
YDR306C	LELT_01751
YFR021W	LELT_01483
YBL020W	LELT_03334
YDL006W	LELT_03499
YDR376W	LELT_04366
YOR149C	LELT_01295
YML065W	LELT_01355
YCR045C	LELT_04877
YPL150W	LELT_01044
YLR387C	LELT_03076
YJL054W	LELT_05211
YMR220W	LELT_04217
YPL126W	LELT_04380
YNR030W	LELT_05213
YDL109C	LELT_02078
YGL144C	LELT_02078
YJR091C	LELT_04156
YPR042C	LELT_04156
YKR095W	LELT_04368
YIL149C	LELT_04368
YER026C	LELT_00799
YOL062C	LELT_01862
YDR359C	LELT_05693
YLR452C	LELT_03936
YNL292W	LELT_03722
YPL211W	LELT_04848
YCR088W	LELT_04227
YDR339C	LELT_03872
YDL156W	LELT_05480
YGR085C	LELT_01916
YPR102C	LELT_01916
YDR419W	LELT_01277
YAL003W	LELT_04421
YJL177W	LELT_01957
YKL180W	LELT_01957
YDR204W	LELT_01529
YDL207W	LELT_01994
YGR195W	LELT_04211
YGL244W	LELT_05059
YJR006W	LELT_03987
YJL133W	LELT_02351
YKR052C	LELT_02351
YNL116W	LELT_04670
YHR115C	LELT_04670
YIL118W	LELT_00969
YDR280W	LELT_02759
YIL099W	LELT_02084
YDL147W	LELT_04085
YDR205W	LELT_05740
YKL001C	LELT_03706
YGL130W	LELT_05654
YML130C	LELT_03600
YKL009W	LELT_04972
YPR167C	LELT_05701
YKR076W	LELT_00071
YMR251W	LELT_00071
YGR154C	LELT_00071
YJL053W	LELT_02171	LELT_02168
YOR132W	LELT_01426
YNR029C	LELT_05212
YDR399W	LELT_01084
YJL127C	LELT_03452
YJL121C	LELT_05436
YPL242C	LELT_05029
YML028W	LELT_02726
YDR453C	LELT_02726
YNL181W	LELT_00595
YGL178W	LELT_03409
YDR386W	LELT_04633
YDR531W	LELT_04790
YER094C	LELT_05197
YPL001W	LELT_01800
YLR023C	LELT_04990
YOL052C	LELT_03726
YDR379W	LELT_04354
YOR127W	LELT_04354
YBL019W	LELT_01061
YHR026W	LELT_03395
YDR168W	LELT_04828
YKR051W	LELT_02828
YNL025C	LELT_02787
YPL209C	LELT_04870
YGR197C	LELT_02022
YJR015W	LELT_02022
YBR239C	LELT_00219
YBR154C	LELT_03577
YGR227W	LELT_02835
YLR220W	LELT_02764
YLR215C	LELT_04184
YNL062C	LELT_03346
YMR208W	LELT_00420
YCR077C	LELT_04456
YEL056W	LELT_03669
YJL002C	LELT_02252
YLR337C	LELT_01931
YNL175C	LELT_03049
YLR009W	LELT_04265
YOR096W	LELT_02179
YNL096C	LELT_02179
YOR033C	LELT_03741
YDR263C	LELT_03741
YJL207C	LELT_00160
YHR082C	LELT_00843
YOR100C	LELT_00057
YFR050C	LELT_04109
YPR169W	LELT_00431
YPR186C	LELT_01008
YMR244W	LELT_02658
YMR041C	LELT_04315
YLR045C	LELT_05307
YMR314W	LELT_05038
YPR179C	LELT_05313
YCR010C	LELT_02145	LELT_01910	LELT_02220
YNR002C	LELT_02145	LELT_01910	LELT_02220
YDL082W	LELT_01499
YMR142C	LELT_01499
YDR316W	LELT_04533
YDR311W	LELT_04577
YNR006W	LELT_01349
YJL068C	LELT_05350
YGR149W	LELT_00327
YBR236C	LELT_02969
YBR035C	LELT_03316
YLR115W	LELT_02096
YOR154W	LELT_00694
YEL054C	LELT_02740
YDR418W	LELT_02740
YDR032C	LELT_03313
YNL240C	LELT_00318
YPR192W	LELT_00007
YOR188W	LELT_01332
YHR076W	LELT_04319
YML067C	LELT_02903
YOR095C	LELT_02193
YOL064C	LELT_04684
YPL132W	LELT_04397
YHR200W	LELT_01869
YPL146C	LELT_01014
YPR089W	LELT_01788
YGL017W	LELT_01187
YGR257C	LELT_01737
YGL164C	LELT_03554
YBR261C	LELT_05522
YMR226C	LELT_04251
YLR191W	LELT_05336
YMR113W	LELT_05479
YKL132C	LELT_05479
YJL156C	LELT_03111
YLR285W	LELT_03383
YML106W	LELT_00203
YMR271C	LELT_00203
YOR312C	LELT_04250
YMR242C	LELT_04250
YBL064C	LELT_00072
YDR449C	LELT_00711
YBR289W	LELT_02641
YGL122C	LELT_01418
YJR052W	LELT_00941
YBR042C	LELT_04723
YMR200W	LELT_01357
YAR018C	LELT_05696
YGL233W	LELT_04396
YOR337W	LELT_02824
YLR133W	LELT_02884
YDR147W	LELT_02884
YKL198C	LELT_04754
YJR059W	LELT_04754
YLR270W	LELT_05459
YOR173W	LELT_05459
YDR081C	LELT_03502
YOL041C	LELT_01021
YIL020C	LELT_04599
YDR389W	LELT_05430	LELT_02314
YPR178W	LELT_05314
YPR132W	LELT_00607
YGR118W	LELT_00607
YKR053C	LELT_01414
YJL134W	LELT_01414
YBR028C	LELT_00508
YDR466W	LELT_04646
YJL081C	LELT_04941
YBR177C	LELT_01552
YPL095C	LELT_01552
YDR332W	LELT_00838
YKR017C	LELT_03623
YJR100C	LELT_04053
YGR005C	LELT_01186
YGL110C	LELT_01861
YDR061W	LELT_03660
YER157W	LELT_03510
YER012W	LELT_04098
YGR009C	LELT_04626
YLR084C	LELT_03527
YPL151C	LELT_02261
YBR037C	LELT_05364
YBR024W	LELT_05364
YKL028W	LELT_00413
YHL023C	LELT_03084
YMR210W	LELT_01844
YDR214W	LELT_05275
YML096W	LELT_02412
YPL072W	LELT_01657
YOR245C	LELT_02307
YBR149W	LELT_02580
YDR523C	LELT_01562
YGR001C	LELT_04420
YIL001W	LELT_05449
YMR019W	LELT_04135
YLR212C	LELT_04592
YOL092W	LELT_02770
YBR147W	LELT_02770
YER051W	LELT_00524
YBR187W	LELT_01963
YDR346C	LELT_01437
YBR291C	LELT_02638
YFL034C-B	LELT_01494
[truncated: 1,834 more rows]
