# Supplementary material for: Evolutionary Conservation and Diversification of Puf RNA Binding Proteins and Their mRNA Targets
Source: PLoS Biol. 2015 Nov 20;13(11):e1002307. doi: 10.1371/journal.pbio.1002307 (PMC4654594; doi:10.1371/journal.pbio.1002307)
Supplement: S4 Dataset — (ZIP) [file pbio.1002307.s004.zip › S.cerevisiae.fa_M.canis.fa.txt]

YHR165C	MCYG_05893T0
YJL130C	MCYG_02948T0
YNR016C	MCYG_04480T0
YLR106C	MCYG_04158T0
YDL171C	MCYG_05324T0
YHR099W	MCYG_06713T0
YGR032W	MCYG_03244T0
YLR342W	MCYG_03244T0
YKL182W	MCYG_02782T0
YPL231W	MCYG_02781T0
YKL203C	MCYG_00217T0
YJR066W	MCYG_00217T0
YNL262W	MCYG_03406T0
YDL140C	MCYG_00434T0
YKR054C	MCYG_05177T0
YGR271W	MCYG_02702T0
YLL040C	MCYG_06332T0
YGL206C	MCYG_06136T0
YER172C	MCYG_07649T0
YBR218C	MCYG_06137T0
YGL062W	MCYG_06137T0
YOR151C	MCYG_02390T0
YOR116C	MCYG_01215T0
YPL082C	MCYG_00938T0
YKL215C	MCYG_00248T0
YOR207C	MCYG_06827T0
YJR109C	MCYG_07705T0
YAL026C	MCYG_04497T0
YGL195W	MCYG_00290T0
YPR010C	MCYG_08607T0
YDR127W	MCYG_04845T0
YGR061C	MCYG_01603T0
YDR135C	MCYG_07013T0
YOR341W	MCYG_00357T0
YDR093W	MCYG_00600T0	MCYG_04632T0
YER166W	MCYG_00600T0	MCYG_04632T0
YGL008C	MCYG_06833T0
YPL036W	MCYG_06833T0
YPR184W	MCYG_05504T0
YBL076C	MCYG_04848T0
YIL125W	MCYG_06331T0
YOR153W	MCYG_01980T0
YDR406W	MCYG_01980T0
YOR328W	MCYG_01980T0
YBR115C	MCYG_06416T0
YOR133W	MCYG_03500T0
YDR385W	MCYG_03500T0
YNL132W	MCYG_05927T0
YNL014W	MCYG_04064T0
YLR249W	MCYG_04064T0
YMR109W	MCYG_02631T0
YKL129C	MCYG_02631T0
YER070W	MCYG_01312T0
YIL066C	MCYG_01312T0
YNL088W	MCYG_07112T0
YEL031W	MCYG_00120T0
YDL145C	MCYG_06094T0
YJR137C	MCYG_07900T0
YKL210W	MCYG_07939T0
YOR326W	MCYG_01939T0
YAL029C	MCYG_01939T0
YDL126C	MCYG_03927T0
YJL050W	MCYG_01201T0
YDR170C	MCYG_04075T0
YBR084W	MCYG_06029T0
YGR204W	MCYG_06029T0
YLL048C	MCYG_02089T0
YHL035C	MCYG_02089T0
YGR094W	MCYG_07741T0
YOR335C	MCYG_07756T0
YBR023C	MCYG_02610T0
YLR304C	MCYG_03299T0
YBL022C	MCYG_02276T0
YGR218W	MCYG_01412T0
YDL102W	MCYG_03862T0
YPL160W	MCYG_03260T0
YIL048W	MCYG_03121T0
YER171W	MCYG_00358T0
YOR304W	MCYG_01038T0
YDR457W	MCYG_06422T0
YHR186C	MCYG_03351T0
YPL217C	MCYG_03505T0
YFR031C	MCYG_02141T0
YGL120C	MCYG_03709T0
YER125W	MCYG_08494T0
YPR160W	MCYG_07060T0
YOR291W	MCYG_01937T0
YMR162C	MCYG_05205T0
YMR186W	MCYG_05777T0
YPL240C	MCYG_05777T0
YPL226W	MCYG_03092T0
YIL129C	MCYG_07872T0
YBL004W	MCYG_08615T0
YLR398C	MCYG_04583T0
YAL005C	MCYG_05319T0
YLL024C	MCYG_05319T0
YER103W	MCYG_05319T0
YBL075C	MCYG_05319T0
YMR189W	MCYG_02754T0
YLR305C	MCYG_07309T0
YLR086W	MCYG_08335T0
YGL150C	MCYG_06908T0
YMR080C	MCYG_01662T0
YNL102W	MCYG_04796T0
YMR288W	MCYG_05827T0
YKL148C	MCYG_07559T0
YJL045W	MCYG_07559T0
YAL035W	MCYG_03474T0
YCR057C	MCYG_01880T0
YMR229C	MCYG_07992T0
YDR038C	MCYG_00044T0	MCYG_06373T0
YDR039C	MCYG_00044T0	MCYG_06373T0
YDR040C	MCYG_00044T0	MCYG_06373T0
YOL021C	MCYG_01438T0
YNL163C	MCYG_03980T0
YOR330C	MCYG_05091T0
YLR069C	MCYG_05732T0
YPL167C	MCYG_08058T0
YGL173C	MCYG_01876T0
YJL200C	MCYG_00444T0
YIL143C	MCYG_01867T0
YGL009C	MCYG_02220T0
YBL023C	MCYG_00457T0
YBL105C	MCYG_05158T0
YGL022W	MCYG_07670T0
YPR019W	MCYG_04681T0
YER164W	MCYG_03808T0
YLR410W	MCYG_02784T0
YJR045C	MCYG_04580T0
YEL030W	MCYG_04580T0
YER069W	MCYG_03070T0
YDR097C	MCYG_05720T0
YJL034W	MCYG_04890T0
YER091C	MCYG_01172T0
YDR091C	MCYG_03809T0
YNL209W	MCYG_07774T0
YDL229W	MCYG_07774T0
YNL123W	MCYG_07110T0
YGL026C	MCYG_04295T0
YDR238C	MCYG_01554T0
YPL006W	MCYG_04994T0
YDR334W	MCYG_06045T0
YGR217W	MCYG_01543T0
YGL167C	MCYG_04662T0
YDR258C	MCYG_01536T0
YKR031C	MCYG_08241T0
YFR015C	MCYG_01791T0
YLR258W	MCYG_01791T0
YKL157W	MCYG_05587T0
YHR047C	MCYG_05587T0
YGL201C	MCYG_03590T0
YGR281W	MCYG_02126T0
YPL086C	MCYG_06900T0
YKL104C	MCYG_07280T0
YER036C	MCYG_06965T0
YGL137W	MCYG_02214T0
YHR023W	MCYG_01606T0
YFR009W	MCYG_01350T0
YEL011W	MCYG_06817T0
YGL156W	MCYG_06176T0
YPR074C	MCYG_02996T0
YBR117C	MCYG_02996T0
YLL001W	MCYG_07569T0
YMR128W	MCYG_03158T0
YFR019W	MCYG_02449T0
YBR121C	MCYG_06769T0	MCYG_07555T0
YLR153C	MCYG_06401T0
YKR001C	MCYG_01782T0
YHR074W	MCYG_00941T0
YLL026W	MCYG_06539T0
YDR129C	MCYG_00247T0
YLR274W	MCYG_06720T0
YDR001C	MCYG_01025T0
YBR001C	MCYG_01025T0
YGR240C	MCYG_02740T0
YOL075C	MCYG_03416T0
YML059C	MCYG_02729T0
YML035C	MCYG_07746T0
YBR235W	MCYG_06143T0
YBR202W	MCYG_07384T0
YMR108W	MCYG_00746T0
YMR120C	MCYG_01283T0
YLR028C	MCYG_01283T0
YCR017C	MCYG_03428T0
YLR259C	MCYG_06820T0
YKR009C	MCYG_02575T0
YBR196C	MCYG_08916T0
YBL099W	MCYG_07601T0
YOR270C	MCYG_06376T0
YHR027C	MCYG_03727T0
YOL090W	MCYG_03439T0
YGL207W	MCYG_05278T0
YKR086W	MCYG_05860T0
YPR080W	MCYG_00992T0
YBR118W	MCYG_00992T0
YGL163C	MCYG_03303T0
YIL078W	MCYG_03329T0
YGL234W	MCYG_05459T0
YDR291W	MCYG_02583T0
YJL074C	MCYG_04197T0
YOL006C	MCYG_05930T0
YDR234W	MCYG_05389T0
YPR181C	MCYG_05939T0
YJR035W	MCYG_04791T0
YDR212W	MCYG_07990T0
YCL054W	MCYG_05145T0
YLR129W	MCYG_05758T0
YOR048C	MCYG_04846T0
YLR384C	MCYG_01199T0
YJL014W	MCYG_04828T0
YGL006W	MCYG_00978T0
YMR089C	MCYG_03331T0
YAL023C	MCYG_05283T0
YOR321W	MCYG_05283T0
YDL215C	MCYG_04608T0
YBR080C	MCYG_00332T0
YJL005W	MCYG_04878T0
YPL093W	MCYG_02227T0
YFL008W	MCYG_06181T0
YPL012W	MCYG_04118T0
YDR037W	MCYG_00521T0
YPL110C	MCYG_03707T0
YHR183W	MCYG_08626T0
YGR256W	MCYG_08626T0
YGR124W	MCYG_01321T0
YPR145W	MCYG_01321T0
YKR097W	MCYG_00471T0
YMR217W	MCYG_02925T0
YBL039C	MCYG_05891T0
YJR103W	MCYG_05891T0
YBR038W	MCYG_02552T0
YEL032W	MCYG_03484T0
YLR087C	MCYG_03499T0
YJR064W	MCYG_00509T0
YMR049C	MCYG_08514T0
YJR121W	MCYG_06816T0
YKL165C	MCYG_02569T0
YCL030C	MCYG_00425T0
YJL012C	MCYG_04680T0
YIL075C	MCYG_02689T0
YIL142W	MCYG_05477T0
YER025W	MCYG_07181T0
YJR016C	MCYG_04051T0
YLR382C	MCYG_05427T0
YGR116W	MCYG_08233T0
YJL033W	MCYG_07863T0
YER043C	MCYG_06244T0
YGR264C	MCYG_01424T0
YLR289W	MCYG_04031T0
YIL109C	MCYG_03234T0
YNL049C	MCYG_03234T0
YOR204W	MCYG_06133T0
YPL119C	MCYG_06133T0
YER013W	MCYG_00269T0
YDL143W	MCYG_07557T0
YFL037W	MCYG_01581T0
YDR283C	MCYG_06872T0
YMR290C	MCYG_08385T0
YMR308C	MCYG_00445T0
YGL238W	MCYG_03149T0
YDR293C	MCYG_01531T0
YNL192W	MCYG_08285T0
YJL111W	MCYG_00451T0
YAR042W	MCYG_06038T0
YDL019C	MCYG_06038T0
YFL039C	MCYG_05457T0
YOL004W	MCYG_02605T0
YMR301C	MCYG_03240T0
YLR389C	MCYG_02021T0
YLR430W	MCYG_08782T0
YLR419W	MCYG_03820T0
YKL145W	MCYG_07558T0
YCR011C	MCYG_02170T0
YBR127C	MCYG_04297T0
YMR105C	MCYG_00795T0
YKL127W	MCYG_00795T0
YLR058C	MCYG_03393T0
YFL036W	MCYG_07902T0
YJR143C	MCYG_07674T0
YML075C	MCYG_05671T0
YLR450W	MCYG_05671T0
YBR126C	MCYG_03297T0
YGL245W	MCYG_00815T0	MCYG_05989T0
YBR229C	MCYG_01838T0
YDL031W	MCYG_07867T0
YBR114W	MCYG_07360T0
YML056C	MCYG_05663T0
YLR432W	MCYG_05663T0
YHR216W	MCYG_05663T0
YHL030W	MCYG_07247T0
YLR175W	MCYG_01957T0
YDR430C	MCYG_06156T0
YBR248C	MCYG_01381T0
YDR074W	MCYG_08268T0
YNR001C	MCYG_06837T0
YCR005C	MCYG_06837T0
YOR109W	MCYG_07304T0
YNL106C	MCYG_07304T0
YDR188W	MCYG_03410T0
YPL235W	MCYG_06793T0
YNR031C	MCYG_01583T0
YCR073C	MCYG_01583T0
YBR295W	MCYG_06225T0
YIR031C	MCYG_03080T0
YNL117W	MCYG_03080T0
YLL034C	MCYG_08513T0
YNL250W	MCYG_01137T0
YGR270W	MCYG_07844T0
YNL325C	MCYG_03867T0
YMR304W	MCYG_01862T0
YAL038W	MCYG_02471T0
YOR347C	MCYG_02471T0
YNL287W	MCYG_03344T0
YNL104C	MCYG_06517T0
YOR108W	MCYG_06517T0
YDR190C	MCYG_06427T0
YOR211C	MCYG_03741T0
YNL330C	MCYG_05644T0
YGR254W	MCYG_07208T0
YHR174W	MCYG_07208T0
YLR060W	MCYG_00911T0
YKL035W	MCYG_05690T0
YDL131W	MCYG_06471T0
YDL182W	MCYG_06471T0
YDR341C	MCYG_04193T0
YHR091C	MCYG_04193T0
YOR168W	MCYG_06551T0
YBL017C	MCYG_07539T0
YJL222W	MCYG_07539T0
YIL173W	MCYG_07539T0
YNR065C	MCYG_07539T0
YML085C	MCYG_07441T0
YML124C	MCYG_07441T0
YKL209C	MCYG_02636T0
YHR020W	MCYG_07989T0
YDL007W	MCYG_06961T0
YHR205W	MCYG_00712T0
YER065C	MCYG_01023T0
YLR371W	MCYG_01621T0
YGR070W	MCYG_01621T0
YGL251C	MCYG_03282T0
YPL262W	MCYG_00561T0
YBR143C	MCYG_01950T0
YGL236C	MCYG_05413T0
YOR117W	MCYG_00710T0
YOR217W	MCYG_04249T0
YEL013W	MCYG_03982T0
YJR065C	MCYG_03701T0
YJL008C	MCYG_05381T0
YAL019W	MCYG_06201T0
YDR394W	MCYG_05526T0
YLR240W	MCYG_01609T0
YHR164C	MCYG_06264T0
YCL017C	MCYG_00151T0
YLR386W	MCYG_03304T0
YDL029W	MCYG_07036T0
YIL074C	MCYG_01932T0
YER081W	MCYG_01932T0
YGR125W	MCYG_01461T0
YGL125W	MCYG_02222T0
YNL189W	MCYG_03816T0
YCR093W	MCYG_00738T0
YOR356W	MCYG_00726T0
YDR172W	MCYG_00535T0
YER090W	MCYG_03266T0
YHR028C	MCYG_07560T0
YDR270W	MCYG_01132T0
YPL265W	MCYG_02051T0
YBR169C	MCYG_01240T0
YPL106C	MCYG_01240T0
YDL178W	MCYG_08820T0
YEL071W	MCYG_08820T0
YDL084W	MCYG_03052T0
YLR197W	MCYG_03409T0
YHR037W	MCYG_01580T0	MCYG_02852T0
YNL061W	MCYG_01964T0
YLR454W	MCYG_03844T0
YGL048C	MCYG_02823T0
YHR170W	MCYG_03878T0
YFL033C	MCYG_07472T0
YPL207W	MCYG_02850T0
YDR060W	MCYG_01591T0
YDL066W	MCYG_06030T0
YLR174W	MCYG_06030T0
YHR072W	MCYG_01759T0
YDL164C	MCYG_04435T0
YOR317W	MCYG_04559T0
YMR246W	MCYG_04559T0
YIL009W	MCYG_04559T0
YCR072C	MCYG_05494T0
YOR063W	MCYG_04114T0
YNR053C	MCYG_05601T0
YLR355C	MCYG_04022T0
YLR188W	MCYG_05227T0
YPL040C	MCYG_08842T0
YCL057W	MCYG_02264T0
YPR024W	MCYG_06338T0
YLR433C	MCYG_02060T0
YML057W	MCYG_02060T0
YHR019C	MCYG_03537T0
YAL048C	MCYG_00483T0
YNL241C	MCYG_06118T0
YPR173C	MCYG_03397T0
YLL039C	MCYG_06464T0
YBR097W	MCYG_07856T0
YMR266W	MCYG_03612T0	MCYG_05489T0
YOR093C	MCYG_06518T0
YBR136W	MCYG_02808T0
YER133W	MCYG_02399T0
YDR456W	MCYG_06907T0
YLR138W	MCYG_03930T0
YLR113W	MCYG_07062T0
YKR039W	MCYG_00024T0	MCYG_07316T0
YKR093W	MCYG_04860T0	MCYG_00675T0
YER086W	MCYG_05730T0
YGR100W	MCYG_06948T0
YML072C	MCYG_05688T0
YPR002W	MCYG_03097T0
YOR187W	MCYG_03753T0
YNL112W	MCYG_04800T0
YLR277C	MCYG_08725T0
YMR015C	MCYG_03476T0
YLR347C	MCYG_00039T0
YOR259C	MCYG_07206T0
YJL153C	MCYG_07814T0
YLR276C	MCYG_04185T0
YDR023W	MCYG_01931T0
YLL008W	MCYG_06516T0
YOR374W	MCYG_02961T0
YER073W	MCYG_02961T0
YMR297W	MCYG_07094T0	MCYG_05486T0
YOL057W	MCYG_01338T0
YLR083C	MCYG_07120T0
YDR107C	MCYG_07120T0
YJL129C	MCYG_01778T0
YNL238W	MCYG_01100T0
YKL010C	MCYG_05029T0
YLL031C	MCYG_03156T0
YKR059W	MCYG_06172T0
YJL138C	MCYG_06172T0
YML126C	MCYG_00792T0
YHR042W	MCYG_07871T0
YCR032W	MCYG_02073T0
YOR027W	MCYG_05687T0
YJR138W	MCYG_03577T0
YPR112C	MCYG_02410T0
YIR007W	MCYG_06085T0
YAL036C	MCYG_00904T0
YFR044C	MCYG_08371T0
YLR032W	MCYG_05094T0
YDR232W	MCYG_06928T0
YDR256C	MCYG_07646T0
YNR050C	MCYG_06365T0
YNL247W	MCYG_01772T0
YNL059C	MCYG_02696T0
YMR058W	MCYG_00058T0
YCR012W	MCYG_03806T0
YDR141C	MCYG_04756T0
YMR300C	MCYG_03099T0
YNL243W	MCYG_08073T0
YKL211C	MCYG_01660T0
YPR006C	MCYG_03095T0
YAR035W	MCYG_01251T0
YDR109C	MCYG_02821T0
YOR310C	MCYG_00638T0
YJL026W	MCYG_05115T0
YJL212C	MCYG_07437T0
YJR033C	MCYG_00313T0
YDL168W	MCYG_07804T0
YOR128C	MCYG_04438T0
YGR055W	MCYG_00557T0	MCYG_05586T0
YGR245C	MCYG_06521T0
YDL095W	MCYG_08101T0
YDL093W	MCYG_08101T0
YGL077C	MCYG_03086T0
YGL027C	MCYG_03139T0
YNL298W	MCYG_06771T0
YBR296C	MCYG_01753T0
YFR053C	MCYG_04657T0
YGL253W	MCYG_04657T0
YPR111W	MCYG_03028T0
YGR092W	MCYG_03028T0
YHR018C	MCYG_02166T0
YPL023C	MCYG_01841T0
YNR013C	MCYG_08824T0
YDR436W	MCYG_02482T0
YML016C	MCYG_02482T0
YBR006W	MCYG_05723T0
YDL055C	MCYG_06340T0
YLR241W	MCYG_05503T0
YPR033C	MCYG_01104T0
YDR128W	MCYG_00566T0
YDR021W	MCYG_01785T0
YGR210C	MCYG_02991T0
YGR019W	MCYG_06877T0
YPL259C	MCYG_06740T0
YCR042C	MCYG_07711T0
YNR067C	MCYG_03460T0
YNL082W	MCYG_04274T0
YGR200C	MCYG_05247T0
YBR294W	MCYG_08065T0	MCYG_06001T0
YLR092W	MCYG_08065T0	MCYG_06001T0
YLR089C	MCYG_00469T0
YDR111C	MCYG_00469T0
YDR481C	MCYG_05903T0	MCYG_04625T0
YKR002W	MCYG_00102T0
YGL190C	MCYG_02602T0
YLL029W	MCYG_01718T0
YER136W	MCYG_02140T0
YGL099W	MCYG_06894T0
YHR030C	MCYG_01018T0
YLL018C	MCYG_03341T0
YFL022C	MCYG_05660T0
YLR359W	MCYG_05095T0
YDR062W	MCYG_05194T0
YPR088C	MCYG_01801T0
YAL016W	MCYG_00910T0
YGL148W	MCYG_01145T0
YKL060C	MCYG_05566T0
YDL188C	MCYG_02861T0
YDL134C	MCYG_02861T0
YCR053W	MCYG_01471T0
YNL329C	MCYG_07567T0
YEL063C	MCYG_02559T0
YNL270C	MCYG_02559T0
YNL268W	MCYG_02559T0
YOL058W	MCYG_00321T0
YMR190C	MCYG_04758T0
YOL011W	MCYG_02652T0
YMR008C	MCYG_02652T0
YMR006C	MCYG_02652T0
YNL161W	MCYG_06303T0
YLR234W	MCYG_03333T0	MCYG_05617T0
YPR035W	MCYG_01074T0
YDR294C	MCYG_06454T0
YBR073W	MCYG_06540T0
YML054C	MCYG_02711T0
YLR117C	MCYG_06242T0
YOR303W	MCYG_06931T0
YLR044C	MCYG_00806T0
YLR134W	MCYG_00806T0
YGR087C	MCYG_00806T0
YDL080C	MCYG_00806T0
YHL007C	MCYG_04885T0
YLR409C	MCYG_02785T0
YGL012W	MCYG_05343T0	MCYG_04967T0
YER052C	MCYG_01943T0
YBR170C	MCYG_05615T0
YHR007C	MCYG_07307T0	MCYG_07010T0
YGR121C	MCYG_04661T0
YPR138C	MCYG_04661T0
YHR039C	MCYG_03101T0
YPL203W	MCYG_04166T0
YKL166C	MCYG_04166T0
YJL164C	MCYG_04166T0
YLL028W	MCYG_01348T0
YOL023W	MCYG_06632T0
YGL084C	MCYG_04747T0
YPL189W	MCYG_04747T0
YGR252W	MCYG_01135T0
YIL046W	MCYG_04203T0
YER178W	MCYG_05382T0
YPL175W	MCYG_08743T0
YDL195W	MCYG_04345T0
YNR008W	MCYG_03449T0
YBR025C	MCYG_06213T0
YMR224C	MCYG_02958T0
YGL194C	MCYG_05684T0
YOL060C	MCYG_08551T0
YFL004W	MCYG_05335T0
YPL019C	MCYG_05335T0
YGR155W	MCYG_00260T0
YNL021W	MCYG_02018T0
YPR159W	MCYG_04112T0
YGR143W	MCYG_04112T0
YMR165C	MCYG_00429T0
YLR438W	MCYG_02129T0
YFR038W	MCYG_07069T0
YGR173W	MCYG_06870T0
YHR113W	MCYG_06187T0
YBR166C	MCYG_00202T0
YPL147W	MCYG_02418T0
YIL107C	MCYG_05336T0
YJL087C	MCYG_06261T0
YKL135C	MCYG_06091T0
YDL240W	MCYG_07514T0
YHR079C	MCYG_05475T0
YNL220W	MCYG_00394T0
YKL078W	MCYG_04709T0
YGR170W	MCYG_06604T0
YPL184C	MCYG_03534T0
YHR194W	MCYG_07270T0
YEL022W	MCYG_05165T0
YJR031C	MCYG_05165T0
YJL155C	MCYG_08890T0
YOR206W	MCYG_08767T0
YLR378C	MCYG_01726T0
YGR103W	MCYG_05725T0
YKL126W	MCYG_05150T0	MCYG_02215T0
YMR104C	MCYG_05150T0	MCYG_02215T0
YEL065W	MCYG_04768T0
YHL040C	MCYG_04768T0
YEL036C	MCYG_07977T0
YJR132W	MCYG_04584T0
YGL055W	MCYG_02265T0
YBL088C	MCYG_05088T0
YFL025C	MCYG_04218T0
YMR216C	MCYG_02713T0
YLR429W	MCYG_04044T0
YJR010W	MCYG_08111T0
YNL154C	MCYG_01157T0
YHR135C	MCYG_01157T0
YIL155C	MCYG_01403T0
YAL012W	MCYG_07687T0
YOR196C	MCYG_08114T0
YHR065C	MCYG_00704T0
YBR112C	MCYG_04116T0
YER095W	MCYG_03802T0
YDR536W	MCYG_08342T0
YPL008W	MCYG_08238T0
YMR170C	MCYG_02667T0
YMR169C	MCYG_02667T0
YEL060C	MCYG_02070T0
YDL047W	MCYG_02962T0
YOL098C	MCYG_07176T0
YNL023C	MCYG_00622T0
YGL114W	MCYG_00314T0
YGR233C	MCYG_01345T0
YPL091W	MCYG_00077T0
YOL122C	MCYG_04039T0
YPL154C	MCYG_05527T0
YOR046C	MCYG_00188T0
YNL277W	MCYG_06993T0
YAL062W	MCYG_01308T0
YOR375C	MCYG_01308T0
YNR047W	MCYG_03692T0
YCR091W	MCYG_03692T0
YDL149W	MCYG_03306T0
YLR303W	MCYG_01712T0
YBL011W	MCYG_06363T0
YAL053W	MCYG_01051T0
YOR365C	MCYG_01051T0
YBR237W	MCYG_06233T0
YBL079W	MCYG_02253T0
YER105C	MCYG_02253T0
YNL321W	MCYG_02824T0
YBL030C	MCYG_00882T0
YBR085W	MCYG_00882T0
YMR056C	MCYG_00882T0
YCL018W	MCYG_00046T0
YER082C	MCYG_04371T0
YDR035W	MCYG_05501T0
YPL009C	MCYG_04693T0
YMR307W	MCYG_03246T0	MCYG_02245T0
YER110C	MCYG_04993T0
YPL204W	MCYG_03347T0
YJL109C	MCYG_03169T0
YDR477W	MCYG_08374T0
YDL244W	MCYG_07552T0
YFL058W	MCYG_07552T0
YJR156C	MCYG_07552T0
YNL332W	MCYG_07552T0
YGL119W	MCYG_05406T0
YBR222C	MCYG_01324T0
YDL174C	MCYG_06101T0
YCR008W	MCYG_06762T0
YOR160W	MCYG_02258T0
YPR032W	MCYG_00808T0
YBL106C	MCYG_00808T0
YBR243C	MCYG_02219T0
YBR249C	MCYG_00227T0
YDR047W	MCYG_06004T0
YJL102W	MCYG_06986T0
YLR096W	MCYG_01550T0
YDR122W	MCYG_01550T0
YOR165W	MCYG_03762T0
YKL146W	MCYG_06142T0
YLR272C	MCYG_08389T0
YPL028W	MCYG_07787T0
YHR208W	MCYG_01336T0
YJR148W	MCYG_01336T0
YDL210W	MCYG_02721T0
YMR129W	MCYG_08366T0
YJR040W	MCYG_03592T0	MCYG_04157T0
YLL011W	MCYG_00692T0
YHR068W	MCYG_01982T0
YNL275W	MCYG_00820T0
YLR163C	MCYG_06573T0
YMR278W	MCYG_08329T0
YAL017W	MCYG_00870T0
YOL045W	MCYG_00870T0
YGR244C	MCYG_02336T0
YPL022W	MCYG_00611T0
YOL097C	MCYG_01519T0
YGL216W	MCYG_05616T0
YDR502C	MCYG_03783T0
YLR180W	MCYG_03783T0
YDL060W	MCYG_04372T0
YBR281C	MCYG_04960T0
YBR132C	MCYG_01330T0
YDL014W	MCYG_06577T0
YBR198C	MCYG_05911T0
YLR401C	MCYG_06483T0
YGR192C	MCYG_02017T0
YJR009C	MCYG_02017T0
YJL052W	MCYG_02017T0
YBR079C	MCYG_06010T0
YBL007C	MCYG_07668T0
YMR145C	MCYG_03732T0
YDL085W	MCYG_03732T0
YCL059C	MCYG_02237T0
YIL103W	MCYG_04396T0
YMR241W	MCYG_06839T0
YDR353W	MCYG_01094T0
YHR106W	MCYG_01094T0
YER099C	MCYG_06421T0
YBL068W	MCYG_06421T0
YNL071W	MCYG_04076T0
YGR185C	MCYG_04877T0
YKL134C	MCYG_04520T0
YML061C	MCYG_03957T0
YKR038C	MCYG_05390T0
YBL091C	MCYG_01318T0
YGL094C	MCYG_04881T0
YOR136W	MCYG_01670T0
YPL109C	MCYG_02348T0
YGL091C	MCYG_07983T0
YGL040C	MCYG_01408T0
YHR120W	MCYG_07648T0
YOR348C	MCYG_08632T0
YOR099W	MCYG_03573T0
YBL063W	MCYG_02521T0
YBR221C	MCYG_02776T0
YKR024C	MCYG_03625T0
YIL094C	MCYG_02469T0
YBL016W	MCYG_03231T0
YGR258C	MCYG_02478T0
YLR244C	MCYG_02456T0
YGR274C	MCYG_04516T0
YDL132W	MCYG_07064T0
YDL190C	MCYG_01174T0
YDR189W	MCYG_04034T0
YOR361C	MCYG_05483T0
YLR222C	MCYG_07188T0
YDR375C	MCYG_04825T0
YCR092C	MCYG_07388T0
YKL212W	MCYG_05738T0
YJL060W	MCYG_06410T0
YJL101C	MCYG_06611T0
YHR107C	MCYG_01879T0
YER165W	MCYG_03464T0
YGL180W	MCYG_05585T0
YER006W	MCYG_03789T0
YNL212W	MCYG_06089T0
YEL058W	MCYG_00705T0
YDL234C	MCYG_03117T0
YGR145W	MCYG_04912T0
YBR094W	MCYG_00736T0
YGR286C	MCYG_00532T0
YGL211W	MCYG_02186T0
YEL042W	MCYG_03751T0
YOR388C	MCYG_05430T0
YHR169W	MCYG_00819T0
YHR171W	MCYG_01379T0
YDL103C	MCYG_06072T0
YLR314C	MCYG_04247T0
YBR160W	MCYG_08557T0
YML070W	MCYG_05085T0
YKR095W	MCYG_03286T0
YIL149C	MCYG_03286T0
YJL167W	MCYG_01790T0
YDR345C	MCYG_02642T0
YHR094C	MCYG_02642T0
YDR343C	MCYG_02642T0
YDR342C	MCYG_02642T0
YHR096C	MCYG_02642T0
YHR092C	MCYG_02642T0
YLR081W	MCYG_02642T0
YJL219W	MCYG_02642T0
YOL156W	MCYG_02642T0
YJL214W	MCYG_02642T0
YFL011W	MCYG_02642T0
YMR011W	MCYG_02642T0
YEL069C	MCYG_02642T0
YNR072W	MCYG_02642T0
YDL245C	MCYG_02642T0
YJR158W	MCYG_02642T0
YLR253W	MCYG_01223T0
YML008C	MCYG_02746T0
YGL095C	MCYG_05416T0
YJL141C	MCYG_04792T0
YBR179C	MCYG_03955T0
YGR090W	MCYG_08367T0
YHR073W	MCYG_08281T0
YOR244W	MCYG_03549T0
YKL085W	MCYG_04092T0
YML042W	MCYG_04387T0
YJL094C	MCYG_06863T0
YIR027C	MCYG_03383T0
YHR025W	MCYG_01304T0
YMR250W	MCYG_03022T0
YNR032W	MCYG_03673T0
YKL197C	MCYG_07385T0
YBR142W	MCYG_05015T0
YML069W	MCYG_05831T0
YOL094C	MCYG_05239T0
YJR130C	MCYG_08368T0
YML082W	MCYG_08368T0
YHR064C	MCYG_03369T0
YBR298C	MCYG_02452T0
YJR160C	MCYG_02452T0
YDL247W	MCYG_02452T0
YGR289C	MCYG_02452T0
YJR145C	MCYG_08067T0
YHR203C	MCYG_08067T0
YDR365C	MCYG_03560T0
YDL198C	MCYG_05314T0
YDR148C	MCYG_08355T0
YOR014W	MCYG_06714T0
YNL037C	MCYG_07274T0
YFR028C	MCYG_03020T0
YLR005W	MCYG_01904T0
YER179W	MCYG_06070T0
YDL148C	MCYG_07849T0
YPR189W	MCYG_06084T0
YOR087W	MCYG_00122T0
YFL003C	MCYG_05493T0
YLR195C	MCYG_05736T0
YKL064W	MCYG_00301T0
YOR161C	MCYG_02653T0
YIL018W	MCYG_06921T0
YFR031C-A	MCYG_06921T0
YDR105C	MCYG_04275T0
YCR084C	MCYG_05254T0
YIL082W-A	MCYG_08788T0	MCYG_08915T0	MCYG_08994T0	MCYG_08995T0	MCYG_09004T0	MCYG_09014T0	MCYG_08818T0	MCYG_08814T0
YGR109W-B	MCYG_08788T0	MCYG_08915T0	MCYG_08994T0	MCYG_08995T0	MCYG_09004T0	MCYG_09014T0	MCYG_08818T0	MCYG_08814T0
YPL042C	MCYG_00460T0
YIR006C	MCYG_07352T0
YKL046C	MCYG_02741T0	MCYG_03068T0
YMR238W	MCYG_02741T0	MCYG_03068T0
YPR069C	MCYG_02997T0
YKL017C	MCYG_07829T0
YKL181W	MCYG_04073T0
YGL003C	MCYG_06186T0
YPL195W	MCYG_07291T0
YIL035C	MCYG_07742T0
YOR061W	MCYG_07742T0
YFL055W	MCYG_02720T0
YNL064C	MCYG_06003T0
YBL008W	MCYG_06212T0
YBR208C	MCYG_06668T0
YNL297C	MCYG_06281T0
YDR388W	MCYG_00142T0
YDR211W	MCYG_03257T0
YNL271C	MCYG_05433T0
YJR117W	MCYG_07178T0
YIL130W	MCYG_01011T0
YOL030W	MCYG_00190T0
YMR131C	MCYG_03937T0
YKR028W	MCYG_06397T0
YJL098W	MCYG_06397T0
YMR261C	MCYG_07339T0
YML100W	MCYG_07339T0
YNR043W	MCYG_01198T0
YLR027C	MCYG_04779T0
YOR002W	MCYG_07549T0
YDL128W	MCYG_02209T0
YHR077C	MCYG_04240T0
YOR067C	MCYG_03883T0
YPR047W	MCYG_04349T0
YJR131W	MCYG_07205T0
YER141W	MCYG_00523T0
YEL020C	MCYG_07593T0
YGR211W	MCYG_02900T0
YLR354C	MCYG_02076T0
YGR043C	MCYG_02076T0
YER015W	MCYG_01711T0
YOR074C	MCYG_02290T0
YOR323C	MCYG_01370T0
YJL095W	MCYG_00665T0
YDL147W	MCYG_08121T0
YBR058C	MCYG_01377T0
YJR110W	MCYG_00913T0
YMR272C	MCYG_00056T0
YOL034W	MCYG_03060T0
YBR220C	MCYG_07998T0
YOR267C	MCYG_05171T0
YOR197W	MCYG_00450T0	MCYG_06287T0
YBL024W	MCYG_08775T0
YGR123C	MCYG_06875T0
YPR141C	MCYG_04043T0
YBR034C	MCYG_00707T0
YIR034C	MCYG_00141T0
YBR029C	MCYG_05361T0
YOL164W	MCYG_00878T0
YFR004W	MCYG_05645T0
YML093W	MCYG_03461T0
YOR176W	MCYG_02368T0
YKL188C	MCYG_07055T0
YPL031C	MCYG_05782T0
YHR188C	MCYG_05027T0
YFL002C	MCYG_00649T0
YDR120C	MCYG_02780T0
YDL001W	MCYG_04153T0
YPR003C	MCYG_00124T0
YMR309C	MCYG_04793T0
YOR241W	MCYG_05737T0
YFL050C	MCYG_06781T0
YOL130W	MCYG_06781T0
YDR331W	MCYG_00412T0
YCL004W	MCYG_06892T0
YLL041C	MCYG_05511T0
YJR072C	MCYG_06313T0
YKL113C	MCYG_08207T0
YGR086C	MCYG_02477T0
YPL004C	MCYG_02477T0
YGR132C	MCYG_02987T0
YDL141W	MCYG_04770T0
YMR062C	MCYG_01725T0
YPR021C	MCYG_05854T0
YJR007W	MCYG_00123T0
YDR448W	MCYG_02216T0
YER078C	MCYG_04935T0
YIL091C	MCYG_08503T0
YOR261C	MCYG_05307T0
YOR065W	MCYG_05497T0
YHR001W	MCYG_05680T0
YKR003W	MCYG_05680T0
YCR002C	MCYG_01397T0
YMR167W	MCYG_03722T0
YJL062W	MCYG_05266T0
YPL151C	MCYG_03773T0
YLR377C	MCYG_06370T0
YJL128C	MCYG_00087T0
YPL043W	MCYG_01328T0
YFL007W	MCYG_06378T0
YNL218W	MCYG_06408T0
YPL131W	MCYG_07053T0
YBR018C	MCYG_02232T0
YML049C	MCYG_03166T0
YLR340W	MCYG_06006T0
YBR041W	MCYG_02167T0	MCYG_07174T0
YHL032C	MCYG_06335T0	MCYG_07749T0
YIL126W	MCYG_08976T0
YOR290C	MCYG_08976T0
YGR231C	MCYG_04686T0
YJL100W	MCYG_04278T0
YOR142W	MCYG_06899T0
YDR300C	MCYG_00263T0
YHR033W	MCYG_00263T0
YHR108W	MCYG_00455T0
YDR358W	MCYG_00455T0
YDR390C	MCYG_02894T0
YLR447C	MCYG_00639T0
YOR209C	MCYG_02510T0
YDR507C	MCYG_00577T0
YCL024W	MCYG_00577T0
YDR292C	MCYG_03112T0
YHR098C	MCYG_03414T0
YPR029C	MCYG_00840T0
YER020W	MCYG_07061T0
YKR069W	MCYG_08120T0
YOL059W	MCYG_05505T0
YDL022W	MCYG_05505T0
YOR243C	MCYG_08714T0
YMR139W	MCYG_05251T0
YDL079C	MCYG_05251T0
YGR285C	MCYG_02743T0
YLR293C	MCYG_03179T0
YOR185C	MCYG_03179T0
YNL029C	MCYG_05135T0
YIL085C	MCYG_05135T0
YDR335W	MCYG_06086T0
YGR194C	MCYG_05786T0
YDR338C	MCYG_07861T0
YER093C	MCYG_00196T0
YIL160C	MCYG_06391T0
YMR146C	MCYG_06028T0
YOR175C	MCYG_05422T0
YOL103W	MCYG_01349T0
YDR497C	MCYG_01349T0
YMR116C	MCYG_01069T0
YNL242W	MCYG_03195T0
YKL140W	MCYG_06662T0
YPR103W	MCYG_08596T0
YPL268W	MCYG_01665T0
YMR231W	MCYG_02909T0
YPR016C	MCYG_01762T0
YER003C	MCYG_07042T0
YIR002C	MCYG_05914T0
YGR266W	MCYG_08488T0
YAL021C	MCYG_01124T0
YJL168C	MCYG_06766T0
YOL145C	MCYG_06773T0
YDL138W	MCYG_02019T0
YDL194W	MCYG_02019T0
YDR099W	MCYG_05635T0
YER177W	MCYG_05635T0
YGL225W	MCYG_01963T0
YMR083W	MCYG_02320T0
YMR303C	MCYG_02320T0
YOL086C	MCYG_02320T0
YBR145W	MCYG_02320T0
YMR012W	MCYG_00826T0
YKL184W	MCYG_02623T0
YER049W	MCYG_07499T0
YPL266W	MCYG_04649T0
YGR060W	MCYG_02805T0	MCYG_04903T0
YJR005W	MCYG_00212T0
YMR221C	MCYG_05695T0
YFL018C	MCYG_09012T0
YPR156C	MCYG_01604T0
YGR138C	MCYG_01604T0
YER005W	MCYG_03622T0
YMR302C	MCYG_05326T0
YGR157W	MCYG_07984T0
YDL058W	MCYG_04847T0
YLR383W	MCYG_08396T0
YFL059W	MCYG_01721T0
YNL333W	MCYG_01721T0
YMR096W	MCYG_01721T0
YDR158W	MCYG_04258T0
YKL103C	MCYG_06746T0
YML063W	MCYG_01924T0
YLR441C	MCYG_01924T0
YPR026W	MCYG_02758T0
YER107C	MCYG_01423T0
YFR048W	MCYG_06480T0
YJR077C	MCYG_06648T0	MCYG_02072T0
YJR152W	MCYG_04873T0
YLR056W	MCYG_05253T0
YBR020W	MCYG_00745T0
YDR009W	MCYG_00745T0
YGL202W	MCYG_05809T0
YLR196W	MCYG_05764T0
YBR043C	MCYG_01029T0
YGL123W	MCYG_02517T0
YCR068W	MCYG_07634T0
YPL074W	MCYG_03203T0
YGL144C	MCYG_02799T0
YDL109C	MCYG_02799T0
YLL045C	MCYG_03270T0
YHL033C	MCYG_03270T0
YBR017C	MCYG_00065T0
YEL052W	MCYG_02553T0
YGR253C	MCYG_02239T0
YMR277W	MCYG_05528T0
YPL212C	MCYG_04455T0
YOL016C	MCYG_05812T0
YFR014C	MCYG_05812T0
YNL288W	MCYG_01454T0
YPL029W	MCYG_03565T0
YPR176C	MCYG_07390T0
YPR097W	MCYG_07521T0
YPL048W	MCYG_05397T0
YKL081W	MCYG_05397T0
YDL238C	MCYG_02752T0
YHR005C	MCYG_01652T0
YOR157C	MCYG_04524T0
YAR007C	MCYG_01415T0
YKR056W	MCYG_03700T0
YMR076C	MCYG_03889T0
YPL263C	MCYG_04759T0
YKL027W	MCYG_01615T0
YHR003C	MCYG_01615T0
YGL184C	MCYG_02566T0
YML092C	MCYG_04129T0
YCR028C	MCYG_08423T0
YLR362W	MCYG_06897T0
YBR081C	MCYG_00805T0
YDL097C	MCYG_00693T0
YLR231C	MCYG_00209T0
YLR248W	MCYG_05654T0
YPR041W	MCYG_04432T0
YNL083W	MCYG_07942T0
YJR076C	MCYG_01622T0
YDR243C	MCYG_05588T0
YGL115W	MCYG_05067T0
YOL038W	MCYG_02035T0
YBR003W	MCYG_08140T0
YCL009C	MCYG_01187T0
YGR012W	MCYG_07584T0
YHR190W	MCYG_02533T0
YJR068W	MCYG_06193T0
YLR247C	MCYG_07245T0
YPL145C	MCYG_05558T0
YOR237W	MCYG_05558T0
YJL208C	MCYG_04487T0
YOL140W	MCYG_04393T0
YDL100C	MCYG_00630T0
YDR372C	MCYG_06621T0
YGR171C	MCYG_06148T0
YLR345W	MCYG_05249T0
YKL022C	MCYG_06711T0
YGR144W	MCYG_08592T0
YNL239W	MCYG_07150T0
YCR034W	MCYG_01687T0
YJL196C	MCYG_01687T0
YJR049C	MCYG_00185T0
YEL041W	MCYG_00185T0
YJR126C	MCYG_05802T0	MCYG_07431T0
YOR090C	MCYG_00439T0
YNL138W	MCYG_01675T0
YFL045C	MCYG_07219T0
YBR287W	MCYG_00089T0
YKR048C	MCYG_01938T0
YLR130C	MCYG_02504T0
YEL051W	MCYG_05163T0
YER053C	MCYG_06123T0
YPL125W	MCYG_05875T0
YOR001W	MCYG_03442T0
YGR184C	MCYG_08644T0
YOR271C	MCYG_08720T0
YCL043C	MCYG_01385T0
YDR518W	MCYG_01385T0
YGR175C	MCYG_02365T0
YNL290W	MCYG_02004T0
YMR244W	MCYG_00361T0
YOR272W	MCYG_07170T0
YCL040W	MCYG_00581T0
YDR516C	MCYG_00581T0
YPL134C	MCYG_06263T0
YOR222W	MCYG_06263T0
YJR013W	MCYG_02530T0
YDR245W	MCYG_07430T0
YDR531W	MCYG_08008T0
YNL020C	MCYG_00967T0
YIL095W	MCYG_00967T0
YLR208W	MCYG_01344T0
YJR095W	MCYG_03907T0
YER126C	MCYG_06164T0
YPL222W	MCYG_05292T0
YLR212C	MCYG_07032T0
YKR080W	MCYG_07602T0
YOL124C	MCYG_06271T0
YNL006W	MCYG_08529T0
YFR006W	MCYG_00255T0
YMR293C	MCYG_02770T0
YEL040W	MCYG_05904T0
YKL029C	MCYG_04861T0
YNL191W	MCYG_03739T0
YNL207W	MCYG_05184T0
YML086C	MCYG_06511T0
YLR114C	MCYG_07063T0
YMR027W	MCYG_06874T0
YIR008C	MCYG_08345T0
YPR110C	MCYG_05815T0
YMR079W	MCYG_03444T0	MCYG_04738T0
YKL091C	MCYG_03444T0	MCYG_04738T0
YMR166C	MCYG_04244T0
YFL009W	MCYG_03278T0
YMR215W	MCYG_02944T0
YOL033W	MCYG_03831T0
YBR199W	MCYG_01601T0
YIL116W	MCYG_00374T0
YDR325W	MCYG_02046T0
YNL178W	MCYG_00912T0
YKL217W	MCYG_06188T0
YHR104W	MCYG_02411T0
YGL203C	MCYG_06129T0
YOR262W	MCYG_02882T0
YJR139C	MCYG_05550T0
YDR301W	MCYG_07842T0
YDL160C	MCYG_08395T0
YCR094W	MCYG_05277T0
YNR048W	MCYG_05277T0
YOL062C	MCYG_02370T0
YMR092C	MCYG_04616T0
YLR186W	MCYG_08204T0
YPR125W	MCYG_06179T0
YDR452W	MCYG_01521T0
YLR172C	MCYG_00372T0
YDL040C	MCYG_06301T0
YMR121C	MCYG_02441T0
YLR029C	MCYG_02441T0
YOR316C	MCYG_06159T0
YMR243C	MCYG_06159T0
YHR002W	MCYG_03881T0
YHR111W	MCYG_05507T0
YPL140C	MCYG_00940T0
YOR231W	MCYG_00940T0
YPL090C	MCYG_06420T0
YBR181C	MCYG_06420T0
YLR310C	MCYG_03823T0
YGL116W	MCYG_06485T0
YOR346W	MCYG_04513T0
YMR296C	MCYG_03243T0
YKL008C	MCYG_03941T0	MCYG_06211T0
YHL003C	MCYG_03941T0	MCYG_06211T0
YML123C	MCYG_08309T0
YLR075W	MCYG_04699T0
YGR214W	MCYG_00646T0
YLR048W	MCYG_00646T0
YKL213C	MCYG_01645T0
YPL050C	MCYG_00170T0
YLR004C	MCYG_03503T0
YAR015W	MCYG_08079T0
YHR112C	MCYG_05702T0
YHR204W	MCYG_06061T0
YOR386W	MCYG_07421T0
YGR056W	MCYG_08300T0
YLR357W	MCYG_08300T0
YMR110C	MCYG_01035T0
YHR202W	MCYG_02775T0
YPL122C	MCYG_02311T0
YFL047W	MCYG_07318T0
YJR051W	MCYG_02604T0
YEL047C	MCYG_02604T0
YAL025C	MCYG_03123T0
YNL075W	MCYG_01663T0
YNL273W	MCYG_02314T0
YGR135W	MCYG_05020T0
YBR192W	MCYG_08043T0
YOR124C	MCYG_03320T0
YGL065C	MCYG_02919T0
YOR119C	MCYG_04198T0
YOL066C	MCYG_03834T0
YDL036C	MCYG_03834T0
YBL035C	MCYG_05065T0
YDR226W	MCYG_05308T0
YPR175W	MCYG_01382T0
YFR002W	MCYG_08850T0
YFR024C-A	MCYG_00487T0
YHR016C	MCYG_00487T0
YBR161W	MCYG_05464T0
YPL057C	MCYG_05464T0
YDL154W	MCYG_01537T0
YGR028W	MCYG_02567T0
YGL097W	MCYG_02812T0
YLR229C	MCYG_03516T0
YKL045W	MCYG_05938T0
YNL219C	MCYG_04842T0
YGR159C	MCYG_07550T0
YDL167C	MCYG_02047T0
YGL112C	MCYG_01819T0
YER061C	MCYG_03518T0
YGL141W	MCYG_03463T0
YOR155C	MCYG_02738T0
YLR103C	MCYG_00413T0
YIR004W	MCYG_02535T0
YOR005C	MCYG_05151T0
YPL104W	MCYG_05708T0
YPL220W	MCYG_01499T0
YGL135W	MCYG_01499T0
YGR267C	MCYG_01874T0
YHR166C	MCYG_01789T0
YLR002C	MCYG_03916T0
YJL088W	MCYG_01193T0
YOL061W	MCYG_00640T0
YIR028W	MCYG_04140T0	MCYG_02310T0
YBR021W	MCYG_04140T0	MCYG_02310T0
YBL042C	MCYG_04140T0	MCYG_02310T0
YKL120W	MCYG_05113T0
YBR247C	MCYG_08849T0
YKR076W	MCYG_07941T0
YMR251W	MCYG_07941T0
YGR154C	MCYG_07941T0
YGL076C	MCYG_04795T0
YPL198W	MCYG_04795T0
YDR019C	MCYG_01563T0
YEL064C	MCYG_01209T0
YDR324C	MCYG_02493T0
YDR017C	MCYG_02913T0
YGR188C	MCYG_08636T0
YJR159W	MCYG_06103T0
YDL246C	MCYG_06103T0
YLR070C	MCYG_06103T0
YBR008C	MCYG_02601T0
YOR141C	MCYG_00193T0
YGR054W	MCYG_08164T0
YOR145C	MCYG_07269T0
YOR362C	MCYG_07278T0
YLR206W	MCYG_03267T0
YDL161W	MCYG_03267T0
YPR118W	MCYG_07285T0
YEL046C	MCYG_07434T0	MCYG_01975T0
YOL068C	MCYG_06274T0
YDL042C	MCYG_06274T0
YJR036C	MCYG_02440T0
YKL221W	MCYG_01439T0
YDR332W	MCYG_04220T0
YOR091W	MCYG_02954T0
YIL022W	MCYG_06217T0
YMR001C	MCYG_02629T0
YBL033C	MCYG_07040T0
YJR123W	MCYG_06522T0
YPL242C	MCYG_05665T0
YLR116W	MCYG_00821T0
YHL010C	MCYG_06463T0
YGL252C	MCYG_08594T0
YGR189C	MCYG_04874T0
YLL019C	MCYG_08722T0
YDL155W	MCYG_03840T0
YLR210W	MCYG_03840T0
YLR351C	MCYG_03185T0
YEL055C	MCYG_08622T0
YLL013C	MCYG_03153T0
YOR184W	MCYG_05388T0
YNL169C	MCYG_00043T0
YER168C	MCYG_03869T0
YCR009C	MCYG_06763T0
YJL059W	MCYG_04391T0
YDR142C	MCYG_00409T0
YDR364C	MCYG_02443T0
YJL080C	MCYG_04884T0
YPR004C	MCYG_04230T0
YKR052C	MCYG_03259T0
YJL133W	MCYG_03259T0
YBR087W	MCYG_04251T0
YBL097W	MCYG_07350T0
YDL108W	MCYG_07305T0
YFR051C	MCYG_00061T0
YFR010W	MCYG_00569T0
YLR243W	MCYG_03782T0
YER055C	MCYG_07386T0
YNL317W	MCYG_04499T0
YHR070W	MCYG_07517T0
YBR046C	MCYG_03679T0
YPR165W	MCYG_01160T0
YPL133C	MCYG_04265T0
YDL205C	MCYG_00616T0	MCYG_05181T0
YBR074W	MCYG_00832T0
YJL039C	MCYG_05087T0
YLR148W	MCYG_06910T0
YML074C	MCYG_04514T0
YLR449W	MCYG_04514T0
YPR119W	MCYG_06269T0
YGR108W	MCYG_06269T0
YGL011C	MCYG_00670T0
YER094C	MCYG_07199T0
YFL030W	MCYG_08492T0
YGR202C	MCYG_08505T0
YER098W	MCYG_01106T0
YBL067C	MCYG_01106T0
YFR047C	MCYG_08252T0
YJL112W	MCYG_02922T0
YKR036C	MCYG_02922T0
YCR024C	MCYG_03423T0
YJL036W	MCYG_01102T0
YFR037C	MCYG_04222T0
YBR227C	MCYG_06812T0
YJR105W	MCYG_06918T0
YPR048W	MCYG_06938T0
YPR108W	MCYG_00468T0
YDR244W	MCYG_07594T0
YJL001W	MCYG_07406T0
YPL209C	MCYG_00258T0
YLR420W	MCYG_02534T0
YBR286W	MCYG_06199T0
YIL021W	MCYG_04338T0
YPR167C	MCYG_08112T0
YBL037W	MCYG_02303T0
YFL038C	MCYG_01902T0
YBR234C	MCYG_07254T0
YNL256W	MCYG_04564T0
YER119C	MCYG_02085T0
YBL089W	MCYG_02085T0
YCL038C	MCYG_00242T0
YLR055C	MCYG_02091T0
YOR190W	MCYG_05874T0
YLR300W	MCYG_05874T0
YNL313C	MCYG_04065T0
YKR018C	MCYG_03804T0
YJL082W	MCYG_03804T0
YJL069C	MCYG_04658T0
YER021W	MCYG_08141T0
YBR189W	MCYG_08036T0
YPL081W	MCYG_08036T0
YDL153C	MCYG_01538T0
YJL020C	MCYG_00213T0
YPR161C	MCYG_01933T0
YJL091C	MCYG_06500T0
YNL280C	MCYG_02033T0	MCYG_00923T0
YIR029W	MCYG_00337T0
YFL016C	MCYG_02275T0
YNL308C	MCYG_00883T0
YML020W	MCYG_05146T0
YOR070C	MCYG_04650T0
YOR132W	MCYG_06987T0
YBL104C	MCYG_00873T0
YJR078W	MCYG_00152T0
YOR181W	MCYG_00608T0
YCR023C	MCYG_00407T0	MCYG_04590T0	MCYG_05801T0
YBL061C	MCYG_02609T0
YBR274W	MCYG_03290T0
YHR128W	MCYG_01927T0
YFR021W	MCYG_03717T0
YGR083C	MCYG_05063T0
YPR144C	MCYG_07629T0
YIL133C	MCYG_00835T0
YNL069C	MCYG_00835T0
YKL039W	MCYG_05110T0
YHL017W	MCYG_05110T0
YDR392W	MCYG_00373T0
YGL083W	MCYG_01337T0
YHR132C	MCYG_04493T0
YPR201W	MCYG_02181T0
YML001W	MCYG_05143T0
YLR203C	MCYG_06039T0
YOR154W	MCYG_06913T0
YPR178W	MCYG_07663T0
YBR241C	MCYG_00466T0
YGL104C	MCYG_00466T0
YJL207C	MCYG_03128T0
YPL218W	MCYG_02400T0
YKL179C	MCYG_06579T0
YOL049W	MCYG_06885T0
YOR306C	MCYG_05657T0
YOL119C	MCYG_05657T0
YHR011W	MCYG_00339T0
YKL059C	MCYG_01387T0
YBR055C	MCYG_04648T0
YNR033W	MCYG_00176T0
YGR187C	MCYG_02796T0
YLR361C	MCYG_01127T0
YPL260W	MCYG_00443T0
YKR017C	MCYG_03258T0
YMR214W	MCYG_04865T0
YNR006W	MCYG_04892T0
YGR010W	MCYG_00536T0
YLR328W	MCYG_00536T0
YER162C	MCYG_00541T0
YIL047C	MCYG_02069T0
YJL115W	MCYG_05556T0
YDL192W	MCYG_01501T0
YDL137W	MCYG_01501T0
YBL056W	MCYG_08506T0
YER089C	MCYG_08506T0
YMR237W	MCYG_04833T0
YOR299W	MCYG_04833T0
YEL056W	MCYG_01875T0
YDL028C	MCYG_06166T0
YMR319C	MCYG_03361T0
YHR088W	MCYG_06768T0
YER102W	MCYG_02203T0
YBL072C	MCYG_02203T0
YHR066W	MCYG_00703T0
YDR312W	MCYG_00703T0
YNL274C	MCYG_06311T0	MCYG_06589T0
YIL108W	MCYG_00683T0
YLR017W	MCYG_00546T0
YKL174C	MCYG_01261T0
YBL084C	MCYG_04473T0
YML110C	MCYG_00550T0
YML102W	MCYG_02483T0
YGL171W	MCYG_06564T0
YKR066C	MCYG_05575T0
YMR203W	MCYG_05250T0
YBR159W	MCYG_02234T0
YDL056W	MCYG_06608T0
YGL056C	MCYG_06612T0
YBR214W	MCYG_06612T0
YCR047C	MCYG_07273T0
YKL172W	MCYG_05122T0
YLR216C	MCYG_08316T0
YHR158C	MCYG_03349T0
YGR238C	MCYG_03349T0
YDR032C	MCYG_05614T0
YPL152W	MCYG_02980T0
YMR061W	MCYG_05557T0
YNL007C	MCYG_06869T0
YDR104C	MCYG_00116T0
YDL201W	MCYG_01441T0
YGR255C	MCYG_01103T0
YBR133C	MCYG_03708T0
YDR496C	MCYG_03799T0
YJR070C	MCYG_03556T0
YIL083C	MCYG_08004T0
YDR242W	MCYG_03815T0	MCYG_02889T0	MCYG_07800T0	MCYG_01490T0
YML097C	MCYG_01467T0
YKL193C	MCYG_02417T0
YPR011C	MCYG_01365T0
YJL204C	MCYG_05495T0
YBR061C	MCYG_08929T0
YHR026W	MCYG_07897T0
YOL055C	MCYG_04801T0
YPL258C	MCYG_04801T0
YPR121W	MCYG_04801T0
YDR050C	MCYG_03964T0
YDR049W	MCYG_07012T0
YMR226C	MCYG_03651T0
YBR260C	MCYG_08086T0
YPR091C	MCYG_08074T0
YDR326C	MCYG_06957T0
YHR080C	MCYG_06957T0
YJR002W	MCYG_00243T0
YKR079C	MCYG_00015T0
YGL169W	MCYG_04692T0
YJL053W	MCYG_06282T0
YMR235C	MCYG_07547T0
YER060W-A	MCYG_04344T0
YER056C	MCYG_04344T0
YER060W	MCYG_04344T0
YLR133W	MCYG_00090T0
YDR147W	MCYG_00090T0
YNL121C	MCYG_04037T0
YHR117W	MCYG_04037T0
YIL003W	MCYG_01826T0
YKL080W	MCYG_01565T0
YPL172C	MCYG_02678T0
YCR105W	MCYG_02395T0
YMR318C	MCYG_02395T0
YPR132W	MCYG_08519T0
YGR118W	MCYG_08519T0
YIL001W	MCYG_03041T0
YMR176W	MCYG_01846T0
YGR085C	MCYG_06139T0
YPR102C	MCYG_06139T0
YKL004W	MCYG_03450T0
YHR142W	MCYG_05185T0
YJL010C	MCYG_08786T0
YGR260W	MCYG_06991T0	MCYG_02565T0	MCYG_07348T0	MCYG_06862T0	MCYG_00071T0	MCYG_03813T0	MCYG_02931T0
YDR415C	MCYG_03459T0	MCYG_08380T0	MCYG_02286T0	MCYG_04170T0
YGR261C	MCYG_03671T0
YLR088W	MCYG_03223T0
YMR276W	MCYG_03165T0
YIL033C	MCYG_06645T0
YIL118W	MCYG_08136T0
YGR162W	MCYG_04763T0
YGL049C	MCYG_04763T0
YNL231C	MCYG_05066T0
YNL264C	MCYG_05066T0
YHR123W	MCYG_08128T0
YNL130C	MCYG_08128T0
YGR246C	MCYG_00351T0
YMR247C	MCYG_00359T0
YBL041W	MCYG_07268T0
YNL279W	MCYG_06414T0
YLR209C	MCYG_08942T0
YLL010C	MCYG_02416T0
YLR019W	MCYG_02416T0
YAL042W	MCYG_06018T0
YEL050C	MCYG_06268T0
YNL257C	MCYG_00884T0
YHR155W	MCYG_00884T0
YEL024W	MCYG_03594T0
YHL002W	MCYG_04886T0
YDR205W	MCYG_07146T0
YML018C	MCYG_05144T0
YPL214C	MCYG_04431T0
YKL114C	MCYG_08635T0
YBR084C-A	MCYG_00291T0
YBL027W	MCYG_00291T0
YOR171C	MCYG_01551T0
YLR260W	MCYG_01551T0
YER031C	MCYG_06810T0
YGL210W	MCYG_06810T0
YDR297W	MCYG_08734T0
YCR098C	MCYG_00473T0
YGR163W	MCYG_00017T0
YGR216C	MCYG_03440T0
YAR003W	MCYG_00435T0
YLR167W	MCYG_00677T0
YNL202W	MCYG_06945T0
YNR019W	MCYG_00841T0
YCR048W	MCYG_00841T0
YOR127W	MCYG_01246T0
YDR379W	MCYG_01246T0
YLR399C	MCYG_06448T0
YDL070W	MCYG_06448T0
YNL048W	MCYG_00437T0
YKL205W	MCYG_05787T0
YMR314W	MCYG_05452T0
YBL098W	MCYG_02454T0	MCYG_03861T0
YER144C	MCYG_04891T0
YDR069C	MCYG_04891T0
YNL221C	MCYG_00579T0
YBR039W	MCYG_05929T0
YDR416W	MCYG_05164T0
YIL043C	MCYG_04195T0
YOR149C	MCYG_01749T0
YNR015W	MCYG_06198T0
YNL251C	MCYG_06836T0
YML130C	MCYG_07592T0
YML004C	MCYG_08655T0
YML065W	MCYG_03772T0
YLR442C	MCYG_03772T0
YBR028C	MCYG_00729T0
YER156C	MCYG_07151T0
YJR006W	MCYG_06153T0
YDR059C	MCYG_08202T0
YBR082C	MCYG_08202T0
YER157W	MCYG_00660T0
YEL027W	MCYG_03005T0
YOL152W	MCYG_00589T0
YPL060W	MCYG_00606T0
YJR144W	MCYG_04772T0
YMR093W	MCYG_08293T0
YBR164C	MCYG_00192T0
YHR206W	MCYG_03255T0
YOR100C	MCYG_07141T0
YBR011C	MCYG_06197T0
YMR267W	MCYG_06197T0
YLR299W	MCYG_05524T0	MCYG_01934T0
YFL001W	MCYG_00644T0
YGL205W	MCYG_01436T0
YGR047C	MCYG_02396T0
YOR006C	MCYG_00453T0
YKL002W	MCYG_03954T0
YGL092W	MCYG_06400T0
YGL058W	MCYG_07147T0
YIL020C	MCYG_06902T0
YPL063W	MCYG_05647T0
YOL077C	MCYG_06808T0
YIL105C	MCYG_03318T0
YNL047C	MCYG_03318T0
YGR278W	MCYG_05972T0
YGL143C	MCYG_08393T0
YOR245C	MCYG_07300T0
YOR312C	MCYG_02428T0
YMR242C	MCYG_02428T0
YOR101W	MCYG_03649T0
YNL098C	MCYG_03649T0
YDR268W	MCYG_05274T0
YHR114W	MCYG_00189T0
YBR291C	MCYG_08394T0
YGR048W	MCYG_06795T0
YIR023W	MCYG_06163T0
YFR050C	MCYG_07266T0
YPL211W	MCYG_03917T0
YNL011C	MCYG_05089T0
YNR041C	MCYG_08804T0
YDR080W	MCYG_00680T0
YBL064C	MCYG_02671T0
YPR058W	MCYG_06631T0
YBR104W	MCYG_06631T0
YJL081C	MCYG_00241T0
YPR135W	MCYG_05329T0
YLR166C	MCYG_07545T0
YPR137W	MCYG_07194T0
YDR025W	MCYG_02475T0
YBR048W	MCYG_02475T0
YMR208W	MCYG_00277T0	MCYG_06144T0
YHR144C	MCYG_01380T0
YKL191W	MCYG_02154T0
YDR373W	MCYG_07119T0
YDL017W	MCYG_08390T0
YER087W	MCYG_01592T0
YER122C	MCYG_04565T0
YHR008C	MCYG_06348T0
YOR274W	MCYG_05245T0
YDL006W	MCYG_03953T0
YDR191W	MCYG_03791T0
YEL021W	MCYG_04504T0
YOR120W	MCYG_02036T0
YDR368W	MCYG_02036T0
YDL119C	MCYG_01449T0
YDR339C	MCYG_02800T0
YDL156W	MCYG_03310T0
YJL068C	MCYG_05788T0
YOL064C	MCYG_05005T0
YGL103W	MCYG_08239T0
YPL227C	MCYG_06856T0
YBR200W	MCYG_02554T0
YIL144W	MCYG_00731T0
YLR330W	MCYG_00612T0
YFL005W	MCYG_02803T0
YDR064W	MCYG_05839T0
YNR052C	MCYG_06954T0
YNL065W	MCYG_07244T0
YKL149C	MCYG_02902T0
YKR026C	MCYG_03668T0
YFL054C	MCYG_07750T0
YMR023C	MCYG_05435T0
YHR089C	MCYG_03328T0
YDL101C	MCYG_07308T0
YNL016W	MCYG_03737T0
YCR026C	MCYG_07483T0
YEL016C	MCYG_07483T0
YBR037C	MCYG_08418T0
YBR024W	MCYG_08418T0
YGL147C	MCYG_08484T0
YNL067W	MCYG_08484T0
YDR376W	MCYG_04385T0
YML121W	MCYG_02050T0
YDR182W	MCYG_06161T0
YPR022C	MCYG_02260T0
YLR262C	MCYG_07898T0
YML026C	MCYG_07093T0
YDR450W	MCYG_07093T0
YGR024C	MCYG_00432T0
YKL150W	MCYG_02429T0
YNR030W	MCYG_01110T0
YLR348C	MCYG_04348T0
YML014W	MCYG_05301T0
YLR191W	MCYG_07590T0
YAL024C	MCYG_00322T0
YDR280W	MCYG_04498T0
YDL236W	MCYG_06189T0
YKR051W	MCYG_03498T0
YMR223W	MCYG_03212T0
YPL247C	MCYG_02674T0
YIL034C	MCYG_05913T0
YLR459W	MCYG_05726T0
YNL031C	MCYG_04837T0
YBR010W	MCYG_04837T0
YCR061W	MCYG_03216T0
YJL029C	MCYG_06020T0
YPL015C	MCYG_04656T0
YNL237W	MCYG_06859T0
YER145C	MCYG_00059T0
YBR293W	MCYG_03628T0
YDR427W	MCYG_03224T0
YLR380W	MCYG_03209T0
YKL012W	MCYG_03810T0
YDR214W	MCYG_06368T0
YKL190W	MCYG_05393T0
YJL121C	MCYG_07453T0
YHR069C	MCYG_08280T0
YNL240C	MCYG_06296T0
YPL117C	MCYG_07859T0
YBR031W	MCYG_08812T0
YDR012W	MCYG_08812T0
YPL224C	MCYG_05785T0
YMR177W	MCYG_05785T0
YMR102C	MCYG_08935T0
YKL121W	MCYG_08935T0
YDR092W	MCYG_00565T0
YDR454C	MCYG_01398T0
YKL013C	MCYG_00570T0
YNR029C	MCYG_02281T0
YJL143W	MCYG_04958T0
YPL045W	MCYG_03993T0
YKR081C	MCYG_07572T0
YOR039W	MCYG_06224T0
YDR272W	MCYG_05074T0
YOR040W	MCYG_05074T0
YJL127C	MCYG_00452T0
YBL080C	MCYG_05531T0
YNR007C	MCYG_06853T0
YMR113W	MCYG_01316T0
YKL132C	MCYG_01316T0
YOL092W	MCYG_01757T0
YBR147W	MCYG_01757T0
YBR239C	MCYG_04674T0
YJR133W	MCYG_02332T0
YDL159W	MCYG_08232T0
YHR200W	MCYG_07461T0
YKL151C	MCYG_07699T0
YGR220C	MCYG_01354T0
YPL111W	MCYG_05530T0
YOR202W	MCYG_06915T0
YIL006W	MCYG_01228T0
YEL006W	MCYG_01228T0
YBR110W	MCYG_07145T0
YJR125C	MCYG_05666T0
YKL024C	MCYG_07347T0
YPL169C	MCYG_06019T0
YNL068C	MCYG_01013T0
YIL131C	MCYG_01013T0
YBR256C	MCYG_00702T0
YKR068C	MCYG_06064T0
YNL227C	MCYG_08361T0
YKL196C	MCYG_02708T0
YOR069W	MCYG_01117T0
YPR086W	MCYG_00787T0
YOL141W	MCYG_03718T0
YLR403W	MCYG_06487T0
YER114C	MCYG_05641T0
YBL085W	MCYG_05641T0
YBR154C	MCYG_00385T0
YNL090W	MCYG_00749T0
YML021C	MCYG_01374T0
YDR036C	MCYG_05070T0
YFL028C	MCYG_05246T0
YIL030C	MCYG_04478T0
YJR124C	MCYG_04928T0
YMR004W	MCYG_03931T0
YPL030W	MCYG_03061T0
YBR088C	MCYG_08839T0
YGL157W	MCYG_00858T0	MCYG_08157T0
YGL039W	MCYG_00858T0	MCYG_08157T0
YOL151W	MCYG_00858T0	MCYG_08157T0
YDR541C	MCYG_00858T0	MCYG_08157T0
YDR155C	MCYG_05674T0
YML078W	MCYG_05674T0
YOR275C	MCYG_01280T0
YOR296W	MCYG_06047T0
YPL237W	MCYG_06109T0
YGR038W	MCYG_01058T0
YLR350W	MCYG_01058T0
YNL055C	MCYG_01320T0
YIL114C	MCYG_01320T0
YBR191W	MCYG_08035T0
YPL079W	MCYG_08035T0
YKR070W	MCYG_07523T0	MCYG_03013T0
YGL038C	MCYG_01618T0
YBL082C	MCYG_05156T0
YGR149W	MCYG_06180T0
YDR204W	MCYG_08097T0
YCR031C	MCYG_00201T0
YJL191W	MCYG_00201T0
YDR287W	MCYG_02797T0
YHR046C	MCYG_02797T0
YGR279C	MCYG_03242T0
YMR305C	MCYG_03242T0
YER117W	MCYG_05643T0
YBL087C	MCYG_05643T0
YJR104C	MCYG_02077T0
YOL123W	MCYG_04652T0
YPL097W	MCYG_05721T0
YOR378W	MCYG_03690T0	MCYG_06680T0
YML116W	MCYG_03690T0	MCYG_06680T0
YMR279C	MCYG_03690T0	MCYG_06680T0
YIL128W	MCYG_07606T0
YNL022C	MCYG_08748T0
YMR143W	MCYG_00199T0
YDL083C	MCYG_00199T0
YDR264C	MCYG_00268T0
YOR034C	MCYG_00268T0
YJL187C	MCYG_00264T0
YGL019W	MCYG_01333T0
YGR284C	MCYG_01493T0
YPR180W	MCYG_06860T0
YGR282C	MCYG_01527T0
YGR257C	MCYG_04732T0
YER012W	MCYG_07193T0
YOR254C	MCYG_06502T0
YEL023C	MCYG_00284T0	MCYG_08662T0
YDR400W	MCYG_00900T0
YER140W	MCYG_04961T0
YMR210W	MCYG_05439T0
YOR007C	MCYG_06216T0
YPL069C	MCYG_02460T0	MCYG_04736T0	MCYG_07023T0
YOR081C	MCYG_02397T0
YKR089C	MCYG_02397T0
YJL134W	MCYG_07885T0
YKR053C	MCYG_07885T0
YBL040C	MCYG_01916T0
YOL052C	MCYG_01821T0
YFR005C	MCYG_07190T0
YPL132W	MCYG_04252T0
YOR212W	MCYG_05127T0
YJL190C	MCYG_00040T0
YLR367W	MCYG_00040T0
YDR164C	MCYG_03566T0
YJL125C	MCYG_01773T0
YBR162C	MCYG_07789T0
YOR089C	MCYG_00968T0
YNL093W	MCYG_00968T0
YLR215C	MCYG_03126T0
YDR460W	MCYG_05609T0
YER151C	MCYG_05345T0
YLL006W	MCYG_05411T0
YJR073C	MCYG_08482T0
YMR137C	MCYG_07458T0
YEL034W	MCYG_03468T0
YJR047C	MCYG_03468T0
YPL084W	MCYG_02274T0
YIL038C	MCYG_08318T0
YAL058W	MCYG_01115T0
YGL059W	MCYG_01861T0
YDR061W	MCYG_02947T0
YDR484W	MCYG_03467T0
YER026C	MCYG_03327T0
YDR267C	MCYG_06124T0
YDL226C	MCYG_06985T0
YPR060C	MCYG_02923T0
YOL010W	MCYG_07652T0
YOL002C	MCYG_00759T0
YDR492W	MCYG_00759T0
YKL180W	MCYG_06588T0
YJL177W	MCYG_06588T0
YER143W	MCYG_02229T0
YJR024C	MCYG_01116T0
YAL002W	MCYG_05923T0
YGR207C	MCYG_06937T0
YPR066W	MCYG_05816T0
YNL223W	MCYG_08359T0
YDR533C	MCYG_00686T0
YPL280W	MCYG_00686T0
YOR391C	MCYG_00686T0
YMR322C	MCYG_00686T0
YKR021W	MCYG_03735T0
YJL084C	MCYG_03735T0
YGL186C	MCYG_02096T0
YLR045C	MCYG_03269T0
YHR148W	MCYG_04870T0
YOR351C	MCYG_07009T0
YNL025C	MCYG_07943T0
YDR002W	MCYG_05132T0
YIL145C	MCYG_03624T0
YDL206W	MCYG_07351T0
YGR225W	MCYG_06445T0
YLR084C	MCYG_05832T0
YKR105C	MCYG_06699T0	MCYG_08541T0	MCYG_02749T0	MCYG_07218T0	MCYG_01831T0	MCYG_03898T0	MCYG_03758T0	MCYG_03948T0	MCYG_05055T0	MCYG_03971T0	MCYG_02637T0	MCYG_07926T0	MCYG_08161T0	MCYG_01125T0	MCYG_06119T0	MCYG_03375T0	MCYG_04542T0
YGR224W	MCYG_06699T0	MCYG_08541T0	MCYG_02749T0	MCYG_07218T0	MCYG_01831T0	MCYG_03898T0	MCYG_03758T0	MCYG_03948T0	MCYG_05055T0	MCYG_03971T0	MCYG_02637T0	MCYG_07926T0	MCYG_08161T0	MCYG_01125T0	MCYG_06119T0	MCYG_03375T0	MCYG_04542T0
YCL069W	MCYG_06699T0	MCYG_08541T0	MCYG_02749T0	MCYG_07218T0	MCYG_01831T0	MCYG_03898T0	MCYG_03758T0	MCYG_03948T0	MCYG_05055T0	MCYG_03971T0	MCYG_02637T0	MCYG_07926T0	MCYG_08161T0	MCYG_01125T0	MCYG_06119T0	MCYG_03375T0	MCYG_04542T0
YPR198W	MCYG_06699T0	MCYG_08541T0	MCYG_02749T0	MCYG_07218T0	MCYG_01831T0	MCYG_03898T0	MCYG_03758T0	MCYG_03948T0	MCYG_05055T0	MCYG_03971T0	MCYG_02637T0	MCYG_07926T0	MCYG_08161T0	MCYG_01125T0	MCYG_06119T0	MCYG_03375T0	MCYG_04542T0
YEL037C	MCYG_01750T0
YDR465C	MCYG_04682T0
YMR259C	MCYG_04059T0
YLR427W	MCYG_05344T0
YER019W	MCYG_08591T0
YML022W	MCYG_06060T0
YIL121W	MCYG_06685T0
YIL120W	MCYG_06685T0
YHR168W	MCYG_00404T0
YDR054C	MCYG_02087T0
YBR026C	MCYG_03719T0
YGL130W	MCYG_04436T0
YBR187W	MCYG_08032T0
YDR330W	MCYG_07321T0
YGR152C	MCYG_06664T0
YNL137C	MCYG_05384T0
YDR371W	MCYG_04238T0	MCYG_00676T0	MCYG_05458T0
YER152C	MCYG_06603T0
YPR105C	MCYG_04655T0
YML080W	MCYG_00011T0
YDR168W	MCYG_05226T0
YKL014C	MCYG_03561T0
YIL134W	MCYG_05257T0
YPR082C	MCYG_03765T0
YIR037W	MCYG_03011T0
YBR244W	MCYG_03011T0
YIL153W	MCYG_00544T0
YER075C	MCYG_02817T0
YKL034W	MCYG_03744T0
YMR220W	MCYG_03589T0
YDL064W	MCYG_01322T0
YIL067C	MCYG_01708T0
YMR099C	MCYG_02647T0
YLR268W	MCYG_03135T0
YIL106W	MCYG_04400T0
YDL090C	MCYG_06466T0
YBR155W	MCYG_07104T0
YJR096W	MCYG_05882T0
YGR186W	MCYG_02792T0
YKL067W	MCYG_01839T0
YMR200W	MCYG_02255T0
YBL019W	MCYG_08071T0
YHR075C	MCYG_05910T0
YNR035C	MCYG_05759T0
YMR022W	MCYG_06754T0
YPL188W	MCYG_06772T0
YEL054C	MCYG_05940T0
YDR418W	MCYG_05940T0
YLR014C	MCYG_00396T0
YDR440W	MCYG_05141T0
YHL023C	MCYG_06256T0
YLR143W	MCYG_05582T0
YMR171C	MCYG_06505T0
YLR026C	MCYG_08400T0
YPL236C	MCYG_07655T0
YOR096W	MCYG_00974T0
YNL096C	MCYG_00974T0
YBR111C	MCYG_06848T0
YDR311W	MCYG_06328T0
YPL128C	MCYG_03687T0
YBL020W	MCYG_01414T0
YDL117W	MCYG_01849T0
YDR228C	MCYG_05310T0
YPL123C	MCYG_02204T0
YMR178W	MCYG_03648T0
YKL073W	MCYG_06548T0
YJL093C	MCYG_08407T0
YPL120W	MCYG_07588T0
YKL020C	MCYG_01233T0
YIR033W	MCYG_01233T0
YDR180W	MCYG_03553T0
YDR487C	MCYG_03288T0
YMR260C	MCYG_00610T0
YMR253C	MCYG_08504T0
YPL264C	MCYG_08504T0
YKL092C	MCYG_03308T0
YJL030W	MCYG_04032T0
YGR009C	MCYG_05825T0
YGL241W	MCYG_07971T0
YPR128C	MCYG_05935T0
YPL078C	MCYG_07630T0
YMR091C	MCYG_00713T0
YNR020C	MCYG_00259T0
YJR142W	MCYG_03631T0
YKL218C	MCYG_04021T0
YPR192W	MCYG_01850T0
YHL004W	MCYG_06629T0
YDR323C	MCYG_00121T0
YER100W	MCYG_02377T0
YCR077C	MCYG_03571T0
YDR177W	MCYG_06963T0
YNL181W	MCYG_03568T0
YML060W	MCYG_05835T0
YHR115C	MCYG_03984T0
YNL116W	MCYG_03984T0
YDR098C	MCYG_07438T0
YER174C	MCYG_07438T0
YBL002W	MCYG_08358T0
YDR224C	MCYG_08358T0
YDL122W	MCYG_03995T0
YDR393W	MCYG_03595T0
YKL001C	MCYG_01564T0
YGL105W	MCYG_07978T0
YOR018W	MCYG_08658T0
YFR022W	MCYG_08658T0
YAL039C	MCYG_02375T0
YMR041C	MCYG_00234T0
YMR240C	MCYG_01918T0
YOR251C	MCYG_02524T0
YNL118C	MCYG_05106T0
YJR025C	MCYG_07653T0
[truncated: 1,379 more rows]
[truncated: 18 more columns]
