# Supplementary material for: Evolutionary Conservation and Diversification of Puf RNA Binding Proteins and Their mRNA Targets
Source: PLoS Biol. 2015 Nov 20;13(11):e1002307. doi: 10.1371/journal.pbio.1002307 (PMC4654594; doi:10.1371/journal.pbio.1002307)
Supplement: S4 Dataset — (ZIP) [file pbio.1002307.s004.zip › S.cerevisiae.fa_M.fijiensis.fa.txt]

YHR165C	215325
YNR016C	163309
YDL171C	52899
YLR106C	113897
YLR342W	216979
YGR032W	216979
YHR099W	203908
YKL182W	53243
YKL203C	205476
YJR066W	205476
YJL130C	86968
YNL262W	145935
YKR054C	87852
YLL040C	214521
YPL231W	212667
YGR271W	149183
YGL206C	51786
YDL140C	58269
YER172C	156372
YBR218C	87876
YGL062W	87876
YOR151C	136855
YPL082C	75949
YJR109C	57828
YGL195W	155190
YKL215C	38138
YOR116C	187946
YOR207C	40745
YGR061C	203899
YOR153W	133991
YDR406W	133991
YOR328W	133991
YER166W	184350
YDR093W	184350
YPR010C	58897
YAL026C	203160
YDR135C	203841
YPR184W	56808
YDR127W	38952
YOR326W	53476
YOR133W	49545
YDR385W	49545
YMR109W	204720
YKL129C	204720
YNL014W	210369
YLR249W	210369
YJR137C	72062
YIL125W	152624
YNL132W	50810
YEL031W	206620
YOR341W	64562
YBL076C	215223
YER070W	214917
YIL066C	214917
YJL050W	202861
YDL126C	151730
YDL145C	215718
YNL088W	164213
YOR335C	57749
YLL048C	165113
YHL035C	165113
YDR170C	42664
YBR084W	163981
YGR204W	163981
YDL102W	202624
YKL210W	144098
YBR023C	167636
YLR304C	212542
YPL160W	148392
YOR304W	137581
YMR196W	57032
YBL022C	204812
YER171W	189512
YGR218W	214497
YDR457W	86240
YGR094W	37855
YER125W	163044
YMR162C	151141
YOR291W	203931
YPR160W	49381
YMR186W	54840
YPL240C	54840
YBR115C	46827
YGL120C	60422
YPL217C	131135
YFR031C	37540
YOR290C	154704
YMR189W	217081
YPL167C	131051
YOL021C	148028
YLR398C	43865
YLR086W	168376
YAL005C	70986
YLL024C	70986
YER103W	70986
YBL075C	70986
YMR080C	148374
YPL226W	55006
YER013W	190635
YDR038C	149581
YDR039C	149581
YDR040C	149581
YIL048W	161290
YER164W	114041
YIL129C	43517
YBL023C	189328
YJL200C	187657
YNL102W	35428
YGL150C	30073
YOR330C	186892
YMR288W	216436
YGL022W	54813
YGL009C	51855
YHR186C	52553
YCR057C	83535
YKL157W	77935
YHR047C	77935
YJR045C	58803
YEL030W	58803
YMR229C	45277
YLR410W	104497
YJL034W	70402
YBL105C	104873
YLR305C	204445
YHR023W	214725
YPR019W	26292
YGL026C	212777
YDR258C	54756
YNL123W	204201
YAL035W	52906
YDR238C	25877
YNL209W	212310
YDL229W	212310
YML059C	205464
YGL201C	642
YKL104C	56582
YGR281W	204465
YFR015C	211585
YLR258W	211585
YKL148C	201332
YJL045W	201332
YDR097C	25225
YER091C	152860
YLR272C	155217
YPL006W	201879
YER036C	215490
YGL137W	167247
YKR001C	188661
YGR240C	84001
YLR153C	55238
YEL011W	88469
YPL086C	82365
YPR074C	71376
YBR117C	71376
YLL001W	28623
YGL156W	167350
YBL004W	204211
YIL143C	154357
YDR291W	177918
YLR069C	33028
YBR202W	56719
YLL026W	53968
YGR217W	212909
YLR384C	114152
YGL167C	38601
YIL078W	45851
YLR274W	32938
YER069W	149872
YKR031C	203542
YGL008C	212144
YPL036W	212144
YML035C	205626
YOL090W	49240
YGL163C	155601
YPR080W	209593
YBR118W	209593
YBR208C	41182
YFR009W	62702
YLR259C	59532
YCR017C	60946
YMR120C	71706
YLR028C	71706
YJR035W	46188
YBL099W	213038
YBR127C	71317
YGL207W	214382
YGL006W	131057	55324
YCR011C	185907
YDR129C	155600
YMR108W	35395
YOR270C	59973
YJL074C	152806
YDL215C	56074
YGL173C	215434
YDR001C	36448
YBR001C	36448
YHR074W	56644
YPL012W	185566
YBR196C	87318
YJL005W	216002
YKR009C	58795	53091
YAL023C	72354
YOR321W	72354
YKR086W	81140
YEL032W	59621
YBR038W	190171
YOL006C	87962
YDR234W	202095
YDR293C	48847
YPR181C	133546
YJL014W	137070
YMR089C	55355
YKR097W	210120
YLR189C	114137
YJL111W	79373
YJL012C	215745
YKL165C	167284
YDR212W	83878
YLR087C	113885
YMR290C	163928
YIL142W	198302
YFL037W	54941
YPL093W	167435
YCL030C	87720
YHR183W	189367
YGR256W	189367
YMR049C	54615
YJR064W	71392
YJR016C	187353
YBR121C	50321
YER025W	77866
YPR145W	207236
YGR124W	207236
YMR308C	57383
YGR116W	135751
YPL110C	190734
YIL109C	52028
YNL049C	52028
YLR289W	36293
YNL163C	52499
YFL008W	85709
YMR301C	72156
YML075C	203708
YLR450W	203708
YBR080C	49254
YCL054W	77468
YBL015W	53451
YFL039C	194801
YML085C	60882
YML124C	60882
YJR143C	53876
YNL192W	203582
YBL039C	53074
YJR103W	53074
YGR264C	134117
YKL145W	62636
YMR128W	202170
YBR126C	51116
YOL004W	204881
YOR356W	159942
YMR217W	31524
YER043C	213189
YNL287W	56148
YOR204W	141983
YPL119C	141983
YNL321W	88950
YNR031C	205721
YCR073C	205721
YGL238W	72444
YIL075C	212910
YLR389C	165332
YNR013C	71343
YDL031W	10719
YLR058C	212612
YDR074W	86429
YLR175W	215584
YOR109W	155939
YNL106C	155939
YMR105C	58070
YKL127W	58070
YBR248C	76997
YML056C	72198
YLR432W	72198
YHR216W	72198
YBL017C	55669
YJL222W	55669
YIL173W	55669
YNR065C	55669
YLR430W	55523
YHL030W	104048
YLR419W	84602
YNR001C	53988
YCR005C	53988
YHR027C	51594
YDR188W	57380
YBR114W	154753
YDR037W	193223
YAL038W	209751
YOR347C	209751
YNL112W	58038
YFL036W	205064
YAR042W	213894
YDL019C	213894
YLR129W	204745
YGL245W	52738
YDR430C	204362
YDR091C	213558
YPL106C	60889
YBR169C	60889
YKL035W	88125
YNL330C	154253
YNL104C	59450
YOR108W	59450
YJL033W	37274
YDR172W	55530
YER065C	211094
YIR031C	54540
YNL117W	54540
YDL160C	205331
YNL325C	167666
YBR143C	59556
YGL236C	215682
YDL131W	86887
YDL182W	86887
YDR334W	137608
YPL235W	59764
YOR117W	60533
YPL262W	149663
YOR217W	114532
YML123C	212607
YMR304W	87148
YNR053C	29270
YDL007W	203988
YJR065C	144618
YDR394W	45876
YLR060W	27583
YFR030W	55769
YOR317W	198907
YMR246W	198907
YIL009W	198907
YCL017C	55849
YDL029W	48490
YBR136W	127629
YOR211C	59283
YBR229C	154747
YDL095W	214425
YDL093W	214425
YHR205W	213358
YOR063W	209740
YGR254W	49849
YHR174W	49849
YOR393W	49849
YPL281C	49849
YMR323W	49849
YGL125W	81197
YOR093C	202168
YNL061W	165230
YDR062W	186373
YDR190C	185754
YNL267W	46640
YKR039W	49763
YHR020W	51627
YML057W	204014
YLR433C	204014
YMR058W	210254
YLR454W	63251
YHR072W	32198
YGL048C	60582
YKL173W	142180
YLR347C	89098
YLR378C	126231
YDR270W	153563
YLR197W	157970
YOR187W	52473
YLR113W	60280
YEL013W	202916
YOR014W	49631
YPR173C	33764
YJL212C	204443	202427
YDL164C	125670
YNL250W	38930
YMR297W	72243
YDR109C	53714
YGL251C	202824
YNL241C	56496
YFL018C	49180
YDL066W	64238
YLR174W	64238
YER133W	48805
YHR028C	158438
YHR037W	54944
YJL129C	107046
YER086W	213739
YOR374W	56853
YER073W	56853
YDL143W	209676
YFL034W	123897
YPL040C	125245
YGR100W	374
YFL033C	212900
YNL271C	49427
YCR093W	46219
YER090W	87026
YHR164C	104185
YDR232W	57285
YML072C	203585
YPL207W	96081
YKL010C	55795
YDR341C	214590
YHR091C	214590
YHR019C	27260
YLR138W	81904
YMR266W	58545
YHR042W	157570
YIL074C	40374
YER081W	40374
YBR263W	204186
YLR359W	203072
YLR386W	38680
YLR355C	71129
YMR015C	49450
YNL243W	131176
YAL019W	216347
YOR259C	156006
YKL209C	25982
YDR060W	148908
YCL057W	57655
YDL178W	215437
YEL071W	215437
YDR456W	207945
YLL034C	184697
YAL048C	201872
YLR188W	203115
YLR083C	204169
YDR107C	204169
YJL154C	149259
YPR112C	164576
YJL141C	147578
YOR168W	42802
YGL190C	209783
YFR019W	206383
YOL058W	71986
YLR180W	204187
YDR502C	204187
YDL084W	71177
YLR303W	161434
YPR002W	57025
YKR059W	167339
YJL138C	167339
YLR032W	130964
YLL018C	151582
YHR170W	157335
YOR027W	153907
YLR277C	130659
YOR310C	108250
YCR012W	70349
YLL029W	138889
YIL166C	79616
YGR125W	28307
YAL036C	48748
YJL008C	153056
YMR300C	55680
YIR007W	145276
YGL253W	71146
YFR053C	71146
YML126C	60568
YJL153C	54752
YNL238W	156783
YPR006C	48983
YNR055C	26224
YOR048C	196796
YGR287C	46853
YOL157C	46853
YIL172C	46853
YJL221C	46853
YBR299W	46853
YGR292W	46853
YJL216C	46853
YDL168W	54623
YPR033C	51928
YDR436W	127420
YML016C	127420
YKR093W	155401	54281
YJR010W	71635
YHR039C	48908
YML010W	114530
YNL045W	51051
YNL247W	203918
YNL189W	52824
YOL057W	48690
YOR375C	214559
YAL062W	214559
YAR035W	186180
YEL063C	57841
YNL270C	57841
YNL268W	57841
YPR088C	71818
YBR025C	55202
YHR018C	187453
YHL007C	48302
YNL059C	149227
YGR245C	202156
YGR019W	181759
YPL023C	49642
YPR111W	212992
YGR092W	212992
YMR307W	87294	38594
YER165W	202901
YNR050C	49608
YDL055C	88680
YBR006W	71406
YPR159W	11240
YGR143W	11240
YCR053W	157284
YLR240W	214605
YBR294W	50787
YLR092W	50787
YMR129W	191203
YDL195W	29258
YER136W	57898
YNL161W	184477
YGR200C	161734
YJL155C	185841
YBR073W	213848
YFR044C	72008
YPL259C	32847
YLL008W	202484
YNL082W	114414
YDL060W	150090
YFL022C	57294
YDL134C	212483
YDL188C	212483
YCR072C	30851
YLR429W	153004
YNR008W	155012
YDR021W	78844
YPL009C	114319
YGL012W	30104
YGR121C	61143
YPR138C	61143
YLR089C	125681
YDR111C	125681
YOR128C	215799
YPL203W	152751
YKL166C	152751
YJL164C	152751
YER110C	26178
YAL016W	70333
YML054C	61252
YGL078C	165866
YKL211C	28473
YHR030C	61036
YJL026W	49456
YKL060C	210483
YPR035W	211279
YNL331C	72248
YDL243C	72248
YCR107W	72248
YJR155W	72248
YPL265W	211009
YDR023W	165530
YER178W	60055
YLR234W	193524
YOL060C	201799
YDR294C	209530
YLR241W	30854
YOR303W	163024
YNR047W	87807
YCR091W	87807
YGL027C	202363
YGR170W	201692
YML100W	155914
YMR261C	155914
YBR112C	149523
YGR155W	79512
YGL114W	215173
YGR103W	63576
YPL184C	88975
YBR132C	54490
YGL084C	33300
YPL189W	33300
YFL004W	88199
YPL019C	88199
YAL012W	48382
YGR145W	55114
YLL031C	60179
YDR283C	43169
YPL154C	89289
YKL135C	51112
YOL098C	216059
YGL148W	203028
YJR132W	43811
YNL154C	72527
YHR135C	72527
YMR104C	57555
YKL126W	57555
YEL036C	144921
YDR141C	33802
YGL099W	203811
YIL107C	41044
YDL047W	209111
YLR276C	207390
YBR170C	79805
YKR095W	152207
YIL149C	152207
YMR170C	26177
YMR169C	26177
YKL078W	157688
YBL024W	154036
YGL055W	212294
YPL147W	61028
YNL329C	148801
YAL053W	59071
YOR365C	59071
YLR371W	163190
YGR070W	163190
YML069W	54703
YOR244W	199541
YPL022W	212808
YHL016C	152785
YLR438W	211967
YDR536W	129107
YLL028W	201192	48240
YIL155C	152482
YDR477W	153813
YNL277W	210895
YMR008C	201016
YMR006C	201016
YOL011W	201016
YER082C	148869
YCR042C	34831
YLR163C	87169
YHR007C	30715
YFR038W	45413
YCR092C	204401
YOL122C	53810
YMR224C	96229
YGL040C	152961
YNL298W	59581
YJL060W	209990
YKL017C	26275
YOR361C	86792
YPL091W	53160
YBL030C	70408
YBR085W	70408
YMR056C	70408
YHR113W	31021
YBL011W	163175
YOR206W	80456
YNL023C	141984
YBL063W	26179
YJR040W	56920	135140
YDL240W	126418
YOL023W	191409
YNL142W	55671
YDL244W	203329
YFL058W	203329
YJR156C	203329
YNL332W	203329
YPL204W	162548
YDR122W	213653
YLR096W	213653
YDR148C	184029
YPL008W	20311
YHR068W	43324
YEL022W	58448
YJR031C	58448
YOR099W	216578
YMR278W	204256
YGR289C	65758	129752	36022
YBR298C	65758	129752	36022
YJR160C	65758	129752	36022
YDL247W	65758	129752	36022
YBR166C	65373
YPL109C	217057
YGL119W	40595
YLR409C	44037
YHR194W	211907
YGR173W	215581
YGR090W	33954
YBL091C	41699
YPR194C	31433
YGR210C	62802
YBR249C	201649
YPR189W	205391
YOR136W	88249
YDR035W	155866
YHR073W	61276
YPL175W	84599
YJL087C	62403
YIL046W	202936
YOR165W	59614
YBR237W	114276
YNL220W	87130
YDL014W	72333
YBR281C	158474
YBL007C	123895
YBR079C	150023
YIL103W	26269
YHR065C	83332
YCL018W	59688
YDR047W	87905
YMR165C	107294
YDL174C	174809
YGR233C	187402
YDR189W	80285
YHR120W	57779
YMR145C	88293
YDL085W	88293
YBR286W	57906
YFL003C	189891
YHR107C	53455
YEL060C	71004
YOR003W	71004
YLL039C	60610
YGR252W	39249
YBR221C	61078
YBL016W	51107
YKL046C	149838	141145
YMR238W	149838	141145
YOR067C	60623
YGR088W	44372
YGL091C	205054
YOR196C	162202
YNL021W	107291
YML070W	59700
YOR046C	25730
YKR038C	82235
YDL138W	57224	212288
YDL194W	57224	212288
YKL134C	33481
YOR388C	86563
YHR208W	53873
YJR148W	53873
YPR069C	71189
YBR222C	210936
YKL212W	26543
YPL028W	212313
YJL052W	210431
YGR192C	210431
YJR009C	210431
YNL071W	202092
YCR008W	60351
YDL190C	214810
YDL132W	53521
YNL006W	203184
YBL106C	44856
YPR032W	44856
YEL042W	83704
YMR241W	60827
YNL212W	58963
YOR348C	60039
YFL011W	185271	36929
YMR011W	185271	36929
YDR343C	185271	36929
YDR342C	185271	36929
YHR092C	185271	36929
YHR096C	185271	36929
YOL156W	185271	36929
YJL219W	185271	36929
YDR345C	185271	36929
YHR094C	185271	36929
YLR081W	185271	36929
YJL214W	185271	36929
YEL069C	185271	36929
YNR072W	185271	36929
YDL245C	185271	36929
YJR158W	185271	36929
YGR274C	105631
YBR220C	130150
YLR401C	153683
YHL011C	55515
YMR221C	154244	215428
YJL098W	153155
YKR028W	153155
YJL101C	184809
YKR002W	49534
YPR029C	55832
YER047C	157943
YIR027C	54454
YGR286C	54971
YGL095C	70968
YIL094C	201320
YIL018W	56433
YFR031C-A	56433
YCL059C	156958
YLR044C	63192
YLR134W	63192
YGR087C	63192
YDL080C	63192
YOR160W	156976
YNR032W	89906
YIR006C	166785
YLR314C	56325
YKR024C	43609
YBR011C	57809
YFR028C	47800
YOL094C	41166
YNL037C	211897
YOR061W	167106
YMR216C	185151
YBR198C	200277
YKL188C	209604
YDL234C	162455
YFL025C	45451
YPR003C	151075
YLR244C	209995
YBR031W	87119
YDR012W	87119
YNL064C	212267
YHR169W	159470
YNR043W	71007
YHR064C	152044
YAL017W	148076
YOL045W	148076
YJR131W	88410	204581
YBL008W	159185
YCR084C	215421
YJR117W	86743
YGR185C	155406
YKL113C	189405
YLR253W	195323
YKL146W	63388
YER060W	136627
YER060W-A	136627
YER056C	136627
YLR354C	210907
YGR043C	210907
YLR027C	204651
YLR222C	177042
YGL216W	47040
YOR241W	126772
YIR002C	142855
YMR309C	168793
YHR171W	49286
YJL062W	139082
YBR160W	62878
YGR231C	70763
YEL058W	213421
YJL094C	210035
YLR340W	51867
YML042W	88243
YMR083W	86926
YMR303C	86926
YOL086C	86926
YBR145W	86926
YIL147C	58316	216871
YBR179C	161135
YGR086C	70443
YPL004C	70443
YGR211W	212402
YOR087W	59592
YGR123C	150826
YDL001W	97858
YGR244C	209837
YJR145C	162640
YHR203C	162640
YDL103C	50489
YIR034C	49771
YOR197W	60753
YHL032C	195993	133838
YDR365C	205136
YBL079W	79666
YER105C	79666
YOL034W	147918
YGR157W	51705
YML008C	64115
YPL151C	76573
YCL004W	203843
YOR176W	88977
YKL085W	88245
YNR067C	163757
YLR144C	163757
YPL031C	76612
YBR034C	71985
YDR044W	150663
YBR142W	185631
YDR300C	190104
YHR033W	190104
YJR130C	33225
YML082W	33225
YGL094C	55901
YDR075W	157448
YJL197W	214678
YPR047W	184695
YOL030W	209620	202619	186956
YDL128W	203017	204668
YER052C	211536
YMR302C	202204
YJR007W	86541
YPL042C	54911
YHR108W	87277
YDR358W	87277
YOR209C	44487
YKL184W	86868	187191
YBR029C	186963
YBR008C	27186	135024
YDL149W	10877
YER015W	41272
YCR002C	60595
YKL081W	70922
YPL048W	70922
YDR208W	106686
YPL131W	54807
YKL181W	45366
YBR018C	34469
YGL255W	133333
YGL211W	203006
YOR261C	82647
YBR058C	38646
YGR194C	184774
YKL197C	141938
YPL043W	201120
YOL145C	50383
YGL180W	156116
YDR211W	58882
YOL097C	188202
YIL108W	209149
YLR377C	53150
YGR266W	114849	184700
YMR277W	115122
YLR055C	207512
YMR167W	80777
YOR074C	142564
YFL047W	37953
YER078C	160714
YOR002W	210052
YLR293C	87708
YOR185C	87708
YOL130W	211627
YFL050C	211627
YBR243C	79672
YCR028C	43123
YPR021C	54675
YLR005W	39800
YJL168C	83386
YJR005W	34110
YLL041C	51773
YJL167W	215537
YMR131C	186192
YDL141W	46146
YDR388W	71507
YLR195C	117697
YDR497C	207215
YOL103W	207215
YMR139W	50287
YDL079C	50287
YBR041W	148635	141880
YGL234W	57183
YDR243C	177115
YDR331W	36163
YER003C	48216
YJL102W	214720
YJL128C	107948
YDR375C	146481
YGL115W	161125
YOR378W	157934
YMR116C	58272
YER141W	213244
YOL140W	159423
YER053C	60058	57782
YKL022C	203829
YDL147W	64735
YGR132C	26235
YHR190W	26282
YDR353W	58683
YHR106W	58683
YHR001W	116958
YKR003W	116958
YJL109C	41337
YFR004W	215401
YLR029C	58365
YMR121C	58365
YJR153W	188337	186861
YMR231W	51685
YFR048W	136563
YPR103W	55997
YOR323C	56076
YDL238C	158302
YPL263C	44842
YDR105C	214451
YPL266W	155610
YPR016C	161738
YGR060W	129730
YGL003C	201806
YPL125W	203653
YKL140W	41843
YKR069W	210555
YOR142W	59554
YER177W	51315
YDR099W	51315
YER020W	42624
YNL218W	204474
YPL029W	60464
YJR138W	83853
YDR325W	40278
YLR447C	188453
YPL050C	27664
YDR292C	76824
YMR272C	202482
YNL029C	130299
YIL085C	130299
YGR012W	34905
YER049W	46564
YML063W	87079
YLR441C	87079
YER005W	157197
YMR092C	81343
YMR062C	165484
YKL103C	32616
YJL172W	34215
YGR171C	141037
YIL160C	210863
YJR139C	209857
YEL052W	37462
YEL020C	158085
YER093C	53314
YAR007C	29007
YIL091C	195104
YBR017C	214288
YOR271C	40034
YHR188C	129273
YBR020W	64083
YDR009W	64083
YDR120C	149170
YLR196W	156727
YGL225W	197434
YER039C	197434
YOL059W	212044
YDL022W	212044
YDL198C	160995
YPL195W	155820
YJR068W	79709
YLR345W	186072
YDR338C	144069
YPR041W	152337
YOR065W	86820
YER126C	149818
YCR068W	53701
YJR001W	138516
YMR096W	211557
YFL059W	211557
YNL333W	211557
YLL011W	215926
YGR253C	65271
YNL288W	148917
YJR076C	54354
YGL123W	71772
YHR005C	149799
YER145C	213895
YNL275W	28867
YDL097C	52075
YPL268W	148132
YGL252C	140225
YNL239W	58247
YOL049W	30300
YKL027W	152358
YHR003C	152358
YGL144C	87565
YDL109C	87565
YLR248W	154099
YJR077C	86626
YNL183C	157113
YDL214C	157113
YCL040W	55374
YDR516C	55374
YNL075W	62535
YGR285C	61050
YML092C	56964
YBR003W	72669
YLR114C	60285
YDR372C	54287
YBR081C	205313
YDR448W	79407
YGR175C	203278
YLR319C	207425
YOR161C	81297
YJL108C	107746	201087
YDL036C	194496
YOL066C	194496
YGR188C	204053
YGL131C	104083
YOR222W	55343
YPL134C	55343
YKL217W	53445
YNR012W	212350
YLR130C	55434
YFR024C-A	25285
YHR016C	25285
YBR043C	187941
YOR141C	158273
YPL222W	161927
YPL212C	135121
YOL016C	50987
YFR014C	50987
YLL045C	153182
YHL033C	153182
YMR146C	51295
YLR056W	32401
YGL184C	212318
YGR144W	211863
YGL202W	57678
YPR097W	53868
YPR026W	158264
YOL077C	70568
YAR015W	30236
YER061C	152395
YLR212C	201185
YOR155C	35210
YDR301W	104419
YGL141W	135244
YOR001W	107101
YOR157C	158021
YIR008C	198238
YJR072C	99465
YOR192C	36375
YLR237W	36375
YOR071C	36375
YEL064C	162656
YHR104W	187110
YMR215W	31412
YJR095W	152880
YNR033W	60898
YNL178W	70441
YJR159W	89205	85679
YDL246C	89205	85679
YLR070C	89205	85679
YEL040W	51402
YDL100C	51538
YBR055C	72157
YLR075W	88005
YNL191W	202437
YMR027W	82389
YLR208W	76524
YCL009C	53188
YNL138W	214102
YDR531W	146300
YGR054W	168463
YLR247C	198667
YHR098C	544
YBR087W	57005
YIR029W	140727	176753
YDR390C	96596
YOL038W	57233
YDR332W	52479
YCR034W	46549
YJL196C	46549
YIR023W	156359
YKL029C	140451
YOR175C	188669
YCL043C	57358
YDR518W	57358
YPL220W	71496
YGL135W	71496
YFR006W	156918
YGR184C	215980
YJL080C	85964
YKR048C	59494
YJL208C	5700
YNR019W	208180
YCR048W	208180
YDL148C	167141
YPR176C	77915
YOR005C	132548
YPL090C	181407
YBR181C	181407
YOR190W	52285
YLR300W	52285
YGR083C	202155
YLR186W	44844
YML080W	130789
YBR199W	40272
YMR293C	3543
YOR316C	212169
YMR243C	212169
YER107C	41758
YBR247C	186886
YGR214W	59110
YLR048W	59110
YHL003C	30606
YKL008C	30606
YMR318C	209749
YCR105W	209749
YDL201W	75311
YKL101W	94287
YOR346W	204073
YLR310C	213980
YBR296C	166197
YLR362W	213493
YNL280C	26731
YOR231W	55590
YPL140C	55590
YNL273W	217019
YKR056W	97434
YOR090C	54369
YDL154W	201191
YKL120W	64950
YEL050C	27561
YGR135W	63049
YIL116W	51370
YHR002W	212406
YFL045C	56710
YBR287W	151331
YOR380W	12662
YOR243C	214017
YPR125W	212284
YOR386W	47206	39565
YOL124C	185565
YNL207W	118613
YLR002C	187167
YLR383W	216987
YIL095W	201401
YNL020C	201401
YER055C	31239
YGL112C	154945
YCR094W	70555
YNR048W	70555
YCR024C	57457
YGL116W	60989
YDR158W	210659
YGR055W	185287
YHR048W	185788
YMR079W	57519
YKL091C	57519
YPL145C	149198
YOR237W	149198
YOL062C	32614
YLR231C	78792
YJR119C	104171
YPL104W	148061
YMR110C	135796
YER148W	209898
YLR172C	38626
YOR022C	155646
YJR091C	114365
YPR042C	114365
YLR229C	162904
YDR452W	147875
YDR245W	48468
YKR079C	214269
YJR013W	201744
YOR120W	85826
YDR368W	85826
YKL068W	195995
YMR047C	195995
YIL162W	208458
YHR077C	202634
YJR126C	215389	51270
YBR159W	50782
YPR110C	216428
YBR192W	77269
YFR002W	35446
YOR119C	41739
YFR047C	212546
YKL004W	204117
YHR112C	154091
YBL037W	53725
YNL139C	203793
YLR216C	36025
YNL313C	187042
YJR049C	212844
YEL041W	212844
YDL086W	60212
YFL016C	156462
YNL290W	188590
YJR123W	210510
YGL203C	162667
YOR272W	63461
YPL088W	188144	107282
YOL061W	36513
YJL213W	59438
YMR247C	155552
YDL040C	55822
YHR202W	160007
YGR159C	149907
YER098W	142699
YBL067C	142699
YGR056W	33966
YLR357W	33966
YAL021C	145158
YLR420W	153744
YNL169C	202159
YJL069C	204204
YFL002C	196717
YDR226W	59829
YJL001W	189770
YPR004C	210228
YIL003W	49645
YOR362C	56620
YJR105W	71050
YKR080W	28591
YDL155W	116714
YLR210W	116714
YBR046C	36787
YGR255C	34240
YML093W	187228
YDR415C	51857
YLL019C	88338
YMR250W	214176	155148
YLR116W	97070
YMR296C	57486
YOR091W	157487
YEL051W	64329
YIR004W	60677
YBR234C	49947
YLR336C	139887
YPR048W	187439
YGL065C	190600
YJR036C	104646
YGR267C	197410
YKL114C	64567
YPR141C	134563
YBR227C	116067
YPL122C	146475
YOR184W	60220
YLR088W	87211
YCR009C	88353
YOR132W	163199
YJL059W	126803
YLR117C	128265
YCL038C	205266	56482
YLR206W	187830
YDL161W	187830
YDR017C	216792
YPR161C	138595
YGL076C	212757
YPL198W	212757
YDR264C	79413
YOR034C	79413
YDL192W	49010
YDL137W	49010
YDR335W	157772
YLR351C	36209
YKR076W	43687
YMR251W	43687
YGR154C	43687
YBL089W	134148
YER119C	134148
YBR162C	212204
YDL058W	94547
YLR243W	204318
YJL100W	123957
YJL088W	173928
YNL317W	133826
YBR021W	87514	64795	64453	165276
YIR028W	87514	64795	64453	165276
YBL042C	87514	64795	64453	165276
YDL167C	50263
YOR145C	155993
YFR051C	162341
YDR142C	215890
YPR137W	155830
YPR165W	152688
YHR066W	158248
YDR312W	158248
YPR119W	86001
YGR108W	86001
YBL097W	156068
YLL057C	27427
YKL213C	33335
YER094C	189753
YGL011C	188442
YHR011W	203642
YKL045W	27412
YNR006W	150005
YBR161W	86687
YPL057C	86687
YJR078W	48024	215476
YDR244W	54859
YHR114W	54906
YFL038C	72600
YPR201W	188435
YGR028W	156405
YPR118W	204427
YLR203C	186365
YER162C	193055
YPL133C	56164
YML086C	150619
YIL033C	61016
YJL091C	188352
YOR070C	198002
YPR167C	194737
YBR189W	60241
YPL081W	60241
YER102W	49121
YBL072C	49121
YNL257C	150060
YHR155W	150060
YCR047C	81036
YHR166C	165155
YDL205C	39769
YMR166C	59219
YKR017C	52051
YDR242W	54362	28715	188700	127538
YDR050C	52839
YIL021W	129897
YHR132C	203043
YJL112W	58460
YKR036C	58460
YEL046C	158552
YDL117W	104967
YDR280W	163550
YKL139W	165377
YER021W	56023
YER168C	143868
YEL047C	212181
YJR051W	212181
YML074C	208168
YLR449W	208168
YKR018C	129631
YJL082W	129631
YGL097W	146417
YPR175W	28309
YDR392W	139631
YMR076C	152629
YFL007W	47416
YBL056W	152279
YER089C	152279
YMR214W	51100
YFL030W	210745
YJL204C	189789
YPL209C	156715
YML004C	85942
YLR209C	64824
YNL201C	153248
YNL293W	149251
YOL112W	149251
YDR049W	65421
YLR148W	32864
YNL256W	143607
YER140W	28408
YBR260C	107749
YNL011C	39540
YGR187C	65769
YPL249C	125656
YPL030W	97816
YFR010W	71494
YJL092W	76457
YLR260W	32681
YOR171C	32681
YGL083W	114886
YLR103C	136813
YAL042W	64499
YBR094W	201668
YIL022W	149534
YKL174C	130880	53940	72235	53465
YMR001C	156841
YOR154W	215681
YOL055C	43827
YPL258C	43827
YPR121W	43827
YDL042C	28021
YOL068C	28021
YDR019C	53899
YCR098C	64398
YPR108W	158410
YPR031W	212971
YBL061C	157056
YMR237W	35369
YOR299W	35369
YJL115W	45002
YDL017W	76927
YGR189C	99679
YPL214C	152334
YHR111W	211872
YJL207C	202670
YNL048W	133997
YOR033C	116032
YDR263C	116032
YIL083C	65188
YMR012W	148551
YKR081C	100001
YKL221W	150057
YIL123W	55294
YNL066W	55294
YKR042W	55294
YJL116C	55294
YGL169W	118555
YBR074W	106416
YER156C	163456
YDR069C	55813
YER144C	55813
YJR124C	109490	157723
YGL186C	33001
YGR261C	167959
YJR152W	142969	77589	29809	52082	80892
YBR082C	86484
YDR059C	86484
YML065W	160394
YLR442C	160394
YHL010C	96495
YPL117C	212362
YNL219C	204153
YML104C	128077
YBL084C	65039
YHL036W	205198
YPR011C	77064
YPL171C	35126	148436
YHR179W	35126	148436
YGL049C	205490
YGR162W	205490
YGR085C	211970
YPR102C	211970
YDL210W	153757	26888
YJL133W	57403
YKR052C	57403
YKL039W	59730
YHL017W	59730
YHR128W	57277
YJR002W	187139
YMR100W	161381
YPR135W	52898
YPL218W	55843
YBL035C	42760
YLR380W	157818
YDR104C	151996
YJR098C	161971
YIL020C	82382
YER068W	149869
YIL133C	209709
YNL069C	209709
YBL033C	48119
YJL036W	156757
YBR061C	27154
YIL118W	54529
YDR364C	56999
YML001W	61188
YPL097W	27144
YLR017W	84252
YPL260W	210739
YPL152W	148446
YOR212W	88295
YNL231C	150569
YNL264C	150569
YBR133C	58569
YOR334W	86285
YPL060W	86285
YIL047C	203845
YGR010W	55067
YLR328W	55067
YNR015W	190471
YPR178W	25537
YPR132W	53803
YGR118W	53803
YKL001C	48057
YML049C	59215
YOR006C	205413
YKR021W	161157
YJL084C	161157
YML130C	156418
YMR226C	64321
YDR080W	33959
YMR235C	27255
YAL067C	31685	187776
YGR065C	31685	187776
YHR123W	151217
YNL130C	151217
YBL041W	49844
YMR203W	65012
YBR039W	87963
YJR033C	81765
YNL121C	203480
YHR117W	203480
YLL012W	184947
YLR020C	184947
YKL002W	59842
YFL001W	136942
YHR206W	52047
YKL179C	162306
YML110C	185629
YBR037C	88838
YBR024W	88838
YBR241C	205808
YGL104C	205808
YOR100C	35189
YIL067C	188993
YEL065W	152322
YHL040C	152322
YHL047C	152322
YKR106W	152322
YCL073C	152322
YGR279C	54124
YMR305C	54124
YAL002W	167022
YBL047C	213937
YGL143C	153663
YHR142W	40654
YGR207C	152660
YAL025C	181979
YNL279W	48071
YBR028C	209867
YBL098W	55596
YML018C	124190
YMR314W	151735
YGL205W	210972	28800
YJR070C	30774
YER031C	72266
YGL210W	72266
YFR050C	63440
YLR166C	26855
YLR399C	85828
YDL070W	85828
YEL024W	72052
YEL056W	154333
YBL064C	209468
YEL027W	71197
YDR266C	189879
YGR216C	145266
YGL171W	39242
YKL152C	212644
YIL001W	28264
YLL006W	98992
YHR008C	153168
YPR072W	72213
YGR260W	187773	190618	44924	51266	97834	133760	39335	137582	157655
YOR306C	158803	203584
YOL119C	158803	203584
YJL010C	33582
YOR262W	144862
YJL053W	148482
YKL073W	83628
YOR081C	160437
YKR089C	160437
YGL058W	70788
YML021C	33163
YHR026W	71071
YOR101W	58434
YNL098C	58434
YAR003W	36175
YLR167W	54296
YKL191W	213175
YNL031C	76942
YBR010W	76942
YLR299W	204479	32768
YGL077C	186608
YNR056C	186608
YDR427W	45877
YDL153C	75465
YHR200W	85689
YGR149W	109102
YPL211W	135167
YLR348C	129539
YBR164C	72514
YGR048W	197475
YDR496C	107613
YOL152W	55383
YHR086W	51313
YPL172C	98134
YGL103W	72190
YJR125C	59029
YKL151C	27723
YBR084C-A	211705
YBL027W	211705
YPR058W	72685
YBR104W	72685
YBR291C	212639
YMR223W	216867
YDL236W	71448
YKR084C	25451
YOR312C	51495
YMR242C	51495
YHR158C	104319
YGR238C	104319
YJL187C	114448
YER012W	56567
YKL024C	211943
YDR373W	211774
YKL193C	60080
YDL101C	216120
YOR245C	118400
YDL119C	169352
YHR088W	32566
YDL056W	129526
YMR276W	164107
YBL104C	27436
YDR164C	83796
YNL227C	33651
YEL012W	76860
YPR144C	28238
YCR004C	71957	65308
YDR032C	71957	65308
YNL308C	76071
YDR025W	55564
YBR048W	55564
YDR268W	211434
YFR005C	37991
YHR089C	79163
YNL010W	56876
YNL274C	133438
YER122C	87981
YBR002C	211018
YGR163W	71626
YGR278W	160691
YPL242C	137579
YBR088C	190243
YNL003C	58397
YLL056C	87637
YBL080C	47157
YER157W	191302
YFL005W	58012
YGR282C	55415
YOL064C	27242
YDL006W	98471
YJR006W	155847
YML121W	33086
YLR361C	48558
YNL237W	52675
YMR023C	30220
YCR023C	52220	203702	35658
YLR262C	190637
YDL108W	31950
YDR064W	87337
YNL007C	215466
YML097C	13044
YAL041W	163475
YKL205W	62901
YDR416W	37172
YKL080W	89037
YJR110W	127850
YML020W	161123
YNR030W	34652
YKL190W	39651
YIL043C	203076
YKR051W	89109
YDR272W	59761
YOR040W	59761
YHR080C	203095
YDR326C	203095
YER008C	104310
YML026C	59626
YDR450W	59626
YKR094C	132377
YIL148W	132377
YBR256C	61238
YJR133W	88691
YBR274W	202945
YNL022C	108693
YEL055C	77075
YPL237W	211184
YGL241W	65314
YOR274W	202265
YJR144W	6572
YML014W	29298
YJL068C	49038
YKL013C	185526
YJR024C	142582
YKL059C	72161
YDR376W	98106
YDR204W	152045
YKL196C	51198
YPL227C	187856
YIL120W	190396
YIL121W	190396
YNL065W	190396
YNR029C	166906
YIL128W	158718
YPL111W	72667
YPL247C	3447
YOR094W	26297
YNL090W	85002
YBR214W	97758
YGL056C	97758
YBR035C	31273
YBR155W	140497
YPL045W	60175
YDR346C	56951
YGL038C	152600
YNL202W	163004
YGR141W	215923
YOR039W	184995
YAL060W	163201	148879
YAL061W	163201	148879
YEL034W	70939
YJR047C	70939
YLR084C	167006
YDL226C	210811
YNL221C	89000
YLR191W	156680
YLR143W	31828
YNL141W	39375
YKL149C	124076
YHR148W	28822
YML064C	130727
YBR154C	70882
YAR018C	26823
YPL015C	155490
YDR371W	71852	88380	36992	191284
YGL147C	54650
YNL067W	54650
YKL150W	87623
YLR403W	215154
YDR036C	186446
YBR078W	152188
YDR055W	152188
YGR024C	80470
YMR220W	36927
YDR214W	152950
YBL019W	194837
YKR026C	53594
YLR014C	105751
YNL016W	52503
YIL153W	149951
YEL054C	59293
YDR418W	59293
YMR053C	136754
YKL072W	136754
YKL121W	131815
YMR102C	131815
YIL034C	166885
YHR144C	89372
YCR031C	217123
YJL191W	217123
YJL134W	205133
YKR053C	205133
YKR070W	80049	55403
YDL159W	98666
YOL033W	213977
YOR202W	188914
YFL054C	108013
YDR191W	2219
YNL091W	213332
YMR099C	76411
YMR143W	60541
YDL083C	60541
YEL037C	119289
YPL063W	164811
YER117W	52202
YBL087C	52202
YHR069C	164219
YOL141W	167794
YNR041C	187365
YJL143W	48307
YHR070W	48564
YPR180W	188653
YPL084W	156464
YJL020C	63930
YOR089C	70380
YJL190C	71048
YLR367W	71048
YJR096W	152195
YOR124C	114189
YNL240C	201123
YBL050W	209742
YMR208W	156106
YBR042C	46377	35494
YDR018C	46377	35494
YAR019C	156013	165403
YDR092W	53827
YDR339C	31888
YBR110W	28456
YOR275C	152161
YJL127C	46784
YJR104C	210905
YOR149C	71645
YBR293W	26491
YKR105C	190113	152920	81471	155743
YCL069W	190113	152920	81471	155743
YGR224W	190113	152920	81471	155743
YDR304C	211936
YFL028C	41214
YBR200W	190587
YJL125C	141424
YGR046W	164608
YKL025C	40108
YIL006W	202820
YEL006W	202820
YKL180W	210309
YJL177W	210309
YGL059W	32163
YGR003W	27461
YDR484W	39822
YGR284C	86053
YOR007C	55264
YPR157W	151930
YDR287W	36290
YHR046C	36290
YLR133W	130794
YDR147W	130794
YDR297W	161054
YOR069W	148315
YDR323C	161987
YHR084W	215688
YGR038W	36129
YLR350W	36129
YOL002C	35624
YDR492W	35624
YPR066W	50749
YOR127W	206708
YDR379W	206708
YPR091C	77284
YBL040C	52931
YDR330W	155932
YMR004W	107507
YDL090C	98333
YPL234C	182334
YIL144W	71981
YER114C	87662
YBL085W	87662
YOL092W	63338
YBR147W	63338
YGR234W	211112
YFR021W	58496
YNL223W	191078
YLR045C	214631
YPL069C	54584
YGR220C	41482
YGL019W	148470
YMR210W	43338
YOR130C	149498
YJL029C	34526
YNR035C	70735
YNR007C	119622
YBL020W	140622
YJR073C	62485
YHR168W	164352
YMR088C	27941
YPR086W	159927
YCL064C	212038	36447
YDR400W	62399
YKL172W	135083
YEL023C	127396
YER151C	49312
YIL099W	190373
YDR182W	96630
YIL134W	83540
YML022W	101330
YHL004W	118958
YDR465C	38502
YPL132W	28394
YBL003C	168270
YDR225W	168270
YBL082C	190681
YCR061W	212559
YDR454C	187496
YER019W	189570
YBR056W	160293
YJL126W	185429
YLR026C	202648
YLR459W	32437
YLR121C	131222	21497
YLR120C	131222	21497
YDR144C	131222	21497
YIL015W	131222	21497
YIR039C	131222	21497
YEL021W	40698
YGL124C	11753
YJL002C	63137
YKL067W	154750
YNR064C	120880
YGL001C	27681
YOL151W	149364
YDR541C	149364
YGL157W	149364
YGL039W	149364
YOR096W	26563
YNL096C	26563
YGL224C	64757
YER037W	64757
YDR267C	152288
YLR215C	88305
YMR022W	53660
YLR009W	48616
YIL030C	187077
YER026C	168341
YAL003W	47952
YIL039W	174611
YML012W	65779
YPL123C	168568
YOR251C	210168
YDL052C	187862
YBR191W	88767
YPL079W	88767
YCR010C	50227
YNR002C	50227
YLR405W	83236
YKL056C	60259
YPR082C	36745
YDR324C	26832
YMR171C	109220
YNR034W	210178
YCR073W-A	210178
YDR002W	111801
YMR093W	153617
YBL055C	187572
YNL001W	188369
YMR283C	47442
YMR200W	167560
YGL164C	201760
YPR105C	189617
YGL130W	210703
YJR025C	143139
YOL010W	50976
YKL218C	80537
YPL085W	213939
YGR152C	152766
YMR041C	209817
YGR241C	160224
YHR161C	160224
YMR178W	87770
YDL206W	208547
[truncated: 1,435 more rows]
