# Supplementary material for: Evolutionary Conservation and Diversification of Puf RNA Binding Proteins and Their mRNA Targets
Source: PLoS Biol. 2015 Nov 20;13(11):e1002307. doi: 10.1371/journal.pbio.1002307 (PMC4654594; doi:10.1371/journal.pbio.1002307)
Supplement: S4 Dataset — (ZIP) [file pbio.1002307.s004.zip › S.cerevisiae.fa_M.graminicola.fa.txt]

YHR165C	98177
YNR016C	70199
YDL171C	110982
YLR342W	101655
YGR032W	101655
YHR099W	61343
YPL231W	108403
YKL182W	69244
YLR106C	91809
YKL203C	67795
YJR066W	67795
YNL262W	76789
YJL130C	110798
YKR054C	87640
YGR271W	68519
YLL040C	108516
YDL140C	99873
YGL206C	110138
YER172C	71536
YBR218C	73616
YGL062W	73616
YOR151C	99853
YGL195W	73209
YJR109C	109611
YPL082C	107186
YKL215C	73114
YOR207C	84794
YGR061C	61816
YER166W	71826
YDR093W	71826
YPR010C	73125
YDR135C	74994
YAL026C	99706
YDR127W	65516
YOR326W	19934
YPR184W	74222
YDR406W	50464
YOR153W	50464
YOR328W	50464
YOR133W	55760
YDR385W	55760
YOR341W	94196
YIL125W	99732
YMR109W	40326
YKL129C	40326
YNL014W	108146
YLR249W	108146
YEL031W	101482
YJR137C	110909
YNL132W	72396
YKL210W	95557
YBL076C	32217
YNL088W	98287
YDL126C	55128
YDL145C	59890
YJL050W	111559
YDR170C	76357
YER070W	101786
YIL066C	101786
YGR218W	111551
YBR084W	52059
YGR204W	52059
YLL048C	74996
YHL035C	74996
YOR335C	100210
YDL102W	35747
YBR023C	100232
YLR304C	106055
YMR196W	71789
YER171W	43883
YBL022C	86264
YPL160W	98585
YDR457W	98370
YGR094W	100193
YOR116C	83445
YER125W	77175
YOR304W	98268
YOR291W	46026
YPR160W	101387
YMR186W	99959
YPL240C	99959
YPL217C	101428
YBR115C	99148
YOR290C	74992
YMR189W	69333
YFR031C	58445
YLR398C	99415
YOL021C	67423
YAL005C	105895
YLL024C	105895
YER103W	105895
YBL075C	105895
YPL167C	77946
YPL226W	71784
YDR038C	100176	84460
YDR039C	100176	84460
YDR040C	100176	84460
YLR086W	49733
YER164W	67576
YKL148C	53658
YJL045W	53658
YGL150C	87035
YIL048W	76171
YBL023C	94100
YHR186C	77882
YNL102W	99627
YLR069C	71756
YLR305C	86708
YJL200C	88201
YCR057C	100894
YMR288W	59333
YFR019W	41102
YKL157W	73926
YHR047C	73926
YGL022W	98525
YMR229C	99211
YOR330C	68179
YNL123W	44078
YGR281W	94297	69070
YGL009C	109538
YJR045C	104628
YEL030W	104628
YNL209W	72449
YDL229W	72449
YJL034W	83835
YPR019W	43403
YIL129C	47107
YGL201C	47838
YLR272C	44387
YER091C	106395
YAL035W	55505
YDR258C	66729
YDR238C	67108
YDR097C	98500
YLR410W	37885
YBL105C	87605
YFR015C	74660
YLR258W	74660
YKL104C	110076
YKR001C	61736
YGL137W	109501
YER036C	61825
YPL006W	109186
YPL086C	61567
YGL156W	109520
YLR153C	107618
YDR291W	40769
YIL143C	110466
YEL011W	68779
YBL004W	43197
YLL001W	107730
YML059C	84945
YPR074C	102318
YBR117C	102318
YGL167C	100515
YBR202W	74015
YMR162C	9953
YLR087C	68855
YFR009W	67008
YGL120C	75505
YMR120C	86784
YLR028C	86784
YER069W	104147
YCR011C	65859
YGL008C	59052
YPL036W	59052
YLR274W	46995
YBR127C	71411
YGR217W	32076
YML035C	53684
YPR080W	92705
YBR118W	92705
YLR259C	75170
YDR129C	72868
YGL163C	43561
YBL099W	102837
YPL012W	98572
YGL207W	64524
YDR001C	65376
YBR001C	65376
YOL090W	72798
YPR181C	64280
YMR108W	84968
YDR293C	107385
YOR270C	69748
YBR196C	59551
YCR017C	77121
YDL215C	73150
YGR240C	99393
YMR205C	99393
YDR234W	68535
YBR038W	100284
YEL032W	48745
YHR074W	74170
YOL006C	100306
YGL006W	35226	49054
YJR035W	10100
YJL005W	86659
YKR031C	65665
YKL165C	100344
YKR009C	72489
YLR384C	101791
YJL014W	70620
YJL074C	69561
YAL023C	108223
YOR321W	108223
YIL142W	74120
YJR016C	99408
YMR128W	69029
YKR097W	100129
YMR089C	10766
YDR212W	110785
YDR091C	31987
YPL093W	72348
YJR121W	103505
YGR124W	77269
YPR145W	77269
YJL012C	73357
YJL111W	63851
YFL037W	102950
YJR064W	99834
YMR290C	65342
YHR183W	109986
YGR256W	109986
YLR189C	20064
YIL109C	86368
YNL049C	86368
YHL016C	70993	37731
YML075C	64888
YLR450W	64888
YBR080C	86671
YER025W	110080
YJR143C	98798
YGR264C	77226
YCL054W	87701
YMR049C	54508
YBR121C	95233
YCL030C	70608
YFL039C	105948
YOL004W	58493
YMR308C	96640
YML085C	76039
YML124C	76039
YPL110C	110829
YKL145W	53126
YMR301C	43300
YMR217W	75509
YDR430C	73721
YNL192W	98274
YBL015W	101405
YBR126C	86672
YER043C	107551
YBL039C	69768
YJR103W	69768
YGR116W	89011
YJL033W	101180
YGL026C	102581
YNL106C	74214
YOR109W	74214
YGL238W	35719
YGR270W	99817
YNL287W	51289
YHR027C	62652
YML056C	106783
YLR432W	106783
YHR216W	106783
YLR129W	93412
YBR114W	87289
YNL163C	68874
YOR356W	68390
YDL143W	66188
YNL112W	36977
YLR389C	110531
YLR419W	76076
YLR430W	41426
YLR058C	82700
YLR175W	74715
YDL031W	75563
YBR248C	43769
YDR188W	77111
YDR074W	109721
YDR037W	109091
YNR013C	71423
YMR105C	54663
YKL127W	54663
YNR001C	103124
YCR005C	103124
YNL325C	47228
YDL019C	108367
YAR042W	108367
YHL030W	74131
YKL035W	64960
YAL038W	57630
YOR347C	57630
YLR454W	68159
YDR172W	57670
YPL106C	63336
YBR169C	63336
YBL017C	66199
YJL222W	66199
YIL173W	66199
YNR065C	66199
YDL160C	101609
YNL117W	70677
YIR031C	70677
YNL104C	68243
YOR108W	68243
YER065C	102083
YFL036W	47599
YGL245W	110450
YLR060W	99865
YCR073C	67344
YNR031C	67344
YBR229C	74623
YDL007W	61250
YOR117W	55400
YPL235W	68553
YGR254W	105188
YHR174W	105188
YGL236C	74444
YDL131W	110230
YDL182W	110230
YDR394W	76782
YBR295W	97582
YIL078W	106070
YPL262W	100165
YNL250W	106885
YNR053C	71923
YFL033C	107244
YBR143C	61664
YFR030W	66305
YOR317W	86257
YMR246W	86257
YIL009W	86257
YCL017C	67552
YPR024W	108775
YDL095W	64615
YDL093W	64615
YOR375C	64379
YAL062W	64379
YNL061W	74360
YGL125W	109648
YOR217W	32502
YJL008C	70171
YJR065C	105795
YLR347C	69066
YDR190C	98372
YOR063W	102848
YDL178W	74344
YEL071W	74344
YNL189W	68879
YHR205W	56270
YHR028C	66981
YKL173W	72117
YNL330C	51809
YIL075C	71948
YBR136W	39514
YMR304W	110506
YEL013W	91513
YFL034W	20279
YMR266W	47614	109652
YDL029W	107178
YDR062W	99279
YFL018C	73364
YLR378C	107344
YNL267W	99715
YDL164C	31749
YLR371W	57099
YGR070W	57099
YMR297W	103135
YML057W	100967
YLR433C	100967
YDR502C	59773
YLR180W	59773
YOR211C	20718
YLR113W	76502
YDL084W	104368
YGL048C	99610
YDR334W	71181
YML123C	101590
YDR341C	38162
YHR091C	38162
YHR072W	110629
YPR173C	76672
YLR138W	108173
YER086W	70685
YPL265W	69847
YBR097W	75360
YOR187W	68887
YMR058W	108040
YOR093C	96077
YDR270W	65403
YBR263W	72901
YER133W	65824
YHR020W	87460
YOR014W	105534
YNL241C	100879
YLR032W	84836
YNL243W	50963
YDL066W	98270
YLR174W	98270
YLR197W	77007
YDR023W	61156
YAL048C	71330
YER090W	71795
YER073W	105791
YOR374W	105791
YLR277C	55193
YHR037W	67317
YLL034C	84010
YPL040C	107212
YIL074C	105609
YER081W	105609
YHR019C	109954
YKR039W	86730
YCR093W	90353
YDR456W	95274
YLR386W	73173
YGR100W	20234
YLR303W	68561
YCL057W	59247
YKL010C	83965
YOR204W	100728
YPL119C	100728
YHR042W	75805
YHR170W	75941
YJL154C	98948
YDR060W	10422
YDR232W	105601
YJL129C	61522
YPL270W	70532
YOR310C	106893
YLR355C	102127
YNL161W	102770
YPL207W	11076
YNL247W	74458
YGL190C	67389
YJL141C	67924
YLR359W	103679
YFL055W	48576
YAL036C	107086
YLR083C	73536
YDR107C	73536
YML072C	64956
YGR245C	90616
YOL058W	68510
YMR167W	75629
YPR002W	102306
YGR125W	20359
YJL153C	107427
YML126C	54740
YIR007W	111224
YCR032W	70309
YFR053C	100586
YGL253W	100586
YDR436W	52472
YML016C	52472
YCR072C	73745
YKL209C	109428
YPR006C	83726
YPR112C	85600
YNL238W	10819
YCR012W	102990
YDL168W	54449
YPR159W	48347
YGR143W	48347
YMR015C	55438
YDR109C	69281
YMR300C	100095
YPL023C	75203
YJL155C	107052
YIL166C	42896
YNL045W	41538
YHR039C	71451
YKL029C	45998
YOR168W	76205
YOL057W	66700
YJR010W	111611
YDR283C	75047
YLL029W	110366
YLR240W	70260
YBR006W	66166
YNR050C	110462
YFR044C	65568
YPR088C	75124
YLR234W	71866
YKL211C	65952
YLR429W	56686
YHR018C	101803
YDL195W	66801
YCR053W	75758
YGR019W	36524
YPR111W	93058
YGR092W	93058
YLL008W	99289
YPL009C	43818
YNL059C	67759
YGR200C	55066
YGL078C	73558
YER013W	66686
YMR307W	106219
YAR035W	76506
YDL060W	32817
YER165W	56466
YEL063C	100203
YNL270C	100203
YNL268W	100203
YBR025C	67005
YHR030C	102121
YBR294W	86218
YLR092W	86218
YDL055C	108572
YGL027C	48810
YDR021W	74526
YER110C	99975
YOR259C	100746
YNR055C	43399
YLR117C	98811
YNR008W	73528
YMR129W	76921
YHL007C	85661
YOR128C	73277
YPL203W	99725
YKL166C	99725
YJL164C	99725
YKL060C	68180
YER136W	71522
YKR093W	93933
YLR089C	92510
YDR111C	92510
YPL259C	75112
YPL022W	41772
YAL016W	70921
YFL022C	52041
YNL082W	48403
YML054C	67892
YPR035W	102064
YAL019W	72258
YML010W	71868
YGL099W	74700
YJL026W	110972
YBR296C	42292
YLL031C	69132
YGL084C	50100
YPL189W	50100
YDL047W	75902
YGR210C	98609
YOR303W	56782
YMR006C	107391
YMR008C	107391
YOL011W	107391
YDR477W	98201
YOR378W	74327
YPL008W	86617
YNR067C	70243
YER178W	70215
YGR121C	73144
YPR138C	73144
YKL135C	109857
YPR033C	40027
YMR104C	86313
YKL126W	86313
YPL154C	104895
YOL060C	71233
YBR073W	10632
YFR038W	48377
YBL024W	52269
YJR132W	56278
YDR294C	34547
YNL331C	105844
YDL243C	105844
YCR107W	105844
YJR155W	105844
YJL212C	101572
YLR438W	74043
YBR281C	108985
YCR042C	42345
YBR112C	66803
YHR007C	110231
YOR348C	51380
YPR189W	111215
YGR145W	40901
YHR113W	60951
YNL329C	98537
YGR170W	66175
YBL042C	33139
YIR028W	33139
YBR021W	33139
YAL053W	33019
YOR365C	33019
YOR244W	110775
YAL012W	32139
YBR170C	109593
YOL098C	44761
YIL155C	77377
YPL184C	69454
YGL148W	101785
YDL188C	101229
YDL134C	101229
YGL012W	88424
YER082C	66559
YGR103W	71900
YNL154C	77396
YHR135C	77396
YOR361C	74048
YMR261C	45397
YML100W	45397
YGR173W	45983
YLR241W	45088
YEL022W	75696
YJR031C	75696
YGL055W	80591
YDL240W	66201
YNL321W	70055
YFL004W	107959
YPL019C	107959
YPL147W	106868
YDL174C	65235
YEL036C	75699
YFL025C	76218
YMR224C	75707
YBL011W	56708
YGR244C	56933
YNL277W	69890
YBR132C	68415	102977
YHR194W	73846
YLR163C	70588
YJL087C	67486
YGL040C	77532
YDR141C	96615
YBL030C	65997
YBR085W	65997
YMR056C	65997
YPL204W	101857
YNL142W	35079
YJR040W	47177	20761
YDR122W	33593
YLR096W	33593
YMR216C	84644
YGR088W	85387
YOR196C	111717
YLR276C	92212
YGR287C	32466	108486
YOL157C	32466	108486
YIL172C	32466	108486
YJL221C	32466	108486
YBR299W	32466	108486
YGR292W	32466	108486
YJL216C	32466	108486
YBR166C	108107
YDL190C	77616
YLL011W	73576
YOR206W	70984
YBR198C	101670
YLL028W	66756
YNR047W	62487
YCR091W	62487
YPL109C	68458
YIR006C	74159
YGR252W	40511
YJL060W	109456
YDR536W	45546
YML069W	70653
YDR148C	111309
YIL147C	63909
YER052C	75050
YDR047W	100065
YBR222C	77337
YBL063W	65848	51580
YGL114W	106955
YIL046W	70427
YHL040C	101477
YHL047C	101477
YCL073C	101477
YKR106W	101477
YEL065W	101477
YEL060C	70312
YOR003W	70312
YCR092C	45599
YOR099W	62211
YOR046C	65923
YOR067C	99433
YBR079C	107402
YBR249C	99130
YDR035W	73683
YBR221C	69357
YNL023C	73600
YHR068W	45907
YHR120W	109314
YNL220W	74645
YCL018W	103221
YDL014W	99193
YGL091C	62484
YOR160W	100224
YOL023W	63707
YHR107C	100895
YPR194C	50542
YGL119W	100915
YIL107C	87842
YBL016W	73071
YHR065C	84402
YDR189W	102151
YDR481C	33425
YOR136W	101434
YPR029C	107400
YPL028W	104498
YER047C	88089
YIL094C	85715
YPL175W	90977
YBL007C	66671
YMR250W	70646
YML070W	76425
YLL039C	57170
YNL006W	50614
YOL045W	70713
YAL017W	70713
YMR165C	41117
YLR222C	73714
YLL018C	53676
YOL122C	69657
YHR050W	69657
YDL132W	76524
YKR038C	110412
YOR165W	84779
YBL091C	77395
YPR069C	107360
YHR094C	69117
YDR345C	69117
YHR096C	69117
YDR343C	69117
YDR342C	69117
YHR092C	69117
YLR081W	69117
YJL219W	69117
YOL156W	69117
YJL214W	69117
YMR011W	69117
YFL011W	69117
YNR072W	69117
YEL069C	69117
YDL245C	69117
YJR158W	69117
YBR298C	74261	41082	35119
YGR289C	74261	41082	35119
YJR160C	74261	41082	35119
YDL247W	74261	41082	35119
YHR208W	66888
YJR148W	66888
YCR008W	47042
YGL095C	100940
YKL134C	49589
YGR192C	99044
YJR009C	99044
YJL052W	99044
YKR028W	108818
YJL098W	108818
YMR145C	107974
YDL085W	107974
YJL167W	61786
YBR286W	77799
YFL003C	44908
YIL103W	66970
YKL017C	34379
YHR079C	44796
YNL037C	105053
YOR388C	76530
YBL106C	76950
YPR032W	76950
YLR314C	62823
YGR286C	104260
YNL071W	105957
YIL108W	63549
YLR409C	99387
YMR241W	54914
YKR024C	75420
YIR027C	44026
YOL097C	65482
YLR027C	100271
YER099C	71123
YBL068W	71123
YNL021W	37223
YNR032W	101169
YNL064C	42499
YDR012W	100974
YBR031W	100974
YKL212W	58320
YKL146W	21233
YDL138W	72460	87116
YDL194W	72460	87116
YBR179C	68017
YML042W	101446
YOL094C	76271
YGR274C	32789
YDR075W	75314
YIL018W	74750
YFR031C-A	74750
YDL234C	76044
YNL212W	59611
YBR011C	72064
YOR087W	76604
YEL042W	76083
YHR064C	77678
YPR003C	110933
YOR061W	72031
YOR197W	111338
YBL079W	100330
YER105C	100330
YBR220C	51270
YGL180W	73716
YNR043W	77157
YDR365C	62083
YDR105C	76553
YJL094C	71986
YLR401C	65640
YLR244C	71911
YMR221C	64910	45857
YFR028C	83907
YHR169W	92934
YKL064W	73271
YKR002W	101366
YJL101C	107644
YML008C	70113
YJL109C	68298
YBL008W	67073
YGL094C	93043
YLR134W	40465
YLR044C	40465
YGR087C	40465
YDL080C	40465
YBR160W	71045
YMR278W	86654
YLR354C	69399
YGR043C	69399
YMR131C	99268
YPL151C	66791
YIR002C	41278
YMR309C	108717
YCL004W	45693
YKL113C	100567
YKL181W	110945
YKL188C	98612
YBR142W	41129
YBR237W	33937
YIR034C	60912
YOR241W	98499
YMR083W	101210
YMR303C	101210
YOL086C	101210
YBR145W	101210
YGR231C	73390
YLR253W	77495
YOL030W	102341	51025
YJR130C	87913
YML082W	87913
YDL149W	100550
YKL085W	105971
YJR117W	74210
YBR208C	70525
YDL001W	108833
YPL195W	10502
YPR047W	66469
YDR300C	72515
YHR033W	72515
YAR007C	109907
YCR084C	100978
YLR005W	37615
YGR155W	104476
YJR145C	106489
YHR203C	106489
YHR171W	100434
YHR073W	98235
YER078C	71838
YLR340W	104664
YGR086C	15872
YPL004C	15872
YGR185C	72994
YPL031C	100123
YGL211W	69570
YOR209C	71742
YJL102W	85032
YGL234W	87000
YJR007W	101353
YBR034C	68512
YDL198C	105999
YFR004W	51814
YOL103W	77545
YDR497C	77545
YJL062W	46584
YNL271C	49181
YGR090W	20337
YOL034W	109419
YEL058W	103034
YDL128W	37699
YOR176W	108472
YGR157W	75665
YPL042C	65914
YHL032C	108567	85027
YDL103C	106864
YPL266W	73499
YJR131W	45066
YMR302C	101384
YIL130W	66057
YBR243C	72420
YLR289W	102189
YPL131W	102365
YKL046C	34014	104342
YMR238W	34014	104342
YLR293C	98343
YOR185C	98343
YDR375C	67763
YKL184W	44913
YFL007W	56573
YOR261C	68817
YKL197C	44538
YDR388W	67551
YBR018C	72281
YBR029C	110994
YER093C	99605
YDR353W	104491
YHR106W	104491
YBR041W	66064
YGL194C	32193
YGR211W	101162
YMR062C	100901
YOR267C	75925
YER141W	107389
YBR008C	98719
YDR331W	30209
YDR211W	73474
YOR002W	53203
YPL043W	31414
YCR002C	111575
YMR272C	69093
YBR043C	22912
YLL041C	74146
YPR021C	57639
YJR005W	42849
YMR139W	100881
YDL079C	100881
YER003C	67239
YDR208W	10540
YGR266W	42194	66768
YGR060W	36271
YOR074C	86308
YDR044W	68823
YER005W	101192
YHR077C	63016
YOR001W	76687
YMR121C	102281
YLR029C	102281
YGL115W	68009
YCR028C	46530
YER020W	76503
YHR108W	77089
YDR358W	77089
YJL172W	71524
YOR142W	74730
YBR058C	100423
YFL047W	60505
YDR158W	64704
YGR132C	66025
YOL140W	84117
YJR126C	65087	95621
YER015W	68560
YPR016C	68784
YGR012W	72623
YNL029C	69014
YIL085C	69014
YKR003W	64917
YHR001W	64917
YHR048W	39819
YMR277W	44229
YOR175C	74592
YER053C	70216
YKL140W	108617
YJR001W	74826
YMR116C	57734
YMR231W	101271
YOL145C	95018
YPR103W	109970
YGL003C	98409
YBR020W	70015
YDR009W	70015
YLR195C	109408
YDR099W	102072
YER177W	102072
YGL225W	74783
YOR323C	60015
YMR092C	86648
YPL050C	33485
YJL128C	76249
YLR447C	65322
YMR012W	107205
YPL263C	76974
YGR138C	66489
YPR156C	66489
YDL238C	108426
YML063W	105557
YLR441C	105557
YKR069W	101849
YHR190W	65850
YJL197W	69980
YPR041W	108627
YJL168C	20674
YKL103C	75118
YGR194C	53056
YER049W	108541
YLR248W	64979
YIL160C	39163
YNR033W	99292
YDL147W	77897
YEL020C	100226
YDR243C	60826
YJR139C	103255
YNL288W	67501
YKL081W	55916
YPL048W	55916
YOR222W	34756
YPL134C	34756
YKL022C	46421
YJR068W	100072
YER126C	107239
YOR271C	76112
YDL036C	107981
YOL066C	107981
YDL141W	67807
YBR017C	48728
YLR114C	76495
YNL218W	74087
YGL123W	104360
YOR155C	56200
YDL246C	70997	31918
YJR159W	70997	31918
YLR070C	70997	31918
YKL217W	76200	38280	32600
YGR253C	76460
YEL064C	77474
YJR076C	99758
YNL275W	98828
YNL172W	96834
YGR144W	44262
YHR005C	52873
YLR212C	107760
YOR273C	32960
YFL059W	87018
YNL333W	87018
YMR096W	87018
YCL040W	71733
YDR516C	71733
YFL002C	65330
YLR231C	107825	45707
YGL252C	12465
YNR012W	75274
YGR171C	94266
YLR345W	48593
YBR081C	63665
YGR285C	99631
YHR104W	56833
YPR176C	74097
YNL075W	66663
YPL029W	47262
YNL239W	41275
YML092C	66573
YJR077C	103492	103694
YDL097C	73579
YPL125W	98194
YLR377C	103866
YFR024C-A	71332
YHR016C	71332
YKL027W	69654
YHR003C	69654
YOL016C	109523
YFR014C	109523
YDR338C	75806
YHR098C	73550
YNL083W	101279
YLR004C	39937
YGL131C	42817
YDR372C	104882
YIR008C	44260
YDR120C	69290
YJL208C	103615
YGR188C	100470
YLR056W	74506
YOL049W	74536
YOR065W	60824
YFR002W	70159
YEL052W	42977
YOR157C	101520
YAL021C	63781
YBR055C	72776
YBR087W	85700
YFR048W	71171
YOL038W	74348
YKR048C	105379
YPR026W	69330
YDR452W	54172
YJR072C	98423
YPL268W	66273
YLR383W	49914
YLR157C	73621
YLR158C	73621
YLR160C	73621
YLR155C	73621
YBR003W	73426
YDR292C	71375
YOL061W	71222
YMR146C	65114
YLL045C	103683
YHL033C	103683
YIL091C	11322
YGL144C	36382
YDL109C	36382
YOR141C	67951
YJL080C	57931
YPR097W	32359
YOR346W	100453
YCR024C	49696
YDR301W	100364
YNL178W	42422
YNL191W	108197
YGL202W	100367
YLR186W	49453
YPL104W	109040
YGR175C	108597
YER107C	111499
YGL112C	75105
YDR390C	75543
YOR005C	68344
YOR243C	68643
YER055C	73860
YPL212C	39250
YCR034W	101073
YJL196C	101073
YDR507C	40742
YCL024W	40742
YHR002W	87633
YGL116W	104090
YEL040W	102047
YOL077C	87034
YER061C	39149
YOR090C	50302
YLR075W	73310
YLR196W	109282
YHR188C	89224
YDR448W	12986
YJR095W	56657
YER145C	68319
YDL100C	71192
YGR054W	76608
YLR002C	69939
YLR300W	88889
YOR190W	88889
YKR056W	110811
YMR215W	75460
YOR161C	71484
YGR214W	102197
YLR048W	102197
YNL290W	110326
YDR531W	69324
YPL222W	99340
YMR027W	74372
YLR310C	101362
YNL138W	76018
YCL009C	88242
YLR237W	50149
YOR192C	50149
YOR071C	50149
YPL090C	104155
YBR181C	104155
YIL095W	52902
YNL020C	52902
YGR056W	111322
YLR357W	111322
YAR015W	51218
YJR119C	74352
YLR336C	11098
YFL045C	110081
YIL116W	65750
YJR013W	71994
YPL220W	98880
YGL135W	98880
YMR243C	72682
YOR316C	72682
YGR184C	100492
YGR135W	104004
YLR130C	66160
YKL120W	68931
YNL169C	36264
YDL154W	34912
YEL050C	53366
YBR159W	72043
YJL108C	53455
YMR110C	98253
YOR119C	70324
YCL043C	101587
YDR518W	101587
YLR319C	111498
YPL091W	106278
YPL145C	67718
YOR237W	67718
YKL008C	87833
YHL003C	87833
YER148W	67750
YBR287W	101408
YNL273W	68421
YML080W	48763
YFR006W	59096
YPR125W	100323
YJR049C	66507
YEL041W	66507
YKL004W	109911
YOL062C	61231
YOR231W	71299
YPL140C	71299
YBR247C	37123
YEL051W	101240
YHR111W	86562
YJR033C	109003
YIR004W	100108
YLR229C	99553
YDR332W	48316
YLR172C	93945
YLR103C	109152
YJL100W	75991
YOR022C	100579
YLR362W	71128
YPR110C	109462
YJR051W	72261
YEL047C	72261
YFR037C	76010
YDR245W	107800
YKR076W	95660
YMR251W	95660
YGR154C	95660
YNR019W	44439
YCR048W	44439
YDR226W	55692
YIL003W	75204
YML093W	91439
YCR094W	108228
YNR048W	108228
YOR120W	98587
YDR368W	98587
YBL047C	110980
YBL037W	69248
YMR079W	77102
YKL091C	77102
YJR123W	103339
YKR080W	66908
YDR415C	100250
YFR047C	101664
YOR380W	46743
YFL016C	23946
YKR089C	86046
YOR081C	86046
YBR227C	35402
YGL065C	75289
YDL201W	32730
YLR216C	98275
YJR105W	108301
YER094C	105064
YOR272W	73948
YGL097W	39112
YHR024C	22524
YGR123C	101413
YJL213W	68348
YKL114C	86647
YOR184W	55454
YLR351C	109139
YJL001W	73771
YLR116W	71918
YML102W	71863
YML049C	69118
YPR004C	111108
YMR293C	23705
YCR105W	31826	102276	86225	70497
YMR318C	31826	102276	86225	70497
YDR264C	100346
YOR034C	100346
YJR110W	21242
YGL203C	101708
YOR132W	108464
YIL162W	74191
YJL084C	68358
YKR021W	68358
YJL069C	100444
YHR112C	106762
YMR166C	13719
YOR362C	73729
YHR202W	69205
YPR141C	70402
YER098W	109481
YBL067C	109481
YFR051C	68275
YIL033C	98311
YCR068W	108706
YJL059W	67202
YGL076C	108724
YPL198W	108724
YLR243W	73167
YLR247C	86861
YJR036C	52682
YNL317W	57284
YMR296C	76712	49166
YBL097W	74061
YBR234C	110148
YOR091W	101221
YER119C	69875
YBL089W	69875
YLL019C	68263
YBR192W	77701
YIR023W	109284
YNL280C	109241
YDL192W	102943
YDL137W	102943
YJR078W	52885	75056
YGR055W	45489
YGR255C	93579
YKL174C	68826	101913	85426
YBR046C	75392
YCR009C	74633
YKL045W	71246
YGR267C	46388
YGL011C	102177
YMR076C	20004
YDL155W	30155
YLR210W	30155
YNL207W	87598
YKL213C	57411
YMR237W	54782
YOR299W	54782
YOR386W	32474	77832
YAL025C	101478
YML086C	68116
YLL057C	71416
YAL002W	72130
YPR118W	73955
YPR165W	106397
YNL256W	41254
YDL040C	67635
YOR145C	73841
YIL021W	67037
YPR167C	101851
YNL293W	22578
YOL112W	22578
YPR119W	53364
YGR108W	53364
YFL038C	62864
YGR028W	72668
YFL030W	106396
YBR241C	65916
YGL104C	65916
YHR166C	110529
YDR244W	98722
YPR161C	46259
YBR189W	106533
YPL081W	106533
YBL035C	91224
YDR017C	95859
YER089C	106298
YBL056W	106298
YDR142C	73544
YER021W	73064
YHR011W	34973
YER102W	67117
YBL072C	67117
YPL057C	74362
YBR161W	74362
YKR018C	98910
YJL082W	98910
YLR203C	69123
YBR094W	37793
YEL046C	66750
YHR114W	102352
YGL083W	10745
YJL053W	67314
YJL088W	77366
YJL112W	75752
YKR036C	75752
YBR074W	66060
YBR162C	109621
YPR137W	110058
YHR132C	69894
YPL209C	72053
YHR066W	35447
YDR312W	35447
YNL313C	111035
YHL036W	47254
YOL033W	68164
YJL091C	41120
YDL056W	65949
YBL033C	31520
YFR010W	65843
YPL214C	69865
YOR181W	100083
YCL038C	76723	49768
YIL105C	63693
YNL047C	63693
YER168C	110849
YDL167C	101108
YLR206W	69716
YDL161W	69716
YDL117W	46919
YNL011C	13866
YBL104C	83759
YMR023C	48437
YDR335W	76772
YKL221W	67327	39370
YKL139W	74961
YNL219C	43945
YOR202W	46922
YIL083C	88465
YMR001C	42170
YBL064C	98385	71387
YKL068W	108776
YMR047C	108776
YBR061C	109098
YBL084C	21049
YML074C	72961
YLR449W	72961
YDL153C	83972
YHR070W	35337
YJL092W	71932
YPL122C	69317
YDR392W	43318
YDL148C	100069
YHR206W	109990
YCR047C	110071
YLR148W	110385
YNR006W	57915
YML004C	102499
YPL088W	84059
YAL067C	76149	42895	37790
YGR065C	76149	42895	37790
YNL257C	98644
YHR155W	98644
YPR201W	83424	88520
YDL205C	68361
YGR083C	55269
YAL042W	72288
YIL121W	100273	84494
YIL120W	100273	84494
YNL065W	100273	84494
YER060W-A	98150
YER056C	98150
YER060W	98150
YGR189C	109870
YHR128W	110613
YKR017C	73475
YPR108W	107306
YJL115W	50079
YNL274C	83867	108615
YPR011C	100510
YKR081C	67666
YNL279W	21413
YPL260W	101775
YPL117C	62428
YPR175W	86683
YBR082C	100608
YDR059C	100608
YLR209C	61450
YLR017W	65810
YIL022W	98817
YGR260W	100283
YJL036W	100205
YDR242W	71143	51638	100958	70271	45386	74561
YIL067C	74920
YJL207C	96289
YDR280W	108491
YDR049W	70436
YDR364C	71753
YHL010C	99680
YPL218W	78786
YGL169W	43124
YMR247C	43167
YPR031W	40869
YKL001C	89975
YDR069C	85668
YER144C	85668
YPR058W	77079
YBR104W	77079
YCR098C	35932
YNL201C	38597
YNR015W	41619
YOL055C	67878
YPL258C	67878
YPR121W	67878
YKL039W	108281
YHL017W	108281
YOR306C	23438
YOL119C	23438
YDR297W	99123
YMR235C	66253
YPL030W	29864
YDR523C	100794	74796
YGR085C	105216
YPR102C	105216
YJL133W	63807
YKR052C	63807
YNL278W	12724
YLR187W	12724
YBR133C	75506
YJR098C	90544
YPL133C	77753
YGR233C	77447
YGL077C	47131
YNR056C	47131
YOR033C	63697
YDR263C	63697
YMR100W	68176
YDR019C	84158
YER156C	106268
YML065W	31277
YLR442C	31277
YDR050C	55968
YOR100C	72966
YML001W	99493
YLR260W	66426
YOR171C	66426
YMR214W	100391
YPR135W	96135
YPL172C	65527
YNR030W	109480
YBL041W	105119
YGL171W	65543
YER087W	33206
YPL152W	65863
YGR010W	66280
YLR328W	66280
YGR261C	48067
YKL002W	35593
YER162C	57932
YJR006W	45479
YBR039W	80934
YGR207C	69965
YGR216C	76905
YPL097W	22156
YPR178W	31393
YIL123W	66023
YKR042W	66023
YNL066W	66023
YJL116C	66023
YIL133C	102406
YNL069C	102406
YIL020C	46396
YML110C	71344
YIL118W	64768
YLR380W	88113
YNL130C	111641
YHR123W	111641
YPR132W	101782
YGR118W	101782
YKL179C	11203
YNL141W	90679
YHL002W	40642
YOR212W	68892
YJL204C	45396
YMR203W	111073
YLR166C	66246
YOR006C	77085
YPL171C	66463	36663	101499	68707
YHR179W	66463	36663	101499	68707
YJR070C	62164
YPL211W	56835
YEL024W	75376
YMR226C	87434
YHR009C	24728
YDL236W	65833
YLR088W	49312
YNL048W	111451
YAL061W	98802	85097	71679
YAL060W	98802	85097	71679
YEL056W	110427
YMR314W	55479
YHR008C	69430
YDR427W	76790
YML021C	76703
YER031C	28304
YGL210W	28304
YFL001W	89199
YOR334W	22400
YIL043C	69942
YLL006W	61558
YBL098W	71908
YHR200W	53825
YNL121C	65354
YHR117W	65354
YOL068C	98741
YDL042C	98741
YBR164C	98945
YDR268W	74955
YOR274W	35500
YNL003C	47221
YKL191W	40213
YNL007C	101103
YNL297C	67581
YNL098C	75299
YOR101W	75299
YOR312C	34437
YMR242C	34437
YDL017W	109945
YFR050C	74168
YDR324C	98483
YGL058W	65747
YKL152C	88000
YNL031C	104812
YBR010W	104812
YBR028C	84417
YHR142W	68916
YDR104C	48516
YKR084C	99982
YBR084C-A	104898
YBL027W	104898
YGL205W	50735	40497
YHR088W	110502
YLR167W	104912
YOR262W	62258
YML121W	101067
YEL027W	54447
YGR282C	107711
YBR274W	64195
YKL172W	99446
YDL101C	74088
YHR086W	65137
YKL080W	67138
YJL010C	111327
YDR025W	80478
YBR048W	80478
YHR026W	101277
YGR048W	74587
YDR080W	101554
YNL231C	108350
YNL264C	108350
YKL150W	70871
YJL187C	59920
YNL022C	107930
YNL010W	75334
YOR154W	29926
YKL151C	98664
YKL193C	99443
YJR002W	50480
YNL227C	13471
YCR004C	104294
YDR032C	104294
YBR214W	23199
YGL056C	23199
YDR164C	110650
YGR187C	25746
YDR373W	73048
YKL073W	68653
YKR079C	55565
YJR125C	64949
YJL121C	66977
YLR348C	83894
YLR191W	72443
YML014W	36443
YDL119C	84343
YLR299W	45394
YDR064W	80995
YDR287W	38706
YHR046C	38706
YGL103W	81123
YPL227C	56633
YJR144W	67812
YML026C	55708
YDR450W	55708
YLR020C	66265
YLL012W	66265
YDL006W	68012
YLR262C	101238
YGR149W	58046
YDL058W	34213
YKR051W	76222
YDR496C	98854
YPL247C	71139
YGL019W	25899
YNL202W	69507
YCR023C	52282	84671	83303
YBR037C	77698
YBR024W	77698
YOR127W	76373
YDR379W	76373
YGR162W	70061
YGL049C	70061
YFL005W	99145
YKL190W	68731
YER012W	44624
YOR245C	24521
YOL064C	65799
YJR075W	70208
YHR089C	76618
YBL080C	109902
YAR003W	99872
YBR088C	100061
YDR376W	76370
YIL153W	14483
YLR361C	66394
YMR223W	50123
YCR026C	66711
YEL016C	66711
YNL090W	90522
YGL143C	98231
YDL226C	69951
YPL183C	92578
YJL068C	107202
YKL205W	66364
YPL237W	65614
YKL013C	71957
YER122C	71479
YIL001W	71444
YDR214W	70000
YBR291C	101589
YER157W	50069
YOR039W	67079
YNR041C	77528
YHR144C	72878
YNL016W	35430
YDR204W	50997
YOL152W	70729
YOR089C	66333
YJR024C	71621
YPL015C	100618
YJR096W	64098
YML064C	55813
YNL237W	46243
YPR105C	93631
YNL308C	85924
YBR110W	72947
YJR133W	55345
YLR403W	98356
YOR124C	76625
YML018C	39484
YDR438W	39484
YDR416W	110783
YMR220W	75847
YJL143W	71005
YPL242C	34487
YNL221C	100162
YBR200W	71474
YHR148W	73498
YJL020C	100058
YIL038C	98298
YNL240C	66934
YOR094W	31461
YBR256C	84472
YEL055C	43752
YPR060C	75755
YGR278W	53015
YBR155W	72790
YDR191W	54552
YNL223W	49421
YDR272W	99122
YOR040W	99122
YEL054C	105843
YDR418W	105843
YKL072W	109027
YMR053C	109027
YGL147C	102881
YNL067W	102881
YBL082C	48084
YKL196C	67881
YEL012W	70925
YLR330W	70672
YHR168W	22915
YDR182W	109697
YER026C	111248
YDR371W	101579	100854	49750	86391
YCR031C	99159
YJL191W	99159
YKL180W	103329
YJL177W	103329
YER117W	102005
YBL087C	102005
YEL021W	68326
YDL108W	45390
YPL045W	68201
YNL181W	75734
YOR275C	77508
YBR042C	72903	74465
YDR018C	72903	74465
YFL028C	99061
YDR339C	60481
YDL159W	52389
YJL125C	86952
YLR143W	73868
YJR104C	103593
YML130C	86118
YPL084W	72303
YMR143W	67867
YDL083C	67867
YGL241W	47930
YMR210W	68570
YDR484W	76401
YDR092W	58719
YJL190C	103449
YLR367W	103449
YGR038W	71190
YLR350W	71190
YOL092W	46378
YBR147W	46378
YPL069C	33174	34236
YBL040C	103370
YER152C	68091
YOR322C	22969
YIL034C	40276
YIL006W	101727
YEL006W	101727
YGL216W	99262
YDR346C	75690
YFR005C	110099
YPL063W	32367
YPR048W	69954
YNR029C	104583
YKR070W	99007	66524
YLR133W	37582
YDR147W	37582
YMR102C	36495
YKL121W	36495
YOL002C	67921
YDR492W	67921
YEL034W	76399
YJR047C	76399
YEL037C	103502
YBR035C	45640
YER140W	71056
YGR024C	70961
YJL029C	72131
YLR055C	70482
YGL059W	110505
YOL141W	110727
YER151C	77923
YMR099C	71048
YJL093C	51359
YKL059C	100507
YDR267C	111432
YCL064C	30146	53956
YGR003W	73531
YAL003W	66728
YPR180W	74650
YOR069W	109172
YGL142C	88246
YJL127C	76870
YPR086W	103549
YPR066W	86279
YKR105C	110044	67515	34954	92187
YCL069W	110044	67515	34954	92187
YGR224W	110044	67515	34954	92187
YPR198W	110044	67515	34954	92187
YOL120C	104916
YNL301C	104916
YBR154C	43980
YBL050W	53507
YHR069C	32207
YMR208W	73816
YPL123C	49350
YBL020W	73547
YFR021W	75475
YKL149C	62271
YKR026C	110869
YIL134W	74485
YPR055W	74541
YGR284C	67588
YMR177W	71244
YPL224C	71244
YKL025C	37506
YLR405W	37404
YBR261C	98635
YBR187W	12608
YNL137C	110991
YMR253C	30105
YPL264C	30105
YER019W	100575
YGL136C	73148
YBL055C	96997
YML097C	54540
YDR155C	44978
YML078W	44978
YPL249C	83899
YMR192W	83899
YDL156W	100589
YDR465C	100619
YMR283C	74367
YLR215C	110944
YMR088C	66582
YPL244C	66129
YCR077C	101160
YKL056C	69026
YLR309C	108094
YLR026C	101897
YML022W	64873
YJR073C	66684
YDR454C	50786
YPL132W	67205
YNR035C	72463
YBR191W	106548
YPL079W	106548
YBL003C	106181
YDR225W	106181
YKL067W	95071
YDR330W	110147
YIL144W	84991
YNL001W	106782
YGR257C	77145
YJR124C	76808
YLR084C	10126
YPR022C	10443
YKL034W	67987
YPL188W	74468
YDR487C	103868
YGR047C	96617
YGR220C	77496
YOR096W	104028
YNL096C	104028
YCR010C	104351
YNR002C	104351
YBR078W	77324
YDR055W	77324
YMR022W	74909
YOR296W	109009
YIL030C	69592
YBL061C	71704
YER096W	71704
YDR002W	68026
YJR142W	87525
YFL009W	70210	85141
YMR004W	99206
YLR420W	102184
YGL130W	70544
YMR137C	54222
YLR459W	71895
YIL128W	66670
YIL099W	42503
YMR260C	58554
YAR018C	41334
YDR460W	25437
YMR125W	110344
YKR035W-A	69303
YLR009W	28602
YDR098C	98928
YER174C	98928
YDR224C	106182
YBL002W	106182
YER008C	85776
YPR082C	47771
YIL039W	12526
YMR171C	24351
YHL004W	63449
YOR007C	25855
YNR007C	99699
YGL001C	67122	32274
YGL233W	74412
YMR178W	75295
YDL206W	20472
YMR020W	110027
YPL078C	102469
YPL169C	42271
YLL051C	89870	65806
YOR381W	89870	65806
YKL220C	89870	65806
YNR060W	89870	65806
YOR384W	89870	65806
YJL039C	68349
YIL145C	75418
YKR068C	70969
YOR164C	74836
YIL068C	65888
YJL126W	31712
YMR093W	65574
YKR104W	33784
YKL069W	54489
YNL162W	73399
YHR141C	73399
YDL210W	43763
YBL019W	88442
YMR305C	82536
YGR279C	82536
YGL028C	82536
YNL299W	39612
YOL115W	39612
YDR117C	84691
YGR246C	37171
YJR008W	70695
YML096W	98919
YLR045C	108665
YOR130C	107492
YMR200W	72169
YOL010W	41865
YDR541C	35581
YGL039W	35581
YGL157W	35581
YOL151W	35581
YJL134W	62752
YKR053C	62752
YGL224C	111064
YER037W	111064
YBR176W	41284
YDR323C	48386
YLR023C	100730
YKL207W	102814
[truncated: 1,336 more rows]
[truncated: 18 more columns]
