# Supplementary material for: Evolutionary Conservation and Diversification of Puf RNA Binding Proteins and Their mRNA Targets
Source: PLoS Biol. 2015 Nov 20;13(11):e1002307. doi: 10.1371/journal.pbio.1002307 (PMC4654594; doi:10.1371/journal.pbio.1002307)
Supplement: S4 Dataset — (ZIP) [file pbio.1002307.s004.zip › S.cerevisiae.fa_M.gypseum.fa.txt]

YHR165C	MGYG_06078T0
YJL130C	MGYG_00119T0
YNR016C	MGYG_02155T0
YLR106C	MGYG_02446T0
YDL171C	MGYG_06381T0
YHR099W	MGYG_03926T0
YGR032W	MGYG_00402T0
YLR342W	MGYG_00402T0
YPL231W	MGYG_08527T0
YKL182W	MGYG_08528T0
YKL203C	MGYG_00791T0
YJR066W	MGYG_00791T0
YNL262W	MGYG_00568T0
YKR054C	MGYG_06217T0
YDL140C	MGYG_01527T0
YLL040C	MGYG_06775T0
YGR271W	MGYG_08437T0
YGL206C	MGYG_04658T0
YER172C	MGYG_05104T0
YOR151C	MGYG_09151T0
YBR218C	MGYG_04657T0
YGL062W	MGYG_04657T0
YKL215C	MGYG_00821T0
YPL082C	MGYG_01035T0
YOR207C	MGYG_03788T0
YJR109C	MGYG_05047T0
YGL195W	MGYG_00856T0
YOR116C	MGYG_01766T0
YOR153W	MGYG_05292T0
YDR406W	MGYG_05292T0
YOR328W	MGYG_05292T0
YAL026C	MGYG_02136T0
YBL076C	MGYG_08020T0
YPR010C	MGYG_08753T0
YDR127W	MGYG_08023T0
YGR061C	MGYG_04472T0
YDR135C	MGYG_03506T0
YPR184W	MGYG_02596T0
YGL008C	MGYG_03783T0
YPL036W	MGYG_03783T0
YOR326W	MGYG_04132T0
YOR341W	MGYG_01608T0
YER166W	MGYG_01362T0
YDR093W	MGYG_01362T0
YOR133W	MGYG_03104T0
YDR385W	MGYG_03104T0
YIL125W	MGYG_06773T0
YBR115C	MGYG_06871T0
YJR137C	MGYG_04861T0
YNL132W	MGYG_06040T0
YMR109W	MGYG_08357T0
YKL129C	MGYG_08357T0
YLR249W	MGYG_02546T0
YNL014W	MGYG_02546T0
YER070W	MGYG_01853T0
YIL066C	MGYG_01853T0
YEL031W	MGYG_00683T0
YDL145C	MGYG_05865T0
YNL088W	MGYG_03483T0
YJL050W	MGYG_01753T0
YKL210W	MGYG_05401T0
YDL126C	MGYG_07723T0
YLL048C	MGYG_03982T0
YHL035C	MGYG_03982T0
YBR084W	MGYG_05935T0
YGR204W	MGYG_05935T0
YDR170C	MGYG_02534T0
YOR335C	MGYG_04995T0
YGR094W	MGYG_05020T0
YLR304C	MGYG_00456T0
YBR023C	MGYG_08329T0
YBL022C	MGYG_07557T0
YGR218W	MGYG_01955T0
YDL102W	MGYG_07787T0
YIL048W	MGYG_00287T0
YPL160W	MGYG_00419T0
YER171W	MGYG_01607T0
YOR304W	MGYG_00952T0
YHR186C	MGYG_00515T0
YFR031C	MGYG_03020T0
YPL217C	MGYG_03109T0
YDR457W	MGYG_06877T0
YGL120C	MGYG_03311T0
YER125W	MGYG_08645T0
YIL126W	MGYG_03681T0
YMR186W	MGYG_02882T0
YPL240C	MGYG_02882T0
YPL226W	MGYG_00257T0
YIL129C	MGYG_04888T0
YOR291W	MGYG_04134T0
YPR160W	MGYG_03562T0
YMR162C	MGYG_06247T0
YLR398C	MGYG_08161T0
YAL005C	MGYG_06375T0
YLL024C	MGYG_06375T0
YER103W	MGYG_06375T0
YBL075C	MGYG_06375T0
YGL173C	MGYG_04190T0
YER013W	MGYG_03171T0
YMR189W	MGYG_08491T0
YPL167C	MGYG_05506T0
YLR305C	MGYG_04805T0
YNL102W	MGYG_08157T0
YGL150C	MGYG_03699T0
YDR038C	MGYG_07172T0	MGYG_06822T0
YDR039C	MGYG_07172T0	MGYG_06822T0
YDR040C	MGYG_07172T0	MGYG_06822T0
YBL004W	MGYG_08760T0
YLR086W	MGYG_05743T0
YMR080C	MGYG_04409T0
YKL148C	MGYG_05183T0
YJL045W	MGYG_05183T0
YCR057C	MGYG_04186T0
YMR288W	MGYG_06150T0
YFR019W	MGYG_07459T0
YAL035W	MGYG_03082T0
YMR229C	MGYG_05436T0
YJL200C	MGYG_01515T0
YOR330C	MGYG_07631T0
YNL163C	MGYG_07675T0
YOL021C	MGYG_08602T0
YIL143C	MGYG_04200T0
YGL009C	MGYG_02937T0
YBL023C	MGYG_01501T0
YPR019W	MGYG_02019T0
YNL123W	MGYG_03485T0
YGL022W	MGYG_05086T0
YER091C	MGYG_01721T0
YJL034W	MGYG_07975T0
YDR097C	MGYG_02823T0
YLR069C	MGYG_02835T0
YER069W	MGYG_00240T0
YJR045C	MGYG_08158T0
YEL030W	MGYG_08158T0
YDR091C	MGYG_03417T0
YER164W	MGYG_03416T0
YLR410W	MGYG_08530T0
YML059C	MGYG_08461T0
YNL209W	MGYG_04985T0
YDL229W	MGYG_04985T0
YDR238C	MGYG_04520T0
YPL006W	MGYG_07855T0
YGL026C	MGYG_02312T0
YGL167C	MGYG_02006T0
YDR334W	MGYG_05917T0
YKR031C	MGYG_05643T0
YFR015C	MGYG_04277T0
YLR258W	MGYG_04277T0
YDR258C	MGYG_04536T0
YER036C	MGYG_03639T0
YPL086C	MGYG_03708T0
YGL201C	MGYG_03197T0
YKL157W	MGYG_02677T0
YHR047C	MGYG_02677T0
YEL011W	MGYG_03797T0
YGR281W	MGYG_03033T0
YHR023W	MGYG_04469T0
YLR153C	MGYG_06855T0
YFR009W	MGYG_01894T0
YGL156W	MGYG_06609T0
YOL075C	MGYG_00579T0
YPR074C	MGYG_00171T0
YBR117C	MGYG_00171T0
YHR074W	MGYG_01122T0
YLL001W	MGYG_05166T0
YBR235W	MGYG_04651T0
YGL137W	MGYG_02943T0
YKR001C	MGYG_04287T0
YDR129C	MGYG_00820T0
YMR128W	MGYG_00322T0
YLR274W	MGYG_03917T0
YDR001C	MGYG_00962T0
YBR001C	MGYG_00962T0
YLL026W	MGYG_07027T0
YGR240C	MGYG_08471T0
YBR202W	MGYG_05353T0
YKR009C	MGYG_08277T0
YCR017C	MGYG_00594T0
YMR108W	MGYG_01217T0
YLR259C	MGYG_03794T0
YBR127C	MGYG_02310T0
YBL105C	MGYG_06199T0
YML035C	MGYG_05013T0
YMR120C	MGYG_01654T0
YLR028C	MGYG_01654T0
YGR217W	MGYG_04529T0
YBR196C	MGYG_08087T0
YJL074C	MGYG_02405T0
YOL090W	MGYG_00604T0
YGL207W	MGYG_06327T0
YOR270C	MGYG_06828T0
YPR080W	MGYG_00994T0
YBR118W	MGYG_00994T0
YIL078W	MGYG_00490T0
YLR272C	MGYG_05811T0
YGL163C	MGYG_00459T0
YBR121C	MGYG_03863T0
YBL099W	MGYG_05144T0
YDR234W	MGYG_06441T0
YOR048C	MGYG_08022T0
YGL006W	MGYG_04503T0	MGYG_01006T0
YGL234W	MGYG_06514T0
YOL006C	MGYG_06037T0
YDR291W	MGYG_08292T0
YPR181C	MGYG_06028T0
YCL054W	MGYG_06183T0
YJR035W	MGYG_08151T0
YLR129W	MGYG_02866T0
YJL005W	MGYG_07987T0
YJL014W	MGYG_08060T0
YAL023C	MGYG_06335T0
YOR321W	MGYG_06335T0
YLR384C	MGYG_01751T0
YPL093W	MGYG_02930T0
YPL012W	MGYG_02494T0
YMR089C	MGYG_00494T0
YFL008W	MGYG_06616T0
YKR097W	MGYG_01487T0
YJR064W	MGYG_01453T0
YGR124W	MGYG_01862T0
YPR145W	MGYG_01862T0
YBL039C	MGYG_06080T0
YJR103W	MGYG_06080T0
YDR037W	MGYG_01440T0
YMR217W	MGYG_00092T0
YBR038W	MGYG_08253T0
YEL032W	MGYG_03088T0
YBR080C	MGYG_00899T0
YPL110C	MGYG_03309T0
YJR016C	MGYG_02559T0
YLR087C	MGYG_03103T0
YJR121W	MGYG_03798T0
YFL036W	MGYG_05376T0
YGR116W	MGYG_05634T0
YIL142W	MGYG_06533T0
YKL165C	MGYG_08273T0
YCL030C	MGYG_01538T0
YMR049C	MGYG_08665T0
YER025W	MGYG_04682T0
YDR212W	MGYG_05434T0
YDR283C	MGYG_03737T0
YLR289W	MGYG_02581T0
YKR086W	MGYG_06114T0
YER043C	MGYG_06671T0
YHR183W	MGYG_08776T0
YGR256W	MGYG_08776T0
YJL033W	MGYG_04897T0
YDL143W	MGYG_05185T0
YFL037W	MGYG_04492T0
YDL215C	MGYG_08189T0
YNL192W	MGYG_05688T0
YIL109C	MGYG_00384T0
YNL049C	MGYG_00384T0
YJL111W	MGYG_01508T0
YGR270W	MGYG_04917T0
YMR290C	MGYG_05806T0
YGL238W	MGYG_00315T0
YGR264C	MGYG_01967T0
YMR301C	MGYG_00393T0
YLR389C	MGYG_04060T0
YLR419W	MGYG_03428T0
YMR308C	MGYG_01514T0
YAR042W	MGYG_09101T0
YDL019C	MGYG_09101T0
YFL039C	MGYG_06512T0
YKL145W	MGYG_05184T0
YLR382C	MGYG_06484T0
YJR143C	MGYG_05082T0
YIL075C	MGYG_08420T0
YJL012C	MGYG_02018T0
YDR293C	MGYG_04539T0
YBR114W	MGYG_04856T0
YLR058C	MGYG_00558T0
YML075C	MGYG_02768T0
YLR450W	MGYG_02768T0
YOR109W	MGYG_04800T0
YNL106C	MGYG_04800T0
YHR027C	MGYG_03328T0
YMR105C	MGYG_01174T0
YKL127W	MGYG_01174T0
YNL321W	MGYG_08564T0
YLR430W	MGYG_01361T0
YOR356W	MGYG_01237T0
YML056C	MGYG_02759T0
YLR432W	MGYG_02759T0
YHR216W	MGYG_02759T0
YLR175W	MGYG_04116T0
YNL112W	MGYG_08025T0
YBR126C	MGYG_00454T0
YDR074W	MGYG_05670T0
YHL030W	MGYG_04747T0
YOR204W	MGYG_04661T0
YPL119C	MGYG_04661T0
YBR229C	MGYG_04231T0
YIR031C	MGYG_00250T0
YNL117W	MGYG_00250T0
YDL031W	MGYG_04893T0
YPL235W	MGYG_03836T0
YDR430C	MGYG_04638T0
YGL245W	MGYG_01155T0	MGYG_05330T0
YDR188W	MGYG_00572T0
YNL250W	MGYG_01688T0
YNR001C	MGYG_03778T0
YCR005C	MGYG_03778T0
YNR031C	MGYG_04490T0
YCR073C	MGYG_04490T0
YOR211C	MGYG_03343T0
YDL160C	MGYG_05817T0
YNL325C	MGYG_07780T0
YLL034C	MGYG_08664T0
YBR248C	MGYG_08954T0
YNL287W	MGYG_00506T0
YNR013C	MGYG_02953T0
YNL330C	MGYG_02739T0
YNL104C	MGYG_06993T0
YOR108W	MGYG_06993T0
YDR190C	MGYG_06882T0
YOR168W	MGYG_07044T0
YKL035W	MGYG_02784T0
YGR254W	MGYG_04708T0
YHR174W	MGYG_04708T0
YBR295W	MGYG_06655T0
YKL104C	MGYG_04778T0
YDL007W	MGYG_03643T0
YDL131W	MGYG_06934T0
YDL182W	MGYG_06934T0
YPL106C	MGYG_01790T0
YBR169C	MGYG_01790T0
YBR097W	MGYG_04905T0
YLR060W	MGYG_01065T0
YHR020W	MGYG_05433T0
YBL017C	MGYG_05206T0
YJL222W	MGYG_05206T0
YIL173W	MGYG_05206T0
YNR065C	MGYG_05206T0
YDR341C	MGYG_02409T0
YHR091C	MGYG_02409T0
YER065C	MGYG_00963T0
YOR217W	MGYG_02357T0
YEL013W	MGYG_07672T0
YLR371W	MGYG_04451T0
YGR070W	MGYG_04451T0
YPL262W	MGYG_01403T0
YJL008C	MGYG_06432T0
YDL095W	MGYG_05552T0
YDL093W	MGYG_05552T0
YDR062W	MGYG_06234T0
YNR053C	MGYG_02697T0
YKL209C	MGYG_08362T0
YML085C	MGYG_04348T0
YML124C	MGYG_04348T0
YBR143C	MGYG_04121T0
YOR117W	MGYG_01256T0
YNL271C	MGYG_06489T0
YCL017C	MGYG_00716T0
YNL189W	MGYG_03424T0
YGR125W	MGYG_04611T0
YLR240W	MGYG_04465T0
YDR394W	MGYG_02616T0
YDL029W	MGYG_03534T0
YER090W	MGYG_00424T0
YPL040C	MGYG_09157T0
YHR164C	MGYG_06698T0
YMR304W	MGYG_04207T0
YDR172W	MGYG_01427T0
YGL125W	MGYG_02935T0
YHR028C	MGYG_05182T0
YOL004W	MGYG_08323T0
YFL034W	MGYG_06118T0
YDL084W	MGYG_00224T0
YDR270W	MGYG_01683T0
YOR063W	MGYG_02500T0
YOR375C	MGYG_01849T0
YAL062W	MGYG_01849T0
YCR093W	MGYG_01225T0
YOR317W	MGYG_08104T0
YMR246W	MGYG_08104T0
YIL009W	MGYG_08104T0
YHR037W	MGYG_04493T0	MGYG_00030T0
YJR065C	MGYG_03283T0
YPL265W	MGYG_04023T0
YFL033C	MGYG_05247T0
YNL061W	MGYG_04112T0
YLR188W	MGYG_06266T0
YHR170W	MGYG_07770T0
YPL207W	MGYG_00032T0
YDL066W	MGYG_05934T0
YLR174W	MGYG_05934T0
YIL074C	MGYG_04141T0
YER081W	MGYG_04141T0
YLR197W	MGYG_00571T0
YCR072C	MGYG_06549T0
YOR014W	MGYG_03925T0
YLR454W	MGYG_07806T0
YLR355C	MGYG_06562T0
YDL164C	MGYG_02190T0
YAL048C	MGYG_01476T0
YBR136W	MGYG_08547T0
YFL018C	MGYG_05735T0
YCL057W	MGYG_07571T0
YPR024W	MGYG_06780T0
YAL038W	MGYG_07465T0
YOR347C	MGYG_07465T0
YNL241C	MGYG_01976T0
YHR205W	MGYG_01253T0
YJL154C	MGYG_01212T0
YLR433C	MGYG_04012T0
YML057W	MGYG_04012T0
YHR019C	MGYG_03146T0
YKR039W	MGYG_07199T0	MGYG_04814T0
YDL178W	MGYG_04041T0
YEL071W	MGYG_04041T0
YDR456W	MGYG_03700T0
YER133W	MGYG_07400T0
YPR173C	MGYG_00562T0
YAL019W	MGYG_06636T0
YLR277C	MGYG_07258T0
YMR266W	MGYG_03212T0	MGYG_06546T0
YJR138W	MGYG_03183T0
YOR187W	MGYG_03355T0
YLR138W	MGYG_07720T0
YMR015C	MGYG_03084T0
YPR002W	MGYG_00262T0
YGR100W	MGYG_03660T0
YER086W	MGYG_02833T0
YDR060W	MGYG_04483T0
YDR023W	MGYG_04142T0
YOR310C	MGYG_01325T0
YMR297W	MGYG_03599T0
YOR259C	MGYG_04704T0
YDR256C	MGYG_05107T0
YJL153C	MGYG_04943T0
YML072C	MGYG_02782T0
YDR232W	MGYG_03678T0	MGYG_05789T0
YDL149W	MGYG_00464T0
YLL031C	MGYG_00320T0
YOR093C	MGYG_06994T0
YLR276C	MGYG_02419T0
YLR378C	MGYG_04339T0
YPR112C	MGYG_07416T0
YOR374W	MGYG_00131T0
YER073W	MGYG_00131T0
YKL010C	MGYG_07844T0
YML126C	MGYG_01178T0	MGYG_05246T0
YOL057W	MGYG_01882T0
YNL247W	MGYG_04305T0	MGYG_01043T0
YJL129C	MGYG_04290T0
YHR042W	MGYG_04889T0
YKR093W	MGYG_08008T0	MGYG_01297T0
YLL008W	MGYG_06992T0
YLR032W	MGYG_07628T0
YGL190C	MGYG_08319T0
YKR059W	MGYG_06605T0
YJL138C	MGYG_06605T0
YLR113W	MGYG_03564T0
YMR300C	MGYG_00264T0
YNL238W	MGYG_01647T0
YIR007W	MGYG_05874T0
YLR083C	MGYG_03474T0
YDR107C	MGYG_03474T0
YLR386W	MGYG_00460T0
YAL036C	MGYG_01071T0
YDL195W	MGYG_02270T0
YHR072W	MGYG_04312T0
YOR027W	MGYG_02781T0
YLR347C	MGYG_07179T0
YJR033C	MGYG_00877T0
YCR032W	MGYG_03998T0
YGR055W	MGYG_01407T0	MGYG_02676T0
YMR058W	MGYG_07154T0
YNL059C	MGYG_08431T0
YPR006C	MGYG_00260T0
YBR006W	MGYG_02826T0
YAR035W	MGYG_01802T0
YJL026W	MGYG_07610T0
YGL077C	MGYG_00255T0
YCR011C	MGYG_02988T0
YGR200C	MGYG_06288T0
YPL023C	MGYG_04228T0
YDR141C	MGYG_02087T0
YOR128C	MGYG_02193T0
YKL211C	MGYG_04411T0
YCR012W	MGYG_03414T0
YNL243W	MGYG_05523T0
YNR050C	MGYG_06813T0
YBR296C	MGYG_04322T0
YHR018C	MGYG_02996T0
YDR109C	MGYG_08561T0
YPR111W	MGYG_00201T0
YGR092W	MGYG_00201T0
YDL055C	MGYG_06782T0
YJR010W	MGYG_05561T0
YGR245C	MGYG_06997T0
YDR436W	MGYG_07476T0
YML016C	MGYG_07476T0
YLR241W	MGYG_02595T0
YLL018C	MGYG_00503T0
YDL168W	MGYG_04957T0
YGR258C	MGYG_07474T0
YLR089C	MGYG_01489T0
YDR111C	MGYG_01489T0
YGL027C	MGYG_00305T0
YJL212C	MGYG_05301T0
YLR303W	MGYG_04352T0
YPL259C	MGYG_03895T0
YNL329C	MGYG_05171T0
YFR053C	MGYG_02000T0
YGL253W	MGYG_02000T0
YAL016W	MGYG_01066T0
YPR033C	MGYG_01652T0
YBR073W	MGYG_07032T0
YEL063C	MGYG_08262T0
YNL270C	MGYG_08262T0
YNL268W	MGYG_08262T0
YDR128W	MGYG_01397T0
YGL148W	MGYG_01699T0
YDR021W	MGYG_04283T0
YGR109W-B	MGYG_09147T0	MGYG_09171T0
YIL082W-A	MGYG_09147T0	MGYG_09171T0
YDL060W	MGYG_02248T0
YER136W	MGYG_09004T0
YDR294C	MGYG_06903T0
YLR044C	MGYG_01164T0
YLR134W	MGYG_01164T0
YGR087C	MGYG_01164T0
YDL080C	MGYG_01164T0
YHR030C	MGYG_00968T0
YPR088C	MGYG_04267T0
YCR053W	MGYG_04599T0
YJL155C	MGYG_02530T0
YNL161W	MGYG_06748T0
YDL188C	MGYG_00018T0
YDL134C	MGYG_00018T0
YKL060C	MGYG_02656T0
YPR035W	MGYG_00917T0
YOR303W	MGYG_03676T0
YOL011W	MGYG_08381T0
YMR008C	MGYG_08381T0
YMR006C	MGYG_08381T0
YBR025C	MGYG_06643T0
YGR019W	MGYG_03732T0
YLR117C	MGYG_06669T0
YLR409C	MGYG_08531T0
YGL048C	MGYG_08563T0
YGL251C	MGYG_00439T0
YGR121C	MGYG_02005T0
YPR138C	MGYG_02005T0
YFL022C	MGYG_02756T0
YLR359W	MGYG_07627T0
YML054C	MGYG_08444T0
YNR067C	MGYG_03067T0
YPL203W	MGYG_02440T0
YKL166C	MGYG_02440T0
YJL164C	MGYG_02440T0
YGR210C	MGYG_00165T0
YBR170C	MGYG_02713T0
YNL021W	MGYG_04067T0
YER052C	MGYG_04128T0
YPL147W	MGYG_07424T0
YGL194C	MGYG_02778T0
YGL084C	MGYG_02081T0
YPL189W	MGYG_02081T0
YNR047W	MGYG_03277T0
YCR091W	MGYG_03277T0
YOL058W	MGYG_00885T0
YER178W	MGYG_06433T0
YMR170C	MGYG_08394T0
YMR169C	MGYG_08394T0
YHR039C	MGYG_00266T0
YGR252W	MGYG_01686T0
YHR113W	MGYG_06623T0
YGL012W	MGYG_06401T0	MGYG_07912T0	MGYG_06750T0
YHR007C	MGYG_04803T0	MGYG_07916T0
YEL065W	MGYG_08122T0
YHL040C	MGYG_08122T0
YNR008W	MGYG_00615T0
YDL240W	MGYG_05234T0
YBR294W	MGYG_05964T0	MGYG_05514T0
YLR092W	MGYG_05964T0	MGYG_05514T0
YEL022W	MGYG_06205T0
YJR031C	MGYG_06205T0
YNL082W	MGYG_02334T0
YKR002W	MGYG_07112T0
YDR502C	MGYG_03388T0
YLR180W	MGYG_03388T0
YGR155W	MGYG_00831T0
YIL046W	MGYG_02398T0
YLR438W	MGYG_03032T0
YIL107C	MGYG_06392T0
YKL126W	MGYG_06188T0	MGYG_02942T0
YMR104C	MGYG_06188T0	MGYG_02942T0
YMR261C	MGYG_04838T0
YML100W	MGYG_04838T0
YMR165C	MGYG_01534T0
YKL135C	MGYG_05868T0
YDR481C	MGYG_06065T0	MGYG_01988T0
YGR170W	MGYG_00672T0
YHR194W	MGYG_04768T0
YBR166C	MGYG_00774T0
YMR224C	MGYG_00129T0
YPL154C	MGYG_02617T0
YPL175W	MGYG_07276T0
YGR274C	MGYG_02119T0
YLL029W	MGYG_04346T0
YLR234W	MGYG_07839T0
YOL060C	MGYG_08702T0
YNL220W	MGYG_01565T0
YLR429W	MGYG_02566T0
YGL055W	MGYG_07569T0	MGYG_03817T0
YEL036C	MGYG_05425T0
YBL088C	MGYG_07634T0
YMR307W	MGYG_00403T0	MGYG_07595T0
YOR046C	MGYG_00761T0
YCR042C	MGYG_05040T0
YDR536W	MGYG_05750T0
YBL024W	MGYG_01571T0
YGL114W	MGYG_00878T0
YAL012W	MGYG_05071T0
YNL154C	MGYG_01709T0
YHR135C	MGYG_01709T0
YHR065C	MGYG_01263T0
YER095W	MGYG_03410T0
YNL023C	MGYG_01339T0
YOR196C	MGYG_05569T0
YBR132C	MGYG_01873T0
YBR222C	MGYG_01865T0
YPL184C	MGYG_03143T0
YJL087C	MGYG_06693T0
YBL079W	MGYG_07582T0
YER105C	MGYG_07582T0
YGR233C	MGYG_01889T0
YIL155C	MGYG_01947T0
YKL078W	MGYG_02045T0
YPL091W	MGYG_07128T0
YAL053W	MGYG_00940T0
YOR365C	MGYG_00940T0
YOR244W	MGYG_09010T0
YBL030C	MGYG_01087T0
YBR085W	MGYG_01087T0
YMR056C	MGYG_01087T0
YOR206W	MGYG_07191T0
YOL122C	MGYG_02571T0
YNL277W	MGYG_03618T0
YJR132W	MGYG_08162T0
YDR477W	MGYG_05796T0
YCL018W	MGYG_07170T0
YGL119W	MGYG_06460T0
YGR103W	MGYG_02828T0
YDL244W	MGYG_05190T0
YFL058W	MGYG_05190T0
YJR156C	MGYG_05190T0
YNL332W	MGYG_05190T0
YBL011W	MGYG_06811T0
YBR237W	MGYG_06661T0
YDL210W	MGYG_08455T0
YBR249C	MGYG_00801T0
YDR035W	MGYG_02593T0
YGL180W	MGYG_02675T0
YPL204W	MGYG_00511T0
YOR160W	MGYG_07577T0
YHR208W	MGYG_01880T0
YJR148W	MGYG_01880T0
YLL011W	MGYG_01275T0
YNL275W	MGYG_01150T0
YJL102W	MGYG_03626T0
YLR096W	MGYG_04523T0
YDR122W	MGYG_04523T0
YBR079C	MGYG_05954T0
YDR047W	MGYG_05961T0
YER082C	MGYG_02249T0
YPL008W	MGYG_05640T0
YGR192C	MGYG_04068T0
YJR009C	MGYG_04068T0
YJL052W	MGYG_04068T0
YJL109C	MGYG_00334T0
YFL025C	MGYG_02392T0
YHR068W	MGYG_04102T0
YBR281C	MGYG_07917T0
YPL028W	MGYG_04972T0
YBL007C	MGYG_05088T0
YOL097C	MGYG_04551T0
YBR243C	MGYG_02938T0
YGL216W	MGYG_02714T0
YPL022W	MGYG_01351T0
YGR244C	MGYG_07339T0
YKL146W	MGYG_04652T0
YMR129W	MGYG_05774T0
YCR008W	MGYG_03873T0
YOL023W	MGYG_00642T0
YBR198C	MGYG_06055T0
YML061C	MGYG_07692T0
YDL174C	MGYG_05857T0	MGYG_05516T0
YJR040W	MGYG_03199T0
YHR079C	MGYG_06531T0
YMR145C	MGYG_03332T0
YDL085W	MGYG_03332T0
YFR038W	MGYG_03571T0
YMR241W	MGYG_03776T0
YKR038C	MGYG_06442T0
YBR094W	MGYG_01227T0
YOR165W	MGYG_03364T0
YGL094C	MGYG_07983T0
YPL109C	MGYG_07345T0
YNL071W	MGYG_02533T0
YAL017W	MGYG_01098T0
YOL045W	MGYG_01098T0
YHR120W	MGYG_05105T0
YPL009C	MGYG_02028T0
YDL014W	MGYG_07076T0
YER110C	MGYG_07854T0
YPR032W	MGYG_01161T0
YBL106C	MGYG_01161T0
YCR092C	MGYG_05349T0
YOR136W	MGYG_04400T0
YGR145W	MGYG_07966T0
YCL059C	MGYG_02919T0
YIL103W	MGYG_02224T0
YOR361C	MGYG_06539T0
YDR353W	MGYG_01643T0
YHR106W	MGYG_01643T0
YER099C	MGYG_06876T0
YBL068W	MGYG_06876T0
YGR185C	MGYG_07989T0
YBR221C	MGYG_08523T0
YOR348C	MGYG_08782T0
YKL134C	MGYG_02115T0
YBL008W	MGYG_06642T0
YBL091C	MGYG_01859T0
YGL040C	MGYG_01952T0
YOR099W	MGYG_03179T0
YIL130W	MGYG_00975T0
YKR024C	MGYG_03223T0
YBL063W	MGYG_07517T0
YIL094C	MGYG_07463T0
YFL004W	MGYG_06391T0
YPL019C	MGYG_06391T0
YDL132W	MGYG_03566T0
YGL099W	MGYG_03714T0
YDR075W	MGYG_06192T0
YLL039C	MGYG_06919T0
YJL101C	MGYG_00662T0
YLL028W	MGYG_01893T0
YGR173W	MGYG_03739T0
YDL103C	MGYG_05887T0
YDR375C	MGYG_08059T0
YEL042W	MGYG_03353T0
YJL060W	MGYG_06864T0
YLR401C	MGYG_06949T0
YLR244C	MGYG_07452T0
YGL091C	MGYG_05428T0
YNL298W	MGYG_03861T0
YPL151C	MGYG_03376T0
YBR298C	MGYG_07455T0
YJR160C	MGYG_07455T0
YDL247W	MGYG_07455T0
YGR289C	MGYG_07455T0
YER006W	MGYG_03396T0
YBL016W	MGYG_00383T0
YDR189W	MGYG_02577T0
YHR064C	MGYG_00538T0
YHR025W	MGYG_01845T0
YDL190C	MGYG_01723T0
YGL211W	MGYG_02974T0
YKL212W	MGYG_02841T0
YBR160W	MGYG_08708T0
YBR031W	MGYG_04179T0
YDR012W	MGYG_04179T0
YGR286C	MGYG_01430T0
YHR171W	MGYG_01923T0
YKL085W	MGYG_02519T0
YJL094C	MGYG_03749T0
YPR029C	MGYG_01130T0
YMR309C	MGYG_08154T0
YEL058W	MGYG_01262T0
YLR314C	MGYG_02360T0
YHR107C	MGYG_04187T0
YOR388C	MGYG_06486T0
YLR005W	MGYG_04166T0
YIR027C	MGYG_00546T0
YHR169W	MGYG_01151T0
YMR250W	MGYG_00195T0
YKL017C	MGYG_04924T0
YMR278W	MGYG_05737T0
YJL098W	MGYG_06850T0
YKR028W	MGYG_06850T0
YDR105C	MGYG_02333T0
YML042W	MGYG_02231T0
YGL095C	MGYG_06469T0
YOL098C	MGYG_04670T0
YDR345C	MGYG_08368T0
YFL011W	MGYG_08368T0
YHR094C	MGYG_08368T0
YMR011W	MGYG_08368T0
YDR343C	MGYG_08368T0
YDR342C	MGYG_08368T0
YHR096C	MGYG_08368T0
YHR092C	MGYG_08368T0
YLR081W	MGYG_08368T0
YJL219W	MGYG_08368T0
YOL156W	MGYG_08368T0
YJL214W	MGYG_08368T0
YEL069C	MGYG_08368T0
YNR072W	MGYG_08368T0
YDL245C	MGYG_08368T0
YJR158W	MGYG_08368T0
YPR159W	MGYG_02502T0
YGR143W	MGYG_02502T0
YER179W	MGYG_05889T0
YDL234C	MGYG_00283T0
YLR253W	MGYG_01773T0
YBR179C	MGYG_07694T0
YOR161C	MGYG_08567T0
YFR028C	MGYG_00193T0
YDL148C	MGYG_04912T0
YKL064W	MGYG_00865T0
YLR195C	MGYG_02839T0
YML069W	MGYG_06145T0
YKR095W	MGYG_00443T0
YIL149C	MGYG_00443T0
YBR011C	MGYG_06633T0
YNL037C	MGYG_04772T0
YOL094C	MGYG_06279T0
YML008C	MGYG_08477T0
YMR216C	MGYG_08446T0
YDL198C	MGYG_06370T0
YJL167W	MGYG_04278T0
YKL181W	MGYG_02536T0
YPR069C	MGYG_00172T0
YPR189W	MGYG_05875T0
YJR145C	MGYG_05517T0
YHR203C	MGYG_05517T0
YDR211W	MGYG_00415T0
YBR142W	MGYG_07870T0
YNL212W	MGYG_05870T0
YML070W	MGYG_07637T0
YOL030W	MGYG_00763T0
YIL018W	MGYG_03684T0
YFR031C-A	MGYG_03684T0
YDR365C	MGYG_03168T0
YPL042C	MGYG_01498T0
YGL003C	MGYG_06622T0
YDR388W	MGYG_00708T0
YER141W	MGYG_01438T0
YCR084C	MGYG_06295T0
YJR117W	MGYG_04679T0
YOR087W	MGYG_00685T0
YNL064C	MGYG_05962T0
YKL046C	MGYG_08472T0	MGYG_00238T0
YMR238W	MGYG_08472T0	MGYG_00238T0
YBR208C	MGYG_03952T0
YJR131W	MGYG_04703T0
YGL236C	MGYG_06467T0
YFL055W	MGYG_08454T0
YNR043W	MGYG_01750T0
YFL003C	MGYG_06548T0
YIL035C	MGYG_05018T0
YOR061W	MGYG_05018T0
YEL020C	MGYG_05137T0
YPR047W	MGYG_02265T0
YNL297C	MGYG_06723T0
YOR197W	MGYG_01509T0	MGYG_06729T0
YHL032C	MGYG_05003T0	MGYG_06778T0
YKL113C	MGYG_09092T0
YMR131C	MGYG_07712T0
YOR067C	MGYG_07765T0
YOR074C	MGYG_08246T0
YOR323C	MGYG_01915T0
YGR123C	MGYG_03734T0
YMR083W	MGYG_05691T0
YMR303C	MGYG_05691T0
YOL086C	MGYG_05691T0
YBR145W	MGYG_05691T0
YJR130C	MGYG_05776T0
YML082W	MGYG_05776T0
YDL128W	MGYG_02949T0
YMR272C	MGYG_07156T0
YOR241W	MGYG_02041T0
YLR027C	MGYG_08138T0
YGR090W	MGYG_05775T0
YMR062C	MGYG_04340T0
YOR267C	MGYG_06212T0
YOR176W	MGYG_07361T0
YDL147W	MGYG_05575T0
YJL128C	MGYG_07125T0
YBR034C	MGYG_01259T0
YBR058C	MGYG_01921T0
YIR034C	MGYG_00707T0
YOL034W	MGYG_00232T0
YBR220C	MGYG_05443T0
YHR188C	MGYG_07896T0
YFR004W	MGYG_02740T0
YIL091C	MGYG_08654T0
YBR029C	MGYG_06415T0
YPL004C	MGYG_07473T0
YGR086C	MGYG_07473T0
YPL031C	MGYG_02887T0
YPR021C	MGYG_06120T0
YKR003W	MGYG_02775T0
YHR001W	MGYG_02775T0
YDR331W	MGYG_01548T0
YFL002C	MGYG_01315T0
YPL043W	MGYG_01871T0
YPR003C	MGYG_00687T0
YHR073W	MGYG_05680T0
YCL004W	MGYG_03716T0
YMR277W	MGYG_02618T0
YDR120C	MGYG_08526T0
YDL047W	MGYG_00132T0
YJR110W	MGYG_01063T0
YML093W	MGYG_03069T0
YJR007W	MGYG_00686T0
YMR167W	MGYG_03325T0
YPL131W	MGYG_03555T0
YER078C	MGYG_07941T0
YJR072C	MGYG_06758T0
YFL050C	MGYG_03850T0
YOL130W	MGYG_03850T0
YGR132C	MGYG_00160T0
YNR032W	MGYG_03259T0
YPR141C	MGYG_02567T0
YOR261C	MGYG_06361T0
YGR211W	MGYG_00070T0
YMR012W	MGYG_01144T0
YLL041C	MGYG_02604T0
YNL218W	MGYG_06863T0
YBR018C	MGYG_02926T0
YGR231C	MGYG_02022T0
YOR065W	MGYG_06552T0
YOR209C	MGYG_07507T0
YDR300C	MGYG_00834T0
YHR033W	MGYG_00834T0
YKL188C	MGYG_03557T0
YLR340W	MGYG_05959T0
YCR002C	MGYG_01941T0
YDR448W	MGYG_02941T0
YFL007W	MGYG_06830T0
YKR069W	MGYG_05574T0
YLR377C	MGYG_06819T0
YLR354C	MGYG_03996T0
YGR043C	MGYG_03996T0
YJL062W	MGYG_06309T0
YDR507C	MGYG_01385T0
YCL024W	MGYG_01385T0
YDR292C	MGYG_00278T0
YER015W	MGYG_04353T0
YBR112C	MGYG_02496T0
YER020W	MGYG_03563T0
YOR142W	MGYG_03709T0
YPR026W	MGYG_08496T0
YGR266W	MGYG_08639T0
YOR243C	MGYG_07247T0
YBR041W	MGYG_02995T0	MGYG_00261T0
YJL100W	MGYG_02329T0
YIL160C	MGYG_06844T0
YOR002W	MGYG_05194T0
YPR103W	MGYG_08750T0
YMR139W	MGYG_06292T0
YDL079C	MGYG_06292T0
YDL141W	MGYG_08124T0
YMR302C	MGYG_06383T0
YGR194C	MGYG_02891T0
YDR335W	MGYG_05873T0
YAL021C	MGYG_01675T0
YHR077C	MGYG_02368T0
YMR116C	MGYG_00922T0
YLR447C	MGYG_01324T0
YPL074W	MGYG_00361T0
YKL140W	MGYG_03958T0
YER093C	MGYG_00768T0
YER005W	MGYG_03220T0
YER003C	MGYG_03542T0
YDR338C	MGYG_04899T0
YGL225W	MGYG_04113T0	MGYG_00539T0
YOL059W	MGYG_02597T0
YDL022W	MGYG_02597T0
YNL029C	MGYG_06175T0
YIL085C	MGYG_06175T0
YDR390C	MGYG_00061T0
YGR285C	MGYG_08474T0
YLR293C	MGYG_00342T0
YOR185C	MGYG_00342T0
YHR098C	MGYG_00576T0
YNL242W	MGYG_00358T0
YMR231W	MGYG_00077T0
YKL103C	MGYG_03890T0
YPL266W	MGYG_01992T0
YPL268W	MGYG_04406T0
YGR060W	MGYG_08544T0	MGYG_08571T0
YJR005W	MGYG_00786T0
YIR002C	MGYG_06052T0
YKL184W	MGYG_08344T0
YJL168C	MGYG_03867T0
YPL263C	MGYG_02090T0
YHR108W	MGYG_01503T0
YDR358W	MGYG_01503T0
YDL001W	MGYG_02463T0
YML049C	MGYG_00332T0
YPL048W	MGYG_06451T0
YKL081W	MGYG_06451T0
YGL123W	MGYG_07513T0
YNL083W	MGYG_05403T0
YNL333W	MGYG_04343T0
YFL059W	MGYG_04343T0
YMR096W	MGYG_04343T0
YGR138C	MGYG_04471T0
YPR156C	MGYG_04471T0
YGR157W	MGYG_05429T0
YPR176C	MGYG_05347T0
YPL125W	MGYG_06098T0
YOL145C	MGYG_09033T0
YML063W	MGYG_04148T0
YLR441C	MGYG_04148T0
YGL202W	MGYG_02912T0
YER049W	MGYG_05271T0
YBR020W	MGYG_01218T0
YDR009W	MGYG_01218T0
YLR196W	MGYG_02872T0
YDL058W	MGYG_08021T0
YPR016C	MGYG_04316T0
YPL195W	MGYG_04789T0
YDR158W	MGYG_02350T0
YGR253C	MGYG_02917T0
YPR097W	MGYG_05227T0
YLR383W	MGYG_09099T0
YBR043C	MGYG_00958T0
YMR221C	MGYG_02789T0
YPL212C	MGYG_02178T0
YPR041W	MGYG_02198T0
YLR362W	MGYG_03711T0
YGL184C	MGYG_08270T0
YER107C	MGYG_01966T0	MGYG_08900T0
YGL144C	MGYG_08539T0
YDL109C	MGYG_08539T0
YAR007C	MGYG_01958T0
YLR208W	MGYG_01888T0
YNL288W	MGYG_04619T0
YDR497C	MGYG_01892T0
YOL103W	MGYG_01892T0
YML092C	MGYG_02484T0
YHR005C	MGYG_04418T0
YER177W	MGYG_02730T0
YDR099W	MGYG_02730T0
YOL016C	MGYG_02915T0
YFR014C	MGYG_02915T0
YCR068W	MGYG_05118T0
YOR157C	MGYG_02112T0
YPL029W	MGYG_03172T0
YGL115W	MGYG_07654T0
YLL045C	MGYG_00428T0
YHL033C	MGYG_00428T0
YJR077C	MGYG_03971T0	MGYG_04355T0
YDR301W	MGYG_04919T0
YKR056W	MGYG_03282T0
YGR012W	MGYG_05130T0
YDL097C	MGYG_01274T0
YJL095W	MGYG_01302T0
YNL139C	MGYG_03622T0
YMR318C	MGYG_01003T0
YCR105W	MGYG_01003T0
YPL145C	MGYG_02647T0
YOR237W	MGYG_02647T0
YOR222W	MGYG_06697T0
YPL134C	MGYG_06697T0
YDR243C	MGYG_02678T0
YDL238C	MGYG_08484T0
YJR068W	MGYG_06629T0
YOR272W	MGYG_04668T0
YJR091C	MGYG_03148T0
YPR042C	MGYG_03148T0
YCL009C	MGYG_01739T0
YJR076C	MGYG_04450T0
YJR126C	MGYG_02905T0	MGYG_05307T0
YJR095W	MGYG_07744T0
YOR271C	MGYG_07253T0
YJL208C	MGYG_02147T0
YFL045C	MGYG_04721T0
YOR346W	MGYG_02122T0
YKR048C	MGYG_04133T0
YNL138W	MGYG_04395T0
YLR345W	MGYG_06290T0
YFR002W	MGYG_08553T0
YGR184C	MGYG_08794T0
YPL141C	MGYG_06963T0
YOR233W	MGYG_06963T0
YBR003W	MGYG_05594T0
YLR248W	MGYG_02747T0
YKL027W	MGYG_04460T0
YHR003C	MGYG_04460T0
YLR231C	MGYG_00781T0
YOL140W	MGYG_02227T0
YIR008C	MGYG_05753T0
YOL124C	MGYG_06706T0
YDL100C	MGYG_01332T0
YKL022C	MGYG_03928T0
YNL290W	MGYG_04080T0
YHR190W	MGYG_07528T0
YBR017C	MGYG_07143T0
YKR080W	MGYG_05145T0
YGR175C	MGYG_07358T0
YMR215W	MGYG_00115T0
YMR244W	MGYG_01604T0
YDR531W	MGYG_05452T0
YNL239W	MGYG_03461T0
YPR110C	MGYG_06162T0
YMR079W	MGYG_00610T0	MGYG_02070T0
YKL091C	MGYG_00610T0	MGYG_02070T0
YCR034W	MGYG_04380T0
YJL196C	MGYG_04380T0
YGR144W	MGYG_08741T0
YBR081C	MGYG_01165T0
YGR171C	MGYG_04647T0
YDR044W	MGYG_06367T0
YOL038W	MGYG_04044T0
YMR293C	MGYG_08514T0
YER126C	MGYG_06597T0
YMR243C	MGYG_04635T0
YOR316C	MGYG_04635T0
YFR048W	MGYG_06941T0
YER145C	MGYG_07153T0
YHR111W	MGYG_02599T0
YOR090C	MGYG_01520T0
YML086C	MGYG_06987T0
YCL040W	MGYG_01380T0
YDR516C	MGYG_01380T0
YIL095W	MGYG_01017T0
YNL020C	MGYG_01017T0
YMR121C	MGYG_07447T0
YLR029C	MGYG_07447T0
YKL217W	MGYG_06624T0
YJR013W	MGYG_07525T0
YFR006W	MGYG_00826T0
YDL040C	MGYG_06746T0
YLR247C	MGYG_04745T0
YNL006W	MGYG_08681T0
YHR016C	MGYG_01475T0
YFR024C-A	MGYG_01475T0
YIL116W	MGYG_01590T0
YPL050C	MGYG_00736T0
YPL222W	MGYG_06343T0
YMR092C	MGYG_08195T0
YOR155C	MGYG_08469T0
YGR056W	MGYG_05702T0
YLR357W	MGYG_05702T0
YLR172C	MGYG_01592T0
YJR139C	MGYG_02639T0
YEL051W	MGYG_06203T0
YNL191W	MGYG_03341T0
YEL050C	MGYG_06702T0
YKL008C	MGYG_07708T0	MGYG_06641T0
YHL003C	MGYG_07708T0	MGYG_06641T0
YNL178W	MGYG_01064T0
YEL040W	MGYG_06064T0
YHR104W	MGYG_07417T0
YGL252C	MGYG_08743T0
YCL043C	MGYG_01928T0
YDR518W	MGYG_01928T0
YBR199W	MGYG_04474T0
YOR262W	MGYG_00052T0
YLR186W	MGYG_05609T0
YHR002W	MGYG_07767T0
YKL029C	MGYG_08007T0
YPR125W	MGYG_06612T0
YKL004W	MGYG_00616T0
YLR075W	MGYG_02035T0
YKL213C	MGYG_04424T0
YMR027W	MGYG_03735T0
YNL075W	MGYG_04408T0
YMR076C	MGYG_07759T0
YOL033W	MGYG_07821T0
YBR008C	MGYG_02809T0	MGYG_08318T0
YBR055C	MGYG_01991T0
YHR009C	MGYG_00304T0
YHR112C	MGYG_02798T0
YAR015W	MGYG_05529T0
YDL036C	MGYG_07818T0
YOL066C	MGYG_07818T0
YMR296C	MGYG_00400T0
YMR110C	MGYG_00956T0
YGL116W	MGYG_06951T0
YOR386W	MGYG_05318T0
YFL009W	MGYG_00432T0
YOR091W	MGYG_00125T0
YHR204W	MGYG_05900T0
YLR222C	MGYG_04686T0
YGR214W	MGYG_01318T0
YLR048W	MGYG_01318T0
YCR094W	MGYG_06326T0
YNR048W	MGYG_06326T0
YAL025C	MGYG_00289T0
YBR087W	MGYG_02355T0
YDR325W	MGYG_04028T0
YLR310C	MGYG_07831T0
YPR048W	MGYG_09023T0
YIR028W	MGYG_07311T0	MGYG_02475T0
YBR021W	MGYG_07311T0	MGYG_02475T0
YBL042C	MGYG_07311T0	MGYG_02475T0
YEL047C	MGYG_08322T0
YJR051W	MGYG_08322T0
YOR119C	MGYG_02404T0
YEL052W	MGYG_08254T0
YGR135W	MGYG_07888T0
YNL331C	MGYG_08243T0
YDL243C	MGYG_08243T0
YCR107W	MGYG_08243T0
YJR155W	MGYG_08243T0
YEL064C	MGYG_01759T0
YHR202W	MGYG_07002T0
YPL122C	MGYG_07312T0
YBR161W	MGYG_06519T0
YPL057C	MGYG_06519T0
YLR103C	MGYG_01547T0
YGL112C	MGYG_04249T0
YGR267C	MGYG_04192T0
YGR188C	MGYG_08785T0
YGL065C	MGYG_00086T0
YER148W	MGYG_01238T0
YMR146C	MGYG_05936T0
YOR231W	MGYG_01032T0
YPL140C	MGYG_01032T0
YGL141W	MGYG_03071T0
YHR166C	MGYG_04279T0
YLR229C	MGYG_03126T0
YGR028W	MGYG_08271T0
YLR399C	MGYG_06897T0
YDL070W	MGYG_06897T0
YOR124C	MGYG_00481T0
YML123C	MGYG_05713T0
YIR004W	MGYG_07530T0
YLR351C	MGYG_08890T0
YFL047W	MGYG_04816T0
YDR226W	MGYG_06362T0
YOR001W	MGYG_00608T0
YPL220W	MGYG_04571T0
YGL135W	MGYG_04571T0
YGR159C	MGYG_05193T0
YDL167C	MGYG_04027T0
YJL088W	MGYG_01744T0
YBL035C	MGYG_07656T0
YOR145C	MGYG_04767T0
YJL080C	MGYG_07982T0
YML080W	MGYG_07214T0
YER061C	MGYG_03124T0
YLR114C	MGYG_03565T0
YCR024C	MGYG_00589T0
YDR019C	MGYG_04509T0
YDR452W	MGYG_04542T0
YLR212C	MGYG_03530T0
YPR175W	MGYG_01925T0
YHL010C	MGYG_06914T0
YOR362C	MGYG_04776T0
YOR005C	MGYG_06189T0
YER053C	MGYG_01980T0
YDR332W	MGYG_02387T0
YOR141C	MGYG_00765T0
YLR070C	MGYG_05846T0
YJR159W	MGYG_05846T0
YDL246C	MGYG_05846T0
YOL061W	MGYG_01323T0
YMR166C	MGYG_02363T0
YPL242C	MGYG_02760T0
YMR001C	MGYG_08355T0
YKR076W	MGYG_05402T0
YMR251W	MGYG_05402T0
YGR154C	MGYG_05402T0
YIL105C	MGYG_00479T0
YNL047C	MGYG_00479T0
YJR049C	MGYG_07644T0
YEL041W	MGYG_07644T0
YBR192W	MGYG_05494T0
YER168C	MGYG_07778T0
YEL055C	MGYG_08770T0
YKL120W	MGYG_07611T0
YDR264C	MGYG_00839T0
YOR034C	MGYG_00839T0
YGL076C	MGYG_08156T0
YPL198W	MGYG_08156T0
YDR372C	MGYG_00654T0
YGL131C	MGYG_06045T0
YLR002C	MGYG_07734T0
YEL046C	MGYG_05304T0
YBR247C	MGYG_08512T0
YIL022W	MGYG_06647T0
YJR123W	MGYG_06998T0
YOR184W	MGYG_06440T0
YPR118W	MGYG_04784T0
YNL219C	MGYG_08077T0
YBL033C	MGYG_03540T0
YGL097W	MGYG_08551T0	MGYG_08044T0
YLR243W	MGYG_03387T0
YNL273W	MGYG_07315T0
YOL068C	MGYG_09135T0
YDL042C	MGYG_09135T0
YBR074W	MGYG_01137T0
YDR364C	MGYG_07449T0
YLL019C	MGYG_07254T0
YDL154W	MGYG_04535T0
YHR070W	MGYG_05231T0
YJL001W	MGYG_05335T0
YJR036C	MGYG_07446T0
YLR130C	MGYG_07503T0
YDL108W	MGYG_04801T0
YER055C	MGYG_05351T0
YLR206W	MGYG_00425T0
YDL161W	MGYG_00425T0
YFR037C	MGYG_02385T0
YNL317W	MGYG_02134T0
YJL039C	MGYG_07635T0
YNL169C	MGYG_07174T0
YNL280C	MGYG_01052T0	MGYG_04046T0
YML074C	MGYG_02121T0
YLR449W	MGYG_02121T0
YGR054W	MGYG_05602T0
YDR324C	MGYG_07489T0
YKL221W	MGYG_08601T0
YLR004C	MGYG_05666T0
YJL091C	MGYG_06970T0
YER098W	MGYG_01656T0
YBL067C	MGYG_01656T0
YPR119W	MGYG_06704T0
YGR108W	MGYG_06704T0
YDR142C	MGYG_01551T0
YLR116W	MGYG_01149T0
YER021W	MGYG_05595T0
YPR165W	MGYG_01712T0
YPR004C	MGYG_02378T0
YER119C	MGYG_03988T0
YBL089W	MGYG_03988T0
YDL205C	MGYG_05783T0	MGYG_04333T0
YGL011C	MGYG_01299T0
YIL108W	MGYG_01287T0
YJL112W	MGYG_00089T0
YKR036C	MGYG_00089T0
YBR227C	MGYG_03803T0
YDL153C	MGYG_04534T0
YJR152W	MGYG_03892T0
YCR009C	MGYG_03872T0
YER094C	MGYG_04697T0
YPR108W	MGYG_01490T0
YFR047C	MGYG_05656T0
YCL038C	MGYG_00815T0
YFR010W	MGYG_01395T0
YBL097W	MGYG_04849T0
YPL133C	MGYG_02343T0
YJL059W	MGYG_08964T0
YOR071C	MGYG_03305T0	MGYG_06380T0
YLR237W	MGYG_03305T0	MGYG_06380T0
YOR192C	MGYG_03305T0	MGYG_06380T0
YKR018C	MGYG_03412T0
YJL082W	MGYG_03412T0
YBL104C	MGYG_01094T0
YPL209C	MGYG_00829T0
YJR105W	MGYG_03687T0
YOL049W	MGYG_03727T0
YLR216C	MGYG_05724T0
YPR167C	MGYG_05566T0
YJL036W	MGYG_01649T0
YHR132C	MGYG_02142T0
YFR021W	MGYG_03320T0
YBL037W	MGYG_07305T0
YKL045W	MGYG_06029T0
YPR161C	MGYG_04138T0
YGR187C	MGYG_08533T0
YLR420W	MGYG_07529T0
YNR006W	MGYG_07973T0
YOL055C	MGYG_08026T0
YPL258C	MGYG_08026T0
YPR121W	MGYG_08026T0
YLR300W	MGYG_06099T0
YOR190W	MGYG_06099T0
YNL274C	MGYG_06756T0	MGYG_07088T0
YIR029W	MGYG_00908T0
YBR189W	MGYG_05486T0
YPL081W	MGYG_05486T0
YDL056W	MGYG_00664T0
YNL256W	MGYG_08097T0
YJR002W	MGYG_00816T0
YJL069C	MGYG_02001T0
YML104C	MGYG_01964T0
YER102W	MGYG_02955T0
YBL072C	MGYG_02955T0
YGL169W	MGYG_02027T0
YBR234C	MGYG_04753T0
YEL056W	MGYG_04191T0
YFL016C	MGYG_07558T0
YPR178W	MGYG_05093T0
YHR066W	MGYG_01264T0
YDR312W	MGYG_01264T0
YNL313C	MGYG_02545T0
YDR266C	MGYG_06547T0
YLR203C	MGYG_05922T0
YMR203W	MGYG_06291T0
YPR144C	MGYG_05158T0
YCR023C	MGYG_01553T0	MGYG_08169T0
YIL133C	MGYG_01134T0
YNL069C	MGYG_01134T0
YHR102W	MGYG_04821T0	MGYG_04040T0
YKL039W	MGYG_07614T0
YHL017W	MGYG_07614T0
YJL020C	MGYG_00787T0
YPL152W	MGYG_00152T0
YHR128W	MGYG_04145T0
YIL047C	MGYG_04000T0
YBR061C	MGYG_07872T0
YOR132W	MGYG_03625T0
YPR201W	MGYG_02975T0
YGR010W	MGYG_01426T0
YLR328W	MGYG_01426T0
YKR017C	MGYG_00416T0
YIL021W	MGYG_02274T0
YKL059C	MGYG_01930T0
YGR189C	MGYG_07995T0
YML001W	MGYG_06181T0
YOR306C	MGYG_02749T0
YOL119C	MGYG_02749T0
YOR070C	MGYG_01993T0
YMR237W	MGYG_08065T0
YOR299W	MGYG_08065T0
YPL117C	MGYG_04901T0
YPL218W	MGYG_07401T0
YDL192W	MGYG_04569T0
YDL137W	MGYG_04569T0
YBR133C	MGYG_03310T0
YGR261C	MGYG_03257T0
YGL083W	MGYG_01881T0
YOR154W	MGYG_03692T0
YGR083C	MGYG_07658T0
YKL172W	MGYG_07602T0
YOR033C	MGYG_05756T0
YDR263C	MGYG_05756T0
YHR011W	MGYG_00910T0
YJL115W	MGYG_02645T0
YLR361C	MGYG_01678T0
YBR274W	MGYG_00447T0
YBL084C	MGYG_02161T0
YMR276W	MGYG_00331T0
YCR047C	MGYG_04771T0
YGL171W	MGYG_07060T0
YDL201W	MGYG_08595T0
YPL183C	MGYG_09153T0
YBR241C	MGYG_01492T0
YGL104C	MGYG_01492T0
YGR255C	MGYG_01651T0
YMR247C	MGYG_01606T0
YKL179C	MGYG_07078T0
YML018C	MGYG_06182T0
YKL114C	MGYG_08784T0
YML004C	MGYG_08808T0
YDR069C	MGYG_07974T0
YER144C	MGYG_07974T0
YDR032C	MGYG_02712T0
YJR078W	MGYG_00717T0
YLR017W	MGYG_01415T0
YNL308C	MGYG_01086T0
YCR028C	MGYG_05839T0
YNL007C	MGYG_03740T0
YLR019W	MGYG_07421T0
YLL010C	MGYG_07421T0
YBR159W	MGYG_02924T0
YMR214W	MGYG_08004T0
YNL257C	MGYG_01085T0
YHR155W	MGYG_01085T0
YDR496C	MGYG_03407T0
YKR066C	MGYG_02664T0
YPL260W	MGYG_01516T0
YIL003W	MGYG_04241T0
YHR026W	MGYG_04864T0
YFR051C	MGYG_07148T0
YKR079C	MGYG_07210T0
YML102W	MGYG_07477T0
YBR046C	MGYG_03266T0
YMR226C	MGYG_03241T0
YDR242W	MGYG_03423T0	MGYG_00058T0	MGYG_04580T0	MGYG_04958T0
YDR326C	MGYG_03648T0
YHR080C	MGYG_03648T0
YER031C	MGYG_03805T0
YGL210W	MGYG_03805T0
YNL121C	MGYG_02573T0
YHR117W	MGYG_02573T0
YJL207C	MGYG_00294T0
YIL033C	MGYG_00629T0
YBL041W	MGYG_04766T0
YNL221C	MGYG_01382T0
YOR181W	MGYG_01354T0
YJL204C	MGYG_06550T0
YFL030W	MGYG_08643T0
YBR214W	MGYG_00661T0
YGL056C	MGYG_00661T0
YML110C	MGYG_01412T0
YDR050C	MGYG_07683T0
YNR019W	MGYG_01129T0
YCR048W	MGYG_01129T0
YPR132W	MGYG_08670T0
YGR118W	MGYG_08670T0
YJR070C	MGYG_03164T0
YMR173W	MGYG_02213T0
YPR011C	MGYG_01911T0
YJL053W	MGYG_06724T0
YDR287W	MGYG_08537T0
YHR046C	MGYG_08537T0
YKL080W	MGYG_04507T0
YIL083C	MGYG_05448T0
YNL202W	MGYG_03663T0
YDR297W	MGYG_07266T0
YDR104C	MGYG_00679T0
YNL048W	MGYG_01522T0
YNL251C	MGYG_03781T0
YMR176W	MGYG_04221T0
YPR091C	MGYG_05524T0
YEL060C	MGYG_02570T0	MGYG_04715T0	MGYG_08213T0	MGYG_04593T0	MGYG_07290T0	MGYG_07342T0	MGYG_02140T0	MGYG_07924T0	MGYG_05000T0	MGYG_05064T0
YGR260W	MGYG_03620T0	MGYG_04846T0	MGYG_08269T0	MGYG_03421T0	MGYG_07134T0	MGYG_03750T0
YHR123W	MGYG_05582T0
YNL130C	MGYG_05582T0
YKL174C	MGYG_01805T0
YNR033W	MGYG_00742T0
YBR260C	MGYG_05537T0
YMR061W	MGYG_02646T0
YHR142W	MGYG_06226T0
YPL172C	MGYG_08408T0
YKR052C	MGYG_00418T0
YJL133W	MGYG_00418T0
YBR028C	MGYG_01234T0
YPR137W	MGYG_04692T0
YER060W-A	MGYG_02271T0
YER056C	MGYG_02271T0
YER060W	MGYG_02271T0
YGL092W	MGYG_06853T0
YKL068W	MGYG_06853T0
YMR047C	MGYG_06853T0
YDR049W	MGYG_03505T0
YAL042W	MGYG_05945T0
YML021C	MGYG_01919T0
YDL017W	MGYG_05812T0
YNL201C	MGYG_07353T0
YGR246C	MGYG_01614T0
YEL024W	MGYG_03201T0
YKL205W	MGYG_02892T0
YBL061C	MGYG_08328T0
YML130C	MGYG_05136T0
YGR163W	MGYG_07207T0
YGL049C	MGYG_08108T0
YGR162W	MGYG_08108T0
YAR003W	MGYG_01526T0
YDR416W	MGYG_06204T0
YGR047C	MGYG_07396T0
YOR378W	MGYG_05628T0
YML116W	MGYG_05628T0
YMR279C	MGYG_05628T0
YOR171C	MGYG_04522T0
YLR260W	MGYG_04522T0
YJL141C	MGYG_00730T0
YPL214C	MGYG_02201T0
YPL097W	MGYG_02824T0
YLR209C	MGYG_06317T0
YGR238C	MGYG_00512T0
YHR158C	MGYG_00512T0
YLR167W	MGYG_01295T0
YBR039W	MGYG_06038T0
YOR006C	MGYG_01506T0
YNR015W	MGYG_06634T0
YPR058W	MGYG_00643T0
YBR104W	MGYG_00643T0
YCR098C	MGYG_01486T0
YPL060W	MGYG_01355T0
YBL098W	MGYG_07453T0
YIL038C	MGYG_05726T0
YOR149C	MGYG_04326T0
YML020W	MGYG_06184T0
YBR084C-A	MGYG_00857T0
YBL027W	MGYG_00857T0
YNL231C	MGYG_07655T0
YNL264C	MGYG_07655T0
YJR006W	MGYG_04642T0
YOR100C	MGYG_03454T0
YMR093W	MGYG_05696T0
YMR314W	MGYG_06507T0
YKL002W	MGYG_07695T0
YNL011C	MGYG_07633T0
YML065W	MGYG_03375T0
YLR442C	MGYG_03375T0
YIL030C	MGYG_02158T0
YPL063W	MGYG_02742T0
YNL207W	MGYG_06225T0
YLR299W	MGYG_02615T0	MGYG_07028T0	MGYG_04136T0
YOL120C	MGYG_01914T0
YNL301C	MGYG_01914T0
YDR059C	MGYG_05607T0
YBR082C	MGYG_05607T0
YEL027W	MGYG_00179T0
YER162C	MGYG_01421T0
YNR041C	MGYG_01902T0
YOL077C	MGYG_03807T0
YOR003W	MGYG_03999T0
YDR268W	MGYG_09121T0
YGR202C	MGYG_08656T0
YNL279W	MGYG_06869T0
YPR135W	MGYG_06386T0
YBR164C	MGYG_00764T0
YIL043C	MGYG_02407T0
YIL020C	MGYG_03706T0
YJR144W	MGYG_08125T0
YGR085C	MGYG_04655T0
YPR102C	MGYG_04655T0
YKL191W	MGYG_03010T0
YGL203C	MGYG_01982T0
YGL058W	MGYG_03458T0
YER087W	MGYG_04482T0
YOL152W	MGYG_01371T0
YKR026C	MGYG_03254T0
YGL143C	MGYG_05815T0
YOR101W	MGYG_03240T0
YNL098C	MGYG_03240T0
YOR312C	MGYG_07434T0
YMR242C	MGYG_07434T0
YDR376W	MGYG_02233T0
YBL064C	MGYG_08399T0
YHL002W	MGYG_07979T0
YFR050C	MGYG_09061T0
YCR061W	MGYG_00372T0
YGR216C	MGYG_00605T0
YER156C	MGYG_03462T0
YDL119C	MGYG_04625T0
YGR048W	MGYG_03834T0
YHR008C	MGYG_06790T0
YNL065W	MGYG_06753T0
YPL211W	MGYG_07733T0
YDR415C	MGYG_03066T0	MGYG_05802T0	MGYG_08250T0	MGYG_02436T0
YAL002W	MGYG_06043T0
YLR459W	MGYG_02829T0
YHR144C	MGYG_08953T0
YGL205W	MGYG_08604T0
YOR113W	MGYG_06299T0
YDR025W	MGYG_07469T0
YBR048W	MGYG_07469T0
YDL226C	MGYG_03627T0
YOR127W	MGYG_01796T0
YDR379W	MGYG_01796T0
YBL080C	MGYG_02622T0
YNL237W	MGYG_03753T0
YLR191W	MGYG_05134T0
YKL025C	MGYG_07082T0
YER089C	MGYG_08657T0
YBL056W	MGYG_08657T0
YDR373W	MGYG_03475T0
YLR348C	MGYG_02266T0
YDL006W	MGYG_07696T0
YMR208W	MGYG_04650T0
YKR042W	MGYG_02376T0
YJL116C	MGYG_02376T0
YIL123W	MGYG_02376T0
YNL066W	MGYG_02376T0
YKL149C	MGYG_00072T0
YJL081C	MGYG_00814T0
YGL103W	MGYG_05641T0
YNR052C	MGYG_03651T0
YDR339C	MGYG_08540T0
YPL045W	MGYG_07664T0
YPL247C	MGYG_08402T0
YCR026C	MGYG_05256T0
YEL016C	MGYG_05256T0
YHR206W	MGYG_00413T0
YMR235C	MGYG_05196T0
YFL005W	MGYG_08542T0
YOL062C	MGYG_07363T0
YIL121W	MGYG_03941T0	MGYG_05295T0
YIL120W	MGYG_03941T0	MGYG_05295T0
YPL090C	MGYG_06875T0
YBR181C	MGYG_06875T0
YMR102C	MGYG_07608T0
YKL121W	MGYG_07608T0
YDL156W	MGYG_00468T0
YHR089C	MGYG_00489T0
YBR286W	MGYG_06635T0
YHR086W	MGYG_05892T0
YIL034C	MGYG_06053T0
YPL227C	MGYG_03755T0
YML014W	MGYG_06352T0
YPL169C	MGYG_05944T0
YML026C	MGYG_03598T0
YDR450W	MGYG_03598T0
YJL068C	MGYG_02893T0
YJR125C	MGYG_02761T0
YPL015C	MGYG_01999T0
YLR166C	MGYG_05198T0
YMR023C	MGYG_06493T0
YOR274W	MGYG_06285T0
YBR037C	MGYG_05836T0
YBR024W	MGYG_05836T0
YLR330W	MGYG_01350T0
YDL101C	MGYG_04804T0
YDR182W	MGYG_06594T0
YLR262C	MGYG_04863T0
YOR202W	MGYG_03690T0
YDR080W	MGYG_01292T0
YER157W	MGYG_01307T0
YFL001W	MGYG_01320T0
YLR380W	MGYG_00367T0
YDR191W	MGYG_03398T0
YDR064W	MGYG_06132T0
YDR214W	MGYG_06816T0
YML121W	MGYG_04025T0
YHR069C	MGYG_05681T0
YKR081C	MGYG_05164T0
YKL150W	MGYG_07435T0
YGR207C	MGYG_09024T0
YNL031C	MGYG_08068T0
YBR010W	MGYG_08068T0
YOR120W	MGYG_04043T0
YDR368W	MGYG_04043T0
YBR293W	MGYG_03226T0
YBL047C	MGYG_04349T0
YDL236W	MGYG_06625T0
YGL241W	MGYG_05418T0
YNR007C	MGYG_03759T0
YJL029C	MGYG_05943T0
YER122C	MGYG_08096T0
YJL143W	MGYG_07920T0
YDR092W	MGYG_01398T0
YIL001W	MGYG_00215T0
YEL021W	MGYG_02129T0
YIL144W	MGYG_01232T0
YDR204W	MGYG_05548T0
YKL190W	MGYG_06445T0
YJR133W	MGYG_07333T0
YDR272W	MGYG_09163T0
YOR040W	MGYG_09163T0
YGL147C	MGYG_08633T0
YNL067W	MGYG_08633T0
YDR454C	MGYG_01942T0
YDR280W	MGYG_02135T0
YMR223W	MGYG_00369T0
YKL013C	MGYG_01394T0
YLR014C	MGYG_01563T0
YBR291C	MGYG_05816T0
YKR051W	MGYG_03102T0
YKL151C	MGYG_05061T0
YML097C	MGYG_04604T0
YPL069C	MGYG_03521T0
YJL084C	MGYG_03336T0
YKR021W	MGYG_03336T0
YPL224C	MGYG_02890T0
YMR177W	MGYG_02890T0
YDR427W	MGYG_00376T0
YBR110W	MGYG_03456T0
YBR287W	MGYG_07124T0
YHR200W	MGYG_05236T0
YFL028C	MGYG_06287T0
YNL016W	MGYG_03339T0
YAL024C	MGYG_00886T0
YDR392W	MGYG_01591T0
YGR220C	MGYG_01897T0
YPL111W	MGYG_02621T0
YNL240C	MGYG_06742T0
YNR030W	MGYG_01657T0
YKL012W	MGYG_03418T0
YPL188W	MGYG_03859T0
YOR039W	MGYG_06654T0
YHR114W	MGYG_00762T0
YIL153W	MGYG_01418T0
YJL121C	MGYG_05288T0
YNL227C	MGYG_05769T0
YNR029C	MGYG_07552T0
YGL157W	MGYG_01108T0	MGYG_08624T0
YGL039W	MGYG_01108T0	MGYG_08624T0
YOL151W	MGYG_01108T0	MGYG_08624T0
YDR541C	MGYG_01108T0	MGYG_08624T0
YIL006W	MGYG_01778T0
YEL006W	MGYG_01778T0
YKR070W	MGYG_05225T0	MGYG_00186T0
YBR256C	MGYG_01265T0
YBR154C	MGYG_01581T0
YGR149W	MGYG_06613T0
YKR068C	MGYG_05897T0
YKL196C	MGYG_08438T0
YOR018W	MGYG_08811T0
YFR022W	MGYG_08811T0
YJL127C	MGYG_01507T0
YOR275C	MGYG_01828T0
YOL092W	MGYG_04309T0
YBR147W	MGYG_04309T0
YPR086W	MGYG_01180T0
YLR286C	MGYG_05458T0
YPL237W	MGYG_05853T0
YJL010C	MGYG_08923T0
YBR191W	MGYG_05485T0
YPL079W	MGYG_05485T0
YOR069W	MGYG_01668T0
YGR282C	MGYG_04547T0
YLR148W	MGYG_03698T0
YLR403W	MGYG_06954T0
YPL084W	MGYG_07560T0
YBR200W	MGYG_08255T0
YNL137C	MGYG_06435T0
YCR031C	MGYG_00773T0
YJL191W	MGYG_00773T0
YNL055C	MGYG_01861T0
YIL114C	MGYG_01861T0
YEL023C	MGYG_08814T0	MGYG_00850T0
YPL030W	MGYG_00233T0
YJR104C	MGYG_03995T0
YKL024C	MGYG_04845T0
YMR210W	MGYG_06497T0
YJR124C	MGYG_07948T0
YLR215C	MGYG_00292T0
YDR036C	MGYG_07651T0
YOR056C	MGYG_03889T0
YMR143W	MGYG_00771T0
YDL083C	MGYG_00771T0
YGR038W	MGYG_00933T0
YLR350W	MGYG_00933T0
YJL125C	MGYG_04306T0
YBR088C	MGYG_07409T0
YMR004W	MGYG_09168T0
YGR224W	MGYG_08690T0	MGYG_08481T0	MGYG_04720T0	MGYG_08352T0	MGYG_02157T0	MGYG_07749T0	MGYG_07195T0	MGYG_07297T0	MGYG_00021T0	MGYG_04004T0	MGYG_02588T0	MGYG_07248T0	MGYG_03360T0	MGYG_05263T0
YKR105C	MGYG_08690T0	MGYG_08481T0	MGYG_04720T0	MGYG_08352T0	MGYG_02157T0	MGYG_07749T0	MGYG_07195T0	MGYG_07297T0	MGYG_00021T0	MGYG_04004T0	MGYG_02588T0	MGYG_07248T0	MGYG_03360T0	MGYG_05263T0
YCL069W	MGYG_08690T0	MGYG_08481T0	MGYG_04720T0	MGYG_08352T0	MGYG_02157T0	MGYG_07749T0	MGYG_07195T0	MGYG_07297T0	MGYG_00021T0	MGYG_04004T0	MGYG_02588T0	MGYG_07248T0	MGYG_03360T0	MGYG_05263T0
YKL180W	MGYG_07087T0
YJL177W	MGYG_07087T0
YDR330W	MGYG_04819T0
YOR296W	MGYG_05915T0
YGL019W	MGYG_01876T0
YGL142C	MGYG_03031T0
YBL082C	MGYG_06196T0
YLL006W	MGYG_06465T0
YOL010W	MGYG_05101T0
YOR089C	MGYG_01016T0
YNL093W	MGYG_01016T0
YOL002C	MGYG_01205T0
YDR492W	MGYG_01205T0
YJL134W	MGYG_04877T0
YKR053C	MGYG_04877T0
YER026C	MGYG_00488T0
YBL040C	MGYG_04156T0
YDR484W	MGYG_03075T0
YJR024C	MGYG_01667T0
YER012W	MGYG_04691T0
YGR284C	MGYG_04577T0
YOL052C	MGYG_04246T0
YOR254C	MGYG_06972T0
YJR047C	MGYG_03076T0
YEL034W	MGYG_03076T0
YJL190C	MGYG_07177T0
YLR367W	MGYG_07177T0
YLR056W	MGYG_00809T0
YBR162C	MGYG_04970T0
YPR060C	MGYG_00090T0
YGL059W	MGYG_04208T0
YPL132W	MGYG_02354T0
YER151C	MGYG_06403T0
YNL223W	MGYG_05767T0
YPR066W	MGYG_06161T0
YDR155C	MGYG_04665T0
YML078W	MGYG_04665T0
YEL054C	MGYG_06025T0
YDR418W	MGYG_06025T0
YOR081C	MGYG_07397T0
YKR089C	MGYG_07397T0
YDR267C	MGYG_01969T0
YDR465C	MGYG_02020T0
YHR088W	MGYG_03864T0
YOR007C	MGYG_06646T0
YDR061W	MGYG_00118T0
YLR045C	MGYG_00427T0
YIL145C	MGYG_03222T0
YIL134W	MGYG_06300T0
YPR180W	MGYG_03752T0
YNL010W	MGYG_07843T0
YDR460W	MGYG_02706T0
YHR148W	MGYG_07999T0
YNL022C	MGYG_07281T0
YER114C	MGYG_02736T0
YBL085W	MGYG_02736T0
YFR005C	MGYG_04688T0
YDL090C	MGYG_06921T0
YDR400W	MGYG_01075T0
YDL122W	MGYG_07662T0
YOR245C	MGYG_04796T0
YBL020W	MGYG_01957T0
YFL038C	MGYG_04168T0
YKL014C	MGYG_03169T0
YDR002W	MGYG_06173T0
YLR084C	MGYG_06144T0
YDR533C	MGYG_01284T0
YPL280W	MGYG_01284T0
YOR391C	MGYG_01284T0
YMR322C	MGYG_01284T0
YDR164C	MGYG_03173T0
YBR187W	MGYG_05482T0
YIL067C	MGYG_04358T0
YDR168W	MGYG_06265T0
YGR279C	MGYG_00395T0
YMR305C	MGYG_00395T0
YAL058W	MGYG_01666T0
YHR168W	MGYG_01555T0
YLR268W	MGYG_00301T0
YDR180W	MGYG_03161T0
YGR257C	MGYG_02063T0
YMR259C	MGYG_02552T0
YDL086W	MGYG_06404T0
YIL128W	MGYG_05149T0
YER019W	MGYG_08740T0
YER117W	MGYG_02738T0
YBL087C	MGYG_02738T0
YLR088W	MGYG_00375T0
YML032C	MGYG_01757T0
YNR035C	MGYG_02867T0
YPR082C	MGYG_03365T0
YLR427W	MGYG_06402T0
YER152C	MGYG_07101T0	MGYG_07298T0
YML022W	MGYG_05902T0
YDR441C	MGYG_05902T0
YGL130W	MGYG_02191T0
YDR054C	MGYG_03986T0
YMR220W	MGYG_03196T0
YDR311W	MGYG_06770T0
YAL003W	MGYG_09051T0
YPR022C	MGYG_07575T0
YNL068C	MGYG_00973T0
YIL131C	MGYG_00973T0
YBR239C	MGYG_02011T0
YDR386W	MGYG_01611T0
YDR159W	MGYG_03513T0
YIL106W	MGYG_02220T0
YEL037C	MGYG_04325T0
YMR178W	MGYG_03239T0
YMR200W	MGYG_07580T0
YDR421W	MGYG_01541T0	MGYG_07702T0	MGYG_00028T0
YDL064W	MGYG_01863T0
YIL118W	MGYG_05589T0
YDR323C	MGYG_00684T0
YMR283C	MGYG_03766T0
YBR026C	MGYG_08520T0
YPL236C	MGYG_05098T0
YJL030W	MGYG_02580T0
YBL019W	MGYG_05521T0
YGR152C	MGYG_03956T0
YJR142W	MGYG_03229T0
YDR440W	MGYG_06178T0
YLL043W	MGYG_05002T0
YPL128C	MGYG_03272T0
YMR099C	MGYG_08376T0
YMR137C	MGYG_09076T0
YIR037W	MGYG_00184T0
YBR244W	MGYG_00184T0
YGL064C	MGYG_02176T0
YMR260C	MGYG_01352T0
YKL034W	MGYG_03346T0
YNL181W	MGYG_03175T0
YMR022W	MGYG_03881T0
YOR351C	MGYG_03503T0
YJR073C	MGYG_08631T0
YOR096W	MGYG_01010T0
YNL096C	MGYG_01010T0
YHL004W	MGYG_00645T0
YBR111C	MGYG_03764T0
YER143W	MGYG_02928T0
YLR026C	MGYG_05820T0
YPR192W	MGYG_04218T0
YPR128C	MGYG_06032T0
YLR270W	MGYG_03152T0
YOR173W	MGYG_03152T0
YKL072W	MGYG_07429T0
YMR053C	MGYG_07429T0
YMR253C	MGYG_08655T0
YPL264C	MGYG_08655T0
YBR155W	MGYG_03490T0
YDL117W	MGYG_04219T0
YDR228C	MGYG_06364T0
YJR075W	MGYG_04455T0
YGR009C	MGYG_06152T0
YHL023C	MGYG_06690T0
YDR371W	MGYG_01296T0	MGYG_06513T0	MGYG_02371T0
YDL206W	MGYG_04850T0
YKL067W	MGYG_04230T0
YHR075C	MGYG_06056T0
YMR240C	MGYG_04154T0
YPL252C	MGYG_04269T0
YOL064C	MGYG_07865T0
YDR487C	MGYG_00445T0
YCR077C	MGYG_03178T0
YIL039W	MGYG_02737T0
YNR020C	MGYG_00830T0
YPL244C	MGYG_01083T0
YDR407C	MGYG_06498T0
YPL123C	MGYG_02954T0
YNL025C	MGYG_05404T0
YGR186W	MGYG_08536T0
YMR171C	MGYG_06981T0
YDR471W	MGYG_01270T0
YHR010W	MGYG_01270T0
YLR324W	MGYG_00798T0
YGR004W	MGYG_00798T0
YBL003C	MGYG_05765T0
YDR225W	MGYG_05765T0
YDR098C	MGYG_05300T0
YER174C	MGYG_05300T0
YBR042C	MGYG_09034T0
YDR018C	MGYG_09034T0
YKL092C	MGYG_00466T0
YJL002C	MGYG_02017T0
YGR276C	MGYG_05302T0
[truncated: 1,366 more rows]
