# Supplementary material for: Evolutionary Conservation and Diversification of Puf RNA Binding Proteins and Their mRNA Targets
Source: PLoS Biol. 2015 Nov 20;13(11):e1002307. doi: 10.1371/journal.pbio.1002307 (PMC4654594; doi:10.1371/journal.pbio.1002307)
Supplement: S4 Dataset — (ZIP) [file pbio.1002307.s004.zip › S.cerevisiae.fa_M.oryzae.fa.txt]

YHR165C	MGG_05244T0
YJL130C	MGG_01537T0
YNR016C	MGG_07613T0
YLR106C	MGG_06379T0
YDL171C	MGG_07187T0
YHR099W	MGG_09523T0
YPL231W	MGG_12154T0
YGR032W	MGG_00865T0
YLR342W	MGG_00865T0
YKL203C	MGG_15156T0
YJR066W	MGG_15156T0
YNL262W	MGG_03850T0
YKR054C	MGG_11205T0
YGR271W	MGG_06124T0
YLL040C	MGG_06537T0
YGL206C	MGG_07768T0
YDL140C	MGG_04652T0
YER172C	MGG_14740T0
YBR218C	MGG_07756T0
YGL062W	MGG_07756T0
YOR151C	MGG_04714T0
YOR116C	MGG_04477T0
YKL182W	MGG_04118T1
YGL195W	MGG_04710T0
YBR208C	MGG_04386T0
YDR127W	MGG_01128T0
YKL215C	MGG_00771T0
YJR109C	MGG_04503T0
YPL082C	MGG_04989T0
YPR010C	MGG_01572T0
YOR207C	MGG_06984T0
YDR135C	MGG_01674T0
YAL026C	MGG_12922T0
YOR341W	MGG_01158T0
YBL076C	MGG_03220T0
YPR184W	MGG_00063T0
YOR326W	MGG_06923T0
YER166W	MGG_02767T0
YDR093W	MGG_02767T0
YGL008C	MGG_07200T0
YPL036W	MGG_07200T0
YOR153W	MGG_07848T0	MGG_07375T0	MGG_13624T0
YDR406W	MGG_07848T0	MGG_07375T0	MGG_13624T0
YOR328W	MGG_07848T0	MGG_07375T0	MGG_13624T0
YOR133W	MGG_01742T0
YDR385W	MGG_01742T0
YIL125W	MGG_12767T0
YNL132W	MGG_11039T0
YEL031W	MGG_12005T0
YMR109W	MGG_00748T0
YKL129C	MGG_00748T0
YGR061C	MGG_11541T0
YDL126C	MGG_05193T0
YNL014W	MGG_14971T0
YLR249W	MGG_14971T0
YER070W	MGG_07000T0
YIL066C	MGG_07000T0
YKL210W	MGG_01409T0
YDR170C	MGG_14173T0
YDL145C	MGG_03511T0
YGR094W	MGG_04396T0
YLR304C	MGG_03521T0
YGR204W	MGG_01014T0
YBR084W	MGG_01014T0
YJR137C	MGG_04144T0
YLL048C	MGG_04855T0
YHL035C	MGG_04855T0
YNL088W	MGG_06162T0
YDL102W	MGG_08071T0
YMR196W	MGG_12766T0
YDR457W	MGG_03252T0
YBL022C	MGG_11141T0
YOR304W	MGG_01012T0
YBR023C	MGG_09962T0
YPL160W	MGG_02432T0
YGR218W	MGG_02526T0
YJL050W	MGG_03931T0
YER171W	MGG_03132T0
YPR160W	MGG_01819T0
YBR115C	MGG_02611T0
YOR335C	MGG_03607T0
YOR291W	MGG_06925T0
YMR186W	MGG_06759T0
YPL240C	MGG_06759T0
YLR305C	MGG_13790T0
YFR019W	MGG_14757T0
YLR086W	MGG_03378T0
YER125W	MGG_07255T0
YIL126W	MGG_06388T0
YER013W	MGG_08807T0
YHR186C	MGG_02874T0
YOL021C	MGG_00193T0
YFR031C	MGG_07098T0
YAL005C	MGG_06958T0
YLL024C	MGG_06958T0
YER103W	MGG_06958T0
YBL075C	MGG_06958T0
YGL150C	MGG_06776T0
YIL048W	MGG_04066T0
YMR080C	MGG_00976T0
YGL120C	MGG_03893T0
YPL217C	MGG_06202T0
YPL226W	MGG_02572T0
YMR288W	MGG_00356T0
YGL173C	MGG_12403T0
YBL023C	MGG_08122T0
YKL148C	MGG_00168T0
YJL045W	MGG_00168T0
YCR057C	MGG_07465T0
YNL102W	MGG_06397T0
YIL129C	MGG_07116T0
YDR039C	MGG_10730T0	MGG_02074T0
YDR040C	MGG_10730T0	MGG_02074T0
YDR038C	MGG_10730T0	MGG_02074T0
YMR229C	MGG_05260T0
YMR162C	MGG_04852T0	MGG_00111T0
YGL009C	MGG_01553T0
YMR189W	MGG_15038T0
YNL163C	MGG_05265T0
YPL167C	MGG_02986T0
YLR410W	MGG_06039T0
YLR069C	MGG_14797T0
YOR330C	MGG_08913T0
YAL035W	MGG_06066T0
YGL201C	MGG_14912T0
YJR045C	MGG_04191T0
YEL030W	MGG_04191T0
YJL034W	MGG_02503T0
YBL105C	MGG_08689T0
YDR238C	MGG_06860T0
YJL200C	MGG_08584T0
YKL104C	MGG_11597T0
YIL143C	MGG_06470T0
YHR023W	MGG_03060T0
YGL022W	MGG_04773T0
YNL123W	MGG_01824T0
YDR097C	MGG_00704T0
YNL209W	MGG_11513T0
YDL229W	MGG_11513T0
YER164W	MGG_04589T0
YGL026C	MGG_12805T0
YFR015C	MGG_07289T0
YLR258W	MGG_07289T0
YPR019W	MGG_09293T0
YGL156W	MGG_04464T0	MGG_12735T0
YLL026W	MGG_06459T0
YKL157W	MGG_10606T0
YHR047C	MGG_10606T0
YBR117C	MGG_02471T0
YPR074C	MGG_02471T0
YEL011W	MGG_03186T0
YML059C	MGG_06143T0
YDR091C	MGG_11382T0
YDR258C	MGG_04437T0
YGL137W	MGG_10504T0
YER091C	MGG_06712T0
YMR128W	MGG_04040T0
YPL086C	MGG_05481T0
YER036C	MGG_11862T0
YLR153C	MGG_03201T0	MGG_04590T0
YFR009W	MGG_11547T0
YGR281W	MGG_08309T0
YLL001W	MGG_06361T0
YDR334W	MGG_02183T0
YDR291W	MGG_13223T0
YML035C	MGG_05630T0
YGL167C	MGG_11727T0
YMR120C	MGG_04435T0
YLR028C	MGG_04435T0
YCR011C	MGG_01563T0
YLR274W	MGG_08646T0
YGL163C	MGG_03549T0
YDR129C	MGG_04478T0
YKR031C	MGG_00960T0
YCL054W	MGG_08140T0
YGR217W	MGG_05643T0
YKR001C	MGG_09517T0
YLR259C	MGG_03165T0
YMR205C	MGG_02653T0
YPL006W	MGG_00819T0
YKR009C	MGG_06148T0
YOL090W	MGG_00879T0
YLR272C	MGG_03487T0
YBL099W	MGG_07752T0
YKR086W	MGG_11351T0
YBR127C	MGG_03244T0
YPR181C	MGG_06910T0
YMR108W	MGG_06868T0
YLR398C	MGG_15042T0
YER069W	MGG_02690T0
YBR121C	MGG_06321T0
YLR384C	MGG_07174T0
YIL078W	MGG_03551T0
YDR234W	MGG_04842T0
YDR001C	MGG_09471T0
YBR001C	MGG_09471T0
YBL004W	MGG_07737T0
YLR129W	MGG_04746T0
YGL006W	MGG_04890T0	MGG_02487T0	MGG_07971T0
YBR235W	MGG_09472T0
YGL207W	MGG_07316T0
YBR202W	MGG_09300T0
YLR087C	MGG_01741T0
YEL032W	MGG_01759T0
YDL215C	MGG_05247T0
YPR080W	MGG_03641T0
YBR118W	MGG_03641T0
YDR212W	MGG_10358T0
YOL075C	MGG_10410T0
YLR189C	MGG_03459T0
YJL014W	MGG_06639T0
YPL012W	MGG_01123T0
YGL234W	MGG_11343T0
YJR035W	MGG_05239T0
YKR097W	MGG_00450T0
YJR016C	MGG_05345T0
YMR049C	MGG_09313T0
YFL008W	MGG_14566T0
YJL111W	MGG_03310T1
YHR183W	MGG_00175T0
YGR256W	MGG_00175T0
YJR064W	MGG_11889T0
YPR145W	MGG_00969T0
YGR124W	MGG_00969T0
YBR196C	MGG_12822T0
YIL142W	MGG_01979T0
YIL109C	MGG_09564T0
YNL049C	MGG_09564T0
YPL093W	MGG_07136T0
YCR017C	MGG_03376T0
YER043C	MGG_05155T0
YIL075C	MGG_05991T0
YMR308C	MGG_03537T0
YAL023C	MGG_07190T0
YOR321W	MGG_07190T0
YJR121W	MGG_03185T0
YFL037W	MGG_00604T0
YOR048C	MGG_11426T0
YDR430C	MGG_02440T0
YOL006C	MGG_09917T0
YGR270W	MGG_06380T0
YLR450W	MGG_08975T0
YML075C	MGG_08975T0
YMR290C	MGG_06522T0
YPL110C	MGG_06704T0
YKL165C	MGG_01837T0
YJL005W	MGG_09898T0
YCL030C	MGG_01309T0
YBR114W	MGG_07014T0
YBL039C	MGG_07545T0
YJR103W	MGG_07545T0
YER025W	MGG_01592T0
YDR293C	MGG_08084T0
YJL012C	MGG_09291T0
YML085C	MGG_06650T0
YML124C	MGG_06650T0
YMR105C	MGG_04495T0
YKL127W	MGG_04495T0
YJR143C	MGG_04427T0
YOR204W	MGG_07033T0
YPL119C	MGG_07033T0
YLR289W	MGG_04686T0
YKL145W	MGG_01581T0
YMR301C	MGG_03406T0
YDL143W	MGG_01582T0
YFL036W	MGG_14133T0
YLR389C	MGG_13149T0
YJL033W	MGG_08049T0
YMR089C	MGG_07441T0
YBR080C	MGG_02418T0
YLR058C	MGG_00923T0
YJL074C	MGG_04988T0
YLR382C	MGG_04042T0
YNL287W	MGG_02634T0
YGR116W	MGG_11491T0
YNL325C	MGG_07091T0
YMR217W	MGG_00919T0
YNL112W	MGG_12894T0
YDL031W	MGG_04179T0
YBL015W	MGG_06609T0
YLR419W	MGG_07059T0
YLR432W	MGG_03699T0
YHR216W	MGG_03699T0
YML056C	MGG_03699T0
YNL106C	MGG_04549T0
YOR109W	MGG_04549T0
YNL192W	MGG_09551T0
YBR126C	MGG_03860T0
YHL016C	MGG_09063T0	MGG_04385T0
YBR038W	MGG_04145T0
YBR295W	MGG_10941T0
YIR031C	MGG_02813T0
YNL117W	MGG_02813T0
YDR341C	MGG_09080T0
YHR091C	MGG_09080T0
YLR454W	MGG_05262T0
YHR074W	MGG_14907T0
YOR211C	MGG_11902T0
YDR188W	MGG_03857T0
YNR013C	MGG_01050T0
YPL235W	MGG_03173T0
YLR175W	MGG_07518T0
YNL104C	MGG_13485T0
YOR108W	MGG_13485T0
YDL019C	MGG_03047T0
YAR042W	MGG_03047T0
YDL160C	MGG_03388T0
YDR190C	MGG_03958T0
YOR270C	MGG_03947T0
YMR054W	MGG_03947T0
YBR229C	MGG_08623T0
YOR217W	MGG_03204T0
YDR172W	MGG_00449T0
YHR164C	MGG_02491T0
YNR001C	MGG_07202T0
YCR005C	MGG_07202T0
YDR283C	MGG_08643T0
YBR169C	MGG_06065T0
YPL106C	MGG_06065T0
YDL007W	MGG_05477T0
YHR027C	MGG_07120T0
YOR317W	MGG_01551T0
YMR246W	MGG_01551T0
YIL009W	MGG_01551T0
YBR248C	MGG_00253T0
YKL035W	MGG_01631T0
YFL039C	MGG_03982T0
YDL164C	MGG_06370T0
YOR117W	MGG_12925T0
YLR371W	MGG_03064T0
YGR070W	MGG_03064T0
YDR394W	MGG_00908T0
YJR065C	MGG_03879T0
YOR168W	MGG_09393T0
YGR254W	MGG_10607T0
YHR174W	MGG_10607T0
YDR270W	MGG_03724T0
YCL017C	MGG_00767T0
YBR143C	MGG_06266T0
YNL267W	MGG_12862T0
YNL321W	MGG_01381T0
YGR264C	MGG_01046T0
YDR074W	MGG_03441T0
YDR037W	MGG_04966T0
YPL262W	MGG_02785T0
YNR011C	MGG_07501T0
YJL008C	MGG_00135T0
YHR020W	MGG_10357T0
YDL182W	MGG_01092T0
YDL131W	MGG_01092T0
YGL238W	MGG_03994T0
YGL245W	MGG_05956T0
YCR073C	MGG_00183T0
YNR031C	MGG_00183T0
YDL084W	MGG_02806T0
YAL038W	MGG_08063T0
YOR347C	MGG_08063T0
YER065C	MGG_04895T0
YLR347C	MGG_03668T0
YFR030W	MGG_00929T0
YDL066W	MGG_07268T0
YOR063W	MGG_03193T0
YDL178W	MGG_12830T0
YEL071W	MGG_12830T0
YHR072W	MGG_11702T0
YNL250W	MGG_11387T0
YDL095W	MGG_02954T0
YDL093W	MGG_02954T0
YLR138W	MGG_05211T0
YNL271C	MGG_04061T0
YFL034W	MGG_04803T0
YKL010C	MGG_03841T0
YFL033C	MGG_00345T0
YDR109C	MGG_08591T0
YML072C	MGG_09947T0
YGL048C	MGG_01380T0
YLR277C	MGG_01804T0
YLR378C	MGG_04856T0
YHR028C	MGG_07745T0
YOR356W	MGG_08880T0
YLR113W	MGG_01822T0
YDL029W	MGG_10690T0
YGL125W	MGG_01728T0
YLR240W	MGG_03069T0
YHR170W	MGG_05817T0
YPL207W	MGG_06096T0
YEL013W	MGG_04004T0
YMR304W	MGG_07468T0
YFL018C	MGG_13528T0
YER073W	MGG_03900T0
YOR374W	MGG_03900T0
YCR093W	MGG_02476T0
YOR014W	MGG_12130T0
YDR060W	MGG_06346T0
YDR062W	MGG_05197T0
YNL061W	MGG_01292T0
YML057W	MGG_07456T0
YLR433C	MGG_07456T0
YPR194C	MGG_12721T0	MGG_08984T0
YAL048C	MGG_01044T0
YLL039C	MGG_01282T0
YLR188W	MGG_06878T0
YHR037W	MGG_00189T0
YER090W	MGG_12760T0
YLR355C	MGG_01808T0
YDR232W	MGG_06446T0
YDR023W	MGG_06913T0
YPR024W	MGG_03926T0
YER133W	MGG_10195T0
YNL241C	MGG_09926T0
YIL074C	MGG_11794T0
YER081W	MGG_11794T0
YDR502C	MGG_00383T0
YLR180W	MGG_00383T0
YFL055W	MGG_05107T0
YOR093C	MGG_07705T0
YHR205W	MGG_14773T0
YBR097W	MGG_06100T0
YMR297W	MGG_05663T0
YBR136W	MGG_02656T0
YOR187W	MGG_08162T0
YNR050C	MGG_08564T0
YLL008W	MGG_07718T0
YLR234W	MGG_11342T0
YGR125W	MGG_04433T0
YML123C	MGG_03299T0
YMR167W	MGG_07121T0
YNR053C	MGG_01561T0
YKR039W	MGG_11062T0
YOL057W	MGG_04445T0
YLR303W	MGG_07195T0
YPR002W	MGG_02836T0
YLR430W	MGG_02784T0
YNL238W	MGG_15291T0
YJL154C	MGG_05089T0
YKR059W	MGG_04400T0
YJL138C	MGG_04400T0
YOR259C	MGG_00330T0
YLR032W	MGG_05032T0
YGL236C	MGG_14754T0
YAL062W	MGG_08074T0
YOR375C	MGG_08074T0
YML126C	MGG_01026T0
YGL190C	MGG_05637T0
YGL251C	MGG_05900T0
YNL243W	MGG_02949T0
YJR010W	MGG_15027T0
YCR012W	MGG_05063T0
YPR112C	MGG_01217T0
YAR035W	MGG_06981T0
YPL040C	MGG_01165T0
YJL153C	MGG_13185T0
YBR006W	MGG_01230T0
YCR032W	MGG_02823T0
YHR042W	MGG_07117T0
YPL023C	MGG_08171T0
YJR138W	MGG_04160T0
YAL036C	MGG_05730T0
YLR197W	MGG_07915T0
YNL045W	MGG_09481T0
YFL022C	MGG_04425T0
YDL168W	MGG_06011T0
YDR456W	MGG_06437T0
YFR044C	MGG_00256T0
YHR018C	MGG_09712T0
YKL211C	MGG_06425T0
YER165W	MGG_09505T0
YBL017C	MGG_00506T0
YJL222W	MGG_00506T0
YIL173W	MGG_00506T0
YNR065C	MGG_00506T0
YDL195W	MGG_01108T0
YGR100W	MGG_02833T0
YLR276C	MGG_04993T0
YNL161W	MGG_05376T0
YHR039C	MGG_02766T0
YER086W	MGG_07224T0
YJR033C	MGG_11430T0
YOR027W	MGG_08980T0
YCR072C	MGG_08708T0
YHR019C	MGG_08897T0
YPL091W	MGG_12749T0
YGL027C	MGG_04045T0	MGG_09721T0
YLR359W	MGG_03645T0
YKL209C	MGG_04899T0
YDR436W	MGG_00149T0
YML016C	MGG_00149T0
YPR111W	MGG_02757T0
YGR092W	MGG_02757T0
YPR035W	MGG_14279T0	MGG_06888T0
YDL055C	MGG_01288T0
YIR007W	MGG_00882T0
YLR083C	MGG_07434T0
YDR107C	MGG_07434T0
YLR429W	MGG_06389T0
YPR173C	MGG_07916T0
YLR386W	MGG_03568T0
YLL031C	MGG_04987T0
YKL029C	MGG_08562T0
YLR241W	MGG_08731T0
YCL057W	MGG_04858T0
YPR006C	MGG_02616T0
YGL253W	MGG_09289T0
YFR053C	MGG_09289T0
YLR409C	MGG_06038T0
YMR015C	MGG_06047T0
YPR088C	MGG_05977T0
YDL188C	MGG_06099T0
YDL134C	MGG_06099T0
YER136W	MGG_07137T0
YGL099W	MGG_07525T0
YJL212C	MGG_10200T0
YPR033C	MGG_15290T0
YDR021W	MGG_04885T0
YGR245C	MGG_03291T0
YDL240W	MGG_04377T0
YBR132C	MGG_06036T0
YMR266W	MGG_01463T0
YGL078C	MGG_08272T0
YHL030W	MGG_08744T0
YDL060W	MGG_01087T0
YGR019W	MGG_01662T0
YOL098C	MGG_02442T0
YLL029W	MGG_00476T0
YBR294W	MGG_04640T0	MGG_04126T0	MGG_15133T0
YLR092W	MGG_04640T0	MGG_04126T0	MGG_15133T0
YML054C	MGG_01723T0
YNL082W	MGG_01716T0
YER178W	MGG_06371T0
YGR170W	MGG_07037T0
YHR030C	MGG_04943T0
YPR138C	MGG_00537T0
YGR121C	MGG_00537T0
YAL016W	MGG_05671T0
YBR025C	MGG_10957T0
YBR170C	MGG_04413T0
YMR300C	MGG_04618T0
YJL129C	MGG_06469T0
YKR050W	MGG_06469T0
YPL203W	MGG_06368T0
YKL166C	MGG_06368T0
YJL164C	MGG_06368T0
YNL247W	MGG_04872T0
YDR141C	MGG_13176T0
YLR089C	MGG_06503T0
YDR111C	MGG_06503T0
YPL259C	MGG_10633T0
YPL022W	MGG_02804T0
YAL012W	MGG_10380T0
YNL298W	MGG_06320T0
YOR310C	MGG_07008T0
YGL012W	MGG_02465T0
YGL148W	MGG_03281T0
YGR252W	MGG_03677T0	MGG_11716T0
YNR073C	MGG_10334T0
YEL070W	MGG_10334T0
YOR128C	MGG_01256T0
YHR113W	MGG_10126T0
YLL034C	MGG_06686T0
YKL135C	MGG_03320T0
YOR348C	MGG_02899T0
YJL155C	MGG_06524T0
YNL220W	MGG_10691T0
YGR258C	MGG_00155T0
YKL060C	MGG_00223T0
YPL008W	MGG_13542T0
YHL007C	MGG_12821T0
YOL004W	MGG_13498T0
YOR303W	MGG_01743T0
YMR058W	MGG_02156T0
YFL041W	MGG_02156T0
YNL329C	MGG_00529T0
YGR210C	MGG_04106T0
YOL058W	MGG_07169T0
YDL047W	MGG_03911T0
YGR155W	MGG_07384T0
YEL036C	MGG_12335T0
YMR129W	MGG_13535T0
YDR294C	MGG_07162T0
YNL059C	MGG_06130T0
YGR200C	MGG_03979T0
YPL184C	MGG_08898T0
YGL084C	MGG_03628T0
YPL189W	MGG_03628T0
YMR261C	MGG_14118T0
YML100W	MGG_14118T0
YFL025C	MGG_01844T0
YNR008W	MGG_03560T0
YPL147W	MGG_13491T0
YNL142W	MGG_05526T0
YLR060W	MGG_00876T0
YHR007C	MGG_04628T0	MGG_04432T0
YLR163C	MGG_03600T0
YKL126W	MGG_06599T0
YMR104C	MGG_06599T0
YNR067C	MGG_01001T0
YDR481C	MGG_05299T0
YMR224C	MGG_09555T0
YEL063C	MGG_08129T0
YNL270C	MGG_08129T0
YNL268W	MGG_08129T0
YER082C	MGG_01100T0
YBR222C	MGG_06199T0
YPL154C	MGG_00922T0
YBR112C	MGG_03196T0
YOR378W	MGG_03557T0
YBL030C	MGG_06656T0
YBR085W	MGG_06656T0
YMR056C	MGG_06656T0
YDR477W	MGG_00803T0
YGL055W	MGG_01790T0
YLR117C	MGG_05720T0
YMR216C	MGG_10596T0
YPL028W	MGG_13499T0
YPL009C	MGG_02697T0
YIL155C	MGG_03147T0
YGR173W	MGG_08640T0
YPL265W	MGG_07485T0	MGG_07606T0	MGG_05128T0
YKR095W	MGG_00594T0
YIL149C	MGG_00594T0
YBR299W	MGG_07547T0
YGR292W	MGG_07547T0
YOL157C	MGG_07547T0
YIL172C	MGG_07547T0
YJL221C	MGG_07547T0
YGR287C	MGG_07547T0
YJL216C	MGG_07547T0
YOL011W	MGG_07287T0
YMR008C	MGG_07287T0
YMR006C	MGG_07287T0
YJL087C	MGG_05169T0
YCR053W	MGG_08923T0
YJL026W	MGG_06408T0
YKR002W	MGG_06313T0
YOL060C	MGG_11236T0
YBR296C	MGG_03348T0
YLL018C	MGG_12574T0
YEL060C	MGG_03670T0
YGR233C	MGG_02514T0
YOL023W	MGG_11482T0
YAL019W	MGG_09930T0
YHR194W	MGG_05135T0
YBL088C	MGG_14764T0
YHR065C	MGG_11672T0
YNL021W	MGG_01076T0
YPL204W	MGG_02829T0
YOR099W	MGG_08692T0
YEL022W	MGG_12336T0
YJR031C	MGG_12336T0
YNL023C	MGG_00137T0
YOR206W	MGG_08867T0
YHR120W	MGG_04466T0
YGL180W	MGG_06393T0
YDR536W	MGG_09852T0
YIR028W	MGG_08002T0
YBR021W	MGG_08002T0
YBL042C	MGG_08002T0
YNL154C	MGG_08097T0
YHR135C	MGG_08097T0
YGR145W	MGG_06500T0
YPR069C	MGG_06197T0
YCR008W	MGG_06420T0
YBR249C	MGG_09766T0
YGL091C	MGG_06151T0
YOR361C	MGG_01978T0
YMR241W	MGG_07201T0
YGR244C	MGG_06977T0
YKL134C	MGG_00487T0
YMR250W	MGG_02817T0
YER006W	MGG_00188T0
YDR148C	MGG_03149T0
YLL028W	MGG_03205T0
YBR221C	MGG_10569T0
YML010W	MGG_12268T0
YDR122W	MGG_01279T0
YLR096W	MGG_01279T0
YDL174C	MGG_01202T0
YGL040C	MGG_10655T0
YBR281C	MGG_04227T0
YOR388C	MGG_04034T1	MGG_04034T0
YBL091C	MGG_00966T0
YJR132W	MGG_02927T0
YIR006C	MGG_12839T0
YKL146W	MGG_02464T0
YHR024C	MGG_05258T0
YAL053W	MGG_12322T0
YOR365C	MGG_12322T0
YMR145C	MGG_06276T0
YDL085W	MGG_06276T0
YGL114W	MGG_11429T0
YML069W	MGG_14751T0
YJL052W	MGG_01084T0
YGR192C	MGG_01084T0
YJR009C	MGG_01084T0
YMR165C	MGG_01311T0
YHR079C	MGG_01998T0
YIL103W	MGG_03237T0
YJR040W	MGG_06104T0
YHR107C	MGG_07466T0
YBR237W	MGG_14739T0
YBL011W	MGG_01291T0
YCL018W	MGG_05223T0
YBL106C	MGG_00926T0
YPR032W	MGG_00926T0
YNL212W	MGG_03859T0
YNL071W	MGG_09878T0
YOR196C	MGG_02691T0
YJL197W	MGG_05666T0
YBL016W	MGG_09565T0
YNL275W	MGG_15203T0
YBL063W	MGG_01175T0
YMR309C	MGG_05243T0
YLR222C	MGG_08178T0
YDR047W	MGG_01622T0
YNL277W	MGG_01469T0
YPL109C	MGG_13137T0
YDR365C	MGG_00053T0
YGL119W	MGG_06939T0
YLR438W	MGG_06392T0
YJR148W	MGG_02489T0
YHR208W	MGG_02489T0
YBL008W	MGG_00590T0
YOR136W	MGG_01712T0
YNL037C	MGG_01995T0
YJL141C	MGG_06399T0
YPL175W	MGG_03933T0
YKR038C	MGG_06931T0
YOL094C	MGG_07526T0
YOR046C	MGG_07333T0
YJR131W	MGG_11408T0
YMR307W	MGG_08370T0	MGG_11861T0
YLR244C	MGG_08139T0
YML042W	MGG_01721T0
YOR165W	MGG_06979T0
YBL079W	MGG_05095T0
YER105C	MGG_05095T0
YPL019C	MGG_12371T0
YFL004W	MGG_12371T0
YLR253W	MGG_00957T0
YHR068W	MGG_09173T0
YPR029C	MGG_11801T0
YIL094C	MGG_01566T0
YDL132W	MGG_07145T0
YDL014W	MGG_09195T0
YIL147C	MGG_07312T0
YNL006W	MGG_07284T0
YBR160W	MGG_01362T0
YEL042W	MGG_08146T0
YKR028W	MGG_12709T0
YJL098W	MGG_12709T0
YDL103C	MGG_01320T0
YGR211W	MGG_03238T0
YCL059C	MGG_06049T0
YJL101C	MGG_07317T0
YHR025W	MGG_09550T0
YKL085W	MGG_09367T0
YGR289C	MGG_07546T0	MGG_12988T0
YBR298C	MGG_07546T0	MGG_12988T0
YJR160C	MGG_07546T0	MGG_12988T0
YDL247W	MGG_07546T0	MGG_12988T0
YAR007C	MGG_00685T0
YDR189W	MGG_09552T0
YMR302C	MGG_06965T0
YEL058W	MGG_11383T0
YBR142W	MGG_00560T0
YDL198C	MGG_03224T0
YKL197C	MGG_09299T0
YHR064C	MGG_02842T0
YLR340W	MGG_04467T0
YOR061W	MGG_03696T0
YDR353W	MGG_01284T0
YHR106W	MGG_01284T0
YBR031W	MGG_08190T0
YDR012W	MGG_08190T0
YDR075W	MGG_01528T0
YIR034C	MGG_01359T0
YLR314C	MGG_01521T0
YNR032W	MGG_01690T0
YOR067C	MGG_05686T0
YBR011C	MGG_14799T0
YLR354C	MGG_02624T0
YGR043C	MGG_02624T0
YBR220C	MGG_02719T0
YCR042C	MGG_03637T0
YGR090W	MGG_03270T0
YGL095C	MGG_14755T0
YDR388W	MGG_11497T0
YIL018W	MGG_06269T0
YFR031C-A	MGG_06269T0
YBR058C	MGG_08270T0
YPL151C	MGG_05616T0
YBR243C	MGG_01559T0
YJL167W	MGG_08649T0
YKL212W	MGG_11279T0
YOR323C	MGG_12996T0
YDR331W	MGG_10490T0
YNR043W	MGG_09750T0
YJR145C	MGG_02747T0
YHR203C	MGG_02747T0
YKR003W	MGG_09949T0
YHR001W	MGG_09949T0
YGL194C	MGG_01633T0
YFR028C	MGG_04637T0
YBR286W	MGG_09692T0
YPR189W	MGG_03269T0
YPR021C	MGG_07066T0
YOR087W	MGG_09828T0
YKL113C	MGG_03419T0
YLR027C	MGG_04156T0
YJR117W	MGG_06951T0
YCR084C	MGG_08829T0
YNL064C	MGG_04462T0
YDL138W	MGG_06203T0	MGG_03620T0
YDL194W	MGG_06203T0	MGG_03620T0
YGR086C	MGG_00153T0
YPL004C	MGG_00153T0
YHR169W	MGG_06483T0
YCR092C	MGG_09306T0
YGR194C	MGG_12860T0
YBR094W	MGG_02486T0
YER110C	MGG_05869T0
YJL109C	MGG_04995T0
YDR105C	MGG_15076T0
YML008C	MGG_10568T0	MGG_10860T0	MGG_04346T0
YIL046W	MGG_13435T0
YER099C	MGG_07148T0
YBL068W	MGG_07148T0
YBR140C	MGG_11425T0
YOL081W	MGG_11425T0
YDL147W	MGG_02608T0
YDL190C	MGG_03255T0
YGL003C	MGG_06892T0
YMR076C	MGG_06465T0
YJL094C	MGG_00633T0	MGG_07661T0
YDR208W	MGG_06572T0
YDL234C	MGG_04067T0
YER141W	MGG_04969T0
YPR047W	MGG_03217T0
YBR079C	MGG_10192T0
YOL034W	MGG_12590T0
YLL011W	MGG_03210T0
YLR401C	MGG_01205T0
YML061C	MGG_05212T0
YGL144C	MGG_01727T0
YDL109C	MGG_01727T0
YBR034C	MGG_04584T0
YFR004W	MGG_05858T0
YOR074C	MGG_04458T0
YJL062W	MGG_08839T0
YKL064W	MGG_09884T0
YER052C	MGG_11805T0
YFL053W	MGG_04014T0
YML070W	MGG_04014T0
YDL238C	MGG_04119T0
YKL184W	MGG_02441T0
YKL046C	MGG_02793T0
YMR238W	MGG_02793T0
YOR197W	MGG_13530T0	MGG_04926T0
YHR188C	MGG_03759T0
YOR176W	MGG_01513T0
YPR003C	MGG_09838T0
YLR377C	MGG_08895T0
YGL094C	MGG_14680T0
YKL017C	MGG_11568T0
YDL141W	MGG_00436T0
YBR166C	MGG_05276T0
YLR005W	MGG_06690T0
YPL131W	MGG_07048T0
YMR083W	MGG_03880T0
YMR303C	MGG_03880T0
YOL086C	MGG_03880T0
YBR145W	MGG_03880T0
YGR185C	MGG_02449T0
YOR002W	MGG_09310T0
YGR231C	MGG_09886T0
YJR007W	MGG_13200T0
YHL032C	MGG_10005T0	MGG_01281T0
YIL091C	MGG_10652T0
YER056C	MGG_00158T0
YER060W-A	MGG_00158T0
YER060W	MGG_00158T0
YKR024C	MGG_05810T0
YOR244W	MGG_04133T0
YLR195C	MGG_07229T0
YBR043C	MGG_09502T0
YCL004W	MGG_07543T0
YHR077C	MGG_06063T0
YHR171W	MGG_07297T0
YKL188C	MGG_06707T0
YOR261C	MGG_01059T0
YPL031C	MGG_04660T0
YBL024W	MGG_13217T0
YHR073W	MGG_11490T0
YPR103W	MGG_00170T0
YLR447C	MGG_07007T0
YGR274C	MGG_01207T0
YDL148C	MGG_04470T0
YBR179C	MGG_05209T0
YHR098C	MGG_06569T0
YOL097C	MGG_09540T0
YJL095W	MGG_00883T0
YFR048W	MGG_03735T0
YJL060W	MGG_03264T0
YOR175C	MGG_08856T0
YDR044W	MGG_01061T0
YJR130C	MGG_03583T0
YML082W	MGG_03583T0
YMR116C	MGG_04719T0
YDR335W	MGG_09560T0
YOL140W	MGG_11934T0
YDL001W	MGG_00128T0
YJR072C	MGG_00101T0
YBR017C	MGG_09208T0
YKL022C	MGG_07440T0
YOL145C	MGG_06462T0
YPL195W	MGG_07481T0
YLR383W	MGG_15281T0
YKL194C	MGG_01322T0
YBR018C	MGG_05098T0
YMR318C	MGG_00220T0
YCR105W	MGG_00220T0
YBL007C	MGG_05626T0
YFL047W	MGG_09531T0
YPL043W	MGG_08840T0
YLR196W	MGG_04802T0
YER047C	MGG_09557T0
YEL052W	MGG_12248T0
YNL029C	MGG_01140T0
YIL085C	MGG_01140T0
YMR139W	MGG_12122T0
YDL079C	MGG_12122T0
YER020W	MGG_01818T0
YMR131C	MGG_14350T0
YLR293C	MGG_09952T0
YOR185C	MGG_09952T0
YFL002C	MGG_02417T0
YKR093W	MGG_04934T0	MGG_13669T0	MGG_08620T0
YOR071C	MGG_07878T0
YLR237W	MGG_07878T0
YOR192C	MGG_07878T0
YER177W	MGG_01588T0
YDR099W	MGG_01588T0
YAL017W	MGG_05220T0
YOL045W	MGG_05220T0
YDR158W	MGG_03051T0
YIR002C	MGG_04429T0
YJR068W	MGG_04389T0
YGR132C	MGG_06004T0
YPR016C	MGG_01671T0
YGR157W	MGG_07110T0
YPR141C	MGG_05350T0
YPL042C	MGG_13931T0
YLL041C	MGG_00167T0
YGL211W	MGG_04613T0
YCR002C	MGG_06726T0
YBR055C	MGG_07213T0
YGR060W	MGG_03370T0	MGG_06133T0
YBR198C	MGG_06742T0
YDR325W	MGG_08841T0
YKL103C	MGG_07536T0
YHR108W	MGG_00852T0
YDR358W	MGG_00852T0
YJR005W	MGG_04150T0
YNL239W	MGG_02695T0
YOR142W	MGG_05480T0
YHR190W	MGG_09239T0
YER093C	MGG_05284T0
YOR160W	MGG_01449T0
YDL058W	MGG_11427T0
YBR041W	MGG_08257T0	MGG_05025T0
YKR089C	MGG_05933T0
YOR081C	MGG_05933T0
YML063W	MGG_06919T0
YLR441C	MGG_06919T0
YMR121C	MGG_11785T0
YLR029C	MGG_11785T0
YOR222W	MGG_11577T0
YPL134C	MGG_11577T0
YJR139C	MGG_11450T0
YJR077C	MGG_07489T0	MGG_02370T0
YGR123C	MGG_06941T0
YMR092C	MGG_07273T0
YJL128C	MGG_10268T0
YBR293W	MGG_15183T0
YOR065W	MGG_13170T0
YNL218W	MGG_00206T0
YMR146C	MGG_01013T0
YKL140W	MGG_02622T0
YNL138W	MGG_01722T0
YJL168C	MGG_01661T0
YIL160C	MGG_09512T0
YPR156C	MGG_04158T0
YGR138C	MGG_04158T0
YGR055W	MGG_03103T0
YDR448W	MGG_05099T0
YFL009W	MGG_08345T0
YOL016C	MGG_09912T0
YFR014C	MGG_09912T0
YKR048C	MGG_06924T0
YFR006W	MGG_13438T0
YOR209C	MGG_13497T0
YER015W	MGG_07197T0
YOR346W	MGG_00485T0
YER003C	MGG_10677T0
YDR338C	MGG_04182T0	MGG_03123T0
YHR005C	MGG_00365T0
YJL172W	MGG_00309T0
YDL097C	MGG_03211T0
YDR390C	MGG_06733T0
YGR171C	MGG_06949T0
YGR253C	MGG_07130T0
YFL059W	MGG_05980T0
YMR096W	MGG_05980T0
YNL333W	MGG_05980T0
YBR003W	MGG_03343T0
YER005W	MGG_07077T0
YDL128W	MGG_11454T0
YGR012W	MGG_13510T0
YLR103C	MGG_01549T0
YIL166C	MGG_03118T0
YPL268W	MGG_02444T0
YHR096C	MGG_00040T0
YHR094C	MGG_00040T0
YDR345C	MGG_00040T0
YDR342C	MGG_00040T0
YDR343C	MGG_00040T0
YHR092C	MGG_00040T0
YLR081W	MGG_00040T0
YOL156W	MGG_00040T0
YJL219W	MGG_00040T0
YJL214W	MGG_00040T0
YFL011W	MGG_00040T0
YMR011W	MGG_00040T0
YEL069C	MGG_00040T0
YNR072W	MGG_00040T0
YDL245C	MGG_00040T0
YJR158W	MGG_00040T0
YHR016C	MGG_02506T0
YFR024C-A	MGG_02506T0
YIR008C	MGG_00881T0
YNL242W	MGG_05998T0
YHR048W	MGG_12817T0
YLL045C	MGG_04612T0
YHL033C	MGG_04612T0
YER107C	MGG_00946T0
YJL208C	MGG_05324T0
YCL009C	MGG_01104T0
YHR204W	MGG_00667T0
YGL184C	MGG_07074T0
YOR243C	MGG_06481T0
YLR248W	MGG_08547T0
YKR069W	MGG_10321T0
YGL115W	MGG_04005T0
YOR271C	MGG_05310T0
YGR285C	MGG_10565T0
YKL217W	MGG_09827T0
YNL331C	MGG_01713T0
YDL243C	MGG_01713T0
YCR107W	MGG_01713T0
YJR155W	MGG_01713T0
YDL036C	MGG_08117T0
YOL066C	MGG_08117T0
YJR091C	MGG_06318T0
YPR042C	MGG_06318T0
YBR020W	MGG_05440T0
YDR009W	MGG_05440T0
YJR049C	MGG_09937T0
YEL041W	MGG_09937T0
YLR114C	MGG_01823T0
YPL029W	MGG_01682T0
YGL202W	MGG_09919T0
YPR176C	MGG_09304T0
YOL038W	MGG_06472T0
YIR027C	MGG_10412T0
YPL263C	MGG_10605T0
YGR159C	MGG_01268T0
YDR292C	MGG_02663T0
YER049W	MGG_04743T0
YJR076C	MGG_03087T0
YOR001W	MGG_00896T0
YGL123W	MGG_09222T0
YML049C	MGG_06457T0
YNL183C	MGG_06070T0
YDL214C	MGG_06070T0
YDR372C	MGG_00839T0
YLR075W	MGG_03136T0
YCR068W	MGG_12828T0
YCL043C	MGG_05753T0
YDR518W	MGG_05753T0
YPL145C	MGG_05718T0
YOR237W	MGG_05718T0
YGL077C	MGG_08670T0
YOR262W	MGG_06110T0
YDR531W	MGG_12598T0
YOL030W	MGG_07331T0
YDR245W	MGG_00164T0
YDR120C	MGG_01448T0
YMR215W	MGG_06722T0
YER126C	MGG_10835T0
YLR362W	MGG_14847T0
YER053C	MGG_09906T0
YLR208W	MGG_14666T0
YGL116W	MGG_01236T0
YDR452W	MGG_04825T0
YFR002W	MGG_08590T0
YDR375C	MGG_10383T0
YIR029W	MGG_11871T0
YBR087W	MGG_03202T0
YDR211W	MGG_03517T0
YEL050C	MGG_05647T0
YPR125W	MGG_03684T0
YJR095W	MGG_07616T0
YKL027W	MGG_02856T0
YHR003C	MGG_02856T0
YGL225W	MGG_08858T0
YER039C	MGG_08858T0
YNL075W	MGG_00977T0
YMR231W	MGG_03283T0
YPL222W	MGG_03159T0
YLR056W	MGG_08832T0
YNL169C	MGG_09213T0
YDL100C	MGG_09535T0	MGG_14947T0
YGR144W	MGG_03098T0
YHR202W	MGG_02819T0
YNL288W	MGG_00632T0
YPL122C	MGG_00397T0
YDR128W	MGG_02569T0
YMR012W	MGG_06261T0
YDL022W	MGG_00067T0
YOL059W	MGG_00067T0
YBR081C	MGG_00924T0
YJL102W	MGG_01433T0
YOL077C	MGG_01078T0
YNL178W	MGG_05673T0
YML092C	MGG_07165T0
YOR231W	MGG_06482T0
YPL140C	MGG_06482T0
YNL020C	MGG_11326T0
YIL095W	MGG_11326T0
YLR310C	MGG_00371T0
YLR002C	MGG_04996T0
YGR255C	MGG_11732T0
YGR188C	MGG_14329T0
YOR005C	MGG_12899T0
YJL091C	MGG_01198T0
YPL050C	MGG_00171T0
YDR332W	MGG_06119T0
YJL080C	MGG_06496T0
YJR001W	MGG_08827T0
YJR159W	MGG_01176T0
YDL246C	MGG_01176T0
YLR070C	MGG_01176T0
YNL293W	MGG_00118T0
YOL112W	MGG_00118T0
YIR023W	MGG_06492T0	MGG_04387T0
YBR192W	MGG_02974T0
YKR056W	MGG_03881T0
YEL064C	MGG_07178T0
YOR090C	MGG_03154T0
YLR116W	MGG_06748T0
YDL040C	MGG_05151T0
YMR272C	MGG_03920T0
YBR287W	MGG_10269T0
YLR055C	MGG_10590T0
YDR300C	MGG_00481T0
YHR033W	MGG_00481T0
YOR157C	MGG_04529T0
YOR386W	MGG_06836T0
YCL040W	MGG_03041T0
YDR516C	MGG_03041T0
YBR199W	MGG_08182T0
YEL040W	MGG_01134T0
YJR036C	MGG_01115T0
YNL207W	MGG_07119T0
YPR041W	MGG_08866T0
YCR034W	MGG_07280T0
YLR372W	MGG_07280T0
YJL196C	MGG_07280T0
YEL047C	MGG_03619T0
YJR051W	MGG_03619T0
YFL007W	MGG_04342T0
YGR135W	MGG_08343T0
YAL021C	MGG_13020T0
YLR172C	MGG_10496T0
YLR231C	MGG_10969T0
YLR336C	MGG_13527T0
YOR241W	MGG_11267T0
YHR002W	MGG_01493T0
YMR221C	MGG_01634T0
YKL114C	MGG_10609T0
YLR229C	MGG_00466T0
YIL108W	MGG_03542T0
YHR111W	MGG_05569T0
YOL062C	MGG_05484T0
YFL050C	MGG_08843T0
YOL130W	MGG_08843T0
YCR094W	MGG_12405T0
YNR048W	MGG_12405T0
YDR226W	MGG_01058T0
YPL220W	MGG_04696T0
YGL135W	MGG_04696T0
YBL097W	MGG_01639T0
YFL045C	MGG_01637T0
YHR104W	MGG_03648T0
YOR362C	MGG_07727T0
YGR214W	MGG_11776T0
YLR048W	MGG_11776T0
YBR159W	MGG_05096T0
YLR212C	MGG_00961T0
YKL120W	MGG_06405T0
YLR216C	MGG_08104T0
YLR319C	MGG_11773T0
YMR079W	MGG_00905T0
YKL091C	MGG_00905T0
YGL065C	MGG_02384T0
YER148W	MGG_08878T0
YNL317W	MGG_05325T0
YNR012W	MGG_12159T0
YGL203C	MGG_00775T0
YNL083W	MGG_01072T0
YBL037W	MGG_09493T0
YER048C	MGG_09235T0
YDR243C	MGG_01583T0
YGR054W	MGG_00847T0
YDL167C	MGG_07327T0
YOR161C	MGG_13186T0
YOR119C	MGG_13447T0
YJR013W	MGG_09243T0
YPL088W	MGG_08619T0
YGL076C	MGG_05237T0
YPL198W	MGG_05237T0
YHR112C	MGG_04764T0
YEL051W	MGG_07086T0
YAR015W	MGG_12537T0
YKL008C	MGG_05189T0
YHL003C	MGG_05189T0
YDL201W	MGG_01021T0
YNR033W	MGG_04055T0
YMR166C	MGG_06141T0
YKR080W	MGG_10834T0
YIL047C	MGG_13413T0
YBL084C	MGG_06292T0
YKL045W	MGG_06763T0
YKR076W	MGG_01410T0
YMR251W	MGG_01410T0
YGR154C	MGG_01410T0
YDR264C	MGG_07382T0
YOR034C	MGG_07382T0
YER055C	MGG_04356T0
YHR070W	MGG_04562T0
YGR028W	MGG_07075T0
YHR166C	MGG_08648T0
YFR010W	MGG_02970T0
YFL016C	MGG_11144T0
YIL116W	MGG_14904T0
YDR497C	MGG_14868T0
YOL103W	MGG_14868T0
YJR126C	MGG_15288T0	MGG_01370T0
YGR266W	MGG_04536T0
YLR186W	MGG_03587T0
YPL242C	MGG_03700T0
YNL297C	MGG_07913T0
YMR027W	MGG_13068T0
YPL090C	MGG_03236T0
YBR181C	MGG_03236T0
YOR181W	MGG_02802T0
YMR062C	MGG_04210T0
YBR247C	MGG_11193T0
YPR110C	MGG_09284T0
YMR293C	MGG_13483T0
YMR296C	MGG_00864T0
YER094C	MGG_04551T0
YML102W	MGG_03737T0
YDR415C	MGG_10171T0
YBR008C	MGG_08060T0	MGG_07595T0	MGG_10363T0
YER078C	MGG_00596T0
YGL097W	MGG_00408T0
YML086C	MGG_02689T0
YPR137W	MGG_07030T0
YJR078W	MGG_13773T0
YFR047C	MGG_03028T0
YPR004C	MGG_01719T0
YPL214C	MGG_06448T0
YJL112W	MGG_01711T0
YKR036C	MGG_01711T0
YOR316C	MGG_03634T0
YMR243C	MGG_03634T0
YLR357W	MGG_13532T0
YGR056W	MGG_13532T0
YDR019C	MGG_04826T0
YPL125W	MGG_00744T0
YOR184W	MGG_04059T0
YLR351C	MGG_06196T0
YDR301W	MGG_00739T0
YFL030W	MGG_02525T0
YNL139C	MGG_01468T0
YMR277W	MGG_03485T0
YJL001W	MGG_02086T0
YDR364C	MGG_08133T0
YPL155C	MGG_04366T0
YIL003W	MGG_10636T0
YPR144C	MGG_11360T0
YLR243W	MGG_00382T0
YMR110C	MGG_07270T0
YIL022W	MGG_11419T0
YHR066W	MGG_00087T0
YDR312W	MGG_00087T0
YCR098C	MGG_10287T0	MGG_07980T0
YFR051C	MGG_05676T0
YBL033C	MGG_10689T0
YOR145C	MGG_05136T0
YGR184C	MGG_13171T0
YLR004C	MGG_12231T0
YJL100W	MGG_07151T0
YJL039C	MGG_08911T0
YER021W	MGG_00884T0
YML130C	MGG_00683T0
YCL038C	MGG_09904T0
YJR123W	MGG_06658T0
YLR345W	MGG_08636T0
YPR161C	MGG_06928T0
YPR165W	MGG_07176T0
YBR029C	MGG_09371T0
YDL137W	MGG_04438T0
YDL192W	MGG_04438T0
YKL174C	MGG_14115T0	MGG_01385T0
YDL154W	MGG_05639T0
YML080W	MGG_08825T0
YER102W	MGG_03251T0
YBL072C	MGG_03251T0
YGL011C	MGG_01153T0
YJL053W	MGG_04830T0
YER061C	MGG_10202T0
YDR049W	MGG_03061T0
YKL179C	MGG_06735T0
YGL083W	MGG_11895T0
YBL056W	MGG_01351T0
YER089C	MGG_01351T0
YCR009C	MGG_05528T0
YIL021W	MGG_03215T0
YHR128W	MGG_06915T0
YJL059W	MGG_06604T0
YPL104W	MGG_13512T0
YKL081W	MGG_06936T0
YPL048W	MGG_06936T0
YML104C	MGG_00990T0
YPR201W	MGG_03399T0
YML004C	MGG_11543T0
YGR087C	MGG_01892T0
YLR044C	MGG_01892T0
YLR134W	MGG_01892T0
YDL080C	MGG_01892T0
YLR019W	MGG_03646T0
YLL010C	MGG_03646T0
YBR234C	MGG_04352T0
YLL019C	MGG_05312T0
YHR132C	MGG_06906T0
YNL191W	MGG_11745T0
YLR206W	MGG_04616T0
YDL161W	MGG_04616T0
YKL181W	MGG_01828T0
YOR155C	MGG_02955T0
YCR047C	MGG_08705T0
YDL056W	MGG_08463T0
YNL273W	MGG_03991T0
YDR244W	MGG_10840T0
YLR247C	MGG_07487T0
YPL030W	MGG_15289T0
YDR050C	MGG_08905T0
YLR203C	MGG_06458T0
YOR091W	MGG_07010T0
YLL063C	MGG_09777T0
YGR202C	MGG_01003T0
YKR017C	MGG_00859T0
YFL038C	MGG_06962T0
YER168C	MGG_07089T0
YPL209C	MGG_00479T0	MGG_12408T0
YAL042W	MGG_01245T0
YMR247C	MGG_10526T0
YNL290W	MGG_13023T0
YAL067C	MGG_02204T0	MGG_09674T0
YGR065C	MGG_02204T0	MGG_09674T0
YPR119W	MGG_05646T0
YGR108W	MGG_05646T0
YPL266W	MGG_00251T0
YPR175W	MGG_07222T0
YNL280C	MGG_13986T0
YJL133W	MGG_03564T0
YKR052C	MGG_03564T0
YOR132W	MGG_01434T0
YOL124C	MGG_06857T0
YBR189W	MGG_02952T0
YPL081W	MGG_02952T0
YIL162W	MGG_02507T0
YPL117C	MGG_07125T0
YBL035C	MGG_00706T0
YBL098W	MGG_00805T0
YJL088W	MGG_01102T0
YMR100W	MGG_02454T0
YNL048W	MGG_03883T0
YOL033W	MGG_05275T0
YPL218W	MGG_06362T0
YMR237W	MGG_00106T0
YOR299W	MGG_00106T0
YLR210W	MGG_07065T0
YDL155W	MGG_07065T0
YDL086W	MGG_06957T0
YDR256C	MGG_06442T0	MGG_10061T0
YGR088W	MGG_06442T0	MGG_10061T0
YER145C	MGG_02158T0
YFR021W	MGG_03139T0
YGL092W	MGG_04617T0
YEL056W	MGG_07323T0
YIL118W	MGG_10323T0
YMR244W	MGG_11149T0
YNL219C	MGG_14835T0
YPR118W	MGG_14472T0
YGR085C	MGG_07753T0
YPR102C	MGG_07753T0
YKL059C	MGG_09536T0
YMR203W	MGG_08637T0
YOL119C	MGG_02724T0	MGG_10881T0
YOR306C	MGG_02724T0	MGG_10881T0
YIL105C	MGG_03558T0
YNL047C	MGG_03558T0
YCR028C	MGG_02319T0
YLR088W	MGG_03523T0
YPR167C	MGG_03662T0
YDL108W	MGG_13401T0
YMR214W	MGG_07502T0
YPL152W	MGG_09935T0
YAL002W	MGG_01238T0
YPR178W	MGG_01259T0
YLR420W	MGG_12634T0
YDL153C	MGG_00361T0
YNL256W	MGG_01474T0
YGR267C	MGG_09458T0
YOL068C	MGG_02488T0
YDL042C	MGG_02488T0
YBR274W	MGG_03729T0
YKL172W	MGG_02453T0
YIL020C	MGG_04998T0
YJR105W	MGG_06270T0
YKL001C	MGG_06348T0
YOL049W	MGG_06454T0
YOR070C	MGG_06874T0
YJR124C	MGG_00606T0	MGG_04357T0
YDR266C	MGG_01987T0
YKR066C	MGG_04545T0
YER119C	MGG_03101T0
YBL089W	MGG_03101T0
YEL024W	MGG_05093T0
YIL033C	MGG_07335T0
YML001W	MGG_08144T0
YKR081C	MGG_10382T0
YIL130W	MGG_05683T0	MGG_09118T0
YJL206C	MGG_05683T0	MGG_09118T0
YGR261C	MGG_01846T0
YHL010C	MGG_11239T0
YOR202W	MGG_07528T0
YDR059C	MGG_06562T0
YBR082C	MGG_06562T0
YIL133C	MGG_05449T0
YNL069C	MGG_05449T0
YBR227C	MGG_03187T0
YHR011W	MGG_03230T0
YKR084C	MGG_02504T0
YOR120W	MGG_02921T0
YDR368W	MGG_02921T0
YBR241C	MGG_13930T0
YGL104C	MGG_13930T0
YOR006C	MGG_00851T0
YJL204C	MGG_07486T0
YOR141C	MGG_05229T0
YNL251C	MGG_07203T0
YHL040C	MGG_00133T0
YHL047C	MGG_00133T0
YCL073C	MGG_00133T0
YKR106W	MGG_00133T0
YEL065W	MGG_00133T0
YJR110W	MGG_05672T0
YKL073W	MGG_06648T0
YIL038C	MGG_08101T0
YER031C	MGG_01079T0
YGL210W	MGG_01079T0
YGR162W	MGG_06396T0
YGL049C	MGG_06396T0
YDR142C	MGG_01481T0
YJL176C	MGG_01720T0
YPL060W	MGG_02763T0
YGL063W	MGG_07663T0
YPR132W	MGG_01066T0
YGR118W	MGG_01066T0
YDL017W	MGG_03488T0
YHR142W	MGG_03122T0
YML021C	MGG_03632T0
YPR108W	MGG_06504T0
YLR449W	MGG_04476T0
YML074C	MGG_04476T0
YBR133C	MGG_03894T0
YMR061W	MGG_03265T0
YHR009C	MGG_07461T0
YEL046C	MGG_11389T0
YNR029C	MGG_07094T0
YNL274C	MGG_12929T0
YOR022C	MGG_13817T0
YDL205C	MGG_04860T0
YOR272W	MGG_02460T0
YOR212W	MGG_05201T0
YLR167W	MGG_07928T0
YJL115W	MGG_14874T0
YGR260W	MGG_07968T0	MGG_10893T0	MGG_08760T0	MGG_02119T0	MGG_10255T0
YGR187C	MGG_01501T0
YGR207C	MGG_01744T0
YDR427W	MGG_03524T0
YJL207C	MGG_04982T0
YLL006W	MGG_08853T0
YOL055C	MGG_12895T0
YPL258C	MGG_12895T0
YPR121W	MGG_12895T0
YDR326C	MGG_11211T0
YHR080C	MGG_11211T0
YNL278W	MGG_14746T0
YLR187W	MGG_14746T0
YDR392W	MGG_01766T0
YGR216C	MGG_00894T0
YMR314W	MGG_04053T0
YMR176W	MGG_04878T0
YHR114W	MGG_07332T0
YHR123W	MGG_02633T0
YNL130C	MGG_02633T0
YNL231C	MGG_00707T0
YNL264C	MGG_00707T0
YNL121C	MGG_00979T0
YHR117W	MGG_00979T0
YCR024C	MGG_06566T0
YJL069C	MGG_14800T0
YPR097W	MGG_11649T0
YBR028C	MGG_01260T0
YJR006W	MGG_02459T0
YPR091C	MGG_02958T0
YER140W	MGG_08332T0
YLR017W	MGG_06498T0
YPR011C	MGG_04483T0
YDR379W	MGG_04186T0
YOR127W	MGG_04186T0
YAL024C	MGG_02419T0
YBL041W	MGG_04622T0
YER087W	MGG_06345T0
YDR280W	MGG_08860T0
YNR006W	MGG_04958T0
YLR148W	MGG_06325T0
YDL028C	MGG_10826T0
YDL117W	MGG_12117T0
YPL172C	MGG_05944T0
YGL131C	MGG_04421T0
YBL047C	MGG_06649T0
YDR416W	MGG_07087T0
YGL169W	MGG_09295T0
YKL205W	MGG_10127T0
YGL058W	MGG_01756T0
YGR189C	MGG_09918T0
YGL241W	MGG_11165T0
YLR361C	MGG_09209T0
YML065W	MGG_05615T0
YLR442C	MGG_05615T0
YGL171W	MGG_04523T0
YPL183C	MGG_00151T0
YOL141W	MGG_03140T0
YKL221W	MGG_05739T0
YNL022C	MGG_05721T0
YGR238C	MGG_02875T0
YHR158C	MGG_02875T0
YIR033W	MGG_14003T0
YKL020C	MGG_14003T0
YMR276W	MGG_01318T0
YNR041C	MGG_01067T0
YMR208W	MGG_06946T0
YDR496C	MGG_13803T0
YIL121W	MGG_04153T0	MGG_07498T0
YIL120W	MGG_04153T0	MGG_07498T0
YNL065W	MGG_04153T0	MGG_07498T0
YOR154W	MGG_00469T0
YKL025C	MGG_02939T0
YGR175C	MGG_06139T0
YER156C	MGG_07266T0
YHR144C	MGG_07298T0
YNL202W	MGG_05138T0
YPL063W	MGG_04219T0
YOL123W	MGG_06881T0
YML018C	MGG_08143T0
YOR100C	MGG_10492T0
YOL052C	MGG_14297T0
YBR061C	MGG_00559T0
YBR039W	MGG_09916T0
YKL151C	MGG_13834T0
YOL120C	MGG_04484T0
YNL301C	MGG_04484T0
YKL039W	MGG_06418T0
YHL017W	MGG_06418T0
YLR380W	MGG_00871T0
YKL193C	MGG_03649T0
YDR297W	MGG_06250T0
YGL001C	MGG_11399T0
YBR200W	MGG_01702T0
YJL036W	MGG_03638T0
YIL043C	MGG_06289T0
YMR001C	MGG_09960T0
YCR026C	MGG_12630T0
YEL016C	MGG_12630T0
YJL092W	MGG_00630T0
YBR164C	MGG_04976T0
YKL080W	MGG_06349T0
YKL191W	MGG_12288T0
YPL133C	MGG_12739T0
YBL067C	MGG_09907T0
YER098W	MGG_09907T0
YDR064W	MGG_00349T0
YDL101C	MGG_01596T0
YAR018C	MGG_03026T0
YHL002W	MGG_00455T0
YNL011C	MGG_00983T0
YGR163W	MGG_05694T0
YJR098C	MGG_05695T0
YPR135W	MGG_06969T0
YNL031C	MGG_01159T0
YBR010W	MGG_01159T0
YLR459W	MGG_01168T0
YBR074W	MGG_06752T0
YOL064C	MGG_04311T0
YKL213C	MGG_14014T0
YKR094C	MGG_06044T0
YIL148W	MGG_06044T0
YOR101W	MGG_06154T0
YNL098C	MGG_06154T0
YNR019W	MGG_06765T0
YCR048W	MGG_06765T0
YKL024C	MGG_01594T0
YDR242W	MGG_03462T0	MGG_14817T0	MGG_14889T0	MGG_03492T0
YDL159W	MGG_00800T0
YJL121C	MGG_00534T0
YGL112C	MGG_04877T0
YBL064C	MGG_08256T0
YGL143C	MGG_09539T0
YOR094W	MGG_10676T0
YDR373W	MGG_01550T0
YAL025C	MGG_04069T0
YEL027W	MGG_02466T0
YMR235C	MGG_01248T0
YHR026W	MGG_06108T0
YMR226C	MGG_07076T0
YPL260W	MGG_06186T0
YCR023C	MGG_01485T0	MGG_13192T1	MGG_03701T0	MGG_01883T0
YBR024W	MGG_03006T0
YBR037C	MGG_03006T0
YDR287W	MGG_06165T0
YHR046C	MGG_06165T0
YPL171C	MGG_08297T0
YHR179W	MGG_08297T0
YAR003W	MGG_04651T0
YBL082C	MGG_08010T0
YHR086W	MGG_08741T0
YJL084C	MGG_08765T0
YKR021W	MGG_08765T0
YML099C	MGG_14816T0	MGG_14364T0
YDL006W	MGG_05207T0
YBR084C-A	MGG_13782T0
YBL027W	MGG_13782T0
YBR088C	MGG_00518T0
YNR015W	MGG_01648T0
YML121W	MGG_04881T0
YDR214W	MGG_00814T0
YGR048W	MGG_03175T0
YAL041W	MGG_09697T0
YBL104C	MGG_14752T0
YCR004C	MGG_01569T0
YDR032C	MGG_01569T0
YDR025W	MGG_03680T0
YBR048W	MGG_03680T0
YGL147C	MGG_04829T0
YNL067W	MGG_04829T0
YLR133W	MGG_03007T0
YDR147W	MGG_03007T0
YDL119C	MGG_05623T0
YKL149C	MGG_03897T0
YOL152W	MGG_02828T0
YBR291C	MGG_09441T0
YOR089C	MGG_06241T0
YML026C	MGG_05661T0
YDR450W	MGG_05661T0
YLR084C	MGG_04703T0
YPL227C	MGG_06137T0
YDR376W	MGG_14814T0
YJR070C	MGG_01725T0
YIL083C	MGG_02725T0
YNL003C	MGG_01051T0
YPL069C	MGG_00758T0
YNL007C	MGG_08180T0
YGR234W	MGG_00198T0
YKL013C	MGG_02971T0
YML064C	MGG_04862T0
YNL237W	MGG_05336T0
YGR278W	MGG_10180T0
YPL015C	MGG_14172T0	MGG_10267T0
YFR050C	MGG_00331T0
YFL005W	MGG_06135T0
YJR002W	MGG_07258T0
YPR058W	MGG_00917T0
YBR104W	MGG_00917T0
YLR299W	MGG_03882T0	MGG_02134T0
YLR260W	MGG_05147T0
YOR171C	MGG_05147T0
YHR008C	MGG_00212T0
YPL247C	MGG_08065T0
YIL006W	MGG_06193T0
YEL006W	MGG_06193T0
YHR200W	MGG_04506T0
YJL068C	MGG_05317T0
YNL227C	MGG_03581T0
YGR010W	MGG_01290T0
YLR328W	MGG_01290T0
YPL249C	MGG_03253T0
YMR192W	MGG_03253T0
YDR194C	MGG_10312T0	MGG_07099T0
YCL064C	MGG_14171T0	MGG_06950T0
YNL257C	MGG_08887T0
YHR155W	MGG_08887T0
YJR144W	MGG_00437T0
YJR075W	MGG_02859T0
YBL020W	MGG_08271T0
YGL103W	MGG_06721T0
YHR088W	MGG_06322T0
YNL308C	MGG_06242T0
YPL188W	MGG_05450T0
YKL180W	MGG_09194T0
YJL177W	MGG_09194T0
YER122C	MGG_01472T0
YJL029C	MGG_01331T0
YPL211W	MGG_00482T0
YJL143W	MGG_04228T0
YHR069C	MGG_08100T0
YDL090C	MGG_01287T0
YNL137C	MGG_01520T0
YHR148W	MGG_04201T0
YKL150W	MGG_03708T0
YNL090W	MGG_02457T0
YGR149W	MGG_06893T0
YBR110W	MGG_10494T0
YPL084W	MGG_15323T0
YBL040C	MGG_02423T0
YJL127C	MGG_03311T0
YPL097W	MGG_00665T0
YNR007C	MGG_02959T0
YMR220W	MGG_05812T0
YMR259C	MGG_08884T0
YDR036C	MGG_04012T0
YJL020C	MGG_04116T0
YKL002W	MGG_05208T0
YOR039W	MGG_05651T0
YDR164C	MGG_12345T0
YPR066W	MGG_09283T0
YNL279W	MGG_12804T0
YPL111W	MGG_10854T0
YPR060C	MGG_01710T0
YNL010W	MGG_08771T0
YCR031C	MGG_05238T0
YJL191W	MGG_05238T0
YPR180W	MGG_01669T0
YML097C	MGG_05379T0
YER117W	MGG_04921T0
YBL087C	MGG_04921T0
YGR246C	MGG_00117T0
YBR260C	MGG_03048T0
YDR092W	MGG_02568T0
YER026C	MGG_03550T0
YGL136C	MGG_04502T0
YDR400W	MGG_05660T0
YML110C	MGG_03839T0
YER143W	MGG_07133T0
YPL096W	MGG_03598T0
YLR330W	MGG_02799T0
YER012W	MGG_07031T0
YMR023C	MGG_04070T0
YJR125C	MGG_10448T0
YIL144W	MGG_01027T0
YKR070W	MGG_00099T0
YHR168W	MGG_06080T0
YNR030W	MGG_09909T0
YBR214W	MGG_03536T0
YGL056C	MGG_03536T0
YKR018C	MGG_05065T0
YJL082W	MGG_05065T0
YOL002C	MGG_05072T0
YDR492W	MGG_05072T0
YCR061W	MGG_03529T0
YHR089C	MGG_03556T0
YKL196C	MGG_06125T0
YOL010W	MGG_04422T0
YPL237W	MGG_00789T0
YLR166C	MGG_04559T0
YLR130C	MGG_05056T0
YGL130W	MGG_12831T0
YLR191W	MGG_00157T0
YFR005C	MGG_08169T0
YMR113W	MGG_06002T0
YKL132C	MGG_06002T0
YIL001W	MGG_03027T0
YGR284C	MGG_09309T0
YIL034C	MGG_09902T0
YDR268W	MGG_14679T0
YOR018W	MGG_01045T0
YFR022W	MGG_01045T0
YOR312C	MGG_03653T0
YMR242C	MGG_03653T0
YOL092W	MGG_04698T0
YBR147W	MGG_04698T0
YGL019W	MGG_00446T0
YNR064C	MGG_00743T0
YNL016W	MGG_06400T0
YJR133W	MGG_10052T0
YDR155C	MGG_08081T0	MGG_10447T0
YML078W	MGG_08081T0	MGG_10447T0
YJL190C	MGG_06479T0
YLR367W	MGG_06479T0
YDR272W	MGG_12300T0
YOR040W	MGG_12300T0
YDR204W	MGG_02739T0
YAL003W	MGG_04436T0
YBR046C	MGG_06586T0
YOR274W	MGG_04857T0
YMR210W	MGG_07530T0
YOR069W	MGG_06743T0
YNR055C	MGG_10131T0	MGG_12650T0	MGG_03124T0
YGR038W	MGG_09257T0
YLR350W	MGG_09257T0
YEL004W	MGG_05631T0
YLR045C	MGG_13613T0
YDR541C	MGG_12095T0
YOL151W	MGG_12095T0
YGL157W	MGG_12095T0
YGL039W	MGG_12095T0
YDL226C	MGG_01745T0
YDR168W	MGG_04990T0
YGR257C	MGG_03631T0
YNL240C	MGG_14526T0
YOR096W	MGG_00221T0
YNL096C	MGG_00221T0
YGR220C	MGG_02511T0
YIL153W	MGG_04320T0
YFL028C	MGG_09520T0
YBL085W	MGG_07310T0
YER114C	MGG_07310T0
YDR182W	MGG_03630T0
YJR024C	MGG_01608T0
YDR386W	MGG_04585T0
YMR093W	MGG_03129T0
YOR149C	MGG_04979T0
YPL045W	MGG_05256T0
YPL132W	MGG_11431T0
YBL003C	MGG_03577T0
YDR225W	MGG_03577T0
YPL078C	MGG_04752T0
YKL067W	MGG_08622T0
YBL050W	MGG_01121T0
YLR427W	MGG_00988T0
YOR245C	MGG_00503T0
YLR026C	MGG_02920T0
YOR007C	MGG_05438T0
YNL072W	MGG_06959T0
YER162C	MGG_12211T0
YNR034W	MGG_10148T0
YCR073W-A	MGG_10148T0
YBL080C	MGG_03390T0
YDR080W	MGG_03313T0
YLR143W	MGG_00500T0
YDR407C	MGG_04056T0
YIL068C	MGG_03235T0
YMR137C	MGG_11590T0
YKR042W	MGG_00505T0
YJL116C	MGG_00505T0
YIL123W	MGG_00505T0
YNL066W	MGG_00505T0
YLR300W	MGG_06512T0
YOR190W	MGG_06512T0
YDR261C	MGG_06512T0
YJR008W	MGG_04091T0
YBR002C	MGG_12110T0
YDL064W	MGG_00970T0
YDR267C	MGG_03150T0
YJL125C	MGG_04871T0
YEL055C	MGG_07728T0
YPL234C	MGG_03065T0
YOL115W	MGG_00073T0
YNL299W	MGG_00073T0
YMR143W	MGG_12892T0
YDL083C	MGG_12892T0
YBR035C	MGG_01535T0
YLR014C	MGG_01486T0
YKL034W	MGG_08165T0
YMR171C	MGG_09210T0
YPL264C	MGG_09833T0
YMR253C	MGG_09833T0
YIL145C	MGG_01895T0
YNL181W	MGG_01680T0
YGR047C	MGG_06314T0
YPR082C	MGG_07115T0
YNL313C	MGG_09846T0
YPR105C	MGG_11726T0
YBR042C	MGG_05451T0
YDR018C	MGG_05451T0
YNL168C	MGG_00550T0
YDL236W	MGG_10149T0
YGR024C	MGG_14742T0
YBL002W	MGG_03578T0
YDR224C	MGG_03578T0
YBR078W	MGG_06189T0
YDR055W	MGG_06189T0
YIR037W	MGG_07460T0
YBR244W	MGG_07460T0
YJR025C	MGG_00549T0
YLR215C	MGG_00369T0
YLR348C	MGG_03216T0
YGL059W	MGG_07467T0
YNR035C	MGG_04745T0
YBR191W	MGG_02953T0
YPL079W	MGG_02953T0
YGL224C	MGG_01783T0
YER037W	MGG_01783T0
YMR142C	MGG_13645T0
YDL082W	MGG_13645T0
YDR002W	MGG_05203T0
YOR275C	MGG_00833T0
YKR051W	MGG_15321T0
YKR068C	MGG_04694T0
YFL024C	MGG_06932T0
YMR022W	MGG_04081T0
YER100W	MGG_09977T0
YEL023C	MGG_14308T0
YML034W	MGG_04363T0
YDR458C	MGG_04363T0
YAL058W	MGG_01607T0
YJL187C	MGG_01816T0
YDR346C	MGG_06072T0
YDR484W	MGG_06020T0
YLR268W	MGG_04050T0
YIL067C	MGG_07478T0
YML014W	MGG_14001T0
YMR177W	MGG_06247T0
YPL224C	MGG_06247T0
YDR487C	MGG_01049T0
YER075C	MGG_01376T0
YDR324C	MGG_03597T0
YGR152C	MGG_02727T0
YDR323C	MGG_09837T0
YGL105W	MGG_01907T0
YDL122W	MGG_04031T0
YBR187W	MGG_12672T0
YPR128C	MGG_06332T0
YLR182W	MGG_09869T0
YKR105C	MGG_01301T0	MGG_02167T0	MGG_15441T0	MGG_01778T0	MGG_00419T0	MGG_07859T0	MGG_15047T0	MGG_10563T0	MGG_05649T0
YCL069W	MGG_01301T0	MGG_02167T0	MGG_15441T0	MGG_01778T0	MGG_00419T0	MGG_07859T0	MGG_15047T0	MGG_10563T0	MGG_05649T0
YGR224W	MGG_01301T0	MGG_02167T0	MGG_15441T0	MGG_01778T0	MGG_00419T0	MGG_07859T0	MGG_15047T0	MGG_10563T0	MGG_05649T0
YPR198W	MGG_01301T0	MGG_02167T0	MGG_15441T0	MGG_01778T0	MGG_00419T0	MGG_07859T0	MGG_15047T0	MGG_10563T0	MGG_05649T0
YDR371W	MGG_07927T0	MGG_00086T0	MGG_01247T0	MGG_05533T0
YER174C	MGG_06356T0
YDR098C	MGG_06356T0
YPR022C	MGG_01776T0	MGG_10664T0
YJL134W	MGG_09184T0
YKR053C	MGG_09184T0
YOR254C	MGG_05320T0
YNL055C	MGG_00968T0
YIL114C	MGG_00968T0
YIL099W	MGG_01096T0
YDR419W	MGG_02924T0
YER008C	MGG_03323T0
YER152C	MGG_04134T0
YNL223W	MGG_03580T0
YDR339C	MGG_08302T0
YPR055W	MGG_03985T0
YJR096W	MGG_11818T0
YGR241C	MGG_13514T0
YHR161C	MGG_13514T0
YBR256C	MGG_04586T0
YJR104C	MGG_02625T0
YPR048W	MGG_01747T0
YMR091C	MGG_05378T0
YMR140W	MGG_00076T0
YIL106W	MGG_03151T0
YGL200C	MGG_04439T0
YOR130C	MGG_01584T0
YJL081C	MGG_11256T0
YCR019W	MGG_01767T0
YDR176W	MGG_01329T0
YGR046W	MGG_04909T0
YGL064C	MGG_05112T0
YDR454C	MGG_06764T0
YMR223W	MGG_03527T0
YLR085C	MGG_05587T0
YOR339C	MGG_03728T0
YKL018W	MGG_06406T0
[truncated: 1,363 more rows]
