# Supplementary material for: Evolutionary Conservation and Diversification of Puf RNA Binding Proteins and Their mRNA Targets
Source: PLoS Biol. 2015 Nov 20;13(11):e1002307. doi: 10.1371/journal.pbio.1002307 (PMC4654594; doi:10.1371/journal.pbio.1002307)
Supplement: S4 Dataset — (ZIP) [file pbio.1002307.s004.zip › S.cerevisiae.fa_N.crassa.fa.txt]

YHR165C	NCU07832T0
YNR016C	NCU08535T0
YLR106C	NCU06468T0
YDL171C	NCU01744T0
YHR099W	NCU01379T0
YPL231W	NCU07308T0
YGR032W	NCU06871T0
YLR342W	NCU06871T0
YKL182W	NCU07307T0
YJL130C	NCU08287T0
YKL203C	NCU05608T0
YJR066W	NCU05608T0
YNL262W	NCU04548T0
YKR054C	NCU06976T0
YDL140C	NCU02103T0
YGL206C	NCU02510T0
YLL040C	NCU05837T0
YGR271W	NCU08267T0
YBR218C	NCU02505T0
YGL062W	NCU02505T0
YER172C	NCU02685T0
YOR151C	NCU05120T0
YGL195W	NCU05803T0
YOR116C	NCU03986T0
YPL082C	NCU07556T0
YDR127W	NCU01632T0
YJR109C	NCU02677T0
YKL215C	NCU04569T0
YPR184W	NCU00743T0
YDR406W	NCU05591T0
YOR153W	NCU05591T0
YOR328W	NCU05591T0
YOR207C	NCU01772T0
YDR135C	NCU09012T0
YPR010C	NCU08616T0
YBL076C	NCU03575T0
YGL008C	NCU01680T0
YPL036W	NCU01680T0
YOR341W	NCU01638T0
YAL026C	NCU00352T0
YOR326W	NCU11669T0
YER166W	NCU07443T0
YDR093W	NCU07443T0
YOR133W	NCU07700T0
YDR385W	NCU07700T0
YNL014W	NCU07922T0
YLR249W	NCU07922T0
YJR137C	NCU05238T0
YEL031W	NCU04898T0
YIL125W	NCU05425T0
YNL132W	NCU12032T0
YGR061C	NCU08685T0
YMR109W	NCU02111T0
YKL129C	NCU02111T0
YDL126C	NCU00018T0	NCU00018T1
YKL210W	NCU04370T0
YDL145C	NCU10066T0
YER070W	NCU03539T0
YIL066C	NCU03539T0
YGR204W	NCU03877T0	NCU03877T1
YBR084W	NCU03877T0	NCU03877T1
YDR457W	NCU08501T0
YLR304C	NCU02366T0
YLL048C	NCU03591T0
YHL035C	NCU03591T0
YNL088W	NCU06338T0
YBR245C	NCU03875T0
YBR023C	NCU09324T0
YGR218W	NCU01820T0
YMR196W	NCU01768T0
YDR170C	NCU07658T0
YDL102W	NCU01192T0
YJL050W	NCU03363T0
YBR115C	NCU03010T0
YER171W	NCU01625T0
YBL022C	NCU05261T0
YPL160W	NCU09463T0
YOR335C	NCU02566T0
YPR160W	NCU07027T0
YGR094W	NCU01965T0
YER125W	NCU03947T0
YIL048W	NCU03818T0
YFR031C	NCU07679T0
YIL126W	NCU06488T0
YLR305C	NCU09367T0
YOL021C	NCU03065T0
YHR186C	NCU00621T0
YFR019W	NCU02083T0
YMR186W	NCU04142T0
YPL240C	NCU04142T0
YOR291W	NCU10143T0
YAL005C	NCU09602T0
YLL024C	NCU09602T0
YGL150C	NCU08919T0
YLR086W	NCU09063T0
YPL226W	NCU09903T0
YPL217C	NCU04348T0
YGL173C	NCU06678T0
YER013W	NCU06318T0
YGL120C	NCU01612T0
YPL167C	NCU01951T0
YIL129C	NCU09740T0
YMR189W	NCU02475T0
YMR080C	NCU04242T0
YKL148C	NCU08336T0
YJL045W	NCU08336T0
YNL102W	NCU07870T0
YLR398C	NCU01857T0
YMR288W	NCU03042T0
YCR057C	NCU03794T0
YBL023C	NCU04327T0
YDR038C	NCU05046T0
YDR039C	NCU05046T0
YDR040C	NCU05046T0
YNL163C	NCU06278T0
YMR229C	NCU06272T0
YGL009C	NCU04385T0
YKL157W	NCU09228T0
YHR047C	NCU09228T0
YAL035W	NCU05270T0
YJL034W	NCU03982T0
YGL201C	NCU05194T0
YMR162C	NCU03592T0	NCU06281T0
YLR410W	NCU07010T0
YBL105C	NCU06544T0
YJR045C	NCU08693T0
YEL030W	NCU08693T0
YDR091C	NCU03061T0
YIL143C	NCU06438T0
YJL200C	NCU04280T0
YHR023W	NCU00551T0
YOR330C	NCU00276T0
YNL123W	NCU05200T0
YKL104C	NCU11350T0
YDR238C	NCU04404T0
YEL011W	NCU05429T0	NCU05429T1
YGL022W	NCU10497T0
YGL026C	NCU10283T0
YML059C	NCU08276T0
YER164W	NCU03060T0
YDR097C	NCU08135T0
YER091C	NCU06512T0
YPR074C	NCU01328T0
YBR117C	NCU01328T0
YGL137W	NCU07319T0
YPR019W	NCU02539T0
YFR015C	NCU06687T0
YLR258W	NCU06687T0
YPL086C	NCU01229T0
YLR272C	NCU09297T0
YGL167C	NCU03292T0
YLL026W	NCU00104T0
YGL156W	NCU07404T0
YDR258C	NCU02630T0
YER069W	NCU00567T0
YHR027C	NCU07721T0
YGR281W	NCU04161T0
YER036C	NCU08920T0
YHR074W	NCU04648T0
YDR334W	NCU09993T0
YFR009W	NCU04051T0
YLR153C	NCU06836T0
YMR205C	NCU00629T0
YLR069C	NCU02955T0
YDR291W	NCU06365T0
YDL229W	NCU02075T0
YNL209W	NCU02075T0
YGR217W	NCU02762T0
YLR274W	NCU01171T0
YLL001W	NCU09808T0
YBL004W	NCU02494T0
YDR129C	NCU03992T0
YKR031C	NCU03955T0
YKR001C	NCU04100T0
YDR001C	NCU04221T0
YBR001C	NCU04221T0
YOL090W	NCU02230T0
YML035C	NCU02979T0
YMR128W	NCU03808T0
YBR127C	NCU08515T0
YKR009C	NCU08828T0
YIL078W	NCU02380T0
YMR108W	NCU07982T0
YLR259C	NCU01589T0
YCR011C	NCU02544T0
YBR121C	NCU00405T0
YCL054W	NCU03669T0
YMR120C	NCU02629T0
YLR028C	NCU02629T0
YBR235W	NCU03784T0
YKR086W	NCU02728T0
YGL163C	NCU11255T0
YPR181C	NCU01318T0
YBL099W	NCU02514T0
YPL006W	NCU04090T0
YPR080W	NCU02003T0
YBR118W	NCU02003T0
YDL215C	NCU00461T0
YDR234W	NCU08898T0
YLR129W	NCU03051T0
YBR202W	NCU08119T0
YEL032W	NCU08009T0
YGL006W	NCU04736T0	NCU05154T0
YGL234W	NCU00177T0
YLR384C	NCU01486T0
YPL012W	NCU01675T0
YGL207W	NCU01164T0
YJL014W	NCU01843T0
YDR212W	NCU04448T0
YLR189C	NCU12096T0
YOR270C	NCU03463T0
YJR035W	NCU07837T0
YMR049C	NCU03321T0
YCR017C	NCU05895T0
YAL023C	NCU01648T0
YOR321W	NCU01648T0
YJR016C	NCU04579T0
YBR196C	NCU07281T0
YIL109C	NCU02391T0
YNL049C	NCU02391T0
YBR038W	NCU05239T0
YFL036W	NCU06308T0
YJL012C	NCU08110T0
YKR097W	NCU09873T0
YKL165C	NCU07999T0
YHR183W	NCU03100T0
YGR256W	NCU03100T0
YDR293C	NCU01197T0
YJR121W	NCU05430T0
YOR048C	NCU01643T0
YJR064W	NCU03980T0
YER043C	NCU07930T0
YJL111W	NCU09700T0
YIL142W	NCU02207T0
YBR295W	NCU07531T0
YOR204W	NCU01369T0
YPL119C	NCU01369T0
YMR308C	NCU02357T0
YIL075C	NCU09450T0
YOL006C	NCU09118T0
YGR124W	NCU04303T0
YPR145W	NCU04303T0
YJL033W	NCU04439T0
YLR087C	NCU07702T0
YFL037W	NCU04054T0
YGR116W	NCU04611T0
YPL110C	NCU01747T0
YMR089C	NCU01479T0
YDR430C	NCU01272T0
YLR382C	NCU03814T0
YLR419W	NCU01143T0
YMR290C	NCU09349T0
YCL030C	NCU03139T0
YJL074C	NCU07554T0
YFL008W	NCU01323T0
YDR283C	NCU01187T0
YBR080C	NCU03387T0
YFL039C	NCU04173T0	NCU04173T1
YBR114W	NCU03650T0
YER025W	NCU02810T0
YJR143C	NCU09332T0
YML075C	NCU00712T0
YLR450W	NCU00712T0
YMR105C	NCU10058T0
YKL127W	NCU10058T0
YML085C	NCU09468T0
YML124C	NCU09468T0
YDL143W	NCU02839T0
YBL039C	NCU00261T0
YJR103W	NCU00261T0
YNL192W	NCU04251T0
YKL145W	NCU02840T0
YLR289W	NCU05927T0
YLR389C	NCU00481T0
YDR037W	NCU04020T0
YPL093W	NCU05289T0
YNL325C	NCU08689T0
YMR301C	NCU05029T0
YHL016C	NCU09909T0
YML056C	NCU03117T0
YLR432W	NCU03117T0
YHR216W	NCU03117T0
YOR109W	NCU03298T0
YNL106C	NCU03298T0
YDR188W	NCU09709T0
YNL271C	NCU01431T0
YMR217W	NCU02325T0
YAR042W	NCU00579T0
YDL019C	NCU00579T0
YNL321W	NCU05360T0
YLR058C	NCU02274T0
YNL112W	NCU07839T0
YBR248C	NCU07156T0
YBR126C	NCU09715T0
YDL160C	NCU06149T0
YBL015W	NCU09770T0
YJL005W	NCU08377T0
YIR031C	NCU10007T0	NCU10007T1
YNL117W	NCU10007T0	NCU10007T1
YDL031W	NCU07712T0
YOR356W	NCU04768T0
YNL104C	NCU02010T0
YOR108W	NCU02010T0
YPL235W	NCU06854T0
YBR229C	NCU04203T0
YOR168W	NCU07926T0
YGR270W	NCU06484T0
YNL287W	NCU01992T0
YNR031C	NCU03071T0
YCR073C	NCU03071T0
YDR172W	NCU04790T0
YLR175W	NCU01290T0
YKL035W	NCU02797T0
YDR190C	NCU03482T0
YOR217W	NCU06767T0
YBR169C	NCU05269T0	NCU05269T1
YPL106C	NCU05269T0	NCU05269T1
YDR341C	NCU08195T0
YHR091C	NCU08195T0
YGR264C	NCU07451T0
YEL013W	NCU01470T0
YOL004W	NCU02578T0
YGL245W	NCU08894T0
YGL238W	NCU04104T0
YNR013C	NCU01540T0
YDL007W	NCU11271T0
YGR254W	NCU10042T0	NCU10042T1
YHR174W	NCU10042T0	NCU10042T1
YNR001C	NCU01692T0
YCR005C	NCU01692T0
YLR060W	NCU08888T0
YDR074W	NCU05041T0
YNL250W	NCU00901T0
YJL008C	NCU07567T0
YPR194C	NCU12019T0
YER065C	NCU04230T0
YJR065C	NCU01756T0
YDL164C	NCU06481T0
YOR117W	NCU04414T0
YBR143C	NCU00410T0
YDL131W	NCU05526T0
YDL182W	NCU05526T0
YDL095W	NCU01912T0
YDL093W	NCU01912T0
YNL189W	NCU01249T0
YDR394W	NCU02260T0
YFR030W	NCU04077T0
YNL061W	NCU02511T0
YCL017C	NCU04636T0
YLR347C	NCU02011T0
YOR317W	NCU04380T0	NCU03929T0
YMR246W	NCU04380T0	NCU03929T0
YIL009W	NCU04380T0	NCU03929T0
YBL017C	NCU02669T0
YJL222W	NCU02669T0
YIL173W	NCU02669T0
YNR065C	NCU02669T0
YPL262W	NCU10008T0
YDL066W	NCU03857T0
YML072C	NCU03263T0
YDL084W	NCU09076T0
YFL034W	NCU02747T0
YOR063W	NCU06843T0
YHR028C	NCU02515T0
YNL330C	NCU00824T0
YDR270W	NCU08341T0
YGL236C	NCU11170T0
YLR371W	NCU00668T0
YGR070W	NCU00668T0
YLR240W	NCU00656T0
YPL040C	NCU00920T0
YHR020W	NCU04449T0
YBR097W	NCU06626T0
YGL125W	NCU07690T0
YLR454W	NCU00459T0
YLR378C	NCU08897T0
YAL038W	NCU06075T0	NCU06075T1
YOR347C	NCU06075T0	NCU06075T1
YOR093C	NCU00239T0
YAL048C	NCU03966T0
YGL048C	NCU05363T0
YFL018C	NCU02407T0
YDL029W	NCU07171T0
YHR072W	NCU01119T0
YMR304W	NCU03797T0
YLR138W	NCU00430T0
YHR164C	NCU04749T0
YER081W	NCU01439T0
YIL074C	NCU01439T0
YLR113W	NCU07024T0
YML057W	NCU03804T0
YLR433C	NCU03804T0
YOR014W	NCU03786T0
YDL178W	NCU06441T0
YEL071W	NCU06441T0
YOL057W	NCU02701T0
YLR180W	NCU02657T0
YDR502C	NCU02657T0
YHR037W	NCU03076T0
YMR015C	NCU05278T0
YLR188W	NCU04117T0
YOR187W	NCU03737T0
YDR062W	NCU00447T0
YHR205W	NCU03200T0
YLR355C	NCU03608T0
YFL055W	NCU04435T0
YNR050C	NCU03748T0
YER073W	NCU03415T0
YOR374W	NCU03415T0
YDR109C	NCU01701T0
YCR093W	NCU04766T0
YPR024W	NCU03359T0
YMR297W	NCU00477T0
YLR277C	NCU03479T0
YMR167W	NCU08309T0
YPR173C	NCU06942T0
YNL241C	NCU09111T0
YNR053C	NCU02546T0
YGR287C	NCU07860T0	NCU06523T0
YOL157C	NCU07860T0	NCU06523T0
YIL172C	NCU07860T0	NCU06523T0
YJL221C	NCU07860T0	NCU06523T0
YBR299W	NCU07860T0	NCU06523T0
YGR292W	NCU07860T0	NCU06523T0
YJL216C	NCU07860T0	NCU06523T0
YKL029C	NCU02906T0
YML123C	NCU08325T0
YER133W	NCU00043T0
YLL039C	NCU05995T0
YBR136W	NCU11188T0
YLR303W	NCU01652T0
YFL033C	NCU07378T0
YLL008W	NCU11175T0
YKL010C	NCU09866T0
YBR263W	NCU05805T0
YOR375C	NCU01195T0
YAL062W	NCU01195T0
YLR083C	NCU07330T0
YDR107C	NCU07330T0
YAR035W	NCU11965T0
YDR023W	NCU01443T0
YPR002W	NCU00680T0
YHR170W	NCU08663T0
YGL190C	NCU09377T0	NCU09377T1
YAL036C	NCU00389T0
YDR060W	NCU09894T0
YOR259C	NCU07367T0
YLR430W	NCU02036T0
YDR232W	NCU06189T0
YJL153C	NCU06666T0
YKR059W	NCU07420T0
YJL138C	NCU07420T0
YGR125W	NCU02632T0
YPR006C	NCU11238T0
YJL154C	NCU06284T0
YHR042W	NCU09741T0
YDL168W	NCU06652T0
YCR012W	NCU07914T0
YML126C	NCU03922T0
YOR310C	NCU03396T0
YJL141C	NCU07872T0
YNL238W	NCU03219T0
YJR033C	NCU11961T0
YCR032W	NCU00671T0
YGR100W	NCU00681T0
YOR027W	NCU00714T0
YKR039W	NCU10262T0	NCU05830T0
YGR191W	NCU10262T0	NCU05830T0
YER086W	NCU11384T1	NCU11384T0
YGL251C	NCU09793T0
YKL209C	NCU09443T0
YNL243W	NCU11202T0
YNL161W	NCU07296T0
YBR006W	NCU00936T0
YNL298W	NCU00406T0
YER165W	NCU04799T0
YDR456W	NCU00453T0
YKL211C	NCU00200T0
YLL034C	NCU01809T0
YMR266W	NCU08776T0	NCU06986T0
YHR019C	NCU06457T0
YLR359W	NCU06187T0
YJR010W	NCU01985T0
YFR044C	NCU07153T0
YPL023C	NCU09545T0
YLL031C	NCU06508T0
YML016C	NCU07489T0
YDR436W	NCU07489T0
YMR058W	NCU03498T0
YPR088C	NCU09696T0
YDL195W	NCU06738T0
YNL045W	NCU11664T0
YJL212C	NCU03171T0	NCU10763T0
YLL029W	NCU00112T0
YMR300C	NCU04216T0
YPL091W	NCU03339T0
YLR276C	NCU07070T0
YDL060W	NCU01503T0
YPR112C	NCU02611T0
YGL253W	NCU02542T1	NCU02542T0
YFR053C	NCU02542T1	NCU02542T0
YDL055C	NCU11213T0
YPL259C	NCU09688T0
YPR033C	NCU06914T0
YBR294W	NCU04433T0	NCU03235T0
YLR092W	NCU04433T0	NCU03235T0
YGL099W	NCU04166T0
YHR018C	NCU08162T0
YML054C	NCU08272T0
YNL082W	NCU08020T0
YLR032W	NCU09516T0
YPR111W	NCU09071T0
YGR092W	NCU09071T0
YMR129W	NCU10747T0
YOL098C	NCU11027T0
YLR234W	NCU00081T0
YGL114W	NCU10381T0
YGL027C	NCU03657T1	NCU03657T0
YHR039C	NCU07442T0
YDR021W	NCU01234T0
YGR019W	NCU08998T1	NCU08998T0
YDL188C	NCU06630T0
YDL134C	NCU06630T0
YER136W	NCU05288T0
YLR429W	NCU00202T0
YLR197W	NCU06943T0
YPR035W	NCU04856T0	NCU04856T1	NCU06724T0
YHR113W	NCU00122T0
YER178W	NCU06482T0
YJL026W	NCU07887T0
YPL203W	NCU06240T0
YIR007W	NCU02233T0
YHL007C	NCU03894T0
YGR210C	NCU06659T0
YML100W	NCU00793T0
YMR261C	NCU00793T0
YBR025C	NCU02044T0
YFL022C	NCU05095T0
YBR222C	NCU08935T0
YJR138W	NCU07710T0
YCR053W	NCU03425T0
YNL247W	NCU05642T0
YJL129C	NCU06449T0
YKR050W	NCU06449T0
YPR138C	NCU03257T0
YGR121C	NCU03257T0
YHL030W	NCU00770T0
YNL059C	NCU06394T0
YGL148W	NCU05420T0
YBL024W	NCU05301T0
YGL078C	NCU05782T0
YJL155C	NCU09347T0
YKL126W	NCU07280T0
YMR104C	NCU07280T0
YIL166C	NCU09831T0	NCU09039T0
YOR303W	NCU07732T0	NCU07732T1
YDR141C	NCU09219T0
YGR245C	NCU09488T0
YPL022W	NCU07440T0
YNR047W	NCU01797T0
YCR091W	NCU01797T0
YCR072C	NCU00794T0
YKL135C	NCU09721T0
YNL277W	NCU07001T0
YNL220W	NCU09789T0
YOR348C	NCU00721T0
YHR030C	NCU11685T0
YGR252W	NCU10847T0
YOR206W	NCU02066T0
YEL036C	NCU08024T0
YFL025C	NCU08021T0
YLR241W	NCU00789T0
YGL012W	NCU01333T0
YGR173W	NCU01183T0
YAL016W	NCU00488T0
YNL267W	NCU10397T0
YPL009C	NCU09191T0
YNL268W	NCU05168T0
YEL063C	NCU05168T0
YNL270C	NCU05168T0
YBR170C	NCU02680T0
YDR477W	NCU04566T0
YGR258C	NCU07498T0
YKL060C	NCU07807T0	NCU07807T1
YGR155W	NCU08216T0
YBR021W	NCU07334T0
YIR028W	NCU07334T0
YBL042C	NCU07334T0
YOL011W	NCU03141T0
YMR008C	NCU03141T0
YMR006C	NCU03141T0
YER090W	NCU05129T0
YPL184C	NCU06459T0
YPL028W	NCU02571T0
YLR409C	NCU07011T0
YJL087C	NCU04410T0
YLR089C	NCU03973T0
YDR111C	NCU03973T0
YDL047W	NCU03436T0
YNL329C	NCU08373T0
YNL021W	NCU01525T0
YOR128C	NCU03194T0
YGR103W	NCU00925T0
YNR008W	NCU02416T0
YHR024C	NCU06270T0
YOL097C	NCU06722T0
YOL058W	NCU02639T0	NCU02639T1
YDL240W	NCU02689T0
YIR006C	NCU06171T0
YDR536W	NCU00821T0
YER082C	NCU01502T0
YOR378W	NCU05492T0
YPL175W	NCU09757T0
YBR132C	NCU05198T0
YOR046C	NCU01160T0
YLL028W	NCU06847T0
YLR438W	NCU00194T0
YGL055W	NCU05259T0
YDR294C	NCU06761T0
YDR035W	NCU09817T0
YMR224C	NCU08730T0
YLR117C	NCU02717T0
YJR040W	NCU06624T0
YJR148W	NCU04754T0
YHR208W	NCU04754T0
YFR038W	NCU06306T0
YMR216C	NCU09202T0
YIL155C	NCU05454T0
YOR361C	NCU02208T0
YPL154C	NCU02273T0
YNL023C	NCU03273T0
YNL142W	NCU11642T0
YNL154C	NCU04005T0
YHR135C	NCU04005T0
YHR007C	NCU02624T0
YBR249C	NCU05548T0
YAL012W	NCU09230T0
YLR096W	NCU04747T0
YDR122W	NCU04747T0
YDR481C	NCU08997T0
YPL008W	NCU11409T0
YDL244W	NCU09345T0	NCU09345T1	NCU09345T2
YFL058W	NCU09345T0	NCU09345T1	NCU09345T2
YNL332W	NCU09345T0	NCU09345T1	NCU09345T2
YJR156C	NCU09345T0	NCU09345T1	NCU09345T2
YJR132W	NCU01939T0
YGR200C	NCU04176T0
YOL060C	NCU04814T0
YOL122C	NCU07530T0
YPL147W	NCU08382T0
YHR171W	NCU06672T0
YKR095W	NCU04059T0
YIL149C	NCU04059T0
YOR244W	NCU05218T0
YBR281C	NCU05622T0
YHR120W	NCU07407T0
YBL011W	NCU05985T0
YGR145W	NCU03961T0
YLR163C	NCU02549T0
YBR112C	NCU06842T0
YPR069C	NCU06727T0
YBL030C	NCU09477T0
YBR085W	NCU09477T0
YMR056C	NCU09477T0
YPL204W	NCU11544T1	NCU11544T0
YER095W	NCU02741T0
YDR365C	NCU04485T0
YBR296C	NCU09564T0
YJL060W	NCU03347T0
YPR189W	NCU09438T0
YGR170W	NCU11273T0
YLR044C	NCU02397T0
YLR134W	NCU02397T0
YGR087C	NCU02397T0
YDL080C	NCU02397T0
YDL174C	NCU00904T0	NCU02179T0
YML010W	NCU06929T0
YHR065C	NCU04504T0
YGR244C	NCU08471T0
YOR099W	NCU06541T0
YGL040C	NCU01013T0
YBR221C	NCU03004T0
YNL275W	NCU01480T0
YMR241W	NCU01689T0
YCL018W	NCU06232T0
YMR165C	NCU03137T0
YPL109C	NCU05600T0
YML069W	NCU11168T0
YEL060C	NCU00673T0
YOR003W	NCU00673T0
YDR047W	NCU02771T0
YIL103W	NCU08503T0
YCR008W	NCU06179T0
YPL265W	NCU10276T0
YFL004W	NCU01745T0
YPL019C	NCU01745T0
YMR145C	NCU11397T0
YDL085W	NCU11397T0
YBR166C	NCU00468T0
YJL197W	NCU00480T0
YKR002W	NCU08983T0
YDR128W	NCU02112T0
YHR079C	NCU02202T0
YOR165W	NCU09610T0
YHR107C	NCU03795T0
YBR220C	NCU09101T0
YGL091C	NCU08825T0
YDR148C	NCU02438T0
YHR194W	NCU07955T0
YKL134C	NCU02063T0
YGL119W	NCU03823T0
YBR298C	NCU06522T0	NCU08858T0
YJR160C	NCU06522T0	NCU08858T0
YDL247W	NCU06522T0	NCU08858T0
YGR289C	NCU06522T0	NCU08858T0
YBR237W	NCU02696T0
YER047C	NCU02420T0
YKL146W	NCU03783T0
YER006W	NCU03066T0
YIL094C	NCU02954T0
YOR196C	NCU00565T0
YOR388C	NCU03813T0
YBL016W	NCU02393T0	NCU02393T1
YDL198C	NCU03561T0
YKL212W	NCU00896T0
YMR309C	NCU07831T0
YBL063W	NCU00927T0
YJL052W	NCU01528T0
YGR192C	NCU01528T0
YJR009C	NCU01528T0
YBR079C	NCU00040T0
YBL008W	NCU04035T0
YIR034C	NCU03118T0
YHR068W	NCU05418T0
YOR136W	NCU07697T0
YGL084C	NCU02591T0
YPL189W	NCU02591T0
YAL019W	NCU09106T0
YDR353W	NCU08352T0
YHR106W	NCU08352T0
YHR064C	NCU00692T0
YPR047W	NCU01512T0
YGL095C	NCU06192T0
YNR043W	NCU11381T0
YDL194W	NCU08180T0	NCU04963T0
YDL138W	NCU08180T0	NCU04963T0
YJL098W	NCU10018T0
YKR028W	NCU10018T0
YBL088C	NCU00274T0
YLL018C	NCU00915T0
YNL071W	NCU07659T0
YMR307W	NCU08909T0
YBL007C	NCU02978T0
YBL091C	NCU04306T0
YOR067C	NCU00163T0
YDR388W	NCU04637T0
YML042W	NCU08002T0
YMR250W	NCU11190T0
YEL022W	NCU08023T0
YJR031C	NCU08023T0
YDL014W	NCU03702T0
YER052C	NCU04118T0
YDL132W	NCU05204T0
YDR256C	NCU05169T0
YHR025W	NCU04277T0
YKR038C	NCU03836T0
YNR032W	NCU06563T0
YIR002C	NCU09318T0
YBR094W	NCU04743T0
YJR131W	NCU02778T0
YGR286C	NCU03979T0
YLR401C	NCU02619T0
YHR077C	NCU05267T0
YLR244C	NCU06923T0
YOL094C	NCU10467T0
YIL107C	NCU01728T1	NCU01728T0
YIL046W	NCU08563T0
YBR011C	NCU00951T0
YJL167W	NCU01175T0
YBR058C	NCU05777T0
YFL007W	NCU05620T0
YNL212W	NCU09711T0
YBR243C	NCU10762T0
YBR031W	NCU03757T0
YDR012W	NCU03757T0
YLR144C	NCU07076T0
YNR067C	NCU07076T0
YEL042W	NCU03713T0
YBR160W	NCU09778T0
YDL234C	NCU03661T0
YLR253W	NCU04259T0
YCR092C	NCU08115T0
YNL006W	NCU04281T0
YLR314C	NCU08297T1	NCU08297T0
YKL064W	NCU03312T0
YAL053W	NCU01036T0	NCU05785T0
YOR365C	NCU01036T0	NCU05785T0
YPL221W	NCU01036T0	NCU05785T0
YLL011W	NCU01595T0
YLR386W	NCU02409T0
YHR073W	NCU04610T0
YPR021C	NCU01241T0
YPL151C	NCU02966T0
YMR076C	NCU00424T0
YDR105C	NCU07986T0
YPL195W	NCU04652T0
YLR027C	NCU07941T0
YHR169W	NCU06418T0
YDL103C	NCU02109T0
YPR029C	NCU04121T0
YKL113C	NCU10776T0
YIL018W	NCU00413T0
YFR031C-A	NCU00413T0
YBR142W	NCU04041T0
YJR117W	NCU03637T0
YCL059C	NCU07041T0
YBR034C	NCU07459T0
YKL085W	NCU04899T0
YOR061W	NCU03124T0
YJR145C	NCU02181T0
YHR203C	NCU02181T0
YBL079W	NCU11296T0
YER105C	NCU11296T0
YMR062C	NCU10468T0
YNL037C	NCU00775T0
YCR084C	NCU06205T0
YDR345C	NCU01633T0
YHR094C	NCU01633T0
YDR343C	NCU01633T0
YDR342C	NCU01633T0
YHR096C	NCU01633T0
YHR092C	NCU01633T0
YLR081W	NCU01633T0
YJL219W	NCU01633T0
YOL156W	NCU01633T0
YJL214W	NCU01633T0
YFL011W	NCU01633T0
YMR011W	NCU01633T0
YEL069C	NCU01633T0
YNR072W	NCU01633T0
YDL245C	NCU01633T0
YJR158W	NCU01633T0
YAL017W	NCU06249T0
YOL045W	NCU06249T0
YFR028C	NCU03246T0
YDR189W	NCU04252T0
YHL032C	NCU06005T0
YDR331W	NCU11795T0
YLR195C	NCU12076T0
YDL058W	NCU01644T0
YDL190C	NCU03357T0
YKL046C	NCU02032T0
YMR238W	NCU02032T0
YDR208W	NCU02295T0
YAR007C	NCU03606T0
YBR029C	NCU09643T0
YMR083W	NCU01754T0	NCU01754T1	NCU02476T0
YMR303C	NCU01754T0	NCU01754T1	NCU02476T0
YOL086C	NCU01754T0	NCU01754T1	NCU02476T0
YBR145W	NCU01754T0	NCU01754T1	NCU02476T0
YJL109C	NCU00336T0
YMR302C	NCU09598T0
YPR003C	NCU09642T0
YGR123C	NCU01433T0
YPL131W	NCU04331T0
YOL034W	NCU09065T0
YKR003W	NCU03258T0
YHR001W	NCU03258T0
YOR197W	NCU09882T0	NCU02400T0
YBR208C	NCU00591T0
YER110C	NCU05650T0
YEL058W	NCU07458T0
YMR221C	NCU10987T0
YFL053W	NCU03779T0
YML070W	NCU03779T0
YIL091C	NCU01022T0
YNL064C	NCU07414T0
YLR340W	NCU07408T0	NCU07408T1
YJL101C	NCU01157T0
YOR323C	NCU01412T0
YHR188C	NCU05644T0
YHL011C	NCU06970T0
YER093C	NCU07854T0
YGR194C	NCU11353T0
YLR222C	NCU03628T0
YBL106C	NCU09432T0
YPR032W	NCU09432T0
YGR211W	NCU08507T0
YDL147W	NCU02650T0
YJL168C	NCU00269T0
YGL003C	NCU01269T0
YIL147C	NCU04615T0
YML008C	NCU03006T0
YGL094C	NCU10733T0
YGR086C	NCU07495T0
YPL004C	NCU07495T0
YDL148C	NCU07393T0
YDR300C	NCU00106T0
YHR033W	NCU00106T0
YGR231C	NCU03310T0
YPL043W	NCU06217T0
YCL057W	NCU06618T0
YIL108W	NCU02415T0
YOL081W	NCU01642T0
YBR140C	NCU01642T0
YGL180W	NCU00188T0
YOL140W	NCU05410T0
YFR004W	NCU00823T0
YMR272C	NCU03492T0
YCR042C	NCU02052T0
YKR024C	NCU06520T0
YJR007W	NCU08277T0
YOR267C	NCU04335T0
YCL004W	NCU01141T0
YKL184W	NCU01271T0
YKL022C	NCU01377T0
YLR196W	NCU02729T0
YOR142W	NCU01227T0
YOR176W	NCU08291T0
YJR130C	NCU02430T0
YML082W	NCU02430T0
YLR005W	NCU01831T0
YOR261C	NCU01547T0
YGR185C	NCU07755T0
YKL197C	NCU08118T0
YPL031C	NCU07580T0
YLL041C	NCU00959T0
YLR377C	NCU04797T0
YOR175C	NCU06194T0
YDR158W	NCU00554T0
YCR002C	NCU03515T0
YER141W	NCU04817T0
YLR383W	NCU02402T0
YLR447C	NCU03395T0
YKL188C	NCU01751T0
YER003C	NCU07165T0
YGR157W	NCU08045T0
YFL047W	NCU09537T0
YAL067C	NCU05884T0
YGR065C	NCU05884T0
YKR069W	NCU00602T0
YPR141C	NCU04581T0
YNL242W	NCU08926T0
YKR089C	NCU09407T0
YOR081C	NCU09407T0
YDR390C	NCU03526T0
YOR241W	NCU00892T0
YOR002W	NCU03317T0
YMR277W	NCU11408T0
YFL002C	NCU03380T0
YBR179C	NCU00436T0
YEL052W	NCU04481T0
YDL238C	NCU07309T0
YJL102W	NCU07021T0
YFR048W	NCU08370T0
YGR132C	NCU08946T0
YPL042C	NCU07172T0
YOR161C	NCU08895T0
YBR041W	NCU06032T0
YHR098C	NCU06868T0
YGR233C	NCU11426T0
YPR016C	NCU09004T0
YDR044W	NCU01546T0
YHR031C	NCU00428T0
YKL140W	NCU02148T0
YOR160W	NCU06355T0
YOR185C	NCU09269T0	NCU09269T1
YLR293C	NCU09269T0	NCU09269T1
YGR060W	NCU06402T0	NCU06402T1
YBR017C	NCU03690T0
YOR001W	NCU02256T0
YOL030W	NCU01162T0	NCU07253T0
YGR274C	NCU02556T0
YKL194C	NCU03129T0
YPL266W	NCU08968T0
YIL160C	NCU04796T0	NCU09646T0
YMR139W	NCU04185T0
YDL079C	NCU04185T0
YER177W	NCU02806T0
YDR099W	NCU02806T0
YOR074C	NCU10053T0
YPR103W	NCU09309T0
YNL331C	NCU07723T0
YDL243C	NCU07723T0
YCR107W	NCU07723T0
YJR155W	NCU07723T0
YMR131C	NCU09521T0
YML063W	NCU01452T0
YLR441C	NCU01452T0
YBR018C	NCU04460T0
YNL239W	NCU08333T0
YDR243C	NCU02803T0
YDR335W	NCU02387T0
YML049C	NCU00396T0
YER020W	NCU05206T0
YGL211W	NCU04780T0
YJL172W	NCU11129T0
YPL263C	NCU09227T0
YGR055W	NCU07754T0	NCU04942T0	NCU10675T0
YLR354C	NCU02136T0
YGR043C	NCU02136T0
YNL029C	NCU05680T0
YIL085C	NCU05680T0
YGR012W	NCU02564T0
YDL001W	NCU07558T0
YFR006W	NCU11288T0
YJL128C	NCU00587T0
YJL100W	NCU04355T0
YMR116C	NCU05810T0
YDR338C	NCU07720T0	NCU00755T0
YHR108W	NCU11302T0
YDR358W	NCU11302T0
YJL062W	NCU06215T0
YDL141W	NCU05516T0
YOR209C	NCU00649T0
YJR072C	NCU04507T0
YJR005W	NCU05232T0
YKL181W	NCU05254T0
YLR029C	NCU01776T0
YMR121C	NCU01776T0
YDL097C	NCU01596T0
YGR266W	NCU03079T0
YEL040W	NCU05686T0
YDR325W	NCU06216T0
YOR222W	NCU04837T0
YPL134C	NCU04837T0
YMR146C	NCU03876T0
YBR192W	NCU01916T0
YJR068W	NCU02687T0
YJR110W	NCU11185T0
YMR318C	NCU11179T0
YCR105W	NCU11179T0
YDL128W	NCU07075T0
YLR114C	NCU07023T0
YGR188C	NCU10043T0
YOR065W	NCU09816T0
YKR048C	NCU01438T0
YJR139C	NCU03935T0
YFR024C-A	NCU03888T0
YHR016C	NCU03888T0
YJL208C	NCU00030T0
YMR092C	NCU03944T0
YHR190W	NCU06054T0
YKL217W	NCU07607T0
YLR055C	NCU09208T0
YNR019W	NCU11266T0
YCR048W	NCU11266T0
YDR448W	NCU04459T0
YGR090W	NCU09437T0
YER078C	NCU05971T0
YFL009W	NCU05939T0
YNL297C	NCU05634T0
YLR231C	NCU00463T0	NCU09183T0
YJR001W	NCU06231T0
YHR048W	NCU10314T0
YBR043C	NCU01411T0
YDR292C	NCU11187T0
YLR248W	NCU09212T0
YJR077C	NCU05390T0
YHR005C	NCU06493T0
YOL038W	NCU06440T0
YBR198C	NCU04136T0
YOR271C	NCU00227T0
YCR068W	NCU06436T0
YGL255W	NCU07621T0
YER005W	NCU08027T0
YOR243C	NCU06428T0
YGR138C	NCU00754T0
YPR156C	NCU00754T0
YLL045C	NCU04779T0
YHL033C	NCU04779T0
YER015W	NCU01654T0
YGL225W	NCU06198T0
YER039C	NCU06198T0
YAL002W	NCU02554T0
YOL145C	NCU00095T0
YDR120C	NCU06336T0
YOR005C	NCU06264T0
YBR020W	NCU08687T0
YDR009W	NCU08687T0
YGR171C	NCU03759T0
YKL103C	NCU04192T0
YLR362W	NCU06182T0
YGL202W	NCU09116T0
YBR293W	NCU01095T0	NCU05862T0
YCL043C	NCU09223T0
YDR518W	NCU09223T0
YEL050C	NCU02757T0
YDR375C	NCU03231T0
YML092C	NCU06764T0
YJR091C	NCU06199T0
YPR042C	NCU06199T0
YDR507C	NCU09064T0
YCL024W	NCU09064T0
YLR208W	NCU04063T0
YPL050C	NCU02635T0
YMR231W	NCU05422T0
YLR172C	NCU07266T0
YOR262W	NCU09745T0
YER049W	NCU00520T0
YBR003W	NCU02305T0
YGL141W	NCU04800T0
YGR253C	NCU05295T0
YNR012W	NCU05224T0
YDR211W	NCU02414T0
YFR002W	NCU01702T0
YER107C	NCU04288T0
YJR095W	NCU08561T0
YOR233W	NCU00914T0
YPL141C	NCU00914T0
YFR047C	NCU11568T0	NCU11568T1
YOL016C	NCU09123T0
YFR014C	NCU09123T0
YIR029W	NCU01816T0
YDR372C	NCU06091T0
YGL184C	NCU07987T0
YJL213W	NCU11618T0
YLR212C	NCU03954T0	NCU03954T1
YPL048W	NCU03826T0
YKL081W	NCU03826T0
YER126C	NCU00981T0
YJR076C	NCU02464T0
YGL123W	NCU06047T0
YOR155C	NCU11457T0
YPL268W	NCU01266T0
YMR215W	NCU06781T0
YCR034W	NCU06694T0
YJL196C	NCU06694T0
YGL144C	NCU07691T0
YDL109C	NCU07691T0
YMR012W	NCU00021T0
YCR024C	NCU06866T0
YDL022W	NCU00742T0
YOL059W	NCU00742T0
YJR049C	NCU03267T0
YEL041W	NCU03267T0
YGL115W	NCU01471T0
YIR008C	NCU02232T0
YGR285C	NCU03009T0
YLR056W	NCU06207T0
YLR310C	NCU06500T0
YBR055C	NCU04606T0
YGR184C	NCU03234T0
YLR336C	NCU02406T0
YOR090C	NCU01767T0
YOR346W	NCU02053T0
YLR103C	NCU04378T0
YGL131C	NCU07412T0
YNL288W	NCU07071T0
YLR075W	NCU08964T0
YNL218W	NCU08706T0
YHL003C	NCU00008T0
YKL008C	NCU00008T0
YNL191W	NCU01256T0
YJR126C	NCU03108T0
YDL100C	NCU06717T0
YPR125W	NCU03217T0
YDL036C	NCU03846T0	NCU03846T1
YOL066C	NCU03846T0	NCU03846T1
YEL064C	NCU01481T0
YAR015W	NCU03166T0
YNL317W	NCU00037T0
YLR345W	NCU01178T0
YLR186W	NCU02428T0
YCR028C	NCU07620T0
YKL120W	NCU07884T0
YPR176C	NCU07509T0
YGR144W	NCU06110T0	NCU06110T1	NCU06110T2
YBR199W	NCU01388T0
YDR245W	NCU03055T0
YPL222W	NCU01758T0
YMR096W	NCU06550T0
YFL059W	NCU06550T0
YNL333W	NCU06550T0
YPL145C	NCU08578T0
YOR237W	NCU08578T0
YDR531W	NCU03154T0
YNR033W	NCU01210T0	NCU06714T0
YCL009C	NCU01666T0
YML080W	NCU00065T0
YBR087W	NCU06769T0
YLR116W	NCU04110T0
YEL051W	NCU08035T0
YHR002W	NCU08326T0
YKL027W	NCU00605T0
YHR003C	NCU00605T0
YOR231W	NCU06419T0
YPL140C	NCU06419T0
YDR452W	NCU02996T0
YKL017C	NCU07395T0
YDR301W	NCU02082T0
YGL116W	NCU02616T0
YDR332W	NCU04354T0
YNL178W	NCU00489T0
YPR041W	NCU00366T0
YEL047C	NCU02580T0
YJR051W	NCU02580T0
YER053C	NCU07465T0
YDL040C	NCU11379T0
YPL220W	NCU00294T0
YGL135W	NCU00294T0
YIL095W	NCU06202T0
YNL020C	NCU06202T0
YNL169C	NCU03695T0
YBL037W	NCU03440T0
YPR110C	NCU02533T0
YKR056W	NCU06780T0
YOR087W	NCU11705T0
YAL021C	NCU07779T0
YPL122C	NCU05523T0
YIL130W	NCU00155T0
YNL138W	NCU08008T0
YOL062C	NCU09673T0
YDR226W	NCU01550T0
YLR247C	NCU03652T0
YCL040W	NCU00575T0
YDR516C	NCU00575T0
YBR287W	NCU00589T0
YML093W	NCU07058T0
YPL029W	NCU06371T0
YNL290W	NCU08427T0
YMR079W	NCU02263T0
YKL091C	NCU02263T0
YFR010W	NCU01919T0
YJL080C	NCU03897T0
YIR023W	NCU05994T0
YKR076W	NCU04368T0
YMR251W	NCU04368T0
YGR154C	NCU04368T0
YOR272W	NCU03764T0
YNL172W	NCU05901T0
YBR081C	NCU02276T0
YGR159C	NCU03092T0
YGL065C	NCU03503T0
YOL077C	NCU01524T0
YGR054W	NCU06099T0
YIL116W	NCU06360T0
YOR157C	NCU08605T0
YJL091C	NCU00913T0
YGR135W	NCU05942T0
YJR078W	NCU05752T0
YNL075W	NCU04243T0
YJR036C	NCU06756T0
YLR216C	NCU03853T0
YPL104W	NCU02585T0
YMR027W	NCU07814T0
YLR357W	NCU02354T0
YGR056W	NCU02354T0
YER061C	NCU00056T0
YER148W	NCU04770T0
YNL083W	NCU01564T0
YPL242C	NCU03116T0
YLR319C	NCU08468T0
YOL061W	NCU01786T0	NCU01270T0
YPL090C	NCU08502T0
YBR181C	NCU08502T0
YHR166C	NCU01174T0
YOR119C	NCU10652T0
YJR159W	NCU00891T0
YLR070C	NCU00891T0
YDL246C	NCU00891T0
YDR497C	NCU06846T0
YOL103W	NCU06846T0
YJL112W	NCU07724T0
YKR036C	NCU07724T0
YOL130W	NCU11312T0
YFL050C	NCU11312T0
YER094C	NCU03304T0
YKL045W	NCU04646T0
YBR159W	NCU11297T0
YGR214W	NCU03393T0
YLR048W	NCU03393T0
YHR202W	NCU00665T0
YIR027C	NCU02296T0
YOR181W	NCU07438T0
YIL003W	NCU01084T0
YFL045C	NCU02829T0
YGL076C	NCU07829T0
YPL198W	NCU07829T0
YIL021W	NCU01515T0
YER048C	NCU06052T0
YER055C	NCU09320T0
YDR049W	NCU02147T0
YHR112C	NCU00522T0
YMR001C	NCU09258T0
YPR004C	NCU08004T0
YGL203C	NCU04316T0
YML004C	NCU04815T0
YOL124C	NCU04407T0
YDR264C	NCU08218T0
YOR034C	NCU08218T0
YLR002C	NCU00337T0
YKR080W	NCU00963T0
YNL207W	NCU07722T0
YPL125W	NCU11453T0
YLR206W	NCU04783T0
YDL161W	NCU04783T0
YMR047C	NCU04784T0
YKL068W	NCU04784T0
YDR244W	NCU02960T0
YIL022W	NCU03229T0
YDL167C	NCU06684T0
YJR013W	NCU06057T0
YKL114C	NCU10044T0
YNL293W	NCU04514T0
YOL112W	NCU04514T0
YPR119W	NCU11489T0
YGR108W	NCU11489T0
YBL097W	NCU02828T0
YHR104W	NCU08384T0
YOL049W	NCU06191T0
YJL207C	NCU08993T0
YBR234C	NCU02781T0
YBL035C	NCU03597T0
YGR255C	NCU02536T0
YNL280C	NCU08762T0
YGR175C	NCU08280T0
YDL201W	NCU03936T0
YFL016C	NCU05196T0
YJL059W	NCU10272T0
YML074C	NCU03241T0
YLR449W	NCU03241T0
YOR184W	NCU01429T0
YJL001W	NCU09290T0
YIL105C	NCU02425T0
YNL047C	NCU02425T0
YDR019C	NCU02727T0
YLL019C	NCU00230T0
YMR293C	NCU00660T0
YDR415C	NCU04479T0
YLR148W	NCU06183T0
YMR296C	NCU06870T0
YOR386W	NCU08626T0
YIL047C	NCU04201T0
YNL139C	NCU07002T0
YMR166C	NCU08278T0
YER119C	NCU08066T0
YBL089W	NCU08066T0
YOL119C	NCU06167T0
YOR306C	NCU06167T0
YLR229C	NCU06454T0
YBR008C	NCU06077T0	NCU05580T0
YPR175W	NCU10155T0
YML086C	NCU03188T0
YCR009C	NCU01069T0
YJR105W	NCU00414T0
YAL025C	NCU04150T0
YPR144C	NCU00501T0
YJR123W	NCU09475T0
YLR351C	NCU06726T0
YKL213C	NCU00880T0
YBL033C	NCU07188T0
YER168C	NCU08022T0
YGR028W	NCU07988T0
YHR066W	NCU04503T0
YDR312W	NCU04503T0
YOL068C	NCU04737T0
YDL042C	NCU04737T0
YFL030W	NCU01821T0
YJL053W	NCU02743T0
YLR243W	NCU02658T0
YDR050C	NCU07550T0
YPL249C	NCU08499T0
YPL030W	NCU01980T0
YOR362C	NCU02493T0
YMR213W	NCU06994T0
YLR019W	NCU08380T1	NCU08380T0
YLL010C	NCU08380T1	NCU08380T0
YER102W	NCU08500T0
YBL072C	NCU08500T0
YEL055C	NCU02497T0
YBL056W	NCU04600T0
YER089C	NCU04600T0
YJR153W	NCU02369T0
YPR161C	NCU01435T0
YPR118W	NCU02226T0
YKR017C	NCU06882T0
YMR243C	NCU03145T0
YOR316C	NCU03145T0
YER098W	NCU08378T0
YBL067C	NCU08378T0
YKL004W	NCU02282T0
YGL097W	NCU05513T0
YFL038C	NCU08477T0
YMR247C	NCU06534T0
YHR009C	NCU09535T0
YCR047C	NCU00777T0
YBR286W	NCU04430T0
YOR091W	NCU01795T0
YPR165W	NCU01484T0
YJL020C	NCU07012T0
YOR141C	NCU06238T0
YGL011C	NCU10061T0
YNL273W	NCU09552T0
YPL214C	NCU11173T0
YBR061C	NCU04040T0
YGL083W	NCU04755T0
YGR261C	NCU06569T0
YHR070W	NCU09311T0
YDR346C	NCU04337T0
YML104C	NCU03937T0
YBR189W	NCU01949T0
YPL081W	NCU01949T0
YMR110C	NCU04013T1	NCU04013T0
YDL153C	NCU00301T0
YOL033W	NCU00466T0
YBR247C	NCU11744T0
YDL137W	NCU08340T0	NCU08340T1
YDL192W	NCU08340T0	NCU08340T1
YBL084C	NCU00213T0
YFR051C	NCU00493T0
YKR079C	NCU00232T0
YHR128W	NCU01446T0
YNL007C	NCU03732T0
YNR006W	NCU04015T0
YMR244W	NCU09733T0
YOL055C	NCU07849T0	NCU07849T1
YPL258C	NCU07849T0	NCU07849T1
YPR121W	NCU07849T0	NCU07849T1
YHR132C	NCU01464T0
YDL117W	NCU04095T0
YBR227C	NCU05427T0
YDL056W	NCU07246T0
YDL086W	NCU09600T0
YER162C	NCU12124T0
YPR201W	NCU11471T0
YKR093W	NCU05079T0	NCU08738T0
YNL251C	NCU01695T0
YLR420W	NCU04323T0
YGL112C	NCU07757T0
YKR084C	NCU03981T0	NCU03981T1
YPR167C	NCU02005T0
YPL152W	NCU03269T0
YPL117C	NCU07719T0
YPL218W	NCU11181T0
YCR094W	NCU01165T0
YNR048W	NCU01165T0
YPL171C	NCU04452T0
YHR179W	NCU04452T0
YBR074W	NCU04133T0
YLR088W	NCU02368T0
YGL169W	NCU11234T0
YNL256W	NCU09930T0
YBR046C	NCU04443T0
YMR100W	NCU01252T0
YOR132W	NCU07020T0
YIL133C	NCU01221T0
YNL069C	NCU01221T0
YBR241C	NCU07169T0
YGL104C	NCU07169T0
YDR326C	NCU06999T0
YHR080C	NCU06999T0
YPL209C	NCU00108T0
YAL042W	NCU08607T0
YDL205C	NCU10292T0
YPL088W	NCU06009T0
YOR070C	NCU04241T0
YPR108W	NCU03972T0
YJL133W	NCU02423T0
YKR052C	NCU02423T0
YCR023C	NCU07668T0	NCU06341T0
YDR427W	NCU02374T0
YDL108W	NCU03659T0
YJL092W	NCU04733T0
YGR267C	NCU07774T0
YFL003C	NCU10895T0
YDR268W	NCU11864T0
YPL172C	NCU06141T0
YKL039W	NCU00182T0
YHL017W	NCU00182T0
YGR085C	NCU02509T0
YPR102C	NCU02509T0
YLR203C	NCU00395T0
YFR021W	NCU03441T0
YGR207C	NCU07733T0
YER021W	NCU02224T0
YPR178W	NCU11251T0
YJR098C	NCU00161T0
YJL088W	NCU01667T0
YML130C	NCU02074T0
YEL056W	NCU06679T0
YPL133C	NCU03352T0
YPR011C	NCU03989T0
YNL048W	NCU06779T0
YKR081C	NCU08595T0
YGR260W	NCU10368T0
YER031C	NCU01523T0
YGL210W	NCU01523T0
YBR133C	NCU01613T0
YIL033C	NCU01166T0
YKL179C	NCU04124T0
YCL038C	NCU07504T0
YML001W	NCU03711T0
YKL001C	NCU09896T0
YPL260W	NCU08959T0
YOR202W	NCU11651T0
YEL046C	NCU00944T0
YJL106W	NCU01498T0
YLR361C	NCU04111T0
YJL115W	NCU09436T0
YDL101C	NCU02814T0
YHR114W	NCU01161T0
YLR017W	NCU03963T0
YGR216C	NCU12027T0
YOL123W	NCU11676T0
YJL039C	NCU00273T0
YNL221C	NCU00690T0
YPL063W	NCU02943T0
YDR392W	NCU07992T0
YGR189C	NCU09117T0
YHL040C	NCU07564T0
YHL047C	NCU07564T0
YCL073C	NCU07564T0
YKR106W	NCU07564T0
YEL065W	NCU07564T0
YBR082C	NCU02289T0
YDR059C	NCU02289T0
YBR028C	NCU03197T0
YMR235C	NCU03207T0
YKL193C	NCU08385T0
YHR011W	NCU09594T0
YOR022C	NCU12152T0
YIL020C	NCU00150T0	NCU00150T1
YKR066C	NCU03297T0	NCU03297T1
YDR280W	NCU00334T0
YCR004C	NCU02948T0
YIL118W	NCU00600T0
YNR015W	NCU00950T0
YEL024W	NCU06606T0
YHR142W	NCU05720T0
YOR006C	NCU06104T0
YNL202W	NCU07958T0
YNL011C	NCU11098T0
YMR176W	NCU01238T0
YMR214W	NCU11102T0
YPR137W	NCU01367T0
YPL155C	NCU02626T0
YLR380W	NCU06877T0
YER087W	NCU09892T0
YNL231C	NCU03596T0
YNL264C	NCU03596T0
YJR125C	NCU00725T0
YOR212W	NCU00440T0
YLR167W	NCU04553T0
YHR123W	NCU01993T0
YNL130C	NCU01993T0
YBR274W	NCU08346T0
YNL219C	NCU04454T0
YLL006W	NCU06193T0
YMR226C	NCU08044T0
YPR132W	NCU01552T0	NCU01552T1
YGR118W	NCU01552T0	NCU01552T1
YPR091C	NCU01947T0
YDL154W	NCU09384T0
YML021C	NCU07482T0
YLR166C	NCU09313T0
YOR145C	NCU07956T0
YGL049C	NCU07868T0
YGR162W	NCU07868T0
YHR111W	NCU00736T0
YER145C	NCU03497T0
YJL069C	NCU03018T0
YBR039W	NCU09119T0
YBL041W	NCU09366T0
YDL017W	NCU11410T0
YDL236W	NCU00088T0
YDR017C	NCU03546T0
YMR208W	NCU03633T0
YLR045C	NCU04535T0
YGL063W	NCU07528T0
YMR314W	NCU06712T0
YIL083C	NCU09090T0
YOR334W	NCU09091T0
YNL121C	NCU04245T0
YHR117W	NCU04245T0
YBL082C	NCU06552T0
YKR092C	NCU04047T0
YKL205W	NCU11169T0
YOR149C	NCU11399T0
YDR368W	NCU01906T0
YOR120W	NCU01906T0
YOL092W	NCU00300T0
YBR147W	NCU00300T0
YML065W	NCU02965T0
YLR442C	NCU02965T0
YKL024C	NCU02812T0
YDR364C	NCU06921T0
YBR164C	NCU08989T0
YGL058W	NCU09731T0
YIL123W	NCU02668T0
YNL066W	NCU02668T0
YKR042W	NCU02668T0
YJL116C	NCU02668T0
YDR287W	NCU06348T0
YHR046C	NCU06348T0
YLR328W	NCU04019T0
YGR010W	NCU04019T0
YLR260W	NCU07937T0
YOR171C	NCU07937T0
YBL098W	NCU06924T0
YDR416W	NCU08036T0
YPR072W	NCU03855T0
YOR100C	NCU07263T0
YNL257C	NCU00495T0
YHR155W	NCU00495T0
YOR127W	NCU07688T0
YDR379W	NCU07688T0
YJL068C	NCU00173T0
YMR203W	NCU01179T0
YJR152W	NCU02653T0
YBL047C	NCU09469T0
YHR026W	NCU09747T0
YKL221W	NCU09811T0
YIL121W	NCU05207T0	NCU09876T0
YIL120W	NCU05207T0	NCU09876T0
YNL065W	NCU05207T0	NCU09876T0
YGR238C	NCU00622T0
YHR158C	NCU00622T0
YBR260C	NCU00553T0
YBR200W	NCU06593T0
YOL141W	NCU11933T0
YJL084C	NCU05721T0
YKR021W	NCU05721T0
YER140W	NCU07125T0
YFR037C	NCU08003T0
YML020W	NCU06271T0
YLR422W	NCU09492T0
YOR312C	NCU08389T0	NCU08389T1
YMR242C	NCU08389T0	NCU08389T1
YGL077C	NCU12009T0
YNR056C	NCU12009T0
YKR094C	NCU11809T0
YIL148W	NCU11809T0
YLR459W	NCU00924T0
YJR070C	NCU05252T0
YPR097W	NCU11324T0
YOL120C	NCU03988T0
YNL301C	NCU03988T0
YJL121C	NCU00519T0
YCR026C	NCU00632T0
YEL016C	NCU00632T0
YAL024C	NCU03379T0
YJL036W	NCU03218T0
YJR006W	NCU03763T0
YJR002W	NCU03952T0
YEL023C	NCU05859T0
YFR005C	NCU09547T0
YBR037C	NCU03177T0
YBR024W	NCU03177T0
YKR018C	NCU07911T0
YJL082W	NCU07911T0
YDR080W	NCU05902T0
YHL002W	NCU04841T0
YGR048W	NCU06856T0
YBR088C	NCU09239T0
YGR187C	NCU08324T0
YDR496C	NCU09380T0
YNL031C	NCU01635T0
YBR010W	NCU01635T0
YGR278W	NCU00066T0
YNR041C	NCU01553T0
YKL149C	NCU03409T0
YBR084C-A	NCU05804T0
YBL027W	NCU05804T0
YDR263C	NCU06089T0
YOR033C	NCU06089T0
YLL012W	NCU08372T0
YLR020C	NCU08372T0
YEL027W	NCU01332T0
YCR098C	NCU04809T0
YPL111W	NCU02333T0
YNL010W	NCU06554T0
YDL119C	NCU02973T0
YGR149W	NCU01324T0
YFL005W	NCU06404T0
YNL072W	NCU09608T0
YDL159W	NCU04612T1	NCU04612T0
YMR113W	NCU01337T0
YKL132C	NCU01337T0
YKL172W	NCU01257T0
YLR191W	NCU02618T0
YOL064C	NCU04069T0
YKL059C	NCU06718T0
YNL116W	NCU06269T0
YHR115C	NCU06269T0
YHR148W	NCU01008T0
YDR064W	NCU03038T0
YBR291C	NCU05075T0
YBR110W	NCU07261T0
YMR023C	NCU04149T0
YGL216W	NCU09730T0
YHL010C	NCU11215T0
YOR274W	NCU10185T0
YOR299W	NCU04511T0
YMR237W	NCU04511T0
YGR163W	NCU00376T0
YDR376W	NCU08005T0
YDR373W	NCU04379T0
YAL041W	NCU06067T0
YBL064C	NCU06031T0
YHR008C	NCU09560T0
YNL274C	NCU07931T0
YML026C	NCU00475T0
YDR450W	NCU00475T0
YDR025W	NCU03102T0
YBR048W	NCU03102T0
YPR058W	NCU02269T0
YBR104W	NCU02269T0
YGL143C	NCU06721T0
YFR050C	NCU07365T0
YDR242W	NCU10409T0
YML064C	NCU08878T0
YGL171W	NCU00919T0
YIL043C	NCU00216T0
YFL001W	NCU01784T0
YOR154W	NCU00119T0
YGL103W	NCU03806T0
YDR297W	NCU06465T0
YOR245C	NCU02665T0
YDR142C	NCU07662T0
YKL191W	NCU06168T0
YKR051W	NCU07701T0
YPL247C	NCU06039T0
YOR089C	NCU06410T0
YPR135W	NCU08484T0
YPR048W	NCU09727T0
YNL067W	NCU02744T0
YGL147C	NCU02744T0
YGR141W	NCU07158T0
YPR157W	NCU07158T0
YCR061W	NCU02378T0
YKL150W	NCU03112T0
YNL090W	NCU08683T0
YOL002C	NCU04987T0
YDR492W	NCU04987T0
YDL006W	NCU00434T0
YDR164C	NCU08312T0
YLR262C	NCU05234T0
YAR003W	NCU02104T0
YBR002C	NCU03460T0
YER156C	NCU03859T0
YLR348C	NCU01514T0
YOL052C	NCU01083T0
YNL227C	NCU02432T0
YOR039W	NCU02754T0
YDR036C	NCU03777T0
YMR210W	NCU01302T0
YIL144W	NCU03899T0
YGL241W	NCU06578T0
YGL136C	NCU12150T0
YMR220W	NCU08671T0
YPL084W	NCU08001T0
YBR214W	NCU02358T0
YGL056C	NCU02358T0
YJR075W	NCU00609T0
YKL151C	NCU02513T0
YGR246C	NCU04523T0
YPL069C	NCU01427T0
YDL226C	NCU07734T0
YBL080C	NCU09025T0
YLR330W	NCU07435T0
YKL080W	NCU09897T0
YML097C	NCU11791T0
YER060W	NCU04195T0	NCU08310T0
YER060W-A	NCU04195T0	NCU08310T0
YER056C	NCU04195T0	NCU08310T0
YKL190W	NCU03833T0	NCU03833T1
YIL006W	NCU08941T0
YEL006W	NCU08941T0
YGR024C	NCU02105T0
YLR286C	NCU04500T0
YNR030W	NCU07472T0
YNL016W	NCU07874T0
YMR061W	NCU09435T0
YKR105C	NCU10945T0	NCU04391T0	NCU09640T0	NCU02562T0	NCU00711T0
YCL069W	NCU10945T0	NCU04391T0	NCU09640T0	NCU02562T0	NCU00711T0
YGR224W	NCU10945T0	NCU04391T0	NCU09640T0	NCU02562T0	NCU00711T0
YPR198W	NCU10945T0	NCU04391T0	NCU09640T0	NCU02562T0	NCU00711T0
YPR022C	NCU05242T0	NCU01122T0
YDR191W	NCU03059T0
YMR313C	NCU03325T0
YKL180W	NCU03703T0
YJL177W	NCU03703T0
YGR234W	NCU10051T0	NCU02096T0
YDR204W	NCU02157T0
YGL001C	NCU02693T0
YHR206W	NCU02413T0
YGR284C	NCU03319T0
YDL210W	NCU07175T0
YPL097W	NCU03030T0
YHR144C	NCU06673T0
YNL125C	NCU04446T0
YIL034C	NCU07471T0
YEL054C	NCU01317T0
YDR418W	NCU01317T0
YER012W	NCU01368T0	NCU01368T1
YBL085W	NCU06648T0
YER114C	NCU06648T0
YDR092W	NCU02113T0
YDR214W	NCU04087T0
YJR104C	NCU02133T0
YKL025C	NCU01929T0
YER143W	NCU05292T0
YPR086W	NCU07289T0	NCU07289T1
YKL002W	NCU00435T0
YDL090C	NCU05999T0
YPL015C	NCU00523T0
YNL003C	NCU01568T0
YKL034W	NCU03740T0
YMR276W	NCU03028T0
YDR182W	NCU07483T0
YDL156W	NCU11420T0
YML110C	NCU09862T0
YER026C	NCU02381T0
YMR259C	NCU00372T0
YNL022C	NCU00308T0
YLR309C	NCU01878T0
YJL029C	NCU03024T0
YBL040C	NCU06771T0
YNR007C	NCU01955T0
YJR124C	NCU08425T0
YLR133W	NCU03176T0
YDR147W	NCU03176T0
YJL190C	NCU06431T0
YLR367W	NCU06431T0
YML121W	NCU01099T0
YPR180W	NCU09006T0
YDR272W	NCU03749T0	NCU03749T1
YOR040W	NCU03749T0	NCU03749T1
YDR324C	NCU00650T0
YEL004W	NCU02980T0
YLR084C	NCU03045T0
YNL181W	NCU06369T0
YPR060C	NCU07725T0
YDR155C	NCU01200T1	NCU01200T0
YML078W	NCU01200T1	NCU01200T0
YML018C	NCU03710T0
YDR438W	NCU03710T0
YCR031C	NCU07830T0
YJL191W	NCU07830T0
YPL211W	NCU00105T0
YHR069C	NCU04009T0
YKR070W	NCU04924T0
YJL126W	NCU05757T0
YJR144W	NCU05517T0
YPR066W	NCU02532T0
YPL188W	NCU07742T0
YER117W	NCU02905T0
YBL087C	NCU02905T0
YCR010C	NCU06043T0
YNR002C	NCU06043T0
YNL098C	NCU08823T0
YOR101W	NCU08823T0
YBR154C	NCU05305T0
YHR200W	NCU02982T0
YLR143W	NCU02670T0
YPL227C	NCU06386T0
YHR086W	NCU11537T0
YNL308C	NCU06409T0
YOR007C	NCU10273T0
YNR029C	NCU11371T0
YBR162C	NCU07501T0	NCU07499T0	NCU07500T0
YLR299W	NCU01753T0
YJR096W	NCU01233T0
YFL028C	NCU04097T0
YML014W	NCU01705T0
YOL152W	NCU02020T0
YDR407C	NCU06715T0
YJL143W	NCU05623T0
YAL003W	NCU06035T0
YJL125C	NCU04196T0
YGL019W	NCU05485T0
YDR083W	NCU05293T0
YOR281C	NCU00617T0
YLR403W	NCU02621T0
YDR386W	NCU07457T0
YJR133W	NCU05542T0
YPL237W	NCU04640T0
YJR024C	NCU09264T0
YNL279W	NCU09337T0
YOR096W	NCU00258T0
YNL096C	NCU00258T0
YMR283C	NCU03730T0
YHR089C	NCU11724T0
YKR068C	NCU05796T0	NCU05796T1
YDR320C	NCU03622T0
YNL240C	NCU03204T0
YMR004W	NCU05715T0
YMR093W	NCU09843T0
YOL151W	NCU03358T0
YDR541C	NCU03358T0
YGL157W	NCU03358T0
YGL039W	NCU03358T0
YKL218C	NCU03607T0
YNL223W	NCU02433T0
YJR025C	NCU03282T0
YGL130W	NCU06260T0
YOL010W	NCU02675T0
YOR069W	NCU04137T0
YER122C	NCU08811T0
YNL137C	NCU08296T0
YBL003C	NCU02437T0
YDR225W	NCU02437T0
YEL034W	NCU05274T0
YJR047C	NCU05274T0
YIL067C	NCU04653T0	NCU06085T0
YGR038W	NCU11109T0
YLR350W	NCU11109T0
YKL013C	NCU01918T0
YJL187C	NCU04326T0
YDR194C	NCU07670T0
YOR275C	NCU05876T0
YPL183C	NCU07492T0
YDR168W	NCU00472T0
YGR276C	NCU02961T0
YLL013C	NCU06511T0
YDR339C	NCU04159T0
YIL001W	NCU03186T0
YPL132W	NCU01657T0
YDR323C	NCU07584T0
YLR215C	NCU06497T0
YKL073W	NCU09485T0
YDR371W	NCU04554T0	NCU03209T0	NCU04883T0
YCR073W-A	NCU00087T0
YNR034W	NCU00087T0
YBR042C	NCU07741T0
YDR018C	NCU07741T0
YJL093C	NCU05201T0	NCU04065T0
YBL104C	NCU00091T0
YER019W	NCU03243T0
YEL021W	NCU03488T0
YGR257C	NCU07478T0
YBL020W	NCU05783T0
YGR220C	NCU06749T0
YNL292W	NCU04153T0
YGR003W	NCU02498T0
YDL064W	NCU04302T0
YPL234C	NCU00667T0
YPR128C	NCU00316T0
YMR053C	NCU00897T0
YKL072W	NCU00897T0
YHR102W	NCU01335T0
YKL069W	NCU01163T0
YDL074C	NCU07544T0
YGL105W	NCU06307T0
YLR268W	NCU06708T0
YNL055C	NCU04304T0
YIL114C	NCU04304T0
YMR177W	NCU07879T0
YPL224C	NCU07879T0
YDR002W	NCU00443T0
YDR267C	NCU05426T0
YDR484W	NCU05273T0
YPL078C	NCU00502T0
YNR035C	NCU03050T0
YMR078C	NCU07313T0
YHR161C	NCU02586T0
YGR241C	NCU02586T0
YFR022W	NCU03887T0
YOR018W	NCU03887T0
YPL135W	NCU05778T0
YOR226C	NCU05778T0
YDR419W	NCU01936T0
YDR400W	NCU02055T0
YMR022W	NCU03623T0
YMR171C	NCU03678T0
YKL056C	NCU06464T0
YLR324W	NCU05564T0
YGR004W	NCU05564T0
YKL067W	NCU04202T0
YIL030C	NCU07516T0
YDR224C	NCU02435T0
YBL002W	NCU02435T0
YMR142C	NCU05554T0
YDL082W	NCU05554T0
YDR330W	NCU00771T0
YGR083C	NCU01468T0
YBR239C	NCU03938T0
YIL068C	NCU03341T0
YHR168W	NCU05302T0
YJR073C	NCU04699T0
YPL045W	NCU06268T0
YJR008W	NCU11386T0
YOL115W	NCU05588T0
YNL299W	NCU05588T0
YER151C	NCU04333T0
YER100W	NCU05592T0
YBR035C	NCU08269T0
YOR251C	NCU06017T0
YMR143W	NCU08620T0
YDL083C	NCU08620T0
YIR037W	NCU09534T0
YBR244W	NCU09534T0
YDL052C	NCU00168T0
YDR454C	NCU06300T0
YMR202W	NCU04156T0
YLR085C	NCU05587T0
YEL012W	NCU10046T0
YLR182W	NCU07587T0
YMR038C	NCU07851T0
[truncated: 1,363 more rows]
