# Supplementary material for: Evolutionary Conservation and Diversification of Puf RNA Binding Proteins and Their mRNA Targets
Source: PLoS Biol. 2015 Nov 20;13(11):e1002307. doi: 10.1371/journal.pbio.1002307 (PMC4654594; doi:10.1371/journal.pbio.1002307)
Supplement: S4 Dataset — (ZIP) [file pbio.1002307.s004.zip › S.cerevisiae.fa_N.discreta.fa.txt]

YHR165C	87457
YNR016C	87178
YLR106C	105770
YJL130C	75428
YDL171C	84265
YHR099W	71353
YPL231W	74440
YGR032W	82221
YLR342W	82221
YKL182W	74435
YKL203C	98217
YJR066W	98217
YNL262W	156849
YKR054C	85381
YDL140C	73118
YGR271W	124744
YGL206C	92083
YLL040C	82810
YBR218C	92072
YGL062W	92072
YER172C	92461
YOR151C	128789
YGL195W	101235
YOR116C	126699
YPL082C	125729
YDR127W	128193
YKL215C	122922
YJR109C	92444
YPR184W	77518
YOR153W	79892
YDR406W	79892
YOR328W	79892
YOR207C	128279
YPR010C	94562
YDR135C	138666
YBL076C	87706
YGL008C	168762
YPL036W	168762
YAL026C	78337
YOR341W	84105
YOR326W	90163
YOR133W	166172
YDR385W	166172
YNL014W	166279
YLR249W	166279
YJR137C	158052
YEL031W	86514
YER166W	91196
YDR093W	91196
YIL125W	128440
YNL132W	83274
YGR061C	74561
YMR109W	91430
YKL129C	91430
YDL126C	155609
YKL210W	124521
YER070W	86867
YIL066C	86867
YDL145C	168191
YGR204W	88162
YBR084W	88162
YLL048C	89111
YHL035C	89111
YLR304C	168201
YDR457W	83802
YNL088W	154095
YBR245C	106570
YDR170C	104846
YBR023C	127220
YGR218W	157828
YMR196W	102698
YDL102W	122990
YBR115C	80771
YER171W	157680
YBL022C	85033
YOR335C	124150
YPL160W	106234
YGR094W	73406
YPR160W	103649
YIL048W	88658
YFR031C	75556
YER125W	167431
YIL126W	105813
YOL021C	156688
YMR186W	165186
YPL240C	165186
YGL150C	70049
YOR291W	123326
YAL005C	169679
YLL024C	169679
YLR305C	129723
YPL226W	72693
YPL217C	93129
YGL120C	18772
YIL129C	22575
YMR189W	92006
YKL148C	156356
YJL045W	156356
YPL167C	53736
YBL023C	90667
YDR038C	85509
YDR039C	85509
YDR040C	85509
YNL102W	87532
YMR288W	95104
YHR186C	156247
YLR398C	73598
YCR057C	88721
YNL163C	79051
YGL009C	93204
YMR229C	24380
YGL201C	158016
YKL157W	166505
YHR047C	166505
YJL034W	98698
YMR162C	122912	93492
YLR410W	158182
YJR045C	165899
YEL030W	165899
YLR069C	76594
YJL200C	72188
YOR330C	125961
YIL143C	129490
YKL104C	166543
YDL229W	91504
YNL209W	91504
YNL123W	84907
YDR238C	74898
YGL026C	83665
YGL022W	165785
YEL011W	168920
YML059C	154155
YER164W	127200
YGL137W	92797
YPR074C	164968
YBR117C	164968
YDR097C	101410
YPR019W	92152
YFR015C	165050
YLR258W	165050
YLR272C	156747
YPL086C	123016
YER091C	167127
YDR258C	74017
YGL167C	127007
YBL004W	153481
YGL156W	154765
YLL026W	155532
YHR027C	166185
YER069W	80674
YER036C	70045
YDR334W	100247
YGR281W	90354
YHR074W	67524
YDR291W	93649
YMR205C	25170
YFR009W	80191
YLR274W	86161
YLL001W	88184
YLR153C	168900
YDR001C	71915
YBR001C	71915
YFR019W	73149
YKR001C	123339
YDR129C	156158
YOL090W	101527
YMR128W	88684
YML035C	23165
YKR031C	126721
YBR127C	168658
YKR009C	169049
YCR011C	124129
YLR259C	168720
YBR121C	161638
YGR217W	153720
YMR108W	165932
YIL078W	168211
YCL054W	88956
YMR120C	165737
YLR028C	165737
YGL163C	26674
YPR181C	89554
YBR235W	88739
YBL099W	73751
YDL215C	58659
YPR080W	160296
YBR118W	160296
YGL207W	104527
YBR202W	91067
YDR234W	122641
YLR129W	95077
YPL012W	102554
YGL006W	155822	104033
YEL032W	124459
YGL234W	138982
YJL014W	168852
YLR189C	100154
YDR212W	93334
YLR384C	157585
YCR017C	101117
YMR049C	156455
YAL023C	64672
YOR321W	64672
YPL006W	98476
YLR087C	75620
YJR016C	152292
YIL109C	63978
YNL049C	63978
YFL036W	54681
YKR097W	60921
YKL165C	93035
YDR091C	167770
YHR183W	25641
YGR256W	25641
YDR293C	89300
YBR038W	19255
YBR196C	165847
YJL012C	107942
YJR121W	168919
YER043C	125002
YIL142W	168108
YBR295W	96185
YJR064W	167412
YJL111W	156861
YOL006C	99410
YMR308C	83411
YIL075C	100216
YGR124W	165247
YPR145W	165247
YDR430C	123051
YML075C	125614
YLR450W	125614
YJR035W	68900
YFL037W	98553
YPL110C	84276
YJL033W	93318
YLR382C	70348
YMR290C	157462
YCL030C	99849
YMR089C	165095
YLR419W	128996
YGR116W	89216
YJL074C	77876
YGL173C	123212
YFL039C	165170
YML085C	169705
YML124C	169705
YER025W	94768
YNL192W	72179
YBR080C	86641
YMR105C	164627
YKL127W	164627
YDL143W	166387
YBR114W	152228
YFL008W	135654
YDR283C	70954
YPL119C	17826
YOR204W	17826
YKL145W	166386
YOR270C	142628
YMR054W	142628
YLR389C	78061
YPL093W	85098
YDR037W	25042
YNL325C	74573
YML056C	99906
YLR432W	99906
YHR216W	99906
YHL016C	153037
YMR301C	169117
YDR188W	167869
YMR217W	157382
YAR042W	156280
YDL019C	156280
YGR270W	129529
YNL271C	152707
YBL039C	59707
YJR103W	59707
YBR126C	81897
YLR058C	127862
YJL005W	99307
YBR248C	90952
YNL112W	169624
YBL015W	83518
YDL160C	127514
YIR031C	165416
YNL117W	165416
YDL031W	75638
YNL104C	73307
YOR108W	73307
YOR356W	60938
YOL004W	73907
YPL235W	84697
YNR031C	127190
YCR073C	127190
YDR172W	167223
YOR168W	154409
YNL287W	153337
YBR229C	165148
YDR341C	96147
YHR091C	96147
YKL035W	166413
YDR190C	105178
YJR143C	62093
YLR175W	164949
YGR264C	123731
YEL013W	90091
YOR217W	113435
YBR169C	169000
YPL106C	169000
YNR001C	168765
YCR005C	168765
YDL007W	164907
YLR060W	158485
YGL238W	71884
YGL245W	104456
YDR074W	85496
YNR013C	64777
YJL008C	166769
YFR030W	167358
YGR254W	58095
YHR174W	58095
YNL330C	77389
YDL095W	91846
YDL093W	91846
YER065C	71894
YJR065C	168793
YBR143C	166865
YOR117W	165980
YDL131W	167317
YDL182W	167317
YDL164C	105794
YNL189W	164919
YNL061W	73745
YCL017C	169301
YDR394W	83207
YLR289W	158341
YOR317W	165965	60639
YMR246W	165965	60639
YIL009W	165965	60639
YLR347C	165538
YPL262W	165417
YPR194C	127753
YGR100W	95996
YML072C	81218
YMR304W	122764
YDL066W	106465
YDL084W	165425
YLR371W	77671
YGR070W	77671
YHR028C	53813
YHR020W	165996
YFL034W	124295
YLR454W	125818
YDR270W	99213
YGL236C	78757
YOR063W	168904
YGL125W	75591
YAL038W	167970
YOR347C	167970
YLR378C	164660
YDL029W	165327
YLR113W	169061
YAL048C	126712
YFL018C	88103
YER081W	71839
YIL074C	71839
YDL178W	169579
YEL071W	169579
YOR211C	89422
YOL057W	165779
YOR014W	88736
YLR138W	155266
YBL017C	74087
YJL222W	74087
YIL173W	74087
YNR065C	74087
YLR180W	53872
YDR502C	53872
YLR355C	164824
YHR072W	88418
YOR187W	152165
YMR015C	169007
YPL040C	77215
YDR062W	166844
YLR240W	96053
YLR188W	72117
YDR109C	128235
YPR024W	106044
YML057W	135265
YLR433C	135265
YHR037W	81628
YFL055W	93310
YLR277C	105167
YNR050C	164760
YOR374W	169435
YER073W	169435
YHR205W	61905
YMR297W	96424
YNL241C	167597
YFL033C	76963
YNR053C	73832
YPR173C	100708
YCR093W	79569
YER133W	167043
YLL039C	104210
YGR287C	87511	22692
YOL157C	87511	22692
YIL172C	87511	22692
YJL221C	87511	22692
YBR299W	87511	22692
YGR292W	87511	22692
YJL216C	87511	22692
YKL029C	23097
YLR083C	92820
YDR107C	92820
YKL010C	80085
YBR136W	126780
YOR375C	164887
YAL062W	164887
YLR303W	84131
YHR170W	74522
YDR232W	155714
YBR263W	168035
YOR093C	24154
YDR060W	69506
YOR259C	166542
YPR002W	77642
YBR097W	22591
YGL190C	74321
YGR125W	92364
YKR059W	166512
YJL138C	166512
YNL238W	81311
YJL153C	165036
YJL154C	93494
YDL168W	165026
YDR023W	90150
YJL141C	87537
YHR042W	154280
YML126C	167437
YCR012W	161040
YMR058W	86816
YDR456W	166841
YCR032W	23659
YNL243W	91762
YMR266W	158926	169081
YOR310C	129207
YNL161W	165854
YML123C	22475
YKL211C	78622
YER086W	88181
YER165W	167229
YLL034C	102791
YLR359W	167120
YGL251C	98130
YKL209C	100227
YBR006W	77186
YHR019C	169590
YKR039W	94685	82821
YGR191W	94685	82821
YAL036C	96616
YNL298W	155286
YJR010W	165557
YNL045W	71660
YJL212C	99784	97292
YPR088C	122618
YLL031C	155734
YFR044C	123639
YPL207W	75746
YPL023C	123275
YPL022W	91191
YLR386W	88126
YLR276C	155773
YGL253W	165688
YFR053C	165688
YDL060W	83897
YPL259C	88306
YML016C	153086
YDR436W	153086
YMR300C	71923
YLR044C	83509
YLR134W	83509
YGR087C	83509
YDL080C	83509
YBR294W	74962	156531
YLR092W	74962	156531
YLL029W	97171
YPL091W	169659
YHR018C	127761
YGL099W	90346
YHR039C	91195
YPR112C	124185
YML054C	75399
YLR234W	24296
YGL027C	50104
YPR033C	26049
YPR111W	136406
YGR092W	136406
YDR021W	49912
YMR129W	101853
YJR033C	18805
YML100W	23541
YMR261C	23541
YDL188C	166211
YDL134C	166211
YHL007C	25149
YGR019W	166789
YER136W	169013
YPR006C	165652
YJL129C	105729
YKR050W	105729
YPR035W	164170	165076
YGL114W	18806
YLR197W	100710
YHR113W	97145
YOL098C	71145
YER178W	169598
YJL026W	105620
YJR138W	154242
YNL247W	79804
YGR210C	71499
YPL203W	58816
YKL166C	58816
YBR025C	165511
YCR053W	86698
YFL022C	158291
YPR138C	167649
YGR121C	167649
YNL082W	92997
YAL016W	166813
YNL059C	154139
YOR109W	99507
YNL106C	99507
YHL030W	125572
YGL078C	157189
YJL155C	168237
YNL268W	103247
YEL063C	103247
YNL270C	103247
YGL148W	168924
YKL126W	92730
YMR104C	92730
YLR032W	22807
YKL135C	81909
YOR303W	166191
YOR348C	125605
YNR047W	84383
YCR091W	84383
YLR429W	58731
YGR245C	87785
YHR030C	72479
YEL022W	92987
YJR031C	92987
YCR072C	95799
YGR252W	77169
YNL220W	167263
YNL277W	169074
YOR206W	123882
YDR477W	122920
YBR222C	123533
YGL012W	164972
YGR155W	77745
YIR028W	74486
YBR021W	74486
YBL042C	74486
YBL024W	85126
YNL267W	87242
YKL060C	169230
YOL011W	99847
YMR008C	99847
YMR006C	99847
YPL184C	169591
YPL008W	127248
YDL055C	169203
YBR170C	74108
YOR128C	25547
YNL329C	80931
YPL009C	126883
YEL036C	124450
YER090W	169146
YIL166C	100522	104827	88355
YLR089C	98715
YDR111C	98715
YLR241W	166661
YIR007W	157302
YLR409C	158183
YJL087C	153962
YGR170W	70267
YNR008W	88209
YOL097C	71647
YDR536W	77396
YPL028W	21400
YDL240W	124247
YNL021W	102320
YOL058W	124209
YOR378W	98419
YBR132C	158019
YER082C	102269
YPL175W	87848
YDR035W	167791
YDR294C	168875
YGL055W	158069
YLR438W	96994
YLL028W	103069
YBR166C	78090
YNL142W	70185
YOL060C	155882
YIL155C	168915
YOL122C	96183
YAR035W	102441
YFR038W	124661
YDR481C	96319
YMR216C	80795
YJR148W	167199
YHR208W	167199
YNL154C	111459
YHR135C	111459
YAL012W	154471
YBR296C	100365
YLR117C	92533
YPL154C	83243
YMR224C	128009
YJR040W	154297
YOR361C	168109
YBR249C	79956
YJR132W	91796
YPL147W	156405
YHR007C	165734
YDL244W	168236
YFL058W	168236
YJR156C	168236
YNL332W	168236
YDR365C	75063
YHR171W	71531
YNL321W	128474
YIR006C	97652
YML010W	127473
YPR069C	165079
YOR244W	158037
YBL030C	169698
YBR085W	169698
YMR056C	169698
YLR163C	165693
YBL011W	104184
YPL204W	138537
YFL025C	74647
YGR200C	71997
YBR112C	84674
YDL195W	168860
YGR145W	98748
YJL060W	106021
YOR099W	166259
YNL275W	107464
YMR165C	81488
YIL103W	128084
YDL174C	166610	165440
YDR047W	76369
YCL018W	167090
YGR244C	168639
YDR148C	169730
YEL060C	166712
YOR003W	166712
YML069W	78767
YMR250W	58049
YGL040C	159448
YHR065C	154039
YMR145C	96362
YDL085W	96362
YDR128W	54201
YCR008W	167124
YHR079C	83095
YMR241W	168764
YGR173W	17648
YDR141C	95188
YKR002W	125778
YPR189W	127280
YHR107C	88718
YPL265W	105573
YFL004W	128257
YPL019C	128257
YBR221C	80756
YOR165W	129661
YBR298C	75953	158434
YJR160C	75953	158434
YDL247W	75953	158434
YGR289C	75953	158434
YKL134C	73199
YIL094C	166437
YOR196C	167489
YGL119W	88647
YOR388C	164718
YHR194W	94434
YBR220C	53710
YKL146W	88742
YBL016W	168218
YBR237W	74150
YBR079C	78967
YER006W	167768
YDL198C	87677
YOR136W	166170
YHR068W	84759
YMR309C	105855
YKL212W	154909
YPR047W	83916
YOR046C	169285
YDR353W	99235
YHR106W	99235
YBL007C	58062
YER052C	152801
YBL063W	154883
YIR034C	81534
YGL084C	92278
YPL189W	92278
YAL019W	99438
YGL095C	79253
YML042W	55456
YER047C	88230
YMR307W	164654
YNR043W	83031
YBL088C	24118
YBL091C	72281
YLR144C	97756
YNR067C	97756
YOR067C	78703
YBR094W	79513
YDL132W	128509
YDR256C	128490
YIR002C	81701
YHR064C	95971
YLR401C	92331
YNR032W	94224
YBL008W	98592
YDL014W	164781
YHR025W	90525
YNL071W	129129
YBR058C	101273
YJL098W	62812
YKR028W	62812
YKL078W	76281
YLL018C	95583
YLR244C	167911
YHR077C	103429
YGR286C	97415
YJR131W	76322
YNL212W	156780
YLR253W	90558
YHR024C	79071
YIL046W	87188
YBR011C	166579
YPL151C	94975
YDR388W	169302
YJL167W	104558
YDL194W	140894	105007	73913
YDL138W	140894	105007	73913
YJL052W	18702
YGR192C	18702
YJR009C	18702
YAL053W	168046	70224
YOR365C	168046	70224
YBR031W	164752
YDR012W	164752
YDL103C	108140
YBR160W	98102
YEL042W	88879
YNL006W	90514
YDL234C	70643
YFL007W	79838
YLR314C	166128
YKL064W	99468
YDR105C	74720
YPR029C	90436
YIL107C	157741
YKL085W	169383
YBR034C	165394
YCR092C	72724
YLL011W	102416
YCL059C	103640
YHR169W	129478
YIL018W	166861
YFR031C-A	166861
YBR142W	98579
YNL023C	81201
YJR117W	164809
YJR145C	165438
YHR203C	165438
YFR028C	99617
YLR027C	166289
YBL079W	75021
YER105C	75021
YAL017W	155653
YOL045W	155653
YCR084C	167109
YNL037C	166667
YHL032C	169204
YOR061W	167727
YDR331W	92686
YKL113C	101658
YMR302C	159159
YDR345C	168733
YHR094C	168733
YDR343C	168733
YDR342C	168733
YHR096C	168733
YHR092C	168733
YLR081W	168733
YJL219W	168733
YOL156W	168733
YJL214W	168733
YFL011W	168733
YMR011W	168733
YEL069C	168733
YNR072W	168733
YDL245C	168733
YJR158W	168733
YDL058W	102493
YMR221C	94816
YPR003C	114300
YFL053W	88753
YML070W	88753
YDL190C	87635
YDR189W	152855
YBR208C	80616
YOR197W	95393	169786
YER110C	111210
YHR073W	152317
YPL131W	90671
YDR208W	101675
YGR211W	102191
YGR194C	16692
YEL058W	165395
YNL064C	166516
YKL046C	136579
YMR238W	136579
YBR281C	98200
YJL101C	129006
YER093C	105898
YLR222C	89035
YHL011C	169092
YKR003W	99594
YHR001W	99594
YGR274C	53451
YGL094C	111135
YAR007C	70754
YBR029C	169331
YOR323C	71412
YLR340W	166520
YGR086C	72768
YPL004C	72768
YHR188C	155938
YLR354C	91371
YGR043C	91371
YJL168C	96846
YPL043W	97559
YDR300C	97184
YHR033W	97184
YOL081W	128201
YBR140C	128201
YDL147W	165754
YGR231C	167612
YML008C	99128
YBL106C	127284
YPR032W	127284
YKR024C	75957
YOL034W	91224
YIL091C	88561
YIL147C	122961
YMR167W	154182
YDL047W	169439
YHR120W	23276
YFR004W	166648
YGL180W	96999
YOR267C	74748
YLR196W	74219
YJR007W	166115
YOR175C	97604
YOL140W	168927
YER141W	79685
YOR142W	123015
YNL242W	90691
YOR176W	160887
YGR185C	169236
YDL148C	95283
YKL184W	164932
YCL004W	67220
YPL031C	166776
YOR261C	83967
YMR272C	86802
YDR158W	167496
YLL041C	77133
YLR377C	98001
YHR098C	100584
YFL047W	90018
YOR087W	104811
YKL188C	128262
YLR447C	169418
YKL194C	81509
YMR277W	127246
YBR179C	96511
YPR141C	89154
YCR042C	73220
YOR002W	61757
YGR157W	153845
YKL197C	153065
YOR241W	95629
YGL003C	71120
YDR390C	129290
YFL002C	86628
YKR069W	80593
YOR161C	169268
YJR130C	106330
YML082W	106330
YEL052W	75054
YER003C	90936
YCR002C	169464
YOR160W	154109
YAL067C	127632
YGR065C	127632
YKR089C	156822
YOR081C	156822
YKL140W	53928
YJL100W	74806
YGR132C	165278
YKL181W	85020
YOR074C	100378
YDR044W	168702
YPR016C	77943
YOR185C	166365
YLR293C	166365
YGR060W	166106
YMR139W	165161
YDL079C	165161
YBR017C	70605
YOR001W	127845
YPR103W	100052
YER177W	166408
YDR099W	166408
YOL030W	104521	165829
YBR041W	127604
YJL095W	112813
YBR018C	93359
YJR005W	84974
YMR083W	21294
YMR303C	21294
YOL086C	21294
YBR145W	21294
YIL160C	167227	86314
YNL239W	99192
YML063W	165113
YLR441C	165113
YML049C	59235
YDR243C	94789
YPL263C	76848
YNL029C	86998
YIL085C	86998
YHR108W	82494
YDR358W	82494
YGR012W	92221
YFR006W	105528
YLR248W	99140
YER020W	66145
YDR122W	167189
YLR096W	167189
YHR164C	126370
YIL108W	115273
YDL141W	156033
YMR116C	168030
YDR325W	126236
YDR338C	75660	77504
YGL211W	97960
YGR055W	85957	104982	105642
YMR318C	125976
YCR105W	125976
YLR029C	168803
YMR121C	168803
YLR114C	128650
YOR222W	79716
YPL134C	79716
YBR192W	153396
YJR072C	166039
YJL208C	167051
YJL128C	167478
YER078C	104134
YEL040W	86986
YKL217W	169366
YOR065W	167792
YMR146C	169798
YJR068W	124245
YDL097C	84040
YLR055C	156330
YOR209C	155095
YNL297C	61005
YDR448W	154001
YJL172W	158664
YLR231C	78104	158872
YKR048C	165122
YGR266W	156679
YHR190W	100961
YHR048W	80424
YDL238C	124369
YER015W	84134
YJR139C	167434
YJR077C	168932
YBR020W	74568
YDR009W	74568
YMR092C	80422
YFR024C-A	126771
YHR016C	126771
YBR198C	18166
YDL128W	60677
YPL195W	67245
YJR001W	79163
YMR076C	78178
YHR005C	169609
YOL038W	169578
YGR138C	125581
YPR156C	125581
YER005W	124448
YLR362W	97630
YDR120C	22354
YFR002W	102586
YGL255W	158624
YOR271C	125999
YGL225W	126252
YER039C	126252
YLL045C	167216
YHL033C	167216
YJL109C	96723
YKL103C	71968
YDR375C	156536
YCR068W	169577
YPL042C	153000
YFL009W	158348
YJR091C	155703
YPR042C	155703
YJR126C	127157
YGL202W	61723
YEL050C	124305
YGL141W	79649
YOL145C	155537
YLR172C	92704
YPL050C	165745
YDR507C	123749
YCL024W	123749
YPL242C	99909
YBR003W	83318
YLR208W	98539
YNR012W	158043
YPL141C	154894
YOR233W	154894
YDL001W	96237
YMR012W	126166
YER107C	152858
YJR095W	87190
YDL022W	166681
YOL059W	166681
YGR171C	70470
YFR047C	61424
YOR243C	105677
YCL043C	166503
YDR518W	166503
YPL048W	88638
YKL081W	88638
YOL016C	167585
YFR014C	167585
YAL002W	124138
YLR212C	126722
YJL102W	85282
YER126C	77079
YJR076C	160396
YPL268W	89437
YLR056W	167106
YIR029W	102804
YPL212C	77823
YGL123W	167981
YCR034W	89902
YJL196C	89902
YGL131C	76890
YGR184C	81274
YNL250W	125474
YGL115W	51408
YGL184C	165931
YHR204W	21036
YPR097W	80831
YLR103C	93191
YPR176C	91081
YMR215W	84606
YGL144C	154225
YDL109C	154225
YKL008C	79035
YHL003C	79035
YJR049C	99579
YEL041W	99579
YER049W	76677
YIR008C	101534
YAR015W	99799
YOR005C	97443
YEL064C	102232
YDR211W	88150
YLR075W	90781
YDR245W	81675
YNL288W	126318
YNL218W	18600
YPR125W	167678
YOR090C	84318
YDL100C	123247
YNL191W	152408
YGR285C	80768
YLR186W	164536
YMR096W	166257
YFL059W	166257
YNL333W	166257
YLR310C	126284
YMR231W	103130
YCR024C	100578
YNL317W	155592
YPL222W	102675
YBL097W	76396
YER053C	123721
YDL040C	76039
YKL120W	105962
YGR054W	167963
YPL145C	169755
YOR237W	169755
YBR293W	26318	122668
YDR497C	128416
YOL103W	128416
YBR087W	84584
YDR531W	81450
YGR144W	167955
YOR346W	91558
YNL331C	94018
YDL243C	94018
YCR107W	94018
YJR155W	94018
YBR055C	70842
YML080W	78913
YBR199W	164999
YNL169C	122841
YNL178W	166812
YEL047C	165707
YJR051W	165707
YKL027W	156257
YHR003C	156257
YOR231W	87270
YPL140C	87270
YPL220W	166920
YGL135W	166920
YDR452W	125256
YML093W	97802
YCL040W	167482
YDR516C	167482
YNR033W	152371	89953
YDR301W	123869
YGL116W	153589
YKR056W	102982
YPR041W	166888
YPL122C	126568
YIL095W	126248
YNL020C	126248
YOL062C	69960
YBL037W	86732
YNL138W	93013
YMR079W	83221
YKL091C	83221
YBL084C	155450
YAL021C	142294
YLR336C	106507
YBR081C	101623
YDR226W	83976
YHR002W	55792
YOR272W	70462
YJL080C	156227
YPL029W	154121
YMR166C	75416
YEL051W	160667
YBR287W	167477
YNL290W	83704
YIL116W	75289
YOL061W	89448	128291
YOR157C	94547
YML092C	65862
YFR010W	73490
YGL091C	169048
YCR028C	67671
YNL075W	90487
YGR135W	169173
YJR078W	168064
YHR202W	96035
YGL065C	129278
YMR027W	158443
YLR216C	164567
YER148W	24665
YPL090C	168651
YBR181C	168651
YBR159W	75018
YJL091C	95589
YIR027C	168162
YKR076W	160721
YMR251W	160721
YGR154C	160721
YER061C	97287
YOR119C	105509
YPL104W	92260
YER094C	126992
YOR181W	153118
YNL083W	157646
YOL077C	83939
YOR239W	158557
YLR070C	77277
YJR159W	77277
YDL246C	77277
YPL266W	123562
YGR159C	127172
YGR214W	169417
YLR048W	169417
YJL112W	109289
YKR036C	109289
YLR345W	86172
YFL045C	166391
YKL114C	138186
YOR262W	94081
YJR013W	127583
YIL003W	70151
YHR112C	166461
YOR155C	153376
YIL021W	83921
YKL045W	86205
YLR357W	127924
YGR056W	127924
YGL076C	169617
YPL198W	169617
YJL207C	96329
YDR049W	91356
YER048C	127588
YOL124C	93253
YPR004C	93021
YOR386W	154497
YLR206W	79607
YDL161W	79607
YGR188C	125327
YMR001C	94639
YLR319C	102132
YLR247C	70656
YKR080W	166572
YLR002C	78365
YIL022W	127060
YGL203C	123506
YDR244W	94960
YDR264C	125673
YOR034C	125673
YML074C	167658
YLR449W	167658
YLR005W	84461
YDL167C	71560
YDL201W	126734
YHR104W	167567
YML004C	162014
YFL016C	128502
YOL119C	82016
YOR306C	82016
YNL280C	105500
YOR184W	165130
YMR047C	126399
YKL068W	126399
YIL105C	115173
YNL047C	115173
YPR119W	165821
YGR108W	165821
YBL035C	89098
YLR148W	79270
YMR296C	82219
YLL019C	58285
YHR166C	129021
YJL059W	102038
YER119C	165338
YBL089W	165338
YNR019W	111470
YCR048W	111470
YGR175C	166118
YJL001W	167800
YBR234C	94682
YDR415C	166015
YLR229C	87340
YMR293C	77689
YJL088W	102536
YML086C	156576
YPL030W	73372
YER168C	153862
YKL213C	95655
YHR114W	104517
YNL139C	158189
YJR105W	166860
YJR123W	169702
YDL036C	169766
YOL066C	169766
YAL025C	123407
YGR028W	93060
YLR351C	165078
YOL068C	79526
YDL042C	79526
YEL055C	124090
YDR050C	77870
YLR243W	92403
YHR009C	90012
YPL249C	128080
YLR019W	126926
YLL010C	126926
YOL130W	97541
YFL050C	97541
YOR316C	127128
YMR243C	127128
YJL053W	165805
YFL030W	102818
YKL004W	168154
YOR091W	84380
YER102W	163437
YBL072C	163437
YPL214C	126048
YOR362C	165661
YOR141C	79150
YPR031W	155585
YPR118W	83142
YBL033C	152990
YIR023W	104202
YHR132C	71778
YPL155C	92350
YPR144C	95070
YMR213W	103734
YKR017C	156930
YBL056W	164857
YER089C	164857
YER098W	62456
YBL067C	62456
YDL153C	96783
YFL038C	128070
YPR161C	152703
YHR066W	93440
YDR312W	93440
YBR008C	100912	98281
YCR009C	50089
YGL011C	165297
YLR116W	72133
YHR070W	100057
YPR165W	168666
YGL083W	126374
YMR247C	124958
YBR286W	153977
YNL273W	71730
YML104C	80429
YDR332W	22125
YJR036C	84554
YMR110C	25050
YJR110W	155218
YJR153W	64038
YBR061C	80216
YFR051C	166808
YMR244W	94060
YDR346C	74752
YBR227C	103118
YER055C	112052
YHR128W	165116
YOL055C	105882
YPL258C	105882
YPR121W	105882
YDL137W	167538
YDL192W	167538
YGR261C	124931
YLR383W	106515
YOR127W	124822
YDR379W	124822
YDL056W	90843
YDL117W	123335
YBR247C	93850
YKR079C	125997
YPL152W	167640
YBR074W	90408
YGL112C	128942
YBR046C	74979
YOR132W	128653
YDL086W	169683
YNL251C	84192
YCR094W	86140
YNR048W	86140
YGL097W	98390
YLR420W	152889
YPR167C	165542
YPL117C	75657
YNL007C	88849
YGL014W	65410
YOR070C	72153
YNL256W	103564
YGR255C	153515
YJL020C	85305
YPL218W	155305
YIL133C	164906
YNL069C	164906
YMR100W	89415
YPL088W	85859
YGL169W	52750
YPL209C	126096
YLR088W	26696
YNR006W	80263
YAL042W	166328
YKL179C	123426
YBR241C	72597
YGL104C	72597
YJL133W	169741
YKR052C	169741
YCL038C	107962
YDL108W	122865
YDR019C	74213
YKR081C	94526
YER021W	83134
YKR084C	167411
YPR178W	140165
YPL172C	82426
YGR085C	165669
YPR102C	165669
YGR207C	94037
YDR427W	83454
YPL171C	74996
YHR179W	74996
YEL056W	71551
YLR361C	90460
YLR203C	78247
YIL033C	169290
YPR108W	167416
YML130C	91508
YER031C	168689
YGL210W	168689
YKL039W	97014
YHL017W	97014
YML102W	126907
YML001W	164776
YFR048W	80923
YHL040C	155162
YHL047C	155162
YCL073C	155162
YKR106W	155162
YEL065W	155162
YBR133C	102449
YGR216C	14700
YDR266C	83098
YOR202W	71192
YPL260W	90767
YKL001C	21886
YGR189C	81045
YPR011C	98685
YNL048W	102979
YCR023C	93885	93594
YCR004C	166434
YDL101C	94760
YOR022C	80328
YJL115W	127282
YNR015W	154863
YMR131C	169763
YBR082C	168160
YDR059C	168160
YNL121C	72164
YHR117W	72164
YEL024W	166222
YBR028C	156568
YDR280W	96730
YKR066C	167621
YHR142W	158837
YNL231C	152273
YNL264C	152273
YMR214W	90696
YIL118W	98963
YJR098C	59864
YPR137W	152502
YNL202W	125028
YHR011W	106132
YLR380W	100602
YPL063W	76572
YPR175W	9060
YLR167W	112240
YHR123W	73345
YNL130C	73345
YKL193C	25357
YDL017W	100167
YIL020C	166996
YDR017C	105290
YNL219C	137351
YLL006W	79250
YER145C	158787
YOR212W	166849
YBR039W	111768
YBL098W	82299
YER140W	126289
YDL154W	137051
YMR235C	156559
YGL049C	87527
YGR162W	87527
YBR274W	111700
YMR176W	123023
YJR125C	125601
YFR021W	20283
YHR206W	69709
YIL083C	72917
YMR208W	122883
YBL041W	169725
YIL120W	103306
YIL121W	103306
YNL065W	103306
YDR364C	127464
YJL069C	125306
YMR314W	89949
YOR334W	91255
YLR045C	100409
YKR093W	85551	128013
YLR328W	167390
YGR010W	167390
YDR416W	74608
YEL046C	77164
YJR152W	124217
YML020W	97425
YBR164C	77986
YGL058W	94051
YHR111W	77533
YOR100C	92696
YNL221C	95975
YBR200W	94179
YIL038C	88061
YKL205W	97120
YPR091C	108298
YLR166C	127211
YKL221W	88190
YNL257C	96386
YHR155W	96386
YJL084C	86934
YKR021W	86934
YDR287W	166078
YHR046C	166078
YGL077C	157195
YNR056C	157195
YDL236W	167017
YMR203W	70936
YIL123W	165763
YNL066W	165763
YKR042W	165763
YJL116C	165763
YML065W	76617
YLR442C	76617
YGR260W	83657
YDL119C	76635
YLR459W	95562
YJR070C	103398
YFR037C	153873
YLR260W	94390
YOR171C	94390
YBR037C	81404
YBR024W	81404
YJL036W	81313
YFR005C	71715
YOR120W	160804
YLL012W	99294
YLR020C	99294
YOL120C	167405
YNL301C	167405
YDR368W	73518
YDR080W	127621
YCR026C	156238
YEL016C	156238
YJL068C	78670
YML018C	88890
YJL062W	139203
YDR263C	100889
YOR033C	100889
YBL082C	94248
YAL024C	86626
YBR110W	124329
YJR006W	135304
YGR187C	154192
YNL010W	166256
YNR041C	83985
YGR238C	80559
YHR158C	80559
YNL031C	168736
YBR010W	168736
YKR018C	94340
YJL082W	94340
YER087W	106376
YBR088C	76246
YKL172W	107202
YJL121C	166463
YLR286C	56220
YGR048W	157936
YBR084C-A	168036
YBL027W	168036
YDR496C	92657
YEL027W	164971
YGR149W	71244
YFL005W	166107
YKL059C	71638
YHL002W	98084
YJR002W	80401
YKL149C	129218
YPL111W	168183
YCR098C	98034
YMR113W	89594
YKL132C	89594
YDL159W	51677
YHL010C	104204
YNL022C	96767
YOL123W	152813
YOR245C	165761
YOL141W	103165
YNL116W	155629
YHR115C	155629
YPR058W	168146
YBR104W	168146
YNL011C	107664
YPR048W	124861
YHR148W	70258
YDR064W	166484
YGL216W	94047
YAL041W	127576
YGR267C	169247
YGR163W	78292
YBR291C	103948
YHR008C	82004
YOL064C	162142
YDR036C	164740
YOL033W	110453
YDR373W	124528
YBL064C	167986
YMR023C	152779
YLR191W	136907
YDR025W	162522
YBR048W	162522
YMR210W	89523
YOR274W	88406
YKL150W	167736
YPL247C	82622
YNL067W	165806
YGL147C	165806
YML064C	85892
YOR089C	169567
YGR234W	162627	21031
YBL104C	97211
YAR003W	73115
YPL133C	69034
YIL043C	166964
YNL274C	154414
YDR297W	169594
YPR135W	83780
YER056C	90287	109210
YER060W-A	90287	109210
YER060W	90287	109210
YGL136C	126696
YOR154W	126085
YDL006W	155263
YOL052C	152020
YER156C	164544
YLR262C	168978
YGL143C	123251
YHR144C	17916
YLR348C	102295
YKL013C	91834
YPL084W	124467
YIL144W	80502
YDR164C	137557
YBR002C	105145
YPL069C	165019
YBR162C	136333	136332
YGR141W	72613
YPR157W	72613
YFL001W	128289
YMR220W	124410
YBR214W	101791
YGL056C	101791
YMR237W	75113
YOR299W	75113
YLR330W	72850
YGR090W	127281
YJL039C	96836
YKL190W	164711
YNL072W	106141
YCR061W	127945
YMR276W	166492
YEL023C	101136
YDL226C	166193
YKL080W	69496
YGR284C	167605
YEL054C	159708
YDR418W	159708
YPR022C	128539	88412
YGL038C	167463
YJR075W	167463
YBL080C	100494
YDL090C	128894
YML110C	126608
YDR204W	165450
YGL103W	164720
YMR061W	100237
YIL034C	91138
YGL241W	124924
YJR104C	160211
YKL151C	92088
YNL090W	165892
YNL201C	93701
YKL191W	127343
YIL006W	90728
YEL006W	90728
YML121W	50596
YJL029C	95142
YER012W	164985
YDR182W	153087
YDR092W	165476
YGR024C	73110
YPL015C	99113
YBL040C	102966
YPL097W	95131
YML097C	92774
YJL126W	101323
YMR259C	78296
YPR086W	165851
YPR060C	94022
YMR313C	81072
YNL003C	84000
YNR030W	20851
YEL004W	95004
YDR214W	167356
YER026C	168212
YLR133W	81406
YDR147W	81406
YML021C	153089
YKL002W	125837
YJR144W	98379
YOR007C	165894
YGL179C	105249
YBL085W	123187
YER114C	123187
YDR324C	96064
YDL156W	127244
YDL210W	90915
YGL001C	124251
YPL227C	75346
YCR031C	169618
YJL191W	169618
YJL190C	169575
YLR367W	169575
YHR086W	125573
YPL211W	97188
YKR070W	169395
YNL098C	163837
YOR101W	163837
YHR200W	33851
YDR335W	101860
YNL181W	93660
YFL028C	165135
YBR154C	158112
YNL279W	101945
YPL237W	19951
YCR010C	167982
YNR002C	167982
YKL025C	153386
YHR069C	80280
YDR083W	158101
YNL016W	169647
YPR180W	23876
YAL003W	167985
YPR066W	73789
YDR155C	164890
YML078W	164890
YGL019W	126595
YPL183C	123702
YNR007C	73425
YJL143W	60256
YIL047C	18108
YKL218C	164825
YLR403W	153597
YJR133W	167314
YOR281C	126787
YIL067C	86223	100897
YJR024C	94649
YDR194C	93890
YPL045W	59513
YJL125C	18113
YBR260C	156302
YOL151W	169668
YDR541C	169668
YGL157W	169668
YGL039W	169668
YMR093W	123569
YDR242W	158136
YKR068C	168041
YGR246C	93485
YDR407C	123245
YOL010W	92438
YJR025C	62018
YNL240C	99718
YBL020W	101259
YKL024C	23009
YLR299W	128264
YER122C	158143
YML014W	84216
YNL308C	158970
YDR386W	123727
YOR069W	152789
YKL073W	159186
YNL223W	169734
YGR038W	159615
YLR350W	159615
YBL003C	164529
YDR225W	164529
YEL034W	169001
YJR047C	169001
YOR275C	82703
YGL130W	126197
YDR272W	50187
YOR040W	50187
YDL074C	59018
YJR096W	164912
YJL187C	90663
YPR128C	96753
YPL132W	102520
YDR371W	31342	99704	129145
YCR073W-A	167019
YNR034W	167019
YBR042C	158490
YDR018C	158490
YMR053C	95616
YKL072W	95616
YGR257C	91123
YGR103W	166594
YKR051W	154234
YEL021W	169457
YGR220C	65418
YDR168W	125807
YGL059W	70392
YGL105W	166060
YGR276C	125234
YDL064W	165246
YAL058W	125104
YDR400W	153281
YHR102W	152477
YLR268W	34880
YPL234C	77674
YKL069W	104524
YDR484W	128567
YLR182W	86366
YNR035C	166474
YOR251C	82674
YFR022W	69776
YOR018W	69776
YPL135W	168049
YOR226C	168049
YMR177W	87550
YPL224C	87550
YGR003W	92059
YDR002W	166847
YMR171C	70622
YDR323C	104749
YPL078C	166470
YMR142C	167309
YDL082W	167309
YKL033W	96709
YKL067W	165150
YMR022W	122893
YLR084C	125284
YBR191W	165577
YPL079W	165577
YNL055C	165248
YIL114C	165248
YDR224C	169733
YBL002W	169733
YKL034W	88830
YER008C	126603
YLR143W	153637
YOR056C	88380
YIL001W	99760
YOR149C	77977
YDR454C	166056
YEL037C	77852
YMR202W	72037
YER019W	156525
YHR168W	85129
YPL188W	19888
YKL056C	169593
YMR143W	166333
YDL083C	166333
YBR035C	55778
YDR419W	123988
YIL030C	96160
YER151C	123520
YKL092C	115228
YJR073C	167169
YLR085C	155983
YMR038C	114975
YHR161C	92262
YGR241C	92262
YDR330W	154999
YNL168C	111827
YIR037W	123265
YBR244W	123265
YKL026C	123265
YGL224C	85040
YER037W	85040
YGR047C	96763
YGL064C	79130
YLR014C	124804
YBR187W	165553
YER075C	157988
YKR105C	25808	124540	104688	153541	95941
YGR224W	25808	124540	104688	153541	95941
YCL069W	25808	124540	104688	153541	95941
YPR198W	25808	124540	104688	153541	95941
YLR026C	165605
YDR487C	104176
YMR140W	98262
YMR137C	95308
YGR152C	165446
YIL153W	98035
YGL028C	167783
YJR008W	101057
YPL051W	24062
YDR339C	18145
YDR267C	103120
YDL122W	90118
YDR061W	168973
YKL196C	96375
YMR099C	166372
YLR448W	165782
YML073C	165782
YGL031C	167713
YGR148C	167713
YGL252C	137890
YDL144C	100924
YER100W	155978
YLR017W	80375
YIL106W	128182
YCR019W	124461
YMR055C	81271
YML060W	138137
YOR232W	168685
YCR077C	94271
YNL313C	104736
YPR127W	167573	154625	95267
YML106W	66208
YMR271C	66208
YJL081C	53530
YML002W	91571
YBR078W	160020
YDR055W	160020
YIL039W	76561
YIL099W	83927
YER016W	166945
YHR181W	77475
YMR260C	165404
YJL030W	82895
YNR052C	125762
YOR254C	166984
YKL018W	105616
YPR082C	156808
YCL064C	70464
YHR075C	95500
YMR041C	79884
YDR176W	125364
YDR328C	166794
YLR427W	88242
YGL124C	76835
YBL078C	168701
YNR054C	124407
YNL222W	167734
YNL030W	168735	161741
YBR009C	168735	161741
YPL264C	129254
YMR253C	129254
YDR471W	168842
YHR010W	168842
YDR447C	163859
YML024W	163859
YDR098C	169788
YER174C	169788
YOL137W	103158	105161
YDR054C	70958
YPR105C	81157
YIL042C	165947
YBR251W	168824
YMR091C	74408
YLR285W	97950
YLR009W	103363
YOR370C	127098
YPL252C	142305
YBL019W	91756
YGR031W	50095
YOR130C	94791
YIL145C	74518
YBL050W	84172
YKL016C	166731
YEL012W	85758
YIL162W	127645
YLR207W	124154
YOL139C	165495
YPL096W	77704
YFL042C	85334
YLR072W	85334
[truncated: 1,202 more rows]
