# Supplementary material for: Evolutionary Conservation and Diversification of Puf RNA Binding Proteins and Their mRNA Targets
Source: PLoS Biol. 2015 Nov 20;13(11):e1002307. doi: 10.1371/journal.pbio.1002307 (PMC4654594; doi:10.1371/journal.pbio.1002307)
Supplement: S4 Dataset — (ZIP) [file pbio.1002307.s004.zip › S.cerevisiae.fa_N.fischeri.fa.txt]

YHR165C	NFIA_035380
YJL130C	NFIA_057010
YLR106C	NFIA_087330
YNR016C	NFIA_084280
YDL171C	NFIA_017350
YHR099W	NFIA_039510
YLR342W	NFIA_058360
YGR032W	NFIA_058360
YPL231W	NFIA_006480
YKL182W	NFIA_006490
YKL203C	NFIA_085670
YJR066W	NFIA_085670
YNL262W	NFIA_067730
YKR054C	NFIA_075490
YDL140C	NFIA_010730
YLL040C	NFIA_104640
YGR271W	NFIA_030380
YGL206C	NFIA_108480
YBR218C	NFIA_108470
YGL062W	NFIA_108470
YER172C	NFIA_097520
YOR151C	NFIA_114650
YOR116C	NFIA_062940
YGL195W	NFIA_083650
YOR207C	NFIA_022140
YPL082C	NFIA_018890
YJR109C	NFIA_085480
YDR406W	NFIA_090380	NFIA_011080	NFIA_007890	NFIA_041400	NFIA_047220
YOR153W	NFIA_090380	NFIA_011080	NFIA_007890	NFIA_041400	NFIA_047220
YOR328W	NFIA_090380	NFIA_011080	NFIA_007890	NFIA_041400	NFIA_047220
YAL026C	NFIA_084430
YDR127W	NFIA_011760
YER166W	NFIA_048280
YDR093W	NFIA_048280
YPR184W	NFIA_022510
YOR341W	NFIA_011570
YGR061C	NFIA_039380
YPR010C	NFIA_053940
YBL076C	NFIA_011790
YOR326W	NFIA_037500
YDR135C	NFIA_079320
YNL132W	NFIA_019440
YIL125W	NFIA_104560
YKL215C	NFIA_060210
YOR133W	NFIA_088730
YDR385W	NFIA_088730
YGL008C	NFIA_022130
YPL036W	NFIA_022130
YBR115C	NFIA_105160
YNL014W	NFIA_026910
YLR249W	NFIA_026910
YDL145C	NFIA_068280
YEL031W	NFIA_063460
YMR109W	NFIA_098420
YKL129C	NFIA_098420
YJR137C	NFIA_090820
YER070W	NFIA_109530
YIL066C	NFIA_109530
YNL088W	NFIA_059660
YKL210W	NFIA_091000
YDL126C	NFIA_092420
YDR457W	NFIA_105310
YJL050W	NFIA_109060
YOR335C	NFIA_096580
YLL048C	NFIA_078140
YHL035C	NFIA_078140
YDR170C	NFIA_026940
YGR204W	NFIA_068470
YBR084W	NFIA_068470
YBR023C	NFIA_098390
YGR094W	NFIA_097600
YLR304C	NFIA_058870
YGR218W	NFIA_016940
YDL102W	NFIA_091900
YPL160W	NFIA_058590
YER171W	NFIA_011560
YOR304W	NFIA_102900
YMR196W	NFIA_087550
YIL048W	NFIA_050480
YBL022C	NFIA_086980
YER125W	NFIA_016110
YGL120C	NFIA_075650
YPL217C	NFIA_088770
YPR160W	NFIA_012630
YMR186W	NFIA_037930
YPL240C	NFIA_037930
YIL126W	NFIA_036800
YMR189W	NFIA_029640
YIL129C	NFIA_056740
YHR186C	NFIA_034910
YGL173C	NFIA_038990
YOR291W	NFIA_037520
YGL150C	NFIA_036870
YMR229C	NFIA_091300
YFR031C	NFIA_086400
YLR086W	NFIA_034550
YER013W	NFIA_076400
YPL226W	NFIA_050090
YDR038C	NFIA_106580	NFIA_050200
YDR039C	NFIA_106580	NFIA_050200
YDR040C	NFIA_106580	NFIA_050200
YNL102W	NFIA_086070
YLR398C	NFIA_085420
YMR162C	NFIA_105840
YMR288W	NFIA_088960
YER164W	NFIA_015380
YMR080C	NFIA_012460
YPL167C	NFIA_070470
YAL005C	NFIA_017310
YLL024C	NFIA_017310
YER103W	NFIA_017310
YBL075C	NFIA_017310
YCR057C	NFIA_039020
YIL143C	NFIA_038790
YOL021C	NFIA_104020
YKL148C	NFIA_069350
YJL045W	NFIA_069350
YLR305C	NFIA_024710
YAL035W	NFIA_020720
YLR069C	NFIA_108090
YJL200C	NFIA_017880
YPR019W	NFIA_084590
YJL034W	NFIA_081390
YBL023C	NFIA_063270
YOR330C	NFIA_074570
YGL009C	NFIA_086540
YBL004W	NFIA_053890
YBL105C	NFIA_075320
YML059C	NFIA_030460
YGL022W	NFIA_097170
YJR045C	NFIA_085400
YEL030W	NFIA_085400
YPL006W	NFIA_055700
YLR410W	NFIA_006550
YFR019W	NFIA_053120
YHR074W	NFIA_038760
YER091C	NFIA_108860
YDR097C	NFIA_107860
YKL157W	NFIA_107140
YHR047C	NFIA_107140
YER069W	NFIA_049240
YGR281W	NFIA_107020
YNL209W	NFIA_096640
YDL229W	NFIA_096640
YNL123W	NFIA_059600
YDR091C	NFIA_015370
YLR272C	NFIA_071660
YDR238C	NFIA_014660
YHR023W	NFIA_078580
YKL104C	NFIA_051960
YNL163C	NFIA_073530
YGL201C	NFIA_076340
YGL026C	NFIA_088420	NFIA_049580
YPL086C	NFIA_036960
YFR015C	NFIA_039600
YLR258W	NFIA_039600
YEL011W	NFIA_076670
YLL026W	NFIA_010150
YKR031C	NFIA_071560
YDR334W	NFIA_115120
YGL167C	NFIA_082580
YER036C	NFIA_080240
YDR258C	NFIA_014450
YBR208C	NFIA_009890
YGL156W	NFIA_068940
YGL137W	NFIA_085970
YHR027C	NFIA_075560
YOL075C	NFIA_067620
YLR153C	NFIA_105020
YPR074C	NFIA_012000	NFIA_060590
YBR117C	NFIA_012000	NFIA_060590
YFR009W	NFIA_110080
YLR274W	NFIA_039560
YDR129C	NFIA_083170
YBR121C	NFIA_037210
YLL001W	NFIA_096530
YKR001C	NFIA_039720
YGR217W	NFIA_014520
YBR202W	NFIA_085550
YDR291W	NFIA_086140
YMR108W	NFIA_066960
YOL006C	NFIA_021160
YML035C	NFIA_096550
YBR235W	NFIA_108400
YMR120C	NFIA_108500
YLR028C	NFIA_108500
YBL099W	NFIA_098070
YDR001C	NFIA_102830
YBR001C	NFIA_102830
YGR240C	NFIA_044540
YMR128W	NFIA_050860
YGL163C	NFIA_058840
YJL074C	NFIA_089270
YBR127C	NFIA_088410
YGL207W	NFIA_017010
YGL006W	NFIA_014760	NFIA_066600	NFIA_072130	NFIA_113730
YPR080W	NFIA_018320
YBR118W	NFIA_018320
YLR384C	NFIA_109080
YOL090W	NFIA_067450
YKR086W	NFIA_020850
YBR196C	NFIA_085240
YKR009C	NFIA_029500
YLR189C	NFIA_034590
YPR181C	NFIA_021250
YLR259C	NFIA_084800
YCR011C	NFIA_052960
YCL054W	NFIA_075190
YGL234W	NFIA_051280
YCR017C	NFIA_067560
YJR035W	NFIA_029560
YDR212W	NFIA_091280
YOR270C	NFIA_105210
YDR293C	NFIA_014160
YDL215C	NFIA_082760
YAL023C	NFIA_017040
YOR321W	NFIA_017040
YHR183W	NFIA_053740
YGR256W	NFIA_053740
YOR048C	NFIA_011770
YJL014W	NFIA_064290
YIL078W	NFIA_102690
YLR129W	NFIA_021920
YBR080C	NFIA_064790
YGR124W	NFIA_109340
YPR145W	NFIA_109340
YEL032W	NFIA_020770
YGR270W	NFIA_097000
YPL012W	NFIA_087050
YMR049C	NFIA_016440
YBR038W	NFIA_029210
YMR089C	NFIA_035080
YJL012C	NFIA_084580
YIL142W	NFIA_022900
YPL093W	NFIA_086760
YDR234W	NFIA_078420
YKR097W	NFIA_053390
YKL165C	NFIA_029420	NFIA_057840
YJR064W	NFIA_053210
YFL008W	NFIA_068870
YMR308C	NFIA_017900
YDR037W	NFIA_053310
YJR121W	NFIA_076660
YDR283C	NFIA_036370
YLR382C	NFIA_051460
YLR087C	NFIA_088720
YIL109C	NFIA_058780
YNL049C	NFIA_058780
YMR290C	NFIA_103010
YJR016C	NFIA_042060	NFIA_062600	NFIA_089370
YIL075C	NFIA_107690
YFL037W	NFIA_014730	NFIA_112720
YJL111W	NFIA_017970
YBL039C	NFIA_026360
YJR103W	NFIA_026360
YPL110C	NFIA_075680
YER025W	NFIA_108620
YMR301C	NFIA_058810
YER043C	NFIA_015520
YGR264C	NFIA_016630
YAR042W	NFIA_115200
YDL019C	NFIA_115200
YOR204W	NFIA_108530
YPL119C	NFIA_108530
YJL005W	NFIA_054170
YLR289W	NFIA_062950
YLR389C	NFIA_040110
YOL004W	NFIA_098290
YJL033W	NFIA_056790
YLR419W	NFIA_091400
YGR116W	NFIA_071340
YML085C	NFIA_022070
YML124C	NFIA_022070
YNL192W	NFIA_034240
YHL016C	NFIA_019890
YJR143C	NFIA_097290
YBL015W	NFIA_098300
YKL145W	NFIA_069340
YLR058C	NFIA_067820
YLR430W	NFIA_048270
YCL030C	NFIA_010850
YDL143W	NFIA_069330
YFL039C	NFIA_051290
YGL238W	NFIA_050540
YDR430C	NFIA_108260
YML075C	NFIA_036050	NFIA_014400
YLR450W	NFIA_036050	NFIA_014400
YNL250W	NFIA_103640
YBR114W	NFIA_024780
YNL112W	NFIA_086090
YGL245W	NFIA_038550
YMR105C	NFIA_065490
YKL127W	NFIA_065490
YMR217W	NFIA_001970
YBL017C	NFIA_096480
YJL222W	NFIA_096480
YIL173W	NFIA_096480
YNR065C	NFIA_096480
YNL321W	NFIA_028680
YDL031W	NFIA_056820
YDR074W	NFIA_071540
YBR229C	NFIA_038610
YBR126C	NFIA_058890	NFIA_080820
YOR109W	NFIA_024630
YNL106C	NFIA_024630
YOR356W	NFIA_067180
YDR188W	NFIA_067700
YLR175W	NFIA_037400
YML056C	NFIA_035970
YLR432W	NFIA_035970
YHR216W	NFIA_035970
YAL038W	NFIA_053110
YOR347C	NFIA_053110
YPL235W	NFIA_022190
YBR248C	NFIA_083020
YDR341C	NFIA_089230
YHR091C	NFIA_089230
YNL325C	NFIA_091950
YHR020W	NFIA_091270
YNR031C	NFIA_014690
YCR073C	NFIA_014690
YCR093W	NFIA_067040
YNL287W	NFIA_034960
YIR031C	NFIA_050050
YNL117W	NFIA_050050
YLL034C	NFIA_016430
YFL036W	NFIA_090840
YOR211C	NFIA_013560
YNR013C	NFIA_020480
YDL160C	NFIA_071760
YNL104C	NFIA_010410
YOR108W	NFIA_010410
YDR190C	NFIA_105360
YBR169C	NFIA_012940
YPL106C	NFIA_012940
YBR097W	NFIA_056890
YLR060W	NFIA_019130
YNR001C	NFIA_037870
YCR005C	NFIA_037870
YPL262W	NFIA_048750
YPR156C	NFIA_044190
YGR138C	NFIA_044190
YLR371W	NFIA_078730
YGR070W	NFIA_078730
YNL330C	NFIA_035740
YHL030W	NFIA_052190
YER065C	NFIA_102860
YOR168W	NFIA_034290
YEL013W	NFIA_073510
YDL095W	NFIA_070820
YDL093W	NFIA_070820
YKL035W	NFIA_114560
YDL131W	NFIA_105610
YDL182W	NFIA_105610
YDL007W	NFIA_080210
YBR143C	NFIA_037420
YHR170W	NFIA_092050
YGR254W	NFIA_052420
YHR174W	NFIA_052420
YOR217W	NFIA_087400
YOR117W	NFIA_018540
YDR394W	NFIA_065910
YLR386W	NFIA_058830
YBR136W	NFIA_028550
YDL084W	NFIA_048940
YKR039W	NFIA_025260
YNL271C	NFIA_051490
YGL236C	NFIA_050980
YJR065C	NFIA_075710
YPR024W	NFIA_104670
YLR197W	NFIA_067690
YLR240W	NFIA_078610
YNL189W	NFIA_091350
YOR063W	NFIA_087080
YHR072W	NFIA_038030	NFIA_104210
YDL164C	NFIA_084560
YHR205W	NFIA_018300
YHR028C	NFIA_069310
YLR378C	NFIA_079170
YFL018C	NFIA_034470
YDL066W	NFIA_068460
YCL017C	NFIA_063060
YML123C	NFIA_029820
YJL008C	NFIA_106300
YNR053C	NFIA_107230
YPL207W	NFIA_057200
YFR030W	NFIA_054580
YGL251C	NFIA_059000
YMR058W	NFIA_038330
YGL125W	NFIA_086570
YGR125W	NFIA_103830
YFL034W	NFIA_020910
YKL209C	NFIA_107360
YLR359W	NFIA_087140
YPL040C	NFIA_114110
YHR164C	NFIA_104050
YDR062W	NFIA_013640	NFIA_047460
YLR138W	NFIA_092550
YDL178W	NFIA_039880
YEL071W	NFIA_039880
YLR347C	NFIA_009610
YOR317W	NFIA_085350
YMR246W	NFIA_085350
YIL009W	NFIA_085350
YDR502C	NFIA_015020
YLR180W	NFIA_015020
YLR113W	NFIA_012610
YOR014W	NFIA_039520
YMR304W	NFIA_038880
YER081W	NFIA_037560
YIL074C	NFIA_037560
YJL154C	NFIA_066910
YHR019C	NFIA_082380
YLR188W	NFIA_106050
YNL061W	NFIA_040340
YML057W	NFIA_077970
YLR433C	NFIA_077970
YDL029W	NFIA_012180
YDR270W	NFIA_103690
YGL048C	NFIA_028690
YER090W	NFIA_058540
YNL241C	NFIA_068650
YCR072C	NFIA_022660
YDR109C	NFIA_028670
YHR037W	NFIA_054400
YDR060W	NFIA_014880
YMR015C	NFIA_020740
YMR297W	NFIA_059500
YDR172W	NFIA_081550
YFL033C	NFIA_090250
YPR173C	NFIA_067780
YPR117W	NFIA_091690
YLL039C	NFIA_105720
YJL212C	NFIA_055820	NFIA_073080	NFIA_055940
YOR375C	NFIA_109570
YAL062W	NFIA_109570
YOL058W	NFIA_081090
YOR374W	NFIA_113710	NFIA_057120
YER073W	NFIA_113710	NFIA_057120
YER133W	NFIA_019780
YGR100W	NFIA_079830
YMR266W	NFIA_076320	NFIA_040290
YDR456W	NFIA_036900
YLR276C	NFIA_089170
YNL045W	NFIA_083260
YJL153C	NFIA_033320
YPL265W	NFIA_084390
YER086W	NFIA_108060
YAL048C	NFIA_053560
YLR355C	NFIA_062770
YOL057W	NFIA_110000
YOR093C	NFIA_010400
YOR187W	NFIA_013340
YPR002W	NFIA_050250
YNR050C	NFIA_105250
YJR033C	NFIA_011810
YLR277C	NFIA_008560
YJL129C	NFIA_039800
YDR536W	NFIA_098490
YLR083C	NFIA_060130
YDR107C	NFIA_060130
YOR027W	NFIA_114590
YDR232W	NFIA_036860
YBR263W	NFIA_083520
YOR259C	NFIA_052430
YGR055W	NFIA_107130
YKL029C	NFIA_115160
YKL010C	NFIA_054530
YMR300C	NFIA_050270
YCL057W	NFIA_027170
YDR023W	NFIA_037570
YPR112C	NFIA_019920
YML126C	NFIA_066630
YMR167W	NFIA_075580
YGR200C	NFIA_051660
YOR310C	NFIA_063960
YNL331C	NFIA_086530
YDL243C	NFIA_086530
YAL036C	NFIA_019210
YAL019W	NFIA_068720
YOL098C	NFIA_108580
YFL022C	NFIA_035940
YDL149W	NFIA_058310
YCR032W	NFIA_078110
YJR010W	NFIA_070730
YNL243W	NFIA_071110
YML072C	NFIA_114570
YKR059W	NFIA_068980
YJL138C	NFIA_068980
YDL195W	NFIA_088150
YNL059C	NFIA_030440
YDL060W	NFIA_088060
YOL157C	NFIA_099830	NFIA_027660
YBR299W	NFIA_099830	NFIA_027660
YGR292W	NFIA_099830	NFIA_027660
YIL172C	NFIA_099830	NFIA_027660
YJL221C	NFIA_099830	NFIA_027660
YGR287C	NFIA_099830	NFIA_027660
YJL216C	NFIA_099830	NFIA_027660
YJL141C	NFIA_029550
YLL031C	NFIA_050820
YIR007W	NFIA_068300
YGL253W	NFIA_082630
YFR053C	NFIA_082630
YGL190C	NFIA_098280
YER136W	NFIA_086440
YDR436W	NFIA_080760
YML016C	NFIA_080760
YHR042W	NFIA_056730
YJR138W	NFIA_082130
YOR378W	NFIA_077340
YCR012W	NFIA_015330
YNL247W	NFIA_077700
YOR128C	NFIA_103710
YMR307W	NFIA_082090	NFIA_095800	NFIA_058370	NFIA_088020
YLL018C	NFIA_034990
YNL238W	NFIA_103380
YLR241W	NFIA_022520
YBR006W	NFIA_108010	NFIA_004620
YGR210C	NFIA_011960
YGL027C	NFIA_050730
YKR093W	NFIA_114190
YPR111W	NFIA_049170
YGR092W	NFIA_049170
YER165W	NFIA_020550
YDL168W	NFIA_033340
YCR053W	NFIA_068150
YGR019W	NFIA_036430	NFIA_004590
YPR006C	NFIA_049200
YDL055C	NFIA_104690
YGR245C	NFIA_010380
YIL147C	NFIA_032940
YGR258C	NFIA_053180
YPR159W	NFIA_087100
YGR143W	NFIA_087100
YML054C	NFIA_030340
YDR294C	NFIA_105600
YPL259C	NFIA_077650
YPR035W	NFIA_103240
YOL011W	NFIA_062570	NFIA_107440	NFIA_040760
YMR008C	NFIA_062570	NFIA_107440	NFIA_040760
YMR006C	NFIA_062570	NFIA_107440	NFIA_040760
YGL077C	NFIA_039160
YNL298W	NFIA_037230
YHR030C	NFIA_102670
YBR025C	NFIA_015820
YKL211C	NFIA_012430
YPL023C	NFIA_038640
YJL026W	NFIA_074900
YLR032W	NFIA_074610
YAR035W	NFIA_013190
YAL016W	NFIA_019140
YBR296C	NFIA_004830
YPR033C	NFIA_103420
YMR261C	NFIA_024900	NFIA_080830
YML100W	NFIA_024900	NFIA_080830
YNL268W	NFIA_002530	NFIA_037830
YEL063C	NFIA_002530	NFIA_037830
YNL270C	NFIA_002530	NFIA_037830
YHR018C	NFIA_069370
YGL012W	NFIA_017580	NFIA_072530
YDR539W	NFIA_026010
YDR021W	NFIA_039670
YGR087C	NFIA_066190
YLR044C	NFIA_066190
YLR134W	NFIA_066190
YDL080C	NFIA_066190
YBR294W	NFIA_019710
YLR092W	NFIA_019710
YDR128W	NFIA_048670
YKL060C	NFIA_065640
YPL154C	NFIA_065900
YEL065W	NFIA_027310
YHL040C	NFIA_027310
YGL148W	NFIA_017750
YML010W	NFIA_107670
YNR067C	NFIA_020510
YKL126W	NFIA_085980
YMR104C	NFIA_085980
YBL024W	NFIA_011240
YBR170C	NFIA_021800
YKR002W	NFIA_010090
YMR224C	NFIA_057100
YHL007C	NFIA_081350
YNL161W	NFIA_104340
YPL203W	NFIA_087380
YKL166C	NFIA_087380
YJL164C	NFIA_087380
YBR073W	NFIA_010300
YOR303W	NFIA_036340
YPR138C	NFIA_082600
YGR121C	NFIA_082600
YLR117C	NFIA_015450
YHR039C	NFIA_050290
YHR113W	NFIA_068830
YPR088C	NFIA_038240
YPL008W	NFIA_071590
YBL079W	NFIA_027260
YER105C	NFIA_027260
YLR089C	NFIA_053440
YDR111C	NFIA_053440
YJL155C	NFIA_027040
YNR047W	NFIA_075750
YCR091W	NFIA_075750
YGL099W	NFIA_036610
YPL175W	NFIA_008430
YFR044C	NFIA_071740
YNL021W	NFIA_040140
YNR008W	NFIA_067340
YLR303W	NFIA_037850
YMR190C	NFIA_081690
YHR007C	NFIA_024690	NFIA_109350
YBR132C	NFIA_109910
YDR481C	NFIA_035460
YKL135C	NFIA_068160
YLR429W	NFIA_089430
YFL004W	NFIA_017470
YPL019C	NFIA_017470
YGR252W	NFIA_103660
YOR206W	NFIA_009110
YGR103W	NFIA_107990
YER178W	NFIA_017730	NFIA_081600
YNR073C	NFIA_101920
YEL070W	NFIA_101920
YGR170W	NFIA_063310
YGR274C	NFIA_054250
YOR244W	NFIA_082250
YGL114W	NFIA_011880
YDL047W	NFIA_057160
YGL078C	NFIA_083090
YLL029W	NFIA_079250
YOL060C	NFIA_081190
YAL053W	NFIA_103000	NFIA_093050
YOR365C	NFIA_103000	NFIA_093050
YDL240W	NFIA_090300
YDR141C	NFIA_081740
YGR145W	NFIA_081520
YPL022W	NFIA_048810
YOL023W	NFIA_018180
YLR438W	NFIA_107030	NFIA_044270
YNL329C	NFIA_069140
YIL046W	NFIA_089300
YJR132W	NFIA_085430
YEL022W	NFIA_075400
YJR031C	NFIA_075400
YOL097C	NFIA_033950
YGL094C	NFIA_081370
YCR042C	NFIA_097760
YKL078W	NFIA_084760
YNL277W	NFIA_080050
YGL084C	NFIA_081760
YPL189W	NFIA_081760
YHR024C	NFIA_013660
YAL012W	NFIA_097070
YOR196C	NFIA_070700
YJL087C	NFIA_015920
YBR166C	NFIA_085830
YMR129W	NFIA_071690
YHR079C	NFIA_022920
YCL018W	NFIA_009550
YGR173W	NFIA_036350
YGR155W	NFIA_083350
YIR028W	NFIA_012300
YBR021W	NFIA_012300
YBL042C	NFIA_012300
YOL122C	NFIA_104940
YNL154C	NFIA_052520
YHR135C	NFIA_052520
YGL194C	NFIA_080610
YPL091W	NFIA_009340
YML069W	NFIA_026570
YLR234W	NFIA_035060
YEL036C	NFIA_091170
YNL220W	NFIA_009950
YGL119W	NFIA_050910
YBL088C	NFIA_074550
YBL030C	NFIA_019360
YBR085W	NFIA_019360
YMR056C	NFIA_019360
YGL055W	NFIA_027160	NFIA_026560
YER095W	NFIA_015260
YHR065C	NFIA_018490
YIL155C	NFIA_016910
YER110C	NFIA_055710
YBR281C	NFIA_081130
YER052C	NFIA_037460
YNL023C	NFIA_025660
YNL275W	NFIA_066380
YDL244W	NFIA_039610
YFL058W	NFIA_039610
YJR156C	NFIA_039610
YNL332W	NFIA_039610
YMR278W	NFIA_034490
YJL109C	NFIA_059300
YEL060C	NFIA_078120
YPL028W	NFIA_096700
YMR216C	NFIA_030320
YFR038W	NFIA_012510
YDR345C	NFIA_086770	NFIA_024730	NFIA_041000	NFIA_113680
YHR094C	NFIA_086770	NFIA_024730	NFIA_041000	NFIA_113680
YDR343C	NFIA_086770	NFIA_024730	NFIA_041000	NFIA_113680
YDR342C	NFIA_086770	NFIA_024730	NFIA_041000	NFIA_113680
YHR096C	NFIA_086770	NFIA_024730	NFIA_041000	NFIA_113680
YHR092C	NFIA_086770	NFIA_024730	NFIA_041000	NFIA_113680
YLR081W	NFIA_086770	NFIA_024730	NFIA_041000	NFIA_113680
YJL219W	NFIA_086770	NFIA_024730	NFIA_041000	NFIA_113680
YOL156W	NFIA_086770	NFIA_024730	NFIA_041000	NFIA_113680
YJL214W	NFIA_086770	NFIA_024730	NFIA_041000	NFIA_113680
YFL011W	NFIA_086770	NFIA_024730	NFIA_041000	NFIA_113680
YMR011W	NFIA_086770	NFIA_024730	NFIA_041000	NFIA_113680
YEL069C	NFIA_086770	NFIA_024730	NFIA_041000	NFIA_113680
YNR072W	NFIA_086770	NFIA_024730	NFIA_041000	NFIA_113680
YDL245C	NFIA_086770	NFIA_024730	NFIA_041000	NFIA_113680
YJR158W	NFIA_086770	NFIA_024730	NFIA_041000	NFIA_113680
YLL011W	NFIA_018420
YHR194W	NFIA_052060
YPL147W	NFIA_019980
YNL142W	NFIA_014700
YPL109C	NFIA_028770
YBR112C	NFIA_087070
YBL011W	NFIA_104820
YPL009C	NFIA_084700
YLL028W	NFIA_110100	NFIA_040450	NFIA_077550	NFIA_040750
YJR148W	NFIA_109980
YHR208W	NFIA_109980
YDR477W	NFIA_034020
YGR233C	NFIA_110130
YPR032W	NFIA_066220
YBL106C	NFIA_066220
YDR047W	NFIA_019680
YOR046C	NFIA_033510
YHR120W	NFIA_097530
YPR189W	NFIA_068310
YBR079C	NFIA_019540
YDR035W	NFIA_022540
YLR163C	NFIA_011220
YPL204W	NFIA_034930
YDR122W	NFIA_014550
YLR096W	NFIA_014550
YBR249C	NFIA_025030
YMR309C	NFIA_029540
YNL212W	NFIA_068370
YDL210W	NFIA_030100	NFIA_036890
YGL040C	NFIA_016960
YLR409C	NFIA_006560
YBR222C	NFIA_109390
YDL174C	NFIA_115280
YBR237W	NFIA_015590
YCR092C	NFIA_025450
YFL025C	NFIA_026750
YKR038C	NFIA_051040
YJR040W	NFIA_076580
YKL146W	NFIA_108410
YOR361C	NFIA_022620
YGL091C	NFIA_091220
YBR198C	NFIA_021540
YDR189W	NFIA_062980
YAL017W	NFIA_035220
YOL045W	NFIA_035220
YMR241W	NFIA_037880
YBR298C	NFIA_027670	NFIA_086230	NFIA_100090
YJR160C	NFIA_027670	NFIA_086230	NFIA_100090
YDL247W	NFIA_027670	NFIA_086230	NFIA_100090
YGR289C	NFIA_027670	NFIA_086230	NFIA_100090
YIL166C	NFIA_069210	NFIA_012160
YGR244C	NFIA_028840
YHR068W	NFIA_040360
YOR388C	NFIA_051470
YMR165C	NFIA_010810
YER082C	NFIA_088070
YOR136W	NFIA_012760
YDR148C	NFIA_071820
YKL212W	NFIA_108150
YHR064C	NFIA_034700
YHR171W	NFIA_083040
YGL180W	NFIA_107120
YJL102W	NFIA_080120
YEL042W	NFIA_013360
YOR160W	NFIA_027210
YGR090W	NFIA_071700
YKR095W	NFIA_059040
YIL149C	NFIA_059040
YER006W	NFIA_015090
YDL190C	NFIA_108880
YHR025W	NFIA_037310
YBR094W	NFIA_067060
YIL094C	NFIA_053070
YLR244C	NFIA_053010
YKR024C	NFIA_076210
YOR348C	NFIA_113790
YBR031W	NFIA_039090
YDR012W	NFIA_039090
YHR107C	NFIA_039030
YDL014W	NFIA_011200
YCR008W	NFIA_037170
YDR211W	NFIA_058490
YCL059C	NFIA_086650
YBL016W	NFIA_058770
YER047C	NFIA_058520
YFR028C	NFIA_065050
YBL091C	NFIA_109310	NFIA_093940	NFIA_034070
YDR353W	NFIA_103360
YHR106W	NFIA_103360
YPR069C	NFIA_012010
YBL063W	NFIA_114090
YGR192C	NFIA_040150	NFIA_041130
YJR009C	NFIA_040150	NFIA_041130
YJL052W	NFIA_040150	NFIA_041130
YNL064C	NFIA_019700
YBR179C	NFIA_073650
YNL172W	NFIA_071300
YGR286C	NFIA_050170
YOR165W	NFIA_013330
YER099C	NFIA_105300
YBL068W	NFIA_105300
YDL132W	NFIA_012590
YLR401C	NFIA_010640
YDR075W	NFIA_075280
YOR099W	NFIA_076470
YDL188C	NFIA_056600
YDL134C	NFIA_056600
YDR375C	NFIA_064320
YBL007C	NFIA_097320
YLR195C	NFIA_108130
YIR027C	NFIA_034620
YIL103W	NFIA_087580
YJL060W	NFIA_105110
YDL138W	NFIA_044870	NFIA_042020	NFIA_089790	NFIA_049410
YDL194W	NFIA_044870	NFIA_042020	NFIA_089790	NFIA_049410
YEL058W	NFIA_018500
YKL197C	NFIA_085560
YBR160W	NFIA_053680	NFIA_103910
YKL134C	NFIA_054290
YLR340W	NFIA_019660
YBR220C	NFIA_069970
YOR067C	NFIA_092090
YER056C	NFIA_085310
YER060W-A	NFIA_085310
YER060W	NFIA_085310
YJL101C	NFIA_063370
YPR047W	NFIA_088210
YBR221C	NFIA_006440
YHR073W	NFIA_071350
YMR145C	NFIA_013570
YDL085W	NFIA_013570
YBR286W	NFIA_032410
YHR169W	NFIA_066370
YML061C	NFIA_073670
YNR032W	NFIA_075890
YDL234C	NFIA_050460
YLR314C	NFIA_026580
YPR003C	NFIA_063870
YLR222C	NFIA_108660
YLR253W	NFIA_109470
YDL198C	NFIA_017290
YNL037C	NFIA_052000
YLR027C	NFIA_085130
YBR011C	NFIA_068740
YDL103C	NFIA_114900
YLR354C	NFIA_078100
YGR043C	NFIA_078100
YBR142W	NFIA_054560
YFL053W	NFIA_074520
YNL071W	NFIA_026950
YKL085W	NFIA_026980
YJL167W	NFIA_039630
YPL151C	NFIA_014930
YDL148C	NFIA_096950
YKL113C	NFIA_071190
YJR117W	NFIA_108610
YDR365C	NFIA_082160
YMR131C	NFIA_056100
YOR323C	NFIA_083130
YHR001W	NFIA_080600
YKR003W	NFIA_080600
YDR105C	NFIA_088590
YPL042C	NFIA_063290
YHR188C	NFIA_054670
YJL094C	NFIA_099630
YKL046C	NFIA_045060	NFIA_001280
YMR238W	NFIA_045060	NFIA_001280
YBR017C	NFIA_009420
YIL091C	NFIA_016310
YJR131W	NFIA_052440
YIL035C	NFIA_097610
YDL128W	NFIA_020500
YOL030W	NFIA_033470
YGL003C	NFIA_068840
YOR241W	NFIA_108140
YIL018W	NFIA_036770
YFR031C-A	NFIA_036770
YIR006C	NFIA_024830
YKL181W	NFIA_026920
YGL095C	NFIA_051410
YBR034C	NFIA_018520
YCR084C	NFIA_051720
YPL131W	NFIA_012660
YNL139C	NFIA_080080
YGR123C	NFIA_036410
YDR208W	NFIA_071170
YOL034W	NFIA_049010
YJR130C	NFIA_071710
YML082W	NFIA_071710
YBL008W	NFIA_015830
YIR034C	NFIA_065620
YMR277W	NFIA_065890
YOR002W	NFIA_069450
YMR221C	NFIA_114390
YNR043W	NFIA_109090
YML008C	NFIA_029790
YIL130W	NFIA_065310
YGR185C	NFIA_076570
YJL100W	NFIA_088560
YDL147W	NFIA_070640
YGR086C	NFIA_053190
YPL004C	NFIA_053190
YJR145C	NFIA_070410
YHR203C	NFIA_070410
YGR194C	NFIA_077470
YML042W	NFIA_087670
YDR388W	NFIA_063070
YKL064W	NFIA_083720
YFR004W	NFIA_035750
YBR058C	NFIA_083110
YDL141W	NFIA_085040
YOL094C	NFIA_051600
YEL020C	NFIA_097990
YMR062C	NFIA_079180
YKL188C	NFIA_012640
YER078C	NFIA_054880
YBR243C	NFIA_086520
YGR157W	NFIA_091230
YPL043W	NFIA_109890
YBR029C	NFIA_017690
YOR074C	NFIA_029120
YPL031C	NFIA_037990
YMR303C	NFIA_036880	NFIA_113720
YMR083W	NFIA_036880	NFIA_113720
YOL086C	NFIA_036880	NFIA_113720
YBR145W	NFIA_036880	NFIA_113720
YER141W	NFIA_053340
YDR331W	NFIA_010290
YPL266W	NFIA_025810
YML049C	NFIA_059370
YKR089C	NFIA_107730
YOR081C	NFIA_107730
YBR043C	NFIA_102730	NFIA_080340
YJL128C	NFIA_009350
YCL004W	NFIA_036590
YJR007W	NFIA_063860
YER179W	NFIA_114920
YLR377C	NFIA_105220
YER049W	NFIA_090040
YER015W	NFIA_037820
YGR211W	NFIA_056250
YPR021C	NFIA_026370
YOR197W	NFIA_063160	NFIA_017980
YMR272C	NFIA_009500
YER093C	NFIA_085840
YDR120C	NFIA_006470
YGL255W	NFIA_023110
YJL168C	NFIA_037130
YOR087W	NFIA_063850
YDR507C	NFIA_048570
YCL024W	NFIA_048570
YHL032C	NFIA_104660	NFIA_054120
YOR261C	NFIA_017210
YOR176W	NFIA_079520
YNL029C	NFIA_075130
YIL085C	NFIA_075130
YFL003C	NFIA_022650
YFL002C	NFIA_064070
YIL108W	NFIA_066100
YPR141C	NFIA_089440
YDR338C	NFIA_056840
YOR175C	NFIA_051420
YHR108W	NFIA_018000
YDR358W	NFIA_018000
YOL130W	NFIA_037300
YFL050C	NFIA_037300
YDR448W	NFIA_085990
YMR012W	NFIA_066450
YHR048W	NFIA_045150	NFIA_082560
YAR007C	NFIA_083100
YHR098C	NFIA_067600
YMR139W	NFIA_051690
YDL079C	NFIA_051690
YCR002C	NFIA_016810
YOR065W	NFIA_022580
YPL268W	NFIA_012260
YKL103C	NFIA_038130
YNL242W	NFIA_059120
YBR018C	NFIA_086800
YMR215W	NFIA_057080
YPL212C	NFIA_084090
YKR069W	NFIA_070650
YFL047W	NFIA_025270
YEL052W	NFIA_029250
YEL040W	NFIA_035470
YDR158W	NFIA_070420
YGR231C	NFIA_084620
YMR116C	NFIA_103190
YDR497C	NFIA_110070
YOL103W	NFIA_110070
YMR243C	NFIA_089770
YOR316C	NFIA_089770
YGL225W	NFIA_037370
YKL017C	NFIA_033390
YNL218W	NFIA_105100
YER177W	NFIA_035640
YDR099W	NFIA_035640
YOR161C	NFIA_064350
YOR209C	NFIA_114610
YIL095W	NFIA_018790
YNL020C	NFIA_018790
YER003C	NFIA_012230
YGR266W	NFIA_016510
YGL202W	NFIA_088830
YDR452W	NFIA_014080
YGL211W	NFIA_020040
YFR002W	NFIA_028610
YOL145C	NFIA_037260
YBR293W	NFIA_090390
YJR005W	NFIA_085740
YJR072C	NFIA_104410
YDL058W	NFIA_011780
YPR016C	NFIA_037120
YER020W	NFIA_012620
YDR292C	NFIA_050370
YLR196W	NFIA_021990
YML093W	NFIA_020520
YCR028C	NFIA_044580
YIR002C	NFIA_021570
YOR271C	NFIA_008610
YHR190W	NFIA_113940
YPR041W	NFIA_084540
YFL059W	NFIA_079210
YNL333W	NFIA_079210
YMR096W	NFIA_079210
YJR126C	NFIA_020930
YMR302C	NFIA_017380
YOR142W	NFIA_036970
YLL041C	NFIA_076860
YAL067C	NFIA_048120
YGR065C	NFIA_048120
YLL045C	NFIA_058930
YHL033C	NFIA_058930
YMR318C	NFIA_065400
YCR105W	NFIA_065400
YGR132C	NFIA_012030
YDR390C	NFIA_056290
YLR447C	NFIA_063970
YOL124C	NFIA_104120
YER053C	NFIA_087270	NFIA_068690
YHR077C	NFIA_026640
YMR146C	NFIA_068480
YFR048W	NFIA_105680
YBR041W	NFIA_052950	NFIA_050130
YFR024C-A	NFIA_053570
YHR016C	NFIA_053570
YGR285C	NFIA_029760
YPR026W	NFIA_003440
YML063W	NFIA_037610
YLR441C	NFIA_037610
YLR247C	NFIA_052200
YLR293C	NFIA_059220
YOR185C	NFIA_059220
YOL016C	NFIA_088870
YFR014C	NFIA_088870
YOR243C	NFIA_008650
YMR076C	NFIA_092180
YKL184W	NFIA_108190
YDL001W	NFIA_087290
YKL140W	NFIA_078350
YJR077C	NFIA_010280	NFIA_112710
YER107C	NFIA_016620
YBR081C	NFIA_066260
YPL195W	NFIA_024600
YPR176C	NFIA_025430
YOR272W	NFIA_108560
YOL033W	NFIA_091530
YLR029C	NFIA_020100
YMR121C	NFIA_020100
YDL097C	NFIA_018410
YGL184C	NFIA_029440
YDR335W	NFIA_068340
YFL007W	NFIA_105200
YDL022W	NFIA_022500	NFIA_083910
YOL059W	NFIA_022500	NFIA_083910
YIL160C	NFIA_104910	NFIA_086620	NFIA_012900
YFR040W	NFIA_104960
YGL229C	NFIA_104960
YGR012W	NFIA_097960
YGL131C	NFIA_019500
YHL003C	NFIA_056240
YKL008C	NFIA_056240
YHR005C	NFIA_012380
YLR383W	NFIA_071750
YCL040W	NFIA_048520
YDR516C	NFIA_048520
YCL043C	NFIA_082940
YDR518W	NFIA_082940
YAL021C	NFIA_103570
YDR243C	NFIA_107150
YGL123W	NFIA_114160
YKL081W	NFIA_051100
YPL048W	NFIA_051100
YHR112C	NFIA_073120	NFIA_114290
YCR068W	NFIA_086220
YMR231W	NFIA_056190
YJR095W	NFIA_092260
YNL288W	NFIA_103880
YBR020W	NFIA_066970
YDR009W	NFIA_066970
YBR055C	NFIA_082840
YOL038W	NFIA_039960
YCL009C	NFIA_109010
YNR012W	NFIA_082170
YPL029W	NFIA_076410
YPR103W	NFIA_053950
YOL140W	NFIA_087610
YGR184C	NFIA_054060
YGL252C	NFIA_054000	NFIA_094160
YLR172C	NFIA_011450
YMR027W	NFIA_036400
YIR008C	NFIA_068130
YOR155C	NFIA_044530
YPL263C	NFIA_081700
YLR056W	NFIA_051710	NFIA_032490
YKR048C	NFIA_037510
YOL061W	NFIA_063980
YGL141W	NFIA_020540
YMR244W	NFIA_011530
YBR003W	NFIA_071130
YER126C	NFIA_069050
YGR054W	NFIA_071280
YPL050C	NFIA_033750
YJR076C	NFIA_078740
YOR001W	NFIA_067420
YPL145C	NFIA_065580
YOR237W	NFIA_065580
YDR044W	NFIA_017270
YGR144W	NFIA_054010
YKL022C	NFIA_039490
YLR248W	NFIA_035840
YOR262W	NFIA_056400
YCR034W	NFIA_039340
YJL196C	NFIA_039340
YGL115W	NFIA_074100
YJR153W	NFIA_008150	NFIA_102450	NFIA_095620
YKL027W	NFIA_078670
YHR003C	NFIA_078670
YDR372C	NFIA_018060
YDL100C	NFIA_065950
YKR056W	NFIA_075720
YJL208C	NFIA_084340
YPL088W	NFIA_105180
YLR231C	NFIA_085760	NFIA_106210
YAR015W	NFIA_071050
YJR068W	NFIA_068820
YPL140C	NFIA_018920
YOR231W	NFIA_018920
YMR079W	NFIA_067390
YKL091C	NFIA_067390
YGL203C	NFIA_016700
YNL191W	NFIA_013550
YFR006W	NFIA_083240
YLR002C	NFIA_092360
YDR245W	NFIA_090150
YKR080W	NFIA_098080
YGL144C	NFIA_006510
YDL109C	NFIA_006510
YKL217W	NFIA_026760	NFIA_094200
YDR332W	NFIA_026740
YGL112C	NFIA_038440
YMR092C	NFIA_082810
YOR157C	NFIA_081640
YHR204W	NFIA_115020
YPR110C	NFIA_088900
YDL238C	NFIA_029630	NFIA_047180
YOR222W	NFIA_015950
YPL134C	NFIA_015950
YFL055W	NFIA_030240
YER145C	NFIA_038320
YHR104W	NFIA_019940
YLR362W	NFIA_036710
YHR002W	NFIA_092070
YOR005C	NFIA_075240
YDR300C	NFIA_083310
YHR033W	NFIA_083310
YOL066C	NFIA_091630
YDL036C	NFIA_091630
YNL290W	NFIA_040240
YFL045C	NFIA_052230
YFL009W	NFIA_058960
YIL047C	NFIA_078010
YLR310C	NFIA_091500
YOR380W	NFIA_100200
YPR029C	NFIA_018700
YPL122C	NFIA_029000
YOR124C	NFIA_058230
YEL064C	NFIA_109250
YJR152W	NFIA_083980	NFIA_003170
YAL002W	NFIA_019470
YJR036C	NFIA_020110
YOR346W	NFIA_054220
YJL080C	NFIA_081430
YJR139C	NFIA_065670
YCR094W	NFIA_016990
YNR048W	NFIA_016990
YDR256C	NFIA_032390
YGR088W	NFIA_032390
YJR049C	NFIA_033640
YEL041W	NFIA_033640
YPL090C	NFIA_105290
YBR181C	NFIA_105290
YBR287W	NFIA_009360
YDL040C	NFIA_104320
YJL108C	NFIA_079640	NFIA_002390	NFIA_030130	NFIA_063330
YJR159W	NFIA_115270	NFIA_095670
YDL246C	NFIA_115270	NFIA_095670
YLR070C	NFIA_115270	NFIA_095670
YGL097W	NFIA_028590
YDR531W	NFIA_070060
YDR301W	NFIA_096750
YOL062C	NFIA_079360
YNL183C	NFIA_075460
YDL214C	NFIA_075460
YIL116W	NFIA_011330
YNL178W	NFIA_019120
YPL125W	NFIA_021070
YGR159C	NFIA_069440
YJL069C	NFIA_082650
YPR125W	NFIA_068910
YNL138W	NFIA_012800
YOR090C	NFIA_017830
YGR253C	NFIA_086680
YGL116W	NFIA_010670
YAL025C	NFIA_050780
YML092C	NFIA_027110
YJL039C	NFIA_074540
YLR186W	NFIA_071240
YGR214W	NFIA_064030
YLR048W	NFIA_064030
YDR226W	NFIA_017220
YNL006W	NFIA_016050
YBR192W	NFIA_070310
YGR056W	NFIA_071630
YLR357W	NFIA_071630
YMR001C	NFIA_098440
YMR250W	NFIA_059440	NFIA_098810
YJR110W	NFIA_019110
YGR135W	NFIA_054620
YBR087W	NFIA_087420
YBL084C	NFIA_084230
YLR075W	NFIA_084740
YPL057C	NFIA_051220
YBR161W	NFIA_051220
YBR247C	NFIA_006390
YHR202W	NFIA_006430
YNL075W	NFIA_012450
YER005W	NFIA_076250
YGR171C	NFIA_108350
YPL220W	NFIA_013840
YGL135W	NFIA_013840
YDR264C	NFIA_083400
YOR034C	NFIA_083400
YGR028W	NFIA_029400
YKL045W	NFIA_021240
YJL062W	NFIA_051830
YER148W	NFIA_067170
YEL047C	NFIA_026180	NFIA_098260
YJR051W	NFIA_026180	NFIA_098260
YNL273W	NFIA_028970
YBR199W	NFIA_039360
YML080W	NFIA_008900
YMR293C	NFIA_006410
YMR166C	NFIA_026600
YLR345W	NFIA_051670
YLR103C	NFIA_010110
YLR114C	NFIA_012600
YLR216C	NFIA_034420
YLR004C	NFIA_047800
YEL050C	NFIA_104090
YLR229C	NFIA_082460
YLR399C	NFIA_105530
YDL070W	NFIA_105530
YCR024C	NFIA_067660
YOR386W	NFIA_023060
YHR111W	NFIA_076770
YIL021W	NFIA_088270
YLR351C	NFIA_059160
YNR033W	NFIA_051370
YOR184W	NFIA_051530
YKL213C	NFIA_078910
YGR060W	NFIA_096140
YDR325W	NFIA_039940
YGR267C	NFIA_038970
YPL222W	NFIA_017090
YNL141W	NFIA_084680
YJR078W	NFIA_106220	NFIA_063050
YDL154W	NFIA_014460
YLR243W	NFIA_015010
YBR008C	NFIA_057450
YLR300W	NFIA_021060
YOR190W	NFIA_021060
YNL169C	NFIA_009570
YLR116W	NFIA_066410
YDL167C	NFIA_039950
YMR296C	NFIA_058350
YPR097W	NFIA_069120
YPR167C	NFIA_070720
YKR076W	NFIA_091010
YMR251W	NFIA_091010
YGR154C	NFIA_091010
YER061C	NFIA_082480
YOR119C	NFIA_089280
YPL104W	NFIA_107830
YDL086W	NFIA_017590
YBL037W	NFIA_029070
YIL162W	NFIA_033540
YEL055C	NFIA_053840
YGR188C	NFIA_053790
YGR175C	NFIA_079490
YJL091C	NFIA_010550
YFL054C	NFIA_044990
YDR312W	NFIA_018480
YHR066W	NFIA_018480
YHR114W	NFIA_033500
YPR004C	NFIA_026680
YJL088W	NFIA_109030
YJR123W	NFIA_010390
YLL063C	NFIA_045550
YLL019C	NFIA_008580
YML086C	NFIA_010460
YFR010W	NFIA_048640
YHR070W	NFIA_069100
YNL083W	NFIA_091020
YMR110C	NFIA_102870
YNL297C	NFIA_104180
YPR118W	NFIA_110340
YGL186C	NFIA_035350	NFIA_014750	NFIA_052940
YDL155W	NFIA_091410
YLR210W	NFIA_091410
YBL033C	NFIA_012210
YBR074W	NFIA_018760
YDR019C	NFIA_014860
YKL004W	NFIA_067330
YGL083W	NFIA_109990
YKL221W	NFIA_104010
YDL108W	NFIA_024670
YHR166C	NFIA_039640
YDR017C	NFIA_073790
YER168C	NFIA_091970
YDL205C	NFIA_064210	NFIA_075520
YNL313C	NFIA_026850
YER119C	NFIA_078030
YBL089W	NFIA_078030
YDR496C	NFIA_015230
YDR049W	NFIA_079330
YFL016C	NFIA_086990
YPR165W	NFIA_052550
YPR048W	NFIA_079980
YNL280C	NFIA_019020	NFIA_055040	NFIA_098900
YGL076C	NFIA_029520
YPL198W	NFIA_029520
YML074C	NFIA_054230
YLR449W	NFIA_054230
YEL046C	NFIA_090170	NFIA_060300
YOL068C	NFIA_104130
YDL042C	NFIA_104130
YBR227C	NFIA_022480
YIL022W	NFIA_015780
YBR234C	NFIA_052150
YDL017W	NFIA_071650
YNL256W	NFIA_085290
YBR241C	NFIA_063300
YGL104C	NFIA_063300
YDR142C	NFIA_010020
YER055C	NFIA_025470
YBR046C	NFIA_075830
YHL010C	NFIA_105710
YOR141C	NFIA_086290
YIR004W	NFIA_113950
YFL030W	NFIA_016140
YBL104C	NFIA_035250
YNL219C	NFIA_011600
YFR047C	NFIA_071480
YKR017C	NFIA_058500
YHR132C	NFIA_084380
YJR013W	NFIA_114010
YER098W	NFIA_103430
YBL067C	NFIA_103430
YLL057C	NFIA_069200
YKL120W	NFIA_074840
YDR244W	NFIA_098000
YOR273C	NFIA_112680
YOL119C	NFIA_035910	NFIA_113370
YOR306C	NFIA_035910	NFIA_113370
YNL293W	NFIA_064440
YOL112W	NFIA_064440
YOL049W	NFIA_036510
YGL065C	NFIA_073820
YOR181W	NFIA_048830
YNL274C	NFIA_104390	NFIA_011020
YDR392W	NFIA_011440
YBR061C	NFIA_054570
YBL061C	NFIA_098380
YGR189C	NFIA_049590	NFIA_009250
YGL171W	NFIA_009150
YLR212C	NFIA_012120
YBL035C	NFIA_074080
YLR203C	NFIA_115190
YLR148W	NFIA_036680
YMR319C	NFIA_101740
YGR010W	NFIA_054520
YLR328W	NFIA_054520
YJL133W	NFIA_058510
YKR052C	NFIA_058510
YJL001W	NFIA_025600
YDR364C	NFIA_052980
YPL242C	NFIA_036000
YOR145C	NFIA_052070
YLR130C	NFIA_080660
YPR175W	NFIA_082970
YBR189W	NFIA_070290
YPL081W	NFIA_070290
YMR176W	NFIA_038680
YLR208W	NFIA_110050
YER094C	NFIA_108800
YPR119W	NFIA_104100
YGR108W	NFIA_104100
YFR051C	NFIA_009460
YGR202C	NFIA_016340
YPL260W	NFIA_017870
YER021W	NFIA_071140
YFR021W	NFIA_075610
YNR006W	NFIA_081460
YIL133C	NFIA_018730
YNL069C	NFIA_018730
YOR120W	NFIA_005220
YDR368W	NFIA_005220
YGR083C	NFIA_074060
YGL169W	NFIA_084690
YOR132W	NFIA_080110
YCL038C	NFIA_082950	NFIA_090600
YDR069C	NFIA_081450
YER144C	NFIA_081450
YLR206W	NFIA_058530
YDL161W	NFIA_058530
YGR162W	NFIA_084980
YGL049C	NFIA_084980
YDL153C	NFIA_014470
YJR105W	NFIA_036740
YJL059W	NFIA_087620
YOR091W	NFIA_073040
YDL192W	NFIA_013810
YDL137W	NFIA_013810
YER102W	NFIA_020440
YBL072C	NFIA_020440
YBL097W	NFIA_024850
YGR047C	NFIA_019750
YDR415C	NFIA_029180
YIL003W	NFIA_038510
YML004C	NFIA_053640
YKL174C	NFIA_013210	NFIA_094290	NFIA_016520	NFIA_069150
YDL056W	NFIA_063350
YBR260C	NFIA_070980
YNL317W	NFIA_084020
YPL152W	NFIA_012080
YLR088W	NFIA_058720
YJL112W	NFIA_073890
YKR036C	NFIA_073890
YFR037C	NFIA_026720
YEL056W	NFIA_038980
YPR108W	NFIA_053430
YGR260W	NFIA_044800	NFIA_006090	NFIA_022840	NFIA_072460	NFIA_049050	NFIA_057020	NFIA_013710
YKR042W	NFIA_026660
YJL116C	NFIA_026660
YIL123W	NFIA_026660
YNL066W	NFIA_026660
YKR079C	NFIA_008970
YMR247C	NFIA_011550
YDR205W	NFIA_060050
YJL207C	NFIA_050620
YML110C	NFIA_054500
YBR159W	NFIA_086780
YJL115W	NFIA_066230
YGR261C	NFIA_075900
YLR157C	NFIA_021840
YLR158C	NFIA_021840
YLR160C	NFIA_021840
YLR155C	NFIA_021840
YDR321W	NFIA_021840
YPL209C	NFIA_083290	NFIA_014630
YDR032C	NFIA_021810
YNL308C	NFIA_019350
YIR029W	NFIA_064750
YML001W	NFIA_075160
YNL007C	NFIA_079930
YPR144C	NFIA_098170
YPL218W	NFIA_019790
YKL059C	NFIA_083010
YDR326C	NFIA_080160
YHR080C	NFIA_080160
YBL064C	NFIA_099920	NFIA_107600
YJR124C	NFIA_006290
YBR274W	NFIA_059080
YDR104C	NFIA_063430
YDL028C	NFIA_069040
YHR011W	NFIA_064660
YIL121W	NFIA_105000	NFIA_003020	NFIA_040590	NFIA_090550
YIL120W	NFIA_105000	NFIA_003020	NFIA_040590	NFIA_090550
YNL065W	NFIA_105000	NFIA_003020	NFIA_040590	NFIA_090550
YNL257C	NFIA_019340
YHR155W	NFIA_019340
YPR201W	NFIA_099330	NFIA_018960
YHR009C	NFIA_050740
YHR206W	NFIA_058480
YOR362C	NFIA_051980
YLR361C	NFIA_103600
YLR019W	NFIA_019970
YLL010C	NFIA_019970
YBR082C	NFIA_071220
YDR059C	NFIA_071220
YOR070C	NFIA_082850
YJL092W	NFIA_080710
YNL011C	NFIA_074560
YPL248C	NFIA_070510
YKR018C	NFIA_015310
YJL082W	NFIA_015310
YKL039W	NFIA_074810
YHL017W	NFIA_074810
YGR085C	NFIA_108440
YPR102C	NFIA_108440
YDR297W	NFIA_008510
YDR402C	NFIA_039460
YOR212W	NFIA_075080
YOL055C	NFIA_086080
YPL258C	NFIA_086080
YPR121W	NFIA_086080
YHR142W	NFIA_013480
YOR006C	NFIA_017990
YIR023W	NFIA_069080
YKL205W	NFIA_077460
YDR242W	NFIA_051580	NFIA_053700	NFIA_097980	NFIA_029220
YBL098W	NFIA_053020
YIL020C	NFIA_036940
YOR154W	NFIA_036640
YKR066C	NFIA_107060
YEL051W	NFIA_075380
YKL172W	NFIA_074970
YMR235C	NFIA_069470
YMR214W	NFIA_083950
YJL204C	NFIA_022600
YKL193C	NFIA_019960
YMR203W	NFIA_051680
YIL083C	NFIA_070020
YJL053W	NFIA_104190
YML130C	NFIA_097920
YPL214C	NFIA_084530
YNR041C	NFIA_110180
YGL056C	NFIA_018020
YBR214W	NFIA_018020
YAL042W	NFIA_019620
YLR286C	NFIA_038360
YIL033C	NFIA_067290
YPL063W	NFIA_035770
YNL279W	NFIA_105130
YPR132W	NFIA_016170
YGR118W	NFIA_016170
YLR017W	NFIA_054370
YAL041W	NFIA_104750
YNR015W	NFIA_068730
YOR033C	NFIA_068100
YDR263C	NFIA_068100
YBL041W	NFIA_052080
YPL117C	NFIA_056850
YPR091C	NFIA_071120
YPL133C	NFIA_087480
YPR157W	NFIA_082700
YGR141W	NFIA_082700
YMR276W	NFIA_059380
YJL020C	NFIA_085720
YNL202W	NFIA_079800
YPR178W	NFIA_097390
YCR023C	NFIA_009920	NFIA_096860	NFIA_020940
YBL056W	NFIA_016350
YER089C	NFIA_016350
YNR019W	NFIA_018690
YCR048W	NFIA_018690
YPL171C	NFIA_080870
YHR179W	NFIA_080870
YMR314W	NFIA_051340
YML018C	NFIA_075150
YMR226C	NFIA_076040
YJL036W	NFIA_103390
YPR137W	NFIA_108710
YKL001C	NFIA_014820	NFIA_000450
YNL121C	NFIA_033970
YHR117W	NFIA_033970
YNL231C	NFIA_074090
YNL264C	NFIA_074090
YGR246C	NFIA_064570
YER162C	NFIA_081590
YNL201C	NFIA_079450
YDR266C	NFIA_022640
YDR050C	NFIA_073610
YPL155C	NFIA_024660
YMR061W	NFIA_066240
YHR026W	NFIA_090790
YLR420W	NFIA_094300
YAR003W	NFIA_010740
YBR028C	NFIA_067210
YDR346C	NFIA_075480
YIL043C	NFIA_089250
YGR238C	NFIA_034920
YHR158C	NFIA_034920
YCR098C	NFIA_053420
YGL011C	NFIA_066000
YJL172W	NFIA_070210
YGR255C	NFIA_103410
YER031C	NFIA_022460
YGL210W	NFIA_022460
YBR291C	NFIA_071770
YDR416W	NFIA_075390
YLR167W	NFIA_066030
YJR098C	NFIA_025480
YBR133C	NFIA_075660
YJR070C	NFIA_082210
YLR260W	NFIA_014650
YOR171C	NFIA_014650
YGR163W	NFIA_008940
YKL179C	NFIA_011170
YGL205W	NFIA_027340
YLR209C	NFIA_051890
YDR376W	NFIA_087750
YOR334W	NFIA_048840
YDL201W	NFIA_103990
YOL141W	NFIA_075600
YLR348C	NFIA_088190
YBR110W	NFIA_060060
YER157W	NFIA_066170
YKL002W	NFIA_073640
YLR055C	NFIA_078230
YJL029C	NFIA_019650
YGR207C	NFIA_079970
YHL002W	NFIA_081360
YGR187C	NFIA_006530
YHR128W	NFIA_037600
YDL236W	NFIA_068810
YOL077C	NFIA_022440
YGL058W	NFIA_060090
YEL021W	NFIA_083990
YEL027W	NFIA_064920
YPR135W	NFIA_017410
YOL064C	NFIA_054730
YOR100C	NFIA_059990
YER156C	NFIA_016660
YKL080W	NFIA_014830
YBL080C	NFIA_065860
YOR202W	NFIA_051240
YOR274W	NFIA_051640
YHR144C	NFIA_083030
YJR144W	NFIA_085050
YNL098C	NFIA_076050
YOR101W	NFIA_076050
YOR245C	NFIA_024650
YLR330W	NFIA_048780
YGR216C	NFIA_067430
YEL024W	NFIA_076600
YDR025W	NFIA_080930
YBR048W	NFIA_080930
YOL002C	NFIA_066720
YDR492W	NFIA_066720
YBR088C	NFIA_019830
YBR039W	NFIA_021150
YGR149W	NFIA_068900
YOR149C	NFIA_037080
YNL031C	NFIA_011720
YBR010W	NFIA_011720
YBR164C	NFIA_086280
YDL119C	NFIA_103940
YPL172C	NFIA_107820
YKR094C	NFIA_020680
YIL148W	NFIA_020680
YDR523C	NFIA_039890	NFIA_025300
YGR048W	NFIA_022170
YCR061W	NFIA_058690
YLR020C	NFIA_089800
YLL012W	NFIA_089800
YDL101C	NFIA_024700
YML121W	NFIA_077660
YML021C	NFIA_082930
YNL207W	NFIA_075550
YDR064W	NFIA_026490
YLR403W	NFIA_010650
YPL169C	NFIA_019640
YKL191W	NFIA_052750
YER122C	NFIA_085280
YMR100W	NFIA_075020
YGL092W	NFIA_105010
YHR008C	NFIA_104620
YOR312C	NFIA_020220
YMR242C	NFIA_020220
YLR291C	NFIA_016160
YDR155C	NFIA_069730
YJR006W	NFIA_108220
YFL005W	NFIA_028520
YDL006W	NFIA_073700
YNL221C	NFIA_048540
YNR052C	NFIA_079890
YLR133W	NFIA_009390
YDR147W	NFIA_009390
YBR200W	NFIA_029260
YAL060W	NFIA_041650
YMR023C	NFIA_051500
YJL010C	NFIA_066150
YOL152W	NFIA_048390
YPL111W	NFIA_065870
YGR220C	NFIA_110150
YER008C	NFIA_020400
YDR204W	NFIA_070860
YGL241W	NFIA_091120
YIL128W	NFIA_098120
YPR058W	NFIA_018170
YBR104W	NFIA_018170
YBR084C-A	NFIA_083660
YBL027W	NFIA_083660
YOL120C	NFIA_083140
YNL301C	NFIA_083140
YPL249C	NFIA_105480
YMR192W	NFIA_105480
YDR454C	NFIA_016820
YGR278W	NFIA_021620
YIL034C	NFIA_021560
YDR427W	NFIA_058730
YIL144W	NFIA_067100
YKR026C	NFIA_075930
YMR259C	NFIA_089340
YNL240C	NFIA_104280
YBR147W	NFIA_038010
YOL092W	NFIA_038010
YNL048W	NFIA_017800
YIL001W	NFIA_048990
YMR093W	NFIA_034100
YDL226C	NFIA_080130
YHR086W	NFIA_114950
YNR030W	NFIA_103440
YOR069W	NFIA_103500
YGR024C	NFIA_010790
YGL103W	NFIA_071580
YPL227C	NFIA_079090
YLR380W	NFIA_058650	NFIA_102440	NFIA_028050
YKR021W	NFIA_013510
YJL084C	NFIA_013510
YJR047C	NFIA_020660
YEL034W	NFIA_020660
YPL224C	NFIA_077480
YMR177W	NFIA_077480
YBL047C	NFIA_022080
YKL150W	NFIA_020210
YFR050C	NFIA_052100
YFL001W	NFIA_064010
YML064C	NFIA_056110
YJL121C	NFIA_090440
YHR089C	NFIA_102700
YKR081C	NFIA_097590
YJR002W	NFIA_110280
YLR459W	NFIA_107980
YKL025C	NFIA_011100
YBL082C	NFIA_075290
YJL068C	NFIA_077450
YOR127W	NFIA_012870
YDR379W	NFIA_012870
YBR037C	NFIA_069900
YBR024W	NFIA_069900
YDL156W	NFIA_058290
YJR125C	NFIA_036010
YDL159W	NFIA_071330
YKL190W	NFIA_051070
YDR164C	NFIA_076420
YMR210W	NFIA_051170
YER012W	NFIA_108700
YLR262C	NFIA_090800
YLL056C	NFIA_099250
YMR208W	NFIA_108390
YPL097W	NFIA_107840
YPL069C	NFIA_012360	NFIA_096070	NFIA_009870
YML026C	NFIA_059510
YDR450W	NFIA_059510
YNL068C	NFIA_065340
YIL131C	NFIA_065340
YNR055C	NFIA_070150	NFIA_052330
YBR154C	NFIA_011310
YKL013C	NFIA_048630
YBL020W	NFIA_083080
YPR022C	NFIA_027200
YHR069C	NFIA_071370
YMR004W	NFIA_092560
YPR180W	NFIA_037000
YGL142C	NFIA_107040
YOL123W	NFIA_082870
YDR371W	NFIA_094900	NFIA_024330	NFIA_066020	NFIA_055480
YGR282C	NFIA_014130
YDR538W	NFIA_026000
YDR092W	NFIA_048680
YKL024C	NFIA_024950
YHR084W	NFIA_036920
YLR191W	NFIA_097930
YPL247C	NFIA_107640
YMR143W	NFIA_085870
YDL083C	NFIA_085870
YCR009C	NFIA_037180
YJL127C	NFIA_017960
YCR047C	NFIA_052010
YDR002W	NFIA_075110
YPL237W	NFIA_068530
YNR007C	NFIA_079130
YOR296W	NFIA_115100
YDR272W	NFIA_074320
YOR040W	NFIA_074320
YAL061W	NFIA_091190	NFIA_056690
YCR026C	NFIA_090000
YEL016C	NFIA_090000
YHR168W	NFIA_009910
YNR035C	NFIA_021930
YBR002C	NFIA_104830
YHR200W	NFIA_090320
YOR022C	NFIA_083180
YNL067W	NFIA_016540
YGL147C	NFIA_016540
YJR142W	NFIA_076150	NFIA_027420
YPL015C	NFIA_082620	NFIA_001090
YJR133W	NFIA_028810
YNL237W	NFIA_037010
YPL030W	NFIA_048860
YPL183C	NFIA_053170
YAL003W	NFIA_014440
YDR330W	NFIA_025290
YNL016W	NFIA_013530
YDR036C	NFIA_074380
YDR214W	NFIA_105240
YOR089C	NFIA_066550
YPL211W	NFIA_092370
YBR256C	NFIA_018470
YDR191W	NFIA_015110
YLR427W	NFIA_017570
YDR280W	NFIA_084440
YDR182W	NFIA_089780
YJR075W	NFIA_078700
YLR143W	NFIA_107100
YEL054C	NFIA_021260
YDR418W	NFIA_021260
YGL059W	NFIA_038890
YBR155W	NFIA_059560
YLR299W	NFIA_025700
YJL143W	NFIA_081050
YPR086W	NFIA_066670
YNR038W	NFIA_008440
YOR039W	NFIA_015670
YKL149C	NFIA_056150
YGL216W	NFIA_074050
YPL188W	NFIA_037240
YJR104C	NFIA_078090
YDL090C	NFIA_105740
YGL028C	NFIA_098360
YEL023C	NFIA_045470	NFIA_065190	NFIA_072150	NFIA_089570
YDR287W	NFIA_006520
YHR046C	NFIA_006520
YCR031C	NFIA_085820
YJL191W	NFIA_085820
YGR046W	NFIA_011320
YMR223W	NFIA_058670
YKL151C	NFIA_085530
YBR042C	NFIA_037250
YDR018C	NFIA_037250
YGR234W	NFIA_030070
YLL055W	NFIA_028090
YLR215C	NFIA_050590
YOR094W	NFIA_065230
YPL084W	NFIA_087000
YOR251C	NFIA_114070
YER117W	NFIA_035730
YBL087C	NFIA_035730
YBR191W	NFIA_070300
YPL079W	NFIA_070300
YGR038W	NFIA_103070
YLR350W	NFIA_103070
YNL055C	NFIA_109330
YIL114C	NFIA_109330
YEL062W	NFIA_020160
YFL028C	NFIA_051650
YOL052C	NFIA_038450
YDL052C	NFIA_084220
YER140W	NFIA_081150
YLR278C	NFIA_083900
YNL181W	NFIA_076440
YNR029C	NFIA_086960
YOR275C	NFIA_109750
YKR105C	NFIA_094370	NFIA_004160	NFIA_012930	NFIA_048510	NFIA_041520	NFIA_055400	NFIA_040550	NFIA_026280	NFIA_101540	NFIA_002500	NFIA_060680	NFIA_021330
YCL069W	NFIA_094370	NFIA_004160	NFIA_012930	NFIA_048510	NFIA_041520	NFIA_055400	NFIA_040550	NFIA_026280	NFIA_101540	NFIA_002500	NFIA_060680	NFIA_021330
YGR224W	NFIA_094370	NFIA_004160	NFIA_012930	NFIA_048510	NFIA_041520	NFIA_055400	NFIA_040550	NFIA_026280	NFIA_101540	NFIA_002500	NFIA_060680	NFIA_021330
YPR198W	NFIA_094370	NFIA_004160	NFIA_012930	NFIA_048510	NFIA_041520	NFIA_055400	NFIA_040550	NFIA_026280	NFIA_101540	NFIA_002500	NFIA_060680	NFIA_021330
YKR070W	NFIA_104500	NFIA_064960
YDR194C	NFIA_009710
YIL030C	NFIA_084260
YDR168W	NFIA_106040
YFR022W	NFIA_053600
YOR018W	NFIA_053600
YDR061W	NFIA_057050
YOR254C	NFIA_010480
YPL085W	NFIA_050490
YLR166C	NFIA_096490
YJL190C	NFIA_009600
YLR367W	NFIA_009600
YMR113W	NFIA_109490
YKL132C	NFIA_109490
YDR267C	NFIA_016710
YDL117W	NFIA_038710
YPR060C	NFIA_073900
YPR066W	NFIA_088910
YML014W	NFIA_017170
YLR084C	NFIA_026550
YLR045C	NFIA_058920
YGR225W	NFIA_105500
YKR068C	NFIA_114990
YIL067C	NFIA_039130	NFIA_078650
YGR014W	NFIA_029320
YDR465C	NFIA_084610
YGL130W	NFIA_082500
YAL058W	NFIA_103480
YJL125C	NFIA_077690
YGR257C	NFIA_084780
YFR005C	NFIA_108690
YPL132W	NFIA_087430
YIL099W	NFIA_105910	NFIA_032960	NFIA_001210
YIL038C	NFIA_034440
YOR007C	NFIA_015790
YPL123C	NFIA_008800	NFIA_066050
YER143W	NFIA_027290
YNL022C	NFIA_008280
YER019W	NFIA_054020
YHR148W	NFIA_083960
YOL080C	NFIA_082280
YJR024C	NFIA_103490
YML032C	NFIA_109270
YGL157W	NFIA_085680	NFIA_003380
YGL039W	NFIA_085680	NFIA_003380
YOL151W	NFIA_085680	NFIA_003380
YDR541C	NFIA_085680	NFIA_003380
YBR092C	NFIA_108020
YBR093C	NFIA_108020
YAR071W	NFIA_108020
YHR215W	NFIA_108020
YDL024C	NFIA_108020
YBL003C	NFIA_071830
YDR225W	NFIA_071830
YGR003W	NFIA_053870	NFIA_074530
YBR026C	NFIA_006420
YER075C	NFIA_028630
YLR026C	NFIA_069580
YDR054C	NFIA_078130
YKL196C	NFIA_106480
YGR241C	NFIA_080910
YHR161C	NFIA_080910
YNL116W	NFIA_073480
YHR115C	NFIA_073480
YGR284C	NFIA_013780
YNL137C	NFIA_017710
YKL067W	NFIA_038620
YGL019W	NFIA_109960
YJL126W	NFIA_104030
YMR102C	NFIA_074920
YKL121W	NFIA_074920
YHR075C	NFIA_021530
YDR323C	NFIA_063480
YCR077C	NFIA_076460
YBL050W	NFIA_088050
YMR220W	NFIA_076530
YPR082C	NFIA_065000
YPL236C	NFIA_097460
YKL180W	NFIA_011010
YJL177W	NFIA_011010
YGR279C	NFIA_058340
YMR305C	NFIA_058340
YOR096W	NFIA_066560
YNL096C	NFIA_066560
YHL004W	NFIA_018120
YMR022W	NFIA_038050
YDR393W	NFIA_076610
YML034W	NFIA_054180
YIL118W	NFIA_070560
YPR105C	NFIA_082610
YLR121C	NFIA_051920	NFIA_100060
YLR120C	NFIA_051920	NFIA_100060
YDR144C	NFIA_051920	NFIA_100060
YIL015W	NFIA_051920	NFIA_100060
YIR039C	NFIA_051920	NFIA_100060
YER151C	NFIA_017560
[truncated: 1,446 more rows]
