# Supplementary material for: Evolutionary Conservation and Diversification of Puf RNA Binding Proteins and Their mRNA Targets
Source: PLoS Biol. 2015 Nov 20;13(11):e1002307. doi: 10.1371/journal.pbio.1002307 (PMC4654594; doi:10.1371/journal.pbio.1002307)
Supplement: S4 Dataset — (ZIP) [file pbio.1002307.s004.zip › S.cerevisiae.fa_N.haematococca.fa.txt]

YHR165C	43203
YJL130C	103501
YLR106C	92903
YNR016C	60541
YDL171C	57063
YHR099W	84858
YPL231W	72277
YGR032W	59665	88969
YLR342W	59665	88969
YKL182W	64009
YKL203C	34931
YJR066W	34931
YNL262W	20015
YKR054C	58345
YGR271W	76546
YLL040C	103286
YDL140C	103209
YGL206C	101260
YER172C	30656
YBR218C	100039
YGL062W	100039
YOR151C	70495
YGL195W	100450
YBR208C	79968
YOR116C	41824
YPL082C	92843
YDR127W	47780
YJR109C	89953
YPR184W	99118
YKL215C	80434
YOR207C	90251
YOR341W	47608
YAL026C	39061
YOR153W	56589	63187	34427	35467	82055	31707	83034	48689
YDR406W	56589	63187	34427	35467	82055	31707	83034	48689
YOR328W	56589	63187	34427	35467	82055	31707	83034	48689
YDR135C	123202
YER166W	67208
YDR093W	67208
YOR326W	71620
YGL008C	98600
YPL036W	98600
YBL076C	40160
YOR133W	58305
YDR385W	58305
YPR010C	95449
YJR137C	42905
YNL014W	70096
YLR249W	70096
YIL125W	71273
YGR061C	66683
YEL031W	94350
YNL132W	75201
YDL126C	71084
YMR109W	103022
YKL129C	103022
YGR094W	79078
YDL145C	59656
YER070W	78814
YIL066C	78814
YLL048C	101201
YHL035C	101201
YKL210W	103344
YBR084W	60993
YGR204W	60993
YNL088W	33819
YPL160W	68206	44437
YGR218W	68989
YLR304C	103945
YBL022C	66291
YBR023C	123074
YOR335C	90315
YDL102W	105287
YBR245C	40723
YDR170C	70109
YIL048W	63726
YDR457W	31398
YJL050W	89658
YMR196W	90234	123248
YPR160W	58355
YER171W	105105
YFR031C	90946
YER125W	104408
YLR305C	74607
YOR291W	49472
YOR290C	79281
YBR115C	76435
YGL120C	100421
YMR186W	72493
YPL240C	72493
YGL150C	72504
YOL021C	65498
YBR295W	33309
YIL129C	76476
YLR398C	36895
YPL217C	34147
YAL005C	65752
YLL024C	65752
YER103W	65752
YBL075C	65752
YHR186C	103792
YPL167C	35842
YDR039C	65962	70849	43112	35238
YDR040C	65962	70849	43112	35238
YDR038C	65962	70849	43112	35238
YCR057C	101559
YMR288W	100028
YMR189W	99525
YPL226W	59283
YBL023C	94654
YLR069C	103031
YAL035W	64056
YNL163C	100961
YBL105C	103351
YJL034W	33370
YNL102W	105082
YOR330C	105050
YMR229C	43434
YJL200C	93618
YGL201C	11060
YMR162C	70869	90083
YGL009C	32154
YJR045C	66327
YEL030W	66327
YDR097C	48223
YDR238C	69963
YPR074C	61008
YBR117C	61008
YGL022W	122272
YLR410W	10191
YPL006W	58598
YIL143C	104184	90467
YKL157W	58836
YHR047C	58836
YNL209W	57571
YDL229W	57571
YPL086C	50653
YGL026C	60884
YER164W	38285
YNL123W	58105	97165
YLR272C	64883
YOL075C	68948	40524
YFR015C	71857
YLR258W	71857
YDR258C	32069
YEL011W	63014
YPR019W	31306
YGL137W	101743
YER091C	60819
YKL104C	98707
YGL156W	123325
YDR334W	34187
YGR217W	89875
YML059C	63972
YGL167C	90128
YGR281W	63546	73313
YLL026W	95575
YDR291W	50162
YMR205C	58461
YFR019W	65911
YBL004W	31042
YIL078W	74517
YKR001C	105285
YLR274W	96242
YMR128W	49073
YLL001W	65401
YER036C	50894
YFR009W	91300
YLR153C	90219	74011
YCR011C	123072
YDR129C	60924
YGL163C	78592
YMR120C	65618
YLR028C	65618
YCL054W	71636
YLR129W	100030
YBR235W	71991
YLR259C	68129
YBR127C	98895
YBL099W	30907
YKR009C	66627
YKR031C	80347
YGL006W	99362	98710	70548	47395	87743	96020
YBR121C	60266
YMR108W	61644	45920
YPR181C	64091
YLR384C	84024
YPL012W	74210
YOL090W	38537
YDR212W	66231
YBR202W	92685
YDR001C	61064
YBR001C	61064
YDL215C	62039
YPR080W	59329
YBR118W	59329
YGL234W	43084
YGL207W	40731
YCR017C	60022
YLR189C	54810
YOR270C	90236
YLR087C	33490
YJL014W	99966
YML035C	74395
YBR196C	123412
YGR124W	69359
YPR145W	69359
YBR038W	44215
YJR016C	105554
YMR049C	42723
YAL023C	65195
YOR321W	65195
YPL093W	76314
YJL111W	68071
YEL032W	96804
YDR293C	71907
YJR121W	63013
YJR064W	58465
YKR097W	67133
YIL109C	99888
YNL049C	99888
YDR037W	67315
YJL012C	90133
YLR419W	49386
YDR430C	96407
YML075C	105420
YLR450W	105420
YKL165C	49995
YER043C	62736
YHR183W	90010
YGR256W	90010
YMR308C	92359
YIL142W	57766
YMR089C	71862
YJL033W	95387
YOL006C	68424
YMR290C	63046
YFL037W	66759	70670	98257
YLR382C	96127
YGR116W	41283
YCL030C	31247
YOR204W	71876
YPL119C	71876
YJR035W	81863
YFL039C	63567
YML085C	98894
YML124C	98894
YJL005W	30776
YER025W	68396
YKL145W	74844
YBL039C	105268	95777
YJR103W	105268	95777
YMR105C	30586
YKL127W	30586
YGR270W	123140
YNL106C	30553
YOR109W	30553
YJR143C	31759
YMR301C	60719
YLR289W	94619
YPL110C	89788
YDR341C	68778
YHR091C	68778
YBR114W	123411
YJL074C	38713
YNL192W	69633
YLR058C	38396
YHL016C	70607	35431
YDL143W	57415
YNL321W	65123
YNR031C	90174
YCR073C	90174
YGL238W	63493
YNL271C	48879
YFL036W	95384
YNL325C	42947
YML056C	30581
YLR432W	30581
YHR216W	30581
YDL031W	91041
YBR248C	41455
YBR126C	104055
YOR211C	49593
YHR074W	99513
YBL015W	67022
YDR188W	99917
YER013W	63963
YNL112W	62059
YAR042W	103782
YDL019C	103782
YDR074W	73084
YDR172W	58889
YLR175W	71804
YNL287W	67603
YBR080C	104315
YLR430W	35835
YDR283C	71976
YNR013C	63039
YLR389C	68465
YDR234W	103327
YNL117W	67443	40252
YIR031C	67443	40252
YPL235W	106032
YNL250W	65858
YDR190C	99950
YGR264C	67357
YDL160C	93358
YOL004W	105854
YNR001C	57073
YCR005C	57073
YKL035W	65653
YNL104C	63826
YOR108W	63826
YOR378W	45222
YFL033C	65406
YNL189W	71739
YJL008C	60286
YBR229C	49539
YOR217W	30719
YOR117W	69981
YLR347C	32639
YDR270W	30490
YLR240W	36373
YDR394W	60858
YLR371W	67243
YGR070W	67243
YPL106C	72327
YBR169C	72327
YBR143C	39035
YIL075C	63310
YJR065C	60785
YNR053C	74372
YDL164C	95596
YNL330C	31703
YLR060W	71180
YGR254W	31416
YHR174W	31416
YFR030W	67174
YDL007W	85971
YMR217W	64031	97500
YCL017C	61036
YDL095W	36117
YDL093W	36117
YBR097W	85712
YEL013W	95282
YDL084W	59311
YOR356W	91913
YHR020W	103368
YMR058W	38678	64357
YCR093W	58915
YOR168W	44201
YPL262W	59229
YOR063W	59858
YGL125W	32750
YER065C	61067
YHR027C	66474
YDL066W	100651
YAL038W	71566
YOR347C	71566
YFL018C	92405
YNL061W	38896
YDL029W	71431
YLR277C	90237
YHR205W	65669
YML072C	100103
YGL236C	100996
YHR028C	47100
YFL034W	65677
YKL010C	66852
YDR062W	100917
YGL048C	65127
YOR014W	49236
YLR378C	70864
YLR113W	58353
YPL040C	75329
YLL008W	1180
YML057W	48473
YLR433C	48473
YIL074C	105233
YER081W	105233
YGR100W	59008
YKR039W	65607	42273	55784	51443
YAL048C	77817
YMR304W	71697
YHR037W	98739	75603	98405
YER073W	65782	42156	99005
YOR374W	65782	42156	99005
YHR072W	72055	53474
YOR187W	63514
YOR375C	71772
YAL062W	71772
YLL039C	59065
YNL241C	31997
YDL195W	68119
YDR502C	98845
YLR180W	98845
YDL182W	90471
YDL131W	90471
YGR125W	32063
YOL057W	30560
YER133W	60399
YGL245W	71472
YML123C	64827
YHR164C	76779
YLR138W	100914
YLR188W	72407
YPR024W	98583
YLR355C	61259
YMR297W	100110
YHR170W	33036
YDR232W	68614
YLR303W	103019
YPL265W	102931
YNR050C	101578
YFL055W	81348
YBL017C	30652
YJL222W	30652
YIL173W	30652
YNR065C	30652
YPL207W	33081
YLR197W	68933
YMR167W	103428
YDR023W	100835
YKR059W	60140
YJL138C	60140
YLR083C	66175
YDR107C	66175
YBR136W	92026
YNL267W	95557
YHR042W	66476	53872
YMR015C	72313	72652
YOR259C	57256
YNL243W	99759
YPR002W	59380
YGL190C	103036
YJL154C	61666
YDR109C	57070
YJL153C	69367
YCR012W	104617
YGR055W	97010
YOR093C	60485
YJL212C	59307	89428	38996
YLR032W	94440
YAL036C	100200
YHR039C	36647
YPL023C	71723
YPR112C	30669
YJL141C	95623
YLL031C	71025
YPR117W	70370
YJL129C	104185
YNL238W	96635
YNL045W	104478
YDR456W	83798
YOL098C	49189
YML126C	66832
YKL029C	90425
YHR019C	59392
YER086W	30662
YFL022C	57333
YDR060W	98648
YGL253W	105821
YFR053C	105821
YJR138W	33271
YER165W	59146
YDL168W	100552
YPR111W	36393
YGR092W	36393
YLR276C	42779
YKL211C	95521
YBR006W	79248	31648
YMR266W	105002	96579
YGL027C	96381
YFR044C	61061
YKL209C	96021
YNL298W	38822
YJR033C	93426
YLR386W	67966
YIR007W	39138
YCR072C	66050
YPR006C	69753
YPR033C	92750
YPL009C	77690
YDR436W	57603
YML016C	57603
YGR019W	62794	45277
YPL259C	62578
YGL099W	105294
YPL091W	92562
YOR317W	89468	59265	68906
YMR246W	89468	59265	68906
YIL009W	89468	59265	68906
YCL057W	58007
YNL161W	65489
YNL247W	72019
YCR032W	80868
YNL059C	91104
YLR234W	38149
YNL329C	47187
YLL029W	70478
YHR018C	57238
YDL134C	58275
YDL188C	58275
YPL008W	54742
YLR134W	99885
YLR044C	99885
YGR087C	99885
YDL080C	99885
YGR245C	56912
YGL077C	37372	37030
YDR021W	49375
YGR200C	48873
YBR170C	89954
YML054C	50269	52098	44658
YNL082W	50420
YPR088C	70802
YLR409C	76368
YML100W	57816
YMR261C	57816
YDL055C	67302
YBR294W	66911	57350	90856
YLR092W	66911	57350	90856
YDR141C	78991
YOR310C	39989
YER136W	58072
YJL026W	95629
YDL060W	84080
YAL016W	105079
YLR429W	104173
YHR113W	38334
YHR030C	69616
YOL011W	105559	98286	61439
YMR008C	105559	98286	61439
YMR006C	105559	98286	61439
YLR089C	77801
YDR111C	77801
YGL078C	43102
YLR359W	43521
YDR294C	63095
YHL030W	90729
YKL060C	69951
YOR348C	99332	32512
YMR129W	68022
YBR025C	61683
YNR008W	59755
YKR093W	64703
YPL203W	68629
YKL166C	68629
YJL164C	68629
YAR035W	90246
YER178W	62892
YOR303W	91112
YPR173C	93212
YKR002W	46891
YPL175W	90275
YDL047W	89795
YGR292W	101162	52845	96509	105966
YBR299W	101162	52845	96509	105966
YOL157C	101162	52845	96509	105966
YIL172C	101162	52845	96509	105966
YJL221C	101162	52845	96509	105966
YGR287C	101162	52845	96509	105966
YJL216C	101162	52845	96509	105966
YBR132C	79565
YKL135C	104001
YLR117C	89909
YJR010W	35700
YPR194C	99048	76831	87628	94777
YKL126W	72103
YMR104C	72103
YJL155C	71309
YOR206W	65909
YGR103W	30617
YNL277W	83647
YOL023W	99904
YPL184C	101325
YGR121C	65650
YPR138C	65650
YGR252W	105852	55159
YFL025C	49834
YPR035W	61028
YGL114W	40062
YGR155W	68815
YDL149W	37808
YNR073C	61535
YEL070W	61535
YHL007C	33582
YPL154C	69103
YOL122C	101135
YEL036C	106189
YMR300C	31804
YER090W	93073
YEL065W	101741	57783	49797
YHL040C	101741	57783	49797
YJR148W	66745
YHR208W	66745
YBR222C	69658
YJL087C	61721
YNR055C	70174
YBR296C	43665	89688	50464
YHR007C	57370	41888	43488
YGR173W	84934
YGL055W	58049	73308	44624
YBR281C	34280
YCR053W	90710
YGR210C	104443
YNR067C	99620
YER082C	95767
YIL147C	93523
YBR021W	76199
YIR028W	76199
YBL042C	76199
YMR216C	92214
YAL012W	103090
YLR241W	34365
YPL022W	36826
YLR438W	71070
YIL166C	74126	93751	49814
YGR145W	35871
YHR079C	65991
YGR170W	69234
YEL060C	61473
YOR244W	44019
YNL021W	106321
YPL147W	102984
YNL154C	61152
YHR135C	61152
YNL212W	92605
YHR194W	103042
YDR539W	55997	52948	73218
YHR120W	39060
YLL028W	101392
YAL053W	104486	62494
YOR365C	104486	62494
YBL079W	70944
YER105C	70944
YGL012W	104411
YBL030C	68217
YBR085W	68217
YMR056C	68217
YAL017W	92813
YOL045W	92813
YBL024W	76439
YJL197W	38413
YGL148W	61025
YKL146W	63723
YDR035W	74920
YIL155C	71267	78459
YGL084C	75542
YPL189W	75542
YIL046W	39192
YHR065C	42421
YDR481C	62079
YDL244W	65106
YFL058W	65106
YNL332W	65106
YJR156C	65106
YPL204W	67258	102188
YBR249C	77492
YLL018C	91963
YLR222C	96240
YNL270C	39564
YEL063C	39564
YNL268W	39564
YDR477W	69323
YGR244C	69004
YDR122W	33994
YLR096W	33994
YPL109C	67119
YBL011W	67309
YLL055W	47326	96482	52155
YBR079C	79351
YDL174C	75345	51503
YJL109C	37567
YGL119W	84626
YNL142W	72577	57378
YPR189W	92487
YMR224C	2656
YPL028W	75529
YJL052W	59877
YGR192C	59877
YJR009C	59877
YLR163C	65828
YDR536W	101748
YMR165C	57597
YMR307W	72498
YAL019W	65429
YIL103W	65768
YJR040W	63979
YBR112C	99925
YGR289C	104938	87060	69126	51202	105684	93944	97753	49672	95845
YBR298C	104938	87060	69126	51202	105684	93944	97753	49672	95845
YJR160C	104938	87060	69126	51202	105684	93944	97753	49672	95845
YDL247W	104938	87060	69126	51202	105684	93944	97753	49672	95845
YHR107C	71701
YGL216W	85384
YML069W	81883
YNL275W	105316
YPL019C	65292
YFL004W	65292
YOR128C	57703
YOL097C	80500
YOR361C	99053
YCR091W	71336
YNR047W	71336
YDL240W	31749
YDR256C	66046
YIL107C	29935
YMR309C	70394
YMR241W	98602
YML010W	123400
YOR099W	106504	99132
YBR220C	67573
YOR196C	66689
YOR165W	90244
YKL078W	31015
YEL042W	49341
YKR038C	48670
YGL040C	69390
YOR046C	69543
YNL220W	49575	40313
YDL234C	48931
YBR221C	59526
YJL060W	56943
YEL022W	43577
YJR031C	43577
YMR145C	100932
YDL085W	100932
YDR047W	89877
YIR006C	100132
YCR092C	39064
YER110C	66954
YPR069C	40897
YBL016W	103967
YOR067C	123177
YBL008W	91419
YLR244C	65333
YKL085W	70151
YIL108W	103976
YBR286W	60585
YJL101C	80283
YBL091C	61369	93045
YOR388C	63677
YOL094C	84742
YBR160W	36680	86624
YCL059C	76274
YOR136W	58307
YGL180W	83763
YPR029C	123234
YHR064C	35556
YBR166C	62071
YLR027C	58177
YOL058W	71647
YDL132W	103491
YGR274C	105857
YHR169W	38268
YCR008W	68493
YDL198C	90257
YLL034C	93287
YKL113C	40444
YFR038W	106300
YHR171W	41227
YMR076C	38431
YGL091C	32963
YDR105C	50473
YJL167W	63620
YHR024C	94534
YNL037C	66098
YNL071W	70106
YJR131W	105814
YBR011C	30988
YDR128W	36807
YKL134C	37934
YJR132W	92144
YBR058C	104852
YHR068W	32075
YHR077C	50282
YBR243C	91141
YDL138W	70512	96496	103272
YDL194W	70512	96496	103272
YJL098W	20407
YKR028W	20407
YHR106W	57595
YDR353W	57595
YDR189W	93795
YML042W	101864
YOR061W	57621
YNR032W	90816
YDL243C	83141
YNL331C	83141
YJR155W	83141
YCR107W	83141
YNL006W	41290
YCR084C	123180
YFL011W	102056	71510
YMR011W	102056	71510
YDR343C	102056	71510
YDR342C	102056	71510
YHR092C	102056	71510
YHR096C	102056	71510
YOL156W	102056	71510
YJL219W	102056	71510
YDR345C	102056	71510
YHR094C	102056	71510
YLR081W	102056	71510
YJL214W	102056	71510
YEL069C	102056	71510
YNR072W	102056	71510
YDL245C	102056	71510
YJR158W	102056	71510
YFR028C	31540
YBR031W	63517
YDR012W	63517
YBL106C	98867
YPR032W	98867
YGR286C	65914
YLR314C	72266
YGR090W	37747
YLL011W	29819
YKL064W	65704
YPL151C	65387
YDR365C	22088
YLR253W	41019
YKL184W	63797
YBR237W	74731
YHR073W	93706
YEL058W	98722
YOL060C	103535
YOR192C	54865
YLR237W	54865
YOR071C	54865
YJR145C	67454
YHR203C	67454
YJL094C	103913	104735
YDL103C	65819
YBL007C	89870
YLR401C	75304
YKL022C	63655
YFL053W	63627
YML070W	63627
YDR331W	32358
YDR388W	69288
YBR034C	123077
YLR354C	59218
YGR043C	59218
YIL018W	100124
YFR031C-A	100124
YLR195C	30718
YOR160W	33256
YNL064C	68376
YER141W	103747
YKL212W	31484
YNL023C	38940
YKL181W	61745
YPR047W	65274
YOL081W	80196
YBR140C	80196
YKL046C	123408
YMR238W	123408
YOL034W	35358
YGR211W	89786
YOR176W	63998
YBR029C	81432
YBR142W	99434
YGL194C	105800
YJR130C	37948
YML082W	37948
YIL091C	61141
YBR094W	58510
YPL266W	41763
YMR062C	96275
YIR002C	31148
YCL018W	49896
YNR043W	96684
YMR083W	69038	45493
YMR303C	69038	45493
YOL086C	69038	45493
YBR145W	69038	45493
YLR005W	92572
YDR497C	35627	93166	97061
YOL103W	35627	93166	97061
YDL014W	72420
YGR194C	62839
YPR021C	96130
YHR025W	40498
YER052C	49563
YER015W	57078
YKR024C	76433
YPR003C	70017
YLR340W	100074
YOL140W	102962
YHL011C	58539	89771
YDL141W	36078
YOR087W	21987
YMR131C	100888
YHR188C	34430
YGL003C	50794
YOR074C	31603
YMR302C	90250
YOR197W	103977	69680
YMR272C	68157
YPL042C	95835
YDR335W	67997
YIR027C	93239
YOR323C	61256
YOL145C	38022
YFR004W	57667
YJL095W	68087
YML008C	59530	33136
YGR086C	98924
YPL004C	98924
YOR175C	70470
YFL002C	79984
YDL147W	103516
YPL031C	46952
YPL131W	60974
YKR089C	48024
YOR081C	48024
YBL063W	30607
YBR017C	96859
YPL212C	79540
YHL032C	59628	67500
YBR018C	46822
YKL197C	37867
YJR007W	66260
YOR161C	60599
YFL003C	90667
YGR185C	71656
YKL188C	68209
YMR221C	89881
YHR048W	36294	104581
YNL172W	38283
YPL043W	43518
YOR267C	66275
YGL211W	58905
YLR293C	65563
YOR185C	65563
YAR007C	69505
YGR060W	66520	50668
YKR003W	104116
YHR001W	104116
YBR179C	62032
YDR044W	60894
YBR198C	50603
YOR261C	60897
YJL168C	106311
YCR002C	99989
YCL004W	62562
YLR447C	60724
YER078C	76810
YDR158W	82782	35951
YDL148C	37909
YKL194C	31483
YGR231C	90008
YPR103W	68440
YOR002W	95467
YFL007W	58633
YPR016C	95615
YDR075W	91172
YML049C	60384
YOL030W	61302
YDR099W	60151
YER177W	60151
YDL238C	50060
YMR318C	37210	68747
YCR105W	37210	68747
YLR377C	58572
YMR116C	60938
YHR098C	60833
YPL074W	67958
YLL063C	97980
YGR138C	57916
YPR156C	57916
YDR325W	10623
YER003C	63158
YER020W	66597
YGR012W	90317
YOR241W	90362
YLR055C	36946
YNL029C	61967
YIL085C	61967
YML063W	102798
YLR441C	102798
YJR072C	61599
YOR142W	72513
YMR139W	71824
YDL079C	71824
YKL103C	48635
YOR380W	45101
YLR383W	92410
YDL128W	35565	55186	82293
YFL047W	63391
YDR300C	92807
YHR033W	92807
YPL263C	37884
YGR132C	69608
YGL094C	91728
YNL218W	95752
YLR196W	74945
YMR012W	101351
YFR006W	60613	74024	52214
YOR222W	35257
YPL134C	35257
YKR069W	32349
YJR005W	58172
YDL058W	40074
YDR243C	92729
YHR108W	68037
YDR358W	68037
YDL001W	92838
YKR056W	60779
YPL195W	71662
YOR346W	74720
YCR028C	35064	41082
YER093C	94484
YJR110W	95611
YPL222W	68134
YOL059W	76134
YDL022W	76134
YGR144W	61890
YLR172C	58379
YJL102W	90967
YBR003W	93238
YLR114C	66601
YBR041W	84461
YJL128C	36390
YML092C	47815
YEL040W	123363
YDR120C	33053
YDR148C	68939
YJL062W	70430
YAL067C	48265	97290	43944	83147	52018
YGR065C	48265	97290	43944	83147	52018
YJR139C	55300	93154	66803
YHR016C	58493
YFR024C-A	58493
YMR121C	73405
YLR029C	73405
YGL123W	30064
YDR448W	46990
YPR097W	68374
YOR065W	98806
YPL268W	85080
YJR126C	30822	72738
YJL108C	58604	66128
YJR077C	102957	105693
YBR055C	41615
YEL052W	66609
YHR005C	71077
YGR157W	76384
YGR188C	103041
YMR096W	66110
YFL059W	66110
YNL333W	66110
YMR146C	41389
YGR253C	58084
YGL184C	85791
YGL202W	74483	51829	94787	99829
YFR014C	100099
YOL016C	100099
YOR209C	30915
YCR068W	62166
YDL097C	65738
YER107C	61337
YOR001W	92603
YNL020C	101274
YIL095W	101274
YGR266W	31190
YPL029W	46281
YMR277W	54936
YGL141W	35630
YPL048W	48615
YKL081W	48615
YLR231C	104778	49794
YIR023W	32901
YKL140W	36023
YAL021C	101930
YKR048C	71625
YDR390C	78867
YER126C	57314
YOR005C	43928
YNL242W	80599
YGL252C	51519	93833
YMR092C	69380
YLR248W	75411
YLR247C	106359
YKL027W	76679
YHR003C	76679
YER049W	32012
YDR292C	36218
YGL140C	33411
YNL239W	35505
YFL009W	91496
YNR012W	61880
YHR190W	75492
YLR362W	95571
YLL045C	58907
YHL033C	58907
YFR002W	30085
YPL125W	31499
YJR076C	103510
YDR531W	103784
YNL138W	64088
YIR034C	93245
YDR372C	99905
YJL208C	37866
YCL009C	59861
YHR204W	65867
YFR047C	91202
YIR008C	38264
YJR036C	38788
YBR020W	69905
YDR009W	69905
YDR338C	73009	34138
YHR202W	93853
YNL207W	76473
YGL116W	98942
YGR285C	103899
YNL075W	100513
YPL050C	123326
YJR049C	2154
YEL041W	2154
YJR095W	79543
YBR293W	36228	56352
YGL065C	30261
YBR043C	93679
YLR212C	80281
YOL077C	47804
YDL246C	99030	81006
YJR159W	99030	81006
YLR070C	99030	81006
YGL225W	61944	43433
YER039C	61944	43433
YIL160C	32370	43894
YBR081C	59850
YLR075W	69563
YOL038W	60348
YNL288W	91340
YHR111W	76129
YDL100C	61055
YGL203C	69476
YLR310C	83908
YDR507C	91959
YCL024W	91959
YBR192W	92160
YJL091C	65855
YBL084C	46820
YBR287W	59302
YEL064C	95762
YOL124C	94203
YBR008C	49951	42233	43202	37041	14339	98344
YCR034W	101623
YJL196C	101623
YOL066C	81985
YDL036C	81985
YBR199W	48978
YDR301W	65956
YEL051W	94214
YLR208W	76851
YPL122C	103648
YOR231W	68573
YPL140C	68573
YER053C	57232
YOR090C	38804
YOR262W	50100
YMR166C	66258
YOR157C	57478
YNL178W	71176
YER005W	81390
YGL115W	16667
YML080W	38826
YNL317W	38892
YJR153W	39724	87786
YPL220W	60228
YGL135W	60228
YPL145C	69952
YOR237W	69952
YDR452W	31772
YHR166C	48805
YER055C	65366
YOL062C	50630
YIL130W	70404
YGR159C	102368
YJR091C	37587
YPR042C	37587
YBL037W	31655
YLR319C	47315
YHR002W	58018
YFR010W	67700
YNL083W	95722
YMR293C	104567
YPL088W	95664	94802	85497
YCL040W	36746
YDR516C	36746
YNR019W	41716
YCR048W	41716
YDL231C	33625
YLR345W	63557
YFL045C	68346
YGR135W	66887
YKL213C	67812
YJR078W	70501	85363
YDR226W	60900
YGR255C	65697
YLR103C	58328
YLR186W	59709
YNL290W	59977
YKL120W	95627
YLL041C	95465
YPR041W	71186
YDR332W	99249
YKR076W	76152	39661
YMR251W	76152	39661
YGR154C	76152	39661
YDR211W	68025
YNL191W	71957
YPR125W	63934
YKR080W	74974
YPL090C	102384
YBR181C	102384
YDR245W	38877
YDL040C	69955
YML086C	59191
YPR137W	96228
YHL003C	47179	5078
YKL008C	47179	5078
YGR214W	68978
YLR048W	68978
YMR027W	72548
YPR110C	90198
YER148W	67389
YNL139C	62693
YNL169C	101889
YGR056W	37495
YLR357W	37495
YEL047C	65946
YJR051W	65946
YER061C	38302
YGR184C	65487
YOR386W	90422
YJR001W	43136
YEL050C	89916
YKL217W	61804
YJR068W	65471
YOR184W	101712
YJL172W	103332	55460	56807	94988
YHR112C	103158	93153	98134
YER145C	101968	92545
YOR119C	79646
YLR056W	43685
YER094C	57213
YBR087W	90220
YGL131C	68385
YLL057C	74125	86763
YIL116W	66637
YNR033W	85014
YBL097W	38790
YFL016C	66446
YKL114C	74423
YMR215W	123323
YLR229C	71164
YIL003W	101170
YLR002C	95586
YCR024C	39968
YGL097W	35093
YMR247C	46064
YNL280C	100268	94706
YLR216C	69641
YIR004W	75491
YGL076C	43942
YPL198W	43942
YMR079W	100411
YKL091C	100411
YBR247C	34386
YJL080C	103537
YAL002W	90330
YFL030W	68993
YOR181W	92045
YJL213W	82037
YOR271C	104235
YMR250W	102963	54444
YKR017C	38580
YGR028W	50094
YJL059W	50333
YJR013W	65925
YDL205C	81309
YLR351C	80288
YAL025C	96366
YJL001W	73808
YPR175W	93537
YOR145C	98637
YNL141W	30368
YOR362C	74839
YOR141C	123143
YCR094W	69306
YNR048W	69306
YPR119W	57194
YGR108W	57194
YML004C	33971
YJL039C	46470
YDR415C	99154
YFR051C	71173
YLL019C	60475
YPR004C	50378
YIL022W	94183
YNL273W	96220
YLR243W	98846
YKR081C	89977
YLR157C	65975	90082
YLR158C	65975	90082
YLR160C	65975	90082
YLR155C	65975	90082
YKL045W	50539
YCR009C	72575
YPR201W	93033
YBL033C	105166
YKL174C	104730	91694	68874	39449	94070
YPL249C	30754
YOR155C	35271
YDL137W	102366
YDL192W	102366
YMR296C	67905
YLR004C	54329	42164
YHR104W	102983	38020
YGR175C	34081
YBR234C	65610
YNL297C	58535
YPL152W	90019
YHR132C	105500
YBR159W	47054
YDR244W	57284
YJR105W	60239
YHR070W	98685
YMR231W	102948
YPR165W	101401
YOR316C	98906
YMR243C	98906
YDR019C	31155
YJL053W	65523
YJR152W	53378	40330	51435	44965	55419
YDR264C	39593
YOR034C	39593
YOL068C	33808
YDL042C	33808
YJR123W	68215
YMR203W	63560
YDR364C	74360
YOR306C	47982	72515	97245	36025	64899	47977
YOL119C	47982	72515	97245	36025	64899	47977
YPL171C	54988	46448	39670	54107	48303	45190
YHR179W	54988	46448	39670	54107	48303	45190
YER102W	102385
YBL072C	102385
YDR049W	35225
YGR261C	34112
YFL038C	73652
YIL021W	30000
YKL179C	51054
YDR375C	94191
YJL207C	68461
YOR132W	58332
YMR244W	76364
YOL055C	94485
YPL258C	94485
YPR121W	94485
YDR312W	42524
YHR066W	42524
YGR054W	68033
YHL036W	96011
YKL068W	77586
YMR047C	77586
YBR227C	47433
YJR124C	53606
YPR176C	38796
YHR128W	71607
YOR091W	69063
YER119C	91235
YBL089W	91235
YBL035C	48453
YAL042W	31575
YKL139W	48520
YDL108W	71668
YER021W	68244
YGL011C	69273
YER162C	91713
YKL004W	65727
YGR260W	83236
YNL274C	47224	41786
YHR114W	41749
YPL030W	35510
YPL117C	58152
YPR118W	57836
YLR206W	103688
YDL161W	103688
YPL104W	31440
YJL088W	59863
YLR148W	71145
YBL056W	41155
YER089C	41155
YGL186C	51571
YDR392W	90958
YBR074W	96958
YEL046C	95452
YMR001C	89926
YOR272W	96216
YKL059C	104433
YIL105C	68009
YNL047C	68009
YBR061C	58533
YGR171C	96414
YPR144C	65701
YBR189W	67668
YPL081W	67668
YLR019W	89759
YLL010C	89759
YPR161C	63411
YPL209C	37811
YGR267C	85123
YBR241C	47479
YGL104C	47479
YNL231C	101719
YNL264C	101719
YNL256W	32861
YNR006W	77902
YML102W	98945
YDR242W	70883	75861	42349	90489	34866	50163	105749
YIL133C	64318
YNL069C	64318
YNL121C	93560
YHR117W	93560
YJL100W	34322
YCR047C	57861
YAR015W	66694
YNL048W	40332
YCL038C	89949
YIL020C	68561
YPR108W	67396
YLR088W	78585
YKL001C	98649
YKR084C	99342
YKL221W	75487	45511	30896	33933
YJL133W	103960
YKR052C	103960
YKL172W	48982
YER168C	94217
YPL242C	98573
YCR098C	87866	95127
YGL112C	95297
YJR002W	93459
YML001W	71983
YNL251C	89827
YPL218W	102593
YFR021W	47913
YIL033C	69332
YGR202C	100466
YOR070C	80262
YGR085C	65572
YPR102C	65572
YBR274W	29794
YER156C	41930
YDL056W	96711
YDR297W	70420
YDL086W	75112
YBR082C	100398
YDR059C	100398
YHR011W	95750
YDL117W	105311
YER031C	63029
YGL210W	63029
YHL010C	35643
YOR006C	16258
YPL260W	40555
YLR380W	59675
YGR048W	78761
YPR178W	90152
YLL006W	81915
YEL024W	103366
YIL118W	41831
YDR050C	123141
YBR133C	40291
YGL171W	30744
YGR216C	60009
YNR015W	92740
YOR120W	43087
YDR368W	43087
YBL061C	31644
YJL092W	36498
YBL098W	98614
YDR326C	66583
YHR080C	66583
YHR088W	47234
YNL011C	39231
YDR280W	95547
YGL169W	74894
YJR098C	95605
YPL214C	68618
YDL101C	100063
YPR011C	80209
YOR212W	104764
YER098W	89945
YBL067C	89945
YDL153C	46921
YML021C	7068
YGL205W	62379
YLR361C	96868
YMR214W	96704
YDL017W	4143
YBR039W	60177
YBR028C	90151
YGR207C	66528
YOR202W	48539
YGL083W	91286
YPL133C	65166
YPR167C	67534
YPL172C	71542
YJL204C	84600
YGR010W	58477
YLR328W	58477
YLR017W	67177
YMR110C	61128
YIL120W	95267	76423	43520	50131
YIL121W	95267	76423	43520	50131
YNL065W	95267	76423	43520	50131
YMR226C	43124	53266
YOL120C	60931
YNL301C	60931
YGL049C	95620
YGR162W	95620
YMR237W	94125
YOR299W	94125
YNL219C	90850
YHL002W	99546
YKL039W	105089
YHL017W	105089
YPR091C	36832
YHR142W	70234
YJR070C	66463
YBR162C	75266
YLR167W	68927
YPL155C	57368
YOL049W	68613
YOR334W	67557
YOR025W	81543
YPR132W	100434
YGR118W	100434
YOR154W	21098
YEL055C	90099
YBR046C	83601
YEL056W	122819
YOL064C	103553
YNL066W	98634
YIL123W	98634
YKR042W	98634
YJL116C	98634
YNL130C	35821
YHR123W	35821
YNL278W	65680
YLR187W	65680
YGL058W	32729
YJR006W	48719
YNL007C	84927
YDL154W	714
YDR036C	49136
YDR496C	57318
YDR080W	92621
YGR189C	79097
YNL022C	2583
YGR187C	58011
YDR214W	91305
YMR314W	63774
YKR066C	89932
YER114C	41472
YBL085W	41472
YLR130C	62098
YBR200W	103363
YCR023C	33959	48179
YDL167C	63615
YKL205W	100240
YBL041W	57289
YJL036W	63932
YIL083C	67579
YHR026W	72245
YLR459W	90368
YMR208W	96416
YMR213W	76500
YDR427W	99866
YLR449W	74694
YML074C	74694
YBR164C	38639
YPR048W	33368
YNL202W	98848
YOR127W	32676
YDR379W	32676
YCR061W	67931	2244
YLR299W	93304	96628
YOL141W	47919
YER087W	89892
YLR166C	57229
YGR163W	95606
YOR100C	66611
YNL227C	92391
YDR523C	48922	33705
YDR373W	58324
YBL064C	71531
YGL103W	73956
YDR376W	96798
YCR004C	103025
YDR032C	103025
YDR324C	30646
YLR336C	37623
YKL193C	65210
YGL143C	84223
YGL001C	98704
YML065W	30920
YLR442C	30920
YLR260W	104662
YOR171C	104662
YBL104C	37740
YOR094W	105170
YNL031C	123205
YBR010W	123205
YDR268W	43562
YHR148W	40840
YNL073W	57588
YLR084C	78962
YPL183C	75293
YFR037C	122871
YFR005C	49567
YLR348C	54115	57051
YCR026C	77908
YEL016C	77908
YDR416W	43758
YMR220W	58187
YMR093W	100546
YNL308C	105055
YAL060W	5758
YAL061W	5758
YML018C	5290
YHR008C	63133
YJR104C	59203
YKL024C	60116
YML121W	72088
YJL121C	74815
YDR287W	72308
YHR046C	72308
YKR018C	69821
YJL082W	69821
YOR101W	66470
YNL098C	66470
YLR020C	95478
YLL012W	95478
YPL111W	60667
YML130C	90515
YPL063W	63881
YPL069C	69530
YOL152W	99657
YPR058W	59843	96879
YBR104W	59843	96879
YOR312C	65202
YMR242C	65202
YML099C	88155	86758
YDR205W	23366
YNL003C	47658
YML110C	58616
YKR051W	91131
YIL043C	80332	68501	97803
YBR037C	66644
YBR024W	66644
YBL080C	39102
YPR135W	40224
YNL279W	69142
YOL033W	70302
YDR064W	104073
YOR022C	104386
YDR025W	73418
YBR048W	73418
YMR235C	31625
YBR110W	91181
YOR089C	62851
YPR060C	91158
YFR050C	98706
YEL027W	100472
YLR191W	98944
YDR168W	39137
YKL150W	57564
YDR419W	92146
YKL013C	67698
YDL119C	103035
YER056C	88224	33614
YER060W-A	88224	33614
YER060W	88224	33614
YDR346C	32356
YBR260C	67563
YOL123W	41418
YDL006W	94471
YFL005W	76272
YHR144C	104534
YMR313C	98817
YPL097W	103243
YPL188W	96953
YIR033W	89812
YKL020C	89812
YGR246C	1589
YNR007C	36177
YPL211W	38957
YIL038C	93799
YHR200W	98745
YJL020C	70973
YKL190W	71682
YIL006W	40983	51812
YEL006W	40983	51812
YBL082C	57958
YER026C	59766
YNR030W	105807
YKR079C	38069
YGR149W	64104
YPL247C	48162
YBR088C	74702
YHR089C	92430
YOR017W	71916
YPL227C	105894
YBL020W	43948
YDL159W	61076
YOR245C	74422
YKL196C	103466	105433
YNL067W	102358
YGL147C	102358
YGL130W	68506
YOL052C	46268
YKL002W	70285
YJL081C	90334
YNL016W	71194
YDR533C	45064	49514
YPL280W	45064	49514
YOR391C	45064	49514
YMR322C	45064	49514
YIL144W	33176
YPR180W	46968
YAR003W	75224
YNL201C	66269
YDR092W	103807
YKL151C	98759
YDR371W	68934	122567	31166	55178	55194
YDL226C	34347
YJL115W	31819
YHR086W	66100
YBR291C	98088
YFL001W	93324
YPR066W	90199
YKL073W	104346
YDR155C	102398
YML078W	102398
YKL191W	48180
YDR400W	74718
YER019W	74696
YML026C	9492
YDR450W	9492
YEL034W	72323
YJR047C	72323
YBL047C	38874
YGR278W	11630
YMR143W	102718
YDL083C	102718
YDR142C	33830
YHR069C	41004
YDR330W	90728
YBL040C	74082
YOR039W	74480
YIL067C	63445	45398
YEL054C	96808
YDR418W	96808
YER117W	102401
YBL087C	102401
YKL180W	102874
YJL177W	102874
YDR204W	67636
YIL034C	89948
YIL001W	91211
YJL068C	102591
YNL090W	104639
YBR214W	37504
YGL056C	37504
YLR133W	76673
YDR147W	76673
YMR023C	96380
YGR141W	61308
YPR157W	61308
YAL041W	30756
YGR024C	30739
YDR323C	42899
YLR262C	44125
YMR253C	45556
YER122C	66377
YER012W	71878
YBR002C	98883
YNL040W	86981
YJR075W	105919
YPL015C	104568
YPL084W	105467
YCR031C	70400	85993
YJL191W	70400	85993
YKR070W	54849	69202
YJL190C	68582
YLR367W	68582
YJL143W	91387
YGR284C	74864
YKL149C	31473	52551
YDR339C	48772
YDR194C	51970
YBR035C	73480
YGR047C	95657
YMR004W	70226
YDR304C	102806
YJL084C	70249	89483
YKR021W	70249	89483
YGL133W	106213
YPL216W	106213
YML060W	5326
YHR082C	70449
YER008C	76880
YLR422W	92581
YNL010W	90803
YJR025C	100032
YMR088C	56811	55464	79214	44641	85140
YPR022C	93845	91043
YDL090C	35834
YHR168W	32155
YJL125C	48558
YPL115C	31076
YOR281C	41038
YJL029C	75273
YMR100W	96066
YMR283C	96314
YJR073C	103763
YPR105C	31563	78353
YGR234W	63141	65884
YGR276C	30871
YIL153W	32699
YGL019W	91734
YOR007C	61659
YPL234C	103721
YJL127C	38139
YEL037C	60284
YGR279C	123314
YMR305C	123314
YGL059W	49344
YDR191W	103157
YOR069W	105534
YKR105C	97193	78630	36043	34100	55819	44897	44960	90686	67330	61823	97645	78512	52599	47081
YCL069W	97193	78630	36043	34100	55819	44897	44960	90686	67330	61823	97645	78512	52599	47081
YGR224W	97193	78630	36043	34100	55819	44897	44960	90686	67330	61823	97645	78512	52599	47081
YOR096W	100270
YNL096C	100270
YMR061W	31071
YKL067W	72021
YNL240C	90148
YNR038W	90274
YJL041W	79074
YJR133W	58783
YKL025C	67715
YKL056C	70417
YFL028C	101582
YOL092W	46967
YBR147W	46967
YMR102C	100890
YKL121W	100890
YML028W	102906
YDR453C	102906
YDR386W	30846
YDL064W	69364
YPL132W	39830
YPL237W	41007
YGR083C	63657
YBL055C	78813
YOR149C	60224
YML097C	90087
YNL237W	72484
YNL221C	92057
YPL045W	70388
YLR309C	78274
YKL069W	80421
YLR300W	91874
YOR190W	91874
YDR261C	91874
YBR042C	72550
YDR018C	72550
YGR038W	61219
YLR350W	61219
YLR182W	43756
YLR215C	62809
YBR154C	76443
YMR276W	75374
YDL156W	88236
YER100W	99509
YPL078C	102380
YFL040W	39897	97514	89600	36715	74981	34050
YBL003C	59698
YDR225W	59698
YDR164C	76154
YNL181W	72091
YOR018W	77628	72915	35084
YFR022W	77628	72915	35084
YAL003W	102367	56718
YLR026C	35520
YKR068C	44127
YNR041C	39817
YPR086W	65613
YPL264C	92536
YMR099C	98561
YPL096W	98998
YKL072W	75355
YMR053C	75355
YNL313C	43543
YOR254C	38303
YJR024C	74905
YNL168C	92655
YJL093C	91373	98338
YKL218C	80520	86586
YDR002W	19018
YOR056C	46258
YJR096W	72983
YJR125C	98981
YBR191W	67666
YPL079W	67666
YAL058W	65663
YMR034C	38959
YBR187W	67645
YNR002C	75485	67836
YCR010C	75485	67836
YCL064C	35347	84700
YJL134W	37737
YKR053C	37737
YDR117C	45519
YOL010W	31157
YBR155W	91078
YMR022W	96350
YGR257C	99014
YJR144W	103661
YMR142C	58831
YDL082W	58831
YDR182W	30592
YDR267C	47465
YOR251C	57025
YKL080W	98650
YDR541C	98229	41995	65266
YOL151W	98229	41995	65266
YGL157W	98229	41995	65266
YGL039W	98229	41995	65266
YER152C	43834	42290
YDR272W	84686
YOR040W	84686
YMR041C	34878
YCR077C	57941
YGR003W	90203
YNR035C	60055
YNL091W	81283
YGR220C	98554
YBL002W	59700
YDR224C	59700
YPL176C	104651
YOR256C	104651
YGL200C	73370
YIL131C	105094
YNL068C	105094
YDR407C	48458
YPL123C	45551
YLR045C	90558
YDR538W	97489	98161
YER174C	98655
YDR098C	98655
YMR178W	32515
YNR020C	39121
YPL236C	38040
YIL030C	68793
YPR128C	71242
YOR275C	98498
YMR055C	103121
YNL162W	69440
YHR141C	69440
YML106W	58075
YMR271C	58075
YDR083W	34271
YGR152C	92074
YLR420W	76575
YPR107C	75190
YIL145C	100842
YPR055W	84853
YML064C	104949
YOL137W	70562	81633	95677	53460	4404	51960
YLL051C	34876
YKL220C	34876
YOR381W	34876
YNR060W	34876
YOR384W	34876
YPL224C	83802
YMR177W	83802
YDR061W	33884
YEL023C	49234
YDL052C	60468
YJL030W	94638
[truncated: 1,406 more rows]
[truncated: 20 more columns]
