# Supplementary material for: Evolutionary Conservation and Diversification of Puf RNA Binding Proteins and Their mRNA Targets
Source: PLoS Biol. 2015 Nov 20;13(11):e1002307. doi: 10.1371/journal.pbio.1002307 (PMC4654594; doi:10.1371/journal.pbio.1002307)
Supplement: S4 Dataset — (ZIP) [file pbio.1002307.s004.zip › S.cerevisiae.fa_N.tetrasperma.fa.txt]

YHR165C	62227
YNR016C	82868
YDL171C	65142
YLR106C	81158
YHR099W	57391
YPL231W	61252
YGR032W	123618
YLR342W	123618
YKL182W	61255
YJL130C	128592
YKL203C	148627
YJR066W	148627
YNL262W	123761
YKR054C	145669
YDL140C	70543
YGR271W	121019
YLL040C	86701
YGL206C	92219
YBR218C	150551
YGL062W	150551
YER172C	126385
YOR151C	124967
YGL195W	67967
YPL082C	63999
YJR109C	73152
YDR127W	147102
YPR184W	149613
YOR116C	87908
YDR406W	131843
YOR153W	131843
YOR328W	131843
YDR135C	122521
YOR207C	83883
YPR010C	74716
YKL215C	58611
YBL076C	66205
YGL008C	138623
YPL036W	138623
YOR341W	122981
YAL026C	82209
YOR326W	143891
YER166W	149255
YDR093W	149255
YOR133W	94258
YDR385W	94258
YNL014W	116274
YLR249W	116274
YJR137C	129178
YEL031W	78063
YIL125W	84319
YNL132W	86208
YGR061C	116562
YDL126C	62836
YMR109W	149364
YKL129C	149364
YKL210W	79528
YER070W	123455
YIL066C	123455
YDL145C	67419
YGR204W	88125
YBR084W	88125
YLR304C	117841
YDR457W	146987
YLL048C	120329
YHL035C	120329
YBR245C	148903
YBR023C	72792
YGR218W	83987
YMR196W	123067
YDR170C	78010
YNL088W	79101
YDL102W	120002
YJL050W	84510
YER171W	130389
YBR115C	126732
YBL022C	61761
YOR335C	126487
YPL160W	83020
YPR160W	129072
YGR094W	132647
YFR031C	78781
YER125W	87999
YIL048W	58154
YOL021C	126214
YLR305C	150315
YFR019W	89270
YHR186C	74339
YMR186W	56764
YPL240C	56764
YIL126W	62513
YAL005C	117606
YLL024C	117606
YPL226W	149152
YGL150C	144699
YPL217C	60894
YIL129C	38402
YGL120C	64944
YMR189W	126572
YPL167C	125454
YKL148C	71896
YJL045W	71896
YBL023C	127159
YMR288W	74055
YOR291W	56896
YNL102W	146042
YDR038C	88512
YDR039C	88512
YDR040C	88512
YCR057C	144401
YLR398C	73666
YNL163C	62805
YGL009C	60808
YMR229C	122065
YAL035W	145803
YKL157W	71807
YHR047C	71807
YMR162C	58590	79192
YJL034W	69229
YGL201C	121681
YLR410W	129057
YLR069C	150701
YJR045C	79782
YEL030W	79782
YBL105C	19420
YOR330C	82069
YIL143C	81093
YJL200C	75176
YNL123W	80581
YKL104C	149837
YDR238C	79445
YDL229W	132552
YNL209W	132552
YEL011W	84310
YGL026C	64505
YGL022W	150374
YER164W	54802
YGL137W	79916
YDR097C	124150
YER091C	121966
YFR015C	57176
YLR258W	57176
YPL086C	76377
YPR074C	115859
YBR117C	115859
YPR019W	73454
YML059C	60254
YLR272C	130887
YLL026W	81704
YPL006W	148735
YGL156W	149864
YDR258C	91940
YGL167C	72221
YER069W	150821
YGR281W	75410
YHR027C	59993
YER036C	116151
YBL004W	92256
YHR074W	77458
YDR334W	147668
YMR205C	52541
YDR291W	145256
YFR009W	69088
YLR274W	127687
YLL001W	91539
YDR129C	124739
YKR001C	56861
YKR031C	132041
YDR001C	75289
YBR001C	75289
YLR153C	84228
YOL090W	124099
YML035C	150719
YMR128W	76859
YBR127C	117258
YKR009C	116654
YIL078W	86026
YCR011C	150514
YMR108W	121277
YLR259C	122948
YMR120C	119037
YLR028C	119037
YBR121C	94965
YCL054W	127919
YGR217W	126315
YGL163C	86106
YBR235W	98283
YPR181C	76183
YBL099W	126540
YPR080W	118521
YBR118W	118521
YDL215C	63763
YDR234W	58933
YGL207W	144251
YBR202W	88816
YLR129W	133847
YEL032W	79694
YGL006W	131694	113216
YPL012W	65062
YDR212W	128764
YJL014W	123125
YLR189C	147623
YLR384C	122867
YOR270C	65999
YMR049C	90834
YCR017C	86810
YAL023C	122991
YOR321W	122991
YIL109C	46802
YNL049C	46802
YDR293C	144221
YGL173C	127448
YJR016C	58629
YBR196C	116602
YJL012C	70119
YKR097W	87654
YBR038W	80490
YDR091C	150244
YBR295W	146720
YFL036W	121093
YHR183W	105693
YGR256W	105693
YKL165C	79667
YJR121W	65628
YER043C	144962
YJL111W	85496
YJR064W	132020
YIL142W	67723
YIL075C	85065
YMR308C	148083
YGR124W	119472
YPR145W	119472
YJR035W	121828
YOL006C	72102
YJL033W	79371
YFL037W	124685
YLR382C	76848
YMR290C	83093
YMR089C	127377
YLR419W	76571
YLR087C	78717
YCL030C	150173
YGR116W	58699
YFL008W	57489
YFL039C	115707
YML075C	89746
YLR450W	89746
YDR283C	120007
YBR080C	123357
YJR143C	105770
YER025W	74442
YMR105C	118962
YKL127W	118962
YPL119C	76089
YOR204W	76089
YML085C	117196
YML124C	117196
YBR114W	135230
YDL143W	89647
YNL192W	75235
YKL145W	118564
YLR389C	82494
YLR289W	124928
YDR037W	87826
YMR301C	69865
YNL325C	145545
YHL016C	88709
YNL271C	119642
YML056C	91296
YLR432W	91296
YHR216W	91296
YDR188W	66790
YMR217W	124018
YAR042W	150833
YDL019C	150833
YNL321W	84402
YLR058C	117868
YBL039C	122293
YJR103W	122293
YJL005W	149962
YBR248C	74784
YBR126C	66778
YNL112W	62235
YPL093W	38258
YBL015W	64379
YIR031C	113578
YNL117W	113578
YDR430C	57607
YOR356W	87128
YNL104C	70741
YOR108W	70741
YPL235W	147343
YGR270W	129460
YOR168W	78273
YDL031W	60019
YDR172W	118062
YNR031C	91407
YCR073C	91407
YLR175W	127587
YDL160C	46597
YNL287W	70784
YKL035W	119280
YBR229C	56633
YDR190C	147522
YDR341C	64107
YHR091C	64107
YGR264C	132408
YOL004W	73353
YBR169C	100057
YPL106C	100057
YOR217W	65451
YNR013C	64832
YNR001C	130430
YCR005C	130430
YGL245W	128097
YGR254W	118734
YHR174W	118734
YDL007W	115902
YLR060W	149132
YPR194C	124177
YGL238W	127323
YJL008C	130006
YDR074W	88527
YEL013W	97680
YER065C	143773
YJR065C	117378
YOR117W	60736
YBR143C	122411
YDL131W	68872
YDL182W	68872
YDL095W	70939
YDL093W	70939
YNL189W	127621
YNL061W	150546
YDL164C	41251
YDR394W	86281
YNL267W	81035
YFR030W	131946
YLR347C	70739
YCL017C	77426
YOR317W	79498	124791
YMR246W	79498	124791
YIL009W	79498	124791
YBL017C	73170
YJL222W	73170
YIL173W	73170
YNR065C	73170
YDL066W	49798
YPL262W	113579
YKL010C	148727
YHR020W	116491
YDL084W	118432
YML072C	72283
YLR454W	122454
YHR028C	51117
YGL234W	116973
YOR063W	95379
YNL330C	132812
YPL040C	125685
YLR371W	93142
YGR070W	93142
YGL236C	81777
YDR270W	71911
YGL125W	128536
YLR378C	116142
YAL038W	117768
YOR347C	117768
YBR097W	59882
YGL048C	117508
YDL029W	143590
YFL018C	85959
YOR093C	82005
YER081W	115743
YIL074C	115743
YAL048C	148836
YLR113W	121521
YHR072W	127722
YOR014W	58236
YML057W	76873
YLR433C	76873
YLR138W	63697
YDL178W	146088
YEL071W	146088
YLR180W	73194
YDR502C	73194
YLR188W	107066
YMR015C	116692
YGR287C	129372	38613
YOL157C	129372	38613
YIL172C	129372	38613
YJL221C	129372	38613
YBR299W	129372	38613
YGR292W	129372	38613
YJL216C	129372	38613
YLR355C	77239
YDR109C	147150
YOR187W	116022
YHR205W	142490
YNR050C	58317
YCR093W	87125
YHR037W	72703
YER073W	65925
YOR374W	65925
YDR062W	146595
YFL055W	79375
YLR277C	84705
YPR173C	66608
YNL241C	118796
YMR297W	82484
YNR053C	73432
YML123C	78834
YER133W	116927
YMR167W	78866
YBR136W	74353
YLL039C	69530
YPL207W	59896
YLL008W	81992
YFL033C	90387
YLR083C	109116
YDR107C	109116
YOR375C	127665
YAL062W	127665
YGR100W	51472
YAR035W	45753
YLR240W	133965
YHR170W	61157
YDR060W	150299
YLR430W	70677
YPR002W	118571
YMR304W	37552
YGR125W	73236
YOL057W	126368
YDR232W	146158
YOR259C	118706
YKR059W	118730
YJL138C	118730
YJL153C	75905
YJL154C	145311
YBR263W	67972
YPR006C	92288
YDL168W	115811
YCR012W	116277
YNL238W	133220
YML126C	118239
YOR310C	65898
YKL209C	85055
YMR058W	84752
YKL029C	150661
YCR032W	149556
YHR042W	116342
YDR456W	82426
YJL141C	121858
YNL243W	70857
YNL161W	61275
YGL251C	103645
YKR039W	93228	86690
YGR191W	93228	86690
YER165W	87204
YJR138W	120918
YKL211C	81914
YBR006W	105161
YDR023W	119655
YHR019C	81139
YLR359W	121981
YLL034C	83961
YJR033C	44368
YNL298W	82324
YAL036C	82292
YLR386W	123939
YMR266W	80098	82913
YJR010W	118529
YGL114W	65036
YPR024W	84499
YLR303W	65014
YFR044C	115595
YPL023C	57029
YML016C	70184
YDR436W	70184
YDL195W	147257
YPR088C	120457
YPL091W	123312
YLL031C	62553
YPL022W	125187
YBR294W	145394	91028
YLR092W	145394	91028
YJL212C	133256	81596
YNL045W	127403
YLL029W	122163
YMR300C	143781
YDL060W	130319
YLR276C	148439
YGL253W	119084
YFR053C	119084
YPL259C	144670
YLR234W	81659
YDL055C	88199
YGL027C	35029
YML054C	60264
YHR018C	86523
YPR033C	46170
YGL099W	143820
YLR032W	80682
YHR039C	88956
YPR112C	73283
YJL074C	64002
YPR111W	88997
YGR092W	88997
YOL098C	57592
YMR129W	148061
YDR021W	107425
YER086W	139764
YDL188C	59886
YDL134C	59886
YER136W	116688
YHL007C	88085
YML100W	149644
YMR261C	149644
YER178W	81182
YJL026W	116815
YLR197W	147767
YPR035W	116219	115773
YHR113W	81751
YPL203W	81394
YKL166C	81394
YBR025C	118506
YFL022C	118326
YJL129C	62439
YKR050W	62439
YOR109W	90897
YNL106C	90897
YIR007W	124095
YPR138C	90987
YGR121C	90987
YBR222C	127142
YCR053W	84627
YNL059C	60307
YAL016W	117101
YNL268W	116730
YEL063C	116730
YNL270C	116730
YGL078C	124213
YHL030W	149627
YGR210C	57240
YGL148W	84330
YKL126W	136721
YMR104C	136721
YIL166C	128118
YJL155C	83096
YOR303W	128500
YDR141C	90518
YNR047W	65256
YCR091W	65256
YGR245C	64288
YCR072C	89901
YKL135C	85450
YOR348C	89767
YDR477W	144560
YBL024W	80343
YNL277W	80134
YNL220W	96005
YNL329C	71990
YGR252W	142084
YLR429W	100782
YOR206W	10784
YEL022W	79721
YJR031C	79721
YGL012W	57468
YGR173W	76481
YFL025C	121313
YKL060C	116181
YGR155W	64117
YLR241W	132786
YPL009C	71883
YBR021W	145586
YIR028W	145586
YBL042C	145586
YER090W	118320
YNL247W	87363
YOL011W	150172
YMR008C	150172
YMR006C	150172
YOL023W	85676
YPL028W	150487
YLR089C	132025
YDR111C	132025
YEL036C	79725
YPL184C	121916
YGL190C	142725
YDL047W	84638
YNL021W	147039
YNR008W	85933
YJL087C	121207
YOL097C	149131
YHR024C	146232
YLR409C	80151
YOR128C	72443
YHR030C	97364
YOR378W	68941
YGR103W	149748
YOL058W	126419
YER082C	83449
YBR170C	105928
YDR536W	149665
YMR224C	146938
YLL028W	84258
YBR132C	121677
YOR046C	57860
YPL175W	146852
YDR035W	72822
YFL034W	126328
YLR438W	116977
YGR200C	75384
YGL055W	80447
YLR117C	73077
YJR148W	118046
YHR208W	118046
YFR038W	38710
YDR294C	117442
YIL155C	130628
YMR216C	149134
YDR481C	82595
YNL142W	127756
YPL154C	117869
YNL154C	118200
YHR135C	118200
YIR006C	62564
YBR249C	87517
YAL012W	126996
YOR361C	117891
YJR040W	128467
YHR007C	119039
YDL244W	117213
YFL058W	117213
YNL332W	117213
YJR156C	117213
YPL008W	147626
YOL122C	146721
YDL240W	91826
YPL147W	72016
YHR171W	75898
YJR132W	70889
YOR244W	80548
YBL030C	130134
YBR085W	130134
YMR056C	130134
YDR365C	60600
YPR069C	115772
YBL011W	132129
YLR163C	119079
YPL204W	141815
YBR112C	65565
YGR145W	148841
YBR296C	47699
YDL174C	125674	89060
YJL060W	84478
YLR044C	123952
YLR134W	123952
YGR087C	123952
YDL080C	123952
YMR165C	133281
YDR148C	67189
YGR170W	76771
YHR065C	60563
YGR244C	117246
YOR099W	116293
YIL103W	83361
YBR221C	92673
YCL018W	62699
YML069W	146347
YDR047W	93266
YPL109C	124544
YGL040C	120121
YNL275W	57003
YMR241W	147142
YEL060C	118570
YOR003W	118570
YCR008W	81258
YKR002W	122494
YDR128W	70523
YPR189W	85051
YHR079C	148210
YMR145C	122492
YDL085W	122492
YPL265W	64192
YHR120W	71749
YFL004W	123048
YPL019C	123048
YAL017W	62730
YOL045W	62730
YHR107C	115991
YGL091C	121541
YOR165W	66248
YKL146W	127843
YHR194W	59525
YBR237W	150386
YKL134C	149413
YBR298C	144996	77810
YJR160C	144996	77810
YDL247W	144996	77810
YGR289C	144996	77810
YOR388C	58168
YMR250W	53729
YBR220C	132453
YIL094C	119171
YGL119W	76825
YBL016W	117829
YMR309C	121824
YER006W	150239
YKL212W	71397
YIR034C	91293
YOR196C	150819
YDL198C	117596
YJL052W	95191
YGR192C	95191
YJR009C	95191
YBR079C	62889
YMR307W	116148
YGL084C	92017
YPL189W	92017
YOR136W	116362
YBL008W	103906
YHR068W	65655
YCR092C	88806
YBL063W	149749
YPR047W	122886
YDR353W	90624
YHR106W	90624
YBL088C	63387
YAL019W	125976
YHR064C	89710
YNR043W	117918
YBL091C	115658
YBR166C	63778
YGL095C	62605
YBR094W	87071
YBL007C	73938
YLL018C	90126
YDR256C	145886
YNL071W	128255
YML042W	145504
YLR401C	126438
YER052C	115726
YHR025W	127198
YKR038C	76802
YNR032W	120821
YIR002C	114701
YLR144C	103465
YNR067C	103465
YDL014W	116037
YFL007W	148622
YLR244C	85251
YJR131W	74512
YOL094C	144139
YGR286C	69237
YHR077C	129153
YBR058C	67925
YIL046W	42617
YIL107C	101799
YOR067C	63156
YDL138W	59468	47480	92040
YDL194W	59468	47480	92040
YEL042W	58377
YJL167W	115926
YBR243C	121235
YBR011C	118665
YBR031W	116009
YDR012W	116009
YBR160W	87303
YML010W	85268
YKL078W	93323
YHR073W	77381
YLR253W	37375
YNL006W	143737
YPR021C	57670
YNL212W	131084
YPL151C	51277
YLR314C	14194
YDL103C	70531
YDR105C	60954
YPR029C	75495
YPL195W	144627
YBR142W	87798
YAL053W	120107	86625
YOR365C	120107	86625
YPL221W	120107	86625
YLR027C	78242
YLL011W	147084
YKL064W	90856
YBL079W	79323
YER105C	79323
YHR169W	129408
YMR062C	76230
YIL018W	146567
YFR031C-A	146567
YCL059C	61524
YJR117W	120293
YKL085W	59383
YDL058W	83676
YBR034C	70233
YOR061W	118888
YJR145C	118448
YHR203C	118448
YDR388W	77429
YCR084C	62633
YMR302C	66226
YFR028C	133197
YNL037C	118602
YDR189W	56547
YDR331W	129007
YDR208W	67503
YDR345C	64970
YHR094C	64970
YDR343C	64970
YDR342C	64970
YHR096C	64970
YHR092C	64970
YLR081W	64970
YJL219W	64970
YOL156W	64970
YJL214W	64970
YFL011W	64970
YMR011W	64970
YEL069C	64970
YNR072W	64970
YDL245C	64970
YJR158W	64970
YDR122W	131701
YLR096W	131701
YKL046C	89374
YMR238W	89374
YAR007C	144541
YBR029C	128204
YDL190C	65815
YER110C	124505
YMR083W	95282	52182
YOL086C	95282	52182
YMR303C	95282	52182
YBR145W	95282	52182
YKR003W	150077
YHR001W	150077
YDL132W	80573
YPL131W	75066
YEL058W	118413
YOL034W	125203
YDL234C	77145
YPR003C	59188
YHR188C	68676
YBR208C	150843
YGR194C	146059
YNL064C	125822
YJL101C	120034
YKL113C	67522
YOR197W	125762	139815
YFL053W	58250
YML070W	58250
YLR354C	149342
YGR043C	149342
YER093C	129366
YGR211W	146992
YLR340W	118722
YLR222C	127944
YOR323C	115827
YBL106C	66355
YPR032W	66355
YGR233C	101916
YGL003C	119929
YIL091C	76740
YHL011C	80070
YPL043W	122010
YDL147W	119032
YMR221C	133998
YDR300C	146323
YHR033W	146323
YDL238C	79931
YIL147C	77394
YGL094C	148534
YML008C	73978
YGR231C	118808
YJL168C	122301
YIL108W	85936
YBR281C	87400
YDR075W	99301
YDL148C	149856
YOR267C	121271
YFR004W	118616
YOL081W	130399
YBR140C	130399
YJR007W	116408
YKR024C	78348
YMR272C	66051
YOL140W	84346
YJR130C	131251
YML082W	131251
YCR042C	70654
YOR142W	76379
YKL022C	127519
YNL242W	127151
YOR087W	144837
YOR175C	100500
YPL031C	63958
YOR261C	64848
YKL184W	144161
YOR176W	116399
YKL188C	147175
YLL041C	118669
YLR196W	150359
YCR002C	84780
YLR447C	117541
YLR377C	87200
YDR158W	92891
YOR002W	114446
YGR157W	145535
YKR069W	133926
YOR241W	90080
YAL067C	148370
YGR065C	148370
YGR086C	55853
YPL004C	55853
YFL047W	119700
YGR132C	119422
YBR179C	82395
YGL180W	100773
YDR390C	123449
YPR141C	77317
YFL002C	65869
YER141W	87247
YJL094C	148441
YMR277W	84976
YER003C	119344
YPL042C	74813
YCL004W	57898
YEL052W	60607
YOL030W	57855	121459
YKR089C	131060
YOR081C	131060
YHR098C	66489
YFR048W	133076
YOR161C	58924
YPR016C	42045
YDR044W	117294
YOR160W	79064
YBR041W	149119
YKL140W	70443
YOR185C	119293
YLR293C	119293
YGR274C	126497
YGR060W	116421
YPL266W	56261
YOR001W	86290
YKL194C	126151
YMR139W	115704
YDL079C	115704
YGR185C	36756
YIL160C	68512
YER177W	119275
YDR099W	119275
YCL057W	99154
YMR131C	121715
YOR074C	66670
YPR103W	150254
YNL331C	145117
YDL243C	145117
YCR107W	145117
YJR155W	145117
YJR005W	129184
YKL197C	70135
YNL239W	125878
YML063W	115750
YLR441C	115750
YBR017C	58426
YER020W	80570
YBR018C	79331
YNL029C	116763
YIL085C	116763
YJL172W	59372
YDR243C	133987
YGR012W	133586
YGR055W	144727	78126	42166
YHR108W	131168
YDR358W	131168
YDL001W	82679
YFR006W	41518
YPL263C	90504
YDR325W	146182
YMR116C	117965
YDR338C	78677	89836
YJL100W	128834
YLR248W	90533
YJL128C	92974
YEL040W	116768
YJR072C	79233
YKL181W	80455
YMR076C	63690
YOR209C	93100
YMR318C	63362
YCR105W	63362
YLR029C	117386
YMR121C	117386
YDL097C	83600
YGL211W	68471
YDL141W	124604
YHR164C	131702
YGR266W	133332
YMR146C	69448
YOR065W	72823
YJL208C	62865
YBR192W	125480
YLR114C	145712
YDL128W	148434
YJR139C	118234
YMR092C	49936
YFR024C-A	88100
YHR016C	88100
YKR048C	56901
YDR335W	123959
YML049C	82300
YHL032C	124866
YLR231C	82447	145950
YKL217W	144839
YHR190W	67078
YDR448W	99514
YJR068W	73134
YER078C	124894
YFL009W	132169
YNR019W	87893
YCR048W	87893
YHR048W	140851
YGR138C	89835
YPR156C	89835
YBR198C	143844
YBR043C	97829
YHR005C	62526
YJR077C	117500
YOL038W	116829
YJR001W	81376
YOR271C	63298
YAL002W	73413
YJR126C	126170
YBR293W	76640	103363
YLL045C	118058
YHL033C	118058
YOR243C	62388
YDR292C	150870
YGL225W	129504
YER039C	129504
YKL103C	75349
YDR375C	72346
YDR120C	60425
YLR362W	121976
YPL048W	115978
YKL081W	115978
YCL043C	118735
YDR518W	118735
YDR507C	104548
YCL024W	104548
YGL255W	135699
YER005W	79731
YOL145C	122149
YML092C	117443
YPL050C	91925
YLR172C	61330
YLR208W	118176
YBR020W	61114
YDR009W	61114
YJR091C	146166
YPR042C	146166
YGR253C	121593
YBR003W	124027
YJL109C	63498
YNR012W	80529
YER107C	56477
YER015W	65022
YFR002W	130437
YJR095W	146766
YEL050C	118984
YDR372C	85692
YOR005C	81451
YMR215W	84161
YGR171C	120205
YGL184C	60956
YCR024C	66484
YDR211W	123932
YGL123W	117784
YLR212C	69297
YER049W	74127
YFR047C	126722
YJR076C	73626
YOR233W	19404
YPL141C	19404
YOL016C	96707
YFR014C	96707
YLR310C	129474
YMR012W	122088
YIR029W	65297
YNL218W	83275
YPL268W	127609
YMR231W	84325
YER126C	149800
YNL297C	50093
YDR497C	130613
YOL103W	130613
YGL115W	127373
YLR056W	116882
YIR008C	86342
YGL131C	132998
YGR285C	126731
YHL003C	81502
YKL008C	81502
YJR049C	90967
YEL041W	90967
YOR090C	130475
YHR204W	70571
YPR176C	88828
YGL144C	78745
YDL109C	78745
YDL022W	89817
YOL059W	89817
YLR075W	115627
YLR336C	85961
YNL288W	124350
YCR034W	75853
YJL196C	75853
YDL100C	115777
YDR245W	72749
YDL036C	113113
YOL066C	113113
YLR345W	57811
YNL191W	119938
YKL120W	81012
YNL317W	62880
YLR186W	85901
YPR125W	91077
YOR346W	132571
YMR096W	116296
YFL059W	116296
YNL333W	116296
YPL145C	91582
YOR237W	91582
YLR103C	79505
YER053C	88901
YPL222W	130467
YDR452W	133805
YNR033W	127650	75801
YBR199W	57376
YLR116W	75523
YEL051W	145529
YBR087W	65455
YCL009C	65046
YBR055C	88617
YGR144W	95662
YNL207W	128509
YOR231W	62379
YPL140C	62379
YDR332W	121250
YHR002W	78831
YNL178W	122479
YKL027W	93013
YHR003C	93013
YDR531W	72518
YPR110C	92173
YPL220W	94922
YGL135W	94922
YNL169C	120252
YGL116W	91974
YEL047C	119061
YJR051W	119061
YBL037W	84654
YAL021C	77753
YDL040C	59572
YEL064C	147008
YOL062C	128072
YIR023W	88216
YCL040W	126829
YDR516C	126829
YMR079W	117873
YKL091C	117873
YDR226W	122918
YGR090W	85046
YKR056W	65476
YCR068W	121896
YGL065C	66075
YPL029W	128634
YBR287W	92977
YMR166C	136203
YBR081C	67557
YNL290W	130196
YJL080C	88083
YIL116W	79058
YFR010W	70922
YKR076W	79533
YMR251W	79533
YGR154C	79533
YNL075W	134364
YJL102W	121518
YNL172W	86821
YOR157C	151012
YJR078W	86563
YGR135W	148981
YML093W	86982
YOR222W	49102
YPL134C	49102
YOR272W	144428
YOL077C	147038
YJL091C	125678
YBL084C	63265
YJR036C	130555
YGR054W	85682
YER148W	118055
YDR301W	89273
YNL083W	83558
YLR216C	69488
YHR202W	74432
YPL104W	92035
YPL090C	117255
YBR181C	117255
YFL050C	129530
YOL130W	129530
YOL061W	147204	57614
YER061C	81600
YJR159W	71383
YLR070C	71383
YDL246C	71383
YJL112W	40193
YKR036C	40193
YIL095W	129508
YNL020C	129508
YBR159W	79325
YOR239W	77456
YER048C	123862
YGL141W	87209
YKL045W	58771
YOR262W	78590
YGR214W	117540
YLR048W	117540
YMR027W	77790
YDR049W	89133
YIR027C	67498
YOR386W	151026
YIL003W	127744
YJR013W	131199
YFL045C	118568
YOR181W	125189
YGL076C	116791
YPL198W	116791
YIL021W	83471
YER055C	72781
YGR188C	90495
YOR155C	55104
YLR319C	44579
YMR001C	134046
YDR264C	82800
YOR034C	82800
YMR047C	131732
YKL068W	131732
YLR005W	84011
YPR041W	63560
YML004C	124459
YHR112C	133866
YPL122C	87562
YIL105C	131254
YNL047C	131254
YFL016C	61912
YLR247C	77160
YPR004C	61000
YOL049W	81283
YKL114C	149885
YPL125W	55615
YPL242C	133299
YDL167C	57183
YGL203C	56417
YGR255C	92167
YKR080W	90232
YBL035C	77266
YOL124C	79436
YDR244W	92604
YMR293C	93126
YBR234C	119285
YHR104W	133088
YGR175C	116406
YLR002C	63501
YNL280C	64261
YOL119C	85571
YOR306C	85571
YML074C	126050
YLR449W	126050
YDL201W	148857
YPR119W	126317
YGR108W	126317
YHR166C	120018
YOR184W	115739
YJL207C	82583
YJL001W	66314
YMR296C	147718
YLR206W	68479
YDL161W	68479
YDR415C	145358
YLR148W	81265
YJL059W	83188
YBL097W	106551
YML086C	150135
YER119C	88752
YBL089W	88752
YLR229C	81132
YIL022W	72352
YNL082W	128886
YML080W	62941
YJL088W	117347
YKL213C	125653
YOL068C	88650
YDL042C	88650
YAL025C	75433
YCR009C	144312
YHR114W	127697
YPR175W	120353
YJR105W	63665
YJR123W	117193
YBR227C	84312
YJR153W	47718
YBL033C	74839
YFL030W	130518
YLR243W	91889
YLR019W	72012
YLL010C	72012
YGR028W	60959
YDR050C	117133
YPL249C	146985
YJL053W	96916
YPR144C	92790
YPR118W	67681
YOR362C	119104
YER102W	95158
YBL072C	95158
YHR066W	79244
YDR312W	79244
YMR247C	78382
YMR213W	129045
YPL030W	89496
YBL056W	116085
YER089C	116085
YER168C	109031
YPR161C	56893
YKR017C	85203
YOR091W	83932
YBR008C	85717	112801
YJL020C	121508
YFL038C	146975
YOR141C	129540
YGL097W	131894
YPL214C	81844
YEL055C	150557
YGL011C	56257
YHR009C	97710
YBR286W	60706
YJR110W	82509
YCR047C	89865
YOR119C	64249
YKL004W	67536
YPR165W	117265
YDL056W	74892
YNL139C	61458
YHR070W	126230
YOR316C	72543
YMR243C	72543
YDL117W	75559
YNL273W	119688
YNL007C	127880
YGL083W	124407
YBR189W	118548
YPL081W	118548
YBR247C	120975
YDL153C	82114
YFR051C	117104
YMR244W	120886
YBR061C	124703
YMR110C	140784
YDL137W	118751
YDL192W	118751
YHR128W	115747
YGR261C	59777
YKR079C	81984
YML104C	148856
YNR006W	148795
YOR127W	145145
YDR379W	145145
YOR132W	129067
YGR159C	91358
YPL088W	88189
YGL229C	139538
YFR040W	139538
YPL171C	116490
YHR179W	116490
YGL112C	128140
YLR420W	75086
YGL014W	65206
YOL055C	80933
YPL258C	80933
YPR121W	80933
YKR093W	69785	130226
YPL117C	145121
YPL218W	117049
YIL133C	115903
YNL069C	115903
YHR132C	56972
YNL251C	138627
YLR088W	148074
YGL169W	106071
YCR094W	76528
YNR048W	76528
YBR074W	143846
YBR046C	108886
YDR346C	116524
YMR100W	57649
YAL042W	151014
YDL108W	120280
YPL209C	129656
YKR084C	124750
YPL152W	90962
YDR326C	80128
YHR080C	80128
YKL039W	146385
YHL017W	146385
YJL133W	117812
YKR052C	117812
YNL278W	126325
YLR187W	126325
YDR427W	67359
YPL172C	147903
YML130C	132553
YPR108W	69251
YKR081C	126998
YGR085C	119096
YPR102C	119096
YGR207C	78646
YJR098C	110037
YNL256W	80286
YLR203C	82299
YER021W	46079
YBR241C	119346
YGL104C	119346
YOR070C	113399
YPR178W	72434
YBR133C	83626
YNL048W	123179
YPR011C	148817
YER031C	130332
YGL210W	130332
YIL033C	120026
YML001W	116033
YPL260W	127122
YCL038C	88834
YEL056W	75876
YJL106W	130314
YKL001C	142688
YJL115W	66361
YGR216C	124073
YHL040C	63985
YHL047C	63985
YCL073C	63985
YKR106W	63985
YEL065W	63985
YOR202W	76217
YEL046C	142087
YLR017W	69275
YPL063W	92566
YPR201W	55847
YNL121C	75247
YHR117W	75247
YBR082C	117858
YDR059C	117858
YLR361C	143865
YGR189C	90798
YGR184C	126058
YML021C	88874
YEL024W	78519
YDR280W	82175
YHR142W	62163
YNL202W	120724
YIL020C	129689
YGR260W	130213
YJL039C	137741
YCR004C	119169
YDL101C	133979
YOR006C	85671
YIL118W	106477
YNR015W	125714
YNL231C	144550
YNL264C	144550
YER098W	125926
YBL067C	125926
YMR214W	127149
YHR011W	66218
YHR111W	149607
YKR066C	72212
YMR235C	72406
YLR260W	120743
YOR171C	120743
YMR176W	127630
YPR137W	57410
YER145C	84749
YFR021W	65975
YOR212W	117080
YLR380W	48089
YLR167W	117720
YNL221C	149569
YBL098W	66569
YMR226C	61082
YLL006W	81288
YBR274W	114358
YER087W	91576
YJL069C	133818
YPL155C	91948
YPR132W	95203
YGR118W	95203
YHR123W	149472
YNL130C	149472
YDL017W	123527
YOR145C	78203
YBR028C	133237
YPR091C	132661
YDL236W	62995
YHR206W	67259
YBR039W	118790
YBL041W	118969
YLR045C	147876
YMR314W	115779
YMR208W	144523
YGL063W	64057
YNL219C	60663
YDR364C	123651
YER140W	68191
YLR166C	91464
YOR334W	89024
YPR157W	74789
YGR141W	74789
YCR023C	120959	145275
YGL049C	146040
YGR162W	146040
YDR368W	126627
YOR120W	126627
YLR328W	87829
YGR010W	87829
YGL058W	59944
YBR164C	63885
YKL205W	122182
YIL083C	70340
YIL123W	119026
YNL066W	119026
YKR042W	119026
YJL116C	119026
YGL077C	86601
YNR056C	86601
YNL257C	82524
YHR155W	82524
YDR416W	145530
YMR203W	57808
YOR100C	129003
YPL133C	147430
YDR287W	79077
YHR046C	79077
YML065W	73917
YLR442C	73917
YJL068C	110049
YJR152W	73202
YPR072W	88165
YGR238C	150867
YHR158C	150867
YBR200W	78493
YFR037C	79678
YDR017C	111475
YML020W	122064
YKL221W	133382
YLR459W	90147
YJL084C	42514
YKR021W	42514
YOR312C	118776
YMR242C	118776
YKL024C	93151
YBL082C	78420
YJR070C	80458
YDR080W	68144
YBR260C	74189
YKL193C	133089
YJL121C	133863
YKR018C	120766
YJL082W	120766
YOL120C	118209
YNL301C	118209
YKL149C	149140
YPR097W	71892
YBR037C	72474
YBR024W	72474
YFR005C	75709
YDR242W	80270
YCR098C	87233
YLR422W	82959
YJL036W	72381
YLL012W	142310
YLR020C	142310
YGR187C	128566
YLR286C	38357
YGR048W	111197
YJR002W	87988
YBR088C	126986
YDL119C	73932
YNL031C	117329
YBR010W	117329
YBR110W	121451
YKL059C	35711
YJR006W	76964
YBR084C-A	95875
YBL027W	95875
YEL027W	115855
YGR149W	144114
YNR029C	60112
YNR041C	83541
YPL111W	47333
YCR026C	126877
YEL016C	126877
YFL005W	78959
YHL002W	68602
YNL072W	123501
YDR263C	147941
YOR033C	147941
YDL159W	34238
YHL010C	148933
YNL116W	146231
YHR115C	146231
YHR148W	115968
YGR267C	59057
YGL216W	120890
YMR023C	75436
YDR064W	119190
YNL274C	78263
YOR274W	128100
YNL010W	59744
YOR299W	79220
YMR237W	79220
YDR373W	79503
YKL172W	76317
YGR278W	81623
YAL041W	123851
YLL013C	121965
YBL064C	118365
YNL022C	63451
YHR008C	96274
YDR025W	118897
YBR048W	118897
YGL143C	75781
YML064C	120574
YIL043C	116990
YDL226C	59962
YGL103W	115986
YDR164C	145188
YKR051W	60036
YOR089C	146066
YKL191W	147885
YDR496C	150323
YPL247C	85790
YNL067W	118993
YGL147C	118993
YNL090W	109071
YOR154W	129667
YKL150W	118894
YOR245C	119028
YIL121W	120742	78053	55417	53574
YIL120W	120742	78053	55417	53574
YNL065W	120742	78053	55417	53574
YDR142C	60133
YDL006W	122431
YMR210W	127575
YER156C	118266
YPR135W	122827
YBR214W	123988
YGL056C	123988
YDR036C	76941
YGL241W	78469
YBR002C	84674
YPL069C	115818
YCR061W	131300
YAR003W	51014
YLR348C	101607
YNL227C	102938
YLR330W	149262
YOR039W	91678
YOL052C	57981
YDL154W	72957
YKL013C	70925
YJR075W	126859
YER060W	75338	145189
YER060W-A	75338	145189
YER056C	75338	145189
YOL002C	144921
YDR492W	144921
YEL023C	86747
YPL084W	60990
YIL144W	88077
YKL151C	126541
YIL006W	143675
YEL006W	143675
YKL190W	144368
YGR246C	145317
YMR220W	145560
YMR061W	85042
YGR024C	70540
YKR105C	123568	79470	59180	133588	89743
YCL069W	123568	79470	59180	133588	89743
YGR224W	123568	79470	59180	133588	89743
YPR198W	123568	79470	59180	133588	89743
YJL062W	122008
YDR204W	89102
YJL126W	148269
YDR191W	72738
YMR313C	72136
YMR276W	74017
YBL085W	119785
YER114C	119785
YGR234W	117694	89249
YPR022C	121638	76594
YDL210W	74823
YHR144C	127453
YLR262C	61827
YDR214W	118170
YNL003C	130360
YIL034C	88890
YNR030W	88888
YPL183C	149218
YPL097W	92721
YEL054C	115864
YDR418W	115864
YER151C	119446
YER012W	115844
YKL034W	120221
YBL080C	123580
YDL086W	44886
YDL090C	88206
YDR092W	132518
YJR104C	89155
YJL029C	126741
YLR133W	91169
YDR147W	91169
YBL055C	123456
YDL156W	84968
YKL002W	122432
YML110C	87675
YGR284C	118802
YGL001C	119017
YKL025C	125468
YKL080W	54812
YPL015C	92837
YML121W	76635
YBL040C	130569
YPR086W	39488
YDR182W	125152
YJL190C	116823
YLR367W	116823
YEL012W	96207
YEL004W	150720
YNL181W	121047
YNL279W	83106
YDR324C	150889
YNR007C	89550
YCR031C	116792
YJL191W	116792
YKR070W	116239
YNL308C	81044
YMR259C	122379
YML014W	83783
YPL211W	63030
YHR069C	124724
YCR010C	117786
YNR002C	117786
YNL098C	61565
YOR101W	61565
YOL092W	82110
YBR147W	82110
YER117W	119153
YBL087C	119153
YBR154C	145772
YJR124C	83144
YBR291C	124984
YPR180W	122516
YHR086W	149626
YHR200W	15958
YOR007C	79797
YNL016W	129383
YDR155C	115915
YML078W	115915
YFL028C	127329
YPL227C	60321
YOL152W	70716
YJR096W	76366
YPL237W	34841
YPL188W	128131
YJL143W	124530
YLR403W	126435
YJL125C	75336
YGL019W	87638
YNL240C	91105
YPR066W	133618
YDR083W	80362
YDR386W	88920
YJR133W	87531
YOR281C	74330
YOR096W	117006
YNL096C	117006
YMR093W	119397
YKL218C	98440
YLR299W	65159
YJR024C	74605
YJL187C	127160
YAL003W	67116
YKR068C	117959
YOL151W	117528
YDR541C	117528
YGL157W	117528
YGL039W	117528
YDR272W	36903
YOR040W	36903
YIL067C	77468	85703
YMR283C	120231
YFL001W	83903
YOR069W	56774
YBL020W	47350
YNL223W	85886
YGR038W	58716
YLR350W	58716
YEL034W	80407
YJR047C	80407
YBL003C	95713
YDR225W	95713
YDR194C	120957
YER122C	80252
YLR215C	81220
YOR275C	131586
YGR276C	92606
YLR143W	73167
YOL010W	133500
YDR168W	117095
YGL130W	81441
YML002W	89347
YDR323C	128223
YML097C	121413
YPL132W	130413
YBR042C	59004
YDR018C	59004
YMR053C	71398
YKL072W	71398
YNL292W	119587
YDL074C	82708
YEL021W	45649
YKL073W	82975
YGR257C	88877
YCR073W-A	146309
YNR034W	146309
YPR128C	82145
YAL058W	74601
YDR371W	123756	39580	105586
YDL064W	56450
YDR407C	143967
YDR484W	129147
YDR297W	41476
YER019W	72320
YOR251C	123894
YIL001W	72462
YPL234C	93137
YMR177W	62324
YPL224C	62324
YKL069W	107492
YDR400W	132569
YGR003W	133644
YNR035C	119199
YNL055C	115659
YIL114C	115659
YPL135W	124210
YOR226C	124210
YCL064C	76967
YDR002W	117084
YOR149C	63895
YPL078C	119204
YLR324W	131858
YGR004W	131858
YMR022W	58538
YMR171C	77126
YKL056C	116840
YPR167C	118520
YKL067W	115697
YIL030C	122584
YDR224C	117806
YBL002W	117806
YMR142C	118131
YDL082W	118131
YGL059W	58210
YHR168W	129127
YJR008W	131235
YPL045W	122061
YJR073C	124377
YDR330W	71164
YNL011C	50558
YMR202W	115710
YOR056C	128109
YER075C	65715
YAR015W	118873
YLR085C	87463
YIR037W	93653
YBR244W	93653
YML018C	58386
YDR438W	58386
YFR022W	148892
YOR018W	148892
YMR143W	119323
YDL083C	119323
YDL122W	75638
YBR035C	60271
YHR102W	57465
YDR454C	116455
YBL104C	122147
YDL052C	63173
YGR047C	82136
YGR163W	146535
YNL137C	99305
YBR239C	69322
YNL168C	118822
YPR105C	126009
YJL134W	123438
YKR053C	123438
YNR055C	132645	128330
YGL105W	38235
YDR061W	80524
YLR182W	108173
YBR187W	89477
YNR038W	83030
YDR419W	149518
YGL200C	90597
YMR140W	124552
YBR191W	89567
YPL079W	89567
YCR019W	128878
YCL001W	81115
YEL037C	117137
YMR038C	80939
YNR020C	81713
YLR026C	73751
YGL224C	61753
YER037W	61753
YGL064C	129546
YDR267C	84315
YER008C	87662
YDR339C	134434
YKL196C	117105
YNR054C	79830
YBL019W	149501
YER100W	124550
YDR487C	69559
YPL051W	82172
YGR152C	118454
YGL252C	52989
YKL012W	126217
YPL264C	84697
YMR253C	84697
YGL031C	53204
YGR148C	53204
YLR448W	119009
YML073C	119009
YIL106W	122957
YMR099C	119286
YOR370C	150134
YOL137W	65672	84696
YCR077C	78390
YKL033W	146509
YMR041C	68762
YGL028C	91493
YPL236C	71734
YBR078W	115643
YDR055W	115643
YGR031W	134522
YDL144C	46358
YMR223W	131302
YML106W	116687
YMR271C	116687
YDR054C	120006
YER152C	145853
YPR048W	120894
YBR256C	88924
YOR254C	63175
YOR232W	130327
YLR285W	87143
YJL081C	92106
YJL041W	133984
YMR055C	126056
YOR130C	74482
YPR127W	72049	73840	90433
YDR098C	91550
YER174C	91550
YGL202W	76980
YGL124C	90515
YHR181W	141910
YLR427W	88138
YJR125C	89778
YPR082C	46105
YMR260C	118422
YIL039W	150688
[truncated: 1,264 more rows]
