# Supplementary material for: Evolutionary Conservation and Diversification of Puf RNA Binding Proteins and Their mRNA Targets
Source: PLoS Biol. 2015 Nov 20;13(11):e1002307. doi: 10.1371/journal.pbio.1002307 (PMC4654594; doi:10.1371/journal.pbio.1002307)
Supplement: S4 Dataset — (ZIP) [file pbio.1002307.s004.zip › S.cerevisiae.fa_P.anserina.fa.txt]

YHR165C	Pans_DSM_980:PODANSg5557.t1
YNR016C	Pans_DSM_980:PODANSg4668.t1
YDL171C	Pans_DSM_980:PODANSg6535.t1
YLR106C	Pans_DSM_980:PODANSg5409.t1
YHR099W	Pans_DSM_980:PODANSg8711.t1
YLR342W	Pans_DSM_980:PODANSg1678.t1
YGR032W	Pans_DSM_980:PODANSg1678.t1
YPL231W	Pans_DSM_980:PODANSg3686.t1
YKL182W	Pans_DSM_980:PODANSg3685.t1
YNL262W	Pans_DSM_980:PODANSg1900.t1
YKR054C	Pans_DSM_980:PODANSg3665.t1
YKL203C	Pans_DSM_980:PODANSg0985.t1
YJR066W	Pans_DSM_980:PODANSg0985.t1
YDL140C	Pans_DSM_980:PODANSg09509.t1
YGR271W	Pans_DSM_980:PODANSg7129.t1
YLL040C	Pans_DSM_980:PODANSg1493.t1
YGL206C	Pans_DSM_980:PODANSg10108.t1
YBR218C	Pans_DSM_980:PODANSg10109.t1
YGL062W	Pans_DSM_980:PODANSg10109.t1
YOR151C	Pans_DSM_980:PODANSg804.t1
YGL195W	Pans_DSM_980:PODANSg672.t1
YER172C	Pans_DSM_980:PODANSg2048.t1
YPL082C	Pans_DSM_980:PODANSg5090.t1
YOR116C	Pans_DSM_980:PODANSg898.t1
YKL215C	Pans_DSM_980:PODANSg7832.t1
YJR109C	Pans_DSM_980:PODANSg2038.t1
YDR127W	Pans_DSM_980:PODANSg7061.t1
YPR184W	Pans_DSM_980:PODANSg09886.t1
YPR010C	Pans_DSM_980:PODANSg10079.t1
YOR153W	Pans_DSM_980:PODANSg1017.t1
YDR406W	Pans_DSM_980:PODANSg1017.t1
YOR328W	Pans_DSM_980:PODANSg1017.t1
YOR341W	Pans_DSM_980:PODANSg7069.t1
YBL076C	Pans_DSM_980:PODANSg6964.t1
YAL026C	Pans_DSM_980:PODANSg4879.t1
YGL008C	Pans_DSM_980:PODANSg6521.t1
YPL036W	Pans_DSM_980:PODANSg6521.t1
YOR207C	Pans_DSM_980:PODANSg6619.t1
YER166W	Pans_DSM_980:PODANSg4419.t1
YDR093W	Pans_DSM_980:PODANSg4419.t1
YJL130C	Pans_DSM_980:PODANSg7147.t1
YOR133W	Pans_DSM_980:PODANSg7266.t1
YDR385W	Pans_DSM_980:PODANSg7266.t1
YOR326W	Pans_DSM_980:PODANSg8349.t1
YJR137C	Pans_DSM_980:PODANSg3790.t1
YNL014W	Pans_DSM_980:PODANSg415.t1
YLR249W	Pans_DSM_980:PODANSg415.t1
YEL031W	Pans_DSM_980:PODANSg6061.t1
YIL125W	Pans_DSM_980:PODANSg7089.t1
YDR135C	Pans_DSM_980:PODANSg5124.t1
YGR061C	Pans_DSM_980:PODANSg6129.t1
YDL126C	Pans_DSM_980:PODANSg4950.t1
YKL210W	Pans_DSM_980:PODANSg6189.t1
YER070W	Pans_DSM_980:PODANSg6979.t1
YIL066C	Pans_DSM_980:PODANSg6979.t1
YMR109W	Pans_DSM_980:PODANSg09485.t1
YKL129C	Pans_DSM_980:PODANSg09485.t1
YGR204W	Pans_DSM_980:PODANSg944.t1
YBR084W	Pans_DSM_980:PODANSg944.t1
YLL048C	Pans_DSM_980:PODANSg8463.t1
YHL035C	Pans_DSM_980:PODANSg8463.t1
YDR170C	Pans_DSM_980:PODANSg6032.t1
YDL102W	Pans_DSM_980:PODANSg8902.t1
YBR245C	Pans_DSM_980:PODANSg942.t1
YJL050W	Pans_DSM_980:PODANSg6419.t1
YNL088W	Pans_DSM_980:PODANSg3615.t1
YMR196W	Pans_DSM_980:PODANSg6651.t1
YPL160W	Pans_DSM_980:PODANSg6875.t1
YBR023C	Pans_DSM_980:PODANSg5938.t1
YBL022C	Pans_DSM_980:PODANSg6237.t1
YBR115C	Pans_DSM_980:PODANSg09765.t1
YER171W	Pans_DSM_980:PODANSg7073.t1
YLR305C	Pans_DSM_980:PODANSg2129.t1
YPR160W	Pans_DSM_980:PODANSg3755.t1
YDR457W	Pans_DSM_980:PODANSg6603.t1
YGR094W	Pans_DSM_980:PODANSg022.t1
YIL048W	Pans_DSM_980:PODANSg8809.t1
YER125W	Pans_DSM_980:PODANSg928.t1
YFR031C	Pans_DSM_980:PODANSg7168.t1
YGR218W	Pans_DSM_980:PODANSg6664.t1
YOR335C	Pans_DSM_980:PODANSg5829.t1
YMR186W	Pans_DSM_980:PODANSg8169.t1
YPL240C	Pans_DSM_980:PODANSg8169.t1
YIL126W	Pans_DSM_980:PODANSg5361.t1
YPL217C	Pans_DSM_980:PODANSg6180.t1
YIL129C	Pans_DSM_980:PODANSg7210.t1
YOL021C	Pans_DSM_980:PODANSg5908.t1
YAL005C	Pans_DSM_980:PODANSg6943.t1
YLL024C	Pans_DSM_980:PODANSg6943.t1
YER103W	Pans_DSM_980:PODANSg6943.t1
YBL075C	Pans_DSM_980:PODANSg6943.t1
YOR291W	Pans_DSM_980:PODANSg8352.t1
YLR410W	Pans_DSM_980:PODANSg3731.t1
YPL167C	Pans_DSM_980:PODANSg033.t1
YMR080C	Pans_DSM_980:PODANSg8826.t1
YLR086W	Pans_DSM_980:PODANSg1716.t1
YLR398C	Pans_DSM_980:PODANSg3549.t1
YGL120C	Pans_DSM_980:PODANSg7038.t1
YMR288W	Pans_DSM_980:PODANSg4263.t1
YCR057C	Pans_DSM_980:PODANSg9043.t1
YKL148C	Pans_DSM_980:PODANSg5625.t1
YJL045W	Pans_DSM_980:PODANSg5625.t1
YMR189W	Pans_DSM_980:PODANSg3579.t1
YNL132W	Pans_DSM_980:PODANSg1746.t1
YGL009C	Pans_DSM_980:PODANSg6185.t1
YGL173C	Pans_DSM_980:PODANSg8998.t1
YDR038C	Pans_DSM_980:PODANSg2243.t1	Pans_DSM_980:PODANSg4612.t1
YDR039C	Pans_DSM_980:PODANSg2243.t1	Pans_DSM_980:PODANSg4612.t1
YDR040C	Pans_DSM_980:PODANSg2243.t1	Pans_DSM_980:PODANSg4612.t1
YGL150C	Pans_DSM_980:PODANSg8235.t1
YNL102W	Pans_DSM_980:PODANSg5499.t1
YMR229C	Pans_DSM_980:PODANSg5026.t1
YKL157W	Pans_DSM_980:PODANSg5751.t1
YHR047C	Pans_DSM_980:PODANSg5751.t1
YFR019W	Pans_DSM_980:PODANSg09516.t1
YJL200C	Pans_DSM_980:PODANSg9101.t1
YBL023C	Pans_DSM_980:PODANSg9150.t1
YGL201C	Pans_DSM_980:PODANSg3767.t1
YJL034W	Pans_DSM_980:PODANSg3227.t1
YHR186C	Pans_DSM_980:PODANSg3950.t1
YJR045C	Pans_DSM_980:PODANSg7276.t1
YEL030W	Pans_DSM_980:PODANSg7276.t1
YLR069C	Pans_DSM_980:PODANSg09900.t1
YIL143C	Pans_DSM_980:PODANSg5400.t1
YDR238C	Pans_DSM_980:PODANSg7449.t1
YNL209W	Pans_DSM_980:PODANSg09511.t1
YDL229W	Pans_DSM_980:PODANSg09511.t1
YNL123W	Pans_DSM_980:PODANSg3784.t1
YOR330C	Pans_DSM_980:PODANSg5151.t1
YER164W	Pans_DSM_980:PODANSg5917.t1
YMR162C	Pans_DSM_980:PODANSg8460.t1
YKL104C	Pans_DSM_980:PODANSg4314.t1
YPL006W	Pans_DSM_980:PODANSg3240.t1
YPL086C	Pans_DSM_980:PODANSg8269.t1
YPR074C	Pans_DSM_980:PODANSg8079.t1
YBR117C	Pans_DSM_980:PODANSg8079.t1
YNL163C	Pans_DSM_980:PODANSg4989.t1
YFR015C	Pans_DSM_980:PODANSg8987.t1
YLR258W	Pans_DSM_980:PODANSg8987.t1
YGL026C	Pans_DSM_980:PODANSg509.t1
YHR023W	Pans_DSM_980:PODANSg3975.t1
YER069W	Pans_DSM_980:PODANSg3930.t1
YER091C	Pans_DSM_980:PODANSg5208.t1
YEL011W	Pans_DSM_980:PODANSg7093.t1
YBR295W	Pans_DSM_980:PODANSg4567.t1
YLL026W	Pans_DSM_980:PODANSg5281.t1
YDR258C	Pans_DSM_980:PODANSg09703.t1
YPR019W	Pans_DSM_980:PODANSg10147.t1
YDR097C	Pans_DSM_980:PODANSg1954.t1
YHR074W	Pans_DSM_980:PODANSg8100.t1
YDR091C	Pans_DSM_980:PODANSg5916.t1
YGL156W	Pans_DSM_980:PODANSg5733.t1
YML059C	Pans_DSM_980:PODANSg7135.t1
YGL022W	Pans_DSM_980:PODANSg2068.t1
YGR281W	Pans_DSM_980:PODANSg8963.t1
YGR240C	Pans_DSM_980:PODANSg3960.t1
YLR153C	Pans_DSM_980:PODANSg6577.t1
YGL167C	Pans_DSM_980:PODANSg09681.t1
YER036C	Pans_DSM_980:PODANSg8234.t1
YLR272C	Pans_DSM_980:PODANSg2182.t1
YLR274W	Pans_DSM_980:PODANSg9004.t1
YKR001C	Pans_DSM_980:PODANSg8922.t1
YLL001W	Pans_DSM_980:PODANSg5973.t1
YGR217W	Pans_DSM_980:PODANSg2118.t1
YAL035W	Pans_DSM_980:PODANSg6258.t1
YML035C	Pans_DSM_980:PODANSg4372.t1
YBL004W	Pans_DSM_980:PODANSg09714.t1
YKR086W	Pans_DSM_980:PODANSg2093.t1
YBL099W	Pans_DSM_980:PODANSg10115.t1
YFR009W	Pans_DSM_980:PODANSg3098.t1
YKR009C	Pans_DSM_980:PODANSg3740.t1
YBR127C	Pans_DSM_980:PODANSg6594.t1
YDR001C	Pans_DSM_980:PODANSg8867.t1
YBR001C	Pans_DSM_980:PODANSg8867.t1
YOL090W	Pans_DSM_980:PODANSg1782.t1
YBR121C	Pans_DSM_980:PODANSg5232.t1
YPR080W	Pans_DSM_980:PODANSg4470.t1
YBR118W	Pans_DSM_980:PODANSg4470.t1
YBR235W	Pans_DSM_980:PODANSg8389.t1
YDR234W	Pans_DSM_980:PODANSg8469.t1
YMR108W	Pans_DSM_980:PODANSg6137.t1
YKR031C	Pans_DSM_980:PODANSg956.t1
YCL054W	Pans_DSM_980:PODANSg8134.t1
YPR181C	Pans_DSM_980:PODANSg8039.t1
YLR384C	Pans_DSM_980:PODANSg6560.t1
YLR129W	Pans_DSM_980:PODANSg4243.t1
YLR259C	Pans_DSM_980:PODANSg7108.t1
YGL234W	Pans_DSM_980:PODANSg5460.t1
YDR212W	Pans_DSM_980:PODANSg7614.t1
YBR202W	Pans_DSM_980:PODANSg09941.t1
YGL006W	Pans_DSM_980:PODANSg2998.t1	Pans_DSM_980:PODANSg1604.t1
YDL215C	Pans_DSM_980:PODANSg5013.t1
YOR048C	Pans_DSM_980:PODANSg7058.t1
YJL014W	Pans_DSM_980:PODANSg6669.t1
YCR011C	Pans_DSM_980:PODANSg09913.t1
YJR035W	Pans_DSM_980:PODANSg5549.t1
YDR334W	Pans_DSM_980:PODANSg1842.t1
YDR293C	Pans_DSM_980:PODANSg8414.t1
YBR038W	Pans_DSM_980:PODANSg3791.t1
YLR087C	Pans_DSM_980:PODANSg7264.t1
YGL207W	Pans_DSM_980:PODANSg7983.t1
YMR049C	Pans_DSM_980:PODANSg5664.t1
YPL012W	Pans_DSM_980:PODANSg6492.t1
YGR124W	Pans_DSM_980:PODANSg8830.t1
YPR145W	Pans_DSM_980:PODANSg8830.t1
YOL006C	Pans_DSM_980:PODANSg5642.t1
YLR382C	Pans_DSM_980:PODANSg8805.t1
YMR120C	Pans_DSM_980:PODANSg5626.t1
YLR028C	Pans_DSM_980:PODANSg5626.t1
YLR189C	Pans_DSM_980:PODANSg2185.t1
YKL165C	Pans_DSM_980:PODANSg7420.t1
YJR064W	Pans_DSM_980:PODANSg3225.t1
YIL142W	Pans_DSM_980:PODANSg2311.t1
YJR121W	Pans_DSM_980:PODANSg7094.t1
YJL111W	Pans_DSM_980:PODANSg1884.t1
YJR016C	Pans_DSM_980:PODANSg8182.t1
YKR097W	Pans_DSM_980:PODANSg2883.t1
YLR450W	Pans_DSM_980:PODANSg09736.t1
YML075C	Pans_DSM_980:PODANSg09736.t1
YIL075C	Pans_DSM_980:PODANSg2751.t1
YDR430C	Pans_DSM_980:PODANSg8053.t1
YHR183W	Pans_DSM_980:PODANSg5877.t1
YGR256W	Pans_DSM_980:PODANSg5877.t1
YER043C	Pans_DSM_980:PODANSg471.t1
YFL037W	Pans_DSM_980:PODANSg3099.t1
YJL012C	Pans_DSM_980:PODANSg09946.t1
YCL030C	Pans_DSM_980:PODANSg5851.t1
YJL074C	Pans_DSM_980:PODANSg5091.t1
YFL008W	Pans_DSM_980:PODANSg8061.t1
YGR116W	Pans_DSM_980:PODANSg7869.t1
YNL192W	Pans_DSM_980:PODANSg9112.t1
YMR290C	Pans_DSM_980:PODANSg504.t1
YER025W	Pans_DSM_980:PODANSg10065.t1
YFL039C	Pans_DSM_980:PODANSg8977.t1
YAL023C	Pans_DSM_980:PODANSg6527.t1
YOR321W	Pans_DSM_980:PODANSg6527.t1
YJR143C	Pans_DSM_980:PODANSg5952.t1
YMR089C	Pans_DSM_980:PODANSg8305.t1
YBR080C	Pans_DSM_980:PODANSg7055.t1
YMR105C	Pans_DSM_980:PODANSg2151.t1
YKL127W	Pans_DSM_980:PODANSg2151.t1
YML085C	Pans_DSM_980:PODANSg6871.t1
YML124C	Pans_DSM_980:PODANSg6871.t1
YMR301C	Pans_DSM_980:PODANSg2281.t1
YDR129C	Pans_DSM_980:PODANSg901.t1
YPL093W	Pans_DSM_980:PODANSg6247.t1
YKL145W	Pans_DSM_980:PODANSg10074.t1
YBR114W	Pans_DSM_980:PODANSg8967.t1
YJL005W	Pans_DSM_980:PODANSg09548.t1
YDL031W	Pans_DSM_980:PODANSg7221.t1
YJL033W	Pans_DSM_980:PODANSg3696.t1
YNL325C	Pans_DSM_980:PODANSg7241.t1
YDR188W	Pans_DSM_980:PODANSg1271.t1
YPL110C	Pans_DSM_980:PODANSg6590.t1
YML056C	Pans_DSM_980:PODANSg5795.t1
YLR432W	Pans_DSM_980:PODANSg5795.t1
YHR216W	Pans_DSM_980:PODANSg5795.t1
YDR283C	Pans_DSM_980:PODANSg8906.t1
YBR126C	Pans_DSM_980:PODANSg1284.t1
YBL015W	Pans_DSM_980:PODANSg552.t1
YDR037W	Pans_DSM_980:PODANSg3140.t1
YAR042W	Pans_DSM_980:PODANSg3972.t1
YDL019C	Pans_DSM_980:PODANSg3972.t1
YPL119C	Pans_DSM_980:PODANSg8725.t1
YOR204W	Pans_DSM_980:PODANSg8725.t1
YGR270W	Pans_DSM_980:PODANSg5369.t1
YNL321W	Pans_DSM_980:PODANSg3852.t1
YDL160C	Pans_DSM_980:PODANSg2731.t1
YBR248C	Pans_DSM_980:PODANSg204.t1
YOR108W	Pans_DSM_980:PODANSg4462.t1
YNL104C	Pans_DSM_980:PODANSg4462.t1
YBR229C	Pans_DSM_980:PODANSg8745.t1
YGL238W	Pans_DSM_980:PODANSg8985.t1
YNL112W	Pans_DSM_980:PODANSg5542.t1
YNR001C	Pans_DSM_980:PODANSg6517.t1
YCR005C	Pans_DSM_980:PODANSg6517.t1
YNL287W	Pans_DSM_980:PODANSg4530.t1
YBL039C	Pans_DSM_980:PODANSg6284.t1
YJR103W	Pans_DSM_980:PODANSg6284.t1
YDR074W	Pans_DSM_980:PODANSg2270.t1
YNL271C	Pans_DSM_980:PODANSg8360.t1
YDR172W	Pans_DSM_980:PODANSg2937.t1
YLR389C	Pans_DSM_980:PODANSg5055.t1
YPL235W	Pans_DSM_980:PODANSg7100.t1
YLR289W	Pans_DSM_980:PODANSg847.t1
YNR031C	Pans_DSM_980:PODANSg5912.t1
YCR073C	Pans_DSM_980:PODANSg5912.t1
YDR190C	Pans_DSM_980:PODANSg6945.t1
YHR027C	Pans_DSM_980:PODANSg7214.t1
YOR168W	Pans_DSM_980:PODANSg409.t1
YLR430W	Pans_DSM_980:PODANSg4440.t1
YKL035W	Pans_DSM_980:PODANSg10020.t1
YFR030W	Pans_DSM_980:PODANSg3234.t1
YOR117W	Pans_DSM_980:PODANSg7459.t1
YDL007W	Pans_DSM_980:PODANSg8266.t1
YGR264C	Pans_DSM_980:PODANSg5045.t1
YNL061W	Pans_DSM_980:PODANSg10107.t1
YOR270C	Pans_DSM_980:PODANSg6951.t1
YMR054W	Pans_DSM_980:PODANSg6951.t1
YBR143C	Pans_DSM_980:PODANSg5221.t1
YEL013W	Pans_DSM_980:PODANSg8315.t1
YJL008C	Pans_DSM_980:PODANSg5112.t1
YHR028C	Pans_DSM_980:PODANSg10119.t1
YDL131W	Pans_DSM_980:PODANSg2772.t1
YDL182W	Pans_DSM_980:PODANSg2772.t1
YPL262W	Pans_DSM_980:PODANSg4428.t1
YLR060W	Pans_DSM_980:PODANSg8474.t1
YGR254W	Pans_DSM_980:PODANSg5750.t1
YHR174W	Pans_DSM_980:PODANSg5750.t1
YDR394W	Pans_DSM_980:PODANSg1765.t1
YLR419W	Pans_DSM_980:PODANSg8127.t1
YDR270W	Pans_DSM_980:PODANSg09652.t1
YDR341C	Pans_DSM_980:PODANSg4595.t1
YHR091C	Pans_DSM_980:PODANSg4595.t1
YDL084W	Pans_DSM_980:PODANSg4216.t1
YNL250W	Pans_DSM_980:PODANSg09428.t1
YNL330C	Pans_DSM_980:PODANSg09787.t1
YOR317W	Pans_DSM_980:PODANSg6159.t1	Pans_DSM_980:PODANSg3215.t1
YMR246W	Pans_DSM_980:PODANSg6159.t1	Pans_DSM_980:PODANSg3215.t1
YIL009W	Pans_DSM_980:PODANSg6159.t1	Pans_DSM_980:PODANSg3215.t1
YOR356W	Pans_DSM_980:PODANSg3022.t1
YDL164C	Pans_DSM_980:PODANSg5407.t1
YCL017C	Pans_DSM_980:PODANSg7828.t1
YGL245W	Pans_DSM_980:PODANSg8479.t1
YJR065C	Pans_DSM_980:PODANSg6587.t1
YPL040C	Pans_DSM_980:PODANSg09406.t1
YOR063W	Pans_DSM_980:PODANSg6566.t1
YLR175W	Pans_DSM_980:PODANSg8076.t1
YDL095W	Pans_DSM_980:PODANSg068.t1
YDL093W	Pans_DSM_980:PODANSg068.t1
YDL066W	Pans_DSM_980:PODANSg976.t1
YCR093W	Pans_DSM_980:PODANSg3020.t1
YNL189W	Pans_DSM_980:PODANSg8106.t1
YLR371W	Pans_DSM_980:PODANSg4202.t1
YGR070W	Pans_DSM_980:PODANSg4202.t1
YDL029W	Pans_DSM_980:PODANSg234.t1
YLR347C	Pans_DSM_980:PODANSg4463.t1
YAL038W	Pans_DSM_980:PODANSg1964.t1
YOR347C	Pans_DSM_980:PODANSg1964.t1
YLR240W	Pans_DSM_980:PODANSg4500.t1
YER081W	Pans_DSM_980:PODANSg8350.t1
YIL074C	Pans_DSM_980:PODANSg8350.t1
YMR128W	Pans_DSM_980:PODANSg9028.t1
YLR378C	Pans_DSM_980:PODANSg8466.t1
YGL048C	Pans_DSM_980:PODANSg3851.t1
YER065C	Pans_DSM_980:PODANSg9124.t1
YGL125W	Pans_DSM_980:PODANSg7263.t1
YHR205W	Pans_DSM_980:PODANSg5603.t1
YHR020W	Pans_DSM_980:PODANSg7613.t1
YOR217W	Pans_DSM_980:PODANSg6752.t1
YFL034W	Pans_DSM_980:PODANSg2074.t1
YLR355C	Pans_DSM_980:PODANSg7891.t1
YOR093C	Pans_DSM_980:PODANSg4766.t1
YMR304W	Pans_DSM_980:PODANSg9040.t1
YOR187W	Pans_DSM_980:PODANSg9063.t1
YML057W	Pans_DSM_980:PODANSg9039.t1
YLR433C	Pans_DSM_980:PODANSg9039.t1
YLR113W	Pans_DSM_980:PODANSg3754.t1
YHR072W	Pans_DSM_980:PODANSg8579.t1
YML072C	Pans_DSM_980:PODANSg09533.t1
YCL057W	Pans_DSM_980:PODANSg7530.t1
YLR277C	Pans_DSM_980:PODANSg6921.t1
YPL207W	Pans_DSM_980:PODANSg7352.t1
YLR083C	Pans_DSM_980:PODANSg3596.t1
YDR107C	Pans_DSM_980:PODANSg3596.t1
YLR188W	Pans_DSM_980:PODANSg8819.t1
YOR211C	Pans_DSM_980:PODANSg8017.t1
YNL241C	Pans_DSM_980:PODANSg5654.t1
YDR062W	Pans_DSM_980:PODANSg5077.t1
YLR138W	Pans_DSM_980:PODANSg5040.t1
YLL039C	Pans_DSM_980:PODANSg3082.t1
YMR266W	Pans_DSM_980:PODANSg3661.t1	Pans_DSM_980:PODANSg4538.t1
YDR232W	Pans_DSM_980:PODANSg4834.t1
YER133W	Pans_DSM_980:PODANSg5377.t1
YNR050C	Pans_DSM_980:PODANSg8147.t1
YHR164C	Pans_DSM_980:PODANSg3003.t1
YMR217W	Pans_DSM_980:PODANSg8434.t1
YML123C	Pans_DSM_980:PODANSg7185.t1
YNR053C	Pans_DSM_980:PODANSg09915.t1
YGL236C	Pans_DSM_980:PODANSg5306.t1
YHR037W	Pans_DSM_980:PODANSg5887.t1
YLR303W	Pans_DSM_980:PODANSg6532.t1
YPR173C	Pans_DSM_980:PODANSg1405.t1
YKL010C	Pans_DSM_980:PODANSg3247.t1
YDR060W	Pans_DSM_980:PODANSg5988.t1
YMR297W	Pans_DSM_980:PODANSg5071.t1
YPR117W	Pans_DSM_980:PODANSg4944.t1
YLR058C	Pans_DSM_980:PODANSg674.t1
YOL004W	Pans_DSM_980:PODANSg5585.t1
YPR002W	Pans_DSM_980:PODANSg4211.t1
YAL048C	Pans_DSM_980:PODANSg3192.t1
YGR100W	Pans_DSM_980:PODANSg4389.t1
YLL008W	Pans_DSM_980:PODANSg4781.t1
YOR259C	Pans_DSM_980:PODANSg4315.t1
YFL033C	Pans_DSM_980:PODANSg4278.t1
YMR015C	Pans_DSM_980:PODANSg6262.t1
YMR167W	Pans_DSM_980:PODANSg7237.t1
YPR024W	Pans_DSM_980:PODANSg6440.t1
YOR310C	Pans_DSM_980:PODANSg7028.t1
YIR031C	Pans_DSM_980:PODANSg4427.t1
YNL117W	Pans_DSM_980:PODANSg4427.t1
YOR375C	Pans_DSM_980:PODANSg8412.t1
YAL062W	Pans_DSM_980:PODANSg8412.t1
YNL238W	Pans_DSM_980:PODANSg09433.t1
YJL154C	Pans_DSM_980:PODANSg7711.t1
YNL243W	Pans_DSM_980:PODANSg028.t1
YER073W	Pans_DSM_980:PODANSg7034.t1
YOR374W	Pans_DSM_980:PODANSg7034.t1
YOR014W	Pans_DSM_980:PODANSg9048.t1
YOL057W	Pans_DSM_980:PODANSg2061.t1
YHR170W	Pans_DSM_980:PODANSg337.t1
YJL141C	Pans_DSM_980:PODANSg5502.t1
YGL190C	Pans_DSM_980:PODANSg2138.t1
YGL251C	Pans_DSM_980:PODANSg3391.t1
YKR059W	Pans_DSM_980:PODANSg5742.t1
YJL138C	Pans_DSM_980:PODANSg5742.t1
YGR055W	Pans_DSM_980:PODANSg3870.t1
YPR194C	Pans_DSM_980:PODANSg1068.t1
YML126C	Pans_DSM_980:PODANSg3027.t1
YBR136W	Pans_DSM_980:PODANSg3956.t1
YOR027W	Pans_DSM_980:PODANSg09734.t1
YDR023W	Pans_DSM_980:PODANSg8344.t1
YER165W	Pans_DSM_980:PODANSg2929.t1
YDL178W	Pans_DSM_980:PODANSg5397.t1
YEL071W	Pans_DSM_980:PODANSg5397.t1
YML016C	Pans_DSM_980:PODANSg09961.t1
YDR436W	Pans_DSM_980:PODANSg09961.t1
YPL091W	Pans_DSM_980:PODANSg6451.t1
YKL029C	Pans_DSM_980:PODANSg09257.t1
YHR019C	Pans_DSM_980:PODANSg5390.t1
YKL209C	Pans_DSM_980:PODANSg2756.t1
YPL023C	Pans_DSM_980:PODANSg8765.t1
YJL153C	Pans_DSM_980:PODANSg7959.t1
YLR092W	Pans_DSM_980:PODANSg3706.t1	Pans_DSM_980:PODANSg09538.t1
YBR294W	Pans_DSM_980:PODANSg3706.t1	Pans_DSM_980:PODANSg09538.t1
YDL168W	Pans_DSM_980:PODANSg8007.t1
YNL045W	Pans_DSM_980:PODANSg8894.t1
YKL211C	Pans_DSM_980:PODANSg5494.t1
YCR032W	Pans_DSM_980:PODANSg2022.t1
YER086W	Pans_DSM_980:PODANSg2414.t1
YHR042W	Pans_DSM_980:PODANSg7211.t1
YLL034C	Pans_DSM_980:PODANSg6722.t1
YAL036C	Pans_DSM_980:PODANSg4845.t1
YOL098C	Pans_DSM_980:PODANSg8058.t1
YLR032W	Pans_DSM_980:PODANSg2417.t1
YFR044C	Pans_DSM_980:PODANSg200.t1
YGR245C	Pans_DSM_980:PODANSg6815.t1
YJR138W	Pans_DSM_980:PODANSg7251.t1
YDR456W	Pans_DSM_980:PODANSg4963.t1
YBR006W	Pans_DSM_980:PODANSg09438.t1
YNL082W	Pans_DSM_980:PODANSg7398.t1
YKR039W	Pans_DSM_980:PODANSg09986.t1	Pans_DSM_980:PODANSg1208.t1
YGR191W	Pans_DSM_980:PODANSg09986.t1	Pans_DSM_980:PODANSg1208.t1
YPL022W	Pans_DSM_980:PODANSg4432.t1
YDL195W	Pans_DSM_980:PODANSg6745.t1
YPR035W	Pans_DSM_980:PODANSg4299.t1	Pans_DSM_980:PODANSg8878.t1
YCR017C	Pans_DSM_980:PODANSg1116.t1
YNL298W	Pans_DSM_980:PODANSg5233.t1
YCR053W	Pans_DSM_980:PODANSg6927.t1
YPR033C	Pans_DSM_980:PODANSg5639.t1
YER136W	Pans_DSM_980:PODANSg6240.t1
YHL030W	Pans_DSM_980:PODANSg09851.t1
YJL212C	Pans_DSM_980:PODANSg2009.t1	Pans_DSM_980:PODANSg5351.t1
YPR111W	Pans_DSM_980:PODANSg4415.t1
YGR092W	Pans_DSM_980:PODANSg4415.t1
YPL259C	Pans_DSM_980:PODANSg178.t1
YLL031C	Pans_DSM_980:PODANSg5224.t1
YDL143W	Pans_DSM_980:PODANSg10073.t1
YNL247W	Pans_DSM_980:PODANSg7257.t1
YDL055C	Pans_DSM_980:PODANSg3088.t1
YGR125W	Pans_DSM_980:PODANSg09701.t1
YMR300C	Pans_DSM_980:PODANSg8872.t1
YJR010W	Pans_DSM_980:PODANSg4524.t1
YBR025C	Pans_DSM_980:PODANSg5692.t1
YPR088C	Pans_DSM_980:PODANSg140.t1
YHR113W	Pans_DSM_980:PODANSg5447.t1
YDR021W	Pans_DSM_980:PODANSg8518.t1
YGR121C	Pans_DSM_980:PODANSg09536.t1
YPR138C	Pans_DSM_980:PODANSg09536.t1
YDL134C	Pans_DSM_980:PODANSg7349.t1
YDL188C	Pans_DSM_980:PODANSg7349.t1
YPL106C	Pans_DSM_980:PODANSg6269.t1
YBR169C	Pans_DSM_980:PODANSg6269.t1
YFL022C	Pans_DSM_980:PODANSg5139.t1
YGR155W	Pans_DSM_980:PODANSg4727.t1
YGL099W	Pans_DSM_980:PODANSg8974.t1
YIR007W	Pans_DSM_980:PODANSg1777.t1
YGR019W	Pans_DSM_980:PODANSg5164.t1
YGL253W	Pans_DSM_980:PODANSg09944.t1
YFR053C	Pans_DSM_980:PODANSg09944.t1
YGL114W	Pans_DSM_980:PODANSg6476.t1
YNR067C	Pans_DSM_980:PODANSg3059.t1
YJL026W	Pans_DSM_980:PODANSg5513.t1
YML100W	Pans_DSM_980:PODANSg09826.t1
YMR261C	Pans_DSM_980:PODANSg09826.t1
YGL012W	Pans_DSM_980:PODANSg8084.t1
YHR030C	Pans_DSM_980:PODANSg9198.t1
YLR197W	Pans_DSM_980:PODANSg1406.t1
YGR258C	Pans_DSM_980:PODANSg5673.t1
YLL029W	Pans_DSM_980:PODANSg5242.t1
YAR035W	Pans_DSM_980:PODANSg6605.t1
YFL025C	Pans_DSM_980:PODANSg7399.t1
YML054C	Pans_DSM_980:PODANSg7116.t1
YOR303W	Pans_DSM_980:PODANSg7379.t1
YJL129C	Pans_DSM_980:PODANSg5393.t1
YKR050W	Pans_DSM_980:PODANSg5393.t1
YHR039C	Pans_DSM_980:PODANSg4418.t1
YGR173W	Pans_DSM_980:PODANSg8911.t1
YGL078C	Pans_DSM_980:PODANSg631.t1
YBR222C	Pans_DSM_980:PODANSg9167.t1
YDR294C	Pans_DSM_980:PODANSg6633.t1
YGR252W	Pans_DSM_980:PODANSg09593.t1	Pans_DSM_980:PODANSg3638.t1
YER090W	Pans_DSM_980:PODANSg827.t1
YNL267W	Pans_DSM_980:PODANSg4805.t1
YPL175W	Pans_DSM_980:PODANSg6855.t1
YIL166C	Pans_DSM_980:PODANSg113.t1	Pans_DSM_980:PODANSg266.t1	Pans_DSM_980:PODANSg6045.t1
YNL277W	Pans_DSM_980:PODANSg3682.t1
YAL016W	Pans_DSM_980:PODANSg5061.t1
YLR234W	Pans_DSM_980:PODANSg5332.t1
YLR241W	Pans_DSM_980:PODANSg09843.t1
YKL060C	Pans_DSM_980:PODANSg126.t1
YDL047W	Pans_DSM_980:PODANSg7020.t1
YDR477W	Pans_DSM_980:PODANSg7863.t1
YLR429W	Pans_DSM_980:PODANSg5521.t1
YJR033C	Pans_DSM_980:PODANSg6481.t1
YDR536W	Pans_DSM_980:PODANSg09774.t1
YEL065W	Pans_DSM_980:PODANSg2325.t1
YHL040C	Pans_DSM_980:PODANSg2325.t1
YLR359W	Pans_DSM_980:PODANSg4832.t1
YOL097C	Pans_DSM_980:PODANSg8929.t1
YHR018C	Pans_DSM_980:PODANSg610.t1
YPL154C	Pans_DSM_980:PODANSg1740.t1
YLR089C	Pans_DSM_980:PODANSg3195.t1
YDR111C	Pans_DSM_980:PODANSg3195.t1
YGR170W	Pans_DSM_980:PODANSg7951.t1
YLR409C	Pans_DSM_980:PODANSg3732.t1
YOL023W	Pans_DSM_980:PODANSg1674.t1
YJL155C	Pans_DSM_980:PODANSg501.t1
YKL135C	Pans_DSM_980:PODANSg1291.t1
YPL184C	Pans_DSM_980:PODANSg5391.t1
YOR128C	Pans_DSM_980:PODANSg5612.t1
YLR117C	Pans_DSM_980:PODANSg2102.t1
YHL007C	Pans_DSM_980:PODANSg3167.t1
YBR166C	Pans_DSM_980:PODANSg5004.t1
YAL012W	Pans_DSM_980:PODANSg5778.t1
YGR210C	Pans_DSM_980:PODANSg8000.t1
YNL329C	Pans_DSM_980:PODANSg5629.t1
YDL060W	Pans_DSM_980:PODANSg6321.t1
YPL009C	Pans_DSM_980:PODANSg4182.t1
YPR112C	Pans_DSM_980:PODANSg09689.t1
YDR481C	Pans_DSM_980:PODANSg5128.t1
YGR200C	Pans_DSM_980:PODANSg8980.t1
YER082C	Pans_DSM_980:PODANSg6320.t1
YGL055W	Pans_DSM_980:PODANSg6239.t1
YMR216C	Pans_DSM_980:PODANSg4059.t1
YNL220W	Pans_DSM_980:PODANSg5086.t1
YEL036C	Pans_DSM_980:PODANSg7329.t1
YGL084C	Pans_DSM_980:PODANSg5826.t1
YPL189W	Pans_DSM_980:PODANSg5826.t1
YLR180W	Pans_DSM_980:PODANSg4155.t1
YDR502C	Pans_DSM_980:PODANSg4155.t1
YPL147W	Pans_DSM_980:PODANSg09637.t1
YOR206W	Pans_DSM_980:PODANSg09568.t1
YBR170C	Pans_DSM_980:PODANSg2045.t1
YDL240W	Pans_DSM_980:PODANSg2054.t1
YLR438W	Pans_DSM_980:PODANSg5491.t1
YBR249C	Pans_DSM_980:PODANSg2834.t1
YDR122W	Pans_DSM_980:PODANSg3128.t1
YLR096W	Pans_DSM_980:PODANSg3128.t1
YOR046C	Pans_DSM_980:PODANSg7947.t1
YLR163C	Pans_DSM_980:PODANSg09919.t1
YDR035W	Pans_DSM_980:PODANSg5962.t1
YBL030C	Pans_DSM_980:PODANSg6864.t1
YBR085W	Pans_DSM_980:PODANSg6864.t1
YMR056C	Pans_DSM_980:PODANSg6864.t1
YEL022W	Pans_DSM_980:PODANSg7330.t1
YJR031C	Pans_DSM_980:PODANSg7330.t1
YOR361C	Pans_DSM_980:PODANSg2310.t1
YIL155C	Pans_DSM_980:PODANSg7083.t1
YJL087C	Pans_DSM_980:PODANSg7455.t1
YOL060C	Pans_DSM_980:PODANSg2907.t1
YBL017C	Pans_DSM_980:PODANSg4164.t1
YJL222W	Pans_DSM_980:PODANSg4164.t1
YIL173W	Pans_DSM_980:PODANSg4164.t1
YNR065C	Pans_DSM_980:PODANSg4164.t1
YBL042C	Pans_DSM_980:PODANSg3702.t1
YBR021W	Pans_DSM_980:PODANSg3702.t1
YIR028W	Pans_DSM_980:PODANSg3702.t1
YDL174C	Pans_DSM_980:PODANSg09419.t1	Pans_DSM_980:PODANSg4488.t1
YCR072C	Pans_DSM_980:PODANSg09825.t1
YNL142W	Pans_DSM_980:PODANSg8688.t1	Pans_DSM_980:PODANSg5686.t1
YER095W	Pans_DSM_980:PODANSg2081.t1
YPL204W	Pans_DSM_980:PODANSg4378.t1
YOR244W	Pans_DSM_980:PODANSg3766.t1
YPL109C	Pans_DSM_980:PODANSg0993.t1
YGR244C	Pans_DSM_980:PODANSg6609.t1
YHR007C	Pans_DSM_980:PODANSg09698.t1
YJR148W	Pans_DSM_980:PODANSg2994.t1
YHR208W	Pans_DSM_980:PODANSg2994.t1
YBR132C	Pans_DSM_980:PODANSg3733.t1
YPL028W	Pans_DSM_980:PODANSg5593.t1
YEL060C	Pans_DSM_980:PODANSg2023.t1
YOR003W	Pans_DSM_980:PODANSg2023.t1
YJL060W	Pans_DSM_980:PODANSg6426.t1
YOR348C	Pans_DSM_980:PODANSg09794.t1
YMR058W	Pans_DSM_980:PODANSg6955.t1
YFL041W	Pans_DSM_980:PODANSg6955.t1
YPL019C	Pans_DSM_980:PODANSg6542.t1
YFL004W	Pans_DSM_980:PODANSg6542.t1
YCL018W	Pans_DSM_980:PODANSg5277.t1
YDR141C	Pans_DSM_980:PODANSg5717.t1
YMR224C	Pans_DSM_980:PODANSg3891.t1
YNL023C	Pans_DSM_980:PODANSg09666.t1
YGL119W	Pans_DSM_980:PODANSg8814.t1
YNL021W	Pans_DSM_980:PODANSg6332.t1
YKR095W	Pans_DSM_980:PODANSg3137.t1
YIL149C	Pans_DSM_980:PODANSg3137.t1
YNL154C	Pans_DSM_980:PODANSg917.t1
YHR135C	Pans_DSM_980:PODANSg917.t1
YLL018C	Pans_DSM_980:PODANSg3945.t1	Pans_DSM_980:PODANSg3203.t1
YHR194W	Pans_DSM_980:PODANSg454.t1
YHR065C	Pans_DSM_980:PODANSg7655.t1
YJR040W	Pans_DSM_980:PODANSg7424.t1
YMR241W	Pans_DSM_980:PODANSg6516.t1
YGL040C	Pans_DSM_980:PODANSg7923.t1
YBR142W	Pans_DSM_980:PODANSg3071.t1
YPR069C	Pans_DSM_980:PODANSg8881.t1
YHR171W	Pans_DSM_980:PODANSg7965.t1
YMR165C	Pans_DSM_980:PODANSg5853.t1
YCR008W	Pans_DSM_980:PODANSg5203.t1
YHR024C	Pans_DSM_980:PODANSg5032.t1
YBR112C	Pans_DSM_980:PODANSg6567.t1
YGR233C	Pans_DSM_980:PODANSg6736.t1
YBL063W	Pans_DSM_980:PODANSg09397.t1
YOL058W	Pans_DSM_980:PODANSg6782.t1
YMR145C	Pans_DSM_980:PODANSg4929.t1
YDL085W	Pans_DSM_980:PODANSg4929.t1
YKL134C	Pans_DSM_980:PODANSg5754.t1
YKL146W	Pans_DSM_980:PODANSg8390.t1
YLL028W	Pans_DSM_980:PODANSg6573.t1
YOR196C	Pans_DSM_980:PODANSg3928.t1
YDR047W	Pans_DSM_980:PODANSg10028.t1
YDL234C	Pans_DSM_980:PODANSg8901.t1
YNL071W	Pans_DSM_980:PODANSg6031.t1
YIR006C	Pans_DSM_980:PODANSg5209.t1
YGL148W	Pans_DSM_980:PODANSg6824.t1
YKR002W	Pans_DSM_980:PODANSg5143.t1
YBR221C	Pans_DSM_980:PODANSg4052.t1
YHR107C	Pans_DSM_980:PODANSg9042.t1
YMR307W	Pans_DSM_980:PODANSg8233.t1
YOR388C	Pans_DSM_980:PODANSg9023.t1
YOR165W	Pans_DSM_980:PODANSg6912.t1
YML069W	Pans_DSM_980:PODANSg5453.t1
YLR244C	Pans_DSM_980:PODANSg1514.t1
YIR034C	Pans_DSM_980:PODANSg5796.t1
YDR189W	Pans_DSM_980:PODANSg9113.t1
YHR079C	Pans_DSM_980:PODANSg1998.t1
YBL011W	Pans_DSM_980:PODANSg3091.t1
YCR092C	Pans_DSM_980:PODANSg5575.t1
YBR296C	Pans_DSM_980:PODANSg1196.t1
YBR237W	Pans_DSM_980:PODANSg2058.t1
YOR067C	Pans_DSM_980:PODANSg4925.t1
YGR192C	Pans_DSM_980:PODANSg6336.t1
YJR009C	Pans_DSM_980:PODANSg6336.t1
YJL052W	Pans_DSM_980:PODANSg6336.t1
YBL091C	Pans_DSM_980:PODANSg8833.t1
YBR281C	Pans_DSM_980:PODANSg3290.t1
YGL180W	Pans_DSM_980:PODANSg5492.t1
YAL053W	Pans_DSM_980:PODANSg7926.t1	Pans_DSM_980:PODANSg628.t1
YOR365C	Pans_DSM_980:PODANSg7926.t1	Pans_DSM_980:PODANSg628.t1
YER006W	Pans_DSM_980:PODANSg5909.t1
YNL212W	Pans_DSM_980:PODANSg1273.t1
YBR160W	Pans_DSM_980:PODANSg3265.t1
YIL103W	Pans_DSM_980:PODANSg6601.t1
YML042W	Pans_DSM_980:PODANSg7409.t1
YDR365C	Pans_DSM_980:PODANSg7624.t1
YDR256C	Pans_DSM_980:PODANSg1654.t1
YPR189W	Pans_DSM_980:PODANSg1723.t1
YEL063C	Pans_DSM_980:PODANSg7064.t1
YNL270C	Pans_DSM_980:PODANSg7064.t1
YNL268W	Pans_DSM_980:PODANSg7064.t1
YAL017W	Pans_DSM_980:PODANSg5315.t1
YOL045W	Pans_DSM_980:PODANSg5315.t1
YGL091C	Pans_DSM_980:PODANSg3743.t1
YIR002C	Pans_DSM_980:PODANSg5947.t1
YMR309C	Pans_DSM_980:PODANSg5558.t1
YOR136W	Pans_DSM_980:PODANSg7259.t1
YIL094C	Pans_DSM_980:PODANSg09901.t1
YJL197W	Pans_DSM_980:PODANSg5054.t1
YNL006W	Pans_DSM_980:PODANSg9098.t1
YHR068W	Pans_DSM_980:PODANSg6799.t1
YBR286W	Pans_DSM_980:PODANSg1579.t1
YIL046W	Pans_DSM_980:PODANSg4657.t1
YDL198C	Pans_DSM_980:PODANSg7010.t1
YLL011W	Pans_DSM_980:PODANSg6642.t1
YBR079C	Pans_DSM_980:PODANSg5383.t1
YDL014W	Pans_DSM_980:PODANSg9072.t1
YER052C	Pans_DSM_980:PODANSg8818.t1
YKR038C	Pans_DSM_980:PODANSg9087.t1
YOL094C	Pans_DSM_980:PODANSg8067.t1
YDR300C	Pans_DSM_980:PODANSg5248.t1
YHR033W	Pans_DSM_980:PODANSg5248.t1
YKL078W	Pans_DSM_980:PODANSg5840.t1
YBR220C	Pans_DSM_980:PODANSg4482.t1
YMR008C	Pans_DSM_980:PODANSg5850.t1
YMR006C	Pans_DSM_980:PODANSg5850.t1
YOL011W	Pans_DSM_980:PODANSg5850.t1
YBR031W	Pans_DSM_980:PODANSg8400.t1
YDR012W	Pans_DSM_980:PODANSg8400.t1
YHR169W	Pans_DSM_980:PODANSg5430.t1
YHR120W	Pans_DSM_980:PODANSg5731.t1
YJR132W	Pans_DSM_980:PODANSg045.t1
YKL197C	Pans_DSM_980:PODANSg09942.t1
YDR388W	Pans_DSM_980:PODANSg7827.t1
YOR061W	Pans_DSM_980:PODANSg5807.t1
YKL181W	Pans_DSM_980:PODANSg6290.t1
YJL098W	Pans_DSM_980:PODANSg1938.t1
YKR028W	Pans_DSM_980:PODANSg1938.t1
YMR083W	Pans_DSM_980:PODANSg6586.t1	Pans_DSM_980:PODANSg3584.t1
YMR303C	Pans_DSM_980:PODANSg6586.t1	Pans_DSM_980:PODANSg3584.t1
YOL086C	Pans_DSM_980:PODANSg6586.t1	Pans_DSM_980:PODANSg3584.t1
YBR145W	Pans_DSM_980:PODANSg6586.t1	Pans_DSM_980:PODANSg3584.t1
YGL027C	Pans_DSM_980:PODANSg8409.t1
YPL265W	Pans_DSM_980:PODANSg4672.t1
YFR028C	Pans_DSM_980:PODANSg09522.t1
YBL007C	Pans_DSM_980:PODANSg4373.t1
YLR027C	Pans_DSM_980:PODANSg463.t1
YBL008W	Pans_DSM_980:PODANSg3089.t1
YLR314C	Pans_DSM_980:PODANSg6301.t1
YML010W	Pans_DSM_980:PODANSg1982.t1
YKL212W	Pans_DSM_980:PODANSg09393.t1
YNL037C	Pans_DSM_980:PODANSg09844.t1
YDR345C	Pans_DSM_980:PODANSg7065.t1
YHR094C	Pans_DSM_980:PODANSg7065.t1
YDR343C	Pans_DSM_980:PODANSg7065.t1
YDR342C	Pans_DSM_980:PODANSg7065.t1
YHR096C	Pans_DSM_980:PODANSg7065.t1
YHR092C	Pans_DSM_980:PODANSg7065.t1
YLR081W	Pans_DSM_980:PODANSg7065.t1
YJL219W	Pans_DSM_980:PODANSg7065.t1
YOL156W	Pans_DSM_980:PODANSg7065.t1
YJL214W	Pans_DSM_980:PODANSg7065.t1
YFL011W	Pans_DSM_980:PODANSg7065.t1
YMR011W	Pans_DSM_980:PODANSg7065.t1
YEL069C	Pans_DSM_980:PODANSg7065.t1
YNR072W	Pans_DSM_980:PODANSg7065.t1
YDL245C	Pans_DSM_980:PODANSg7065.t1
YJR158W	Pans_DSM_980:PODANSg7065.t1
YHR025W	Pans_DSM_980:PODANSg8820.t1
YDL103C	Pans_DSM_980:PODANSg09471.t1
YDR208W	Pans_DSM_980:PODANSg1803.t1
YNL275W	Pans_DSM_980:PODANSg8304.t1
YBR058C	Pans_DSM_980:PODANSg613.t1
YDL132W	Pans_DSM_980:PODANSg3750.t1
YOR323C	Pans_DSM_980:PODANSg7878.t1
YPR029C	Pans_DSM_980:PODANSg9090.t1
YCL059C	Pans_DSM_980:PODANSg3762.t1
YMR062C	Pans_DSM_980:PODANSg8068.t1
YNR043W	Pans_DSM_980:PODANSg1075.t1
YDR128W	Pans_DSM_980:PODANSg4504.t1
YBR298C	Pans_DSM_980:PODANSg163.t1
YJR160C	Pans_DSM_980:PODANSg163.t1
YDL247W	Pans_DSM_980:PODANSg163.t1
YGR289C	Pans_DSM_980:PODANSg163.t1
YIL107C	Pans_DSM_980:PODANSg6500.t1
YPR047W	Pans_DSM_980:PODANSg6781.t1
YHR073W	Pans_DSM_980:PODANSg7855.t1
YLR222C	Pans_DSM_980:PODANSg8774.t1
YIR027C	Pans_DSM_980:PODANSg1804.t1
YGR211W	Pans_DSM_980:PODANSg6592.t1
YNL064C	Pans_DSM_980:PODANSg5734.t1
YNL059C	Pans_DSM_980:PODANSg6310.t1
YGR274C	Pans_DSM_980:PODANSg09926.t1
YER093C	Pans_DSM_980:PODANSg5540.t1
YFL007W	Pans_DSM_980:PODANSg3273.t1
YMR221C	Pans_DSM_980:PODANSg10017.t1
YJL167W	Pans_DSM_980:PODANSg8918.t1
YPL195W	Pans_DSM_980:PODANSg8096.t1
YJR131W	Pans_DSM_980:PODANSg09987.t1
YCL004W	Pans_DSM_980:PODANSg8541.t1
YDR075W	Pans_DSM_980:PODANSg6296.t1
YER110C	Pans_DSM_980:PODANSg3382.t1
YPL151C	Pans_DSM_980:PODANSg4344.t1
YIL018W	Pans_DSM_980:PODANSg5218.t1
YFR031C-A	Pans_DSM_980:PODANSg5218.t1
YKL046C	Pans_DSM_980:PODANSg4444.t1
YMR238W	Pans_DSM_980:PODANSg4444.t1
YML008C	Pans_DSM_980:PODANSg4053.t1
YJR145C	Pans_DSM_980:PODANSg4490.t1
YHR203C	Pans_DSM_980:PODANSg4490.t1
YDL238C	Pans_DSM_980:PODANSg3687.t1
YJL101C	Pans_DSM_980:PODANSg7945.t1
YBR034C	Pans_DSM_980:PODANSg5683.t1
YLR340W	Pans_DSM_980:PODANSg5730.t1
YHR064C	Pans_DSM_980:PODANSg4384.t1
YGR145W	Pans_DSM_980:PODANSg3199.t1
YIL091C	Pans_DSM_980:PODANSg7930.t1
YKR069W	Pans_DSM_980:PODANSg4008.t1
YJL094C	Pans_DSM_980:PODANSg1092.t1	Pans_DSM_980:PODANSg3175.t1
YGR286C	Pans_DSM_980:PODANSg529.t1
YDL190C	Pans_DSM_980:PODANSg6477.t1
YKL085W	Pans_DSM_980:PODANSg6062.t1
YPL042C	Pans_DSM_980:PODANSg235.t1
YGR087C	Pans_DSM_980:PODANSg2335.t1
YLR044C	Pans_DSM_980:PODANSg2335.t1
YLR134W	Pans_DSM_980:PODANSg2335.t1
YDL080C	Pans_DSM_980:PODANSg2335.t1
YBR029C	Pans_DSM_980:PODANSg321.t1
YDL147W	Pans_DSM_980:PODANSg4184.t1
YPL131W	Pans_DSM_980:PODANSg9148.t1
YOL081W	Pans_DSM_980:PODANSg7059.t1
YBR140C	Pans_DSM_980:PODANSg7059.t1
YGR123C	Pans_DSM_980:PODANSg8358.t1
YBL024W	Pans_DSM_980:PODANSg6223.t1
YLR195C	Pans_DSM_980:PODANSg2736.t1
YGL095C	Pans_DSM_980:PODANSg4818.t1
YGR194C	Pans_DSM_980:PODANSg4810.t1
YBR208C	Pans_DSM_980:PODANSg4006.t1
YGR185C	Pans_DSM_980:PODANSg902.t1
YOR176W	Pans_DSM_980:PODANSg7156.t1
YAR007C	Pans_DSM_980:PODANSg7899.t1
YOR197W	Pans_DSM_980:PODANSg09247.t1
YKR003W	Pans_DSM_980:PODANSg09530.t1
YHR001W	Pans_DSM_980:PODANSg09530.t1
YJL062W	Pans_DSM_980:PODANSg5463.t1
YML049C	Pans_DSM_980:PODANSg4850.t1
YJR117W	Pans_DSM_980:PODANSg8782.t1
YGR157W	Pans_DSM_980:PODANSg7273.t1
YIL147C	Pans_DSM_980:PODANSg7807.t1
YER141W	Pans_DSM_980:PODANSg2901.t1
YMR076C	Pans_DSM_980:PODANSg5251.t1
YDR243C	Pans_DSM_980:PODANSg10069.t1
YHR188C	Pans_DSM_980:PODANSg3414.t1
YGR231C	Pans_DSM_980:PODANSg09967.t1
YCR084C	Pans_DSM_980:PODANSg5470.t1
YJL168C	Pans_DSM_980:PODANSg5165.t1
YOR175C	Pans_DSM_980:PODANSg4820.t1
YMR131C	Pans_DSM_980:PODANSg2468.t1
YLR401C	Pans_DSM_980:PODANSg09694.t1
YEL042W	Pans_DSM_980:PODANSg8138.t1
YPL031C	Pans_DSM_980:PODANSg5096.t1
YOR002W	Pans_DSM_980:PODANSg5667.t1
YPR021C	Pans_DSM_980:PODANSg8115.t1
YMR092C	Pans_DSM_980:PODANSg933.t1
YOL034W	Pans_DSM_980:PODANSg4430.t1
YLR447C	Pans_DSM_980:PODANSg7029.t1
YJR007W	Pans_DSM_980:PODANSg7134.t1
YOR087W	Pans_DSM_980:PODANSg6058.t1
YOL140W	Pans_DSM_980:PODANSg6788.t1
YKL184W	Pans_DSM_980:PODANSg8052.t1
YMR272C	Pans_DSM_980:PODANSg6973.t1
YDL138W	Pans_DSM_980:PODANSg09932.t1
YDL194W	Pans_DSM_980:PODANSg09932.t1
YFL002C	Pans_DSM_980:PODANSg7048.t1
YKL188C	Pans_DSM_980:PODANSg6589.t1
YDL148C	Pans_DSM_980:PODANSg5728.t1
YOR142W	Pans_DSM_980:PODANSg8268.t1
YDL141W	Pans_DSM_980:PODANSg2869.t1
YMR231W	Pans_DSM_980:PODANSg6826.t1
YJL109C	Pans_DSM_980:PODANSg4889.t1
YOR261C	Pans_DSM_980:PODANSg6356.t1
YLR377C	Pans_DSM_980:PODANSg2916.t1
YCR042C	Pans_DSM_980:PODANSg5705.t1
YGL003C	Pans_DSM_980:PODANSg8063.t1
YJL095W	Pans_DSM_980:PODANSg1778.t1
YHL032C	Pans_DSM_980:PODANSg3101.t1
YGR132C	Pans_DSM_980:PODANSg9140.t1
YDR158W	Pans_DSM_980:PODANSg3968.t1
YER003C	Pans_DSM_980:PODANSg236.t1
YLL041C	Pans_DSM_980:PODANSg5587.t1
YCR002C	Pans_DSM_980:PODANSg6410.t1
YLR196W	Pans_DSM_980:PODANSg2092.t1
YDR402C	Pans_DSM_980:PODANSg2571.t1
YFL053W	Pans_DSM_980:PODANSg7445.t1
YML070W	Pans_DSM_980:PODANSg7445.t1
YLR293C	Pans_DSM_980:PODANSg10000.t1
YOR185C	Pans_DSM_980:PODANSg10000.t1
YFL047W	Pans_DSM_980:PODANSg8703.t1
YBR018C	Pans_DSM_980:PODANSg7601.t1
YPR103W	Pans_DSM_980:PODANSg5929.t1
YER015W	Pans_DSM_980:PODANSg6534.t1
YLR005W	Pans_DSM_980:PODANSg6733.t1
YMR302C	Pans_DSM_980:PODANSg6915.t1
YKL017C	Pans_DSM_980:PODANSg5703.t1
YPL043W	Pans_DSM_980:PODANSg5462.t1
YGR086C	Pans_DSM_980:PODANSg5672.t1
YPL004C	Pans_DSM_980:PODANSg5672.t1
YPR141C	Pans_DSM_980:PODANSg8180.t1
YMR116C	Pans_DSM_980:PODANSg678.t1
YJL172W	Pans_DSM_980:PODANSg6107.t1
YOR267C	Pans_DSM_980:PODANSg6168.t1
YHR108W	Pans_DSM_980:PODANSg1676.t1
YDR358W	Pans_DSM_980:PODANSg1676.t1
YBR179C	Pans_DSM_980:PODANSg5031.t1
YGR060W	Pans_DSM_980:PODANSg7139.t1
YBR041W	Pans_DSM_980:PODANSg2349.t1	Pans_DSM_980:PODANSg240.t1
YKR089C	Pans_DSM_980:PODANSg2357.t1
YOR081C	Pans_DSM_980:PODANSg2357.t1
YKL113C	Pans_DSM_980:PODANSg1799.t1
YOR241W	Pans_DSM_980:PODANSg09389.t1
YPR016C	Pans_DSM_980:PODANSg5157.t1
YDR044W	Pans_DSM_980:PODANSg6354.t1
YDR390C	Pans_DSM_980:PODANSg6415.t1
YFR004W	Pans_DSM_980:PODANSg09786.t1
YDL001W	Pans_DSM_980:PODANSg5110.t1
YGR012W	Pans_DSM_980:PODANSg5815.t1
YMR121C	Pans_DSM_980:PODANSg6754.t1
YLR029C	Pans_DSM_980:PODANSg6754.t1
YLR354C	Pans_DSM_980:PODANSg4225.t1
YGR043C	Pans_DSM_980:PODANSg4225.t1
YER020W	Pans_DSM_980:PODANSg3756.t1
YKR024C	Pans_DSM_980:PODANSg423.t1
YOR065W	Pans_DSM_980:PODANSg5961.t1
YHR098C	Pans_DSM_980:PODANSg1721.t1
YJR072C	Pans_DSM_980:PODANSg7658.t1
YIL160C	Pans_DSM_980:PODANSg2917.t1
YOL122C	Pans_DSM_980:PODANSg2989.t1
YHR050W	Pans_DSM_980:PODANSg2989.t1
YLR034C	Pans_DSM_980:PODANSg2989.t1
YIL095W	Pans_DSM_980:PODANSg4901.t1
YNL020C	Pans_DSM_980:PODANSg4901.t1
YBR017C	Pans_DSM_980:PODANSg8153.t1
YJR005W	Pans_DSM_980:PODANSg3782.t1
YOR160W	Pans_DSM_980:PODANSg3650.t1
YPR156C	Pans_DSM_980:PODANSg09872.t1
YGR138C	Pans_DSM_980:PODANSg09872.t1
YBR198C	Pans_DSM_980:PODANSg8174.t1
YPL212C	Pans_DSM_980:PODANSg4564.t1
YOL030W	Pans_DSM_980:PODANSg7949.t1
YJL216C	Pans_DSM_980:PODANSg4088.t1
YOL157C	Pans_DSM_980:PODANSg4088.t1
YIL172C	Pans_DSM_980:PODANSg4088.t1
YJL221C	Pans_DSM_980:PODANSg4088.t1
YGR287C	Pans_DSM_980:PODANSg4088.t1
YGR292W	Pans_DSM_980:PODANSg4088.t1
YBR299W	Pans_DSM_980:PODANSg4088.t1
YBR293W	Pans_DSM_980:PODANSg8625.t1	Pans_DSM_980:PODANSg745.t1
YOL130W	Pans_DSM_980:PODANSg5273.t1
YFL050C	Pans_DSM_980:PODANSg5273.t1
YAL019W	Pans_DSM_980:PODANSg5658.t1
YML061C	Pans_DSM_980:PODANSg5041.t1
YLR248W	Pans_DSM_980:PODANSg09801.t1
YNL218W	Pans_DSM_980:PODANSg566.t1
YJR077C	Pans_DSM_980:PODANSg7047.t1
YMR277W	Pans_DSM_980:PODANSg2184.t1
YOR209C	Pans_DSM_980:PODANSg09475.t1
YHR077C	Pans_DSM_980:PODANSg6245.t1
YEL052W	Pans_DSM_980:PODANSg7633.t1
YOR074C	Pans_DSM_980:PODANSg1170.t1
YLR055C	Pans_DSM_980:PODANSg4077.t1
YBR011C	Pans_DSM_980:PODANSg10054.t1
YLR253W	Pans_DSM_980:PODANSg8839.t1
YMR139W	Pans_DSM_980:PODANSg8948.t1
YDL079C	Pans_DSM_980:PODANSg8948.t1
YKL194C	Pans_DSM_980:PODANSg5843.t1
YGL094C	Pans_DSM_980:PODANSg2940.t1
YAL067C	Pans_DSM_980:PODANSg1109.t1
YGR065C	Pans_DSM_980:PODANSg1109.t1
YDL128W	Pans_DSM_980:PODANSg2963.t1
YMR146C	Pans_DSM_980:PODANSg943.t1
YGR266W	Pans_DSM_980:PODANSg5904.t1
YGR090W	Pans_DSM_980:PODANSg1722.t1
YDR099W	Pans_DSM_980:PODANSg10060.t1
YER177W	Pans_DSM_980:PODANSg10060.t1
YNR047W	Pans_DSM_980:PODANSg6719.t1
YCR091W	Pans_DSM_980:PODANSg6719.t1
YHR190W	Pans_DSM_980:PODANSg2377.t1
YJL100W	Pans_DSM_980:PODANSg6275.t1
YDR338C	Pans_DSM_980:PODANSg09867.t1	Pans_DSM_980:PODANSg2580.t1	Pans_DSM_980:PODANSg7229.t1
YDL058W	Pans_DSM_980:PODANSg7057.t1
YJL128C	Pans_DSM_980:PODANSg4003.t1
YER060W	Pans_DSM_980:PODANSg09693.t1
YER060W-A	Pans_DSM_980:PODANSg09693.t1
YER056C	Pans_DSM_980:PODANSg09693.t1
YOL145C	Pans_DSM_980:PODANSg5265.t1
YJR068W	Pans_DSM_980:PODANSg2050.t1
YER005W	Pans_DSM_980:PODANSg7327.t1
YMR318C	Pans_DSM_980:PODANSg4584.t1
YCR105W	Pans_DSM_980:PODANSg4584.t1
YHR005C	Pans_DSM_980:PODANSg5192.t1
YKR048C	Pans_DSM_980:PODANSg8351.t1
YJR126C	Pans_DSM_980:PODANSg5808.t1	Pans_DSM_980:PODANSg1583.t1
YGR285C	Pans_DSM_980:PODANSg4056.t1
YDR448W	Pans_DSM_980:PODANSg7600.t1
YLR208W	Pans_DSM_980:PODANSg3133.t1
YOR262W	Pans_DSM_980:PODANSg7368.t1
YDR325W	Pans_DSM_980:PODANSg5461.t1
YFR006W	Pans_DSM_980:PODANSg1572.t1
YKL103C	Pans_DSM_980:PODANSg8736.t1
YKR093W	Pans_DSM_980:PODANSg8865.t1
YFR002W	Pans_DSM_980:PODANSg6513.t1
YOL016C	Pans_DSM_980:PODANSg5637.t1
YFR014C	Pans_DSM_980:PODANSg5637.t1
YNL029C	Pans_DSM_980:PODANSg2514.t1
YIL085C	Pans_DSM_980:PODANSg2514.t1
YJR095W	Pans_DSM_980:PODANSg4658.t1
YJR110W	Pans_DSM_980:PODANSg5062.t1
YER107C	Pans_DSM_980:PODANSg8847.t1
YFR047C	Pans_DSM_980:PODANSg3931.t1
YGR253C	Pans_DSM_980:PODANSg6254.t1
YML092C	Pans_DSM_980:PODANSg6636.t1
YPL222W	Pans_DSM_980:PODANSg6317.t1
YOR090C	Pans_DSM_980:PODANSg7115.t1
YCL043C	Pans_DSM_980:PODANSg5718.t1
YDR518W	Pans_DSM_980:PODANSg5718.t1
YGL123W	Pans_DSM_980:PODANSg2386.t1
YGL115W	Pans_DSM_980:PODANSg8314.t1
YBL079W	Pans_DSM_980:PODANSg7604.t1
YER105C	Pans_DSM_980:PODANSg7604.t1
YJL102W	Pans_DSM_980:PODANSg3739.t1
YBR003W	Pans_DSM_980:PODANSg1807.t1
YER126C	Pans_DSM_980:PODANSg4136.t1
YPL050C	Pans_DSM_980:PODANSg5619.t1
YNL242W	Pans_DSM_980:PODANSg9159.t1
YGL184C	Pans_DSM_980:PODANSg7402.t1
YBR020W	Pans_DSM_980:PODANSg6132.t1
YDR009W	Pans_DSM_980:PODANSg6132.t1
YKL081W	Pans_DSM_980:PODANSg9082.t1
YPL048W	Pans_DSM_980:PODANSg9082.t1
YGL131C	Pans_DSM_980:PODANSg5735.t1
YMR012W	Pans_DSM_980:PODANSg4958.t1
YJL108C	Pans_DSM_980:PODANSg09790.t1
YOR271C	Pans_DSM_980:PODANSg4776.t1
YOR231W	Pans_DSM_980:PODANSg5429.t1
YPL140C	Pans_DSM_980:PODANSg5429.t1
YFR024C-A	Pans_DSM_980:PODANSg3160.t1
YHR016C	Pans_DSM_980:PODANSg3160.t1
YLR362W	Pans_DSM_980:PODANSg5199.t1
YDL097C	Pans_DSM_980:PODANSg6643.t1
YLR212C	Pans_DSM_980:PODANSg957.t1
YPL029W	Pans_DSM_980:PODANSg7126.t1
YJR076C	Pans_DSM_980:PODANSg3571.t1
YLR231C	Pans_DSM_980:PODANSg5014.t1	Pans_DSM_980:PODANSg2503.t1
YJR049C	Pans_DSM_980:PODANSg09465.t1
YEL041W	Pans_DSM_980:PODANSg09465.t1
YKL064W	Pans_DSM_980:PODANSg5671.t1
YOR222W	Pans_DSM_980:PODANSg2892.t1
YPL134C	Pans_DSM_980:PODANSg2892.t1
YJL208C	Pans_DSM_980:PODANSg5359.t1
YDL100C	Pans_DSM_980:PODANSg8934.t1
YGR171C	Pans_DSM_980:PODANSg8398.t1
YGL116W	Pans_DSM_980:PODANSg09710.t1
YCL009C	Pans_DSM_980:PODANSg6484.t1
YLR075W	Pans_DSM_980:PODANSg9183.t1
YBR081C	Pans_DSM_980:PODANSg1738.t1
YLR247C	Pans_DSM_980:PODANSg8405.t1
YPL268W	Pans_DSM_980:PODANSg8027.t1
YPL145C	Pans_DSM_980:PODANSg2154.t1
YOR237W	Pans_DSM_980:PODANSg2154.t1
YEL050C	Pans_DSM_980:PODANSg2115.t1
YDR375C	Pans_DSM_980:PODANSg09459.t1
YNL331C	Pans_DSM_980:PODANSg8552.t1
YDL243C	Pans_DSM_980:PODANSg8552.t1
YCR107W	Pans_DSM_980:PODANSg8552.t1
YJR155W	Pans_DSM_980:PODANSg8552.t1
YNR013C	Pans_DSM_980:PODANSg6348.t1
YCR037C	Pans_DSM_980:PODANSg6348.t1
YJL198W	Pans_DSM_980:PODANSg6348.t1
YDL036C	Pans_DSM_980:PODANSg983.t1
YOL066C	Pans_DSM_980:PODANSg983.t1
YOL061W	Pans_DSM_980:PODANSg6677.t1	Pans_DSM_980:PODANSg8051.t1
YLR114C	Pans_DSM_980:PODANSg3753.t1
YDR292C	Pans_DSM_980:PODANSg3955.t1
YOR161C	Pans_DSM_980:PODANSg8480.t1
YCR068W	Pans_DSM_980:PODANSg5425.t1
YNL317W	Pans_DSM_980:PODANSg5376.t1
YCL040W	Pans_DSM_980:PODANSg3980.t1
YDR516C	Pans_DSM_980:PODANSg3980.t1
YEL051W	Pans_DSM_980:PODANSg7319.t1
YHR002W	Pans_DSM_980:PODANSg7207.t1
YKR056W	Pans_DSM_980:PODANSg6769.t1
YPR176C	Pans_DSM_980:PODANSg09937.t1
YDR245W	Pans_DSM_980:PODANSg5925.t1
YBR199W	Pans_DSM_980:PODANSg8769.t1
YBR192W	Pans_DSM_980:PODANSg065.t1
YGR255C	Pans_DSM_980:PODANSg10142.t1
YBR180W	Pans_DSM_980:PODANSg2572.t1
YKL140W	Pans_DSM_980:PODANSg4474.t1
YNL178W	Pans_DSM_980:PODANSg5063.t1
YOL038W	Pans_DSM_980:PODANSg5398.t1
YOR386W	Pans_DSM_980:PODANSg09313.t1
YER061C	Pans_DSM_980:PODANSg5352.t1
YDR531W	Pans_DSM_980:PODANSg3917.t1
YLR116W	Pans_DSM_980:PODANSg8178.t1
YDR372C	Pans_DSM_980:PODANSg1699.t1
YNL075W	Pans_DSM_980:PODANSg8825.t1
YIR029W	Pans_DSM_980:PODANSg6728.t1
YGL141W	Pans_DSM_980:PODANSg2930.t1
YHR204W	Pans_DSM_980:PODANSg09587.t1
YPL125W	Pans_DSM_980:PODANSg09517.t1
YPR125W	Pans_DSM_980:PODANSg09417.t1
YDL246C	Pans_DSM_980:PODANSg09388.t1
YJR159W	Pans_DSM_980:PODANSg09388.t1
YLR070C	Pans_DSM_980:PODANSg09388.t1
YOL062C	Pans_DSM_980:PODANSg187.t1
YMR166C	Pans_DSM_980:PODANSg7132.t1
YPL220W	Pans_DSM_980:PODANSg4998.t1
YGL135W	Pans_DSM_980:PODANSg4998.t1
YJR091C	Pans_DSM_980:PODANSg5234.t1
YPR042C	Pans_DSM_980:PODANSg5234.t1
YOL059W	Pans_DSM_980:PODANSg09885.t1
YDL022W	Pans_DSM_980:PODANSg09885.t1
YJR036C	Pans_DSM_980:PODANSg6671.t1
YAL002W	Pans_DSM_980:PODANSg09922.t1
YHR104W	Pans_DSM_980:PODANSg09635.t1
YOR155C	Pans_DSM_980:PODANSg040.t1
YOR005C	Pans_DSM_980:PODANSg5038.t1
YEL064C	Pans_DSM_980:PODANSg6546.t1
YIR008C	Pans_DSM_980:PODANSg1776.t1
YGR184C	Pans_DSM_980:PODANSg09462.t1
YOR157C	Pans_DSM_980:PODANSg10098.t1
YPR110C	Pans_DSM_980:PODANSg10139.t1
YNL169C	Pans_DSM_980:PODANSg9067.t1
YMR215W	Pans_DSM_980:PODANSg6776.t1
YIR023W	Pans_DSM_980:PODANSg1096.t1	Pans_DSM_980:PODANSg3050.t1
YPL090C	Pans_DSM_980:PODANSg6602.t1
YBR181C	Pans_DSM_980:PODANSg6602.t1
YJR013W	Pans_DSM_980:PODANSg2374.t1
YLR310C	Pans_DSM_980:PODANSg5183.t1
YDR452W	Pans_DSM_980:PODANSg4363.t1
YBR087W	Pans_DSM_980:PODANSg6622.t1
YER078C	Pans_DSM_980:PODANSg3115.t1
YLR345W	Pans_DSM_980:PODANSg8915.t1
YNL172W	Pans_DSM_980:PODANSg1132.t1
YOL077C	Pans_DSM_980:PODANSg6330.t1
YNL191W	Pans_DSM_980:PODANSg8016.t1
YNL290W	Pans_DSM_980:PODANSg491.t1
YDR507C	Pans_DSM_980:PODANSg4429.t1
YCL024W	Pans_DSM_980:PODANSg4429.t1
YEL047C	Pans_DSM_980:PODANSg10101.t1
YJR051W	Pans_DSM_980:PODANSg10101.t1
YBR043C	Pans_DSM_980:PODANSg7877.t1
YEL058W	Pans_DSM_980:PODANSg5682.t1
YDL201W	Pans_DSM_980:PODANSg3031.t1
YOR273C	Pans_DSM_980:PODANSg1043.t1
YNL288W	Pans_DSM_980:PODANSg3173.t1
YDR332W	Pans_DSM_980:PODANSg6277.t1
YLR319C	Pans_DSM_980:PODANSg6802.t1
YGR135W	Pans_DSM_980:PODANSg3362.t1
YGR214W	Pans_DSM_980:PODANSg7031.t1
YLR048W	Pans_DSM_980:PODANSg7031.t1
YMR293C	Pans_DSM_980:PODANSg4206.t1
YER148W	Pans_DSM_980:PODANSg2954.t1
YLL057C	Pans_DSM_980:PODANSg432.t1
YOR346W	Pans_DSM_980:PODANSg5722.t1
YKR076W	Pans_DSM_980:PODANSg6184.t1
YMR251W	Pans_DSM_980:PODANSg6184.t1
YGR154C	Pans_DSM_980:PODANSg6184.t1
YAL021C	Pans_DSM_980:PODANSg8201.t1
YLR229C	Pans_DSM_980:PODANSg5389.t1
YOL049W	Pans_DSM_980:PODANSg4836.t1
YBR287W	Pans_DSM_980:PODANSg4004.t1
YGL065C	Pans_DSM_980:PODANSg6988.t1
YMR079W	Pans_DSM_980:PODANSg1762.t1
YKL091C	Pans_DSM_980:PODANSg1762.t1
YBL084C	Pans_DSM_980:PODANSg4798.t1
YDR120C	Pans_DSM_980:PODANSg3635.t1
YBL037W	Pans_DSM_980:PODANSg6930.t1
YHR112C	Pans_DSM_980:PODANSg4361.t1
YFR010W	Pans_DSM_980:PODANSg062.t1
YNL207W	Pans_DSM_980:PODANSg7213.t1
YFL045C	Pans_DSM_980:PODANSg10015.t1
YDR497C	Pans_DSM_980:PODANSg6572.t1
YOL103W	Pans_DSM_980:PODANSg6572.t1
YML074C	Pans_DSM_980:PODANSg09544.t1
YLR449W	Pans_DSM_980:PODANSg09544.t1
YCR024C	Pans_DSM_980:PODANSg1718.t1
YJL001W	Pans_DSM_980:PODANSg2332.t1
YIL130W	Pans_DSM_980:PODANSg4976.t1
YGR159C	Pans_DSM_980:PODANSg5885.t1
YKL120W	Pans_DSM_980:PODANSg5510.t1
YPR041W	Pans_DSM_980:PODANSg4983.t1
YDR226W	Pans_DSM_980:PODANSg6367.t1
YMR296C	Pans_DSM_980:PODANSg1677.t1
YOR362C	Pans_DSM_980:PODANSg09718.t1
YDL040C	Pans_DSM_980:PODANSg466.t1
YOR243C	Pans_DSM_980:PODANSg5428.t1
YNR012W	Pans_DSM_980:PODANSg3779.t1
YKL027W	Pans_DSM_980:PODANSg3934.t1
YHR003C	Pans_DSM_980:PODANSg3934.t1
YJR078W	Pans_DSM_980:PODANSg762.t1	Pans_DSM_980:PODANSg2504.t1
YNR019W	Pans_DSM_980:PODANSg903.t1
YCR048W	Pans_DSM_980:PODANSg903.t1
YKL114C	Pans_DSM_980:PODANSg5747.t1
YIL003W	Pans_DSM_980:PODANSg8611.t1
YPL242C	Pans_DSM_980:PODANSg5794.t1
YDR444W	Pans_DSM_980:PODANSg7262.t1
YEL040W	Pans_DSM_980:PODANSg2519.t1
YDR301W	Pans_DSM_980:PODANSg09505.t1
YPL203W	Pans_DSM_980:PODANSg4388.t1
YKL166C	Pans_DSM_980:PODANSg4388.t1
YJL164C	Pans_DSM_980:PODANSg4388.t1
YCR034W	Pans_DSM_980:PODANSg9011.t1
YJL196C	Pans_DSM_980:PODANSg9011.t1
YML063W	Pans_DSM_980:PODANSg8334.t1
YLR441C	Pans_DSM_980:PODANSg8334.t1
YNR033W	Pans_DSM_980:PODANSg8366.t1
YBR055C	Pans_DSM_980:PODANSg7854.t1
YLR002C	Pans_DSM_980:PODANSg4888.t1
YKL045W	Pans_DSM_980:PODANSg8185.t1
YIL116W	Pans_DSM_980:PODANSg3610.t1
YDR017C	Pans_DSM_980:PODANSg7001.t1
YGL097W	Pans_DSM_980:PODANSg2863.t1
YLR216C	Pans_DSM_980:PODANSg971.t1
YGL076C	Pans_DSM_980:PODANSg5560.t1
YPL198W	Pans_DSM_980:PODANSg5560.t1
YGR188C	Pans_DSM_980:PODANSg5748.t1
YGL203C	Pans_DSM_980:PODANSg8857.t1
YHR202W	Pans_DSM_980:PODANSg2018.t1
YER053C	Pans_DSM_980:PODANSg09951.t1
YJR001W	Pans_DSM_980:PODANSg5287.t1
YER049W	Pans_DSM_980:PODANSg4359.t1
YLR351C	Pans_DSM_980:PODANSg8880.t1
YNL083W	Pans_DSM_980:PODANSg6370.t1
YJL091C	Pans_DSM_980:PODANSg09425.t1
YPR004C	Pans_DSM_980:PODANSg7407.t1
YHR132C	Pans_DSM_980:PODANSg8327.t1
YOR184W	Pans_DSM_980:PODANSg8362.t1
YOR141C	Pans_DSM_980:PODANSg5299.t1
YOR272W	Pans_DSM_980:PODANSg8392.t1
YML086C	Pans_DSM_980:PODANSg4195.t1
YJL112W	Pans_DSM_980:PODANSg7364.t1
YKR036C	Pans_DSM_980:PODANSg7364.t1
YDR049W	Pans_DSM_980:PODANSg4230.t1
YDL167C	Pans_DSM_980:PODANSg8992.t1
YMR250W	Pans_DSM_980:PODANSg6789.t1
YOL068C	Pans_DSM_980:PODANSg2997.t1
YDL042C	Pans_DSM_980:PODANSg2997.t1
YPL122C	Pans_DSM_980:PODANSg2769.t1
YDR326C	Pans_DSM_980:PODANSg3648.t1
YHR080C	Pans_DSM_980:PODANSg3648.t1
YMR027W	Pans_DSM_980:PODANSg8209.t1
YGR054W	Pans_DSM_980:PODANSg1684.t1
YIL021W	Pans_DSM_980:PODANSg6784.t1
YBL033C	Pans_DSM_980:PODANSg222.t1
YDR415C	Pans_DSM_980:PODANSg7635.t1
YFL030W	Pans_DSM_980:PODANSg6663.t1
YGR175C	Pans_DSM_980:PODANSg7130.t1
YLR206W	Pans_DSM_980:PODANSg2948.t1
YDL161W	Pans_DSM_980:PODANSg2948.t1
YHR070W	Pans_DSM_980:PODANSg5931.t1
YDR244W	Pans_DSM_980:PODANSg4336.t1
YBR159W	Pans_DSM_980:PODANSg7603.t1
YKR080W	Pans_DSM_980:PODANSg4157.t1
YPR137W	Pans_DSM_980:PODANSg8722.t1
YER094C	Pans_DSM_980:PODANSg09973.t1
YPL155C	Pans_DSM_980:PODANSg09700.t1
YHL003C	Pans_DSM_980:PODANSg4990.t1
YKL008C	Pans_DSM_980:PODANSg4990.t1
YPR119W	Pans_DSM_980:PODANSg2116.t1
YGR108W	Pans_DSM_980:PODANSg2116.t1
YLL045C	Pans_DSM_980:PODANSg2944.t1
YHL033C	Pans_DSM_980:PODANSg2944.t1
YIL022W	Pans_DSM_980:PODANSg09457.t1
YOR119C	Pans_DSM_980:PODANSg4547.t1
YJR123W	Pans_DSM_980:PODANSg6862.t1
YBR234C	Pans_DSM_980:PODANSg09990.t1
YMR247C	Pans_DSM_980:PODANSg7774.t1
YAL025C	Pans_DSM_980:PODANSg8899.t1
YCR009C	Pans_DSM_980:PODANSg8692.t1
YFL038C	Pans_DSM_980:PODANSg6608.t1
YPR175W	Pans_DSM_980:PODANSg7839.t1
YER089C	Pans_DSM_980:PODANSg7814.t1
YBL056W	Pans_DSM_980:PODANSg7814.t1
YMR243C	Pans_DSM_980:PODANSg5860.t1
YOR316C	Pans_DSM_980:PODANSg5860.t1
YHR066W	Pans_DSM_980:PODANSg7654.t1
YDR312W	Pans_DSM_980:PODANSg7654.t1
YNL280C	Pans_DSM_980:PODANSg4732.t1
YNL139C	Pans_DSM_980:PODANSg3683.t1
YJL053W	Pans_DSM_980:PODANSg2079.t1
YER102W	Pans_DSM_980:PODANSg6614.t1
YBL072C	Pans_DSM_980:PODANSg6614.t1
YPL171C	Pans_DSM_980:PODANSg7577.t1
YHR179W	Pans_DSM_980:PODANSg7577.t1
YGL225W	Pans_DSM_980:PODANSg4824.t1
YER039C	Pans_DSM_980:PODANSg4824.t1
YJL059W	Pans_DSM_980:PODANSg536.t1
YPL266W	Pans_DSM_980:PODANSg9186.t1
YGR028W	Pans_DSM_980:PODANSg7403.t1
YKR017C	Pans_DSM_980:PODANSg1662.t1
YEL046C	Pans_DSM_980:PODANSg09447.t1
YHR166C	Pans_DSM_980:PODANSg8919.t1
YPR161C	Pans_DSM_980:PODANSg8354.t1
YGL011C	Pans_DSM_980:PODANSg9194.t1
YBL106C	Pans_DSM_980:PODANSg1732.t1
YPR032W	Pans_DSM_980:PODANSg1732.t1
YDL117W	Pans_DSM_980:PODANSg8943.t1
YBR227C	Pans_DSM_980:PODANSg7092.t1
YJR139C	Pans_DSM_980:PODANSg3030.t1
YNL273W	Pans_DSM_980:PODANSg8301.t1
YGR144W	Pans_DSM_980:PODANSg1687.t1
YAL042W	Pans_DSM_980:PODANSg10093.t1
YMR237W	Pans_DSM_980:PODANSg7662.t1
YOR299W	Pans_DSM_980:PODANSg7662.t1
YMR213W	Pans_DSM_980:PODANSg3725.t1
YKL213C	Pans_DSM_980:PODANSg4079.t1
YJL080C	Pans_DSM_980:PODANSg3168.t1
YLR019W	Pans_DSM_980:PODANSg09638.t1
YLL010C	Pans_DSM_980:PODANSg09638.t1
YBR061C	Pans_DSM_980:PODANSg3070.t1
YML093W	Pans_DSM_980:PODANSg3178.t1
YDL137W	Pans_DSM_980:PODANSg09704.t1
YDL192W	Pans_DSM_980:PODANSg09704.t1
YHR114W	Pans_DSM_980:PODANSg7948.t1
YIL047C	Pans_DSM_980:PODANSg8737.t1
YOR132W	Pans_DSM_980:PODANSg3738.t1
YER145C	Pans_DSM_980:PODANSg6954.t1
YKL004W	Pans_DSM_980:PODANSg1772.t1
YOR091W	Pans_DSM_980:PODANSg6716.t1
YPR165W	Pans_DSM_980:PODANSg6544.t1
YFR051C	Pans_DSM_980:PODANSg5066.t1
YNL256W	Pans_DSM_980:PODANSg3603.t1
YMR100W	Pans_DSM_980:PODANSg8013.t1
YER021W	Pans_DSM_980:PODANSg1783.t1
YJL088W	Pans_DSM_980:PODANSg6483.t1
YBR189W	Pans_DSM_980:PODANSg035.t1
YPL081W	Pans_DSM_980:PODANSg035.t1
YPR102C	Pans_DSM_980:PODANSg10112.t1
YGR085C	Pans_DSM_980:PODANSg10112.t1
YPR118W	Pans_DSM_980:PODANSg2322.t1
YEL055C	Pans_DSM_980:PODANSg09717.t1
YPL117C	Pans_DSM_980:PODANSg7228.t1
YIL133C	Pans_DSM_980:PODANSg8264.t1
YNL069C	Pans_DSM_980:PODANSg8264.t1
YKR079C	Pans_DSM_980:PODANSg4779.t1
YDL056W	Pans_DSM_980:PODANSg254.t1
YCR047C	Pans_DSM_980:PODANSg09833.t1
YKR084C	Pans_DSM_980:PODANSg3226.t1
YMR001C	Pans_DSM_980:PODANSg09991.t1
YJR105W	Pans_DSM_980:PODANSg5217.t1
YGL112C	Pans_DSM_980:PODANSg8524.t1
YPL209C	Pans_DSM_980:PODANSg5246.t1
YJL207C	Pans_DSM_980:PODANSg5132.t1
YPL218W	Pans_DSM_980:PODANSg4840.t1
YFR021W	Pans_DSM_980:PODANSg6929.t1
YMR110C	Pans_DSM_980:PODANSg936.t1
YBR241C	Pans_DSM_980:PODANSg232.t1
YGL104C	Pans_DSM_980:PODANSg232.t1
YGR267C	Pans_DSM_980:PODANSg157.t1
YDR019C	Pans_DSM_980:PODANSg2101.t1
YMR176W	Pans_DSM_980:PODANSg8515.t1
YPR178W	Pans_DSM_980:PODANSg5608.t1
YLR243W	Pans_DSM_980:PODANSg4154.t1
YLR017W	Pans_DSM_980:PODANSg3201.t1
YML104C	Pans_DSM_980:PODANSg3034.t1
YPR108W	Pans_DSM_980:PODANSg3194.t1
YHR128W	Pans_DSM_980:PODANSg8330.t1
YDR403W	Pans_DSM_980:PODANSg2570.t1
YPL172C	Pans_DSM_980:PODANSg2746.t1
YGL169W	Pans_DSM_980:PODANSg10145.t1
YPL152W	Pans_DSM_980:PODANSg09463.t1
YCR094W	Pans_DSM_980:PODANSg7982.t1
YNR048W	Pans_DSM_980:PODANSg7982.t1
YLR260W	Pans_DSM_980:PODANSg465.t1
YOR171C	Pans_DSM_980:PODANSg465.t1
YER178W	Pans_DSM_980:PODANSg5406.t1
YKR081C	Pans_DSM_980:PODANSg5774.t1
YDL086W	Pans_DSM_980:PODANSg6942.t1
YJL115W	Pans_DSM_980:PODANSg1729.t1
YJR070C	Pans_DSM_980:PODANSg6292.t1
YLR103C	Pans_DSM_980:PODANSg6163.t1
YML004C	Pans_DSM_980:PODANSg2908.t1
YER098W	Pans_DSM_980:PODANSg09636.t1
YBL067C	Pans_DSM_980:PODANSg09636.t1
YBR074W	Pans_DSM_980:PODANSg8177.t1
YIL020C	Pans_DSM_980:PODANSg4887.t1
YIL118W	Pans_DSM_980:PODANSg4009.t1
YOR006C	Pans_DSM_980:PODANSg1675.t1
YLR420W	Pans_DSM_980:PODANSg9152.t1
YCL038C	Pans_DSM_980:PODANSg10153.t1
YDL205C	Pans_DSM_980:PODANSg8431.t1
YKL001C	Pans_DSM_980:PODANSg5985.t1
YNL219C	Pans_DSM_980:PODANSg7608.t1
YKR066C	Pans_DSM_980:PODANSg09965.t1
YDL108W	Pans_DSM_980:PODANSg8403.t1
YMR214W	Pans_DSM_980:PODANSg9170.t1
YOL055C	Pans_DSM_980:PODANSg5541.t1
YPL258C	Pans_DSM_980:PODANSg5541.t1
YPR121W	Pans_DSM_980:PODANSg5541.t1
YML001W	Pans_DSM_980:PODANSg8140.t1
YPL260W	Pans_DSM_980:PODANSg9173.t1
YGR207C	Pans_DSM_980:PODANSg7378.t1
YLR004C	Pans_DSM_980:PODANSg2500.t1
YNL231C	Pans_DSM_980:PODANSg8458.t1
YNL264C	Pans_DSM_980:PODANSg8458.t1
YHL036W	Pans_DSM_980:PODANSg115.t1
YDR280W	Pans_DSM_980:PODANSg4893.t1
YPL088W	Pans_DSM_980:PODANSg1004.t1
YGR216C	Pans_DSM_980:PODANSg1757.t1
YPR167C	Pans_DSM_980:PODANSg4468.t1
YBR133C	Pans_DSM_980:PODANSg7039.t1
YBR247C	Pans_DSM_980:PODANSg7187.t1
YNL007C	Pans_DSM_980:PODANSg8793.t1
YJL036W	Pans_DSM_980:PODANSg09432.t1
YBR039W	Pans_DSM_980:PODANSg5641.t1
YJL020C	Pans_DSM_980:PODANSg3678.t1
YIL033C	Pans_DSM_980:PODANSg7981.t1
YDL028C	Pans_DSM_980:PODANSg4139.t1
YNL274C	Pans_DSM_980:PODANSg470.t1
YKL073W	Pans_DSM_980:PODANSg6853.t1
YGL211W	Pans_DSM_980:PODANSg2945.t1
YHL002W	Pans_DSM_980:PODANSg2889.t1
YNL048W	Pans_DSM_980:PODANSg6768.t1
YJL092W	Pans_DSM_980:PODANSg3127.t1
YGL202W	Pans_DSM_980:PODANSg5646.t1
YMR313C	Pans_DSM_980:PODANSg5659.t1
YDR416W	Pans_DSM_980:PODANSg7318.t1
YDR287W	Pans_DSM_980:PODANSg3620.t1
YHR046C	Pans_DSM_980:PODANSg3620.t1
YBR082C	Pans_DSM_980:PODANSg1797.t1
YDR059C	Pans_DSM_980:PODANSg1797.t1
YNL121C	Pans_DSM_980:PODANSg8823.t1
YHR117W	Pans_DSM_980:PODANSg8823.t1
YDR268W	Pans_DSM_980:PODANSg4817.t1
YBR046C	Pans_DSM_980:PODANSg3526.t1
YMR235C	Pans_DSM_980:PODANSg5596.t1
YGR260W	Pans_DSM_980:PODANSg582.t1
YER156C	Pans_DSM_980:PODANSg978.t1
YIL083C	Pans_DSM_980:PODANSg4220.t1
YHR111W	Pans_DSM_980:PODANSg09881.t1
YJL069C	Pans_DSM_980:PODANSg10050.t1
YNL161W	Pans_DSM_980:PODANSg09545.t1
YCR023C	Pans_DSM_980:PODANSg7183.t1	Pans_DSM_980:PODANSg3618.t1	Pans_DSM_980:PODANSg5809.t1
YGR162W	Pans_DSM_980:PODANSg5523.t1
YGL049C	Pans_DSM_980:PODANSg5523.t1
YPR132W	Pans_DSM_980:PODANSg6365.t1
YGR118W	Pans_DSM_980:PODANSg6365.t1
YJR098C	Pans_DSM_980:PODANSg4982.t1
YOR212W	Pans_DSM_980:PODANSg5048.t1
YMR314W	Pans_DSM_980:PODANSg8368.t1
YPR144C	Pans_DSM_980:PODANSg4246.t1
YMR244W	Pans_DSM_980:PODANSg7390.t1
YLR167W	Pans_DSM_980:PODANSg1887.t1
YMR208W	Pans_DSM_980:PODANSg8779.t1
YMR203W	Pans_DSM_980:PODANSg8914.t1
YOR001W	Pans_DSM_980:PODANSg1759.t1
YOL120C	Pans_DSM_980:PODANSg906.t1
YNL301C	Pans_DSM_980:PODANSg906.t1
YGR048W	Pans_DSM_980:PODANSg7098.t1
YNL279W	Pans_DSM_980:PODANSg510.t1
YNL257C	Pans_DSM_980:PODANSg5068.t1
YHR155W	Pans_DSM_980:PODANSg5068.t1
YML065W	Pans_DSM_980:PODANSg4342.t1
YLR442C	Pans_DSM_980:PODANSg4342.t1
YDL017W	Pans_DSM_980:PODANSg2181.t1
YKL179C	Pans_DSM_980:PODANSg9079.t1
YEL024W	Pans_DSM_980:PODANSg7536.t1
YBL097W	Pans_DSM_980:PODANSg10013.t1
YCR026C	Pans_DSM_980:PODANSg3898.t1
YEL016C	Pans_DSM_980:PODANSg3898.t1
YGL210W	Pans_DSM_980:PODANSg6329.t1
YER031C	Pans_DSM_980:PODANSg6329.t1
YDR050C	Pans_DSM_980:PODANSg5177.t1
YBR028C	Pans_DSM_980:PODANSg5606.t1
YBL098W	Pans_DSM_980:PODANSg1515.t1
YMR226C	Pans_DSM_980:PODANSg7316.t1
YKL039W	Pans_DSM_980:PODANSg5475.t1
YHL017W	Pans_DSM_980:PODANSg5475.t1
YML020W	Pans_DSM_980:PODANSg5027.t1
YLR130C	Pans_DSM_980:PODANSg5565.t1
YEL056W	Pans_DSM_980:PODANSg8997.t1
YDR142C	Pans_DSM_980:PODANSg7176.t1
YGL058W	Pans_DSM_980:PODANSg7385.t1
YHR011W	Pans_DSM_980:PODANSg7016.t1
YHR142W	Pans_DSM_980:PODANSg2548.t1
YIL121W	Pans_DSM_980:PODANSg3469.t1	Pans_DSM_980:PODANSg461.t1
YIL120W	Pans_DSM_980:PODANSg3469.t1	Pans_DSM_980:PODANSg461.t1
YNL065W	Pans_DSM_980:PODANSg3469.t1	Pans_DSM_980:PODANSg461.t1
YOL119C	Pans_DSM_980:PODANSg1114.t1
YOR306C	Pans_DSM_980:PODANSg1114.t1
YER087W	Pans_DSM_980:PODANSg5989.t1
YLL006W	Pans_DSM_980:PODANSg4819.t1
YBL041W	Pans_DSM_980:PODANSg2128.t1
YFR005C	Pans_DSM_980:PODANSg8767.t1
YBR260C	Pans_DSM_980:PODANSg3969.t1
YPR097W	Pans_DSM_980:PODANSg5624.t1
YER168C	Pans_DSM_980:PODANSg7239.t1
YFR037C	Pans_DSM_980:PODANSg7408.t1
YHR026W	Pans_DSM_980:PODANSg7355.t1
YNL251C	Pans_DSM_980:PODANSg6518.t1
YNR029C	Pans_DSM_980:PODANSg7172.t1
YML130C	Pans_DSM_980:PODANSg09480.t1
YNR015W	Pans_DSM_980:PODANSg10008.t1
YPL214C	Pans_DSM_980:PODANSg4855.t1
YJR006W	Pans_DSM_980:PODANSg8393.t1
YML082W	Pans_DSM_980:PODANSg2271.t1
YJR130C	Pans_DSM_980:PODANSg2271.t1
YLL058W	Pans_DSM_980:PODANSg2271.t1
YDL236W	Pans_DSM_980:PODANSg5319.t1
YGR163W	Pans_DSM_980:PODANSg4913.t1
YML018C	Pans_DSM_980:PODANSg8141.t1
YOR145C	Pans_DSM_980:PODANSg453.t1
YDR392W	Pans_DSM_980:PODANSg7397.t1
YGL186C	Pans_DSM_980:PODANSg7588.t1
YBR274W	Pans_DSM_980:PODANSg09646.t1
YNL003C	Pans_DSM_980:PODANSg6374.t1
YKL024C	Pans_DSM_980:PODANSg10067.t1
YDR036C	Pans_DSM_980:PODANSg9014.t1
YOR154W	Pans_DSM_980:PODANSg4811.t1
YLR166C	Pans_DSM_980:PODANSg5934.t1
YNL221C	Pans_DSM_980:PODANSg4386.t1
YHL010C	Pans_DSM_980:PODANSg3090.t1
YKR094C	Pans_DSM_980:PODANSg6264.t1
YIL148W	Pans_DSM_980:PODANSg6264.t1
YOR120W	Pans_DSM_980:PODANSg077.t1
YDR368W	Pans_DSM_980:PODANSg077.t1
YML021C	Pans_DSM_980:PODANSg5580.t1
YFR050C	Pans_DSM_980:PODANSg4313.t1
YPR091C	Pans_DSM_980:PODANSg038.t1
YML102W	Pans_DSM_980:PODANSg09656.t1
YNL202W	Pans_DSM_980:PODANSg451.t1
YNL011C	Pans_DSM_980:PODANSg9103.t1
YBR019C	Pans_DSM_980:PODANSg861.t1
YMR113W	Pans_DSM_980:PODANSg8090.t1
YKL132C	Pans_DSM_980:PODANSg8090.t1
YHR148W	Pans_DSM_980:PODANSg7975.t1
YOR089C	Pans_DSM_980:PODANSg5436.t1
YOR245C	Pans_DSM_980:PODANSg4167.t1
YEL027W	Pans_DSM_980:PODANSg8083.t1
YMR259C	Pans_DSM_980:PODANSg4923.t1
YKL193C	Pans_DSM_980:PODANSg09634.t1
YKL221W	Pans_DSM_980:PODANSg5970.t1	Pans_DSM_980:PODANSg3701.t1
YNL031C	Pans_DSM_980:PODANSg7068.t1
YBR010W	Pans_DSM_980:PODANSg7068.t1
YIL038C	Pans_DSM_980:PODANSg973.t1
YGL171W	Pans_DSM_980:PODANSg09407.t1
YPL183C	Pans_DSM_980:PODANSg09943.t1
YPR157W	Pans_DSM_980:PODANSg206.t1
YGR141W	Pans_DSM_980:PODANSg206.t1
YJL039C	Pans_DSM_980:PODANSg5153.t1
YDL119C	Pans_DSM_980:PODANSg4349.t1
YJL187C	Pans_DSM_980:PODANSg9143.t1
YJR002W	Pans_DSM_980:PODANSg924.t1
YNR041C	Pans_DSM_980:PODANSg6364.t1
YBR037C	Pans_DSM_980:PODANSg2016.t1
YBR024W	Pans_DSM_980:PODANSg2016.t1
YDL159W	Pans_DSM_980:PODANSg7868.t1
YPL063W	Pans_DSM_980:PODANSg09242.t1
YCR004C	Pans_DSM_980:PODANSg09906.t1
YDR032C	Pans_DSM_980:PODANSg09906.t1
YBL035C	Pans_DSM_980:PODANSg8457.t1
YGL143C	Pans_DSM_980:PODANSg8930.t1
YMR093W	Pans_DSM_980:PODANSg9189.t1
YGR187C	Pans_DSM_980:PODANSg7186.t1
YPL133C	Pans_DSM_980:PODANSg6473.t1
YPL030W	Pans_DSM_980:PODANSg003.t1
YBR084C-A	Pans_DSM_980:PODANSg673.t1
YBL027W	Pans_DSM_980:PODANSg673.t1
YMR102C	Pans_DSM_980:PODANSg2455.t1
YKL121W	Pans_DSM_980:PODANSg2455.t1
YBL104C	Pans_DSM_980:PODANSg5316.t1
YIL043C	Pans_DSM_980:PODANSg4795.t1
YMR023C	Pans_DSM_980:PODANSg8898.t1
YOL052C	Pans_DSM_980:PODANSg8610.t1
YGR238C	Pans_DSM_980:PODANSg3952.t1
YHR158C	Pans_DSM_980:PODANSg3952.t1
YLR262C	Pans_DSM_980:PODANSg3786.t1
YKL059C	Pans_DSM_980:PODANSg8933.t1
YOL123W	Pans_DSM_980:PODANSg9119.t1
YGL077C	Pans_DSM_980:PODANSg2578.t1	Pans_DSM_980:PODANSg7517.t1
YNR056C	Pans_DSM_980:PODANSg2578.t1	Pans_DSM_980:PODANSg7517.t1
YBR088C	Pans_DSM_980:PODANSg5791.t1
YGR149W	Pans_DSM_980:PODANSg8062.t1
YPL247C	Pans_DSM_980:PODANSg2371.t1
YLR361C	Pans_DSM_980:PODANSg8166.t1
YBR200W	Pans_DSM_980:PODANSg7496.t1
YKL217W	Pans_DSM_980:PODANSg6049.t1
YKL080W	Pans_DSM_980:PODANSg5984.t1
YDR064W	Pans_DSM_980:PODANSg4268.t1
YGL001C	Pans_DSM_980:PODANSg2055.t1
YPR135W	Pans_DSM_980:PODANSg6613.t1
YBL064C	Pans_DSM_980:PODANSg2348.t1
YBR164C	Pans_DSM_980:PODANSg5138.t1
YDL006W	Pans_DSM_980:PODANSg5029.t1
YGR278W	Pans_DSM_980:PODANSg5323.t1
YBL080C	Pans_DSM_980:PODANSg1835.t1
YJL121C	Pans_DSM_980:PODANSg4357.t1
YLR299W	Pans_DSM_980:PODANSg6585.t1
YKR051W	Pans_DSM_980:PODANSg7265.t1
YDR324C	Pans_DSM_980:PODANSg09476.t1
YNR030W	Pans_DSM_980:PODANSg09956.t1
YDR541C	Pans_DSM_980:PODANSg6442.t1
YOL151W	Pans_DSM_980:PODANSg6442.t1
YGL157W	Pans_DSM_980:PODANSg6442.t1
YGL039W	Pans_DSM_980:PODANSg6442.t1
YML026C	Pans_DSM_980:PODANSg5073.t1
YDR450W	Pans_DSM_980:PODANSg5073.t1
YDR025W	Pans_DSM_980:PODANSg5874.t1
YBR048W	Pans_DSM_980:PODANSg5874.t1
YPL249C	Pans_DSM_980:PODANSg6610.t1
YMR192W	Pans_DSM_980:PODANSg6610.t1
YDR164C	Pans_DSM_980:PODANSg7215.t1
YDR376W	Pans_DSM_980:PODANSg7406.t1
YGL216W	Pans_DSM_980:PODANSg7386.t1
YBL020W	Pans_DSM_980:PODANSg632.t1
YML014W	Pans_DSM_980:PODANSg6505.t1
YOL064C	Pans_DSM_980:PODANSg3150.t1
YJR125C	Pans_DSM_980:PODANSg09744.t1
YDR264C	Pans_DSM_980:PODANSg4725.t1
YOR034C	Pans_DSM_980:PODANSg4725.t1
YOR101W	Pans_DSM_980:PODANSg3746.t1
YNL098C	Pans_DSM_980:PODANSg3746.t1
YIL067C	Pans_DSM_980:PODANSg1694.t1	Pans_DSM_980:PODANSg8085.t1
YLR203C	Pans_DSM_980:PODANSg4849.t1
YDR496C	Pans_DSM_980:PODANSg2141.t1
YLR459W	Pans_DSM_980:PODANSg09402.t1
YKL180W	Pans_DSM_980:PODANSg9073.t1
YJL177W	Pans_DSM_980:PODANSg9073.t1
YML121W	Pans_DSM_980:PODANSg8622.t1
YLR045C	Pans_DSM_980:PODANSg1251.t1
YIL144W	Pans_DSM_980:PODANSg2960.t1
YKL013C	Pans_DSM_980:PODANSg063.t1
YGL147C	Pans_DSM_980:PODANSg2078.t1
YNL067W	Pans_DSM_980:PODANSg2078.t1
YKL002W	Pans_DSM_980:PODANSg5030.t1
YJL093C	Pans_DSM_980:PODANSg3748.t1
YDR204W	Pans_DSM_980:PODANSg4250.t1
YHR008C	Pans_DSM_980:PODANSg1172.t1
YMR220W	Pans_DSM_980:PODANSg342.t1
YKL190W	Pans_DSM_980:PODANSg9085.t1
YLR348C	Pans_DSM_980:PODANSg6783.t1
YPL084W	Pans_DSM_980:PODANSg7410.t1
YER122C	Pans_DSM_980:PODANSg3641.t1
YNL022C	Pans_DSM_980:PODANSg4965.t1
YGL103W	Pans_DSM_980:PODANSg9030.t1
YDR373W	Pans_DSM_980:PODANSg6162.t1
YPL069C	Pans_DSM_980:PODANSg7846.t1
YML110C	Pans_DSM_980:PODANSg3245.t1
YNR006W	Pans_DSM_980:PODANSg3213.t1
YGR234W	Pans_DSM_980:PODANSg1177.t1	Pans_DSM_980:PODANSg09592.t1
YNL237W	Pans_DSM_980:PODANSg8217.t1
YOR334W	Pans_DSM_980:PODANSg4221.t1
YPR058W	Pans_DSM_980:PODANSg1742.t1
YBR104W	Pans_DSM_980:PODANSg1742.t1
YGR189C	Pans_DSM_980:PODANSg188.t1
YJL125C	Pans_DSM_980:PODANSg8730.t1
YMR210W	Pans_DSM_980:PODANSg8057.t1
YML064C	Pans_DSM_980:PODANSg8429.t1
YJR124C	Pans_DSM_980:PODANSg534.t1
YOR039W	Pans_DSM_980:PODANSg2113.t1
YPR066W	Pans_DSM_980:PODANSg10138.t1
YLR020C	Pans_DSM_980:PODANSg5628.t1
YLL012W	Pans_DSM_980:PODANSg5628.t1
YMR047C	Pans_DSM_980:PODANSg2949.t1
YKL068W	Pans_DSM_980:PODANSg2949.t1
YDR182W	Pans_DSM_980:PODANSg5579.t1
YJR075W	Pans_DSM_980:PODANSg3939.t1
YJL143W	Pans_DSM_980:PODANSg3291.t1
YLR191W	Pans_DSM_980:PODANSg09708.t1
YKL205W	Pans_DSM_980:PODANSg5452.t1
YHR144C	Pans_DSM_980:PODANSg7964.t1
YLR380W	Pans_DSM_980:PODANSg1667.t1
YEL012W	Pans_DSM_980:PODANSg3119.t1
YMR276W	Pans_DSM_980:PODANSg09469.t1
YER114C	Pans_DSM_980:PODANSg7990.t1
YBL085W	Pans_DSM_980:PODANSg7990.t1
YHR161C	Pans_DSM_980:PODANSg5820.t1
YGR241C	Pans_DSM_980:PODANSg5820.t1
YOL092W	Pans_DSM_980:PODANSg4935.t1
YBR147W	Pans_DSM_980:PODANSg4935.t1
YHR200W	Pans_DSM_980:PODANSg4369.t1
YOL152W	Pans_DSM_980:PODANSg4453.t1
YNL137C	Pans_DSM_980:PODANSg7121.t1
YHR123W	Pans_DSM_980:PODANSg4531.t1
YNL130C	Pans_DSM_980:PODANSg4531.t1
YJR025C	Pans_DSM_980:PODANSg09674.t1
YPL097W	Pans_DSM_980:PODANSg09576.t1
YCR031C	Pans_DSM_980:PODANSg5559.t1
YJL191W	Pans_DSM_980:PODANSg5559.t1
YDR272W	Pans_DSM_980:PODANSg8146.t1
YOR040W	Pans_DSM_980:PODANSg8146.t1
YOL002C	Pans_DSM_980:PODANSg436.t1
YDR492W	Pans_DSM_980:PODANSg436.t1
YLR133W	Pans_DSM_980:PODANSg2017.t1
YDR147W	Pans_DSM_980:PODANSg2017.t1
YDR379W	Pans_DSM_980:PODANSg7274.t1
YOR127W	Pans_DSM_980:PODANSg7274.t1
YDR214W	Pans_DSM_980:PODANSg3259.t1
YNL090W	Pans_DSM_980:PODANSg6127.t1
YOR007C	Pans_DSM_980:PODANSg6130.t1
YER117W	Pans_DSM_980:PODANSg09258.t1
YBL087C	Pans_DSM_980:PODANSg09258.t1
YJL068C	Pans_DSM_980:PODANSg5488.t1
YLR330W	Pans_DSM_980:PODANSg4437.t1
YLR014C	Pans_DSM_980:PODANSg7184.t1
YHR086W	Pans_DSM_980:PODANSg09853.t1
YIL034C	Pans_DSM_980:PODANSg09955.t1
YJL190C	Pans_DSM_980:PODANSg5419.t1
YLR367W	Pans_DSM_980:PODANSg5419.t1
YDR092W	Pans_DSM_980:PODANSg4503.t1
YNL313C	Pans_DSM_980:PODANSg302.t1
YFL001W	Pans_DSM_980:PODANSg6680.t1
YHR168W	Pans_DSM_980:PODANSg6224.t1
YJR024C	Pans_DSM_980:PODANSg10039.t1
YIL006W	Pans_DSM_980:PODANSg9160.t1
YEL006W	Pans_DSM_980:PODANSg9160.t1
YOR312C	Pans_DSM_980:PODANSg09630.t1
YMR242C	Pans_DSM_980:PODANSg09630.t1
YAL003W	Pans_DSM_980:PODANSg2372.t1
YNL297C	Pans_DSM_980:PODANSg3280.t1
YKL150W	Pans_DSM_980:PODANSg5862.t1
YNL016W	Pans_DSM_980:PODANSg5503.t1
YPL045W	Pans_DSM_980:PODANSg5034.t1
YOR275C	Pans_DSM_980:PODANSg1354.t1
YPL264C	Pans_DSM_980:PODANSg6946.t1
YMR253C	Pans_DSM_980:PODANSg6946.t1
YBR154C	Pans_DSM_980:PODANSg6207.t1
YPL237W	Pans_DSM_980:PODANSg7813.t1
YJR104C	Pans_DSM_980:PODANSg4223.t1
YKL149C	Pans_DSM_980:PODANSg6934.t1
YJR073C	Pans_DSM_980:PODANSg2990.t1
YMR004W	Pans_DSM_980:PODANSg2553.t1
YDR371W	Pans_DSM_980:PODANSg1888.t1	Pans_DSM_980:PODANSg5997.t1	Pans_DSM_980:PODANSg5582.t1
YEL034W	Pans_DSM_980:PODANSg6266.t1
YJR047C	Pans_DSM_980:PODANSg6266.t1
YAR015W	Pans_DSM_980:PODANSg4192.t1
YOR378W	Pans_DSM_980:PODANSg7438.t1
YML116W	Pans_DSM_980:PODANSg7438.t1
YMR279C	Pans_DSM_980:PODANSg7438.t1
YKR070W	Pans_DSM_980:PODANSg6093.t1	Pans_DSM_980:PODANSg688.t1
YDR297W	Pans_DSM_980:PODANSg5411.t1
YFL028C	Pans_DSM_980:PODANSg8941.t1
YKL172W	Pans_DSM_980:PODANSg8012.t1
YPL211W	Pans_DSM_980:PODANSg5249.t1
YEL004W	Pans_DSM_980:PODANSg4371.t1
YPL188W	Pans_DSM_980:PODANSg8226.t1
YGR220C	Pans_DSM_980:PODANSg6748.t1
YER019W	Pans_DSM_980:PODANSg09525.t1
YJL081C	Pans_DSM_980:PODANSg09925.t1
YDL156W	Pans_DSM_980:PODANSg2186.t1
YHR082C	Pans_DSM_980:PODANSg5286.t1
YDR155C	Pans_DSM_980:PODANSg8417.t1
YOR281C	Pans_DSM_980:PODANSg3949.t1
YJR133W	Pans_DSM_980:PODANSg2878.t1
YPL227C	Pans_DSM_980:PODANSg7120.t1
YPL224C	Pans_DSM_980:PODANSg5446.t1
YMR177W	Pans_DSM_980:PODANSg5446.t1
YBR291C	Pans_DSM_980:PODANSg2164.t1
YER143W	Pans_DSM_980:PODANSg6250.t1
YOL010W	Pans_DSM_980:PODANSg2040.t1
YGL019W	Pans_DSM_980:PODANSg2790.t1
YKL025C	Pans_DSM_980:PODANSg053.t1
YPL132W	Pans_DSM_980:PODANSg6524.t1
YCR010C	Pans_DSM_980:PODANSg2388.t1
YNR002C	Pans_DSM_980:PODANSg2388.t1
YIL030C	Pans_DSM_980:PODANSg4600.t1
YDR400W	Pans_DSM_980:PODANSg5725.t1
YDL154W	Pans_DSM_980:PODANSg2122.t1
YNL240C	Pans_DSM_980:PODANSg5599.t1
YBL040C	Pans_DSM_980:PODANSg6623.t1
YAR003W	Pans_DSM_980:PODANSg09508.t1
YJL029C	Pans_DSM_980:PODANSg09578.t1
YNR007C	Pans_DSM_980:PODANSg029.t1
YOR322C	Pans_DSM_980:PODANSg2419.t1
YGR284C	Pans_DSM_980:PODANSg5666.t1
YNL181W	Pans_DSM_980:PODANSg7124.t1
YOR096W	Pans_DSM_980:PODANSg4582.t1
YNL096C	Pans_DSM_980:PODANSg4582.t1
YDR407C	Pans_DSM_980:PODANSg8364.t1
YDL226C	Pans_DSM_980:PODANSg7377.t1
YLR309C	Pans_DSM_980:PODANSg101.t1
YGR224W	Pans_DSM_980:PODANSg1840.t1	Pans_DSM_980:PODANSg3058.t1	Pans_DSM_980:PODANSg6200.t1	Pans_DSM_980:PODANSg8452.t1	Pans_DSM_980:PODANSg5811.t1	Pans_DSM_980:PODANSg2835.t1	Pans_DSM_980:PODANSg790.t1
YKR105C	Pans_DSM_980:PODANSg1840.t1	Pans_DSM_980:PODANSg3058.t1	Pans_DSM_980:PODANSg6200.t1	Pans_DSM_980:PODANSg8452.t1	Pans_DSM_980:PODANSg5811.t1	Pans_DSM_980:PODANSg2835.t1	Pans_DSM_980:PODANSg790.t1
YCL069W	Pans_DSM_980:PODANSg1840.t1	Pans_DSM_980:PODANSg3058.t1	Pans_DSM_980:PODANSg6200.t1	Pans_DSM_980:PODANSg8452.t1	Pans_DSM_980:PODANSg5811.t1	Pans_DSM_980:PODANSg2835.t1	Pans_DSM_980:PODANSg790.t1
YNL066W	Pans_DSM_980:PODANSg4165.t1
YIL123W	Pans_DSM_980:PODANSg4165.t1
YKR042W	Pans_DSM_980:PODANSg4165.t1
YJL116C	Pans_DSM_980:PODANSg4165.t1
YDR194C	Pans_DSM_980:PODANSg8599.t1
YBL047C	Pans_DSM_980:PODANSg6872.t1
YMR171C	Pans_DSM_980:PODANSg8157.t1
YMR283C	Pans_DSM_980:PODANSg8795.t1
YMR061W	Pans_DSM_980:PODANSg1730.t1
YPR011C	Pans_DSM_980:PODANSg905.t1
YBR042C	Pans_DSM_980:PODANSg8225.t1
YDR018C	Pans_DSM_980:PODANSg8225.t1
YNL308C	Pans_DSM_980:PODANSg5435.t1
YAL058W	Pans_DSM_980:PODANSg10038.t1
YDR323C	Pans_DSM_980:PODANSg304.t1
YDR346C	Pans_DSM_980:PODANSg6170.t1
YNR055C	Pans_DSM_980:PODANSg4307.t1
YPL234C	Pans_DSM_980:PODANSg4201.t1
YJL126W	Pans_DSM_980:PODANSg765.t1
YEL054C	Pans_DSM_980:PODANSg8038.t1
YDR418W	Pans_DSM_980:PODANSg8038.t1
YBR187W	Pans_DSM_980:PODANSg4527.t1
YLR085C	Pans_DSM_980:PODANSg1007.t1
YOR202W	Pans_DSM_980:PODANSg8071.t1
YGR246C	Pans_DSM_980:PODANSg7675.t1
YGR010W	Pans_DSM_980:PODANSg3205.t1
YLR328W	Pans_DSM_980:PODANSg3205.t1
YER012W	Pans_DSM_980:PODANSg8724.t1
YOR274W	Pans_DSM_980:PODANSg8467.t1
YNR035C	Pans_DSM_980:PODANSg4244.t1
YDR080W	Pans_DSM_980:PODANSg1133.t1
YPL096W	Pans_DSM_980:PODANSg09477.t1
YPR105C	Pans_DSM_980:PODANSg09552.t1
YML106W	Pans_DSM_980:PODANSg6248.t1
YMR271C	Pans_DSM_980:PODANSg6248.t1
YDR002W	Pans_DSM_980:PODANSg5051.t1
YPR180W	Pans_DSM_980:PODANSg5155.t1
YGL178W	Pans_DSM_980:PODANSg6621.t1
YOR069W	Pans_DSM_980:PODANSg8173.t1
YPL078C	Pans_DSM_980:PODANSg4247.t1
YNL072W	Pans_DSM_980:PODANSg6913.t1
YDR484W	Pans_DSM_980:PODANSg6267.t1
YHR069C	Pans_DSM_980:PODANSg937.t1
YNL091W	Pans_DSM_980:PODANSg6126.t1
YGL252C	Pans_DSM_980:PODANSg10088.t1
YBR191W	Pans_DSM_980:PODANSg036.t1
YPL079W	Pans_DSM_980:PODANSg036.t1
YDL064W	Pans_DSM_980:PODANSg8829.t1
YPR128C	Pans_DSM_980:PODANSg4968.t1
YMR022W	Pans_DSM_980:PODANSg8751.t1
YKR021W	Pans_DSM_980:PODANSg2561.t1
YJL084C	Pans_DSM_980:PODANSg2561.t1
YDR168W	Pans_DSM_980:PODANSg5092.t1
YGR276C	Pans_DSM_980:PODANSg4337.t1
YPR201W	Pans_DSM_980:PODANSg5781.t1
YNL127W	Pans_DSM_980:PODANSg8797.t1
YGL241W	Pans_DSM_980:PODANSg7465.t1
YKR043C	Pans_DSM_980:PODANSg058.t1
YNL201C	Pans_DSM_980:PODANSg7118.t1
YKR068C	Pans_DSM_980:PODANSg693.t1
YOR130C	Pans_DSM_980:PODANSg10070.t1
YGL130W	Pans_DSM_980:PODANSg4788.t1
YDR339C	Pans_DSM_980:PODANSg8961.t1
YBL050W	Pans_DSM_980:PODANSg6491.t1
YIR004W	Pans_DSM_980:PODANSg2375.t1
YER048C	Pans_DSM_980:PODANSg2375.t1
YML034W	Pans_DSM_980:PODANSg5942.t1
YDR458C	Pans_DSM_980:PODANSg5942.t1
YLR324W	Pans_DSM_980:PODANSg2843.t1
YGR004W	Pans_DSM_980:PODANSg2843.t1
YER075C	Pans_DSM_980:PODANSg3850.t1
YER100W	Pans_DSM_980:PODANSg1015.t1
YKL012W	Pans_DSM_980:PODANSg5915.t1
YBL019W	Pans_DSM_980:PODANSg026.t1
YDL090C	Pans_DSM_980:PODANSg3085.t1
YDR487C	Pans_DSM_980:PODANSg3176.t1
YGR257C	Pans_DSM_980:PODANSg09960.t1
YNL168C	Pans_DSM_980:PODANSg09675.t1
YDR386W	Pans_DSM_980:PODANSg5681.t1
YBR111C	Pans_DSM_980:PODANSg4037.t1
YAL041W	Pans_DSM_980:PODANSg1856.t1
YKL116C	Pans_DSM_980:PODANSg8192.t1
YLR286C	Pans_DSM_980:PODANSg4492.t1
YJL030W	Pans_DSM_980:PODANSg614.t1
YKL151C	Pans_DSM_980:PODANSg10114.t1
YBR256C	Pans_DSM_980:PODANSg5680.t1
YKL196C	Pans_DSM_980:PODANSg5082.t1
YGR152C	Pans_DSM_980:PODANSg4399.t1
YIL145C	Pans_DSM_980:PODANSg6117.t1
YGR003W	Pans_DSM_980:PODANSg09712.t1
YJL002C	Pans_DSM_980:PODANSg10150.t1
YPL115C	Pans_DSM_980:PODANSg10129.t1
YEL037C	Pans_DSM_980:PODANSg5168.t1
YGR047C	Pans_DSM_980:PODANSg4971.t1
YGL064C	Pans_DSM_980:PODANSg5288.t1
YER152C	Pans_DSM_980:PODANSg3774.t1
YOR251C	Pans_DSM_980:PODANSg2401.t1
YFL024C	Pans_DSM_980:PODANSg9086.t1
YLR182W	Pans_DSM_980:PODANSg295.t1
YMR088C	Pans_DSM_980:PODANSg8299.t1
YPL236C	Pans_DSM_980:PODANSg5724.t1
YOR056C	Pans_DSM_980:PODANSg8497.t1
YPL252C	Pans_DSM_980:PODANSg8445.t1
YIL106W	Pans_DSM_980:PODANSg6649.t1
YDR176W	Pans_DSM_980:PODANSg09571.t1
YIL039W	Pans_DSM_980:PODANSg09240.t1
YLR270W	Pans_DSM_980:PODANSg3717.t1
YOR173W	Pans_DSM_980:PODANSg3717.t1
YNL055C	Pans_DSM_980:PODANSg8831.t1
YIL114C	Pans_DSM_980:PODANSg8831.t1
YEL023C	Pans_DSM_980:PODANSg1228.t1
YLR026C	Pans_DSM_980:PODANSg078.t1
YJL134W	Pans_DSM_980:PODANSg6417.t1
YKR053C	Pans_DSM_980:PODANSg6417.t1
YFR022W	Pans_DSM_980:PODANSg3190.t1
YOR018W	Pans_DSM_980:PODANSg3190.t1
YMR053C	Pans_DSM_980:PODANSg09413.t1
YKL072W	Pans_DSM_980:PODANSg09413.t1
YPL135W	Pans_DSM_980:PODANSg612.t1
YOR226C	Pans_DSM_980:PODANSg612.t1
YJR008W	Pans_DSM_980:PODANSg2405.t1
YML012W	Pans_DSM_980:PODANSg7913.t1
YBR035C	Pans_DSM_980:PODANSg7151.t1
YDR454C	Pans_DSM_980:PODANSg7722.t1
YLR084C	Pans_DSM_980:PODANSg4261.t1
YER170W	Pans_DSM_980:PODANSg09416.t1
YGR024C	Pans_DSM_980:PODANSg09507.t1
YOR232W	Pans_DSM_980:PODANSg6785.t1
YML078W	Pans_DSM_980:PODANSg09692.t1
YDR098C	Pans_DSM_980:PODANSg5977.t1
YER174C	Pans_DSM_980:PODANSg5977.t1
YGR148C	Pans_DSM_980:PODANSg3914.t1
YGL031C	Pans_DSM_980:PODANSg3914.t1
YDL074C	Pans_DSM_980:PODANSg5170.t1
YDR330W	Pans_DSM_980:PODANSg09850.t1
YDL052C	Pans_DSM_980:PODANSg5471.t1
YHL023C	Pans_DSM_980:PODANSg2099.t1
YNL001W	Pans_DSM_980:PODANSg2454.t1
YER055C	Pans_DSM_980:PODANSg5941.t1
YGR031W	Pans_DSM_980:PODANSg8336.t1
YGL059W	Pans_DSM_980:PODANSg9041.t1
YPL015C	Pans_DSM_980:PODANSg4030.t1
YLR427W	Pans_DSM_980:PODANSg960.t1
YMR099C	Pans_DSM_980:PODANSg09596.t1
YNL030W	Pans_DSM_980:PODANSg4799.t1
YBR009C	Pans_DSM_980:PODANSg4799.t1
YMR143W	Pans_DSM_980:PODANSg10082.t1
YDL083C	Pans_DSM_980:PODANSg10082.t1
YDR061W	Pans_DSM_980:PODANSg3793.t1
YPL051W	Pans_DSM_980:PODANSg4894.t1
YBL078C	Pans_DSM_980:PODANSg6353.t1
YMR202W	Pans_DSM_980:PODANSg8958.t1
YDR267C	Pans_DSM_980:PODANSg7091.t1
YCL001W	Pans_DSM_980:PODANSg5422.t1
YDR083W	Pans_DSM_980:PODANSg6251.t1
YLR370C	Pans_DSM_980:PODANSg1055.t1
YCR098C	Pans_DSM_980:PODANSg2950.t1
YIL068C	Pans_DSM_980:PODANSg6449.t1
YMR101C	Pans_DSM_980:PODANSg6924.t1
YGL200C	Pans_DSM_980:PODANSg09705.t1
YPL164C	Pans_DSM_980:PODANSg6827.t1
YLR448W	Pans_DSM_980:PODANSg2066.t1
YML073C	Pans_DSM_980:PODANSg2066.t1
YCR088W	Pans_DSM_980:PODANSg5979.t1
YMR140W	Pans_DSM_980:PODANSg1001.t1
YLR399C	Pans_DSM_980:PODANSg584.t1
YDL070W	Pans_DSM_980:PODANSg584.t1
YIR033W	Pans_DSM_980:PODANSg6497.t1
YKL020C	Pans_DSM_980:PODANSg6497.t1
YBR155W	Pans_DSM_980:PODANSg3617.t1
YDR054C	Pans_DSM_980:PODANSg8905.t1
YMR078C	Pans_DSM_980:PODANSg3708.t1
YPL129W	Pans_DSM_980:PODANSg5052.t1
YGR208W	Pans_DSM_980:PODANSg4469.t1
YKL016C	Pans_DSM_980:PODANSg3902.t1
YDR419W	Pans_DSM_980:PODANSg047.t1
YML060W	Pans_DSM_980:PODANSg4266.t1
YMR260C	Pans_DSM_980:PODANSg4435.t1
YMR055C	Pans_DSM_980:PODANSg09539.t1
YDR447C	Pans_DSM_980:PODANSg3676.t1
YML024W	Pans_DSM_980:PODANSg3676.t1
YDR471W	Pans_DSM_980:PODANSg6686.t1
YHR010W	Pans_DSM_980:PODANSg6686.t1
YLR387C	Pans_DSM_980:PODANSg3228.t1
YBR267W	Pans_DSM_980:PODANSg3228.t1
YER016W	Pans_DSM_980:PODANSg4761.t1
YLR009W	Pans_DSM_980:PODANSg3787.t1
YMR038C	Pans_DSM_980:PODANSg5537.t1
YLR268W	Pans_DSM_980:PODANSg8371.t1
YNR054C	Pans_DSM_980:PODANSg339.t1
YOR332W	Pans_DSM_980:PODANSg4421.t1
YOL137W	Pans_DSM_980:PODANSg7035.t1
YHR075C	Pans_DSM_980:PODANSg10009.t1
YPR198W	Pans_DSM_980:PODANSg09372.t1	Pans_DSM_980:PODANSg09737.t1	Pans_DSM_980:PODANSg7740.t1	Pans_DSM_980:PODANSg481.t1	Pans_DSM_980:PODANSg1933.t1	Pans_DSM_980:PODANSg7682.t1	Pans_DSM_980:PODANSg1878.t1	Pans_DSM_980:PODANSg1566.t1
YIL015W	Pans_DSM_980:PODANSg09910.t1	Pans_DSM_980:PODANSg5226.t1	Pans_DSM_980:PODANSg4193.t1
YLR120C	Pans_DSM_980:PODANSg09910.t1	Pans_DSM_980:PODANSg5226.t1	Pans_DSM_980:PODANSg4193.t1
YDR144C	Pans_DSM_980:PODANSg09910.t1	Pans_DSM_980:PODANSg5226.t1	Pans_DSM_980:PODANSg4193.t1
YLR121C	Pans_DSM_980:PODANSg09910.t1	Pans_DSM_980:PODANSg5226.t1	Pans_DSM_980:PODANSg4193.t1
YIR039C	Pans_DSM_980:PODANSg09910.t1	Pans_DSM_980:PODANSg5226.t1	Pans_DSM_980:PODANSg4193.t1
YPR127W	Pans_DSM_980:PODANSg5701.t1	Pans_DSM_980:PODANSg2689.t1
YMR142C	Pans_DSM_980:PODANSg2829.t1
YDL082W	Pans_DSM_980:PODANSg2829.t1
YDL193W	Pans_DSM_980:PODANSg5933.t1
YBR176W	Pans_DSM_980:PODANSg3118.t1
YLR115W	Pans_DSM_980:PODANSg1720.t1
YOR296W	Pans_DSM_980:PODANSg10055.t1
YIL131C	Pans_DSM_980:PODANSg4959.t1
YNL068C	Pans_DSM_980:PODANSg4959.t1
YKL033W	Pans_DSM_980:PODANSg4903.t1
YOL012C	Pans_DSM_980:PODANSg3880.t1
YDR364C	Pans_DSM_980:PODANSg1512.t1
YDR242W	Pans_DSM_980:PODANSg4306.t1
YMR041C	Pans_DSM_980:PODANSg1000.t1
YPR082C	Pans_DSM_980:PODANSg1169.t1
YPR060C	Pans_DSM_980:PODANSg7363.t1
YOR339C	Pans_DSM_980:PODANSg09647.t1
YOR370C	Pans_DSM_980:PODANSg3922.t1
YMR155W	Pans_DSM_980:PODANSg7393.t1
YNR034W	Pans_DSM_980:PODANSg5320.t1
YCR073W-A	Pans_DSM_980:PODANSg5320.t1
YGR193C	Pans_DSM_980:PODANSg5356.t1
YCL064C	Pans_DSM_980:PODANSg8397.t1
YNR052C	Pans_DSM_980:PODANSg5160.t1
YEL002C	Pans_DSM_980:PODANSg2020.t1
YBR026C	Pans_DSM_980:PODANSg4501.t1
YOR021C	Pans_DSM_980:PODANSg8856.t1
YOR112W	Pans_DSM_980:PODANSg9099.t1
YDR465C	Pans_DSM_980:PODANSg09947.t1
YPR113W	Pans_DSM_980:PODANSg6956.t1
YOL139C	Pans_DSM_980:PODANSg09512.t1
YNL162W	Pans_DSM_980:PODANSg09727.t1
YHR141C	Pans_DSM_980:PODANSg09727.t1
YDR328C	Pans_DSM_980:PODANSg5136.t1
YJL055W	Pans_DSM_980:PODANSg8369.t1
YNL084C	Pans_DSM_980:PODANSg3631.t1
[truncated: 1,167 more rows]
