# Supplementary material for: Evolutionary Conservation and Diversification of Puf RNA Binding Proteins and Their mRNA Targets
Source: PLoS Biol. 2015 Nov 20;13(11):e1002307. doi: 10.1371/journal.pbio.1002307 (PMC4654594; doi:10.1371/journal.pbio.1002307)
Supplement: S4 Dataset — (ZIP) [file pbio.1002307.s004.zip › S.cerevisiae.fa_P.brasiliensis.fa.txt]

YHR165C	PAAG_06793T0
YLR106C	PAAG_00114T0
YNR016C	PAAG_08731T0
YJL130C	PAAG_05241T0
YHR099W	PAAG_07266T0
YLR342W	PAAG_05071T0
YGR032W	PAAG_05071T0
YPL231W	PAAG_01525T0
YKL182W	PAAG_01524T0
YKL203C	PAAG_01410T0
YJR066W	PAAG_01410T0
YNL262W	PAAG_07398T0
YKR054C	PAAG_02422T0
YDL140C	PAAG_05397T0
YGR271W	PAAG_01589T0
YLL040C	PAAG_02723T0
YGL206C	PAAG_00730T0
YBR218C	PAAG_00726T0
YGL062W	PAAG_00726T0
YOR151C	PAAG_06854T0
YER172C	PAAG_04753T0
YOR116C	PAAG_03412T0
YOR207C	PAAG_08071T0
YPL082C	PAAG_01805T0
YGL195W	PAAG_08498T0
YJR109C	PAAG_04686T0
YKL215C	PAAG_07498T0
YAL026C	PAAG_07970T0
YGR061C	PAAG_07243T0
YDR093W	PAAG_06151T0
YER166W	PAAG_06151T0
YOR153W	PAAG_00635T0	PAAG_01639T0
YDR406W	PAAG_00635T0	PAAG_01639T0
YOR328W	PAAG_00635T0	PAAG_01639T0
YGL008C	PAAG_08082T0
YPL036W	PAAG_08082T0
YOR326W	PAAG_08697T0
YBL076C	PAAG_07105T0
YOR341W	PAAG_02197T0
YDR135C	PAAG_07308T0
YDR127W	PAAG_07102T0
YOR133W	PAAG_00594T0
YDR385W	PAAG_00594T0
YPR010C	PAAG_01151T0
YIL125W	PAAG_02732T0
YNL132W	PAAG_05574T0
YLR249W	PAAG_00030T0
YNL014W	PAAG_00030T0
YMR109W	PAAG_03139T0
YKL129C	PAAG_03139T0
YJR137C	PAAG_03903T0
YER070W	PAAG_07682T0
YIL066C	PAAG_07682T0
YEL031W	PAAG_05828T0
YDL126C	PAAG_05518T0
YJL050W	PAAG_07594T0
YGR204W	PAAG_08349T0
YBR084W	PAAG_08349T0
YLL048C	PAAG_04135T0
YHL035C	PAAG_04135T0
YDR170C	PAAG_00046T0
YDL102W	PAAG_06601T0
YOR335C	PAAG_01777T0
YKL210W	PAAG_03932T0
YPR184W	PAAG_06098T0
YGR218W	PAAG_00302T0
YGR094W	PAAG_04742T0
YER171W	PAAG_02196T0
YBR023C	PAAG_04862T0
YFR019W	PAAG_06379T0
YOR304W	PAAG_06965T0
YDR457W	PAAG_02632T0
YIL048W	PAAG_04592T0
YBR115C	PAAG_08023T0
YBL022C	PAAG_03736T0
YPL160W	PAAG_05015T0
YHR186C	PAAG_07466T0
YFR031C	PAAG_06345T0
YER125W	PAAG_03135T0
YLR304C	PAAG_05048T0
YGL120C	PAAG_02403T0
YIL126W	PAAG_00419T0
YPL226W	PAAG_04548T0
YPR160W	PAAG_00545T0
YNL088W	PAAG_03486T0
YMR189W	PAAG_01568T0
YGL173C	PAAG_08876T0
YER013W	PAAG_02275T0
YMR196W	PAAG_06210T0
YIL129C	PAAG_03976T0
YMR080C	PAAG_08666T0
YAL005C	PAAG_08003T0
YLL024C	PAAG_08003T0
YER103W	PAAG_08003T0
YBL075C	PAAG_08003T0
YBL004W	PAAG_01159T0
YGL150C	PAAG_00399T0
YLR086W	PAAG_03319T0
YLR398C	PAAG_01344T0
YMR288W	PAAG_05722T0
YMR229C	PAAG_03954T0
YPL167C	PAAG_05867T0
YNL102W	PAAG_06486T0
YBL023C	PAAG_03993T0
YCR057C	PAAG_08881T0
YIL143C	PAAG_04336T0
YKL148C	PAAG_01725T0
YJL045W	PAAG_01725T0
YER164W	PAAG_02864T0
YMR186W	PAAG_05679T0
YPL240C	PAAG_05679T0
YLR069C	PAAG_03167T0
YOR330C	PAAG_02528T0
YGL022W	PAAG_04719T0
YJL200C	PAAG_07843T0
YOL021C	PAAG_03113T0
YNL123W	PAAG_03493T0
YJR045C	PAAG_01339T0
YEL030W	PAAG_01339T0
YDR091C	PAAG_02865T0
YLR305C	PAAG_00825T0
YDR238C	PAAG_03004T0
YDL145C	PAAG_08359T0
YER069W	PAAG_04528T0
YOR291W	PAAG_08698T0
YDR038C	PAAG_05329T0
YDR039C	PAAG_05329T0
YDR040C	PAAG_05329T0
YLR272C	PAAG_08839T0
YFR015C	PAAG_07276T0
YLR258W	PAAG_07276T0
YPR019W	PAAG_01035T0
YPL217C	PAAG_00590T0
YGL156W	PAAG_00685T0
YPL086C	PAAG_00416T0
YGL009C	PAAG_03296T0
YLL026W	PAAG_02130T0
YDR334W	PAAG_08316T0
YPL006W	PAAG_01279T0
YPR074C	PAAG_04444T0
YBR117C	PAAG_04444T0
YER036C	PAAG_04904T0
YNL163C	PAAG_02582T0
YGL026C	PAAG_06289T0
YGL201C	PAAG_02310T0
YLR410W	PAAG_01513T0
YGL167C	PAAG_01020T0
YBR121C	PAAG_07349T0
YJL034W	PAAG_01262T0
YDR097C	PAAG_03178T0	PAAG_08713T0
YHR027C	PAAG_02414T0
YML059C	PAAG_01586T0
YLR153C	PAAG_02653T0
YER091C	PAAG_07626T0
YDR129C	PAAG_07958T0
YLR274W	PAAG_07273T0
YFR009W	PAAG_07476T0
YBR202W	PAAG_06722T0
YMR108W	PAAG_01882T0
YBR235W	PAAG_00719T0
YLL001W	PAAG_01761T0
YHR023W	PAAG_04063T0
YCR011C	PAAG_06403T0
YKR031C	PAAG_08849T0
YMR128W	PAAG_04629T0
YGR240C	PAAG_01583T0
YMR205C	PAAG_01583T0
YBR208C	PAAG_02163T0
YCR017C	PAAG_07917T0
YKR009C	PAAG_08859T0
YNL209W	PAAG_07775T0
YDL229W	PAAG_07775T0
YOL090W	PAAG_07894T0
YDR291W	PAAG_08570T0
YOL006C	PAAG_05577T0
YPR080W	PAAG_02024T0
YBR118W	PAAG_02024T0
YKR086W	PAAG_05748T0
YLR259C	PAAG_08059T0
YBL105C	PAAG_02441T0
YBR196C	PAAG_06526T0
YPR181C	PAAG_05589T0
YGL163C	PAAG_05045T0
YGL137W	PAAG_06466T0
YGL234W	PAAG_03530T0
YDR234W	PAAG_03612T0
YJL074C	PAAG_00153T0
YGL006W	PAAG_03034T0
YCL054W	PAAG_02456T0
YDR212W	PAAG_03952T0
YIL078W	PAAG_05103T0
YJL014W	PAAG_07165T0
YJR064W	PAAG_08184T0
YDL215C	PAAG_01002T0
YLR129W	PAAG_05662T0
YPL093W	PAAG_03672T0
YBR038W	PAAG_08385T0
YJR035W	PAAG_06491T0
YLR384C	PAAG_07592T0
YAL023C	PAAG_08431T0
YOR321W	PAAG_08431T0
YKR097W	PAAG_08203T0
YMR049C	PAAG_00362T0
YGL207W	PAAG_08434T0
YBR080C	PAAG_07133T0
YMR089C	PAAG_05107T0
YOR270C	PAAG_02679T0
YMR054W	PAAG_02679T0
YJR121W	PAAG_08037T0
YMR120C	PAAG_00731T0
YLR028C	PAAG_00731T0
YIL142W	PAAG_06068T0
YBL099W	PAAG_04820T0
YOL075C	PAAG_07938T0
YGR124W	PAAG_07563T0
YPR145W	PAAG_07563T0
YFL008W	PAAG_00670T0
YHR183W	PAAG_01178T0
YGR256W	PAAG_01178T0
YDR037W	PAAG_08172T0
YMR217W	PAAG_08797T0
YDR001C	PAAG_06952T0
YBR001C	PAAG_06952T0
YGL238W	PAAG_04620T0
YKL165C	PAAG_08398T0
YFL037W	PAAG_03031T0
YER025W	PAAG_00747T0
YIL075C	PAAG_03191T0
YGR270W	PAAG_04673T0
YLR382C	PAAG_03595T0
YJL111W	PAAG_07851T0
YHR074W	PAAG_04464T0
YDR293C	PAAG_02994T0
YOR048C	PAAG_07103T0
YDR258C	PAAG_03027T0
YJL033W	PAAG_03964T0
YIL109C	PAAG_05036T0
YNL049C	PAAG_05036T0
YPL110C	PAAG_02401T0
YCL030C	PAAG_05406T0
YJR016C	PAAG_00014T0
YHL030W	PAAG_00882T0
YLR289W	PAAG_03413T0
YBL039C	PAAG_07312T0
YJR103W	PAAG_07312T0
YKL145W	PAAG_01726T0
YGR264C	PAAG_00338T0
YJL012C	PAAG_01036T0
YER043C	PAAG_02859T0
YLR087C	PAAG_00596T0
YFL039C	PAAG_03532T0
YNL192W	PAAG_03342T0
YLR058C	PAAG_07412T0
YAR042W	PAAG_08324T0
YDL019C	PAAG_08324T0
YMR105C	PAAG_02011T0
YKL127W	PAAG_02011T0
YJL005W	PAAG_01142T0
YGL245W	PAAG_02071T0
YNL321W	PAAG_01480T0
YPL012W	PAAG_00077T0
YNR031C	PAAG_03029T0
YCR073C	PAAG_03029T0
YCR093W	PAAG_01892T0
YBL015W	PAAG_04856T0
YNL106C	PAAG_00838T0
YOR109W	PAAG_00838T0
YDR430C	PAAG_00705T0
YGR116W	PAAG_06021T0
YML075C	PAAG_05791T0
YLR450W	PAAG_05791T0
YJR143C	PAAG_04725T0
YBR127C	PAAG_06288T0
YLR419W	PAAG_06652T0
YIR031C	PAAG_04542T0
YNL117W	PAAG_04542T0
YLR189C	PAAG_07425T0
YMR301C	PAAG_05042T0
YML056C	PAAG_05803T0
YLR432W	PAAG_05803T0
YHR216W	PAAG_05803T0
YBR229C	PAAG_04290T0
YLR175W	PAAG_07378T0
YDR283C	PAAG_00475T0
YOR356W	PAAG_01902T0
YBR248C	PAAG_00285T0
YOL004W	PAAG_04853T0
YNL112W	PAAG_06484T0
YLR389C	PAAG_04661T0
YOR211C	PAAG_02937T0
YFL036W	PAAG_03905T0
YBL017C	PAAG_01750T0
YJL222W	PAAG_01750T0
YIL173W	PAAG_01750T0
YNR065C	PAAG_01750T0
YNL104C	PAAG_05481T0
YOR108W	PAAG_05481T0
YNL287W	PAAG_05120T0
YDL031W	PAAG_03969T0
YNL325C	PAAG_06593T0
YOR217W	PAAG_00191T0
YDL160C	PAAG_08833T0
YBR169C	PAAG_07750T0
YPL106C	PAAG_07750T0
YOR168W	PAAG_03572T0
YPL235W	PAAG_08117T0
YML035C	PAAG_01768T0
YNL330C	PAAG_06742T0
YMR308C	PAAG_07845T0
YLR454W	PAAG_06621T0
YDL143W	PAAG_01727T0
YNR001C	PAAG_08075T0
YCR005C	PAAG_08075T0
YML085C	PAAG_01647T0
YML124C	PAAG_01647T0
YER065C	PAAG_06951T0
YKL035W	PAAG_06817T0
YAL038W	PAAG_06380T0
YOR347C	PAAG_06380T0
YKL104C	PAAG_00850T0
YLR060W	PAAG_01786T0
YLR430W	PAAG_06150T0
YHR020W	PAAG_03951T0
YBR126C	PAAG_05050T0
YDR074W	PAAG_06043T0
YLR371W	PAAG_04043T0
YGR070W	PAAG_04043T0
YLR240W	PAAG_04060T0
YLL034C	PAAG_00363T0
YLR378C	PAAG_07328T0
YHR205W	PAAG_01924T0
YJR065C	PAAG_02396T0
YBR143C	PAAG_07381T0
YOR014W	PAAG_07267T0
YGL236C	PAAG_03570T0
YNR053C	PAAG_03259T0
YNL189W	PAAG_06657T0
YPL040C	PAAG_08556T0
YOR063W	PAAG_00088T0
YDR062W	PAAG_02970T0
YLR138W	PAAG_05532T0
YFR030W	PAAG_08148T0
YCL017C	PAAG_05851T0
YPL119C	PAAG_00734T0
YOR204W	PAAG_00734T0
YMR290C	PAAG_06977T0
YDL131W	PAAG_07089T0
YDL182W	PAAG_07089T0
YLR197W	PAAG_07395T0
YJL008C	PAAG_08287T0
YDL164C	PAAG_02226T0
YFL018C	PAAG_03330T0
YGL125W	PAAG_03665T0
YNL250W	PAAG_07058T0
YEL032W	PAAG_00227T0
YGR217W	PAAG_03014T0
YDR172W	PAAG_01292T0
YPR024W	PAAG_02720T0
YHR164C	PAAG_02795T0
YER090W	PAAG_05005T0
YOR317W	PAAG_03481T0	PAAG_01336T0
YMR246W	PAAG_03481T0	PAAG_01336T0
YIL009W	PAAG_03481T0	PAAG_01336T0
YHR047C	PAAG_09004T0
YKL157W	PAAG_09004T0
YGL048C	PAAG_01479T0
YHR028C	PAAG_01724T0
YDR270W	PAAG_07053T0
YHR072W	PAAG_04196T0
YCR072C	PAAG_06089T0
YFL033C	PAAG_01699T0
YGR125W	PAAG_03090T0
YHR170W	PAAG_06583T0
YEL013W	PAAG_02584T0
YPR173C	PAAG_07408T0
YOR093C	PAAG_05482T0
YDL095W	PAAG_05910T0
YDL093W	PAAG_05910T0
YML057W	PAAG_04173T0
YLR433C	PAAG_04173T0
YER081W	PAAG_08701T0
YIL074C	PAAG_08701T0
YOR375C	PAAG_07689T0
YAL062W	PAAG_07689T0
YPL265W	PAAG_04187T0
YCL057W	PAAG_03719T0
YLL039C	PAAG_07080T0
YER133W	PAAG_00783T0
YNL045W	PAAG_08994T0
YNL241C	PAAG_00633T0
YMR304W	PAAG_04327T0
YNL061W	PAAG_08478T0
YLR347C	PAAG_05338T0
YHR019C	PAAG_02251T0
YDL007W	PAAG_04899T0
YMR266W	PAAG_02314T0	PAAG_06086T0
YKR039W	PAAG_09034T0
YBR114W	PAAG_06688T0
YJL153C	PAAG_03776T0
YHR037W	PAAG_05253T0	PAAG_03032T0
YDL029W	PAAG_00564T0
YGR100W	PAAG_04891T0
YDR502C	PAAG_02901T0
YLR180W	PAAG_02901T0
YOR187W	PAAG_02921T0
YOR374W	PAAG_05249T0
YER073W	PAAG_05249T0
YDR232W	PAAG_00397T0
YGR055W	PAAG_03058T0
YMR297W	PAAG_03512T0
YJL154C	PAAG_01877T0
YOR027W	PAAG_06811T0
YFL022C	PAAG_05806T0
YJL129C	PAAG_07293T0
YPR002W	PAAG_04559T0
YER086W	PAAG_03168T0
YDR188W	PAAG_07394T0
YOL057W	PAAG_07467T0
YFR044C	PAAG_08931T0
YOR310C	PAAG_05498T0
YDR060W	PAAG_03047T0
YCR032W	PAAG_04167T0
YAL036C	PAAG_08648T0
YPL207W	PAAG_05255T0
YIR007W	PAAG_08826T0
YNR050C	PAAG_02693T0
YOR128C	PAAG_06211T0
YML072C	PAAG_06815T0
YLR113W	PAAG_00535T0
YMR300C	PAAG_04563T0
YLR359W	PAAG_04974T0
YJR138W	PAAG_02307T0
YNL238W	PAAG_07022T0
YKR059W	PAAG_00689T0
YJL138C	PAAG_00689T0
YDR109C	PAAG_01481T0
YLL031C	PAAG_04627T0
YLR277C	PAAG_08788T0
YLR083C	PAAG_03472T0
YDR107C	PAAG_03472T0
YLL008W	PAAG_05480T0
YML126C	PAAG_02016T0
YCR012W	PAAG_02869T0
YNL059C	PAAG_01596T0
YLR303W	PAAG_08100T0
YDL149W	PAAG_05078T0
YGL190C	PAAG_04847T0
YGR245C	PAAG_05485T0
YJR010W	PAAG_05929T0
YAR035W	PAAG_03062T0
YGL027C	PAAG_04602T0
YBR294W	PAAG_00795T0
YLR092W	PAAG_00795T0
YPR006C	PAAG_04549T0
YLR032W	PAAG_02525T0
YLR234W	PAAG_05109T0
YDL178W	PAAG_07804T0
YEL071W	PAAG_07804T0
YMR261C	PAAG_06703T0
YML100W	PAAG_06703T0
YCR042C	PAAG_04791T0
YDL055C	PAAG_02718T0
YKR093W	PAAG_06533T0
YBR006W	PAAG_08718T0
YPR159W	PAAG_00091T0
YGR143W	PAAG_00091T0
YKL211C	PAAG_08668T0
YPR111W	PAAG_04487T0
YGR092W	PAAG_04487T0
YLR276C	PAAG_00144T0
YDL195W	PAAG_06249T0
YGR258C	PAAG_06371T0
YEL011W	PAAG_08038T0
YPL259C	PAAG_04230T0
YPL023C	PAAG_04294T0
YLR117C	PAAG_02853T0
YNL161W	PAAG_02757T0
YAL016W	PAAG_01787T0
YGL099W	PAAG_00455T0
YNL082W	PAAG_00605T0
YGL077C	PAAG_04546T0
YGR087C	PAAG_02050T0	PAAG_02512T0
YLR044C	PAAG_02050T0	PAAG_02512T0
YLR134W	PAAG_02050T0	PAAG_02512T0
YDL080C	PAAG_02050T0	PAAG_02512T0
YLR188W	PAAG_08261T0
YKL060C	PAAG_01995T0
YOL098C	PAAG_00743T0
YOR259C	PAAG_00770T0
YGL251C	PAAG_04987T0
YER136W	PAAG_06344T0
YDR021W	PAAG_07283T0
YOL058W	PAAG_07114T0
YPL203W	PAAG_00108T0
YKL166C	PAAG_00108T0
YBR025C	PAAG_02820T0
YOR303W	PAAG_00394T0
YOL060C	PAAG_01193T0
YPR033C	PAAG_07028T0
YMR008C	PAAG_03235T0
YMR006C	PAAG_03235T0
YOL011W	PAAG_03235T0
YLR089C	PAAG_08207T0
YDR111C	PAAG_08207T0
YGR210C	PAAG_04454T0
YPR035W	PAAG_07003T0
YCR053W	PAAG_07760T0
YPR088C	PAAG_04261T0
YPL262W	PAAG_00588T0
YHR039C	PAAG_04564T0
YHR174W	PAAG_00771T0
YGR254W	PAAG_00771T0
YOR393W	PAAG_00771T0
YPL281C	PAAG_00771T0
YMR323W	PAAG_00771T0
YML054C	PAAG_01603T0
YDR128W	PAAG_00203T0
YHR030C	PAAG_06948T0
YHL007C	PAAG_09053T0
YKL010C	PAAG_08133T0
YEL063C	PAAG_04459T0
YNL270C	PAAG_04459T0
YNL268W	PAAG_04459T0
YDR341C	PAAG_04113T0
YHR091C	PAAG_04113T0
YBR170C	PAAG_05643T0
YPL147W	PAAG_00938T0
YGL012W	PAAG_07980T0
YMR224C	PAAG_05247T0
YLL029W	PAAG_07319T0
YDR141C	PAAG_01085T0
YAL012W	PAAG_04701T0
YNR067C	PAAG_00249T0
YEL036C	PAAG_03940T0
YBR073W	PAAG_02129T0
YBR295W	PAAG_03881T0
YPR112C	PAAG_00933T0
YDR481C	PAAG_06780T0
YKL209C	PAAG_03250T0
YNL247W	PAAG_04193T0
YER178W	PAAG_08295T0
YKL126W	PAAG_06467T0
YMR104C	PAAG_06467T0
YER165W	PAAG_00244T0
YDR023W	PAAG_08702T0
YLR429W	PAAG_00004T0
YDL188C	PAAG_05129T0
YDL134C	PAAG_05129T0
YOR196C	PAAG_05935T0
YFL004W	PAAG_07987T0
YPL019C	PAAG_07987T0
YHR194W	PAAG_00864T0
YDL240W	PAAG_01709T0
YJL026W	PAAG_02499T0
YOR244W	PAAG_02263T0
YNL329C	PAAG_01716T0
YLR438W	PAAG_06431T0
YPR189W	PAAG_08361T0
YGL055W	PAAG_03722T0
YGR200C	PAAG_03641T0
YHR024C	PAAG_08216T0
YHR007C	PAAG_00827T0
YPL091W	PAAG_05292T0
YGR103W	PAAG_03173T0
YMR307W	PAAG_05068T0
YPL022W	PAAG_06139T0
YHR113W	PAAG_00664T0
YDR035W	PAAG_06096T0
YMR216C	PAAG_01605T0
YER082C	PAAG_06236T0
YGL194C	PAAG_06808T0
YER095W	PAAG_02879T0
YGL078C	PAAG_00292T0
YOR046C	PAAG_03780T0
YNR047W	PAAG_02392T0
YCR091W	PAAG_02392T0
YGL084C	PAAG_01082T0
YPL189W	PAAG_01082T0
YBL011W	PAAG_02695T0
YGR274C	PAAG_01114T0
YNL220W	PAAG_02170T0
YNL243W	PAAG_05871T0
YDL174C	PAAG_08338T0
YBL030C	PAAG_08620T0
YBR085W	PAAG_08620T0
YMR056C	PAAG_08620T0
YIL046W	PAAG_00157T0
YBR222C	PAAG_07665T0
YLL011W	PAAG_05508T0
YGR252W	PAAG_07056T0
YDR456W	PAAG_00404T0
YFR038W	PAAG_00528T0
YJL087C	PAAG_02801T0
YMR129W	PAAG_08926T0
YIL155C	PAAG_00310T0	PAAG_05917T0
YMR165C	PAAG_05401T0
YLR241W	PAAG_06097T0
YPL204W	PAAG_05125T0
YJL052W	PAAG_08468T0
YGR192C	PAAG_08468T0
YJR009C	PAAG_08468T0
YEL065W	PAAG_06516T0
YHL040C	PAAG_06516T0
YOR206W	PAAG_08546T0
YBL079W	PAAG_03706T0
YER105C	PAAG_03706T0
YLR163C	PAAG_05417T0
YGL180W	PAAG_03282T0
YPL028W	PAAG_07786T0
YHR068W	PAAG_01690T0
YPR138C	PAAG_01019T0
YGR121C	PAAG_01019T0
YAL053W	PAAG_06975T0
YOR365C	PAAG_06975T0
YDR047W	PAAG_00799T0
YGR145W	PAAG_01251T0
YJL102W	PAAG_04916T0
YJL141C	PAAG_06490T0
YKL135C	PAAG_08356T0	PAAG_01418T0
YER110C	PAAG_01278T0
YGL148W	PAAG_07659T0
YCR092C	PAAG_09097T0
YOR361C	PAAG_06084T0
YGL091C	PAAG_03944T0
YMR167W	PAAG_02412T0
YGL253W	PAAG_01015T0
YFR053C	PAAG_01015T0
YGR244C	PAAG_01463T0
YNL271C	PAAG_03603T0
YHR079C	PAAG_06070T0
YGR155W	PAAG_08986T0
YNL275W	PAAG_02077T0
YLR401C	PAAG_05442T0
YGR173W	PAAG_00477T0
YCL018W	PAAG_05328T0
YJL109C	PAAG_04640T0
YCR008W	PAAG_04952T0
YKR038C	PAAG_03548T0
YBR079C	PAAG_00815T0
YGL119W	PAAG_03563T0
YPL109C	PAAG_01466T0
YKR024C	PAAG_02325T0
YBL091C	PAAG_07566T0
YLR253W	PAAG_07674T0
YKR002W	PAAG_05354T0
YBR166C	PAAG_01432T0
YGL040C	PAAG_00299T0
YBR243C	PAAG_03295T0
YGL216W	PAAG_06774T0
YOR160W	PAAG_03711T0
YEL022W	PAAG_02433T0
YJR031C	PAAG_02433T0
YBR281C	PAAG_01201T0
YBR221C	PAAG_01534T0
YJL155C	PAAG_00062T0
YDL014W	PAAG_05419T0
YMR241W	PAAG_08086T0
YLR409C	PAAG_01512T0
YDR353W	PAAG_07020T0
YHR106W	PAAG_07020T0
YKL134C	PAAG_01110T0
YDR189W	PAAG_03416T0
YOR099W	PAAG_02288T0
YDL190C	PAAG_07617T0
YMR250W	PAAG_04483T0
YNR008W	PAAG_07904T0
YCL059C	PAAG_03690T0
YGR170W	PAAG_04006T0
YNL277W	PAAG_04925T0
YER099C	PAAG_02633T0
YBL068W	PAAG_02633T0
YHR107C	PAAG_08880T0
YLR096W	PAAG_03010T0
YDR122W	PAAG_03010T0
YGR185C	PAAG_01141T0
YOR165W	PAAG_02917T0
YOR348C	PAAG_01167T0
YLL018C	PAAG_05664T0
YIL094C	PAAG_06387T0
YER006W	PAAG_02893T0
YGR286C	PAAG_08157T0
YKL064W	PAAG_08487T0
YMR145C	PAAG_02960T0
YDL085W	PAAG_02960T0
YNL154C	PAAG_07640T0
YHR135C	PAAG_07640T0
YEL058W	PAAG_01931T0
YML008C	PAAG_01575T0
YLL028W	PAAG_07478T0
YJL098W	PAAG_02658T0
YKR028W	PAAG_02658T0
YHR208W	PAAG_04401T0
YJR148W	PAAG_04401T0
YKR095W	PAAG_04983T0
YIL149C	PAAG_04983T0
YJL197W	PAAG_00024T0
YHR169W	PAAG_02076T0
YLR386W	PAAG_05044T0
YGL094C	PAAG_08908T0
YJR132W	PAAG_01345T0
YBR031W	PAAG_08888T0
YDR012W	PAAG_08888T0
YDL060W	PAAG_06235T0
YBL063W	PAAG_09051T0
YGR090W	PAAG_08927T0
YBR160W	PAAG_01186T0
YNL212W	PAAG_08353T0
YOL045W	PAAG_08608T0
YAL017W	PAAG_08608T0
YNL071W	PAAG_00050T0
YOL097C	PAAG_01181T0
YHR073W	PAAG_06023T0
YLR222C	PAAG_00751T0
YBL016W	PAAG_05033T0
YBR198C	PAAG_05640T0
YFR028C	PAAG_04420T0
YIL103W	PAAG_06214T0
YLR314C	PAAG_00182T0
YCR084C	PAAG_03649T0
YNL037C	PAAG_00856T0
YPL009C	PAAG_01047T0
YDR375C	PAAG_07167T0
YEL042W	PAAG_02923T0
YNR032W	PAAG_02376T0
YJL094C	PAAG_00485T0
YBR132C	PAAG_04393T0
YKL212W	PAAG_03162T0
YBR142W	PAAG_08150T0
YOL094C	PAAG_03621T0
YDL247W	PAAG_03768T0
YJR160C	PAAG_03768T0
YBR298C	PAAG_03768T0
YGR289C	PAAG_03768T0
YKL085W	PAAG_00053T0
YLR195C	PAAG_03163T0
YDR477W	PAAG_03386T0
YBL007C	PAAG_04729T0
YLR027C	PAAG_06506T0
YDR211W	PAAG_05066T0
YHR064C	PAAG_07444T0
YML042W	PAAG_06224T0
YDL103C	PAAG_06885T0
YOL023W	PAAG_07876T0
YDL132W	PAAG_00533T0
YOR061W	PAAG_04743T0
YGL095C	PAAG_03573T0
YML010W	PAAG_03189T0
YDL198C	PAAG_08010T0
YBR011C	PAAG_00657T0
YPL151C	PAAG_02908T0
YIL018W	PAAG_00430T0
YFR031C-A	PAAG_00430T0
YDR105C	PAAG_00606T0
YBR220C	PAAG_03863T0
YDR148C	PAAG_08915T0
YPR047W	PAAG_06254T0
YJR117W	PAAG_00744T0
YGR211W	PAAG_05172T0
YPR029C	PAAG_01840T0
YLR354C	PAAG_04166T0
YGR043C	PAAG_04166T0
YDL148C	PAAG_04678T0
YBR136W	PAAG_01496T0
YIR006C	PAAG_06695T0
YMR131C	PAAG_05522T0
YNL172W	PAAG_06001T0
YOR002W	PAAG_01732T0
YJR145C	PAAG_03816T0
YHR203C	PAAG_03816T0
YML070W	PAAG_02536T0
YFL053W	PAAG_02536T0
YBR058C	PAAG_00295T0
YOL130W	PAAG_07369T0
YFL050C	PAAG_07369T0
YOR087W	PAAG_05831T0
YJL060W	PAAG_02644T0
YEL020C	PAAG_04811T0
YDR388W	PAAG_05848T0
YJL167W	PAAG_07279T0
YHR188C	PAAG_08136T0
YIL091C	PAAG_00375T0
YJL100W	PAAG_00616T0
YJR131W	PAAG_00769T0
YNL064C	PAAG_00797T0
YHL032C	PAAG_05915T0
YPR003C	PAAG_05833T0
YDR294C	PAAG_02604T0
YDL244W	PAAG_06107T0
YFL058W	PAAG_06107T0
YJR156C	PAAG_06107T0
YNL332W	PAAG_06107T0
YKL046C	PAAG_04534T0	PAAG_01581T0
YMR238W	PAAG_04534T0	PAAG_01581T0
YPR021C	PAAG_05693T0
YDR208W	PAAG_05999T0
YPR026W	PAAG_01554T0
YKL103C	PAAG_04205T0
YBR179C	PAAG_02592T0
YFL002C	PAAG_02108T0
YIR027C	PAAG_07428T0
YMR277W	PAAG_01965T0
YLR244C	PAAG_06397T0
YHR120W	PAAG_04752T0
YER141W	PAAG_08170T0
YJR040W	PAAG_02295T0	PAAG_00115T0
YGR233C	PAAG_07482T0
YNR043W	PAAG_07591T0
YIR034C	PAAG_05847T0
YDR365C	PAAG_02272T0
YOR175C	PAAG_03585T0
YGR086C	PAAG_06370T0
YPL004C	PAAG_06370T0
YKL181W	PAAG_00043T0
YPL131W	PAAG_00548T0
YMR062C	PAAG_07327T0
YAR007C	PAAG_00294T0
YDL128W	PAAG_00255T0
YHR077C	PAAG_00180T0
YER078C	PAAG_01230T0
YDL001W	PAAG_00119T0
YDR331W	PAAG_05346T0
YMR272C	PAAG_05321T0
YML069W	PAAG_05718T0
YOR074C	PAAG_08597T0
YBL024W	PAAG_02188T0
YGR157W	PAAG_03945T0
YBR029C	PAAG_08300T0
YNL242W	PAAG_04970T0
YKL197C	PAAG_06723T0
YER093C	PAAG_01449T0
YMR076C	PAAG_06571T0
YGR132C	PAAG_04458T0
YDL147W	PAAG_05943T0
YMR302C	PAAG_07996T0
YFL007W	PAAG_02677T0
YLR340W	PAAG_00801T0
YPR141C	PAAG_00007T0
YBR094W	PAAG_01893T0
YBR017C	PAAG_05300T0
YJL101C	PAAG_04016T0
YJR126C	PAAG_05758T0
YDR390C	PAAG_05164T0
YGL202W	PAAG_05743T0
YER056C	PAAG_05800T0
YER060W-A	PAAG_05800T0
YER060W	PAAG_05800T0
YMR139W	PAAG_03659T0
YDL079C	PAAG_03659T0
YDR292C	PAAG_04576T0
YNL083W	PAAG_03930T0
YPL043W	PAAG_04390T0
YPL268W	PAAG_07722T0
YGL211W	PAAG_00281T0
YJL128C	PAAG_05293T0
YKL113C	PAAG_05988T0
YIL095W	PAAG_01826T0
YNL020C	PAAG_01826T0
YCR002C	PAAG_00317T0
YGR231C	PAAG_01041T0
YOR261C	PAAG_08020T0
YHR108W	PAAG_07854T0
YDR358W	PAAG_07854T0
YHR031C	PAAG_02590T0
YOR142W	PAAG_00417T0
YHR098C	PAAG_07936T0
YER015W	PAAG_08052T0
YIL160C	PAAG_02664T0	PAAG_03689T0
YPL031C	PAAG_05687T0	PAAG_08827T0
YLR447C	PAAG_05497T0
YPR016C	PAAG_04958T0
YOR197W	PAAG_07849T0
YMR083W	PAAG_00403T0
YMR303C	PAAG_00403T0
YOL086C	PAAG_00403T0
YBR145W	PAAG_00403T0
YJL168C	PAAG_04957T0
YNL029C	PAAG_02462T0
YIL085C	PAAG_02462T0
YER177W	PAAG_06751T0
YDR099W	PAAG_06751T0
YOR271C	PAAG_09064T0
YJR077C	PAAG_05350T0
YMR116C	PAAG_06996T0
YBR034C	PAAG_01929T0
YKL184W	PAAG_03153T0
YLR377C	PAAG_02682T0
YDR448W	PAAG_06468T0
YDL138W	PAAG_04406T0	PAAG_08472T0
YDL194W	PAAG_04406T0	PAAG_08472T0
YDR338C	PAAG_03962T0
YJR072C	PAAG_02749T0
YFL047W	PAAG_09013T0
YOR065W	PAAG_06093T0
YMR243C	PAAG_00702T0
YOR316C	PAAG_00702T0
YGL225W	PAAG_07375T0
YLR383W	PAAG_08932T0
YFL059W	PAAG_07321T0
YNL333W	PAAG_07321T0
YMR096W	PAAG_07321T0
YLR293C	PAAG_04651T0
YOR185C	PAAG_04651T0
YML093W	PAAG_00248T0
YPR041W	PAAG_02220T0
YEL052W	PAAG_08386T0
YLL045C	PAAG_04998T0
YHL033C	PAAG_04998T0
YGR285C	PAAG_01572T0
YLR231C	PAAG_01419T0
YPR103W	PAAG_01150T0
YAL021C	PAAG_07047T0
YKL017C	PAAG_03761T0
YMR012W	PAAG_07170T0
YOR001W	PAAG_07897T0
YDR342C	PAAG_03249T0
YDR343C	PAAG_03249T0
YHR092C	PAAG_03249T0
YDR345C	PAAG_03249T0
YLR081W	PAAG_03249T0
YHR094C	PAAG_03249T0
YJL219W	PAAG_03249T0
YOL156W	PAAG_03249T0
YHR096C	PAAG_03249T0
YJL214W	PAAG_03249T0
YFL011W	PAAG_03249T0
YMR011W	PAAG_03249T0
YEL069C	PAAG_03249T0
YNR072W	PAAG_03249T0
YDL245C	PAAG_03249T0
YJR158W	PAAG_03249T0
YBR041W	PAAG_06406T0	PAAG_04313T0
YML063W	PAAG_08955T0
YLR441C	PAAG_08955T0
YCR028C	PAAG_06659T0
YOL145C	PAAG_07353T0
YPR156C	PAAG_07244T0
YGR138C	PAAG_07244T0
YER003C	PAAG_00557T0
YGR123C	PAAG_00472T0
YOL061W	PAAG_02115T0
YNL297C	PAAG_02772T0
YCR068W	PAAG_06299T0
YIR002C	PAAG_05637T0
YGL184C	PAAG_08405T0
YGL123W	PAAG_09043T0
YOR323C	PAAG_07954T0
YPL263C	PAAG_01092T0
YPL029W	PAAG_02276T0
YDR158W	PAAG_08065T0
YDR394W	PAAG_01963T0
YJR068W	PAAG_00660T0
YDL234C	PAAG_04586T0
YNL239W	PAAG_03464T0
YOR209C	PAAG_09118T0
YDR120C	PAAG_01526T0
YOR243C	PAAG_08795T0
YMR121C	PAAG_00969T0
YLR029C	PAAG_00969T0
YPL048W	PAAG_03556T0
YKL081W	PAAG_03556T0
YHR171W	PAAG_00287T0
YGL115W	PAAG_02556T0
YML049C	PAAG_04637T0
YJL095W	PAAG_07206T0
YMR146C	PAAG_08348T0
YEL060C	PAAG_04168T0
YOR003W	PAAG_04168T0
YGL003C	PAAG_00665T0
YLR362W	PAAG_00450T0
YCL024W	PAAG_06180T0
YDR507C	PAAG_06180T0
YLR196W	PAAG_05670T0
YLR248W	PAAG_06726T0
YLR208W	PAAG_07472T0
YFR048W	PAAG_07070T0
YML092C	PAAG_00071T0
YER126C	PAAG_00697T0
YHR005C	PAAG_08675T0
YJR110W	PAAG_01784T0
YDR301W	PAAG_04670T0
YKL140W	PAAG_04112T0
YDR044W	PAAG_08013T0
YFL055W	PAAG_01621T0
YOR272W	PAAG_00741T0
YDL097C	PAAG_05509T0
YNL218W	PAAG_02645T0
YOL140W	PAAG_06217T0
YFR024C-A	PAAG_08936T0
YHR016C	PAAG_08936T0
YER107C	PAAG_00339T0
YMR027W	PAAG_00473T0
YGR253C	PAAG_03687T0
YBR003W	PAAG_05961T0
YDR372C	PAAG_07866T0
YHR112C	PAAG_06835T0
YOL038W	PAAG_07802T0
YGR188C	PAAG_01171T0
YMR215W	PAAG_05245T0
YKL022C	PAAG_07264T0
YPR110C	PAAG_05734T0
YJL208C	PAAG_09072T0
YLR005W	PAAG_09006T0
YBR287W	PAAG_05294T0
YOL124C	PAAG_02786T0
YFL003C	PAAG_06088T0
YJR001W	PAAG_07383T0
YDL100C	PAAG_01947T0
YHR065C	PAAG_01932T0
YDR243C	PAAG_03278T0
YNL288W	PAAG_03080T0
YNL006W	PAAG_03128T0
YJR130C	PAAG_08928T0
YML082W	PAAG_08928T0
YLL058W	PAAG_08928T0
YGR266W	PAAG_00355T0
YMR293C	PAAG_01542T0
YIR008C	PAAG_03308T0
YCL009C	PAAG_07605T0
YER052C	PAAG_07390T0
YCL040W	PAAG_06172T0
YDR516C	PAAG_06172T0
YHL003C	PAAG_05548T0
YKL008C	PAAG_05548T0
YJR095W	PAAG_06563T0
YPL212C	PAAG_07515T0
YGL252C	PAAG_01123T0
YAR015W	PAAG_05880T0
YJR076C	PAAG_04042T0
YOL016C	PAAG_05737T2	PAAG_05737T3	PAAG_05737T1	PAAG_05737T0
YFR014C	PAAG_05737T2	PAAG_05737T3	PAAG_05737T1	PAAG_05737T0
YBR020W	PAAG_01885T0
YDR009W	PAAG_01885T0
YNL139C	PAAG_04920T0
YOR222W	PAAG_02796T0
YPL134C	PAAG_02796T0
YER053C	PAAG_00639T0
YLR172C	PAAG_02178T0
YGR012W	PAAG_04804T0
YDR536W	PAAG_07009T0
YOL030W	PAAG_03782T0
YJR007W	PAAG_05832T0
YDR325W	PAAG_07814T0
YFR006W	PAAG_07500T0
YKL213C	PAAG_08684T0
YPR125W	PAAG_00672T0
YLR056W	PAAG_03651T0
YBR199W	PAAG_07238T0
YJL062W	PAAG_08445T0
YDL246C	PAAG_08336T0
YJR159W	PAAG_08336T0
YLR070C	PAAG_08336T0
YGR171C	PAAG_00715T0
YGR144W	PAAG_01125T0
YDR452W	PAAG_02984T0
YDL066W	PAAG_08351T0
YLR174W	PAAG_08351T0
YNL009W	PAAG_08351T0
YDR245W	PAAG_01658T0
YDL040C	PAAG_02759T0
YJR139C	PAAG_01991T0
YNL191W	PAAG_02938T0
YPL104W	PAAG_03187T0
YMR231W	PAAG_05179T0
YDL238C	PAAG_01569T0
YBR296C	PAAG_03433T0
YOR136W	PAAG_07729T0
YDR300C	PAAG_08989T0
YHR033W	PAAG_08989T0
YGL141W	PAAG_00246T0
YGR019W	PAAG_00468T0
YNL178W	PAAG_01785T0
YOL034W	PAAG_04521T0
YDR490C	PAAG_07148T0
YOL100W	PAAG_07148T0
YLR186W	PAAG_05978T0
YJR036C	PAAG_00968T0
YMR001C	PAAG_03141T0
YBR055C	PAAG_00995T0
YDR531W	PAAG_03852T0
YOL066C	PAAG_06628T0
YDL036C	PAAG_06628T0
YMR079W	PAAG_07900T0
YKL091C	PAAG_07900T0
YPL050C	PAAG_03802T0
YJR049C	PAAG_03785T0
YEL041W	PAAG_03785T0
YFL009W	PAAG_04995T0
YHR025W	PAAG_04348T0
YOR090C	PAAG_07834T0
YKL027W	PAAG_04054T0
YHR003C	PAAG_04054T0
YGL203C	PAAG_00330T0
YLR212C	PAAG_00570T0
YGR083C	PAAG_02560T0
YPR069C	PAAG_04443T0
YJR051W	PAAG_04851T0
YEL047C	PAAG_04851T0
YFL045C	PAAG_00889T0
YOR346W	PAAG_01118T0
YER047C	PAAG_05052T0
YDR226W	PAAG_08019T0
YMR296C	PAAG_05072T0
YKL029C	PAAG_07537T0
YPL122C	PAAG_06332T0
YNL021W	PAAG_08467T0
YNL183C	PAAG_02427T0
YDL214C	PAAG_02427T0
YHR002W	PAAG_06580T0
YCR034W	PAAG_07247T0
YJL196C	PAAG_07247T0
YGR184C	PAAG_01132T0
YLR075W	PAAG_01052T0
YGL116W	PAAG_05438T0
YOL062C	PAAG_07301T0
YPL140C	PAAG_01808T0
YOR231W	PAAG_01808T0
YFR002W	PAAG_01489T0
YHR204W	PAAG_06899T0
YNL290W	PAAG_08450T0
YGR214W	PAAG_02111T0
YLR048W	PAAG_02111T0
YER168C	PAAG_06591T0
YBL042C	PAAG_00519T0
YBR021W	PAAG_00519T0
YIR028W	PAAG_00519T0
YOL068C	PAAG_02777T0
YDL042C	PAAG_02777T0
YHR048W	PAAG_01023T0
YAL025C	PAAG_04594T0
YKR056W	PAAG_02395T0
YKR069W	PAAG_05942T0
YGR135W	PAAG_08141T0
YJR013W	PAAG_08949T0
YDR444W	PAAG_01515T0
YMR015C	PAAG_00231T0
YPL090C	PAAG_02634T0
YBR181C	PAAG_02634T0
YPR032W	PAAG_02056T0
YBL106C	PAAG_02056T0
YBR087W	PAAG_00193T0
YNL207W	PAAG_02415T0
YHR166C	PAAG_07280T0
YCL043C	PAAG_00986T0
YDR518W	PAAG_00986T0
YER049W	PAAG_01665T0
YOR119C	PAAG_00154T0
YOR157C	PAAG_01104T0
YER148W	PAAG_01905T0
YGR056W	PAAG_08842T0
YLR357W	PAAG_08842T0
YGL112C	PAAG_04277T0
YBR161W	PAAG_03525T0
YPL057C	PAAG_03525T0
YIL116W	PAAG_02180T0
YMR092C	PAAG_00997T0
YLR351C	PAAG_04966T0
YGR028W	PAAG_08400T0
YNL138W	PAAG_07734T0
YER020W	PAAG_00542T0
YBR192W	PAAG_03826T0
YLR310C	PAAG_06641T0
YKR003W	PAAG_06807T0
YHR001W	PAAG_06807T0
YKL188C	PAAG_00546T0
YIL021W	PAAG_06261T0
YML080W	PAAG_08529T0
YBR043C	PAAG_06957T0
YKR076W	PAAG_03931T0
YMR251W	PAAG_03931T0
YGR154C	PAAG_03931T0
YDR019C	PAAG_03045T0
YLR216C	PAAG_03334T0
YLR103C	PAAG_05345T0
YNL169C	PAAG_05331T0
YLR229C	PAAG_02230T0
YLR399C	PAAG_02610T0
YDL070W	PAAG_02610T0
YOL059W	PAAG_06099T0
YDL022W	PAAG_06099T0
YML086C	PAAG_05474T0
YDL168W	PAAG_03774T0
YLR206W	PAAG_05004T0
YDL161W	PAAG_05004T0
YJL039C	PAAG_02533T0
YPR175W	PAAG_00984T0
YDL058W	PAAG_07104T0
YJR123W	PAAG_05484T0
YPR048W	PAAG_04930T0
YOR239W	PAAG_06356T0
YOR145C	PAAG_00865T0
YPL195W	PAAG_00843T0
YOR005C	PAAG_02452T0
YLL019C	PAAG_08786T0
YLR130C	PAAG_08727T0
YNL075W	PAAG_08667T0
YDR264C	PAAG_08528T0
YOR034C	PAAG_08528T0
YLR336C	PAAG_03352T0
YKL045W	PAAG_05588T0
YGR175C	PAAG_08773T0
YPR042C	PAAG_02239T0
YJR091C	PAAG_02239T0
YBL097W	PAAG_06698T0
YDL167C	PAAG_07815T0
YHR202W	PAAG_01535T0	PAAG_05483T0
YGL076C	PAAG_06487T0
YPL198W	PAAG_06487T0
YPR119W	PAAG_02788T0
YGR108W	PAAG_02788T0
YDR142C	PAAG_02155T0
YFL016C	PAAG_03735T0
YBL037W	PAAG_06417T0
YNL219C	PAAG_02200T0
YPL125W	PAAG_05771T0
YBR074W	PAAG_01828T0
YMR166C	PAAG_00185T0
YPL222W	PAAG_08426T0
YPL155C	PAAG_00831T0
YDR049W	PAAG_07307T0
YPL220W	PAAG_07707T0
YGL135W	PAAG_07707T0
YER005W	PAAG_02328T0
YGR159C	PAAG_01733T0
YBR008C	PAAG_06133T0
YFR051C	PAAG_05312T0
YGL065C	PAAG_05192T0
YDR364C	PAAG_06400T0
YKL004W	PAAG_07905T0
YGL049C	PAAG_06520T0
YGR162W	PAAG_06520T0
YDL108W	PAAG_00829T0
YBL084C	PAAG_07948T0
YLR002C	PAAG_06547T0
YOR091W	PAAG_05230T0
YPR165W	PAAG_07634T0
YNL313C	PAAG_00028T0
YNR012W	PAAG_02271T0
YDR335W	PAAG_08828T0
YBL008W	PAAG_02818T0
YGL097W	PAAG_01492T0
YHR009C	PAAG_04603T0
YLR345W	PAAG_03643T0
YHR111W	PAAG_06101T0
YNL280C	PAAG_01795T0
YJL088W	PAAG_07601T0
YCL038C	PAAG_00282T0
YHR114W	PAAG_03781T0
YPR097W	PAAG_01713T0
YGR054W	PAAG_05967T0
YDR324C	PAAG_08375T0
YPR176C	PAAG_09100T0
YER119C	PAAG_04139T0
YBL089W	PAAG_04139T0
YLR148W	PAAG_00447T0
YIL022W	PAAG_02824T0
YLR243W	PAAG_02902T0
YNR033W	PAAG_03540T0
YPR167C	PAAG_05932T0
YJR078W	PAAG_05853T0
YOR362C	PAAG_00852T0
YOL055C	PAAG_06485T0
YPL258C	PAAG_06485T0
YPR121W	PAAG_06485T0
YNL257C	PAAG_08622T0
YHR155W	PAAG_08622T0
YER094C	PAAG_00763T0
YDR415C	PAAG_08382T0
YPL209C	PAAG_08991T0
YBR241C	PAAG_04004T0
YGL104C	PAAG_04004T0
YBR247C	PAAG_01540T0
YBR046C	PAAG_02382T0
YGL083W	PAAG_04403T0
YER055C	PAAG_09095T0
YIL105C	PAAG_05090T0
YNL047C	PAAG_05090T0
YLR247C	PAAG_00883T0
YHR042W	PAAG_03974T0
YIL108W	PAAG_07219T0
YNL293W	PAAG_02081T0
YOL112W	PAAG_02081T0
YBL033C	PAAG_00559T0
YGL169W	PAAG_01046T0
YGL011C	PAAG_01941T0
YFR021W	PAAG_02409T0
YPR004C	PAAG_00173T0
YLR319C	PAAG_03118T0
YOR124C	PAAG_05092T0
YNL273W	PAAG_06330T0
YNL278W	PAAG_00805T0
YLR187W	PAAG_00805T0
YLR300W	PAAG_05770T0
YOR190W	PAAG_05770T0
YER102W	PAAG_00264T0
YBL072C	PAAG_00264T0
YER098W	PAAG_07030T0
YBL067C	PAAG_07030T0
YNL274C	PAAG_02752T0
YFL038C	PAAG_08028T0
YBR189W	PAAG_03828T0
YPL081W	PAAG_03828T0
YIL133C	PAAG_01834T0
YNL069C	PAAG_01834T0
YDL192W	PAAG_07702T0
YDL137W	PAAG_07702T0
YML104C	PAAG_00342T0
YCR009C	PAAG_04953T0
YKR080W	PAAG_04821T0
YHR011W	PAAG_07145T0
YHR132C	PAAG_09024T0
YMR100W	PAAG_02478T0
YER021W	PAAG_05962T0
YOR184W	PAAG_03613T0
YMR214W	PAAG_07534T0
YPR108W	PAAG_08205T0
YHR070W	PAAG_01711T0
YOL049W	PAAG_00462T0
YOR070C	PAAG_00993T0
YPL260W	PAAG_07842T0
YCR094W	PAAG_08435T0
YNR048W	PAAG_08435T0
YAL042W	PAAG_00804T0
YKL059C	PAAG_00283T0
YNL256W	PAAG_01324T0
YLR203C	PAAG_08323T0
YJL133W	PAAG_05053T0
YKR052C	PAAG_05053T0
YDR402C	PAAG_00388T0
YIL047C	PAAG_04170T0
YJL001W	PAAG_08418T0
YNL317W	PAAG_07526T0
YER144C	PAAG_01261T0
YDR069C	PAAG_01261T0
YLR328W	PAAG_08131T0
YGR010W	PAAG_08131T0
YDR416W	PAAG_02435T0
YMR061W	PAAG_02054T0
YOR388C	PAAG_03599T0
YHR128W	PAAG_08709T0
YOR132W	PAAG_04917T0
YIR004W	PAAG_09056T0
YPR011C	PAAG_07956T0
YDR497C	PAAG_07477T0
YOL103W	PAAG_07477T0
YDR496C	PAAG_02883T0
YFL030W	PAAG_03138T0
YDR244W	PAAG_04813T0
YMR203W	PAAG_03644T0
YGR088W	PAAG_04580T0	PAAG_01553T0
YDR256C	PAAG_04580T0	PAAG_01553T0
YDR312W	PAAG_01933T0
YHR066W	PAAG_01933T0
YOR081C	PAAG_03194T0
YKR089C	PAAG_03194T0
YPL218W	PAAG_00782T0
YEL040W	PAAG_06779T0
YLR420W	PAAG_06147T0
YBL041W	PAAG_00866T0
YDR392W	PAAG_02179T0
YDR050C	PAAG_02585T0
YJR070C	PAAG_02267T0
YML001W	PAAG_02458T0
YMR278W	PAAG_03331T0
YKL179C	PAAG_05425T0
YJL204C	PAAG_06091T0
YPR144C	PAAG_04837T0
YFR004W	PAAG_06741T0
YGR187C	PAAG_01520T0
YJL115W	PAAG_02055T0
YPR137W	PAAG_00754T0
YMR276W	PAAG_04636T0
YJL176C	PAAG_00169T0
YML074C	PAAG_01117T0
YLR449W	PAAG_01117T0
YLR260W	PAAG_03005T0
YOR171C	PAAG_03005T0
YPL145C	PAAG_02007T0
YOR237W	PAAG_02007T0
YOR299W	PAAG_07159T0
YMR237W	PAAG_07159T0
YCR047C	PAAG_00857T0
YKL001C	PAAG_03043T0
YKR066C	PAAG_03292T0
YDL159W	PAAG_06020T0
YML004C	PAAG_08914T0
YGL056C	PAAG_07859T0
YBR214W	PAAG_07859T0
YBL035C	PAAG_02558T0
YJR105W	PAAG_00433T0
YBR159W	PAAG_03693T0
YBR162C	PAAG_04665T0
YOR154W	PAAG_00438T0
YBR260C	PAAG_05889T0
YJL091C	PAAG_05459T0
YER157W	PAAG_07207T0
YFR047C	PAAG_08856T0
YPL242C	PAAG_05802T0
YGR047C	PAAG_00788T0
YIR023W	PAAG_00698T0
YLR088W	PAAG_05028T0
YPL172C	PAAG_03203T0
YGR216C	PAAG_07895T0
YCR023C	PAAG_02166T0	PAAG_05757T0
YDR242W	PAAG_03626T0	PAAG_04596T0
YKL025C	PAAG_05385T0
YJL010C	PAAG_07209T0
YPR178W	PAAG_04767T0
YPR058W	PAAG_07874T0
YBR104W	PAAG_07874T0
YFR010W	PAAG_00202T0
YIL033C	PAAG_07887T0
YPR091C	PAAG_05869T0
YPR132W	PAAG_00385T0
YGR118W	PAAG_00385T0
YOR233W	PAAG_05449T0
YPL141C	PAAG_05449T0
YGR246C	PAAG_07153T0
YDL155W	PAAG_06651T0
YLR210W	PAAG_06651T0
YIL020C	PAAG_00411T0
YAL002W	PAAG_05569T0
YDR017C	PAAG_05195T0
YPR022C	PAAG_03715T0
YIR029W	PAAG_07143T0
YLL010C	PAAG_00936T0
YLR019W	PAAG_00936T0
YLR017W	PAAG_01302T0
YKR017C	PAAG_05055T0
YPL117C	PAAG_03960T0
YJL080C	PAAG_09085T0
YBR039W	PAAG_05576T0
YKL039W	PAAG_02503T0
YHL017W	PAAG_02503T0
YPR157W	PAAG_01010T0
YGR141W	PAAG_01010T0
YGR260W	PAAG_08227T0	PAAG_06077T0
YCL004W	PAAG_00457T0
YDR266C	PAAG_06087T0
YNL011C	PAAG_02530T0
YBR061C	PAAG_08149T0
YPL152W	PAAG_04468T0
YMR110C	PAAG_06961T0
YOR181W	PAAG_06143T0
YER008C	PAAG_00271T0
YEL050C	PAAG_02789T0
YKL080W	PAAG_03042T0
YDL017W	PAAG_08838T0
YLR167W	PAAG_06536T0
YOR006C	PAAG_07853T0
YML065W	PAAG_02909T0
YLR442C	PAAG_02909T0
YNL231C	PAAG_02557T0
YNL264C	PAAG_02557T0
YAL024C	PAAG_07115T0
YJL069C	PAAG_01014T0
YGL171W	PAAG_08550T0
YGL205W	PAAG_03116T0	PAAG_07422T0	PAAG_07421T0
YOR245C	PAAG_00834T0
YIL083C	PAAG_03857T0
YDR104C	PAAG_05826T0
YOR100C	PAAG_03452T0
YML110C	PAAG_08127T0
YGR060W	PAAG_01506T0
YEL024W	PAAG_02297T0
YOR176W	PAAG_08770T0
YCR105W	PAAG_06863T0
YMR318C	PAAG_06863T0
YHR123W	PAAG_05948T0
YNL130C	PAAG_05948T0
YBR028C	PAAG_01899T0
YBL061C	PAAG_04860T0
YNL007C	PAAG_00478T0
YPL214C	PAAG_02219T0
YJL059W	PAAG_06219T0
YGL143C	PAAG_08835T0
YKR042W	PAAG_00175T0
YJL116C	PAAG_00175T0
YIL123W	PAAG_00175T0
YNL066W	PAAG_00175T0
YPL171C	PAAG_03631T0
YHR179W	PAAG_03631T0
YBL098W	PAAG_06396T0
YGR278W	PAAG_05632T0
YJR144W	PAAG_06511T0
YLR361C	PAAG_07050T0
YOR312C	PAAG_00952T0
YMR242C	PAAG_00952T0
YDR268W	PAAG_00107T0
YER156C	PAAG_00335T0
YBR274W	PAAG_04978T0
YLR166C	PAAG_01739T0
YEL056W	PAAG_08875T0
YOR262W	PAAG_05148T0
YOL033W	PAAG_06631T0
YNL308C	PAAG_08621T0
YKL172W	PAAG_02486T0
YEL027W	PAAG_04434T0
YKL174C	PAAG_03065T0
YOR334W	PAAG_06144T0
YOL064C	PAAG_08152T0
YDL153C	PAAG_03025T0
YMR314W	PAAG_03536T0
YKL205W	PAAG_05689T0
YBR291C	PAAG_08834T0
YJL187C	PAAG_08525T0
YGR279C	PAAG_05074T0
YMR305C	PAAG_05074T0
YBR084C-A	PAAG_08497T0
YBL027W	PAAG_08497T0
YGR189C	PAAG_01139T0
YJL029C	PAAG_00802T0
YAR003W	PAAG_05396T0
YHR026W	PAAG_03899T0
YGR048W	PAAG_08119T0
YNL098C	PAAG_02351T0
YOR101W	PAAG_02351T0
YDL226C	PAAG_04914T0
YCR061W	PAAG_05026T0
YML121W	PAAG_04189T0
YLR403W	PAAG_05441T0
YOR022C	PAAG_07959T0
YOL120C	PAAG_07955T0
YNL301C	PAAG_07955T0
YEL051W	PAAG_02436T0
YKL002W	PAAG_02593T0
YNR006W	PAAG_01260T0
YLR348C	PAAG_06253T0
YDR025W	PAAG_06367T0
YBR048W	PAAG_06367T0
YGL092W	PAAG_02655T0
YOL152W	PAAG_06164T0
YNL227C	PAAG_08921T0
YNL031C	PAAG_07099T0
YBR010W	PAAG_07099T0
YBL064C	PAAG_03216T0
YKL120W	PAAG_02500T0
YPL045W	PAAG_02570T0
YCR098C	PAAG_08208T0
YBR234C	PAAG_00875T0
YBL080C	PAAG_01970T0
YJL020C	PAAG_01415T0
YIL144W	PAAG_01897T0
YOR161C	PAAG_01343T0
YKR094C	PAAG_00238T0
YIL148W	PAAG_00238T0
YBR037C	PAAG_06668T0
YBR024W	PAAG_06668T0
YHR144C	PAAG_00286T0
YDR191W	PAAG_02891T0
YGL038C	PAAG_04051T0
YOR141C	PAAG_01451T0
YDL210W	PAAG_06463T0
YHR206W	PAAG_05064T0
YOR202W	PAAG_03527T0
YLR330W	PAAG_06138T0
YPL063W	PAAG_06738T0
YDL201W	PAAG_03109T0
YHR008C	PAAG_02725T0
YGL131C	PAAG_05566T0
YLR380W	PAAG_05020T0
YDR523C	PAAG_07805T0
YJL036W	PAAG_07024T0
YKL191W	PAAG_06353T0
YCR026C	PAAG_01675T0
YEL016C	PAAG_01675T0
YDR287W	PAAG_01519T0
YHR046C	PAAG_01519T0
YIL043C	PAAG_00151T0
YDR080W	PAAG_07228T0
YNL202W	PAAG_04894T0
YPR161C	PAAG_08700T0
YKR018C	PAAG_02876T0
YJL082W	PAAG_02876T0
YOR306C	PAAG_05816T0
YOL119C	PAAG_05816T0
YNL237W	PAAG_00489T0
YMR223W	PAAG_05022T0
YGR220C	PAAG_07484T0
YGR085C	PAAG_00724T0
YPR102C	PAAG_00724T0
YBR286W	PAAG_00655T0
YBR239C	PAAG_01030T0
YFL005W	PAAG_01500T0
YPL227C	PAAG_00495T0
YDR064W	PAAG_05704T0
YNL240C	PAAG_02765T0
YOL077C	PAAG_08110T0
YBR154C	PAAG_02185T0
YDL119C	PAAG_03098T0
YKR051W	PAAG_00598T0
YDR427W	PAAG_05029T0
YMR023C	PAAG_03608T0
YLR191W	PAAG_04809T0
YJR002W	PAAG_07495T0
YPL211W	PAAG_06546T0
YML018C	PAAG_02457T0
YDR438W	PAAG_02457T0
YKL221W	PAAG_03112T0
YMR210W	PAAG_03544T0
YBR227C	PAAG_08095T0
YKL013C	PAAG_06192T0
YPL183C	PAAG_06372T0
YML026C	PAAG_03513T0
YDR450W	PAAG_03513T0
YBR082C	PAAG_05980T0
YDR059C	PAAG_05980T0
YFR050C	PAAG_00868T0
YBR018C	PAAG_03697T0
YHR089C	PAAG_05102T0
YIL034C	PAAG_05638T0
YHR086W	PAAG_06891T0
YPL133C	PAAG_06203T0
YNL048W	PAAG_07832T0
YHR200W	PAAG_01706T0
YLR262C	PAAG_03900T0
YDL236W	PAAG_00661T0
YDL006W	PAAG_02594T0
YPL069C	PAAG_00510T0
YGL059W	PAAG_04321T0
YKL190W	PAAG_03551T0
YJL068C	PAAG_05690T0
YKL217W	PAAG_07909T0
YER031C	PAAG_08093T0
YGL210W	PAAG_08093T0
YEL055C	PAAG_01174T0
YGR149W	PAAG_00671T0
YNL279W	PAAG_02642T0
YOR039W	PAAG_02831T0
YBR200W	PAAG_08387T0
YGR255C	PAAG_07027T0
YJL127C	PAAG_07852T0
YGL103W	PAAG_08847T0
YOR069W	PAAG_07039T0
YJL143W	PAAG_01205T0
YNR015W	PAAG_00656T0
YLR014C	PAAG_02168T0
YPL015C	PAAG_01016T0
YPR201W	PAAG_04001T0
YLR427W	PAAG_07979T0
YDR465C	PAAG_01039T0
YJR006W	PAAG_00711T0
YMR313C	PAAG_00346T0
YNL090W	PAAG_01879T0
YBR293W	PAAG_06398T0
YJR125C	PAAG_05798T0
YBR002C	PAAG_02694T0
YER122C	PAAG_01325T0
YFL028C	PAAG_03640T0
YDL156W	PAAG_05081T0
YKR081C	PAAG_04747T0
YLR215C	PAAG_04614T0
YHR069C	PAAG_06024T0
YDR272W	PAAG_02548T0
YOR040W	PAAG_02548T0
YOL092W	PAAG_04198T0
YBR147W	PAAG_04198T0
YGR257C	PAAG_01069T0
YGR261C	PAAG_02372T0
YMR226C	PAAG_02354T0
YPL111W	PAAG_01969T0
YPR086W	PAAG_02018T0
YPR135W	PAAG_07993T0
YBR191W	PAAG_03827T0
YPL079W	PAAG_03827T0
YEL054C	PAAG_05590T0
YDR418W	PAAG_05590T0
YMR208W	PAAG_00718T0
YDR204W	PAAG_05904T0
YPL247C	PAAG_03209T0
YKL024C	PAAG_06700T0
YNL137C	PAAG_08296T0
YPL097W	PAAG_08716T0
YPL264C	PAAG_00374T0
YMR253C	PAAG_00374T0
YBR164C	PAAG_01452T0
YDR214W	PAAG_02686T0
YDR376W	PAAG_06230T0
YPR072W	PAAG_03336T0
YML014W	PAAG_08025T0
YMR143W	PAAG_01435T0
YDL083C	PAAG_01435T0
YGL136C	PAAG_00288T0
YKR026C	PAAG_02369T0
YOL052C	PAAG_04279T0
YMR004W	PAAG_05530T0
YPL237W	PAAG_08817T0
YNL067W	PAAG_00347T0
YGL147C	PAAG_00347T0
YER117W	PAAG_06743T0
YBL087C	PAAG_06743T0
YKL180W	PAAG_05379T0
YJL177W	PAAG_05379T0
YBR088C	PAAG_00923T0
YOR149C	PAAG_07340T0
YCR031C	PAAG_01433T0
YJL191W	PAAG_01433T0
YIL006W	PAAG_07673T0
YEL006W	PAAG_07673T0
YFR022W	PAAG_08938T0
YOR018W	PAAG_08938T0
YBR256C	PAAG_01934T0
YDR346C	PAAG_02425T0
YNR007C	PAAG_00493T0
YIL001W	PAAG_04504T0
YOR274W	PAAG_03639T0
YEL064C	PAAG_07575T0
YOR120W	PAAG_02806T0
YDR368W	PAAG_02806T0
YLR133W	PAAG_05296T0
YDR147W	PAAG_05296T0
YDR379W	PAAG_07740T0
YOR127W	PAAG_07740T0
YJR104C	PAAG_04164T0
YPR066W	PAAG_05733T0
YNL223W	PAAG_08919T0
YNL055C	PAAG_07564T0
YIL114C	PAAG_07564T0
YDR454C	PAAG_00316T0
YPL030W	PAAG_04522T0
YBL020W	PAAG_00291T0
YOR322C	PAAG_02518T0
YJL190C	PAAG_05337T0
YLR367W	PAAG_05337T0
YJR133W	PAAG_01457T0
YGR225W	PAAG_02612T0
YDR168W	PAAG_08260T0
YNR035C	PAAG_05663T0
YMR034C	PAAG_06561T0
YGR038W	PAAG_06980T0
YLR350W	PAAG_06980T0
YER019W	PAAG_01126T0
YBR155W	PAAG_03496T0
YFL001W	PAAG_02112T0
YKL150W	PAAG_00953T0
YJL121C	PAAG_01632T0
YDR054C	PAAG_04136T0
YAL058W	PAAG_07037T0
YLR299W	PAAG_06130T0
YJR024C	PAAG_07038T0
YLL012W	PAAG_01644T0
YLR020C	PAAG_01644T0
YEL023C	PAAG_04176T0	PAAG_03984T0
YGR238C	PAAG_05127T0
YHR158C	PAAG_05127T0
YMR176W	PAAG_04304T0
YPL188W	PAAG_07352T0
YGR276C	PAAG_01653T0
YDR460W	PAAG_03256T0
YPL132W	PAAG_00194T0
YDR280W	PAAG_05110T0
YPL153C	PAAG_01655T0
YPL084W	PAAG_03734T0
YHR148W	PAAG_07532T0
YPR060C	PAAG_05198T0
YIL067C	PAAG_08895T0
YPL249C	PAAG_02614T0
YMR192W	PAAG_02614T0
YEL062W	PAAG_00961T0
YGR046W	PAAG_02181T0
YKL012W	PAAG_02866T0
YOR007C	PAAG_02823T0
YGR284C	PAAG_07712T0
YDR155C	PAAG_00739T0
YML078W	PAAG_00739T0
YMR053C	PAAG_00945T0
YKL072W	PAAG_00945T0
YNR029C	PAAG_03739T0
YBL104C	PAAG_08612T0
YHL004W	PAAG_07873T0
YBR026C	PAAG_01536T0
YEL012W	PAAG_01218T0
YML034W	PAAG_01143T0
YOR212W	PAAG_02472T0
YKL149C	PAAG_05174T0
YNR052C	PAAG_04884T0
YBL003C	PAAG_08917T0
YDR225W	PAAG_08917T0
YEL046C	PAAG_03773T0
YGR282C	PAAG_02990T0
YLR084C	PAAG_05714T0
YLR120C	PAAG_03619T0
YDR144C	PAAG_03619T0
YLR121C	PAAG_03619T0
YIR039C	PAAG_03619T0
YIL015W	PAAG_03619T0
YIL145C	PAAG_02326T0
YGL019W	PAAG_04396T0
YMR099C	PAAG_03243T0
YDL090C	PAAG_07086T0
YLR045C	PAAG_04999T0
YJR096W	PAAG_05780T0
YGR163W	PAAG_08538T0
YDR036C	PAAG_02554T0
YIL153W	PAAG_01299T0
YGL130W	PAAG_02227T0
YJL126W	PAAG_03114T0
YPR082C	PAAG_00727T0
YOL010W	PAAG_04758T0
YPL236C	PAAG_04755T0
YGR224W	PAAG_00894T0	PAAG_04127T0
YKR105C	PAAG_00894T0	PAAG_04127T0
YCL069W	PAAG_00894T0	PAAG_04127T0
YML020W	PAAG_02455T0
YPL234C	PAAG_04049T0
YHR088W	PAAG_07348T0
YMR113W	PAAG_07676T0
YKL132C	PAAG_07676T0
YBL082C	PAAG_02443T0
YGR003W	PAAG_01161T0
YKL067W	PAAG_04291T0
YHL002W	PAAG_08907T0
YNL022C	PAAG_08804T0
YDR092W	PAAG_00204T0
YDR182W	PAAG_00700T0
YMR022W	PAAG_04195T0
YOR096W	PAAG_07182T0
YNL096C	PAAG_07182T0
YLL006W	PAAG_03568T0
YNR013C	PAAG_00259T0
YCR037C	PAAG_00259T0
YJL198W	PAAG_00259T0
YKR070W	PAAG_05118T0
YOL123W	PAAG_00991T0
YJL125C	PAAG_04192T0
YHR075C	PAAG_05641T0
YGL064C	PAAG_07513T0
YOR254C	PAAG_05468T0
YPL224C	PAAG_05688T0
YMR177W	PAAG_05688T0
YBR180W	PAAG_00389T0
YBR133C	PAAG_02402T0
YBR187W	PAAG_03839T0
YOL141W	PAAG_02410T0
YDL052C	PAAG_07503T0
YLL041C	PAAG_06103T0
YNL027W	PAAG_07831T0
YIR037W	PAAG_04424T0
YBR244W	PAAG_04424T0
YOR089C	PAAG_03161T0
YNL093W	PAAG_03161T0
YCR077C	PAAG_02282T0
YER087W	PAAG_03048T0
YMR235C	PAAG_01736T0
YEL037C	PAAG_04949T0
YDL064W	PAAG_07663T0
YLR026C	PAAG_06683T0
YIL121W	PAAG_07559T0
YIL120W	PAAG_07559T0
YNL065W	PAAG_07559T0
YHR004C	PAAG_00390T0
YDL074C	PAAG_03565T0
YDL117W	PAAG_04306T0
YMR137C	PAAG_01629T0
YKL092C	PAAG_05079T0
YHR018C	PAAG_06407T0
YMR260C	PAAG_06140T0
YML102W	PAAG_08592T0
YDR471W	PAAG_01939T0
YHR010W	PAAG_01939T0
YGL241W	PAAG_03934T0
YPL169C	PAAG_00803T0
YER152C	PAAG_05359T0
YER162C	PAAG_01296T0
YDR407C	PAAG_03543T0
YNL168C	PAAG_00691T0
YKL073W	PAAG_02116T0
YGL028C	PAAG_04857T0
YNL016W	PAAG_02940T0
YPL128C	PAAG_02388T0
YER151C	PAAG_07978T0
YPL085W	PAAG_04591T0
YMR038C	PAAG_06501T0
YPL096W	PAAG_08944T0
YJL081C	PAAG_00987T0
YBL050W	PAAG_06233T0
YBL047C	PAAG_08103T0
YPR128C	PAAG_05584T0
YEL034W	PAAG_00240T0
YJR047C	PAAG_00240T0
YER100W	PAAG_01472T0
YJR142W	PAAG_02336T0
YJL053W	PAAG_02771T0
YMR247C	PAAG_02195T0
YLR268W	PAAG_04605T0
YPR127W	PAAG_02861T0
YPL078C	PAAG_04838T0
YIL030C	PAAG_08733T0
YNR041C	PAAG_07489T0
YOR251C	PAAG_08585T0
YDR098C	PAAG_01650T0
YER174C	PAAG_01650T0
YFL041W	PAAG_06004T0
YMR058W	PAAG_06004T0
YDL206W	PAAG_06696T0
YJL093C	PAAG_06680T0
YML060W	PAAG_05712T0
YML106W	PAAG_00886T0
YMR271C	PAAG_00886T0
YLR324W	PAAG_01398T0
YGR004W	PAAG_01398T0
YBL002W	PAAG_08918T0
YDR224C	PAAG_08918T0
YHL023C	PAAG_02812T0
YGR207C	PAAG_04931T0
YHR115C	PAAG_02574T0
YNL116W	PAAG_02574T0
YJL134W	PAAG_03886T0
YKR053C	PAAG_03886T0
YOR173W	PAAG_02255T0
YLR270W	PAAG_02255T0
YMR041C	PAAG_01396T0
YMR178W	PAAG_02352T0
YOL080C	PAAG_02260T0
YOR056C	PAAG_04204T0
YML064C	PAAG_05521T0
YMR055C	PAAG_05618T0
YNR020C	PAAG_08990T0
YDR164C	PAAG_02277T0
YPL266W	PAAG_00994T0
YJL207C	PAAG_04611T0
YCR073W-A	PAAG_05621T0
YNR034W	PAAG_05621T0
YLR448W	PAAG_03019T0
YML073C	PAAG_03019T0
YNL162W	PAAG_07550T0
YHR141C	PAAG_07550T0
YER075C	PAAG_01485T0
YDR194C	PAAG_02173T0
YKR092C	PAAG_00272T0
YDL154W	PAAG_03026T0
YDR311W	PAAG_02736T0
YER143W	PAAG_03676T0
YDR487C	PAAG_04981T0
YIL039W	PAAG_06744T0
YNL072W	PAAG_08420T0
YNL030W	PAAG_00126T0	PAAG_07098T0
YBR009C	PAAG_00126T0	PAAG_07098T0
YGL087C	PAAG_02773T0
YLR459W	PAAG_03172T0
YJR025C	PAAG_04757T0
YKL016C	PAAG_04570T0
YGL031C	PAAG_00205T0
YGR148C	PAAG_00205T0
YBL085W	PAAG_06745T0
YER114C	PAAG_06745T0
YML022W	PAAG_06906T0
YDR441C	PAAG_06906T0
YDR267C	PAAG_00329T0
YCR044C	PAAG_01930T0
YBR267W	PAAG_01192T0
YLR387C	PAAG_01192T0
YBR111C	PAAG_00501T0
YDR002W	PAAG_02466T0
YER072W	PAAG_03130T0
YBL078C	PAAG_08012T0
YDR447C	PAAG_01413T0
YML024W	PAAG_01413T0
YNL068C	PAAG_07203T0
YIL131C	PAAG_07203T0
YIL068C	PAAG_02606T0
YGR009C	PAAG_05730T0
YDL030W	PAAG_07282T0
YML130C	PAAG_04810T0
YPR055W	PAAG_07318T0
YMR240C	PAAG_08958T0
YDL205C	PAAG_02418T0
YJL071W	PAAG_03705T0
YLR022C	PAAG_03511T0
YDL082W	PAAG_06320T0
YMR142C	PAAG_06320T0
YDL144C	PAAG_08831T0	PAAG_01565T0
YJL002C	PAAG_01037T0
YHR142W	PAAG_02950T0
YKL018W	PAAG_02501T0
YGL105W	PAAG_03941T0
YDR177W	PAAG_04901T0
YIL128W	PAAG_04825T0
YKL033W-A	PAAG_05134T0
YNL302C	PAAG_05778T0
YOL121C	PAAG_05778T0
YLR143W	PAAG_03286T0
YMR200W	PAAG_03708T0
YDL124W	PAAG_08427T0
YOL018C	PAAG_08250T0
YMR283C	PAAG_00504T0
YIL134W	PAAG_03661T0
YPL115C	PAAG_00861T0
YDR027C	PAAG_07274T0
YMR171C	PAAG_05463T0
YNL320W	PAAG_09124T0
YPR045C	PAAG_08388T0
YPR198W	PAAG_00631T0	PAAG_04859T0	PAAG_06022T0
YER170W	PAAG_05586T0
YOR311C	PAAG_02107T0
YKL207W	PAAG_04823T0
YDR247W	PAAG_01869T0
YPL026C	PAAG_01869T0
YGL124C	PAAG_01086T0
YKL079W	PAAG_03445T0
YOR130C	PAAG_01752T0
[truncated: 1,166 more rows]
