# Supplementary material for: Evolutionary Conservation and Diversification of Puf RNA Binding Proteins and Their mRNA Targets
Source: PLoS Biol. 2015 Nov 20;13(11):e1002307. doi: 10.1371/journal.pbio.1002307 (PMC4654594; doi:10.1371/journal.pbio.1002307)
Supplement: S4 Dataset — (ZIP) [file pbio.1002307.s004.zip › S.cerevisiae.fa_P.confluens.fa.txt]

YLR106C	PCON_05228
YHR165C	PCON_09082
YJL130C	PCON_07128
YNR016C	PCON_10510
YHR099W	PCON_08804
YDL171C	PCON_13408
YLR342W	PCON_14299
YGR032W	PCON_14299
YPL231W	PCON_07917
YKL203C	PCON_12944
YJR066W	PCON_12944
YKL182W	PCON_07918
YNL262W	PCON_14311
YKR054C	PCON_07071
YDL140C	PCON_08504
YLL040C	PCON_08452
YGL206C	PCON_11326
YGR271W	PCON_10593
YOR116C	PCON_11993
YOR151C	PCON_03282
YBR218C	PCON_11325
YGL062W	PCON_11325
YER172C	PCON_03898
YGL195W	PCON_09040
YPL082C	PCON_04529
YOR207C	PCON_12379
YPR010C	PCON_02489
YKL215C	PCON_02803
YJR109C	PCON_10461
YDR127W	PCON_01044
YAL026C	PCON_05934
YGR061C	PCON_13761
YER166W	PCON_08723
YDR093W	PCON_08723
YPR184W	PCON_06222
YOR153W	PCON_13056
YDR406W	PCON_13056
YOR328W	PCON_13056
YOR341W	PCON_05062
YBL076C	PCON_05655
YGL008C	PCON_01258
YPL036W	PCON_01258
YBR115C	PCON_08257
YDR135C	PCON_11629
YOR133W	PCON_09519
YDR385W	PCON_09519
YIL125W	PCON_05716
YJR137C	PCON_08203
YOR326W	PCON_11606
YLL048C	PCON_03974
YHL035C	PCON_03974
YNL132W	PCON_11986
YGR094W	PCON_01589
YNL088W	PCON_05076
YMR109W	PCON_08564
YKL129C	PCON_08564
YEL031W	PCON_07183
YER070W	PCON_07770
YIL066C	PCON_07770
YDL126C	PCON_04220
YPL160W	PCON_12053
YNL014W	PCON_12723
YLR249W	PCON_12723
YJL050W	PCON_11360
YDR170C	PCON_13124
YBR084W	PCON_06646
YGR204W	PCON_06646
YDL145C	PCON_09413
YGR218W	PCON_04622
YLR304C	PCON_14272
YOR335C	PCON_13304
YBL004W	PCON_13281
YKL210W	PCON_01103
YDL102W	PCON_08154
YDR457W	PCON_01333
YMR196W	PCON_12403
YFR019W	PCON_10756
YIL129C	PCON_04713
YIL048W	PCON_12025
YOR304W	PCON_01728
YBL022C	PCON_02845
YMR162C	PCON_09573
YPL217C	PCON_11434
YHR186C	PCON_10400
YER171W	PCON_01870
YMR189W	PCON_07890
YPR160W	PCON_04880
YER125W	PCON_04630
YER164W	PCON_10038
YOL021C	PCON_02977
YGL120C	PCON_09147
YMR229C	PCON_08150
YAL005C	PCON_06550
YLL024C	PCON_06550
YOR291W	PCON_04017
YOR290C	PCON_04023
YMR186W	PCON_11855
YPL240C	PCON_11855
YGL150C	PCON_11622
YCR057C	PCON_09334
YBL023C	PCON_10905
YDR039C	PCON_04194
YDR040C	PCON_04194
YDR038C	PCON_04194
YER013W	PCON_02938
YFR031C	PCON_05428
YLR410W	PCON_07882
YLR398C	PCON_04817
YGL173C	PCON_09340
YNL102W	PCON_10612
YLR305C	PCON_02320
YJL200C	PCON_03518
YBR023C	PCON_08577
YKL148C	PCON_08516
YJL045W	PCON_08516
YMR288W	PCON_05357
YNL123W	PCON_12883
YNL163C	PCON_01833
YLR086W	PCON_13753
YHR074W	PCON_06453
YAL035W	PCON_09563
YPR019W	PCON_10174
YMR080C	PCON_07616
YMR205C	PCON_06425
YGL009C	PCON_12112
YLR069C	PCON_10771
YBL105C	PCON_11913
YPL226W	PCON_10206
YML059C	PCON_07909
YGL022W	PCON_04324
YKL157W	PCON_03545
YHR047C	PCON_03545
YJL034W	PCON_03879
YER069W	PCON_11478
YJR045C	PCON_09348
YEL030W	PCON_09348
YPL006W	PCON_09687
YOR330C	PCON_11141
YNL209W	PCON_03893
YDL229W	PCON_03893
YOL075C	PCON_11945
YER091C	PCON_11112
YDR097C	PCON_07533
YGL167C	PCON_13489
YFR015C	PCON_05793
YLR258W	PCON_05793
YMR128W	PCON_05686
YDR091C	PCON_05681
YKL104C	PCON_13827
YIL143C	PCON_06429
YGL201C	PCON_02477
YDR334W	PCON_08519
YGL026C	PCON_12317
YPR074C	PCON_07305
YBR117C	PCON_07305
YDR258C	PCON_05004
YPL086C	PCON_04016
YHR023W	PCON_05196
YLR272C	PCON_07567
YER036C	PCON_09216
YIL078W	PCON_13291
YKR031C	PCON_13667
YGR217W	PCON_02637
YLR153C	PCON_12360
YGL137W	PCON_05656
YML035C	PCON_04366
YLR274W	PCON_05788
YCR011C	PCON_07684
YBR235W	PCON_13840
YLL026W	PCON_01316
YBR202W	PCON_06572
YOR270C	PCON_01459
YBR121C	PCON_07588
YEL011W	PCON_01282
YDR238C	PCON_06468
YMR120C	PCON_08941
YLR028C	PCON_08941
YGL156W	PCON_09217
YBR127C	PCON_11361
YGL234W	PCON_06712
YMR108W	PCON_01248
YBL099W	PCON_08199
YDR234W	PCON_12612
YDR001C	PCON_11825
YBR001C	PCON_11825
YCR017C	PCON_14323
YLR259C	PCON_13458
YKR086W	PCON_03321
YDR212W	PCON_06125
YLL001W	PCON_06294
YLR384C	PCON_11356
YJL012C	PCON_01474
YBR114W	PCON_11775
YOL090W	PCON_01852
YGL207W	PCON_06059
YKR009C	PCON_05763
YPL012W	PCON_09815
YPR080W	PCON_04930
YBR118W	PCON_04930
YPL167C	PCON_02311
YGL006W	PCON_03604	PCON_02674
YFR009W	PCON_02647
YOR168W	PCON_03650
YOL006C	PCON_08263
YPR181C	PCON_02334
YGR264C	PCON_13269
YCL054W	PCON_11957
YGR281W	PCON_11762
YIL075C	PCON_14178
YBR196C	PCON_05415
YDL215C	PCON_02538
YGL163C	PCON_08925
YAL023C	PCON_06038
YOR321W	PCON_06038
YPL110C	PCON_08945
YMR049C	PCON_10193
YFL036W	PCON_06943
YKR001C	PCON_09865
YLR129W	PCON_04425
YKL165C	PCON_03005
YBL039C	PCON_02303
YJR103W	PCON_02303
YBR038W	PCON_05772
YOR048C	PCON_02601
YJR016C	PCON_02292
YHR183W	PCON_11964
YGR256W	PCON_11964
YGL238W	PCON_07249
YGR124W	PCON_02424
YPR145W	PCON_02424
YLR382C	PCON_06163
YJL014W	PCON_12858
YDR291W	PCON_02762
YKR097W	PCON_07559
YJR121W	PCON_01281
YJR064W	PCON_13779
YJL074C	PCON_11902
YMR089C	PCON_03564
YDR430C	PCON_13823
YMR217W	PCON_13657
YJL111W	PCON_14312
YPL093W	PCON_05671
YDR037W	PCON_03981
YLL034C	PCON_13286
YLR389C	PCON_05396
YLR419W	PCON_03722
YFL008W	PCON_01689
YHR020W	PCON_06467
YDL143W	PCON_09142
YFL037W	PCON_02618
YDR293C	PCON_02243
YGL245W	PCON_13289
YIL109C	PCON_03649
YNL049C	PCON_03649
YKL145W	PCON_08517
YMR290C	PCON_06078
YMR301C	PCON_13148
YLR087C	PCON_09551
YHL016C	PCON_09531
YMR308C	PCON_01861
YJR143C	PCON_04319
YML075C	PCON_02101
YLR450W	PCON_02101
YBR126C	PCON_11441
YER025W	PCON_13340
YOR109W	PCON_08597
YNL106C	PCON_08597
YDR129C	PCON_10662
YJL005W	PCON_08682
YNL325C	PCON_02456
YML085C	PCON_07640
YML124C	PCON_07640
YFL039C	PCON_07264
YGR116W	PCON_07794
YGR270W	PCON_09268
YER043C	PCON_13311
YAR042W	PCON_07724
YDL019C	PCON_07724
YOR204W	PCON_11351
YPL119C	PCON_11351
YNL192W	PCON_06662	PCON_06619
YCL030C	PCON_10668
YML056C	PCON_12633
YLR432W	PCON_12633
YHR216W	PCON_12633
YBR248C	PCON_09051
YNR011C	PCON_08382
YJL033W	PCON_13898
YNL161W	PCON_08142
YNR013C	PCON_13625
YBR229C	PCON_10061
YDL031W	PCON_07772
YLR371W	PCON_12950
YGR070W	PCON_12950
YNR031C	PCON_12698
YCR073C	PCON_12698
YLR189C	PCON_01867
YLR289W	PCON_06632
YDR283C	PCON_13636
YNL112W	PCON_12535
YHR027C	PCON_04716
YOR356W	PCON_12076
YFR030W	PCON_04040
YHR205W	PCON_11106
YOR211C	PCON_03504
YNL104C	PCON_07587
YOR108W	PCON_07587
YLR058C	PCON_09393
YLR175W	PCON_08746
YKL035W	PCON_10830
YHR072W	PCON_13554
YLR060W	PCON_13375
YDR341C	PCON_02549
YHR091C	PCON_02549
YDR190C	PCON_12006
YJR035W	PCON_13802
YBL017C	PCON_04346
YJL222W	PCON_04346
YIL173W	PCON_04346
YNR065C	PCON_04346
YNR001C	PCON_01260
YCR005C	PCON_01260
YDL131W	PCON_12396
YDL182W	PCON_12396
YOR128C	PCON_12471
YAL038W	PCON_04428
YOR347C	PCON_04428
YLR454W	PCON_03714
YDL160C	PCON_07346
YOR217W	PCON_12369
YBL015W	PCON_04951
YDL007W	PCON_10017
YMR105C	PCON_02857
YKL127W	PCON_02857
YNL287W	PCON_11329
YCR072C	PCON_05683
YDL084W	PCON_09269
YNL117W	PCON_08729
YIR031C	PCON_08729
YPL235W	PCON_13137
YML123C	PCON_13624	PCON_05628
YDR188W	PCON_07768
YNL247W	PCON_09829
YOL004W	PCON_10733
YDR172W	PCON_13393
YLR197W	PCON_07769
YLR277C	PCON_13150
YDR270W	PCON_10170
YNL061W	PCON_13293
YOR117W	PCON_12933
YER065C	PCON_11839
YEL013W	PCON_11673
YJL008C	PCON_10439
YPL262W	PCON_05038
YLR359W	PCON_08301
YGL236C	PCON_07242
YNL189W	PCON_09632
YBR080C	PCON_05642
YPR002W	PCON_06274
YPR024W	PCON_05704
YOR187W	PCON_11653
YLL018C	PCON_13288
YDR394W	PCON_03565
YHR019C	PCON_13256
YHR164C	PCON_10021
YMR304W	PCON_10077
YOR317W	PCON_06433
YMR246W	PCON_06433
YIL009W	PCON_06433
YBR143C	PCON_13373
YDL164C	PCON_01228
YLR430W	PCON_07856
YLR378C	PCON_05638
YCL017C	PCON_10784
YGL251C	PCON_08503
YKR039W	PCON_01985
YFL033C	PCON_06282
YDL066W	PCON_06644
YER090W	PCON_12215
YNL267W	PCON_03954
YOR063W	PCON_13643
YDL095W	PCON_10384
YDL093W	PCON_10384
YDR074W	PCON_05926
YAL019W	PCON_03071
YCL057W	PCON_03440
YGR125W	PCON_13046
YGR254W	PCON_11324
YHR174W	PCON_11324
YOR393W	PCON_11324
YPL281C	PCON_11324
YMR323W	PCON_11324
YLR240W	PCON_03332
YGR245C	PCON_06469
YOR014W	PCON_08801
YNR053C	PCON_13374
YGL125W	PCON_13616
YDR023W	PCON_06129
YDR256C	PCON_07431
YDR502C	PCON_12064
YLR180W	PCON_12064
YLR092W	PCON_13031
YBR294W	PCON_13031
YBR169C	PCON_04753
YPL106C	PCON_04753
YDL178W	PCON_13551
YEL071W	PCON_13551
YJL154C	PCON_13015
YPL040C	PCON_10779
YML057W	PCON_04894
YLR433C	PCON_04894
YOR375C	PCON_03821
YAL062W	PCON_03821
YPL207W	PCON_06923	PCON_02007
YOL058W	PCON_02617
YDR456W	PCON_12007
YGL048C	PCON_07876
YDR062W	PCON_09630
YMR015C	PCON_04756
YBR198C	PCON_04345
YAL048C	PCON_11199
YNL241C	PCON_09179
YHR170W	PCON_05677
YER081W	PCON_06685
YIL074C	PCON_06685
YNL330C	PCON_04446
YFL018C	PCON_06463
YLL031C	PCON_06461
YER086W	PCON_08042
YGR100W	PCON_01212
YMR266W	PCON_07991
YKL173W	PCON_12397
YLR347C	PCON_07594
YBR097W	PCON_01186
YER073W	PCON_06884
YOR374W	PCON_06884
YGR087C	PCON_03112
YLR044C	PCON_03112
YLR134W	PCON_03112
YMR300C	PCON_05679
YER133W	PCON_09259
YLR188W	PCON_02277
YMR297W	PCON_08616
YML072C	PCON_09935
YLL008W	PCON_01489
YOL098C	PCON_01463
YLR138W	PCON_10317
YPL265W	PCON_07051
YOL057W	PCON_01768
YLR276C	PCON_11055
YOR310C	PCON_01304
YML126C	PCON_12558
YCR012W	PCON_10035
YHR018C	PCON_14353
YFR044C	PCON_11829
YLR386W	PCON_14292
YFL022C	PCON_03651
YLR355C	PCON_02256
YCR093W	PCON_09028
YGL078C	PCON_08430
YHR039C	PCON_09196
YKL010C	PCON_11187
YGR055W	PCON_08427
YGL114W	PCON_09753
YJL141C	PCON_10614
YLR083C	PCON_07707
YDR107C	PCON_07707
YAL036C	PCON_10004
YJR010W	PCON_10386
YDR232W	PCON_01457	PCON_03681
YPL023C	PCON_09875
YOR259C	PCON_02425
YPR035W	PCON_06630
YOR206W	PCON_09140
YNL238W	PCON_13110
YDR436W	PCON_01300
YML016C	PCON_01300
YJL153C	PCON_02080
YGL190C	PCON_14028
YGL027C	PCON_06534
YCR032W	PCON_08906
YPR088C	PCON_08898
YPR006C	PCON_11975
YNL243W	PCON_02178
YGR274C	PCON_04427
YBR136W	PCON_13611
YKL211C	PCON_06043
YFL034W	PCON_10454
YLR113W	PCON_11712
YJR033C	PCON_02593
YCR042C	PCON_08273
YHL030W	PCON_02391
YNL059C	PCON_10574
YER165W	PCON_05742
YHR037W	PCON_01112
YOR027W	PCON_10822
YNR050C	PCON_05703
YCR053W	PCON_13279
YNL082W	PCON_13708
YHR042W	PCON_04712
YNL298W	PCON_03231
YLR303W	PCON_01277
YMR129W	PCON_01962
YGL077C	PCON_06276
YOR093C	PCON_01490
YGR103W	PCON_06442
YDR109C	PCON_13605
YHR007C	PCON_04971
YNL250W	PCON_05085
YPL091W	PCON_14110
YBR006W	PCON_10759
YKL029C	PCON_09068
YDL168W	PCON_14184
YJL129C	PCON_12479
YKR050W	PCON_12479
YDL055C	PCON_13956
YAL016W	PCON_04505
YDR141C	PCON_08693
YPR112C	PCON_10722
YJL212C	PCON_14208
YIR007W	PCON_03172
YNL220W	PCON_01493
YDL195W	PCON_13132
YBR073W	PCON_13028
YNL045W	PCON_10698
YPR033C	PCON_14197
YAR035W	PCON_06039
YPR111W	PCON_01739
YGR092W	PCON_01739
YLR089C	PCON_06733
YDR111C	PCON_06733
YPR159W	PCON_04884
YGR143W	PCON_04884
YOR046C	PCON_07504
YJR138W	PCON_02476
YHR113W	PCON_02138
YDR021W	PCON_08798
YGR210C	PCON_14177
YKL126W	PCON_05774	PCON_10371
YMR104C	PCON_05774	PCON_10371
YFL041W	PCON_11516
YMR058W	PCON_11516
YLL011W	PCON_13254
YKL078W	PCON_01499
YGL099W	PCON_13316
YBR281C	PCON_03317
YLR397C	PCON_03048
YLL029W	PCON_09360
YLR438W	PCON_13685
YDR128W	PCON_04122
YDR294C	PCON_04774
YGR145W	PCON_11433
YPL008W	PCON_03146
YKR095W	PCON_05709
YHL007C	PCON_11179
YGL148W	PCON_13577
YKL060C	PCON_13364
YPL259C	PCON_13622
YGR200C	PCON_06790
YLR234W	PCON_09996
YPR138C	PCON_08711
YGR121C	PCON_08711
YFR038W	PCON_06686
YPL009C	PCON_13597
YDL188C	PCON_13632
YDL134C	PCON_13632
YLR241W	PCON_12847
YDL240W	PCON_04385
YEL022W	PCON_03900
YJR031C	PCON_03900
YBR025C	PCON_10484
YHR030C	PCON_01725
YGL194C	PCON_09930
YLR032W	PCON_11670
YDR536W	PCON_07217	PCON_07977	PCON_02435
YGR019W	PCON_09262
YJR065C	PCON_11985
YPL203W	PCON_07284
YKL166C	PCON_07284
YJL164C	PCON_07284
YKL135C	PCON_11444
YPR173C	PCON_09392
YDL060W	PCON_01793
YJL155C	PCON_01361
YOL060C	PCON_07333
YBR296C	PCON_03506
YJR132W	PCON_04818
YMR008C	PCON_12134
YMR006C	PCON_12134
YOL011W	PCON_12134
YLR429W	PCON_02715
YOL097C	PCON_07078
YER052C	PCON_11705	PCON_02520
YGL012W	PCON_01279
YDL047W	PCON_06907
YPL175W	PCON_05719
YML010W	PCON_07112
YDR481C	PCON_09087
YDR477W	PCON_04985
YNR047W	PCON_01571
YCR091W	PCON_01571
YGR173W	PCON_12160
YOR244W	PCON_12319
YMR307W	PCON_14297
YKR093W	PCON_12518
YMR167W	PCON_04722
YLR409C	PCON_08760
YLR117C	PCON_12966
YGR170W	PCON_01102
YFR053C	PCON_10094
YGL253W	PCON_10094
YBL024W	PCON_07719
YGR252W	PCON_10725
YPL022W	PCON_12059
YML054C	PCON_07478
YOR303W	PCON_10516
YMR261C	PCON_03727
YML100W	PCON_03727
YPR026W	PCON_13575
YBR132C	PCON_02250
YGR211W	PCON_04771
YNL329C	PCON_14004
YBR222C	PCON_05536
YHR194W	PCON_13862
YER178W	PCON_04941
YLR163C	PCON_04105
YHR065C	PCON_13521
YBL030C	PCON_09239
YBR085W	PCON_09239
YMR056C	PCON_09239
YDL149W	PCON_01454
YBR094W	PCON_04150
YBL011W	PCON_05630
YIL155C	PCON_03793
YPL184C	PCON_05209
YER110C	PCON_09671
YKL134C	PCON_03556
YGL094C	PCON_11214
YJR040W	PCON_01167
YOR361C	PCON_01583
YJL026W	PCON_04213
YEL036C	PCON_06947
YMR224C	PCON_08206
YHR024C	PCON_12931
YFL004W	PCON_07645
YPL019C	PCON_07645
YKR002W	PCON_01998
YOR002W	PCON_06287
YER095W	PCON_10018
YPL154C	PCON_01850
YBR112C	PCON_13639
YKL209C	PCON_02811
YKL146W	PCON_09767
YBR079C	PCON_13349
YML069W	PCON_13778
YIL107C	PCON_13396
YEL060C	PCON_08905
YDL190C	PCON_09907
YPL028W	PCON_09194
YIR028W	PCON_10898
YBR021W	PCON_10898
YBL042C	PCON_10898
YNL321W	PCON_07874
YNL154C	PCON_10056
YHR135C	PCON_10056
YMR309C	PCON_02328
YPR189W	PCON_03171
YKL197C	PCON_06573
YGR155W	PCON_13355
YDL244W	PCON_05733
YFL058W	PCON_05733
YJR156C	PCON_05733
YNL332W	PCON_05733
YBR166C	PCON_04797
YGL055W	PCON_03679
YFL025C	PCON_04742
YNL023C	PCON_12832
YER082C	PCON_01332
YNR008W	PCON_07565
YNL006W	PCON_10057
YDR035W	PCON_06224
YOR196C	PCON_04092
YDR211W	PCON_13648
YDL234C	PCON_12600
YGR185C	PCON_11512
YKL212W	PCON_13352
YOR165W	PCON_04978
YKR028W	PCON_13902
YJL098W	PCON_13902
YDL058W	PCON_03561
YGR090W	PCON_01966
YDL132W	PCON_04889
YDL014W	PCON_07726
YMR165C	PCON_05103
YPL204W	PCON_09586
YKL064W	PCON_08675
YAL012W	PCON_02275
YNR067C	PCON_07784
YBL079W	PCON_02872
YER105C	PCON_02872
YIL147C	PCON_04597
YKR038C	PCON_13738
YMR278W	PCON_14282
YCR092C	PCON_06497
YBL091C	PCON_09897
YOR160W	PCON_05438
YJL060W	PCON_11060
YNL064C	PCON_10448
YJL087C	PCON_08123	PCON_01411
YIL094C	PCON_08447
YGL091C	PCON_12954
YAL053W	PCON_13156
YOR365C	PCON_13156
YCR008W	PCON_04008
YDR148C	PCON_05923
YJL052W	PCON_06032	PCON_12745
YGR192C	PCON_06032	PCON_12745
YJR009C	PCON_06032	PCON_12745
YPL147W	PCON_06105
YOL030W	PCON_09589
YLR222C	PCON_11468
YDL138W	PCON_09699	PCON_03384
YDL194W	PCON_09699	PCON_03384
YJL109C	PCON_02330
YOR099W	PCON_01173
YBR249C	PCON_07443
YMR241W	PCON_07660
YBR243C	PCON_02123
YER136W	PCON_09316
YDL174C	PCON_06355
YPR069C	PCON_07307
YGR244C	PCON_11034
YOR136W	PCON_09556
YOL023W	PCON_03018
YJR130C	PCON_01965
YML082W	PCON_01965
YHR073W	PCON_01715
YBL063W	PCON_08032
YNL212W	PCON_05916
YMR145C	PCON_05043
YDL085W	PCON_05043
YDR189W	PCON_05659
YMR062C	PCON_05639
YJL101C	PCON_07765
YEL042W	PCON_11657
YBR221C	PCON_03017
YFL053W	PCON_05323
YFL003C	PCON_06614
YBR220C	PCON_09598
YOL157C	PCON_01250
YIL172C	PCON_01250
YJL221C	PCON_01250
YGR287C	PCON_01250
YBR299W	PCON_01250
YGR292W	PCON_01250
YJL216C	PCON_01250
YOL130W	PCON_13587
YFL050C	PCON_13587
YCL059C	PCON_11987
YGL216W	PCON_10812
YJR131W	PCON_11337
YML042W	PCON_06120
YKR024C	PCON_06980
YBR237W	PCON_10015
YGL180W	PCON_13335
YDR122W	PCON_02624
YLR096W	PCON_02624
YDR353W	PCON_09174
YHR106W	PCON_09174
YBR170C	PCON_03055
YGR286C	PCON_01894
YNL275W	PCON_03563
YPL042C	PCON_12012
YAL017W	PCON_03558
YOL045W	PCON_03558
YCL018W	PCON_02507
YOR323C	PCON_02804
YMR302C	PCON_07636
YBL008W	PCON_14050
YBR031W	PCON_13626
YDR012W	PCON_13626
YIR034C	PCON_09871
YOL094C	PCON_02745
YLL028W	PCON_12638
YBL016W	PCON_05927
YPL268W	PCON_01803
YDL103C	PCON_08506
YHR107C	PCON_09335
YLR401C	PCON_10917
YGL095C	PCON_13183
YMR216C	PCON_07885
YHR208W	PCON_12441
YJR148W	PCON_12441
YJL095W	PCON_03111
YNR043W	PCON_09222
YHR169W	PCON_12967
YJL197W	PCON_03941
YBL088C	PCON_07796
YMR250W	PCON_04120
YGR123C	PCON_10963
YDR331W	PCON_13169
YBR142W	PCON_14179
YOL081W	PCON_02606
YBR140C	PCON_02606
YNL071W	PCON_07181
YBR058C	PCON_13795
YHR120W	PCON_10447
YJR072C	PCON_10877
YHR064C	PCON_04112
YLR253W	PCON_13540
YDR300C	PCON_01929
YHR033W	PCON_01929
YDR301W	PCON_08125
YKL017C	PCON_08721
YER099C	PCON_03523	PCON_02774
YBL068W	PCON_03523	PCON_02774
YGL084C	PCON_01497
YPL189W	PCON_01497
YOR348C	PCON_04665	PCON_08572
YBR160W	PCON_07334
YLR314C	PCON_07184
YDR047W	PCON_10452
YCR084C	PCON_10921
YHR068W	PCON_07668
YOR067C	PCON_05954
YKL022C	PCON_10088
YER006W	PCON_12051
YER003C	PCON_13258
YJL102W	PCON_13099
YDL198C	PCON_06062
YPL151C	PCON_02668
YIR027C	PCON_06226
YDR365C	PCON_06772
YGL040C	PCON_13518
YJL094C	PCON_14276
YIL018W	PCON_13750
YFR031C-A	PCON_13750
YBL007C	PCON_04357
YFR002W	PCON_08233
YPL266W	PCON_06452
YOR388C	PCON_03448	PCON_12281	PCON_12603
YDR075W	PCON_07996
YIL091C	PCON_08609
YOR061W	PCON_10125
YLR027C	PCON_12042
YIL046W	PCON_02554
YHR079C	PCON_06426
YBR011C	PCON_09805
YNR032W	PCON_06999
YLR195C	PCON_08608
YJR145C	PCON_05627
YHR203C	PCON_05627
YOR176W	PCON_03331
YIL103W	PCON_13721
YNL037C	PCON_06086
YGR194C	PCON_11114
YEL058W	PCON_11108
YPR021C	PCON_08980
YMR303C	PCON_10180
YOL086C	PCON_10180
YBR145W	PCON_10180
YMR083W	PCON_10180
YPR047W	PCON_06691
YDR158W	PCON_12030
YHR188C	PCON_07445
YPL109C	PCON_10610
YKL085W	PCON_12748
YDR335W	PCON_05914
YPL195W	PCON_02566
YDR105C	PCON_01220
YOR087W	PCON_04736
YLR354C	PCON_05208
YGR043C	PCON_05208
YGL003C	PCON_02139
YKL027W	PCON_05270
YOR241W	PCON_14199
YML093W	PCON_01588
YBL104C	PCON_10966
YHR171W	PCON_02799
YHL032C	PCON_04564
YDR338C	PCON_06964
YOL145C	PCON_03356
YML008C	PCON_04799
YOR161C	PCON_05425
YCL004W	PCON_13749
YDR044W	PCON_13386
YJR117W	PCON_13836
YKL213C	PCON_05283
YHR108W	PCON_14277
YDR358W	PCON_14277
YFR028C	PCON_10852
YML049C	PCON_13472
YER107C	PCON_09153
YLR002C	PCON_01939
YPL043W	PCON_02248
YLR362W	PCON_03982
YNL297C	PCON_06180
YBR018C	PCON_12204
YGR060W	PCON_13141
YJL128C	PCON_03741
YKL181W	PCON_10569
YIR006C	PCON_12000
YCR028C	PCON_09861	PCON_09855
YBR208C	PCON_05259
YER155C	PCON_05933
YER047C	PCON_11440
YBR034C	PCON_02865
YIL130W	PCON_04416
YER093C	PCON_09105
YKR069W	PCON_10418
YJL062W	PCON_10940
YER141W	PCON_12501
YOL140W	PCON_08601
YDR208W	PCON_05917
YBR029C	PCON_13392
YJR007W	PCON_13348
YLR340W	PCON_02490	PCON_13652
YFL055W	PCON_07075
YKL046C	PCON_13893	PCON_05105
YMR238W	PCON_13893	PCON_05105
YAL021C	PCON_06146
YHR190W	PCON_11727
YAR007C	PCON_13798
YOR197W	PCON_14286
YOR185C	PCON_03271
YLR293C	PCON_03271
YGL140C	PCON_05058
YJR068W	PCON_09191
YMR001C	PCON_10734
YPL131W	PCON_13726
YKR056W	PCON_01038
YBR041W	PCON_07542
YPR003C	PCON_03439
YKL184W	PCON_13830
YDL001W	PCON_05937
YGR266W	PCON_09176
YOR074C	PCON_02997
YFR004W	PCON_09060
YGR231C	PCON_08676
YPL031C	PCON_05649
YOR267C	PCON_07101
YOR273C	PCON_09295
YER179W	PCON_03294
YJR110W	PCON_04434
YKL103C	PCON_04917
YPR016C	PCON_03192
YDL148C	PCON_08232
YJL167W	PCON_09868
YDL029W	PCON_12011
YER015W	PCON_12069
YBR017C	PCON_01318
YBR295W	PCON_03959
YLL041C	PCON_01995
YLR383W	PCON_07347
YIL095W	PCON_04530
YNL020C	PCON_04530
YDL147W	PCON_04104
YER078C	PCON_04714
YDR390C	PCON_06993
YOR001W	PCON_04048
YMR221C	PCON_10833
YHR028C	PCON_01634
YBR179C	PCON_10442
YLR377C	PCON_10168
YHR077C	PCON_02959
YOR209C	PCON_02326
YJR005W	PCON_05411
YOL132W	PCON_03782
YOR261C	PCON_06065
YOR065W	PCON_11481
YMR277W	PCON_01863
YDL128W	PCON_08499
YPR141C	PCON_06876
YPR029C	PCON_01818
YOL034W	PCON_07358
YOR175C	PCON_07265
YMR146C	PCON_13351
YDL022W	PCON_05905
YOL059W	PCON_05905
YMR139W	PCON_06795
YDL079C	PCON_06795
YGR157W	PCON_06941
YCR002C	PCON_06567
YFL002C	PCON_06024
YMR012W	PCON_04411
YML080W	PCON_08955
YGL144C	PCON_14222
YDL109C	PCON_14222
YKL188C	PCON_01360
YMR131C	PCON_02963
YPR103W	PCON_09371
YLR172C	PCON_05080
YGR132C	PCON_07302
YML063W	PCON_11999
YLR441C	PCON_11999
YDR375C	PCON_05399
YCR068W	PCON_02398	PCON_14172	PCON_01922
YGL225W	PCON_06789
YFR048W	PCON_10671
YDR325W	PCON_12464
YBL106C	PCON_14306
YPR032W	PCON_14306
YER020W	PCON_04877
YDR448W	PCON_05414
YKL113C	PCON_05920
YGL211W	PCON_07737
YGR012W	PCON_08270
YNL083W	PCON_06536
YEL020C	PCON_10294
YER126C	PCON_14027
YPR176C	PCON_12052
YPL029W	PCON_12316
YPL122C	PCON_14253
YMR116C	PCON_01733
YJR001W	PCON_10951
YDR099W	PCON_03299
YER177W	PCON_03299
YGL252C	PCON_03578
YNL218W	PCON_02240
YNL280C	PCON_03034
YMR076C	PCON_05225
YFL059W	PCON_11624
YNL333W	PCON_11624
YMR096W	PCON_11624
YHR031C	PCON_05039
YGR171C	PCON_09870
YIL003W	PCON_10062
YGR056W	PCON_01862
YLR357W	PCON_01862
YKL217W	PCON_07199
YNR033W	PCON_07261
YJR126C	PCON_09076
YFR047C	PCON_14346
YIL160C	PCON_13854	PCON_12754	PCON_07453
YHR098C	PCON_06239
YKR003W	PCON_10824
YHR001W	PCON_10824
YJL168C	PCON_03205
YBR055C	PCON_06606
YDR120C	PCON_08011
YER005W	PCON_09818
YBR199W	PCON_12491
YLR231C	PCON_10616
YFL009W	PCON_13905
YMR272C	PCON_01991
YEL052W	PCON_05460
YER049W	PCON_11310
YDL036C	PCON_09594
YOL066C	PCON_09594
YJR077C	PCON_01302
YJL208C	PCON_05946
YDL141W	PCON_10581
YOR142W	PCON_11601
YBR081C	PCON_01868
YCL009C	PCON_02420
YDL238C	PCON_07913
YDL154W	PCON_11279
YJL069C	PCON_10175
YGL184C	PCON_14144
YNL313C	PCON_12388
YPL212C	PCON_14193
YGR138C	PCON_03763
YPR156C	PCON_03763
YOR243C	PCON_01573
YDL231C	PCON_06188
YNL288W	PCON_02625
YLR447C	PCON_04424
YGL123W	PCON_13276
YER053C	PCON_08282
YCL040W	PCON_04126
YDR516C	PCON_04126
YIR008C	PCON_03169
YGR253C	PCON_04171
YOL049W	PCON_02399
YPL050C	PCON_02052
YGL065C	PCON_05915
YHR009C	PCON_06154
YNL256W	PCON_05754
YOL124C	PCON_06177
YBR247C	PCON_11972
YKR080W	PCON_09799
YDR245W	PCON_14035
YDL246C	PCON_12797
YJR159W	PCON_12797
YLR070C	PCON_12797
YLR300W	PCON_06803
YOR190W	PCON_06803
YLR056W	PCON_01687
YLR208W	PCON_02773
YIR023W	PCON_08568
YNL029C	PCON_01835
YIL085C	PCON_01835
YHR005C	PCON_07314	PCON_07308
YLR029C	PCON_10817
YMR121C	PCON_10817
YNL138W	PCON_02319
YLR310C	PCON_07497
YLR248W	PCON_10566
YLR345W	PCON_10937
YOL016C	PCON_03049
YFR014C	PCON_03049
YJL100W	PCON_01222
YDL097C	PCON_04571
YPR175W	PCON_07337
YCR024C	PCON_05902
YGR159C	PCON_06210
YCR094W	PCON_13309	PCON_08090
YNR048W	PCON_13309	PCON_08090
YKR018C	PCON_06167
YJL082W	PCON_06167
YFL047W	PCON_06418
YDR496C	PCON_12710
YLL045C	PCON_06676
YHL033C	PCON_06676
YOR005C	PCON_01845
YMR293C	PCON_05316
YDR452W	PCON_11819
YLR055C	PCON_10782
YLR299W	PCON_11893
YJR076C	PCON_12952
YOL038W	PCON_13552
YOR124C	PCON_01974
YBR043C	PCON_07867
YLR186W	PCON_06617
YOR271C	PCON_05318
YNL207W	PCON_12209
YOR222W	PCON_10020
YPL134C	PCON_10020
YOR090C	PCON_01026
YNL290W	PCON_02121
YDR243C	PCON_11778
YPL125W	PCON_09845
YLR247C	PCON_13817
YBR020W	PCON_09743
YDR009W	PCON_09743
YGR246C	PCON_06193
YOR262W	PCON_05784
YKR048C	PCON_11602
YPL090C	PCON_02202
YBR181C	PCON_02202
YDR069C	PCON_03884
YER144C	PCON_03884
YFR006W	PCON_11887	PCON_07597
YOL061W	PCON_02915
YLR372W	PCON_05785
YER055C	PCON_08749
YEL050C	PCON_10024
YJR013W	PCON_05607
YHR166C	PCON_09869
YLR114C	PCON_11713
YLR196W	PCON_03062
YIR029W	PCON_13198
YGR086C	PCON_10151
YPL004C	PCON_10151
YGR285C	PCON_04801
YAR015W	PCON_08596
YHR119W	PCON_06556
YFL007W	PCON_07731
YJR139C	PCON_12559
YGR054W	PCON_14343
YLR420W	PCON_02184
YLR319C	PCON_10053
YGL116W	PCON_12791
YOR157C	PCON_12838
YGR175C	PCON_03325
YNL178W	PCON_01024
YBR192W	PCON_13108
YPL263C	PCON_13499
YOR272W	PCON_13647
YNR012W	PCON_07509
YNL075W	PCON_07617
YPR137W	PCON_09820
YJR049C	PCON_07312
YEL041W	PCON_07312
YMR243C	PCON_06139
YOR316C	PCON_06139
YLR399C	PCON_12419
YDL070W	PCON_12419
YAL025C	PCON_11621
YGL131C	PCON_10446
YLR212C	PCON_02124
YLR075W	PCON_03758
YDL100C	PCON_07866
YHR070W	PCON_06313
YCL043C	PCON_08670
YDR518W	PCON_08670
YOR119C	PCON_11238
YPR048W	PCON_02555
YKL014C	PCON_07950
YGR255C	PCON_10426
YLR229C	PCON_10718
YPR110C	PCON_13271
YOR155C	PCON_04798
YPL088W	PCON_10167
YJR091C	PCON_02729
YPR042C	PCON_02729
YOR299W	PCON_04158
YMR237W	PCON_04158
YNR019W	PCON_06460
YCR048W	PCON_06460
YNL317W	PCON_04690
YGR184C	PCON_08680
YFR037C	PCON_04882
YFL045C	PCON_02449
YGR144W	PCON_08605
YGR135W	PCON_11195
YOL033W	PCON_10404
YJR036C	PCON_12350
YDR497C	PCON_05445
YOL103W	PCON_05445
YGR214W	PCON_13690
YLR048W	PCON_13690
YBR287W	PCON_07576
YGL112C	PCON_09891
YDL040C	PCON_13138
YLR148W	PCON_11113
YPL150W	PCON_10682
YLR336C	PCON_12744
YPR097W	PCON_11503
YDR415C	PCON_02988
YOR378W	PCON_13194
YDR392W	PCON_05320
YER061C	PCON_05936
YGL202W	PCON_10469
YHR202W	PCON_13049
YPL104W	PCON_12147
YOR231W	PCON_03568
YPL140C	PCON_03568
YKL114C	PCON_10172
YGR028W	PCON_14366
YGL203C	PCON_03828
YJR095W	PCON_02720
YPL222W	PCON_01624
YKL045W	PCON_11131
YHR048W	PCON_13700
YJL091C	PCON_14196
YGL097W	PCON_01185
YDR388W	PCON_02132
YGR233C	PCON_04618
YHR104W	PCON_05577
YNL191W	PCON_03505
YPR108W	PCON_12384
YJL088W	PCON_02422
YML086C	PCON_02552
YKL120W	PCON_09524
YDR226W	PCON_06064
YER156C	PCON_05534
YER148W	PCON_06714
YEL051W	PCON_06935
YLR243W	PCON_09139
YEL064C	PCON_14097
YBR061C	PCON_03873	PCON_12922
YER094C	PCON_13833
YGR202C	PCON_14114
YGR188C	PCON_08672
YLR103C	PCON_10769
YOR022C	PCON_10658
YLR206W	PCON_10203
YDL161W	PCON_10203
YER168C	PCON_05599
YPR125W	PCON_02932
YMR166C	PCON_07736
YIL116W	PCON_12884
YBR087W	PCON_02786
YIL083C	PCON_01245
YMR247C	PCON_05051
YOL077C	PCON_05484
YKL004W	PCON_14329
YGR267C	PCON_05610	PCON_08897
YBL037W	PCON_08010
YMR231W	PCON_06058
YHR112C	PCON_09934
YPL097W	PCON_08046
YIL047C	PCON_04904	PCON_10221
YIR004W	PCON_08059
YML092C	PCON_08411
YPL242C	PCON_12634
YMR079W	PCON_08071	PCON_03958
YKL091C	PCON_08071	PCON_03958
YGL115W	PCON_08223
YIL128W	PCON_08196
YPL172C	PCON_10760
YGR162W	PCON_10606
YGL049C	PCON_10606
YKL081W	PCON_11700
YPL048W	PCON_11700
YJL059W	PCON_01033
YOR145C	PCON_02318
YNL239W	PCON_07046
YGL076C	PCON_13461
YPL198W	PCON_13461
YDL108W	PCON_05662
YNL139C	PCON_05114
YLR116W	PCON_03587	PCON_05344
YJR051W	PCON_06015
YEL047C	PCON_06015
YGL141W	PCON_05743
YCL038C	PCON_08656
YFR010W	PCON_08078
YMR093W	PCON_05874
YOR070C	PCON_05088
YLL013C	PCON_10977
YBL067C	PCON_08091
YER098W	PCON_08091
YLR210W	PCON_07793
YDL155W	PCON_07793
YLL019C	PCON_01564
YNL242W	PCON_04554
YIL021W	PCON_06922
YML004C	PCON_08302
YDR372C	PCON_11466
YJR123W	PCON_13651
YNL169C	PCON_13471
YPR119W	PCON_06186
YGR108W	PCON_06186
YPL057C	PCON_07259
YBR161W	PCON_07259
YDL201W	PCON_08975
YGL092W	PCON_10196
YMR176W	PCON_09343
YKR079C	PCON_06928	PCON_12968
YBL033C	PCON_08256
YHL010C	PCON_10906
YMR296C	PCON_12758
YBR133C	PCON_08934
YLR157C	PCON_06618
YLR158C	PCON_06618
YLR160C	PCON_06618
YLR155C	PCON_06618
YBL097W	PCON_06561
YFL016C	PCON_05441
YJR078W	PCON_10630
YKR017C	PCON_11452
YLR203C	PCON_11991
YOR091W	PCON_11843
YDR019C	PCON_06169
YDL167C	PCON_12466
YHR002W	PCON_11984
YGR047C	PCON_13172
YLR405W	PCON_12528
YDR324C	PCON_07727
YPR004C	PCON_04777
YJL039C	PCON_08148
YML104C	PCON_12713
YMR027W	PCON_03232
YLR216C	PCON_06359
YDR364C	PCON_02002
YER145C	PCON_11517
YNL273W	PCON_12943
YOR306C	PCON_09039
YOL119C	PCON_09039
YBR162C	PCON_01049
YHR204W	PCON_04281
YHR102W	PCON_08268
YJR002W	PCON_08507
YJL001W	PCON_12846
YPL133C	PCON_12373
YDL137W	PCON_05862
YDL192W	PCON_05862
YBL035C	PCON_03427
YPR167C	PCON_03699
YHR128W	PCON_08857
YJL080C	PCON_12522
YGL143C	PCON_13670
YER021W	PCON_05897
YDL056W	PCON_07301
YIL033C	PCON_06580
YDR268W	PCON_13743
YPR041W	PCON_09275
YML121W	PCON_11040
YGL171W	PCON_04221
YGL011C	PCON_07593
YKL059C	PCON_05358
YNL011C	PCON_04388
YGR187C	PCON_13604
YER119C	PCON_08896
YBL089W	PCON_08896
YAL002W	PCON_03889
YJL207C	PCON_07254
YDL117W	PCON_09332
YER102W	PCON_06638	PCON_13278
YBL072C	PCON_06638	PCON_13278
YJL112W	PCON_01034
YKR036C	PCON_01034
YMR318C	PCON_12660
YCR105W	PCON_12660
YBR003W	PCON_03143
YOR346W	PCON_01066
YGR163W	PCON_08474
YIL020C	PCON_10960
YNL308C	PCON_09238
YNL274C	PCON_10485
YOR362C	PCON_11352
YDL042C	PCON_02630
YOL068C	PCON_02630
YPL220W	PCON_06559
YGL135W	PCON_06559
YDR312W	PCON_12934
YHR066W	PCON_12934
YCR009C	PCON_04009
YKR076W	PCON_06974
YMR251W	PCON_06974
YGR154C	PCON_06974
YKR052C	PCON_11447
YJL133W	PCON_11447
YBR110W	PCON_07693
YPL214C	PCON_05693
YGL083W	PCON_12443
YFR021W	PCON_13238
YKL174C	PCON_13401
YPL152W	PCON_12645
YEL040W	PCON_09096	PCON_09085	PCON_09095	PCON_09086
YFR024C-A	PCON_01003
YHR016C	PCON_01003
YLR351C	PCON_03281
YGL169W	PCON_13487
YOR154W	PCON_11636
YPL249C	PCON_01334
YLR166C	PCON_04387
YEL056W	PCON_09341
YHR011W	PCON_12864
YPL209C	PCON_01927
YOR202W	PCON_02976
YBR274W	PCON_10720
YEL046C	PCON_11312
YBL056W	PCON_14092
YER089C	PCON_14092
YHR132C	PCON_04688
YBR074W	PCON_08305
YPR165W	PCON_09908
YGR260W	PCON_11456	PCON_06584	PCON_09521
YML074C	PCON_01444
YLR449W	PCON_01444
YDR280W	PCON_04679
YLR088W	PCON_07774
YGR085C	PCON_03183
YPR102C	PCON_03183
YNL130C	PCON_04084
YHR123W	PCON_04084
YBR227C	PCON_06026
YFL038C	PCON_06096
YBR214W	PCON_03174
YGL056C	PCON_03174
YDL086W	PCON_06060
YEL021W	PCON_12696
YMR173W	PCON_10746
YMR314W	PCON_11678
YOR184W	PCON_12613
YIL105C	PCON_03190
YNL047C	PCON_03190
YNL069C	PCON_04541
YIL133C	PCON_04541
YKR084C	PCON_03880
YBR159W	PCON_13317
YIL118W	PCON_11029
YNR015W	PCON_10127
YOR132W	PCON_13100
YNL219C	PCON_02596
YIL108W	PCON_09382
YER152C	PCON_13480
YKL221W	PCON_12366
YPR161C	PCON_12015
YNL048W	PCON_13982
YOR212W	PCON_14045
YGL100W	PCON_05468
YDR244W	PCON_08004
YAL042W	PCON_10457
YDR032C	PCON_10451
YMR100W	PCON_09571
YMR203W	PCON_10939
YOR386W	PCON_10985
YML110C	PCON_03600
YPR118W	PCON_02583
YKL149C	PCON_09195
YPL227C	PCON_08161
YBR189W	PCON_02309
YPL081W	PCON_02309
YNL231C	PCON_03435
YNL264C	PCON_03435
YCR047C	PCON_02455
YPR178W	PCON_04320
YGR238C	PCON_04113
YHR158C	PCON_04113
YOR120W	PCON_09428
YDR368W	PCON_09428
YMR213W	PCON_02144
YMR223W	PCON_03104
YHR148W	PCON_05682
YML018C	PCON_09583
YPL218W	PCON_13389
YLL010C	PCON_05576
YLR019W	PCON_05576
YNL121C	PCON_06626
YHR117W	PCON_06626
YMR259C	PCON_03928
YNR006W	PCON_03883
YLR017W	PCON_06734
YKL179C	PCON_08219
YFL030W	PCON_10046
YPR144C	PCON_09490
YOR071C	PCON_07192
YOR192C	PCON_07192
YLR237W	PCON_07192
YDL017W	PCON_03363
YMR214W	PCON_09022
YLR209C	PCON_13737
YMR110C	PCON_02174	PCON_10908
YDR049W	PCON_03457
YNL201C	PCON_06391
YJR098C	PCON_08949
YEL024W	PCON_13631
YLR328W	PCON_05368
YGR010W	PCON_05368
YML001W	PCON_02079
YHR114W	PCON_04101
YDR142C	PCON_07714
YKL205W	PCON_08738
YHR200W	PCON_11982
YJL115W	PCON_14305
YJR105W	PCON_04022
YAL041W	PCON_08710
YML103C	PCON_05898
YPR132W	PCON_13767
YGR118W	PCON_13767
YIL068C	PCON_01873
YPR011C	PCON_02798
YOR100C	PCON_07689
YIL022W	PCON_10497
YDL226C	PCON_14170
YGL001C	PCON_13252
YMR023C	PCON_12631
YBR082C	PCON_01964
YDR059C	PCON_01964
YNL257C	PCON_03592
YHR155W	PCON_03592
YMR092C	PCON_01329
YFL001W	PCON_04581
YBR046C	PCON_13226
YNL251C	PCON_01257
YBL064C	PCON_11955
YGL186C	PCON_11506
YPL060W	PCON_07824
YOR181W	PCON_13377
YPL030W	PCON_03668
YLR014C	PCON_10388
YMR244W	PCON_09696	PCON_10549	PCON_02175	PCON_12118
YHR179W	PCON_12571	PCON_01059
YPL171C	PCON_12571	PCON_01059
YKR021W	PCON_03719
YJL084C	PCON_03719
YDR267C	PCON_03526
YGR083C	PCON_09622
YCR023C	PCON_13537
YHR026W	PCON_11973
YJR070C	PCON_13368
YJL020C	PCON_02994
YPR022C	PCON_02843
YNL007C	PCON_03998
YKL001C	PCON_08116
YBL098W	PCON_06428
YPL117C	PCON_01283
YDR339C	PCON_08560
YGR258C	PCON_07756
YJL053W	PCON_09403
YGR216C	PCON_13380
YMR305C	PCON_14294
YGR279C	PCON_14294
YML097C	PCON_02707
YIL043C	PCON_05221
YGR261C	PCON_06997
YPR201W	PCON_07999
YCR098C	PCON_13397
YOL062C	PCON_09236
YGR278W	PCON_13111
YOR274W	PCON_10952
YJR152W	PCON_14018
YPL211W	PCON_12711
YIL121W	PCON_11427	PCON_04596
YNL065W	PCON_11427	PCON_04596
YIL120W	PCON_11427	PCON_04596
YDR507C	PCON_07378
YCL024W	PCON_07378
YKL101W	PCON_07378
YBR028C	PCON_05401
YBR164C	PCON_07430
YBL080C	PCON_07944
YML130C	PCON_13707
YOL141W	PCON_13237
YOR312C	PCON_05579
YMR242C	PCON_05579
YER087W	PCON_08115
YOR141C	PCON_07429
YPL155C	PCON_09751
YLR459W	PCON_12070
YNL221C	PCON_12019
YKL172W	PCON_03320
YOL041C	PCON_02264
YLL006W	PCON_06798
YKL025C	PCON_07596
YDR376W	PCON_09959
YKR081C	PCON_09800
YDL153C	PCON_13287
YKL039W	PCON_10361
YHL017W	PCON_10361
YAL024C	PCON_05084
YKL024C	PCON_08124
YPL183C	PCON_07758
YOR245C	PCON_09761
YPR058W	PCON_03181
YBR104W	PCON_03181
YMR113W	PCON_13539
YKL132C	PCON_13539
YEL027W	PCON_04106
YBL047C	PCON_07676
YKL002W	PCON_10402
YBR286W	PCON_11583	PCON_12926	PCON_09212
YLR422W	PCON_01347
YJL081C	PCON_02481
YBR084C-A	PCON_02562
YBL027W	PCON_02562
YDL112W	PCON_04219
YKL073W	PCON_13326
YDR379W	PCON_02961
YOR127W	PCON_02961
YDR025W	PCON_11963
YBR048W	PCON_11963
YAL003W	PCON_02221
YKL151C	PCON_02268
YML014W	PCON_06048
YIL038C	PCON_08185
YPL153C	PCON_06319
YDL119C	PCON_12334
YHR111W	PCON_12837
YMR210W	PCON_13586
YOR092W	PCON_02769
YNL095C	PCON_02769
YLR152C	PCON_02769
YOL055C	PCON_05692
YPL258C	PCON_05692
YPR121W	PCON_05692
YLR260W	PCON_08918
YOR171C	PCON_08918
YBR291C	PCON_01983
YDR416W	PCON_02091
YHR069C	PCON_01246
YBR260C	PCON_05634
YJL068C	PCON_03459
YBL082C	PCON_06990
YNL227C	PCON_03110
YMR061W	PCON_04447
YLR262C	PCON_05356
YHR144C	PCON_09050
YNL003C	PCON_07109
YJR144W	PCON_10583
YPR091C	PCON_14044
YIL006W	PCON_03856
YEL006W	PCON_03856
YBR088C	PCON_09169
YOR149C	PCON_06708
YDR006C	PCON_14120
YDR373W	PCON_13954
YER031C	PCON_01464
YGL210W	PCON_01464
YOL112W	PCON_05760
YNL293W	PCON_05760
YEL055C	PCON_03333
YJR024C	PCON_02341
YHR142W	PCON_05046
YBL061C	PCON_08578
YDL236W	PCON_10078
YJR006W	PCON_08493
YBR039W	PCON_06427
YDL090C	PCON_08707
YDR080W	PCON_11615
YLR143W	PCON_11794
YIL001W	PCON_13783
YCR026C	PCON_06212
YEL016C	PCON_06212
YMR253C	PCON_05240
YPL264C	PCON_05240
YNL067W	PCON_12008
YGL147C	PCON_12008
YJR140C	PCON_04156
YBR293W	PCON_07396
YER162C	PCON_11223
YGL058W	PCON_13196
YMR208W	PCON_13837
YNL031C	PCON_13209
YBR010W	PCON_13209
YNL098C	PCON_13222
YOR101W	PCON_13222
YMR226C	PCON_01956
YKL012W	PCON_03488
YGL103W	PCON_05611
YDL006W	PCON_10119
YJR125C	PCON_09936
YLR403W	PCON_10912
YMR276W	PCON_03270
YGL130W	PCON_05951
YLR045C	PCON_05697
YDR297W	PCON_08828
YPL132W	PCON_04776
YOR039W	PCON_05350
YOR006C	PCON_14304
YEL054C	PCON_05609
YDR418W	PCON_05609
YER026C	PCON_03188
YDR064W	PCON_05625
YLL057C	PCON_08398
YML021C	PCON_08660
YIL099W	PCON_09821	PCON_04288
YLR020C	PCON_10293
YLL012W	PCON_10293
YLR380W	PCON_03186
YGR282C	PCON_05000
YHL023C	PCON_08121
YDL205C	PCON_13261
YOR025W	PCON_02958
YPL247C	PCON_08422
YGR186W	PCON_13706
YBR037C	PCON_10310
YBR024W	PCON_10310
YER157W	PCON_03099
YKR066C	PCON_01441
YFR050C	PCON_04871
YIL067C	PCON_04957
YBR200W	PCON_09345
YLR361C	PCON_08470
YJL121C	PCON_11120
YKL150W	PCON_12225
YPL063W	PCON_13980
YML065W	PCON_02664
YLR442C	PCON_02664
YGR149W	PCON_08745
YPL069C	PCON_05718
YHL002W	PCON_12004
YDR002W	PCON_03016
YDR104C	PCON_03479
YGR024C	PCON_03274
YOR322C	PCON_01722
YOL052C	PCON_09886
YPL111W	PCON_11569
YBL040C	PCON_13390	PCON_14109
YDL159W	PCON_02257
YKL191W	PCON_07547
YDR036C	PCON_11646
YBL041W	PCON_13832
YHR206W	PCON_11451
YML064C	PCON_10321
YDR214W	PCON_13907
YHL040C	PCON_01240	PCON_03923
YHL047C	PCON_01240	PCON_03923
YCL073C	PCON_01240	PCON_03923
YKR106W	PCON_01240	PCON_03923
YEL065W	PCON_01240	PCON_03923
YNR055C	PCON_01842	PCON_13815	PCON_01355
YNR041C	PCON_08649
YOL064C	PCON_11215
YNL055C	PCON_09900
YIL114C	PCON_09900
YHR086W	PCON_05104
YDR191W	PCON_10033
YPR060C	PCON_05644
YBR078W	PCON_03860
YDR055W	PCON_03860
YOL120C	PCON_13383
YNL301C	PCON_13383
YAR003W	PCON_08505
YPL188W	PCON_03362
YNL137C	PCON_07150
YMR235C	PCON_04379
YDR061W	PCON_07956
YGL059W	PCON_10072
YNL022C	PCON_08958
YNL066W	PCON_06703
YIL123W	PCON_06703
YKR042W	PCON_06703
YJL116C	PCON_06703
YDR287W	PCON_02255	PCON_12541
YHR046C	PCON_02255	PCON_12541
YKL180W	PCON_07725
YJL177W	PCON_07725
YDL033C	PCON_02678
YKR070W	PCON_03698
YGR189C	PCON_08666
YER012W	PCON_09819
YPL045W	PCON_10363
YDR092W	PCON_04121
YDR117C	PCON_06814
YPL084W	PCON_02829
YBR241C	PCON_11977
YGL104C	PCON_11977
YOL080C	PCON_02282
YFL005W	PCON_07905
YNL016W	PCON_05035
YOL152W	PCON_05359
YKR068C	PCON_07740
YHR084W	PCON_08877
YPR135W	PCON_06036
YHR008C	PCON_10166
YER143W	PCON_12122
YOR089C	PCON_03597
YPR086W	PCON_05720
YGR207C	PCON_12455
YDR182W	PCON_05431	PCON_08914
YLR133W	PCON_07577
YDR147W	PCON_07577
YCR010C	PCON_10753
YNR002C	PCON_10753
YHR168W	PCON_01465
YJL125C	PCON_02335
YJL010C	PCON_03116
YPR055W	PCON_04014
YBR154C	PCON_10192
YLR215C	PCON_09014
YLR130C	PCON_09704
YGR276C	PCON_11501
YLR270W	PCON_06962
YOR173W	PCON_06962
YCR031C	PCON_13727
YJL191W	PCON_13727
YDR454C	PCON_03235
YNL237W	PCON_04004
YIL153W	PCON_11200
YKL190W	PCON_11696
YNL090W	PCON_12532
YOR096W	PCON_13314
YNL096C	PCON_13314
YDR204W	PCON_04072
YMR033W	PCON_01021
YHR089C	PCON_03988
YNR020C	PCON_01928
YPR105C	PCON_06035
YMR055C	PCON_09205
YBR035C	PCON_02448
YJL127C	PCON_03019
YLR120C	PCON_02744
YDR144C	PCON_02744
YLR121C	PCON_02744
YIR039C	PCON_02744
YOR018W	PCON_11558
YFR022W	PCON_11558
YDR083W	PCON_02876
YGR284C	PCON_02689
YBR056W	PCON_08959
YDR194C	PCON_10089
YER117W	PCON_13367
YBL087C	PCON_13367
YIL034C	PCON_01466
YNL010W	PCON_01174
YPL015C	PCON_02532
YDR346C	PCON_07055
YBR187W	PCON_09610
YDL052C	PCON_11050
YOR232W	PCON_12367
YMR022W	PCON_13546
YMR177W	PCON_09306
YPL224C	PCON_09306
YJR073C	PCON_02657
YLR182W	PCON_03481
YGL241W	PCON_06989
YLR191W	PCON_06025
YPR066W	PCON_09154
YPL260W	PCON_11966
YOL092W	PCON_13556
YBR147W	PCON_13556
YFL034C-B	PCON_02219
YFR005C	PCON_03541
YJR104C	PCON_05187
YBR155W	PCON_11417
YJL093C	PCON_10303
YGR048W	PCON_13441
YBR042C	PCON_07507
YDR018C	PCON_07507
YPL079W	PCON_02310
YBR191W	PCON_02310
YER174C	PCON_14049
YDR098C	PCON_14049
YDL156W	PCON_11467
YLR084C	PCON_09187
YPL078C	PCON_12387
YNR038W	PCON_13644
YDR242W	PCON_11271	PCON_04520
YPL237W	PCON_05604
YER008C	PCON_13899
YFL028C	PCON_10929	PCON_04208
YGR257C	PCON_05581	PCON_02447
YDR155C	PCON_11486
YML078W	PCON_11486
YAL058W	PCON_02340
YDR168W	PCON_02278
YLR009W	PCON_01978
YMR041C	PCON_01806
YGL142C	PCON_04757
YDL064W	PCON_07512
YJL085W	PCON_09463
YCL064C	PCON_13839
YLR286C	PCON_11068
YMR178W	PCON_11859
YOR275C	PCON_14127
YBL003C	PCON_05921
YDR225W	PCON_05921
YGR038W	PCON_05001
YLR350W	PCON_05001
YJL029C	PCON_12203
YJL190C	PCON_12175	PCON_06603
YLR367W	PCON_12175	PCON_06603
YNL116W	PCON_09628
YHR115C	PCON_09628
YBL055C	PCON_14091
YKL013C	PCON_13861
YPR180W	PCON_11634
YOL002C	PCON_01128
YDR492W	PCON_01128
YMR143W	PCON_13266
YDL083C	PCON_13266
YGR220C	PCON_04625
YDR400W	PCON_11301
YGL221C	PCON_11469
YBR261C	PCON_14198
YNR007C	PCON_02396
YDR465C	PCON_10519
YLR022C	PCON_08434
YKL018W	PCON_09525
YHL004W	PCON_03182
YNL240C	PCON_05336
YOR017W	PCON_12632
YER100W	PCON_07434
YGL124C	PCON_08634
YER019W	PCON_14195
YOR381W	PCON_11956
YKL220C	PCON_11956
YNR060W	PCON_11956
YOR384W	PCON_11956
YLL051C	PCON_11956
YFL040W	PCON_11368	PCON_08373	PCON_02393	PCON_03579
YPR157W	PCON_08986
YGR141W	PCON_08986
YLR268W	PCON_01265
YLR085C	PCON_07474
YNL001W	PCON_08395
YOR251C	PCON_09954
YMR078C	PCON_11953
YJR025C	PCON_13122
YJR047C	PCON_04746
YEL034W	PCON_04746
YBL020W	PCON_02807
YEL004W	PCON_02267
YGR208W	PCON_01840
YDR407C	PCON_06535
YBR002C	PCON_07748
YPL236C	PCON_02943
YLR448W	PCON_10423
YML073C	PCON_10423
YEL002C	PCON_02063
YGR046W	PCON_05056
YDR180W	PCON_06966
YOL123W	PCON_05091
YGR007W	PCON_08644
YBR289W	PCON_11042
YPL085W	PCON_06156
YGR003W	PCON_10179
YOR118W	PCON_07534
YMR038C	PCON_11012
YKR092C	PCON_13897
YMR137C	PCON_14006
YDR541C	PCON_05317	PCON_09702
YOL151W	PCON_05317	PCON_09702
YGL157W	PCON_05317	PCON_09702
YGL039W	PCON_05317	PCON_09702
YJR096W	PCON_10775	PCON_02755
YBR234C	PCON_05635
YOR056C	PCON_06430
YNL072W	PCON_09496
YBR026C	PCON_14248
YPR082C	PCON_13369
YDR272W	PCON_03652
YOR040W	PCON_03652
YDR306C	PCON_04107
YDR398W	PCON_09814
YPL146C	PCON_07123
YPL244C	PCON_11970
YDR471W	PCON_05273
YHR010W	PCON_05273
YEL037C	PCON_03193
YHR088W	PCON_05658
YNR054C	PCON_03854
YKL056C	PCON_08829
YNL279W	PCON_11061
YNL127W	PCON_12605
YKR105C	PCON_11961	PCON_08156	PCON_13061
YCL069W	PCON_11961	PCON_08156	PCON_13061
YGR224W	PCON_11961	PCON_08156	PCON_13061
YPR198W	PCON_11961	PCON_08156	PCON_13061
YDL082W	PCON_07444
YMR142C	PCON_07444
YGL064C	PCON_01934
YDL074C	PCON_03972
YKR087C	PCON_02782
YBR176W	PCON_06462
[truncated: 1,397 more rows]
[truncated: 16 more columns]
