# Supplementary material for: Evolutionary Conservation and Diversification of Puf RNA Binding Proteins and Their mRNA Targets
Source: PLoS Biol. 2015 Nov 20;13(11):e1002307. doi: 10.1371/journal.pbio.1002307 (PMC4654594; doi:10.1371/journal.pbio.1002307)
Supplement: S4 Dataset — (ZIP) [file pbio.1002307.s004.zip › S.cerevisiae.fa_P.graminis.fa.txt]

YHR165C	PGTT_00662
YDL171C	PGTT_15142
YJL130C	PGTT_15132
YNR016C	PGTT_14334
YLR106C	PGTT_01498
YDL140C	PGTT_15953
YKR054C	PGTT_11227
YKL203C	PGTT_03326
YJR066W	PGTT_03326
YLR342W	PGTT_00125
YGR032W	PGTT_00125
YMR306W	PGTT_00125
YGL206C	PGTT_04104
YHR099W	PGTT_02544
YPL231W	PGTT_10589	PGTT_06788
YER172C	PGTT_17061	PGTT_18505
YOR207C	PGTT_07203
YNL262W	PGTT_17326
YOR116C	PGTT_01084
YOR151C	PGTT_03411
YGL062W	PGTT_13460
YBR218C	PGTT_13460
YJR109C	PGTT_04405
YOR341W	PGTT_06293
YOR133W	PGTT_07969
YDR385W	PGTT_07969
YPR010C	PGTT_11170
YLL040C	PGTT_07937
YBL076C	PGTT_09131
YDR127W	PGTT_13928	PGTT_19855	PGTT_04545
YAL026C	PGTT_06808
YOR326W	PGTT_17458
YAL029C	PGTT_17458
YPL082C	PGTT_10829
YNL088W	PGTT_00741	PGTT_19927
YGR061C	PGTT_17799
YJL050W	PGTT_11325	PGTT_19883
YDL126C	PGTT_12706
YMR109W	PGTT_00428
YKL129C	PGTT_00428
YGR094W	PGTT_15665
YBR115C	PGTT_07683
YDR135C	PGTT_14463
YGL195W	PGTT_03145
YER070W	PGTT_11083
YIL066C	PGTT_11083
YLR304C	PGTT_18319
YPR184W	PGTT_14216
YDR170C	PGTT_13314
YNL132W	PGTT_17047
YOR335C	PGTT_10205
YGR218W	PGTT_02327
YMR196W	PGTT_00312
YKL210W	PGTT_07941
YDL145C	PGTT_15067
YIL126W	PGTT_08738
YDL102W	PGTT_11678
YIL048W	PGTT_10372
YER013W	PGTT_09681
YER103W	PGTT_15321
YBL075C	PGTT_15321
YAL005C	PGTT_15321
YLL024C	PGTT_15321
YER125W	PGTT_13200
YPL160W	PGTT_05585
YPL240C	PGTT_02586
YMR186W	PGTT_02586
YMR189W	PGTT_02587
YDR011W	PGTT_14832	PGTT_14836	PGTT_14827
YDR406W	PGTT_14832	PGTT_14836	PGTT_14827
YOR153W	PGTT_14832	PGTT_14836	PGTT_14827
YOR328W	PGTT_14832	PGTT_14836	PGTT_14827
YNR070W	PGTT_14832	PGTT_14836	PGTT_14827
YPL058C	PGTT_14832	PGTT_14836	PGTT_14827
YMR080C	PGTT_17974
YBL023C	PGTT_15535
YHR074W	PGTT_00406
YGL022W	PGTT_03848
YNL014W	PGTT_01367
YLR249W	PGTT_01367
YIL143C	PGTT_13525
YIL125W	PGTT_02140
YBL022C	PGTT_13980	PGTT_06421
YEL031W	PGTT_10583
YKL148C	PGTT_10848
YJL045W	PGTT_10848
YDR457W	PGTT_00744
YER164W	PGTT_13612
YFR015C	PGTT_07651
YLR258W	PGTT_07651
YMR288W	PGTT_10087
YOR291W	PGTT_17045
YGL120C	PGTT_08245
YGL009C	PGTT_03290
YGL201C	PGTT_04267
YAL035W	PGTT_13938
YLR069C	PGTT_12253
YKL104C	PGTT_19602
YJR045C	PGTT_01844
YEL030W	PGTT_01844
YPR019W	PGTT_11989
YBR023C	PGTT_09442
YIL078W	PGTT_10847
YNL209W	PGTT_05935
YDL229W	PGTT_05935
YGL173C	PGTT_05555
YER166W	PGTT_07716
YDR093W	PGTT_07716
YJL034W	PGTT_05610
YPL086C	PGTT_19444	PGTT_15848
YDR238C	PGTT_14939
YKL182W	PGTT_06184
YGL150C	PGTT_03554
YEL011W	PGTT_17688
YLR398C	PGTT_07821
YPL217C	PGTT_12965
YNL163C	PGTT_04337
YPL226W	PGTT_01590
YBR127C	PGTT_04166
YPR080W	PGTT_14858
YBR118W	PGTT_14858
YER069W	PGTT_11157	PGTT_09780
YGL137W	PGTT_04454
YGR281W	PGTT_02325
YPR181C	PGTT_02150
YDR091C	PGTT_17909
YBL105C	PGTT_12641
YGL026C	PGTT_10836
YCR011C	PGTT_13983
YML059C	PGTT_08318
YOL021C	PGTT_00030
YDR129C	PGTT_04373
YGL234W	PGTT_07972
YLR153C	PGTT_00847
YGL167C	PGTT_04266
YML035C	PGTT_02391
YGL163C	PGTT_08252
YKR031C	PGTT_03620
YBR202W	PGTT_08637
YLR259C	PGTT_15442
YNL102W	PGTT_08316
YBL099W	PGTT_15605
YJR121W	PGTT_04870
YLL048C	PGTT_00876	PGTT_00878
YHL035C	PGTT_00876	PGTT_00878
YGL006W	PGTT_00934
YHR023W	PGTT_07710
YLR410W	PGTT_10933	PGTT_16047
YHR183W	PGTT_08717
YGR256W	PGTT_08717
YGL207W	PGTT_06678
YLR274W	PGTT_07804
YBR114W	PGTT_13869	PGTT_08972
YKR009C	PGTT_00507	PGTT_20464
YEL032W	PGTT_00361
YPL167C	PGTT_03687
YIL075C	PGTT_06912
YLL039C	PGTT_13068
YLL026W	PGTT_03550
YFL037W	PGTT_12204
YMR290C	PGTT_03180
YMR128W	PGTT_12632
YKR001C	PGTT_15816
YDR001C	PGTT_18994	PGTT_19896
YBR001C	PGTT_18994	PGTT_19896
YMR108W	PGTT_04994
YMR120C	PGTT_13546
YLR028C	PGTT_13546
YLL001W	PGTT_03834
YOL090W	PGTT_02693
YJL014W	PGTT_04880
YDR258C	PGTT_15496
YJL005W	PGTT_18866
YBR121C	PGTT_07257
YPR081C	PGTT_07257
YFL039C	PGTT_05488
YLR305C	PGTT_08672
YML085C	PGTT_01773
YML124C	PGTT_01773
YER091C	PGTT_02658
YKR097W	PGTT_18873
YDR234W	PGTT_09399
YDL215C	PGTT_14385
YER017C	PGTT_12945
YMR089C	PGTT_12945
YLR086W	PGTT_03387
YDR212W	PGTT_01165
YJR064W	PGTT_08956
YNR011C	PGTT_03729
YOR204W	PGTT_11016
YPL119C	PGTT_11016
YOR270C	PGTT_13228
YMR054W	PGTT_13228
YPL006W	PGTT_14481
YLR389C	PGTT_04982
YMR217W	PGTT_09837
YCR057C	PGTT_02356
YJL074C	PGTT_17512
YBR038W	PGTT_03325	PGTT_10666
YKL145W	PGTT_15776
YGR240C	PGTT_05736
YMR205C	PGTT_05736
YMR049C	PGTT_17792
YLR175W	PGTT_15995
YER043C	PGTT_06811
YLL034C	PGTT_15300
YHR020W	PGTT_18362
YBR080C	PGTT_00084
YNL112W	PGTT_02286	PGTT_02295
YGR204W	PGTT_15310
YBR084W	PGTT_15310
YER025W	PGTT_06411
YCL054W	PGTT_07793
YGL156W	PGTT_00725
YFL008W	PGTT_11133
YKR086W	PGTT_15869
YPL093W	PGTT_05953
YDL007W	PGTT_04038
YPR145W	PGTT_03347
YGR124W	PGTT_03347
YJR016C	PGTT_09284
YLR359W	PGTT_13276
YKL165C	PGTT_00455
YFR031C	PGTT_04334
YAL023C	PGTT_15219
YOR321W	PGTT_15219
YGR199W	PGTT_15219
YNL250W	PGTT_04094
YGR264C	PGTT_15946
YEL013W	PGTT_13137
YER171W	PGTT_09478
YBR245C	PGTT_16387
YOR304W	PGTT_16387
YMR304W	PGTT_01348	PGTT_09992	PGTT_09996
YDR190C	PGTT_01902
YAL038W	PGTT_16473
YOR347C	PGTT_16473
YGL245W	PGTT_17719
YNL161W	PGTT_04151
YDR172W	PGTT_18253	PGTT_18611
YGR270W	PGTT_19542
YPL262W	PGTT_07824
YPR002W	PGTT_09115
YML075C	PGTT_07649
YLR450W	PGTT_07649
YFL018C	PGTT_07188
YOR117W	PGTT_10885
YPL235W	PGTT_00680
YGL048C	PGTT_09509
YML056C	PGTT_08884
YLR432W	PGTT_08884
YHR216W	PGTT_08884
YCR093W	PGTT_06508
YJL012C	PGTT_15519
YHR174W	PGTT_14903
YGR254W	PGTT_14903
YOR393W	PGTT_14903
YPL281C	PGTT_14903
YMR323W	PGTT_14903
YMR105C	PGTT_06082	PGTT_13901
YKL127W	PGTT_06082	PGTT_13901
YOR063W	PGTT_10247
YER065C	PGTT_03604
YDR270W	PGTT_15764
YMR301C	PGTT_08100
YBR143C	PGTT_01908
YDR037W	PGTT_01514
YDR293C	PGTT_06040
YBR196C	PGTT_07534
YBR126C	PGTT_06208
YLR113W	PGTT_04715
YBR169C	PGTT_06075
YPL106C	PGTT_06075
YGL238W	PGTT_02531
YNL189W	PGTT_11910
YDR341C	PGTT_04582
YHR091C	PGTT_04582
YGL236C	PGTT_17721
YIL109C	PGTT_14995
YNL049C	PGTT_14995
YGL125W	PGTT_02893
YGR217W	PGTT_08171
YNL330C	PGTT_02339
YER036C	PGTT_04588
YCL030C	PGTT_13786
YKL035W	PGTT_17649
YER133W	PGTT_02370
YNL104C	PGTT_15988
YOR108W	PGTT_15988
YJL153C	PGTT_08561
YOR014W	PGTT_15993
YDR394W	PGTT_01559
YDR291W	PGTT_09923
YDL131W	PGTT_01903
YDL182W	PGTT_01903
YCL017C	PGTT_12413	PGTT_05047
YDL084W	PGTT_08191
YNR031C	PGTT_03102
YCR073C	PGTT_03102
YKL010C	PGTT_08291
YHR019C	PGTT_04529
YER086W	PGTT_01359
YGR116W	PGTT_02507
YJL033W	PGTT_01897
YDR097C	PGTT_17874
YLR430W	PGTT_00726
YLR189C	PGTT_03199
YDL029W	PGTT_02218
YOR259C	PGTT_04105
YNL321W	PGTT_14516
YBL017C	PGTT_16686
YJL222W	PGTT_16686
YIL173W	PGTT_16686
YNR065C	PGTT_16686
YER136W	PGTT_07862
YLR180W	PGTT_11729
YDR502C	PGTT_11729
YOR356W	PGTT_08084
YDL095W	PGTT_06935
YDL093W	PGTT_06935
YLR347C	PGTT_07233
YBR229C	PGTT_13336
YNL241C	PGTT_06079
YDL164C	PGTT_12168
YLR060W	PGTT_01827
YHR018C	PGTT_04819
YNL220W	PGTT_06540
YJR065C	PGTT_08949
YLL018C	PGTT_06672
YKR059W	PGTT_06597
YJL138C	PGTT_06597
YDL031W	PGTT_11063
YLR197W	PGTT_06555
YHR164C	PGTT_09547
YLR272C	PGTT_19013
YOL058W	PGTT_01873
YLR355C	PGTT_04900
YDR232W	PGTT_16892
YDR188W	PGTT_00077
YAL019W	PGTT_16610
YHR170W	PGTT_03805	PGTT_16280
YLR277C	PGTT_01491
YCR012W	PGTT_17029
YGL027C	PGTT_01626
YPR173C	PGTT_05803
YNR053C	PGTT_16520	PGTT_15352
YNL287W	PGTT_03646
YOL004W	PGTT_09383
YER073W	PGTT_15008	PGTT_15016	PGTT_15009
YOR374W	PGTT_15008	PGTT_15016	PGTT_15009
YAR042W	PGTT_09262
YDL019C	PGTT_09262
YBR248C	PGTT_12934	PGTT_12960
YKL126W	PGTT_06041	PGTT_10634
YMR104C	PGTT_06041	PGTT_10634
YDR023W	PGTT_01422
YKL209C	PGTT_10564
YDL134C	PGTT_08882
YDL188C	PGTT_08882
YPR024W	PGTT_04643
YLR397C	PGTT_01544
YER165W	PGTT_10266
YLR129W	PGTT_17371
YOL006C	PGTT_10211
YHR037W	PGTT_14723
YPR033C	PGTT_06265
YDR074W	PGTT_13607
YHR065C	PGTT_06477
YBL004W	PGTT_01475
YPL040C	PGTT_10720
YAR035W	PGTT_00551
YKL157W	PGTT_00504
YHR047C	PGTT_00504
YOR317W	PGTT_17404	PGTT_17842
YMR246W	PGTT_17404	PGTT_17842
YIL009W	PGTT_17404	PGTT_17842
YNL298W	PGTT_07225
YDR062W	PGTT_11219	PGTT_00476
YIL074C	PGTT_03737
YER081W	PGTT_03737
YDL168W	PGTT_05657
YJL141C	PGTT_03918
YFL022C	PGTT_11539
YKR002W	PGTT_14124
YLR378C	PGTT_09138
YJL212C	PGTT_06690
YNL325C	PGTT_12219
YHR072W	PGTT_12360	PGTT_02835	PGTT_20138
YMR300C	PGTT_16972
YPL036W	PGTT_12495	PGTT_06276	PGTT_06309
YGL008C	PGTT_12495	PGTT_06276	PGTT_06309
YNL238W	PGTT_08683
YPR088C	PGTT_06080
YHL007C	PGTT_14316
YLL008W	PGTT_03751
YNR050C	PGTT_06954
YHR030C	PGTT_16812
YJL008C	PGTT_17141
YER090W	PGTT_13156
YOR211C	PGTT_14941
YDL055C	PGTT_11653
YJL026W	PGTT_17235
YNL154C	PGTT_01096
YHR135C	PGTT_01096
YJL154C	PGTT_10018
YGR103W	PGTT_06647
YIL155C	PGTT_17260
YOR168W	PGTT_17916
YOR128C	PGTT_13944
YBR006W	PGTT_17645
YCR072C	PGTT_08037
YPR006C	PGTT_05379
YJR143C	PGTT_16656
YLR386W	PGTT_12277
YDR294C	PGTT_02329
YML123C	PGTT_01917
YPR035W	PGTT_12071
YBR136W	PGTT_12078
YDR109C	PGTT_07382	PGTT_13939
YFL036W	PGTT_10360
YKL060C	PGTT_01136
YGL251C	PGTT_04791
YLL029W	PGTT_06038
YLR058C	PGTT_09674
YBR263W	PGTT_09674
YIR007W	PGTT_01053
YAL016W	PGTT_07885
YDR256C	PGTT_14885
YJL198W	PGTT_11800
YCR037C	PGTT_11800
YNR013C	PGTT_11800
YJL052W	PGTT_04956
YGR192C	PGTT_04956
YJR009C	PGTT_04956
YPR111W	PGTT_10256
YGR092W	PGTT_10256
YPL147W	PGTT_07613	PGTT_11429
YBR237W	PGTT_00861
YLR289W	PGTT_15171
YER110C	PGTT_08347	PGTT_16091	PGTT_05622
YDL160C	PGTT_02128
YCR053W	PGTT_02636
YDL149W	PGTT_03991	PGTT_19201
YNR001C	PGTT_17180
YCR005C	PGTT_17180
YHR171W	PGTT_07890
YOR046C	PGTT_19040
YML016C	PGTT_12180
YDR436W	PGTT_12180
YJR040W	PGTT_05377
YNL045W	PGTT_09219
YBR170C	PGTT_03789	PGTT_08009
YER178W	PGTT_12856
YPL091W	PGTT_16679
YLR438W	PGTT_18367	PGTT_20311	PGTT_20124
YMR145C	PGTT_08874
YDL085W	PGTT_08874
YOR310C	PGTT_15164
YDL014W	PGTT_11388
YPL154C	PGTT_02559
YOL097C	PGTT_04222
YPL023C	PGTT_15769
YDR189W	PGTT_14448
YKL211C	PGTT_17687
YPL203W	PGTT_17146
YKL166C	PGTT_17146
YJL164C	PGTT_17146
YML054C	PGTT_05761
YFL033C	PGTT_11466
YBR031W	PGTT_07551
YDR012W	PGTT_07551
YPL204W	PGTT_12988	PGTT_12976
YIL129C	PGTT_09705
YOR048C	PGTT_12441
YGR252W	PGTT_05281
YLR163C	PGTT_00050
YGR019W	PGTT_07214
YGR245C	PGTT_15066
YMR167W	PGTT_03468
YKL135C	PGTT_09932	PGTT_14472
YPR159W	PGTT_18409	PGTT_02523	PGTT_05268
YGR143W	PGTT_18409	PGTT_02523	PGTT_05268
YMR216C	PGTT_15313	PGTT_15304
YOR187W	PGTT_18479	PGTT_11758
YBR235W	PGTT_02977
YBR025C	PGTT_12053	PGTT_17551
YGR244C	PGTT_05991
YPL265W	PGTT_10749	PGTT_16914	PGTT_16585
YHR107C	PGTT_15677
YHR186C	PGTT_03488
YGR125W	PGTT_15662
YJL101C	PGTT_03916
YHR027C	PGTT_11316
YML072C	PGTT_09931
YGL094C	PGTT_17024
YNL247W	PGTT_15795
YLR240W	PGTT_16800
YBL011W	PGTT_04652	PGTT_20364
YDR353W	PGTT_11919
YHR106W	PGTT_11919
YLR027C	PGTT_10702
YBL091C	PGTT_16374
YGL205W	PGTT_00655
YGL148W	PGTT_08891
YER095W	PGTT_14286
YDR060W	PGTT_07033
YBL016W	PGTT_06617	PGTT_13814	PGTT_17888
YGR040W	PGTT_06617	PGTT_13814	PGTT_17888
YJL155C	PGTT_01181	PGTT_20206
YML010W	PGTT_18458
YDL244W	PGTT_10151
YFL058W	PGTT_10151
YJR156C	PGTT_10151
YNL332W	PGTT_10151
YGL253W	PGTT_18333
YFR053C	PGTT_18333
YJL167W	PGTT_00514
YDL190C	PGTT_11097	PGTT_11100
YLR117C	PGTT_12637
YLR188W	PGTT_06804
YPL270W	PGTT_06804
YML126C	PGTT_02068
YKR038C	PGTT_13057
YMR266W	PGTT_18444	PGTT_02372
YOL084W	PGTT_18444	PGTT_02372
YJL197W	PGTT_08350
YNL061W	PGTT_07751
YDR375C	PGTT_19037
YDR477W	PGTT_07034
YLR276C	PGTT_10136
YGL119W	PGTT_07416
YBR011C	PGTT_09457
YGR286C	PGTT_10455
YLR314C	PGTT_04248
YPL207W	PGTT_08343
YOL060C	PGTT_09028	PGTT_18849
YEL058W	PGTT_05011
YGL190C	PGTT_19306
YFR038W	PGTT_16657
YDL138W	PGTT_15147
YDL194W	PGTT_15147
YGL099W	PGTT_05280
YPL109C	PGTT_05199
YPL131W	PGTT_16403
YOR065W	PGTT_02872
YBL063W	PGTT_11825
YIL035C	PGTT_15089
YER052C	PGTT_18363
YKL197C	PGTT_06818
YGR274C	PGTT_03675
YHR028C	PGTT_16680
YBR249C	PGTT_14881	PGTT_08622	PGTT_08630
YDR035W	PGTT_14881	PGTT_08622	PGTT_08630
YPL022W	PGTT_00510
YDL195W	PGTT_07869
YKL113C	PGTT_04137
YGL055W	PGTT_07540	PGTT_06020
YCL059C	PGTT_20088	PGTT_18806
YAL036C	PGTT_08309
YLR429W	PGTT_05497
YNL142W	PGTT_12265
YOR361C	PGTT_13070
YPR112C	PGTT_07425
YBR220C	PGTT_11138
YBR034C	PGTT_17046
YMR278W	PGTT_05417	PGTT_12819
YML008C	PGTT_17346	PGTT_02203
YCL018W	PGTT_02188
YGR231C	PGTT_00454
YBR079C	PGTT_18178	PGTT_15711
YGR170W	PGTT_00511
YLR419W	PGTT_00172
YKL146W	PGTT_06174
YNL280C	PGTT_13421
YOR244W	PGTT_03931	PGTT_19477
YDL103C	PGTT_14905
YOR206W	PGTT_07339	PGTT_07347	PGTT_07342	PGTT_07345
YKR095W	PGTT_12703
YIL149C	PGTT_12703
YHR068W	PGTT_12673
YFR004W	PGTT_06651
YJR130C	PGTT_08342
YML082W	PGTT_08342
YOL094C	PGTT_05828
YIL142W	PGTT_08822
YLR409C	PGTT_10670
YHR042W	PGTT_09014	PGTT_09020
YLR447C	PGTT_16072	PGTT_10959
YNL082W	PGTT_02903
YOR196C	PGTT_04610
YAL021C	PGTT_16274
YIL018W	PGTT_08841
YFR031C-A	PGTT_08841
YJL095W	PGTT_10631
YOR176W	PGTT_08955
YGL114W	PGTT_13561
YDR075W	PGTT_17157
YDR122W	PGTT_12210
YLR096W	PGTT_12210
YNL064C	PGTT_08169
YCR002C	PGTT_15292
YGR258C	PGTT_17170
YNL023C	PGTT_04115
YLR089C	PGTT_07510	PGTT_12520
YDR111C	PGTT_07510	PGTT_12520
YDR331W	PGTT_02180
YHL032C	PGTT_14522
YDL178W	PGTT_05096
YEL071W	PGTT_05096
YDL060W	PGTT_01320
YGL003C	PGTT_17360
YOR323C	PGTT_14930
YHL011C	PGTT_05022
YER099C	PGTT_05022
YBL068W	PGTT_05022
YGL040C	PGTT_01719
YMR309C	PGTT_09255
YJR148W	PGTT_12292
YHR208W	PGTT_12292
YOR074C	PGTT_15305
YER177W	PGTT_10474
YDR099W	PGTT_10474
YEL060C	PGTT_14692
YOR003W	PGTT_14692
YDL132W	PGTT_17202
YOL034W	PGTT_14771
YML049C	PGTT_05421	PGTT_12824
YGL141W	PGTT_04185
YLR340W	PGTT_06188
YOL098C	PGTT_14840
YKL212W	PGTT_09905
YMR096W	PGTT_15084
YFL059W	PGTT_15084
YNL333W	PGTT_15084
YLR195C	PGTT_00180
YCL057W	PGTT_08304
YDR243C	PGTT_12914
YBR222C	PGTT_14117
YPL184C	PGTT_17119
YPL151C	PGTT_02561
YMR224C	PGTT_06908
YNR008W	PGTT_14693
YPL259C	PGTT_07578
YDR128W	PGTT_12970
YDR120C	PGTT_07571
YCR092C	PGTT_02803
YPR029C	PGTT_17322
YBL030C	PGTT_14813
YBR085W	PGTT_14813
YMR056C	PGTT_14813
YGL211W	PGTT_14395
YJR072C	PGTT_07055
YER126C	PGTT_10105
YKL085W	PGTT_17218
YLR231C	PGTT_18997
YML061C	PGTT_19486
YMR139W	PGTT_01413
YDL079C	PGTT_01413
YLR433C	PGTT_14891
YML057W	PGTT_14891
YDR158W	PGTT_00640
YML069W	PGTT_01241
YDL174C	PGTT_04847
YDL148C	PGTT_10822
YIL160C	PGTT_11395
YJR145C	PGTT_02833
YHR203C	PGTT_02833
YNL059C	PGTT_15303
YPR016C	PGTT_18006
YGR211W	PGTT_16110
YDL143W	PGTT_07286
YAR007C	PGTT_08418
YGL225W	PGTT_15928
YER039C	PGTT_15928
YLR377C	PGTT_04973
YNR043W	PGTT_06637
YIR034C	PGTT_12721
YHR005C	PGTT_03904
YHR205W	PGTT_08262
YPL028W	PGTT_16894
YDR300C	PGTT_11734
YHR033W	PGTT_11734
YGL012W	PGTT_17808	PGTT_05048
YNL288W	PGTT_03830
YBL098W	PGTT_14347
YBL079W	PGTT_15085
YER105C	PGTT_15085
YEL022W	PGTT_17540
YJR031C	PGTT_17540
YBR198C	PGTT_09497
YHR007C	PGTT_07202
YKL134C	PGTT_11819
YNL021W	PGTT_15512
YLR208W	PGTT_01365
YLR005W	PGTT_14725
YHR204W	PGTT_18266	PGTT_18602
YDL097C	PGTT_02207
YER020W	PGTT_04252
YMR241W	PGTT_07877
YNL275W	PGTT_12213
YPL031C	PGTT_03402
YFL045C	PGTT_08430
YGR233C	PGTT_08685
YNL239W	PGTT_14638
YPR194C	PGTT_17016
YNL267W	PGTT_01812
YMR131C	PGTT_05247
YER049W	PGTT_14298
YPR103W	PGTT_14120
YJR068W	PGTT_01318
YGR132C	PGTT_08569
YPL008W	PGTT_00794
YML063W	PGTT_20437	PGTT_17772
YLR441C	PGTT_20437	PGTT_17772
YLR354C	PGTT_01669
YGR043C	PGTT_01669
YMR297W	PGTT_02777
YBR139W	PGTT_02777
YNL071W	PGTT_18746	PGTT_13026
YBR166C	PGTT_02942
YJR132W	PGTT_11132
YER107C	PGTT_14583
YFR047C	PGTT_18374
YGR012W	PGTT_10164
YJL168C	PGTT_09875
YNL138W	PGTT_20279
YLR371W	PGTT_13442
YGR070W	PGTT_13442
YNL277W	PGTT_03731
YPL122C	PGTT_04930	PGTT_19983
YAL048C	PGTT_12291
YGR185C	PGTT_15536
YLR293C	PGTT_04433
YOR185C	PGTT_04433
YBR281C	PGTT_01490
YLR029C	PGTT_03952
YMR121C	PGTT_03952
YLR248W	PGTT_12918
YGL158W	PGTT_12918
YLR212C	PGTT_04067
YOL140W	PGTT_07707
YER015W	PGTT_17493	PGTT_18556
YGR200C	PGTT_13319
YOL033W	PGTT_11523
YER005W	PGTT_08877
YJR007W	PGTT_13830
YJR131W	PGTT_14908
YNL207W	PGTT_16106
YMR250W	PGTT_07695
YDL100C	PGTT_14034
YJR076C	PGTT_13103	PGTT_02910	PGTT_13109	PGTT_13116	PGTT_13108	PGTT_13113
YOR160W	PGTT_00346
YBR017C	PGTT_05807
YGR060W	PGTT_07027
YDR481C	PGTT_09482
YPR041W	PGTT_04902	PGTT_12843
YDR047W	PGTT_08867
YLL011W	PGTT_18435
YJR110W	PGTT_11730
YKR024C	PGTT_16252
YPR117W	PGTT_17234
YDL128W	PGTT_04938
YJR095W	PGTT_08014
YCR084C	PGTT_19010
YDR283C	PGTT_04218
YCR017C	PGTT_06124
YER003C	PGTT_07085
YGR253C	PGTT_13400
YOR165W	PGTT_00254
YOR142W	PGTT_00377
YKL213C	PGTT_04684	PGTT_16005
YNL006W	PGTT_17550	PGTT_12050
YPL266W	PGTT_09897
YKL184W	PGTT_12488
YPR026W	PGTT_13445
YGR028W	PGTT_03043
YLR075W	PGTT_02196
YMR129W	PGTT_09455
YNL178W	PGTT_18911
YBR055C	PGTT_11735
YMR146C	PGTT_19816
YML042W	PGTT_04366	PGTT_04365	PGTT_04359
YER053C	PGTT_00669	PGTT_00670
YOR070C	PGTT_00228
YLR196W	PGTT_04581
YGR266W	PGTT_13184
YNL191W	PGTT_17572	PGTT_16143	PGTT_19229
YKR048C	PGTT_20033
YCR094W	PGTT_15762
YNR048W	PGTT_15762
YAL012W	PGTT_06587
YGL123W	PGTT_10206
YOL038W	PGTT_10903
YPL268W	PGTT_13407
YBR205W	PGTT_07517	PGTT_12511
YOR099W	PGTT_07517	PGTT_12511
YDR483W	PGTT_07517	PGTT_12511
YDR372C	PGTT_06002
YHR120W	PGTT_10709
YGR054W	PGTT_17305
YIR008C	PGTT_20567
YLL019C	PGTT_10770
YGR155W	PGTT_00600
YGL095C	PGTT_03972
YLR216C	PGTT_06366
YBR018C	PGTT_11040
YOR241W	PGTT_17179
YGR100W	PGTT_04026
YEL042W	PGTT_10983
YPL260W	PGTT_16757
YLL045C	PGTT_02089	PGTT_02385
YHL033C	PGTT_02089	PGTT_02385
YBR247C	PGTT_02277
YPR110C	PGTT_07426
YMR272C	PGTT_02316
YLR143W	PGTT_04940
YOR027W	PGTT_06468
YOR243C	PGTT_06748
YOL057W	PGTT_13341
YHR102W	PGTT_19994
YEL047C	PGTT_15327	PGTT_17753
YJR051W	PGTT_15327	PGTT_17753
YDL137W	PGTT_00026
YDL192W	PGTT_00026
YER141W	PGTT_12543	PGTT_07491
YOR261C	PGTT_12905	PGTT_20320
YML093W	PGTT_02560
YJL062W	PGTT_03666
YFR021W	PGTT_10397
YMR165C	PGTT_12070
YGR246C	PGTT_16675
YGR144W	PGTT_01304
YPL209C	PGTT_01580
YOL062C	PGTT_04777
YFR002W	PGTT_09714
YBR142W	PGTT_01188
YHR169W	PGTT_06043
YDL201W	PGTT_09861
YIL046W	PGTT_09562
YPL175W	PGTT_11033
YML092C	PGTT_13263
YPL220W	PGTT_04480
YGL135W	PGTT_04480
YDR536W	PGTT_09534	PGTT_03293
YBR160W	PGTT_06600
YOL023W	PGTT_18725
YER082C	PGTT_17342
YOR237W	PGTT_20275	PGTT_04699
YPL145C	PGTT_20275	PGTT_04699
YPL090C	PGTT_11036
YBR181C	PGTT_11036
YDR226W	PGTT_01071
YHR113W	PGTT_14931
YJR138W	PGTT_02216
YIL103W	PGTT_12915
YFR037C	PGTT_00747
YGR159C	PGTT_08850
YOR119C	PGTT_09283
YBR087W	PGTT_12247
YER179W	PGTT_16219
YDL238C	PGTT_09327	PGTT_11142
YBL037W	PGTT_04319
YER055C	PGTT_03052
YLR032W	PGTT_11982
YLR243W	PGTT_01279
YOR197W	PGTT_04570
YDR141C	PGTT_00527
YHR190W	PGTT_00663
YBR112C	PGTT_14055
YLR253W	PGTT_15999
YPL152W	PGTT_15603	PGTT_15604
YNL271C	PGTT_01485
YIL116W	PGTT_04370
YNL290W	PGTT_02873
YEL051W	PGTT_18067
YBR189W	PGTT_07099
YPL081W	PGTT_07099
YMR058W	PGTT_13058
YFL041W	PGTT_13058
YHR194W	PGTT_17627
YBR020W	PGTT_07973
YDR009W	PGTT_07973
YOL145C	PGTT_13960	PGTT_06443
YJR123W	PGTT_05210
YOR157C	PGTT_07060
YKL179C	PGTT_10078
YJL060W	PGTT_10514
YOR303W	PGTT_13611
YDR364C	PGTT_18465
YLR048W	PGTT_05389
YGR214W	PGTT_05389
YPR048W	PGTT_07204
YHR166C	PGTT_14587
YBR179C	PGTT_06202
YDR456W	PGTT_07402
YDL108W	PGTT_15320
YDR019C	PGTT_00028
YLR024C	PGTT_00883
YLR351C	PGTT_01745
YPR004C	PGTT_00212
YPL218W	PGTT_01420
YDR332W	PGTT_14842
YHR128W	PGTT_06364	PGTT_19270
YLR186W	PGTT_11089
YIL095W	PGTT_01774
YNL020C	PGTT_01774
YBR061C	PGTT_01864
YGR123C	PGTT_00016
YHR024C	PGTT_17063
YPL195W	PGTT_00193
YGR010W	PGTT_06073
YLR328W	PGTT_06073
YDR105C	PGTT_13562
YHR025W	PGTT_18468
YLR420W	PGTT_18685
YGL076C	PGTT_02261
YPL198W	PGTT_02261
YOR231W	PGTT_01624
YPL140C	PGTT_01624
YEL050C	PGTT_00437
YGR285C	PGTT_01768
YLR362W	PGTT_08104
YOR362C	PGTT_06936
YGR047C	PGTT_14724
YOR386W	PGTT_06003
YDR292C	PGTT_15137
YOL011W	PGTT_10332	PGTT_10334	PGTT_10333	PGTT_10323	PGTT_10325	PGTT_10327
YMR008C	PGTT_10332	PGTT_10334	PGTT_10333	PGTT_10323	PGTT_10325	PGTT_10327
YMR006C	PGTT_10332	PGTT_10334	PGTT_10333	PGTT_10323	PGTT_10325	PGTT_10327
YOR222W	PGTT_07207
YPL134C	PGTT_07207
YCR024C	PGTT_01921
YLR345W	PGTT_04144
YDR390C	PGTT_09724
YHR098C	PGTT_16632
YJR049C	PGTT_01587
YEL041W	PGTT_01587
YGR188C	PGTT_12663
YGR108W	PGTT_07589
YPR119W	PGTT_07589
YMR092C	PGTT_14760	PGTT_18895
YJR139C	PGTT_19585	PGTT_19075
YMR296C	PGTT_01770
YJR036C	PGTT_05063
YNL172W	PGTT_04835
YIR027C	PGTT_13808
YIL020C	PGTT_13925
YNL169C	PGTT_13121
YOR209C	PGTT_13345
YHL010C	PGTT_18872
YGR083C	PGTT_17464	PGTT_18515
YBR243C	PGTT_13425
YJL087C	PGTT_07519	PGTT_12509
YER148W	PGTT_01493
YNR047W	PGTT_13325
YCR091W	PGTT_13325
YOR212W	PGTT_03727
YER102W	PGTT_00820
YBL072C	PGTT_00820
YGL092W	PGTT_02392
YBR192W	PGTT_04889
YEL052W	PGTT_04564
YOR299W	PGTT_10428
YMR237W	PGTT_10428
YER156C	PGTT_00386
YAR015W	PGTT_02340
YEL024W	PGTT_17500
YBR003W	PGTT_00683
YDR388W	PGTT_10284
YLR222C	PGTT_10233
YKL045W	PGTT_14030
YNL212W	PGTT_14720
YGL169W	PGTT_19838	PGTT_12326
YGL001C	PGTT_02889
YJL001W	PGTT_10450
YJL088W	PGTT_12127
YER094C	PGTT_16393
YAL025C	PGTT_19597
YPL150W	PGTT_16041
YPL111W	PGTT_16455
YLR310C	PGTT_18414
YFL038C	PGTT_17558	PGTT_05399
YMR110C	PGTT_20239
YCL043C	PGTT_04854
YDR518W	PGTT_04854
YLR244C	PGTT_04780
YIL068C	PGTT_14284
YEL021W	PGTT_16276
YKR017C	PGTT_19322
YOR190W	PGTT_04377
YLR300W	PGTT_04377
YLR017W	PGTT_06409	PGTT_06407
YGR135W	PGTT_02718
YEL046C	PGTT_16452
YLR299W	PGTT_16652	PGTT_16654
YMR079W	PGTT_19862
YKL091C	PGTT_19862
YGL116W	PGTT_08081
YER168C	PGTT_09750
YLR172C	PGTT_12290
YHR064C	PGTT_15570
YNL202W	PGTT_13490
YKL081W	PGTT_01820
YPL048W	PGTT_01820
YKL024C	PGTT_02630	PGTT_01616
YGR162W	PGTT_18715
YGL049C	PGTT_18715
YDR050C	PGTT_00038
YMR076C	PGTT_04207
YLR203C	PGTT_03512
YOR184W	PGTT_04988
YOR002W	PGTT_13430
YER006W	PGTT_17636
YOR271C	PGTT_15508
YOL077C	PGTT_00742	PGTT_19928
YGL091C	PGTT_00326
YGR090W	PGTT_02338
YHR069C	PGTT_08376
YIL043C	PGTT_03910
YJL128C	PGTT_11141
YDR268W	PGTT_06009
YLL010C	PGTT_14050
YLR019W	PGTT_14050
YKR093W	PGTT_11807
YBL008W	PGTT_10393	PGTT_18372
YPR097W	PGTT_01952
YHR002W	PGTT_12627
YER021W	PGTT_15023
YLR383W	PGTT_19860
YOL120C	PGTT_12063
YNL301C	PGTT_12063
YIL003W	PGTT_03728
YFL030W	PGTT_08279
YDR373W	PGTT_09250
YLR262C	PGTT_15757
YDR059C	PGTT_02279
YBR082C	PGTT_02279
YEL054C	PGTT_14971
YDR418W	PGTT_14971
YOR101W	PGTT_12904
YNL098C	PGTT_12904
YKR066C	PGTT_16578	PGTT_04182
YKL120W	PGTT_00401
YPR108W	PGTT_02208
YMR061W	PGTT_05974
YDR297W	PGTT_13207
YDR531W	PGTT_13061
YPR003C	PGTT_14477
YNL031C	PGTT_00393	PGTT_11296	PGTT_06938
YBR010W	PGTT_00393	PGTT_11296	PGTT_06938
YER031C	PGTT_05920
YGL210W	PGTT_05920
YFR006W	PGTT_05630
YNL048W	PGTT_03042
YLR167W	PGTT_08310
YML110C	PGTT_08186
YJR117W	PGTT_16505
YGR278W	PGTT_17879
YIL091C	PGTT_05375
YBR291C	PGTT_15068
YJL092W	PGTT_17245
YPL212C	PGTT_16662
YGL065C	PGTT_12665	PGTT_20272
YHR111W	PGTT_18732	PGTT_13018
YDR416W	PGTT_06673
YPR178W	PGTT_02141
YDL205C	PGTT_08571
YIR029W	PGTT_13153
YCR048W	PGTT_16235
YNR019W	PGTT_16235
YOL055C	PGTT_06172
YPL258C	PGTT_06172
YPR121W	PGTT_06172
YDL155W	PGTT_13538
YLR210W	PGTT_13538
YOL016C	PGTT_09361
YFR014C	PGTT_09361
YDR427W	PGTT_00178
YBR234C	PGTT_02224
YLR055C	PGTT_08031
YLR144C	PGTT_17357
YNR067C	PGTT_17357
YDR080W	PGTT_06044
YNL003C	PGTT_11352
YKR094C	PGTT_09913
YIL148W	PGTT_09913
YKR052C	PGTT_11026
YJL133W	PGTT_11026
YLR116W	PGTT_00318
YFR010W	PGTT_04813
YLR229C	PGTT_07957
YOR067C	PGTT_14728
YPL263C	PGTT_17388
YNL256W	PGTT_05359	PGTT_12640
YGL203C	PGTT_18559	PGTT_14112
YGL058W	PGTT_01404
YJR105W	PGTT_03432
YNL016W	PGTT_08590
YMR314W	PGTT_18598	PGTT_18273
YFL002C	PGTT_00154
YLR336C	PGTT_00423
YHR016C	PGTT_10621
YFR024C-A	PGTT_10621
YBL040C	PGTT_00340
YMR214W	PGTT_01224
YJR013W	PGTT_08241
YML130C	PGTT_09233
YPL214C	PGTT_08842
YDR017C	PGTT_14578
YOL122C	PGTT_05644
YHR050W	PGTT_05644
YLR034C	PGTT_05644
YHR001W	PGTT_00986
YKR003W	PGTT_00986
YEL012W	PGTT_06181
YER129W	PGTT_08923
YBL061C	PGTT_17081
YPL117C	PGTT_16470
YGR267C	PGTT_19999
YML001W	PGTT_14047	PGTT_14043
YML064C	PGTT_07438
YOR091W	PGTT_08922
YMR318C	PGTT_17917	PGTT_18065
YCR105W	PGTT_17917	PGTT_18065
YHR026W	PGTT_00463
YMR027W	PGTT_04714
YMR012W	PGTT_05074
YEL064C	PGTT_09577
YBR227C	PGTT_14228
YKL004W	PGTT_15186
YNL297C	PGTT_16037
YNL139C	PGTT_16917
YOL124C	PGTT_01428
YCR068W	PGTT_06305
YER078C	PGTT_05721
YBR110W	PGTT_10245
YHR148W	PGTT_13172
YHR089C	PGTT_02989
YCL038C	PGTT_15681	PGTT_15691
YIL133C	PGTT_14845
YNL069C	PGTT_14845
YOR090C	PGTT_10677
YBL097W	PGTT_18778	PGTT_12744
YDR142C	PGTT_02174
YAL042W	PGTT_14201
YLR372W	PGTT_05274
YCR034W	PGTT_05274
YJL196C	PGTT_05274
YCR031C	PGTT_02832
YJL191W	PGTT_02832
YDL036C	PGTT_03134
YOL066C	PGTT_03134
YBR084C-A	PGTT_04124
YBL027W	PGTT_04124
YDR301W	PGTT_11767	PGTT_18491
YJL208C	PGTT_09333
YDL006W	PGTT_06872
YJR006W	PGTT_08327
YFR051C	PGTT_09922
YDR264C	PGTT_07155
YOR034C	PGTT_07155
YOR100C	PGTT_01916
YKR070W	PGTT_17701
YFL005W	PGTT_00987
YPR086W	PGTT_03469
YLR148W	PGTT_07854
YNL219C	PGTT_09335
YJR159W	PGTT_16500	PGTT_16501	PGTT_15701	PGTT_15693
YLR070C	PGTT_16500	PGTT_16501	PGTT_15701	PGTT_15693
YDL246C	PGTT_16500	PGTT_16501	PGTT_15701	PGTT_15693
YDL240W	PGTT_03798	PGTT_16272
YBR104W	PGTT_16571
YPR058W	PGTT_16571
YJL125C	PGTT_04078
YPR137W	PGTT_01808
YKL022C	PGTT_05735
YKL217W	PGTT_07900
YER119C	PGTT_02968
YBL089W	PGTT_02968
YNL096C	PGTT_13681
YOR096W	PGTT_13681
YPL069C	PGTT_19831	PGTT_12321
YER145C	PGTT_10840
YGL115W	PGTT_00944
YJR070C	PGTT_03230
YGL143C	PGTT_15540
YER089C	PGTT_12355
YBL056W	PGTT_12355
YEL056W	PGTT_00317
YBL082C	PGTT_03346
YOL010W	PGTT_02406
YKL190W	PGTT_04308
YBR039W	PGTT_10707
YMR302C	PGTT_06738
YCL019W	PGTT_20058
YGR161W-B	PGTT_20058
YFL002W-A	PGTT_20058
YLR410W-B	PGTT_20058
YDR210W-B	PGTT_20058
YDR034C-D	PGTT_20058
YDR261W-B	PGTT_20058
YOR192C-B	PGTT_20058
YOR343W-B	PGTT_20058
YBL100W-B	PGTT_20058
YDR210C-D	PGTT_20058
YDR098C-B	PGTT_20058
YGR038C-B	PGTT_20058
YOL103W-B	PGTT_20058
YER138C	PGTT_20058
YLR227W-B	PGTT_20058
YPL257W-B	PGTT_20058
YLR157C-B	PGTT_20058
YML039W	PGTT_20058
YML045W	PGTT_20058
YJR027W	PGTT_20058
YDR316W-B	PGTT_20058
YPR137C-B	PGTT_20058
YPR158W-B	PGTT_20058
YDR365W-B	PGTT_20058
YPR158C-D	PGTT_20058
YMR050C	PGTT_20058
YER160C	PGTT_20058
YHR214C-B	PGTT_20058
YGR161C-D	PGTT_20058
YOR142W-B	PGTT_20058
YJR029W	PGTT_20058
YBR012W-B	PGTT_20058
YGR027W-B	PGTT_20058
YNL284C-B	PGTT_20058
YMR045C	PGTT_20058
YBL005W-B	PGTT_20058
YDR261C-D	PGTT_20058
YAR009C	PGTT_20058
YLR035C-A	PGTT_20058
YML026C	PGTT_04125
YDR450W	PGTT_04125
YHR108W	PGTT_09645
YDR358W	PGTT_09645
YHR066W	PGTT_10703
YDR312W	PGTT_10703
YFL016C	PGTT_00367
YDR092W	PGTT_11345
YOR202W	PGTT_08188
YPL227C	PGTT_13787
YNL083W	PGTT_15528
YML018C	PGTT_19385	PGTT_16184
YDR438W	PGTT_19385	PGTT_16184
YCL004W	PGTT_17109	PGTT_14745
YJR125C	PGTT_00211
YFR005C	PGTT_05354
YMR093W	PGTT_17149
YER117W	PGTT_08677
YBL087C	PGTT_08677
YLR114C	PGTT_01244
YGR207C	PGTT_03392
YOR006C	PGTT_02648
YBL041W	PGTT_12348
YPR189W	PGTT_14344
YDR244W	PGTT_00241
YPL116W	PGTT_12372
YPR011C	PGTT_02229
YER140W	PGTT_07761
YDR159W	PGTT_12358
YOL064C	PGTT_08711
YOR095C	PGTT_09493
YML097C	PGTT_16791
YHR202W	PGTT_16227	PGTT_16226	PGTT_16230
YBR191W	PGTT_07098
YPL079W	PGTT_07098
YBR200W	PGTT_07653	PGTT_13357
YBR037C	PGTT_17782
YBR024W	PGTT_17782
YKL196C	PGTT_04325
YBL055C	PGTT_10566
YDR365C	PGTT_11817
YJL121C	PGTT_15408
YNL007C	PGTT_14391
YKL017C	PGTT_18303
YIL034C	PGTT_03178
YDR064W	PGTT_11035
YDL090C	PGTT_19767	PGTT_15593	PGTT_15594	PGTT_19768	PGTT_07083
YKR051W	PGTT_07502	PGTT_12526
YOL049W	PGTT_14626	PGTT_03691
YDR044W	PGTT_19445
YOR039W	PGTT_18311
YFL003C	PGTT_03119
YLR166C	PGTT_04888
YHR011W	PGTT_13508
YIL083C	PGTT_11375	PGTT_11417
YDR155C	PGTT_14910
YML078W	PGTT_14910
YNR041C	PGTT_16390	PGTT_08703
YGR024C	PGTT_09911
YJR024C	PGTT_13779
YGR085C	PGTT_01055
YPR102C	PGTT_01055
YBR241C	PGTT_03997
YGL104C	PGTT_03997
YAL003W	PGTT_00332
YLR268W	PGTT_05659
YJL080C	PGTT_10146
YER122C	PGTT_15503
YJL036W	PGTT_15875
YDR069C	PGTT_02021
YER144C	PGTT_02021
YCR047C	PGTT_07527	PGTT_12505
YIR037W	PGTT_06424
YBR244W	PGTT_06424
YNL231C	PGTT_05725
YNL264C	PGTT_05725
YEL037C	PGTT_09270	PGTT_19242
YDR415C	PGTT_08341
YDL236W	PGTT_16496
YMR213W	PGTT_19241
YOR127W	PGTT_00754
YDR379W	PGTT_00754
YML074C	PGTT_09128
YLR449W	PGTT_09128
YDL234C	PGTT_09704
YEL027W	PGTT_10664
YPL237W	PGTT_10708
YDR025W	PGTT_04599
YBR048W	PGTT_04599
YPL172C	PGTT_20110	PGTT_18956
YBR293W	PGTT_09401
YHR142W	PGTT_16297
YIR004W	PGTT_14280
YER048C	PGTT_14280
YDR211W	PGTT_02668
YKR081C	PGTT_02390
YDL210W	PGTT_03181
YGL255W	PGTT_02360
YMR062C	PGTT_02913
YDR164C	PGTT_13446
YLR319C	PGTT_18402
YDL056W	PGTT_02039
YDR225W	PGTT_10973	PGTT_16093	PGTT_16084
YBL003C	PGTT_10973	PGTT_16093	PGTT_16084
YER100W	PGTT_19501	PGTT_07584
YBL104C	PGTT_03562
YOR141C	PGTT_08478
YKR079C	PGTT_11198
YMR023C	PGTT_14281
YNL121C	PGTT_18834	PGTT_16168
YHR117W	PGTT_18834	PGTT_16168
YJR001W	PGTT_16456
YMR231W	PGTT_17544
YPL029W	PGTT_02012	PGTT_19382
YIL006W	PGTT_10984
YEL006W	PGTT_10984
YNL222W	PGTT_17818	PGTT_18028
YHR077C	PGTT_00295
YBR133C	PGTT_08883
YML020W	PGTT_10423
YBL064C	PGTT_17942
YER143W	PGTT_17675
YGL083W	PGTT_17517
YFR050C	PGTT_18823
YPL132W	PGTT_15452
YJL190C	PGTT_09471	PGTT_09458
YLR367W	PGTT_09471	PGTT_09458
YDR272W	PGTT_02157
YOR040W	PGTT_02157
YGR003W	PGTT_08991	PGTT_13881
YMR260C	PGTT_19886	PGTT_11332
YDR049W	PGTT_15747	PGTT_18136
YMR203W	PGTT_02724
YKL013C	PGTT_09132
YJR144W	PGTT_10905
YNR035C	PGTT_10704
YML102W	PGTT_15451
YAR003W	PGTT_20001
YMR143W	PGTT_07974
YDL083C	PGTT_07974
YDR354W	PGTT_00251
YPL115C	PGTT_12422
YDL025C	PGTT_10420
YOR267C	PGTT_10420
YNL183C	PGTT_10420
YGL147C	PGTT_17617	PGTT_15446
YNL067W	PGTT_17617	PGTT_15446
YJL059W	PGTT_13435	PGTT_13437
YOL080C	PGTT_17835	PGTT_17413
YKL151C	PGTT_19583	PGTT_19074
YIR006C	PGTT_00396
YGL142C	PGTT_01857
YOR007C	PGTT_07087
YGR276C	PGTT_10578
YKR104W	PGTT_14456
YMR210W	PGTT_15690
YCR010C	PGTT_01615
YNR002C	PGTT_01615
YNL010W	PGTT_02361
YML096W	PGTT_03697
YLR002C	PGTT_14293
YHR114W	PGTT_11001	PGTT_06103
YKL002W	PGTT_01594
YAL058W	PGTT_06261
YKL193C	PGTT_05717
YLR330W	PGTT_10537
YNL237W	PGTT_11830
YBR058C	PGTT_16962
YDR392W	PGTT_01232
YBL080C	PGTT_02721
YJL069C	PGTT_00813
YMR022W	PGTT_07579
YPL155C	PGTT_17207
YMR293C	PGTT_19798
YGR260W	PGTT_07501	PGTT_12527	PGTT_07039	PGTT_07505	PGTT_07046	PGTT_12524	PGTT_10605
YOR312C	PGTT_10949
YMR242C	PGTT_10949
YKL025C	PGTT_04951
YGR284C	PGTT_07439
YBR094W	PGTT_18918
YDR287W	PGTT_01341
YHR046C	PGTT_01341
YER016W	PGTT_05072
YDR280W	PGTT_11465
YML104C	PGTT_01433
YMR055C	PGTT_15768
YDR487C	PGTT_07860	PGTT_20167
YJL112W	PGTT_17698
YKR036C	PGTT_17698
YMR226C	PGTT_02650
YJR073C	PGTT_07180
YJR008W	PGTT_12951
YKL039W	PGTT_07874
YHL017W	PGTT_07874
YDR204W	PGTT_07236
YNR007C	PGTT_04384
YHR070W	PGTT_14821
YBR187W	PGTT_09274	PGTT_19247
YMR220W	PGTT_15329	PGTT_17751
YNL072W	PGTT_10935
YCR004C	PGTT_18059
YDR032C	PGTT_18059
YPL188W	PGTT_18830	PGTT_16175
YLL031C	PGTT_00345
YDR267C	PGTT_09659
YMR137C	PGTT_08794
YIL145C	PGTT_12728
YPL234C	PGTT_13475
YHL009W-B	PGTT_05121	PGTT_15144
YJL113W	PGTT_05121	PGTT_15144
YOR089C	PGTT_03565
YNL093W	PGTT_03565
YOR025W	PGTT_00094
YLR026C	PGTT_03423
YJR096W	PGTT_16497	PGTT_15700
YGL130W	PGTT_00459
YER162C	PGTT_04075
YBL051C	PGTT_06534
YKL080W	PGTT_07067
YBL036C	PGTT_13453
YJL207C	PGTT_15818
YOL087C	PGTT_15666
YMR001C	PGTT_19329
YMR276W	PGTT_09290
YNR052C	PGTT_10582
YJL115W	PGTT_16512
YML065W	PGTT_15457
YLR442C	PGTT_15457
YMR113W	PGTT_17313
YKL132C	PGTT_17313
YGR220C	PGTT_01020
YPL247C	PGTT_00233
YML121W	PGTT_04801
YNL030W	PGTT_01861	PGTT_06606	PGTT_06666	PGTT_06937	PGTT_06941	PGTT_00392
YBR009C	PGTT_01861	PGTT_06606	PGTT_06666	PGTT_06937	PGTT_06941	PGTT_00392
YMR229C	PGTT_02526	PGTT_02908
YNL162W	PGTT_09489
YHR141C	PGTT_09489
YDR471W	PGTT_18076
YHR010W	PGTT_18076
YPL063W	PGTT_20300	PGTT_04566
YCL001W	PGTT_03129
YIL106W	PGTT_03308
YNR030W	PGTT_03644
YOR245C	PGTT_14227
YPL123C	PGTT_17182
YPL043W	PGTT_18355
YOR273C	PGTT_06694
YLL028W	PGTT_06694
YGR138C	PGTT_06694
YBR008C	PGTT_06694
YBR236C	PGTT_03448
YAL002W	PGTT_16595
YPL078C	PGTT_15044
YLR270W	PGTT_06620
YOR173W	PGTT_06620
YPR082C	PGTT_07134	PGTT_20404
YKR035W-A	PGTT_18210	PGTT_05909
YBR274W	PGTT_00714
YFL034C-B	PGTT_01829
YAL041W	PGTT_04844
YHR086W	PGTT_04328
YBR154C	PGTT_06512
YKR068C	PGTT_10590
YDR177W	PGTT_14526
YPL084W	PGTT_14595
YPL097W	PGTT_15118
YMR235C	PGTT_02274	PGTT_10431
YPR175W	PGTT_20380	PGTT_09771
YBL084C	PGTT_01098
YHR008C	PGTT_04728
YBL050W	PGTT_08200
YFL028C	PGTT_07187
YDR324C	PGTT_11816
YFL007W	PGTT_15007
YML067C	PGTT_14582
YGL087C	PGTT_19485
YBR002C	PGTT_03414	PGTT_12967
YKL150W	PGTT_00846
YNR033W	PGTT_06012
YBR109C	PGTT_11337
YNR006W	PGTT_08510
YGR152C	PGTT_12740
YDL052C	PGTT_17768
YNL240C	PGTT_17089
YBR267W	PGTT_04785
YLR387C	PGTT_04785
YJR133W	PGTT_11027
YDR399W	PGTT_11027
YFL042C	PGTT_19923
YLR072W	PGTT_19923
YEL026W	PGTT_02868
YKL067W	PGTT_04663
YEL016C	PGTT_16076	PGTT_10963
YCR026C	PGTT_16076	PGTT_10963
YCR063W	PGTT_10602
YDR404C	PGTT_17668
YML073C	PGTT_00074
YLR448W	PGTT_00074
YKL152C	PGTT_09005	PGTT_13894
YBL020W	PGTT_02042
YIL134W	PGTT_08753
YDL040C	PGTT_11174
YDR454C	PGTT_15625
YPL242C	PGTT_11709
YBL002W	PGTT_01301	PGTT_08915
YDR224C	PGTT_01301	PGTT_08915
YBR221C	PGTT_01245
YMR009W	PGTT_15095
YLR009W	PGTT_08604	PGTT_04649
YML022W	PGTT_10628
YDR441C	PGTT_10628
YLR170C	PGTT_19435	PGTT_15835
YDL017W	PGTT_05856
YIL067C	PGTT_06081
YOR272W	PGTT_03638
YOL052C	PGTT_18443
YKL008C	PGTT_08688	PGTT_08714
YHL003C	PGTT_08688	PGTT_08714
YIL099W	PGTT_08226	PGTT_15131
YJL134W	PGTT_10415
YKR053C	PGTT_10415
YDL122W	PGTT_17014	PGTT_18411
YBL033C	PGTT_18546	PGTT_17488
YBL007C	PGTT_02036
YPL001W	PGTT_01227
YDL124W	PGTT_09872
YKR030W	PGTT_09517
YMR201C	PGTT_13805
YKL056C	PGTT_17637
YGR112W	PGTT_19775
YLR191W	PGTT_00018
YDL141W	PGTT_14205
YDR447C	PGTT_09472	PGTT_09459
YML024W	PGTT_09472	PGTT_09459
YHR123W	PGTT_09359
YNL130C	PGTT_09359
YER170W	PGTT_01078
YJL041W	PGTT_03077
YDR419W	PGTT_11449
YPL236C	PGTT_14390
YPL141C	PGTT_11086
YOR233W	PGTT_11086
YKR056W	PGTT_14467
YIL021W	PGTT_00006
YDL147W	PGTT_05296
YGR046W	PGTT_04002
YNL313C	PGTT_02013
YER157W	PGTT_09642
YDR002W	PGTT_11386
YOR346W	PGTT_07406
YNL085W	PGTT_11022
YGR172C	PGTT_13778
YPL244C	PGTT_10671
YGL105W	PGTT_15580
YMR307W	PGTT_10262
YLR343W	PGTT_10262
YOL030W	PGTT_10262
YMR215W	PGTT_10262
YOL132W	PGTT_10262
YDR460W	PGTT_13531	PGTT_05201
YDR410C	PGTT_17481	PGTT_18534
YLR088W	PGTT_07118
YKL189W	PGTT_11280
YDR328C	PGTT_17023
YGR178C	PGTT_01299
YDR376W	PGTT_14061
YDR497C	PGTT_05491	PGTT_05495	PGTT_05490
YOL103W	PGTT_05491	PGTT_05495	PGTT_05490
YDR387C	PGTT_05491	PGTT_05495	PGTT_05490
YDR304C	PGTT_08352
YHR057C	PGTT_08352
YNR015W	PGTT_00141
YGR261C	PGTT_03289
YMR078C	PGTT_15556
YDR168W	PGTT_11621	PGTT_04303
YGR257C	PGTT_01688
YLR022C	PGTT_00912
YGL019W	PGTT_06180
YPR192W	PGTT_02865	PGTT_02850	PGTT_02867	PGTT_02871	PGTT_10410
YNL302C	PGTT_05794	PGTT_05795
YOL121C	PGTT_05794	PGTT_05795
YOR120W	PGTT_08701
YDR368W	PGTT_08701
YBR149W	PGTT_08701
YGR241C	PGTT_10154
YHR161C	PGTT_10154
YGR163W	PGTT_00391
YDR371W	PGTT_02094
YOL127W	PGTT_00058
YOR145C	PGTT_00899
YJR100C	PGTT_09516
YGL157W	PGTT_15129
YGL039W	PGTT_15129
YOL151W	PGTT_15129
YDR541C	PGTT_15129
YDL082W	PGTT_01572
YMR142C	PGTT_01572
YNL001W	PGTT_06641	PGTT_09970
YBR035C	PGTT_13591	PGTT_13092
YER131W	PGTT_18358
YGL189C	PGTT_18358
YNR029C	PGTT_05927
YER019W	PGTT_09373
YDL030W	PGTT_07623
YFL001W	PGTT_09575
YBL058W	PGTT_14848
YHR172W	PGTT_12437
YDL206W	PGTT_05648
YLR370C	PGTT_04336
YOR254C	PGTT_05701
YLR380W	PGTT_13287
YHR012W	PGTT_14896
YDR058C	PGTT_19136
YLL012W	PGTT_06382	PGTT_19286
YLR020C	PGTT_06382	PGTT_19286
YJR047C	PGTT_09986
YEL034W	PGTT_09986
YDL125C	PGTT_03034
YOL092W	PGTT_08354
YBR147W	PGTT_08354
YKL180W	PGTT_14988
YJL177W	PGTT_14988
YBR159W	PGTT_05352
YER012W	PGTT_04826
YKL009W	PGTT_03229
YPL178W	PGTT_01720
YIL022W	PGTT_09400
YML021C	PGTT_14239
YER174C	PGTT_04367
YDR098C	PGTT_04367
YGR038W	PGTT_12001
YLR350W	PGTT_12001
YDR352W	PGTT_01686
YOR296W	PGTT_04860
YJL126W	PGTT_18868
YNL137C	PGTT_20023
YBR042C	PGTT_05266
YDR018C	PGTT_05266
YBR026C	PGTT_02130
YGL221C	PGTT_04475
YKL125W	PGTT_04237
YDR386W	PGTT_07324
YJR002W	PGTT_14792
YPR072W	PGTT_17800
YER059W	PGTT_17478	PGTT_18531
YIL050W	PGTT_17478	PGTT_18531
YGR034W	PGTT_02545
YLR344W	PGTT_02545
YHR163W	PGTT_14062
YGR248W	PGTT_14062
YDR196C	PGTT_00460
YOR332W	PGTT_09766
YMR116C	PGTT_14970
YJR142W	PGTT_17201
YMR178W	PGTT_16825
YCR023C	PGTT_09093	PGTT_09083	PGTT_18048
YDL161W	PGTT_15417
YLR206W	PGTT_15417
YER026C	PGTT_17467	PGTT_18518
YPR045C	PGTT_02879
YGL031C	PGTT_15103
YGR148C	PGTT_15103
YOR181W	PGTT_19652	PGTT_00959
YDL119C	PGTT_07983
YLR306W	PGTT_06303
YKL016C	PGTT_20020
YPR157W	PGTT_16251
YGR141W	PGTT_16251
YDL156W	PGTT_08782
YDL153C	PGTT_12470
YPL133C	PGTT_09439
YMR202W	PGTT_15040
YLR220W	PGTT_12324	PGTT_19836	PGTT_16534	PGTT_11518	PGTT_15365
YKL040C	PGTT_00781
YOR216C	PGTT_00865
YBR176W	PGTT_09130
YNL200C	PGTT_08653
YBR161W	PGTT_19402	PGTT_12162
YPL057C	PGTT_19402	PGTT_12162
YDL166C	PGTT_01343
YJR069C	PGTT_06893
YOR353C	PGTT_08177
YDL087C	PGTT_15755
YGR031W	PGTT_15870
YHR144C	PGTT_18310
YOR056C	PGTT_04572
YPR128C	PGTT_04586
YFR025C	PGTT_17190
YIL069C	PGTT_09616
YER074W	PGTT_09616
YGR091W	PGTT_13260	PGTT_18638
YPR023C	PGTT_15360	PGTT_16527
YGR007W	PGTT_19290	PGTT_06397
YER023W	PGTT_01617
YNR003C	PGTT_03443
YJR058C	PGTT_08325
YMR283C	PGTT_07253
YNL221C	PGTT_15917
YLL006W	PGTT_03769
YML014W	PGTT_04654
YNL168C	PGTT_16394
YML038C	PGTT_17729
YOL133W	PGTT_18192
YPL087W	PGTT_09700	PGTT_17116	PGTT_14750
YBR183W	PGTT_09700	PGTT_17116	PGTT_14750
YHR158C	PGTT_05369
YGR238C	PGTT_05369
YPL232W	PGTT_10893
YMR183C	PGTT_10893
YBR106W	PGTT_17181	PGTT_07955
YDR083W	PGTT_01101
YJR052W	PGTT_00371
YCR077C	PGTT_04057
YPR105C	PGTT_00783
YHL004W	PGTT_18718
YKR028W	PGTT_05010
YJL098W	PGTT_05010
YFR040W	PGTT_05010
YGL229C	PGTT_05010
YDR466W	PGTT_03059
YPR060C	PGTT_07564
YGR187C	PGTT_13545
YBR287W	PGTT_07294	PGTT_07256	PGTT_06747
YPL224C	PGTT_08410
YMR177W	PGTT_08410
YDR257C	PGTT_00642
YEL062W	PGTT_01203
YML012W	PGTT_02426
YNL126W	PGTT_11736
YDR028C	PGTT_15565
YLR059C	PGTT_17328
YOR336W	PGTT_16708
YGL002W	PGTT_02131
YAR002C-A	PGTT_02131
YDR356W	PGTT_03096	PGTT_15413
YER027C	PGTT_03656
YGL208W	PGTT_03656
YLL027W	PGTT_00516
YKL018W	PGTT_03345
YJL143W	PGTT_03894
YGR093W	PGTT_07330
YNL186W	PGTT_10673
YLR025W	PGTT_11742
YHR122W	PGTT_13204
YOR081C	PGTT_16594	PGTT_16605
YKR089C	PGTT_16594	PGTT_16605
YBL035C	PGTT_12763	PGTT_18795
YNL055C	PGTT_11110
YIL114C	PGTT_11110
YAL039C	PGTT_01941
YKR043C	PGTT_16999
YAL015C	PGTT_15983
YOL043C	PGTT_15983
YBR239C	PGTT_09159
YNL273W	PGTT_10726
YKL033W-A	PGTT_16637
YDR465C	PGTT_08661	PGTT_03294	PGTT_12515
YJR048W	PGTT_02695
YEL039C	PGTT_02695
YPR127W	PGTT_03883	PGTT_09126
YDR429C	PGTT_15719	PGTT_18170
YPL225W	PGTT_16112	PGTT_19211
YPR113W	PGTT_01285
YGR020C	PGTT_05961
YNR036C	PGTT_03454
YGR005C	PGTT_09693
YPL164C	PGTT_15197
YOL093W	PGTT_18594
YJR078W	PGTT_09355	PGTT_06521
YMR271C	PGTT_10099
YML106W	PGTT_10099
YKL207W	PGTT_18144	PGTT_15738
YER007C-A	PGTT_19437	PGTT_15837
YLR427W	PGTT_03401
YFR052W	PGTT_10449
YNR017W	PGTT_08314
YNR020C	PGTT_10773
YLL050C	PGTT_12376
YOR022C	PGTT_10907
YOR384W	PGTT_01643
YKL220C	PGTT_01643
YOR381W	PGTT_01643
YNR060W	PGTT_01643
YLL051C	PGTT_01643
YGL043W	PGTT_15734	PGTT_18151
YJL031C	PGTT_16266	PGTT_09389
YPR043W	PGTT_19590
YJR094W-A	PGTT_19590
YOR208W	PGTT_08583
YHL002W	PGTT_14332
YOR275C	PGTT_11714
YOR269W	PGTT_13590
YPR094W	PGTT_17632
YOL158C	PGTT_16572
YEL065W	PGTT_16572
YKR106W	PGTT_16572
YHL040C	PGTT_16572
YCL073C	PGTT_16572
YHL047C	PGTT_16572
YLR185W	PGTT_08311
YDR500C	PGTT_08311
YKL095W	PGTT_06001
YDL004W	PGTT_09048
YJR014W	PGTT_10495	PGTT_10856
YGL224C	PGTT_12485
YER037W	PGTT_12485
YNL004W	PGTT_17377	PGTT_00837
YGL112C	PGTT_02038
YPL065W	PGTT_13422
YPL169C	PGTT_19166
YKR105C	PGTT_15200
YCL069W	PGTT_15200
YGR224W	PGTT_15200
YPR198W	PGTT_15200
YLR209C	PGTT_20130	PGTT_02143
YNL244C	PGTT_01884
YLR207W	PGTT_04276
YPR037C	PGTT_03107
YHR200W	PGTT_06405
YBL092W	PGTT_11217
YHR088W	PGTT_11530
YOR130C	PGTT_17064
YOR234C	PGTT_10811
YPL143W	PGTT_10811
YDR339C	PGTT_01848
YNL320W	PGTT_01021
YOL129W	PGTT_05272
YPR056W	PGTT_04797
YKL191W	PGTT_10138
YLR309C	PGTT_14853
YDL104C	PGTT_17999	PGTT_14655
YOR293W	PGTT_13907
YMR230W	PGTT_13907
YMR041C	PGTT_19026	PGTT_06156
YDL216C	PGTT_05493
YHR051W	PGTT_19036
YER056C-A	PGTT_03398
YIL052C	PGTT_03398
YOR112W	PGTT_01010
YMR004W	PGTT_02181
YPR025C	PGTT_03906	PGTT_02714	PGTT_00278
YLR260W	PGTT_01874
YOR171C	PGTT_01874
YEL055C	PGTT_02163
YDR408C	PGTT_03242
YMR140W	PGTT_01168
YOR369C	PGTT_03322
YIR026C	PGTT_11486
YLR152C	PGTT_08901
YOR092W	PGTT_08901
YNL095C	PGTT_08901
YDR228C	PGTT_10627	PGTT_15422
YOL139C	PGTT_16535	PGTT_15366
YGL179C	PGTT_00856
YJR057W	PGTT_04435
YGL030W	PGTT_08428
YPR187W	PGTT_05055
YOR298C-A	PGTT_11380
YGL059W	PGTT_14708
YNL255C	PGTT_12858
YOR150W	PGTT_17155
YJL029C	PGTT_19806
YOR175C	PGTT_17666
YKL046C	PGTT_03545	PGTT_03481	PGTT_03566	PGTT_03483	PGTT_03485	PGTT_03473	PGTT_03478
YMR238W	PGTT_03545	PGTT_03481	PGTT_03566	PGTT_03483	PGTT_03485	PGTT_03473	PGTT_03478
YOR246C	PGTT_10301	PGTT_03741	PGTT_00525	PGTT_00486	PGTT_17053	PGTT_00526
YIR022W	PGTT_00223
YPR135W	PGTT_11440
YNL227C	PGTT_13476
YDL114W	PGTT_18599
YIR035C	PGTT_04551	PGTT_04538
YIR036C	PGTT_04551	PGTT_04538
YLR291C	PGTT_18270	PGTT_18600
YGR195W	PGTT_00403
YNL308C	PGTT_03159
YNL284C	PGTT_07958
YPL010W	PGTT_10747
YJL136C	PGTT_02546
YKR057W	PGTT_02546
YKR074W	PGTT_02374
YOL102C	PGTT_02199
YOR232W	PGTT_00950
YDR284C	PGTT_17204
YCR027C	PGTT_20321	PGTT_12906
YER009W	PGTT_17993	PGTT_14675
YOR057W	PGTT_14287	PGTT_15420
YJL039C	PGTT_07951
YLR118C	PGTT_11305
YPR036W	PGTT_10141
YDR507C	PGTT_17074
YCL024W	PGTT_17074
YKL101W	PGTT_17074
YGR262C	PGTT_15739	PGTT_18143
YOL018C	PGTT_00260
YER014W	PGTT_06631
YPL252C	PGTT_03555
YJR025C	PGTT_08210
YNL025C	PGTT_08868
YHR021C	PGTT_18190	PGTT_14097
YKL156W	PGTT_18190	PGTT_14097
YGL054C	PGTT_04479
YBR210W	PGTT_04479
YMR285C	PGTT_03668
YML118W	PGTT_03668
YHR168W	PGTT_02314
YGL011C	PGTT_05690
YLR105C	PGTT_08763
YJL218W	PGTT_16163
YFL060C	PGTT_15569
YNL334C	PGTT_15569
YMR095C	PGTT_15569
YGL106W	PGTT_16471	PGTT_11015
YOL152W	PGTT_16919	PGTT_12719
YKL205W	PGTT_01944
YNL027W	PGTT_09162
YPL045W	PGTT_13771
YDR299W	PGTT_19484
YNL022C	PGTT_17252
YOR389W	PGTT_14321	PGTT_19861	PGTT_16160	PGTT_16157	PGTT_07088	PGTT_17569	PGTT_14967
YPL277C	PGTT_14321	PGTT_19861	PGTT_16160	PGTT_16157	PGTT_07088	PGTT_17569	PGTT_14967
YGR078C	PGTT_00385
YDL015C	PGTT_02971
YPL059W	PGTT_02843
YIL041W	PGTT_07030
YBR256C	PGTT_12133
YDR298C	PGTT_12123
YGR205W	PGTT_13372
YOR307C	PGTT_02172
YJL193W	PGTT_02172
YDL136W	PGTT_13362
YDL191W	PGTT_13362
YKL054C	PGTT_00416
YNL135C	PGTT_12352
YLR396C	PGTT_15043
YKR087C	PGTT_17133
YKL006W	PGTT_10401
YHL001W	PGTT_10401
YIL138C	PGTT_16709
YNL079C	PGTT_16709
YNR054C	PGTT_01260
YKR026C	PGTT_05021
YML086C	PGTT_07192
YCL033C	PGTT_14367
YNL107W	PGTT_10919
YFR007W	PGTT_14115
YPR180W	PGTT_15286
YML116W	PGTT_14890	PGTT_14871	PGTT_06341
YMR279C	PGTT_14890	PGTT_14871	PGTT_06341
YOR378W	PGTT_14890	PGTT_14871	PGTT_06341
YOR365C	PGTT_09205
YAL053W	PGTT_09205
YPL221W	PGTT_09205
YGL139W	PGTT_09205
YIL044C	PGTT_10041	PGTT_12112
YCR088W	PGTT_20551	PGTT_19395
YBL057C	PGTT_00146
YGL244W	PGTT_02200
YKL028W	PGTT_02313
YNL315C	PGTT_03889
YGL200C	PGTT_11514
YOR194C	PGTT_09037
YOL003C	PGTT_09292
YGR213C	PGTT_01487
YER185W	PGTT_01487
YLR046C	PGTT_01487
[truncated: 653 more rows]
[truncated: 2 more columns]
