# Supplementary material for: Evolutionary Conservation and Diversification of Puf RNA Binding Proteins and Their mRNA Targets
Source: PLoS Biol. 2015 Nov 20;13(11):e1002307. doi: 10.1371/journal.pbio.1002307 (PMC4654594; doi:10.1371/journal.pbio.1002307)
Supplement: S4 Dataset — (ZIP) [file pbio.1002307.s004.zip › S.cerevisiae.fa_P.stipitis.fa.txt]

YLR106C	71553
YHR165C	33319
YJL130C	90563
YNR016C	81158
YKL203C	33151
YJR066W	33151
YGR032W	67249
YLR342W	67249
YDL171C	87428
YPL231W	80966
YDL140C	75374
YKL182W	85125
YNL262W	66970
YBR208C	28452
YGR271W	54312
YLL040C	75133
YOR341W	73507
YHR099W	47351
YGL195W	84618
YOR116C	66237
YGL206C	72214
YKR054C	68436
YPL082C	88824
YOR151C	34146
YPR010C	77977
YOR207C	87381
YIL129C	87507
YDR127W	89141
YDR457W	81688
YOR326W	75361
YER172C	51353
YBL004W	74252
YGL062W	90975
YBR218C	90975
YGR061C	75569
YPR184W	74319
YOR153W	85570	59143	41766	77736
YDR406W	85570	59143	41766	77736
YOR328W	85570	59143	41766	77736
YDR135C	70510
YER166W	85147
YDR093W	85147
YLR249W	90176
YNL014W	90176
YBR115C	68020
YLL048C	69625
YDR011W	57529
YNR070W	57529
YJR109C	50410
YNL088W	74317
YNL132W	73970
YAL026C	33561
YJL050W	36809
YEL031W	60393
YGR094W	72245
YER164W	90641
YBL076C	83229
YPL160W	77997
YGL008C	87366
YPL036W	87366
YMR229C	83216
YOR133W	66828
YDR385W	66828
YIL125W	79721
YPL226W	88728
YDR170C	28974
YDL185W	75615
YDL145C	87280
YGR218W	86741
YKL210W	69865
YGR281W	77740	49071
YLR305C	79239
YHR186C	74320
YNL102W	86981
YPL217C	83586
YDL126C	67138
YMR162C	67560
YIL048W	52414
YBR023C	29105
YMR109W	79258
YKL129C	79258
YER070W	75662
YIL066C	75662
YOL021C	86849
YOR335C	88206
YMR128W	88040
YAL035W	82202
YLR304C	85181
YLR384C	66276
YMR189W	75631
YDL102W	63206
YOR290C	83690
YFR031C	59451
YLR087C	49353
YMR196W	87266
YKL215C	81320
YGR217W	51869
YJR137C	67906
YJL200C	90724
YOR304W	30157
YLR398C	85287
YER125W	65602
YBR084W	88119
YGR204W	88119
YIL143C	82790
YCR057C	53071
YER171W	50344
YIL126W	85702
YMR205C	66973
YGL120C	87921
YOR291W	58093
YMR186W	69965
YPL240C	69965
YER091C	78051
YPR160W	72279
YDR334W	62265
YBL023C	85790
YDR039C	74899	73371
YDR040C	74899	73371
YDR038C	74899	73371
YGL150C	65204
YLL026W	85379
YGL201C	70932
YMR049C	32792
YJL005W	67440
YFR009W	68683
YFL036W	36598
YLR430W	81113
YGL009C	68659
YGR240C	70563
YHL030W	73499
YER069W	55623
YGL167C	64379
YDR097C	81012
YMR308C	69854
YOL004W	62296
YPL012W	78497
YGL006W	81376
YPR019W	75184
YBL105C	81215
YDR293C	82373
YAL005C	84662	80761
YLL024C	84662	80761
YGL026C	69669
YLR069C	39465
YML059C	33358
YER110C	69154
YLR272C	62058
YLR409C	65683
YCL054W	90578
YKR031C	81277
YDL031W	80003
YGR090W	80614
YCR011C	33002
YDR238C	91200
YKL165C	66043
YGL022W	82607
YDL229W	79362
YNL209W	79362
YGL207W	85971
YKL104C	67692
YIL075C	81390
YKR001C	73603
YIL078W	78070
YDR283C	60715
YJL109C	85815
YPL006W	80838
YFR019W	59054
YJR035W	56808
YLR129W	30256
YKL148C	66251
YJL045W	66251
YBR114W	49179
YJR045C	78689
YEL030W	78689
YHR074W	40885
YHR027C	65037
YPL086C	42410
YNL123W	47702
YPL093W	75790
YJL034W	69996
YMR120C	68505
YLR028C	68505
YLR153C	79135
YKL157W	65905
YHR047C	65905
YNL271C	69620
YOR168W	72287
YPR074C	67105
YBR117C	67105
YGL234W	78660
YER036C	89162
YDR234W	88705
YAL023C	70572
YOR321W	70572
YJR138W	82645
YFR015C	81231
YLR258W	81231
YHR023W	66079
YMR108W	44973
YOR330C	14247
YDR060W	80919
YLR274W	59868
YBR235W	40457
YLR419W	81358
YML075C	72872
YLR450W	72872
YGL156W	83621
YLL034C	32083
YHR072W	77382
YDR258C	54293
YBR121C	64855
YNL163C	36549
YOR086C	68263
YNL087W	68263
YDL215C	78004
YCR093W	65421
YAR042W	65256
YDL019C	65256
YGL163C	53653
YEL022W	85638
YJR031C	85638
YPR181C	80516
YGR270W	56164
YKR009C	54590
YOR270C	52299
YOL006C	46944
YPR112C	86797
YGL245W	89978
YGR245C	82093
YDR129C	32888
YML035C	40926
YMR266W	69919
YBR127C	48891
YBR196C	84923
YGR145W	65985
YDR074W	79118
YGR264C	76328
YNR031C	28119
YCR073C	28119
YDR212W	81386
YBR136W	32127
YAL054C	89873
YBR202W	83251
YPL167C	42338
YJL012C	83565
YPR145W	83540
YGR124W	83540
YDR335W	83392
YGL137W	77338
YMR217W	70121
YPL110C	84114
YHR020W	84407
YDR037W	74513
YPL106C	80235
YBR169C	80235
YJL033W	51414
YBL099W	86570
YDR341C	38727
YEL032W	71636
YFL008W	64147
YLR397C	90881
YGL238W	32617
YNL250W	53629
YFL007W	44887
YDR172W	83594
YER025W	83918
YKL029C	89732
YGR100W	86304
YNL061W	91345
YGR116W	84971
YLR259C	90190
YPR024W	86417
YOR109W	82710
YNL106C	82710
YLR422W	67702
YLR382C	56543
YJR016C	75802
YLR347C	88418
YLL001W	29756
YLR189C	191
YPR080W	77514	65303
YBR118W	77514	65303
YLL008W	1703
YMR288W	83464
YJR121W	77492
YBL039C	78143
YJR103W	78143
YOR211C	28619
YFR030W	83457
YEL011W	88710
YJL014W	88066
YDL143W	66456
YNL247W	81289
YBL015W	78208
YBR038W	42812
YIL109C	88354
YNL049C	88354
YJL111W	85255
YPR159W	75745	65263
YGR143W	75745	65263
YDL095W	90238
YDL093W	90238
YIL142W	89309
YNR067C	42898	64411
YLL031C	30785
YLR359W	84718
YJR064W	66007
YML085C	89181
YML124C	89181
YNL104C	68770
YOR108W	68770
YMR089C	34770
YHL016C	52351
YKR097W	71471
YMR290C	81459
YOR128C	81265
YCR017C	50925
YER017C	82096
YLR289W	61171
YBL017C	53535
YJL222W	53535
YIL173W	53535
YNR065C	53535
YDR430C	76282
YLL018C	77216
YCL030C	89228
YOR206W	55278
YMR301C	56634
YLR044C	64926
YLR134W	64926
YGR087C	64926
YNL313C	32396
YOR310C	72477
YNL161W	54052
YNL112W	82821
YBL079W	66374
YER105C	66374
YBR229C	85073
YLR032W	82083
YHR183W	69500
YGR256W	69500
YFL037W	84476
YOR217W	35815
YNL189W	67974
YPR194C	57741	31037	63741	50085	86389
YNL330C	81035
YPL207W	67514
YBR001C	64968
YDR001C	64968
YDL060W	71429
YLR175W	64832
YOL090W	68406
YDR291W	62134
YML056C	65804
YLR432W	65804
YHR216W	65804
YOR356W	49344
YCR072C	49918
YLR058C	67292
YBL024W	37206
YHR019C	33068
YJR143C	72313
YHR170W	70663
YOR204W	55603
YPL119C	55603
YDL164C	56005
YLR092W	80830
YBR294W	80830
YOR014W	84038
YHR205W	65437
YGR103W	71704
YKL145W	75017
YNL021W	71431
YNL192W	65597	51281	29807
YBR296C	66490
YER043C	76463
YDR211W	81885
YIL147C	84973
YNR013C	83361
YDR477W	68332
YDR023W	77516
YLR197W	68812
YML123C	82453
YMR304W	90001
YDL190C	64503
YBL066C	82707
YDR456W	78097
YCR037C	86239
YJL198W	86239
YLR222C	83827
YMR246W	65071
YIL009W	65071
YOR317W	65071
YDR301W	52034
YLR389C	56651
YJL153C	29246
YML093W	1171
YLR277C	89936
YEL013W	74520
YGL099W	77411
YOL098C	84931
YCR042C	58795
YKR093W	70645	66905
YKL035W	40866
YNR053C	30716
YHR037W	55391
YIR002C	53391
YLR060W	72398
YMR058W	89638
YGR200C	28574
YPL235W	29898
YNL267W	49430
YER065C	62080
YDL160C	90571
YDR109C	86603
YHR018C	62615
YBL104C	81171
YDR188W	74533
YMR105C	77218
YKL127W	77218
YNL321W	53985
YNR001C	85554
YCR005C	85554
YAL038W	83166
YBR080C	86905
YOL075C	57225	32571
YBR126C	41330
YLR241W	53781
YPL009C	32024
YGL114W	30676
YDL131W	89386
YDL182W	89386
YKL209C	40758
YML072C	61977
YFL039C	69529
YLR138W	83480
YPL040C	63933
YDL007W	54032
YBL022C	64463
YKR039W	81453
YLR276C	84074
YMR300C	78788
YNL117W	90814
YIR031C	90814
YHR028C	84390
YPL262W	74587
YDR190C	37582
YBR198C	64717
YNL325C	32901
YKL078W	31907
YPL125W	87941
YPR156C	43743
YGR138C	43743
YPR189W	43936
YJL074C	641
YKR050W	61578
YJL008C	28177
YNL287W	74925
YMR015C	73043
YLR083C	66462
YDR107C	66462
YMR190C	47969
YBR019C	76750
YGR125W	85698
YPL043W	90702
YGL253W	85453
YFR053C	85453
YGL125W	71674
YGL078C	82655
YER081W	87754
YIL074C	87754
YDL178W	89565
YGL139W	59493
YPL221W	59493
YOL084W	72010
YBR143C	80337
YBL007C	82711
YIL155C	68764
YER090W	85710
YHR039C	90594
YHR079C	47968
YOR374W	29563
YOR063W	88844
YHR007C	63421
YNL241C	85065
YDL084W	83587
YJL039C	30874
YPR033C	70094
YML057W	90276
YLR433C	90276
YGL084C	66725
YDR062W	84331
YNL220W	85387
YGR258C	35911
YAL053W	79644
YFL018C	36951
YBL088C	59212
YNL238W	14973
YNL045W	82220
YGR254W	70720
YHR174W	70720
YMR131C	86817
YDR141C	46807
YLR196W	68798
YCL017C	85588
YAL048C	90151
YER165W	90501
YJR033C	29795
YNL329C	31786
YHL032C	66162
YGR055W	69488
YGL048C	71824
YLR378C	68832
YMR001C	68049
YDR536W	57820
YLR454W	61104
YEL063C	30939	84246
YNL270C	30939	84246
YNL268W	30939	84246
YDR128W	65933
YPL147W	30885
YMR297W	36810
YDL195W	80311
YDR256C	40324
YOR187W	65888
YDR394W	66830
YDL112W	82718
YOR093C	30690
YDR232W	89623
YPL008W	54439
YOR160W	65774
YCL057W	28404
YOR259C	85761
YBR263W	78806
YFR044C	78234
YOR117W	52887
YHR096C	66414	27983	27984	64741
YMR011W	66414	27983	27984	64741
YFL011W	66414	27983	27984	64741
YHR094C	66414	27983	27984	64741
YDR345C	66414	27983	27984	64741
YDR342C	66414	27983	27984	64741
YDR343C	66414	27983	27984	64741
YHR092C	66414	27983	27984	64741
YLR081W	66414	27983	27984	64741
YOL156W	66414	27983	27984	64741
YJL219W	66414	27983	27984	64741
YJL214W	66414	27983	27984	64741
YER136W	90444
YKR002W	85400
YNR008W	72946
YMR261C	60441
YML100W	60441
YDL029W	36825
YBL011W	81897
YOL097C	53719
YGL027C	39865
YNL059C	85755
YOR375C	82969
YAL062W	82969
YGR019W	46781
YJR065C	84432
YAL019W	57110
YLR096W	65458
YDR122W	65458
YGR211W	37460
YDL066W	72104
YLR355C	78299
YBR142W	28472
YBR081C	80611
YPR173C	60303
YJR132W	59604
YMR076C	61740
YOR046C	53355
YCR012W	78267
YER086W	83915
YCR053W	65754
YMR307W	86602
YBR097W	83988
YOL081W	81186
YBR140C	81186
YJL010C	32802
YKL173W	36041
YHL040C	77439
YHL047C	77439
YLR303W	31162
YLL029W	75738
YNR055C	75817
YMR167W	89086
YAL067C	52466
YLR103C	57349
YPL265W	82860
YGL077C	41725
YGR274C	90675
YLL011W	82025
YAL016W	81383
YER052C	69242
YGL186C	30809
YDR270W	84044
YGL171W	81007
YNR050C	70210
YGL012W	29811
YLR113W	54431
YML069W	65686
YPL023C	83803
YNL297C	53245
YPR035W	68474
YFL055W	52358
YLR174W	43870
YNL009W	43870
YBR041W	78107
YDL132W	29770
YGL190C	65430
YDR496C	80365
YKR056W	51919
YML010W	70551
YFL004W	33877
YPL019C	33877
YPR026W	80169
YOL058W	34492
YLR401C	83606
YDR502C	65158
YLR180W	65158
YOL045W	54240
YAL017W	54240
YOR067C	53938
YHR068W	88952
YJL080C	86979
YIL046W	64825
YOL066C	33477
YFL022C	71487
YPR117W	52045
YOL145C	72239
YNL142W	88919
YMR008C	82807
YMR006C	82807
YOL011W	82807
YOL130W	85758
YFL050C	85758
YER082C	70134
YLR004C	62778
YER178W	80322
YHR042W	77786
YOR165W	84922
YLR371W	42612
YGR070W	42612
YGL236C	32612
YDR189W	52201
YAL036C	81735
YDL134C	81790
YDL188C	81790
YDR375C	47614
YGL194C	75957
YDR507C	76263
YCL024W	76263
YLR253W	30558
YIL103W	35812
YBR281C	66365
YKL015W	32563
YFL002C	62830
YOL060C	85080
YML126C	83020
YMR104C	65306
YKL126W	65306
YFL025C	72879
YGR287C	42120	60352	78743	62666	29292
YOL157C	42120	60352	78743	62666	29292
YIL172C	42120	60352	78743	62666	29292
YJL221C	42120	60352	78743	62666	29292
YBR299W	42120	60352	78743	62666	29292
YGR292W	42120	60352	78743	62666	29292
YJL216C	42120	60352	78743	62666	29292
YNL172W	62242
YKR059W	74636
YJL138C	74636
YBR006W	40468
YKL014C	32567
YHR077C	81669
YKL197C	83848
YNL154C	65270
YHR135C	65270
YDL055C	74665
YOR124C	48002
YER006W	28889
YCR032W	56356
YOR361C	73391
YLR234W	34564
YDL040C	73563
YPR088C	73416
YGL055W	70693
YER049W	86611
YOL057W	88224
YGR092W	83958
YPR111W	83958
YPL203W	68202
YBR248C	65481
YHR194W	32678
YDR294C	87778
YJL155C	68318
YGL094C	88597
YBR017C	80310
YEL036C	77556
YKR024C	60418
YEL065W	16494
YHR120W	85730
YDR324C	69662
YOR243C	46601
YLL039C	73878
YKL135C	74268
YDR481C	82654
YER133W	85252
YMR165C	81508
YJL197W	69820
YJR010W	75451
YOL122C	84655
YGL148W	90939
YDL244W	30906
YFL058W	30906
YNL332W	30906
YJR156C	30906
YFL034W	60438
YCL025C	89811
YDR508C	89811
YBR068C	89811
YDR046C	89811
YJL212C	73580	63766
YGR233C	81069
YIR028W	33169	42384
YBR021W	33169	42384
YBL042C	33169	42384
YBR166C	52223
YGR252W	40548
YFR002W	76301
YBR025C	85807
YLR240W	42745
YIL002C	58872
YEL060C	78783
YGL216W	30104
YER060W	72073
YER060W-A	72073
YER056C	72073
YOR388C	33765	91526
YDL240W	74324
YKR089C	40606
YOR081C	40606
YKL181W	66107
YIL107C	85029
YGR184C	64920
YOR272W	42488
YPL091W	42900
YDL194W	85501
YDL138W	85501
YHR169W	40593
YDR158W	89195
YJL026W	70259
YGR266W	87049
YBR112C	66638
YAR035W	68034
YPL183C	59178
YOR087W	68215
YGR210C	35157
YJL102W	67982
YIR007W	55209
YFL033C	88182
YNL298W	82371
YJL101C	62151
YGL180W	40055
YML103C	40727
YGR185C	74631
YDL168W	29252
YBL008W	56141
YDL014W	80065
YNL243W	85048
YDR497C	80454
YOL103W	80454
YBR073W	15102
YKL103C	36090
YDR365C	16270
YDR150W	40072
YMR302C	33874
YGR047C	67675
YBR031W	74639
YDR012W	74639
YIL091C	84833
YPR138C	83334
YGR121C	83334
YGR170W	40695
YMR309C	66436
YBR094W	74933
YPL195W	44719
YBR170C	80363
YIR034C	86170
YCR098C	31573
YKL046C	82260
YMR278W	91072
YKL064W	58541
YNL256W	66087
YFR038W	33727
YDR021W	52941
YPR003C	32535
YOR244W	82300
YPL137C	55178
YOR227W	55178
YMR216C	37422
YJR072C	61200
YFR028C	60110
YLR002C	68166
YDR452W	47340
YDL148C	91530
YDL210W	39042
YOL023W	62149
YHR030C	18249
YHL011C	65580
YNL064C	85654
YAL012W	77247
YNL308C	50166
YHR005C	35327
YNL207W	33379
YMR303C	27980	68558
YOL086C	27980	68558
YBR145W	27980	68558
YMR083W	27980	68558
YLR089C	70108
YDR111C	70108
YKL017C	61353
YHR064C	85151
YPL184C	67503
YPL154C	73446
YOR196C	86231
YJL098W	88714
YKR028W	88714
YGL202W	66767
YGL205W	75424	39759
YDL047W	68058
YER003C	72090
YDL174C	86747
YDR047W	46716
YLR438W	77538
YOR175C	61839
YKL134C	89481
YOR370C	85246
YPL116W	34373
YMR129W	41690
YLR163C	36688
YOR161C	34117
YDR035W	83093
YMR145C	66598
YDL085W	66598
YOR001W	68661
YCL018W	68561
YNL183C	41008
YDL001W	50504
YNL083W	31546
YGR155W	77227
YBR139W	38351
YBR079C	75393
YKL022C	52971
YKL211C	91065
YJL095W	76656
YPL109C	52708
YKL060C	85951
YKR038C	57141
YJR036C	66630
YOR323C	90997
YMR224C	32483
YGL097W	65479
YMR231W	56965
YPL030W	48845
YGL040C	54024
YHR065C	57234
YJL069C	60468
YEL042W	82228
YOR296W	48230
YPL259C	76461
YOR348C	52197
YBR220C	33225
YBR043C	60920
YNL280C	36016
YDR388W	67177
YDR395W	69889
YCR092C	59113
YJL094C	43795
YFR006W	62767
YGL119W	80246
YLL028W	85553
YKL010C	32908
YHR113W	75911
YML080W	58121
YGL211W	39100
YMR093W	89153
YNR047W	77777
YCR091W	77777
YML086C	88335
YGR173W	42420
YNL275W	76838
YOL034W	30460
YIL130W	77168
YLR328W	86133
YGR010W	86133
YCL059C	40963
YLR231C	55542
YIL067C	29524
YBR003W	86778
YPL028W	31707
YOL124C	50882
YOR273C	50953
YKL212W	87949
YGR192C	76518	85794	87252
YJL052W	76518	85794	87252
YJR009C	76518	85794	87252
YBR179C	56797
YBR221C	68238
YDR101C	65920
YJR148W	84005	34985
YHR208W	84005	34985
YDR148C	68297
YJL087C	89535
YPL266W	75487
YER015W	89450	58181	35069
YHR171W	42095
YNL071W	82614
YCR028C	35835
YEL052W	86016
YJR040W	53364
YML115C	63364
YJL207C	61948
YLR195C	80771
YLR166C	90882
YJL168C	31672
YML042W	34304
YCR008W	73399
YER080W	28269
YGR244C	66961
YER047C	86369
YBL030C	85436	45104
YBR085W	85436	45104
YDR353W	59792
YHR106W	59792
YLL057C	39554	34605
YOR303W	28533
YDL234C	84608
YLR451W	60934
YJL167W	89338
YPL175W	50490
YCR084C	63551
YDL149W	64286
YAR007C	81646
YGR175C	75910
YNL023C	44106
YLR027C	66059
YLR188W	76772
YNR043W	90752
YMR247C	14301
YBR298C	31838	29639	48369	47584
YJR160C	31838	29639	48369	47584
YDL247W	31838	29639	48369	47584
YGR289C	31838	29639	48369	47584
YEL055C	56859
YLR088W	60976
YJL154C	89002
YPL212C	58964
YJR130C	36608
YML082W	36608
YJL141C	15651
YLR034C	40839
YPR110C	74652
YDR338C	54310
YDR160W	58499
YOR119C	82126
YPL122C	29855
YOL010W	33152
YJL062W	86507
YPR047W	55301
YNL277W	76901
YIR006C	55255
YKL027W	54676
YNL082W	58454
YDL103C	61206
YNL006W	36759
YER005W	75213
YER141W	84097
YPL153C	41175
YJR001W	79777
YOL033W	57984
YLR310C	73961
YBR018C	57493
YGR285C	74602
YML008C	80971
YPL204W	67511
YIR023W	24259
YDR421W	61599
YHR024C	49260
YIL108W	89184
YGL091C	38325
YML099C	30827
YBR237W	87539
YOR219C	40725
YKR079C	65151
YGL144C	55443
YDL109C	55443
YJL128C	40600
YNL037C	91057
YDR159W	59295
YFR048W	65824
YGR286C	30955
YDR448W	55798
YOR136W	42313
YPL131W	76097
YDL198C	60316
YIL094C	50442
YOR027W	63418
YBR160W	90135
YGR194C	68734
YMR277W	63097
YPL104W	61618
YMR170C	63844
YMR169C	63844
YPL145C	72098
YOR237W	72098
YDR208W	64487
YHR001W	90914
YKR003W	90914
YPR029C	82880
YDR300C	29301
YHR033W	29301
YER145C	68095	64944
YFL053W	57462
YDL128W	67118
YGL003C	81799
YKL085W	66451
YLR244C	64750
YIL018W	86991	28309
YFR031C-A	86991	28309
YKL045W	34043
YGL001C	71224
YNL273W	88189
YLR300W	78873
YOR190W	78873
YOR099W	65185
YDR120C	65944
YBR162C	87531
YNL242W	45331
YGR171C	81660
YHR108W	73005
YDR358W	73005
YKR069W	31820
YPL270W	30672
YEL058W	81149
YNR012W	81319
YOR061W	86322
YDR083W	44458
YFL047W	33314
YBR249C	80434
YDR483W	81517
YDR331W	90137
YHR190W	83429
YJL082W	68670
YKR018C	68670
YGR246C	40669
YMR221C	29834
YBR011C	83097
YJR077C	76085
YNL139C	58253
YDR105C	39422
YBR247C	77242
YMR272C	42944
YJR131W	84949
YJL060W	45065
YJL108C	61782
YOR074C	37780
YML054C	53263
YKL101W	67855
YMR203W	65224
YLR340W	83812
YOR209C	87669
YJR145C	34143	79556
YHR203C	34143	79556
YBL106C	77984
YPR032W	77984
YCR023C	78175	88213
YOR378W	29969	30815
YOL061W	78248
YOR065W	86147
YHR119W	32740
YLR399C	73625
YOR241W	71737
YPL004C	75064
YLR383W	31021
YGR086C	84089
YPL048W	88081
YKL081W	88081
YBR286W	89245
YNL138W	85645
YER126C	70383
YLR117C	53682
YHR009C	70688
YLR314C	84419
YER078C	67038
YLR377C	51462
YLR362W	67318
YLR354C	74289
YKL113C	33791
YNR033W	74393
YIL166C	65827	46242	33930	34802	33997
YBL068W	34307
YER099C	34307
YKL205W	89506
YJR152W	29740	48474	34027
YDL022W	83071
YOL059W	83071
YCR034W	34675
YBR074W	46351
YCL004W	63914
YHR048W	46042
YBR029C	78259
YKL194C	47981
YNL299W	52420
YOL115W	52420
YGR163W	30449
YDR044W	64368
YNL121C	81748
YHR117W	81748
YBR058C	65573
YGR157W	57055
YOR176W	36859
YOR002W	29880
YPR103W	36375
YFR004W	32542
YDL141W	69676
YMR250W	40180
YCR068W	89908
YLR447C	71868
YOR141C	80286
YHR102W	83286
YPR016C	66051
YPR069C	84352
YOR299W	46600
YMR237W	46600
YHR107C	61997
YGL241W	79723
YMR062C	60752
YKL188C	82035
YLR172C	78373
YOL132W	4067
YBL061C	81785
YNL290W	60537
YBR132C	28502
YDR390C	87984
YKL184W	90612
YDR075W	50823
YOR056C	42470
YHR111W	81395
YKL213C	85406
YDL097C	89414
YHR098C	81443
YNL186W	59469
YPR041W	72556
YDR407C	81262
YHR069C	31470
YNL066W	89784
YIL123W	89784
YBR293W	50606
YER156C	43180
YLR420W	32048
YIL104C	58961
YNL229C	46914
YNL101W	81023
YCL040W	73701
YDR516C	73701
YKL191W	83454
YNR019W	33115
YCR048W	33115
YLR343W	16361
YOL140W	52948
YLR055C	46492
YDR325W	39795
YJR140C	38196
YCR002C	74138
YOR271C	55493
YGR056W	76726
YLR357W	76726
YJR139C	57619
YNL248C	88096
YJR117W	35752	63669
YBR243C	36364
YLR372W	20287
YKL114C	30161
YPL029W	31704
YKR096W	80798
YIL151C	80798
YGR060W	78360
YLR386W	77158
YMR241W	78537
YBL016W	38082
YBR192W	83067
YPR137W	43371
YKL125W	75818
YOR005C	81859
YOR267C	82367
YOR197W	83452
YFR024C-A	59246
YHR016C	59246
YBL080C	52015
YOR184W	36392
YHR166C	63396
YGR231C	76983
YKL004W	91106
YMR079W	85298
YMR096W	57750
YFL059W	57750
YNL333W	57750
YDR164C	35091
YDL100C	48071
YMR034C	31146
YPR048W	55602
YHL003C	32904	45900
YKL008C	32904	45900
YDL153C	38780
YPL172C	47531
YGR012W	30734
YBL035C	90280
YOR346W	28877
YOL094C	39313
YHR025W	85224
YLR187W	53693
YNL278W	53693
YDL108W	54142
YKL172W	58362
YIL160C	79854
YLR143W	43636
YER107C	77577
YNL307C	46278
YOL049W	43206
YLR336C	64024
YLR299W	78698
YPL050C	56149
YHR070W	45914
YJL092W	51012
YER114C	91506
YBL085W	91506
YOR233W	57744
YPL141C	57744
YHL036W	28954
YHR202W	62920
YGR123C	70660
YNL317W	51666
YLR208W	76043
YKR042W	69526
YJL116C	69526
YMR280C	622
YJR068W	72583
YLR243W	68965
YBL091C	31342
YAR015W	49451
YGL115W	43920
YMR116C	46672
YPR141C	31652
YNL237W	63445
YNL227C	67190
YOL030W	70211
YOL077C	75296
YPR175W	74461
YBR008C	53101	59685	63750	58217
YBL037W	32574
YLR005W	29472
YLL041C	50416
YGR187C	86171
YGR261C	88879
YGR132C	41824
YJR002W	70098
YOL016C	59677
YFR014C	59677
YML074C	78835
YLR449W	78835
YGR189C	25832
YNL141W	59156
YPL042C	89025
YML063W	90304	46030
YLR441C	90304	46030
YBR034C	51802
YGR202C	31198
YLR319C	30002
YJL042W	68148
YGL192W	57562
YLR324W	40364
YOR262W	46516
YPL179W	43575
YBR020W	82625
YDR009W	82625
YER087W	50946
YIL035C	69545
YNL137C	50481
YLR130C	71850
YPR108W	78867
YLR293C	84260
YOR185C	84260
YDR049W	60913
YIL022W	40652
YJR098C	42853
YHR114W	70032
YPL133C	87861
YIR033W	89833
YKL020C	89833
YPR122W	28795
YMR023C	56161
YPL169C	85667
YHR032W	30992
YHR112C	59680
YFL001W	84338
YOR181W	65459
YOR192C	29465
YLR237W	29465
YOR071C	29465
YNL029C	47835
YIL085C	47835
YPL057C	83423
YBR161W	83423
YHR204W	35546
YDR402C	42457
YOR090C	36975
YLR100W	61325
YJR119C	88926
YMR012W	80259
YHR123W	40464
YNL130C	40464
YLR203C	52783
YOR239W	71233
YMR279C	41453
YML116W	41453
YNL231C	32834
YKL092C	68367
YPR144C	46484
YPL188W	53028
YLR056W	28450
YMR285C	35882
YIL039W	42196
YAL041W	91075
YML020W	56130
YNL191W	57929
YOR254C	85463
YCR077C	80647
YPL063W	52759
YML081W	80960
YJR127C	80960
YBR055C	39705
YMR047C	42583
YLR186W	55133
YGR054W	88690
YJR110W	82137
YBR291C	29031
YIR029W	55822
YJR049C	87580
YEL041W	87580
YLL019C	34686
YJR095W	60344
YGR282C	74722
YKL179C	88284
YJL172W	34371	28659
YBR241C	56933
YGL104C	56933
YEL046C	74130	71203
YDL101C	29649
YBL098W	40545
YBR061C	38384
YGL141W	83187
YOR018W	67546
YMR146C	90188
YMR139W	77550
YDL079C	77550
YBL097W	52465
YIL137C	43257
YML049C	54680
YOR274W	40644
YPR201W	83261
YCL014W	73959
YNR058W	38592
YNL218W	61628
YDL201W	56862
YLL045C	86627	26963
YHL033C	86627	26963
YBR287W	32967
YHR188C	3461
YGR028W	33873
YGL225W	48772
YBR159W	79198
YGL112C	87852
YLR286C	68871
YPR021C	66704
YHR168W	42651
YDR372C	67545
YJR124C	46289
YCR024C	84563
YHR073W	89047
YKR081C	86186
YEL021W	50417
YML121W	35930
YPL222W	43698
YNL075W	90419
YPL249C	85359
YDR245W	31150
YHR132C	32238
YGL116W	60422
YPR176C	37880
YOR157C	65073
YGR214W	76999
YLR048W	76999
YGR188C	35896
YLR014C	10913
YKL140W	29356
YER113C	50995
YDR465C	66076
YPL031C	48986
YNL007C	84519
YAL025C	6806
YBL041W	38885
YCR061W	40722
YKR048C	35594
YFL045C	77262
YGL123W	74777
YBR180W	29843
YCR009C	50804
YOL100W	924
YDR490C	924
YDR403W	29841
YDR392W	40230
YFR010W	37903
YKL217W	30177
YHR088W	59404
YDR244W	77798
YGL065C	89290
YGR253C	87371
YLR248W	68199
YPR140W	89421
YDR006C	84858
YPL268W	42966
YHR066W	88417
YDR312W	88417
YNL257C	90087
YHR155W	90087
YER019W	33012
YER020W	89074
YMR185W	55575
YKL152C	70394
YNL293W	85313
YOL112W	85313
YDR104C	37804
YGL169W	33949
YER053C	59616
YLR075W	77042
YPR190C	82840
YPL088W	38391	37376	31613	37697	47116
YDL042C	2658
YOL068C	2658
YHR129C	36282
YJL088W	35868
YEL064C	57811
YOR261C	46961
YJR005W	84899
YOR142W	69303
YNR034W	60598
YCR073W-A	60598
YGR255C	32861
YJL093C	31186
YNL169C	32693
YGL203C	78088
YNL125C	60420
YJL139C	45743
YKR061W	45743
YBL063W	73373
YER177W	84881
YDR099W	84881
YOR171C	54239
YLR260W	54239
YMR110C	28221
YIL128W	54238
YKR080W	73792
YLL013C	86424
YPR022C	67179	42941
YFR047C	36541
YKL174C	16647
YPR091C	83810
YBL033C	30471
YJL106W	17706
YBL084C	63917
YKL073W	42658
YLR337C	67887
YAL061W	89701
YAL060W	89701
YPL260W	55159
YOR231W	35816
YPL140C	35816
YCL009C	80460
YIR004W	57157
YKL080W	58102
YGL092W	80553
YGL095C	82683
YLR345W	57978
YHL014C	85543
YLR142W	84147
YMR121C	85750
YLR029C	85750
YBR199W	48097
YKL021C	51318
YMR092C	67181
YMR243C	45334
YOR316C	45334
YBR260C	66353
YLR405W	33532
YPL097W	31908
YJR013W	34399
YDR297W	77904
YER132C	14132
YGL197W	14132
YPL220W	89215
YGL135W	89215
YER068W	79785
YPR054W	62189
YER168C	31221
YJL125C	65994
YJL208C	79520
YNL022C	73698
YPL090C	85801
YBR181C	85801
YGR279C	89695
YMR305C	89695
YGR098C	28228
YGR048W	87707
YHR104W	89614
YNL251C	66088
YJL091C	88869
YDR080W	42907
YOR022C	29525
YOR334W	59952
YGR144W	50942
YPL152W	55226
YMR100W	82184
YDL024C	46975	61096	46121
YBR093C	46975	61096	46121
YBR092C	46975	61096	46121
YAR071W	46975	61096	46121
YHR215W	46975	61096	46121
YCR094W	44336
YNR048W	44336
YGR141W	37519
YPR157W	37519
YER155C	44196
YJL204C	33459
YCL043C	88514
YJR070C	79203
YDL147W	30390
YFR021W	52962
YJL100W	85911
YMR296C	90811
YDL238C	36448
YIL116W	44612
YKL193C	67704
YMR125W	65304
YPR104C	67893
YDR176W	36687
YCR047C	32655
YDL205C	47071
YBR267W	52198
YNR038W	35694
YKR026C	61090
YJR126C	33956
YAL042W	85013
YIR008C	55030
YHL023C	63276
YOR006C	81457
YDL161W	75881
YLR206W	75881
YDR346C	28222
YDL225W	65385
YEL051W	80851
YLR216C	75268
YJR051W	45689
YEL047C	45689
YDL226C	30587
YDR268W	46284
YGR083C	33562
YER093C	84674
YOR362C	61383
YOL141W	80234
YGL076C	66370
YPL198W	66370
YBR283C	80530
YMR259C	32389
YLR291C	59263
YIR012W	70252
YMR235C	81269
YPR086W	85155
YOR054C	42367
YKR072C	42367
YDR321W	39982
YEL062W	39691
YEL040W	40512
YKL221W	32560
YNL201C	16362
YER055C	67165
YMR313C	59048
YIL033C	82287
YJL115W	84607
YNR032W	85954
YHR002W	29408
YLR452C	36268
YIL003W	36005
YFL024C	64630
YBR046C	84928
YFR051C	90035
YOR145C	69759
YBR110W	39314
YDR142C	39580
YNL288W	30991
YOL152W	33967
YPR135W	30358
YMR315W	65576
YOR212W	60945
YML092C	82713
YDR359C	1946
YEL050C	55828
YAL002W	82218
YER061C	64208
YHR011W	60912
YDR292C	87761
YDL246C	86924
YJR159W	86924
YLR070C	86924
YNL202W	45705	57591
YGL028C	32120
YGL143C	58482
YKL120W	41834
YMR318C	45137
YHL010C	58891
YKL139W	77457
YOL119C	30340	33613	30034
YOR306C	30340	33613	30034
YKL039W	40872
YHL017W	40872
YDL017W	38480
YER024W	42139
YGL014W	66941
YJR078W	87443
YPR055W	60298
YNL068C	82259
YKR076W	43969
YMR251W	43969
YIL105C	65547
YNL047C	65547
YPL134C	76093
YOR222W	76093
YIL047C	28706
YDR117C	49944
YGL184C	54505
YCL055W	35413
YDL155W	82085
YLR210W	82085
YDL033C	34443
YBR207W	54152
YFL016C	67817
YOR120W	88249	31015
YDR368W	88249	31015
YLR229C	35277
YML110C	71892
YDR299W	17370
YNL323W	34280
YDR226W	65737
YFL009W	67807
YER021W	82902
YMR166C	77600
YBR087W	76038
YMR293C	87495
YAL063C	31841
YAR050W	31841
YHR211W	31841
YKR102W	31841
YIL120W	33820	87327
YIL121W	33820	87327
YJR076C	19189
YDR523C	62297
YJR123W	78426
YOR246C	67671
YBL020W	16981
YER148W	38880
YHL008C	47526
YJR105W	57331
YGL083W	80289
YGR186W	80274
YBR274W	33177
YGR267C	34960
YGL064C	31323
YDL207W	33173
YBR154C	53602
YJL059W	51733
YKL034W	46942
YLR308W	43807
YJR075W	72561
YPR118W	40776
YCR105W	29079	34588	88760	31312
YKR084C	48738
YNL062C	33825
YPL085W	68327
YIL030C	36794
YDR333C	48321
YIL140W	50000
YGL110C	60620
YIL088C	70212
YML018C	56066
YNL016W	55837
YHR082C	90237
YDR386W	61121
YIL083C	54534
YDR019C	83560
YPR119W	81868
YGR108W	81868
YFL030W	44075
YKL009W	90212
YKR105C	60552
YCL069W	60552
YGR224W	60552
YPR198W	60552
YJR059W	89585
YKL198C	89585
YMR027W	37773
YPR031W	29003
YLR084C	53311
YNL239W	58854
YMR099C	85423
YGL142C	29656
YGL100W	60243
YHR206W	66106
YER119C	45709
YBL089W	45709
YHR158C	52303
YGR238C	52303
YBL045C	81500
YDL156W	83842
YDR266C	83901
YLR387C	56847
YGL133W	83083
YIL021W	80709
YPR105C	58131
YPL022W	60166
YOR381W	40289	51088	52484	42867	51834
YKL220C	40289	51088	52484	42867	51834
YNR060W	40289	51088	52484	42867	51834
YOR384W	40289	51088	52484	42867	51834
YLL051C	40289	51088	52484	42867	51834
YHR137W	34099	28702
YER152C	89470
YNL181W	66867
YLR152C	83377
YOR322C	82351
YOL055C	70077
YPL258C	70077
YPR121W	70077
YJL001W	41720
YAR003W	81347
YKL150W	44816
YOR155C	38342
YOL151W	72153
YDR541C	72153
YGL157W	72153
YGL039W	72153
YDR364C	29180
YDR243C	75833
YNL274C	31562
YGR135W	81403
YML065W	62569
YER102W	71938
YBL072C	71938
YER089C	85643
YBL056W	85643
YGL059W	29203
YDR257C	44298
YDR168W	45823
YOL027C	37719
YPR058W	84609
YBR104W	84609
YDL122W	54531
YER094C	62487
YNR030W	31100
YFR037C	85961
YPL214C	77822
YPR060C	73224
YOR025W	49645
YPL242C	68153
YOL052C	85160
YIL133C	69349
YNL069C	69349
YDR415C	28372
YDR380W	62095
YDR398W	86955
YBR200W	80106
YMR244W	65010
YOL041C	59522
YOR188W	68035
YPL237W	81624
YOR113W	88332
YHR179W	89722	31316	31958	44456	44614	44613	31957	55621	43720
YPL171C	89722	31316	31958	44456	44614	44613	31957	55621	43720
YMR226C	80053	52102
YIL099W	33726
YJR032W	50233
YLR215C	52683
YNL003C	50535
YNL011C	60952
YBR088C	80864
YKR070W	39206
YLR361C	56684
YHR128W	47473
YDR050C	91105
YKL088W	62046
YDR316W	31474
YDL086W	78962
YLR047C	55202
YLR017W	65182
YNL012W	62092
YNL221C	83026
YPL111W	78364
YDR180W	68402
YDR205W	37673
YGL011C	41423
YPL209C	20073
YNL292W	63360
YPR167C	49723
YOL123W	68431
YNL178W	82366
YOL062C	60950
YDR242W	47832
YPL155C	46342
YML004C	64811
YJL041W	88123
YMR276W	85034
YIL005W	67636
YPL126W	51531
YDR306C	52347
YDR054C	84844
YGL233W	83009
YJL176C	83348
YLR351C	82428
YER122C	65149
YKL143W	53348
YHR142W	68970
YNR003C	45576
YOL038W	63922
YNL118C	68309
YCR010C	31420
YNR002C	31420
YPR165W	35392	40058
YDL116W	31476
YJL187C	35572
YLL006W	59052
YGL017W	82344
YGR119C	82631
YNL291C	61009
YPL115C	66478
YBL067C	87051
YER098W	87051
YML028W	70431
YDR453C	70431
YER162C	24555
YGL179C	53820
YPL227C	57548
YKR066C	85478
YER144C	62413
YDR069C	62413
YGL210W	68134
YER031C	68134
YNL020C	47197
YIL095W	47197
YOL120C	85665
YNL301C	85665
YMR061W	31379
YLR120C	68459
YDR144C	68459
YLR121C	68459
YBR189W	77059
YPL081W	77059
YHR148W	37810
YOR132W	34149
YFL038C	71522
YKL106W	80440
YNR041C	87025
YBR214W	88034
YGL056C	88034
YGR159C	37626
YDR531W	57761
YNL219C	54322
YLR045C	80533
YDL137W	79956	62979
YDL192W	79956	62979
YPR102C	72706
YGR085C	72706
YCR045C	28842
YMR208W	40742
YDL104C	31214
YDR061W	49011
YBR056W	61452
YAL003W	67392
YDR330W	84628
YIL118W	45361
YMR041C	58212
YER026C	51913
YAR018C	79384
YJR006W	40682
YDR449C	70712
YGL038C	76016
YPR011C	31296
YKL196C	65879
YKL025C	76360
YPL151C	56432
YKR053C	28253
YJL134W	28253
YDL078C	78343	40132
YMR253C	73086
YPL264C	73086
YBR234C	62437
YPL101W	34653
YNL048W	83561
YOL003C	84430
YER151C	59800
YNL175C	33568
YLR220W	67039
YDR339C	60429
YBR164C	69050
YDR028C	66783
YNL240C	33268
YJL081C	65353
YPR004C	32528
YLR270W	46357
YOR173W	46357
YGR195W	38006
YFL034C-B	48394
YDR399W	66841
YGL105W	65359
YOR256C	72031
YPL176C	72031
YNL067W	85470
YGL147C	85470
YGL130W	34053
YKL059C	28531
YNR029C	44069
YGR207C	80857
YML130C	67337
YOR070C	85276
YBL064C	77026
YEL056W	61538
YIL001W	78111
YPL117C	68990
YPL211W	83504
YBR084C-A	86681
YBL027W	86681
YJL133W	83443
YKR052C	83443
YJL177W	89240
YKL180W	89240
YLR133W	28965
YMR223W	32361
YFR050C	89662
YPL084W	41332
YPL215W	67505
YER027C	58903
YGL208W	58903
YIL006W	45267
YEL006W	45267
YBR177C	84806
YPL095C	84806
YOR245C	42763
YHR084W	84653
YPL150W	67669
YOL092W	41151
YBR147W	41151
YLR348C	78946
YNR015W	72127
YPL016W	77329
YBR037C	57701
YBR024W	57701
YDR036C	32846
YGR149W	57033
YOR307C	31893
YDR466W	83871
YOR149C	54201
YLR114C	81447
YOR069W	80446
YHR008C	34151
YJR052W	2329
YJL127C	62621
YPR186C	31236
YKR051W	63490
YOR095C	76151
YJR091C	77995
YPR042C	77995
YDR081C	15404
YMR213W	35246
YDR204W	90569
YKL001C	90976
YDR419W	41858
YJR125C	31806
YBR212W	66642
[truncated: 2,111 more rows]
