# Supplementary material for: Evolutionary Conservation and Diversification of Puf RNA Binding Proteins and Their mRNA Targets
Source: PLoS Biol. 2015 Nov 20;13(11):e1002307. doi: 10.1371/journal.pbio.1002307 (PMC4654594; doi:10.1371/journal.pbio.1002307)
Supplement: S4 Dataset — (ZIP) [file pbio.1002307.s004.zip › S.cerevisiae.fa_P.tritici-repentis.fa.txt]

YHR165C	PTRT_10318
YNR016C	PTRT_01915
YLR106C	PTRT_09719
YDL171C	PTRT_03987
YJL130C	PTRT_08903
YHR099W	PTRT_10896
YLR342W	PTRT_06312
YGR032W	PTRT_06312
YKL182W	PTRT_08255
YPL231W	PTRT_08254
YKL203C	PTRT_08546
YJR066W	PTRT_08546
YNL262W	PTRT_06370
YKR054C	PTRT_03132
YLL040C	PTRT_02662
YDL140C	PTRT_04620
YGL206C	PTRT_08791
YGR271W	PTRT_08236
YBR218C	PTRT_08792
YGL062W	PTRT_08792
YER172C	PTRT_07941
YGL195W	PTRT_11549
YOR151C	PTRT_04610
YJR109C	PTRT_07586
YKL215C	PTRT_11511
YOR116C	PTRT_02483
YGR061C	PTRT_10920
YDR135C	PTRT_01050
YOR207C	PTRT_03482
YOR326W	PTRT_01006
YDR406W	PTRT_01501	PTRT_01905
YOR153W	PTRT_01501	PTRT_01905
YOR328W	PTRT_01501	PTRT_01905
YPR184W	PTRT_02912
YBL076C	PTRT_00201	PTRT_09269
YOR341W	PTRT_01896
YOR133W	PTRT_04924
YDR385W	PTRT_04924
YIL125W	PTRT_01447
YGL008C	PTRT_03486
YPL036W	PTRT_03486
YMR109W	PTRT_07644
YKL129C	PTRT_07644
YNL014W	PTRT_05025
YLR249W	PTRT_05025
YER166W	PTRT_05351
YDR093W	PTRT_05351
YEL031W	PTRT_05119
YJR137C	PTRT_09010
YJL050W	PTRT_03925
YKL210W	PTRT_08990
YNL088W	PTRT_02676
YDL126C	PTRT_05837
YER070W	PTRT_04114
YIL066C	PTRT_04114
YBR115C	PTRT_05643
YPR010C	PTRT_02006
YOR335C	PTRT_07655
YNL132W	PTRT_07952
YDR457W	PTRT_05433
YBR023C	PTRT_07569
YLR304C	PTRT_03365
YDL102W	PTRT_09955
YGR218W	PTRT_04217
YPL082C	PTRT_00206
YGR094W	PTRT_07615
YOR291W	PTRT_01071
YPL160W	PTRT_06096
YIL048W	PTRT_03525
YMR196W	PTRT_05686
YDR170C	PTRT_04935
YHL035C	PTRT_01077
YLL048C	PTRT_01077
YER125W	PTRT_04214
YPL217C	PTRT_05135
YPR160W	PTRT_05205
YGL120C	PTRT_00475
YFR031C	PTRT_11170
YMR186W	PTRT_07391
YPL240C	PTRT_07391
YBL022C	PTRT_03065
YER171W	PTRT_00352
YBL023C	PTRT_01863
YOL021C	PTRT_00436
YER013W	PTRT_08962
YMR162C	PTRT_05992
YLR086W	PTRT_03307
YMR189W	PTRT_08494
YCR057C	PTRT_09442
YAL005C	PTRT_02664
YLL024C	PTRT_02664
YER103W	PTRT_02664
YBL075C	PTRT_02664
YBR245C	PTRT_02266
YPL226W	PTRT_05592
YMR080C	PTRT_09911
YIL129C	PTRT_09192
YDR039C	PTRT_11526
YDR040C	PTRT_11526
YDR038C	PTRT_11526
YMR288W	PTRT_07986
YGL173C	PTRT_10866
YLR305C	PTRT_02953
YGL150C	PTRT_01024
YOR330C	PTRT_10091
YKL148C	PTRT_08112
YJL045W	PTRT_08112
YBL004W	PTRT_02021
YPL167C	PTRT_07208
YML059C	PTRT_08495
YGL009C	PTRT_11163
YBL105C	PTRT_00868
YKL157W	PTRT_02720
YHR047C	PTRT_02720
YAL035W	PTRT_05003
YPL006W	PTRT_06680
YNL102W	PTRT_08687
YER164W	PTRT_00570
YGL201C	PTRT_08961
YJR045C	PTRT_11256
YEL030W	PTRT_11256
YLR069C	PTRT_07041
YIL126W	PTRT_01137
YOR290C	PTRT_01137
YNL163C	PTRT_05543
YGL022W	PTRT_07734
YFR019W	PTRT_07414
YER091C	PTRT_04270
YPR019W	PTRT_02158
YNL123W	PTRT_11643
YGL026C	PTRT_06211
YDR127W	PTRT_01344
YKL104C	PTRT_08747
YDR258C	PTRT_00549
YDR238C	PTRT_11397
YJL200C	PTRT_04404
YGR281W	PTRT_02994
YDR097C	PTRT_06916
YGR204W	PTRT_02689
YBR084W	PTRT_02689
YHR074W	PTRT_02392
YEL011W	PTRT_03703
YDR291W	PTRT_11330
YFR015C	PTRT_11008
YLR258W	PTRT_11008
YER036C	PTRT_01254
YPL086C	PTRT_01312
YJL034W	PTRT_06604
YIL143C	PTRT_11026
YLL026W	PTRT_10503
YLR272C	PTRT_11672
YLR153C	PTRT_05335
YCR011C	PTRT_07279
YPR074C	PTRT_05457
YBR117C	PTRT_05457
YKR001C	PTRT_10879
YBR202W	PTRT_08773
YLL001W	PTRT_08097
YNL209W	PTRT_07854
YDL229W	PTRT_07854
YHR023W	PTRT_00322
YKR031C	PTRT_02549
YIL078W	PTRT_06305
YGL137W	PTRT_03076
YGL156W	PTRT_07708
YBR235W	PTRT_08749
YLR384C	PTRT_03927
YGR240C	PTRT_08145
YDL145C	PTRT_02000
YGR217W	PTRT_00762
YAL026C	PTRT_09642
YML035C	PTRT_08116
YDR334W	PTRT_04795
YLR398C	PTRT_08528
YPR080W	PTRT_00298
YBR118W	PTRT_00298
YBR127C	PTRT_06094
YLR274W	PTRT_09509
YMR229C	PTRT_05900
YDR129C	PTRT_01881
YHR186C	PTRT_07356
YLR259C	PTRT_01222
YGL163C	PTRT_11570
YOL090W	PTRT_11532
YMR128W	PTRT_03999
YDL215C	PTRT_11478
YKR009C	PTRT_11299
YBL099W	PTRT_07548
YCR017C	PTRT_03267
YPR181C	PTRT_04435
YMR120C	PTRT_03984
YLR028C	PTRT_03984
YPL012W	PTRT_06057
YKR086W	PTRT_07773
YGL006W	PTRT_09052	PTRT_06928
YCL054W	PTRT_09852
YBR121C	PTRT_01144
YOR270C	PTRT_01405
YDR001C	PTRT_02690
YBR001C	PTRT_02690
YMR108W	PTRT_08644
YAL023C	PTRT_03597
YOR321W	PTRT_03597
YLR410W	PTRT_08444
YBR196C	PTRT_11238
YDR293C	PTRT_00859
YDR234W	PTRT_03725
YDR212W	PTRT_08879
YBR208C	PTRT_09405
YOL006C	PTRT_07613
YLR087C	PTRT_05049
YMR217W	PTRT_03130
YMR089C	PTRT_00015
YLR189C	PTRT_11565
YGR124W	PTRT_04413
YPR145W	PTRT_04413
YBR038W	PTRT_03095
YGL167C	PTRT_11704
YLR129W	PTRT_07774
YMR049C	PTRT_00503
YEL032W	PTRT_04943
YGL207W	PTRT_06882
YKR097W	PTRT_01384
YIL142W	PTRT_02777
YJR016C	PTRT_09402
YJL111W	PTRT_03220
YDR091C	PTRT_00569
YJR035W	PTRT_08438
YDR430C	PTRT_02877
YJR064W	PTRT_06774
YFL037W	PTRT_00847
YMR308C	PTRT_03384
YER025W	PTRT_08789
YJL014W	PTRT_02546
YKL165C	PTRT_11180
YCL030C	PTRT_04659
YPL110C	PTRT_11412
YHL016C	PTRT_04581	PTRT_02233
YBR080C	PTRT_02251
YLR389C	PTRT_10875
YIL075C	PTRT_07431
YGL238W	PTRT_03678
YGR264C	PTRT_04227
YJL012C	PTRT_11429
YML085C	PTRT_03479
YML124C	PTRT_03479
YOR048C	PTRT_01514
YDR037W	PTRT_11451
YJR143C	PTRT_08113
YPL093W	PTRT_11295
YER043C	PTRT_00879
YLR382C	PTRT_03721
YAR042W	PTRT_10519
YDL019C	PTRT_10519
YOL004W	PTRT_07642
YHR183W	PTRT_02275
YGR256W	PTRT_02275
YMR301C	PTRT_02298
YJR121W	PTRT_03702
YIL109C	PTRT_01772
YNL049C	PTRT_01772
YBL039C	PTRT_09584
YJR103W	PTRT_09584
YGR270W	PTRT_07232
YLR450W	PTRT_10705
YML075C	PTRT_10705
YKL145W	PTRT_08117
YFR009W	PTRT_00878
YPL119C	PTRT_02942
YOR204W	PTRT_02942
YNL321W	PTRT_08132
YNL192W	PTRT_02340
YMR290C	PTRT_02566
YCR093W	PTRT_08402
YHL030W	PTRT_08780
YGR116W	PTRT_02542
YDL031W	PTRT_00910
YNL287W	PTRT_06960
YDL143W	PTRT_08118
YLR419W	PTRT_05557
YBR114W	PTRT_01252
YOR356W	PTRT_11857
YMR105C	PTRT_08566
YKL127W	PTRT_08566
YNL112W	PTRT_08590
YAL038W	PTRT_07429
YOR347C	PTRT_07429
YFL008W	PTRT_07093
YDR188W	PTRT_06327
YML056C	PTRT_10269
YLR432W	PTRT_10269
YHR216W	PTRT_10269
YPL235W	PTRT_03959
YJL005W	PTRT_11660
YLR058C	PTRT_06407
YIR031C	PTRT_06196
YNL117W	PTRT_06196
YFL036W	PTRT_09068
YBL015W	PTRT_05252
YNL250W	PTRT_04512
YBR229C	PTRT_10838
YDR341C	PTRT_01940
YHR091C	PTRT_01940
YLR371W	PTRT_00396
YGR070W	PTRT_00396
YNL325C	PTRT_08892
YDR074W	PTRT_01982
YBR126C	PTRT_00383
YNR013C	PTRT_06212
YHR020W	PTRT_08880
YFR030W	PTRT_06709
YGL245W	PTRT_09469
YKL035W	PTRT_10125
YDL007W	PTRT_00629
YDR283C	PTRT_01042
YDL160C	PTRT_03390
YLR175W	PTRT_00959
YOR117W	PTRT_08532
YNR001C	PTRT_03628
YCR005C	PTRT_03628
YDR190C	PTRT_05307
YDR172W	PTRT_06805
YJL074C	PTRT_01993
YGL125W	PTRT_11311
YDR394W	PTRT_03339
YMR304W	PTRT_09516
YDL164C	PTRT_00747
YKL209C	PTRT_07007
YPL106C	PTRT_04937
YBR169C	PTRT_04937
YER065C	PTRT_02520
YHR205W	PTRT_08166
YOR317W	PTRT_11194
YMR246W	PTRT_11194
YIL009W	PTRT_11194
YFL033C	PTRT_07725
YDL095W	PTRT_07309
YDL093W	PTRT_07309
YNL330C	PTRT_10618
YOR217W	PTRT_06010
YBR143C	PTRT_00991
YLR430W	PTRT_05356
YFL034W	PTRT_07769
YPL262W	PTRT_05676
YNL061W	PTRT_01225
YLL034C	PTRT_08846
YGR254W	PTRT_02789
YHR174W	PTRT_02789
YOR393W	PTRT_02789
YPL281C	PTRT_02789
YMR323W	PTRT_02789
YFL018C	PTRT_01763
YNL189W	PTRT_05920
YDL029W	PTRT_09867
YOR375C	PTRT_04082
YAL062W	PTRT_04082
YDL178W	PTRT_09522
YEL071W	PTRT_09522
YBR097W	PTRT_09065
YDL131W	PTRT_09175
YDL182W	PTRT_09175
YGL236C	PTRT_01104
YBL017C	PTRT_08108
YJL222W	PTRT_08108
YIL173W	PTRT_08108
YNR065C	PTRT_08108
YLR113W	PTRT_05222
YLR454W	PTRT_09794
YDR062W	PTRT_06000
YLR378C	PTRT_05458
YML057W	PTRT_11031
YLR433C	PTRT_11031
YOR063W	PTRT_08111
YML072C	PTRT_08128
YAL048C	PTRT_06818
YGL048C	PTRT_08131
YBR136W	PTRT_08160
YOR211C	PTRT_05504
YMR297W	PTRT_10461
YLR060W	PTRT_00196
YOR187W	PTRT_05863
YLR277C	PTRT_10171
YLR174W	PTRT_01347
YNL009W	PTRT_01347
YDL066W	PTRT_01347
YNL271C	PTRT_03418
YML123C	PTRT_03932
YDR270W	PTRT_04777	PTRT_11799
YGL251C	PTRT_01390
YLR347C	PTRT_10354
YHR170W	PTRT_09221
YNL247W	PTRT_09450
YOR374W	PTRT_00933
YER073W	PTRT_00933
YNL241C	PTRT_01008
YHR072W	PTRT_10957
YKL010C	PTRT_06487
YOR014W	PTRT_10893
YNL104C	PTRT_10541
YOR108W	PTRT_10541
YKR039W	PTRT_02873
YNL238W	PTRT_07955
YPL207W	PTRT_09043
YMR058W	PTRT_10369
YDR232W	PTRT_01122
YOL057W	PTRT_00518
YDL084W	PTRT_05408
YER133W	PTRT_07403
YLR188W	PTRT_02051
YLR138W	PTRT_05832
YJL154C	PTRT_08682
YJL129C	PTRT_11009
YGR125W	PTRT_11399
YHR037W	PTRT_00903
YLR355C	PTRT_01434
YJL153C	PTRT_05447
YMR015C	PTRT_04922
YCL017C	PTRT_09727
YIL074C	PTRT_01007
YER081W	PTRT_01007
YPR173C	PTRT_03382
YCR072C	PTRT_02999
YLR303W	PTRT_03645
YLR197W	PTRT_06328
YPR002W	PTRT_05390
YFL055W	PTRT_03746
YOR259C	PTRT_02716
YHR028C	PTRT_07545
YLL018C	PTRT_07355
YKL173W	PTRT_07959
YCL057W	PTRT_11174
YKR059W	PTRT_07750
YJL138C	PTRT_07750
YGR100W	PTRT_02198
YGL078C	PTRT_11573
YPR024W	PTRT_01522
YOR093C	PTRT_10220
YKL029C	PTRT_10613
YML126C	PTRT_08163
YLR083C	PTRT_11680
YDR107C	PTRT_11680
YNL161W	PTRT_00678
YDR502C	PTRT_11470
YLR180W	PTRT_11470
YPL265W	PTRT_11360
YGL190C	PTRT_08110
YER086W	PTRT_07287
YGL077C	PTRT_05355
YPL023C	PTRT_09524
YAL036C	PTRT_00241
YEL013W	PTRT_05782
YOL098C	PTRT_02810
YLR386W	PTRT_02283
YKL211C	PTRT_10051
YNR050C	PTRT_01069
YOR168W	PTRT_05121
YNL059C	PTRT_08209
YLL008W	PTRT_10376
YLR234W	PTRT_00118
YHR042W	PTRT_09191
YCR012W	PTRT_00836
YJL008C	PTRT_10820
YJL141C	PTRT_08273
YHR018C	PTRT_05799
YNL267W	PTRT_09365
YNR053C	PTRT_06871
YPR006C	PTRT_05341
YDL195W	PTRT_06151
YIR007W	PTRT_06459
YMR300C	PTRT_05811
YNL298W	PTRT_00979
YDR109C	PTRT_08461
YGR200C	PTRT_09730
YLL031C	PTRT_03778
YJR010W	PTRT_07447
YGR092W	PTRT_05674
YPR111W	PTRT_05674
YPR112C	PTRT_04762
YDL168W	PTRT_09900
YOR027W	PTRT_10123
YAL016W	PTRT_00048
YBR248C	PTRT_02286
YLR241W	PTRT_02970
YER069W	PTRT_05652
YMR167W	PTRT_09008
YBR295W	PTRT_01565
YPR159W	PTRT_06161
YGR143W	PTRT_06161
YFR044C	PTRT_00134
YER136W	PTRT_11179
YLR429W	PTRT_09475
YOR128C	PTRT_11437
YDR436W	PTRT_07121
YML016C	PTRT_07121
YNR031C	PTRT_00727
YCR073C	PTRT_00727
YCR053W	PTRT_00888
YBR006W	PTRT_07231
YOL058W	PTRT_06715
YPR035W	PTRT_01734
YHL007C	PTRT_06618
YDR021W	PTRT_09541
YDR060W	PTRT_00863
YOR310C	PTRT_02571
YML054C	PTRT_08149
YNL045W	PTRT_11101
YPL022W	PTRT_05712
YJL155C	PTRT_05617
YGL114W	PTRT_02496
YLR359W	PTRT_01581
YLR032W	PTRT_05875
YOR348C	PTRT_07513
YDL134C	PTRT_09022
YDL188C	PTRT_09022
YKR093W	PTRT_07842
YPL259C	PTRT_11063
YFL022C	PTRT_10750
YGL027C	PTRT_04008	PTRT_03842
YER165W	PTRT_01449
YBR025C	PTRT_00535
YOR206W	PTRT_04780
YPL009C	PTRT_11517
YJL221C	PTRT_08699
YIL172C	PTRT_08699
YOL157C	PTRT_08699
YGR287C	PTRT_08699
YBR299W	PTRT_08699
YGR292W	PTRT_08699
YJL216C	PTRT_08699
YDR023W	PTRT_00993
YNR008W	PTRT_01999
YLR409C	PTRT_08445
YOR303W	PTRT_09413
YOR244W	PTRT_09156
YLR044C	PTRT_03375
YLR134W	PTRT_03375
YGR087C	PTRT_03375
YDL080C	PTRT_03375
YNL220W	PTRT_03373
YER178W	PTRT_10772
YGR245C	PTRT_10186
YPL203W	PTRT_09603
YKL166C	PTRT_09603
YJL164C	PTRT_09603
YGL099W	PTRT_00620
YAL012W	PTRT_07627
YJL026W	PTRT_05778
YML010W	PTRT_07456
YDR141C	PTRT_06352
YBR294W	PTRT_04828	PTRT_07523	PTRT_03150
YLR092W	PTRT_04828	PTRT_07523	PTRT_03150
YHR164C	PTRT_00717
YPL154C	PTRT_11564
YLR089C	PTRT_06494
YDR111C	PTRT_06494
YGL253W	PTRT_11449
YFR053C	PTRT_11449
YMR224C	PTRT_00585
YHR113W	PTRT_06910
YGR210C	PTRT_09855
YNR047W	PTRT_00583
YCR091W	PTRT_00583
YEL022W	PTRT_08834
YJR031C	PTRT_08834
YKL126W	PTRT_11237
YMR104C	PTRT_11237
YDR477W	PTRT_02337
YLR117C	PTRT_00665
YLL029W	PTRT_01084
YDR294C	PTRT_06012
YBR073W	PTRT_10508
YJR132W	PTRT_08544
YPR033C	PTRT_07345
YGR121C	PTRT_01788
YPR138C	PTRT_01788
YMR266W	PTRT_02592
YGR145W	PTRT_06621
YGL094C	PTRT_01649
YOL060C	PTRT_06543
YLR240W	PTRT_09485
YOL075C	PTRT_02053
YGR155W	PTRT_11142
YNR073C	PTRT_03680
YEL070W	PTRT_03680
YDR456W	PTRT_01289
YBL106C	PTRT_03304
YPR032W	PTRT_03304
YGL148W	PTRT_04375
YER110C	PTRT_06681
YNL329C	PTRT_07816
YNL154C	PTRT_04421
YHR135C	PTRT_04421
YLR276C	PTRT_02231
YMR216C	PTRT_08646
YOR046C	PTRT_10024
YBL030C	PTRT_03753
YBR085W	PTRT_03753
YMR056C	PTRT_03753
YEL036C	PTRT_08835
YDL047W	PTRT_00414
YLR438W	PTRT_02996
YHR024C	PTRT_05527
YOR361C	PTRT_02712
YBR170C	PTRT_07868
YGR173W	PTRT_01129
YER095W	PTRT_11408
YDR481C	PTRT_10321
YHR027C	PTRT_09188
YBR281C	PTRT_06500
YDR035W	PTRT_02987
YIL155C	PTRT_04409
YGR170W	PTRT_05450
YFL025C	PTRT_05134
YBL063W	PTRT_07316
YNL021W	PTRT_03699
YJR148W	PTRT_00844
YHR208W	PTRT_00844
YGR252W	PTRT_04584	PTRT_08292
YBR222C	PTRT_04392
YLR163C	PTRT_04456
YMR129W	PTRT_06238
YHR065C	PTRT_08555
YOL023W	PTRT_06345
YIR028W	PTRT_05939
YBR021W	PTRT_05939
YBL042C	PTRT_05939
YAL053W	PTRT_02682
YOR365C	PTRT_02682
YBR198C	PTRT_03251
YMR307W	PTRT_06313
YKL078W	PTRT_03197
YBR079C	PTRT_07151
YIL166C	PTRT_05431
YNR067C	PTRT_01785	PTRT_01648
YGL119W	PTRT_01099
YGL012W	PTRT_07489
YPL040C	PTRT_07318
YEL063C	PTRT_02149
YNL270C	PTRT_02149
YNL268W	PTRT_02149
YBR112C	PTRT_06159
YMR165C	PTRT_04703
YDR148C	PTRT_03281
YPL175W	PTRT_10488
YFR038W	PTRT_05212
YOR099W	PTRT_08964
YJL033W	PTRT_00915
YJR040W	PTRT_03131
YPL091W	PTRT_04168
YPL204W	PTRT_07154
YDR536W	PTRT_04598
YBR249C	PTRT_08214
YGR090W	PTRT_03213
YBL079W	PTRT_11339
YER105C	PTRT_11339
YPL147W	PTRT_04648
YKR038C	PTRT_00609
YKL146W	PTRT_08748
YPR088C	PTRT_09490
YLL028W	PTRT_00729	PTRT_02458
YKL135C	PTRT_01971
YKL060C	PTRT_08314
YNL023C	PTRT_08762
YGL084C	PTRT_06442
YPL189W	PTRT_06442
YDL132W	PTRT_05231
YMR261C	PTRT_02868
YML100W	PTRT_02868
YDL055C	PTRT_01489
YBL011W	PTRT_02499
YBR221C	PTRT_08577
YGL040C	PTRT_03869
YNL006W	PTRT_04339
YGR244C	PTRT_08518
YDR122W	PTRT_00751
YLR096W	PTRT_00751
YGL055W	PTRT_06292	PTRT_11197
YCR008W	PTRT_00622
YCR092C	PTRT_02865
YHR039C	PTRT_05412
YJL087C	PTRT_11385
YHR007C	PTRT_08691	PTRT_09430
YHR068W	PTRT_01092
YMR008C	PTRT_01484
YMR006C	PTRT_01484
YOL011W	PTRT_01484
YBR132C	PTRT_00776	PTRT_05117
YJL098W	PTRT_01424
YKR028W	PTRT_01424
YDL190C	PTRT_04100
YJL060W	PTRT_05726
YML069W	PTRT_07170
YOR067C	PTRT_09391
YPL008W	PTRT_11654
YGR192C	PTRT_03700
YJR009C	PTRT_03700
YJL052W	PTRT_03700
YHR120W	PTRT_07805
YGR289C	PTRT_08698	PTRT_03730	PTRT_02333
YBR298C	PTRT_08698	PTRT_03730	PTRT_02333
YJR160C	PTRT_08698	PTRT_03730	PTRT_02333
YDL247W	PTRT_08698	PTRT_03730	PTRT_02333
YDL244W	PTRT_00296
YFL058W	PTRT_00296
YJR156C	PTRT_00296
YNL332W	PTRT_00296
YDL174C	PTRT_04569	PTRT_07017
YMR278W	PTRT_01857
YOR388C	PTRT_03420
YIR027C	PTRT_11485
YMR145C	PTRT_09948
YDL085W	PTRT_09948
YER052C	PTRT_00636
YOR196C	PTRT_06961
YGL180W	PTRT_02718
YBR160W	PTRT_06811
YER006W	PTRT_00904
YLL011W	PTRT_01891
YNL142W	PTRT_00820
YNR043W	PTRT_04096
YCL018W	PTRT_10467
YBL016W	PTRT_11577
YKR024C	PTRT_08822
YDR211W	PTRT_01826
YLL039C	PTRT_01491
YBR220C	PTRT_07371
YDL240W	PTRT_08014
YKL212W	PTRT_07071
YLR244C	PTRT_07298
YPR029C	PTRT_00081
YBR166C	PTRT_08232
YOR165W	PTRT_03492
YDR047W	PTRT_07804
YML042W	PTRT_05129
YDR365C	PTRT_09123
YJL167W	PTRT_11083
YEL060C	PTRT_01819
YOR003W	PTRT_01819
YBL091C	PTRT_04371
YER047C	PTRT_06256
YOR136W	PTRT_04860
YER099C	PTRT_05818
YBL068W	PTRT_05818
YIR006C	PTRT_02900
YOL097C	PTRT_02332
YNL071W	PTRT_04936
YHR107C	PTRT_09443
YJL109C	PTRT_10520
YIL094C	PTRT_12108
YLR222C	PTRT_02779
YIL046W	PTRT_00343
YGR211W	PTRT_00797
YPR069C	PTRT_09836
YOR160W	PTRT_11281
YFL007W	PTRT_02643
YBL088C	PTRT_05951
YGL091C	PTRT_08989
YBR031W	PTRT_00211
YDR012W	PTRT_00211
YFL003C	PTRT_03000
YLR027C	PTRT_03081
YLR314C	PTRT_05200
YHR064C	PTRT_07353
YGL194C	PTRT_10315
YKR002W	PTRT_10374
YBL008W	PTRT_00508
YBL024W	PTRT_02400
YDR105C	PTRT_05168
YKL017C	PTRT_10008
YPL109C	PTRT_08492
YMR241W	PTRT_03629
YAL019W	PTRT_07996
YER082C	PTRT_11999
YOL122C	PTRT_03844
YHR050W	PTRT_03844
YMR221C	PTRT_10754	PTRT_10179
YAR035W	PTRT_03595
YOL094C	PTRT_03638
YGR103W	PTRT_06919
YNL064C	PTRT_07803
YMR309C	PTRT_08272
YPL028W	PTRT_07960
YNL037C	PTRT_02840
YFR028C	PTRT_09925
YKL046C	PTRT_05650
YMR238W	PTRT_05650
YBR243C	PTRT_11162
YNR032W	PTRT_08950
YDL149W	PTRT_01866
YGL095C	PTRT_01192
YJR131W	PTRT_02844
YNL212W	PTRT_02066
YLR340W	PTRT_07632
YDL194W	PTRT_08066	PTRT_01226
YDL138W	PTRT_08066	PTRT_01226
YGR123C	PTRT_03620
YIL147C	PTRT_04523
YBR011C	PTRT_07978
YJL101C	PTRT_09891
YIL035C	PTRT_07616
YLR195C	PTRT_07476
YLR081W	PTRT_02108	PTRT_04198	PTRT_09972
YHR096C	PTRT_02108	PTRT_04198	PTRT_09972
YHR094C	PTRT_02108	PTRT_04198	PTRT_09972
YDR345C	PTRT_02108	PTRT_04198	PTRT_09972
YDR343C	PTRT_02108	PTRT_04198	PTRT_09972
YDR342C	PTRT_02108	PTRT_04198	PTRT_09972
YHR092C	PTRT_02108	PTRT_04198	PTRT_09972
YJL214W	PTRT_02108	PTRT_04198	PTRT_09972
YJL219W	PTRT_02108	PTRT_04198	PTRT_09972
YOL156W	PTRT_02108	PTRT_04198	PTRT_09972
YMR011W	PTRT_02108	PTRT_04198	PTRT_09972
YFL011W	PTRT_02108	PTRT_04198	PTRT_09972
YNR072W	PTRT_02108	PTRT_04198	PTRT_09972
YEL069C	PTRT_02108	PTRT_04198	PTRT_09972
YDL245C	PTRT_02108	PTRT_04198	PTRT_09972
YJR158W	PTRT_02108	PTRT_04198	PTRT_09972
YHR073W	PTRT_02428
YMR131C	PTRT_05847
YJR117W	PTRT_08702
YGL234W	PTRT_01211
YCL059C	PTRT_00655
YLR354C	PTRT_00325
YGR043C	PTRT_00325
YBR008C	PTRT_00726
YEL042W	PTRT_05946
YIL103W	PTRT_05729
YBR058C	PTRT_11684
YBR286W	PTRT_03027
YKL113C	PTRT_01978
YJR138W	PTRT_09050
YJL102W	PTRT_09675
YNL082W	PTRT_04920
YFL039C	PTRT_02540
YIR034C	PTRT_05047
YMR083W	PTRT_08947
YMR303C	PTRT_08947
YOL086C	PTRT_08947
YBR145W	PTRT_08947
YML070W	PTRT_10059
YFL053W	PTRT_10059
YNL275W	PTRT_03770
YER093C	PTRT_08181
YJR145C	PTRT_07028
YHR203C	PTRT_07028
YGR185C	PTRT_02003
YPL151C	PTRT_00930
YLR253W	PTRT_04215
YOL034W	PTRT_05673
YOR002W	PTRT_07932
YHR030C	PTRT_02565
YKL161C	PTRT_02565
YDR189W	PTRT_01408
YHR169W	PTRT_00236
YDR331W	PTRT_02495
YHR079C	PTRT_02776
YDL147W	PTRT_07012
YPL195W	PTRT_03004
YPR003C	PTRT_05046
YOR241W	PTRT_06922
YIL018W	PTRT_10205
YFR031C-A	PTRT_10205
YFR048W	PTRT_04712
YJL094C	PTRT_07437
YER003C	PTRT_09998
YPL042C	PTRT_09741
YJR130C	PTRT_03286
YML082W	PTRT_03286
YDR256C	PTRT_01932
YDR388W	PTRT_09726
YHR098C	PTRT_01746
YDL128W	PTRT_01646
YDL198C	PTRT_03727
YLR401C	PTRT_04451
YOR197W	PTRT_06382
YER179W	PTRT_04810
YJL212C	PTRT_08329
YKL022C	PTRT_09532
YKR069W	PTRT_07324
YOR176W	PTRT_10774
YGR086C	PTRT_07214
YPL004C	PTRT_07214
YBR029C	PTRT_04996
YBR043C	PTRT_02609
YOR175C	PTRT_01325
YBR142W	PTRT_06613
YMR302C	PTRT_03988
YDR375C	PTRT_08328
YEL058W	PTRT_08598
YOR087W	PTRT_05238
YDR044W	PTRT_03695
YBR179C	PTRT_09934
YPL043W	PTRT_08924
YKL085W	PTRT_05130
YHR188C	PTRT_06609
YBR017C	PTRT_10556
YLR196W	PTRT_07772
YHR194W	PTRT_02802
YJR007W	PTRT_05239
YGR231C	PTRT_11487
YPR021C	PTRT_07075
YHR001W	PTRT_10688
YKR003W	PTRT_10688
YHR171W	PTRT_02236
YLR377C	PTRT_01448
YDR158W	PTRT_07018
YKR089C	PTRT_07506
YOR081C	PTRT_07506
YBR237W	PTRT_00504
YER015W	PTRT_03644
YDL103C	PTRT_04629
YIL091C	PTRT_03896
YGR132C	PTRT_05489
YOR074C	PTRT_11325
YOL145C	PTRT_01247
YPR047W	PTRT_05815
YJL128C	PTRT_10499
YML061C	PTRT_10066
YNL277W	PTRT_09712
YMR062C	PTRT_01175
YBR018C	PTRT_11200
YNR012W	PTRT_08949
YMR272C	PTRT_10359
YOR323C	PTRT_11441
YCL004W	PTRT_01080
YER141W	PTRT_06673
YMR139W	PTRT_01244
YDL079C	PTRT_01244
YCR084C	PTRT_01287
YGR274C	PTRT_03309
YKL184W	PTRT_02854
YKL188C	PTRT_05824
YDL238C	PTRT_08497
YIR002C	PTRT_07661
YDL234C	PTRT_03693
YOR261C	PTRT_04019
YML008C	PTRT_08576
YPL131W	PTRT_09868
YFL002C	PTRT_01466
YDL001W	PTRT_09364
YGL115W	PTRT_09931
YNL331C	PTRT_09158
YDL243C	PTRT_09158
YCR107W	PTRT_09158
YJR155W	PTRT_09158
YGL211W	PTRT_02368
YBR034C	PTRT_08173
YPR016C	PTRT_03531
YLL041C	PTRT_02926
YKL194C	PTRT_04804
YFR004W	PTRT_10619
YOR271C	PTRT_10548
YOL130W	PTRT_00969
YFL050C	PTRT_00969
YIL160C	PTRT_02423
YOR142W	PTRT_01257
YLR447C	PTRT_02509
YER053C	PTRT_09400
YGL202W	PTRT_07567	PTRT_11762
YFL047W	PTRT_02830
YMR250W	PTRT_06148
YPL125W	PTRT_10617
YJR005W	PTRT_03036
YKL027W	PTRT_10805
YHR003C	PTRT_10805
YGR060W	PTRT_08440
YDL148C	PTRT_07521
YHR108W	PTRT_03328
YDR358W	PTRT_03328
YKR095W	PTRT_02385
YIL149C	PTRT_02385
YMR116C	PTRT_01689
YHR077C	PTRT_05008
YGR285C	PTRT_08648
YMR096W	PTRT_01083
YFL059W	PTRT_01083
YNL333W	PTRT_01083
YDR338C	PTRT_12092	PTRT_10378
YIR023W	PTRT_11636	PTRT_07876
YGL225W	PTRT_01012
YCR002C	PTRT_04229
YJL172W	PTRT_02383
YDR390C	PTRT_00814
YMR012W	PTRT_00167
YHR190W	PTRT_07462
YKL103C	PTRT_10915
YIL095W	PTRT_00086
YNL020C	PTRT_00086
YNL029C	PTRT_10015
YIL085C	PTRT_10015
YCR028C	PTRT_04532
YGR055W	PTRT_10698
YDR099W	PTRT_04459
YER177W	PTRT_04459
YPL263C	PTRT_03193
YPR189W	PTRT_06466
YOR209C	PTRT_07435
YML049C	PTRT_10185
YPL268W	PTRT_09910
YJL168C	PTRT_03952
YIL108W	PTRT_06309
YER126C	PTRT_07572
YDR448W	PTRT_11236
YLR293C	PTRT_04735
YOR185C	PTRT_04735
YJR001W	PTRT_00990
YKL140W	PTRT_02127
YPL266W	PTRT_02011
YOR222W	PTRT_00718
YPL134C	PTRT_00718
YGR194C	PTRT_07159
YGL144C	PTRT_08342
YDL109C	PTRT_08342
YMR231W	PTRT_00931
YPR103W	PTRT_02017
YLR114C	PTRT_05221
YMR092C	PTRT_11542
YOL030W	PTRT_10983
YML063W	PTRT_01000
YLR441C	PTRT_01000
YKL213C	PTRT_02103
YDR243C	PTRT_08713
YBR081C	PTRT_03387
YEL052W	PTRT_03401
YHR005C	PTRT_05454
YOL140W	PTRT_05313
YBR296C	PTRT_11215
YGR138C	PTRT_02064
YPR156C	PTRT_02064
YJL062W	PTRT_01087
YML093W	PTRT_01641
YKL217W	PTRT_05045
YBL007C	PTRT_08049
YOR161C	PTRT_11155
YDL014W	PTRT_10447
YNL183C	PTRT_09004
YDL214C	PTRT_09004
YGL141W	PTRT_01526
YKR048C	PTRT_01004
YNL242W	PTRT_04480
YGR157W	PTRT_09202
YGL184C	PTRT_11258
YDL022W	PTRT_02795
YOL059W	PTRT_02795
YGL123W	PTRT_07228
YJR095W	PTRT_09289
YPL029W	PTRT_09031
YDR372C	PTRT_01754
YCL009C	PTRT_04406
YGR144W	PTRT_05106
YOR001W	PTRT_03331
YOR090C	PTRT_04379
YJR072C	PTRT_00866
YFL009W	PTRT_02651
YOR065W	PTRT_02721
YLR336C	PTRT_01762
YPR141C	PTRT_09593
YDL036C	PTRT_06137
YOL066C	PTRT_06137
YDL097C	PTRT_02207
YNL075W	PTRT_00477
YGR253C	PTRT_04026
YJR077C	PTRT_10173
YLR345W	PTRT_09894
YDL040C	PTRT_00941
YOL038W	PTRT_09521
YLR248W	PTRT_10706
YFR024C-A	PTRT_06792
YHR016C	PTRT_06792
YLR172C	PTRT_02256
YER090W	PTRT_06029
YGL003C	PTRT_06911
YLR004C	PTRT_11228
YPL050C	PTRT_10022
YDR452W	PTRT_00571
YCR068W	PTRT_08218
YML092C	PTRT_05719
YJR139C	PTRT_08579
YPR048W	PTRT_09275
YBR020W	PTRT_08615
YDR009W	PTRT_08615
YOR346W	PTRT_00349
YNL138W	PTRT_05088
YNL218W	PTRT_05727
YPL212C	PTRT_10776
YDL058W	PTRT_01515
YNL288W	PTRT_00750
YMR076C	PTRT_09677
YLR029C	PTRT_02628
YMR121C	PTRT_02628
YDL100C	PTRT_02265
YGR233C	PTRT_04216
YOL016C	PTRT_07760
YFR014C	PTRT_07760
YJR049C	PTRT_09837
YEL041W	PTRT_09837
YBR003W	PTRT_02285
YKL181W	PTRT_05215
YJR068W	PTRT_07869
YHR166C	PTRT_11082
YCL040W	PTRT_05404
YDR516C	PTRT_05404
YMR277W	PTRT_11566
YKR056W	PTRT_00580
YLR056W	PTRT_01130
YOR378W	PTRT_01335
YMR146C	PTRT_02686
YHR104W	PTRT_09641
YFR006W	PTRT_11262
YIR008C	PTRT_11482
YPL145C	PTRT_08565
YOR237W	PTRT_08565
YBR041W	PTRT_07141
YDR335W	PTRT_06460
YGR175C	PTRT_09579
YMR243C	PTRT_07843
YOR316C	PTRT_07843
YJR076C	PTRT_02185
YPL222W	PTRT_03814
YNL191W	PTRT_05919
YLR002C	PTRT_10812
YGR056W	PTRT_06454
YLR357W	PTRT_06454
YPR026W	PTRT_08356
YLL045C	PTRT_02646
YHL033C	PTRT_02646
YOR233W	PTRT_04666
YPL141C	PTRT_04666
YOL049W	PTRT_01124
YNL239W	PTRT_02484
YJL039C	PTRT_05950
YKR080W	PTRT_08077
YPR041W	PTRT_09322
YKL081W	PTRT_10394
YPL048W	PTRT_10394
YLR075W	PTRT_01865
YDR245W	PTRT_07583
YJL080C	PTRT_06616
YDL060W	PTRT_12000
YHR204W	PTRT_10638
YFL004W	PTRT_04042
YPL019C	PTRT_04042
YJL108C	PTRT_03073	PTRT_06650
YGR019W	PTRT_03966
YDR332W	PTRT_04972
YOR231W	PTRT_00197
YPL140C	PTRT_00197
YLR208W	PTRT_00675
YOL077C	PTRT_01025
YLR212C	PTRT_09833
YJL208C	PTRT_10806
YEL050C	PTRT_00792
YOL061W	PTRT_02519
YMR215W	PTRT_08837
YNL178W	PTRT_00062
YLR383W	PTRT_06260
YJR159W	PTRT_04783
YDL246C	PTRT_04783
YLR070C	PTRT_04783
YOR273C	PTRT_05026
YGL065C	PTRT_09066
YJR152W	PTRT_02025
YHR002W	PTRT_00420
YIR029W	PTRT_02074
YNL290W	PTRT_00645
YBR192W	PTRT_07333
YPR176C	PTRT_02910
YLR130C	PTRT_06974
YOL033W	PTRT_09771
YPL090C	PTRT_05577
YBR181C	PTRT_05577
YOL124C	PTRT_00542
YLR362W	PTRT_05608
YBR199W	PTRT_10918
YOR157C	PTRT_06444
YNL207W	PTRT_09186
YMR079W	PTRT_06340
YKL091C	PTRT_06340
YER107C	PTRT_03836
YNL172W	PTRT_03205
YOR386W	PTRT_10738
YJR126C	PTRT_10727	PTRT_05716	PTRT_07117	PTRT_03786
YCL043C	PTRT_06366
YDR518W	PTRT_06366
YLR116W	PTRT_00022
YGL131C	PTRT_07658
YDR507C	PTRT_05663
YCL024W	PTRT_05663
YLR231C	PTRT_08688	PTRT_01920
YDR531W	PTRT_08294
YPR125W	PTRT_07795
YGR214W	PTRT_02326
YLR048W	PTRT_02326
YBR055C	PTRT_02297
YGR184C	PTRT_02080
YER055C	PTRT_02976
YOR272W	PTRT_02812
YER145C	PTRT_10370
YOR141C	PTRT_08318
YLR300W	PTRT_10678
YPL220W	PTRT_00749
YGL135W	PTRT_00749
YNL139C	PTRT_01121
YGL116W	PTRT_04578
YLR005W	PTRT_03600
YAR015W	PTRT_07327
YGR135W	PTRT_06533
YNL317W	PTRT_09320
YML080W	PTRT_10156
YDR353W	PTRT_07630
YHR106W	PTRT_07630
YCR034W	PTRT_10892
YJL196C	PTRT_10892
YKL120W	PTRT_05466
YFR002W	PTRT_08146
YGR266W	PTRT_08988
YDR325W	PTRT_11002
YHR114W	PTRT_10025
YLL019C	PTRT_10495
YJR153W	PTRT_11250
YMR318C	PTRT_05661
YCR105W	PTRT_05661
YKL045W	PTRT_06908
YNL141W	PTRT_08795
YER148W	PTRT_02418
YHL032C	PTRT_02655
YNL280C	PTRT_03564
YGR159C	PTRT_07929
YGL252C	PTRT_11477
YJR013W	PTRT_07004
YOR005C	PTRT_09982
YIL130W	PTRT_00272
YJL213W	PTRT_01575
YPL150W	PTRT_02874
YPL249C	PTRT_06034
YKL068W	PTRT_01558
YMR047C	PTRT_01558
YGR171C	PTRT_02858
YIL116W	PTRT_02478
YER094C	PTRT_08714
YDR264C	PTRT_03400
YOR034C	PTRT_03400
YJR078W	PTRT_09859	PTRT_01921
YPR097W	PTRT_07528
YGL083W	PTRT_00843
YJR110W	PTRT_00023
YFR047C	PTRT_03371
YHL010C	PTRT_02650
YIL033C	PTRT_02504
YPL104W	PTRT_07238
YGR267C	PTRT_10930
YPL057C	PTRT_00605
YBR161W	PTRT_00605
YFL045C	PTRT_02815
YGL203C	PTRT_03838
YNL169C	PTRT_10214
YHR202W	PTRT_08174	PTRT_01990
YJR091C	PTRT_10794
YPR042C	PTRT_10794
YBR087W	PTRT_05402
YLR247C	PTRT_02937
YHR111W	PTRT_04516
YDL167C	PTRT_11004
YOR155C	PTRT_08483
YPL122C	PTRT_08537
YJR051W	PTRT_07653
YEL047C	PTRT_07653
YGR028W	PTRT_03075
YLL057C	PTRT_05432
YLR186W	PTRT_06280
YEL051W	PTRT_08982
YPR004C	PTRT_05110
YIL162W	PTRT_10925
YNR033W	PTRT_03736
YBR180W	PTRT_11589
YNL273W	PTRT_08540
YIL003W	PTRT_10907
YPR119W	PTRT_00791
YGR108W	PTRT_00791
YOL062C	PTRT_01168
YKR021W	PTRT_05833
YJL084C	PTRT_05833
YDL155W	PTRT_09918
YLR210W	PTRT_09918
YJL088W	PTRT_04314
YDR244W	PTRT_08114
YPR110C	PTRT_07610
YMR166C	PTRT_05173
YOR362C	PTRT_08717
YOR243C	PTRT_10328
YLR319C	PTRT_04341
YLR310C	PTRT_05515
YGR255C	PTRT_11899
YER162C	PTRT_01564
YKL172W	PTRT_05966
YAL024C	PTRT_11656
YBR074W	PTRT_04058
YLR216C	PTRT_02526
YMR110C	PTRT_02589
YDL141W	PTRT_08563
YML086C	PTRT_10568
YKR076W	PTRT_09061
YMR251W	PTRT_09061
YGR154C	PTRT_09061
YHL003C	PTRT_10081
YKL008C	PTRT_10081
YHR011W	PTRT_01471
YKR017C	PTRT_01825
YFL030W	PTRT_04132
YPR167C	PTRT_07448
YKR079C	PTRT_10449
YKL174C	PTRT_03523	PTRT_10363
YNL083W	PTRT_00684
YML004C	PTRT_06706
YPR175W	PTRT_11490
YLR206W	PTRT_01510
YDL161W	PTRT_01510
YKL004W	PTRT_01970
YLR399C	PTRT_05306
YDL070W	PTRT_05306
YBR234C	PTRT_02852
YGL186C	PTRT_10627
YOR070C	PTRT_11445
YDL192W	PTRT_00884
YDL137W	PTRT_00884
YDR497C	PTRT_04343
YOL103W	PTRT_04343
YOR190W	PTRT_02377	PTRT_04560
YPR108W	PTRT_06493
YNL201C	PTRT_09335
YOR022C	PTRT_11506
YER078C	PTRT_01654
YGL011C	PTRT_01350
YLR351C	PTRT_04766
YCR094W	PTRT_04023
YNR048W	PTRT_04023
YJL091C	PTRT_04806
YDR301W	PTRT_07802
YAL002W	PTRT_11916
YLR237W	PTRT_07740
YOR192C	PTRT_07740
YOR071C	PTRT_07740
YER119C	PTRT_02181
YBL089W	PTRT_02181
YOR119C	PTRT_00330
YHR009C	PTRT_03491
YJL001W	PTRT_02904
YCR042C	PTRT_07786
YJL092W	PTRT_06876
YPR165W	PTRT_04099
YBR287W	PTRT_10498
YEL040W	PTRT_10682
YLR243W	PTRT_11468
YDR324C	PTRT_07440
YHR070W	PTRT_07747
YNL278W	PTRT_07788
YLR187W	PTRT_07788
YFL038C	PTRT_03728
YPR118W	PTRT_02898
YBR247C	PTRT_09950
YER021W	PTRT_11598
YER102W	PTRT_06195
YBL072C	PTRT_06195
YBR241C	PTRT_09740
YGL104C	PTRT_09740
YPL081W	PTRT_07111
YBR189W	PTRT_07111
YHR128W	PTRT_00996
YMR247C	PTRT_00353
YKR081C	PTRT_08075
YDR415C	PTRT_11275
YPL172C	PTRT_07484
YAL025C	PTRT_03585
YNL297C	PTRT_00823
YGR054W	PTRT_03359
YDR364C	PTRT_07300
YBL037W	PTRT_08391
YHR132C	PTRT_09363
YDR142C	PTRT_11547
YBR046C	PTRT_08885
YKR084C	PTRT_06753
YMR296C	PTRT_06311
YMR214W	PTRT_11669
YBL056W	PTRT_04337
YER089C	PTRT_04337
YLL010C	PTRT_09590
YLR019W	PTRT_09590
YFL016C	PTRT_03021
YBL061C	PTRT_07568
YEL055C	PTRT_11683
YLR203C	PTRT_10146
YOL068C	PTRT_00710
YDL042C	PTRT_00710
YGL076C	PTRT_08206
YPL198W	PTRT_08206
YPR161C	PTRT_00641
YFR010W	PTRT_05323
YHR142W	PTRT_05979
YOR181W	PTRT_05389
YIL105C	PTRT_06317
YNL047C	PTRT_06317
YPR201W	PTRT_08194	PTRT_04501
YCR024C	PTRT_06254
YKL139W	PTRT_10928
YMR237W	PTRT_08351
YOR299W	PTRT_08351
YML110C	PTRT_01562
YKL134C	PTRT_03198
YHR112C	PTRT_10108
YKL179C	PTRT_10486
YPL117C	PTRT_09176
YNL219C	PTRT_11658
YKL221W	PTRT_00956
YML104C	PTRT_00926
YCR047C	PTRT_02839
YDR226W	PTRT_03989
YJL204C	PTRT_02824
YER048C	PTRT_07460
YER168C	PTRT_09234
YGL112C	PTRT_10887
YCR048W	PTRT_01998
YNR019W	PTRT_01998
YKR052C	PTRT_06255
YJL133W	PTRT_06255
YNR006W	PTRT_06717
YDR049W	PTRT_09290
YGR163W	PTRT_10477
YOR132W	PTRT_09674
YDR120C	PTRT_08550
YKL001C	PTRT_00771
YDR050C	PTRT_05755
YJR002W	PTRT_04225
YPR144C	PTRT_07579
YKR018C	PTRT_00838
YJL082W	PTRT_00838
YNL231C	PTRT_06073
YNL264C	PTRT_06073
YOR091W	PTRT_00525
YPL088W	PTRT_01492
YDL056W	PTRT_09846
YIL133C	PTRT_00273
YNL069C	PTRT_00273
YDR392W	PTRT_02255
YNL007C	PTRT_00958
YBL033C	PTRT_09739
YDR280W	PTRT_09367
YDL017W	PTRT_11671
YDR069C	PTRT_06716
YER144C	PTRT_06716
YGR048W	PTRT_00599
YBL041W	PTRT_02790
YBL047C	PTRT_03731
YBR159W	PTRT_11203
YPL209C	PTRT_11222
YPR022C	PTRT_11331
YBR274W	PTRT_04183
YLR209C	PTRT_01283
YBR094W	PTRT_08610
YNL130C	PTRT_07342
YHR123W	PTRT_07342
YOR154W	PTRT_00621
YOR202W	PTRT_01169
YOR184W	PTRT_03724
YDR297W	PTRT_10473
YJR098C	PTRT_10165
YBR082C	PTRT_01980
YDR059C	PTRT_01980
YGR085C	PTRT_08769
YPR102C	PTRT_08769
YIL020C	PTRT_01136
YMR226C	PTRT_03123
YDR300C	PTRT_11220
YHR033W	PTRT_11220
YBL084C	PTRT_00313
YIL022W	PTRT_00532
YMR093W	PTRT_00069
YIL021W	PTRT_05575
YKL039W	PTRT_05555
YHL017W	PTRT_05555
YKL080W	PTRT_00656
YBL098W	PTRT_07297
YAL042W	PTRT_07527
YPL152W	PTRT_09844
YPR132W	PTRT_04159
YGR118W	PTRT_04159
YHR066W	PTRT_08556
YDR312W	PTRT_08556
YLR133W	PTRT_10497
YDR147W	PTRT_10497
YJL115W	PTRT_06262
YDR266C	PTRT_08719
YLR229C	PTRT_07374
YBR227C	PTRT_03704
YOR145C	PTRT_02803
YPR137W	PTRT_02715
YNL048W	PTRT_04301
YIL083C	PTRT_07171
YML001W	PTRT_05776
YFR021W	PTRT_08919
YJL036W	PTRT_07793
YIL067C	PTRT_10904	PTRT_08727	PTRT_11206
YER156C	PTRT_03915
YNL274C	PTRT_02092
YDR346C	PTRT_09005
YNL011C	PTRT_05740
YHR179W	PTRT_08249	PTRT_00510
YPL171C	PTRT_08249	PTRT_00510
YBL067C	PTRT_07590
YER098W	PTRT_07590
YOR245C	PTRT_08761
YCR023C	PTRT_02402	PTRT_10695
YMR027W	PTRT_01202
YOR334W	PTRT_05400
YPL133C	PTRT_06173
YGR189C	PTRT_11442
YDR242W	PTRT_06791	PTRT_04533	PTRT_07703	PTRT_10652
YML028W	PTRT_07370
YDR453C	PTRT_07370
YJL010C	PTRT_06436
YDR104C	PTRT_05241
YJL053W	PTRT_11401
YCR026C	PTRT_07830
YEL016C	PTRT_07830
YBL097W	PTRT_02733
YIL038C	PTRT_02529
YNL003C	PTRT_00714
YHR086W	PTRT_04758
YMR176W	PTRT_11043
YOR100C	PTRT_11641
YOR120W	PTRT_06101	PTRT_11407
YDR368W	PTRT_06101	PTRT_11407
YHL002W	PTRT_06619
YDL117W	PTRT_11013
YGL169W	PTRT_11701
YMR203W	PTRT_09893
YPR011C	PTRT_11696
YIL043C	PTRT_00312
YDR427W	PTRT_03290
YKL191W	PTRT_01485
YKR066C	PTRT_04163
YGR083C	PTRT_05913
YBR028C	PTRT_08488
YLR017W	PTRT_06664
YPR178W	PTRT_07535
YOR312C	PTRT_04812
YMR242C	PTRT_04812
YEL024W	PTRT_03128
YJR070C	PTRT_08812
YGR260W	PTRT_03379	PTRT_01343	PTRT_02413	PTRT_05052	PTRT_02555	PTRT_08696	PTRT_04161	PTRT_06385	PTRT_10224
YER087W	PTRT_00809
YBL035C	PTRT_06074
YBL064C	PTRT_07264
YBR164C	PTRT_08360
YKL002W	PTRT_09933
YNL121C	PTRT_02336
YHR117W	PTRT_02336
YGL049C	PTRT_08523
YGR162W	PTRT_08523
YOR171C	PTRT_11398
YLR260W	PTRT_11398
YBR291C	PTRT_06333
YMR314W	PTRT_03438
YPL155C	PTRT_02781
YER061C	PTRT_09711
YFR051C	PTRT_10202
YLR167W	PTRT_11488
YPL211W	PTRT_10813
YGR010W	PTRT_06486
YLR328W	PTRT_06486
YER157W	PTRT_03310
YKL114C	PTRT_02012
YNL313C	PTRT_05023
YPL063W	PTRT_10637
YDR268W	PTRT_00967
YGL143C	PTRT_01603
YPL030W	PTRT_05359
YMR235C	PTRT_07934
YLL006W	PTRT_01186
YDL205C	PTRT_06124
YOR006C	PTRT_03327
YLR361C	PTRT_07176
YPL097W	PTRT_07473
YNL202W	PTRT_09620
YDR326C	PTRT_09411
YHR080C	PTRT_09411
YJL020C	PTRT_03050
YBR110W	PTRT_11433
YJR125C	PTRT_10106
YER031C	PTRT_03498
YGL210W	PTRT_03498
YBR155W	PTRT_02137
YGR012W	PTRT_07973
YOR296W	PTRT_04800
YML102W	PTRT_07145
YJR124C	PTRT_03729	PTRT_07566
YGL058W	PTRT_01629
YFR005C	PTRT_02778
YLR299W	PTRT_02864
YMR223W	PTRT_03302
YDL006W	PTRT_09932
YML065W	PTRT_00939
YLR442C	PTRT_00939
YDR379W	PTRT_05107
YOR127W	PTRT_05107
YBR214W	PTRT_06378
YGL056C	PTRT_06378
YKR094C	PTRT_05080
YIL148W	PTRT_05080
YNL031C	PTRT_11558
YBR010W	PTRT_11558
YDR019C	PTRT_00657
YBR039W	PTRT_07612
YKL024C	PTRT_08724
YOL141W	PTRT_08920
YBR037C	PTRT_07143
YBR024W	PTRT_07143
YNL257C	PTRT_03537
YHR155W	PTRT_03537
YNL098C	PTRT_09136
YOR101W	PTRT_09136
YDL119C	PTRT_00728
YFR050C	PTRT_02792
YJL068C	PTRT_06997
YKL193C	PTRT_09585
YML018C	PTRT_05775
YDR373W	PTRT_11681
YDR376W	PTRT_05249
YML021C	PTRT_03361
YDR416W	PTRT_08981
YPR058W	PTRT_03236
YBR104W	PTRT_03236
YDR025W	PTRT_11204
YBR048W	PTRT_11204
YLR088W	PTRT_03289
YLR449W	PTRT_00350
YML074C	PTRT_00350
YCR004C	PTRT_07829
YDR032C	PTRT_07829
YHR008C	PTRT_01583
YFL001W	PTRT_02513
YPR105C	PTRT_02131
YLR291C	PTRT_04153
YDL226C	PTRT_09623
YLR166C	PTRT_07835
YDR287W	PTRT_08422	PTRT_02273
YHR046C	PTRT_08422	PTRT_02273
YDL154W	PTRT_00548
YHR148W	PTRT_02287
YGL205W	PTRT_04336
YCR098C	PTRT_06489
YML014W	PTRT_03528
YOL119C	PTRT_08560
YOR306C	PTRT_08560
YPR157W	PTRT_11472
YGR141W	PTRT_11472
YER140W	PTRT_01453
YLR148W	PTRT_01246
YOL064C	PTRT_02397
YNL308C	PTRT_03536
YPL218W	PTRT_05692
YNL256W	PTRT_11273
YHR088W	PTRT_01145
YDR092W	PTRT_05597
YPL015C	PTRT_02115
YJL029C	PTRT_07519
YGR234W	PTRT_01513
YDL236W	PTRT_06909
YJR144W	PTRT_08344
YNR015W	PTRT_07900
YLR262C	PTRT_08889
YCL038C	PTRT_09779	PTRT_06246
YNR055C	PTRT_01328
YNL065W	PTRT_03795
YBR035C	PTRT_08972
YEL027W	PTRT_10072
YPR135W	PTRT_03648
YOR212W	PTRT_05994
YGR187C	PTRT_11874
YKL059C	PTRT_11642
YPL111W	PTRT_11635
YBL085W	PTRT_04832
YER114C	PTRT_04832
YDL159W	PTRT_02543
YDR208W	PTRT_03340
YER026C	PTRT_06310
YDR204W	PTRT_06963
YJL121C	PTRT_08029
YML121W	PTRT_10971
YOR094W	PTRT_09995
YGL001C	PTRT_07926	PTRT_06713
YGL038C	PTRT_02164
YGL103W	PTRT_02267
YJL177W	PTRT_10446
YKL180W	PTRT_10446
YGL171W	PTRT_04536
YIL001W	PTRT_05375
YER005W	PTRT_09055
YJR024C	PTRT_07621
YNL090W	PTRT_08596
YKR036C	PTRT_09140
YJL112W	PTRT_09140
YKL150W	PTRT_04636
YKL013C	PTRT_05322
YDR064W	PTRT_07858
YHR200W	PTRT_07923
YIL006W	PTRT_04399
YEL006W	PTRT_04399
YDL153C	PTRT_00735
YOR149C	PTRT_01081
YNL227C	PTRT_03245
YHR089C	PTRT_06306
YFL005W	PTRT_08158
YLR459W	PTRT_06918
YIL099W	PTRT_08866
YPR091C	PTRT_07128
YIL121W	PTRT_07720
YIL120W	PTRT_07720
YDR267C	PTRT_03875
YML064C	PTRT_05846
YOL152W	PTRT_05385
YKL196C	PTRT_08235
YBL020W	PTRT_11476
YBR256C	PTRT_08478
YKL151C	PTRT_07561
YKR026C	PTRT_09185
YKL190W	PTRT_10511
YAL061W	PTRT_05973	PTRT_05662
YAL060W	PTRT_05973	PTRT_05662
YEL054C	PTRT_06264
YDR418W	PTRT_06264
YJL143W	PTRT_06763	PTRT_01942
YAL003W	PTRT_00550
YNL237W	PTRT_01045
YJL207C	PTRT_03426
YDR523C	PTRT_10949	PTRT_02954
YBR002C	PTRT_02642
YNL240C	PTRT_00764
YPL084W	PTRT_03022
YML130C	PTRT_07662
YML026C	PTRT_10458
YDR450W	PTRT_10458
YDR214W	PTRT_02411
YER012W	PTRT_02788
YLR045C	PTRT_01528
YOR089C	PTRT_00251
YJR006W	PTRT_02984
YDR036C	PTRT_05862
YBR187W	PTRT_08297
YIL153W	PTRT_06754
YDL108W	PTRT_08793
YPL247C	PTRT_07471
YMR102C	PTRT_05779
YKL121W	PTRT_05779
YNL067W	PTRT_08935
YGL147C	PTRT_08935
YPL237W	PTRT_00040
YBL082C	PTRT_09154
YLR330W	PTRT_05684
YMR100W	PTRT_05991
YPL242C	PTRT_10268
YPL227C	PTRT_10766
YHR144C	PTRT_02235
YEL056W	PTRT_10865
YDR272W	PTRT_05911
YOR040W	PTRT_05911
YJR047C	PTRT_05082
YEL034W	PTRT_05082
YGL019W	PTRT_00821
YER008C	PTRT_01400
YCR061W	PTRT_03230
YDR339C	PTRT_02879
YOR039W	PTRT_00855
YLR420W	PTRT_02281
YMR004W	PTRT_05877
YGL097W	PTRT_08175
YIL034C	PTRT_07889
YDL156W	PTRT_11633
YPL153C	PTRT_07726
YGR279C	PTRT_06434
YMR305C	PTRT_06434
YCR031C	PTRT_08231
YJL191W	PTRT_08231
YOL120C	PTRT_11438
YNL301C	PTRT_11438
YBR133C	PTRT_00476
YKL149C	PTRT_00799
YAR003W	PTRT_04619
YMR220W	PTRT_00465
YJL127C	PTRT_03368
YDL210W	PTRT_08005
YDR182W	PTRT_07654
YGR149W	PTRT_07094
YNR029C	PTRT_11334
YGL216W	PTRT_01630	PTRT_05957
YKR070W	PTRT_08189	PTRT_09907
YAL058W	PTRT_08000
YMR078C	PTRT_05144
YIL144W	PTRT_08450
YER122C	PTRT_11298
YOL055C	PTRT_08589
YPL258C	PTRT_08589
YPR121W	PTRT_08589
YKL072W	PTRT_04624
YMR053C	PTRT_04624
YGR241C	PTRT_07130
YHR161C	PTRT_07130
YOL092W	PTRT_10975
YBR147W	PTRT_10975
YHR069C	PTRT_00114
YIL015W	PTRT_03637
YBR260C	PTRT_07340
YGR278W	PTRT_07253
YJR133W	PTRT_08426
YLR191W	PTRT_07856
YNL010W	PTRT_08894
YNR007C	PTRT_09373
YMR143W	PTRT_08352
YDL083C	PTRT_08352
YER117W	PTRT_10114
YBL087C	PTRT_10114
YDR496C	PTRT_00724
YIL030C	PTRT_00372
YDR330W	PTRT_08781
YPL045W	PTRT_05956
YDR155C	PTRT_11145
YML078W	PTRT_11145
YCR009C	PTRT_00966
YMR283C	PTRT_01293
YJR025C	PTRT_07651
YPL069C	PTRT_05471
YNL040W	PTRT_07077
YFL054C	PTRT_11402
YPR066W	PTRT_07963
YDL090C	PTRT_01495
YLR009W	PTRT_00144
YEL037C	PTRT_03535
YIL118W	PTRT_07107
YDL201W	PTRT_11394
YLR309C	PTRT_08647
YDR228C	PTRT_03716
YMR022W	PTRT_09564
YOL151W	PTRT_08514
YDR541C	PTRT_08514
YGL157W	PTRT_08514
YGL039W	PTRT_08514
YJR104C	PTRT_00324
YNL221C	PTRT_06156
YFL028C	PTRT_09757
YPL224C	PTRT_07160
YMR177W	PTRT_07160
YJL126W	PTRT_00422
YJL059W	PTRT_05620
YLR026C	PTRT_07002
YIL128W	PTRT_08076
YLR055C	PTRT_02249
YKL205W	PTRT_06996
YBL003C	PTRT_03280
YDR225W	PTRT_03280
YJL190C	PTRT_10504
YLR367W	PTRT_10504
YGR284C	PTRT_00669
YJL069C	PTRT_01959
YMR293C	PTRT_08227
YCR010C	PTRT_07061
YNR002C	PTRT_07061
YBL055C	PTRT_04318
YGR220C	PTRT_03910
YBR061C	PTRT_06612
YPR180W	PTRT_01238
YDR164C	PTRT_09030
YMR041C	PTRT_08662
YLR084C	PTRT_07880
YGR003W	PTRT_11586
YBR191W	PTRT_07112
YPL079W	PTRT_07112
YEL012W	PTRT_01621
YEL062W	PTRT_04647
YLR103C	PTRT_02500
YLR380W	PTRT_03232
YMR210W	PTRT_03434
YNL016W	PTRT_10065
YPL264C	PTRT_00147	PTRT_04104
YMR253C	PTRT_00147	PTRT_04104
YDR465C	PTRT_11709	PTRT_05649
YLR268W	PTRT_03758
YDR002W	PTRT_10017
YNR035C	PTRT_07775
YOL041C	PTRT_08053
YJR105W	PTRT_10346
YJR096W	PTRT_10644
YLR270W	PTRT_08955
YOR173W	PTRT_08955
YOR007C	PTRT_00744
YNR041C	PTRT_04128
YOR275C	PTRT_04403
YGR246C	PTRT_08172
YMR088C	PTRT_07092
YPR060C	PTRT_09142
YDR194C	PTRT_01179
YDR419W	PTRT_02031
YGR024C	PTRT_04594
YPR082C	PTRT_02512
YBR200W	PTRT_11112
YPL183C	PTRT_07009
YOR381W	PTRT_09301
YKL220C	PTRT_09301
YNR060W	PTRT_09301
YOR384W	PTRT_09301
YLL051C	PTRT_09301
YDL064W	PTRT_03829
YDR454C	PTRT_03835
YMR260C	PTRT_05711
YPL123C	PTRT_06408
YPL078C	PTRT_07578
YML117W	PTRT_09392
YKL009W	PTRT_06003
YHL040C	PTRT_01695	PTRT_06779	PTRT_10532	PTRT_04226
YEL065W	PTRT_01695	PTRT_06779	PTRT_10532	PTRT_04226
YHL047C	PTRT_01695	PTRT_06779	PTRT_10532	PTRT_04226
YCL073C	PTRT_01695	PTRT_06779	PTRT_10532	PTRT_04226
YKR106W	PTRT_01695	PTRT_06779	PTRT_10532	PTRT_04226
YOL158C	PTRT_01695	PTRT_06779	PTRT_10532	PTRT_04226
YBL080C	PTRT_02270
YBR154C	PTRT_02143
YKL012W	PTRT_00833
YLR215C	PTRT_03743
YKR068C	PTRT_04464
YIL106W	PTRT_05687
YOR254C	PTRT_10500
YKR105C	PTRT_04251	PTRT_02799	PTRT_00661	PTRT_04075	PTRT_06301	PTRT_04388	PTRT_12014	PTRT_02191	PTRT_09219	PTRT_00390	PTRT_08002
YGR224W	PTRT_04251	PTRT_02799	PTRT_00661	PTRT_04075	PTRT_06301	PTRT_04388	PTRT_12014	PTRT_02191	PTRT_09219	PTRT_00390	PTRT_08002
YCL069W	PTRT_04251	PTRT_02799	PTRT_00661	PTRT_04075	PTRT_06301	PTRT_04388	PTRT_12014	PTRT_02191	PTRT_09219	PTRT_00390	PTRT_08002
YPR198W	PTRT_04251	PTRT_02799	PTRT_00661	PTRT_04075	PTRT_06301	PTRT_04388	PTRT_12014	PTRT_02191	PTRT_09219	PTRT_00390	PTRT_08002
YGR038W	PTRT_02381
YLR350W	PTRT_02381
YDR168W	PTRT_01986
YBL040C	PTRT_03657
YHL004W	PTRT_03233
YKL092C	PTRT_02524
YML096W	PTRT_03143
YMR023C	PTRT_03584
YGL164C	PTRT_06806
YER100W	PTRT_08334
YNL168C	PTRT_07552
YJR142W	PTRT_09059
YPL096W	PTRT_07438
YKL067W	PTRT_10839
YDR054C	PTRT_00968
YJR073C	PTRT_00841
YJR008W	PTRT_06875
YOL137W	PTRT_00856	PTRT_11405	PTRT_09152
YML106W	PTRT_11293
YMR271C	PTRT_11293
YGR178C	PTRT_04342
YBR026C	PTRT_08486
YOR130C	PTRT_07984
YGR031W	PTRT_01233
YGR046W	PTRT_02491
YPR128C	PTRT_06287
YKL056C	PTRT_10474
YMR171C	PTRT_10557
YML022W	PTRT_10669
YDR441C	PTRT_10669
YEL023C	PTRT_02948
YPL115C	PTRT_02945
YMR276W	PTRT_04707
YER170W	PTRT_07794
YPL260W	PTRT_04173
YGL130W	PTRT_10785
YJL002C	PTRT_11666
YAL017W	PTRT_00299
YOL045W	PTRT_00299
YBL002W	PTRT_03279
YDR224C	PTRT_03279
YER174C	PTRT_08074
YDR098C	PTRT_08074
YLR324W	PTRT_08226
YGR004W	PTRT_08226
YLR143W	PTRT_02804
YBR276C	PTRT_08953
YML034W	PTRT_01837
YDR458C	PTRT_01837
YGL224C	PTRT_05277
YER037W	PTRT_05277
YGR208W	PTRT_00108
YJL030W	PTRT_02604
YIL090W	PTRT_03914
YNL072W	PTRT_03590
YLR448W	PTRT_08883	PTRT_01594
YML073C	PTRT_08883	PTRT_01594
YNL162W	PTRT_01838
YHR141C	PTRT_01838
YIL050W	PTRT_02903
YER059W	PTRT_02903
YNL116W	PTRT_05528
YHR115C	PTRT_05528
YGL087C	PTRT_00824
YGR282C	PTRT_00900
YDR484W	PTRT_05083
YHR100C	PTRT_05522
[truncated: 1,382 more rows]
