# Supplementary material for: Evolutionary Conservation and Diversification of Puf RNA Binding Proteins and Their mRNA Targets
Source: PLoS Biol. 2015 Nov 20;13(11):e1002307. doi: 10.1371/journal.pbio.1002307 (PMC4654594; doi:10.1371/journal.pbio.1002307)
Supplement: S4 Dataset — (ZIP) [file pbio.1002307.s004.zip › S.cerevisiae.fa_R.oryzae.fa.txt]

YHR165C	RO3T_01071
YJL130C	RO3T_06091	RO3T_15063
YDL171C	RO3T_16247	RO3T_01088
YNR016C	RO3T_04976
YHR099W	RO3T_02880	RO3T_12114
YKL203C	RO3T_11878
YJR066W	RO3T_11878
YKR054C	RO3T_06229
YKL182W	RO3T_16170
YGL206C	RO3T_07471
YNL262W	RO3T_00774
YGR032W	RO3T_10348
YLR342W	RO3T_10348
YMR306W	RO3T_10348
YER172C	RO3T_02201
YOR151C	RO3T_13231	RO3T_12410
YOR207C	RO3T_12314
YGL062W	RO3T_06930
YBR218C	RO3T_06930
YOR341W	RO3T_16518	RO3T_08186
YLL040C	RO3T_13642	RO3T_15839	RO3T_03963
YOR116C	RO3T_12474
YGR061C	RO3T_10092
YBL076C	RO3T_12152
YPR010C	RO3T_08029	RO3T_15194
YKL215C	RO3T_09745
YOR133W	RO3T_09649	RO3T_15790	RO3T_08803	RO3T_12126
YDR385W	RO3T_09649	RO3T_15790	RO3T_08803	RO3T_12126
YJR109C	RO3T_05880
YNL132W	RO3T_06529
YGL195W	RO3T_09453
YOR326W	RO3T_05699	RO3T_14959	RO3T_04532	RO3T_14881	RO3T_04476
YAL029C	RO3T_05699	RO3T_14959	RO3T_04532	RO3T_14881	RO3T_04476
YPR184W	RO3T_06886
YPL082C	RO3T_12365
YDR135C	RO3T_10648
YDR127W	RO3T_10200
YJL050W	RO3T_00986
YAL026C	RO3T_04221	RO3T_16791	RO3T_09846
YDL126C	RO3T_12601	RO3T_07894
YKL210W	RO3T_16292
YGR094W	RO3T_00741
YIL125W	RO3T_08760	RO3T_14068
YMR109W	RO3T_15775
YKL129C	RO3T_15775
YNL088W	RO3T_08723
YLR304C	RO3T_05884	RO3T_10276
YER070W	RO3T_08883
YIL066C	RO3T_08883
YDL102W	RO3T_03761
YBR084W	RO3T_15084	RO3T_08071
YGR204W	RO3T_15084	RO3T_08071
YBR115C	RO3T_12432
YOR335C	RO3T_07557
YBL022C	RO3T_11894
YDL145C	RO3T_05486	RO3T_00706
YJR137C	RO3T_01901
YGR218W	RO3T_03696	RO3T_16254
YPL160W	RO3T_09423
YDR170C	RO3T_13038
YOR304W	RO3T_16989
YIL126W	RO3T_14501	RO3T_02099
YMR189W	RO3T_12402
YER166W	RO3T_07539	RO3T_14450
YDR093W	RO3T_07539	RO3T_14450
YER125W	RO3T_00192	RO3T_08316	RO3T_13174	RO3T_03535
YAL005C	RO3T_12887	RO3T_10402	RO3T_05487	RO3T_00707
YLL024C	RO3T_12887	RO3T_10402	RO3T_05487	RO3T_00707
YER103W	RO3T_12887	RO3T_10402	RO3T_05487	RO3T_00707
YBL075C	RO3T_12887	RO3T_10402	RO3T_05487	RO3T_00707
YLL048C	RO3T_14817	RO3T_00169
YHL035C	RO3T_14817	RO3T_00169
YDR457W	RO3T_06596
YMR080C	RO3T_03312
YLR249W	RO3T_07208	RO3T_06470	RO3T_07482	RO3T_03288
YNL014W	RO3T_07208	RO3T_06470	RO3T_07482	RO3T_03288
YIL143C	RO3T_09651
YHR074W	RO3T_16660
YPL240C	RO3T_13635	RO3T_11229	RO3T_00120
YMR186W	RO3T_13635	RO3T_11229	RO3T_00120
YFR031C	RO3T_02392
YDR334W	RO3T_06478
YDR011W	RO3T_10970	RO3T_05105	RO3T_15967	RO3T_15643	RO3T_11419	RO3T_02979	RO3T_07787	RO3T_13771
YNR070W	RO3T_10970	RO3T_05105	RO3T_15967	RO3T_15643	RO3T_11419	RO3T_02979	RO3T_07787	RO3T_13771
YPL058C	RO3T_10970	RO3T_05105	RO3T_15967	RO3T_15643	RO3T_11419	RO3T_02979	RO3T_07787	RO3T_13771
YKL148C	RO3T_07287	RO3T_13320
YJL045W	RO3T_07287	RO3T_13320
YJL200C	RO3T_14441
YGL120C	RO3T_08923
YMR288W	RO3T_07616
YLR069C	RO3T_07528
YPR160W	RO3T_04722	RO3T_06687
YNL163C	RO3T_01367
YGL009C	RO3T_05663	RO3T_17054
YGL167C	RO3T_04700
YER164W	RO3T_02375
YER013W	RO3T_10268
YDR091C	RO3T_12209	RO3T_13376
YGL150C	RO3T_11985
YIL078W	RO3T_06613
YJL034W	RO3T_08669
YKL104C	RO3T_14806	RO3T_04246
YER171W	RO3T_12051
YBR023C	RO3T_00425	RO3T_06166	RO3T_03036	RO3T_03187
YGL022W	RO3T_05207
YJR045C	RO3T_00998	RO3T_07209	RO3T_15013
YEL030W	RO3T_00998	RO3T_07209	RO3T_15013
YPL086C	RO3T_13887	RO3T_13241
YBL023C	RO3T_02892
YLR398C	RO3T_10609
YGL173C	RO3T_05296
YPL226W	RO3T_03346
YDR238C	RO3T_09096
YGL137W	RO3T_06159
YFR015C	RO3T_10062	RO3T_13111	RO3T_15177
YLR258W	RO3T_10062	RO3T_13111	RO3T_15177
YGL234W	RO3T_16312
YGL026C	RO3T_05100	RO3T_10973
YEL011W	RO3T_13159	RO3T_13870
YBR127C	RO3T_09587
YPR074C	RO3T_13066	RO3T_05676
YBR117C	RO3T_13066	RO3T_05676
YML035C	RO3T_11869	RO3T_08584
YPR181C	RO3T_16012	RO3T_10466
YMR205C	RO3T_12204	RO3T_12805
YMR128W	RO3T_14097
YDR258C	RO3T_09902
YNL123W	RO3T_11500
YKR001C	RO3T_03499	RO3T_04898
YIL048W	RO3T_14574	RO3T_14922
YER069W	RO3T_04934
YPR080W	RO3T_10089	RO3T_11152	RO3T_15046	RO3T_15350	RO3T_08487
YBR118W	RO3T_10089	RO3T_11152	RO3T_15046	RO3T_15350	RO3T_08487
YBL105C	RO3T_14506	RO3T_06077	RO3T_11928	RO3T_15030
YGL207W	RO3T_06228
YLR153C	RO3T_06524	RO3T_08134	RO3T_09827	RO3T_04092
YBR202W	RO3T_11607
YIL075C	RO3T_03529	RO3T_13172
YMR120C	RO3T_16532
YLR028C	RO3T_16532
YBL099W	RO3T_05706	RO3T_17085	RO3T_00737	RO3T_05482
YLR410W	RO3T_03962	RO3T_15838	RO3T_03754
YBR121C	RO3T_11380
YLR259C	RO3T_02122	RO3T_06872
YPR019W	RO3T_11324
YCR057C	RO3T_00435
YLR274W	RO3T_10697	RO3T_01571
YKR009C	RO3T_08529
YKR086W	RO3T_00191
YML059C	RO3T_10192
YDL229W	RO3T_05169	RO3T_10928	RO3T_11068	RO3T_01863
YNL209W	RO3T_05169	RO3T_10928	RO3T_11068	RO3T_01863
YDR212W	RO3T_05865
YDR001C	RO3T_04014	RO3T_15738	RO3T_12776
YBR001C	RO3T_04014	RO3T_15738	RO3T_12776
YLR086W	RO3T_09979
YLL026W	RO3T_15552	RO3T_16663
YMR108W	RO3T_03065
YGR264C	RO3T_06648
YJL111W	RO3T_04763	RO3T_10955
YDR129C	RO3T_07604	RO3T_06518
YFL036W	RO3T_14576
YHR186C	RO3T_00346
YJL014W	RO3T_03227
YJR121W	RO3T_01284	RO3T_08261	RO3T_16395
YGL006W	RO3T_10190	RO3T_15436	RO3T_03128	RO3T_13045	RO3T_04927	RO3T_01260
YER091C	RO3T_04918	RO3T_16939
YLR305C	RO3T_00360	RO3T_09010
YLL034C	RO3T_03712
YFR009W	RO3T_14238
YMR089C	RO3T_15432	RO3T_04827
YBL004W	RO3T_14432
YBL039C	RO3T_03215	RO3T_03017
YJR103W	RO3T_03215	RO3T_03017
YGR124W	RO3T_15933	RO3T_15612
YPR145W	RO3T_15933	RO3T_15612
YNL102W	RO3T_04260
YDL215C	RO3T_08359	RO3T_00266
YKR097W	RO3T_10362
YOR168W	RO3T_11506
YIL142W	RO3T_08551	RO3T_03091
YJR016C	RO3T_02096
YCL030C	RO3T_04141
YPL006W	RO3T_00312
YJL005W	RO3T_02871	RO3T_06448	RO3T_07462
YBR080C	RO3T_16205
YJR035W	RO3T_12222
YDR040C	RO3T_11513
YDR039C	RO3T_11513
YDR038C	RO3T_11513
YOL006C	RO3T_10264
YEL032W	RO3T_11204
YLR129W	RO3T_12617
YOR270C	RO3T_04818
YMR054W	RO3T_04818
YBR038W	RO3T_16229	RO3T_00521	RO3T_08098	RO3T_11899
YMR290C	RO3T_07574
YFL039C	RO3T_14001	RO3T_12557
YMR217W	RO3T_02514
YGL245W	RO3T_09308	RO3T_04322
YGL201C	RO3T_14745
YFR019W	RO3T_10566
YLR389C	RO3T_08531	RO3T_13192
YHR020W	RO3T_08731
YML085C	RO3T_12813	RO3T_09686	RO3T_04841	RO3T_04153	RO3T_13338
YML124C	RO3T_12813	RO3T_09686	RO3T_04841	RO3T_04153	RO3T_13338
YML056C	RO3T_14461	RO3T_08964
YLR432W	RO3T_14461	RO3T_08964
YHR216W	RO3T_14461	RO3T_08964
YAL023C	RO3T_05283
YOR321W	RO3T_05283
YDR430C	RO3T_16971
YDR097C	RO3T_11159
YLL001W	RO3T_05804
YKL145W	RO3T_11341	RO3T_01561
YDL143W	RO3T_01125	RO3T_14968
YGL163C	RO3T_02508
YBR196C	RO3T_16398
YBL015W	RO3T_04288	RO3T_04879
YOL004W	RO3T_05588	RO3T_01173	RO3T_16459	RO3T_14071
YMR049C	RO3T_00005
YPL093W	RO3T_06709	RO3T_10602
YHR183W	RO3T_01671	RO3T_04862	RO3T_03044
YGR256W	RO3T_01671	RO3T_04862	RO3T_03044
YDR234W	RO3T_05654
YFL037W	RO3T_11161	RO3T_04450	RO3T_06266	RO3T_06150	RO3T_00404
YJR064W	RO3T_14462	RO3T_08965
YLR359W	RO3T_10653	RO3T_03508
YJL012C	RO3T_16785
YER025W	RO3T_05064	RO3T_17195
YOR330C	RO3T_10196
YER036C	RO3T_17063	RO3T_05653
YBR126C	RO3T_14823
YOR204W	RO3T_13095	RO3T_10053
YPL119C	RO3T_13095	RO3T_10053
YCR093W	RO3T_10400	RO3T_12890	RO3T_06630
YOR048C	RO3T_06773
YPL235W	RO3T_07844	RO3T_13990
YHR027C	RO3T_04179	RO3T_05727
YER043C	RO3T_07183
YDR037W	RO3T_13999
YHR047C	RO3T_16213	RO3T_00533
YKL157W	RO3T_16213	RO3T_00533
YCL054W	RO3T_15381	RO3T_16661
YLR382C	RO3T_15723
YDR341C	RO3T_16283
YHR091C	RO3T_16283
YPL262W	RO3T_03072
YLR175W	RO3T_06158	RO3T_15033
YOR291W	RO3T_07512
YGL156W	RO3T_01219	RO3T_12853
YJL033W	RO3T_01386
YML075C	RO3T_14183	RO3T_04291
YLR450W	RO3T_14183	RO3T_04291
YBR229C	RO3T_02766
YLR347C	RO3T_16314
YDR190C	RO3T_15558	RO3T_13690
YDL160C	RO3T_06549	RO3T_08606	RO3T_07517
YGR254W	RO3T_11988	RO3T_05465
YHR174W	RO3T_11988	RO3T_05465
YPL012W	RO3T_05533
YNR001C	RO3T_06688
YCR005C	RO3T_06688
YDR172W	RO3T_13820
YOR356W	RO3T_00553	RO3T_05020
YIR031C	RO3T_03502	RO3T_10650
YNL117W	RO3T_03502	RO3T_10650
YDR188W	RO3T_13196	RO3T_12480
YHR019C	RO3T_16456
YGL048C	RO3T_12231	RO3T_13190
YGR217W	RO3T_00402
YLR060W	RO3T_13576
YNR031C	RO3T_01661
YCR073C	RO3T_01661
YDL031W	RO3T_10585
YOR063W	RO3T_07883	RO3T_13199	RO3T_00671	RO3T_05370
YPR024W	RO3T_06795	RO3T_04753
YOL090W	RO3T_16014
YMR105C	RO3T_09120	RO3T_14404
YKL127W	RO3T_09120	RO3T_14404
YBR143C	RO3T_00515	RO3T_05500
YDL131W	RO3T_08939	RO3T_14477
YDL182W	RO3T_08939	RO3T_14477
YBR248C	RO3T_10292
YMR301C	RO3T_11121
YLR419W	RO3T_07515
YFL008W	RO3T_02085
YIL109C	RO3T_09792	RO3T_04075
YNL049C	RO3T_09792	RO3T_04075
YHR072W	RO3T_15242
YAL038W	RO3T_08019	RO3T_11886	RO3T_06231
YOR347C	RO3T_08019	RO3T_11886	RO3T_06231
YBR114W	RO3T_05366
YJL074C	RO3T_12374
YDL007W	RO3T_10319	RO3T_09509
YOR187W	RO3T_01454	RO3T_16339
YDR270W	RO3T_13979	RO3T_06141
YNR013C	RO3T_00212	RO3T_02736	RO3T_11495	RO3T_06657
YLR113W	RO3T_12796	RO3T_09531	RO3T_05765
YNL061W	RO3T_15431
YLR277C	RO3T_14510
YDL084W	RO3T_15739	RO3T_04019	RO3T_09144
YMR304W	RO3T_03378	RO3T_01570
YNL247W	RO3T_05647
YLR384C	RO3T_07352
YDR023W	RO3T_10203	RO3T_15449
YDL164C	RO3T_07347
YFL018C	RO3T_10470	RO3T_16009
YER065C	RO3T_03730
YDR394W	RO3T_02648	RO3T_11702
YLR197W	RO3T_00457	RO3T_06282
YLR058C	RO3T_07398
YGR116W	RO3T_16464
YLL018C	RO3T_04618	RO3T_05457
YLL008W	RO3T_08631
YJL153C	RO3T_04150
YOR259C	RO3T_05069	RO3T_17183
YKL035W	RO3T_01971	RO3T_04525
YNL287W	RO3T_05582	RO3T_04402	RO3T_10501
YDL178W	RO3T_15215
YEL071W	RO3T_15215
YDR074W	RO3T_11195	RO3T_14592	RO3T_07382	RO3T_13129	RO3T_09907	RO3T_14319
YLR180W	RO3T_03742	RO3T_11986
YDR502C	RO3T_03742	RO3T_11986
YJL008C	RO3T_13062	RO3T_10131
YNL189W	RO3T_11022	RO3T_01475	RO3T_10020
YEL013W	RO3T_12595	RO3T_07898
YNR053C	RO3T_06650
YNL106C	RO3T_11376
YOR109W	RO3T_11376
YHR023W	RO3T_12112	RO3T_00932
YDR283C	RO3T_10564
YKR031C	RO3T_03922
YLL039C	RO3T_08714
YGL008C	RO3T_06167	RO3T_13897	RO3T_15182	RO3T_10288
YPL036W	RO3T_06167	RO3T_13897	RO3T_15182	RO3T_10288
YER133W	RO3T_14482	RO3T_08935	RO3T_12831
YIL129C	RO3T_03093
YMR308C	RO3T_11687
YER086W	RO3T_02764
YLR378C	RO3T_11124	RO3T_01415	RO3T_01406
YHL016C	RO3T_07084
YPL106C	RO3T_06487	RO3T_07524
YBR169C	RO3T_06487	RO3T_07524
YLR409C	RO3T_08276
YGL125W	RO3T_02980	RO3T_14478
YGR145W	RO3T_07633
YCR012W	RO3T_08040	RO3T_15232
YER165W	RO3T_11746	RO3T_08704	RO3T_03071
YLR083C	RO3T_12032	RO3T_11203
YDR107C	RO3T_12032	RO3T_11203
YDL029W	RO3T_05483	RO3T_00738
YJR065C	RO3T_13463
YPL207W	RO3T_16245
YCL017C	RO3T_11727
YKL211C	RO3T_08775
YDL066W	RO3T_13819	RO3T_00334
YLR174W	RO3T_13819	RO3T_00334
YNL009W	RO3T_13819	RO3T_00334
YOR117W	RO3T_03247
YCR017C	RO3T_08077
YER136W	RO3T_03975	RO3T_05579
YKR059W	RO3T_02300
YJL138C	RO3T_02300
YKL010C	RO3T_00778
YML057W	RO3T_10915	RO3T_02172
YLR433C	RO3T_10915	RO3T_02172
YHR170W	RO3T_12942	RO3T_10375
YGL236C	RO3T_11663
YCR053W	RO3T_14418
YIL074C	RO3T_04176	RO3T_02037
YER081W	RO3T_04176	RO3T_02037
YAL036C	RO3T_15243
YHR037W	RO3T_01501
YPR173C	RO3T_03632
YOR014W	RO3T_00195
YCR011C	RO3T_02428
YLR222C	RO3T_01606
YLR240W	RO3T_07087
YJR010W	RO3T_04298	RO3T_02039
YKR002W	RO3T_04830
YDR232W	RO3T_12210
YBR006W	RO3T_00901	RO3T_05243
YNL267W	RO3T_08885
YPR033C	RO3T_01783	RO3T_16957
YML123C	RO3T_01667	RO3T_04856
YHR018C	RO3T_08313
YOR211C	RO3T_16216
YAR035W	RO3T_07654	RO3T_14572
YNL330C	RO3T_03426
YOR374W	RO3T_10182	RO3T_15373
YER073W	RO3T_10182	RO3T_15373
YPL061W	RO3T_10182	RO3T_15373
YGR100W	RO3T_09060	RO3T_00750
YKL165C	RO3T_02426
YGL078C	RO3T_10285
YGL190C	RO3T_02196	RO3T_17172	RO3T_03918
YOR310C	RO3T_16005	RO3T_10465
YCR072C	RO3T_09393
YFR044C	RO3T_14604
YOL097C	RO3T_16974
YDL055C	RO3T_10152	RO3T_04394	RO3T_13030	RO3T_09233
YLR430W	RO3T_01271	RO3T_10851
YDR021W	RO3T_05718
YFL022C	RO3T_11636
YDL188C	RO3T_14498	RO3T_00527	RO3T_16218
YDL134C	RO3T_14498	RO3T_00527	RO3T_16218
YHL007C	RO3T_07549	RO3T_06591	RO3T_13612
YLR355C	RO3T_10632	RO3T_03050
YNL112W	RO3T_03846
YOR317W	RO3T_05461	RO3T_04607	RO3T_05367	RO3T_15979
YMR246W	RO3T_05461	RO3T_04607	RO3T_05367	RO3T_15979
YIL009W	RO3T_05461	RO3T_04607	RO3T_05367	RO3T_15979
YOL058W	RO3T_05445	RO3T_04644
YOL098C	RO3T_00261
YOR046C	RO3T_09574
YGL114W	RO3T_12368
YGR245C	RO3T_13879
YHR039C	RO3T_09455
YLR303W	RO3T_12935
YPL110C	RO3T_03132
YNL220W	RO3T_08251
YNL238W	RO3T_00078	RO3T_06131
YFL033C	RO3T_05592	RO3T_01175	RO3T_05980
YDR375C	RO3T_02623
YDL014W	RO3T_02110	RO3T_01857	RO3T_11074	RO3T_06915
YER090W	RO3T_00176
YGR125W	RO3T_04370
YLR438W	RO3T_12122
YER178W	RO3T_13116	RO3T_10002
YNL241C	RO3T_17070
YER110C	RO3T_00508	RO3T_01030	RO3T_16183
YGL148W	RO3T_15461
YML016C	RO3T_13384	RO3T_12340	RO3T_00627
YDR436W	RO3T_13384	RO3T_12340	RO3T_00627
YER052C	RO3T_02059	RO3T_04564
YNR050C	RO3T_11025
YBR079C	RO3T_01344
YPL040C	RO3T_15561
YBL024W	RO3T_07092
YMR300C	RO3T_13067
YIL155C	RO3T_08854	RO3T_13779
YBL017C	RO3T_02486
YJL222W	RO3T_02486
YIL173W	RO3T_02486
YNR065C	RO3T_02486
YGR138C	RO3T_02030
YPR156C	RO3T_02030
YGR192C	RO3T_05835	RO3T_13187	RO3T_08032	RO3T_15196
YJL052W	RO3T_05835	RO3T_13187	RO3T_08032	RO3T_15196
YJR009C	RO3T_05835	RO3T_13187	RO3T_08032	RO3T_15196
YNL064C	RO3T_03191	RO3T_10645	RO3T_02734	RO3T_11494
YOR165W	RO3T_10314	RO3T_01014
YLR092W	RO3T_14967	RO3T_01127
YBR294W	RO3T_14967	RO3T_01127
YJL026W	RO3T_12050	RO3T_05646
YLR397C	RO3T_06515
YDR256C	RO3T_09803
YDR294C	RO3T_12508
YML072C	RO3T_06589	RO3T_03656	RO3T_15691	RO3T_06398
YAL016W	RO3T_10657	RO3T_05679	RO3T_09245
YMR104C	RO3T_14937	RO3T_14584
YKL126W	RO3T_14937	RO3T_14584
YCL057W	RO3T_08915
YNL277W	RO3T_05733
YBR221C	RO3T_14406
YMR297W	RO3T_09284	RO3T_00923
YOR244W	RO3T_14256	RO3T_02588
YPL147W	RO3T_15915	RO3T_04863
YNL329C	RO3T_11759
YJR132W	RO3T_03921	RO3T_10956
YKL060C	RO3T_08075	RO3T_11938	RO3T_11804	RO3T_08525
YJL101C	RO3T_03354
YHR065C	RO3T_03956
YFR030W	RO3T_02385
YLR429W	RO3T_14405	RO3T_09122
YHL030W	RO3T_02505
YPR035W	RO3T_14017
YHR135C	RO3T_16470	RO3T_01911	RO3T_15487	RO3T_16649	RO3T_12255
YNL154C	RO3T_16470	RO3T_01911	RO3T_15487	RO3T_16649	RO3T_12255
YBR222C	RO3T_14416
YLR371W	RO3T_07160	RO3T_00950
YGR070W	RO3T_07160	RO3T_00950
YDL095W	RO3T_07143
YDL093W	RO3T_07143
YKR093W	RO3T_10839	RO3T_05546
YBR198C	RO3T_04709
YPR112C	RO3T_00634
YLR117C	RO3T_05758
YER095W	RO3T_10065	RO3T_06320
YPL091W	RO3T_00021	RO3T_01291
YDL060W	RO3T_12090	RO3T_07755
YJL212C	RO3T_16582	RO3T_15384	RO3T_06260
YMR129W	RO3T_04410
YEL058W	RO3T_02794	RO3T_11444
YDR062W	RO3T_09772	RO3T_13648
YHR042W	RO3T_14251	RO3T_02474
YBR220C	RO3T_03944
YLR272C	RO3T_04711
YOR361C	RO3T_10927
YGR103W	RO3T_11354	RO3T_01500
YNL243W	RO3T_09114
YNL023C	RO3T_12834
YLR087C	RO3T_02425
YGL171W	RO3T_04267
YDR128W	RO3T_15034
YJL164C	RO3T_02631	RO3T_11679	RO3T_17006	RO3T_02049	RO3T_08205	RO3T_16473	RO3T_04574
YKL166C	RO3T_02631	RO3T_11679	RO3T_17006	RO3T_02049	RO3T_08205	RO3T_16473	RO3T_04574
YPL203W	RO3T_02631	RO3T_11679	RO3T_17006	RO3T_02049	RO3T_08205	RO3T_16473	RO3T_04574
YDR477W	RO3T_03680
YFL034W	RO3T_09307	RO3T_04323
YKL135C	RO3T_10313	RO3T_00472
YBR208C	RO3T_06575
YDR189W	RO3T_16161
YPL259C	RO3T_08555	RO3T_11834
YGR244C	RO3T_14332	RO3T_02293
YJL141C	RO3T_06510
YBR031W	RO3T_07051	RO3T_09580	RO3T_06397
YDR012W	RO3T_07051	RO3T_09580	RO3T_06397
YHR030C	RO3T_05692	RO3T_10827
YNL298W	RO3T_10630	RO3T_03006
YJL155C	RO3T_15925	RO3T_14757
YGL027C	RO3T_00873
YHR024C	RO3T_03818
YEL020C	RO3T_15378
YKL209C	RO3T_05867	RO3T_09631	RO3T_15726	RO3T_06562
YGL205W	RO3T_05400	RO3T_07618
YDR211W	RO3T_02316
YGL091C	RO3T_14582
YML042W	RO3T_05657	RO3T_13056
YBR011C	RO3T_03501
YBR025C	RO3T_07274
YJL167W	RO3T_14681
YIL107C	RO3T_02295	RO3T_01253
YDR148C	RO3T_06526	RO3T_07609
YLR163C	RO3T_04335
YHR113W	RO3T_02987	RO3T_13578
YBL016W	RO3T_16338	RO3T_01455
YHR171W	RO3T_16589
YPL154C	RO3T_13966	RO3T_06865
YDL174C	RO3T_05320
YLL029W	RO3T_08538
YBL030C	RO3T_03461	RO3T_12131
YBR085W	RO3T_03461	RO3T_12131
YMR056C	RO3T_03461	RO3T_12131
YOR074C	RO3T_04073
YIL103W	RO3T_16189
YPR088C	RO3T_13369
YGR087C	RO3T_12364	RO3T_01775	RO3T_11890
YLR044C	RO3T_12364	RO3T_01775	RO3T_11890
YLR134W	RO3T_12364	RO3T_01775	RO3T_11890
YDL080C	RO3T_12364	RO3T_01775	RO3T_11890
YDR111C	RO3T_04054	RO3T_10301	RO3T_14136	RO3T_15219	RO3T_02276
YLR089C	RO3T_04054	RO3T_10301	RO3T_14136	RO3T_15219	RO3T_02276
YBL091C	RO3T_03852
YML126C	RO3T_13070
YIL082W-A	RO3T_02694	RO3T_09174	RO3T_03549	RO3T_16361	RO3T_14361	RO3T_11539	RO3T_15890	RO3T_07312	RO3T_17163
YGR109W-B	RO3T_02694	RO3T_09174	RO3T_03549	RO3T_16361	RO3T_14361	RO3T_11539	RO3T_15890	RO3T_07312	RO3T_17163
YMR145C	RO3T_00786	RO3T_09468	RO3T_06215
YDL085W	RO3T_00786	RO3T_09468	RO3T_06215
YBR237W	RO3T_02332
YBR249C	RO3T_06981	RO3T_05194	RO3T_10943
YIL046W	RO3T_06668	RO3T_12636	RO3T_13175
YPL028W	RO3T_14943	RO3T_14591
YDL190C	RO3T_14641
YPL204W	RO3T_17076	RO3T_05795
YGL099W	RO3T_09763
YLR289W	RO3T_09969
YBR166C	RO3T_14281
YGL040C	RO3T_03402
YMR309C	RO3T_05882
YOR136W	RO3T_04613	RO3T_07141
YGR185C	RO3T_15909
YFL041W	RO3T_03471
YMR058W	RO3T_03471
YGL119W	RO3T_09454
YOR323C	RO3T_06635
YKL212W	RO3T_10759
YNL071W	RO3T_06352	RO3T_07078
YKL146W	RO3T_06258	RO3T_09272	RO3T_01140	RO3T_01375
YCR091W	RO3T_02485	RO3T_05484
YNR047W	RO3T_02485	RO3T_05484
YOL113W	RO3T_05777	RO3T_17042	RO3T_06556
YLR188W	RO3T_04593
YPL270W	RO3T_04593
YHR007C	RO3T_11789	RO3T_16594
YHR068W	RO3T_10160
YGR155W	RO3T_09410
YDR075W	RO3T_16277
YEL060C	RO3T_11851	RO3T_15325	RO3T_10127
YOR003W	RO3T_11851	RO3T_15325	RO3T_10127
YER099C	RO3T_01686	RO3T_04987
YBL068W	RO3T_01686	RO3T_04987
YGR274C	RO3T_02397	RO3T_14294
YOR196C	RO3T_01980	RO3T_12357
YER082C	RO3T_03494
YLR032W	RO3T_02075
YGR170W	RO3T_11315
YDR291W	RO3T_11305
YOR061W	RO3T_00951	RO3T_07159	RO3T_04771
YIL035C	RO3T_00951	RO3T_07159	RO3T_04771
YDR456W	RO3T_00550
YLR276C	RO3T_11194
YKL134C	RO3T_14231
YFR038W	RO3T_15837
YMR015C	RO3T_04912	RO3T_16940	RO3T_04482
YDL240W	RO3T_11731	RO3T_02902
YJR130C	RO3T_11854
YML082W	RO3T_11854
YCL018W	RO3T_03066
YLR386W	RO3T_14727
YNL250W	RO3T_14377
YAL048C	RO3T_13436	RO3T_07348
YDL132W	RO3T_05392
YER093C	RO3T_16947
YNL045W	RO3T_08296	RO3T_00094	RO3T_05773
YIL018W	RO3T_11455	RO3T_15727	RO3T_17127	RO3T_02673
YFR031C-A	RO3T_11455	RO3T_15727	RO3T_17127	RO3T_02673
YJL109C	RO3T_09841
YJR145C	RO3T_04252	RO3T_14839	RO3T_08007
YHR203C	RO3T_04252	RO3T_14839	RO3T_08007
YGL012W	RO3T_10688	RO3T_08865	RO3T_15494
YOR217W	RO3T_02417
YJR138W	RO3T_13049
YLR314C	RO3T_13361	RO3T_11934	RO3T_11007
YBR170C	RO3T_06627
YGL238W	RO3T_06016
YBR017C	RO3T_11232	RO3T_13631	RO3T_07056
YNL142W	RO3T_12621	RO3T_12447	RO3T_05766
YMR307W	RO3T_08262	RO3T_16394
YKL197C	RO3T_03858
YGL211W	RO3T_09406
YGR173W	RO3T_10162
YDR047W	RO3T_14741
YGR211W	RO3T_15463
YOL061W	RO3T_00840	RO3T_12940
YHR120W	RO3T_15767
YML054C	RO3T_08039	RO3T_15225
YML008C	RO3T_16048	RO3T_15766
YNL037C	RO3T_04594	RO3T_02068	RO3T_02618
YJL102W	RO3T_00844
YBR019C	RO3T_05147
YLR027C	RO3T_09255
YCL059C	RO3T_15601
YPR069C	RO3T_16618
YOR303W	RO3T_12861
YOL094C	RO3T_16282
YLR096W	RO3T_05698
YDR122W	RO3T_05698
YAL012W	RO3T_03491
YBR018C	RO3T_03363
YPL151C	RO3T_14244
YFR004W	RO3T_06584	RO3T_07478
YOL023W	RO3T_12712
YPL042C	RO3T_14609
YGR200C	RO3T_17126
YPL009C	RO3T_05883
YGL194C	RO3T_12019
YJR148W	RO3T_07373	RO3T_13469	RO3T_04957
YHR208W	RO3T_07373	RO3T_13469	RO3T_04957
YHR107C	RO3T_14827	RO3T_04261	RO3T_00023	RO3T_16838	RO3T_06048	RO3T_07959	RO3T_10889
YGR252W	RO3T_03670
YDL244W	RO3T_06945
YFL058W	RO3T_06945
YJR156C	RO3T_06945
YNL332W	RO3T_06945
YDR481C	RO3T_10619	RO3T_03033	RO3T_15589
YFL002C	RO3T_08196
YIL094C	RO3T_11021
YPR016C	RO3T_13352
YLR340W	RO3T_16996	RO3T_09022
YGR157W	RO3T_09135
YMR062C	RO3T_03760
YLR354C	RO3T_02913	RO3T_11595
YGR043C	RO3T_02913	RO3T_11595
YOR065W	RO3T_00331	RO3T_08414
YMR261C	RO3T_03239
YML100W	RO3T_03239
YDR109C	RO3T_07623
YLL041C	RO3T_03815
YMR278W	RO3T_09017
YDR158W	RO3T_01888
YML061C	RO3T_01557
YNL268W	RO3T_15799	RO3T_09642	RO3T_05772	RO3T_17029	RO3T_15082
YEL063C	RO3T_15799	RO3T_09642	RO3T_05772	RO3T_17029	RO3T_15082
YNL270C	RO3T_15799	RO3T_09642	RO3T_05772	RO3T_17029	RO3T_15082
YEL022W	RO3T_02730	RO3T_11488
YJR031C	RO3T_02730	RO3T_11488
YPL031C	RO3T_05994	RO3T_00060	RO3T_12481
YOR185C	RO3T_16625	RO3T_15527
YLR293C	RO3T_16625	RO3T_15527
YGR019W	RO3T_04614
YBR034C	RO3T_15618
YIR007W	RO3T_09842
YLR234W	RO3T_03451
YGL055W	RO3T_09469	RO3T_00787	RO3T_16083
YFL059W	RO3T_11213
YNL333W	RO3T_11213
YMR096W	RO3T_11213
YAL021C	RO3T_00349	RO3T_08390
YJL128C	RO3T_04136	RO3T_04837
YIL160C	RO3T_04962	RO3T_03406
YDR208W	RO3T_04373	RO3T_11188	RO3T_00330
YGR231C	RO3T_13786	RO3T_08868	RO3T_08950
YKL085W	RO3T_08318	RO3T_00197
YDL097C	RO3T_03190	RO3T_10646
YLR005W	RO3T_04339
YKL194C	RO3T_05048
YDL198C	RO3T_05084	RO3T_11003
YOL140W	RO3T_02450
YOR099W	RO3T_09374	RO3T_14696
YBR205W	RO3T_09374	RO3T_14696
YDR483W	RO3T_09374	RO3T_14696
YGR132C	RO3T_17095	RO3T_15681	RO3T_01279	RO3T_10880
YDL128W	RO3T_01779	RO3T_12313
YDR120C	RO3T_14125	RO3T_02595
YBR136W	RO3T_06832
YNR043W	RO3T_11217
YPL266W	RO3T_14103
YML010W	RO3T_14328
YML093W	RO3T_14688
YML069W	RO3T_06991
YLR401C	RO3T_00108
YHR025W	RO3T_11042
YCR084C	RO3T_04093	RO3T_09826	RO3T_09084	RO3T_14408	RO3T_03542
YOR197W	RO3T_12257	RO3T_16266	RO3T_12423	RO3T_14573
YOR002W	RO3T_05887
YGR090W	RO3T_10463
YHR005C	RO3T_01119	RO3T_09474	RO3T_00874	RO3T_00004
YDR293C	RO3T_10895	RO3T_09401	RO3T_03282	RO3T_14744
YEL042W	RO3T_15651	RO3T_15944
YMR216C	RO3T_00053
YLR195C	RO3T_06861
YDR448W	RO3T_14729
YOR160W	RO3T_15067
YJL197W	RO3T_09464	RO3T_00780	RO3T_15779
YDL148C	RO3T_01772
YOL081W	RO3T_03156	RO3T_15506	RO3T_00610	RO3T_02178	RO3T_10922	RO3T_02033	RO3T_16653
YBR140C	RO3T_03156	RO3T_15506	RO3T_00610	RO3T_02178	RO3T_10922	RO3T_02033	RO3T_16653
YCR002C	RO3T_01892	RO3T_09680	RO3T_12833	RO3T_06302
YLR172C	RO3T_02814
YFL045C	RO3T_07082
YHR169W	RO3T_04723
YOR001W	RO3T_16963
YMR139W	RO3T_00100	RO3T_08472	RO3T_15650	RO3T_15943	RO3T_13583	RO3T_07403	RO3T_16281
YDL079C	RO3T_00100	RO3T_08472	RO3T_15650	RO3T_15943	RO3T_13583	RO3T_07403	RO3T_16281
YJL060W	RO3T_12921	RO3T_09684
YGR233C	RO3T_02791
YMR131C	RO3T_03674
YKL017C	RO3T_14146
YOR142W	RO3T_13081	RO3T_10022
YDL108W	RO3T_16263
YHL032C	RO3T_01110	RO3T_00847	RO3T_04515	RO3T_08162
YLR383W	RO3T_10073
YDL103C	RO3T_02459	RO3T_12285
YBR281C	RO3T_05380
YNL207W	RO3T_04041
YMR116C	RO3T_01354	RO3T_03436	RO3T_16149
YKL184W	RO3T_02749	RO3T_11647
YER126C	RO3T_11801	RO3T_08516
YGR123C	RO3T_12128
YBR142W	RO3T_14022
YDR243C	RO3T_14053
YOL021C	RO3T_17387
YDR099W	RO3T_11708	RO3T_12625	RO3T_12370	RO3T_02870	RO3T_06875
YER177W	RO3T_11708	RO3T_12625	RO3T_12370	RO3T_02870	RO3T_06875
YDR365C	RO3T_08380
YBL011W	RO3T_14114	RO3T_02378	RO3T_03085
YKR067W	RO3T_14114	RO3T_02378	RO3T_03085
YDR301W	RO3T_04165
YNL006W	RO3T_06075
YOL033W	RO3T_06454
YNL239W	RO3T_08197
YER005W	RO3T_00179
YIR034C	RO3T_05219
YJR131W	RO3T_17401
YDR105C	RO3T_06341	RO3T_07522
YER078C	RO3T_00107
YJR110W	RO3T_06889
YER003C	RO3T_09766
YER015W	RO3T_14337	RO3T_02324	RO3T_12700	RO3T_10442
YPR103W	RO3T_02562	RO3T_12420
YGR286C	RO3T_03942
YPL131W	RO3T_14269	RO3T_06360	RO3T_02583	RO3T_07083
YDL195W	RO3T_06925	RO3T_01905
YMR224C	RO3T_11819
YDR300C	RO3T_05394
YHR033W	RO3T_05394
YJR077C	RO3T_04901	RO3T_16954
YMR146C	RO3T_07504	RO3T_13500
YLR362W	RO3T_14758	RO3T_06652
YLR447C	RO3T_07463
YMR121C	RO3T_06389	RO3T_07060	RO3T_09743	RO3T_03914
YLR029C	RO3T_06389	RO3T_07060	RO3T_09743	RO3T_03914
YMR272C	RO3T_11501	RO3T_02805	RO3T_08751
YPR117W	RO3T_04747	RO3T_08753
YIL116W	RO3T_02448
YDR331W	RO3T_05485
YPL104W	RO3T_01977
YLR212C	RO3T_11099
YKL029C	RO3T_04511	RO3T_09251	RO3T_08532
YDR044W	RO3T_09744	RO3T_14011
YBR247C	RO3T_12437	RO3T_13202
YOR241W	RO3T_16953	RO3T_04902
YNL059C	RO3T_05744
YJR040W	RO3T_08187
YBR020W	RO3T_06380
YDR009W	RO3T_06380
YGL180W	RO3T_03661
YNL288W	RO3T_03492
YJR072C	RO3T_14091
YML080W	RO3T_14730
YER049W	RO3T_09536	RO3T_05651
YHR016C	RO3T_10145
YFR024C-A	RO3T_10145
YPR041W	RO3T_11166	RO3T_04444
YDL022W	RO3T_08875	RO3T_09780	RO3T_04031	RO3T_13789
YOL059W	RO3T_08875	RO3T_09780	RO3T_04031	RO3T_13789
YLR248W	RO3T_05073	RO3T_11018	RO3T_06135
YER107C	RO3T_15748	RO3T_03983	RO3T_09128
YOR261C	RO3T_05874	RO3T_04161
YLR229C	RO3T_08856	RO3T_15800
YDL040C	RO3T_16633
YLR253W	RO3T_06200
YNR008W	RO3T_07850	RO3T_12517
YLR377C	RO3T_13346	RO3T_07659
YOR070C	RO3T_00587
YGL184C	RO3T_04907
YHR190W	RO3T_05143
YLR336C	RO3T_08153
YHR028C	RO3T_00713	RO3T_13480
YOR219C	RO3T_00713	RO3T_13480
YCR024C	RO3T_00194
YFL025C	RO3T_10024
YMR241W	RO3T_07226	RO3T_12783
YNL256W	RO3T_11043
YNL280C	RO3T_15372
YGL116W	RO3T_05006
YPR176C	RO3T_06965
YKR048C	RO3T_07998	RO3T_15088	RO3T_09035	RO3T_14412
YLR075W	RO3T_08004	RO3T_04169	RO3T_05728	RO3T_06384
YJR076C	RO3T_13559	RO3T_07652	RO3T_05530	RO3T_14570
YBR029C	RO3T_00747	RO3T_09336
YHR077C	RO3T_14437
YMR266W	RO3T_02914	RO3T_11596
YOL084W	RO3T_02914	RO3T_11596
YPR003C	RO3T_03061	RO3T_03510
YJL095W	RO3T_07651	RO3T_13558
YGR253C	RO3T_13945	RO3T_02362
YDL147W	RO3T_11497
YPL195W	RO3T_07767
YPL175W	RO3T_07781
YKR080W	RO3T_11100
YNL138W	RO3T_06455
YJR117W	RO3T_06054	RO3T_00030
YNL178W	RO3T_13180	RO3T_00061
YCR092C	RO3T_06461
YLR196W	RO3T_12130
YLR244C	RO3T_10373	RO3T_11457
YBR179C	RO3T_16928	RO3T_04895
YHR079C	RO3T_17044
YER148W	RO3T_16619	RO3T_15548
YDL100C	RO3T_11493
YJR126C	RO3T_09849	RO3T_04823	RO3T_06758	RO3T_14163
YDR338C	RO3T_06933	RO3T_05819
YHR098C	RO3T_05562
YKL181W	RO3T_03905	RO3T_09710
YOR209C	RO3T_00811	RO3T_01995
YDR531W	RO3T_08449	RO3T_00275
YCR042C	RO3T_11806
YLL013C	RO3T_09835	RO3T_04979	RO3T_01914	RO3T_01692
YOR267C	RO3T_09688	RO3T_10277	RO3T_04099	RO3T_12810
YHR194W	RO3T_10933	RO3T_03142
YJR007W	RO3T_12493	RO3T_13184
YFR053C	RO3T_01513	RO3T_02074	RO3T_05081	RO3T_11013	RO3T_13362
YGL253W	RO3T_01513	RO3T_02074	RO3T_05081	RO3T_11013	RO3T_13362
YPL022W	RO3T_01471
YJL062W	RO3T_08165
YGL094C	RO3T_12251
YPR047W	RO3T_08759
YGR194C	RO3T_02256
YJL100W	RO3T_03994
YBR055C	RO3T_02243
YBR003W	RO3T_02745
YPL090C	RO3T_15796	RO3T_09644	RO3T_13460	RO3T_01860	RO3T_11072
YBR181C	RO3T_15796	RO3T_09644	RO3T_13460	RO3T_01860	RO3T_11072
YGL123W	RO3T_09011	RO3T_00335	RO3T_08409	RO3T_17005
YOL038W	RO3T_10409	RO3T_12881
YGL084C	RO3T_14327
YPL189W	RO3T_14327
YOR093C	RO3T_03523
YKR024C	RO3T_13530
YJR095W	RO3T_00562	RO3T_05360	RO3T_07412	RO3T_13593
YHR064C	RO3T_05453	RO3T_04621
YCR098C	RO3T_07415
YLR116W	RO3T_11545
YIL091C	RO3T_01538
YOR176W	RO3T_05836
YGR028W	RO3T_01224	RO3T_06879
YFR021W	RO3T_16859	RO3T_14015
YOR027W	RO3T_15374	RO3T_10183
YJR119C	RO3T_10055	RO3T_13099
YMR176W	RO3T_10055	RO3T_13099
YNL321W	RO3T_05161	RO3T_09571
YFR047C	RO3T_09777
YNL075W	RO3T_02607	RO3T_12416
YDR353W	RO3T_06605
YHR106W	RO3T_06605
YNL313C	RO3T_11757
YGR184C	RO3T_12720	RO3T_10427	RO3T_09134
YEL050C	RO3T_15971
YGR175C	RO3T_11080	RO3T_02214	RO3T_00919
YPR029C	RO3T_08072
YFL009W	RO3T_06892	RO3T_01556
YAL035W	RO3T_03428
YKL113C	RO3T_02488
YKL216W	RO3T_04056
YJR139C	RO3T_11481	RO3T_08037
YLR216C	RO3T_00507
YER156C	RO3T_03267
YGR012W	RO3T_02872
YLR231C	RO3T_03127
YLR351C	RO3T_03887
YLR372W	RO3T_02744	RO3T_04875	RO3T_04283
YHL033C	RO3T_04507	RO3T_14824
YLL045C	RO3T_04507	RO3T_14824
YGR135W	RO3T_16333	RO3T_01441
YPR048W	RO3T_07790
YDR372C	RO3T_06143	RO3T_00414
YDL001W	RO3T_02150
YKL205W	RO3T_08437
YGL225W	RO3T_11373	RO3T_05716
YER039C	RO3T_11373	RO3T_05716
YAR015W	RO3T_03347
YLR420W	RO3T_17038
YLR310C	RO3T_16403	RO3T_02360	RO3T_13943	RO3T_15391	RO3T_07260	RO3T_13505	RO3T_16584
YOR157C	RO3T_00007
YGL076C	RO3T_16079	RO3T_06220	RO3T_14910
YPL198W	RO3T_16079	RO3T_06220	RO3T_14910
YOR222W	RO3T_10434	RO3T_12709
YPL134C	RO3T_10434	RO3T_12709
YOR184W	RO3T_03374
YOR262W	RO3T_14615
YOR206W	RO3T_04873
YBR041W	RO3T_01462	RO3T_02095
YDR226W	RO3T_13366	RO3T_12221
YPR021C	RO3T_08971
YML063W	RO3T_12121	RO3T_03344	RO3T_03964	RO3T_15840	RO3T_08798
YLR441C	RO3T_12121	RO3T_03344	RO3T_03964	RO3T_15840	RO3T_08798
YPR165W	RO3T_02065	RO3T_04571	RO3T_11555	RO3T_02937	RO3T_13356
YOL077C	RO3T_00071	RO3T_06139
YBR081C	RO3T_08183
YCL043C	RO3T_00836	RO3T_02008	RO3T_08858
YDR518W	RO3T_00836	RO3T_02008	RO3T_08858
YLR399C	RO3T_08998	RO3T_14395	RO3T_03673
YDL070W	RO3T_08998	RO3T_14395	RO3T_03673
YGR285C	RO3T_05468
YGL100W	RO3T_06531
YDL137W	RO3T_11155	RO3T_04455	RO3T_13793
YDL192W	RO3T_11155	RO3T_04455	RO3T_13793
YPL220W	RO3T_16217	RO3T_14497
YGL135W	RO3T_16217	RO3T_14497
YER021W	RO3T_08877	RO3T_13791
YML092C	RO3T_00509
YLR002C	RO3T_09663
YJR049C	RO3T_06243	RO3T_15993
YEL041W	RO3T_06243	RO3T_15993
YDR536W	RO3T_02296	RO3T_14333
YMR047C	RO3T_05878
YKL068W	RO3T_05878
YGL003C	RO3T_14813
YER055C	RO3T_03434
YKL140W	RO3T_06705
YKR017C	RO3T_10146	RO3T_13039
YBR061C	RO3T_05077
YPR031W	RO3T_03265
YJR036C	RO3T_12804
YHR179W	RO3T_01437	RO3T_12505	RO3T_12504	RO3T_12490	RO3T_09802	RO3T_08685	RO3T_08696
YPL171C	RO3T_01437	RO3T_12505	RO3T_12504	RO3T_12490	RO3T_09802	RO3T_08685	RO3T_08696
YPL141C	RO3T_01902	RO3T_04303	RO3T_06213	RO3T_16392	RO3T_16087
YOR233W	RO3T_01902	RO3T_04303	RO3T_06213	RO3T_16392	RO3T_16087
YML049C	RO3T_06173
YJR051W	RO3T_02170	RO3T_10912
YEL047C	RO3T_02170	RO3T_10912
YDR080W	RO3T_05551
YPL043W	RO3T_04535
YPL152W	RO3T_10833
YBL056W	RO3T_06954	RO3T_01540	RO3T_06852
YER089C	RO3T_06954	RO3T_01540	RO3T_06852
YOL045W	RO3T_03356	RO3T_06818
YAL017W	RO3T_03356	RO3T_06818
YEL051W	RO3T_08246	RO3T_16432
YAL025C	RO3T_16891	RO3T_03567
YBR058C	RO3T_04094
YDL238C	RO3T_04526
YMR165C	RO3T_14223
YCR068W	RO3T_00318	RO3T_08443
YPR108W	RO3T_03189	RO3T_10647
YDR050C	RO3T_03047
YMR092C	RO3T_02391
YGR144W	RO3T_07785
YMR027W	RO3T_09752
YGR214W	RO3T_04735	RO3T_08512	RO3T_11798	RO3T_06824	RO3T_09263
YLR048W	RO3T_04735	RO3T_08512	RO3T_11798	RO3T_06824	RO3T_09263
YNL083W	RO3T_00735	RO3T_05480
YGR171C	RO3T_00867
YJR123W	RO3T_11998	RO3T_05192	RO3T_06980	RO3T_03753
YNL183C	RO3T_16882	RO3T_03568
YDL214C	RO3T_16882	RO3T_03568
YPL133C	RO3T_02622	RO3T_14317
YLR056W	RO3T_07366	RO3T_13406
YER141W	RO3T_01029
YJR033C	RO3T_05012
YGR060W	RO3T_00625	RO3T_07586
YHR204W	RO3T_14221
YJL069C	RO3T_15594
YER102W	RO3T_04359	RO3T_09338	RO3T_02634	RO3T_11681	RO3T_13478
YBL072C	RO3T_04359	RO3T_09338	RO3T_02634	RO3T_11681	RO3T_13478
YLR286C	RO3T_04522	RO3T_11151	RO3T_10111
YOR120W	RO3T_11061	RO3T_05135
YDR368W	RO3T_11061	RO3T_05135
YFR006W	RO3T_08991	RO3T_05308
YGR266W	RO3T_11157	RO3T_04452
YGR083C	RO3T_08286
YER020W	RO3T_15638
YPL214C	RO3T_17110
YDR069C	RO3T_09207	RO3T_13358
YER144C	RO3T_09207	RO3T_13358
YLR241W	RO3T_16993	RO3T_09027
YHR104W	RO3T_11715
YDR364C	RO3T_13776
YDR345C	RO3T_04575	RO3T_02048	RO3T_05292	RO3T_00879	RO3T_00018	RO3T_06043
YHR094C	RO3T_04575	RO3T_02048	RO3T_05292	RO3T_00879	RO3T_00018	RO3T_06043
YDR343C	RO3T_04575	RO3T_02048	RO3T_05292	RO3T_00879	RO3T_00018	RO3T_06043
YDR342C	RO3T_04575	RO3T_02048	RO3T_05292	RO3T_00879	RO3T_00018	RO3T_06043
YHR096C	RO3T_04575	RO3T_02048	RO3T_05292	RO3T_00879	RO3T_00018	RO3T_06043
YHR092C	RO3T_04575	RO3T_02048	RO3T_05292	RO3T_00879	RO3T_00018	RO3T_06043
YLR081W	RO3T_04575	RO3T_02048	RO3T_05292	RO3T_00879	RO3T_00018	RO3T_06043
YJL219W	RO3T_04575	RO3T_02048	RO3T_05292	RO3T_00879	RO3T_00018	RO3T_06043
YOL156W	RO3T_04575	RO3T_02048	RO3T_05292	RO3T_00879	RO3T_00018	RO3T_06043
YJL214W	RO3T_04575	RO3T_02048	RO3T_05292	RO3T_00879	RO3T_00018	RO3T_06043
YFL011W	RO3T_04575	RO3T_02048	RO3T_05292	RO3T_00879	RO3T_00018	RO3T_06043
YMR011W	RO3T_04575	RO3T_02048	RO3T_05292	RO3T_00879	RO3T_00018	RO3T_06043
YEL069C	RO3T_04575	RO3T_02048	RO3T_05292	RO3T_00879	RO3T_00018	RO3T_06043
YNR072W	RO3T_04575	RO3T_02048	RO3T_05292	RO3T_00879	RO3T_00018	RO3T_06043
YDL245C	RO3T_04575	RO3T_02048	RO3T_05292	RO3T_00879	RO3T_00018	RO3T_06043
YJR158W	RO3T_04575	RO3T_02048	RO3T_05292	RO3T_00879	RO3T_00018	RO3T_06043
YNL318C	RO3T_04575	RO3T_02048	RO3T_05292	RO3T_00879	RO3T_00018	RO3T_06043
YOR145C	RO3T_00884	RO3T_05287
YMR093W	RO3T_12717
YBL061C	RO3T_06609	RO3T_02072	RO3T_04603
YFL038C	RO3T_12273	RO3T_00819	RO3T_01989
YHR108W	RO3T_13964
YDR358W	RO3T_13964
YPR189W	RO3T_15395
YBR189W	RO3T_08157	RO3T_15055	RO3T_08282
YPL081W	RO3T_08157	RO3T_15055	RO3T_08282
YKL004W	RO3T_02531	RO3T_13957
YJL001W	RO3T_05849	RO3T_17088
YER145C	RO3T_03470
YLR208W	RO3T_10392
YEL046C	RO3T_15179	RO3T_08642	RO3T_09759	RO3T_06834	RO3T_02184
YHR001W	RO3T_08256	RO3T_16402
YKR003W	RO3T_08256	RO3T_16402
YGL169W	RO3T_00565
YER155C	RO3T_03904
YJR070C	RO3T_10295
YJR091C	RO3T_07265	RO3T_06535	RO3T_05730	RO3T_06036
YPR042C	RO3T_07265	RO3T_06535	RO3T_05730	RO3T_06036
YPR125W	RO3T_11587	RO3T_01890
YDR292C	RO3T_10755
YJL208C	RO3T_15600
YFL050C	RO3T_01414	RO3T_14177
YOL130W	RO3T_01414	RO3T_14177
YPL111W	RO3T_01880	RO3T_06844
YDL056W	RO3T_13108	RO3T_10058	RO3T_11836
YMR296C	RO3T_05589	RO3T_01174
YGR054W	RO3T_05138
YPL088W	RO3T_12835	RO3T_12828	RO3T_12837	RO3T_00832	RO3T_02006
YDR387C	RO3T_08023	RO3T_15191	RO3T_07839
YOL122C	RO3T_04615
YHR050W	RO3T_04615
YLR034C	RO3T_04615
YFR037C	RO3T_10904
YBR234C	RO3T_17080
YDL194W	RO3T_15628	RO3T_05726	RO3T_05737
YDL138W	RO3T_15628	RO3T_05726	RO3T_05737
YIL033C	RO3T_14826	RO3T_06049	RO3T_05750	RO3T_00024
YIL003W	RO3T_00431
YPL212C	RO3T_12030
YJL088W	RO3T_02793	RO3T_11442
YCL004W	RO3T_05391
YLR186W	RO3T_14072
YOR124C	RO3T_13823
YKR069W	RO3T_09404	RO3T_07245
YPR004C	RO3T_11015	RO3T_05079
YMR250W	RO3T_16116	RO3T_12581
YER053C	RO3T_08174
YBR291C	RO3T_09879
YCR047C	RO3T_15485
YLR203C	RO3T_15392
YIL133C	RO3T_03216	RO3T_03868	RO3T_15703
YNL069C	RO3T_03216	RO3T_03868	RO3T_15703
YEL024W	RO3T_01416	RO3T_11122	RO3T_13835
YMR243C	RO3T_09125	RO3T_14430
YOR316C	RO3T_09125	RO3T_14430
YPL218W	RO3T_05257	RO3T_00845
YDR264C	RO3T_10316
YOR034C	RO3T_10316
YFL001W	RO3T_11391	RO3T_14821
YNL317W	RO3T_07378
YDR427W	RO3T_14738	RO3T_09386
YJR002W	RO3T_03380
YGR085C	RO3T_02635	RO3T_09339	RO3T_00173	RO3T_04360	RO3T_08146
YPR102C	RO3T_02635	RO3T_09339	RO3T_00173	RO3T_04360	RO3T_08146
YOL016C	RO3T_10574	RO3T_06639	RO3T_10476
YFR014C	RO3T_10574	RO3T_06639	RO3T_10476
YGR162W	RO3T_02644	RO3T_11700
YGL049C	RO3T_02644	RO3T_11700
YKL001C	RO3T_03034
YIL038C	RO3T_02770	RO3T_11421	RO3T_08903	RO3T_13821
YOL124C	RO3T_04061
YDR244W	RO3T_08710
YGR047C	RO3T_14667
YOR141C	RO3T_15640
YDR415C	RO3T_06183	RO3T_00436
YGL011C	RO3T_08542	RO3T_11839
YBR133C	RO3T_15006
YCR094W	RO3T_14539
YNR048W	RO3T_14539
YNL323W	RO3T_14539
YOR243C	RO3T_00227
YLR166C	RO3T_04775
YOR212W	RO3T_06399	RO3T_00045	RO3T_06061	RO3T_08022
YOR362C	RO3T_02193	RO3T_17173
YPL097W	RO3T_00926
YMR012W	RO3T_05229
YDR496C	RO3T_09461
YDR390C	RO3T_11586
YFL030W	RO3T_11558
YFR010W	RO3T_13387
YLR004C	RO3T_02253	RO3T_14152	RO3T_14151	RO3T_02254	RO3T_14672	RO3T_15122	RO3T_02156
YPR137W	RO3T_12440	RO3T_12619
YPR118W	RO3T_05868
YER168C	RO3T_00709	RO3T_05488
YCL009C	RO3T_02884	RO3T_11576
YPR058W	RO3T_10451
YBR104W	RO3T_10451
YPL117C	RO3T_13591	RO3T_07410
YOR091W	RO3T_08914
YOL145C	RO3T_13171
YGL131C	RO3T_01596	RO3T_16174
YKL120W	RO3T_02384
YDR049W	RO3T_09286
YEL021W	RO3T_14507
YER031C	RO3T_01791	RO3T_06244	RO3T_15995	RO3T_08323
YGL210W	RO3T_01791	RO3T_06244	RO3T_15995	RO3T_08323
YER094C	RO3T_16219	RO3T_00524
YMR213W	RO3T_03368
YPR132W	RO3T_03212	RO3T_04317	RO3T_10627	RO3T_03015
YGR118W	RO3T_03212	RO3T_04317	RO3T_10627	RO3T_03015
YDL246C	RO3T_16588
YJR159W	RO3T_16588
YLR070C	RO3T_16588
YIR029W	RO3T_07793
YKL213C	RO3T_00931
YBL098W	RO3T_06616
YDL090C	RO3T_15756
YNL242W	RO3T_15358
YMR100W	RO3T_12634	RO3T_12377	RO3T_14692	RO3T_09370
YKL081W	RO3T_09909	RO3T_13128
YPL048W	RO3T_09909	RO3T_13128
YIL043C	RO3T_05025	RO3T_03219
YGL252C	RO3T_15830	RO3T_11703
YKR028W	RO3T_00918	RO3T_05309
YJL098W	RO3T_00918	RO3T_05309
YFR040W	RO3T_00918	RO3T_05309
YMR110C	RO3T_01879	RO3T_09702	RO3T_10831
YGR202C	RO3T_04070	RO3T_09853	RO3T_00829
YIL047C	RO3T_01074
YHR200W	RO3T_03332
YJL092W	RO3T_12874
YCR008W	RO3T_06670	RO3T_08578
YLL057C	RO3T_07425	RO3T_06449
YNR006W	RO3T_10882	RO3T_15685
YNL290W	RO3T_03307
YPR201W	RO3T_05806
YJR047C	RO3T_10027	RO3T_13086
YEL034W	RO3T_10027	RO3T_13086
YDR267C	RO3T_07827
YNL098C	RO3T_01915	RO3T_04547	RO3T_13462	RO3T_07498
YOR101W	RO3T_01915	RO3T_04547	RO3T_13462	RO3T_07498
YKL080W	RO3T_04911	RO3T_16943
YKL024C	RO3T_09311	RO3T_13007
YLR243W	RO3T_02327
YDR373W	RO3T_09816	RO3T_12498
YKR094C	RO3T_14659	RO3T_15526	RO3T_16626	RO3T_05550
YIL148W	RO3T_14659	RO3T_15526	RO3T_16626	RO3T_05550
YJL133W	RO3T_09639	RO3T_15477
YKR052C	RO3T_09639	RO3T_15477
YFL016C	RO3T_00079	RO3T_06130
YPR167C	RO3T_02864	RO3T_11465
YJR144W	RO3T_17100	RO3T_10460
YDR325W	RO3T_00772
YDL205C	RO3T_09328
YEL052W	RO3T_11626
YHL010C	RO3T_12937
YML001W	RO3T_11649
YNL219C	RO3T_14310
YML102W	RO3T_15024
YGL058W	RO3T_04158	RO3T_05875
YML110C	RO3T_13408	RO3T_07367
YPL172C	RO3T_14181	RO3T_08530
YPL122C	RO3T_01336
YHR128W	RO3T_08465
YJL121C	RO3T_08744
YOL120C	RO3T_09897	RO3T_15302	RO3T_14264	RO3T_02575
YNL301C	RO3T_09897	RO3T_15302	RO3T_14264	RO3T_02575
YBL063W	RO3T_05157	RO3T_10478	RO3T_12739	RO3T_10981
YPL184C	RO3T_13341	RO3T_07653
YBR082C	RO3T_04391
YDR059C	RO3T_04391
YBR200W	RO3T_08873	RO3T_02284
YKL217W	RO3T_16962	RO3T_01229
YER061C	RO3T_05888
YOR271C	RO3T_10494
YLR055C	RO3T_14884
YNL031C	RO3T_13519	RO3T_07248	RO3T_03929	RO3T_08120	RO3T_08217	RO3T_16444
YBR010W	RO3T_13519	RO3T_07248	RO3T_03929	RO3T_08120	RO3T_08217	RO3T_16444
YNL011C	RO3T_01533	RO3T_06944	RO3T_10143
YGR246C	RO3T_11937
YPL211W	RO3T_09533
YJR001W	RO3T_12832
YIR033W	RO3T_12554	RO3T_14006
YKL020C	RO3T_12554	RO3T_14006
YFL053W	RO3T_04433
YML070W	RO3T_04433
YHR011W	RO3T_06287	RO3T_12318
YHR089C	RO3T_07221	RO3T_01035
YPR161C	RO3T_08523
YIL020C	RO3T_15532
YPR086W	RO3T_02625	RO3T_11667
YDR376W	RO3T_00190
YBR191W	RO3T_08281	RO3T_15054	RO3T_08158	RO3T_00008
YPL079W	RO3T_08281	RO3T_15054	RO3T_08158	RO3T_00008
YDR533C	RO3T_07201
YPL280W	RO3T_07201
YOR391C	RO3T_07201
YMR322C	RO3T_07201
YNL020C	RO3T_13068
YIL095W	RO3T_13068
YMR302C	RO3T_13594	RO3T_07413
YBL033C	RO3T_07443
YJR068W	RO3T_12271
YNR012W	RO3T_07279	RO3T_13323
YHR026W	RO3T_10008	RO3T_06329
YLR348C	RO3T_08982	RO3T_14365
YGR261C	RO3T_03498
YNL003C	RO3T_04081
YJR013W	RO3T_06891
YFL007W	RO3T_08855
YOL064C	RO3T_11575
YEL054C	RO3T_01564	RO3T_06281	RO3T_10685	RO3T_14845	RO3T_00455
YDR418W	RO3T_01564	RO3T_06281	RO3T_10685	RO3T_14845	RO3T_00455
YGL001C	RO3T_05739	RO3T_13829
YGR163W	RO3T_17065	RO3T_12791
YDR487C	RO3T_01283
YKL218C	RO3T_02410
YLR299W	RO3T_04485
YOR312C	RO3T_11300	RO3T_15428	RO3T_09981	RO3T_02084	RO3T_03713
YMR242C	RO3T_11300	RO3T_15428	RO3T_09981	RO3T_02084	RO3T_03713
YDR159W	RO3T_13941	RO3T_13767	RO3T_05863
YGL179C	RO3T_14309	RO3T_02249
YJR078W	RO3T_16935	RO3T_01227
YBR192W	RO3T_14243
YIL006W	RO3T_10838	RO3T_16972
YEL006W	RO3T_10838	RO3T_16972
YBR227C	RO3T_01274	RO3T_10663
YLR319C	RO3T_06278	RO3T_00463
YPL237W	RO3T_15566	RO3T_11290
YKL073W	RO3T_04057
YNL218W	RO3T_05176
YIL021W	RO3T_13830
YPL145C	RO3T_05855
YOR237W	RO3T_05855
YDL006W	RO3T_01401
YNL082W	RO3T_06152
YHR148W	RO3T_14141
YML074C	RO3T_04235	RO3T_09262
YLR449W	RO3T_04235	RO3T_09262
YDR155C	RO3T_12863
YML078W	RO3T_12863
YIR008C	RO3T_10114
YOL034W	RO3T_11329
YPR066W	RO3T_15074
YNL271C	RO3T_11054	RO3T_13120	RO3T_14809	RO3T_11650	RO3T_02809	RO3T_03817	RO3T_06713
YHR206W	RO3T_15452	RO3T_10198	RO3T_11608
YLL019C	RO3T_02000	RO3T_13380
YNL021W	RO3T_02743	RO3T_11648
YFR050C	RO3T_17027	RO3T_05771
YOR039W	RO3T_14077	RO3T_06680
YOR299W	RO3T_15986	RO3T_10354
YMR237W	RO3T_15986	RO3T_10354
YDL141W	RO3T_07324	RO3T_10270
YDR194C	RO3T_15499
YIL121W	RO3T_04528
YIL120W	RO3T_04528
YNL065W	RO3T_04528
YBR241C	RO3T_07779	RO3T_12093
YGL104C	RO3T_07779	RO3T_12093
YBR239C	RO3T_08080	RO3T_11911
YBL008W	RO3T_05898
YML021C	RO3T_14295
YOL062C	RO3T_14438
YML086C	RO3T_16529
YDR064W	RO3T_12596	RO3T_00843	RO3T_07897
YGR207C	RO3T_04046
YJR105W	RO3T_06140
YDL017W	RO3T_12349
YDR036C	RO3T_00412	RO3T_06147	RO3T_09788	RO3T_09787
YAL002W	RO3T_07650	RO3T_13556
YML121W	RO3T_03978	RO3T_08767
YGR003W	RO3T_14665	RO3T_05555
YBL064C	RO3T_02626
YLR405W	RO3T_00432
YDR268W	RO3T_03404
YPL227C	RO3T_00403
YGL143C	RO3T_13262
YOL055C	RO3T_17111
YPL258C	RO3T_17111
YPR121W	RO3T_17111
YBR039W	RO3T_00423	RO3T_06169
YHR088W	RO3T_03490
YAR007C	RO3T_12934
YPL249C	RO3T_05965	RO3T_10322	RO3T_00638	RO3T_00319	RO3T_04494
YMR192W	RO3T_05965	RO3T_10322	RO3T_00638	RO3T_00319	RO3T_04494
YML018C	RO3T_02804
YDR438W	RO3T_02804
YDR452W	RO3T_13586	RO3T_03167
YBR094W	RO3T_01623
YBL037W	RO3T_03040
YBR046C	RO3T_04726
YDL201W	RO3T_05122
YBR256C	RO3T_13616
YIL099W	RO3T_06100	RO3T_00126	RO3T_00081
YER119C	RO3T_02478
YBL089W	RO3T_02478
YKR066C	RO3T_01593	RO3T_05853
YOL112W	RO3T_03536
YNL293W	RO3T_03536
YPR110C	RO3T_10942	RO3T_05155
YFL024C	RO3T_04521
YHR002W	RO3T_08315
YAL041W	RO3T_06838	RO3T_07085	RO3T_05389	RO3T_00601
YEL012W	RO3T_07349	RO3T_13437
YPR119W	RO3T_03479
YGR108W	RO3T_03479
YEL056W	RO3T_07888	RO3T_16062
YMR314W	RO3T_07008	RO3T_05228
YOR081C	RO3T_15355
YKR089C	RO3T_15355
YBR159W	RO3T_03400
YDR092W	RO3T_03939
YBR164C	RO3T_08017
YKL149C	RO3T_10359
YIL118W	RO3T_13514
YMR226C	RO3T_00043	RO3T_10243
YBR088C	RO3T_13365	RO3T_11908
YLR017W	RO3T_06021
YPL209C	RO3T_04395
YHL002W	RO3T_14004
YDR324C	RO3T_01043
YDR083W	RO3T_03422
YJL053W	RO3T_03068
YPL029W	RO3T_01608
YMR235C	RO3T_03166
YLR345W	RO3T_10124
YOR245C	RO3T_01706	RO3T_04958
YER098W	RO3T_12394
YBL067C	RO3T_12394
YJL108C	RO3T_13252	RO3T_13892
YDL210W	RO3T_11897	RO3T_05577	RO3T_13673	RO3T_04289	RO3T_04880
YOR190W	RO3T_01990	RO3T_00818
YLR300W	RO3T_01990	RO3T_00818
YDR261C	RO3T_01990	RO3T_00818
YPL069C	RO3T_05010	RO3T_00439
YOR089C	RO3T_11835	RO3T_08554
YDL234C	RO3T_05444
YGR258C	RO3T_09018
YIL001W	RO3T_09146
YPR175W	RO3T_08752
YBR084C-A	RO3T_03540	RO3T_13178	RO3T_04234
YBL027W	RO3T_03540	RO3T_13178	RO3T_04234
YLR367W	RO3T_02029	RO3T_00887	RO3T_01499
YJL190C	RO3T_02029	RO3T_00887	RO3T_01499
YBL041W	RO3T_02561	RO3T_12421
YEL027W	RO3T_06136	RO3T_00068
YBR043C	RO3T_10878	RO3T_15592
YKL056C	RO3T_11202	RO3T_13627
YOR296W	RO3T_16248	RO3T_03700
YMR293C	RO3T_03392
YJR024C	RO3T_05403
YDR416W	RO3T_07389
YIL022W	RO3T_05990
YMR078C	RO3T_14916
YJL177W	RO3T_01573	RO3T_03915	RO3T_09742	RO3T_10698
YKL180W	RO3T_01573	RO3T_03915	RO3T_09742	RO3T_10698
YOR096W	RO3T_03999	RO3T_10490	RO3T_09652	RO3T_15786
YNL096C	RO3T_03999	RO3T_10490	RO3T_09652	RO3T_15786
YOL010W	RO3T_12372	RO3T_12630
YGR048W	RO3T_14096	RO3T_02536
YMR231W	RO3T_06685
YDR339C	RO3T_13162
YLR148W	RO3T_11215
YPL132W	RO3T_10028
YNL227C	RO3T_17057
YML028W	RO3T_15722	RO3T_12681
YDR453C	RO3T_15722	RO3T_12681
YHR202W	RO3T_02107
YPL015C	RO3T_14179
YML026C	RO3T_07184	RO3T_07886	RO3T_13603	RO3T_00962
YDR450W	RO3T_07184	RO3T_07886	RO3T_13603	RO3T_00962
YAL003W	RO3T_02763	RO3T_11503	RO3T_04074	RO3T_09790
YER117W	RO3T_11441	RO3T_05719	RO3T_02790
YBL087C	RO3T_11441	RO3T_05719	RO3T_02790
YGR152C	RO3T_01916
YDL236W	RO3T_06039
YFR005C	RO3T_12216
YNL191W	RO3T_15481
YOL052C	RO3T_05696	RO3T_02556
YOR025W	RO3T_11339
YKL190W	RO3T_16531
YHR111W	RO3T_06520
YDR332W	RO3T_12147
YOR127W	RO3T_11830	RO3T_08586	RO3T_03393	RO3T_14385
YDR379W	RO3T_11830	RO3T_08586	RO3T_03393	RO3T_14385
YGL147C	RO3T_11877	RO3T_08577	RO3T_14514
YNL067W	RO3T_11877	RO3T_08577	RO3T_14514
YGL097W	RO3T_17066	RO3T_05650	RO3T_16654
YIL128W	RO3T_05291	RO3T_13422
YML130C	RO3T_12320	RO3T_12584
YDR304C	RO3T_16320	RO3T_12039
YPL247C	RO3T_02497
YNL320W	RO3T_04469
YMR210W	RO3T_08486
YKL013C	RO3T_11583	RO3T_02920
YDL153C	RO3T_04477
YKR105C	RO3T_11433	RO3T_02797	RO3T_02778	RO3T_09430
YCL069W	RO3T_11433	RO3T_02797	RO3T_02778	RO3T_09430
YGR224W	RO3T_11433	RO3T_02797	RO3T_02778	RO3T_09430
YPR198W	RO3T_11433	RO3T_02797	RO3T_02778	RO3T_09430
YER047C	RO3T_04287	RO3T_04878
YDR297W	RO3T_10004	RO3T_06323
YPR178W	RO3T_02076
YKR026C	RO3T_06935
YIL034C	RO3T_12605
YIL083C	RO3T_14617
YKL196C	RO3T_01049
YEL055C	RO3T_04645
YMR315W	RO3T_05845
YNL139C	RO3T_05997
YHR168W	RO3T_09023
YLR215C	RO3T_10811
YGL065C	RO3T_14828
YMR023C	RO3T_09582
YBR074W	RO3T_09417	RO3T_15695
YMR113W	RO3T_10113
YKL132C	RO3T_10113
YPL234C	RO3T_15090	RO3T_07999
YJL204C	RO3T_00983
YPR011C	RO3T_05794
YBL097W	RO3T_14966
YHR008C	RO3T_03032	RO3T_10618
YDR392W	RO3T_04590
YLL011W	RO3T_07374
YER100W	RO3T_16203
YAL042W	RO3T_00714
YER051W	RO3T_06955
YGL095C	RO3T_06653
YPL045W	RO3T_07963
YLL031C	RO3T_12637
YOR006C	RO3T_16055
YLR262C	RO3T_08513	RO3T_06908
YJL010C	RO3T_14885
YMR318C	RO3T_12015	RO3T_07761	RO3T_06044	RO3T_01282	RO3T_09136	RO3T_12240	RO3T_10155	RO3T_13003
YCR105W	RO3T_12015	RO3T_07761	RO3T_06044	RO3T_01282	RO3T_09136	RO3T_12240	RO3T_10155	RO3T_13003
YGL142C	RO3T_04229
YJL115W	RO3T_07783
YMR088C	RO3T_10303	RO3T_03820	RO3T_02336
YFL005W	RO3T_15997	RO3T_06247
YJR073C	RO3T_03287
YPL120W	RO3T_07385
YGR257C	RO3T_12807
YPL063W	RO3T_10349
YMR034C	RO3T_14732	RO3T_09381	RO3T_08758	RO3T_14050
YGR284C	RO3T_15293	RO3T_09903	RO3T_00912
YBR037C	RO3T_01346
YBR024W	RO3T_01346
YIL166C	RO3T_12352	RO3T_07768
YDR214W	RO3T_06939
YER151C	RO3T_06674
YJL080C	RO3T_07493
YKR079C	RO3T_12247
YHR010W	RO3T_02432	RO3T_04236	RO3T_09264	RO3T_11797
YDR471W	RO3T_02432	RO3T_04236	RO3T_09264	RO3T_11797
YBL003C	RO3T_08213	RO3T_08221	RO3T_08122	RO3T_16445
YDR225W	RO3T_08213	RO3T_08221	RO3T_08122	RO3T_16445
YHR142W	RO3T_01298	RO3T_00871	RO3T_05297
YEL036C	RO3T_10832	RO3T_05759
YML115C	RO3T_10832	RO3T_05759
YGL077C	RO3T_11112
YNR056C	RO3T_11112
YLR009W	RO3T_10376	RO3T_12943
YAR042W	RO3T_15362
YDL019C	RO3T_15362
YDR454C	RO3T_03407
YJL207C	RO3T_15015
YDL082W	RO3T_03910	RO3T_09711	RO3T_08518	RO3T_11802
YMR142C	RO3T_03910	RO3T_09711	RO3T_08518	RO3T_11802
YDR025W	RO3T_01876	RO3T_06839
YBR048W	RO3T_01876	RO3T_06839
YGR159C	RO3T_00048	RO3T_06057	RO3T_14503
YFL042C	RO3T_02060
YLR072W	RO3T_02060
YBL007C	RO3T_06316	RO3T_10072
YCR061W	RO3T_01597
YBR267W	RO3T_02130
YHR009C	RO3T_02529
YNR035C	RO3T_02021
YOR100C	RO3T_05658
YCR004C	RO3T_01460	RO3T_02092	RO3T_02090	RO3T_01459	RO3T_14079
YDR032C	RO3T_01460	RO3T_02092	RO3T_02090	RO3T_01459	RO3T_14079
YDL052C	RO3T_01654	RO3T_00653
YKL191W	RO3T_00415
YMR022W	RO3T_06174
YGR260W	RO3T_01053	RO3T_04990	RO3T_01685	RO3T_10337
YPL135W	RO3T_15307	RO3T_09890
YOR226C	RO3T_15307	RO3T_09890
YBL079W	RO3T_16845
YER105C	RO3T_16845
YJR125C	RO3T_01659
YNR015W	RO3T_02899
YOR161C	RO3T_11729
YIL153W	RO3T_16850
YMR143W	RO3T_11709	RO3T_12624	RO3T_02873	RO3T_04390	RO3T_16753
YDL083C	RO3T_11709	RO3T_12624	RO3T_02873	RO3T_04390	RO3T_16753
YKR076W	RO3T_13688
YMR251W	RO3T_13688
YGR154C	RO3T_13688
YOL043C	RO3T_06511
YAL015C	RO3T_06511
YBR244W	RO3T_14906
YIR037W	RO3T_14906
YGR092W	RO3T_14381
YPR111W	RO3T_14381
YNR033W	RO3T_06009
YDR266C	RO3T_03182	RO3T_06664
YNL202W	RO3T_07046
YDR263C	RO3T_00343
YOR033C	RO3T_00343
YOL049W	RO3T_00729
YGR255C	RO3T_10377
YMR247C	RO3T_10169
YPL084W	RO3T_15328
YMR041C	RO3T_17028
YOL158C	RO3T_00074	RO3T_05989	RO3T_12626
YPL001W	RO3T_00221
YDR354W	RO3T_09221
YEL065W	RO3T_16757
YHL040C	RO3T_16757
YHL047C	RO3T_16757
YKR106W	RO3T_16757
YCL073C	RO3T_16757
YFL028C	RO3T_00559
YPL183C	RO3T_00742
YDR017C	RO3T_08494
YOR069W	RO3T_06265
YBR187W	RO3T_11670
YLR167W	RO3T_10091	RO3T_15349	RO3T_00429	RO3T_06176
YPR091C	RO3T_16482	RO3T_02183	RO3T_13566	RO3T_00564
YMR137C	RO3T_04387	RO3T_15780
YEL026W	RO3T_06114
YBL055C	RO3T_10320
YBL078C	RO3T_12253
YOR154W	RO3T_08482
YNL040W	RO3T_16026
YML022W	RO3T_02496
YDR441C	RO3T_02496
YOR231W	RO3T_02519
YPL140C	RO3T_02519
YKL067W	RO3T_11067
YER114C	RO3T_04713	RO3T_01660	RO3T_08329	RO3T_09564	RO3T_12846
YBL085W	RO3T_04713	RO3T_01660	RO3T_08329	RO3T_09564	RO3T_12846
YER012W	RO3T_02024	RO3T_00620
YGL216W	RO3T_10853	RO3T_02261
YLR206W	RO3T_14746
YDL161W	RO3T_14746
YJL143W	RO3T_08182
YBR287W	RO3T_07212	RO3T_00997	RO3T_07387
YPL078C	RO3T_13207	RO3T_12241	RO3T_17072
YCR023C	RO3T_08476	RO3T_15470
YNL007C	RO3T_04321	RO3T_09309
YDL167C	RO3T_02443
YJR052W	RO3T_02056
YPL115C	RO3T_01658
YPL244C	RO3T_05004
YNL030W	RO3T_08218	RO3T_16443	RO3T_08121
YBR009C	RO3T_08218	RO3T_16443	RO3T_08121
YBR026C	RO3T_05396
YIR004W	RO3T_03675	RO3T_15199	RO3T_13321
YER048C	RO3T_03675	RO3T_15199	RO3T_13321
YFR002W	RO3T_03416	RO3T_16301
YHR070W	RO3T_09008	RO3T_03411
YKR035W-A	RO3T_03165
YKL014C	RO3T_06035
YDL030W	RO3T_12451
YHR123W	RO3T_05756	RO3T_03075
YNL130C	RO3T_05756	RO3T_03075
YBR236C	RO3T_02522
YER162C	RO3T_12414
YNR038W	RO3T_09570
YBR109C	RO3T_11904	RO3T_05476	RO3T_00730
YLR380W	RO3T_01332	RO3T_15737
YDR407C	RO3T_05388	RO3T_09668
YKL150W	RO3T_08199	RO3T_06160
YNL237W	RO3T_07899
YDL033C	RO3T_12811
YPL188W	RO3T_15039
YCR010C	RO3T_03024	RO3T_12988	RO3T_09977	RO3T_10587
YNR002C	RO3T_03024	RO3T_12988	RO3T_09977	RO3T_10587
YNL162W	RO3T_08795	RO3T_03328	RO3T_12308
YHR141C	RO3T_08795	RO3T_03328	RO3T_12308
YGL056C	RO3T_05086	RO3T_10999
YBR214W	RO3T_05086	RO3T_10999
YJR142W	RO3T_01396	RO3T_01749
YGL202W	RO3T_17389	RO3T_03835
YOR250C	RO3T_01048
YOR254C	RO3T_02492
YML104C	RO3T_13122
YMR260C	RO3T_13251
YMR076C	RO3T_14685
YAL067C	RO3T_06106	RO3T_15103
YGR065C	RO3T_06106	RO3T_15103
YDR002W	RO3T_01179
YBR155W	RO3T_06298
YGR186W	RO3T_10850
YLR268W	RO3T_12436
YDR328C	RO3T_02543	RO3T_14092
YJR133W	RO3T_01748
YDR399W	RO3T_01748
YNL121C	RO3T_02576
YHR117W	RO3T_02576
YEL037C	RO3T_09036
YBR261C	RO3T_12334
YDR142C	RO3T_11888
YDR280W	RO3T_14642
YCR077C	RO3T_01493
YER140W	RO3T_05447
YHR115C	RO3T_04348	RO3T_07091	RO3T_09322	RO3T_06369	RO3T_14379	RO3T_03041	RO3T_10589	RO3T_08996
YNL116W	RO3T_04348	RO3T_07091	RO3T_09322	RO3T_06369	RO3T_14379	RO3T_03041	RO3T_10589	RO3T_08996
YLR130C	RO3T_03162	RO3T_09978	RO3T_03063
YGL255W	RO3T_03162	RO3T_09978	RO3T_03063
YJR104C	RO3T_07815	RO3T_07940
YLR270W	RO3T_07360
YOR173W	RO3T_07360
YIL068C	RO3T_08395
YDR061W	RO3T_11014
YMR061W	RO3T_11735
YKL008C	RO3T_03353	RO3T_01399
YHL003C	RO3T_03353	RO3T_01399
YKL189W	RO3T_00766	RO3T_09456
YHR066W	RO3T_12020
YDR312W	RO3T_12020
YMR202W	RO3T_06145
YNR007C	RO3T_09121
YPL222W	RO3T_10189
YOR007C	RO3T_13472
YGR276C	RO3T_04876
YPR082C	RO3T_12822
YNL302C	RO3T_02658	RO3T_11461	RO3T_14239	RO3T_02355
YOL121C	RO3T_02658	RO3T_11461	RO3T_14239	RO3T_02355
YLR448W	RO3T_11370	RO3T_01492	RO3T_08769	RO3T_14227
YML073C	RO3T_11370	RO3T_01492	RO3T_08769	RO3T_14227
YOL040C	RO3T_14342	RO3T_16761	RO3T_02304	RO3T_04379
YDR164C	RO3T_03531	RO3T_09046
YGL221C	RO3T_00327
YBR289W	RO3T_03481
YDR019C	RO3T_05966
YDR204W	RO3T_09153
YGL083W	RO3T_08678
YJL106W	RO3T_16452
YDR224C	RO3T_08123	RO3T_08212	RO3T_08222	RO3T_16446
YBL002W	RO3T_08123	RO3T_08212	RO3T_08222	RO3T_16446
YCR026C	RO3T_11032	RO3T_15213	RO3T_11813
YEL016C	RO3T_11032	RO3T_15213	RO3T_11813
YMR240C	RO3T_00657
YLR285W	RO3T_04542
YDR389W	RO3T_13167
YDR371W	RO3T_13634
YML096W	RO3T_11170
YDR117C	RO3T_01421
YDR257C	RO3T_01487
YGL105W	RO3T_01913
YDR299W	RO3T_07327
YHL004W	RO3T_06643
YDL064W	RO3T_10910
YGR091W	RO3T_14683
YNR054C	RO3T_14099
YLR309C	RO3T_15333
YDL206W	RO3T_01069	RO3T_01378	RO3T_04729
YEL004W	RO3T_12982	RO3T_09970
YPR045C	RO3T_00168
YGR172C	RO3T_10662
YBR078W	RO3T_15469	RO3T_16596	RO3T_06656
YDR055W	RO3T_15469	RO3T_16596	RO3T_06656
YDR522C	RO3T_15469	RO3T_16596	RO3T_06656
YDR523C	RO3T_11713	RO3T_04257	RO3T_14833
YGR007W	RO3T_00838	RO3T_16999
YOR056C	RO3T_07019
YOR175C	RO3T_15693
YAL024C	RO3T_10473	RO3T_12748	RO3T_00546
YLR220W	RO3T_04414	RO3T_15445
YDR150W	RO3T_10290	RO3T_13899
YMR203W	RO3T_08317	RO3T_00193
YBR154C	RO3T_12638	RO3T_12381
YIL023C	RO3T_12198	RO3T_07002
YDR145W	RO3T_00933
YJR100C	RO3T_13013
YFR025C	RO3T_15380
YKL039W	RO3T_05689
YHL017W	RO3T_05689
YGR220C	RO3T_12201
YMR276W	RO3T_10387
YOL127W	RO3T_14812	RO3T_04493	RO3T_10165	RO3T_15365
YNL137C	RO3T_00322	RO3T_08425
YLR144C	RO3T_03263
YNR067C	RO3T_03263
YNL125C	RO3T_06836	RO3T_02186
YMR004W	RO3T_10398	RO3T_11602
YGL241W	RO3T_03507
YGR024C	RO3T_07459
YDR168W	RO3T_09730
YKL009W	RO3T_08191
YIR006C	RO3T_17107
YMR102C	RO3T_06561
YKL121W	RO3T_06561
YGR278W	RO3T_08159
YKL069W	RO3T_12579
YOL093W	RO3T_04364	RO3T_05532
YER129W	RO3T_13424	RO3T_07361
YMR009W	RO3T_00731
YER072W	RO3T_11286
YPR133C	RO3T_08259
YGL059W	RO3T_14237	RO3T_02359	RO3T_14759
YMR285C	RO3T_02404
YML118W	RO3T_02404
YPR129W	RO3T_01792	RO3T_01091
YPL008W	RO3T_02016	RO3T_00823
YKL207W	RO3T_05872
YBR002C	RO3T_15652
YJL002C	RO3T_17194
YMR043W	RO3T_06120	RO3T_15078
YBR176W	RO3T_04960
YGR046W	RO3T_08363
YGL073W	RO3T_12111	RO3T_03271	RO3T_01092	RO3T_17135	RO3T_10498
YEL064C	RO3T_05709	RO3T_03321	RO3T_02240
YPR089W	RO3T_15455	RO3T_06121	RO3T_12281
YJL134W	RO3T_00669
YKR053C	RO3T_00669
YNL010W	RO3T_07321	RO3T_13302
YNL212W	RO3T_01687
YGL087C	RO3T_07502
YIL104C	RO3T_08929
YML020W	RO3T_08924
YBR110W	RO3T_15615
YDR388W	RO3T_16639
YKL025C	RO3T_04306	RO3T_16627
YPR060C	RO3T_11075	RO3T_02114
YER122C	RO3T_01479
YBL082C	RO3T_14581
YJL125C	RO3T_13609
YBR252W	RO3T_16768
YDR284C	RO3T_17026
YGR149W	RO3T_00541	RO3T_01821
YOR181W	RO3T_12924	RO3T_01126
YGL140C	RO3T_03248
YMR171C	RO3T_09215	RO3T_04382	RO3T_08742	RO3T_11664	RO3T_00967
YNL055C	RO3T_13878	RO3T_13163	RO3T_12814	RO3T_09751
YIL114C	RO3T_13878	RO3T_13163	RO3T_12814	RO3T_09751
YGL224C	RO3T_10469	RO3T_16008
YER037W	RO3T_10469	RO3T_16008
YCR063W	RO3T_06464	RO3T_07558
YHR013C	RO3T_01186
YBR260C	RO3T_12148
YER143W	RO3T_12643
YDR196C	RO3T_14639
YNL274C	RO3T_16934
YDR447C	RO3T_06199	RO3T_15692	RO3T_15913
YML024W	RO3T_06199	RO3T_15692	RO3T_15913
YKR104W	RO3T_02013
YNL022C	RO3T_05460
YCR031C	RO3T_13084	RO3T_12395
YJL191W	RO3T_13084	RO3T_12395
YGL115W	RO3T_02883
YKR087C	RO3T_10919
YPR055W	RO3T_15435
YER075C	RO3T_08420	RO3T_00325	RO3T_06502	RO3T_07588
YKL099C	RO3T_09867
YLR207W	RO3T_14443
YKL221W	RO3T_07423	RO3T_01294	RO3T_10713	RO3T_14522	RO3T_14526	RO3T_14691	RO3T_01789	RO3T_04925
YPR097W	RO3T_02995	RO3T_00957
YER174C	RO3T_11697
YDR098C	RO3T_11697
YNR003C	RO3T_11844	RO3T_08593
YNL185C	RO3T_16450	RO3T_08238
YMR283C	RO3T_00407
YNL085W	RO3T_01874
YNL255C	RO3T_11669
YKL143W	RO3T_13924
YPR128C	RO3T_02589
YDL122W	RO3T_08336
YNL175C	RO3T_05856
YNL284C	RO3T_07397
YNL240C	RO3T_11044
YOR130C	RO3T_12203
YLR118C	RO3T_00619	RO3T_01257	RO3T_01258
YIL030C	RO3T_05066	RO3T_06994	RO3T_04728
YGR055W	RO3T_00513
YHL036W	RO3T_00513
YBL047C	RO3T_06203	RO3T_07202
YNL308C	RO3T_03013
YGL196W	RO3T_09628
YER042W	RO3T_14737
YCL001W	RO3T_16848
YIL069C	RO3T_05490	RO3T_04271	RO3T_05125	RO3T_07001	RO3T_01889	RO3T_00712
YER074W	RO3T_05490	RO3T_04271	RO3T_05125	RO3T_07001	RO3T_01889	RO3T_00712
YBR042C	RO3T_09403	RO3T_03457
YDR018C	RO3T_09403	RO3T_03457
YJL036W	RO3T_05762	RO3T_02097
YOL012C	RO3T_16040	RO3T_15774
YBL035C	RO3T_05251
YML064C	RO3T_02553
YLR323C	RO3T_04961
YMR223W	RO3T_10571
YOR272W	RO3T_16289
YDR247W	RO3T_09736	RO3T_03885	RO3T_00175	RO3T_08140	RO3T_03819
YPL026C	RO3T_09736	RO3T_03885	RO3T_00175	RO3T_08140	RO3T_03819
YEL039C	RO3T_09832	RO3T_04088
YJR048W	RO3T_09832	RO3T_04088
YLR260W	RO3T_00396
YOR171C	RO3T_00396
YKL082C	RO3T_06084	RO3T_15080
YPL232W	RO3T_08746
YMR183C	RO3T_08746
YMR208W	RO3T_00393
YNL072W	RO3T_00623
YNL222W	RO3T_03954
YGL103W	RO3T_10425
YNR036C	RO3T_08116
YER087W	RO3T_16028
YER056C-A	RO3T_04635	RO3T_08379	RO3T_00358	RO3T_05505
YIL052C	RO3T_04635	RO3T_08379	RO3T_00358	RO3T_05505
YLR133W	RO3T_02083
YDR147W	RO3T_02083
YLR182W	RO3T_03280	RO3T_06038
YIL131C	RO3T_12215
YNL068C	RO3T_12215
YGR031W	RO3T_01212
YLR115W	RO3T_00891
YDL135C	RO3T_14140
YKL059C	RO3T_12478
YGL189C	RO3T_06926	RO3T_08362	RO3T_00269
YER131W	RO3T_06926	RO3T_08362	RO3T_00269
YHR102W	RO3T_07464	RO3T_08008	RO3T_15100
YKL016C	RO3T_01494	RO3T_11395
YDR398W	RO3T_03726
YMR028W	RO3T_02495
YPR040W	RO3T_09242
YNL248C	RO3T_15617
YBL050W	RO3T_02811	RO3T_11652
YNL092W	RO3T_00411
YOR232W	RO3T_09530
YCR009C	RO3T_16632
YGL244W	RO3T_16308
YOR336W	RO3T_15221
YPL143W	RO3T_14261	RO3T_10013	RO3T_06331	RO3T_02570
YOR234C	RO3T_14261	RO3T_10013	RO3T_06331	RO3T_02570
YGR034W	RO3T_07909	RO3T_07762	RO3T_00937	RO3T_09442
YLR344W	RO3T_07909	RO3T_07762	RO3T_00937	RO3T_09442
YEL002C	RO3T_02801	RO3T_11634
YPL162C	RO3T_12839	RO3T_05162
YGR187C	RO3T_10947
YKL021C	RO3T_16259
YBR251W	RO3T_05087	RO3T_10997
YDR429C	RO3T_12642	RO3T_12392
YKL125W	RO3T_03361
YBL104C	RO3T_08898
YNL062C	RO3T_04762
YFL034C-B	RO3T_09451
YCL033C	RO3T_14698
YIL041W	RO3T_14489
YOL137W	RO3T_03968	RO3T_03972
YHR176W	RO3T_09748
YLR308W	RO3T_12907	RO3T_10384	RO3T_05838	RO3T_10890	RO3T_09559	RO3T_02639	RO3T_12765	RO3T_11698	RO3T_02638	RO3T_03008	RO3T_12766	RO3T_01484	RO3T_11683	RO3T_03154	RO3T_11388	RO3T_10623
YLR307W	RO3T_12907	RO3T_10384	RO3T_05838	RO3T_10890	RO3T_09559	RO3T_02639	RO3T_12765	RO3T_11698	RO3T_02638	RO3T_03008	RO3T_12766	RO3T_01484	RO3T_11683	RO3T_03154	RO3T_11388	RO3T_10623
YFR022W	RO3T_00720	RO3T_15700	RO3T_09512	RO3T_09126	RO3T_01622	RO3T_01566
YOR018W	RO3T_00720	RO3T_15700	RO3T_09512	RO3T_09126	RO3T_01622	RO3T_01566
YNL278W	RO3T_11095	RO3T_14419	RO3T_05214	RO3T_03919
YLR187W	RO3T_11095	RO3T_14419	RO3T_05214	RO3T_03919
YDL063C	RO3T_02507	RO3T_03832
YGR178C	RO3T_09415	RO3T_14755
YDR228C	RO3T_16074	RO3T_15815
YOR150W	RO3T_16476	RO3T_08236
YOR164C	RO3T_04845
YJL055W	RO3T_08956
YJR025C	RO3T_12865
YLL036C	RO3T_16573	RO3T_15472
YDR408C	RO3T_01776
YJL041W	RO3T_08620
YIL134W	RO3T_11058
YKL043W	RO3T_09725	RO3T_06394	RO3T_02445	RO3T_05036
YDR425W	RO3T_05568	RO3T_14673
YJL218W	RO3T_04531	RO3T_01786
YOR298C-A	RO3T_03537	RO3T_13177
YBL040C	RO3T_13815	RO3T_16577
YOL139C	RO3T_13461	RO3T_07503
YKL033W-A	RO3T_01578
YNR020C	RO3T_03848
YIR022W	RO3T_09139
YPR135W	RO3T_08556
YOR369C	RO3T_02055	RO3T_10489	RO3T_03998	RO3T_15366	RO3T_10166
YNL126W	RO3T_01669	RO3T_04857
YLR291C	RO3T_09696	RO3T_12830
YHR122W	RO3T_01973
YDR166C	RO3T_05642
YBL020W	RO3T_09998
YBR146W	RO3T_10834
YLR059C	RO3T_14334
YPR141C	RO3T_09439	RO3T_13512	RO3T_03733	RO3T_08172
YOR357C	RO3T_02596	RO3T_14126
YER009W	RO3T_10017	RO3T_13073
YCR088W	RO3T_00167
YDL015C	RO3T_01176
YML046W	RO3T_04886
YNR017W	RO3T_14541
YLR088W	RO3T_17140
YPR043W	RO3T_00988	RO3T_05972	RO3T_11146	RO3T_11227	RO3T_00122	RO3T_13638
YJR094W-A	RO3T_00988	RO3T_05972	RO3T_11146	RO3T_11227	RO3T_00122	RO3T_13638
YOR043W	RO3T_02181	RO3T_10924	RO3T_01859	RO3T_11073
YLL050C	RO3T_08540	RO3T_11840
YDL125C	RO3T_02725
YER154W	RO3T_04994
YOR251C	RO3T_06113
YKL054C	RO3T_01819	RO3T_00543
YGR241C	RO3T_08267
YHR161C	RO3T_08267
YGL068W	RO3T_13822	RO3T_08906
YHR163W	RO3T_00353
YGR248W	RO3T_00353
YKL151C	RO3T_02422
YER007C-A	RO3T_05466
YDL219W	RO3T_11742
YPR113W	RO3T_08496
YPL059W	RO3T_14194
YNL135C	RO3T_16830
YGL031C	RO3T_08356	RO3T_00263	RO3T_07540	RO3T_06545
YGR148C	RO3T_08356	RO3T_00263	RO3T_07540	RO3T_06545
YPL264C	RO3T_14752	RO3T_06286	RO3T_00460
YMR253C	RO3T_14752	RO3T_06286	RO3T_00460
YFL047W	RO3T_04919	RO3T_16938	RO3T_05222
YDR298C	RO3T_14728	RO3T_09397
YIL044C	RO3T_00006
YKL172W	RO3T_05539
YGR193C	RO3T_10385
YLL021W	RO3T_10296	RO3T_14842
YPL224C	RO3T_09635
YMR177W	RO3T_09635
YCL045C	RO3T_16051	RO3T_15762
YOR332W	RO3T_17129	RO3T_15730
YGL043W	RO3T_00940
YEL007W	RO3T_06871
YNL231C	RO3T_03224	RO3T_17084
YNL264C	RO3T_03224	RO3T_17084
YDR346C	RO3T_08254	RO3T_16409
YKL040C	RO3T_09566	RO3T_12848
YOR198C	RO3T_13925	RO3T_16849
YNL168C	RO3T_01864
YBL021C	RO3T_06600
YOR274W	RO3T_01795
YGR205W	RO3T_07845
YGR112W	RO3T_09972
YHR051W	RO3T_10188
YPR073C	RO3T_16976
YPL252C	RO3T_03133
YMR292W	RO3T_06624
YKL002W	RO3T_14921
YGL030W	RO3T_04159	RO3T_00776	RO3T_09463
YNL334C	RO3T_05717
YFL060C	RO3T_05717
YMR095C	RO3T_05717
YDR237W	RO3T_01252	RO3T_16640
YDL004W	RO3T_08260	RO3T_16396
YBL058W	RO3T_13884	RO3T_13238
YBR233W	RO3T_06189
YNL292W	RO3T_09002
YEL038W	RO3T_13233
YOR216C	RO3T_09875
YPL146C	RO3T_11084
YBL092W	RO3T_02786	RO3T_01031	RO3T_15776	RO3T_16037	RO3T_07225
YDR492W	RO3T_02499	RO3T_09448	RO3T_02044
YOL002C	RO3T_02499	RO3T_09448	RO3T_02044
YPL169C	RO3T_05071	RO3T_14259
YOR319W	RO3T_10199	RO3T_15451
YOL125W	RO3T_06825
YPR023C	RO3T_13677
YBR103W	RO3T_04601	RO3T_02071
YNL026W	RO3T_03729	RO3T_14475
YOL115W	RO3T_05201
YNL299W	RO3T_05201
YMR158W	RO3T_06504	RO3T_07591
YLL027W	RO3T_08768	RO3T_14203
YJL071W	RO3T_08454
YDR519W	RO3T_11674
YMR220W	RO3T_14538
YLR185W	RO3T_10652	RO3T_13970	RO3T_03506
YDR500C	RO3T_10652	RO3T_13970	RO3T_03506
YDR320C	RO3T_00977	RO3T_16179
YDL144C	RO3T_05061	RO3T_17192
YBL038W	RO3T_07798	RO3T_07914
YDL156W	RO3T_07261	RO3T_06537
YGR078C	RO3T_03092
YDR382W	RO3T_08295	RO3T_06268
YCR027C	RO3T_09733	RO3T_00156
YPR025C	RO3T_03252
YHR114W	RO3T_07363
YOR123C	RO3T_10711
YAL062W	RO3T_04828
YOR375C	RO3T_04828
YLR191W	RO3T_10197	RO3T_05729
YNR029C	RO3T_02647
YGR282C	RO3T_11312
YGL164C	RO3T_13158
YGR020C	RO3T_03184
YLR406C	RO3T_03073	RO3T_14340	RO3T_02312
YDL075W	RO3T_03073	RO3T_14340	RO3T_02312
YCL038C	RO3T_05761	RO3T_09637
YNL244C	RO3T_03961	RO3T_02014
YDL209C	RO3T_05385
YIL064W	RO3T_04964
YHR207C	RO3T_08887
YPL010W	RO3T_06264
YDL104C	RO3T_14293
YOR122C	RO3T_10633
YMR178W	RO3T_14065
YPL225W	RO3T_14660
YBR172C	RO3T_00765
YPL105C	RO3T_00765
YOL129W	RO3T_00165	RO3T_08136
YIL050W	RO3T_06770
YER059W	RO3T_06770
YGL080W	RO3T_08859	RO3T_13784
YBL036C	RO3T_03525
YER014W	RO3T_04970
YPR094W	RO3T_02211
YOL142W	RO3T_03996
YIL097W	RO3T_09118
YDR058C	RO3T_08585	RO3T_11868	RO3T_11210
YOR360C	RO3T_14585	RO3T_01087	RO3T_07921
YER002W	RO3T_02153
YDR352W	RO3T_03873
YPL157W	RO3T_02164
YGR021W	RO3T_05780
YKR068C	RO3T_16065
YJR153W	RO3T_11296	RO3T_15509	RO3T_15510	RO3T_15507	RO3T_15418	RO3T_04730	RO3T_02737	RO3T_15014	RO3T_06272	RO3T_08125	RO3T_08337	RO3T_02910	RO3T_06011	RO3T_07547	RO3T_06020	RO3T_06019	RO3T_05848	RO3T_08303
YDR322W	RO3T_11448
YNL110C	RO3T_08087
YOR201C	RO3T_07958
YMR132C	RO3T_14846
YHL015W	RO3T_09376	RO3T_14699	RO3T_00394	RO3T_08456
YOL143C	RO3T_12590	RO3T_07905
YDR333C	RO3T_02990
YMR099C	RO3T_15294
YOR293W	RO3T_15094	RO3T_08002	RO3T_08189	RO3T_16527
YMR230W	RO3T_15094	RO3T_08002	RO3T_08189	RO3T_16527
YKL171W	RO3T_07255	RO3T_13510	RO3T_06332	RO3T_17045
YKL012W	RO3T_04926
YAL039C	RO3T_11426
YPR187W	RO3T_08989
YHR155W	RO3T_09282	RO3T_01134	RO3T_16926
YNL257C	RO3T_09282	RO3T_01134	RO3T_16926
YGR119C	RO3T_02728	RO3T_13257
YHR210C	RO3T_02919
YNR071C	RO3T_02919
YKR051W	RO3T_04946	RO3T_11033
YLR025W	RO3T_13987	RO3T_02603
YGL054C	RO3T_16018
YBR210W	RO3T_16018
YKL095W	RO3T_03533
YER044C	RO3T_05440
YOR021C	RO3T_08308
YIR012W	RO3T_17075
YLR418C	RO3T_16056
YGR027C	RO3T_02108	RO3T_03652	RO3T_07543	RO3T_14113	RO3T_02377
YLR333C	RO3T_02108	RO3T_03652	RO3T_07543	RO3T_14113	RO3T_02377
YER057C	RO3T_06060	RO3T_08922
YIL051C	RO3T_06060	RO3T_08922
YJR014W	RO3T_14075	RO3T_08747
YJR017C	RO3T_00662
YJR069C	RO3T_09828
YOL071W	RO3T_16322
YKR018C	RO3T_08034
YJL082W	RO3T_08034
YER008C	RO3T_05235
YLR435W	RO3T_09800
YDR361C	RO3T_15603
YPL103C	RO3T_12272
YLR396C	RO3T_15635
YBL060W	RO3T_03012	RO3T_10626	RO3T_14056
YKL027W	RO3T_14674	RO3T_10500
YHR003C	RO3T_14674	RO3T_10500
YOR390W	RO3T_09143
YPL279C	RO3T_09143
YNL252C	RO3T_10382	RO3T_12946
YIR035C	RO3T_14969
YIR036C	RO3T_14969
YHR021C	RO3T_16930
YKL156W	RO3T_16930
YOR281C	RO3T_01482
YNL315C	RO3T_04993
YGR095C	RO3T_13497
YPL196W	RO3T_05014	RO3T_04832	RO3T_01095
YFL046W	RO3T_07336	RO3T_06103
YAL058W	RO3T_14023	RO3T_16862
YMR042W	RO3T_11613	RO3T_00947
YHR076W	RO3T_14155	RO3T_02252
YGL256W	RO3T_09065
YLR275W	RO3T_15317
YPL060W	RO3T_01300
YOR334W	RO3T_01300
YNL027W	RO3T_05554	RO3T_14664
YDR041W	RO3T_12367	RO3T_12623
YKR065C	RO3T_13134	RO3T_09917
YJL194W	RO3T_00839
YCR033W	RO3T_09691
YMR197C	RO3T_09315
YPL094C	RO3T_09856
YMR227C	RO3T_11870
YGL187C	RO3T_04948	RO3T_11036
YGL178W	RO3T_06328	RO3T_10006
YFR052W	RO3T_11696	RO3T_08558
YMR002W	RO3T_16941	RO3T_02358
YPR131C	RO3T_03891
YLR107W	RO3T_09862
YGL233W	RO3T_14234
YIL130W	RO3T_14815	RO3T_06274	RO3T_04490	RO3T_09253	RO3T_14374	RO3T_09007	RO3T_03487
YJL206C	RO3T_14815	RO3T_06274	RO3T_04490	RO3T_09253	RO3T_14374	RO3T_09007	RO3T_03487
YLR051C	RO3T_00222	RO3T_08346
YLR193C	RO3T_05288	RO3T_00882
YDR397C	RO3T_08373	RO3T_00361
YMR091C	RO3T_06175	RO3T_00428
YGR243W	RO3T_10360
YHR162W	RO3T_10360
YOR077W	RO3T_08036	RO3T_15201
YJR063W	RO3T_14339	RO3T_02315
YKL144C	RO3T_02105
YER152C	RO3T_10080
YBL057C	RO3T_14174
YPL092W	RO3T_09563
YOL018C	RO3T_12871
YJL024C	RO3T_16249
YDL231C	RO3T_11832	RO3T_06634	RO3T_14027
YDL091C	RO3T_05035	RO3T_06270
YHL021C	RO3T_06769	RO3T_00355
YOR246C	RO3T_10614	RO3T_06629
YIL113W	RO3T_16334	RO3T_01444
YJL145W	RO3T_05645
YDR248C	RO3T_10379
YLR026C	RO3T_13606
YNL263C	RO3T_16113
YDL136W	RO3T_13637	RO3T_11228	RO3T_05187	RO3T_06977
YDL191W	RO3T_13637	RO3T_11228	RO3T_05187	RO3T_06977
YLR084C	RO3T_00276	RO3T_14487	RO3T_14608
YGL237C	RO3T_00979	RO3T_16177
YFL017C	RO3T_16354	RO3T_02587
YPL004C	RO3T_12495
YGR086C	RO3T_12495
YOL005C	RO3T_03236
YDR005C	RO3T_10594
YIL096C	RO3T_09555
YDL081C	RO3T_07885	RO3T_12616	RO3T_13539	RO3T_08628	RO3T_15190
YPL249C-A	RO3T_05022	RO3T_00555	RO3T_08020
YMR194W	RO3T_05022	RO3T_00555	RO3T_08020
YLL023C	RO3T_00536	RO3T_16212
YNL129W	RO3T_03869	RO3T_09740
YER040W	RO3T_14335
YFL021W	RO3T_14335
YLR147C	RO3T_12631	RO3T_12373
YDR330W	RO3T_05401
YOR194C	RO3T_06598
YBL019W	RO3T_13511
YCL064C	RO3T_16872
YKL170W	RO3T_14638
YJL136C	RO3T_12603	RO3T_07890	RO3T_11999
YKR057W	RO3T_12603	RO3T_07890	RO3T_11999
YDR176W	RO3T_04369	RO3T_14917	RO3T_10365
YOR224C	RO3T_11220	RO3T_13619
YPR162C	RO3T_00097
YHR201C	RO3T_05039
YGR195W	RO3T_14607
YNL032W	RO3T_13498
YNL111C	RO3T_07173	RO3T_00945	RO3T_06110
YGR136W	RO3T_02988
YPR154W	RO3T_02988
YDR404C	RO3T_03741
YDR359C	RO3T_08703
YNL316C	RO3T_08175
YNR037C	RO3T_11723
YOR367W	RO3T_11719
YLR264W	RO3T_07392	RO3T_13404	RO3T_05869
YOR167C	RO3T_07392	RO3T_13404	RO3T_05869
YLR245C	RO3T_01703
YIL005W	RO3T_04860
YGR277C	RO3T_14911
YHL001W	RO3T_09465	RO3T_15814	RO3T_00781	RO3T_16072
YKL006W	RO3T_09465	RO3T_15814	RO3T_00781	RO3T_16072
YJR054W	RO3T_08576	RO3T_02758
YML047C	RO3T_08576	RO3T_02758
YHR193C	RO3T_02088	RO3T_03710
YKR029C	RO3T_03759
YJL105W	RO3T_03759
YOR113W	RO3T_06472	RO3T_07375
YJL097W	RO3T_03871
YHR147C	RO3T_16517
YMR038C	RO3T_16857
YOR269W	RO3T_00410	RO3T_05675
YDL230W	RO3T_11154	RO3T_04457
YBL106C	RO3T_14170
YPR032W	RO3T_14170
YKL019W	RO3T_00626
YLR100W	RO3T_07491
YBR060C	RO3T_11175
YIL124W	RO3T_10408
YPR056W	RO3T_09857
YNR074C	RO3T_09076	RO3T_09073	RO3T_09124
YIL138C	RO3T_05973
YNL079C	RO3T_05973
YLR427W	RO3T_08407	RO3T_00337
YOR210W	RO3T_07753	RO3T_07908
YJR093C	RO3T_03335
YGR093W	RO3T_06172
YDR323C	RO3T_07791
YJL124C	RO3T_09327
YNR046W	RO3T_13599
YPL065W	RO3T_17081
YKR036C	RO3T_17179	RO3T_02148	RO3T_06194	RO3T_14841	RO3T_06486	RO3T_03405
YJL112W	RO3T_17179	RO3T_02148	RO3T_06194	RO3T_14841	RO3T_06486	RO3T_03405
YBR089C-A	RO3T_07750	RO3T_04703
YPR052C	RO3T_07750	RO3T_04703
YDR529C	RO3T_03896	RO3T_09715
YML012W	RO3T_09910	RO3T_13130
YPL199C	RO3T_17174	RO3T_02192
YKL034W	RO3T_01975
YKL087C	RO3T_03409
YPR028W	RO3T_03849
YBL084C	RO3T_13344
YLR246W	RO3T_10082
YNL279W	RO3T_13695
YLR061W	RO3T_03168
YFL034C-A	RO3T_03168
YDL226C	RO3T_07152
YNL204C	RO3T_07152
YDR175C	RO3T_11308	RO3T_01255
YLR335W	RO3T_09716	RO3T_03895
YDR167W	RO3T_05747
YGL181W	RO3T_12894
YNL113W	RO3T_15305
YLR452C	RO3T_06204	RO3T_16097	RO3T_07200	RO3T_14306
YNL047C	RO3T_07944	RO3T_09801
YIL105C	RO3T_07944	RO3T_09801
YPR115W	RO3T_07944	RO3T_09801
YGL133W	RO3T_09066	RO3T_06083
YPL216W	RO3T_09066	RO3T_06083
YGL209W	RO3T_15464	RO3T_16590
YER028C	RO3T_15464	RO3T_16590
YKL058W	RO3T_13173	RO3T_03534
YDR236C	RO3T_16167	RO3T_14614
YIL070C	RO3T_16851	RO3T_01765
YKL028W	RO3T_01562
YKL007W	RO3T_03444
YIL007C	RO3T_04648
YOR260W	RO3T_10989
YBR105C	RO3T_17181	RO3T_14116
YNL221C	RO3T_00073
YKL071W	RO3T_11091	RO3T_05166	RO3T_05208	RO3T_05210	RO3T_05203
YLR001C	RO3T_12101	RO3T_08801	RO3T_02335	RO3T_15845	RO3T_14314
YNL012W	RO3T_12991	RO3T_03694
YMR008C	RO3T_12991	RO3T_03694
YMR006C	RO3T_12991	RO3T_03694
YOL011W	RO3T_12991	RO3T_03694
YOR036W	RO3T_03489
YGL153W	RO3T_10244
YGL013C	RO3T_09421	RO3T_11990	RO3T_03737
YBL005W	RO3T_09421	RO3T_11990	RO3T_03737
YLR324W	RO3T_04848
YGR004W	RO3T_04848
YBR175W	RO3T_00900
YKL094W	RO3T_01081
YJL180C	RO3T_02046
YMR125W	RO3T_03302
YGR082W	RO3T_06621
YPR183W	RO3T_04999
YER120W	RO3T_09687
YDL051W	RO3T_11302
YJR084W	RO3T_11142
YIL108W	RO3T_04622
YPR166C	RO3T_05687
YMR236W	RO3T_09014
YOR020C	RO3T_08779
YLR015W	RO3T_14000
YNL081C	RO3T_15486
YAR071W	RO3T_15125
YHR215W	RO3T_15125
YBR093C	RO3T_15125
YBR092C	RO3T_15125
YDL024C	RO3T_15125
YNL052W	RO3T_11056	RO3T_05139
YIL111W	RO3T_11056	RO3T_05139
YDR337W	RO3T_06902	RO3T_05037
YDR377W	RO3T_09470	RO3T_01117
YPL123C	RO3T_17001	RO3T_09015
YIR032C	RO3T_06280
YOR126C	RO3T_08748
YGL231C	RO3T_15424
YJR019C	RO3T_05319	RO3T_00518	RO3T_11638
YOR340C	RO3T_05051	RO3T_01704
YAL044C	RO3T_16000	RO3T_06249
YBR265W	RO3T_05031
YOR118W	RO3T_10249
YNL036W	RO3T_10750
YLR388W	RO3T_17193	RO3T_05062	RO3T_03148
YDL061C	RO3T_17193	RO3T_05062	RO3T_03148
YPL037C	RO3T_00041	RO3T_06064
YDR252W	RO3T_00041	RO3T_06064
YDL072C	RO3T_06637	RO3T_10570	RO3T_13183
YMR273C	RO3T_13385	RO3T_12341
YML109W	RO3T_13385	RO3T_12341
YNL289W	RO3T_13787
YDL127W	RO3T_13787
YDL179W	RO3T_13787
YBL049W	RO3T_07267	RO3T_13476
YGR037C	RO3T_00117
YDR424C	RO3T_00996
YHR175W	RO3T_01022
YGL085W	RO3T_09836
YMR026C	RO3T_16109
YBR151W	RO3T_03254	RO3T_07822	RO3T_08997
YOR016C	RO3T_00105	RO3T_05974
YAL007C	RO3T_00105	RO3T_05974
YDL046W	RO3T_01483	RO3T_06163
YLR038C	RO3T_00017	RO3T_08271
YKL141W	RO3T_03147
YMR118C	RO3T_03147
YOR090C	RO3T_10281	RO3T_04096
YKR074W	RO3T_00458
YOL080C	RO3T_00127
YAL020C	RO3T_05060
YDL207W	RO3T_04858
YML067C	RO3T_03388
YPL239W	RO3T_03172
YOR236W	RO3T_05254
YOR311C	RO3T_06523
YOR143C	RO3T_06969
YOR308C	RO3T_09358
YKL018W	RO3T_12819
YKR062W	RO3T_13208
YNL232W	RO3T_16478
YPL129W	RO3T_16309
YER185W	RO3T_00085	RO3T_06998
YGR213C	RO3T_00085	RO3T_06998
YLR046C	RO3T_00085	RO3T_06998
YJL163C	RO3T_04145	RO3T_04706	RO3T_03371
YLR043C	RO3T_13607
YGR209C	RO3T_13607
YCR083W	RO3T_13607
YPL127C	RO3T_11676	RO3T_10148	RO3T_13036
YMR024W	RO3T_01142
YDR486C	RO3T_16073
YGR036C	RO3T_17011
YDL087C	RO3T_01895	RO3T_04265
YDL106C	RO3T_10318	RO3T_03824
YNL305C	RO3T_09749	RO3T_05452
YGL232W	RO3T_01824
YML038C	RO3T_03052
YPL126W	RO3T_07089
YDR402C	RO3T_05076	RO3T_12494	RO3T_10667	RO3T_10679	RO3T_11016	RO3T_10684	RO3T_10669	RO3T_04441	RO3T_10704	RO3T_06941	RO3T_11469	RO3T_05801	RO3T_10121
YJL054W	RO3T_00077
YBR137W	RO3T_05575
YDL213C	RO3T_09971
YNL312W	RO3T_16103
YLR008C	RO3T_07009	RO3T_05227
YML103C	RO3T_15478	RO3T_11291
YMR010W	RO3T_15948	RO3T_07429
YCR059C	RO3T_02780
YHR172W	RO3T_08453
YIL065C	RO3T_09672
YIR001C	RO3T_09830
YGL044C	RO3T_14169
YPR140W	RO3T_10829
YNL039W	RO3T_15947
YAR014C	RO3T_09028	RO3T_16992	RO3T_01099
YPL230W	RO3T_04855	RO3T_01369	RO3T_13205
YBR280C	RO3T_09986	RO3T_13002
YDR473C	RO3T_03327
YAL032C	RO3T_13466
YJL030W	RO3T_13133
YEL020W-A	RO3T_14807
YDR501W	RO3T_00154	RO3T_08127
YLR183C	RO3T_00154	RO3T_08127
YBR106W	RO3T_00474	RO3T_06467
YDR510W	RO3T_01347	RO3T_16156
YOL147C	RO3T_04384	RO3T_09206
YKL155C	RO3T_14512
YJR149W	RO3T_01778
YPL064C	RO3T_04512
YHL013C	RO3T_09384
YKL110C	RO3T_09596
YGL246C	RO3T_11437
YKR016W	RO3T_02983	RO3T_17071	RO3T_05797
YJL166W	RO3T_02863	RO3T_11467
YBR273C	RO3T_07144
YJL048C	RO3T_07144
YJL039C	RO3T_07614	RO3T_03413
YMR055C	RO3T_01383
YDR139C	RO3T_07288
YDR161W	RO3T_11362
YOL107W	RO3T_12703
YPL013C	RO3T_02739	RO3T_11496
YPL174C	RO3T_04330	RO3T_09300
YPR182W	RO3T_08504	RO3T_11790
YML025C	RO3T_16166	RO3T_01341
YNL044W	RO3T_02297
YHR181W	RO3T_13064
YNL035C	RO3T_11809
YDR511W	RO3T_17077
YMR017W	RO3T_16519
YMR222C	RO3T_03745	RO3T_07796
YOR280C	RO3T_03745	RO3T_07796
YKL192C	RO3T_07960	RO3T_16840	RO3T_12224
YER023W	RO3T_04085	RO3T_16324
YBR007C	RO3T_03446
YNL182C	RO3T_05697
YBR290W	RO3T_10293
YNL286W	RO3T_08689
YNL153C	RO3T_12849
YDL043C	RO3T_05545	RO3T_14648
YDL065C	RO3T_06216	RO3T_16082
YGR215W	RO3T_09305	RO3T_04325
YPL242C	RO3T_10659	RO3T_05680
YHR005C-A	RO3T_15321
YHR086W	RO3T_07250	RO3T_13515
YBR212W	RO3T_07250	RO3T_13515
YMR155W	RO3T_05506	RO3T_00927	RO3T_09433
YNL217W	RO3T_03042	RO3T_10590
YDR027C	RO3T_04000
YJR099W	RO3T_07473
YDR087C	RO3T_11434
YPR144C	RO3T_09586
YLR078C	RO3T_14423
YIL110W	RO3T_16528
YMR182C	RO3T_07188	RO3T_00959	RO3T_12433
YHR090C	RO3T_06129
YGL010W	RO3T_06964
YGL197W	RO3T_15114	RO3T_06109	RO3T_10157	RO3T_13005	RO3T_03028	RO3T_10616	RO3T_10390	RO3T_12897
YER132C	RO3T_15114	RO3T_06109	RO3T_10157	RO3T_13005	RO3T_03028	RO3T_10616	RO3T_10390	RO3T_12897
YDL002C	RO3T_03340	RO3T_14195	RO3T_15545	RO3T_16620
YOR182C	RO3T_08799	RO3T_15841	RO3T_03965
YLR287C-A	RO3T_08799	RO3T_15841	RO3T_03965
YMR233W	RO3T_08575	RO3T_16595
YOR295W	RO3T_08575	RO3T_16595
YPL190C	RO3T_07938	RO3T_07814
YPR199C	RO3T_16611	RO3T_15515
YER163C	RO3T_03163
YDR088C	RO3T_03853
YLR126C	RO3T_03513
YDR329C	RO3T_07893
YBR123C	RO3T_10421
YFR003C	RO3T_10090
YBR096W	RO3T_12682
YOL135C	RO3T_14145
YAL034C	RO3T_08252	RO3T_16410	RO3T_05760
YOR338W	RO3T_08252	RO3T_16410	RO3T_05760
YEL029C	RO3T_08630
YNR027W	RO3T_08630
YDR200C	RO3T_12491
YLR238W	RO3T_12491
YGL122C	RO3T_15175	RO3T_08643
YAL022C	RO3T_00110
YDR198C	RO3T_00648
YGL212W	RO3T_01753
YLR200W	RO3T_04930
YML094W	RO3T_11055
YPL210C	RO3T_12311
YJL063C	RO3T_14275	RO3T_02494
YGR080W	RO3T_01370
YKL160W	RO3T_02560
YOR359W	RO3T_03826
YOR079C	RO3T_10705
YNL084C	RO3T_11884
YLL051C	RO3T_05459	RO3T_04616	RO3T_13598
YKL220C	RO3T_05459	RO3T_04616	RO3T_13598
YOR384W	RO3T_05459	RO3T_04616	RO3T_13598
YOR381W	RO3T_05459	RO3T_04616	RO3T_13598
YNR060W	RO3T_05459	RO3T_04616	RO3T_13598
YLR214W	RO3T_05459	RO3T_04616	RO3T_13598
YOR163W	RO3T_15556	RO3T_12711	RO3T_16574	RO3T_00992	RO3T_13402	RO3T_07216
YGR058W	RO3T_13331	RO3T_07275	RO3T_15361
YDL235C	RO3T_02451	RO3T_14325
YCL027W	RO3T_06094	RO3T_15060
YML098W	RO3T_03275
YJR113C	RO3T_07836
YFL017W-A	RO3T_13132
YAL046C	RO3T_15728
YMR228W	RO3T_17056
YFR032C-A	RO3T_09683	RO3T_08937	RO3T_14480	RO3T_12913
YOR286W	RO3T_15639	RO3T_05735
YOR285W	RO3T_15639	RO3T_05735
YHR039C-A	RO3T_05369	RO3T_00672
YEL003W	RO3T_14014	RO3T_16858
YKL047W	RO3T_00408
YLR128W	RO3T_00989
YDR045C	RO3T_05454
YKL117W	RO3T_03343
YER112W	RO3T_05814
YLR438C-A	RO3T_06906
YNL148C	RO3T_09033
YJR085C	RO3T_14666
YBL095W	RO3T_16297	RO3T_12038	RO3T_01996
YLR178C	RO3T_13459	RO3T_15479
YLR179C	RO3T_13459	RO3T_15479
YKL074C	RO3T_15410	RO3T_11295
YER127W	RO3T_05456
YOR111W	RO3T_03178
YHR058C	RO3T_06466
YDR460W	RO3T_08342
YOR103C	RO3T_05816
YDR020C	RO3T_12744
YHR063C	RO3T_13057
YER048W-A	RO3T_15613
YOR178C	RO3T_14739	RO3T_09399	RO3T_11085
YKL138C	RO3T_02779	RO3T_11435
YOR085W	RO3T_03705	RO3T_02086
YOR064C	RO3T_06099	RO3T_00125
YGL220W	RO3T_01070
YHR052W	RO3T_08164
YML131W	RO3T_07344
YML105C	RO3T_08341
YIL093C	RO3T_12803
YIL061C	RO3T_12801
YJR122W	RO3T_14276
YIL008W	RO3T_16246
YJL189W	RO3T_02475	RO3T_12252	RO3T_12640
YGL002W	RO3T_06042
YAR002C-A	RO3T_06042
YHR110W	RO3T_06042
YBL069W	RO3T_02354
YER101C	RO3T_02354
YHR072W-A	RO3T_07460	RO3T_13538
YGL257C	RO3T_16290	RO3T_15180
YNR059W	RO3T_16290	RO3T_15180
YIL014W	RO3T_16290	RO3T_15180
YER001W	RO3T_16290	RO3T_15180
YOL163W	RO3T_06676	RO3T_00514
YMR020W	RO3T_14693	RO3T_07643
YOR080W	RO3T_02907
YKL053C-A	RO3T_09291
YMR106C	RO3T_12995
YDR132C	RO3T_09661
YLR108C	RO3T_09661
YDR479C	RO3T_05792
YNL169C	RO3T_06666
YOR238W	RO3T_06340
YLR150W	RO3T_12036	RO3T_16295	RO3T_15606
YNL131W	RO3T_05173	RO3T_10930
YGL033W	RO3T_09535	RO3T_12792
YCL035C	RO3T_16506
YDR513W	RO3T_16506
YGR181W	RO3T_15020	RO3T_06005
YPL076W	RO3T_00448
YFL044C	RO3T_16307
YHR124W	RO3T_00058	RO3T_08736	RO3T_03139	RO3T_06370	RO3T_08358
YOR327C	RO3T_02373	RO3T_13954
YAL030W	RO3T_02373	RO3T_13954
YHR132W-A	RO3T_05668	RO3T_17052
YNL157W	RO3T_05668	RO3T_17052
YDR086C	RO3T_05151	RO3T_10948
YLL062C	RO3T_14413
YPL273W	RO3T_14413
YDL183C	RO3T_01075
YJR111C	RO3T_08594
YLL004W	RO3T_11901
YHR071W	RO3T_11654	RO3T_08727	RO3T_11623	RO3T_03438	RO3T_09254	RO3T_15376	RO3T_10184	RO3T_04431
YLR164W	RO3T_02003	RO3T_05558
YDR178W	RO3T_02003	RO3T_05558
YOR297C	RO3T_02003	RO3T_05558
YDR101C	RO3T_13774	RO3T_07010	RO3T_05226
YLR109W	RO3T_08416	RO3T_16016
YOR353C	RO3T_14250
YGR074W	RO3T_01481	RO3T_11350
YNR051C	RO3T_04006	RO3T_15733
YPL248C	RO3T_12202	RO3T_10998
YGR167W	RO3T_01813
YGL183C	RO3T_02544
YDR462W	RO3T_05832
YMR284W	RO3T_04883
YER142C	RO3T_09208
YNL245C	RO3T_08314
YPR147C	RO3T_13676
YCL031C	RO3T_15198
YLR283W	RO3T_12129
YOL114C	RO3T_11745
YKR034W	RO3T_12219	RO3T_05810	RO3T_07658	RO3T_07461	RO3T_15932
YHR158C	RO3T_05455	RO3T_11690	RO3T_08560
YGR238C	RO3T_05455	RO3T_11690	RO3T_08560
YCR075C	RO3T_08424	RO3T_04509
YGL096W	RO3T_09576
YPL177C	RO3T_09576
YJR135W-A	RO3T_10480	RO3T_16041
YGL159W	RO3T_16172	RO3T_01595
YNR018W	RO3T_16568	RO3T_15473
YCR015C	RO3T_00554
YGR029W	RO3T_01547
YPL101W	RO3T_02374
YMR071C	RO3T_09690
YPR105C	RO3T_08984
YPR015C	RO3T_05800	RO3T_13833	RO3T_01825
YPR013C	RO3T_05800	RO3T_13833	RO3T_01825
YML127W	RO3T_09289	RO3T_07481	RO3T_00981
YCL029C	RO3T_13610	RO3T_13247
YBR065C	RO3T_01254
YCL005W-A	RO3T_03917
YML036W	RO3T_07322
YDR140W	RO3T_10944
YNL272C	RO3T_07774
YER022W	RO3T_11817
YMR244C-A	RO3T_09382
YOR373W	RO3T_13577
YOR283W	RO3T_16010
YLR325C	RO3T_00208	RO3T_03640	RO3T_08325	RO3T_01787
YOL032W	RO3T_02992
YDR183W	RO3T_11635
YOL148C	RO3T_10814
YKL090W	RO3T_14834
YMR073C	RO3T_16567
YBR173C	RO3T_08264	RO3T_16383
YGR062C	RO3T_03639
YFL010C	RO3T_08907
YBR153W	RO3T_13037
YBR257W	RO3T_13355
YBR268W	RO3T_15549
YOR075W	RO3T_11200
YMR070W	RO3T_12337	RO3T_13381
YPL206C	RO3T_00200
YBR279W	RO3T_07771
YNL306W	RO3T_05544
YIL157C	RO3T_09900
YPL002C	RO3T_07386
YGL191W	RO3T_09052	RO3T_14409
YGR063C	RO3T_00727
YNL147W	RO3T_03890
YDR378C	RO3T_08074
YIL084C	RO3T_11743
YGL198W	RO3T_12899
YPL191C	RO3T_02517
YGL082W	RO3T_02517
YMR032W	RO3T_05641	RO3T_10239
YDR162C	RO3T_11070
YPL213W	RO3T_07519
YGL111W	RO3T_16646
YJR102C	RO3T_16460
YOR084W	RO3T_03421	RO3T_11445
YPL170W	RO3T_14021	RO3T_09821
YER010C	RO3T_00224
YDR121W	RO3T_11518
YNL251C	RO3T_08119
YHR062C	RO3T_10432
YER050C	RO3T_03974	RO3T_15847
YHR143W-A	RO3T_12826	RO3T_09697
YMR286W	RO3T_08070	RO3T_15068
YLR201C	RO3T_02574
YGL174W	RO3T_04478
YDR115W	RO3T_08509
YKR075C	RO3T_05837	RO3T_14810
YOR062C	RO3T_05837	RO3T_14810
YKL086W	RO3T_07561	RO3T_06586
YPR020W	RO3T_15184	RO3T_08638
YDR052C	RO3T_04129
YBR231C	RO3T_04756
YGL093W	RO3T_09239
YDR071C	RO3T_16104
YPL020C	RO3T_13794	RO3T_02350
YFR041C	RO3T_01104
YLR067C	RO3T_03084
YHR100C	RO3T_05032
YPR153W	RO3T_02161
YOR035C	RO3T_03844
YMR072W	RO3T_00437	RO3T_14602	RO3T_06047
YCL057C-A	RO3T_08550	RO3T_11837
YFR033C	RO3T_07356	RO3T_13435
YIL062C	RO3T_04148
YLR003C	RO3T_03957
YNL024C	RO3T_03067
YCR071C	RO3T_08095
YAL044W-A	RO3T_11186
YPL046C	RO3T_06936
YDL098C	RO3T_16162
YGR183C	RO3T_06078	RO3T_15028
YDR381W	RO3T_01209
YLR326W	RO3T_10749
YDR253C	RO3T_08167	RO3T_11785	RO3T_11601
YLR136C	RO3T_14284
YDR151C	RO3T_14284
YBR101C	RO3T_00995
YOL065C	RO3T_00834
YMR264W	RO3T_04997
YLR281C	RO3T_16207
YOL108C	RO3T_07961	RO3T_05108	RO3T_16841
YER158C	RO3T_11449	RO3T_02655
YHL009C	RO3T_00723
YDR043C	RO3T_00664	RO3T_05376	RO3T_17177	RO3T_05224	RO3T_07015	RO3T_08773
YBR066C	RO3T_00664	RO3T_05376	RO3T_17177	RO3T_05224	RO3T_07015	RO3T_08773
YOR307C	RO3T_04817	RO3T_11140	RO3T_01059	RO3T_03454
YJL193W	RO3T_04817	RO3T_11140	RO3T_01059	RO3T_03454
YHR166C	RO3T_12702	RO3T_10439	RO3T_08988	RO3T_17009
YPR170W-B	RO3T_01655	RO3T_04720
YIL079C	RO3T_05583
YDL175C	RO3T_05583
YOR180C	RO3T_15092	RO3T_07061
YMR262W	RO3T_00471
YOR223W	RO3T_11722
YLR284C	RO3T_12721	RO3T_10429	RO3T_06102	RO3T_11750	RO3T_02007
YCR052W	RO3T_01275	RO3T_08627
YNR023W	RO3T_01275	RO3T_08627
YER045C	RO3T_11081	RO3T_02212	RO3T_05745
YDR276C	RO3T_01233	RO3T_16586
YBR062C	RO3T_03023	RO3T_14456
YLR050C	RO3T_10323	RO3T_05964
YOR252W	RO3T_03456
YBR070C	RO3T_11287
YOR265W	RO3T_08149
YCR036W	RO3T_01374
YDR322C-A	RO3T_03177
YHR038W	RO3T_04853
YJL065C	RO3T_06949
YCR090C	RO3T_10269
YML051W	RO3T_08285
YKR095W-A	RO3T_16397
YJR086W	RO3T_05660	RO3T_02605	RO3T_06342	RO3T_02501
YHR067W	RO3T_01403	RO3T_16340
YML055W	RO3T_00020
YLR290C	RO3T_00740
YBL091C-A	RO3T_12812
YDL142C	RO3T_15598
YPL243W	RO3T_11680
YER019C-A	RO3T_13109	RO3T_10061
YER087C-B	RO3T_13109	RO3T_10061
YKR025W	RO3T_08030
YJL085W	RO3T_12599
YGR232W	RO3T_16050
YOL048C	RO3T_16474	RO3T_17007	RO3T_08986
YAL018C	RO3T_16474	RO3T_17007	RO3T_08986
YDR100W	RO3T_09914	RO3T_09915
YCR046C	RO3T_09416
YMR218C	RO3T_08431
YGL067W	RO3T_15360
YLR421C	RO3T_15489
YEL009C	RO3T_05671	RO3T_17050	RO3T_03233
YJR082C	RO3T_13659	RO3T_15563
YER004W	RO3T_13161
YBR072W	RO3T_09805	RO3T_10920	RO3T_02176
YIR005W	RO3T_00642
YJR055W	RO3T_01357
YML009C	RO3T_00987
YER128W	RO3T_06031
YER058W	RO3T_06177
YJL137C	RO3T_04814	RO3T_06767
YKR058W	RO3T_04814	RO3T_06767
YKR044W	RO3T_12606	RO3T_07889	RO3T_05318
YKL162C	RO3T_08417	RO3T_00586
YGR147C	RO3T_11617	RO3T_08477
YDR493W	RO3T_02731
YLR139C	RO3T_01817
YGL242C	RO3T_09510
YAL049C	RO3T_15022
YPL271W	RO3T_02087	RO3T_03707
YCR028C-A	RO3T_11993	RO3T_03735
YPL083C	RO3T_06932
YKL052C	RO3T_11019
YPL038W	RO3T_08920	RO3T_14502	RO3T_02396
YDR272W	RO3T_05499
YOR040W	RO3T_05499
YGL045W	RO3T_07419	RO3T_16835
YHL018W	RO3T_14376
YPL178W	RO3T_15397	RO3T_16587	RO3T_13564	RO3T_07510
YBL103C	RO3T_03746	RO3T_05378
YDL067C	RO3T_01073
YML095C	RO3T_08598
YKL003C	RO3T_01033	RO3T_07223
YML081C-A	RO3T_03647	RO3T_01848
YNL015W	RO3T_16856	RO3T_14013
YBL080C	RO3T_02177
YOL111C	RO3T_02512
YCR060W	RO3T_09400
YPR139C	RO3T_05511
YDL045W-A	RO3T_11468
YPR062W	RO3T_06953
YJR147W	RO3T_08484	RO3T_15038	RO3T_15482	RO3T_02908	RO3T_01794
YHR041C	RO3T_00232
YCL016C	RO3T_05248
YLL060C	RO3T_06198
YNL070W	RO3T_13764
YNL152W	RO3T_00170	RO3T_05981
YNL138W-A	RO3T_02180
YBR122C	RO3T_13982
YDL204W	RO3T_15559	RO3T_13691	RO3T_08777
YDR233C	RO3T_15559	RO3T_13691	RO3T_08777
YLR295C	RO3T_00119	RO3T_05970
YDR470C	RO3T_00469
YGR203W	RO3T_11219
