# Supplementary material for: Evolutionary Conservation and Diversification of Puf RNA Binding Proteins and Their mRNA Targets
Source: PLoS Biol. 2015 Nov 20;13(11):e1002307. doi: 10.1371/journal.pbio.1002307 (PMC4654594; doi:10.1371/journal.pbio.1002307)
Supplement: S4 Dataset — (ZIP) [file pbio.1002307.s004.zip › S.cerevisiae.fa_S.bayanus.fa.txt]

YLR106C	sbayc672-g81.1
YDR457W	sbayc656-g41.1
YLL040C	sbayc605-g6.1
YOL081W	sbayc541-g4.1
YLR087C	sbayc672-g64.1
YBR140C	sbayc678-g80.1
YHR099W	sbayc570-g16.1
YKL203C	sbayc498-g1.1
YJR066W	sbayc670-g29.1
YGL195W	sbayc674-g12.1
YHR165C	sbayc599-g18.1
YIL129C	sbayc665-g27.1
YBL088C	sbayc625-g5.1
YLR454W	sbayc617-g7.1
YBR136W	sbayc678-g84.1
YNR016C	sbayc655-g31.1
YBL004W	sbayc650-g9.1
YJL130C	sbayc573-g6.1
YPR117W	sbayc636-g15.1
YNL262W	sbayc607-g10.1
YKL182W	sbayc663-g17.1
YFL007W	sbayc634-g25.1
YLR430W	sbayc662-g43.1
YCR093W	sbayc666-g5.1
YJL005W	sbayc646-g20.1
YGR217W	sbayc653-g19.1
YER155C	sbayc677-g8.1
YER172C	sbayc619-g7.1
YPL231W	sbayc477-g2.1
YDR170C	sbayc522-g4.1
YPL082C	sbayc632-g21.1
YLR305C	sbayc639-g29.1
YBR208C	sbayc678-g17.1
YMR306W	sbayc562-g3.1
YJL207C	sbayc610-g8.1
YLR422W	sbayc662-g37.1
YMR207C	sbayc651-g21.1
YCR032W	sbayc675-g57.1
YOR341W	sbayc673-g51.1
YNL271C	sbayc607-g3.1
YHR023W	sbayc606-g17.1
YGL206C	sbayc674-g4.1
YHL030W	sbayc602-g13.1
YDR283C	sbayc630-g15.1
YJL109C	sbayc546-g2.1
YMR229C	sbayc671-g72.1
YDR127W	sbayc591-g5.1
YFL033C	sbayc629-g19.1
YDR141C	sbayc591-g17.1
YOR093C	sbayc620-g31.1
YHR186C	sbayc644-g8.1
YNR031C	sbayc655-g45.1
YPR184W	sbayc654-g26.1
YJR140C	sbayc558-g9.1
YMR162C	sbayc657-g63.1
YOR326W	sbayc589-g3.1
YJL039C	sbayc628-g22.1
YNL172W	sbayc667-g22.1
YOR290C	sbayc544-g4.1
YOR116C	sbayc620-g13.1
YNL297C	sbayc641-g35.1
YJR138W	sbayc558-g7.1
YGR116W	sbayc642-g42.1
YDR135C	sbayc591-g12.1
YDR011W	sbayc611-g20.1	sbayc611-g19.1
YOR153W	sbayc587-g16.1
YGL173C	sbayc674-g30.1
YML072C	sbayc643-g28.1
YLR310C	sbayc639-g24.1
YKR095W	sbayc568-g9.1
YER164W	sbayc478-g3.1
YPL085W	sbayc632-g24.1
YER132C	sbayc677-g31.1
YFR019W	sbayc577-g1.1
YOR291W	sbayc544-g5.1
YJR137C	sbayc558-g6.1
YBL079W	sbayc616-g27.1
YNL139C	sbayc540-g3.1
YML059C	sbayc643-g41.1
YNL102W	sbayc505-g6.1
YML103C	sbayc543-g1.1
YGR098C	sbayc642-g28.1
YGR061C	sbayc613-g5.1
YOR011W	sbayc606-g5.1
YGL197W	sbayc674-g10.1
YGL150C	sbayc674-g50.1
YDR406W	sbayc549-g1.1
YLL015W	sbayc566-g4.1
YBR115C	sbayc678-g101.1
YEL022W	sbayc676-g12.1
YIL013C	sbayc598-g15.1
YDL058W	sbayc612-g9.1
YAL026C	sbayc669-g34.1
YKL010C	sbayc624-g5.1
YDR443C	sbayc656-g29.1
YBL017C	sbayc650-g19.1	sbayc578-g19.1	sbayc650-g20.1
YBR097W	sbayc678-g116.1
YJL095W	sbayc597-g7.1
YCR081W	sbayc666-g33.1
YNL088W	sbayc627-g8.1
YER093C	sbayc677-g67.1
YNL242W	sbayc465-g2.1
YLR371W	sbayc545-g5.1
YPL242C	sbayc637-g7.1
YPR189W	sbayc654-g31.1
YLR384C	sbayc662-g6.1
YLR419W	sbayc662-g34.1
YFL036W	sbayc629-g15.1
YOR151C	sbayc587-g14.1
YHR164C	sbayc599-g16.1
YLR247C	sbayc603-g8.1
YIL126W	sbayc665-g24.1
YGR032W	sbayc613-g30.1
YLR342W	sbayc613-g30.1
YGR271W	sbayc524-g1.1
YDL171C	sbayc618-g1.1
YJR033C	sbayc500-g3.1
YMR190C	sbayc651-g38.1
YPR010C	sbayc661-g15.1
YDR335W	sbayc451-g2.1
YOR191W	sbayc583-g13.1
YBL034C	sbayc650-g34.1
YDR326C	sbayc509-g3.1
YMR247C	sbayc671-g54.1
YHL035C	sbayc602-g9.1
YPL167C	sbayc658-g55.1
YDR180W	sbayc596-g8.1
YCR042C	sbayc666-g8.1
YLR398C	sbayc662-g18.1
YMR129W	sbayc657-g34.1
YKL215C	sbayc579-g4.1
YDR293C	sbayc630-g7.1
YAL017W	sbayc669-g26.1
YEL031W	sbayc676-g20.1
YGR281W	sbayc539-g1.1
YLR086W	sbayc672-g63.1
YAL024C	sbayc669-g32.1
YPR164W	sbayc654-g10.1
YDL145C	sbayc592-g22.1
YGL062W	sbayc585-g9.1
YMR076C	sbayc556-g5.1
YMR012W	sbayc638-g19.1
YBR218C	sbayc678-g9.1
YJL042W	sbayc628-g21.1
YHL009W-B	sbayc676-g9.1	sbayc623-g23.1	sbayc611-g2.1
YJL113W	sbayc676-g9.1	sbayc623-g23.1	sbayc611-g2.1
YPR026W	sbayc661-g29.1
YLR425W	sbayc662-g40.1
YGR090W	sbayc642-g20.1
YIR006C	sbayc536-g4.1
YNL250W	sbayc607-g21.1
YBL047C	sbayc616-g2.1
YDL019C	sbayc542-g5.1
YDL112W	sbayc561-g14.1
YOR296W	sbayc544-g10.1
YGR270W	sbayc524-g2.1
YMR280C	sbayc671-g24.1
YGL140C	sbayc674-g59.1
YKL129C	sbayc559-g6.1
YKL101W	sbayc593-g19.1
YER008C	sbayc645-g29.1
YMR109W	sbayc657-g15.1
YDL195W	sbayc618-g22.1
YMR259C	sbayc671-g46.1
YFL008W	sbayc634-g26.1
YMR128W	sbayc657-g33.1
YOR330C	sbayc673-g60.1
YMR196W	sbayc651-g32.1
YJL074C	sbayc563-g3.1
YPL012W	sbayc515-g7.1
YJL080C	sbayc597-g21.1
YOL138C	sbayc659-g17.1
YOR124C	sbayc620-g6.1
YPL217C	sbayc658-g10.1
YDR128W	sbayc591-g6.1
YDR407C	sbayc656-g1.1
YJR031C	sbayc500-g5.1
YGR094W	sbayc642-g24.1
YDR097C	sbayc507-g8.1
YIL048W	sbayc633-g4.1
YJR109C	sbayc581-g3.1
YGL156W	sbayc674-g45.1
YAL002W	sbayc669-g12.1
YCL014W	sbayc675-g24.1
YGL094C	sbayc557-g3.1
YGL131C	sbayc674-g67.1
YLR410W	sbayc662-g27.1
YML081W	sbayc643-g18.1
YDL215C	sbayc535-g6.1
YPL160W	sbayc615-g2.1
YBL105C	sbayc625-g19.1
YBR275C	sbayc622-g1.1
YML091C	sbayc643-g11.1
YBR081C	sbayc678-g133.1
YGR218W	sbayc653-g20.1
YDR216W	sbayc516-g1.1
YML049C	sbayc555-g9.1
YBL076C	sbayc616-g25.1
YNL257C	sbayc607-g14.1
YJR090C	sbayc670-g48.1
YIL149C	sbayc640-g23.1
YOR336W	sbayc673-g56.1
YIL159W	sbayc640-g13.1
YLR272C	sbayc574-g7.1
YER110C	sbayc677-g51.1
YMR308C	sbayc562-g5.1
YBR245C	sbayc595-g2.1
YBL007C	sbayc650-g11.1
YAR042W	sbayc506-g2.1
YKL209C	sbayc579-g10.1
YDR093W	sbayc660-g66.1
YER166W	sbayc660-g66.1
YDL231C	sbayc538-g2.1
YLR189C	sbayc504-g7.1
YGL133W	sbayc674-g66.1
YJR127C	sbayc581-g17.1
YBR235W	sbayc486-g5.1
YBL022C	sbayc650-g23.1
YFR031C	sbayc577-g11.1
YGR233C	sbayc653-g31.1
YNL192W	sbayc667-g39.1
YOR109W	sbayc620-g19.1
YKL205W	sbayc579-g14.1
YNL087W	sbayc627-g9.1
YLR249W	sbayc603-g6.1
YLR320W	sbayc639-g15.1
YIL151C	sbayc640-g21.1
YNL132W	sbayc540-g10.1
YMR176W	sbayc651-g52.1
YGL207W	sbayc674-g3.1
YGL006W	sbayc590-g14.1
YLR383W	sbayc662-g5.1
YKL014C	sbayc624-g1.1
YNL014W	sbayc655-g4.1
YNL163C	sbayc667-g15.1
YIL125W	sbayc665-g23.1
YAL019W	sbayc669-g28.1
YDR291W	sbayc630-g9.1
YJL092W	sbayc597-g10.1
YJL129C	sbayc573-g5.1
YKR082W	sbayc575-g11.1
YER105C	sbayc677-g55.1
YOL078W	sbayc541-g6.1
YDL140C	sbayc455-g1.1
YIR033W	sbayc594-g14.1
YCR011C	sbayc675-g40.1
YOR227W	sbayc635-g9.1
YER013W	sbayc645-g24.1
YJR091C	sbayc670-g49.1
YDR464W	sbayc656-g47.1
YKL210W	sbayc579-g9.1
YHR155W	sbayc599-g7.1
YGR170W	sbayc600-g23.1
YLR032W	sbayc672-g13.1
YPL016W	sbayc515-g11.1
YLL031C	sbayc605-g14.1
YPL137C	sbayc615-g23.1
YIL026C	sbayc468-g3.1
YGR240C	sbayc653-g37.1
YMR261C	sbayc671-g44.1
YGR097W	sbayc642-g27.1
YCR073C	sbayc666-g28.1
YML010W	sbayc638-g1.1
YLR436C	sbayc662-g48.1
YGR184C	sbayc400-g1.1
YBL104C	sbayc625-g18.1
YOL021C	sbayc614-g21.1
YGL151W	sbayc674-g49.1
YKR096W	sbayc568-g7.1
YLR024C	sbayc672-g6.1
YKL038W	sbayc652-g22.1
YBL066C	sbayc616-g17.1
YDR507C	sbayc631-g13.1
YGL016W	sbayc590-g23.1
YLR450W	sbayc617-g11.1
YMR189W	sbayc651-g39.1
YLR084C	sbayc672-g61.1
YHR079C	sbayc537-g9.1
YOR304W	sbayc589-g23.1
YGR274C	sbayc470-g4.1
YLL048C	sbayc605-g1.1
YMR080C	sbayc556-g9.1
YOL034W	sbayc614-g10.1
YKL201C	sbayc498-g2.1
YML075C	sbayc643-g24.1
YDR040C	sbayc660-g15.1
YDR039C	sbayc660-g15.1
YDR038C	sbayc660-g15.1
YDR159W	sbayc450-g2.1
YHL023C	sbayc508-g5.1
YNL091W	sbayc627-g6.1
YPR122W	sbayc636-g11.1
YNL273W	sbayc485-g6.1
YBR038W	sbayc611-g27.1
YGR125W	sbayc642-g51.1
YLR071C	sbayc672-g48.1
YOR335C	sbayc673-g57.1
YNL123W	sbayc489-g3.1
YNL267W	sbayc607-g6.1
YOL145C	sbayc659-g10.1
YOR048C	sbayc668-g42.1
YMR205C	sbayc651-g23.1
YGL251C	sbayc621-g7.1
YPR055W	sbayc661-g53.1
YGL201C	sbayc674-g8.1
YGR047C	sbayc613-g17.1
YDR301W	sbayc525-g10.1
YHR027C	sbayc606-g21.1
YLR256W	sbayc574-g22.1
YDL240W	sbayc533-g7.1
YNL054W	sbayc627-g38.1
YLR096W	sbayc672-g72.1
YIL002C	sbayc598-g4.1
YAL051W	sbayc664-g13.1
YHR077C	sbayc537-g7.1
YFR030W	sbayc577-g10.1
YOL087C	sbayc452-g2.1
YHR158C	sbayc599-g10.1
YBL037W	sbayc650-g37.1
YEL032W	sbayc676-g21.1
YBL101C	sbayc625-g16.1
YIL156W	sbayc640-g15.1
YMR231W	sbayc671-g70.1
YDR430C	sbayc656-g19.1
YNL236W	sbayc667-g75.1
YDL102W	sbayc462-g6.1
YPL115C	sbayc520-g11.1
YDL077C	sbayc612-g23.1
YOL090W	sbayc502-g2.1
YER111C	sbayc677-g50.1
YDL190C	sbayc618-g17.1
YGR204W	sbayc653-g7.1
YBR084W	sbayc678-g130.1
YDR238C	sbayc497-g5.1
YLR389C	sbayc662-g10.1
YPR022C	sbayc661-g25.1
YKL064W	sbayc652-g48.1
YBR059C	sbayc678-g151.1
YDR104C	sbayc507-g2.1
YIL109C	sbayc665-g8.1
YGR070W	sbayc642-g2.1
YCR033W	sbayc675-g58.1
YPR049C	sbayc661-g50.1
YER176W	sbayc619-g11.1
YGL238W	sbayc621-g18.1
YAL001C	sbayc669-g11.1
YHR080C	sbayc537-g11.1
YML104C	sbayc543-g2.1
YMR218C	sbayc651-g10.1
YDR395W	sbayc549-g10.1
YKL057C	sbayc652-g41.1
YPR042C	sbayc661-g44.1
YLR129W	sbayc571-g9.1
YEL061C	sbayc676-g46.1
YHR073W	sbayc537-g2.1
YDR074W	sbayc660-g46.1
YML117W	sbayc604-g18.1
YGR100W	sbayc642-g30.1
YER129W	sbayc677-g34.1
YDL031W	sbayc554-g14.1
YOR160W	sbayc587-g23.1
YDR334W	sbayc509-g10.1
YPR097W	sbayc636-g32.1
YHR102W	sbayc552-g14.1
YGL008C	sbayc590-g15.1
YPR019W	sbayc661-g22.1
YJR092W	sbayc670-g50.1
YIL075C	sbayc633-g26.1
YJR041C	sbayc670-g5.1
YHR098C	sbayc570-g15.1
YLR409C	sbayc662-g26.1
YPR160W	sbayc654-g6.1
YPR032W	sbayc661-g35.1
YGL167C	sbayc674-g35.1
YFR040W	sbayc628-g13.1
YPL036W	sbayc551-g12.1
YDR325W	sbayc509-g2.1
YKL165C	sbayc663-g32.1
YLR039C	sbayc672-g20.1
YPR095C	sbayc636-g33.1
YKL020C	sbayc652-g7.1
YBR017C	sbayc523-g7.1
YNL023C	sbayc578-g6.1
YMR288W	sbayc671-g17.1
YER070W	sbayc677-g87.1
YGR134W	sbayc495-g8.1
YNL287W	sbayc510-g5.1
YLL026W	sbayc605-g18.1
YCR017C	sbayc675-g45.1
YAL035W	sbayc664-g27.1
YBL063W	sbayc616-g15.1
YOL063C	sbayc550-g11.1
YPL040C	sbayc551-g16.1
YDR217C	sbayc516-g2.1
YJL154C	sbayc648-g39.1
YGL013C	sbayc590-g20.1
YNL329C	sbayc641-g6.1
YIL128W	sbayc665-g26.1
YBL106C	sbayc625-g20.1
YCR057C	sbayc666-g18.1
YKL173W	sbayc663-g25.1
YFL034W	sbayc629-g18.1
YLR357W	sbayc565-g5.1
YDR060W	sbayc660-g32.1
YMR047C	sbayc588-g8.1
YDL149W	sbayc592-g18.1
YLR067C	sbayc672-g44.1
YLR240W	sbayc603-g12.1
YPL022W	sbayc464-g1.1
YBR079C	sbayc678-g135.1
YGL163C	sbayc674-g38.1
YFL025C	sbayc629-g25.1
YIL066C	sbayc633-g17.1
YNL321W	sbayc641-g13.1
YOL084W	sbayc541-g1.1
YPR194C	sbayc654-g36.1
YIR023W	sbayc594-g4.1
YMR275C	sbayc671-g29.1
YKR028W	sbayc473-g2.1
YOR363C	sbayc673-g29.1
YKL092C	sbayc488-g6.1
YCR037C	sbayc675-g62.1
YDR166C	sbayc522-g8.1
YBL023C	sbayc650-g24.1
YDR080W	sbayc660-g53.1
YNL127W	sbayc540-g14.1
YER024W	sbayc645-g13.1
YIL130W	sbayc665-g29.1
YGL137W	sbayc674-g62.1
YKL015W	sbayc652-g2.1
YOL100W	sbayc496-g2.1
YDR069C	sbayc660-g41.1
YJL076W	sbayc563-g2.1
YOR133W	sbayc530-g4.1
YDR385W	sbayc530-g4.1
YEL055C	sbayc676-g41.1
YCR092C	sbayc666-g4.1
YDR270W	sbayc630-g24.1
YLR386W	sbayc662-g8.1
YML111W	sbayc543-g9.1
YKR009C	sbayc624-g23.1
YLR148W	sbayc528-g8.1
YPL126W	sbayc615-g33.1
YPL183C	sbayc658-g40.1
YDR017C	sbayc532-g14.1
YLR347C	sbayc565-g14.1
YNR013C	sbayc655-g28.1
YNL106C	sbayc505-g9.1
YIL115C	sbayc665-g13.1
YNL325C	sbayc641-g10.1
YOL004W	sbayc446-g1.1
YER114C	sbayc677-g47.1
YMR054W	sbayc588-g15.1
YLR092W	sbayc672-g69.1
YDL126C	sbayc561-g3.1
YDL117W	sbayc561-g9.1
YER125W	sbayc677-g38.1
YJL084C	sbayc597-g17.1
YBR229C	sbayc678-g1.1
YBR281C	sbayc622-g6.1
YHR120W	sbayc514-g13.1
YIL017C	sbayc598-g21.1
YKL197C	sbayc663-g2.1
YGR056W	sbayc613-g10.1
YGL233W	sbayc621-g22.1
YKR089C	sbayc575-g4.1
YIL143C	sbayc665-g41.1
YAR050W	sbayc584-g6.1
YAL063C	sbayc584-g6.1
YJL098W	sbayc597-g5.1
YOR270C	sbayc635-g47.1
YPR021C	sbayc661-g24.1
YGL180W	sbayc674-g24.1
YGR258C	sbayc653-g53.1
YDR081C	sbayc660-g54.1
YLR382C	sbayc662-g4.1
YIR002C	sbayc598-g1.1
YPL147W	sbayc615-g14.1
YNL278W	sbayc485-g2.1
YKR086W	sbayc575-g7.1
YKR031C	sbayc443-g1.1
YBR112C	sbayc678-g103.1
YIL137C	sbayc665-g36.1
YKL157W	sbayc663-g40.1
YDR310C	sbayc525-g2.1
YMR266W	sbayc671-g39.1
YPL009C	sbayc515-g4.1
YJL212C	sbayc610-g11.1
YMR125W	sbayc657-g30.1
YGR188C	sbayc534-g9.1
YLR166C	sbayc459-g7.1
YIL047C	sbayc633-g3.1
YML035C	sbayc460-g2.1
YAL021C	sbayc669-g29.1
YDL095W	sbayc426-g2.1
YBR150C	sbayc678-g71.1
YCL054W	sbayc623-g11.1
YJL070C	sbayc563-g7.1
YNL313C	sbayc641-g20.1
YGL141W	sbayc674-g58.1
YBR202W	sbayc678-g22.1
YGL227W	sbayc621-g27.1
YOR141C	sbayc587-g5.1
YDL132W	sbayc501-g5.1
YLR451W	sbayc617-g10.1
YGR157W	sbayc600-g12.1
YMR302C	sbayc671-g4.1
YOR168W	sbayc587-g31.1
YKL033W	sbayc652-g18.1
YJR132W	sbayc581-g21.1
YGR140W	sbayc492-g4.1
YHL007C	sbayc513-g10.1
YOR219C	sbayc635-g2.1
YER069W	sbayc677-g88.1
YOR207C	sbayc583-g1.1
YDR028C	sbayc660-g5.1
YIL112W	sbayc665-g11.1
YDR006C	sbayc611-g16.1
YMR287C	sbayc671-g18.1
YML099C	sbayc643-g3.1
YGR162W	sbayc600-g16.1
YNR047W	sbayc517-g1.1
YJL198W	sbayc610-g2.1
YMR049C	sbayc588-g10.1
YPL195W	sbayc658-g29.1
YPL125W	sbayc615-g34.1
YNR067C	sbayc547-g3.1
YOR038C	sbayc668-g35.1
YBR073W	sbayc678-g138.1
YJL200C	sbayc610-g3.1
YIL073C	sbayc633-g24.1
YLR304C	sbayc639-g30.1
YIL147C	sbayc665-g45.1
YFR002W	sbayc634-g18.1
YGL014W	sbayc590-g21.1
YML065W	sbayc643-g35.1
YKR021W	sbayc624-g34.1
YPR089W	sbayc636-g36.1
YPR181C	sbayc654-g24.1
YPR030W	sbayc661-g33.1
YOR346W	sbayc673-g47.1
YJL094C	sbayc597-g8.1
YML093W	sbayc643-g9.1
YEL043W	sbayc676-g30.1
YBR203W	sbayc678-g21.1
YBL085W	sbayc625-g2.1
YHR154W	sbayc599-g6.1
YGL241W	sbayc621-g16.1
YGL234W	sbayc621-g21.1
YLR187W	sbayc504-g9.1
YLL034C	sbayc605-g11.1
YMR309C	sbayc562-g6.1
YBR074W	sbayc678-g137.1
YER171W	sbayc619-g6.1
YDR027C	sbayc660-g4.1
YIL068C	sbayc633-g19.1
YGL027C	sbayc576-g20.1
YBR198C	sbayc678-g25.1
YPR112C	sbayc636-g20.1
YNL201C	sbayc667-g47.1
YBR289W	sbayc622-g14.1
YOR188W	sbayc583-g16.1
YJL050W	sbayc469-g5.1
YOL075C	sbayc541-g10.1
YJL165C	sbayc648-g28.1
YNL085W	sbayc627-g11.1
YNL049C	sbayc627-g43.1
YML076C	sbayc643-g23.1
YDL073W	sbayc612-g19.1
YOR371C	sbayc673-g23.1
YGL120C	sbayc674-g76.1
YHR205W	sbayc644-g27.1
YGR089W	sbayc642-g19.1
YIL107C	sbayc665-g6.1
YAL041W	sbayc664-g21.1
YML100W	sbayc643-g1.1
YPL153C	sbayc615-g9.1
YDR001C	sbayc611-g11.1
YLR045C	sbayc672-g25.1
YFL003C	sbayc634-g22.1
YNL298W	sbayc641-g34.1
YPR105C	sbayc636-g26.1
YPR115W	sbayc636-g17.1
YER091C	sbayc677-g69.1
YDL040C	sbayc554-g9.1
YLR274W	sbayc574-g5.1
YLR352W	sbayc565-g10.1
YKR079C	sbayc575-g14.1
YFL024C	sbayc629-g26.1
YAL023C	sbayc669-g31.1
YPL268W	sbayc637-g30.1
YGL139W	sbayc674-g60.1
YBR294W	sbayc622-g19.1
YHR047C	sbayc572-g21.1
YPL207W	sbayc658-g20.1
YJR143C	sbayc558-g12.1
YLR222C	sbayc560-g24.1
YFL004W	sbayc634-g23.1
YJR036C	sbayc670-g2.1
YCL030C	sbayc675-g11.1
YBR179C	sbayc678-g43.1
YIL031W	sbayc527-g2.1
YNL126W	sbayc540-g15.1
YDR379W	sbayc530-g11.1
YMR053C	sbayc588-g14.1
YCR030C	sbayc675-g55.1
YBR001C	sbayc650-g5.1
YKL188C	sbayc663-g11.1
YDR359C	sbayc580-g14.1
YBR080C	sbayc678-g134.1
YFR038W	sbayc628-g15.1
YKL171W	sbayc663-g27.1
YBR114W	sbayc678-g102.1
YER151C	sbayc677-g11.1
YOR349W	sbayc673-g44.1
YLR373C	sbayc545-g3.1
YOL130W	sbayc659-g24.1
YLR115W	sbayc571-g20.1
YPL019C	sbayc464-g3.1
YML061C	sbayc643-g39.1
YKL034W	sbayc652-g20.1
YLL001W	sbayc586-g7.1
YPL221W	sbayc658-g6.1
YBR049C	sbayc678-g161.1
YBL005W	sbayc650-g10.1
YPL150W	sbayc615-g12.1
YDR495C	sbayc631-g23.1
YJL062W	sbayc563-g13.1
YDR258C	sbayc630-g35.1
YOR127W	sbayc620-g3.1
YOR113W	sbayc620-g16.1
YJR061W	sbayc670-g24.1
YGR143W	sbayc492-g1.1
YDL056W	sbayc612-g7.1
YHR028C	sbayc606-g22.1
YDR122W	sbayc445-g1.1
YBL008W	sbayc650-g12.1
YNR011C	sbayc655-g26.1
YJR039W	sbayc670-g3.1
YER169W	sbayc619-g4.1
YLR241W	sbayc603-g11.1
YDR421W	sbayc656-g12.1
YPL226W	sbayc477-g7.1
YNL183C	sbayc667-g32.1
YLL003W	sbayc586-g5.1
YLR014C	sbayc586-g18.1
YOR211C	sbayc494-g4.1
YNL221C	sbayc667-g63.1
YDL060W	sbayc612-g11.1
YLR127C	sbayc571-g11.1
YKL176C	sbayc663-g22.1
YPL084W	sbayc632-g23.1
YBR133C	sbayc678-g86.1
YJR059W	sbayc670-g22.1
YDL194W	sbayc618-g21.1
YGR264C	sbayc524-g5.1
YGR199W	sbayc653-g3.1
YAL053W	sbayc664-g12.1
YLR207W	sbayc560-g10.1
YMR102C	sbayc657-g9.1
YJL197W	sbayc648-g1.1
YJL012C	sbayc646-g15.1
YNL068C	sbayc627-g26.1
YMR185W	sbayc651-g43.1
YBR225W	sbayc678-g4.1
YGR200C	sbayc653-g4.1
YKL022C	sbayc652-g9.1
YGL178W	sbayc674-g26.1
YIL078W	sbayc609-g17.1
YHR074W	sbayc537-g3.1
YJR040W	sbayc670-g4.1
YHR072W	sbayc537-g1.1
YPL008W	sbayc515-g3.1
YLL005C	sbayc586-g3.1
YLR069C	sbayc672-g46.1
YLR277C	sbayc574-g2.1
YKL073W	sbayc652-g55.1
YNL216W	sbayc667-g58.1
YFR009W	sbayc634-g4.1
YLL013C	sbayc566-g3.1
YER075C	sbayc677-g82.1
YOR361C	sbayc673-g32.1
YNL059C	sbayc627-g34.1
YLR258W	sbayc574-g20.1
YPR024W	sbayc661-g27.1
YNL247W	sbayc607-g24.1
YJL033W	sbayc646-g2.1
YGR245C	sbayc653-g40.1
YER167W	sbayc619-g2.1
YJL029C	sbayc646-g5.1
YDR505C	sbayc631-g15.1
YMR001C	sbayc638-g10.1
YDR356W	sbayc580-g11.1
YGL205W	sbayc674-g5.1
YKL104C	sbayc593-g17.1
YAL054C	sbayc664-g11.1
YLR228C	sbayc603-g20.1
YEL011W	sbayc676-g11.1
YNR033W	sbayc655-g47.1
YGL022W	sbayc590-g29.1
YJL204C	sbayc610-g6.1
YJL187C	sbayc648-g9.1
YLR397C	sbayc662-g17.1
YDR208W	sbayc596-g32.1
YIL038C	sbayc527-g8.1
YOR165W	sbayc587-g28.1
YCR077C	sbayc666-g31.1
YNL021W	sbayc578-g4.1
YBR094W	sbayc678-g119.1
YGL245W	sbayc621-g12.1
YDR303C	sbayc525-g9.1
YDR150W	sbayc466-g6.1
YNL161W	sbayc667-g13.1
YJR126C	sbayc581-g16.1
YMR019W	sbayc638-g26.1
YAL056W	sbayc664-g9.1
YFR015C	sbayc634-g10.1
YDL154W	sbayc592-g15.1
YDL148C	sbayc592-g19.1
YKL121W	sbayc593-g3.1
YPL045W	sbayc521-g12.1
YBR058C	sbayc678-g152.1
YNL256W	sbayc607-g15.1
YJL020C	sbayc646-g10.1
YLR336C	sbayc639-g2.1
YBL014C	sbayc650-g16.1
YKL134C	sbayc559-g10.1
YOR321W	sbayc589-g7.1
YIR007W	sbayc536-g5.1
YPR104C	sbayc636-g27.1
YMR160W	sbayc657-g61.1
YPR029C	sbayc661-g32.1
YGL026C	sbayc576-g21.1
YPL141C	sbayc615-g19.1
YGR198W	sbayc653-g2.1
YKR099W	sbayc568-g4.1
YNL212W	sbayc667-g55.1
YDR186C	sbayc596-g14.1
YDL234C	sbayc533-g1.1
YPR159W	sbayc654-g5.1
YDL035C	sbayc554-g12.1
YML029W	sbayc436-g2.1
YDR034C	sbayc660-g10.1
YBR055C	sbayc678-g156.1
YGL083W	sbayc585-g25.1
YNL118C	sbayc489-g6.1
YKL068W	sbayc652-g51.1
YBR086C	sbayc678-g125.1
YKL072W	sbayc652-g54.1
YHR103W	sbayc552-g13.1
YJL047C	sbayc471-g4.1
YLR153C	sbayc528-g3.1
YML109W	sbayc543-g7.1
YGL114W	sbayc490-g5.1
YGR250C	sbayc653-g45.1
YJL087C	sbayc597-g15.1
YMR212C	sbayc651-g16.1
YMR277W	sbayc671-g27.1
YBL084C	sbayc625-g1.1
YLL029W	sbayc605-g15.1
YDL122W	sbayc561-g5.1
YOR322C	sbayc589-g6.1
YNL082W	sbayc627-g13.1
YBR237W	sbayc486-g7.1
YMR237W	sbayc671-g64.1
YKR018C	sbayc624-g31.1
YCL061C	sbayc623-g17.1
YDR264C	sbayc630-g29.1
YLR182W	sbayc504-g13.1
YLR318W	sbayc639-g17.1
YGR261C	sbayc524-g8.1
YHR178W	sbayc526-g6.1
YPL032C	sbayc551-g9.1
YNL243W	sbayc465-g3.1
YOR014W	sbayc606-g7.1
YIL140W	sbayc665-g39.1
YDR089W	sbayc660-g62.1
YGL073W	sbayc585-g16.1
YPL075W	sbayc632-g15.1
YPR074C	sbayc519-g9.1
YMR186W	sbayc637-g5.1	sbayc651-g42.1
YPL240C	sbayc637-g5.1	sbayc651-g42.1
YDL028C	sbayc554-g17.1
YKR050W	sbayc518-g12.1
YEL025C	sbayc676-g15.1
YER047C	sbayc609-g21.1
YLR309C	sbayc639-g25.1
YDR351W	sbayc580-g7.1
YCR084C	sbayc666-g35.1
YJL089W	sbayc597-g13.1
YJL082W	sbayc597-g19.1
YLR001C	sbayc586-g8.1
YOR018W	sbayc606-g10.1
YDR211W	sbayc596-g33.1
YDR164C	sbayc522-g10.1
YGR145W	sbayc600-g2.1
YMR066W	sbayc588-g24.1
YCL024W	sbayc675-g17.1
YMR124W	sbayc657-g29.1
YER033C	sbayc645-g4.1
YFR013W	sbayc634-g8.1
YER017C	sbayc645-g19.1
YKR001C	sbayc624-g16.1
YPL270W	sbayc637-g32.1
YBR117C	sbayc678-g100.1
YDR103W	sbayc507-g3.1
YKR024C	sbayc624-g37.1
YOL076W	sbayc541-g9.1
YER157W	sbayc677-g6.1
YFL047W	sbayc629-g5.1
YHR172W	sbayc526-g1.1
YKL126W	sbayc559-g3.1
YHR020W	sbayc606-g16.1
YDR475C	sbayc631-g40.1
YDR338C	sbayc476-g5.1
YKL078W	sbayc491-g3.1
YBL024W	sbayc650-g25.1
YPR135W	sbayc636-g1.1
YOR337W	sbayc673-g55.1
YKL135C	sbayc559-g11.1
YNL311C	sbayc641-g22.1
YLR095C	sbayc672-g71.1
YIL108W	sbayc665-g7.1
YER015W	sbayc645-g22.1
YFL009W	sbayc634-g27.1
YPL176C	sbayc658-g46.1
YMR108W	sbayc657-g14.1
YBR102C	sbayc678-g113.1
YDL164C	sbayc592-g8.1
YKR067W	sbayc548-g2.1
YLL021W	sbayc566-g8.1
YPL106C	sbayc632-g44.1
YLR149C	sbayc528-g7.1
YDR416W	sbayc656-g8.1
YCL057W	sbayc623-g13.1
YHR082C	sbayc570-g1.1
YOR081C	sbayc668-g69.1
YJL101C	sbayc597-g2.1
YHL032C	sbayc602-g12.1
YLR223C	sbayc603-g25.1
YLL019C	sbayc566-g7.1
YBL011W	sbayc650-g15.1
YAL043C	sbayc664-g19.1
YGR237C	sbayc653-g34.1
YLR057W	sbayc672-g36.1
YPR141C	sbayc475-g3.1
YOR256C	sbayc635-g35.1
YOR058C	sbayc668-g49.1
YPL116W	sbayc520-g10.1
YGR266W	sbayc524-g4.1
YLR144C	sbayc528-g12.1
YDR466W	sbayc656-g49.1
YMR006C	sbayc638-g14.1
YBR121C	sbayc678-g96.1
YDL141W	sbayc592-g26.1
YOR353C	sbayc673-g40.1
YOL057W	sbayc550-g5.1
YBR019C	sbayc523-g5.1
YGR150C	sbayc600-g7.1
YKL029C	sbayc652-g16.1
YOR317W	sbayc589-g11.1
YCL039W	sbayc675-g2.1
YDR409W	sbayc656-g3.1
YKR027W	sbayc473-g1.1
YJL168C	sbayc648-g25.1
YJR110W	sbayc581-g4.1
YNL101W	sbayc505-g5.1
YML016C	sbayc529-g13.1
YLL032C	sbayc605-g13.1
YBR142W	sbayc678-g78.1
YPL023C	sbayc551-g2.1
YNR060W	sbayc676-g2.1
YOR206W	sbayc583-g2.1
YPL029W	sbayc551-g6.1
YMR216C	sbayc651-g12.1
YER113C	sbayc677-g48.1
YDL176W	sbayc618-g5.1
YKL112W	sbayc593-g10.1
YJR042W	sbayc670-g6.1
YGR178C	sbayc600-g30.1
YJR005W	sbayc646-g27.1
YIL067C	sbayc633-g18.1
YPL093W	sbayc632-g32.1
YDR422C	sbayc656-g13.1
YKL148C	sbayc663-g47.1
YKL213C	sbayc579-g6.1
YIL155C	sbayc640-g17.1
YDR285W	sbayc630-g13.1
YJL051W	sbayc469-g4.1
YBR276C	sbayc622-g2.1
YGR186W	sbayc534-g11.1
YHR204W	sbayc644-g26.1
YNR008W	sbayc655-g23.1
YAL048C	sbayc664-g15.1
YMR257C	sbayc671-g48.1
YAL031C	sbayc664-g32.1
YMR061W	sbayc588-g20.1
YDR108W	sbayc503-g2.1
YOL011W	sbayc614-g31.1
YBR021W	sbayc523-g3.1
YPL263C	sbayc637-g25.1
YLL043W	sbayc605-g4.1
YDL116W	sbayc561-g10.1
YBR169C	sbayc678-g51.1
YIL095W	sbayc609-g5.1
YJL206C	sbayc610-g7.1
YDR251W	sbayc630-g42.1
YGL049C	sbayc576-g2.1
YDR189W	sbayc596-g16.1
YDR520C	sbayc631-g2.1
YPL074W	sbayc632-g14.1
YOR035C	sbayc668-g32.1
YDR207C	sbayc596-g31.1
YHR042W	sbayc572-g25.1
YJL157C	sbayc648-g36.1
YLL024C	sbayc566-g11.1
YLR319C	sbayc639-g16.1
YHR119W	sbayc514-g14.1
YML002W	sbayc638-g8.1
YKL017C	sbayc652-g4.1
YHR031C	sbayc606-g25.1
YDR129C	sbayc591-g7.1
YIR028W	sbayc594-g9.1
YMR301C	sbayc671-g5.1
YGL036W	sbayc576-g13.1
YHR197W	sbayc644-g18.1
YML042W	sbayc555-g4.1
YDR206W	sbayc596-g30.1
YGL093W	sbayc557-g2.1
YKR064W	sbayc548-g5.1
YBL075C	sbayc616-g24.1
YOR373W	sbayc673-g21.1
YHR056C	sbayc572-g15.1
YIL105C	sbayc665-g4.1
YMR313C	sbayc562-g10.1
YBR284W	sbayc622-g9.1
YDR499W	sbayc631-g19.1
YOR299W	sbayc544-g14.1
YJR045C	sbayc670-g8.1
YHL029C	sbayc602-g14.1
YIL091C	sbayc609-g9.1
YPR156C	sbayc654-g3.1
YHR039C	sbayc458-g4.1
YGL229C	sbayc621-g25.1
YPR091C	sbayc636-g35.1
YER049W	sbayc633-g30.1
YLR083C	sbayc672-g60.1
YJR119C	sbayc581-g10.1
YHL024W	sbayc508-g4.1
YGL144C	sbayc674-g55.1
YDR172W	sbayc522-g2.1
YAL005C	sbayc669-g14.1
YMR058W	sbayc588-g18.1
YER001W	sbayc645-g37.1
YLR117C	sbayc571-g18.1
YIL144W	sbayc665-g42.1
YER103W	sbayc677-g57.1
YMR078C	sbayc556-g7.1
YDR477W	sbayc631-g39.1
YPL190C	sbayc658-g34.1
YPR185W	sbayc654-g27.1
YPR175W	sbayc654-g19.1
YPR031W	sbayc661-g34.1
YBL035C	sbayc650-g35.1
YOR381W	sbayc673-g15.1
YLR234W	sbayc603-g16.1
YJL099W	sbayc597-g4.1
YER040W	sbayc609-g29.1
YKL025C	sbayc652-g12.1
YOR070C	sbayc668-g60.1
YJL045W	sbayc628-g19.1
YJL010C	sbayc646-g17.1
YGL099W	sbayc557-g9.1
YPR003C	sbayc661-g9.1
YBL097W	sbayc625-g13.1
YMR304W	sbayc671-g1.1
YAR007C	sbayc669-g7.1
YML082W	sbayc643-g17.1
YOR254C	sbayc635-g33.1
YOL095C	sbayc502-g7.1
YDR107C	sbayc503-g1.1
YOL045W	sbayc614-g1.1
YMR031C	sbayc638-g38.1
YDR333C	sbayc509-g9.1
YHR084W	sbayc570-g3.1
YJL090C	sbayc597-g12.1
YJL106W	sbayc467-g4.1
YLR289W	sbayc639-g42.1
YJL128C	sbayc573-g4.1
YJL149W	sbayc648-g42.1
YOR243C	sbayc635-g23.1
YCR026C	sbayc675-g51.1
YOR112W	sbayc620-g17.1
YOR267C	sbayc635-g45.1
YPL248C	sbayc637-g12.1
YFL041W	sbayc629-g10.1
YMR008C	sbayc638-g15.1
YBR043C	sbayc678-g167.1
YDR508C	sbayc631-g12.1
YCL025C	sbayc675-g16.1
YNL104C	sbayc505-g8.1
YGL021W	sbayc590-g28.1
YJL176C	sbayc648-g19.1
YHL016C	sbayc513-g1.1
YHR166C	sbayc599-g19.1
YLR131C	sbayc571-g7.1
YCL045C	sbayc623-g3.1
YDR444W	sbayc656-g30.1
YOL023W	sbayc614-g19.1
YGL125W	sbayc674-g71.1
YDR091C	sbayc660-g64.1
YDR420W	sbayc656-g11.1
YOR208W	sbayc494-g2.1
YML034W	sbayc460-g3.1
YNL233W	sbayc667-g73.1
YOR356W	sbayc673-g37.1
YOR017W	sbayc606-g9.1
YLR214W	sbayc560-g16.1	sbayc560-g17.1
YMR246W	sbayc671-g55.1
YOL157C	sbayc625-g26.1	sbayc637-g37.1	sbayc673-g5.1
YIL172C	sbayc625-g26.1	sbayc637-g37.1	sbayc673-g5.1
YJL221C	sbayc625-g26.1	sbayc637-g37.1	sbayc673-g5.1
YGR287C	sbayc625-g26.1	sbayc637-g37.1	sbayc673-g5.1
YLR098C	sbayc672-g74.1
YLR278C	sbayc418-g1.1
YBR260C	sbayc595-g18.1
YLR054C	sbayc672-g33.1
YLL054C	sbayc601-g9.1
YOR156C	sbayc587-g19.1
YLR399C	sbayc662-g19.1
YLR403W	sbayc662-g21.1
YEL053C	sbayc676-g39.1
YBL067C	sbayc616-g18.1
YDL074C	sbayc612-g20.1
YJR130C	sbayc581-g19.1
YMR075W	sbayc556-g4.1
YLR103C	sbayc672-g78.1
YGL236C	sbayc621-g20.1
YPL249C	sbayc637-g13.1
YKL212W	sbayc579-g7.1
YDR436W	sbayc656-g23.1
YLR442C	sbayc617-g18.1
YMR273C	sbayc671-g31.1
YMR224C	sbayc651-g4.1
YLR401C	sbayc662-g20.1
YPL043W	sbayc521-g13.1
YDR341C	sbayc476-g3.1
YBL042C	sbayc650-g42.1
YNL061W	sbayc627-g33.1
YGR065C	sbayc613-g2.1
YOR140W	sbayc587-g4.1
YLR369W	sbayc545-g7.1
YGL086W	sbayc585-g28.1
YOR034C	sbayc668-g31.1
YAL016W	sbayc669-g25.1
YOR370C	sbayc673-g24.1
YDR037W	sbayc678-g149.1	sbayc660-g14.1
YHR131C	sbayc514-g4.1
YML006C	sbayc638-g5.1
YOR175C	sbayc480-g3.1
YLR260W	sbayc574-g18.1
YLR396C	sbayc662-g16.1
YLR427W	sbayc662-g41.1
YNL186W	sbayc667-g34.1
YER144C	sbayc677-g18.1
YDR496C	sbayc631-g22.1
YJL085W	sbayc597-g16.1
YGR054W	sbayc613-g12.1
YJL156C	sbayc648-g37.1
YOL060C	sbayc550-g8.1
YDL229W	sbayc538-g4.1	sbayc667-g53.1
YNL209W	sbayc538-g4.1	sbayc667-g53.1
YDR324C	sbayc509-g1.1
YPL155C	sbayc615-g7.1
YNL045W	sbayc627-g46.1
YDR332W	sbayc509-g8.1
YDR490C	sbayc631-g27.1
YLR188W	sbayc504-g8.1
YFR022W	sbayc577-g3.1
YFR029W	sbayc577-g9.1
YKL217W	sbayc579-g2.1
YJR016C	sbayc646-g40.1
YMR120C	sbayc657-g25.1
YGL203C	sbayc674-g6.1
YLR060W	sbayc672-g39.1
YER022W	sbayc645-g15.1
YDR456W	sbayc656-g40.1
YLR263W	sbayc574-g15.1
YOR233W	sbayc635-g15.1
YPL222W	sbayc658-g5.1
YLR028C	sbayc672-g10.1
YGR130C	sbayc495-g5.1
YDR389W	sbayc549-g16.1
YBL052C	sbayc616-g5.1
YLR072W	sbayc672-g49.1
YGR071C	sbayc642-g3.1
YOR108W	sbayc620-g20.1
YBR238C	sbayc486-g8.1
YNL121C	sbayc489-g4.1
YJL112W	sbayc546-g5.1
YPL104W	sbayc632-g42.1
YER041W	sbayc609-g28.1
YOR348C	sbayc673-g45.1
YMR104C	sbayc657-g10.1
YGL009C	sbayc590-g17.1
YLR002C	sbayc586-g9.1
YKL179C	sbayc663-g20.1
YOR022C	sbayc668-g22.1
YKL146W	sbayc663-g48.1
YBR023C	sbayc532-g1.1
YGR128C	sbayc495-g3.1
YGR003W	sbayc590-g6.1
YEL065W	sbayc676-g50.1
YDR398W	sbayc549-g8.1
YIL046W	sbayc633-g2.1
YKL187C	sbayc663-g12.1
YPL180W	sbayc658-g42.1
YNR055C	sbayc676-g7.1
YDL227C	sbayc538-g5.1
YLL051C	sbayc601-g11.1
YDR176W	sbayc596-g3.1
YER165W	sbayc478-g4.1
YOR195W	sbayc583-g10.1
YKL125W	sbayc559-g2.1
YJL132W	sbayc573-g8.1
YPL265W	sbayc637-g27.1
YDR194C	sbayc596-g20.1
YGR238C	sbayc653-g35.1
YPL216W	sbayc658-g11.1
YPR161C	sbayc654-g7.1
YBR123C	sbayc678-g94.1
YDR345C	sbayc580-g1.1
YLR381W	sbayc662-g3.1
YHR096C	sbayc570-g13.1
YPR145W	sbayc474-g2.1
YPL086C	sbayc632-g25.1
YGL252C	sbayc621-g6.1
YNL115C	sbayc487-g2.1
YDL199C	sbayc618-g25.1
YMR278W	sbayc671-g26.1
YDR052C	sbayc660-g25.1
YDR452W	sbayc656-g37.1
YDR205W	sbayc596-g29.1
YER032W	sbayc645-g5.1
YLR237W	sbayc603-g15.1
YOL141W	sbayc659-g14.1
YJL057C	sbayc563-g18.1
YBL039C	sbayc650-g39.1
YGR083C	sbayc642-g13.1
YOR204W	sbayc583-g4.1
YIL005W	sbayc598-g8.1
YML088W	sbayc643-g12.1
YEL023C	sbayc676-g13.1
YBR280C	sbayc622-g5.1
YLL004W	sbayc586-g4.1
YML020W	sbayc529-g9.1
YOL020W	sbayc614-g22.1
YPL110C	sbayc632-g49.1
YNL224C	sbayc667-g66.1
YER005W	sbayc645-g33.1
YKL174C	sbayc663-g24.1
YPR190C	sbayc654-g32.1
YBR255W	sbayc595-g12.1
YHL040C	sbayc602-g5.1
YOR162C	sbayc587-g25.1
YNL272C	sbayc607-g2.1
YHR114W	sbayc552-g2.1
YLR452C	sbayc617-g9.1
YGR124W	sbayc642-g50.1
YBL051C	sbayc616-g4.1
YDR266C	sbayc630-g27.1
YOR001W	sbayc482-g4.1
YNL293W	sbayc641-g38.1
YJL127C	sbayc573-g3.1
YLR299W	sbayc639-g34.1
YDR380W	sbayc530-g10.1
YPL119C	sbayc520-g7.1
YDR046C	sbayc660-g20.1
YOR144C	sbayc587-g8.1
YDL080C	sbayc612-g27.1
YHR206W	sbayc644-g28.1
YOR273C	sbayc635-g50.1
YER080W	sbayc677-g78.1
YER098W	sbayc677-g62.1
YOR098C	sbayc620-g27.1
YNL012W	sbayc655-g5.1
YOL158C	sbayc479-g4.1	sbayc673-g4.1
YNL258C	sbayc607-g13.1
YNL268W	sbayc607-g5.1
YBR068C	sbayc678-g142.1
YJL093C	sbayc597-g9.1
YOL103W	sbayc496-g4.1
YHR037W	sbayc458-g2.1
YGR055W	sbayc613-g11.1
YHR094C	sbayc570-g12.1
YKL168C	sbayc663-g29.1
YNR019W	sbayc655-g34.1
YBR299W	sbayc673-g7.1
YGR292W	sbayc673-g7.1
YLR044C	sbayc672-g24.1
YMR232W	sbayc671-g69.1
YGR092W	sbayc642-g22.1
YER086W	sbayc677-g74.1
YDR292C	sbayc630-g8.1
YGR088W	sbayc642-g18.1
YMR032W	sbayc638-g39.1
YPL169C	sbayc658-g53.1
YDL206W	sbayc618-g32.1
YLL028W	sbayc605-g16.1
YOR067C	sbayc668-g58.1
YER068W	sbayc677-g89.1
YLR114C	sbayc571-g21.1
YDL113C	sbayc561-g13.1
YOR365C	sbayc673-g28.1
YKR002W	sbayc624-g17.1
YPR179C	sbayc654-g22.1
YEL063C	sbayc676-g48.1
YGR191W	sbayc534-g7.1
YEL013W	sbayc645-g54.1
YGL092W	sbayc406-g1.1
YMR092C	sbayc453-g2.1
YJR001W	sbayc646-g24.1
YLR276C	sbayc574-g3.1
YOR249C	sbayc635-g28.1
YMR105C	sbayc657-g11.1
YBR069C	sbayc678-g141.1
YFR023W	sbayc577-g4.1
YOL066C	sbayc550-g14.1
YPL210C	sbayc658-g17.1
YBR196C	sbayc678-g27.1
YFL042C	sbayc629-g9.1
YEL007W	sbayc645-g43.1
YJL019W	sbayc646-g11.1
YBR212W	sbayc678-g15.1
YLR429W	sbayc662-g42.1
YDR138W	sbayc591-g14.1
YDR146C	sbayc591-g22.1
YOR354C	sbayc673-g39.1
YBR132C	sbayc678-g87.1
YOR002W	sbayc482-g3.1
YDR342C	sbayc476-g1.1	sbayc476-g2.1
YDR343C	sbayc476-g1.1	sbayc476-g2.1
YDR484W	sbayc631-g33.1
YNL117W	sbayc489-g7.1
YOR033C	sbayc668-g30.1
YBR007C	sbayc523-g14.1
YJR089W	sbayc670-g47.1
YOR389W	sbayc582-g2.1
YJL061W	sbayc563-g14.1
YML070W	sbayc643-g30.1
YOL098C	sbayc496-g1.1
YML123C	sbayc604-g13.1
YMR291W	sbayc671-g14.1
YFL002C	sbayc634-g21.1
YHR188C	sbayc644-g10.1
YOR027W	sbayc668-g26.1
YIL056W	sbayc633-g10.1
YKR097W	sbayc568-g6.1
YPR048W	sbayc661-g49.1
YER065C	sbayc677-g92.1
YML127W	sbayc604-g9.1
YDR101C	sbayc507-g4.1
YDL167C	sbayc592-g5.1
YLL035W	sbayc605-g10.1
YJL073W	sbayc563-g4.1
YLL061W	sbayc582-g6.1
YDR419W	sbayc656-g10.1
YMR100W	sbayc657-g7.1
YPR008W	sbayc661-g14.1
YEL030W	sbayc676-g19.1
YER109C	sbayc677-g52.1
YGL071W	sbayc585-g15.1
YKL054C	sbayc652-g38.1
YIR031C	sbayc594-g12.1
YKL100C	sbayc593-g20.1
YJL172W	sbayc648-g22.1
YOR092W	sbayc620-g32.1
YLR259C	sbayc574-g19.1
YPL030W	sbayc551-g7.1
YGR103W	sbayc642-g33.1
YML054C	sbayc555-g14.1
YCR023C	sbayc675-g49.1
YJL008C	sbayc646-g18.1
YLR006C	sbayc586-g13.1
YGL145W	sbayc674-g54.1
YHR171W	sbayc599-g24.1
YLR440C	sbayc617-g20.1
YPL184C	sbayc658-g39.1
YJR064W	sbayc670-g27.1
YLR088W	sbayc672-g65.1
YLR134W	sbayc571-g5.1
YPL109C	sbayc632-g48.1
YOL148C	sbayc659-g8.1
YPL274W	sbayc582-g11.1	sbayc637-g35.1
YHR124W	sbayc514-g9.1
YJL102W	sbayc597-g1.1
YDR294C	sbayc630-g6.1
YDR062W	sbayc660-g34.1
YKR008W	sbayc624-g22.1
YMR086W	sbayc556-g13.1
YBR131W	sbayc678-g88.1
YEL062W	sbayc676-g47.1
YDR096W	sbayc507-g9.1
YGL077C	sbayc585-g19.1
YLL018C	sbayc566-g6.1
YOR217W	sbayc635-g1.1
YOR080W	sbayc668-g68.1
YKL105C	sbayc593-g16.1
YOR138C	sbayc587-g3.1
YGR225W	sbayc653-g25.1
YOR128C	sbayc620-g2.1
YDR228C	sbayc461-g1.1
YLR081W	sbayc672-g57.1
YHR092C	sbayc570-g11.1
YGL003C	sbayc590-g11.1
YNL027W	sbayc578-g10.1
YGL124C	sbayc674-g72.1
YAL067C	sbayc626-g16.1
YMR297W	sbayc671-g9.1
YIL072W	sbayc633-g23.1
YPL164C	sbayc658-g57.1
YCR008W	sbayc675-g37.1
YDR365C	sbayc580-g20.1
YPR007C	sbayc661-g13.1
YOR171C	sbayc480-g7.1
YGR246C	sbayc653-g41.1
YML069W	sbayc643-g31.1
YDL174C	sbayc618-g3.1
YJL069C	sbayc563-g8.1
YER147C	sbayc677-g15.1
YNL189W	sbayc667-g36.1
YKR098C	sbayc568-g5.1
YFL013C	sbayc634-g31.1
YLR248W	sbayc603-g7.1
YDR425W	sbayc656-g15.1
YGR087C	sbayc642-g17.1
YKL127W	sbayc559-g4.1
YBR296C	sbayc622-g20.1
YBL020W	sbayc650-g21.1
YLR089C	sbayc672-g66.1
YCR091W	sbayc666-g3.1
YDR295C	sbayc630-g5.1
YLR196W	sbayc560-g2.1
YPR137W	sbayc475-g7.1
YHR182W	sbayc644-g4.1
YHR202W	sbayc644-g24.1
YPL128C	sbayc615-g31.1
YDR362C	sbayc580-g16.1
YJR103W	sbayc670-g61.1
YKR093W	sbayc568-g11.1
YNL219C	sbayc667-g61.1
YMR250W	sbayc671-g53.1
YDR137W	sbayc591-g13.1
YKR017C	sbayc624-g30.1
YHR194W	sbayc644-g15.1
YOL036W	sbayc614-g9.1
YOR260W	sbayc635-g39.1
YDR212W	sbayc596-g34.1
YFR028C	sbayc577-g8.1
YNL065W	sbayc627-g29.1
YNR039C	sbayc655-g52.1
YBR172C	sbayc678-g48.1
YPL105C	sbayc632-g43.1
YOL113W	sbayc659-g39.1
YGL084C	sbayc585-g26.1
YDR232W	sbayc461-g4.1
YJL201W	sbayc610-g4.1
YGL142C	sbayc674-g57.1
YKL050C	sbayc652-g33.1
YOR087W	sbayc620-g36.1
YBR222C	sbayc678-g6.1
YER173W	sbayc619-g8.1
YGL107C	sbayc557-g15.1
YML130C	sbayc604-g6.1
YML086C	sbayc643-g14.1
YEL069C	sbayc582-g9.1	sbayc676-g52.1	sbayc626-g5.1	sbayc644-g35.1
YNR072W	sbayc582-g9.1	sbayc676-g52.1	sbayc626-g5.1	sbayc644-g35.1
YDL245C	sbayc582-g9.1	sbayc676-g52.1	sbayc626-g5.1	sbayc644-g35.1
YJR158W	sbayc582-g9.1	sbayc676-g52.1	sbayc626-g5.1	sbayc644-g35.1
YMR217W	sbayc651-g11.1
YKR029C	sbayc473-g3.1
YNL251C	sbayc607-g20.1
YBR220C	sbayc678-g8.1
YBR156C	sbayc678-g65.1
YDR536W	sbayc676-g57.1
YGR194C	sbayc534-g4.1
YDR497C	sbayc631-g21.1
YJL111W	sbayc546-g4.1
YLR362W	sbayc545-g15.1
YDL214C	sbayc535-g5.1
YBL015W	sbayc650-g17.1
YFR048W	sbayc628-g6.1
YBL061C	sbayc616-g14.1
YLR077W	sbayc672-g53.1
YJL209W	sbayc610-g10.1
YCR072C	sbayc666-g27.1
YHR007C	sbayc668-g10.1
YMR016C	sbayc638-g23.1
YPR155C	sbayc654-g2.1
YBR298C	sbayc673-g8.1
YGL190C	sbayc674-g16.1
YMR168C	sbayc483-g8.1
YER082C	sbayc677-g76.1
YJR046W	sbayc670-g9.1
YMR165C	sbayc408-g1.1
YPL243W	sbayc637-g8.1
YBR060C	sbayc678-g150.1
YBR170C	sbayc678-g50.1
YDR120C	sbayc445-g3.1
YDL070W	sbayc612-g17.1
YIL162W	sbayc640-g10.1
YLR206W	sbayc560-g9.1
YML057W	sbayc555-g17.1
YHR019C	sbayc606-g15.1
YMR015C	sbayc638-g22.1
YLR047C	sbayc672-g27.1
YCR067C	sbayc666-g23.1
YLL012W	sbayc566-g2.1
YNL047C	sbayc627-g45.1
YOL155C	sbayc622-g24.1	sbayc493-g1.1
YIL169C	sbayc622-g24.1	sbayc493-g1.1
YDL013W	sbayc542-g11.1
YOR137C	sbayc587-g2.1
YDR390C	sbayc549-g15.1
YOR181W	sbayc583-g21.1
YPR111W	sbayc636-g21.1
YJR098C	sbayc670-g56.1
YDL063C	sbayc612-g12.1
YHL019C	sbayc508-g9.1
YNL154C	sbayc667-g7.1
YKR084C	sbayc575-g9.1
YJL100W	sbayc597-g3.1
YER025W	sbayc645-g12.1
YML046W	sbayc555-g6.1
YLR133W	sbayc571-g6.1
YPL189W	sbayc658-g35.1
YDR188W	sbayc596-g15.1
YGL066W	sbayc585-g12.1
YKL079W	sbayc491-g4.1
YOR147W	sbayc587-g10.1
YOR275C	sbayc635-g52.1
YGR009C	sbayc499-g11.1
YJR152W	sbayc626-g13.1
YNL197C	sbayc667-g44.1
YMR011W	sbayc638-g18.1
YDR307W	sbayc525-g5.1
YER056C	sbayc633-g37.1
YPR088C	sbayc636-g37.1
YEL060C	sbayc676-g45.1
YBR248C	sbayc595-g5.1
YDL138W	sbayc455-g3.1
YDR256C	sbayc630-g37.1
YLR143W	sbayc528-g14.1
YLR413W	sbayc662-g30.1
YLR433C	sbayc662-g46.1
YIR019C	sbayc594-g1.1
YCR048W	sbayc666-g13.1
YJL014W	sbayc646-g13.1
YMR145C	sbayc657-g48.1
YGL095C	sbayc557-g4.1
YNL218W	sbayc667-g60.1
YHR117W	sbayc447-g3.1
YFL053W	sbayc622-g22.1
YGL244W	sbayc621-g13.1
YKR039W	sbayc518-g5.1
YLR253W	sbayc603-g3.1
YPR072W	sbayc519-g7.1
YKL045W	sbayc652-g28.1
YMR199W	sbayc651-g29.1
YDR109C	sbayc503-g3.1
YDL203C	sbayc618-g29.1
YDR244W	sbayc630-g48.1
YBR108W	sbayc678-g107.1
YKL155C	sbayc663-g41.1
YMR179W	sbayc651-g49.1
YPL070W	sbayc632-g11.1
YLR424W	sbayc662-g39.1
YPR006C	sbayc661-g12.1
YMR154C	sbayc657-g55.1
YFL011W	sbayc634-g29.1	sbayc598-g12.1
YDL153C	sbayc592-g16.1
YFR037C	sbayc628-g16.1
YBL099W	sbayc625-g15.1
YGL055W	sbayc585-g2.1
YDR386W	sbayc530-g3.1
YPL269W	sbayc637-g31.1
YOL123W	sbayc659-g31.1
YOL115W	sbayc659-g38.1
YPL179W	sbayc658-g43.1
YJL219W	sbayc619-g22.1	sbayc673-g6.1
YOL156W	sbayc619-g22.1	sbayc673-g6.1
YMR172W	sbayc483-g4.1
YGL113W	sbayc490-g4.1
YGL192W	sbayc674-g14.1
YDR485C	sbayc631-g32.1
YNR006W	sbayc655-g21.1
YHL036W	sbayc602-g8.1
YMR284W	sbayc671-g20.1
YLR368W	sbayc545-g8.1
YOR090C	sbayc620-g34.1
YNL094W	sbayc627-g3.1
YGR099W	sbayc642-g29.1
YNL270C	sbayc607-g4.1
YMR300C	sbayc671-g6.1
YOR069W	sbayc668-g59.1
YHR064C	sbayc572-g7.1
YMR137C	sbayc657-g42.1
YMR106C	sbayc657-g12.1
YIL166C	sbayc640-g8.1
YDR239C	sbayc497-g4.1
YMR307W	sbayc562-g4.1
YNR038W	sbayc655-g51.1
YBL009W	sbayc650-g13.1
YLR173W	sbayc459-g2.1
YJR134C	sbayc558-g2.1
YKL185W	sbayc663-g14.1
YOL122C	sbayc659-g32.1
YER077C	sbayc677-g81.1
YER123W	sbayc677-g40.1
YOR374W	sbayc673-g20.1
YHR009C	sbayc668-g12.1
YOR054C	sbayc668-g46.1
YBR216C	sbayc678-g11.1
YGL171W	sbayc674-g32.1
YMR296C	sbayc671-g10.1
YGR227W	sbayc653-g26.1
YLR004C	sbayc586-g11.1
YDL160C	sbayc592-g10.1
YLR055C	sbayc672-g34.1
YER052C	sbayc633-g33.1
YNL275W	sbayc485-g4.1
YKL062W	sbayc652-g46.1
YBR286W	sbayc622-g11.1
YDL178W	sbayc618-g7.1
YDL017W	sbayc542-g8.1
YBR127C	sbayc678-g91.1
YHL010C	sbayc513-g7.1
YDR481C	sbayc631-g35.1
YHR108W	sbayc552-g8.1
YLR219W	sbayc560-g21.1
YLR020C	sbayc672-g1.1
YMR093W	sbayc453-g1.1
YBR126C	sbayc678-g92.1
YEL015W	sbayc645-g53.1
YDL143W	sbayc592-g24.1
YJR010W	sbayc646-g33.1
YHR170W	sbayc599-g23.1
YML115C	sbayc604-g20.1
YNL095C	sbayc627-g2.1
YJR049C	sbayc670-g12.1
YJR121W	sbayc581-g11.1
YIL150C	sbayc640-g22.1
YLR266C	sbayc574-g12.1
YHL039W	sbayc602-g6.1
YFL040W	sbayc629-g11.1
YKR056W	sbayc548-g13.1
YIL142W	sbayc665-g40.1
YDL085W	sbayc612-g32.1
YER060W	sbayc633-g42.1
YPL258C	sbayc637-g21.1
YPL212C	sbayc658-g15.1
YNL048W	sbayc627-g44.1
YPL061W	sbayc632-g4.1
YLR432W	sbayc662-g45.1
YNR030W	sbayc655-g44.1
YBR200W	sbayc678-g23.1
YDR403W	sbayc549-g4.1
YNL291C	sbayc641-g40.1
YDR434W	sbayc656-g21.1
YPL020C	sbayc464-g2.1
YGR175C	sbayc600-g28.1
YMR171C	sbayc483-g5.1
YKL140W	sbayc559-g15.1
YNL167C	sbayc667-g19.1
YNL144C	sbayc667-g1.1
YOL055C	sbayc550-g3.1
YNL308C	sbayc641-g25.1
YNL299W	sbayc641-g33.1
YER090W	sbayc677-g70.1
YLR035C	sbayc672-g16.1
YNL318C	sbayc641-g15.1
YPL089C	sbayc632-g28.1
YMR131C	sbayc657-g36.1
YPL214C	sbayc658-g13.1
YEL036C	sbayc676-g23.1
YFR051C	sbayc628-g4.1
YAR014C	sbayc669-g4.1
YGR123C	sbayc642-g49.1
YJL071W	sbayc563-g6.1
YMR119W	sbayc657-g24.1
YOL152W	sbayc659-g5.1
YBR180W	sbayc678-g42.1
YGR014W	sbayc499-g7.1
YOL027C	sbayc614-g16.1
YKL048C	sbayc652-g31.1
YCL040W	sbayc675-g1.1
YDL156W	sbayc592-g13.1
YPL260W	sbayc637-g23.1
YNL039W	sbayc454-g4.1
YML120C	sbayc604-g15.1
YNL327W	sbayc641-g8.1
YGL112C	sbayc490-g3.1
YJR030C	sbayc500-g6.1
YNL227C	sbayc667-g68.1
YGL186C	sbayc674-g19.1
YAL038W	sbayc664-g24.1
YCR053W	sbayc666-g16.1
YJL186W	sbayc648-g10.1
YER073W	sbayc677-g84.1
YDR516C	sbayc631-g6.1
YBR098W	sbayc678-g115.1
YDR110W	sbayc503-g4.1
YDR242W	sbayc497-g2.1
YCR088W	sbayc666-g38.1
YAL040C	sbayc664-g22.1
YGR068C	sbayc642-g1.1
YGR196C	sbayc534-g2.1
YGR216C	sbayc653-g18.1
YKL035W	sbayc652-g21.1
YPL158C	sbayc615-g4.1
YOR066W	sbayc668-g57.1
YHR150W	sbayc599-g2.1
YDR387C	sbayc530-g2.1
YDL042C	sbayc554-g8.1
YPL122C	sbayc520-g4.1
YER088C	sbayc677-g72.1
YGL012W	sbayc590-g19.1
YOR118W	sbayc620-g11.1
YDR118W	sbayc503-g9.1
YHR183W	sbayc644-g5.1
YPL256C	sbayc637-g20.1
YDL109C	sbayc561-g17.1
YOL117W	sbayc659-g36.1
YJL153C	sbayc648-g40.1
YPL194W	sbayc658-g30.1
YPL005W	sbayc661-g2.1
YBR020W	sbayc523-g4.1
YHR135C	sbayc393-g1.1
YJL103C	sbayc467-g1.1
YKR090W	sbayc575-g3.1
YHR032W	sbayc606-g26.1
YBR214W	sbayc678-g13.1
YBR015C	sbayc523-g9.1
YGR276C	sbayc470-g6.1
YER021W	sbayc645-g16.1
YKL032C	sbayc652-g17.1
YBR008C	sbayc673-g30.1
YDR200C	sbayc596-g25.1
YNL125C	sbayc540-g16.1
YGR171C	sbayc600-g24.1
YCR098C	sbayc641-g2.1
YPL007C	sbayc515-g2.1
YML056C	sbayc555-g16.1
YPR138C	sbayc475-g6.1
YBR274W	sbayc428-g2.1
YLL055W	sbayc601-g7.1
YEL020C	sbayc645-g48.1
YLR197W	sbayc560-g3.1
YBR056W	sbayc678-g155.1
YHR078W	sbayc537-g8.1
YAL011W	sbayc669-g20.1
YER168C	sbayc619-g3.1
YFL049W	sbayc629-g3.1
YKL012W	sbayc624-g3.1
YHR050W	sbayc572-g18.1
YPL272C	sbayc637-g33.1
YGL122C	sbayc674-g74.1
YKL039W	sbayc652-g23.1
YJR035W	sbayc500-g1.1
YKL089W	sbayc488-g3.1
YLL008W	sbayc381-g1.1
YMR290C	sbayc671-g15.1
YFL018C	sbayc634-g35.1
YFL016C	sbayc634-g33.1
YDR049W	sbayc660-g22.1
YML013W	sbayc529-g16.1
YPL253C	sbayc637-g17.1
YOR076C	sbayc668-g64.1
YPR033C	sbayc661-g36.1
YGL202W	sbayc674-g7.1
YGL078C	sbayc585-g20.1
YIL055C	sbayc633-g9.1
YOR306C	sbayc589-g20.1
YJL034W	sbayc646-g1.1
YNL076W	sbayc627-g19.1
YNL169C	sbayc667-g21.1
YCL017C	sbayc675-g22.1
YDR261C	sbayc630-g32.1
YNL103W	sbayc505-g7.1
YEL058W	sbayc676-g44.1
YDL225W	sbayc538-g7.1
YLR023C	sbayc672-g4.1
YDR479C	sbayc631-g37.1
YCL036W	sbayc675-g5.1
YDR235W	sbayc497-g8.1
YDL170W	sbayc592-g2.1
YMR258C	sbayc671-g47.1
YCR054C	sbayc666-g17.1
YCR065W	sbayc666-g21.1
YHR207C	sbayc644-g29.1
YGR256W	sbayc653-g51.1
YLR135W	sbayc571-g4.1
YIL121W	sbayc665-g19.1
YOL061W	sbayc550-g9.1
YDR117C	sbayc503-g8.1
YIL014W	sbayc598-g16.1
YLR417W	sbayc662-g32.1
YDL101C	sbayc462-g5.1
YGL059W	sbayc585-g6.1
YKR036C	sbayc518-g2.1
YMR319C	sbayc582-g13.1
YPL247C	sbayc637-g11.1
YBR139W	sbayc678-g81.1
YGR155W	sbayc600-g10.1
YMR285C	sbayc671-g19.1
YKR019C	sbayc624-g32.1
YAR035W	sbayc542-g6.1
YNL199C	sbayc667-g45.1
YER124C	sbayc677-g39.1
YOL119C	sbayc659-g35.1
YNL182C	sbayc667-g31.1
YOR019W	sbayc668-g18.1
YDR061W	sbayc660-g33.1
YHR184W	sbayc644-g6.1
YMR088C	sbayc556-g14.1
YGL253W	sbayc621-g5.1
YHR045W	sbayc572-g23.1
YDR539W	sbayc676-g60.1
YEL052W	sbayc676-g38.1
YLR058C	sbayc672-g37.1
YFR010W	sbayc634-g5.1
YOL025W	sbayc614-g17.1
YMR192W	sbayc651-g36.1
YML128C	sbayc604-g8.1
YGR121C	sbayc642-g47.1
YML007W	sbayc638-g4.1
YBR158W	sbayc678-g63.1
YGL056C	sbayc585-g3.1
YER006W	sbayc645-g32.1
YOL091W	sbayc502-g3.1
YPR083W	sbayc636-g41.1
YOR154W	sbayc587-g17.1
YER078C	sbayc677-g80.1
YDL159W	sbayc592-g11.1
YJR052W	sbayc670-g15.1
YCL043C	sbayc623-g1.1
YOR310C	sbayc589-g17.1
YLR359W	sbayc565-g4.1
YPL262W	sbayc637-g24.1
YBL080C	sbayc616-g28.1
YOR351C	sbayc673-g42.1
YLR324W	sbayc639-g12.1
YBR028C	sbayc532-g5.1
YOR378W	sbayc673-g17.1
YOL033W	sbayc614-g11.1
YNR001C	sbayc655-g17.1
YDR227W	sbayc516-g11.1
YDL220C	sbayc535-g11.1
YHR161C	sbayc599-g13.1
YFR053C	sbayc628-g2.1
YML017W	sbayc529-g12.1
YBR263W	sbayc595-g20.1
YFR021W	sbayc577-g2.1
YNR053C	sbayc517-g7.1
YHR091C	sbayc570-g10.1
YHR048W	sbayc572-g20.1
YPL174C	sbayc658-g48.1
YJR131W	sbayc581-g20.1
YMR169C	sbayc483-g7.1
YJL163C	sbayc648-g30.1
YPL204W	sbayc658-g22.1
YFL037W	sbayc629-g14.1
YER140W	sbayc677-g22.1
YMR170C	sbayc483-g6.1
YJL016W	sbayc646-g12.1
YGL160W	sbayc674-g41.1
YFR044C	sbayc628-g10.1
YOR347C	sbayc673-g46.1
YGL045W	sbayc576-g5.1
YLR267W	sbayc574-g11.1
YCL038C	sbayc675-g3.1
YKL046C	sbayc652-g29.1
YNR073C	sbayc626-g4.1	sbayc676-g53.1	sbayc582-g8.1	sbayc644-g36.1
YEL070W	sbayc626-g4.1	sbayc676-g53.1	sbayc582-g8.1	sbayc644-g36.1
YCR028C	sbayc675-g53.1
YER141W	sbayc677-g21.1
YDR243C	sbayc497-g1.1
YMR279C	sbayc671-g25.1
YGR241C	sbayc653-g38.1
YNR012W	sbayc655-g27.1
YOR360C	sbayc673-g33.1
YLR345W	sbayc565-g16.1
YBR270C	sbayc595-g25.1
YNL277W	sbayc485-g3.1
YMR163C	sbayc657-g64.1
YER087W	sbayc677-g73.1
YLR335W	sbayc639-g3.1
YMR215W	sbayc651-g13.1
YBL060W	sbayc616-g13.1
YDL207W	sbayc618-g33.1
YDR523C	sbayc569-g1.1
YER014W	sbayc645-g23.1
YBR283C	sbayc622-g8.1
YNL317W	sbayc641-g16.1
YEL071W	sbayc582-g1.1
YGR019W	sbayc499-g3.1
YGL097W	sbayc557-g6.1
YKR016W	sbayc624-g29.1
YNL138W	sbayc540-g4.1
YKR072C	sbayc575-g20.1
YHR024C	sbayc606-g18.1
YHR196W	sbayc644-g17.1
YDR506C	sbayc631-g14.1
YCR068W	sbayc666-g24.1
YOL062C	sbayc550-g10.1
YDR350C	sbayc580-g6.1
YGL064C	sbayc585-g10.1
YKL088W	sbayc488-g2.1
YHR065C	sbayc572-g6.1
YIL104C	sbayc665-g3.1
YKL145W	sbayc663-g49.1
YLR392C	sbayc662-g12.1
YOR178C	sbayc583-g24.1
YPR080W	sbayc678-g99.1
YBR118W	sbayc678-g99.1
YBR163W	sbayc678-g57.1
YIL120W	sbayc665-g18.1
YNL022C	sbayc578-g5.1
YGR255C	sbayc653-g50.1
YKL191W	sbayc663-g8.1
YPL259C	sbayc637-g22.1
YOR030W	sbayc668-g28.1
YHR018C	sbayc606-g14.1
YOR377W	sbayc673-g18.1
YOR386W	sbayc582-g7.1
YER136W	sbayc677-g28.1
YJL081C	sbayc597-g20.1
YDR023W	sbayc660-g1.1
YCR045C	sbayc666-g11.1
YOR172W	sbayc480-g6.1
YMR219W	sbayc651-g9.1
YMR155W	sbayc657-g56.1
YNL026W	sbayc578-g9.1
YHL008C	sbayc513-g9.1
YHL038C	sbayc602-g7.1
YOR043W	sbayc668-g39.1
YBR092C	sbayc678-g121.1
YDR221W	sbayc516-g5.1
YGR278W	sbayc470-g8.1
YIR010W	sbayc536-g8.1
YPR162C	sbayc654-g8.1
YIL097W	sbayc609-g3.1
YFR006W	sbayc634-g14.1
YML116W	sbayc604-g19.1
YML085C	sbayc643-g15.1
YLR175W	sbayc414-g2.1
YOR372C	sbayc673-g22.1
YLR314C	sbayc639-g20.1
YNL029C	sbayc578-g11.1
YPL208W	sbayc658-g19.1
YDR009W	sbayc611-g18.1
YKL211C	sbayc579-g8.1
YPR002W	sbayc661-g8.1
YGL065C	sbayc585-g11.1
YHR015W	sbayc606-g11.1
YML126C	sbayc604-g10.1
YGR119C	sbayc642-g45.1
YNL330C	sbayc641-g5.1
YPL026C	sbayc551-g4.1
YLR005W	sbayc586-g12.1
YLR303W	sbayc639-g31.1
YBR259W	sbayc595-g17.1
YDR072C	sbayc660-g44.1
YNL008C	sbayc655-g9.1
YAR071W	sbayc640-g2.1
YHR215W	sbayc640-g2.1
YBR103W	sbayc678-g112.1
YDR518W	sbayc631-g4.1
YDR458C	sbayc656-g42.1
YCR005C	sbayc675-g36.1
YER081W	sbayc677-g77.1
YLR034C	sbayc672-g15.1
YER043C	sbayc609-g26.1
YNL073W	sbayc627-g22.1
YHR137W	sbayc512-g11.1
YBR033W	sbayc611-g22.1
YHR030C	sbayc606-g24.1
YLR152C	sbayc528-g4.1
YJL194W	sbayc648-g3.1
YKR078W	sbayc575-g15.1
YOR229W	sbayc635-g11.1
YMR198W	sbayc651-g30.1
YMR221C	sbayc651-g7.1
YOR205C	sbayc583-g3.1
YPL091W	sbayc632-g30.1
YDR111C	sbayc503-g5.1
YIL039W	sbayc527-g9.1
YDR195W	sbayc596-g21.1
YIL074C	sbayc633-g25.1
YGL228W	sbayc621-g26.1
YAL047C	sbayc664-g16.1
YNR056C	sbayc676-g6.1
YML124C	sbayc604-g12.1
YOR005C	sbayc435-g2.1
YKL139W	sbayc559-g14.1
YBR044C	sbayc678-g166.1
YBR247C	sbayc595-g4.1
YJR053W	sbayc670-g16.1
YLR361C	sbayc565-g2.1
YNL077W	sbayc627-g18.1
YEL064C	sbayc676-g49.1
YDL084W	sbayc612-g31.1
YDR376W	sbayc530-g14.1
YMR238W	sbayc671-g63.1
YMR004W	sbayc638-g12.1
YOR272W	sbayc635-g49.1
YGL184C	sbayc674-g21.1
YMR110C	sbayc657-g16.1
YBR227C	sbayc678-g3.1
YDR168W	sbayc522-g6.1
YLR142W	sbayc528-g15.1
YPL100W	sbayc632-g39.1
YGL194C	sbayc674-g13.1
YDL224C	sbayc538-g8.1
YGR141W	sbayc492-g3.1
YCL051W	sbayc623-g9.1
YOR046C	sbayc668-g40.1
YDL180W	sbayc618-g9.1
YGL130W	sbayc674-g68.1
YHR151C	sbayc599-g3.1
YKL103C	sbayc593-g18.1
YOR375C	sbayc673-g19.1
YLR300W	sbayc639-g33.1
YBR215W	sbayc678-g12.1
YDR169C	sbayc522-g5.1
YOR324C	sbayc589-g4.1
YLR203C	sbayc560-g7.1
YPR070W	sbayc519-g6.1
YOL013C	sbayc614-g29.1
YLR343W	sbayc565-g18.1
YPR036W	sbayc661-g39.1
YCR014C	sbayc675-g42.1
YDR330W	sbayc509-g6.1
YDR190C	sbayc596-g17.1
YOL089C	sbayc502-g1.1
YOR155C	sbayc587-g18.1
YDR306C	sbayc525-g6.1
YHR113W	sbayc552-g3.1
YMR213W	sbayc651-g15.1
YJL083W	sbayc597-g18.1
YOR359W	sbayc673-g34.1
YML023C	sbayc529-g6.1
YKL005C	sbayc624-g11.1
YHR005C	sbayc668-g7.1
YMR033W	sbayc638-g40.1
YKL194C	sbayc663-g5.1
YKL175W	sbayc663-g23.1
YDR320C	sbayc484-g6.1
YBR241C	sbayc457-g3.1
YJR065C	sbayc670-g28.1
YDR299W	sbayc630-g1.1
YJL105W	sbayc467-g3.1
YDR026C	sbayc660-g3.1
YJL058C	sbayc563-g17.1
YLR288C	sbayc639-g43.1
YPR034W	sbayc661-g37.1
YBR093C	sbayc678-g120.1
YCR038C	sbayc675-g63.1
YBR003W	sbayc650-g3.1
YDR440W	sbayc656-g27.1
YPL140C	sbayc615-g20.1
YNL016W	sbayc655-g2.1
YOL112W	sbayc659-g40.1
YBL056W	sbayc616-g8.1
YLR163C	sbayc567-g1.1
YOL068C	sbayc550-g16.1
YNL261W	sbayc607-g11.1
YBR029C	sbayc532-g6.1
YDR369C	sbayc580-g23.1
YOR119C	sbayc620-g10.1
YJR051W	sbayc670-g14.1
YGL104C	sbayc557-g12.1
YNR058W	sbayc676-g4.1
YNL116W	sbayc487-g1.1
YDR470C	sbayc656-g52.1
YML096W	sbayc643-g6.1
YOR244W	sbayc635-g24.1
YPR018W	sbayc661-g21.1
YHL021C	sbayc508-g7.1
YGL017W	sbayc590-g24.1
YIL099W	sbayc609-g1.1
YOL030W	sbayc614-g14.1
YLR113W	sbayc571-g22.1
YGR177C	sbayc600-g29.1
YJR117W	sbayc581-g8.1
YDR448W	sbayc656-g33.1
YKL109W	sbayc593-g12.1
YDL103C	sbayc430-g2.1
YGR013W	sbayc499-g8.1
YOL017W	sbayc614-g25.1
[truncated: 3,091 more rows]
[truncated: 3 more columns]
