# Supplementary material for: Evolutionary Conservation and Diversification of Puf RNA Binding Proteins and Their mRNA Targets
Source: PLoS Biol. 2015 Nov 20;13(11):e1002307. doi: 10.1371/journal.pbio.1002307 (PMC4654594; doi:10.1371/journal.pbio.1002307)
Supplement: S4 Dataset — (ZIP) [file pbio.1002307.s004.zip › S.cerevisiae.fa_S.castellii.fa.txt]

YLR106C	Scas713.33
YHR099W	Scas658.18
YNR016C	Scas720.74
YKL203C	Scas695.31
YGL195W	Scas710.37
YDR457W	Scas717.60
YLR087C	Scas681.3
YNL262W	Scas706.32
YLR342W	Scas639.12
YKL182W	Scas719.33
YDL140C	Scas624.7
YIL129C	Scas698.6
YBR140C	Scas633.6
YBL004W	Scas577.12
YGL206C	Scas676.31
YPL082C	Scas664.9
YBR136W	Scas718.84
YOL081W	Scas710.46
YBR208C	Scas721.40
YLR430W	Scas719.53
YOR116C	Scas714.5
YDR170C	Scas682.17
YCR093W	Scas720.101
YDR127W	Scas566.12
YOR153W	Scas714.42
YFL007W	Scas707.25
YPR117W	Scas705.17
YLR454W	Scas691.35
YER166W	Scas576.8
YDR283C	Scas678.24
YER172C	Scas681.16
YDR135C	Scas693.42
YGR116W	Scas705.12
YOR151C	Scas714.41
YER155C	Scas555.10
YPR184W	Scas631.9
YMR229C	Scas594.4
YJL109C	Scas711.13
YGR184C	Scas688.32
YLR305C	Scas621.5
YDR011W	Scas716.81
YOR326W	Scas663.26
YKR054C	Scas504.1
YPR010C	Scas707.47
YBR115C	Scas591.9
YGR061C	Scas683.19
YNL271C	Scas706.38
YGR281W	Scas612.11
YLL048C	Scas622.9
YHR186C	Scas684.14
YMR162C	Scas669.3
YNL088W	Scas578.6
YER164W	Scas576.6
YBR218C	Scas686.17
YGL062W	Scas686.17
YOR207C	Scas605.14
YLR384C	Scas719.7
YJL005W	Scas669.13
YJL130C	Scas582.4
YNL102W	Scas666.7
YIL013C	Scas717.6
YGL173C	Scas707.41
YFR019W	Scas677.33
YHR023W	Scas688.22
YHL030W	Scas622.2
YDR141C	Scas693.37
YBL076C	Scas599.13
YJR109C	Scas691.19
YMR109W	Scas721.119
YOR290C	Scas594.7
YPL226W	Scas720.36
YOR341W	Scas492.1
YPL160W	Scas650.7
YGR094W	Scas705.21
YDL102W	Scas613.6
YDR335W	Scas541.2
YJL039C	Scas690.35
YIL126W	Scas662.7
YJL050W	Scas557.4
YLR422W	Scas719.44
YGR090W	Scas716.35
YPL217C	Scas690.1
YMR128W	Scas721.99
YIL048W	Scas704.38
YLR419W	Scas719.38
YLR398C	Scas719.21
YBR023C	Scas593.10
YMR196W	Scas720.63
YER110C	Scas510.3
YDR293C	Scas678.29
YJR138W	Scas719.84
YDL145C	Scas624.11
YEL022W	Scas583.8
YDR301W	Scas588.13
YLR410W	Scas719.31
YBL017C	Scas710.27
YJL222W	Scas710.27
YIL173W	Scas710.27
YNR031C	Scas720.94
YGL207W	Scas687.35
YLR371W	Scas683.27
YNL297C	Scas598.7
YNL014W	Scas703.17
YLR249W	Scas703.17
YML059C	Scas530.1
YGL150C	Scas669.20
YKL210W	Scas695.22
YOL021C	Scas618.4
YDR334W	Scas646.3
YPL167C	Scas653.11
YPL012W	Scas702.5
YBL079W	Scas599.11
YOR335C	Scas457.2
YOR304W	Scas665.17
YPR189W	Scas631.4
YPR026W	Scas672.13
YMR129W	Scas684.5
YFL008W	Scas707.23
YFL036W	Scas713.4
YGL156W	Scas618.17
YNL163C	Scas654.9
YGR240C	Scas586.10
YBL105C	Scas715.34
YBR245C	Scas597.8
YGL008C	Scas688.1
YDR097C	Scas636.17
YML072C	Scas703.33
YDL215C	Scas677.17
YJR033C	Scas549.7
YMR080C	Scas572.4
YLR086W	Scas681.4
YNL132W	Scas666.36
YMR205C	Scas720.72
YDR291W	Scas494.2
YHR164C	Scas546.2
YJL095W	Scas711.25
YJL074C	Scas711.39
YER093C	Scas609.12
YKR031C	Scas603.9
YOR133W	Scas632.12	Scas714.24
YDR385W	Scas632.12	Scas714.24
YPR160W	Scas676.29
YFL033C	Scas707.3
YLL026W	Scas530.5
YNL250W	Scas706.21
YMR076C	Scas717.11
YER070W	Scas701.10
YBL022C	Scas710.22
YMR304W	Scas464.3
YOR086C	Scas662.23
YBR235W	Scas515.4
YER013W	Scas614.9
YBL023C	Scas710.21
YBR038W	Scas593.11
YLR272C	Scas659.14
YOR109W	Scas697.40
YPR019W	Scas707.44
YCR057C	Scas720.83d
YGL201C	Scas712.49
YMR247C	Scas696.17
YGL167C	Scas707.48
YCR032W	Scas689.6
YDR443C	Scas717.49
YNL123W	Scas666.25
YHR027C	Scas688.18
YGR270W	Scas612.1
YOL090W	Scas628.3
YMR012W	Scas709.56
YMR189W	Scas720.25
YJL080C	Scas711.36
YFR031C	Scas565.6
YML010W	Scas356.1
YDL185W	Scas624.1
YDL031W	Scas713.23
YLR409C	Scas719.30
YKL165C	Scas689.28
YLR129W	Scas713.50
YBR097W	Scas718.12
YOR048C	Scas699.51
YAR042W	Scas713.9
YKL209C	Scas695.24
YBR084W	Scas718.26
YDL126C	Scas704.7
YPL125W	Scas700.49
YLR310C	Scas604.15
YIL143C	Scas698.18
YLL031C	Scas604.6
YAL026C	Scas505.4
YIL147C	Scas698.14
YER125W	Scas627.2
YCR011C	Scas628.13
YOR124C	Scas714.11
YGL238W	Scas712.14
YGR098C	Scas716.27
YGL137W	Scas720.45
YDR238C	Scas721.70
YLR389C	Scas719.13
YGR100W	Scas716.25
YGL163C	Scas668.18
YOR291W	Scas665.30
YNL273W	Scas706.40
YOL098C	Scas502.3
YLR032W	Scas721.100
YOR330C	Scas619.1
YAL017W	Scas548.6
YLR304C	Scas621.6
YEL032W	Scas499.2
YDR430C	Scas717.40
YDL058W	Scas683.38
YIL125W	Scas662.5
YIL075C	Scas701.21
YCL054W	Scas642.12
YML075C	Scas703.30
YER069W	Scas701.2
YNL257C	Scas706.28
YKL157W	Scas678.15
YNL139C	Scas654.27
YDR074W	Scas528.4
YCR081W	Scas630.9
YJR035W	Scas549.4
YNL192W	Scas655.10
YNL023C	Scas601.9
YNL267W	Scas706.36
YMR190C	Scas720.57
YLR383W	Scas719.6
YEL031W	Scas583.14
YGL197W	Scas710.39
YNL287W	Scas582.11
YPL058C	Scas567.1
YIL002C	Scas709.12
YER171W	Scas681.17
YMR049C	Scas649.10
YBL104C	Scas715.33
YDR128W	Scas693.22
YGR047C	Scas437.1
YCR017C	Scas628.17
YGL094C	Scas720.4
YOR160W	Scas714.45
YJL200C	Scas657.16
YDL112W	Scas613.22
YER091C	Scas609.14
YOR168W	Scas657.9
YIL078W	Scas704.12
YFR009W	Scas618.3
YKR009C	Scas478.2
YBR080C	Scas718.31
YPL022W	Scas562.1
YBR081C	Scas718.29
YGR125W	Scas716.15
YDR060W	Scas718.28
YLR240W	Scas679.16
YBL007C	Scas702.14
YLR347C	Scas702.11
YDR180W	Scas682.6
YBR202W	Scas721.36
YHR074W	Scas686.6
YBL047C	Scas610.17
YDR407C	Scas570.2
YJR137C	Scas561.1
YML035C	Scas641.20
YKL010C	Scas668.21
YDL019C	Scas718.68
YJR132W	Scas719.71
YGL245W	Scas712.10
YOR191W	Scas674.12d
YDR258C	Scas660.24
YMR288W	Scas684.32
YGL009C	Scas638.11
YOR270C	Scas692.26
YMR186W	Scas720.29
YPL240C	Scas720.29
YOL034W	Scas643.11
YNL243W	Scas706.14
YKL104C	Scas616.8
YNL236W	Scas706.8
YLR069C	Scas475.3
YMR266W	Scas696.29
YLR274W	Scas590.6
YPL009C	Scas707.29
YBL037W	Scas667.11
YPR122W	Scas705.14
YJL012C	Scas480.6
YJR090C	Scas674.26
YLL034C	Scas543.4
YEL011W	Scas694.34
YBR001C	Scas716.66
YLR258W	Scas573.1
YBR114W	Scas591.10
YGL026C	Scas648.14
YBR017C	Scas716.75
YFR015C	Scas618.9
YDL195W	Scas701.45
YJL042W	Scas690.33
YGL133W	Scas720.48
YNL313C	Scas585.4
YLR153C	Scas682.18
YNL242W	Scas706.13
YOL084W	Scas710.45
YPL147W	Scas640.8
YOR211C	Scas605.17
YLR189C	Scas587.9
YPR181C	Scas631.14
YCR037C	Scas634.15
YGL131C	Scas720.49
YGL016W	Scas638.10
YDL132W	Scas704.2
YJL034W	Scas690.24
YMR261C	Scas512.4
YOR217W	Scas650.3
YLR241W	Scas679.15
YAL019W	Scas548.4
YLR071C	Scas475.1
YNL325C	Scas716.49
YPR032W	Scas715.35
YPL242C	Scas458.5
YIR002C	Scas709.5
YOL004W	Scas405.1
YLR092W	Scas564.3
YGR264C	Scas684.30
YJL033W	Scas690.42
YLR277C	Scas590.3
YFR030W	Scas565.5
YLR425W	Scas719.49
YOL145C	Scas589.5
YIL128W	Scas694.14
YPR112C	Scas705.22
YHR098C	Scas580.9
YLL024C	Scas604.10
YAL005C	Scas604.10
YER176W	Scas681.12
YJR091C	Scas674.27
YLR222C	Scas679.28
YDL231C	Scas677.2
YNL172W	Scas654.1
YOL006C	Scas644.14
YBR121C	Scas591.3
YLR256W	Scas573.4
YPL183C	Scas465.4
YPR074C	Scas705.52
YKR001C	Scas668.28
YGL251C	Scas712.5
YJR045C	Scas560.8
YKR095W	Scas702.39
YAL023C	Scas505.2
YAL054C	Scas556.4
YHR072W	Scas686.3
YMR089C	Scas660.4
YPL093W	Scas721.14
YDR325W	Scas646.13
YMR302C	Scas464.3d
YLR096W	Scas564.7
YAL035W	Scas449.4
YHR079C	Scas584.8
YKL101W	Scas616.10
YJR140C	Scas719.83
YGL205W	Scas712.44
YJL129C	Scas582.2
YGL022W	Scas638.5
YMR125W	Scas684.2
YPR024W	Scas672.11
YBR079C	Scas718.32
YGR274C	Scas684.19
YNL021W	Scas601.7
YDR326C	Scas646.12
YPR135W	Scas705.3
YAL024C	Scas505.3
YPL137C	Scas700.38
YLR382C	Scas719.5
YBR198C	Scas721.32
YIL109C	Scas694.32
YGL151W	Scas669.21
YDL240W	Scas553.3
YPL040C	Scas568.3
YMR108W	Scas717.73
YBL075C	Scas599.14	Scas609.2
YPL106C	Scas700.8
YNL209W	Scas606.17	Scas677.4
YDL229W	Scas606.17	Scas677.4
YKL148C	Scas678.4
YHR077C	Scas584.6
YJL094C	Scas711.26
YKR086W	Scas702.31
YGR245C	Scas645.23
YNR011C	Scas625.14
YKR018C	Scas675.31
YDR507C	Scas493.2
YDR129C	Scas566.10
YLR397C	Scas719.20
YGR170W	Scas620.6
YMR231W	Scas594.2
YLR024C	Scas659.24
YBR281C	Scas675.18
YDL060W	Scas719.11
YDR234W	Scas721.74
YPR055W	Scas667.19
YER008C	Scas577.4
YLR247C	Scas573.9
YKL173W	Scas689.20
YKR096W	Scas702.40
YNL059C	Scas694.25
YJL197W	Scas634.14
YHR020W	Scas607.15
YPR021C	Scas602.8
YJR143C	Scas719.80
YHR120W	Scas697.27
YER024W	Scas610.10
YGR145W	Scas575.6
YGR258C	Scas645.8
YPR159W	Scas676.28
YLR386W	Scas719.9
YHL016C	Scas709.61
YLR084C	Scas681.6
YDR159W	Scas682.31
YNR013C	Scas625.16
YDL117W	Scas613.15
YBR019C	Scas522.5
YDR037W	Scas661.28
YKL078W	Scas649.18
YFL004W	Scas707.27
YDR341C	Scas541.5
YBL024W	Scas627.16
YDR395W	Scas632.22
YML093W	Scas692.1
YDL040C	Scas633.24
YBR073W	Scas718.40
YCL030C	Scas579.10
YOR361C	Scas663.15
YDR091C	Scas636.14
YAL001C	Scas670.25
YPL207W	Scas690.10
YOR336W	Scas454.2
YGL234W	Scas712.17
YNL161W	Scas654.12
YLR138W	Scas713.57
YPL086C	Scas721.20
YAL051W	Scas556.6
YGR200C	Scas442.2
YIL156W	Scas698.7
YEL055C	Scas657.14
YKL034W	Scas625.4
YNL321W	Scas716.51
YGL241W	Scas687.14
YGL233W	Scas712.18
YPL221W	Scas706.5
YER132C	Scas627.10
YER036C	Scas712.29
YLR083C	Scas681.7
YAL053W	Scas556.5
YLR278C	Scas590.2
YKL126W	Scas721.124
YER015W	Scas614.7
YAL021C	Scas548.2
YGL027C	Scas638.2
YHR205W	Scas703.5
YGL139W	Scas720.43
YKR079C	Scas702.29
YOR206W	Scas605.13
YCR092C	Scas720.102
YHR028C	Scas638.20
YKL135C	Scas721.114
YFR038W	Scas520.5
YGL099W	Scas597.10
YKL064W	Scas649.26
YJR016C	Scas647.11
YBR229C	Scas686.28
YOR227W	Scas640.21
YGL092W	Scas720.6
YIL030C	Scas467.2
YDR324C	Scas646.14
YPL126W	Scas700.47
YKL029C	Scas489.1
YPL116W	Scas700.19
YGL006W	Scas297.1
YNL085W	Scas662.21
YER017C	Scas614.5
YIR028W	Scas630.20
YBL066C	Scas715.3
YMR301C	Scas574.8
YJL092W	Scas711.28
YPR097W	Scas705.38
YDL164C	Scas537.1
YLR039C	Scas623.15
YNL247W	Scas706.18
YMR120C	Scas592.1
YCR042C	Scas675.14
YDL190C	Scas701.40
YGL114W	Scas652.2
YLR451W	Scas691.32
YDR338C	Scas373.1
YDR477W	Scas660.28
YBR041W	Scas718.62
YKL188C	Scas559.3
YOL138C	Scas589.13
YHR073W	Scas686.5
YOR317W	Scas665.5
YMR001C	Scas644.15
YBR021W	Scas593.8
YDL149W	Scas624.15
YFR002W	Scas602.2
YLL001W	Scas690.20
YBR196C	Scas721.30
YNL104C	Scas697.41
YNL329C	Scas716.45
YIL068C	Scas701.11
YDR345C	Scas658.23
YPR145W	Scas676.16
YGR124W	Scas676.16
YGL120C	Scas469.1
YLL008W	Scas638.22
YFL025C	Scas707.11
YBR238C	Scas515.1
YPL195W	Scas690.18
YMR008C	Scas611.1
YNL221C	Scas606.4
YLR060W	Scas707.2
YPL153C	Scas700.54
YLR234W	Scas679.21
YER086W	Scas500.2
YLR166C	Scas679.4
YGR138C	Scas712.56	Scas676.25
YPR156C	Scas712.56	Scas676.25
YBL039C	Scas495.5
YBL008W	Scas702.16
YDL148C	Scas624.14
YIL091C	Scas671.13
YAR035W	Scas718.69
YDR166C	Scas682.24
YGR143W	Scas712.51
YNL061W	Scas694.23
YOR005C	Scas659.17
YLR044C	Scas647.19
YLR134W	Scas647.19
YDR027C	Scas661.17
YMR105C	Scas717.70
YOL078W	Scas710.48
YML081W	Scas703.23
YJL154C	Scas689.32
YNL298W	Scas598.6
YJL010C	Scas684.35
YJL087C	Scas711.14
YHR102W	Scas580.6
YBL034C	Scas667.8
YMR054W	Scas560.11
YFR040W	Scas687.19
YPL008W	Scas639.17
YKR097W	Scas702.41
YDR034C	Scas661.23
YJL111W	Scas603.6
YDR160W	Scas682.30
YGR157W	Scas648.1
YJL101C	Scas603.16
YOR243C	Scas640.3
YJL008C	Scas684.15
YAR007C	Scas670.20
YDR172W	Scas682.15
YBL015W	Scas710.29
YKL038W	Scas625.5
YMR217W	Scas692.35
YGL125W	Scas524.2
YCL014W	Scas483.3
YLR336C	Scas639.9
YDR343C	Scas541.6
YDR342C	Scas541.6
YGR065C	Scas683.23
YKL205W	Scas695.30
YOR370C	Scas663.8
YAL048C	Scas539.1
YBR127C	Scas516.6
YIR031C	Scas630.17
YGL083W	Scas720.13
YML065W	Scas703.40
YGL140C	Scas404.2
YLR223C	Scas679.23
YNL112W	Scas666.13
YML070W	Scas703.35
YDR212W	Scas721.95
YIL067C	Scas704.23
YNR008W	Scas699.18
YPR089W	Scas705.43
YMR275C	Scas696.38	Scas696.39
YIL130W	Scas662.8
YEL013W	Scas695.49
YBR094W	Scas718.15
YJR064W	Scas673.29
YOL020W	Scas607.4
YAL002W	Scas670.26
YGR233C	Scas595.9
YEL061C	Scas674.2
YNL183C	Scas655.2
YER165W	Scas576.7
YBR237W	Scas515.2
YNL117W	Scas666.19
YDR189W	Scas679.11
YOR165W	Scas657.6
YCL057W	Scas642.14
YHR039C	Scas690.26
YNL238W	Scas706.10
YIL047C	Scas700.25
YMR313C	Scas514.6
YHR037W	Scas690.41
YAL041W	Scas525.1
YMR218C	Scas653.34
YNL268W	Scas706.36d
YIL108W	Scas671.26
YGR134W	Scas712.58
YER025W	Scas610.8
YDR496C	Scas581.5
YDR081C	Scas636.5
YHR096C	Scas541.7
YOL087C	Scas710.42
YDR046C	Scas569.5
YDR188W	Scas679.10
YIL142W	Scas662.20
YLR352W	Scas702.9
YDL143W	Scas624.9
YCR072C	Scas720.95
YKL134C	Scas721.116
YLR103C	Scas566.8
YDL194W	Scas701.44
YLR401C	Scas719.23
YHR019C	Scas607.14
YGR055W	Scas670.14
YKL033W	Scas625.1
YHR183W	Scas684.12
YLR369W	Scas670.6
YBL011W	Scas697.50
YML069W	Scas703.36
YMR224C	Scas594.10
YNL212W	Scas606.14
YJL029C	Scas684.16
YMR015C	Scas709.53
YGR191W	Scas479.1
YDR456W	Scas717.59
YBR248C	Scas597.12
YNR033W	Scas629.3
YDR270W	Scas615.9
YHR119W	Scas697.28
YBR260C	Scas697.2
YMR300C	Scas574.7
YIL046W	Scas704.40
YBR142W	Scas633.4
YDR062W	Scas627.19
YOR188W	Scas586.9
YNL127W	Scas666.30
YML099C	Scas626.6
YGR103W	Scas716.22
YDL095W	Scas710.1
YOL011W	Scas644.8
YLR429W	Scas719.52
YDR101C	Scas636.21
YLL018C	Scas347.3
YOR219C	Scas700.43
YOR299W	Scas665.20
YNL045W	Scas694.42
YIR006C	Scas577.1
YDL077C	Scas513.4
YHL040C	Scas663.28
YMR165C	Scas669.5
YDR108W	Scas693.5
YNR047W	Scas629.16
YPL084W	Scas721.22
YKR089C	Scas702.34
YOR204W	Scas605.11
YPR048W	Scas718.19
YBL099W	Scas445.2
YCR023C	Scas583.5
YOR141C	Scas714.30
YAL067C	Scas630.25
YBL101C	Scas715.30
YNL201C	Scas655.18
YPR022C	Scas627.6
YOL103W	Scas581.6	Scas637.9
YDR497C	Scas581.6	Scas637.9
YLR276C	Scas590.4
YPL029W	Scas568.11
YMR277W	Scas696.41
YPR080W	Scas705.50	Scas591.6
YBR118W	Scas705.50	Scas591.6
YBR179C	Scas721.13
YJL085W	Scas711.33
YKR024C	Scas603.13
YKL125W	Scas721.125
YOR175C	Scas402.1
YHR170W	Scas680.32
YFL024C	Scas707.12
YLR002C	Scas690.44
YJL070C	Scas711.43
YBL042C	Scas495.2
YPL270W	Scas468.1
YML123C	Scas692.8
YGL077C	Scas720.18
YJL141C	Scas651.3
YLR237W	Scas679.20
YOR192C	Scas679.20
YOR071C	Scas679.20
YKR067W	Scas615.5
YKR002W	Scas668.29
YOL057W	Scas713.13
YER090W	Scas609.15
YLR188W	Scas587.8
YML049C	Scas695.40
YIL038C	Scas704.47
YIL107C	Scas671.25
YKL035W	Scas709.66
YOR310C	Scas665.12
YAL038W	Scas525.4
YER065C	Scas701.6
YPR105C	Scas705.30
YBR222C	Scas686.23
YPL115C	Scas700.18
YLR196W	Scas715.22
YCR030C	Scas634.4
YMR308C	Scas407.2
YIR007W	Scas717.31
YOR067C	Scas698.33
YLR197W	Scas537.7
YDR164C	Scas682.26
YOL023W	Scas607.6
YHR007C	Scas699.20
YMR167W	Scas669.7
YMR290C	Scas684.29
YDR311W	Scas584.4
YLR357W	Scas683.14
YOR128C	Scas714.16
YNL091W	Scas578.8
YPL265W	Scas486.2
YGL180W	Scas707.34
YDR028C	Scas661.18
YBR074W	Scas718.38
YPR111W	Scas705.23
YDR069C	Scas545.2
YFL002C	Scas656.6
YER082C	Scas701.22
YLR359W	Scas670.12
YOR273C	Scas692.30
YGR186W	Scas688.31
YKR093W	Scas702.37
YML042W	Scas714.50
YMR176W	Scas720.39
YEL071W	Scas691.40
YGR162W	Scas527.4
YBR112C	Scas705.55
YGL012W	Scas702.12
YKR028W	Scas711.22
YOR267C	Scas692.24
YHR042W	Scas690.29
YIR023W	Scas540.3
YKL057C	Scas709.41
YOR038C	Scas699.42
YGR266W	Scas645.3
YDL141W	Scas624.8
YGR054W	Scas670.15
YJR121W	Scas691.28
YBR132C	Scas460.3
YOR374W	Scas663.4
YHR064C	Scas686.12
YJR152W	Scas687.5
YGR092W	Scas716.33
YJR126C	Scas719.67
YER052C	Scas715.44
YCR053W	Scas720.82
YMR093W	Scas660.8
YNL189W	Scas655.7
YGR083C	Scas716.40
YLR014C	Scas521.2
YGR260W	Scas645.7
YLR004C	Scas590.10
YGR246C	Scas645.18
YML091C	Scas626.12
YBR170C	Scas721.3
YNL216W	Scas606.10
YIL026C	Scas520.3
YKL201C	Scas695.32
YOR027W	Scas699.31
YJR005W	Scas590.14
YDR359C	Scas658.9
YHL032C	Scas622.6
YJR010W	Scas647.2
YLR058C	Scas707.6
YMR185W	Scas720.30
YJL084C	Scas711.34
YGR175C	Scas620.10
YKL213C	Scas558.3
YGL216W	Scas712.36
YLR318W	Scas670.30
YEL065W	Scas514.3
YFL003C	Scas707.28
YIL159W	Scas698.3
YCL025C	Scas517.2
YDR508C	Scas517.2
YDR023W	Scas661.14
YNR053C	Scas616.2
YIL155C	Scas698.8
YGR218W	Scas262.1
YDL122W	Scas671.3
YGL171W	Scas602.7
YML085C	Scas626.2	Scas692.7
YDR256C	Scas721.54
YDR333C	Scas646.5
YBR126C	Scas705.48	Scas516.7
YER151C	Scas555.6
YDL116W	Scas613.16
YER136W	Scas710.12
YPL045W	Scas567.14
YDR365C	Scas676.1
YER043C	Scas687.21
YBL063W	Scas715.5
YMR259C	Scas648.5
YML056C	Scas571.5
YLR432W	Scas571.5
YHR216W	Scas571.5
YKL015W	Scas542.8
YNL330C	Scas589.2
YPL016W	Scas562.2
YGL252C	Scas712.4
YKL174C	Scas689.19
YKL197C	Scas695.34
YGR089W	Scas716.36
YJR001W	Scas590.11
YML076C	Scas703.29
YER157W	Scas459.2
YJL204C	Scas531.3
YHL007C	Scas668.22
YER073W	Scas701.14
YMR131C	Scas684.7
YOR296W	Scas665.25
YLR115W	Scas713.40
YDL007W	Scas593.5
YPR175W	Scas631.19
YLL028W	Scas604.8
YMR061W	Scas660.36
YOR070C	Scas698.31
YKL145W	Scas678.2
YLR175W	Scas488.4
YIL140W	Scas662.18
YDR080W	Scas636.4
YKR056W	Scas444.3
YKL022C	Scas685.10
YMR250W	Scas696.19
YHR018C	Scas607.13
YDL056W	Scas683.37
YGL003C	Scas670.21
YJL102W	Scas711.19
YPL169C	Scas653.15
YGL078C	Scas720.17
YDL160C	Scas544.7
YDL080C	Scas623.10
YKR017C	Scas675.30
YGL186C	Scas710.30
YOL066C	Scas713.26
YDR120C	Scas693.15
YMR307W	Scas514.2
YMR297W	Scas684.21
YLR117C	Scas713.42
YPR033C	Scas672.18
YML061C	Scas530.3
YJR065C	Scas673.28
YFL047W	Scas718.87
YBR020W	Scas593.7
YBR059C	Scas661.27
YGR088W	Scas716.37
YPL150W	Scas700.28
YDR380W	Scas632.6
YDR421W	Scas717.33
YGR155W	Scas648.4
YDR150W	Scas693.28
YFL022C	Scas707.14
YPL061W	Scas664.24
YMR078C	Scas717.9
YEL063C	Scas377.2
YHR065C	Scas588.3
YMR212C	Scas653.30
YOR254C	Scas653.14
YPR104C	Scas705.31
YDL084W	Scas623.5
YKL212W	Scas695.18
YKL146W	Scas678.3
YBR058C	Scas718.49
YGR097W	Scas716.28
YCR084C	Scas629.12
YOL100W	Scas502.2
YPR141C	Scas676.12
YER081W	Scas701.20
YIL074C	Scas701.20
YJR059W	Scas673.34
YPL212C	Scas690.6
YDR104C	Scas693.1
YOL055C	Scas713.10
YPL258C	Scas713.10
YPR121W	Scas713.10
YAL016W	Scas548.7
YDR264C	Scas538.8
YMR287C	Scas497.2
YER129W	Scas602.11
YGL014W	Scas688.2
YER060W	Scas715.49
YBR275C	Scas675.1
YML016C	Scas641.1
YPL023C	Scas568.15
YDR190C	Scas679.12
YDR390C	Scas632.17
YLR067C	Scas475.5
YBR133C	Scas718.86
YNL275W	Scas706.42
YER111C	Scas510.2
YCL040W	Scas642.3
YGL178W	Scas707.37
YDR232W	Scas721.76
YOR117W	Scas658.2
YDR208W	Scas596.3
YGL112C	Scas652.5
YHR030C	Scas688.14
YDR105C	Scas693.2
YHR178W	Scas680.25
YLL011W	Scas659.9
YIL073C	Scas704.16
YGR254W	Scas680.28
YHR174W	Scas680.28
YDR017C	Scas661.8
YHR114W	Scas697.33
YNL142W	Scas654.14
YKL045W	Scas625.9
YOR337W	Scas449.1
YMR278W	Scas696.42
YNL082W	Scas578.2
YDR006C	Scas718.78
YKR082W	Scas702.27
YPL091W	Scas664.2
YLL029W	Scas604.7
YLR303W	Scas621.18
YNL220W	Scas606.5
YPL104W	Scas700.6
YOR322C	Scas643.24d
YER006W	Scas577.6
YER162C	Scas576.3
YGL084C	Scas611.7
YER049W	Scas715.28
YLR089C	Scas681.2
YER056C	Scas704.36
YER060W-A	Scas704.36
YJR042W	Scas583.11
YKL179C	Scas689.14
YLL019C	Scas703.47
YPL109C	Scas700.12
YGL144C	Scas669.14
YGL194C	Scas710.36
YPL214C	Scas690.4
YPL122C	Scas700.52
YLR253W	Scas573.5
YPL085W	Scas664.7
YBL035C	Scas667.9
YIL105C	Scas671.23
YMR011W	Scas715.50
YFL011W	Scas715.50
YJL128C	Scas582.1
YDL131W	Scas704.3	Scas701.35
YKL014C	Scas446.2
YJL168C	Scas651.22
YPL268W	Scas468.3
YJL069C	Scas711.46
YLR362W	Scas477.5
YOL060C	Scas600.3
YOR256C	Scas653.18
YLR114C	Scas713.39
YOR161C	Scas714.44
YFL018C	Scas656.12
YCL017C	Scas483.1
YGL190C	Scas627.9
YCR077C	Scas630.12
YDR211W	Scas623.18
YNL311C	Scas482.4
YBR069C	Scas718.41
YKL046C	Scas641.25
YGL202W	Scas712.48
YLR399C	Scas719.22
YGR211W	Scas399.1
YGL253W	Scas712.3
YOR014W	Scas643.9
YOR001W	Scas674.4
YNL241C	Scas706.12
YNR001C	Scas474.7
YDR444W	Scas717.50
YOR092W	Scas662.28
YPR049C	Scas667.15
YDL153C	Scas544.1
YNL041C	Scas583.1
YFL009W	Scas707.22
YLR113W	Scas713.38
YGL116W	Scas469.3
YDR294C	Scas678.28
YNR050C	Scas629.27
YML104C	Scas650.28
YLR163C	Scas679.2
YNL256W	Scas706.27
YHR050W	Scas688.7
YNL154C	Scas654.17
YPR144C	Scas676.15
YPL030W	Scas568.10
YMR058W	Scas660.40
YMR088C	Scas660.3
YHR197W	Scas703.14
YOR272W	Scas692.29
YLL004W	Scas533.8
YER068W	Scas701.4
YML086C	Scas626.15
YOR259C	Scas650.18
YGR019W	Scas575.13
YKL073W	Scas649.13
YBR220C	Scas686.21
YNL065W	Scas694.19
YPR003C	Scas681.23
YPL260W	Scas614.16
YDR520C	Scas685.22
YFR048W	Scas687.12
YEL036C	Scas608.1
YDR394W	Scas632.21
YLR005W	Scas590.9
YDL154W	Scas544.2
YOR087W	Scas662.24
YGL097W	Scas652.20
YNL101W	Scas666.6
YKL017C	Scas542.6
YER169W	Scas681.19
YOR244W	Scas640.2
YNL095C	Scas578.11
YGR194C	Scas617.5
YJL060W	Scas711.52
YBR247C	Scas597.11
YBR143C	Scas633.3
YOL076W	Scas633.8
YJL014W	Scas342.1
YGL130W	Scas720.50
YDR061W	Scas627.18
YJR036C	Scas549.3
YCR012W	Scas694.38
YBL020W	Scas710.24
YNL218W	Scas606.7
YPL141C	Scas700.34
YAL062W	Scas572.8
YOR375C	Scas572.8
YDR466W	Scas660.20
YLR182W	Scas587.4
YDL029W	Scas713.21d
YLR319C	Scas670.31
YLR355C	Scas670.17
YHR031C	Scas688.13
YJR061W	Scas673.32
YMR215W	Scas653.32
YLR433C	Scas719.55
YCR028C	Scas689.11
YLR098C	Scas564.9
YPR029C	Scas672.15
YBR139W	Scas633.7
YDR176W	Scas682.11
YNL121C	Scas666.23
YLR452C	Scas691.33
YOL061W	Scas713.18
YPL204W	Scas720.24
YKL092C	Scas490.3
YHR032W	Scas688.11
YNL279W	Scas706.45
YOL058W	Scas713.14
YEL042W	Scas608.7
YDR109C	Scas693.6
YPR190C	Scas631.3
YHL023C	Scas604.9
YFL037W	Scas656.21
YML126C	Scas626.13
YNL022C	Scas601.8
YMR296C	Scas684.22
YPR138C	Scas705.1
YGR121C	Scas705.1
YDL101C	Scas613.5
YGR261C	Scas645.6
YML054C	Scas571.2
YIL112W	Scas671.30
YGL244W	Scas712.11
YNL126W	Scas666.28
YFR010W	Scas618.5
YGR123C	Scas676.14
YMR216C	Scas653.33
YOL122C	Scas635.8
YML127W	Scas692.5
YPL262W	Scas659.20
YNL277W	Scas706.43
YFR028C	Scas607.16
YGL048C	Scas621.12
YML120C	Scas692.10
YGL013C	Scas638.14
YBR006W	Scas716.63
YFR044C	Scas687.16
YPR173C	Scas631.20
YML051W	Scas695.38
YLR180W	Scas587.3
YLR055C	Scas656.15
YML117W	Scas692.13
YBL061C	Scas715.6
YOL089C	Scas637.7
YKL039W	Scas625.6
YPL259C	Scas614.17
YHR113W	Scas714.4
YJL062W	Scas711.50
YGL141W	Scas669.12
YMR319C	Scas668.2
YIL121W	Scas713.17
YOR046C	Scas699.49
YLR309C	Scas621.2
YBR286W	Scas675.22
YKL181W	Scas513.3
YHR166C	Scas680.35
YLR045C	Scas647.18
YDR448W	Scas717.53
YOR063W	Scas648.15
YOL097C	Scas502.4
YHR024C	Scas688.21
YLR088W	Scas693.7
YFR013W	Scas618.7
YPL145C	Scas700.32
YLR144C	Scas506.1
YOL030W	Scas643.6
YPR035W	Scas672.20
YDL156W	Scas544.4
YMR280C	Scas696.44
YNL308C	Scas503.6
YJL149W	Scas651.8
YMR053C	Scas560.10
YIL115C	Scas671.32
YHR169W	Scas645.10
YBR102C	Scas718.7
YPR002W	Scas602.3
YLR034C	Scas721.97
YHR048W	Scas688.5
YPR072W	Scas705.54
YDR419W	Scas570.13
YBR274W	Scas675.2
YLR299W	Scas524.6
YOR323C	Scas663.3
YPL222W	Scas706.6
YGR285C	Scas612.14
YHR194W	Scas703.16
YPL190C	Scas611.5
YGR227W	Scas595.4
YOR187W	Scas586.8
YMR062C	Scas660.35
YKL211C	Scas695.19
YDR386W	Scas632.13
YMR285C	Scas497.3
YLL013C	Scas688.28
YBR283C	Scas675.20
YDR228C	Scas721.79
YHR204W	Scas703.6
YOL115W	Scas637.18
YOR119C	Scas676.2
YMR238W	Scas696.5
YOR241W	Scas640.5
YBR166C	Scas605.2
YGR252W	Scas645.12
YDR516C	Scas685.18
YHR108W	Scas658.10
YDR452W	Scas717.56
YDR194C	Scas596.14
YHR001W	Scas717.22
YDR416W	Scas570.11
YGL055W	Scas563.6
YLR300W	Scas524.5
YER075C	Scas701.16
YBR203W	Scas721.37
YDL017W	Scas718.72
YPR088C	Scas460.5
YOR353C	Scas619.8
YPL249C	Scas699.8
YGL142C	Scas669.11
YBR227C	Scas686.26
YGL119W	Scas469.2
YIL137C	Scas662.15
YIL017C	Scas673.8
YGR171C	Scas620.7
YDR375C	Scas714.13
YML115C	Scas692.15
YBR025C	Scas593.13
YJR098C	Scas691.7
YGL095C	Scas465.2
YBR055C	Scas661.22
YGR178C	Scas620.12
YCR033W	Scas689.5
YDR117C	Scas693.13
YPL032C	Scas568.8
YDR213W	Scas721.94
YKR084C	Scas702.22
YBR123C	Scas516.9
YDR300C	Scas588.14
YDL147W	Scas624.13
YJL081C	Scas613.19
YKR069W	Scas615.3
YHR068W	Scas584.2
YEL060C	Scas657.11
YDL178W	Scas701.24
YJL153C	Scas651.9
YFR006W	Scas681.29
YKL072W	Scas649.12
YNL219C	Scas606.6
YPR179C	Scas631.16
YDL225W	Scas677.8
YJL172W	Scas651.24
YAL036C	Scas492.2
YMR102C	Scas717.68
YIL090W	Scas671.12
YNL186W	Scas655.4
YLR203C	Scas715.26
YFL039C	Scas713.6
YPL075W	Scas664.15
YPL074W	Scas664.16
YJL156C	Scas651.12
YOL051W	Scas548.5
YIL103W	Scas671.21
YML116W	Scas692.14
YOR356W	Scas619.12
YNL125C	Scas666.29
YGL059W	Scas563.9
YLR378C	Scas258.1
YER178W	Scas681.10
YNL224C	Scas606.1
YFR029W	Scas697.5
YNL293W	Scas598.10
YBR236C	Scas515.3
YKL187C	Scas559.2
YJL187C	Scas634.5
YLR187W	Scas587.7
YLR047C	Scas647.20
YOR035C	Scas699.37
YPL248C	Scas699.7
YPL043W	Scas316.1
YDL066W	Scas551.7
YOL140W	Scas589.9
YLR427W	Scas719.51
YDL234C	Scas491.6
YLR020C	Scas590.15
YKR038C	Scas603.2
YKL103C	Scas616.7
YBR200W	Scas721.34
YLR207W	Scas674.21
YOR112W	Scas697.36
YDR387C	Scas632.14
YEL046C	Scas709.20
YNR019W	Scas625.20
YOL124C	Scas635.6
YER003C	Scas572.5
YMR160W	Scas669.1
YKL140W	Scas721.109
YCR088W	Scas630.2
YDR464W	Scas660.33
YGR173W	Scas507.3
YHR103W	Scas580.5
YDR332W	Scas646.7
YGR005C	Scas668.12
YLR148W	Scas600.10
YGR185C	Scas659.23
YBR015C	Scas716.77
YIL095W	Scas671.16
YNL138W	Scas654.29
YOR127W	Scas714.15
YBR289W	Scas489.6
YDR389W	Scas632.16
YDR242W	Scas721.66
YNL169C	Scas654.3
YJL093C	Scas711.27
YHR179W	Scas680.24	Scas719.40	Scas567.2
YPL171C	Scas680.24	Scas719.40	Scas567.2
YNL083W	Scas578.3
YHR171W	Scas680.31
YKL124W	Scas721.126
YMR279C	Scas551.4	Scas696.43
YHL036W	Scas622.10
YNL317W	Scas585.8
YBR243C	Scas597.7
YNL280C	Scas581.12
YPR161C	Scas610.7
YDL028C	Scas633.29
YLR174W	Scas472.6
YJL026W	Scas644.5
YOL095C	Scas488.5
YGL203C	Scas712.47
YGR128C	Scas716.3
YDR388W	Scas632.15
YDR021W	Scas661.12
YDR449C	Scas717.54
YGL148W	Scas669.19
YER141W	Scas710.16
YNL064C	Scas694.20
YOR320C	Scas696.16
YIR033W	Scas685.12
YMR145C	Scas680.13
YDL227C	Scas677.5
YLR244C	Scas679.9
YPL210C	Scas690.8
YJL165C	Scas651.19
YNR039C	Scas629.8
YLR413W	Scas719.34
YBR031W	Scas661.2
YDR012W	Scas661.2
YLR260W	Scas574.1
YHR172W	Scas680.29
YPL063W	Scas664.23
YPR041W	Scas672.25
YDR038C	Scas569.0d
YDR039C	Scas569.0d
YDR040C	Scas569.0d
YHR188C	Scas684.33
YOR348C	Scas619.2
YDR049W	Scas569.7
YKL028W	Scas489.2
YHL029C	Scas604.3
YJL071W	Scas711.42
YAR018C	Scas716.73
YOR171C	Scas657.10
YHR066W	Scas588.4
YDR312W	Scas588.4
YBL084C	Scas599.5
YDL042C	Scas713.27
YDR266C	Scas615.12
YDR158W	Scas682.32
YGL086W	Scas720.11
YOR056C	Scas648.20
YMR019W	Scas709.51
YNL068C	Scas694.13
YPL028W	Scas568.12
YOR229W	Scas640.18
YPR119W	Scas705.15
YBR214W	Scas686.16
YDL055C	Scas683.36
YGL145W	Scas669.15
YAR019C	Scas713.7
YLR149C	Scas600.9
YIR012W	Scas673.11
YJR117W	Scas691.24
YLR152C	Scas682.19
YIL035C	Scas704.50
YJR052W	Scas709.18
YDR035W	Scas661.24
YER168C	Scas681.20
YNL291C	Scas598.12
YNL323W	Scas589.8
YAL012W	Scas717.75
YDR499W	Scas706.48
YHR025W	Scas688.20
YOR209C	Scas700.48
YBR110W	Scas591.13
YJR046W	Scas560.7
YKL176C	Scas689.17
YPL175W	Scas653.19
YKL184W	Scas513.1
YHL019C	Scas709.58
YLR228C	Scas679.26
YIR008C	Scas717.32
YDR402C	Scas632.25
YIL022W	Scas673.4
YFL034W	Scas707.1
YBR249C	Scas597.13
YFR037C	Scas520.4
YDR205W	Scas596.6
YCL061C	Scas642.17
YMR284W	Scas497.4
YER021W	Scas691.25
YOL130W	Scas585.1
YFL050C	Scas585.1
YHR111W	Scas658.7
YCR068W	Scas720.91
YDR434W	Scas717.42
YLR259C	Scas674.1
YOR184W	Scas586.4
YMR170C	Scas669.9
YMR169C	Scas669.9
YDR235W	Scas721.73
YDL001W	Scas482.2
YDR484W	Scas518.2
YMR047C	Scas560.5
YNL227C	Scas532.2
YFR024C-A	Scas697.9
YDL074C	Scas551.3
YEL043W	Scas608.8
YOR155C	Scas714.43
YDL168W	Scas537.6
YIR034C	Scas628.5
YGL236C	Scas712.16
YOR303W	Scas665.18
YNL272C	Scas706.39
YNL278W	Scas706.44
YER098W	Scas609.9
YDR346C	Scas658.22
YGL192W	Scas710.35
YGR224W	Scas713.30
YNL118C	Scas666.21
YJR051W	Scas709.19
YEL047C	Scas608.10
YDR103W	Scas636.22
YBR280C	Scas675.17
YLR143W	Scas506.3
YLR195C	Scas715.21
YMR034C	Scas709.35
YPL203W	Scas690.13
YER022W	Scas610.13
YDR376W	Scas632.2
YKL155C	Scas678.11
YDR217C	Scas721.91
YJR131W	Scas719.70
YDR303C	Scas588.11
YER133W	Scas627.11
YDR261C	Scas660.21
YLR248W	Scas573.10
YIL094C	Scas671.15
YHR202W	Scas703.8
YPL110C	Scas700.13
YBR234C	Scas652.7
YBL091C	Scas672.6
YKL080W	Scas649.20
YML096W	Scas626.9
YNL191W	Scas655.9
YOR017W	Scas643.7
YER087W	Scas500.4
YOR090C	Scas662.27
YMR223W	Scas692.39
YOR136W	Scas714.26
YER005W	Scas577.7
YEL053C	Scas714.53
YOR260W	Scas650.19
YJL099W	Scas711.21
YLR289W	Scas524.10
YBR177C	Scas721.12
YGR141W	Scas712.53
YNL239W	Scas695.16
YNL251C	Scas706.22
YPL245W	Scas699.3
YMR203W	Scas720.70
YOL062C	Scas713.19
YDR403W	Scas632.26
YJR110W	Scas691.17
YJR124C	Scas691.31
YLR373C	Scas670.3
YDR481C	Scas721.52
YDL100C	Scas613.4
YDL047W	Scas633.15
YJR148W	Scas719.78
YBL069W	Scas609.6
YER095W	Scas609.10
YJR006W	Scas644.3
YNR038W	Scas629.7
YOR033C	Scas699.35
YPR091C	Scas705.42
YPR137W	Scas705.2
YEL020C	Scas583.4
YNL071W	Scas694.10
YMR020W	Scas709.50
YJL155C	Scas651.11
YDR216W	Scas721.92
YJR072C	Scas695.27
YIL039W	Scas704.46
YPR031W	Scas672.17
YOL059W	Scas713.15
YCL038C	Scas579.2
YOR176W	Scas526.5
YEL052W	Scas714.52
YJR076C	Scas695.20
YLR438W	Scas719.58
YDL103C	Scas613.7
YNR012W	Scas625.15
YER123W	Scas627.4
YOR113W	Scas697.35
YOR058C	Scas698.41
YLR396C	Scas719.19
YML082W	Scas703.21
YJR130C	Scas703.21
YBL080C	Scas599.10
YIL150C	Scas698.11
YIL144W	Scas698.17
YJL091C	Scas711.29
YGR234W	Scas595.11
YGR237C	Scas595.13
YER078C	Scas701.18
YDL022W	Scas718.89
YLR085C	Scas681.5
YKL113C	Scas717.64
YMR110C	Scas717.74
YPR108W	Scas705.27
YGL110C	Scas652.8
YJR106W	Scas691.21
YGR255C	Scas712.39
YML080W	Scas703.24
YMR031C	Scas709.37
YOR262W	Scas692.20
YBR239C	Scas597.2
YDL128W	Scas701.31
YGL064C	Scas720.53
YPR001W	Scas681.28
YMR106C	Scas717.71
YDL134C	Scas624.2
YDL188C	Scas624.2
YMR083W	Scas572.1
YKL025C	Scas685.7
YMR027W	Scas709.43
YPL128C	Scas700.45
YDR495C	Scas581.8
YBR287W	Scas675.23
YBR180W	Scas721.15
YPL048W	Scas567.11
YBR221C	Scas686.22
YBR003W	Scas718.82
YGL227W	Scas712.23
YLR001C	Scas690.21
YCR034W	Scas689.4
YGR109W-B	Scas685.13	Scas517.1
YIL082W-A	Scas685.13	Scas517.1
YDL113C	Scas613.21
YML088W	Scas626.14
YLR023C	Scas659.22
YLR212C	Scas674.16
YOR099W	Scas697.48
YNL307C	Scas635.1
YOR212W	Scas605.18
YLR206W	Scas674.22
YHR107C	Scas714.1
YMR272C	Scas696.36
YOR043W	Scas699.46
YMR199W	Scas720.66
YPL103C	Scas700.5
YNL182C	Scas655.1
YOR054C	Scas698.42
YDR072C	Scas528.2
YBL056W	Scas609.16
YDR044W	Scas569.3
YDR047W	Scas569.6
YMR221C	Scas594.8
YPR086W	Scas516.2
YJR049C	Scas709.22
YIL160C	Scas702.44
YLR133W	Scas713.54
YLR095C	Scas564.6
YBR162C	Scas721.44
YOR198C	Scas605.8
YPL188W	Scas611.8
YNL207W	Scas655.21
YHR112C	Scas658.5
YGR040W	Scas683.6
YML046W	Scas608.12
YKL008C	Scas668.20
YGL066W	Scas720.55
YMR309C	Scas350.1
YNR032W	Scas629.1
YOR230W	Scas640.17
YER107C	Scas510.5
YML020W	Scas641.5
YLR027C	Scas721.105
YLR417W	Scas719.36
YGR192C	Scas617.8
YJR009C	Scas617.8
YCR008W	Scas628.9
YDL014W	Scas718.74
YKL166C	Scas651.18
YOL010W	Scas644.9
YGL122C	Scas563.3
YBL016W	Scas710.28
YER080W	Scas701.19
YLR343W	Scas639.13
YJL207C	Scas531.4
YIL085C	Scas671.7
YLR216C	Scas416.2
YDR182W	Scas682.4
YFR021W	Scas677.32
YER173W	Scas681.15
YLR447C	Scas719.63
YMR116C	Scas721.115	Scas592.4
YPL050C	Scas567.10
YOR197W	Scas605.7
YOR061W	Scas648.17
YGL091C	Scas720.7
YNR006W	Scas699.16
YKL060C	Scas641.27
YOL141W	Scas589.7
YKL178C	Scas689.15
YBR018C	Scas593.6	Scas522.4
YGL040C	Scas575.11
YMR243C	Scas665.7
YNL137C	Scas654.30
YOR306C	Scas665.15
YNL062C	Scas694.22
YDR398W	Scas714.34
YKL143W	Scas684.37
YHR082C	Scas584.11
YBR192W	Scas721.27
YLR345W	Scas702.6
YMR303C	Scas633.2	Scas718.58
YOL086C	Scas633.2	Scas718.58
YAR003W	Scas670.22
YKL027W	Scas489.3
YBR225W	Scas686.25
YIL005W	Scas709.10
YML008C	Scas714.57
YLL039C	Scas622.1
YFR051C	Scas687.8
YER179W	Scas681.9
YER048C	Scas715.29
YGR099W	Scas716.26
YJL057C	Scas711.55
YOR371C	Scas663.7
YKR039W	Scas536.1
YJR002W	Scas590.12
YPL179W	Scas597.17
YOR231W	Scas640.16
YOR018W	Scas607.9
YJL106W	Scas711.15
YGR188C	Scas427.1
YEL040W	Scas608.5
YER014W	Scas614.8
YLR291C	Scas586.5
YGL001C	Scas668.8
YIL116W	Scas671.33
YNL066W	Scas662.3
YGR060W	Scas683.18
YJL036W	Scas690.22
YOL027C	Scas643.4
YGL065C	Scas720.54
YOR239W	Scas640.6
YDR052C	Scas635.19
YMR227C	Scas594.6
YDR321W	Scas646.18
YKL004W	Scas599.6
YLR361C	Scas670.10
YDR465C	Scas660.34
YMR139W	Scas623.11
YDR483W	Scas721.50d
YJL201W	Scas657.17
YNL115C	Scas666.16
YPR036W	Scas672.21
YMR032W	Scas709.36
YHL011C	Scas709.67
YNL012W	Scas695.10
YBL097W	Scas445.1
YER019W	Scas587.10
YMR092C	Scas660.7
YIL072W	Scas704.18
YDL035C	Scas633.26
YBR276C	Scas675.13
YKL191W	Scas559.6
YGL211W	Scas712.40
YOR172W	Scas657.3
YLR420W	Scas719.42
YDR353W	Scas580.1	Scas658.14
YMR318C	Scas600.5	Scas680.19
YDR299W	Scas588.15
YEL023C	Scas583.9
YLR286C	Scas470.4
YDR168W	Scas682.22
YGL225W	Scas712.25
YNL011C	Scas695.11
YPL146C	Scas700.31
YKR061W	Scas481.5
YBR034C	Scas718.65
YPR095C	Scas705.39
YER099C	Scas609.8
YDR036C	Scas661.26
YPL263C	Scas341.1
YPL266W	Scas486.3
YHR168W	Scas680.33
YLR270W	Scas659.12
YIR004W	Scas709.3
YDR362C	Scas658.6
YDR148C	Scas693.29
YIL123W	Scas694.17
YJL100W	Scas711.20
YPR047W	Scas667.14
YDL054C	Scas683.35
YGR012W	Scas668.7
YKL059C	Scas641.28
YHR002W	Scas717.20
YJL125C	Scas711.2
YNL006W	Scas695.15
YCR048W	Scas720.78
YKL194C	Scas559.8
YNL229C	Scas532.3
YNL258C	Scas706.29
YDR330W	Scas646.9
YGL100W	Scas652.16
YEL062W	Scas674.3
YER122C	Scas672.9
YFL023W	Scas707.13
YOL033W	Scas643.12
YJR139C	Scas703.11
YPL247C	Scas699.5
YPL152W	Scas700.26
YBR160W	Scas721.46
YJL167W	Scas689.21
YKR099W	Scas702.42
YLR130C	Scas713.51
YBR270C	Scas675.6
YIR027C	Scas630.19
YFL016C	Scas707.19
YML109W	Scas650.22
YNL073W	Scas633.28
YNL248C	Scas706.19
YDR505C	Scas493.3
YHR069C	Scas584.1
YHR078W	Scas584.7
YLR033W	Scas721.98
YOR118W	Scas714.6
YDR075W	Scas555.5
YCR061W	Scas720.86
YLR057W	Scas656.17
YIL014W	Scas717.5
YBL051C	Scas500.6
YLR142W	Scas506.4
YCL045C	Scas642.6
YGL124C	Scas563.5
YIL104C	Scas671.22
YNL292W	Scas598.11
YOL022C	Scas607.5
YHR009C	Scas699.22
YPR118W	Scas705.16
YPR110C	Scas705.24
YDL033C	Scas633.27
YGR198W	Scas617.2
YDR479C	Scas660.26
YGR244C	Scas645.22
YER061C	Scas715.48
YOR274W	Scas692.32
YLR314C	Scas604.11
YIL088C	Scas671.11
YDL025C	Scas718.90
YOR091W	Scas578.9
YGR159C	Scas621.10
YBR205W	Scas721.39
YOR132W	Scas714.23
YDR306C	Scas588.8
YBR195C	Scas721.29
YDR440W	Scas717.48
YEL064C	Scas719.50
YKL081W	Scas649.9
YNL290W	Scas598.13
YMR004W	Scas644.10
YDR243C	Scas721.65
YOL064C	Scas713.24
YPL097W	Scas721.11
YDL108W	Scas613.13
YGR002C	Scas668.3
YBR060C	Scas718.47
YMR283C	Scas696.48
YLL043W	Scas400.1
YBL030C	Scas718.24
YDR364C	Scas658.1
YKL172W	Scas651.21
YML130C	Scas626.7
YNR043W	Scas629.11
YNL037C	Scas671.18d
YBL019W	Scas710.25
YNL141W	Scas654.16
YAL042W	Scas539.7
YKL216W	Scas652.19
YBR199W	Scas721.33
YPR069C	Scas591.12
YOR271C	Scas692.27
YGR149W	Scas648.10
YBR103W	Scas718.6
YEL050C	Scas714.51
YMR291W	Scas684.28
YOR129C	Scas714.17
YCL043C	Scas642.4
YEL058W	Scas657.12
YBR008C	Scas702.45
YBR155W	Scas721.50
YPL172C	Scas653.23
YBR125C	Scas516.8
YKL189W	Scas559.4
YOL123W	Scas635.7
YJL056C	Scas711.56
YDR392W	Scas632.18
YKR008W	Scas478.4
YFL026W	Scas707.10
YMR146C	Scas680.11
YPR125W	Scas705.11
YDL146W	Scas624.12
YER041W	Scas687.23
YNL233W	Scas532.7
YJL171C	Scas689.16
YGR119C	Scas716.13
YLR120C	Scas693.35
YDL238C	Scas491.2
YBL082C	Scas599.7
YKL012W	Scas540.4
YFL001W	Scas681.24
YPL131W	Scas700.42
YDL198C	Scas562.12
YGR009C	Scas648.7
YHR070W	Scas686.1
YKR076W	Scas702.19
YKL116C	Scas721.132
YLR328W	Scas639.1
YGR010W	Scas639.1
YBL045C	Scas340.1
YBR026C	Scas593.14
YCL055W	Scas642.13
YKL106W	Scas616.6
YPR103W	Scas705.32
YJR032W	Scas549.8
YNR030W	Scas490.1
YLR017W	Scas659.6
YOR142W	Scas714.31
YDR316W	Scas646.24
YBL085W	Scas599.4
YGR163W	Scas527.5
YDR089W	Scas636.12
YOR346W	Scas381.1
YMR140W	Scas680.18
YNL016W	Scas671.4
YMR235C	Scas696.2
YNL007C	Scas695.14
YDL013W	Scas718.76
YPR162C	Scas610.6
YMR100W	Scas717.66
YOR138C	Scas714.28
YCL064C	Scas642.19
YDR432W	Scas717.41
YPL020C	Scas656.3
YAL060W	Scas556.1
YLR172C	Scas573.7
YKL021C	Scas685.11
YKL120W	Scas721.129
YAL043C	Scas539.6
YGR286C	Scas589.11
YBR011C	Scas716.57
YJL076W	Scas675.24
YMR033W	Scas649.31
YOL041C	Scas643.16
YJL061W	Scas711.51
YHR045W	Scas638.15
YDR280W	Scas686.8
YJR068W	Scas673.25
YLR208W	Scas674.20
YPR185W	Scas631.8
YPR058W	Scas667.22
YIL001W	Scas572.7
YKR042W	Scas536.2
YOR181W	Scas526.1
YGR086C	Scas716.38
YMR079W	Scas717.10
YNR052C	Scas616.1
YJL186W	Scas689.9
YKL175W	Scas689.18
YLR340W	Scas554.8
YKR026C	Scas603.15
YDR145W	Scas693.34
YNL231C	Scas532.5
YOR196C	Scas605.6
YLR354C	Scas670.18
YGL060W	Scas563.10
YJR007W	Scas479.2
YBR267W	Scas675.9
YKR048C	Scas420.2
YBR056W	Scas718.51
YLR459W	Scas631.13
YJL059W	Scas711.53
YMR023C	Scas709.47
YBR078W	Scas635.17	Scas718.33
YDR083W	Scas636.7
YFR004W	Scas681.31
YHL008C	Scas673.2
YHR137W	Scas697.11
YML006C	Scas714.55
YPR018W	Scas707.45
YNL134C	Scas471.3	Scas655.15	Scas619.6
YLR460C	Scas471.3	Scas655.15	Scas619.6
YCR102C	Scas471.3	Scas655.15	Scas619.6
YDR331W	Scas646.8
YLR015W	Scas521.3
YKL068W	Scas649.22
YOR261C	Scas653.24
YAL061W	Scas556.0d
YER047C	Scas522.1
YBR087W	Scas667.12
YER077C	Scas701.17
YHR132C	Scas697.16
YJL041W	Scas690.34
YNL116W	Scas666.18
YLR324W	Scas477.6
YJR013W	Scas647.6
YDL030W	Scas713.22
YOR205C	Scas605.12
YMR171C	Scas669.10
YGR216C	Scas418.2
YBR098W	Scas718.9
YLR337C	Scas639.7
YOL052C	Scas696.18
YPR140W	Scas676.11
YJL002C	Scas533.7
YDR527W	Scas685.27
YNL001W	Scas474.4
YLR056W	Scas656.16
YCL059C	Scas642.16
YGR187C	Scas688.30
YDR427W	Scas717.38
YKR081C	Scas698.30
YOR368W	Scas663.10
YKL114C	Scas721.133
YPL092W	Scas694.16	Scas664.1
YDL167C	Scas537.5
YDR354W	Scas658.13
YDR245W	Scas721.63
YOR047C	Scas699.50
YLL055W	Scas630.15
YDL090C	Scas710.4
YPL273W	Scas630.22
YIR026C	Scas446.1
YJL132W	Scas582.6
YBR061C	Scas718.46
YOR329C	Scas663.24
YNL054W	Scas694.28
YOL077C	Scas710.49
YLL035W	Scas543.3
YHR063C	Scas686.11
YJL209W	Scas685.32
YOR025W	Scas699.30
YKL220C	Scas550.10
YOR381W	Scas550.10
YNR060W	Scas550.10
YDR415C	Scas570.9
YGR048W	Scas404.1
YGR202C	Scas647.12
YJR077C	Scas673.17
YGL246C	Scas712.9
YOR245C	Scas640.1
YCL039W	Scas642.1
YLL005C	Scas533.8d
YPL004C	Scas305.1
YML032C	Scas641.18
YPR056W	Scas667.20
YBL014C	Scas648.13
YOL042W	Scas643.17
YPL208W	Scas690.9
YJR145C	Scas703.7	Scas719.79
YHR203C	Scas703.7	Scas719.79
YDR460W	Scas660.14
YCR002C	Scas695.46
YMR315W	Scas485.3
YIL015W	Scas673.10
YJL112W	Scas711.11
YKR070W	Scas615.2
YPL100W	Scas700.4
YGR150C	Scas648.11
YMR177W	Scas706.7
YCL009C	Scas637.4
YGR229C	Scas595.5
YNL020C	Scas601.6
YOL016C	Scas618.8
YBR028C	Scas593.14d
YML131W	Scas473.1
YOR002W	Scas246.1
YKL077W	Scas649.16
YHR142W	Scas677.27
YBR159W	Scas721.47
YCR094W	Scas720.100
YKL139W	Scas721.110
YLR387C	Scas719.10
YJR119C	Scas691.27
YPR176C	Scas631.18
YNL261W	Scas542.1
YKL075C	Scas649.15
YNR048W	Scas629.18
YPR164W	Scas610.5
YNL130C	Scas666.34
YML074C	Scas703.31
YPL060W	Scas664.25
YKL018W	Scas542.5
YDR137W	Scas693.41
YOL132W	Scas585.2
YMR168C	Scas669.8
YOR074C	Scas698.28
YPL194W	Scas694.40
YHL024W	Scas530.4
YDR372C	Scas676.8
YER152C	Scas555.7
YKL082C	Scas443.1
YKR023W	Scas603.12
YJL090C	Scas711.30
YJL088W	Scas711.32
YHR196W	Scas719.72
YDL159W	Scas544.6
YML023C	Scas641.8
YHR011W	Scas699.24
YJL159W	Scas689.30
YOR351C	Scas619.5
YNL075W	Scas694.7
YGR189C	Scas441.2
YAL025C	Scas663.2
YGR046W	Scas640.19
YNL035C	Scas601.2
YOR250C	Scas650.12
YML121W	Scas692.9
YPL164C	Scas653.8
YOR065W	Scas698.35
YPL254W	Scas699.13
YDL210W	Scas647.23
YNR034W	Scas629.4
YOL126C	Scas635.3
[truncated: 2,704 more rows]
[truncated: 3 more columns]
