# Supplementary material for: Evolutionary Conservation and Diversification of Puf RNA Binding Proteins and Their mRNA Targets
Source: PLoS Biol. 2015 Nov 20;13(11):e1002307. doi: 10.1371/journal.pbio.1002307 (PMC4654594; doi:10.1371/journal.pbio.1002307)
Supplement: S4 Dataset — (ZIP) [file pbio.1002307.s004.zip › S.cerevisiae.fa_S.cerevisiaeRM11-1a.fa.txt]

YBR140C	SCRT_02830
YLR087C	SCRT_05072
YBL088C	SCRT_03047
YLR454W	SCRT_04392
YGL195W	SCRT_01184
YPR117W	SCRT_02595
YHR165C	SCRT_04878
YKL203C	SCRT_03829
YBR136W	SCRT_02834
YIL129C	SCRT_05302
YFR019W	SCRT_05567
YHR099W	SCRT_04813
YNR016C	SCRT_03127
YLR430W	SCRT_04369
YPL085W	SCRT_02410
YJL130C	SCRT_03545
YDL171C	SCRT_00664
YER155C	SCRT_04630
YER172C	SCRT_04646
YFL007W	SCRT_05542
YMR207C	SCRT_02101
YCR093W	SCRT_05481
YKL182W	SCRT_03848
YJL005W	SCRT_03657
YDR170C	SCRT_00352
YJL207C	SCRT_03477
YGR271W	SCRT_00756
YGR032W	SCRT_00980
YLR422W	SCRT_04362
YNL271C	SCRT_03399
YLR024C	SCRT_05013
YLR305C	SCRT_04254
YBR275C	SCRT_02695
YHR023W	SCRT_04732
YPL231W	SCRT_02268
YBR208C	SCRT_02761
YPL082C	SCRT_02413
YMR306W	SCRT_02203
YHL030W	SCRT_04674
YKR095W	SCRT_04111
YFL033C	SCRT_05516
YDL140C	SCRT_00636
YER132C	SCRT_04609
YNL172W	SCRT_03305
YDL058W	SCRT_00557
YKR031C	SCRT_04051
YOR290C	SCRT_01670
YMR229C	SCRT_02123
YML059C	SCRT_01839
YMR162C	SCRT_02053
YOR341W	SCRT_01718
YJL039C	SCRT_03632
YJR140C	SCRT_03792
YDR283C	SCRT_00246
YMR219W	SCRT_02113
YOR093C	SCRT_01491
YGL206C	SCRT_01193
YGR098C	SCRT_00919
YCL014W	SCRT_05390
YOR191W	SCRT_01583
YIL149C	SCRT_05322
YML103C	SCRT_01796
YBL017C	SCRT_02980
YJR138W	SCRT_03790
YNR031C	SCRT_03113
YPR184W	SCRT_02657
YNL139C	SCRT_03275
YOR328W	SCRT_01707
YDR127W	SCRT_00391
YHR186C	SCRT_04899
YLR310C	SCRT_04260
YNL242W	SCRT_03366
YHL035C	SCRT_04669
YOL004W	SCRT_01399
YOR326W	SCRT_01705
YMR247C	SCRT_02143
YGL173C	SCRT_01164
YLR247C	SCRT_04201
YPL058C	SCRT_02434
YML072C	SCRT_01826
YPL167C	SCRT_02330
YDR334W	SCRT_00195
YDR135C	SCRT_00384
YBL034C	SCRT_02998
YGL150C	SCRT_01143
YHR164C	SCRT_04877
YPL242C	SCRT_02258
YKL101W	SCRT_03920
YBL079W	SCRT_03039
YLR256W	SCRT_04208
YOR291W	SCRT_01671
YNL102W	SCRT_03239
YGL197W	SCRT_01186
YIR006C	SCRT_05174
YGL131C	SCRT_01126
YGR281W	SCRT_00746
YKL010C	SCRT_04010
YJL095W	SCRT_03577
YOR116C	SCRT_01512
YDR180W	SCRT_00340
YGR116W	SCRT_00903
YAL029C	SCRT_05664
YMR190C	SCRT_02083
YBR097W	SCRT_02868
YLR320W	SCRT_04269
YJR092W	SCRT_03742
YDR326C	SCRT_00202
YIL013C	SCRT_05193
YNL088W	SCRT_03225
YMR176W	SCRT_02068
YDR443C	SCRT_00095
YEL022W	SCRT_04447
YLL021W	SCRT_04969
YIL115C	SCRT_05288
YDL112W	SCRT_00607
YMR280C	SCRT_02176
YPR189W	SCRT_02662
YPR164W	SCRT_02639
YCR042C	SCRT_05440
YAL024C	SCRT_05659
YER093C	SCRT_04571
YLR419W	SCRT_04359
YOR011W	SCRT_01414
YDR464W	SCRT_00075
YJR127C	SCRT_03779
YJL042W	SCRT_03630
YGR270W	SCRT_00757
YER164W	SCRT_04638
YJR031C	SCRT_03686
YJR033C	SCRT_03688
YGR061C	SCRT_00953
YLR086W	SCRT_05071
YOR336W	SCRT_01713
YML049C	SCRT_01851
YDR034C-D	SCRT_04187
YLR410W-B	SCRT_04187
YCL019W	SCRT_04187
YFL002W-A	SCRT_04187
YGR161W-B	SCRT_04187
YOR192C-B	SCRT_04187
YDR210W-B	SCRT_04187
YDR261W-B	SCRT_04187
YBL100W-B	SCRT_04187
YOR343W-B	SCRT_04187
YLR371W	SCRT_04314
YOL138C	SCRT_01269
YAL026C	SCRT_05661
YDR301W	SCRT_00229
YBL047C	SCRT_03012
YIL159W	SCRT_05333
YLR278C	SCRT_04230
YFL036W	SCRT_05512
YHR080C	SCRT_04794
YIL126W	SCRT_05299
YIL030C	SCRT_05208
YDR227W	SCRT_00297
YDR216W	SCRT_00307
YLR384C	SCRT_04325
YER008C	SCRT_04476
YBR081C	SCRT_02887
YLR425W	SCRT_04365
YDR093W	SCRT_00421
YGL092W	SCRT_01090
YDR217C	SCRT_00306
YDR159W	SCRT_00364
YDL019C	SCRT_00524
YOL075C	SCRT_01329
YPL016W	SCRT_02474
YKL215C	SCRT_03817
YJL197W	SCRT_03485
YOR330C	SCRT_01709
YDL195W	SCRT_00686
YLR398C	SCRT_04339
YLR436C	SCRT_04374
YNL250W	SCRT_03379
YOR124C	SCRT_01519
YGL133W	SCRT_01127
YDR104C	SCRT_00413
YMR128W	SCRT_02018
YAL002W	SCRT_05638
YKL209C	SCRT_03823
YMR076C	SCRT_01968
YJL222W	SCRT_03078
YIL173W	SCRT_03078
YMR012W	SCRT_01907
YJL129C	SCRT_03546
YKL129C	SCRT_03896
YPL137C	SCRT_02359
YML081W	SCRT_01817
YDR293C	SCRT_00237
YBL007C	SCRT_02970
YNL091W	SCRT_03227
YDR335W	SCRT_00194
YHR155W	SCRT_04868
YPR095C	SCRT_02574
YPR010C	SCRT_02500
YPR026W	SCRT_02516
YNL273W	SCRT_03401
YNL257C	SCRT_03386
YOR227W	SCRT_01613
YPL110C	SCRT_02385
YGR014W	SCRT_00995
YPR122W	SCRT_02600
YMR109W	SCRT_01999
YLR084C	SCRT_05069
YEL031W	SCRT_04439
YEL025C	SCRT_04444
YLR189C	SCRT_04149
YML091C	SCRT_01809
YKR096W	SCRT_04113
YDL145C	SCRT_00641
YBR295W	SCRT_02677
YAR042W	SCRT_05617
YPL226W	SCRT_02273
YPL217C	SCRT_02282
YDR128W	SCRT_00390
YPL012W	SCRT_02478
YIL147C	SCRT_05320
YPL006W	SCRT_02484
YGL251C	SCRT_01235
YFL008W	SCRT_05541
YNL106C	SCRT_03242
YJL080C	SCRT_03591
YJL074C	SCRT_03597
YMR304W	SCRT_02201
YOL078W	SCRT_01325
YBR218C	SCRT_02752
YGL062W	SCRT_01064
YNL087W	SCRT_03224
YKL038W	SCRT_03982
YBL105C	SCRT_03063
YBL066C	SCRT_03028
YKL201C	SCRT_03830
YHR158C	SCRT_04871
YPR022C	SCRT_02512
YLR032W	SCRT_05020
YGR233C	SCRT_00791
YNL054W	SCRT_03192
YOR188W	SCRT_01580
YJL092W	SCRT_03580
YJR041C	SCRT_03694
YGR070W	SCRT_00946
YKR082W	SCRT_04098
YGL006W	SCRT_01013
YNL192W	SCRT_03322
YGR097W	SCRT_00920
YLR410W	SCRT_04350
YGR170W	SCRT_00850
YHL023C	SCRT_04681
YLR096W	SCRT_05081
YIL048W	SCRT_05227
YAL001C	SCRT_05637
YJR090C	SCRT_03740
YLR272C	SCRT_04224
YDL231C	SCRT_00718
YMR196W	SCRT_02090
YGL094C	SCRT_01092
YIL026C	SCRT_05205
YBR245C	SCRT_02725
YIL151C	SCRT_05324
YER013W	SCRT_04481
YFR031C	SCRT_05579
YML117W	SCRT_01782
YAL019W	SCRT_05654
YOL087C	SCRT_01317
YGR094W	SCRT_00923
YER176W	SCRT_04651
YGR134W	SCRT_00884
YPR030W	SCRT_02520
YGL156W	SCRT_01148
YOR304W	SCRT_01685
YFR016C	SCRT_05564
YBL022C	SCRT_02985
YBR235W	SCRT_02735
YBL101C	SCRT_03059
YDR507C	SCRT_00035
YMR047C	SCRT_01942
YGL151W	SCRT_01144
YPL160W	SCRT_02336
YJR039W	SCRT_03692
YJR109C	SCRT_03760
YKL105C	SCRT_03917
YPL216W	SCRT_02283
YPL115C	SCRT_02381
YOR109W	SCRT_01505
YNL163C	SCRT_03298
YMR218C	SCRT_02112
YDL215C	SCRT_00705
YBL063W	SCRT_03026
YBR059C	SCRT_02908
YOL045W	SCRT_01357
YDR291W	SCRT_00239
YNR067C	SCRT_03077
YKL205W	SCRT_03827
YML100W	SCRT_01800
YJR091C	SCRT_03741
YBL076C	SCRT_03037
YER033C	SCRT_04503
YER111C	SCRT_04588
YKL092C	SCRT_03930
YHR119W	SCRT_04833
YLR223C	SCRT_04180
YPL022W	SCRT_02468
YNL278W	SCRT_03406
YCL061C	SCRT_05350
YKL020C	SCRT_03999
YJR035W	SCRT_03690
YIL156W	SCRT_05329
YDR040C	SCRT_00473
YHR102W	SCRT_04816
YGL013C	SCRT_01021
YLR383W	SCRT_04324
YGL016W	SCRT_01024
YPR115W	SCRT_02593
YHR154W	SCRT_04867
YGR274C	SCRT_00753
YFL034W	SCRT_05515
YIL112W	SCRT_05285
YOL100W	SCRT_01304
YHR077C	SCRT_04790
YDR017C	SCRT_00493
YBR150C	SCRT_02821
YJL098W	SCRT_03574
YGR218W	SCRT_00803
YDR122W	SCRT_00396
YOL034W	SCRT_01367
YER110C	SCRT_04587
YJL050W	SCRT_03621
YBL104C	SCRT_03062
YMR308C	SCRT_02205
YHR082C	SCRT_04796
YKR086W	SCRT_04102
YML010W	SCRT_01885
YLR039C	SCRT_05027
YPL283C	SCRT_00001
YNL339C	SCRT_00001
YGR296W	SCRT_00001
YDR545W	SCRT_00001
YLR467W	SCRT_00001
YOR396W	SCRT_00001
YER190W	SCRT_00001
YIL177C	SCRT_00001
YJL225C	SCRT_00001
YLR466W	SCRT_00001
YML133C	SCRT_00001
YEL077C	SCRT_00001
YLL066C	SCRT_00001
YLL067C	SCRT_00001
YPR097W	SCRT_02575
YOR098C	SCRT_01496
YDL077C	SCRT_00573
YCR011C	SCRT_05411
YMR261C	SCRT_02156
YPR055W	SCRT_02541
YOL145C	SCRT_01262
YNL267W	SCRT_03395
YDR310C	SCRT_00220
YJR132W	SCRT_03783
YOL098C	SCRT_01305
YOL051W	SCRT_01353
YJL084C	SCRT_03587
YAL051W	SCRT_05687
YKL057C	SCRT_03964
YKL197C	SCRT_03832
YGL207W	SCRT_01194
YNL132W	SCRT_03267
YLR249W	SCRT_04203
YMR189W	SCRT_02082
YNL023C	SCRT_03168
YIL125W	SCRT_05298
YGR090W	SCRT_00927
YOR048C	SCRT_01450
YJL020C	SCRT_03647
YLR389C	SCRT_04330
YML075C	SCRT_01823
YIL031W	SCRT_05209
YGR125W	SCRT_00893
YLR450W	SCRT_04388
YLL031C	SCRT_04960
YGR188C	SCRT_00833
YDR028C	SCRT_00483
YER114C	SCRT_04591
YFL025C	SCRT_05523
YPR032W	SCRT_02522
YKL210W	SCRT_03822
YGR047C	SCRT_00965
YMR231W	SCRT_02126
YPL183C	SCRT_02315
YNL329C	SCRT_03452
YLR187W	SCRT_04147
YCL024W	SCRT_05386
YOL089C	SCRT_01315
YDR325W	SCRT_00203
YPL009C	SCRT_02481
YFR030W	SCRT_05578
YPL040C	SCRT_02451
YCR067C	SCRT_05458
YOR349W	SCRT_01724
YCR092C	SCRT_05480
YDR379W	SCRT_00153
YIL128W	SCRT_05301
YOR127W	SCRT_01522
YDR430C	SCRT_00105
YFR040W	SCRT_05591
YDR495C	SCRT_00047
YKL173W	SCRT_03856
YHR073W	SCRT_04786
YGL201C	SCRT_01189
YEL055C	SCRT_04416
YOL021C	SCRT_01380
YOL084W	SCRT_01320
YBL106C	SCRT_03064
YDL035C	SCRT_00536
YDR080W	SCRT_00434
YBL037W	SCRT_03001
YIR002C	SCRT_05178
YNL123W	SCRT_03257
YDR270W	SCRT_00256
YOR346W	SCRT_01721
YOR363C	SCRT_01738
YLR138W	SCRT_05118
YDL073W	SCRT_00569
YDR359C	SCRT_00173
YBR229C	SCRT_02742
YGR240C	SCRT_00784
YMR080C	SCRT_01972
YBL005W	SCRT_02968
YKL015W	SCRT_04005
YMR275C	SCRT_02171
YEL061C	SCRT_04410
YBR038W	SCRT_02929
YGR140W	SCRT_00880
YHR027C	SCRT_04736
YBL085W	SCRT_03044
YNL236W	SCRT_03360
YCR017C	SCRT_05416
YIR023W	SCRT_05156
YKL064W	SCRT_03957
YBR074W	SCRT_02893
YAL035W	SCRT_05671
YGL241W	SCRT_01225
YLR067C	SCRT_05053
YMR287C	SCRT_02184
YOR335C	SCRT_01712
YDL031W	SCRT_00534
YDR166C	SCRT_00357
YGL227W	SCRT_01212
YOR160W	SCRT_01552
YAR019C	SCRT_05628
YNL327W	SCRT_03450
YMR288W	SCRT_02185
YNL127W	SCRT_03261
YBR084W	SCRT_02883
YEL032W	SCRT_04438
YJR089W	SCRT_03739
YOR219C	SCRT_01606
YGR162W	SCRT_00858
YMR185W	SCRT_02078
YDR421W	SCRT_00113
YIL002C	SCRT_05181
YNL118C	SCRT_03253
YMR266W	SCRT_02161
YLR442C	SCRT_04381
YLL003W	SCRT_04987
YGR056W	SCRT_00958
YOL090W	SCRT_01314
YMR205C	SCRT_02099
YIL137C	SCRT_05311
YDL190C	SCRT_00681
YML076C	SCRT_01822
YOR005C	SCRT_01407
YGR100W	SCRT_00917
YHR120W	SCRT_04834
YLR129W	SCRT_05109
YIL130W	SCRT_05303
YBR112C	SCRT_02854
YEL043W	SCRT_04427
YDR238C	SCRT_00287
YKL068W	SCRT_03953
YNL243W	SCRT_03367
YJR061W	SCRT_03714
YMR086W	SCRT_01976
YGL238W	SCRT_01223
YDR069C	SCRT_00446
YJL154C	SCRT_03523
YMR124W	SCRT_02014
YPR135W	SCRT_02611
YBR086C	SCRT_02879
YJL056C	SCRT_03614
YGR204W	SCRT_00818
YHR098C	SCRT_04812
YLR409C	SCRT_04349
YHL007C	SCRT_04698
YDR081C	SCRT_00433
YDR395W	SCRT_00135
YKL171W	SCRT_03858
YIL109C	SCRT_05282
YER075C	SCRT_04552
YKL165C	SCRT_03863
YLR148W	SCRT_05128
YGL049C	SCRT_01053
YBR108W	SCRT_02859
YIL075C	SCRT_05252
YGL167C	SCRT_01158
YML111W	SCRT_01788
YCR057C	SCRT_05451
YPL036W	SCRT_02456
YNL321W	SCRT_03445
YKR021W	SCRT_04041
YOR113W	SCRT_01509
YPR104C	SCRT_02581
YIL017C	SCRT_05197
YIL047C	SCRT_05226
YER024W	SCRT_04494
YDR103W	SCRT_00414
YGR089W	SCRT_00928
YBR073W	SCRT_02894
YER151C	SCRT_04626
YDR409W	SCRT_00123
YBR033W	SCRT_02934
YPR019W	SCRT_02509
YPR160W	SCRT_02635
YDR356W	SCRT_00176
YDL220C	SCRT_00710
YLR382C	SCRT_04323
YBR017C	SCRT_02948
YOR371C	SCRT_01744
YLR014C	SCRT_05003
YDR074W	SCRT_00441
YML109W	SCRT_01790
YBR203W	SCRT_02765
YMR273C	SCRT_02169
YPL195W	SCRT_02302
YCR037C	SCRT_05438
YJL070C	SCRT_03601
YKR089C	SCRT_04105
YPR021C	SCRT_02511
YGL008C	SCRT_01016
YNL287W	SCRT_03414
YLR357W	SCRT_04301
YDR466W	SCRT_00073
YGL163C	SCRT_01155
YLR092W	SCRT_05077
YGL036W	SCRT_01042
YML065W	SCRT_01833
YGL137W	SCRT_01131
YBR225W	SCRT_02745
YDR006C	SCRT_00501
YBR289W	SCRT_02682
YPR089W	SCRT_02570
YGL093W	SCRT_01091
YDR213W	SCRT_00310
YGL014W	SCRT_01022
YJR036C	SCRT_03691
YKL050C	SCRT_03971
YNL325C	SCRT_03448
YNR047W	SCRT_03096
YBR055C	SCRT_02913
YDL117W	SCRT_00612
YNR070W	SCRT_03074
YDR011W	SCRT_03074
YER070W	SCRT_04546
YNL313C	SCRT_03438
YGL233W	SCRT_01218
YKR009C	SCRT_04029
YPL126W	SCRT_02369
YMR054W	SCRT_01947
YGL180W	SCRT_01170
YBL014C	SCRT_02977
YGR238C	SCRT_00786
YPL150W	SCRT_02347
YLR373C	SCRT_04316
YOR129C	SCRT_01524
YPL249C	SCRT_02251
YAL056W	SCRT_05691
YPL248C	SCRT_02252
YNL221C	SCRT_03348
YGR157W	SCRT_00863
YML099C	SCRT_01801
YML093W	SCRT_01807
YKR064W	SCRT_04080
YMR066W	SCRT_01958
YOR329C	SCRT_01708
YOR207C	SCRT_01595
YHR056C	SCRT_04768
YBR281C	SCRT_02690
YLR240W	SCRT_04194
YNR013C	SCRT_03130
YDR206W	SCRT_00316
YLL026W	SCRT_04964
YDR420W	SCRT_00114
YER047C	SCRT_04519
YLR336C	SCRT_04282
YDR027C	SCRT_00484
YIL066C	SCRT_05243
YLR451W	SCRT_04389
YOR038C	SCRT_01441
YNL082W	SCRT_03219
YKL121W	SCRT_03903
YPL268W	SCRT_02233
YNL049C	SCRT_03187
YDR186C	SCRT_00333
YNL233W	SCRT_03358
YGR150C	SCRT_00869
YLR309C	SCRT_04259
YLL005C	SCRT_04985
YMR053C	SCRT_01946
YPR112C	SCRT_02590
YDR416W	SCRT_00117
YDL194W	SCRT_00685
YDR351W	SCRT_00180
YNL068C	SCRT_03205
YLR127C	SCRT_05107
YPL141C	SCRT_02355
YPL008W	SCRT_02482
YDR475C	SCRT_00066
YBR294W	SCRT_02678
YMR125W	SCRT_02015
YLR386W	SCRT_04327
YLR045C	SCRT_05032
YHR047C	SCRT_04756
YBL023C	SCRT_02986
YGL027C	SCRT_01034
YOR058C	SCRT_01457
YJL198W	SCRT_03484
YJL165C	SCRT_03512
YCR030C	SCRT_05431
YNL298W	SCRT_03424
YOL130W	SCRT_01276
YNL201C	SCRT_03330
YPL147W	SCRT_02350
YOR211C	SCRT_01599
YKL073W	SCRT_03947
YLR001C	SCRT_04990
YJL094C	SCRT_03578
YHR131C	SCRT_04843
YAL021C	SCRT_05656
YER069W	SCRT_04545
YGR071C	SCRT_00945
YFL003C	SCRT_05545
YDR089W	SCRT_00425
YDR160W	SCRT_00363
YDR285W	SCRT_00244
YMR165C	SCRT_02056
YJL047C	SCRT_03625
YOR217W	SCRT_01605
YML061C	SCRT_01837
YHR205W	SCRT_04919
YML029W	SCRT_01866
YER167W	SCRT_04641
YOR373W	SCRT_01746
YLR115W	SCRT_05098
YOL155C	SCRT_01253
YJL062W	SCRT_03608
YKR079C	SCRT_04095
YDR369C	SCRT_00164
YDR505C	SCRT_00037
YOR270C	SCRT_01652
YHR103W	SCRT_04817
YJL087C	SCRT_03585
YIL143C	SCRT_05316
YDR207C	SCRT_00315
YBL052C	SCRT_03016
YBL008W	SCRT_02971
YKL022C	SCRT_03997
YFR038W	SCRT_05589
YLR207W	SCRT_04165
YBR179C	SCRT_02793
YGL073W	SCRT_01073
YPL084W	SCRT_02411
YLR057W	SCRT_05044
YMR102C	SCRT_01992
YMR317W	SCRT_02215
YML034W	SCRT_01862
YJL089W	SCRT_03583
YLR166C	SCRT_04129
YPL174C	SCRT_02323
YNL126W	SCRT_03260
YBR133C	SCRT_02836
YMR302C	SCRT_02199
YPR105C	SCRT_02582
YAL041W	SCRT_05678
YJL157C	SCRT_03520
YFL050C	SCRT_05498
YLR347C	SCRT_04292
YOR133W	SCRT_01528	SCRT_00145
YDR385W	SCRT_01528	SCRT_00145
YPL105C	SCRT_02390
YKL188C	SCRT_03841
YMR160W	SCRT_02051
YHR028C	SCRT_04737
YGL178W	SCRT_01168
YDL095W	SCRT_00591
YPL207W	SCRT_02292
YML035C	SCRT_01861
YJL212C	SCRT_03473
YLR352W	SCRT_04296
YIL107C	SCRT_05280
YNL216W	SCRT_03343
YJL204C	SCRT_03480
YNL238W	SCRT_03362
YER125W	SCRT_04602
YFL024C	SCRT_05524
YFR002W	SCRT_05549
YOR168W	SCRT_01561
YHR172W	SCRT_04885
YBR202W	SCRT_02766
YNL085W	SCRT_03222
YLR337C	SCRT_04283
YGL229C	SCRT_01214
YBR276C	SCRT_02694
YDL126C	SCRT_00620
YKL176C	SCRT_03853
YBR049C	SCRT_02918
YNL256W	SCRT_03385
YLR095C	SCRT_05080
YER144C	SCRT_04619
YJL078C	SCRT_03593
YOR018W	SCRT_01420
YOR256C	SCRT_01639
YFL004W	SCRT_05544
YDL056W	SCRT_00555
YKR099W	SCRT_04116
YMR049C	SCRT_01944
YJL141C	SCRT_03533
YHR204W	SCRT_04918
YIL140W	SCRT_05314
YMR089C	SCRT_01979
YPL190C	SCRT_02307
YIL038C	SCRT_05216
YBR237W	SCRT_02733
YJL187C	SCRT_03493
YBR284W	SCRT_02687
YLR222C	SCRT_04179
YJL176C	SCRT_03503
YJL029C	SCRT_03641
YGR198W	SCRT_00824
YJL102W	SCRT_03570
YOR322C	SCRT_01702
YNL041C	SCRT_03179
YDL122W	SCRT_00616
YDR422C	SCRT_00112
YLL034C	SCRT_04957
YOR162C	SCRT_01555
YPL153C	SCRT_02343
YLR228C	SCRT_04185
YDL132W	SCRT_00627
YGR196C	SCRT_00826
YBR198C	SCRT_02772
YER169W	SCRT_04643
YMR031C	SCRT_01927
YLR263W	SCRT_04215
YBR058C	SCRT_02910
YJL051W	SCRT_03620
YIL095W	SCRT_05268
YER184C	SCRT_04659
YPL032C	SCRT_02459
YGR200C	SCRT_00822
YPR029C	SCRT_02519
YER109C	SCRT_04586
YOR233W	SCRT_01619
YOR195W	SCRT_01587
YGR250C	SCRT_00774
YIR007W	SCRT_05173
YGR143W	SCRT_00877
YOR017W	SCRT_01419
YMR257C	SCRT_02152
YLR182W	SCRT_04143
YBR114W	SCRT_02853
YLR144C	SCRT_05123
YDL148C	SCRT_00644
YPL045W	SCRT_02447
YGR130C	SCRT_00888
YJL200C	SCRT_03483
YGR067C	SCRT_00948
YIL068C	SCRT_05245
YNR033W	SCRT_03110
YGL234W	SCRT_01219
YGR261C	SCRT_00764
YOR178C	SCRT_01570
YFR013W	SCRT_05561
YDL060W	SCRT_00559
YBR001C	SCRT_02963
YGR199W	SCRT_00823
YGL083W	SCRT_01082
YJR143C	SCRT_03795
YAL023C	SCRT_05658
YMR309C	SCRT_02206
YPL221W	SCRT_02278
YPL180W	SCRT_02317
YLR304C	SCRT_04253
YLR131C	SCRT_05111
YPL176C	SCRT_02321
YDR485C	SCRT_00056
YDR034C	SCRT_00478
YNL183C	SCRT_03314
YDR208W	SCRT_00314
YMR016C	SCRT_01912
YER001W	SCRT_04468
YHR182W	SCRT_04895
YDR258C	SCRT_00268
YDR520C	SCRT_00023
YGL009C	SCRT_01017
YLR241W	SCRT_04195
YCR077C	SCRT_05468
YNL212W	SCRT_03339
YCL030C	SCRT_05379
YKL034W	SCRT_03985
YOR144C	SCRT_01537
YDR264C	SCRT_00261
YER157W	SCRT_04632
YDR324C	SCRT_00204
YFL009W	SCRT_05540
YPL075W	SCRT_02419
YGR237C	SCRT_00787
YLR114C	SCRT_05097
YKL072W	SCRT_03948
YOR361C	SCRT_01736
YML006C	SCRT_01890
YLR277C	SCRT_04229
YJL041W	SCRT_03631
YPR181C	SCRT_02654
YOL006C	SCRT_01397
YNL224C	SCRT_03351
YDR001C	SCRT_00507
YER171W	SCRT_04645
YJR040W	SCRT_03693
YDL239C	SCRT_00726
YGR264C	SCRT_00761
YCL045C	SCRT_05365
YLR319C	SCRT_04268
YDR239C	SCRT_00286
YBR094W	SCRT_02871
YOR165W	SCRT_01558
YJL090C	SCRT_03582
YPR031W	SCRT_02521
YOR337W	SCRT_01714
YKR027W	SCRT_04047
YCR026C	SCRT_05427
YOR353C	SCRT_01728
YNL311C	SCRT_03436
YGL120C	SCRT_01115
YMR212C	SCRT_02106
YDL234C	SCRT_00721
YAL053W	SCRT_05688
YER098W	SCRT_04576
YER041W	SCRT_04512
YLL029W	SCRT_04961
YAL043C	SCRT_05680
YKR010C	SCRT_04031
YDL093W	SCRT_00590
YJL099W	SCRT_03573
YER091C	SCRT_04569
YNL059C	SCRT_03196
YOR035C	SCRT_01438
YOR208W	SCRT_01596
YDL028C	SCRT_00531
YDR119W	SCRT_00400
YDR490C	SCRT_00051
YKL134C	SCRT_03892
YNL161W	SCRT_03295
YLR397C	SCRT_04338
YPR091C	SCRT_02571
YKR029C	SCRT_04049
YBL097W	SCRT_03055
YGR245C	SCRT_00779
YLR274W	SCRT_04226
YER017C	SCRT_04486
YOR140W	SCRT_01533
YJL206C	SCRT_03478
YDL138W	SCRT_00634
YBR238C	SCRT_02732
YNL144C	SCRT_03278
YDR138W	SCRT_00382
YBL067C	SCRT_03029
YPL270W	SCRT_02231
YOR034C	SCRT_01436
YBL084C	SCRT_03043
YAL031C	SCRT_05666
YDL164C	SCRT_00657
YCL039W	SCRT_05370
YOR112W	SCRT_01508
YJR119C	SCRT_03771
YPR159W	SCRT_02633
YJL033W	SCRT_03638
YOR081C	SCRT_01481
YIL078W	SCRT_05255
YMR179W	SCRT_02071
YOR014W	SCRT_01417
YNL258C	SCRT_03387
YLR149C	SCRT_05129
YLR069C	SCRT_05055
YLL019C	SCRT_04970
YDL206W	SCRT_00696
YMR277W	SCRT_02173
YKL112W	SCRT_03910
YOR299W	SCRT_01681
YHR197W	SCRT_04910
YBR142W	SCRT_02828
YMR216C	SCRT_02110
YMR078C	SCRT_01970
YHR178W	SCRT_04891
YGL021W	SCRT_01029
YJL132W	SCRT_03543
YER015W	SCRT_04484
YGL205W	SCRT_01192
YLL001W	SCRT_04989
YBL011W	SCRT_02975
YOR080W	SCRT_01480
YNL272C	SCRT_03400
YMR164C	SCRT_02055
YKR024C	SCRT_04044
YPR003C	SCRT_02492
YGL086W	SCRT_01085
YOL036W	SCRT_01366
YOR156C	SCRT_01548
YBR102C	SCRT_02865
YFR009W	SCRT_05556
YPL029W	SCRT_02462
YKL168C	SCRT_03860
YJR042W	SCRT_03695
YPR024W	SCRT_02514
YLR135W	SCRT_05115
YJL168C	SCRT_03509
YPR185W	SCRT_02658
YLR381W	SCRT_04322
YKR067W	SCRT_04083
YOR076C	SCRT_01476
YNR060W	SCRT_03083
YBR007C	SCRT_02957
YEL053C	SCRT_04418
YML002W	SCRT_01893
YCR091W	SCRT_05479
YHL016C	SCRT_04688
YGR266W	SCRT_00760
YEL011W	SCRT_04459
YOR001W	SCRT_01403
YOR381W	SCRT_01753
YDR333C	SCRT_00196
YPL074W	SCRT_02420
YLL051C	SCRT_04943
YLR054C	SCRT_05041
YDR499W	SCRT_00043
YHR074W	SCRT_04787
YPL158C	SCRT_02338
YDL176W	SCRT_00668
YLL008W	SCRT_04981
YJL012C	SCRT_03652
YMR154C	SCRT_02044
YHR149C	SCRT_04862
YGR003W	SCRT_01005
YCL057W	SCRT_05354
YER113C	SCRT_04590
YDR164C	SCRT_00359
YAL054C	SCRT_05689
YBR172C	SCRT_02798
YJL082W	SCRT_03589
YOR019W	SCRT_01421
YJR030C	SCRT_03685
YKL078W	SCRT_03943
YIL091C	SCRT_05264
YNL021W	SCRT_03170
YLR219W	SCRT_04176
YKL220C	SCRT_03812
YOL017W	SCRT_01385
YKR098C	SCRT_04115
YHL032C	SCRT_04672
YKL222C	SCRT_03810
YIL108W	SCRT_05281
YFR015C	SCRT_05563
YFR022W	SCRT_05570
YLR424W	SCRT_04364
YGL245W	SCRT_01229
YLR258W	SCRT_04210
YDR436W	SCRT_00101
YER040W	SCRT_04511
YPR141C	SCRT_02616
YDR109C	SCRT_00408
YKL187C	SCRT_03842
YDR211W	SCRT_00312
YKL104C	SCRT_03918
YOR384W	SCRT_01757
YOL057W	SCRT_01346
YIL005W	SCRT_05185
YOR022C	SCRT_01425
YFL047W	SCRT_05501
YLR006C	SCRT_04995
YBR019C	SCRT_02946
YMR172W	SCRT_02063
YKR018C	SCRT_04038
YKL213C	SCRT_03819
YDR146C	SCRT_00374
YMR192W	SCRT_02085
YPL164C	SCRT_02332
YDR205W	SCRT_00317
YMR001C	SCRT_01895
YGL249W	SCRT_01233
YGR145W	SCRT_00875
YHR084W	SCRT_04798
YKL135C	SCRT_03891
YPL116W	SCRT_02380
YBR131W	SCRT_02838
YJR110W	SCRT_03761
YOR317W	SCRT_01698
YDL116W	SCRT_00611
YJL112W	SCRT_03560
YKR090W	SCRT_04106
YDR221W	SCRT_00303
YCR084C	SCRT_05473
YEL023C	SCRT_04446
YMR037C	SCRT_01934
YJR106W	SCRT_03757
YNL101W	SCRT_03238
YGL026C	SCRT_01033
YDR052C	SCRT_00462
YIL067C	SCRT_05244
YMR006C	SCRT_01901
YDR176W	SCRT_00345
YGR128C	SCRT_00890
YDR314C	SCRT_00216
YDR108W	SCRT_00409
YML016C	SCRT_01879
YMR246W	SCRT_02142
YLR047C	SCRT_05034
YJL061W	SCRT_03609
YLR452C	SCRT_04390
YMR075W	SCRT_01967
YOL060C	SCRT_01343
YHR031C	SCRT_04740
YOL095C	SCRT_01309
YJL101C	SCRT_03571
YGL071W	SCRT_01072
YHL029C	SCRT_04675
YOR033C	SCRT_01435
YLR335W	SCRT_04281
YDL141W	SCRT_00637
YLR214W	SCRT_04172
YPR008W	SCRT_02498
YLR440C	SCRT_04379
YIL009W	SCRT_05189
YLR153C	SCRT_05133
YBL035C	SCRT_02999
YAR035W	SCRT_05619
YLR403W	SCRT_04342
YDR444W	SCRT_00094
YLR117C	SCRT_05100
YDR234W	SCRT_00291
YMR163C	SCRT_02054
YOR206W	SCRT_01594
YHR020W	SCRT_04727
YLR143W	SCRT_05122
YPL222W	SCRT_02277
YDR172W	SCRT_00349
YBR255W	SCRT_02715
YLR266C	SCRT_04219
YDR338C	SCRT_00191
YLR233C	SCRT_04189
YJL093C	SCRT_03579
YOL011W	SCRT_01392
YPR175W	SCRT_02649
YGL144C	SCRT_01138
YBL024W	SCRT_02987
YMR224C	SCRT_02118
YGL145W	SCRT_01139
YDL214C	SCRT_00704
YBL061C	SCRT_03025
YBR156C	SCRT_02815
YOR365C	SCRT_01739
YPL240C	SCRT_02260
YBR117C	SCRT_02851
YKL146W	SCRT_03880
YHR042W	SCRT_04752
YDR452W	SCRT_00087
YOR354C	SCRT_01729
YBR259W	SCRT_02710
YOL141W	SCRT_01266
YPL155C	SCRT_02341
YML042W	SCRT_01856
YMR061W	SCRT_01953
YMR104C	SCRT_01993
YMR186W	SCRT_02079
YNR008W	SCRT_03135
YLR035C	SCRT_05023
YBR041W	SCRT_02926
YKL025C	SCRT_03993
YLR396C	SCRT_04337
YLL043W	SCRT_04949
YKR001C	SCRT_04021
YDR107C	SCRT_00410
YBL060W	SCRT_03024
YKL126W	SCRT_03899
YAR014C	SCRT_05631
YJL019W	SCRT_03648
YPL106C	SCRT_02389
YPR007C	SCRT_02496
YNL045W	SCRT_03183
YLR399C	SCRT_04340
YFR029W	SCRT_05577
YJR005W	SCRT_03666
YJR134C	SCRT_03785
YDR307W	SCRT_00223
YFL013C	SCRT_05535
YLR083C	SCRT_05068
YDR332W	SCRT_00197
YLR260W	SCRT_04212
YBR098W	SCRT_02867
YNL027W	SCRT_03163
YPR161C	SCRT_02636
YER077C	SCRT_04554
YOR087W	SCRT_01486
YPL263C	SCRT_02238
YBR212W	SCRT_02758
YOR249C	SCRT_01632
YLR427W	SCRT_04367
YDL199C	SCRT_00689
YIL105C	SCRT_05278
YMR232W	SCRT_02127
YDL074C	SCRT_00570
YKR101W	SCRT_04118
YIL144W	SCRT_05317
YNL103W	SCRT_03240
YGR099W	SCRT_00918
YML088W	SCRT_01810
YML020W	SCRT_01875
YKL017C	SCRT_04003
YMR301C	SCRT_02198
YDR362C	SCRT_00171
YER022W	SCRT_04492
YOR138C	SCRT_01532
YOR254C	SCRT_01637
YFL042C	SCRT_05505
YAL048C	SCRT_05685
YBL009W	SCRT_02973
YJL149W	SCRT_03526
YBR216C	SCRT_02754
YKL029C	SCRT_03989
YLR234W	SCRT_04190
YLR299W	SCRT_04249
YOL023W	SCRT_01378
YJL057C	SCRT_03613
YIL046W	SCRT_05224
YDR458C	SCRT_00082
YJL034W	SCRT_03637
YGL236C	SCRT_01221
YBR121C	SCRT_02847
YMR032W	SCRT_01928
YMR108W	SCRT_01998
YOR069W	SCRT_01467
YGL113W	SCRT_01109
YFR048W	SCRT_05599
YLR188W	SCRT_04148
YMR008C	SCRT_01903
YER173W	SCRT_04647
YDR295C	SCRT_00235
YJL128C	SCRT_03547
YPL023C	SCRT_02467
YPL104W	SCRT_02391
YOR243C	SCRT_01627
YDR320C	SCRT_00210
YOR054C	SCRT_01454
YNL115C	SCRT_03250
YMR058W	SCRT_01950
YDR266C	SCRT_00259
YDR508C	SCRT_00034
YER088C	SCRT_04566
YOR273C	SCRT_01655
YNL125C	SCRT_03259
YJL010C	SCRT_03654
YML082W	SCRT_01815
YIR028W	SCRT_05151
YPL109C	SCRT_02386
YHR015W	SCRT_04722
YBL051C	SCRT_03015
YBR280C	SCRT_02691
YOR350C	SCRT_01725
YDR194C	SCRT_00327
YDR389W	SCRT_00141
YBR021W	SCRT_02944
YBR260C	SCRT_02709
YOL113W	SCRT_01292
YHR039C	SCRT_04748
YJR098C	SCRT_03749
YIL155C	SCRT_05328
YIL101C	SCRT_05273
YOL025W	SCRT_01376
YOR181W	SCRT_01573
YDR118W	SCRT_00401
YGL066W	SCRT_01068
YGR054W	SCRT_00960
YDR189W	SCRT_00331
YJL209W	SCRT_03475
YLL007C	SCRT_04982
YBL042C	SCRT_03007
YJL106W	SCRT_03566
YNL293W	SCRT_03420
YNL047C	SCRT_03185
YNR019W	SCRT_03124
YPR179C	SCRT_02652
YDL109C	SCRT_00604
YER005W	SCRT_04472
YBR123C	SCRT_02845
YFL054C	SCRT_03466
YML007W	SCRT_01889
YKL179C	SCRT_03851
YKL148C	SCRT_03879
YNL279W	SCRT_03407
YLR429W	SCRT_04368
YLR103C	SCRT_05088
YGR009C	SCRT_00999
YML031W	SCRT_01864
YJL073W	SCRT_03598
YOR070C	SCRT_01469
YKL204W	SCRT_03828
YLR002C	SCRT_04991
YJL127C	SCRT_03549
YLR098C	SCRT_05083
YHR091C	SCRT_04806
YNL299W	SCRT_03425
YMR313C	SCRT_02210
YGL107C	SCRT_01104
YKL048C	SCRT_03973
YPL093W	SCRT_02402
YJL045W	SCRT_03627
YOR348C	SCRT_01723
YML046W	SCRT_01854
YJR130C	SCRT_03781
YOR275C	SCRT_01657
YFL041W	SCRT_05507
YLR139C	SCRT_05119
YDR380W	SCRT_00151
YDR477W	SCRT_00064
YGL099W	SCRT_01097
YCR106W	SCRT_05493
YMR278W	SCRT_02174
YOR356W	SCRT_01731
YOR030W	SCRT_01431
YPL269W	SCRT_02232
YIL037C	SCRT_05215
YLR413W	SCRT_04354
YDR496C	SCRT_00046
YCR061W	SCRT_05454
YEL060C	SCRT_04411
YJR004C	SCRT_03665
YLL035W	SCRT_04956
YDR484W	SCRT_00057
YOR137C	SCRT_01531
YDR311W	SCRT_00219
YGL124C	SCRT_01119
YKL079W	SCRT_03942
YHR114W	SCRT_04828
YNL167C	SCRT_03302
YLR289W	SCRT_04240
YDR419W	SCRT_00115
YBL075C	SCRT_03036
YDR398W	SCRT_00133
YPR048W	SCRT_02536
YGL023C	SCRT_01031
YCL025C	SCRT_05385
YJL100W	SCRT_03572
YOR175C	SCRT_01566
YKL212W	SCRT_03820
YKR036C	SCRT_04054
YDL025C	SCRT_00529
YER080W	SCRT_04558
YKL155C	SCRT_03873
YHR166C	SCRT_04879
YPL253C	SCRT_02247
YIL055C	SCRT_05234
YIL014W	SCRT_05194
YNL095C	SCRT_03231
YNL020C	SCRT_03171
YDL070W	SCRT_00567
YOL117W	SCRT_01288
YGL060W	SCRT_01062
YHL040C	SCRT_04665
YHL027W	SCRT_04677
YKL062W	SCRT_03959
YMR100W	SCRT_01990
YHR171W	SCRT_04884
YDR386W	SCRT_00144
YDR390C	SCRT_00140
YIR003W	SCRT_05177
YLR369W	SCRT_04312
YDL113C	SCRT_00608
YEL065W	SCRT_04406
YER147C	SCRT_04622
YPR190C	SCRT_02663
YDL203C	SCRT_00693
YDR085C	SCRT_00429
YPL210C	SCRT_02289
YHR124W	SCRT_04838
YHR161C	SCRT_04874
YIL056W	SCRT_05235
YDR365C	SCRT_00167
YCR048W	SCRT_05446
YOR171C	SCRT_01562
YDR228C	SCRT_00296
YAL005C	SCRT_05640
YJL103C	SCRT_03569
YKR008W	SCRT_04028
YGL142C	SCRT_01136
YMR119W	SCRT_02009
YKL125W	SCRT_03900
YPL119C	SCRT_02377
YBR298C	SCRT_02673
YER103W	SCRT_04581
YOR066W	SCRT_01465
YKL217W	SCRT_03815
YHR035W	SCRT_04744
YHR117W	SCRT_04831
YOR192C	SCRT_01584
YPL020C	SCRT_02470
YPR156C	SCRT_02630
YDR049W	SCRT_00465
YDR456W	SCRT_00084
YHR206W	SCRT_04920
YPR081C	SCRT_02563
YAR007C	SCRT_05633
YPL189W	SCRT_02309
YGL125W	SCRT_01120
YGR065C	SCRT_00950
YJR045C	SCRT_03698
YPL184C	SCRT_02313
YOL157C	SCRT_01251
YLL024C	SCRT_04966
YDL013W	SCRT_00519
YGR083C	SCRT_00934
YMR106C	SCRT_01996
YOR071C	SCRT_01470
YLR177W	SCRT_04138
YGL110C	SCRT_01106
YBR069C	SCRT_02899
YNR006W	SCRT_03137
YBR060C	SCRT_02907
YBR299W	SCRT_02671
YGR287C	SCRT_00740
YNL104C	SCRT_03241
YLR237W	SCRT_04191
YGR138C	SCRT_00881
YEL030W	SCRT_04440
YCR023C	SCRT_05423
YMR092C	SCRT_01982
YHR202W	SCRT_04916
YKR058W	SCRT_04074
YDR425W	SCRT_00109
YMR168C	SCRT_02059
YHR188C	SCRT_04901
YDR244W	SCRT_00282
YEL062W	SCRT_04409
YLL004W	SCRT_04986
YDR143C	SCRT_00377
YDR292C	SCRT_00238
YDR506C	SCRT_00036
YLR072W	SCRT_05058
YAL011W	SCRT_05645
YPL194W	SCRT_02303
YNL268W	SCRT_03396
YML057W	SCRT_01842
YKR093W	SCRT_04109
YIL092W	SCRT_05265
YNL061W	SCRT_03197
YLR368W	SCRT_04311
YGL116W	SCRT_01112
YCL073C	SCRT_05343
YCR008W	SCRT_05408
YJL083W	SCRT_03588
YFR023W	SCRT_05571
YKL174C	SCRT_03855
YDL039C	SCRT_00539
YGL192W	SCRT_01181
YOR204W	SCRT_01592
YAL016W	SCRT_05650
YOL066C	SCRT_01337
YNR038W	SCRT_03104
YNR063W	SCRT_03080
YPL265W	SCRT_02236
YGR013W	SCRT_00996
YJL085W	SCRT_03586
YKR019C	SCRT_04039
YLR206W	SCRT_04164
YBR015C	SCRT_02950
YBR068C	SCRT_02900
YGR194C	SCRT_00828
YMR098C	SCRT_01988
YHL019C	SCRT_04685
YLR173W	SCRT_04134
YPL161C	SCRT_02335
YNL121C	SCRT_03255
YLR088W	SCRT_05073
YDL063C	SCRT_00561
YOR092W	SCRT_01490
YKR084C	SCRT_04100
YNR044W	SCRT_03099
YGR216C	SCRT_00805
YLR330W	SCRT_04278
YMR284W	SCRT_02181
YNL176C	SCRT_03308
YPL005W	SCRT_02485
YPR155C	SCRT_02629
YLR077W	SCRT_05062
YDR046C	SCRT_00467
YDR091C	SCRT_00423
YOL103W	SCRT_01301
YDR341C	SCRT_00189
YBR132C	SCRT_02837
YHR096C	SCRT_04810
YNL034W	SCRT_03158
YOR108W	SCRT_01504
YLR248W	SCRT_04202
YKR039W	SCRT_04057
YPL070W	SCRT_02423
YER068W	SCRT_04544
YOR370C	SCRT_01743
YPR018W	SCRT_02508
YBR215W	SCRT_02755
YJL069C	SCRT_03602
YDR037W	SCRT_00474
YOL020W	SCRT_01381
YJL181W	SCRT_03498
YIL072W	SCRT_05249
YLR361C	SCRT_04304
YER036C	SCRT_04506
YGR225W	SCRT_00797
YMR250W	SCRT_02145
YDL153C	SCRT_00647
YDR294C	SCRT_00236
YGR103W	SCRT_00914
YAL047C	SCRT_05684
YFL002C	SCRT_05546
YBR163W	SCRT_02807
YGR224W	SCRT_00798
YEL063C	SCRT_04408
YJL186W	SCRT_03494
YDL174C	SCRT_00666
YDR200C	SCRT_00321
YOL091W	SCRT_01313
YKL185W	SCRT_03844
YLR060W	SCRT_05047
YCR088W	SCRT_05476
YPL007C	SCRT_02483
YLR055C	SCRT_05042
YOL148C	SCRT_01259
YJR001W	SCRT_03662
YJR046W	SCRT_03699
YMR291W	SCRT_02188
YNL094W	SCRT_03230
YNL227C	SCRT_03353
YNR039C	SCRT_03103
YJL216C	SCRT_03470
YKL005C	SCRT_04016
YPL169C	SCRT_02328
YNL039W	SCRT_03177
YML123C	SCRT_01777
YOL158C	SCRT_01250
YIR019C	SCRT_05698
YCR014C	SCRT_05413
YOL015W	SCRT_01387
YHL010C	SCRT_04695
YLR089C	SCRT_05074
YBR170C	SCRT_02800
YHR109W	SCRT_04823
YLL028W	SCRT_04962
YML054C	SCRT_01845
YML017W	SCRT_01878
YER087W	SCRT_04564
YJL172W	SCRT_03506
YGR124W	SCRT_00894
YGR221C	SCRT_00801
YCL051W	SCRT_05359
YHL028W	SCRT_04676
YGR171C	SCRT_00849
YLR353W	SCRT_04297
YDL229W	SCRT_00716
YMR198W	SCRT_02092
YOR324C	SCRT_01704
YNR059W	SCRT_03084
YLL012W	SCRT_04977
YDR101C	SCRT_00415
YGR088W	SCRT_00929
YPL243W	SCRT_02257
YPL208W	SCRT_02291
YPR145W	SCRT_02619
YLR028C	SCRT_05017
YJL201W	SCRT_03482
YMR120C	SCRT_02010
YJR016C	SCRT_03678
YNL209W	SCRT_03336
YOR386W	SCRT_01759
YLL061W	SCRT_04934
YHL039W	SCRT_04666
YNL076W	SCRT_03213
YGL186C	SCRT_01175
YBL039C	SCRT_03003
YML071C	SCRT_01827
YKL100C	SCRT_03921
YLR276C	SCRT_04228
YGR077C	SCRT_00940
YOR067C	SCRT_01466
YIL015W	SCRT_05195
YLR133W	SCRT_05113
YDR440W	SCRT_00097
YMR213W	SCRT_02107
YMR227C	SCRT_02121
YOR260W	SCRT_01643
YKL012W	SCRT_04008
YNL308C	SCRT_03433
YNL218W	SCRT_03345
YNL251C	SCRT_03380
YGL252C	SCRT_01236
YOL115W	SCRT_01290
YMR282C	SCRT_02178
YPL274W	SCRT_02219
YLR081W	SCRT_05066
YDR144C	SCRT_00376
YML013W	SCRT_01882
YHR150W	SCRT_04863
YIL036W	SCRT_05214
YMR105C	SCRT_01994
YKL124W	SCRT_03901
YKR078W	SCRT_04094
YER124C	SCRT_04601
YHR037W	SCRT_04746
YDR345C	SCRT_00186
YKL127W	SCRT_03898
YKR017C	SCRT_04037
YDR349C	SCRT_00182
YGR068C	SCRT_00947
YML130C	SCRT_01770
YLR253W	SCRT_04206
YGR246C	SCRT_00778
YOR308C	SCRT_01690
YDR261C	SCRT_00265
YLR196W	SCRT_04156
YDR243C	SCRT_00283
YGR092W	SCRT_00925
YCL036W	SCRT_05373
YPR006C	SCRT_02495
YPR121W	SCRT_02599
YDR026C	SCRT_00485
YIR010W	SCRT_05170
YDR120C	SCRT_00398
YFL053W	SCRT_03467
YOR027W	SCRT_01429
YJR053W	SCRT_03706
YOR154W	SCRT_01546
YNL275W	SCRT_03403
YDL245C	SCRT_00732
YGR055W	SCRT_00959
YNL073W	SCRT_03210
YDR110W	SCRT_00407
YGL077C	SCRT_01076
YJL105W	SCRT_03567
YJL071W	SCRT_03600
YPL030W	SCRT_02461
YKR015C	SCRT_04035
YDL210W	SCRT_00700
YDR497C	SCRT_00045
YNR072W	SCRT_03072
YPR137W	SCRT_02612
YGL160W	SCRT_01152
YOR073W	SCRT_01473
YJR002W	SCRT_03663
YIL150C	SCRT_05323
YLR152C	SCRT_05132
YBR296C	SCRT_02676
YEL069C	SCRT_04404
YNL270C	SCRT_03398
YCR065W	SCRT_05456
YJL162C	SCRT_03515
YHR108W	SCRT_04822
YLR267W	SCRT_04220
YPR111W	SCRT_02589
YDL042C	SCRT_00541
YDR536W	SCRT_00008
YBR180W	SCRT_02792
YPR072W	SCRT_02556
YDR131C	SCRT_00387
YAL040C	SCRT_05677
YKR002W	SCRT_04022
YHR184W	SCRT_04897
YNL219C	SCRT_03346
YDR062W	SCRT_00453
YML127W	SCRT_01773
YMR136W	SCRT_02027
YPR083W	SCRT_02565
YER158C	SCRT_04633
YKL088W	SCRT_03934
YDL223C	SCRT_00712
YDR481C	SCRT_00060
YPR171W	SCRT_02645
YGL084C	SCRT_01083
YBR220C	SCRT_02750
YER086W	SCRT_04563
YHR196W	SCRT_04909
YPL086C	SCRT_02409
YOR118W	SCRT_01514
YGL003C	SCRT_01010
YMR171C	SCRT_02062
YLL058W	SCRT_04936
YDL106C	SCRT_00601
YGL095C	SCRT_01093
YOR023C	SCRT_01426
YKR105C	SCRT_05344
YGL228W	SCRT_01213
YBL020W	SCRT_02983
YOR090C	SCRT_01488
YJR131W	SCRT_03782
YER065C	SCRT_04541
YOR205C	SCRT_01593
YLR417W	SCRT_04357
YCR054C	SCRT_05450
YPR070W	SCRT_02554
YCL054W	SCRT_05357
YGL257C	SCRT_01241
YMR319C	SCRT_02217
YKR072C	SCRT_04088
YNL112W	SCRT_03247
YNL117W	SCRT_03252
YNR056C	SCRT_03087
YPL042C	SCRT_02449
YMR258C	SCRT_02153
YPL128C	SCRT_02367
YGR241C	SCRT_00782
YOL122C	SCRT_01284
YDR117C	SCRT_00402
YEL013W	SCRT_04457
YMR036C	SCRT_01933
YOL055C	SCRT_01348
YOR002W	SCRT_01404
YFR028C	SCRT_05576
YKR097W	SCRT_04114
YIR031C	SCRT_05148
YLR044C	SCRT_05031
YLR134W	SCRT_05114
YHR045W	SCRT_04754
YPL258C	SCRT_02242
YER082C	SCRT_04560
YNL291C	SCRT_03418
YNR023W	SCRT_03120
YOR128C	SCRT_01523
YNL154C	SCRT_03288
YDR342C	SCRT_05707
YDR343C	SCRT_05707
YGL244W	SCRT_01228
YBR248C	SCRT_02722
YDR479C	SCRT_00062
YGR166W	SCRT_00855
YMR296C	SCRT_02193
YMR307W	SCRT_02204
YLR343W	SCRT_04288
YDR242W	SCRT_00284
YFR037C	SCRT_05588
YIL099W	SCRT_05272
YLR120C	SCRT_05103
YEL020C	SCRT_04450
YER054C	SCRT_04528
YMR297W	SCRT_02194
YLR433C	SCRT_04372
YBR008C	SCRT_02956
YBR196C	SCRT_02776
YNL186W	SCRT_03316
YGR087C	SCRT_00930
YDL180W	SCRT_00672
YKL109W	SCRT_03912
YLR023C	SCRT_05012
YOR380W	SCRT_01752
YOL027C	SCRT_01374
YOL013C	SCRT_01390
YJR052W	SCRT_03705
YHR019C	SCRT_04726
YEL058W	SCRT_04413
YLR020C	SCRT_05009
YGL064C	SCRT_01066
YMR145C	SCRT_02036
YOL019W	SCRT_01383
YDL003W	SCRT_00510
YGR276C	SCRT_00751
YDR147W	SCRT_00373
YOR161C	SCRT_01553
YFL011W	SCRT_05537
YIL162W	SCRT_05336
YPR144C	SCRT_02618
YDR235W	SCRT_00290
YML069W	SCRT_01829
YML023C	SCRT_01872
YMR088C	SCRT_01978
YOL123W	SCRT_01283
YKL140W	SCRT_03886
YIL045W	SCRT_05223
YGL179C	SCRT_01169
YGL171W	SCRT_01162
YIL085C	SCRT_05259
YPL179W	SCRT_02318
YNR030W	SCRT_03114
YLL018C	SCRT_04972
YGR197C	SCRT_00825
YMR199W	SCRT_02093
YJR064W	SCRT_03717
YHR135C	SCRT_04848
YNL193W	SCRT_03323
YBR286W	SCRT_02685
YPL256C	SCRT_02244
YPL212C	SCRT_02287
YNL249C	SCRT_03378
YGL176C	SCRT_01167
YBR223C	SCRT_02746
YBR030W	SCRT_02936
YBR158W	SCRT_02813
YBR186W	SCRT_02785
YER168C	SCRT_04642
YOR241W	SCRT_01625
YHL008C	SCRT_04697
YPL120W	SCRT_02375
YBR200W	SCRT_02770
YMR015C	SCRT_01911
YER123W	SCRT_04600
YOR377W	SCRT_01750
YGR041W	SCRT_00971
YFR006W	SCRT_05553
YNL182C	SCRT_03313
YLR259C	SCRT_04211
YGR177C	SCRT_00843
YDR072C	SCRT_00443
YIL120W	SCRT_05293
YNL029C	SCRT_03162
YNL083W	SCRT_03220
YBR222C	SCRT_02747
YDR061W	SCRT_00454
YEL015W	SCRT_04456
YOL033W	SCRT_01368
YHR006W	SCRT_04712
YML086C	SCRT_01812
YCR068W	SCRT_05459
YMR155W	SCRT_02045
YHL036W	SCRT_04668
YPL228W	SCRT_02271
YDR358W	SCRT_00174
YMR011W	SCRT_01906
YER140W	SCRT_04615
YJL110C	SCRT_03562
YOR372C	SCRT_01745
YNL318C	SCRT_03443
YDR232W	SCRT_00293
YFL040W	SCRT_05508
YDR057W	SCRT_00458
YDR387C	SCRT_00143
YGR260W	SCRT_00765
YML115C	SCRT_01784
YHR007C	SCRT_04713
YIL166C	SCRT_05338
YHR211W	SCRT_04925
YAR050W	SCRT_04925
YAL063C	SCRT_04925
YJL163C	SCRT_03514
YPL260W	SCRT_02240
YHR207C	SCRT_04921
YNL077W	SCRT_03214
YDL085W	SCRT_00581
YBR270C	SCRT_02700
YML116W	SCRT_01783
YER014W	SCRT_04482
YDR256C	SCRT_00270
YDR403W	SCRT_00129
YJR152W	SCRT_03804
YKL139W	SCRT_03887
YDR434W	SCRT_00103
YPR198W	SCRT_04120
YDL088C	SCRT_00585
YGR119C	SCRT_00900
YGR227W	SCRT_00796
YMR279C	SCRT_02175
YHL017W	SCRT_04687
YPL247C	SCRT_02253
YPL214C	SCRT_02285
YOR360C	SCRT_01735
YBR239C	SCRT_02731
YER056C	SCRT_04530
YMR110C	SCRT_02000
YJL058C	SCRT_03612
YMR285C	SCRT_02182
YBL015W	SCRT_02978
YBR274W	SCRT_02696
YNL189W	SCRT_03319
YDL030W	SCRT_00533
YDR212W	SCRT_00311
YGL045W	SCRT_01050
YCR072C	SCRT_05462
YKL191W	SCRT_03838
YKL074C	SCRT_03946
YIL121W	SCRT_05294
YNL294C	SCRT_03421
YJL153C	SCRT_03524
YJL111W	SCRT_03561
YBR103W	SCRT_02864
YHR151C	SCRT_04864
YBL080C	SCRT_03040
YFR051C	SCRT_05602
YGL190C	SCRT_01179
YBR056W	SCRT_02912
YGL055W	SCRT_01057
YKL045W	SCRT_03976
YMR217W	SCRT_02111
YJR049C	SCRT_03702
YKR016W	SCRT_04036
YPR033C	SCRT_02523
YDL207W	SCRT_00697
YDR488C	SCRT_00053
YNL295W	SCRT_03422
YBR020W	SCRT_02945
YBR139W	SCRT_02831
YKR023W	SCRT_04043
YDL178W	SCRT_00670
YDR371W	SCRT_00162
YHR009C	SCRT_04716
YBL054W	SCRT_03017
YBR028C	SCRT_02938
YBR184W	SCRT_02787
YOL105C	SCRT_01299
YHR086W	SCRT_04800
YDL170W	SCRT_00663
YDR463W	SCRT_00076
YML128C	SCRT_01772
YIR039C	SCRT_05140
YOR359W	SCRT_01734
YLR286C	SCRT_04236
YDR195W	SCRT_00325
YDR299W	SCRT_00231
YEL042W	SCRT_04428
YNL199C	SCRT_03328
YDR009W	SCRT_00499
YJL025W	SCRT_03644
YML096W	SCRT_01804
YOR389W	SCRT_05710
YGR123C	SCRT_00895
YLR004C	SCRT_04993
YER025W	SCRT_04495
YIL146C	SCRT_05319
YDL156W	SCRT_00650
YCR028C	SCRT_05429
YHR170W	SCRT_04883
YPL272C	SCRT_02229
YGL017W	SCRT_01025
YAL028W	SCRT_05663
YCL043C	SCRT_05367
YCL004W	SCRT_05398
YFL016C	SCRT_05532
YNL138W	SCRT_03273
YNL116W	SCRT_03251
YDR323C	SCRT_00205
YMR018W	SCRT_01914
YLL055W	SCRT_04939
YOR378W	SCRT_01751
YOR306C	SCRT_01688
YHR064C	SCRT_04776
YKL047W	SCRT_03974
YLR324W	SCRT_04272
YDL017W	SCRT_00522
YBL099W	SCRT_03057
YAR002W	SCRT_05636
YGL056C	SCRT_01058
YBR138C	SCRT_02832
YCL027W	SCRT_05382
YCR098C	SCRT_05487
YIL097W	SCRT_05270
YLR314C	SCRT_04264
YLR392C	SCRT_04333
YDR145W	SCRT_00375
YMR215W	SCRT_02109
YKL116C	SCRT_03907
YPR162C	SCRT_02637
YDR030C	SCRT_00482
YDR518W	SCRT_00025
YGR059W	SCRT_00955
YMR300C	SCRT_02197
YKL103C	SCRT_03919
YLR015W	SCRT_05004
YBR214W	SCRT_02756
YER052C	SCRT_04525
YER078C	SCRT_04555
YKR063C	SCRT_04079
YCL038C	SCRT_05371
YER073W	SCRT_04549
YMR020W	SCRT_01916
YEL036C	SCRT_04435
YML118W	SCRT_01781
YMR014W	SCRT_01910
YMR283C	SCRT_02179
YHR137W	SCRT_04850
YDR539W	SCRT_00006
YGL158W	SCRT_01150
YPR002W	SCRT_02491
YER007W	SCRT_04474
YLR432W	SCRT_04371
YBR250W	SCRT_02720
YJR010W	SCRT_03672
YER021W	SCRT_04491
YKL175W	SCRT_03854
YNL142W	SCRT_03277
YEL016C	SCRT_04455
YGL078C	SCRT_01077
YGR093W	SCRT_00924
YMR093W	SCRT_01983
YDL160C	SCRT_00654
YDL159W	SCRT_00652
YGL202W	SCRT_01190
YGL028C	SCRT_01035
YHR048W	SCRT_04757
YNR073C	SCRT_04403
YEL070W	SCRT_04403
YGL012W	SCRT_01020
YAL022C	SCRT_05657
YDR501W	SCRT_00041
YBR127C	SCRT_02842
YJR003C	SCRT_03664
YIL001W	SCRT_05180
YAL058W	SCRT_05692
YML043C	SCRT_01855
YOR269W	SCRT_01651
YLR033W	SCRT_05021
YOL156W	SCRT_01252
YJL219W	SCRT_01252
YGR229C	SCRT_00795
YML056C	SCRT_01843
YMR004W	SCRT_01899
YOL068C	SCRT_01335
YOR231W	SCRT_01617
YOR355W	SCRT_01730
YIL104C	SCRT_05277
YDR111C	SCRT_00406
YDR182W	SCRT_00338
YER090W	SCRT_04568
YMR064W	SCRT_01956
YOR351C	SCRT_01726
YNR051C	SCRT_03092
YER096W	SCRT_04575
YMR013C	SCRT_01908
YMR070W	SCRT_01962
YLR345W	SCRT_04290
YMR023C	SCRT_01919
YHR070W	SCRT_04782
YNL241C	SCRT_03365
YDR169C	SCRT_00354
YML120C	SCRT_01779
YCR053W	SCRT_05449
YNL169C	SCRT_03304
YDL079C	SCRT_00575
YER051W	SCRT_04524
YGL122C	SCRT_01117
YGR141W	SCRT_00879
YER006W	SCRT_04473
YJR122W	SCRT_03774
YPL204W	SCRT_02294
YMR177W	SCRT_02069
YNL223W	SCRT_03350
YPL140C	SCRT_02356
YGR121C	SCRT_00898
YGL112C	SCRT_01108
YGR023W	SCRT_00988
YFL022C	SCRT_05526
YPL181W	SCRT_02316
YPR138C	SCRT_02613
YBR126C	SCRT_02843
YML114C	SCRT_01785
YCR024C	SCRT_05424
YMR169C	SCRT_02060
YMR170C	SCRT_02061
YIL142W	SCRT_05315
YLR227C	SCRT_04184
YDR470C	SCRT_00070
YBR227C	SCRT_02744
YMR221C	SCRT_02115
YPL122C	SCRT_02373
YDL143W	SCRT_00639
YDR348C	SCRT_00183
YGL065C	SCRT_01067
YIL039W	SCRT_05217
YMR065W	SCRT_01957
YLL036C	SCRT_04955
YPR157W	SCRT_02631
YDL197C	SCRT_00687
YDR376W	SCRT_00156
YOL119C	SCRT_01287
YJL013C	SCRT_03651
YFR039C	SCRT_05590
YJL194W	SCRT_03487
YNL022C	SCRT_03169
YDR132C	SCRT_00386
YDR330W	SCRT_00199
YDR036C	SCRT_00475
YEL071W	SCRT_04402
YJR054W	SCRT_03707
YNL124W	SCRT_03258
YDR168W	SCRT_00355
YBR006W	SCRT_02958
YGR155W	SCRT_00865
YGR175C	SCRT_00844
YMR290C	SCRT_02187
YOL137W	SCRT_01270
YOL112W	SCRT_01293
YFR010W	SCRT_05557
[truncated: 3,337 more rows]
