# Supplementary material for: Evolutionary Conservation and Diversification of Puf RNA Binding Proteins and Their mRNA Targets
Source: PLoS Biol. 2015 Nov 20;13(11):e1002307. doi: 10.1371/journal.pbio.1002307 (PMC4654594; doi:10.1371/journal.pbio.1002307)
Supplement: S4 Dataset — (ZIP) [file pbio.1002307.s004.zip › S.cerevisiae.fa_S.cryophilus.fa.txt]

YHR165C	SPOG_01764T0
YJL130C	SPOG_03982T0
YLR106C	SPOG_02466T0
YNR016C	SPOG_00588T0
YDL171C	SPOG_00458T0
YKL203C	SPOG_04181T0
YJR066W	SPOG_04181T0
YPL231W	SPOG_01727T0
YGR032W	SPOG_02340T0	SPOG_03863T0
YLR342W	SPOG_02340T0	SPOG_03863T0
YHR099W	SPOG_04120T0
YDL140C	SPOG_04477T0
YKL182W	SPOG_02691T0
YNL262W	SPOG_00762T0
YGL206C	SPOG_05129T0
YGR271W	SPOG_03087T0
YOR151C	SPOG_03939T0
YOR207C	SPOG_00229T0
YER172C	SPOG_04943T0
YOR116C	SPOG_04330T0
YOR341W	SPOG_02772T0
YGL062W	SPOG_01412T0
YBR218C	SPOG_01412T0
YPR010C	SPOG_04024T0
YKL215C	SPOG_02033T0
YDR127W	SPOG_01061T0
YPL082C	SPOG_02920T0
YJR109C	SPOG_04600T0
YGR061C	SPOG_05134T0
YBL076C	SPOG_04376T0
YOR133W	SPOG_05771T0
YDR385W	SPOG_05771T0
YGL195W	SPOG_00208T0
YAL026C	SPOG_01255T0
YBR115C	SPOG_04753T0
YGL008C	SPOG_02702T0	SPOG_03305T0
YPL036W	SPOG_02702T0	SPOG_03305T0
YJL050W	SPOG_00544T0
YNL014W	SPOG_00410T0
YLR249W	SPOG_00410T0
YER166W	SPOG_01999T0
YDR093W	SPOG_01999T0
YNL088W	SPOG_04010T0
YNL132W	SPOG_00520T0
YMR109W	SPOG_04224T0
YKL129C	SPOG_04224T0
YDL126C	SPOG_00559T0
YGR094W	SPOG_04256T0
YER164W	SPOG_03698T0	SPOG_00198T0
YKR054C	SPOG_01153T0
YIL125W	SPOG_04124T0
YDR135C	SPOG_03783T0
YIL066C	SPOG_02566T0
YER070W	SPOG_02566T0
YGR218W	SPOG_03766T0
YKL210W	SPOG_03145T0
YJR137C	SPOG_00606T0
YOR335C	SPOG_00178T0
YPL160W	SPOG_00983T0
YDL102W	SPOG_02868T0
YEL031W	SPOG_03807T0
YER171W	SPOG_04089T0
YOR291W	SPOG_03381T0
YDR457W	SPOG_00965T0
YIL143C	SPOG_05620T0
YDL145C	SPOG_01335T0
YLL040C	SPOG_03107T0
YBR084W	SPOG_01319T0	SPOG_01240T0
YGR204W	SPOG_01319T0	SPOG_01240T0
YPL217C	SPOG_01446T0
YER125W	SPOG_02662T0
YDR170C	SPOG_03713T0
YMR189W	SPOG_05745T0
YAL005C	SPOG_05342T0	SPOG_00242T0
YLL024C	SPOG_05342T0	SPOG_00242T0
YER103W	SPOG_05342T0	SPOG_00242T0
YBL075C	SPOG_05342T0	SPOG_00242T0
YBL022C	SPOG_04094T0
YHR186C	SPOG_04920T0
YGL120C	SPOG_04145T0
YMR186W	SPOG_02696T0
YPL240C	SPOG_02696T0
YIL048W	SPOG_00257T0
YOR326W	SPOG_02331T0
YAL029C	SPOG_02331T0
YMR229C	SPOG_03372T0
YLR410W	SPOG_05458T0
YJL200C	SPOG_02963T0
YOL021C	SPOG_03185T0
YAL035W	SPOG_00639T0
YGL156W	SPOG_03823T0
YDR334W	SPOG_00937T0
YBL004W	SPOG_04494T0
YFR031C	SPOG_02952T0
YBL023C	SPOG_04301T0
YMR162C	SPOG_00684T0
YIL126W	SPOG_01004T0	SPOG_02464T0
YGL173C	SPOG_04564T0
YKL148C	SPOG_02739T0
YJL045W	SPOG_02739T0
YPR019W	SPOG_03259T0
YGL150C	SPOG_03688T0
YGL009C	SPOG_00343T0
YCR057C	SPOG_04166T0
YNL163C	SPOG_03494T0
YLR398C	SPOG_00864T0
YER013W	SPOG_00605T0
YMR080C	SPOG_03959T0
YPL226W	SPOG_00140T0
YIL078W	SPOG_00773T0
YLR086W	SPOG_04214T0
YGL167C	SPOG_05245T0
YLR069C	SPOG_04296T0
YGL201C	SPOG_03140T0
YER091C	SPOG_04937T0
YNL102W	SPOG_02035T0
YGR240C	SPOG_04135T0
YMR288W	SPOG_00378T0
YHR074W	SPOG_03482T0
YDR258C	SPOG_02875T0
YBL105C	SPOG_04130T0
YJR045C	SPOG_05615T0
YEL030W	SPOG_05615T0
YLL026W	SPOG_03029T0
YGL207W	SPOG_03052T0
YJL034W	SPOG_00613T0
YPL086C	SPOG_01003T0
YER069W	SPOG_00230T0
YDR091C	SPOG_01136T0
YGL026C	SPOG_00313T0
YDR039C	SPOG_01309T0
YDR040C	SPOG_01309T0
YDR038C	SPOG_01309T0
YKR001C	SPOG_00111T0
YMR120C	SPOG_03236T0
YLR028C	SPOG_03236T0
YGL234W	SPOG_02768T0
YGL022W	SPOG_03680T0
YOR330C	SPOG_03239T0
YKL104C	SPOG_02155T0
YGL163C	SPOG_04728T0
YOR168W	SPOG_05189T0
YHR023W	SPOG_00846T0	SPOG_01721T0
YDR234W	SPOG_01579T0
YBR202W	SPOG_03073T0
YPR074C	SPOG_00047T0
YBR117C	SPOG_00047T0
YDR212W	SPOG_05561T0
YMR128W	SPOG_04706T0
YLL034C	SPOG_04108T0
YML059C	SPOG_00872T0
YNL209W	SPOG_04259T0
YDL229W	SPOG_04259T0
YBR114W	SPOG_00031T0
YNL123W	SPOG_00736T0
YLR274W	SPOG_03770T0
YLR305C	SPOG_01358T0
YDR097C	SPOG_02540T0
YML035C	SPOG_02245T0
YPR181C	SPOG_05457T0	SPOG_02754T0
YBR121C	SPOG_05509T0
YJR035W	SPOG_00868T0
YPR080W	SPOG_02617T0
YBR118W	SPOG_02617T0
YJL212C	SPOG_00898T0
YGR264C	SPOG_04394T0
YBR127C	SPOG_01661T0
YDR001C	SPOG_01449T0
YBR001C	SPOG_01449T0
YGR124W	SPOG_01345T0
YPR145W	SPOG_01345T0
YKR086W	SPOG_01423T0
YLR384C	SPOG_04158T0
YDR037W	SPOG_05242T0
YFR009W	SPOG_01514T0
YLR153C	SPOG_02546T0
YBL039C	SPOG_00604T0
YJR103W	SPOG_00604T0
YDR129C	SPOG_02782T0
YKL157W	SPOG_02169T0
YHR047C	SPOG_02169T0
YOL006C	SPOG_05393T0
YLR259C	SPOG_01812T0
YBL099W	SPOG_00946T0
YJR016C	SPOG_00266T0
YJL074C	SPOG_00599T0
YJL111W	SPOG_00763T0
YBR196C	SPOG_03163T0
YDR238C	SPOG_04225T0
YJR121W	SPOG_00699T0
YPL167C	SPOG_03902T0
YCL054W	SPOG_00721T0
YJL012C	SPOG_00814T0
YGL245W	SPOG_04565T0
YBR080C	SPOG_01054T0
YGL137W	SPOG_01834T0
YJL014W	SPOG_04015T0
YLR272C	SPOG_02743T0
YMR217W	SPOG_04751T0
YEL032W	SPOG_03466T0
YGR217W	SPOG_03732T0
YLR382C	SPOG_05543T0
YNL247W	SPOG_05110T0
YHR020W	SPOG_05404T0
YGL006W	SPOG_03728T0
YIL075C	SPOG_00790T0
YIL129C	SPOG_02945T0
YLL001W	SPOG_02152T0
YOL084W	SPOG_01551T0
YDR341C	SPOG_02923T0
YOR048C	SPOG_00482T0
YJR064W	SPOG_00583T0
YMR108W	SPOG_04204T0
YBR235W	SPOG_04657T0
YFL008W	SPOG_00064T0
YML085C	SPOG_01942T0	SPOG_01439T0
YML124C	SPOG_01942T0	SPOG_01439T0
YOR270C	SPOG_02067T0
YMR054W	SPOG_02067T0
YGR270W	SPOG_03851T0
YNL106C	SPOG_01234T0
YOR109W	SPOG_01234T0
YMR308C	SPOG_02341T0
YDR283C	SPOG_02175T0
YCR017C	SPOG_05529T0
YKR031C	SPOG_04053T0
YKL165C	SPOG_05227T0
YNL250W	SPOG_02740T0
YPL093W	SPOG_04323T0
YJL033W	SPOG_01152T0
YHR183W	SPOG_01458T0
YGR256W	SPOG_01458T0
YDR291W	SPOG_02609T0
YFL036W	SPOG_02598T0
YGR116W	SPOG_02571T0
YMR089C	SPOG_01964T0
YER043C	SPOG_04388T0
YDR430C	SPOG_01353T0
YFL039C	SPOG_04426T0
YBR019C	SPOG_02234T0
YGL238W	SPOG_04353T0
YDL215C	SPOG_00819T0
YMR290C	SPOG_02570T0
YLR450W	SPOG_02507T0
YML075C	SPOG_02507T0
YDR011W	SPOG_05769T0	SPOG_05768T0
YNR070W	SPOG_05769T0	SPOG_05768T0
YPL058C	SPOG_05769T0	SPOG_05768T0
YOR153W	SPOG_05769T0	SPOG_05768T0
YDR406W	SPOG_05769T0	SPOG_05768T0
YOR328W	SPOG_05769T0	SPOG_05768T0
YIL013C	SPOG_05769T0	SPOG_05768T0
YOR011W	SPOG_05769T0	SPOG_05768T0
YFL037W	SPOG_03182T0
YBL015W	SPOG_01908T0
YLL048C	SPOG_05114T0	SPOG_00335T0
YHL035C	SPOG_05114T0	SPOG_00335T0
YKR103W	SPOG_05114T0	SPOG_00335T0
YHL016C	SPOG_01485T0
YLR277C	SPOG_02108T0
YOL090W	SPOG_02199T0
YER025W	SPOG_01414T0
YLR175W	SPOG_00987T0
YIL142W	SPOG_04082T0
YDL143W	SPOG_02250T0
YKL145W	SPOG_01828T0
YLR359W	SPOG_01139T0
YNL192W	SPOG_02009T0
YLR129W	SPOG_04347T0
YNL112W	SPOG_03049T0
YDL031W	SPOG_04526T0
YIL155C	SPOG_01192T0
YBR126C	SPOG_02053T0
YIL109C	SPOG_01114T0
YNL049C	SPOG_01114T0
YNR011C	SPOG_04859T0
YBR229C	SPOG_04574T0
YKL035W	SPOG_00828T0
YNR031C	SPOG_02150T0
YCR073C	SPOG_02150T0
YOL004W	SPOG_02154T0
YMR301C	SPOG_04726T0
YLR432W	SPOG_04695T0
YHR216W	SPOG_04695T0
YML056C	SPOG_04695T0
YDR023W	SPOG_00998T0
YDR190C	SPOG_01878T0
YAL023C	SPOG_00461T0
YOR321W	SPOG_00461T0
YLR058C	SPOG_03868T0
YHR027C	SPOG_05408T0
YMR105C	SPOG_00039T0
YKL127W	SPOG_00039T0
YLR092W	SPOG_04123T0
YBR294W	SPOG_04123T0
YAL019W	SPOG_05472T0	SPOG_00134T0
YPL235W	SPOG_04446T0
YPL119C	SPOG_03230T0
YOR204W	SPOG_03230T0
YLR289W	SPOG_05293T0
YDL164C	SPOG_00528T0
YLR389C	SPOG_03802T0
YAL038W	SPOG_02715T0
YOR347C	SPOG_02715T0
YDL131W	SPOG_03008T0
YDL182W	SPOG_03008T0
YHR072W	SPOG_00241T0
YNR053C	SPOG_03734T0
YEL013W	SPOG_01300T0
YDL007W	SPOG_05582T0
YPL040C	SPOG_03323T0
YDR188W	SPOG_04191T0
YLR409C	SPOG_03385T0
YDR172W	SPOG_02497T0
YMR304W	SPOG_04164T0	SPOG_02484T0
YER036C	SPOG_04143T0
YLR347C	SPOG_02081T0
YDL160C	SPOG_02749T0
YLR430W	SPOG_00059T0
YPL262W	SPOG_02397T0
YOR117W	SPOG_05312T0
YAR042W	SPOG_05747T0
YDL019C	SPOG_05747T0
YJR143C	SPOG_01830T0
YNL061W	SPOG_03053T0
YLR060W	SPOG_02615T0
YMR049C	SPOG_02884T0
YGL048C	SPOG_01486T0
YPL207W	SPOG_03312T0
YNL189W	SPOG_03396T0	SPOG_03160T0
YHR019C	SPOG_03661T0
YJR065C	SPOG_01808T0
YFL018C	SPOG_04580T0
YLR397C	SPOG_04488T0
YDL084W	SPOG_02106T0
YCR072C	SPOG_02409T0
YLR197W	SPOG_04190T0
YLR371W	SPOG_00844T0	SPOG_01013T0
YGR070W	SPOG_00844T0	SPOG_01013T0
YOR063W	SPOG_01876T0	SPOG_04552T0
YNL161W	SPOG_00685T0
YNL267W	SPOG_01937T0
YNL104C	SPOG_02894T0
YOR108W	SPOG_02894T0
YBR248C	SPOG_01248T0
YNR013C	SPOG_05206T0
YDR502C	SPOG_01135T0
YLR180W	SPOG_01135T0
YPL106C	SPOG_02132T0
YBR169C	SPOG_02132T0
YOR378W	SPOG_01641T0	SPOG_02883T0
YOR217W	SPOG_03133T0
YOR211C	SPOG_03012T0
YCR093W	SPOG_00523T0
YHR205W	SPOG_00288T0
YMR300C	SPOG_03705T0
YLL018C	SPOG_04797T0
YLR113W	SPOG_02005T0
YGR145W	SPOG_03549T0
YOR356W	SPOG_00525T0
YDR456W	SPOG_04732T0
YIL074C	SPOG_03425T0
YER081W	SPOG_03425T0
YOR259C	SPOG_03452T0
YCL017C	SPOG_02165T0
YML057W	SPOG_02950T0
YLR433C	SPOG_02950T0
YNL287W	SPOG_04919T0
YNR001C	SPOG_00255T0
YCR005C	SPOG_00255T0
YOR128C	SPOG_00813T0
YLL008W	SPOG_00637T0
YDL029W	SPOG_01098T0
YKR002W	SPOG_04184T0
YGR254W	SPOG_01409T0
YHR174W	SPOG_01409T0
YOR393W	SPOG_01409T0
YPL281C	SPOG_01409T0
YMR323W	SPOG_01409T0
YDR394W	SPOG_02431T0
YOR187W	SPOG_04652T0
YER165W	SPOG_04913T0
YJL008C	SPOG_04228T0
YLR276C	SPOG_03575T0
YHR018C	SPOG_01840T0
YOR310C	SPOG_03934T0
YER133W	SPOG_02756T0
YPR033C	SPOG_01244T0
YDL178W	SPOG_04165T0
YEL071W	SPOG_04165T0
YLR044C	SPOG_04060T0
YLR134W	SPOG_04060T0
YGR087C	SPOG_04060T0
YDL080C	SPOG_04060T0
YER136W	SPOG_00285T0
YER086W	SPOG_03171T0
YLR138W	SPOG_02043T0
YDR060W	SPOG_01801T0
YNL220W	SPOG_01166T0
YOR317W	SPOG_05636T0
YMR246W	SPOG_05636T0
YIL009W	SPOG_05636T0
YPR159W	SPOG_01702T0
YGR143W	SPOG_01702T0
YHR170W	SPOG_03962T0
YLR419W	SPOG_03213T0
YGL125W	SPOG_00644T0
YLR355C	SPOG_04483T0
YNL330C	SPOG_04156T0
YCR042C	SPOG_04960T0
YER090W	SPOG_00424T0
YGR125W	SPOG_01549T0
YGL236C	SPOG_05593T0
YBR143C	SPOG_01062T0
YGR245C	SPOG_02257T0
YLR378C	SPOG_01286T0
YNL045W	SPOG_00827T0
YKL173W	SPOG_04598T0
YPR112C	SPOG_04406T0
YDL060W	SPOG_04899T0
YLR303W	SPOG_02285T0
YHR037W	SPOG_02208T0
YPR173C	SPOG_03953T0
YOR348C	SPOG_02227T0
YPR024W	SPOG_02354T0
YBR136W	SPOG_04179T0
YCR012W	SPOG_04511T0
YPL023C	SPOG_01585T0
YPR088C	SPOG_02482T0
YKR059W	SPOG_01012T0
YJL138C	SPOG_01012T0
YMR129W	SPOG_00061T0
YOR014W	SPOG_02480T0
YOL097C	SPOG_04050T0
YFL055W	SPOG_01620T0
YNL021W	SPOG_01448T0
YKR093W	SPOG_05210T0
YOR046C	SPOG_00098T0
YGR103W	SPOG_03071T0
YML010W	SPOG_00660T0
YFR030W	SPOG_02495T0
YML126C	SPOG_01762T0
YDL055C	SPOG_02390T0
YDR211W	SPOG_04722T0
YOR374W	SPOG_00337T0
YER073W	SPOG_00337T0
YPL061W	SPOG_00337T0
YCR053W	SPOG_00340T0
YER110C	SPOG_04510T0
YLR032W	SPOG_02020T0
YGR274C	SPOG_03945T0
YMR307W	SPOG_01787T0
YAL036C	SPOG_05673T0
YFL022C	SPOG_03919T0
YNR050C	SPOG_05208T0
YDR074W	SPOG_02627T0
YBR198C	SPOG_03359T0
YDR270W	SPOG_04034T0
YER052C	SPOG_03070T0
YHR039C	SPOG_03121T0
YGL190C	SPOG_01531T0
YDR021W	SPOG_01992T0
YJL005W	SPOG_02932T0
YMR104C	SPOG_03253T0
YKL126W	SPOG_03253T0
YGL012W	SPOG_01127T0
YDL066W	SPOG_04828T0
YLR174W	SPOG_04828T0
YNL009W	SPOG_04828T0
YFR019W	SPOG_02907T0
YLR454W	SPOG_01198T0
YLR234W	SPOG_05186T0
YFR044C	SPOG_01461T0
YKL209C	SPOG_02930T0
YBL017C	SPOG_01827T0
YJL222W	SPOG_01827T0
YIL173W	SPOG_01827T0
YNR065C	SPOG_01827T0
YLR240W	SPOG_01084T0
YBR006W	SPOG_04583T0
YAL062W	SPOG_04767T0
YOR375C	SPOG_04767T0
YKL211C	SPOG_01846T0
YOR244W	SPOG_01188T0
YDL188C	SPOG_04142T0
YDL134C	SPOG_04142T0
YDR436W	SPOG_04917T0
YML016C	SPOG_04917T0
YDR062W	SPOG_02551T0
YHR028C	SPOG_03806T0
YJR138W	SPOG_03175T0
YGL194C	SPOG_03918T0
YGL027C	SPOG_04827T0
YJR010W	SPOG_04466T0
YNL059C	SPOG_05072T0
YGL148W	SPOG_04788T0
YPL091W	SPOG_04397T0
YPR035W	SPOG_05665T0
YKL010C	SPOG_01185T0
YDR477W	SPOG_05340T0
YGR258C	SPOG_02902T0
YAL048C	SPOG_03532T0
YAL016W	SPOG_03719T0
YGR100W	SPOG_04607T0
YFL034W	SPOG_05504T0
YLR429W	SPOG_00677T0
YPL008W	SPOG_03689T0
YLR096W	SPOG_02891T0
YDR122W	SPOG_02891T0
YHR164C	SPOG_03024T0
YKL060C	SPOG_05656T0
YHR065C	SPOG_05277T0
YDR256C	SPOG_00014T0	SPOG_00006T0
YMR190C	SPOG_03947T0
YBL024W	SPOG_00662T0	SPOG_01080T0
YOR093C	SPOG_05761T0
YKR050W	SPOG_03771T0
YJL129C	SPOG_03771T0
YLR222C	SPOG_03275T0
YNL023C	SPOG_02411T0
YOR027W	SPOG_00837T0
YNL238W	SPOG_01932T0
YLR117C	SPOG_03101T0
YMR165C	SPOG_01912T0
YNR008W	SPOG_02742T0
YGR211W	SPOG_05643T0
YPL012W	SPOG_01877T0
YLR438W	SPOG_05420T0
YNL241C	SPOG_04945T0
YNL325C	SPOG_01150T0
YDL047W	SPOG_02371T0
YGR252W	SPOG_01904T0
YJL221C	SPOG_01850T0	SPOG_04971T0
YIL172C	SPOG_01850T0	SPOG_04971T0
YOL157C	SPOG_01850T0	SPOG_04971T0
YGR287C	SPOG_01850T0	SPOG_04971T0
YBR299W	SPOG_01850T0	SPOG_04971T0
YGR292W	SPOG_01850T0	SPOG_04971T0
YJL216C	SPOG_01850T0	SPOG_04971T0
YIL166C	SPOG_01616T0	SPOG_03623T0
YDR128W	SPOG_00933T0
YBR025C	SPOG_02652T0
YJL026W	SPOG_03074T0
YNR055C	SPOG_03675T0
YJL052W	SPOG_01298T0	SPOG_00040T0
YGR192C	SPOG_01298T0	SPOG_00040T0
YJR009C	SPOG_01298T0	SPOG_00040T0
YPR111W	SPOG_05305T0
YGR092W	SPOG_05305T0
YMR170C	SPOG_02230T0
YMR169C	SPOG_02230T0
YBR018C	SPOG_02232T0
YMR015C	SPOG_01689T0
YLL055W	SPOG_02420T0
YOL058W	SPOG_05332T0
YDL190C	SPOG_00169T0
YLL011W	SPOG_04014T0
YGR019W	SPOG_00961T0
YHR007C	SPOG_04056T0
YKL029C	SPOG_03500T0	SPOG_02222T0
YNR067C	SPOG_05117T0	SPOG_02717T0
YNL243W	SPOG_03903T0
YHL007C	SPOG_05429T0
YGR191W	SPOG_01189T0	SPOG_04755T0	SPOG_00908T0
YKR039W	SPOG_01189T0	SPOG_04755T0	SPOG_00908T0
YCL025C	SPOG_01189T0	SPOG_04755T0	SPOG_00908T0
YDR508C	SPOG_01189T0	SPOG_04755T0	SPOG_00908T0
YBR068C	SPOG_01189T0	SPOG_04755T0	SPOG_00908T0
YFL033C	SPOG_00436T0
YER178W	SPOG_00973T0
YBR166C	SPOG_03573T0
YHR169W	SPOG_01961T0
YIR028W	SPOG_02962T0	SPOG_04845T0
YBR021W	SPOG_02962T0	SPOG_04845T0
YBL042C	SPOG_02962T0	SPOG_04845T0
YER082C	SPOG_00495T0
YBR222C	SPOG_05482T0
YLR163C	SPOG_04032T0
YBL079W	SPOG_01921T0
YER105C	SPOG_01921T0
YHR030C	SPOG_01343T0
YJL141C	SPOG_01733T0
YNL321W	SPOG_03941T0
YDL014W	SPOG_02842T0
YPL270W	SPOG_04647T0
YLR188W	SPOG_04647T0
YBR112C	SPOG_05423T0
YGR210C	SPOG_05335T0
YOR303W	SPOG_04486T0
YPL175W	SPOG_04342T0
YOR160W	SPOG_05637T0
YDL168W	SPOG_01844T0
YLL029W	SPOG_03987T0
YER095W	SPOG_01865T0
YMR224C	SPOG_01556T0
YPL259C	SPOG_04116T0
YBR008C	SPOG_00330T0	SPOG_02238T0
YDR232W	SPOG_02672T0
YLR386W	SPOG_00772T0
YNL275W	SPOG_01960T0
YHR120W	SPOG_05093T0
YBL030C	SPOG_05236T0
YBR085W	SPOG_05236T0
YMR056C	SPOG_05236T0
YGL078C	SPOG_00797T0
YJL154C	SPOG_05362T0
YJL197W	SPOG_03574T0
YGL055W	SPOG_04760T0
YML069W	SPOG_02758T0
YKR024C	SPOG_04154T0
YHR079C	SPOG_04905T0
YPL204W	SPOG_04638T0
YMR261C	SPOG_03798T0	SPOG_01095T0
YML100W	SPOG_03798T0	SPOG_01095T0
YDR353W	SPOG_01145T0
YHR106W	SPOG_01145T0
YBL091C	SPOG_01406T0
YNL142W	SPOG_02418T0
YPL022W	SPOG_03408T0
YCL030C	SPOG_05243T0
YPL028W	SPOG_04599T0
YBR031W	SPOG_03036T0	SPOG_03646T0
YDR012W	SPOG_03036T0	SPOG_03646T0
YBR139W	SPOG_02633T0
YMR297W	SPOG_02633T0
YBR017C	SPOG_02676T0
YIL107C	SPOG_00568T0
YBR237W	SPOG_03407T0
YOR206W	SPOG_02113T0
YNL277W	SPOG_04484T0
YOL103W	SPOG_01761T0
YDR497C	SPOG_01761T0
YFL053W	SPOG_00617T0
YCR092C	SPOG_03789T0
YMR008C	SPOG_00657T0
YMR006C	SPOG_00657T0
YOL011W	SPOG_00657T0
YLR083C	SPOG_03002T0
YDR107C	SPOG_03002T0
YLR401C	SPOG_00345T0
YBL063W	SPOG_00389T0
YKL146W	SPOG_02138T0
YKR038C	SPOG_05418T0
YOL130W	SPOG_04369T0
YFL050C	SPOG_04369T0
YCL059C	SPOG_02927T0
YIL103W	SPOG_01211T0
YHR113W	SPOG_01129T0
YHR050W	SPOG_05119T0
YGR138C	SPOG_04281T0
YPR156C	SPOG_04281T0
YJR132W	SPOG_00856T0
YEL036C	SPOG_04242T0
YDL149W	SPOG_02823T0
YDR324C	SPOG_03068T0
YBR079C	SPOG_00788T0
YIL091C	SPOG_03563T0
YOL023W	SPOG_03670T0
YDR047W	SPOG_00873T0
YGL253W	SPOG_01543T0
YFR053C	SPOG_01543T0
YCR008W	SPOG_00999T0
YMR001C	SPOG_00185T0
YGL256W	SPOG_05310T0
YNL154C	SPOG_04202T0	SPOG_04589T0
YHR135C	SPOG_04202T0	SPOG_04589T0
YBR170C	SPOG_01430T0
YBL011W	SPOG_03014T0
YGL099W	SPOG_03786T0
YDR148C	SPOG_02741T0
YMR309C	SPOG_01732T0
YKL113C	SPOG_03693T0
YOR196C	SPOG_04385T0
YDR009W	SPOG_02235T0
YBR020W	SPOG_02235T0
YKL212W	SPOG_03069T0
YOR361C	SPOG_00388T0
YBR221C	SPOG_02799T0
YOR165W	SPOG_00697T0
YOR136W	SPOG_01275T0
YNL006W	SPOG_04864T0
YEL022W	SPOG_03139T0
YJR031C	SPOG_03139T0
YLR354C	SPOG_03310T0
YGR043C	SPOG_03310T0
YDR293C	SPOG_03343T0
YOR002W	SPOG_01148T0
YLR244C	SPOG_02900T0
YGL216W	SPOG_01259T0	SPOG_04694T0
YDR301W	SPOG_05577T0
YDL244W	SPOG_04802T0
YFL058W	SPOG_04802T0
YJR156C	SPOG_04802T0
YNL332W	SPOG_04802T0
YCR091W	SPOG_03973T0	SPOG_04507T0
YNR047W	SPOG_03973T0	SPOG_04507T0
YDL240W	SPOG_01147T0
YBR249C	SPOG_01548T0
YBL008W	SPOG_03103T0
YER047C	SPOG_02054T0
YDR375C	SPOG_01870T0
YDR189W	SPOG_02362T0
YKL022C	SPOG_00545T0
YLR253W	SPOG_01390T0
YMR278W	SPOG_02343T0
YJL101C	SPOG_04099T0
YMR011W	SPOG_03518T0	SPOG_03513T0	SPOG_03517T0	SPOG_01228T0	SPOG_01647T0	SPOG_03625T0
YFL011W	SPOG_03518T0	SPOG_03513T0	SPOG_03517T0	SPOG_01228T0	SPOG_01647T0	SPOG_03625T0
YDR342C	SPOG_03518T0	SPOG_03513T0	SPOG_03517T0	SPOG_01228T0	SPOG_01647T0	SPOG_03625T0
YDR343C	SPOG_03518T0	SPOG_03513T0	SPOG_03517T0	SPOG_01228T0	SPOG_01647T0	SPOG_03625T0
YHR092C	SPOG_03518T0	SPOG_03513T0	SPOG_03517T0	SPOG_01228T0	SPOG_01647T0	SPOG_03625T0
YLR081W	SPOG_03518T0	SPOG_03513T0	SPOG_03517T0	SPOG_01228T0	SPOG_01647T0	SPOG_03625T0
YHR096C	SPOG_03518T0	SPOG_03513T0	SPOG_03517T0	SPOG_01228T0	SPOG_01647T0	SPOG_03625T0
YOL156W	SPOG_03518T0	SPOG_03513T0	SPOG_03517T0	SPOG_01228T0	SPOG_01647T0	SPOG_03625T0
YDR345C	SPOG_03518T0	SPOG_03513T0	SPOG_03517T0	SPOG_01228T0	SPOG_01647T0	SPOG_03625T0
YJL219W	SPOG_03518T0	SPOG_03513T0	SPOG_03517T0	SPOG_01228T0	SPOG_01647T0	SPOG_03625T0
YHR094C	SPOG_03518T0	SPOG_03513T0	SPOG_03517T0	SPOG_01228T0	SPOG_01647T0	SPOG_03625T0
YJL214W	SPOG_03518T0	SPOG_03513T0	SPOG_03517T0	SPOG_01228T0	SPOG_01647T0	SPOG_03625T0
YEL069C	SPOG_03518T0	SPOG_03513T0	SPOG_03517T0	SPOG_01228T0	SPOG_01647T0	SPOG_03625T0
YNR072W	SPOG_03518T0	SPOG_03513T0	SPOG_03517T0	SPOG_01228T0	SPOG_01647T0	SPOG_03625T0
YDL245C	SPOG_03518T0	SPOG_03513T0	SPOG_03517T0	SPOG_01228T0	SPOG_01647T0	SPOG_03625T0
YJR158W	SPOG_03518T0	SPOG_03513T0	SPOG_03517T0	SPOG_01228T0	SPOG_01647T0	SPOG_03625T0
YDL095W	SPOG_00621T0
YDL093W	SPOG_00621T0
YJL167W	SPOG_00547T0
YOL060C	SPOG_00871T0
YML072C	SPOG_03809T0
YNL082W	SPOG_02642T0
YIL094C	SPOG_05519T0
YBR097W	SPOG_01342T0
YLR241W	SPOG_03950T0
YKL046C	SPOG_03410T0
YMR238W	SPOG_03410T0
YJL060W	SPOG_00293T0
YGL091C	SPOG_01658T0
YEL020C	SPOG_04309T0
YGL211W	SPOG_00049T0
YGR123C	SPOG_01143T0
YKL194C	SPOG_03865T0
YPL203W	SPOG_02253T0
YKL166C	SPOG_02253T0
YJL164C	SPOG_02253T0
YML061C	SPOG_01253T0
YOR067C	SPOG_00321T0
YOL094C	SPOG_00728T0
YPL009C	SPOG_00817T0
YER099C	SPOG_02456T0
YBL068W	SPOG_02456T0
YHR042W	SPOG_00067T0
YGR200C	SPOG_03216T0
YOL030W	SPOG_00925T0
YKL134C	SPOG_04078T0
YML008C	SPOG_04091T0
YNL071W	SPOG_03506T0
YDL195W	SPOG_04390T0
YDR208W	SPOG_02628T0
YLR195C	SPOG_01243T0
YOL098C	SPOG_05328T0
YBR011C	SPOG_00175T0
YBR142W	SPOG_02890T0
YGR040W	SPOG_03840T0
YPL110C	SPOG_00456T0
YPL266W	SPOG_02870T0
YER093C	SPOG_00093T0
YDL132W	SPOG_02104T0
YHR171W	SPOG_02916T0
YGR185C	SPOG_05459T0
YBL088C	SPOG_00834T0
YKL135C	SPOG_01331T0
YGL094C	SPOG_03984T0
YPL151C	SPOG_05602T0
YBR243C	SPOG_02827T0
YGL119W	SPOG_02833T0
YNL064C	SPOG_04249T0
YLR089C	SPOG_02270T0
YDR111C	SPOG_02270T0
YHR068W	SPOG_05494T0
YGR173W	SPOG_01285T0
YJL102W	SPOG_05247T0
YIL082W-A	SPOG_05677T0
YGR109W-B	SPOG_05677T0
YOL145C	SPOG_01665T0
YDR120C	SPOG_03075T0
YOR323C	SPOG_00686T0
YJR145C	SPOG_00757T0	SPOG_04871T0	SPOG_00501T0
YHR203C	SPOG_00757T0	SPOG_04871T0	SPOG_00501T0
YMR277W	SPOG_01784T0
YAR007C	SPOG_05250T0
YKL181W	SPOG_01730T0
YPR189W	SPOG_02361T0
YLR027C	SPOG_05141T0
YHR024C	SPOG_01495T0
YDL198C	SPOG_03445T0
YGR244C	SPOG_02458T0
YNL212W	SPOG_01260T0
YPR069C	SPOG_00099T0
YNR043W	SPOG_03857T0
YKR028W	SPOG_02512T0
YJL098W	SPOG_02512T0
YCL018W	SPOG_04009T0
YML093W	SPOG_04915T0
YOR061W	SPOG_00180T0
YGR170W	SPOG_03847T0
YJL128C	SPOG_04278T0
YJR040W	SPOG_05406T0
YBR029C	SPOG_01219T0
YEL058W	SPOG_01557T0
YLR377C	SPOG_00905T0
YMR167W	SPOG_02973T0
YNL037C	SPOG_02661T0
YFL004W	SPOG_00949T0
YPL019C	SPOG_00949T0
YGR010W	SPOG_01993T0
YLR328W	SPOG_01993T0
YMR058W	SPOG_02564T0
YFL041W	SPOG_02564T0
YIR034C	SPOG_04038T0
YLR005W	SPOG_03443T0
YHL030W	SPOG_01092T0
YDR481C	SPOG_01142T0
YDR496C	SPOG_02317T0
YNR032W	SPOG_00277T0
YJR130C	SPOG_02822T0
YML082W	SPOG_02822T0
YER179W	SPOG_00491T0
YIL046W	SPOG_00535T0
YJL108C	SPOG_01751T0
YDR365C	SPOG_04239T0
YHR073W	SPOG_04885T0
YOR267C	SPOG_03313T0
YDR300C	SPOG_00124T0
YHR033W	SPOG_00124T0
YGR286C	SPOG_03529T0
YLL031C	SPOG_05597T0
YIL018W	SPOG_05026T0	SPOG_04688T0	SPOG_01306T0
YFR031C-A	SPOG_05026T0	SPOG_04688T0	SPOG_01306T0
YNL218W	SPOG_02608T0
YER049W	SPOG_02913T0
YGL084C	SPOG_01540T0
YPL189W	SPOG_01540T0
YLR293C	SPOG_00920T0
YOR185C	SPOG_00920T0
YAL021C	SPOG_03360T0
YDR158W	SPOG_05479T0
YEL042W	SPOG_01573T0
YGR157W	SPOG_03174T0
YGR194C	SPOG_03331T0
YGL040C	SPOG_03754T0
YFR004W	SPOG_05522T0
YPR016C	SPOG_02330T0
YPL122C	SPOG_03091T0
YJR148W	SPOG_02274T0
YHR208W	SPOG_02274T0
YNL172W	SPOG_02252T0
YOR099W	SPOG_02941T0
YBR205W	SPOG_02941T0
YDR483W	SPOG_02941T0
YPL195W	SPOG_01076T0
YLL028W	SPOG_01384T0	SPOG_01385T0
YMR145C	SPOG_02045T0
YDL085W	SPOG_02045T0
YDL097C	SPOG_00737T0
YJL095W	SPOG_04071T0
YOR142W	SPOG_02077T0
YOR241W	SPOG_04271T0
YOL034W	SPOG_00959T0
YJL168C	SPOG_03687T0
YDL001W	SPOG_03352T0
YKL017C	SPOG_02467T0
YOR070C	SPOG_01371T0
YPL131W	SPOG_00808T0	SPOG_01202T0
YFL025C	SPOG_01575T0
YJR007W	SPOG_03916T0
YPR141C	SPOG_02038T0	SPOG_05614T0
YDR388W	SPOG_02166T0
YDR331W	SPOG_02471T0
YJR110W	SPOG_01690T0
YPR029C	SPOG_02312T0
YFR024C-A	SPOG_03988T0
YHR016C	SPOG_03988T0
YDL128W	SPOG_03221T0
YBR160W	SPOG_05774T0
YML080W	SPOG_02180T0
YMR062C	SPOG_03671T0
YDL234C	SPOG_01130T0
YER006W	SPOG_03183T0
YIR002C	SPOG_04942T0	SPOG_00163T0
YDL147W	SPOG_00582T0
YPL042C	SPOG_04901T0
YLR383W	SPOG_03355T0
YFR028C	SPOG_01106T0
YER107C	SPOG_01951T0
YGR285C	SPOG_02787T0
YLR196W	SPOG_01424T0
YPL212C	SPOG_02450T0
YGL225W	SPOG_01063T0
YLL041C	SPOG_02125T0
YGL180W	SPOG_05443T0
YOR243C	SPOG_04017T0
YGR060W	SPOG_01133T0
YDR325W	SPOG_02481T0
YJR072C	SPOG_01351T0
YBR034C	SPOG_01922T0
YKL213C	SPOG_02299T0
YLR314C	SPOG_01799T0
YPL268W	SPOG_01117T0
YHR064C	SPOG_05669T0
YHR107C	SPOG_00108T0
YGR231C	SPOG_00816T0
YOR197W	SPOG_02342T0
YMR139W	SPOG_00717T0	SPOG_04371T0
YDL079C	SPOG_00717T0	SPOG_04371T0
YHR166C	SPOG_00546T0
YEL060C	SPOG_01720T0
YOR003W	SPOG_01720T0
YBL007C	SPOG_02062T0
YOR001W	SPOG_04070T0
YOL086C	SPOG_02525T0	SPOG_02384T0
YMR303C	SPOG_02525T0	SPOG_02384T0
YMR083W	SPOG_02525T0	SPOG_02384T0
YBR145W	SPOG_02525T0	SPOG_02384T0
YDL036C	SPOG_01971T0
YOL066C	SPOG_01971T0
YCR002C	SPOG_00691T0
YBR247C	SPOG_03086T0
YFL002C	SPOG_02210T0
YPR110C	SPOG_00916T0
YDR390C	SPOG_04136T0
YBR058C	SPOG_02915T0
YHR025W	SPOG_02769T0
YML049C	SPOG_02644T0
YMR131C	SPOG_01433T0
YJR139C	SPOG_02755T0
YPL104W	SPOG_03487T0
YBR162C	SPOG_04028T0
YKL184W	SPOG_01167T0
YPL029W	SPOG_01655T0
YCR068W	SPOG_00663T0
YGL003C	SPOG_01068T0
YDR448W	SPOG_03252T0
YKL085W	SPOG_03459T0
YFL059W	SPOG_03685T0
YNL333W	SPOG_03685T0
YMR096W	SPOG_03685T0
YDR044W	SPOG_00700T0
YIL123W	SPOG_04584T0
YNL066W	SPOG_04584T0
YKR042W	SPOG_04584T0
YJL116C	SPOG_04584T0
YER177W	SPOG_00492T0	SPOG_02093T0
YDR099W	SPOG_00492T0	SPOG_02093T0
YJL087C	SPOG_00261T0
YGR132C	SPOG_01109T0
YDR338C	SPOG_00880T0
YJL062W	SPOG_02018T0
YOR175C	SPOG_01024T0
YGL171W	SPOG_04097T0
YMR146C	SPOG_03708T0
YJL109C	SPOG_03130T0
YCR028C	SPOG_01233T0
YER003C	SPOG_03019T0
YBR081C	SPOG_00764T0
YHR204W	SPOG_02623T0
YCR084C	SPOG_04516T0	SPOG_01977T0
YER126C	SPOG_02314T0
YHR194W	SPOG_02142T0
YJR033C	SPOG_03000T0
YGR012W	SPOG_04946T0
YPL043W	SPOG_02878T0
YLR103C	SPOG_01078T0
YOL113W	SPOG_01986T0
YFL045C	SPOG_02734T0
YOR176W	SPOG_03537T0
YKR080W	SPOG_05492T0
YPL031C	SPOG_05451T0
YKL197C	SPOG_03481T0
YIL085C	SPOG_04421T0	SPOG_03663T0
YNL029C	SPOG_04421T0	SPOG_03663T0
YHL033C	SPOG_01519T0
YLL045C	SPOG_01519T0
YKR089C	SPOG_00655T0
YOR081C	SPOG_00655T0
YGL095C	SPOG_03956T0
YKL140W	SPOG_01022T0	SPOG_03383T0
YER141W	SPOG_01933T0
YBR179C	SPOG_05225T0
YER053C	SPOG_05394T0
YNL288W	SPOG_03683T0
YPL184C	SPOG_04049T0
YCR094W	SPOG_03660T0
YNR048W	SPOG_03660T0
YLR243W	SPOG_03700T0
YLR212C	SPOG_05060T0
YKL027W	SPOG_05149T0
YHR003C	SPOG_05149T0
YMR116C	SPOG_00305T0
YGR047C	SPOG_03337T0
YMR012W	SPOG_01375T0
YPL109C	SPOG_03109T0
YOR124C	SPOG_02056T0
YNL329C	SPOG_04549T0
YKR076W	SPOG_04761T0
YMR251W	SPOG_04761T0
YBR055C	SPOG_02914T0
YJR131W	SPOG_00466T0
YGL169W	SPOG_03219T0
YNL280C	SPOG_01029T0
YLR340W	SPOG_02401T0
YNL290W	SPOG_02646T0
YOR209C	SPOG_03931T0
YPR047W	SPOG_05470T0
YJR068W	SPOG_00376T0
YOR272W	SPOG_01919T0
YFR002W	SPOG_05353T0	SPOG_05341T0
YJL069C	SPOG_01517T0
YMR319C	SPOG_03669T0
YAR015W	SPOG_04283T0
YDL100C	SPOG_04707T0
YJR036C	SPOG_03062T0
YLR056W	SPOG_00716T0	SPOG_05595T0
YGL116W	SPOG_00689T0
YDL141W	SPOG_02793T0
YOL140W	SPOG_02520T0
YLR208W	SPOG_04595T0
YDL040C	SPOG_00513T0
YGL065C	SPOG_04428T0
YER005W	SPOG_05354T0
YGL141W	SPOG_04912T0
YPR103W	SPOG_01729T0
YDL148C	SPOG_01146T0
YLR248W	SPOG_00825T0
YDR243C	SPOG_04128T0
YHR070W	SPOG_02657T0
YGL112C	SPOG_03333T0
YBL104C	SPOG_01809T0
YDL022W	SPOG_04603T0	SPOG_00374T0
YOL059W	SPOG_04603T0	SPOG_00374T0
YER156C	SPOG_02574T0
YGR246C	SPOG_02806T0
YMR121C	SPOG_00202T0	SPOG_02432T0
YLR029C	SPOG_00202T0	SPOG_02432T0
YPL220W	SPOG_03371T0	SPOG_05383T0
YGL135W	SPOG_03371T0	SPOG_05383T0
YKR003W	SPOG_00836T0
YHR001W	SPOG_00836T0
YBR061C	SPOG_01806T0
YEL055C	SPOG_01395T0
YGL123W	SPOG_02429T0
YLR002C	SPOG_02300T0
YLR172C	SPOG_02435T0
YER078C	SPOG_05204T0
YHR098C	SPOG_04300T0
YNL178W	SPOG_05185T0
YER148W	SPOG_00351T0
YDL238C	SPOG_03389T0
YLR447C	SPOG_05317T0
YJL155C	SPOG_00149T0
YGR054W	SPOG_01224T0
YGR171C	SPOG_02649T0
YLR229C	SPOG_02131T0
YOR261C	SPOG_03446T0
YDR372C	SPOG_04932T0
YJL172W	SPOG_03864T0
YPL090C	SPOG_02014T0	SPOG_00464T0
YBR181C	SPOG_02014T0	SPOG_00464T0
YGR162W	SPOG_01682T0
YGL049C	SPOG_01682T0
YKR095W	SPOG_02508T0
YIL149C	SPOG_02508T0
YKL045W	SPOG_00789T0
YGR090W	SPOG_02750T0
YMR076C	SPOG_02130T0
YMR247C	SPOG_02163T0
YMR302C	SPOG_05606T0
YDR335W	SPOG_02051T0
YMR079W	SPOG_04069T0
YKL091C	SPOG_04069T0
YGR253C	SPOG_02689T0
YFR010W	SPOG_04816T0
YLL019C	SPOG_04088T0
YLR075W	SPOG_01502T0	SPOG_04754T0
YNL293W	SPOG_03433T0
YOL112W	SPOG_03433T0
YLR055C	SPOG_01392T0
YCL004W	SPOG_05331T0
YLR116W	SPOG_03392T0
YLR300W	SPOG_03005T0
YOR190W	SPOG_03005T0
YDL108W	SPOG_00756T0
YLR143W	SPOG_01367T0
YGR144W	SPOG_03172T0
YGR175C	SPOG_04174T0
YIL108W	SPOG_05089T0
YLR372W	SPOG_03768T0
YOR222W	SPOG_02060T0
YPL134C	SPOG_02060T0
YPL050C	SPOG_01800T0
YJR159W	SPOG_03666T0
YDL246C	SPOG_03666T0
YLR070C	SPOG_03666T0
YNL271C	SPOG_01122T0
YJL088W	SPOG_00231T0
YKR069W	SPOG_02378T0
YHR190W	SPOG_04185T0
YGR159C	SPOG_05746T0
YOL033W	SPOG_05321T0
YAL025C	SPOG_00705T0
YBR293W	SPOG_03614T0
YML092C	SPOG_00427T0
YML063W	SPOG_00732T0	SPOG_02019T0
YLR441C	SPOG_00732T0	SPOG_02019T0
YGR086C	SPOG_05468T0
YPL004C	SPOG_05468T0
YIR008C	SPOG_00300T0
YDL103C	SPOG_05178T0
YPR125W	SPOG_00186T0
YNL313C	SPOG_01788T0
YOR262W	SPOG_01075T0
YKL004W	SPOG_04065T0
YGL202W	SPOG_05139T0	SPOG_01622T0
YJL125C	SPOG_00109T0
YNR033W	SPOG_03064T0
YFR048W	SPOG_01969T0
YOR065W	SPOG_01506T0
YHR108W	SPOG_00758T0
YDR358W	SPOG_00758T0
YOR316C	SPOG_00183T0
YMR243C	SPOG_00183T0
YFL001W	SPOG_02591T0
YCR009C	SPOG_04314T0
YFL047W	SPOG_04055T0
YKL139W	SPOG_02665T0
YNL075W	SPOG_01686T0
YMR244W	SPOG_02413T0
YPL214C	SPOG_05666T0
YJL080C	SPOG_00853T0
YER145C	SPOG_02563T0
YDR019C	SPOG_05523T0
YIL116W	SPOG_04429T0
YOL049W	SPOG_05510T0
YLR157C	SPOG_01598T0
YLR158C	SPOG_01598T0
YLR160C	SPOG_01598T0
YLR155C	SPOG_01598T0
YLR048W	SPOG_02414T0	SPOG_02304T0	SPOG_02645T0
YGR214W	SPOG_02414T0	SPOG_02304T0	SPOG_02645T0
YGL115W	SPOG_02733T0
YJR117W	SPOG_02141T0
YCR024C	SPOG_05251T0
YDL058W	SPOG_00355T0
YIR029W	SPOG_02562T0
YML123C	SPOG_05446T0
YMR241W	SPOG_04450T0	SPOG_04450T1
YIL022W	SPOG_01407T0
YLR420W	SPOG_00346T0
YNL207W	SPOG_02974T0
YNL317W	SPOG_05304T0
YPR041W	SPOG_05553T0
YNL048W	SPOG_00021T0
YNL256W	SPOG_04241T0
YNL083W	SPOG_04127T0
YPL209C	SPOG_03543T0
YOR346W	SPOG_04594T0
YER089C	SPOG_04792T0	SPOG_03952T0
YBL056W	SPOG_04792T0	SPOG_03952T0
YOR231W	SPOG_01962T0
YPL140C	SPOG_01962T0
YBL097W	SPOG_05467T0
YDR292C	SPOG_04626T0
YLR362W	SPOG_04683T0
YDR507C	SPOG_00539T0
YCL024W	SPOG_00539T0
YKL101W	SPOG_00539T0
YEL046C	SPOG_01700T0
YBR220C	SPOG_04868T0
YDR226W	SPOG_05100T0
YGL097W	SPOG_05077T0
YPR176C	SPOG_04907T0
YGL100W	SPOG_00286T0
YBR192W	SPOG_03899T0
YER055C	SPOG_05121T0
YNL169C	SPOG_02593T0	SPOG_04004T0
YOR299W	SPOG_03106T0
YMR237W	SPOG_03106T0
YER168C	SPOG_00841T0
YER061C	SPOG_01254T0
YIL162W	SPOG_00493T0
YKL120W	SPOG_00682T0
YPR048W	SPOG_03990T0
YHR179W	SPOG_05753T0	SPOG_03621T0	SPOG_04992T0	SPOG_04997T0
YPL171C	SPOG_05753T0	SPOG_03621T0	SPOG_04992T0	SPOG_04997T0
YDR364C	SPOG_02908T0
YPL222W	SPOG_01125T0
YIL095W	SPOG_02919T0
YNL020C	SPOG_02919T0
YPR165W	SPOG_02567T0	SPOG_00170T0
YDL137W	SPOG_02874T0
YDL192W	SPOG_02874T0
YOL045W	SPOG_05506T0
YAL017W	SPOG_05506T0
YDR245W	SPOG_01660T0
YOR119C	SPOG_00598T0
YPR108W	SPOG_02269T0
YPR003C	SPOG_05474T0
YDR280W	SPOG_00008T0
YER021W	SPOG_01338T0
YJL100W	SPOG_01576T0
YKL059C	SPOG_03048T0
YLR336C	SPOG_03867T0
YPL152W	SPOG_05192T0
YBR087W	SPOG_04451T0
YBL033C	SPOG_04877T0
YDR452W	SPOG_04169T0
YJR091C	SPOG_04487T0
YOR155C	SPOG_02789T0
YER102W	SPOG_00397T0	SPOG_03940T0
YBL072C	SPOG_00397T0	SPOG_03940T0
YEL052W	SPOG_01321T0
YJL208C	SPOG_00322T0
YGR163W	SPOG_02524T0
YCL043C	SPOG_01979T0
YDR518W	SPOG_01979T0
YPR119W	SPOG_02265T0
YGR108W	SPOG_02265T0
YML074C	SPOG_04593T0
YLR449W	SPOG_04593T0
YIL021W	SPOG_00423T0
YDL201W	SPOG_03235T0
YPL145C	SPOG_03673T0	SPOG_01291T0
YOR237W	SPOG_03673T0	SPOG_01291T0
YLR186W	SPOG_00210T0
YOR145C	SPOG_00402T0
YGL139W	SPOG_02569T0
YPL221W	SPOG_02569T0
YAL053W	SPOG_02569T0
YOR365C	SPOG_02569T0
YJR051W	SPOG_02087T0
YEL047C	SPOG_02087T0
YGR188C	SPOG_00820T0
YML102W	SPOG_02607T0
YPL260W	SPOG_05198T0
YMR092C	SPOG_00101T0
YMR093W	SPOG_01280T0
YDR531W	SPOG_05211T0
YGR202C	SPOG_05483T0
YOR157C	SPOG_00372T0
YLR299W	SPOG_04538T0	SPOG_00586T0
YGL184C	SPOG_02470T0
YHR119W	SPOG_03455T0
YKR081C	SPOG_02692T0
YHR111W	SPOG_03949T0
YOL038W	SPOG_02260T0
YGR135W	SPOG_01561T0
YOL077C	SPOG_01438T0
YML121W	SPOG_04234T0
YNL273W	SPOG_04180T0
YDR105C	SPOG_02115T0
YGL001C	SPOG_01144T0
YHL010C	SPOG_02073T0
YFL038C	SPOG_02867T0
YMR296C	SPOG_01504T0
YMR166C	SPOG_00445T0
YML110C	SPOG_03428T0
YMR027W	SPOG_05447T0
YDR312W	SPOG_00289T0
YHR066W	SPOG_00289T0
YLR351C	SPOG_00481T0
YNR012W	SPOG_02505T0
YJR005W	SPOG_05216T0
YJR002W	SPOG_00173T0
YBR028C	SPOG_03432T0
YHR069C	SPOG_04051T0
YGR260W	SPOG_02030T0	SPOG_04839T0
YOR005C	SPOG_03375T0	SPOG_03375T1
YML004C	SPOG_02156T0
YOR271C	SPOG_02107T0
YLR399C	SPOG_00429T0	SPOG_00137T0
YDL070W	SPOG_00429T0	SPOG_00137T0
YEL051W	SPOG_02355T0
YKL205W	SPOG_03042T0
YOR274W	SPOG_01580T0
YNL007C	SPOG_02324T0
YPR144C	SPOG_03162T0
YGL076C	SPOG_02034T0	SPOG_04661T0
YPL198W	SPOG_02034T0	SPOG_04661T0
YHL003C	SPOG_02895T0
YKL008C	SPOG_02895T0
YKR017C	SPOG_02052T0
YMR272C	SPOG_02635T0
YHR002W	SPOG_05080T0
YGR028W	SPOG_03250T0
YGL143C	SPOG_04054T0
YDR049W	SPOG_05480T0
YJL187C	SPOG_03328T0
YOR184W	SPOG_02728T0
YBR189W	SPOG_05032T0
YPL081W	SPOG_05032T0
YGR184C	SPOG_04737T0	SPOG_00044T0
YGL092W	SPOG_03929T0
YOL062C	SPOG_04528T0
YIL001W	SPOG_00221T0
YJR076C	SPOG_01956T0
YGR255C	SPOG_04223T0
YHR011W	SPOG_05370T0
YMR259C	SPOG_03576T0
YMR203W	SPOG_04370T0
YGR085C	SPOG_01413T0	SPOG_00477T0
YPR102C	SPOG_01413T0	SPOG_00477T0
YDL210W	SPOG_03814T0
YJL092W	SPOG_02720T0
YPR167C	SPOG_00246T0
YGR267C	SPOG_04563T0
YBL067C	SPOG_02865T0
YER098W	SPOG_02865T0
YLR247C	SPOG_01077T1	SPOG_01077T0
YBR234C	SPOG_01403T0
YJR070C	SPOG_01154T0
YMR061W	SPOG_00543T0
YDR392W	SPOG_04778T0
YBR287W	SPOG_05671T0
YPL030W	SPOG_00421T0
YOR337W	SPOG_01196T0
YKR048C	SPOG_03424T0
YPR178W	SPOG_01526T0
YBL035C	SPOG_03495T0
YBR110W	SPOG_05153T0
YPR137W	SPOG_00470T0
YPL150W	SPOG_01918T0
YKR026C	SPOG_05356T0
YGL144C	SPOG_01726T0
YDL109C	SPOG_01726T0
YER020W	SPOG_01704T0
YAL041W	SPOG_05315T0
YNL219C	SPOG_01058T0
YKL114C	SPOG_04774T0
YNL138W	SPOG_03460T0
YJR123W	SPOG_04715T0	SPOG_02061T0
YLR114C	SPOG_01706T0
YPR175W	SPOG_03047T0
YFL009W	SPOG_03710T0	SPOG_03017T0
YMR023C	SPOG_00706T0
YIL128W	SPOG_02710T0
YKR084C	SPOG_02931T0
YNL139C	SPOG_04103T0
YOR141C	SPOG_04537T0
YBR161W	SPOG_02391T0
YPL057C	SPOG_02391T0
YER087W	SPOG_02209T0
YPL125W	SPOG_00826T0
YPL211W	SPOG_03539T0
YHR112C	SPOG_02614T0
YOL041C	SPOG_02066T0
YMR314W	SPOG_04832T0
YPR042C	SPOG_04211T0
YBR082C	SPOG_01339T0
YDR059C	SPOG_01339T0
YDL153C	SPOG_01207T0
YCR047C	SPOG_05130T0
YMR078C	SPOG_01278T0
YPL218W	SPOG_03096T0
YHR088W	SPOG_01771T0
YJL001W	SPOG_02777T0
YNL242W	SPOG_01441T0
YGL196W	SPOG_05267T0
YPL097W	SPOG_02427T0
YLR330W	SPOG_04812T0
YOR362C	SPOG_03223T0
YCL040W	SPOG_01768T0
YDR516C	SPOG_01768T0
YKR052C	SPOG_04720T0
YJL133W	SPOG_04720T0
YDL017W	SPOG_02744T0
YHR202W	SPOG_02095T0
YHR188C	SPOG_03152T0
YLR209C	SPOG_03765T0
YPL117C	SPOG_02258T0
YOL068C	SPOG_05419T0
YDL042C	SPOG_05419T0
YBL041W	SPOG_01094T0
YGR187C	SPOG_00982T0
YGR282C	SPOG_02602T0
YDR155C	SPOG_04468T0
YLR216C	SPOG_05292T0
YPL153C	SPOG_03320T0
YPL183C	SPOG_04297T0
YER031C	SPOG_00206T0
YGL210W	SPOG_00206T0
YLR210W	SPOG_00850T0
YDL155W	SPOG_00850T0
YDR017C	SPOG_03416T0
YER094C	SPOG_03279T0
YKL193C	SPOG_01728T0
YLL056C	SPOG_03550T0
YML001W	SPOG_05378T0
YOL124C	SPOG_05417T0
YGL203C	SPOG_01037T0
YFR037C	SPOG_01701T0
YLL013C	SPOG_00710T0
YGR278W	SPOG_02815T0
YNR041C	SPOG_00640T0
YGL083W	SPOG_04027T0
YGL011C	SPOG_04196T0
YNL003C	SPOG_01178T0
YLR017W	SPOG_03963T0
YJL115W	SPOG_05366T0
YJR152W	SPOG_00010T0	SPOG_00893T0
YOR022C	SPOG_00527T0
YHR132C	SPOG_04230T0
YPR004C	SPOG_01671T0
YEL056W	SPOG_03382T0	SPOG_01001T0
YNL251C	SPOG_00702T0
YKL149C	SPOG_04551T0
YPR118W	SPOG_03136T0
YLR167W	SPOG_03888T0	SPOG_04825T0
YHR114W	SPOG_00097T0
YEL024W	SPOG_04140T0
YOL010W	SPOG_01814T0
YBL089W	SPOG_01266T0
YER119C	SPOG_01266T0
YEL021W	SPOG_00019T0
YDR050C	SPOG_03240T0
YKL001C	SPOG_01104T0
YMR235C	SPOG_01930T0
YMR226C	SPOG_03942T0
YNL274C	SPOG_03804T0
YOR006C	SPOG_04073T0
YPL227C	SPOG_04485T0
YHL047C	SPOG_02888T0
YHL040C	SPOG_02888T0
YCL073C	SPOG_02888T0
YKR106W	SPOG_02888T0
YEL065W	SPOG_02888T0
YIL133C	SPOG_01237T0	SPOG_05229T0	SPOG_02616T0
YNL069C	SPOG_01237T0	SPOG_05229T0	SPOG_02616T0
YLR405W	SPOG_02513T0
YDR490C	SPOG_02778T0
YOL100W	SPOG_02778T0
YGR048W	SPOG_01946T0
YGR186W	SPOG_02459T0
YOR202W	SPOG_05565T0
YMR293C	SPOG_04183T0	SPOG_02248T0
YFL016C	SPOG_03438T0
YPL063W	SPOG_04391T0
YPL048W	SPOG_00985T0
YKL081W	SPOG_00985T0
YBR035C	SPOG_01168T0
YBR003W	SPOG_01333T0
YBL084C	SPOG_01680T0
YIL043C	SPOG_03411T0
YJR049C	SPOG_03258T0
YOR018W	SPOG_01566T0
YFR022W	SPOG_01566T0
YEL041W	SPOG_01200T0
YBR274W	SPOG_03194T0
YHR144C	SPOG_01245T0
YHR128W	SPOG_01880T0
YMR214W	SPOG_04590T0
YOR034C	SPOG_04048T0
YDR264C	SPOG_04048T0
YIL118W	SPOG_00671T0
YBR133C	SPOG_05563T0
YBL080C	SPOG_01582T0	SPOG_02249T0
YOL115W	SPOG_05303T0
YNL299W	SPOG_05303T0
YLR262C	SPOG_00609T0
YPL237W	SPOG_00309T0
YPL060W	SPOG_00767T0
YNR019W	SPOG_00245T0
YCR048W	SPOG_00245T0
YDR373W	SPOG_01972T0
YDR182W	SPOG_04514T0
YLR291C	SPOG_01581T0
YML018C	SPOG_05379T0
YJL081C	SPOG_04025T0	SPOG_05118T0
YMR285C	SPOG_04645T0
YML118W	SPOG_04645T0
YDL205C	SPOG_01998T0
YPR161C	SPOG_05603T0
YPR132W	SPOG_02960T0	SPOG_00172T0
YGR118W	SPOG_02960T0	SPOG_00172T0
YHR026W	SPOG_00400T0
YDR267C	SPOG_01997T0
YDR268W	SPOG_03910T0
YKR094C	SPOG_03761T0	SPOG_02660T0
YIL148W	SPOG_03761T0	SPOG_02660T0
YJL112W	SPOG_04544T0
YKR036C	SPOG_04544T0
YBR046C	SPOG_00451T0
YGR216C	SPOG_02797T0
YBR159W	SPOG_00236T0
YDR376W	SPOG_01216T0
YHR148W	SPOG_00964T0
YGR207C	SPOG_05507T0
YNL001W	SPOG_03325T0
YBL106C	SPOG_04072T0
YPR032W	SPOG_04072T0
YPL172C	SPOG_00082T0
YML021C	SPOG_03374T0
YNR015W	SPOG_04260T0
YCR098C	SPOG_01604T0	SPOG_03676T0	SPOG_00887T0
YGL058W	SPOG_01975T0
YIR004W	SPOG_02724T0
YLL010C	SPOG_04039T0
YLR019W	SPOG_04039T0
YEL027W	SPOG_01896T0
YKL073W	SPOG_01983T0
YPR086W	SPOG_02076T0
YML028W	SPOG_02423T0
YDR453C	SPOG_02423T0
YKR021W	SPOG_05388T0
YJL084C	SPOG_05388T0
YOL016C	SPOG_04545T0
YFR014C	SPOG_04545T0
YBL037W	SPOG_04403T0
YDR339C	SPOG_04417T0
YOR090C	SPOG_00591T0
YJR144W	SPOG_02794T0
YDL033C	SPOG_05664T0
YIL033C	SPOG_04710T0
YDR523C	SPOG_00399T0
YAL042W	SPOG_02003T0
YBR088C	SPOG_03030T0
YNL240C	SPOG_00435T0
YKR079C	SPOG_04087T0
YFR005C	SPOG_01359T0
YNL031C	SPOG_02999T0	SPOG_04374T0	SPOG_01059T0
YBR010W	SPOG_02999T0	SPOG_04374T0	SPOG_01059T0
YDR032C	SPOG_00133T0
YCR004C	SPOG_00133T0
YNL098C	SPOG_00120T0
YOR101W	SPOG_00120T0
YBR236C	SPOG_05477T0
YFR021W	SPOG_05527T0
YPR066W	SPOG_01550T0
YJL059W	SPOG_05086T0
YNL308C	SPOG_03983T0
YDL236W	SPOG_02816T0
YGR056W	SPOG_01223T0
YLR357W	SPOG_01223T0
YDR141C	SPOG_01539T0
YBR291C	SPOG_02639T0
YDR064W	SPOG_05502T0
YOR181W	SPOG_01794T0
YJR119C	SPOG_04576T0
YNL201C	SPOG_04175T0
YMR113W	SPOG_01529T0
YKL132C	SPOG_01529T0
YAL058W	SPOG_00159T0
YDR332W	SPOG_01204T0
YER019W	SPOG_02308T0
YHR005C	SPOG_02206T0
YIL159W	SPOG_01981T0
YNL022C	SPOG_00407T0
YBR191W	SPOG_00502T0	SPOG_00081T0
YPL079W	SPOG_00502T0	SPOG_00081T0
YDR427W	SPOG_00156T0
YJL091C	SPOG_01071T0
YKL196C	SPOG_03088T0
YNR006W	SPOG_01688T0
YPL111W	SPOG_02140T0
YLR380W	SPOG_05555T0
YBR084C-A	SPOG_03450T0	SPOG_04496T0
YBL027W	SPOG_03450T0	SPOG_04496T0
YOR380W	SPOG_02236T0	SPOG_03607T0
YJL053W	SPOG_00234T0
YDL104C	SPOG_03198T0
YML064C	SPOG_00561T0
YFL034C-B	SPOG_03412T0
YDR168W	SPOG_04646T0
YOL123W	SPOG_01457T0
YPL096W	SPOG_04269T0
YOL002C	SPOG_02153T0
YDR492W	SPOG_02153T0
YKL179C	SPOG_03422T0
YKL080W	SPOG_03729T0
YDR191W	SPOG_00197T0
YML130C	SPOG_00440T0
YMR313C	SPOG_00442T0
YBR154C	SPOG_05152T0
YGR024C	SPOG_03282T0
YNR038W	SPOG_00453T0
YPL155C	SPOG_05427T0
YCL009C	SPOG_01405T0
YFL005W	SPOG_00339T0
YDR266C	SPOG_02542T0
YGR261C	SPOG_01697T0
YJR125C	SPOG_03501T0
YOL064C	SPOG_02502T0
YOR254C	SPOG_02181T0
YOR245C	SPOG_03516T0
YEL054C	SPOG_03365T0	SPOG_03338T0
YDR418W	SPOG_03365T0	SPOG_03338T0
YGR276C	SPOG_01657T0
YML014W	SPOG_00220T0
YLR203C	SPOG_02592T0
YOL120C	SPOG_00806T0	SPOG_05137T0
YNL301C	SPOG_00806T0	SPOG_05137T0
YML065W	SPOG_05065T0
YLR442C	SPOG_05065T0
YBR200W	SPOG_00280T0
YJR105W	SPOG_00507T0
YIL030C	SPOG_01137T0
YDR416W	SPOG_03138T0
YOR095C	SPOG_01069T0
YHL002W	SPOG_05574T0
YOR312C	SPOG_04953T0	SPOG_00474T0
YMR242C	SPOG_04953T0	SPOG_00474T0
YMR276W	SPOG_00485T0
YGL014W	SPOG_03975T0
YNL121C	SPOG_00302T0
YHR117W	SPOG_00302T0
YER122C	SPOG_01938T0
YJL121C	SPOG_03836T0
YJL143W	SPOG_04947T0
YAR018C	SPOG_00541T0
YDL167C	SPOG_00115T0
YDR164C	SPOG_02498T0
YJR006W	SPOG_02650T0
YOR039W	SPOG_01678T0
YGL105W	SPOG_05196T0
YML097C	SPOG_02887T0
YER026C	SPOG_00447T0
YFL028C	SPOG_01121T0
YEL037C	SPOG_02840T0
YDL090C	SPOG_05318T0
YGL130W	SPOG_04689T0
YIL104C	SPOG_04383T0
YER117W	SPOG_05534T0	SPOG_00821T0
YBL087C	SPOG_05534T0	SPOG_00821T0
YDR025W	SPOG_05518T0	SPOG_01070T0
YBR048W	SPOG_05518T0	SPOG_01070T0
YJR047C	SPOG_02983T0	SPOG_02600T0
YEL034W	SPOG_02983T0	SPOG_02600T0
YIL083C	SPOG_00886T0
YGL255W	SPOG_03026T0
YNL221C	SPOG_02581T0
YPL242C	SPOG_01763T0
YNL222W	SPOG_05533T0
YAR003W	SPOG_01696T0
YDR346C	SPOG_02490T0
YHL023C	SPOG_01959T0
YDR263C	SPOG_00063T0
YOR033C	SPOG_00063T0
YKL009W	SPOG_04676T0
YPL188W	SPOG_02690T0
YCR031C	SPOG_04660T0	SPOG_02036T0
YJL191W	SPOG_04660T0	SPOG_02036T0
YLR270W	SPOG_02968T0
YOR173W	SPOG_02968T0
YCR077C	SPOG_02190T0
YBR039W	SPOG_04251T0
YIL153W	SPOG_01805T0
YKR068C	SPOG_01861T0
YJR140C	SPOG_03104T0
YPR011C	SPOG_00570T0
YKL151C	SPOG_04779T0
YDR297W	SPOG_01252T0
YJR133W	SPOG_00182T0
YEL012W	SPOG_03143T0
YIL038C	SPOG_01884T0
YNL297C	SPOG_00366T0
YER012W	SPOG_04523T0
YOR038C	SPOG_02828T0
YLR286C	SPOG_05752T0
YIR037W	SPOG_02311T0
YBR244W	SPOG_02311T0
YBL050W	SPOG_00494T0
YER100W	SPOG_00602T0
YER162C	SPOG_01175T0
YDR487C	SPOG_03132T0
YHR206W	SPOG_05748T0
YOR154W	SPOG_02901T0
YGR238C	SPOG_04798T0
YHR158C	SPOG_04798T0
YFL042C	SPOG_05163T0
YLR072W	SPOG_05163T0
YGL164C	SPOG_02496T0
YNL090W	SPOG_00348T0
YKL056C	SPOG_02732T0
YML096W	SPOG_02886T0
YMR223W	SPOG_04058T0
YNR030W	SPOG_04250T0
YDR177W	SPOG_02831T0
YNL118C	SPOG_00316T0
YNL181W	SPOG_01687T0
YPR031W	SPOG_00787T0
YJL126W	SPOG_04324T0
YDR460W	SPOG_00744T0
YFR050C	SPOG_01363T0
YKL172W	SPOG_00116T0
YKR092C	SPOG_03645T0
YKR070W	SPOG_05145T0
YDR272W	SPOG_01572T0
YOR040W	SPOG_01572T0
YOR096W	SPOG_00216T0
YNL096C	SPOG_00216T0
YCR061W	SPOG_01210T0
YBL055C	SPOG_04398T0
YPR097W	SPOG_00438T0
YOR132W	SPOG_03989T0
YOR056C	SPOG_04836T0
YDL006W	SPOG_02393T0
YML026C	SPOG_03207T0	SPOG_03032T0
YDR450W	SPOG_03207T0	SPOG_03032T0
YOR120W	SPOG_00976T0
YDR368W	SPOG_00976T0
YDR083W	SPOG_00643T0
YER157W	SPOG_01842T0
YHR200W	SPOG_01656T0
YGL142C	SPOG_03270T0
YDR080W	SPOG_05663T0
YBR267W	SPOG_00852T0
YDL064W	SPOG_00648T0
YDR204W	SPOG_00720T0
YIL034C	SPOG_00136T0
YJR008W	SPOG_02721T0
YOL052C	SPOG_02951T0
YKL180W	SPOG_03421T0	SPOG_04686T0
YJL177W	SPOG_03421T0	SPOG_04686T0
YDL117W	SPOG_00102T0
YDL119C	SPOG_01742T0
YBR074W	SPOG_02333T0
YHR089C	SPOG_00774T0
YJL204C	SPOG_02410T0
YML086C	SPOG_02120T0
YLR115W	SPOG_04270T0
YMR022W	SPOG_04119T0
YEL006W	SPOG_05262T0
YIL006W	SPOG_05262T0
YDR092W	SPOG_00934T0
YDR354W	SPOG_01038T0
YHR077C	SPOG_00320T0
YGL131C	SPOG_02147T0
YKL067W	SPOG_01987T0
YKL190W	SPOG_02325T0
YKL013C	SPOG_04817T0
YNL175C	SPOG_03695T0
YKR087C	SPOG_05327T0
YBR037C	SPOG_01341T0
YBR024W	SPOG_01341T0
YDR180W	SPOG_04524T0
YML104C	SPOG_03273T0
YLR215C	SPOG_04883T0
YMR143W	SPOG_04659T0	SPOG_04535T0
YDL083C	SPOG_04659T0	SPOG_04535T0
YKR051W	SPOG_00634T0
YDL030W	SPOG_04160T0
YHL004W	SPOG_03866T0
YIL068C	SPOG_03521T0
YIL020C	SPOG_03781T0
YLR182W	SPOG_02985T0
YJL010C	SPOG_04822T0
YLR088W	SPOG_04582T0
YNL320W	SPOG_04416T0
YPR135W	SPOG_04805T0
YHR123W	SPOG_00618T0
YNL130C	SPOG_00618T0
YGL103W	SPOG_02745T0	SPOG_03354T0
YGR220C	SPOG_01862T0
YIL099W	SPOG_01404T0
YDR002W	SPOG_03664T0
YGR149W	SPOG_02753T0
YBL082C	SPOG_05280T0
YJR096W	SPOG_02677T0
YLR427W	SPOG_03058T0
YBL003C	SPOG_02638T0	SPOG_04763T0
YDR225W	SPOG_02638T0	SPOG_04763T0
YGL038C	SPOG_01014T0
YMR200W	SPOG_03833T0
YLL057C	SPOG_00897T0	SPOG_01623T0
YHR086W	SPOG_03127T0	SPOG_02091T0
YKR018C	SPOG_04453T0
YJL082W	SPOG_04453T0
YBL020W	SPOG_01249T0
YDR242W	SPOG_00860T0
YGR003W	SPOG_01542T0
YBR002C	SPOG_03709T0
YLR085C	SPOG_00855T0
YDR194C	SPOG_04404T0
YOR351C	SPOG_00957T0
YOL080C	SPOG_03159T0
YLR268W	SPOG_05390T0
YGL147C	SPOG_00022T0	SPOG_05101T0
YNL067W	SPOG_00022T0	SPOG_05101T0
YAL003W	SPOG_00431T0
YOR339C	SPOG_03195T0
YPR104C	SPOG_04709T0
YJL106W	SPOG_04389T0	SPOG_05082T0
YBR155W	SPOG_02086T0
YGR227W	SPOG_00641T0
YEL062W	SPOG_01694T0
YNL010W	SPOG_01746T0
YOR007C	SPOG_02111T0
YPR058W	SPOG_00240T0
YBR104W	SPOG_00240T0
YBL047C	SPOG_03654T0
YJR104C	SPOG_00687T0
YER140W	SPOG_03082T0
YBL019W	SPOG_05590T0
YPL045W	SPOG_01570T0
YKL025C	SPOG_05416T0
YOR370C	SPOG_01389T0
YNR035C	SPOG_03741T0
YLR045C	SPOG_03215T0	SPOG_05469T0
YCL001W	SPOG_01928T0
YKL002W	SPOG_01774T0
YJL031C	SPOG_02455T0
YPL234C	SPOG_00150T0
YHR168W	SPOG_03717T0
YPL015C	SPOG_00818T0
YGR208W	SPOG_05630T0
YOL141W	SPOG_02937T0
YMR055C	SPOG_05503T0
YGL056C	SPOG_04193T0
YBR214W	SPOG_04193T0
YGR002C	SPOG_00110T0
YER151C	SPOG_03057T0
YOR089C	SPOG_03746T0
YNL093W	SPOG_03746T0
YDR330W	SPOG_00398T0
YNR058W	SPOG_01473T0
YER072W	SPOG_05659T0
YLR285W	SPOG_03795T0
YJL030W	SPOG_05162T0
YHR063C	SPOG_01194T0	SPOG_02221T0
YDR454C	SPOG_01469T0
YFL024C	SPOG_02326T0
YDR404C	SPOG_03808T0
YDR465C	SPOG_05131T0
YPL244C	SPOG_01314T0
YNL137C	SPOG_03078T0
YNR054C	SPOG_05632T0
YJL190C	SPOG_04923T0	SPOG_00624T0
YLR367W	SPOG_04923T0	SPOG_00624T0
YHR010W	SPOG_02305T0	SPOG_02416T0
YDR471W	SPOG_02305T0	SPOG_02416T0
YLR448W	SPOG_05649T0
YML073C	SPOG_05649T0
YGR005C	SPOG_01466T0
YLR022C	SPOG_01772T0
YLR370C	SPOG_02780T0
YPL169C	SPOG_02170T0
YNL279W	SPOG_04752T0
YBR078W	SPOG_04903T0	SPOG_04791T0
YDR055W	SPOG_04903T0	SPOG_04791T0
YCR026C	SPOG_04310T0
YEL016C	SPOG_04310T0
YDR214W	SPOG_01432T0
YJR100C	SPOG_01589T0
YOR004W	SPOG_02403T0
YNL072W	SPOG_05099T0
YKR105C	SPOG_04981T0	SPOG_01944T0	SPOG_04697T0
YCL069W	SPOG_04981T0	SPOG_01944T0	SPOG_04697T0
YGR224W	SPOG_04981T0	SPOG_01944T0	SPOG_04697T0
YPR198W	SPOG_04981T0	SPOG_01944T0	SPOG_04697T0
YKL191W	SPOG_00793T0
YOR250C	SPOG_00278T0
YDR533C	SPOG_03630T0	SPOG_03829T0
YPL280W	SPOG_03630T0	SPOG_03829T0
YOR391C	SPOG_03630T0	SPOG_03829T0
YMR322C	SPOG_03630T0	SPOG_03829T0
YKL033W-A	SPOG_00610T0	SPOG_03311T0
YLR260W	SPOG_05275T0
YOR171C	SPOG_05275T0
YDR228C	SPOG_00225T0
YKL189W	SPOG_01057T0
YDR386W	SPOG_03429T0
YIL106W	SPOG_02287T0
YLR361C	SPOG_03309T0
YPL135W	SPOG_01525T0
YOR226C	SPOG_01525T0
YJL039C	SPOG_02395T0
YKL012W	SPOG_03699T0
YNR003C	SPOG_02396T0
YLL006W	SPOG_04357T0
YMR227C	SPOG_05094T0
YPL001W	SPOG_05154T0
YBL085W	SPOG_00919T0
YER114C	SPOG_00919T0
YDL052C	SPOG_01679T0
YDR036C	SPOG_02843T0
YER007C-A	SPOG_03102T0
YNL107W	SPOG_00267T0
YJR073C	SPOG_04238T0
YNR052C	SPOG_02408T0
YLR100W	SPOG_04261T0
YLR310C	SPOG_05125T0
YPR082C	SPOG_03271T0
YMR208W	SPOG_05307T0
YNL030W	SPOG_02998T0	SPOG_04373T0	SPOG_01060T0
YBR009C	SPOG_02998T0	SPOG_04373T0	SPOG_01060T0
YLR206W	SPOG_02509T0
YDL161W	SPOG_02509T0
YEL026W	SPOG_00158T0
YMR202W	SPOG_00522T0
YMR260C	SPOG_00768T0
YBR260C	SPOG_05255T0
YPR060C	SPOG_02064T0
YOL055C	SPOG_03051T0
YPL258C	SPOG_03051T0
YPR121W	SPOG_03051T0
YBL002W	SPOG_04764T0
YDR224C	SPOG_04764T0
YJR142W	SPOG_00555T0
YGR195W	SPOG_03914T0
YOR127W	SPOG_04642T0
YGR241C	SPOG_00752T0
YHR161C	SPOG_00752T0
YGL087C	SPOG_00515T0
YKL144C	SPOG_00045T0
YDR306C	SPOG_03733T0
YKL014C	SPOG_03318T0
YDR098C	SPOG_03177T0
YER174C	SPOG_03177T0
YML022W	SPOG_02624T0
YDR441C	SPOG_02624T0
YDL208W	SPOG_01105T0
YBR261C	SPOG_02074T0
YCR063W	SPOG_02200T0
YKL028W	SPOG_01086T0
YML032C	SPOG_00645T0
YDR328C	SPOG_04276T0
YLR418C	SPOG_01422T0
YHR008C	SPOG_03925T0
YOR212W	SPOG_04420T0
YIL130W	SPOG_01377T0
YJL206C	SPOG_01377T0
YBR256C	SPOG_00439T0
YDR379W	SPOG_00994T0
YOL093W	SPOG_00299T0
YMR220W	SPOG_01593T0
YPL129W	SPOG_00734T0
YKL087C	SPOG_03855T0
YPR091C	SPOG_01490T0
YOR257W	SPOG_03464T0
YGL157W	SPOG_03821T0	SPOG_03900T0	SPOG_03901T0	SPOG_03297T0
YGL039W	SPOG_03821T0	SPOG_03900T0	SPOG_03901T0	SPOG_03297T0
YOL151W	SPOG_03821T0	SPOG_03900T0	SPOG_03901T0	SPOG_03297T0
YDR541C	SPOG_03821T0	SPOG_03900T0	SPOG_03901T0	SPOG_03297T0
YPL224C	SPOG_03307T0
YMR177W	SPOG_03307T0
YFR025C	SPOG_03391T0
YDR320C	SPOG_04562T0
YPL247C	SPOG_00791T0
YGR038W	SPOG_01344T0
YLR350W	SPOG_01344T0
YKL039W	SPOG_02603T0
YHL017W	SPOG_02603T0
YPL249C	SPOG_00978T0
YMR192W	SPOG_00978T0
YDL207W	SPOG_01445T0
YGR284C	SPOG_03414T0
YKL024C	SPOG_03224T0
YGL043W	SPOG_05092T0
YOL040C	SPOG_02705T0	SPOG_03303T0
YPL026C	SPOG_04855T0
YDR247W	SPOG_04855T0
YER143W	SPOG_00642T0
YGL221C	SPOG_02442T0
YBR111C	SPOG_04209T0
YKL034W	SPOG_01328T0
YGL244W	SPOG_04331T0
YKL018W	SPOG_04667T0
YML103C	SPOG_04876T0
YLR026C	SPOG_05599T0
YGL224C	SPOG_02006T0
YER037W	SPOG_02006T0
YNL055C	SPOG_01162T0
YIL114C	SPOG_01162T0
YNR034W	SPOG_05452T0
YCR073W-A	SPOG_05452T0
YDR196C	SPOG_03319T0
YKL040C	SPOG_04273T0
YHR075C	SPOG_05410T0
YGL101W	SPOG_05465T0
YBR242W	SPOG_05465T0
YBL040C	SPOG_03056T0
YJR052W	SPOG_00032T0
YMR240C	SPOG_01116T0
YDR447C	SPOG_03251T0	SPOG_01307T0
YML024W	SPOG_03251T0	SPOG_01307T0
YNL302C	SPOG_01258T0	SPOG_03119T0
YOL121C	SPOG_01258T0	SPOG_03119T0
YKR053C	SPOG_01743T0
YJL134W	SPOG_01743T0
YLR345W	SPOG_01064T0
YLR009W	SPOG_01935T0
YLR459W	SPOG_01900T0
YJL207C	SPOG_04364T0
YNR017W	SPOG_03267T0
YPL078C	SPOG_03161T0
YPL176C	SPOG_01293T0
YOR256C	SPOG_01293T0
YML106W	SPOG_04320T0
YMR271C	SPOG_04320T0
YBL078C	SPOG_03059T0
YJL041W	SPOG_00484T0
YKL125W	SPOG_00213T0
YKL110C	SPOG_00360T0
YOR098C	SPOG_00636T0
[truncated: 1,218 more rows]
[truncated: 8 more columns]
