# Supplementary material for: Evolutionary Conservation and Diversification of Puf RNA Binding Proteins and Their mRNA Targets
Source: PLoS Biol. 2015 Nov 20;13(11):e1002307. doi: 10.1371/journal.pbio.1002307 (PMC4654594; doi:10.1371/journal.pbio.1002307)
Supplement: S4 Dataset — (ZIP) [file pbio.1002307.s004.zip › S.cerevisiae.fa_S.japonicus.fa.txt]

YHR165C	SJAG_04497T0
YJL130C	SJAG_00964T0
YNR016C	SJAG_03313T0
YDL171C	SJAG_04054T0
YKL203C	SJAG_02723T0
YJR066W	SJAG_02723T0
YDL140C	SJAG_01713T0
YPL231W	SJAG_04972T0
YHR099W	SJAG_04613T0
YLR106C	SJAG_03496T0
YGR032W	SJAG_06200T0
YLR342W	SJAG_06200T0
YKL182W	SJAG_04107T0
YNL262W	SJAG_02908T0
YGL206C	SJAG_02282T0
YOR151C	SJAG_04030T0
YGR271W	SJAG_00898T0
YOR207C	SJAG_05467T0
YOR341W	SJAG_03144T0
YOR116C	SJAG_04934T0
YER172C	SJAG_02295T0
YGL062W	SJAG_00464T0
YBR218C	SJAG_00464T0
YPR010C	SJAG_03578T0
YDR127W	SJAG_00337T0
YGR061C	SJAG_03355T0
YAL026C	SJAG_05798T0
YKL215C	SJAG_01995T0
YBR115C	SJAG_00869T0
YOR133W	SJAG_05332T0	SJAG_01438T0
YDR385W	SJAG_05332T0	SJAG_01438T0
YBL076C	SJAG_03545T0
YPL082C	SJAG_00650T0
YKR054C	SJAG_02286T0
YNL088W	SJAG_03567T0
YGL008C	SJAG_01129T0	SJAG_01669T0	SJAG_04258T0
YPL036W	SJAG_01129T0	SJAG_01669T0	SJAG_04258T0
YJR109C	SJAG_00412T0
YGL195W	SJAG_02026T0
YNL132W	SJAG_05781T0
YNL014W	SJAG_06001T0
YLR249W	SJAG_06001T0
YMR109W	SJAG_04001T0
YKL129C	SJAG_04001T0
YIL125W	SJAG_05929T0
YDL126C	SJAG_03345T0
YGR094W	SJAG_00443T0
YER164W	SJAG_05719T0	SJAG_04038T0
YDR011W	SJAG_06374T0
YNR070W	SJAG_06374T0
YER070W	SJAG_04665T0
YIL066C	SJAG_04665T0
YER166W	SJAG_02897T0
YDR093W	SJAG_02897T0
YDR135C	SJAG_05647T0
YGR218W	SJAG_01358T0
YPL160W	SJAG_02015T0
YLL040C	SJAG_01229T0
YDL185W	SJAG_01471T0
YOR335C	SJAG_05754T0
YKL210W	SJAG_00853T0
YDL102W	SJAG_06024T0
YJR137C	SJAG_06571T0
YEL031W	SJAG_01435T0
YLR304C	SJAG_06201T0
YGR204W	SJAG_04156T0	SJAG_00106T0
YBR084W	SJAG_04156T0	SJAG_00106T0
YER171W	SJAG_00995T0
YIL143C	SJAG_03206T0
YDR457W	SJAG_02371T0
YBL022C	SJAG_05543T0
YPL217C	SJAG_06266T0
YOR291W	SJAG_03866T0
YOR326W	SJAG_03011T0
YAL029C	SJAG_03011T0
YMR189W	SJAG_03861T0
YER125W	SJAG_03970T0
YER103W	SJAG_01186T0	SJAG_04055T0
YBL075C	SJAG_01186T0	SJAG_04055T0
YDL145C	SJAG_04569T0
YHR186C	SJAG_01509T0
YOR290C	SJAG_05313T0
YDR170C	SJAG_01025T0
YOL021C	SJAG_04006T0
YGL120C	SJAG_00597T0
YMR186W	SJAG_01664T0
YPL240C	SJAG_01664T0
YFR031C	SJAG_03832T0
YAL035W	SJAG_06244T0
YJL200C	SJAG_01630T0
YMR229C	SJAG_02530T0
YIL126W	SJAG_04755T0
YDR334W	SJAG_02571T0
YLR410W	SJAG_00244T0
YGL173C	SJAG_03276T0
YJL050W	SJAG_05912T0
YBL023C	SJAG_02348T0
YGL150C	SJAG_02872T0
YKL148C	SJAG_01671T0
YJL045W	SJAG_01671T0
YGL009C	SJAG_03243T0
YMR288W	SJAG_01008T0
YIL078W	SJAG_01235T0
YPR019W	SJAG_04210T0
YMR080C	SJAG_03886T0
YJR045C	SJAG_05709T0
YEL030W	SJAG_05709T0
YCR057C	SJAG_00572T0
YLR086W	SJAG_00871T0
YNL163C	SJAG_05855T0
YGL201C	SJAG_00857T0
YLR398C	SJAG_06330T0
YBL105C	SJAG_05463T0
YPL226W	SJAG_05993T0
YMR162C	SJAG_00669T0
YGL167C	SJAG_03850T0
YJL034W	SJAG_00790T0
YMR205C	SJAG_00605T0
YLR069C	SJAG_02353T0
YBL004W	SJAG_05186T0
YLL026W	SJAG_04187T0
YER091C	SJAG_02290T0
YDR258C	SJAG_02825T0
YGL207W	SJAG_02416T0
YHR074W	SJAG_02618T0
YKR001C	SJAG_05913T0
YOR330C	SJAG_02658T0
YNL123W	SJAG_05492T0
YPL086C	SJAG_06490T0
YDR091C	SJAG_03658T0
YGL026C	SJAG_06565T0
YGL234W	SJAG_03140T0
YDR039C	SJAG_04167T0
YDR040C	SJAG_04167T0
YDR038C	SJAG_04167T0
YPR074C	SJAG_03934T0
YBR117C	SJAG_03934T0
YNL209W	SJAG_03237T0	SJAG_05779T0
YDL229W	SJAG_03237T0	SJAG_05779T0
YBR202W	SJAG_00884T0
YER069W	SJAG_05466T0
YLL034C	SJAG_04599T0
YHR023W	SJAG_03703T0
YMR128W	SJAG_03077T0
YBR121C	SJAG_01352T0
YDR212W	SJAG_00609T0
YLR305C	SJAG_04537T0
YML059C	SJAG_06326T0
YMR120C	SJAG_04681T0
YLR028C	SJAG_04681T0
YKL104C	SJAG_04728T0
YML035C	SJAG_04123T0
YPR181C	SJAG_02539T0	SJAG_03153T0
YDR234W	SJAG_01574T0
YGR264C	SJAG_05585T0
YPR080W	SJAG_04157T0	SJAG_02180T0	SJAG_01851T0
YBR118W	SJAG_04157T0	SJAG_02180T0	SJAG_01851T0
YBR127C	SJAG_00136T0
YDR001C	SJAG_04859T0
YBR001C	SJAG_04859T0
YDR037W	SJAG_00488T0
YDR097C	SJAG_02748T0
YLR274W	SJAG_05650T0
YJL212C	SJAG_01660T0
YOR168W	SJAG_04482T0
YLR153C	SJAG_02741T0
YFR009W	SJAG_00541T0
YDR129C	SJAG_03088T0
YKR086W	SJAG_05583T0
YGR124W	SJAG_04549T0
YPR145W	SJAG_04549T0
YGL163C	SJAG_02460T0
YBR114W	SJAG_03613T0	SJAG_00500T0
YNL102W	SJAG_05239T0
YJR035W	SJAG_06329T0
YLR384C	SJAG_00579T0
YMR217W	SJAG_04634T0
YJR016C	SJAG_04098T0
YFL036W	SJAG_03014T0
YMR290C	SJAG_04669T0
YBL099W	SJAG_05961T0
YBR196C	SJAG_05506T0
YLR259C	SJAG_00564T0
YHR047C	SJAG_00181T0
YKL157W	SJAG_00181T0
YBR080C	SJAG_00330T0
YJR121W	SJAG_02598T0
YGL137W	SJAG_04070T0
YJL014W	SJAG_06194T0
YCL054W	SJAG_00722T0
YJL074C	SJAG_05019T0
YKR031C	SJAG_01519T0
YPL167C	SJAG_05387T0
YOR048C	SJAG_05891T0
YJL012C	SJAG_05567T0
YLR272C	SJAG_06095T0
YJL111W	SJAG_02926T0
YLR382C	SJAG_04738T0
YJR064W	SJAG_03320T0
YFL008W	SJAG_01831T0
YLL039C	SJAG_00452T0
YML085C	SJAG_04387T0	SJAG_02509T0
YML124C	SJAG_04387T0	SJAG_02509T0
YOR270C	SJAG_00516T0
YMR054W	SJAG_00516T0
YMR108W	SJAG_03985T0
YOL006C	SJAG_05193T0
YGL245W	SJAG_03277T0
YLL001W	SJAG_02848T0
YMR308C	SJAG_06064T0
YNL247W	SJAG_00420T0
YIL048W	SJAG_05209T0
YIL142W	SJAG_01002T0
YKL165C	SJAG_04165T0
YHR183W	SJAG_03852T0
YGR256W	SJAG_03852T0
YCR017C	SJAG_01227T0
YLR129W	SJAG_05895T0
YIL075C	SJAG_06322T0
YFR019W	SJAG_05468T0
YHR020W	SJAG_01259T0
YPL093W	SJAG_04940T0
YDR291W	SJAG_02200T0
YDR238C	SJAG_04002T0
YFL037W	SJAG_04003T0
YNL112W	SJAG_05276T0
YGR270W	SJAG_02906T0
YDR341C	SJAG_00653T0
YBR235W	SJAG_03401T0
YER043C	SJAG_03556T0
YOR109W	SJAG_00063T0
YNL106C	SJAG_00063T0
YFL039C	SJAG_03145T0
YLR175W	SJAG_04754T0
YGL006W	SJAG_01400T0
YAR042W	SJAG_01722T0
YDL019C	SJAG_01722T0
YDL143W	SJAG_04121T0
YBL015W	SJAG_02769T0
YBR038W	SJAG_04868T0
YDR283C	SJAG_00169T0
YER025W	SJAG_00466T0
YKL145W	SJAG_01489T0
YLR359W	SJAG_02850T0
YJL033W	SJAG_02287T0
YIL129C	SJAG_03637T0
YLR450W	SJAG_06234T0
YML075C	SJAG_06234T0
YHR027C	SJAG_03638T0
YAL038W	SJAG_02796T0
YOR347C	SJAG_02796T0
YMR089C	SJAG_05597T0
YNR011C	SJAG_05636T0
YCR073C	SJAG_03384T0	SJAG_06500T0
YNR031C	SJAG_03384T0	SJAG_06500T0
YEL032W	SJAG_05749T0
YLR277C	SJAG_04587T0
YGR116W	SJAG_04670T0
YJR103W	SJAG_06607T0
YBL039C	SJAG_06607T0
YHL016C	SJAG_02125T0
YDL031W	SJAG_00798T0
YBR126C	SJAG_01531T0
YOL004W	SJAG_02846T0
YMR105C	SJAG_01209T0
YKL127W	SJAG_01209T0
YDR023W	SJAG_06493T0
YOL090W	SJAG_02226T0
YKL035W	SJAG_01089T0
YDR430C	SJAG_04533T0
YAL019W	SJAG_01938T0
YER036C	SJAG_00599T0
YGL238W	SJAG_04366T0
YLR430W	SJAG_03923T0
YGR217W	SJAG_05229T0
YBR019C	SJAG_03818T0	SJAG_02951T0
YPL106C	SJAG_04511T0
YBR169C	SJAG_04511T0
YDL131W	SJAG_06473T0
YDL182W	SJAG_06473T0
YLR058C	SJAG_01766T0
YPL119C	SJAG_00786T0
YOR204W	SJAG_00786T0
YLR389C	SJAG_01430T0
YDR190C	SJAG_06393T0
YML056C	SJAG_01298T0
YLR432W	SJAG_01298T0
YHR216W	SJAG_01298T0
YDR188W	SJAG_02378T0
YBR229C	SJAG_06129T0
YPL235W	SJAG_03036T0
YIL109C	SJAG_05371T0
YNL049C	SJAG_05371T0
YDL164C	SJAG_00198T0
YJR143C	SJAG_01491T0
YDR172W	SJAG_01696T0
YNL161W	SJAG_00661T0
YNR053C	SJAG_01391T0
YMR049C	SJAG_02830T0
YOR117W	SJAG_01544T0
YHR019C	SJAG_05941T0
YDL007W	SJAG_00712T0
YNL061W	SJAG_02417T0
YDL160C	SJAG_03157T0
YCR072C	SJAG_02754T0
YDR502C	SJAG_03659T0
YLR180W	SJAG_03659T0
YEL013W	SJAG_00029T0
YBR248C	SJAG_03775T0
YBR294W	SJAG_02463T0
YLR092W	SJAG_02463T0
YLR347C	SJAG_05793T0
YMR304W	SJAG_05454T0
YPL262W	SJAG_04843T0
YLR060W	SJAG_02206T0
YNL189W	SJAG_04411T0	SJAG_05507T0
YDL084W	SJAG_04589T0
YOR063W	SJAG_01322T0	SJAG_06581T0
YNR013C	SJAG_01059T0
YOR128C	SJAG_01081T0
YCR093W	SJAG_03597T0
YHR072W	SJAG_00624T0
YGL048C	SJAG_01131T0
YLL018C	SJAG_01197T0
YPL207W	SJAG_04265T0
YNL104C	SJAG_02841T0
YOR108W	SJAG_02841T0
YDR060W	SJAG_05624T0
YPL040C	SJAG_04285T0
YLR371W	SJAG_03705T0	SJAG_06498T0
YGR070W	SJAG_03705T0	SJAG_06498T0
YFL018C	SJAG_06133T0
YLR409C	SJAG_00245T0
YER081W	SJAG_02313T0
YIL074C	SJAG_02313T0
YOR217W	SJAG_05513T0
YOR187W	SJAG_03461T0
YOR211C	SJAG_05983T0
YLR113W	SJAG_02592T0
YJL008C	SJAG_00447T0
YNR001C	SJAG_01922T0
YCR005C	SJAG_01922T0
YDR394W	SJAG_04477T0
YCL017C	SJAG_00186T0
YKL209C	SJAG_02602T0
YPR112C	SJAG_01169T0
YMR300C	SJAG_01661T0
YLR397C	SJAG_00390T0
YLR197W	SJAG_05911T0
YPR033C	SJAG_00103T0
YGR254W	SJAG_00461T0	SJAG_02107T0	SJAG_06579T0
YHR174W	SJAG_00461T0	SJAG_02107T0	SJAG_06579T0
YOR393W	SJAG_00461T0	SJAG_02107T0	SJAG_06579T0
YPL281C	SJAG_00461T0	SJAG_02107T0	SJAG_06579T0
YMR323W	SJAG_00461T0	SJAG_02107T0	SJAG_06579T0
YHR205W	SJAG_05921T0
YKR002W	SJAG_05999T0
YLR433C	SJAG_03631T0
YML057W	SJAG_03631T0
YNL287W	SJAG_01508T0
YER165W	SJAG_01222T0	SJAG_04427T0
YGR145W	SJAG_06306T0
YOR317W	SJAG_03471T0	SJAG_03909T0
YMR246W	SJAG_03471T0	SJAG_03909T0
YIL009W	SJAG_03471T0	SJAG_03909T0
YJR065C	SJAG_01268T0
YDR456W	SJAG_04616T0
YLR044C	SJAG_06245T0	SJAG_02734T0	SJAG_04842T0
YLR134W	SJAG_06245T0	SJAG_02734T0	SJAG_04842T0
YGR087C	SJAG_06245T0	SJAG_02734T0	SJAG_04842T0
YDL080C	SJAG_06245T0	SJAG_02734T0	SJAG_04842T0
YER133W	SJAG_03126T0
YOR259C	SJAG_00766T0
YBR143C	SJAG_00338T0
YCR042C	SJAG_04917T0
YLL008W	SJAG_03730T0
YNL220W	SJAG_00044T0
YDL060W	SJAG_00344T0
YLR355C	SJAG_00396T0
YOR310C	SJAG_00744T0
YER086W	SJAG_00830T0
YLR419W	SJAG_06189T0
YGR125W	SJAG_00877T0
YLR276C	SJAG_04650T0
YER136W	SJAG_02422T0
YLR138W	SJAG_01541T0
YER110C	SJAG_06213T0
YDL029W	SJAG_01964T0
YLR240W	SJAG_00114T0
YNL045W	SJAG_01088T0
YGR103W	SJAG_00882T0
YCR053W	SJAG_00432T0
YCR012W	SJAG_06211T0
YDR074W	SJAG_01862T0
YML010W	SJAG_02097T0
YGL236C	SJAG_04367T0
YLR378C	SJAG_02330T0
YLR303W	SJAG_02972T0
YHR018C	SJAG_01461T0
YMR307W	SJAG_01290T0
YNL330C	SJAG_05457T0
YFR044C	SJAG_06518T0
YGR245C	SJAG_04308T0
YLR032W	SJAG_02521T0
YLR454W	SJAG_05696T0
YGL125W	SJAG_03712T0
YBR198C	SJAG_05947T0
YPR088C	SJAG_06221T0
YNL243W	SJAG_00152T0
YPR024W	SJAG_01816T0
YOR046C	SJAG_04480T0
YLR234W	SJAG_06508T0
YDL066W	SJAG_06398T0
YLR174W	SJAG_06398T0
YNL009W	SJAG_06398T0
YKR059W	SJAG_06499T0
YJL138C	SJAG_06499T0
YNL021W	SJAG_03844T0
YGL012W	SJAG_03024T0
YBR112C	SJAG_00861T0
YOR374W	SJAG_03786T0
YER073W	SJAG_03786T0
YPL061W	SJAG_03786T0
YML126C	SJAG_04499T0
YPR173C	SJAG_03892T0
YDL055C	SJAG_03188T0
YHR037W	SJAG_05876T0
YGR100W	SJAG_06298T0
YKL173W	SJAG_00414T0
YJR138W	SJAG_00824T0
YKR093W	SJAG_01983T0
YER090W	SJAG_02505T0
YGL190C	SJAG_00526T0
YHR170W	SJAG_03882T0
YOR093C	SJAG_06243T0
YLR289W	SJAG_06388T0
YOL097C	SJAG_01522T0
YNL241C	SJAG_02297T0
YML016C	SJAG_06422T0
YDR436W	SJAG_06422T0
YBR136W	SJAG_05420T0
YOR014W	SJAG_03353T0
YNL059C	SJAG_06262T0
YHR039C	SJAG_00482T0
YNR050C	SJAG_01061T0
YGR143W	SJAG_02590T0	SJAG_02446T0
YPR159W	SJAG_02590T0	SJAG_02446T0
YGR274C	SJAG_03900T0
YNR008W	SJAG_06096T0
YBR006W	SJAG_03293T0
YGL148W	SJAG_03485T0
YOR027W	SJAG_06235T0
YPL091W	SJAG_05588T0
YAL062W	SJAG_03266T0
YOR375C	SJAG_03266T0
YKL211C	SJAG_01455T0
YGL194C	SJAG_03627T0
YJR010W	SJAG_03475T0
YOL058W	SJAG_06451T0
YDL188C	SJAG_00600T0
YDL134C	SJAG_00600T0
YJL129C	SJAG_01353T0
YKR050W	SJAG_01353T0
YMR190C	SJAG_03898T0
YDR211W	SJAG_02471T0
YFL022C	SJAG_03626T0
YLR222C	SJAG_06360T0
YAL036C	SJAG_02292T0
YGL027C	SJAG_06399T0
YAL016W	SJAG_00229T0
YDR021W	SJAG_02879T0
YDR256C	SJAG_06513T0
YMR015C	SJAG_03249T0
YKL060C	SJAG_05633T0	SJAG_03373T0
YKL029C	SJAG_02176T0
YDR270W	SJAG_05919T0
YER052C	SJAG_05520T0
YMR129W	SJAG_01834T0
YNR055C	SJAG_04134T0
YBL017C	SJAG_05681T0
YJL222W	SJAG_05681T0
YIL173W	SJAG_05681T0
YNR065C	SJAG_05681T0
YBL079W	SJAG_02757T0
YER105C	SJAG_02757T0
YMR165C	SJAG_02763T0
YDR062W	SJAG_02305T0
YIR028W	SJAG_02147T0	SJAG_04714T0
YBR021W	SJAG_02147T0	SJAG_04714T0
YBL042C	SJAG_02147T0	SJAG_04714T0
YER095W	SJAG_01410T0
YJL005W	SJAG_01254T0
YGR210C	SJAG_02604T0
YBR017C	SJAG_03959T0
YKL010C	SJAG_05792T0
YJL141C	SJAG_06552T0
YFR030W	SJAG_05730T0
YOR244W	SJAG_06061T0
YGR192C	SJAG_02135T0	SJAG_02945T0	SJAG_03828T0	SJAG_03903T0	SJAG_00027T0	SJAG_06621T0	SJAG_06622T0
YJL052W	SJAG_02135T0	SJAG_02945T0	SJAG_03828T0	SJAG_03903T0	SJAG_00027T0	SJAG_06621T0	SJAG_06622T0
YJR009C	SJAG_02135T0	SJAG_02945T0	SJAG_03828T0	SJAG_03903T0	SJAG_00027T0	SJAG_06621T0	SJAG_06622T0
YLR438W	SJAG_05437T0
YLL011W	SJAG_03569T0
YBL024W	SJAG_00325T0	SJAG_02099T0
YDL047W	SJAG_01187T0
YDL190C	SJAG_05989T0
YHR065C	SJAG_04974T0
YKR039W	SJAG_04637T0	SJAG_02150T0
YGR191W	SJAG_04637T0	SJAG_02150T0
YCL025C	SJAG_04637T0	SJAG_02150T0
YDR508C	SJAG_04637T0	SJAG_02150T0
YBR068C	SJAG_04637T0	SJAG_02150T0
YJL026W	SJAG_00885T0
YLR117C	SJAG_00911T0
YHR007C	SJAG_03750T0
YNL325C	SJAG_02289T0
YER082C	SJAG_04908T0
YPL012W	SJAG_01323T0
YAL023C	SJAG_04053T0
YOR321W	SJAG_04053T0
YGR199W	SJAG_04053T0
YDR477W	SJAG_03501T0
YGR019W	SJAG_03434T0
YBR222C	SJAG_05532T0
YGR252W	SJAG_02773T0
YLR429W	SJAG_00677T0
YPR111W	SJAG_04597T0
YGR092W	SJAG_04597T0
YPL023C	SJAG_01466T0
YMR224C	SJAG_05373T0
YGL253W	SJAG_06384T0
YFR053C	SJAG_06384T0
YPL259C	SJAG_04609T0
YNL023C	SJAG_06004T0
YPL175W	SJAG_06526T0
YGL256W	SJAG_00240T0	SJAG_03822T0
YPR035W	SJAG_05419T0
YDR012W	SJAG_06612T0
YBR031W	SJAG_06612T0
YBR170C	SJAG_01134T0
YBR025C	SJAG_04874T0
YGR211W	SJAG_05927T0
YER178W	SJAG_02006T0
YGL078C	SJAG_04081T0
YFL033C	SJAG_02498T0
YOR303W	SJAG_00392T0
YGL022W	SJAG_04127T0
YDR122W	SJAG_02838T0
YLR096W	SJAG_02838T0
YBR097W	SJAG_04552T0
YML070W	SJAG_04320T0
YJL197W	SJAG_06465T0
YLL029W	SJAG_05538T0
YGR258C	SJAG_05824T0
YMR309C	SJAG_06554T0
YKL126W	SJAG_04206T0
YMR104C	SJAG_04206T0
YNR067C	SJAG_00667T0
YHL007C	SJAG_05510T0
YMR008C	SJAG_02093T0
YMR006C	SJAG_02093T0
YOL011W	SJAG_02093T0
YBL091C	SJAG_06636T0
YBR018C	SJAG_02954T0
YGL055W	SJAG_03943T0
YKL212W	SJAG_05519T0
YNL238W	SJAG_04398T0
YMR011W	SJAG_04068T0	SJAG_03606T0	SJAG_04905T0	SJAG_03820T0	SJAG_03608T0	SJAG_00057T0	SJAG_02958T0
YFL011W	SJAG_04068T0	SJAG_03606T0	SJAG_04905T0	SJAG_03820T0	SJAG_03608T0	SJAG_00057T0	SJAG_02958T0
YDR342C	SJAG_04068T0	SJAG_03606T0	SJAG_04905T0	SJAG_03820T0	SJAG_03608T0	SJAG_00057T0	SJAG_02958T0
YDR343C	SJAG_04068T0	SJAG_03606T0	SJAG_04905T0	SJAG_03820T0	SJAG_03608T0	SJAG_00057T0	SJAG_02958T0
YHR092C	SJAG_04068T0	SJAG_03606T0	SJAG_04905T0	SJAG_03820T0	SJAG_03608T0	SJAG_00057T0	SJAG_02958T0
YLR081W	SJAG_04068T0	SJAG_03606T0	SJAG_04905T0	SJAG_03820T0	SJAG_03608T0	SJAG_00057T0	SJAG_02958T0
YHR096C	SJAG_04068T0	SJAG_03606T0	SJAG_04905T0	SJAG_03820T0	SJAG_03608T0	SJAG_00057T0	SJAG_02958T0
YOL156W	SJAG_04068T0	SJAG_03606T0	SJAG_04905T0	SJAG_03820T0	SJAG_03608T0	SJAG_00057T0	SJAG_02958T0
YDR345C	SJAG_04068T0	SJAG_03606T0	SJAG_04905T0	SJAG_03820T0	SJAG_03608T0	SJAG_00057T0	SJAG_02958T0
YJL219W	SJAG_04068T0	SJAG_03606T0	SJAG_04905T0	SJAG_03820T0	SJAG_03608T0	SJAG_00057T0	SJAG_02958T0
YHR094C	SJAG_04068T0	SJAG_03606T0	SJAG_04905T0	SJAG_03820T0	SJAG_03608T0	SJAG_00057T0	SJAG_02958T0
YJL214W	SJAG_04068T0	SJAG_03606T0	SJAG_04905T0	SJAG_03820T0	SJAG_03608T0	SJAG_00057T0	SJAG_02958T0
YEL069C	SJAG_04068T0	SJAG_03606T0	SJAG_04905T0	SJAG_03820T0	SJAG_03608T0	SJAG_00057T0	SJAG_02958T0
YNR072W	SJAG_04068T0	SJAG_03606T0	SJAG_04905T0	SJAG_03820T0	SJAG_03608T0	SJAG_00057T0	SJAG_02958T0
YDL245C	SJAG_04068T0	SJAG_03606T0	SJAG_04905T0	SJAG_03820T0	SJAG_03608T0	SJAG_00057T0	SJAG_02958T0
YJR158W	SJAG_04068T0	SJAG_03606T0	SJAG_04905T0	SJAG_03820T0	SJAG_03608T0	SJAG_00057T0	SJAG_02958T0
YDL168W	SJAG_01457T0
YDR128W	SJAG_05402T0
YJR132W	SJAG_03693T0
YHR169W	SJAG_01182T0
YJL101C	SJAG_00988T0
YNL064C	SJAG_00436T0
YOL060C	SJAG_06327T0
YAL048C	SJAG_01929T0
YEL036C	SJAG_00816T0
YHR050W	SJAG_01007T0
YLR163C	SJAG_02397T0
YDL014W	SJAG_00943T0
YKL046C	SJAG_05272T0
YMR238W	SJAG_05272T0
YMR167W	SJAG_01620T0
YOR165W	SJAG_05967T0
YCL059C	SJAG_00657T0
YNL277W	SJAG_00395T0
YPL204W	SJAG_04457T0
YHR164C	SJAG_04183T0
YHR079C	SJAG_04435T0
YHR113W	SJAG_06069T0
YBR166C	SJAG_06466T0
YPL028W	SJAG_00413T0
YLR401C	SJAG_03240T0
YBL011W	SJAG_05981T0	SJAG_03305T0
YDL240W	SJAG_03655T0	SJAG_00551T0
YCL030C	SJAG_05577T0
YMR216C	SJAG_02058T0
YDR232W	SJAG_03961T0	SJAG_00097T0
YJL154C	SJAG_01039T0
YHR135C	SJAG_06288T0	SJAG_01373T0	SJAG_00402T0
YNL154C	SJAG_06288T0	SJAG_01373T0	SJAG_00402T0
YDL244W	SJAG_04866T0
YFL058W	SJAG_04866T0
YJR156C	SJAG_04866T0
YNL332W	SJAG_04866T0
YML100W	SJAG_05395T0	SJAG_05383T0	SJAG_01427T0
YMR261C	SJAG_05395T0	SJAG_05383T0	SJAG_01427T0
YGR138C	SJAG_02344T0
YPR156C	SJAG_02344T0
YBL063W	SJAG_00773T0
YBR079C	SJAG_02628T0
YBR237W	SJAG_05956T0
YGL099W	SJAG_01339T0
YIL103W	SJAG_01058T0
YIL107C	SJAG_03336T0
YBL030C	SJAG_02050T0
YBR085W	SJAG_02050T0
YMR056C	SJAG_02050T0
YOL030W	SJAG_00218T0
YNL275W	SJAG_01183T0
YDR353W	SJAG_03653T0
YHR106W	SJAG_03653T0
YGR185C	SJAG_00243T0
YNL142W	SJAG_04136T0
YLR089C	SJAG_06339T0
YDR111C	SJAG_06339T0
YDR375C	SJAG_05662T0
YNL006W	SJAG_05639T0
YML069W	SJAG_03128T0
YLR253W	SJAG_05830T0
YBR221C	SJAG_06075T0
YKL146W	SJAG_03400T0
YDL095W	SJAG_04316T0
YDL093W	SJAG_04316T0
YJL167W	SJAG_03352T0
YOL103W	SJAG_04506T0	SJAG_03595T0
YDR497C	SJAG_04506T0	SJAG_03595T0
YKL113C	SJAG_01648T0
YBR142W	SJAG_02835T0
YHR120W	SJAG_01807T0
YOR348C	SJAG_04718T0
YDR324C	SJAG_00879T0
YHR030C	SJAG_04551T0
YKR038C	SJAG_06350T0
YKL022C	SJAG_03350T0
YOR196C	SJAG_03553T0
YBL008W	SJAG_05527T0
YNL321W	SJAG_04028T0
YPR189W	SJAG_03805T0
YOL130W	SJAG_03516T0
YFL050C	SJAG_03516T0
YDR189W	SJAG_03499T0
YML072C	SJAG_01437T0
YCR091W	SJAG_06487T0	SJAG_03209T0
YNR047W	SJAG_06487T0	SJAG_03209T0
YPL203W	SJAG_04312T0
YKL166C	SJAG_04312T0
YJL164C	SJAG_04312T0
YPL022W	SJAG_05954T0
YLR354C	SJAG_04263T0
YGR043C	SJAG_04263T0
YGR200C	SJAG_04704T0
YPR138C	SJAG_04731T0
YGR121C	SJAG_04731T0
YDR148C	SJAG_03163T0
YMR278W	SJAG_00134T0
YKR024C	SJAG_05459T0
YLR244C	SJAG_05826T0
YKL135C	SJAG_04565T0
YDL174C	SJAG_03804T0
YOR160W	SJAG_03470T0
YBR249C	SJAG_03580T0	SJAG_00224T0
YLR241W	SJAG_03895T0
YOR067C	SJAG_05802T0
YCR008W	SJAG_04760T0
YJR131W	SJAG_03032T0
YOR206W	SJAG_01494T0
YML061C	SJAG_03780T0
YOR361C	SJAG_04744T0
YJL168C	SJAG_06583T0
YER047C	SJAG_01530T0
YGL119W	SJAG_00933T0
YLL031C	SJAG_06182T0
YJL060W	SJAG_04988T0
YOR002W	SJAG_03656T0
YGL211W	SJAG_03932T0
YFL034W	SJAG_05657T0
YNL212W	SJAG_05905T0
YOR323C	SJAG_00660T0
YIL094C	SJAG_00502T0
YKL134C	SJAG_01004T0
YLR005W	SJAG_00758T0
YGR123C	SJAG_02854T0
YOL094C	SJAG_00729T0
YLR027C	SJAG_03306T0
YDL132W	SJAG_02591T0
YPL008W	SJAG_01644T0
YNL298W	SJAG_06034T0
YGL094C	SJAG_00966T0
YAR007C	SJAG_03855T0
YIR034C	SJAG_02388T0
YMR001C	SJAG_01805T0
YBL068W	SJAG_06257T0
YER099C	SJAG_06257T0
YPR069C	SJAG_04481T0
YDR120C	SJAG_00886T0
YHL030W	SJAG_00126T0
YJL128C	SJAG_02342T0
YDR208W	SJAG_05775T0
YHR042W	SJAG_04270T0
YCL018W	SJAG_03562T0
YGR173W	SJAG_02331T0
YGR244C	SJAG_03813T0
YML008C	SJAG_03531T0
YBR011C	SJAG_02679T0
YJR145C	SJAG_04663T0	SJAG_04324T0
YHR203C	SJAG_04663T0	SJAG_04324T0
YHR171W	SJAG_00645T0
YPL195W	SJAG_00108T0
YPL151C	SJAG_06475T0
YGL084C	SJAG_04337T0
YPL189W	SJAG_04337T0
YEL042W	SJAG_01595T0
YDR047W	SJAG_06325T0
YPL266W	SJAG_02821T0
YDL198C	SJAG_00760T0
YBL016W	SJAG_02923T0
YMR250W	SJAG_00937T0
YLL028W	SJAG_02059T0	SJAG_02060T0
YBR243C	SJAG_00924T0
YGL091C	SJAG_02994T0
YDR365C	SJAG_05504T0
YGR010W	SJAG_06037T0
YLR328W	SJAG_06037T0
YOR061W	SJAG_05756T0
YDR009W	SJAG_02950T0
YBR020W	SJAG_02950T0
YDR158W	SJAG_00234T0
YPL009C	SJAG_01074T0
YIL046W	SJAG_00192T0
YHR068W	SJAG_06334T0
YIL123W	SJAG_03295T0
YNL066W	SJAG_03295T0
YGR170W	SJAG_06043T0
YOL034W	SJAG_03436T0
YMR062C	SJAG_05703T0
YGL216W	SJAG_05904T0	SJAG_01297T0
YDR293C	SJAG_01822T0
YOL145C	SJAG_00139T0
YMR058W	SJAG_06469T0
YFL041W	SJAG_06469T0
YHR073W	SJAG_00355T0
YIL018W	SJAG_00034T0	SJAG_05899T0
YFR031C-A	SJAG_00034T0	SJAG_05899T0
YJR033C	SJAG_00301T0
YDR301W	SJAG_06115T0
YEL058W	SJAG_06239T0
YIL091C	SJAG_05530T0
YLL055W	SJAG_04295T0
YLR083C	SJAG_00299T0
YDR107C	SJAG_00299T0
YPL019C	SJAG_03442T0
YFL004W	SJAG_03442T0
YLR386W	SJAG_01236T0
YJL095W	SJAG_03753T0
YGR194C	SJAG_06373T0
YGL040C	SJAG_01372T0
YDR481C	SJAG_02853T0
YCR092C	SJAG_01419T0
YPR141C	SJAG_05708T0
YEL060C	SJAG_02432T0
YOR003W	SJAG_02432T0
YLR383W	SJAG_02545T0
YFL025C	SJAG_05699T0
YNL218W	SJAG_02199T0
YHR024C	SJAG_06464T0
YLR196W	SJAG_05584T0
YNL071W	SJAG_05851T0
YER179W	SJAG_05887T0
YFR004W	SJAG_06041T0
YML093W	SJAG_06421T0
YOR099W	SJAG_05618T0
YBR205W	SJAG_05618T0
YDR483W	SJAG_05618T0
YLR293C	SJAG_01449T0
YOR185C	SJAG_01449T0
YER049W	SJAG_00642T0
YEL020C	SJAG_05484T0
YNR032W	SJAG_01790T0
YDR388W	SJAG_00185T0
YBR073W	SJAG_05540T0
YDR331W	SJAG_03672T0
YDL128W	SJAG_06477T0
YGR286C	SJAG_01935T0
YJR072C	SJAG_04531T0
YFR024C-A	SJAG_00970T0
YHR016C	SJAG_00970T0
YDR300C	SJAG_06174T0
YHR033W	SJAG_06174T0
YKR028W	SJAG_06460T0
YJL098W	SJAG_06460T0
YPL122C	SJAG_00901T0
YKL197C	SJAG_05974T0
YPL131W	SJAG_04066T0	SJAG_06628T0
YDR390C	SJAG_00604T0
YGL225W	SJAG_00339T0
YNL250W	SJAG_01677T0
YOR241W	SJAG_03224T0
YLL063C	SJAG_02940T0	SJAG_01363T0	SJAG_00020T0	SJAG_00075T0	SJAG_02126T0	SJAG_00021T0	SJAG_02127T0
YKL017C	SJAG_03495T0
YPR016C	SJAG_06067T0
YGL171W	SJAG_00986T0
YLR314C	SJAG_01277T0
YMR012W	SJAG_01741T0
YJL102W	SJAG_06521T0
YHR166C	SJAG_03351T0
YPL042C	SJAG_00342T0
YJL062W	SJAG_05942T0
YOR001W	SJAG_03745T0
YDL001W	SJAG_02548T0
YDL097C	SJAG_05493T0
YOR142W	SJAG_01524T0
YJL069C	SJAG_05447T0
YOR243C	SJAG_03572T0
YMR303C	SJAG_01414T0	SJAG_03370T0	SJAG_03196T0
YOL086C	SJAG_01414T0	SJAG_03370T0	SJAG_03196T0
YBR145W	SJAG_01414T0	SJAG_03370T0	SJAG_03196T0
YMR083W	SJAG_01414T0	SJAG_03370T0	SJAG_03196T0
YHR208W	SJAG_04149T0
YJR148W	SJAG_04149T0
YFR028C	SJAG_00082T0
YJL087C	SJAG_00956T0
YGR060W	SJAG_03018T0
YGL003C	SJAG_05370T0
YOR175C	SJAG_04792T0
YCR084C	SJAG_05412T0	SJAG_04921T0
YOR197W	SJAG_00135T0
YMR277W	SJAG_01286T0
YOR271C	SJAG_04588T0
YPR110C	SJAG_05667T0
YBR058C	SJAG_00644T0
YMR131C	SJAG_05572T0
YPL031C	SJAG_05763T0
YBR029C	SJAG_00426T0
YDR496C	SJAG_05758T0
YJR007W	SJAG_03629T0
YMR139W	SJAG_00718T0	SJAG_05304T0
YDL079C	SJAG_00718T0	SJAG_05304T0
YLL041C	SJAG_00260T0
YDR335W	SJAG_05691T0
YBL007C	SJAG_00521T0
YHR064C	SJAG_01510T0
YKL184W	SJAG_00043T0
YOR209C	SJAG_03298T0
YBR034C	SJAG_02756T0
YDL147W	SJAG_03321T0
YGR090W	SJAG_03156T0
YML080W	SJAG_05393T0
YIR002C	SJAG_02294T0	SJAG_05992T0
YGR157W	SJAG_00825T0
YMR146C	SJAG_05852T0
YMR096W	SJAG_00283T0
YFL059W	SJAG_00283T0
YNL333W	SJAG_00283T0
YFR002W	SJAG_05374T0
YPL043W	SJAG_02829T0
YGR132C	SJAG_00079T0
YDL141W	SJAG_06078T0
YPL268W	SJAG_00321T0
YPL110C	SJAG_00622T0
YJL109C	SJAG_05187T0
YER177W	SJAG_02576T0	SJAG_05886T0
YDR099W	SJAG_02576T0	SJAG_05886T0
YLR002C	SJAG_05416T0
YGR159C	SJAG_00259T0
YHR194W	SJAG_03395T0
YDL036C	SJAG_05591T0
YOL066C	SJAG_05591T0
YBR132C	SJAG_02955T0
YGR047C	SJAG_01827T0
YCR028C	SJAG_05175T0
YER107C	SJAG_06404T0
YLR340W	SJAG_04847T0
YFL045C	SJAG_02783T0
YPL212C	SJAG_00088T0
YLR208W	SJAG_03907T0
YGR086C	SJAG_02626T0
YPL004C	SJAG_02626T0
YJR130C	SJAG_03102T0
YML082W	SJAG_03102T0
YCR068W	SJAG_02100T0
YER126C	SJAG_01811T0
YHR098C	SJAG_02349T0
YOL098C	SJAG_03393T0
YOL023W	SJAG_06029T0
YDR044W	SJAG_04944T0
YER078C	SJAG_05788T0
YGL116W	SJAG_05472T0
YBR162C	SJAG_00876T0
YBR160W	SJAG_03048T0
YDR448W	SJAG_04205T0
YER006W	SJAG_04004T0
YCR002C	SJAG_05470T0
YGL095C	SJAG_03889T0
YGL180W	SJAG_04232T0
YLR103C	SJAG_00327T0
YGR285C	SJAG_03094T0
YKL085W	SJAG_01753T0
YJL108C	SJAG_01770T0	SJAG_04957T0
YFL001W	SJAG_02978T0
YJR068W	SJAG_01010T0
YER005W	SJAG_06216T0
YNL280C	SJAG_04810T0
YML049C	SJAG_05864T0
YLR300W	SJAG_06563T0	SJAG_01171T0
YOR190W	SJAG_06563T0	SJAG_01171T0
YKR089C	SJAG_05839T0
YOR081C	SJAG_05839T0
YGR231C	SJAG_01073T0
YLR447C	SJAG_01913T0
YLR172C	SJAG_02467T0
YCR094W	SJAG_05940T0
YNR048W	SJAG_05940T0
YKL027W	SJAG_05837T0
YHR003C	SJAG_05837T0
YGL065C	SJAG_03056T0
YDL040C	SJAG_06051T0
YLR212C	SJAG_05604T0
YDR372C	SJAG_01516T0
YMR301C	SJAG_02457T0
YMR116C	SJAG_05000T0
YAR015W	SJAG_02364T0
YKL213C	SJAG_05417T0
YKL140W	SJAG_00158T0	SJAG_04790T0
YKR080W	SJAG_01126T0
YNL313C	SJAG_01291T0
YGL169W	SJAG_06479T0
YMR145C	SJAG_04152T0
YML120C	SJAG_04152T0
YLL045C	SJAG_05445T0
YHL033C	SJAG_05445T0
YFL002C	SJAG_00616T0
YLR195C	SJAG_00102T0
YGL202W	SJAG_03312T0
YIL162W	SJAG_04301T0
YKR056W	SJAG_04736T0
YPL050C	SJAG_05625T0
YDL148C	SJAG_03654T0
YER003C	SJAG_02648T0
YBR179C	SJAG_05360T0
YDR325W	SJAG_03682T0
YER145C	SJAG_04675T0
YGL112C	SJAG_04274T0
YPL152W	SJAG_00078T0
YPL109C	SJAG_05438T0
YBR247C	SJAG_00897T0
YIR008C	SJAG_06562T0
YNL288W	SJAG_00285T0
YDR338C	SJAG_01145T0	SJAG_03951T0
YOR070C	SJAG_02666T0	SJAG_04548T0
YHR025W	SJAG_03141T0
YER141W	SJAG_06408T0
YLR075W	SJAG_04176T0
YJL155C	SJAG_02713T0
YIL085C	SJAG_03082T0	SJAG_02519T0
YNL029C	SJAG_03082T0	SJAG_02519T0
YGL049C	SJAG_01954T0
YGR162W	SJAG_01954T0
YNL290W	SJAG_02182T0
YDL085W	SJAG_01539T0
YOR261C	SJAG_05496T0
YPR103W	SJAG_06544T0
YHR001W	SJAG_06236T0
YKR003W	SJAG_06236T0
YBR055C	SJAG_00643T0
YGR054W	SJAG_03788T0
YNL138W	SJAG_01754T0
YGR012W	SJAG_05784T0
YLR248W	SJAG_01084T0	SJAG_01855T0
YKR095W	SJAG_04645T0
YIL149C	SJAG_04645T0
YMR079W	SJAG_03746T0
YKL091C	SJAG_03746T0
YIL108W	SJAG_03407T0
YMR319C	SJAG_02968T0
YER148W	SJAG_00421T0
YDL100C	SJAG_05609T0
YLR243W	SJAG_01655T0
YLR336C	SJAG_03583T0
YJR139C	SJAG_03152T0
YGR253C	SJAG_05316T0
YNR033W	SJAG_02408T0
YPL220W	SJAG_02531T0	SJAG_03122T0
YGL135W	SJAG_02531T0	SJAG_03122T0
YLR229C	SJAG_04509T0
YPR029C	SJAG_01809T0
YMR241W	SJAG_05410T0
YPL104W	SJAG_04094T0
YMR092C	SJAG_06155T0
YNL183C	SJAG_04268T0
YDL214C	SJAG_04268T0
YHR204W	SJAG_01858T0
YBR061C	SJAG_05620T0
YEL055C	SJAG_05253T0
YHR070W	SJAG_05406T0
YPR041W	SJAG_02390T0
YOL140W	SJAG_05551T0
YGR188C	SJAG_01082T0
YDL238C	SJAG_05816T0
YGL123W	SJAG_04475T0
YER053C	SJAG_00547T0
YML092C	SJAG_02502T0
YDL108W	SJAG_00150T0
YIR029W	SJAG_00035T0
YOL049W	SJAG_01351T0
YKL139W	SJAG_06286T0
YOR124C	SJAG_05689T0
YMR243C	SJAG_01803T0
YOR316C	SJAG_01803T0
YDL195W	SJAG_03558T0
YDR243C	SJAG_04230T0
YOR272W	SJAG_02759T0
YLR143W	SJAG_06444T0
YMR121C	SJAG_04478T0	SJAG_03919T0
YLR029C	SJAG_04478T0	SJAG_03919T0
YMR302C	SJAG_03038T0
YNL178W	SJAG_06507T0
YDL022W	SJAG_00409T0	SJAG_05547T0
YOL059W	SJAG_00409T0	SJAG_05547T0
YGL141W	SJAG_04429T0
YPL090C	SJAG_03034T0	SJAG_03859T0
YBR181C	SJAG_03034T0	SJAG_03859T0
YML123C	SJAG_01033T0	SJAG_04241T0
YAL021C	SJAG_05946T0
YOR176W	SJAG_05765T0
YLR056W	SJAG_00717T0	SJAG_06185T0
YLR299W	SJAG_06139T0	SJAG_01612T0
YHL010C	SJAG_00509T0
YAL025C	SJAG_05478T0
YBR192W	SJAG_05388T0
YGR246C	SJAG_03120T0
YCR024C	SJAG_06516T0
YLR351C	SJAG_02276T0
YJR117W	SJAG_03396T0
YMR247C	SJAG_05397T0
YOL033W	SJAG_06079T0
YGR175C	SJAG_00370T0
YGR144W	SJAG_00827T0
YOR346W	SJAG_03906T0
YOR119C	SJAG_05018T0
YEL050C	SJAG_01829T0
YGL115W	SJAG_02785T0
YPL029W	SJAG_02991T0
YLL019C	SJAG_00996T0
YDR245W	SJAG_06062T0
YPR176C	SJAG_06424T0
YDR507C	SJAG_06203T0
YCL024W	SJAG_06203T0
YMR244W	SJAG_02478T0
YNL075W	SJAG_03252T0
YNL169C	SJAG_03524T0	SJAG_06056T0
YHR190W	SJAG_02719T0
YLR362W	SJAG_01718T0
YKL045W	SJAG_02627T0
YPR047W	SJAG_02615T0
YLR441C	SJAG_02522T0	SJAG_00733T0
YML063W	SJAG_02522T0	SJAG_00733T0
YJR002W	SJAG_02681T0
YNL256W	SJAG_00815T0
YHR111W	SJAG_03896T0
YOR065W	SJAG_02646T0
YBR087W	SJAG_00272T0
YER156C	SJAG_01501T0
YKL004W	SJAG_00506T0
YHR107C	SJAG_03374T0
YER055C	SJAG_06488T0
YOL061W	SJAG_04882T0
YPR048W	SJAG_00972T0
YOR262W	SJAG_05369T0
YHR202W	SJAG_02580T0	SJAG_02959T0	SJAG_02582T0
YOL045W	SJAG_01376T0
YAL017W	SJAG_01376T0
YOR231W	SJAG_01181T0
YPL140C	SJAG_01181T0
YGR163W	SJAG_03371T0
YER093C	SJAG_06427T0
YMR076C	SJAG_04508T0
YAL053W	SJAG_04668T0
YOR365C	SJAG_04668T0
YPL221W	SJAG_04668T0
YGL139W	SJAG_04668T0
YNL048W	SJAG_00747T0
YNL317W	SJAG_05593T0
YPR108W	SJAG_04144T0
YDL234C	SJAG_03021T0
YJL088W	SJAG_00635T0
YKL120W	SJAG_00671T0
YDL201W	SJAG_04680T0
YIL021W	SJAG_02506T0
YOR155C	SJAG_03096T0
YHR108W	SJAG_06047T0
YDR358W	SJAG_06047T0
YNL274C	SJAG_01432T0
YGL001C	SJAG_06028T0
YNL273W	SJAG_02724T0
YPL209C	SJAG_01837T0
YOR005C	SJAG_02527T0
YIL116W	SJAG_03055T0
YNL207W	SJAG_01618T0
YGL092W	SJAG_06136T0
YJR036C	SJAG_05264T0
YPL198W	SJAG_03425T0	SJAG_01551T0
YGL076C	SJAG_03425T0	SJAG_01551T0
YDL137W	SJAG_02824T0
YDL192W	SJAG_02824T0
YNL293W	SJAG_01048T0
YOL112W	SJAG_01048T0
YOR222W	SJAG_00522T0
YPL134C	SJAG_00522T0
YLR116W	SJAG_00249T0
YLR048W	SJAG_06016T0	SJAG_02479T0	SJAG_05863T0
YGR214W	SJAG_06016T0	SJAG_02479T0	SJAG_05863T0
YPL145C	SJAG_01590T0	SJAG_05903T0
YOR237W	SJAG_01590T0	SJAG_05903T0
YCL043C	SJAG_00288T0
YDR518W	SJAG_00288T0
YOL062C	SJAG_00800T0
YOL077C	SJAG_02508T0
YER102W	SJAG_02020T0	SJAG_04029T0
YBL072C	SJAG_02020T0	SJAG_04029T0
YCL004W	SJAG_00168T0
YGR135W	SJAG_00808T0
YBL104C	SJAG_05451T0
YDR392W	SJAG_03668T0
YER021W	SJAG_04572T0
YLR186W	SJAG_02024T0
YDR019C	SJAG_06042T0
YPL214C	SJAG_00381T0
YPR165W	SJAG_04666T0	SJAG_02684T0
YBL033C	SJAG_05423T0
YOR274W	SJAG_01575T0
YMR093W	SJAG_05971T0
YCR009C	SJAG_00700T0
YDR364C	SJAG_00639T0
YFL038C	SJAG_02640T0
YJL125C	SJAG_02386T0
YEL046C	SJAG_05923T0
YJL100W	SJAG_05700T0
YOR184W	SJAG_06015T0
YFR010W	SJAG_02244T0
YGR255C	SJAG_04000T0
YKL114C	SJAG_06214T0
YKR081C	SJAG_06324T0
YDR531W	SJAG_00427T0
YLR420W	SJAG_00444T0
YLR055C	SJAG_02066T0
YJL080C	SJAG_03696T0
YNL271C	SJAG_04703T0
YMR166C	SJAG_05933T0
YKL081W	SJAG_02017T0
YPL048W	SJAG_02017T0
YPL260W	SJAG_05365T0
YEL047C	SJAG_00203T0
YJR051W	SJAG_00203T0
YDR226W	SJAG_02038T0
YGL184C	SJAG_03671T0
YJL172W	SJAG_06199T0
YNR012W	SJAG_03708T0
YOR157C	SJAG_05548T0
YBL056W	SJAG_03893T0	SJAG_03482T0
YER089C	SJAG_03893T0	SJAG_03482T0
YFL009W	SJAG_02162T0	SJAG_02651T0
YBR028C	SJAG_01047T0
YDR280W	SJAG_04824T0
YOL038W	SJAG_04306T0
YER098W	SJAG_00546T0
YBL067C	SJAG_00546T0
YGL100W	SJAG_02424T0
YHR114W	SJAG_04479T0
YJR070C	SJAG_05893T0
YPR119W	SJAG_04140T0
YGR108W	SJAG_04140T0
YEL021W	SJAG_03164T0
YGL097W	SJAG_04464T0
YMR296C	SJAG_04178T0
YPR137W	SJAG_06071T0
YDR490C	SJAG_02468T0
YOL100W	SJAG_02468T0
YFL016C	SJAG_01052T0
YNL219C	SJAG_00334T0
YMR272C	SJAG_04913T0
YCR034W	SJAG_02885T0
YJL196C	SJAG_02885T0
YLR372W	SJAG_02885T0
YGR083C	SJAG_02307T0
YPR125W	SJAG_01806T0
YJR091C	SJAG_00391T0
YPR042C	SJAG_00391T0
YGR282C	SJAG_02192T0
YDR017C	SJAG_05901T0
YGR202C	SJAG_05531T0
YNL083W	SJAG_05464T0
YBR189W	SJAG_00544T0	SJAG_04342T0
YPL081W	SJAG_00544T0	SJAG_04342T0
YKL008C	SJAG_02842T0
YHL003C	SJAG_02842T0
YPL227C	SJAG_00394T0
YPR003C	SJAG_01941T0
YOL068C	SJAG_04186T0
YDL042C	SJAG_04186T0
YDR105C	SJAG_03076T0
YMR027W	SJAG_04242T0
YJR159W	SJAG_00237T0
YDL246C	SJAG_00237T0
YLR070C	SJAG_00237T0
YGL144C	SJAG_04105T0
YDL109C	SJAG_04105T0
YER061C	SJAG_01946T0
YGR028W	SJAG_04203T0
YKL059C	SJAG_05986T0
YKR026C	SJAG_06218T0
YML121W	SJAG_00457T0
YLR330W	SJAG_02240T0
YGR260W	SJAG_06481T0
YHR069C	SJAG_01521T0
YKR092C	SJAG_01125T0
YKR017C	SJAG_01533T0
YGR267C	SJAG_03275T0
YJR076C	SJAG_04375T0
YHR066W	SJAG_05922T0
YDR312W	SJAG_05922T0
YJL208C	SJAG_05800T0
YHR112C	SJAG_02205T0
YIL095W	SJAG_06429T0	SJAG_04052T0	SJAG_00649T0
YNL020C	SJAG_06429T0	SJAG_04052T0	SJAG_00649T0
YGR184C	SJAG_01253T0
YOR022C	SJAG_00199T0
YNL007C	SJAG_03794T0
YBR081C	SJAG_02927T0
YBL097W	SJAG_05499T0
YIL118W	SJAG_02366T0
YGR048W	SJAG_04384T0
YML102W	SJAG_02198T0
YGR085C	SJAG_02280T0	SJAG_00465T0
YPR102C	SJAG_02280T0	SJAG_00465T0
YBR220C	SJAG_04325T0
YER068W	SJAG_03883T0
YBR094W	SJAG_05789T0
YMR061W	SJAG_03594T0
YMR259C	SJAG_04649T0
YPR175W	SJAG_05985T0
YDR159W	SJAG_04472T0
YPL153C	SJAG_04287T0
YPL242C	SJAG_04498T0
YBL084C	SJAG_05805T0
YHR088W	SJAG_04492T0
YMR078C	SJAG_05973T0
YJL084C	SJAG_03643T0
YKR021W	SJAG_03643T0
YMR318C	SJAG_02963T0
YCR105W	SJAG_02963T0
YOL124C	SJAG_06349T0
YMR237W	SJAG_00916T0
YOR299W	SJAG_00916T0
YLR210W	SJAG_06226T0
YDL155W	SJAG_06226T0
YKL205W	SJAG_02661T0
YKR084C	SJAG_02601T0
YDR050C	SJAG_06351T0
YOR145C	SJAG_03872T0
YPR167C	SJAG_04060T0
YER119C	SJAG_03256T0
YBL089W	SJAG_03256T0
YJR123W	SJAG_02477T0	SJAG_00523T0
YCR047C	SJAG_02281T0
YDL017W	SJAG_03160T0
YJL092W	SJAG_01221T0
YIL022W	SJAG_02077T0
YKR069W	SJAG_01192T0
YLR405W	SJAG_01041T0
YDL058W	SJAG_05714T0
YBR287W	SJAG_01514T0
YMR214W	SJAG_00403T0
YHL047C	SJAG_02834T0	SJAG_02735T0
YHL040C	SJAG_02834T0	SJAG_02735T0
YCL073C	SJAG_02834T0	SJAG_02735T0
YKR106W	SJAG_02834T0	SJAG_02735T0
YEL065W	SJAG_02834T0	SJAG_02735T0
YLR399C	SJAG_02701T0	SJAG_02500T0
YDL070W	SJAG_02701T0	SJAG_02500T0
YER020W	SJAG_02444T0
YER094C	SJAG_04229T0
YJL001W	SJAG_03151T0
YPL218W	SJAG_00906T0
YBR234C	SJAG_02075T0
YOR362C	SJAG_00778T0
YHR128W	SJAG_06391T0
YKL193C	SJAG_06543T0
YBL037W	SJAG_01167T0
YJR005W	SJAG_00104T0
YLR209C	SJAG_01359T0
YHR119W	SJAG_05500T0
YPL211W	SJAG_01839T0
YPL063W	SJAG_03560T0
YML021C	SJAG_05944T0
YLR017W	SJAG_03881T0
YOR141C	SJAG_01611T0
YJR105W	SJAG_05564T0
YPL183C	SJAG_05907T0
YBR082C	SJAG_04573T0
YDR059C	SJAG_04573T0
YOR018W	SJAG_00803T0
YFR022W	SJAG_00803T0
YDR049W	SJAG_00948T0
YFR037C	SJAG_02447T0
YPL117C	SJAG_04307T0
YDL205C	SJAG_02896T0
YIL001W	SJAG_02041T0
YHR011W	SJAG_02977T0
YML110C	SJAG_01043T0
YOL010W	SJAG_01476T0
YGL196W	SJAG_04827T0
YIR006C	SJAG_04886T0
YBR133C	SJAG_00596T0
YKL001C	SJAG_00084T0
YNL251C	SJAG_04942T0
YMR293C	SJAG_06000T0
YNL069C	SJAG_04160T0	SJAG_05868T0
YIL133C	SJAG_04160T0	SJAG_05868T0
YDR032C	SJAG_02697T0
YCR004C	SJAG_02697T0
YBR274W	SJAG_01680T0
YDR155C	SJAG_01714T0
YMR203W	SJAG_03515T0
YAL042W	SJAG_04592T0
YCL009C	SJAG_06635T0
YML001W	SJAG_06091T0
YOL041C	SJAG_05190T0
YGR187C	SJAG_02014T0
YKR048C	SJAG_00942T0
YLR291C	SJAG_01576T0
YGL011C	SJAG_05959T0
YHR002W	SJAG_06170T0
YNL022C	SJAG_06273T0
YPL258C	SJAG_02420T0
YOL055C	SJAG_02420T0
YPR121W	SJAG_02420T0
YLR114C	SJAG_02443T0
YEL056W	SJAG_03867T0	SJAG_06491T0
YLR167W	SJAG_01226T0	SJAG_02253T0
YOR202W	SJAG_00592T0
YJL115W	SJAG_06152T0
YML130C	SJAG_05937T0
YPR118W	SJAG_06205T0
YER031C	SJAG_03915T0
YGL210W	SJAG_03915T0
YLR216C	SJAG_06389T0
YMR314W	SJAG_06394T0
YGR186W	SJAG_00095T0
YDR268W	SJAG_04840T0
YKL179C	SJAG_02316T0
YDR346C	SJAG_06223T0
YLR045C	SJAG_03540T0
YJR152W	SJAG_02139T0	SJAG_05182T0
YOL115W	SJAG_05594T0
YNL299W	SJAG_05594T0
YGL203C	SJAG_06511T0
YJL133W	SJAG_02473T0
YKR052C	SJAG_02473T0
YDL103C	SJAG_01443T0
YBR035C	SJAG_05785T0
YNL001W	SJAG_04283T0
YPL097W	SJAG_04473T0
YLL010C	SJAG_02389T0
YLR019W	SJAG_02389T0
YML074C	SJAG_03905T0
YLR449W	SJAG_03905T0
YPL057C	SJAG_02168T0
YBR161W	SJAG_02168T0
YER048C	SJAG_02797T0	SJAG_02034T0
YOL016C	SJAG_02858T0
YFR014C	SJAG_02858T0
YHR188C	SJAG_00846T0
YKR079C	SJAG_00997T0
YPR144C	SJAG_00838T0
YPL030W	SJAG_03367T0
YPR058W	SJAG_00626T0
YBR104W	SJAG_00626T0
YHR132C	SJAG_00451T0
YPR161C	SJAG_03061T0
YPL237W	SJAG_05003T0
YMR235C	SJAG_06410T0
YDR339C	SJAG_00772T0
YML004C	SJAG_04726T0
YOR006C	SJAG_03755T0
YKR094C	SJAG_03971T0	SJAG_06040T0	SJAG_01365T0
YIL148W	SJAG_03971T0	SJAG_06040T0	SJAG_01365T0
YDR373W	SJAG_00296T0
YIL043C	SJAG_00235T0
YDR182W	SJAG_04924T0
YNL139C	SJAG_00992T0
YPR132W	SJAG_03568T0	SJAG_05988T0	SJAG_01632T0
YGR118W	SJAG_03568T0	SJAG_05988T0	SJAG_01632T0
YHR148W	SJAG_02372T0
YDL006W	SJAG_06108T0
YKL073W	SJAG_02875T0
YLR262C	SJAG_05030T0
YMR113W	SJAG_00529T0
YKL132C	SJAG_00529T0
YNL121C	SJAG_04996T0
YHR117W	SJAG_04996T0
YNR019W	SJAG_06314T0
YCR048W	SJAG_06314T0
YBR110W	SJAG_02102T0
YER168C	SJAG_02288T0
YEL024W	SJAG_05461T0
YNL308C	SJAG_00965T0
YNL240C	SJAG_02497T0
YNR006W	SJAG_03250T0
YDR523C	SJAG_02022T0
YBR003W	SJAG_04568T0
YKL196C	SJAG_00899T0
YGL058W	SJAG_05415T0
YGR056W	SJAG_03787T0
YLR357W	SJAG_03787T0
YDL236W	SJAG_03108T0
YDL210W	SJAG_04135T0	SJAG_06598T0	SJAG_00019T0	SJAG_02113T0	SJAG_00015T0	SJAG_01096T0	SJAG_02941T0	SJAG_02133T0
YOR033C	SJAG_01832T0
YDR263C	SJAG_01832T0
YGL143C	SJAG_01518T0
YHR026W	SJAG_02023T0
YBR074W	SJAG_06066T0
YDL117W	SJAG_03379T0
YEL052W	SJAG_06344T0
YHR005C	SJAG_02233T0
YBL035C	SJAG_05856T0
YKL080W	SJAG_01397T0
YPR178W	SJAG_00531T0
YLR380W	SJAG_03741T0
YPL188W	SJAG_03946T0
YML018C	SJAG_06092T0
YMR226C	SJAG_04027T0	SJAG_03492T0	SJAG_01492T0	SJAG_01690T0	SJAG_01850T0
YEL037C	SJAG_00941T0
YER019W	SJAG_01219T0
YJL121C	SJAG_00501T0
YIL033C	SJAG_01245T0
YDR332W	SJAG_04064T0
YJR125C	SJAG_02177T0
YKL056C	SJAG_02786T0
YJR144W	SJAG_03068T0
YIL104C	SJAG_06193T0
YKL149C	SJAG_01433T0
YHR144C	SJAG_06249T0
YBR084C-A	SJAG_05497T0	SJAG_00384T0
YBL027W	SJAG_05497T0	SJAG_00384T0
YDR452W	SJAG_00570T0
YER162C	SJAG_01049T0
YBR046C	SJAG_03476T0
YBR088C	SJAG_04190T0
YHR089C	SJAG_01234T0
YGL105W	SJAG_05884T0
YPR086W	SJAG_01523T0
YPR097W	SJAG_02492T0
YDR376W	SJAG_01063T0
YNL031C	SJAG_00335T0	SJAG_03543T0	SJAG_00302T0
YBR010W	SJAG_00335T0	SJAG_03543T0	SJAG_00302T0
YJR047C	SJAG_02189T0	SJAG_02812T0
YEL034W	SJAG_02189T0	SJAG_02812T0
YBL080C	SJAG_01577T0
YBR155W	SJAG_01914T0
YFL005W	SJAG_00430T0
YGR216C	SJAG_03066T0
YGL255W	SJAG_04185T0
YOL064C	SJAG_01702T0
YML064C	SJAG_06149T0
YOR312C	SJAG_02283T0	SJAG_04897T0
YMR242C	SJAG_02283T0	SJAG_04897T0
YDR064W	SJAG_01132T0	SJAG_01387T0
YDR267C	SJAG_02895T0
YDR191W	SJAG_04039T0
YOR095C	SJAG_00070T0
YNL279W	SJAG_00870T0
YCR098C	SJAG_05325T0	SJAG_00232T0	SJAG_03644T0
YLR206W	SJAG_04644T0
YDL161W	SJAG_04644T0
YAR003W	SJAG_02768T0
YIL083C	SJAG_01139T0
YDR297W	SJAG_05311T0
YPR066W	SJAG_00878T0
YNL010W	SJAG_06541T0
YML028W	SJAG_01199T0
YDR453C	SJAG_01199T0
YPL015C	SJAG_01075T0
YGR024C	SJAG_06361T0
YJL143W	SJAG_05783T0
YIL020C	SJAG_06623T0
YEL054C	SJAG_02535T0	SJAG_05248T0
YDR418W	SJAG_02535T0	SJAG_05248T0
YHR028C	SJAG_02565T0
YOR219C	SJAG_02565T0
YEL041W	SJAG_01582T0
YJR049C	SJAG_01582T0
YOR334W	SJAG_05716T0
YPL060W	SJAG_05716T0
YDR080W	SJAG_00380T0
YBR154C	SJAG_02101T0
YDR164C	SJAG_01697T0
YIL159W	SJAG_00279T0
YIL153W	SJAG_01270T0
YFR005C	SJAG_04538T0
YIL038C	SJAG_04350T0
YPL155C	SJAG_00851T0
YNR015W	SJAG_03236T0
YPL111W	SJAG_03398T0
YLR319C	SJAG_06457T0
YJL081C	SJAG_03579T0	SJAG_01016T0
YJR110W	SJAG_03248T0
YKL172W	SJAG_03413T0
YNL222W	SJAG_03624T0
YJL187C	SJAG_06375T0
YNL221C	SJAG_04582T0
YNR041C	SJAG_06603T0
YOL120C	SJAG_03335T0	SJAG_02597T0
YNL301C	SJAG_03335T0	SJAG_02597T0
YNL003C	SJAG_01890T0
YMR223W	SJAG_06248T0
YOR254C	SJAG_05394T0
YBR191W	SJAG_05600T0	SJAG_00155T0
YPL079W	SJAG_05600T0	SJAG_00155T0
YNL098C	SJAG_06171T0
YOR101W	SJAG_06171T0
YFL034C-B	SJAG_00236T0
YMR023C	SJAG_02302T0
YLR115W	SJAG_06113T0
YIR037W	SJAG_01216T0
YBR244W	SJAG_01216T0
YHR009C	SJAG_06396T0	SJAG_00287T0
YBL050W	SJAG_04909T0
YER100W	SJAG_05022T0
YPL096W	SJAG_03227T0
YPL172C	SJAG_06101T0
YDR025W	SJAG_00069T0	SJAG_05439T0
YBR048W	SJAG_00069T0	SJAG_05439T0
YDL056W	SJAG_00693T0	SJAG_00987T0
YAL058W	SJAG_02694T0
YNL090W	SJAG_00424T0
YDR083W	SJAG_06232T0
YPL085W	SJAG_00284T0
YCR031C	SJAG_03424T0	SJAG_01548T0
YJL191W	SJAG_03424T0	SJAG_01548T0
YBR159W	SJAG_00630T0
YGL083W	SJAG_00875T0
YHL023C	SJAG_01184T0
YDR168W	SJAG_04518T0
YLR203C	SJAG_02979T0
YER117W	SJAG_03197T0	SJAG_01087T0
YBL087C	SJAG_03197T0	SJAG_01087T0
YER114C	SJAG_01448T0
YBL085W	SJAG_01448T0
YER122C	SJAG_04391T0
YOR039W	SJAG_00142T0
YOR096W	SJAG_02046T0
YNL096C	SJAG_02046T0
YBR200W	SJAG_01794T0
YHR086W	SJAG_00474T0
YIL047C	SJAG_00233T0
YIL128W	SJAG_02866T0
YJL059W	SJAG_02716T0
YPL169C	SJAG_00178T0
YDR427W	SJAG_06157T0
YKL009W	SJAG_03466T0
YML104C	SJAG_04221T0
YBR214W	SJAG_02380T0
YGL056C	SJAG_02380T0
YMR285C	SJAG_04519T0
YML118W	SJAG_04519T0
YAL003W	SJAG_02493T0
YJL053W	SJAG_00632T0
YLR247C	SJAG_00111T0
YFL047W	SJAG_03748T0
YML097C	SJAG_02833T0
YKR070W	SJAG_04317T0
YBL106C	SJAG_03754T0
YPR032W	SJAG_03754T0
YJR133W	SJAG_06634T0
YPR011C	SJAG_06146T0
YML026C	SJAG_04188T0	SJAG_02861T0
YDR450W	SJAG_04188T0	SJAG_02861T0
YBR293W	SJAG_04725T0	SJAG_02029T0
YMR088C	SJAG_04725T0	SJAG_02029T0
YER012W	SJAG_04888T0
YKL151C	SJAG_03669T0
YML096W	SJAG_02832T0
YOR090C	SJAG_06137T0
YDR272W	SJAG_01596T0
YOR040W	SJAG_01596T0
YIL131C	SJAG_04813T0
YNL068C	SJAG_04813T0
YOL002C	SJAG_02847T0
YDR492W	SJAG_02847T0
YDL104C	SJAG_00865T0
YFL028C	SJAG_01944T0
YBL055C	SJAG_05589T0
YNL201C	SJAG_00369T0
YDR487C	SJAG_05433T0
YLR088W	SJAG_03292T0
YOR387C	SJAG_00161T0
YGL258W	SJAG_00161T0
YML065W	SJAG_03927T0
YLR442C	SJAG_03927T0
YDR416W	SJAG_00859T0
YDR292C	SJAG_01558T0
YBL041W	SJAG_05382T0
YDR214W	SJAG_05571T0
YFL042C	SJAG_01329T0
YLR072W	SJAG_01329T0
YHR123W	SJAG_04319T0
YNL130C	SJAG_04319T0
YOR120W	SJAG_05822T0
YDR368W	SJAG_05822T0
YBR039W	SJAG_00438T0
YGR276C	SJAG_02993T0
YLR285W	SJAG_01425T0
YNL118C	SJAG_05010T0
YDR204W	SJAG_00721T0
YDR460W	SJAG_03618T0
YMR055C	SJAG_01386T0
YIL030C	SJAG_03657T0
YEL012W	SJAG_06589T0
YER152C	SJAG_06470T0
YJL204C	SJAG_06005T0
YOR351C	SJAG_03438T0
YMR143W	SJAG_01609T0	SJAG_03422T0
YDL083C	SJAG_01609T0	SJAG_03422T0
YHR158C	SJAG_01196T0
YGR238C	SJAG_01196T0
YCR077C	SJAG_02213T0
YBL082C	SJAG_04952T0
YOR004W	SJAG_00253T0
YJL106W	SJAG_03557T0
YNL297C	SJAG_05557T0
YDL153C	SJAG_01907T0
YHR200W	SJAG_02992T0
YMR100W	SJAG_00910T0
YJR104C	SJAG_00668T0
YJR008W	SJAG_01220T0
YIL068C	SJAG_01925T0
YIL034C	SJAG_02700T0
YKR087C	SJAG_04514T0
YGR003W	SJAG_06385T0
YPL247C	SJAG_04087T0
YOR132W	SJAG_05539T0
YNL067W	SJAG_00629T0	SJAG_00748T0
YGL147C	SJAG_00629T0	SJAG_00748T0
YDR177W	SJAG_00931T0
YDL064W	SJAG_02082T0
YER026C	SJAG_01233T0
YGL130W	SJAG_01724T0
YEL062W	SJAG_02765T0
YKL190W	SJAG_03793T0
YPL184C	SJAG_03498T0
YBL003C	SJAG_05778T0	SJAG_03942T0
YDR225W	SJAG_05778T0	SJAG_03942T0
YGL103W	SJAG_02546T0	SJAG_03159T0
YOL043C	SJAG_03724T0
YAL015C	SJAG_03724T0
YFR021W	SJAG_01783T0
YJR119C	SJAG_03286T0
YDL119C	SJAG_06556T0
YDR354W	SJAG_06099T0
YNR038W	SJAG_03479T0
YMR022W	SJAG_04612T0
YMR200W	SJAG_05440T0
YOR056C	SJAG_06191T0
YJL177W	SJAG_01721T0	SJAG_00940T0
YKL180W	SJAG_01721T0	SJAG_00940T0
YJL112W	SJAG_06485T0
YKR036C	SJAG_06485T0
YHR168W	SJAG_00231T0
YBR236C	SJAG_06307T0
YPL125W	SJAG_01083T0
YDR465C	SJAG_02271T0
YKL191W	SJAG_04085T0
YNL072W	SJAG_02039T0
YDL090C	SJAG_02583T0
YER140W	SJAG_05521T0
YIL145C	SJAG_06219T0
YKL013C	SJAG_05878T0
YNL181W	SJAG_06119T0
YLR268W	SJAG_00557T0
YML103C	SJAG_05422T0
YOL080C	SJAG_05508T0
YKL033W-A	SJAG_06573T0	SJAG_04264T0
YKL189W	SJAG_00333T0
YDR092W	SJAG_00208T0
YDR454C	SJAG_04849T0
YBR267W	SJAG_06224T0
YFR050C	SJAG_04541T0
YNR030W	SJAG_00437T0
YKL125W	SJAG_05742T0
YCL001W	SJAG_06412T0
YPL146C	SJAG_00323T0
YPR031W	SJAG_02629T0
YLR270W	SJAG_01625T0
YOR173W	SJAG_01625T0
YLR148W	SJAG_03005T0
YPR135W	SJAG_00618T0
YGL038C	SJAG_06497T0
YKR051W	SJAG_06240T0
YOL052C	SJAG_06209T0
YJR096W	SJAG_03958T0	SJAG_04660T0
YAL041W	SJAG_00514T0
YBR291C	SJAG_01872T0
YDR330W	SJAG_02021T0
YLR085C	SJAG_03694T0
YGL142C	SJAG_06359T0
YKL067W	SJAG_06035T0
YDL167C	SJAG_02381T0
YGR149W	SJAG_03154T0
YJL010C	SJAG_02250T0
YML014W	SJAG_02042T0
YNR054C	SJAG_04524T0
YOR339C	SJAG_05728T0
YBR078W	SJAG_00340T0	SJAG_03483T0
YDR055W	SJAG_00340T0	SJAG_03483T0
YMR283C	SJAG_05228T0
YGL224C	SJAG_02593T0
YER037W	SJAG_02593T0
YHR010W	SJAG_01588T0	SJAG_02802T0
YDR471W	SJAG_01588T0	SJAG_02802T0
YDR287W	SJAG_03739T0
YHR046C	SJAG_03739T0
YBR056W	SJAG_03646T0
YJR073C	SJAG_00812T0
YKL024C	SJAG_00779T0
YLR022C	SJAG_04491T0
YOR089C	SJAG_01379T0
YNL093W	SJAG_01379T0
YNL137C	SJAG_00889T0
YJL126W	SJAG_04939T0
YPL234C	SJAG_03406T0
YLR361C	SJAG_06372T0
YBR212W	SJAG_02573T0
YDR404C	SJAG_01436T0
YDR002W	SJAG_02520T0
YGL043W	SJAG_02691T0
YMR260C	SJAG_01643T0
YLR182W	SJAG_02810T0
YPR091C	SJAG_05570T0
YPL045W	SJAG_05704T0
YML022W	SJAG_01859T0
YDR441C	SJAG_01859T0
YHL002W	SJAG_00821T0
YER151C	SJAG_02419T0
YLR215C	SJAG_00353T0
YJL041W	SJAG_02274T0
YMR220W	SJAG_01474T0
YJL031C	SJAG_03810T0
YPR104C	SJAG_05611T0
YBR037C	SJAG_04553T0
YBR024W	SJAG_04553T0
YLR260W	SJAG_02429T0
YOR171C	SJAG_02429T0
YDL030W	SJAG_00577T0
YIL106W	SJAG_03936T0
YNL175C	SJAG_01650T0
YGL087C	SJAG_06049T0
YJR140C	SJAG_05528T0
YHR077C	SJAG_06568T0
YMR208W	SJAG_04865T0
YPR082C	SJAG_06358T0
YCR026C	SJAG_05485T0
YEL016C	SJAG_05485T0
YPL135W	SJAG_00532T0
YOR226C	SJAG_00532T0
YKR068C	SJAG_01415T0
YNR035C	SJAG_05659T0
YER174C	SJAG_00822T0
YDR098C	SJAG_00822T0
YDL226C	SJAG_03268T0
YGL019W	SJAG_03931T0
YMR227C	SJAG_01808T0
YGL164C	SJAG_05731T0
YJL030W	SJAG_05642T0
YPR056W	SJAG_04368T0
YJL190C	SJAG_03762T0	SJAG_05688T0
YLR367W	SJAG_03762T0	SJAG_05688T0
YBL002W	SJAG_03941T0
YDR224C	SJAG_03941T0
YPL224C	SJAG_06371T0
YMR177W	SJAG_06371T0
YER007C-A	SJAG_00912T0
YJL091C	SJAG_00068T0
YEL026W	SJAG_03410T0
YML086C	SJAG_00265T0
YGR002C	SJAG_05915T0
YKL018W	SJAG_06164T0
YLL006W	SJAG_06400T0
YNL200C	SJAG_05928T0
YNR003C	SJAG_06106T0
YHL017W	SJAG_02193T0
YKL039W	SJAG_02193T0
YIL006W	SJAG_04328T0
YEL006W	SJAG_04328T0
YDR386W	SJAG_01044T0
YGR009C	SJAG_00826T0
YOR007C	SJAG_05683T0
YOR181W	SJAG_06632T0
YFL007W	SJAG_02625T0	SJAG_00837T0	SJAG_00591T0
YML032C	SJAG_05834T0	SJAG_04530T0
YGR091W	SJAG_04529T0
YLR370C	SJAG_03086T0
YMR202W	SJAG_03598T0
YNL030W	SJAG_00336T0	SJAG_03542T0	SJAG_00303T0
YBR009C	SJAG_00336T0	SJAG_03542T0	SJAG_00303T0
YGR225W	SJAG_03858T0	SJAG_03809T0
YLR448W	SJAG_06215T0
YML073C	SJAG_06215T0
YBR261C	SJAG_00508T0
YBL020W	SJAG_03774T0
YGR220C	SJAG_01413T0
YJL036W	SJAG_01382T0
YDL033C	SJAG_05418T0
YJL039C	SJAG_03182T0
YOR257W	SJAG_01760T0
YGR007W	SJAG_06458T0
YCR010C	SJAG_01505T0
YNR002C	SJAG_01505T0
YGR046W	SJAG_03563T0
YHR008C	SJAG_03303T0
YHL004W	SJAG_03584T0
YER072W	SJAG_05638T0
YPR133C	SJAG_02209T0
YPL129W	SJAG_05490T0
YDR409W	SJAG_00727T0
YOR156C	SJAG_00727T0
YBR042C	SJAG_03935T0
YDR018C	SJAG_03935T0
YKR018C	SJAG_00270T0
YJL082W	SJAG_00270T0
YPL249C	SJAG_02012T0
YMR192W	SJAG_02012T0
YGL241W	SJAG_01789T0
YDR328C	SJAG_03219T0
YBR176W	SJAG_05200T0
YPR060C	SJAG_00518T0
YKL002W	SJAG_04489T0
YNR017W	SJAG_04218T0
YOR127W	SJAG_04522T0
YMR231W	SJAG_06542T0
YGR038W	SJAG_04550T0
YLR350W	SJAG_04550T0
YGR241C	SJAG_05743T0
YHR161C	SJAG_05743T0
YKR053C	SJAG_06559T0
YJL134W	SJAG_06559T0
YLR009W	SJAG_04395T0
YOR154W	SJAG_05825T0
YPL026C	SJAG_05634T0
YDR247W	SJAG_05634T0
YGR195W	SJAG_03179T0
YLR418C	SJAG_01151T0
YLR026C	SJAG_03552T0
YIR033W	SJAG_02196T0
YKL020C	SJAG_02196T0
YJR100C	SJAG_01470T0
YBL019W	SJAG_05894T0
YNL091W	SJAG_00423T0
YJL029C	SJAG_04902T0
YHR075C	SJAG_05711T0
YNL126W	SJAG_05972T0
YBR256C	SJAG_05939T0
YKL012W	SJAG_05720T0
YOL139C	SJAG_03223T0	SJAG_00507T0
YOR322C	SJAG_03404T0	SJAG_06014T0
YDL208W	SJAG_00083T0
YEL029C	SJAG_00252T0
YBR002C	SJAG_02163T0
YBL040C	SJAG_02418T0
YFR025C	SJAG_00248T0
YHR206W	SJAG_02472T0
YNL320W	SJAG_00774T0
YLR100W	SJAG_03235T0
YJR006W	SJAG_04877T0
YGL221C	SJAG_06448T0
YNL248C	SJAG_03956T0
YOR245C	SJAG_03609T0
YNL291C	SJAG_06033T0
YDR533C	SJAG_04674T0
YPL280W	SJAG_04674T0
YOR391C	SJAG_04674T0
YMR322C	SJAG_04674T0
YML106W	SJAG_00694T0
YMR271C	SJAG_00694T0
YNL162W	SJAG_04626T0
YHR141C	SJAG_04626T0
YOL040C	SJAG_02870T0	SJAG_06370T0
YBL078C	SJAG_02414T0
YCR063W	SJAG_02227T0
YDR196C	SJAG_04288T0
YDL052C	SJAG_05807T0
YNL168C	SJAG_00493T0
YKL144C	SJAG_02600T0
YDL207W	SJAG_06267T0
YGR208W	SJAG_04449T0
YLR459W	SJAG_02776T0
YOR250C	SJAG_01791T0
YIL130W	SJAG_02048T0
YJL206C	SJAG_02048T0
YNR034W	SJAG_05762T0
YCR073W-A	SJAG_05762T0
YDR036C	SJAG_05529T0
YJR052W	SJAG_03612T0
YKR105C	SJAG_04715T0	SJAG_04983T0	SJAG_01636T0	SJAG_01923T0	SJAG_01336T0	SJAG_04716T0
YPR198W	SJAG_04715T0	SJAG_04983T0	SJAG_01636T0	SJAG_01923T0	SJAG_01336T0	SJAG_04716T0
YCL069W	SJAG_04715T0	SJAG_04983T0	SJAG_01636T0	SJAG_01923T0	SJAG_01336T0	SJAG_04716T0
YGR224W	SJAG_04715T0	SJAG_04983T0	SJAG_01636T0	SJAG_01923T0	SJAG_01336T0	SJAG_04716T0
YNL302C	SJAG_01296T0	SJAG_02335T0
YOL121C	SJAG_01296T0	SJAG_02335T0
YGL101W	SJAG_01055T0
YBR242W	SJAG_01055T0
YDL124W	SJAG_01869T0
YDR176W	SJAG_01711T0
YKL099C	SJAG_02025T0
YJR024C	SJAG_02689T0
YPL001W	SJAG_00676T0
YPL244C	SJAG_04162T0
YOL093W	SJAG_04993T0
YOR370C	SJAG_05829T0
YDR306C	SJAG_01392T0
YER009W	SJAG_02425T0
YMR240C	SJAG_00322T0
YLL050C	SJAG_03025T0
YIL069C	SJAG_02585T0	SJAG_00468T0
YER074W	SJAG_02585T0	SJAG_00468T0
YHR115C	SJAG_02169T0
YNL116W	SJAG_02169T0
YDR061W	SJAG_03948T0
YLR006C	SJAG_00318T0
YDR419W	SJAG_04791T0
YDR393W	SJAG_04965T0
YJL207C	SJAG_03504T0
YMR091C	SJAG_03944T0
YNR052C	SJAG_04407T0
YOR232W	SJAG_06299T0
YOL127W	SJAG_04304T0	SJAG_02840T0
YGL178W	SJAG_02239T0
YGR284C	SJAG_02120T0
YLR059C	SJAG_00401T0
YDR141C	SJAG_06386T0
YPR023C	SJAG_00349T0
YKL110C	SJAG_05555T0
YNL055C	SJAG_05364T0
YIL114C	SJAG_05364T0
YBR060C	SJAG_02800T0
YHR122W	SJAG_00040T0
YHR004C	SJAG_01906T0
YNR007C	SJAG_01561T0
YGR261C	SJAG_05925T0
YKR035W-A	SJAG_00900T0
YDL219W	SJAG_05614T0
YOL078W	SJAG_00117T0
YDL082W	SJAG_05706T0	SJAG_03423T0
YMR142C	SJAG_05706T0	SJAG_03423T0
YDR180W	SJAG_00796T0
YBL036C	SJAG_05660T0
YPL178W	SJAG_01064T0
YNL107W	SJAG_04097T0
YKL025C	SJAG_06018T0
YDR447C	SJAG_06346T0	SJAG_04204T0
YML024W	SJAG_06346T0	SJAG_04204T0
YDR379W	SJAG_04765T0
YGR172C	SJAG_03670T0
YPL128C	SJAG_02212T0
YML005W	SJAG_04735T0
YLR345W	SJAG_05362T0
YOR069W	SJAG_04275T0
YDR004W	SJAG_00757T0
YBR187W	SJAG_04096T0
YOL087C	SJAG_00805T0
YMR140W	SJAG_02603T0
YNR020C	SJAG_01838T0
YGL031C	SJAG_03922T0	SJAG_02243T0
YGR148C	SJAG_03922T0	SJAG_02243T0
YER016W	SJAG_02045T0
[truncated: 1,105 more rows]
