# Supplementary material for: Evolutionary Conservation and Diversification of Puf RNA Binding Proteins and Their mRNA Targets
Source: PLoS Biol. 2015 Nov 20;13(11):e1002307. doi: 10.1371/journal.pbio.1002307 (PMC4654594; doi:10.1371/journal.pbio.1002307)
Supplement: S4 Dataset — (ZIP) [file pbio.1002307.s004.zip › S.cerevisiae.fa_S.kluyveri.fa.txt]

YLR106C	SAKL0H16214g
YHR099W	SAKL0G07458g
YHR165C	SAKL0H02266g
YJL130C	SAKL0C06600g
YKL203C	SAKL0D12826g
YNR016C	SAKL0A02046g
YDL171C	SAKL0F11638g
YGL195W	SAKL0H25168g
YDR457W	SAKL0G06094g
YLL040C	SAKL0H25828g
YLR342W	SAKL0B04158g
YGR032W	SAKL0B04158g
YKL182W	SAKL0G16104g
YNL262W	SAKL0C02948g
YPL231W	SAKL0A03454g
YDL140C	SAKL0F10472g
YGR271W	SAKL0H01210g
YKR054C	SAKL0C06446g
YIL129C	SAKL0E08976g
YOR341W	SAKL0B10736g
YJR029W	SAKL0F06809g2	SAKL0B11583g2	SAKL0C11913g1
YGR027W-B	SAKL0F06809g2	SAKL0B11583g2	SAKL0C11913g1
YOR142W-B	SAKL0F06809g2	SAKL0B11583g2	SAKL0C11913g1
YMR050C	SAKL0F06809g2	SAKL0B11583g2	SAKL0C11913g1
YDR365W-B	SAKL0F06809g2	SAKL0B11583g2	SAKL0C11913g1
YER138C	SAKL0F06809g2	SAKL0B11583g2	SAKL0C11913g1
YPR137C-B	SAKL0F06809g2	SAKL0B11583g2	SAKL0C11913g1
YML045W	SAKL0F06809g2	SAKL0B11583g2	SAKL0C11913g1
YML039W	SAKL0F06809g2	SAKL0B11583g2	SAKL0C11913g1
YDR316W-B	SAKL0F06809g2	SAKL0B11583g2	SAKL0C11913g1
YPL257W-B	SAKL0F06809g2	SAKL0B11583g2	SAKL0C11913g1
YPR158W-B	SAKL0F06809g2	SAKL0B11583g2	SAKL0C11913g1
YLR157C-B	SAKL0F06809g2	SAKL0B11583g2	SAKL0C11913g1
YJR027W	SAKL0F06809g2	SAKL0B11583g2	SAKL0C11913g1
YOL103W-B	SAKL0F06809g2	SAKL0B11583g2	SAKL0C11913g1
YGR161C-D	SAKL0F06809g2	SAKL0B11583g2	SAKL0C11913g1
YGR038C-B	SAKL0F06809g2	SAKL0B11583g2	SAKL0C11913g1
YPR158C-D	SAKL0F06809g2	SAKL0B11583g2	SAKL0C11913g1
YER160C	SAKL0F06809g2	SAKL0B11583g2	SAKL0C11913g1
YDR098C-B	SAKL0F06809g2	SAKL0B11583g2	SAKL0C11913g1
YLR227W-B	SAKL0F06809g2	SAKL0B11583g2	SAKL0C11913g1
YBR012W-B	SAKL0F06809g2	SAKL0B11583g2	SAKL0C11913g1
YDR210C-D	SAKL0F06809g2	SAKL0B11583g2	SAKL0C11913g1
YHR214C-B	SAKL0F06809g2	SAKL0B11583g2	SAKL0C11913g1
YNL284C-B	SAKL0F06809g2	SAKL0B11583g2	SAKL0C11913g1
YMR045C	SAKL0F06809g2	SAKL0B11583g2	SAKL0C11913g1
YBL005W-B	SAKL0F06809g2	SAKL0B11583g2	SAKL0C11913g1
YDR261C-D	SAKL0F06809g2	SAKL0B11583g2	SAKL0C11913g1
YBR208C	SAKL0H10560g
YGL206C	SAKL0F02046g
YBR136W	SAKL0B08822g
YMR306W	SAKL0H00506g
YBL004W	SAKL0C11330g
YPL082C	SAKL0H09724g
YPL058C	SAKL0C05654g	SAKL0H10670g
YOR116C	SAKL0G02354g
YFL007W	SAKL0B02310g
YDR127W	SAKL0H16412g
YDR170C	SAKL0H14520g
YCR093W	SAKL0A00440g
YLR430W	SAKL0G16984g
YER172C	SAKL0H17754g
YLR087C	SAKL0H17072g
YGR184C	SAKL0G13134g
YDR283C	SAKL0G10384g
YPR184W	SAKL0F16126g
YOR151C	SAKL0G04092g
YLL048C	SAKL0H26026g
YER166W	SAKL0H17908g
YGR116W	SAKL0F03762g
YPR010C	SAKL0B03542g
YJL109C	SAKL0D05060g
YDR135C	SAKL0H16016g
YMR229C	SAKL0H04422g
YOR153W	SAKL0G08008g
YDR406W	SAKL0G08008g
YGR061C	SAKL0H04224g
YGR217W	SAKL0G15114g
YDR011W	SAKL0C11616g
YOR326W	SAKL0B10274g
YBR115C	SAKL0B08030g
YFR019W	SAKL0D09438g
YOR207C	SAKL0H08074g
YLR305C	SAKL0H24068g
YHR186C	SAKL0H01628g
YBR218C	SAKL0A07128g
YGL062W	SAKL0A07128g
YER155C	SAKL0H18546g
YER164W	SAKL0H17974g
YNL088W	SAKL0E09768g
YOL081W	SAKL0C10340g
YBR140C	SAKL0C10340g
YMR162C	SAKL0E06072g
YAL026C	SAKL0B10186g
YJL005W	SAKL0G12804g
YJR137C	SAKL0G18590g
YLR454W	SAKL0F15576g
YPR117W	SAKL0F06424g
YOR291W	SAKL0H04400g
YLR384C	SAKL0H03256g
YLL015W	SAKL0H23958g
YEL031W	SAKL0D11682g
YKL215C	SAKL0F16456g	SAKL0A00264g
YDR335W	SAKL0G07964g
YNL102W	SAKL0E10384g
YJR109C	SAKL0F14652g
YGL173C	SAKL0H24376g
YHR023W	SAKL0G11110g
YGR094W	SAKL0F06182g
YOR093C	SAKL0E10032g
YDR141C	SAKL0H15774g
YGR281W	SAKL0H00704g
YBL076C	SAKL0F12628g
YMR109W	SAKL0E03762g
YLR249W	SAKL0D08316g
YBL088C	SAKL0F13090g
YPL160W	SAKL0H06336g
YJL039C	SAKL0G11264g
YDL145C	SAKL0F10648g
YJL050W	SAKL0D06622g
YOR290C	SAKL0H04532g
YPL217C	SAKL0A03982g
YPL226W	SAKL0A03586g
YIL126W	SAKL0E08910g
YNL132W	SAKL0E11308g
YGR218W	SAKL0G15180g
YHL030W	SAKL0H25806g
YDL102W	SAKL0E05962g
YMR128W	SAKL0E04532g
YER110C	SAKL0F12848g
YBL079W	SAKL0F12694g
YIL048W	SAKL0F08514g
YLR398C	SAKL0H02706g
YLR419W	SAKL0G16390g
YIL125W	SAKL0E08866g
YGR090W	SAKL0F05984g
YFL036W	SAKL0B01078g
YEL022W	SAKL0D11088g
YNL271C	SAKL0C02618g
YKR031C	SAKL0D04972g
YDR334W	SAKL0G08074g
YML072C	SAKL0G17820g
YLR371W	SAKL0H03960g
YLR410W	SAKL0G16016g
YBR245C	SAKL0A05918g
YJR138W	SAKL0G18656g
YKL210W	SAKL0A10230g
YBR023C	SAKL0C11726g
YOL021C	SAKL0D10186g
YGL156W	SAKL0E07018g
YGL150C	SAKL0E06886g
YGL008C	SAKL0H22066g
YPL036W	SAKL0H22066g
YOR335C	SAKL0B10494g
YMR196W	SAKL0A02662g
YOR133W	SAKL0G03388g
YDR385W	SAKL0G03388g
YJL207C	SAKL0C03828g
YNR031C	SAKL0A01254g
YPL012W	SAKL0B02574g
YGL207W	SAKL0F02024g
YOR086C	SAKL0E09746g
YDR301W	SAKL0G09834g
YDR291W	SAKL0G10318g
YDR293C	SAKL0G10142g
YLR422W	SAKL0G16610g
YLR024C	SAKL0G13112g
YGR240C	SAKL0H02552g
YJR033C	SAKL0D11132g
YLR086W	SAKL0H17094g
YML059C	SAKL0G17248g
YLR272C	SAKL0A08360g
YMR189W	SAKL0A02948g
YNL163C	SAKL0E12430g
YDR097C	SAKL0H17820g
YBL105C	SAKL0F13618g
YPR189W	SAKL0F16236g
YBL022C	SAKL0H19536g
YLL026W	SAKL0H25388g
YBL017C	SAKL0H19646g
YJL222W	SAKL0H19646g
YIL173W	SAKL0H19646g
YNR065C	SAKL0H19646g
YPR160W	SAKL0F02222g
YFR031C	SAKL0F07282g
YMR205C	SAKL0A02266g
YPL006W	SAKL0B02706g
YAL035W	SAKL0B10758g
YNL297C	SAKL0C12364g
YOR011W	SAKL0F04312g
YIL013C	SAKL0F04312g
YMR308C	SAKL0H00594g
YOR330C	SAKL0B10362g
YOL075C	SAKL0C08074g
YOR304W	SAKL0B05544g
YNL123W	SAKL0E11000g
YMR129W	SAKL0E04598g
YDL215C	SAKL0E13024g
YMR080C	SAKL0E02552g
YOL004W	SAKL0E01540g
YML010W	SAKL0G05170g
YDL126C	SAKL0F09834g
YDR039C	SAKL0H13222g
YDR040C	SAKL0H13222g
YDR038C	SAKL0H13222g
YBR084W	SAKL0B06600g
YCR057C	SAKL0A01738g
YFL008W	SAKL0B02288g
YOR109W	SAKL0E10494g
YER013W	SAKL0F04026g
YLR129W	SAKL0H15532g
YER070W	SAKL0F08998g
YIL066C	SAKL0F08998g
YBR097W	SAKL0B07326g
YPL125W	SAKL0H07876g
YHR027C	SAKL0G11022g
YPR019W	SAKL0H20284g
YGL167C	SAKL0B03520g
YBR235W	SAKL0A06248g
YGR270W	SAKL0H01276g
YJL080C	SAKL0D05962g
YLR304C	SAKL0H24046g
YGL006W	SAKL0H22286g
YER125W	SAKL0H24552g
YMR012W	SAKL0D13222g
YPR026W	SAKL0F13442g
YIL143C	SAKL0E14718g
YGL238W	SAKL0F00968g
YPL167C	SAKL0H06072g
YGL201C	SAKL0F02244g
YBL023C	SAKL0H19470g
YGL120C	SAKL0A06710g
YCR011C	SAKL0D09394g
YJL074C	SAKL0D06116g
YHR164C	SAKL0H02310g
YMR304W	SAKL0H00418g
YKL165C	SAKL0C05434g
YKL157W	SAKL0G10736g
YJR140C	SAKL0G18700g
YLR409C	SAKL0G15994g
YDR238C	SAKL0H12122g
YER171W	SAKL0H17776g
YDL031W	SAKL0C08778g
YOL090W	SAKL0C09900g
YLL031C	SAKL0H25542g
YMR076C	SAKL0A09658g
YML075C	SAKL0G17886g
YMR247C	SAKL0B06226g
YGL140C	SAKL0C02860g
YLR389C	SAKL0H03124g
YCR042C	SAKL0C02442g
YER069W	SAKL0F08888g
YFR030W	SAKL0F07260g
YCL054W	SAKL0C00704g
YBR038W	SAKL0C11770g
YKR009C	SAKL0A09196g
YDL058W	SAKL0H03300g
YIL075C	SAKL0F09482g
YOR168W	SAKL0E02134g
YDR430C	SAKL0G05236g
YDL190C	SAKL0F10252g
YAR042W	SAKL0C07678g
YPR181C	SAKL0F16038g
YLR347C	SAKL0B04312g
YJL095W	SAKL0D05522g
YNL250W	SAKL0C03410g
YJL200C	SAKL0C04180g
YNL287W	SAKL0C11990g
YOR124C	SAKL0G02728g
YEL032W	SAKL0D11704g
YFR009W	SAKL0D10208g
YMR049C	SAKL0B11836g
YJR035W	SAKL0D11198g
YCR032W	SAKL0C04422g
YGL137W	SAKL0A03872g
YER091C	SAKL0F12100g
YDL195W	SAKL0F10384g
YBL104C	SAKL0F13596g
YOR048C	SAKL0G01386g
YOL098C	SAKL0C09504g
YIL078W	SAKL0F09614g
YBR080C	SAKL0B06402g
YFL033C	SAKL0B01210g
YKL010C	SAKL0E02310g
YPL110C	SAKL0H08580g
YJR132W	SAKL0G18348g
YIL147C	SAKL0E14872g
YHR074W	SAKL0G08690g
YMR288W	SAKL0H01562g
YGR047C	SAKL0C02816g
YJL212C	SAKL0A09394g
YMR186W	SAKL0A03234g
YPL240C	SAKL0A03234g
YGR100W	SAKL0F06446g
YIL109C	SAKL0E08272g
YKL209C	SAKL0A10208g
YER093C	SAKL0F12144g
YKR095W	SAKL0E14916g
YGL009C	SAKL0H21868g
YLR069C	SAKL0B00858g
YAL017W	SAKL0B09856g
YGL094C	SAKL0A05434g
YNL267W	SAKL0C02750g
YOL145C	SAKL0C13772g
YDR074W	SAKL0H18832g
YBR081C	SAKL0B06468g
YKL014C	SAKL0G19448g
YLR153C	SAKL0H14542g
YDR443C	SAKL0G05632g
YLL034C	SAKL0H25630g
YGL163C	SAKL0B03388g
YKL104C	SAKL0E02904g
YLR032W	SAKL0E04488g
YGL026C	SAKL0H21428g
YDR128W	SAKL0H16390g
YML035C	SAKL0G06138g
YCR017C	SAKL0D10494g
YDR258C	SAKL0G07106g
YAL023C	SAKL0B10076g
YBR017C	SAKL0C07810g
YMR266W	SAKL0D02024g
YBR202W	SAKL0H10406g
YNL192W	SAKL0E13222g
YPL009C	SAKL0B02508g
YPR194C	SAKL0D09350g
YLR425W	SAKL0G16874g
YDR180W	SAKL0H14058g
YMR054W	SAKL0B11968g
YGR098C	SAKL0F06380g
YNL273W	SAKL0C02552g
YOL084W	SAKL0C10230g
YCR081W	SAKL0A00902g
YHR077C	SAKL0G08558g
YDL112W	SAKL0E06688g
YOR270C	SAKL0H05544g
YBL047C	SAKL0F14894g
YIL002C	SAKL0F04862g
YLR240W	SAKL0H13596g
YBL106C	SAKL0F13640g
YGL245W	SAKL0F00748g
YLR222C	SAKL0H12760g
YLR189C	SAKL0C02288g
YNL325C	SAKL0C13552g
YPL040C	SAKL0H11396g
YEL011W	SAKL0D10538g
YKR001C	SAKL0A08888g
YLR277C	SAKL0A08096g
YDR395W	SAKL0G03872g
YNL172W	SAKL0E12650g
YBR114W	SAKL0B08008g
YDR060W	SAKL0B06556g
YOR211C	SAKL0H07788g
YGR125W	SAKL0F02926g
YNL313C	SAKL0C13068g
YGR264C	SAKL0H01452g
YJL034W	SAKL0G11792g
YAL054C	SAKL0D14608g
YJL012C	SAKL0G13904g
YAL019W	SAKL0B09988g
YMR190C	SAKL0A02904g
YML103C	SAKL0D01980g
YOL034W	SAKL0B09526g
YGL022W	SAKL0H21604g
YLR258W	SAKL0D07678g
YFR015C	SAKL0D07678g
YDL231C	SAKL0E13684g
YKL148C	SAKL0G11440g
YDR001C	SAKL0C11176g
YBR001C	SAKL0C11176g
YLR274W	SAKL0A08162g
YJL033W	SAKL0G11748g
YAL005C	SAKL0H20020g
YLL024C	SAKL0H20020g
YBR121C	SAKL0B08360g
YBL007C	SAKL0H21912g
YNL023C	SAKL0E07634g
YOL006C	SAKL0E01606g
YMR261C	SAKL0D02156g
YHR072W	SAKL0G08844g
YPL106C	SAKL0H08822g
YBL075C	SAKL0F12606g
YPR074C	SAKL0B08096g
YDR234W	SAKL0H12320g
YDL240W	SAKL0G00396g
YLR256W	SAKL0D07898g
YPR112C	SAKL0F06160g
YER176W	SAKL0H17666g
YMR089C	SAKL0E03014g
YJR045C	SAKL0D11638g
YLR241W	SAKL0H13618g
YDR325W	SAKL0G08470g
YGR245C	SAKL0H02442g
YDL132W	SAKL0F10054g
YIR002C	SAKL0F04532g
YNL139C	SAKL0E11616g
YGR145W	SAKL0H20922g
YJR091C	SAKL0F14102g
YNL021W	SAKL0E07700g
YPR024W	SAKL0F13376g
YCL030C	SAKL0C01474g
YHR120W	SAKL0E11066g
YDL095W	SAKL0E05720g
YJR090C	SAKL0F14080g
YMR302C	SAKL0H00396g
YOR217W	SAKL0H07502g
YPL147W	SAKL0H06908g
YNR067C	SAKL0D02640g
YDL060W	SAKL0H03168g
YPL093W	SAKL0H09306g
YPL022W	SAKL0H11858g
YPL183C	SAKL0A05412g
YDR091C	SAKL0H17996g
YDL229W	SAKL0E13618g
YNL209W	SAKL0E13618g
YLR071C	SAKL0B00792g
YDR129C	SAKL0H16346g
YLR397C	SAKL0H02750g
YPL086C	SAKL0H09548g
YJL042W	SAKL0G11308g
YLR383W	SAKL0H03322g
YDR507C	SAKL0C01716g
YMR001C	SAKL0E01584g
YGL251C	SAKL0F00528g
YNL161W	SAKL0E12342g
YHR079C	SAKL0G08448g
YGR199W	SAKL0G14410g
YKR086W	SAKL0G00528g
YJR143C	SAKL0B12188g
YLL001W	SAKL0G12540g
YER036C	SAKL0F01606g
YPR021C	SAKL0H24442g
YDR037W	SAKL0D02992g
YGL234W	SAKL0F01056g
YMR125W	SAKL0E04444g
YGL133W	SAKL0A04004g
YMR231W	SAKL0B05104g
YBL066C	SAKL0F12342g
YHR098C	SAKL0G07546g
YHR020W	SAKL0D09812g
YOR160W	SAKL0G04202g
YPL207W	SAKL0A04290g
YMR108W	SAKL0E03740g
YNR011C	SAKL0A02178g
YFL004W	SAKL0B02376g
YMR120C	SAKL0E04334g
YFL034W	SAKL0B01166g
YGR274C	SAKL0H01078g
YHR028C	SAKL0G11000g
YGL131C	SAKL0A04092g
YAL001C	SAKL0H22550g
YML091C	SAKL0D00572g
YDR341C	SAKL0G07722g
YBR198C	SAKL0H09988g
YIR006C	SAKL0F04378g
YKR096W	SAKL0E15004g
YLR382C	SAKL0H03344g
YLR092W	SAKL0H16830g
YBR294W	SAKL0H16830g
YBR073W	SAKL0D02772g
YMR259C	SAKL0D02222g
YLR096W	SAKL0H16632g
YGL099W	SAKL0A05874g
YPL153C	SAKL0H06534g
YFR002W	SAKL0B02970g
YLR247C	SAKL0D08272g
YCR037C	SAKL0C04224g
YJL198W	SAKL0C04224g
YGL205W	SAKL0F02068g
YHL016C	SAKL0A10010g
YLR310C	SAKL0H24222g
YBR229C	SAKL0A06864g
YNL059C	SAKL0E08602g
YDR211W	SAKL0H13090g
YML081W	SAKL0G18062g
YBL037W	SAKL0B06952g
YKL064W	SAKL0B11418g
YER017C	SAKL0F03894g
YGR200C	SAKL0G14432g
YDR407C	SAKL0G04268g
YJR016C	SAKL0G14454g
YDR159W	SAKL0H15136g
YCL014W	SAKL0D08602g
YJL129C	SAKL0C06622g
YPR122W	SAKL0F06886g
YPL126W	SAKL0H07832g
YPR145W	SAKL0F02970g
YGR124W	SAKL0F02970g
YNR013C	SAKL0A02134g
YML093W	SAKL0D00418g
YNL247W	SAKL0C03520g
YNL242W	SAKL0G00418g
YDL040C	SAKL0C08646g
YNL236W	SAKL0E14388g
YNL238W	SAKL0G00440g
YKR079C	SAKL0G00792g
YNL085W	SAKL0E09680g
YKL034W	SAKL0A09812g
YIL128W	SAKL0E08954g
YBL024W	SAKL0H19448g
YGR233C	SAKL0G15554g
YLR386W	SAKL0H03212g
YKL029C	SAKL0A09372g
YNL321W	SAKL0C13398g
YOR206W	SAKL0H08030g
YPL195W	SAKL0A04884g
YNL329C	SAKL0C13684g
YBR296C	SAKL0C13970g
YDR212W	SAKL0H13046g
YMR301C	SAKL0H00968g
YGL114W	SAKL0A06468g
YPL221W	SAKL0A03828g
YPL242C	SAKL0A03190g
YBR196C	SAKL0H09922g
YKR018C	SAKL0D05830g
YNL104C	SAKL0E10472g
YOR108W	SAKL0E10472g
YBR079C	SAKL0B06380g
YIL030C	SAKL0F07546g
YAL024C	SAKL0B10142g
YLL008W	SAKL0G12760g
YBR281C	SAKL0D07238g
YLR289W	SAKL0A07832g
YAL021C	SAKL0B10032g
YMR309C	SAKL0H00748g
YGL151W	SAKL0E06908g
YKR028W	SAKL0D05456g
YCR092C	SAKL0A00462g
YDR324C	SAKL0G08492g
YDL149W	SAKL0F10780g
YAL053W	SAKL0D14586g
YHR205W	SAKL0B12364g
YGR170W	SAKL0G13618g
YGR258C	SAKL0H01760g
YPR159W	SAKL0F02310g
YGR143W	SAKL0F02310g
YHR042W	SAKL0G10560g
YDR172W	SAKL0H14432g
YGL180W	SAKL0H24750g
YLR044C	SAKL0G14894g	SAKL0G10164g
YLR134W	SAKL0G14894g	SAKL0G10164g
YNL061W	SAKL0E08624g
YDR270W	SAKL0G01650g
YOR336W	SAKL0B10516g
YNL298W	SAKL0C12386g
YLR259C	SAKL0E02024g
YLR084C	SAKL0H17204g
YBL039C	SAKL0F14498g
YJL111W	SAKL0D04884g
YJL014W	SAKL0G13860g
YER024W	SAKL0F15400g
YGR138C	SAKL0F02442g
YPR156C	SAKL0F02442g
YLR083C	SAKL0H17248g
YDR107C	SAKL0H17248g
YAL048C	SAKL0D14498g
YBR127C	SAKL0B08514g
YGL197W	SAKL0H25212g
YER132C	SAKL0H25212g
YOR317W	SAKL0B06094g
YLL029W	SAKL0H25476g
YOR014W	SAKL0B09416g
YHR039C	SAKL0G10208g
YIL091C	SAKL0E07546g
YDR477W	SAKL0G06952g
YKL126W	SAKL0E03608g
YKR097W	SAKL0E15048g
YGR065C	SAKL0H04114g
YGR157W	SAKL0H23496g
YFR040W	SAKL0F01320g
YFR038W	SAKL0F07766g
YNL117W	SAKL0E10846g
YPR135W	SAKL0F03454g
YLR060W	SAKL0B01188g
YOR296W	SAKL0B05192g
YGL233W	SAKL0F01166g
YDL164C	SAKL0F10912g
YKL101W	SAKL0E02860g
YOR191W	SAKL0A07546g
YER086W	SAKL0F11858g
YIL156W	SAKL0E15136g
YJL008C	SAKL0G11594g
YBR019C	SAKL0C11550g
YPR097W	SAKL0B09064g
YMR217W	SAKL0H05170g
YGL027C	SAKL0H21384g
YNL189W	SAKL0E13134g
YDR496C	SAKL0C09328g
YJR064W	SAKL0D12782g
YIL108W	SAKL0E08250g
YAL016W	SAKL0B09812g
YJL094C	SAKL0D05544g
YER065C	SAKL0F08756g
YPL137C	SAKL0H07216g
YIL068C	SAKL0F09042g
YDR338C	SAKL0G07832g
YJL101C	SAKL0D05390g
YKL135C	SAKL0E04004g
YOL138C	SAKL0C13332g
YFL025C	SAKL0B01606g
YNR055C	SAKL0G12232g	SAKL0G12254g
YBL099W	SAKL0F13420g
YKL205W	SAKL0D12914g
YLR278C	SAKL0A08074g
YER015W	SAKL0F03960g
YKL078W	SAKL0G18832g
YBL015W	SAKL0H19690g
YBR112C	SAKL0B07986g
YML049C	SAKL0D12342g
YCR072C	SAKL0A01276g
YJR040W	SAKL0D11352g
YDR166C	SAKL0H14762g
YKR024C	SAKL0D05258g
YGL016W	SAKL0H21802g
YNL183C	SAKL0E12958g
YAR050W	SAKL0G19910g
YAL063C	SAKL0G19910g
YHR211W	SAKL0G19910g
YDR034C	SAKL0D03586g
YHR119W	SAKL0E11044g
YPL116W	SAKL0H08338g
YOL057W	SAKL0C07568g
YML070W	SAKL0G17578g
YMR058W	SAKL0B12056g
YDR188W	SAKL0H13772g
YDR342C	SAKL0G07678g	SAKL0B12540g
YDR343C	SAKL0G07678g	SAKL0B12540g
YHR092C	SAKL0G07678g	SAKL0B12540g
YNR008W	SAKL0A02398g
YDR150W	SAKL0H15378g
YLR401C	SAKL0G15730g
YAR035W	SAKL0C07700g
YHL032C	SAKL0H25938g
YJL010C	SAKL0G11572g
YJL216C	SAKL0C00176g	SAKL0A00154g
YBR238C	SAKL0A06160g
YLR451W	SAKL0F15444g
YEL013W	SAKL0D10736g
YPL029W	SAKL0H11682g
YJL154C	SAKL0C05764g
YER165W	SAKL0H17952g
YBR041W	SAKL0D04114g
YER025W	SAKL0F15466g
YDR456W	SAKL0G06028g
YDL148C	SAKL0F10758g
YJL102W	SAKL0D05324g
YJL092W	SAKL0D05588g
YOR243C	SAKL0H06688g
YDL143W	SAKL0F10538g
YOR128C	SAKL0G03014g
YKR039W	SAKL0D04664g
YNL268W	SAKL0C02728g
YPL023C	SAKL0H11836g
YCL057W	SAKL0C00550g
YER049W	SAKL0F08140g
YBR021W	SAKL0C11594g
YIR028W	SAKL0C11594g
YDR326C	SAKL0G08404g
YGR103W	SAKL0F06512g
YMR008C	SAKL0E01892g	SAKL0E01870g
YKL217W	SAKL0G14938g
YMR105C	SAKL0E03630g
YKL127W	SAKL0E03630g
YLR276C	SAKL0A08118g
YKL134C	SAKL0E03938g
YHR096C	SAKL0G07656g
YEL061C	SAKL0E01078g
YLR352W	SAKL0B04510g
YNL045W	SAKL0E08118g
YLR103C	SAKL0H16302g
YOR027W	SAKL0G07084g
YPR080W	SAKL0B08294g
YBR118W	SAKL0B08294g
YPR055W	SAKL0B07348g
YML069W	SAKL0G17556g
YKL035W	SAKL0A09834g
YMR015C	SAKL0D13398g
YJR121W	SAKL0F15334g
YHR170W	SAKL0H02134g
YNL112W	SAKL0E10670g
YNL257C	SAKL0C03190g
YHR037W	SAKL0G10098g
YJL214W	SAKL0C00154g	SAKL0C02134g
YJL087C	SAKL0D05720g
YBR237W	SAKL0A06204g
YHR019C	SAKL0D09768g
YLR188W	SAKL0C02244g
YAL067C	SAKL0A02926g
YAR007C	SAKL0H22352g
YHL040C	SAKL0G03300g
YDR027C	SAKL0D03784g
YML099C	SAKL0D00264g
YLL018C	SAKL0H24244g
YJL221C	SAKL0A05654g	SAKL0C02112g	SAKL0A05698g
YIL172C	SAKL0A05654g	SAKL0C02112g	SAKL0A05698g
YOL157C	SAKL0A05654g	SAKL0C02112g	SAKL0A05698g
YGR287C	SAKL0A05654g	SAKL0C02112g	SAKL0A05698g
YBR299W	SAKL0A05654g	SAKL0C02112g	SAKL0A05698g
YGR292W	SAKL0A05654g	SAKL0C02112g	SAKL0A05698g
YGL083W	SAKL0A05038g
YLR197W	SAKL0F11462g
YBR248C	SAKL0A05742g
YDL141W	SAKL0F10494g
YOR165W	SAKL0A08558g
YNL221C	SAKL0E14014g
YLR237W	SAKL0H13354g	SAKL0B12584g
YOR192C	SAKL0H13354g	SAKL0B12584g
YOR071C	SAKL0H13354g	SAKL0B12584g
YBR142W	SAKL0C10296g
YDR062W	SAKL0H19272g
YOR219C	SAKL0H07458g
YEL055C	SAKL0E00770g
YDR080W	SAKL0H18436g
YLR369W	SAKL0H04004g
YNL256W	SAKL0C03278g
YOR370C	SAKL0D14718g
YBR094W	SAKL0B07216g
YML111W	SAKL0D01606g
YDR256C	SAKL0H11198g
YGL241W	SAKL0F00880g
YIL047C	SAKL0F08448g
YHR007C	SAKL0G06336g
YOR361C	SAKL0D14432g
YBR222C	SAKL0A06996g
YNR047W	SAKL0A00484g
YDL210W	SAKL0G15136g	SAKL0G14762g
YOL130W	SAKL0C12936g
YFL050C	SAKL0C12936g
YLR357W	SAKL0B04950g
YMR287C	SAKL0D01078g
YLR166C	SAKL0H13970g
YLR138W	SAKL0H15114g
YBL008W	SAKL0H21846g
YMR300C	SAKL0H00990g
YAL038W	SAKL0B10934g
YIL142W	SAKL0E09614g
YBL011W	SAKL0H21560g
YOR356W	SAKL0D14190g
YPL043W	SAKL0H11330g
YAL041W	SAKL0D14212g
YLR002C	SAKL0G12408g
YKL213C	SAKL0A10406g
YGL252C	SAKL0F00506g
YBR179C	SAKL0H09262g
YDR189W	SAKL0H13750g
YHR158C	SAKL0H02618g
YML042W	SAKL0G04422g
YGR191W	SAKL0G14014g
YJL029C	SAKL0G11660g
YOR374W	SAKL0D14806g
YGL125W	SAKL0A06952g
YIR007W	SAKL0F04092g
YBR074W	SAKL0D02706g
YOL023W	SAKL0D10274g
YPR033C	SAKL0F13706g
YGL092W	SAKL0A05346g
YIL107C	SAKL0E08228g
YOR038C	SAKL0G01694g
YLR362W	SAKL0B05082g
YMR290C	SAKL0H01430g
YML085C	SAKL0D00792g
YML123C	SAKL0D00814g
YOR310C	SAKL0B05874g
YMR167W	SAKL0E06314g
YBR126C	SAKL0B08470g
YEL065W	SAKL0C12122g
YLR359W	SAKL0B04972g
YIL155C	SAKL0E15114g
YIL067C	SAKL0F09020g
YPR088C	SAKL0B08646g
YOR204W	SAKL0H08162g
YLR067C	SAKL0B00902g
YNL201C	SAKL0E13442g
YKL188C	SAKL0G16280g
YKR067W	SAKL0G01320g
YBR058C	SAKL0D03322g
YFL003C	SAKL0B02420g
YLR175W	SAKL0D09108g
YPL274W	SAKL0D04048g
YLR234W	SAKL0H13310g
YMR011W	SAKL0G19844g
YFL011W	SAKL0G19844g
YKL212W	SAKL0A10384g
YKR002W	SAKL0A08910g
YIL026C	SAKL0F07634g
YLR196W	SAKL0F11506g
YML056C	SAKL0G17050g
YLR432W	SAKL0G17050g
YHR216W	SAKL0G17050g
YGL077C	SAKL0A04730g
YER082C	SAKL0F09504g
YDR109C	SAKL0H17160g
YOR067C	SAKL0G00836g
YER043C	SAKL0F01364g
YHR183W	SAKL0H01848g
YGR256W	SAKL0H01848g
YLR223C	SAKL0H12782g
YPL084W	SAKL0H09614g
YBL042C	SAKL0H03498g	SAKL0H03476g
YFL037W	SAKL0B01056g
YGR134W	SAKL0F02596g
YFL041W	SAKL0B00836g
YDL194W	SAKL0F10362g
YLR336C	SAKL0B03872g
YAL002W	SAKL0H22638g
YCR053W	SAKL0A01782g
YKR089C	SAKL0E14564g
YNL082W	SAKL0E09438g
YER008C	SAKL0F04510g
YGR266W	SAKL0H01386g
YIR023W	SAKL0G19404g
YPL270W	SAKL0E00748g
YFL047W	SAKL0B00550g
YDL117W	SAKL0E06820g
YHL047C	SAKL0E00132g	SAKL0F00110g
YGR246C	SAKL0H02420g
YPL265W	SAKL0G14916g
YNR033W	SAKL0A01188g
YLR004C	SAKL0G12166g
YCR084C	SAKL0A00660g
YBR260C	SAKL0D07414g
YGR092W	SAKL0F06094g
YPR111W	SAKL0F06094g
YNR053C	SAKL0A00220g
YKL125W	SAKL0E03586g
YLR429W	SAKL0G16962g
YPR029C	SAKL0F13508g
YER073W	SAKL0F09108g
YML086C	SAKL0D00748g
YNL330C	SAKL0C13706g
YDR497C	SAKL0C09350g
YOL103W	SAKL0C09350g
YLR058C	SAKL0B01320g
YGL236C	SAKL0F01034g
YKL197C	SAKL0D12606g
YIL046W	SAKL0F08404g
YNL127W	SAKL0E11154g
YGL078C	SAKL0A04752g
YGL012W	SAKL0H22000g
YMR176W	SAKL0A03674g
YGR175C	SAKL0G13266g
YLR117C	SAKL0H15840g
YDR536W	SAKL0G18810g
YHR064C	SAKL0G09416g
YDR023W	SAKL0D03894g
YJR065C	SAKL0D12804g
YNR001C	SAKL0D09152g
YMR224C	SAKL0H04950g
YCL025C	SAKL0C01650g	SAKL0C01232g
YDR508C	SAKL0C01650g	SAKL0C01232g
YKL145W	SAKL0G11484g
YGR162W	SAKL0H23694g
YPR137W	SAKL0F03432g
YOR348C	SAKL0B10956g
YMR165C	SAKL0E06226g
YGL171W	SAKL0H20218g
YLR378C	SAKL0H03696g
YER114C	SAKL0F12958g
YMR278W	SAKL0D01474g
YKR082W	SAKL0G00704g
YEL063C	SAKL0C02684g	SAKL0C02662g	SAKL0C02640g
YLR039C	SAKL0E04730g
YDR160W	SAKL0H15092g
YBR132C	SAKL0B08734g
YDL122W	SAKL0E07106g
YKR093W	SAKL0E14828g
YFL002C	SAKL0B02794g
YOR299W	SAKL0B05390g
YNL142W	SAKL0E12254g
YFL055W	SAKL0C13992g
YDL077C	SAKL0G15972g
YDR421W	SAKL0G04884g
YBR170C	SAKL0H08844g
YHR073W	SAKL0G08756g
YER136W	SAKL0H19338g
YOR254C	SAKL0H05984g
YDL160C	SAKL0F11088g
YPR105C	SAKL0B09306g
YDL084W	SAKL0E05148g
YDR081C	SAKL0H18414g
YMR280C	SAKL0D01342g
YDR164C	SAKL0H14894g
YDR190C	SAKL0H13728g
YHR082C	SAKL0G08250g
YPL115C	SAKL0H08404g
YOL066C	SAKL0C08668g
YHR065C	SAKL0G09328g
YOR002W	SAKL0E01364g
YBR068C	SAKL0D02970g
YDR046C	SAKL0D02970g
YGR088W	SAKL0F05742g
YPL008W	SAKL0B02662g
YJR126C	SAKL0G17996g
YKL033W	SAKL0A09702g
YIL137C	SAKL0E09394g
YPL235W	SAKL0A03366g
YGR188C	SAKL0G13882g
YGR211W	SAKL0G14982g
YMR093W	SAKL0E03080g
YLR115W	SAKL0H15884g
YHR102W	SAKL0G01848g
YJR010W	SAKL0G14124g
YLL011W	SAKL0G12892g
YKL092C	SAKL0E02530g
YOR175C	SAKL0A08404g
YDR232W	SAKL0H12364g
YMR092C	SAKL0E03058g
YDL178W	SAKL0F09768g
YJL141C	SAKL0C06248g
YBR133C	SAKL0B08778g
YLL028W	SAKL0H25498g
YER081W	SAKL0F09460g
YIL074C	SAKL0F09460g
YFL024C	SAKL0B01628g
YER090W	SAKL0F12034g
YBL063W	SAKL0F12298g
YOR087W	SAKL0E09878g
YGR019W	SAKL0H20658g
YML057W	SAKL0G17094g
YGL003C	SAKL0H22396g
YPL212C	SAKL0A04158g
YPR048W	SAKL0B07040g
YGR054W	SAKL0B04796g
YJL070C	SAKL0D06380g
YDR069C	SAKL0H18986g
YOL078W	SAKL0C10384g
YMR307W	SAKL0H00528g
YDR264C	SAKL0G07326g
YKL057C	SAKL0D13948g
YJR005W	SAKL0G12122g
YFL018C	SAKL0B01958g
YDL007W	SAKL0C11440g
YCR023C	SAKL0D11000g
YJL204C	SAKL0C04004g
YOR337W	SAKL0B10538g
YJR130C	SAKL0G18172g
YDL116W	SAKL0E06798g
YHR018C	SAKL0D09746g
YKL015W	SAKL0G19470g
YML016C	SAKL0G05390g
YLR144C	SAKL0H14872g
YPL104W	SAKL0H08954g
YDR006C	SAKL0C10736g
YGL216W	SAKL0F01760g
YBR043C	SAKL0D04070g
YGL055W	SAKL0A07326g
YCL017C	SAKL0D08668g
YOR141C	SAKL0G03608g
YCR077C	SAKL0A01034g
YER080W	SAKL0F09416g
YMR145C	SAKL0E05302g
YHR174W	SAKL0H02024g
YGR254W	SAKL0H02024g
YFL022C	SAKL0B01738g
YML120C	SAKL0D01056g
YHR178W	SAKL0H01958g
YMR313C	SAKL0H00902g
YGL144C	SAKL0E06578g
YGR123C	SAKL0F03102g
YGR097W	SAKL0F06314g
YOR188W	SAKL0A07612g
YPL169C	SAKL0H05962g
YNR050C	SAKL0A00308g
YOR001W	SAKL0E01452g
YML054C	SAKL0G16852g
YGL253W	SAKL0F00462g
YJL153C	SAKL0F00396g
YIL038C	SAKL0F07964g
YOR161C	SAKL0G04180g
YPL091W	SAKL0H09372g
YNL220W	SAKL0E13992g
YGR155W	SAKL0H23364g
YNL241C	SAKL0G00374g
YGL186C	SAKL0H24948g
YPL061W	SAKL0H10252g
YHR030C	SAKL0G10978g
YMR297W	SAKL0H01122g
YER129W	SAKL0H24706g
YNL121C	SAKL0E10956g
YPL262W	SAKL0E00946g
YOR117W	SAKL0G02376g
YGL084C	SAKL0A05126g
YMR185W	SAKL0A03256g
YJL128C	SAKL0C06666g
YDR365C	SAKL0G02442g
YDR311W	SAKL0G09394g
YMR277W	SAKL0D01496g
YPR003C	SAKL0B03124g
YER169W	SAKL0H17842g
YML126C	SAKL0D00594g
YHR194W	SAKL0G18304g
YPR175W	SAKL0F15928g
YNL275W	SAKL0C02376g
YPR049C	SAKL0B07062g
YPR006C	SAKL0B03212g
YJR001W	SAKL0G12452g
YLR299W	SAKL0A07634g
YER052C	SAKL0F08294g
YMR250W	SAKL0B06314g
YGL194C	SAKL0H25124g
YJL084C	SAKL0D05764g
YPL045W	SAKL0H11286g
YHR135C	SAKL0E12100g
YNL218W	SAKL0E13926g
YJL069C	SAKL0D07260g
YIL130W	SAKL0E08998g
YDL056W	SAKL0H03432g
YBL035C	SAKL0B06886g
YCL040W	SAKL0C01166g
YLR303W	SAKL0H23892g
YBR069C	SAKL0D02926g
YLR399C	SAKL0G15686g
YPL016W	SAKL0H11880g
YDR120C	SAKL0H16764g
YFR048W	SAKL0F00770g
YKL045W	SAKL0D13486g
YPR002W	SAKL0B02948g
YKL022C	SAKL0G19712g
YOR375C	SAKL0D14982g
YAL062W	SAKL0D14982g
YOR187W	SAKL0A07656g
YOR273C	SAKL0H05412g
YBR143C	SAKL0C10274g
YHR204W	SAKL0B12342g
YER006W	SAKL0F04620g
YLR089C	SAKL0H17006g
YGR083C	SAKL0B09174g
YFR028C	SAKL0D09988g
YML065W	SAKL0G17446g
YMR061W	SAKL0B12166g
YGL097W	SAKL0A05764g
YNL041C	SAKL0E08008g
YJR152W	SAKL0G16456g	SAKL0C00352g
YFL039C	SAKL0B00968g
YLR088W	SAKL0H17050g
YMR218C	SAKL0H05126g
YPR022C	SAKL0H24464g
YPR138C	SAKL0F03278g
YGR121C	SAKL0F03278g
YDL080C	SAKL0E04972g
YIL105C	SAKL0E08162g
YGR260W	SAKL0H01650g
YNL126W	SAKL0E11132g
YBR006W	SAKL0C10824g
YGR261C	SAKL0H01540g
YBR123C	SAKL0B08426g
YKL174C	SAKL0C05126g
YLR253W	SAKL0D07942g
YGR210C	SAKL0G14960g
YDL029W	SAKL0C07370g
YGL202W	SAKL0F02156g
YDR448W	SAKL0G05786g
YMR212C	SAKL0H05324g
YOR272W	SAKL0H05456g
YJL085W	SAKL0D05742g
YOL097C	SAKL0C09680g
YGL178W	SAKL0H24596g
YNL101W	SAKL0E10362g
YOR046C	SAKL0G01496g
YLR163C	SAKL0H14168g
YPL150W	SAKL0H06754g
YML104C	SAKL0D01914g
YHR032W	SAKL0G10934g
YDR394W	SAKL0G03828g
YKL017C	SAKL0G19514g
YGL048C	SAKL0H23672g
YPL268W	SAKL0E00704g
YOR063W	SAKL0G00946g
YDL154W	SAKL0F10846g
YJL197W	SAKL0C04246g
YPL204W	SAKL0A04444g
YOR259C	SAKL0H05764g
YDL153C	SAKL0F10824g
YLR113W	SAKL0H16038g
YBR275C	SAKL0D06512g
YOL060C	SAKL0C07480g
YOL058W	SAKL0C07546g
YHR024C	SAKL0G11088g
YPL260W	SAKL0F05390g
YLL019C	SAKL0H24288g
YFR044C	SAKL0F01100g
YKR056W	SAKL0C06402g
YDR333C	SAKL0G08162g
YDR294C	SAKL0G10054g
YDR292C	SAKL0G10296g
YBL020W	SAKL0H19580g
YPR104C	SAKL0B09284g
YJR131W	SAKL0G18194g
YOR244W	SAKL0H06644g
YGL095C	SAKL0A05478g
YDR105C	SAKL0H17380g
YOR323C	SAKL0B10208g
YPR089W	SAKL0B08756g
YNL083W	SAKL0E09482g
YBR008C	SAKL0B12628g
YJR042W	SAKL0D11396g
YLR005W	SAKL0G12210g
YPR190C	SAKL0F16258g
YPL109C	SAKL0H08602g
YBR263W	SAKL0D06468g
YKL046C	SAKL0D13574g
YHR113W	SAKL0G02244g
YKL211C	SAKL0A10362g
YHR114W	SAKL0E10780g
YLR174W	SAKL0D08426g
YDR101C	SAKL0H17446g
YDR104C	SAKL0H17512g
YER056C	SAKL0F08624g
YER060W-A	SAKL0F08624g
YER060W	SAKL0F08624g
YDL174C	SAKL0F11704g
YPR141C	SAKL0F03168g
YDL234C	SAKL0E13838g
YGR186W	SAKL0G13068g
YHL023C	SAKL0H25344g
YER047C	SAKL0F08008g
YJL062W	SAKL0D06974g
YBR055C	SAKL0D03564g
YEL060C	SAKL0E01012g
YNL212W	SAKL0E13728g
YFL009W	SAKL0B02244g
YDL156W	SAKL0F11154g
YKL179C	SAKL0C04862g
YIL112W	SAKL0E08382g
YOR322C	SAKL0B10098g
YIR033W	SAKL0G19646g
YNL216W	SAKL0E13860g
YPR173C	SAKL0F15884g
YDR017C	SAKL0D04246g
YLR355C	SAKL0B04708g
YPL141C	SAKL0H07084g
YBR015C	SAKL0C10472g
YIL140W	SAKL0E09570g
YHR050W	SAKL0G10802g
YNL091W	SAKL0E09856g
YPL030W	SAKL0H11660g
YMR319C	SAKL0B00308g	SAKL0H00132g
YDR520C	SAKL0C00990g
YMR238W	SAKL0B05412g
YHR108W	SAKL0G02068g
YIL159W	SAKL0E15224g
YGR252W	SAKL0H02101g
YDL131W	SAKL0H09746g
YDL182W	SAKL0H09746g
YJL149W	SAKL0C05896g
YDL066W	SAKL0H02860g
YDR061W	SAKL0H19294g
YNL115C	SAKL0E10802g
YML061C	SAKL0G17336g
YEL042W	SAKL0D11924g
YEL036C	SAKL0D11792g
YJL060W	SAKL0D06886g
YDR390C	SAKL0G03498g
YPL214C	SAKL0A04048g
YNL280C	SAKL0C09416g
YMR047C	SAKL0B11770g
YPL222W	SAKL0A03762g
YOL122C	SAKL0C12650g
YGL190C	SAKL0H25014g
YPL263C	SAKL0E00880g
YMR296C	SAKL0H01144g
YMR285C	SAKL0D01166g
YER157W	SAKL0H18480g
YPR035W	SAKL0F13838g
YPL122C	SAKL0H08096g
YBR003W	SAKL0C11110g
YGR285C	SAKL0H00858g
YPL042C	SAKL0H11352g
YLR180W	SAKL0C01870g
YDR502C	SAKL0C01870g
YKL181W	SAKL0G16060g
YNL239W	SAKL0G00484g
YDR452W	SAKL0G05918g
YNL065W	SAKL0E08756g
YLL004W	SAKL0G12650g
YGL227W	SAKL0F01386g
YOR119C	SAKL0G02486g
YNL243W	SAKL0C03652g
YOL100W	SAKL0C09174g
YLR014C	SAKL0G11902g	SAKL0C02024g
YDR108W	SAKL0H17226g
YMR078C	SAKL0E02486g
YHR171W	SAKL0H02112g
YPL259C	SAKL0F05346g
YLR098C	SAKL0H16544g
YBR220C	SAKL0A07040g
YER151C	SAKL0H18656g
YKL146W	SAKL0G11462g
YHR166C	SAKL0H02244g
YLR203C	SAKL0F11286g
YDR444W	SAKL0G05654g
YGR178C	SAKL0G13332g
YNL186W	SAKL0E13002g
YOR256C	SAKL0H05896g
YMR170C	SAKL0E06358g
YMR169C	SAKL0E06358g
YBR139W	SAKL0C10406g
YGL116W	SAKL0A06534g
YKL073W	SAKL0B11990g
YOR092W	SAKL0E10010g
YNL095C	SAKL0E10010g
YBR247C	SAKL0A05808g
YHR169W	SAKL0H02178g
YER005W	SAKL0F04664g
YBR166C	SAKL0H08668g
YBR025C	SAKL0C11814g
YBL080C	SAKL0F12738g
YGL142C	SAKL0E06468g
YNL277W	SAKL0C02266g
YHR048W	SAKL0G10758g
YGL244W	SAKL0F00814g
YLR034C	SAKL0E04576g
YPR179C	SAKL0F15994g
YGL119W	SAKL0A06688g
YML115C	SAKL0D01430g
YJR119C	SAKL0F15290g
YLR114C	SAKL0H15950g
YKL201C	SAKL0D12672g
YDR464W	SAKL0G06314g
YHR197W	SAKL0G18458g
YLR047C	SAKL0G15026g
YGL130W	SAKL0A04114g
YGL112C	SAKL0A06358g
YGR089W	SAKL0F05918g
YKR059W	SAKL0C06336g
YJL138C	SAKL0C06336g
YCR028C	SAKL0C04708g
YBR283C	SAKL0D07304g
YKL038W	SAKL0A09856g
YER003C	SAKL0F04730g
YDR208W	SAKL0H13200g
YMR062C	SAKL0G18788g
YCR012W	SAKL0D10384g
YDR176W	SAKL0H14190g
YLR309C	SAKL0H24200g
YFR010W	SAKL0D10120g
YDR380W	SAKL0G03036g
YPL184C	SAKL0A05280g
YOL030W	SAKL0F05456g
YFR006W	SAKL0B03058g
YLR182W	SAKL0C01914g
YHR068W	SAKL0G09196g
YOR241W	SAKL0H06732g
YCR030C	SAKL0C04620g
YHR001W	SAKL0A08932g
YGL141W	SAKL0E06446g
YGR173W	SAKL0G13530g
YNL207W	SAKL0E13552g
YMR216C	SAKL0H05214g
YCR098C	SAKL0G07480g
YNL317W	SAKL0C13266g
YLR318W	SAKL0H22770g
YDR375C	SAKL0G02816g
YER178W	SAKL0H17468g
YDL035C	SAKL0C08712g
YDL147W	SAKL0F10736g
YLR055C	SAKL0B01540g
YER111C	SAKL0F12870g
YAL036C	SAKL0B10780g
YJL156C	SAKL0C05720g
YKR038C	SAKL0D04752g
YLR244C	SAKL0H13794g
YML116W	SAKL0D01386g
YOL087C	SAKL0C10098g
YHR005C	SAKL0G19184g
YMR215W	SAKL0H05236g
YNL308C	SAKL0C12914g
YLR207W	SAKL0F11000g
YOR070C	SAKL0G00770g
YLR300W	SAKL0A07568g
YMR088C	SAKL0E02992g
YJL026W	SAKL0G13464g
YDL101C	SAKL0E05984g
YER068W	SAKL0F08844g
YER078C	SAKL0F09328g
YGL203C	SAKL0F02134g
YDR359C	SAKL0G02090g
YJR036C	SAKL0D11264g
YML130C	SAKL0D00308g
YNL293W	SAKL0C12298g
YPR072W	SAKL0B08052g
YNL022C	SAKL0E07678g
YBR020W	SAKL0C11572g
YDR009W	SAKL0C11572g
YBR227C	SAKL0A06908g
YBL097W	SAKL0F13354g
YHR208W	SAKL0B12496g
YIL017C	SAKL0F07238g
YIL073C	SAKL0F09438g
YDL134C	SAKL0F10164g
YDL188C	SAKL0F10164g
YOL061W	SAKL0C07436g
YJR117W	SAKL0F15202g
YKL155C	SAKL0G11198g
YPR137C-A	SAKL0B11583g1	SAKL0D08217g1	SAKL0C11913g2	SAKL0F06809g1	SAKL0E01287g1	SAKL0H19767g1	SAKL0H04631g2
YAR010C	SAKL0B11583g1	SAKL0D08217g1	SAKL0C11913g2	SAKL0F06809g1	SAKL0E01287g1	SAKL0H19767g1	SAKL0H04631g2
YJR028W	SAKL0B11583g1	SAKL0D08217g1	SAKL0C11913g2	SAKL0F06809g1	SAKL0E01287g1	SAKL0H19767g1	SAKL0H04631g2
YGR027W-A	SAKL0B11583g1	SAKL0D08217g1	SAKL0C11913g2	SAKL0F06809g1	SAKL0E01287g1	SAKL0H19767g1	SAKL0H04631g2
YDR261C-C	SAKL0B11583g1	SAKL0D08217g1	SAKL0C11913g2	SAKL0F06809g1	SAKL0E01287g1	SAKL0H19767g1	SAKL0H04631g2
YDR365W-A	SAKL0B11583g1	SAKL0D08217g1	SAKL0C11913g2	SAKL0F06809g1	SAKL0E01287g1	SAKL0H19767g1	SAKL0H04631g2
YER137C-A	SAKL0B11583g1	SAKL0D08217g1	SAKL0C11913g2	SAKL0F06809g1	SAKL0E01287g1	SAKL0H19767g1	SAKL0H04631g2
YLR157C-A	SAKL0B11583g1	SAKL0D08217g1	SAKL0C11913g2	SAKL0F06809g1	SAKL0E01287g1	SAKL0H19767g1	SAKL0H04631g2
YPL257W-A	SAKL0B11583g1	SAKL0D08217g1	SAKL0C11913g2	SAKL0F06809g1	SAKL0E01287g1	SAKL0H19767g1	SAKL0H04631g2
YJR026W	SAKL0B11583g1	SAKL0D08217g1	SAKL0C11913g2	SAKL0F06809g1	SAKL0E01287g1	SAKL0H19767g1	SAKL0H04631g2
YLR227W-A	SAKL0B11583g1	SAKL0D08217g1	SAKL0C11913g2	SAKL0F06809g1	SAKL0E01287g1	SAKL0H19767g1	SAKL0H04631g2
YML040W	SAKL0B11583g1	SAKL0D08217g1	SAKL0C11913g2	SAKL0F06809g1	SAKL0E01287g1	SAKL0H19767g1	SAKL0H04631g2
YNL054W-A	SAKL0B11583g1	SAKL0D08217g1	SAKL0C11913g2	SAKL0F06809g1	SAKL0E01287g1	SAKL0H19767g1	SAKL0H04631g2
YLR256W-A	SAKL0B11583g1	SAKL0D08217g1	SAKL0C11913g2	SAKL0F06809g1	SAKL0E01287g1	SAKL0H19767g1	SAKL0H04631g2
YPR158C-C	SAKL0B11583g1	SAKL0D08217g1	SAKL0C11913g2	SAKL0F06809g1	SAKL0E01287g1	SAKL0H19767g1	SAKL0H04631g2
YGR038C-A	SAKL0B11583g1	SAKL0D08217g1	SAKL0C11913g2	SAKL0F06809g1	SAKL0E01287g1	SAKL0H19767g1	SAKL0H04631g2
YDR316W-A	SAKL0B11583g1	SAKL0D08217g1	SAKL0C11913g2	SAKL0F06809g1	SAKL0E01287g1	SAKL0H19767g1	SAKL0H04631g2
YER159C-A	SAKL0B11583g1	SAKL0D08217g1	SAKL0C11913g2	SAKL0F06809g1	SAKL0E01287g1	SAKL0H19767g1	SAKL0H04631g2
YGR161C-C	SAKL0B11583g1	SAKL0D08217g1	SAKL0C11913g2	SAKL0F06809g1	SAKL0E01287g1	SAKL0H19767g1	SAKL0H04631g2
YMR051C	SAKL0B11583g1	SAKL0D08217g1	SAKL0C11913g2	SAKL0F06809g1	SAKL0E01287g1	SAKL0H19767g1	SAKL0H04631g2
YOR142W-A	SAKL0B11583g1	SAKL0D08217g1	SAKL0C11913g2	SAKL0F06809g1	SAKL0E01287g1	SAKL0H19767g1	SAKL0H04631g2
YPR158W-A	SAKL0B11583g1	SAKL0D08217g1	SAKL0C11913g2	SAKL0F06809g1	SAKL0E01287g1	SAKL0H19767g1	SAKL0H04631g2
YDR098C-A	SAKL0B11583g1	SAKL0D08217g1	SAKL0C11913g2	SAKL0F06809g1	SAKL0E01287g1	SAKL0H19767g1	SAKL0H04631g2
YOL103W-A	SAKL0B11583g1	SAKL0D08217g1	SAKL0C11913g2	SAKL0F06809g1	SAKL0E01287g1	SAKL0H19767g1	SAKL0H04631g2
YBR012W-A	SAKL0B11583g1	SAKL0D08217g1	SAKL0C11913g2	SAKL0F06809g1	SAKL0E01287g1	SAKL0H19767g1	SAKL0H04631g2
YML045W-A	SAKL0B11583g1	SAKL0D08217g1	SAKL0C11913g2	SAKL0F06809g1	SAKL0E01287g1	SAKL0H19767g1	SAKL0H04631g2
YDR210C-C	SAKL0B11583g1	SAKL0D08217g1	SAKL0C11913g2	SAKL0F06809g1	SAKL0E01287g1	SAKL0H19767g1	SAKL0H04631g2
YHR214C-C	SAKL0B11583g1	SAKL0D08217g1	SAKL0C11913g2	SAKL0F06809g1	SAKL0E01287g1	SAKL0H19767g1	SAKL0H04631g2
YNL284C-A	SAKL0B11583g1	SAKL0D08217g1	SAKL0C11913g2	SAKL0F06809g1	SAKL0E01287g1	SAKL0H19767g1	SAKL0H04631g2
YDR170W-A	SAKL0B11583g1	SAKL0D08217g1	SAKL0C11913g2	SAKL0F06809g1	SAKL0E01287g1	SAKL0H19767g1	SAKL0H04631g2
YMR046C	SAKL0B11583g1	SAKL0D08217g1	SAKL0C11913g2	SAKL0F06809g1	SAKL0E01287g1	SAKL0H19767g1	SAKL0H04631g2
YBL005W-A	SAKL0B11583g1	SAKL0D08217g1	SAKL0C11913g2	SAKL0F06809g1	SAKL0E01287g1	SAKL0H19767g1	SAKL0H04631g2
YCR068W	SAKL0A01408g
YBR274W	SAKL0D06534g
YBL061C	SAKL0F12276g
YPL190C	SAKL0A05016g
YOL124C	SAKL0C12694g
YNL138W	SAKL0E11528g
YIL103W	SAKL0E08030g
YHR188C	SAKL0H01584g
YDL001W	SAKL0C11286g
YDR403W	SAKL0G04026g
YJR110W	SAKL0F14828g
YKR069W	SAKL0G01254g
YLR320W	SAKL0H22814g
YDR021W	SAKL0D03960g
YNR012W	SAKL0A02156g
YIL104C	SAKL0E08052g
YBR029C	SAKL0C08822g
YBL101C	SAKL0F13530g
YGL148W	SAKL0E06842g
YJL081C	SAKL0D05874g
YER113C	SAKL0F12914g
YBR200W	SAKL0H10098g
YDR242W	SAKL0H11990g
YLR319C	SAKL0H22792g
YGR171C	SAKL0G13574g
YNL071W	SAKL0E09108g
YPR041W	SAKL0F14036g
YPL154C	SAKL0H06512g
YBR286W	SAKL0D06248g
YDR332W	SAKL0G08228g
YGR194C	SAKL0G14168g
YNL064C	SAKL0E08734g
YPR161C	SAKL0F15510g
YAL012W	SAKL0B09614g
YGR227W	SAKL0G15444g
YHR179W	SAKL0C00396g	SAKL0H22044g
YPL171C	SAKL0C00396g	SAKL0H22044g
YEL052W	SAKL0G04642g
YER162C	SAKL0H18062g
YNL219C	SAKL0E13970g
YPL063W	SAKL0H10296g
YDL225W	SAKL0E13376g
YDR419W	SAKL0G04752g
YLR260W	SAKL0E02068g
YOR346W	SAKL0B10912g
YBR289W	SAKL0A09240g
YDR466W	SAKL0G06402g
YGL086W	SAKL0A05170g
YDR449C	SAKL0G05830g
YOL140W	SAKL0C13442g
YML008C	SAKL0G04972g
YPR031W	SAKL0F13574g
YCR008W	SAKL0D09240g
YNL299W	SAKL0C12430g
YDR481C	SAKL0H11088g
YLR020C	SAKL0G12914g
YLR228C	SAKL0H13024g
YPL028W	SAKL0H11704g
YGR289C	SAKL0A05676g	SAKL0E05258g
YBR298C	SAKL0A05676g	SAKL0E05258g
YLR214W	SAKL0F10582g	SAKL0C02992g
YBR102C	SAKL0B07436g
YGL059W	SAKL0A07238g
YER087W	SAKL0F11880g
YDL055C	SAKL0H03454g
YCR061W	SAKL0A01628g
YDR035W	SAKL0D03366g
YDR484W	SAKL0C09790g
YPL203W	SAKL0A04466g
YHR111W	SAKL0G02178g
YDR398W	SAKL0G03916g
YCL018W	SAKL0D08690g
YNL125C	SAKL0E11110g
YEL020C	SAKL0D10934g
YDL168W	SAKL0F11374g
YDR388W	SAKL0G03454g
YIR034C	SAKL0G19690g
YJL155C	SAKL0C05742g
YLR452C	SAKL0F15488g
YEL046C	SAKL0D12034g
YDR387C	SAKL0G03432g
YDR300C	SAKL0G09856g
YIL022W	SAKL0F07502g
YLR148W	SAKL0H14718g
YLR143W	SAKL0H14938g
YOR209C	SAKL0H07854g
YLR149C	SAKL0H14652g
YNL191W	SAKL0E13178g
YKL184W	SAKL0G16170g
YDR312W	SAKL0G09306g
YHR066W	SAKL0G09306g
YBR059C	SAKL0D03234g
YIL144W	SAKL0E14740g
YOR056C	SAKL0G01144g
YBR243C	SAKL0A05984g
YOR127W	SAKL0G02926g
YPL175W	SAKL0H05874g
YBR236C	SAKL0A06226g
YGL256W	SAKL0C13926g
YPR047W	SAKL0B07018g
YDL097C	SAKL0E05764g
YFR029W	SAKL0D07568g
YLR187W	SAKL0C02222g
YFR037C	SAKL0F07744g
YEL053C	SAKL0G04664g
YDR158W	SAKL0H15180g
YPL074W	SAKL0H10032g
YML127W	SAKL0D00550g
YDR117C	SAKL0H16874g
YPR144C	SAKL0F03014g
YBR031W	SAKL0D04488g
YDR012W	SAKL0D04488g
YHR190W	SAKL0D00902g
YER141W	SAKL0H19096g
YLR195C	SAKL0F11528g
YML080W	SAKL0G18040g
YLR127C	SAKL0H15598g
YOR136W	SAKL0G03520g
YPL050C	SAKL0H11110g
YER095W	SAKL0F12254g
YER145C	SAKL0H18920g
YOL119C	SAKL0C12540g	SAKL0B12738g
YBR180W	SAKL0H09328g
YNL311C	SAKL0C13002g
YKR017C	SAKL0D05852g
YPL249C	SAKL0A02816g
YGL184C	SAKL0H24882g
YDR028C	SAKL0D03762g
YKL039W	SAKL0A10032g
YIL005W	SAKL0F05016g
YLR001C	SAKL0G12496g
YDR261C	SAKL0G07172g
YIL035C	SAKL0F07854g
YLR027C	SAKL0E04268g
YBR280C	SAKL0D07216g
YDL113C	SAKL0E06710g
YIL095W	SAKL0E07722g
YML117W	SAKL0D01364g
YNL224C	SAKL0E14146g
YLR328W	SAKL0H23100g
YCL038C	SAKL0C01210g
YGR255C	SAKL0C03256g
YJR098C	SAKL0C03498g
YER098W	SAKL0F12430g
YKL103C	SAKL0E02882g
YMR019W	SAKL0D13464g
YPR001W	SAKL0B02926g
YER133W	SAKL0H25278g
YDR049W	SAKL0D02750g
YIR008C	SAKL0F04070g
YIL039W	SAKL0F08030g
YHR103W	SAKL0G01870g
YMR303C	SAKL0C10164g	SAKL0F06270g
YOL086C	SAKL0C10164g	SAKL0F06270g
YDL028C	SAKL0C07348g
YGL064C	SAKL0A04224g
YDR376W	SAKL0G02860g
YNR019W	SAKL0A01914g
YMR272C	SAKL0D01760g
YGR185C	SAKL0G13090g
YDL047W	SAKL0C08382g
YDL042C	SAKL0C08602g
YDR434W	SAKL0G05324g
YOR262W	SAKL0H05676g
YJL172W	SAKL0C04950g
YMR203W	SAKL0A02310g
YOR176W	SAKL0A08382g
YDR228C	SAKL0H12584g
YER123W	SAKL0H24508g
YKR084C	SAKL0G00594g
YOL010W	SAKL0E01760g
YPL085W	SAKL0H09570g
YGR286C	SAKL0C06182g
YJR052W	SAKL0D12188g
YJR072C	SAKL0D13002g
YLR248W	SAKL0D08294g
YDR194C	SAKL0H13574g
YMR223W	SAKL0H04994g
YIL162W	SAKL0D11946g	SAKL0B00220g
YBR249C	SAKL0A05720g
YLR343W	SAKL0B04180g
YGR128C	SAKL0F02838g
YNL272C	SAKL0C02596g
YIL121W	SAKL0E08778g
YIL120W	SAKL0E08778g
YFR021W	SAKL0D09504g
YKL166C	SAKL0C05368g
YJR076C	SAKL0A10318g
YHR202W	SAKL0B12298g
YNL307C	SAKL0C12870g
YHR107C	SAKL0G01980g
YGL065C	SAKL0A04334g
YDL100C	SAKL0E05896g
YEL047C	SAKL0D12056g
YMR199W	SAKL0A02508g
YKR105C	SAKL0A00726g	SAKL0B12716g	SAKL0C05588g
YCL069W	SAKL0A00726g	SAKL0B12716g	SAKL0C05588g
YDL244W	SAKL0G11968g
YFL058W	SAKL0G11968g
YJR156C	SAKL0G11968g
YNL332W	SAKL0G11968g
YGL014W	SAKL0H22022g
YMR083W	SAKL0B08184g	SAKL0E02838g
YCR088W	SAKL0A00594g
YDR047W	SAKL0D02728g
YDL074C	SAKL0G15818g
YJR041C	SAKL0D11374g
YIL090W	SAKL0E07524g
YMR160W	SAKL0E06006g
YGL192W	SAKL0H25102g
YKL194C	SAKL0G16698g
YGR141W	SAKL0F02398g
YNR056C	SAKL0H11484g
YHR025W	SAKL0G11066g
YNL237W	SAKL0G00462g
YPL245W	SAKL0A03036g
YNL248C	SAKL0C03454g
YPR108W	SAKL0F05720g
YBL034C	SAKL0B06864g
YBR214W	SAKL0A07304g
YFR051C	SAKL0F00594g
YKL080W	SAKL0G18942g
YOR061W	SAKL0G00990g
YDR148C	SAKL0H15422g
YOL148C	SAKL0C13838g
YNR058W	SAKL0H11528g
YNR006W	SAKL0A02464g
YPL048W	SAKL0H11154g
YGR040W	SAKL0B04488g
YBL091C	SAKL0F13178g
YKL027W	SAKL0A09328g
YKL140W	SAKL0E04114g
YOL033W	SAKL0B09548g
YAL043C	SAKL0D14300g
YJL187C	SAKL0C04576g
YER021W	SAKL0F15224g
YKL113C	SAKL0E03300g
YOR018W	SAKL0D09526g
YLR438W	SAKL0G17182g
YPL151C	SAKL0H06666g
YER075C	SAKL0F09196g
YOL095C	SAKL0C09768g
YOR099W	SAKL0E10164g
YPL172C	SAKL0H05720g
YHL010C	SAKL0A09746g
YOR181W	SAKL0A07942g
YOR184W	SAKL0A07876g
YDR216W	SAKL0H12958g
YLL013C	SAKL0G13002g
YOR118W	SAKL0G02464g
YPL145C	SAKL0H06974g
YOR237W	SAKL0H06974g
YKL060C	SAKL0D13794g
YMR318C	SAKL0C00264g
YHR031C	SAKL0G10956g
YER168C	SAKL0H17864g
YGR150C	SAKL0H21230g
YOR196C	SAKL0H08382g
YGR192C	SAKL0G17204g
YJR009C	SAKL0G17204g
YBR221C	SAKL0A07018g
YAL042W	SAKL0D14234g
YDR243C	SAKL0H11968g
YML046W	SAKL0D12210g
YHR009C	SAKL0G06424g
YOR090C	SAKL0E09944g
YOL027C	SAKL0F04158g
YDL063C	SAKL0H03080g
YOR303W	SAKL0B05500g
YJR124C	SAKL0F15422g
YGL040C	SAKL0H23430g
YKL004W	SAKL0A08778g
YKL124W	SAKL0E03564g
YML096W	SAKL0D00352g
YIR012W	SAKL0F07128g
YOL016C	SAKL0D07656g
YJR002W	SAKL0G12430g
YGR244C	SAKL0H02464g
YHL036W	SAKL0H26048g
YLR231C	SAKL0H13244g
YBR110W	SAKL0B07832g
YNR038W	SAKL0A00924g
YER107C	SAKL0F12782g
YDR316W	SAKL0G09174g
YPL179W	SAKL0A05522g
YDR235W	SAKL0H12276g
YLR447C	SAKL0G17776g
YBL084C	SAKL0F12936g
YPL188W	SAKL0A05214g
YNL062C	SAKL0E08646g
YGR005C	SAKL0H22946g
YLL039C	SAKL0H25784g
YDR362C	SAKL0G02200g
YDL014W	SAKL0C07942g
YEL050C	SAKL0G04554g
YOR306C	SAKL0B05676g
YNL137C	SAKL0E11506g
YNL169C	SAKL0E12628g
YGL091C	SAKL0A05324g
YDL167C	SAKL0F11352g
YGL211W	SAKL0F01848g
YJL041W	SAKL0G11286g
YBR034C	SAKL0D04466g
YLR345W	SAKL0B04268g
YKL025C	SAKL0G19800g
YLR085C	SAKL0H17138g
YMR221C	SAKL0H05038g
YGL110C	SAKL0A06270g
YHL011C	SAKL0A09768g
YNL227C	SAKL0E14234g
YLR420W	SAKL0G16522g
YPL155C	SAKL0H06490g
YDR044W	SAKL0D03168g
YDR182W	SAKL0H13992g
YOL062C	SAKL0C07414g
YGR198W	SAKL0G14366g
YOL141W	SAKL0C13530g
YPL228W	SAKL0A03520g
YOR035C	SAKL0G07348g
YAL051W	SAKL0D14520g	SAKL0D14542g
YOR363C	SAKL0D14520g	SAKL0D14542g
YOL055C	SAKL0C07634g
YPL258C	SAKL0C07634g
YPR121W	SAKL0C07634g
YER019W	SAKL0C02310g
YLL055W	SAKL0A00374g
YJL112W	SAKL0D04796g
YDR402C	SAKL0G04004g
YBR162C	SAKL0H10692g
YBL019W	SAKL0H19602g
YNL006W	SAKL0D08756g
YBL056W	SAKL0F12012g
YJL091C	SAKL0D05610g
YER099C	SAKL0F12452g
YDR330W	SAKL0G08294g
YGL001C	SAKL0H22594g
YHL003C	SAKL0E02222g
YKL008C	SAKL0E02222g
YNL279W	SAKL0C02200g
YLL005C	SAKL0G12694g
YOR132W	SAKL0G03366g
YOR197W	SAKL0H08316g
YPL032C	SAKL0H11594g
YCR034W	SAKL0C04312g
YFL016C	SAKL0B02068g
YHR132C	SAKL0E11946g
YJL127C	SAKL0C06754g
YIL094C	SAKL0E07656g
YOR386W	SAKL0D06072g
YOR069W	SAKL0G00814g
YPR119W	SAKL0F06666g
YDL022W	SAKL0C07502g
YOL059W	SAKL0C07502g
YIR004W	SAKL0F04444g
YHR112C	SAKL0G02222g
YLR045C	SAKL0G14850g
YML020W	SAKL0G05522g
YML076C	SAKL0G17908g
YPL140C	SAKL0H07128g
YOL076W	SAKL0C10450g
YMR110C	SAKL0E03784g
YNL037C	SAKL0E07876g
YLR417W	SAKL0G16302g
YJL093C	SAKL0D05566g
YDR389W	SAKL0G03476g
YGR060W	SAKL0H04246g
YOR022C	SAKL0G06776g
YJL100W	SAKL0D05412g
YOR351C	SAKL0B11044g
YGR002C	SAKL0H22836g
YDR353W	SAKL0G01958g
YML088W	SAKL0D00704g
YDR205W	SAKL0H13332g
YDR168W	SAKL0H14674g
YBR056W	SAKL0D03410g
YNL251C	SAKL0C03388g
YDR075W	SAKL0H18744g
YKL081W	SAKL0G18964g
YLR152C	SAKL0H14564g
YBL051C	SAKL0F11924g
YDL128W	SAKL0F09878g
YMR102C	SAKL0E03520g
YGR159C	SAKL0H23562g
YMR284W	SAKL0D01188g
YLR212C	SAKL0F10670g
YNL181W	SAKL0E12870g
YLR142W	SAKL0H14960g
YIL160C	SAKL0E15246g
YPL210C	SAKL0A04202g
YBR234C	SAKL0A06314g
YCL004W	SAKL0D08954g
YDR266C	SAKL0G07392g
YBR192W	SAKL0H09812g
YOR353C	SAKL0B11088g
YER001W	SAKL0H19316g
YHR168W	SAKL0H02200g
YLR133W	SAKL0H15444g
YLR314C	SAKL0H20086g
YCL059C	SAKL0C00484g
YBR018C	SAKL0C11528g
YDL238C	SAKL0E14080g
YOR267C	SAKL0H05588g
YIL115C	SAKL0E08470g
YOR275C	SAKL0H05346g
YCR024C	SAKL0D10912g
YLR361C	SAKL0B05038g
YKL187C	SAKL0G16236g
YLR413W	SAKL0G16236g
YNL118C	SAKL0E10890g
YPR036W	SAKL0F13860g
YBR287W	SAKL0D06204g
YEL058W	SAKL0E00902g
YLR270W	SAKL0A08470g
YJL099W	SAKL0D05434g
YNR043W	SAKL0A00748g
YDR299W	SAKL0G09922g
YIL123W	SAKL0E08822g
YNL292W	SAKL0C12232g
YOR320C	SAKL0B06248g
YKL221W	SAKL0G03960g
YNR032W	SAKL0A01232g
YBR177C	SAKL0H09240g
YKL054C	SAKL0D14036g
YJR092W	SAKL0F14124g
YPL266W	SAKL0E00660g
YKL021C	SAKL0G19668g
YKL106W	SAKL0E02948g
YNL291C	SAKL0C12210g
YHR070W	SAKL0G09130g
YPR110C	SAKL0F06028g
YPR118W	SAKL0F06622g
YOR260W	SAKL0H05742g
YBR028C	SAKL0C08844g
YDL033C	SAKL0C08756g
YEL023C	SAKL0D11220g
YFR013W	SAKL0D07612g
YDR314C	SAKL0G09262g
YBR205W	SAKL0H10494g
YJL036W	SAKL0G11836g
YLR427W	SAKL0G16940g
YBL016W	SAKL0H19668g
YDR072C	SAKL0H18876g
YNL029C	SAKL0E07282g
YPL097W	SAKL0H09196g
YOR389W	SAKL0A04994g
YPL277C	SAKL0A04994g
YDL017W	SAKL0C07876g
YFL001W	SAKL0B02816g
YGL257C	SAKL0D15180g
YJL125C	SAKL0C06798g
YMR168C	SAKL0E06336g
YDR303C	SAKL0G09768g
YMR027W	SAKL0D13860g
YGL028C	SAKL0H21318g
YEL062W	SAKL0E01100g
YGR140W	SAKL0F02420g
YMR243C	SAKL0B06006g
YKL191W	SAKL0G16500g
YML074C	SAKL0G17864g
YDR416W	SAKL0G04620g
YDR321W	SAKL0G08734g
YBR199W	SAKL0H10054g
YMR020W	SAKL0D13508g
YMR023C	SAKL0D13618g
YKL143W	SAKL0G11528g
YOR271C	SAKL0H05478g
YJL132W	SAKL0C06556g
YBR239C	SAKL0A06116g
YGL124C	SAKL0A06820g
YBL098W	SAKL0F13332g
YMR140W	SAKL0E05038g
YKL085W	SAKL0G19140g
YOR274W	SAKL0H05368g
YBL030C	SAKL0B06754g
YBR085W	SAKL0B06754g
YKL059C	SAKL0D13882g
YLL043W	SAKL0H25916g
YNR030W	SAKL0A01320g
YBR207W	SAKL0H10538g
YHR045W	SAKL0G10692g
YGR234W	SAKL0G15642g
YOL132W	SAKL0C13024g
YOL137W	SAKL0C13288g
YJL020C	SAKL0G13706g
YLR172C	SAKL0D08096g
YNL182C	SAKL0E12892g
YOR091W	SAKL0E09966g
YOR212W	SAKL0H07656g
YPL131W	SAKL0H07436g
YBR103W	SAKL0B07458g
YBL045C	SAKL0F15026g
YJL071W	SAKL0D06336g
YMR053C	SAKL0B11946g
YKL072W	SAKL0B11946g
YGL225W	SAKL0F01518g
YPR140W	SAKL0F03212g
YDR465C	SAKL0G06358g
YJR059W	SAKL0D12628g
YKR029C	SAKL0D05148g
YHR011W	SAKL0G06556g
YNL011C	SAKL0D08382g
YPL146C	SAKL0H06952g
YGL122C	SAKL0A06754g
YDR392W	SAKL0G03696g
YBR160W	SAKL0H10758g
YDR089W	SAKL0H18106g
YDR083W	SAKL0H18348g
YMR004W	SAKL0E01738g
YOR033C	SAKL0G07304g
YGL169W	SAKL0B03498g
YAR003W	SAKL0H22418g
YIL001W	SAKL0F04840g
YPR069C	SAKL0B07876g
YGR012W	SAKL0H23144g
YBR044C	SAKL0D04004g
YAL061W	SAKL0D14894g
YGL100W	SAKL0A05962g
YLR340W	SAKL0B04092g
YKR061W	SAKL0C06292g
YDR427W	SAKL0G05082g
YLR208W	SAKL0F11022g
YPL031C	SAKL0H11638g
YBR060C	SAKL0D03212g
YJL201W	SAKL0C04092g
YLR216C	SAKL0F10450g
YNR039C	SAKL0A00858g
YOL123W	SAKL0C12672g
YNL007C	SAKL0D08778g
YKL012W	SAKL0G19360g
YOR198C	SAKL0H08294g
YFR024C-A	SAKL0D09702g
YHR016C	SAKL0D09702g
YER022W	SAKL0F15246g
YIL033C	SAKL0F07788g
YLR377C	SAKL0H03740g
YLR324W	SAKL0H22902g
YDR495C	SAKL0C09306g
YHL008C	SAKL0A09680g
YJL165C	SAKL0C05280g
YMR177W	SAKL0A03652g
YDR483W	SAKL0H10956g
YJR006W	SAKL0G13596g
YGR086C	SAKL0B09328g
YMR173W	SAKL0A03718g
YMR283C	SAKL0D01276g
YOR112W	SAKL0E10648g
YMR227C	SAKL0H04488g
YBR241C	SAKL0A06050g
YCL043C	SAKL0C01100g
YGL105W	SAKL0A06094g
YJL106W	SAKL0D05104g
YNL039W	SAKL0E07788g
YNL229C	SAKL0E14256g
YOR142W	SAKL0G03630g
YJR077C	SAKL0A10450g
YLR291C	SAKL0A07788g
YJL076W	SAKL0D06094g
YDR331W	SAKL0G08272g
YNL068C	SAKL0E09020g
YDL203C	SAKL0H12386g
YHR104W	SAKL0G01914g
YPL007C	SAKL0B02684g
YGR187C	SAKL0G13046g
YNL130C	SAKL0E11264g
YFR004W	SAKL0B03014g
YEL064C	SAKL0C02574g
YLR120C	SAKL0H15664g
YMR116C	SAKL0E03960g
YMR293C	SAKL0H01254g
YIL072W	SAKL0F09350g
YDR244W	SAKL0H11946g
YGR177C	SAKL0G13288g
YLR206W	SAKL0F10934g
YOR054C	SAKL0G01166g
YOR058C	SAKL0G01100g
YPR125W	SAKL0F03718g
YBR092C	SAKL0G17028g
YBR093C	SAKL0G17028g
YAR071W	SAKL0G17028g
YHR215W	SAKL0G17028g
YDL024C	SAKL0G17028g
YAR018C	SAKL0C07744g
YMR235C	SAKL0B05324g
YPL243W	SAKL0A03102g
YMR258C	SAKL0D02310g
YLR100W	SAKL0H16368g
YCR002C	SAKL0D08844g
YHL014C	SAKL0A09922g
YJL059W	SAKL0D06864g
YDR280W	SAKL0G10648g
YGR130C	SAKL0F02772g
YLL057C	SAKL0E00638g
YOL064C	SAKL0C08734g
YGR163W	SAKL0H23738g
YER014W	SAKL0F04004g
YHL029C	SAKL0H25718g
YJR153W	SAKL0B00462g
YKL216W	SAKL0D15268g
YNL290W	SAKL0C12144g
YJR007W	SAKL0G14058g
YNL231C	SAKL0E14300g
YBR011C	SAKL0C10560g
YKL028W	SAKL0A09350g
YJL167W	SAKL0C05192g
YLR286C	SAKL0A07964g
YMR241W	SAKL0B05764g
YIL116W	SAKL0E08492g
YPR103W	SAKL0B09262g
YPR162C	SAKL0F15532g
YIL088C	SAKL0E07392g
YLR033W	SAKL0E04554g
YGR144W	SAKL0G13398g
YJR032W	SAKL0D11110g
YOL089C	SAKL0C09944g
YJR139C	SAKL0G18678g
YLR017W	SAKL0G12826g
YOR138C	SAKL0G03564g
YOR205C	SAKL0H08008g
YLR056W	SAKL0B01496g
YDL207W	SAKL0H12166g
YPL004C	SAKL0B02750g
YGR231C	SAKL0G15510g
YDR306C	SAKL0G09658g
YPR198W	SAKL0A08228g
YPR091C	SAKL0B08844g
YER173W	SAKL0H17732g
YOR261C	SAKL0H05698g
YGL115W	SAKL0A06490g
YDR364C	SAKL0G02398g
YOL094C	SAKL0C09812g
YLR405W	SAKL0G15840g
YCR094W	SAKL0A00418g
YGL143C	SAKL0E06556g
YKL172W	SAKL0C05170g
YMR146C	SAKL0E05368g
YPL273W	SAKL0D01452g
YDL246C	SAKL0B00814g
YJR159W	SAKL0B00814g
YKR008W	SAKL0A09064g
YDR386W	SAKL0G03410g
YOL049W	SAKL0B09944g
YOL077C	SAKL0C10428g
YOR155C	SAKL0G04158g
YPL103C	SAKL0H09086g
YHR002W	SAKL0A09306g
YGR046W	SAKL0C02772g
YER122C	SAKL0F13266g
YMR034C	SAKL0B11242g
YML109W	SAKL0D01716g
YMR139W	SAKL0E04950g
YER179W	SAKL0H17402g
YNL240C	SAKL0G00352g
YOR065W	SAKL0G00902g
YDL146W	SAKL0F10692g
YDL198C	SAKL0H12562g
YOL051W	SAKL0B09966g
YKR081C	SAKL0G00726g
YLR459W	SAKL0F16060g
YKL082C	SAKL0G19008g
YOR074C	SAKL0G00638g
YEL043W	SAKL0D11990g
YDR372C	SAKL0G02706g
YJR049C	SAKL0D11902g
YIL083C	SAKL0E07172g
YMR171C	SAKL0E06424g
YLR372W	SAKL0H03938g
YMR291W	SAKL0H01364g
YAR015W	SAKL0C07766g
YEL040W	SAKL0D11880g
YDR142C	SAKL0H15708g
YJR145C	SAKL0B12320g
YHR203C	SAKL0B12320g
YAR019C	SAKL0C07722g
YOR307C	SAKL0B05786g
YJR095W	SAKL0F14234g
YPR176C	SAKL0F15950g
YPL164C	SAKL0H06204g
YBR078W	SAKL0B06336g
YIR026C	SAKL0G19602g
YDR346C	SAKL0G07612g
YMR031C	SAKL0B11154g
YHR088W	SAKL0G07986g
YHR078W	SAKL0G08514g
YPL152W	SAKL0H06622g
YOL022C	SAKL0D10252g
YOR017W	SAKL0F05588g
YPR011C	SAKL0H20482g
YDL025C	SAKL0C07458g
YDL013W	SAKL0C07964g
YER048C	SAKL0F08052g
YOL052C	SAKL0B06292g
YGR282C	SAKL0H00770g
YER152C	SAKL0H18612g
YNL141W	SAKL0E12122g
YMR033W	SAKL0B11220g
YGR189C	SAKL0G13970g
YNL016W	SAKL0E07128g
YML034W	SAKL0G06116g
YDL090C	SAKL0E05632g
YJR068W	SAKL0D12870g
YGR202C	SAKL0G14476g
YBR291C	SAKL0A09284g
YGL129C	SAKL0A04136g
YAL060W	SAKL0D14872g
YDR019C	SAKL0D04026g
YDL108W	SAKL0E06534g
YDR354W	SAKL0G02002g
YNR034W	SAKL0A01166g
YER119C	SAKL0F13134g
YDR440W	SAKL0G05566g
YGR048W	SAKL0C02838g
YML121W	SAKL0D01034g
YNL075W	SAKL0E09240g
YBR212W	SAKL0A07370g
YBR276C	SAKL0D07106g
YJL088W	SAKL0D05698g
YDR432W	SAKL0G05258g
YBR195C	SAKL0H09900g
YBR155W	SAKL0H10934g
YPL254W	SAKL0A02574g
YKL139W	SAKL0E04092g
YPL194W	SAKL0A04862g
YGR216C	SAKL0G15092g
YPR054W	SAKL0B07304g
YBR125C	SAKL0B08448g
YBR030W	SAKL0D04532g
YJL206C	SAKL0C03938g
YLR177W	SAKL0C01804g
YKL114C	SAKL0E03322g
YPL208W	SAKL0A04268g
YHR069C	SAKL0G09152g
YBR087W	SAKL0B06974g
YBR026C	SAKL0C08910g
YKR099W	SAKL0E15158g
YMR213W	SAKL0H05302g
YBL069W	SAKL0F12496g
YER101C	SAKL0F12496g
YJL186W	SAKL0C04598g
YLR354C	SAKL0B04642g
YKR026C	SAKL0D05302g
YGL017W	SAKL0H21758g
YNL073W	SAKL0E09152g
YGR149W	SAKL0H21208g
YPL057C	SAKL0H10736g
YKR042W	SAKL0C07194g
YKR080W	SAKL0G00748g
YOR043W	SAKL0G01540g
YIL018W	SAKL0F07304g
YFR031C-A	SAKL0F07304g
YGR028W	SAKL0B03894g
YDL104C	SAKL0E06270g
YJR046W	SAKL0D11660g
YHR137W	SAKL0E12188g
YKL120W	SAKL0E03498g
YJR105W	SAKL0F15158g
YNL001W	SAKL0D08888g
YKR076W	SAKL0G00880g
YGL196W	SAKL0H25190g
YCL039W	SAKL0C01188g
YHR206W	SAKL0B12408g
YER051W	SAKL0F08250g
YNR029C	SAKL0A01342g
YIL021W	SAKL0F07458g
YOL041C	SAKL0B09702g
YOL042W	SAKL0B09768g
YNL323W	SAKL0C13464g
YIR029W	SAKL0G18128g
YLR130C	SAKL0H15510g	SAKL0H14388g
YBR293W	SAKL0A07480g
YHR142W	SAKL0E12386g
YMR079W	SAKL0E02508g
YLR095C	SAKL0H16654g
YMR214W	SAKL0H05258g
YDR479C	SAKL0G07018g
YMR115W	SAKL0E03916g
YNL048W	SAKL0E08184g
YLR023C	SAKL0G12980g
YBR061C	SAKL0D03014g
YGL246C	SAKL0F00726g
YDL073W	SAKL0G15796g
YGR099W	SAKL0F06402g
YER126C	SAKL0H24640g
YBR267W	SAKL0D06996g
YNL318C	SAKL0C07920g
YMR106C	SAKL0E03652g
YPR086W	SAKL0F04642g
YLR288C	SAKL0A07854g
YKL077W	SAKL0B12100g
YDR245W	SAKL0H11924g
YJL019W	SAKL0G13816g
YCR067C	SAKL0A01452g
YGR110W	SAKL0B06116g
YDL176W	SAKL0F09702g
YMR244W	SAKL0B06028g
YDR217C	SAKL0H12936g
YKL018W	SAKL0G19536g
YPL133C	SAKL0H07370g
YJL159W	SAKL0C05566g	SAKL0C05544g
YKL164C	SAKL0C05566g	SAKL0C05544g
YNR041C	SAKL0A00770g
YMR239C	SAKL0B05566g
YKL189W	SAKL0G16324g
YOR025W	SAKL0G06974g
YER055C	SAKL0F08426g
YPR056W	SAKL0B07480g
YMR100W	SAKL0E03432g
YGR250C	SAKL0H02332g
YHR129C	SAKL0E11814g
YBL014C	SAKL0H21406g
YJR013W	SAKL0G14278g
YPL101W	SAKL0H09108g
YCL055W	SAKL0C00660g
YNL035C	SAKL0E07766g
YLR116W	SAKL0H15862g
YPR186C	SAKL0F16170g
YPL060W	SAKL0H10516g
YDR052C	SAKL0D02574g
YPR185W	SAKL0F16148g
YDR036C	SAKL0D03300g
YOR334W	SAKL0B10406g
YMR155W	SAKL0E05698g
YGR003W	SAKL0H22858g
YOR129C	SAKL0G03058g
YMR211W	SAKL0H05390g
YMR113W	SAKL0E03872g
YHR161C	SAKL0H02530g
YDL159W	SAKL0F11110g
YDR310C	SAKL0G09460g
YNL261W	SAKL0C03014g
YDR161W	SAKL0H15070g
YGR225W	SAKL0G15378g
YGL038C	SAKL0H20856g
YNL025C	SAKL0E07480g
YOR123C	SAKL0G02662g
YDR527W	SAKL0C00858g
YBL052C	SAKL0F11946g
YDR267C	SAKL0G01760g
YDL205C	SAKL0H12298g
YGR009C	SAKL0H20944g
YKL218C	SAKL0A10626g
YLR077W	SAKL0B00616g
YNR052C	SAKL0A00242g
YHR046C	SAKL0G10714g
YJL171C	SAKL0C05016g	SAKL0C04994g
YCL045C	SAKL0C01056g
YFR047C	SAKL0F00924g
YBR203W	SAKL0H10274g
YLR015W	SAKL0G11880g
YJL208C	SAKL0C03806g
YDR268W	SAKL0G01716g
YDR323C	SAKL0G08536g
YDR460W	SAKL0G06182g
YBR159W	SAKL0H10780g
YOR110W	SAKL0E10560g
YMR066W	SAKL0G19030g
YPR169W	SAKL0F15730g
YOR250C	SAKL0H06160g
YML063W	SAKL0G17402g
YLR441C	SAKL0G17402g
YAL022C	SAKL0B10054g
YKR048C	SAKL0C07040g
YIL053W	SAKL0F08690g
YER062C	SAKL0F08690g
YLR186W	SAKL0C02002g
YNL116W	SAKL0E10824g
YLL006W	SAKL0G12716g
YNL134C	SAKL0E11418g	SAKL0E11396g
YLR460C	SAKL0E11418g	SAKL0E11396g
YCR102C	SAKL0E11418g	SAKL0E11396g
YFR023W	SAKL0D09680g
YEL002C	SAKL0F04884g
YKR023W	SAKL0D05214g
YPL088W	SAKL0H09438g	SAKL0E00286g
YDL086W	SAKL0E05390g
YHR172W	SAKL0H02046g
YGR014W	SAKL0H23188g
YNL197C	SAKL0E13354g
YIL056W	SAKL0F08734g
YNL288W	SAKL0C12012g
YER041W	SAKL0F01474g
YMR099C	SAKL0E03366g
YOR371C	SAKL0D14740g
YML018C	SAKL0G05456g
YMR208W	SAKL0H05500g
YPR016C	SAKL0H20372g
YCR009C	SAKL0D09284g
YGR197C	SAKL0C13508g	SAKL0A10076g
YGL066W	SAKL0A04356g
YER061C	SAKL0F08668g
YDL201W	SAKL0H12496g
YOL069W	SAKL0C08558g
YKL193C	SAKL0G16654g
YLR387C	SAKL0H03190g
YNL333W	SAKL0E03168g
YFL059W	SAKL0E03168g
YEL021W	SAKL0D11044g
YMR315W	SAKL0D00242g
YPR095C	SAKL0B09020g
YMR166C	SAKL0E06248g
YER154W	SAKL0H18568g
YMR010W	SAKL0F05566g
YNL175C	SAKL0E12738g
YLR243W	SAKL0H13684g
YOR245C	SAKL0H06578g
YPL215W	SAKL0A04026g
YJR106W	SAKL0F15136g
YER143W	SAKL0H19052g
YPL026C	SAKL0H11748g
YCL009C	SAKL0D08492g
YDR322W	SAKL0G08624g
YPL247C	SAKL0A02970g
YDR145W	SAKL0H15554g
YDR125C	SAKL0H16500g
YGR279C	SAKL0H00484g
YPR155C	SAKL0F02464g
YPR191W	SAKL0F16280g
YBL082C	SAKL0F12826g
YGR132C	SAKL0F02728g
YKL100C	SAKL0E02816g
YOR368W	SAKL0D14674g
YLR396C	SAKL0H02772g
YLR131C	SAKL0H15488g
YAL010C	SAKL0B09482g
YDR531W	SAKL0C00814g
YKL178C	SAKL0C04972g
YGR119C	SAKL0F03498g
YNL249C	SAKL0C03432g
YDR198C	SAKL0H13486g
YER140W	SAKL0H19118g
YBR004C	SAKL0C11044g
YCR035C	SAKL0C04290g
YDR297W	SAKL0G09966g
YNL274C	SAKL0C02420g
YPL020C	SAKL0B02398g
YGR253C	SAKL0H02068g
YJL002C	SAKL0G12628g
YOR246C	SAKL0H06292g
YIL150C	SAKL0E14938g
YDL206W	SAKL0H12254g
YML110C	SAKL0D01628g
YNL233W	SAKL0E14344g
YOR157C	SAKL0G04290g
YER020W	SAKL0F14608g
YDR221W	SAKL0H12826g
YKR070W	SAKL0G01232g
YOL003C	SAKL0E01518g
YLL035W	SAKL0H25652g
YMR024W	SAKL0D13684g
YHR084W	SAKL0G08184g
YGL045W	SAKL0H23540g
YLR373C	SAKL0H03916g
YPL117C	SAKL0H08272g
YBL033C	SAKL0B06820g
YDL236W	SAKL0E13948g
YDL124W	SAKL0F09746g
YHR196W	SAKL0G18370g
YML032C	SAKL0G06072g
YPL161C	SAKL0H06270g
YPR018W	SAKL0H20306g
YJR070C	SAKL0D12958g
YGR093W	SAKL0F06138g
YPR058W	SAKL0B07524g
YNL040W	SAKL0G16676g
YMR075W	SAKL0A09636g
YDR103W	SAKL0H17490g
YGR223C	SAKL0G15356g
YDR099W	SAKL0H17556g
YER177W	SAKL0H17556g
YER156C	SAKL0H18524g
YLR215C	SAKL0F10560g
YLL041C	SAKL0H25850g
YGL076C	SAKL0A04686g
YPL198W	SAKL0A04686g
YDL030W	SAKL0C08800g
YBR251W	SAKL0F03850g
YEL056W	SAKL0E00814g
YJL183W	SAKL0C04730g
YHL002W	SAKL0E02200g
YGL213C	SAKL0F01804g
YJL090C	SAKL0D05632g
YDR415C	SAKL0G04576g
YLR035C	SAKL0E04620g
YLR226W	SAKL0H12870g
YBR246W	SAKL0A05896g
YBR270C	SAKL0D06842g
YML004C	SAKL0A02244g
YGR276C	SAKL0H01034g
YNL012W	SAKL0D08338g
YPR133C	SAKL0F03564g
YOR149C	SAKL0G03850g
YBR086C	SAKL0B06908g
YKR066C	SAKL0C05786g
YJL057C	SAKL0D06820g
YLR418C	SAKL0G16412g
YJL163C	SAKL0C05412g
YER053C	SAKL0F08360g
YJL068C	SAKL0D07194g
YDR475C	SAKL0G06886g
YML097C	SAKL0D00330g
YDR206W	SAKL0H13288g
YJR096W	SAKL0F14278g
YGL019W	SAKL0H21692g
YKR052C	SAKL0C06512g
YJL133W	SAKL0C06512g
YDR004W	SAKL0C10802g
YDR485C	SAKL0C09746g
YMR276W	SAKL0D01540g
YLL045C	SAKL0H25960g
YHL033C	SAKL0H25960g
YEL015W	SAKL0D10758g
YJR075W	SAKL0A10274g
YJL089W	SAKL0D05654g
YKL089W	SAKL0E02354g
YGL123W	SAKL0A06776g
YDR368W	SAKL0G02530g
YDR153C	SAKL0H15290g
YBR216C	SAKL0A07194g
YOR208W	SAKL0H07898g
YAL025C	SAKL0B10164g
YBR046C	SAKL0D03872g
YDR054C	SAKL0D02530g
YER027C	SAKL0F02002g
YNR015W	SAKL0A02068g
YDR255C	SAKL0H11242g
YPR068C	SAKL0B07854g
YGR284C	SAKL0H00836g
YGR237C	SAKL0H02662g
YOR229W	SAKL0H07150g
YOR230W	SAKL0H07150g
YMR201C	SAKL0A02442g
YJR062C	SAKL0D12694g
YIL097W	SAKL0E07854g
YML092C	SAKL0D00440g
YDR237W	SAKL0H12144g
YGR229C	SAKL0G15466g
YDL006W	SAKL0C11418g
YJL176C	SAKL0C04884g
YGR135W	SAKL0F02530g
YPR201W	SAKL0C11000g
YHL024W	SAKL0H25366g
YBR131W	SAKL0B08668g
YJL209W	SAKL0C03784g
YIL031W	SAKL0F07524g
YML048W	SAKL0D12320g
YOR006C	SAKL0E01144g
YFL048C	SAKL0B00506g
YGL160W	SAKL0D07810g
YDR409W	SAKL0G04334g
YPL237W	SAKL0A03300g
YMR257C	SAKL0D02332g
YPL005W	SAKL0B02728g
YKL152C	SAKL0G11352g
YBR042C	SAKL0D04092g
YDR204W	SAKL0H13376g
YOR154W	SAKL0C02464g
YLR351C	SAKL0B04444g
YHL004W	SAKL0E02244g
YMR232W	SAKL0B05126g
YKL051W	SAKL0D14102g
YOR362C	SAKL0D14476g
YOR113W	SAKL0E10714g
YPR040W	SAKL0F13992g
YAL011W	SAKL0B09504g
YFL042C	SAKL0B00770g
YBL041W	SAKL0F15092g
YMR183C	SAKL0A03432g
YLR107W	SAKL0H16192g
YCR047C	SAKL0A01936g
YJL061W	SAKL0D06930g
YDR400W	SAKL0G03982g
YKL088W	SAKL0G19250g
YOR172W	SAKL0A08250g
YOR162C	SAKL0A08250g
YCL061C	SAKL0C00462g
YGL164C	SAKL0B03366g
YNL002C	SAKL0D08712g
YPL111W	SAKL0H08536g
YPL096W	SAKL0H09218g
YMR253C	SAKL0D02442g
YPL264C	SAKL0D02442g
YFL013C	SAKL0B02156g
YDR050C	SAKL0D02860g
YDR287W	SAKL0G10516g
YML102W	SAKL0D02068g
YNL223W	SAKL0E14124g
YKR043C	SAKL0C07150g
YDL054C	SAKL0H03718g
YOL013C	SAKL0E01958g
YML029W	SAKL0G05962g
YPL083C	SAKL0H09636g
YBR149W	SAKL0C09922g
YDL144C	SAKL0F10604g
YJL194W	SAKL0C04378g
YPL209C	SAKL0A04246g
YNL294C	SAKL0C12320g
YLR210W	SAKL0F10868g
YNL094W	SAKL0E09988g
YPL272C	SAKL0E00792g
YLR293C	SAKL0A07744g
YOR185C	SAKL0A07744g
YFL045C	SAKL0B00660g
YGL067W	SAKL0A04422g
YFL034C-B	SAKL0B01100g
YNL264C	SAKL0C02882g
YDR214W	SAKL0H13002g
YMR091C	SAKL0E03036g
YMR220W	SAKL0H05082g
YDR277C	SAKL0G01474g
YOR047C	SAKL0G01474g
YGR214W	SAKL0G15048g
YLR048W	SAKL0G15048g
YCR045C	SAKL0A02002g
YGL111W	SAKL0A06292g
YOR059C	SAKL0G01034g
YOR051C	SAKL0G01276g
YGR165W	SAKL0G13794g
YNR003C	SAKL0D09372g
YKR087C	SAKL0G00506g
YLR330W	SAKL0H20592g
YDL226C	SAKL0E13486g
YER077C	SAKL0F09284g
YJL054W	SAKL0D06710g
YDR470C	SAKL0G06490g
YGR112W	SAKL0F03828g
YOR164C	SAKL0A08580g
YJR122W	SAKL0F15356g
YJL006C	SAKL0G11726g
YOR007C	SAKL0E01210g
YPL123C	SAKL0H07942g
YGL136C	SAKL0A03894g
YHL039W	SAKL0H26158g
YFL026W	SAKL0B01584g
YPL248C	SAKL0A02860g
YML125C	SAKL0D00726g
YIL003W	SAKL0F04972g
YMR124W	SAKL0E04422g
YNL004W	SAKL0D08558g
YML031W	SAKL0G06050g
YML067C	SAKL0G17512g
YMR210W	SAKL0H06402g
YPL090C	SAKL0H09394g
YBR181C	SAKL0H09394g
YLR075W	SAKL0B00682g
YJL053W	SAKL0D06688g
YDR371W	SAKL0G02684g
YGR101W	SAKL0F06468g
YNL077W	SAKL0E09306g
YPR183W	SAKL0F16104g
YML128C	SAKL0D00528g
YHR086W	SAKL0G08118g
YCR033W	SAKL0C04334g
YBL058W	SAKL0F12078g
YKR064W	SAKL0C05918g
YDR132C	SAKL0H16104g
YJR078W	SAKL0F13684g
YNL178W	SAKL0E12826g
YOL038W	SAKL0F04224g
YLR097C	SAKL0H16588g
YDR523C	SAKL0C00946g
YNL005C	SAKL0D08514g
YML068W	SAKL0A10472g
YER023W	SAKL0F15312g
YDL209C	SAKL0H12012g
YPL227C	SAKL0A03542g
YJR142W	SAKL0G18766g
YMR228W	SAKL0H04466g
YCR010C	SAKL0D09328g
YNR002C	SAKL0D09328g
YCL064C	SAKL0C00418g
YER184C	SAKL0C00242g
YDR191W	SAKL0H13706g
YOL144W	SAKL0C13750g
YLR105C	SAKL0H16258g
YPL100W	SAKL0H09130g
YJL056C	SAKL0D06776g
YHR131C	SAKL0E11858g
YHR151C	SAKL0G15422g
YOR100C	SAKL0E10186g
YLR308W	SAKL0H24156g
YKL175W	SAKL0C05104g
YNR035C	SAKL0A01012g
YOR349W	SAKL0B11000g
YHR075C	SAKL0G08668g
YGR257C	SAKL0H01804g
YNL003C	SAKL0D08646g
YGL043W	SAKL0H23320g
YLR436C	SAKL0G17138g
YJL123C	SAKL0C06886g
YDR257C	SAKL0G07062g
YPR148C	SAKL0F02794g
YGL082W	SAKL0A04972g
YLR057W	SAKL0B01364g
YEL051W	SAKL0G04598g
YOR039W	SAKL0G01672g
YPL113C	SAKL0H08470g
YPL105C	SAKL0H08888g
YPL070W	SAKL0H10142g
YFL030W	SAKL0B01298g
YHR004C	SAKL0A09416g
YJR054W	SAKL0D12276g
YKL116C	SAKL0E03344g
YGR195W	SAKL0G14300g
YLR209C	SAKL0F11044g
YGL155W	SAKL0E06996g
YJR123W	SAKL0F15378g
YOL002C	SAKL0E01474g
YEL037C	SAKL0D11814g
YMR041C	SAKL0B11462g
YLR246W	SAKL0H13860g
YOR145C	SAKL0G03740g
YKL009W	SAKL0E02288g
YNL315C	SAKL0C13134g
YHR062C	SAKL0G09482g
YJL025W	SAKL0G13310g
YKL150W	SAKL0G11396g
YMR127C	SAKL0E04510g
YNL206C	SAKL0E13530g
YGL157W	SAKL0B00176g
YGL039W	SAKL0B00176g
YBR088C	SAKL0B07128g
YDR026C	SAKL0D03806g
YBR186W	SAKL0H09658g
YMR055C	SAKL0B12034g
YIL153W	SAKL0E15070g
YGR267C	SAKL0H01342g
YOR057W	SAKL0G01122g
YOR201C	SAKL0H08250g
YFR050C	SAKL0F00616g
YDR463W	SAKL0G06292g
YMR152W	SAKL0E05544g
YLR213C	SAKL0F10626g
YPR034W	SAKL0F13772g
YMR121C	SAKL0E04356g
YLR029C	SAKL0E04356g
YCL031C	SAKL0C01430g
YDR165W	SAKL0H14806g
YGR059W	SAKL0H04312g
YGR262C	SAKL0H01474g
YLR424W	SAKL0G16742g
YCL050C	SAKL0C00792g
YDL015C	SAKL0C07898g
YLR348C	SAKL0C03718g
YOL151W	SAKL0D15158g
YOR269W	SAKL0H05566g
YJL134W	SAKL0C06468g
YKR053C	SAKL0C06468g
YBR039W	SAKL0D04158g
YBR279W	SAKL0D07172g
YDR295C	SAKL0G10032g
YOR329C	SAKL0B10318g
YPL001W	SAKL0B02860g
YOR222W	SAKL0H07326g
YPL220W	SAKL0A03916g
YGL135W	SAKL0A03916g
YNR021W	SAKL0A01848g
YNL202W	SAKL0E13464g
YGR111W	SAKL0F06908g
YHL021C	SAKL0F05610g
YER127W	SAKL0H24662g
YLR220W	SAKL0H12716g
YPL120W	SAKL0H07986g
YOL056W	SAKL0C07590g
YDL021W	SAKL0C07590g
YDL078C	SAKL0E04928g
YDR348C	SAKL0G07568g
YIL106W	SAKL0E08206g
YIL006W	SAKL0F05038g
YOL107W	SAKL0C09020g
YHR052W	SAKL0G10890g
YER147C	SAKL0H18810g
YGL011C	SAKL0H21956g
YLR380W	SAKL0H03388g
YOR281C	SAKL0H04972g
YGL219C	SAKL0F01716g
YKR092C	SAKL0E14696g
YPR004C	SAKL0B03146g
YNL010W	SAKL0D08404g
YJL001W	SAKL0G12584g
YLR403W	SAKL0G15752g
YPR167C	SAKL0F15686g
YPL128C	SAKL0H07678g
YPL092W	SAKL0H09350g
YFL049W	SAKL0B00484g
YKL171W	SAKL0C05236g
YDR282C	SAKL0G10582g
YIL042C	SAKL0F08184g
YOL126C	SAKL0C12760g
YMR154C	SAKL0E05610g
YLR238W	SAKL0H13442g
YDR137W	SAKL0H15972g
YGR196C	SAKL0G14322g
YGL172W	SAKL0H24354g
YLR026C	SAKL0E04224g
YKL149C	SAKL0G11418g
YCR079W	SAKL0A00968g
YDR514C	SAKL0C01276g
YDL091C	SAKL0E05654g
YDR425W	SAKL0G05060g
YMR044W	SAKL0B11726g
YJL031C	SAKL0G11704g
YMR226C	SAKL0H04730g
YCR044C	SAKL0C02354g
YLL032C	SAKL0H25586g
YPR178W	SAKL0F15972g
YBR154C	SAKL0C10076g
YDR329C	SAKL0G08360g
YOR311C	SAKL0B05896g
YPR060C	SAKL0B07546g
YGR024C	SAKL0B03696g
YDL119C	SAKL0E06974g
YHR207C	SAKL0B12430g
YDL175C	SAKL0F09636g
YHR118C	SAKL0E11022g
YHR128W	SAKL0E11792g
YOR049C	SAKL0G01342g
YJL121C	SAKL0C06930g
YIL020C	SAKL0F07436g
YER148W	SAKL0H18788g
YHR200W	SAKL0G18634g
YLR440C	SAKL0G17358g
YKR051W	SAKL0C06534g
YGL210W	SAKL0F01914g
YDR361C	SAKL0G02112g
YOR340C	SAKL0B10626g
YHR076W	SAKL0G08580g
YGR068C	SAKL0H04048g
YML013W	SAKL0G05280g
YIL015W	SAKL0F07172g
YML005W	SAKL0E07238g
YML014W	SAKL0G05302g
YDR005C	SAKL0C10780g
YGL145W	SAKL0E06600g
YER040W	SAKL0F01496g
YBR175W	SAKL0H08932g
YDR175C	SAKL0H14212g
YLL002W	SAKL0G12562g
YML021C	SAKL0G05544g
YML060W	SAKL0G17314g
YKL151C	SAKL0G11374g
YML038C	SAKL0G06270g
YOR301W	SAKL0B05456g
YJR008W	SAKL0G14080g
YNL084C	SAKL0E09592g
YGR013W	SAKL0H23166g
YMR314W	SAKL0H00946g
YHR149C	SAKL0G15290g
YHR150W	SAKL0G15400g
YOL018C	SAKL0D10032g
YGR001C	SAKL0H22572g
YOR216C	SAKL0H07524g
YCL016C	SAKL0D08624g
YDR226W	SAKL0H12628g
YJR125C	SAKL0G17952g
YDL230W	SAKL0E13662g
YBL050W	SAKL0F14696g
YPR107C	SAKL0B09372g
YKL222C	SAKL0A00704g
YJL115W	SAKL0C07238g
YOL092W	SAKL0C09856g
YNL072W	SAKL0E09130g
YHL019C	SAKL0D13090g
YPL206C	SAKL0A04378g
YNL295W	SAKL0C12342g
YHR049W	SAKL0G10780g
YLR239C	SAKL0H13464g
YAR014C	SAKL0C07788g
YJL126W	SAKL0C06776g
YDR473C	SAKL0G06864g
YOR040W	SAKL0G01606g
YPR127W	SAKL0F03696g
YPL087W	SAKL0H09482g
YBR146W	SAKL0C10142g
YDR051C	SAKL0D02882g
YER026C	SAKL0F02090g
YJL103C	SAKL0D05236g
YDR393W	SAKL0G03806g
YIL099W	SAKL0E07920g
YJR107W	SAKL0F14586g
YOR137C	SAKL0G03542g
YFL028C	SAKL0B01518g
YER094C	SAKL0F12210g
YIL084C	SAKL0E07260g
YOL072W	SAKL0C08360g
YLR191W	SAKL0F11748g
YLR146C	SAKL0H14828g
YLR229C	SAKL0H13068g
YPL132W	SAKL0H07392g
YCL048W	SAKL0C00968g
YDL193W	SAKL0F10340g
YDR307W	SAKL0G09592g
YMR028W	SAKL0D13926g
YMR137C	SAKL0E04884g
YDR349C	SAKL0G07524g
YKL099C	SAKL0E02794g
YPL244C	SAKL0A03080g
YLR263W	SAKL0E02156g
YGR156W	SAKL0H23276g
YAL031C	SAKL0B10428g
YDR058C	SAKL0C03212g
YFL040W	SAKL0B00946g
YEL029C	SAKL0D11506g
YJL193W	SAKL0C04400g
YLR337C	SAKL0B03938g
YMR032W	SAKL0B11176g
YIL110W	SAKL0E08338g
YMR267W	SAKL0D02002g
YML001W	SAKL0E01386g
YBR037C	SAKL0C11792g
YDR399W	SAKL0G03938g
YKL110C	SAKL0E03234g
YPL173W	SAKL0H05808g
YBR271W	SAKL0D06798g
YBL055C	SAKL0F11990g
YMR234W	SAKL0B05236g
YNL168C	SAKL0E12584g
YLL010C	SAKL0G12870g
YOR037W	SAKL0G01738g
YPR025C	SAKL0F13398g
YPR163C	SAKL0F15554g
YOR202W	SAKL0H08228g
YFR005C	SAKL0B03036g
YIL145C	SAKL0E14762g
YJR100C	SAKL0F14410g
YLR090W	SAKL0H16984g
YOR147W	SAKL0G03762g
YER102W	SAKL0F12540g
YBL072C	SAKL0F12540g
YLR225C	SAKL0H12804g
YDR222W	SAKL0H12804g
YCR026C	SAKL0D10824g
YPL236C	SAKL0A03344g
YDR202C	SAKL0H13398g
YNL320W	SAKL0C13354g
YNL055C	SAKL0E08448g
YOR130C	SAKL0G03146g
YGR220C	SAKL0G15202g
YOL125W	SAKL0C12738g
YOR095C	SAKL0E10076g
YBR101C	SAKL0B07392g
YFL005W	SAKL0B02332g
YCR019W	SAKL0D10626g
YBL086C	SAKL0F13002g
YML106W	SAKL0D01826g
YGR278W	SAKL0H00462g
YNR007C	SAKL0A02420g
YLR250W	SAKL0D08360g
YOR354C	SAKL0B11132g
YMR209C	SAKL0H05434g
YOR251C	SAKL0H06138g
YGL013C	SAKL0D01100g
YBL005W	SAKL0D01100g
YDR492W	SAKL0C09218g
YPL218W	SAKL0A03960g
YOR355W	SAKL0D14168g
YBR151W	SAKL0C09966g
YDL106C	SAKL0E06402g
YKR016W	SAKL0D05896g
YGL185C	SAKL0H24904g
YNL092W	SAKL0E09900g
YNL099C	SAKL0E10296g
YLR022C	SAKL0G12958g
YLR321C	SAKL0H22704g
YBR158W	SAKL0H10824g	SAKL0G19866g	SAKL0G00132g	SAKL0B12826g	SAKL0G00110g
YBR288C	SAKL0A09218g
YGL113W	SAKL0A06380g
YDL111C	SAKL0E06666g
YDL150W	SAKL0F10802g
YNR054C	SAKL0A00198g
YIL041W	SAKL0F08162g
YOL093W	SAKL0C09834g
YGR280C	SAKL0H00572g
YAL013W	SAKL0B09680g
YDL105W	SAKL0E06292g
YDL170W	SAKL0F11616g
YJL145W	SAKL0C06094g
YLR063W	SAKL0B01122g
YMR240C	SAKL0B05610g
YNL119W	SAKL0E10912g
YDL082W	SAKL0E05082g
YMR142C	SAKL0E05082g
YLR335W	SAKL0B03850g
YBR185C	SAKL0H09592g
YOL096C	SAKL0C09724g
YMR119W	SAKL0E04312g
YKL144C	SAKL0G11506g
YHL013C	SAKL0A09900g
YPL180W	SAKL0A05456g
YDR090C	SAKL0H18040g
YOL063C	SAKL0C07304g
YER124C	SAKL0H24530g
YGL036W	SAKL0H20900g
YKL094W	SAKL0E02596g	SAKL0E02662g
YCR036W	SAKL0C04268g
YDL003W	SAKL0C11352g
YNR020C	SAKL0A01892g
YER118C	SAKL0F13112g
YML105C	SAKL0D01870g
YOL043C	SAKL0B09790g
YKR090W	SAKL0E14630g
YNL232W	SAKL0E14322g
YMR193W	SAKL0A02794g
YLR205C	SAKL0F11242g
YPL072W	SAKL0H10076g
YDR337W	SAKL0G07876g
YNL284C	SAKL0C09042g
YDR254W	SAKL0H11308g
YLR262C	SAKL0E02090g
YKR088C	SAKL0E14432g
YHR063C	SAKL0G09438g
YNL124W	SAKL0E11088g
YOR360C	SAKL0D14344g
YLR006C	SAKL0G12100g
YML028W	SAKL0G05940g
YGR207C	SAKL0G14718g
YLL021W	SAKL0H20174g
YBR054W	SAKL0D03652g
YDR033W	SAKL0D03652g
YKL002W	SAKL0A08822g
YGL224C	SAKL0F01562g
YIL096C	SAKL0E07832g
YNL258C	SAKL0C03146g
YDR138W	SAKL0H15928g
YDR087C	SAKL0H18194g
YJR019C	SAKL0G14564g
YJR024C	SAKL0G14652g
YNL026W	SAKL0E07194g
YOR023C	SAKL0G06754g
YBR256C	SAKL0F07150g
YNL263C	SAKL0C02926g
YKL019W	SAKL0G19624g
YLR423C	SAKL0G16720g
YEL024W	SAKL0D11242g
YKL001C	SAKL0A08844g
YJL180C	SAKL0C04774g
YLR268W	SAKL0A08492g
YNL222W	SAKL0E14102g
YCL034W	SAKL0C01342g
YDR350C	SAKL0G01826g
YNR023W	SAKL0A01804g
YLR151C	SAKL0H14586g
YGL221C	SAKL0F01672g
YMR098C	SAKL0E03256g
YMR130W	SAKL0E04642g
YLR375W	SAKL0H03894g
YOR292C	SAKL0H04378g
YBR290W	SAKL0A09262g
YDL135C	SAKL0F10208g
YCR004C	SAKL0D09130g
YDL087C	SAKL0E05522g
YHR144C	SAKL0E12606g
YIL019W	SAKL0F07414g
YPL015C	SAKL0B02442g
YML043C	SAKL0E01980g
YGL181W	SAKL0H24772g
YOR249C	SAKL0H06182g
YIL133C	SAKL0E09064g
YNL069C	SAKL0E09064g
YOL120C	SAKL0C12562g
YNL301C	SAKL0C12562g
YCR095C	SAKL0A00330g
YCR054C	SAKL0A01760g
YMR202W	SAKL0A02354g
YHR124W	SAKL0E11330g
YDR174W	SAKL0H14234g
YDR177W	SAKL0A00396g
YBR040W	SAKL0D04136g
YMR178W	SAKL0A03608g
YDR284C	SAKL0G10406g
YLL003W	SAKL0G12606g
YBR035C	SAKL0D04400g
YGR058W	SAKL0H04334g
YPR120C	SAKL0F06688g
YOL154W	SAKL0D15092g	SAKL0B00440g
YJL073W	SAKL0D06226g
YDR339C	SAKL0G07766g
YGR091W	SAKL0F06050g
YIL124W	SAKL0E08844g
YHR008C	SAKL0G06380g
YLR192C	SAKL0F11682g
YOR144C	SAKL0G03718g
YDL045C	SAKL0C08470g
YDR420W	SAKL0G04862g
YGL058W	SAKL0A07260g
YFR025C	SAKL0D09834g
YBR164C	SAKL0H08624g
YOR166C	SAKL0A08668g
YDR195W	SAKL0H13552g
YKR071C	SAKL0G01188g
YNL097C	SAKL0E10230g
YOR096W	SAKL0E10098g
YBL038W	SAKL0B06996g
YBR002C	SAKL0C11132g
YER012W	SAKL0F04048g
YGL243W	SAKL0F00836g
YKL040C	SAKL0D13046g
YIL043C	SAKL0F08272g
YNL177C	SAKL0E12782g
YKL196C	SAKL0G16786g
YPR165W	SAKL0F15642g
YPR180W	SAKL0F16016g
YBR189W	SAKL0H09768g
YPL081W	SAKL0H09768g
YBR261C	SAKL0D07348g
YDR517W	SAKL0C01144g
YIL118W	SAKL0E08558g
YGR007W	SAKL0H23012g
YJR133W	SAKL0G18392g
YML023C	SAKL0G05610g
YML025C	SAKL0G05852g
YOR021C	SAKL0G06798g
YDL052C	SAKL0H03762g	SAKL0E05742g
YBR233W	SAKL0A06424g
YKR044W	SAKL0C07128g
YDR373W	SAKL0G02750g
YDR320C	SAKL0G08822g
YJR134C	SAKL0G18414g
YOR143C	SAKL0G03674g
YFL038C	SAKL0B01012g
YDR032C	SAKL0D03696g
YKR060W	SAKL0C06314g
YLR176C	SAKL0D08734g
YMR013C	SAKL0D13244g
YJL177W	SAKL0C04840g
YKL180W	SAKL0C04840g
YDL237W	SAKL0E14058g
YPR084W	SAKL0B08558g
YML071C	SAKL0G17798g
YPL165C	SAKL0H06116g
YLR285W	SAKL0A07986g
YDR422C	SAKL0G04928g
YBR176W	SAKL0H09064g
YPL211W	SAKL0A04180g
YHR148W	SAKL0G15268g
YCR066W	SAKL0A01474g
YNL326C	SAKL0C13596g
YGR193C	SAKL0G14146g
YHR026W	SAKL0G11044g
YPR066W	SAKL0B07722g
YNL032W	SAKL0E07370g
YDL137W	SAKL0F10296g
YDL192W	SAKL0F10296g
YBL102W	SAKL0F13552g
YDR116C	SAKL0H16896g
YDR110W	SAKL0H17028g
YMR005W	SAKL0E01782g
YKR013W	SAKL0D06006g
YNL107W	SAKL0E10538g
YPL157W	SAKL0H06446g
YGR038W	SAKL0B04356g
YKL033W-A	SAKL0A09790g
YER033C	SAKL0F01870g
YJL055W	SAKL0D06754g
YDR459C	SAKL0G06160g
YPL181W	SAKL0A05500g
YNL312W	SAKL0C13046g
YMR014W	SAKL0D13376g
YJR004C	SAKL0G12320g
YBL060W	SAKL0F12232g
YKL075C	SAKL0B12078g
YKL185W	SAKL0G16192g
YLR443W	SAKL0G17468g
YKL048C	SAKL0B11308g
YPR070W	SAKL0B07898g
YMR200W	SAKL0A02486g
YGL023C	SAKL0H21582g
YNL054W	SAKL0E08426g
YLR414C	SAKL0G16258g
YOR073W	SAKL0G00660g
YPL112C	SAKL0H08492g
YAL009W	SAKL0B09460g
YKL007W	SAKL0A08690g
YDR098C	SAKL0H17710g
YPL002C	SAKL0B02838g
YJR111C	SAKL0F14850g
YBL036C	SAKL0B06930g
YDR435C	SAKL0G05368g
YAL003W	SAKL0H22660g
YJR101W	SAKL0F14432g
YHR181W	SAKL0H01892g
YNL200C	SAKL0E13420g
YKR062W	SAKL0C06028g
YPL129W	SAKL0H07590g
YBR084C-A	SAKL0B06644g
YBL027W	SAKL0B06644g
YCL044C	SAKL0C01078g
YBR007C	SAKL0C10758g
YMR038C	SAKL0B11396g
YKL041W	SAKL0D13178g
YIL034C	SAKL0F07832g
YOR294W	SAKL0B05148g
YOR089C	SAKL0E09922g
YPR192W	SAKL0H11000g
YDL220C	SAKL0E13266g
YBL064C	SAKL0F12320g
YOL032W	SAKL0B09570g
YGR062C	SAKL0H04180g
YLR009W	SAKL0G12034g
YPL051W	SAKL0H11066g
YDL133W	SAKL0F10076g
YGL232W	SAKL0F01188g
YLL007C	SAKL0G12738g
YCR059C	SAKL0A01694g
YDR501W	SAKL0C01936g
YPR008W	SAKL0B03344g
YNL080C	SAKL0E09328g
YBR163W	SAKL0C05632g	SAKL0H10648g
YNL283C	SAKL0C09086g
YOL105C	SAKL0C09086g
YBR095C	SAKL0B07238g
YFR007W	SAKL0B03168g
YBR187W	SAKL0H09680g
YKR030W	SAKL0D05038g
YDR173C	SAKL0H14410g
YHR176W	SAKL0H01980g
YOR125C	SAKL0G02772g
YOR287C	SAKL0H04862g
YJR144W	SAKL0B12210g
YER100W	SAKL0F12474g
YDR126W	SAKL0H16434g
YOL136C	SAKL0C13244g
YNL076W	SAKL0E09262g
YJR030C	SAKL0C04752g
YGR208W	SAKL0G14740g
YKR068C	SAKL0G01298g
YGL200C	SAKL0H25300g
YPL094C	SAKL0H09284g
YDR013W	SAKL0D04444g
YJL035C	SAKL0G11814g
YNL051W	SAKL0E08316g
YML007W	SAKL0G04950g
YGL073W	SAKL0A04576g
YGL085W	SAKL0A05148g
YIL164C	SAKL0A03058g
YNL316C	SAKL0C13156g
YHR012W	SAKL0G06578g
YGR172C	SAKL0G13552g
YGL050W	SAKL0H23716g
YNL067W	SAKL0E08888g	SAKL0E06776g
YGL147C	SAKL0E08888g	SAKL0E06776g
YPR102C	SAKL0B09240g
YGR085C	SAKL0B09240g
YBL032W	SAKL0B06798g
YGL093W	SAKL0A05368g
YKL128C	SAKL0E03718g
YDR229W	SAKL0H12452g
YMR101C	SAKL0E03476g
YPR079W	SAKL0B08272g
YMR068W	SAKL0G19096g
YBL040C	SAKL0F15114g
YGL153W	SAKL0E06930g
YDR196C	SAKL0H13530g
YMR026C	SAKL0D13728g
YGR021W	SAKL0H20548g
YGR152C	SAKL0H20746g
YOR030W	SAKL0G07194g
YCL052C	SAKL0C00726g
YAL058W	SAKL0D14828g
YDR410C	SAKL0G04356g
YDR429C	SAKL0G05126g
YKR035W-A	SAKL0D04906g
YKL047W	SAKL0D13596g
YOL031C	SAKL0B09592g
YHR013C	SAKL0G06644g
YER167W	SAKL0H17886g
YNL165W	SAKL0E12496g
YPL078C	SAKL0H09878g
YPL069C	SAKL0H10164g
YAL049C	SAKL0D14564g
YIL154C	SAKL0E15092g
YOL142W	SAKL0C13574g
YJR089W	SAKL0F14058g
YNL024C	SAKL0E07612g
YKL079W	SAKL0G18920g
YOR094W	SAKL0E10054g
YLR392C	SAKL0H02992g
YOR101W	SAKL0E10252g
YNL098C	SAKL0E10252g
YBR228W	SAKL0A06886g
YAL039C	SAKL0B11110g
YBR096W	SAKL0B07282g
YBR111C	SAKL0B07942g
YKR055W	SAKL0C06424g
YIL076W	SAKL0F09570g
YDR088C	SAKL0H18172g
YKL190W	SAKL0G16478g
YML017W	SAKL0G05434g
YOR042W	SAKL0G01584g
YBR223C	SAKL0A06974g
YGL101W	SAKL0A06006g
YDR002W	SAKL0C11154g
YER007W	SAKL0F04598g
YDR328C	SAKL0G08382g
YML078W	SAKL0G17974g
YER016W	SAKL0F03916g
YEL004W	SAKL0F04928g
YJR149W	SAKL0C07524g
YIL093C	SAKL0E07590g
YHR089C	SAKL0G07920g
YOR288C	SAKL0H04818g
YPL066W	SAKL0H10384g
YJL117W	SAKL0C07106g
YMR197C	SAKL0A02640g
YPL196W	SAKL0A04796g
YMR097C	SAKL0E03212g
YPR045C	SAKL0F14366g
YBR191W	SAKL0H09790g
YPL079W	SAKL0H09790g
YDL217C	SAKL0E13090g
YKL005C	SAKL0A08756g
YJL046W	SAKL0D07546g
YDR265W	SAKL0G07370g
YML064C	SAKL0G17424g
YBR273C	SAKL0D06556g
YCL010C	SAKL0D08536g
YNL252C	SAKL0C03366g
YLR025W	SAKL0E04202g
YHR036W	SAKL0G10076g
YHR187W	SAKL0H01606g
YNL090W	SAKL0E09834g
YHR209W	SAKL0H24618g
YPR114W	SAKL0F06292g
YMR179W	SAKL0A03564g
YNR017W	SAKL0A02024g
YIL064W	SAKL0F08954g
YDR171W	SAKL0H14454g
YNL305C	SAKL0C12782g
YGL004C	SAKL0H22330g
YLR007W	SAKL0G12078g
YLR370C	SAKL0H03982g
YLR242C	SAKL0H13640g
YEL012W	SAKL0D10560g
YER002W	SAKL0F04752g
YDR352W	SAKL0G01892g
YNR027W	SAKL0A01430g
YML012W	SAKL0G05214g
YPR023C	SAKL0H24486g
YFR041C	SAKL0F01298g
YIL134W	SAKL0E09086g
YOL147C	SAKL0C13816g
YNL193W	SAKL0E13244g
YOR080W	SAKL0E14542g
YPR131C	SAKL0F03630g
YOR195W	SAKL0H08426g
YKL107W	SAKL0C04136g
YHR109W	SAKL0G02134g
YGL021W	SAKL0H21648g
YOR359W	SAKL0D14322g
YOR008C	SAKL0F05412g
YLR168C	SAKL0H13882g
YLR316C	SAKL0H22748g
YOR381W	SAKL0F14784g	SAKL0F14740g	SAKL0F14762g	SAKL0F14718g
YOR384W	SAKL0F14784g	SAKL0F14740g	SAKL0F14762g	SAKL0F14718g
YKL220C	SAKL0F14784g	SAKL0F14740g	SAKL0F14762g	SAKL0F14718g
YNR060W	SAKL0F14784g	SAKL0F14740g	SAKL0F14762g	SAKL0F14718g
YLL051C	SAKL0F14784g	SAKL0F14740g	SAKL0F14762g	SAKL0F14718g
YBR225W	SAKL0A06930g
YBR106W	SAKL0B07700g
YFR052W	SAKL0F00484g
YOL139C	SAKL0C13376g
YER170W	SAKL0H17798g
YML015C	SAKL0G05346g
YHR043C	SAKL0G10604g
YHR044C	SAKL0G10604g
YMR022W	SAKL0D13552g
YJL030W	SAKL0G11682g
YGL044C	SAKL0H23298g
YEL027W	SAKL0D11418g
YIR010W	SAKL0F07018g
YDR067C	SAKL0H19030g
YJR116W	SAKL0F15180g
YMR135C	SAKL0E04840g
YDL166C	SAKL0F11330g
YJL143W	SAKL0C06226g
YER010C	SAKL0F04422g
YDR233C	SAKL0H12342g
YNL304W	SAKL0C12716g
YJR113C	SAKL0F14982g
YJL024C	SAKL0G13222g
YIR035C	SAKL0G19778g
YLR439W	SAKL0G17292g
YPR164W	SAKL0F15598g
YPL162C	SAKL0H06248g
YDR155C	SAKL0H15268g
YMR021C	SAKL0D13530g
YFL046W	SAKL0B00638g
YGR031W	SAKL0B04136g
YDR408C	SAKL0G04312g
YOR178C	SAKL0A08184g
YDR218C	SAKL0H12892g
YOR338W	SAKL0B10560g
YOL080C	SAKL0C10362g
YOL009C	SAKL0E01716g
YPL158C	SAKL0H06424g
YGL103W	SAKL0A06028g
YDR384C	SAKL0G03278g
YPL178W	SAKL0A05588g
YER142C	SAKL0H19074g
YGR017W	SAKL0H20680g
YDR489W	SAKL0C09570g
YDL165W	SAKL0F11308g
YNL265C	SAKL0C02794g
YOL053W	SAKL0D02398g
YJR014W	SAKL0G14344g
YNL103W	SAKL0E10428g
YPR129W	SAKL0F03652g
YOR232W	SAKL0H07106g
YDR025W	SAKL0D03828g
YBR048W	SAKL0D03828g
YBR065C	SAKL0D03102g
YMR270C	SAKL0D01892g
YOR332W	SAKL0B10384g
YNL151C	SAKL0E11682g
YKL024C	SAKL0G19756g
YPR128C	SAKL0F03674g
YLR448W	SAKL0G17842g
YML073C	SAKL0G17842g
YMR260C	SAKL0D02178g
YKL013C	SAKL0G19382g
YOR016C	SAKL0F05698g
YEL054C	SAKL0G04708g
YDR418W	SAKL0G04708g
YBR257W	SAKL0D07524g
YDR347W	SAKL0G07590g
YLR201C	SAKL0F11396g
YDL107W	SAKL0E06490g
YKR063C	SAKL0C05940g
YHR122W	SAKL0E11242g
YKL056C	SAKL0D13992g
YLR173W	SAKL0D08030g
YJR084W	SAKL0F13904g
YBR105C	SAKL0B07634g
YGL071W	SAKL0A04532g
YDL180W	SAKL0F09900g
YDL064W	SAKL0H03058g
YOR004W	SAKL0E01056g
YOR390W	SAKL0D04378g
YPL279C	SAKL0D04378g
YBR082C	SAKL0B06512g
YNR051C	SAKL0A00352g
YDR131C	SAKL0H16148g
YHR154W	SAKL0G15620g
YHL031C	SAKL0H25894g
YPL138C	SAKL0H07172g
YER007C-A	SAKL0F04576g
YNR018W	SAKL0A01980g
YJR047C	SAKL0D11770g
YDL051W	SAKL0H03828g
YDL199C	SAKL0H12518g
YHR040W	SAKL0G10252g
YNL128W	SAKL0E11198g
YBR215W	SAKL0A07216g
YER042W	SAKL0F01452g
YJL072C	SAKL0D06314g
YDR454C	SAKL0G06006g
YHR147C	SAKL0G15246g
YKL142W	SAKL0G11550g
YLR455W	SAKL0F15840g
YHL028W	SAKL0H25696g
YML022W	SAKL0G05588g
YMR065W	SAKL0G18898g
YDL183C	SAKL0F10098g
YHR090C	SAKL0G07810g
YMR090W	SAKL0G19316g
YBR265W	SAKL0D07018g
YDR030C	SAKL0D03740g
YDL088C	SAKL0E05566g
YLR301W	SAKL0A07524g
YER032W	SAKL0F01892g
YMR188C	SAKL0A02992g
YAR002C-A	SAKL0H22440g
YDR140W	SAKL0H15796g
YHR163W	SAKL0H02376g
YLR003C	SAKL0G12144g
YDR302W	SAKL0G09812g
YJR136C	SAKL0G18524g
YOR079C	SAKL0E14520g
YPL075W	SAKL0H10010g
YPL234C	SAKL0A03388g
YDR169C	SAKL0H14630g
YPL269W	SAKL0E00726g
YLR167W	SAKL0H13926g
YPR132W	SAKL0F03586g
YGR118W	SAKL0F03586g
YGR078C	SAKL0C08096g
YDR197W	SAKL0H13508g
YDR092W	SAKL0H17930g
YDR064W	SAKL0H19228g
YOL073C	SAKL0C08118g
YOL143C	SAKL0C13728g
YER185W	SAKL0C00220g
YJL140W	SAKL0C06270g
YMR126C	SAKL0E04466g
YLR381W	SAKL0H03366g
YML026C	SAKL0G05874g
YDR450W	SAKL0G05874g
YJL174W	SAKL0C04906g
YDR239C	SAKL0H12100g
YJR003C	SAKL0G12342g
YOR126C	SAKL0G02838g
YCR021C	SAKL0B06050g
YFL027C	SAKL0B01562g
YDR487C	SAKL0C09658g
YMR071C	SAKL0A09504g
YBL013W	SAKL0H21494g
YPL246C	SAKL0A03014g
YOL135C	SAKL0C13200g
YMR134W	SAKL0E04818g
YIR037W	SAKL0A05940g
YOR223W	SAKL0H07304g
YOR312C	SAKL0B05918g
YMR242C	SAKL0B05918g
YCL026C-B	SAKL0C01628g
YKR014C	SAKL0D05940g
YIL070C	SAKL0F09262g
YNL180C	SAKL0E12848g
YCR075C	SAKL0A01144g
YGR127W	SAKL0F02882g
YGR205W	SAKL0G14586g
YJR025C	SAKL0G14674g
YNL129W	SAKL0E11220g
YBR153W	SAKL0C10054g
YJL097W	SAKL0D05478g
YBR156C	SAKL0H10912g
YDR071C	SAKL0H18942g
YLR426W	SAKL0G16896g
YPR124W	SAKL0F03784g
YOR283W	SAKL0H04928g
YJR053W	SAKL0D12232g
YKL207W	SAKL0D13024g
YOR036W	SAKL0G01782g
YNR057C	SAKL0H11506g
YOR221C	SAKL0H07348g
YPR007C	SAKL0B03234g
YMR095C	SAKL0E03146g
YFL060C	SAKL0E03146g
YNL334C	SAKL0E03146g
YBR053C	SAKL0D03674g
YDL018C	SAKL0C07854g
YGR096W	SAKL0F06226g
YDR065W	SAKL0H19162g
YMR163C	SAKL0E06138g
YGR015C	SAKL0H23210g
YOR084W	SAKL0E14674g
YML079W	SAKL0G18018g
YMR143W	SAKL0E05104g
YDL083C	SAKL0E05104g
YLR284C	SAKL0A08008g
YDR304C	SAKL0G09746g
YNL194C	SAKL0E13288g
YKL087C	SAKL0G19206g
YOR115C	SAKL0E10758g
YPR143W	SAKL0F03146g
YOL121C	SAKL0C12584g
YNL302C	SAKL0C12584g
YFR018C	SAKL0D09416g
YJL178C	SAKL0C04818g
YDR405W	SAKL0G04114g
YDR412W	SAKL0G04466g
YDR207C	SAKL0H13266g
YJL004C	SAKL0G12782g
YIR022W	SAKL0G19338g
YNL063W	SAKL0E08668g
YNL156C	SAKL0E11990g
YLR411W	SAKL0G16038g
YLR139C	SAKL0H15004g
YLR290C	SAKL0A07810g
YDL059C	SAKL0H03278g
YNL289W	SAKL0C12100g
YHR201C	SAKL0G18744g
YOR238W	SAKL0H06930g
YCR089W	SAKL0A00572g
YLR332W	SAKL0B03608g
YOL149W	SAKL0C13860g
YPR062W	SAKL0B07590g
YBR109C	SAKL0B07810g
YGL248W	SAKL0F00638g
YDR279W	SAKL0G10670g
YDR152W	SAKL0H15312g
YMR262W	SAKL0D02134g
YPL011C	SAKL0B02552g
YJR088C	SAKL0F14014g
YGR277C	SAKL0H00440g
YER175C	SAKL0H17688g
YOR373W	SAKL0D14784g
YFR001W	SAKL0B02904g
YKL032C	SAKL0A09548g
YLR059C	SAKL0B01232g
YDR404C	SAKL0G04048g
YOR352W	SAKL0B11066g
YHR085W	SAKL0G08140g
YOR367W	SAKL0D14630g
YGL242C	SAKL0F00858g
YPL239W	SAKL0A03278g
YPR083W	SAKL0B08492g
YML019W	SAKL0G05478g
YDR356W	SAKL0G02024g
YKL112W	SAKL0E03278g
YMR016C	SAKL0D13442g
YKL016C	SAKL0G19492g
YHL027W	SAKL0H25674g
YPR187W	SAKL0F16192g
YOR280C	SAKL0H05016g
YDL043C	SAKL0C08580g
YCL001W	SAKL0D08910g
YDL065C	SAKL0H03036g
YPL225W	SAKL0A03630g
YER163C	SAKL0H18018g
YCL032W	SAKL0C01408g
YDR313C	SAKL0G09284g
YJR069C	SAKL0D12936g
YOR174W	SAKL0A08426g
YMR111C	SAKL0E03828g
YOL001W	SAKL0E01408g
YER117W	SAKL0F13068g
YBL087C	SAKL0F13068g
YCL029C	SAKL0C01496g
YBR171W	SAKL0H08866g
YHR110W	SAKL0G02156g
YER161C	SAKL0H18084g
YCR065W	SAKL0A01496g
YLR078C	SAKL0B00594g
YJL051W	SAKL0D06644g
YLR251W	SAKL0D07964g
YIL061C	SAKL0F08866g
YOL127W	SAKL0C12804g
YMR310C	SAKL0H00792g
YKL095W	SAKL0E02618g	SAKL0E02684g
YDL127W	SAKL0F09856g
YDR472W	SAKL0G06666g
YNL044W	SAKL0E08096g
YOR131C	SAKL0G03344g
YPL065W	SAKL0H10362g
YHR010W	SAKL0G06534g
YDR471W	SAKL0G06534g
YGR095C	SAKL0F06204g
YPR154W	SAKL0F02486g
YPR152C	SAKL0F02552g
YLL050C	SAKL0H26114g
YJL191W	SAKL0C04466g
YCR031C	SAKL0C04466g
YDL089W	SAKL0E05588g
YDL233W	SAKL0E13794g
YDR289C	SAKL0G10340g
YNL327W	SAKL0C13618g
YHR034C	SAKL0G09878g
YOL129W	SAKL0C12892g
YJL016W	SAKL0G13838g
YML006C	SAKL0G04906g
YLR118C	SAKL0H15752g
YOR158W	SAKL0G04246g
YNL031C	SAKL0C10692g	SAKL0E07326g
YBR010W	SAKL0C10692g	SAKL0E07326g
YBR231C	SAKL0A06446g
YDR486C	SAKL0C09702g
YDR411C	SAKL0G04444g
YGR057C	SAKL0B04994g
YDR240C	SAKL0H12078g
YMR132C	SAKL0E04752g
YML041C	SAKL0G04378g
YLR435W	SAKL0G17116g
YOR289W	SAKL0H04796g
YOR278W	SAKL0H05148g
YPL118W	SAKL0H08206g
YDL037C	SAKL0C03894g	SAKL0D09944g
YCR069W	SAKL0A01364g
YGR033C	SAKL0B04202g
YGR036C	SAKL0B04290g
YDL213C	SAKL0E12936g
YBL074C	SAKL0F12584g
YJL131C	SAKL0C06578g
YLR283W	SAKL0A08030g
YDR367W	SAKL0G02508g
YNL246W	SAKL0C03542g
YDR084C	SAKL0H18326g
YHR100C	SAKL0G07414g
YJR104C	SAKL0F14520g
YKR094C	SAKL0E14894g
YIL148W	SAKL0E14894g
YGR026W	SAKL0B03718g
YBL103C	SAKL0F13563g
YKL067W	SAKL0B11638g
YER044C	SAKL0F07810g
YDL202W	SAKL0H12474g
YLR150W	SAKL0H14608g
YOR150W	SAKL0G04070g
YDR119W	SAKL0H16808g	SAKL0E04246g	SAKL0C02178g
YJL190C	SAKL0C04488g
YLR367W	SAKL0C04488g
YBR098W	SAKL0B07370g
YGR029W	SAKL0B03916g
YKL069W	SAKL0B11880g
YJL083W	SAKL0D05808g
YDR167W	SAKL0H14696g
YPL010W	SAKL0B02530g
YGR166W	SAKL0G13772g
YPR113W	SAKL0F06248g
YBR036C	SAKL0C08932g
YDR225W	SAKL0C11264g
YDR041W	SAKL0D03036g
YGR084C	SAKL0B09196g
YDR363W	SAKL0G02266g
YIL101C	SAKL0E07964g
YOR298C-A	SAKL0B05346g
YHR101C	SAKL0G01804g
YHR058C	SAKL0G09724g
YMR150C	SAKL0E05478g
YLR446W	SAKL0G17710g
YOR075W	SAKL0G00616g
YFL029C	SAKL0B01474g
YEL038W	SAKL0D11836g
YHL020C	SAKL0D13156g
YOR163W	SAKL0A08602g
YPR061C	SAKL0B07568g
YGL187C	SAKL0H24970g
YOR257W	SAKL0H05830g
YIL069C	SAKL0F09152g
YER074W	SAKL0F09152g
YMR172W	SAKL0A03740g
YFR045W	SAKL0F01078g
YOL040C	SAKL0B09658g
YNL152W	SAKL0E11638g
YMR289W	SAKL0H01496g
YOR228C	SAKL0H07194g
YDR447C	SAKL0G05764g
YML024W	SAKL0G05764g
YFL044C	SAKL0B00726g
YGR104C	SAKL0F06534g
YIL055C	SAKL0F08712g
YER134C	SAKL0H19866g
YOL116W	SAKL0C12452g
YNL056W	SAKL0E08514g
YNL167C	SAKL0E12562g
YPL076W	SAKL0H09966g
YGR148C	SAKL0H21164g
YGL031C	SAKL0H21164g
YDL142C	SAKL0F10516g
YLR267W	SAKL0A08536g
YMR233W	SAKL0B05170g
YHR134W	SAKL0E12012g
YJR154W	SAKL0D13112g
YDL208W	SAKL0H12056g
YNL255C	SAKL0C03300g
YGR167W	SAKL0G13750g
YGR212W	SAKL0G15004g
YGL070C	SAKL0A04510g
YER182W	SAKL0B12452g
YDR318W	SAKL0G08888g
YPR082C	SAKL0B08382g
YMR086W	SAKL0E02926g
YNL036W	SAKL0E07942g
YML027W	SAKL0G05896g
YDL212W	SAKL0E12804g
YBL057C	SAKL0F12056g
YBL093C	SAKL0F13244g
YBL092W	SAKL0F13222g
YKR004C	SAKL0A08954g
YIL063C	SAKL0F08932g
YNL230C	SAKL0E14278g
YOR372C	SAKL0D14762g
YPL170W	SAKL0H05918g
YER004W	SAKL0F04686g
YNR045W	SAKL0A00528g
YAR002W	SAKL0H22462g
YOR298W	SAKL0B05302g
YLR137W	SAKL0H15158g
YOR266W	SAKL0H05610g
YPL089C	SAKL0H09416g
YDR007W	SAKL0C10582g
YJL124C	SAKL0C06842g
YEL009C	SAKL0F05082g
YGL215W	SAKL0F01782g
YKR025W	SAKL0D05280g
YLR170C	SAKL0D08074g
YML052W	SAKL0D12430g
YLL027W	SAKL0H25454g
YPL174C	SAKL0H05852g
YIL045W	SAKL0F08382g
YER054C	SAKL0F08382g
YCL028W	SAKL0C01518g
YGL054C	SAKL0A07414g
YCL002C	SAKL0D08932g
YMR274C	SAKL0D01694g
YMR029C	SAKL0D13970g
YMR158W	SAKL0E05852g
YLR393W	SAKL0H02970g
YLR126C	SAKL0H15620g
YLR094C	SAKL0H16676g
YLR074C	SAKL0B00704g
YIL139C	SAKL0E09460g
YJR093C	SAKL0F14146g
YJL044C	SAKL0G11330g
YMR064W	SAKL0G18876g
YBR240C	SAKL0A06072g
YER059W	SAKL0F08602g
YBR168W	SAKL0H08756g
YIL010W	SAKL0F05368g
YKL186C	SAKL0G16214g
YJR129C	SAKL0G18106g
YOR252W	SAKL0H06050g
YPL037C	SAKL0H11462g
YLR064W	SAKL0B01034g
YKL170W	SAKL0C05258g
YDR296W	SAKL0G09988g
YDR224C	SAKL0H12694g
YBL002W	SAKL0H12694g
YNR036C	SAKL0A00990g
YPL199C	SAKL0A04642g
YDR179W-A	SAKL0H14102g
YOR358W	SAKL0D14278g
YML077W	SAKL0G17930g
YMR067C	SAKL0G19052g
YPL135W	SAKL0H07238g
YDR336W	SAKL0G07942g
YJR057W	SAKL0D12562g
YJR058C	SAKL0D12584g
YOL117W	SAKL0C12496g
YOR369C	SAKL0D14696g
YOR111W	SAKL0E10582g
YGL258W	SAKL0D15070g
YOR387C	SAKL0D15070g
YAL032C	SAKL0B10450g
YBR138C	SAKL0C08030g
YAL040C	SAKL0D14124g
YGL087C	SAKL0A05192g
YDL216C	SAKL0E13046g
YDR370C	SAKL0G02596g
YER088C	SAKL0F11968g
YGR117C	SAKL0F03608g
YHR198C	SAKL0G18568g
YLR193C	SAKL0F11594g
YOL012C	SAKL0E01914g
YNL185C	SAKL0E12980g
YKL183W	SAKL0G16148g
YPR147C	SAKL0F02860g
YCL037C	SAKL0C01254g
YEL019C	SAKL0D10890g
YGR077C	SAKL0C08140g
YEL026W	SAKL0D11330g
YJR073C	SAKL0A10186g
YDR305C	SAKL0G09680g
YMR060C	SAKL0B12144g
YPL252C	SAKL0A02618g
YML094W	SAKL0D00396g
YMR094W	SAKL0E03124g
YOR122C	SAKL0G02640g
YJL137C	SAKL0C06358g
YKR058W	SAKL0C06358g
YAL034W-A	SAKL0B10604g
YBR254C	SAKL0F07040g
YKR065C	SAKL0C05808g
YDR381W	SAKL0G03080g
YDR298C	SAKL0G09944g
YIL036W	SAKL0F07898g
YIL023C	SAKL0F07722g
YOR357C	SAKL0D14256g
YLR109W	SAKL0H16082g
YHL001W	SAKL0A08734g
YKL006W	SAKL0A08734g
YIL136W	SAKL0E09284g
YPL213W	SAKL0A04070g
YIL077C	SAKL0F09592g
YDR068W	SAKL0H19008g
YOL146W	SAKL0C13794g
YPR051W	SAKL0B07106g
YOL054W	SAKL0D02354g
YMR161W	SAKL0E06050g
YJR017C	SAKL0G14520g
YNL110C	SAKL0E10604g
YMR292W	SAKL0H01298g
YPR037C	SAKL0F13970g
YGL189C	SAKL0H24992g
YER131W	SAKL0H24992g
YCR063W	SAKL0A01518g
YCR016W	SAKL0D10428g
YBR252W	SAKL0F06974g
YER072W	SAKL0F09086g
YHR083W	SAKL0G08206g
YHR035W	SAKL0G10010g
YGR232W	SAKL0G15532g
YER139C	SAKL0H19140g
YGL126W	SAKL0A07062g
YLR054C	SAKL0B01694g
YAR008W	SAKL0H22264g
YOR313C	SAKL0B05962g
YLR412W	SAKL0G16082g
YOR026W	SAKL0G07040g
YER009W	SAKL0F04488g
YNL052W	SAKL0E08360g
YNL079C	SAKL0E09350g
YOR085W	SAKL0E09702g
YBR072W	SAKL0D02794g
YDL125C	SAKL0F09812g
YLR360W	SAKL0B05016g
YFR042W	SAKL0F01276g
YJL049W	SAKL0D06578g
YBR193C	SAKL0H09834g
YDR151C	SAKL0H15334g
YPR075C	SAKL0B08118g
YNL053W	SAKL0E08404g
YMR077C	SAKL0H23408g
YIL057C	SAKL0F08822g
YER067W	SAKL0F08822g
YBR135W	SAKL0B08800g
YBL095W	SAKL0F13288g
YMR035W	SAKL0B11264g
YIL071C	SAKL0F09306g
YPR098C	SAKL0B09130g
YKR074W	SAKL0G01056g
YGR158C	SAKL0H23518g
YGR034W	SAKL0B04246g
YLR344W	SAKL0B04246g
YDL115C	SAKL0E06754g
YOR339C	SAKL0B10582g
YJR099W	SAKL0F14344g
YOR140W	SAKL0G03586g
YKL096W	SAKL0E02728g	SAKL0E02640g	SAKL0E02706g
YLR292C	SAKL0A07766g
YDR369C	SAKL0G02552g
YMR039C	SAKL0B11440g
YIL044C	SAKL0F08338g
YOR305W	SAKL0B05654g
YOR350C	SAKL0B11022g
YGR006W	SAKL0H22968g
YNL187W	SAKL0E13068g
YPL107W	SAKL0H08778g
YGR082W	SAKL0B09108g
YDR315C	SAKL0G09218g
YDR288W	SAKL0G10538g
YHR121W	SAKL0E11176g
YDR236C	SAKL0H12188g
YDR076W	SAKL0H18722g
YGR247W	SAKL0H02398g
YLR390W-A	SAKL0H03014g
YNL160W	SAKL0E12298g
YHR139C	SAKL0E12298g
YDL005C	SAKL0C11396g
YCR015C	SAKL0D10406g
YDL219W	SAKL0E13200g
YDR063W	SAKL0H19250g
YHR038W	SAKL0G10186g
YHR051W	SAKL0G10846g
YGL033W	SAKL0H21076g
YIL052C	SAKL0F08536g
YER056C-A	SAKL0F08536g
YJR063W	SAKL0D12760g
YPL219W	SAKL0A03938g
YIL062C	SAKL0F08910g
YOL019W	SAKL0D10054g
YOR106W	SAKL0E10406g
YBL046W	SAKL0F15004g
YOR319W	SAKL0B06270g
YLR363C	SAKL0H04268g
YMR312W	SAKL0H00880g
YLR312W-A	SAKL0H20196g
YBR057C	SAKL0D03344g
YBL078C	SAKL0F12672g
YLR066W	SAKL0B00924g
YGL228W	SAKL0F01342g
YER083C	SAKL0F09548g
YMR036C	SAKL0B11286g
YML095C	SAKL0D00374g
YHR193C	SAKL0G18260g
YMR009W	SAKL0F05544g
YNL199C	SAKL0E13398g
YML030W	SAKL0G05984g
YDL002C	SAKL0C11308g
YLR061W	SAKL0B01144g
YHR182W	SAKL0H01870g
YKL154W	SAKL0G11220g
YNL135C	SAKL0E11462g
YPR139C	SAKL0F03234g
YJL157C	SAKL0C05698g
YOL102C	SAKL0C09262g
YGR271C-A	SAKL0H01188g
YAL018C	SAKL0B09878g
YCR003W	SAKL0D08822g
YDR414C	SAKL0G04488g
YKL108W	SAKL0E03102g
YOR308C	SAKL0B05852g
YNL081C	SAKL0E09416g
YDR143C	SAKL0H15686g	SAKL0H17116g
YDL044C	SAKL0C08492g
YDL114W	SAKL0E06732g
YJL192C	SAKL0C04444g
YER120W	SAKL0F13200g
YKL090W	SAKL0E02376g
YPL003W	SAKL0B02772g
YKR100C	SAKL0E15202g
YLL023C	SAKL0H20042g
YBR122C	SAKL0B08404g
YDR057W	SAKL0B06446g
YBR141C	SAKL0C10318g
YBR204C	SAKL0H10450g
YDR246W	SAKL0H11792g
YMR269W	SAKL0D01936g
YMR263W	SAKL0D02112g
YPR100W	SAKL0B09152g
YNL155W	SAKL0E12056g
YNL217W	SAKL0E13882g
YLR093C	SAKL0H16720g
YPR028W	SAKL0F13486g
YCL008C	SAKL0D09086g
YDR391C	SAKL0F11176g
YJL063C	SAKL0D07062g
YPL253C	SAKL0A02596g
YKL160W	SAKL0G10868g
YLR323C	SAKL0H22880g
YNL162W	SAKL0E12364g
YHR141C	SAKL0E12364g
YDL046W	SAKL0C08404g
YDL076C	SAKL0G15906g
YDR162C	SAKL0H15048g
YLR431C	SAKL0G17006g
YPR168W	SAKL0F15708g
YOL070C	SAKL0C08514g
YER130C	SAKL0H24816g
YLR326W	SAKL0H22990g
YDL136W	SAKL0F10274g
YDL191W	SAKL0F10274g
YBR213W	SAKL0A07348g
YBR076W	SAKL0D02662g
YGL106W	SAKL0A06138g
YDR397C	SAKL0G03894g
YGR174C	SAKL0G13244g
YOR344C	SAKL0B10868g
YMR087W	SAKL0E02970g
YGR067C	SAKL0H04070g
YIR032C	SAKL0H08690g
YLR219W	SAKL0H12650g
YLR128W	SAKL0H15576g
YOR224C	SAKL0H07260g
YPR149W	SAKL0F02750g
YGR131W	SAKL0F02750g
YJL158C	SAKL0C05676g
YLR051C	SAKL0B01804g
YMR236W	SAKL0B05368g
YDR468C	SAKL0G06446g
YKL117W	SAKL0E03388g
YKL130C	SAKL0E03806g
YDR181C	SAKL0H14036g
YML050W	SAKL0D12364g
YMR002W	SAKL0E01650g
YER149C	SAKL0H18766g
YLR008C	SAKL0G12056g
YLR135W	SAKL0H15400g
YMR295C	SAKL0H01166g
YPR172W	SAKL0F15862g
YCR051W	SAKL0A01870g
YBR137W	SAKL0C08052g
YDL004W	SAKL0C11374g
YCR020C	SAKL0D10604g
YNR046W	SAKL0A00506g
YKL119C	SAKL0E03454g
YIL065C	SAKL0F08976g
YMR114C	SAKL0E03894g
YPR106W	SAKL0B09350g
YFR027W	SAKL0D09966g
YKL049C	SAKL0B11198g
YNL244C	SAKL0C03630g
YGL183C	SAKL0H24794g
YHR156C	SAKL0C03036g
YJL210W	SAKL0C03762g
YDR319C	SAKL0G08866g
YGR122W	SAKL0F03256g
YHR140W	SAKL0E12320g
YOL067C	SAKL0C08624g
YLR406C	SAKL0G15884g
YDL075W	SAKL0G15884g
YCL027W	SAKL0C01606g
YDR020C	SAKL0D03982g
YJR044C	SAKL0D11616g
YBR201W	SAKL0H10186g
YIL127C	SAKL0E08932g
YOL065C	SAKL0C08690g
YJR118C	SAKL0F15268g
YOR194C	SAKL0H08448g
YAL044C	SAKL0D14366g
YIR030C	SAKL0C00880g
YGL240W	SAKL0F00946g
YLR257W	SAKL0D07744g
YIL051C	SAKL0F08558g
YMR282C	SAKL0D01298g
YPR073C	SAKL0B08074g
YHR192W	SAKL0G18238g
YGL191W	SAKL0H25036g
YOL005C	SAKL0E01562g
YLL036C	SAKL0H25740g
YKR037C	SAKL0D04774g
YGL037C	SAKL0H20878g
YCR086W	SAKL0A00638g
YLR287C	SAKL0A07920g
YNL253W	SAKL0C03344g
YOL048C	SAKL0B09922g
YNL113W	SAKL0E10692g
YHL034C	SAKL0H26004g
YMR298W	SAKL0H01100g
YMR311C	SAKL0H00814g
YCL033C	SAKL0C01364g
YIR011C	SAKL0F07106g
YGL198W	SAKL0H25234g
YPL143W	SAKL0H07062g
YOR234C	SAKL0H07062g
YAL027W	SAKL0B10230g
YHL015W	SAKL0A09966g
YLR178C	SAKL0C01826g
YGR142W	SAKL0F02376g
YML112W	SAKL0D01584g
YMR156C	SAKL0E05786g
YOR236W	SAKL0H06996g
YGR080W	SAKL0B08954g
YKL065C	SAKL0B11484g
YDR231C	SAKL0H12408g
YNL306W	SAKL0C12848g
YJR102C	SAKL0F14454g
YCL047C	SAKL0C01012g
YER183C	SAKL0B12474g
YKL070W	SAKL0A00176g
YGR075C	SAKL0C08184g
YMR187C	SAKL0A03124g
YER109C	SAKL0F12804g
YJR048W	SAKL0D11858g
YBL021C	SAKL0H19558g
YIL157C	SAKL0E15180g
YIL049W	SAKL0F08646g
YOL071W	SAKL0C08426g
YPR109W	SAKL0F06006g
YPL059W	SAKL0H10626g
YNL030W	SAKL0E07304g	SAKL0C10714g
YBR009C	SAKL0E07304g	SAKL0C10714g
YAL014C	SAKL0B09724g
YBR130C	SAKL0B08624g
YDL020C	SAKL0C07612g
YDR529C	SAKL0C00770g
YGR076C	SAKL0C08162g
YKL141W	SAKL0E04136g
YDR178W	SAKL0H14146g
YHR041C	SAKL0G10362g
YGR243W	SAKL0H02486g
YKL162C	SAKL0G01364g
YHR184W	SAKL0H01826g
YJR141W	SAKL0G18722g
YBR129C	SAKL0B08602g
YAL047C	SAKL0D14454g
YDR503C	SAKL0C01848g
YGR179C	SAKL0G13354g
YNL153C	SAKL0E12210g
YGR147C	SAKL0H21120g
YBR022W	SAKL0C11682g
YDR045C	SAKL0D03190g
YDL098C	SAKL0E05808g
YER038C	SAKL0F01540g
YDR309C	SAKL0G09526g
YOL133W	SAKL0C13178g
YMR157C	SAKL0E05830g
YNL190W	SAKL0E13156g
YKL011C	SAKL0G19294g
YOR098C	SAKL0E10142g
YGL127C	SAKL0A07084g
YJL146W	SAKL0C06072g
YBR173C	SAKL0H08910g
YDR308C	SAKL0G09570g
YOL008W	SAKL0E01694g
YOR258W	SAKL0H05786g
YBR120C	SAKL0B08338g
YDL177C	SAKL0F09724g
YOR327C	SAKL0B10296g
YGR249W	SAKL0H02354g
YLR306W	SAKL0H24112g
YCR046C	SAKL0A01958g
YHL009C	SAKL0E02420g
YGL231C	SAKL0F01210g
YDR374C	SAKL0G02794g
YDL072C	SAKL0G15708g
YGL159W	SAKL0F16698g
YKL052C	SAKL0D14080g
YGR235C	SAKL0G15664g
YGL030W	SAKL0H21186g
YDR082W	SAKL0H18370g
YER128W	SAKL0H24684g
YGL005C	SAKL0H22308g
YML114C	SAKL0D01518g
YMR281W	SAKL0D01320g
YNL166C	SAKL0E12518g
YGR027C	SAKL0B03806g
YLR333C	SAKL0B03806g
YKL062W	SAKL0B11330g
YMR037C	SAKL0B11330g
YMR230W	SAKL0H04356g
YOR293W	SAKL0H04356g
YGL080W	SAKL0A04840g
YJL096W	SAKL0D05500g
YGR222W	SAKL0G15334g
YGR063C	SAKL0H04158g
YGR020C	SAKL0H20570g
YOR062C	SAKL0G00968g
YCL063W	SAKL0C00440g
YGR081C	SAKL0B09086g
YGR074W	SAKL0C08206g
YDR428C	SAKL0G05104g
YJR039W	SAKL0D11286g
YGR113W	SAKL0F03806g
YHL022C	SAKL0F05632g
YPR153W	SAKL0F02508g
YOR215C	SAKL0H07546g
YPL159C	SAKL0H06380g
YCR087C-A	SAKL0A00616g
YDR121W	SAKL0H16742g
YGL018C	SAKL0H21714g
YLL038C	SAKL0H25762g
YOR276W	SAKL0H05280g
YPL024W	SAKL0H11814g
YIL146C	SAKL0E14850g
YJL003W	SAKL0G12672g
YOR279C	SAKL0H05060g
YPL149W	SAKL0H06798g
YBR282W	SAKL0D07282g
YGR052W	SAKL0B04752g
YBL107C	SAKL0F13662g
YKR046C	SAKL0C07062g
YDR183W	SAKL0H13948g
YPL041C	SAKL0H11374g
YBL029W	SAKL0B06688g
YBR119W	SAKL0B08316g
YCR028C-A	SAKL0C04664g
YDR462W	SAKL0G06248g
YKL138C	SAKL0E04048g
YDR078C	SAKL0H18634g
YJL122W	SAKL0C06908g
YJR043C	SAKL0D11440g
YHR067W	SAKL0G09240g
YLR368W	SAKL0H04026g
YLR165C	SAKL0H14080g
YPL014W	SAKL0B02618g
YPR094W	SAKL0B08998g
YLR199C	SAKL0F11440g
YAL033W	SAKL0B10472g
YBR070C	SAKL0D02838g
YJR074W	SAKL0A10252g
YPR085C	SAKL0B08580g
YGL174W	SAKL0H24398g
YPR166C	SAKL0F15664g
YCL051W	SAKL0C00748g
YJR060W	SAKL0D12650g
YIL007C	SAKL0F05104g
YDR248C	SAKL0H11726g
YDR079W	SAKL0H18502g
YGR203W	SAKL0G14498g
YJR080C	SAKL0F13728g
YOR104W	SAKL0E10318g
YOR242C	SAKL0H06710g
YOR220W	SAKL0H07414g
YPR043W	SAKL0F14212g
YJR094W-A	SAKL0F14212g
YFL017C	SAKL0B02002g
YCR027C	SAKL0D10780g
YHR017W	SAKL0D09724g
YPR151C	SAKL0F02618g
YLR275W	SAKL0A08140g
YHR081W	SAKL0G08316g
YLR016C	SAKL0G11770g
YOR020C	SAKL0G06842g
YMR219W	SAKL0H05104g
YGL068W	SAKL0A04488g
YDR498C	SAKL0C09372g
YKL055C	SAKL0D14014g
YML098W	SAKL0D00286g
YMR149W	SAKL0E05456g
YHR175W	SAKL0H02002g
YGL035C	SAKL0H20988g
YML011C	SAKL0G05192g
YLR394W	SAKL0H02838g
YFR003C	SAKL0B02992g
YDR192C	SAKL0H13662g
YPR067W	SAKL0B07744g
YMR138W	SAKL0E04906g
YGR251W	SAKL0H02156g
YNL234W	SAKL0E14366g
YHL038C	SAKL0H26070g
YNR066C	SAKL0F16434g	SAKL0E00242g	SAKL0D15400g	SAKL0C04048g	SAKL0C13882g
YJL148W	SAKL0C06006g
YJR034W	SAKL0D11154g
YPR193C	SAKL0B12606g
YJL023C	SAKL0G13662g
YDR494W	SAKL0C09284g
YMR043W	SAKL0B11704g
YIR005W	SAKL0F04400g
YLR110C	SAKL0H16060g
YPL249C-A	SAKL0A02772g
YMR194W	SAKL0A02772g
YBR047W	SAKL0D03850g
YAL059W	SAKL0D14850g
YDL010W	SAKL0C10494g
YDR317W	SAKL0G08910g
YPL193W	SAKL0A04906g
YIL004C	SAKL0F04994g
YOL114C	SAKL0C12408g
YPR057W	SAKL0B07502g
YOR066W	SAKL0G00858g
YPL098C	SAKL0H09174g
YIL011W	SAKL0F04356g
YGL175C	SAKL0H24420g
YML055W	SAKL0G16918g
YBR269C	SAKL0D06908g
YDR510W	SAKL0C01694g
YJR097W	SAKL0C03476g
YEL001C	SAKL0F04818g
YGL209W	SAKL0F01980g
YHR132W-A	SAKL0E11968g
YNL254C	SAKL0C03322g
YDR118W	SAKL0H16852g
YOL088C	SAKL0C09988g
YJR112W	SAKL0F14872g
YHR159W	SAKL0H02596g
YNL136W	SAKL0E11484g
YJL136C	SAKL0C06380g
YKR057W	SAKL0C06380g
YDL008W	SAKL0C10516g
YKL003C	SAKL0A08800g
YKR006C	SAKL0A09020g
YLR271W	SAKL0A08448g
YJL104W	SAKL0D05170g
YGR126W	SAKL0F02904g
YMR264W	SAKL0D02090g
YGL098W	SAKL0A05830g
YGL128C	SAKL0C02904g
YLR068W	SAKL0B00880g
YMR048W	SAKL0B11792g
YPL233W	SAKL0A03410g
YDR100W	SAKL0H17534g
YOR077W	SAKL0E14410g
YPR171W	SAKL0F15818g
YEL003W	SAKL0F04906g
YGR120C	SAKL0F03476g
YJR050W	SAKL0D11968g
YDR113C	SAKL0H16962g
YGR268C	SAKL0H01320g
YNL050C	SAKL0E08294g
YOL155C	SAKL0C00330g
YIL169C	SAKL0C00330g
YPL255W	SAKL0A02552g
YNL286W	SAKL0C11968g
YNL310C	SAKL0C12980g
YNL328C	SAKL0C13662g
YLR421C	SAKL0G16566g
YGL254W	SAKL0B12672g	SAKL0F00242g
YDL099W	SAKL0E05874g
YDL139C	SAKL0F10428g
YOL111C	SAKL0C12276g
YOR060C	SAKL0G01012g
YBR217W	SAKL0A07172g
YEL020W-A	SAKL0D11022g
YJL162C	SAKL0C05456g
YKL204W	SAKL0D12892g
YGL020C	SAKL0H21670g
YHR021C	SAKL0G11176g
YKL156W	SAKL0G11176g
YGR053C	SAKL0B04774g
YLR298C	SAKL0A07678g
YGR133W	SAKL0F02706g
YBL026W	SAKL0H19360g
YBL025W	SAKL0H19426g
YHR177W	SAKL0F05060g
YDR085C	SAKL0H18282g
YLR245C	SAKL0H13816g
YDR500C	SAKL0C01958g
YLR185W	SAKL0C01958g
YPR052C	SAKL0B07150g
YBR089C-A	SAKL0B07150g
YBR211C	SAKL0A07392g
YDR532C	SAKL0C00836g
YKL167C	SAKL0C05346g
YKL058W	SAKL0D13904g
YMR063W	SAKL0G18854g
YCR090C	SAKL0A00550g
YFL010C	SAKL0B02178g
YDL120W	SAKL0E07062g
YMR052W	SAKL0B11924g
YNL281W	SAKL0C09460g
YDR124W	SAKL0H16566g
YOR286W	SAKL0H04884g
YDL045W-A	SAKL0C08448g
YBL049W	SAKL0F14806g
YLR050C	SAKL0B02046g
YGL249W	SAKL0F00572g
YBR167C	SAKL0H08734g
YJL011C	SAKL0G13926g
YGL010W	SAKL0H21934g
YNL176C	SAKL0E12760g
YNL208W	SAKL0E13574g
YLR043C	SAKL0G14784g
YOR114W	SAKL0E10736g
YBR255C-A	SAKL0F07084g
YJL166W	SAKL0C05214g
YLR038C	SAKL0E04708g
YLR104W	SAKL0H16280g
YBL001C	SAKL0C11220g
YGL250W	SAKL0F00550g
YNR037C	SAKL0A00946g
YKL206C	SAKL0D12980g
YPL013C	SAKL0B02596g
YGR215W	SAKL0G15070g
YGL047W	SAKL0H23650g
YML062C	SAKL0G17380g
YBR128C	SAKL0B08536g
YGL079W	SAKL0A04818g
YDR488C	SAKL0C09592g
YJL110C	SAKL0D04928g
YJR085C	SAKL0F13926g
YHR071W	SAKL0G09108g
YDR519W	SAKL0C01034g
YDL235C	SAKL0E13904g
YLR281C	SAKL0A08052g
YKL074C	SAKL0B12012g
YEL072W	SAKL0G12364g
YIR001C	SAKL0F04774g
YFR033C	SAKL0H25982g
YOL007C	SAKL0E01628g
YNL225C	SAKL0E14212g
YMR294W	SAKL0H01232g
YPL108W	SAKL0H08712g
YBR250W	SAKL0A05632g
YJR055W	SAKL0D12386g
YNL260C	SAKL0C03058g
YHR039C-A	SAKL0G10230g
YPR065W	SAKL0B07656g
YHR005C-A	SAKL0G19228g
YKR085C	SAKL0G00550g
YJL147C	SAKL0C06050g
YER029C	SAKL0F01958g
YDR377W	SAKL0G02882g
YIL008W	SAKL0F05126g
YMR265C	SAKL0D02046g
YOL036W	SAKL0F04246g
YCL012C	SAKL0D08580g
YDL081C	SAKL0E05060g
YDR382W	SAKL0G03168g
YPL177C	SAKL0A05610g
YLR190W	SAKL0F11814g
YNL131W	SAKL0E11286g
YNL164C	SAKL0E12452g
YPL099C	SAKL0H09152g
YPR020W	SAKL0H20240g
YBL059C-A	SAKL0F12188g
YLR073C	SAKL0B00748g
YLR065C	SAKL0B00990g
YDR262W	SAKL0G07260g
YGL029W	SAKL0H21252g
YNL100W	SAKL0E10340g
YGR016W	SAKL0H23232g
YDR014W	SAKL0D04422g
YDL157C	SAKL0F11132g
YMR191W	SAKL0A02838g
YBL010C	SAKL0H21626g
YKL053C-A	SAKL0D14058g
YDR253C	SAKL0H11440g
YLR194C	SAKL0F11550g
YLR147C	SAKL0H14740g
YER112W	SAKL0F12892g
YOL039W	SAKL0B09636g
YNL215W	SAKL0E13816g
YOR265W	SAKL0H05632g
YDR511W	SAKL0C01452g
YDL189W	SAKL0F10230g
YHR116W	SAKL0E10934g
YOR297C	SAKL0B05280g
YNL159C	SAKL0E11902g
YNL213C	SAKL0E13750g
YOL110W	SAKL0C12254g
YGL025C	SAKL0H21450g
YNL042W	SAKL0E08074g
YML036W	SAKL0G06204g
YCL035C	SAKL0C01320g
YDR513W	SAKL0C01320g
YFL031W	SAKL0B01254g
YDR130C	SAKL0H16170g
YGR181W	SAKL0G13178g
YBR077C	SAKL0D02552g
YGR042W	SAKL0B04598g
YBL071W-A	SAKL0F12518g
YMR204C	SAKL0A02288g
YMR074C	SAKL0A09614g
YDR201W	SAKL0H13420g
YLR407W	SAKL0G15928g
YPR170W-B	SAKL0F15796g
YBR108W	SAKL0B07788g
YGR037C	SAKL0B04334g
YHR189W	SAKL0D01012g
YIL135C	SAKL0E09218g
YIL037C	SAKL0F07942g
YNL309W	SAKL0C12958g
YOR210W	SAKL0H07810g
YBL029C-A	SAKL0B06710g
YLR181C	SAKL0C01892g
YML107C	SAKL0D01804g
YBR091C	SAKL0B07194g
YFR043C	SAKL0F01254g
YLR040C	SAKL0E04796g
YMR144W	SAKL0E05126g
YGL061C	SAKL0A07150g
YFR011C	SAKL0D10098g
YDL123W	SAKL0H19976g
YHR060W	SAKL0G09548g
YPR093C	SAKL0B08976g
YLR145W	SAKL0H14850g
YLL018C-A	SAKL0H24266g
YOR264W	SAKL0H05654g
YPL064C	SAKL0H10318g
YEL044W	SAKL0D12012g
YER050C	SAKL0F08206g
YER058W	SAKL0F08580g
YGL237C	SAKL0F00990g
YKL098W	SAKL0E02772g
YOR342C	SAKL0B10802g
YKL084W	SAKL0G19118g
YOR103C	SAKL0E10274g
YPL156C	SAKL0H06468g
YMR070W	SAKL0A09482g
YNL282W	SAKL0C09108g
YGR239C	SAKL0H02574g
YLR227C	SAKL0H12914g
YBL081W	SAKL0F12760g
YEL048C	SAKL0D12122g
YKL042W	SAKL0D13420g
YER159C	SAKL0H18238g
YKL159C	SAKL0G10824g
YOR064C	SAKL0G00924g
YLR102C	SAKL0H16324g
YLR325C	SAKL0H22924g
YER019C-A	SAKL0F11902g
YDR424C	SAKL0G05038g
YJR135W-A	SAKL0G18502g
YLR141W	SAKL0H14982g
YFR008W	SAKL0B03256g
YLR079W	SAKL0B00572g
YKL086W	SAKL0G19162g
YOR052C	SAKL0G01210g
YOR285W	SAKL0H04906g
YFL014W	SAKL0B02090g
YEL017W	SAKL0D10846g
YGL223C	SAKL0F01584g
YIL132C	SAKL0E09042g
YDR249C	SAKL0H11616g
YHR087W	SAKL0G08052g
YLR200W	SAKL0F11418g
YNL111C	SAKL0E10626g
YGR041W	SAKL0B04532g
YHR143W-A	SAKL0E12540g
YDR219C	SAKL0H12848g
YBR062C	SAKL0D03058g
YDR031W	SAKL0D03718g
YIL087C	SAKL0E07348g
YHR105W	SAKL0G01936g
YLR021W	SAKL0G12936g
YML066C	SAKL0G17490g
YPL166W	SAKL0H06094g
YDL110C	SAKL0E06622g
YKL006C-A	SAKL0A08712g
YER116C	SAKL0F13046g
YDR533C	SAKL0G16126g
YPL280W	SAKL0G16126g
YOR391C	SAKL0G16126g
YMR322C	SAKL0G16126g
YPL187W	SAKL0A07106g	SAKL0A05236g
YGL089C	SAKL0A07106g	SAKL0A05236g
YDL027C	SAKL0C07392g
YGL212W	SAKL0F01826g
YJL062W-A	SAKL0D07040g
YJR067C	SAKL0D12848g
YHR059W	SAKL0G09702g
YJR083C	SAKL0F13882g
YPL121C	SAKL0H08052g
YJL184W	SAKL0C04686g
YGL154C	SAKL0E06952g
YGL247W	SAKL0F00682g
YNR049C	SAKL0A00286g
YGR102C	SAKL0F06490g
YIL027C	SAKL0F07612g
YLR211C	SAKL0F10714g
YNL147W	SAKL0E11770g
YKL192C	SAKL0G16632g
YLR221C	SAKL0H12738g
YIR017C	SAKL0F04268g
YDR073W	SAKL0H18854g
YHL025W	SAKL0H25564g
YLR363W-A	SAKL0H04202g
YLR327C	SAKL0H23034g
YDR493W	SAKL0C09240g
YJL179W	SAKL0C04796g
YMR184W	SAKL0A03322g
YNL024C-A	SAKL0E07568g
YBR111W-A	SAKL0B07964g
YGL146C	SAKL0E06644g
YKL122C	SAKL0E03542g
YHR167W	SAKL0H02222g
YDL092W	SAKL0E05676g
YDL121C	SAKL0E07084g
YJL173C	SAKL0C04928g
YFR049W	SAKL0F00660g
YDR184C	SAKL0H13904g
YLR264W	SAKL0E02178g
YGR169C-A	SAKL0G13640g
YHR191C	SAKL0G18216g
YLR457C	SAKL0F15906g
YLR018C	SAKL0G12848g
YOR159C	SAKL0G04224g
YAL020C	SAKL0B10010g
YDL012C	SAKL0C08008g
YJL203W	SAKL0C04026g
YNR032C-A	SAKL0A01210g
YBL018C	SAKL0H19624g
YKL137W	SAKL0E04026g
YML108W	SAKL0D01738g
YMR117C	SAKL0E04070g
YER137C	SAKL0H19382g
YCR071C	SAKL0A01298g
YBL031W	SAKL0B06776g
YNR040W	SAKL0A00792g
YLR364W	SAKL0H04136g
YGL162W	SAKL0B03432g
YMR206W	SAKL0A02112g
YKR011C	SAKL0D06050g
YPL267W	SAKL0E00682g
YOR078W	SAKL0E14498g
YLR438C-A	SAKL0G17270g
YER030W	SAKL0F01936g
YBR165W	SAKL0H08646g
YHR143W	SAKL0E12474g
YIR015W	SAKL0F04180g
YLR218C	SAKL0F10406g
YLR404W	SAKL0G15774g
YOR255W	SAKL0H05940g
YMR286W	SAKL0D01144g
YPL049C	SAKL0H11132g
YDL129W	SAKL0F09922g
YLR049C	SAKL0B02024g
YER048W-A	SAKL0F08118g
YPL241C	SAKL0A03212g
YNL245C	SAKL0C03564g
YBL028C	SAKL0B06666g
YER034W	SAKL0F01650g
YFR032C	SAKL0F07326g
YDR079C-A	SAKL0H18458g
YPL033C	SAKL0E05500g
YLR385C	SAKL0H03234g
YOR253W	SAKL0H06006g
YPL047W	SAKL0H11220g
YPL039W	SAKL0H11418g
YDR381C-A	SAKL0G03102g
YHR022C	SAKL0G11154g
YMR123W	SAKL0E04400g
YNL058C	SAKL0E08536g
YPL034W	SAKL0E05412g
YMR299C	SAKL0H01012g
YPR116W	SAKL0F06358g
YLL033W	SAKL0H25608g
YFR032C-A	SAKL0F07348g
YDR478W	SAKL0G06996g
YNL259C	SAKL0C03080g
YDR163W	SAKL0H15026g
YGR263C	SAKL0H10472g
YNL148C	SAKL0E11748g
YMR225C	SAKL0H04840g
YDL061C	SAKL0H03146g
YLR388W	SAKL0H03146g
YCL057C-A	SAKL0C00528g
YLR262C-A	SAKL0E02112g
YER146W	SAKL0H18898g
YNL158W	SAKL0E11924g
YBR005W	SAKL0C10934g
YDR003W	SAKL0C10934g
YCR083W	SAKL0A00814g
YAL046C	SAKL0D14410g
YLR356W	SAKL0B04730g
YGR106C	SAKL0F06578g
YIL024C	SAKL0F07656g
YDR179C	SAKL0H14124g
YML009C	SAKL0G05148g
YOR182C	SAKL0A07898g
YLR287C-A	SAKL0A07898g
YNL214W	SAKL0E13772g
YGL075C	SAKL0A04620g
YKL214C	SAKL0A10428g
YDR357C	SAKL0G02046g
YBL006C	SAKL0H21978g
YDR123C	SAKL0H16610g
YER153C	SAKL0H18590g
YNL038W	SAKL0E07810g
YLR119W	SAKL0H15730g
YGR129W	SAKL0F02816g
YNL133C	SAKL0E11374g
YOR083W	SAKL0E14652g
YPR013C	SAKL0H20416g
YNR010W	SAKL0A02332g
YMR244C-A	SAKL0B06072g
YJR086W	SAKL0F13948g
YLL014W	SAKL0G13024g
YLR091W	SAKL0H16940g
YLR295C	SAKL0A07700g
YDR379C-A	SAKL0G02948g
YDR476C	SAKL0G06930g
YJR056C	SAKL0D12452g
YMR252C	SAKL0D02464g
YNL149C	SAKL0E11704g
YPL046C	SAKL0H11264g
YDL181W	SAKL0F09988g
YDR139C	SAKL0H15818g
YHR072W-A	SAKL0G08800g
YDL169C	SAKL0F11484g
YMR073C	SAKL0A09570g
YGL222C	SAKL0F01628g
YGL220W	SAKL0F01694g
YDR378C	SAKL0G02904g
YER093C-A	SAKL0F12166g
YIR009W	SAKL0F03982g
YLR376C	SAKL0H03806g
YPR188C	SAKL0F16214g
YLR254C	SAKL0D07920g
YPL127C	SAKL0H07744g
YJL066C	SAKL0D07150g
YNR022C	SAKL0A01826g
YDR156W	SAKL0H15202g
YDR086C	SAKL0H18216g
YKR095W-A	SAKL0E14982g
YKR083C	SAKL0G00682g
YMR069W	SAKL0A09460g
YKR045C	SAKL0C07084g
YKR020W	SAKL0D05786g
YMR159C	SAKL0E06028g
YJR135C	SAKL0G18480g
YDR437W	SAKL0G05412g
YPR063C	SAKL0B07612g
YPL055C	SAKL0H10802g
YFL017W-A	SAKL0B01980g
YIR027C	SAKL0B05588g
YFR046C	SAKL0F01012g
YKR049C	SAKL0C06864g
YDR383C	SAKL0G03190g
YIL161W	SAKL0E15268g
YIL016W	SAKL0F07216g
YMR112C	SAKL0E03850g
YLR408C	SAKL0G15950g
YPR015C	SAKL0H20394g
YBR085C-A	SAKL0B06842g
YCR043C	SAKL0C02398g
YOR315W	SAKL0B05984g
YNL122C	SAKL0E10978g
YJL047C	SAKL0D07436g	SAKL0D07480g
YKL063C	SAKL0B11374g
YKR041W	SAKL0C07260g
YDR286C	SAKL0G10450g
YGR105W	SAKL0F06556g
YPL186C	SAKL0A05258g
YDR482C	SAKL0H11044g
YGR183C	SAKL0G13156g
YIR038C	SAKL0F16412g
YJR022W	SAKL0G14630g
YPR182W	SAKL0F16082g
YPL067C	SAKL0H10230g
YLR052W	SAKL0B01760g
YHL018W	SAKL0D13068g
YJR082C	SAKL0F13750g
YBL090W	SAKL0F13156g
YDR320C-A	SAKL0G08778g
YHR127W	SAKL0E11550g
YOL025W	SAKL0D10340g
YGL176C	SAKL0H24574g
YPR017C	SAKL0H20350g
YBR152W	SAKL0C10032g
YDR016C	SAKL0D04268g
YDR446W	SAKL0G05742g
YDR322C-A	SAKL0G08602g
YDR115W	SAKL0H16918g
YGR168C	SAKL0G13728g
YJR010C-A	SAKL0G14190g
YFR017C	SAKL0D10318g
YDR056C	SAKL0B06424g
YBR268W	SAKL0D06952g
YGL161C	SAKL0B03454g
YHR001W-A	SAKL0A09174g
YFL062W	SAKL0D15290g
YNL336W	SAKL0D15290g
YBR302C	SAKL0D15290g
YML132W	SAKL0D15290g
YGR295C	SAKL0D15290g
YJR161C	SAKL0D15290g
YDL248W	SAKL0D15290g
YHL048W	SAKL0D15290g
YKL219W	SAKL0D15290g
YNR075W	SAKL0D15290g
YGL263W	SAKL0D15290g
YKR007W	SAKL0A09042g
YPL168W	SAKL0H06028g
YLR132C	SAKL0H15466g
YAL028W	SAKL0B10252g
YER018C	SAKL0C02332g
YLR224W	SAKL0C07172g
YMR059W	SAKL0B12122g
YNL015W	SAKL0E07040g
YLR445W	SAKL0G17534g
YPL052W	SAKL0H11022g
YAL044W-A	SAKL0D14388g
YBR253W	SAKL0F06996g
YER044C-A	SAKL0F07876g
YJL065C	SAKL0D07128g
YDR227W	SAKL0H12606g
YOR107W	SAKL0E10450g
YBR230C	SAKL0A06798g
YJL189W	SAKL0C04510g
YNL314W	SAKL0C13112g
YIL122W	SAKL0E08800g
YNL211C	SAKL0E13706g
YCR082W	SAKL0A00836g
YIL119C	SAKL0B01408g
YEL018W	SAKL0D10868g
YER092W	SAKL0F12122g
YDL067C	SAKL0H02794g
YDL053C	SAKL0H03729g
YER150W	SAKL0H18700g
YGR030C	SAKL0B04026g
YJL133C-A	SAKL0C06490g
YOL108C	SAKL0C08976g
YOL086W-A	SAKL0C10120g
YIR025W	SAKL0G19580g
YPR134W	SAKL0F03520g
YER074W-A	SAKL0F09174g
YDR439W	SAKL0G05500g
YPL183W-A	SAKL0A05390g
YML081C-A	SAKL0G18150g
YBR258C	SAKL0D07502g
YMR107W	SAKL0E03696g
YGL138C	SAKL0A03850g
YGL226C-A	SAKL0F01408g
YNL188W	SAKL0E13112g
YPL071C	SAKL0H10120g
YPR010C-A	SAKL0H20504g
YMR255W	SAKL0D02420g
YIR024C	SAKL0G19426g
YNL086W	SAKL0E09724g
YPL148C	SAKL0H06842g
YNL210W	SAKL0E13640g
YKR005C	SAKL0A08976g
YJL161W	SAKL0C05522g
YDR259C	SAKL0G07128g
YHR079C-A	SAKL0G08426g
YHR195W	SAKL0G18326g
YPR133W-A	SAKL0F03542g
YGL108C	SAKL0A06182g
YER071C	SAKL0F09064g
YGR206W	SAKL0G14696g
YPR101W	SAKL0B09218g
YMR133W	SAKL0E04774g
YLR395C	SAKL0H02816g
YCR060W	SAKL0A01672g
YBR233W-A	SAKL0A06336g
YBR058C-A	SAKL0D03256g
YLR437C	SAKL0G17160g
YJL151C	SAKL0C05830g
YDL218W	SAKL0F16764g
YML119W	SAKL0D01122g
YIR018W	SAKL0F05434g
YDR106W	SAKL0H17358g
YPL018W	SAKL0B02134g
YIL098C	SAKL0E07898g
YOL044W	SAKL0B09834g
YNL138W-A	SAKL0E11594g
YOR148C	SAKL0G03784g
YLL042C	SAKL0H25872g
YGR079W	SAKL0B08932g
YKL208W	SAKL0A10142g
YGL226W	SAKL0F01430g
YDR469W	SAKL0G06468g
YKR015C	SAKL0D07986g
YNL078W	SAKL0E09372g
YNL162W-A	SAKL0E12408g
YGR161C	SAKL0H23606g
YPR046W	SAKL0F14476g
YGL081W	SAKL0A04950g
YBL043W	SAKL0F15048g
YDR260C	SAKL0G07150g
YGR275W	SAKL0H01056g
YER180C-A	SAKL0H17314g
YER180C	SAKL0H17336g
YCR007C	SAKL0H20636g	SAKL0H20614g
YAR027W	SAKL0H20636g	SAKL0H20614g
YAR028W	SAKL0H20636g	SAKL0H20614g
YGL053W	SAKL0H20636g	SAKL0H20614g
YAR033W	SAKL0H20636g	SAKL0H20614g
YGL051W	SAKL0H20636g	SAKL0H20614g
YAR031W	SAKL0H20636g	SAKL0H20614g
YAR023C	SAKL0H20636g	SAKL0H20614g
YBR262C	SAKL0D07326g
YJL127C-B	SAKL0C06710g
YML113W	SAKL0D01562g
YDL173W	SAKL0F11660g
YJL170C	SAKL0C05038g
YHR185C	SAKL0H01782g
YLL049W	SAKL0H26092g
YCR020C-A	SAKL0D10582g
YLR099W-A	SAKL0H16478g
YBR071W	SAKL0D02816g
YBR045C	SAKL0D03883g
YDL186W	SAKL0F10142g
YMR181C	SAKL0A03498g
YER106W	SAKL0F12716g
YLR312C	SAKL0H24310g
YCL058W-A	SAKL0C00506g
YER104W	SAKL0F12650g
YNR009W	SAKL0A02376g
YOL104C	SAKL0C09394g
YLR315W	SAKL0H22726g
YNR024W	SAKL0A01716g
YEL025C	SAKL0D11308g
YBR197C	SAKL0H09944g
YKR022C	SAKL0D05676g
YOR045W	SAKL0G01518g
YMR081C	SAKL0E02574g
YCR075W-A	SAKL0A01078g
YCL005W	SAKL0D08998g
YBR194W	SAKL0H09856g
YOR304C-A	SAKL0B05632g
YGL057C	SAKL0A07282g
YDR022C	SAKL0D03938g
YJR112W-A	SAKL0F14960g
YEL059C-A	SAKL0E00924g
YHR153C	SAKL0G15576g
YOR214C	SAKL0H07568g
YHL042W	SAKL0D15312g	SAKL0D01254g
YHR138C	SAKL0E12232g
YKL018C-A	SAKL0G19558g
YPL250C	SAKL0A02684g
YDR119W-A	SAKL0H16786g
YPL068C	SAKL0H10208g
YBL039W-B	SAKL0F14542g
YJR094C	SAKL0F14168g
YGL032C	SAKL0H21142g
YAL055W	SAKL0D14652g
YGL121C	SAKL0A06732g
YHL006C	SAKL0E02266g
YPR005C	SAKL0B03190g
YLR307C-A	SAKL0H24134g
YAL008W	SAKL0B09394g
YOR020W-A	SAKL0G06820g
YDL160C-A	SAKL0F10956g
YLR361C-A	SAKL0B05060g
YOR302W	SAKL0B05500gu
YIL040W	SAKL0F08074g
YDR070C	SAKL0H18964g
YMR025W	SAKL0D13706g
YOR097C	SAKL0E10120g
YGL117W	SAKL0A06578g
