# Supplementary material for: Evolutionary Conservation and Diversification of Puf RNA Binding Proteins and Their mRNA Targets
Source: PLoS Biol. 2015 Nov 20;13(11):e1002307. doi: 10.1371/journal.pbio.1002307 (PMC4654594; doi:10.1371/journal.pbio.1002307)
Supplement: S4 Dataset — (ZIP) [file pbio.1002307.s004.zip › S.cerevisiae.fa_S.kudriavzevii.fa.txt]

YER155C	YER155C_c2047_3057-9536
YLR305C	YLR305C_c1779_323-6025
YNL339C	YNL339C_c2068_1828-7005
YGR296W	YNL339C_c2068_1828-7005
YPL283C	YNL339C_c2068_1828-7005
YDR545W	YNL339C_c2068_1828-7005
YLR467W	YNL339C_c2068_1828-7005
YOR396W	YNL339C_c2068_1828-7005
YER190W	YNL339C_c2068_1828-7005
YIL177C	YNL339C_c2068_1828-7005
YJL225C	YNL339C_c2068_1828-7005
YJL039C	YJL039C_c1812_2457-7508
YJR138W	YJR138W_c1942_12531-17276
YDR135C	YDR135C_c1908_3089-7639
YLR310C	YLR310C_c1965_12743-17524
YER132C	YER132C_c1868_1059-6311
YML072C	YML072C_c2021_4954-9579
YGL173C	YGL173C_c1986_9021-13601
YER164W	YER164W_c1702_3719-8125
YOR291W	YOR291W_c1838_3953-8380
YJR137C	YJR137C_c1942_6932-11260
YNL139C	YNL139C_c1855_6619-11403
YIL013C	YIL013C_c1960_1997-6220
YDR443C	YDR443C_c1894_2143-6417
YEL022W	YEL022W_c1858_7231-11616
YJL095W	YJL095W_c1739_1825-6270
YLR371W	YLR371W_c2027_8013-12059
YNL088W	YNL088W_c1883_2889-7352
YDR301W	YDR301W_c1321_521-4588
YLR419W	YLR419W_c1928_12762-17072
YIL126W	YIL126W_c2022_8650-12729
YMR129W	YMR129W_c1828_10717-14733
YMR280C	YMR280C_c2070_2532-6830
YDR293C	YDR293C_c2003_12842-16600
YKL101W	YKL101W_c2010_2585-7141
YPR164W	YPR164W_c1949_4960-9192
YPR026W	YPR026W_c1460_249-3908
YLR086W	YLR086W_c1814_9788-14041
YGL062W	YGL062W_c1952_5088-8624
YMR012W	YMR012W_c2054_10315-14148
YBR218C	YBR218C_c1523_3254-6796
YDL145C	YDL145C_c1602_1216-4821
YDL112W	YDL112W_c1382_217-4527
YDL019C	YDL019C_c1867_10657-14541
YPL226W	YPL226W_c1934_9457-12993
YCL014W	YCL014W_c2072_46809-51665
YOR124C	YOR124C_c1941_948-4784
YGL156W	YGL156W_c2042_16139-19390
YGR094W	YGR094W_c1968_14783-18097
YMR259C	YMR259C_c2070_44173-48426
YOR336W	YOR336W_c2005_9638-13735
YDL215C	YDL215C_c1815_3642-6920
YPL160W	YPL160W_c2033_12406-15681
YLR189C	YLR189C_c2032_3209-6820
YML081W	YML081W_c1623_1941-5702
YGR233C	YGR233C_c1935_12729-16199
YOR227W	YOR227W_c1729_5789-9526
YOR109W	YOR109W_c2018_3609-6935
YOL078W	YOL078W_c1718_5483-9034
YBR245C	YBR245C_c1651_855-4064
YML100W	YML100W_c1950_8742-12053
YLR249W	YLR249W_c1857_4516-7650
YGL006W	YGL006W_c1881_3804-7337
YGR170W	YGR170W_c2063_2626-6060
YIL125W	YIL125W_c2022_13340-16384
YER013W	YER013W_c1818_8646-12095
YMR261C	YMR261C_c2070_39694-42861
YBL066C	YBL066C_c1889_11865-15344
YLR084C	YLR084C_c1814_4122-7784
YBL104C	YBL104C_c1948_3240-6356
YNL091W	YNL091W_c1883_8735-12466
YPR122W	YPR122W_c1617_1037-4663
YGL016W	YGL016W_c1875_7911-11156
YIL026C	YIL026C_c1791_4012-7473
YGR125W	YGR125W_c1864_3759-6869
YDR159W	YDR159W_c1333_1438-5355
YOL087C	YOL087C_c1391_3128-6460
YKR096W	YKR096W_c2028_2629-6270
YOL021C	YOL021C_c2060_18861-21953
YLR450W	YLR450W_c1639_5650-8766
YDL077C	YDL077C_c2062_21244-24393
YBL101C	YBL101C_c1948_9966-13310
YMR205C	YMR205C_c1878_2175-5054
YOR335C	YOR335C_c2005_5680-8556
YAL001C	YAL001C_c1550_2356-5850
YPR049C	YPR049C_c1806_670-4212
YMR176W	YMR176W_c1860_3189-7128
YNL123W	YNL123W_c1922_6784-9777
YLR389C	YLR389C_c2066_4075-7143
YHR158C	YHR158C_c1735_1782-5291
YHR080C	YHR080C_c1728_3165-7250
YPL115C	YPL115C_c1951_3957-7328
YHR082C	YHR082C_c1728_8887-12000
YIL002C	YIL002C_c1620_1742-4582
YGR070W	YGR070W_c1944_6406-9879
YHR119W	YHR119W_c1988_400-3663
YDR122W	YDR122W_c1862_2590-5787
YCR033W	YCR033W_c2035_15530-19216
YNL236W	YNL236W_c1688_5169-8090
YBR059C	YBR059C_c1976_9508-12780
YOL098C	YOL098C_c1507_1782-4898
YBL037W	YBL037W_c1851_12673-15750
YPR042C	YPR042C_c1654_964-4176
YDR238C	YDR238C_c2069_17913-20834
YHR073W	YHR073W_c1817_3107-6091
YKL057C	YKL057C_c2056_26858-29971
YOL090W	YOL090W_c1742_781-3675
YOR160W	YOR160W_c1740_1538-4459
YMR218C	YMR218C_c1734_6399-9707
YPR160W	YPR160W_c1870_1844-4552
YEL061C	YEL061C_c1923_11144-14140
YJL076W	YJL076W_c1536_1897-5529
YIL115C	YIL115C_c1925_606-5060
YPL036W	YPL036W_c1396_435-3278
YDR217C	YDR217C_c1811_568-4530
YPR019W	YPR019W_c1887_6076-8877
YMR275C	YMR275C_c2070_15178-18111
YLR039C	YLR039C_c1946_8873-11917
YKL020C	YKL020C_c1981_12058-15294
YNL023C	YNL023C_c1892_5822-8734
YNL287W	YNL287W_c1837_1585-4395
YOR363C	YOR363C_c2013_10986-13988
YDR325W	YDR325W_c1577_879-4001
YOL063C	YOL063C_c1534_3570-6443
YOR188W	YOR188W_c1997_5852-9304
YDR166C	YDR166C_c1810_8094-11012
YBR079C	YBR079C_c1489_269-3151
YIL128W	YIL128W_c2022_4451-7546
YCR057C	YCR057C_c2008_6381-9572
YAL035W	YAL035W_c1685_3464-6442
YAR019C	YAR019C_c1902_1715-4642
YLR409C	YLR409C_c2066_38913-41732
YMR047C	YMR047C_c1978_14299-17628
YIR023W	YIR023W_c1859_240-3269
YPL183C	YPL183C_c1462_277-3318
YGL163C	YGL163C_c2042_182-2878
YKL173W	YKL173W_c1264_478-3486
YML111W	YML111W_c1963_6204-8966
YBR150C	YBR150C_c2051_12769-16008
YLR357W	YLR357W_c1319_1902-4574
YLR240W	YLR240W_c1869_2251-4878
YDR017C	YDR017C_c2061_23250-26417
YHR120W	YHR120W_c1988_3941-6820
YIL066C	YIL066C_c1784_7631-10231
YIR002C	YIR002C_c1595_2151-5129
YGR097W	YGR097W_c1968_8913-11675
YER024W	YER024W_c1593_4208-6976
YLR148W	YLR148W_c1736_4894-7662
YMR054W	YMR054W_c1978_1518-4181
YPR030W	YPR030W_c1841_2953-6306
YKR009C	YKR009C_c1938_7116-9818
YBR229C	YBR229C_c1419_2695-5559
YDR069C	YDR069C_c1900_11590-14370
YIL017C	YIL017C_c1960_13820-16591
YDR310C	YDR310C_c1967_2680-5853
YDL126C	YDL126C_c1786_5724-8231
YPR021C	YPR021C_c1887_9987-12689
YPL126W	YPL126W_c2019_1926-4703
YDR081C	YDR081C_c1929_521-3304
YPR135W	YPR135W_c2053_5360-8149
YER114C	YER114C_c1856_2316-5447
YMR266W	YMR266W_c2070_31715-34588
YKR089C	YKR089C_c1490_860-3586
YGR056W	YGR056W_c2031_7087-9861
YIL143C	YIL143C_c1832_1827-4445
YJL198W	YJL198W_c1642_1511-4159
YJL212C	YJL212C_c1990_5474-7873
YGL141W	YGL141W_c1895_11014-13746
YER125W	YER125W_c1822_6721-9150
YDL095W	YDL095W_c1105_153-2795
YOR211C	YOR211C_c1769_5949-8654
YMR302C	YMR302C_c1351_2696-5248
YCL054W	YCL054W_c2065_12392-14914
YPL009C	YPL009C_c1619_3282-6380
YML099C	YML099C_c1950_5622-8264
YLR166C	YLR166C_c2071_7886-10501
YHL007C	YHL007C_c2034_15717-18488
YOR141C	YOR141C_c1833_3807-6458
YDR421W	YDR421W_c1813_7978-10842
YMR125W	YMR125W_c2044_17086-19662
YBL005W	YBL005W_c1893_8731-11763
YBR112C	YBR112C_c1877_4398-7352
YML035C	YML035C_c1957_8123-10555
YJL165C	YJL165C_c1754_4127-6682
YER069W	YER069W_c1843_902-3493
YGR162W	YGR162W_c1871_4341-7196
YBR074W	YBR074W_c1661_5107-8028	YBR075W_c1661_5107-8028
YBR203W	YBR203W_c1766_5008-7788
YPR089W	YPR090W_c1982_11252-13918	YPR089W_c1982_11252-13918
YLR398C	YLR398C_c2066_20952-23518
YJR061W	YJR061W_c1911_8225-11032
YDL132W	YDL132W_c1961_14084-16531
YFR002W	YFR002W_c1697_1206-3869
YOR038C	YOR038C_c2015_6181-8814
YFL024C	YFL024C_c1442_3290-5818
YMR049C	YMR049C_c1978_10479-12896
YGL027C	YGL027C_c2052_5418-7919
YOR371C	YOR371C_c2013_19-2658
YIL031W	YIL031W_c1694_1248-4367
YBR198C	YBR198C_c1989_10476-12884
YOR168W	YOR168W_c2050_22783-25212
YPL019C	YPL019C_c1501_1505-4018
YGL197W	YGL197W_c1912_6866-9470
YJR039W	YJR039W_c1706_3402-6740
YLL034C	YLL034C_c1548_3686-6199
YEL043W	YEL043W_c1931_2275-5181
YOL130W	YOL130W_c2006_7359-9938
YLR373C	YLR373C_c2027_13923-16628
YML065W	YML065W_c1576_2128-4905
YFL004W	YFL004W_c1648_3976-6450
YMR309C	YMR309C_c1493_1580-4015
YOR127W	YOR127W_c1941_7294-10350
YDR303C	YDR303C_c1967_15530-18199
YGL120C	YGL120C_c2026_20675-22978
YLL021W	YLL021W_c1513_392-5191
YMR053C	YMR053C_c1978_4591-7125
YLR187W	YLR187W_c2032_9690-12716
YNL201C	YNL201C_c1680_3176-5752
YLR384C	YLR384C_c1643_4242-6718
YJR036C	YJR036C_c1706_172-2847
YGR143W	YGR143W_c1751_6928-9246
YLR241W	YLR241W_c1869_5202-7547
YKR079C	YKR079C_c2030_22487-25003
YBR049C	YBR049C_c1233_540-2969
YCL030C	YCL030C_c2072_19508-21907
YNL298W	YNL298W_c1872_9491-12001
YBR086C	YBR086C_c2011_10720-13545
YMR089C	YMR089C_c1803_4049-6523
YJR059W	YJR059W_c1911_3515-5956
YDL194W	YDL194W_c1732_4480-7134
YDL040C	YDL040C_c1681_2836-5403
YLR274W	YLR274W_c1933_6486-8810
YDR258C	YDR258C_c2012_1471-3903
YDR359C	YDR359C_c1964_7358-10294
YDR096W	YDR096W_c1417_1103-3853
YBR114W	YBR114W_c1877_599-2998
YLR115W	YLR115W_c2004_15998-18583
YKL121W	YKL121W_c2020_5287-7848
YKL188C	YKL188C_c1844_9258-11765
YBR133C	YBR133C_c1937_11881-14367
YIL038C	YIL038C_c1799_2286-4811
YNL221C	YNL221C_c1747_2994-5606
YER167W	YER167W_c1434_1808-4366
YAL053W	YAL053W_c1874_11743-14094
YDR356W	YDR356W_c1964_1577-4420
YCR077C	YCR077C_c1704_4123-6507
YKL176C	YKL176C_c1782_7907-10372
YJL141C	YJL141C_c2041_13422-15809
YLL001W	YLL001W_c1904_12435-14708
YLR277C	YLR277C_c1933_12075-14414
YKL073W	YKL073W_c1361_799-3444
YGR264C	YGR264C_c1748_2914-5169
YIL073C	YIL073C_c1847_8903-11563
YLR127C	YLR127C_c1611_5909-8473
YJL012C	YJL012C_c1835_9152-11317	YJL012C-A_c1835_9152-11317
YKL022C	YKL022C_c1981_7935-10343
YIR007W	YIR007W_c1884_4877-7174
YMR019W	YMR019W_c2054_31410-34139
YDL060W	YDL060W_c1991_3824-6193
YHR072W	YHR072W_c1817_7351-9546
YJL033W	YJL033W_c1454_1866-4178
YAL054C	YAL054C_c1874_8774-10915
YLR258W	YLR258W_c1971_4860-6977
YBR058C	YBR058C_c1976_13625-15973
YHR074W	YHR074W_c1817_174-2318
YLR014C	YLR014C_c2025_12926-15625
YNL161W	YNL161W_c1700_1927-4167
YPL084W	YPL084W_c1514_3071-5605
YGL205W	YGL205W_c1505_2673-4922
YCL024W	YCL024W_c2072_31873-34980
YKL068W	YKL068W_c1840_3856-6909
YPR159W	YPR159W_c1870_6852-9014
YLL029W	YLL029W_c1745_5369-7615
YKL104C	YKL104C_c2010_10539-12692
YPR104C	YPR104C_c1693_4703-7561
YDR208W	YDR208W_c1549_2462-4765
YJL187C	YJL187C_c1987_11842-14268
YOR165W	YOR165W_c2050_27620-29950
YPR024W	YPR024W_c1604_4245-6488
YMR160W	YMR160W_c1956_2923-5370
YDR324C	YDR324C_c1577_4416-6674
YMR001C	YMR001C_c2043_16973-19090
YDR034C	YDR034C_c2038_13305-15659
YOR322C	YOR322C_c1824_1078-3531
YGL026C	YGL026C_c2052_3044-5167
YJL089W	YJL089W_c1640_516-3017
YIL140W	YIL140W_c1832_6711-9185
YNL021W	YNL021W_c1892_10781-12901
YGL073W	YGL073W_c2057_17589-20099
YBL014C	YBL014C_c1914_8016-10697
YDR089W	YDR089W_c1929_16101-18704
YMR212C	YMR212C_c1558_4097-6445
YLR001C	YLR001C_c1904_8731-11301
YGL137W	YGL137W_c1469_1290-3554
YLR153C	YLR153C_c1743_1161-3212
YBR295W	YBR295W_c1849_7599-11357
YGL083W	YGL083W_c2057_1943-4357
YOR337W	YOR337W_c2005_14178-16457
YDR264C	YDR264C_c2012_13896-16190
YKR099W	YKR099W_c2028_11763-14195
YDL154W	YDL154W_c1673_464-3175
YFL009W	YFL009W_c1910_7007-9352
YGL114W	YGL114W_c2026_8388-10565
YML109W	YML109W_c1963_10797-13643
YLR397C	YLR397C_c2066_17041-19374
YGR250C	YGR250C_c1999_12971-15310
YER015W	YER015W_c1461_1248-3482
YPL075W	YPL075W_c1921_10925-13456
YJL102W	YJL102W_c1954_16590-19049
YCR030C	YCR030C_c2035_2881-5331
YNL041C	YNL041C_c1809_2515-5034
YDR466W	YDR466W_c1959_14750-17461
YKR018C	YKR018C_c2000_12439-14616
YPR029C	YPR029C_c1841_7275-9767
YCL061C	YCL061C_c2065_23995-27453
YOR058C	YOR058C_c1846_5472-8129
YJL047C	YJL047C_c1771_6429-8960
YBR055C	YBR055C_c1787_1812-4517
YDR505C	YDR505C_c1891_1346-3829
YOR081C	YOR081C_c1829_1108-3339
YDR351W	YDR351W_c2047_25248-27842
YJL082W	YJL082W_c1768_5530-7725
YMR237W	YMR237W_c1773_2178-4352
YGR237C	YGR237C_c1935_5322-7691
YOR014W	YOR014W_c1656_4791-7082
YMR186W	YMR186W_c1731_4275-6410
YCL039W	YCL039W_c2072_6178-8526
YBL011W	YBL011W_c1914_12500-14734
YKR067W	YKR067W_c2030_3686-5908
YLR182W	YLR182W_c2032_17247-19649
YKL126W	YKL126W_c1719_7081-9123
YKR001C	YKR001C_c1712_3987-6101
YDL164C	YDL164C_c1559_3426-5693
YOL145C	YOL145C_c1459_1440-3678
YPL240C	YPL240C_c1905_2344-4476
YHR178W	YHR178W_c2046_16062-18281
YDR416W	YDR416W_c1447_2338-4905
YHL032C	YHL032C_c1834_6648-8780
YDR475C	YDR474C_c1959_2602-5463	YDR475C_c1959_2602-5463
YOL076W	YOL076W_c1718_1275-3689
YER157W	YER157W_c2047_11471-13870
YNL126W	YNL126W_c1922_14700-16979
YBR102C	YBR102C_c1637_2094-4355
YIL009W	YIL009W_c1909_3235-5319
YNL101W	YNL101W_c1906_2722-4863
YPR091C	YPR091C_c1982_14134-16440
YGR150C	YGR150C_c1690_7128-9746
YPL106C	YPL106C_c1710_6604-8685
YCR084C	YCR084C_c1764_2317-4458
YBL024W	YBL024W_c2007_828-2873
YDL138W	YDL138W_c1961_3108-5417
YDR285W	YDR285W_c1767_3814-6447
YNR060W	YNR060W_c1943_8595-10754
YDR234W	YDR234W_c2069_11123-13204
YGL036W	YGL036W_c2052_20735-23524
YOR256C	YOR256C_c1774_2612-5041
YKL135C	YKL135C_c1823_1123-3303
YKR027W	YKR027W_c1613_5942-8239
YLR057W	YLR057W_c1993_16594-19149
YPL190C	YPL190C_c1252_1157-3523
YDL176W	YDL176W_c2045_5322-7448
YDL028C	YDL028C_c1646_3397-5706
YLR144C	YLR144C_c1736_10297-12636
YMR108W	YMR108W_c1865_2940-5003
YOR129C	YOR129C_c1941_12693-15395
YOR353C	YOR353C_c1930_9798-12194
YDR251W	YDR251W_c1915_9062-11584
YER001W	YER001W_c1819_5228-7516
YPL029W	YPL029W_c1112_385-2598
YKL078W	YKL078W_c1436_841-3051
YBR121C	YBR121C_c1759_6160-8157
YMR246W	YMR246W_c1985_10994-13078
YPL116W	YPL116W_c1951_7708-9801
YMR006C	YMR006C_c2043_25558-27699
YBR284W	YBR284W_c1898_7296-9689
YNR008W	YNR008W_c1932_1969-3954
YCR026C	YCR026C_c2048_17321-19567
YLR362W	YLR362W_c1678_1608-3815
YIL067C	YIL067C_c1784_10564-12600
YKL029C	YKL029C_c1591_2057-4069
YLR047C	YLR047C_c1993_591-2651
YPR141C	YPR141C_c2053_16117-18309
YBR041W	YBR041W_c1753_6273-8282
YOR206W	YOR206W_c1616_6297-8417
YJR042W	YJR042W_c1342_3267-5504
YMR257C	YMR257C_c2070_51015-53417
YLL008W	YLL008W_c1676_4070-6346
YHR204W	YHR204W_c1913_8836-11229
YIR028W	YIR028W_c1859_9070-10980
YPL023C	YPL023C_c1562_1383-3350
YKL112W	YKL112W_c2020_17435-19630
YGR178C	YGR178C_c2063_17117-19285
YMR124W	YMR124W_c2044_13725-16490
YIL105C	YIL105C_c1790_4666-6708
YER144C	YER144C_c1631_2446-4917
YOR035C	YOR035C_c2015_1107-3473
YDR499W	YDR499W_c1891_10496-12739
YDR108W	YDR108W_c1293_1035-3131
YOR384W	YOR384W_c2036_2949-5033
YHL024W	YHL024W_c1842_3643-5733
YJL099W	YJL099W_c1545_2812-5055
YHR031C	YHR031C_c1508_2245-4410
YML002W	YML002W_c2043_11082-14354	YML003W_c2043_11082-14354
YGL144C	YGL144C_c1895_5064-7130
YPR185W	YPR185W_c1529_2233-4395
YOR267C	YOR267C_c1703_2937-5048
YPL093W	YPL093W_c2058_8396-10339
YIL091C	YIL091C_c1880_8002-10170
YOR140W	YOR140W_c1833_966-3212
YGR067C	YGR067C_c1944_12878-15283
YKL187C	YKL187C_c1844_6517-8757
YML042W	YML042W_c1980_6756-8768
YDL220C	YDL220C_c1815_12470-15268
YDL116W	YDL116W_c1480_1271-3451
YDR436W	YDR436W_c1598_2014-4158
YOL011W	YOL011W_c1977_10897-12945
YMR104C	YMR104C_c1332_2034-4067
YER103W	YER103W_c2009_1809-3737
YOR162C	YOR162C_c1300_1181-3637
YLR442C	YLR442C_c1816_4528-7536
YML006C	YML006C_c2043_4062-6401
YGR054W	YGR054W_c2031_12880-14808
YLR399C	YLR399C_c2066_24039-26126
YJL090C	YJL090C_c1640_3814-6111
YLR427W	YLR427W_c1798_2779-4791
YKL025C	YKL025C_c1981_3494-5536
YMR313C	YMR313C_c1561_5981-7912
YLL051C	YLL051C_c1624_2754-4892
YBR260C	YBR260C_c2064_14647-16629
YER049W	YER049W_c2039_2960-4879
YNL233W	YNL233W_c1688_393-3095
YPR031W	YPR031W_c1841_411-2660
YJR119C	YJR119C_c1903_11362-13533
YOR233W	YOR233W_c1805_7245-9668
YNL104C	YNL104C_c1879_3853-5712
YDR420W	YDR420W_c1813_3178-7587
YMR273C	YMR273C_c2070_19769-22465
YPR008W	YPR008W_c1664_4633-6807
YLR083C	YLR083C_c1814_1642-3636
YJL106W	YJL106W_c1954_6695-8635
YCL025C	YCL025C_c2072_28823-30724
YLR396C	YLR396C_c2066_14726-16801
YAR007C	YAR007C_c1902_12457-14322
YOR178C	YOR178C_c2050_735-3125
YDL074C	YDL074C_c2062_28311-30413
YOR175C	YOR175C_c2050_13007-14866
YJL045W	YJL045W_c1920_4602-6536
YKL017C	YKL017C_c1716_4080-6128
YOR172W	YOR172W_c2050_17971-20343
YGL086W	YGL086W_c1808_1707-3944
YLR401C	YLR401C_c2066_26958-28988
YPL216W	YPL216W_c1936_2170-5448
YHR166C	YHR166C_c1584_3730-5610
YGL125W	YGL125W_c1717_1124-2926
YFL041W	YFL041W_c1045_461-2335
YLR260W	YLR260W_c1971_9995-12037
YGR138C	YGR138C_c1585_2005-3840
YKL217W	YKL217W_c1994_9500-11344
YNL045W	YNL045W_c1809_9496-11511
YNL125C	YNL125C_c1922_12318-14330
YLR188W	YLR188W_c2032_7269-9347
YOR254C	YOR254C_c1774_6270-8267
YOR356W	YOR356W_c1930_1487-3382
YLR403W	YLR403W_c2066_30128-32239
YDR444W	YDR444W_c1894_6775-8820
YGL021W	YGL021W_c1875_1128-3341
YDR333C	YDR333C_c1750_4399-6561
YLR098C	YLR098C_c1763_3141-5090
YOR195W	YOR195W_c1770_4376-6865
YOR070C	YOR070C_c1854_10124-12043
YDL080C	YDL080C_c2062_14873-16735
YDR456W	YDR456W_c1543_4023-5924
YNL224C	YNL224C_c1866_9708-11996
YBL042C	YBL042C_c1851_3910-5817
YFR048W	YFR048W_c1972_10834-12819
YMR075W	YMR075W_c1528_3279-5390
YML088W	YML088W_c1488_1819-3828
YOR370C	YOR370C_c2013_3134-4948
YLR381W	YLR381W_c1273_63-2255
YDR496C	YDR496C_c1671_3033-5018
YJL093C	YJL093C_c1193_685-2754
YDL199C	YDL199C_c1535_4481-6544
YER109C	YER109C_c1711_4649-7102
YBL052C	YBL052C_c1725_8301-10841
YNL061W	YNL061W_c1596_360-2219
YOL157C	YOL157C_c1565_1230-2999
YIL172C	YOL157C_c1565_1230-2999
YJL221C	YOL157C_c1565_1230-2999
YGR287C	YOL157C_c1565_1230-2999
YNR019W	YNR019W_c1660_4121-6052
YDL229W	_c1979_4201-6042	YDL229W_c1629_2986-4827
YNL209W	_c1979_4201-6042	YDL229W_c1629_2986-4827
YDR037W	YDR037W_c2038_21660-23438
YKL168C	YKL168C_c1780_4857-7016
YBL051C	YBL051C_c1725_5419-7446
YHR206W	YHR206W_c1913_2900-4771
YLR369W	YLR369W_c2027_4850-6823
YLR060W	YLR060W_c1414_1568-3355
YLR299W	YLR299W_c2059_6682-8664
YHR114W	YHR114W_c2024_4946-6847
YER098W	YER098W_c2009_10591-12837
YML020W	YML020W_c2017_9509-11503
YPL104W	YPL104W_c1429_2782-4758
YDL206W	YDL206W_c1850_3292-5586
YLR002C	YLR002C_c1904_6392-8368
YOR204W	YOR204W_c1616_1660-3489
YBR255W	YBR255W_c2064_22724-24778
YMR120C	YMR120C_c2044_7373-9151
YLR237W	YLR237W_c675_74-1867
YPL222W	YPL222W_c1934_2584-4653
YOL020W	YOL020W_c2060_22603-24381
YLR028C	YLR028C_c1684_4643-6418
YNL121C	YNL121C_c1922_3973-5826
YMR016C	YMR016C_c2054_22364-24718
YDL227C	YDL227C_c1979_6442-8202
YOR001W	YOR001W_c1890_8219-10423
YKL179C	YKL179C_c1782_3078-5114
YLL028W	YLL028W_c1745_2531-4294
YEL023C	YEL023C_c1858_4440-6485
YOR108W	YOR108W_c2018_7391-9205
YHL040C	YHL040C_c1947_10282-12177
YOR067C	YOR067C_c1854_5923-7656
YOR249C	YOR249C_c1958_12708-14768
YBR132C	YBR132C_c1937_9732-11528
YGL252C	YGL252C_c1439_4476-6242
YJR001W	YJR001W_c1686_6852-8660
YNL327W	YNL327W_c1653_3046-6246
YML057W	YML057W_c1726_2306-4144
YLR114C	YLR114C_c2004_13096-15255
YPR145W	YPR145W_c2053_23127-24845
YGL116W	YGL116W_c2026_12407-14248
YPL086C	YPL086C_c2058_21997-23670
YDR380W	YDR380W_c1468_1854-3761
YBL039C	YBL039C_c1851_9464-11203
YGR124W	YGR124W_c1864_7505-9223
YHR094C	YHR094C_c1506_2156-3868
YDR266C	YDR266C_c2012_17959-19884
YOR144C	YOR144C_c1833_11392-13764
YJR089W	YJR089W_c1940_1717-4596
YOL103W	YOL103W_c1755_3304-5157
YCR091W	YCR091W_c1696_3962-6112
YER080W	YER080W_c1738_4546-6438
YPL119C	YPL119C_c1951_13116-14975
YBR068C	YBR068C_c1650_1422-3251
YDR345C	YDR345C_c1649_5999-7702
YGR238C	YGR238C_c1935_2291-4942
YER086W	YER086W_c1635_2023-3753
YOR354C	YOR354C_c1930_7362-9509
YMR232W	YMR232W_c1283_639-2666
YDR484W	YDR484W_c1730_6252-8174
YDR292C	YDR292C_c2003_17276-19141
YGL071W	YGL071W_c2057_20834-22891
YMR278W	YMR278W_c2070_9221-11089
YKL050C	YKL050C_c2056_15328-18090
YOR171C	YOR171C_c2050_20658-22541
YOR365C	YOR365C_c2013_8634-10742
YLR149C	YLR149C_c1736_2475-4396
YOR080W	YOR080W_c1829_3477-5729
YMR250W	YMR250W_c1985_1056-2813
YKR002W	YKR002W_c1712_1774-3483
YGL145W	YGL145W_c1895_2865-4964
YGR055W	YGR055W_c2031_10397-12121
YMR291W	YMR291W_c1793_3435-5192
YML123C	YML123C_c1679_7190-8947
YGR003W	YGR003W_c1329_1929-4169
YDL224C	YDL224C_c1979_14409-16364
YHR124W	YHR124W_c1988_10954-12840
YML046W	YML046W_c1980_12441-14330
YOR022C	YOR022C_c1983_12040-14106
YCR008W	YCR008W_c1966_2514-4328
YDR101C	YDR101C_c1801_2377-4158
YKR098C	YKR098C_c2028_8969-11107
YCR048W	YCR048W_c1526_56-1984
YBR296C	YBR296C_c1849_5634-7358
YLL012W	YLL012W_c1427_1526-3247
YDR119W	YDR119W_c1927_13139-15418
YPL274W	YPL274W_c2029_8600-10363
YBR299W	YBR299W_c1970_14797-16551
YGR292W	YBR299W_c1970_14797-16551
YPL109C	YPL109C_c1710_2127-3959
YKR008W	YKR008W_c1938_4966-6843
YKR097W	YKR097W_c2028_7070-8719
YNL268W	YNL268W_c1360_2843-4681
YDR228C	YDR228C_c2069_2000-3853
YER065C	YER065C_c1762_7221-8894
YDR028C	YDR028C_c2038_2763-4749
YBR196C	YBR196C_c1989_6308-7972
YBR069C	YBR069C_c1650_4066-5925
YDR497C	YDR497C_c1671_939-2693
YDR425W	YDR425W_c1634_4168-6048
YNL117W	YNL117W_c1364_2464-4128
YDR362C	YDR362C_c1964_12099-14123
YOL148C	YOL148C_c1876_11921-13744
YLR253W	YLR253W_c1857_80-1789
YLR276C	YLR276C_c1933_9999-11780
YHR092C	YHR092C_c1506_5928-7658
YBL060W	YBL060W_c1907_5039-7102
YLR088W	YLR088W_c1626_56-1894
YPL210C	YPL210C_c1936_12584-14506
YGL003C	YGL003C_c1881_10431-12131
YJR103W	YJR103W_c1794_3634-5376
YHR188C	YHR188C_c1553_2607-4454
YML070W	YML070W_c2021_13614-15368
YLR248W	YLR248W_c1857_8359-10191
YJL019W	YJL018W_c1835_1032-3077	YJL019W_c1835_1032-3077
YLR054C	YLR054C_c1993_10069-11991
YOR002W	YOR002W_c1890_10813-12447
YLR134W	YLR134W_c1776_6176-7867
YOL113W	YOL113W_c1896_6236-8203
YLR429W	YLR429W_c1798_5147-7084
YPL164C	YPL164C_c2033_4714-6879
YKL054C	YKL054C_c2056_22136-24313
YDR062W	YDR062W_c1900_3538-5223
YML127W	YML127W_c1995_15362-17398
YDR294C	YDR294C_c2003_10016-11785
YDR343C	YDR343C_c1649_2662-4374
YDR342C	YDR343C_c1649_2662-4374
YHR202W	YHR202W_c1913_13338-15143
YDL203C	YDL203C_c1850_9255-11129
YDL214C	YDL214C_c1815_1019-3109
YJL008C	YJL008C_c1552_8767-10473
YJL069C	YJL069C_c1625_5660-7471
YGR289C	YGR289C_c1888_6956-8806
YGR103W	YGR103W_c1325_3078-4883
YMR154C	YMR154C_c1956_11985-14168
YFL013C	YFL013C_c1910_15681-17744
YGL186C	YGL186C_c1778_5788-7524
YMR015C	YMR015C_c2054_20039-21655
YGR246C	YGR246C_c1999_22063-23856
YIL072W	YIL072W_c1847_6042-7859
YOR019W	YOR019W_c1983_17498-19690
YBR156C	YBR156C_c2051_4071-6149
YCR023C	YCR023C_c2048_11828-13648
YLR413W	YLR413W_c1928_5461-7485
YLL035W	YLL035W_c1548_1671-3569
YGL077C	YGL077C_c2057_11121-12809
YFL002C	YFL002C_c1697_7224-9044
YLR259C	YLR259C_c1971_7445-9160
YHR194W	YHR194W_c1689_6522-8264
YHR171W	YHR171W_c1709_2101-3993
YKL222C	YKL222C_c1775_4411-6525
YLR196W	YLR196W_c1827_6313-8055
YPL070W	YPL070W_c1974_15655-17496
YOR128C	YOR128C_c1941_10583-12298
YML069W	YML069W_c2021_15629-17278
YDR307W	YDR307W_c1967_8987-11077
YEL062W	YEL062W_c1923_14416-16263
YNL189W	YNL189W_c1698_3192-4820
YBL015W	YBL015W_c1914_3242-4822
YHR182W	YHR182W_c2046_9858-12218
YLR133W	YLR133W_c1776_8386-10134
YGR009C	YGR009C_c1670_4000-5949
YIL162W	YIL162W_c1969_12363-13964
YKL062W	YKL062W_c1582_1702-3588
YOL055C	YOL055C_c1251_574-2229
YOR181W	YOR181W_c1997_17226-19130
YEL030W	YEL030W_c1612_4199-6139
YLR219W	YLR219W_c1998_17826-20060
YOR027W	YOR027W_c1983_5071-6840
YGR071C	YGR071C_c1944_3581-5967
YOR137C	YOR137C_c1633_2309-4186
YEL069C	YEL069C_c1796_4951-6654
YNR072W	YEL069C_c1796_4951-6654
YJR152W	YJR152W_c1830_4901-6532
YDR232W	YDR232W_c2069_7476-9122
YMR088C	YMR088C_c1803_7030-8718
YDR212W	YDR212W_c1339_1270-2949
YPL030W	YPL030W_c1532_44-1699
YMR011W	YMR011W_c2054_6461-8104
YOR069W	YOR069W_c1854_7968-10010
YMR179W	YMR179W_c1860_11316-13601
YBL020W	YBL020W_c1707_5269-6990
YGR260W	YGR260W_c1418_2208-3812
YPL128C	YPL128C_c2019_6663-8354
YLR368W	YLR368W_c2027_2822-4618
YLL007C	YLL007C_c1676_1745-3742
YLR440C	YLR440C_c1816_9186-11303
YHR117W	YHR117W_c2024_660-2576
YKL124W	YKL124W_c2020_1852-3588
YCR067C	YCR067C_c1668_1699-4677
YHR007C	YHR007C_c2067_21119-22711
YPR137W	YPR137W_c2053_8490-10211
YDL070W	YDL070W_c1991_14856-16760
YDR485C	YDR485C_c1730_8320-10746
YBR237W	YBR237W_c1169_1075-3052
YDR239C	YDR239C_c2069_21078-23453
YGL142C	YGL142C_c1895_8931-10781
YGL192W	YGL192W_c1705_890-2701
YPR072W	YPR072W_c1652_1951-3633
YDR256C	YDR256C_c1092_62-1603
YBR286W	YBR286W_c1898_4643-6259
YKR069W	YKR069W_c2030_7405-9180
YMR199W	YMR199W_c1482_4511-6151
YOR389W	YOR389W_c2029_1302-3170
YBR033W	YBR033W_c1675_3259-6012
YDL063C	YDL063C_c1991_7653-9515
YJL214W	YJL214W_c1886_5588-7294
YGR194C	YGR194C_c1691_4224-5978
YDR295C	YDR295C_c2003_7619-9631
YOR275C	YOR275C_c1682_1629-3644
YGL190C	YGL190C_c1778_11130-12710
YNL299W	YNL299W_c1872_7115-9043
YPL179W	YPL179W_c1980_2393-4045
YPL243W	YPL243W_c1905_10614-12413
YCR061W	YCR061W_c2008_11688-13541
YNR039C	YNR039C_c1741_1113-2930
YKL185W	YKL185W_c1844_1661-3442
YBR216C	YBR216C_c1523_151-2163
YBR060C	YBR060C_c1976_7181-9046
YJL014W	YJL014W_c1835_5652-7259
YLR020C	YLR020C_c2025_4518-6134
YPR081C	YPR081C_c1982_65-1906
YBR248C	YBR248C_c2064_33183-34841
YKL140W	YKL140W_c1823_7275-8921
YHR032W	YHR032W_c1508_35-1888
YER025W	YER025W_c1593_2338-3984
YER087W	YER087W_c1635_4107-5837
YDL245C	_c1899_5617-7338
YJR158W	_c1899_5617-7338
YHL010C	YHL010C_c2034_8998-10755
YDR481C	YDR481C_c1730_2065-3765
YDR419W	YDR419W_c1813_37-1845
YER173W	YER173W_c1863_5700-7673
YHL019C	YHL019C_c1229_122-1912
YHR108W	YHR108W_c2024_14862-16616
YPR088C	YPR088C_c1982_9387-11006
YNL144C	YNL144C_c1924_8017-10203
YGL055W	YGL055W_c768_220-1749
YDL106C	YDL106C_c1733_831-2522
YHR149C	YHR149C_c1820_2387-4579
YFL011W	YFL011W_c1910_11534-13174
YLR055C	YLR055C_c1993_12643-14394
YMR284W	YMR284W_c1713_2743-4551
YIL166C	YIL166C_c1969_5728-7356
YNL275W	YNL275W_c1423_706-2436
YJL209W	YJL209W_c1990_1856-3680
YJR134C	YJR134C_c1942_1723-3840
YPL158C	YPL158C_c2033_17453-19672
YER056C	_c2039_17555-19156
YKL155C	YKL155C_c1487_1640-3532
YEL060C	YEL060C_c1923_8807-10633
YGL113W	YGL113W_c2026_6073-8085
YLR173W	YLR173W_c2071_14904-16730
YNR006W	YNR006W_c1932_5541-7430
YKR056W	YKR056W_c1873_1579-3390
YHL038C	YHL038C_c1947_14861-16756
YER123W	YER123W_c1822_1394-2971
YER052C	YER052C_c2039_7605-9188
YBR098W	YBR098W_c1637_5824-7905	YBR100W_c1637_5824-7905
YHR009C	YHR009C_c2067_17217-18788
YOL115W	YOL115W_c1896_9306-11084
YOR374W	YOR374W_c2036_25102-26661
YDL109C	YDL109C_c1733_5556-7493
YMR171C	YMR171C_c1608_5397-7040
YNL291C	YNL291C_c1783_9212-10858
YLR337C	YLR337C_c1721_6942-9320
YKL045W	YKL045W_c2056_5776-7362
YDL085W	YDL085W_c2062_7436-9073
YPL258C	YPL258C_c2037_15648-17309
YPL253C	YPL253C_c2037_3121-5091
YPL089C	YPL089C_c2058_16504-18462
YHR170W	YHR170W_c1709_4335-5891
YNL103W	YNL103W_c1879_6644-8665
YLR035C	YLR035C_c1946_2705-4795
YBR127C	YBR127C_c1937_1319-2869
YPL212C	YPL212C_c1936_9802-11460
YDL223C	YDL223C_c1979_17260-20274
YGR227W	YGR227W_c1453_3407-4984
YGR068C	YGR068C_c1944_10570-12318
YLR004C	YLR004C_c1904_3085-4674
YCR088W	YCR088W_c1764_7028-8788
YNR038W	YNR038W_c1741_3075-4964
YHR216W	YHR216W_c1996_854-2425	_c1970_1172-2743	_c1141_898-2469
YDR387C	YDR387C_c1156_811-2478
YOR066W	YOR066W_c1854_3637-5535
YFL040W	YFL040W_c1695_7852-9558
YGR216C	YGR216C_c1708_5104-6951
YMR106C	YMR106C_c1865_9015-10883
YOR118W	YOR118W_c1746_5067-6770
YDL225W	YDL225W_c1979_12472-14127
YDL017W	YDL017W_c1867_4811-6334
YPR144C	YPR144C_c2053_20276-21928
YHR064C	YHR064C_c1807_1117-2733
YHL008C	YHL008C_c2034_13006-14889
YDR434W	YDR434W_c1598_6155-7771
YML120C	YML120C_c1679_3248-4789
YJR010W	YJR010W_c1955_5382-6917
YPL260W	YPL260W_c2037_20312-21964
YOL117W	YOL117W_c1896_13034-14983
YOR386W	YOR386W_c1515_142-1839
YJL016W	YJL016W_c1835_3690-5372	YJL017W_c1835_3690-5372
YOR076C	YOR076C_c1829_8710-10935
YPL214C	YPL214C_c1936_6877-8499
YOL027C	YOL027C_c2060_7844-9568
YNL167C	YNL167C_c1953_5216-7165
YMR093W	YMR093W_c1315_1323-2864
YDR516C	YDR516C_c1594_5200-6702
YGL095C	YGL095C_c1919_3538-5259
YCL040W	YCL040W_c2072_4525-6027
YIL142W	YIL142W_c1832_4613-6196
YMR119W	YMR119W_c2044_5192-7066
YDR110W	YDR110W_c1927_1033-2775
YBR200W	YBR200W_c1989_15417-17078
YNL241C	YNL241C_c1579_3431-4945
YGL110C	YGL110C_c2026_670-2505
YER073W	YER073W_c1843_9539-11101
YJR121W	YJR121W_c1903_8882-10417
YML007W	YML007W_c2043_1767-3764
YOL091W	YOL091W_c1742_3880-5715
YIL014W	YIL014W_c1960_6406-8295
YPL269W	YPL269W_c2029_18619-20550
YGR171C	YGR171C_c2063_6340-8064
YHR161C	YHR161C_c1735_8488-10353
YCR053W	YCR053W_c2008_2596-4140
YLL055W	YLL055W_c1882_16926-18521
YLR135W	YLR135W_c1776_2031-4283
YGR175C	YGR175C_c2063_13118-14608
YHR150W	YHR150W_c1820_5163-6902
YHR135C	YHR135C_c2014_14987-16615
YOR360C	YOR360C_c2013_20947-22527
YDL160C	YDL160C_c1255_720-2243
YIL121W	YIL121W_c1925_15064-16863
YGL171W	YGL171W_c1986_5147-6823
YFL055W	YFL055W_c1610_1360-3036
YPR033C	YPR033C_c1603_1620-3242
YDR118W	YDR118W_c1927_10809-12767
YDL042C	YDL042C_c1681_5821-7524
YNR073C	YEL070W_c1560_1106-2614	_c1599_5425-6933
YEL070W	YEL070W_c1560_1106-2614	_c1599_5425-6933
YJL103C	YJL103C_c1954_14288-16174
YEL058W	YEL058W_c1923_5858-7531
YCL038C	YCL038C_c2072_8605-10191
YDL170W	YDL170W_c1601_1254-2840
YGR099W	YGR099W_c1968_449-2530
YBR214W	YBR214W_c1615_2269-3840
YNL308C	YNL308C_c1519_293-2257
YHR078W	YHR078W_c1323_1446-3104
YPR138C	YPR138C_c2053_11383-12852
YGR123C	YGR123C_c1864_11032-12573
YNL227C	YNL227C_c1866_5504-7294
YCL043C	_c2072_2407-3972	YCL043C_c2072_2407-3972
YJR030C	YJR030C_c1630_2490-5135
YBR222C	YBR222C_c1147_97-1611
YDR235W	YDR235W_c2069_13520-15154
YER021W	YER021W_c1655_1809-3380
YML128C	YML128C_c1995_13719-15254
YHR183W	YHR183W_c2046_8010-9479
YER090W	YER090W_c1340_2203-3726
YLR023C	YLR023C_c2025_781-2409
YMR131C	YMR131C_c1828_7872-9401
YOR378W	YOR378W_c2036_15608-17158
YEL071W	YEL071W_c1962_1448-2938
YMR192W	YMR192W_c1752_7072-9282
YPL020C	YPL020C_c1501_4351-6228
YOL025W	YOL025W_c2060_11381-13369
YCL017C	YCL017C_c2072_43302-44795
YEL036C	YEL036C_c1692_4203-5678
YIL150C	YIL150C_c1588_2366-4081
YJL163C	YJL163C_c1754_8894-10564
YMR279C	YMR279C_c2070_7494-9113
YOR380W	YOR380W_c2036_13744-15372
YGL112C	YGL112C_c2026_4320-5870
YGL229C	YGL229C_c1511_2618-4469
YLR197W	YLR197W_c1827_8470-9987
YDR049W	YDR049W_c1362_2165-4060
YHR207C	YHR207C_c1913_1027-2601
YMR258C	YMR258C_c2070_48779-50440
YFL018C	YFL018C_c1575_3549-5048
YPL007C	YPL007C_c925_926-2692
YGL045W	YGL045W_c1607_3941-5572	YGL046W_c1607_3941-5572
YGR256W	YGR256W_c1999_458-1936
YKL103C	YKL103C_c2010_8299-9843
YMR290C	YMR290C_c1793_896-2413
YDR350C	YDR350C_c2047_22722-24773
YCR054C	YCR054C_c2008_4271-5962
YKR072C	YKR072C_c2030_12220-13902
YNL169C	YNL169C_c1953_1935-3440
YDR061W	YDR061W_c1900_1211-2833
YLR417W	YLR417W_c1928_9303-11015
YPL272C	YPL272C_c2029_12278-13825
YLR206W	YLR206W_c1413_3163-4872
YOL061W	YOL061W_c907_420-1910
YPR198W	YPR198W_c1565_4543-6174
YLR361C	YLR361C_c1678_4541-6286
YFL023W	YFL023W_c1442_360-2633
YFR006W	YFR006W_c1792_6722-8329
YML017W	YML017W_c2017_15319-17043
YPL247C	YPL247C_c1388_4471-6039
YGL078C	YGL078C_c2057_9196-10746
YPL256C	YPL256C_c2037_9496-11136
YDR200C	YDR200C_c1918_6619-8439
YHR048W	YHR048W_c1587_1759-3327
YFR021W	YFR021W_c1466_1108-2610
YKL048C	YKL048C_c2056_11707-13617
YNL293W	YNL293W_c1783_5689-7259
YGL064C	YGL064C_c1952_10557-12305
YDR261C	YDR261C_c2012_7188-8879
YGR121C	YGR121C_c1724_7572-9056
YER124C	YER124C_c1822_3900-5621
YGL059W	YGL059W_c1952_147-1622
YHR184W	YHR184W_c2046_5986-7698
YJL083W	YJL083W_c1768_3114-5024
YNL199C	YNL199C_c1680_7500-9101
YDL156W	YDL156W_c1673_5036-6604
YGL160W	YGL160W_c2042_6938-8653
YGR276C	YGR276C_c1350_583-2241
YPL174C	YPL174C_c1669_68-2683
YOR324C	YOR324C_c1824_5746-7554
YFR044C	YFR044C_c1972_17505-18950
YDR539W	YDR539W_c1570_1179-2690
YBR163W	YBR163W_c1852_8208-9950
YKR019C	YKR019C_c2000_14951-16789
YCL036W	YCL036W_c2072_12668-14368
YJR052W	YJR052W_c1533_2515-4218
YBR270C	YBR270C_c2064_4966-6606
YOR154W	YOR154W_c1201_1493-3262
YOR310C	YOR310C_c1795_1028-2884
YPL262W	YPL262W_c2037_22463-23929
YHR015W	YHR015W_c2067_6712-8670
YPR083W	YPR083W_c1982_2824-4563
YCR045C	YCR045C_c1526_3938-5560
YFR053C	YFR053C_c1972_3917-5374
YGR211W	YGR211W_c1744_7526-8986
YLR222C	YLR222C_c1998_12608-14240
YPL091W	YPL091W_c2058_12857-14308
YMR215W	YMR215W_c1400_2657-4210
YOR377W	YOR377W_c2036_18887-20461
YOR351C	YOR351C_c1930_14109-15605
YBR259W	YBR259W_c2064_16807-18879
YDR117C	YDR117C_c1927_8884-10572
YCR098C	YCR098C_c1992_9807-11372
YNR001C	YNR001C_c1932_15614-17056
YNL294C	YNL294C_c1783_3672-5285
YNL138W	YNL138W_c1855_3974-5566
YNL073W	YNL073W_c1657_314-2047
YDR105C	YDR105C_c1239_842-2266
YMR285C	YMR285C_c1713_1043-2587
YGL097W	YGL097W_c1919_10681-12129
YFL037W	YFL037W_c1695_3128-4501
YKR036C	YKR036C_c1606_3422-5362
YOR372C	YOR372C_c1260_474-2105
YDL101C	YDL101C_c1542_4321-5862
YBR092C	YBR092C_c2011_4734-6137
YGL122C	YGL122C_c2026_24119-25630
YKL191W	YKL191W_c1765_3691-5289
YOR023C	YOR023C_c1983_10185-11885
YER078C	YER078C_c1738_1372-2907
YDR523C	YDR523C_c2001_726-2183
YLR267W	YLR267W_c1237_1217-2905
YMR170C	YMR170C_c1608_3107-4672
YMR169C	YMR170C_c1608_3107-4672
YBR028C	YBR028C_c2061_9918-11498
YLR343W	YLR343W_c1485_763-2436
YMR223W	YMR223W_c1336_1270-2691
YFR010W	YFR010W_c1385_1653-3152
YNL077W	YNL077W_c1628_1533-3131
YLR335W	YLR335W_c2002_15576-17714
YNR058W	YNR058W_c1943_2502-3944
YBR283C	YBR283C_c1898_10515-11987
YDR518W	YDR518W_c1594_1494-3047
YHR137W	YHR137W_c2014_11945-13498
YLR392C	YLR392C_c2066_9237-10793
YML023C	YML023C_c2017_5363-7039
YHR030C	YHR030C_c1508_4896-6341
YJL105W	YJL105W_c1954_10313-12016
YDR111C	YDR111C_c1927_3179-4702
YCR038C	YCR038C_c1781_2626-4455
YKL046C	YKL046C_c2056_8228-9577
YLR005W	YLR005W_c1904_1181-2569
YKR078W	YKR078W_c2030_20562-22406
YMR198W	YMR198W_c1482_1602-3386
YBR008C	YBR008C_c2013_14477-16096
YLR212C	YLR212C_c1821_3009-4430
YHR151C	YHR151C_c1820_7188-8768
YNL022C	YNL022C_c1892_8983-10455
YGR119C	YGR119C_c1724_4156-5784
YPR080W	YBR118W_c1759_2439-3815
YBR118W	YBR118W_c1759_2439-3815
YDR131C	YDR131C_c1908_12163-13830
YHR196W	YHR196W_c1689_3262-4989
YGR177C	YGR177C_c2063_15008-16615
YER054C	YER054C_c2039_13183-14829
YML126C	YML126C_c1995_17659-19044
YGR255C	YGR255C_c1999_2607-4046
YLL058W	YLL058W_c1882_10526-12241
YKL211C	YKL211C_c1202_1881-3335
YJL058C	YJL058C_c789_228-1814
YHL039W	YHL039W_c1947_13021-14669
YJL081C	YJL081C_c1768_8148-9614
YMR155W	YMR155W_c1956_9981-11591
YCL004W	YCL004W_c1939_5316-6881
YNL116W	YNL116W_c1364_547-2139
YIL039W	YIL039W_c1799_5095-6516
YDR023W	YDR023W_c1760_4791-6179
YOL013C	YOL013C_c1977_6940-8586
YPL259C	YPL259C_c2037_18608-20038
YDR371W	YDR371W_c1687_4800-6335
YGL228W	YGL228W_c1511_5090-6814
YER136W	YER136W_c1720_5374-6729
YOR359W	YOR359W_c2013_22955-24547
YBR044C	YBR044C_c1853_6544-8274
YPR002W	YPR002W_c1777_11508-13058
YCR005C	YCR005C_c1966_11560-12942
YOR205C	YOR205C_c1616_4320-6110
YCR014C	YCR014C_c1836_3097-4836
YGL194C	YGL194C_c1705_3215-4573
YKR016W	YKR016W_c2000_8479-10095
YDL180W	YDL180W_c2045_11906-13543
YLR303W	YLR303W_c2059_682-2016
YNL330C	YNL330C_c1996_18440-19741
YLR314C	YLR314C_c1965_5598-7148
YGL017W	YGL017W_c1875_6096-7607
YML034W	YML034W_c1957_5428-7464
YPR162C	YPR162C_c1949_903-2495
YPL026C	YPL026C_c1562_5458-6885
YBR093C	YBR093C_c2011_2893-4296
YLR300W	YLR300W_c2059_4439-5785
YGL104C	YGL104C_c1658_739-2229
YMR004W	YMR004W_c2043_21943-23478
YOR119C	YOR119C_c1746_3384-4841
YOL019W	YOL019W_c2060_25801-27441
YBR029C	YBR029C_c2061_11854-13227
YHR018C	YHR018C_c2067_1740-3131
YDL020C	YDL020C_c1867_15493-17106
YMR238W	YMR238W_c1773_346-1722
YPR036W	YPR036W_c1404_4137-5573
YKL005C	YKL005C_c1788_4758-6509
YDR376W	YDR376W_c1409_1012-2493
YER081W	YER081W_c1738_7260-8669
YER043C	YER043C_c1569_2191-3540
YNL240C	YNL240C_c1579_5438-6919
YLR034C	YLR034C_c1946_850-2271
YGR059W	YGR059W_c2031_2471-3994
YJL194W	YJL194W_c1987_4378-5922
YKL139W	YKL139W_c1823_5218-6762
YGL249W	YGL249W_c1499_4789-6912
YOR375C	YOR375C_c2036_23486-24850
YPR018W	YPR018W_c1887_3811-5604
YOR046C	YOR046C_c2015_17933-19576
YOL068C	YOL068C_c1212_756-2186
YNL225C	YNL225C_c1866_7625-9373
YGL060W	YGL060W_c1952_1842-3851
YGR141W	YGR141W_c1517_4189-5604
YIL104C	YIL104C_c1790_2805-4334
YPL235W	YPL235W_c1578_4329-5744
YGL184C	YGL184C_c1778_2574-3971
YMR110C	YMR110C_c1318_1146-2744
YGL119W	YGL119W_c2026_18653-20170
YPL120W	YPL120W_c1951_15619-17283
YDR145W	YDR145W_c1848_11590-13197
YLR142W	YLR142W_c1518_2820-4262
YPL161C	YPL161C_c2033_9747-11618
YBR003W	YBR003W_c1395_2895-4334
YDR306C	YDR306C_c1967_11739-13175
YDR458C	YDR458C_c1572_2727-4721
YJR117W	YJR117W_c1903_14471-15832
YNL016W	YNL016W_c1496_2362-3741
YOL030W	YOL030W_c2060_4031-5494
YAR071W	YAR071W_c1975_6281-7684
YHR215W	YAR071W_c1975_6281-7684
YHR190W	YHR190W_c1553_5384-6784
YDR470C	YDR470C_c1959_11354-12859
YPL095C	YPL095C_c2058_5479-6849
YDL084W	YDL084W_c2062_9465-10805
YDR330W	YDR330W_c1638_3433-4929
YPR034W	YPR034W_c1603_3753-5192
YKL175W	YKL175W_c1782_11079-12677
YAL062W	YAL062W_c1984_713-2086
YLR195C	YLR195C_c1827_4274-5641
YKL106W	YKL106W_c2010_16899-18254
YBR243C	YBR243C_c1651_5370-6716
YMR140W	YMR140W_c1802_4036-5505
YPL228W	YPL228W_c1934_14791-16398
YHR113W	YHR113W_c2024_7114-8586
YCR024C	YCR024C_c2048_14012-15499
YIL088C	YIL088C_c1880_2560-4032
YDR299W	YDR299W_c2003_1130-2752
YPL103C	YPL103C_c1429_1046-2452
YPL219W	YPL219W_c1305_1470-2972
YDR349C	YDR349C_c2047_19110-20771
YNL137C	YNL137C_c1855_2260-3720
YLR288C	YLR288C_c2059_19806-21227
YBL056W	YBL056W_c1907_10891-12297
YDL207W	YDL207W_c1850_1357-2973
YOL132W	YOL132W_c2006_4194-5606
YHR005C	YHR005C_c2067_28132-29550
YIL146C	YIL146C_c1210_1026-2639
YNL220W	YNL220W_c1747_990-2291
YPL063W	YPL063W_c1974_7012-8454
YOR198C	YOR198C_c1770_10140-11552
YOR244W	YOR244W_c1958_6609-7949
YJR006W	YJR006W_c1955_12616-14160
YKL127W	YKL127W_c1719_4899-6312
YMR105C	YKL127W_c1719_4899-6312
YDR346C	YDR346C_c1649_10216-11655
YPR001W	YPR001W_c1777_9479-10927
YDR014W	YDR014W_c2061_17976-19919
YJL025W	YJL025W_c1354_3192-4736
YLR163C	YLR163C_c2071_4302-5690
YLR015W	YLR015W_c2025_11191-12687
YOR355W	YOR355W_c1930_3873-5456
YDR448W	YDR448W_c1894_12266-13570
YBR103W	YBR103W_c1637_55-1692
YKR039W	YKR039W_c2049_10207-12018
YNL062C	YNL062C_c1596_2535-4019
YLR286C	YLR286C_c2059_24517-26286
YDL131W	YDL131W_c1961_17121-18443
YKL116C	YKL116C_c2020_12185-13744
YOR073W	YOR073W_c1854_13548-15290
YAL010C	YAL010C_c1474_1319-2800
YEL047C	YEL047C_c1931_8798-10213
YPL245W	YPL245W_c1021_581-1945
YDR036C	YDR036C_c2038_19411-20916
YGL035C	YGL035C_c2052_18912-20420
YIL131C	YIL131C_c1475_5502-6962
YBR143C	YBR143C_c2051_24739-26052
YER019W	YER019W_c1655_6064-7410
YNL237W	YNL237W_c1688_8437-9816
YDR182W	YDR182W_c1600_2688-4163
YLR231C	YLR231C_c1756_1064-2425
YML096W	YML096W_c1950_1308-2867
YNL193W	YNL193W_c1800_5968-7647
YDL003W	YDL003W_c1672_5703-7400
YPL254W	YPL254W_c2037_5172-6638
YGR252W	YGR252W_c1999_8364-9683
YBR250W	YBR250W_c2064_29044-30615
YDR369C	YDR369C_c1699_595-3126
YNL071W	YNL071W_c1657_3425-4858
YPL145C	YPL145C_c1644_2025-3329
YMR210W	YMR210W_c1558_923-2275
YBL103C	YBL103C_c1948_7066-8535
YER089C	YER089C_c1340_186-1580
YPL172C	YPL172C_c1669_4250-5638
YPR173C	YPR173C_c1422_1535-2848
YCL051W	YCL051W_c2065_8787-10517
YHR109W	YHR109W_c2024_12855-14612
YHR174W	YHR174W_c2046_24933-26246
YGR254W	YGR254W_c1999_4454-5767
YBR030W	YBR030W_c2061_13762-15468
YBL019W	YBL019W_c1707_3481-5043
YDR449C	YDR449C_c1894_13754-15076
YDL182W	YDL182W_c2045_14728-16014
YKL028W	YKL028W_c1591_5113-6567
YGR083C	YGR083C_c1797_6020-7551
YLR353W	YLR353W_c1341_2893-4683
YMR283C	YMR283C_c1713_6241-7725
YCR079W	YCR079W_c1704_2583-3911
YKR003W	YKR003W_c1712_23-1315
YLR113W	YLR113W_c2004_9501-10796
YBR177C	YBR177C_c1973_1382-2737
YJL002C	YJL002C_c1686_3210-4640
YOL016C	YOL016C_c1977_574-1923
YMR177W	YMR177W_c1860_8050-9576
YFL052W	YFL052W_c1886_389-1786
YJL091C	YJL091C_c1640_6322-7794
YOR230W	YOR230W_c1394_1577-2890
YLR085C	YLR085C_c1814_8221-9537
YMR027W	YMR027W_c1450_1929-3344
YOR187W	YOR187W_c1997_9745-11058
YBL086C	YBL086C_c1758_4045-5445
YBR223C	YBR223C_c1244_144-1847
YOR117W	YOR117W_c1746_7289-8593
YBR110W	YBR110W_c1877_10353-11702
YDL066W	YDL066W_c1991_11657-12946
YER158C	YER158C_c2047_14761-16428
YOL124C	YOL124C_c1311_807-2108
YDL146W	YDL146W_c1602_5157-6626
YJL146W	YJL146W_c2041_19003-20412
YGR002C	YGR002C_c1329_279-1706
YOR323C	YOR323C_c1824_4026-5396
YPL092W	YPL092W_c2058_11162-12535
YIR027C	YIR027C_c1859_6843-8225
YOR197W	YOR197W_c1770_8632-9906
YNR059W	YNR059W_c1943_5006-6748
YHR006W	YHR006W_c2067_23092-24699
YJR124C	YJR124C_c1903_3783-5204
YDR143C	YDR143C_c1410_1297-3135
YBL098W	YBL098W_c1295_1770-3155
YBR293W	YBR293W_c1455_4309-5991
YBR288C	YBR288C_c1898_1457-2905
YBR162C	YBR162C_c1852_5629-7005
YDL147W	YDL147W_c1602_7112-8449
YGL179C	YGL179C_c1465_4578-6269
YMR243C	YMR243C_c1985_16668-17996
YGR285C	YGR285C_c1618_4688-5989
YBR083W	YBR083W_c1761_2698-4161
YGR108W	YGR108W_c2023_6070-7488
YIL097W	YIL097W_c1344_855-2351
YMR013C	YMR013C_c2054_14358-15917
YNR052C	YNR052C_c1826_4756-6090
YJL073W	YJL073W_c1221_1719-3355
YNL064C	YNL064C_c1596_5657-6889
YGL215W	YGL215W_c1632_4251-5603
YNL011C	YNL011C_c1566_3127-4467
YGR210C	YGR210C_c1744_5777-7012
YHR132C	YHR132C_c2014_19535-20818
YKL075C	YKL075C_c1436_4903-6255
YPR163C	YPR163C_c1949_2846-4189
YOR250C	YOR250C_c1958_14989-16326
YBR240C	YBR240C_c1387_3307-4665
YEL042W	YEL042W_c1931_317-1870
YBR045C	YBR045C_c1853_2997-4958
YKL178C	YKL178C_c1782_5625-7037
YNL207W	YNL207W_c1629_211-1488
YBL069W	YBL069W_c1889_5950-7239
YDR132C	YDR132C_c1908_10326-11813
YML043C	YML043C_c1980_9734-11272
YOR190W	YOR190W_c1997_2931-4268
YDR358W	YDR358W_c1964_5525-7192
YIL103W	YIL103W_c1790_1298-2584
YOL058W	YOL058W_c1402_1594-2856
YMR239C	YMR239C_c1271_2357-3781
YKL004W	YKL004W_c1788_7249-8454
YBL091C	YBL091C_c1495_5060-6325
YIR012W	YIR012W_c1568_858-2216
YOL069W	YOL069W_c1212_2221-3576
YPL154C	YPL154C_c1190_941-2158
YDR394W	YDR394W_c1446_2561-3847
YHR111W	YHR111W_c2024_10483-11964
YBR287W	YBR287W_c1898_3066-4358
YJL044C	YJL044C_c1920_6878-8245
YLR273C	YLR273C_c1933_3961-5961
YAR003W	YAR003W_c1902_14867-16153
YMR098C	YMR098C_c1727_4431-6269
YIL033C	YIL033C_c1694_5360-6610
YOR237W	YOR237W_c1805_2197-3501
YNR051C	YNR051C_c1826_2193-3743
YBR148W	YBR148W_c2051_17541-19370
YGR093W	YGR093W_c1968_18331-19857
YOR320C	YOR320C_c1372_2437-3909
YPR169W	YPR169W_c1949_12964-14460
YKR051W	YKR051W_c1397_2443-3705
YMR065W	YMR065W_c1172_679-2184
YMR208W	YMR208W_c1242_2426-3757
YML102W	YML102W_c1950_13005-14510
YCR012W	YCR012W_c1836_1672-2922
YCL027W	YCL027W_c2072_25385-26914
YDR277C	YDR277C_c1845_6534-7835
YOR025W	YOR025W_c1983_8321-9679
YGL253W	YGL253W_c1439_2719-4015
YJL036W	YJL036W_c1920_830-2101
YDR030C	YDR030C_c2038_5636-7156
YHL003C	YHL003C_c2034_21136-22371
YDR147W	YDR147W_c1848_6749-8350
YHR169W	YHR169W_c1709_6257-7570
YJL134W	YJL134W_c2041_4413-5642
YHR107C	YHR107C_c2024_16882-18105
YNL119W	YNL119W_c1922_2011-3492
YOL049W	YOL049W_c1622_1898-3376
YBR207W	YBR207W_c1766_449-1849
YJL139C	YJL139C_c2041_10810-12084
YMR029C	YMR029C_c1450_4721-6283
YPL151C	YPL151C_c1589_4034-5389
YCL048W	YCL048W_c2065_2661-4052
YDR364C	YDR364C_c1964_18142-19506
YIL015W	YIL015W_c1960_10952-12500
YPR084W	YPR084W_c1982_4989-6362
YPR045C	YPR045C_c1654_5676-7088
YKR061W	YKR061W_c1873_9796-11082
YOL072W	YOL072W_c1443_2126-3499
YMR293C	YMR293C_c1793_6172-7566
YGR110W	YGR110W_c1571_1890-3248
YPR196W	YPR196W_c1448_1416-2828
YDR483W	YDR483W_c1730_4648-5967
YER051W	YER051W_c2039_5885-7366
YGR288W	YGR288W_c1888_11366-12790
YLR443W	YLR443W_c1816_2832-4178
YJL110C	YJL110C_c1451_3195-4844
YGL129C	YGL129C_c1717_6344-7699
YKL047W	YKL047W_c2056_9840-11390
YHR033W	YHR033W_c1289_4285-5685
YBR199W	YBR199W_c1989_13286-14680
YLR027C	YLR027C_c1684_1903-3159
YGL048C	YGL048C_c1607_541-1758
YMR163C	YMR163C_c1551_3851-5543
YLR227C	YLR227C_c1998_2393-3874
YOR303W	YOR303W_c1580_2804-4039
YDL161W	YDL161W_c1559_6060-7499
YER101C	YER101C_c2009_6539-7831
YDL088C	YDL088C_c2062_2689-4272
YGR005C	YGR005C_c1104_726-1928
YOR274W	YOR274W_c1682_235-1518
YMR014W	YMR014W_c2054_18074-19615
YJR076C	YJR076C_c1916_10492-11742
YML114C	YML114C_c1963_1239-2783
YAL042W	YAL042W_c848_776-2023
YFL027C	YFL027C_c1198_627-2120
YMR187C	YMR187C_c1731_2795-4105
YMR219W	YMR219W_c1734_2605-6142
YHR035W	YHR035W_c1289_1134-2900
YBR195C	YBR195C_c1989_4614-5882
YHR179W	YHR179W_c2046_13945-15147
YAL058W	YAL058W_c1874_3338-4843
YOR212W	YOR212W_c1769_3464-4741
YMR010W	YMR010W_c2054_3441-4661
YNL295W	YNL295W_c1783_2090-3541
YGR010W	YGR010W_c1670_2267-3454
YIR008C	YIR008C_c1884_3564-4781
YLR328W	YLR328W_c2002_3858-5063
YDR254W	YDR254W_c1915_13560-14936
YIL160C	YIL160C_c1969_15221-16474
YJR078W	YJR078W_c1940_12079-13437
YKR058W	YKR058W_c1873_4842-6692
YBR125C	YBR125C_c1334_1533-2714
YDR524C	YDR524C_c2001_2709-4367
YOR047C	YOR047C_c2015_19887-21221
YPL097W	YPL097W_c2058_2347-3825
YIL169C	YIL169C_c1975_8874-10799
YOL155C	YIL169C_c1975_8874-10799
YER061C	YER061C_c1762_353-1681
YLL057C	YLL057C_c1882_12832-14070
YBR004C	YBR004C_c1395_1453-2754
YFR005C	YFR005C_c1792_8591-9937
YLR244C	YLR244C_c1869_9863-11026
YDR085C	YDR085C_c1929_7466-9352
YHR011W	YHR011W_c2067_13819-15159
YLR213C	YLR213C_c1821_1392-2660
YOR245C	YOR245C_c1958_8155-9411
YOL041C	YOL041C_c1723_8409-9791
YMR091C	YMR091C_c1803_730-2031
YDR026C	YDR026C_c1760_8085-9602
YDL233W	YDL233W_c1254_1952-3367
YGR189C	YGR189C_c1129_876-2486
YDL133W	YDL133W_c1961_12199-13527
YDL155W	YDL155W_c1673_3459-4745
YJL171C	YJL171C_c1241_410-1600
YKL166C	YKL166C_c1780_2591-3778
YLR099C	YLR099C_c1763_5341-6525
YLR225C	YLR225C_c1998_5483-6706
YKR059W	YJL138C_c2041_9120-10307	_c1873_6958-8247
YJL138C	YJL138C_c2041_9120-10307	_c1873_6958-8247
YDL128W	YDL128W_c1786_10604-11839
YDL134C	YDL134C_c1961_9460-10569
YJL183W	YJL183W_c1825_7573-8841
YDL036C	YDL036C_c1357_2185-3561
YDR229W	YDR229W_c2069_4805-6196
YNL053W	YNL053W_c1564_1335-2807
YML032C	YML032C_c1957_3106-4518
YDL188C	YDL188C_c2045_23073-24206
YDR502C	YDR502C_c1891_5979-7133
YER020W	YER020W_c1655_3754-5112
YNL181W	YNL181W_c942_83-1303
YKR038C	YKR038C_c1606_6716-7876
YNL009W	YNL009W_c1566_206-1468
YDR247W	YDR247W_c1915_4512-5906
YDR125C	YDR125C_c1862_9361-10701
YDR198C	YDR198C_c1918_8746-10179
YEL046C	YEL046C_c1931_6827-7990
YDR473C	YDR473C_c1959_6692-8104
YLR183C	YLR183C_c2032_15579-17063
YOR176W	YOR176W_c2050_11089-12270
YPL203W	YPL203W_c1659_927-2075
YDR004W	YDR004W_c1831_4559-5905
YBR297W	YBR297W_c1849_2348-3754
YDR148C	YDR148C_c1848_4931-6304
YLR446W	YLR446W_c1816_384-1682
YGL213C	YGL213C_c1632_2227-3420
YMR203W	YMR203W_c1878_7243-8406
YBR025C	YBR025C_c2061_5996-7180
YGR249W	YGR249W_c1999_16895-18253
YLR180W	YLR180W_c2032_21168-22316
YDR245W	YDR245W_c1915_1352-2533
YER027C	YER027C_c1757_567-1823
YCL029C	YCL029C_c2072_22169-23497
YMR135C	YMR135C_c1828_2681-4039
YBR205W	YBR205W_c1766_2155-3450
YIL123W	YIL123W_c2022_18812-20164
YKR048C	YKR048C_c1674_5537-6787
YML071C	YML071C_c2021_9939-11558
YPL181W	YPL181W_c1972_20372-21889
YOR301W	YOR301W_c1580_4686-6152
YPL133C	YPL133C_c2019_13637-14989
YBR272C	YBR272C_c2064_1588-3036
YOR099W	YOR099W_c2018_19247-20428
YGR185C	YGR185C_c2063_33705-34889
YJR122W	YJR122W_c1903_6762-8249
YIL153W	YIL153W_c1285_412-1620
YHR003C	YHR003C_c2067_31724-33013
YCR052W	YCR052W_c2008_893-2362
YGR156W	YGR156W_c1268_574-1851
YHR205W	YHR205W_c1913_6853-8195
YOL136C	YOL136C_c2006_389-1582
YDL033C	YDL033C_c1539_1066-2391
YKL080W	YKL080W_c1563_3484-4662
YOR177C	YOR177C_c2050_3786-5183
YOR184W	YOR184W_c1997_14525-15712
YPR068C	YPR068C_c1509_2871-4286
YEL056W	YEL056W_c1923_2404-3609
YJR084W	YJR084W_c1940_7298-8575
YDR021W	YDR021W_c1760_926-2125
YDR240C	YDR240C_c2069_23695-25167
YHL002W	YHL002W_c2034_23112-24476
YLL006W	YLL006W_c1676_185-1456
YDR329C	YDR329C_c1638_1825-3225
YIL035C	YIL035C_c1694_8197-9315
YBR234C	YBR234C_c1458_2549-3703
YNL307C	YNL307C_c1519_2610-3737
YNL124W	YNL124W_c1922_10047-11501
YLR056W	YLR056W_c1993_15149-16246
YDR501W	YDR501W_c1891_7515-9086
YEL050C	YEL050C_c1931_13997-15178
YHL012W	YHL012W_c2034_5970-7451
YMR136W	YMR136W_c1828_39-1571
YHR115C	YHR115C_c2024_3577-4818
YPR201W	YPR201W_c1995_3118-4284
YGL196W	YGL196W_c1912_12050-13336
YMR068W	YMR068W_c1522_1868-3136
YNR021W	YNR021W_c1660_7133-8347
YNL128W	YNL128W_c1749_2409-3686
YJR013W	YJR013W_c1955_1648-2859
YJL181W	YJL181W_c1825_5467-7260
YHR176W	YHR176W_c2046_22042-23340
YOL144W	YOL144W_c1459_4020-5501
YLR108C	YLR108C_c2004_4538-5992
YDR035W	YDR035W_c2038_18022-19134
YLR210W	YLR210W_c1821_5971-7341
YHL014C	YHL014C_c2034_3123-4337
YJR072C	YJR072C_c1916_6077-7246
YGR040W	YGR040W_c1839_12104-13210
YPR186C	YPR186C_c1529_4738-5961
YPR023C	YPR023C_c1604_2593-3798
YBR192W	YBR192W_c1989_1681-2814
YFL001W	YFL001W_c1697_5679-7004
YLR394W	YLR394W_c2066_12553-13878
YML048W	YML048W_c1980_16125-17339
YGL143C	YGL143C_c1895_7328-8569
YMR139W	YMR139W_c1802_2391-3503
YER143W	YER143W_c1631_5111-6514
YER095W	YER095W_c2009_19130-20332
YGL111W	YGL111W_c2026_2684-4075
YJL013C	YJL013C_c1835_7415-8929
YLR387C	YLR387C_c2066_796-2106
YIL042C	YIL042C_c1799_8637-9821
YML097C	YML097C_c1950_3087-4445
YMR235C	YMR235C_c1773_5371-6594
YOR388C	YOR388C_c2029_4345-5472
YIL116W	YIL116W_c1925_5305-6462
YJR062C	YJR062C_c1911_11169-12512
YER107C	YER107C_c1711_2848-3945
YKL113C	YKL113C_c2020_15601-16743
YGR286C	YGR286C_c1618_2806-3933
YJL159W	YJL159W_c1663_4079-5317
YKR044W	YKR044W_c1674_2263-3591
YMR083W	YMR083W_c1917_6382-7509
YNL001W	YNL001W_c1932_18074-19234
YDR321W	YDR321W_c1363_1295-2440
YFL039C	YFL039C_c1695_6462-7544
YBL061C	YBL061C_c1907_3145-4483
YAL060W	YAL060W_c1874_1044-2192
YER096W	YER096W_c2009_17020-18597
YOR110W	YOR110W_c2018_1931-3244
YLR226W	YLR226W_c1998_3896-5083
YLR330W	YLR330W_c2002_6627-8447
YJL026W	YJL026W_c1354_5031-6134
YJR004C	YJR004C_c1491_2764-4917
YPR054W	YPR054W_c1806_5843-7009
YPL057C	YPL057C_c1444_2476-3630
YGR173W	YGR173W_c2063_9364-10470
YGL169W	YGL169W_c1986_1806-3086
YDR527W	YDR527W_c2001_6250-7545
YGL038C	YGL038C_c2052_25266-26684
YNL279W	YNL279W_c1277_1315-2689
YAL028W	YAL028W_c1181_1471-3027
YCL037C	YCL037C_c2072_11014-12324
YHR004C	YHR004C_c2067_29940-31283
YNL152W	YNL152W_c1924_1873-3108
YML018C	YML018C_c2017_13123-14304
YOR196C	YOR196C_c1770_7132-8391
YBR267W	YBR267W_c2064_8305-9486
YER003C	YER003C_c1819_1659-2801
YCR066W	YCR066W_c1668_4846-6315
YBR042C	YBR042C_c1753_8409-9605
YDR427W	YDR427W_c1634_2755-3936
YOL022C	YOL022C_c2060_16713-17930
YGL246C	YGL246C_c1499_1161-2330
YLR190W	YLR190W_c2032_955-2403
YLR216C	YLR216C_c1998_20996-22111
YKL105C	YKL105C_c2010_13336-15514
YOL126C	YOL126C_c2006_14708-15841
YGR012W	YGR012W_c1670_620-1801
YDL055C	YDL055C_c1312_1322-2407
YKL149C	YKL149C_c1301_1476-2693
YAL034C	YAL034C_c1685_7722-8951
YJL193W	YJL193W_c1987_6410-7618
YML038C	YML038C_c1957_12856-14181
YLR291C	YLR291C_c2059_15262-16398
YNL292W	YNL292W_c1783_7829-9040
YFL030W	YFL030W_c1145_571-1728
YGL256W	YGL256W_c2049_20441-21724
YML074C	YML074C_c2021_1394-2596
YJR003C	YJR003C_c1491_815-2380
YPR140W	YPR140W_c2053_14786-15940
YOL042W	YOL042W_c1723_10078-11169
YGR263C	YGR263C_c1748_5532-6809
YDR465C	YDR465C_c1959_18015-19259
YKR015C	YKR015C_c2000_6008-7702
YBR249C	YBR249C_c2064_31377-32714
YAL036C	YAL036C_c1685_2081-3190
YHR112C	YHR112C_c2024_9246-10382
YMR214W	YMR214W_c1400_1219-2346
YOR316C	YOR316C_c1795_10396-11730
YHR065C	YHR065C_c841_751-1965
YCR094W	YCR094W_c2040_15160-16332
YNL165W	YNL165W_c1953_9635-10867
YDR047W	YDR047W_c1362_762-1850
YCL018W	YCL018W_c2072_41850-42944
YIL071C	YIL071C_c1847_4441-5793
YBR031W	YBR031W_c2061_15675-16763
YDR012W	YBR031W_c2061_15675-16763
YCL063W	YCL063W_c2065_27704-28984
YER007W	YER007W_c1540_3962-5500
YGR212W	YGR212W_c1744_9281-10708
YDR393W	YDR393W_c1446_4222-5571
YJL125C	YJL125C_c1365_687-1850
YLR049C	YLR049C_c1993_5221-6492
YMR021C	YMR021C_c1286_1757-2926
YPR106W	YPR106W_c1473_4922-6253
YBR233W	YBR233W_c1458_540-1790
YIL094C	YIL094C_c1880_13633-14748
YGL067W	YGL067W_c2057_24910-26064
YBR170C	YBR170C_c1973_9499-10667
YBR155W	YBR155W_c2051_6325-7482
YGL172W	YGL172W_c1986_7092-8441
YIL083C	YIL083C_c1094_583-1686
YOR136W	YOR136W_c1633_4575-5684
YBR273C	YBR273C_c2064_21-1334
YCL052C	YCL052C_c2065_10982-12232
YLR459W	YLR459W_c1885_7389-8570
YKR076W	YKR076W_c2030_17947-19059
YDR019C	YDR019C_c2061_28325-29539
YJL164C	YJL164C_c1754_7172-8323
YNL253W	YNL253W_c1557_4636-5904
YOR368W	YOR368W_c2013_6135-7340
YJR148W	YJR148W_c1645_7796-8926
YOL116W	YOL116W_c1896_11566-12711
YPL201C	YPL201C_c1659_4368-5753
YGR091W	YGR091W_c1356_2025-3512
YGR046W	YGR046W_c1839_2558-3715
YGL126W	YGL126W_c1717_3359-4498
YPL224C	YPL224C_c1934_6690-8141
YLR107W	YLR107W_c2004_2265-3470
YPL048W	YPL048W_c1641_3415-4614
YCL016C	YCL016C_c2072_45118-46260
YLR423C	YLR423C_c1081_955-2211
YMR146C	YMR146C_c1371_2489-3532
YKR105C	YKR105C_c1383_2241-3507
YCL069W	YKR105C_c1383_2241-3507
YBL016W	YBL016W_c1914_1563-2624
YDL237W	YDL237W_c1369_351-1523
YER059W	YER059W_c2039_23588-24850
YBR161W	YBR161W_c1852_4056-5189
YGL100W	YGL100W_c1658_5170-6219
YNL034W	YNL034W_c1789_3546-5390
YNL018C	YNL034W_c1789_3546-5390
YDL216C	YDL216C_c1815_7274-8599
YGL001C	YGL001C_c1881_13415-14464
YBR142W	YBR142W_c2051_27241-28548
YMR265C	YMR265C_c2070_35182-36555
YGR117C	YGR117C_c1724_1081-2508
YOR051C	YOR051C_c1328_1399-2637
YDL100C	YDL100C_c1542_2994-4058
YBR095C	YBR095C_c1359_288-1595
YDR083W	YDR083W_c1929_5290-6468
YBL055C	YBL055C_c1907_12751-14007
YBR026C	YBR026C_c2061_8384-9577
YHR129C	YHR129C_c1988_16951-18105
YER149C	YER149C_c1636_3797-5059
YPL152W	YPL152W_c1589_2897-3973
YCR034W	YCR034W_c2035_19606-20649
YDR219C	YDR219C_c1811_6561-7958
YNL092W	YNL092W_c1883_12814-14016
YBR034C	YBR034C_c1675_1990-3036
YDR142C	YDR142C_c1410_3585-4715
YHR063C	YHR063C_c1807_3113-4252
YLR418C	YLR418C_c1928_11221-12411
YPL113C	YPL113C_c1951_2310-3500
YOL086C	YOL086C_c1263_162-1499
YIL119C	YIL119C_c1925_11486-12667
YGL040C	YGL040C_c2052_31967-32995
YGL082W	YGL082W_c2057_4729-5880
YMR268C	YMR268C_c2070_28924-30261
YNL331C	YNL331C_c1830_12180-13310
YLR377C	YLR377C_c2027_18991-20037
YDR082W	YDR082W_c1929_3657-5138
YOL010W	YOL010W_c1977_13421-14524
YPL112C	YPL112C_c1951_856-2040
YBL058W	YBL058W_c1907_8546-9826
YGR169C	YGR169C_c2063_187-1389
YGL209W	YGL209W_c1253_1960-3111
YDR531W	YDR531W_c2001_13390-14469
YIR026C	YIR026C_c1859_5463-6554
YCL028W	YCL028W_c2072_23706-24923
YJL167W	YJL167W_c1754_2252-3310
YLR019W	YLR019W_c2025_6469-7647
YNL332W	_c1990_13119-14141	YDL244W_c1610_4435-5457	_c1996_15343-16365	_c1830_13623-14645	_c1899_11252-12274
YDL244W	_c1990_13119-14141	YDL244W_c1610_4435-5457	_c1996_15343-16365	_c1830_13623-14645	_c1899_11252-12274
YFL058W	_c1990_13119-14141	YDL244W_c1610_4435-5457	_c1996_15343-16365	_c1830_13623-14645	_c1899_11252-12274
YJR156C	_c1990_13119-14141	YDL244W_c1610_4435-5457	_c1996_15343-16365	_c1830_13623-14645	_c1899_11252-12274
YDL193W	YDL193W_c1732_2906-4024
YHR159W	YHR159W_c1735_5656-7185
YLR420W	YLR420W_c1928_18792-19922
YPR120C	YPR120C_c1617_6510-7826
YBR130C	YBR130C_c1937_5618-6907
YBR145W	YBR145W_c2051_22371-23426
YBR054W	YBR054W_c1787_4976-6007
YER118C	YER118C_c1856_9674-10792
YIL006W	YIL006W_c1909_9204-10367
YJL048C	YJL048C_c1771_4280-5482
YLL002W	YLL002W_c1904_14979-16298
YKR066C	YKR066C_c2030_1886-2971
YNL035C	YNL035C_c1789_6123-7292
YHR002W	YHR002W_c2067_33158-34231
YGR052W	YGR052W_c2031_16806-17915
YGR028W	YGR028W_c1715_3251-4459
YPR086W	YPR086W_c1982_8118-9155
YNL229C	YNL229C_c1866_3982-5067
YPR133C	YPR133C_c2053_2148-3386
YDR218C	YDR218C_c1811_4838-6088
YKL114C	YKL114C_c2020_14208-15305
YDR354W	YDR354W_c1964_202-1353
YOL065C	YOL065C_c1534_915-2321
YNL231C	YNL231C_c1866_785-1840
YEL037C	YEL037C_c1692_2536-3729
YDR297W	YDR297W_c2003_4741-5790
YMR303C	YMR303C_c1351_918-1964
YER064C	YER064C_c1762_4747-6258
YJL046W	YJL046W_c1771_9233-10462
YJR019C	YJR019C_c1630_8946-9995
YJR159W	YJR159W_c1448_4671-5744	_c1899_2602-3675
YDL246C	YJR159W_c1448_4671-5744	_c1899_2602-3675
YBL032W	YBL032W_c2007_14016-15158
YGL248W	YGL248W_c1499_3208-4317
YJR139C	YJR139C_c1942_17397-18476
YMR018W	YMR018W_c2054_29331-30890
YNL007C	YNL007C_c1479_1014-2120
YCR035C	YCR035C_c2035_20857-22038
YCR105W	YCR105W_c1992_3104-4189
YJL049W	YJL049W_c1771_2777-4135
YOR262W	YOR262W_c1703_9292-10335
YOL064C	YOL064C_c1534_2291-3364
YKL051W	YKL051W_c2056_18551-19603
YPR148C	YPR148C_c2053_27371-28633
YDR051C	YDR051C_c1362_5696-6700
YIR003W	YIR003W_c1595_5637-7691
YJL172W	YOL153C_c1876_5500-7245
YLR215C	YLR215C_c1998_22345-23436
YMR152W	YMR152W_c1956_15973-17130
YLR372W	YLR372W_c2027_12639-13676
YMR244W	YMR244W_c1985_14581-15642
YHL004W	YHL004W_c2034_19687-20874
YDL029W	YDL029W_c1646_6068-7081
YGL176C	YGL176C_c1986_16070-17740
YMR166C	YMR166C_c1124_1814-2917
YLR017W	YLR017W_c2025_9310-10323
YBR271W	YBR271W_c2064_3275-4528
YBR149W	YBR149W_c2051_16215-17249
YGR159C	YGR159C_c1019_1410-2591
YJR125C	YJR125C_c1903_2171-3403
YGL158W	YGL158W_c2042_12911-14326
YBL029W	YBL029W_c2007_8111-9235
YJR153W	YJR153W_c1830_8216-9301
YLR246W	YLR246W_c1869_11812-12882
YJR068W	YJR068W_c1916_2771-3832
YJR080C	YJR080C_c1940_10680-11864
YLR375W	YLR375W_c2027_16957-17991
YMR153W	YMR153W_c1956_14307-15734
YDR076W	YDR076W_c1897_7036-8244
YBR053C	YBR053C_c1787_8298-9374
YJL053W	YJL053W_c1556_4927-6066
YDR263C	YDR263C_c2012_12126-13418
YPL049C	YPL049C_c1641_5176-6501
YGR279C	YGR279C_c683_248-1405
YPR191W	YPR191W_c1411_837-1943
YKL018W	YKL018W_c1716_6209-7198
YPL236C	YPL236C_c1578_6283-7377
YPL003W	YPL003W_c1777_5182-6651
YPL096W	YPL096W_c2058_4329-5420
YHR123W	YHR123W_c1988_9433-10473
YMR305C	YMR305C_c1521_2261-3406
YPL072W	YPL072W_c1974_18436-19947
YCL055W	YCL055W_c2065_17408-18412
YBR168W	YBR168W_c1973_13949-15190
YGR180C	YGR180C_c2063_21235-22272
YBR087W	YBR087W_c2011_8939-10003
YKL090W	YKL090W_c1457_607-1932
YPL165C	YPL165C_c2033_3334-4458
YDL089W	YDL089W_c2062_1049-2515
YGR112W	YGR112W_c1401_2382-3551
YGR060W	YGR060W_c2031_191-1120
YMR026C	YMR026C_c1450_283-1482
YDL047W	YDL047W_c1386_4195-5130
YCL008C	YCL008C_c1939_1951-3144
YML060W	YML060W_c1531_2741-3871
YMR315W	YMR315W_c1561_3427-4476
YKR070W	YKR070W_c2030_9270-10421
YOL031C	YOL031C_c2060_2108-3361
YGR163W	YGR163W_c1871_2670-3695
YPR040W	YPR040W_c1404_970-2064
YKL077W	YKL077W_c1436_3420-4598
YDR191W	YDR191W_c1170_896-1996
YKL133C	YKL133C_c1555_1950-3341
YDL226C	YDL226C_c1979_11144-12199
YGR048W	YGR048W_c2031_20573-21664
YJR105W	YJR105W_c1794_1499-2521
YGR144W	YGR144W_c1751_1534-2514
YLR360W	YLR360W_c1678_6252-7556
YOL018C	YOL018C_c2060_27713-28918
YJR009C	YJR009C_c1691_962-1960	_c1955_8560-9558
YGL091C	YGL091C_c1808_8041-9027
YGR041W	YGR041W_c1839_9492-11108
YOL015W	YOL015W_c1977_2701-4356
YDR018C	YDR018C_c2061_26799-28025
YBR057C	YBR057C_c1976_16329-17426
YDR517W	YDR517W_c1594_3338-4456
YDR528W	YDR528W_c2001_9799-11064
YML066C	YML066C_c1576_5586-6695
YGR165W	YGR165W_c1871_1092-2129
YAL032C	YAL032C_c1176_62-1204
YDL175C	YDL175C_c2045_4011-5045
YDR331W	YDR331W_c1638_5152-6143
YHR104W	YHR104W_c2024_20520-21503
YOL003C	YOL003C_c1890_2882-4021
YLR224W	YLR224W_c1998_6849-7958
YOR266W	YOR266W_c1703_5345-6613
YDR202C	YDR202C_c1918_4734-5789
YCL064C	YCL064C_c2065_29398-30480
YHR016C	YHR016C_c2067_5087-6256
YER156C	YER156C_c2047_10008-11024
YDR267C	YDR267C_c2012_20348-21364
YDR363W	YDR363W_c1964_14614-15990
YLR100W	YLR100W_c1763_7413-8459
YGL223C	YGL223C_c1804_8642-9898
YJL052W	YJL052W_c1556_2851-3849
YNL051W	YNL051W_c1564_4114-5325
YOR042W	YOR042W_c2015_11884-13152
YPL255W	YPL255W_c2037_7123-8382
YOR246C	YOR246C_c1958_9878-10858
YLR405W	YLR405W_c2066_34299-35504
YPR056W	YPR056W_c1546_7403-8419
YCR102C	YCR102C_c1751_4613-5743	_c1885_4956-6086
YLR460C	YCR102C_c1751_4613-5743	_c1885_4956-6086
YBR104W	YBR104W_c904_874-1863
YBR204C	YBR204C_c1766_3596-4726
YKL161C	YKL161C_c1554_3125-4651
YNL025C	YNL025C_c1892_1914-2885
YNR035C	YNR035C_c1741_6565-7593
YIL154C	YIL154C_c1285_1804-2889
YDL078C	YDL078C_c2062_19621-20652
YDR033W	YDR033W_c2038_11693-12652
YDR372C	YDR372C_c1687_3573-4613
YHR017W	YHR017W_c2067_3287-4441
YML015C	YML015C_c951_1574-2617
YIL021W	YIL021W_c761_948-1904
YDR460W	YDR460W_c1572_6493-7458
YDL205C	YDL205C_c1850_5891-6874
YHL020C	YHL020C_c1229_2190-3377
YGR086C	YGR086C_c1797_10513-11523
YNL290W	YNL290W_c1783_11242-12264
YPL118W	YPL118W_c1951_11721-12755
YGL004C	YGL004C_c1881_8598-9854
YGR193C	YGR193C_c1691_2651-3886
YKL042W	YKL042W_c2056_1325-2419
YNL080C	YNL080C_c1628_6393-7493
YCL034W	YCL034W_c2072_15259-16326
YDL230W	YDL230W_c1979_2831-3856
YGL155W	YGL155W_c2042_19744-20874
YNL141W	YNL141W_c1855_11730-12773
YOR271C	YOR271C_c1463_2765-3748
YCR095C	YCR095C_c2040_13860-14939
YPL111W	YPL111W_c999_642-1643
YOR142W	YOR142W_c1833_6927-7916
YKR062W	YKR062W_c1873_11798-12784
YCL050C	YCL050C_c2065_7590-8555
YNL094W	YNL094W_c1883_16232-17307
YGR101W	YGR101W_c1325_1017-2057
YKL151C	YKL151C_c1291_1295-2311
YOR166C	YOR166C_c2050_26006-27379
YNL006W	YNL006W_c1479_2610-3521
YHR201C	YHR201C_c1913_16358-17539
YDR075W	YDR075W_c1897_8630-9556
YBR159W	YBR159W_c1852_1140-2183
YMR270C	YMR270C_c2070_26706-27803
YLR354C	YLR354C_c1341_1678-2688
YPL273W	YPL273W_c2029_10744-11721
YPL087W	YPL087W_c2058_20717-21670
YDR414C	YDR414C_c1527_4582-5670
YCL059C	YCL059C_c2065_22936-23886
YKL164C	_c1590_3705-4715
YHR052W	YHR052W_c1347_2657-3784
YGL225W	YGL225W_c1804_6491-7501
YDR400W	YDR400W_c1573_747-1769
YOL128C	YOL128C_c2006_11356-12492
YKL108W	YKL108W_c2010_19928-21295
YDL079C	YDL079C_c2062_17210-18343
YJR075W	YJR075W_c1916_9136-10120
YBL030C	YBL030C_c2007_11332-12288
YJR154W	YJR154W_c1830_10864-11901
YER099C	YER099C_c2009_9276-10232
YMR005W	YMR005W_c2043_24038-25198
YOR261C	YOR261C_c1703_10686-11696
YPL001W	YPL001W_c1777_7818-8942
YDR197W	YDR197W_c1918_10327-11496
YER127W	YER127W_c1822_10985-12058
YDR282C	YDR282C_c1845_15500-16741
YJL213W	YJL213W_c1990_8280-9653
YIR029W	YIR029W_c1859_11430-12461
YPL215W	YPL215W_c1936_5730-6734
YPL202C	YPL202C_c1659_2715-3956
YDR088C	YDR088C_c1929_11740-12891
YDL014W	YDL014W_c1867_2164-3174
YDL204W	YDL204W_c1850_7739-8923
YKL120W	YKL120W_c2020_8470-9444
YGL025C	YGL025C_c2052_1563-2801
YBL068W	YBL068W_c1889_7615-8595
YHL011C	YHL011C_c2034_7691-8653
YJR095W	YJR095W_c1662_2659-3627
YJR136C	YJR136C_c1942_5414-6745
YOL002C	YOL002C_c1890_4400-5383
YMR127C	YMR127C_c2044_21556-22563
YNL084C	YNL084C_c1232_1579-2628
YCR021C	YCR021C_c2048_9547-10545
YJR070C	YJR070C_c1916_4746-5723
YGL115W	YGL115W_c2026_11028-11996
YMR126C	YMR126C_c2044_19976-21004
YNL005C	YNL005C_c1479_3855-4970
YGL185C	YGL185C_c1778_4263-5402
YGR043C	YGR043C_c1839_7225-8226
YML004C	YML004C_c2043_9339-10319
YFL029C	YFL029C_c1145_1785-2891
YNL042W	YNL042W_c1809_5220-6407
YKL193C	YKL193C_c1765_1501-2517
YNL326C	YNL326C_c1653_6411-7421
YKL132C	YKL132C_c1555_3891-5132
YBL033C	YBL033C_c2007_15671-16723
YLR312C	YLR312C_c1965_10904-12115
YMR097C	YMR097C_c1727_3079-4188
YER145C	YER145C_c1631_1248-2183
YGL063W	YGL063W_c1952_9058-10227
YNR003C	YNR003C_c1932_9132-10085
YPR110C	YPR110C_c1108_32-1012
YDR214W	YDR214W_c1135_156-1202
YML131W	YML131W_c1995_8751-9848
YBR265W	YBR265W_c2064_9751-10713
YER168C	YER168C_c1434_5223-6273
YLR208W	YLR208W_c1821_8901-9794
YJR107W	YJR107W_c1281_942-1973
YLR313C	YLR313C_c1965_7392-9353
YDR259C	YDR259C_c2012_4287-5426
YMR028W	YMR028W_c1450_3536-4636
YDR459C	YDR459C_c1572_4979-6121
YHR142W	YHR142W_c2014_4746-5696
YDR532C	YDR532C_c2001_14548-15705
YMR067C	YMR067C_c1522_3694-4944
YOR007C	YOR007C_c1007_378-1424
YMR241W	YMR241W_c1985_19967-20905
YPL004C	YPL004C_c1777_3901-4893
YHR106W	YHR106W_c2024_18311-19336
YDR204W	YDR204W_c1918_3546-4535
YDL015C	YDL015C_c1867_3622-4554
YJL208C	YJL208C_c1990_500-1489
YKR100C	YKR100C_c2028_14817-15893
YPL088W	YPL088W_c2058_19226-20254
YOL094C	YOL094C_c1742_8480-9451
YER016W	YER016W_c1461_4508-5536
YML121W	YML121W_c1679_5192-6124
YOL151W	YOL151W_c1876_9854-10882
YOR340C	YOR340C_c2005_19100-20080
YBR251W	YBR251W_c2064_26899-27822
YBR175W	YBR175W_c1973_4182-5186
YCR019W	YCR019W_c2048_6225-7316
YBR160W	YBR160W_c1852_2527-3423
YIL084C	YIL084C_c1094_1974-2957
YML021C	YML021C_c2017_8102-9190
YOR242C	YOR242C_c1958_2809-3924
YGR284C	YGR284C_c1618_6249-7181
YMR101C	YMR101C_c1157_140-1174
YKR011C	YKR011C_c2000_721-1785
YPL069C	YPL069C_c1974_14555-15562
YJR149W	YJR149W_c1645_6170-7312
YLR449W	YLR449W_c1639_3896-5020
YGL157W	YGL157W_c2042_14735-15781
YOR100C	YOR100C_c2018_17869-18972
YJL137C	YJL137C_c2041_7689-8834
YKR052C	YKR052C_c1397_1181-2095
YIL041W	YIL041W_c1799_7416-8405
YPR085C	YPR085C_c1982_6515-7846
YLR026C	YLR026C_c1684_500-1522
YJR008W	YJR008W_c1955_9818-10834
YJL006C	YJL006C_c1552_5903-6931
YKL091C	YKL091C_c1457_3205-4137
YKR026C	YKR026C_c1613_1185-2102
YKL216W	YKL216W_c1994_12371-13603
YNL230C	YNL230C_c1866_2359-3492
YCL032W	YCL032W_c2072_17043-18077
YER053C	YER053C_c2039_9944-10843
YGR007W	YGR007W_c1670_6997-7968
YDR368W	YDR368W_c1699_3304-4242
YHL022C	YHL022C_c1842_9907-11100
YMR204C	YMR204C_c1878_5606-6835
YGL243W	YGL243W_c1407_2891-4066
YBR183W	YBR183W_c1785_6524-7477
YDR280W	YDR280W_c1845_13037-13954
YKL110C	YKL110C_c2020_19808-20749
YNL234W	YNL234W_c1688_3498-4793
YBR129C	YBR129C_c1937_4406-5434
YPL227C	YPL227C_c1934_13583-14593
YBL013W	YBL013W_c1914_10994-12178
YBR061C	YBR061C_c1976_3891-4823
YHR085W	YHR085W_c1367_1239-2243
YLR209C	YLR209C_c1821_7606-8541
YMR055C	YMR055C_c1978_487-1407
YLR097C	YLR097C_c1763_1819-2862
YGR058W	YGR058W_c2031_4426-5430
YPR004C	YPR004C_c1441_1973-3001
YPL011C	YPL011C_c1619_1122-2183
YKL098W	YKL098W_c1520_464-1609
YBR128C	YBR128C_c1937_3135-4169
YCL009C	YCL009C_c1939_866-1987
YDL027C	YDL027C_c1646_1738-2964
YOR164C	YOR164C_c2050_30179-31117
YOR338W	YOR338W_c2005_16738-17841
YIL096C	YIL096C_c1344_2529-3539
YHR088W	YHR088W_c1470_2053-2940
YGL039W	YGL039W_c2052_27460-28506
YJR007W	YJR007W_c1955_11335-12249
YLR220W	YLR220W_c1998_16386-17354
YPR069C	YPR069C_c1509_4485-5366
YBR039W	YBR039W_c1753_3661-4596
YDL045C	YDL045C_c1386_1271-2191
YAR015W	YAR015W_c604_265-1185
YMR099C	YMR099C_c1727_9048-9941
YEL006W	YEL006W_c1494_1928-2941
YKL043W	YKL043W_c2056_3019-4110
YOR075W	YOR075W_c1829_11052-12092
YML125C	YML125C_c1995_19359-20297
YPR114W	YPR114W_c1431_2286-3233
YOR134W	YOR134W_c1633_6123-7340
YDL218W	YDL218W_c1815_10149-11102
YDR411C	YDR411C_c1527_2367-3380
YIR010W	YIR010W_c1884_1227-2441
YOR222W	YOR222W_c1729_1262-2185
YPL131W	YPL131W_c2019_10880-11770
YLR348C	YLR348C_c986_344-1240
YLR205C	YLR205C_c1413_1285-2241
YPL134C	YPL134C_c2019_15396-16325
YOR026W	YOR026W_c1983_7084-8109
YPR011C	YPR011C_c1714_6518-7498
YDR181C	YDR181C_c1600_1223-2426
YDR126W	YDR126W_c1862_11238-12248
YLR340W	YLR340W_c1721_5239-6177
YGL170C	YGL170C_c1986_3764-4996
YGL136C	YGL136C_c1469_155-1114
YGR154C	YGR154C_c1477_1452-2522
YKL218C	YKL218C_c1994_5668-6648
YOR143C	YOR143C_c1833_10065-11024
YMR041C	YMR041C_c1486_1069-2124
YIL122W	YIL122W_c2022_21170-22225
YBR011C	YBR011C_c1345_522-1385
YEL029C	YEL029C_c1612_2965-3903
YML047C	YML047C_c1980_14729-15787
YML087C	YML087C_c1488_659-1597
YDR237W	YDR237W_c2069_16640-17518
YBR085W	YBR085W_c2011_16929-17852
YML052W	YML052W_c1667_2787-3695
YOR120W	YOR120W_c1746_1580-2518
YOL073C	YOL073C_c1443_1000-2055
YLR242C	YLR242C_c1869_7648-8613
YHR177W	YHR177W_c2046_19640-21022
YKR077W	YKR077W_c2030_19322-20401
YOR352W	YOR352W_c1930_12393-13421
YDL198C	YDL198C_c1535_3304-4206
YDR249C	YDR249C_c1915_7133-8254
YDR541C	YDR541C_c2016_15024-16058
YBR151W	YBR151W_c2051_11280-12230
YNL217W	YNL217W_c1384_1777-2757
YOL092W	YOL092W_c1742_5905-6831
YCL031C	YCL031C_c2072_18268-19161
YGL019W	YGL019W_c1875_4419-5255
YOL101C	YOL101C_c1755_6324-7388
YOR057W	YOR057W_c1846_8406-9602
YBL081W	YBL081W_c952_1044-2123
YFR047C	YFR047C_c1972_13782-14669
YJL196C	YJL196C_c1987_2903-3898
YLR308W	YLR308W_c1779_10014-10952
YPL015C	YPL015C_c1393_3605-4711
YBL074C	YBL074C_c1889_1928-3004
YLR257W	YLR257W_c1971_2945-3910
YMR274C	YMR274C_c2070_18441-19388
YPR192W	YPR192W_c1411_3154-4074
YLR287C	YLR287C_c2059_22585-23655
YPR103W	YPR103W_c1693_3471-4334
YOR315W	YOR315W_c1795_8934-9965
YPL053C	YPL053C_c1641_10560-11541
YDL201W	YDL201W_c1535_7447-8307
YGR179C	YGR179C_c2063_19708-20916
YPR180W	YPR180W_c1197_805-1851
YLR172C	YLR172C_c2071_13748-14650
YPR058W	YPR058W_c1546_4882-5802
YML110C	YML110C_c1963_9198-10121
YNL072W	YNL072W_c1657_2241-3164
[truncated: 1,625 more rows]
[truncated: 8 more columns]
