# Supplementary material for: Evolutionary Conservation and Diversification of Puf RNA Binding Proteins and Their mRNA Targets
Source: PLoS Biol. 2015 Nov 20;13(11):e1002307. doi: 10.1371/journal.pbio.1002307 (PMC4654594; doi:10.1371/journal.pbio.1002307)
Supplement: S4 Dataset — (ZIP) [file pbio.1002307.s004.zip › S.cerevisiae.fa_S.mikatae.fa.txt]

YDR457W	smik_648-g8.1
YGL195W	smik_735-g4.1
YHR165C	smik_663-g19.1
YKL203C	smik_1028-g18.1
YLR454W	smik_910-g1.1
YNR016C	smik_642-g4.1
YBL004W	smik_143-g2.1
YOL081W	smik_78-g1.1
YPR117W	smik_252-g12.1
YDL171C	smik_192-g4.1
YJR066W	smik_743-g1.1
YFR019W	smik_268-g7.1
YER155C	smik_843-g3.1
YCR093W	smik_295-g3.1
YGR032W	smik_519-g6.1
YBR140C	smik_93-g1.1
YER172C	smik_2-g9.1
YGR271W	smik_791-g8.1
YJL005W	smik_333-g1.1
YPL231W	smik_10-g11.1
YKR054C	smik_120-g1.1
YMR207C	smik_451-g3.1
YMR306W	smik_471-g1.1
YPL082C	smik_35-g3.1
YIL129C	smik_390-g26.1
YCR032W	smik_216-g6.1
YNL271C	smik_440-g3.1
YBR136W	smik_93-g5.1
YOR341W	smik_508-g3.1
YFL033C	smik_514-g19.1
YGL206C	smik_996-g17.1
YHL030W	smik_322-g10.1
YJL207C	smik_836-g6.1
YJL109C	smik_902-g3.1
YBL088C	smik_130-g1.1
YKR031C	smik_117-g3.1
YER166W	smik_3-g4.1
YJL130C	smik_830-g4.1
YJR140C	smik_740-g9.1
YLR305C	smik_966-g1.1
YHR186C	smik_662-g4.1
YPR184W	smik_258-g9.1
YJL039C	smik_338-g1.1
YNL172W	smik_421-g4.1
YOR326W	smik_504-g3.1
YOR290C	smik_496-g2.1
YNL297C	smik_1147-g3.1
YDR141C	smik_1071-g5.1
YGR184C	smik_546-g2.1
YGR217W	smik_990-g1.1
YER132C	smik_620-g2.1
YOR116C	smik_595-g3.1
YJR138W	smik_740-g7.1
YGR116W	smik_530-g7.1
YGL173C	smik_735-g22.1
YML072C	smik_553-g10.1
YER164W	smik_3-g6.1
YDR127W	smik_1080-g1.1
YGR281W	smik_790-g7.1
YJR137C	smik_740-g6.1
YML103C	smik_552-g8.1
YGR098C	smik_527-g6.1
YOR291W	smik_496-g1.1
YGL197W	smik_735-g2.1
YBL079W	smik_132-g24.1
YMR229C	smik_458-g1.1
YNL139C	smik_418-g4.1
YGL150C	smik_737-g8.1
YBR275C	smik_697-g29.1
YEL022W	smik_282-g10.1
YOR011W	smik_827-g1.1
YDR011W	smik_721-g1.1
YNL088W	smik_407-g8.1
YCR081W	smik_1224-g8.1
YDR443C	smik_646-g3.1
YBR115C	smik_91-g2.1
YDR334W	smik_369-g2.1
YKL182W	smik_1028-g36.1
YDR301W	smik_379-g3.1
YPR189W	smik_258-g14.1
YHR164C	smik_663-g18.1
YFL036W	smik_514-g15.1
YBL034C	smik_135-g3.1
YAL024C	smik_1032-g3.1
YNL242W	smik_437-g9.1
YAL029C	smik_1291-g26.1
YLR422W	smik_921-g2.1
YAL017W	smik_1032-g10.1
YMR247C	smik_463-g1.1
YPL167C	smik_19-g6.1
YPR010C	smik_685-g7.1
YMR280C	smik_468-g8.1
YOR328W	smik_504-g1.1
YNR070W	smik_1042-g1.1
YHL035C	smik_322-g5.1
YCR042C	smik_218-g15.1
YKL215C	smik_1028-g6.1
YJL042W	smik_338-g2.1
YML059C	smik_556-g1.1
YDL058W	smik_170-g3.1
YDR293C	smik_381-g4.1
YDL112W	smik_184-g2.1
YIL126W	smik_390-g23.1
YKL101W	smik_702-g44.1
YCL014W	smik_214-g9.1
YEL031W	smik_282-g2.1
YMR259C	smik_465-g2.1
YGL062W	smik_276-g3.1
YPR026W	smik_245-g6.1
YDL145C	smik_190-g5.1
YIL159W	smik_635-g20.1
YPR164W	smik_257-g6.1
YBR218C	smik_388-g9.1
YER008C	smik_283-g16.1
YDL019C	smik_710-g2.1
YDL195W	smik_193-g13.1
YGR090W	smik_525-g1.1
YPL242C	smik_10-g1.1
YPL226W	smik_11-g3.1
YMR304W	smik_470-g20.1
YGR270W	smik_791-g9.1
YOL138C	smik_401-g13.1
YKL129C	smik_702-g21.1
YFL008W	smik_515-g10.1
YLR436C	smik_913-g1.1
YMR012W	smik_569-g1.1
YIL149C	smik_635-g10.1
YIL048W	smik_610-g27.1
YAR042W	smik_949-g2.1
YAL002W	smik_1032-g22.1
YMR196W	smik_450-g7.1
YNL257C	smik_438-g5.1
YML049C	smik_559-g4.1
YJR127C	smik_741-g23.1
YBL007C	smik_143-g5.1
YML091C	smik_552-g19.1
YLR419W	smik_924-g1.1
YGR094W	smik_527-g2.1
YGL131C	smik_277-g12.1
YJL129C	smik_830-g6.1
YDL102W	smik_183-g3.1
YBL105C	smik_129-g5.1
YOR336W	smik_508-g8.1
YJR090C	smik_742-g10.1
YGL156W	smik_737-g3.1
YLL048C	smik_1364-g2.1
YGR097W	smik_527-g5.1
YDL215C	smik_194-g8.1
YDR464W	smik_648-g13.1
YGL094C	smik_276-g30.1
YJL197W	smik_834-g2.1
YIL147C	smik_635-g8.1
YLR384C	smik_1175-g4.1
YBR097W	smik_88-g10.1
YOR124C	smik_597-g4.1
YDL231C	smik_196-g2.1
YER105C	smik_620-g26.1
YBL076C	smik_132-g22.1
YGR218W	smik_989-g6.1
YHR155W	smik_663-g9.1
YOR227W	smik_483-g7.1
YJR031C	smik_330-g17.1
YPL006W	smik_688-g7.1
YKL209C	smik_1028-g12.1
YPL137C	smik_26-g4.1
YGR233C	smik_796-g3.1
YPL016W	smik_689-g3.1
YER110C	smik_620-g22.1
YAL019W	smik_1032-g8.1
YNL192W	smik_427-g6.1
YML100W	smik_552-g10.1
YLR398C	smik_1181-g2.1
YOR304W	smik_498-g2.1
YJR109C	smik_741-g8.1
YCR073C	smik_1224-g14.1
YMR308C	smik_472-g2.1
YIL151C	smik_635-g12.1
YGL133W	smik_277-g13.1
YDR040C	smik_846-g2.1
YDR039C	smik_846-g2.1
YDR038C	smik_846-g2.1
YKL205W	smik_1028-g16.1
YGR170W	smik_544-g2.1
YNL087W	smik_407-g9.1
YGL006W	smik_269-g35.1
YLR249W	smik_970-g1.1
YBL066C	smik_132-g14.1
YOR207C	smik_476-g1.1
YKR082W	smik_122-g11.1
YNL273W	smik_440-g1.1
YGL207W	smik_996-g16.1
YOR093C	smik_589-g1.1
YIL125W	smik_390-g22.1
YGL092W	smik_276-g28.1
YJL050W	smik_340-g7.1
YIR033W	smik_944-g14.1
YPR022C	smik_245-g2.1
YKL038W	smik_109-g15.1
YER013W	smik_283-g21.1
YFR031C	smik_267-g22.1
YIL013C	smik_1017-g3.1
YJR091C	smik_742-g11.1
YNL163C	smik_421-g11.1
YDR159W	smik_760-g9.1
YER093C	smik_616-g1.1
YKR096W	smik_123-g3.1
YKL210W	smik_1028-g11.1
YNL014W	smik_639-g13.1
YGL151W	smik_737-g7.1
YGL016W	smik_270-g2.1
YKL201C	smik_1028-g19.1
YJR092W	smik_742-g12.1
YLR071C	smik_1389-g1.1
YML010W	smik_566-g1.1
YNL091W	smik_407-g6.1
YBL104C	smik_129-g4.1
YHR079C	smik_313-g2.1
YNL250W	smik_438-g12.1
YHL023C	smik_322-g17.1
YHR158C	smik_663-g12.1
YMR162C	smik_304-g1.1
YML075C	smik_553-g7.1
YIL026C	smik_607-g2.1
YGL251C	smik_349-g8.1
YLR450W	smik_911-g2.1
YOL145C	smik_401-g20.1
YHR080C	smik_313-g4.1
YGR274C	smik_791-g5.1
YMR190C	smik_449-g1.1
YGR240C	smik_795-g1.1
YML117W	smik_551-g10.1
YNL106C	smik_409-g6.1
YOL021C	smik_64-g3.1
YNL054W	smik_407-g39.1
YIL156W	smik_635-g17.1
YMR189W	smik_448-g4.1
YBL101C	smik_129-g1.1
YHR082C	smik_313-g6.1
YBR038W	smik_146-g7.1
YMR080C	smik_1012-g2.1
YNL267W	smik_439-g3.1
YNL123W	smik_413-g10.1
YIL115C	smik_390-g13.1
YDL240W	smik_197-g1.1
YCR011C	smik_215-g6.1
YHR077C	smik_314-g9.1
YGR047C	smik_521-g7.1
YAL051W	smik_1291-g6.1
YCR033W	smik_216-g5.1
YGL013C	smik_269-g40.1
YPL022W	smik_690-g12.1
YFR030W	smik_267-g23.1
YER176W	smik_2-g5.1
YER111C	smik_620-g21.1
YBR059C	smik_153-g2.1
YGL201C	smik_734-g2.1
YOL098C	smik_394-g9.1
YPR042C	smik_246-g13.1
YHR119W	smik_666-g18.1
YDR283C	smik_385-g3.1
YHR027C	smik_317-g5.1
YBL037W	smik_134-g3.1
YPR049C	smik_246-g19.1
YAL001C	smik_1032-g23.1
YGR134W	smik_539-g1.1
YIL002C	smik_948-g9.1
YNL023C	smik_639-g26.1
YKL020C	smik_109-g29.1
YJR033C	smik_330-g20.1
YOR363C	smik_510-g12.1
YMR218C	smik_454-g2.1
YKL092C	smik_702-g53.1
YDR238C	smik_231-g5.1
YEL032W	smik_282-g1.1
YPR032W	smik_246-g4.1
YJL092W	smik_906-g2.1
YFL034W	smik_514-g18.1
YKR103W	smik_124-g2.1
YFR040W	smik_267-g13.1
YGR204W	smik_993-g8.1
YMR047C	smik_578-g5.1
YPR097W	smik_250-g2.1
YDL190C	smik_193-g18.1
YDL031W	smik_160-g3.1
YHR073W	smik_314-g5.1
YDR430C	smik_645-g10.1
YIL109C	smik_390-g8.1
YOR160W	smik_938-g2.1
YNL243W	smik_437-g8.1
YJR041C	smik_327-g2.1
YGR100W	smik_527-g8.1
YPR160W	smik_257-g2.1
YJL080C	smik_907-g10.1
YDR074W	smik_865-g2.1
YPR030W	smik_246-g2.1
YJR132W	smik_741-g27.1
YGL008C	smik_269-g36.1
YBL063W	smik_132-g12.1
YCR017C	smik_215-g1.1
YJL076W	smik_346-g2.1
YEL061C	smik_202-g11.1
YDR326C	smik_372-g1.1
YGL238W	smik_349-g20.1
YGL167C	smik_735-g27.1
YAL035W	smik_1291-g20.1
YGR070W	smik_524-g1.1
YNL132W	smik_413-g1.1
YER129W	smik_620-g5.1
YPL183C	smik_16-g2.1
YIL128W	smik_390-g25.1
YOR330C	smik_506-g1.1
YPL012W	smik_689-g7.1
YOL087C	smik_393-g3.1
YNL287W	smik_1148-g9.1
YKR086W	smik_122-g15.1
YMR288W	smik_470-g4.1
YIL075C	smik_610-g5.1
YKL165C	smik_1015-g1.1
YBR081C	smik_81-g1.1
YJL154C	smik_832-g17.1
YPR019W	smik_244-g6.1
YNL321W	smik_1143-g10.1
YMR275C	smik_468-g3.1
YOL089C	smik_393-g5.1
YCR057C	smik_218-g4.1
YHR023W	smik_317-g1.1
YBL106C	smik_129-g6.1
YDR507C	smik_651-g1.1
YGR061C	smik_521-g19.1
YDR291W	smik_382-g2.1
YIR023W	smik_944-g4.1
YER070W	smik_616-g22.1
YAL026C	smik_1032-g1.1
YBR017C	smik_144-g7.1
YLR357W	smik_1171-g1.1
YGL163C	smik_735-g30.1
YFL025C	smik_514-g26.1
YDR097C	smik_1091-g1.1
YNL329C	smik_1143-g3.1
YPL085W	smik_34-g14.1
YIL047C	smik_610-g28.1
YLR409C	smik_1184-g1.1
YER114C	smik_620-g18.1
YIL066C	smik_610-g14.1
YEL055C	smik_202-g6.1
YOL063C	smik_74-g11.1
YJL098W	smik_903-g6.1
YDR310C	smik_377-g4.1
YGR258C	smik_791-g17.1
YLR086W	smik_1461-g1.1
YAR019C	smik_1055-g4.1
YCR092C	smik_295-g4.1
YGL137W	smik_277-g17.1
YIL017C	smik_607-g10.1
YLR240W	smik_1051-g1.1
YKL173W	smik_1015-g8.1
YOR188W	smik_930-g2.1
YBL023C	smik_137-g2.1
YLL021W	smik_1120-g2.1
YER024W	smik_283-g32.1
YDR104C	smik_1089-g1.1
YKL197C	smik_1028-g21.1
YHR120W	smik_666-g19.1
YDR166C	smik_761-g2.1
YNR013C	smik_641-g1.1
YDR069C	smik_866-g1.1
YIR002C	smik_948-g12.1
YOR335C	smik_508-g9.1
YPR135W	smik_254-g8.1
YLR389C	smik_1177-g1.1
YKR089C	smik_122-g18.1
YKL033W	smik_109-g18.1
YBR229C	smik_693-g5.1
YGR056W	smik_521-g14.1
YBR281C	smik_698-g2.1
YMR287C	smik_470-g3.1
YJL198W	smik_834-g1.1
YLR347C	smik_1167-g5.1
YGL233W	smik_349-g24.1
YHL007C	smik_320-g2.1
YDR006C	smik_720-g1.1
YNL325C	smik_1143-g7.1
YMR266W	smik_467-g2.1
YGL227W	smik_349-g29.1
YIL143C	smik_635-g4.1
YOR270C	smik_492-g11.1
YOR346W	smik_509-g17.1
YNL313C	smik_1144-g5.1
YIL112W	smik_390-g10.1
YKR009C	smik_114-g13.1
YDL117W	smik_185-g5.1
YIL073C	smik_610-g7.1
YNL236W	smik_433-g1.1
YPL126W	smik_26-g14.1
YPL009C	smik_688-g4.1
YKR028W	smik_116-g2.1
YKR021W	smik_115-g11.1
YML099C	smik_552-g11.1
YNL127W	smik_413-g6.1
YBL005W	smik_143-g3.1
YGL180W	smik_735-g16.1
YML076C	smik_553-g6.1
YOR371C	smik_510-g6.1
YGL141W	smik_737-g16.1
YGR188C	smik_548-g2.1
YER125W	smik_620-g9.1
YJL212C	smik_836-g3.1
YCL054W	smik_212-g28.1
YAL021C	smik_1032-g6.1
YML035C	smik_561-g4.1
YER069W	smik_616-g23.1
YML104C	smik_552-g7.1
YER075C	smik_616-g17.1
YAL041W	smik_1291-g15.1
YOR048C	smik_815-g8.1
YGL241W	smik_349-g18.1
YKL157W	smik_279-g2.1
YHR154W	smik_663-g8.1
YOR211C	smik_477-g1.1
YBL017C	smik_139-g3.1
YJL222W	smik_139-g3.1
YIL173W	smik_139-g3.1
YNR065C	smik_139-g3.1
YBR202W	smik_102-g1.1
YIL031W	smik_610-g43.1
YDR096W	smik_1092-g2.1
YBL085W	smik_132-g29.1
YMR125W	smik_1001-g5.1
YHR205W	smik_662-g22.1
YOR349W	smik_509-g14.1
YDL132W	smik_188-g9.1
YOR005C	smik_56-g3.1
YBR225W	smik_693-g2.1
YOR141C	smik_601-g2.1
YLR410W	smik_1185-g2.1
YFR002W	smik_517-g4.1
YLR383W	smik_1175-g5.1
YGR157W	smik_542-g5.1
YPL150W	smik_24-g1.1
YJL165C	smik_832-g7.1
YBR295W	smik_699-g3.1
YOR168W	smik_935-g8.1
YGR109W-B	smik_267-g28.1
YIL082W-A	smik_267-g28.1
YJL084C	smik_907-g6.1
YKL171W	smik_1015-g6.1
YBR073W	smik_155-g2.1
YGR140W	smik_539-g5.1
YPL195W	smik_14-g4.1
YNR047W	smik_986-g8.1
YDR421W	smik_645-g2.1
YER151C	smik_843-g6.1
YGL027C	smik_270-g12.1
YMR302C	smik_470-g18.1
YNL201C	smik_428-g11.1
YGL049C	smik_274-g3.1
YBR289W	smik_698-g9.1
YJL200C	smik_835-g6.1
YMR049C	smik_578-g7.1
YDR495C	smik_650-g18.1
YOL130W	smik_401-g6.1
YBR023C	smik_145-g1.1
YLR373C	smik_1173-g8.1
YBR086C	smik_86-g5.1
YGL234W	smik_349-g23.1
YML093W	smik_552-g17.1
YDR160W	smik_760-g10.1
YMR054W	smik_581-g1.1
YPL040C	smik_1105-g1.1
YPR181C	smik_258-g7.1
YOR127W	smik_597-g1.1
YJR061W	smik_744-g5.1
YCR030C	smik_216-g8.1
YPR089W	smik_249-g11.1
YMR309C	smik_472-g3.1
YBR245C	smik_696-g7.1
YIL107C	smik_390-g6.1
YKR095W	smik_123-g1.1
YAL023C	smik_1032-g4.1
YPL160W	smik_21-g1.1
YGL178W	smik_735-g18.1
YGL009C	smik_269-g37.1
YMR128W	smik_1001-g1.1
YNL298W	smik_1147-g2.1
YDL073W	smik_174-g2.1
YIR006C	smik_948-g16.1
YEL025C	smik_282-g7.1
YIL068C	smik_610-g12.1
YNL085W	smik_407-g11.1
YBR198C	smik_102-g4.1
YJL020C	smik_334-g3.1
YPL019C	smik_690-g14.1
YOR151C	smik_1039-g1.1
YBR001C	smik_144-g21.1
YBR074W	smik_155-g1.1
YFL004W	smik_516-g3.1
YDR001C	smik_717-g3.1
YMR053C	smik_580-g1.1
YLL034C	smik_1114-g1.1
YFL003C	smik_516-g4.1
YLL013C	smik_1210-g1.1
YJR143C	smik_740-g12.1
YJR059W	smik_744-g3.1
YBL022C	smik_137-g1.1
YBR133C	smik_92-g3.1
YFL024C	smik_514-g27.1
YDR356W	smik_361-g4.1
YKR079C	smik_122-g8.1
YPL153C	smik_23-g3.1
YMR089C	smik_1010-g14.1
YCL061C	smik_212-g34.1
YGL120C	smik_277-g2.1
YER091C	smik_616-g3.1
YBR179C	smik_100-g4.1
YBR294W	smik_699-g2.1
YCL024W	smik_212-g1.1
YGL139W	smik_277-g19.1
YDL056W	smik_169-g2.1
YKL064W	smik_705-g4.1
YPR105C	smik_251-g2.1
YKL188C	smik_1028-g30.1
YNL221C	smik_429-g4.1
YNL126W	smik_413-g7.1
YOL034W	smik_68-g1.1
YPL217C	smik_12-g1.1
YKL068W	smik_705-g1.1
YCL030C	smik_212-g7.1
YKR064W	smik_120-g11.1
YNL183C	smik_423-g3.1
YPL221W	smik_11-g8.1
YOR113W	smik_594-g1.1
YER033C	smik_283-g41.1
YPL207W	smik_13-g9.1
YPR112C	smik_252-g7.1
YKL176C	smik_1015-g11.1
YDL194W	smik_193-g14.1
YIL038C	smik_610-g37.1
YMR185W	smik_448-g1.1
YML111W	smik_551-g16.1
YMR261C	smik_465-g4.1
YMR019W	smik_571-g5.1
YGR143W	smik_541-g1.1
YML061C	smik_555-g5.1
YER169W	smik_3-g1.1
YFR038W	smik_267-g15.1
YKR050W	smik_117-g17.1
YAL063C	smik_1236-g2.1
YAR050W	smik_1236-g2.1
YIL078W	smik_610-g2.1
YDR325W	smik_373-g1.1
YJL141C	smik_831-g8.1
YLR223C	smik_877-g1.1
YBR203W	smik_103-g2.1
YBR114W	smik_91-g3.1
YER167W	smik_3-g3.1
YAL056W	smik_1291-g2.1
YMR160W	smik_303-g2.1
YNL216W	smik_429-g9.1
YHR028C	smik_317-g6.1
YCR077C	smik_1224-g10.1
YJL029C	smik_335-g6.1
YNL059C	smik_407-g35.1
YAL053W	smik_1291-g5.1
YJL204C	smik_835-g3.1
YBL014C	smik_140-g1.1
YBR238C	smik_695-g1.1
YGR264C	smik_791-g12.1
YNL068C	smik_407-g27.1
YJR126C	smik_741-g22.1
YGL073W	smik_276-g12.1
YJL187C	smik_834-g9.1
YIR007W	smik_942-g2.1
YKL121W	smik_702-g28.1
YNR011C	smik_641-g3.1
YDL154W	smik_191-g8.1
YDR270W	smik_386-g9.1
YPR055W	smik_246-g22.1
YKL022C	smik_109-g27.1
YDR208W	smik_1096-g1.1
YPL008W	smik_688-g5.1
YFR009W	smik_269-g1.1
YHR172W	smik_663-g26.1
YMR277W	smik_468-g5.1
YNL118C	smik_411-g2.1
YOR361C	smik_509-g2.1
YLR207W	smik_52-g2.1
YDR466W	smik_648-g15.1
YDR324C	smik_373-g2.1
YJL012C	smik_334-g8.1
YML029W	smik_561-g9.1
YGL022W	smik_270-g8.1
YNL256W	smik_438-g6.1
YNL082W	smik_407-g14.1
YBL047C	smik_132-g1.1
YHR103W	smik_666-g2.1
YOR296W	smik_497-g1.1
YKL073W	smik_703-g1.1
YHR072W	smik_314-g4.1
YLR451W	smik_911-g1.1
YKR099W	smik_123-g6.1
YEL011W	smik_282-g20.1
YNL161W	smik_421-g13.1
YGL216W	smik_996-g7.1
YNL247W	smik_437-g4.1
YKL104C	smik_702-g42.1
YPL032C	smik_690-g3.1
YDL126C	smik_187-g3.1
YIL140W	smik_635-g2.1
YJL087C	smik_907-g4.1
YBR094W	smik_87-g3.1
YOR018W	smik_826-g1.1
YHR074W	smik_314-g6.1
YNR033W	smik_986-g19.1
YGR198W	smik_656-g3.1
YGL205W	smik_996-g18.1
YNL041C	smik_403-g2.1
YAL054C	smik_1291-g4.1
YDR264C	smik_387-g4.1
YDR351W	smik_362-g2.1
YHL016C	smik_321-g2.1
YLR001C	smik_747-g1.1
YPR024W	smik_245-g4.1
YOL075C	smik_76-g1.1
YPL141C	smik_25-g6.1
YNL212W	smik_428-g3.1
YJL102W	smik_903-g2.1
YDL148C	smik_190-g2.1
YGR250C	smik_792-g1.1
YGL245W	smik_349-g13.1
YML109W	smik_552-g2.1
YBR058C	smik_153-g3.1
YER017C	smik_283-g25.1
YFR013W	smik_269-g5.1
YOR373W	smik_510-g4.1
YPR159W	smik_257-g1.1
YOR014W	smik_826-g4.1
YMR001C	smik_568-g5.1
YFR015C	smik_269-g7.1
YKL134C	smik_702-g17.1
YDR379W	smik_356-g1.1
YKL014C	smik_110-g2.1
YPL268W	smik_264-g1.1
YER047C	smik_283-g54.1
YPL075W	smik_35-g9.1
YGR261C	smik_791-g15.1
YMR102C	smik_1010-g1.1
YNL311C	smik_1144-g7.1
YGL083W	smik_276-g20.1
YAL043C	smik_1291-g13.1
YMR212C	smik_452-g3.1
YOR337W	smik_508-g7.1
YER015W	smik_283-g23.1
YGR237C	smik_795-g4.1
YOL051W	smik_73-g1.1
YPR115W	smik_252-g10.1
YDR207C	smik_1096-g2.1
YGL114W	smik_276-g48.1
YLL019C	smik_1120-g3.1
YOR133W	smik_352-g1.1
YDR385W	smik_352-g1.1
YGL026C	smik_270-g11.1
YDR505C	smik_650-g26.1
YKL072W	smik_703-g2.1
YFL009W	smik_515-g9.1
YJL082W	smik_907-g8.1
YJL089W	smik_907-g2.1
YKR024C	smik_115-g14.1
YKR018C	smik_115-g8.1
YJL047C	smik_340-g10.1
YOR322C	smik_504-g6.1
YJL051W	smik_340-g6.1
YER171W	smik_2-g10.1
YLL032C	smik_1115-g1.1
YGL036W	smik_272-g2.1
YBR276C	smik_697-g30.1
YDR285W	smik_384-g1.1
YMR237W	smik_460-g3.1
YBL084C	smik_132-g28.1
YOR017W	smik_826-g2.1
YJL062W	smik_342-g4.1
YCL039W	smik_212-g16.1
YGR162W	smik_543-g1.1
YHR178W	smik_663-g30.1
YGR145W	smik_541-g3.1
YOR256C	smik_491-g11.1
YMR186W	smik_448-g2.1
YGL093W	smik_276-g29.1
YHR131C	smik_665-g5.1
YNL102W	smik_409-g9.1
YDL035C	smik_160-g1.1
YGR199W	smik_656-g2.1
YJL157C	smik_832-g14.1
YIL108W	smik_390-g7.1
YDR028C	smik_1278-g1.1
YPL176C	smik_18-g3.1
YCR084C	smik_1224-g5.1
YDR422C	smik_645-g3.1
YMR066W	smik_582-g1.1
YBR142W	smik_95-g2.1
YNL021W	smik_639-g28.1
YPL248C	smik_8-g10.1
YPL106C	smik_32-g7.1
YOR317W	smik_504-g11.1
YBR102C	smik_88-g7.1
YBR117C	smik_91-g1.1
YKR001C	smik_114-g6.1
YKL135C	smik_702-g16.1
YLR092W	smik_1319-g1.1
YKL126W	smik_702-g24.1
YHR056C	smik_315-g6.1
YKL034W	smik_109-g17.1
YNL101W	smik_408-g1.1
YMR273C	smik_468-g2.1
YPR091C	smik_249-g12.1
YHR020W	smik_318-g6.1
YPR074C	smik_248-g3.1
YOR353C	smik_509-g10.1
YIL009W	smik_948-g1.1
YFL047W	smik_514-g5.1
YKL078W	smik_702-g64.1
YPR141C	smik_254-g13.1
YAR035W	smik_949-g3.1
YBL011W	smik_141-g2.1
YDR475C	smik_650-g1.1
YER144C	smik_843-g13.1
YPL074W	smik_36-g1.1
YML016C	smik_564-g7.1
YAL031C	smik_1291-g25.1
YPL216W	smik_12-g2.1
YHL024W	smik_322-g16.1
YHR042W	smik_317-g21.1
YMR257C	smik_464-g6.1
YER157W	smik_843-g1.1
YJL101C	smik_903-g3.1
YKR027W	smik_116-g1.1
YKR067W	smik_120-g14.1
YPL029W	smik_690-g6.1
YGR150C	smik_541-g8.1
YGR266W	smik_791-g11.1
YCL057W	smik_212-g30.1
YDR338C	smik_367-g2.1
YKL112W	smik_702-g35.1
YOR162C	smik_937-g4.1
YBL024W	smik_137-g3.1
YHL029C	smik_322-g11.1
YBR150C	smik_97-g10.1
YDL220C	smik_194-g3.1
YIL095W	smik_612-g5.1
YGL229C	smik_349-g27.1
YHR047C	smik_316-g1.1
YLR442C	smik_911-g9.1
YNL233W	smik_432-g2.1
YJL206C	smik_835-g2.1
YBR041W	smik_146-g4.1
YDR103W	smik_1089-g2.1
YOL078W	smik_76-g6.1
YBR284W	smik_698-g5.1
YOR035C	smik_821-g3.1
YKL029C	smik_109-g20.1
YML034W	smik_561-g5.1
YMR031C	smik_577-g2.1
YBR121C	smik_92-g14.1
YDL141W	smik_190-g9.1
YPR095C	smik_250-g1.1
YKL213C	smik_1028-g8.1
YGR178C	smik_545-g4.1
YIL091C	smik_612-g9.1
YJL168C	smik_832-g4.1
YJL099W	smik_903-g5.1
YNR008W	smik_641-g6.1
YDR499W	smik_650-g22.1
YPL263C	smik_264-g6.1
YKL148C	smik_702-g5.1
YJR110W	smik_741-g9.1
YBR019C	smik_144-g5.1
YJL176C	smik_834-g19.1
YPL115C	smik_30-g1.1
YKL187C	smik_1028-g31.1
YCL045C	smik_212-g20.1
YIL067C	smik_610-g13.1
YHL032C	smik_322-g8.1
YAL048C	smik_1291-g8.1
YHR204W	smik_662-g21.1
YML006C	smik_567-g2.1
YKL057C	smik_706-g8.1
YOR140W	smik_601-g3.1
YDR508C	smik_651-g2.1
YPR185W	smik_258-g10.1
YMR006C	smik_568-g9.1
YOR219C	smik_480-g2.1
YLR362W	smik_1172-g2.1
YEL053C	smik_202-g4.1
YIR028W	smik_944-g9.1
YDL138W	smik_188-g3.1
YDL234C	smik_197-g7.1
YER109C	smik_620-g23.1
YHR197W	smik_662-g14.1
YMR061W	smik_581-g6.1
YOR098C	smik_591-g7.1
YER162C	smik_3-g8.1
YJR119C	smik_741-g16.1
YDL116W	smik_185-g6.1
YMR104C	smik_1009-g2.1
YNR060W	smik_985-g2.1
YBL097W	smik_130-g9.1
YPL093W	smik_34-g5.1
YJR035W	smik_329-g1.1
YOR299W	smik_498-g5.1
YGR186W	smik_547-g3.1
YER113C	smik_620-g19.1
YOL060C	smik_74-g8.1
YOL011W	smik_61-g1.1
YOR087W	smik_586-g3.1
YBR237W	smik_694-g3.1
YLL029W	smik_1117-g1.1
YJL074C	smik_346-g3.1
YIL155C	smik_635-g16.1
YJL033W	smik_335-g2.1
YOR206W	smik_476-g2.1
YMR167W	smik_1302-g2.1
YMR058W	smik_581-g4.1
YBR169C	smik_99-g6.1
YIL105C	smik_390-g4.1
YPR003C	smik_685-g1.1
YJR106W	smik_741-g6.1
YDR520C	smik_651-g12.1
YDR206W	smik_1096-g3.1
YMR301C	smik_470-g17.1
YLR401C	smik_1182-g4.1
YCR026C	smik_216-g12.1
YPR175W	smik_258-g2.1
YOR058C	smik_815-g1.1
YPL023C	smik_690-g11.1
YGL099W	smik_276-g35.1
YHR039C	smik_317-g17.1
YDR436W	smik_645-g14.1
YBR021W	smik_144-g3.1
YLR274W	smik_1349-g1.1
YNL238W	smik_434-g1.1
YBR260C	smik_697-g16.1
YMR078C	smik_1013-g2.1
YHR084W	smik_313-g8.1
YFR022W	smik_268-g5.1
YPR031W	smik_246-g3.1
YGR238C	smik_795-g3.1
YGL021W	smik_270-g7.1
YDR189W	smik_773-g2.1
YML082W	smik_552-g25.1
YLL024C	smik_1119-g2.1
YGR071C	smik_524-g2.1
YER049W	smik_283-g57.1
YIL144W	smik_635-g5.1
YLR072W	smik_1390-g4.1
YAL005C	smik_1032-g20.1
YPR156C	smik_256-g3.1
YGL086W	smik_276-g23.1
YER032W	smik_283-g40.1
YOL095C	smik_394-g6.1
YML042W	smik_560-g2.1
YKL017C	smik_109-g32.1
YHR031C	smik_317-g9.1
YKL146W	smik_702-g6.1
YBL075C	smik_132-g21.1
YPL110C	smik_32-g4.1
YPL249C	smik_8-g9.1
YGL144C	smik_737-g13.1
YOR070C	smik_810-g3.1
YJR045C	smik_326-g3.1
YMR205C	smik_450-g16.1
YJR039W	smik_328-g1.1
YMR008C	smik_568-g10.1
YKL105C	smik_702-g41.1
YLR403W	smik_1182-g3.1
YDR444W	smik_646-g4.1
YER103W	smik_620-g28.1
YMR086W	smik_1010-g17.1
YBR043C	smik_146-g2.1
YER040W	smik_283-g46.1
YGR138C	smik_539-g4.1
YPL180W	smik_17-g2.1
YML002W	smik_568-g3.1
YOR112W	smik_594-g2.1
YGR054W	smik_521-g12.1
YMR313C	smik_472-g7.1
YBL067C	smik_132-g15.1
YNL278W	smik_443-g2.1
YJL128C	smik_830-g7.1
YLL031C	smik_1115-g2.1
YDR311W	smik_377-g3.1
YKL025C	smik_109-g24.1
YPL043W	smik_1104-g1.1
YDR477W	smik_650-g3.1
YAR007C	smik_1032-g27.1
YPR194C	smik_259-g4.1
YER098W	smik_620-g33.1
YJL106W	smik_902-g5.1
YOR348C	smik_509-g15.1
YNR067C	smik_1288-g1.1
YOL057W	smik_74-g5.1
YIL046W	smik_610-g29.1
YGL125W	smik_277-g7.1
YIL169C	smik_635-g27.1
YHR166C	smik_663-g20.1
YJL010C	smik_334-g10.1
YLR098C	smik_1323-g1.1
YOL023W	smik_65-g2.1
YPL125W	smik_26-g16.1
YNL104C	smik_409-g7.1
YFL041W	smik_514-g10.1
YFR029W	smik_267-g24.1
YDR332W	smik_370-g2.1
YPL105C	smik_32-g8.1
YNL061W	smik_407-g34.1
YKL212W	smik_1028-g9.1
YJL156C	smik_832-g15.1
YOL157C	smik_1217-g8.1	smik_633-g1.1
YIL172C	smik_1217-g8.1	smik_633-g1.1
YJL221C	smik_1217-g8.1	smik_633-g1.1
YKR093W	smik_122-g22.1
YNL258C	smik_438-g4.1
YNL115C	smik_410-g3.1
YEL065W	smik_202-g15.1
YDR091C	smik_858-g1.1
YDR080W	smik_864-g1.1
YOR178C	smik_934-g1.1
YBR007C	smik_144-g15.1
YKL050C	smik_109-g4.1
YLR381W	smik_1173-g2.1
YBL052C	smik_132-g4.1
YCL025C	smik_212-g2.1
YBR255W	smik_697-g11.1
YGL236C	smik_349-g22.1
YPL270W	smik_265-g2.1
YMR224C	smik_457-g3.1
YJL132W	smik_830-g2.1
YLR386W	smik_1175-g1.1
YPL155C	smik_23-g1.1
YDR409W	smik_1330-g1.1
YJL149W	smik_831-g1.1
YNL045W	smik_404-g4.1
YMR037C	smik_577-g8.1
YJR130C	smik_741-g25.1
YOR204W	smik_476-g4.1
YOR370C	smik_510-g7.1
YEL023C	smik_282-g9.1
YER036C	smik_283-g43.1
YDR456W	smik_648-g7.1
YGR065C	smik_522-g3.1
YOR356W	smik_509-g7.1
YNL293W	smik_1148-g3.1
YAL016W	smik_1032-g11.1
YKL217W	smik_1028-g4.1
YHR096C	smik_310-g2.1
YMR016C	smik_571-g2.1
YDR052C	smik_872-g3.1
YPR161C	smik_257-g3.1
YLR369W	smik_1173-g13.1
YBR123C	smik_92-g12.1
YDR205W	smik_1096-g4.1
YJL093C	smik_906-g1.1
YOR273C	smik_492-g7.1
YNL272C	smik_440-g2.1
YDR037W	smik_846-g3.1	smik_154-g3.1
YOR365C	smik_510-g11.1
YDL229W	smik_196-g4.1
YML020W	smik_564-g3.1
YBL042C	smik_134-g8.1
YPR008W	smik_685-g6.1
YHR114W	smik_666-g13.1
YLR002C	smik_747-g2.1
YDL167C	smik_192-g8.1
YGR003W	smik_269-g27.1
YDR303C	smik_379-g2.1
YJL045W	smik_337-g3.1
YNL209W	smik_428-g5.1
YPL222W	smik_11-g7.1
YKL125W	smik_702-g25.1
YLR060W	smik_670-g3.1
YBL051C	smik_132-g3.1
YER080W	smik_616-g13.1
YJL085W	smik_907-g5.1
YBR033W	smik_146-g12.1
YER022W	smik_283-g30.1
YKR039W	smik_117-g9.1
YOR001W	smik_57-g4.1
YJR042W	smik_327-g3.1
YDR081C	smik_863-g1.1
YNL125C	smik_413-g8.1
YNR055C	smik_985-g7.1
YBR280C	smik_698-g1.1
YGR083C	smik_524-g12.1
YML088W	smik_552-g20.1
YOR033C	smik_821-g6.1
YPL184C	smik_16-g1.1
YMR108W	smik_1007-g1.1
YER041W	smik_283-g47.1
YJR016C	smik_330-g8.1
YOL141W	smik_401-g16.1
YDL239C	smik_197-g2.1
YBR235W	smik_693-g11.1
YPL164C	smik_19-g8.1
YDR138W	smik_1073-g1.1
YOR249C	smik_489-g2.1
YGL116W	smik_276-g50.1
YPL265W	smik_264-g4.1
YIL056W	smik_610-g21.1
YML057W	smik_558-g2.1
YLL028W	smik_1117-g2.1
YNL121C	smik_412-g1.1
YOR267C	smik_491-g1.1
YDL224C	smik_195-g4.1
YFL042C	smik_514-g9.1
YPL104W	smik_32-g9.1
YJR089W	smik_742-g9.1
YOR172W	smik_935-g6.1
YGR191W	smik_655-g2.1
YBR299W	smik_203-g3.1
YGR292W	smik_203-g3.1
YBL061C	smik_132-g11.1
YEL007W	smik_283-g2.1
YGL252C	smik_349-g7.1
YDR452W	smik_648-g5.1
YJR040W	smik_327-g1.1
YNL027W	smik_639-g22.1
YOR138C	smik_601-g4.1
YLR440C	smik_911-g11.1
YNL224C	smik_429-g1.1
YOR108W	smik_592-g1.1
YOR019W	smik_825-g3.1
YPR145W	smik_255-g2.1
YBL039C	smik_134-g5.1
YJR001W	smik_333-g5.1
YGR128C	smik_537-g4.1
YKL179C	smik_1015-g13.1
YKL174C	smik_1015-g9.1
YGL145W	smik_737-g12.1
YMR278W	smik_468-g6.1
YBR132C	smik_92-g4.1
YDL199C	smik_193-g10.1
YER165W	smik_3-g5.1
YDR496C	smik_650-g19.1
YGR124W	smik_536-g1.1
YNL327W	smik_1143-g5.1
YHR206W	smik_662-g23.1
YDL227C	smik_195-g1.1
YMR232W	smik_459-g2.1
YNL268W	smik_439-g2.1
YJL127C	smik_830-g8.1
YBR298C	smik_203-g2.1
YKR008W	smik_114-g12.1
YOR381W	smik_203-g5.1
YOL020W	smik_64-g2.1
YNL047C	smik_404-g3.1
YGR088W	smik_524-g16.1
YDR017C	smik_725-g1.1
YDR176W	smik_767-g5.1
YER005W	smik_283-g12.1
YPR179C	smik_258-g5.1
YOR071C	smik_281-g9.1
YOL103W	smik_396-g2.1
YKL168C	smik_1015-g4.1
YPR007C	smik_685-g5.1
YBR212W	smik_388-g3.1
YHR037W	smik_317-g15.1
YAL067C	smik_1236-g1.1
YPR048W	smik_246-g18.1
YNL144C	smik_418-g1.1
YER068W	smik_616-g24.1
YPL086C	smik_34-g12.1
YMR250W	smik_464-g1.1
YKL204W	smik_1028-g17.1
YPL045W	smik_1103-g7.1
YKR098C	smik_123-g5.1
YER086W	smik_616-g9.1
YPL210C	smik_13-g6.1
YCR067C	smik_1224-g19.1
YHR188C	smik_662-g6.1
YGL071W	smik_276-g11.1
YJL019W	smik_334-g4.1
YCR091W	smik_295-g5.1
YOR354C	smik_509-g9.1
YDR266C	smik_387-g2.1
YNL012W	smik_639-g12.1
YLR452C	smik_910-g3.1
YEL063C	smik_202-g13.1
YDR484W	smik_650-g9.1
YLL012W	smik_1210-g2.1
YMR092C	smik_1010-g11.1
YCR023C	smik_216-g14.1
YMR291W	smik_470-g7.1
YKR029C	smik_117-g2.1
YJR098C	smik_742-g19.1
YDL174C	smik_192-g2.1
YOL066C	smik_74-g14.1
YHR182W	smik_663-g33.1
YFL053W	smik_1154-g3.1
YAR009C	smik_1139-g1.1
YPR137C-B	smik_1139-g1.1
YLR157C-B	smik_1139-g1.1
YGR038C-B	smik_1139-g1.1
YPL257W-B	smik_1139-g1.1
YJR027W	smik_1139-g1.1
YER138C	smik_1139-g1.1
YOL103W-B	smik_1139-g1.1
YDR098C-B	smik_1139-g1.1
YML039W	smik_1139-g1.1
YDR316W-B	smik_1139-g1.1
YDR210C-D	smik_1139-g1.1
YPR158W-B	smik_1139-g1.1
YML045W	smik_1139-g1.1
YDR365W-B	smik_1139-g1.1
YLR227W-B	smik_1139-g1.1
YPR158C-D	smik_1139-g1.1
YMR050C	smik_1139-g1.1
YOR142W-B	smik_1139-g1.1
YGR027W-B	smik_1139-g1.1
YJR029W	smik_1139-g1.1
YHR214C-B	smik_1139-g1.1
YER160C	smik_1139-g1.1
YGR161C-D	smik_1139-g1.1
YLR035C-A	smik_1139-g1.1
YMR045C	smik_1139-g1.1
YBL005W-B	smik_1139-g1.1
YNL284C-B	smik_1139-g1.1
YBR012W-B	smik_1139-g1.1
YDR261C-D	smik_1139-g1.1
YCL019W	smik_1139-g1.1
YFL002W-A	smik_1139-g1.1
YGR161W-B	smik_1139-g1.1
YDR034C-D	smik_1139-g1.1
YLR410W-B	smik_1139-g1.1
YDR210W-B	smik_1139-g1.1
YOR343W-B	smik_1139-g1.1
YOR192C-B	smik_1139-g1.1
YBL100W-B	smik_1139-g1.1
YDR261W-B	smik_1139-g1.1
YBR131W	smik_92-g5.1
YFL013C	smik_515-g5.1
YML054C	smik_558-g5.1
YML046W	smik_559-g7.1
YBR068C	smik_155-g7.1
YCR008W	smik_215-g9.1
YDL210W	smik_194-g13.1
YDR101C	smik_1089-g3.1
YCR048W	smik_218-g9.1
YFR023W	smik_268-g4.1
YPL169C	smik_19-g4.1
YJL100W	smik_903-g4.1
YLR177W	smik_1337-g2.1
YOR171C	smik_935-g7.1
YGL124C	smik_277-g6.1
YPL030W	smik_690-g5.1
YEL013W	smik_282-g18.1
YGL107C	smik_276-g42.1
YGL023C	smik_270-g9.1
YPL119C	smik_27-g1.1
YFL002C	smik_517-g1.1
YOL006C	smik_60-g1.1
YMR179W	smik_447-g3.1
YBR069C	smik_155-g6.1
YFL054C	smik_1154-g4.1
YDL080C	smik_177-g3.1
YMR154C	smik_300-g2.1
YDR146C	smik_1070-g1.1
YBR196C	smik_102-g6.1
YER065C	smik_615-g1.1
YOR027W	smik_823-g2.1
YDR342C	smik_364-g1.1
YDR343C	smik_364-g1.1
YGR289C	smik_789-g7.1	smik_624-g4.1
YOL036W	smik_68-g2.1
YML123C	smik_551-g5.1
YJL209W	smik_836-g4.1
YGR092W	smik_526-g2.1
YLR057W	smik_671-g2.1
YIL005W	smik_948-g5.1
YLR413W	smik_1186-g2.1
YMR100W	smik_1010-g3.1
YBR172C	smik_99-g3.1
YER001W	smik_283-g8.1
YKR002W	smik_114-g7.1
YJL073W	smik_345-g2.1
YLR253W	smik_971-g2.1
YOR022C	smik_823-g6.1
YBR156C	smik_97-g4.1
YDR294C	smik_381-g3.1
YDR536W	smik_652-g10.1
YOR002W	smik_57-g3.1
YKR097W	smik_123-g4.1
YER147C	smik_843-g10.1
YHR171W	smik_663-g25.1
YNL251C	smik_438-g11.1
YDL025C	smik_709-g2.1
YPL109C	smik_32-g5.1
YDR109C	smik_1086-g2.1
YOL158C	smik_633-g2.1
YPL274W	smik_266-g1.1
YOR260W	smik_491-g7.1
YDR490C	smik_650-g15.1
YAR014C	smik_1055-g1.1
YMR032W	smik_577-g3.1
YMR297W	smik_470-g13.1
YMR168C	smik_1302-g3.1
YJR064W	smik_744-g8.1
YDL206W	smik_193-g3.1
YGL003C	smik_269-g32.1
YBL060W	smik_132-g10.1
YKR017C	smik_115-g7.1
YGL186C	smik_735-g11.1
YHR194W	smik_662-g11.1
YML127W	smik_551-g1.1
YNR039C	smik_986-g14.1
YGR009C	smik_269-g21.1
YGR196C	smik_656-g5.1
YPL070W	smik_37-g2.1
YKL220C	smik_511-g3.1
YIR031C	smik_944-g12.1
YDL040C	smik_164-g1.1
YJL201W	smik_835-g5.1
YMR176W	smik_1302-g12.1
YDR386W	smik_351-g5.1
YGL142C	smik_737-g15.1
YOR156C	smik_940-g1.1
YDR295C	smik_381-g2.1
YGL077C	smik_276-g15.1
YGL014W	smik_270-g1.1
YKR084C	smik_122-g13.1
YJL008C	smik_334-g11.1
YOR054C	smik_815-g4.1
YKR069W	smik_121-g1.1
YDR239C	smik_231-g4.1
YDR497C	smik_650-g20.1
YBR170C	smik_99-g5.1
YBL009W	smik_142-g2.1
YCR061W	smik_218-g1.1
YNL117W	smik_410-g1.1
YGL066W	smik_276-g7.1
YML070W	smik_554-g1.1
YKL198C	smik_1028-g20.1
YOL156W	smik_634-g1.1
YJL219W	smik_634-g1.1
YDR425W	smik_645-g6.1
YNL219C	smik_429-g6.1
YBL020W	smik_138-g4.1
YDR390C	smik_351-g1.1
YNL065W	smik_407-g30.1
YJR103W	smik_741-g3.1
YGR246C	smik_793-g1.1
YML069W	smik_554-g2.1
YEL062W	smik_202-g12.1
YBR216C	smik_388-g7.1
YIL162W	smik_635-g23.1
YPR155C	smik_256-g2.1
YOL123W	smik_400-g9.1
YDL203C	smik_193-g6.1
YHR117W	smik_666-g16.1
YOR080W	smik_808-g1.1
YMR015C	smik_571-g1.1
YOR161C	smik_938-g1.1
YNR038W	smik_986-g15.1
YGL084C	smik_276-g21.1
YPR137W	smik_254-g9.1
YER173W	smik_2-g8.1
YHR019C	smik_318-g5.1
YJR030C	smik_330-g16.1
YHR102W	smik_667-g4.1
YHR202W	smik_662-g19.1
YIL072W	smik_610-g8.1
YMR296C	smik_470-g12.1
YBR248C	smik_697-g4.1
YDR485C	smik_650-g10.1
YDR120C	smik_1082-g3.1
YPR111W	smik_252-g6.1
YGL192W	smik_735-g6.1
YHR149C	smik_663-g3.1
YBL015W	smik_139-g1.1
YDR062W	smik_868-g1.1
YMR172W	smik_1302-g8.1
YDR232W	smik_228-g3.1
YFR028C	smik_267-g25.1
YCR072C	smik_1224-g15.1
YPR072W	smik_248-g1.1
YBR220C	smik_388-g10.1
YHL040C	smik_322-g1.1
YER088C	smik_616-g6.1
YNL167C	smik_421-g7.1
YKL140W	smik_702-g12.1
YFR048W	smik_267-g6.1
YGR194C	smik_656-g7.1
YLR014C	smik_749-g1.1
YBR222C	smik_388-g12.1
YMR319C	smik_472-g13.1
YJR046W	smik_326-g4.1
YHR007C	smik_319-g2.1
YKL100C	smik_702-g45.1
YLR368W	smik_1173-g14.1
YKL079W	smik_702-g63.1
YFR037C	smik_267-g16.1
YHR098C	smik_310-g4.1
YMR145C	smik_300-g9.1
YNL095C	smik_407-g2.1
YDR212W	smik_219-g2.1
YEL060C	smik_202-g10.1
YOR389W	smik_240-g1.1
YPR081C	smik_249-g4.1
YNL094W	smik_407-g3.1
YOL055C	smik_74-g3.1
YPL243W	smik_9-g3.1
YPL084W	smik_34-g15.1
YMR199W	smik_450-g10.1
YPL253C	smik_8-g5.1
YGR260W	smik_791-g16.1
YMR124W	smik_1001-g6.1
YIL055C	smik_610-g22.1
YHL010C	smik_321-g7.1
YGR125W	smik_536-g2.1
YCR088W	smik_1224-g2.1
YNL218W	smik_429-g7.1
YMR088C	smik_1010-g15.1
YML130C	smik_1255-g1.1
YJR160C	smik_784-g2.1
YDL247W	smik_784-g2.1
YER082C	smik_616-g11.1
YKL127W	smik_702-g23.1
YBR098W	smik_88-g9.1
YML086C	smik_552-g22.1
YGL055W	smik_275-g2.1
YGR099W	smik_527-g7.1
YLR219W	smik_879-g1.1
YHR091C	smik_312-g1.1
YER077C	smik_616-g16.1
YHR108W	smik_666-g7.1
YJR152W	smik_982-g2.1
YHL038C	smik_322-g3.1
YDR137W	smik_1073-g2.1
YPL269W	smik_265-g3.1
YJR134C	smik_740-g2.1
YOR275C	smik_492-g5.1
YFL011W	smik_515-g7.1
YJL014W	smik_334-g6.1
YBR286W	smik_698-g6.1
YAL011W	smik_1032-g15.1
YGR014W	smik_269-g17.1
YGR103W	smik_527-g10.1
YPR088C	smik_249-g10.1
YKL062W	smik_706-g3.1
YGR068C	smik_523-g2.1
YNL275W	smik_441-g2.1
YER025W	smik_283-g33.1
YKL124W	smik_702-g26.1
YOL117W	smik_400-g4.1
YMR106C	smik_1008-g1.1
YPR006C	smik_685-g4.1
YPL042C	smik_1104-g2.1
YDR362C	smik_360-g5.1
YDR481C	smik_650-g6.1
YPL128C	smik_26-g12.1
YPR029C	smik_246-g1.1
YOR066W	smik_812-g1.1
YPL189W	smik_15-g2.1
YPL179W	smik_17-g3.1
YNL103W	smik_409-g8.1
YMR300C	smik_470-g16.1
YLR429W	smik_917-g1.1
YDL225W	smik_195-g3.1
YMR284W	smik_469-g1.1
YGL095C	smik_276-g31.1
YMR137C	smik_299-g2.1
YLR433C	smik_913-g3.1
YER056C	smik_283-g64.1
YER123W	smik_620-g11.1
YGL190C	smik_735-g8.1
YBR015C	smik_144-g9.1
YHR009C	smik_319-g4.1
YHR161C	smik_663-g15.1
YHR170W	smik_663-g24.1
YOL115W	smik_400-g2.1
YBL099W	smik_130-g11.1
YGL113W	smik_276-g47.1
YMR120C	smik_1003-g1.1
YLR299W	smik_1260-g1.1
YLR382C	smik_1174-g2.1
YBR200W	smik_102-g2.1
YDR314C	smik_376-g3.1
YAL040C	smik_1291-g16.1
YIL166C	smik_635-g25.1
YNR006W	smik_641-g8.1
YMR171C	smik_1302-g7.1
YPL089C	smik_34-g9.1
YPR021C	smik_244-g8.1
YNL039W	smik_403-g5.1
YBR239C	smik_696-g1.1
YNL083W	smik_407-g13.1
YML007W	smik_567-g1.1
YOR374W	smik_510-g3.1
YKL185W	smik_1028-g33.1
YDL074C	smik_174-g1.1
YER052C	smik_283-g60.1
YGL110C	smik_276-g44.1
YFL040W	smik_514-g11.1
YMR192W	smik_450-g3.1
YDL153C	smik_191-g9.1
YER060W	smik_283-g69.1
YKL045W	smik_109-g9.1
YNL291C	smik_1148-g5.1
YDR389W	smik_351-g2.1
YPL212C	smik_13-g4.1
YIL150C	smik_635-g11.1
YHR032W	smik_317-g10.1
YJL069C	smik_343-g2.1
YGR216C	smik_992-g1.1
YNL142W	smik_418-g2.1
YMR011W	smik_568-g13.1
YDL214C	smik_194-g9.1
YDL106C	smik_184-g8.1
YDL017W	smik_712-g1.1
YOR137C	smik_601-g5.1
YEL015W	smik_282-g17.1
YKR056W	smik_120-g3.1
YHL036W	smik_322-g4.1
YPL194W	smik_14-g5.1
YML017W	smik_564-g6.1
YBR008C	smik_144-g14.1
YGL171W	smik_735-g24.1
YFR051C	smik_267-g4.1
YHL008C	smik_320-g1.1
YJL186W	smik_834-g10.1
YHL027W	smik_322-g13.1
YHR064C	smik_315-g14.1
YNL308C	smik_1144-g11.1
YNL076W	smik_407-g20.1
YBR127C	smik_92-g9.1
YEL020C	smik_282-g12.1
YHR150W	smik_663-g4.1
YDL042C	smik_165-g1.1
YKL032C	smik_109-g19.1
YGR171C	smik_544-g3.1
YPL260W	smik_264-g8.1
YDL095W	smik_182-g1.1
YDR172W	smik_766-g2.1
YML013W	smik_565-g1.1
YDL160C	smik_191-g3.1
YDL070W	smik_173-g1.1
YPL256C	smik_8-g2.1
YDL109C	smik_184-g5.1
YPL158C	smik_22-g2.1
YIL142W	smik_635-g3.1
YOR324C	smik_504-g4.1
YCL036W	smik_212-g13.1
YDR110W	smik_1086-g1.1
YPL007C	smik_688-g6.1
YLR023C	smik_751-g4.1
YBR126C	smik_92-g10.1
YKL048C	smik_109-g6.1
YJL153C	smik_832-g18.1
YOR360C	smik_509-g3.1
YHR184W	smik_662-g2.1
YMR216C	smik_453-g1.1
YML120C	smik_551-g7.1
YOL100W	smik_395-g1.1
YJR049C	smik_746-g3.1
YBR180W	smik_100-g3.1
YPL122C	smik_26-g19.1
YDL085W	smik_179-g6.1
YKR019C	smik_115-g9.1
YHR015W	smik_318-g1.1
YHR078W	smik_313-g1.1
YPL258C	smik_8-g1.1
YJL016W	smik_334-g5.1
YNL241C	smik_437-g10.1
YML065W	smik_555-g1.1
YOL122C	smik_400-g8.1
YNR030W	smik_986-g24.1
YMR093W	smik_1010-g10.1
YCL043C	smik_212-g18.1
YDL143W	smik_190-g7.1
YCR053W	smik_218-g6.1
YFL016C	smik_515-g3.1
YDR516C	smik_651-g8.1
YJR010W	smik_330-g3.1
YJL083W	smik_907-g7.1
YGL012W	smik_269-g39.1
YKL035W	smik_109-g16.1
YFL022C	smik_514-g29.1
YDR434W	smik_645-g12.1
YDL170W	smik_192-g5.1
YDR242W	smik_231-g2.1
YML056C	smik_558-g3.1
YML031W	smik_561-g7.1
YKL088W	smik_702-g57.1
YCL040W	smik_212-g17.1
YHL039W	smik_322-g2.1
YHR045W	smik_317-g24.1
YOR090C	smik_586-g1.1
YGR241C	smik_794-g3.1
YPL020C	smik_690-g13.1
YEL058W	smik_202-g9.1
YFL023W	smik_514-g28.1
YDR479C	smik_650-g4.1
YER087W	smik_616-g8.1
YGR089W	smik_524-g17.1
YPL061W	smik_37-g9.1
YDR034C	smik_1281-g1.1
YJR121W	smik_741-g17.1
YLR004C	smik_747-g4.1
YPL214C	smik_13-g2.1
YML115C	smik_551-g12.1
YER073W	smik_616-g19.1
YLL035W	smik_1113-g4.1
YDL178W	smik_193-g28.1
YER124C	smik_620-g10.1
YDR539W	smik_652-g12.1
YBR274W	smik_697-g28.1
YNL008C	smik_639-g8.1
YGL112C	smik_276-g46.1
YFL049W	smik_514-g3.1
YJL071W	smik_344-g1.1
YAL038W	smik_1291-g18.1
YPL204W	smik_13-g11.1
YHR207C	smik_662-g24.1
YMR227C	smik_457-g6.1
YNL199C	smik_428-g13.1
YKL103C	smik_702-g43.1
YJL056C	smik_341-g2.1
YNL048W	smik_404-g2.1
YJL163C	smik_832-g9.1
YOR377W	smik_510-g1.1
YDR387C	smik_351-g4.1
YPL247C	smik_8-g11.1
YIL085C	smik_611-g3.1
YCR098C	smik_1239-g2.1
YBR020W	smik_144-g4.1
YER168C	smik_3-g2.1
YOR378W	smik_511-g5.1
YMR119W	smik_1003-g2.1
YER090W	smik_616-g4.1
YIL090W	smik_612-g10.1
YDR200C	smik_1097-g3.1
YDR416W	smik_1293-g2.1
YCL038C	smik_212-g15.1
YPL272C	smik_265-g1.1
YLL011W	smik_1210-g3.1
YEL036C	smik_281-g7.1
YFL018C	smik_515-g1.1
YLR361C	smik_1172-g4.1
YHR050W	smik_315-g3.1
YAL047C	smik_1291-g9.1
YBR139W	smik_93-g2.1
YEL071W	smik_129-g9.1
YEL052W	smik_202-g3.1
YBR006W	smik_144-g16.1
YDL156W	smik_191-g6.1
YCR028C	smik_216-g10.1
YGR155W	smik_542-g3.1
YCR065W	smik_1224-g21.1
YDR359C	smik_361-g1.1
YGR276C	smik_791-g3.1
YPR083W	smik_249-g6.1
YER014W	smik_283-g22.1
YGL078C	smik_276-g16.1
YBR270C	smik_697-g24.1
YJL058C	smik_342-g7.1
YMR290C	smik_470-g6.1
YGL056C	smik_275-g3.1
YGL253W	smik_349-g6.1
YIL121W	smik_390-g18.1
YDR072C	smik_865-g3.1
YBR028C	smik_146-g16.1
YKL012W	smik_111-g3.1
YPR138C	smik_254-g10.1
YDR122W	smik_1081-g2.1
YLR096W	smik_1081-g2.1
YLR197W	smik_49-g2.1
YGL202W	smik_734-g1.1
YNL182C	smik_423-g4.1
YML116W	smik_551-g11.1
YOR092W	smik_587-g1.1
YFR010W	smik_269-g2.1
YKL089W	smik_702-g56.1
YNR053C	smik_986-g2.1
YBL035C	smik_134-g1.1
YOL061W	smik_74-g9.1
YPR033C	smik_246-g5.1
YNR073C	smik_203-g1.1
YEL070W	smik_203-g1.1
YGL122C	smik_277-g4.1
YDR506C	smik_650-g27.1
YOL033W	smik_67-g1.1
YHR048W	smik_315-g1.1
YGL059W	smik_275-g6.1
YKR072C	smik_122-g2.1
YBR259W	smik_697-g15.1
YJL034W	smik_335-g1.1
YFR006W	smik_517-g8.1
YIL014W	smik_804-g1.1
YGL097W	smik_276-g33.1
YGL064C	smik_276-g5.1
YIL045W	smik_610-g30.1
YMR279C	smik_468-g7.1
YOR217W	smik_479-g1.1
YDL101C	smik_183-g4.1
YER021W	smik_283-g29.1
YDR320C	smik_374-g3.1
YER078C	smik_616-g15.1
YBR056W	smik_152-g1.1
YNL169C	smik_421-g5.1
YOL119C	smik_400-g5.1
YGR119C	smik_530-g10.1
YOR350C	smik_509-g13.1
YOR165W	smik_936-g2.1
YDR009W	smik_720-g3.1
YCR054C	smik_218-g5.1
YBR263W	smik_697-g18.1
YHR151C	smik_663-g5.1
YLR039C	smik_679-g1.1
YOR359W	smik_509-g4.1
YOR023C	smik_823-g5.1
YKR036C	smik_117-g6.1
YKR105C	smik_124-g3.1
YLR399C	smik_1181-g1.1
YBR158W	smik_97-g2.1
YFR053C	smik_267-g2.1
YDR518W	smik_651-g10.1
YGR197C	smik_656-g4.1
YDR144C	smik_1071-g1.1
YNL189W	smik_425-g1.1
YOL091W	smik_394-g2.1
YJR131W	smik_741-g26.1
YLR045C	smik_676-g2.1
YMR131C	smik_1401-g1.1
YCR045C	smik_218-g12.1
YLR058C	smik_671-g1.1
YIR010W	smik_942-g4.1
YLR335W	smik_895-g1.1
YCR038C	smik_217-g1.1
YGR175C	smik_545-g2.1
YPL208W	smik_13-g8.1
YOR347C	smik_509-g16.1
YDR350C	smik_362-g3.1
YGL045W	smik_273-g5.1
YGR013W	smik_269-g18.1
YOR233W	smik_483-g1.1
YMR198W	smik_450-g9.1
YOR372C	smik_510-g5.1
YMR169C	smik_1302-g4.1
YBL080C	smik_132-g25.1
YAL022C	smik_1032-g5.1
YCR068W	smik_1224-g18.1
YNL077W	smik_407-g19.1
YGR019W	smik_269-g13.1
YDR119W	smik_1083-g1.1
YPR070W	smik_247-g14.1
YKL191W	smik_1028-g27.1
YOL062C	smik_74-g10.1
YDR117C	smik_1084-g1.1
YER140W	smik_843-g17.1
YHR137W	smik_665-g12.1
YOR351C	smik_509-g12.1
YNL020C	smik_639-g29.1
YFR044C	smik_267-g10.1
YGL160W	smik_736-g1.1
YNL317W	smik_1144-g1.1
YBR163W	smik_98-g1.1
YBR283C	smik_698-g4.1
YDR458C	smik_648-g9.1
YNR001C	smik_640-g1.1
YFR021W	smik_268-g6.1
YNL138W	smik_417-g1.1
YLR175W	smik_1338-g2.1
YOR205C	smik_476-g3.1
YOR128C	smik_598-g2.1
YPR018W	smik_244-g5.1
YLR378C	smik_1173-g4.1
YPL026C	smik_690-g9.1
YPL190C	smik_14-g9.1
YBR055C	smik_151-g1.1
YKR078W	smik_122-g7.1
YFL037W	smik_514-g14.1
YPR198W	smik_208-g3.1
YNL277W	smik_441-g1.1
YKL139W	smik_702-g13.1
YJL081C	smik_907-g9.1
YNL022C	smik_639-g27.1
YDL063C	smik_172-g6.1
YBR227C	smik_693-g3.1
YGR059W	smik_521-g17.1
YKL046C	smik_109-g8.1
YOL148C	smik_401-g23.1
YNR012W	smik_641-g2.1
YLR138W	smik_1411-g1.1
YPR080W	smik_249-g3.1
YBR118W	smik_249-g3.1
YBR214W	smik_388-g5.1
YOL017W	smik_63-g2.1
YLR028C	smik_757-g1.1
YHR065C	smik_315-g15.1
YIR019C	smik_943-g1.1
YLR176C	smik_1338-g1.1
YBR103W	smik_88-g6.1
YDL207W	smik_193-g2.1
YGR177C	smik_545-g3.1
YHR135C	smik_665-g10.1
YOR132W	smik_600-g2.1
YGR255C	smik_791-g20.1
YNL116W	smik_410-g2.1
YML126C	smik_551-g2.1
YJR053W	smik_745-g1.1
YKL211C	smik_1028-g10.1
YKL145W	smik_702-g7.1
YNR058W	smik_985-g4.1
YJL105W	smik_902-g6.1
YFR016C	smik_269-g8.1
YMR223W	smik_457-g2.1
YDR213W	smik_220-g3.1
YGL065C	smik_276-g6.1
YHR024C	smik_317-g2.1
YMR036C	smik_577-g7.1
YKR016W	smik_115-g6.1
YOL013C	smik_61-g3.1
YER054C	smik_283-g62.1
YGL017W	smik_270-g3.1
YPL228W	smik_11-g1.1
YPL161C	smik_20-g1.1
YOR239W	smik_485-g2.1
YCR014C	smik_215-g4.1
YGR077C	smik_524-g6.1
YGL194C	smik_735-g5.1
YPL259C	smik_264-g9.1
YCL051W	smik_212-g26.1
YPL262W	smik_264-g7.1
YMR213W	smik_452-g4.1
YPR034W	smik_246-g6.1
YPR144C	smik_255-g1.1
YIL001W	smik_948-g10.1
YNL294C	smik_1148-g2.1
YBR215W	smik_388-g6.1
YPL100W	smik_33-g1.1
YHR196W	smik_662-g13.1
YNL225C	smik_430-g2.1
YHR030C	smik_317-g8.1
YDL013W	smik_714-g1.1
YMR155W	smik_300-g1.1
YDR111C	smik_1085-g2.1
YER141W	smik_843-g16.1
YNL073W	smik_407-g23.1
YLR015W	smik_1492-g1.1
YOR073W	smik_810-g2.1
YHR018C	smik_318-g4.1
YDR143C	smik_1071-g2.1
YJL194W	smik_834-g4.1
YDR299W	smik_379-g5.1
YER136W	smik_622-g2.1
YOL137W	smik_401-g12.1
YLR005W	smik_747-g5.1
YLR392C	smik_1178-g1.1
YHL017W	smik_321-g1.1
YPR104C	smik_251-g1.1
YDR243C	smik_231-g1.1
YDR369C	smik_358-g3.1
YPL091W	smik_34-g7.1
YKL109W	smik_702-g37.1
YJL214W	smik_1044-g1.1
YKL039W	smik_109-g14.1
YML085C	smik_552-g23.1
YBR029C	smik_146-g15.1
YER081W	smik_616-g12.1
YER122C	smik_620-g12.1
YIL039W	smik_610-g36.1
YMR238W	smik_460-g4.1
YNL193W	smik_427-g5.1
YLL008W	smik_1211-g1.1
YLR352W	smik_1168-g1.1
YNR023W	smik_987-g2.1
YKL116C	smik_702-g32.1
YPR162C	smik_257-g4.1
YMR004W	smik_568-g7.1
YOR229W	smik_483-g5.1
YNL330C	smik_1143-g2.1
YBR247C	smik_697-g3.1
YNL249C	smik_437-g2.1
YBR241C	smik_696-g3.1
YLL026W	smik_1118-g1.1
YIL097W	smik_612-g3.1
YLR300W	smik_1261-g1.1
YCL004W	smik_214-g2.1
YMR110C	smik_1005-g2.1
YCL017C	smik_214-g11.1
YMR033W	smik_577-g4.1
YCR005C	smik_215-g11.1
YDL020C	smik_710-g1.1
YJR006W	smik_331-g1.1
YPL235W	smik_10-g7.1
YIL074C	smik_610-g6.1
YPR036W	smik_246-g8.1
YOR195W	smik_474-g1.1
YDR463W	smik_648-g12.1
YBR138C	smik_93-g3.1
YDL180W	smik_193-g26.1
YDR376W	smik_357-g3.1
YGL119W	smik_277-g1.1
YBR250W	smik_697-g6.1
YPL219W	smik_11-g10.1
YIL015W	smik_607-g12.1
YMR221C	smik_456-g3.1
YOL112W	smik_399-g2.1
YOR231W	smik_483-g3.1
YBR092C	smik_87-g5.1
YGL130W	smik_277-g11.1
YGL249W	smik_349-g10.1
YHL021C	smik_322-g19.1
YHR005C	smik_320-g11.1
YML124C	smik_551-g4.1
YPR157W	smik_256-g4.1
YOR375C	smik_510-g2.1
YDR306C	smik_378-g2.1
YKR101W	smik_123-g8.1
YGR141W	smik_539-g6.1
YGL184C	smik_735-g13.1
YOR269W	smik_492-g12.1
YMR258C	smik_465-g1.1
YFL055W	smik_1255-g3.1
YOR119C	smik_596-g4.1
YER043C	smik_283-g49.1
YDR440W	smik_646-g1.1
YPL254W	smik_8-g4.1
YIL088C	smik_611-g1.1
YPR119W	smik_252-g14.1
YOR043W	smik_819-g1.1
YDL003W	smik_716-g3.1
YGL179C	smik_735-g17.1
YNL026W	smik_639-g23.1
YBR003W	smik_144-g19.1
YJR002W	smik_333-g6.1
YDR168W	smik_761-g4.1
YIL146C	smik_635-g7.1
YCR024C	smik_216-g13.1
YKR090W	smik_122-g19.1
YLR288C	smik_1259-g1.1
YDL113C	smik_184-g1.1
YDR228C	smik_227-g1.1
YEL064C	smik_202-g14.1
YDR346C	smik_363-g4.1
YER089C	smik_616-g5.1
YIL137C	smik_636-g7.1
YDL060W	smik_170-g1.1
YGL035C	smik_272-g1.1
YHR086W	smik_313-g10.1
YJR005W	smik_332-g1.1
YKL175W	smik_1015-g10.1
YDR388W	smik_351-g3.1
YJR015W	smik_330-g7.1
YML096W	smik_552-g14.1
YNR059W	smik_985-g3.1
YDL103C	smik_183-g2.1
YGL104C	smik_276-g39.1
YOR046C	smik_817-g1.1
YDR323C	smik_373-g3.1
YHR113W	smik_666-g12.1
YJR117W	smik_741-g14.1
YBL056W	smik_132-g7.1
YIL036W	smik_610-g39.1
YHR190W	smik_662-g7.1
YBR093C	smik_87-g4.1
YDR330W	smik_370-g4.1
YNL261W	smik_438-g2.1
YER019W	smik_283-g27.1
YDR470C	smik_648-g18.1
YKL106W	smik_702-g40.1
YAL010C	smik_1032-g16.1
YMR140W	smik_300-g13.1
YIL131C	smik_636-g1.1
YBR030W	smik_146-g14.1
YDL048C	smik_166-g4.1
YAL062W	smik_1235-g1.1
YBL019W	smik_138-g3.1
YDL159W	smik_191-g4.1
YDR190C	smik_773-g3.1
YNL062C	smik_407-g33.1
YOR355W	smik_509-g8.1
YMR165C	smik_1301-g1.1
YDR523C	smik_651-g14.1
YDR036C	smik_845-g1.1
YOR198C	smik_475-g2.1
YDR348C	smik_363-g2.1
YPL147W	smik_24-g4.1
YBL103C	smik_129-g3.1
YBR288C	smik_698-g8.1
YPR047W	smik_246-g17.1
YLR166C	smik_1479-g1.1
YBR186W	smik_101-g4.1
YGL257C	smik_349-g2.1
YHR070W	smik_314-g2.1
YJL155C	smik_832-g16.1
YNL016W	smik_639-g15.1
YDR448W	smik_648-g1.1
YPL140C	smik_26-g1.1
YHR109W	smik_666-g8.1
YNL220W	smik_429-g5.1
YMR285C	smik_470-g1.1
YBR143C	smik_95-g1.1
YEL042W	smik_281-g1.1
YAR018C	smik_1055-g3.1
YKL194C	smik_1028-g24.1
YNL071W	smik_407-g25.1
YNR050C	smik_986-g5.1
YBL054W	smik_132-g5.1
YOR230W	smik_483-g4.1
YDL131W	smik_188-g10.1
YOL049W	smik_72-g1.1
YPL145C	smik_25-g3.1
YOL132W	smik_401-g8.1
YFR024C-A	smik_268-g3.1
YKR003W	smik_114-g8.1
YGR108W	smik_530-g1.1
YGR254W	smik_791-g21.1
YDR256C	smik_1433-g1.1
YOL097C	smik_394-g8.1
YLR231C	smik_1189-g1.1
YBR177C	smik_100-g5.1
YDL030W	smik_160-g4.1
YDL007W	smik_715-g1.1
YPL103C	smik_32-g10.1
YBR243C	smik_696-g5.1
YKL047W	smik_109-g7.1
YJL070C	smik_344-g2.1
YPL174C	smik_18-g5.1
YNL112W	smik_410-g5.1
YBR166C	smik_99-g9.1
YMR283C	smik_468-g11.1
YPR001W	smik_686-g4.1
YIL104C	smik_390-g3.1
YDR061W	smik_869-g1.1
YMR027W	smik_576-g3.1
YBL045C	smik_134-g10.1
YMR098C	smik_1010-g5.1
YBL086C	smik_132-g30.1
YCL027W	smik_212-g4.1
YDL146W	smik_190-g4.1
YDR375C	smik_357-g4.1
YKR063C	smik_120-g10.1
YPL092W	smik_34-g6.1
YNL295W	smik_1148-g1.1
YHR174W	smik_663-g27.1
YGR252W	smik_791-g23.1
YIR027C	smik_944-g8.1
YOR323C	smik_504-g5.1
YKL028W	smik_109-g21.1
YBR293W	smik_699-g1.1
YDR432W	smik_645-g11.1
YLR095C	smik_1321-g2.1
YGR002C	smik_269-g28.1
YJL002C	smik_333-g3.1
YML051W	smik_559-g2.1
YOR298W	smik_498-g7.1
YEL040W	smik_281-g3.1
YDR380W	smik_354-g1.1
YPL175W	smik_18-g4.1
YBR110W	smik_89-g2.1
YML114C	smik_551-g13.1
YBL098W	smik_130-g10.1
YDR449C	smik_648-g2.1
YDL182W	smik_193-g24.1
YBR083W	smik_83-g2.1
YER158C	smik_4-g2.1
YGR093W	smik_527-g1.1
YHR168W	smik_663-g22.1
YMR239C	smik_461-g1.1
YLR438W	smik_912-g1.1
YOR076C	smik_809-g1.1
YBR080C	smik_80-g1.1
YDR217C	smik_222-g2.1
YKL015W	smik_109-g34.1
YDR057W	smik_871-g2.1
YDR403W	smik_1355-g1.1
YDL238C	smik_197-g3.1
YDR371W	smik_358-g1.1
YJR051W	smik_746-g5.1
YJL091C	smik_906-g3.1
YOR187W	smik_931-g1.1
YOL124C	smik_400-g10.1
YMR013C	smik_569-g2.1
YNL011C	smik_639-g11.1
YKL008C	smik_113-g3.1
YJR124C	smik_741-g20.1
YBR162C	smik_98-g2.1
YDL066W	smik_172-g3.1
YOR329C	smik_505-g1.1
YGL228W	smik_349-g28.1
YOL016C	smik_63-g1.1
YPR169W	smik_257-g11.1
YKL184W	smik_1028-g34.1
YOR117W	smik_595-g2.1
YGR004W	smik_269-g26.1
YGR149W	smik_541-g7.1
YPL120W	smik_26-g21.1
YGL219C	smik_996-g6.1
YJL146W	smik_831-g4.1
YKL181W	smik_1016-g1.1
YHR006W	smik_319-g1.1
YKL059C	smik_706-g6.1
[truncated: 2,906 more rows]
[truncated: 5 more columns]
