# Supplementary material for: Evolutionary Conservation and Diversification of Puf RNA Binding Proteins and Their mRNA Targets
Source: PLoS Biol. 2015 Nov 20;13(11):e1002307. doi: 10.1371/journal.pbio.1002307 (PMC4654594; doi:10.1371/journal.pbio.1002307)
Supplement: S4 Dataset — (ZIP) [file pbio.1002307.s004.zip › S.cerevisiae.fa_S.nodorum.fa.txt]

YHR165C	SNOT_00449
YLR106C	SNOT_13890
YHR099W	SNOT_10936
YLR342W	SNOT_12024
YGR032W	SNOT_12024
YPL231W	SNOT_02166
YKL182W	SNOT_02167
YDL171C	SNOT_01477
YJL130C	SNOT_08506
YNL262W	SNOT_11951
YNR016C	SNOT_02819
YMR207C	SNOT_02819
YLL040C	SNOT_14324
YGR271W	SNOT_02115
YBR218C	SNOT_03504
YGL062W	SNOT_03504
YER172C	SNOT_04437
YGL195W	SNOT_03050
YKL215C	SNOT_09512
YPL082C	SNOT_11855
YOR116C	SNOT_01497
YGR061C	SNOT_10850
YOR151C	SNOT_11456
YDR127W	SNOT_01443
YER166W	SNOT_07757
YDR093W	SNOT_07757
YOR326W	SNOT_09414
YPR184W	SNOT_03601
YOR207C	SNOT_01765
YBL076C	SNOT_11841
YOR133W	SNOT_06038
YDR385W	SNOT_06038
YAL026C	SNOT_13018
YIL125W	SNOT_14343
YJR137C	SNOT_08700
YNL014W	SNOT_05861
YLR249W	SNOT_05861
YDL140C	SNOT_11556
YEL031W	SNOT_05839
YMR109W	SNOT_04683
YKL129C	SNOT_04683
YNL132W	SNOT_04376
YJL050W	SNOT_05249
YKL203C	SNOT_08245
YJR066W	SNOT_08245
YER070W	SNOT_04815
YIL066C	SNOT_04815
YKL210W	SNOT_08557
YNL088W	SNOT_06355
YOR153W	SNOT_12632
YDR406W	SNOT_12632
YOR328W	SNOT_12632
YLL048C	SNOT_09336
YHL035C	SNOT_09336
YDL126C	SNOT_10333
YOR291W	SNOT_09054
YPL160W	SNOT_07648
YDL102W	SNOT_10753
YDL145C	SNOT_03085
YGR094W	SNOT_04517
YER171W	SNOT_09475
YER125W	SNOT_05097
YFR031C	SNOT_12652
YPL217C	SNOT_05864
YMR162C	SNOT_16038
YFR019W	SNOT_00697
YGL120C	SNOT_07247
YMR196W	SNOT_07282
YBL022C	SNOT_13521
YDR170C	SNOT_06061
YPR160W	SNOT_13460
YMR186W	SNOT_00877
YPL240C	SNOT_00877
YOL021C	SNOT_15030
YLR086W	SNOT_12112
YGL173C	SNOT_10969
YDR457W	SNOT_15653
YCR057C	SNOT_11245
YER013W	SNOT_08693
YMR189W	SNOT_08221
YBL023C	SNOT_03155
YOR335C	SNOT_04704
YPL226W	SNOT_07726
YMR080C	SNOT_10712
YPL167C	SNOT_00690
YBR295W	SNOT_06154
YIL129C	SNOT_14021
YNL102W	SNOT_08383
YMR288W	SNOT_04397
YGL150C	SNOT_09232
YDR038C	SNOT_09636	SNOT_15715
YDR039C	SNOT_09636	SNOT_15715
YDR040C	SNOT_09636	SNOT_15715
YLR305C	SNOT_03928
YIL048W	SNOT_01347
YLR398C	SNOT_08240
YGL009C	SNOT_13672
YJR045C	SNOT_13583
YEL030W	SNOT_13583
YAL035W	SNOT_13327
YML059C	SNOT_08222
YNL123W	SNOT_03294
YGR281W	SNOT_03688
YBL105C	SNOT_07073
YGL201C	SNOT_14041
YGL026C	SNOT_07359
YHR023W	SNOT_09711
YKL157W	SNOT_03342
YHR047C	SNOT_03342
YBL004W	SNOT_15860
YPL006W	SNOT_13186
YDR091C	SNOT_06859
YPL036W	SNOT_01770
YGL008C	SNOT_01770
YOL075C	SNOT_02689
YDR238C	SNOT_15084
YKL104C	SNOT_03801
YPL086C	SNOT_15322
YOR330C	SNOT_10490
YJL200C	SNOT_05358
YLR410W	SNOT_08454
YDR097C	SNOT_00833
YGR204W	SNOT_01592
YBR084W	SNOT_01592
YLL026W	SNOT_02004
YER164W	SNOT_06857
YLR153C	SNOT_15648
YFR015C	SNOT_15514
YLR258W	SNOT_15514
YPR074C	SNOT_10083
YBR117C	SNOT_10083
YMR229C	SNOT_10281
YER036C	SNOT_15381
YKR031C	SNOT_01432
YLR069C	SNOT_00625
YLL001W	SNOT_15180
YGL206C	SNOT_03507
YGL156W	SNOT_04470
YIL143C	SNOT_11221
YIL078W	SNOT_12019
YKR001C	SNOT_11023
YKL148C	SNOT_16546
YJL045W	SNOT_16546
YBR121C	SNOT_09144
YHR027C	SNOT_14016
YGR217W	SNOT_07092
YGR240C	SNOT_02539
YLR274W	SNOT_15534
YHR074W	SNOT_06281
YLR272C	SNOT_03076
YDR291W	SNOT_12579
YBR127C	SNOT_07651
YBR235W	SNOT_03799
YOR304W	SNOT_06505
YBR245C	SNOT_06505
YBR208C	SNOT_02186
YLR384C	SNOT_05247
YPR080W	SNOT_11663
YBR118W	SNOT_11663
YGL163C	SNOT_03305
YOL090W	SNOT_09507
YDR001C	SNOT_01591
YBR001C	SNOT_01591
YDR334W	SNOT_11569
YLR259C	SNOT_16475
YKR009C	SNOT_13654
YGL006W	SNOT_08638	SNOT_10200	SNOT_04330
YMR108W	SNOT_08152
YKR086W	SNOT_04637
YLR087C	SNOT_05883
YDL215C	SNOT_09723
YMR120C	SNOT_01473
YLR028C	SNOT_01473
YMR128W	SNOT_01142
YPR010C	SNOT_03088
YPL012W	SNOT_07603
YOR270C	SNOT_06417
YBR196C	SNOT_13608
YLR189C	SNOT_03311
YDR212W	SNOT_14059
YDR234W	SNOT_01131
YJR035W	SNOT_08399
YCL054W	SNOT_10422
YCR017C	SNOT_14488
YAL023C	SNOT_01229
YOR321W	SNOT_01229
YPR181C	SNOT_05439
YMR049C	SNOT_06808
YBR080C	SNOT_03195
YGL137W	SNOT_12623
YOL006C	SNOT_04654
YBR038W	SNOT_13478
YDR293C	SNOT_06769
YGL207W	SNOT_01031
YIL142W	SNOT_03582
YDR129C	SNOT_14940
YGR124W	SNOT_05005
YPR145W	SNOT_05005
YKR097W	SNOT_06290
YJR016C	SNOT_12884
YJR064W	SNOT_13114
YHR186C	SNOT_00356
YMR217W	SNOT_08840
YPL110C	SNOT_15042
YCR011C	SNOT_00897
YJL005W	SNOT_15890
YGL238W	SNOT_01674
YER025W	SNOT_03512
YJL111W	SNOT_15708
YJL014W	SNOT_05682
YDR283C	SNOT_09211
YDR037W	SNOT_09538
YMR308C	SNOT_12197
YFR009W	SNOT_07116
YBR115C	SNOT_07784
YCL030C	SNOT_11402
YHR183W	SNOT_15879
YGR256W	SNOT_15879
YDR430C	SNOT_03534
YML085C	SNOT_01762
YML124C	SNOT_01762
YOR204W	SNOT_03958
YPL119C	SNOT_03958
YER043C	SNOT_07117
YMR290C	SNOT_05766
YPL093W	SNOT_12693
YBL015W	SNOT_05874
YFL039C	SNOT_01139
YJL012C	SNOT_09652
YML075C	SNOT_09830
YLR450W	SNOT_09830
YKL145W	SNOT_16544
YOR109W	SNOT_03666
YNL106C	SNOT_03666
YLR382C	SNOT_01135
YLR129W	SNOT_04633
YCR093W	SNOT_08035
YGR116W	SNOT_05653
YNL287W	SNOT_00271
YOL004W	SNOT_04686
YKL165C	SNOT_12618
YNR013C	SNOT_07360
YBL039C	SNOT_12915
YJR103W	SNOT_12915
YNL192W	SNOT_05499
YDL143W	SNOT_16543
YHL016C	SNOT_02631
YBR248C	SNOT_15843
YBR114W	SNOT_15379
YLR058C	SNOT_12110
YAL038W	SNOT_00819
YOR347C	SNOT_00819
YLR371W	SNOT_09574
YGR070W	SNOT_09574
YML056C	SNOT_00421
YLR432W	SNOT_00421
YHR216W	SNOT_00421
YMR105C	SNOT_08437
YKL127W	SNOT_08437
YIR031C	SNOT_07548
YNL117W	SNOT_07548
YLR419W	SNOT_10143
YLR430W	SNOT_07755
YBR229C	SNOT_11194
YOR341W	SNOT_14952
YJL033W	SNOT_07095
YLR175W	SNOT_09268
YNR001C	SNOT_01742
YCR005C	SNOT_01742
YKL035W	SNOT_09845
YDL160C	SNOT_12185
YOR117W	SNOT_08255
YNL250W	SNOT_14194
YDR188W	SNOT_12267
YJR121W	SNOT_01298
YDL007W	SNOT_09071
YGR254W	SNOT_03571
YHR174W	SNOT_03571
YFR030W	SNOT_13177
YHL030W	SNOT_03625
YIL075C	SNOT_00817
YDR190C	SNOT_15589
YBR097W	SNOT_14089
YMR089C	SNOT_14806
YER017C	SNOT_14806
YER065C	SNOT_05626
YDR394W	SNOT_12222
YPL235W	SNOT_01205
YOR356W	SNOT_08448
YDR341C	SNOT_14853
YHR091C	SNOT_14853
YGL125W	SNOT_12690
YFL036W	SNOT_13911
YDL095W	SNOT_00187
YDL093W	SNOT_00187
YPL106C	SNOT_06062
YBR169C	SNOT_06062
YLR389C	SNOT_11020
YNL271C	SNOT_01165
YEL013W	SNOT_10003
YBR143C	SNOT_09433
YPL262W	SNOT_07423
YJL074C	SNOT_03248
YOR317W	SNOT_13642
YMR246W	SNOT_13642
YIL009W	SNOT_13642
YHR020W	SNOT_14060
YJL008C	SNOT_16394
YAR042W	SNOT_02230
YDL019C	SNOT_02230
YHR028C	SNOT_04207
YER069W	SNOT_15544
YFL018C	SNOT_02707
YFL008W	SNOT_00730
YDL029W	SNOT_10408
YHR205W	SNOT_08418
YCL017C	SNOT_16163
YJR065C	SNOT_14992
YDL131W	SNOT_08956
YDL182W	SNOT_08956
YDL178W	SNOT_11128
YEL071W	SNOT_11128
YKL010C	SNOT_12428
YDL084W	SNOT_15623
YML057W	SNOT_11233
YLR433C	SNOT_11233
YLL034C	SNOT_08783
YKL209C	SNOT_00742
YNL061W	SNOT_16472
YML123C	SNOT_05092
YDR172W	SNOT_13046
YOR014W	SNOT_10940
YLR347C	SNOT_02396
YOR211C	SNOT_16055
YFL034W	SNOT_04638
YGR264C	SNOT_05286
YLR378C	SNOT_10090
YDR062W	SNOT_16029
YGR270W	SNOT_00680
YNL247W	SNOT_10992
YDR502C	SNOT_09721
YLR180W	SNOT_09721
YMR304W	SNOT_10911
YNL267W	SNOT_13795
YOR187W	SNOT_10251
YGL236C	SNOT_09242
YHR170W	SNOT_13995
YIL074C	SNOT_09415
YER081W	SNOT_09415
YPL207W	SNOT_08510
YLR060W	SNOT_11918
YJL154C	SNOT_08391
YNL104C	SNOT_02200
YOR108W	SNOT_02200
YNL241C	SNOT_09416
YMR297W	SNOT_02053
YDR074W	SNOT_02747
YHR037W	SNOT_06725
YJR143C	SNOT_16550
YDR270W	SNOT_11406
YGR125W	SNOT_15071
YFL055W	SNOT_01610
YOL057W	SNOT_06713
YLR386W	SNOT_03043
YBR263W	SNOT_02898
YBR136W	SNOT_08350
YLR138W	SNOT_10020
YOR374W	SNOT_06925
YER073W	SNOT_06925
YER133W	SNOT_00174
YNL330C	SNOT_00508
YKR039W	SNOT_03538
YMR015C	SNOT_06055
YDL031W	SNOT_07098
YMR167W	SNOT_08751
YCL057W	SNOT_12611
YAL048C	SNOT_13056
YLR188W	SNOT_02947
YHR072W	SNOT_11162
YBR126C	SNOT_09603
YML072C	SNOT_09848
YLR197W	SNOT_12266
YPL040C	SNOT_00408
YLR113W	SNOT_13296
YKR059W	SNOT_04678
YJL138C	SNOT_04678
YCR072C	SNOT_03708
YPL265W	SNOT_00019
YDR232W	SNOT_09357
YIR007W	SNOT_15796
YGR287C	SNOT_07977
YOL157C	SNOT_07977
YIL172C	SNOT_07977
YJL221C	SNOT_07977
YBR299W	SNOT_07977
YGR292W	SNOT_07977
YJL216C	SNOT_07977
YLL018C	SNOT_00355
YNL238W	SNOT_04420
YGR100W	SNOT_14896
YHR042W	SNOT_14020
YGL190C	SNOT_16549
YPR002W	SNOT_07846
YNR053C	SNOT_00116
YNL189W	SNOT_10279
YJL141C	SNOT_02138
YLL031C	SNOT_01512
YPR024W	SNOT_06344
YNL059C	SNOT_02098
YNL161W	SNOT_07224
YKL029C	SNOT_09809
YLL008W	SNOT_01967
YLR303W	SNOT_01813
YJR033C	SNOT_06266
YLR429W	SNOT_12952
YER091C	SNOT_04804
YCR012W	SNOT_07136
YNR050C	SNOT_09324
YDR456W	SNOT_16445
YLR454W	SNOT_10514
YJL129C	SNOT_15513
YKR050W	SNOT_15513
YPR112C	SNOT_11538
YPR111W	SNOT_07420
YGR092W	SNOT_07420
YGL114W	SNOT_06321
YGR200C	SNOT_16102
YOR128C	SNOT_09661
YHR018C	SNOT_15639
YIL166C	SNOT_03865
YDR060W	SNOT_07072
YER090W	SNOT_07479
YJL153C	SNOT_10204
YGL077C	SNOT_07765
YJR010W	SNOT_00315
YGL251C	SNOT_06592
YOR168W	SNOT_05848
YGL027C	SNOT_01504	SNOT_05140
YGL078C	SNOT_03302
YMR300C	SNOT_07306
YPL022W	SNOT_07446
YML054C	SNOT_02544
YOL098C	SNOT_03469
YDL060W	SNOT_07811
YAL016W	SNOT_11782
YPR006C	SNOT_07689
YKL211C	SNOT_10564
YLR032W	SNOT_10260
YHR039C	SNOT_07841
YLR234W	SNOT_14677
YLR174W	SNOT_01446
YNL009W	SNOT_01446
YDL066W	SNOT_01446
YDL168W	SNOT_10471
YML126C	SNOT_08352
YDR109C	SNOT_02558
YFR044C	SNOT_11675
YOR310C	SNOT_05757
YAL036C	SNOT_11810
YNL112W	SNOT_08366
YAR035W	SNOT_01233
YLR359W	SNOT_06372
YLR240W	SNOT_12889
YER086W	SNOT_01120
YGR019W	SNOT_01821
YCR053W	SNOT_06886
YKL173W	SNOT_04746
YOR027W	SNOT_09843
YPL009C	SNOT_09606
YNL045W	SNOT_12761
YDR023W	SNOT_09430
YOL058W	SNOT_13164
YPL259C	SNOT_11041
YJL155C	SNOT_15665
YLR289W	SNOT_01420
YGR245C	SNOT_02442
YMR129W	SNOT_12102
YPR035W	SNOT_14379
YML035C	SNOT_16537
YDR021W	SNOT_11134
YDL188C	SNOT_08511
YDL134C	SNOT_08511
YNL082W	SNOT_06058
YFL022C	SNOT_00592
YNL329C	SNOT_04535
YKL060C	SNOT_08226
YBR294W	SNOT_14281	SNOT_04510	SNOT_08888
YLR092W	SNOT_14281	SNOT_04510	SNOT_08888
YBR025C	SNOT_06911
YNR008W	SNOT_03081
YPR088C	SNOT_15441
YKR093W	SNOT_04674
YPR173C	SNOT_12198
YGL099W	SNOT_09195
YNR073C	SNOT_09898
YEL070W	SNOT_09898
YOR244W	SNOT_16501
YNL220W	SNOT_15719
YNL021W	SNOT_01279
YLR117C	SNOT_06985
YNL298W	SNOT_09256
YBR296C	SNOT_15532
YOR303W	SNOT_12987
YGR087C	SNOT_12213
YLR044C	SNOT_12213
YLR134W	SNOT_12213
YDL080C	SNOT_12213
YLR241W	SNOT_03903
YOR348C	SNOT_04691
YLR409C	SNOT_08452
YDR481C	SNOT_00453
YPR159W	SNOT_05933
YGR143W	SNOT_05933
YLR277C	SNOT_01891
YDR294C	SNOT_07644
YGR145W	SNOT_12497
YEL022W	SNOT_08515
YJR031C	SNOT_08515
YJR132W	SNOT_08242
YLR089C	SNOT_12441
YDR111C	SNOT_12441
YGR121C	SNOT_03282
YPR138C	SNOT_03282
YGR103W	SNOT_00837
YGR210C	SNOT_10578
YER110C	SNOT_13188
YOR206W	SNOT_11393
YAL012W	SNOT_15232
YJL026W	SNOT_10001
YKL126W	SNOT_13609
YMR104C	SNOT_13609
YFL033C	SNOT_04203
YLR276C	SNOT_02955
YGL094C	SNOT_06299
YLR438W	SNOT_03704
YGR155W	SNOT_12735
YKL078W	SNOT_15768
YAL019W	SNOT_04389
YDL055C	SNOT_06669
YMR008C	SNOT_06435
YMR006C	SNOT_06435
YOL011W	SNOT_06435
YBR073W	SNOT_01979
YGL148W	SNOT_04921
YNL321W	SNOT_02511
YCR032W	SNOT_14852
YOR046C	SNOT_10595
YMR224C	SNOT_14985
YBL030C	SNOT_05601
YBR085W	SNOT_05601
YMR056C	SNOT_05601
YBL106C	SNOT_15728
YPR032W	SNOT_15728
YEL036C	SNOT_08516
YGR170W	SNOT_10201
YLL029W	SNOT_09330
YMR261C	SNOT_03369
YML100W	SNOT_03369
YER095W	SNOT_14960
YNL154C	SNOT_05017
YHR135C	SNOT_05017
YBR170C	SNOT_04349
YHR094C	SNOT_05403	SNOT_10810	SNOT_03012
YDR345C	SNOT_05403	SNOT_10810	SNOT_03012
YHR096C	SNOT_05403	SNOT_10810	SNOT_03012
YDR343C	SNOT_05403	SNOT_10810	SNOT_03012
YDR342C	SNOT_05403	SNOT_10810	SNOT_03012
YHR092C	SNOT_05403	SNOT_10810	SNOT_03012
YLR081W	SNOT_05403	SNOT_10810	SNOT_03012
YJL219W	SNOT_05403	SNOT_10810	SNOT_03012
YOL156W	SNOT_05403	SNOT_10810	SNOT_03012
YJL214W	SNOT_05403	SNOT_10810	SNOT_03012
YMR011W	SNOT_05403	SNOT_10810	SNOT_03012
YFL011W	SNOT_05403	SNOT_10810	SNOT_03012
YNR072W	SNOT_05403	SNOT_10810	SNOT_03012
YEL069C	SNOT_05403	SNOT_10810	SNOT_03012
YDL245C	SNOT_05403	SNOT_10810	SNOT_03012
YJR158W	SNOT_05403	SNOT_10810	SNOT_03012
YOL084W	SNOT_05740
YLR083C	SNOT_02576
YDR107C	SNOT_02576
YML010W	SNOT_00859
YER136W	SNOT_12617
YPL008W	SNOT_15940
YJR040W	SNOT_08839
YGL012W	SNOT_00937
YIL155C	SNOT_05200
YPL154C	SNOT_03312
YJL212C	SNOT_08323
YGL048C	SNOT_02510
YGL055W	SNOT_13644	SNOT_15703
YNR047W	SNOT_14988
YCR091W	SNOT_14988
YLL028W	SNOT_01606
YBR222C	SNOT_05374
YPL109C	SNOT_08345
YMR165C	SNOT_14260
YEL063C	SNOT_03123
YNL270C	SNOT_03123
YNL268W	SNOT_03123
YAL053W	SNOT_01723
YOR365C	SNOT_01723
YMR266W	SNOT_00988
YKL135C	SNOT_02752
YOR099W	SNOT_08694
YNL277W	SNOT_13883
YIR028W	SNOT_16080
YBR021W	SNOT_16080
YBL042C	SNOT_16080
YDL195W	SNOT_07409
YKR038C	SNOT_16461
YLR163C	SNOT_11621
YPL204W	SNOT_00322
YGR173W	SNOT_09351
YBR281C	SNOT_12402
YML069W	SNOT_00911
YNL142W	SNOT_06962
YDR536W	SNOT_07895	SNOT_14211
YBR166C	SNOT_02089
YDL132W	SNOT_13309
YBR023C	SNOT_04257
YFL025C	SNOT_05858
YER178W	SNOT_13014
YJL102W	SNOT_13705
YKL146W	SNOT_03800
YHR030C	SNOT_05764
YDR148C	SNOT_14609
YAL017W	SNOT_11660
YOL045W	SNOT_11660
YBR249C	SNOT_02108
YGR244C	SNOT_07991
YLR355C	SNOT_06575
YER052C	SNOT_09405
YHR068W	SNOT_09398
YJL087C	SNOT_15109
YOR196C	SNOT_00270
YGL167C	SNOT_03824
YJL060W	SNOT_07678
YFR038W	SNOT_13471
YCR008W	SNOT_09194
YGL119W	SNOT_09288
YLR401C	SNOT_11628
YBR198C	SNOT_15782
YPL147W	SNOT_11396
YPR029C	SNOT_11749
YJL052W	SNOT_01278
YGR192C	SNOT_01278
YJR009C	SNOT_01278
YBL079W	SNOT_12568
YER105C	SNOT_12568
YHR107C	SNOT_11246
YHR019C	SNOT_02712
YDL244W	SNOT_11769
YFL058W	SNOT_11769
YJR156C	SNOT_11769
YNL332W	SNOT_11769
YBR221C	SNOT_08442
YER047C	SNOT_14515
YGR090W	SNOT_15750
YDL014W	SNOT_02311
YDL190C	SNOT_04835
YGR286C	SNOT_15127
YBL063W	SNOT_00411
YHR064C	SNOT_00353
YHR007C	SNOT_03702
YBL011W	SNOT_06316
YER006W	SNOT_06726
YGR088W	SNOT_14863
YGL040C	SNOT_04987
YBR243C	SNOT_13671
YOL023W	SNOT_14599
YGL084C	SNOT_14571
YPL189W	SNOT_14571
YBL016W	SNOT_03299
YLR244C	SNOT_00714
YOR165W	SNOT_01612
YPR033C	SNOT_00367
YHR194W	SNOT_03778
YOR136W	SNOT_06082
YJR148W	SNOT_06787
YHR208W	SNOT_06787
YLL039C	SNOT_06667
YIR027C	SNOT_09648
YFL004W	SNOT_01461
YPL019C	SNOT_01461
YJL167W	SNOT_15418
YMR145C	SNOT_10743
YDL085W	SNOT_10743
YCL018W	SNOT_02041
YBL007C	SNOT_15217
YMR241W	SNOT_01743
YPL195W	SNOT_03725
YIL147C	SNOT_11562
YBR220C	SNOT_00333
YDL047W	SNOT_06712
YMR278W	SNOT_03143
YDL149W	SNOT_03152
YGL091C	SNOT_08558
YGR252W	SNOT_11530
YOL060C	SNOT_12338
YKL134C	SNOT_15771
YMR307W	SNOT_16503
YMR309C	SNOT_02139
YER099C	SNOT_07530
YBL068W	SNOT_07530
YIR006C	SNOT_03663
YMR221C	SNOT_00431	SNOT_01892
YBR006W	SNOT_00899
YGR185C	SNOT_03082
YOR388C	SNOT_01163
YKR024C	SNOT_08737
YDR365C	SNOT_13953
YIL094C	SNOT_01047
YDL240W	SNOT_04170
YLR144C	SNOT_03285	SNOT_14448
YNR067C	SNOT_03285	SNOT_14448
YGR211W	SNOT_07163
YJR138W	SNOT_08690
YDR105C	SNOT_13417
YER165W	SNOT_14351
YNL275W	SNOT_01578
YBR132C	SNOT_07061	SNOT_06007
YEL058W	SNOT_08066
YOL034W	SNOT_07424
YPR003C	SNOT_13322
YKL046C	SNOT_15547
YMR238W	SNOT_15547
YLR253W	SNOT_05099
YNL064C	SNOT_04609
YNR043W	SNOT_04832
YOL097C	SNOT_05462
YNR032W	SNOT_08678
YLR222C	SNOT_03577
YML042W	SNOT_05975
YER179W	SNOT_11614
YDR211W	SNOT_02696
YCR042C	SNOT_04573
YNL037C	SNOT_03647
YIL103W	SNOT_07674
YFR028C	SNOT_10769
YBR286W	SNOT_13567
YLR314C	SNOT_13464
YNL212W	SNOT_02775
YPL175W	SNOT_02016
YML070W	SNOT_10451
YBL091C	SNOT_04925
YOR241W	SNOT_00842
YHR073W	SNOT_06110
YGR274C	SNOT_12230
YPL042C	SNOT_16136
YJL094C	SNOT_00733
YBR011C	SNOT_04428
YIR002C	SNOT_04697
YHR113W	SNOT_00093
YGR123C	SNOT_01794
YIL035C	SNOT_04516
YHR171W	SNOT_14934
YDL138W	SNOT_04104	SNOT_09409	SNOT_12165
YDL194W	SNOT_04104	SNOT_09409	SNOT_12165
YKL212W	SNOT_01100
YCL059C	SNOT_07028
YER082C	SNOT_07810
YNL006W	SNOT_05260
YOR087W	SNOT_13279
YER060W	SNOT_09751
YER060W-A	SNOT_09751
YER056C	SNOT_09751
YJR145C	SNOT_00241
YHR203C	SNOT_00241
YDL234C	SNOT_01270
YFL002C	SNOT_06469
YML008C	SNOT_08443
YIL109C	SNOT_03171
YNL049C	SNOT_03171
YDL147W	SNOT_00746
YPR021C	SNOT_00676
YKL022C	SNOT_10894
YDL128W	SNOT_14447
YLR340W	SNOT_15237
YMR083W	SNOT_08675
YMR303C	SNOT_08675
YOL086C	SNOT_08675
YBR145W	SNOT_08675
YBL099W	SNOT_04211
YLR195C	SNOT_00896
YHR079C	SNOT_03584
YDR189W	SNOT_06561
YNL071W	SNOT_06060
YIR034C	SNOT_13323
YBR008C	SNOT_07194
YBR142W	SNOT_12492
YKR002W	SNOT_01964
YKL113C	SNOT_02751
YDL174C	SNOT_11431
YEL042W	SNOT_16034
YOR197W	SNOT_14600
YOR175C	SNOT_15376
YDR331W	SNOT_06320
YLR196W	SNOT_04636
YKL017C	SNOT_10464
YLL011W	SNOT_02569
YPL151C	SNOT_15008
YFR004W	SNOT_00509
YHR169W	SNOT_11805
YOR002W	SNOT_15246
YOR259C	SNOT_03347
YHR065C	SNOT_07902
YLR377C	SNOT_14342
YGL180W	SNOT_03344
YDR047W	SNOT_04611
YKL085W	SNOT_05974
YOR176W	SNOT_13013
YDR375C	SNOT_08322
YCL004W	SNOT_09334
YER093C	SNOT_08330
YDR300C	SNOT_12636
YHR033W	SNOT_12636
YJR131W	SNOT_03652
YGL194C	SNOT_00459
YHR098C	SNOT_03278
YMR302C	SNOT_01478
YGR231C	SNOT_09644
YJR007W	SNOT_13280
YBR298C	SNOT_02890	SNOT_00613	SNOT_07976
YJR160C	SNOT_02890	SNOT_00613	SNOT_07976
YDL247W	SNOT_02890	SNOT_00613	SNOT_07976
YGR289C	SNOT_02890	SNOT_00613	SNOT_07976
YDR158W	SNOT_00240
YJL062W	SNOT_09327
YJL098W	SNOT_06521
YKR028W	SNOT_06521
YBR029C	SNOT_13366
YKR069W	SNOT_00391
YBR017C	SNOT_02466
YPL091W	SNOT_05420
YGL234W	SNOT_09390
YOR323C	SNOT_09665
YOR067C	SNOT_13872
YMR131C	SNOT_10338
YOL030W	SNOT_10591	SNOT_15467
YDR044W	SNOT_01276
YDL148C	SNOT_04672
YBR179C	SNOT_10786
YGR086C	SNOT_00776
YPL004C	SNOT_00776
YFL003C	SNOT_03709
YPL031C	SNOT_00798
YDL141W	SNOT_08427
YPL043W	SNOT_08590
YJL197W	SNOT_12851
YDR141C	SNOT_12056
YKL197C	SNOT_03553
YBL008W	SNOT_06738
YMR058W	SNOT_02287
YFL041W	SNOT_02287
YHR001W	SNOT_09788
YKR003W	SNOT_09788
YDL103C	SNOT_11603
YDR388W	SNOT_16162
YOR142W	SNOT_15384
YIL108W	SNOT_12020
YKL194C	SNOT_14207
YKR089C	SNOT_00639
YOR081C	SNOT_00639
YER015W	SNOT_01812
YGL115W	SNOT_10789
YOR160W	SNOT_13668
YJL168C	SNOT_01198
YOL094C	SNOT_01804
YGL211W	SNOT_06610
YNR012W	SNOT_08677
YKL188C	SNOT_07325
YOL145C	SNOT_09115
YDR497C	SNOT_05265
YOL103W	SNOT_05265
YMR139W	SNOT_09203
YDL079C	SNOT_09203
YLR055C	SNOT_03256
YDL238C	SNOT_08224
YMR250W	SNOT_07710
YDR353W	SNOT_15235
YHR106W	SNOT_15235
YOR271C	SNOT_02458
YHR077C	SNOT_05928
YGR132C	SNOT_09973
YOR001W	SNOT_11959
YNL331C	SNOT_16499
YDL243C	SNOT_16499
YCR107W	SNOT_16499
YJR155W	SNOT_16499
YBR058C	SNOT_02884
YLL041C	SNOT_03351
YPR016C	SNOT_01343
YGR060W	SNOT_08404
YML061C	SNOT_10457
YOL130W	SNOT_09103
YFL050C	SNOT_09103
YDR338C	SNOT_02262	SNOT_08962
YOR261C	SNOT_01757
YDL001W	SNOT_13794
YBR043C	SNOT_01387
YHR190W	SNOT_00755
YBR237W	SNOT_06807
YMR076C	SNOT_12802
YBR034C	SNOT_02519
YLR005W	SNOT_01225
YLR447C	SNOT_01491
YDR128W	SNOT_07830
YBR018C	SNOT_13631
YKL103C	SNOT_11059
YFR048W	SNOT_14268
YGR194C	SNOT_00277
YLR310C	SNOT_10312
YPL266W	SNOT_15844
YMR301C	SNOT_00511	SNOT_12392
YKL081W	SNOT_02412
YPL048W	SNOT_02412
YHR016C	SNOT_13124
YFR024C-A	SNOT_13124
YJR005W	SNOT_13536
YDR099W	SNOT_11637
YER177W	SNOT_11637
YMR096W	SNOT_09331
YFL059W	SNOT_09331
YNL333W	SNOT_09331
YAL067C	SNOT_10997
YGR065C	SNOT_10997
YLR354C	SNOT_09682
YGR043C	SNOT_09682
YOR209C	SNOT_00644
YPL212C	SNOT_13015
YFL047W	SNOT_03668
YKL140W	SNOT_03213
YHL032C	SNOT_06196
YGR285C	SNOT_08076
YGL225W	SNOT_09225
YJR139C	SNOT_08379
YGR055W	SNOT_09778
YOL140W	SNOT_07520
YKR095W	SNOT_06594
YIL149C	SNOT_06594
YBR031W	SNOT_11861
YDR012W	SNOT_11861
YGR012W	SNOT_04373
YIL091C	SNOT_04859
YPL263C	SNOT_15767
YPR103W	SNOT_15869
YER126C	SNOT_04319
YLR336C	SNOT_02708
YGL202W	SNOT_04259
YDR452W	SNOT_06856
YML092C	SNOT_07541
YCR028C	SNOT_14177
YPL131W	SNOT_10409
YOR161C	SNOT_12665
YJL109C	SNOT_02203
YDR292C	SNOT_07814
YPL203W	SNOT_13001
YKL166C	SNOT_13001
YJL164C	SNOT_13001
YOR222W	SNOT_07197
YPL134C	SNOT_07197
YKL027W	SNOT_16423
YHR003C	SNOT_16423
YHR005C	SNOT_10086
YKR048C	SNOT_09419
YDL022W	SNOT_03768
YOL059W	SNOT_03768
YAR007C	SNOT_02875
YDL198C	SNOT_05613
YCR084C	SNOT_09340
YER141W	SNOT_12377
YJR126C	SNOT_00541	SNOT_15558
YLR027C	SNOT_08795
YMR216C	SNOT_08074
YEL052W	SNOT_13586
YJR153W	SNOT_14763
YML063W	SNOT_09423
YLR441C	SNOT_09423
YGL123W	SNOT_00672
YJR077C	SNOT_01865
YDR243C	SNOT_03936
YNL218W	SNOT_07677
YOR273C	SNOT_10076
YIL130W	SNOT_14714
YNL029C	SNOT_10649
YIL085C	SNOT_10649
YMR277W	SNOT_03310
YGR138C	SNOT_02773
YPR156C	SNOT_02773
YBL024W	SNOT_06412
YJL108C	SNOT_12451
YCR002C	SNOT_05288
YMR146C	SNOT_01594
YGR266W	SNOT_08559
YGL184C	SNOT_13581
YPL268W	SNOT_10714
YJR072C	SNOT_07075
YBR003W	SNOT_03045
YER049W	SNOT_04627
YMR092C	SNOT_03264
YPR141C	SNOT_12905
YLR345W	SNOT_10600
YNL191W	SNOT_10280
YML093W	SNOT_14454
YBR020W	SNOT_07966
YDR009W	SNOT_07966
YDR372C	SNOT_02718
YMR293C	SNOT_02120
YNL288W	SNOT_06943
YNL075W	SNOT_07244
YPR026W	SNOT_08219
YDL097C	SNOT_14950
YOL038W	SNOT_11129
YFL009W	SNOT_06220
YGL141W	SNOT_06541
YMR272C	SNOT_02392
YLR172C	SNOT_03141
YDL058W	SNOT_06261
YDL100C	SNOT_06503
YMR215W	SNOT_08518
YOR346W	SNOT_09459
YDR448W	SNOT_13610
YGL144C	SNOT_08293
YDL109C	SNOT_08293
YJR117W	SNOT_03738
YOR065W	SNOT_03340
YGR144W	SNOT_05965
YPL029W	SNOT_08660
YGR184C	SNOT_03164
YJR068W	SNOT_04350
YPL050C	SNOT_10597
YIR023W	SNOT_04741	SNOT_08327
YEL060C	SNOT_14851
YOR003W	SNOT_14851
YIR008C	SNOT_09645
YDL036C	SNOT_10184
YOL066C	SNOT_10184
YHR104W	SNOT_12824
YPR189W	SNOT_15803
YMR243C	SNOT_04675
YOR316C	SNOT_04675
YLL045C	SNOT_06213
YHL033C	SNOT_06213
YOR090C	SNOT_04916
YIL160C	SNOT_13439
YJR095W	SNOT_13833
YJL208C	SNOT_16425
YER053C	SNOT_12872
YFR014C	SNOT_04647
YOL016C	SNOT_04647
YJR049C	SNOT_10726
YEL041W	SNOT_10726
YGL003C	SNOT_00091
YFL007W	SNOT_06211
YNL239W	SNOT_06146
YLR004C	SNOT_08867
YOL049W	SNOT_09354
YOL124C	SNOT_06921
YCR068W	SNOT_02073	SNOT_02954
YGR233C	SNOT_05100
YMR231W	SNOT_06922
YAL021C	SNOT_12150
YIL095W	SNOT_11755
YNL020C	SNOT_11755
YDR332W	SNOT_06021
YPL222W	SNOT_05551
YDR335W	SNOT_15797
YJR159W	SNOT_11390	SNOT_15160
YDL246C	SNOT_11390	SNOT_15160
YLR070C	SNOT_11390	SNOT_15160
YGL203C	SNOT_05144
YLR208W	SNOT_06755
YJL039C	SNOT_10360
YDL164C	SNOT_14590
YCL043C	SNOT_12251	SNOT_08982
YDR518W	SNOT_12251	SNOT_08982
YLR231C	SNOT_02814	SNOT_08382
YCL024W	SNOT_07351
YDR507C	SNOT_07351
YJR076C	SNOT_02834
YIR029W	SNOT_03186
YOL061W	SNOT_01487
YPR176C	SNOT_03615
YDR402C	SNOT_14729
YKR056W	SNOT_14991
YDL040C	SNOT_07013
YNL290W	SNOT_16470
YBR199W	SNOT_10857
YOL077C	SNOT_09233
YLR212C	SNOT_10731
YCL040W	SNOT_15620	SNOT_10832
YDR516C	SNOT_15620	SNOT_10832
YLR300W	SNOT_00606
YOR190W	SNOT_00606
YGR253C	SNOT_01567
YOR386W	SNOT_00523
YEL050C	SNOT_07106
YIL046W	SNOT_09755
YFR006W	SNOT_12649
YOR231W	SNOT_11919
YPL140C	SNOT_11919
YKL213C	SNOT_03007
YBR087W	SNOT_07660
YER005W	SNOT_08875
YEL051W	SNOT_08931
YNL178W	SNOT_11650
YMR012W	SNOT_14691
YGR056W	SNOT_11997
YLR357W	SNOT_11997
YDR245W	SNOT_04296
YOR243C	SNOT_02454
YER078C	SNOT_06295
YPL088W	SNOT_06666
YGR157W	SNOT_13932
YKL181W	SNOT_13293
YDR325W	SNOT_15526
YGR260W	SNOT_08797
YOL062C	SNOT_09379
YNL207W	SNOT_14017
YLR002C	SNOT_16412
YKL184W	SNOT_03643
YPR125W	SNOT_04670
YIL162W	SNOT_11049
YKL217W	SNOT_13321
YPL090C	SNOT_07535
YBR181C	SNOT_07535
YGL116W	SNOT_11422
YHR188C	SNOT_12480
YPL104W	SNOT_00694
YER107C	SNOT_05146
YBR192W	SNOT_00382
YBR055C	SNOT_03048
YCR092C	SNOT_03496
YEL064C	SNOT_05272
YNL141W	SNOT_03500
YOR272W	SNOT_03471
YLR056W	SNOT_09349
YCR024C	SNOT_14517
YOL033W	SNOT_16120
YPL220W	SNOT_06942
YGL135W	SNOT_06942
YJR013W	SNOT_00741
YLL019C	SNOT_02021
YLR148W	SNOT_09114
YHR120W	SNOT_04612
YDR120C	SNOT_07927
YOR005C	SNOT_10525
YBL037W	SNOT_08132
YNL083W	SNOT_07209
YMR062C	SNOT_09375
YGR135W	SNOT_12286
YJL080C	SNOT_12489
YNL317W	SNOT_13712
YNL273W	SNOT_08111
YNL138W	SNOT_05997
YPL028W	SNOT_04747	SNOT_06364
YER148W	SNOT_06135
YHR002W	SNOT_06701
YLR229C	SNOT_12991
YPR041W	SNOT_13714
YFR002W	SNOT_02541
YJL172W	SNOT_06599
YCR094W	SNOT_01754
YNR048W	SNOT_01754
YMR318C	SNOT_15556
YCR105W	SNOT_15556
YLR130C	SNOT_00809
YGL252C	SNOT_09725
YLR116W	SNOT_11729
YNR019W	SNOT_02790
YCR048W	SNOT_02790
YBR074W	SNOT_05559
YML049C	SNOT_02443
YOR141C	SNOT_08038
YPL057C	SNOT_09174
YBR161W	SNOT_09174
YOR262W	SNOT_08649
YDL201W	SNOT_15087
YBR041W	SNOT_09003	SNOT_07341
YGR028W	SNOT_12628
YNL242W	SNOT_11489
YGR214W	SNOT_05719
YLR048W	SNOT_05719
YPR119W	SNOT_07107
YGR108W	SNOT_07107
YKL045W	SNOT_00097
YNL169C	SNOT_02296
YLR362W	SNOT_07664
YGR083C	SNOT_10248
YLR206W	SNOT_06175
YDL161W	SNOT_06175
YHR202W	SNOT_08338	SNOT_02625
YDR226W	SNOT_01479
YJR123W	SNOT_02063
YNL280C	SNOT_01654
YOR119C	SNOT_09691
YBL097W	SNOT_03441
YGR171C	SNOT_03483
YJR105W	SNOT_02070
YKR079C	SNOT_02316
YML086C	SNOT_01863
YGL131C	SNOT_04700
YAL024C	SNOT_15885
YJR051W	SNOT_04712
YEL047C	SNOT_04712
YFL045C	SNOT_03694
YDR019C	SNOT_07231
YMR110C	SNOT_05777
YDL167C	SNOT_15524
YHR111W	SNOT_14150
YPL198W	SNOT_06413	SNOT_02092
YGL076C	SNOT_06413	SNOT_02092
YOR155C	SNOT_02535
YMR166C	SNOT_05948
YKR076W	SNOT_14093
YMR251W	SNOT_14093
YGR154C	SNOT_14093
YLR029C	SNOT_06237
YMR121C	SNOT_06237
YDR301W	SNOT_04622
YNL172W	SNOT_15760
YHL003C	SNOT_10498
YKL008C	SNOT_10498
YML080W	SNOT_02375
YER061C	SNOT_12788
YDL086W	SNOT_00155
YOR022C	SNOT_00004
YIL038C	SNOT_05646
YLR114C	SNOT_13295
YLR248W	SNOT_09831
YGL158W	SNOT_09831
YNL297C	SNOT_07143
YPR175W	SNOT_09531
YDR244W	SNOT_16534
YJR078W	SNOT_10574	SNOT_02815
YJL088W	SNOT_05206
YMR296C	SNOT_12023
YJL128C	SNOT_02007
YHR009C	SNOT_05622
YLR319C	SNOT_05261
YJR110W	SNOT_11728
YMR001C	SNOT_04682	SNOT_01809
YPL145C	SNOT_08438
YOR237W	SNOT_08438
YHR112C	SNOT_00049
YOR145C	SNOT_03777
YGL065C	SNOT_14088
YNL278W	SNOT_04575
YLR187W	SNOT_04575
YKL068W	SNOT_06233
YMR047C	SNOT_06233
YBR287W	SNOT_02006
YBL017C	SNOT_16551
YJL222W	SNOT_16551
YIL173W	SNOT_16551
YNR065C	SNOT_16551
YBL067C	SNOT_04241
YER098W	SNOT_04241
YGR255C	SNOT_04759
YKR080W	SNOT_04095
YEL040W	SNOT_09781
YPL122C	SNOT_08115
YFL016C	SNOT_12723
YGR159C	SNOT_15247
YLR351C	SNOT_11542
YDL192W	SNOT_06879
YDL137W	SNOT_06879
YMR079W	SNOT_12149
YKL091C	SNOT_12149
YJL207C	SNOT_01680
YER094C	SNOT_03937
YPR167C	SNOT_00316
YDR142C	SNOT_15871
YER021W	SNOT_15927
YKL174C	SNOT_01622	SNOT_02364
YNR031C	SNOT_07195
YCR073C	SNOT_07195
YDR264C	SNOT_13587
YOR034C	SNOT_13587
YPR042C	SNOT_13737
YJR091C	SNOT_13737
YLR399C	SNOT_15588
YDL070W	SNOT_15588
YBR234C	SNOT_03354
YER055C	SNOT_03888
YLR075W	SNOT_03153
YMR214W	SNOT_03073
YGL011C	SNOT_05667
YMR176W	SNOT_11200
YPR048W	SNOT_13742
YOR157C	SNOT_14573
YAR015W	SNOT_00390
YPL125W	SNOT_00061
YKL004W	SNOT_02767
YIL003W	SNOT_11185
YLR186W	SNOT_12263
YHR166C	SNOT_15419
YJR152W	SNOT_15933
YAL002W	SNOT_04576
YOR093C	SNOT_02276
YHR011W	SNOT_06457
YNL313C	SNOT_06014
YIL105C	SNOT_12036
YNL047C	SNOT_12036
YLL010C	SNOT_12907
YLR019W	SNOT_12907
YFL038C	SNOT_05612
YFR010W	SNOT_07586
YGL112C	SNOT_10944
YDR415C	SNOT_12603	SNOT_14304
YER102W	SNOT_15657
YBL072C	SNOT_15657
YKL179C	SNOT_02013
YFL030W	SNOT_05049
YHR114W	SNOT_10594
YKL172W	SNOT_09992
YGR175C	SNOT_12929
YJL091C	SNOT_14163
YGL253W	SNOT_09534
YFR053C	SNOT_09534
YER145C	SNOT_02288
YBR247C	SNOT_10745
YPR069C	SNOT_10727
YHR128W	SNOT_09427
YOR181W	SNOT_07847
YBR159W	SNOT_13627
YKL139W	SNOT_11252
YPL172C	SNOT_00816
YGL097W	SNOT_08337
YPL081W	SNOT_00985
YBR189W	SNOT_00985
YHR066W	SNOT_07903
YDR312W	SNOT_07903
YJL069C	SNOT_02652
YLR203C	SNOT_02334
YML130C	SNOT_04695
YCR009C	SNOT_09101
YOR091W	SNOT_06906
YLR243W	SNOT_09720
YNR006W	SNOT_13166
YNL183C	SNOT_08756
YDL214C	SNOT_08756
YOR267C	SNOT_08756
YOL119C	SNOT_11504
YOR306C	SNOT_11504
YML110C	SNOT_06189
YOR154W	SNOT_09192
YBR241C	SNOT_16137
YGL104C	SNOT_16137
YJL112W	SNOT_13958
YKR036C	SNOT_13958
YIL033C	SNOT_01493
YPR110C	SNOT_04658
YPR108W	SNOT_12440
YOR132W	SNOT_13706
YNL011C	SNOT_16015
YHR179W	SNOT_09620	SNOT_02169	SNOT_02606	SNOT_13720
YPL171C	SNOT_09620	SNOT_02169	SNOT_02606	SNOT_13720
YGL186C	SNOT_00497	SNOT_04088
YEL055C	SNOT_02883
YGL083W	SNOT_06786
YBR046C	SNOT_14072
YKR084C	SNOT_13252
YML004C	SNOT_13161
YCR034W	SNOT_10941
YJL196C	SNOT_10941
YLR372W	SNOT_10941
YPL117C	SNOT_08955
YIL020C	SNOT_16442
YDR364C	SNOT_00716
YFR051C	SNOT_01932
YDR531W	SNOT_08090
YPR144C	SNOT_04312
YPR165W	SNOT_04837
YNL219C	SNOT_15888
YLR210W	SNOT_10446
YDL155W	SNOT_10446
YJL133W	SNOT_14516
YKR052C	SNOT_14516
YDR297W	SNOT_01984
YJL036W	SNOT_04668
YNR033W	SNOT_05610
YPR161C	SNOT_09406
YJL092W	SNOT_00955
YBR274W	SNOT_05179
YMR247C	SNOT_09476
YPR097W	SNOT_04507
YER168C	SNOT_08960
YKL193C	SNOT_12914
YNL231C	SNOT_10350
YNL264C	SNOT_10350
YKL221W	SNOT_14978	SNOT_09085
YDL017W	SNOT_03075
YGR054W	SNOT_12236
YDR050C	SNOT_15994
YCR047C	SNOT_03448
YFR037C	SNOT_05958
YBL035C	SNOT_10351
YPL133C	SNOT_07781
YPR022C	SNOT_12578
YLR237W	SNOT_04414
YOR071C	SNOT_04414
YOR192C	SNOT_04414
YDR069C	SNOT_13165
YER144C	SNOT_13165
YCL009C	SNOT_05203
YNL007C	SNOT_09267
YLR088W	SNOT_12002
YMR100W	SNOT_16037
YIL043C	SNOT_09680
YML104C	SNOT_15009
YKR018C	SNOT_07134
YJL082W	SNOT_07134
YIL133C	SNOT_14710
YNL069C	SNOT_14710
YBL098W	SNOT_00713
YOL064C	SNOT_06415
YPR201W	SNOT_11363
YPL214C	SNOT_13715
YGR085C	SNOT_03556
YPR102C	SNOT_03556
YBL041W	SNOT_03764
YPR137W	SNOT_03348
YIL021W	SNOT_07533
YIL047C	SNOT_11082
YBL033C	SNOT_16138
YKL114C	SNOT_15845
YDR059C	SNOT_02749
YBR082C	SNOT_02749
YNL257C	SNOT_01335
YHR155W	SNOT_01335
YOR120W	SNOT_07475
YDR368W	SNOT_07475
YOR033C	SNOT_14577
YDR263C	SNOT_14577
YER129W	SNOT_04984
YGR048W	SNOT_09042
YHR123W	SNOT_00369
YNL130C	SNOT_00369
YOR184W	SNOT_01132
YKL001C	SNOT_06746
YHR142W	SNOT_10036
YOR202W	SNOT_09369
YDR242W	SNOT_13127	SNOT_14176	SNOT_09313	SNOT_04186
YPL209C	SNOT_12634
YJL059W	SNOT_15660
YBL056W	SNOT_05256
YER089C	SNOT_05256
YDL117W	SNOT_10980
YOL158C	SNOT_10811
YCR098C	SNOT_16417
YJL010C	SNOT_14567
YLL057C	SNOT_15699
YPR132W	SNOT_04945
YGR118W	SNOT_04945
YPL242C	SNOT_00420
YJR098C	SNOT_01897
YER162C	SNOT_06187
YGR189C	SNOT_09666
YPL060W	SNOT_07658
YML001W	SNOT_09938
YBR180W	SNOT_14726
YMR093W	SNOT_11643
YNL274C	SNOT_14880
YDR266C	SNOT_03680
YKR066C	SNOT_04941
YLR209C	SNOT_09024
YOR212W	SNOT_16044
YKL205W	SNOT_00254
YKL039W	SNOT_10195
YHL017W	SNOT_10195
YIL083C	SNOT_00223
YOR245C	SNOT_03871
YOR362C	SNOT_03940
YKL080W	SNOT_07230
YEL046C	SNOT_15268
YJL053W	SNOT_15080
YJR130C	SNOT_15756
YML082W	SNOT_15756
YLL058W	SNOT_15756
YMR237W	SNOT_08213
YOR299W	SNOT_08213
YBR028C	SNOT_08341
YPR011C	SNOT_02891
YNL048W	SNOT_05402
YMR226C	SNOT_08835
YCL038C	SNOT_14513
YNR015W	SNOT_15147
YJR124C	SNOT_05611	SNOT_04512
YGR278W	SNOT_01003
YCR023C	SNOT_06527
YOR100C	SNOT_02783
YPL155C	SNOT_03579
YBR110W	SNOT_09656
YJR070C	SNOT_08746
YBR291C	SNOT_12136
YGR202C	SNOT_05380
YJR002W	SNOT_05162
YNL003C	SNOT_06827
YDR379W	SNOT_05962
YOR127W	SNOT_05962
YLL013C	SNOT_01515
YDR268W	SNOT_09100
YMR203W	SNOT_10601
YER031C	SNOT_01620
YGL210W	SNOT_01620
YNL121C	SNOT_05494
YHR117W	SNOT_05494
YGL169W	SNOT_02913
YBR039W	SNOT_04656
YKR081C	SNOT_04093
YIL022W	SNOT_06914
YFR021W	SNOT_14035
YPL152W	SNOT_10398
YLR017W	SNOT_12368
YDR496C	SNOT_06976
YEL024W	SNOT_08842
YLR380W	SNOT_12042
YMR235C	SNOT_15244
YBR084C-A	SNOT_03139
YBL027W	SNOT_03139
YLR328W	SNOT_12427
YGR010W	SNOT_12427
YBL064C	SNOT_00787
YLR167W	SNOT_09642
YKL120W	SNOT_10105
YDR104C	SNOT_13281
YML028W	SNOT_00334
YDR453C	SNOT_00334
YBL061C	SNOT_04258
YFR050C	SNOT_03762
YPL063W	SNOT_00443
YER156C	SNOT_04844
YDR427W	SNOT_12003
YGL143C	SNOT_06624
YER003C	SNOT_07518
YHL002W	SNOT_12487
YNL065W	SNOT_05592
YIL121W	SNOT_05592
YIL120W	SNOT_05592
YKL191W	SNOT_06436
YDL042C	SNOT_06735
YOL068C	SNOT_06735
YLR293C	SNOT_14230
YOR185C	SNOT_14230
YLR143W	SNOT_03779
YDL119C	SNOT_06998
YPL211W	SNOT_16411
YKR094C	SNOT_05870
YIL148W	SNOT_05870
YGR261C	SNOT_08498
YML018C	SNOT_09939
YKL002W	SNOT_10787
YBR037C	SNOT_00285
YBR024W	SNOT_00285
YNL098C	SNOT_13980
YOR101W	SNOT_13980
YDR376W	SNOT_05877
YBR164C	SNOT_08166
YPR178W	SNOT_04483
YHR086W	SNOT_11545
YGR207C	SNOT_13820
YGR162W	SNOT_08234
YGL049C	SNOT_08234
YPR157W	SNOT_09717
YGR141W	SNOT_09717
YJL068C	SNOT_00253
YDR392W	SNOT_03140
YJR006W	SNOT_03956
YNR030W	SNOT_04448
YMR259C	SNOT_13710
YNL031C	SNOT_03319
YBR010W	SNOT_03319
YBR260C	SNOT_00373
YKL073W	SNOT_02459
YDR403W	SNOT_14727
YOR006C	SNOT_11955
YGL095C	SNOT_15296
YLL006W	SNOT_15291
YDL153C	SNOT_06761
YMR116C	SNOT_06484
YEL020C	SNOT_15241
YNL227C	SNOT_12220
YHR148W	SNOT_15842
YAL061W	SNOT_10130	SNOT_15557
YAL060W	SNOT_10130	SNOT_15557
YER119C	SNOT_02838
YBL089W	SNOT_02838
YJR125C	SNOT_00051
YDL101C	SNOT_03701
YJL029C	SNOT_04718
YLR103C	SNOT_06315
YBL104C	SNOT_11752
YLR459W	SNOT_00836
YDR080W	SNOT_12006
YGR267C	SNOT_11256
YOR074C	SNOT_12584
YIL067C	SNOT_15474	SNOT_12777	SNOT_12960	SNOT_03914
YGR238C	SNOT_00360
YHR158C	SNOT_00360
YCR004C	SNOT_04253
YDR032C	SNOT_04253
YOR312C	SNOT_11611
YMR242C	SNOT_11611
YDL108W	SNOT_03503
YPL097W	SNOT_00750
YDL205C	SNOT_10192
YDR049W	SNOT_13819
YML021C	SNOT_11991
YDL226C	SNOT_16375
YCR026C	SNOT_04248
YEL016C	SNOT_04248
YBR214W	SNOT_14603
YGL056C	SNOT_14603
YBL020W	SNOT_09726
YNR041C	SNOT_05304
YNL139C	SNOT_09358
YMR223W	SNOT_14553
YMR027W	SNOT_15336
YOR378W	SNOT_10816
YML116W	SNOT_10816
YMR279C	SNOT_10816
YKL024C	SNOT_03518
YKL151C	SNOT_04206
YOL141W	SNOT_14036
YBR088C	SNOT_04135
YLR299W	SNOT_03494
YLR166C	SNOT_04725
YHR008C	SNOT_06374
YOR149C	SNOT_09333
YIL099W	SNOT_14027
YGL205W	SNOT_05259	SNOT_05063
YOR171C	SNOT_15083
YLR260W	SNOT_15083
YDR416W	SNOT_08930
YHR088W	SNOT_09145
YOL120C	SNOT_09662
YNL301C	SNOT_09662
YEL021W	SNOT_02291
YML014W	SNOT_01346
YDR092W	SNOT_07831
YPL218W	SNOT_07794
YIL153W	SNOT_13251
YJL081C	SNOT_14572
YHR200W	SNOT_15261
YDR287W	SNOT_08301	SNOT_03271
YHR046C	SNOT_08301	SNOT_03271
YDL156W	SNOT_03055
YDL159W	SNOT_05651
YHR070W	SNOT_04291
YHL010C	SNOT_06219
YHR026W	SNOT_08713
YER026C	SNOT_12017
YNL016W	SNOT_10456
YJL020C	SNOT_13561
YHR144C	SNOT_14935
YLR020C	SNOT_04522
YLL012W	SNOT_04522
YGL038C	SNOT_02920
YFR005C	SNOT_03581
YPL247C	SNOT_00079
YFL001W	SNOT_05510
YJR144W	SNOT_08050
YLR330W	SNOT_07460
YDR280W	SNOT_13798
YOR094W	SNOT_10547
YPL188W	SNOT_16449
YDL210W	SNOT_04379
YER140W	SNOT_06428
YNL237W	SNOT_09215
YKL150W	SNOT_11449
YJL121C	SNOT_15151
YPL015C	SNOT_14933
YNL308C	SNOT_01336
YAL003W	SNOT_07046
YBL084C	SNOT_09704
YOR296W	SNOT_14203
YBL080C	SNOT_03274
YKL190W	SNOT_01980
YDR064W	SNOT_04399
YNL040W	SNOT_00969
YPR091C	SNOT_00205
YPR105C	SNOT_03117
YEL027W	SNOT_10691
YOL152W	SNOT_07743
YML121W	SNOT_11119
YEL054C	SNOT_12114
YDR418W	SNOT_12114
YGL103W	SNOT_03277
YLR420W	SNOT_03040
YPL111W	SNOT_03052
YBR035C	SNOT_08701
YKL013C	SNOT_07587
YMR313C	SNOT_07067
YPR086W	SNOT_07914
YML064C	SNOT_10337
YJL177W	SNOT_02310
YKL180W	SNOT_02310
YOL002C	SNOT_07900
YDR492W	SNOT_07900
YER012W	SNOT_03572
YOR069W	SNOT_00347
YKL149C	SNOT_07165
YHR089C	SNOT_12018
YLR133W	SNOT_02005
YDR147W	SNOT_02005
YHR206W	SNOT_02697
YNL251C	SNOT_01741
YNL137C	SNOT_06036
YMR220W	SNOT_06850
YAR003W	SNOT_11557
YER157W	SNOT_11978
YPL227C	SNOT_13884
YLR449W	SNOT_09458
YML074C	SNOT_09458
YNR029C	SNOT_12576
YJL115W	SNOT_14538
YLR215C	SNOT_01574
YBR002C	SNOT_06208
YJR024C	SNOT_04528
YIL116W	SNOT_06145
YGL216W	SNOT_10368
YNL090W	SNOT_08068
YER122C	SNOT_12691
YOR089C	SNOT_11822
YDR267C	SNOT_05302
YMR173W	SNOT_04660
YNL181W	SNOT_06988
YEL056W	SNOT_10968
YPL045W	SNOT_10369
YNL279W	SNOT_15602
YKR105C	SNOT_13908	SNOT_03774	SNOT_10878	SNOT_10851	SNOT_08611	SNOT_15816	SNOT_13935	SNOT_04617	SNOT_02984	SNOT_04897
YCL069W	SNOT_13908	SNOT_03774	SNOT_10878	SNOT_10851	SNOT_08611	SNOT_15816	SNOT_13935	SNOT_04617	SNOT_02984	SNOT_04897
YGR224W	SNOT_13908	SNOT_03774	SNOT_10878	SNOT_10851	SNOT_08611	SNOT_15816	SNOT_13935	SNOT_04617	SNOT_02984	SNOT_04897
YIL006W	SNOT_05324
YEL006W	SNOT_05324
YGR149W	SNOT_00729
YDR373W	SNOT_02575
YBL019W	SNOT_00377
YBR256C	SNOT_02521
YIL034C	SNOT_04558
YLR084C	SNOT_04547
YIL001W	SNOT_07430
YCR061W	SNOT_12040
YDR214W	SNOT_14306
YJL001W	SNOT_03608
YMR208W	SNOT_03909
YLR216C	SNOT_05638
YML026C	SNOT_02050
YDR450W	SNOT_02050
YEL034W	SNOT_05868
YJR047C	SNOT_05868
YDR339C	SNOT_03884
YMR023C	SNOT_01177
YKL059C	SNOT_03292
YDR346C	SNOT_08754
YJL143W	SNOT_13241
YGR216C	SNOT_15770
YNL201C	SNOT_13851
YEL012W	SNOT_06643
YJR104C	SNOT_09681
YHR132C	SNOT_13857
YKL072W	SNOT_11309
YMR053C	SNOT_11309
YBR079C	SNOT_00290
YGR003W	SNOT_02799
YJR133W	SNOT_08306
YDR419W	SNOT_14888
YLR009W	SNOT_14641
YER117W	SNOT_00472
YBL087C	SNOT_00472
YCR031C	SNOT_02088
YJL191W	SNOT_02088
YMR143W	SNOT_08214
YDL083C	SNOT_08214
YDR155C	SNOT_12712
YML078W	SNOT_12712
YER008C	SNOT_06421
YJL127C	SNOT_12048
YFL054C	SNOT_15081
YPL237W	SNOT_11906
YNL027W	SNOT_05002
YCR010C	SNOT_00960
YNR002C	SNOT_00960
YJR096W	SNOT_00504
YBR133C	SNOT_07246
YGR234W	SNOT_06179
YBR187W	SNOT_08086
YNL240C	SNOT_07139
YMR078C	SNOT_13386
YNL067W	SNOT_08584
YGL147C	SNOT_08584
YDR025W	SNOT_13626
YBR048W	SNOT_13626
YKR070W	SNOT_10719	SNOT_08192
YLR026C	SNOT_00248
YNL221C	SNOT_07699
YBR061C	SNOT_12491
YNL256W	SNOT_13596
YNR007C	SNOT_13776
YBL085W	SNOT_11298
YER114C	SNOT_11298
YKL025C	SNOT_02480
YNR035C	SNOT_04632
YPR066W	SNOT_04358
YKR104W	SNOT_09278
YPL132W	SNOT_07655
YPL084W	SNOT_12654
YPL264C	SNOT_05452	SNOT_04818
YMR253C	SNOT_05452	SNOT_04818
YDR465C	SNOT_15549	SNOT_02787
YPR135W	SNOT_01761
YJR025C	SNOT_04710
YJL125C	SNOT_10993
YER143W	SNOT_13528
YMR022W	SNOT_11099
YIL015W	SNOT_01805
YLR121C	SNOT_01805
YLR120C	SNOT_01805
YJL190C	SNOT_02003
YLR367W	SNOT_02003
YCL064C	SNOT_09456	SNOT_03797
YNL022C	SNOT_02361
YGL241W	SNOT_06966
YOR070C	SNOT_09670
YHR069C	SNOT_14630
YBL003C	SNOT_14611
YDR225W	SNOT_14611
YKL092C	SNOT_05526
YKL012W	SNOT_06957
YDR194C	SNOT_09314
YOR039W	SNOT_06796
YNL010W	SNOT_08486
YGR038W	SNOT_06616
YLR350W	SNOT_06616
YPL260W	SNOT_05396
YLR309C	SNOT_08075
YBR200W	SNOT_12774
YER019W	SNOT_15875
YKR026C	SNOT_14011
YKL009W	SNOT_16023
YLR268W	SNOT_01633
YNL168C	SNOT_04217
YBR042C	SNOT_16448	SNOT_02579
YDR018C	SNOT_16448	SNOT_02579
YDL082W	SNOT_08180
YMR142C	SNOT_08180
YMR113W	SNOT_05335
YKL132C	SNOT_05335
YDR272W	SNOT_10284
YOR040W	SNOT_10284
YBR155W	SNOT_02896
YIL144W	SNOT_02537
YKL056C	SNOT_01985
YPR118W	SNOT_03661
YLR403W	SNOT_11500
YLR157C	SNOT_08705
YLR158C	SNOT_08705
YLR160C	SNOT_08705
YLR155C	SNOT_08705
YDR321W	SNOT_08705
YGL224C	SNOT_05905
YER037W	SNOT_05905
YDR182W	SNOT_04713
YDL064W	SNOT_05130
YOR275C	SNOT_05003
YGR187C	SNOT_08409
YGR031W	SNOT_09304
YDR002W	SNOT_10653
YGL059W	SNOT_10913
YOL041C	SNOT_15221
YPL096W	SNOT_00943
YMR283C	SNOT_16447
YDR330W	SNOT_03624
YDR454C	SNOT_05147
YOR254C	SNOT_02008
YDL090C	SNOT_06663
YGR284C	SNOT_06751
YML097C	SNOT_08895
YML096W	SNOT_08894
YPR055W	SNOT_09116
YPR060C	SNOT_13959
YOR274W	SNOT_16130
YLR270W	SNOT_14047
YOR173W	SNOT_14047
YPL115C	SNOT_03963
YER100W	SNOT_08047
YPL078C	SNOT_04313
YNR052C	SNOT_09149
YPR180W	SNOT_09302
YMR004W	SNOT_16070
YGL039W	SNOT_07987
YGL157W	SNOT_07987
YOL151W	SNOT_07987
YDR541C	SNOT_07987
YBR293W	SNOT_00946	SNOT_09033
YER048C	SNOT_00752
YIR004W	SNOT_00752
YGR241C	SNOT_00209
YHR161C	SNOT_00209
YOR096W	SNOT_05785
YNL096C	SNOT_05785
YML106W	SNOT_12697
YMR271C	SNOT_12697
YNR055C	SNOT_15103	SNOT_10953
YDR054C	SNOT_09102
YPL236C	SNOT_04689
YPR082C	SNOT_05513
YDR061W	SNOT_14053
YML022W	SNOT_09887
YDR441C	SNOT_09887
YBR261C	SNOT_00087
YER151C	SNOT_00156
YOR007C	SNOT_06934
YNL223W	SNOT_14613
YGR279C	SNOT_14569
YMR305C	SNOT_14569
YDR204W	SNOT_00304
YGL019W	SNOT_07157
YOR124C	SNOT_12120
YDR257C	SNOT_16462
YKR068C	SNOT_14168
YPL016W	SNOT_12221
YBR191W	SNOT_00986
YPL079W	SNOT_00986
YBL040C	SNOT_01262
YDR323C	SNOT_05849
YDR484W	SNOT_05867
YKL067W	SNOT_11193
YOL055C	SNOT_08367
YPL258C	SNOT_08367
YPR121W	SNOT_08367
YLR361C	SNOT_12890	SNOT_00395
YDR168W	SNOT_02932
YPL051W	SNOT_02324
YGL124C	SNOT_12092
YOL052C	SNOT_11224
YMR061W	SNOT_12155
YNL162W	SNOT_02602
YHR141C	SNOT_02602
YGL221C	SNOT_03149
YLR023C	SNOT_03660
YGL058W	SNOT_06548
YGR208W	SNOT_11778
YPL129W	SNOT_10654
YDR098C	SNOT_04092
YER174C	SNOT_04092
YBR176W	SNOT_06641
YJL126W	SNOT_06699
YLR014C	SNOT_06526
YEL062W	SNOT_11429
YPL123C	SNOT_12109
YLR045C	SNOT_14298
YPR198W	SNOT_04383	SNOT_03934	SNOT_01358	SNOT_13682	SNOT_00314	SNOT_02607	SNOT_09453	SNOT_04549
YJL093C	SNOT_00653	SNOT_05955
YBR154C	SNOT_02900
YJL057C	SNOT_06637
YER111C	SNOT_10392
YMR140W	SNOT_08141
YKL218C	SNOT_14749
YLR057W	SNOT_12268	SNOT_06721	SNOT_12698
YLR324W	SNOT_02121
YGR004W	SNOT_02121
YDR407C	SNOT_05586
YBR276C	SNOT_14049
YJL041W	SNOT_11634
YIL134W	SNOT_15326
YMR137C	SNOT_15266
YOL137W	SNOT_01735	SNOT_06766	SNOT_15065
YBR078W	SNOT_05320
YDR055W	SNOT_05320
YJR008W	SNOT_00959
YLR286C	SNOT_00864
YJL002C	SNOT_03060
YDR006C	SNOT_05381
YER170W	SNOT_04669
YML060W	SNOT_04460
YCL001W	SNOT_08116
YOR130C	SNOT_04282
YKR043C	SNOT_07575
YLR448W	SNOT_14064	SNOT_06349
YML073C	SNOT_14064	SNOT_06349
YDR117C	SNOT_01532
YER075C	SNOT_02104
YDR477W	SNOT_03537
YKL069W	SNOT_10768
YJL134W	SNOT_08629
YKR053C	SNOT_08629
YDR447C	SNOT_13569
YML024W	SNOT_13569
YBR227C	SNOT_01296
YLR427W	SNOT_00157
YNR038W	SNOT_02017
YGR220C	SNOT_04840
YCR077C	SNOT_08695
YML012W	SNOT_06572
YDR036C	SNOT_10252
YMR178W	SNOT_13979
YKL207W	SNOT_15208
[truncated: 1,345 more rows]
