# Supplementary material for: Evolutionary Conservation and Diversification of Puf RNA Binding Proteins and Their mRNA Targets
Source: PLoS Biol. 2015 Nov 20;13(11):e1002307. doi: 10.1371/journal.pbio.1002307 (PMC4654594; doi:10.1371/journal.pbio.1002307)
Supplement: S4 Dataset — (ZIP) [file pbio.1002307.s004.zip › S.cerevisiae.fa_S.octosporus.fa.txt]

YHR165C	SOCG_00732T0
YJL130C	SOCG_02029T0
YLR106C	SOCG_02868T0
YNR016C	SOCG_02237T0
YDL171C	SOCG_04853T0
YKL203C	SOCG_03557T0
YJR066W	SOCG_03557T0
YDL140C	SOCG_00001T0
YPL231W	SOCG_00770T0
YGR032W	SOCG_02745T0	SOCG_01669T0
YLR342W	SOCG_02745T0	SOCG_01669T0
YHR099W	SOCG_03617T0
YKL182W	SOCG_03086T0
YNL262W	SOCG_00133T0
YGL206C	SOCG_04836T0
YOR151C	SOCG_02073T0
YOR207C	SOCG_04311T0
YOR116C	SOCG_03410T0
YOR341W	SOCG_00187T0
YER172C	SOCG_02333T0
YGL062W	SOCG_02589T0
YBR218C	SOCG_02589T0
YPR010C	SOCG_05192T0
YDR127W	SOCG_00964T0
YKL215C	SOCG_00470T0
YPL082C	SOCG_03306T0
YJR109C	SOCG_06512T0
YBL076C	SOCG_03363T0
YOR133W	SOCG_05436T0	SOCG_01720T0
YDR385W	SOCG_05436T0	SOCG_01720T0
YBR115C	SOCG_03138T0
YAL026C	SOCG_01793T0
YGL195W	SOCG_05894T0
YPL036W	SOCG_03931T0	SOCG_03098T0
YGL008C	SOCG_03931T0	SOCG_03098T0
YGR271W	SOCG_06381T0
YNL014W	SOCG_04132T0
YLR249W	SOCG_04132T0
YER166W	SOCG_00506T0
YDR093W	SOCG_00506T0
YNL132W	SOCG_05259T0
YDR011W	SOCG_03906T0
YNR070W	SOCG_03906T0
YMR109W	SOCG_03514T0
YKL129C	SOCG_03514T0
YER164W	SOCG_05370T0	SOCG_04341T0
YDL126C	SOCG_02265T0
YGR094W	SOCG_03482T0
YDR135C	SOCG_01748T0
YER070W	SOCG_05015T0
YIL066C	SOCG_05015T0
YIL125W	SOCG_03613T0
YKL210W	SOCG_06438T0
YEL031W	SOCG_01723T0
YJR137C	SOCG_02219T0
YPL160W	SOCG_01040T0
YOR335C	SOCG_04361T0
YDL102W	SOCG_05611T0
YKR054C	SOCG_00875T0
YGR218W	SOCG_04490T0
YER171W	SOCG_05182T0
YLL040C	SOCG_06400T0
YDR457W	SOCG_01056T0
YIL143C	SOCG_01519T0
YLR304C	SOCG_01670T0
YDL145C	SOCG_04437T0
YOR291W	SOCG_03856T0
YGR204W	SOCG_04453T0
YBR084W	SOCG_04453T0
YPL217C	SOCG_05328T0
YER125W	SOCG_05045T0
YMR189W	SOCG_05670T0
YBL022C	SOCG_03643T0
YGL120C	SOCG_03593T0
YAL005C	SOCG_04298T0
YLL024C	SOCG_04298T0
YER103W	SOCG_04298T0
YBL075C	SOCG_04298T0
YDR170C	SOCG_04181T0
YHR186C	SOCG_02357T0
YPL240C	SOCG_03091T0
YMR186W	SOCG_03091T0
YIL048W	SOCG_04283T0
YOR326W	SOCG_02736T0
YAL029C	SOCG_02736T0
YGR061C	SOCG_05251T0
YGL156W	SOCG_01707T0
YOL021C	SOCG_01352T0
YJL200C	SOCG_01222T0
YMR229C	SOCG_03864T0
YFR031C	SOCG_03338T0
YAL035W	SOCG_02186T0
YBL023C	SOCG_05142T0
YLR410W	SOCG_03851T0
YDR334W	SOCG_01081T0
YMR162C	SOCG_05229T0
YKL148C	SOCG_03134T0
YJL045W	SOCG_03134T0
YGL173C	SOCG_01511T0
YBL004W	SOCG_01582T0
YPR019W	SOCG_06220T0
YJL050W	SOCG_05859T0
YIL126W	SOCG_01020T0	SOCG_02866T0
YOR290C	SOCG_01020T0	SOCG_02866T0
YGL150C	SOCG_04571T0
YNL163C	SOCG_03744T0
YPL226W	SOCG_05870T0
YGL009C	SOCG_04199T0
YLR086W	SOCG_03524T0
YER013W	SOCG_05241T0
YLR398C	SOCG_01169T0
YMR080C	SOCG_02053T0
YGL201C	SOCG_06433T0
YIL078W	SOCG_05557T0
YLR069C	SOCG_03444T0
YGL167C	SOCG_02560T0
YBL105C	SOCG_03606T0
YGR240C	SOCG_03602T0
YER091C	SOCG_02338T0
YHR074W	SOCG_03756T0
YMR288W	SOCG_04163T0
YDR258C	SOCG_00282T0
YJR045C	SOCG_01535T0
YEL030W	SOCG_01535T0
YNL102W	SOCG_00468T0
YDR039C	SOCG_04463T0
YDR040C	SOCG_04463T0
YDR038C	SOCG_04463T0
YJL034W	SOCG_02212T0
YER069W	SOCG_04310T0
YLL026W	SOCG_06324T0
YPL086C	SOCG_01021T0
YGL207W	SOCG_06347T0
YGL163C	SOCG_03162T0
YGL234W	SOCG_00183T0
YGL022W	SOCG_04579T0
YKR001C	SOCG_04678T0
YDR091C	SOCG_00892T0
YKL104C	SOCG_00350T0
YGL026C	SOCG_04228T0
YCR057C	SOCG_03572T0
YDR234W	SOCG_05291T0
YMR120C	SOCG_04076T0
YLR028C	SOCG_04076T0
YOR168W	SOCG_00974T0
YHR023W	SOCG_01187T0	SOCG_00776T0
YBR202W	SOCG_06367T0
YNL209W	SOCG_03479T0
YDL229W	SOCG_03479T0
YDR212W	SOCG_03605T0
YOR330C	SOCG_06240T0
YBR114W	SOCG_04762T0
YPR074C	SOCG_04741T0
YBR117C	SOCG_04741T0
YDR097C	SOCG_02938T0
YNL123W	SOCG_02087T0
YML035C	SOCG_02651T0
YPR181C	SOCG_05451T0	SOCG_05569T0
YLR274W	SOCG_04486T0
YLL034C	SOCG_05174T0
YJR035W	SOCG_01165T0
YLR305C	SOCG_04413T0
YBR121C	SOCG_04484T0
YJL212C	SOCG_01123T0
YLR384C	SOCG_03580T0
YPR080W	SOCG_04454T0	SOCG_05033T0	SOCG_03734T0
YBR118W	SOCG_04454T0	SOCG_05033T0	SOCG_03734T0
YGR264C	SOCG_05546T0
YBR127C	SOCG_00834T0
YGR124W	SOCG_04426T0
YPR145W	SOCG_04426T0
YMR128W	SOCG_03185T0
YBL039C	SOCG_05242T0
YJR103W	SOCG_05242T0
YDR001C	SOCG_02553T0
YBR001C	SOCG_02553T0
YLR153C	SOCG_05010T0
YKR086W	SOCG_02578T0
YDR037W	SOCG_02580T0
YDR129C	SOCG_05581T0
YFR009W	SOCG_02486T0
YBL099W	SOCG_01075T0
YLR382C	SOCG_05210T0
YKL157W	SOCG_00336T0
YHR047C	SOCG_00336T0
YLR259C	SOCG_00686T0
YOL006C	SOCG_00276T0
YMR290C	SOCG_02968T0
YJR016C	SOCG_04273T0
YPL167C	SOCG_01631T0
YGL137W	SOCG_00663T0
YJR121W	SOCG_02127T0
YDR238C	SOCG_03513T0
YJL074C	SOCG_02226T0
YNL247W	SOCG_05921T0
YBR196C	SOCG_06456T0
YCL054W	SOCG_02102T0
YGL245W	SOCG_01510T0
YJL111W	SOCG_00132T0
YLR272C	SOCG_00157T0
YEL032W	SOCG_03771T0
YMR217W	SOCG_03140T0
YHR020W	SOCG_03321T0
YBR080C	SOCG_00971T0
YLL001W	SOCG_00353T0
YIL129C	SOCG_03331T0
YJL014W	SOCG_05198T0
YDR341C	SOCG_03309T0
YJL012C	SOCG_01219T0
YIL075C	SOCG_00105T0
YGL006W	SOCG_04529T0
YJR064W	SOCG_02242T0
YJL033W	SOCG_00876T0
YOR048C	SOCG_04829T0
YOL084W	SOCG_02449T0
YPL093W	SOCG_03417T0
YFL008W	SOCG_05849T0
YMR108W	SOCG_03534T0
YML085C	SOCG_00563T0	SOCG_05332T0
YML124C	SOCG_00563T0	SOCG_05332T0
YDR283C	SOCG_05623T0
YDR430C	SOCG_04418T0
YKR031C	SOCG_01959T0
YOR270C	SOCG_00436T0
YMR054W	SOCG_00436T0
YFL036W	SOCG_02995T0
YNL106C	SOCG_01814T0
YOR109W	SOCG_01814T0
YHR183W	SOCG_05319T0
YGR256W	SOCG_05319T0
YGR270W	SOCG_01679T0
YDR291W	SOCG_05030T0
YKL165C	SOCG_04461T0
YGR116W	SOCG_02969T0
YNL250W	SOCG_03135T0
YFL039C	SOCG_00051T0
YCR017C	SOCG_01641T0
YER043C	SOCG_03352T0
YGL238W	SOCG_03386T0
YBR019C	SOCG_02640T0
YOL090W	SOCG_00306T0
YMR089C	SOCG_05681T0
YFL037W	SOCG_06478T0
YLR359W	SOCG_05771T0
YDL143W	SOCG_02655T0
YHL016C	SOCG_02518T0
YLR277C	SOCG_05640T0
YBL015W	SOCG_00598T0
YER025W	SOCG_02587T0
YNL112W	SOCG_06344T0
YKL145W	SOCG_00669T0
YIL142W	SOCG_01930T0
YIL155C	SOCG_06148T0
YDL031W	SOCG_01549T0
YDL215C	SOCG_01214T0
YNL192W	SOCG_00496T0
YOL004W	SOCG_05626T0
YLR450W	SOCG_02907T0
YML075C	SOCG_02907T0
YBR126C	SOCG_05657T0
YLR129W	SOCG_03393T0
YML059C	SOCG_05964T0
YMR308C	SOCG_02746T0
YLR432W	SOCG_03196T0
YHR216W	SOCG_03196T0
YML056C	SOCG_03196T0
YIL109C	SOCG_00912T0
YNL049C	SOCG_00912T0
YAL023C	SOCG_04850T0
YOR321W	SOCG_04850T0
YNR011C	SOCG_04911T0
YBR229C	SOCG_01502T0
YNR031C	SOCG_00355T0	SOCG_05803T0
YCR073C	SOCG_00355T0	SOCG_05803T0
YKL035W	SOCG_01205T0
YDR023W	SOCG_05805T0
YDR190C	SOCG_00625T0
YMR301C	SOCG_05077T0
YBR235W	SOCG_05092T0
YHR027C	SOCG_05112T0
YLR058C	SOCG_06092T0
YMR105C	SOCG_04750T0
YKL127W	SOCG_04750T0
YER036C	SOCG_05172T0
YPL235W	SOCG_00031T0
YHR072W	SOCG_05898T0
YAL019W	SOCG_03709T0	SOCG_04655T0
YLR389C	SOCG_01728T0
YAL038W	SOCG_03111T0
YOR347C	SOCG_03111T0
YOR204W	SOCG_04070T0
YPL119C	SOCG_04070T0
YDL164C	SOCG_02297T0
YLR289W	SOCG_05701T0
YNR053C	SOCG_04523T0
YJR143C	SOCG_05711T0
YLR409C	SOCG_03852T0
YEL013W	SOCG_04472T0
YPL262W	SOCG_02797T0
YDL131W	SOCG_06303T0
YDL182W	SOCG_06303T0
YDR188W	SOCG_03547T0
YDL007W	SOCG_03436T0
YPL040C	SOCG_05457T0
YAR042W	SOCG_06164T0
YDL019C	SOCG_06164T0
YBR294W	SOCG_03614T0
YLR092W	SOCG_03614T0
YDR172W	SOCG_04995T0
YNL061W	SOCG_06348T0
YLR347C	SOCG_00422T0
YDL160C	SOCG_00163T0
YBR248C	SOCG_01800T0
YLR060W	SOCG_03012T0
YHR019C	SOCG_05384T0
YNR013C	SOCG_06141T0
YGL048C	SOCG_02517T0
YPL207W	SOCG_05462T0
YOR117W	SOCG_00462T0
YNL104C	SOCG_05102T0
YOR108W	SOCG_05102T0
YDL084W	SOCG_00397T0
YFL018C	SOCG_06053T0
YOR356W	SOCG_02300T0
YOR217W	SOCG_06426T0
YOR063W	SOCG_00627T0	SOCG_01523T0
YNL161W	SOCG_02141T0
YNL189W	SOCG_03841T0	SOCG_06453T0
YCR093W	SOCG_02302T0
YCR072C	SOCG_02809T0
YPL106C	SOCG_00373T0
YBR169C	SOCG_00373T0
YLR397C	SOCG_06077T0
YOR211C	SOCG_06308T0
YMR049C	SOCG_03269T0
YLR197W	SOCG_05160T0
YLR371W	SOCG_01189T0	SOCG_01012T0
YGR070W	SOCG_01189T0	SOCG_01012T0
YJR065C	SOCG_00690T0
YDR456W	SOCG_03159T0
YDR502C	SOCG_00893T0
YLR180W	SOCG_00893T0
YGR145W	SOCG_03687T0
YNL267W	SOCG_00568T0
YER081W	SOCG_03812T0
YIL074C	SOCG_03812T0
YLL018C	SOCG_04081T0
YLR113W	SOCG_00500T0
YMR300C	SOCG_05368T0
YLR430W	SOCG_04729T0
YLL008W	SOCG_02188T0
YML057W	SOCG_03336T0
YLR433C	SOCG_03336T0
YDR060W	SOCG_00697T0
YGR254W	SOCG_02592T0
YHR174W	SOCG_02592T0
YOR393W	SOCG_02592T0
YPL281C	SOCG_02592T0
YMR323W	SOCG_02592T0
YCL017C	SOCG_00340T0
YOR378W	SOCG_01868T0
YKR002W	SOCG_03554T0
YOR128C	SOCG_01220T0
YMR304W	SOCG_03574T0	SOCG_02886T0
YNR001C	SOCG_04285T0
YCR005C	SOCG_04285T0
YJL008C	SOCG_03510T0
YOR259C	SOCG_05420T0
YDL029W	SOCG_00928T0
YOR187W	SOCG_03240T0
YLR276C	SOCG_03663T0
YDR394W	SOCG_02832T0
YHR018C	SOCG_00657T0
YNL287W	SOCG_02358T0
YER086W	SOCG_06464T0
YPR033C	SOCG_06128T0
YGR125W	SOCG_02451T0
YNL220W	SOCG_00863T0
YER136W	SOCG_04254T0
YOR310C	SOCG_02078T0
YLR419W	SOCG_04053T0
YER165W	SOCG_02364T0
YPR159W	SOCG_00794T0
YGR143W	SOCG_00794T0
YER133W	SOCG_00170T0
YHR170W	SOCG_02050T0
YCR042C	SOCG_02311T0
YDL178W	SOCG_03573T0	SOCG_01867T0
YEL071W	SOCG_03573T0	SOCG_01867T0
YNL330C	SOCG_03582T0
YDL060W	SOCG_02377T0
YGL125W	SOCG_02181T0
YGL236C	SOCG_05123T0
YLR355C	SOCG_06080T0
YLR378C	SOCG_01762T0
YLR044C	SOCG_01952T0
YLR134W	SOCG_01952T0
YGR087C	SOCG_01952T0
YDL080C	SOCG_01952T0
YBR143C	SOCG_00963T0
YER090W	SOCG_04118T0
YNL045W	SOCG_01206T0
YKL173W	SOCG_06514T0
YOR317W	SOCG_03221T0	SOCG_03343T0
YMR246W	SOCG_03221T0	SOCG_03343T0
YIL009W	SOCG_03221T0	SOCG_03343T0
YCR012W	SOCG_06067T0
YHR037W	SOCG_05615T0
YPR024W	SOCG_04963T0
YLR138W	SOCG_00460T0
YPR173C	SOCG_02059T0
YDL066W	SOCG_04881T0
YLR174W	SOCG_04881T0
YNL009W	SOCG_04881T0
YGR245C	SOCG_02662T0
YKR059W	SOCG_05801T0
YJL138C	SOCG_05801T0
YML010W	SOCG_02165T0
YJL005W	SOCG_03318T0
YNL243W	SOCG_01630T0
YER110C	SOCG_06068T0
YOR046C	SOCG_04690T0
YPR088C	SOCG_02884T0
YER073W	SOCG_04205T0
YOR374W	SOCG_04205T0
YCR053W	SOCG_05920T0
YDR211W	SOCG_03168T0
YGR103W	SOCG_06365T0
YMR129W	SOCG_04726T0
YOL097C	SOCG_01962T0
YNL021W	SOCG_02554T0
YPL023C	SOCG_02416T0
YNR050C	SOCG_06139T0
YBR198C	SOCG_03877T0
YDL055C	SOCG_04967T0
YML126C	SOCG_00734T0
YDR270W	SOCG_01977T0
YFR044C	SOCG_02541T0
YKL209C	SOCG_03316T0
YDR074W	SOCG_03024T0
YKR093W	SOCG_06134T0
YLR032W	SOCG_00484T0
YDR062W	SOCG_05011T0
YAL036C	SOCG_05271T0
YGR274C	SOCG_05221T0
YJR138W	SOCG_06468T0
YAL062W	SOCG_05492T0
YOR375C	SOCG_05492T0
YFR030W	SOCG_02895T0
YLR234W	SOCG_00992T0
YGL190C	SOCG_05300T0
YHR039C	SOCG_06414T0
YMR104C	SOCG_06226T0
YKL126W	SOCG_06226T0
YLR454W	SOCG_01849T0
YDL134C	SOCG_05173T0
YDL188C	SOCG_05173T0
YMR307W	SOCG_00710T0
YER052C	SOCG_06364T0
YLR240W	SOCG_00942T0
YDR256C	SOCG_04785T0	SOCG_04778T0
YFL022C	SOCG_01614T0
YOR093C	SOCG_02187T0
YBR006W	SOCG_06051T0
YGL148W	SOCG_06245T0
YML016C	SOCG_02360T0
YDR436W	SOCG_02360T0
YAL016W	SOCG_04538T0
YOR014W	SOCG_04989T0
YGL027C	SOCG_04880T0
YGL194C	SOCG_01615T0
YOR244W	SOCG_00841T0
YBL017C	SOCG_00670T0
YJL222W	SOCG_00670T0
YIL173W	SOCG_00670T0
YNR065C	SOCG_00670T0
YNR008W	SOCG_00156T0
YNL059C	SOCG_04713T0
YFL034W	SOCG_04513T0
YJR010W	SOCG_05528T0
YPR035W	SOCG_02387T0
YMR165C	SOCG_00594T0
YPL008W	SOCG_05373T0
YMR190C	SOCG_02065T0
YPL091W	SOCG_05543T0
YAL048C	SOCG_03703T0
YGR258C	SOCG_03287T0
YMR015C	SOCG_00808T0
YER095W	SOCG_00638T0
YDR477W	SOCG_02767T0
YHR028C	SOCG_01724T0
YHR065C	SOCG_00757T0
YKL060C	SOCG_05523T0
YOR027W	SOCG_05974T0
YNL238W	SOCG_00573T0
YLR222C	SOCG_06203T0
YKL211C	SOCG_00651T0
YPR111W	SOCG_05675T0
YGR092W	SOCG_05675T0
YDL047W	SOCG_02771T0
YNL325C	SOCG_00878T0
YLR117C	SOCG_06394T0
YKR050W	SOCG_04485T0
YJL129C	SOCG_04485T0
YKR039W	SOCG_03136T0	SOCG_01859T0	SOCG_01114T0
YGR191W	SOCG_03136T0	SOCG_01859T0	SOCG_01114T0
YCL025C	SOCG_03136T0	SOCG_01859T0	SOCG_01114T0
YDR508C	SOCG_03136T0	SOCG_01859T0	SOCG_01114T0
YBR068C	SOCG_03136T0	SOCG_01859T0	SOCG_01114T0
YKL010C	SOCG_05760T0
YLR438W	SOCG_06407T0
YLR096W	SOCG_03276T0
YDR122W	SOCG_03276T0
YBL024W	SOCG_02163T0
YBR025C	SOCG_03048T0
YJL026W	SOCG_06368T0
YGR100W	SOCG_06505T0
YJL221C	SOCG_00648T0
YIL172C	SOCG_00648T0
YOL157C	SOCG_00648T0
YGR287C	SOCG_00648T0
YBR299W	SOCG_00648T0
YGR292W	SOCG_00648T0
YJL216C	SOCG_00648T0
YBR166C	SOCG_03665T0
YHR007C	SOCG_01956T0
YGR211W	SOCG_03161T0
YDR128W	SOCG_05820T0
YJR009C	SOCG_04474T0	SOCG_04749T0
YGR192C	SOCG_04474T0	SOCG_04749T0
YJL052W	SOCG_04474T0	SOCG_04749T0
YLR144C	SOCG_05926T0	SOCG_02138T0
YNR067C	SOCG_05926T0	SOCG_02138T0
YBR097W	SOCG_05353T0
YMR167W	SOCG_01232T0
YNL023C	SOCG_02811T0
YOL058W	SOCG_04939T0
YNR055C	SOCG_04584T0
YHR169W	SOCG_05684T0
YGR019W	SOCG_01060T0
YJL141C	SOCG_00763T0
YHR030C	SOCG_05352T0
YLL011W	SOCG_05199T0
YGR252W	SOCG_00602T0
YBR112C	SOCG_06428T0
YBL079W	SOCG_00584T0
YER105C	SOCG_00584T0
YLR188W	SOCG_03245T0
YPL270W	SOCG_03245T0
YHR205W	SOCG_00569T0
YOR303W	SOCG_01588T0
YOR160W	SOCG_03220T0
YLL029W	SOCG_02024T0
YLR163C	SOCG_01979T0
YNL241C	SOCG_02331T0
YPL259C	SOCG_03621T0
YKL029C	SOCG_03738T0	SOCG_04481T0
YER082C	SOCG_04816T0
YDR232W	SOCG_03068T0
YGR210C	SOCG_04944T0
YPL175W	SOCG_03398T0
YIR028W	SOCG_03347T0	SOCG_04897T0
YBR021W	SOCG_03347T0	SOCG_04897T0
YBL042C	SOCG_03347T0	SOCG_04897T0
YMR224C	SOCG_02445T0
YBR018C	SOCG_05830T0	SOCG_06154T0
YDL014W	SOCG_00256T0
YBR222C	SOCG_03677T0
YPL012W	SOCG_00626T0
YNL142W	SOCG_02819T0
YMR170C	SOCG_02636T0
YMR169C	SOCG_02636T0
YER178W	SOCG_01048T0
YIL166C	SOCG_04624T0	SOCG_01899T0
YGL055W	SOCG_04028T0
YDL190C	SOCG_05882T0
YKR024C	SOCG_03584T0
YDR353W	SOCG_00883T0
YHR106W	SOCG_00883T0
YNL275W	SOCG_05685T0
YBR031W	SOCG_06331T0	SOCG_04608T0
YDR012W	SOCG_06331T0	SOCG_04608T0
YDL168W	SOCG_00653T0
YBL091C	SOCG_02595T0
YJL154C	SOCG_05002T0
YLL055W	SOCG_04977T0
YLR083C	SOCG_06297T0
YDR107C	SOCG_06297T0
YBR017C	SOCG_03071T0
YBL063W	SOCG_04153T0
YNL277W	SOCG_01590T0
YPL204W	SOCG_03254T0
YPL028W	SOCG_06513T0
YKL146W	SOCG_00367T0
YOR165W	SOCG_02129T0
YHL007C	SOCG_06446T0
YLR386W	SOCG_05558T0
YOL103W	SOCG_00735T0
YDR497C	SOCG_00735T0
YLR401C	SOCG_04197T0
YOL060C	SOCG_05965T0
YCL030C	SOCG_05334T0
YFL053W	SOCG_05237T0
YBR008C	SOCG_04211T0	SOCG_02644T0
YMR261C	SOCG_01732T0
YML100W	SOCG_01732T0
YHR050W	SOCG_04162T0
YBL030C	SOCG_05343T0
YBR085W	SOCG_05343T0
YMR056C	SOCG_05343T0
YNR047W	SOCG_02038T0
YCR091W	SOCG_02038T0
YJR132W	SOCG_01177T0
YNL321W	SOCG_02071T0
YHR120W	SOCG_05885T0
YML069W	SOCG_00172T0
YGL256W	SOCG_05665T0
YOL023W	SOCG_04589T0
YDR324C	SOCG_06362T0
YBR139W	SOCG_03030T0
YMR297W	SOCG_03030T0
YCL059C	SOCG_03313T0
YML061C	SOCG_06127T0
YMR001C	SOCG_04354T0
YOR196C	SOCG_03355T0
YKR038C	SOCG_06319T0
YGR138C	SOCG_05146T0
YPR156C	SOCG_05146T0
YCR092C	SOCG_01741T0
YCR008W	SOCG_05804T0
YLR429W	SOCG_02149T0
YBR237W	SOCG_03830T0
YGL099W	SOCG_01745T0
YIL107C	SOCG_02257T0
YIL103W	SOCG_01836T0
YMR216C	SOCG_02618T0
YNL154C	SOCG_06523T0	SOCG_03536T0	SOCG_04503T0
YHR135C	SOCG_06523T0	SOCG_03536T0	SOCG_04503T0
YOL011W	SOCG_02168T0	SOCG_01677T0
YMR008C	SOCG_02168T0	SOCG_01677T0
YMR006C	SOCG_02168T0	SOCG_01677T0
YBR170C	SOCG_02572T0
YEL036C	SOCG_03496T0
YHR079C	SOCG_02371T0
YMR309C	SOCG_00765T0
YHR113W	SOCG_05775T0
YOR361C	SOCG_04154T0
YOL130W	SOCG_03370T0
YFL050C	SOCG_03370T0
YPR138C	SOCG_06058T0
YGR121C	SOCG_06058T0
YDR047W	SOCG_01160T0
YBR221C	SOCG_05588T0
YBR079C	SOCG_00107T0
YBL011W	SOCG_06310T0
YBL008W	SOCG_06396T0
YOR002W	SOCG_00880T0
YLL039C	SOCG_05154T0
YDL095W	SOCG_02204T0
YDL093W	SOCG_02204T0
YBR249C	SOCG_02452T0
YNL064C	SOCG_03489T0
YGL253W	SOCG_05298T0
YFR053C	SOCG_05298T0
YIL091C	SOCG_05397T0
YDL244W	SOCG_04086T0
YFL058W	SOCG_04086T0
YNL332W	SOCG_04086T0
YJR156C	SOCG_04086T0
YKL113C	SOCG_04564T0
YGR200C	SOCG_05951T0
YKL212W	SOCG_06363T0
YJL197W	SOCG_03664T0
YLR241W	SOCG_02062T0
YOR136W	SOCG_01772T0
YML008C	SOCG_03646T0
YKL194C	SOCG_06093T0
YMR278W	SOCG_04957T0
YNL006W	SOCG_04916T0
YKL046C	SOCG_05430T0
YMR238W	SOCG_05430T0
YDL149W	SOCG_00239T0
YDR375C	SOCG_05706T0
YER047C	SOCG_05656T0
YLR244C	SOCG_03285T0
YPL009C	SOCG_01216T0
YDR293C	SOCG_03893T0
YKL022C	SOCG_02279T0
YLR253W	SOCG_06176T0
YDR189W	SOCG_02765T0
YJL167W	SOCG_02277T0
YGL211W	SOCG_04739T0
YJL101C	SOCG_05179T0
YDR009W	SOCG_02641T0
YBR020W	SOCG_02641T0
YIL094C	SOCG_01695T0
YBL088C	SOCG_01199T0
YGL119W	SOCG_00248T0
YGL094C	SOCG_02027T0
YHR042W	SOCG_04720T0
YOR067C	SOCG_05911T0
YKL134C	SOCG_05186T0
YHL030W	SOCG_00934T0
YEL022W	SOCG_06432T0
YJR031C	SOCG_06432T0
YPL110C	SOCG_04855T0
YPL203W	SOCG_04934T0
YKL166C	SOCG_04934T0
YJL164C	SOCG_04934T0
YER099C	SOCG_02858T0
YBL068W	SOCG_02858T0
YLR354C	SOCG_03926T0
YGR043C	SOCG_03926T0
YOL030W	SOCG_01093T0
YNL071W	SOCG_03732T0
YGL216W	SOCG_01789T0	SOCG_03197T0
YEL020C	SOCG_05139T0
YGR040W	SOCG_01690T0
YDR208W	SOCG_03025T0
YPL266W	SOCG_00287T0
YOL094C	SOCG_02095T0
YLR195C	SOCG_06129T0
YMR011W	SOCG_03718T0	SOCG_05410T0	SOCG_03717T0	SOCG_01866T0	SOCG_01820T0	SOCG_04623T0
YHR094C	SOCG_03718T0	SOCG_05410T0	SOCG_03717T0	SOCG_01866T0	SOCG_01820T0	SOCG_04623T0
YDR345C	SOCG_03718T0	SOCG_05410T0	SOCG_03717T0	SOCG_01866T0	SOCG_01820T0	SOCG_04623T0
YFL011W	SOCG_03718T0	SOCG_05410T0	SOCG_03717T0	SOCG_01866T0	SOCG_01820T0	SOCG_04623T0
YHR096C	SOCG_03718T0	SOCG_05410T0	SOCG_03717T0	SOCG_01866T0	SOCG_01820T0	SOCG_04623T0
YDR343C	SOCG_03718T0	SOCG_05410T0	SOCG_03717T0	SOCG_01866T0	SOCG_01820T0	SOCG_04623T0
YDR342C	SOCG_03718T0	SOCG_05410T0	SOCG_03717T0	SOCG_01866T0	SOCG_01820T0	SOCG_04623T0
YHR092C	SOCG_03718T0	SOCG_05410T0	SOCG_03717T0	SOCG_01866T0	SOCG_01820T0	SOCG_04623T0
YLR081W	SOCG_03718T0	SOCG_05410T0	SOCG_03717T0	SOCG_01866T0	SOCG_01820T0	SOCG_04623T0
YJL219W	SOCG_03718T0	SOCG_05410T0	SOCG_03717T0	SOCG_01866T0	SOCG_01820T0	SOCG_04623T0
YOL156W	SOCG_03718T0	SOCG_05410T0	SOCG_03717T0	SOCG_01866T0	SOCG_01820T0	SOCG_04623T0
YJL214W	SOCG_03718T0	SOCG_05410T0	SOCG_03717T0	SOCG_01866T0	SOCG_01820T0	SOCG_04623T0
YNR072W	SOCG_03718T0	SOCG_05410T0	SOCG_03717T0	SOCG_01866T0	SOCG_01820T0	SOCG_04623T0
YEL069C	SOCG_03718T0	SOCG_05410T0	SOCG_03717T0	SOCG_01866T0	SOCG_01820T0	SOCG_04623T0
YDL245C	SOCG_03718T0	SOCG_05410T0	SOCG_03717T0	SOCG_01866T0	SOCG_01820T0	SOCG_04623T0
YJR158W	SOCG_03718T0	SOCG_05410T0	SOCG_03717T0	SOCG_01866T0	SOCG_01820T0	SOCG_04623T0
YBR142W	SOCG_03275T0
YBR011C	SOCG_04364T0
YPL151C	SOCG_00065T0
YGL091C	SOCG_05758T0
YDL195W	SOCG_05116T0
YOR323C	SOCG_02140T0
YLR027C	SOCG_05244T0
YMR058W	SOCG_02962T0
YFL041W	SOCG_02962T0
YGR123C	SOCG_00885T0
YHR171W	SOCG_03302T0
YJL102W	SOCG_05326T0
YOR348C	SOCG_02633T0
YJL060W	SOCG_05901T0
YKL181W	SOCG_00767T0
YAR007C	SOCG_05323T0
YDR365C	SOCG_03499T0
YMR277W	SOCG_00713T0
YGR185C	SOCG_03850T0
YML072C	SOCG_01721T0
YBR243C	SOCG_00242T0
YGR173W	SOCG_06114T0
YPR189W	SOCG_02764T0
YNL082W	SOCG_05039T0
YJR145C	SOCG_05503T0	SOCG_05560T0	SOCG_04922T0
YHR203C	SOCG_05503T0	SOCG_05560T0	SOCG_04922T0
YLR377C	SOCG_05826T0
YLL028W	SOCG_02617T0	SOCG_02616T0	SOCG_04635T0
YIR034C	SOCG_01973T0
YER049W	SOCG_03299T0
YOL098C	SOCG_00361T0
YNL212W	SOCG_01788T0
YOR061W	SOCG_05883T0
YDR481C	SOCG_00886T0
YDR496C	SOCG_02723T0
YGR244C	SOCG_02860T0
YOL145C	SOCG_00831T0
YDR120C	SOCG_06369T0
YKL135C	SOCG_04441T0
YHR068W	SOCG_05378T0
YNL037C	SOCG_05044T0
YJL108C	SOCG_00746T0
YHR073W	SOCG_02392T0
YPR069C	SOCG_04689T0
YNR043W	SOCG_06095T0
YDL198C	SOCG_03792T0
YJR040W	SOCG_03326T0
YDR111C	SOCG_02675T0
YLR089C	SOCG_02675T0
YLR328W	SOCG_00512T0
YGR010W	SOCG_00512T0
YBR029C	SOCG_06135T0
YJL128C	SOCG_03460T0
YCL018W	SOCG_05204T0
YML093W	SOCG_02362T0
YHR024C	SOCG_05313T0
YKR028W	SOCG_02912T0
YJL098W	SOCG_02912T0
YDR300C	SOCG_04665T0
YHR033W	SOCG_04665T0
YGL084C	SOCG_02461T0
YPL189W	SOCG_02461T0
YDR301W	SOCG_03475T0
YNL218W	SOCG_05029T0
YLR005W	SOCG_03794T0
YMR145C	SOCG_00458T0
YDL085W	SOCG_00458T0
YDL132W	SOCG_00399T0
YER179W	SOCG_05506T0
YLL031C	SOCG_05120T0
YNL172W	SOCG_04933T0
YIL018W	SOCG_04466T0	SOCG_02955T0
YFR031C-A	SOCG_04466T0	SOCG_02955T0
YEL042W	SOCG_05294T0
YDR075W	SOCG_06469T0
YIL046W	SOCG_02289T0
YNL298W	SOCG_00519T0
YNR032W	SOCG_04262T0
YPL122C	SOCG_06384T0
YLR293C	SOCG_01098T0
YOR185C	SOCG_01098T0
YAL021C	SOCG_03876T0
YEL058W	SOCG_02444T0
YMR062C	SOCG_04588T0
YFL004W	SOCG_01072T0
YPL019C	SOCG_01072T0
YDL097C	SOCG_02086T0
YGL040C	SOCG_04502T0
YPL195W	SOCG_00950T0
YOR267C	SOCG_03923T0
YDR158W	SOCG_05400T0
YJL168C	SOCG_04572T0
YPR141C	SOCG_01536T0
YPR016C	SOCG_02735T0
YGR170W	SOCG_01683T0
YJL095W	SOCG_01941T0
YGR157W	SOCG_06467T0
YOR099W	SOCG_03327T0
YBR205W	SOCG_03327T0
YDR483W	SOCG_03327T0
YIR002C	SOCG_02334T0
YGR286C	SOCG_03706T0
YPL131W	SOCG_00088T0	SOCG_06142T0
YBR034C	SOCG_00583T0
YDL001W	SOCG_03884T0
YLR383W	SOCG_03881T0
YJR007W	SOCG_01617T0
YER093C	SOCG_04694T0
YOL034W	SOCG_01062T0
YFL025C	SOCG_05293T0
YOR241W	SOCG_03467T0
YJR130C	SOCG_00237T0
YML082W	SOCG_00237T0
YJR148W	SOCG_02679T0
YHR208W	SOCG_02679T0
YML080W	SOCG_00325T0
YBR160W	SOCG_00041T0
YJR110W	SOCG_00807T0
YKL213C	SOCG_04947T0
YJL062W	SOCG_05668T0
YER107C	SOCG_00555T0
YDL128W	SOCG_05949T0
YKL017C	SOCG_04987T0
YPR029C	SOCG_02718T0
YOR142W	SOCG_05648T0
YFR024C-A	SOCG_02023T0
YHR016C	SOCG_02023T0
YDR325W	SOCG_04990T0
YGR194C	SOCG_03905T0
YJR072C	SOCG_04420T0
YPL042C	SOCG_05281T0
YGR285C	SOCG_00202T0
YGL225W	SOCG_00962T0
YHR166C	SOCG_02278T0
YMR131C	SOCG_02569T0
YER006W	SOCG_06479T0
YOR070C	SOCG_04400T0
YGR060W	SOCG_00895T0
YJL109C	SOCG_06423T0
YDR388W	SOCG_00339T0
YDL147W	SOCG_02243T0
YOR175C	SOCG_01001T0
YOR197W	SOCG_02747T0
YMR139W	SOCG_02107T0	SOCG_03368T0
YDL079C	SOCG_02107T0	SOCG_03368T0
YFR028C	SOCG_00920T0
YGL180W	SOCG_06197T0
YOR243C	SOCG_01995T0
YDL234C	SOCG_05774T0
YKL085W	SOCG_05415T0
YCR068W	SOCG_02162T0
YGR132C	SOCG_00917T0
YLL041C	SOCG_00380T0
YPR110C	SOCG_01102T0
YBR247C	SOCG_06380T0
YOR001W	SOCG_01942T0
YLR314C	SOCG_05724T0
YOL086C	SOCG_02924T0
YMR303C	SOCG_02924T0
YMR083W	SOCG_02924T0
YBR145W	SOCG_02924T0
YDL036C	SOCG_00534T0
YOL066C	SOCG_00534T0
YCR002C	SOCG_02135T0
YGR231C	SOCG_01217T0
YLR196W	SOCG_02577T0
YFL002C	SOCG_03266T0
YHR025W	SOCG_05577T0
YBR162C	SOCG_01984T0
YJL087C	SOCG_04279T0
YHR107C	SOCG_05857T0
YEL060C	SOCG_00777T0
YOR003W	SOCG_00777T0
YDR044W	SOCG_02125T0
YDR331W	SOCG_02873T0
YGL171W	SOCG_03640T0
YJR033C	SOCG_06295T0
YFL059W	SOCG_04574T0
YNL333W	SOCG_04574T0
YMR096W	SOCG_04574T0
YJR139C	SOCG_00169T0
YPL043W	SOCG_00279T0
YJR036C	SOCG_06357T0
YER003C	SOCG_06315T0
YGL003C	SOCG_05791T0
YML049C	SOCG_05041T0
YPL104W	SOCG_03751T0
YKR056W	SOCG_02040T0
YMR146C	SOCG_04549T0
YOR271C	SOCG_05641T0
YKL184W	SOCG_00862T0
YDR338C	SOCG_01153T0	SOCG_03079T0
YBR136W	SOCG_03559T0
YHR194W	SOCG_00363T0
YDR448W	SOCG_06227T0
YER177W	SOCG_05505T0
YDR099W	SOCG_05505T0
YFR002W	SOCG_02863T0
YBL007C	SOCG_00441T0
YDR390C	SOCG_03601T0
YPL268W	SOCG_05778T0
YLR103C	SOCG_00948T0
YGR012W	SOCG_05269T0
YBL104C	SOCG_00689T0
YBR055C	SOCG_03300T0
YER126C	SOCG_02720T0
YMR319C	SOCG_04590T0
YHR204W	SOCG_03020T0
YJL213W	SOCG_04628T0
YKL027W	SOCG_02175T0
YHR003C	SOCG_02175T0
YHL033C	SOCG_05302T0
YLL045C	SOCG_05302T0
YBR058C	SOCG_03301T0
YBR081C	SOCG_00131T0
YJR131W	SOCG_04845T0
YAR015W	SOCG_03457T0
YLR340W	SOCG_02801T0
YJR068W	SOCG_04165T0
YPL212C	SOCG_02851T0
YLR212C	SOCG_05840T0
YKR042W	SOCG_01492T0
YJL116C	SOCG_01492T0
YIL123W	SOCG_01492T0
YNL066W	SOCG_01492T0
YGL095C	SOCG_02056T0
YBR179C	SOCG_04469T0
YKL140W	SOCG_01003T0
YPL184C	SOCG_01963T0
YKR080W	SOCG_05389T0
YNL288W	SOCG_05376T0
YCR028C	SOCG_01815T0
YER141W	SOCG_00572T0
YGR090W	SOCG_00164T0
YGL116W	SOCG_02137T0
YMR116C	SOCG_04234T0
YKR089C	SOCG_02170T0
YOR081C	SOCG_02170T0
YFL045C	SOCG_03129T0
YDL100C	SOCG_05080T0
YOR209C	SOCG_01602T0
YPR047W	SOCG_03753T0
YFL033C	SOCG_04105T0	SOCG_03052T0
YGL141W	SOCG_02365T0
YDL040C	SOCG_04798T0
YPL031C	SOCG_03896T0
YOR176W	SOCG_05404T0
YGL065C	SOCG_00049T0
YOL140W	SOCG_05003T0
YLR208W	SOCG_06517T0
YJL069C	SOCG_02483T0
YLR243W	SOCG_04557T0
YNL280C	SOCG_05798T0
YKR095W	SOCG_02908T0
YIL149C	SOCG_02908T0
YGR054W	SOCG_01824T0
YNL329C	SOCG_01526T0
YJL155C	SOCG_04640T0
YPR103W	SOCG_00768T0
YIL085C	SOCG_00055T0	SOCG_05382T0
YNL029C	SOCG_00055T0	SOCG_05382T0
YDL238C	SOCG_03848T0
YER005W	SOCG_02877T0
YHR098C	SOCG_05143T0
YJL172W	SOCG_06094T0
YPL109C	SOCG_06402T0
YCR084C	SOCG_00528T0	SOCG_01559T0
YER053C	SOCG_00277T0
YGL169W	SOCG_04059T0
YNL290W	SOCG_05043T0
YNL271C	SOCG_05777T0
YDL148C	SOCG_00882T0
YER156C	SOCG_02972T0
YHR070W	SOCG_03053T0
YDR335W	SOCG_05658T0
YMR076C	SOCG_05634T0
YKR076W	SOCG_04027T0
YMR251W	SOCG_04027T0
YGR154C	SOCG_04027T0
YOL059W	SOCG_06509T0	SOCG_05928T0
YDL022W	SOCG_06509T0	SOCG_05928T0
YLR447C	SOCG_00418T0
YBR061C	SOCG_05721T0
YDR372C	SOCG_05275T0
YLR172C	SOCG_02836T0
YOR272W	SOCG_00586T0
YEL055C	SOCG_06174T0
YKR003W	SOCG_05975T0
YHR001W	SOCG_05975T0
YGR246C	SOCG_00221T0
YGR171C	SOCG_03045T0
YKL197C	SOCG_03757T0
YDL103C	SOCG_01103T0
YDR243C	SOCG_03608T0
YGL123W	SOCG_02830T0
YHR064C	SOCG_02356T0
YGL112C	SOCG_03903T0
YLR229C	SOCG_05633T0
YMR121C	SOCG_04338T0	SOCG_02833T0	SOCG_06160T0
YLR029C	SOCG_04338T0	SOCG_02833T0	SOCG_06160T0
YER148W	SOCG_04191T0
YGR047C	SOCG_03899T0
YNL178W	SOCG_00994T0
YMR302C	SOCG_05532T0
YLR075W	SOCG_03137T0	SOCG_02500T0
YOR261C	SOCG_03791T0
YPL220W	SOCG_05445T0	SOCG_00219T0
YGL135W	SOCG_05445T0	SOCG_00219T0
YKL045W	SOCG_00106T0
YFL001W	SOCG_02989T0
YDL141W	SOCG_05584T0
YOR124C	SOCG_00447T0
YER078C	SOCG_05763T0
YGR144W	SOCG_06465T0
YMR247C	SOCG_05624T0
YAL025C	SOCG_02120T0
YML123C	SOCG_06188T0
YPL090C	SOCG_05671T0	SOCG_04847T0
YBR181C	SOCG_05671T0	SOCG_04847T0
YHR108W	SOCG_05559T0
YDR358W	SOCG_05559T0
YFR010W	SOCG_04869T0
YLR055C	SOCG_05339T0
YLR248W	SOCG_01208T0	SOCG_03018T0
YGL158W	SOCG_01208T0	SOCG_03018T0
YIR008C	SOCG_04239T0
YIL108W	SOCG_05875T0
YOR222W	SOCG_00443T0
YPL134C	SOCG_00443T0
YJR117W	SOCG_00364T0
YHR190W	SOCG_03553T0
YGR253C	SOCG_03084T0
YMR047C	SOCG_01604T0
YKL068W	SOCG_01604T0
YMR243C	SOCG_04356T0
YOR316C	SOCG_04356T0
YER145C	SOCG_02961T0
YGR175C	SOCG_05166T0
YNL256W	SOCG_03497T0
YLR372W	SOCG_04488T0
YJL080C	SOCG_01180T0
YCR024C	SOCG_05318T0
YOR262W	SOCG_00951T0
YPL050C	SOCG_00698T0
YFR004W	SOCG_06098T0
YCR094W	SOCG_00043T0
YNR048W	SOCG_00043T0
YNL169C	SOCG_02008T0	SOCG_05022T0
YMR079W	SOCG_01943T0
YKL091C	SOCG_01943T0
YDL108W	SOCG_00139T0
YGR260W	SOCG_00473T0
YEL050C	SOCG_03900T0
YKL004W	SOCG_01947T0
YML092C	SOCG_04115T0
YPL221W	SOCG_02967T0
YGL139W	SOCG_02967T0
YAL053W	SOCG_02967T0
YOR365C	SOCG_02967T0
YNL293W	SOCG_03804T0
YOL112W	SOCG_03804T0
YGR188C	SOCG_01212T0
YJL088W	SOCG_04309T0
YNL313C	SOCG_05730T0
YML063W	SOCG_02091T0	SOCG_00485T0
YLR441C	SOCG_02091T0	SOCG_00485T0
YJR159W	SOCG_04593T0
YDL246C	SOCG_04593T0
YLR070C	SOCG_04593T0
YIL022W	SOCG_02594T0
YJL125C	SOCG_04680T0
YLR116W	SOCG_03845T0
YMR241W	SOCG_00027T0
YKL139W	SOCG_03061T0
YOR065W	SOCG_02495T0
YCR009C	SOCG_05136T0
YKR069W	SOCG_02778T0
YLR143W	SOCG_05347T0
YNL075W	SOCG_00811T0
YNL317W	SOCG_05678T0
YGR086C	SOCG_05414T0
YPL004C	SOCG_05414T0
YFR048W	SOCG_00536T0
YGL115W	SOCG_03128T0
YIR029W	SOCG_02959T0
YDR292C	SOCG_06487T0
YER168C	SOCG_05973T0
YNR033W	SOCG_06358T0
YLR300W	SOCG_06300T0
YOR190W	SOCG_06300T0
YKL120W	SOCG_02144T0
YER089C	SOCG_06242T0	SOCG_02060T0
YBL056W	SOCG_06242T0	SOCG_02060T0
YGR162W	SOCG_05752T0
YGL049C	SOCG_05752T0
YIL116W	SOCG_00048T0
YDL058W	SOCG_05923T0
YGL097W	SOCG_04700T0
YDR019C	SOCG_06097T0
YNL138W	SOCG_03777T0
YPR125W	SOCG_04353T0
YIL095W	SOCG_03305T0
YNL020C	SOCG_03305T0
YOL045W	SOCG_04507T0
YAL017W	SOCG_04507T0
YLR048W	SOCG_02711T0	SOCG_05042T0
YGR214W	SOCG_02711T0	SOCG_05042T0
YDR226W	SOCG_04316T0
YEL046C	SOCG_05748T0
YPR048W	SOCG_02021T0
YPR176C	SOCG_02370T0
YPL209C	SOCG_03693T0
YOR346W	SOCG_06518T0
YFL047W	SOCG_01957T0
YNL207W	SOCG_01233T0
YPR175W	SOCG_06342T0
YOR231W	SOCG_05683T0
YPL140C	SOCG_05683T0
YBR192W	SOCG_01634T0
YGL001C	SOCG_00884T0
YER055C	SOCG_04151T0
YLR362W	SOCG_03209T0
YPR041W	SOCG_05188T0
YLR336C	SOCG_01665T0
YHR111W	SOCG_05218T0
YPL214C	SOCG_02383T0
YKL059C	SOCG_06343T0
YLR056W	SOCG_02108T0	SOCG_03380T0
YLR299W	SOCG_02239T0	SOCG_01537T0
YBR087W	SOCG_00026T0
YER021W	SOCG_04434T0
YNL048W	SOCG_04772T0
YOL049W	SOCG_04483T0
YDL137W	SOCG_00283T0
YDL192W	SOCG_00283T0
YJR091C	SOCG_06079T0
YPR042C	SOCG_06079T0
YPR165W	SOCG_05016T0	SOCG_04369T0
YOL033W	SOCG_00385T0
YLR420W	SOCG_04196T0
YNL083W	SOCG_03609T0
YPR003C	SOCG_03702T0
YPL171C	SOCG_01132T0	SOCG_01922T0	SOCG_02637T0
YHR179W	SOCG_01132T0	SOCG_01922T0	SOCG_02637T0
YKL008C	SOCG_03280T0
YHL003C	SOCG_03280T0
YBL033C	SOCG_02400T0
YBL097W	SOCG_03783T0
YIL021W	SOCG_04119T0
YER061C	SOCG_06126T0
YIL162W	SOCG_05504T0
YLR186W	SOCG_04330T0
YCL004W	SOCG_00331T0
YGR202C	SOCG_03676T0
YOR155C	SOCG_00204T0
YPL222W	SOCG_00903T0
YJL100W	SOCG_05292T0
YBR220C	SOCG_04920T0
YDR280W	SOCG_04783T0
YER102W	SOCG_04145T0	SOCG_02072T0
YBL072C	SOCG_04145T0	SOCG_02072T0
YDR364C	SOCG_03293T0
YGL184C	SOCG_02872T0
YGR163W	SOCG_02923T0
YJR002W	SOCG_04366T0
YOR119C	SOCG_02227T0
YOR157C	SOCG_04169T0
YCL043C	SOCG_00526T0
YDR518W	SOCG_00526T0
YDL201W	SOCG_04075T0
YEL052W	SOCG_04451T0
YDR531W	SOCG_06133T0
YPL152W	SOCG_00916T0
YPL125W	SOCG_01207T0
YOR299W	SOCG_06399T0
YMR237W	SOCG_06399T0
YHR069C	SOCG_01961T0
YGL100W	SOCG_04253T0
YOR145C	SOCG_04140T0
YLR157C	SOCG_01885T0
YLR158C	SOCG_01885T0
YLR160C	SOCG_01885T0
YLR155C	SOCG_01885T0
YPL145C	SOCG_05380T0	SOCG_01757T0
YOR237W	SOCG_05380T0	SOCG_01757T0
YPR119W	SOCG_02670T0	SOCG_04530T0
YGR108W	SOCG_02670T0	SOCG_04530T0
YGR184C	SOCG_03154T0	SOCG_05843T0
YGR135W	SOCG_02440T0
YMR272C	SOCG_03032T0
YKR081C	SOCG_05054T0
YMR166C	SOCG_04097T0
YPR108W	SOCG_02674T0
YEL047C	SOCG_00416T0
YJR051W	SOCG_00416T0
YDR245W	SOCG_00835T0
YHL010C	SOCG_06262T0
YJL208C	SOCG_05912T0
YML102W	SOCG_03004T0
YML074C	SOCG_06519T0
YLR449W	SOCG_06519T0
YFL038C	SOCG_00291T0
YBR028C	SOCG_03805T0
YGL143C	SOCG_01958T0
YMR296C	SOCG_02497T0
YMR093W	SOCG_06116T0
YML121W	SOCG_03503T0
YMR027W	SOCG_06187T0
YPL198W	SOCG_00469T0	SOCG_03231T0
YGL076C	SOCG_00469T0	SOCG_03231T0
YMR023C	SOCG_02119T0
YPL260W	SOCG_00868T0
YJL092W	SOCG_05065T0
YOL077C	SOCG_02564T0
YBR189W	SOCG_02489T0	SOCG_02455T0
YPL081W	SOCG_02489T0	SOCG_02455T0
YFL009W	SOCG_04547T0	SOCG_06313T0
YNR012W	SOCG_02905T0
YMR092C	SOCG_05855T0
YJR076C	SOCG_00549T0
YBR287W	SOCG_05278T0
YML110C	SOCG_03809T0
YGR028W	SOCG_06229T0
YOL038W	SOCG_02665T0
YDR312W	SOCG_04250T0
YHR066W	SOCG_04250T0
YML004C	SOCG_00349T0
YMR203W	SOCG_03369T0
YOR184W	SOCG_05068T0
YOR274W	SOCG_05290T0
YDL056W	SOCG_05180T0
YHR119W	SOCG_05419T0
YPR167C	SOCG_04294T0
YBR293W	SOCG_01880T0
YGL202W	SOCG_01904T0
YGR267C	SOCG_01512T0
YPL150W	SOCG_00587T0
YNL007C	SOCG_02729T0
YHR002W	SOCG_05863T0
YPL183C	SOCG_03443T0
YBL067C	SOCG_05612T0
YER098W	SOCG_05612T0
YDR049W	SOCG_05399T0
YDR105C	SOCG_05638T0
YLR330W	SOCG_04865T0
YPR144C	SOCG_06455T0
YGR085C	SOCG_04834T0	SOCG_02588T0
YPR102C	SOCG_04834T0	SOCG_02588T0
YEL051W	SOCG_02758T0
YJR070C	SOCG_00874T0
YKR026C	SOCG_02879T0
YOL062C	SOCG_01547T0
YLR351C	SOCG_05509T0
YKR084C	SOCG_03317T0
YHR011W	SOCG_05021T0
YLR209C	SOCG_04491T0
YBR110W	SOCG_02160T0
YHR202W	SOCG_00408T0
YCR047C	SOCG_04835T0
YHR112C	SOCG_03011T0
YLR399C	SOCG_04112T0	SOCG_04652T0
YDL070W	SOCG_04112T0	SOCG_04652T0
YJR123W	SOCG_00442T0	SOCG_03175T0
YNL219C	SOCG_00967T0
YMR061W	SOCG_02281T0
YDR392W	SOCG_06254T0
YLR405W	SOCG_02913T0
YKL205W	SOCG_06337T0
YPR137W	SOCG_04841T0
YDL210W	SOCG_01888T0	SOCG_01716T0
YGR187C	SOCG_01041T0
YKL193C	SOCG_00769T0
YGR255C	SOCG_03515T0
YPR004C	SOCG_00825T0
YPL097W	SOCG_02828T0
YPL153C	SOCG_03915T0
YDL153C	SOCG_01840T0
YER020W	SOCG_00792T0
YHR128W	SOCG_00623T0
YBR234C	SOCG_02598T0
YLR017W	SOCG_02049T0
YGR282C	SOCG_05026T0
YPL030W	SOCG_06270T0
YOR141C	SOCG_01538T0
YBL089W	SOCG_01782T0
YER119C	SOCG_01782T0
YLR114C	SOCG_00790T0
YNL274C	SOCG_01726T0
YER094C	SOCG_06199T0
YPR178W	SOCG_02476T0
YMR314W	SOCG_04885T0
YCL040W	SOCG_00729T0
YDR516C	SOCG_00729T0
YBR082C	SOCG_04433T0
YDR059C	SOCG_04433T0
YGL210W	SOCG_04334T0
YER031C	SOCG_04334T0
YBL041W	SOCG_00932T0
YER068W	SOCG_02051T0
YJL001W	SOCG_00192T0
YIL047C	SOCG_05401T0
YKR048C	SOCG_05427T0
YPL218W	SOCG_06389T0
YDR490C	SOCG_00193T0
YOL100W	SOCG_00193T0
YDR050C	SOCG_06239T0
YNL251C	SOCG_02123T0
YPL211W	SOCG_03696T0
YDR155C	SOCG_00010T0
YOL158C	SOCG_03273T0
YKL114C	SOCG_06258T0
YLR216C	SOCG_05702T0
YNL139C	SOCG_05177T0
YPL117C	SOCG_04935T0
YNL003C	SOCG_05765T0
YDL017W	SOCG_00158T0
YGL196W	SOCG_01914T0
YLR247C	SOCG_00949T0
YHR188C	SOCG_06445T0
YOR022C	SOCG_05257T0
YEL056W	SOCG_03855T0	SOCG_01023T0
YOL068C	SOCG_06323T0
YDL042C	SOCG_06323T0
YOR337W	SOCG_06145T0
YLR098C	SOCG_06145T0
YDR159W	SOCG_02827T0
YER087W	SOCG_05614T0
YGR278W	SOCG_05590T0
YJL133W	SOCG_03170T0
YKR052C	SOCG_03170T0
YIL020C	SOCG_01750T0
YEL024W	SOCG_03597T0
YKL001C	SOCG_00922T0
YGL083W	SOCG_05189T0
YOR362C	SOCG_04063T0
YKL081W	SOCG_01038T0
YPL048W	SOCG_01038T0
YPL057C	SOCG_04969T0
YBR161W	SOCG_04969T0
YOR033C	SOCG_05848T0
YDR263C	SOCG_05848T0
YPR058W	SOCG_05897T0
YBR104W	SOCG_05897T0
YDL205C	SOCG_00507T0
YKL149C	SOCG_01524T0
YML001W	SOCG_00180T0
YMR078C	SOCG_01769T0
YEL021W	SOCG_05836T0
YIL001W	SOCG_04319T0
YHR132C	SOCG_05155T0
YOR090C	SOCG_05245T0
YOL124C	SOCG_06318T0
YPL227C	SOCG_01589T0
YFR037C	SOCG_00795T0
YHR088W	SOCG_00726T0
YIL118W	SOCG_02154T0
YOL010W	SOCG_00684T0
YOL041C	SOCG_05653T0
YIL133C	SOCG_01811T0	SOCG_05032T0
YNL069C	SOCG_01811T0	SOCG_05032T0
YLR004C	SOCG_04781T0	SOCG_05828T0
YBL035C	SOCG_03743T0
YIL043C	SOCG_05429T0
YPR118W	SOCG_06429T0
YLL056C	SOCG_01597T0
YDR268W	SOCG_01622T0
YGL203C	SOCG_00989T0
YDR017C	SOCG_03821T0
YKL073W	SOCG_00522T0
YBR003W	SOCG_05355T0
YIR006C	SOCG_04155T0
YHR114W	SOCG_04691T0
YNL240C	SOCG_04106T0
YPL063W	SOCG_05115T0
YFL016C	SOCG_03799T0
YMR226C	SOCG_02070T0
YLR210W	SOCG_01183T0
YDL155W	SOCG_01183T0
YMR293C	SOCG_02653T0	SOCG_05164T0
YOR034C	SOCG_01964T0
YDR264C	SOCG_01964T0
YGL011C	SOCG_03542T0
YIL128W	SOCG_03106T0
YOR006C	SOCG_01939T0
YPL237W	SOCG_04232T0
YJL081C	SOCG_05191T0	SOCG_05927T0
YBR274W	SOCG_04034T0
YHR144C	SOCG_01803T0
YOR202W	SOCG_03588T0
YPR161C	SOCG_05537T0
YGR186W	SOCG_02861T0
YDR182W	SOCG_06064T0
YNR041C	SOCG_02185T0
YJL115W	SOCG_05006T0
YMR259C	SOCG_03662T0
YMR235C	SOCG_05691T0
YOL115W	SOCG_05679T0
YNL299W	SOCG_05679T0
YAL042W	SOCG_00502T0
YLR262C	SOCG_02216T0
YLR291C	SOCG_02420T0
YPR132W	SOCG_04367T0	SOCG_03345T0
YGR118W	SOCG_04367T0	SOCG_03345T0
YGL144C	SOCG_00771T0
YDL109C	SOCG_00771T0
YOL016C	SOCG_01530T0
YFR014C	SOCG_01530T0
YOR380W	SOCG_02642T0	SOCG_01912T0
YBR035C	SOCG_00861T0
YKR079C	SOCG_01925T0
YKR094C	SOCG_04495T0	SOCG_03056T0
YIL148W	SOCG_04495T0	SOCG_03056T0
YGR207C	SOCG_05361T0
YPR097W	SOCG_04104T0
YML118W	SOCG_03247T0
YMR285C	SOCG_03247T0
YDR373W	SOCG_00533T0
YGR216C	SOCG_00212T0
YGR048W	SOCG_00559T0
YJL091C	SOCG_00954T0
YBR291C	SOCG_05036T0
YJR049C	SOCG_06221T0
YMR214W	SOCG_06522T0
YBL106C	SOCG_01940T0
YPR032W	SOCG_01940T0
YMR113W	SOCG_02473T0
YKL132C	SOCG_02473T0
YDR267C	SOCG_00508T0
YHR026W	SOCG_04142T0
YML021C	SOCG_03863T0
YML018C	SOCG_05575T0
YNR015W	SOCG_05151T0
YOR181W	SOCG_05727T0
YDR339C	SOCG_00059T0
YGL058W	SOCG_00530T0
YHR148W	SOCG_01057T0
YBR133C	SOCG_05171T0
YPL060W	SOCG_00128T0
YOR018W	SOCG_02435T0
YFR022W	SOCG_02435T0
YML028W	SOCG_04979T0
YDR453C	SOCG_04979T0
YNR019W	SOCG_04295T0
YCR048W	SOCG_04295T0
YDR141C	SOCG_02462T0
YJR144W	SOCG_00209T0
YBR236C	SOCG_05402T0
YFR005C	SOCG_04412T0
YLR380W	SOCG_01951T0
YJL059W	SOCG_05872T0
YPL172C	SOCG_04705T0
YEL027W	SOCG_00610T0
YDR266C	SOCG_02940T0
YPR086W	SOCG_00427T0
YPL015C	SOCG_01215T0
YOL055C	SOCG_06346T0
YPL258C	SOCG_06346T0
YPR121W	SOCG_06346T0
YLL010C	SOCG_01972T0
YLR019W	SOCG_01972T0
YAL041W	SOCG_00434T0
YIL159W	SOCG_00524T0
YJR119C	SOCG_01500T0
YDR205W	SOCG_00947T0
YDR376W	SOCG_01832T0
YHR005C	SOCG_00299T0
YBR088C	SOCG_06325T0
YNL001W	SOCG_03910T0
YOL123W	SOCG_05321T0
YBR159W	SOCG_04304T0
YNL031C	SOCG_06166T0	SOCG_06294T0	SOCG_00966T0	SOCG_06165T0
YBR010W	SOCG_06166T0	SOCG_06294T0	SOCG_00966T0	SOCG_06165T0
YDL090C	SOCG_00407T0
YBR046C	SOCG_05947T0
YDL236W	SOCG_05591T0
YNL022C	SOCG_05933T0
YDL033C	SOCG_02389T0
YGR261C	SOCG_00799T0
YDR523C	SOCG_04143T0
YKL179C	SOCG_03815T0
YGL255W	SOCG_06322T0
YPL096W	SOCG_03469T0
YKR021W	SOCG_00262T0
YJL084C	SOCG_00262T0
YDR427W	SOCG_04383T0
YIL033C	SOCG_03180T0
YIR004W	SOCG_03284T0
YML130C	SOCG_04102T0
YGR056W	SOCG_01825T0
YLR357W	SOCG_01825T0
YDR032C	SOCG_04656T0
YCR004C	SOCG_04656T0
YAR018C	SOCG_02283T0
YHL023C	SOCG_00546T0
YIL083C	SOCG_01147T0
YDL104C	SOCG_04038T0
YFL034C-B	SOCG_03825T0
YML064C	SOCG_02263T0
YJL106W	SOCG_04647T0
YFR021W	SOCG_06088T0
YKR092C	SOCG_04609T0
YNL201C	SOCG_03563T0
YKL196C	SOCG_06382T0
YMR100W	SOCG_06393T0
YNL308C	SOCG_02028T0
YMR276W	SOCG_04826T0
YCR098C	SOCG_04583T0	SOCG_01135T0	SOCG_01891T0	SOCG_01892T0
YNL121C	SOCG_04237T0
YHR117W	SOCG_04237T0
YER122C	SOCG_00567T0
YDR064W	SOCG_04519T0
YDR168W	SOCG_05094T0
YER048C	SOCG_05066T0
YJL187C	SOCG_03907T0
YBR084C-A	SOCG_01580T0	SOCG_03787T0
YBL027W	SOCG_01580T0	SOCG_03787T0
YNL098C	SOCG_05864T0
YOR101W	SOCG_05864T0
YJL121C	SOCG_01694T0
YPR066W	SOCG_02450T0
YDR332W	SOCG_01843T0
YEL041W	SOCG_01847T0
YNL297C	SOCG_04176T0
YPL155C	SOCG_06440T0
YDR452W	SOCG_03569T0
YDR191W	SOCG_04342T0
YOR039W	SOCG_00819T0
YPL111W	SOCG_00365T0
YFL005W	SOCG_05919T0
YGR024C	SOCG_06196T0
YLR206W	SOCG_02909T0
YDL161W	SOCG_02909T0
YBL037W	SOCG_00073T0
YCL009C	SOCG_02596T0
YER026C	SOCG_04095T0
YOR095C	SOCG_00956T0
YJR105W	SOCG_05499T0
YOR245C	SOCG_03719T0
YKL151C	SOCG_06253T0
YBR191W	SOCG_04706T0	SOCG_05502T0
YPL079W	SOCG_04706T0	SOCG_05502T0
YEL054C	SOCG_03898T0	SOCG_03871T0
YDR418W	SOCG_03898T0	SOCG_03871T0
YAL058W	SOCG_04380T0
YKL080W	SOCG_04528T0
YGR276C	SOCG_05759T0
YOR154W	SOCG_03286T0
YBL080C	SOCG_02419T0	SOCG_02654T0
YFL028C	SOCG_00907T0
YMR223W	SOCG_01954T0
YPL242C	SOCG_00733T0
YOL120C	SOCG_02256T0	SOCG_00090T0
YNL301C	SOCG_02256T0	SOCG_00090T0
YML065W	SOCG_05847T0
YLR442C	SOCG_05847T0
YEL062W	SOCG_00802T0
YER019W	SOCG_02715T0
YBR074W	SOCG_04952T0
YNL181W	SOCG_00810T0
YJL143W	SOCG_05268T0
YML014W	SOCG_04320T0
YOL064C	SOCG_04999T0
YOR312C	SOCG_02323T0	SOCG_05511T0
YMR242C	SOCG_02323T0	SOCG_05511T0
YJR125C	SOCG_03737T0
YLR203C	SOCG_02990T0
YIL153W	SOCG_05722T0
YPR011C	SOCG_02255T0
YNR030W	SOCG_03488T0
YNL090W	SOCG_04194T0
YNL175C	SOCG_04562T0
YDR025W	SOCG_00955T0	SOCG_01696T0
YBR048W	SOCG_00955T0	SOCG_01696T0
YJR047C	SOCG_06277T0	SOCG_02997T0
YEL034W	SOCG_06277T0	SOCG_02997T0
YAR003W	SOCG_00800T0
YBR154C	SOCG_02161T0
YJR140C	SOCG_06397T0
YER117W	SOCG_01611T0	SOCG_01211T0
YBL087C	SOCG_01611T0	SOCG_01211T0
YEL037C	SOCG_00254T0
YIL038C	SOCG_00619T0
YCR077C	SOCG_05618T0
YJL126W	SOCG_03416T0
YOR254C	SOCG_00324T0
YDR416W	SOCG_06431T0
YNR038W	SOCG_04089T0
YHR089C	SOCG_00121T0
YIL104C	SOCG_03357T0
YDL167C	SOCG_05861T0
YKL056C	SOCG_03127T0
YCR031C	SOCG_03232T0	SOCG_00467T0
YJL191W	SOCG_03232T0	SOCG_00467T0
YJL112W	SOCG_01531T0
YKR036C	SOCG_01531T0
YGL014W	SOCG_02036T0
YNL222W	SOCG_01612T0
YLR303W	SOCG_02692T0
YOL002C	SOCG_05627T0
YDR492W	SOCG_05627T0
YKR068C	SOCG_00642T0
YJR133W	SOCG_04357T0
YEL012W	SOCG_06436T0
YIR037W	SOCG_02717T0
YBR244W	SOCG_02717T0
YLR270W	SOCG_01227T0
YOR173W	SOCG_01227T0
YDR080W	SOCG_02396T0
YBR039W	SOCG_03487T0
YBR200W	SOCG_04259T0
YIL030C	SOCG_00891T0
YJR006W	SOCG_03046T0
YKL009W	SOCG_03216T0
YDR487C	SOCG_06425T0
YER100W	SOCG_02223T0
YBL050W	SOCG_04817T0
YGL105W	SOCG_05768T0
YPL188W	SOCG_03085T0
YHR123W	SOCG_02207T0
YNL130C	SOCG_02207T0
YHR158C	SOCG_04082T0
YGR238C	SOCG_04082T0
YOR120W	SOCG_01045T0
YDR368W	SOCG_01045T0
YDR083W	SOCG_05232T0
YOR132W	SOCG_02022T0
YKL172W	SOCG_04673T0
YML097C	SOCG_05100T0
YNL096C	SOCG_04324T0
YOR096W	SOCG_04324T0
YDR460W	SOCG_00151T0
YER012W	SOCG_01552T0
YDR386W	SOCG_03808T0
YDR164C	SOCG_04996T0
YIL068C	SOCG_03714T0
YOR056C	SOCG_04889T0
YDR214W	SOCG_02570T0
YKR070W	SOCG_02205T0
YDR204W	SOCG_02103T0
YDL030W	SOCG_03578T0
YDL006W	SOCG_04971T0
YHR077C	SOCG_04221T0
YNL221C	SOCG_02979T0
YML026C	SOCG_06327T0	SOCG_05955T0
YDR450W	SOCG_06327T0	SOCG_05955T0
YDR297W	SOCG_01796T0
YDR346C	SOCG_02890T0
YDL064W	SOCG_02177T0
YFR050C	SOCG_04408T0
YKL190W	SOCG_02730T0
YJR008W	SOCG_03116T0
YGR149W	SOCG_05568T0
YML096W	SOCG_03271T0
YOR370C	SOCG_06177T0
YDR272W	SOCG_05295T0
YOR040W	SOCG_05295T0
YDR177W	SOCG_00246T0
YDR354W	SOCG_00988T0
YHR200W	SOCG_00839T0
YMR283C	SOCG_01754T0
YGR003W	SOCG_05299T0
YIL034C	SOCG_04653T0
YJL177W	SOCG_03816T0	SOCG_03206T0
YKL180W	SOCG_03816T0	SOCG_03206T0
YCR061W	SOCG_01837T0
YBL019W	SOCG_05126T0
YDL117W	SOCG_04686T0
YMR200W	SOCG_01697T0
YPL169C	SOCG_00335T0
YMR143W	SOCG_05090T0	SOCG_01540T0
YDL083C	SOCG_05090T0	SOCG_01540T0
YGL103W	SOCG_00159T0	SOCG_03882T0
YBR155W	SOCG_00417T0
YDR092W	SOCG_01084T0
YHL004W	SOCG_01666T0
YLR085C	SOCG_01178T0
YKL013C	SOCG_04870T0
YKR018C	SOCG_00646T0	SOCG_01120T0
YJL082W	SOCG_00646T0	SOCG_01120T0
YBR037C	SOCG_04430T0
YBR024W	SOCG_04430T0
YKL067W	SOCG_00518T0
YNL010W	SOCG_05742T0
YOR339C	SOCG_05959T0
YBR267W	SOCG_01181T0
YGL131C	SOCG_00358T0
YBL055C	SOCG_05542T0
YJR096W	SOCG_03072T0
YLR268W	SOCG_05604T0
YOL080C	SOCG_06452T0
YBL003C	SOCG_03034T0	SOCG_04026T0
YDR225W	SOCG_03034T0	SOCG_04026T0
YDR002W	SOCG_04595T0
YKR051W	SOCG_02191T0
YHL002W	SOCG_05153T0
YMR022W	SOCG_03618T0
YLR115W	SOCG_05148T0
YPL045W	SOCG_05296T0
YBL085W	SOCG_01099T0
YER114C	SOCG_01099T0
YER162C	SOCG_00854T0	SOCG_03803T0
YLL057C	SOCG_01124T0	SOCG_01905T0
YDL119C	SOCG_00755T0
YDR261C	SOCG_00853T0
YGL164C	SOCG_02896T0
YKL002W	SOCG_00723T0
YLR182W	SOCG_06279T0
YLR427W	SOCG_06352T0
YGL147C	SOCG_05838T0	SOCG_04303T0
YNL067W	SOCG_05838T0	SOCG_04303T0
YEL006W	SOCG_02467T0
YIL006W	SOCG_02467T0
YBL020W	SOCG_01799T0
YGR220C	SOCG_00641T0
YJL041W	SOCG_04827T0
YER151C	SOCG_06351T0
YGL142C	SOCG_06209T0
YOL052C	SOCG_03337T0
YFL042C	SOCG_05553T0
YLR072W	SOCG_05553T0
YHR063C	SOCG_06146T0	SOCG_04927T0
YDR036C	SOCG_00257T0
YAL003W	SOCG_04110T0
YBL047C	SOCG_05386T0
YNL320W	SOCG_00060T0
YLR215C	SOCG_02394T0
YKR087C	SOCG_05630T0
YOR351C	SOCG_05815T0
YBL082C	SOCG_00740T0
YDR180W	SOCG_01551T0
YML086C	SOCG_00384T0
YLR088W	SOCG_01494T0
YJL204C	SOCG_02810T0
YER140W	SOCG_06376T0
YNR058W	SOCG_02529T0
YJR104C	SOCG_02139T0
YOR007C	SOCG_00392T0
YGL038C	SOCG_05800T0
YDL052C	SOCG_00818T0
YGR005C	SOCG_02536T0
YDR330W	SOCG_04144T0
YOR004W	SOCG_02803T0
YML104C	SOCG_06205T0
YDR454C	SOCG_02533T0
YBR002C	SOCG_04548T0
YGR002C	SOCG_04679T0
YDR465C	SOCG_05508T0
YJL031C	SOCG_04986T0
YNL279W	SOCG_03139T0
YJL030W	SOCG_05554T0
YHR168W	SOCG_04540T0
YKL012W	SOCG_05369T0
YDR533C	SOCG_05393T0	SOCG_01701T0
YPL280W	SOCG_05393T0	SOCG_01701T0
YOR391C	SOCG_05393T0	SOCG_01701T0
YMR322C	SOCG_05393T0	SOCG_01701T0
YBR078W	SOCG_06243T0	SOCG_02373T0
YDR055W	SOCG_06243T0	SOCG_02373T0
YBR214W	SOCG_03545T0
YGL056C	SOCG_03545T0
YLR045C	SOCG_05952T0	SOCG_05413T0
YDR242W	SOCG_05971T0
YPL001W	SOCG_02148T0
YNR035C	SOCG_04516T0
YOL141W	SOCG_05110T0
YHR010W	SOCG_02712T0	SOCG_02816T0
YDR471W	SOCG_02712T0	SOCG_02816T0
YLR367W	SOCG_02354T0	SOCG_02201T0
YJL190C	SOCG_02354T0	SOCG_02201T0
YHR086W	SOCG_06420T0	SOCG_00412T0
YCL001W	SOCG_00577T0
YDR404C	SOCG_01722T0
YGR208W	SOCG_03262T0
YER072W	SOCG_04914T0
YJL010C	SOCG_04875T0
YLR100W	SOCG_05150T0
YMR055C	SOCG_04518T0
YNL072W	SOCG_04317T0
YPL244C	SOCG_04458T0
YOR089C	SOCG_04511T0
YNL093W	SOCG_04511T0
YLR448W	SOCG_06257T0
YML073C	SOCG_06257T0
YGR227W	SOCG_02184T0
YKR105C	SOCG_01883T0	SOCG_03194T0
YCL069W	SOCG_01883T0	SOCG_03194T0
YGR224W	SOCG_01883T0	SOCG_03194T0
YPR198W	SOCG_01883T0	SOCG_03194T0
YKL191W	SOCG_00102T0
YLR370C	SOCG_00195T0
YIL099W	SOCG_02597T0
YMR202W	SOCG_02303T0
YMR227C	SOCG_05886T0
YPR135W	SOCG_04858T0
YDR379W	SOCG_03250T0
YOR127W	SOCG_03250T0
YKL033W-A	SOCG_02215T0	SOCG_05463T0
YMR220W	SOCG_02405T0
YNL137C	SOCG_06372T0
YEL016C	SOCG_03430T0
YCR026C	SOCG_03430T0
YLR022C	SOCG_00725T0
YJL207C	SOCG_03375T0
YKL014C	SOCG_05459T0
YKL028W	SOCG_05789T0
YER143W	SOCG_05233T0
YML005W	SOCG_02039T0
YKL110C	SOCG_04182T0
YLR361C	SOCG_03927T0
YNR003C	SOCG_02796T0
YJR100C	SOCG_05288T0
YLL006W	SOCG_05121T0
YPR091C	SOCG_02512T0
YNR034W	SOCG_05454T0
YCR073W-A	SOCG_05454T0
YDR306C	SOCG_04524T0
YER007C-A	SOCG_06395T0
YKL025C	SOCG_06282T0
YOR250C	SOCG_04261T0
YLR310C	SOCG_05943T0
YLR285W	SOCG_06110T0
YNL030W	SOCG_03366T0	SOCG_06293T0	SOCG_00965T0
YBR009C	SOCG_03366T0	SOCG_06293T0	SOCG_00965T0
YML032C	SOCG_02180T0	SOCG_04421T0
YOR226C	SOCG_02477T0
YPL135W	SOCG_02477T0
YMR177W	SOCG_03929T0
YPL224C	SOCG_03929T0
YEL026W	SOCG_04381T0
YMR260C	SOCG_00127T0
YJR142W	SOCG_02269T0
YDR398W	SOCG_05868T0
YGR046W	SOCG_05200T0
YNR052C	SOCG_02808T0
YHR075C	SOCG_05983T0
YOR206W	SOCG_05700T0
YPR082C	SOCG_06208T0
YBL002W	SOCG_04025T0
YDR224C	SOCG_04025T0
YDR098C	SOCG_06470T0
YER174C	SOCG_06470T0
YML022W	SOCG_03021T0
YDR441C	SOCG_03021T0
YBR256C	SOCG_04103T0
YGL221C	SOCG_02842T0
YBR261C	SOCG_00429T0
YDR228C	SOCG_04315T0
YGL244W	SOCG_05130T0
YPL247C	SOCG_00104T0
YNR054C	SOCG_03252T0
YLR026C	SOCG_05117T0
YBR042C	SOCG_04943T0
YDR018C	SOCG_04943T0
YDR328C	SOCG_03462T0
YDL208W	SOCG_05780T0
YGL087C	SOCG_04796T0
YLR418C	SOCG_02579T0
YGL224C	SOCG_00499T0
YER037W	SOCG_00499T0
YDR409W	SOCG_02097T0
YOR156C	SOCG_02097T0
YGR038W	SOCG_04427T0
YLR350W	SOCG_04427T0
YLR260W	SOCG_05745T0
YOR171C	SOCG_05745T0
YKL189W	SOCG_00968T0
YGR284C	SOCG_03823T0
YML103C	SOCG_02401T0
YOR257W	SOCG_03773T0
YGL101W	SOCG_05425T0
YBR242W	SOCG_05425T0
YOL040C	SOCG_03101T0	SOCG_03933T0
YDR320C	SOCG_01513T0
YLR148W	SOCG_04955T0
YKR053C	SOCG_00754T0
YJL134W	SOCG_00754T0
YHR161C	SOCG_05562T0
YGR241C	SOCG_05562T0
YCR063W	SOCG_00305T0
YGR195W	SOCG_01619T0
YHR008C	SOCG_01608T0
YDL207W	SOCG_05329T0
YJR073C	SOCG_03500T0
YKL040C	SOCG_03465T0
YKL144C	SOCG_04744T0
YPL092W	SOCG_02582T0
YPR060C	SOCG_05655T0
YDR299W	SOCG_01544T0
YMR208W	SOCG_05673T0
YPL078C	SOCG_06454T0
YER009W	SOCG_04252T0
YMR240C	SOCG_00910T0
YGL043W	SOCG_04377T0
YOR298C-A	SOCG_00023T0
YKL125W	SOCG_04327T0
YCR010C	SOCG_02347T0
YNR002C	SOCG_02347T0
YJR126C	SOCG_01755T0
YFR025C	SOCG_03846T0
YGR234W	SOCG_03655T0
YNL092W	SOCG_00196T0
YDR196C	SOCG_05458T0
YEL004W	SOCG_05152T0
YPR133C	SOCG_00321T0
YKL024C	SOCG_04064T0
YNL248C	SOCG_03074T0
YDR447C	SOCG_06228T0	SOCG_04465T0
YML024W	SOCG_06228T0	SOCG_04465T0
YGR225W	SOCG_00492T0	SOCG_02856T0
YPL026C	SOCG_04907T0
YDR247W	SOCG_04907T0
YBR111C	SOCG_03529T0
YCR088W	SOCG_05816T0
YPL236C	SOCG_00357T0
YGL157W	SOCG_03939T0	SOCG_01633T0	SOCG_01709T0	SOCG_02953T0
YOL151W	SOCG_03939T0	SOCG_01633T0	SOCG_01709T0	SOCG_02953T0
YGL039W	SOCG_03939T0	SOCG_01633T0	SOCG_01709T0	SOCG_02953T0
YDR541C	SOCG_03939T0	SOCG_01633T0	SOCG_01709T0	SOCG_02953T0
YIL069C	SOCG_05335T0	SOCG_00405T0
YER074W	SOCG_05335T0	SOCG_00405T0
YBR260C	SOCG_02514T0
YLR459W	SOCG_00606T0
YBL078C	SOCG_06353T0
YOR125C	SOCG_03501T0
YLR133W	SOCG_04288T0
YDR147W	SOCG_04288T0
YML106W	SOCG_05133T0
YMR271C	SOCG_05133T0
YPL084W	SOCG_00406T0
YOR198C	SOCG_00945T0
YKL018W	SOCG_05086T0
YOR017W	SOCG_05442T0
YHR115C	SOCG_04269T0
YNL116W	SOCG_04269T0
YNL162W	SOCG_05073T0
YHR141C	SOCG_05073T0
YDL124W	SOCG_03031T0
YLR009W	SOCG_00570T0
YLL050C	SOCG_00902T0
YNL107W	SOCG_04272T0
YNL302C	SOCG_01790T0	SOCG_06412T0
YOL121C	SOCG_01790T0	SOCG_06412T0
YHR122W	SOCG_00960T0
YKL087C	SOCG_01675T0
YBL040C	SOCG_06350T0
YMR201C	SOCG_02699T0
YGL019W	SOCG_05845T0
YJR052W	SOCG_04761T0
YPR056W	SOCG_05122T0
YNR017W	SOCG_06212T0
YPR180W	SOCG_05240T0
YDR061W	SOCG_03082T0
YBL036C	SOCG_05704T0
YGR091W	SOCG_04423T0
YOL096C	SOCG_02911T0
YPL085W	SOCG_04577T0
YIL130W	SOCG_05797T0
YJL206C	SOCG_05797T0
YOL127W	SOCG_03278T0	SOCG_02667T0
YOL139C	SOCG_06261T0	SOCG_03466T0
YOR212W	SOCG_00056T0
YDR311W	SOCG_05652T0
YJL036W	SOCG_04514T0
YOR149C	SOCG_05213T0
YDL082W	SOCG_01541T0
YMR142C	SOCG_01541T0
YHR004C	SOCG_01841T0
YPL178W	SOCG_01831T0
YNL055C	SOCG_00867T0
YIL114C	SOCG_00867T0
YKL039W	SOCG_03000T0
YHL017W	SOCG_03000T0
YLR168C	SOCG_05169T0
YDR185C	SOCG_05169T0
YBR056W	SOCG_00261T0
YDR419W	SOCG_01002T0
YBR109C	SOCG_05266T0
YGR007W	SOCG_03146T0
YLR345W	SOCG_00961T0
YOR296W	SOCG_01082T0
YMR140W	SOCG_03315T0
YNL200C	SOCG_03160T0
YKR035W-A	SOCG_06383T0
YNL126W	SOCG_06117T0
YNL168C	SOCG_06408T0
YBL058W	SOCG_02415T0
YBR060C	SOCG_02714T0
YDL226C	SOCG_04020T0
YOL012C	SOCG_00040T0
YNR006W	SOCG_00809T0
YKL034W	SOCG_04444T0
YPR023C	SOCG_02381T0
YNR029C	SOCG_05596T0
YPL249C	SOCG_01043T0
YMR192W	SOCG_01043T0
YGR119C	SOCG_00319T0
YML054C	SOCG_01700T0
YKL079W	SOCG_05793T0
YGL031C	SOCG_03692T0	SOCG_04868T0
YGR148C	SOCG_03692T0	SOCG_04868T0
YBR026C	SOCG_01047T0
YCL045C	SOCG_00782T0
YBR251W	SOCG_04302T0
YNL291C	SOCG_00520T0
YGL178W	SOCG_04863T0
YMR137C	SOCG_02198T0
YNR020C	SOCG_03694T0
YJR024C	SOCG_05878T0
YPL146C	SOCG_05779T0
YLR059C	SOCG_06524T0
YOL125W	SOCG_05360T0
YOL043C	SOCG_02192T0
YAL015C	SOCG_02192T0
YER023W	SOCG_00936T0
YIL144W	SOCG_00094T0
YHL013C	SOCG_00604T0
YHR013C	SOCG_03143T0
YDR407C	SOCG_04884T0
YGL241W	SOCG_04263T0
YMR091C	SOCG_04029T0
YLR002C	SOCG_04948T0
YNR027W	SOCG_04974T0
YGR034W	SOCG_00019T0
YLR344W	SOCG_00019T0
YBR049C	SOCG_05317T0
YDR026C	SOCG_05317T0
YER059W	SOCG_05552T0
YIL050W	SOCG_05552T0
YGL067W	SOCG_00200T0
YGR112W	SOCG_00039T0
YDL209C	SOCG_02324T0
YDL135C	SOCG_02270T0
YBR187W	SOCG_04271T0
YKL152C	SOCG_01046T0
YKL099C	SOCG_04331T0
YHR029C	SOCG_05827T0
YJL029C	SOCG_05267T0
YGR172C	SOCG_06252T0
YPL016W	SOCG_03387T0
YOR281C	SOCG_05603T0
YEL029C	SOCG_04515T0
YPR131C	SOCG_03897T0
YER131W	SOCG_00509T0	SOCG_04496T0
YGL189C	SOCG_00509T0	SOCG_04496T0
YKR029C	SOCG_00571T0
YJL105W	SOCG_00571T0
YGR229C	SOCG_00218T0
YDR237W	SOCG_03208T0
YGR193C	SOCG_04039T0
YNL244C	SOCG_02511T0
YOR098C	SOCG_02189T0
YOR294W	SOCG_02493T0
YOR232W	SOCG_06504T0
YJR048W	SOCG_02942T0
YEL039C	SOCG_02942T0
YBR252W	SOCG_00721T0
YDR323C	SOCG_05644T0
YPL128C	SOCG_00317T0
YOR311C	SOCG_03400T0
YNL135C	SOCG_04452T0
YOR069W	SOCG_03904T0
YGL243W	SOCG_00556T0
YIL145C	SOCG_00479T0
YGR110W	SOCG_04886T0
YJR057W	SOCG_03670T0
YLR170C	SOCG_05285T0
YOR336W	SOCG_04435T0
YOR150W	SOCG_05796T0
YBR176W	SOCG_00480T0
YAL001C	SOCG_01238T0
YGL140C	SOCG_01044T0
YDR429C	SOCG_03222T0
YIL134W	SOCG_03374T0
YKL019W	SOCG_03187T0
YGR223C	SOCG_05790T0
YOR332W	SOCG_05821T0
YNR007C	SOCG_06491T0
YBL092W	SOCG_01848T0	SOCG_05709T0
YIR035C	SOCG_05398T0
YIR036C	SOCG_05398T0
YHR181W	SOCG_04069T0
YMR075W	SOCG_01967T0
YOR322C	SOCG_03238T0	SOCG_05069T0
YOR134W	SOCG_04698T0
YDR389W	SOCG_04698T0
YDR176W	SOCG_00003T0
YDL206W	SOCG_02312T0
YAL043C	SOCG_05060T0
YDR004W	SOCG_04373T0
YDR145W	SOCG_05076T0
YLR306W	SOCG_02918T0
YKR062W	SOCG_03853T0
YJL180C	SOCG_05273T0
YNL227C	SOCG_04242T0
YPL225W	SOCG_03288T0
YDR052C	SOCG_01179T0	SOCG_00199T0
YDR005C	SOCG_01687T0
YLR167W	SOCG_01643T0
YDR244W	SOCG_05138T0
YJL071W	SOCG_05134T0
YPL010W	SOCG_02829T0
YPL232W	SOCG_04050T0
YMR183C	SOCG_04050T0
YPR127W	SOCG_05695T0	SOCG_02777T0
YGL073W	SOCG_00564T0
YDR408C	SOCG_02724T0
YDR284C	SOCG_03448T0
YBL038W	SOCG_06302T0
YOL087C	SOCG_02437T0
YOR307C	SOCG_05530T0
YHR009C	SOCG_00525T0
YJL039C	SOCG_02795T0
YNL292W	SOCG_01844T0
YKL207W	SOCG_05390T0
YOR327C	SOCG_04866T0
YAL030W	SOCG_04866T0
YDL219W	SOCG_03178T0
YPL129W	SOCG_02089T0
YNL229C	SOCG_01857T0	SOCG_02687T0
YKR030W	SOCG_00135T0
YHR176W	SOCG_03622T0
YDL125C	SOCG_05945T0
YDL087C	SOCG_06216T0
YDR472W	SOCG_06309T0
YKL016C	SOCG_04732T0
YOR216C	SOCG_05351T0
YPR105C	SOCG_05498T0
YDL116W	SOCG_02678T0
YCR059C	SOCG_03049T0
YDR400W	SOCG_04278T0
YML046W	SOCG_01819T0
YPL143W	SOCG_00333T0	SOCG_03838T0
YOR234C	SOCG_00333T0	SOCG_03838T0
YCL011C	SOCG_00448T0
YNL004W	SOCG_00448T0
YER014W	SOCG_00521T0
YGL172W	SOCG_02032T0
YJR017C	SOCG_03887T0
YER016W	SOCG_05895T0
YLR246W	SOCG_03260T0
YGL017W	SOCG_05871T0
YPR186C	SOCG_00953T0
YIL061C	SOCG_05907T0
YPR045C	SOCG_05601T0
YMR102C	SOCG_03224T0
YKL121W	SOCG_03224T0
YDR090C	SOCG_01006T0
YCL039W	SOCG_02408T0
YLR105C	SOCG_02250T0
YNL185C	SOCG_01601T0
YML012W	SOCG_02390T0
YGR257C	SOCG_05193T0
YPR113W	SOCG_01927T0
YNL097C	SOCG_03472T0
YLR166C	SOCG_05887T0
YBL034C	SOCG_01621T0
YBR135W	SOCG_03486T0
YGR205W	SOCG_00894T0
YOL092W	SOCG_05915T0
YBR147W	SOCG_05915T0
YGL086W	SOCG_03401T0
YKL143W	SOCG_01744T0
YIL064W	SOCG_04455T0
YOR251C	SOCG_01164T0
YIR026C	SOCG_05544T0
YLR323C	SOCG_05589T0
YPR187W	SOCG_03928T0
YPL115C	SOCG_04832T0
YPR190C	SOCG_04857T0
YCR036W	SOCG_00980T0
YGL187C	SOCG_02017T0
YGR031W	SOCG_02090T0
YDR359C	SOCG_04067T0
YGL050W	SOCG_02980T0
YCR044C	SOCG_05743T0
YDR410C	SOCG_05243T0
YNL272C	SOCG_02156T0
YNL084C	SOCG_03215T0
YOL129W	SOCG_03367T0
YOR260W	SOCG_04553T0
YIL044C	SOCG_01546T0
YAL010C	SOCG_05866T0
YGR021W	SOCG_05118T0
YGR262C	SOCG_05286T0
YOR091W	SOCG_05526T0
YNL257C	SOCG_00806T0
YHR155W	SOCG_00806T0
YJR063W	SOCG_04045T0
YML067C	SOCG_05844T0
YBR093C	SOCG_00661T0	SOCG_04697T0
YDL024C	SOCG_00661T0	SOCG_04697T0
YBR092C	SOCG_00661T0	SOCG_04697T0
YAR071W	SOCG_00661T0	SOCG_04697T0
YHR215W	SOCG_00661T0	SOCG_04697T0
YDL074C	SOCG_03819T0
YDR221W	SOCG_04051T0
YNL223W	SOCG_00716T0
YPR073C	SOCG_03095T0
YPL083C	SOCG_04765T0
YJR014W	SOCG_00671T0
YDL166C	SOCG_04962T0
YJL024C	SOCG_02190T0
YBL057C	SOCG_05906T0
YJL218W	SOCG_04616T0
YMR013C	SOCG_06198T0
YOR122C	SOCG_00766T0
YPR025C	SOCG_03616T0
YCR027C	SOCG_02697T0
YCL038C	SOCG_05220T0
YDL015C	SOCG_05162T0
YJR058C	SOCG_02709T0
YNR036C	SOCG_00728T0
YOL138C	SOCG_00731T0
YOL143C	SOCG_05144T0
YDR527W	SOCG_04447T0
YIR022W	SOCG_06122T0
YDL051W	SOCG_02293T0
YCR019W	SOCG_05215T0
YKR065C	SOCG_02368T0
YHR012W	SOCG_05071T0
YNL315C	SOCG_02325T0
YPR022C	SOCG_02532T0
YLR127C	SOCG_06170T0
YER056C-A	SOCG_01218T0	SOCG_03016T0
YIL052C	SOCG_01218T0	SOCG_03016T0
YDR449C	SOCG_00662T0
YGL232W	SOCG_00130T0
YHL015W	SOCG_02831T0
YLR176C	SOCG_01623T0
YGL068W	SOCG_05961T0
YNL044W	SOCG_03784T0
YOL133W	SOCG_05280T0
YPR043W	SOCG_05331T0	SOCG_00036T0
YJR094W-A	SOCG_05331T0	SOCG_00036T0
YHL001W	SOCG_04494T0	SOCG_00510T0
YKL006W	SOCG_04494T0	SOCG_00510T0
YDR397C	SOCG_00203T0
YBR106W	SOCG_03600T0
YNL124W	SOCG_00216T0
YEL002C	SOCG_05500T0
YER154W	SOCG_03335T0	SOCG_05854T0
YLR025W	SOCG_03182T0
YOL142W	SOCG_02209T0
YPL181W	SOCG_01783T0
YGL030W	SOCG_01016T0	SOCG_00354T0
YGR280C	SOCG_00585T0
YFL021W	SOCG_04128T0
YDR298C	SOCG_04958T0
YGR029W	SOCG_04565T0
YOR123C	SOCG_00223T0
YMR033W	SOCG_03102T0
YGR020C	SOCG_06503T0
YNL255C	SOCG_04321T0
YLR417W	SOCG_06494T0
YPL002C	SOCG_05131T0
YFL044C	SOCG_01662T0
YHR062C	SOCG_02310T0
YIL110W	SOCG_03103T0
YCR066W	SOCG_06168T0
YOL018C	SOCG_00761T0
YHR201C	SOCG_05047T0
YPR094W	SOCG_00804T0
YNL062C	SOCG_02566T0
YGL200C	SOCG_06236T0
YNL129W	SOCG_05539T0
YLR185W	SOCG_04083T0	SOCG_02248T0
YDR500C	SOCG_04083T0	SOCG_02248T0
YGL054C	SOCG_00871T0
YBR210W	SOCG_00871T0
YKR057W	SOCG_02502T0
YJL136C	SOCG_02502T0
YDL217C	SOCG_00124T0
YML038C	SOCG_00581T0
YIL010W	SOCG_04600T0
YKR082W	SOCG_04504T0
YPL088W	SOCG_01862T0
YPR051W	SOCG_05595T0
YDL230W	SOCG_01042T0	SOCG_01053T0
YDL193W	SOCG_05607T0
YDR101C	SOCG_06424T0
YPL215W	SOCG_01149T0
YLR118C	SOCG_04821T0
YPL059W	SOCG_04531T0
YDR104C	SOCG_02996T0
YDL045C	SOCG_03708T0
YHR090C	SOCG_01616T0
YKL124W	SOCG_05008T0
YOL093W	SOCG_04240T0
YMR125W	SOCG_05517T0
YPR018W	SOCG_04722T0
YNL026W	SOCG_05751T0
YBR086C	SOCG_00071T0
YDR257C	SOCG_06085T0
YEL038W	SOCG_05705T0
YDR473C	SOCG_05924T0
YLR321C	SOCG_06217T0
YNL063W	SOCG_05375T0
YHR021C	SOCG_01785T0
YKL156W	SOCG_01785T0
YNL068C	SOCG_03181T0
YIL131C	SOCG_03181T0
YFR052W	SOCG_00979T0
YHR147C	SOCG_00682T0
YIL097W	SOCG_02661T0
YDR140W	SOCG_05053T0
YDR434W	SOCG_05067T0
YOR163W	SOCG_00497T0
YDR126W	SOCG_06379T0
YIL023C	SOCG_04532T0
YOR319W	SOCG_01698T0
YPR028W	SOCG_02728T0
YKL048C	SOCG_06246T0
YMR009W	SOCG_06286T0
YPR089W	SOCG_05019T0
YBL021C	SOCG_04362T0
YHR177W	SOCG_01558T0
YPR040W	SOCG_01150T0
YNL284C	SOCG_03242T0
YNL110C	SOCG_03680T0
YKL007W	SOCG_05764T0
YPR191W	SOCG_04764T0
YIL093C	SOCG_00554T0
YKL005C	SOCG_01195T0
YGR178C	SOCG_04913T0
YGL126W	SOCG_05682T0
YKL082C	SOCG_04442T0
YML068W	SOCG_04890T0
YAR002C-A	SOCG_05175T0
YGL002W	SOCG_05175T0
YGR078C	SOCG_01946T0
YHR172W	SOCG_04718T0
YKL117W	SOCG_04207T0
YJR069C	SOCG_06157T0
YLR318W	SOCG_05307T0
YNL113W	SOCG_05224T0
YMR035W	SOCG_06281T0
YOR293W	SOCG_00064T0	SOCG_01681T0
YMR230W	SOCG_00064T0	SOCG_01681T0
YDR255C	SOCG_01975T0
YGL136C	SOCG_01801T0
YGL124C	SOCG_01931T0
YLR396C	SOCG_00275T0
YLL027W	SOCG_01185T0
YDR041W	SOCG_06430T0
YLR191W	SOCG_05876T0
YAR008W	SOCG_05109T0
YGL035C	SOCG_03212T0
YLR126C	SOCG_02443T0
YLR403W	SOCG_04198T0
YOR357C	SOCG_04945T0
YDR382W	SOCG_06334T0	SOCG_02520T0	SOCG_03100T0
YDL136W	SOCG_04770T0
YDL191W	SOCG_04770T0
YOR369C	SOCG_05437T0	SOCG_01776T0
YDL004W	SOCG_00227T0
YJR111C	SOCG_00109T0
YJL194W	SOCG_02599T0
YKR023W	SOCG_02166T0
YER042W	SOCG_05922T0
YGL085W	SOCG_05561T0
YPR104C	SOCG_00995T0
YLR335W	SOCG_05456T0
YPL120W	SOCG_05260T0
YOR201C	SOCG_06081T0
YPL094C	SOCG_05643T0
YOR390W	SOCG_01901T0
YPL279C	SOCG_01901T0
YDL091C	SOCG_02933T0
YDR361C	SOCG_04766T0
YOR338W	SOCG_03788T0	SOCG_01073T0
YAL034C	SOCG_03788T0	SOCG_01073T0
YDL175C	SOCG_03533T0
YIL079C	SOCG_03533T0
YGL208W	SOCG_02753T0
YER027C	SOCG_02753T0
YBR175W	SOCG_01761T0
YDR425W	SOCG_00887T0
YDR362C	SOCG_03586T0
YGL080W	SOCG_03715T0
YDR356W	SOCG_04871T0
YMR236W	SOCG_00685T0
YJL020C	SOCG_03008T0
YIL090W	SOCG_04368T0
YOR278W	SOCG_01691T0
YJL097W	SOCG_04898T0
YER163C	SOCG_06386T0
YLR286C	SOCG_04856T0
YLR207W	SOCG_05699T0
YGR101W	SOCG_00220T0
YJL124C	SOCG_03397T0
YOR353C	SOCG_02700T0
YDL081C	SOCG_02721T0	SOCG_00639T0
YLR406C	SOCG_00582T0
YDL075W	SOCG_00582T0
YMR176W	SOCG_03333T0	SOCG_02417T0
YBR246W	SOCG_02800T0
YCL033C	SOCG_03560T0
YJR116W	SOCG_00419T0
YDR248C	SOCG_04307T0
YJL072C	SOCG_03422T0
YLR275W	SOCG_02947T0
YJL002C	SOCG_04161T0
YOR238W	SOCG_02291T0
YOR164C	SOCG_03857T0
YOR111W	SOCG_04561T0
YML007W	SOCG_05890T0
YLR043C	SOCG_00741T0
YGR209C	SOCG_00741T0
YBR228W	SOCG_02404T0
YIR012W	SOCG_00781T0
YGL155W	SOCG_04842T0
YKL095W	SOCG_05274T0
YOR246C	SOCG_03761T0
YPR079W	SOCG_04393T0
YMR197C	SOCG_06495T0
YDR486C	SOCG_02910T0
YBL026W	SOCG_04980T0
YLR011W	SOCG_01900T0
YDR484W	SOCG_06278T0
YDR435C	SOCG_06336T0
YIL096C	SOCG_04953T0
YLR014C	SOCG_04397T0
YGR096W	SOCG_06457T0
YLR097C	SOCG_05396T0
YDR432W	SOCG_04195T0
YDL122W	SOCG_04908T0
YOL013C	SOCG_00110T0
YKL033W	SOCG_05491T0
YOL069W	SOCG_04158T0
YPR100W	SOCG_04901T0
YNR046W	SOCG_06060T0
YBR004C	SOCG_00532T0
YBR141C	SOCG_06066T0
YGL231C	SOCG_05493T0
YJL013C	SOCG_05950T0
YMR071C	SOCG_04747T0
YLR038C	SOCG_06272T0
YNL053W	SOCG_06121T0
YDR045C	SOCG_02202T0
YDR028C	SOCG_02479T0
YGR093W	SOCG_01935T0
YDR167W	SOCG_03585T0
YLR239C	SOCG_00694T0
YDR013W	SOCG_05190T0
YGL248W	SOCG_05007T0
YGL070C	SOCG_05787T0
YER134C	SOCG_06361T0
YNL039W	SOCG_02740T0
YML034W	SOCG_04328T0
YLR147C	SOCG_04899T0
YKL041W	SOCG_06268T0
YKL141W	SOCG_03690T0
YMR118C	SOCG_03690T0
YPL065W	SOCG_00618T0
YHR051W	SOCG_05358T0
YMR150C	SOCG_05598T0
YPR055W	SOCG_03820T0
YBR254C	SOCG_03217T0
YHR100C	SOCG_01184T0
YHR058C	SOCG_04891T0
YPL254W	SOCG_01798T0
YOR020C	SOCG_05970T0
YMR233W	SOCG_02939T0
YOR295W	SOCG_02939T0
YNL197C	SOCG_03700T0
YDL224C	SOCG_03700T0
YBR279W	SOCG_01539T0
YDR333C	SOCG_00393T0
YPL190C	SOCG_01944T0
YOR258W	SOCG_02805T0
YLR290C	SOCG_04961T0
YOR077W	SOCG_04712T0
YOR210W	SOCG_05697T0
YOR043W	SOCG_05982T0
YLR061W	SOCG_00645T0
YFL034C-A	SOCG_00645T0
YKL020C	SOCG_05028T0
YIR033W	SOCG_05028T0
YGL044C	SOCG_00640T0
YCL061C	SOCG_02970T0
YFR007W	SOCG_02478T0
YHR085W	SOCG_05464T0
YMR028W	SOCG_06194T0
YLR264W	SOCG_04152T0	SOCG_02937T0
YOR167C	SOCG_04152T0	SOCG_02937T0
YIL156W	SOCG_02083T0
YKR098C	SOCG_02083T0
YIL138C	SOCG_04156T0
YNL079C	SOCG_04156T0
YPL105C	SOCG_00701T0
YBR172C	SOCG_00701T0
YDL165W	SOCG_03798T0
YBR233W	SOCG_04782T0
YMR234W	SOCG_00290T0
YNL232W	SOCG_02759T0
YMR097C	SOCG_03314T0
YOL051W	SOCG_03526T0
YBL102W	SOCG_04179T0
YKL160W	SOCG_00622T0
YER044C	SOCG_03506T0
YLR242C	SOCG_00381T0
YNL286W	SOCG_01097T0
YOL005C	SOCG_02314T0
YOR057W	SOCG_03575T0
YMR292W	SOCG_05966T0
YPL037C	SOCG_05726T0
YDR252W	SOCG_05726T0
YDR313C	SOCG_00326T0
YGL106W	SOCG_04537T0
YIL124W	SOCG_04173T0
YKL094W	SOCG_03879T0
YPR036W	SOCG_00744T0
YKR074W	SOCG_04133T0
YMR158W	SOCG_03747T0
YNL261W	SOCG_03544T0
YMR194W	SOCG_03824T0	SOCG_00177T0
YPL249C-A	SOCG_03824T0	SOCG_00177T0
YBR065C	SOCG_01168T0
YAL044C	SOCG_03328T0
YGL059W	SOCG_00629T0
YGR268C	SOCG_01515T0
YML127W	SOCG_01230T0
YKL058W	SOCG_03741T0
YDR246W	SOCG_06498T0
YDR529C	SOCG_06250T0
YMR239C	SOCG_04425T0
YOL054W	SOCG_05409T0
YNL035C	SOCG_06195T0
YPL199C	SOCG_05783T0
YLR120C	SOCG_04840T0
YDR144C	SOCG_04840T0
YLR121C	SOCG_04840T0
YIR039C	SOCG_04840T0
YIL015W	SOCG_04840T0
YNL263C	SOCG_00126T0
YNR037C	SOCG_01556T0
YER169W	SOCG_00032T0
YDR096W	SOCG_00032T0
YGR243W	SOCG_00503T0
YHR162W	SOCG_00503T0
YMR032W	SOCG_00095T0	SOCG_02301T0
YDR305C	SOCG_03811T0
YDL213C	SOCG_04707T0
YMR106C	SOCG_00547T0
YDR084C	SOCG_05608T0
YOL022C	SOCG_00136T0
YOR367W	SOCG_00730T0
YOR308C	SOCG_02369T0
YLR193C	SOCG_04539T0
YOR112W	SOCG_03152T0
YJL123C	SOCG_05980T0
YPL138C	SOCG_03767T0
YDR470C	SOCG_04489T0
YOR373W	SOCG_02772T0
YNL081C	SOCG_04066T0
YLL036C	SOCG_05808T0
YML131W	SOCG_01886T0	SOCG_06101T0
YDR236C	SOCG_02799T0
YDR322W	SOCG_03201T0
YDL035C	SOCG_04997T0
YFL046W	SOCG_05930T0
YGR037C	SOCG_05707T0
YMR024W	SOCG_06499T0
YER057C	SOCG_01812T0
YIL051C	SOCG_01812T0
YPL154C	SOCG_01239T0	SOCG_05832T0
YER002W	SOCG_01095T0
YJR101W	SOCG_01005T0
YMR185W	SOCG_00114T0
YKL170W	SOCG_02702T0
YOR194C	SOCG_00004T0
YLR316C	SOCG_02395T0
YIL115C	SOCG_04168T0
YPL076W	SOCG_05968T0
YDL114W	SOCG_03589T0
YKL084W	SOCG_00161T0
YJL166W	SOCG_00918T0
YHR076W	SOCG_03133T0
YNL032W	SOCG_00082T0
YGL066W	SOCG_04984T0
YPR154W	SOCG_06462T0
YGR136W	SOCG_06462T0
YAL020C	SOCG_02222T0
YGL246C	SOCG_01059T0
YML015C	SOCG_01501T0
YOR049C	SOCG_04612T0
YNL085W	SOCG_05230T0
YPL206C	SOCG_05365T0
YGL242C	SOCG_01528T0
YHR178W	SOCG_01113T0
YGR082W	SOCG_02271T0
YGR277C	SOCG_03122T0
YLR051C	SOCG_01624T0
YMR269W	SOCG_00605T0
YNL252C	SOCG_04983T0
YLR250W	SOCG_05839T0
YLR214W	SOCG_04625T0	SOCG_05314T0	SOCG_01864T0	SOCG_04478T0
YOR381W	SOCG_04625T0	SOCG_05314T0	SOCG_01864T0	SOCG_04478T0
YLL051C	SOCG_04625T0	SOCG_05314T0	SOCG_01864T0	SOCG_04478T0
YKL220C	SOCG_04625T0	SOCG_05314T0	SOCG_01864T0	SOCG_04478T0
YNR060W	SOCG_04625T0	SOCG_05314T0	SOCG_01864T0	SOCG_04478T0
YOR384W	SOCG_04625T0	SOCG_05314T0	SOCG_01864T0	SOCG_04478T0
YFL060C	SOCG_02122T0
YNL334C	SOCG_02122T0
YMR095C	SOCG_02122T0
YOR182C	SOCG_00308T0	SOCG_00712T0
YLR287C-A	SOCG_00308T0	SOCG_00712T0
YPL208W	SOCG_05149T0
YHL039W	SOCG_05149T0
YDR254W	SOCG_00063T0
YDL008W	SOCG_02407T0
YDR087C	SOCG_03243T0
YDR381W	SOCG_03210T0
YGL240W	SOCG_05205T0
YIL063C	SOCG_04716T0
YNR057C	SOCG_02528T0
YKR016W	SOCG_05103T0
YMR014W	SOCG_05723T0
YML094W	SOCG_06506T0
YGR027C	SOCG_02971T0	SOCG_03402T0
YLR333C	SOCG_02971T0	SOCG_03402T0
YBR089C-A	SOCG_02294T0
YPR052C	SOCG_02294T0
YLR164W	SOCG_01978T0
YDR178W	SOCG_01978T0
YLR251W	SOCG_04563T0	SOCG_04305T0
YDR424C	SOCG_05055T0
YOL071W	SOCG_00849T0
YPL157W	SOCG_02068T0
YJL063C	SOCG_05381T0
YIR038C	SOCG_06087T0
YOL148C	SOCG_04554T0
YNL036W	SOCG_06333T0
YIL105C	SOCG_00842T0
YNL047C	SOCG_00842T0
YCL047C	SOCG_02973T0
YBR271W	SOCG_04801T0
YBR123C	SOCG_05252T0
YGR232W	SOCG_04281T0
YEL020W-A	SOCG_06224T0
YOR036W	SOCG_05330T0
YDR348C	SOCG_03685T0
YHR097C	SOCG_03685T0
YMR037C	SOCG_00359T0
YKL062W	SOCG_00359T0
YCR030C	SOCG_00188T0
YDR511W	SOCG_01992T0
YDR485C	SOCG_03528T0
YAL002W	SOCG_05646T0
YGR159C	SOCG_03033T0
YKL178C	SOCG_01749T0
YLR424W	SOCG_01606T0
YFR041C	SOCG_04843T0
YIR001C	SOCG_03627T0
YMR262W	SOCG_01628T0
YNR032C-A	SOCG_02559T0
YMR002W	SOCG_04286T0
YOR159C	SOCG_03219T0
YLR183C	SOCG_05632T0
YDR501W	SOCG_05632T0
YCR051W	SOCG_02722T0
YHL022C	SOCG_01514T0
YJR113C	SOCG_00433T0
YDR173C	SOCG_04382T0
YLR150W	SOCG_00558T0
YDR510W	SOCG_04709T0
YMR281W	SOCG_00643T0
YGL047W	SOCG_05246T0
YGL153W	SOCG_06374T0
YNL080C	SOCG_05248T0
YNL052W	SOCG_04800T0
YIL111W	SOCG_04800T0
YBL060W	SOCG_01091T0
YBL071W-A	SOCG_01742T0
YDL046W	SOCG_00635T0
YGR095C	SOCG_04450T0
YJR147W	SOCG_03169T0
YMR231W	SOCG_01658T0
YMR026C	SOCG_02246T0
YJR089W	SOCG_03840T0
YNL147W	SOCG_02934T0
YNL326C	SOCG_03195T0
YOR224C	SOCG_02603T0
YNL115C	SOCG_04363T0
YMR228W	SOCG_06054T0
YMR287C	SOCG_05978T0
YMR017W	SOCG_06466T0
YER127W	SOCG_00531T0
YBR103W	SOCG_03713T0
YDR468C	SOCG_05622T0
YNL310C	SOCG_02460T0
YOR283W	SOCG_02113T0
YPR183W	SOCG_01682T0
YPR037C	SOCG_03523T0
YPL170W	SOCG_05024T0
YEL015W	SOCG_05312T0
YDR489W	SOCG_05986T0
YLR078C	SOCG_05631T0
YBR054W	SOCG_05448T0
YDR033W	SOCG_05448T0
YCR021C	SOCG_05448T0
YMR152W	SOCG_00551T0	SOCG_00550T0
YCL016C	SOCG_02438T0
YFL026W	SOCG_00927T0
YER183C	SOCG_01236T0
YER007W	SOCG_04256T0
YMR004W	SOCG_00457T0
YDL043C	SOCG_06404T0
YHR005C-A	SOCG_05228T0
YNL312W	SOCG_02899T0
YML105C	SOCG_04981T0
YMR315W	SOCG_05025T0
YER120W	SOCG_00985T0
YBL091C-A	SOCG_00985T0
YEL003W	SOCG_02474T0
YMR130W	SOCG_00739T0
YCR087C-A	SOCG_06510T0
YOR289W	SOCG_01639T0
YJR044C	SOCG_06065T0
YGR213C	SOCG_05388T0
YER185W	SOCG_05388T0
YLR046C	SOCG_05388T0
YIR030C	SOCG_02958T0	SOCG_02823T0
YHR193C	SOCG_00125T0
YGL016W	SOCG_02025T0
YDR088C	SOCG_04708T0
YOL009C	SOCG_00007T0
YPL013C	SOCG_01758T0
YNL224C	SOCG_03389T0
YKL089W	SOCG_06074T0
YNL111C	SOCG_04736T0
YCR102C	SOCG_01710T0
YLR460C	SOCG_01710T0
YNL134C	SOCG_01710T0
YDL061C	SOCG_01784T0
YLR388W	SOCG_01784T0
YDR071C	SOCG_02332T0
YDR139C	SOCG_03267T0
YJR129C	SOCG_00454T0
YNL246W	SOCG_00329T0
YIL039W	SOCG_03022T0
YNL041C	SOCG_00162T0
YOR287C	SOCG_00762T0
YOR288C	SOCG_04348T0
YNL215W	SOCG_05902T0
YAL007C	SOCG_01517T0
YOR016C	SOCG_01517T0
YIL005W	SOCG_03392T0	SOCG_04813T0
YER173W	SOCG_01074T0
YEL044W	SOCG_02118T0
YAR014C	SOCG_05356T0
YLL023C	SOCG_00656T0
YBL049W	SOCG_05811T0
YDR027C	SOCG_05048T0
YBR070C	SOCG_02350T0
YGL191W	SOCG_02774T0
YGL029W	SOCG_03131T0
YBR213W	SOCG_05366T0
YJR093C	SOCG_02033T0
YDR289C	SOCG_05157T0
YDR517W	SOCG_05185T0
YGL037C	SOCG_04703T0
YOR058C	SOCG_00387T0
YGL215W	SOCG_05084T0
YER074W-A	SOCG_05910T0
YLR201C	SOCG_05035T0
YPL101W	SOCG_02878T0
YPL196W	SOCG_03167T0
YJL049W	SOCG_06442T0
YNL119W	SOCG_04900T0
YLR281C	SOCG_06287T0
YDR513W	SOCG_00708T0	SOCG_03142T0
YCL035C	SOCG_00708T0	SOCG_03142T0
YBR171W	SOCG_03445T0
YJL006C	SOCG_02619T0
YKL086W	SOCG_02649T0
YHR040W	SOCG_04767T0
YNL182C	SOCG_04292T0
YMR038C	SOCG_05692T0
YPR172W	SOCG_00599T0
YLR456W	SOCG_00599T0
YPR149W	SOCG_01787T0
YGR131W	SOCG_01787T0
YPL191C	SOCG_05715T0
YGL082W	SOCG_05715T0
YDR068W	SOCG_02211T0
YGL213C	SOCG_02716T0
YCR090C	SOCG_05599T0
YLR142W	SOCG_03659T0
YNL148C	SOCG_04318T0
YKL138C	SOCG_06214T0
YLR200W	SOCG_05662T0
YNL206C	SOCG_04874T0
YNL024C-A	SOCG_05345T0
YPL098C	SOCG_05529T0
YDR116C	SOCG_01507T0
YDR412W	SOCG_01031T0
YJR042W	SOCG_02581T0
YJL189W	SOCG_02927T0
YPL126W	SOCG_00611T0
YLR074C	SOCG_05736T0
YJL090C	SOCG_02164T0
YDL120W	SOCG_06180T0
YKL021C	SOCG_03892T0
YML098W	SOCG_03667T0
YDR414C	SOCG_02464T0
YBL095W	SOCG_04527T0
YHR072W-A	SOCG_02403T0
YBR193C	SOCG_05563T0
YNL316C	SOCG_00217T0
YIL008W	SOCG_03720T0
YIR011C	SOCG_04214T0
YGR150C	SOCG_05616T0
YMR284W	SOCG_02852T0
YOL146W	SOCG_02480T0
YLR084C	SOCG_04520T0
YNL127W	SOCG_03379T0
YLL035W	SOCG_04950T0
YML036W	SOCG_06231T0
YKR060W	SOCG_06113T0	SOCG_05416T0
YDL183C	SOCG_00793T0
YER040W	SOCG_02446T0
YJL203W	SOCG_02206T0
YCL034W	SOCG_06390T0
YJL104W	SOCG_03566T0
YDR161W	SOCG_06317T0
YGR167W	SOCG_05093T0
YPL213W	SOCG_01570T0
YGR271C-A	SOCG_05718T0
YOL072W	SOCG_06299T0
YDR458C	SOCG_01066T0
YFL017W-A	SOCG_01823T0
YJR084W	SOCG_00617T0
YKL055C	SOCG_01610T0
YBR101C	SOCG_06485T0
YKL192C	SOCG_03112T0
YLR245C	SOCG_03132T0
YHR067W	SOCG_06291T0
YJR135W-A	SOCG_05669T0
YHR207C	SOCG_06335T0
YKL216W	SOCG_02296T0
YGL129C	SOCG_05308T0
YOR301W	SOCG_02077T0
YGR063C	SOCG_06415T0
YPR182W	SOCG_03281T0
YKR019C	SOCG_02100T0
YJL083W	SOCG_02100T0
YLR411W	SOCG_06183T0	SOCG_05081T0
YMR074C	SOCG_02155T0
YLL018C-A	SOCG_03849T0
YER028C	SOCG_03341T0
YGL209W	SOCG_03341T0
YMR090W	SOCG_03561T0	SOCG_01127T0
YGR057C	SOCG_00301T0
YGL110C	SOCG_02789T0
YHR187W	SOCG_02501T0
YKL154W	SOCG_02386T0
YLR001C	SOCG_02092T0
YNL306W	SOCG_00607T0
YFL027C	SOCG_05132T0
YJR099W	SOCG_04157T0
YLR435W	SOCG_03451T0
YNL305C	SOCG_02826T0
YJR041C	SOCG_05216T0
YMR274C	SOCG_05225T0
YOR286W	SOCG_05062T0
YOR285W	SOCG_05062T0
YCL012C	SOCG_02099T0
YGR076C	SOCG_00593T0
YAL044W-A	SOCG_05181T0
YGR080W	SOCG_02848T0
YHR175W	SOCG_02509T0
YGR181W	SOCG_05913T0
YNL131W	SOCG_04663T0
YOR103C	SOCG_04521T0
YPR166C	SOCG_05750T0
YPR168W	SOCG_06392T0
YBR105C	SOCG_00356T0
YGR066C	SOCG_00356T0
YBR014C	SOCG_05942T0
YDL010W	SOCG_05942T0
YER146W	SOCG_00113T0
YFR032C-A	SOCG_00171T0
YBR173C	SOCG_03918T0
YDL072C	SOCG_04200T0
YBR223C	SOCG_05434T0
YDR337W	SOCG_05535T0
YLR438C-A	SOCG_03241T0
YPR185W	SOCG_00696T0
YLR128W	SOCG_04467T0
YPR169W	SOCG_02167T0
YNR026C	SOCG_03615T0
YIR032C	SOCG_06161T0
YPL239W	SOCG_03619T0
YMR077C	SOCG_06516T0
YOR223W	SOCG_05869T0
YAL033W	SOCG_02727T0
YGL033W	SOCG_02130T0
YGL174W	SOCG_02862T0
YIL065C	SOCG_03214T0
YML077W	SOCG_01625T0
YDR377W	SOCG_06450T0
YMR286W	SOCG_02733T0
YER019C-A	SOCG_01813T0
YER087C-B	SOCG_01813T0
YIL007C	SOCG_01080T0
YBR269C	SOCG_06477T0
YGR074W	SOCG_05754T0
YPL149W	SOCG_01818T0
YLR066W	SOCG_05235T0
YPR143W	SOCG_02466T0
YLR287C	SOCG_05689T0
YPR067W	SOCG_06502T0
YCL037C	SOCG_04180T0
YDR515W	SOCG_04180T0
YHR132W-A	SOCG_02233T0
YNL157W	SOCG_02233T0
YBL013W	SOCG_04498T0
YJL163C	SOCG_01068T0
YIL019W	SOCG_01751T0
YML095C	SOCG_00280T0
YMR244C-A	SOCG_00303T0
YER029C	SOCG_04833T0
YJR074W	SOCG_02744T0
YIR009W	SOCG_03361T0
YBR153W	SOCG_06409T0
YKL074C	SOCG_03520T0
YKL054C	SOCG_04475T0
YOR085W	SOCG_02254T0
YKL053C-A	SOCG_05350T0
YOL008W	SOCG_06210T0
YDL063C	SOCG_01231T0
YHR039C-A	SOCG_01100T0
YJR102C	SOCG_01822T0
YNL259C	SOCG_03473T0
YLR109W	SOCG_04775T0
YOR075W	SOCG_04058T0
YNL265C	SOCG_05948T0
YFL052W	SOCG_05017T0	SOCG_01527T0
YBR297W	SOCG_05017T0	SOCG_01527T0
YPR196W	SOCG_05017T0	SOCG_01527T0
YGR288W	SOCG_05017T0	SOCG_01527T0
YDR086C	SOCG_02035T0
YNR023W	SOCG_02085T0
YCR052W	SOCG_02085T0
YIL070C	SOCG_00165T0
YCL057C-A	SOCG_05812T0
YOL076W	SOCG_00038T0
YGL220W	SOCG_05079T0
YDR115W	SOCG_06403T0
YNL153C	SOCG_02469T0
YPL046C	SOCG_01571T0
YLR271W	SOCG_04512T0
YLR393W	SOCG_05212T0
YLR325C	SOCG_04417T0	SOCG_02178T0
YER112W	SOCG_00207T0
YGL111W	SOCG_00025T0
YBL086C	SOCG_03661T0
YJR053W	SOCG_02124T0
YLR003C	SOCG_02513T0
YNR018W	SOCG_02258T0
YJR085C	SOCG_05629T0
YPL210C	SOCG_03697T0
YDR106W	SOCG_01581T0
YAR002W	SOCG_02935T0
YDL065C	SOCG_04213T0
YER050C	SOCG_03908T0
YBR217W	SOCG_05889T0
YKR088C	SOCG_02571T0
YDR079C-A	SOCG_05842T0
YGL219C	SOCG_04902T0
YDR162C	SOCG_06232T0
YEL053C	SOCG_06072T0
YMR218C	SOCG_02936T0
YJL054W	SOCG_06521T0
YPR163C	SOCG_03223T0
YNR021W	SOCG_04737T0
YDL111C	SOCG_00990T0
YAL034W-A	SOCG_03463T0
YBR137W	SOCG_03344T0
YGL018C	SOCG_00952T0
YGL127C	SOCG_03833T0
YER142C	SOCG_06107T0	SOCG_02516T0
YAL046C	SOCG_01155T0
YDR379C-A	SOCG_01534T0
YDR367W	SOCG_02994T0
YIL004C	SOCG_02159T0
YJR112W	SOCG_04188T0
YJR050W	SOCG_04755T0
YJR122W	SOCG_05012T0
YOL019W	SOCG_04296T0
YNL027W	SOCG_06292T0
YBL009W	SOCG_02150T0
YGL021W	SOCG_02150T0
YMR164C	SOCG_01106T0	SOCG_03656T0
YDL150W	SOCG_02807T0
YGL183C	SOCG_01955T0
YOL114C	SOCG_01642T0
YHR143W-A	SOCG_04909T0
YDR308C	SOCG_06451T0
YNL025C	SOCG_05841T0
YHR198C	SOCG_05892T0
YHR199C	SOCG_05892T0
YGR147C	SOCG_02656T0
YDR063W	SOCG_04667T0
YDL003W	SOCG_04807T0
YMR005W	SOCG_02084T0
YGR263C	SOCG_05394T0
YPL243W	SOCG_03774T0
YKL051W	SOCG_06202T0	SOCG_01144T0
YCR015C	SOCG_02590T0
YDL212W	SOCG_03446T0
YFR003C	SOCG_04236T0
YJR088C	SOCG_02610T0
YMR063W	SOCG_02773T0
YDR320C-A	SOCG_06496T0
YMR123W	SOCG_06171T0
YIL049W	SOCG_00743T0
YDR152W	SOCG_03940T0
YLR423C	SOCG_02228T0
YPR170W-B	SOCG_03067T0
YMR194C-B	SOCG_05731T0
YCR071C	SOCG_01950T0
YDR411C	SOCG_05850T0
YIL062C	SOCG_04275T0
YKL108W	SOCG_04238T0
YGR156W	SOCG_06497T0
YKL003C	SOCG_05289T0
YOR249C	SOCG_04809T0
YDR100W	SOCG_02268T0
YHR189W	SOCG_00251T0
YMR065W	SOCG_02442T0
YKR025W	SOCG_03691T0
YNL177C	SOCG_02787T0
YGR165W	SOCG_06175T0
YOR253W	SOCG_04124T0
YNR051C	SOCG_06339T0
YBR216C	SOCG_05944T0
YGL060W	SOCG_05944T0
YMR310C	SOCG_03354T0
YGR283C	SOCG_03354T0
YBR282W	SOCG_02313T0
YDR479C	SOCG_02871T0
YGL161C	SOCG_02470T0
YNL136W	SOCG_01000T0
YPL246C	SOCG_02743T0
YNL167C	SOCG_00021T0
YDR143C	SOCG_05609T0
YMR225C	SOCG_01578T0
YHR036W	SOCG_06112T0
YNL070W	SOCG_03373T0
YDL088C	SOCG_02282T0
YMR153W	SOCG_02282T0
YDL098C	SOCG_05178T0
YMR021C	SOCG_02434T0
YLR283W	SOCG_05119T0
YMR117C	SOCG_06275T0
YDR462W	SOCG_00727T0
YGL198W	SOCG_00637T0
YBL090W	SOCG_04460T0
YDR378C	SOCG_03076T0
YML128C	SOCG_02151T0
YIL156W-B	SOCG_04828T0
YPR049C	SOCG_00738T0
YGR215W	SOCG_05587T0
YIR015W	SOCG_06290T0
YER139C	SOCG_03009T0
YDR066C	SOCG_03009T0
YLL062C	SOCG_02361T0
YPL273W	SOCG_02361T0
YGR201C	SOCG_05440T0	SOCG_01903T0
YDR276C	SOCG_03565T0
YDL123W	SOCG_05446T0
YNL051W	SOCG_00318T0
YNR074C	SOCG_01039T0
YLR412W	SOCG_02605T0
YML055W	SOCG_03104T0
YER048W-A	SOCG_06377T0
YJL025W	SOCG_06276T0
YLL009C	SOCG_06473T0
YPL089C	SOCG_01086T0
YBR182C	SOCG_01086T0
YHR156C	SOCG_00030T0
YCL005W-A	SOCG_06123T0
YHR087W	SOCG_06418T0
YBR204C	SOCG_02292T0
YOR129C	SOCG_00166T0
YJR141W	SOCG_03490T0
YOL032W	SOCG_03587T0
YDL067C	SOCG_04043T0
YMR289W	SOCG_00307T0
YPR085C	SOCG_01008T0
YJL003W	SOCG_06083T0
YHR059W	SOCG_01817T0
YGR183C	SOCG_03770T0
YGR203W	SOCG_04462T0
YKL047W	SOCG_04419T0
YBR007C	SOCG_02510T0
YJL205C	SOCG_00681T0
YMR180C	SOCG_00722T0
YKR044W	SOCG_02846T0
YPL233W	SOCG_01640T0
YMR264W	SOCG_03800T0
YDL049C	SOCG_00092T0
YJL174W	SOCG_00092T0
YHR209W	SOCG_05018T0
YER175C	SOCG_05018T0
YJR034W	SOCG_00562T0
YBR268W	SOCG_05972T0
YIL157C	SOCG_03625T0
YNL187W	SOCG_01094T0
YML030W	SOCG_05020T0
YOR174W	SOCG_06298T0
YBL028C	SOCG_00058T0
YDR163W	SOCG_03509T0
YKR095W-A	SOCG_03109T0
YOR368W	SOCG_00600T0
YJL011C	SOCG_04849T0
YJR097W	SOCG_05057T0
YJL162C	SOCG_05383T0
YLR292C	SOCG_05049T0
YDR201W	SOCG_04084T0
YNL149C	SOCG_00017T0
YJR022W	SOCG_02760T0
YER159C	SOCG_05453T0
YDL202W	SOCG_01553T0
YCR028C-A	SOCG_03073T0
YFL014W	SOCG_04533T0
YER128W	SOCG_00062T0
YCR046C	SOCG_02406T0
YOL147C	SOCG_02676T0
YPR139C	SOCG_04344T0
YBR111W-A	SOCG_03298T0
YJR082C	SOCG_04517T0
YDR016C	SOCG_01655T0
YJR055W	SOCG_00707T0
YBL074C	SOCG_05663T0
YGR017W	SOCG_03432T0
YOR305W	SOCG_02427T0
YNL138W-A	SOCG_06434T0
YLR065C	SOCG_02238T0
YPR062W	SOCG_05391T0
YHL018W	SOCG_00823T0
