# Supplementary material for: Evolutionary Conservation and Diversification of Puf RNA Binding Proteins and Their mRNA Targets
Source: PLoS Biol. 2015 Nov 20;13(11):e1002307. doi: 10.1371/journal.pbio.1002307 (PMC4654594; doi:10.1371/journal.pbio.1002307)
Supplement: S4 Dataset — (ZIP) [file pbio.1002307.s004.zip › S.cerevisiae.fa_S.paradoxus.fa.txt]

YHR099W	spar_34-g20.1
YKR054C	spar_404-g48.1
YLL040C	spar_53-g22.1
YOL081W	spar_317-g4.1
YLR087C	spar_46-g16.1
YDR457W	spar_350-g34.1
YLR106C	spar_44-g2.1
YBL088C	spar_450-g8.1
YGL195W	spar_282-g15.1
YLR454W	spar_153-g1.1
YKL203C	spar_446-g7.1
YJR066W	spar_304-g6.1
YHR165C	spar_31-g16.1
YPR117W	spar_57-g4.1
YIL129C	spar_440-g27.1
YBL004W	spar_194-g10.1
YNR016C	spar_258-g21.1
YNL262W	spar_235-g20.1
YJL130C	spar_343-g13.1
YFR019W	spar_434-g33.1
YDL171C	spar_429-g65.1
YLR430W	spar_153-g23.1
YFL007W	spar_344-g17.1
YKL182W	spar_319-g21.1
YER155C	spar_329-g7.1
YCR093W	spar_90-g17.1
YER172C	spar_284-g11.1
YGR217W	spar_290-g19.1
YCR032W	spar_88-g15.1
YGR032W	spar_8-g13.1
YGR184C	spar_288-g2.1
YJL005W	spar_300-g12.1
YGR271W	spar_291-g26.1
YMR207C	spar_160-g6.1
YDR170C	spar_118-g11.1
YJL207C	spar_343-g77.1
YLR422W	spar_153-g29.1
YPL231W	spar_381-g24.1
YLR305C	spar_148-g25.1
YBR208C	spar_211-g19.1
YNL271C	spar_235-g13.1
YLR024C	spar_50-g11.1
YMR306W	spar_564-g3.1
YPL082C	spar_389-g5.1
YHR023W	spar_37-g47.1
YBR136W	spar_205-g17.1
YPL085W	spar_389-g2.1
YFL033C	spar_344-g39.1
YHL030W	spar_38-g22.1
YOR341W	spar_261-g75.1
YKR031C	spar_404-g66.1
YJL109C	spar_342-g16.1
YGL206C	spar_283-g4.1
YNL172W	spar_240-g4.1
YMR229C	spar_158-g19.1
YOR290C	spar_261-g31.1
YDR093W	spar_125-g3.1
YNR031C	spar_258-g35.1
YJR140C	spar_310-g13.1
YKR095W	spar_404-g8.1
YER132C	spar_333-g3.1
YER166W	spar_284-g5.1
YJL039C	spar_458-g2.1
YKL014C	spar_407-g24.1
YPR184W	spar_565-g15.1
YDR127W	spar_122-g8.1
YBR275C	spar_214-g38.1
YHR186C	spar_30-g25.1
YJR138W	spar_310-g11.1
YOR326W	spar_261-g62.1
YLR310C	spar_148-g20.1
YOR328W	spar_261-g64.1
YDR011W	spar_96-g39.1
YML072C	spar_443-g4.1
YDL058W	spar_98-g13.1
YOR153W	spar_279-g4.1
YML103C	spar_443-g32.1
YGR098C	spar_5-g1.1
YBL017C	spar_363-g3.1
YOR116C	spar_484-g8.1
YGR116W	spar_2-g20.1
YOL004W	spar_373-g8.1
YER164W	spar_284-g3.1
YLR256W	spar_145-g8.1
YNL242W	spar_237-g5.1
YNL102W	spar_247-g13.1
YGL197W	spar_282-g17.1
YBL079W	spar_449-g27.1
YJR137C	spar_310-g10.1
YOR291W	spar_261-g32.1
YDR334W	spar_221-g5.1
YIL013C	spar_27-g31.1
YJL095W	spar_342-g3.1
YKL010C	spar_407-g20.1
YDR443C	spar_351-g12.1
YPL242C	spar_381-g15.1
YBL034C	spar_365-g14.1
YOR011W	spar_373-g21.1
YMR247C	spar_158-g1.1
YER093C	spar_335-g2.1
YDR141C	spar_121-g5.1
YCR081W	spar_90-g6.1
YDR326C	spar_220-g2.1
YEL022W	spar_354-g12.1
YCL014W	spar_85-g3.1
YBR097W	spar_202-g6.1
YGR061C	spar_7-g2.1
YHL035C	spar_38-g27.1
YAL029C	spar_219-g16.1
YHR164C	spar_31-g17.1
YPL167C	spar_382-g12.1
YMR190C	spar_161-g5.1
YLR419W	spar_153-g32.1
YDR180W	spar_118-g21.1
YPR189W	spar_565-g10.1
YNL088W	spar_248-g8.1
YDR301W	spar_108-g3.1
YLR371W	spar_152-g23.1
YAL024C	spar_219-g11.1
YJL042W	spar_458-g3.1
YIL149C	spar_440-g46.1
YFL036W	spar_344-g43.1
YMR280C	spar_419-g8.1
YIR006C	spar_27-g49.1
YIL126W	spar_440-g24.1
YCR042C	spar_89-g2.1
YDL112W	spar_103-g10.1
YMR129W	spar_166-g5.1
YLR384C	spar_152-g12.1
YPR164W	spar_565-g32.1
YGR109W-B	spar_200-g2.1
YIL082W-A	spar_200-g2.1
YLR247C	spar_145-g15.1
YKL101W	spar_321-g11.1
YIL030C	spar_27-g16.1
YLR086W	spar_46-g17.1
YNL139C	spar_243-g1.1
YJL222W	spar_260-g22.1
YIL173W	spar_260-g22.1
YAL026C	spar_219-g13.1
YLL015W	spar_52-g3.1
YOL075C	spar_317-g10.1
YBL047C	spar_449-g2.1
YLR425W	spar_153-g26.1
YGL131C	spar_23-g12.1
YMR259C	spar_155-g12.1
YKL215C	spar_445-g8.1
YDR406W	spar_230-g29.1
YOR151C	spar_279-g2.1
YIL159W	spar_440-g56.1
YER008C	spar_425-g12.1
YJR031C	spar_301-g24.1
YLR398C	spar_153-g49.1
YNL250W	spar_235-g31.1
YOL138C	spar_315-g4.1
YPR010C	spar_68-g3.1
YGR270W	spar_291-g25.1
YDR293C	spar_109-g3.1
YDL195W	spar_429-g44.1
YDR216W	spar_118-g50.1
YJR033C	spar_301-g26.1
YOR296W	spar_261-g36.1
YLR278C	spar_147-g21.1
YMR076C	spar_173-g1.1
YDR464W	spar_350-g28.1
YLR436C	spar_153-g18.1
YPR026W	spar_66-g2.1
YEL031W	spar_355-g1.1
YER105C	spar_333-g28.1
YLR320W	spar_148-g11.1
YGL140C	spar_24-g7.1
YDL145C	spar_429-g85.1
YGL173C	spar_470-g1.1
YOR336W	spar_261-g70.1
YOR330C	spar_261-g66.1
YAL002W	spar_218-g13.1
YGR090W	spar_6-g8.1
YJR092W	spar_306-g9.1
YBR023C	spar_197-g15.1
YBR218C	spar_212-g8.1
YML049C	spar_192-g21.1
YMR176W	spar_161-g18.1
YGL062W	spar_21-g9.1
YML081W	spar_443-g13.1
YPL226W	spar_381-g29.1
YOR124C	spar_484-g15.1
YNL257C	spar_235-g24.1
YLL021W	spar_53-g5.1
YMR128W	spar_167-g1.1
YOR086C	spar_479-g4.1
YHR155W	spar_31-g26.1
YHR080C	spar_36-g3.1
YJL080C	spar_341-g2.1
YJL197W	spar_343-g70.1
YOR207C	spar_270-g3.1
YFL008W	spar_344-g18.1
YPL137C	spar_384-g6.1
YML091C	spar_443-g21.1
YDL019C	spar_96-g15.1
YPL110C	spar_387-g2.1
YGL133W	spar_23-g13.1
YBL007C	spar_194-g7.1
YJL074C	spar_338-g2.1
YAR042W	spar_216-g2.1
YOR227W	spar_268-g4.1
YGR233C	spar_290-g31.1
YIL048W	spar_26-g26.1
YPL006W	spar_69-g14.1
YGL092W	spar_22-g13.1
YPL217C	spar_381-g38.1
YDR104C	spar_123-g6.1
YMR196W	spar_160-g17.1
YLR189C	spar_137-g9.1
YKL129C	spar_321-g34.1
YIL115C	spar_440-g13.1
YLR410W	spar_153-g39.1
YBL105C	spar_450-g22.1
YIL147C	spar_440-g44.1
YOL078W	spar_317-g6.1
YGL094C	spar_22-g15.1
YNL273W	spar_235-g11.1
YJR090C	spar_306-g7.1
YNL192W	spar_238-g41.1
YGR094W	spar_6-g4.1
YPR122W	spar_56-g14.1
YLR084C	spar_46-g19.1
YDR283C	spar_111-g14.1
YAL017W	spar_219-g4.1
YBL066C	spar_449-g17.1
YLR272C	spar_146-g3.1
YDL231C	spar_429-g11.1
YKR082W	spar_404-g21.1
YKR096W	spar_404-g7.1
YDL102W	spar_103-g20.1
YGL156W	spar_466-g7.1
YKL201C	spar_446-g8.1
YPL160W	spar_382-g18.1
YJR109C	spar_308-g7.1
YNL091W	spar_248-g6.1
YDL215C	spar_429-g25.1
YJL092W	spar_341-g14.1
YPR022C	spar_66-g6.1
YOR304W	spar_261-g43.1
YKL038W	spar_324-g5.1
YFR031C	spar_434-g22.1
YBR235W	spar_213-g6.1
YBL076C	spar_449-g25.1
YGL006W	spar_14-g1.1
YGR170W	spar_287-g22.1
YDR217C	spar_118-g51.1
YKR103W	spar_403-g3.1
YCR033W	spar_88-g16.1
YAL019W	spar_219-g6.1
YML100W	spar_443-g29.1
YIL151C	spar_440-g48.1
YER013W	spar_425-g17.1
YCR073C	spar_89-g22.1
YGR218W	spar_290-g20.1
YKL205W	spar_446-g5.1
YBR115C	spar_203-g2.1
YER110C	spar_333-g24.1
YIR033W	spar_29-g14.1
YIL026C	spar_27-g18.1
YLR383W	spar_152-g13.1
YNL106C	spar_247-g10.1
YHL023C	spar_38-g15.1
YBR245C	spar_214-g10.1
YGL251C	spar_283-g42.1
YHR079C	spar_36-g4.1
YHR158C	spar_31-g23.1
YLR096W	spar_46-g7.1
YNL163C	spar_241-g4.1
YMR308C	spar_564-g5.1
YLR032W	spar_50-g4.1
YDR507C	spar_348-g27.1
YOL087C	spar_316-g4.1
YGL151W	spar_466-g3.1
YGR070W	spar_6-g26.1
YPR049C	spar_63-g1.1
YJR091C	spar_306-g8.1
YJL050W	spar_337-g5.1
YML117W	spar_443-g46.1
YNL297C	spar_776-g39.1
YOL045W	spar_378-g4.1
YOR188W	spar_275-g7.1
YBL101C	spar_450-g19.1
YCR011C	spar_87-g4.1
YLR249W	spar_145-g13.1
YDR291W	spar_109-g1.1
YNL087W	spar_249-g1.1
YAL001C	spar_218-g12.1
YGL207W	spar_283-g5.1
YPL115C	spar_385-g6.1
YIL125W	spar_440-g23.1
YBL022C	spar_365-g2.1
YMR261C	spar_155-g10.1
YNL329C	spar_776-g10.1
YGR274C	spar_291-g29.1
YMR162C	spar_163-g1.1
YBL104C	spar_450-g21.1
YDL077C	spar_100-g17.1
YIL156W	spar_440-g53.1
YER129W	spar_333-g6.1
YML010W	spar_188-g3.1
YNL014W	spar_256-g18.1
YOL034W	spar_378-g13.1
YMR218C	spar_159-g10.1
YJR035W	spar_301-g28.1
YKL210W	spar_445-g13.1
YOL145C	spar_314-g9.1
YML075C	spar_443-g7.1
YLL031C	spar_53-g14.1
YLR450W	spar_153-g5.1
YJR132W	spar_310-g5.1
YNR067C	spar_260-g23.1
YER176W	spar_284-g15.1
YPL022W	spar_74-g1.1
YJR127C	spar_310-g1.1
YGR134W	spar_2-g4.1
YJR041C	spar_301-g32.1
YPR042C	spar_64-g3.1
YKL020C	spar_408-g2.1
YPL125W	spar_384-g17.1
YDR159W	spar_119-g8.1
YAL051W	spar_219-g38.1
YPR030W	spar_65-g9.1
YJL076W	spar_338-g3.1
YGR125W	spar_2-g11.1
YPR055W	spar_62-g2.1
YMR189W	spar_161-g6.1
YML104C	spar_443-g33.1
YNL267W	spar_235-g16.1
YOL098C	spar_315-g38.1
YDL240W	spar_429-g3.1
YBL063W	spar_449-g15.1
YER111C	spar_333-g23.1
YMR219W	spar_159-g9.1
YLR223C	spar_142-g12.1
YHR077C	spar_36-g6.1
YOL021C	spar_377-g3.1
YKR086W	spar_404-g17.1
YDR122W	spar_122-g4.1
YGR240C	spar_290-g38.1
YGR047C	spar_7-g14.1
YJL129C	spar_343-g12.1
YNL327W	spar_776-g12.1
YHR102W	spar_34-g17.1
YPR097W	spar_58-g14.1
YBR038W	spar_197-g28.1
YLL048C	spar_53-g27.1
YBL037W	spar_365-g17.1
YMR231W	spar_158-g17.1
YFR030W	spar_434-g23.1
YGL201C	spar_283-g2.1
YPR032W	spar_65-g7.1
YNL278W	spar_235-g7.1
YNL123W	spar_246-g4.1
YOL100W	spar_315-g37.1
YMR047C	spar_178-g3.1
YOL084W	spar_317-g1.1
YOR335C	spar_261-g69.1
YHR119W	spar_33-g6.1
YLR138W	spar_42-g10.1
YKL092C	spar_321-g2.1
YKL064W	spar_323-g8.1
YDR017C	spar_96-g45.1
YLR389C	spar_152-g8.1
YNL236W	spar_238-g4.1
YPL016W	spar_71-g1.1
YFL034W	spar_344-g40.1
YLR039C	spar_49-g5.1
YHR027C	spar_37-g43.1
YNL023C	spar_256-g10.1
YHR073W	spar_36-g10.1
YMR205C	spar_160-g8.1
YFR040W	spar_434-g13.1
YIL002C	spar_27-g42.1
YOL089C	spar_316-g2.1
YDR430C	spar_351-g23.1
YOR363C	spar_93-g27.1
YEL032W	spar_355-g2.1
YPL183C	spar_381-g68.1
YBR295W	spar_214-g55.1
YEL061C	spar_356-g11.1
YEL025C	spar_354-g15.1
YDR128W	spar_122-g9.1
YOL063C	spar_317-g21.1
YIL128W	spar_440-g26.1
YDR028C	spar_134-g2.1
YDL031W	spar_96-g5.1
YDR310C	spar_107-g8.1
YOR160W	spar_278-g6.1
YFL025C	spar_344-g32.1
YKL197C	spar_446-g10.1
YPL040C	spar_78-g2.1
YKL015W	spar_407-g25.1
YBR150C	spar_208-g8.1
YKL209C	spar_446-g1.1
YNL321W	spar_776-g17.1
YDR060W	spar_129-g10.1
YER114C	spar_333-g20.1
YIR023W	spar_29-g4.1
YDL190C	spar_429-g49.1
YCR017C	spar_88-g2.1
YDR335W	spar_222-g1.1
YIL112W	spar_440-g10.1
YNL243W	spar_237-g4.1
YDR166C	spar_118-g7.1
YDR238C	spar_117-g17.1
YMR266W	spar_155-g5.1
YIL109C	spar_440-g7.1
YGR100W	spar_4-g5.1
YBR084W	spar_200-g5.1
YGR188C	spar_289-g3.1
YDL149W	spar_429-g81.1
YGR258C	spar_291-g17.1
YGL238W	spar_283-g30.1
YKR028W	spar_405-g2.1
YGR204W	spar_290-g6.1
YGR281W	spar_292-g1.1
YMR109W	spar_170-g1.1
YCR089W	spar_90-g13.1
YMR288W	spar_419-g16.1
YJR039W	spar_301-g30.1
YGL167C	spar_469-g1.1
YLR067C	spar_48-g5.1
YBL106C	spar_450-g23.1
YLR129W	spar_42-g19.1
YHR098C	spar_34-g21.1
YDR395W	spar_230-g20.1
YPR115W	spar_57-g6.1
YAL035W	spar_219-g23.1
YDR270W	spar_111-g6.1
YEL055C	spar_356-g6.1
YAR019C	spar_218-g3.1
YJL098W	spar_342-g6.1
YPR160W	spar_565-g36.1
YDR074W	spar_129-g22.1
YIL075C	spar_26-g4.1
YDR080W	spar_127-g1.1
YNL325C	spar_776-g14.1
YCR092C	spar_90-g16.1
YGL008C	spar_14-g2.1
YIL047C	spar_26-g27.1
YCR057C	spar_89-g12.1
YMR275C	spar_419-g3.1
YPR019W	spar_66-g9.1
YKL173W	spar_319-g13.1
YLR409C	spar_153-g40.1
YKL165C	spar_319-g6.1
YJL020C	spar_300-g2.1
YPR194C	spar_565-g5.1
YKL033W	spar_324-g1.1
YBR079C	spar_199-g19.1
YIR002C	spar_27-g45.1
YIL130W	spar_440-g28.1
YNL127W	spar_245-g1.1
YMR287C	spar_419-g15.1
YDR325W	spar_220-g1.1
YOR346W	spar_93-g44.1
YNL287W	spar_234-g10.1
YML111W	spar_443-g40.1
YOR191W	spar_275-g10.1
YCR037C	spar_88-g20.1
YGR056W	spar_7-g7.1
YLR092W	spar_46-g11.1
YGL227W	spar_283-g21.1
YER070W	spar_421-g16.1
YHR154W	spar_32-g1.1
YLR357W	spar_152-g36.1
YDR227W	spar_117-g7.1
YDR069C	spar_129-g18.1
YGR162W	spar_287-g15.1
YBR017C	spar_197-g9.1
YHL007C	spar_37-g75.1
YHR120W	spar_33-g5.1
YEL043W	spar_355-g11.1
YML076C	spar_443-g8.1
YLL026W	spar_53-g10.1
YPL009C	spar_69-g17.1
YIL066C	spar_26-g13.1
YDR495C	spar_350-g1.1
YPR135W	spar_56-g3.1
YKR089C	spar_404-g14.1
YCL061C	spar_84-g5.1
YOR127W	spar_484-g18.1
YIL017C	spar_27-g26.1
YJL154C	spar_343-g33.1
YIL031W	spar_27-g15.1
YGL241W	spar_283-g32.1
YDR081C	spar_127-g2.1
YIL073C	spar_26-g6.1
YLR240W	spar_143-g4.1
YPR021C	spar_66-g7.1
YOR219C	spar_269-g3.1
YCL024W	spar_84-g39.1
YDL073W	spar_98-g2.1
YDR006C	spar_96-g36.1
YML059C	spar_192-g31.1
YOR349W	spar_93-g41.1
YNR013C	spar_258-g18.1
YBR112C	spar_202-g20.1
YGL137W	spar_24-g4.1
YKR009C	spar_407-g1.1
YGL141W	spar_24-g8.1
YER033C	spar_424-g10.1
YDR213W	spar_118-g48.1
YGL233W	spar_283-g26.1
YKR021W	spar_405-g9.1
YPL126W	spar_384-g16.1
YNL313C	spar_776-g24.1
YOR005C	spar_373-g15.1
YBR203W	spar_211-g15.1
YGL180W	spar_282-g3.1
YJL070C	spar_337-g22.1
YLR148W	spar_42-g1.1
YBR281C	spar_214-g43.1
YBL085W	spar_450-g5.1
YOR371C	spar_93-g21.1
YBL023C	spar_365-g3.1
YLR386W	spar_152-g10.1
YJL198W	spar_343-g71.1
YDL117W	spar_103-g5.1
YDR359C	spar_227-g9.1
YLR373C	spar_152-g21.1
YPR095C	spar_58-g16.1
YDL035C	spar_96-g3.1
YGR089W	spar_6-g9.1
YBR073W	spar_199-g14.1
YBR225W	spar_212-g13.1
YLR347C	spar_152-g45.1
YOR133W	spar_230-g10.1
YDR385W	spar_230-g10.1
YLR451W	spar_153-g4.1
YPL195W	spar_381-g57.1
YPL150W	spar_383-g4.1
YGR157W	spar_287-g10.1
YOR270C	spar_261-g13.1
YOR141C	spar_281-g8.1
YPL147W	spar_383-g6.1
YOR038C	spar_372-g14.1
YKL171W	spar_319-g11.1
YBR074W	spar_199-g15.1
YBR086C	spar_201-g4.1
YBR294W	spar_214-g54.1
YIL143C	spar_440-g40.1
YOR113W	spar_484-g5.1
YAL021C	spar_219-g8.1
YHR205W	spar_30-g7.1
YMR302C	spar_419-g29.1
YLR166C	spar_136-g18.1
YJL165C	spar_343-g44.1
YER125W	spar_333-g10.1
YPL268W	spar_380-g6.1
YCL054W	spar_84-g11.1
YJR036C	spar_301-g29.1
YJL212C	spar_343-g80.1
YDL126C	spar_104-g16.1
YDR356W	spar_227-g6.1
YNL118C	spar_246-g7.1
YML065W	spar_192-g38.1
YPR104C	spar_58-g8.1
YLR014C	spar_50-g21.1
YOR211C	spar_270-g7.1
YGL027C	spar_18-g2.1
YAL041W	spar_219-g29.1
YJL056C	spar_337-g11.1
YLR187W	spar_137-g11.1
YMR125W	spar_167-g4.1
YBR289W	spar_214-g50.1
YER069W	spar_421-g15.1
YKL068W	spar_323-g11.1
YKL157W	spar_320-g20.1
YOL130W	spar_315-g11.1
YPL019C	spar_73-g2.1
YNL201C	spar_238-g33.1
YML093W	spar_443-g23.1
YDL194W	spar_429-g45.1
YMR019W	spar_183-g1.1
YML035C	spar_192-g11.1
YGR014W	spar_12-g5.1
YDR186C	spar_118-g27.1
YLL003W	spar_51-g4.1
YLR045C	spar_49-g1.1
YIL137C	spar_440-g35.1
YKL121W	spar_321-g27.1
YNL068C	spar_251-g11.1
YMR304W	spar_564-g1.1
YGL013C	spar_14-g6.1
YDR420W	spar_351-g32.1
YGL049C	spar_19-g8.1
YNR047W	spar_260-g4.1
YBL005W	spar_194-g9.1
YCR030C	spar_88-g13.1
YDL132W	spar_104-g9.1
YER167W	spar_284-g6.1
YDL223C	spar_429-g18.1
YMR185W	spar_161-g9.1
YFR002W	spar_344-g10.1
YBR202W	spar_211-g14.1
YOR217W	spar_269-g2.1
YLL013C	spar_52-g2.1
YMR102C	spar_170-g7.1
YFL003C	spar_344-g14.1
YKR050W	spar_404-g52.1
YKR079C	spar_404-g24.1
YLR336C	spar_149-g2.1
YNL298W	spar_776-g38.1
YJR059W	spar_303-g3.1
YER075C	spar_421-g21.1
YDL040C	spar_98-g30.1
YDR407C	spar_231-g1.1
YOR168W	spar_278-g14.1
YHR047C	spar_37-g22.1
YLR352W	spar_152-g41.1
YIL107C	spar_440-g5.1
YOR048C	spar_371-g1.1
YBR133C	spar_205-g15.1
YFL004W	spar_344-g15.1
YKL188C	spar_319-g27.1
YPR105C	spar_58-g7.1
YBR055C	spar_198-g10.1
YDR466W	spar_350-g26.1
YMR124W	spar_167-g5.1
YFR038W	spar_434-g15.1
YFL024C	spar_344-g31.1
YLR442C	spar_153-g12.1
YNR011C	spar_258-g16.1
YML109W	spar_443-g38.1
YDR421W	spar_351-g31.1
YPL008W	spar_69-g16.1
YBR179C	spar_210-g17.1
YMR049C	spar_178-g1.1
YIL068C	spar_26-g11.1
YLR127C	spar_42-g21.1
YOR329C	spar_261-g65.1
YBR049C	spar_198-g5.1
YLR115W	spar_42-g30.1
YLR207W	spar_141-g6.1
YLL034C	spar_53-g17.1
YNL221C	spar_238-g16.1
YPL216W	spar_381-g39.1
YML099C	spar_443-g28.1
YBR198C	spar_211-g11.1
YGL234W	spar_283-g27.1
YKL176C	spar_319-g16.1
YJL200C	spar_343-g72.1
YAL023C	spar_219-g10.1
YPL141C	spar_384-g2.1
YOR098C	spar_483-g4.1
YDR089W	spar_126-g1.1
YJL094C	spar_342-g2.1
YPL153C	spar_383-g1.1
YLR309C	spar_148-g21.1
YMR309C	spar_564-g6.1
YHR028C	spar_37-g42.1
YIL038C	spar_27-g9.1
YNL085W	spar_250-g1.1
YDR379W	spar_230-g4.1
YLL005C	spar_51-g6.1
YJL204C	spar_343-g75.1
YML029W	spar_192-g6.1
YBL008W	spar_194-g6.1
YGL139W	spar_24-g6.1
YGL009C	spar_14-g3.1
YHR103W	spar_34-g16.1
YHR172W	spar_31-g9.1
YER047C	spar_424-g24.1
YMR165C	spar_161-g29.1
YJL029C	spar_299-g5.1
YPL207W	spar_381-g48.1
YLR222C	spar_142-g13.1
YNL183C	spar_238-g49.1
YER169W	spar_284-g8.1
YNL216W	spar_238-g21.1
YDL056W	spar_98-g15.1
YDR505C	spar_349-g2.1
YIL140W	spar_440-g38.1
YPR181C	spar_565-g17.1
YGL073W	spar_21-g16.1
YJL141C	spar_343-g24.1
YPL221W	spar_381-g34.1
YML061C	spar_192-g34.1
YBR114W	spar_203-g1.1
YMR160W	spar_163-g3.1
YLR228C	spar_142-g7.1
YJR126C	spar_309-g10.1
YJL187C	spar_343-g63.1
YBL014C	spar_194-g1.1
YDR001C	spar_96-g31.1
YLR382C	spar_152-g14.1
YDR351W	spar_227-g2.1
YOR058C	spar_369-g7.1
YPL084W	spar_389-g3.1
YGR143W	spar_0-g1.1
YDR103W	spar_123-g5.1
YER171W	spar_284-g10.1
YLR241W	spar_143-g3.1
YLR318W	spar_148-g13.1
YMR273C	spar_419-g2.1
YDR475C	spar_350-g19.1
YDL154W	spar_429-g78.1
YGR200C	spar_290-g3.1
YOR018W	spar_373-g26.1
YNL238W	spar_238-g2.1
YCL030C	spar_84-g32.1
YNL082W	spar_250-g4.1
YGL120C	spar_23-g2.1
YJL087C	spar_341-g9.1
YOR129C	spar_484-g20.1
YDL060W	spar_98-g11.1
YDL220C	spar_429-g20.1
YKR099W	spar_404-g4.1
YMR089C	spar_170-g20.1
YOR373W	spar_93-g19.1
YKL034W	spar_324-g3.1
YGL036W	spar_18-g9.1
YDR207C	spar_118-g44.1
YJL047C	spar_337-g2.1
YOL155C	spar_539-g3.1
YGR198W	spar_290-g1.1
YOR322C	spar_261-g59.1
YER091C	spar_335-g4.1
YAL053W	spar_219-g39.1
YJL089W	spar_341-g11.1
YDL148C	spar_429-g82.1
YOR321W	spar_261-g58.1
YCR077C	spar_90-g4.1
YBR058C	spar_198-g13.1
YNL256W	spar_235-g25.1
YHR131C	spar_32-g25.1
YPL045W	spar_78-g5.1
YOL006C	spar_373-g6.1
YDR208W	spar_118-g45.1
YGR250C	spar_291-g9.1
YJR040W	spar_301-g31.1
YGR199W	spar_290-g2.1
YBR094W	spar_202-g3.1
YKR064W	spar_404-g38.1
YPL248C	spar_381-g9.1
YLR182W	spar_136-g4.1
YDR206W	spar_118-g43.1
YPL032C	spar_74-g9.1
YOR337W	spar_261-g71.1
YBR237W	spar_214-g2.1
YNL161W	spar_241-g6.1
YHR072W	spar_36-g11.1
YNR033W	spar_258-g37.1
YDR409W	spar_232-g3.1
YPR029C	spar_65-g10.1
YNL041C	spar_253-g7.1
YNL059C	spar_251-g19.1
YLR057W	spar_48-g14.1
YIR007W	spar_27-g50.1
YGR264C	spar_291-g22.1
YDR285W	spar_110-g3.1
YBR238C	spar_214-g3.1
YGL216W	spar_283-g13.1
YGR237C	spar_290-g35.1
YGR245C	spar_291-g4.1
YJL157C	spar_343-g36.1
YGL163C	spar_468-g1.1
YNL212W	spar_238-g25.1
YDR416W	spar_232-g7.1
YDR034C	spar_134-g7.1
YGL093W	spar_22-g14.1
YGR150C	spar_287-g4.1
YPL249C	spar_381-g8.1
YLL001W	spar_51-g2.1
YLR069C	spar_48-g3.1
YFL009W	spar_344-g19.1
YBR059C	spar_198-g14.1
YLL029W	spar_53-g13.1
YBR033W	spar_197-g23.1
YER144C	spar_332-g7.1
YKL072W	spar_323-g15.1
YJL033W	spar_299-g2.1
YOR165W	spar_278-g11.1
YBR108W	spar_202-g15.1
YLR095C	spar_46-g8.1
YLL032C	spar_53-g15.1
YMR031C	spar_180-g1.1
YFR013W	spar_434-g39.1
YMR277W	spar_419-g5.1
YPR159W	spar_565-g37.1
YGL083W	spar_22-g5.1
YDL234C	spar_429-g9.1
YGR261C	spar_291-g19.1
YNL233W	spar_238-g6.1
YHR056C	spar_37-g16.1
YLR144C	spar_42-g5.1
YMR086W	spar_170-g22.1
YGL229C	spar_283-g23.1
YDR422C	spar_351-g30.1
YOR162C	spar_278-g8.1
YPL075W	spar_389-g11.1
YEL011W	spar_354-g1.1
YOR361C	spar_93-g29.1
YOR014W	spar_373-g23.1
YDL028C	spar_96-g8.1
YFR009W	spar_344-g3.1
YPL190C	spar_381-g62.1
YML034W	spar_192-g10.1
YJL051W	spar_337-g6.1
YGL150C	spar_466-g2.1
YNL311C	spar_776-g26.1
YJL012C	spar_300-g7.1
YGL022W	spar_17-g7.1
YPL270W	spar_380-g4.1
YER157W	spar_329-g5.1
YCL039W	spar_84-g23.1
YPR024W	spar_66-g4.1
YHL016C	spar_38-g8.1
YBR276C	spar_214-g39.1
YGL205W	spar_283-g3.1
YPR091C	spar_58-g18.1
YHR074W	spar_36-g9.1
YKL105C	spar_321-g14.1
YOL076W	spar_317-g9.1
YDL164C	spar_429-g72.1
YAL054C	spar_219-g40.1
YLL019C	spar_53-g4.1
YPL176C	spar_382-g3.1
YDR251W	spar_115-g7.1
YBL084C	spar_450-g4.1
YKL104C	spar_321-g13.1
YLR258W	spar_145-g6.1
YER015W	spar_425-g19.1
YHR178W	spar_31-g5.1
YGL245W	spar_283-g36.1
YFR015C	spar_434-g37.1
YDR096W	spar_125-g4.1
YOR017W	spar_373-g25.1
YJL082W	spar_341-g4.1
YKL057C	spar_323-g1.1
YNL132W	spar_243-g8.1
YNL021W	spar_256-g12.1
YMR257C	spar_156-g1.1
YPR112C	spar_57-g9.1
YBR102C	spar_202-g9.1
YDR164C	spar_118-g5.1
YAL043C	spar_219-g31.1
YLR277C	spar_147-g22.1
YAL031C	spar_219-g18.1
YGR071C	spar_6-g25.1
YBL011W	spar_194-g3.1
YIL095W	spar_25-g5.1
YBR080C	spar_199-g20.1
YGL114W	spar_22-g33.1
YLR149C	spar_41-g1.1
YOR267C	spar_261-g11.1
YJL084C	spar_341-g6.1
YER017C	spar_425-g21.1
YKR024C	spar_405-g6.1
YHR204W	spar_30-g8.1
YCR067C	spar_89-g17.1
YLR131C	spar_42-g17.1
YOR353C	spar_93-g37.1
YJL176C	spar_343-g53.1
YJR089W	spar_306-g6.1
YKR027W	spar_405-g3.1
YOR140W	spar_281-g7.1
YBL052C	spar_449-g5.1
YER184C	spar_284-g22.1
YJL206C	spar_343-g76.1
YJL102W	spar_342-g10.1
YCR106W	spar_450-g27.1
YNR060W	spar_260-g17.1
YER109C	spar_333-g25.1
YKL050C	spar_324-g16.1
YLL008W	spar_51-g9.1
YIL108W	spar_440-g6.1
YMR216C	spar_159-g12.1
YPL105C	spar_387-g6.1
YLR153C	spar_40-g2.1
YMR237W	spar_158-g11.1
YER001W	spar_425-g4.1
YPR089W	spar_58-g19.1
YCR084C	spar_90-g9.1
YPL029W	spar_74-g6.1
YKR018C	spar_405-g12.1
YJL168C	spar_343-g47.1
YJL099W	spar_342-g7.1
YDR211W	spar_118-g46.1
YFL047W	spar_345-g7.1
YLR319C	spar_148-g12.1
YDL176W	spar_429-g61.1
YMR012W	spar_185-g1.1
YJR119C	spar_309-g4.1
YDR520C	spar_348-g17.1
YJR042W	spar_301-g33.1
YJL062W	spar_337-g16.1
YOR208W	spar_270-g4.1
YOR035C	spar_372-g11.1
YGR178C	spar_287-g29.1
YPR185W	spar_565-g14.1
YGR238C	spar_290-g36.1
YPL074W	spar_389-g12.1
YKL112W	spar_321-g20.1
YOR317W	spar_261-g55.1
YOR384W	spar_93-g10.1
YCL045C	spar_84-g19.1
YMR167W	spar_161-g27.1
YER032W	spar_424-g9.1
YER113C	spar_333-g21.1
YML006C	spar_187-g2.1
YPL116W	spar_385-g5.1
YCR026C	spar_88-g9.1
YER040W	spar_424-g17.1
YMR246W	spar_158-g2.1
YBR117C	spar_204-g2.1
YLR054C	spar_48-g17.1
YBL097W	spar_450-g16.1
YBL067C	spar_449-g18.1
YKL078W	spar_322-g5.1
YOL057W	spar_317-g27.1
YGR145W	spar_286-g2.1
YML002W	spar_186-g3.1
YMR016C	spar_184-g1.1
YKL135C	spar_320-g2.1
YJL090C	spar_341-g12.1
YLR362W	spar_152-g31.1
YDR499W	spar_349-g6.1
YEL053C	spar_356-g4.1
YPL240C	spar_381-g16.1
YDR436W	spar_351-g19.1
YMR186W	spar_161-g8.1
YOR144C	spar_280-g2.1
YHR020W	spar_37-g49.1
YDR338C	spar_222-g4.1
YJR143C	spar_311-g1.1
YDL122W	spar_103-g1.1
YHL024W	spar_38-g16.1
YIL009W	spar_27-g34.1
YKR001C	spar_407-g9.1
YPR074C	spar_60-g10.1
YDR234W	spar_117-g13.1
YBR284W	spar_214-g46.1
YMR006C	spar_185-g6.1
YPL180W	spar_381-g70.1
YPL106C	spar_387-g5.1
YHR197W	spar_30-g15.1
YLL054C	spar_54-g6.1
YGR266W	spar_291-g23.1
YOR299W	spar_261-g40.1
YAR035W	spar_216-g3.1
YOR034C	spar_372-g10.1
YPR141C	spar_565-g51.1
YGL021W	spar_17-g6.1
YHR042W	spar_37-g27.1
YGL178W	spar_282-g1.1
YJR110W	spar_308-g8.1
YHL029C	spar_38-g21.1
YKL126W	spar_321-g31.1
YMR108W	spar_170-g2.1
YML016C	spar_190-g1.1
YKL187C	spar_319-g26.1
YBR019C	spar_197-g11.1
YDR172W	spar_118-g13.1
YIL067C	spar_26-g12.1
YBL024W	spar_365-g4.1
YNL258C	spar_235-g23.1
YCL057W	spar_84-g9.1
YOL060C	spar_317-g24.1
YDR490C	spar_350-g5.1
YFR022W	spar_434-g30.1
YOR156C	spar_278-g2.1
YLR072W	spar_47-g6.1
YDR333C	spar_221-g4.1
YLR114C	spar_42-g31.1
YJL101C	spar_342-g9.1
YHR182W	spar_31-g2.1
YLL043W	spar_53-g24.1
YPR003C	spar_69-g6.1
YKL213C	spar_445-g10.1
YIL091C	spar_25-g9.1
YHR031C	spar_37-g39.1
YPR031W	spar_65-g8.1
YBR007C	spar_196-g6.1
YBR041W	spar_197-g31.1
YHR084W	spar_35-g5.1
YOR256C	spar_261-g1.1
YOR087W	spar_479-g5.1
YDR108W	spar_123-g10.1
YDL116W	spar_103-g6.1
YKL054C	spar_324-g19.1
YKL220C	spar_445-g4.1
YOR109W	spar_483-g12.1
YGL203C	spar_282-g19.1
YLR214W	spar_142-g20.1
YGR130C	spar_2-g6.1
YHL032C	spar_38-g24.1
YNR008W	spar_258-g13.1
YOL011W	spar_373-g1.1
YDL138W	spar_104-g3.1
YER098W	spar_334-g1.1
YJR005W	spar_301-g4.1
YLL051C	spar_54-g4.1
YJL132W	spar_343-g15.1
YNL101W	spar_247-g14.1
YPR175W	spar_565-g22.1
YDL239C	spar_429-g4.1
YDL167C	spar_429-g69.1
YNL186W	spar_238-g47.1
YNL224C	spar_238-g13.1
YGL144C	spar_24-g11.1
YKL029C	spar_411-g3.1
YAL048C	spar_219-g36.1
YPL263C	spar_380-g11.1
YOR112W	spar_484-g4.1
YAL056W	spar_219-g43.1
YKL168C	spar_319-g9.1
YBR121C	spar_205-g4.1
YOR381W	spar_93-g13.1
YPL174C	spar_382-g5.1
YGR196C	spar_289-g11.1
YBR169C	spar_210-g9.1
YIL105C	spar_440-g3.1
YML042W	spar_192-g16.1
YLR403W	spar_153-g46.1
YOR172W	spar_278-g16.1
YBR081C	spar_199-g21.1
YMR104C	spar_170-g6.1
YMR001C	spar_186-g1.1
YOR206W	spar_270-g2.1
YIR028W	spar_29-g9.1
YNL272C	spar_235-g12.1
YGR003W	spar_13-g7.1
YMR061W	spar_174-g5.1
YKR067W	spar_404-g35.1
YOL095C	spar_315-g41.1
YDR485C	spar_350-g10.1
YEL023C	spar_354-g13.1
YMR037C	spar_179-g2.1
YBL035C	spar_365-g15.1
YBR021W	spar_197-g13.1
YDR176W	spar_118-g17.1
YLR234W	spar_142-g3.1
YIL155C	spar_440-g52.1
YLR396C	spar_152-g2.1
YMR008C	spar_185-g5.1
YKL148C	spar_320-g13.1
YDR052C	spar_129-g3.1
YLR117C	spar_42-g28.1
YIL144W	spar_440-g41.1
YPL023C	spar_74-g2.1
YMR301C	spar_419-g28.1
YMR054W	spar_176-g1.1
YBR043C	spar_197-g33.1
YLR260W	spar_145-g4.1
YDR508C	spar_348-g26.1
YLR401C	spar_153-g47.1
YDR038C	spar_133-g4.1
YDR039C	spar_133-g4.1
YDR040C	spar_133-g4.1
YDR205W	spar_118-g42.1
YKL017C	spar_407-g27.1
YHR039C	spar_37-g31.1
YLR083C	spar_46-g20.1
YLR381W	spar_152-g15.1
YER041W	spar_424-g18.1
YGL086W	spar_22-g8.1
YJL112W	spar_342-g19.1
YOL036W	spar_378-g12.1
YOR033C	spar_372-g9.1
YPL155C	spar_382-g23.1
YER049W	spar_424-g26.1
YGR128C	spar_2-g8.1
YDR107C	spar_123-g9.1
YLR006C	spar_50-g27.1
YLR452C	spar_153-g3.1
YMR075W	spar_173-g2.1
YJL128C	spar_343-g11.1
YOR233W	spar_268-g10.1
YPL093W	spar_387-g17.1
YFR029W	spar_434-g24.1
YKL146W	spar_320-g12.1
YOR001W	spar_373-g12.1
YHR149C	spar_32-g6.1
YLR399C	spar_153-g48.1
YMR179W	spar_161-g15.1
YPL043W	spar_78-g4.1
YDR189W	spar_118-g29.1
YKL222C	spar_445-g2.1
YJL034W	spar_299-g1.1
YFL050C	spar_345-g10.1
YMR224C	spar_159-g4.1
YOR080W	spar_478-g9.1
YBR260C	spar_214-g26.1
YDR444W	spar_351-g11.1
YOR365C	spar_93-g26.1
YDR239C	spar_117-g18.1
YBR255W	spar_214-g20.1
YJL156C	spar_343-g35.1
YDR138W	spar_121-g3.1
YJL149W	spar_343-g30.1
YNL144C	spar_241-g19.1
YDR477W	spar_350-g17.1
YGR067C	spar_6-g28.1
YDL199C	spar_429-g41.1
YOR195W	spar_272-g1.1
YFR016C	spar_434-g36.1
YKR098C	spar_404-g5.1
YML082W	spar_443-g15.1
YGR054W	spar_7-g9.1
YLR098C	spar_46-g5.1
YNL115C	spar_247-g2.1
YAL063C	spar_219-g49.1
YAR050W	spar_219-g49.1
YHR211W	spar_219-g49.1
YIR019C	spar_28-g4.1
YJL010C	spar_300-g9.1
YOR243C	spar_264-g3.1
YPL222W	spar_381-g33.1
YDR332W	spar_221-g3.1
YOR070C	spar_477-g1.1
YDR129C	spar_122-g10.1
YBL061C	spar_449-g14.1
YNL247W	spar_237-g1.1
YDR146C	spar_120-g5.1
YDR389W	spar_230-g14.1
YMR313C	spar_564-g10.1
YOR019W	spar_373-g27.1
YJL019W	spar_300-g3.1
YOR348C	spar_93-g42.1
YJL106W	spar_342-g14.1
YER022W	spar_425-g26.1
YJR106W	spar_308-g4.1
YPR161C	spar_565-g35.1
YMR154C	spar_164-g5.1
YJL057C	spar_337-g12.1
YCL025C	spar_84-g38.1
YBL075C	spar_449-g24.1
YNR019W	spar_258-g24.1
YLR440C	spar_153-g14.1
YAL005C	spar_218-g15.1
YLL024C	spar_53-g8.1
YLR427W	spar_153-g25.1
YFL041W	spar_345-g1.1
YML088W	spar_443-g20.1
YER077C	spar_335-g18.1
YLR266C	spar_146-g8.1
YJR030C	spar_301-g23.1
YNL125C	spar_246-g2.1
YNL027W	spar_256-g6.1
YPR156C	spar_565-g40.1
YGL099W	spar_22-g20.1
YDR311W	spar_107-g9.1
YBR156C	spar_209-g3.1
YHR166C	spar_31-g15.1
YLR289W	spar_147-g13.1
YFL042C	spar_345-g3.1
YOR138C	spar_281-g6.1
YPL104W	spar_387-g7.1
YDR452W	spar_351-g4.1
YFL023W	spar_344-g30.1
YGL236C	spar_283-g28.1
YPR008W	spar_69-g1.1
YKL179C	spar_319-g18.1
YOR273C	spar_261-g16.1
YKL212W	spar_445-g11.1
YGL071W	spar_21-g15.1
YFR048W	spar_434-g6.1
YKL217W	spar_445-g6.1
YGL145W	spar_24-g12.1
YIL005W	spar_27-g38.1
YER103W	spar_333-g30.1
YJR045C	spar_301-g35.1
YNL197C	spar_238-g36.1
YDR266C	spar_111-g3.1
YBR123C	spar_205-g6.1
YOR354C	spar_93-g36.1
YNL293W	spar_234-g4.1
YOR175C	spar_278-g19.1
YDR194C	spar_118-g33.1
YBR131W	spar_205-g13.1
YAR007C	spar_218-g8.1
YML020W	spar_191-g4.1
YPR007C	spar_69-g2.1
YPL164C	spar_382-g14.1
YGL125W	spar_23-g7.1
YLR002C	spar_50-g31.1
YBL051C	spar_449-g4.1
YMR232W	spar_158-g16.1
YPR190C	spar_565-g9.1
YGR065C	spar_6-g30.1
YLR103C	spar_46-g1.1
YJR130C	spar_310-g3.1
YNL045W	spar_253-g4.1
YHL040C	spar_38-g31.1
YFL013C	spar_344-g22.1
YBR212W	spar_212-g2.1
YNL104C	spar_247-g11.1
YOR249C	spar_264-g8.1
YBL060W	spar_449-g13.1
YKR093W	spar_404-g10.1
YMR278W	spar_419-g6.1
YPL158C	spar_382-g20.1
YLR219W	spar_142-g16.1
YEL065W	spar_356-g15.1
YHR114W	spar_34-g5.1
YDL025C	spar_96-g10.1
YDR496C	spar_349-g9.1
YDL206W	spar_429-g34.1
YOR204W	spar_271-g1.1
YDR307W	spar_107-g5.1
YDR456W	spar_351-g1.1
YKR090W	spar_404-g13.1
YDR314C	spar_107-g12.1
YBR280C	spar_214-g42.1
YER005W	spar_425-g8.1
YNL279W	spar_235-g6.1
YHR206W	spar_30-g6.1
YDL224C	spar_429-g17.1
YNL061W	spar_251-g18.1
YPL265W	spar_380-g9.1
YLR369W	spar_152-g25.1
YLR424W	spar_153-g27.1
YAR014C	spar_218-g6.1
YDR258C	spar_114-g2.1
YAL016W	spar_219-g2.1
YDR341C	spar_223-g1.1
YER088C	spar_335-g7.1
YLR413W	spar_153-g36.1
YIL169C	spar_440-g63.1
YOL113W	spar_315-g26.1
YDR037W	spar_133-g3.1
YLR071C	spar_48-g1.1
YLR237W	spar_142-g2.1
YKL125W	spar_321-g30.1
YDR109C	spar_123-g11.1
YDR398W	spar_230-g22.1
YDR484W	spar_350-g11.1
YOR356W	spar_93-g34.1
YOL051W	spar_378-g1.1
YPR179C	spar_565-g19.1
YGL116W	spar_22-g35.1
YGL124C	spar_23-g6.1
YDR362C	spar_227-g11.1
YDR380W	spar_230-g5.1
YOR192C	spar_274-g2.1
YBR172C	spar_210-g12.1
YOR370C	spar_93-g22.1
YER024W	spar_424-g1.1
YER036C	spar_424-g13.1
YOR071C	spar_478-g1.1
YOR108W	spar_483-g11.1
YFR023W	spar_434-g29.1
YPL184C	spar_381-g67.1
YIL056W	spar_26-g20.1
YDL113C	spar_103-g9.1
YNR055C	spar_260-g12.1
YHR082C	spar_35-g7.1
YLL007C	spar_51-g8.1
YKR008W	spar_407-g2.1
YGL023C	spar_17-g8.1
YDR295C	spar_109-g5.1
YBR298C	spar_294-g9.1
YKL022C	spar_409-g1.1
YGL066W	spar_21-g12.1
YML046W	spar_192-g18.1
YJL085W	spar_341-g8.1
YGL026C	spar_17-g10.1
YNL121C	spar_246-g5.1
YDR369C	spar_228-g6.1
YLR135W	spar_42-g13.1
YER080W	spar_335-g15.1
YNL012W	spar_256-g19.1
YHR096C	spar_34-g23.1
YHR124W	spar_33-g1.1
YLL035W	spar_53-g18.1
YLR188W	spar_137-g10.1
YCR061W	spar_89-g14.1
YKR039W	spar_404-g60.1
YLR060W	spar_48-g11.1
YML057W	spar_192-g29.1
YGR083C	spar_6-g15.1
YLL004W	spar_51-g5.1
YLR176C	spar_136-g10.1
YFL054C	spar_345-g20.1
YKL174C	spar_319-g14.1
YCR091W	spar_90-g15.1
YKL204W	spar_446-g6.1
YPL119C	spar_385-g2.1
YDR046C	spar_130-g3.1
YBR216C	spar_212-g6.1
YPR048W	spar_63-g2.1
YKL198C	spar_446-g9.1
YBR068C	spar_199-g10.1
YDR137W	spar_121-g2.1
YDL229W	spar_429-g13.1
YJL209W	spar_343-g79.1
YBR132C	spar_205-g14.1
YLR177W	spar_136-g9.1
YMR092C	spar_170-g17.1
YDL227C	spar_429-g14.1
YBR299W	spar_294-g10.1
YGR292W	spar_294-g10.1
YGL107C	spar_22-g27.1
YLR088W	spar_46-g15.1
YOR076C	spar_478-g5.1
YCR048W	spar_89-g7.1
YDR228C	spar_117-g8.1
YEL062W	spar_356-g12.1
YMR100W	spar_170-g9.1
YJL127C	spar_343-g10.1
YNL209W	spar_238-g27.1
YGL113W	spar_22-g32.1
YLR429W	spar_153-g24.1
YKL079W	spar_322-g6.1
YNL167C	spar_240-g7.1
YOL020W	spar_377-g4.1
YDR097C	spar_123-g1.1
YLL028W	spar_53-g12.1
YMR250W	spar_157-g1.1
YJR098C	spar_306-g15.1
YJR134C	spar_310-g7.1
YNL047C	spar_253-g3.1
YOL066C	spar_317-g18.1
YJR016C	spar_301-g16.1
YGR097W	spar_6-g1.1
YJR001W	spar_300-g16.1
YGR124W	spar_2-g12.1
YGR191W	spar_289-g5.1
YOL103W	spar_315-g34.1
YOR092W	spar_479-g9.1
YPR145W	spar_565-g48.1
YGR009C	spar_13-g1.1
YLR028C	spar_50-g7.1
YEL063C	spar_356-g13.1
YMR291W	spar_419-g19.1
YDL013W	spar_96-g20.1
YGR088W	spar_6-g10.1
YBL009W	spar_194-g5.1
YER173W	spar_284-g12.1
YDL070W	spar_98-g4.1
YJL216C	spar_343-g84.1
YDL214C	spar_429-g26.1
YJL100W	spar_342-g8.1
YNL103W	spar_247-g12.1
YCR023C	spar_88-g7.1
YHR171W	spar_31-g10.1
YHR188C	spar_30-g23.1
YIL046W	spar_27-g1.1
YLR139C	spar_42-g9.1
YEL030W	spar_354-g19.1
YPL210C	spar_381-g45.1
YBL039C	spar_365-g19.1
YOR171C	spar_278-g15.1
YGR287C	spar_294-g4.1
YOL157C	spar_294-g4.1
YIL172C	spar_294-g4.1
YJL221C	spar_294-g4.1
YDR292C	spar_109-g2.1
YLR143W	spar_42-g6.1
YMR172W	spar_161-g22.1
YNL299W	spar_776-g37.1
YBR098W	spar_202-g7.1
YDR425W	spar_351-g27.1
YCR008W	spar_87-g1.1
YMR164C	spar_161-g30.1
YER068W	spar_421-g14.1
YJL172W	spar_343-g50.1
YHR094C	spar_34-g24.1
YLL061W	spar_55-g2.1
YMR106C	spar_170-g4.1
YDL174C	spar_429-g63.1
YMR105C	spar_170-g5.1
YER165W	spar_284-g4.1
YLR299W	spar_147-g5.1
YPL189W	spar_381-g63.1
YGR099W	spar_4-g6.1
YHL019C	spar_38-g11.1
YLR035C	spar_50-g1.1
YLR081W	spar_46-g22.1
YLR248W	spar_145-g14.1
YOR067C	spar_476-g9.1
YBR069C	spar_199-g11.1
YKL062W	spar_323-g6.1
YML123C	spar_443-g51.1
YIL055C	spar_26-g21.1
YPL070W	spar_389-g15.1
YDR365C	spar_228-g3.1
YDR386W	spar_230-g11.1
YMR066W	spar_174-g1.1
YOL148C	spar_314-g6.1
YHR037W	spar_37-g33.1
YGL252C	spar_283-g43.1
YOR260W	spar_261-g5.1
YOL152W	spar_314-g3.1
YHR015W	spar_37-g54.1
YDL203C	spar_429-g37.1
YOL158C	spar_416-g1.1
YPR155C	spar_565-g41.1
YGR103W	spar_4-g2.1
YER147C	spar_332-g4.1
YNL095C	spar_248-g2.1
YOR389W	spar_435-g2.1
YDR294C	spar_109-g4.1
YMR192W	spar_161-g3.1
YGR055W	spar_7-g8.1
YLR173W	spar_136-g13.1
YEL060C	spar_356-g10.1
YFL002C	spar_344-g13.1
YMR032W	spar_179-g6.1
YDR390C	spar_230-g15.1
YKR010C	spar_406-g2.1
YPL169C	spar_382-g10.1
YDR101C	spar_123-g4.1
YDR324C	spar_105-g1.1
YLR233C	spar_142-g4.1
YFL053W	spar_345-g19.1
YKL134C	spar_320-g1.1
YNL251C	spar_235-g30.1
YOL017W	spar_376-g1.1
YJR160C	spar_428-g2.1
YDL247W	spar_428-g2.1
YGR092W	spar_6-g6.1
YLR077W	spar_47-g2.1
YOR275C	spar_261-g18.1
YBR259W	spar_214-g25.1
YBR296C	spar_214-g56.1
YIL014W	spar_27-g30.1
YLR368W	spar_152-g26.1
YKR017C	spar_405-g13.1
YPL086C	spar_389-g1.1
YHR202W	spar_30-g10.1
YIL072W	spar_26-g7.1
YBR060C	spar_199-g2.1
YLR276C	spar_147-g23.1
YKR002W	spar_407-g8.1
YOR027W	spar_372-g5.1
YPL109C	spar_387-g3.1
YDL210W	spar_429-g30.1
YDL109C	spar_103-g13.1
YDL080C	spar_100-g14.1
YDR062W	spar_129-g12.1
YER086W	spar_335-g10.1
YJL201W	spar_343-g73.1
YDR497C	spar_349-g8.1
YOR066W	spar_476-g8.1
YPL030W	spar_74-g7.1
YOL117W	spar_315-g23.1
YNR072W	spar_521-g2.1
YEL069C	spar_521-g2.1
YOL156W	spar_539-g2.1
YJL219W	spar_539-g2.1
YDR118W	spar_123-g17.1
YLR044C	spar_49-g2.1
YPR081C	spar_60-g5.1
YJL083W	spar_341-g5.1
YNR039C	spar_259-g6.1
YGL186C	spar_282-g8.1
YGL077C	spar_21-g19.1
YGR225W	spar_290-g26.1
YJL069C	spar_337-g21.1
YKL155C	spar_320-g19.1
YOL025W	spar_378-g20.1
YPL269W	spar_380-g5.1
YGL142C	spar_24-g9.1
YER065C	spar_421-g11.1
YDL063C	spar_98-g10.1
YGL192W	spar_282-g13.1
YKR097W	spar_404-g6.1
YMR284W	spar_419-g12.1
YGL110C	spar_22-g29.1
YLR253W	spar_145-g10.1
YKR084C	spar_404-g19.1
YBR015C	spar_197-g7.1
YDR536W	spar_348-g4.1
YGR216C	spar_290-g18.1
YKL048C	spar_324-g14.1
YCR088W	spar_90-g12.1
YBR170C	spar_210-g10.1
YBR196C	spar_211-g9.1
YHR117W	spar_34-g2.1
YNL268W	spar_235-g15.1
YNL054W	spar_251-g23.1
YML127W	spar_443-g55.1
YOR030W	spar_372-g7.1
YLR134W	spar_42-g14.1
YMR119W	spar_168-g2.1
YNL020C	spar_256-g13.1
YML130C	spar_443-g58.1
YLR196W	spar_137-g2.1
YEL013W	spar_354-g3.1
YJL186W	spar_343-g62.1
YNL117W	spar_246-g8.1
YML070W	spar_443-g1.1
YAL011W	spar_218-g20.1
YLR133W	spar_42-g15.1
YDL153C	spar_429-g79.1
YNR038W	spar_259-g5.1
YOR386W	spar_93-g9.1
YOR137C	spar_281-g5.1
YGL003C	spar_13-g12.1
YHL008C	spar_37-g76.1
YMR163C	spar_162-g1.1
YJL103C	spar_342-g11.1
YPL194W	spar_381-g58.1
YLR089C	spar_46-g14.1
YNL219C	spar_238-g18.1
YNL065W	spar_251-g14.1
YNR006W	spar_258-g11.1
YNR063W	spar_260-g20.1
YKR069W	spar_404-g33.1
YLR055C	spar_48-g16.1
YNL094W	spar_248-g3.1
YMR297W	spar_419-g24.1
YPL243W	spar_381-g14.1
YOR128C	spar_484-g19.1
YAL040C	spar_219-g28.1
YIR031C	spar_29-g12.1
YGR246C	spar_291-g5.1
YJR046W	spar_301-g36.1
YNL218W	spar_238-g19.1
YMR319C	spar_564-g17.1
YKL185W	spar_319-g24.1
YHR019C	spar_37-g50.1
YHR161C	spar_31-g20.1
YKL127W	spar_321-g32.1
YPL258C	spar_380-g15.1
YGL084C	spar_22-g6.1
YHL027W	spar_38-g19.1
YJR064W	spar_304-g4.1
YOL115W	spar_315-g25.1
YOL090W	spar_315-g46.1
YLL018C	spar_53-g2.1
YPR072W	spar_60-g12.1
YJL008C	spar_300-g10.1
YBR220C	spar_212-g9.1
YHR092C	spar_34-g25.1
YLR047C	spar_48-g22.1
YDR120C	spar_122-g2.1
YGR194C	spar_289-g9.1
YPL020C	spar_73-g3.1
YLR259C	spar_145-g5.1
YPR006C	spar_69-g3.1
YFR028C	spar_434-g25.1
YNL227C	spar_238-g11.1
YKL100C	spar_321-g10.1
YGR289C	spar_294-g3.1	spar_343-g85.1
YFL049W	spar_345-g9.1
YML031W	spar_192-g8.1
YOR161C	spar_278-g7.1
YMR296C	spar_419-g23.1
YPR137W	spar_56-g2.1
YGR087C	spar_6-g11.1
YNL039W	spar_253-g9.1
YKR019C	spar_405-g11.1
YOL055C	spar_317-g29.1
YMR088C	spar_170-g21.1
YOR350C	spar_93-g40.1
YOR069W	spar_476-g10.1
YHR108W	spar_34-g11.1
YMR307W	spar_564-g4.1
YKL124W	spar_321-g29.1
YPL005W	spar_69-g13.1
YDR049W	spar_130-g5.1
YML054C	spar_192-g26.1
YPL253C	spar_381-g4.1
YGL244W	spar_283-g35.1
YNL275W	spar_235-g9.1
YGR068C	spar_6-g27.1
YDR261C	spar_113-g3.1
YBR229C	spar_212-g16.1
YMR145C	spar_164-g13.1
YCL073C	spar_403-g1.1
YKR106W	spar_403-g1.1
YBR248C	spar_214-g13.1
YMR015C	spar_184-g2.1
YPL042C	spar_78-g3.1
YIL162W	spar_440-g59.1
YDR244W	spar_115-g1.1
YHL010C	spar_38-g2.1
YNL154C	spar_241-g12.1
YHR150W	spar_32-g5.1
YOL123W	spar_315-g18.1
YHL038C	spar_38-g29.1
YNL076W	spar_251-g4.1
YCL036W	spar_84-g26.1
YDR481C	spar_350-g13.1
YFR037C	spar_434-g16.1
YBR222C	spar_212-g11.1
YMR011W	spar_185-g2.1
YMR171C	spar_161-g23.1
YOR022C	spar_372-g1.1
YMR199W	spar_160-g14.1
YPL179W	spar_381-g71.1
YNL308C	spar_776-g29.1
YGL095C	spar_22-g16.1
YHR007C	spar_37-g62.1
YGR171C	spar_287-g23.1
YMR058W	spar_174-g8.1
YNL270C	spar_235-g14.1
YOR118W	spar_484-g10.1
YBR163W	spar_210-g3.1
YGL249W	spar_283-g40.1
YGR013W	spar_12-g6.1
YDL141W	spar_634-g1.1
YCR065W	spar_89-g15.1
YDR232W	spar_117-g11.1
YMR080C	spar_170-g26.1
YMR168C	spar_161-g26.1
YAL047C	spar_219-g35.1
YFL011W	spar_344-g21.1
YBL015W	spar_363-g1.1
YER082C	spar_335-g13.1
YDR506C	spar_349-g1.1
YJL016W	spar_300-g4.1
YJL093C	spar_342-g1.1
YKL012W	spar_407-g22.1
YPL128C	spar_384-g14.1
YLR433C	spar_153-g20.1
YFL055W	spar_345-g21.1
YIL166C	spar_440-g61.1
YJL214W	spar_343-g83.1	spar_345-g15.1
YDR264C	spar_111-g1.1
YLR267W	spar_146-g7.1
YNL291C	spar_234-g6.1
YNL189W	spar_238-g44.1
YDR212W	spar_118-g47.1
YBR200W	spar_211-g13.1
YDR458C	spar_350-g33.1
YKR036C	spar_404-g63.1
YBR008C	spar_197-g1.1
YGR260W	spar_291-g18.1
YJR152W	spar_312-g2.1
YKR056W	spar_404-g46.1
YOR324C	spar_261-g61.1
YDR200C	spar_118-g38.1
YHR184W	spar_30-g27.1
YGL190C	spar_282-g11.1
YGL160W	spar_467-g2.1
YDL245C	spar_428-g4.1
YJR158W	spar_428-g4.1
YGL060W	spar_21-g7.1
YDR235W	spar_117-g14.1
YMR217W	spar_159-g11.1
YML086C	spar_443-g18.1
YKR105C	spar_84-g2.1	spar_403-g2.1
YCL051W	spar_84-g13.1
YER124C	spar_333-g11.1
YML013W	spar_189-g2.1
YJL111W	spar_342-g18.1
YOR147W	spar_280-g4.1
YCR072C	spar_89-g21.1
YBL020W	spar_364-g1.1
YPL007C	spar_69-g15.1
YPL212C	spar_381-g43.1
YJR151C	spar_312-g1.1
YPL256C	spar_381-g1.1
YHL039W	spar_38-g30.1
YIL150C	spar_440-g47.1
YDR256C	spar_115-g12.1
YHR032W	spar_37-g38.1
YER123W	spar_333-g12.1
YEL015W	spar_354-g4.1
YPR088C	spar_59-g2.1
YPL208W	spar_381-g47.1
YHR194W	spar_30-g18.1
YDL225W	spar_429-g16.1
YNL008C	spar_257-g3.1
YDL106C	spar_103-g16.1
YDR110W	spar_123-g12.1
YDR242W	spar_116-g1.1
YBR286W	spar_214-g47.1
YMR198W	spar_160-g15.1
YDL085W	spar_100-g9.1
YML115C	spar_443-g44.1
YDR479C	spar_350-g15.1
YGR227W	spar_290-g27.1
YPR144C	spar_565-g49.1
YGL055W	spar_21-g2.1
YJR052W	spar_301-g42.1
YDR188W	spar_118-g28.1
YOL122C	spar_315-g19.1
YOL027C	spar_378-g19.1
YPR198W	spar_565-g3.1
YDL042C	spar_98-g29.1
YDR243C	spar_116-g2.1
YPL260W	spar_380-g13.1
YNL048W	spar_253-g2.1
YHR009C	spar_37-g60.1
YEL020C	spar_354-g9.1
YKL005C	spar_407-g14.1
YGR224W	spar_290-g25.1
YKL045W	spar_324-g11.1
YDR072C	spar_129-g21.1
YLR273C	spar_146-g2.1
YLR361C	spar_152-g33.1
YER025W	spar_424-g2.1
YPR083W	spar_60-g3.1
YJL071W	spar_337-g23.1
YOR181W	spar_275-g2.1
YCR054C	spar_89-g11.1
YHL036W	spar_38-g28.1
YJL014W	spar_300-g5.1
YIL037C	spar_27-g10.1
YDR434W	spar_351-g21.1
YGL171W	spar_469-g4.1
YBR270C	spar_214-g33.1
YDR403W	spar_230-g26.1
YLR023C	spar_50-g12.1
YLR120C	spar_42-g25.1
YBL099W	spar_450-g18.1
YDR320C	spar_106-g3.1
YNL318C	spar_776-g19.1
YER060W	spar_421-g5.1
YOR360C	spar_93-g30.1
YJR053W	spar_301-g43.1
YHL017W	spar_38-g9.1
YHR170W	spar_31-g11.1
YHR207C	spar_30-g5.1
YFR051C	spar_434-g4.1
YMR300C	spar_419-g27.1
YDR014W	spar_96-g42.1
YDR387C	spar_230-g12.1
YLL055W	spar_54-g7.1
YFR006W	spar_344-g6.1
YOL091W	spar_315-g45.1
YDR350C	spar_227-g1.1
YLR004C	spar_50-g29.1
YOR377W	spar_93-g16.1
YKL089W	spar_322-g13.1
YNL083W	spar_250-g3.1
YHR135C	spar_32-g20.1
YEL058W	spar_356-g9.1
YJR049C	spar_301-g39.1
YBR239C	spar_214-g4.1
YOR378W	spar_93-g15.1
YDL017W	spar_96-g17.1
YLR020C	spar_50-g15.1
YER168C	spar_284-g7.1
YJR131W	spar_310-g4.1
YHR078W	spar_36-g5.1
YER052C	spar_424-g29.1
YOR374W	spar_93-g18.1
YJL105W	spar_342-g13.1
YPL247C	spar_381-g10.1
YCR098C	spar_91-g1.1
YDR061W	spar_129-g11.1
YIL085C	spar_25-g13.1
YHR064C	spar_37-g8.1
YDR419W	spar_233-g1.1
YNL225C	spar_238-g12.1
YLR152C	spar_40-g3.1
YML023C	spar_191-g7.1
YNR030W	spar_258-g34.1
YML128C	spar_443-g56.1
YDR144C	spar_120-g3.1
YJL163C	spar_343-g42.1
YOR154W	spar_279-g5.1
YDL170W	spar_429-g66.1
YDL160C	spar_429-g74.1
YPL214C	spar_381-g41.1
YPL161C	spar_382-g17.1
YLR001C	spar_51-g1.1
YDL178W	spar_429-g59.1
YLR432W	spar_153-g21.1
YJR010W	spar_301-g10.1
YPR018W	spar_66-g10.1
YNL142W	spar_242-g1.1
YOL019W	spar_377-g5.1
YEL036C	spar_355-g4.1
YOR205C	spar_270-g1.1
YBR127C	spar_205-g9.1
YBR215W	spar_212-g5.1
YLR353W	spar_152-g40.1
YLR417W	spar_153-g34.1
YFL016C	spar_344-g24.1
YER060W-A	spar_421-g6.1
YML116W	spar_443-g45.1
YBR214W	spar_212-g4.1
YHR196W	spar_30-g16.1
YIL045W	spar_27-g2.1
YJL153C	spar_343-g32.1
YNL199C	spar_238-g35.1
YPL272C	spar_380-g3.1
YCL043C	spar_84-g21.1
YBR180W	spar_210-g18.1
YBR274W	spar_214-g37.1
YNR059W	spar_260-g16.1
YKR072C	spar_404-g30.1
YMR093W	spar_170-g16.1
YNL182C	spar_238-g50.1
YGL045W	spar_19-g5.1
YBR020W	spar_197-g12.1
YDR539W	spar_348-g2.1
YDL180W	spar_429-g57.1
YMR131C	spar_166-g3.1
YPR070W	spar_61-g1.1
YIL036W	spar_27-g11.1
YBR028C	spar_197-g19.1
YKL039W	spar_324-g6.1
YCR028C	spar_88-g11.1
YIL099W	spar_25-g1.1
YKL140W	spar_320-g6.1
YKL103C	spar_321-g12.1
YDR131C	spar_122-g12.1
YHR045W	spar_37-g24.1
YMR136W	spar_165-g2.1
YGL064C	spar_21-g10.1
YER014W	spar_425-g18.1
YIL121W	spar_440-g19.1
YNR073C	spar_521-g3.1	spar_392-g1.1	spar_454-g1.1
YEL070W	spar_521-g3.1	spar_392-g1.1	spar_454-g1.1
YDR143C	spar_120-g2.1
YHR091C	spar_34-g26.1
YDL156W	spar_429-g76.1
YIL142W	spar_440-g39.1
YML120C	spar_443-g49.1
YBR126C	spar_205-g8.1
YER140W	spar_332-g11.1
YKR078W	spar_404-g25.1
YKR101W	spar_404-g2.1
YOR073W	spar_478-g2.1
YDR009W	spar_96-g38.1
YDL143W	spar_429-g87.1
YER021W	spar_425-g25.1
YCR053W	spar_89-g10.1
YGR123C	spar_2-g13.1
YCR014C	spar_87-g6.1
YGR177C	spar_287-g28.1
YLR324W	spar_148-g8.1
YLR343W	spar_151-g1.1
YOR372C	spar_93-g20.1
YHR050W	spar_37-g19.1
YGR276C	spar_291-g31.1
YMR212C	spar_159-g15.1
YNL241C	spar_237-g6.1
YIR010W	spar_27-g52.1
YGL228W	spar_283-g22.1
YMR036C	spar_179-g3.1
YPL122C	spar_384-g20.1
YCR068W	spar_89-g18.1
YGL202W	spar_283-g1.1
YER090W	spar_335-g5.1
YNL294C	spar_234-g3.1
YDR516C	spar_348-g21.1
YEL052W	spar_356-g3.1
YGL112C	spar_22-g31.1
YGR119C	spar_2-g17.1
YDR117C	spar_123-g16.1
YPR121W	spar_56-g15.1
YNL077W	spar_251-g3.1
YCL038C	spar_84-g24.1
YGL016W	spar_16-g3.1
YHR137W	spar_32-g18.1
YIL015W	spar_27-g28.1
YER073W	spar_421-g19.1
YOR306C	spar_261-g46.1
YBR056W	spar_198-g11.1
YGR175C	spar_287-g27.1
YMR213W	spar_159-g14.1
YJL058C	spar_337-g13.1
YGL012W	spar_14-g5.1
YML056C	spar_192-g28.1
YMR285C	spar_419-g13.1
YCL040W	spar_84-g22.1
YHR048W	spar_37-g21.1
YBL054W	spar_449-g6.1
YKL035W	spar_324-g4.1
YKR016W	spar_405-g14.1
YPL120W	spar_385-g1.1
YBR139W	spar_206-g4.1
YKL088W	spar_322-g12.1
YIL120W	spar_440-g18.1
YDR160W	spar_118-g1.1
YFL022C	spar_344-g29.1
YMR282C	spar_419-g10.1
YPL228W	spar_381-g27.1
YPL204W	spar_381-g50.1
YGR077C	spar_6-g21.1
YGR121C	spar_2-g15.1
YER078C	spar_335-g17.1
YNL193W	spar_238-g40.1
YBR045C	spar_198-g1.1
YOR351C	spar_93-g39.1
YJR121W	spar_309-g5.1
YHL028W	spar_38-g20.1
YDL207W	spar_429-g33.1
YNR023W	spar_258-g28.1
YDL101C	spar_103-g21.1
YHR109W	spar_34-g10.1
YMR215W	spar_159-g13.1
YIL090W	spar_25-g10.1
YLR314C	spar_148-g16.1
YGR278W	spar_291-g33.1
YKL191W	spar_319-g30.1
YOL119C	spar_315-g22.1
YPL061W	spar_389-g22.1
YGL056C	spar_21-g3.1
YGR155W	spar_287-g8.1
YER006W	spar_425-g9.1
YKL109W	spar_321-g18.1
YLL011W	spar_51-g11.1
YMR098C	spar_170-g11.1
YMR290C	spar_419-g18.1
YOR023C	spar_372-g2.1
YMR110C	spar_169-g9.1
YOR380W	spar_93-g14.1
YEL071W	spar_455-g3.1
YBR006W	spar_196-g5.1
YGR256W	spar_291-g15.1
YBR030W	spar_197-g21.1
YDR085C	spar_127-g6.1
YGL253W	spar_283-g44.1
YLR345W	spar_152-g46.1
YLR392C	spar_152-g5.1
YOR359W	spar_93-g31.1
YAL038W	spar_219-g26.1
YEL042W	spar_355-g10.1
YMR170C	spar_161-g24.1
YER087W	spar_335-g9.1
YOL013C	spar_374-g1.1
YHR086W	spar_35-g3.1
YCL004W	spar_86-g3.1
YHR151C	spar_32-g4.1
YHR006W	spar_37-g63.1
YGR211W	spar_290-g13.1
YOL062C	spar_317-g22.1
YPR162C	spar_565-g34.1
YFR010W	spar_344-g2.1
YNL138W	spar_243-g2.1
YIR003W	spar_27-g46.1
YGR166W	spar_287-g17.1
YMR155W	spar_164-g4.1
YDR111C	spar_123-g13.1
YIL097W	spar_25-g3.1
YDR440W	spar_351-g14.1
YDR518W	spar_348-g19.1
YFL018C	spar_344-g26.1
YPR033C	spar_65-g6.1
YNR012W	spar_258-g17.1
YOL061W	spar_317-g23.1
YOL033W	spar_378-g14.1
YDL030W	spar_96-g6.1
YGL179C	spar_282-g2.1
YMR169C	spar_161-g25.1
YNR053C	spar_260-g10.1
YDR195W	spar_118-g34.1
YOR347C	spar_93-g43.1
YCR045C	spar_89-g4.1
YDR027C	spar_134-g1.1
YOR269W	spar_261-g12.1
YGR059W	spar_7-g4.1
YAL022C	spar_219-g9.1
YBR148W	spar_208-g6.1
YOR310C	spar_261-g49.1
YGL097W	spar_22-g18.1
YLR015W	spar_50-g20.1
YFR044C	spar_434-g10.1
YOR043W	spar_372-g18.1
YDL020C	spar_96-g14.1
YGL122C	spar_23-g4.1
YBR158W	spar_209-g5.1
YJL081C	spar_341-g3.1
YBL080C	spar_450-g1.1
YDR463W	spar_350-g29.1
YDL003W	spar_96-g28.1
YBR263W	spar_214-g28.1
YFR053C	spar_434-g2.1
YDR299W	spar_108-g1.1
YBR227C	spar_212-g14.1
YMR279C	spar_419-g7.1
YIL039W	spar_27-g8.1
YLR330W	spar_148-g3.1
YNL022C	spar_256-g11.1
YKR058W	spar_404-g44.1
YGL017W	spar_17-g2.1
YKL139W	spar_320-g5.1
YMR223W	spar_159-g5.1
YPL026C	spar_74-g4.1
YOL137W	spar_315-g5.1
YLR286C	spar_147-g17.1
YJL025W	spar_299-g7.1
YPL262W	spar_380-g12.1
YDR169C	spar_118-g10.1
YER122C	spar_333-g13.1
YNR058W	spar_260-g15.1
YNL317W	spar_776-g20.1
YPL100W	spar_387-g10.1
YBR241C	spar_214-g6.1
YNL073W	spar_251-g7.1
YDR036C	spar_133-g2.1
YDR145W	spar_120-g4.1
YKL116C	spar_321-g23.1
YBR103W	spar_202-g10.1
YIL001W	spar_27-g43.1
YKL025C	spar_410-g1.1
YBR093C	spar_202-g2.1
YLR058C	spar_48-g13.1
YJR015W	spar_301-g15.1
YPR002W	spar_69-g7.1
YNR001C	spar_258-g7.1
YHR024C	spar_37-g46.1
YNL169C	spar_240-g5.1
YML126C	spar_443-g54.1
YLR121C	spar_42-g24.1
[truncated: 3,158 more rows]
