# Supplementary material for: Evolutionary Conservation and Diversification of Puf RNA Binding Proteins and Their mRNA Targets
Source: PLoS Biol. 2015 Nov 20;13(11):e1002307. doi: 10.1371/journal.pbio.1002307 (PMC4654594; doi:10.1371/journal.pbio.1002307)
Supplement: S4 Dataset — (ZIP) [file pbio.1002307.s004.zip › S.cerevisiae.fa_S.pombe.fa.txt]

YHR165C	SPAC4F8.12c_T0
YJL130C	SPAC22G7.06c_T0
YNR016C	SPAC56E4.04c_T0
YLR106C	SPCC737.08_T0
YDL171C	SPAPB1E7.07_T0
YDL140C	SPBC28F2.12_T0
YKL203C	SPBC216.07c_T0
YJR066W	SPBC216.07c_T0
YPL231W	SPAC4A8.11c_T0
YGR032W	SPCC1840.02c_T0	SPAC24C9.07c_T0
YLR342W	SPCC1840.02c_T0	SPAC24C9.07c_T0
YHR099W	SPBP16F5.03c_T0
YNL262W	SPBC25H2.13c_T0
YKL182W	SPAC926.09c_T0
YGL206C	SPAC26A3.05_T0
YGR271W	SPBC13G1.10c_T0
YOR151C	SPAC23G3.01_T0
YOR207C	SPAC4G9.08c_T0
YER172C	SPAC9.03c_T0
YOR116C	SPBC651.08c_T0
YOR341W	SPBC4C3.05c_T0
YGL062W	SPBC17G9.11c_T0
YBR218C	SPBC17G9.11c_T0
YPR010C	SPBP23A10.07_T0
YDR127W	SPAC1834.02_T0
YPL082C	SPBC1826.01c_T0
YKL215C	SPAC11D3.15_T0
YJR109C	SPBC215.08c_T0
YGR061C	SPAC6F12.10c_T0
YGL195W	SPAC18G6.05c_T0
YBL076C	SPBC8D2.06_T0
YOR133W	SPCP31B10.07_T0	SPAC513.01c_T0
YDR385W	SPCP31B10.07_T0	SPAC513.01c_T0
YBR115C	SPAP7G5.04c_T0
YAL026C	SPBC887.12_T0
YGL008C	SPAC1071.10c_T0	SPCC1020.01c_T0
YPL036W	SPAC1071.10c_T0	SPCC1020.01c_T0
YJL050W	SPAC6F12.16c_T0
YNL088W	SPBC1A4.03c_T0
YNL132W	SPAC20G8.09c_T0
YER166W	SPAC24B11.12c_T0
YDR093W	SPAC24B11.12c_T0
YNL014W	SPCC417.08_T0
YLR249W	SPCC417.08_T0
YGR094W	SPBC1709.02c_T0
YMR109W	SPBC146.13c_T0
YKL129C	SPBC146.13c_T0
YER164W	SPAC3G6.01_T0	SPAC1783.05_T0
YDL126C	SPAC1565.08_T0
YIL125W	SPBC3H7.03c_T0
YGR218W	SPAC1805.17_T0
YDR135C	SPAC3F10.11c_T0	SPBC359.05_T0
YER070W	SPAC1F7.05_T0
YIL066C	SPAC1F7.05_T0
YKR054C	SPAC1093.06c_T0
YKL210W	SPBC1604.21c_T0
YPL160W	SPAC26F1.13c_T0
YDR011W	SPCC18B5.01c_T0
YNR070W	SPCC18B5.01c_T0
YPL058C	SPCC18B5.01c_T0
YEL031W	SPACUNK4.07c_T0
YOR335C	SPAC23C11.09_T0
YDL102W	SPBC336.04_T0
YJR137C	SPAC10F6.01c_T0
YLR304C	SPAC24C9.06c_T0
YER171W	SPAC1D4.12_T0
YDR457W	SPAC19D5.04_T0
YIL143C	SPAC17A5.06_T0
YOR291W	SPCC1672.11c_T0
YGR204W	SPBC839.16_T0	SPBC2G2.08_T0
YBR084W	SPBC839.16_T0	SPBC2G2.08_T0
YDL145C	SPBPJ4664.04_T0
YPL217C	SPBC31E1.06_T0
YER125W	SPAC11G7.02_T0
YBL022C	SPAC22F3.06c_T0
YAL005C	SPAC13G7.02c_T0	SPCC1739.13_T0
YLL024C	SPAC13G7.02c_T0	SPCC1739.13_T0
YHR186C	SPAC57A7.11_T0
YMR186W	SPAC926.04c_T0
YPL240C	SPAC926.04c_T0
YMR189W	SPAC13G6.06c_T0
YDR170C	SPAC30.01c_T0
YLL040C	SPBC21C3.01c_T0
YGL120C	SPBC16H5.10c_T0
YIL048W	SPAC6C3.06c_T0
YGL156W	SPAC513.05_T0
YJL200C	SPBP4H10.15_T0
YOR326W	SPCC1919.10c_T0
YAL029C	SPCC1919.10c_T0
YOL021C	SPBC26H8.10_T0
YBL023C	SPBC4.04c_T0
YLR410W	SPCC1672.06c_T0
YMR229C	SPCC1183.07_T0
YPR019W	SPCC16A11.17_T0
YDR334W	SPAC11E3.01c_T0
YGL173C	SPAC17A5.14_T0
YIL126W	SPAC1250.01_T0	SPCC1620.14c_T0
YAL035W	SPAC56F8.03_T0
YGL150C	SPAC29B12.01_T0
YER013W	SPAC10F6.02c_T0
YFR031C	SPBP4H10.06c_T0
YBL004W	SPBC56F2.04_T0
YKL148C	SPAC1556.02c_T0
YJL045W	SPAC1556.02c_T0
YMR288W	SPAC27F1.09c_T0
YGL009C	SPAC9E9.03_T0
YMR162C	SPAC821.13c_T0
YCR057C	SPBC713.04c_T0
YNL163C	SPCC553.08c_T0
YLR398C	SPCC550.03c_T0
YLR086W	SPBC146.03c_T0
YMR080C	SPAC16C9.06c_T0
YIL078W	SPBC25H2.02_T0
YLR069C	SPBC1306.01c_T0
YJR045C	SPAC664.11_T0
YEL030W	SPAC664.11_T0
YPL226W	SPAC3C7.08c_T0
YGL201C	SPBC211.04c_T0
YGL167C	SPBC31E1.02c_T0
YBL105C	SPBC12D12.04c_T0
YER091C	SPAC9.09_T0
YMR205C	SPBC16H5.02_T0
YLL026W	SPBC16D10.08c_T0
YJL034W	SPAC22A12.15c_T0
YER069W	SPAC4G9.09c_T0
YDR258C	SPBC4F6.17c_T0
YDR039C	SPBC839.06_T0
YDR040C	SPBC839.06_T0
YDR038C	SPBC839.06_T0
YFL053W	SPAC977.16c_T0
YGL234W	SPBC405.01_T0
YNL102W	SPAC3H5.06c_T0
YHR074W	SPCC553.02_T0
YGL207W	SPBP8B7.19_T0
YOR330C	SPCC24B10.22_T0
YPL086C	SPAC29A4.20_T0
YDR091C	SPBC14F5.06_T0
YGL022W	SPBC1271.02_T0
YNL123W	SPAC23G3.12c_T0
YGL026C	SPAC19A8.15_T0
YKR001C	SPAC767.01c_T0
YHR023W	SPCC645.05c_T0	SPAC4A8.05c_T0
YDR234W	SPAC343.16_T0
YGL163C	SPAC15A10.03c_T0
YBR202W	SPBC25D12.03c_T0
YPR074C	SPBC2G5.05_T0
YBR117C	SPBC2G5.05_T0
YMR120C	SPCPB16A4.03c_T0
YLR028C	SPCPB16A4.03c_T0
YNL209W	SPBC1709.05_T0
YDL229W	SPBC1709.05_T0
YML059C	SPCC4B3.04c_T0
YDR212W	SPBC12D12.03_T0
YMR128W	SPAPB1A10.06c_T0
YOR168W	SPBC342.02_T0
YKL104C	SPBC12C2.11_T0
YLR274W	SPAC1B2.05_T0
YPR080W	SPBC839.15c_T0	SPAC23A1.10_T0	SPCC794.09c_T0
YBR118W	SPBC839.15c_T0	SPAC23A1.10_T0	SPCC794.09c_T0
YDR097C	SPCC285.16c_T0
YDR001C	SPBC660.07_T0
YBR001C	SPBC660.07_T0
YML035C	SPBC106.04_T0
YBR114W	SPCC330.01c_T0
YLL034C	SPBC16E9.10c_T0
YJR035W	SPCP25A2.02c_T0
YBR127C	SPAC637.05c_T0
YLR305C	SPBC577.06c_T0
YBR121C	SPAC3F10.03_T0
YPR181C	SPCC31H12.07_T0	SPBC776.04_T0
YJL212C	SPAC29B12.10c_T0
YGR264C	SPBC17A3.04c_T0
YBL039C	SPAC10F6.03c_T0
YJR103W	SPAC10F6.03c_T0
YDR129C	SPBC1778.06c_T0
YCL054W	SPAC1687.11_T0
YLR153C	SPCC191.02c_T0
YKR086W	SPBC1711.17_T0
YFR009W	SPBC29A3.09c_T0
YGR124W	SPBC119.10_T0
YPR145W	SPBC119.10_T0
YKL157W	SPBC1921.05_T0
YHR047C	SPBC1921.05_T0
YLR384C	SPBC36.07_T0
YBL099W	SPAC14C4.14_T0
YDR037W	SPBC17G9.03c_T0
YNL247W	SPAC29E6.06c_T0
YOL006C	SPBC1703.14c_T0
YOL084W	SPAC24H6.13_T0
YPL167C	SPAC688.10_T0
YJR121W	SPAC222.12c_T0
YLR259C	SPAC12G12.04_T0
YGL137W	SPBC16C6.13c_T0
YMR290C	SPAC1F7.02c_T0
YJL111W	SPBC25H2.12c_T0
YJL012C	SPCC1322.14c_T0
YLR272C	SPBC776.13_T0
YJL074C	SPAC10F6.09c_T0
YFL008W	SPBC29A10.04_T0
YEL032W	SPCC1682.02c_T0
YGL245W	SPAC17A5.15c_T0
YJR016C	SPAC17G8.06c_T0
YBR196C	SPBC1604.05_T0
YOR048C	SPAC26A3.12c_T0
YBR080C	SPAC1834.11c_T0
YJL014W	SPBC1A4.08c_T0
YMR217W	SPAP7G5.02c_T0
YDR238C	SPBC146.14c_T0
YGL006W	SPAPB2B4.04c_T0
YFL036W	SPAC26H5.12_T0
YLL001W	SPBC12C2.08_T0
YHR020W	SPBC19C7.06_T0
YHR183W	SPBC660.16_T0
YGR256W	SPBC660.16_T0
YGR217W	SPAC6F6.01_T0
YDR291W	SPAC23A1.19c_T0
YLL039C	SPBC337.08c_T0
YMR308C	SPCC1840.03_T0
YIL129C	SPBP19A11.04c_T0
YJR064W	SPAC1420.02c_T0
YLR382C	SPAC4G8.09_T0
YMR108W	SPBP35G2.07_T0
YML085C	SPBC16A3.15c_T0	SPBC800.05c_T0
YML124C	SPBC16A3.15c_T0	SPBC800.05c_T0
YNL106C	SPBC2G2.02_T0
YOR109W	SPBC2G2.02_T0
YDR341C	SPBC25B2.09c_T0
YKR031C	SPAC2F7.16c_T0
YIL075C	SPBC17D11.07c_T0
YLR129W	SPBC3D6.12_T0
YJL033W	SPAC1093.05_T0
YOR270C	SPAC16E8.07c_T0
YMR054W	SPAC16E8.07c_T0
YOL090W	SPBC19G7.01c_T0
YPL093W	SPBC651.01c_T0
YFL037W	SPBC26H8.07c_T0
YMR089C	SPBC543.09_T0
YGR270W	SPAC31G5.19_T0
YER043C	SPBC8D2.18c_T0
YFL039C	SPBC32H8.12c_T0
YGL238W	SPBC30B4.05_T0
YLR277C	SPAC17G6.16c_T0
YBR019C	SPBPB2B2.12c_T0
YLR175W	SPAC29A4.04c_T0
YIL142W	SPAC1D4.04_T0
YDR283C	SPBC36B7.09_T0
YML075C	SPCC162.09c_T0
YLR450W	SPCC162.09c_T0
YCR017C	SPAC589.12_T0
YDL143W	SPBC106.06_T0
YDR430C	SPBC119.17_T0
YKL165C	SPBC839.08c_T0
YBR235W	SPBC18H10.16_T0
YLR359W	SPBC14F5.09c_T0
YBL015W	SPAC1952.09c_T0
YNL250W	SPAC1556.01c_T0
YDL215C	SPCC132.04c_T0
YER025W	SPBC17G9.09_T0
YOL004W	SPBC12C2.10c_T0
YNL192W	SPAC13G6.12c_T0
YKL145W	SPBC16C6.07c_T0
YGR116W	SPAC1F7.01c_T0
YNL112W	SPBP8B7.16c_T0
YIL155C	SPCC1223.03c_T0
YMR301C	SPAC15A10.01_T0
YLL048C	SPAC30.04c_T0	SPAC9E9.12c_T0
YHL035C	SPAC30.04c_T0	SPAC9E9.12c_T0
YKR103W	SPAC30.04c_T0	SPAC9E9.12c_T0
YIL109C	SPAC22F8.08_T0
YNL049C	SPAC22F8.08_T0
YDR023W	SPAC29A4.15_T0
YDL031W	SPAC31A2.07c_T0
YNR031C	SPAC9G1.02_T0	SPAC1006.09_T0
YCR073C	SPAC9G1.02_T0	SPAC1006.09_T0
YLR432W	SPBC2F12.14c_T0
YHR216W	SPBC2F12.14c_T0
YML056C	SPBC2F12.14c_T0
YLR389C	SPACUNK4.12c_T0
YAL019W	SPCC1235.05c_T0	SPAC25A8.01c_T0
YBR126C	SPAC328.03_T0
YDR190C	SPAPB8E5.09_T0
YAL038W	SPAC4H3.10c_T0
YOR347C	SPAC4H3.10c_T0
YAL023C	SPAPB1E7.09_T0
YOR321W	SPAPB1E7.09_T0
YER036C	SPBC16H5.08c_T0
YMR105C	SPBC32F12.10_T0
YKL127W	SPBC32F12.10_T0
YOR204W	SPCC1795.11_T0
YPL119C	SPCC1795.11_T0
YBR229C	SPAC1002.03c_T0
YNR011C	SPBC19C2.01_T0
YKL035W	SPCC1322.04_T0
YBR248C	SPBC418.01c_T0
YDL164C	SPAC20G8.01_T0
YPL207W	SPCC1020.08_T0
YPL235W	SPBC83.08_T0
YHR027C	SPBP19A11.03c_T0
YDL131W	SPBC1105.02c_T0
YDL182W	SPBC1105.02c_T0
YPL040C	SPCC18B5.08c_T0
YDR172W	SPCC584.04_T0
YAR042W	SPBC2F12.05c_T0
YDL019C	SPBC2F12.05c_T0
YLR409C	SPCC1672.07_T0
YLR092W	SPBC3H7.02_T0	SPAC869.05c_T0
YBR294W	SPBC3H7.02_T0	SPAC869.05c_T0
YLR060W	SPAC23A1.12c_T0
YLR058C	SPAC24C9.12c_T0
YEL013W	SPBC354.14c_T0
YDL007W	SPBC4.07c_T0
YHR019C	SPBC1773.10c_T0
YJR143C	SPBC16C6.09_T0
YLR289W	SPAC1B3.04c_T0
YDR188W	SPBC646.11_T0
YNL161W	SPAC821.12_T0
YNR053C	SPAC6F6.03c_T0
YLR430W	SPBC29A10.10c_T0
YHR072W	SPAC13G7.01c_T0
YLR347C	SPAC1B1.03c_T0
YOR117W	SPAC3A11.12c_T0
YNR013C	SPBC3B8.04c_T0
YDL160C	SPBC776.09_T0
YGL048C	SPBC23G7.12c_T0
YDR502C	SPBC14F5.05c_T0
YLR180W	SPBC14F5.05c_T0
YNL189W	SPCC962.03c_T0	SPBC1604.08c_T0
YNL061W	SPBP8B7.20c_T0
YNL104C	SPBC3E7.16c_T0
YOR108W	SPBC3E7.16c_T0
YCR093W	SPAC20G8.06_T0
YOR356W	SPAC20G8.04c_T0
YOR063W	SPAC17A5.03_T0	SPAPB8E5.06c_T0
YJR065C	SPAC630.03_T0
YPL262W	SPCC18.18c_T0
YFL018C	SPAC1002.09c_T0
YDL084W	SPAC17G6.14c_T0
YLL018C	SPCC1223.07c_T0
YOR378W	SPBC1683.03c_T0
YPL106C	SPAC110.04c_T0
YBR169C	SPAC110.04c_T0
YHL016C	SPBC23G7.13c_T0
YNL267W	SPAC22E12.16c_T0
YCR072C	SPCC18.05c_T0
YOR128C	SPCC1322.13_T0
YOR217W	SPBC23E6.07c_T0
YLR371W	SPCC645.07_T0	SPAC1006.06_T0
YGR070W	SPCC645.07_T0	SPAC1006.06_T0
YMR304W	SPBC713.02c_T0	SPCC188.08c_T0
YMR049C	SPBC4F6.13c_T0
YOR211C	SPBC1718.06_T0
YLR397C	SPBC56F2.07c_T0
YCL017C	SPBC21D10.11c_T0
YLR113W	SPAC24B11.06c_T0
YNR001C	SPAC6C3.04_T0
YCR005C	SPAC6C3.04_T0
YIL074C	SPCC364.07_T0
YER081W	SPCC364.07_T0
YDR456W	SPAC15A10.06_T0
YLR197W	SPBC646.10c_T0
YMR300C	SPAC4D7.08c_T0
YGR254W	SPBC1815.01_T0
YHR174W	SPBC1815.01_T0
YOR393W	SPBC1815.01_T0
YPL281C	SPBC1815.01_T0
YMR323W	SPBC1815.01_T0
YNL287W	SPAC57A7.10c_T0
YGR245C	SPBC106.14c_T0
YML057W	SPBP4H10.04_T0
YLR433C	SPBP4H10.04_T0
YHR205W	SPAC1B9.02c_T0
YOR310C	SPAC23G3.06_T0
YOR259C	SPCC1682.16_T0
YDR394W	SPCC576.10c_T0
YER165W	SPAC57A7.04c_T0
YOR187W	SPBC9B6.04c_T0
YPR112C	SPBP22H7.02c_T0
YDR060W	SPAC4F10.09c_T0
YGR145W	SPCC330.09_T0
YKR002W	SPBC646.04_T0
YHR170W	SPAC16C9.03_T0
YNL220W	SPAC144.03_T0
YER136W	SPAC22H10.12c_T0
YJL008C	SPBC337.05c_T0
YDL029W	SPAC11H11.06_T0
YLL008W	SPAC30D11.03_T0
YDL060W	SPAC23H4.15_T0
YER133W	SPBC776.02c_T0
YPR033C	SPBC2G2.12_T0
YDL178W	SPBC713.03_T0
YEL071W	SPBC713.03_T0
YLR355C	SPBC56F2.12_T0
YCR042C	SPAC3A12.05c_T0
YNL330C	SPBC36.05c_T0
YHR018C	SPBC1539.03c_T0	SPBC1773.14_T0
YER086W	SPBC1677.03c_T0
YKL078W	SPAC2G11.11c_T0
YLR419W	SPCC895.09c_T0
YBR143C	SPAC1834.01_T0
YGR125W	SPAC24H6.11c_T0
YFL054C	SPAC977.17_T0
YGL236C	SPBC30B4.06c_T0
YER090W	SPCC1442.09_T0
YCR012W	SPBC14F5.04c_T0
YER110C	SPBC14F5.03c_T0
YLR303W	SPBC428.11_T0
YLR276C	SPCC1494.06c_T0
YDL066W	SPAC6G10.08_T0
YLR174W	SPAC6G10.08_T0
YNL009W	SPAC6G10.08_T0
YGL125W	SPAC56F8.10_T0
YOR348C	SPAC869.10c_T0
YCR053W	SPAC9E9.06c_T0
YMR307W	SPAC19B12.02c_T0
YDR074W	SPAC19G12.15c_T0
YOR317W	SPBC18H10.02_T0
YMR246W	SPBC18H10.02_T0
YIL009W	SPBC18H10.02_T0
YLR378C	SPBC354.02c_T0
YPR024W	SPCC965.04c_T0
YDR211W	SPAC8C9.15c_T0
YNL045W	SPCC1322.05c_T0
YBR198C	SPCC5E4.03c_T0
YJL005W	SPBC19C7.03_T0
YPR173C	SPAC2G11.06_T0
YKR059W	SPAC1006.07_T0
YJL138C	SPAC1006.07_T0
YOR046C	SPBC12C2.06_T0
YPR088C	SPCC188.06c_T0
YHR037W	SPBC24C6.04_T0
YDR062W	SPAC21E11.08_T0
YKL173W	SPBC215.12_T0
YGR274C	SPAC2G11.14_T0
YDL055C	SPCC1906.01_T0
YML126C	SPAC4F8.14c_T0
YLR032W	SPAC13G6.01c_T0
YMR129W	SPBC29A10.07_T0
YGR087C	SPAC3G9.11c_T0	SPAC13A11.06_T0
YLR044C	SPAC3G9.11c_T0	SPAC13A11.06_T0
YLR134W	SPAC3G9.11c_T0	SPAC13A11.06_T0
YDL080C	SPAC3G9.11c_T0	SPAC13A11.06_T0
YNR050C	SPBC3B8.03_T0
YPR159W	SPAC23H3.11c_T0
YGR143W	SPAC23H3.11c_T0
YBR006W	SPAC1002.12c_T0
YDR270W	SPBC29A3.01_T0
YML010W	SPAC23C4.19_T0
YHR039C	SPBC21C3.15c_T0
YKL209C	SPBC25B2.02c_T0
YOR374W	SPAC9E9.09c_T0
YER073W	SPAC9E9.09c_T0
YPL061W	SPAC9E9.09c_T0
YAL036C	SPAC9.07c_T0
YGR100W	SPBC215.01_T0
YPR035W	SPAC23H4.06_T0
YNL021W	SPBC800.03_T0
YLR138W	SPAC3A11.09_T0
YFR044C	SPBC1198.08_T0
YKR093W	SPBC13A2.04c_T0
YAL062W	SPCC622.12c_T0
YOR375C	SPCC622.12c_T0
YLR429W	SPAC23C4.02_T0
YOL097C	SPAC2F7.13c_T0
YLR234W	SPBC16G5.12c_T0
YPL023C	SPAC343.10_T0
YDR256C	SPCC757.07c_T0
YFR030W	SPCC584.01c_T0
YOR244W	SPAC637.12c_T0
YER052C	SPBC19F5.04_T0
YOR014W	SPCC188.02_T0
YGL012W	SPAC20G4.07c_T0
YBR136W	SPBC216.05_T0
YMR190C	SPAC2G11.12_T0
YOR027W	SPCC645.14c_T0
YML016C	SPAC57A7.08_T0
YDR436W	SPAC57A7.08_T0
YDL168W	SPCC13B11.04c_T0
YGL148W	SPCC1223.14_T0
YFL022C	SPAC3G9.06_T0
YBL017C	SPBC16C6.06_T0
YJL222W	SPBC16C6.06_T0
YIL173W	SPBC16C6.06_T0
YNR065C	SPBC16C6.06_T0
YHR028C	SPACUNK4.08_T0
YFL034W	SPAC6F6.13c_T0
YGR103W	SPBC19F5.05c_T0
YKL211C	SPBC1539.09c_T1	SPBC1539.09c_T0
YMR104C	SPCC24B10.07_T0
YKL126W	SPCC24B10.07_T0
YDR021W	SPAC1F5.10_T0
YJL129C	SPAC3F10.02c_T0
YKR050W	SPAC3F10.02c_T0
YGL190C	SPAC227.07c_T0
YLR117C	SPBC31F10.11c_T0
YNL059C	SPBC365.10_T0
YDL134C	SPBC16H5.07c_T0	SPAC823.15_T0
YDL188C	SPBC16H5.07c_T0	SPAC823.15_T0
YMR015C	SPAC19A8.04_T0
YOR093C	SPAC56F8.02_T0
YLR454W	SPAC3H5.09c_T0
YNR055C	SPBC1271.10c_T0
YBR097W	SPBC119.07_T0
YPL091W	SPBC17A3.07_T0
YOL058W	SPBC428.05c_T0
YNL023C	SPCC18.03_T0
YBL024W	SPAC23C4.17_T0	SPAC17D4.04_T0
YER095W	SPAC644.14c_T0
YMR170C	SPAC922.07c_T0
YMR169C	SPAC922.07c_T0
YGR211W	SPAC15A10.04c_T0
YLR240W	SPAC458.05_T0
YNL241C	SPAC3A12.18_T0
YBR025C	SPAC27E2.03c_T0
YGL194C	SPAC3G9.07c_T0
YAL048C	SPCC320.04c_T0
YJR010W	SPBC27.08c_T0
YDR477W	SPCC74.03c_T0
YNR008W	SPBC776.14_T0
YAL016W	SPAP8A3.09c_T0
YMR165C	SPAC1952.13_T0
YNL325C	SPAC1093.03_T0
YLR438W	SPBC21C3.08c_T0
YKL029C	SPCC794.12c_T0
YDR128W	SPAC11E3.05_T0
YHR065C	SPAC823.08c_T0
YLR222C	SPCC16A11.02_T0
YHR164C	SPBC16D10.04c_T0
YJR138W	SPBC26H8.04c_T0
YNR067C	SPAC23D3.10c_T0
YGR258C	SPBC3E7.08c_T0
YGL027C	SPAC6G10.09_T0
YKL060C	SPBC19C2.07_T0
YKR039W	SPAC869.11_T0	SPBC359.01_T0	SPBC359.03c_T0	SPAP7G5.06_T0	SPBPB2B2.01_T0	SPAC1039.09_T0
YGR191W	SPAC869.11_T0	SPBC359.01_T0	SPBC359.03c_T0	SPAP7G5.06_T0	SPBPB2B2.01_T0	SPAC1039.09_T0
YCL025C	SPAC869.11_T0	SPBC359.01_T0	SPBC359.03c_T0	SPAP7G5.06_T0	SPBPB2B2.01_T0	SPAC1039.09_T0
YDR508C	SPAC869.11_T0	SPBC359.01_T0	SPBC359.03c_T0	SPAP7G5.06_T0	SPBPB2B2.01_T0	SPAC1039.09_T0
YGR210C	SPBC428.15_T0
YLR096W	SPBC4F6.06_T0
YDR122W	SPBC4F6.06_T0
YDL190C	SPAC20H4.10_T0
YHR120W	SPAC13F5.01c_T0
YJL026W	SPBC25D12.04_T0
YBR018C	SPBPB2B2.10c_T0
YNL243W	SPAC688.11_T0
YLL055W	SPBPB10D8.01_T0	SPCPB1C11.03_T0
YGR252W	SPAC1952.05_T0
YJL141C	SPAC823.03_T0
YKL010C	SPAC12B10.01c_T0
YGL078C	SPBC17D1.06_T0
YLR188W	SPBC9B6.09c_T0
YHR007C	SPAC13A11.02c_T0
YPR111W	SPAC24B11.11c_T0
YGR092W	SPAC24B11.11c_T0
YBL091C	SPBC14C8.03_T0
YHR030C	SPBC119.08_T0
YDL047W	SPCC1739.12_T0
YBL079W	SPAC890.06_T0
YER105C	SPAC890.06_T0
YDR353W	SPBC3F6.03_T0
YHR106W	SPBC3F6.03_T0
YBR166C	SPCC1494.04c_T0
YOR303W	SPBC56F2.09c_T0
YJL052W	SPBC32F12.11_T0	SPBC354.12_T0
YGR192C	SPBC32F12.11_T0	SPBC354.12_T0
YJR009C	SPBC32F12.11_T0	SPBC354.12_T0
YBL030C	SPBC530.10c_T0
YBR085W	SPBC530.10c_T0
YMR056C	SPBC530.10c_T0
YDL014W	SPBC2D10.10c_T0
YDL240W	SPBC3F6.05_T0
YLR401C	SPAC16.04_T0
YNL238W	SPAC22E12.09c_T0
YPL012W	SPAPB8E5.07c_T0
YPL259C	SPBP16F5.07_T0
YIR028W	SPAC29B12.14c_T0	SPAC1399.03_T0
YBR021W	SPAC29B12.14c_T0	SPAC1399.03_T0
YBL042C	SPAC29B12.14c_T0	SPAC1399.03_T0
YDR324C	SPBC19F5.02c_T0
YHL007C	SPBC1604.14c_T0
YHR169W	SPBC543.06c_T0
YLL011W	SPBC1A4.07c_T0
YGR019W	SPAC19D5.07_T0
YPL008W	SPAC3G6.11_T0
YDR232W	SPAC2F3.09_T0
YBR112C	SPBC23E6.09_T0
YBR222C	SPCC1827.03c_T0
YOR160W	SPBC11G11.07_T0
YLR083C	SPBC1105.08_T0
YDR107C	SPBC1105.08_T0
YNL277W	SPBC56F2.11_T0
YNL142W	SPCPB1C11.01_T0
YPL022W	SPCC970.01_T0
YJL221C	SPBC1683.07_T0
YIL172C	SPBC1683.07_T0
YOL157C	SPBC1683.07_T0
YGR287C	SPBC1683.07_T0
YBR299W	SPBC1683.07_T0
YGR292W	SPBC1683.07_T0
YJL216C	SPBC1683.07_T0
YBR017C	SPAC2F3.06c_T0
YPL175W	SPBC3D6.07_T0
YPL204W	SPBC3H7.15_T0
YBR031W	SPBC1711.06_T0	SPBP8B7.03c_T0
YDR012W	SPBC1711.06_T0	SPBP8B7.03c_T0
YER178W	SPAC26F1.03_T0
YPL028W	SPBC215.09c_T0
YML070W	SPAC22A12.11_T0
YFL055W	SPCC965.11c_T0
YLR163C	SPBP23A10.15c_T0
YER082C	SPAC959.03c_T0
YEL036C	SPBC1734.04_T0
YGL055W	SPCC1281.06c_T0
YKR024C	SPBC21H7.04_T0
YCL030C	SPBC1711.13_T0
YHR113W	SPAC4F10.02_T0
YML069W	SPBC609.05_T0
YMR261C	SPACUNK4.16c_T0	SPAC22F8.05_T0
YML100W	SPACUNK4.16c_T0	SPAC22F8.05_T0
YLL029W	SPAC22G7.01c_T0
YKL146W	SPAC3H1.09c_T0
YBL008W	SPBC31F10.13c_T0
YIL107C	SPAPB17E12.14c_T0
YLR386W	SPBC25H2.03_T0
YHL030W	SPAC1782.01_T0
YOL122C	SPAC27F1.08_T0
YIL103W	SPBC3B8.05_T0
YJR132W	SPCC550.11_T0
YBR170C	SPBC1711.10c_T0
YMR224C	SPAC13C5.07_T0
YBL011W	SPBC1718.04_T0
YCL059C	SPBC25B2.05_T0
YDR301W	SPBC1709.08_T0
YJL197W	SPCC1494.05c_T0
YJL154C	SPCC777.13_T0
YBR008C	SPAC17C9.16c_T0	SPBC609.04_T0
YGL256W	SPAC5H10.06c_T0
YKL212W	SPBC19F5.03_T0
YNL064C	SPBC1734.11_T0
YBL063W	SPAC25G10.07c_T0
YCR092C	SPAC8F11.03_T0
YNL275W	SPBC543.05c_T0
YOL103W	SPAC4F8.15_T0	SPAC20G8.03_T0
YDR497C	SPAC4F8.15_T0	SPAC20G8.03_T0
YNR047W	SPAC4G8.05_T0
YCR091W	SPAC4G8.05_T0
YHR079C	SPAC167.01_T0
YBR237W	SPCC10H11.01_T0
YOR165W	SPAC222.14c_T0
YMR167W	SPBC1703.04_T0
YJL101C	SPAC22F3.10c_T0
YMR278W	SPCC1840.05c_T0
YOR196C	SPBC8D2.15_T0
YDR375C	SPAC644.07_T0
YHR135C	SPBP35G2.05c_T0	SPAC1805.05_T0	SPBC1347.06c_T0
YNL154C	SPBP35G2.05c_T0	SPAC1805.05_T0	SPBC1347.06c_T0
YOL060C	SPCC4B3.03c_T0
YNL006W	SPBC21B10.05c_T0
YGL253W	SPAC24H6.04_T0
YFR053C	SPAC24H6.04_T0
YDR047W	SPCC4B3.05c_T0
YDL244W	SPCC1223.02_T0
YFL058W	SPCC1223.02_T0
YJR156C	SPCC1223.02_T0
YNL332W	SPCC1223.02_T0
YGL216W	SPBC2F12.13_T0	SPBC1685.15c_T0
YBR221C	SPBC30D10.13c_T0
YGL099W	SPAC3F10.16c_T0
YKL113C	SPAC3G6.06c_T0
YPR189W	SPCC1919.05_T0
YGL119W	SPBC2D10.18_T0
YMR309C	SPAC4A8.16c_T0
YKL218C	SPCC320.14_T0
YOR136W	SPBC902.05c_T0
YPL265W	SPCC777.04_T0
YGR138C	SPBC409.08_T0
YPR156C	SPBC409.08_T0
YOL030W	SPAC11E3.13c_T0
YOL145C	SPAC27D7.14c_T0
YML061C	SPBC887.14c_T0
YDR009W	SPBPB2B2.13_T0
YBR020W	SPBPB2B2.13_T0
YKR038C	SPBC16D10.03_T0
YOR361C	SPAC25G10.08_T0
YCR008W	SPAC29A4.16_T0
YGR123C	SPBC3F6.01c_T0
YDR189W	SPCC74.01_T0
YOR323C	SPAC821.11_T0
YOR002W	SPBC342.01c_T0
YIL094C	SPAC31G5.04_T0
YMR001C	SPAC23C11.16_T0
YOL130W	SPBC27B12.12c_T0
YFL050C	SPBC27B12.12c_T0
YBR249C	SPAC24H6.10c_T0
YBR079C	SPBC17D11.05_T0
YDR148C	SPBC776.15c_T0
YGR200C	SPCC895.06_T0
YOR206W	SPAC1142.04_T0
YGR185C	SPCC1672.05c_T0
YMR011W	SPCC1235.13_T0	SPCC1235.14_T0	SPCC548.07c_T0	SPCC548.06c_T0	SPBC4B4.08_T0	SPBC1348.14c_T0	SPBC1683.08_T0	SPAC1F8.01_T0
YFL011W	SPCC1235.13_T0	SPCC1235.14_T0	SPCC548.07c_T0	SPCC548.06c_T0	SPBC4B4.08_T0	SPBC1348.14c_T0	SPBC1683.08_T0	SPAC1F8.01_T0
YDR342C	SPCC1235.13_T0	SPCC1235.14_T0	SPCC548.07c_T0	SPCC548.06c_T0	SPBC4B4.08_T0	SPBC1348.14c_T0	SPBC1683.08_T0	SPAC1F8.01_T0
YDR343C	SPCC1235.13_T0	SPCC1235.14_T0	SPCC548.07c_T0	SPCC548.06c_T0	SPBC4B4.08_T0	SPBC1348.14c_T0	SPBC1683.08_T0	SPAC1F8.01_T0
YHR092C	SPCC1235.13_T0	SPCC1235.14_T0	SPCC548.07c_T0	SPCC548.06c_T0	SPBC4B4.08_T0	SPBC1348.14c_T0	SPBC1683.08_T0	SPAC1F8.01_T0
YLR081W	SPCC1235.13_T0	SPCC1235.14_T0	SPCC548.07c_T0	SPCC548.06c_T0	SPBC4B4.08_T0	SPBC1348.14c_T0	SPBC1683.08_T0	SPAC1F8.01_T0
YHR096C	SPCC1235.13_T0	SPCC1235.14_T0	SPCC548.07c_T0	SPCC548.06c_T0	SPBC4B4.08_T0	SPBC1348.14c_T0	SPBC1683.08_T0	SPAC1F8.01_T0
YOL156W	SPCC1235.13_T0	SPCC1235.14_T0	SPCC548.07c_T0	SPCC548.06c_T0	SPBC4B4.08_T0	SPBC1348.14c_T0	SPBC1683.08_T0	SPAC1F8.01_T0
YDR345C	SPCC1235.13_T0	SPCC1235.14_T0	SPCC548.07c_T0	SPCC548.06c_T0	SPBC4B4.08_T0	SPBC1348.14c_T0	SPBC1683.08_T0	SPAC1F8.01_T0
YJL219W	SPCC1235.13_T0	SPCC1235.14_T0	SPCC548.07c_T0	SPCC548.06c_T0	SPBC4B4.08_T0	SPBC1348.14c_T0	SPBC1683.08_T0	SPAC1F8.01_T0
YHR094C	SPCC1235.13_T0	SPCC1235.14_T0	SPCC548.07c_T0	SPCC548.06c_T0	SPBC4B4.08_T0	SPBC1348.14c_T0	SPBC1683.08_T0	SPAC1F8.01_T0
YJL214W	SPCC1235.13_T0	SPCC1235.14_T0	SPCC548.07c_T0	SPCC548.06c_T0	SPBC4B4.08_T0	SPBC1348.14c_T0	SPBC1683.08_T0	SPAC1F8.01_T0
YEL069C	SPCC1235.13_T0	SPCC1235.14_T0	SPCC548.07c_T0	SPCC548.06c_T0	SPBC4B4.08_T0	SPBC1348.14c_T0	SPBC1683.08_T0	SPAC1F8.01_T0
YNR072W	SPCC1235.13_T0	SPCC1235.14_T0	SPCC548.07c_T0	SPCC548.06c_T0	SPBC4B4.08_T0	SPBC1348.14c_T0	SPBC1683.08_T0	SPAC1F8.01_T0
YDL245C	SPCC1235.13_T0	SPCC1235.14_T0	SPCC548.07c_T0	SPCC548.06c_T0	SPBC4B4.08_T0	SPBC1348.14c_T0	SPBC1683.08_T0	SPAC1F8.01_T0
YJR158W	SPCC1235.13_T0	SPCC1235.14_T0	SPCC548.07c_T0	SPCC548.06c_T0	SPBC4B4.08_T0	SPBC1348.14c_T0	SPBC1683.08_T0	SPAC1F8.01_T0
YMR008C	SPBC1348.10c_T0	SPAC977.09c_T0	SPAC1A6.03c_T0	SPCC1450.09c_T0	SPAC1786.02_T0
YOL011W	SPBC1348.10c_T0	SPAC977.09c_T0	SPAC1A6.03c_T0	SPCC1450.09c_T0	SPAC1786.02_T0
YMR006C	SPBC1348.10c_T0	SPAC977.09c_T0	SPAC1A6.03c_T0	SPCC1450.09c_T0	SPAC1786.02_T0
YDL095W	SPAC22A12.07c_T0
YDL093W	SPAC22A12.07c_T0
YDR293C	SPCC16C4.09_T0
YPL203W	SPBC106.10_T0
YKL166C	SPBC106.10_T0
YJL164C	SPBC106.10_T0
YBR011C	SPAC23C11.05_T0
YDL132W	SPAC17G6.12_T0
YER047C	SPAC328.04_T0
YGL211W	SPBC2G5.03_T0
YJR152W	SPCC417.10_T0
YOL023W	SPBC1271.15c_T0
YGL094C	SPAC22G7.04_T0
YGL091C	SPAC637.08_T0
YOL094C	SPAC1687.03c_T0
YML072C	SPAPYUK71.03c_T0
YLR354C	SPCC1020.06c_T0
YGR043C	SPCC1020.06c_T0
YBL007C	SPAC16E8.01_T0
YKL046C	SPCC970.02_T0
YMR238W	SPCC970.02_T0
YDR208W	SPAC19G12.14_T0
YKL194C	SPAC24C9.09_T0
YIL091C	SPCC1827.01c_T0
YFR019W	SPBC3E7.01_T0
YLR253W	SPBC15C4.02_T0
YPR069C	SPBC12C2.07c_T0
YGR170W	SPAC31G5.15_T0
YOR067C	SPAC17C9.07_T0
YML008C	SPBC16E9.05_T0
YLR027C	SPAC10F6.13c_T0
YBR142W	SPBC4F6.07c_T0
YGR173W	SPBC354.01_T0
YLR195C	SPBC2G2.11_T0
YDR111C	SPBC582.08_T0
YLR089C	SPBC582.08_T0
YPL019C	SPAC14C4.11_T0
YFL004W	SPAC14C4.11_T0
YBR243C	SPBC15D4.04_T0
YDL198C	SPCC1682.09c_T0
YKL022C	SPAC6F12.15c_T0
YLR244C	SPBC3E7.10_T0
YGL084C	SPAC24H6.01c_T0
YPL189W	SPAC24H6.01c_T0
YEL022W	SPBC211.03c_T0
YJR031C	SPBC211.03c_T0
YER099C	SPCC1620.06c_T0
YBL068W	SPCC1620.06c_T0
YER093C	SPBC12C2.02c_T0
YEL020C	SPBC725.04_T0
YIR034C	SPAC227.18_T0
YDR120C	SPBC25D12.05_T0
YHR042W	SPBC29A10.01_T0
YNR043W	SPAC24C9.03_T0
YLL028W	SPCC569.05c_T0	SPBC36.02c_T0	SPBC36.01c_T0	SPBC36.03c_T0	SPBC530.15c_T0
YNL298W	SPAC1F5.09c_T0
YPL266W	SPBC336.02_T0
YPL009C	SPCC132.01c_T0
YGR109W-B	SPAC26A3.13c_T0	SPAC9.04_T0	SPBC9B6.02c_T0	SPAC2E1P3.03c_T0	SPAPB15E9.03c_T0	SPCC1020.14_T0	SPAC167.08_T0	SPAC27E2.08_T0	SPAC13D1.01c_T0	SPAC19D5.09c_T0	SPBC1289.17_T0
YIL082W-A	SPAC26A3.13c_T0	SPAC9.04_T0	SPBC9B6.02c_T0	SPAC2E1P3.03c_T0	SPAPB15E9.03c_T0	SPCC1020.14_T0	SPAC167.08_T0	SPAC27E2.08_T0	SPAC13D1.01c_T0	SPAC19D5.09c_T0	SPBC1289.17_T0
YJR145C	SPBC19F8.08_T0	SPAC959.07_T0	SPBC21B10.10_T0
YHR203C	SPBC19F8.08_T0	SPAC959.07_T0	SPBC21B10.10_T0
YGR244C	SPCC1620.08_T0
YCL018W	SPBC1A4.02c_T0
YJL095W	SPAC1F3.02c_T0
YJL167W	SPAC6F12.13c_T0
YJL060W	SPAC6B12.04c_T0
YPR141C	SPAC664.10_T0
YGR040W	SPAC31G5.09c_T0
YLR377C	SPBC1198.14c_T0
YHR171W	SPBC6B1.05c_T0
YPL151C	SPBP22H7.07_T0
YKL134C	SPAC1F3.10c_T0
YMR277W	SPAC19B12.05c_T0
YOR061W	SPAC23C11.11_T0
YNL212W	SPBC1685.14c_T0
YEL058W	SPAC13C5.05c_T0
YDR481C	SPBC14F5.13c_T0
YLR241W	SPAC2G11.09_T0
YEL042W	SPAC824.08_T0
YNL082W	SPAC19G12.02c_T0
YER049W	SPBC6B1.08c_T0
YJL128C	SPBC409.07c_T0
YNL172W	SPBC106.09_T0
YDR300C	SPAC17H9.13c_T0
YHR033W	SPAC17H9.13c_T0
YDL195W	SPBC8D2.20c_T0
YHR068W	SPBC1271.04c_T0
YJL102W	SPBC660.10_T0
YNL071W	SPCC794.07_T0
YKL181W	SPAC4A8.14_T0
YHR024C	SPBC18E5.12c_T0
YFL033C	SPAPB18E9.02c_T0	SPCC1450.11c_T0
YGR010W	SPAC806.06c_T0
YLR328W	SPAC806.06c_T0
YNL037C	SPAC11G7.03_T0
YIR002C	SPAC9.05_T0
YMR058W	SPAC1F7.08_T0
YFL041W	SPAC1F7.08_T0
YDR388W	SPBC21D10.12_T0
YOL098C	SPAC3H1.02c_T0
YLL031C	SPBC27B12.06_T0
YHR194W	SPAC3H1.04c_T0
YKL135C	SPBC947.02_T0
YPL110C	SPAPB1E7.05_T0
YHR073W	SPAC23H4.01c_T0
YAR007C	SPBC660.13c_T0
YJR033C	SPBC1105.10_T0
YFL025C	SPAC824.02_T0
YBR029C	SPBC13A2.03_T0
YMR062C	SPBC1271.14_T0
YJL108C	SPAC7D4.12c_T0	SPAC16A10.01_T0
YMR145C	SPAC3A11.07_T0
YDL085W	SPAC3A11.07_T0
YDR365C	SPBC1734.01c_T0
YOR243C	SPBC1A4.09_T0
YPL195W	SPAC144.06_T0
YNR032W	SPAC22H10.04_T0
YML093W	SPAC57A7.06_T0
YOR197W	SPCC1840.04_T0
YDL097C	SPAC23G3.11_T0
YBL088C	SPCC23B6.03c_T0
YNL218W	SPAC26H5.02c_T0
YIL018W	SPBC2F12.07c_T0	SPBC839.04_T0	SPAC1F7.13c_T0
YFR031C-A	SPBC2F12.07c_T0	SPBC839.04_T0	SPAC1F7.13c_T0
YLR293C	SPBC1289.03c_T0
YOR185C	SPBC1289.03c_T0
YGR286C	SPCC1235.02_T0
YLR005W	SPCC1682.07_T0
YOR099W	SPBC19C7.12c_T0
YBR205W	SPBC19C7.12c_T0
YDR483W	SPBC19C7.12c_T0
YFR004W	SPAC31G5.13_T0
YJR110W	SPAC19A8.03_T0
YER179W	SPAC8E11.03c_T0
YDR390C	SPBC16H5.03c_T0
YDL001W	SPCC16C4.01_T0
YJR148W	SPBC428.02c_T0
YHR208W	SPBC428.02c_T0
YFR024C-A	SPAPJ696.02_T0
YHR016C	SPAPJ696.02_T0
YJR040W	SPBC19C7.11_T0
YGR194C	SPCPJ732.02c_T0
YPR016C	SPCC1919.09_T0
YJR130C	SPBC15D4.09c_T0
YML082W	SPBC15D4.09c_T0
YDR331W	SPCC11E10.02c_T0
YOR175C	SPBC16A3.10_T0
YOR241W	SPBC1709.17_T0
YKL017C	SPCC737.07c_T0
YOR086C	SPCC962.01_T0
YNL087W	SPCC962.01_T0
YJR007W	SPAC3G9.09c_T0
YNL271C	SPAC1F5.04c_T0
YOR142W	SPAC16E8.17c_T0
YPL122C	SPBC13G1.13_T0
YKR028W	SPCC663.01c_T0
YJL098W	SPCC663.01c_T0
YGL003C	SPAC144.13c_T0
YJL168C	SPAC29B12.02c_T0
YBR058C	SPBC6B1.06c_T0
YBR034C	SPAC890.07c_T0
YOL034W	SPAC14C4.02c_T0
YAL021C	SPCC31H12.08c_T0
YPL131W	SPBC11C11.09c_T0	SPAC3H5.12c_T0
YHR166C	SPAC6F12.14_T0
YDR158W	SPCC1827.06c_T0
YGL040C	SPAC1805.06c_T0
YGR060W	SPAC630.08c_T0
YHR064C	SPAC57A7.12_T0
YKL027W	SPAC1A6.10_T0
YHR003C	SPAC1A6.10_T0
YER006W	SPBC26H8.08c_T0
YGR157W	SPBC26H8.03_T0
YFR028C	SPAC1782.09c_T0
YGR132C	SPAC1782.06c_T0
YBR160W	SPBC11B10.09_T0
YLL041C	SPAC140.01_T0
YIL046W	SPAC57A10.05c_T0
YDL128W	SPCC1795.02c_T0
YLR314C	SPAC4F10.11_T0
YKL085W	SPCC306.08c_T0
YDL234C	SPAC630.05_T0
YPL268W	SPAC22F8.11_T0
YLR383W	SPCC5E4.06_T0
YER141W	SPAC22E12.10c_T0
YDR496C	SPCP1E11.11_T0
YML080W	SPBC36B7.04_T0
YPR110C	SPBC1289.07c_T0
YNL329C	SPAC17A5.01_T0
YMR303C	SPCC13B11.01_T0
YOL086C	SPCC13B11.01_T0
YBR145W	SPCC13B11.01_T0
YMR083W	SPCC13B11.01_T0
YMR139W	SPAC1687.15_T0	SPBC8D2.01_T0
YDL079C	SPAC1687.15_T0	SPBC8D2.01_T0
YDL147W	SPAPB8E5.02c_T0	SPAC1420.03_T0
YKR095W	SPCC162.08c_T0
YIL149C	SPCC162.08c_T0
YOR001W	SPAC1F3.01_T0
YKL213C	SPBC887.04c_T0
YFL045C	SPAC1556.07_T0
YGL095C	SPAC2G11.03c_T0
YLR196W	SPBC1711.16_T0
YIL123W	SPAC1002.13c_T0
YNL066W	SPAC1002.13c_T0
YKR042W	SPAC1002.13c_T0
YBR162C	SPBP23A10.11c_T0
YDR044W	SPAC222.11_T0
YHR107C	SPAC9G1.11c_T0
YGR231C	SPCC1322.16_T0
YNL280C	SPBC16G5.18_T0
YJL087C	SPAC17G8.01c_T0
YKL184W	SPAC144.04c_T0
YDR325W	SPCC188.03_T0
YOR271C	SPAC17G6.15c_T0
YDR448W	SPCC24B10.08c_T0
YDL036C	SPAC18B11.02c_T0
YOL066C	SPAC18B11.02c_T0
YGL171W	SPAC22F3.08c_T0
YKL064W	SPAC17A2.14_T0
YJR072C	SPBC119.15_T0
YLR340W	SPCC18.14c_T0
YER177W	SPAC8E11.02c_T0	SPAC17A2.13c_T0
YDR099W	SPAC8E11.02c_T0	SPAC17A2.13c_T0
YCR068W	SPAC23C4.16c_T0
YGL225W	SPAC144.18_T0
YBL104C	SPAC12G12.01c_T0
YER107C	SPBC16A3.05c_T0
YFL002C	SPBC24C6.02_T0
YGR285C	SPBC1778.01c_T0
YPL212C	SPCC126.03_T0
YPR029C	SPCP1E11.06_T0
YEL060C	SPAC4A8.04_T0
YOR003W	SPAC4A8.04_T0
YCR002C	SPAC821.06_T0
YKR056W	SPAC4G8.07c_T0
YMR146C	SPAC4D7.05_T0
YMR096W	SPAC29B12.04_T0
YFL059W	SPAC29B12.04_T0
YNL333W	SPAC29B12.04_T0
YCR084C	SPAC18B11.10_T0	SPAC630.14c_T0
YJL109C	SPBC23E6.04c_T0
YPL104W	SPCC736.06_T0
YCR028C	SPBC2G2.01c_T0
YER126C	SPCP1E11.08_T0
YJL062W	SPAC13G6.03_T0
YBR055C	SPBC6B1.07_T0
YDR338C	SPCC4B3.13_T0
YJL069C	SPBC29A3.06_T0
YJR036C	SPBP8B7.27_T0
YHR025W	SPBC4C3.03_T0
YPL184C	SPAC2F7.11_T0
YJR139C	SPBC776.03_T0
YMR319C	SPBP26C9.03c_T0
YML049C	SPAPJ698.03c_T0
YGL180W	SPCC63.08c_T0
YGR012W	SPAC3A12.17c_T0
YAR015W	SPBC409.10_T0
YHR070W	SPAPB18E9.01_T0
YHL033C	SPBC29A3.04_T0
YLL045C	SPBC29A3.04_T0
YNL183C	SPCC1020.10_T0
YDL214C	SPCC1020.10_T0
YER005W	SPCC11E10.05c_T0
YMR131C	SPBC1711.07_T0
YPL029W	SPAC637.11_T0
YPL109C	SPBC21C3.03_T0
YGL141W	SPAC167.07c_T0
YER053C	SPBC1703.13c_T0
YDL040C	SPCC338.07c_T0
YER003C	SPBC2G2.16_T0
YFR002W	SPCC1620.11_T0
YPL031C	SPCC16C4.11_T0
YLR103C	SPAC17D4.02_T0
YGR090W	SPBC776.08c_T0
YPR047W	SPCC736.03c_T0
YPL088W	SPAC977.14c_T0	SPAC750.01_T0
YDL100C	SPAC1142.06_T0
YJR068W	SPAC23D3.02_T0
YNL288W	SPAC29B12.06c_T0
YLR208W	SPBC215.15_T0
YGR171C	SPAC27E2.06c_T0
YNL313C	SPAC19B12.01_T0
YGL169W	SPCC895.03c_T0
YKR089C	SPAC1A6.05c_T0
YOR081C	SPAC1A6.05c_T0
YLR243W	SPAC4D7.12c_T0
YOR209C	SPAC1486.06_T0
YDR242W	SPBPB8B6.03_T0
YNL290W	SPAC27E2.10c_T0
YEL050C	SPCC16C4.15_T0
YHR001W	SPCC23B6.01c_T0
YKR003W	SPCC23B6.01c_T0
YGL116W	SPAC821.08c_T0
YKR080W	SPBC1711.04_T0
YLR212C	SPBC32F12.04_T0
YOR272W	SPAC890.04c_T0
YLR248W	SPCC1322.08_T0	SPAC23A1.06c_T0
YBR179C	SPBC1706.03_T0
YJR131W	SPAC2E1P5.01c_T0
YJR117W	SPAC3H1.05_T0
YKL197C	SPCC553.03_T0
YHR098C	SPBC4.03c_T0
YKL140W	SPCC1672.09_T0	SPBC16A3.12c_T0
YDR372C	SPAC5D6.13_T0
YMR076C	SPAC110.02_T0
YDL238C	SPCC1672.03c_T0
YDR243C	SPCC63.11_T0
YMR116C	SPAC6B12.15_T0
YPL042C	SPAC23H4.17c_T0
YLR447C	SPAC17A2.03c_T0
YGR047C	SPCC16C4.14c_T0
YLR172C	SPCC576.14_T0
YBR247C	SPBC13G1.09_T0
YHR204W	SPAC23A1.04c_T0
YDL141W	SPBC30D10.07c_T0
YGL065C	SPBC11B10.01_T0
YKL045W	SPBC17D11.06_T0
YPR103W	SPAC4A8.13c_T0
YIL116W	SPBC11B10.02c_T0
YER078C	SPAC12B10.05_T0
YDR335W	SPAC328.01c_T0
YJL155C	SPAC732.02c_T0
YPL043W	SPBC4F6.14_T0
YCR094W	SPBC1773.11c_T0
YNR048W	SPBC1773.11c_T0
YGR159C	SPAC140.02_T0
YGR098C	SPCC5E4.04_T0
YKR076W	SPCC1281.07c_T0
YMR251W	SPCC1281.07c_T0
YGR154C	SPCC1281.07c_T0
YMR079W	SPAC3H8.10_T0
YKL091C	SPAC3H8.10_T0
YGR086C	SPCC736.15_T0
YPL004C	SPCC736.15_T0
YJL172W	SPAC24C9.08_T0
YEL055C	SPBC14C8.14c_T0
YIL108W	SPAC607.06c_T0
YGR246C	SPBC13E7.10c_T0
YIL162W	SPCC191.11_T0
YNL029C	SPBC1773.08c_T0	SPBC32H8.08c_T0
YIL085C	SPBC1773.08c_T0	SPBC32H8.08c_T0
YLR229C	SPAC110.03_T0
YFL047W	SPAC13A11.01c_T0
YGL123W	SPCC576.08c_T0
YLR143W	SPBC577.12_T0
YOL140W	SPCC777.09c_T0
YDL022W	SPAC23D3.04c_T0	SPBC215.05_T0
YOL059W	SPAC23D3.04c_T0	SPBC215.05_T0
YGR253C	SPAC323.02c_T0
YDL148C	SPBC3F6.04c_T0
YGL112C	SPCC16C4.18c_T0
YPR041W	SPAC2F7.05c_T0
YOR176W	SPCC320.09_T0
YCL004W	SPBP18G5.02_T0
YLR055C	SPBC14C8.17c_T0
YNL138W	SPCC306.09c_T0
YPL090C	SPAPB1E7.12_T0	SPAC13G6.07c_T0
YBR181C	SPAPB1E7.12_T0	SPAC13G6.07c_T0
YPL220W	SPCC1183.08c_T0	SPBC30D10.18c_T0
YGL135W	SPCC1183.08c_T0	SPBC30D10.18c_T0
YMR121C	SPCC576.11_T0	SPAC1783.08c_T0
YLR029C	SPCC576.11_T0	SPAC1783.08c_T0
YPR176C	SPAC167.02_T0
YOR124C	SPAC328.06_T0
YNL178W	SPBC16G5.14c_T0
YML123C	SPBC8E4.01c_T0	SPBC1683.01_T0	SPAC23D3.12_T0	SPCC2H8.02_T0
YLR075W	SPAP7G5.05_T0	SPBC18E5.04_T0
YBR061C	SPAC4F10.03c_T0
YER148W	SPAC29E6.08_T0
YJL213W	SPBPB21E7.08_T0
YDL058W	SPAC29E6.03c_T0
YGR144W	SPBC26H8.01_T0
YGR175C	SPBC713.12_T0
YOR261C	SPCC1682.10_T0
YOL045W	SPAC1805.01c_T0
YAL017W	SPAC1805.01c_T0
YOR222W	SPAC328.09_T0
YPL134C	SPAC328.09_T0
YIR008C	SPAC6B12.10c_T0
YAL025C	SPAC222.06_T0
YPL125W	SPCC1322.06_T0
YBR192W	SPAC688.09_T0
YNL321W	SPAC521.04c_T0
YHR190W	SPBC646.05c_T0
YNL256W	SPBC1734.03_T0
YLR300W	SPBC1105.05_T0
YOR190W	SPBC1105.05_T0
YDL103C	SPBC1289.08_T0
YER156C	SPAC694.04c_T0
YDL108W	SPBC19F8.07_T0
YGR054W	SPBC4B4.04_T0
YMR302C	SPBC83.05_T0
YML092C	SPCC1442.06_T0
YJR159W	SPBC1773.05c_T0
YDL246C	SPBC1773.05c_T0
YLR070C	SPBC1773.05c_T0
YNL020C	SPBC6B1.02_T0
YIL095W	SPBC6B1.02_T0
YFL001W	SPAC25B8.05_T0
YJL125C	SPAC9G1.12_T0
YOR262W	SPAC144.07c_T0
YNL141W	SPBC1198.02_T0
YNL293W	SPCC4G3.09c_T0
YOL112W	SPCC4G3.09c_T0
YPL222W	SPAC20G4.05c_T0
YOL033W	SPAPB1A10.11c_T0
YOR065W	SPBC29A3.18_T0
YPL221W	SPAC1F7.03_T0
YGL139W	SPAC1F7.03_T0
YAL053W	SPAC1F7.03_T0
YOR365C	SPAC1F7.03_T0
YLR116W	SPCC962.06c_T0
YGR162W	SPAC17C9.03_T0
YGL049C	SPAC17C9.03_T0
YMR243C	SPAC23C11.14_T0
YOR316C	SPAC23C11.14_T0
YCR024C	SPBC1198.10c_T0
YJL088W	SPAC4G9.10_T0
YDR292C	SPBC3B9.03_T0
YGL202W	SPAC56E4.03_T0	SPCC569.07_T0	SPBC1773.13_T0
YER145C	SPAC1F7.07c_T0
YKL120W	SPAC139.02c_T0
YPR048W	SPAC1296.06_T0
YLR362W	SPBC1D7.05_T0
YNL169C	SPAC25B8.03_T0	SPBC16E9.18_T0
YIR029W	SPAC1F7.09c_T0
YER021W	SPBC119.01_T0
YKL004W	SPAC3H8.06_T0
YPL209C	SPCC320.13c_T0
YLR056W	SPAC1687.16c_T0	SPBC27B12.03c_T0
YFR048W	SPAC12G12.15_T0
YDR019C	SPAC31G5.14_T0
YER055C	SPAC25G10.05c_T0
YIL022W	SPBC14C8.02_T0
YMR247C	SPBC21D10.09c_T0
YGL115W	SPAC1556.08c_T0
YCR009C	SPBC725.09c_T0
YPL050C	SPAC4F10.10c_T0
YNL207W	SPBC1703.05_T0
YMR241W	SPBC83.13_T0
YJR091C	SPBP35G2.14_T0
YPR042C	SPBP35G2.14_T0
YFR010W	SPAC6G9.08_T0
YOR346W	SPBC1347.01c_T0
YLR048W	SPBC685.06_T0	SPAPJ698.02c_T0
YGR214W	SPBC685.06_T0	SPAPJ698.02c_T0
YHR108W	SPBC25H2.16c_T0
YDR358W	SPBC25H2.16c_T0
YBR081C	SPBC25H2.11c_T0
YEL052W	SPBC115.02c_T0
YPR125W	SPAC23C11.17_T0
YHR202W	SPAC1039.02_T0	SPBPB2B2.06c_T0	SPAC17G6.03_T0
YML063W	SPAC22H12.04c_T0	SPAC13G6.02c_T0
YLR441C	SPAC22H12.04c_T0	SPAC13G6.02c_T0
YER061C	SPBC887.13c_T0
YGL001C	SPBC3F6.02c_T0
YLR372W	SPAC1B2.03c_T0
YNL317W	SPAC12G12.14c_T0
YDL201W	SPCPB16A4.04c_T0
YPL152W	SPAC1782.05_T0
YPL214C	SPAC23H4.10c_T0
YIL021W	SPCC1442.10c_T0
YLR002C	SPBC887.03c_T0
YPR108W	SPBC582.07c_T0
YKL139W	SPAC2F3.15_T0
YOL049W	SPAC3F10.04_T0
YJL080C	SPCC550.14_T0
YOL077C	SPBC800.06_T0
YLR299W	SPAC664.09_T0	SPAC56E4.06c_T0
YDR226W	SPAC4G9.03_T0
YNL075W	SPAC19A8.07c_T0
YGL097W	SPBC557.03c_T0
YOR184W	SPAC1F12.07_T0
YMR092C	SPAC9G1.05_T0
YOR157C	SPAC23D3.07_T0
YNL048W	SPCC330.08_T0
YPL145C	SPBC1271.12_T0	SPBC354.07c_T0
YOR237W	SPBC1271.12_T0	SPBC354.07c_T0
YGR184C	SPAC15A10.11_T0	SPBC19C7.02_T0
YFL009W	SPAC4D7.03_T0	SPBC1718.01_T0
YPR165W	SPAC1F7.04_T0	SPAC20H4.11c_T0
YKL059C	SPBP8B7.15c_T0
YBR220C	SPBC21B10.09_T0
YDR364C	SPBC6B1.10_T0
YKR069W	SPCC1739.06c_T0
YNR033W	SPBP8B7.29_T0
YLR420W	SPAC16.03c_T0
YNR012W	SPCC162.11c_T0
YPL198W	SPAC3H5.07_T0	SPBC18H10.12c_T0
YGL076C	SPAC3H5.07_T0	SPBC18H10.12c_T0
YGL184C	SPCC11E10.01_T0
YDR280W	SPCC757.08_T0
YOR155C	SPBC30D10.03c_T0
YJR051W	SPAC17A2.05_T0
YEL047C	SPAC17A2.05_T0
YDL137W	SPBC4F6.18c_T0
YDL192W	SPBC4F6.18c_T0
YDR245W	SPAC637.06_T0
YLR351C	SPAC26A3.11_T0
YGR163W	SPCC777.05_T0
YER089C	SPAC2G11.07c_T0	SPCC1223.11_T0
YBL056W	SPAC2G11.07c_T0	SPCC1223.11_T0
YDR507C	SPAC57A10.02_T0
YCL024W	SPAC57A10.02_T0
YKL101W	SPAC57A10.02_T0
YER065C	SPBC1683.11c_T0
YPR006C	SPBC1683.11c_T0
YHL003C	SPBC3E7.15c_T0
YKL008C	SPBC3E7.15c_T0
YOR231W	SPBC543.07_T0
YPL140C	SPBC543.07_T0
YGR135W	SPAC13C5.01c_T0
YBL097W	SPCC306.03c_T0
YMR272C	SPAC19G12.08_T0
YNL083W	SPBC12D12.05c_T0
YLR157C	SPBPB21E7.09_T0	SPAC186.03_T0	SPAC977.12_T0	SPBPB8B6.05c_T0
YLR158C	SPBPB21E7.09_T0	SPAC186.03_T0	SPAC977.12_T0	SPBPB8B6.05c_T0
YLR160C	SPBPB21E7.09_T0	SPAC186.03_T0	SPAC977.12_T0	SPBPB8B6.05c_T0
YLR155C	SPBPB21E7.09_T0	SPAC186.03_T0	SPAC977.12_T0	SPBPB8B6.05c_T0
YGR260W	SPAC11D3.18c_T0	SPAC1002.16c_T0	SPBC1683.12_T0
YML102W	SPAC26H5.03_T0
YER102W	SPAC521.05_T0	SPAC2C4.16c_T0
YBL072C	SPAC521.05_T0	SPAC2C4.16c_T0
YHR069C	SPAC2F7.14c_T0
YKR081C	SPAC926.08c_T0
YOR070C	SPBC530.01_T0
YLR186W	SPAC18G6.07c_T0
YLR336C	SPAC24C9.11_T0
YKL081W	SPAC29A4.02c_T0
YPL048W	SPAC29A4.02c_T0
YGL100W	SPAC15F9.02_T0
YKR017C	SPAC328.02_T0
YLR399C	SPCC1450.02_T0	SPAC631.02_T0
YDL070W	SPCC1450.02_T0	SPAC631.02_T0
YPR119W	SPBC582.03_T0	SPAPB2B4.03_T0
YGR108W	SPBC582.03_T0	SPAPB2B4.03_T0
YJR005W	SPBC2G2.06c_T0
YMR093W	SPBC428.19c_T0
YEL046C	SPAC23H3.09c_T0
YBR087W	SPBC83.14c_T0
YJL100W	SPAC343.19_T0
YER168C	SPCC645.10_T0
YDL210W	SPAPB24D3.02c_T0	SPAC11D3.08c_T0
YHR111W	SPAC2G11.10c_T0
YNL007C	SPCC830.07c_T0
YHL010C	SPAC16E8.13_T0
YJL208C	SPAC17C9.08_T0
YFL038C	SPBC1703.10_T0
YBR028C	SPCC4G3.08_T0
YDR531W	SPBC4B4.01c_T0
YOR119C	SPAC10F6.10_T0
YPR175W	SPBP8B7.14c_T0
YOR145C	SPAC2C4.11c_T0
YGR202C	SPCC1827.02c_T0
YML121W	SPBC337.13c_T0
YPL150W	SPAC890.03_T0
YGR188C	SPCC1322.12c_T0
YBL033C	SPAP27G11.09c_T0
YCL043C	SPAC1F5.02_T0
YDR518W	SPAC1F5.02_T0
YMR027W	SPAC806.04c_T0	SPCC1393.13_T0
YMR166C	SPCC1442.03_T0
YHR112C	SPAC23A1.14c_T0
YJR070C	SPAC30C2.02_T0
YNL139C	SPAC1D4.14_T0
YPR003C	SPCC320.05_T0
YLR114C	SPAC23H3.14_T0
YMR061W	SPAC6F12.17_T0
YMR296C	SPBC18E5.02c_T0
YHR066W	SPAC1B9.03c_T0
YDR312W	SPAC1B9.03c_T0
YMR237W	SPBC31F10.16_T0
YOR299W	SPBC31F10.16_T0
YGR267C	SPAC17A5.13_T0
YOL038W	SPBC106.16_T0
YKR048C	SPCC364.06_T0
YKL205W	SPBP8B7.09c_T0
YGR085C	SPBC17G9.10_T0	SPAC26A3.07c_T0
YPR102C	SPBC17G9.10_T0	SPAC26A3.07c_T0
YER020W	SPAC23H3.13c_T0
YDR105C	SPAPB1A10.07c_T0
YHR114W	SPBC12C2.05c_T0
YDR017C	SPCC970.08_T0
YHR119W	SPCC306.04c_T0
YPL030W	SPCC663.10_T0
YCR047C	SPAC26A3.06_T0
YHR128W	SPAC1B3.01c_T0
YKR106W	SPBC4F6.09_T0
YCL073C	SPBC4F6.09_T0
YHL040C	SPBC4F6.09_T0
YHL047C	SPBC4F6.09_T0
YEL065W	SPBC4F6.09_T0
YHR002W	SPAC17H9.08_T0
YDR141C	SPAPB21F2.02_T0
YNL273W	SPBC216.06c_T0
YOR005C	SPCC1183.05c_T0
YBR189W	SPAC24H6.07_T0	SPBC29A3.12_T0
YPL081W	SPAC24H6.07_T0	SPBC29A3.12_T0
YKL068W	SPAC1486.05_T0
YMR047C	SPAC1486.05_T0
YIL128W	SPAC1071.02_T0
YFR037C	SPAC23H3.10_T0
YNL219C	SPAC1834.05_T0
YOL041C	SPAC16E8.06c_T0
YOL062C	SPAC31A2.09c_T0
YML004C	SPBC12C2.12c_T0
YPL260W	SPAC30C2.08_T0
YOR181W	SPAC4F10.15c_T0
YMR203W	SPBC27B12.13_T0
YKR026C	SPCC11E10.07c_T0
YCL040W	SPAC4F8.07c_T0
YDR516C	SPAC4F8.07c_T0
YGL196W	SPAC1039.06_T0
YKL114C	SPCC622.17_T0
YML074C	SPBC1347.02_T0
YLR449W	SPBC1347.02_T0
YBL084C	SPAC17C9.01c_T0
YBR287W	SPAC5D6.04_T0
YGL143C	SPAC2F7.17_T0
YJR002W	SPAC23C11.03_T0
YDR392W	SPCC61.02_T0
YEL051W	SPCC965.03_T0	SPCC965.03_T1
YHR011W	SPAC25B8.06c_T0
YLR330W	SPAC6G9.12_T0
YOR274W	SPAC343.15_T0
YJR123W	SPAC328.10c_T0	SPAC8C9.08_T0
YMR314W	SPAC6G10.04c_T0
YPL153C	SPCC18B5.11c_T0
YOR337W	SPCC777.02_T0	SPCC757.04_T0
YLR098C	SPCC777.02_T0	SPCC757.04_T0
YBR234C	SPBC14C8.06_T0
YJL092W	SPAC4H3.05_T0
YER087W	SPBC24C6.03_T0
YGR255C	SPBC146.12_T0
YMR023C	SPAC222.05c_T0
YHR188C	SPBC1604.15_T0
YDR490C	SPBC1778.10c_T0
YOL100W	SPBC1778.10c_T0
YER098W	SPBC1703.12_T0
YBL067C	SPBC1703.12_T0
YER068W	SPAC16C9.04c_T0
YDR050C	SPCC24B10.21_T0
YDR049W	SPCC1827.04_T0
YLR216C	SPAC1B3.03c_T0
YJR076C	SPBC16A3.01_T0
YJL001W	SPBC4C3.10c_T0
YPR144C	SPBC1604.06c_T0
YBR110W	SPAC23C4.14_T0
YGR282C	SPAC26H5.08c_T0
YMR235C	SPAC22E12.07_T0
YER094C	SPCC63.12c_T0
YKR084C	SPBC25B2.01_T0
YGR028W	SPCC24B10.10c_T0
YPR004C	SPAC27D7.06_T0
YPL218W	SPBC31F10.06c_T0
YBR082C	SPBC119.02_T0
YDR059C	SPBC119.02_T0
YIL001W	SPAC13D6.04c_T0
YHR088W	SPAC4F8.04_T0
YLR209C	SPAC1805.16c_T0
YDL017W	SPBC776.12c_T0
YPL063W	SPBC17A3.01c_T0
YPL211W	SPCC320.11c_T0
YBR161W	SPCC4F11.04c_T0
YPL057C	SPCC4F11.04c_T0
YEL024W	SPBC16H5.06_T0
YMR113W	SPAC227.09_T0
YKL132C	SPAC227.09_T0
YEL056W	SPCC1672.10_T0	SPAC29A4.18_T0
YGR083C	SPAC21E11.06_T0
YLR017W	SPAC16C9.02c_T0
YDR155C	SPBC28F2.03_T0
YOL010W	SPAC12G12.06c_T0
YLR291C	SPAC343.14c_T0
YPR167C	SPAC13G7.06_T0
YFL016C	SPCC4G3.14_T0
YJL115W	SPCC663.05c_T0
YMR259C	SPCC1494.07_T0
YPR118W	SPBC23E6.10c_T0
YOR362C	SPCC1795.04c_T0
YBL041W	SPAC22F8.06_T0
YIL118W	SPAC23C4.08_T0
YKL001C	SPAC1782.11_T0
YDL153C	SPBC3B8.09_T0
YGL011C	SPBC646.16_T0
YNR041C	SPAC56F8.04c_T0
YDL042C	SPBC16D10.07c_T0
YOL068C	SPBC16D10.07c_T0
YBR274W	SPCC1259.13_T0
YNL274C	SPACUNK4.10_T0
YML110C	SPCC4G3.04c_T0
YBL106C	SPAC1F3.03_T0
YPR032W	SPAC1F3.03_T0
YIL020C	SPAC3F10.09_T0
YBL035C	SPCC553.09c_T0
YNL251C	SPAC222.09_T0
YOR202W	SPBC21H7.07c_T0
YML021C	SPCC1183.06_T0	SPCC1183.06_T1
YKL193C	SPAC4A8.12c_T0
YPR178W	SPAC227.12_T0
YPR137W	SPAC2E1P5.05_T0
YIL133C	SPBC839.13c_T0	SPAC23A1.11_T0	SPBC2G2.05_T0
YNL069C	SPBC839.13c_T0	SPAC23A1.11_T0	SPBC2G2.05_T0
YER031C	SPAC18G6.03_T0
YGL210W	SPAC18G6.03_T0
YJL133W	SPAC8C9.12c_T0
YKR052C	SPAC8C9.12c_T0
YLR167W	SPAC589.10c_T0	SPAC6G10.11c_T0
YOL055C	SPBP8B7.18c_T0
YPL258C	SPBP8B7.18c_T0
YPR121W	SPBP8B7.18c_T0
YBL089W	SPBC1685.07c_T0
YER119C	SPBC1685.07c_T0
YPR058W	SPAC4G9.20c_T0
YBR104W	SPAC4G9.20c_T0
YKL149C	SPAC17A5.02c_T0
YDR452W	SPBC713.07c_T0
YNR006W	SPAC19A8.05c_T0
YEL021W	SPCC330.05c_T0
YPR161C	SPBC32H8.10_T0
YLR247C	SPAC144.05_T0
YDR159W	SPCC576.05_T0
YOL124C	SPBC16D10.02_T0
YLR405W	SPCC777.15_T0
YJL081C	SPBP23A10.08_T0	SPAC23D3.09_T0
YDR268W	SPAC3G9.13c_T0
YGR048W	SPBC16A3.09c_T0
YGR278W	SPBC13E7.01_T0
YKR092C	SPBC1711.05_T0
YGL179C	SPCC297.03_T0
YLL056C	SPBC2A9.02_T0
YML001W	SPBC405.04c_T0
YOL115W	SPAC12G12.13c_T0
YNL299W	SPAC12G12.13c_T0
YBR035C	SPAC1093.02_T0
YPL117C	SPBC106.15_T0
YPL097W	SPCC576.06c_T0
YLR210W	SPCC4E9.02_T0
YDL155W	SPCC4E9.02_T0
YBR133C	SPBC16H5.11c_T0
YLR206W	SPCC162.07_T0	SPCC162.07_T1
YDL161W	SPCC162.07_T0	SPCC162.07_T1
YBR003W	SPBPJ4664.01_T0
YPL183C	SPBC1306.02_T0
YJL059W	SPAC607.09c_T0
YMR226C	SPAC521.03_T0
YGR187C	SPAC26F1.12c_T0
YKL073W	SPAC1F5.06_T0
YOR006C	SPAC1F3.04c_T0
YGR186W	SPCC1620.09c_T0
YBR293W	SPBC12C2.13c_T0	SPBC3E7.06c_T0
YDR266C	SPCC1223.01_T0
YHR132C	SPBC337.07c_T0
YNL001W	SPCC18B5.06_T0
YMR102C	SPAC3H5.08c_T0
YKL121W	SPAC3H5.08c_T0
YKR021W	SPBC2D10.04_T0
YJL084C	SPBC2D10.04_T0
YOR033C	SPBC29A10.05_T0
YDR263C	SPBC29A10.05_T0
YKR079C	SPAC1D4.10_T0
YMR214W	SPBC1347.05c_T0
YPL237W	SPAC32A11.04c_T0
YNL201C	SPBC216.01c_T0
YIL043C	SPCC970.03_T0
YMR078C	SPBC902.02c_T0
YKR094C	SPAC1805.12c_T0	SPAC11G7.04_T0
YIL148W	SPAC1805.12c_T0	SPAC11G7.04_T0
YNR019W	SPAC13G7.05_T0
YCR048W	SPAC13G7.05_T0
YGR207C	SPAC1805.02c_T0
YDR332W	SPBC11C11.11c_T0
YOR018W	SPAC31A2.12_T0
YFR022W	SPAC31A2.12_T0
YLR380W	SPAC3H8.02_T0
YOR141C	SPAC664.02c_T0
YNR015W	SPBC1709.06_T0
YML018C	SPBC405.03c_T0
YDR032C	SPAC3C7.14c_T0
YCR004C	SPAC3C7.14c_T0
YLR262C	SPAC4C5.02c_T0
YMR276W	SPAC26A3.16_T0
YNL022C	SPAC2C4.06c_T0
YJR049C	SPCC24B10.02c_T0
YPL172C	SPBC365.02c_T0
YNR038W	SPCC285.03_T0
YDL109C	SPAC4A8.10_T0
YGL144C	SPAC4A8.10_T0
YDR373W	SPAC18B11.04_T0
YOR090C	SPAC10F6.17c_T0
YML118W	SPBC9B6.11c_T0
YMR285C	SPBC9B6.11c_T0
YBR291C	SPAC19G12.05_T0
YGL058W	SPAC18B11.07c_T0
YBL037W	SPBC691.03c_T0
YLR045C	SPCC895.07_T0
YPR132W	SPBP4H10.13_T0	SPAC23C11.02c_T0
YGR118W	SPBP4H10.13_T0	SPAC23C11.02c_T0
YDR264C	SPAC2F7.10_T0
YOR034C	SPAC2F7.10_T0
YML028W	SPCC576.03c_T0
YDR453C	SPCC576.03c_T0
YDR164C	SPCC584.05_T0
YPL060W	SPBC25H2.08c_T0
YLL010C	SPAC2F7.02c_T0
YLR019W	SPAC2F7.02c_T0
YHR026W	SPAC2C4.13_T0
YGL203C	SPBC16G5.09_T0
YDR376W	SPBC3B8.01c_T0
YPL242C	SPAC4F8.13c_T0
YMR293C	SPBC646.03_T0
YAL058W	SPAC3C7.11c_T0
YDR182W	SPAC630.12_T0
YJR119C	SPAC1002.05c_T0
YHR148W	SPAC19D5.05c_T0
YHR144C	SPBC2G2.13c_T0
YPL155C	SPBC1604.20c_T0
YOL016C	SPACUNK12.02c_T0
YFR014C	SPACUNK12.02c_T0
YBL080C	SPAC343.13_T0
YBR159W	SPAC4G9.15_T0
YEL027W	SPAC1B3.14_T0
YDR427W	SPAC607.05_T0
YER048C	SPAC4H3.01_T0
YBR074W	SPCC1919.12c_T0
YJR105W	SPCC338.14_T0
YOL123W	SPBC660.15_T0
YPL227C	SPBC56F2.10c_T0
YNL031C	SPBC1105.11c_T0	SPBC8D2.04_T0	SPAC1834.04_T0
YBR010W	SPBC1105.11c_T0	SPBC8D2.04_T0	SPAC1834.04_T0
YBR088C	SPBC16D10.09_T0
YEL041W	SPAC3H5.11_T0
YDR339C	SPBC32H8.04c_T0
YOR095C	SPAC144.12_T0
YHR089C	SPBC20F10.01_T0
YPR086W	SPAC16E8.16_T0
YBR084C-A	SPBC56F2.02_T0	SPCC1682.14_T0
YBL027W	SPBC56F2.02_T0	SPCC1682.14_T0
YKL196C	SPBC13G1.11_T0
YGL083W	SPBP23A10.10_T0
YOL064C	SPCC1753.04_T0
YJL112W	SPAC664.15_T0
YKR036C	SPAC664.15_T0
YIR037W	SPBC32F12.03c_T0
YBR244W	SPBC32F12.03c_T0
YDR523C	SPAC2C4.14c_T0
YGR276C	SPAC637.09_T0
YDR416W	SPBC211.02c_T0
YNL003C	SPAC12B10.09_T0
YMR100W	SPBC31F10.10c_T0
YNL240C	SPCC1450.10c_T0
YNL121C	SPAC6B12.12_T0
YHR117W	SPAC6B12.12_T0
YEL054C	SPCC31H12.04c_T0	SPCC16C4.13c_T0
YDR418W	SPCC31H12.04c_T0	SPCC16C4.13c_T0
YAL042W	SPAC24B11.08c_T0
YER122C	SPAC22E12.17c_T0
YDR064W	SPAC6F6.07c_T0
YDL236W	SPBC15D4.15_T0
YGL255W	SPBC16D10.06_T0
YMR223W	SPAC13A11.04c_T0
YJL187C	SPCC18B5.03_T0
YPL096W	SPBC1709.14_T0
YOR245C	SPCC1235.15_T0
YPL015C	SPCC132.02_T0
YJR047C	SPAC26H5.10c_T0	SPBC336.10c_T0
YEL034W	SPAC26H5.10c_T0	SPBC336.10c_T0
YPL171C	SPAC5H10.10_T0	SPAC5H10.04_T0
YHR179W	SPAC5H10.10_T0	SPAC5H10.04_T0
YNL098C	SPAC17H9.09c_T0
YOR101W	SPAC17H9.09c_T0
YPL111W	SPAC3H1.07_T0	SPBP26C9.02c_T0
YDL205C	SPAC24B11.13_T0
YJL091C	SPAC144.10c_T0
YGR261C	SPAC23H3.06_T0
YJL053W	SPAC4G9.13c_T0
YIL033C	SPAC8C9.03_T0
YFL034C-B	SPCC970.04c_T0
YIL083C	SPCC4B3.18_T0
YNR030W	SPBC1734.12c_T0
YOR038C	SPBC15D4.03_T0
YJR125C	SPCC794.11c_T0
YBR191W	SPBC365.03c_T0	SPAC959.08_T0
YPL079W	SPBC365.03c_T0	SPAC959.08_T0
YDL090C	SPAC17G6.04c_T0
YCL009C	SPBC14C8.04_T0
YCR061W	SPBC3B8.06_T0
YER019W	SPBC32F12.01c_T0
YFR005C	SPBC577.07_T0
YJR144W	SPBC30D10.08_T0
YGR003W	SPAC24H6.03_T0
YJL106W	SPAC3C7.06c_T0
YGR216C	SPBC30D10.11_T0
YIL104C	SPBC8D2.13_T0
YML130C	SPCC1450.14c_T0
YOR387C	SPAC977.05c_T0	SPBPB2B2.15_T0	SPBC1348.06c_T0
YGL258W	SPAC977.05c_T0	SPBPB2B2.15_T0	SPBC1348.06c_T0
YOR312C	SPAC3A12.10_T0	SPAC26A3.04_T0
YMR242C	SPAC3A12.10_T0	SPAC26A3.04_T0
YML014W	SPAC13D6.03c_T0
YML064C	SPAC1565.06c_T0
YLR203C	SPAC25B8.04c_T0
YBL050W	SPAC959.02_T0
YNL297C	SPAC23D3.13c_T0
YBR154C	SPAC23C4.15_T0
YDR191W	SPAC1783.04c_T0
YDR083W	SPAC56F8.09_T0
YCR098C	SPBC1271.09_T0
YFR021W	SPAC589.07c_T0
YJL143W	SPAC3A12.16c_T0
YDR168W	SPBC9B6.10_T0
YDR297W	SPBC887.15c_T0
YAL041W	SPAC16E8.09_T0
YDL167C	SPAC17H9.04c_T0
YFL005W	SPAC9E9.07c_T0
YIR006C	SPAC25G10.09c_T0
YOL120C	SPAPB17E12.13_T0	SPBC11C11.07_T0
YNL301C	SPAPB17E12.13_T0	SPBC11C11.07_T0
YML065W	SPBC29A10.15_T0
YLR442C	SPBC29A10.15_T0
YGR024C	SPCC63.07_T0
YOR254C	SPBC36B7.03_T0
YNL181W	SPAC19A8.06_T0
YNL308C	SPAC22G7.05_T0
YPR066W	SPAC24H6.12c_T0
YFL028C	SPAC20G4.01_T0
YBR039W	SPBC1734.13_T0
YDR214W	SPBC1711.08_T0
YIL099W	SPBC14C8.05c_T0
YIL068C	SPCC1235.10c_T0
YAR003W	SPAC23H3.05c_T0
YCR077C	SPBC19G7.10c_T0
YKL056C	SPAC1F12.02c_T0
YDR487C	SPBC23E6.06c_T0
YDL056W	SPBC725.16_T0
YBR236C	SPCC330.10_T0
YER117W	SPCC1322.11_T0	SPAC3G9.03_T0
YBL087C	SPCC1322.11_T0	SPAC3G9.03_T0
YOL002C	SPBC12C2.09c_T0
YDR492W	SPBC12C2.09c_T0
YDR267C	SPAC806.02c_T0
YNL090W	SPAC16.01_T0
YDL006W	SPCC4F11.02_T0
YPL045W	SPAC824.05_T0
YOR154W	SPBC3E7.09_T0
YDR025W	SPAC31G5.03_T0	SPAC144.11_T0
YBR048W	SPAC31G5.03_T0	SPAC144.11_T0
YNL096C	SPAC18G6.14c_T0
YOR096W	SPAC18G6.14c_T0
YNL130C	SPAC22A12.10_T0
YHR123W	SPAC22A12.10_T0
YBR155W	SPAC17A2.04c_T0
YIL038C	SPAC1B3.05_T0
YBL047C	SPBC800.10c_T0
YJR006W	SPAC27E2.05_T0
YJL121C	SPAC31G5.05c_T0
YDL104C	SPCC1259.10_T0
YKL179C	SPCC364.04c_T0
YCR031C	SPBC18H10.13_T0	SPAC3H5.05c_T0
YJL191W	SPBC18H10.13_T0	SPAC3H5.05c_T0
YLR357W	SPBC4B4.03_T0
YGR056W	SPBC4B4.03_T0
YER012W	SPAC31A2.04c_T0
YJL126W	SPBC651.02_T0
YML097C	SPBC4F6.10_T0
YBR200W	SPAC22H10.07_T0
YDL033C	SPAC23H4.04_T0
YBR046C	SPCC1442.16c_T0
YJL010C	SPAC6G9.02c_T0
YHL002W	SPBC1734.08_T0
YOR039W	SPAC1851.03_T0
YNL010W	SPAC823.14_T0
YPL188W	SPAC323.01c_T0
YGL038C	SPAC1006.05c_T0
YIL153W	SPAC4F10.04_T0
YKR070W	SPAC22A12.08c_T0
YHR206W	SPAC8C9.14_T0
YER026C	SPCC1442.12_T0
YPL169C	SPBC1921.03c_T0
YHR158C	SPCC1223.06_T0
YGR238C	SPCC1223.06_T0
YER100W	SPAC10F6.05c_T0
YEL012W	SPBC211.07c_T0
YOR056C	SPAC1486.09_T0
YML104C	SPCC16A11.04_T0
YBL085W	SPBC1289.04c_T0
YER114C	SPBC1289.04c_T0
YGL105W	SPAC30C2.04_T0
YHR063C	SPBPB2B2.09c_T0
YJL204C	SPCC18.04_T0
YOR120W	SPAC26F1.07_T0	SPBC8E4.04_T0
YDR368W	SPAC26F1.07_T0	SPBC8E4.04_T0
YKL080W	SPAPB2B4.05_T0
YOR351C	SPAC14C4.03_T0
YNL222W	SPAC3G9.04_T0
YML086C	SPAPB1A10.12c_T0
YDL064W	SPAC30D11.13_T0
YDR080W	SPAP27G11.05c_T0
YGL014W	SPAC4G8.03c_T0
YJR133W	SPAC23C11.13c_T0
YGR149W	SPBC776.05_T0
YML026C	SPCC1259.01c_T0	SPBC16D10.11c_T0
YDR450W	SPCC1259.01c_T0	SPBC16D10.11c_T0
YEL037C	SPBC2D10.12_T0
YKL009W	SPBC11G11.03_T0
YLR215C	SPAP27G11.03_T0
YPR135W	SPAPB1E7.02c_T0
YKL151C	SPCC61.03_T0
YKL190W	SPCC830.06_T0
YDR272W	SPAC824.07_T0	SPCC13B11.03c_T0
YOR040W	SPAC824.07_T0	SPCC13B11.03c_T0
YBL082C	SPAC7D4.06c_T0
YDL117W	SPAC9G1.06c_T0
YHR200W	SPAC637.10c_T0
YIL047C	SPCC1827.07c_T0
YJR096W	SPAC2F3.05c_T0	SPAP32A8.02_T0
YGR220C	SPAC644.17c_T0
YFR050C	SPBC577.10_T0
YLR085C	SPCC550.12_T0
YPR031W	SPBC17D11.04c_T0
YGR227W	SPAC56F8.06c_T0
YKR068C	SPAC644.18c_T0
YLR115W	SPBC1709.15c_T0
YJL177W	SPBC2F12.04_T0	SPCC364.03_T0
YKL180W	SPBC2F12.04_T0	SPCC364.03_T0
YLR270W	SPBP4H10.20_T0
YOR173W	SPBP4H10.20_T0
YER111C	SPAC22F3.09c_T0
YHR077C	SPAC19A8.08_T0
YDR177W	SPBC2D10.20_T0
YJR008W	SPAC4H3.04c_T0
YKR087C	SPAP14E8.04_T0
YPR104C	SPAC1142.08_T0
YHL023C	SPBC543.04_T0
YNL320W	SPBC32H8.03_T0
YMR313C	SPCC1450.16c_T0
YEL006W	SPAC227.03c_T0
YIL006W	SPAC227.03c_T0
YHR086W	SPBC23E6.01c_T0	SPAC17A2.09c_T0
YDR092W	SPAC11E3.04c_T0
YDR180W	SPAC31A2.05c_T0
YGL130W	SPBC2F12.08c_T0
YNL118C	SPAC19A8.12_T0
YOR022C	SPAC20G8.02_T0
YDR386W	SPCC4G3.05c_T0
YGL142C	SPCC16A11.06c_T0
YHR029C	SPBPB21E7.07_T0
YBL003C	SPCC622.08c_T0	SPAC19G12.06c_T0
YDR225W	SPCC622.08c_T0	SPAC19G12.06c_T0
YBL055C	SPBC17A3.08_T0
YLR182W	SPBC336.12c_T0
YOR339C	SPCC1259.15c_T0
YDR204W	SPAC1687.12c_T1	SPAC1687.12c_T2	SPAC1687.12c_T0
YCL001W	SPAC22E12.05c_T0
YDR465C	SPAC26A3.17c_T0
YBL019W	SPBC3D6.10_T0
YER140W	SPBC13G1.05_T0
YKR051W	SPAC30D11.06c_T0
YKL012W	SPAC4D7.13_T0
YNL175C	SPAC3G6.04_T0
YLR268W	SPBC2A9.08c_T0
YOR132W	SPAPJ696.01c_T0
YMR022W	SPBP16F5.04_T0
YBR214W	SPBC646.13_T0
YGL056C	SPBC646.13_T0
YHL004W	SPAC24C9.10c_T0
YGL131C	SPAC3H1.12c_T0
YDL030W	SPBC36.09_T0
YPR011C	SPAPB17E12.12c_T0
YMR143W	SPBC18H10.14_T0	SPAC664.04c_T0
YDL083C	SPBC18H10.14_T0	SPAC664.04c_T0
YKR018C	SPAC11E3.14_T0
YJL082W	SPAC11E3.14_T0
YDL119C	SPAC823.10c_T0
YIL034C	SPAC631.01c_T0
YDR460W	SPBC776.18c_T0
YOL052C	SPBP4H10.05c_T0
YDR354W	SPBC16G5.08_T0
YAL003W	SPCC1450.04_T0
YER162C	SPCC4G3.10c_T0
YPL236C	SPAC3H1.13_T0
YML096W	SPBC4F6.11c_T0
YBR078W	SPAC1705.03c_T0	SPCC1223.12c_T0
YDR055W	SPAC1705.03c_T0	SPCC1223.12c_T0
YBR037C	SPBC119.06_T0
YBR024W	SPBC119.06_T0
YCR026C	SPBC725.05c_T0
YEL016C	SPBC725.05c_T0
YGL103W	SPCC5E4.07_T0	SPBC776.11_T0
YMR200W	SPAC31G5.02_T0
YPR097W	SPCC1450.12_T0
YJL039C	SPCC290.03c_T0
YOR089C	SPAC6F6.15_T0
YNL093W	SPAC6F6.15_T0
YBR002C	SPAC4D7.04c_T0
YKL013C	SPAC6G9.07c_T0
YMR055C	SPAC6F6.08c_T0
YGL147C	SPAC4G9.16c_T0	SPCC613.06_T0
YNL067W	SPAC4G9.16c_T0	SPCC613.06_T0
YER157W	SPBC1539.05_T0
YNL072W	SPAC4G9.02_T0
YJR073C	SPBC337.16_T0
YKL024C	SPCC1795.05c_T0
YPR091C	SPBC23G7.06c_T0
YIR019C	SPBC1289.15_T0	SPBC947.04_T0	SPAPB2C8.01_T0	SPAP11E10.02c_T0
YDL207W	SPBC31E1.05_T0
YOR007C	SPAC1142.02c_T0
YLR022C	SPAC4F8.03_T0
YNL137C	SPBC13G1.01c_T0
YPL234C	SPAC732.01_T0
YDR098C	SPBC26H8.06_T0
YER174C	SPBC26H8.06_T0
YFL042C	SPBC20F10.07_T0
YLR072W	SPBC20F10.07_T0
YBL020W	SPBC887.19_T0
YJR104C	SPAC821.10c_T0
YKL067W	SPAC806.07_T0
YML103C	SPAP27G11.10c_T0
YLR148W	SPCC790.02_T0
YGL157W	SPAC513.07_T0
YGL039W	SPAC513.07_T0
YOL151W	SPAC513.07_T0
YDR541C	SPAC513.07_T0
YLR088W	SPAC1002.11_T0
YDR002W	SPBC1773.07c_T0
YDR419W	SPBC16A3.11_T0
YPL249C	SPAC26F1.09_T0
YMR192W	SPAC26F1.09_T0
YGL178W	SPAC6G9.14_T0
YGR002C	SPAC9G1.13c_T0
YPL001W	SPAC139.06_T0
YNR035C	SPAC6F6.10c_T0
YOL080C	SPBC1604.09c_T0
YLR427W	SPBP8B7.23_T0
YKL071W	SPCC663.08c_T0	SPCC663.06c_T0	SPCC663.09c_T0	SPCC24B10.20_T0
YLR260W	SPAC4A8.07c_T0
YOR171C	SPAC4A8.07c_T0
YER072W	SPBC21B10.04c_T0
YLR285W	SPAC8F11.09c_T0
YGL221C	SPCC126.12_T0
YPL135W	SPAC227.13c_T0
YOR226C	SPAC227.13c_T0
YDL208W	SPAC1782.10c_T0
YDR330W	SPAC2C4.15c_T0
YDR404C	SPACUNK4.06c_T0
YKL002W	SPAC4F8.01_T0
YER151C	SPBP8B7.21_T0
YHR075C	SPBP4H10.17c_T0
YJL031C	SPCC1620.05_T0
YPL026C	SPBC19C2.05_T0
YDR247W	SPBC19C2.05_T0
YLR448W	SPCC622.18_T0
YML073C	SPCC622.18_T0
YDL124W	SPAC19G12.09_T0
YHR008C	SPAC1486.01_T0
YAL001C	SPBC336.07_T0
YJL029C	SPAC3A12.15_T0
YMR220W	SPAC343.01c_T0
YKL191W	SPBC17D1.02_T0
YPL085W	SPAC29B12.07_T0
YMR260C	SPBC25H2.07_T0
YNR003C	SPCC290.02_T0
YOR004W	SPCC18.12c_T0
YOL043C	SPAC30D11.07_T0
YAL015C	SPAC30D11.07_T0
YDR306C	SPAC6F6.02c_T0
YDR454C	SPBC1198.05_T0
YIL030C	SPBC14F5.07_T0
YML032C	SPAC30D11.10_T0
YKR105C	SPBC16A3.17c_T0	SPAC3H1.06c_T0	SPAC1399.02_T0
YPR198W	SPBC16A3.17c_T0	SPAC3H1.06c_T0	SPAC1399.02_T0
YCL069W	SPBC16A3.17c_T0	SPAC3H1.06c_T0	SPAC1399.02_T0
YGR224W	SPBC16A3.17c_T0	SPAC3H1.06c_T0	SPAC1399.02_T0
YLR367W	SPAC5D6.01_T0	SPAC22A12.04c_T0
YJL190C	SPAC5D6.01_T0	SPAC22A12.04c_T0
YKR053C	SPAC823.11_T0
YJL134W	SPAC823.11_T0
YER143W	SPAC56F8.08_T0
YBR056W	SPBC2D10.05_T0
YKL189W	SPAC1834.06c_T0
YHR168W	SPAP8A3.11c_T0
YMR202W	SPAC20G8.07c_T0
YMR283C	SPAC3F10.06c_T0
YKL144C	SPBC2G5.07c_T0
YGL164C	SPCC584.03c_T0
YOL141W	SPBC19C7.08c_T0
YLR310C	SPCC1442.01_T0
YBR267W	SPCC550.15c_T0
YLR387C	SPCC550.15c_T0
YEL026W	SPAC607.03c_T0
YNL107W	SPAC17G8.07_T0
YPR060C	SPAC16E8.04c_T0
YIL106W	SPBC428.13c_T0
YPL247C	SPBC17D11.08_T0
YDR533C	SPCC757.03c_T0	SPAC5H10.02c_T0	SPBC947.09_T0
YPL280W	SPCC757.03c_T0	SPAC5H10.02c_T0	SPBC947.09_T0
YOR391C	SPCC757.03c_T0	SPAC5H10.02c_T0	SPBC947.09_T0
YMR322C	SPCC757.03c_T0	SPAC5H10.02c_T0	SPBC947.09_T0
YHR010W	SPBC685.07c_T0	SPCC74.05_T0
YDR471W	SPBC685.07c_T0	SPCC74.05_T0
YBL002W	SPCC622.09_T0
YDR224C	SPCC622.09_T0
YNR034W	SPCC16C4.10_T0
YCR073W-A	SPCC16C4.10_T0
YBR260C	SPBC23G7.08c_T0
YKL172W	SPAC17H9.05_T0
YKL125W	SPAC18G6.11c_T0
YEL004W	SPBC1734.09_T0
YER007C-A	SPBC31F10.12_T0
YNR054C	SPBC28E12.05_T0
YPR082C	SPCC16A11.05c_T0
YGR009C	SPBC26H8.02c_T0
YOR370C	SPBC15C4.03_T0
YBR261C	SPAC16E8.14c_T0
YDR323C	SPAC17G6.08_T0
YBL040C	SPBP8B7.22_T0
YNL248C	SPAC2F3.03c_T0
YNL030W	SPBC1105.12_T0	SPBC8D2.03c_T0	SPAC1834.03c_T0
YBR009C	SPBC1105.12_T0	SPBC8D2.03c_T0	SPAC1834.03c_T0
YPL224C	SPCC1020.03_T0
YMR177W	SPCC1020.03_T0
YJL041W	SPAC26A3.15c_T0
YDR389W	SPBC17F3.01c_T0
YPL129W	SPAC22H12.02_T0
YGR284C	SPCC970.06_T0
YNL126W	SPBC428.20c_T0
YGR208W	SPBC3H7.07c_T0
YLR370C	SPBC1778.08c_T0
YPR133C	SPBC19G7.16_T0
YCR010C	SPAC5D6.09c_T0
YNR002C	SPAC5D6.09c_T0
YDL052C	SPAC1851.02_T0
YDR320C	SPAC17A5.12_T0
YGL043W	SPAC20H4.03c_T0
YGL244W	SPBC651.09c_T0
YJL030W	SPBC20F10.06_T0
YPL146C	SPAC22F8.09_T0
YGL087C	SPCC338.05c_T0
YJR052W	SPCC330.02_T0
YPR056W	SPBC30B4.07c_T0
YOR257W	SPCC1682.04_T0
YGR038W	SPBC119.09c_T0
YLR350W	SPBC119.09c_T0
YDR328C	SPBC409.05_T0
YLR100W	SPBC1709.07_T0
YGL224C	SPAC24B11.05_T0
YER037W	SPAC24B11.05_T0
YJR100C	SPAC343.06c_T0
YDR346C	SPCC584.11c_T0
YKL040C	SPBC1709.19c_T0
YNL279W	SPAP7G5.03_T0
YKL039W	SPAC26H5.07c_T0
YHL017W	SPAC26H5.07c_T0
YNL091W	SPAC29E6.10c_T0
YKL018W	SPBC18H10.06c_T0
YNR052C	SPCC18.06c_T0
YOL127W	SPBC4F6.04_T0	SPBC106.18_T0
YMR208W	SPAC13G6.11c_T0
YBR256C	SPCC1450.13c_T0
YGR046W	SPBC1A4.06c_T0
YLL006W	SPBC27B12.01c_T0
YNL302C	SPBC649.02_T0	SPBC21C3.13_T0
YOL121C	SPBC649.02_T0	SPBC21C3.13_T0
YNL162W	SPAC15E1.03_T0
YHR141C	SPAC15E1.03_T0
YBR042C	SPBC428.14_T0
YDR018C	SPBC428.14_T0
YKL033W-A	SPAC4C5.01_T0	SPCC1020.07_T0
YNL055C	SPAC1635.01_T0
YIL114C	SPAC1635.01_T0
YBL051C	SPAC12G12.03_T0
YDR036C	SPBC2D10.09_T0
YDL226C	SPCC622.14_T0
YLR026C	SPBC8D2.14c_T0
YMR201C	SPBC649.03_T0
YPL078C	SPBC1604.07_T0
YOR125C	SPBC337.15c_T0
YIL130W	SPBC16G5.16_T0
YJL206C	SPBC16G5.16_T0
YDR299W	SPAC664.08c_T0
YGL019W	SPBC2G5.02c_T0
YNL221C	SPAC25B8.16_T0
YLR361C	SPCC1020.05_T0
YPL092W	SPBPB10D8.05c_T0	SPBPB10D8.06c_T0	SPBPB10D8.07c_T0	SPBPB10D8.04c_T0
YDR409W	SPAC1687.05_T0
YOR156C	SPAC1687.05_T0
YDR393W	SPAC823.13c_T0
YGR195W	SPAC3G9.10c_T0
YCR063W	SPBC24C6.11_T0
YGR234W	SPAC869.02c_T0
YKL110C	SPAC30.02c_T0
YKL019W	SPAPB1A10.04c_T0
YOL040C	SPAC1071.07c_T0	SPCC1393.03_T0
YML106W	SPBC725.15_T0
YMR271C	SPBC725.15_T0
YHR122W	SPAC144.16_T0
YBL078C	SPBP8B7.24c_T0
YKL087C	SPAC24C9.02c_T0
YGR091W	SPBC119.13c_T0
YMR227C	SPAC13F5.02c_T0
YMR137C	SPAC22A12.01c_T0
YOL093W	SPAC6B12.09_T0
YNL092W	SPBC1778.07_T0
YNR007C	SPBC3B9.06c_T0
YNR017W	SPCC16A11.09c_T0
YPL244C	SPBC839.11c_T0
YDR447C	SPBC839.05c_T0	SPCC24B10.09_T0
YML024W	SPBC839.05c_T0	SPCC24B10.09_T0
YDR398W	SPAC20H4.01_T0
YLR345W	SPAC144.17c_T0
YBR111C	SPBP35G2.12_T0
YLR009W	SPAC22E12.13c_T0
YNL200C	SPAC15A10.05c_T0
YKL028W	SPAC458.07_T0
YDR196C	SPCC14G10.01_T0
YDL224C	SPCC16C4.07_T0
YNL197C	SPCC16C4.07_T0
YIR035C	SPBC30D10.05c_T0
YIR036C	SPBC30D10.05c_T0
YJL036W	SPAC6F6.12_T0
YDR244W	SPBC725.07_T0
YMR240C	SPAC22F8.10c_T0
YDL074C	SPCC970.10c_T0
YJL207C	SPBC27B12.08_T0
YFR025C	SPCC1672.01_T0
YHR115C	SPAC17G8.10c_T0
YNL116W	SPAC17G8.10c_T0
YLR133W	SPAC13G7.12c_T0
YDR147W	SPAC13G7.12c_T0
YML022W	SPAC23A1.03_T0
YDR441C	SPAC23A1.03_T0
YGL101W	SPCC4G3.17_T0
YBR242W	SPCC4G3.17_T0
YDR410C	SPAC10F6.12c_T0
YBR026C	SPAC26F1.04c_T0
YML005W	SPAC4G8.06c_T0
YNL168C	SPBC21C3.09c_T0
YMR091C	SPCC1281.05_T0
YOR281C	SPBC2A9.09_T0
YNR027W	SPCC18.10_T0
YBR049C	SPBC1198.11c_T0
YDR026C	SPBC1198.11c_T0
YOR322C	SPAC1F12.05_T0	SPBC18H10.20c_T0
YBL036C	SPAC644.09_T0
YGR007W	SPAC15E1.05c_T0
YGL241W	SPAC22H10.03c_T0
YOR250C	SPAC22H10.05c_T0
YJR140C	SPBC31F10.14c_T0
YIL069C	SPBC17G9.07_T0	SPAC17G6.06_T0
YER074W	SPBC17G9.07_T0	SPAC17G6.06_T0
YOL139C	SPAC16E8.15_T0	SPBC1709.18_T0
YDR228C	SPAC4G9.04c_T0
YGR229C	SPBC30D10.17c_T0
YOR298C-A	SPBC83.17_T0
YGL031C	SPAC6G9.09c_T0	SPCC330.14c_T0
YGR148C	SPAC6G9.09c_T0	SPCC330.14c_T0
YDR061W	SPAC323.04_T0
YHR161C	SPBC19F8.03c_T0
YGR241C	SPBC19F8.03c_T0
YBR109C	SPAC3A12.14_T0
YER009W	SPAC15F9.03c_T0
YJR024C	SPAC20H4.05c_T0
YLL050C	SPAC20G4.06c_T0
YPR023C	SPAC23H4.12_T0
YOR149C	SPAC4G8.12c_T0
YLR418C	SPBC17G9.02c_T0
YOL078W	SPAPYUG7.02c_T0
YNR029C	SPBC15D4.05_T0
YPR180W	SPAC4C5.04_T0
YOR212W	SPBC32H8.07_T0
YOR127W	SPBC28E12.03_T0
YDR379W	SPBC28E12.03_T0
YBR060C	SPBC685.09_T0
YIL145C	SPAC5H10.08c_T0
YLR459W	SPAC1952.01_T0
YNL291C	SPAC1F5.08c_T0
YOR311C	SPBC3D6.05_T0
YGR225W	SPAC13G6.08_T0	SPCC1620.04c_T0
YOR198C	SPAC458.02c_T0
YOR069W	SPCPJ732.01_T0
YGR034W	SPBC29B5.03c_T0
YLR344W	SPBC29B5.03c_T0
YHR013C	SPAC15E1.08_T0
YGL017W	SPAC3C7.07c_T0
YOL012C	SPBC11B10.10c_T0
YOR232W	SPBC3B9.19_T0
YNR020C	SPCC320.12_T0
YDR145W	SPAC15A10.02_T0
YBR176W	SPAC5H10.09c_T0
YHL013C	SPAC1952.03_T0
YER131W	SPAC1805.11c_T0	SPAC806.03c_T0
YGL189C	SPAC1805.11c_T0	SPAC806.03c_T0
YDL082W	SPAC664.05_T0
YMR142C	SPAC664.05_T0
YLR168C	SPBC36.10_T0
YDR185C	SPBC36.10_T0
YDL209C	SPAC3A12.11c_T0
YEL062W	SPAC23H3.03c_T0
YKL099C	SPAC18G6.06_T0
YLR059C	SPBC1347.07_T0
YPL178W	SPBC13A2.01c_T0
YLR306W	SPCC777.10c_T0
YOR307C	SPBC83.11_T0
YDR311W	SPAC16E8.11c_T0
YCL039W	SPAC343.04c_T0
YIL144W	SPBC11C11.03_T0
YMR075W	SPAC2F7.07c_T0
YIL134W	SPBC27B12.09c_T0
YGR172C	SPCC61.04c_T0
YDR004W	SPAC20H4.07_T0
YCL045C	SPAC25H1.07_T0
YBR251W	SPAC4G9.17c_T0
YGR119C	SPBC19G7.15_T0
YKR035W-A	SPBC13G1.12_T0
YKL207W	SPBC1711.03_T0
YGR257C	SPBP23A10.06_T0
YHR201C	SPAC2F3.11_T0
YKL034W	SPBC947.10_T0
YMR140W	SPBC25B2.03_T0
YNL244C	SPBC23G7.05_T0
YPL128C	SPBC19G7.13_T0
YKL152C	SPAC26F1.06_T0
YDL021W	SPAC26F1.06_T0
YBR252W	SPAC644.05c_T0
YGL073W	SPAC2E12.02_T0
YGR110W	SPAC6G10.03c_T0
YDR284C	SPBC409.18_T0
YLR170C	SPAP27G11.06c_T0
YOR294W	SPBC29A3.16_T0
YNL135C	SPBC839.17c_T0
YPR131C	SPCC16C4.12_T0
YPL176C	SPBC354.09c_T0
YOR256C	SPBC354.09c_T0
YER016W	SPAC18G6.15_T0
YDL206W	SPAC3A12.06c_T0
YDR429C	SPBC18H10.03_T0
YDL116W	SPBC428.01c_T0
YLR023C	SPAC30D11.11_T0
YML054C	SPAPB1A11.03_T0
YKL016C	SPBC29A10.13_T0
YKL025C	SPBC336.14c_T0
YJR057W	SPCC70.07c_T0
YMR171C	SPCC285.10c_T0
YMR183C	SPCC825.03c_T0
YPL232W	SPCC825.03c_T0
YOR353C	SPBC887.09c_T0
YBR187W	SPAC17G8.08c_T0	SPAC186.05c_T0
YEL039C	SPCC191.07_T0
YJR048W	SPCC191.07_T0
YCR059C	SPAC27E2.02_T0
YER014W	SPAC1F5.07c_T0
YER023W	SPAPYUG7.05_T0
YDR408C	SPCC569.08c_T0
YAR071W	SPBC428.03c_T0	SPBP4G3.02_T0	SPBC21H7.03c_T0
YBR092C	SPBC428.03c_T0	SPBP4G3.02_T0	SPBC21H7.03c_T0
YHR215W	SPBC428.03c_T0	SPBP4G3.02_T0	SPBC21H7.03c_T0
YBR093C	SPBC428.03c_T0	SPBP4G3.02_T0	SPBC21H7.03c_T0
YDL024C	SPBC428.03c_T0	SPBP4G3.02_T0	SPBC21H7.03c_T0
YBL038W	SPBC1105.03c_T0
YCR066W	SPBC1734.06_T0
YKR082W	SPAC1805.04_T0
YIL044C	SPAC824.09c_T0
YML012W	SPAC23H4.03c_T0
YOR332W	SPAC11E3.07_T0
YPR127W	SPAC9E9.11_T0	SPCC1281.04_T0	SPAC3A11.11c_T0
YOL105C	SPBC30B4.01c_T0
YNL283C	SPBC30B4.01c_T0
YHR009C	SPAC1F5.03c_T0
YGL067W	SPBC1778.03c_T0
YOR150W	SPBC16G5.04_T0
YPR045C	SPBC2A9.11c_T0
YPL225W	SPBC3E7.07c_T0
YBL092W	SPAC3H5.10_T0	SPBC16C6.11_T0
YIL050W	SPBC20F10.10_T0
YER059W	SPBC20F10.10_T0
YOR296W	SPAC11E3.02c_T0
YJL071W	SPBC725.14_T0
YPR155C	SPBC4B4.02c_T0
YPL010W	SPCC576.07_T0
YBL058W	SPAC343.09_T0
YLR166C	SPAC13F5.06c_T0
YNL185C	SPAC1486.07c_T0
YKL195W	SPAC57A10.11c_T0
YDL087C	SPCC16A11.13_T0
YGR178C	SPBC21B10.03c_T0
YPL115C	SPAC26A3.09c_T0
YOR327C	SPAC6G9.11_T0
YAL030W	SPAC6G9.11_T0
YAL010C	SPAC17H9.17c_T0
YDL015C	SPBC646.07c_T0
YJL180C	SPAC9.12c_T0
YDL125C	SPCC1442.14c_T0
YOL125W	SPAC1805.03c_T0
YDL166C	SPCC830.11c_T0
YEL002C	SPCC338.15_T0
YKR030W	SPBC25H2.14_T0
YNL084C	SPBC11G11.02c_T0
YOR216C	SPBC119.12_T0
YKL014C	SPCC14G10.02_T0
YOR234C	SPBC1921.01c_T0	SPCP31B10.08c_T0
YPL143W	SPBC1921.01c_T0	SPCP31B10.08c_T0
YCL011C	SPAC328.05_T0
YNL004W	SPAC328.05_T0
YMR176W	SPBP19A11.06_T0	SPAC343.11c_T0
YBR135W	SPBC1734.14c_T0
YDR237W	SPBC2F12.02c_T0
YGR112W	SPBC1215.01_T0
YJR014W	SPBC16C6.05_T0
YPL084W	SPAC17G6.05c_T0
YHR176W	SPBP16F5.08c_T0
YNL292W	SPBC11C11.10_T0
YML067C	SPBC2G5.04c_T0
YKR062W	SPCC1672.08c_T0
YOL096C	SPCC162.05_T0
YNL229C	SPCC965.07c_T0	SPCC191.09c_T0
YGL187C	SPAC1296.02_T0
YDR407C	SPAC6G10.05c_T0
YLR403W	SPAC16.05c_T0
YPR073C	SPAC1071.12c_T0
YPR113W	SPAC1D4.08_T0
YIL064W	SPBC839.14c_T0
YHR181W	SPCC1795.10c_T0
YPR051W	SPBC15D4.06_T0
YPR025C	SPBP16F5.02_T0
YGL172W	SPAC22G7.09c_T0
YHR090C	SPAC3G9.08_T0
YDR176W	SPBC28F2.10c_T0
YDR221W	SPCC825.02_T0
YMR231W	SPAC823.12_T0
YIL061C	SPAC19A8.13_T0
YGL086W	SPBC3D6.04c_T0
YBL061C	SPAC24B11.10c_T0
YER096W	SPAC24B11.10c_T0
YAL043C	SPAC1071.01c_T0
YDL219W	SPAC8C9.05_T0
YHR062C	SPAC3A12.04c_T0
YML068W	SPAC1002.14_T0
YDL230W	SPAC26F1.10c_T0	SPAC19D5.01_T0
YGR031W	SPAC22H12.03_T0
YPR186C	SPAC144.09c_T0
YNR036C	SPAC4F8.06_T0
YPR190C	SPAPB1E7.03_T0
YNL062C	SPBC800.08_T0
YPR191W	SPCC613.10_T0
YBL057C	SPAC19A8.14_T0
YIR026C	SPBC17A3.06_T0
YOL142W	SPAC22A12.12c_T0
YNL129W	SPBP22H7.06_T0
YPR187W	SPCC1020.04c_T0
YNL257C	SPAC19A8.02_T0
YHR155W	SPAC19A8.02_T0
YJL218W	SPAC18B11.09c_T0
YLR025W	SPAC1142.07c_T0
YGR223C	SPAC458.06_T0
YNL026W	SPAC17C9.06_T0
YGR193C	SPCC1259.09c_T0
YOL129W	SPBC8D2.02c_T0
YLR185W	SPCC1223.05c_T0	SPAPB17E12.05_T0
YDR500C	SPCC1223.05c_T0	SPAPB17E12.05_T0
YHL024W	SPAC13G7.13c_T0
YCR044C	SPAC823.07_T0
YDL193W	SPBC2A9.06c_T0
YGR205W	SPAC630.09c_T0
YKL143W	SPAC3F10.17_T0
YDR527W	SPBC947.13_T0
YDR052C	SPCC550.13_T0
YLR105C	SPAPB17E12.07c_T0
YPL065W	SPAC1B3.07c_T0
YLR318W	SPBC29A3.14c_T0
YOR091W	SPBC28F2.02_T0
YOR251C	SPCC4B3.01_T0
YKL020C	SPAC26H5.05_T0
YIR033W	SPAC26H5.05_T0
YPR022C	SPBC1198.04c_T0	SPAC1039.05c_T0
YDR142C	SPAC17D4.01_T0
YCR027C	SPBC428.16c_T0
YJL024C	SPAC30D11.05_T0
YOL133W	SPAC23H4.18c_T0
YCL038C	SPAC2G11.13_T0
YGL050W	SPAC25B8.15c_T0
YGL243W	SPBC16A3.06_T0
YOL138C	SPAC4F8.11_T0
YOR122C	SPAC4A8.15c_T0
YOL018C	SPAC823.05c_T0
YJR017C	SPCC16C4.03_T0
YPL215W	SPCC4B3.17_T0
YJL046W	SPBC17A3.09c_T0
YJR063W	SPCC1259.03_T0
YOL143C	SPBC409.13_T0
YPR043W	SPBC800.04c_T0	SPBC83.02c_T0
YJR094W-A	SPBC800.04c_T0	SPBC83.02c_T0
YDR400W	SPAC17G8.02_T0	SPBC1683.06c_T0
YHL001W	SPAC1805.13_T0
YKL006W	SPAC1805.13_T0
YOL092W	SPAC17C9.10_T0
YBR147W	SPAC17C9.10_T0
YPR095C	SPAC19A8.01c_T0	SPAC26F1.01_T0
YDR090C	SPAC2E12.03c_T0
YCR036W	SPBC16G5.02c_T0
YNL223W	SPAC19B12.08_T0
YPR107C	SPAC227.08c_T0
YHL015W	SPCC576.09_T0
YLR246W	SPBC3H7.09_T0
YML046W	SPBC4B4.09_T0
YPL059W	SPAPB2B4.02_T0
YMR013C	SPCC63.10c_T0
YPL002C	SPBC651.05c_T0
YIR022W	SPBC1685.03_T0
YNL315C	SPAC3A12.12_T0
YOL087C	SPAC31A2.14_T0
YDL135C	SPAC6F12.06_T0
YDL063C	SPBC1703.03c_T0
YGL200C	SPCC24B10.17_T0
YPR040W	SPCC4B3.16_T0
YPR105C	SPCC338.13_T0
YGL054C	SPAC30C2.05_T0
YBR210W	SPAC30C2.05_T0
YKL007W	SPAC12B10.07_T0
YIL097W	SPBC106.13_T0
YIL010W	SPBC1773.02c_T0
YNL097C	SPBC1709.11c_T0
YER056C-A	SPAC23A1.08c_T0	SPCC1322.15_T0
YIL052C	SPAC23A1.08c_T0	SPCC1322.15_T0
YKR065C	SPAC167.04_T0
YLR107W	SPAC1782.08c_T0
YMR033W	SPAC1071.06_T0
YGR005C	SPBC1198.13c_T0
YHR172W	SPBC365.15_T0
YGL030W	SPAC1250.05_T0	SPAC9G1.03c_T0
YGR280C	SPAC890.05_T0
YDR397C	SPBC30D10.02_T0
YLR176C	SPAC3G9.14_T0
YGR020C	SPBC3B9.18c_T0
YPR094W	SPAC23H3.02c_T0
YPL003W	SPAC323.06c_T0
YBR004C	SPAC18B11.05_T0
YCR019W	SPAC16C9.01c_T0
YGR029W	SPAC3G6.08_T0
YKR023W	SPAC1A6.01c_T0
YNL255C	SPAC13D6.02c_T0
YOR163W	SPAC13G6.14_T0
YLR084C	SPAC6F6.06c_T0
YJR058C	SPBC685.04c_T0
YMR035W	SPBC336.13c_T0
YNL124W	SPBC30D10.15_T0
YKR057W	SPBC18E5.06_T0
YJL136C	SPBC18E5.06_T0
YIL115C	SPAC23D3.06c_T0
YDL217C	SPBC25H2.04c_T0
YNL227C	SPAC6B12.08_T0
YMR197C	SPBC3B9.10_T0
YNL284C	SPBC9B6.06_T0
YDL051W	SPAC57A10.10c_T0
YBR106W	SPBC16H5.04_T0
YEL038W	SPAC644.08_T0
YDR425W	SPBC14F5.11c_T0
YFR052W	SPBC16G5.01_T0
YOR123C	SPBC13E7.08c_T0
YOR201C	SPBC1347.13c_T0
YNL044W	SPCC306.02c_T0
YOR336W	SPBPJ4664.06_T0
YOR246C	SPCC736.13_T0
YOR390W	SPBPB8B6.06c_T0	SPAC977.11_T0
YPL279C	SPBPB8B6.06c_T0	SPAC977.11_T0
YDR101C	SPBC23E6.05_T0
YDL045C	SPCC1235.04c_T0
YKL094W	SPCC5E4.05c_T0
YOR338W	SPCC1682.13_T0	SPAC14C4.12c_T0
YAL034C	SPCC1682.13_T0	SPAC14C4.12c_T0
YER154W	SPBP4H10.03_T0	SPAC9G1.04_T0
YER042W	SPAC29E6.05c_T0
YML038C	SPAC22E12.01_T0
YIL093C	SPBC16A3.04_T0
YLR396C	SPBC1703.15c_T0
YKL082C	SPBC947.07_T0
YOR164C	SPCC1672.12c_T0
YHR021C	SPBC1685.10_T0
YKL156W	SPBC1685.10_T0
YOR369C	SPCC962.04_T0	SPBC1685.02c_T0
YGR262C	SPAP27G11.07c_T0
YKL117W	SPAC9E9.13_T0
YOR319W	SPAC31G5.01_T0
YMR009W	SPBC887.01_T0
YLR321C	SPCC16A11.14_T0
YPR018W	SPBC29A10.03c_T0
YAR002C-A	SPBC16E9.09c_T0
YGL002W	SPBC16E9.09c_T0
YGL124C	SPAC1D4.03c_T0
YDR255C	SPBC29A3.03c_T0
YPL120W	SPAC20G8.10c_T0
YLR417W	SPBC3B9.09_T0
YJR069C	SPCC830.10_T0
YOR293W	SPAC31G5.17c_T0	SPBP22H7.08_T0
YMR230W	SPAC31G5.17c_T0	SPBP22H7.08_T0
YBL021C	SPAC23C11.08_T0
YIL110W	SPAC1071.05_T0
YNL113W	SPAC1687.01_T0
YGL136C	SPBC2G2.15c_T0
YDR361C	SPCC613.08_T0
YGL080W	SPCC1235.11_T0
YOR238W	SPAC57A10.07_T0
YPL181W	SPBC1685.08_T0
YBR246W	SPCC18.15_T0
YDR298C	SPCC1840.06_T0
YOR278W	SPAC31G5.08_T0
YLR011W	SPCC4B3.06c_T0
YLR406C	SPAC890.08_T0
YDL075W	SPAC890.08_T0
YFR007W	SPAC227.14_T0
YLR126C	SPAC13C5.04_T0
YMR236W	SPAC12G12.05c_T0
YPR036W	SPAC7D4.10_T0
YMR024W	SPBC3B9.14c_T0
YBR172C	SPAC4F10.13c_T0
YPL105C	SPAC4F10.13c_T0
YDL136W	SPCC613.05c_T0
YDL191W	SPCC613.05c_T0
YFL044C	SPAC24C9.14_T0
YDL004W	SPBC13E7.04_T0
YGR078C	SPAC3H8.07c_T0
YGL070C	SPAPYUG7.04c_T0
YML007W	SPAC1783.07c_T0
YIL023C	SPAP8A3.03_T0
YGL035C	SPBC1D7.02c_T0
YER163C	SPBC31F10.03_T0
YLR275W	SPAC2C4.03c_T0
YGL068W	SPCC4B3.09c_T0
YMR071C	SPBC32F12.12c_T0
YKL033W	SPCC622.13c_T0
YDL081C	SPBC3B9.13c_T0	SPAC644.15_T0	SPCP1E11.09c_T0
YOL039W	SPBC23G7.15c_T0	SPBP8B7.06_T0	SPAC1071.08_T0
YGL208W	SPCC1919.03c_T0
YER027C	SPCC1919.03c_T0
YMR032W	SPBC11C11.02_T0	SPAC20G8.05c_T0
YGL140C	SPAC26F1.08c_T0
YGL044C	SPAC644.16_T0
YKL095W	SPAC9.13c_T0
YPL094C	SPAC17G6.09_T0
YGL246C	SPAC19D5.06c_T0
YHR147C	SPAC12G12.08_T0
YAR008W	SPBC19C7.07c_T0
YFR041C	SPAC2E1P5.03_T0
YIR012W	SPAC25H1.08c_T0
YJL194W	SPBC14C8.07c_T0
YDL091C	SPCC285.11_T0
YDR305C	SPCC4G3.02_T0
YOL022C	SPBC25H2.15_T0
YNL110C	SPCC1827.05c_T0
YBL102W	SPAC1527.02_T0
YHR012W	SPAC15E1.06_T0
YCL034W	SPBC31F10.07_T0
YGR096W	SPBC1604.04_T0
YIL113W	SPBC1685.01_T0
YNL032W	SPBC17A3.03c_T0
YLR290C	SPCC1840.09_T0
YOR057W	SPBC36.12c_T0
YPR100W	SPBC19C2.12_T0
YIL105C	SPAC637.13c_T0
YNL047C	SPAC637.13c_T0
YIL079C	SPBP35G2.08c_T0
YDL175C	SPBP35G2.08c_T0
YGR101W	SPBC13E7.11_T0
YDR484W	SPBC336.11_T0
YLR239C	SPAC4F10.05c_T0
YLR118C	SPAC8E11.04c_T0
YOL051W	SPBC146.01_T0
YOL013C	SPBC17D11.02c_T0
YLR043C	SPAC7D4.07c_T0
YGR209C	SPAC7D4.07c_T0
YAL024C	SPBC336.03_T0
YDR126W	SPBC13G1.07_T0
YBR175W	SPBC354.03_T0
YBL026W	SPCC1620.01c_T0
YIL150C	SPBC1347.10_T0
YLR193C	SPAP8A3.10_T0
YNL063W	SPAC29B12.05c_T0
YJL072C	SPBC725.13c_T0
YPR089W	SPAC25B8.08_T0
YOR260W	SPAC4D7.09_T0
YNL025C	SPBC12D12.06_T0
YLR127C	SPBP23A10.04_T0
YOR357C	SPBC887.06c_T0
YDR028C	SPAC227.15_T0
YBR141C	SPAC630.10_T0
YCL033C	SPBC216.04c_T0
YDR322W	SPBC2F12.10_T0
YDR246W	SPBC3B9.12_T0
YNL085W	SPAC139.01c_T0
YLL021W	SPAC3G9.05_T0
YGR021W	SPBC8D2.12c_T0
YGL248W	SPCC285.09c_T0
YOR043W	SPBP4H10.16c_T0
YDR348C	SPCP1E11.04c_T0
YHR097C	SPCP1E11.04c_T0
YDR473C	SPAC29E6.02_T0
YBR228W	SPAP27G11.15_T0
YJL002C	SPAC27F1.07_T0
YJR041C	SPAC2G11.02_T0
YLR191W	SPAC3C7.10_T0
YOR112W	SPAC15A10.13_T0
YJR111C	SPBC17D11.03c_T0
YPR028W	SPCC830.08c_T0
YGR093W	SPAC1F3.09_T0
YCR088W	SPAPJ760.02c_T0
YLR207W	SPAC1B3.10c_T0
YGL066W	SPCC126.04c_T0
YJL124C	SPBC3D6.08c_T0
YMR028W	SPCC63.05_T0
YDR248C	SPAC4G9.12_T0
YIL124W	SPAC23D3.11_T0
YDR041W	SPBC211.01_T0
YDR013W	SPBP23A10.09_T0
YGL085W	SPBC19F8.04c_T0
YBR233W	SPCC757.09c_T0
YDL165W	SPCC4G3.15c_T0
YJL097W	SPBC19C2.15c_T0
YGL231C	SPCC1281.03c_T0
YLR097C	SPCC1827.08c_T0
YLR411W	SPCC1393.10_T0
YOR020C	SPCC550.06c_T0
YDR144C	SPAC26A3.01_T0	SPCC1795.09_T0
YIL015W	SPAC26A3.01_T0	SPCC1795.09_T0
YLR120C	SPAC26A3.01_T0	SPCC1795.09_T0
YLR121C	SPAC26A3.01_T0	SPCC1795.09_T0
YIR039C	SPAC26A3.01_T0	SPCC1795.09_T0
YHR051W	SPAC1B2.04_T0
YLR051C	SPAC3G9.15c_T0
YDR486C	SPCC162.06c_T0
YER134C	SPBP8B7.31_T0
YOL069W	SPAC27F1.04c_T0
YNR046W	SPAC31A2.02_T0
YJL013C	SPCC1795.01c_T0
YMR234W	SPBC336.06c_T0
YLR038C	SPCC1442.08c_T0
YNL252C	SPCC126.05c_T0
YMR158W	SPCC736.10c_T0
YPR079W	SPBC530.09c_T0
YDR257C	SPAC688.14_T0
YDR167W	SPBC21H7.02_T0
YKL041W	SPAC9E9.14_T0
YJR062C	SPBC23E6.03c_T0
YLR147C	SPBC19C2.14_T0
YDR432W	SPAC16.02c_T0
YDR045C	SPAC22A12.05_T0
YBR254C	SPBC11G11.04_T0
YGR277C	SPAC1F12.08_T0
YOR049C	SPAC17G6.02c_T0
YMR130W	SPAC7D4.05_T0
YOR111W	SPAC3G6.03c_T0
YHR085W	SPCC1393.06c_T0
YIL096C	SPCC1919.13c_T0
YMR150C	SPBC2D10.07c_T0
YLR061W	SPAC11E3.15_T0
YFL034C-A	SPAC11E3.15_T0
YGR136W	SPBC119.05c_T0
YPR154W	SPBC119.05c_T0
YGL155W	SPAC2E1P5.04c_T0
YJR116W	SPAC17A2.02c_T0
YOR210W	SPAC1B3.12c_T0
YDR529C	SPCC737.02c_T0
YOR058C	SPAPB1A10.09_T0
YHR100C	SPCC645.02_T0
YNL263C	SPBC25H2.06c_T0
YLR335W	SPCC18B5.07c_T0
YLR264W	SPCC285.15c_T0	SPAC25G10.06_T0
YOR167C	SPCC285.15c_T0	SPAC25G10.06_T0
YLR333C	SPBC3D6.15_T0	SPAC694.05c_T0
YGR027C	SPBC3D6.15_T0	SPAC694.05c_T0
YML034W	SPAC18G6.10_T0
YDR458C	SPAC18G6.10_T0
YGL242C	SPAC105.02c_T0
YDR434W	SPAC1F12.09_T0
YBR279W	SPAC664.03_T0
YHR076W	SPAC1556.03_T0
YLL023C	SPBC1539.04_T0
YLL002W	SPBC342.06c_T0
YPL206C	SPAC4D7.02c_T0
YOR077W	SPBC365.09c_T0
YOR373W	SPCC1739.11c_T0
YPR055W	SPCC970.09_T0
YIL138C	SPAC27F1.02c_T0
YNL079C	SPAC27F1.02c_T0
YOR258W	SPCC18.09c_T0	SPCC18.09c_T1
YBL060W	SPAC11E3.11c_T0
YDR140W	SPAC323.05c_T0
YJL063C	SPBC1271.13_T0
YDR165W	SPCC18.13_T0
YOL009C	SPBC28F2.06c_T0
YMR292W	SPCC4B3.02c_T0
YPL083C	SPCC613.09_T0
YMR233W	SPCC285.17_T0
YOR295W	SPCC285.17_T0
YMR228W	SPAC1002.08c_T0
YGL232W	SPBC25H2.10c_T0
YNL326C	SPBC2F12.15c_T0
YNL232W	SPCC1840.11_T0
YMR194W	SPBC405.07_T0	SPCC970.05_T0
YPL249C-A	SPBC405.07_T0	SPCC970.05_T0
YKL141W	SPCC330.12c_T0
YMR118C	SPCC330.12c_T0
YDR333C	SPAC1142.01_T0
YKL160W	SPAC1B3.02c_T0
YDR435C	SPBP8B7.08c_T0
YPL199C	SPAC11H11.03c_T0
YOR308C	SPAC167.03c_T0
YEL020W-A	SPCC24B10.05_T0
YPL157W	SPAC2G11.15c_T0
YKL058W	SPCC553.11c_T0
YNL081C	SPCC1795.07_T0
YBR089C-A	SPAC57A10.09c_T0
YPR052C	SPAC57A10.09c_T0
YDL213C	SPBC365.04c_T0
YGR037C	SPBC1539.06_T0
YMR281W	SPAPB2B4.01c_T0
YMR239C	SPBC119.11c_T0
YLR251W	SPAC3G6.05_T0	SPAC4G9.14_T0
YFL046W	SPAC2C4.09_T0
YER044C	SPBC337.09_T0
YBR065C	SPCC550.02c_T0
YOL005C	SPAC3A12.07_T0
YKL170W	SPBC887.07_T0
YPR183W	SPAC31G5.16c_T0
YOR036W	SPBC31E1.04_T0
YGR243W	SPAC24B11.09_T0
YHR162W	SPAC24B11.09_T0
YIL090W	SPAC23C11.01_T0
YJL090C	SPAC23C4.18c_T0
YGL106W	SPAP8A3.08_T0
YBR271W	SPCC338.11c_T0
YNR037C	SPAC1751.02c_T0
YDR489W	SPBP4H10.21c_T0
YJR134C	SPBC365.07c_T0
YMR097C	SPBC25B2.04c_T0
YLL035W	SPCC830.03_T0
YNL035C	SPCC63.06_T0
YER057C	SPBC2G2.04c_T0	SPAC1039.10_T0
YIL051C	SPBC2G2.04c_T0	SPAC1039.10_T0
YPL037C	SPAC4F10.14c_T0
YDR252W	SPAC4F10.14c_T0
YDR146C	SPAC6G10.12c_T0
YGR082W	SPAC6F12.07_T0
YKL178C	SPAC3F10.10c_T0
YKR074W	SPAC2C4.04c_T0
YGL240W	SPBC1A4.01_T0
YDL170W	SPCC965.10_T0
YPL170W	SPAC25B8.01_T0
YOR194C	SPBC28F2.09_T0
YPL076W	SPCC550.04c_T0
YMR095C	SPAC222.08c_T0
YFL060C	SPAC222.08c_T0
YNL334C	SPAC222.08c_T0
YJL166W	SPAC1782.07_T0
YDR084C	SPBC2A9.05c_T0
YBR223C	SPCP31B10.05_T0
YDR236C	SPCC18.16c_T0
YPL126W	SPAC1B3.13_T0
YPR049C	SPAC7D4.04_T0
YLR250W	SPCC613.03_T0
YIR032C	SPAC19G12.04_T0
YAL044C	SPBP19A11.01_T0
YER120W	SPBC16G5.05c_T0
YDR485C	SPBP35G2.13c_T0
YCR102C	SPAC2E1P3.01_T0
YLR460C	SPAC2E1P3.01_T0
YNL134C	SPAC2E1P3.01_T0
YOR182C	SPBC19G7.03c_T0	SPAC19B12.04_T0
YLR287C-A	SPBC19G7.03c_T0	SPAC19B12.04_T0
YCL047C	SPAC694.03_T0
YDR173C	SPAC607.04_T0
YML015C	SPAC1002.04c_T0
YGR232W	SPAC6C3.08_T0
YDR362C	SPBC21H7.05_T0
YIL041W	SPAC56F8.05c_T0
YKL084W	SPAC29B12.12_T0
YBR265W	SPCC1450.15_T0
YNL202W	SPAC922.06_T0
YLR426W	SPBC16H5.14c_T0
YML094W	SPBC215.02_T0
YML025C	SPBC2D10.08c_T0
YNL036W	SPBP8B7.05c_T0
YKL220C	SPBC947.05c_T0	SPBC1683.09c_T0
YOR381W	SPBC947.05c_T0	SPBC1683.09c_T0
YNR060W	SPBC947.05c_T0	SPBC1683.09c_T0
YOR384W	SPBC947.05c_T0	SPBC1683.09c_T0
YLL051C	SPBC947.05c_T0	SPBC1683.09c_T0
YLR214W	SPBC947.05c_T0	SPBC1683.09c_T0
YBR070C	SPAC5D6.06c_T0
YBR123C	SPAC6F12.11c_T0
YHR058C	SPAC1002.15c_T0
YJR122W	SPAC21E11.07_T0
YAL032C	SPCC188.11_T0
YDR313C	SPBC36B7.05c_T0
YDR468C	SPBC36B7.07_T0
YGL126W	SPBC543.08_T0
YNL080C	SPAPB17E12.08_T0
YNL041C	SPBC776.10c_T0
YPL254W	SPBC887.18c_T0
YDL008W	SPAC343.03_T0
YLL036C	SPAC29A4.08c_T0
YMR002W	SPAC6C3.02c_T0
YOR275C	SPAC2G11.05c_T0
YNL286W	SPBC1289.02c_T0
YOR289W	SPAC688.03c_T0
YDR033W	SPCC31H12.02c_T0
YBR054W	SPCC31H12.02c_T0
YCR021C	SPCC31H12.02c_T0
YAL007C	SPAC17A5.08_T0
YOR016C	SPAC17A5.08_T0
YDR470C	SPAC1B2.02c_T0
YGL016W	SPAC22G7.02_T0
YDR424C	SPAC926.07c_T0
YDR472W	SPBC1718.05_T0
YGL153W	SPBC13G1.03c_T0
YJR044C	SPAC630.11_T0
YDR510W	SPBC365.06_T0
YHR154W	SPBC582.05c_T0
YPL174C	SPAC27D7.13c_T0
YNR032C-A	SPBC31E1.03_T0
YPL032C	SPCC1902.02_T0	SPAC24B11.07c_T0
YDR251W	SPCC1902.02_T0	SPAC24B11.07c_T0
YOR280C	SPAC22A12.06c_T0
YMR222C	SPAC22A12.06c_T0
YLR164W	SPBP23A10.16_T0
YDR178W	SPBP23A10.16_T0
YCR065W	SPBC32H8.11_T0
YJL140W	SPBC337.14_T0
YKR016W	SPBC3E7.05c_T0
YOR159C	SPBC11G11.06c_T0
YMR315W	SPBC115.03_T0	SPAC26H5.09c_T0
YER007W	SPAC22H10.10_T0
YDR381W	SPBC1D7.04_T0
YGR095C	SPBC115.01c_T0
YIR001C	SPBC16E9.12c_T0
YCR051W	SPCP1E11.10_T0
YLR242C	SPAPB1A10.15_T0
YDR517W	SPAC1D4.02c_T0
YGR268C	SPAC17A5.10_T0
YDL046W	SPAPB8E5.04c_T0
YLR001C	SPAC22H12.05c_T0
YNL182C	SPAC13G7.08c_T0
YJL049W	SPBC1604.18c_T0
YLR078C	SPAP14E8.03_T0
YNL316C	SPBC30D10.16_T0
YOR166C	SPCC24B10.15_T0
YPL208W	SPBC1709.13c_T0
YHL039W	SPBC1709.13c_T0
YEL003W	SPAC227.10_T0
YBR156C	SPBC336.15_T0
YER002W	SPBC1539.10_T0
YBR280C	SPBC3H7.06c_T0
YLR074C	SPAC19B12.11c_T0
YDR088C	SPBC365.05c_T0
YDR087C	SPBC9B6.07_T0
YMR004W	SPAC3A11.06_T0
YMR262W	SPAC688.13_T0
YML131W	SPAPB24D3.08c_T0
YIL005W	SPBC3D6.13c_T0
YOR113W	SPAC3H1.11_T0
YOR367W	SPAC4F8.10c_T0
YOR224C	SPBC14C8.12_T0
YCL016C	SPAC31A2.15c_T0
YBR213W	SPAC4D7.06c_T0
YGL047W	SPAC56E4.02c_T0
YDR265W	SPBC17A3.10_T0
YLR245C	SPAC1556.04c_T0
YDR511W	SPBP23A10.03c_T0
YKL086W	SPBC106.02c_T0
YOR283W	SPAC1687.21_T0
YLR316C	SPAP27G11.04c_T0
YNL206C	SPAC6G9.03c_T0
YMR212C	SPCC794.08_T0
YIL111W	SPCC338.10c_T0
YNL052W	SPCC338.10c_T0
YMR269W	SPAC1952.02_T0
YHR193C	SPBC25H2.05_T0
YJR101W	SPBC16A3.14_T0
YMR026C	SPAPB17E12.03_T0
YNL224C	SPBC30B4.02c_T0
YCL061C	SPAC694.06c_T0
YJR113C	SPAC16E8.10c_T0
YCR087C-A	SPBC215.06c_T0
YDR289C	SPBC337.03_T0
YOL071W	SPAC12B10.06c_T0
YOR288C	SPAC13F5.05_T0
YNL310C	SPAC24H6.02c_T0
YIL063C	SPBC365.13c_T0
YNL215W	SPAC6B12.05c_T0
YLR388W	SPBC1685.09_T0
YDL061C	SPBC1685.09_T0
YAL020C	SPAC10F6.04_T0
YER127W	SPAC18B11.06_T0
YGR198W	SPAC637.04_T0
YIR038C	SPAC688.04c_T0
YGL093W	SPCC1020.02_T0
YOL102C	SPAC2C4.12c_T0
YGR167W	SPBC9B6.08_T0
YNL147W	SPCC285.12_T0
YAL002W	SPAC17A2.06c_T0
YCR079W	SPAC4A8.03c_T0
YDR139C	SPBC12D12.08c_T0
YDR337W	SPBC11B10.04c_T0
YIL039W	SPAC23A1.02c_T0
YBR171W	SPBC409.21_T0
YKL108W	SPAC6B12.11_T0
YDL003W	SPCC338.17c_T0
YMR014W	SPAC4F10.06_T0
YPL190C	SPAC3H8.09c_T0
YIL008W	SPCC548.04_T0
YPL072W	SPBC19C2.04c_T0
YPL013C	SPBC354.06_T0
YCL037C	SPAC1527.03_T0
YDR515W	SPAC1527.03_T0
YJR084W	SPAC1B3.08_T0
YLR200W	SPAC3A11.13_T0
YOL146W	SPAC227.16c_T0
YGL233W	SPCC1183.01_T0
YJL006C	SPBC530.13_T0
YJL104W	SPBC713.10_T0
YLR435W	SPBC409.15_T0
YMR106C	SPBC543.03c_T0
YMR284W	SPCC126.02c_T0
YPL149W	SPBC4B4.10c_T0
YBL071W-A	SPAC8F11.02c_T0
YDR027C	SPAC2F3.10_T0
YDL146W	SPBC24C6.10c_T0
YIL042C	SPAC644.11c_T0
YGL191W	SPCC1739.09c_T0
YGR263C	SPBPB2B2.02_T0
YNL111C	SPBC29A10.16c_T0
YML036W	SPCC24B10.12_T0
YNL312W	SPCC1753.01c_T0
YLR456W	SPAC1952.08c_T0
YPR172W	SPAC1952.08c_T0
YEL044W	SPAC222.04c_T0
YDR412W	SPAC29A4.09_T0
YHR072W-A	SPAP27G11.13c_T0
YLR066W	SPAC56F8.11_T0
YOR287C	SPAC823.04_T0
YNL094W	SPBC29B5.04c_T0
YIR030C	SPAC1F7.10_T0	SPCC576.02_T0
YHR005C-A	SPAC222.03c_T0
YBR101C	SPBC3B9.01_T0
YJL123C	SPCC1322.09_T0
YPR182W	SPBC3E7.14_T0
YJL183W	SPBC8D2.17_T0	SPBC1289.13c_T0	SPCC736.04c_T0	SPAC5H10.13c_T0
YCL035C	SPAC4F10.20_T0
YDR513W	SPAC4F10.20_T0
YPL191C	SPAC12G12.11c_T0
YGL082W	SPAC12G12.11c_T0
YDR116C	SPAC1610.02c_T0
YGL029W	SPAC1556.05c_T0
YGR271C-A	SPAC12G12.02_T0
YDL043C	SPBC21C3.05_T0
YLR201C	SPAC19G12.11_T0
YIL065C	SPBC11G11.01_T0
YPR185W	SPAC4F10.07c_T0
YNR039C	SPBC16E9.14c_T0
YLL018C-A	SPCC1672.04c_T0
YNL246W	SPBC36B7.08c_T0
YOL054W	SPCC548.05c_T0
YOR286W	SPAC4H3.07c_T0
YOR285W	SPAC4H3.07c_T0
YHL022C	SPAC17A5.11_T0
YCR090C	SPBC2D10.03c_T0
YKL192C	SPAC4H3.09_T0
YFL027C	SPBC651.03c_T0
YJL189W	SPCC663.04_T0
YNL127W	SPBC27B12.04c_T0
YNL024C-A	SPBC530.16_T0
YPL098C	SPBC27.06c_T0
YNL305C	SPCC576.04_T0
YOR126C	SPCC126.10_T0
YGR288W	SPBC1773.12_T0	SPAC25B8.11_T0	SPBC1773.16c_T0	SPAPB24D3.01_T0	SPAC105.03c_T0	SPAC11D3.07c_T0
YFL052W	SPBC1773.12_T0	SPAC25B8.11_T0	SPBC1773.16c_T0	SPAPB24D3.01_T0	SPAC105.03c_T0	SPAC11D3.07c_T0
YBR297W	SPBC1773.12_T0	SPAC25B8.11_T0	SPBC1773.16c_T0	SPAPB24D3.01_T0	SPAC105.03c_T0	SPAC11D3.07c_T0
YPR196W	SPBC1773.12_T0	SPAC25B8.11_T0	SPBC1773.16c_T0	SPAPB24D3.01_T0	SPAC105.03c_T0	SPAC11D3.07c_T0
YER074W-A	SPAC19A8.09_T0
YKL154W	SPAC23H4.07c_T0
YMR074C	SPAC23C4.09c_T0
YGL174W	SPCC1620.10_T0
YNL119W	SPBC19C2.13c_T0
YKL005C	SPCC645.13_T0
YDR377W	SPBC1604.11_T0
YER022W	SPBC31F10.04c_T0
YHR187W	SPBC18E5.05c_T0
YGL037C	SPBC365.20c_T0
YNL115C	SPAC23C11.06c_T0
YPR169W	SPAC1A6.02_T0
YHR207C	SPBP8B7.07c_T0
YPL196W	SPAC8C9.16c_T0
YKL021C	SPCC16C4.08c_T0
YOR118W	SPBC21.02_T0
YML098W	SPCC1494.02c_T0
YPL101W	SPCC11E10.06c_T0
YER132C	SPBC21.05c_T0
YGL197W	SPBC21.05c_T0
YNR023W	SPAC23G3.10c_T0
YCR052W	SPAC23G3.10c_T0
YDL183C	SPAC23H3.12c_T0
YBL049W	SPAPJ691.02_T0
YIR011C	SPAC17C9.13c_T0
YJR135W-A	SPAC13G6.04_T0
YBR153W	SPBC21C3.10c_T0
YER183C	SPBC1703.08c_T0
YHR067W	SPBC1105.15c_T0
YDL120W	SPCC1183.03c_T0
YIL070C	SPBC776.07_T0
YPR166C	SPAC23H3.07c_T0
YJR074W	SPCC1840.01c_T0
YDR071C	SPAC9.02c_T0
YBR193C	SPBC21.04_T0
YIL007C	SPAC2H10.02c_T0
YFR033C	SPBC16C6.08c_T0
YBL086C	SPCC1494.08c_T0
YMR038C	SPAC22E12.04_T0
YGL129C	SPBC29A3.15c_T0
YMR090W	SPBC216.03_T0
YOL076W	SPBC1215.02c_T0
YPL064C	SPBC16H5.05c_T0
YPL239W	SPBP16F5.05c_T0
YDR414C	SPAC227.01c_T0
YDL020C	SPBC1105.14_T0
YBR103W	SPCC1235.09_T0
YOR223W	SPAC20H4.02_T0
YMR077C	SPBC215.14c_T0
YML105C	SPCC126.15c_T0
YPL213W	SPBC1861.08c_T0
YNR026C	SPBC3H7.01_T0
YPR149W	SPBC1685.13_T0
YGR131W	SPBC1685.13_T0
YER109C	SPBC1289.10c_T0
YER146W	SPBC20F10.09_T0
YAL046C	SPCC4B3.11c_T0
YAL033W	SPCC830.09c_T0
YGR063C	SPBC21C3.16c_T0
YML077W	SPAC3G9.16c_T0
YHR040W	SPCC613.07_T0
YPR037C	SPBC146.04_T0
YBL013W	SPAC1805.09c_T0
YFL026W	SPAC11H11.04_T0
YGR181W	SPAC17C9.09c_T0
YDL072C	SPAC9E9.04_T0
YBR269C	SPBC26H8.16_T0
YDR161W	SPBC16D10.01c_T0
YJR099W	SPAC27F1.03c_T0
YAR002W	SPCC285.13c_T0
YNL131W	SPAC17H9.16_T0
YGL213C	SPBC32F12.02_T0
YFR032C-A	SPBC776.01_T0
YGL111W	SPBC83.15_T0
YJR042W	SPBC17G9.04c_T0
YJR050W	SPBC32F12.05c_T0
YKL138C	SPCC16A11.11_T0
YNL261W	SPBC646.14c_T0
YNL265C	SPCC1442.17c_T0
YEL053C	SPBC1861.03_T0
YNL306W	SPAC1B3.18c_T0
YPR163C	SPBC18H10.04c_T0
YAR014C	SPBC1706.01_T0
YGR074W	SPAC27D7.07c_T0
YJR129C	SPAC3A11.03_T0
YNR018W	SPAC1565.01_T0
YFL017W-A	SPBC4B4.05_T0
YJR088C	SPBC15C4.01c_T0
YHR175W	SPBC23G7.16_T0
YOR085W	SPAPB17E12.11_T0
YML128C	SPBC365.12c_T0
YNR021W	SPBC2G5.01_T0
YMR123W	SPBP23A10.02_T0
YGR066C	SPAC3H1.14_T0
YBR105C	SPAC3H1.14_T0
YER019C-A	SPBC2G2.03c_T0
YER087C-B	SPBC2G2.03c_T0
YDR068W	SPAC22A12.14c_T0
YBR137W	SPBP4H10.12_T0
YBR173C	SPCC14G10.03c_T0
YOR301W	SPAC23G3.05c_T0
YLR438C-A	SPBC9B6.05c_T0
YER112W	SPBC30D10.06_T0
YPR067W	SPBC3B9.17_T0
YPL210C	SPCC320.10_T0
YHR132W-A	SPAC10F6.16_T0
YNL157W	SPAC10F6.16_T0
YPL273W	SPAC57A7.07c_T0
YLL062C	SPAC57A7.07c_T0
YBL095W	SPAPB2B4.06_T0
YCL057C-A	SPAPJ691.03_T0
YKL216W	SPAC57A10.12c_T0
YDR198C	SPCC1223.04c_T0
YMR211W	SPAC30C2.06c_T0
YHR189W	SPBC2D10.15c_T0
YPR143W	SPAC227.02c_T0
YJL203W	SPAC22A12.09c_T0
YDR121W	SPBC3D6.09_T0
YJL085W	SPBC106.20_T0
YLR150W	SPBC16A3.08c_T0
YKR025W	SPCC330.13_T0
YGL018C	SPAC144.08_T0
YDR086C	SPAC4G8.02c_T0
YJL163C	SPAC14C4.07_T0
YGL220W	SPAC8C9.11_T0
YNL148C	SPAC13D6.05_T0
YLR452C	SPAC22F3.12c_T0
YLR131C	SPAC4G8.13c_T0
YDR152W	SPCC1393.09c_T0
YKR088C	SPBC1711.09c_T0
YDR479C	SPCC737.05_T0
YGR080W	SPCC126.06_T0
YNL328C	SPAC824.06_T0
YNL259C	SPBC1709.10c_T0
YLR109W	SPCC330.06c_T0
YMR218C	SPCC285.14_T0
YPR168W	SPBC31F10.09c_T0
YPL243W	SPCC1682.05c_T0
YBR217W	SPAC1783.06c_T0
YAL044W-A	SPBC16E9.06c_T0
YDR379C-A	SPAC664.12c_T0
YDL111C	SPBC16G5.10_T0
YGL219C	SPBC19C2.11c_T0
YHR039C-A	SPBC1289.05c_T0
YJR102C	SPBC4B4.06_T0
YMR152W	SPBC16A3.02c_T0
YOR103C	SPAC6F6.05_T0
YMR244C-A	SPBC24C6.12_T0
YLR128W	SPBC839.03c_T0
YNL167C	SPBC29B5.01_T0
YDR108W	SPBC1734.07c_T0	SPBC1604.19c_T0
YDL212W	SPBC409.20c_T0
YKL053C-A	SPBC119.18_T0
YOL144W	SPBP16F5.06_T0
YLR325C	SPBC577.02_T0	SPAC30D11.12_T0
YMR073C	SPCC330.03c_T0	SPAC1F12.10c_T0
YDR367W	SPAC26H5.13c_T0
YER029C	SPAC26A3.08_T0
YIL062C	SPAC17G8.04c_T0
YIL156W-B	SPAC26A3.14c_T0
YDR308C	SPBC1604.10_T0
YBR095C	SPBC428.06c_T0
YMR005W	SPAC23G3.09_T0
YNL153C	SPAC227.05_T0
YER050C	SPCC18B5.04_T0
YLR281C	SPBC1105.18c_T0
YPL246C	SPCC790.03_T0
YAL049C	SPBC30D10.14_T0	SPAC977.15_T0
YHR052W	SPAC8F11.04_T0	SPCC306.07c_T0
YGL033W	SPAC222.15_T0
YBR072W	SPBC3E7.02c_T0	SPCC338.06c_T0
YLR455W	SPBC29A3.13_T0	SPBC215.07c_T0
YGL183C	SPAC13A11.03_T0
YGR076C	SPAC1952.14c_T0
YAL034W-A	SPBC409.04c_T0
YBR231C	SPCC576.13_T0
YJL054W	SPBC1347.04_T0
YHR156C	SPBC83.09c_T0
YIR009W	SPBC8D2.09c_T0
YOL008W	SPCC16A11.07_T0
YBL009W	SPAC23C4.03_T0
YGL021W	SPAC23C4.03_T0
YDR063W	SPAC17H9.11_T0
YDR115W	SPBC21C3.04c_T0
YDR079C-A	SPBC32F12.15_T0
YJR112W	SPAC29E6.04_T0
YIL049W	SPAC7D4.09c_T0
YLR287C	SPAC22E12.18_T0
YKL054C	SPBC354.10_T0
YOR249C	SPAC959.09c_T0
YOL032W	SPBC21H7.06c_T0
YMR286W	SPCC1919.08c_T0
YNL177C	SPCC1739.02c_T0
YDL085C-A	SPAC1705.02_T0
YCL031C	SPBC776.17_T0
YDR320C-A	SPBC3B9.22c_T0
YJR085C	SPAP14E8.05c_T0
YHR143W-A	SPBC19C2.03_T0
YHR140W	SPBPJ4664.05_T0
YMR294W	SPCC11E10.03_T0
YCL012C	SPAC1687.07_T0
YER182W	SPAC3A12.08_T0
YFR003C	SPAC6B12.13_T0
YGR057C	SPBC24C6.08c_T0
YGR215W	SPBC30D10.12c_T0
YOL072W	SPBC1105.07c_T0
YOR174W	SPBC1105.06_T0
YPL046C	SPBC1861.07_T0
YPL089C	SPBC19G7.06_T0
YBR182C	SPBC19G7.06_T0
YIL019W	SPAC3F10.08c_T0
YOR368W	SPAC1952.07_T0
YMR117C	SPBC336.08_T0
YHR198C	SPAC18G6.01c_T0
YHR199C	SPAC18G6.01c_T0
YJL003W	SPAC1486.08_T0
YHL031C	SPAC4G8.10_T0
YDR143C	SPBC2A9.04c_T0
YDR495C	SPCC364.05_T0
YDL202W	SPAC31A2.03_T0
YKL003C	SPAC343.08c_T0
YOL073C	SPAC1486.02c_T0
YKL051W	SPCC16A11.01_T0
YJR089W	SPCC962.02c_T0
YOR051C	SPCC4B3.07_T0
YAL009W	SPBC902.03_T0
YDL067C	SPCC1259.05c_T0
YJR097W	SPAC926.05c_T0
YLR393W	SPAC4G8.11c_T0
YPR170W-B	SPAC2F3.18c_T0
YMR225C	SPBC56F2.14_T0
YBR257W	SPBC1703.01c_T0
YIL004C	SPAC23C4.13_T0
YJL061W	SPBC13A2.02_T0
YHR059W	SPBC4B4.11_T0
YLL009C	SPBC26H8.14c_T0
YNR051C	SPBP8B7.11_T0
YMR161W	SPCC63.13_T0
YER142C	SPAPB24D3.04c_T0	SPBC23G7.11_T0
YDL181W	SPCC70.02c_T0
YDL130W-A	SPCC70.02c_T0
YBR282W	SPAC3A12.19_T0
YDR378C	SPAC2F3.17c_T0
YCL005W-A	SPBC1685.16_T0
YML081C-A	SPAC23C4.11_T0
YHR087W	SPBC21C3.19_T0
YKL052C	SPBC27.02c_T0
YOL114C	SPAC589.11_T0
YLR283W	SPBC27B12.07_T0
YER139C	SPAC23A1.16c_T0
YDR066C	SPAC23A1.16c_T0
YLR423C	SPAC10F6.11c_T0
YKL011C	SPAC25G10.02_T0
YGR165W	SPBC14C8.16c_T0
YER116C	SPBC3D6.11c_T0
YMR310C	SPBC8D2.16c_T0
YGR283C	SPBC8D2.16c_T0
YDR462W	SPAC4F8.05c_T0
YGL108C	SPAC4D7.15_T0
YDR276C	SPBC713.11c_T0
YGL250W	SPCC1442.04c_T0
YLR220W	SPBC1683.10c_T0
YGR273C	SPBC19C7.04c_T0
YMR295C	SPBC19C7.04c_T0
YBL028C	SPBC32H8.05_T0
YMR194C-B	SPAC19B12.14_T0
YMR069W	SPCC825.04c_T0
YOR073W	SPBP35G2.03c_T0	SPAC15A10.15_T0
YBR278W	SPAC17G8.03c_T0
YCR071C	SPAC3H8.03_T0
YGR212W	SPAC18B11.03c_T0
YDR020C	SPBC16D10.10_T0
YGL198W	SPAC644.13c_T0
YFL014W	SPAP8A3.04c_T0
YDR411C	SPBC365.08c_T0
YJR034W	SPBC16A3.16_T0
YNL136W	SPBC16A3.19_T0
YJR022W	SPCC1840.10_T0
YFL048C	SPBC4F6.05c_T0
YLR080W	SPBC4F6.05c_T0
YBL059C-A	SPBC21D10.07_T0
YCR015C	SPBC17G9.12c_T0
YPL233W	SPAC688.02c_T0
YOR253W	SPCC663.13c_T0
YCL008C	SPAC11H11.01_T0
YCR028C-A	SPAC2F3.04c_T0
YGL161C	SPAC227.06_T0
YBR111W-A	SPBC6B1.12c_T0
YHL027W	SPBP4H10.09_T0
YMR289W	SPBC19G7.02_T0
YOL147C	SPBC582.09_T0
YBL018C	SPBC1709.20_T0
YBR007C	SPBC23G7.04c_T0
YER048W-A	SPBC13G1.06c_T0
YLR424W	SPAC1486.03c_T0
YGR183C	SPCC1682.01_T0
YCR046C	SPAC343.02_T0
YMR180C	SPAC644.04_T0
YLR412W	SPBC14C8.13_T0
YPR193C	SPAC1002.07c_T0
YEL066W	SPAC1002.07c_T0
YJR118C	SPAC1782.02c_T0
YDR201W	SPCC1223.15c_T0
YNL149C	SPBC27.01c_T0
YDR016C	SPAC16A10.05c_T0
YJL011C	SPAPB1E7.10_T0
YGR105W	SPCC1235.16_T0
YGR062C	SPCC1442.15c_T0
YOL026C	SPBC713.08_T0
YNL260C	SPCC191.08_T0
YJL162C	SPBC11B10.05c_T0	SPBC1773.09c_T0
YJL205C	SPAC12G12.17_T0
YDR493W	SPBC30D10.19_T0
YER045C	SPBC2F12.09c_T0
YDR254W	SPBP22H7.09c_T0
YPR139C	SPAC1783.02c_T0
YPR062W	SPCC965.14c_T0
YJR055W	SPAC4F10.19c_T0
YER128W	SPBC32H8.01c_T0
YLR145W	SPAC323.08_T0
YIR015W	SPBC1105.16c_T0
YNL070W	SPBC27B12.10c_T0
YDR163W	SPBC337.06c_T0
YGR017W	SPBC725.03_T0
YER159C	SPCC16C4.22_T0
YGR203W	SPBC839.07_T0
YKL167C	SPCC1442.19_T0
YNL138W-A	SPBC211.05_T0
YGL020C	SPBC543.10_T0
YDR391C	SPCC550.08_T0
YML009C	SPBC4F6.08c_T0
YDL045W-A	SPAC24C9.13c_T0
YJR141W	SPBC1734.10c_T0
YKR095W-A	SPAC4H3.13_T0
YIR005W	SPBC29A3.07c_T0
