# Supplementary material for: Evolutionary Conservation and Diversification of Puf RNA Binding Proteins and Their mRNA Targets
Source: PLoS Biol. 2015 Nov 20;13(11):e1002307. doi: 10.1371/journal.pbio.1002307 (PMC4654594; doi:10.1371/journal.pbio.1002307)
Supplement: S4 Dataset — (ZIP) [file pbio.1002307.s004.zip › S.cerevisiae.fa_S.punctatus.fa.txt]

YHR165C	SPPG_02894T0
YJL130C	SPPG_07979T0
YDL171C	SPPG_06506T0
YKL203C	SPPG_06307T0
YJR066W	SPPG_06307T0
YHR099W	SPPG_06326T0
YLR106C	SPPG_01412T0
YNR016C	SPPG_01732T0
YMR207C	SPPG_01732T0
YDL140C	SPPG_00380T0
YKR054C	SPPG_06258T0
YKL182W	SPPG_06627T0
YGL206C	SPPG_04450T0
YGR271W	SPPG_01244T0
YNL262W	SPPG_01799T0
YER172C	SPPG_01598T0
YBR218C	SPPG_08713T0
YGL062W	SPPG_08713T0
YOR116C	SPPG_01839T0
YLL040C	SPPG_05933T0
YOR341W	SPPG_06652T0
YOR133W	SPPG_08096T0
YDR385W	SPPG_08096T0
YGR061C	SPPG_06063T0
YBL076C	SPPG_01024T0
YKL215C	SPPG_02915T0
YJR109C	SPPG_00658T0
YPR010C	SPPG_02235T0
YDR127W	SPPG_01278T0
YNL088W	SPPG_05522T0	SPPG_01169T0
YPL082C	SPPG_00419T0
YAL026C	SPPG_05347T0	SPPG_08670T0
YKL210W	SPPG_04797T0
YNL132W	SPPG_07481T0
YJL050W	SPPG_08377T0
YDL126C	SPPG_03075T0
YOR326W	SPPG_01285T0
YAL029C	SPPG_01285T0
YDR135C	SPPG_01293T0
YPR184W	SPPG_04682T0
YGL195W	SPPG_00147T0
YGR094W	SPPG_03181T0
YOR335C	SPPG_05939T0
YLR304C	SPPG_02410T0
YGL008C	SPPG_01825T0
YPL036W	SPPG_01825T0
YIL048W	SPPG_07903T0
YBR084W	SPPG_00207T0
YGR204W	SPPG_00207T0
YBR115C	SPPG_05072T0
YDL102W	SPPG_00387T0
YIL125W	SPPG_05602T0
YEL031W	SPPG_06282T0
YOR304W	SPPG_06295T0
YMR189W	SPPG_07384T0
YDL145C	SPPG_03173T0
YBL022C	SPPG_05235T0
YER103W	SPPG_06618T0	SPPG_05729T0
YBL075C	SPPG_06618T0	SPPG_05729T0
YAL005C	SPPG_06618T0	SPPG_05729T0
YLL024C	SPPG_06618T0	SPPG_05729T0
YFR019W	SPPG_02496T0
YJR137C	SPPG_02956T0
YDR170C	SPPG_03863T0
YER013W	SPPG_06442T0
YIL126W	SPPG_01617T0
YPL240C	SPPG_02782T0
YMR186W	SPPG_02782T0
YGR218W	SPPG_07821T0
YER125W	SPPG_02553T0
YER070W	SPPG_08309T0
YIL066C	SPPG_08309T0
YPL160W	SPPG_06628T0
YDR457W	SPPG_05681T0
YFR031C	SPPG_02912T0
YMR080C	SPPG_08182T0
YJL200C	SPPG_06850T0
YMR288W	SPPG_01758T0
YNL163C	SPPG_05965T0
YPL226W	SPPG_02943T0	SPPG_06329T0
YGL120C	SPPG_06201T0
YGL173C	SPPG_03755T0
YER171W	SPPG_04210T0
YKL148C	SPPG_05875T0
YJL045W	SPPG_05875T0
YER166W	SPPG_07125T0
YDR093W	SPPG_07125T0
YDR011W	SPPG_08243T0
YNR070W	SPPG_08243T0
YPL058C	SPPG_08243T0
YOR153W	SPPG_08243T0
YDR406W	SPPG_08243T0
YOR328W	SPPG_08243T0
YGL009C	SPPG_04224T0
YLR398C	SPPG_08666T0
YCR057C	SPPG_08020T0
YIL078W	SPPG_03953T0
YLL048C	SPPG_07717T0	SPPG_04647T0
YHL035C	SPPG_07717T0	SPPG_04647T0
YJR045C	SPPG_06552T0
YEL030W	SPPG_06552T0
YHR074W	SPPG_04078T0
YPR160W	SPPG_01200T0
YHR023W	SPPG_07224T0
YPL217C	SPPG_08319T0
YLR069C	SPPG_04740T0
YKL104C	SPPG_01521T0	SPPG_02385T0
YDR091C	SPPG_02799T0
YOR291W	SPPG_04814T0
YLR086W	SPPG_02770T0
YPL086C	SPPG_04212T0
YER069W	SPPG_00734T0
YJL034W	SPPG_05531T0
YGL026C	SPPG_05282T0
YBL023C	SPPG_06064T0
YML035C	SPPG_07447T0
YGL150C	SPPG_05689T0
YKR001C	SPPG_07284T0
YAL035W	SPPG_07736T0
YDR258C	SPPG_04308T0
YEL011W	SPPG_05916T0
YPR074C	SPPG_02439T0
YBR117C	SPPG_02439T0
YDR238C	SPPG_00991T0
YGL167C	SPPG_05564T0
YPR181C	SPPG_01172T0
YJR035W	SPPG_06997T0
YPL167C	SPPG_07855T0
YBR127C	SPPG_08276T0
YNL123W	SPPG_03093T0
YGL234W	SPPG_01143T0
YER091C	SPPG_04598T0
YML059C	SPPG_03210T0
YGL207W	SPPG_06894T0
YOL021C	SPPG_01506T0
YGL022W	SPPG_07356T0
YKR086W	SPPG_00308T0
YMR120C	SPPG_03938T0
YLR028C	SPPG_03938T0
YJL074C	SPPG_00372T0
YDR334W	SPPG_05614T0
YLR153C	SPPG_06754T0
YPR019W	SPPG_04133T0
YMR109W	SPPG_01225T0
YKL129C	SPPG_01225T0
YDR234W	SPPG_04289T0
YIL143C	SPPG_02356T0
YJL111W	SPPG_04231T0
YLR259C	SPPG_04950T0
YDR212W	SPPG_07088T0
YLR274W	SPPG_03940T0
YDR097C	SPPG_00067T0
YBL099W	SPPG_01921T0
YLL026W	SPPG_05496T0
YJR121W	SPPG_06061T0
YGL201C	SPPG_08050T0
YBR023C	SPPG_03289T0	SPPG_03084T0
YKR097W	SPPG_01405T0
YOR151C	SPPG_03408T0
YER164W	SPPG_07017T0
YGR264C	SPPG_05281T0
YMR205C	SPPG_07901T0
YGR240C	SPPG_07901T0
YDL215C	SPPG_08513T0
YJL014W	SPPG_05432T0
YMR108W	SPPG_02654T0
YIL075C	SPPG_07359T0
YOL090W	SPPG_05502T0
YJR064W	SPPG_04249T0
YMR089C	SPPG_04515T0
YFL037W	SPPG_04946T0	SPPG_02447T0	SPPG_01035T0
YMR217W	SPPG_05570T0
YGR281W	SPPG_04462T0	SPPG_05362T0	SPPG_05475T0
YLL039C	SPPG_06227T0
YOL006C	SPPG_05941T0
YOL075C	SPPG_02683T0
YLL034C	SPPG_07899T0
YGL137W	SPPG_04301T0
YBL004W	SPPG_07836T0
YKL165C	SPPG_05410T0
YBL039C	SPPG_00738T0
YJR103W	SPPG_00738T0
YOL004W	SPPG_00072T0
YOR168W	SPPG_06093T0
YBR114W	SPPG_04971T0
YOR330C	SPPG_06592T0
YCR093W	SPPG_07838T0
YIL142W	SPPG_02982T0
YBL105C	SPPG_02554T0	SPPG_08617T0
YFL039C	SPPG_07715T0	SPPG_05993T0
YER025W	SPPG_05355T0
YBR080C	SPPG_02261T0
YMR290C	SPPG_06206T0
YBR001C	SPPG_06037T0
YDR001C	SPPG_06037T0
YDL143W	SPPG_07909T0
YBR121C	SPPG_08070T0
YPR081C	SPPG_08070T0
YGL006W	SPPG_04873T0
YEL032W	SPPG_03415T0
YDR037W	SPPG_05517T0
YOR270C	SPPG_06975T0
YMR054W	SPPG_06975T0
YKL145W	SPPG_06601T0
YBR202W	SPPG_04788T0
YBL015W	SPPG_00059T0
YER036C	SPPG_01444T0
YCL030C	SPPG_02630T0
YJR016C	SPPG_00256T0
YMR049C	SPPG_07274T0
YDR038C	SPPG_06728T0
YDR039C	SPPG_06728T0
YDR040C	SPPG_06728T0
YBR126C	SPPG_05791T0
YOR048C	SPPG_07392T0
YMR128W	SPPG_02613T0
YGL156W	SPPG_05671T0
YBR196C	SPPG_03907T0
YPL093W	SPPG_01684T0
YGL238W	SPPG_07440T0
YLR175W	SPPG_00757T0
YDR129C	SPPG_05664T0
YDR430C	SPPG_03272T0
YGL163C	SPPG_02511T0
YGR124W	SPPG_01324T0
YPR145W	SPPG_01324T0
YNL112W	SPPG_01080T0
YLR410W	SPPG_02309T0
YNL102W	SPPG_02566T0
YLR432W	SPPG_04051T0
YHR216W	SPPG_04051T0
YML056C	SPPG_04051T0
YBR038W	SPPG_04845T0	SPPG_05605T0	SPPG_03909T0	SPPG_07777T0
YCL054W	SPPG_02844T0
YJL033W	SPPG_06075T0
YDL007W	SPPG_06943T0
YGR256W	SPPG_05762T0
YHR183W	SPPG_05762T0
YDR172W	SPPG_04059T0
YDR190C	SPPG_04187T0
YNL325C	SPPG_02116T0
YOR356W	SPPG_06742T0
YDL160C	SPPG_06973T0
YPL235W	SPPG_04093T0
YHR027C	SPPG_01486T0
YFL036W	SPPG_05243T0
YNL247W	SPPG_06246T0
YLR389C	SPPG_07150T0
YLR359W	SPPG_01092T0
YJL012C	SPPG_06298T0
YNL250W	SPPG_08109T0
YDL131W	SPPG_07461T0
YDL182W	SPPG_07461T0
YLR305C	SPPG_02635T0
YPL262W	SPPG_02837T0	SPPG_06486T0
YML085C	SPPG_05136T0
YML124C	SPPG_05136T0
YDR188W	SPPG_00603T0
YGL245W	SPPG_02786T0
YNR001C	SPPG_06317T0
YCR005C	SPPG_06317T0
YGL048C	SPPG_03155T0
YDR291W	SPPG_04438T0
YMR308C	SPPG_01645T0
YBR097W	SPPG_07143T0
YLR058C	SPPG_07251T0
YOR117W	SPPG_05887T0
YPL119C	SPPG_02663T0
YOR204W	SPPG_02663T0
YBR229C	SPPG_00393T0
YBR143C	SPPG_08754T0
YMR301C	SPPG_05407T0
YMR304W	SPPG_07108T0
YBR248C	SPPG_05215T0
YER086W	SPPG_05967T0
YAL023C	SPPG_06181T0
YOR321W	SPPG_06181T0
YGR199W	SPPG_06181T0
YLR397C	SPPG_05928T0
YMR105C	SPPG_00137T0
YKL127W	SPPG_00137T0
YHR019C	SPPG_00544T0
YFL018C	SPPG_06076T0
YIR031C	SPPG_07315T0
YNL117W	SPPG_07315T0
YDR283C	SPPG_03049T0
YLR277C	SPPG_00164T0
YMR229C	SPPG_02077T0
YER065C	SPPG_01920T0
YNL189W	SPPG_01341T0
YHR072W	SPPG_03846T0
YOR187W	SPPG_01473T0
YMR300C	SPPG_06300T0
YJL153C	SPPG_08136T0
YOR063W	SPPG_01796T0
YHL016C	SPPG_00199T0
YKL035W	SPPG_01171T0	SPPG_00526T0
YHR164C	SPPG_03148T0
YLR189C	SPPG_06223T0
YNL287W	SPPG_00612T0
YBR235W	SPPG_00081T0
YNL061W	SPPG_00666T0
YDR270W	SPPG_06020T0
YDL084W	SPPG_02552T0
YHR174W	SPPG_00543T0
YGR254W	SPPG_00543T0
YOR393W	SPPG_00543T0
YPL281C	SPPG_00543T0
YMR323W	SPPG_00543T0
YPR080W	SPPG_06491T0
YBR118W	SPPG_06491T0
YLL018C	SPPG_01958T0
YOR014W	SPPG_07908T0
YDL164C	SPPG_04706T0
YLR289W	SPPG_02728T0
YDR394W	SPPG_08113T0
YLR419W	SPPG_04942T0
YNL220W	SPPG_03554T0
YNL161W	SPPG_04200T0
YLR272C	SPPG_06606T0
YGL125W	SPPG_03621T0
YKR009C	SPPG_04173T0
YDL031W	SPPG_00689T0
YIL109C	SPPG_02707T0
YNL049C	SPPG_02707T0
YCR073C	SPPG_08380T0
YNR031C	SPPG_08380T0
YCL017C	SPPG_03618T0
YML057W	SPPG_04640T0
YLR433C	SPPG_04640T0
YNR013C	SPPG_08373T0
YNL106C	SPPG_00130T0
YOR109W	SPPG_00130T0
YLR083C	SPPG_02472T0
YDR107C	SPPG_02472T0
YDL178W	SPPG_00241T0
YEL071W	SPPG_00241T0
YOR259C	SPPG_04313T0
YOR217W	SPPG_06155T0
YOL057W	SPPG_00304T0
YLR129W	SPPG_01809T0
YER136W	SPPG_06519T0
YER133W	SPPG_08007T0
YLR378C	SPPG_01095T0
YLR180W	SPPG_04101T0
YDR502C	SPPG_04101T0
YJR143C	SPPG_01916T0
YJL008C	SPPG_02351T0
YCR011C	SPPG_05471T0
YNR053C	SPPG_03136T0
YGR116W	SPPG_02946T0
YDL066W	SPPG_03551T0
YLR174W	SPPG_03551T0
YNL009W	SPPG_03551T0
YKR059W	SPPG_00092T0	SPPG_03910T0
YJL138C	SPPG_00092T0	SPPG_03910T0
YOR128C	SPPG_07583T0
YPR173C	SPPG_02893T0
YLR060W	SPPG_08585T0
YDL029W	SPPG_04162T0
YPR024W	SPPG_00836T0
YHR018C	SPPG_01853T0
YLR240W	SPPG_00591T0
YIL129C	SPPG_06446T0
YLR197W	SPPG_00331T0
YLR113W	SPPG_01127T0
YLR347C	SPPG_06310T0
YJR010W	SPPG_04029T0
YNL329C	SPPG_03597T0
YCR012W	SPPG_04103T0
YGL251C	SPPG_05554T0
YDR062W	SPPG_04116T0
YGL190C	SPPG_06196T0
YHR170W	SPPG_01661T0
YLR382C	SPPG_00669T0
YLR384C	SPPG_03020T0
YDR074W	SPPG_02652T0	SPPG_07842T0
YLR087C	SPPG_05118T0
YBR136W	SPPG_02557T0
YPL106C	SPPG_04820T0
YBR169C	SPPG_04820T0
YDR023W	SPPG_06290T0
YOR211C	SPPG_00677T0
YJR138W	SPPG_00855T0
YJR065C	SPPG_06277T0
YLR276C	SPPG_00386T0
YDR060W	SPPG_06837T0
YNL238W	SPPG_08590T0
YLR222C	SPPG_07100T0
YLR303W	SPPG_03626T0
YAL016W	SPPG_01197T0
YFL033C	SPPG_02858T0
YNL330C	SPPG_03036T0
YFR030W	SPPG_06177T0
YLL008W	SPPG_00448T0
YNL241C	SPPG_04764T0
YDL055C	SPPG_03657T0	SPPG_06917T0
YPR033C	SPPG_02997T0
YBR079C	SPPG_01699T0
YJL005W	SPPG_00994T0
YMR167W	SPPG_00956T0
YOL058W	SPPG_07423T0
YOR317W	SPPG_01601T0
YMR246W	SPPG_01601T0
YIL009W	SPPG_01601T0
YLR386W	SPPG_01153T0
YBR112C	SPPG_01774T0
YER165W	SPPG_01610T0
YDR345C	SPPG_03932T0
YHR094C	SPPG_03932T0
YDR343C	SPPG_03932T0
YDR342C	SPPG_03932T0
YHR096C	SPPG_03932T0
YHR092C	SPPG_03932T0
YLR081W	SPPG_03932T0
YJL219W	SPPG_03932T0
YOL156W	SPPG_03932T0
YJL214W	SPPG_03932T0
YFL011W	SPPG_03932T0
YMR011W	SPPG_03932T0
YEL069C	SPPG_03932T0
YNR072W	SPPG_03932T0
YDL245C	SPPG_03932T0
YJR158W	SPPG_03932T0
YLR371W	SPPG_08691T0
YGR070W	SPPG_08691T0
YLR355C	SPPG_03719T0
YER090W	SPPG_00370T0
YFL022C	SPPG_02898T0
YCL057W	SPPG_06527T0
YGL078C	SPPG_07568T0
YOR310C	SPPG_05311T0
YER081W	SPPG_01536T0
YIL074C	SPPG_01536T0
YCR072C	SPPG_02959T0
YHL007C	SPPG_01344T0
YKL209C	SPPG_00451T0	SPPG_03744T0	SPPG_05810T0	SPPG_05840T0	SPPG_04909T0	SPPG_08328T0
YIL166C	SPPG_02991T0
YKR002W	SPPG_02670T0
YOR046C	SPPG_01786T0
YKL010C	SPPG_06169T0
YKL126W	SPPG_00718T0
YMR104C	SPPG_00718T0
YDL188C	SPPG_05229T0
YDL134C	SPPG_05229T0
YLR438W	SPPG_04667T0
YDL095W	SPPG_01342T0
YDL093W	SPPG_01342T0
YDR232W	SPPG_06914T0
YDR294C	SPPG_05234T0
YOL097C	SPPG_07262T0
YCR092C	SPPG_08780T0
YGL148W	SPPG_01845T0
YPR112C	SPPG_02379T0
YIL155C	SPPG_08275T0
YPL091W	SPPG_03025T0
YER110C	SPPG_01969T0
YLL029W	SPPG_06199T0
YPL259C	SPPG_06879T0
YGR145W	SPPG_00966T0
YDL060W	SPPG_02880T0
YER082C	SPPG_03608T0
YLR409C	SPPG_02531T0
YHL030W	SPPG_05780T0
YPL207W	SPPG_08117T0
YDL168W	SPPG_07544T0
YJL154C	SPPG_03793T0
YLL011W	SPPG_03928T0
YGR245C	SPPG_07365T0
YHR065C	SPPG_04770T0
YBR006W	SPPG_08068T0
YNL243W	SPPG_03197T0	SPPG_08451T0
YDR375C	SPPG_01552T0
YFR009W	SPPG_07820T0
YGL084C	SPPG_07524T0
YPL189W	SPPG_07524T0
YJL026W	SPPG_00521T0
YGR125W	SPPG_01997T0
YBL091C	SPPG_08469T0
YOR374W	SPPG_06485T0
YER073W	SPPG_06485T0
YPL061W	SPPG_06485T0
YER095W	SPPG_03882T0
YOR027W	SPPG_02051T0
YPR088C	SPPG_04695T0
YCR053W	SPPG_03208T0
YPL204W	SPPG_03448T0
YPL028W	SPPG_04756T0
YIR007W	SPPG_01929T0
YAL019W	SPPG_01730T0
YBL017C	SPPG_07975T0
YJL222W	SPPG_07975T0
YIL173W	SPPG_07975T0
YNR065C	SPPG_07975T0
YKL060C	SPPG_03200T0
YGL099W	SPPG_03418T0
YNL082W	SPPG_01529T0
YDL014W	SPPG_07874T0
YKL029C	SPPG_05806T0
YHR037W	SPPG_05371T0
YJL102W	SPPG_02833T0
YDR477W	SPPG_03178T0
YHR205W	SPPG_00618T0
YBR237W	SPPG_07192T0
YNR050C	SPPG_04064T0
YGR210C	SPPG_08677T0
YNL277W	SPPG_07000T0
YBR221C	SPPG_07465T0
YAL048C	SPPG_01483T0
YER178W	SPPG_01481T0
YBR249C	SPPG_07999T0
YBR031W	SPPG_03868T0
YDR012W	SPPG_03868T0
YKL197C	SPPG_02954T0
YML126C	SPPG_00073T0
YBR170C	SPPG_00608T0
YBR025C	SPPG_06869T0
YDL047W	SPPG_07631T0
YLR117C	SPPG_02289T0
YBR198C	SPPG_06733T0
YOR165W	SPPG_06081T0
YDR211W	SPPG_06600T0
YJL052W	SPPG_01243T0
YGR192C	SPPG_01243T0
YJR009C	SPPG_01243T0
YCR017C	SPPG_00511T0
YMR224C	SPPG_00305T0
YHR079C	SPPG_05208T0
YAR042W	SPPG_04899T0
YDL019C	SPPG_04899T0
YOR244W	SPPG_03662T0
YNL045W	SPPG_07835T0
YDR353W	SPPG_03281T0	SPPG_04648T0
YHR106W	SPPG_03281T0	SPPG_04648T0
YPL147W	SPPG_04983T0	SPPG_01022T0
YML054C	SPPG_04347T0
YBR085W	SPPG_08669T0
YBL030C	SPPG_08669T0
YMR056C	SPPG_08669T0
YKL113C	SPPG_01006T0
YDR148C	SPPG_08011T0
YGL119W	SPPG_07536T0
YNL064C	SPPG_08760T0
YCL059C	SPPG_02913T0
YNL059C	SPPG_01135T0
YCR091W	SPPG_04417T0
YNR047W	SPPG_04417T0
YDR189W	SPPG_03384T0
YGR244C	SPPG_08580T0
YPL022W	SPPG_07256T0
YPR111W	SPPG_04390T0
YGR092W	SPPG_04390T0
YGL205W	SPPG_02759T0
YIL103W	SPPG_05380T0
YOR361C	SPPG_04868T0
YOR136W	SPPG_07037T0
YJL212C	SPPG_07479T0	SPPG_02362T0
YLR163C	SPPG_02184T0
YDR075W	SPPG_06703T0
YMR297W	SPPG_03916T0
YBR139W	SPPG_03916T0
YKL157W	SPPG_05167T0
YHR047C	SPPG_05167T0
YNL006W	SPPG_02148T0
YKR038C	SPPG_07559T0
YLR089C	SPPG_02627T0
YDR111C	SPPG_02627T0
YGL194C	SPPG_04238T0
YJL101C	SPPG_05739T0
YGR155W	SPPG_07791T0	SPPG_05019T0
YHR171W	SPPG_01129T0
YNL071W	SPPG_02970T0
YGL091C	SPPG_00503T0
YDL132W	SPPG_02377T0
YGL027C	SPPG_08318T0
YHR030C	SPPG_07146T0
YKL161C	SPPG_07146T0
YGR055W	SPPG_05595T0
YEL058W	SPPG_06932T0
YOR061W	SPPG_02843T0	SPPG_06082T0
YIL035C	SPPG_02843T0	SPPG_06082T0
YGR100W	SPPG_06734T0
YLR044C	SPPG_08598T0
YLR134W	SPPG_08598T0
YGR087C	SPPG_08598T0
YDL080C	SPPG_08598T0
YLR092W	SPPG_04976T0
YBR294W	SPPG_04976T0
YBR011C	SPPG_02085T0
YGL012W	SPPG_01059T0
YER052C	SPPG_03269T0
YLL031C	SPPG_06186T0
YJR145C	SPPG_03028T0
YHR203C	SPPG_03028T0
YDL190C	SPPG_00442T0
YKL135C	SPPG_02767T0	SPPG_06117T0
YHL032C	SPPG_04933T0
YBR220C	SPPG_07342T0
YGR185C	SPPG_06858T0
YOL034W	SPPG_07377T0
YOL023W	SPPG_00765T0
YPL175W	SPPG_06357T0
YOR323C	SPPG_08683T0
YFR038W	SPPG_00118T0
YLR234W	SPPG_00596T0
YBR073W	SPPG_07408T0
YMR001C	SPPG_01237T0
YNL267W	SPPG_05067T0
YHR113W	SPPG_01157T0
YGR200C	SPPG_00264T0
YJL155C	SPPG_02061T0
YDR456W	SPPG_07421T0
YLR354C	SPPG_01834T0
YGR043C	SPPG_01834T0
YGL171W	SPPG_08189T0
YAL021C	SPPG_08019T0
YDR481C	SPPG_06631T0
YOL061W	SPPG_03696T0
YPL110C	SPPG_05227T0
YML042W	SPPG_00841T0
YMR250W	SPPG_05589T0
YJR148W	SPPG_05321T0
YHR208W	SPPG_05321T0
YGL095C	SPPG_04422T0
YPL203W	SPPG_05824T0
YKL166C	SPPG_05824T0
YJL164C	SPPG_05824T0
YGL094C	SPPG_00976T0
YBR296C	SPPG_02923T0
YFL002C	SPPG_02400T0
YFR004W	SPPG_05378T0
YBR160W	SPPG_07418T0
YDL149W	SPPG_02343T0
YLR314C	SPPG_04916T0
YLR231C	SPPG_08715T0
YHR135C	SPPG_02408T0
YNL154C	SPPG_02408T0
YER123W	SPPG_02408T0
YBR222C	SPPG_03789T0
YBL011W	SPPG_06264T0
YDR365C	SPPG_08750T0
YER093C	SPPG_00443T0
YBR166C	SPPG_02027T0
YOL094C	SPPG_03565T0
YIL018W	SPPG_03486T0
YFR031C-A	SPPG_03486T0
YIR034C	SPPG_00127T0
YHR068W	SPPG_00775T0
YER049W	SPPG_04072T0
YOR303W	SPPG_00913T0
YPL195W	SPPG_08526T0
YMR145C	SPPG_03351T0
YDL085W	SPPG_03351T0
YCL018W	SPPG_02655T0
YDL138W	SPPG_02597T0
YDL194W	SPPG_02597T0
YLR429W	SPPG_01749T0
YHR028C	SPPG_03811T0
YJL197W	SPPG_05122T0
YNL270C	SPPG_08516T0
YEL063C	SPPG_08516T0
YNL268W	SPPG_08516T0
YBR017C	SPPG_00445T0
YBL063W	SPPG_06193T0
YMR309C	SPPG_07920T0
YGR173W	SPPG_04052T0
YMR165C	SPPG_02952T0
YGL211W	SPPG_06545T0
YOR074C	SPPG_02897T0	SPPG_00917T0
YAL012W	SPPG_03578T0
YGL055W	SPPG_03737T0
YIL094C	SPPG_04483T0
YPL154C	SPPG_01941T0
YKL212W	SPPG_04790T0
YOR243C	SPPG_07372T0
YOR347C	SPPG_06764T0
YAL038W	SPPG_06764T0
YGR090W	SPPG_02910T0
YOR196C	SPPG_01832T0
YNL037C	SPPG_04591T0
YGL040C	SPPG_01469T0
YLR401C	SPPG_03132T0
YPR016C	SPPG_03195T0
YIL160C	SPPG_04269T0	SPPG_02526T0
YDR047W	SPPG_07248T0
YJR130C	SPPG_07390T0
YML082W	SPPG_07390T0
YDL103C	SPPG_03405T0
YLR032W	SPPG_06207T0
YNL023C	SPPG_06106T0
YHR007C	SPPG_00074T0
YHR024C	SPPG_01544T0
YNR032W	SPPG_01027T0
YDR120C	SPPG_00593T0
YGR170W	SPPG_00714T0
YKL017C	SPPG_05763T0
YJL094C	SPPG_07462T0
YJL167W	SPPG_04207T0
YNL331C	SPPG_06823T0
YDL243C	SPPG_06823T0
YCR107W	SPPG_06823T0
YJR155W	SPPG_06823T0
YHL011C	SPPG_06140T0
YER099C	SPPG_06140T0
YBL068W	SPPG_06140T0
YGR233C	SPPG_00987T0
YKL211C	SPPG_00371T0
YGR123C	SPPG_02278T0
YLR027C	SPPG_03967T0
YMR076C	SPPG_06475T0
YDL147W	SPPG_01903T0
YJR117W	SPPG_01049T0
YDL128W	SPPG_03548T0
YOR067C	SPPG_00415T0
YJR033C	SPPG_02579T0
YIL107C	SPPG_08230T0
YNL142W	SPPG_01638T0	SPPG_04050T0
YMR096W	SPPG_03288T0
YFL059W	SPPG_03288T0
YNL333W	SPPG_03288T0
YOR176W	SPPG_01902T0
YOR070C	SPPG_01549T0
YKR024C	SPPG_08124T0
YLR293C	SPPG_06693T0
YOR185C	SPPG_06693T0
YDL244W	SPPG_07924T0
YFL058W	SPPG_07924T0
YJR156C	SPPG_07924T0
YNL332W	SPPG_07924T0
YDL240W	SPPG_01855T0
YPL031C	SPPG_06236T0
YAR007C	SPPG_03052T0
YBR034C	SPPG_03622T0
YHR107C	SPPG_03874T0
YJR132W	SPPG_08317T0
YKL134C	SPPG_08242T0
YJR040W	SPPG_00455T0	SPPG_01343T0	SPPG_04524T0
YLR096W	SPPG_04732T0
YDR122W	SPPG_04732T0
YDL195W	SPPG_00469T0
YFL034W	SPPG_02124T0
YLR244C	SPPG_08538T0
YLR340W	SPPG_01926T0
YHR005C	SPPG_05404T0	SPPG_05884T0
YJR007W	SPPG_00622T0
YPL008W	SPPG_08563T0
YLL041C	SPPG_01440T0
YKL146W	SPPG_03794T0
YOR142W	SPPG_04931T0
YDR483W	SPPG_01349T0
YOR099W	SPPG_01349T0
YKR095W	SPPG_00720T0
YIL149C	SPPG_00720T0
YML123C	SPPG_05032T0	SPPG_02430T0
YBR142W	SPPG_01605T0
YDL097C	SPPG_01482T0
YKL213C	SPPG_02050T0
YHR120W	SPPG_00055T0
YIL091C	SPPG_02828T0
YER179W	SPPG_05895T0
YGR012W	SPPG_07507T0
YKL085W	SPPG_00226T0	SPPG_00340T0
YMR058W	SPPG_05711T0
YFL041W	SPPG_05711T0
YPR069C	SPPG_02470T0
YLR005W	SPPG_06255T0
YNR043W	SPPG_08239T0
YDR243C	SPPG_00140T0
YOR206W	SPPG_03959T0
YMR241W	SPPG_04580T0	SPPG_05585T0
YLR208W	SPPG_02274T0
YDR109C	SPPG_08033T0
YFR024C-A	SPPG_03216T0
YHR016C	SPPG_03216T0
YNL207W	SPPG_02315T0
YBR029C	SPPG_07126T0
YNL218W	SPPG_03756T0
YDR158W	SPPG_01467T0
YGR252W	SPPG_01510T0
YER126C	SPPG_08091T0
YER015W	SPPG_06233T0	SPPG_06636T0	SPPG_07091T0	SPPG_05120T0
YEL022W	SPPG_05921T0
YJR031C	SPPG_05921T0
YDR208W	SPPG_02268T0
YPL109C	SPPG_01020T0
YPL131W	SPPG_07636T0
YLR034C	SPPG_05082T0	SPPG_05336T0
YHR050W	SPPG_05082T0	SPPG_05336T0
YOL122C	SPPG_05082T0	SPPG_05336T0
YML069W	SPPG_03502T0
YGR231C	SPPG_06074T0
YHR169W	SPPG_05892T0
YMR293C	SPPG_05112T0
YPL266W	SPPG_08092T0
YGL180W	SPPG_01653T0
YJL087C	SPPG_04106T0
YPL012W	SPPG_06243T0
YPR141C	SPPG_08493T0
YMR139W	SPPG_04859T0
YDL079C	SPPG_04859T0
YLR212C	SPPG_01551T0
YML010W	SPPG_02265T0
YPL104W	SPPG_01763T0
YMR131C	SPPG_07079T0
YMR062C	SPPG_00109T0
YPL122C	SPPG_01512T0
YPR029C	SPPG_03659T0
YGR286C	SPPG_07129T0
YJR068W	SPPG_06775T0
YML093W	SPPG_06642T0
YOR001W	SPPG_01019T0
YDR300C	SPPG_03421T0
YHR033W	SPPG_03421T0
YDR099W	SPPG_08744T0
YER177W	SPPG_08744T0
YMR116C	SPPG_01421T0
YFL045C	SPPG_05391T0
YLR447C	SPPG_06923T0
YEL060C	SPPG_00220T0
YOR003W	SPPG_00220T0
YPR176C	SPPG_05150T0
YER043C	SPPG_01808T0
YGR132C	SPPG_08616T0
YDL198C	SPPG_00497T0
YJR072C	SPPG_01884T0
YJL109C	SPPG_02486T0
YGR194C	SPPG_04693T0
YGR171C	SPPG_01456T0
YOR261C	SPPG_01913T0
YDR044W	SPPG_07882T0
YKR089C	SPPG_07090T0
YOR081C	SPPG_07090T0
YHR098C	SPPG_02746T0
YER003C	SPPG_03804T0
YBR003W	SPPG_05299T0
YJR110W	SPPG_07576T0
YNL212W	SPPG_08583T0
YBL024W	SPPG_01069T0
YER020W	SPPG_01130T0
YBR041W	SPPG_06828T0
YNL021W	SPPG_03077T0
YKL181W	SPPG_05533T0
YIL116W	SPPG_04184T0
YIL003W	SPPG_02712T0
YBR055C	SPPG_05749T0
YML080W	SPPG_02090T0
YCR042C	SPPG_05960T0
YKL022C	SPPG_04119T0
YLR383W	SPPG_01968T0
YNR012W	SPPG_02649T0
YKR093W	SPPG_04551T0
YNL290W	SPPG_00185T0
YLR229C	SPPG_04889T0
YJR036C	SPPG_05905T0
YDR390C	SPPG_01783T0
YML063W	SPPG_04676T0
YLR441C	SPPG_04676T0
YDL154W	SPPG_04537T0
YML072C	SPPG_01407T0
YOR002W	SPPG_03803T0
YDL022W	SPPG_08029T0
YOL059W	SPPG_08029T0
YJR139C	SPPG_02495T0
YNL288W	SPPG_03535T0
YGL253W	SPPG_00973T0	SPPG_02373T0
YFR053C	SPPG_00973T0	SPPG_02373T0
YDL141W	SPPG_00044T0
YBR058C	SPPG_03835T0
YER047C	SPPG_02313T0
YER061C	SPPG_08067T0
YFR047C	SPPG_08064T0
YOR065W	SPPG_06759T0
YBR247C	SPPG_02741T0
YNL256W	SPPG_00444T0
YLR172C	SPPG_02939T0
YKL184W	SPPG_06296T0
YMR303C	SPPG_06971T0
YOL086C	SPPG_06971T0
YBR145W	SPPG_06971T0
YMR083W	SPPG_06971T0
YCR002C	SPPG_00534T0
YGR157W	SPPG_02633T0
YBR243C	SPPG_02273T0
YKL027W	SPPG_01218T0
YHR003C	SPPG_01218T0
YJL172W	SPPG_01728T0
YGR028W	SPPG_08076T0
YGL116W	SPPG_03056T0
YKR080W	SPPG_03147T0
YMR092C	SPPG_02887T0
YPR048W	SPPG_08188T0
YDR256C	SPPG_05246T0	SPPG_04856T0
YGR088W	SPPG_05246T0	SPPG_04856T0
YGL123W	SPPG_00135T0
YGR175C	SPPG_01579T0
YDL174C	SPPG_05184T0
YDR448W	SPPG_05269T0
YOR209C	SPPG_02667T0
YNL075W	SPPG_00653T0
YHR194W	SPPG_06861T0
YHR077C	SPPG_01994T0
YGR253C	SPPG_02213T0
YLR336C	SPPG_01463T0
YBR227C	SPPG_07533T0
YPR047W	SPPG_07197T0
YFR037C	SPPG_00704T0
YDR019C	SPPG_04772T0
YPL152W	SPPG_02032T0
YPL029W	SPPG_01951T0
YDR301W	SPPG_06780T0
YNR008W	SPPG_05669T0
YHR108W	SPPG_06967T0
YDR358W	SPPG_06967T0
YLR029C	SPPG_05907T0
YMR121C	SPPG_05907T0
YDL201W	SPPG_03768T0
YMR296C	SPPG_03484T0
YOR241W	SPPG_06089T0
YBR087W	SPPG_04703T0
YML049C	SPPG_05816T0
YGL003C	SPPG_08012T0
YNL178W	SPPG_07795T0
YPR110C	SPPG_07883T0
YER148W	SPPG_03285T0
YOL038W	SPPG_00080T0
YHR042W	SPPG_03252T0
YBR018C	SPPG_06586T0
YLR075W	SPPG_04001T0	SPPG_03322T0
YDL001W	SPPG_00260T0
YHR025W	SPPG_00496T0
YDL040C	SPPG_06461T0
YBL104C	SPPG_01978T0
YOL077C	SPPG_03523T0
YPR117W	SPPG_04022T0
YER141W	SPPG_00724T0
YBR019C	SPPG_05827T0	SPPG_08718T0	SPPG_07491T0
YJR131W	SPPG_01054T0
YML008C	SPPG_05059T0
YPL220W	SPPG_06750T0
YGL135W	SPPG_06750T0
YFR021W	SPPG_03663T0
YOL049W	SPPG_03464T0
YHR102W	SPPG_01283T0
YGR270W	SPPG_01683T0
YPL184C	SPPG_07696T0
YPR003C	SPPG_08184T0
YPL133C	SPPG_00605T0
YER005W	SPPG_06116T0
YBL098W	SPPG_08238T0
YNL317W	SPPG_06005T0
YLR116W	SPPG_08408T0
YGR135W	SPPG_01459T0
YOL060C	SPPG_00632T0
YPL212C	SPPG_00992T0
YCL043C	SPPG_07316T0
YDR518W	SPPG_07316T0
YJR095W	SPPG_05572T0
YNL138W	SPPG_08140T0
YDL192W	SPPG_05130T0	SPPG_02806T0
YDL137W	SPPG_05130T0	SPPG_02806T0
YGL100W	SPPG_01461T0
YJL100W	SPPG_04413T0
YFL030W	SPPG_00944T0
YOL033W	SPPG_03823T0
YLR196W	SPPG_07549T0
YHR001W	SPPG_01775T0
YKR003W	SPPG_01775T0
YBL037W	SPPG_01223T0
YCR024C	SPPG_03511T0
YDR226W	SPPG_03004T0
YGR163W	SPPG_03925T0
YER078C	SPPG_06483T0
YLR216C	SPPG_08424T0
YJR051W	SPPG_07973T0
YEL047C	SPPG_07973T0
YPR165W	SPPG_04965T0
YMR129W	SPPG_07339T0
YFL053W	SPPG_00961T0
YML070W	SPPG_00961T0
YOL066C	SPPG_03329T0
YDL036C	SPPG_03329T0
YDR325W	SPPG_00805T0
YKL140W	SPPG_01944T0
YER156C	SPPG_05382T0
YMR302C	SPPG_03960T0
YPR041W	SPPG_03231T0
YPL209C	SPPG_03591T0
YDL100C	SPPG_08611T0
YLR420W	SPPG_03995T0
YER107C	SPPG_03356T0
YOR022C	SPPG_00214T0
YLR253W	SPPG_03820T0
YPL268W	SPPG_03939T0
YLL045C	SPPG_06913T0
YHL033C	SPPG_06913T0
YDL238C	SPPG_00679T0
YDR364C	SPPG_03658T0
YHL010C	SPPG_03188T0
YIL033C	SPPG_06747T0
YGR267C	SPPG_01175T0
YER055C	SPPG_03971T0
YHR070W	SPPG_00589T0
YBR020W	SPPG_05616T0
YDR009W	SPPG_05616T0
YLR248W	SPPG_02873T0
YGL158W	SPPG_02873T0
YER089C	SPPG_08245T0
YBL056W	SPPG_08245T0
YDR105C	SPPG_02303T0
YBR061C	SPPG_05464T0
YHR088W	SPPG_03630T0
YOR362C	SPPG_02784T0
YHR002W	SPPG_05796T0
YLR351C	SPPG_06492T0
YIL043C	SPPG_01230T0
YNL169C	SPPG_03452T0
YLR377C	SPPG_04291T0
YMR110C	SPPG_02271T0	SPPG_04046T0
YJR049C	SPPG_04034T0
YEL041W	SPPG_04034T0
YLR399C	SPPG_05937T0
YDL070W	SPPG_05937T0
YOL130W	SPPG_07289T0
YFL050C	SPPG_07289T0
YML092C	SPPG_02114T0
YEL046C	SPPG_06100T0
YDR490C	SPPG_08060T0
YOL100W	SPPG_08060T0
YOR222W	SPPG_07411T0
YPL134C	SPPG_07411T0
YIL021W	SPPG_03475T0
YOR119C	SPPG_08679T0
YOR175C	SPPG_03100T0	SPPG_08553T0
YER006W	SPPG_04958T0
YPL249C	SPPG_05662T0
YOL140W	SPPG_08285T0
YCR094W	SPPG_07137T0
YNR048W	SPPG_07137T0
YOR093C	SPPG_05576T0
YNL275W	SPPG_08766T0
YLR048W	SPPG_07813T0
YGR214W	SPPG_07813T0
YLR055C	SPPG_01276T0
YMR093W	SPPG_05523T0
YGR285C	SPPG_08403T0
YJL069C	SPPG_08420T0
YEL051W	SPPG_03667T0
YKL045W	SPPG_04120T0
YMR216C	SPPG_04092T0
YOR197W	SPPG_04744T0
YGL076C	SPPG_06373T0
YPL198W	SPPG_06373T0
YOR271C	SPPG_01719T0
YPR004C	SPPG_02456T0
YMR213W	SPPG_07992T0
YBR192W	SPPG_00722T0
YBL008W	SPPG_04660T0
YML121W	SPPG_05757T0
YLR310C	SPPG_08247T0
YPR103W	SPPG_07578T0
YER021W	SPPG_00984T0
YLR186W	SPPG_04473T0
YOR262W	SPPG_04325T0
YOR184W	SPPG_00575T0
YGR144W	SPPG_04258T0
YPR108W	SPPG_00743T0
YGR184C	SPPG_05583T0
YNL297C	SPPG_06184T0
YOL103W	SPPG_05218T0	SPPG_04981T0
YDR497C	SPPG_05218T0	SPPG_04981T0
YKL193C	SPPG_03640T0
YMR277W	SPPG_02666T0
YNL242W	SPPG_02892T0
YEL052W	SPPG_06119T0
YFL038C	SPPG_07850T0
YCR047C	SPPG_00740T0
YDR244W	SPPG_03570T0
YJR013W	SPPG_05327T0
YOR141C	SPPG_03461T0
YPL111W	SPPG_04578T0
YDL108W	SPPG_03982T0
YHR190W	SPPG_05843T0
YDR338C	SPPG_01828T0	SPPG_08167T0
YHR032W	SPPG_01828T0	SPPG_08167T0
YBR189W	SPPG_00754T0
YPL081W	SPPG_00754T0
YLR328W	SPPG_01224T0
YGR010W	SPPG_01224T0
YOR145C	SPPG_04498T0
YCR105W	SPPG_00906T0
YMR318C	SPPG_00906T0
YHR111W	SPPG_03929T0
YKL205W	SPPG_03753T0
YMR266W	SPPG_04442T0	SPPG_03389T0
YOL084W	SPPG_04442T0	SPPG_03389T0
YGL225W	SPPG_04172T0
YER039C	SPPG_04172T0
YDR292C	SPPG_02481T0
YMR079W	SPPG_00193T0
YKL091C	SPPG_00193T0
YOR274W	SPPG_01620T0
YDR496C	SPPG_06697T0
YLR299W	SPPG_07400T0
YDR264C	SPPG_08778T0
YOR034C	SPPG_08778T0
YGL112C	SPPG_03206T0
YOL124C	SPPG_03965T0
YGR159C	SPPG_07749T0
YEL064C	SPPG_01537T0
YGL169W	SPPG_04295T0
YNL313C	SPPG_02333T0
YKL001C	SPPG_04254T0
YLL019C	SPPG_05876T0
YJR076C	SPPG_07388T0
YNL083W	SPPG_05994T0
YBL097W	SPPG_02629T0
YMR008C	SPPG_05720T0
YOL011W	SPPG_05720T0
YMR006C	SPPG_05720T0
YPR102C	SPPG_01078T0
YGR085C	SPPG_01078T0
YKR079C	SPPG_04657T0	SPPG_00513T0
YJL001W	SPPG_02187T0
YGL115W	SPPG_03773T0
YJR070C	SPPG_07566T0
YFR014C	SPPG_01886T0
YOL016C	SPPG_01886T0
YER031C	SPPG_07689T0
YGL210W	SPPG_07689T0
YDL101C	SPPG_01878T0
YGR060W	SPPG_06274T0
YKR076W	SPPG_03734T0
YMR251W	SPPG_03734T0
YGR154C	SPPG_03734T0
YDR059C	SPPG_06608T0
YBR082C	SPPG_06608T0
YOR202W	SPPG_02291T0
YDR339C	SPPG_08186T0
YNL020C	SPPG_05212T0
YIL095W	SPPG_05212T0
YDL205C	SPPG_01963T0
YGR054W	SPPG_00982T0
YHR200W	SPPG_03477T0
YMR012W	SPPG_05011T0
YNL007C	SPPG_05577T0
YLR167W	SPPG_01636T0	SPPG_06203T0
YPR119W	SPPG_05676T0
YGR108W	SPPG_05676T0
YBR291C	SPPG_03202T0
YJR105W	SPPG_00621T0
YGR255C	SPPG_02201T0
YMR247C	SPPG_06574T0
YLR017W	SPPG_07801T0
YHR206W	SPPG_00235T0
YLR166C	SPPG_00558T0
YDR268W	SPPG_03258T0
YLR114C	SPPG_01226T0
YOR091W	SPPG_00188T0
YPL183C	SPPG_03845T0
YIL020C	SPPG_03014T0
YJR123W	SPPG_03117T0
YEL050C	SPPG_06361T0
YIL038C	SPPG_06333T0
YDR069C	SPPG_04151T0
YER144C	SPPG_04151T0
YEL056W	SPPG_00258T0
YDL006W	SPPG_02202T0
YPL172C	SPPG_00524T0
YKL179C	SPPG_02811T0
YKL218C	SPPG_03783T0
YIL133C	SPPG_03600T0	SPPG_03867T0
YNL069C	SPPG_03600T0	SPPG_03867T0
YPL171C	SPPG_06548T0
YHR179W	SPPG_06548T0
YOL010W	SPPG_00041T0
YEL021W	SPPG_04218T0
YLR143W	SPPG_02463T0
YML130C	SPPG_02717T0
YLR148W	SPPG_03816T0
YNL001W	SPPG_02882T0
YPL263C	SPPG_03186T0
YML001W	SPPG_05687T0
YOL055C	SPPG_05071T0
YPL258C	SPPG_05071T0
YPR121W	SPPG_05071T0
YER102W	SPPG_00042T0
YBL072C	SPPG_00042T0
YJL133W	SPPG_08008T0
YKR052C	SPPG_08008T0
YDL090C	SPPG_00259T0
YIL083C	SPPG_00070T0
YGL001C	SPPG_01524T0
YJL121C	SPPG_03952T0
YJL141C	SPPG_05861T0
YPL214C	SPPG_08434T0
YGR109W-B	SPPG_05484T0	SPPG_05147T0	SPPG_05049T0	SPPG_08449T0	SPPG_06375T0	SPPG_02198T0	SPPG_07207T0	SPPG_03723T0	SPPG_02562T0
YIL082W-A	SPPG_05484T0	SPPG_05147T0	SPPG_05049T0	SPPG_08449T0	SPPG_06375T0	SPPG_02198T0	SPPG_07207T0	SPPG_03723T0	SPPG_02562T0
YPR132W	SPPG_03507T0	SPPG_03379T0
YGR118W	SPPG_03507T0	SPPG_03379T0
YGR246C	SPPG_01915T0
YJR006W	SPPG_03491T0
YML061C	SPPG_07520T0
YHR031C	SPPG_07520T0
YGL011C	SPPG_03974T0
YHR188C	SPPG_04090T0
YEL024W	SPPG_07900T0	SPPG_03291T0
YFR006W	SPPG_05792T0
YML110C	SPPG_05207T0
YLR262C	SPPG_07383T0
YNL048W	SPPG_01028T0
YOR005C	SPPG_00834T0
YFR048W	SPPG_07229T0
YFR051C	SPPG_08102T0
YKL120W	SPPG_08005T0
YBL082C	SPPG_03914T0
YOR212W	SPPG_02467T0
YOL064C	SPPG_02747T0
YNL202W	SPPG_06999T0
YKR066C	SPPG_06463T0	SPPG_03826T0
YDR141C	SPPG_00266T0
YBR164C	SPPG_02127T0
YLR056W	SPPG_02338T0
YPL218W	SPPG_00660T0
YDR267C	SPPG_01247T0
YPR167C	SPPG_02957T0
YLR459W	SPPG_07145T0
YBL080C	SPPG_00683T0
YPL125W	SPPG_02935T0
YNR006W	SPPG_04145T0
YER087W	SPPG_07878T0
YPR118W	SPPG_07473T0
YPL211W	SPPG_08606T0
YNR041C	SPPG_07870T0
YNR033W	SPPG_08414T0
YBL079W	SPPG_00628T0
YER105C	SPPG_00628T0
YGR003W	SPPG_02066T0	SPPG_01185T0
YNL227C	SPPG_00846T0
YJL088W	SPPG_04266T0
YNL031C	SPPG_08577T0	SPPG_08644T0
YBR010W	SPPG_08577T0	SPPG_08644T0
YCR004C	SPPG_07499T0
YDR032C	SPPG_07499T0
YDR372C	SPPG_01074T0
YKR069W	SPPG_01125T0
YLR103C	SPPG_02128T0
YFL016C	SPPG_04178T0
YDR368W	SPPG_03897T0
YOR120W	SPPG_03897T0
YJR047C	SPPG_02497T0
YEL034W	SPPG_02497T0
YIL148W	SPPG_03961T0
YKR094C	SPPG_03961T0
YCL004W	SPPG_00509T0
YDR373W	SPPG_02826T0
YPL164C	SPPG_00425T0
YFR002W	SPPG_04821T0
YIL046W	SPPG_03962T0
YDR155C	SPPG_07475T0
YJL060W	SPPG_07933T0
YKR105C	SPPG_00471T0	SPPG_00009T0	SPPG_08199T0
YCL069W	SPPG_00471T0	SPPG_00009T0	SPPG_08199T0
YGR224W	SPPG_00471T0	SPPG_00009T0	SPPG_08199T0
YPR198W	SPPG_00471T0	SPPG_00009T0	SPPG_08199T0
YER119C	SPPG_04544T0
YBL089W	SPPG_04544T0
YMR237W	SPPG_04655T0
YOR299W	SPPG_04655T0
YOR101W	SPPG_07876T0
YNL098C	SPPG_07876T0
YHR148W	SPPG_01479T0
YHR069C	SPPG_02305T0
YNL003C	SPPG_01466T0
YMR146C	SPPG_03478T0
YGR278W	SPPG_06737T0
YGL216W	SPPG_01608T0	SPPG_00552T0
YER053C	SPPG_08336T0	SPPG_00013T0
YOL027C	SPPG_00577T0
YDR280W	SPPG_05551T0
YGR261C	SPPG_08161T0
YPR137W	SPPG_08059T0
YAL042W	SPPG_05760T0
YGL058W	SPPG_06286T0
YPR144C	SPPG_03162T0
YFR010W	SPPG_00643T0
YHR026W	SPPG_00504T0
YKR081C	SPPG_02460T0
YPR201W	SPPG_00889T0
YLR372W	SPPG_01628T0
YCR034W	SPPG_01628T0
YJL196C	SPPG_01628T0
YMR314W	SPPG_00761T0
YDR452W	SPPG_07547T0
YPR178W	SPPG_04260T0
YFL001W	SPPG_00172T0
YAL041W	SPPG_03330T0
YKL080W	SPPG_01848T0
YOR006C	SPPG_00368T0
YDR324C	SPPG_08386T0
YIL147C	SPPG_00334T0	SPPG_00366T0	SPPG_00641T0
YGR266W	SPPG_02177T0	SPPG_02164T0	SPPG_07336T0
YPR058W	SPPG_03781T0
YBR104W	SPPG_03781T0
YPL222W	SPPG_05830T0	SPPG_06805T0
YLR362W	SPPG_07477T0	SPPG_04073T0
YAR018C	SPPG_04102T0
YDR376W	SPPG_04203T0
YBR212W	SPPG_06727T0
YIL128W	SPPG_05684T0
YDR142C	SPPG_08090T0
YLR405W	SPPG_06098T0
YOR346W	SPPG_08437T0
YEL065W	SPPG_05839T0	SPPG_00035T0
YHL040C	SPPG_05839T0	SPPG_00035T0
YHL047C	SPPG_05839T0	SPPG_00035T0
YCL073C	SPPG_05839T0	SPPG_00035T0
YKR106W	SPPG_05839T0	SPPG_00035T0
YOL158C	SPPG_05839T0	SPPG_00035T0
YDR427W	SPPG_04328T0
YPR161C	SPPG_00051T0
YOR154W	SPPG_01119T0
YBR043C	SPPG_08359T0
YPR066W	SPPG_04990T0
YNL183C	SPPG_08506T0	SPPG_06011T0
YOR267C	SPPG_08506T0	SPPG_06011T0
YDL214C	SPPG_08506T0	SPPG_06011T0
YDL025C	SPPG_08506T0	SPPG_06011T0
YHR066W	SPPG_04760T0
YDR312W	SPPG_04760T0
YER094C	SPPG_02985T0
YNR019W	SPPG_06229T0
YCR048W	SPPG_06229T0
YDR050C	SPPG_01012T0
YOL098C	SPPG_04463T0
YNL011C	SPPG_04803T0
YPL237W	SPPG_04745T0
YMR221C	SPPG_06294T0
YOR275C	SPPG_08088T0
YDR335W	SPPG_01577T0
YLL057C	SPPG_03605T0
YIL108W	SPPG_06515T0
YJL208C	SPPG_07803T0
YBL084C	SPPG_02761T0
YDL056W	SPPG_02122T0
YDR064W	SPPG_03270T0
YJL091C	SPPG_04783T0
YDR049W	SPPG_06872T0
YJR002W	SPPG_05865T0
YOR089C	SPPG_03899T0
YPL043W	SPPG_03386T0
YLR243W	SPPG_07149T0
YDL161W	SPPG_00395T0
YLR206W	SPPG_00395T0
YBR234C	SPPG_03831T0
YIL099W	SPPG_02238T0
YBR133C	SPPG_06907T0
YEL012W	SPPG_03569T0
YDR416W	SPPG_04701T0
YOR245C	SPPG_01328T0
YPL117C	SPPG_02218T0
YPR060C	SPPG_02774T0
YFL005W	SPPG_01174T0
YHR166C	SPPG_00659T0
YMR078C	SPPG_00150T0
YBR274W	SPPG_04098T0
YML096W	SPPG_03298T0
YDR092W	SPPG_06897T0
YPL188W	SPPG_05314T0
YMR283C	SPPG_06680T0
YDR415C	SPPG_02125T0
YNL219C	SPPG_08292T0
YCR031C	SPPG_01396T0
YJL191W	SPPG_01396T0
YGR216C	SPPG_00600T0
YBR239C	SPPG_04179T0
YML020W	SPPG_00530T0
YOR312C	SPPG_04186T0
YMR242C	SPPG_04186T0
YEL054C	SPPG_07902T0
YDR418W	SPPG_07902T0
YOL120C	SPPG_06071T0
YNL301C	SPPG_06071T0
YJR078W	SPPG_00528T0
YPL097W	SPPG_00218T0
YJR001W	SPPG_08505T0
YBR191W	SPPG_00793T0	SPPG_06263T0
YPL079W	SPPG_00793T0	SPPG_06263T0
YDL210W	SPPG_03051T0
YKR068C	SPPG_01514T0
YER143W	SPPG_06901T0
YHR128W	SPPG_06153T0
YHR011W	SPPG_07555T0
YGL114W	SPPG_04058T0	SPPG_05180T0	SPPG_05593T0	SPPG_08633T0
YML026C	SPPG_06741T0
YDR450W	SPPG_06741T0
YPL090C	SPPG_08073T0
YBR181C	SPPG_08073T0
YBL041W	SPPG_04157T0
YOR155C	SPPG_01870T0
YPL015C	SPPG_02089T0
YER145C	SPPG_05712T0
YBR207W	SPPG_05712T0
YEL055C	SPPG_02445T0
YBR256C	SPPG_04007T0
YJL036W	SPPG_01594T0
YDL119C	SPPG_04287T0
YOR025W	SPPG_00465T0
YHR008C	SPPG_04974T0
YPL051W	SPPG_02064T0
YOR272W	SPPG_05548T0
YBL100W-B	SPPG_08320T0	SPPG_03316T0	SPPG_03727T0	SPPG_08808T0	SPPG_00316T0	SPPG_03314T0
YCL019W	SPPG_08320T0	SPPG_03316T0	SPPG_03727T0	SPPG_08808T0	SPPG_00316T0	SPPG_03314T0
YDR210W-B	SPPG_08320T0	SPPG_03316T0	SPPG_03727T0	SPPG_08808T0	SPPG_00316T0	SPPG_03314T0
YGR161W-B	SPPG_08320T0	SPPG_03316T0	SPPG_03727T0	SPPG_08808T0	SPPG_00316T0	SPPG_03314T0
YFL002W-A	SPPG_08320T0	SPPG_03316T0	SPPG_03727T0	SPPG_08808T0	SPPG_00316T0	SPPG_03314T0
YOR192C-B	SPPG_08320T0	SPPG_03316T0	SPPG_03727T0	SPPG_08808T0	SPPG_00316T0	SPPG_03314T0
YOR343W-B	SPPG_08320T0	SPPG_03316T0	SPPG_03727T0	SPPG_08808T0	SPPG_00316T0	SPPG_03314T0
YLR410W-B	SPPG_08320T0	SPPG_03316T0	SPPG_03727T0	SPPG_08808T0	SPPG_00316T0	SPPG_03314T0
YDR034C-D	SPPG_08320T0	SPPG_03316T0	SPPG_03727T0	SPPG_08808T0	SPPG_00316T0	SPPG_03314T0
YDR261W-B	SPPG_08320T0	SPPG_03316T0	SPPG_03727T0	SPPG_08808T0	SPPG_00316T0	SPPG_03314T0
YDR210C-D	SPPG_08320T0	SPPG_03316T0	SPPG_03727T0	SPPG_08808T0	SPPG_00316T0	SPPG_03314T0
YDR098C-B	SPPG_08320T0	SPPG_03316T0	SPPG_03727T0	SPPG_08808T0	SPPG_00316T0	SPPG_03314T0
YGR038C-B	SPPG_08320T0	SPPG_03316T0	SPPG_03727T0	SPPG_08808T0	SPPG_00316T0	SPPG_03314T0
YOL103W-B	SPPG_08320T0	SPPG_03316T0	SPPG_03727T0	SPPG_08808T0	SPPG_00316T0	SPPG_03314T0
YER138C	SPPG_08320T0	SPPG_03316T0	SPPG_03727T0	SPPG_08808T0	SPPG_00316T0	SPPG_03314T0
YLR227W-B	SPPG_08320T0	SPPG_03316T0	SPPG_03727T0	SPPG_08808T0	SPPG_00316T0	SPPG_03314T0
YPL257W-B	SPPG_08320T0	SPPG_03316T0	SPPG_03727T0	SPPG_08808T0	SPPG_00316T0	SPPG_03314T0
YLR157C-B	SPPG_08320T0	SPPG_03316T0	SPPG_03727T0	SPPG_08808T0	SPPG_00316T0	SPPG_03314T0
YML039W	SPPG_08320T0	SPPG_03316T0	SPPG_03727T0	SPPG_08808T0	SPPG_00316T0	SPPG_03314T0
YML045W	SPPG_08320T0	SPPG_03316T0	SPPG_03727T0	SPPG_08808T0	SPPG_00316T0	SPPG_03314T0
YJR027W	SPPG_08320T0	SPPG_03316T0	SPPG_03727T0	SPPG_08808T0	SPPG_00316T0	SPPG_03314T0
YDR316W-B	SPPG_08320T0	SPPG_03316T0	SPPG_03727T0	SPPG_08808T0	SPPG_00316T0	SPPG_03314T0
YPR137C-B	SPPG_08320T0	SPPG_03316T0	SPPG_03727T0	SPPG_08808T0	SPPG_00316T0	SPPG_03314T0
YPR158W-B	SPPG_08320T0	SPPG_03316T0	SPPG_03727T0	SPPG_08808T0	SPPG_00316T0	SPPG_03314T0
YDR365W-B	SPPG_08320T0	SPPG_03316T0	SPPG_03727T0	SPPG_08808T0	SPPG_00316T0	SPPG_03314T0
YPR158C-D	SPPG_08320T0	SPPG_03316T0	SPPG_03727T0	SPPG_08808T0	SPPG_00316T0	SPPG_03314T0
YMR050C	SPPG_08320T0	SPPG_03316T0	SPPG_03727T0	SPPG_08808T0	SPPG_00316T0	SPPG_03314T0
YER160C	SPPG_08320T0	SPPG_03316T0	SPPG_03727T0	SPPG_08808T0	SPPG_00316T0	SPPG_03314T0
YHR214C-B	SPPG_08320T0	SPPG_03316T0	SPPG_03727T0	SPPG_08808T0	SPPG_00316T0	SPPG_03314T0
YGR161C-D	SPPG_08320T0	SPPG_03316T0	SPPG_03727T0	SPPG_08808T0	SPPG_00316T0	SPPG_03314T0
YOR142W-B	SPPG_08320T0	SPPG_03316T0	SPPG_03727T0	SPPG_08808T0	SPPG_00316T0	SPPG_03314T0
YJR029W	SPPG_08320T0	SPPG_03316T0	SPPG_03727T0	SPPG_08808T0	SPPG_00316T0	SPPG_03314T0
YBR012W-B	SPPG_08320T0	SPPG_03316T0	SPPG_03727T0	SPPG_08808T0	SPPG_00316T0	SPPG_03314T0
YGR027W-B	SPPG_08320T0	SPPG_03316T0	SPPG_03727T0	SPPG_08808T0	SPPG_00316T0	SPPG_03314T0
YNL284C-B	SPPG_08320T0	SPPG_03316T0	SPPG_03727T0	SPPG_08808T0	SPPG_00316T0	SPPG_03314T0
YMR045C	SPPG_08320T0	SPPG_03316T0	SPPG_03727T0	SPPG_08808T0	SPPG_00316T0	SPPG_03314T0
YBL005W-B	SPPG_08320T0	SPPG_03316T0	SPPG_03727T0	SPPG_08808T0	SPPG_00316T0	SPPG_03314T0
YDR261C-D	SPPG_08320T0	SPPG_03316T0	SPPG_03727T0	SPPG_08808T0	SPPG_00316T0	SPPG_03314T0
YAR009C	SPPG_08320T0	SPPG_03316T0	SPPG_03727T0	SPPG_08808T0	SPPG_00316T0	SPPG_03314T0
YLR035C-A	SPPG_08320T0	SPPG_03316T0	SPPG_03727T0	SPPG_08808T0	SPPG_00316T0	SPPG_03314T0
YJL113W	SPPG_08320T0	SPPG_03316T0	SPPG_03727T0	SPPG_08808T0	SPPG_00316T0	SPPG_03314T0
YHL009W-B	SPPG_08320T0	SPPG_03316T0	SPPG_03727T0	SPPG_08808T0	SPPG_00316T0	SPPG_03314T0
YDL159W	SPPG_01158T0	SPPG_08466T0
YPL234C	SPPG_02466T0
YIR037W	SPPG_02525T0	SPPG_02520T0
YBR244W	SPPG_02525T0	SPPG_02520T0
YML028W	SPPG_02979T0	SPPG_03324T0
YDR453C	SPPG_02979T0	SPPG_03324T0
YGL147C	SPPG_04176T0
YNL067W	SPPG_04176T0
YIL034C	SPPG_01576T0
YKL059C	SPPG_06553T0
YFR005C	SPPG_03969T0
YDR402C	SPPG_08253T0
YOR039W	SPPG_08696T0
YML065W	SPPG_00654T0
YLR442C	SPPG_00654T0
YDR341C	SPPG_04501T0
YHR091C	SPPG_04501T0
YNR073C	SPPG_07177T0
YEL070W	SPPG_07177T0
YNL308C	SPPG_01901T0
YKL190W	SPPG_03259T0
YCL009C	SPPG_07635T0
YOR161C	SPPG_00024T0	SPPG_05597T0
YNL130C	SPPG_00744T0
YHR123W	SPPG_00744T0
YER117W	SPPG_06257T0
YBL087C	SPPG_06257T0
YJL029C	SPPG_00945T0
YAL058W	SPPG_05332T0
YMR027W	SPPG_01355T0
YGR152C	SPPG_06785T0
YKL151C	SPPG_00568T0
YHR168W	SPPG_02216T0
YHR112C	SPPG_05320T0
YER100W	SPPG_07540T0
YGR048W	SPPG_07952T0
YKR070W	SPPG_07057T0
YMR210W	SPPG_07044T0
YBR088C	SPPG_00599T0
YJR125C	SPPG_00177T0
YDR083W	SPPG_08406T0
YKL189W	SPPG_07218T0
YMR235C	SPPG_07539T0
YOR096W	SPPG_01055T0
YNL096C	SPPG_01055T0
YBR159W	SPPG_02827T0
YGL203C	SPPG_01765T0
YNL273W	SPPG_02019T0
YBL033C	SPPG_07238T0
YPL132W	SPPG_03521T0
YNL139C	SPPG_08084T0
YPL155C	SPPG_07517T0
YIL153W	SPPG_05329T0
YMR061W	SPPG_04928T0
YNL222W	SPPG_06871T0
YCR068W	SPPG_01627T0	SPPG_00903T0
YER122C	SPPG_00964T0
YDR454C	SPPG_03135T0
YGL103W	SPPG_03223T0
YGR207C	SPPG_03224T0
YDR036C	SPPG_05170T0
YMR220W	SPPG_02319T0
YEL027W	SPPG_05232T0
YGR188C	SPPG_07068T0
YJR024C	SPPG_07729T0
YBL064C	SPPG_01187T0
YFL028C	SPPG_03112T0
YNL280C	SPPG_01434T0
YPR175W	SPPG_00664T0
YMR022W	SPPG_02834T0
YFR050C	SPPG_05514T0
YNL022C	SPPG_04242T0
YKL180W	SPPG_00418T0
YJL177W	SPPG_00418T0
YNL121C	SPPG_01873T0
YHR117W	SPPG_01873T0
YBL061C	SPPG_07320T0
YER096W	SPPG_07320T0
YBL040C	SPPG_02348T0
YDL236W	SPPG_02078T0
YPL096W	SPPG_00141T0
YPL084W	SPPG_06641T0
YPL103C	SPPG_08728T0
YBR241C	SPPG_03848T0
YGL104C	SPPG_03848T0
YBL035C	SPPG_02989T0
YGL140C	SPPG_01585T0
YHR104W	SPPG_03592T0
YBR039W	SPPG_07841T0
YNL240C	SPPG_03654T0
YJL190C	SPPG_08138T0
YLR367W	SPPG_08138T0
YGR046W	SPPG_01874T0
YNR035C	SPPG_00224T0
YMR055C	SPPG_02246T0
YMR176W	SPPG_07107T0
YOR095C	SPPG_06989T0
YNL271C	SPPG_01270T0
YIL159W	SPPG_01270T0
YBL007C	SPPG_00739T0
YBR236C	SPPG_00663T0
YHR144C	SPPG_00542T0
YGR083C	SPPG_03473T0
YGL142C	SPPG_04633T0
YJL068C	SPPG_07505T0
YDL033C	SPPG_01502T0
YDR332W	SPPG_02251T0
YDR388W	SPPG_03158T0
YLR241W	SPPG_00794T0
YPR189W	SPPG_03271T0
YGR284C	SPPG_06891T0
YIL047C	SPPG_01959T0
YER051W	SPPG_03262T0
YLR022C	SPPG_01511T0
YJL053W	SPPG_02714T0
YMR240C	SPPG_01430T0
YEL037C	SPPG_07353T0
YBR260C	SPPG_01531T0
YBR187W	SPPG_04492T0
YPL227C	SPPG_03187T0
YDR025W	SPPG_02347T0
YBR048W	SPPG_02347T0
YLR448W	SPPG_00089T0
YML073C	SPPG_00089T0
YMR143W	SPPG_08570T0
YDL083C	SPPG_08570T0
YBL055C	SPPG_00267T0
YBL020W	SPPG_01196T0
YGR024C	SPPG_00727T0
YBR026C	SPPG_03284T0
YGR047C	SPPG_04688T0
YLR085C	SPPG_07413T0
YOL052C	SPPG_08753T0
YOR100C	SPPG_02634T0	SPPG_08074T0
YPR157W	SPPG_08494T0
YGR141W	SPPG_08494T0
YDR299W	SPPG_00402T0
YFL034C-B	SPPG_03246T0
YFL024C	SPPG_03851T0
YKL013C	SPPG_07375T0
YBL003C	SPPG_02344T0	SPPG_01096T0	SPPG_08009T0
YDR225W	SPPG_02344T0	SPPG_01096T0	SPPG_08009T0
YDR080W	SPPG_03320T0
YKL196C	SPPG_02105T0
YNR052C	SPPG_00723T0
YBR289W	SPPG_08006T0
YML014W	SPPG_00499T0
YJL125C	SPPG_03675T0
YPL045W	SPPG_01973T0
YPR086W	SPPG_01883T0
YOR160W	SPPG_02643T0
YMR113W	SPPG_03602T0
YKL132C	SPPG_03602T0
YMR166C	SPPG_01428T0
YBR267W	SPPG_05447T0
YDR465C	SPPG_05353T0
YDR061W	SPPG_07082T0
YMR259C	SPPG_04346T0
YOL002C	SPPG_05494T0	SPPG_02963T0
YDR492W	SPPG_05494T0	SPPG_02963T0
YPL135W	SPPG_04063T0
YOR226C	SPPG_04063T0
YDR177W	SPPG_01248T0
YDR054C	SPPG_02441T0
YBR081C	SPPG_03286T0
YHL023C	SPPG_01996T0
YNL201C	SPPG_02678T0
YJR144W	SPPG_04228T0
YPL247C	SPPG_03167T0
YPL063W	SPPG_04775T0
YOR233W	SPPG_06791T0	SPPG_05018T0	SPPG_04531T0	SPPG_00213T0	SPPG_01037T0
YPL141C	SPPG_06791T0	SPPG_05018T0	SPPG_04531T0	SPPG_00213T0	SPPG_01037T0
YOL115W	SPPG_07537T0
YNL299W	SPPG_07537T0
YKL002W	SPPG_03368T0
YJR025C	SPPG_03840T0
YDR297W	SPPG_07485T0
YOR130C	SPPG_00893T0	SPPG_06173T0
YER012W	SPPG_04725T0
YKL172W	SPPG_03021T0
YDL148C	SPPG_08777T0
YIR033W	SPPG_06083T0
YKL020C	SPPG_06083T0
YDL058W	SPPG_00809T0
YER016W	SPPG_00848T0
YKR104W	SPPG_03064T0
YDL234C	SPPG_06364T0
YJR008W	SPPG_04005T0
YPL244C	SPPG_02757T0
YNL030W	SPPG_08645T0	SPPG_04875T0
YBR009C	SPPG_08645T0	SPPG_04875T0
YKR030W	SPPG_00959T0
YKR051W	SPPG_02515T0
YKR026C	SPPG_03359T0
YNL162W	SPPG_06444T0
YHR141C	SPPG_06444T0
YBR035C	SPPG_00338T0
YNL072W	SPPG_01277T0
YKL067W	SPPG_02937T0
YHR114W	SPPG_04085T0
YIL106W	SPPG_06323T0
YPR082C	SPPG_07402T0
YMR099C	SPPG_00397T0
YDL153C	SPPG_07478T0
YKR035W-A	SPPG_04806T0
YGR007W	SPPG_07887T0
YBR037C	SPPG_02967T0
YBR024W	SPPG_02967T0
YML074C	SPPG_07382T0
YLR449W	SPPG_07382T0
YML060W	SPPG_00356T0
YGR187C	SPPG_03601T0
YGL202W	SPPG_05641T0
YDL082W	SPPG_05911T0
YMR142C	SPPG_05911T0
YGL130W	SPPG_03847T0
YKR092C	SPPG_03923T0
YLR291C	SPPG_08742T0
YDR272W	SPPG_04613T0
YOR040W	SPPG_04613T0
YMR208W	SPPG_01779T0
YIL068C	SPPG_04235T0
YER170W	SPPG_06911T0
YLR130C	SPPG_03387T0	SPPG_01712T0
YGL255W	SPPG_03387T0	SPPG_01712T0
YBR109C	SPPG_02082T0	SPPG_04193T0
YKL039W	SPPG_00311T0
YHL017W	SPPG_00311T0
YIL006W	SPPG_02063T0
YEL006W	SPPG_02063T0
YPL224C	SPPG_00085T0
YMR177W	SPPG_00085T0
YLR215C	SPPG_00501T0
YDR002W	SPPG_04749T0
YEL062W	SPPG_05394T0
YLR191W	SPPG_03370T0
YJL204C	SPPG_05425T0
YKL150W	SPPG_05344T0
YCL001W	SPPG_08704T0
YOL087C	SPPG_07158T0
YDR460W	SPPG_00518T0
YDR354W	SPPG_00784T0
YIL104C	SPPG_00579T0
YKL004W	SPPG_04352T0
YDL064W	SPPG_07072T0
YOR257W	SPPG_04198T0
YMR231W	SPPG_05379T0
YHR010W	SPPG_06748T0
YDR471W	SPPG_06748T0
YCR077C	SPPG_06795T0
YFL007W	SPPG_06655T0
YGL196W	SPPG_07009T0
YDR224C	SPPG_08010T0	SPPG_02345T0
YBL002W	SPPG_08010T0	SPPG_02345T0
YBR002C	SPPG_02559T0
YOL041C	SPPG_02831T0
YMR043W	SPPG_06208T0
YAR003W	SPPG_03944T0
YDL030W	SPPG_03383T0
YJR104C	SPPG_01565T0
YOR250C	SPPG_00678T0
YGL087C	SPPG_04246T0
YDR214W	SPPG_05536T0
YJR142W	SPPG_05414T0
YOR069W	SPPG_06676T0
YDL226C	SPPG_03446T0
YEL026W	SPPG_04453T0
YGL092W	SPPG_06001T0
YMR276W	SPPG_06801T0
YGL059W	SPPG_02716T0
YOL145C	SPPG_00223T0
YDR392W	SPPG_04307T0
YML021C	SPPG_02964T0
YOL040C	SPPG_04127T0
YLR427W	SPPG_07919T0
YHR013C	SPPG_02999T0
YNL320W	SPPG_01592T0
YDR182W	SPPG_06918T0
YER007C-A	SPPG_08348T0
YJR100C	SPPG_07714T0
YJL112W	SPPG_00417T0
YKR036C	SPPG_00417T0
YDR287W	SPPG_06114T0
YHR046C	SPPG_06114T0
YIL134W	SPPG_02286T0
YIR006C	SPPG_07456T0
YOR090C	SPPG_08701T0
YGL031C	SPPG_05255T0
YGR148C	SPPG_05255T0
YBL050W	SPPG_01207T0
YCR063W	SPPG_03542T0
YOR254C	SPPG_00716T0
YGR195W	SPPG_04117T0
YJL207C	SPPG_03877T0
YBL047C	SPPG_07932T0
YKL099C	SPPG_06920T0
YGR091W	SPPG_08130T0
YER174C	SPPG_08509T0
YDR098C	SPPG_08509T0
YAL039C	SPPG_06544T0
YKR087C	SPPG_03104T0
YGL124C	SPPG_07355T0
YGL157W	SPPG_04475T0
YGL039W	SPPG_04475T0
YOL151W	SPPG_04475T0
YDR541C	SPPG_04475T0
YKR028W	SPPG_05111T0
YJL098W	SPPG_05111T0
YFR040W	SPPG_05111T0
YGL229C	SPPG_05111T0
YBR214W	SPPG_05637T0
YGL056C	SPPG_05637T0
YIL069C	SPPG_06692T0
YER074W	SPPG_06692T0
YHR142W	SPPG_02074T0
YLR318W	SPPG_01025T0
YBL036C	SPPG_04017T0
YIL144W	SPPG_05754T0
YPL242C	SPPG_04272T0
YDR164C	SPPG_04335T0	SPPG_07880T0	SPPG_01051T0
YPL060W	SPPG_00673T0
YOR334W	SPPG_00673T0
YEL029C	SPPG_01182T0
YDL052C	SPPG_02953T0
YPL001W	SPPG_01871T0
YNL062C	SPPG_03566T0
YGR220C	SPPG_07869T0
YJL187C	SPPG_07385T0
YBR074W	SPPG_00900T0
YDR204W	SPPG_03465T0
YOL127W	SPPG_00717T0
YJL143W	SPPG_02973T0
YNL168C	SPPG_03237T0
YOR125C	SPPG_04625T0
YHR004C	SPPG_07528T0
YOR332W	SPPG_07258T0
YDR330W	SPPG_00139T0
YGL221C	SPPG_01475T0
YGL019W	SPPG_01881T0
YPR128C	SPPG_00078T0
YLR026C	SPPG_05510T0
YNR015W	SPPG_05520T0
YBR084C-A	SPPG_03456T0
YBL027W	SPPG_03456T0
YDR328C	SPPG_08411T0	SPPG_04181T0
YNL055C	SPPG_08315T0
YIL114C	SPPG_08315T0
YFR025C	SPPG_02045T0
YGL097W	SPPG_01904T0
YLR306W	SPPG_02725T0
YGL179C	SPPG_06327T0
YFL042C	SPPG_04251T0
YLR072W	SPPG_04251T0
YCR026C	SPPG_08302T0
YEL016C	SPPG_08302T0
YBL058W	SPPG_02010T0
YKL018W	SPPG_01442T0
YOR251C	SPPG_01213T0
YJL030W	SPPG_04789T0
YOL125W	SPPG_04383T0
YDR117C	SPPG_08518T0
YMR272C	SPPG_06489T0
YNL302C	SPPG_03528T0	SPPG_00686T0
YOL121C	SPPG_03528T0	SPPG_00686T0
YPR042C	SPPG_04340T0
YJR091C	SPPG_04340T0
YBR176W	SPPG_00796T0
YER157W	SPPG_00861T0
YBR155W	SPPG_03339T0
YPR073C	SPPG_00494T0
YPR040W	SPPG_04232T0
YKL110C	SPPG_08510T0
YML104C	SPPG_08392T0
YML022W	SPPG_02927T0
YDR441C	SPPG_02927T0
YDR228C	SPPG_01555T0
YBR186W	SPPG_05899T0
YNR020C	SPPG_03251T0
YMR260C	SPPG_03922T0
YKL191W	SPPG_05929T0
YPR135W	SPPG_03715T0
YPL120W	SPPG_04786T0
YPR129W	SPPG_07894T0
YBL078C	SPPG_00116T0
YKR056W	SPPG_00217T0
YNR054C	SPPG_01451T0
YPR107C	SPPG_01134T0
YPL087W	SPPG_04885T0
YBR183W	SPPG_04885T0
YCL064C	SPPG_00159T0
YGL241W	SPPG_00113T0
YGR172C	SPPG_00806T0
YOR056C	SPPG_00126T0
YPL178W	SPPG_00516T0
YPR056W	SPPG_00548T0
YLR115W	SPPG_05115T0
YDR419W	SPPG_07951T0
YDR447C	SPPG_03853T0
YML024W	SPPG_03853T0
YER162C	SPPG_02039T0
YGR260W	SPPG_01419T0
YJR057W	SPPG_07552T0
YDL203C	SPPG_06851T0	SPPG_00182T0	SPPG_02398T0
YHL002W	SPPG_01455T0
YMR223W	SPPG_03637T0
YNR007C	SPPG_03354T0
YIR004W	SPPG_03015T0
YER048C	SPPG_03015T0
YLR088W	SPPG_00131T0
YNL200C	SPPG_02299T0
YPL115C	SPPG_04464T0
YCR010C	SPPG_07667T0
YNR002C	SPPG_07667T0
YGL017W	SPPG_02715T0
YLL006W	SPPG_03343T0
YOL012C	SPPG_05312T0
YLR170C	SPPG_07389T0
YNR038W	SPPG_06906T0
YOR381W	SPPG_06049T0
YKL220C	SPPG_06049T0
YNR060W	SPPG_06049T0
YOR384W	SPPG_06049T0
YLL051C	SPPG_06049T0
YIR035C	SPPG_05752T0
YIR036C	SPPG_05752T0
YBR261C	SPPG_02457T0
YBL092W	SPPG_05556T0
YDR371W	SPPG_06007T0
YLR059C	SPPG_05422T0
YMR009W	SPPG_00829T0	SPPG_07730T0
YJL055W	SPPG_02123T0
YDR242W	SPPG_05852T0
YPR055W	SPPG_03510T0
YIR026C	SPPG_08345T0
YLR025W	SPPG_08552T0
YNL125C	SPPG_07990T0
YKL221W	SPPG_07990T0
YJR069C	SPPG_04702T0
YNR036C	SPPG_06190T0
YBR042C	SPPG_05639T0
YDR018C	SPPG_05639T0
YDR379W	SPPG_05692T0
YOR127W	SPPG_05692T0
YNL231C	SPPG_05220T0
YNL264C	SPPG_05220T0
YJL108C	SPPG_08431T0	SPPG_02549T0
YBR146W	SPPG_01447T0
YDR429C	SPPG_00675T0
YDL208W	SPPG_02830T0
YGR002C	SPPG_07930T0
YPR133C	SPPG_05560T0
YMR243C	SPPG_07560T0
YJL134W	SPPG_08481T0
YKR053C	SPPG_08481T0
YGR031W	SPPG_02146T0
YNL137C	SPPG_01609T0
YLR009W	SPPG_04615T0
YGR257C	SPPG_06245T0
YLR268W	SPPG_08290T0
YHR132C	SPPG_01383T0	SPPG_06768T0
YGL233W	SPPG_01177T0
YDL087C	SPPG_02824T0
YLR323C	SPPG_00604T0
YGL043W	SPPG_02710T0
YNL092W	SPPG_05346T0
YGR034W	SPPG_01462T0
YLR344W	SPPG_01462T0
YKL014C	SPPG_01275T0
YOL143C	SPPG_02110T0
YPR180W	SPPG_05308T0
YOR269W	SPPG_07255T0
YPL057C	SPPG_04541T0	SPPG_04643T0
YBR161W	SPPG_04541T0	SPPG_04643T0
YER056C-A	SPPG_05493T0
YIL052C	SPPG_05493T0
YOR112W	SPPG_01068T0
YER075C	SPPG_07048T0
YOR370C	SPPG_04191T0
YPL252C	SPPG_08379T0
YBR233W	SPPG_04502T0	SPPG_06253T0
YER131W	SPPG_07348T0
YGL189C	SPPG_07348T0
YDR398W	SPPG_02548T0
YNL107W	SPPG_00183T0
YDR282C	SPPG_04853T0
YER152C	SPPG_06034T0
YGR021W	SPPG_07173T0
YOR316C	SPPG_03631T0	SPPG_07737T0
YDR408C	SPPG_00741T0
YGR078C	SPPG_02849T0
YKL033W-A	SPPG_03404T0
YOL133W	SPPG_02322T0
YNL274C	SPPG_03619T0
YMR178W	SPPG_04579T0
YPR105C	SPPG_03495T0
YER042W	SPPG_07848T0
YJL218W	SPPG_08301T0
YOR021C	SPPG_06637T0
YEL002C	SPPG_01633T0
YKL012W	SPPG_00225T0
YDL135C	SPPG_02993T0
YLL036C	SPPG_02775T0
YLR370C	SPPG_04131T0
YJL057C	SPPG_05467T0
YJL080C	SPPG_07662T0
YBR175W	SPPG_01477T0
YJR052W	SPPG_00212T0
YIL022W	SPPG_01843T0
YNL251C	SPPG_03038T0
YOR307C	SPPG_05575T0
YPL169C	SPPG_08177T0
YIR022W	SPPG_00071T0	SPPG_02839T0
YGL133W	SPPG_01966T0
YPL216W	SPPG_01966T0
YKL144C	SPPG_00635T0
YGL143C	SPPG_02219T0
YMR028W	SPPG_00379T0
YMR292W	SPPG_00342T0
YHR181W	SPPG_02207T0
YKL087C	SPPG_02060T0
YOL139C	SPPG_01534T0
YHL013C	SPPG_08312T0
YGR005C	SPPG_00731T0
YGR096W	SPPG_02493T0
YPR131C	SPPG_01098T0
YOL093W	SPPG_03544T0
YCR023C	SPPG_05033T0	SPPG_01717T0
YPR043W	SPPG_05030T0
YJR094W-A	SPPG_05030T0
YER026C	SPPG_00229T0
YPR051W	SPPG_00310T0
YCL033C	SPPG_06546T0
YDL206W	SPPG_07444T0
YLR118C	SPPG_05114T0
YNL099C	SPPG_04480T0
YML068W	SPPG_05186T0
YER009W	SPPG_08637T0
YLL050C	SPPG_08324T0
YPL232W	SPPG_00554T0	SPPG_02212T0	SPPG_00585T0
YMR183C	SPPG_00554T0	SPPG_02212T0	SPPG_00585T0
YJR048W	SPPG_04795T0
YEL039C	SPPG_04795T0
YGL067W	SPPG_05350T0
YEL004W	SPPG_06359T0
YKL009W	SPPG_04929T0
YKL040C	SPPG_05926T0
YPL026C	SPPG_03085T0	SPPG_03086T0
YDR247W	SPPG_03085T0	SPPG_03086T0
[truncated: 896 more rows]
