# Supplementary material for: Evolutionary Conservation and Diversification of Puf RNA Binding Proteins and Their mRNA Targets
Source: PLoS Biol. 2015 Nov 20;13(11):e1002307. doi: 10.1371/journal.pbio.1002307 (PMC4654594; doi:10.1371/journal.pbio.1002307)
Supplement: S4 Dataset — (ZIP) [file pbio.1002307.s004.zip › S.cerevisiae.fa_S.sclerotiorum.fa.txt]

YLR106C	SS1T_09678
YJL130C	SS1T_08553
YNR016C	SS1T_06348
YDL171C	SS1T_07849
YHR099W	SS1T_01727
YLR342W	SS1T_12021
YGR032W	SS1T_12021
YPL231W	SS1T_13074
YKL182W	SS1T_13073
YKL203C	SS1T_12947
YJR066W	SS1T_12947
YHR165C	SS1T_03208
YNL262W	SS1T_11933
YKR054C	SS1T_08486
YDL140C	SS1T_05928
YLL040C	SS1T_05729
YGR271W	SS1T_13071
YGL206C	SS1T_12840
YER172C	SS1T_04434
YOR151C	SS1T_00885
YBR218C	SS1T_12839
YGL062W	SS1T_12839
YOR207C	SS1T_03753
YOR116C	SS1T_10539
YGL195W	SS1T_03731
YKL215C	SS1T_10595
YDR127W	SS1T_13550
YPL082C	SS1T_07202
YOR341W	SS1T_09604
YGL008C	SS1T_03736
YPL036W	SS1T_03736
YOR153W	SS1T_02407
YDR406W	SS1T_02407
YOR328W	SS1T_02407
YPR010C	SS1T_13366
YIL125W	SS1T_05934
YDR135C	SS1T_07453
YNL014W	SS1T_13833
YLR249W	SS1T_13833
YNL132W	SS1T_12151
YOR326W	SS1T_00204
YAL026C	SS1T_08813
YJR137C	SS1T_08388
YGR061C	SS1T_01816
YEL031W	SS1T_08145
YMR109W	SS1T_05662
YKL129C	SS1T_05662
YDL126C	SS1T_03189
YKL210W	SS1T_08259
YER070W	SS1T_10937
YIL066C	SS1T_10937
YOR133W	SS1T_01341
YDR385W	SS1T_01341
YLL048C	SS1T_00625
YHL035C	SS1T_00625
YDL145C	SS1T_11130
YBR084W	SS1T_03895
YGR204W	SS1T_03895
YNL088W	SS1T_01930
YDR170C	SS1T_14073
YJL050W	SS1T_03952
YDR457W	SS1T_10713
YLR304C	SS1T_11047
YBR115C	SS1T_08185
YMR196W	SS1T_05364
YBL076C	SS1T_13532
YOR304W	SS1T_10776
YPL160W	SS1T_10729
YDL102W	SS1T_11504
YBL022C	SS1T_09735
YBR023C	SS1T_04263
YER125W	SS1T_03708
YMR186W	SS1T_07391
YPL240C	SS1T_07391
YMR189W	SS1T_03477
YIL126W	SS1T_07017
YIL048W	SS1T_09007
YOR291W	SS1T_00201
YGL120C	SS1T_09570
YOR335C	SS1T_06001
YPL217C	SS1T_08220
YER013W	SS1T_13866
YHR186C	SS1T_09434
YMR229C	SS1T_03122
YOL021C	SS1T_01560
YGL173C	SS1T_07676
YGL150C	SS1T_07509
YFR019W	SS1T_02532
YPL226W	SS1T_04907
YGR094W	SS1T_04227
YGR218W	SS1T_10171
YKL148C	SS1T_07864
YJL045W	SS1T_07864
YBL023C	SS1T_01022
YFR031C	SS1T_09753
YNL102W	SS1T_08778
YMR288W	SS1T_03093
YLR086W	SS1T_11025
YLR305C	SS1T_12900
YER164W	SS1T_06618
YDR038C	SS1T_06551
YDR039C	SS1T_06551
YDR040C	SS1T_06551
YLR069C	SS1T_09468
YLR410W	SS1T_09389
YKL157W	SS1T_04388
YHR047C	SS1T_04388
YLL024C	SS1T_00134
YAL005C	SS1T_00134
YER103W	SS1T_00134
YBL075C	SS1T_00134
YNL163C	SS1T_03365
YIL143C	SS1T_07704
YJL034W	SS1T_02266
YGL201C	SS1T_13854
YCR057C	SS1T_07712
YDR238C	SS1T_01553
YGL156W	SS1T_04148
YHR074W	SS1T_13042
YDR097C	SS1T_04335
YLR398C	SS1T_11456
YKL104C	SS1T_04070
YDR091C	SS1T_06617
YML059C	SS1T_13049
YNL209W	SS1T_05645
YDL229W	SS1T_05645
YIL078W	SS1T_10975
YLR272C	SS1T_11137
YDR334W	SS1T_14268
YJR045C	SS1T_09744
YEL030W	SS1T_09744
YER091C	SS1T_10919
YFR015C	SS1T_07818
YLR258W	SS1T_07818
YOL075C	SS1T_11797
YER069W	SS1T_05107
YHR023W	SS1T_00490
YPL006W	SS1T_02222
YBR235W	SS1T_06108
YPL086C	SS1T_07525
YGL026C	SS1T_08114
YPR074C	SS1T_10246
YBR117C	SS1T_10246
YFR009W	SS1T_04651
YLR153C	SS1T_05351
YPR019W	SS1T_01278
YMR080C	SS1T_00971
YKR001C	SS1T_03790
YDR258C	SS1T_06710
YEL011W	SS1T_07794
YER036C	SS1T_07508
YER171W	SS1T_09606
YMR205C	SS1T_11603
YPR184W	SS1T_12795
YLR087C	SS1T_01342
YLL001W	SS1T_01608
YDR129C	SS1T_10594
YBR121C	SS1T_00638
YBR127C	SS1T_10682
YLL026W	SS1T_12558
YPR080W	SS1T_05520
YBR118W	SS1T_05520
YGL207W	SS1T_04853
YMR120C	SS1T_12872
YLR028C	SS1T_12872
YDR001C	SS1T_04974
YBR001C	SS1T_04974
YGL163C	SS1T_11894
YOR330C	SS1T_11593
YKR086W	SS1T_02903
YOR270C	SS1T_12196
YLR189C	SS1T_07979
YLR259C	SS1T_02087
YKR009C	SS1T_09947
YPL012W	SS1T_14344
YPR181C	SS1T_12480
YGL234W	SS1T_00306
YGL137W	SS1T_14023
YMR108W	SS1T_06550
YPR160W	SS1T_07599
YCR011C	SS1T_02525
YJR035W	SS1T_00096
YKR031C	SS1T_04964
YMR128W	SS1T_08841
YDR293C	SS1T_09131
YLR129W	SS1T_03095
YJL005W	SS1T_07715
YJL014W	SS1T_05736
YGL006W	SS1T_06668
YDR234W	SS1T_01026
YEL032W	SS1T_13330
YNL123W	SS1T_01944
YKR097W	SS1T_02281
YGR124W	SS1T_10649
YPR145W	SS1T_10649
YJR016C	SS1T_08852
YBR202W	SS1T_12751
YPL093W	SS1T_01347
YCR017C	SS1T_11874
YGR264C	SS1T_10624
YJR064W	SS1T_02398
YBR038W	SS1T_08265
YPL167C	SS1T_04009
YIL109C	SS1T_11864
YNL049C	SS1T_11864
YIL142W	SS1T_04821
YJR121W	SS1T_07793
YJL111W	SS1T_11986
YJL012C	SS1T_01275
YAL023C	SS1T_07619
YOR321W	SS1T_07619
YOL006C	SS1T_10018
YHR183W	SS1T_09870
YGR256W	SS1T_09870
YGL238W	SS1T_00569
YFL037W	SS1T_04652
YPL110C	SS1T_02203
YLR274W	SS1T_07673
YMR290C	SS1T_10150
YMR089C	SS1T_00553
YBR080C	SS1T_12225
YNL192W	SS1T_04961
YDR212W	SS1T_08647
YGR116W	SS1T_10790
YER043C	SS1T_01191
YCL030C	SS1T_12269
YMR301C	SS1T_07923
YML075C	SS1T_06018
YLR450W	SS1T_06018
YJR143C	SS1T_01831
YGL022W	SS1T_01854
YFL039C	SS1T_08733
YLR419W	SS1T_11676
YKL145W	SS1T_01827
YJL033W	SS1T_08323
YML085C	SS1T_01548
YML124C	SS1T_01548
YBL105C	SS1T_14026
YER025W	SS1T_12843
YMR105C	SS1T_06474
YKL127W	SS1T_06474
YGR217W	SS1T_01169
YFL036W	SS1T_08623
YMR308C	SS1T_11951
YLL034C	SS1T_10199
YDR037W	SS1T_02152
YBR114W	SS1T_03060
YDL143W	SS1T_01826
YNR031C	SS1T_06598
YCR073C	SS1T_06598
YFL008W	SS1T_07130
YBR229C	SS1T_01678
YLR058C	SS1T_11816
YBL015W	SS1T_03975
YBR248C	SS1T_05116
YDL031W	SS1T_08322
YLR289W	SS1T_10621
YDR283C	SS1T_00622
YLR389C	SS1T_08876
YHR027C	SS1T_08607
YBR126C	SS1T_11847
YAR042W	SS1T_05524
YDL019C	SS1T_05524
YIL075C	SS1T_04536
YPL235W	SS1T_02102
YML056C	SS1T_12054
YLR432W	SS1T_12054
YHR216W	SS1T_12054
YMR049C	SS1T_06674
YMR217W	SS1T_03630
YOR356W	SS1T_06893
YDR341C	SS1T_06407
YHR091C	SS1T_06407
YGL245W	SS1T_03799
YKL165C	SS1T_07582
YBR169C	SS1T_01888
YPL106C	SS1T_01888
YNL104C	SS1T_14205
YOR108W	SS1T_14205
YNL112W	SS1T_00071
YML035C	SS1T_07853
YOR211C	SS1T_11559
YDR188W	SS1T_07920
YNL106C	SS1T_04487
YOR109W	SS1T_04487
YNL330C	SS1T_05823
YBR097W	SS1T_08574
YBR196C	SS1T_14456
YOR317W	SS1T_09944
YMR246W	SS1T_09944
YIL009W	SS1T_09944
YLR382C	SS1T_00696
YCR093W	SS1T_06643
YKL035W	SS1T_04242
YHL016C	SS1T_06216
YOR048C	SS1T_13542
YDR190C	SS1T_05341
YLR175W	SS1T_08825
YDR172W	SS1T_02272
YOR217W	SS1T_00911
YIR031C	SS1T_05583
YNL117W	SS1T_05583
YNL287W	SS1T_02555
YLR371W	SS1T_03178
YGR070W	SS1T_03178
YDL215C	SS1T_00002
YOR117W	SS1T_01135
YDL160C	SS1T_11309
YGR254W	SS1T_04072
YHR174W	SS1T_04072
YNL189W	SS1T_11472
YNL061W	SS1T_02092
YDL007W	SS1T_07049
YOR378W	SS1T_03061
YLR060W	SS1T_07120
YEL013W	SS1T_03236
YJL008C	SS1T_08699
YDR074W	SS1T_11205
YHR205W	SS1T_01124
YBR143C	SS1T_00613
YFR030W	SS1T_09491
YDR394W	SS1T_11803
YDL182W	SS1T_14306
YDL131W	SS1T_14306
YJL074C	SS1T_06422
YLR138W	SS1T_00525
YBL017C	SS1T_07893
YJL222W	SS1T_07893
YIL173W	SS1T_07893
YNR065C	SS1T_07893
YML123C	SS1T_11184	SS1T_03747	SS1T_02727
YAL035W	SS1T_01878
YDL095W	SS1T_04027
YDL093W	SS1T_04027
YIL129C	SS1T_08599
YGL236C	SS1T_00019
YLR384C	SS1T_03865
YPL262W	SS1T_05243
YCL017C	SS1T_00938
YKL209C	SS1T_04202
YPL207W	SS1T_08491
YLR197W	SS1T_11824
YOR063W	SS1T_00925
YAL038W	SS1T_04568
YOR347C	SS1T_04568
YNR053C	SS1T_02533
YNR013C	SS1T_03898
YHR164C	SS1T_06882
YFL033C	SS1T_08085
YNR001C	SS1T_01625
YCR005C	SS1T_01625
YDL029W	SS1T_01074
YFL018C	SS1T_11008
YLR378C	SS1T_00627
YGL125W	SS1T_09764
YDL164C	SS1T_13713
YHR028C	SS1T_07744
YMR266W	SS1T_08418	SS1T_11752
YHR170W	SS1T_03658
YHR020W	SS1T_08648
YAL048C	SS1T_02199
YPR024W	SS1T_06090
YNL250W	SS1T_12239
YOR168W	SS1T_13818
YDL178W	SS1T_07702
YEL071W	SS1T_07702
YDL084W	SS1T_05270
YDR270W	SS1T_05655
YLR347C	SS1T_14204
YER065C	SS1T_04975
YPL040C	SS1T_12971
YDL066W	SS1T_04924
YLR174W	SS1T_04924
YOR187W	SS1T_00053
YNL271C	SS1T_08985
YDR062W	SS1T_11388
YNL241C	SS1T_12886
YHR037W	SS1T_01099
YLR240W	SS1T_11324
YPR112C	SS1T_06193
YOR014W	SS1T_07868
YPR173C	SS1T_11825
YJL212C	SS1T_13346
YML057W	SS1T_01788
YLR433C	SS1T_01788
YBL039C	SS1T_09708
YJR103W	SS1T_09708
YGL048C	SS1T_01641
YLR113W	SS1T_07590
YJL154C	SS1T_06818
YOR375C	SS1T_09120
YAL062W	SS1T_09120
YGR125W	SS1T_01159
YLR277C	SS1T_00452
YLR276C	SS1T_06425
YHL030W	SS1T_12920
YDR060W	SS1T_14385
YLR430W	SS1T_05593
YMR058W	SS1T_01627
YLL039C	SS1T_00171
YMR297W	SS1T_12500
YER081W	SS1T_00194
YIL074C	SS1T_00194
YOL004W	SS1T_06217
YMR304W	SS1T_10046
YLR188W	SS1T_13611
YGR100W	SS1T_03522
YPL265W	SS1T_10633
YER090W	SS1T_00990
YOL058W	SS1T_04653
YML072C	SS1T_04234
YNL325C	SS1T_08299
YFL055W	SS1T_03081
YPR002W	SS1T_05127
YMR015C	SS1T_09832
YCL057W	SS1T_13947
YLL008W	SS1T_12540
YNR050C	SS1T_13213
YKR039W	SS1T_04514	SS1T_13114	SS1T_05757
YKL010C	SS1T_02224
YLR355C	SS1T_03855
YGL190C	SS1T_07871
YDR430C	SS1T_12205
YML126C	SS1T_14433
YOR259C	SS1T_04071
YHR072W	SS1T_01528
YJL153C	SS1T_01011
YDR256C	SS1T_00547
YOR128C	SS1T_09902
YMR300C	SS1T_05300
YKL029C	SS1T_12079
YDL195W	SS1T_10487
YNL045W	SS1T_05513
YBR263W	SS1T_03729
YNL238W	SS1T_06027
YKR059W	SS1T_04459
YJL138C	SS1T_04459
YDR109C	SS1T_01640
YOR310C	SS1T_12214
YOL057W	SS1T_01155
YLR044C	SS1T_10985
YLR134W	SS1T_10985
YGR087C	SS1T_10985
YDL080C	SS1T_10985
YPL023C	SS1T_02009
YGL253W	SS1T_01273
YFR053C	SS1T_01273
YDL168W	SS1T_10135
YOL098C	SS1T_03069
YOR027W	SS1T_06013
YLR083C	SS1T_14216
YDR107C	SS1T_14216
YOR093C	SS1T_07413
YKL211C	SS1T_12347
YFR044C	SS1T_10529
YGR055W	SS1T_11233
YFL022C	SS1T_04440
YNR055C	SS1T_07266
YJL129C	SS1T_07645
YKR050W	SS1T_07645
YDR141C	SS1T_02971
YLR032W	SS1T_03212
YOR380W	SS1T_03062
YMR307W	SS1T_12017
YCR012W	SS1T_01105
YDL060W	SS1T_05100
YLR359W	SS1T_02442
YBR006W	SS1T_02611
YJR010W	SS1T_04315
YDR232W	SS1T_06936
YHR042W	SS1T_08602
YCR072C	SS1T_04380
YPR159W	SS1T_09789
YGR143W	SS1T_09789
YMR167W	SS1T_08608
YNL298W	SS1T_00637
YGL027C	SS1T_08744
YGL251C	SS1T_11638
YNL243W	SS1T_04007
YPR033C	SS1T_09999
YLR429W	SS1T_13595
YEL063C	SS1T_11781
YNL270C	SS1T_11781
YNL268W	SS1T_11781
YPR138C	SS1T_04502
YGR121C	SS1T_04502
YNL059C	SS1T_13066
YBR025C	SS1T_06490
YER165W	SS1T_00363
YCR053W	SS1T_13483
YLR092W	SS1T_14223
YBR294W	SS1T_14223
YPL009C	SS1T_03519
YGL099W	SS1T_08822
YLL029W	SS1T_00310
YLL031C	SS1T_08742
YLR241W	SS1T_12811
YLR409C	SS1T_09390
YPR088C	SS1T_03765
YLR089C	SS1T_02202
YDR111C	SS1T_02202
YGR200C	SS1T_08752
YPL022W	SS1T_05598
YJL155C	SS1T_10745
YGR019W	SS1T_07083
YCR098C	SS1T_09313
YAL019W	SS1T_12881
YGR245C	SS1T_00845
YAL036C	SS1T_06975
YKR093W	SS1T_10121
YLR234W	SS1T_12655
YDR021W	SS1T_06435
YPR035W	SS1T_10424
YGL148W	SS1T_03887
YKL060C	SS1T_06561
YDR481C	SS1T_03210
YLR303W	SS1T_03734
YBR296C	SS1T_04686
YAL016W	SS1T_07119
YHR030C	SS1T_05445
YML054C	SS1T_13096
YMR008C	SS1T_04530
YMR006C	SS1T_04530
YOL011W	SS1T_04530
YML100W	SS1T_12815
YMR261C	SS1T_12815
YBR136W	SS1T_11597
YPR111W	SS1T_05114
YGR092W	SS1T_05114
YNR047W	SS1T_09566
YCR091W	SS1T_09566
YOR303W	SS1T_04214
YJR065C	SS1T_13423
YPL203W	SS1T_13577
YKL166C	SS1T_13577
YJL164C	SS1T_13577
YHL007C	SS1T_02450
YJL026W	SS1T_03490
YER136W	SS1T_09770
YPR006C	SS1T_04900
YDR023W	SS1T_00188
YKR002W	SS1T_12538
YOL122C	SS1T_00454
YBR170C	SS1T_04446
YDR436W	SS1T_02547
YML016C	SS1T_02547
YNL021W	SS1T_07799
YER086W	SS1T_13109
YFL025C	SS1T_07584
YNL329C	SS1T_01441
YHR019C	SS1T_13714
YER178W	SS1T_09626
YMR216C	SS1T_03277
YBR073W	SS1T_12550
YGR145W	SS1T_02235
YDR294C	SS1T_10382
YKR095W	SS1T_11653
YIL149C	SS1T_11653
YDL047W	SS1T_13474
YOL097C	SS1T_13632	SS1T_05447
YGL012W	SS1T_04854
YGR155W	SS1T_08916
YPL147W	SS1T_05904
YPL184C	SS1T_13716
YOR374W	SS1T_00782
YER073W	SS1T_00782
YPL061W	SS1T_00782
YML010W	SS1T_04574
YIR028W	SS1T_00890
YBR021W	SS1T_00890
YBL042C	SS1T_00890
YAL012W	SS1T_01702
YHR113W	SS1T_07312
YEL036C	SS1T_08480
YPL154C	SS1T_11818
YBR166C	SS1T_00089
YGR103W	SS1T_04356
YPL028W	SS1T_12152
YDR536W	SS1T_12412
YER110C	SS1T_02351
YJL087C	SS1T_06743
YKL135C	SS1T_11848
YLR438W	SS1T_11230
YEL022W	SS1T_08481
YJR031C	SS1T_08481
YAL053W	SS1T_10151
YOR365C	SS1T_10151
YCL018W	SS1T_07102
YGR233C	SS1T_10215
YGR090W	SS1T_10999
YDL014W	SS1T_12483
YBL030C	SS1T_00802
YBR085W	SS1T_00802
YMR056C	SS1T_00802
YBR281C	SS1T_02111
YNL161W	SS1T_01194
YHR007C	SS1T_04805
YGL078C	SS1T_10526
YNR008W	SS1T_11136
YOL023W	SS1T_11734
YBL011W	SS1T_00327
YKR038C	SS1T_00211
YNL154C	SS1T_03818
YHR135C	SS1T_03818
YJL141C	SS1T_00098
YJR040W	SS1T_08393
YDR477W	SS1T_10426
YDR035W	SS1T_12793
YOL060C	SS1T_09535
YHR194W	SS1T_04291
YER095W	SS1T_06782
YKL146W	SS1T_06110
YJR138W	SS1T_08244
YHR065C	SS1T_06567
YCR092C	SS1T_02907
YBR222C	SS1T_10571
YER133W	SS1T_12553
YOR046C	SS1T_10291
YNL277W	SS1T_02724
YIL046W	SS1T_06351
YBR132C	SS1T_14381
YNL142W	SS1T_06601
YIL155C	SS1T_10895
YJR033C	SS1T_13536
YIR006C	SS1T_05987
YIL107C	SS1T_07634
YOR206W	SS1T_06141
YPL204W	SS1T_09429
YKL046C	SS1T_05110	SS1T_11886	SS1T_04850	SS1T_02682
YMR238W	SS1T_05110	SS1T_11886	SS1T_04850	SS1T_02682
YLL018C	SS1T_09439
YIL166C	SS1T_04294
YGR252W	SS1T_05801
YBR112C	SS1T_10304
YJR132W	SS1T_11425
YHR208W	SS1T_06885
YJR148W	SS1T_06885
YDR148C	SS1T_10957
YEL060C	SS1T_03282
YOR003W	SS1T_03282
YBR249C	SS1T_04739
YLR222C	SS1T_03089
YLR163C	SS1T_06172
YMR224C	SS1T_09567
YOR196C	SS1T_09179
YHR171W	SS1T_05017
YMR165C	SS1T_06175
YGR173W	SS1T_08826
YMR129W	SS1T_10967
YCR008W	SS1T_00583
YGR088W	SS1T_05689
YPR189W	SS1T_11868
YPL175W	SS1T_10076
YAR035W	SS1T_01589
YHR025W	SS1T_00305
YBR220C	SS1T_09395
YJL197W	SS1T_09687
YIL103W	SS1T_10656
YPL008W	SS1T_07915
YMR309C	SS1T_00093
YNL212W	SS1T_07969
YGR170W	SS1T_10475
YBL063W	SS1T_12975
YDL132W	SS1T_07592
YJL109C	SS1T_12551
YBL106C	SS1T_11718
YPR032W	SS1T_11718
YHR018C	SS1T_03962
YOR165W	SS1T_07860
YDL244W	SS1T_10697
YFL058W	SS1T_10697
YNL332W	SS1T_10697
YJR156C	SS1T_10697
YOR361C	SS1T_04820
YER082C	SS1T_05099
YFR038W	SS1T_01317
YBL024W	SS1T_03008
YGR211W	SS1T_02208
YOR099W	SS1T_03650
YGL167C	SS1T_12923
YKL017C	SS1T_03108
YLR386W	SS1T_11012
YJL052W	SS1T_07798
YGR192C	SS1T_07798
YJR009C	SS1T_07798
YMR145C	SS1T_03190
YDL085W	SS1T_03190
YBR237W	SS1T_06839
YGL091C	SS1T_08547
YPR069C	SS1T_10282
YKR024C	SS1T_14039
YLR454W	SS1T_03375
YHR039C	SS1T_05297
YBL099W	SS1T_07886
YLL011W	SS1T_05744
YER006W	SS1T_01564
YCR042C	SS1T_05650
YHR107C	SS1T_07713
YBL091C	SS1T_10653
YGR210C	SS1T_10333
YHR064C	SS1T_09280
YJL098W	SS1T_06149
YKR028W	SS1T_06149
YER052C	SS1T_00574
YHR068W	SS1T_02065
YMR241W	SS1T_01624
YGR244C	SS1T_07857
YBL016W	SS1T_11866
YOR388C	SS1T_09038
YIR007W	SS1T_11867
YOR160W	SS1T_09963
YOR244W	SS1T_13859
YBR221C	SS1T_11343
YDL190C	SS1T_03940
YBR286W	SS1T_07901
YNR043W	SS1T_03958
YKL126W	SS1T_14455
YMR104C	SS1T_14455
YNL247W	SS1T_01683
YBR243C	SS1T_07730
YMR250W	SS1T_05050
YER099C	SS1T_10754
YBL068W	SS1T_10754
YNL037C	SS1T_04160
YCL059C	SS1T_09783
YPL151C	SS1T_06915
YBR079C	SS1T_12568
YKL212W	SS1T_13148
YPR029C	SS1T_07372
YPR003C	SS1T_08353
YBR298C	SS1T_10896
YGR289C	SS1T_10896
YJR160C	SS1T_10896
YDL247W	SS1T_10896
YHR079C	SS1T_04823
YIR034C	SS1T_06166
YGL040C	SS1T_08177
YML042W	SS1T_13339
YDL138W	SS1T_05456	SS1T_06023
YDL194W	SS1T_05456	SS1T_06023
YIL094C	SS1T_02537
YLR401C	SS1T_05865
YNL071W	SS1T_14074
YDR122W	SS1T_02943
YLR096W	SS1T_02943
YGL180W	SS1T_11231
YKL064W	SS1T_09854
YOR136W	SS1T_09958
YNL064C	SS1T_14278
YNR067C	SS1T_00321
YLR144C	SS1T_00321
YBR142W	SS1T_02468
YBL088C	SS1T_03224
YDR211W	SS1T_11813
YLR244C	SS1T_13121
YBL079W	SS1T_14013
YER105C	SS1T_14013
YFL007W	SS1T_00155
YDL198C	SS1T_01599
YBR160W	SS1T_02296
YJR131W	SS1T_04513
YIR027C	SS1T_11067
YHR120W	SS1T_14284
YIL018W	SS1T_00598
YFR031C-A	SS1T_00598
YDR105C	SS1T_07586
YBL004W	SS1T_13258
YEL042W	SS1T_00114
YDR128W	SS1T_05148
YIR002C	SS1T_04065
YJL167W	SS1T_07659
YNL006W	SS1T_10834
YLR314C	SS1T_13230
YEL058W	SS1T_01582
YPL109C	SS1T_04775
YGR286C	SS1T_08441
YPR047W	SS1T_05354
YAL017W	SS1T_06961
YOL045W	SS1T_06961
YOL030W	SS1T_10353	SS1T_14460
YDR189W	SS1T_04953
YML061C	SS1T_03340
YBR094W	SS1T_06660
YKL181W	SS1T_09190
YFL002C	SS1T_12221
YFR028C	SS1T_12669
YLL028W	SS1T_02048
YKL085W	SS1T_13825
YGL140C	SS1T_01959
YDL148C	SS1T_04139
YGL216W	SS1T_12092
YJL060W	SS1T_14365
YHR169W	SS1T_00058
YIL091C	SS1T_10815
YIL108W	SS1T_10973
YIL035C	SS1T_12241
YPL259C	SS1T_03780
YDR075W	SS1T_08420
YBL007C	SS1T_01544
YDL103C	SS1T_05671
YDR345C	SS1T_04841
YHR094C	SS1T_04841
YDR343C	SS1T_04841
YDR342C	SS1T_04841
YHR096C	SS1T_04841
YHR092C	SS1T_04841
YLR081W	SS1T_04841
YJL219W	SS1T_04841
YOL156W	SS1T_04841
YJL214W	SS1T_04841
YFL011W	SS1T_04841
YMR011W	SS1T_04841
YEL069C	SS1T_04841
YNR072W	SS1T_04841
YDL245C	SS1T_04841
YJR158W	SS1T_04841
YBR034C	SS1T_01580
YLR195C	SS1T_04040
YBR058C	SS1T_10528
YDR012W	SS1T_01401
YBR031W	SS1T_01401
YCR084C	SS1T_08963
YER056C	SS1T_06006
YER060W-A	SS1T_06006
YER060W	SS1T_06006
YLR005W	SS1T_07615
YHR073W	SS1T_10788
YGR274C	SS1T_06128
YMR221C	SS1T_04235
YJR145C	SS1T_13160
YHR203C	SS1T_13160
YDL149W	SS1T_07955
YDR353W	SS1T_05899
YHR106W	SS1T_05899
YFL053W	SS1T_03255
YML070W	SS1T_03255
YBR011C	SS1T_04783
YOR348C	SS1T_00864
YGR123C	SS1T_13212
YOL164W	SS1T_11649
YJL094C	SS1T_04648
YKR003W	SS1T_04230
YHR001W	SS1T_04230
YOR087W	SS1T_08141
YJL216C	SS1T_11100
YOL157C	SS1T_11100
YIL172C	SS1T_11100
YJL221C	SS1T_11100
YGR287C	SS1T_11100
YGR292W	SS1T_11100
YBR299W	SS1T_11100
YGL003C	SS1T_07185
YER078C	SS1T_02276
YMR272C	SS1T_00445
YPL266W	SS1T_05101
YOR323C	SS1T_08171
YDL134C	SS1T_08489
YDL188C	SS1T_08489
YFR004W	SS1T_05822
YML008C	SS1T_03467
YKL134C	SS1T_01296
YFR048W	SS1T_05657
YJR117W	SS1T_06094
YIL147C	SS1T_10260
YJL128C	SS1T_14143
YOR067C	SS1T_13661
YDL147W	SS1T_09461
YJR130C	SS1T_11000
YML082W	SS1T_11000
YER003C	SS1T_01063
YER141W	SS1T_02124
YLR027C	SS1T_14097
YDR388W	SS1T_00939
YOR175C	SS1T_00426
YKL197C	SS1T_12752
YHL032C	SS1T_00451	SS1T_05318
YGL255W	SS1T_05582
YDL240W	SS1T_07736
YPL091W	SS1T_05927
YOR197W	SS1T_10992
YBR198C	SS1T_07389
YGR060W	SS1T_13083
YLR377C	SS1T_11369
YPL131W	SS1T_10315
YJL100W	SS1T_01338
YMR131C	SS1T_03561
YLR340W	SS1T_14283
YGR132C	SS1T_10521
YDR044W	SS1T_01603
YIL082W-A	SS1T_01156	SS1T_10427	SS1T_03737	SS1T_09805	SS1T_06497	SS1T_03380	SS1T_04893	SS1T_03204	SS1T_08962	SS1T_02147	SS1T_14517
YGR109W-B	SS1T_01156	SS1T_10427	SS1T_03737	SS1T_09805	SS1T_06497	SS1T_03380	SS1T_04893	SS1T_03204	SS1T_08962	SS1T_02147	SS1T_14517
YOR267C	SS1T_08494
YKL184W	SS1T_12207
YML093W	SS1T_00317
YMR302C	SS1T_00494
YLR196W	SS1T_02902
YGR086C	SS1T_09226
YPL004C	SS1T_09226
YDL141W	SS1T_04467
YOL140W	SS1T_10675
YOR204W	SS1T_04322
YPL119C	SS1T_04322
YDL128W	SS1T_00328
YOR261C	SS1T_01605
YDL231C	SS1T_06666
YDR158W	SS1T_13162
YPL043W	SS1T_09035
YPR021C	SS1T_11574
YMR083W	SS1T_13409
YMR303C	SS1T_13409
YOL086C	SS1T_13409
YBR145W	SS1T_13409
YLR293C	SS1T_04524
YOR185C	SS1T_04524
YJR068W	SS1T_04432
YHR098C	SS1T_11149
YGR185C	SS1T_01294
YKL103C	SS1T_01464
YNL275W	SS1T_00549
YAR007C	SS1T_08173
YDR325W	SS1T_07693
YGR231C	SS1T_09908
YPL031C	SS1T_07226
YLR447C	SS1T_12213
YDL174C	SS1T_13158
YHR077C	SS1T_01887
YEL020C	SS1T_07774
YJR072C	SS1T_06725
YPR016C	SS1T_07066
YNR032W	SS1T_08513
YOR074C	SS1T_08456
YDL238C	SS1T_13052
YPL212C	SS1T_08914
YLR253W	SS1T_10579
YKL194C	SS1T_05805
YJL168C	SS1T_07089
YOL034W	SS1T_05254
YDR456W	SS1T_12448
YBR018C	SS1T_14008
YDR338C	SS1T_08611
YPL268W	SS1T_05754
YJL101C	SS1T_10368
YHR024C	SS1T_00522
YCR002C	SS1T_10830
YMR076C	SS1T_13681
YKR089C	SS1T_04723
YOR081C	SS1T_04723
YBR179C	SS1T_00526
YIL160C	SS1T_00464
YLL041C	SS1T_04384
YGR188C	SS1T_13275
YJR007W	SS1T_13048
YPR103W	SS1T_01289
YOR176W	SS1T_02716
YOR233W	SS1T_12333
YPL141C	SS1T_12333
YGL211W	SS1T_00144
YOR142W	SS1T_07524
YMR116C	SS1T_00900
YJR139C	SS1T_14424
YML063W	SS1T_00195
YLR441C	SS1T_00195
YER093C	SS1T_00107
YER015W	SS1T_03735
YMR215W	SS1T_02370
YMR012W	SS1T_06992
YKL188C	SS1T_10747
YDL055C	SS1T_00164
YOR346W	SS1T_01299
YNL029C	SS1T_11441
YIL085C	SS1T_11441
YER179W	SS1T_00994
YEL040W	SS1T_02501
YFR006W	SS1T_08920
YNL082W	SS1T_09785
YDR375C	SS1T_01232
YER049W	SS1T_01847
YPL042C	SS1T_01068
YER005W	SS1T_08469
YGR258C	SS1T_09228
YHR108W	SS1T_11739
YDR358W	SS1T_11739
YBR041W	SS1T_02649
YGR138C	SS1T_11948
YPR156C	SS1T_11948
YJL095W	SS1T_10983
YCR028C	SS1T_02173
YOL061W	SS1T_12233
YNL331C	SS1T_08376	SS1T_12935
YDL243C	SS1T_08376	SS1T_12935
YCR107W	SS1T_08376	SS1T_12935
YJR155W	SS1T_08376	SS1T_12935
YMR318C	SS1T_07135	SS1T_00401
YCR105W	SS1T_07135	SS1T_00401
YNL138W	SS1T_13327
YJR110W	SS1T_07121
YGL202W	SS1T_10035
YLR383W	SS1T_11001
YER053C	SS1T_09621
YDL022W	SS1T_12794
YOL059W	SS1T_12794
YOR209C	SS1T_04724
YMR096W	SS1T_00307
YFL059W	SS1T_00307
YNL333W	SS1T_00307
YOL094C	SS1T_00433
YHR016C	SS1T_02443
YFR024C-A	SS1T_02443
YGR266W	SS1T_06822	SS1T_06025
YDL040C	SS1T_01186
YGL141W	SS1T_00365
YDR390C	SS1T_02376
YFL047W	SS1T_03088
YDL001W	SS1T_08701
YMR121C	SS1T_10512
YLR029C	SS1T_10512
YPL263C	SS1T_02965
YJR005W	SS1T_08464
YDR372C	SS1T_11898
YKR048C	SS1T_00202
YMR092C	SS1T_05236
YDL097C	SS1T_05745
YOL038W	SS1T_07703
YJL208C	SS1T_13569
YPL145C	SS1T_06562
YOR237W	SS1T_06562
YGR285C	SS1T_03471
YMR146C	SS1T_03894
YGR012W	SS1T_06189
YLR362W	SS1T_00606
YFR047C	SS1T_05542
YGL184C	SS1T_09924
YGR144W	SS1T_09727
YHR005C	SS1T_12343
YCR068W	SS1T_00233	SS1T_03160
YBR008C	SS1T_01145
YDR243C	SS1T_04405
YDR292C	SS1T_05051
YML049C	SS1T_06970
YNL139C	SS1T_02723
YJL102W	SS1T_09418
YCL040W	SS1T_05407
YDR516C	SS1T_05407
YKL027W	SS1T_03215
YHR003C	SS1T_03215
YNL141W	SS1T_00820
YPR048W	SS1T_02596
YBR029C	SS1T_08431
YJL062W	SS1T_09026
YLR002C	SS1T_09680
YFL009W	SS1T_11644
YGL123W	SS1T_13000
YJR126C	SS1T_12100
YGL225W	SS1T_00430
YER039C	SS1T_00430
YKL081W	SS1T_00220
YPL048W	SS1T_00220
YBR192W	SS1T_04019
YBR055C	SS1T_05008
YNL239W	SS1T_03526
YGL144C	SS1T_12958
YDL109C	SS1T_12958
YNL242W	SS1T_00880
YKL217W	SS1T_08467
YLR319C	SS1T_10157
YKR056W	SS1T_13414
YJR077C	SS1T_00796
YEL052W	SS1T_08620
YLR172C	SS1T_09828
YGR171C	SS1T_12187
YMR139W	SS1T_09079
YDL079C	SS1T_09079
YLR310C	SS1T_03113
YEL051W	SS1T_08580
YBR081C	SS1T_11828
YOR001W	SS1T_11882
YPR097W	SS1T_01824
YJR095W	SS1T_08795
YLR055C	SS1T_11615
YCR034W	SS1T_01397	SS1T_13908
YJL196C	SS1T_01397	SS1T_13908
YDR497C	SS1T_10403
YOL103W	SS1T_10403
YCL009C	SS1T_03926
YGR253C	SS1T_09762
YNL317W	SS1T_13568
YJR153W	SS1T_10167	SS1T_04177	SS1T_01009
YNL207W	SS1T_08606
YDL058W	SS1T_13543
YDR245W	SS1T_01429
YFR002W	SS1T_01637
YHR190W	SS1T_02527
YEL050C	SS1T_06753
YLR117C	SS1T_06797
YOL124C	SS1T_06746
YER107C	SS1T_10552
YCL043C	SS1T_02967
YDR518W	SS1T_02967
YOR231W	SS1T_00059
YPL140C	SS1T_00059
YOR262W	SS1T_08508
YLL045C	SS1T_00145
YHL033C	SS1T_00145
YOR241W	SS1T_04299
YLR248W	SS1T_06203
YAL021C	SS1T_12598
YOL081W	SS1T_13541
YBR140C	SS1T_13541
YNL075W	SS1T_00972
YOR386W	SS1T_12076
YJR049C	SS1T_02837
YEL041W	SS1T_02837
YDR099W	SS1T_12921
YER177W	SS1T_12921
YJR076C	SS1T_03315
YMR027W	SS1T_12462
YOL077C	SS1T_02099
YGL116W	SS1T_05727
YIR029W	SS1T_05699
YLR116W	SS1T_07196
YHR104W	SS1T_05911
YLR208W	SS1T_12747
YNL293W	SS1T_01094
YOL112W	SS1T_01094
YLR231C	SS1T_08223
YDR507C	SS1T_05253
YCL024W	SS1T_05253
YPL050C	SS1T_02807
YLR056W	SS1T_08964
YBR020W	SS1T_06548
YDR009W	SS1T_06548
YJL080C	SS1T_02448
YDL100C	SS1T_04838
YLR075W	SS1T_05502
YMR277W	SS1T_07980
YBL097W	SS1T_12742
YLR336C	SS1T_11007
YLR300W	SS1T_05775	SS1T_06037
YOR190W	SS1T_05775	SS1T_06037
YHL003C	SS1T_03198
YKL008C	SS1T_03198
YIL162W	SS1T_07184
YKL113C	SS1T_11175
YOL016C	SS1T_10021
YFR014C	SS1T_10021
YBR199W	SS1T_01741
YPR110C	SS1T_02959
YDR332W	SS1T_07601
YGR194C	SS1T_07339
YJR036C	SS1T_10513
YLR186W	SS1T_11106
YMR079W	SS1T_11820
YKL091C	SS1T_11820
YOR119C	SS1T_06421
YOR090C	SS1T_10886
YPL220W	SS1T_00535
YGL135W	SS1T_00535
YPL090C	SS1T_10753
YBR181C	SS1T_10753
YPR176C	SS1T_02909
YNL178W	SS1T_07122
YIL130W	SS1T_12561
YGL114W	SS1T_13517
YOR065W	SS1T_12792
YDR531W	SS1T_02578
YNL290W	SS1T_01540
YJR152W	SS1T_08092
YJL091C	SS1T_12330
YDR301W	SS1T_12256
YKL004W	SS1T_11877
YPR041W	SS1T_13564
YHR009C	SS1T_00742
YOR243C	SS1T_00063
YOL049W	SS1T_07441
YGR214W	SS1T_12211
YLR048W	SS1T_12211
YER020W	SS1T_07597
YPL125W	SS1T_05682
YOR141C	SS1T_07288
YKL213C	SS1T_00477
YIL003W	SS1T_01729
YNL220W	SS1T_05097
YAL002W	SS1T_06004
YGR135W	SS1T_11690
YDL246C	SS1T_05978
YJR159W	SS1T_05978
YLR070C	SS1T_05978
YLR357W	SS1T_12014
YGR056W	SS1T_12014
YLR103C	SS1T_03024
YJR078W	SS1T_10307	SS1T_08222
YAL025C	SS1T_08782
YPR175W	SS1T_05217
YGL203C	SS1T_10553
YPL222W	SS1T_02071
YDR120C	SS1T_12965
YOR157C	SS1T_14257
YLR354C	SS1T_00709
YGR043C	SS1T_00709
YER148W	SS1T_06696
YNL280C	SS1T_07099
YPL029W	SS1T_08284
YBR161W	SS1T_00432
YPL057C	SS1T_00432
YDR226W	SS1T_01606
YDR331W	SS1T_02990
YFR010W	SS1T_05177
YBR159W	SS1T_14012
YLR130C	SS1T_11438
YML086C	SS1T_14188
YKL140W	SS1T_03319
YHR112C	SS1T_04225
YLR243W	SS1T_06596
YPR137W	SS1T_05631
YLR229C	SS1T_13726
YLL013C	SS1T_00079
YPR026W	SS1T_05192
YJL069C	SS1T_09888
YMR243C	SS1T_06298
YOR316C	SS1T_06298
YOR272W	SS1T_03082
YGR028W	SS1T_09923
YBR074W	SS1T_12596
YPL242C	SS1T_12053
YGL076C	SS1T_00005
YPL198W	SS1T_00005
YGL065C	SS1T_02473
YLR212C	SS1T_00897
YGR175C	SS1T_13084
YKL114C	SS1T_13282
YEL064C	SS1T_03892
YIL116W	SS1T_01973
YIL021W	SS1T_05346
YDR244W	SS1T_07877
YOR145C	SS1T_04290
YNL169C	SS1T_07010
YEL047C	SS1T_06222
YJR051W	SS1T_06222
YOR222W	SS1T_06883
YPL134C	SS1T_06883
YOR181W	SS1T_05600
YLR345W	SS1T_09089
YDL167C	SS1T_01772
YJR123W	SS1T_00846
YMR062C	SS1T_00621
YIR004W	SS1T_02528
YLR351C	SS1T_10281
YFL050C	SS1T_00025
YOL130W	SS1T_00025
YOR299W	SS1T_01115
YMR237W	SS1T_01115
YPR119W	SS1T_06752
YGR108W	SS1T_06752
YLR216C	SS1T_04988
YPL122C	SS1T_04596
YKR080W	SS1T_07751
YHR202W	SS1T_11332
YBL104C	SS1T_07330
YER094C	SS1T_12924
YOR362C	SS1T_12821
YCL038C	SS1T_10007	SS1T_01309
YJL112W	SS1T_08568
YKR036C	SS1T_08568
YLR203C	SS1T_06969
YHR114W	SS1T_10292
YML092C	SS1T_10386
YNL273W	SS1T_00673
YPL088W	SS1T_00148
YBR046C	SS1T_08327
YBR162C	SS1T_12263
YOR184W	SS1T_09049
YLR420W	SS1T_10775
YML080W	SS1T_12642
YGL095C	SS1T_00425
YBR087W	SS1T_10275
YHR132C	SS1T_08927
YML074C	SS1T_09987
YLR449W	SS1T_09987
YJL204C	SS1T_06050
YOL062C	SS1T_07523
YMR166C	SS1T_13050
YBL033C	SS1T_01061
YDR019C	SS1T_06759
YDR452W	SS1T_06663
YNL297C	SS1T_04734
YPR125W	SS1T_06029
YOL068C	SS1T_06667
YDL042C	SS1T_06667
YHR128W	SS1T_00190
YPL152W	SS1T_02841
YPR165W	SS1T_03867
YKL174C	SS1T_07859	SS1T_03784
YGL186C	SS1T_01111
YLR148W	SS1T_00608
YHR111W	SS1T_12757
YCR094W	SS1T_04869
YNR048W	SS1T_04869
YDR017C	SS1T_02469
YLL019C	SS1T_12527
YHR204W	SS1T_05641
YER061C	SS1T_08792
YKR079C	SS1T_12528
YHR179W	SS1T_01991
YPL171C	SS1T_01991
YDL137W	SS1T_06730
YDL192W	SS1T_06730
YCR009C	SS1T_07041
YMR203W	SS1T_09088
YPR178W	SS1T_01423
YJL053W	SS1T_06784
YKR017C	SS1T_11840
YDL028C	SS1T_01433
YDR415C	SS1T_08618
YGR261C	SS1T_08515
YGL112C	SS1T_09612
YBR287W	SS1T_14145
YKL172W	SS1T_11556
YBR241C	SS1T_01070
YGL104C	SS1T_01070
YLR206W	SS1T_00343
YDL161W	SS1T_00343
YLR187W	SS1T_12857
YNL278W	SS1T_12857
YMR213W	SS1T_08625
YOR124C	SS1T_11019
YML104C	SS1T_14426
YDL205C	SS1T_00047
YER126C	SS1T_01405
YFL038C	SS1T_01985
YBL037W	SS1T_06066
YNL083W	SS1T_02257
YJR124C	SS1T_04055
YGL011C	SS1T_05228
YGR054W	SS1T_11918
YDR049W	SS1T_03454
YGL115W	SS1T_03235
YDL154W	SS1T_06712
YFL030W	SS1T_10169
YKR069W	SS1T_09177
YPR031W	SS1T_07133
YFL016C	SS1T_09738
YLR157C	SS1T_04931
YLR158C	SS1T_04931
YLR160C	SS1T_04931
YLR155C	SS1T_04931
YER145C	SS1T_01628
YKR084C	SS1T_02265
YMR093W	SS1T_04983
YGR255C	SS1T_10019
YIR008C	SS1T_11308
YGR010W	SS1T_02223
YLR328W	SS1T_02223
YKR081C	SS1T_07742
YBR274W	SS1T_12179
YNR033W	SS1T_08761
YDR297W	SS1T_12521
YBL035C	SS1T_03587
YKL221W	SS1T_06698
YGL171W	SS1T_12340
YPL081W	SS1T_04012
YBR189W	SS1T_04012
YNL020C	SS1T_07203
YIL095W	SS1T_07203
YPR108W	SS1T_02200
YJL176C	SS1T_07603
YER021W	SS1T_11263
YDL108W	SS1T_06051
YGL083W	SS1T_06884
YJL088W	SS1T_10630
YBR227C	SS1T_07795
YEL056W	SS1T_07677
YMR214W	SS1T_04892
YER168C	SS1T_08287
YPR167C	SS1T_04310
YMR110C	SS1T_10799
YOR091W	SS1T_13466
YIL133C	SS1T_07245
YNL069C	SS1T_07245
YER119C	SS1T_11421
YBL089W	SS1T_11421
YKL039W	SS1T_11359
YHL017W	SS1T_11359
YPR161C	SS1T_00199
YML018C	SS1T_03129
YNR015W	SS1T_04788
YGR159C	SS1T_13924
YOR306C	SS1T_01656	SS1T_08375
YOL119C	SS1T_01656	SS1T_08375
YER031C	SS1T_02097
YGL210W	SS1T_02097
YER102W	SS1T_10739
YBL072C	SS1T_10739
YHL010C	SS1T_00172
YJL115W	SS1T_11720
YER089C	SS1T_08167
YBL056W	SS1T_08167
YCR047C	SS1T_04161
YBR234C	SS1T_04510
YKL193C	SS1T_05910
YNL191W	SS1T_11560
YKL001C	SS1T_14388
YOR202W	SS1T_00435
YDR420W	SS1T_08263
YDL201W	SS1T_14425
YPL214C	SS1T_13563
YKL045W	SS1T_12588
YMR296C	SS1T_12022
YML130C	SS1T_05644
YIL033C	SS1T_10536
YPL209C	SS1T_08653
YDR047W	SS1T_14280
YHR066W	SS1T_06566
YDR312W	SS1T_06566
YML001W	SS1T_03128
YKL059C	SS1T_05474
YER047C	SS1T_07971
YNL121C	SS1T_05440
YHR117W	SS1T_05440
YIL038C	SS1T_04986
YPR118W	SS1T_04585
YDR050C	SS1T_11433
YPL218W	SS1T_07320
YFL001W	SS1T_12226
YLR260W	SS1T_01552	SS1T_09867
YOR171C	SS1T_01552	SS1T_09867
YBR082C	SS1T_11173
YDR059C	SS1T_11173
YNL007C	SS1T_00635
YNL231C	SS1T_03586
YNL264C	SS1T_03586
YGL092W	SS1T_00341
YER055C	SS1T_04048
YDR266C	SS1T_04825
YKL179C	SS1T_07014
YHL036W	SS1T_10920
YIL020C	SS1T_12457
YNL048W	SS1T_10939
YOR155C	SS1T_11331
YDL036C	SS1T_05088
YOL066C	SS1T_05088
YNL257C	SS1T_07407
YHR155W	SS1T_07407
YGR085C	SS1T_12876
YPR102C	SS1T_12876
YJR105W	SS1T_00597
YGR260W	SS1T_03427
YML110C	SS1T_02217
YDR392W	SS1T_07564
YPL172C	SS1T_04105
YGL169W	SS1T_01283
YML102W	SS1T_09253
YBL064C	SS1T_02121	SS1T_04704
YGL077C	SS1T_14404
YNR056C	SS1T_14404
YOR154W	SS1T_00311
YOR212W	SS1T_03482
YFR021W	SS1T_09586
YLR361C	SS1T_12436
YDR242W	SS1T_02297	SS1T_14033	SS1T_02637	SS1T_13264
YER156C	SS1T_10556
YGR083C	SS1T_03588
YPR144C	SS1T_01408
YMR208W	SS1T_06081
YGR267C	SS1T_09610
YBL098W	SS1T_13120
YJL106W	SS1T_10377
YPL249C	SS1T_10712
YFL054C	SS1T_02770	SS1T_03422
YPR132W	SS1T_10769
YGR118W	SS1T_10769
YEL046C	SS1T_01438
YJL036W	SS1T_06028
YJL059W	SS1T_10662
YDR324C	SS1T_12994
YJL092W	SS1T_12833
YML065W	SS1T_06914
YLR442C	SS1T_06914
YIL105C	SS1T_10976
YNL047C	SS1T_10976
YDR142C	SS1T_03039
YDR364C	SS1T_13123
YNL227C	SS1T_10963
YPL063W	SS1T_12298
YLL006W	SS1T_00431
YLR166C	SS1T_01717
YGR282C	SS1T_03606
YNL219C	SS1T_01372
YPR086W	SS1T_01136
YDR496C	SS1T_06776
YHR011W	SS1T_11248
YMR226C	SS1T_13805
YOL064C	SS1T_02192
YOR312C	SS1T_05905
YMR242C	SS1T_05905
YMR176W	SS1T_01477
YFR051C	SS1T_07125
YIL022W	SS1T_06487
YEL024W	SS1T_08646
YML021C	SS1T_06269
YML069W	SS1T_07216
YIL083C	SS1T_09394
YOR120W	SS1T_06740
YDR368W	SS1T_06740
YBR056W	SS1T_01558
YNL202W	SS1T_04630
YPL155C	SS1T_04799
YER162C	SS1T_09540
YCR061W	SS1T_11055
YGR189C	SS1T_10043
YLR167W	SS1T_11035
YGR184C	SS1T_13291
YCR023C	SS1T_02931	SS1T_09776	SS1T_12101
YPR058W	SS1T_12016
YBR104W	SS1T_12016
YKL002W	SS1T_00527
YFR050C	SS1T_04067
YGR163W	SS1T_12617
YOR271C	SS1T_12526
YLL012W	SS1T_01442
YLR020C	SS1T_01442
YHR070W	SS1T_01714
YBR039W	SS1T_10016
YEL027W	SS1T_10240
YNL308C	SS1T_07406
YMR314W	SS1T_08759
YMR001C	SS1T_04687
YGR047C	SS1T_06985
YPR091C	SS1T_04008
YHR026W	SS1T_08505
YNL022C	SS1T_07363
YBL041W	SS1T_12899
YHL002W	SS1T_13503
YPR011C	SS1T_10586
YOR006C	SS1T_11738
YGR162W	SS1T_00108
YGL049C	SS1T_00108
YLR299W	SS1T_10940	SS1T_14127
YLL057C	SS1T_00367
YGR207C	SS1T_04217
YBL084C	SS1T_09697
YCR004C	SS1T_14285
YDR032C	SS1T_14285
YBR133C	SS1T_02372
YDL086W	SS1T_05962
YGL143C	SS1T_05331
YML097C	SS1T_06605
YGL205W	SS1T_10238
YLR215C	SS1T_08953
YIL121W	SS1T_14095	SS1T_00315
YIL120W	SS1T_14095	SS1T_00315
YNL065W	SS1T_14095	SS1T_00315
YDR287W	SS1T_09372
YHR046C	SS1T_09372
YBR164C	SS1T_00545
YGL058W	SS1T_02922
YML121W	SS1T_02002
YHR144C	SS1T_05018
YHR089C	SS1T_10974
YKR066C	SS1T_12928	SS1T_09702
YNL010W	SS1T_03645
YNL003C	SS1T_09594
YNL288W	SS1T_12740
YBR214W	SS1T_11950
YGL056C	SS1T_11950
YKL149C	SS1T_02206
YOR100C	SS1T_03019
YHR142W	SS1T_03152
YBR200W	SS1T_08454
YBL020W	SS1T_10525
YKR094C	SS1T_01873
YIL148W	SS1T_01873
YJL133W	SS1T_07954
YKR052C	SS1T_07954
YGR238C	SS1T_09432
YHR158C	SS1T_09432
YKL191W	SS1T_02634
YMR235C	SS1T_01719
YGR187C	SS1T_04205
YJR002W	SS1T_03815
YNL031C	SS1T_09608
YBR010W	SS1T_09608
YCR026C	SS1T_11406
YEL016C	SS1T_11406
YNL098C	SS1T_13801
YOR101W	SS1T_13801
YER008C	SS1T_00350
YER140W	SS1T_02165
YLR017W	SS1T_02233
YPL097W	SS1T_02608
YJR070C	SS1T_08335
YMR293C	SS1T_11333
YPL030W	SS1T_14195
YBR084C-A	SS1T_03730
YBL027W	SS1T_03730
YDR025W	SS1T_09262
YBR048W	SS1T_09262
YNL011C	SS1T_03373
YMR313C	SS1T_06693
YMR247C	SS1T_07566
YGL103W	SS1T_11139
YNR030W	SS1T_10012
YLR380W	SS1T_11044
YDL119C	SS1T_14414
YPL111W	SS1T_11277
YDR373W	SS1T_01921
YGR024C	SS1T_06165
YNR064C	SS1T_09537
YKL120W	SS1T_11361
YDR523C	SS1T_01266
YDL210W	SS1T_04877
YAL041W	SS1T_05721
YLR348C	SS1T_05355
YJR125C	SS1T_06283
YKL205W	SS1T_07334
YNL237W	SS1T_07044
YOL120C	SS1T_10585
YNL301C	SS1T_10585
YJR075W	SS1T_03158
YJR006W	SS1T_06107
YKR026C	SS1T_08344
YDL017W	SS1T_11138
YNL279W	SS1T_14299
YGR141W	SS1T_05315
YPR157W	SS1T_05315
YPR135W	SS1T_01610
YPL211W	SS1T_09681
YMR061W	SS1T_11721
YKL025C	SS1T_14156
YNL067W	SS1T_01157
YGL147C	SS1T_01157
YBR061C	SS1T_02467
YNL313C	SS1T_03689
YDR194C	SS1T_08798	SS1T_03037
YGL133W	SS1T_13662
YPL216W	SS1T_13662
YJL121C	SS1T_01844
YHR200W	SS1T_08077
YMR023C	SS1T_09015
YDL153C	SS1T_00678
YDR339C	SS1T_03075
YKL024C	SS1T_12890
YNR019W	SS1T_07371
YCR048W	SS1T_07371
YDR064W	SS1T_02985
YAR003W	SS1T_05926
YLR084C	SS1T_02982
YDR416W	SS1T_08581
YOR022C	SS1T_10588
YMR100W	SS1T_11548
YPL237W	SS1T_10408
YLR191W	SS1T_12266
YER143W	SS1T_01350
YHR069C	SS1T_10804
YBL050W	SS1T_05321
YML026C	SS1T_12502
YDR450W	SS1T_12502
YGL097W	SS1T_01915
YKL013C	SS1T_05178
YGR202C	SS1T_08166
YGL131C	SS1T_14286
YDR346C	SS1T_01919	SS1T_08496
YDR264C	SS1T_08934
YOR034C	SS1T_08934
YEL054C	SS1T_12479
YDR418W	SS1T_12479
YKL190W	SS1T_00214
YER012W	SS1T_05630
YNL016W	SS1T_03339
YGL001C	SS1T_08084
YDL159W	SS1T_10792
YKL014C	SS1T_08245
YOR089C	SS1T_07405
YDR214W	SS1T_11648
YFL005W	SS1T_13059
YNR038W	SS1T_10075
YNL256W	SS1T_14464
YBR002C	SS1T_06102
YJL020C	SS1T_08273
YIL043C	SS1T_09695
YJL143W	SS1T_11679
YPR105C	SS1T_09886
YOL002C	SS1T_06805
YDR492W	SS1T_06805
YBR291C	SS1T_11834
YDR080W	SS1T_12002
YML004C	SS1T_09515
YPL260W	SS1T_10626
YKR018C	SS1T_01103
YJL082W	SS1T_01103
YBR078W	SS1T_10572
YDR055W	SS1T_10572
YPL015C	SS1T_02855
YOR038C	SS1T_04061
YLR330W	SS1T_05603
YFL028C	SS1T_08753
YNL090W	SS1T_06571
YGR216C	SS1T_11884
YER122C	SS1T_14476
YKL196C	SS1T_13070
YPL195W	SS1T_11256
YOR296W	SS1T_12692
YDL117W	SS1T_01268
YGR284C	SS1T_06678
YJL068C	SS1T_07306
YPR180W	SS1T_07470
YPL069C	SS1T_10113
YPL045W	SS1T_00520
YIL144W	SS1T_14436
YKR076W	SS1T_08258
YMR251W	SS1T_08258
YGR154C	SS1T_08258
YIR033W	SS1T_07623
YKL020C	SS1T_07623
YOR274W	SS1T_00629
YKR070W	SS1T_02556
YFL034W	SS1T_05323
YPL183C	SS1T_02647
YDR272W	SS1T_00290
YOR040W	SS1T_00290
YJR104C	SS1T_00699
YNL181W	SS1T_08251
YER117W	SS1T_05824
YBL087C	SS1T_05824
YDL006W	SS1T_00528
YKL180W	SS1T_12503
YJL177W	SS1T_12503
YDL226C	SS1T_02593
YDR092W	SS1T_05147
YJR047C	SS1T_01874
YEL034W	SS1T_01874
YBR260C	SS1T_03990
YHR008C	SS1T_06246
YKL150W	SS1T_05932
YOR039W	SS1T_06750
YGL130W	SS1T_13698
YCR031C	SS1T_00090
YJL191W	SS1T_00090
YBL085W	SS1T_00962
YER114C	SS1T_00962
YBL040C	SS1T_01768
YDR036C	SS1T_03253
YCR077C	SS1T_03651
YOL052C	SS1T_01745
YJR133W	SS1T_04649
YEL037C	SS1T_07073
YNL221C	SS1T_05265
YPL247C	SS1T_04572
YBL055C	SS1T_10946
YMR220W	SS1T_08637
YKL072W	SS1T_06313
YMR053C	SS1T_06313
YGL094C	SS1T_02269
YLR405W	SS1T_06500
YOR069W	SS1T_07386
YLR088W	SS1T_11049
YKR105C	SS1T_12842	SS1T_12128	SS1T_13906	SS1T_00919	SS1T_06662	SS1T_14165	SS1T_09759	SS1T_00333	SS1T_05556	SS1T_05666
YPR198W	SS1T_12842	SS1T_12128	SS1T_13906	SS1T_00919	SS1T_06662	SS1T_14165	SS1T_09759	SS1T_00333	SS1T_05556	SS1T_05666
YCL069W	SS1T_12842	SS1T_12128	SS1T_13906	SS1T_00919	SS1T_06662	SS1T_14165	SS1T_09759	SS1T_00333	SS1T_05556	SS1T_05666
YGR224W	SS1T_12842	SS1T_12128	SS1T_13906	SS1T_00919	SS1T_06662	SS1T_14165	SS1T_09759	SS1T_00333	SS1T_05556	SS1T_05666
YBR037C	SS1T_02572
YBR024W	SS1T_02572
YCR010C	SS1T_04344
YNR002C	SS1T_04344
YLR399C	SS1T_14328
YDL070W	SS1T_14328
YNL240C	SS1T_01201
YIL001W	SS1T_05158
YGR149W	SS1T_07131
YNL137C	SS1T_13338
YLR286C	SS1T_08695	SS1T_11212
YJL125C	SS1T_01682
YCL064C	SS1T_06079
YMR259C	SS1T_13703
YFR005C	SS1T_05632
YOR005C	SS1T_03342
YLR262C	SS1T_08390
YJR096W	SS1T_09121
YGR220C	SS1T_10212
YER152C	SS1T_13871
YMR143W	SS1T_00088
YDL083C	SS1T_00088
YBR155W	SS1T_01926
YBR154C	SS1T_03009
YIL067C	SS1T_01664
YJL039C	SS1T_03225
YJR024C	SS1T_04684
YIL030C	SS1T_06334
YBR003W	SS1T_11088
YNR007C	SS1T_11342
YBR147W	SS1T_07709
YOL092W	SS1T_07709
YGL019W	SS1T_06908
YDR330W	SS1T_12850
YMR231W	SS1T_13462
YJL190C	SS1T_00067
YLR367W	SS1T_00067
YOR096W	SS1T_12477
YNL096C	SS1T_12477
YLR133W	SS1T_14149
YDR147W	SS1T_14149
YAL003W	SS1T_06711
YJL029C	SS1T_05898
YOR056C	SS1T_07873
YNL001W	SS1T_09602
YIL006W	SS1T_10577
YEL006W	SS1T_10577
YDL236W	SS1T_07189
YLR422W	SS1T_10704
YGR278W	SS1T_12661
YOR275C	SS1T_10926
YPL188W	SS1T_12647
YPL227C	SS1T_13091
YHL047C	SS1T_12950	SS1T_06045	SS1T_11628
YEL065W	SS1T_12950	SS1T_06045	SS1T_11628
YHL040C	SS1T_12950	SS1T_06045	SS1T_11628
YCL073C	SS1T_12950	SS1T_06045	SS1T_11628
YKR106W	SS1T_12950	SS1T_06045	SS1T_11628
YOL158C	SS1T_12950	SS1T_06045	SS1T_11628
YDR155C	SS1T_06284
YML078W	SS1T_06284
YLR427W	SS1T_04856
YLR045C	SS1T_05874
YJL093C	SS1T_09794
YIL034C	SS1T_10002
YPR060C	SS1T_08569
YEL021W	SS1T_00140
YIL118W	SS1T_02769
YHR168W	SS1T_03015
YHL004W	SS1T_11940
YKL080W	SS1T_14389
YGL224C	SS1T_01911
YER037W	SS1T_01911
YMR305C	SS1T_12024
YGR279C	SS1T_12024
YML014W	SS1T_01858
YOR025W	SS1T_03680
YOR245C	SS1T_04804
YOL123W	SS1T_05220
YPR192W	SS1T_13045
YKL121W	SS1T_11409
YMR102C	SS1T_11409
YDR484W	SS1T_01875
YJL002C	SS1T_01274
YOR007C	SS1T_06491
YGL241W	SS1T_13786
YGR161W-B	SS1T_06410	SS1T_09528	SS1T_09817	SS1T_12788	SS1T_05813	SS1T_12370	SS1T_01804	SS1T_05621	SS1T_09208	SS1T_13153	SS1T_13643	SS1T_11109
YFL002W-A	SS1T_06410	SS1T_09528	SS1T_09817	SS1T_12788	SS1T_05813	SS1T_12370	SS1T_01804	SS1T_05621	SS1T_09208	SS1T_13153	SS1T_13643	SS1T_11109
YCL019W	SS1T_06410	SS1T_09528	SS1T_09817	SS1T_12788	SS1T_05813	SS1T_12370	SS1T_01804	SS1T_05621	SS1T_09208	SS1T_13153	SS1T_13643	SS1T_11109
YLR410W-B	SS1T_06410	SS1T_09528	SS1T_09817	SS1T_12788	SS1T_05813	SS1T_12370	SS1T_01804	SS1T_05621	SS1T_09208	SS1T_13153	SS1T_13643	SS1T_11109
YDR210W-B	SS1T_06410	SS1T_09528	SS1T_09817	SS1T_12788	SS1T_05813	SS1T_12370	SS1T_01804	SS1T_05621	SS1T_09208	SS1T_13153	SS1T_13643	SS1T_11109
YDR261W-B	SS1T_06410	SS1T_09528	SS1T_09817	SS1T_12788	SS1T_05813	SS1T_12370	SS1T_01804	SS1T_05621	SS1T_09208	SS1T_13153	SS1T_13643	SS1T_11109
YDR034C-D	SS1T_06410	SS1T_09528	SS1T_09817	SS1T_12788	SS1T_05813	SS1T_12370	SS1T_01804	SS1T_05621	SS1T_09208	SS1T_13153	SS1T_13643	SS1T_11109
YOR343W-B	SS1T_06410	SS1T_09528	SS1T_09817	SS1T_12788	SS1T_05813	SS1T_12370	SS1T_01804	SS1T_05621	SS1T_09208	SS1T_13153	SS1T_13643	SS1T_11109
YOR192C-B	SS1T_06410	SS1T_09528	SS1T_09817	SS1T_12788	SS1T_05813	SS1T_12370	SS1T_01804	SS1T_05621	SS1T_09208	SS1T_13153	SS1T_13643	SS1T_11109
YBL100W-B	SS1T_06410	SS1T_09528	SS1T_09817	SS1T_12788	SS1T_05813	SS1T_12370	SS1T_01804	SS1T_05621	SS1T_09208	SS1T_13153	SS1T_13643	SS1T_11109
YDR210C-D	SS1T_06410	SS1T_09528	SS1T_09817	SS1T_12788	SS1T_05813	SS1T_12370	SS1T_01804	SS1T_05621	SS1T_09208	SS1T_13153	SS1T_13643	SS1T_11109
YDR098C-B	SS1T_06410	SS1T_09528	SS1T_09817	SS1T_12788	SS1T_05813	SS1T_12370	SS1T_01804	SS1T_05621	SS1T_09208	SS1T_13153	SS1T_13643	SS1T_11109
YGR038C-B	SS1T_06410	SS1T_09528	SS1T_09817	SS1T_12788	SS1T_05813	SS1T_12370	SS1T_01804	SS1T_05621	SS1T_09208	SS1T_13153	SS1T_13643	SS1T_11109
YLR227W-B	SS1T_06410	SS1T_09528	SS1T_09817	SS1T_12788	SS1T_05813	SS1T_12370	SS1T_01804	SS1T_05621	SS1T_09208	SS1T_13153	SS1T_13643	SS1T_11109
YOL103W-B	SS1T_06410	SS1T_09528	SS1T_09817	SS1T_12788	SS1T_05813	SS1T_12370	SS1T_01804	SS1T_05621	SS1T_09208	SS1T_13153	SS1T_13643	SS1T_11109
YER138C	SS1T_06410	SS1T_09528	SS1T_09817	SS1T_12788	SS1T_05813	SS1T_12370	SS1T_01804	SS1T_05621	SS1T_09208	SS1T_13153	SS1T_13643	SS1T_11109
YML039W	SS1T_06410	SS1T_09528	SS1T_09817	SS1T_12788	SS1T_05813	SS1T_12370	SS1T_01804	SS1T_05621	SS1T_09208	SS1T_13153	SS1T_13643	SS1T_11109
YJR027W	SS1T_06410	SS1T_09528	SS1T_09817	SS1T_12788	SS1T_05813	SS1T_12370	SS1T_01804	SS1T_05621	SS1T_09208	SS1T_13153	SS1T_13643	SS1T_11109
YPL257W-B	SS1T_06410	SS1T_09528	SS1T_09817	SS1T_12788	SS1T_05813	SS1T_12370	SS1T_01804	SS1T_05621	SS1T_09208	SS1T_13153	SS1T_13643	SS1T_11109
YLR157C-B	SS1T_06410	SS1T_09528	SS1T_09817	SS1T_12788	SS1T_05813	SS1T_12370	SS1T_01804	SS1T_05621	SS1T_09208	SS1T_13153	SS1T_13643	SS1T_11109
YML045W	SS1T_06410	SS1T_09528	SS1T_09817	SS1T_12788	SS1T_05813	SS1T_12370	SS1T_01804	SS1T_05621	SS1T_09208	SS1T_13153	SS1T_13643	SS1T_11109
YDR316W-B	SS1T_06410	SS1T_09528	SS1T_09817	SS1T_12788	SS1T_05813	SS1T_12370	SS1T_01804	SS1T_05621	SS1T_09208	SS1T_13153	SS1T_13643	SS1T_11109
YPR158W-B	SS1T_06410	SS1T_09528	SS1T_09817	SS1T_12788	SS1T_05813	SS1T_12370	SS1T_01804	SS1T_05621	SS1T_09208	SS1T_13153	SS1T_13643	SS1T_11109
YPR137C-B	SS1T_06410	SS1T_09528	SS1T_09817	SS1T_12788	SS1T_05813	SS1T_12370	SS1T_01804	SS1T_05621	SS1T_09208	SS1T_13153	SS1T_13643	SS1T_11109
YDR365W-B	SS1T_06410	SS1T_09528	SS1T_09817	SS1T_12788	SS1T_05813	SS1T_12370	SS1T_01804	SS1T_05621	SS1T_09208	SS1T_13153	SS1T_13643	SS1T_11109
YMR050C	SS1T_06410	SS1T_09528	SS1T_09817	SS1T_12788	SS1T_05813	SS1T_12370	SS1T_01804	SS1T_05621	SS1T_09208	SS1T_13153	SS1T_13643	SS1T_11109
YPR158C-D	SS1T_06410	SS1T_09528	SS1T_09817	SS1T_12788	SS1T_05813	SS1T_12370	SS1T_01804	SS1T_05621	SS1T_09208	SS1T_13153	SS1T_13643	SS1T_11109
YER160C	SS1T_06410	SS1T_09528	SS1T_09817	SS1T_12788	SS1T_05813	SS1T_12370	SS1T_01804	SS1T_05621	SS1T_09208	SS1T_13153	SS1T_13643	SS1T_11109
YHR214C-B	SS1T_06410	SS1T_09528	SS1T_09817	SS1T_12788	SS1T_05813	SS1T_12370	SS1T_01804	SS1T_05621	SS1T_09208	SS1T_13153	SS1T_13643	SS1T_11109
YGR161C-D	SS1T_06410	SS1T_09528	SS1T_09817	SS1T_12788	SS1T_05813	SS1T_12370	SS1T_01804	SS1T_05621	SS1T_09208	SS1T_13153	SS1T_13643	SS1T_11109
YOR142W-B	SS1T_06410	SS1T_09528	SS1T_09817	SS1T_12788	SS1T_05813	SS1T_12370	SS1T_01804	SS1T_05621	SS1T_09208	SS1T_13153	SS1T_13643	SS1T_11109
YJR029W	SS1T_06410	SS1T_09528	SS1T_09817	SS1T_12788	SS1T_05813	SS1T_12370	SS1T_01804	SS1T_05621	SS1T_09208	SS1T_13153	SS1T_13643	SS1T_11109
YBR012W-B	SS1T_06410	SS1T_09528	SS1T_09817	SS1T_12788	SS1T_05813	SS1T_12370	SS1T_01804	SS1T_05621	SS1T_09208	SS1T_13153	SS1T_13643	SS1T_11109
YGR027W-B	SS1T_06410	SS1T_09528	SS1T_09817	SS1T_12788	SS1T_05813	SS1T_12370	SS1T_01804	SS1T_05621	SS1T_09208	SS1T_13153	SS1T_13643	SS1T_11109
YNL284C-B	SS1T_06410	SS1T_09528	SS1T_09817	SS1T_12788	SS1T_05813	SS1T_12370	SS1T_01804	SS1T_05621	SS1T_09208	SS1T_13153	SS1T_13643	SS1T_11109
YMR045C	SS1T_06410	SS1T_09528	SS1T_09817	SS1T_12788	SS1T_05813	SS1T_12370	SS1T_01804	SS1T_05621	SS1T_09208	SS1T_13153	SS1T_13643	SS1T_11109
YBL005W-B	SS1T_06410	SS1T_09528	SS1T_09817	SS1T_12788	SS1T_05813	SS1T_12370	SS1T_01804	SS1T_05621	SS1T_09208	SS1T_13153	SS1T_13643	SS1T_11109
YDR261C-D	SS1T_06410	SS1T_09528	SS1T_09817	SS1T_12788	SS1T_05813	SS1T_12370	SS1T_01804	SS1T_05621	SS1T_09208	SS1T_13153	SS1T_13643	SS1T_11109
YAR009C	SS1T_06410	SS1T_09528	SS1T_09817	SS1T_12788	SS1T_05813	SS1T_12370	SS1T_01804	SS1T_05621	SS1T_09208	SS1T_13153	SS1T_13643	SS1T_11109
YLR035C-A	SS1T_06410	SS1T_09528	SS1T_09817	SS1T_12788	SS1T_05813	SS1T_12370	SS1T_01804	SS1T_05621	SS1T_09208	SS1T_13153	SS1T_13643	SS1T_11109
YJR025C	SS1T_04451
YNR035C	SS1T_03094
YGL252C	SS1T_09875
YBR035C	SS1T_13739
YAL042W	SS1T_14228
YDR311W	SS1T_05935
YEL062W	SS1T_05858
YNL168C	SS1T_04452
YMR171C	SS1T_07399
YLR268W	SS1T_08767
YLR026C	SS1T_09334
YPL016W	SS1T_11858
YDR304C	SS1T_11216
YHR057C	SS1T_11216
YGR048W	SS1T_02105
YER151C	SS1T_04855
YGR234W	SS1T_10880
YNR020C	SS1T_08652
YNR029C	SS1T_09972
YDR323C	SS1T_14075
YGR003W	SS1T_13261
YJR008W	SS1T_13111
YIL153W	SS1T_13515
YNL055C	SS1T_10651
YIL114C	SS1T_10651
YKR068C	SS1T_00970
YBR043C	SS1T_05370
YPL132W	SS1T_14353
YDR541C	SS1T_00515
YOL151W	SS1T_00515
YGL157W	SS1T_00515
YGL039W	SS1T_00515
YDR371W	SS1T_11304	SS1T_11700	SS1T_08020
YBR191W	SS1T_04013
YPL079W	SS1T_04013
YBR042C	SS1T_12646
YDR018C	SS1T_12646
YKR021W	SS1T_11393
YJL084C	SS1T_11393
YAL058W	SS1T_04685
YDR460W	SS1T_04717
YMR078C	SS1T_01906
YIL039W	SS1T_06322
YKR104W	SS1T_06062
YLR182W	SS1T_08195
YIR037W	SS1T_00741
YBR244W	SS1T_00741
YNL116W	SS1T_00521
YHR115C	SS1T_00521
YFL045C	SS1T_04518
YMR004W	SS1T_03558
YDR335W	SS1T_11860
YOR281C	SS1T_09422
YDR280W	SS1T_13558
YPR022C	SS1T_09741
YDL090C	SS1T_00169
YIL106W	SS1T_05366
YPL234C	SS1T_03179
YOR132W	SS1T_09417
YER019W	SS1T_13266
YIL099W	SS1T_08135	SS1T_10617	SS1T_13809
YPL224C	SS1T_07340
YMR177W	SS1T_07340
YBR256C	SS1T_01234
YDR465C	SS1T_01272
YKL067W	SS1T_01679
YLR014C	SS1T_02930
YGR208W	SS1T_04321
YDL030W	SS1T_06434
YOR322C	SS1T_03222
YGR257C	SS1T_06270
YPR066W	SS1T_02960
YKL012W	SS1T_06616
YBR026C	SS1T_11336
YMR200W	SS1T_09960
YMR088C	SS1T_01651	SS1T_00718
YGR148C	SS1T_14194
YGL031C	SS1T_14194
YBR110W	SS1T_02996
YLR403W	SS1T_05845
YOR251C	SS1T_13019
YCR073W-A	SS1T_07188
YNR034W	SS1T_07188
YHR088W	SS1T_00639
YGR246C	SS1T_01581
YMR022W	SS1T_01502
YPL078C	SS1T_01407
YOL010W	SS1T_04436
YMR260C	SS1T_05601
YDR002W	SS1T_11444
YPR128C	SS1T_06998
YEL012W	SS1T_02279
YKL151C	SS1T_01686
YER100W	SS1T_04367
YER170W	SS1T_06024
YOR370C	SS1T_05415
YDL064W	SS1T_10648
YKL009W	SS1T_11436
YMR223W	SS1T_11054
YNL292W	SS1T_11533
YNL162W	SS1T_05383
YHR141C	SS1T_05383
YKL016C	SS1T_05285
YGR276C	SS1T_07883
YDR267C	SS1T_10762
YKL116C	SS1T_09704
YLR448W	SS1T_01154
YML073C	SS1T_01154
YBR261C	SS1T_00643
YCR044C	SS1T_01566
YPL236C	SS1T_04461
YDR168W	SS1T_13610
YDR471W	SS1T_11251
YHR010W	SS1T_11251
YLR085C	SS1T_04767
[truncated: 1,342 more rows]
