# Supplementary material for: Evolutionary Conservation and Diversification of Puf RNA Binding Proteins and Their mRNA Targets
Source: PLoS Biol. 2015 Nov 20;13(11):e1002307. doi: 10.1371/journal.pbio.1002307 (PMC4654594; doi:10.1371/journal.pbio.1002307)
Supplement: S4 Dataset — (ZIP) [file pbio.1002307.s004.zip › S.cerevisiae.fa_T.atroviride.fa.txt]

YHR165C	157986
YJL130C	286000
YNR016C	147404
YDL171C	141213
YHR099W	29109
YPL231W	85662
YGR032W	140247
YLR342W	140247
YKL182W	226146
YKL203C	293155
YJR066W	293155
YNL262W	137902
YKR054C	33157
YGR271W	34398
YLL040C	316915
YDL140C	89498
YGL206C	238758
YER172C	243551
YBR218C	249131
YGL062W	249131
YOR151C	151043
YOR116C	86460
YGL195W	311120
YPL082C	133110
YJR109C	131715
YDR127W	236452
YKL215C	79879
YPR184W	154302
YOR207C	132468
YOR153W	131379	246378
YDR406W	131379	246378
YOR328W	131379	246378
YPR010C	132650
YER166W	319666
YDR093W	319666
YDR135C	144863
YOR341W	236383
YGL008C	141234
YPL036W	141234
YAL026C	215383
YOR326W	156969
YBL076C	222069
YJR137C	128510
YOR133W	301275
YDR385W	301275
YNL014W	156340
YLR249W	156340
YIL125W	290783
YEL031W	139416
YNL132W	132354
YGR061C	142207
YDL126C	152588
YMR109W	322513
YKL129C	322513
YGR094W	130572
YDL145C	152772
YKL210W	289139
YBR084W	147765
YGR204W	147765
YNL088W	225747
YLL048C	287340
YHL035C	287340
YLR304C	150014
YPL160W	127329
YDR170C	82536
YGR218W	147706
YBL022C	294380
YMR196W	317291
YOR304W	227852
YDL102W	53190
YIL048W	31573
YOR335C	153342
YBR023C	248556
YER171W	214371
YJL050W	53649
YOR291W	315257
YFR031C	130931
YPR160W	301237
YDR457W	218255
YER125W	321517
YLR086W	245214
YHR186C	223683
YPL240C	297563
YMR186W	297563
YIL126W	207565
YOL021C	128033
YGL150C	156738
YGL120C	321565
YPL217C	33630
YLR305C	151402
YAL005C	299021
YLL024C	299021
YER103W	299021
YIL129C	225706
YPL226W	152520
YER013W	318116
YPL167C	294114
YLR398C	149822
YBR115C	290109
YBR295W	291026
YMR288W	148154
YER070W	297700
YIL066C	297700
YCR057C	279891
YMR080C	243374
YMR162C	229265	280422
YJL034W	298376
YKL148C	301671
YJL045W	301671
YNL102W	282724
YMR229C	145463
YMR189W	219594
YBL105C	233660
YBL023C	37571
YOR330C	219391
YLR069C	80432
YGL009C	301285
YKL157W	154439
YHR047C	154439
YJR045C	149341
YEL030W	149341
YER164W	227075
YJL200C	151726
YLR410W	161427
YDR238C	131893
YPR074C	301477
YBR117C	301477
YIL143C	249572
YGL022W	148028
YGL026C	131608
YGL201C	195100
YKL104C	299956
YPL086C	156760
YNL123W	34743
YGL173C	228664
YPR019W	129013
YFR015C	302112
YLR258W	302112
YOL075C	161037
YPL006W	78561
YHR074W	213571
YHR023W	290860
YEL011W	299280
YDR258C	157172
YDR097C	252385
YML059C	128921
YGL137W	131963
YLR272C	80500
YER091C	136004
YGR240C	140018
YDR334W	161372
YNL209W	128447
YDL229W	128447
YGL167C	161034
YGL156W	321148
YLL026W	157453
YKR001C	133979
YLL001W	294700
YLR274W	31705
YKR031C	243393
YIL078W	128075
YGR217W	222101
YDR291W	140927
YER036C	129473
YFR009W	91244
YBR208C	32328
YMR128W	295832
YML035C	154438	292992
YBL004W	316270
YDR129C	301368
YGR281W	211243
YMR120C	133737
YLR028C	133737
YDR038C	128193
YDR039C	128193
YDR040C	128193
YLR153C	143748
YGL163C	319009
YBL099W	144531
YKR009C	33165
YGL234W	222018
YFR019W	132193
YLR129W	78256
YBR127C	141114
YGL006W	133801	322548
YLR259C	297734
YPR181C	52775
YBR202W	294914
YCR011C	230310
YKR086W	321361
YMR108W	149877
YBR235W	29516
YLR384C	152656
YGL207W	147719
YBR121C	298172
YOL090W	127655
YCL054W	157949
YPR080W	300828
YBR118W	300828
YDR001C	32619
YBR001C	32619
YCR017C	137893
YOR270C	153557
YDL215C	195239
YDR212W	158578
YJL014W	301572
YLR189C	128410
YAL023C	141254
YOR321W	141254
YPL012W	218512
YGR124W	139124
YPR145W	139124
YLR087C	294490
YMR049C	173030
YKR097W	131401
YJR016C	144243
YBR038W	240086
YEL032W	282006
YJR121W	133927
YDR234W	130100
YPL093W	33894
YFL037W	298391	136041
YBR196C	41280
YJL111W	137693
YKL165C	153468
YER043C	129664
YFL008W	289713
YNL163C	281456
YJL012C	46903
YCL030C	128466
YJL005W	318748
YJR064W	298374
YIL142W	90591
YIL109C	131221
YNL049C	131221
YDR091C	130542
YHR183W	301414
YGR256W	301414
YOL006C	301595
YDR430C	84320
YLR419W	53057
YMR308C	152750
YLR450W	143946
YML075C	143946
YOR204W	173488
YPL119C	173488
YJL033W	40957
YGR116W	29617
YGR264C	302936
YMR089C	295500
YLR382C	288842
YJR035W	53490
YJL074C	215347
YLR289W	37602
YDR293C	147106
YFL039C	297070
YGR270W	161405
YJR143C	314769
YML085C	291545
YML124C	291545
YMR301C	223304
YDL143W	142615
YKL145W	142612
YHR027C	320589
YNL192W	323101
YNL106C	171660
YOR109W	171660
YPL110C	282906
YMR290C	251604
YBR114W	251158
YMR105C	135603
YKL127W	135603
YER025W	148319
YLR058C	300337
YOR356W	275560
YHL016C	144950
YDR188W	300207
YNL104C	299377
YOR108W	299377
YDR074W	140629
YNL287W	149621
YBR248C	82175
YBR126C	300289
YDR037W	128727
YFL036W	292168
YBR229C	77708
YPL235W	133411
YNL112W	291734
YML056C	140864
YLR432W	140864
YHR216W	140864
YNL325C	291459
YOR211C	296929
YIR031C	257930
YNL117W	257930
YGL238W	83411
YLR454W	93662
YNL321W	291674
YLR175W	129766
YNR031C	295042
YCR073C	295042
YLR389C	280924
YLR060W	90717
YOL004W	254023
YNL250W	252710
YDR190C	92100
YDL160C	37339
YPR194C	232557
YNR013C	219095
YDR341C	188579
YHR091C	188579
YDL031W	32758
YBR080C	249984
YDR283C	130153
YIL075C	128384
YDL007W	297543
YOR217W	289887
YMR217W	297650
YNR001C	141239
YCR005C	141239
YDR172W	138079
YKL035W	298303
YNL267W	93217
YNL271C	161359
YMR304W	232951
YBR143C	297683
YNL189W	157818
YJR065C	300066
YOR117W	299680
YBL039C	299558
YJR103W	299558
YJL008C	142851
YDL095W	149757
YDL093W	149757
YDR394W	137853
YHR020W	234026
YNL330C	163610
YEL013W	130031
YGR254W	297423
YHR174W	297423
YPL262W	297394
YPL106C	298484
YBR169C	298484
YDL164C	133844
YCR093W	223130
YGL245W	146978
YDR270W	140391
YDL084W	301009
YLR347C	152543
YBR097W	286128
YOR378W	293951
YKL010C	205770
YDR109C	141221
YAR042W	88852
YDL019C	88852
YDL066W	82291
YOR063W	297774
YNR053C	140468
YER065C	147737
YML072C	207197
YFL033C	320942
YLR371W	238200
YGR070W	238200
YAL038W	161079
YOR347C	161079
YPL207W	78654
YFR030W	223153
YHR072W	146906
YFL034W	249450
YFL018C	300149
YCL017C	301514
YBL017C	212275
YJL222W	212275
YIL173W	212275
YNR065C	212275
YLR430W	86336
YNL061W	157738
YLR378C	302279
YHR205W	298248
YLR138W	317519
YIL074C	297631
YER081W	297631
YLR113W	301235
YGL048C	299143
YDL029W	260186
YOR168W	132872
YHR037W	37892
YPL040C	132344
YML057W	207023
YLR433C	207023
YLR277C	132454
YDR023W	297642
YBR136W	181231
YNL241C	311245
YLR240W	157648
YAL048C	293509
YLR355C	260363
YER090W	297768
YOR187W	314266
YMR015C	298475
YGL236C	290147
YOR014W	126920
YGL125W	33767
YNR050C	302651
YGR100W	52327
YMR058W	44261	156160
YDR062W	299162
YER133W	301856
YML123C	300245
YDR502C	301763
YLR180W	301763
YHR019C	301084
YDR256C	297668
YKR039W	83082	40728
YNL238W	143106
YGR125W	144647
YHR170W	301080
YHR028C	141550
YLL008W	162817
YKL173W	143020
YCR012W	146349
YNL243W	131013
YER086W	152857
YLR083C	44822
YDR107C	44822
YOR375C	297025
YAL062W	297025
YLR188W	144355
YBR263W	301356
YPL265W	296589
YOR259C	299955
YOL057W	254672
YPR002W	224937
YJL153C	299863
YDR456W	161151
YJL154C	235980
YLR386W	37022
YFL055W	292429
YKL029C	268498
YGL190C	51365
YDL131W	319832
YDL182W	319832
YJR033C	284409
YPR024W	132504
YKR059W	301614
YJL138C	301614
YNL045W	284076
YJL141C	239853
YER073W	93333	256374
YOR374W	93333	256374
YBR006W	29283	128472
YER165W	79372
YPR112C	153359
YJL212C	127525	320350	31997
YDL195W	156231
YMR297W	301577
YDR232W	130416
YNL161W	151447
YOR093C	295352
YGL253W	298279
YFR053C	298279
YLR303W	195487	93352
YOR027W	159436
YDL168W	299817
YHR164C	234113
YOL058W	255300
YLR276C	132616
YML126C	130709
YPL023C	93509
YLL031C	157393
YPR006C	154163
YFL022C	300764
YDR060W	51448
YHL030W	132711
YCR072C	146039
YOR317W	150983
YMR246W	150983
YIL009W	150983
YGR019W	140096
YNL059C	294414
YLR134W	150078
YLR044C	150078
YGR087C	150078
YDL080C	150078
YHR039C	87428
YIR007W	35649
YKL211C	152602
YBR294W	45766	148686
YLR092W	45766	148686
YLR032W	195457
YAL036C	227718
YFR044C	259242
YGL114W	289471
YDR436W	253020
YML016C	253020
YHR042W	33220
YGR200C	280013
YHR018C	297256
YCR032W	141581
YNL331C	300652
YDL243C	300652
YCR107W	300652
YLR197W	127809
YPL259C	229300
YLR241W	289152
YPL009C	238226
YPL091W	49292
YOL098C	287323
YJL129C	30674
YKR050W	30674
YPR111W	33357
YGR092W	33357
YMR129W	284482
YJR138W	85896
YER136W	301030
YNL298W	215231
YDL055C	300596
YGR055W	297834
YDR021W	302339
YGL027C	126962
YNR055C	319971
YLR234W	249816
YDR539W	53567	299540	35115
YLR429W	147954
YPL008W	296192
YDL134C	301210
YDL188C	301210
YPR088C	31697
YML054C	34702
YGL099W	211192
YPR033C	301590
YMR266W	139793	156465
YAR035W	218183
YGR245C	43203
YOR348C	299404
YCR053W	42213
YGR210C	299879
YER178W	298634
YLR089C	150819
YDR111C	150819
YHR030C	302923
YLL029W	210520
YCL057W	155050
YCR098C	310473
YKL060C	299667
YNL329C	238649
YML100W	146041
YMR261C	146041
YJL026W	154508
YPR173C	300488
YHR113W	77963
YGR258C	41742
YGR155W	134949
YLR144C	293592
YPL175W	43073
YBR025C	299655
YLR409C	294322
YNL247W	134650
YKL209C	268603
YEL065W	131960	128399
YHL040C	131960	128399
YBR170C	265090
YAL016W	298938
YNR047W	152649
YCR091W	152649
YDR294C	128844
YBR132C	130241
YLR359W	142164
YGL084C	323300
YPL189W	323300
YPL203W	164264
YKL166C	164264
YJL164C	164264
YKL126W	283660	140330
YMR104C	283660	140330
YDR141C	135737
YJR010W	300938
YJL155C	40363
YLR117C	294677
YGR121C	298309
YPR138C	298309
YOR303W	148882
YGR252W	47901
YDL149W	162356
YNL277W	299508
YPL184C	216568
YEL036C	132930
YDL060W	132866
YGR145W	138308
YOR310C	147695
YKR002W	288652
YGR173W	302216
YGR170W	151310
YNR008W	244255
YBR021W	44649
YIR028W	44649
YBL042C	44649
YDR536W	86359
YKL135C	37288
YHL007C	133786
YGL055W	301188
YMR224C	134195
YAL012W	299967
YPR035W	298830
YOL122C	161179
YGL078C	300672
YPL154C	137844
YJR040W	281960
YOL097C	301578
YGL012W	151594
YJL087C	220623
YNL021W	39952
YPL147W	152930
YPL022W	149406
YBL024W	285880
YJL109C	32437
YNL023C	207453
YNL154C	243093
YHR135C	243093
YMR300C	295257
YDL244W	300248
YFL058W	300248
YNL332W	300248
YJR156C	300248
YHR208W	157321
YJR148W	157321
YMR307W	297520	297466
YOR128C	86584
YJL197W	289756
YFL025C	216151
YBL079W	283546
YER105C	283546
YKL146W	130160
YMR216C	258111
YLR438W	299351
YIL166C	316701	212098	78238
YDR035W	298252
YDR477W	227921
YDR481C	53554
YMR008C	297513	94216
YOL011W	297513	94216
YMR006C	297513	94216
YIL147C	158454
YGR233C	218493
YLR222C	31529
YER082C	45960
YEL060C	291037
YBR249C	300355
YBL030C	301541
YBR085W	301541
YMR056C	301541
YGR244C	300082
YKR093W	39552
YHR065C	143973
YPL204W	262904
YDL174C	161174	128429
YIL046W	29353
YGR088W	84469
YMR165C	89543
YHR120W	248991
YHR079C	233475
YNL082W	46780
YNL212W	131324
YPR069C	301493
YOR244W	140985
YLL028W	140136	264569
YDL132W	130811
YBR112C	172465
YLR163C	302765
YPL109C	245031
YNL142W	161054
YJL060W	256456	154685
YBR281C	139588
YDL240W	221531
YHR007C	254651	48253
YBR286W	147450
YPR189W	79032
YAL053W	79833	246996
YOR365C	79833	246996
YKL017C	226900
YOR099W	297159
YBR237W	161675
YKL134C	294856
YFL004W	132525
YPL019C	132525
YER052C	129821
YOR361C	154464
YML069W	305357
YEL063C	302038
YNL268W	302038
YNL270C	302038
YOL023W	222316
YDR122W	46844
YLR096W	46844
YGR287C	128066
YOL157C	128066
YIL172C	128066
YJL221C	128066
YBR299W	128066
YGR292W	128066
YJL216C	128066
YER095W	161197
YGL180W	219318
YEL042W	302213
YGL119W	83480
YIL103W	240236
YOR165W	132463
YKR095W	220313
YIL149C	220313
YOR046C	302999
YFR038W	241793
YOR206W	41548
YMR145C	290334
YDL085W	290334
YER006W	39393
YIR006C	171538
YKL064W	78246
YGL094C	223055
YHR171W	323180
YHR107C	296981
YML010W	252337
YCR092C	78319
YBR221C	300794
YPR029C	289703
YML042W	255823
YDR148C	300148
YKR038C	52866
YIL107C	153721
YDR353W	153371
YHR106W	153371
YBL008W	38546
YBL063W	252705
YLL039C	300588
YBL016W	150085
YBR160W	127794
YER047C	37319
YMR241W	299110
YCL059C	300850
YDR105C	47282
YBR166C	158094
YGR274C	209520
YDR047W	133686
YHR064C	137219
YOR196C	41155
YGL148W	301205
YOR388C	302156
YIL155C	79977
YGR192C	297741
YJR009C	297741
YJL052W	297741
YBR220C	246716
YGL040C	299790
YBL011W	127885
YNL275W	134873
YDR189W	143328
YPR026W	45617
YBR079C	161924
YNL071W	235666
YAL019W	31030
YDL198C	299030
YPR003C	128196
YER069W	51659	302945
YMR309C	129847
YGL091C	285911
YDR365C	292179
YOL094C	157714
YHR096C	153153	146895
YHR094C	153153	146895
YDR345C	153153	146895
YDR343C	153153	146895
YDR342C	153153	146895
YHR092C	153153	146895
YLR081W	153153	146895
YJL219W	153153	146895
YOL156W	153153	146895
YJL214W	153153	146895
YMR011W	153153	146895
YFL011W	153153	146895
YNR072W	153153	146895
YEL069C	153153	146895
YDL245C	153153	146895
YJR158W	153153	146895
YKL046C	161116
YMR238W	161116
YHR169W	46772
YPL028W	303080
YOR067C	53626
YNL037C	297217
YCR008W	155476
YOR136W	33403
YBL091C	143315	317673
YLR354C	298585
YGR043C	298585
YGR289C	244053	52380	317313	78906
YBR298C	244053	52380	317313	78906
YJR160C	244053	52380	317313	78906
YDL247W	244053	52380	317313	78906
YKL113C	300264
YDL234C	147224
YHR194W	234608
YIL094C	299511
YBR094W	234075
YHR073W	155704
YHR024C	236733
YLR195C	155534
YAL017W	290428
YOL045W	290428
YBR058C	37419
YKL085W	299661
YLL011W	240367
YNR032W	81292
YJR131W	234256
YGR211W	128554
YDL103C	302762
YFR028C	91339
YLR027C	127498
YHR068W	156322
YGR286C	316966
YJL098W	272735
YKR028W	272735
YEL058W	138825
YBR011C	255595
YOR061W	302795
YPL151C	51614
YGR090W	222293
YDL138W	293668	296763
YDL194W	293668	296763
YBR031W	297039
YDR012W	297039
YCR084C	315766	2962
YKL184W	302255
YLR314C	148848
YDL210W	80922
YKL022C	126880
YDR388W	130354
YDR208W	319494
YBR243C	85713
YOL060C	46923
YLR244C	302539
YBL007C	171870
YJR132W	137167
YLR340W	258952
YNL006W	29132
YNR043W	81587
YBL106C	79173
YPR032W	79173
YFL053W	32621	89477
YJL101C	286302
YAR007C	139326
YJR145C	300975
YHR203C	300975
YML008C	149835	83118
YBR029C	39363
YLR253W	128101
YLR005W	78413
YER110C	139576
YDR331W	148968
YDL014W	297601
YGR185C	145887
YNL064C	301619
YEL022W	239937
YJR031C	239937
YNL220W	252575	281288
YHL011C	298423
YPR021C	157836
YIL018W	297687
YFR031C-A	297687
YBR034C	243745
YCL018W	35395
YGR086C	302746
YPL004C	302746
YDL147W	139926
YER141W	138435
YPR047W	80779
YGL255W	147496
YHR025W	133259
YKL212W	132345
YGR194C	219413
YIR002C	215658
YMR131C	218754
YER078C	47086
YJR130C	137525
YML082W	137525
YIL108W	150110
YOR087W	281090
YLL018C	302828
YMR076C	171496
YIL091C	79898
YMR083W	300064
YMR303C	300064
YOL086C	300064
YBR145W	300064
YLR401C	128481
YFR004W	302450
YPL043W	236581
YJR007W	298369
YGR123C	296970
YOR323C	297874
YMR272C	129308
YGL003C	129527
YBR142W	172944
YDR300C	290416
YHR033W	290416
YDL190C	161215
YPL131W	300024
YMR062C	29026
YOR161C	228382
YJR117W	84318
YJL167W	134836
YMR167W	136747
YJL095W	79193
YOR175C	271418
YOR160W	285917
YMR302C	153586
YPR141C	315140
YCR002C	135988
YOR176W	301320
YOR074C	155498
YKR003W	148346
YHR001W	148346
YER015W	141248
YOR261C	300109
YBR018C	40058
YBR179C	291723
YKL188C	29629
YOL145C	46734
YPL031C	158499
YPL195W	210844
YIR027C	300514
YFR048W	89153
YCR042C	296783
YDL141W	37614
YKL197C	227068
YHL032C	39628
YFL047W	157930
YOL081W	145665
YBR140C	145665
YOL034W	223688
YGR060W	301217
YKR024C	33182
YLL041C	133842
YKR089C	172817
YOR081C	172817
YGR231C	258666
YDR128W	133893
YJL168C	241288
YBR017C	289672
YDR335W	150097
YFL003C	261202
YPL266W	231783
YOR197W	219770	150123
YLR447C	28997
YOR002W	157364
YDR390C	148461
YOL140W	237038
YOR380W	34342
YOR142W	297539
YLR293C	297396
YOR185C	297396
YDR044W	300107
YDR075W	299066
YLR383W	293043
YJL062W	214583
YPR103W	135900
YDL238C	226144
YHR188C	38698
YER177W	301609
YDR099W	301609
YBR198C	50307
YGR132C	143286
YFL002C	78010
YGL140C	320458
YGR157W	285860
YHR098C	150324
YOR001W	172602
YDL148C	172421
YMR116C	148743
YOL030W	91699
YPR016C	298940
YHR108W	36692
YDR358W	36692
YCR028C	145866
YKL194C	132317
YOR241W	252788
YPL263C	249085
YJR068W	151487
YLR196W	127206
YNL029C	240794
YIL085C	240794
YER020W	34532
YHR048W	150889
YER145C	298755
YBR008C	84182	320793
YLR114C	130812
YIL160C	133790
YGL211W	300421
YHR077C	238108
YPL042C	322994
YDL001W	81964
YML063W	297633
YLR441C	297633
YFL007W	152072
YLR377C	155005
YMR139W	297064
YDL079C	297064
YCL004W	28801
YJR072C	214144
YDL128W	36279
YDR158W	300621
YHR016C	129645
YFR024C-A	129645
YER049W	129632
YNL138W	142327
YJL128C	157499
YNL242W	143259
YOR222W	300428
YPL134C	300428
YOR267C	1703
YGR012W	153339
YJR005W	149250
YDR243C	286438
YER003C	156021
YPR156C	130396
YGR138C	130396
YMR121C	299023
YLR029C	299023
YLR172C	148985
YBR296C	144050
YKL140W	193414
YKR048C	297644
YOR065W	298345
YEL040W	299218
YML049C	135379
YIR023W	142510
YEL052W	148960
YPL268W	147071
YER093C	145571
YJR077C	302343	299151
YBR055C	47890
YBR003W	284926
YJR139C	298415
YMR146C	301894
YGR144W	299703
YNL239W	298534
YKL103C	302157
YCL009C	146607
YDL058W	157005
YDR325W	134177
YGL123W	259826
YHR005C	299359
YMR277W	89336
YJR126C	89493	292285
YPL212C	228328
YIR008C	150169
YGL184C	298488
YMR096W	297210
YFL059W	297210
YNL333W	297210
YDL036C	293719
YOL066C	293719
YJR152W	302043
YJL208C	28836
YGR285C	146241
YFR002W	240416
YDR292C	145049
YEL051W	146441
YER126C	243742
YGR253C	301037
YDL097C	49590
YDR211W	137657
YKR069W	292053
YDR497C	241153
YOL103W	241153
YJR110W	291406
YLR055C	293890
YCL043C	139062
YDR518W	139062
YOL016C	301592
YFR014C	301592
YDR120C	285850
YDR448W	241866
YOR209C	155551
YER005W	291466
YPL222W	129317
YDL022W	297195
YOL059W	297195
YLL045C	300420
YHL033C	300420
YLR362W	216473
YFR006W	302093
YKR056W	221915
YBR192W	86270
YLR248W	42549
YER107C	155791
YML092C	298866
YKL181W	298977
YMR012W	210492
YPL048W	129811
YKL081W	129811
YFR047C	219692
YJR076C	152419
YOR005C	83609
YDR332W	294184
YDR372C	150138
YCR034W	147373	42811
YJL196C	147373	42811
YBR041W	322594
YIR034C	293468
YLR208W	142415
YDR452W	284275
YNL218W	83214
YLR212C	130652
YPR176C	127278
YGR266W	38569
YJR049C	234537
YEL041W	234537
YPL050C	30858
YNR012W	141006
YDL040C	131899
YGL115W	31359
YHR204W	89446
YCR068W	298014
YAL021C	156750
YOL077C	152715
YDL231C	280383
YNL288W	167303
YMR215W	248697
YKL217W	49508
YGL202W	29973	45548	149780
YLR075W	129179
YOR262W	298453
YJR091C	171818
YPR042C	171818
YLR345W	129753
YOR386W	302457
YJL172W	154274	292325
YDL100C	301914
YJL102W	136781
YHR190W	303098
YOL038W	301817
YBR293W	156823
YDR531W	149459
YOR273C	89974
YLR247C	314161
YNL207W	149115
YPL029W	88541
YIL130W	145432
YNL297C	215962
YLR310C	54791
YGR188C	280585
YGL141W	223465
YDR245W	301583
YOR090C	50094
YJR153W	28947	83873
YBR081C	37373
YJL100W	33935
YKL120W	128804
YMR293C	152409
YBR199W	83451
YOR271C	302006
YKR076W	90432	263527
YMR251W	90432	263527
YGR154C	90432	263527
YML093W	162360
YEL050C	78525
YPL242C	42500
YBR287W	93230
YOR155C	137170
YNL169C	156864
YGL116W	128479
YLR103C	85752
YNL178W	298935
YMR092C	299776
YJR095W	228302
YOL062C	289548
YJL091C	153211
YKL027W	139913
YHR003C	139913
YFL045C	301638
YBL037W	153568
YNL290W	127338
YBR087W	133438
YOR157C	301712
YPR041W	298941
YPL145C	152029
YOR237W	152029
YPL220W	297680
YGL135W	297680
YKR080W	85094
YPR125W	129149
YBL097W	321167
YBR020W	143878
YDR009W	143878
YNL075W	292723
YLR002C	219237
YGR214W	301930
YLR048W	301930
YGR056W	132155
YLR357W	132155
YHR166C	250689
YEL064C	164543
YGL131C	171422
YHR002W	142571
YBL052C	223094
YPL125W	128421
YMR318C	147558
YCR105W	147558
YGR135W	299605
YDR226W	297447
YGL203C	39638
YOR119C	28738
YJL213W	213082	287033
YDR301W	48211
YJL108C	289166
YMR250W	255456
YHR009C	126979
YER053C	87880
YLR319C	162110
YGL252C	241541
YNL317W	31063
YOL061W	79627
YPL122C	222970
YOR243C	91430
YPL090C	256368
YBR181C	256368
YNL191W	84459
YGL097W	293150
YIL095W	216632
YNL020C	216632
YOR231W	142790
YPL140C	142790
YGL065C	93834
YML102W	253063
YOR145C	297421
YOL049W	227652
YCL040W	262939
YDR516C	262939
YER148W	300545
YKL213C	137374
YJL080C	129641
YER055C	300121
YPR004C	43962
YOL124C	80052
YKL008C	219368	30661
YHL003C	219368	30661
YCR094W	84866
YNR048W	84866
YEL047C	303061
YJR051W	303061
YLR229C	298630
YLR070C	303042	317695
YJR159W	303042	317695
YDL246C	303042	317695
YMR166C	155097
YML080W	78073
YPR137W	2956
YGL225W	303026
YER039C	303026
YLR186W	302430
YLR231C	292554
YLR056W	54251
YER094C	301471
YIR004W	4136
YMR027W	129483
YMR047C	150609
YKL068W	150609
YHR202W	316741
YPR175W	295232
YML086C	88854
YER061C	32217
YGL076C	298040
YPL198W	298040
YNL083W	41181
YNL293W	983
YOL112W	983
YLL019C	250208
YJR013W	155518
YGR255C	148120
YNL280C	28999	147452
YMR079W	131315
YKL091C	131315
YBR159W	139809
YLR206W	131410
YDL161W	131410
YKL114C	144488
YFL016C	203336
YMR231W	80842
YDL167C	163678
YJL001W	298679
YJR001W	173325
YIL003W	146779
YLL057C	139690
YKL045W	289650
YPL030W	294099
YPR110C	28889
YCR024C	36653
YAR015W	298298
YAL067C	292303	40284
YGR065C	292303	40284
YGL144C	294315
YDL109C	294315
YLR351C	282274	29974
YBL033C	48811
YGR028W	255827
YOR141C	28630
YIL033C	29552
YOR184W	147211
YGR054W	36898
YGR175C	201537
YNR033W	77696
YOR299W	143970
YMR237W	143970
YKL174C	240747	254399
YAL002W	161211
YAL025C	321954
YOR362C	155139
YML004C	297288
YJL112W	320713
YKR036C	320713
YHR112C	286660	295574
YER119C	317947
YBL089W	317947
YFR010W	146225
YMR244W	225407
YIL022W	165223
YMR319C	290327
YHR070W	318735
YLR116W	234969
YPL088W	200517	262234
YDL108W	232858
YNL273W	287106
YFL030W	259253
YHR132C	289709
YBR247C	128976
YJL088W	281033
YJR078W	300639
YMR296C	300124
YGL014W	153608
YCR009C	297499
YHR104W	259849
YJL059W	45685
YJL207C	235416
YLL010C	165307
YLR019W	165307
YPR119W	301423
YGR108W	301423
YMR203W	297066
YGR103W	302704
YKR017C	35637
YJR105W	255011
YOR346W	212446
YHR128W	297637
YDR375C	220561
YGL186C	224295
YLR148W	83218
YPR201W	44549
YOR316C	161081
YMR243C	161081
YCL038C	299926
YDR049W	285583
YIL047C	228807
YJL053W	292848
YOL055C	53302
YPL258C	53302
YPR121W	53302
YER089C	302981
YBL056W	302981
YDL137W	297344
YDL192W	297344
YJL039C	197123
YOR272W	147364
YKL179C	82881
YKR081C	138916
YDR264C	295454
YOR034C	295454
YLR216C	302908
YJR123W	258878
YER102W	299044
YBL072C	299044
YLR004C	127784	257840
YIL105C	293060
YNL047C	293060
YDR019C	299992
YHR102W	280299
YPR165W	298907
YLL055W	50442
YFL038C	151229
YLR203C	301844
YLR243W	30789
YER168C	291450
YKL004W	150450
YOL068C	51699
YDL042C	51699
YIL021W	153717
YPR161C	210964
YGR202C	300029
YBL035C	134831
YIL116W	258556
YDL205C	146562
YPR118W	297230
YBR234C	144686
YDR312W	143977
YHR066W	143977
YJR124C	224933
YER021W	222660
YPR144C	148127
YDR364C	230286
YGL011C	301498
YPL249C	317357
YGR162W	217846
YGL049C	217846
YBR046C	299492
YFR051C	298934
YMR110C	221016
YBR227C	316445
YPL152W	297400
YPL209C	133139
YGR260W	131462	33844	149595	152486	49868
YGR267C	297934	229560	302809
YKL059C	286836
YNL011C	321699
YPR108W	223407
YML074C	297385
YLR449W	297385
YGR184C	292805
YPL104W	133202
YPL171C	33231	54480	36717	45408	92488	297928	31295
YHR179W	33231	54480	36717	45408	92488	297928	31295
YGL077C	135477	54431	154475	54405	287830
YBR189W	258286
YPL081W	258286
YIL133C	297491
YNL069C	297491
YER140W	220443
YCR047C	141719
YOR132W	148947
YDL028C	172653
YMR247C	88560
YER087W	289435
YPL117C	301103
YGL083W	51620
YMR214W	133312
YJL133W	300151
YKR052C	300151
YBL084C	52451
YJL115W	300330
YMR001C	226570
YNL121C	151618
YHR117W	151618
YKL039W	210445
YHL017W	210445
YEL056W	127007
YKL139W	127006
YJR070C	225666
YBR274W	89145
YGR261C	44576
YER162C	293370
YBL098W	152979
YNR064C	44367
YLR420W	302974
YNL141W	134218
YKR084C	262741
YGL112C	229290
YKL172W	297648
YBR133C	295253
YNL007C	134680
YBL061C	226566
YAL042W	301714
YOR070C	151303
YNR006W	223673
YGR085C	297405
YPR102C	297405
YPL218W	301975
YGR171C	134605
YFR021W	129734
YOL119C	149728	220898	293423
YOR306C	149728	220898	293423
YLR017W	300475
YHR114W	143355
YDR142C	130932
YLR380W	78942
YDL056W	253394
YOR091W	300036
YNL274C	298672
YNL231C	147054
YNL264C	147054
YKL001C	82974
YDR050C	130331
YPR011C	29217
YHR123W	300979
YNL130C	300979
YOR202W	180088
YDL086W	142031
YJL092W	284954
YHR142W	158601
YML001W	312376
YNL251C	153764
YBR061C	81759
YGR207C	301304
YIL020C	130441
YDR280W	140053
YLR088W	222114
YER156C	258813
YDR392W	149291
YLR336C	284439
YBR028C	298242
YNL048W	39484
YNL256W	149225
YER031C	152713
YGL210W	152713
YBR241C	91944
YGL104C	91944
YDR496C	148795
YIL118W	146469
YDL101C	148272
YOR212W	42956
YIL083C	320148
YBR082C	257824
YDR059C	257824
YGR216C	79147	37696
YML130C	129135
YHL010C	36720
YPL260W	143359
YML021C	302738
YDR427W	300125
YJL204C	210878
YOL120C	301380
YNL301C	301380
YJL106W	142127
YNR015W	85321
YKL193C	302518
YNL219C	129991
YEL024W	297251
YHL002W	36991
YEL046C	298685
YGR048W	297743
YMR235C	47694
YMR226C	159522
YPR178W	237465
YJR002W	292877
YGR187C	142588
YPL183C	313346
YOL064C	81787
YOR006C	244323
YPR132W	297445
YGR118W	297445
YML020W	236719
YMR023C	295625
YGL169W	47239
YDR268W	296869
YKL151C	157077
YPL155C	289352
YNR019W	213158
YCR048W	213158
YLR459W	153251
YJR098C	51864
YFR037C	217941
YIL121W	33216	164074	294266
YIL120W	33216	164074	294266
YNL065W	33216	164074	294266
YBL067C	292767
YER098W	292767
YGL143C	296491
YBL041W	131680
YML065W	1963
YLR442C	1963
YBR222C	224038
YDR297W	129935
YJL036W	48984
YDR416W	239965
YKL205W	130311
YLR167W	300462
YHR011W	283278
YKL221W	296804	81927	245854
YBR039W	301594
YPL133C	240525
YHR026W	142407
YGR189C	311401
YLL006W	145728
YBR291C	302600
YLL056C	298770
YMR313C	281797
YPR167C	299393
YDR379W	247705
YOR127W	247705
YOR120W	300815
YDR368W	300815
YDR523C	32174
YGL103W	259948
YEL027W	299884
YDR214W	255726
YMR176W	229470
YDR032C	302532
YCR004C	302532
YDL236W	147790
YGL058W	301071
YOR100C	130805
YDL017W	153112
YLR130C	236813
YFR050C	38957
YMR276W	153189
YML018C	29098
YBR200W	303846
YBR164C	297671
YJL069C	47485
YOR334W	149409
YNL257C	213474
YHR155W	213474
YHR148W	143226
YPL214C	227661
YPL172C	302571
YNL022C	91484
YKL080W	212571
YJR125C	152788
YGL171W	41642
YNL202W	301758
YNL003C	299314
YOL033W	158106
YPL063W	175017
YML110C	146168
YGR163W	81467
YDR346C	301141
YOR274W	278239
YOR101W	301172
YNL098C	301172
YNL031C	297965
YBR010W	297965
YPR058W	300348
YBR104W	300348
YDR373W	301289
YBR074W	156710
YDR400W	157130
YOR094W	146579
YOR312C	146396
YMR242C	146396
YIR033W	317414
YKL020C	317414
YHR089C	300169
YGR014W	128669
YPL015C	166209
YPR097W	286463
YPR048W	34655
YDR287W	298464
YHR046C	298464
YDR025W	302714
YBR048W	302714
YOR089C	298602
YDR266C	211488
YBR037C	299433
YBR024W	299433
YGR238C	293611
YHR158C	293611
YCR026C	241465
YEL016C	241465
YPL111W	300444
YDR064W	301694
YBR088C	297381
YMR208W	295691
YDL153C	132105
YDR376W	43900
YPR091C	172219
YLR260W	128219
YOR171C	128219
YLR166C	139042
YGR278W	295189
YDL156W	41665
YMR314W	302192
YKR042W	297427
YJL116C	297427
YIL123W	297427
YNL066W	297427
YLR262C	298994
YEL055C	172095
YFR005C	32182
YDR538W	40825
YKR066C	299895
YHR008C	298896
YLR403W	140885
YNR030W	87882
YAL024C	249986
YNL227C	302432
YOL052C	77445
YBL104C	47188
YDR242W	145861	29526	45224	246441	300775
YML026C	148397
YDR450W	148397
YAL041W	162118
YHR144C	143209
YNL067W	257320
YGL147C	257320
YFL005W	300859
YKR051W	136442
YDR036C	259469
YIL067C	210990
YOL123W	131648
YOL002C	290047	210209
YDR492W	290047	210209
YCR023C	149087	225330
YGR149W	213340
YBL080C	79129
YJL081C	252985
YPL069C	160158
YJL121C	297297
YKL013C	300880
YMR093W	151744
YIL038C	48602
YLR361C	315178
YJR104C	298583
YPL211W	156634
YJL084C	240732
YKR021W	240732
YJL068C	301998
YLR191W	253055
YMR100W	129542
YEL054C	297635
YDR418W	297635
YDL159W	147751
YGR246C	290021
YLR348C	80781
YDR164C	233757
YPL227C	300863
YLR020C	216651
YLL012W	216651
YLR299W	87687	234843
YML064C	29072
YPL097W	42616
YIL043C	298165
YFL001W	284330
YDR324C	133161
YHR115C	298047
YNL116W	298047
YNL090W	156444
YML121W	134459
YKL180W	297600
YJL177W	297600
YHR200W	7480
YGL001C	138983
YDL119C	314940
YGR024C	322812
YKL002W	317542
YNR007C	300968
YNL201C	33966
YIL144W	130711
YKL190W	254295
YJL020C	139833
YOR039W	29121
YNL016W	165657
YPL188W	212999
YKR018C	128168
YJL082W	128168
YLR133W	152437
YDR147W	152437
YOR245C	157028
YER026C	150107
YKL150W	302733
YPR066W	267399
YFL054C	283564
YLR084C	148150
YKL034W	93448
YPL247C	230365
YIL006W	91782
YEL006W	91782
YIL030C	295467
YKL196C	247834
YHR086W	297212
YDR092W	298565
YDL226C	294523
YAR003W	42181
YBL082C	45153
YOR017W	181886
YMR102C	153960
YKL121W	153960
YKL024C	301630
YKL191W	42121
YOR154W	210501
YMR034C	147902
YPR135W	38098
YJR006W	297022
YDL006W	128623
YGL130W	82016
YER122C	130898
YLR143W	294853
YEL034W	298478
YJR047C	298478
YPR022C	181530	295810
YML097C	51127
YPL084W	33955
YDR204W	185050
YOR069W	144261
YHR069C	243019
YGR284C	128994
YPR060C	320712
YGL059W	52474
YOL151W	216948	82756	94161	53261	296468	299063
YGL157W	216948	82756	94161	53261	296468	299063
YGL039W	216948	82756	94161	53261	296468	299063
YDR541C	216948	82756	94161	53261	296468	299063
YER117W	259796
YBL087C	259796
YER012W	302124
YMR143W	256508
YDL083C	256508
YCR031C	298038
YJL191W	298038
YPR157W	143172
YGR141W	143172
YKR079C	147574
YGR047C	129909
YIL034C	299923
YNL308C	163411
YJL190C	298228
YLR367W	298228
YDR419W	33108
YBR035C	136517
YGR159C	51515
YLR422W	226751
YBR110W	148978
YDR205W	148974
YDR323C	156389
YER019W	280538
YMR220W	34690
YJR075W	41037
YJL187C	48936
YDR155C	160795	160794
YML078W	160795	160794
YBL040C	54568
YMR283C	165896
YDR339C	52927
YNL279W	79567
YPL132W	151269
YJR133W	300221
YBR002C	299001
YGL241W	132769
YJL127C	222395
YPL123C	300712	34852
YDL090C	257920
YMR140W	172735
YBL020W	201099
YAL058W	146528
YOL152W	132087
YDL052C	130298
YKL056C	298020
YIL001W	40397
YKR070W	91076	294582
YJL029C	41906
YPL237W	198017
YDR415C	291825
YNL010W	141864
YPR086W	297298
YNL181W	299546
YJL143W	131909
YDR371W	150676	131598	31591
YER100W	300381
YOR281C	159209
YEL012W	146505
YKR068C	300643
YNL237W	92665
YPR180W	177803
YHR168W	247582
YEL037C	298203
YMR061W	150449
YOR007C	297839
YKL025C	266433
YLR026C	300820
YCR061W	78950
YNL027W	173231
YPL045W	158019
YOR275C	288733
YGR038W	128105
YLR350W	128105
YBR214W	302425
YGL056C	302425
YAL003W	298891
YKL012W	130541
YLR215C	40911
YGR234W	298717	300780
YMR210W	84532
YKL069W	299808
YBR187W	131026
YEL062W	80530
YGR224W	302688	53091	251581	41726	35187	291851	34271
YKR105C	302688	53091	251581	41726	35187	291851	34271
YPR198W	302688	53091	251581	41726	35187	291851	34271
YCL069W	302688	53091	251581	41726	35187	291851	34271
YMR177W	152568
YPL224C	152568
YGL019W	36131
YOR254C	130300
YOR149C	143556
YLR182W	133472
YJR024C	298266
YER114C	181645
YBL085W	181645
YOR096W	302021
YNL096C	302021
YOR251C	302494
YDR080W	222710
YMR259C	49509
YDL064W	299868
YOL010W	234511
YER075C	80848
YKL149C	49247
YIL153W	136266
YNL240C	81910
YPR082C	51231
YIL145C	289929
YLR300W	293559
YOR190W	293559
YDR261C	293559
YJL134W	85410
YKR053C	85410
YDR225W	300145
YBL003C	300145
YEL004W	138654
YNL313C	281093
YNL223W	208244
YGR152C	300901
YPL078C	135641
YFL028C	297020
YMR055C	136197
YNL004W	300154
YGR003W	30100
YGR257C	288502
YOR056C	165753
YPL096W	82047
YLR286C	49766	210297	282872	54982
YBR191W	258285
YPL079W	258285
YNL055C	151634
YIL114C	151634
YDR484W	238096
YHR088W	41214
YLR045C	291201
YDR002W	299165
YLR014C	172139
YPL085W	295634
YKL218C	297876
YBL047C	261814
YLR309C	293905
YKL072W	42356
YMR053C	42356
YJL125C	134653
YBR043C	30874
YNR041C	297444
YMR099C	302522
YJR073C	300563
YDR330W	233912
YMR022W	302235
YCR010C	184981
YNR002C	184981
YBR042C	144174
YDR018C	144174
YIL099W	131177	213708
YKL067W	302177
YDR267C	299278
YDR083W	34931
YNL137C	148863
YDR168W	215353
YPR192W	43816	6990
YGR220C	256444
YNR035C	301701
YBR154C	301149
YGL233W	290102
YGL136C	31228
YOR296W	29874
YBL002W	300144
YDR224C	300144
YGL031C	300997
YGR148C	300997
YHR161C	155635
YGR241C	155635
YPL234C	255844	35057
YDR386W	318874
YML060W	207755
YBR260C	173382
YPR105C	290550
YNR020C	237231
YGR276C	284250
YNL072W	6664
YNL162W	257160
YHR141C	257160
YML106W	136872
YMR271C	136872
YIL134W	77810
YKR026C	299515
YMR171C	315181
YER008C	148763
YFL009W	241262
YML014W	49127
YMR142C	257690
YDL082W	257690
YOL092W	238619
YBR147W	238619
YIL106W	240089
YPR128C	296866
YJR096W	77530	35681	299206
YOR226C	300676
YPL135W	300676
YDL030W	146919
YBR256C	87747
[truncated: 1,451 more rows]
