# Supplementary material for: Evolutionary Conservation and Diversification of Puf RNA Binding Proteins and Their mRNA Targets
Source: PLoS Biol. 2015 Nov 20;13(11):e1002307. doi: 10.1371/journal.pbio.1002307 (PMC4654594; doi:10.1371/journal.pbio.1002307)
Supplement: S4 Dataset — (ZIP) [file pbio.1002307.s004.zip › S.cerevisiae.fa_T.equinum.fa.txt]

YJL130C	TEQG_08380T0
YNR016C	TEQG_01963T0
YLR106C	TEQG_07721T0
YHR165C	TEQG_06373T0
YDL171C	TEQG_06235T0
YHR099W	TEQG_04268T0
YGR032W	TEQG_08839T0
YLR342W	TEQG_08839T0
YPL231W	TEQG_04151T0
YKL182W	TEQG_04152T0
YKL203C	TEQG_02612T0
YJR066W	TEQG_02612T0
YNL262W	TEQG_00914T0
YKR054C	TEQG_04647T0
YLL040C	TEQG_08333T0
YDL140C	TEQG_03656T0
YGR271W	TEQG_04076T0
YGL206C	TEQG_05206T0
YOR151C	TEQG_07670T0
YER172C	TEQG_00135T0
YBR218C	TEQG_05208T0
YGL062W	TEQG_05208T0
YGL195W	TEQG_02684T0
YPL082C	TEQG_01428T0
YKL215C	TEQG_02641T0
YOR207C	TEQG_02916T0
YJR109C	TEQG_00186T0
YOR116C	TEQG_02154T0
YOR153W	TEQG_07111T0
YDR406W	TEQG_07111T0
YOR328W	TEQG_07111T0
YAL026C	TEQG_01980T0
YBL076C	TEQG_02860T0
YDR127W	TEQG_02863T0
YGR061C	TEQG_02303T0
YDR135C	TEQG_05581T0
YGL008C	TEQG_02921T0
YPL036W	TEQG_02921T0
YOR341W	TEQG_03583T0
YDR093W	TEQG_05472T0
YER166W	TEQG_05472T0
YOR133W	TEQG_01214T0
YDR385W	TEQG_01214T0
YIL125W	TEQG_08331T0
YJR137C	TEQG_00370T0
YMR109W	TEQG_06928T0
YKL129C	TEQG_06928T0
YER070W	TEQG_06886T0
YIL066C	TEQG_06886T0
YNL132W	TEQG_04342T0
YEL031W	TEQG_01373T0
YNL088W	TEQG_06009T0
YDL145C	TEQG_07037T0
YJL050W	TEQG_02140T0
YDL126C	TEQG_03342T0
YKL210W	TEQG_08703T0
YOR326W	TEQG_03172T0
YAL029C	TEQG_03172T0
YLL048C	TEQG_04322T0
YHL035C	TEQG_04322T0
YBR084W	TEQG_04447T0
YGR204W	TEQG_04447T0
YPR010C	TEQG_04515T0
YBR115C	TEQG_03788T0
YOR335C	TEQG_00238T0
YDR170C	TEQG_07637T0
YDL102W	TEQG_03278T0
YPL160W	TEQG_07423T0
YGR094W	TEQG_00209T0
YOR304W	TEQG_01067T0
YLR304C	TEQG_07387T0
YIL048W	TEQG_06581T0
YGR218W	TEQG_07200T0
YPL217C	TEQG_01220T0
YER171W	TEQG_03584T0
YFR031C	TEQG_05237T0
YGL120C	TEQG_03927T0
YOR291W	TEQG_03170T0
YIL126W	TEQG_03018T0
YMR186W	TEQG_00803T0
YPL240C	TEQG_00803T0
YPL226W	TEQG_06551T0
YPR160W	TEQG_05638T0
YDR457W	TEQG_03794T0
YLR398C	TEQG_02377T0
YIL129C	TEQG_00344T0
YAL005C	TEQG_06231T0
YLL024C	TEQG_06231T0
YER103W	TEQG_06231T0
YBL075C	TEQG_06231T0
YFR019W	TEQG_05897T0
YHR186C	TEQG_08590T0
YGL173C	TEQG_03117T0
YMR162C	TEQG_04674T0
YBL004W	TEQG_04524T0
YER013W	TEQG_01284T0
YGL150C	TEQG_03003T0
YLR086W	TEQG_01676T0
YNL102W	TEQG_02373T0
YMR080C	TEQG_02362T0
YLR305C	TEQG_00433T0
YKL148C	TEQG_00065T0
YJL045W	TEQG_00065T0
YCR057C	TEQG_03121T0
YNL163C	TEQG_06467T0
YOL021C	TEQG_05727T0
YMR288W	TEQG_06783T0
YGL009C	TEQG_05309T0
YIL143C	TEQG_03108T0
YDR039C	TEQG_03743T0	TEQG_08826T0
YDR040C	TEQG_03743T0	TEQG_08826T0
YDR038C	TEQG_03743T0	TEQG_08826T0
YJL200C	TEQG_03668T0
YBL023C	TEQG_03682T0
YGL022W	TEQG_00154T0
YER069W	TEQG_06455T0
YDR097C	TEQG_00745T0
YPR019W	TEQG_02461T0
YER091C	TEQG_02110T0
YAL035W	TEQG_08597T0
YER164W	TEQG_04028T0
YJL034W	TEQG_02822T0
YLR069C	TEQG_00756T0
YNL123W	TEQG_06011T0
YDR091C	TEQG_04029T0
YLR410W	TEQG_04154T0
YPL167C	TEQG_04857T0
YGR217W	TEQG_02245T0
YNL209W	TEQG_00248T0
YDL229W	TEQG_00248T0
YML059C	TEQG_04097T0
YGL026C	TEQG_01811T0
YDR238C	TEQG_02256T0
YKR031C	TEQG_01588T0
YLR272C	TEQG_01743T0
YKL157W	TEQG_00607T0
YHR047C	TEQG_00607T0
YPL086C	TEQG_02995T0
YDR258C	TEQG_02238T0
YMR189W	TEQG_04121T0
YFR015C	TEQG_03499T0
YLR258W	TEQG_03499T0
YER036C	TEQG_03061T0
YGL137W	TEQG_05303T0
YEL011W	TEQG_02906T0
YDR334W	TEQG_04461T0
YGL201C	TEQG_01307T0
YGL167C	TEQG_02448T0
YGL156W	TEQG_05368T0
YGR281W	TEQG_01136T0
YHR023W	TEQG_02306T0
YPL006W	TEQG_02723T0
YFR009W	TEQG_07848T0
YJR045C	TEQG_02374T0
YEL030W	TEQG_02374T0
YPR074C	TEQG_08270T0
YBR117C	TEQG_08270T0
YOL075C	TEQG_00924T0
YHR074W	TEQG_01423T0
YLL001W	TEQG_00078T0
YBR121C	TEQG_04203T0
YMR128W	TEQG_06033T0
YLL026W	TEQG_04956T0
YKR001C	TEQG_03489T0
YDR001C	TEQG_01056T0
YBR001C	TEQG_01056T0
YBR235W	TEQG_05214T0
YLR274W	TEQG_04259T0
YBR202W	TEQG_07357T0
YGR240C	TEQG_04105T0
YML035C	TEQG_00227T0
YKR009C	TEQG_05682T0
YBR127C	TEQG_01813T0
YMR108W	TEQG_05070T0
YLR259C	TEQG_02910T0
YMR120C	TEQG_02097T0
YLR028C	TEQG_02097T0
YOR270C	TEQG_03746T0
YBL099W	TEQG_00105T0
YPR080W	TEQG_01381T0
YBR118W	TEQG_01381T0
YGL163C	TEQG_07385T0
YOL006C	TEQG_04347T0
YKR086W	TEQG_06822T0
YBR023C	TEQG_08539T0
YIL078W	TEQG_00841T0
YGL234W	TEQG_07087T0
YDR234W	TEQG_07443T0
YOL090W	TEQG_00950T0
YNL014W	TEQG_07650T0
YLR249W	TEQG_07650T0
YOR048C	TEQG_02862T0
YPR181C	TEQG_04358T0
YBL105C	TEQG_04629T0
YDR212W	TEQG_04788T0
YOR330C	TEQG_06510T0
YAL023C	TEQG_06191T0
YOR321W	TEQG_06191T0
YCR017C	TEQG_00936T0
YLR129W	TEQG_00783T0
YMR089C	TEQG_00845T0
YJL014W	TEQG_02900T0
YGL006W	TEQG_01394T0	TEQG_02273T0
YDR129C	TEQG_02640T0
YBR080C	TEQG_01122T0
YLR384C	TEQG_02138T0
YPL110C	TEQG_03925T0
YPL093W	TEQG_05316T0
YHR183W	TEQG_04535T0
YGR256W	TEQG_04535T0
YEL032W	TEQG_01197T0
YFL008W	TEQG_05376T0
YKR097W	TEQG_03693T0
YGR270W	TEQG_00316T0
YJL012C	TEQG_02460T0
YDR037W	TEQG_06831T0
YMR217W	TEQG_06634T0
YJL074C	TEQG_08201T0
YJL005W	TEQG_02832T0
YJR064W	TEQG_06843T0
YPL012W	TEQG_07937T0
YMR049C	TEQG_05771T0
YJR035W	TEQG_08406T0
YJR016C	TEQG_06716T0
YCL054W	TEQG_04617T0
YJR121W	TEQG_02905T0
YIL142W	TEQG_00498T0
YER025W	TEQG_05181T0
YKL165C	TEQG_05688T0
YLR153C	TEQG_03771T0
YAL054C	TEQG_03771T0
YCL030C	TEQG_03649T0
YOR204W	TEQG_05203T0
YPL119C	TEQG_05203T0
YLR382C	TEQG_07060T0
YDR283C	TEQG_02970T0
YIL109C	TEQG_08187T0
YNL049C	TEQG_08187T0
YDL143W	TEQG_00063T0
YFL037W	TEQG_02285T0
YJL111W	TEQG_03675T0
YGR264C	TEQG_07212T0
YMR290C	TEQG_01739T0
YMR301C	TEQG_08178T0
YNL192W	TEQG_01631T0
YIL075C	TEQG_04061T0
YKL145W	TEQG_00064T0
YGL238W	TEQG_06611T0
YBR196C	TEQG_08146T0
YLR289W	TEQG_06694T0
YAR042W	TEQG_04456T0
YDL019C	TEQG_04456T0
YBL039C	TEQG_06371T0
YJR103W	TEQG_06371T0
YMR308C	TEQG_03669T0
YFL036W	TEQG_07343T0
YLR058C	TEQG_00904T0
YBR038W	TEQG_06336T0
YNL321W	TEQG_04190T0
YBR229C	TEQG_03543T0
YDR293C	TEQG_02233T0
YML075C	TEQG_00697T0
YLR450W	TEQG_00697T0
YMR105C	TEQG_05110T0
YKL127W	TEQG_05110T0
YLR389C	TEQG_06143T0
YML056C	TEQG_00690T0
YLR432W	TEQG_00690T0
YHR216W	TEQG_00690T0
YHR027C	TEQG_03940T0
YNL112W	TEQG_02865T0
YMR229C	TEQG_04790T0
YOR109W	TEQG_00438T0
YNL106C	TEQG_00438T0
YBR114W	TEQG_00375T0
YDR074W	TEQG_01614T0
YBR126C	TEQG_07389T0
YLR419W	TEQG_04041T0
YGL245W	TEQG_01548T0	TEQG_07144T0
YDL031W	TEQG_00339T0
YGR116W	TEQG_01580T0
YHL030W	TEQG_07974T0
YDR430C	TEQG_05228T0
YOR356W	TEQG_05049T0
YPL235W	TEQG_08107T0
YLR087C	TEQG_01213T0
YIR031C	TEQG_06543T0
YNL117W	TEQG_06543T0
YOR211C	TEQG_03959T0
YNR001C	TEQG_02928T0
YCR005C	TEQG_02928T0
YNL325C	TEQG_03284T0
YAL038W	TEQG_05906T0
YOR347C	TEQG_05906T0
YLL034C	TEQG_05770T0
YBR248C	TEQG_07876T0
YDR190C	TEQG_03800T0
YGR254W	TEQG_05156T0
YHR174W	TEQG_05156T0
YOR168W	TEQG_04944T0
YNL104C	TEQG_04982T0
YOR108W	TEQG_04982T0
YKL035W	TEQG_00716T0
YLR060W	TEQG_01454T0
YLR371W	TEQG_02321T0
YGR070W	TEQG_02321T0
YCR093W	TEQG_05062T0
YHR020W	TEQG_04787T0
YDL131W	TEQG_03845T0
YDL182W	TEQG_03845T0
YOL004W	TEQG_08523T0
YDR341C	TEQG_08197T0
YHR091C	TEQG_08197T0
YML085C	TEQG_07115T0
YML124C	TEQG_07115T0
YBR295W	TEQG_05415T0
YLR175W	TEQG_03189T0
YNL287W	TEQG_00856T0
YHR205W	TEQG_05034T0
YPL040C	TEQG_08819T0
YEL013W	TEQG_06469T0
YNR013C	TEQG_05292T0
YNR053C	TEQG_00622T0
YBR169C	TEQG_02176T0
YPL106C	TEQG_02176T0
YER065C	TEQG_01055T0
YGL251C	TEQG_07404T0
YOR217W	TEQG_08040T0
YJL008C	TEQG_07434T0
YCL017C	TEQG_00476T0
YDR062W	TEQG_04664T0
YOR117W	TEQG_05032T0
YDR394W	TEQG_00544T0
YJR065C	TEQG_03897T0
YMR304W	TEQG_03100T0
YGL236C	TEQG_07465T0
YNL189W	TEQG_04037T0
YFL034W	TEQG_06818T0
YDL029W	TEQG_05612T0
YLR240W	TEQG_02310T0
YHR164C	TEQG_07504T0
YGR125W	TEQG_07571T0
YKL209C	TEQG_06933T0
YDR188W	TEQG_00918T0
YER090W	TEQG_07418T0
YDL066W	TEQG_04448T0
YAL019W	TEQG_05396T0
YIL074C	TEQG_03164T0
YER081W	TEQG_03164T0
YDL160C	TEQG_01749T0
YFL018C	TEQG_01668T0
YPL265W	TEQG_06109T0
YBL017C	TEQG_00044T0
YJL222W	TEQG_00044T0
YIL173W	TEQG_00044T0
YNR065C	TEQG_00044T0
YGL125W	TEQG_05311T0
YDL178W	TEQG_06127T0
YEL071W	TEQG_06127T0
YNL061W	TEQG_03193T0
YPL207W	TEQG_08262T0
YHR170W	TEQG_03295T0
YGL207W	TEQG_06186T0
YHR037W	TEQG_02284T0	TEQG_08260T0
YHR028C	TEQG_00066T0
YLR197W	TEQG_00917T0
YER043C	TEQG_05434T0
YBR143C	TEQG_03184T0
YOR014W	TEQG_04267T0
YLR188W	TEQG_04694T0
YHR072W	TEQG_08661T0
YLR433C	TEQG_06098T0
YML057W	TEQG_06098T0
YKR039W	TEQG_07290T0	TEQG_00421T0
YGL048C	TEQG_04189T0
YAL048C	TEQG_03705T0
YDL164C	TEQG_01929T0
YJL154C	TEQG_05075T0
YHR019C	TEQG_01258T0
YJR138W	TEQG_01296T0
YPR173C	TEQG_00908T0
YMR266W	TEQG_01319T0	TEQG_00510T0
YDR060W	TEQG_02292T0
YLR454W	TEQG_03258T0
YER133W	TEQG_07683T0
YLR138W	TEQG_03345T0
YOR063W	TEQG_07942T0
YDR456W	TEQG_03002T0
YOR187W	TEQG_03971T0
YGR100W	TEQG_03043T0
YLR113W	TEQG_08298T0
YNL330C	TEQG_00670T0
YJL153C	TEQG_00288T0
YBR097W	TEQG_00328T0
YMR015C	TEQG_01193T0
YER086W	TEQG_00754T0
YOR259C	TEQG_05159T0
YDR256C	TEQG_00132T0
YLR430W	TEQG_05473T0
YOR310C	TEQG_05507T0
YLR276C	TEQG_07695T0
YPL262W	TEQG_06767T0
YDL149W	TEQG_07379T0
YDR232W	TEQG_03023T0
YKL010C	TEQG_05714T0
YNR031C	TEQG_02287T0
YCR073C	TEQG_02287T0
YJL129C	TEQG_03487T0
YIR007W	TEQG_07028T0
YPR024W	TEQG_08337T0
YOR374W	TEQG_06644T0
YER073W	TEQG_06644T0
YML126C	TEQG_05107T0	TEQG_00008T0
YLR083C	TEQG_05999T0
YDR107C	TEQG_05999T0
YNL241C	TEQG_07219T0
YKR059W	TEQG_05364T0
YJL138C	TEQG_05364T0
YMR058W	TEQG_08008T0
YNL247W	TEQG_03472T0
YMR300C	TEQG_06558T0
YOR093C	TEQG_04981T0
YFR044C	TEQG_01716T0
YDR023W	TEQG_03163T0
YDR291W	TEQG_05659T0
YNR050C	TEQG_03734T0
YJL033W	TEQG_00335T0
YDR172W	TEQG_06741T0
YNL059C	TEQG_04069T0
YOL057W	TEQG_07834T0
YBR136W	TEQG_04173T0
YCR032W	TEQG_04336T0
YPR112C	TEQG_08449T0
YOR128C	TEQG_01932T0
YPR006C	TEQG_06554T0
YDL168W	TEQG_00272T0
YKR093W	TEQG_05541T0
YGR055W	TEQG_06763T0	TEQG_00606T0
YAL036C	TEQG_01461T0
YNL087W	TEQG_00713T0
YOR086C	TEQG_00713T0
YBR006W	TEQG_00748T0
YGR245C	TEQG_04978T0
YDR109C	TEQG_04186T0
YNL298W	TEQG_04201T0
YBR296C	TEQG_03457T0
YJR033C	TEQG_02706T0
YCR012W	TEQG_04026T0
YHR018C	TEQG_05257T0
YGL077C	TEQG_06548T0
YFL039C	TEQG_07086T0
YCR011C	TEQG_08722T0
YKL211C	TEQG_02360T0
YJL212C	TEQG_07119T0
YDL055C	TEQG_08339T0
YOR027W	TEQG_00712T0
YGL027C	TEQG_06601T0
YPL023C	TEQG_03546T0
YLR359W	TEQG_06514T0
YFR053C	TEQG_02443T0
YGL253W	TEQG_02443T0
YGR210C	TEQG_08275T0
YLL018C	TEQG_00853T0
YGR258C	TEQG_05914T0
YDR021W	TEQG_03493T0
YMR190C	TEQG_02535T0
YDR481C	TEQG_06383T0	TEQG_02431T0
YBR073W	TEQG_04955T0
YLR409C	TEQG_04155T0
YPL259C	TEQG_04238T0
YLR089C	TEQG_03692T0
YDR111C	TEQG_03692T0
YAL016W	TEQG_01455T0
YDL084W	TEQG_06439T0
YLL031C	TEQG_06031T0
YLR092W	TEQG_04864T0	TEQG_04417T0
YBR294W	TEQG_04864T0	TEQG_04417T0
YGL148W	TEQG_02083T0
YLR241W	TEQG_00523T0
YLR234W	TEQG_00847T0
YNL238W	TEQG_02035T0
YPR033C	TEQG_02041T0
YEL063C	TEQG_05702T0
YNL270C	TEQG_05702T0
YNL268W	TEQG_05702T0
YJL155C	TEQG_08811T0
YAR035W	TEQG_02186T0
YDR294C	TEQG_03825T0
YDR128W	TEQG_06773T0
YLR355C	TEQG_06684T0
YPR088C	TEQG_03509T0
YKR002W	TEQG_07894T0
YGR200C	TEQG_04715T0
YOL058W	TEQG_02714T0
YLR117C	TEQG_05432T0
YPR002W	TEQG_06556T0
YKL060C	TEQG_00583T0
YNL329C	TEQG_00074T0
YOR303W	TEQG_03025T0
YLR277C	TEQG_05825T0
YLR032W	TEQG_06513T0
YDL188C	TEQG_08253T0
YDL134C	TEQG_08253T0
YCR053W	TEQG_07581T0
YLR044C	TEQG_05122T0
YLR134W	TEQG_05122T0
YGR087C	TEQG_05122T0
YDL080C	TEQG_05122T0
YGL084C	TEQG_02528T0
YPL189W	TEQG_02528T0
YHR030C	TEQG_01048T0
YGR019W	TEQG_02975T0
YNR067C	TEQG_01174T0
YLL029W	TEQG_03433T0
YNL161W	TEQG_07540T0
YCR042C	TEQG_00192T0
YBL088C	TEQG_06507T0
YCL057W	TEQG_07263T0
YOL011W	TEQG_06949T0
YMR008C	TEQG_06949T0
YMR006C	TEQG_06949T0
YFL022C	TEQG_00687T0
YKL104C	TEQG_00460T0
YPR035W	TEQG_01107T0
YER125W	TEQG_05752T0
YNL021W	TEQG_06149T0
YPR111W	TEQG_06415T0
YGR092W	TEQG_06415T0
YBR170C	TEQG_00637T0
YER052C	TEQG_03177T0
YML054C	TEQG_04081T0
YNL243W	TEQG_08710T0
YBR112C	TEQG_07940T0
YPL203W	TEQG_07714T0
YKL166C	TEQG_07714T0
YJL164C	TEQG_07714T0
YHR007C	TEQG_00435T0	TEQG_02768T0
YDR141C	TEQG_02533T0
YER178W	TEQG_07435T0
YGL194C	TEQG_00709T0
YHL007C	TEQG_02827T0
YHR039C	TEQG_06560T0
YGL012W	TEQG_06255T0	TEQG_02764T0	TEQG_07543T0
YBR025C	TEQG_05404T0
YNR008W	TEQG_00960T0
YER165W	TEQG_01179T0
YPL154C	TEQG_00545T0
YLR429W	TEQG_06709T0
YMR165C	TEQG_03653T0
YDL007W	TEQG_03057T0
YFR038W	TEQG_08305T0
YMR170C	TEQG_06960T0
YMR169C	TEQG_06960T0
YOL023W	TEQG_00984T0
YHR113W	TEQG_05382T0
YPL022W	TEQG_05481T0
YLL028W	TEQG_07846T0
YGR252W	TEQG_02072T0	TEQG_07481T0
YMR167W	TEQG_03938T0
YGL190C	TEQG_08526T0
YOL060C	TEQG_05804T0
YMR261C	TEQG_00394T0
YML100W	TEQG_00394T0
YEL022W	TEQG_04635T0
YJR031C	TEQG_04635T0
YLR438W	TEQG_01135T0
YIL107C	TEQG_06246T0
YOL098C	TEQG_05195T0
YFL004W	TEQG_06245T0
YPL019C	TEQG_06245T0
YLR303W	TEQG_03427T0
YBL079W	TEQG_07252T0
YER105C	TEQG_07252T0
YGR173W	TEQG_02968T0
YHR194W	TEQG_07953T0
YBR166C	TEQG_02595T0
YMR224C	TEQG_08390T0
YKL126W	TEQG_04621T0	TEQG_05304T0
YMR104C	TEQG_04621T0	TEQG_05304T0
YLR378C	TEQG_03440T0
YNL023C	TEQG_05491T0
YDR270W	TEQG_02068T0
YKL078W	TEQG_02496T0
YOR206W	TEQG_07287T0
YPL147W	TEQG_08456T0
YDL047W	TEQG_06645T0
YIL046W	TEQG_08208T0
YOL122C	TEQG_06703T0
YAL053W	TEQG_01079T0
YOR365C	TEQG_01079T0
YHR065C	TEQG_05025T0
YOR046C	TEQG_02582T0
YPL175W	TEQG_05849T0
YNL082W	TEQG_08828T0
YML069W	TEQG_06788T0
YAL012W	TEQG_00172T0
YER095W	TEQG_04021T0
YEL036C	TEQG_04777T0
YPL184C	TEQG_01254T0
YCR072C	TEQG_08575T0
YBL011W	TEQG_03732T0
YMR216C	TEQG_04083T0
YDR502C	TEQG_03997T0
YLR180W	TEQG_03997T0
YGR233C	TEQG_07842T0
YNR047W	TEQG_03890T0
YCR091W	TEQG_03890T0
YJR132W	TEQG_02378T0
YCL018W	TEQG_07996T0
YIL155C	TEQG_07192T0
YBL030C	TEQG_01477T0
YBR085W	TEQG_01477T0
YMR056C	TEQG_01477T0
YBR222C	TEQG_06873T0
YBR237W	TEQG_05421T0
YOR196C	TEQG_07794T0
YDR047W	TEQG_04420T0
YBR132C	TEQG_06867T0
YFL025C	TEQG_08213T0
YGR103W	TEQG_00750T0
YDR477W	TEQG_01730T0
YBR281C	TEQG_02769T0
YGL114W	TEQG_02707T0
YBR249C	TEQG_02619T0
YDL244W	TEQG_00060T0
YFL058W	TEQG_00060T0
YNL332W	TEQG_00060T0
YJR156C	TEQG_00060T0
YHR208W	TEQG_07832T0
YJR148W	TEQG_07832T0
YDL240W	TEQG_00020T0
YPL204W	TEQG_00859T0
YGL119W	TEQG_07458T0
YLL011W	TEQG_08411T0
YBL007C	TEQG_00152T0
YGR192C	TEQG_06150T0
YJR009C	TEQG_06150T0
YJL052W	TEQG_06150T0
YMR307W	TEQG_07240T0	TEQG_08168T0
YGL216W	TEQG_00638T0
YPL008W	TEQG_01585T0
YOR160W	TEQG_07257T0
YHR042W	TEQG_00343T0
YER082C	TEQG_01873T0
YDL210W	TEQG_04092T0
YGL180W	TEQG_00605T0
YLR096W	TEQG_02252T0
YDR122W	TEQG_02252T0
YNL220W	TEQG_03623T0
YLR163C	TEQG_04923T0
YDL060W	TEQG_01874T0
YDR148C	TEQG_01698T0
YCR008W	TEQG_04215T0
YHR068W	TEQG_03204T0
YBR243C	TEQG_05308T0
YBL024W	TEQG_03616T0
YGL099W	TEQG_02989T0
YDL014W	TEQG_04919T0
YPL028W	TEQG_00258T0
YDL174C	TEQG_07044T0
YGR274C	TEQG_01995T0
YKL134C	TEQG_01999T0
YJL102W	TEQG_05552T0
YJL109C	TEQG_06044T0
YHR079C	TEQG_00496T0
YJR040W	TEQG_01309T0
YNL275W	TEQG_01543T0
YBR198C	TEQG_06389T0
YMR241W	TEQG_02930T0
YKL135C	TEQG_07034T0
YGR185C	TEQG_02833T0
YMR129W	TEQG_01709T0
YCR092C	TEQG_07361T0
YNL071W	TEQG_07636T0
YMR145C	TEQG_03949T0
YDL085W	TEQG_03949T0
YGR170W	TEQG_01012T0
YDR536W	TEQG_01684T0
YGL094C	TEQG_02829T0
YER047C	TEQG_06074T0
YCL059C	TEQG_05326T0
YLR222C	TEQG_05177T0
YOR136W	TEQG_08351T0
YKL017C	TEQG_00309T0
YBL063W	TEQG_07772T0
YDR353W	TEQG_02026T0
YHR106W	TEQG_02026T0
YJL141C	TEQG_08408T0
YBR221C	TEQG_04147T0
YIL103W	TEQG_01900T0
YKR024C	TEQG_01333T0
YGR145W	TEQG_02811T0
YOL097C	TEQG_02222T0
YER099C	TEQG_03793T0
YBL068W	TEQG_03793T0
YHR120W	TEQG_00134T0
YJR010W	TEQG_07788T0
YPL109C	TEQG_06279T0
YBL008W	TEQG_05403T0
YLR401C	TEQG_03862T0
YBL091C	TEQG_06880T0	TEQG_02049T0
YDL190C	TEQG_02112T0
YNL212W	TEQG_07032T0
YPR159W	TEQG_07944T0
YGR143W	TEQG_07944T0
YJL060W	TEQG_03781T0
YEL042W	TEQG_03969T0
YDR075W	TEQG_04624T0
YMR278W	TEQG_01670T0
YLL039C	TEQG_03836T0
YOR348C	TEQG_04541T0
YFL033C	TEQG_00007T0
YEL058W	TEQG_05026T0
YIL094C	TEQG_05903T0
YOR099W	TEQG_01292T0
YHR107C	TEQG_03120T0
YLR244C	TEQG_05891T0
YBR298C	TEQG_05894T0
YJR160C	TEQG_05894T0
YDL247W	TEQG_05894T0
YGR289C	TEQG_05894T0
YDR375C	TEQG_02897T0
YDR189W	TEQG_06697T0
YPL151C	TEQG_03989T0
YOR361C	TEQG_00504T0
YBR031W	TEQG_03128T0
YDR012W	TEQG_03128T0
YJL101C	TEQG_01004T0
YHR169W	TEQG_01544T0
YBL022C	TEQG_04652T0
YJL094C	TEQG_02961T0
YDL103C	TEQG_07015T0
YGR286C	TEQG_06738T0
YOR161C	TEQG_04192T0
YHR171W	TEQG_07874T0
YOR244W	TEQG_01270T0
YPR029C	TEQG_01519T0
YGL095C	TEQG_07467T0
YER006W	TEQG_04008T0
YHR025W	TEQG_06895T0
YHR064C	TEQG_00882T0
YBR079C	TEQG_04428T0
YGR244C	TEQG_06286T0
YGL211W	TEQG_05273T0
YFL011W	TEQG_06939T0
YMR011W	TEQG_06939T0
YDR343C	TEQG_06939T0
YDR342C	TEQG_06939T0
YHR092C	TEQG_06939T0
YHR096C	TEQG_06939T0
YOL156W	TEQG_06939T0
YJL219W	TEQG_06939T0
YDR345C	TEQG_06939T0
YHR094C	TEQG_06939T0
YLR081W	TEQG_06939T0
YJL214W	TEQG_06939T0
YEL069C	TEQG_06939T0
YNR072W	TEQG_06939T0
YDL245C	TEQG_06939T0
YJR158W	TEQG_06939T0
YEL065W	TEQG_07158T0
YHL040C	TEQG_07158T0
YLR253W	TEQG_02161T0
YMR309C	TEQG_02370T0
YLR195C	TEQG_00760T0
YNL277W	TEQG_05561T0
YBR142W	TEQG_02737T0
YHR073W	TEQG_01627T0
YKL197C	TEQG_07358T0
YMR250W	TEQG_06410T0
YKL085W	TEQG_07621T0
YLR005W	TEQG_03137T0
YML070W	TEQG_06504T0
YML042W	TEQG_01893T0
YDL198C	TEQG_06226T0
YOL094C	TEQG_04707T0
YLR314C	TEQG_08037T0
YJR145C	TEQG_04866T0
YHR203C	TEQG_04866T0
YDR035W	TEQG_00521T0
YIR027C	TEQG_00891T0
YJL167W	TEQG_03498T0
YER179W	TEQG_07013T0
YKR095W	TEQG_07400T0
YIL149C	TEQG_07400T0
YOR002W	TEQG_00056T0
YFR028C	TEQG_06408T0
YNL037C	TEQG_07949T0
YIL018W	TEQG_03015T0
YFR031C-A	TEQG_03015T0
YKL064W	TEQG_02696T0
YDL234C	TEQG_06575T0
YML008C	TEQG_04111T0
YGL091C	TEQG_04780T0
YPL009C	TEQG_02470T0
YDR388W	TEQG_00469T0
YDR211W	TEQG_07426T0
YDL148C	TEQG_00321T0
YML061C	TEQG_03371T0
YOR323C	TEQG_07867T0
YCR084C	TEQG_04725T0
YOR087W	TEQG_01371T0
YGL003C	TEQG_05381T0
YOL030W	TEQG_02584T0
YJR117W	TEQG_05184T0
YER141W	TEQG_06829T0
YNL064C	TEQG_04419T0
YPL042C	TEQG_03684T0
YHL032C	TEQG_00229T0	TEQG_08336T0
YOR067C	TEQG_03300T0
YLR354C	TEQG_04335T0
YGR043C	TEQG_04335T0
YBR208C	TEQG_04289T0
YDR365C	TEQG_01281T0
YOR061W	TEQG_00213T0
YJL026W	TEQG_06532T0
YKR028W	TEQG_03766T0
YJL098W	TEQG_03766T0
YPR069C	TEQG_08269T0
YJR130C	TEQG_01711T0
YML082W	TEQG_01711T0
YMR131C	TEQG_03352T0
YPR189W	TEQG_07027T0
YEL020C	TEQG_00098T0
YFL003C	TEQG_00512T0
YIR006C	TEQG_00381T0
YNR043W	TEQG_02137T0
YJR131W	TEQG_05160T0
YOR267C	TEQG_04641T0
YNL297C	TEQG_07521T0
YPR138C	TEQG_02447T0
YGR121C	TEQG_02447T0
YHR188C	TEQG_02753T0
YOR388C	TEQG_07062T0
YKL046C	TEQG_04106T0
YMR238W	TEQG_04106T0
YOR241W	TEQG_00761T0
YPR003C	TEQG_01369T0
YNL271C	TEQG_07064T0
YOL045W	TEQG_01486T0
YAL017W	TEQG_01486T0
YER078C	TEQG_02789T0
YGR123C	TEQG_02973T0
YDL001W	TEQG_07728T0
YLR347C	TEQG_07276T0
YMR272C	TEQG_08005T0
YPL043W	TEQG_06868T0
YBR179C	TEQG_03369T0
YFL055W	TEQG_04091T0
YFR004W	TEQG_00671T0
YBR094W	TEQG_05060T0
YBR058C	TEQG_07872T0
YOR176W	TEQG_06261T0
YBR029C	TEQG_03392T0
YBR034C	TEQG_05029T0
YPL031C	TEQG_00809T0
YGR086C	TEQG_05913T0
YPL004C	TEQG_05913T0
YGR090W	TEQG_01710T0
YKL181W	TEQG_07639T0
YOL034W	TEQG_06446T0
YDR331W	TEQG_03639T0
YBR018C	TEQG_05322T0
YML049C	TEQG_06042T0
YER015W	TEQG_03426T0
YOR261C	TEQG_06218T0
YPR021C	TEQG_06815T0
YCL004W	TEQG_02987T0
YLR386W	TEQG_07384T0
YOL130W	TEQG_08119T0
YFL050C	TEQG_08119T0
YLR340W	TEQG_04422T0
YNL218W	TEQG_03780T0
YOR197W	TEQG_07525T0
YLL041C	TEQG_00532T0
YJR110W	TEQG_01452T0
YGR132C	TEQG_08280T0
YKR003W	TEQG_00706T0
YHR001W	TEQG_00706T0
YJR007W	TEQG_01370T0
YLR377C	TEQG_03740T0
YJR072C	TEQG_07550T0
YOR065W	TEQG_00517T0
YDR335W	TEQG_07029T0
YCR002C	TEQG_07186T0
YPR026W	TEQG_04126T0
YGR231C	TEQG_02464T0
YIL130W	TEQG_01038T0
YMR277W	TEQG_00546T0
YDR390C	TEQG_06994T0
YER136W	TEQG_05236T0
YOR243C	TEQG_05813T0
YDR507C	TEQG_05448T0
YCL024W	TEQG_05448T0
YDR292C	TEQG_06570T0
YDR301W	TEQG_00314T0
YJL100W	TEQG_01790T0
YOR209C	TEQG_07783T0
YLR447C	TEQG_05508T0
YMR139W	TEQG_04722T0
YDL079C	TEQG_04722T0
YLR293C	TEQG_06053T0
YOR185C	TEQG_06053T0
YHR098C	TEQG_00922T0
YDL141W	TEQG_07156T0
YLL008W	TEQG_04983T0
YPR103W	TEQG_04512T0
YGL225W	TEQG_03192T0	TEQG_00883T0
YER093C	TEQG_02589T0
YMR116C	TEQG_01099T0
YMR012W	TEQG_01536T0
YOL059W	TEQG_00525T0
YDL022W	TEQG_00525T0
YBR041W	TEQG_05258T0	TEQG_06555T0
YIR034C	TEQG_00468T0
YIL160C	TEQG_03760T0
YGR266W	TEQG_05746T0
YDR099W	TEQG_00662T0
YER177W	TEQG_00662T0
YGR285C	TEQG_04108T0
YKL113C	TEQG_08612T0
YNL029C	TEQG_04611T0
YIL085C	TEQG_04611T0
YGR194C	TEQG_00813T0
YBR160W	TEQG_04475T0
YKL140W	TEQG_04294T0
YNR032W	TEQG_03873T0
YMR146C	TEQG_04446T0
YMR231W	TEQG_06977T0
YOR142W	TEQG_02994T0
YKL184W	TEQG_07484T0
YLR027C	TEQG_03826T0
YER005W	TEQG_01330T0
YGR157W	TEQG_04781T0
YJL168C	TEQG_04206T0
YPL263C	TEQG_02536T0
YPR016C	TEQG_03463T0
YKL103C	TEQG_04231T0
YPL266W	TEQG_02435T0
YHR108W	TEQG_03680T0
YDR358W	TEQG_03680T0
YGR060W	TEQG_04169T0
YPL212C	TEQG_01941T0
YNL333W	TEQG_03436T0
YFL059W	TEQG_03436T0
YMR096W	TEQG_03436T0
YBR011C	TEQG_05393T0
YJR005W	TEQG_02607T0
YLR383W	TEQG_01750T0
YPL195W	TEQG_00450T0
YLR362W	TEQG_02992T0
YNL083W	TEQG_04753T0
YOR316C	TEQG_05231T0
YMR243C	TEQG_05231T0
YIR002C	TEQG_06392T0
YER049W	TEQG_07092T0
YMR302C	TEQG_06237T0
YPR176C	TEQG_07363T0
YML063W	TEQG_03154T0
YLR441C	TEQG_03154T0
YOL103W	TEQG_07845T0
YDR497C	TEQG_07845T0
YDR158W	TEQG_08049T0
YHR077C	TEQG_08029T0
YBR043C	TEQG_01060T0
YJR077C	TEQG_04308T0
YGR253C	TEQG_05328T0
YPR156C	TEQG_02304T0
YGR138C	TEQG_02304T0
YLL045C	TEQG_07414T0
YHL033C	TEQG_07414T0
YER107C	TEQG_07211T0
YPL222W	TEQG_06200T0
YDL058W	TEQG_02861T0
YDL238C	TEQG_04117T0
YJL095W	TEQG_05532T0
YCR068W	TEQG_00122T0
YGL123W	TEQG_07776T0
YOL016C	TEQG_05330T0
YFR014C	TEQG_05330T0
YHR005C	TEQG_02354T0
YML092C	TEQG_07927T0
YGR012W	TEQG_00091T0
YKR056W	TEQG_03896T0
YGL184C	TEQG_05691T0
YLR208W	TEQG_07841T0
YMR215W	TEQG_08376T0
YJR091C	TEQG_01260T0
YPR042C	TEQG_01260T0
YOR157C	TEQG_02003T0
YBR017C	TEQG_08018T0
YOR271C	TEQG_05821T0
YKL027W	TEQG_02315T0
YHR003C	TEQG_02315T0
YDR243C	TEQG_00608T0
YKR048C	TEQG_03171T0
YOL140W	TEQG_01897T0
YPL029W	TEQG_01285T0
YOL124C	TEQG_07511T0
YJR049C	TEQG_02579T0
YEL041W	TEQG_02579T0
YMR121C	TEQG_05886T0
YLR029C	TEQG_05886T0
YCL009C	TEQG_02125T0
YNL139C	TEQG_05556T0
YNL288W	TEQG_07564T0
YJR126C	TEQG_00826T0	TEQG_07126T0
YBR020W	TEQG_05069T0
YDR009W	TEQG_05069T0
YPL134C	TEQG_07503T0
YOR222W	TEQG_07503T0
YJL208C	TEQG_01970T0
YJR076C	TEQG_02322T0
YLR345W	TEQG_04717T0
YER053C	TEQG_07226T0
YNL242W	TEQG_06071T0
YPL145C	TEQG_00575T0
YOR237W	TEQG_00575T0
YFR048W	TEQG_03853T0
YJR152W	TEQG_02837T0
YJR068W	TEQG_05388T0
YGR175C	TEQG_06264T0
YOR155C	TEQG_04103T0
YDR120C	TEQG_08685T0
YGR171C	TEQG_05219T0
YBR003W	TEQG_07816T0
YLR231C	TEQG_02602T0
YJR095W	TEQG_03322T0
YGR144W	TEQG_04509T0
YOR233W	TEQG_05007T0
YPL141C	TEQG_05007T0
YDL100C	TEQG_05500T0
YGL144C	TEQG_04164T0
YDL109C	TEQG_04164T0
YDR372C	TEQG_00997T0
YEL051W	TEQG_04633T0
YER126C	TEQG_05356T0
YOR346W	TEQG_01992T0
YKL022C	TEQG_04270T0
YOR272W	TEQG_05197T0
YNL239W	TEQG_05968T0
YNL138W	TEQG_08356T0
YIL095W	TEQG_01404T0
YNL020C	TEQG_01404T0
YDL138W	TEQG_06148T0
YDL194W	TEQG_06148T0
YBR081C	TEQG_05121T0
YDR448W	TEQG_05305T0
YGR184C	TEQG_04553T0
YDR044W	TEQG_06222T0
YPR110C	TEQG_08464T0
YHR111W	TEQG_00527T0
YFR002W	TEQG_04179T0
YBR287W	TEQG_07882T0
YCL040W	TEQG_05454T0
YDR516C	TEQG_05454T0
YCR034W	TEQG_08366T0
YJL196C	TEQG_08366T0
YLR196W	TEQG_00789T0
YNL290W	TEQG_06163T0
YHR104W	TEQG_08450T0
YKR080W	TEQG_00106T0
YDR325W	TEQG_06115T0
YFR006W	TEQG_02646T0
YIR008C	TEQG_01687T0
YDR531W	TEQG_04805T0
YNL207W	TEQG_04654T0
YKR038C	TEQG_07444T0
YKR069W	TEQG_07798T0
YLR114C	TEQG_08299T0
YPR145W	TEQG_06877T0
YGR124W	TEQG_06877T0
YGL252C	TEQG_04511T0
YMR244W	TEQG_03587T0
YOR090C	TEQG_03663T0
YLR212C	TEQG_05608T0
YNL006W	TEQG_05784T0
YDL128W	TEQG_01305T0
YMR293C	TEQG_04139T0
YJR013W	TEQG_07763T0
YMR027W	TEQG_02972T0
YMR166C	TEQG_08034T0
YMR079W	TEQG_00955T0	TEQG_02522T0
YKL091C	TEQG_00955T0	TEQG_02522T0
YFR024C-A	TEQG_03706T0
YHR016C	TEQG_03706T0
YNL191W	TEQG_03957T0
YGL203C	TEQG_07227T0
YDL036C	TEQG_03243T0
YOL066C	TEQG_03243T0
YDL097C	TEQG_08410T0
YPR125W	TEQG_05371T0
YGR056W	TEQG_01644T0
YLR357W	TEQG_01644T0
YLR186W	TEQG_01556T0
YKL213C	TEQG_02346T0
YEL050C	TEQG_07508T0
YFL009W	TEQG_07410T0
YLR247C	TEQG_07976T0
YOR386W	TEQG_07136T0
YHR112C	TEQG_00729T0
YNL178W	TEQG_01453T0
YLR172C	TEQG_03600T0
YDL040C	TEQG_07538T0
YHR009C	TEQG_06600T0
YJL080C	TEQG_02828T0
YBR199W	TEQG_02301T0
YLR310C	TEQG_03231T0
YOL033W	TEQG_03240T0
YOR262W	TEQG_07006T0
YDR452W	TEQG_02224T0
YLR004C	TEQG_01217T0
YHR002W	TEQG_03298T0
YIL116W	TEQG_03602T0
YNL075W	TEQG_02363T0
YGR214W	TEQG_05514T0
YLR048W	TEQG_05514T0
YPL104W	TEQG_00733T0
YFL045C	TEQG_05143T0
YML086C	TEQG_04987T0
YPL131W	TEQG_05632T0
YJR139C	TEQG_00568T0
YKL004W	TEQG_00961T0
YOR001W	TEQG_00953T0
YGR028W	TEQG_05690T0
YDR245W	TEQG_07127T0
YFL007W	TEQG_08673T0
YAL025C	TEQG_06583T0
YMR296C	TEQG_08175T0
YDR436W	TEQG_05916T0
YML016C	TEQG_05916T0
YPL179W	TEQG_05916T0
YKL008C	TEQG_03357T0
YHL003C	TEQG_03357T0
YBL016W	TEQG_08188T0
YGR040W	TEQG_08188T0
YMR110C	TEQG_01063T0
YLR075W	TEQG_02475T0
YHR202W	TEQG_04973T0
YHR204W	TEQG_08433T0
YPL122C	TEQG_06308T0
YOR091W	TEQG_08385T0
YEL047C	TEQG_08524T0
YJR051W	TEQG_08524T0
YGR135W	TEQG_02747T0
YHR166C	TEQG_03497T0
YGL112C	TEQG_03526T0
YML123C	TEQG_01653T0
YDR226W	TEQG_06219T0
YBR087W	TEQG_08042T0
YPR048W	TEQG_03032T0
YML080W	TEQG_07304T0
YOR074C	TEQG_06328T0
YOR119C	TEQG_08202T0
YOR145C	TEQG_07954T0
YGR159C	TEQG_00057T0
YKL212W	TEQG_00762T0
YGR267C	TEQG_03115T0
YMR076C	TEQG_03306T0
YGL141W	TEQG_01178T0
YNL172W	TEQG_01564T0
YLR103C	TEQG_03640T0
YOR005C	TEQG_04622T0
YBR161W	TEQG_00484T0
YPL057C	TEQG_00484T0
YER061C	TEQG_01232T0
YOR124C	TEQG_00832T0
YMR062C	TEQG_03439T0
YLR070C	TEQG_07046T0
YJR159W	TEQG_07046T0
YDL246C	TEQG_07046T0
YDL167C	TEQG_06114T0
YKL045W	TEQG_04357T0
YGL040C	TEQG_07197T0
YPL220W	TEQG_02204T0
YGL135W	TEQG_02204T0
YLR002C	TEQG_03332T0
YFL047W	TEQG_00404T0
YJL088W	TEQG_02131T0
YBL035C	TEQG_06483T0
YCR024C	TEQG_00931T0
YEL064C	TEQG_02146T0
YKR076W	TEQG_08704T0
YMR251W	TEQG_08704T0
YGR154C	TEQG_08704T0
YDR300C	TEQG_02654T0
YHR033W	TEQG_02654T0
YOL068C	TEQG_08803T0
YDL042C	TEQG_08803T0
YDR019C	TEQG_02267T0
YGR188C	TEQG_04544T0
YLR351C	TEQG_06059T0
YGL076C	TEQG_02372T0
YPL198W	TEQG_02372T0
YBR055C	TEQG_02434T0
YNL219C	TEQG_08137T0
YBL033C	TEQG_05621T0
YIL022W	TEQG_05408T0
YBR074W	TEQG_01529T0
YHL010C	TEQG_03834T0
YKL120W	TEQG_06531T0
YEL046C	TEQG_07122T0
YDL155W	TEQG_03250T0
YLR210W	TEQG_03250T0
YJR123W	TEQG_04977T0
YGL065C	TEQG_06640T0
YNL273W	TEQG_06305T0
YPR141C	TEQG_06708T0
YPL140C	TEQG_01424T0
YOR231W	TEQG_01424T0
YER168C	TEQG_03286T0
YPR118W	TEQG_00455T0
YGL097W	TEQG_04177T0	TEQG_02884T0
YGL115W	TEQG_06485T0
YJL001W	TEQG_07376T0
YOL061W	TEQG_05509T0
YHR080C	TEQG_03053T0
YDR326C	TEQG_03053T0
YNL256W	TEQG_08154T0
YBR008C	TEQG_05487T0	TEQG_04481T0	TEQG_08263T0
YER098W	TEQG_02044T0
YBL067C	TEQG_02044T0
YDL108W	TEQG_00437T0
YBR247C	TEQG_04137T0
YBR220C	TEQG_04795T0
YEL055C	TEQG_04531T0
YER094C	TEQG_05165T0
YFL030W	TEQG_05750T0
YLR130C	TEQG_05942T0
YDR105C	TEQG_08829T0
YPR175W	TEQG_07877T0
YGL049C	TEQG_08515T0
YGR162W	TEQG_08515T0
YDL147W	TEQG_07799T0
YJL039C	TEQG_06506T0
YBL097W	TEQG_00383T0
YER145C	TEQG_08010T0
YKR052C	TEQG_07424T0
YJL133W	TEQG_07424T0
YLR148W	TEQG_03004T0
YDR364C	TEQG_05888T0
YGR202C	TEQG_05762T0
YNL169C	TEQG_07992T0
YML074C	TEQG_01993T0
YLR449W	TEQG_01993T0
YDL086W	TEQG_06258T0
YBR227C	TEQG_08087T0
YNL317W	TEQG_01982T0
YIR004W	TEQG_07759T0
YDR324C	TEQG_05929T0
YPR004C	TEQG_08227T0
YPR119W	TEQG_07509T0
YGR108W	TEQG_07509T0
YFR047C	TEQG_01600T0
YBR286W	TEQG_05395T0
YGL011C	TEQG_05536T0
YPR108W	TEQG_03691T0
YMR001C	TEQG_06926T0
YML104C	TEQG_07209T0
YOR184W	TEQG_07442T0
YER119C	TEQG_04327T0
YBL089W	TEQG_04327T0
YGR054W	TEQG_07825T0
YIR028W	TEQG_00043T0
YBR021W	TEQG_00043T0
YBL042C	TEQG_00043T0
YHR132C	TEQG_01975T0
YPR167C	TEQG_07792T0
YNL280C	TEQG_01441T0	TEQG_06130T0
YJL112W	TEQG_06637T0
YKR036C	TEQG_06637T0
YDL153C	TEQG_02240T0
YBR046C	TEQG_03879T0
YDL117W	TEQG_03553T0
YMR221C	TEQG_00721T0
YLR116W	TEQG_01541T0
YFR021W	TEQG_03934T0
YJL091C	TEQG_04999T0
YKL188C	TEQG_05634T0
YJR036C	TEQG_05885T0
YML102W	TEQG_05917T0
YCR094W	TEQG_06185T0
YNR048W	TEQG_06185T0
YDL195W	TEQG_01849T0
YFL038C	TEQG_03135T0
YJL059W	TEQG_01895T0
YDR297W	TEQG_05861T0
YPL209C	TEQG_02649T0
YKL221W	TEQG_05726T0
YMR318C	TEQG_01390T0
YCR105W	TEQG_01390T0
YIL021W	TEQG_01845T0
YJL036W	TEQG_02038T0
YBL037W	TEQG_06317T0
YOR132W	TEQG_05553T0
YOL055C	TEQG_02866T0
YPL258C	TEQG_02866T0
YPR121W	TEQG_02866T0
YCL038C	TEQG_02635T0
YEL056W	TEQG_03116T0
YGR187C	TEQG_04157T0
YER021W	TEQG_07817T0
YFR010W	TEQG_08767T0
YBR189W	TEQG_04838T0
YPL081W	TEQG_04838T0
YDR244W	TEQG_00099T0
YGL169W	TEQG_02469T0
YPR178W	TEQG_00147T0
YFR051C	TEQG_08012T0
YKR018C	TEQG_04024T0
YJL082W	TEQG_04024T0
YBL104C	TEQG_01483T0
YPR144C	TEQG_00117T0
YPL050C	TEQG_02564T0
YLR420W	TEQG_07760T0
YPL152W	TEQG_08290T0
YOR071C	TEQG_03920T0
YLR237W	TEQG_03920T0
YOR192C	TEQG_03920T0
YDL215C	TEQG_02408T0
YJR105W	TEQG_03012T0
YOL049W	TEQG_02980T0
YOR154W	TEQG_03007T0
YKR017C	TEQG_07425T0
YHR066W	TEQG_05024T0
YDR312W	TEQG_05024T0
YDR104C	TEQG_01378T0
YIR029W	TEQG_01116T0
YJL069C	TEQG_02444T0
YNR006W	TEQG_02820T0
YBR234C	TEQG_07969T0
YCR023C	TEQG_03634T0	TEQG_02385T0	TEQG_00825T0
YIL133C	TEQG_01526T0
YNL069C	TEQG_01526T0
YHR102W	TEQG_00409T0
YGR189C	TEQG_02836T0
YHR128W	TEQG_03157T0
YNL308C	TEQG_01476T0
YLR203C	TEQG_04457T0
YNL274C	TEQG_07548T0	TEQG_04907T0
YMR237W	TEQG_08129T0
YOR299W	TEQG_08129T0
YDR392W	TEQG_03601T0
YML001W	TEQG_04615T0
YKL172W	TEQG_07232T0
YLR328W	TEQG_06742T0
YGR010W	TEQG_06742T0
YGR261C	TEQG_03871T0
YMR203W	TEQG_04718T0
YPR201W	TEQG_05272T0
YER102W	TEQG_05290T0
YBL072C	TEQG_05290T0
YLR300W	TEQG_06343T0
YOR190W	TEQG_06343T0
YJR002W	TEQG_02636T0
YKL179C	TEQG_04917T0
YCR047C	TEQG_07950T0
YPL218W	TEQG_07684T0
YPL133C	TEQG_08055T0
YLR361C	TEQG_02064T0
YNL293W	TEQG_02895T0
YOL112W	TEQG_02895T0
YPL117C	TEQG_00331T0
YMR092C	TEQG_02415T0
YGR083C	TEQG_06481T0
YML004C	TEQG_04566T0
YKL193C	TEQG_08455T0
YHR032W	TEQG_00333T0
YDR338C	TEQG_00333T0
YDL192W	TEQG_02206T0
YDL137W	TEQG_02206T0
YKL174C	TEQG_02189T0	TEQG_04815T0
YNL257C	TEQG_01475T0
YHR155W	TEQG_01475T0
YGR155W	TEQG_02651T0
YBR159W	TEQG_05324T0
YAR007C	TEQG_07203T0
YNL007C	TEQG_02967T0
YJL204C	TEQG_00515T0
YKR066C	TEQG_00595T0
YDL201W	TEQG_05724T0
YEL060C	TEQG_05150T0	TEQG_06704T0	TEQG_05834T0	TEQG_07664T0	TEQG_01977T0	TEQG_07588T0	TEQG_02774T0	TEQG_06283T0	TEQG_00233T0	TEQG_00178T0
YOR003W	TEQG_05150T0	TEQG_06704T0	TEQG_05834T0	TEQG_07664T0	TEQG_01977T0	TEQG_07588T0	TEQG_02774T0	TEQG_06283T0	TEQG_00233T0	TEQG_00178T0
YOR306C	TEQG_00683T0	TEQG_07964T0
YOL119C	TEQG_00683T0	TEQG_07964T0
YDR496C	TEQG_04018T0
YBR192W	TEQG_07975T0
YDR264C	TEQG_02660T0
YOR034C	TEQG_02660T0
YHR011W	TEQG_01114T0
YJL207C	TEQG_06589T0
YJL176C	TEQG_08219T0
YPR011C	TEQG_07863T0
YBR241C	TEQG_03689T0
YGL104C	TEQG_03689T0
YLR133W	TEQG_07883T0
YDR147W	TEQG_07883T0
YGR255C	TEQG_02040T0
YDR049W	TEQG_05580T0
YBL084C	TEQG_01958T0
YIL003W	TEQG_03532T0
YBR274W	TEQG_07396T0
YFL016C	TEQG_07274T0
YPL260W	TEQG_03667T0
YPL172C	TEQG_04051T0
YLR017W	TEQG_06753T0
YML110C	TEQG_06756T0
YER031C	TEQG_08089T0
YGL210W	TEQG_08089T0
YHR026W	TEQG_00367T0
YGL202W	TEQG_01024T0
YDL205C	TEQG_04651T0
YGR260W	TEQG_05558T0	TEQG_05692T0	TEQG_00386T0	TEQG_02959T0	TEQG_04033T0	TEQG_06622T0
YCR028C	TEQG_01775T0
YDR050C	TEQG_03379T0
YKL114C	TEQG_04543T0
YML018C	TEQG_04616T0
YPR091C	TEQG_04875T0
YML021C	TEQG_07870T0
YGR085C	TEQG_05210T0
YPR102C	TEQG_05210T0
YPR132W	TEQG_05776T0
YGR118W	TEQG_05776T0
YAL021C	TEQG_02060T0
YIL083C	TEQG_04801T0
YNL251C	TEQG_02925T0
YBL041W	TEQG_07955T0
YER055C	TEQG_07359T0
YNL221C	TEQG_05452T0
YJL053W	TEQG_07522T0
YDR287W	TEQG_04163T0
YHR046C	TEQG_04163T0
YNL121C	TEQG_06701T0
YHR117W	TEQG_06701T0
YJR070C	TEQG_01277T0
YKL080W	TEQG_02269T0
YMR214W	TEQG_02844T0
YPR041W	TEQG_01923T0
YLR229C	TEQG_04889T0	TEQG_08496T0
YHR142W	TEQG_04655T0
YBR084C-A	TEQG_02685T0
YBL027W	TEQG_02685T0
YAL042W	TEQG_04436T0
YGL092W	TEQG_03769T0
YMR226C	TEQG_01353T0
YIL118W	TEQG_07812T0
YPR137W	TEQG_05171T0
YPL090C	TEQG_03792T0
YBR181C	TEQG_03792T0
YNL313C	TEQG_07649T0	TEQG_06729T0
YER060W-A	TEQG_01848T0
YER056C	TEQG_01848T0
YER060W	TEQG_01848T0
YIL038C	TEQG_01662T0
YPL097W	TEQG_00746T0
YNL048W	TEQG_03661T0
YGR238C	TEQG_00860T0
YHR158C	TEQG_00860T0
YHR123W	TEQG_07805T0
YNL130C	TEQG_07805T0
YAR003W	TEQG_03657T0
YPR097W	TEQG_00026T0
YML020W	TEQG_04618T0
YGL055W	TEQG_07264T0
YGR163W	TEQG_07296T0
YLR088W	TEQG_06088T0
YEL024W	TEQG_01311T0
YBR028C	TEQG_05052T0
YNL202W	TEQG_03039T0
YPL125W	TEQG_06344T0
YDL017W	TEQG_01744T0
YDR416W	TEQG_04634T0
YNR033W	TEQG_02568T0
YOR141C	TEQG_02586T0
YOL120C	TEQG_07866T0
YNL301C	TEQG_07866T0
YMR235C	TEQG_00054T0
YBR039W	TEQG_04346T0
YOR245C	TEQG_00442T0
YMR247C	TEQG_03585T0
YLR167W	TEQG_05543T0
YDR415C	TEQG_01736T0	TEQG_01173T0	TEQG_06332T0	TEQG_07709T0
YOR171C	TEQG_02253T0
YLR260W	TEQG_02253T0
YNL231C	TEQG_06484T0
YNL264C	TEQG_06484T0
YIL020C	TEQG_02996T0
YOR006C	TEQG_03677T0
YNR015W	TEQG_05394T0
YOR100C	TEQG_05976T0
YBR139W	TEQG_00462T0
YMR297W	TEQG_00462T0
YKL205W	TEQG_00814T0
YGR246C	TEQG_03577T0
YJL010C	TEQG_08415T0
YMR314W	TEQG_07080T0
YLR299W	TEQG_00543T0	TEQG_03168T0
YDL154W	TEQG_02239T0
YPL063W	TEQG_00673T0
YKL002W	TEQG_03368T0
YBL064C	TEQG_06969T0
YPR165W	TEQG_02100T0
YNL279W	TEQG_03786T0
YKL191W	TEQG_05247T0
YNR041C	TEQG_07855T0
YBL098W	TEQG_05892T0	TEQG_03277T0
YHR070W	TEQG_00023T0
YDR376W	TEQG_01891T0
YMR093W	TEQG_01637T0
YEL027W	TEQG_08551T0
YJR144W	TEQG_07154T0
YIL043C	TEQG_08199T0
YNL011C	TEQG_06508T0
YBR164C	TEQG_02585T0
YBR260C	TEQG_04887T0
YBR291C	TEQG_01748T0
YDR268W	TEQG_06181T0
YHL002W	TEQG_02826T0
YDR523C	TEQG_06126T0
YIL091C	TEQG_05760T0
YOR149C	TEQG_03453T0
YFR050C	TEQG_07957T0
YPL060W	TEQG_05477T0
YER144C	TEQG_02821T0
YDR069C	TEQG_02821T0
YOR101W	TEQG_01352T0
YNL098C	TEQG_01352T0
YML130C	TEQG_00097T0
YHR008C	TEQG_03714T0
YPL214C	TEQG_01922T0
YIR023W	TEQG_05355T0
YOL145C	TEQG_04197T0
YHR144C	TEQG_07875T0
YKR079C	TEQG_07299T0
YML065W	TEQG_03988T0
YLR442C	TEQG_03988T0
YER087W	TEQG_02293T0
YER156C	TEQG_05965T0
YGL058W	TEQG_05972T0
YGR047C	TEQG_07677T0
YBR145W	TEQG_00403T0
YMR303C	TEQG_00403T0
YOL086C	TEQG_00403T0
YMR083W	TEQG_00403T0
YLR191W	TEQG_00095T0
YGR278W	TEQG_04386T0
YKR026C	TEQG_03868T0
YPL211W	TEQG_03333T0
YDR242W	TEQG_00271T0	TEQG_06998T0	TEQG_04036T0
YOR312C	TEQG_05874T0
YMR242C	TEQG_05874T0
YDL226C	TEQG_05551T0
YPR047W	TEQG_01854T0
YDR182W	TEQG_05352T0
YCR061W	TEQG_06085T0
YDR373W	TEQG_06001T0
YGL205W	TEQG_05729T0
YPL227C	TEQG_02953T0
YLR045C	TEQG_07415T0
YDR025W	TEQG_05911T0
YBR048W	TEQG_05911T0
YAR015W	TEQG_04880T0
YDR191W	TEQG_04010T0
YDR080W	TEQG_05546T0
YPL015C	TEQG_02442T0
YKL150W	TEQG_05875T0
YLR330W	TEQG_05482T0
YMR208W	TEQG_05215T0
YMR061W	TEQG_00574T0
YDL119C	TEQG_07559T0
YDL156W	TEQG_08478T0
YOL152W	TEQG_05463T0
YPR135W	TEQG_06240T0
YDL101C	TEQG_00434T0
YDR339C	TEQG_04165T0
YJL029C	TEQG_04438T0
YGR048W	TEQG_08105T0
YDR032C	TEQG_00636T0
YCR004C	TEQG_00636T0
YPL048W	TEQG_07451T0
YKL081W	TEQG_07451T0
YEL021W	TEQG_01987T0
YGL103W	TEQG_01586T0
YFL005W	TEQG_04167T0
YHR089C	TEQG_00840T0
YJL068C	TEQG_00815T0
YDL006W	TEQG_03366T0
YJL081C	TEQG_02634T0
YER122C	TEQG_08153T0
YMR023C	TEQG_07067T0
YJL084C	TEQG_03952T0
YKR021W	TEQG_03952T0
YCR026C	TEQG_08532T0
YEL016C	TEQG_08532T0
YPL249C	TEQG_03811T0
YMR192W	TEQG_03811T0
YDR280W	TEQG_01981T0
YNL237W	TEQG_02956T0
YGR024C	TEQG_08670T0
YNL065W	TEQG_07544T0
YIL121W	TEQG_07544T0
YIL120W	TEQG_07544T0
YPR058W	TEQG_00985T0
YBR104W	TEQG_00985T0
YMR102C	TEQG_06534T0
YKL121W	TEQG_06534T0
YDL056W	TEQG_01006T0
YER162C	TEQG_06747T0
YIL034C	TEQG_06391T0
YLR380W	TEQG_06079T0
YKL149C	TEQG_06984T0
YMR223W	TEQG_06081T0
YKL190W	TEQG_07447T0
YBL080C	TEQG_00550T0
YDR064W	TEQG_06800T0
YML121W	TEQG_06112T0
YML097C	TEQG_07576T0
YJR125C	TEQG_00692T0
YHR069C	TEQG_01626T0
YGR207C	TEQG_03031T0
YKL012W	TEQG_04030T0
YIL144W	TEQG_05054T0
YNL016W	TEQG_03955T0
YML014W	TEQG_06209T0
YMR276W	TEQG_06041T0
YNR029C	TEQG_07739T0
YOL077C	TEQG_08091T0
YGL133W	TEQG_03299T0
YPL216W	TEQG_03299T0
YNL031C	TEQG_08132T0
YBR010W	TEQG_08132T0
YKL039W	TEQG_06528T0
YHL017W	TEQG_06528T0
YCR009C	TEQG_04213T0
YMR259C	TEQG_06722T0
YDR272W	TEQG_06491T0
YOR040W	TEQG_06491T0
YLR166C	TEQG_00052T0
YDR427W	TEQG_06089T0
YDR092W	TEQG_06772T0
YOR202W	TEQG_03009T0
YKL217W	TEQG_05383T0
YPL069C	TEQG_05598T0
YER089C	TEQG_05763T0
YBL056W	TEQG_05763T0
YGL147C	TEQG_05742T0
YNL067W	TEQG_05742T0
YBR293W	TEQG_01336T0
YAL024C	TEQG_02716T0
YKL151C	TEQG_00180T0
YJL143W	TEQG_02771T0
YDL236W	TEQG_05384T0
YER003C	TEQG_05619T0
YNR007C	TEQG_02949T0
YDR017C	TEQG_06973T0
YGL131C	TEQG_06399T0
YPL169C	TEQG_04437T0
YGR220C	TEQG_07851T0
YKR081C	TEQG_00080T0
YMR176W	TEQG_03551T0
YJL121C	TEQG_07108T0
YPL224C	TEQG_00812T0
YMR177W	TEQG_00812T0
YJL108C	TEQG_01009T0
YKR051W	TEQG_01212T0
YDR454C	TEQG_07187T0
YDR204W	TEQG_08505T0
YPL030W	TEQG_06447T0
YNR019W	TEQG_01518T0
YCR048W	TEQG_01518T0
YML093W	TEQG_01176T0
YJR133W	TEQG_06292T0
YOR039W	TEQG_05414T0
YJL134W	TEQG_00355T0
YKR053C	TEQG_00355T0
YIL047C	TEQG_06092T0
YKL024C	TEQG_00387T0
YNR030W	TEQG_02046T0
YGR149W	TEQG_05372T0
YPL045W	TEQG_06475T0
YDR214W	TEQG_03737T0
YOR069W	TEQG_02053T0
YIL001W	TEQG_06427T0
YKR068C	TEQG_08436T0
YOR120W	TEQG_00027T0	TEQG_05446T0	TEQG_07143T0
YDR368W	TEQG_00027T0	TEQG_05446T0	TEQG_07143T0
YOR018W	TEQG_04569T0
YFR022W	TEQG_04569T0
YGR282C	TEQG_02229T0
YIL030C	TEQG_01961T0
YBR256C	TEQG_05023T0
YBR110W	TEQG_05974T0
YNL227C	TEQG_01704T0
YLR014C	TEQG_03625T0
YNL090W	TEQG_05073T0
YOR296W	TEQG_04463T0
YMR210W	TEQG_07071T0
YBL082C	TEQG_04627T0
YHR114W	TEQG_02583T0
YLR286C	TEQG_04810T0
YPR086W	TEQG_05105T0
YOR275C	TEQG_06911T0
YDR330W	TEQG_00407T0
YDR036C	TEQG_06487T0
YOR378W	TEQG_03887T0
YML116W	TEQG_03887T0
YMR279C	TEQG_03887T0
YCR031C	TEQG_02594T0
YJL191W	TEQG_02594T0
YKR070W	TEQG_00028T0	TEQG_06402T0
YOL092W	TEQG_03467T0
YBR147W	TEQG_03467T0
YGL142C	TEQG_01134T0
YER012W	TEQG_05172T0
YPR180W	TEQG_02957T0
YLR215C	TEQG_06586T0
YNL022C	TEQG_05844T0
YNL240C	TEQG_07534T0
YPL237W	TEQG_07053T0
YPL084W	TEQG_07273T0
YDR155C	TEQG_05199T0
YML078W	TEQG_05199T0
YEL023C	TEQG_02673T0
YLL006W	TEQG_07463T0
YMR004W	TEQG_08657T0
YMR143W	TEQG_02592T0
YDL083C	TEQG_02592T0
YEL054C	TEQG_04359T0
YDR418W	TEQG_04359T0
YIL153W	TEQG_06750T0
YLR209C	TEQG_06179T0
YOR081C	TEQG_07678T0
YKR089C	TEQG_07678T0
YGR225W	TEQG_03815T0
YBL020W	TEQG_07202T0
YLR403W	TEQG_05013T0
YPR060C	TEQG_06636T0
YOL002C	TEQG_05082T0
YDR492W	TEQG_05082T0
YCR098C	TEQG_03695T0
YGL038C	TEQG_02318T0
YDR320C	TEQG_03478T0
YPL242C	TEQG_00691T0
YOR056C	TEQG_04230T0
YBL040C	TEQG_03146T0
YOL010W	TEQG_00138T0
YJR124C	TEQG_02794T0
YHR088W	TEQG_04204T0
YOL123W	TEQG_02438T0
YPL247C	TEQG_04045T0
YDR484W	TEQG_01182T0
YPL155C	TEQG_00446T0
YKL196C	TEQG_04077T0
YOL052C	TEQG_03527T0
YGR224W	TEQG_05794T0	TEQG_05144T0	TEQG_04114T0	TEQG_03977T0	TEQG_03316T0	TEQG_00219T0	TEQG_00947T0	TEQG_07222T0
YKR105C	TEQG_05794T0	TEQG_05144T0	TEQG_04114T0	TEQG_03977T0	TEQG_03316T0	TEQG_00219T0	TEQG_00947T0	TEQG_07222T0
YCL069W	TEQG_05794T0	TEQG_05144T0	TEQG_04114T0	TEQG_03977T0	TEQG_03316T0	TEQG_00219T0	TEQG_00947T0	TEQG_07222T0
YPR198W	TEQG_05794T0	TEQG_05144T0	TEQG_04114T0	TEQG_03977T0	TEQG_03316T0	TEQG_00219T0	TEQG_00947T0	TEQG_07222T0
YMR113W	TEQG_06882T0
YKL132C	TEQG_06882T0
YER026C	TEQG_00839T0
YDL090C	TEQG_03838T0
YJL125C	TEQG_03471T0
YPR066W	TEQG_08465T0
YBR037C	TEQG_01772T0
YBR024W	TEQG_01772T0
YOR089C	TEQG_01403T0
YNL093W	TEQG_01403T0
YMR088C	TEQG_02776T0	TEQG_05890T0
YFR005C	TEQG_05175T0
YER143W	TEQG_05319T0
YOR254C	TEQG_04997T0
YNL010W	TEQG_05715T0
YBR162C	TEQG_00260T0
YDR400W	TEQG_01464T0
YDR002W	TEQG_04609T0
YJL187C	TEQG_02655T0
YKL025C	TEQG_04913T0
YDR267C	TEQG_07214T0
YOR274W	TEQG_04713T0
YOR007C	TEQG_05407T0
YKL180W	TEQG_04908T0
YJL177W	TEQG_04908T0
YMR305C	TEQG_08176T0
YGR279C	TEQG_08176T0
YDR164C	TEQG_01286T0
YBR187W	TEQG_04833T0
YJR073C	TEQG_05740T0
YNL068C	TEQG_01043T0
YIL131C	TEQG_01043T0
YKL014C	TEQG_01282T0
YLR056W	TEQG_02628T0
YKL059C	TEQG_07175T0
YGL143C	TEQG_01747T0
YLR143W	TEQG_00601T0
YBR026C	TEQG_04145T0
YHR148W	TEQG_02839T0
YER019W	TEQG_04508T0
YNL223W	TEQG_01702T0
YGL130W	TEQG_01930T0
YBR154C	TEQG_03612T0
YER151C	TEQG_06257T0
YDR061W	TEQG_08379T0
YOR362C	TEQG_07945T0
YDR533C	TEQG_08419T0
YPL280W	TEQG_08419T0
YOR391C	TEQG_08419T0
YMR322C	TEQG_08419T0
YDR460W	TEQG_00629T0
YAL058W	TEQG_02051T0
YMR178W	TEQG_01351T0
YDR168W	TEQG_04693T0
YNR052C	TEQG_03049T0
YJR006W	TEQG_05224T0
YGR257C	TEQG_02518T0
YOL141W	TEQG_03935T0
YDR421W	TEQG_03646T0	TEQG_03363T0	TEQG_08843T0
YER114C	TEQG_00667T0
YBL085W	TEQG_00667T0
YBR191W	TEQG_04837T0
YPL079W	TEQG_04837T0
YGL186C	TEQG_04316T0
YPR022C	TEQG_07260T0
YML022W	TEQG_08852T0
YDR441C	TEQG_08852T0
YJR078W	TEQG_00477T0
YIL106W	TEQG_01904T0
YDR440W	TEQG_04613T0
YHR168W	TEQG_03631T0
YML032C	TEQG_02144T0
YBR200W	TEQG_06338T0
YER157W	TEQG_05526T0
YLR268W	TEQG_06597T0
YIR037W	TEQG_06400T0
YBR244W	TEQG_06400T0
YCR077C	TEQG_01291T0
YDR054C	TEQG_04325T0
YBR155W	TEQG_06019T0
YJR096W	TEQG_06351T0
YBR239C	TEQG_02453T0
YJR142W	TEQG_01339T0
YNL181W	TEQG_01288T0
YDL064W	TEQG_06876T0
YPR105C	TEQG_02441T0
YMR022W	TEQG_04223T0
YOR351C	TEQG_05578T0
YCR010C	TEQG_05922T0
YNR002C	TEQG_05922T0
YDL206W	TEQG_00382T0
YAL003W	TEQG_02237T0
YHR200W	TEQG_00018T0
YIL067C	TEQG_03424T0
YGR003W	TEQG_04526T0
YDR228C	TEQG_06220T0
YPL123C	TEQG_05291T0
YMR200W	TEQG_07254T0
YDR323C	TEQG_01372T0
YGL241W	TEQG_04769T0
YBR088C	TEQG_08066T0
YPL128C	TEQG_03884T0
YMR137C	TEQG_07101T0
YMR099C	TEQG_08773T0
YOR096W	TEQG_01398T0
YNL096C	TEQG_01398T0
YLL043W	TEQG_00230T0
YPL236C	TEQG_00141T0
YPL078C	TEQG_00118T0
YDR407C	TEQG_07072T0
YPL188W	TEQG_04199T0
YPR082C	TEQG_03982T0
YMR260C	TEQG_05480T0
YER117W	TEQG_00669T0
YBL087C	TEQG_00669T0
YPL176C	TEQG_05106T0
YOR256C	TEQG_05106T0
YGL064C	TEQG_01943T0
YPL120W	TEQG_00093T0
YBR042C	TEQG_04198T0
YDR018C	TEQG_04198T0
YDR177W	TEQG_03059T0
YAL002W	TEQG_04338T0
YMR220W	TEQG_01306T0
YKL034W	TEQG_03962T0
YDR487C	TEQG_07398T0
YJL030W	TEQG_06695T0
YOR251C	TEQG_07769T0
YPL132W	TEQG_08043T0
YBR111C	TEQG_02942T0
YER170W	TEQG_04356T0
YMR055C	TEQG_04398T0
YPR192W	TEQG_03555T0
YNL118C	TEQG_06525T0
YBL003C	TEQG_01700T0
YDR225W	TEQG_01700T0
YNR055C	TEQG_04828T0	TEQG_05132T0
YIL128W	TEQG_00110T0
YHL004W	TEQG_00987T0
YPL244C	TEQG_01473T0
YEL062W	TEQG_05880T0
YHR075C	TEQG_06388T0
YLR324W	TEQG_02616T0
YGR004W	TEQG_02616T0
YDR098C	TEQG_07118T0
YER174C	TEQG_07118T0
YDR465C	TEQG_02462T0
YEL012W	TEQG_02784T0
YNR020C	TEQG_02650T0
YKL218C	TEQG_06681T0
YPR128C	TEQG_04354T0
YJR024C	TEQG_02052T0
YKL067W	TEQG_03544T0
YGR009C	TEQG_06781T0
YER100W	TEQG_07656T0
YML060W	TEQG_06793T0
YPL096W	TEQG_05927T0
YLR270W	TEQG_01264T0
YOR173W	TEQG_01264T0
YDR371W	TEQG_05542T0	TEQG_07089T0
YPL135W	TEQG_07869T0
YOR226C	TEQG_07869T0
YJR025C	TEQG_00139T0
YIL039W	TEQG_00668T0
YGR046W	TEQG_03604T0
YGR186W	TEQG_04160T0
YMR240C	TEQG_03148T0
YOR070C	TEQG_02436T0
YPL252C	TEQG_03507T0
YNL025C	TEQG_04754T0
YML096W	TEQG_07575T0
YMR078C	TEQG_08221T0
YDR471W	TEQG_05018T0
YHR010W	TEQG_05018T0
YNL116W	TEQG_06471T0
YHR115C	TEQG_06471T0
YOL080C	TEQG_01267T0
YMR201C	TEQG_03196T0
YPL234C	TEQG_02320T0
YGR276C	TEQG_07120T0
YDR311W	TEQG_08328T0
YGL087C	TEQG_07520T0
YKL116C	TEQG_06719T0
YGR208W	TEQG_07793T0
YJL115W	TEQG_08580T0
YNL162W	TEQG_02703T0
YHR141C	TEQG_02703T0
YJR127C	TEQG_03348T0
YML081W	TEQG_03348T0
YDR180W	TEQG_01274T0
YJL057C	TEQG_00626T0
YJL093C	TEQG_01758T0
YOR281C	TEQG_00857T0
YER152C	TEQG_04891T0
YMR041C	TEQG_02627T0
YAL039C	TEQG_07654T0
YDL074C	TEQG_07460T0
YIR035C	TEQG_04134T0
YIR036C	TEQG_04134T0
YKL016C	TEQG_06566T0
YIL108W	TEQG_08423T0
YOR339C	TEQG_07395T0
YDR224C	TEQG_01701T0
YBL002W	TEQG_01701T0
YGR148C	TEQG_06771T0
YGL031C	TEQG_06771T0
YGL001C	TEQG_00009T0
YBL047C	TEQG_03430T0
YBR133C	TEQG_03926T0
YLR262C	TEQG_00368T0
YCR044C	TEQG_05027T0
YBL078C	TEQG_06223T0
YER072W	TEQG_05782T0
YJL071W	TEQG_07250T0
YFL028C	TEQG_04714T0
YIL099W	TEQG_03736T0
YGL105W	TEQG_04778T0
YLR291C	TEQG_05775T0
YOR311C	TEQG_05518T0
YPL164C	TEQG_06898T0
YDR117C	TEQG_02168T0
YBR002C	TEQG_03733T0
YDL030W	TEQG_03494T0
YOR130C	TEQG_00041T0
YEL002C	TEQG_04296T0
YHR181W	TEQG_07951T0
YNL201C	TEQG_06271T0
YPL183C	TEQG_08742T0
YBL055C	TEQG_02151T0
YDL052C	TEQG_01957T0
YIL145C	TEQG_01332T0
YGR091W	TEQG_05433T0
YNL030W	TEQG_07708T0	TEQG_08133T0
YBR009C	TEQG_07708T0	TEQG_08133T0
YKR094C	TEQG_01185T0
YIL148W	TEQG_01185T0
YDR132C	TEQG_05841T0
YLR108C	TEQG_05841T0
YNL302C	TEQG_06349T0
YOL121C	TEQG_06349T0
YDR328C	TEQG_03452T0
YGL067W	TEQG_03111T0
[truncated: 1,304 more rows]
[truncated: 12 more columns]
