# Supplementary material for: Evolutionary Conservation and Diversification of Puf RNA Binding Proteins and Their mRNA Targets
Source: PLoS Biol. 2015 Nov 20;13(11):e1002307. doi: 10.1371/journal.pbio.1002307 (PMC4654594; doi:10.1371/journal.pbio.1002307)
Supplement: S4 Dataset — (ZIP) [file pbio.1002307.s004.zip › S.cerevisiae.fa_T.melanosporum.fa.txt]

YHR165C	GSTUMT00010659001
YJL130C	GSTUMT00005367001
YLR106C	GSTUMT00005354001
YNR016C	GSTUMT00004186001
YKL203C	GSTUMT00009121001
YJR066W	GSTUMT00009121001
YKR054C	GSTUMT00000794001
YNL262W	GSTUMT00007495001
YDL171C	GSTUMT00002451001
YLL040C	GSTUMT00003624001
YGR271W	GSTUMT00004423001
YGL206C	GSTUMT00005369001
YPL231W	GSTUMT00002095001
YBR218C	GSTUMT00009057001
YGL062W	GSTUMT00009057001
YKL182W	GSTUMT00002096001
YGL195W	GSTUMT00005507001
YJR109C	GSTUMT00000853001
YDR127W	GSTUMT00004770001
YKL215C	GSTUMT00005537001
YGR061C	GSTUMT00006998001
YPR184W	GSTUMT00004119001
YGL008C	GSTUMT00009331001
YPL036W	GSTUMT00009331001
YBL076C	GSTUMT00005330001
YDR135C	GSTUMT00000822001
YER166W	GSTUMT00012189001
YDR093W	GSTUMT00012189001
YAL026C	GSTUMT00002118001
YIL125W	GSTUMT00000661001
YMR109W	GSTUMT00008458001
YKL129C	GSTUMT00008458001
YPL082C	GSTUMT00003386001
YDL145C	GSTUMT00005379001
YEL031W	GSTUMT00001754001
YDR457W	GSTUMT00000174001
YJR137C	GSTUMT00010016001
YNL088W	GSTUMT00006716001
YDL126C	GSTUMT00010158001
YER070W	GSTUMT00008921001
YIL066C	GSTUMT00008921001
YOR335C	GSTUMT00007997001
YIL048W	GSTUMT00000646001
YNL132W	GSTUMT00010647001
YBR084W	GSTUMT00011854001
YGR204W	GSTUMT00011854001
YBR023C	GSTUMT00008447001
YDR170C	GSTUMT00008880001
YKL210W	GSTUMT00004382001
YGR218W	GSTUMT00010629001
YPL160W	GSTUMT00009944001
YER172C	GSTUMT00010668001
YBR115C	GSTUMT00010502001
YMR196W	GSTUMT00001255001
YLL048C	GSTUMT00005225001
YHL035C	GSTUMT00005225001
YDL140C	GSTUMT00009762001
YDL102W	GSTUMT00008021001
YLR304C	GSTUMT00006278001
YOR304W	GSTUMT00001029001
YOR326W	GSTUMT00006478001
YAL029C	GSTUMT00006478001
YIL126W	GSTUMT00005194001
YBL004W	GSTUMT00009049001
YER164W	GSTUMT00003266001
YMR189W	GSTUMT00012074001
YPL217C	GSTUMT00010693001
YOR291W	GSTUMT00005196001
YER125W	GSTUMT00011744001
YLR086W	GSTUMT00006213001
YPR160W	GSTUMT00005850001
YOL021C	GSTUMT00001081001
YFR019W	GSTUMT00011273001
YGL173C	GSTUMT00011729001
YBL023C	GSTUMT00005326001
YGL120C	GSTUMT00010675001
YJL050W	GSTUMT00010488001
YMR229C	GSTUMT00010634001	GSTUMT00002242001
YBL022C	GSTUMT00001426001
YCR057C	GSTUMT00002431001
YMR080C	GSTUMT00010627001
YLR410W	GSTUMT00012052001
YMR288W	GSTUMT00007642001
YLR398C	GSTUMT00004514001
YFR031C	GSTUMT00006404001
YJL200C	GSTUMT00003967001
YHR074W	GSTUMT00003858001
YIL143C	GSTUMT00004710001
YAL035W	GSTUMT00009928001
YPL006W	GSTUMT00000601001
YGR094W	GSTUMT00009839001
YBL105C	GSTUMT00001395001
YGL022W	GSTUMT00011157001
YER171W	GSTUMT00010670001
YOR341W	GSTUMT00004768001
YOL075C	GSTUMT00000933001
YNL102W	GSTUMT00004441001
YGL009C	GSTUMT00006413001
YNL123W	GSTUMT00008284001
YKL157W	GSTUMT00009912001
YHR047C	GSTUMT00009912001
YGL167C	GSTUMT00006766001
YLR305C	GSTUMT00011954001
YJL034W	GSTUMT00010477001
YNL209W	GSTUMT00008839001
YDL229W	GSTUMT00008839001
YER091C	GSTUMT00005323001
YDR238C	GSTUMT00011208001
YLR069C	GSTUMT00000435001
YFR015C	GSTUMT00003828001
YLR258W	GSTUMT00003828001
YOR330C	GSTUMT00007666001
YMR205C	GSTUMT00009355001
YHR023W	GSTUMT00004050001
YMR128W	GSTUMT00001948001
YPL086C	GSTUMT00005195001
YDR011W	GSTUMT00012138001
YNR070W	GSTUMT00012138001
YPL058C	GSTUMT00012138001
YOR153W	GSTUMT00012138001
YDR406W	GSTUMT00012138001
YOR328W	GSTUMT00012138001
YGL156W	GSTUMT00006536001
YLL024C	GSTUMT00000288001
YAL005C	GSTUMT00000288001
YER103W	GSTUMT00000288001
YBL075C	GSTUMT00000288001
YML059C	GSTUMT00010985001
YER036C	GSTUMT00006535001
YKL104C	GSTUMT00001506001
YKL148C	GSTUMT00009772001
YJL045W	GSTUMT00009772001
YEL011W	GSTUMT00006246001
YGL137W	GSTUMT00004287001
YLR274W	GSTUMT00003837001
YNL163C	GSTUMT00007649001
YPL167C	GSTUMT00010623001
YER013W	GSTUMT00003071001
YDR097C	GSTUMT00001828001
YGL201C	GSTUMT00010054001
YML035C	GSTUMT00010538001
YFR009W	GSTUMT00001930001
YPR019W	GSTUMT00006910001
YGL207W	GSTUMT00004673001
YDR039C	GSTUMT00008991001
YDR040C	GSTUMT00008991001
YDR038C	GSTUMT00008991001
YMR186W	GSTUMT00012114001
YPL240C	GSTUMT00012114001
YMR108W	GSTUMT00009396001
YHR186C	GSTUMT00002741001
YGR217W	GSTUMT00000580001
YFL036W	GSTUMT00011240001
YOR270C	GSTUMT00005345001
YKR001C	GSTUMT00003856001
YCR011C	GSTUMT00000442001
YGL026C	GSTUMT00008184001
YDR129C	GSTUMT00005469001
YLR272C	GSTUMT00000258001
YKR086W	GSTUMT00011235001
YNL014W	GSTUMT00001743001
YLR249W	GSTUMT00001743001
YDR091C	GSTUMT00001816001
YOL090W	GSTUMT00006266001
YMR049C	GSTUMT00009101001
YDR234W	GSTUMT00011608001
YLR129W	GSTUMT00011212001
YLL001W	GSTUMT00001624001
YKR031C	GSTUMT00003661001
YPL226W	GSTUMT00004593001
YPR181C	GSTUMT00005843001
YPR074C	GSTUMT00011095001
YBR117C	GSTUMT00011095001
YBR202W	GSTUMT00004110001
YCR017C	GSTUMT00007470001
YPR010C	GSTUMT00009046001
YOR207C	GSTUMT00009090001
YOL004W	GSTUMT00008435001
YOR168W	GSTUMT00008811001
YJL005W	GSTUMT00006808001
YLR259C	GSTUMT00009341001
YLR189C	GSTUMT00007486001
YPL012W	GSTUMT00004765001
YLL034C	GSTUMT00006380001	GSTUMT00002916001	GSTUMT00006281001
YIL075C	GSTUMT00003388001
YBR080C	GSTUMT00009174001
YDR334W	GSTUMT00009777001
YOL006C	GSTUMT00008425001
YKL165C	GSTUMT00009065001
YDL215C	GSTUMT00006745001
YIL078W	GSTUMT00010648001
YBR196C	GSTUMT00009036001
YJL111W	GSTUMT00000052001
YDR212W	GSTUMT00005900001
YJL014W	GSTUMT00007765001
YGR264C	GSTUMT00008601001
YJR045C	GSTUMT00011349001
YEL030W	GSTUMT00011349001
YLR384C	GSTUMT00010486001
YDR430C	GSTUMT00011995001
YDR283C	GSTUMT00006442001
YGL006W	GSTUMT00003738001
YOR133W	GSTUMT00001342001
YDR385W	GSTUMT00001342001
YLR153C	GSTUMT00002338001
YJR064W	GSTUMT00007689001
YGL245W	GSTUMT00010264001
YFL008W	GSTUMT00007868001
YBR235W	GSTUMT00001511001
YMR120C	GSTUMT00007995001
YLR028C	GSTUMT00007995001
YBR121C	GSTUMT00003052001
YJR016C	GSTUMT00010247001
YKR097W	GSTUMT00006989001
YMR089C	GSTUMT00005691001
YLR087C	GSTUMT00011248001
YPL093W	GSTUMT00011573001
YHL016C	GSTUMT00005094001
YGR281W	GSTUMT00007310001
YMR308C	GSTUMT00007501001
YDR341C	GSTUMT00011569001
YLR450W	GSTUMT00009050001
YML075C	GSTUMT00009050001
YGL163C	GSTUMT00000296001
YJR121W	GSTUMT00002474001
YOR048C	GSTUMT00010482001
YDR037W	GSTUMT00002716001
YER025W	GSTUMT00008017001
YGR124W	GSTUMT00003903001
YPR145W	GSTUMT00003903001
YOR151C	GSTUMT00001642001
YIL142W	GSTUMT00009564001
YGR116W	GSTUMT00000938001
YJL012C	GSTUMT00006746001
YMR290C	GSTUMT00007557001
YFL037W	GSTUMT00008543001
YJL074C	GSTUMT00000412001
YMR217W	GSTUMT00008613001
YBR038W	GSTUMT00009079001
YLR389C	GSTUMT00003807001
YDL143W	GSTUMT00011767001
YMR301C	GSTUMT00007455001
YML085C	GSTUMT00009314001
YML124C	GSTUMT00009314001
YOR204W	GSTUMT00004107001
YPL119C	GSTUMT00004107001
YJR143C	GSTUMT00001582001
YHR027C	GSTUMT00003152001
YNL325C	GSTUMT00009987001
YDR291W	GSTUMT00009029001
YDR293C	GSTUMT00001912001
YCR093W	GSTUMT00002521001
YDL019C	GSTUMT00002986001
YAR042W	GSTUMT00002986001
YKR009C	GSTUMT00006429001
YLR289W	GSTUMT00002408001
YNR031C	GSTUMT00002374001
YCR073C	GSTUMT00002374001
YLR432W	GSTUMT00007206001
YHR216W	GSTUMT00007206001
YML056C	GSTUMT00007206001
YNL321W	GSTUMT00012054001
YBR126C	GSTUMT00001845001
YGL238W	GSTUMT00005114001
YBR229C	GSTUMT00003340001
YNL250W	GSTUMT00001634001
YNL104C	GSTUMT00008878001
YOR108W	GSTUMT00008878001
YBR097W	GSTUMT00000936001
YBR169C	GSTUMT00001748001
YPL106C	GSTUMT00001748001
YLR371W	GSTUMT00000084001
YGR070W	GSTUMT00000084001
YNL112W	GSTUMT00004402001
YIL109C	GSTUMT00007691001
YNL049C	GSTUMT00007691001
YJL033W	GSTUMT00007758001
YOR109W	GSTUMT00001508001
YNL106C	GSTUMT00001508001
YER069W	GSTUMT00004655001
YNL192W	GSTUMT00011849001
YDR190C	GSTUMT00007529001
YNR001C	GSTUMT00002237001
YCR005C	GSTUMT00002237001
YFR030W	GSTUMT00000610001
YOR356W	GSTUMT00000564001
YNR013C	GSTUMT00001063001
YLR060W	GSTUMT00000015001
YPL235W	GSTUMT00005374001
YMR105C	GSTUMT00001433001
YKL127W	GSTUMT00001433001
YKL035W	GSTUMT00000195001
YHL030W	GSTUMT00011536001
YPL110C	GSTUMT00010790001
YDR172W	GSTUMT00006992001
YLL018C	GSTUMT00002673001
YHR205W	GSTUMT00004530001
YPL040C	GSTUMT00011254001
YDL131W	GSTUMT00009173001
YDL182W	GSTUMT00009173001
YDL160C	GSTUMT00000240001
YDL084W	GSTUMT00004679001
YBR248C	GSTUMT00005498001
YLR382C	GSTUMT00006079001
YOR211C	GSTUMT00007664001
YNL061W	GSTUMT00010249001
YDR188W	GSTUMT00008182001
YLR058C	GSTUMT00006315001
YLR175W	GSTUMT00009737001
YPR002W	GSTUMT00004644001
YCR072C	GSTUMT00011309001
YBL039C	GSTUMT00010683001
YJR103W	GSTUMT00010683001
YAL038W	GSTUMT00008343001
YOR347C	GSTUMT00008343001
YMR304W	GSTUMT00003361001
YER043C	GSTUMT00011415001
YLR359W	GSTUMT00000611001	GSTUMT00000346001
YHR164C	GSTUMT00002391001
YNR011C	GSTUMT00008052001
YDR074W	GSTUMT00000550001
YGR245C	GSTUMT00005241001
YGL236C	GSTUMT00006190001
YEL013W	GSTUMT00010964001
YHR019C	GSTUMT00011574001
YDR394W	GSTUMT00008234001
YHR170W	GSTUMT00010145001
YBL017C	GSTUMT00009633001
YJL222W	GSTUMT00009633001
YIL173W	GSTUMT00009633001
YNR065C	GSTUMT00009633001
YDL066W	GSTUMT00011853001
YML123C	GSTUMT00000548001
YHR072W	GSTUMT00011699001
YAL023C	GSTUMT00002470001
YOR321W	GSTUMT00002470001
YGR199W	GSTUMT00002470001
YOR117W	GSTUMT00011030001
YKR039W	GSTUMT00001488001
YNL287W	GSTUMT00003356001
YGR254W	GSTUMT00009058001
YHR174W	GSTUMT00009058001
YJL008C	GSTUMT00011572001
YPR024W	GSTUMT00003614001
YGL251C	GSTUMT00003621001
YAL019W	GSTUMT00008747001
YLR277C	GSTUMT00006770001
YNL161W	GSTUMT00011423001
YCL057W	GSTUMT00001775001
YBR143C	GSTUMT00002415001	GSTUMT00006283001
YDL031W	GSTUMT00009644001
YLR454W	GSTUMT00007730001
YGR270W	GSTUMT00009860001
YNL271C	GSTUMT00006074001
YDL029W	GSTUMT00008004001
YLR347C	GSTUMT00004234001
YNL189W	GSTUMT00005727001
YOR317W	GSTUMT00006417001	GSTUMT00010671001
YMR246W	GSTUMT00006417001	GSTUMT00010671001
YIL009W	GSTUMT00006417001	GSTUMT00010671001
YHR028C	GSTUMT00010539001
YMR266W	GSTUMT00003720001
YOR014W	GSTUMT00003847001
YLR378C	GSTUMT00005235001
YGL125W	GSTUMT00010817001
YBR136W	GSTUMT00004484001
YDL095W	GSTUMT00002656001
YDL093W	GSTUMT00002656001
YOR217W	GSTUMT00009792001
YCL017C	GSTUMT00004448001
YDR456W	GSTUMT00009415001
YLR240W	GSTUMT00004848001
YGR125W	GSTUMT00000585001
YML072C	GSTUMT00000202001
YDL164C	GSTUMT00005992001
YDR062W	GSTUMT00007679001
YMR129W	GSTUMT00000241001
YMR015C	GSTUMT00005882001
YNL330C	GSTUMT00010406001
YKL010C	GSTUMT00006940001
YML057W	GSTUMT00011677001
YLR433C	GSTUMT00011677001
YGL048C	GSTUMT00000006001
YKL209C	GSTUMT00003208001
YNL247W	GSTUMT00006820001
YNL241C	GSTUMT00008696001
YLR386W	GSTUMT00007457001
YFL018C	GSTUMT00007439001
YPR173C	GSTUMT00006305001
YDR502C	GSTUMT00008874001
YLR180W	GSTUMT00008874001
YKL029C	GSTUMT00004787001
YLL039C	GSTUMT00007772001
YKR050W	GSTUMT00003817001
YGR100W	GSTUMT00004967001
YER133W	GSTUMT00009673001
YLR188W	GSTUMT00010262001
YER065C	GSTUMT00002890001
YER090W	GSTUMT00011071001
YOR063W	GSTUMT00011061001
YMR297W	GSTUMT00004304001
YLR197W	GSTUMT00003410001
YJR065C	GSTUMT00006257001
YLR083C	GSTUMT00006672001
YDR107C	GSTUMT00006672001
YLL031C	GSTUMT00010662001
YOR259C	GSTUMT00003902001
YKL173W	GSTUMT00011222001
YMR300C	GSTUMT00012207001
YLR355C	GSTUMT00011835001
YFL034W	GSTUMT00003547001
YBL099W	GSTUMT00010540001
YDL178W	GSTUMT00011704001
YEL071W	GSTUMT00011704001
YOL058W	GSTUMT00003467001
YER073W	GSTUMT00004330001
YOR374W	GSTUMT00004330001
YLL026W	GSTUMT00009533001	GSTUMT00004219001
YIR031C	GSTUMT00012200001
YNL117W	GSTUMT00012200001
YDR023W	GSTUMT00005319001
YDR060W	GSTUMT00010655001
YCR012W	GSTUMT00003252001
YJL154C	GSTUMT00001472001
YLR276C	GSTUMT00010278001
YHR037W	GSTUMT00003489001
YLR430W	GSTUMT00004670001
YNL045W	GSTUMT00005966001
YNL243W	GSTUMT00003074001
YNR053C	GSTUMT00010616001
YHR018C	GSTUMT00006295001
YCR032W	GSTUMT00000036001
YLR234W	GSTUMT00005673001
YLR044C	GSTUMT00006321001
YLR134W	GSTUMT00006321001
YGR087C	GSTUMT00006321001
YDL080C	GSTUMT00006321001
YPL262W	GSTUMT00007742001
YGR200C	GSTUMT00006127001
YEL032W	GSTUMT00005881001
YDR232W	GSTUMT00007887001
YPL023C	GSTUMT00003351001
YLR419W	GSTUMT00005721001
YGL077C	GSTUMT00004647001
YGL027C	GSTUMT00006099001
YCR053W	GSTUMT00009055001
YAL036C	GSTUMT00004092001
YLR303W	GSTUMT00009485001
YDR141C	GSTUMT00005370001
YIR007W	GSTUMT00003767001
YJL141C	GSTUMT00004439001
YOR093C	GSTUMT00000895001
YPR088C	GSTUMT00007635001
YBR198C	GSTUMT00010435001
YKL211C	GSTUMT00007952001
YFR044C	GSTUMT00002887001
YAL062W	GSTUMT00004021001
YOR375C	GSTUMT00004021001
YOR027W	GSTUMT00000199001
YPL091W	GSTUMT00003950001
YJR033C	GSTUMT00006691001
YKR059W	GSTUMT00008763001
YJL138C	GSTUMT00008763001
YDL168W	GSTUMT00005441001
YDR109C	GSTUMT00004458001
YNL082W	GSTUMT00002148001
YDL060W	GSTUMT00009950001
YNL238W	GSTUMT00008707001
YJL212C	GSTUMT00010982001
YOL098C	GSTUMT00009909001
YNR050C	GSTUMT00000988001
YML100W	GSTUMT00011961001
YMR261C	GSTUMT00011961001
YKR002W	GSTUMT00005373001
YBR296C	GSTUMT00010398001
YJR010W	GSTUMT00002747001
YPR035W	GSTUMT00001013001
YKL126W	GSTUMT00009070001
YMR104C	GSTUMT00009070001
YER086W	GSTUMT00003530001
YGL078C	GSTUMT00005515001
YIL147C	GSTUMT00007138001
YPR111W	GSTUMT00012224001
YGR092W	GSTUMT00012224001
YPR006C	GSTUMT00004661001
YBR025C	GSTUMT00011432001
YOL057W	GSTUMT00009940001
YOR046C	GSTUMT00006139001	GSTUMT00009381001	GSTUMT00009382001
YKL060C	GSTUMT00001447001
YLR397C	GSTUMT00001966001
YCL030C	GSTUMT00010427001
YKR093W	GSTUMT00002733001	GSTUMT00002708001
YLL029W	GSTUMT00005237001
YGL114W	GSTUMT00006699001
YDL055C	GSTUMT00008935001	GSTUMT00008894001
YAL016W	GSTUMT00000014001
YBR281C	GSTUMT00003554001
YHR042W	GSTUMT00003136001
YGL099W	GSTUMT00001951001
YNL220W	GSTUMT00002931001
YDR270W	GSTUMT00009744001
YOR206W	GSTUMT00008772001
YBR170C	GSTUMT00008787001
YBR294W	GSTUMT00000861001	GSTUMT00005125001
YLR092W	GSTUMT00000861001	GSTUMT00005125001
YLL011W	GSTUMT00008236001
YGL148W	GSTUMT00010690001
YMR307W	GSTUMT00007490001
YEL022W	GSTUMT00009626001
YJR031C	GSTUMT00009626001
YDL240W	GSTUMT00001614001
YDR294C	GSTUMT00005905001
YPR138C	GSTUMT00008501001
YGR121C	GSTUMT00008501001
YJL155C	GSTUMT00001050001
YHL007C	GSTUMT00006969001
YKL078W	GSTUMT00011306001
YPL259C	GSTUMT00010443001
YDL188C	GSTUMT00010735001
YDL134C	GSTUMT00010735001
YCL054W	GSTUMT00005336001
YJR132W	GSTUMT00004515001
YAR035W	GSTUMT00009470001
YLR117C	GSTUMT00008598001
YBL079W	GSTUMT00006243001
YER105C	GSTUMT00006243001
YDR128W	GSTUMT00004714001
YLR113W	GSTUMT00005852001
YGR143W	GSTUMT00002130001
YPR159W	GSTUMT00002130001
YGL190C	GSTUMT00010546001
YFL022C	GSTUMT00004266001
YPR080W	GSTUMT00000021001
YBR118W	GSTUMT00000021001
YOL060C	GSTUMT00003555001
YPL207W	GSTUMT00004263001
YNL023C	GSTUMT00011011001
YLR409C	GSTUMT00011330001
YER081W	GSTUMT00002422001
YIL074C	GSTUMT00002422001
YLR438W	GSTUMT00009859001
YML054C	GSTUMT00008475001
YJL026W	GSTUMT00008611001
YPL175W	GSTUMT00011323001
YPR112C	GSTUMT00001640001
YMR224C	GSTUMT00004321001
YFR053C	GSTUMT00006856001
YGL253W	GSTUMT00006856001
YOR002W	GSTUMT00001621001
YJL153C	GSTUMT00005405001
YPR033C	GSTUMT00004084001
YOR244W	GSTUMT00007006001
YKL145W	GSTUMT00009774001
YDL149W	GSTUMT00000250001
YOL097C	GSTUMT00002674001
YER052C	GSTUMT00007804001
YCR042C	GSTUMT00008882001
YPL203W	GSTUMT00000447001
YKL166C	GSTUMT00000447001
YJL164C	GSTUMT00000447001
YGR274C	GSTUMT00003764001
YBR127C	GSTUMT00010993001
YHR030C	GSTUMT00001034001
YGL012W	GSTUMT00002482001
YAL012W	GSTUMT00010528001
YHR113W	GSTUMT00009719001
YGR252W	GSTUMT00001663001
YBR222C	GSTUMT00004963001
YKL135C	GSTUMT00005376001
YLR222C	GSTUMT00008029001
YMR008C	GSTUMT00008960001
YMR006C	GSTUMT00008960001
YOL011W	GSTUMT00008960001
YDR021W	GSTUMT00004300001
YDR481C	GSTUMT00004737001
YPR026W	GSTUMT00010976001
YKR095W	GSTUMT00003607001
YIL149C	GSTUMT00003607001
YGR233C	GSTUMT00003873001
YBR132C	GSTUMT00009281001
YOR303W	GSTUMT00004877001
YJR040W	GSTUMT00010748001	GSTUMT00008045001
YGL194C	GSTUMT00007198001
YIL046W	GSTUMT00000398001
YIL107C	GSTUMT00007395001
YNL267W	GSTUMT00010272001
YER093C	GSTUMT00004507001
YHR024C	GSTUMT00000965001
YDL047W	GSTUMT00004331001
YER082C	GSTUMT00007636001
YNL142W	GSTUMT00002376001
YPL028W	GSTUMT00003447001
YFL004W	GSTUMT00007402001
YPL019C	GSTUMT00007402001
YGR173W	GSTUMT00001259001
YER178W	GSTUMT00002455001
YHR039C	GSTUMT00008731001
YGR019W	GSTUMT00009671001
YPL022W	GSTUMT00012213001
YBL011W	GSTUMT00005844001
YPL184C	GSTUMT00008077001
YLR163C	GSTUMT00003811001
YGR155W	GSTUMT00006909001
YGL094C	GSTUMT00010661001
YBL030C	GSTUMT00005644001
YBR085W	GSTUMT00005644001
YMR056C	GSTUMT00005644001
YNL154C	GSTUMT00011786001
YHR135C	GSTUMT00011786001
YGR211W	GSTUMT00005902001
YLR429W	GSTUMT00010251001
YKL212W	GSTUMT00002625001	GSTUMT00011234001
YML010W	GSTUMT00010524001
YDR536W	GSTUMT00001310001
YBR166C	GSTUMT00004491001
YLR032W	GSTUMT00010961001
YNL059C	GSTUMT00012071001
YKL146W	GSTUMT00003044001
YKR038C	GSTUMT00005175001
YMR309C	GSTUMT00004436001
YBR243C	GSTUMT00010445001
YOR160W	GSTUMT00006395001
YJL087C	GSTUMT00010625001
YPL147W	GSTUMT00008932001
YNR047W	GSTUMT00010911001
YCR091W	GSTUMT00010911001
YBR006W	GSTUMT00000440001
YLL008W	GSTUMT00002922001
YDL132W	GSTUMT00002124001
YGR103W	GSTUMT00007762001
YNL006W	GSTUMT00011787001
YKL134C	GSTUMT00006809001
YMR216C	GSTUMT00012075001
YAL017W	GSTUMT00001330001
YOL045W	GSTUMT00001330001
YGL084C	GSTUMT00006821001
YPL189W	GSTUMT00006821001
YGR185C	GSTUMT00012225001
YOR361C	GSTUMT00005362001
YLR241W	GSTUMT00011006001
YGR256W	GSTUMT00005638001
YHR183W	GSTUMT00005638001
YMR165C	GSTUMT00001674001
YGR145W	GSTUMT00008694001
YPL154C	GSTUMT00006237001
YPL008W	GSTUMT00006208001
YGR170W	GSTUMT00011053001
YML069W	GSTUMT00011156001
YBR079C	GSTUMT00012096001
YHR065C	GSTUMT00011678001
YCR008W	GSTUMT00005200001
YJL060W	GSTUMT00008190001
YCL018W	GSTUMT00006378001
YLL028W	GSTUMT00008131001
YOR099W	GSTUMT00010743001
YBR094W	GSTUMT00001386001
YKL022C	GSTUMT00003803001
YJL101C	GSTUMT00005466001
YIL103W	GSTUMT00001067001
YPL204W	GSTUMT00002552001
YPL042C	GSTUMT00005403001
YFL025C	GSTUMT00002156001
YJL197W	GSTUMT00009508001
YHR194W	GSTUMT00001504001
YNR008W	GSTUMT00000255001
YDL195W	GSTUMT00008590001
YLR144C	GSTUMT00008143001
YNR067C	GSTUMT00008143001
YMR241W	GSTUMT00002228001
YDR148C	GSTUMT00000274001
YGL055W	GSTUMT00003444001
YMR167W	GSTUMT00003139001
YOR196C	GSTUMT00002750001
YIL094C	GSTUMT00011274001
YGR287C	GSTUMT00008058001
YOL157C	GSTUMT00008058001
YIL172C	GSTUMT00008058001
YJL221C	GSTUMT00008058001
YBR299W	GSTUMT00008058001
YGR292W	GSTUMT00008058001
YJL216C	GSTUMT00008058001
YDR035W	GSTUMT00004117001
YDL138W	GSTUMT00007078001
YDL194W	GSTUMT00007078001
YFR002W	GSTUMT00002509001
YOL023W	GSTUMT00007533001
YNL064C	GSTUMT00003549001
YDR047W	GSTUMT00003545001
YOL034W	GSTUMT00001689001
YEL042W	GSTUMT00007646001
YOL030W	GSTUMT00002553001
YOL081W	GSTUMT00006700001
YBR140C	GSTUMT00006700001
YBL063W	GSTUMT00008588001
YEL036C	GSTUMT00010033001
YGL091C	GSTUMT00000088001
YGR244C	GSTUMT00004464001
YER136W	GSTUMT00006399001
YCL059C	GSTUMT00008009001
YDR189W	GSTUMT00002909001
YDL001W	GSTUMT00002112001
YHR120W	GSTUMT00003551001
YGL119W	GSTUMT00006466001
YHR025W	GSTUMT00008698001
YGR090W	GSTUMT00011623001
YKL197C	GSTUMT00004111001
YBR249C	GSTUMT00002791001
YHR073W	GSTUMT00001035001
YDL190C	GSTUMT00003915001
YFL039C	GSTUMT00006163001
YOR187W	GSTUMT00007613001
YDR353W	GSTUMT00008708001
YHR106W	GSTUMT00008708001
YBR220C	GSTUMT00008245001
YOL130W	GSTUMT00007759001
YFL050C	GSTUMT00007759001
YDL007W	GSTUMT00004268001
YDL148C	GSTUMT00009949001
YNL277W	GSTUMT00000943001
YBR221C	GSTUMT00007537001
YBR160W	GSTUMT00010415001
YMR058W	GSTUMT00002988001
YFL041W	GSTUMT00002988001
YOR136W	GSTUMT00009134001
YMR145C	GSTUMT00010949001
YDL085W	GSTUMT00010949001
YNL212W	GSTUMT00000260001
YEL058W	GSTUMT00004532001
YPL109C	GSTUMT00004411001
YJR131W	GSTUMT00001932001
YOR323C	GSTUMT00005520001
YHR007C	GSTUMT00011943001
YER099C	GSTUMT00005650001	GSTUMT00001994001
YBL068W	GSTUMT00005650001	GSTUMT00001994001
YBL016W	GSTUMT00000551001
YBR058C	GSTUMT00005527001
YCR092C	GSTUMT00011039001
YFR038W	GSTUMT00002137001
YNL275W	GSTUMT00005678001
YPR189W	GSTUMT00005350001
YML093W	GSTUMT00010636001
YPR069C	GSTUMT00008875001
YFL003C	GSTUMT00009562001
YAL053W	GSTUMT00011851001
YOR365C	GSTUMT00011851001
YPR029C	GSTUMT00011126001
YOR388C	GSTUMT00006051001
YBR073W	GSTUMT00003008001
YDL174C	GSTUMT00005012001
YJL102W	GSTUMT00004881001
YOR165W	GSTUMT00002904001
YJL094C	GSTUMT00007516001
YDL198C	GSTUMT00009367001
YBR011C	GSTUMT00010440001
YMR278W	GSTUMT00007514001
YOR074C	GSTUMT00009125001
YLR401C	GSTUMT00008939001	GSTUMT00006564001
YHR107C	GSTUMT00003373001
YJR138W	GSTUMT00010056001
YBR295W	GSTUMT00004342001
YDL141W	GSTUMT00004427001
YNL297C	GSTUMT00003289001
YIR034C	GSTUMT00005842001
YNL172W	GSTUMT00007432001
YHR079C	GSTUMT00011029001
YGL095C	GSTUMT00002508001
YHR068W	GSTUMT00005312001
YDR365C	GSTUMT00008771001
YFR028C	GSTUMT00011110001
YDR331W	GSTUMT00012196001
YBR031W	GSTUMT00002935001
YDR012W	GSTUMT00002935001
YDR211W	GSTUMT00003358001
YNL037C	GSTUMT00004106001
YOL094C	GSTUMT00007494001
YNR043W	GSTUMT00005252001
YKL046C	GSTUMT00004651001	GSTUMT00004301001
YMR238W	GSTUMT00004651001	GSTUMT00004301001
YIR027C	GSTUMT00000283001
YOL145C	GSTUMT00006526001
YLR314C	GSTUMT00001755001
YLR253W	GSTUMT00004947001
YDR105C	GSTUMT00011201001
YLR005W	GSTUMT00009420001
YPL151C	GSTUMT00008876001
YBL106C	GSTUMT00007518001
YPR032W	GSTUMT00007518001
YGR123C	GSTUMT00005266001
YOR128C	GSTUMT00003827001
YMR302C	GSTUMT00006123001
YMR303C	GSTUMT00006862001
YOL086C	GSTUMT00006862001
YBR145W	GSTUMT00006862001
YMR083W	GSTUMT00006862001
YER006W	GSTUMT00010640001
YBL091C	GSTUMT00003909001
YGL003C	GSTUMT00009718001
YCR084C	GSTUMT00005137001
YLR027C	GSTUMT00006350001
YOR348C	GSTUMT00010098001
YDL128W	GSTUMT00003597001
YDL103C	GSTUMT00002433001
YDR325W	GSTUMT00003829001
YOR175C	GSTUMT00006165001
YIL035C	GSTUMT00008887001
YGL040C	GSTUMT00011791001
YDL058W	GSTUMT00005675001
YDR375C	GSTUMT00004552001
YBR179C	GSTUMT00012005001
YNL071W	GSTUMT00001753001
YJL095W	GSTUMT00006322001
YBL008W	GSTUMT00010906001
YOR001W	GSTUMT00007471001
YKR024C	GSTUMT00011501001
YDR208W	GSTUMT00000277001
YCL004W	GSTUMT00005227001
YDL147W	GSTUMT00005364001
YJL168C	GSTUMT00006511001
YBR017C	GSTUMT00002997001
YHR064C	GSTUMT00002739001
YDR300C	GSTUMT00000458001
YHR033W	GSTUMT00000458001
YGR047C	GSTUMT00004729001
YML008C	GSTUMT00004489001
YOR241W	GSTUMT00007110001
YOR087W	GSTUMT00011244001
YLR096W	GSTUMT00001935001
YDR122W	GSTUMT00001935001
YJR145C	GSTUMT00010899001
YHR203C	GSTUMT00010899001
YHR171W	GSTUMT00005517001
YKL027W	GSTUMT00004835001
YDR158W	GSTUMT00010677001
YLR354C	GSTUMT00000035001
YGR043C	GSTUMT00000035001
YKR028W	GSTUMT00012038001
YJL098W	GSTUMT00012038001
YDR301W	GSTUMT00003274001
YBL024W	GSTUMT00006649001
YLR195C	GSTUMT00010131001
YNL083W	GSTUMT00010768001
YOR273C	GSTUMT00010336001
YGR086C	GSTUMT00011292001
YPL004C	GSTUMT00011292001
YBR029C	GSTUMT00001965001
YGL211W	GSTUMT00003620001
YOR176W	GSTUMT00004862001
YPR047W	GSTUMT00002349001
YML042W	GSTUMT00005870001
YOR070C	GSTUMT00005495001
YJR072C	GSTUMT00008031001
YDR044W	GSTUMT00002233001
YHL032C	GSTUMT00003622001
YFR048W	GSTUMT00001666001
YGR188C	GSTUMT00006787001
YIR006C	GSTUMT00007779001
YBR208C	GSTUMT00000078001
YJL100W	GSTUMT00002170001
YGR286C	GSTUMT00003573001
YBR081C	GSTUMT00007503001
YMR221C	GSTUMT00000196001
YJR007W	GSTUMT00002346001
YAL021C	GSTUMT00009675001
YPR003C	GSTUMT00001735001
YOL124C	GSTUMT00003275001
YHR188C	GSTUMT00009231001
YKR089C	GSTUMT00008945001
YOR081C	GSTUMT00008945001
YGL234W	GSTUMT00009084001
YKL184W	GSTUMT00011982001
YOL061W	GSTUMT00010425001
YDR335W	GSTUMT00000261001
YLR377C	GSTUMT00000649001
YIL155C	GSTUMT00003213001
YFR004W	GSTUMT00004807001
YGR231C	GSTUMT00006799001
YJR068W	GSTUMT00008699001
YOR067C	GSTUMT00009264001
YOL140W	GSTUMT00008176001
YPL031C	GSTUMT00012116001
YIL082W-A	GSTUMT00004549001	GSTUMT00010588001	GSTUMT00010489001	GSTUMT00008145001	GSTUMT00011405001	GSTUMT00000045001	GSTUMT00002479001	GSTUMT00005921001	GSTUMT00007163001	GSTUMT00008358001	GSTUMT00009895001	GSTUMT00011782001	GSTUMT00002218001	GSTUMT00002105001	GSTUMT00003901001	GSTUMT00005699001	GSTUMT00003430001	GSTUMT00011081001	GSTUMT00007139001	GSTUMT00000901001	GSTUMT00005960001	GSTUMT00007392001	GSTUMT00001373001	GSTUMT00005763001	GSTUMT00011439001	GSTUMT00012145001	GSTUMT00004437001	GSTUMT00005839001	GSTUMT00009431001	GSTUMT00008625001	GSTUMT00002974001	GSTUMT00011170001	GSTUMT00005615001	GSTUMT00008533001	GSTUMT00001249001	GSTUMT00010605001	GSTUMT00000617001	GSTUMT00010701001	GSTUMT00002434001	GSTUMT00004161001	GSTUMT00005803001	GSTUMT00006155001	GSTUMT00010859001	GSTUMT00004227001	GSTUMT00009478001	GSTUMT00011991001	GSTUMT00008903001	GSTUMT00010350001	GSTUMT00001945001
YGR109W-B	GSTUMT00004549001	GSTUMT00010588001	GSTUMT00010489001	GSTUMT00008145001	GSTUMT00011405001	GSTUMT00000045001	GSTUMT00002479001	GSTUMT00005921001	GSTUMT00007163001	GSTUMT00008358001	GSTUMT00009895001	GSTUMT00011782001	GSTUMT00002218001	GSTUMT00002105001	GSTUMT00003901001	GSTUMT00005699001	GSTUMT00003430001	GSTUMT00011081001	GSTUMT00007139001	GSTUMT00000901001	GSTUMT00005960001	GSTUMT00007392001	GSTUMT00001373001	GSTUMT00005763001	GSTUMT00011439001	GSTUMT00012145001	GSTUMT00004437001	GSTUMT00005839001	GSTUMT00009431001	GSTUMT00008625001	GSTUMT00002974001	GSTUMT00011170001	GSTUMT00005615001	GSTUMT00008533001	GSTUMT00001249001	GSTUMT00010605001	GSTUMT00000617001	GSTUMT00010701001	GSTUMT00002434001	GSTUMT00004161001	GSTUMT00005803001	GSTUMT00006155001	GSTUMT00010859001	GSTUMT00004227001	GSTUMT00009478001	GSTUMT00011991001	GSTUMT00008903001	GSTUMT00010350001	GSTUMT00001945001
YKR003W	GSTUMT00000200001
YHR001W	GSTUMT00000200001
YKL217W	GSTUMT00001777001
YHR190W	GSTUMT00004443001
YGL140C	GSTUMT00006723001
YMR250W	GSTUMT00004718001
YPR021C	GSTUMT00009867001
YPL043W	GSTUMT00010441001
YKL085W	GSTUMT00001731001
YFL053W	GSTUMT00007624001
YML070W	GSTUMT00007624001
YKL213C	GSTUMT00000086001
YER141W	GSTUMT00002715001
YKR069W	GSTUMT00001967001
YOR209C	GSTUMT00001701001
YMR076C	GSTUMT00005936001
YJR005W	GSTUMT00009031001
YOR197W	GSTUMT00007513001
YDR388W	GSTUMT00012088001
YNL329C	GSTUMT00009176001
YJR117W	GSTUMT00011980001
YNL256W	GSTUMT00011612001
YLR293C	GSTUMT00001678001
YOR185C	GSTUMT00001678001
YIL018W	GSTUMT00005228001
YFR031C-A	GSTUMT00005228001
YPL195W	GSTUMT00001501001
YGL225W	GSTUMT00006128001
YJL052W	GSTUMT00009426001
YGR192C	GSTUMT00009426001
YJR009C	GSTUMT00009426001
YHR077C	GSTUMT00005918001	GSTUMT00001545001
YDR338C	GSTUMT00002948001
YPR016C	GSTUMT00006515001
YGR132C	GSTUMT00011099001
YOR261C	GSTUMT00009364001
YFR024C-A	GSTUMT00006942001
YHR016C	GSTUMT00006942001
YHR108W	GSTUMT00007515001
YDR358W	GSTUMT00007515001
YOR065W	GSTUMT00004116001
YMR001C	GSTUMT00008436001
YJR130C	GSTUMT00009043001
YML082W	GSTUMT00009043001
YKL113C	GSTUMT00000275001
YDR477W	GSTUMT00003688001
YPL212C	GSTUMT00002510001
YBL104C	GSTUMT00005707001
YER107C	GSTUMT00010689001	GSTUMT00003904001
YHR166C	GSTUMT00003819001
YGR266W	GSTUMT00008705001
YJL109C	GSTUMT00004312001
YML049C	GSTUMT00006250001
YGL115W	GSTUMT00008896001
YFL047W	GSTUMT00011945001
YMR131C	GSTUMT00010641001
YGR157W	GSTUMT00010045001
YNL138W	GSTUMT00007790001
YMR139W	GSTUMT00005149001
YDL079C	GSTUMT00005149001
YER003C	GSTUMT00005420001
YJL062W	GSTUMT00006167001
YMR062C	GSTUMT00005230001
YMR096W	GSTUMT00005271001
YFL059W	GSTUMT00005271001
YNL333W	GSTUMT00005271001
YBR018C	GSTUMT00002484001
YBR043C	GSTUMT00002871001
YER126C	GSTUMT00010650001
YLR383W	GSTUMT00001590001
YOL132W	GSTUMT00004023001
YMR277W	GSTUMT00007485001
YMR092C	GSTUMT00001060001
YDL097C	GSTUMT00008267001
YFL002C	GSTUMT00010424001
YHR098C	GSTUMT00010405001
YER078C	GSTUMT00000329001
YLR208W	GSTUMT00005649001
YKL064W	GSTUMT00006801001
YDR448W	GSTUMT00009138001
YDR075W	GSTUMT00011301001
YKL017C	GSTUMT00011641001
YPL131W	GSTUMT00000140001
YCR094W	GSTUMT00006251001	GSTUMT00007688001
YNR048W	GSTUMT00006251001	GSTUMT00007688001
YIL091C	GSTUMT00004945001
YBR041W	GSTUMT00010466001
YNR033W	GSTUMT00006093001
YPR176C	GSTUMT00005349001
YMR146C	GSTUMT00009054001
YNL021W	GSTUMT00009427001
YNR032W	GSTUMT00010752001
YBR034C	GSTUMT00002492001
YML080W	GSTUMT00001974001
YBR247C	GSTUMT00010649001
YPL266W	GSTUMT00008028001
YML063W	GSTUMT00006173001
YLR441C	GSTUMT00006173001
YGL144C	GSTUMT00010981001
YDL109C	GSTUMT00010981001
YLR196W	GSTUMT00009114001
YGR285C	GSTUMT00004488001
YER110C	GSTUMT00007010001
YLR172C	GSTUMT00008315001
YLR345W	GSTUMT00005151001
YFL007W	GSTUMT00000653001
YGR253C	GSTUMT00000405001
YPR103W	GSTUMT00000238001
YER020W	GSTUMT00005851001
YIR023W	GSTUMT00010077001
YIL160C	GSTUMT00011577001	GSTUMT00006110001
YKL140W	GSTUMT00004969001
YGR012W	GSTUMT00008902001
YHR169W	GSTUMT00011628001
YDR292C	GSTUMT00007951001
YIR008C	GSTUMT00008006001
YJR077C	GSTUMT00009609001
YNL075W	GSTUMT00010628001
YJL069C	GSTUMT00001082001	GSTUMT00012616001
YMR012W	GSTUMT00003100001
YFR006W	GSTUMT00008071001
YHR119W	GSTUMT00009579001
YHR031C	GSTUMT00010150001
YIL085C	GSTUMT00010118001
YNL029C	GSTUMT00010118001
YBR287W	GSTUMT00003000001
YJR001W	GSTUMT00006121001
YNL280C	GSTUMT00005658001
YDR245W	GSTUMT00011393001
YFL033C	GSTUMT00011380001
YOR142W	GSTUMT00008015001
YPL122C	GSTUMT00009642001
YPR141C	GSTUMT00010256001
YDR390C	GSTUMT00004395001
YKR080W	GSTUMT00003049001
YFL009W	GSTUMT00012035001
YMR121C	GSTUMT00003199001
YLR029C	GSTUMT00003199001
YIL095W	GSTUMT00003387001
YNL020C	GSTUMT00003387001
YOL059W	GSTUMT00004115001
YDL022W	GSTUMT00004115001
YPL029W	GSTUMT00008183001
YKR056W	GSTUMT00011619001
YDR497C	GSTUMT00011665001
YOL103W	GSTUMT00011665001
YCL009C	GSTUMT00003893001
YML092C	GSTUMT00008777001
YNL207W	GSTUMT00011605001
YPL050C	GSTUMT00011096001
YGL097W	GSTUMT00010892001	GSTUMT00011181001
YNL288W	GSTUMT00000578001
YNL313C	GSTUMT00005361001
YOR233W	GSTUMT00010349001
YPL141C	GSTUMT00010349001
YNL183C	GSTUMT00011348001
YDL214C	GSTUMT00011348001
YAL048C	GSTUMT00006970001
YGL252C	GSTUMT00006811001
YDR452W	GSTUMT00007968001
YGR171C	GSTUMT00011730001
YKL008C	GSTUMT00010169001
YHL003C	GSTUMT00010169001
YDR120C	GSTUMT00001907001
YGR258C	GSTUMT00001713001
YGL123W	GSTUMT00005343001
YAR015W	GSTUMT00002925001
YDR496C	GSTUMT00002396001
YEL020C	GSTUMT00003438001
YMR215W	GSTUMT00010889001
YJR091C	GSTUMT00008056001
YPR042C	GSTUMT00008056001
YHR048W	GSTUMT00000112001
YGL065C	GSTUMT00001241001
YDR372C	GSTUMT00003785001
YNL317W	GSTUMT00003375001
YOR141C	GSTUMT00010576001
YCR068W	GSTUMT00010596001
YFL045C	GSTUMT00009989001
YHR005C	GSTUMT00011064001	GSTUMT00011103001
YBR199W	GSTUMT00003832001
YMR116C	GSTUMT00001032001
YAR007C	GSTUMT00005528001
YCR002C	GSTUMT00010495001
YLR056W	GSTUMT00007875001
YJL167W	GSTUMT00003820001
YLR244C	GSTUMT00011295001
YJR159W	GSTUMT00005037001
YDL246C	GSTUMT00005037001
YLR070C	GSTUMT00005037001
YER144C	GSTUMT00000919001
YDR069C	GSTUMT00000919001
YLL045C	GSTUMT00010493001
YHL033C	GSTUMT00010493001
YLR248W	GSTUMT00004802001
YER015W	GSTUMT00009457001
YOR124C	GSTUMT00000952001
YGL184C	GSTUMT00006346001
YMR272C	GSTUMT00001264001
YLR231C	GSTUMT00004424001
YBR020W	GSTUMT00008260001
YDR009W	GSTUMT00008260001
YAL025C	GSTUMT00004728001
YDL234C	GSTUMT00006055001
YGR175C	GSTUMT00004857001
YNL273W	GSTUMT00004446001
YLR186W	GSTUMT00005897001
YER053C	GSTUMT00008446001
YIL003W	GSTUMT00007763001
YGL202W	GSTUMT00008805001
YGL180W	GSTUMT00009922001
YNL290W	GSTUMT00009072001
YOR090C	GSTUMT00004009001
YOR155C	GSTUMT00004490001
YER055C	GSTUMT00009708001
YMR293C	GSTUMT00008496001
YNL239W	GSTUMT00003999001
YJR153W	GSTUMT00012011001
YPL150W	GSTUMT00001495001
YJR139C	GSTUMT00009048001
YOR005C	GSTUMT00007703001
YOR272W	GSTUMT00010679001
YPR097W	GSTUMT00011387001
YLR075W	GSTUMT00001206001	GSTUMT00011636001
YLR002C	GSTUMT00002872001
YJL208C	GSTUMT00010203001
YKL139W	GSTUMT00011694001
YGR060W	GSTUMT00002933001
YER005W	GSTUMT00004360001
YEL052W	GSTUMT00009078001
YIL116W	GSTUMT00008285001
YNL218W	GSTUMT00008188001
YPL104W	GSTUMT00008559001
YPR110C	GSTUMT00009469001
YCL043C	GSTUMT00006762001
YDR518W	GSTUMT00006762001
YOL016C	GSTUMT00008759001
YFR014C	GSTUMT00008759001
YOR262W	GSTUMT00003841001
YOR222W	GSTUMT00002389001
YPL134C	GSTUMT00002389001
YGR246C	GSTUMT00011374001	GSTUMT00012410001
YJR036C	GSTUMT00002325001
YDL040C	GSTUMT00006138001
YGR184C	GSTUMT00006797001
YOL049W	GSTUMT00006508001
YHR111W	GSTUMT00010404001
YOR243C	GSTUMT00008509001
YDL036C	GSTUMT00007728001
YOL066C	GSTUMT00007728001
YNR012W	GSTUMT00002959001
YDL238C	GSTUMT00010984001
YOR346W	GSTUMT00006839001
YPL222W	GSTUMT00011155001
YPL145C	GSTUMT00001434001
YOR237W	GSTUMT00001434001
YER145C	GSTUMT00002987001
YDL100C	GSTUMT00007354001
YJL039C	GSTUMT00005346001
YMR079W	GSTUMT00004709001	GSTUMT00009010001
YKL091C	GSTUMT00004709001	GSTUMT00009010001
YMR243C	GSTUMT00007113001
YOR316C	GSTUMT00007113001
YGL116W	GSTUMT00005056001
YBR142W	GSTUMT00011319001
YBR237W	GSTUMT00010476001
YBR192W	GSTUMT00010618001
YDR099W	GSTUMT00011958001
YER177W	GSTUMT00011958001
YPR041W	GSTUMT00004696001
YPL263C	GSTUMT00005564001
YGL203C	GSTUMT00004029001
YDR531W	GSTUMT00000504001
YER061C	GSTUMT00001129001
YEL040W	GSTUMT00004733001
YLR212C	GSTUMT00005443001
YNL178W	GSTUMT00010444001
YCR034W	GSTUMT00003835001
YJL196C	GSTUMT00003835001
YHR104W	GSTUMT00005097001
YOL062C	GSTUMT00006473001
YPR125W	GSTUMT00008730001
YGR135W	GSTUMT00006985001
YPR048W	GSTUMT00009232001
YGR214W	GSTUMT00006226001
YLR048W	GSTUMT00006226001
YNL293W	GSTUMT00004553001
YOL112W	GSTUMT00004553001
YOL077C	GSTUMT00000788001
YLR114C	GSTUMT00005854001
YDL108W	GSTUMT00011210001
YJR076C	GSTUMT00000090001
YJR095W	GSTUMT00010250001
YLR336C	GSTUMT00007757001
YOR231W	GSTUMT00005681001
YPL140C	GSTUMT00005681001
YER049W	GSTUMT00000881001
YIL021W	GSTUMT00002358001
YLL041C	GSTUMT00002676001
YGR210C	GSTUMT00005462001
YOR157C	GSTUMT00008002001
YPR108W	GSTUMT00010525001
YPL153C	GSTUMT00011396001
YBR161W	GSTUMT00006149001
YPL057C	GSTUMT00006149001
YPR137W	GSTUMT00008011001
YIL128W	GSTUMT00005378001
YPL125W	GSTUMT00004726001
YLR243W	GSTUMT00008640001
YIR029W	GSTUMT00011373001
YKR079C	GSTUMT00007800001	GSTUMT00003458001	GSTUMT00000622001
YDR392W	GSTUMT00002941001	GSTUMT00009389001
YNL139C	GSTUMT00004905001
YLR103C	GSTUMT00009059001
YEL050C	GSTUMT00002386001
YFR047C	GSTUMT00007545001
YIR002C	GSTUMT00008828001
YKR076W	GSTUMT00010048001	GSTUMT00004090001	GSTUMT00006030001
YMR251W	GSTUMT00010048001	GSTUMT00004090001	GSTUMT00006030001
YGR154C	GSTUMT00010048001	GSTUMT00004090001	GSTUMT00006030001
YLR300W	GSTUMT00008530001
YOR190W	GSTUMT00008530001
YGL112C	GSTUMT00001607001
YHL010C	GSTUMT00005325001
YLR299W	GSTUMT00004188001
YHR009C	GSTUMT00006088001
YLR399C	GSTUMT00008645001
YDL070W	GSTUMT00008645001
YCR024C	GSTUMT00000298001
YJL088W	GSTUMT00003888001
YLR004C	GSTUMT00009023001
YOL033W	GSTUMT00001301001
YNR019W	GSTUMT00001327001
YCR048W	GSTUMT00001327001
YOR299W	GSTUMT00004524001
YMR237W	GSTUMT00004524001
YBR087W	GSTUMT00002351001
YER148W	GSTUMT00003160001
YBL097W	GSTUMT00007754001
YKL114C	GSTUMT00006772001
YMR231W	GSTUMT00006343001
YLR014C	GSTUMT00005791001	GSTUMT00006643001
YPR004C	GSTUMT00002136001
YOR271C	GSTUMT00010372001
YER021W	GSTUMT00010515001
YER155C	GSTUMT00002110001
YEL064C	GSTUMT00003960001
YGL076C	GSTUMT00003244001
YPL198W	GSTUMT00003244001
YLR210W	GSTUMT00005720001
YDL155W	GSTUMT00005720001
YMR214W	GSTUMT00005543001
YGR255C	GSTUMT00008757001
YLR420W	GSTUMT00011874001
YJL080C	GSTUMT00000806001
YJL059W	GSTUMT00001053001
YJL001W	GSTUMT00002908001
YOL038W	GSTUMT00011705001
YGR202C	GSTUMT00003942001
YMR259C	GSTUMT00009515001
YPL133C	GSTUMT00008596001
YDR264C	GSTUMT00008064001
YOR034C	GSTUMT00008064001
YDR019C	GSTUMT00003750001
YKL120W	GSTUMT00007694001
YDR415C	GSTUMT00000227001
YDL205C	GSTUMT00010160001
YGR028W	GSTUMT00009131001
YPL048W	GSTUMT00005165001
YKL081W	GSTUMT00005165001
YDR332W	GSTUMT00003197001
YBR046C	GSTUMT00004387001
YOR145C	GSTUMT00003923001
YLR203C	GSTUMT00006357001
YDL086W	GSTUMT00009476001
YJL204C	GSTUMT00009566001
YKL205W	GSTUMT00009705001
YMR296C	GSTUMT00010652001
YER119C	GSTUMT00004834001
YBL089W	GSTUMT00004834001
YFR021W	GSTUMT00001405001
YJL091C	GSTUMT00002775001
YBL033C	GSTUMT00008617001
YDR268W	GSTUMT00007805001
YIL033C	GSTUMT00007366001
YJR013W	GSTUMT00003075001
YBR133C	GSTUMT00005832001
YMR027W	GSTUMT00006527001
YJL112W	GSTUMT00010895001
YKR036C	GSTUMT00010895001
YJR049C	GSTUMT00011090001
YEL041W	GSTUMT00011090001
YBL035C	GSTUMT00007656001
YMR166C	GSTUMT00004270001
YKL004W	GSTUMT00007464001
YMR247C	GSTUMT00006711001
YNL242W	GSTUMT00007150001
YLR130C	GSTUMT00008135001
YOL055C	GSTUMT00001709001
YPL258C	GSTUMT00001709001
YPR121W	GSTUMT00001709001
YLR055C	GSTUMT00000064001	GSTUMT00005757001
YKR017C	GSTUMT00000948001
YLR187W	GSTUMT00008784001
YNL278W	GSTUMT00008784001
YDR104C	GSTUMT00002146001
YER156C	GSTUMT00004961001
YBR074W	GSTUMT00008325001
YHR204W	GSTUMT00006578001
YDL137W	GSTUMT00007957001
YDL192W	GSTUMT00007957001
YPL172C	GSTUMT00001943001
YAL002W	GSTUMT00008840001
YER152C	GSTUMT00008941001
YGR267C	GSTUMT00006340001	GSTUMT00001086001
YDL167C	GSTUMT00003821001
YBL084C	GSTUMT00009492001
YJR126C	GSTUMT00011706001
YMR093W	GSTUMT00011318001
YEL051W	GSTUMT00006031001	GSTUMT00010046001
YBR159W	GSTUMT00006244001
YHR132C	GSTUMT00010216001
YAL041W	GSTUMT00007328001
YNL048W	GSTUMT00003184001
YBL047C	GSTUMT00009307001
YKL045W	GSTUMT00010447001
YKR081C	GSTUMT00011560001
YNL274C	GSTUMT00011436001
YLR116W	GSTUMT00005703001	GSTUMT00011448001
YML086C	GSTUMT00000898001
YIR004W	GSTUMT00002614001
YPL268W	GSTUMT00002161001
YJL207C	GSTUMT00006189001
YJR002W	GSTUMT00008013001
YGL011C	GSTUMT00009930001
YNL221C	GSTUMT00010672001
YCL038C	GSTUMT00006789001
YJR123W	GSTUMT00004249001
YOR202W	GSTUMT00006151001
YER179W	GSTUMT00009804001
YKL059C	GSTUMT00011325001
YDR490C	GSTUMT00008306001
YOL100W	GSTUMT00008306001
YER168C	GSTUMT00001575001
YDL056W	GSTUMT00005451001
YDR364C	GSTUMT00006352001
YHR128W	GSTUMT00006180001
YIL083C	GSTUMT00009271001
YPL152W	GSTUMT00011106001
YLR166C	GSTUMT00005322001	GSTUMT00006341001
YJL084C	GSTUMT00007686001
YKR021W	GSTUMT00007686001
YMR203W	GSTUMT00001574001
YDL201W	GSTUMT00007808001
YGL092W	GSTUMT00008059001
YDR280W	GSTUMT00010243001
YJR152W	GSTUMT00009218001
YDR244W	GSTUMT00011398001
YMR176W	GSTUMT00011726001
YNL257C	GSTUMT00005689001
YHR155W	GSTUMT00005689001
YML074C	GSTUMT00006906001
YLR449W	GSTUMT00006906001
YPL088W	GSTUMT00009316001	GSTUMT00010607001
YHL023C	GSTUMT00003276001
YAL024C	GSTUMT00006678001
YGR054W	GSTUMT00006311001
YLR351C	GSTUMT00007160001
YBR055C	GSTUMT00011664001
YIL133C	GSTUMT00003402001
YNL069C	GSTUMT00003402001
YAL042W	GSTUMT00000847001
YER095W	GSTUMT00002392001
YNL169C	GSTUMT00001836001
YGL100W	GSTUMT00006428001
YDR256C	GSTUMT00005092001	GSTUMT00010313001
YGR088W	GSTUMT00005092001	GSTUMT00010313001
YFL030W	GSTUMT00011761001
YBR227C	GSTUMT00002481001
YPL209C	GSTUMT00000464001
YOR362C	GSTUMT00002160001
YLR319C	GSTUMT00011756001
YPR175W	GSTUMT00010342001
YJR051W	GSTUMT00008820001
YEL047C	GSTUMT00008820001
YOR120W	GSTUMT00008536001
YDR368W	GSTUMT00008536001
YPR165W	GSTUMT00003913001
YEL056W	GSTUMT00011728001
YPL090C	GSTUMT00000168001
YBR181C	GSTUMT00000168001
YER089C	GSTUMT00003963001
YBL056W	GSTUMT00003963001
YLR422W	GSTUMT00000164001
YLR088W	GSTUMT00001817001
YIL068C	GSTUMT00007769001
YLL019C	GSTUMT00010377001
YBR008C	GSTUMT00000070001
YFL038C	GSTUMT00002466001
YCR009C	GSTUMT00011503001
YNR015W	GSTUMT00008879001
YJL133W	GSTUMT00000744001
YKR052C	GSTUMT00000744001
YDR049W	GSTUMT00000068001
YER047C	GSTUMT00000746001
YGL169W	GSTUMT00006768001
YPL227C	GSTUMT00004894001
YFR010W	GSTUMT00009009001
YBR234C	GSTUMT00011316001
YIL123W	GSTUMT00005391001
YNL066W	GSTUMT00005391001
YKR042W	GSTUMT00005391001
YJL116C	GSTUMT00005391001
YML102W	GSTUMT00008586001
YOR184W	GSTUMT00008046001
YPR178W	GSTUMT00001581001
YPR011C	GSTUMT00005518001
YPR167C	GSTUMT00002663001	GSTUMT00001561001
YGR261C	GSTUMT00001401001
YGL001C	GSTUMT00005894001
YKL193C	GSTUMT00005072001
YDR427W	GSTUMT00007453001
YNL219C	GSTUMT00006689001
YBR189W	GSTUMT00010620001
YPL081W	GSTUMT00010620001
YML104C	GSTUMT00002373001
YIL022W	GSTUMT00006323001
YJL036W	GSTUMT00008766001
YPL097W	GSTUMT00011504001
YKR018C	GSTUMT00003254001
YJL082W	GSTUMT00003254001
YDR266C	GSTUMT00002039001
YDR324C	GSTUMT00004267001
YPL249C	GSTUMT00000173001
YJL115W	GSTUMT00007519001
YOR212W	GSTUMT00010108001
YBR274W	GSTUMT00001636001
YGL083W	GSTUMT00003752001
YKL001C	GSTUMT00003745001
YIL118W	GSTUMT00004480001
YHR002W	GSTUMT00005651001
YML121W	GSTUMT00005954001
YOR132W	GSTUMT00004882001
YOR091W	GSTUMT00005826001
YEL065W	GSTUMT00005993001
YHL040C	GSTUMT00005993001
YHL047C	GSTUMT00005993001
YKR106W	GSTUMT00005993001
YCL073C	GSTUMT00005993001
YDL161W	GSTUMT00002041001
YLR206W	GSTUMT00002041001
YGL049C	GSTUMT00004418001
YGR162W	GSTUMT00004418001
YDR017C	GSTUMT00004324001
YGL142C	GSTUMT00011236001
YDR379W	GSTUMT00005862001
YOR127W	GSTUMT00005862001
YHR066W	GSTUMT00011031001
YDR312W	GSTUMT00011031001
YNL011C	GSTUMT00001596001
YHR114W	GSTUMT00006140001
YGR159C	GSTUMT00009180001
YLR447C	GSTUMT00010667001
YGR055W	GSTUMT00005629001	GSTUMT00011592001
YLL010C	GSTUMT00005073001
YLR019W	GSTUMT00005073001
YER102W	GSTUMT00009915001
YBL072C	GSTUMT00009915001
YHR011W	GSTUMT00001005001
YNL202W	GSTUMT00004837001
YNL201C	GSTUMT00004867001
YKL080W	GSTUMT00006826001
YML001W	GSTUMT00005408001	GSTUMT00007719001
YDR142C	GSTUMT00006627001
YPR161C	GSTUMT00005162001
YML018C	GSTUMT00007718001
YML110C	GSTUMT00008344001
YDL101C	GSTUMT00011944001
YJL092W	GSTUMT00011264001
YMR314W	GSTUMT00010410001
YEL055C	GSTUMT00004861001
YHR202W	GSTUMT00004487001
YJR078W	GSTUMT00005398001
YML130C	GSTUMT00009630001
YGR187C	GSTUMT00004463001
YLR017W	GSTUMT00007013001
YBR110W	GSTUMT00011329001
YGL143C	GSTUMT00009786001
YPL218W	GSTUMT00012085001
YPR118W	GSTUMT00011972001
YKL039W	GSTUMT00007735001
YHL017W	GSTUMT00007735001
YJL176C	GSTUMT00002135001
YDR243C	GSTUMT00009925001
YKL179C	GSTUMT00009669001
YHR070W	GSTUMT00011062001
YNL251C	GSTUMT00009333001
YPL060W	GSTUMT00012232001
YPR132W	GSTUMT00003937001
YGR118W	GSTUMT00003937001
YDR182W	GSTUMT00007114001	GSTUMT00009230001
YML028W	GSTUMT00008248001
YDR453C	GSTUMT00008248001
YGL056C	GSTUMT00007540001
YBR214W	GSTUMT00007540001
YDR297W	GSTUMT00008990001
YBR082C	GSTUMT00000245001
YDR059C	GSTUMT00000245001
YBL037W	GSTUMT00004400001
YPR144C	GSTUMT00004019001
YJR148W	GSTUMT00000969001	GSTUMT00003754001
YHR208W	GSTUMT00000969001	GSTUMT00003754001
YHR123W	GSTUMT00002738001
YNL130C	GSTUMT00002738001
YMR318C	GSTUMT00001645001
YCR105W	GSTUMT00001645001
YGR048W	GSTUMT00009346001
YMR223W	GSTUMT00007445001
YMR313C	GSTUMT00008251001
YNR006W	GSTUMT00000918001
YGR163W	GSTUMT00008924001
YHR148W	GSTUMT00009414001
YHR026W	GSTUMT00010526001
YLR328W	GSTUMT00009558001	GSTUMT00008083001
YGR010W	GSTUMT00009558001	GSTUMT00008083001
YOL119C	GSTUMT00006221001
YOR306C	GSTUMT00006221001
YDL226C	GSTUMT00000637001
YDL017W	GSTUMT00000259001
YPL211W	GSTUMT00002397001
YCR023C	GSTUMT00011686001	GSTUMT00004772001	GSTUMT00011586001
YGR238C	GSTUMT00002743001
YHR158C	GSTUMT00002743001
YLR229C	GSTUMT00003067001
YLL006W	GSTUMT00005145001
YBL098W	GSTUMT00011259001
YER031C	GSTUMT00009481001
YGL210W	GSTUMT00009481001
YBR028C	GSTUMT00004551001
YIL020C	GSTUMT00006458001
YDR226W	GSTUMT00009366001
YPL242C	GSTUMT00007207001
YIL047C	GSTUMT00011669001
YIL043C	GSTUMT00005221001	GSTUMT00000407001
YDR032C	GSTUMT00011192001
YCR004C	GSTUMT00011192001
YMR276W	GSTUMT00001682001
YJL053W	GSTUMT00003263001
YLL057C	GSTUMT00002834001
YLR148W	GSTUMT00006080001
YOR100C	GSTUMT00006663001
YPR135W	GSTUMT00009436001
YMR226C	GSTUMT00004349001
YJR070C	GSTUMT00007940001
YHR200W	GSTUMT00000481001
YBR039W	GSTUMT00008424001
YPL183C	GSTUMT00011277001
YER114C	GSTUMT00001124001
YBL085W	GSTUMT00001124001
YER098W	GSTUMT00008451001
YBL067C	GSTUMT00008451001
YNL231C	GSTUMT00007655001
YNL264C	GSTUMT00007655001
YBR114W	GSTUMT00002154001
YDL119C	GSTUMT00003488001
YCR047C	GSTUMT00004105001
YLR405W	GSTUMT00001458001
YFL016C	GSTUMT00006401001
YPR180W	GSTUMT00005268001
YDR050C	GSTUMT00001435001
YBR003W	GSTUMT00003780001
YPL214C	GSTUMT00001710001
YKL025C	GSTUMT00004233001
YOR113W	GSTUMT00005141001
YML103C	GSTUMT00007994001
YLR209C	GSTUMT00011298001
YBR260C	GSTUMT00003068001
YGR189C	GSTUMT00006794001
YLR167W	GSTUMT00007461001
YBR154C	GSTUMT00011328001
YPL063W	GSTUMT00010159001
YGR260W	GSTUMT00001346001	GSTUMT00004113001	GSTUMT00009784001	GSTUMT00000492001	GSTUMT00001432001	GSTUMT00010638001
YNL003C	GSTUMT00002441001
YBR162C	GSTUMT00008725001
YPR201W	GSTUMT00003714001
YHR088W	GSTUMT00009115001
YDR164C	GSTUMT00010664001
YPL117C	GSTUMT00006247001
YLR459W	GSTUMT00008023001
YHR142W	GSTUMT00010945001
YLR143W	GSTUMT00009914001
YHR206W	GSTUMT00000949001
YDR416W	GSTUMT00003777001
YBL064C	GSTUMT00008955001
YBR200W	GSTUMT00009141001
YMR023C	GSTUMT00006092001
YLR361C	GSTUMT00009678001
YBR084C-A	GSTUMT00011662001
YBL027W	GSTUMT00011662001
YBR088C	GSTUMT00007106001
YGL058W	GSTUMT00006668001
YDR242W	GSTUMT00008844001
YOR154W	GSTUMT00005255001
YMR100W	GSTUMT00007712001
YNL121C	GSTUMT00001022001
YHR117W	GSTUMT00001022001
YPL260W	GSTUMT00003912001
YEL021W	GSTUMT00008673001
YHR089C	GSTUMT00009086001
YML004C	GSTUMT00010132001
YPL030W	GSTUMT00012186001
YKL020C	GSTUMT00007387001
YIR033W	GSTUMT00007387001
YMR061W	GSTUMT00007778001	GSTUMT00009372001
YMR208W	GSTUMT00001515001
YPR091C	GSTUMT00001142001
YBR164C	GSTUMT00010577001
YDR214W	GSTUMT00012030001
YDR376W	GSTUMT00002140001
YGL059W	GSTUMT00003362001
YKL002W	GSTUMT00003613001
YGR207C	GSTUMT00004875001
YJR144W	GSTUMT00004428001
YOR274W	GSTUMT00006111001
YGR083C	GSTUMT00010167001
YDL236W	GSTUMT00003360001
YOR119C	GSTUMT00003605001
YNL007C	GSTUMT00005206001
YLR380W	GSTUMT00006218001
YJR024C	GSTUMT00008825001
YEL027W	GSTUMT00010438001
YJR006W	GSTUMT00008900001
YFL001W	GSTUMT00010288001
YDR407C	GSTUMT00010891001
YOR006C	GSTUMT00007521001
YOR322C	GSTUMT00007640001
YKR066C	GSTUMT00009918001
YPL155C	GSTUMT00011526001
YGL147C	GSTUMT00009312001
YNL067W	GSTUMT00009312001
YDL117W	GSTUMT00003376001
YPR022C	GSTUMT00002483001
YIL026C	GSTUMT00005741001
YNL227C	GSTUMT00006195001
YDL006W	GSTUMT00010137001
YIL038C	GSTUMT00000748001
YGL103W	GSTUMT00002337001
YHR144C	GSTUMT00005497001
YBL080C	GSTUMT00009455001
YHR069C	GSTUMT00009327001
YOR025W	GSTUMT00001727001	GSTUMT00003517001
YKR094C	GSTUMT00009449001
YIL148W	GSTUMT00009449001
YDR346C	GSTUMT00000791001
YDR373W	GSTUMT00006676001
YEL023C	GSTUMT00006890001
YIL067C	GSTUMT00007316001
YNL181W	GSTUMT00008838001
YPR086W	GSTUMT00007773001
YKL034W	GSTUMT00010157001
YLR262C	GSTUMT00000469001
YGL038C	GSTUMT00004829001
YKL174C	GSTUMT00007386001
YOL064C	GSTUMT00006994001
YPL069C	GSTUMT00011059001
YDR025W	GSTUMT00011285001
YBR048W	GSTUMT00011285001
YER008C	GSTUMT00004793001
YPL188W	GSTUMT00006557001
YNL031C	GSTUMT00006685001
YBR010W	GSTUMT00006685001
YBR037C	GSTUMT00008630001
YBR024W	GSTUMT00008630001
YHR179W	GSTUMT00007644001
YPL171C	GSTUMT00007644001
YIL144W	GSTUMT00000570001
YLR045C	GSTUMT00003608001
YBR291C	GSTUMT00010265001
YOR245C	GSTUMT00011528001
YJL121C	GSTUMT00005438001
YBR078W	GSTUMT00004007001
YDR055W	GSTUMT00004007001
YBL041W	GSTUMT00002926001
YEL060C	GSTUMT00003125001
YBR289W	GSTUMT00005955001
YGR278W	GSTUMT00004730001
YGL171W	GSTUMT00010172001
YOR003W	GSTUMT00000037001
YMR235C	GSTUMT00001611001
YBR155W	GSTUMT00008279001
YBR286W	GSTUMT00008292001
YDR267C	GSTUMT00009253001
YOR149C	GSTUMT00006440001
YGR186W	GSTUMT00011245001
YNL016W	GSTUMT00010135001
YOR181W	GSTUMT00010426001
YOR039W	GSTUMT00011446001
YDL033C	GSTUMT00003665001
YER026C	GSTUMT00006227001
YJL081C	GSTUMT00006822001
YML064C	GSTUMT00010192001
YKL180W	GSTUMT00001318001
YJL177W	GSTUMT00001318001
YFR050C	GSTUMT00000459001
YFL034C-B	GSTUMT00002193001
YDL231C	GSTUMT00007554001
YNL001W	GSTUMT00007203001
YJL125C	GSTUMT00009162001
YPL237W	GSTUMT00006825001
YKL149C	GSTUMT00009618001
YKR051W	GSTUMT00011249001
YBR104W	GSTUMT00007538001
YPR058W	GSTUMT00007538001
YEL054C	GSTUMT00008877001
YDR418W	GSTUMT00008877001
YJR125C	GSTUMT00000204001
YDR036C	GSTUMT00007620001
YKR048C	GSTUMT00006475001
YJL127C	GSTUMT00007532001
YNL279W	GSTUMT00008211001
YNR020C	GSTUMT00000465001
YPL111W	GSTUMT00003192001
YHL002W	GSTUMT00006968001
YNL010W	GSTUMT00010746001
YOL052C	GSTUMT00011721001
YDR191W	GSTUMT00003249001
YDR523C	GSTUMT00003853001
YNR041C	GSTUMT00000979001
YKL073W	GSTUMT00002998001
YGL124C	GSTUMT00006828001
YOR275C	GSTUMT00003968001
YLR084C	GSTUMT00008693001
YLR191W	GSTUMT00008726001
YGR276C	GSTUMT00011390001
YFL005W	GSTUMT00012064001
YLR133W	GSTUMT00002999001
YDR147W	GSTUMT00002999001
YNL055C	GSTUMT00003910001
YIL114C	GSTUMT00003910001
YOL092W	GSTUMT00011683001
YBR147W	GSTUMT00011683001
YDR386W	GSTUMT00006347001
YLR310C	GSTUMT00004025001
YDL052C	GSTUMT00009491001
YBR241C	GSTUMT00012586001	GSTUMT00005404001
YGL104C	GSTUMT00012586001	GSTUMT00005404001
YDR092W	GSTUMT00004713001
YFR005C	GSTUMT00005342001
YKL190W	GSTUMT00005170001
YAR003W	GSTUMT00009764001
YIL030C	GSTUMT00009529001
YJL068C	GSTUMT00009714001
YPL015C	GSTUMT00006751001	GSTUMT00003460001	GSTUMT00000385001
YDR083W	GSTUMT00000560001
YJR104C	GSTUMT00003168001
YDR080W	GSTUMT00008038001
YKL012W	GSTUMT00005886001
YPL247C	GSTUMT00008950001
YLR020C	GSTUMT00000884001
YLL012W	GSTUMT00000884001
YML026C	GSTUMT00004308001
YDR450W	GSTUMT00004308001
YIL006W	GSTUMT00004959001
YEL006W	GSTUMT00004959001
YOR018W	GSTUMT00006973001
YFR022W	GSTUMT00006973001
YBL020W	GSTUMT00005530001
YKL172W	GSTUMT00003043001
YJR105W	GSTUMT00005193001
YJL143W	GSTUMT00008366001
YGR149W	GSTUMT00009736001
YMR220W	GSTUMT00008001001
YMR055C	GSTUMT00008819001
YLR182W	GSTUMT00011205001
YER117W	GSTUMT00007211001
YBL087C	GSTUMT00007211001
YHR086W	GSTUMT00001670001
YPL236C	GSTUMT00000846001
YER122C	GSTUMT00006364001
YCR061W	GSTUMT00007443001
YKL150W	GSTUMT00005101001
YHR084W	GSTUMT00006450001
YOL152W	GSTUMT00005616001
YNL191W	GSTUMT00007657001
YHR168W	GSTUMT00011312001
YKL013C	GSTUMT00011629001
YBR061C	GSTUMT00002036001
YIL099W	GSTUMT00004366001
YBL040C	GSTUMT00009395001
YOL123W	GSTUMT00005496001
YCR077C	GSTUMT00010739001
YPR060C	GSTUMT00009619001
YPR066W	GSTUMT00010688001
YBR049C	GSTUMT00000282001
YDR026C	GSTUMT00000282001
YGR003W	GSTUMT00006793001	GSTUMT00008050001
YFL028C	GSTUMT00006126001
YIL108W	GSTUMT00006232001
YER019W	GSTUMT00008240001
YIL145C	GSTUMT00008493001
YDR064W	GSTUMT00010674001
YDR311W	GSTUMT00010519001
YGL130W	GSTUMT00010206001
YML014W	GSTUMT00009410001
YLR009W	GSTUMT00010430001
YMR004W	GSTUMT00010171001
YBR293W	GSTUMT00003260001	GSTUMT00000809001
YCR026C	GSTUMT00003418001
YEL016C	GSTUMT00003418001
YOR096W	GSTUMT00005646001
YNL096C	GSTUMT00005646001
YOL141W	GSTUMT00001406001
YOR254C	GSTUMT00007528001
YCR031C	GSTUMT00010437001
YJL191W	GSTUMT00010437001
YAR018C	GSTUMT00004671001
YKL024C	GSTUMT00003273001
YNL237W	GSTUMT00005258001
YKR068C	GSTUMT00009781001
YOR069W	GSTUMT00009738001
YPL096W	GSTUMT00011266001
YNL090W	GSTUMT00000575001
YJR140C	GSTUMT00004523001
YKL191W	GSTUMT00007989001
YMR078C	GSTUMT00008155001
YDL154W	GSTUMT00011879001
YER140W	GSTUMT00011545001
YPR105C	GSTUMT00009434001
YHR115C	GSTUMT00007674001
YNL116W	GSTUMT00007674001
YMR305C	GSTUMT00007484001
YGR279C	GSTUMT00007484001
YMR022W	GSTUMT00001134001
YKL028W	GSTUMT00002678001
YBR035C	GSTUMT00009986001
YJL085W	GSTUMT00007792001
YPL045W	GSTUMT00005365001
YJR133W	GSTUMT00008477001
YNL022C	GSTUMT00010328001
YOR378W	GSTUMT00012528001
YML116W	GSTUMT00012528001
YMR279C	GSTUMT00012528001
YDR454C	GSTUMT00006995001
YMR200W	GSTUMT00006397001
YOL080C	GSTUMT00002961001
YEL037C	GSTUMT00006514001
YGL028C	GSTUMT00008448001
YOR312C	GSTUMT00005099001
YMR242C	GSTUMT00005099001
YPL264C	GSTUMT00008185001
YMR253C	GSTUMT00008185001
YMR113W	GSTUMT00003931001
YKL132C	GSTUMT00003931001
YOL115W	GSTUMT00010521001
YNL299W	GSTUMT00010521001
YAL003W	GSTUMT00001146001
YDR330W	GSTUMT00001479001
YIL034C	GSTUMT00002429001
YJR047C	GSTUMT00002158001
YEL034W	GSTUMT00002158001
YDR272W	GSTUMT00005333001
YOR040W	GSTUMT00005333001
YJL029C	GSTUMT00002432001
YDR176W	GSTUMT00005089001
YLR268W	GSTUMT00002473001
YDL090C	GSTUMT00007324001
YDR002W	GSTUMT00007534001
YMR178W	GSTUMT00004264001
YCL045C	GSTUMT00009578001
YNR052C	GSTUMT00006553001
YDR263C	GSTUMT00009088001
YOR033C	GSTUMT00009088001
YGR038W	GSTUMT00011875001
YLR350W	GSTUMT00011875001
YBL055C	GSTUMT00003965001
YMR143W	GSTUMT00000171001
YDL083C	GSTUMT00000171001
YPL244C	GSTUMT00000016001
YDR465C	GSTUMT00004878001
YGL241W	GSTUMT00010757001
YNR035C	GSTUMT00008573001
YDR225W	GSTUMT00000269001
YBL003C	GSTUMT00000269001
YGR284C	GSTUMT00002188001
YEL062W	GSTUMT00005110001
YBR261C	GSTUMT00007109001
YNL072W	GSTUMT00009401001
YER157W	GSTUMT00000359001
YDR117C	GSTUMT00007381001
YER012W	GSTUMT00008014001
YJL020C	GSTUMT00009027001
YDR287W	GSTUMT00010971001
YHR046C	GSTUMT00010971001
YDR204W	GSTUMT00000708001
YGL064C	GSTUMT00000457001
YOL041C	GSTUMT00001604001
YIL001W	GSTUMT00004662001
YDR460W	GSTUMT00008581001
YGL178W	GSTUMT00009328001
YNL240C	GSTUMT00011635001
YKR105C	GSTUMT00009902001	GSTUMT00008719001	GSTUMT00009778001	GSTUMT00005001001
YPR198W	GSTUMT00009902001	GSTUMT00008719001	GSTUMT00009778001	GSTUMT00005001001
YCL069W	GSTUMT00009902001	GSTUMT00008719001	GSTUMT00009778001	GSTUMT00005001001
YGR224W	GSTUMT00009902001	GSTUMT00008719001	GSTUMT00009778001	GSTUMT00005001001
YGR241C	GSTUMT00008558001
YHR161C	GSTUMT00008558001
YBR042C	GSTUMT00011981001
YDR018C	GSTUMT00011981001
YLR270W	GSTUMT00010012001
YOR173W	GSTUMT00010012001
YKL033W	GSTUMT00002936001
YKR026C	GSTUMT00004384001
YNR054C	GSTUMT00004953001
YPR055W	GSTUMT00004290001
YKR070W	GSTUMT00010709001
YKL218C	GSTUMT00011834001
YNL308C	GSTUMT00011617001
YOL010W	GSTUMT00002635001	GSTUMT00003414001	GSTUMT00005479001	GSTUMT00000689001
YJL190C	GSTUMT00008012001
YLR367W	GSTUMT00008012001
YDR098C	GSTUMT00010901001
YER174C	GSTUMT00010901001
YGR152C	GSTUMT00000073001
YDL153C	GSTUMT00002341001
YBL050W	GSTUMT00005222001
YKL009W	GSTUMT00009132001
YML097C	GSTUMT00009259001
YER143W	GSTUMT00002513001
YDR339C	GSTUMT00003824001
YNL223W	GSTUMT00003763001
YGR110W	GSTUMT00008161001
YNR029C	GSTUMT00006412001
YLR085C	GSTUMT00008478001
YGR208W	GSTUMT00004781001
YMR202W	GSTUMT00002798001
YIL134W	GSTUMT00005143001
YPR082C	GSTUMT00005264001
YBR191W	GSTUMT00010619001
YPL079W	GSTUMT00010619001
YEL004W	GSTUMT00001609001
YEL002C	GSTUMT00005348001
YDR228C	GSTUMT00006137001
YJL002C	GSTUMT00004764001
YLR022C	GSTUMT00004306001
YML060W	GSTUMT00008692001
YGR024C	GSTUMT00004516001	GSTUMT00002202001
YDL030W	GSTUMT00004273001
YMR210W	GSTUMT00005153001
YDR168W	GSTUMT00010261001
YLR427W	GSTUMT00009433001
YNL320W	GSTUMT00011018001
YPR157W	GSTUMT00005553001
YGR141W	GSTUMT00005553001
YJR073C	GSTUMT00003480001
YMR102C	GSTUMT00007696001
YKL121W	GSTUMT00007696001
YBR239C	GSTUMT00000111001
YMR155W	GSTUMT00002174001
YPL084W	GSTUMT00001431001
YML012W	GSTUMT00003681001
YOR056C	GSTUMT00004426001
YML021C	GSTUMT00006764001
YER151C	GSTUMT00009422001
YBL058W	GSTUMT00011709001
YJL126W	GSTUMT00011827001
YOL002C	GSTUMT00001471001
YDR492W	GSTUMT00001471001
YOL121C	GSTUMT00008018001
YNL302C	GSTUMT00008018001
YBR002C	GSTUMT00000645001
YAR071W	GSTUMT00004705001
YBR092C	GSTUMT00004705001
YHR215W	GSTUMT00004705001
YBR093C	GSTUMT00004705001
YDL024C	GSTUMT00004705001
YLR215C	GSTUMT00000565001
YPL051W	GSTUMT00001973001
YKR035W-A	GSTUMT00004450001
YPR127W	GSTUMT00002653001
YGR046W	GSTUMT00006725001
YDR484W	GSTUMT00009137001
YGR220C	GSTUMT00010632001
YKL116C	GSTUMT00010246001
YGL221C	GSTUMT00012204001
YIL106W	GSTUMT00001830001
YMR171C	GSTUMT00000889001
YGR148C	GSTUMT00004720001
YGL031C	GSTUMT00004720001
YNL162W	GSTUMT00010413001
YHR141C	GSTUMT00010413001
YPR040W	GSTUMT00001869001
YAL010C	GSTUMT00009133001
YMR125W	GSTUMT00005146001
YDR061W	GSTUMT00010877001
YLR418C	GSTUMT00010814001
YER138C	GSTUMT00008686001	GSTUMT00001543001	GSTUMT00007179001	GSTUMT00001523001	GSTUMT00006785001	GSTUMT00011513001	GSTUMT00009394001	GSTUMT00007627001	GSTUMT00004580001	GSTUMT00011180001
YML039W	GSTUMT00008686001	GSTUMT00001543001	GSTUMT00007179001	GSTUMT00001523001	GSTUMT00006785001	GSTUMT00011513001	GSTUMT00009394001	GSTUMT00007627001	GSTUMT00004580001	GSTUMT00011180001
YOL103W-B	GSTUMT00008686001	GSTUMT00001543001	GSTUMT00007179001	GSTUMT00001523001	GSTUMT00006785001	GSTUMT00011513001	GSTUMT00009394001	GSTUMT00007627001	GSTUMT00004580001	GSTUMT00011180001
YPL257W-B	GSTUMT00008686001	GSTUMT00001543001	GSTUMT00007179001	GSTUMT00001523001	GSTUMT00006785001	GSTUMT00011513001	GSTUMT00009394001	GSTUMT00007627001	GSTUMT00004580001	GSTUMT00011180001
YLR157C-B	GSTUMT00008686001	GSTUMT00001543001	GSTUMT00007179001	GSTUMT00001523001	GSTUMT00006785001	GSTUMT00011513001	GSTUMT00009394001	GSTUMT00007627001	GSTUMT00004580001	GSTUMT00011180001
YJR027W	GSTUMT00008686001	GSTUMT00001543001	GSTUMT00007179001	GSTUMT00001523001	GSTUMT00006785001	GSTUMT00011513001	GSTUMT00009394001	GSTUMT00007627001	GSTUMT00004580001	GSTUMT00011180001
YGR038C-B	GSTUMT00008686001	GSTUMT00001543001	GSTUMT00007179001	GSTUMT00001523001	GSTUMT00006785001	GSTUMT00011513001	GSTUMT00009394001	GSTUMT00007627001	GSTUMT00004580001	GSTUMT00011180001
YPR137C-B	GSTUMT00008686001	GSTUMT00001543001	GSTUMT00007179001	GSTUMT00001523001	GSTUMT00006785001	GSTUMT00011513001	GSTUMT00009394001	GSTUMT00007627001	GSTUMT00004580001	GSTUMT00011180001
YDR365W-B	GSTUMT00008686001	GSTUMT00001543001	GSTUMT00007179001	GSTUMT00001523001	GSTUMT00006785001	GSTUMT00011513001	GSTUMT00009394001	GSTUMT00007627001	GSTUMT00004580001	GSTUMT00011180001
YML045W	GSTUMT00008686001	GSTUMT00001543001	GSTUMT00007179001	GSTUMT00001523001	GSTUMT00006785001	GSTUMT00011513001	GSTUMT00009394001	GSTUMT00007627001	GSTUMT00004580001	GSTUMT00011180001
YDR316W-B	GSTUMT00008686001	GSTUMT00001543001	GSTUMT00007179001	GSTUMT00001523001	GSTUMT00006785001	GSTUMT00011513001	GSTUMT00009394001	GSTUMT00007627001	GSTUMT00004580001	GSTUMT00011180001
YPR158W-B	GSTUMT00008686001	GSTUMT00001543001	GSTUMT00007179001	GSTUMT00001523001	GSTUMT00006785001	GSTUMT00011513001	GSTUMT00009394001	GSTUMT00007627001	GSTUMT00004580001	GSTUMT00011180001
YDR098C-B	GSTUMT00008686001	GSTUMT00001543001	GSTUMT00007179001	GSTUMT00001523001	GSTUMT00006785001	GSTUMT00011513001	GSTUMT00009394001	GSTUMT00007627001	GSTUMT00004580001	GSTUMT00011180001
YLR227W-B	GSTUMT00008686001	GSTUMT00001543001	GSTUMT00007179001	GSTUMT00001523001	GSTUMT00006785001	GSTUMT00011513001	GSTUMT00009394001	GSTUMT00007627001	GSTUMT00004580001	GSTUMT00011180001
YDR210C-D	GSTUMT00008686001	GSTUMT00001543001	GSTUMT00007179001	GSTUMT00001523001	GSTUMT00006785001	GSTUMT00011513001	GSTUMT00009394001	GSTUMT00007627001	GSTUMT00004580001	GSTUMT00011180001
YPR158C-D	GSTUMT00008686001	GSTUMT00001543001	GSTUMT00007179001	GSTUMT00001523001	GSTUMT00006785001	GSTUMT00011513001	GSTUMT00009394001	GSTUMT00007627001	GSTUMT00004580001	GSTUMT00011180001
YMR050C	GSTUMT00008686001	GSTUMT00001543001	GSTUMT00007179001	GSTUMT00001523001	GSTUMT00006785001	GSTUMT00011513001	GSTUMT00009394001	GSTUMT00007627001	GSTUMT00004580001	GSTUMT00011180001
YJR029W	GSTUMT00008686001	GSTUMT00001543001	GSTUMT00007179001	GSTUMT00001523001	GSTUMT00006785001	GSTUMT00011513001	GSTUMT00009394001	GSTUMT00007627001	GSTUMT00004580001	GSTUMT00011180001
YGR027W-B	GSTUMT00008686001	GSTUMT00001543001	GSTUMT00007179001	GSTUMT00001523001	GSTUMT00006785001	GSTUMT00011513001	GSTUMT00009394001	GSTUMT00007627001	GSTUMT00004580001	GSTUMT00011180001
YOR142W-B	GSTUMT00008686001	GSTUMT00001543001	GSTUMT00007179001	GSTUMT00001523001	GSTUMT00006785001	GSTUMT00011513001	GSTUMT00009394001	GSTUMT00007627001	GSTUMT00004580001	GSTUMT00011180001
YER160C	GSTUMT00008686001	GSTUMT00001543001	GSTUMT00007179001	GSTUMT00001523001	GSTUMT00006785001	GSTUMT00011513001	GSTUMT00009394001	GSTUMT00007627001	GSTUMT00004580001	GSTUMT00011180001
YHR214C-B	GSTUMT00008686001	GSTUMT00001543001	GSTUMT00007179001	GSTUMT00001523001	GSTUMT00006785001	GSTUMT00011513001	GSTUMT00009394001	GSTUMT00007627001	GSTUMT00004580001	GSTUMT00011180001
YGR161C-D	GSTUMT00008686001	GSTUMT00001543001	GSTUMT00007179001	GSTUMT00001523001	GSTUMT00006785001	GSTUMT00011513001	GSTUMT00009394001	GSTUMT00007627001	GSTUMT00004580001	GSTUMT00011180001
[truncated: 1,378 more rows]
[truncated: 299 more columns]
