# Supplementary material for: Evolutionary Conservation and Diversification of Puf RNA Binding Proteins and Their mRNA Targets
Source: PLoS Biol. 2015 Nov 20;13(11):e1002307. doi: 10.1371/journal.pbio.1002307 (PMC4654594; doi:10.1371/journal.pbio.1002307)
Supplement: S4 Dataset — (ZIP) [file pbio.1002307.s004.zip › S.cerevisiae.fa_T.reesei.fa.txt]

YHR165C	78109
YJL130C	55928
YNR016C	81110
YDL171C	122287
YHR099W	77251
YPL231W	48788
YGR032W	78176
YLR342W	78176
YKL182W	78591
YKL203C	121610
YJR066W	121610
YNL262W	3779
YKR054C	55417
YGR271W	74907
YGL206C	123228
YDL140C	79315
YLL040C	65104
YER172C	78939
YBR218C	21957
YGL062W	21957
YOR151C	79225
YOR116C	76710
YGL195W	65242
YPL082C	53381
YJR109C	108459
YDR127W	82516
YKL215C	79153
YPR184W	57128
YOR153W	47897	76682
YDR406W	47897	76682
YOR328W	47897	76682
YOR207C	22496
YER166W	79258
YDR093W	79258
YDR135C	122988
YOR341W	6015
YAL026C	43831
YOR326W	123185
YGL008C	78757
YPL036W	78757
YBL076C	5227
YPR010C	123220
YOR133W	120235
YDR385W	120235
YJR137C	45138
YEL031W	23221
YIL125W	50531
YNL014W	71363
YLR249W	71363
YNL132W	122584
YGR061C	22799
YMR109W	122064
YKL129C	122064
YDL126C	22994
YGR094W	121031
YDL145C	121966
YER070W	74047
YIL066C	74047
YBR084W	75890
YGR204W	75890
YKL210W	72606
YLR304C	77336
YDR170C	43877
YNL088W	55125
YLL048C	22104
YHL035C	22104
YGR218W	62120
YPL160W	48146
YDR457W	2956
YIL048W	77025
YDL102W	2095
YOR304W	57608
YOR335C	4537
YER171W	112413
YBR023C	58188
YJL050W	49059
YMR196W	75036
YOR291W	123183
YFR031C	2269
YPR160W	120198
YER125W	57334
YBL022C	103756
YIL126W	57935
YGL120C	107385
YOL021C	122378
YIL129C	120156
YMR186W	123114
YPL240C	123114
YGL150C	50539
YPL217C	103506
YPL226W	122909
YER013W	5506
YHR186C	63937
YLR086W	68875
YLR305C	63347
YLR398C	59184
YAL005C	55362
YLL024C	55362
YER103W	55362
YBL075C	55362
YBR295W	80756
YPL167C	73190
YMR288W	76191
YCR057C	5710
YMR162C	47315	75409
YKL148C	121019
YJL045W	121019
YBL023C	5899
YJL034W	122920
YBR115C	4117
YNL163C	78049
YLR069C	62470
YNL102W	53105
YMR229C	78062
YBL105C	2526
YOR330C	110362
YKL157W	75159
YHR047C	75159
YMR189W	81339
YER164W	58928
YLR410W	44878
YPR074C	120635
YBR117C	120635
YJL200C	22632
YGL022W	120807
YIL143C	120753
YGL009C	75000
YJR045C	120053
YEL030W	120053
YGL026C	51103
YGL201C	75063
YKL104C	122385
YDR238C	51734
YPL086C	4989
YDR097C	62301
YNL209W	122572
YDL229W	122572
YLR272C	122144
YDR258C	2687
YNL123W	55575
YEL011W	123368
YFR015C	44529
YLR258W	44529
YML059C	78555
YGL167C	119592
YOL075C	68889
YER091C	121820
YPL006W	75603
YGL137W	123974
YLL026W	80142
YGL156W	3196
YIL078W	49197
YGR281W	44476
YDR291W	75128
YGR240C	2091
YMR128W	3579
YDR334W	75316
YGR217W	23028
YER036C	50542
YLL001W	57508
YPR019W	73646
YFR009W	22839
YKR001C	43599
YLR274W	63454
YDR038C	122972
YDR039C	122972
YDR040C	122972
YGL163C	121506
YMR120C	75506
YLR028C	75506
YDR129C	120534
YKR009C	2392
YLR384C	67130
YLR153C	73774
YMR108W	74123
YML035C	67484	35522
YKR031C	79019
YGL234W	80872
YLR129W	120864
YGL006W	75347	58952	62362
YLR259C	119731
YBR127C	76057
YGL207W	57600
YBL099W	21673
YPR181C	52208
YKR086W	124321
YCR011C	78373
YBL004W	73560
YHR074W	54071
YPR080W	46958
YBR118W	46958
YBR121C	102700
YOL090W	61042
YCL054W	23327
YPL012W	4294
YDR001C	120676
YBR001C	120676
YFR019W	78274
YCR017C	60793
YJL014W	120994
YOR270C	75024
YDL215C	120943
YDR212W	120394
YOR048C	124317
YLR189C	62182
YAL023C	22527
YOR321W	22527
YJR016C	4981
YKR097W	124115
YLR087C	120236
YPR145W	79037
YGR124W	79037
YBR038W	55341
YJR121W	123071
YPL093W	55766
YIL109C	60626
YNL049C	60626
YEL032W	112463
YJL111W	77485
YDR234W	81570
YHR183W	72685
YGR256W	72685
YFL037W	122886	21742
YBR196C	5776
YIL142W	2508
YMR049C	23208
YOL006C	76514
YMR308C	78158
YGR264C	82385
YJR064W	79993
YER043C	110171
YCL030C	4654
YDR430C	77122
YBR202W	3212
YJL012C	54469
YKL165C	55321
YMR089C	74449
YJR035W	62057
YJL074C	54541
YGR116W	57295
YMR290C	59988
YJL033W	109536
YBR235W	106297
YLR289W	79229
YGR270W	21775
YJR143C	75421
YLR450W	71380
YML075C	71380
YDR293C	77084
YBR114W	121381
YFL039C	44504
YML085C	120789
YML124C	120789
YLR382C	81822
YNL106C	122419
YOR109W	122419
YMR105C	21836
YKL127W	21836
YDL143W	43649
YOR204W	54736
YPL119C	54736
YKL145W	73574
YMR301C	5610
YLR419W	53044	124318
YNL192W	112271
YBL039C	123457
YJR103W	123457
YHL016C	4950
YNL321W	62835
YFL036W	79947
YER025W	121023
YNR031C	57513
YCR073C	57513
YNL112W	58427
YLR058C	121686
YDR074W	48707
YDR188W	22191
YJL005W	124340
YML056C	79545
YLR432W	79545
YHR216W	79545
YOR211C	123934
YIR031C	79271
YNL117W	79271
YBR126C	77602
YNL325C	2474
YHR027C	120153
YLR454W	61715
YOR356W	79690
YDR341C	75689
YHR091C	75689
YNR011C	5659
YGL238W	73525
YLR175W	44449
YDR283C	60051
YPR194C	70934
YBR248C	81188
YBR229C	121351
YNL287W	106113
YAR042W	54683
YDL019C	54683
YOL004W	79441
YDR037W	72615
YPL235W	21250
YDL160C	106962
YBR080C	62040
YDR190C	44097
YPL106C	82534
YBR169C	82534
YNL271C	77031
YLR060W	74258
YDL031W	74818
YLR389C	73809
YNR001C	122296
YCR005C	122296
YDL007W	80326
YKL035W	43664
YOR217W	25225
YIL075C	78423
YNL189W	21117
YDR172W	70305
YEL013W	77281
YBR143C	73837
YBR097W	122193
YOR117W	23206
YGR254W	120568
YHR174W	120568
YDR394W	77587
YHR020W	75324
YPL262W	2745
YDR270W	122043
YNL330C	48386
YGL245W	121420
YCR093W	70218
YJR065C	123408
YBL017C	21641
YJL222W	21641
YIL173W	21641
YNR065C	21641
YDL164C	22881
YJL008C	73733
YNR053C	78377
YDL066W	52055
YFR030W	81576
YDL084W	21425
YNL267W	123013
YOR378W	76775
YLR347C	74318
YOR063W	73765
YLR430W	59544
YNL104C	79495
YOR108W	79495
YER065C	21758
YDL095W	22005
YDL093W	22005
YAL038W	78439
YOR347C	78439
YNL061W	74356
YMR217W	4152
YMR058W	5119	102820
YCL017C	75845
YFL034W	57474
YHR072W	59846
YFL033C	120605
YPL207W	120172
YIL074C	123174
YER081W	123174
YDR023W	123180
YHR205W	119614
YLR378C	121397
YAL048C	4721
YOR168W	22804
YLR113W	45018
YGL048C	78817
YKL010C	2759
YDL029W	111468
YHR037W	82601
YPL040C	63935
YBR136W	66128
YLR355C	51499
YGL125W	55055
YOR187W	74346
YML057W	59944
YLR433C	59944
YLR138W	76311
YLR240W	66913
YDR062W	46463
YNL241C	75769
YLL039C	122717
YMR015C	122166	58689
YLR277C	55384
YML072C	46597
YER133W	120722
YOR014W	77135
YOL057W	21659
YHR019C	120088
YHR170W	120081
YGR100W	65982
YMR304W	81859
YER090W	102744
YDR502C	46238
YLR180W	46238
YHR028C	66608
YLL008W	61550
YML123C	77552
YDL178W	76013
YEL071W	76013
YDR256C	73818
YKL209C	62693
YFL018C	77373
YMR167W	21460
YLR188W	80432
YJL153C	79059
YOR375C	73536
YAL062W	73536
YDR109C	63092
YER086W	4064
YER073W	78683	60418
YOR374W	78683	60418
YGR125W	75475
YLR083C	21588
YDR107C	21588
YLR386W	106730
YCR012W	21406
YNL238W	123561
YKL173W	22713
YOR259C	63751
YNL243W	121276
YDR456W	123290
YPL265W	23415
YKR059W	46619
YJL138C	46619
YLR303W	122301
YPR024W	62986
YMR297W	120998
YGL190C	120545
YFL055W	81442
YNR050C	123631
YPR002W	121255
YDL131W	123471
YDL182W	123471
YKL029C	62153
YOR093C	77811
YAL036C	21782
YDL168W	22633
YNL045W	108592
YLR371W	80277
YGR070W	80277
YPL023C	81824
YDL195W	119742
YJL154C	71374
YDR232W	57947
YJL212C	74601	120017	58158
YLL031C	66844
YML126C	75589
YNL161W	78909
YJL141C	44330
YJR033C	67281
YFR044C	120675
YOL058W	82619
YKR039W	75430	5787
YGR191W	75430	5787
YGL253W	73665
YFR053C	73665
YPR006C	66541
YJR138W	55406
YKL211C	67003
YDR060W	57666
YHR039C	122533
YCR072C	120384
YGR258C	79304
YPL009C	50491
YIL166C	6005	59333
YER165W	79686
YGR019W	110414	121405
YJL129C	120752
YKR050W	120752
YLR032W	58631
YLR276C	58627
YFL022C	121143
YHL030W	120376
YDR436W	79535
YML016C	79535
YMR266W	51650
YLR234W	57488
YNL059C	2374
YLR134W	121534
YLR044C	121534
YGR087C	121534
YDL080C	121534
YBR294W	79741	57088
YLR092W	79741	57088
YLR197W	81599
YGR245C	108332
YOR317W	49489
YMR246W	49489
YIL009W	49489
YLL029W	82452
YLR241W	104230
YCR032W	80586
YIR007W	77506
YCR098C	106118
YPR112C	79287
YGL114W	75648
YER136W	120044
YHR042W	120154
YPL259C	60243
YPL091W	53567
YGL027C	22072
YOL098C	47286
YGR200C	103273
YHR018C	80268
YPR111W	59668
YGR092W	59668
YML054C	22481
YPR033C	121051
YDR021W	22119
YNL247W	60250
YNL329C	66132
YNL298W	71315
YNL331C	122505
YDL243C	122505
YCR107W	122505
YAR035W	122240
YDL055C	122551
YKL060C	23200
YCL057W	50249
YGR055W	54865
YDL134C	74884
YDL188C	74884
YGL099W	119898
YCR053W	78409	67446
YJL026W	74235
YPL008W	62226
YPR088C	106595
YHR030C	82351
YPR173C	123767
YGL084C	64704
YPL189W	64704
YBR132C	110813
YLR359W	65179
YDR141C	58549
YLR409C	55545
YPL203W	57399
YKL166C	57399
YJL164C	57399
YBR170C	122396
YGR155W	81089
YMR129W	47600
YMR261C	75295
YML100W	75295
YEL065W	82017	78465
YHL040C	82017	78465
YAL016W	21324
YBR025C	81447
YLR117C	75739
YPL175W	63341
YER178W	122987
YOR348C	123611
YDL060W	79817
YLR429W	57750
YGR292W	59578
YBR299W	59578
YOL157C	59578
YIL172C	59578
YJL221C	59578
YGR287C	59578
YJL216C	59578
YLR089C	109187
YDR111C	109187
YNL082W	70778
YGR210C	79031
YGL078C	112384
YOR303W	122226
YHL007C	104364
YPR035W	122811
YJR010W	47066
YKL126W	111799	122015
YMR104C	111799	122015
YBR006W	22741
YDR294C	79835
YGR103W	22689
YJL155C	110491
YGR252W	64680
YGR145W	64820
YNL277W	123633
YPL184C	65750
YDL047W	48910
YNR008W	121546
YOL023W	60850
YKR002W	70546
YBL024W	55981
YMR224C	70084
YOR310C	121801
YAL012W	63919
YDL149W	106761
YGR173W	77009
YHR113W	61912
YGL012W	71655
YGR121C	43671
YPR138C	43671
YKL135C	121588
YDR536W	76800
YHR120W	58370
YPL154C	77579
YLR144C	79602
YNR067C	79602
YEL036C	82551
YGL055W	74854
YPL022W	72108
YOL122C	79644
YJL087C	68582
YNR055C	59515
YIR028W	45317
YBR021W	45317
YBL042C	45317
YDL244W	121620
YFL058W	121620
YNL332W	121620
YJR156C	121620
YJR148W	45459
YHR208W	45459
YLR438W	80716
YPL147W	48516
YMR307W	82633	22914
YDL240W	25040
YDR477W	45998
YBR249C	121706
YMR216C	121158
YNL154C	79171
YHR135C	79171
YGL148W	23298
YHR065C	74162
YOL097C	121000
YGR289C	76758	67469
YBR298C	76758	67469
YJR160C	76758	67469
YDL247W	76758	67469
YPR189W	3707
YMR300C	120952
YOL011W	70527	124256
YMR008C	70527	124256
YMR006C	70527	124256
YDR035W	119609
YOR128C	105832
YNL021W	80797
YBL030C	121834	104106
YBR085W	121834	104106
YMR056C	121834	104106
YAL053W	79085	76919
YOR365C	79085	76919
YIL046W	77795
YGR244C	80881
YKR093W	80879
YJL197W	119664
YFL025C	70772
YNL142W	82095
YBL079W	68326
YER105C	68326
YKL146W	47175
YNL212W	121646
YBR286W	81070
YPL109C	47926
YER082C	65225
YHR007C	75468
YPL204W	109876
YEL060C	123244
YOR003W	123244
YIL107C	78732
YOR244W	21542
YDR481C	105504
YJL109C	57494
YPR069C	120646
YOR165W	75012
YGR170W	80958
YER069W	44419
YJR040W	108069
YOR206W	62225
YBL011W	109086
YOR361C	21564
YLL028W	66963
YOR046C	51455
YAL017W	102711
YOL045W	102711
YER052C	81896
YEL042W	77014
YIL103W	76050
YNR047W	80758
YCR091W	80758
YBL007C	45775
YBR237W	104495
YMR165C	79560
YLR222C	74480
YJL060W	108299	122820
YMR145C	58815
YDL085W	58815
YPR026W	25224
YLR163C	122703
YML069W	4004
YEL063C	67806
YNL270C	67806
YNL268W	67806
YDR122W	79895
YLR096W	79895
YMR241W	78765
YKL134C	76502
YGR192C	119735
YJR009C	119735
YJL052W	119735
YDL174C	79395	55161
YBL008W	69960
YER006W	63774
YGL119W	69179
YDL198C	78679
YFR038W	109526
YBR079C	75954
YCL059C	76833
YOR099W	21576
YBR094W	120402
YHR064C	22013
YML010W	4136
YHR194W	75686
YBR221C	76744
YBR166C	46545
YDR047W	58073
YGR088W	106245
YHR107C	123890
YPL019C	48951
YFL004W	48951
YBL016W	121539
YCL018W	122233
YGL180W	123313
YNL023C	52924
YPR029C	123163
YKL064W	25739
YNL275W	54809
YHR171W	51378
YOR388C	121298
YOR196C	81362
YOR067C	121920
YKR038C	69257
YGR274C	23154
YBR281C	82577
YDR105C	52829
YHR073W	51443
YCR092C	3208
YPR003C	81546
YIR006C	119681
YGL040C	119954
YOL094C	44459
YDR148C	3653
YHR079C	45242
YPL028W	79439
YOL060C	80005
YLR354C	123026
YGR043C	123026
YBR160W	70266
YGL094C	112211
YML042W	112460
YDR189W	81797
YBR220C	121206
YGL091C	55335
YMR309C	121901
YER047C	22154
YAL019W	2826
YGR211W	78695
YCR008W	53647
YHR169W	53972
YNL037C	120378
YOR136W	74983
YHR096C	62380	106556
YHR094C	62380	106556
YDR345C	62380	106556
YDR343C	62380	106556
YDR342C	62380	106556
YHR092C	62380	106556
YLR081W	62380	106556
YJL219W	62380	106556
YOL156W	62380	106556
YJL214W	62380	106556
YFL011W	62380	106556
YMR011W	62380	106556
YNR072W	62380	106556
YEL069C	62380	106556
YDL245C	62380	106556
YJR158W	62380	106556
YJL098W	35316
YKR028W	35316
YER110C	23193
YIL094C	23184
YJR132W	76859
YDR353W	79565
YHR106W	79565
YDL132W	55706
YEL058W	80994
YLL011W	122278
YDL103C	79568
YKL113C	61039
YIL155C	76620
YBR029C	51806
YBR011C	53728
YKL085W	123729
YKL046C	53542	69123
YMR238W	53542	69123
YBR031W	44434
YDR012W	44434
YPL151C	57391
YOR061W	79503
YKL022C	60162
YJL095W	3830
YDL138W	63966
YDL194W	63966
YKL184W	77119
YDR365C	68184
YDL234C	121349
YNL006W	21743
YNL071W	44038
YDL210W	56314
YLR195C	79459
YDR388W	21752
YHR068W	54448
YML008C	121166	56236
YLR314C	122199
YGR286C	4767
YGR090W	61279
YLR253W	79034
YNR043W	22798
YHR024C	121890
YBL091C	81804	3049
YER078C	29108
YDL014W	66436
YCR084C	121940
YLR244C	62335
YPR047W	122275
YJR130C	3641
YML082W	3641
YFL053W	4480	108835
YDR208W	72459
YDR331W	74947
YLR005W	77991
YNL064C	21937
YBR034C	80997
YLR340W	76532
YJR145C	74568
YHR203C	74568
YBL106C	77672
YPR032W	77672
YBR058C	82458
YLL018C	123801
YPR021C	23295
YAR007C	71468
YJR131W	2662
YIL018W	73840
YFR031C-A	73840
YEL022W	55415
YJR031C	55415
YFR028C	27406
YMR302C	55599
YLR027C	74725
YGR086C	79300
YPL004C	79300
YGR185C	82334
YER141W	4668
YJL101C	57430
YOR160W	120152
YBR142W	26029
YPL266W	51420
YDR128W	65977
YNR032W	56872
YIR002C	102461
YOR161C	5319
YOR380W	59353
YDL001W	54202
YDR075W	55868
YJL167W	49399
YBR018C	111074
YNL220W	58651
YHR025W	82667
YDL147W	68304
YFR004W	121981
YJR007W	43615
YOR176W	78582
YBR243C	55534
YOR087W	74057
YGL003C	50707
YER015W	78773
YOL034W	64111
YMR131C	58299
YMR272C	1925
YOR074C	4622
YKL212W	122592
YKR024C	21453
YMR076C	102694
YKL181W	75079
YLR401C	109015
YDL148C	46607
YOR323C	1993
YER099C	22826
YHL011C	22826
YBL068W	22826
YOR175C	82529
YPL131W	51212
YOL145C	1847
YBR179C	76336
YPL031C	124179
YPL042C	81720
YDR243C	76481
YHL032C	58356
YKL017C	58658
YJR117W	73235
YHR188C	70823
YGL255W	67562
YDR300C	73873
YHR033W	73873
YKR089C	122091
YOR081C	122091
YGR194C	123288
YFL047W	123920
YJL168C	80732
YMR303C	80920
YOL086C	80920
YBR145W	80920
YMR083W	80920
YCR002C	22314
YGR157W	44868
YKL188C	77974
YKL197C	59070
YLL041C	123198
YOR261C	80843
YGR231C	122857
YOR142W	22910
YCR042C	108950
YMR062C	77242
YIL091C	54535
YPL043W	48301
YCR028C	70349
YFL003C	56515
YBR198C	66405
YGR132C	23420
YFL002C	36941
YHR098C	77570
YLR447C	22300
YKL194C	64327
YOR185C	75547
YLR293C	75547
YDR044W	123382
YOR002W	66814
YFR048W	62467
YIR027C	123795
YOL081W	82475
YBR140C	82475
YMR116C	45736
YHR108W	26787
YDR358W	26787
YKR003W	58612
YHR001W	58612
YHR077C	82539
YDL238C	48792
YBR017C	80398
YER020W	21505
YGR060W	44987
YPR016C	74252
YPR141C	66486
YIL108W	77423
YBL063W	64298
YPR103W	121009
YDR099W	121028
YER177W	121028
YJL062W	61486
YOR267C	36006
YGL211W	5917
YER145C	80639
YDR390C	61945
YDL141W	77714
YJR005W	74731
YPL048W	123902
YKL081W	123902
YBR043C	102953
YOL030W	123538
YCL004W	3600
YOR222W	82280
YPL134C	82280
YNL138W	124234
YIL160C	75368
YPL263C	58541
YML063W	80484
YLR441C	80484
YDR158W	122531
YDL128W	79599
YOR241W	28050
YML049C	75965
YOL140W	63180
YDL058W	104639
YHR048W	64758
YPL195W	81911
YDR335W	77404
YLR383W	106769
YER093C	59098
YNL029C	46421
YIL085C	46421
YGR012W	122565
YER003C	81700
YJL128C	80186
YPL268W	60194
YBR055C	23118
YLR377C	65508
YNL218W	65926
YMR121C	62820
YLR029C	62820
YMR139W	74400
YDL079C	74400
YJR068W	122392
YMR146C	57676
YLR196W	57632
YOR197W	65324	60676
YLR055C	59609
YKL140W	80191
YKR048C	80498
YOR005C	58509
YGR144W	68608
YDR325W	61692
YJR077C	78836
YLR172C	74943
YJR072C	54521
YGR138C	75937
YPR156C	75937
YJR126C	64193
YEL052W	55508
YIL147C	70943
YDR448W	123619
YEL040W	76266
YLR114C	26151
YJR139C	122868
YGR285C	76740
YPL222W	73961
YHR005C	123302
YKR069W	4860
YOR065W	73571
YNL317W	22287
YCL009C	73934
YER049W	2648
YFR024C-A	120414
YHR016C	120414
YBR003W	68728
YBR041W	62651
YOR209C	122641
YBR192W	59472
YML092C	79825
YCL043C	122415
YDR518W	122415
YLL045C	124110
YHL033C	124110
YCR034W	119931
YJL196C	119931
YLR248W	22381
YFR006W	81115
YIR008C	121573
YDL097C	54454
YDL022W	2574
YOL059W	2574
YKL103C	47127
YNL242W	82409
YER126C	81001
YIL130W	48281
YML080W	75921
YFR014C	76522
YOL016C	76522
YIR023W	4885
YJR110W	119854
YMR012W	82434
YFL059W	75271
YMR096W	75271
YNL333W	75271
YDR332W	74622
YCR068W	37368
YPL212C	27492
YFR002W	78753
YFR047C	65411
YGR188C	57904
YDR372C	77441
YLR247C	81889
YOR262W	78560
YDL036C	38372
YOL066C	38372
YBR296C	111890
YER107C	82668
YGL123W	122036
YJL208C	61794
YNL239W	65735
YKL217W	44175
YGL184C	82547
YHR190W	122653
YDR120C	55790
YPL242C	62426
YDR531W	55353
YPR176C	58654
YDR452W	112519
YDR292C	80243
YJR076C	22874
YPL050C	58609
YMR092C	54674
YJR049C	75551
YEL041W	75551
YGR266W	82599
YDR507C	64125
YCL024W	64125
YBR293W	66311
YJR095W	121743
YLR208W	79891
YLR212C	104790
YOL077C	80792
YEL051W	2476
YGL202W	57322	105978
YDR338C	74635
YLR075W	51430
YGR253C	55644
YAL021C	22911
YOR090C	21256
YBR008C	70972	78585	2068
YKL027W	65672
YHR003C	65672
YLR310C	70548
YGR054W	77456
YDL100C	75859
YNL288W	109479
YPL029W	111787
YNL075W	22611
YMR277W	48686
YLR372W	75116
YDR497C	80767
YOL103W	80767
YJR091C	35183
YPR042C	35183
YDL040C	68479
YHR002W	119551
YGL131C	105643
YPL125W	64009
YOR346W	75518
YKR056W	72287
YLR103C	55467
YGL141W	4707
YJL102W	74701
YMR293C	122960
YGL203C	74517
YNR012W	75056
YBR287W	80187
YHR204W	64285
YGL115W	77279
YOR001W	47766
YIL095W	66550
YNL020C	66550
YJL172W	72612	72086
YPL220W	43906
YGL135W	43906
YPL141C	64196
YOR233W	64196
YGR123C	52144
YER053C	78970
YGL116W	109022
YOL062C	111922
YOR386W	107680
YKR076W	56819
YMR251W	56819
YGR154C	56819
YBR199W	69211
YEL050C	104704
YJR152W	81022
YOR271C	22277
YJL100W	3362
YER005W	55114
YDR245W	105557
YGL065C	70035
YOL038W	76010
YNL178W	119855
YHR166C	22645
YNL207W	55803
YJR153W	103049
YGR056W	62493
YLR357W	62493
YGL225W	81239
YER039C	81239
YPL145C	68492
YOR237W	68492
YLR002C	110444
YNL290W	61544
YPR137W	53446
YJR159W	81271
YDL246C	81271
YLR070C	81271
YGR214W	77906
YLR048W	77906
YBR020W	74122
YDR009W	74122
YJL213W	110757
YBL037W	55318
YNL169C	110040
YJL091C	63967
YOR243C	119623
YCL040W	80231
YDR516C	80231
YDR226W	120539
YBR087W	73778
YJL108C	45369
YIR034C	119788
YPL122C	60634
YHR009C	76986
YBR081C	77685
YML093W	71791
YLR056W	78130
YKL120W	119845
YMR318C	77806
YCR105W	77806
YBL097W	25703
YFL045C	121068
YMR215W	77942
YGR135W	124031
YKR080W	46244
YPR041W	71410
YLR231C	44628
YOR157C	105189
YEL047C	81303
YJR051W	81303
YOR231W	21168
YPL140C	21168
YNL191W	106250
YOL124C	68605
YLR229C	50335
YOR119C	81007
YGL097W	121606
YEL064C	54365
YOL049W	104972
YPL090C	120781
YBR181C	120781
YMR166C	53125
YLR362W	4945
YER148W	49918
YOR239W	81906
YPR125W	81259
YIL116W	74913
YGR171C	124319
YJR013W	64543
YNL083W	80775
YJL080C	120418
YDR264C	81093
YOR034C	81093
YLR186W	121955
YKL114C	58076
YHR111W	57002
YNL293W	44251
YOL112W	44251
YDR211W	121569
YGR255C	46301
YMR079W	77583
YKL091C	77583
YOR145C	120571
YFL016C	120143
YLR351C	5091	104803
YJR078W	64330
YLL019C	27025
YCR024C	61239
YKL213C	59168
YGL140C	55454
YDL167C	21384
YHL003C	67010	81097
YKL008C	67010	81097
YNL280C	121733	81049
YAL002W	64654
YMR027W	123090
YFR010W	121238
YPR110C	105191
YGL076C	121904
YPL198W	121904
YHR112C	105070	69605
YBR159W	123627
YLR216C	52050
YHR202W	50390	123255
YIR004W	49696
YPR004C	120300
YOR299W	74163
YMR237W	74163
YKL045W	66296
YFL030W	121814
YLR319C	35386
YMR250W	122350
YAL025C	59991
YOR362C	73564
YJR001W	121942
YIL003W	77311
YBL033C	123805
YDR301W	81291
YHR132C	66308
YGL144C	120125
YDL109C	120125
YLL057C	123979
YER055C	80820
YIL022W	81450
YHR104W	107776
YER061C	120712
YOR184W	121345
YJR105W	73842
YCR094W	45980
YNR048W	45980
YML086C	5135
YML004C	120424
YPR175W	58184
YGR028W	82568
YNR033W	60346
YDL231C	75361
YER119C	81348
YBL089W	81348
YMR296C	22148
YOR141C	61541
YKR017C	77667
YLR004C	82296	68813
YKL174C	58511	81125
YOR273C	64919	58296
YJL001W	66707
YHR070W	63419
YIL033C	75878
YIL047C	106234
YDR244W	22563
YDL108W	69217
YKR081C	108409
YKL179C	66270
YJL207C	53226
YPL030W	59768
YPR119W	57421
YGR108W	57421
YBR247C	119554
YER094C	58125
YBR234C	2660
YLR243W	46240
YMR243C	78301
YOR316C	78301
YAR015W	43662
YGR175C	121230
YMR203W	44492
YHR066W	74158
YDR312W	74158
YGR202C	67523
YML104C	65607
YDR364C	122070
YML102W	64684
YDR415C	56920
YER102W	120779
YBL072C	120779
YCR009C	23363
YNL141W	70960
YIL021W	78726
YDL205C	110890	3596
YDL137W	45604
YDL192W	45604
YDR375C	68571
YKR084C	65530
YDR019C	78864
YJL059W	49992
YHR128W	22945
YFR051C	74267
YPR165W	119871
YJR123W	121837
YJR036C	54441
YER089C	81164
YBL056W	81164
YOL068C	120404
YDL042C	120404
YJL039C	66926
YGL011C	120650
YOR155C	3372
YNL273W	53659
YAL041W	4751
YFL038C	80898
YMR047C	52553
YKL068W	52553
YBL084C	66136
YER021W	77591
YDR049W	59270
YOR181W	2241
YKL004W	22245
YBL035C	79187
YPR161C	81861
YMR244W	38441
YMR231W	22538
YOR272W	74442
YMR247C	23338
YJL088W	73937
YPL249C	58161
YBR189W	76939
YPL081W	76939
YGL252C	111053
YLR148W	66141
YER168C	55099
YMR110C	74502
YLL010C	122050
YLR019W	122050
YDL056W	5664
YMR214W	123832
YKL059C	2869
YPR201W	45343
YIL105C	60664
YNL047C	60664
YCL038C	78958
YBR227C	109895
YMR001C	2829
YJR124C	59173
YJR098C	66023
YPR108W	49923
YPR144C	76169
YIL133C	124010
YNL069C	124010
YNL130C	55627
YHR123W	55627
YNL278W	120805
YLR187W	120805
YJL053W	63815
YNL274C	110170
YGL083W	45456
YPL104W	67859
YPL117C	120106
YPL152W	120498
YOL055C	59068
YPL258C	59068
YPR121W	59068
YGR260W	68122	68869
YBL061C	57287
YLR380W	60815
YHL036W	68831	110316
YOR091W	51197
YNL256W	56002
YOR132W	45050
YLR024C	63702
YOR070C	123422
YMR100W	22950
YEL056W	103311
YDL161W	52550
YLR206W	52550
YGR085C	75564
YPR102C	75564
YER140W	68430
YHR011W	80761
YPL133C	78799
YLR017W	23237
YBL098W	122074
YKL001C	75704
YCR047C	2591
YFR021W	65821
YJR070C	120147
YGR267C	54554
YGL077C	72922	70098	104077	62172
YNR056C	72922	70098	104077	62172
YJL133W	121529
YKR052C	121529
YLL055W	69712
YGL014W	62880
YPL172C	28159
YLR088W	121504
YGR261C	75189
YGL112C	106473
YPL218W	61470
YPL209C	53402
YNL231C	59894
YNL264C	59894
YGR162W	2050
YGL049C	2050
YER087W	2790
YER156C	57282
YML001W	60331
YNL139C	23181
YAL042W	76172
YGR216C	77634
YJL115W	47838
YGR048W	21246
YPR118W	75304
YML074C	56434
YLR449W	56434
YDR050C	121789
YKL139W	53169
YHR142W	3067
YBR028C	119616
YIL118W	123258
YDL101C	121061
YKL025C	76875
YNL219C	75336
YKL039W	5979
YHL017W	5979
YBR133C	107383
YDR142C	21441
YIL038C	123860
YKL172W	66154
YMR226C	120288
YOL119C	106029	58560	53434
YOR306C	106029	58560	53434
YNL121C	63441
YHR117W	63441
YDL028C	70875
YDR268W	82442
YBR061C	65615
YNL011C	77780
YML021C	64117
YPL260W	81774
YML130C	123577
YPR011C	56421
YBR082C	123773
YDR059C	123773
YPR157W	67902
YGR141W	67902
YGR207C	22489
YNL048W	51153
YOR212W	46469
YML020W	78061
YNR064C	66614	69896
YEL046C	123223
YNL007C	22064
YPL214C	75992
YBR241C	123809
YGL104C	123809
YDR242W	70375	27697
YJR006W	102401
YEL024W	21609
YNR006W	122546
YPR178W	21166
YOL120C	75609
YNL301C	75609
YBR274W	78309
YDR297W	61750
YIL083C	3350
YPR167C	65410
YNR015W	58267
YPL171C	103015
YHR179W	103015
YBL041W	78882
YHL002W	70251
YGR187C	119555
YDR392W	44781
YJL036W	123562
YOR202W	121449
YLR345W	2125
YER056C	52489
YER060W-A	52489
YER060W	52489
YBR074W	23475
YHL010C	49818
YMR235C	73570
YOL123W	80956
YNL022C	73918
YPR132W	120540
YGR118W	120540
YDR427W	77330
YDR017C	70076
YLR336C	61292
YKL205W	3892
YBR084C-A	124310	124314
YBL027W	124310	124314
YDR280W	66895
YCR004C	78357
YDR032C	78357
YDR496C	109443
YJR125C	121975
YBL104C	21221
YLR459W	63946
YBR200W	75195
YGL058W	120075
YOR006C	77447
YOL064C	79933
YER162C	61075
YOL033W	124332
YCR023C	27689	44956	79329
YBL067C	122405
YER098W	122405
YIL149C	69853
YKR095W	69853
YDR379W	74848
YOR127W	74848
YCR026C	53685
YEL016C	53685
YOR120W	22004
YDR368W	22004
YNL257C	73832
YHR155W	73832
YEL055C	1702
YLL006W	82523
YML018C	29716
YDL006W	58587
YDR287W	63006
YHR046C	63006
YER031C	5209
YGL210W	5209
YIL001W	51558
YPL155C	104474
YML065W	104683
YLR442C	104683
YHR026W	4196
YLR167W	123753
YEL027W	79014
YLR166C	122410
YDL017W	62169
YLR014C	35454
YMR313C	71259
YDR376W	21553
YFR037C	21557
YMR276W	79419
YGR163W	74289
YPR091C	59302
YLR260W	68412
YOR171C	68412
YFL007W	81457
YKL080W	75707
YGL169W	53366
YBR039W	105623
YPL063W	28199
YPL111W	123738
YGL171W	49770
YGL103W	122141
YOR274W	59994
YKL221W	64545	53900	64314
YHR148W	81139
YOR334W	55191
YGR189C	58239
YDR416W	75102
YDR025W	122587
YBR048W	122587
YOR312C	107784
YMR242C	107784
YGL143C	51967
YJR104C	123029
YBR164C	102659
YKL193C	62706
YDR373W	75001
YIL121W	76641	68925	38341
YIL120W	76641	68925	38341
YNL065W	76641	68925	38341
YLR020C	65950
YLL012W	65950
YLR403W	122680
YOR089C	123015
YNL073W	71783
YML110C	104609
YKR042W	104664
YJL116C	104664
YIL123W	104664
YNL066W	104664
YBR037C	123588
YBR024W	123588
YNL031C	124210
YBR010W	124210
YNR019W	50607
YCR048W	50607
YJL082W	21407
YKR018C	21407
YHR114W	68926
YDR523C	21373	57016
YNL098C	120150
YOR101W	120150
YHR089C	3671
YKL073W	35465
YNL308C	27085
YMR314W	121343
YNL003C	66958
YFR005C	103321
YDL153C	110409
YOR245C	120566
YDR346C	74782
YKR066C	49205
YBR088C	120486
YML121W	106531
YKL151C	45675
YAR018C	68364
YFR050C	78925
YNL202W	76114
YGR238C	64300
YHR158C	64300
YPR058W	22251
YBR104W	22251
YGR014W	123213
YOR094W	23263
YDR400W	21663
YDR064W	120868
YDR214W	122882
YDL236W	104890
YGR234W	123251	76722
YDR324C	122659
YHR200W	65591
YNR041C	58055
YJR002W	67325
YMR208W	121374
YNR029C	74681
YKL024C	76551
YPL227C	121227
YML026C	121003
YDR450W	121003
YFL005W	121223
YER019W	75535
YDR036C	63882
YPR048W	63204
YJL121C	56631
YKR051W	120238
YLR299W	80911	69811
YHR115C	121889
YNL116W	121889
YGL001C	78929
YOR154W	52709
YGR149W	110088
YDL156W	4170
YPL188W	66294
YHR008C	50039
YKL002W	120940
YMR093W	49373
YNL067W	78870
YGL147C	78870
YPL211W	69838
YKL150W	79334
YGR246C	26575
YHR144C	67929
YIL067C	69222
YBL080C	60814
YLR348C	108216
YMR220W	74711
YEL054C	123176
YDR418W	123176
YOL002C	119819
YDR492W	119819
YGR047C	124205
YDL159W	75872
YLR191W	64658
YKL191W	62769
YBL040C	52451
YER026C	121550
YNR007C	74559
YBR291C	62480
YPR135W	67467
YOR017W	60564
YKL013C	59280
YHR069C	103348
YOL052C	77309
YOR039W	45841
YER114C	123426
YBL085W	123426
YKL180W	123145
YJL177W	123145
YKL190W	52130
YLR420W	110899
YDR419W	59417
YHR082C	121944
YOL141W	80813
YIL043C	73853
YNL221C	59751
YPL015C	50268
YKR021W	46446
YJL084C	46446
YOR018W	81690
YFR022W	81690
YNL279W	67472
YBR110W	103850
YPL183C	122689
YPR097W	46687
YDR272W	102382
YOR040W	102382
YIL006W	52670
YEL006W	52670
YOR069W	123111
YLR309C	59435
YNR030W	63828
YPL069C	68022
YIL020C	105011
YPL247C	62352
YPL097W	71759
YNL016W	74241
YDR092W	22891
YHR086W	57049
YJL020C	22863
YGL130W	54450
YLR330W	59346
YLR143W	58363
YLR084C	76188
YPR060C	120219
YBL082C	104121
YAR003W	64138
YJL068C	107268
YER122C	44849
YOR296W	76540
YEL034W	71559
YJR047C	71559
YNL068C	70517
YIL131C	70517
YPR022C	25244	77234
YDL119C	120556
YNL181W	69502
YKL196C	120184
YNL090W	21294
YDL226C	48835
YNL237W	80359
YGR159C	56384
YMR143W	46490
YDL083C	46490
YNL227C	62613
YGR284C	119578
YLR361C	110015
YDR204W	106150
YKR070W	64959
YOR281C	80048
YLR262C	2451
YER117W	122001
YBL087C	122001
YCR031C	121906
YJL191W	121906
YGL059W	81855
YDR304C	123922
YDR191W	54330
YPL084W	122212
YIL144W	26214
YML064C	106603
YLR133W	51562
YDR147W	51562
YJL190C	119626
YLR367W	119626
YCR061W	60616
YEL023C	123968
YDR339C	74374
YML097C	75397
YOR149C	55005
YIL034C	78961
YDR371W	81598	80833	2735
YGR038W	79075
YLR350W	79075
YPL264C	53501
YMR253C	53501
YAL003W	82613
YJL143W	51707
YFL001W	80941
YJR133W	61219
YMR283C	106276
YBR035C	120195
YLR422W	3949
YKL056C	121915
YER012W	53554
YKL149C	53172
YOL152W	54144
YKR079C	61701
YGR024C	64065
YBR002C	21534
YNL201C	76845
YOL151W	80335	111716
YGL157W	80335	111716
YGL039W	80335	111716
YLR300W	64375
YOR190W	64375
YDR261C	64375
YJL127C	61081
YJL029C	122708
YOR056C	22143
YPL237W	74498
YFL040W	69901	22912	104072	27770	69026
YDR541C	22510
YBR260C	59747
YOR254C	121754
YNL313C	52972
YDR164C	2561
YDL090C	109078
YLR215C	50947
YBR155W	103761
YPL224C	80672
YMR177W	80672
YDR168W	21181
YNL010W	75169
YER100W	77732
YOR251C	78306
YDR323C	21288
YDL052C	107258
YJR024C	119603
YJR075W	65646
YAL058W	73678
YPR180W	37833
YGL136C	56345
YMR034C	57291
YKL034W	21342
YBR042C	109980
YDR018C	109980
YNL223W	48351
YBL047C	119762
YMR041C	60890
YPL045W	78054
YPR086W	56772
YOL010W	2716
YCR010C	64790
YNR002C	64790
YCR019W	82560
YFL028C	53818
YDR080W	121652
YMR023C	60402
YPL132W	80932
YPR105C	54042
YMR210W	74476
YOR275C	124132
YMR061W	3803
YPR082C	21618
YGL056C	62351
YBR214W	62351
YLR286C	110317	43873
YDR484W	112441
YGR257C	64818
YPL096W	79485
YLR182W	53484
YOR096W	121741
YNL096C	121741
YBL020W	70644
YGL019W	124117
YDR407C	106331
YDR002W	76329
YJR073C	49864
YLR026C	3340
YNL240C	73690
YIL145C	74080
YMR055C	120510
YOL092W	80125
YBR147W	80125
YKL014C	122175
YDL064W	108519
YHR088W	80748
YNL137C	122210
YMR022W	59987
YEL021W	74020
YKL218C	54128
YPL078C	76166
YDR225W	121522
YBL003C	121522
YNL320W	71021
YJL125C	60338
YDR267C	66075
YBL055C	53986
YBR191W	121278
YPL079W	121278
YJL134W	61677
YKR053C	61677
YKR068C	64332
YDR386W	67527
YKL067W	47221
YBR187W	76906
YMR099C	22415
YKL012W	121073
YPL234C	50516
YGR152C	76880
YNL055C	22608
YIL114C	22608
YIL153W	79850
YIL030C	123493
YKL116C	123124
YGR220C	4284
YML014W	102855
YKR105C	105798	108893	62171	53503	59272	64874	65085	74953
YGR224W	105798	108893	62171	53503	59272	64874	65085	74953
YCL069W	105798	108893	62171	53503	59272	64874	65085	74953
YPR198W	105798	108893	62171	53503	59272	64874	65085	74953
YBL002W	121516
YDR224C	121516
YDR330W	75280
YKL072W	79377
YMR053C	79377
YLR045C	79746
YHR168W	37593
YNR020C	73876
YNL072W	75009
YEL004W	29756
YER151C	52665
YNL004W	77380
YML060W	40945
YPR066W	105192
YNR035C	105202
YNR060W	106936	111893	6107
YOR384W	106936	111893	6107
YOR381W	106936	111893	6107
YKL220C	106936	111893	6107
YLL051C	106936	111893	6107
YOR226C	124195
YPL135W	124195
YNL162W	79106
YHR141C	79106
YCR077C	75184
YBR256C	110678
YIL106W	55208
YOL080C	103993
YML106W	21435
YMR271C	21435
YNR034W	73903
YCR073W-A	73903
YNL127W	73517
YMR260C	55969
YJL093C	105518
YML012W	53046
YPR192W	82321	41178	3765
YEL012W	65553
YHL004W	121582
YPR128C	70511
YLR268W	77038
YMR171C	50625
YLR427W	26746
YER174C	75753
YDR098C	75753
YGR003W	82651
YJL030W	23446
YBR154C	55185
YKR026C	111131
[truncated: 1,400 more rows]
