# Supplementary material for: Evolutionary Conservation and Diversification of Puf RNA Binding Proteins and Their mRNA Targets
Source: PLoS Biol. 2015 Nov 20;13(11):e1002307. doi: 10.1371/journal.pbio.1002307 (PMC4654594; doi:10.1371/journal.pbio.1002307)
Supplement: S4 Dataset — (ZIP) [file pbio.1002307.s004.zip › S.cerevisiae.fa_T.rubrum.fa.txt]

YHR165C	TERG_06219T0
YJL130C	TERG_01419T0
YNR016C	TERG_03414T0
YLR106C	TERG_03693T0
YDL171C	TERG_06509T0
YHR099W	TERG_04258T0
YGR032W	TERG_01127T0
YLR342W	TERG_01127T0
YKL182W	TERG_08528T0
YKL203C	TERG_00652T0
YJR066W	TERG_00652T0
YPL231W	TERG_08527T0
YNL262W	TERG_00965T0
YKR054C	TERG_06357T0
YDL140C	TERG_07396T0
YLL040C	TERG_07275T0
YGR271W	TERG_05471T0
YGL206C	TERG_01565T0
YER172C	TERG_02002T0
YOR151C	TERG_05742T0
YBR218C	TERG_01564T0
YGL062W	TERG_01564T0
YOR116C	TERG_07632T0
YGL195W	TERG_00719T0
YKL215C	TERG_00681T0
YPL082C	TERG_00492T0
YOR207C	TERG_04135T0
YJR109C	TERG_01948T0
YOR153W	TERG_02186T0
YDR406W	TERG_02186T0
YOR328W	TERG_02186T0
YAL026C	TERG_03396T0
YDR127W	TERG_03083T0
YBL076C	TERG_03080T0
YDR135C	TERG_03933T0
YGR061C	TERG_07885T0
YPR010C	TERG_02788T0
YGL008C	TERG_04130T0
YPL036W	TERG_04130T0
YER166W	TERG_00146T0
YDR093W	TERG_00146T0
YOR326W	TERG_04459T0
YOR341W	TERG_07473T0
YPR184W	TERG_06681T0
YOR133W	TERG_04928T0
YDR385W	TERG_04928T0
YIL125W	TERG_07276T0
YBR115C	TERG_07187T0
YNL132W	TERG_06187T0
YJR137C	TERG_01762T0
YLR249W	TERG_03793T0
YNL014W	TERG_03793T0
YMR109W	TERG_05542T0
YKL129C	TERG_05542T0
YEL031W	TERG_00556T0
YER070W	TERG_04586T0
YIL066C	TERG_04586T0
YDL145C	TERG_06007T0
YNL088W	TERG_01475T0
YJL050W	TERG_07619T0
YKL210W	TERG_02285T0
YDL126C	TERG_05378T0
YLL048C	TERG_04323T0
YHL035C	TERG_04323T0
YBR084W	TERG_06077T0
YGR204W	TERG_06077T0
YDR170C	TERG_03782T0
YGR094W	TERG_01921T0
YLR304C	TERG_01076T0
YDL102W	TERG_05311T0
YBR023C	TERG_08867T0
YPL160W	TERG_01112T0
YIL048W	TERG_01229T0
YOR304W	TERG_00814T0
YER171W	TERG_07472T0
YOR335C	TERG_01892T0
YHR186C	TERG_01024T0
YGR218W	TERG_04689T0
YGL120C	TERG_05147T0
YER125W	TERG_02885T0
YFR031C	TERG_04833T0
YOR291W	TERG_04461T0
YPR160W	TERG_03875T0
YPL226W	TERG_01274T0
YIL126W	TERG_04030T0
YDR457W	TERG_07180T0
YMR186W	TERG_06963T0
YPL240C	TERG_06963T0
YMR162C	TERG_06380T0
YFR019W	TERG_05813T0
YAL005C	TERG_06505T0
YLL024C	TERG_06505T0
YER103W	TERG_06505T0
YBL075C	TERG_06505T0
YBL004W	TERG_02780T0
YGL173C	TERG_04517T0
YER013W	TERG_04997T0
YDR038C	TERG_08104T0	TERG_07232T0
YDR039C	TERG_08104T0	TERG_07232T0
YDR040C	TERG_08104T0	TERG_07232T0
YLR086W	TERG_02607T0
YLR305C	TERG_01705T0
YNL102W	TERG_03205T0
YGL150C	TERG_04045T0
YMR080C	TERG_07823T0
YMR288W	TERG_06292T0
YCR057C	TERG_04513T0
YAL035W	TERG_04904T0
YBL022C	TERG_08879T0
YKL148C	TERG_02073T0
YJL045W	TERG_02073T0
YIL129C	TERG_01788T0
YMR229C	TERG_02327T0
YOR330C	TERG_08449T0
YNL163C	TERG_08491T0
YLR069C	TERG_06917T0
YOL021C	TERG_02911T0
YIL143C	TERG_04527T0
YBL105C	TERG_06340T0
YGL009C	TERG_04753T0
YJL200C	TERG_07383T0
YGL022W	TERG_01982T0
YBL023C	TERG_07369T0
YER069W	TERG_01290T0
YNL123W	TERG_01473T0
YDR097C	TERG_06906T0
YPR019W	TERG_03287T0
YER091C	TERG_07588T0
YLR410W	TERG_08529T0
YER164W	TERG_05253T0
YJR045C	TERG_03206T0
YEL030W	TERG_03206T0
YJL034W	TERG_03037T0
YML059C	TERG_05447T0
YPL167C	TERG_08729T0
YKL104C	TERG_01677T0
YGR217W	TERG_07942T0
YNL209W	TERG_01883T0
YDL229W	TERG_01883T0
YPL006W	TERG_02938T0
YGL026C	TERG_03555T0
YDR091C	TERG_05254T0
YDR238C	TERG_07933T0
YLR398C	TERG_03209T0
YGL167C	TERG_03275T0
YKL157W	TERG_06767T0
YHR047C	TERG_06767T0
YDR258C	TERG_07949T0
YPL086C	TERG_04055T0
YKR031C	TERG_02523T0
YFR015C	TERG_07739T0
YLR258W	TERG_07739T0
YER036C	TERG_03988T0
YEL011W	TERG_04144T0
YDR334W	TERG_06059T0
YGL201C	TERG_05025T0
YFR009W	TERG_04628T0
YGR281W	TERG_04848T0
YHR023W	TERG_07882T0
YGL156W	TERG_08379T0
YPR074C	TERG_01359T0
YBR117C	TERG_01359T0
YLL001W	TERG_02060T0
YHR074W	TERG_00498T0
YBR121C	TERG_04198T0
YLR153C	TERG_07202T0
YBR235W	TERG_01558T0
YOL075C	TERG_00955T0
YLL026W	TERG_07049T0
YDR129C	TERG_00680T0
YKR001C	TERG_07748T0
YMR128W	TERG_01206T0
YDR001C	TERG_00824T0
YBR001C	TERG_00824T0
YLR274W	TERG_04248T0
YBR202W	TERG_02240T0
YGR240C	TERG_05437T0
YML035C	TERG_01905T0
YKR009C	TERG_05621T0
YCR017C	TERG_00941T0
YBR127C	TERG_03553T0
YLR259C	TERG_04141T0
YMR108W	TERG_00299T0
YMR189W	TERG_05419T0
YBR196C	TERG_03144T0
YMR120C	TERG_07503T0
YLR028C	TERG_07503T0
YOR270C	TERG_07229T0
YGL207W	TERG_06461T0
YGL163C	TERG_01073T0
YJL074C	TERG_03652T0
YCR011C	TERG_04806T0
YKR086W	TERG_06254T0
YBL099W	TERG_02032T0
YPR080W	TERG_00548T0
YBR118W	TERG_00548T0
YGL234W	TERG_06640T0
YGL006W	TERG_07916T0	TERG_00535T0
YOL006C	TERG_06182T0
YOL090W	TERG_00930T0
YDR234W	TERG_06569T0
YIL078W	TERG_01045T0
YJR035W	TERG_03200T0
YOR048C	TERG_03082T0
YGL137W	TERG_04760T0
YDR291W	TERG_05605T0
YDR212W	TERG_02325T0
YLR384C	TERG_07617T0
YCL054W	TERG_06328T0
YJL014W	TERG_03114T0
YAL023C	TERG_06465T0
YOR321W	TERG_06465T0
YLR129W	TERG_06945T0
YMR089C	TERG_01041T0
YBR080C	TERG_00762T0
YHR183W	TERG_02768T0
YGR256W	TERG_02768T0
YJR064W	TERG_00051T0
YEL032W	TERG_04911T0
YPL110C	TERG_05145T0
YPL093W	TERG_04746T0
YFL008W	TERG_08386T0
YMR217W	TERG_01446T0
YBR038W	TERG_05649T0
YJL005W	TERG_03048T0
YJL012C	TERG_03286T0
YLR389C	TERG_04396T0
YLR087C	TERG_04927T0
YGR124W	TERG_04595T0
YPR145W	TERG_04595T0
YDR037W	TERG_00063T0
YPR181C	TERG_06173T0
YJR016C	TERG_03804T0
YMR049C	TERG_02866T0
YCL030C	TERG_07404T0
YPL012W	TERG_03734T0
YJR121W	TERG_04145T0
YER025W	TERG_01587T0
YIL142W	TERG_06656T0
YGR270W	TERG_01817T0
YDR283C	TERG_04084T0
YKL165C	TERG_05628T0
YOR204W	TERG_01568T0
YPL119C	TERG_01568T0
YLR382C	TERG_06612T0
YLR289W	TERG_03824T0
YIL109C	TERG_01140T0
YNL049C	TERG_01140T0
YDL143W	TERG_02075T0
YGL238W	TERG_01215T0
YMR290C	TERG_02672T0
YDR293C	TERG_07953T0
YFL037W	TERG_07904T0
YMR308C	TERG_07382T0
YGR264C	TERG_04702T0
YJL033W	TERG_01796T0
YJL111W	TERG_07376T0
YMR301C	TERG_01131T0
YNL192W	TERG_02562T0
YAR042W	TERG_06067T0
YDL019C	TERG_06067T0
YKL145W	TERG_02074T0
YFL036W	TERG_02257T0
YIL075C	TERG_05485T0
YLR419W	TERG_05265T0
YBL039C	TERG_06221T0
YJR103W	TERG_06221T0
YJR143C	TERG_01978T0
YBR229C	TERG_04559T0
YLR058C	TERG_00976T0
YBR114W	TERG_01757T0
YNL112W	TERG_03085T0
YNL321W	TERG_08558T0
YML056C	TERG_06846T0
YLR432W	TERG_06846T0
YHR216W	TERG_06846T0
YGR116W	TERG_02516T0
YMR105C	TERG_00342T0
YKL127W	TERG_00342T0
YHL030W	TERG_01646T0
YLR175W	TERG_04441T0
YOR109W	TERG_01700T0
YNL106C	TERG_01700T0
YBR126C	TERG_01078T0
YDR074W	TERG_02547T0
YLR430W	TERG_00147T0
YHR027C	TERG_05161T0
YDL031W	TERG_01793T0
YGL245W	TERG_00363T0	TERG_02216T0
YDR430C	TERG_01544T0
YDR188W	TERG_00961T0
YPL235W	TERG_04172T0
YIR031C	TERG_01281T0
YNL117W	TERG_01281T0
YOR211C	TERG_05182T0
YDL160C	TERG_02682T0
YKR097W	TERG_08639T0
YNL325C	TERG_05318T0
YNR031C	TERG_07902T0
YCR073C	TERG_07902T0
YNR001C	TERG_04125T0
YCR005C	TERG_04125T0
YNL287W	TERG_01030T0
YAL038W	TERG_05821T0
YOR347C	TERG_05821T0
YOR356W	TERG_00278T0
YLL034C	TERG_02867T0
YNR013C	TERG_04770T0
YDR190C	TERG_07175T0
YBR295W	TERG_08426T0
YNL330C	TERG_06825T0
YOR168W	TERG_07038T0
YCR093W	TERG_00290T0
YKL035W	TERG_06874T0
YGR254W	TERG_01612T0
YHR174W	TERG_01612T0
YNL104C	TERG_07071T0
YOR108W	TERG_07071T0
YDL007W	TERG_03992T0
YOL004W	TERG_05578T0
YLR060W	TERG_00461T0
YML085C	TERG_02189T0
YML124C	TERG_02189T0
YDL131W	TERG_07127T0
YDL182W	TERG_07127T0
YDL095W	TERG_02437T0
YDL093W	TERG_02437T0
YLR371W	TERG_07867T0
YGR070W	TERG_07867T0
YNL250W	TERG_07550T0
YDR341C	TERG_03656T0
YHR091C	TERG_03656T0
YLR450W	TERG_06853T0
YML075C	TERG_06853T0
YHR020W	TERG_02324T0
YNR053C	TERG_06783T0
YPL106C	TERG_07658T0
YBR169C	TERG_07658T0
YER065C	TERG_00825T0
YBR248C	TERG_04658T0
YPL262W	TERG_00102T0
YHR205W	TERG_00258T0
YFL039C	TERG_06637T0
YBR097W	TERG_01803T0
YDR062W	TERG_06370T0
YOR117W	TERG_00256T0
YDR394W	TERG_06703T0
YGL236C	TERG_06597T0
YPL040C	TERG_08876T0
YCL017C	TERG_00584T0
YOR217W	TERG_03606T0
YAL019W	TERG_08406T0
YBL017C	TERG_02098T0
YJL222W	TERG_02098T0
YIL173W	TERG_02098T0
YNR065C	TERG_02098T0
YMR304W	TERG_08818T0
YDL029W	TERG_03902T0
YFL034W	TERG_06259T0
YLR240W	TERG_07878T0
YHR164C	TERG_07341T0
YIL074C	TERG_04469T0
YER081W	TERG_04469T0
YGR125W	TERG_08025T0
YDL084W	TERG_01308T0
YLR454W	TERG_05293T0
YDL066W	TERG_06075T0
YER090W	TERG_01107T0
YPL217C	TERG_04932T0
YFL018C	TERG_02599T0
YGL125W	TERG_04751T0
YKL209C	TERG_05538T0
YBR136W	TERG_08549T0
YDL178W	TERG_04375T0
YEL071W	TERG_04375T0
YPL207W	TERG_08335T0
YDR172W	TERG_00077T0
YHR170W	TERG_05329T0
YJR065C	TERG_05115T0
YPL265W	TERG_04356T0
YCR072C	TERG_06671T0
YOR063W	TERG_03738T0
YFL033C	TERG_02138T0
YDR270W	TERG_07545T0
YNL061W	TERG_04437T0
YGL048C	TERG_08559T0
YLR197W	TERG_00962T0
YHR037W	TERG_07905T0	TERG_08333T0
YOR014W	TERG_04257T0
YLR188W	TERG_06399T0
YOR375C	TERG_04580T0
YAL062W	TERG_04580T0
YBR143C	TERG_04446T0
YCL057W	TERG_05923T0
YNL271C	TERG_06616T0
YLR355C	TERG_03834T0
YAL048C	TERG_00019T0
YLR433C	TERG_04344T0
YML057W	TERG_04344T0
YJL154C	TERG_00305T0
YDL164C	TERG_03447T0
YKR039W	TERG_08129T0	TERG_01714T0
YPR024W	TERG_07271T0
YHR019C	TERG_04967T0
YHR072W	TERG_08595T0
YER133W	TERG_05752T0
YPR173C	TERG_00972T0
YLR138W	TERG_05381T0
YML072C	TERG_06871T0
YLR113W	TERG_03872T0
YDR456W	TERG_04046T0
YOR187W	TERG_05194T0
YHR028C	TERG_02072T0
YGR100W	TERG_04007T0
YPR002W	TERG_01269T0
YNL241C	TERG_04709T0
YLR277C	TERG_08192T0
YJR138W	TERG_05009T0
YLR386W	TERG_01072T0
YLR276C	TERG_03666T0
YMR015C	TERG_04906T0
YLL008W	TERG_07072T0
YJL153C	TERG_01843T0
YOR259C	TERG_01608T0
YDR256C	TERG_02005T0
YMR297W	TERG_08255T0
YDR023W	TERG_04470T0
YDR232W	TERG_04026T0
YAL036C	TERG_00455T0
YDL149W	TERG_01068T0
YOR310C	TERG_00181T0
YKL010C	TERG_02923T0
YIR007W	TERG_06016T0
YER073W	TERG_01404T0
YOR374W	TERG_01404T0
YKR093W	TERG_03066T0	TERG_00215T0
YJL129C	TERG_08577T0
YDR060W	TERG_07897T0
YDR502C	TERG_05222T0
YLR180W	TERG_05222T0
YMR167W	TERG_05158T0
YLR083C	TERG_01484T0
YDR107C	TERG_01484T0
YKR059W	TERG_08375T0
YJL138C	TERG_08375T0
YPR112C	TERG_05768T0
YNL238W	TERG_07513T0
YNL059C	TERG_05478T0
YLL031C	TERG_01208T0
YOR093C	TERG_07070T0
YOR027W	TERG_06870T0
YML126C	TERG_00339T0
YNL243W	TERG_02410T0
YMR058W	TERG_08091T0
YNL247W	TERG_08589T0
YNR050C	TERG_07241T0
YOL057W	TERG_04614T0
YHR042W	TERG_01789T0
YMR266W	TERG_06668T0	TERG_05040T0
YLR032W	TERG_05990T0
YCR032W	TERG_04337T0
YOR128C	TERG_03444T0
YPR006C	TERG_01271T0
YNL298W	TERG_04196T0
YBR006W	TERG_06909T0
YGR245C	TERG_07067T0
YGR055W	TERG_00098T0	TERG_06766T0
YAR035W	TERG_07669T0
YER086W	TERG_06915T0
YJL026W	TERG_05971T0
YJR033C	TERG_00741T0
YEL013W	TERG_08489T0
YDL168W	TERG_01858T0
YGL077C	TERG_01276T0
YJR010W	TERG_02447T0
YGR258C	TERG_05828T0
YLR272C	TERG_02676T0
YHR018C	TERG_04811T0
YKL211C	TERG_07826T0
YCR012W	TERG_05251T0
YJL141C	TERG_03201T0
YLR359W	TERG_05989T0
YDR481C	TERG_06210T0	TERG_03258T0
YLR234W	TERG_01039T0	TERG_07929T0
YFR053C	TERG_03269T0
YGL253W	TERG_03269T0
YPR111W	TERG_01333T0
YGR092W	TERG_01333T0
YJL212C	TERG_02193T0
YLR303W	TERG_07777T0
YGR210C	TERG_01365T0
YLL018C	TERG_01033T0
YDR021W	TERG_07745T0
YLR241W	TERG_06680T0
YDR436W	TERG_05832T0
YML016C	TERG_05832T0
YPL023C	TERG_04556T0
YAL016W	TERG_00460T0
YMR190C	TERG_03350T0
YPR033C	TERG_07518T0
YLR092W	TERG_02402T0	TERG_06106T0
YBR294W	TERG_02402T0	TERG_06106T0
YLR089C	TERG_00004T0
YDR111C	TERG_00004T0
YGL027C	TERG_01248T0
YGL148W	TERG_07559T0
YLL029W	TERG_07771T0
YDR128W	TERG_00108T0
YLR044C	TERG_00355T0
YLR134W	TERG_00355T0
YGR087C	TERG_00355T0
YDL080C	TERG_00355T0
YEL063C	TERG_05641T0
YNL270C	TERG_05641T0
YNL268W	TERG_05641T0
YGL099W	TERG_04061T0
YKR002W	TERG_08053T0
YBR073W	TERG_07048T0
YDR141C	TERG_03348T0
YGR200C	TERG_06420T0
YKL060C	TERG_06744T0
YPR088C	TERG_07729T0
YHR030C	TERG_00832T0
YOL058W	TERG_00748T0
YER136W	TERG_04834T0
YNL329C	TERG_02064T0
YDR294C	TERG_07150T0
YNR067C	TERG_04887T0
YDL188C	TERG_08323T0
YDL134C	TERG_08323T0
YDL060W	TERG_03498T0
YGR019W	TERG_04079T0
YLR117C	TERG_08441T0
YCR053W	TERG_08015T0
YOR303W	TERG_04024T0
YBR170C	TERG_06795T0
YER043C	TERG_08443T0
YNL161W	TERG_07302T0
YER165W	TERG_04893T0
YOL011W	TERG_05522T0
YMR008C	TERG_05522T0
YMR006C	TERG_05522T0
YFL022C	TERG_06843T0
YNL021W	TERG_04401T0
YDR109C	TERG_08561T0
YPR035W	TERG_00777T0
YLR409C	TERG_08530T0
YPR138C	TERG_03274T0
YGR121C	TERG_03274T0
YBR112C	TERG_03736T0
YER052C	TERG_04454T0
YNR008W	TERG_00919T0
YPL147W	TERG_05776T0
YGL084C	TERG_03342T0
YPL189W	TERG_03342T0
YER178W	TERG_06560T0
YGL194C	TERG_06867T0
YPL175W	TERG_08217T0
YEL065W	TERG_03174T0
YHL040C	TERG_03174T0
YMR307W	TERG_01126T0	TERG_05948T0
YHR039C	TERG_01264T0
YOL023W	TERG_00894T0
YHR007C	TERG_01703T0	TERG_02984T0
YHL007C	TERG_03042T0
YPL259C	TERG_04229T0
YLR347C	TERG_08975T0
YMR170C	TERG_05509T0
YMR169C	TERG_05509T0
YLR429W	TERG_03811T0
YIL107C	TERG_06519T0
YGL012W	TERG_06528T0	TERG_02979T0
YFR038W	TERG_03864T0
YOL060C	TERG_02834T0
YMR165C	TERG_07400T0
YGR252W	TERG_07548T0	TERG_05561T0
YKL078W	TERG_03306T0
YLL028W	TERG_04626T0
YKL135C	TERG_06010T0
YEL022W	TERG_06346T0
YJR031C	TERG_06346T0
YLR438W	TERG_04846T0
YPL154C	TERG_06704T0
YKL126W	TERG_04759T0	TERG_06332T0
YMR104C	TERG_04759T0	TERG_06332T0
YGR155W	TERG_00691T0
YNL082W	TERG_03581T0
YML010W	TERG_05483T0
YNL220W	TERG_07434T0
YBL079W	TERG_05933T0
YER105C	TERG_05933T0
YDL240W	TERG_02124T0
YHR194W	TERG_01666T0
YNL023C	TERG_00166T0
YMR224C	TERG_01407T0
YLR378C	TERG_07764T0
YBR166C	TERG_00636T0
YIL046W	TERG_03645T0
YBR025C	TERG_08414T0
YOR206W	TERG_08125T0
YGR173W	TERG_04086T0
YDL047W	TERG_01403T0
YOL098C	TERG_01577T0
YOL122C	TERG_03816T0
YOR046C	TERG_00623T0
YGR103W	TERG_06911T0
YPL184C	TERG_04964T0
YAL012W	TERG_01964T0
YGL055W	TERG_05922T0
YML069W	TERG_06288T0
YNL154C	TERG_07575T0
YHR135C	TERG_07575T0
YEL036C	TERG_02313T0
YER095W	TERG_05246T0
YBL024W	TERG_07441T0
YHR065C	TERG_00249T0
YPL009C	TERG_03295T0
YMR216C	TERG_05462T0
YPL203W	TERG_03685T0
YKL166C	TERG_03685T0
YJL164C	TERG_03685T0
YDR536W	TERG_02614T0
YPR159W	TERG_03740T0
YGR143W	TERG_03740T0
YGL114W	TERG_00742T0
YGR233C	TERG_04622T0
YFL025C	TERG_03639T0
YEL060C	TERG_04338T0
YBL030C	TERG_08655T0
YBR085W	TERG_08655T0
YMR056C	TERG_08655T0
YNR047W	TERG_05107T0
YCR091W	TERG_05107T0
YBL007C	TERG_01984T0
YBR222C	TERG_04598T0
YOR196C	TERG_02451T0
YJL087C	TERG_07346T0
YPL091W	TERG_08069T0
YBR132C	TERG_04606T0
YJL197W	TERG_03795T0
YBR237W	TERG_08432T0
YNL277W	TERG_03961T0
YBR281C	TERG_02985T0
YOR160W	TERG_05928T0
YDR477W	TERG_02658T0
YJR132W	TERG_03210T0
YHR208W	TERG_04612T0
YJR148W	TERG_04612T0
YLR096W	TERG_07936T0
YDR122W	TERG_07936T0
YLL011W	TERG_00237T0
YPL204W	TERG_01027T0
YGL119W	TERG_06590T0
YDR047W	TERG_06103T0
YGL216W	TERG_06796T0
YFL004W	TERG_06518T0
YPL019C	TERG_06518T0
YDR035W	TERG_06678T0
YCL018W	TERG_08102T0
YBR249C	TERG_00659T0
YDL210W	TERG_05452T0
YBR079C	TERG_06096T0
YGL180W	TERG_06765T0
YHR079C	TERG_06654T0
YHR113W	TERG_08393T0
YBR296C	TERG_08993T0
YLR163C	TERG_07016T0
YGR192C	TERG_04402T0
YJR009C	TERG_04402T0
YJL052W	TERG_04402T0
YCR008W	TERG_04208T0
YNL275W	TERG_00368T0
YBR243C	TERG_04754T0
YPL022W	TERG_00156T0
YDL174C	TERG_06000T0
YKL146W	TERG_01559T0
YER082C	TERG_03499T0
YDR148C	TERG_02628T0
YGR274C	TERG_03378T0
YHR068W	TERG_04425T0
YDL014W	TERG_07012T0
YMR241W	TERG_04122T0
YJR040W	TERG_05027T0	TERG_03694T0
YCR092C	TERG_02236T0
YJL102W	TERG_03972T0
YPL028W	TERG_01871T0
YMR129W	TERG_02639T0
YIL155C	TERG_04681T0
YML061C	TERG_08504T0
YCR042C	TERG_01941T0
YDL132W	TERG_03869T0
YNL071W	TERG_03781T0
YOL097C	TERG_07966T0
YMR145C	TERG_05172T0
YDL085W	TERG_05172T0
YER047C	TERG_01168T0
YER110C	TERG_02937T0
YHR120W	TERG_02003T0
YJL109C	TERG_01196T0
YBL063W	TERG_05870T0
YGR185C	TERG_03050T0
YIL103W	TERG_03475T0
YBR198C	TERG_06203T0
YOR136W	TERG_07814T0
YMR278W	TERG_02601T0
YOR244W	TERG_04983T0
YOR165W	TERG_05203T0
YCL059C	TERG_04737T0
YGR145W	TERG_03026T0
YBR221C	TERG_08522T0
YKR038C	TERG_06570T0
YDR353W	TERG_07507T0
YHR106W	TERG_07507T0
YKL017C	TERG_01824T0
YKL134C	TERG_03374T0
YKR024C	TERG_05052T0
YBL008W	TERG_08413T0
YER099C	TERG_07181T0
YBL068W	TERG_07181T0
YPR032W	TERG_00357T0
YBL106C	TERG_00357T0
YBR094W	TERG_00288T0
YGL040C	TERG_04686T0
YML054C	TERG_05464T0
YOR348C	TERG_02764T0
YEL058W	TERG_00250T0
YBL011W	TERG_07243T0
YOR099W	TERG_05005T0
YPL109C	TERG_05702T0
YLR244C	TERG_05806T0
YNL212W	TERG_06012T0
YLR401C	TERG_07111T0
YBL016W	TERG_01141T0
YJL155C	TERG_03775T0
YJL060W	TERG_07193T0
YLL039C	TERG_07138T0
YLR222C	TERG_01591T0
YEL042W	TERG_05192T0
YDL190C	TERG_07590T0
YIL094C	TERG_05819T0
YDR075W	TERG_06335T0
YBR298C	TERG_05810T0
YJR160C	TERG_05810T0
YDL247W	TERG_05810T0
YGR289C	TERG_05810T0
YGR286C	TERG_00074T0
YGL091C	TERG_02316T0
YHR107C	TERG_04514T0
YPL151C	TERG_05212T0
YOR388C	TERG_06614T0
YJL101C	TERG_00875T0
YDL103C	TERG_06029T0
YDR375C	TERG_03112T0
YDR189W	TERG_03821T0
YBR031W	TERG_04506T0
YDR012W	TERG_04506T0
YIR027C	TERG_00993T0
YOR361C	TERG_06662T0
YBR160W	TERG_02828T0
YLR253W	TERG_07639T0
YHR171W	TERG_04656T0
YBR179C	TERG_08506T0
YHR169W	TERG_00367T0
YGL211W	TERG_04789T0
YGL095C	TERG_06599T0
YHR025W	TERG_07713T0
YKL212W	TERG_06923T0
YHR064C	TERG_01002T0
YKL085W	TERG_03762T0
YML042W	TERG_03483T0
YPR029C	TERG_00390T0
YLR005W	TERG_04495T0
YNR032W	TERG_05089T0
YLR195C	TERG_06921T0
YOL094C	TERG_06412T0
YFL011W	TERG_05532T0
YMR011W	TERG_05532T0
YDR343C	TERG_05532T0
YDR342C	TERG_05532T0
YHR092C	TERG_05532T0
YHR096C	TERG_05532T0
YOL156W	TERG_05532T0
YJL219W	TERG_05532T0
YDR345C	TERG_05532T0
YHR094C	TERG_05532T0
YLR081W	TERG_05532T0
YJL214W	TERG_05532T0
YEL069C	TERG_05532T0
YNR072W	TERG_05532T0
YDL245C	TERG_05532T0
YJR158W	TERG_05532T0
YKR095W	TERG_01090T0
YIL149C	TERG_01090T0
YKL197C	TERG_02239T0
YMR250W	TERG_01339T0
YML070W	TERG_08455T0
YJL167W	TERG_07740T0
YJR145C	TERG_02404T0
YHR203C	TERG_02404T0
YDL198C	TERG_06500T0
YER179W	TERG_06031T0
YDL244W	TERG_02078T0
YFL058W	TERG_02078T0
YJR156C	TERG_02078T0
YNL332W	TERG_02078T0
YJL094C	TERG_04093T0
YML008C	TERG_05431T0
YAL017W	TERG_00423T0
YOL045W	TERG_00423T0
YDL234C	TERG_01225T0
YNL037C	TERG_01670T0
YBR011C	TERG_08403T0
YIL018W	TERG_04033T0
YFR031C-A	TERG_04033T0
YFR028C	TERG_01341T0
YDR211W	TERG_01115T0
YDL148C	TERG_01812T0
YKL064W	TERG_00728T0
YOR087W	TERG_00558T0
YOR197W	TERG_07377T0	TERG_07319T0
YDR388W	TERG_00577T0
YER141W	TERG_00065T0
YJR117W	TERG_01583T0
YOL030W	TERG_00625T0
YBR142W	TERG_02956T0
YNL064C	TERG_06104T0
YKR028W	TERG_07207T0
YJL098W	TERG_07207T0
YBR208C	TERG_04291T0
YGL003C	TERG_08392T0
YOR241W	TERG_06922T0
YPL042C	TERG_07367T0
YAL053W	TERG_00803T0
YOR365C	TERG_00803T0
YPL221W	TERG_00803T0
YGL139W	TERG_00803T0
YLR354C	TERG_04336T0
YGR043C	TERG_04336T0
YMR309C	TERG_03202T0
YFL003C	TERG_06670T0
YHL032C	TERG_01901T0
YJR131W	TERG_01607T0
YOR061W	TERG_01918T0
YIR006C	TERG_01752T0
YMR131C	TERG_05388T0
YOR323C	TERG_04648T0
YNL297C	TERG_07323T0
YKL046C	TERG_01292T0	TERG_05436T0
YMR238W	TERG_01292T0	TERG_05436T0
YFL055W	TERG_05453T0
YOR067C	TERG_05334T0
YNR043W	TERG_07616T0
YEL020C	TERG_02039T0
YBL091C	TERG_04592T0
YGR090W	TERG_02640T0
YPR003C	TERG_00560T0
YOR267C	TERG_06352T0
YPR189W	TERG_06017T0
YIL130W	TERG_00841T0
YOR074C	TERG_05656T0
YJR130C	TERG_02641T0
YML082W	TERG_02641T0
YBR220C	TERG_02333T0
YDL001W	TERG_03701T0
YMR261C	TERG_01740T0
YML100W	TERG_01740T0
YGR086C	TERG_05827T0
YPL004C	TERG_05827T0
YIR034C	TERG_00576T0
YDR365C	TERG_04994T0
YGR123C	TERG_04081T0
YLR027C	TERG_03187T0
YMR062C	TERG_07765T0
YMR272C	TERG_08093T0
YFR004W	TERG_06826T0
YBR034C	TERG_00253T0
YER078C	TERG_03006T0
YHR188C	TERG_02968T0
YBR029C	TERG_06543T0
YGL094C	TERG_08768T0
YDL147W	TERG_02458T0
YJL095W	TERG_00207T0
YDR105C	TERG_03580T0
YCL004W	TERG_04063T0
YOR176W	TERG_05720T0
YPL031C	TERG_06969T0
YFL002C	TERG_00192T0
YER015W	TERG_08952T0
YPR026W	TERG_05414T0
YDR331W	TERG_07413T0
YJR110W	TERG_00463T0
YHR077C	TERG_03615T0
YBR018C	TERG_04741T0
YML049C	TERG_01198T0
YKL113C	TERG_02495T0
YOL034W	TERG_01300T0
YPR021C	TERG_06262T0
YKR003W	TERG_06864T0
YHR001W	TERG_06864T0
YGR132C	TERG_01370T0
YJR007W	TERG_00559T0
YBR058C	TERG_04654T0
YFL050C	TERG_04184T0
YOL130W	TERG_04184T0
YPR141C	TERG_03812T0
YIL091C	TERG_02877T0
YJL062W	TERG_06443T0
YLL041C	TERG_06689T0
YLR377C	TERG_07235T0
YOR261C	TERG_06490T0
YGR231C	TERG_03289T0
YOR002W	TERG_02082T0
YML093W	TERG_04889T0
YOR065W	TERG_06674T0
YNL218W	TERG_07195T0
YKR069W	TERG_02456T0
YKL188C	TERG_03878T0
YGR244C	TERG_05696T0
YJR072C	TERG_07292T0
YDR300C	TERG_00694T0
YHR033W	TERG_00694T0
YDR448W	TERG_04758T0
YDL055C	TERG_07269T0
YDR390C	TERG_08280T0
YDL195W	TERG_03520T0
YMR012W	TERG_00373T0
YOR142W	TERG_04056T0
YIL095W	TERG_00525T0
YNL020C	TERG_00525T0
YPL195W	TERG_01688T0
YPL131W	TERG_03880T0
YLR447C	TERG_00182T0
YER020W	TERG_03874T0
YJL100W	TERG_03576T0
YPR103W	TERG_02792T0
YIL160C	TERG_07213T0
YOR243C	TERG_08179T0
YBR041W	TERG_04810T0
YER003C	TERG_03896T0
YDR335W	TERG_06015T0
YLR293C	TERG_01187T0
YOR185C	TERG_01187T0
YGL225W	TERG_04438T0	TERG_01001T0
YOR209C	TERG_05860T0
YOR317W	TERG_03158T0
YMR246W	TERG_03158T0
YIL009W	TERG_03158T0
YDR292C	TERG_01254T0
YHR098C	TERG_00957T0
YMR116C	TERG_00783T0
YDR507C	TERG_00119T0
YCL024W	TERG_00119T0
YGR285C	TERG_05434T0
YDL138W	TERG_04400T0
YDL194W	TERG_04400T0
YOL059W	TERG_06682T0
YDL022W	TERG_06682T0
YAL021C	TERG_07537T0
YDR099W	TERG_06816T0
YER177W	TERG_06816T0
YMR139W	TERG_06426T0
YDL079C	TERG_06426T0
YPL266W	TERG_03262T0
YNL029C	TERG_06322T0
YIL085C	TERG_06322T0
YDR338C	TERG_01798T0
YGR266W	TERG_02891T0
YKL140W	TERG_04297T0
YOL145C	TERG_04193T0
YGR194C	TERG_06973T0
YMR302C	TERG_06511T0
YPL048W	TERG_06578T0
YKL081W	TERG_06578T0
YKL184W	TERG_05558T0
YMR146C	TERG_06078T0
YMR231W	TERG_08265T0
YHR108W	TERG_07371T0
YDR358W	TERG_07371T0
YJR005W	TERG_00647T0
YLR314C	TERG_03608T0
YKL103C	TERG_04223T0
YPR016C	TERG_08598T0
YGR157W	TERG_02317T0
YDR497C	TERG_04625T0
YOL103W	TERG_04625T0
YIR002C	TERG_06200T0
YPL212C	TERG_03435T0
YGR060W	TERG_08545T0
YER093C	TERG_00630T0
YER005W	TERG_05049T0
YGL202W	TERG_04730T0
YKL181W	TERG_03784T0
YPL263C	TERG_03351T0
YNL333W	TERG_07768T0
YFL059W	TERG_07768T0
YMR096W	TERG_07768T0
YDL128W	TERG_04766T0
YJL128C	TERG_08066T0
YJL168C	TERG_04201T0
YLR196W	TERG_06952T0
YML063W	TERG_04478T0
YLR441C	TERG_04478T0
YLR383W	TERG_02683T0
YPR156C	TERG_07884T0
YGR138C	TERG_07884T0
YEL052W	TERG_05648T0
YLL045C	TERG_01102T0
YHL033C	TERG_01102T0
YBR043C	TERG_00820T0
YBR055C	TERG_03261T0
YDR158W	TERG_03598T0
YAR007C	TERG_04692T0
YPR097W	TERG_02116T0
YLR362W	TERG_04058T0
YER049W	TERG_02166T0
YMR221C	TERG_06880T0
YER107C	TERG_04701T0	TERG_00587T0
YGR253C	TERG_04735T0
YJR077C	TERG_04311T0
YPR041W	TERG_03453T0
YGL123W	TERG_05866T0
YHR005C	TERG_08956T0
YCR068W	TERG_02016T0
YDL238C	TERG_05425T0
YML092C	TERG_03725T0
YBR017C	TERG_08083T0
YOR157C	TERG_03371T0
YOR271C	TERG_08188T0
YBR020W	TERG_00297T0
YDR009W	TERG_00297T0
YJR126C	TERG_04721T0	TERG_02199T0
YOL016C	TERG_04733T0
YFR014C	TERG_04733T0
YOR272W	TERG_01575T0
YGL184C	TERG_05631T0
YLR208W	TERG_04621T0
YFR048W	TERG_07117T0
YDR120C	TERG_08526T0
YMR318C	TERG_00538T0
YCR105W	TERG_00538T0
YCR028C	TERG_02689T0
YDL058W	TERG_03081T0
YDL097C	TERG_00238T0
YLR056W	TERG_06429T0
YPL222W	TERG_06473T0
YOL124C	TERG_07333T0
YJR049C	TERG_00620T0
YEL041W	TERG_00620T0
YJR091C	TERG_04970T0
YPR042C	TERG_04970T0
YMR121C	TERG_05801T0
YLR029C	TERG_05801T0
YNL242W	TERG_01171T0
YJR152W	TERG_03055T0
YGR175C	TERG_05717T0
YKR048C	TERG_04460T0
YOL140W	TERG_03478T0
YNL139C	TERG_03967T0
YGL115W	TERG_08474T0
YPL029W	TERG_04998T0
YJR068W	TERG_08399T0
YPL125W	TERG_06241T0
YNL288W	TERG_08032T0
YKL027W	TERG_07873T0
YHR003C	TERG_07873T0
YFL045C	TERG_01624T0
YDR243C	TERG_06768T0
YJR076C	TERG_07865T0
YCL009C	TERG_07605T0
YHR190W	TERG_05883T0
YKR056W	TERG_05114T0
YOR346W	TERG_03381T0
YOL038W	TERG_04380T0
YER126C	TERG_08366T0
YOR155C	TERG_05439T0
YGL144C	TERG_08539T0
YDL109C	TERG_08539T0
YPL145C	TERG_06735T0
YOR237W	TERG_06735T0
YPL134C	TERG_07342T0
YOR222W	TERG_07342T0
YGR012W	TERG_02046T0
YER053C	TERG_04714T0
YJL208C	TERG_03407T0
YER145C	TERG_08090T0
YLR248W	TERG_06836T0
YMR277W	TERG_06705T0
YBR003W	TERG_02477T0
YDR301W	TERG_01819T0
YKL022C	TERG_04260T0
YLR231C	TERG_08660T0
YGR171C	TERG_01553T0
YJR095W	TERG_05357T0
YOR233W	TERG_07097T0
YPL141C	TERG_07097T0
YDR372C	TERG_00882T0
YKR080W	TERG_02031T0
YEL051W	TERG_06344T0
YMR076C	TERG_05341T0
YNL207W	TERG_06363T0
YNL138W	TERG_07809T0
YGR144W	TERG_02795T0
YBR287W	TERG_08065T0
YNL290W	TERG_04412T0
YDL100C	TERG_00174T0
YGL252C	TERG_02793T0
YGR184C	TERG_02753T0
YDR044W	TERG_06496T0
YPR110C	TERG_06305T0
YMR215W	TERG_01423T0
YFR002W	TERG_08555T0
YCL040W	TERG_00125T0
YDR516C	TERG_00125T0
YCR034W	TERG_07799T0
YJL196C	TERG_07799T0
YPR069C	TERG_01358T0
YDR531W	TERG_02343T0
YPL043W	TERG_08821T0
YFR024C-A	TERG_00020T0
YHR016C	TERG_00020T0
YBR081C	TERG_00354T0
YFR006W	TERG_00686T0
YNL006W	TERG_02853T0
YLR212C	TERG_03906T0
YHR104W	TERG_05769T0
YCL043C	TERG_04662T0
YDR518W	TERG_04662T0
YIR008C	TERG_02617T0
YPL050C	TERG_00606T0
YJR013W	TERG_05879T0
YMR092C	TERG_03244T0
YMR027W	TERG_04082T0
YMR293C	TERG_05399T0
YOR090C	TERG_07388T0
YHR009C	TERG_01247T0
YDR245W	TERG_08721T0
YNL191W	TERG_05180T0
YLR247C	TERG_01644T0
YDR325W	TERG_04362T0
YLR186W	TERG_02494T0
YKL029C	TERG_03065T0
YLR336C	TERG_02578T0
YGL203C	TERG_04716T0
YLR114C	TERG_03870T0
YDL040C	TERG_07304T0
YFL007W	TERG_07227T0
YHR112C	TERG_06888T0
YDL036C	TERG_05282T0
YOL066C	TERG_05282T0
YHR111W	TERG_06684T0
YGR211W	TERG_08273T0
YOR262W	TERG_08290T0
YGR056W	TERG_02574T0
YLR357W	TERG_02574T0
YNL178W	TERG_00462T0
YDR452W	TERG_07964T0
YOL033W	TERG_05279T0
YLR172C	TERG_07459T0
YMR079W	TERG_00924T0	TERG_03336T0
YKL091C	TERG_00924T0	TERG_03336T0
YBR008C	TERG_05582T0
YBR199W	TERG_07887T0
YJL039C	TERG_08453T0
YOR231W	TERG_00496T0
YPL140C	TERG_00496T0
YKL004W	TERG_00917T0
YOL062C	TERG_05722T0
YPR125W	TERG_08382T0
YPL090C	TERG_07182T0
YBR181C	TERG_07182T0
YHR073W	TERG_02558T0
YLR310C	TERG_05269T0
YIL116W	TERG_07457T0
YFL009W	TERG_01098T0
YJL080C	TERG_03043T0
YEL064C	TERG_07625T0
YML086C	TERG_07076T0
YGR214W	TERG_00189T0
YLR048W	TERG_00189T0
YAR015W	TERG_02416T0
YOR001W	TERG_00926T0
YLR075W	TERG_03300T0
YOR386W	TERG_02209T0
YHR002W	TERG_05332T0
YHR204W	TERG_06042T0
YGL116W	TERG_07108T0
YJR139C	TERG_06727T0
YKL213C	TERG_07839T0
YPR047W	TERG_03515T0
YPL122C	TERG_05675T0
YEL047C	TERG_05579T0
YJR051W	TERG_05579T0
YBR087W	TERG_03604T0
YMR110C	TERG_00818T0
YLR345W	TERG_06422T0
YAL025C	TERG_01231T0
YGR135W	TERG_02962T0
YKL217W	TERG_08394T0
YNL075W	TERG_07822T0
YOR091W	TERG_01412T0
YPL104W	TERG_06893T0
YMR296C	TERG_01128T0
YGR267C	TERG_04519T0
YDR226W	TERG_06491T0
YPR048W	TERG_04017T0
YIR028W	TERG_03714T0	TERG_05674T0
YBR021W	TERG_03714T0	TERG_05674T0
YBL042C	TERG_03714T0	TERG_05674T0
YGR028W	TERG_05630T0
YOR119C	TERG_03651T0
YLR070C	TERG_05998T0
YJR159W	TERG_05998T0
YDL246C	TERG_05998T0
YLR216C	TERG_02590T0
YGL141W	TERG_04891T0
YLR229C	TERG_04946T0
YBR161W	TERG_06644T0
YPL057C	TERG_06644T0
YJL001W	TERG_02221T0
YML123C	TERG_02583T0
YLR319C	TERG_02907T0
YIR004W	TERG_05885T0
YHR202W	TERG_07062T0
YLR103C	TERG_07412T0
YKL045W	TERG_06174T0
YOL068C	TERG_07330T0
YDL042C	TERG_07330T0
YBR192W	TERG_02383T0
YFL047W	TERG_01716T0
YER061C	TERG_04944T0
YOR145C	TERG_01665T0
YLR055C	TERG_04321T0
YHR166C	TERG_07741T0
YPL220W	TERG_07988T0
YGL135W	TERG_07988T0
YGL097W	TERG_08553T0	TERG_03100T0
YLR351C	TERG_01182T0
YDL167C	TERG_04360T0
YOR005C	TERG_06333T0
YDR332W	TERG_03635T0
YPL268W	TERG_07820T0
YGL065C	TERG_01453T0
YBL035C	TERG_08476T0
YDR019C	TERG_07922T0
YCR024C	TERG_00946T0
YGR188C	TERG_02761T0
YGL076C	TERG_03204T0
YPL198W	TERG_03204T0
YOL061W	TERG_00184T0
YOR362C	TERG_01675T0
YKL120W	TERG_05972T0
YJL088W	TERG_07611T0
YBL033C	TERG_03898T0
YIL022W	TERG_08418T0
YBR074W	TERG_00380T0
YHL010C	TERG_07141T0
YLR399C	TERG_07156T0
YDL070W	TERG_07156T0
YDR017C	TERG_01458T0
YHR114W	TERG_00624T0
YLR340W	TERG_06101T0
YJR123W	TERG_07066T0
YOR184W	TERG_06568T0
YKR076W	TERG_02286T0
YMR251W	TERG_02286T0
YGR154C	TERG_02286T0
YPR118W	TERG_01682T0
YDL154W	TERG_07948T0
YMR001C	TERG_05544T0
YDL155W	TERG_05289T0
YLR210W	TERG_05289T0
YBR247C	TERG_05401T0
YER168C	TERG_05320T0
YNL256W	TERG_03153T0
YNL219C	TERG_03131T0
YLR002C	TERG_05367T0
YFR051C	TERG_08088T0
YMR244W	TERG_07469T0
YOR071C	TERG_05141T0
YLR237W	TERG_05141T0
YOR192C	TERG_05141T0
YLR243W	TERG_05221T0
YLR206W	TERG_01106T0
YDL161W	TERG_01106T0
YDL108W	TERG_01701T0
YEL046C	TERG_02196T0
YFL030W	TERG_02887T0
YOR124C	TERG_01054T0
YPR176C	TERG_02234T0
YLL019C	TERG_08189T0
YER094C	TERG_01602T0
YGL112C	TERG_04575T0
YGL131C	TERG_06192T0
YHR070W	TERG_08717T0
YIL105C	TERG_01056T0
YNL047C	TERG_01056T0
YER098W	TERG_07520T0
YBL067C	TERG_07520T0
YBL097W	TERG_01750T0
YLR116W	TERG_00369T0
YEL055C	TERG_02772T0
YNL273W	TERG_05678T0
YDR364C	TERG_05803T0
YKR052C	TERG_01113T0
YJL133W	TERG_01113T0
YPR119W	TERG_07335T0
YGR108W	TERG_07335T0
YCR009C	TERG_04207T0
YLR148W	TERG_04044T0
YDR142C	TERG_07416T0
YBR227C	TERG_04149T0
YPR108W	TERG_00003T0
YKL221W	TERG_02912T0
YLR004C	TERG_02543T0
YDL086W	TERG_06531T0
YNL317W	TERG_03394T0
YNL169C	TERG_08105T0
YDR264C	TERG_00699T0
YOR034C	TERG_00699T0
YER119C	TERG_04327T0
YBL089W	TERG_04327T0
YFR047C	TERG_02535T0
YGR054W	TERG_02486T0
YJL059W	TERG_03480T0
YML104C	TERG_04699T0
YPR004C	TERG_03626T0
YJL091C	TERG_07089T0
YPR165W	TERG_07578T0
YDR297W	TERG_08228T0
YPL133C	TERG_08789T0
YKR018C	TERG_05249T0
YJL082W	TERG_05249T0
YGL011C	TERG_00212T0
YGR202C	TERG_02875T0
YGL169W	TERG_03294T0
YDL117W	TERG_04548T0
YNL280C	TERG_00475T0	TERG_04382T0
YDR324C	TERG_05844T0
YPR167C	TERG_02449T0
YBR286W	TERG_08405T0
YML074C	TERG_03380T0
YLR449W	TERG_03380T0
YER055C	TERG_02238T0
YHR132C	TERG_03402T0
YBR046C	TERG_05095T0
YJL069C	TERG_03270T0
YFR021W	TERG_05154T0
YJR105W	TERG_04036T0
YJR036C	TERG_05800T0
YJL112W	TERG_01449T0
YKR036C	TERG_01449T0
YER021W	TERG_02478T0
YHR102W	TERG_01721T0
YBL037W	TERG_05667T0
YFL038C	TERG_04497T0
YPL209C	TERG_00689T0
YPL152W	TERG_01379T0
YKL008C	TERG_05392T0	TERG_08412T0
YHL003C	TERG_05392T0	TERG_08412T0
YDR104C	TERG_00551T0
YEL056W	TERG_04518T0
YIL021W	TERG_03525T0
YNL083W	TERG_02287T0
YPR144C	TERG_02021T0
YML020W	TERG_06329T0
YOL055C	TERG_03086T0
YPL258C	TERG_03086T0
YPR121W	TERG_03086T0
YCR094W	TERG_06460T0
YNR048W	TERG_06460T0
YOR190W	TERG_06242T0
YLR300W	TERG_06242T0
YDL056W	TERG_00873T0
YBL061C	TERG_05574T0
YKL172W	TERG_05956T0
YOR132W	TERG_03971T0
YPR161C	TERG_04465T0
YJL036W	TERG_07515T0
YGR187C	TERG_08532T0
YBR189W	TERG_02377T0
YPL081W	TERG_02377T0
YKL039W	TERG_05975T0
YHL017W	TERG_05975T0
YHR066W	TERG_00248T0
YDR312W	TERG_00248T0
YGL049C	TERG_03163T0
YGR162W	TERG_03163T0
YBL104C	TERG_00426T0
YPR178W	TERG_01989T0
YOR070C	TERG_03263T0
YLR420W	TERG_05884T0
YCL038C	TERG_00675T0
YBR234C	TERG_01650T0
YHR128W	TERG_04475T0
YCR023C	TERG_07418T0	TERG_03216T0	TERG_04720T0
YMR237W	TERG_03119T0
YOR299W	TERG_03119T0
YOR181W	TERG_00153T0
YFL016C	TERG_05911T0
YGR010W	TERG_00078T0
YLR328W	TERG_00078T0
YMR102C	TERG_05963T0
YKL121W	TERG_05963T0
YNL274C	TERG_07294T0	TERG_07001T0
YFR010W	TERG_00110T0
YIR029W	TERG_00769T0
YJL207C	TERG_01237T0
YKR017C	TERG_01114T0
YGL083W	TERG_04613T0
YGR261C	TERG_05087T0
YDR392W	TERG_07458T0
YLR203C	TERG_06066T0
YML102W	TERG_05833T0
YML001W	TERG_06326T0
YOR033C	TERG_02621T0
YDR263C	TERG_02621T0
YIL047C	TERG_04339T0
YKL193C	TERG_05775T0
YOR154W	TERG_04041T0
YKL179C	TERG_07010T0
YMR203W	TERG_06423T0
YLR361C	TERG_07541T0
YER102W	TERG_04772T0
YBL072C	TERG_04772T0
YBL084C	TERG_03419T0
YBR133C	TERG_05146T0
YPL155C	TERG_01693T0
YDL153C	TERG_07947T0
YGL171W	TERG_07025T0
YPL218W	TERG_05753T0
YER162C	TERG_00083T0
YCR047C	TERG_01669T0
YDR496C	TERG_05242T0
YPL117C	TERG_01800T0
YNL007C	TERG_04087T0
YNL308C	TERG_00437T0
YBR159W	TERG_04739T0
YDL192W	TERG_07986T0
YDL137W	TERG_07986T0
YKL174C	TERG_07672T0	TERG_02357T0
YJL115W	TERG_06733T0
YGR083C	TERG_08478T0
YNR006W	TERG_08767T0
YOR306C	TERG_06838T0	TERG_01655T0
YOL119C	TERG_06838T0	TERG_01655T0
YER089C	TERG_02874T0
YBL056W	TERG_02874T0
YLR133W	TERG_08064T0
YDR147W	TERG_08064T0
YJR002W	TERG_00676T0
YNL313C	TERG_03792T0
YOL049W	TERG_04073T0
YDL201W	TERG_02914T0
YLR017W	TERG_00089T0
YJR078W	TERG_00585T0
YML110C	TERG_00092T0
YOR141C	TERG_00627T0
YNL201C	TERG_05710T0
YPR201W	TERG_04790T0
YHR011W	TERG_00771T0
YDR049W	TERG_03934T0
YPR011C	TERG_04644T0
YBR274W	TERG_01086T0
YGR255C	TERG_07517T0
YPL260W	TERG_07384T0
YDR242W	TERG_05260T0	TERG_08283T0	TERG_01859T0	TERG_07997T0
YER031C	TERG_04151T0
YGL210W	TERG_04151T0
YDR032C	TERG_06794T0
YCR004C	TERG_06794T0
YIL003W	TERG_04569T0
YDR050C	TERG_08498T0
YPL172C	TERG_05496T0
YBR241C	TERG_00001T0
YGL104C	TERG_00001T0
YML004C	TERG_02740T0	TERG_02738T0
YBL041W	TERG_01664T0
YIL033C	TERG_00906T0
YHR026W	TERG_01765T0
YJL176C	TERG_03633T0
YKL080W	TERG_07920T0
YDR069C	TERG_03036T0
YER144C	TERG_03036T0
YDL205C	TERG_06360T0
YJL204C	TERG_06672T0
YLR209C	TERG_06452T0
YIL133C	TERG_00383T0
YNL069C	TERG_00383T0
YPR132W	TERG_02861T0
YGR118W	TERG_02861T0
YDR326C	TERG_03996T0
YHR080C	TERG_03996T0
YJL020C	TERG_00648T0
YJR070C	TERG_04990T0
YNL251C	TERG_04128T0
YJL053W	TERG_07322T0
YGL056C	TERG_00876T0
YBR214W	TERG_00876T0
YNL121C	TERG_03818T0
YHR117W	TERG_03818T0
YNL221C	TERG_00123T0
YIL083C	TERG_02339T0
YML021C	TERG_04652T0
YKL068W	TERG_07204T0
YMR047C	TERG_07204T0
YMR176W	TERG_04550T0
YIL118W	TERG_02472T0
YAL042W	TERG_06088T0
YAL002W	TERG_06191T0
YMR214W	TERG_03062T0
YHR142W	TERG_06364T0
YML018C	TERG_06327T0
YNL048W	TERG_07390T0
YBR084C-A	TERG_00720T0
YBL027W	TERG_00720T0
YNL257C	TERG_00438T0
YHR155W	TERG_00438T0
YMR276W	TERG_01199T0
YPR091C	TERG_02411T0
YGR260W	TERG_03965T0	TERG_05632T0	TERG_01748T0	TERG_04094T0	TERG_08075T0	TERG_05258T0	TERG_01437T0
YGR238C	TERG_01026T0
YHR158C	TERG_01026T0
YDL017W	TERG_02677T0
YMR235C	TERG_02084T0
YER006W	TERG_05232T0
YNL202W	TERG_04010T0
YMR061W	TERG_06734T0
YKR079C	TERG_08138T0
YNR019W	TERG_00391T0
YCR048W	TERG_00391T0
YLR291C	TERG_02862T0
YAR003W	TERG_07395T0
YLR088W	TERG_01152T0
YPR137W	TERG_01597T0
YEL040W	TERG_06209T0
YGR246C	TERG_07478T0
YMR247C	TERG_07471T0
YPL097W	TERG_06907T0
YPR058W	TERG_00893T0
YBR104W	TERG_00893T0
YLR299W	TERG_06701T0	TERG_04463T0
YCR098C	TERG_00008T0
YBL098W	TERG_05807T0
YEL024W	TERG_05029T0
YOR100C	TERG_01512T0
YPL214C	TERG_03454T0
YBR028C	TERG_00281T0
YIL001W	TERG_01321T0
YJR006W	TERG_01548T0
YBR039W	TERG_06183T0
YOR245C	TERG_01696T0
YGR085C	TERG_01562T0
YPR102C	TERG_01562T0
YHR123W	TERG_02465T0
YNL130C	TERG_02465T0
YNL231C	TERG_08475T0
YNL264C	TERG_08475T0
YOR171C	TERG_07935T0
YLR260W	TERG_07935T0
YJR144W	TERG_08637T0
YKL002W	TERG_08507T0
YOR006C	TERG_07374T0
YDR415C	TERG_02667T0	TERG_04886T0	TERG_05652T0	TERG_03681T0
YOL120C	TERG_04647T0
YNL301C	TERG_04647T0
YGR159C	TERG_02081T0
YKL205W	TERG_06974T0
YMR314W	TERG_06630T0
YPL063W	TERG_06828T0
YNR015W	TERG_08404T0
YBR260C	TERG_02422T0
YDR376W	TERG_03485T0
YNR033W	TERG_00611T0
YDR268W	TERG_06454T0
YNR041C	TERG_04636T0
YPL183C	TERG_05829T0
YDR059C	TERG_02492T0
YBR082C	TERG_02492T0
YEL027W	TERG_01354T0
YER140W	TERG_02983T0
YHL002W	TERG_03041T0
YIL043C	TERG_03654T0
YIL020C	TERG_04053T0
YMR093W	TERG_02568T0
YNL279W	TERG_07189T0
YOR127W	TERG_07664T0
YDR379W	TERG_07664T0
YBR164C	TERG_00626T0
YNL011C	TERG_08451T0
YBR291C	TERG_02681T0
YBR061C	TERG_02957T0
YJL010C	TERG_00232T0
YFR050C	TERG_01662T0
YGL058W	TERG_01516T0
YLR167W	TERG_00217T0
YBL064C	TERG_05504T0
YPL060W	TERG_00152T0
YDR416W	TERG_06345T0
YPR135W	TERG_06513T0
YIL108W	TERG_00225T0
YGR047C	TERG_05748T0
YGR278W	TERG_06140T0
YKR026C	TERG_05084T0
YOL077C	TERG_04153T0
YOR101W	TERG_05071T0
YNL098C	TERG_05071T0
YCR061W	TERG_01156T0
YDR523C	TERG_04374T0
YML130C	TERG_02040T0
YHR144C	TERG_04657T0
YIL121W	TERG_04280T0
YIL120W	TERG_04280T0
YML065W	TERG_05211T0
YLR442C	TERG_05211T0
YDR287W	TERG_08537T0
YHR046C	TERG_08537T0
YER087W	TERG_07896T0
YHR008C	TERG_07262T0
YNL065W	TERG_07298T0
YER156C	TERG_01525T0
YGL143C	TERG_02680T0
YDR025W	TERG_05825T0
YBR048W	TERG_05825T0
YOR312C	TERG_05788T0
YMR242C	TERG_05788T0
YOL152W	TERG_00135T0
YGL255W	TERG_05855T0
YKL191W	TERG_04823T0
YPL015C	TERG_03268T0
YLR459W	TERG_06912T0
YDL101C	TERG_01704T0
YDR373W	TERG_01483T0
YLR330W	TERG_00157T0
YLR191W	TERG_02042T0
YDR182W	TERG_08362T0
YPL211W	TERG_05368T0
YGL205W	TERG_02909T0
YMR023C	TERG_06618T0
YPL045W	TERG_08484T0
YBR239C	TERG_03279T0
YDL226C	TERG_03973T0
YMR208W	TERG_01557T0
YOR113W	TERG_06432T0
YGL103W	TERG_02521T0
YER122C	TERG_03152T0
YEL021W	TERG_03389T0
YGR048W	TERG_04170T0
YPL227C	TERG_04100T0
YDR339C	TERG_08540T0
YKL025C	TERG_07006T0
YBR200W	TERG_05647T0
YDR191W	TERG_05234T0
YJL029C	TERG_06086T0
YFL005W	TERG_08542T0
YDL156W	TERG_01065T0
YHR089C	TERG_01046T0
YOL064C	TERG_02950T0
YKL150W	TERG_05789T0
YPL169C	TERG_06087T0
YJL081C	TERG_00674T0
YHR069C	TERG_02557T0
YNL237W	TERG_04097T0
YJL068C	TERG_06975T0
YBR037C	TERG_02692T0
YBR024W	TERG_02692T0
YML026C	TERG_08254T0
YDR450W	TERG_08254T0
YDR080W	TERG_00220T0
YFL001W	TERG_00187T0
YLR380W	TERG_01162T0
YMR223W	TERG_01160T0
YLR262C	TERG_01764T0
YGL142C	TERG_04845T0
YKR051W	TERG_04926T0
YKL012W	TERG_05255T0
YNR052C	TERG_04000T0
YIL034C	TERG_06201T0
YBL080C	TERG_06708T0
YDR064W	TERG_06275T0
YLR348C	TERG_03516T0
YML121W	TERG_04358T0
YGR024C	TERG_07398T0
YGR282C	TERG_07959T0
YOR274W	TERG_06418T0
YML097C	TERG_08020T0
YCR026C	TERG_02155T0
YEL016C	TERG_02155T0
YDR272W	TERG_08468T0
YOR040W	TERG_08468T0
YIL144W	TERG_00283T0
YDR280W	TERG_03395T0
YLR166C	TERG_02086T0
YGR207C	TERG_04018T0
YKL190W	TERG_06573T0
YNL016W	TERG_05178T0
YNL031C	TERG_03123T0
YBR010W	TERG_03123T0
YOR316C	TERG_01541T0
YMR243C	TERG_01541T0
YJL143W	TERG_02987T0
YPL247C	TERG_05501T0
YDR092W	TERG_00107T0
YDR427W	TERG_01151T0
YKL114C	TERG_02762T0
YLR286C	TERG_02350T0
YGR220C	TERG_04632T0
YJR104C	TERG_04335T0
YJR133W	TERG_05690T0
YOR202W	TERG_04039T0
YGL147C	TERG_02895T0
YNL067W	TERG_02895T0
YDL159W	TERG_02515T0
YDR204W	TERG_02433T0
YKL013C	TERG_00111T0
YPL030W	TERG_01299T0
YDR214W	TERG_07237T0
YDL236W	TERG_08395T0
YPL069C	TERG_03916T0
YML014W	TERG_06482T0
YNR029C	TERG_05904T0
YPR022C	TERG_05926T0
YDR368W	TERG_04378T0
YOR120W	TERG_04378T0
YMR259C	TERG_03798T0
YPL224C	TERG_06972T0
YMR177W	TERG_06972T0
YAL024C	TERG_00749T0
YJL121C	TERG_02182T0
YBR293W	TERG_05055T0
YKR081C	TERG_02058T0
YDR454C	TERG_04677T0
YFL028C	TERG_06419T0
YPL111W	TERG_06707T0
YOR039W	TERG_08425T0
YKR042W	TERG_03624T0
YJL116C	TERG_03624T0
YIL123W	TERG_03624T0
YNL066W	TERG_03624T0
YBR088C	TERG_05760T0
YBR154C	TERG_07445T0
YJR125C	TERG_06848T0
YOL141W	TERG_05155T0
YKR066C	TERG_06754T0
YPR175W	TERG_04659T0
YNL137C	TERG_06563T0
YOR296W	TERG_06057T0
YNL240C	TERG_07308T0
YPL242C	TERG_06847T0
YNL022C	TERG_08212T0
YOR018W	TERG_02737T0
YFR022W	TERG_02737T0
YIL006W	TERG_07644T0
YEL006W	TERG_07644T0
YBR256C	TERG_00247T0
YHR200W	TERG_02126T0
YKL151C	TERG_01955T0
YKL196C	TERG_05470T0
YKR068C	TERG_06039T0
YJL127C	TERG_07375T0
YOR069W	TERG_07529T0
YOR378W	TERG_05104T0
YML116W	TERG_05104T0
YMR279C	TERG_05104T0
YOL092W	TERG_08593T0
YBR147W	TERG_08593T0
YER026C	TERG_01047T0
YKL024C	TERG_01747T0
YPR086W	TERG_00337T0
YDR036C	TERG_08472T0
YGR149W	TERG_08383T0
YGL157W	TERG_00414T0
YGL039W	TERG_00414T0
YOL151W	TERG_00414T0
YDR541C	TERG_00414T0
YOL086C	TERG_01733T0
YMR303C	TERG_01733T0
YMR083W	TERG_01733T0
YBR145W	TERG_01733T0
YMR004W	TERG_05382T0
YNR030W	TERG_07522T0
YOR254C	TERG_07087T0
YDR155C	TERG_01573T0	TERG_06858T0
YML078W	TERG_01573T0	TERG_06858T0
YKR070W	TERG_02113T0	TERG_01347T0
YBR110W	TERG_01514T0
YLR014C	TERG_07429T0
YPL237W	TERG_05992T0
YML080W	TERG_08142T0
YCR031C	TERG_00635T0
YJL191W	TERG_00635T0
YLR215C	TERG_01234T0
YOL123W	TERG_03265T0
YMR210W	TERG_06622T0
YPL084W	TERG_05913T0
YEL023C	TERG_00710T0
YIL153W	TERG_00086T0
YDR465C	TERG_03288T0
YBL082C	TERG_06338T0
YNL227C	TERG_02634T0
YMR143W	TERG_00633T0
YDL083C	TERG_00633T0
YGR038W	TERG_00796T0
YLR350W	TERG_00796T0
YIL030C	TERG_03416T0
YOL002C	TERG_00313T0
YDR492W	TERG_00313T0
YDR330W	TERG_01719T0
YER012W	TERG_01596T0
YOL010W	TERG_01999T0
YLL006W	TERG_06595T0
YGR224W	TERG_02844T0	TERG_01623T0	TERG_05429T0	TERG_05351T0	TERG_05199T0	TERG_05547T0	TERG_01912T0	TERG_07539T0
YKR105C	TERG_02844T0	TERG_01623T0	TERG_05429T0	TERG_05351T0	TERG_05199T0	TERG_05547T0	TERG_01912T0	TERG_07539T0
YCL069W	TERG_02844T0	TERG_01623T0	TERG_05429T0	TERG_05351T0	TERG_05199T0	TERG_05547T0	TERG_01912T0	TERG_07539T0
YPR198W	TERG_02844T0	TERG_01623T0	TERG_05429T0	TERG_05351T0	TERG_05199T0	TERG_05547T0	TERG_01912T0	TERG_07539T0
YNL055C	TERG_04594T0
YIL114C	TERG_04594T0
YDR267C	TERG_04704T0
YER143W	TERG_04744T0
YGL019W	TERG_04609T0
YHR088W	TERG_04199T0
YNL223W	TERG_02632T0
YER151C	TERG_06530T0
YOR056C	TERG_04222T0
YOR081C	TERG_05749T0
YKR089C	TERG_05749T0
YJL187C	TERG_00696T0
YGL059W	TERG_04538T0
YPR060C	TERG_01448T0
YBR002C	TERG_07242T0
YOL052C	TERG_04574T0
YPR180W	TERG_04096T0
YGR284C	TERG_07994T0
YGR163W	TERG_08135T0
YJR024C	TERG_07528T0
YLR403W	TERG_07104T0
YJL190C	TERG_08108T0
YLR367W	TERG_08108T0
YDR400W	TERG_00450T0
YDR346C	TERG_06354T0
YPL132W	TERG_03603T0
YGR225W	TERG_07158T0
YJL125C	TERG_08590T0
YOR089C	TERG_00526T0
YNL093W	TERG_00526T0
YEL034W	TERG_04897T0
YJR047C	TERG_04897T0
YIL128W	TERG_02027T0
YIL038C	TERG_02592T0
YDR484W	TERG_04896T0
YGL038C	TERG_07870T0
YPR066W	TERG_06304T0
YFR005C	TERG_01593T0
YBL020W	TERG_04691T0
YDR002W	TERG_06319T0
YAL058W	TERG_07527T0
YKL014C	TERG_04995T0
YMR113W	TERG_04590T0
YKL132C	TERG_04590T0
YJR073C	TERG_02897T0
YNL010W	TERG_02922T0
YKL180W	TERG_07002T0
YJL177W	TERG_07002T0
YLR045C	TERG_01103T0
YDR460W	TERG_06789T0
YEL054C	TERG_06172T0
YDR418W	TERG_06172T0
YBR162C	TERG_01869T0
YBR187W	TERG_02373T0
YER019W	TERG_02796T0
YGL130W	TERG_03446T0
YIL145C	TERG_05051T0
YDR421W	TERG_07407T0
YOR007C	TERG_08417T0
YBL040C	TERG_04486T0
YHR148W	TERG_03057T0
YGL186C	TERG_04317T0
YDR168W	TERG_06398T0
YJR142W	TERG_05058T0
YHL023C	TERG_07348T0
YGR189C	TERG_08459T0
YGR279C	TERG_01129T0
YMR305C	TERG_01129T0
YER114C	TERG_06822T0
YBL085W	TERG_06822T0
YDL206W	TERG_01751T0
YLR268W	TERG_01244T0
YDR054C	TERG_04325T0
YMR178W	TERG_05070T0
YHR168W	TERG_07421T0
YGL241W	TERG_02304T0
YDR164C	TERG_04999T0
YMR173W	TERG_03464T0
YML022W	TERG_08887T0
YIR037W	TERG_01349T0
YBR244W	TERG_01349T0
YDR061W	TERG_01420T0
YBR026C	TERG_08519T0
YIL134W	TERG_06433T0
YJR096W	TERG_06234T0
YOR351C	TERG_03936T0
YNR035C	TERG_06946T0
YER157W	TERG_00201T0
YIL106W	TERG_03471T0
YDL064W	TERG_04596T0
YCR077C	TERG_05004T0
YGR257C	TERG_03332T0
YMR137C	TERG_02175T0
YMR220W	TERG_05024T0
YIL067C	TERG_07779T0
YPL128C	TERG_05101T0
YPL176C	TERG_00338T0
YOR256C	TERG_00338T0
YNR055C	TERG_02369T0	TERG_01634T0
YPL135W	TERG_04650T0
YOR226C	TERG_04650T0
YAL003W	TERG_07950T0
YMR022W	TERG_04215T0
YPR105C	TERG_03267T0
YNL025C	TERG_02288T0
YDR228C	TERG_06493T0
YKL059C	TERG_04664T0
YPL188W	TERG_04195T0
YLR143W	TERG_06760T0
YPR192W	TERG_04547T0
YPL234C	TERG_07868T0
YDR371W	TERG_03618T0	TERG_00216T0	TERG_06638T0
YDR098C	TERG_02192T0
YER174C	TERG_02192T0
YOR096W	TERG_00531T0
YNL096C	TERG_00531T0
YBR155W	TERG_01465T0
YMR260C	TERG_00155T0
YLR026C	TERG_02709T0
YJL030W	TERG_03823T0
YGR009C	TERG_06294T0
YMR099C	TERG_05527T0
YPR082C	TERG_05204T0
YCR010C	TERG_05837T0
YNR002C	TERG_05837T0
YER117W	TERG_06824T0
YBL087C	TERG_06824T0
YDR323C	TERG_00557T0
YJR025C	TERG_01998T0
YGL064C	TERG_03433T0
YEL062W	TERG_05795T0
YPL078C	TERG_02020T0
YBR042C	TERG_04194T0
YDR018C	TERG_04194T0
YKL072W	TERG_05783T0
YMR053C	TERG_05783T0
YDR487C	TERG_01088T0
YGR003W	TERG_02778T0
YDR177W	TERG_03990T0
YLL043W	TERG_01900T0
YPL236C	TERG_01996T0
YER170W	TERG_06175T0
YMR283C	TERG_04114T0
YHR075C	TERG_06204T0
YNL181W	TERG_05001T0
YJL093C	TERG_08748T0
YDR440W	TERG_06324T0
YDR311W	TERG_07279T0
YMR055C	TERG_06125T0
YOR251C	TERG_05872T0
YDR533C	TERG_00228T0
YPL280W	TERG_00228T0
YOR391C	TERG_00228T0
YMR322C	TERG_00228T0
YBL003C	TERG_02630T0
YDR225W	TERG_02630T0
YHL004W	TERG_00891T0
YGL124C	TERG_03349T0
YNR020C	TERG_00690T0
YPL120W	TERG_02044T0
YKL067W	TERG_04558T0
YDL006W	TERG_08509T0
YOL080C	TERG_04980T0
YER100W	TERG_05729T0
YDL074C	TERG_06592T0
YNR007C	TERG_04104T0
YGL087C	TERG_07324T0
YER075C	TERG_08565T0
YML060W	TERG_06282T0
YGR186W	TERG_08534T0
YDR224C	TERG_02631T0
YBL002W	TERG_02631T0
YKL092C	TERG_01067T0
YGR208W	TERG_02450T0
YKL218C	TERG_03837T0
YPL096W	TERG_05842T0
YPR128C	TERG_06177T0
YML096W	TERG_08021T0
YPL252C	TERG_07731T0
YPL264C	TERG_02876T0
YMR253C	TERG_02876T0
YJR127C	TERG_05385T0
YML081W	TERG_05385T0
YLR270W	TERG_04977T0
YOR173W	TERG_04977T0
YGL105W	TERG_02314T0
[truncated: 1,376 more rows]
[truncated: 9 more columns]
