# Supplementary material for: Evolutionary Conservation and Diversification of Puf RNA Binding Proteins and Their mRNA Targets
Source: PLoS Biol. 2015 Nov 20;13(11):e1002307. doi: 10.1371/journal.pbio.1002307 (PMC4654594; doi:10.1371/journal.pbio.1002307)
Supplement: S4 Dataset — (ZIP) [file pbio.1002307.s004.zip › S.cerevisiae.fa_T.tonsurans.fa.txt]

YHR165C	TESG_07508T0
YJL130C	TESG_03141T0
YNR016C	TESG_01110T0
YLR106C	TESG_07716T0
YDL171C	TESG_03723T0
YHR099W	TESG_00346T0
YGR032W	TESG_01000T0
YLR342W	TESG_01000T0
YPL231W	TESG_01814T0
YKL182W	TESG_01815T0
YKL203C	TESG_02173T0
YJR066W	TESG_02173T0
YNL262W	TESG_06245T0
YGR271W	TESG_01740T0
YLL040C	TESG_07070T0
YGL206C	TESG_04113T0
YDL140C	TESG_04282T0
YER172C	TESG_03533T0
YOR151C	TESG_06405T0
YBR218C	TESG_04112T0
YGL062W	TESG_04112T0
YGL195W	TESG_02241T0
YOR116C	TESG_01424T0
YPL082C	TESG_05378T0
YOR207C	TESG_00223T0
YJR109C	TESG_03482T0
YKR054C	TESG_03859T0
YKL215C	TESG_02201T0
YOR153W	TESG_07398T0
YDR406W	TESG_07398T0
YOR328W	TESG_07398T0
YAL026C	TESG_01094T0
YDR127W	TESG_02636T0
YBL076C	TESG_02633T0
YGR061C	TESG_05689T0
YDR135C	TESG_00042T0
YPR010C	TESG_05818T0
YOR341W	TESG_06557T0
YOR326W	TESG_00460T0
YIL125W	TESG_07069T0
YBR115C	TESG_05243T0
YPR184W	TESG_06870T0
YJR137C	TESG_04426T0
YMR109W	TESG_01668T0
YKL129C	TESG_01668T0
YER070W	TESG_01506T0
YIL066C	TESG_01506T0
YDL145C	TESG_07881T0
YNL088W	TESG_05150T0
YNL132W	TESG_07678T0
YJL050W	TESG_01410T0
YDL126C	TESG_04891T0
YER166W	TESG_05773T0
YDR093W	TESG_05773T0
YEL031W	TESG_05327T0
YLL048C	TESG_00400T0
YHL035C	TESG_00400T0
YOR133W	TESG_05937T0
YDR385W	TESG_05937T0
YBR084W	TESG_07358T0
YGR204W	TESG_07358T0
YKL210W	TESG_02920T0
YOR335C	TESG_03428T0
YGR094W	TESG_03457T0
YBR023C	TESG_01643T0
YLR304C	TESG_01049T0
YGR218W	TESG_06054T0
YPL160W	TESG_01016T0
YIL048W	TESG_00887T0
YER171W	TESG_06556T0
YOR304W	TESG_04596T0
YDL102W	TESG_04955T0
YGL008C	TESG_00218T0
YPL036W	TESG_00218T0
YHR186C	TESG_06193T0
YPL217C	TESG_05942T0
YDR457W	TESG_05249T0
YFR031C	TESG_06507T0
YOR291W	TESG_00462T0
YGL120C	TESG_05033T0
YER125W	TESG_01533T0
YMR186W	TESG_04701T0
YPL240C	TESG_04701T0
YIL126W	TESG_00126T0
YPL226W	TESG_00859T0
YBL004W	TESG_05826T0
YLR398C	TESG_02737T0
YAL005C	TESG_03718T0
YLL024C	TESG_03718T0
YER103W	TESG_03718T0
YBL075C	TESG_03718T0
YGL173C	TESG_00515T0
YBL022C	TESG_03975T0
YER013W	TESG_05437T0
YMR162C	TESG_03885T0
YMR189W	TESG_01785T0
YLR305C	TESG_04366T0
YDR038C	TESG_03195T0	TESG_07640T0
YDR039C	TESG_03195T0	TESG_07640T0
YDR040C	TESG_03195T0	TESG_07640T0
YGL150C	TESG_00141T0
YPL167C	TESG_03021T0
YNL102W	TESG_02733T0
YLR086W	TESG_01973T0
YAL035W	TESG_05914T0
YMR288W	TESG_06987T0
YKL148C	TESG_03601T0
YJL045W	TESG_03601T0
YCR057C	TESG_00511T0
YMR229C	TESG_02959T0
YLR249W	TESG_03280T0
YNL014W	TESG_03280T0
YOL021C	TESG_06614T0
YIL129C	TESG_04451T0
YOR330C	TESG_04047T0
YNL163C	TESG_04088T0
YGL009C	TESG_06436T0
YIL143C	TESG_00524T0
YLR069C	TESG_04660T0
YBL105C	TESG_03843T0
YMR080C	TESG_00737T0
YGL022W	TESG_03514T0
YJL200C	TESG_04271T0
YER069W	TESG_00841T0
YBL023C	TESG_04259T0
YDR097C	TESG_04649T0
YPR019W	TESG_02816T0
YJL034W	TESG_02595T0
YJR045C	TESG_02734T0
YEL030W	TESG_02734T0
YLR410W	TESG_01816T0
YER164W	TESG_07552T0
YDR091C	TESG_07553T0
YER091C	TESG_01380T0
YLR272C	TESG_02039T0
YNL209W	TESG_03419T0
YDL229W	TESG_03419T0
YGR217W	TESG_05650T0
YML059C	TESG_01762T0
YGL026C	TESG_01252T0
YDR238C	TESG_05639T0
YGL167C	TESG_02803T0
YKR031C	TESG_01891T0
YPL086C	TESG_00150T0
YDR258C	TESG_05657T0
YKL157W	TESG_05526T0
YHR047C	TESG_05526T0
YFR015C	TESG_00617T0
YLR258W	TESG_00617T0
YNL123W	TESG_05152T0
YPL006W	TESG_06641T0
YGL137W	TESG_06442T0
YDR334W	TESG_07343T0
YGL201C	TESG_05459T0
YDR170C	TESG_03268T0
YGR281W	TESG_07941T0
YHR023W	TESG_05692T0
YFR009W	TESG_05991T0
YGL156W	TESG_06723T0
YLR153C	TESG_05228T0
YOL075C	TESG_06255T0
YLL001W	TESG_03588T0
YBR121C	TESG_00284T0
YHR074W	TESG_08521T0
YLL026W	TESG_04785T0
YMR128W	TESG_00924T0
YHR027C	TESG_05045T0
YKR001C	TESG_00626T0
YKL104C	TESG_04339T0
YLR274W	TESG_00337T0
YBR235W	TESG_04106T0
YBR202W	TESG_02882T0
YGR240C	TESG_01770T0
YCR017C	TESG_04471T0
YML035C	TESG_03439T0
YKR009C	TESG_07093T0
YDR129C	TESG_02200T0
YBR127C	TESG_01250T0
YLR259C	TESG_00230T0
YBR196C	TESG_02690T0
YOR270C	TESG_07643T0
YJL074C	TESG_01347T0
YGL207W	TESG_03673T0
YBL099W	TESG_03562T0
YKR086W	TESG_06954T0
YDR234W	TESG_03789T0
YDR001C	TESG_04586T0
YBR001C	TESG_04586T0
YMR120C	TESG_01368T0
YLR028C	TESG_01368T0
YPR181C	TESG_07663T0
YJR035W	TESG_02728T0
YDR212W	TESG_02957T0
YCL054W	TESG_03830T0
YOL090W	TESG_04485T0
YEL011W	TESG_00234T0
YOR048C	TESG_02635T0
YLR129W	TESG_04684T0
YIL078W	TESG_08093T0
YGL006W	TESG_05345T0	TESG_05622T0
YJL014W	TESG_02668T0
YAL023C	TESG_03679T0
YOR321W	TESG_03679T0
YMR089C	TESG_06175T0
YOL006C	TESG_07673T0
YLR384C	TESG_01408T0
YEL032W	TESG_05920T0
YFL008W	TESG_06732T0
YGR270W	TESG_03354T0
YPL093W	TESG_06429T0
YKR097W	TESG_04248T0
YJL005W	TESG_02605T0
YJL012C	TESG_02815T0
YDR037W	TESG_06313T0
YMR217W	TESG_03167T0
YJR064W	TESG_06325T0
YGR124W	TESG_01516T0
YPR145W	TESG_01516T0
YMR049C	TESG_01552T0
YPL012W	TESG_07325T0
YJR016C	TESG_03291T0
YER025W	TESG_04138T0
YKL165C	TESG_07098T0
YIL142W	TESG_07833T0
YPL110C	TESG_05031T0
YPR074C	TESG_07987T0
YBR117C	TESG_07987T0
YCL030C	TESG_04290T0
YDR283C	TESG_00175T0
YER036C	TESG_00084T0
YER043C	TESG_07767T0
YLR087C	TESG_05936T0
YIL109C	TESG_00986T0
YNL049C	TESG_00986T0
YPR080W	TESG_05334T0
YBR118W	TESG_05334T0
YLR389C	TESG_06823T0
YDL143W	TESG_03603T0
YFL037W	TESG_05611T0
YGL238W	TESG_00916T0
YGR264C	TESG_06065T0
YMR308C	TESG_04270T0
YIL075C	TESG_01726T0
YMR290C	TESG_02036T0
YHR183W	TESG_05836T0
YGR256W	TESG_05836T0
YMR301C	TESG_00994T0
YNL192W	TESG_01930T0
YKL145W	TESG_03602T0
YBL039C	TESG_07510T0
YJR103W	TESG_07510T0
YJR121W	TESG_00235T0
YFL036W	TESG_02898T0
YLR289W	TESG_03309T0
YLR058C	TESG_06235T0
YBR229C	TESG_00574T0
YDR293C	TESG_05662T0
YLR419W	TESG_07564T0
YBR038W	TESG_07121T0
YNL321W	TESG_01851T0
YMR105C	TESG_02466T0
YKL127W	TESG_02466T0
YML075C	TESG_04599T0
YLR450W	TESG_04599T0
YJR143C	TESG_03510T0
YLR430W	TESG_05772T0
YML056C	TESG_05602T0
YLR432W	TESG_05602T0
YHR216W	TESG_05602T0
YBR126C	TESG_01047T0
YLR175W	TESG_00444T0
YDR074W	TESG_01915T0
YJL033W	TESG_04460T0
YBR114W	TESG_04421T0
YHL030W	TESG_04196T0
YDL031W	TESG_04456T0
YMR108W	TESG_02507T0
YFR019W	TESG_06127T0
YDR188W	TESG_06249T0
YNL250W	TESG_07606T0
YIR031C	TESG_00851T0
YNL117W	TESG_00851T0
YDR430C	TESG_04094T0
YPL235W	TESG_00259T0
YNR031C	TESG_05609T0
YCR073C	TESG_05609T0
YNL325C	TESG_04949T0
YNR001C	TESG_00213T0
YCR005C	TESG_00213T0
YAL038W	TESG_06136T0
YOR347C	TESG_06136T0
YBR248C	TESG_06022T0
YNR013C	TESG_06451T0
YLL034C	TESG_01551T0
YDR190C	TESG_05254T0
YNL330C	TESG_05585T0
YLR382C	TESG_07791T0
YGR254W	TESG_04162T0
YHR174W	TESG_04162T0
YNL104C	TESG_04760T0
YOR108W	TESG_04760T0
YOR168W	TESG_04797T0
YCR093W	TESG_02516T0
YDL007W	TESG_00088T0
YKL035W	TESG_04618T0
YLR371W	TESG_00777T0
YGR070W	TESG_00777T0
YHR020W	TESG_02956T0
YDL131W	TESG_05301T0
YDL182W	TESG_05301T0
YOL004W	TESG_01639T0
YDR341C	TESG_01351T0
YHR091C	TESG_01351T0
YML085C	TESG_07402T0
YML124C	TESG_07402T0
YLR060W	TESG_02355T0
YOR356W	TESG_02527T0
YBR295W	TESG_06768T0
YPL040C	TESG_08670T0
YGR116W	TESG_01883T0
YEL013W	TESG_04086T0
YNR053C	TESG_05542T0
YBR169C	TESG_01446T0
YPL106C	TESG_01446T0
YOR217W	TESG_01299T0
YJL008C	TESG_03780T0
YNL271C	TESG_07795T0
YAR042W	TESG_07348T0
YDL019C	TESG_07348T0
YDR062W	TESG_03874T0
YCL017C	TESG_05405T0
YOR117W	TESG_07720T0
YER065C	TESG_04585T0
YAL019W	TESG_06751T0
YJR065C	TESG_05001T0
YDL095W	TESG_08127T0
YDL093W	TESG_08127T0
YGL251C	TESG_01033T0
YMR304W	TESG_00532T0
YGL236C	TESG_03812T0
YBR080C	TESG_02282T0
YDL029W	TESG_00012T0
YFL034W	TESG_06958T0
YLR240W	TESG_05696T0
YHR164C	TESG_07005T0
YGR125W	TESG_07201T0
YDL066W	TESG_07356T0
YBL017C	TESG_03621T0
YJL222W	TESG_03621T0
YIL173W	TESG_03621T0
YNR065C	TESG_03621T0
YKL209C	TESG_01674T0
YGL125W	TESG_06434T0
YPL265W	TESG_06789T0
YIL074C	TESG_00468T0
YER081W	TESG_00468T0
YNL189W	TESG_07560T0
YDR172W	TESG_06301T0
YHR170W	TESG_04939T0
YDL178W	TESG_06806T0
YEL071W	TESG_06806T0
YBR136W	TESG_01836T0
YNL061W	TESG_00440T0
YDR394W	TESG_06890T0
YCR072C	TESG_06859T0
YHR037W	TESG_05612T0	TESG_03065T0
YDR270W	TESG_07600T0
YLR197W	TESG_06248T0
YNL106C	TESG_04361T0
YOR109W	TESG_04361T0
YBR143C	TESG_00449T0
YOR014W	TESG_00345T0
YFL033C	TESG_03656T0
YLR355C	TESG_03319T0
YPR024W	TESG_07074T0
YKR039W	TESG_07922T0	TESG_04376T0
YHR072W	TESG_00649T0
YGL048C	TESG_01850T0
YCL057W	TESG_03988T0
YLR188W	TESG_03905T0
YPL262W	TESG_06276T0
YLR433C	TESG_06778T0
YML057W	TESG_06778T0
YAL048C	TESG_04236T0
YBR097W	TESG_03343T0
YHR019C	TESG_05411T0
YJL154C	TESG_02502T0
YPL207W	TESG_03063T0
YLR454W	TESG_04311T0
YPR173C	TESG_06239T0
YMR266W	TESG_05472T0	TESG_06856T0
YER133W	TESG_06415T0
YJR138W	TESG_05449T0
YDR060W	TESG_05677T0
YLR138W	TESG_04888T0
YOR063W	TESG_07330T0
YGL245W	TESG_02447T0	TESG_07432T0
YDR456W	TESG_00142T0
YOR187W	TESG_05071T0
YPR002W	TESG_00864T0
YLR277C	TESG_07255T0
YJL153C	TESG_03382T0
YOR317W	TESG_08167T0
YMR246W	TESG_08167T0
YIL009W	TESG_08167T0
YDL084W	TESG_00824T0
YDR023W	TESG_00469T0
YMR015C	TESG_05916T0
YER086W	TESG_04658T0
YML072C	TESG_04615T0
YOR259C	TESG_04159T0
YDR256C	TESG_03536T0
YMR297W	TESG_05174T0
YOR310C	TESG_05739T0
YLR276C	TESG_07688T0
YDR232W	TESG_00122T0
YKL010C	TESG_06628T0
YJL129C	TESG_00628T0
YPR112C	TESG_06087T0
YKR093W	TESG_02621T0	TESG_05706T0
YIR007W	TESG_07890T0
YHR028C	TESG_03600T0
YMR167W	TESG_05043T0
YLR032W	TESG_04044T0
YML126C	TESG_02469T0	TESG_03655T0
YLR083C	TESG_05140T0
YDR107C	TESG_05140T0
YKR059W	TESG_06719T0
YJL138C	TESG_06719T0
YMR058W	TESG_03209T0
YNL247W	TESG_00643T0
YGL234W	TESG_07817T0
YDL164C	TESG_01144T0
YFR044C	TESG_02012T0
YMR300C	TESG_00866T0
YOR093C	TESG_04761T0
YOL057W	TESG_05977T0
YNL059C	TESG_01733T0
YNR050C	TESG_07632T0
YAL036C	TESG_02361T0
YCR032W	TESG_00414T0
YOR128C	TESG_01141T0
YGL190C	TESG_01636T0
YOR027W	TESG_04614T0
YAR035W	TESG_01456T0
YPR006C	TESG_00862T0
YDL168W	TESG_03396T0
YJL141C	TESG_02729T0
YBR006W	TESG_04652T0
YGR055W	TESG_06280T0	TESG_05525T0
YDR109C	TESG_01848T0
YJR033C	TESG_02263T0
YBR296C	TESG_00657T0
YJL111W	TESG_04264T0
YJL026W	TESG_04026T0
YGR100W	TESG_00103T0
YLR386W	TESG_01053T0
YCR012W	TESG_07550T0
YGL077C	TESG_00856T0
YCR011C	TESG_06483T0
YHR018C	TESG_06487T0
YJR010W	TESG_08069T0
YKL211C	TESG_00739T0
YDL055C	TESG_07076T0
YPR111W	TESG_00801T0
YGR092W	TESG_00801T0
YGL027C	TESG_00906T0
YLR359W	TESG_04043T0
YFR053C	TESG_02798T0
YGL253W	TESG_02798T0
YLR303W	TESG_00685T0
YLR241W	TESG_06869T0
YMR190C	TESG_02876T0
YGR258C	TESG_06144T0
YLL018C	TESG_06183T0
YDR021W	TESG_00623T0
YNL112W	TESG_02638T0
YLR113W	TESG_05204T0
YDR436W	TESG_06146T0
YML016C	TESG_06146T0
YDL060W	TESG_01193T0
YPL259C	TESG_00315T0
YLR409C	TESG_01817T0
YDR481C	TESG_07499T0	TESG_02786T0
YBR073W	TESG_04786T0
YLR089C	TESG_08458T0
YDR111C	TESG_08458T0
YDL195W	TESG_01216T0
YLR092W	TESG_03027T0	TESG_07440T0
YBR294W	TESG_03027T0	TESG_07440T0
YLL029W	TESG_00679T0
YGL148W	TESG_01355T0
YLR234W	TESG_06177T0
YGR210C	TESG_07981T0
YJL212C	TESG_07406T0
YJL155C	TESG_03262T0
YPR033C	TESG_07570T0
YGL099W	TESG_00156T0
YGL163C	TESG_01052T0
YDR294C	TESG_05280T0
YDR128W	TESG_06270T0
YPR088C	TESG_00607T0
YKR002W	TESG_03247T0
YGR200C	TESG_03926T0
YHR042W	TESG_04452T0
YER136W	TESG_06508T0
YOR303W	TESG_00120T0
YGR245C	TESG_04764T0
YPR035W	TESG_02298T0
YKL060C	TESG_06930T0
YOR211C	TESG_05059T0
YDL188C	TESG_03073T0
YDL134C	TESG_03073T0
YDR502C	TESG_07524T0
YLR180W	TESG_07524T0
YCR053W	TESG_07192T0
YLR347C	TESG_07907T0
YLR044C	TESG_02455T0
YLR134W	TESG_02455T0
YGR087C	TESG_02455T0
YDL080C	TESG_02455T0
YGL084C	TESG_02869T0
YPL189W	TESG_02869T0
YGR019W	TESG_00170T0
YNL161W	TESG_07043T0
YPL023C	TESG_00571T0
YNL329C	TESG_03592T0
YNL021W	TESG_06828T0
YPR138C	TESG_02802T0
YGR121C	TESG_02802T0
YCR042C	TESG_03475T0
YFL022C	TESG_05599T0
YPL203W	TESG_07709T0
YKL166C	TESG_07709T0
YJL164C	TESG_07709T0
YAL016W	TESG_02356T0
YML054C	TESG_01746T0
YPL147W	TESG_06092T0
YER052C	TESG_00456T0
YBR112C	TESG_07328T0
YFL018C	TESG_01965T0
YHR039C	TESG_00868T0
YGL194C	TESG_04611T0
YGL012W	TESG_03744T0	TESG_06683T0	TESG_07046T0
YBR025C	TESG_06757T0
YLR429W	TESG_03297T0
YPL175W	TESG_07231T0
YEL065W	TESG_02705T0
YHL040C	TESG_02705T0
YNL298W	TESG_00282T0
YER178W	TESG_03781T0
YPL154C	TESG_06891T0
YDR141C	TESG_02874T0
YOL058W	TESG_02270T0
YMR165C	TESG_04286T0
YFR038W	TESG_05197T0
YMR170C	TESG_01703T0
YMR169C	TESG_01703T0
YGR252W	TESG_07603T0	TESG_01653T0
YOL023W	TESG_04518T0
YLR438W	TESG_07940T0
YMR261C	TESG_04402T0
YML100W	TESG_04402T0
YOL060C	TESG_01584T0
YLL028W	TESG_05989T0
YHR030C	TESG_04578T0
YNL082W	TESG_01275T0
YHR113W	TESG_06738T0
YFL004W	TESG_03733T0
YPL019C	TESG_03733T0
YPR159W	TESG_07332T0
YGR143W	TESG_07332T0
YDL240W	TESG_03643T0
YGR155W	TESG_02211T0
YER165W	TESG_05903T0
YFL039C	TESG_07815T0
YKL126W	TESG_06441T0	TESG_03835T0
YMR104C	TESG_06441T0	TESG_03835T0
YEL022W	TESG_03849T0
YJR031C	TESG_03849T0
YGR173W	TESG_00177T0
YBR166C	TESG_02156T0
YBR170C	TESG_05556T0
YGL055W	TESG_03987T0
YLR378C	TESG_00672T0
YMR224C	TESG_03130T0
YNL243W	TESG_03035T0
YLL008W	TESG_04759T0
YOL098C	TESG_04124T0
YOR206W	TESG_07918T0
YMR307W	TESG_01001T0	TESG_04010T0
YOR204W	TESG_04116T0
YPL119C	TESG_04116T0
YHL007C	TESG_02600T0
YKL078W	TESG_02836T0
YOL122C	TESG_03301T0
YNL023C	TESG_05755T0
YDL047W	TESG_03178T0
YIL046W	TESG_01340T0
YOR046C	TESG_02143T0
YHR065C	TESG_07727T0
YHR007C	TESG_02544T0	TESG_04364T0
YNL154C	TESG_01367T0
YHR135C	TESG_01367T0
YEL036C	TESG_02946T0
YER095W	TESG_07545T0
YPL184C	TESG_05970T0
YOL011W	TESG_01690T0
YMR008C	TESG_01690T0
YMR006C	TESG_01690T0
YDR536W	TESG_01980T0
YGL114W	TESG_02264T0
YEL060C	TESG_00415T0
YJR132W	TESG_02738T0
YMR216C	TESG_01748T0
YBL024W	TESG_06528T0
YBL011W	TESG_07630T0
YCL018W	TESG_03197T0
YBL030C	TESG_02379T0
YBR085W	TESG_02379T0
YMR056C	TESG_02379T0
YBR222C	TESG_01519T0
YGR103W	TESG_04654T0
YPL091W	TESG_03230T0
YOR244W	TESG_05423T0
YFL025C	TESG_01332T0
YDR047W	TESG_07437T0
YOR196C	TESG_08074T0
YML010W	TESG_01728T0
YBR237W	TESG_07758T0
YBR281C	TESG_02545T0
YHR208W	TESG_05975T0
YJR148W	TESG_05975T0
YNL277W	TESG_00062T0
YGL119W	TESG_03805T0
YPL204W	TESG_06190T0
YJL109C	TESG_00934T0
YDL244W	TESG_03606T0
YFL058W	TESG_03606T0
YJR156C	TESG_03606T0
YNL332W	TESG_03606T0
YBR249C	TESG_02180T0
YDL160C	TESG_02045T0
YDR035W	TESG_06867T0
YOR160W	TESG_03993T0
YGR192C	TESG_06829T0
YJR009C	TESG_06829T0
YJL052W	TESG_06829T0
YDL210W	TESG_01757T0
YPL008W	TESG_01888T0
YBR079C	TESG_07376T0
YLR163C	TESG_04820T0
YPL009C	TESG_02825T0
YLR096W	TESG_05643T0
YDR122W	TESG_05643T0
YHR068W	TESG_00430T0
YDR148C	TESG_01994T0
YBR243C	TESG_06437T0
YER090W	TESG_01021T0
YBL007C	TESG_03516T0
YDL014W	TESG_04824T0
YPL028W	TESG_03409T0
YJL102W	TESG_00070T0
YGR274C	TESG_01079T0
YKL146W	TESG_04107T0
YKL135C	TESG_07884T0
YBL079W	TESG_03998T0
YER105C	TESG_03998T0
YAL012W	TESG_03497T0
YML069W	TESG_06983T0
YPL022W	TESG_05765T0
YNL238W	TESG_08312T0
YBR198C	TESG_07491T0
YCR092C	TESG_02878T0
YKL134C	TESG_01075T0
YGR185C	TESG_02606T0
YNL275W	TESG_02442T0
YNL071W	TESG_03267T0
YER110C	TESG_06640T0
YIL155C	TESG_06045T0
YPR032W	TESG_02453T0
YBL106C	TESG_02453T0
YMR145C	TESG_05051T0
YDL085W	TESG_05051T0
YCR008W	TESG_00294T0
YGL094C	TESG_02602T0
YMR241W	TESG_00212T0
YGR170W	TESG_04543T0
YHR079C	TESG_07831T0
YNL287W	TESG_06186T0
YER047C	TESG_00959T0
YOR136W	TESG_00727T0
YMR129W	TESG_02005T0
YCL059C	TESG_08036T0
YDL132W	TESG_05202T0
YLR222C	TESG_04142T0
YBL063W	TESG_08052T0
YOL097C	TESG_07149T0
YGR145W	TESG_02586T0
YKR038C	TESG_03790T0
YDR353W	TESG_06591T0
YHR106W	TESG_06591T0
YBR221C	TESG_01809T0
YIL103W	TESG_01171T0
YKL017C	TESG_03361T0
YOR165W	TESG_05080T0
YER099C	TESG_05248T0
YBL068W	TESG_05248T0
YKR024C	TESG_05484T0
YNR008W	TESG_04495T0
YBL088C	TESG_04050T0
YGL040C	TESG_06050T0
YPL109C	TESG_06368T0
YBL008W	TESG_06756T0
YGR233C	TESG_05985T0
YLR401C	TESG_08200T0
YCR091W	TESG_04995T0
YNR047W	TESG_04995T0
YBL091C	TESG_01513T0
YDL190C	TESG_01382T0
YBL016W	TESG_00985T0
YDR075W	TESG_03838T0
YEL042W	TESG_05069T0
YJL060W	TESG_05237T0
YLL039C	TESG_05290T0
YOR348C	TESG_05839T0
YMR278W	TESG_01967T0
YIL094C	TESG_06134T0
YEL058W	TESG_07726T0
YLR244C	TESG_06119T0
YOR388C	TESG_07793T0
YOR099W	TESG_05445T0
YHR107C	TESG_00512T0
YBR298C	TESG_06122T0
YJR160C	TESG_06122T0
YDL247W	TESG_06122T0
YGR289C	TESG_06122T0
YPL151C	TESG_05088T0
YDR189W	TESG_03306T0
YJL101C	TESG_04536T0
YOR361C	TESG_07839T0
YBR031W	TESG_00504T0
YDR012W	TESG_00504T0
YHR169W	TESG_02443T0
YHR171W	TESG_06020T0
YGR286C	TESG_06304T0
YNR067C	TESG_05898T0
YLR144C	TESG_05898T0
YPR029C	TESG_02419T0
YJR040W	TESG_05461T0
YBR160W	TESG_01590T0
YJL094C	TESG_00184T0
YHR025W	TESG_01498T0
YGL091C	TESG_02949T0
YGL095C	TESG_03814T0
YGL180W	TESG_05524T0
YKL212W	TESG_04666T0
YER006W	TESG_07532T0
YGR244C	TESG_06362T0
YHR064C	TESG_06213T0
YER082C	TESG_01194T0
YLL031C	TESG_00922T0
YFL011W	TESG_01680T0
YMR011W	TESG_01680T0
YDR343C	TESG_01680T0
YDR342C	TESG_01680T0
YHR092C	TESG_01680T0
YHR096C	TESG_01680T0
YOL156W	TESG_01680T0
YJL219W	TESG_01680T0
YDR345C	TESG_01680T0
YHR094C	TESG_01680T0
YLR081W	TESG_01680T0
YJL214W	TESG_01680T0
YEL069C	TESG_01680T0
YNR072W	TESG_01680T0
YDL245C	TESG_01680T0
YJR158W	TESG_01680T0
YLR253W	TESG_01431T0
YMR309C	TESG_02730T0
YNL241C	TESG_08558T0
YHR120W	TESG_03534T0
YBR142W	TESG_06657T0
YLR195C	TESG_04664T0
YKR095W	TESG_01037T0
YIL149C	TESG_01037T0
YKL197C	TESG_02881T0
YOR161C	TESG_01853T0
YML070W	TESG_04053T0
YLR005W	TESG_00494T0
YHR073W	TESG_01926T0
YDL149W	TESG_01058T0
YKL085W	TESG_02089T0
YDL198C	TESG_03714T0
YLR314C	TESG_01301T0
YML042W	TESG_01178T0
YOL094C	TESG_03918T0
YIR027C	TESG_06221T0
YDL174C	TESG_07967T0
YER179W	TESG_07905T0
YJR145C	TESG_03029T0
YHR203C	TESG_03029T0
YDR477W	TESG_02026T0
YFR028C	TESG_00793T0
YKL064W	TESG_02251T0
YML008C	TESG_01775T0
YNL037C	TESG_04220T0
YIL018W	TESG_00130T0
YFR031C-A	TESG_00130T0
YDL234C	TESG_00882T0
YDL148C	TESG_03349T0
YIL130W	TESG_04568T0
YAL017W	TESG_02388T0
YOL045W	TESG_02388T0
YDR211W	TESG_01013T0
YBR094W	TESG_02517T0
YDR388W	TESG_05397T0
YOL030W	TESG_02145T0
YOR002W	TESG_03609T0
YCR084C	TESG_03934T0
YJR117W	TESG_04135T0
YOR087W	TESG_05325T0
YIR006C	TESG_04415T0
YPL042C	TESG_04257T0
YOR323C	TESG_06012T0
YLR354C	TESG_00413T0
YGR043C	TESG_00413T0
YKR028W	TESG_05223T0
YJL098W	TESG_05223T0
YKL181W	TESG_03271T0
YOR067C	TESG_04934T0
YHL032C	TESG_03436T0	TESG_07073T0
YOR197W	TESG_04265T0	TESG_07027T0
YBR208C	TESG_00368T0
YOR061W	TESG_03452T0
YPR069C	TESG_07988T0
YEL020C	TESG_03569T0
YJR131W	TESG_04158T0
YFL003C	TESG_06858T0
YPR189W	TESG_07891T0
YDL128W	TESG_06448T0
YNL297C	TESG_07023T0
YMR131C	TESG_04879T0
YOR074C	TESG_07128T0
YHR188C	TESG_06672T0
YKL046C	TESG_00839T0	TESG_01771T0
YMR238W	TESG_00839T0	TESG_01771T0
YMR272C	TESG_03206T0
YIR034C	TESG_05396T0
YDL147W	TESG_07841T0
YOR267C	TESG_03855T0
YGR123C	TESG_00172T0
YKL113C	TESG_01860T0
YPL043W	TESG_01524T0
YDL001W	TESG_07280T0
YJL087C	TESG_07784T0
YBR179C	TESG_04864T0
YOR241W	TESG_04665T0
YFR004W	TESG_05586T0
YML093W	TESG_05900T0
YOR176W	TESG_06384T0
YBR220C	TESG_02966T0
YMR062C	TESG_00673T0
YFL002C	TESG_05728T0
YGL003C	TESG_06737T0
YBR029C	TESG_03760T0
YJR110W	TESG_02353T0
YBR058C	TESG_06018T0
YBR034C	TESG_07723T0
YPL031C	TESG_04707T0
YGR086C	TESG_06143T0
YPL004C	TESG_06143T0
YDR105C	TESG_01274T0
YIL091C	TESG_01541T0
YGR090W	TESG_02006T0
YOL034W	TESG_00831T0
YDR331W	TESG_04300T0
YBR018C	TESG_08040T0
YER015W	TESG_00686T0
YOR261C	TESG_03704T0
YPR021C	TESG_06961T0
YFL055W	TESG_01756T0
YJL062W	TESG_03946T0
YNL218W	TESG_05236T0
YNL064C	TESG_07438T0
YML061C	TESG_04862T0
YCL004W	TESG_00158T0
YKL188C	TESG_08180T0
YPR026W	TESG_01790T0
YGR132C	TESG_07976T0
YLL041C	TESG_06879T0
YOL130W	TESG_00271T0
YFL050C	TESG_00271T0
YKR003W	TESG_04608T0
YHR001W	TESG_04608T0
YDR365C	TESG_05434T0
YJR007W	TESG_05324T0
YLR377C	TESG_07637T0
YOR142W	TESG_00151T0
YGR211W	TESG_03114T0
YOR065W	TESG_06862T0
YLR027C	TESG_02717T0
YCR002C	TESG_06039T0
YDR448W	TESG_06440T0
YDL103C	TESG_07903T0
YPR141C	TESG_03298T0
YGR231C	TESG_02819T0
YDR335W	TESG_07889T0
YJR072C	TESG_07053T0
YDR507C	TESG_05798T0
YCL024W	TESG_05798T0
YDR390C	TESG_03107T0
YJL095W	TESG_05713T0
YMR277W	TESG_06892T0
YPL131W	TESG_08178T0
YDR300C	TESG_02214T0
YHR033W	TESG_02214T0
YDR375C	TESG_02666T0
YML049C	TESG_00932T0
YMR012W	TESG_02436T0
YKR069W	TESG_08079T0
YDR292C	TESG_00878T0
YJL100W	TESG_01270T0
YOR209C	TESG_08043T0
YLR447C	TESG_05738T0
YPL195W	TESG_04349T0
YLR293C	TESG_00942T0
YOR185C	TESG_00942T0
YMR139W	TESG_03931T0
YDL079C	TESG_03931T0
YER141W	TESG_06311T0
YPR103W	TESG_05815T0
YGL225W	TESG_00441T0	TESG_06214T0
YER093C	TESG_02150T0
YMR116C	TESG_02306T0
YOL059W	TESG_06871T0
YDL022W	TESG_06871T0
YBR041W	TESG_06486T0	TESG_00863T0
YER003C	TESG_00005T0
YGR266W	TESG_01527T0
YIL160C	TESG_05217T0
YDR099W	TESG_05577T0
YER177W	TESG_05577T0
YGL211W	TESG_06471T0
YNL029C	TESG_03824T0
YIL085C	TESG_03824T0
YMR146C	TESG_07359T0
YKL184W	TESG_01656T0
YMR231W	TESG_03122T0
YGR194C	TESG_04711T0
YJL168C	TESG_00287T0
YGR157W	TESG_02950T0
YPR016C	TESG_00652T0
YER005W	TESG_05481T0
YKL103C	TESG_00309T0
YOL145C	TESG_00279T0
YPL266W	TESG_02790T0
YGR060W	TESG_01832T0
YPL212C	TESG_01132T0
YOR175C	TESG_07786T0
YMR243C	TESG_04091T0
YOR316C	TESG_04091T0
YPL048W	TESG_03796T0
YKL081W	TESG_03796T0
YHR194W	TESG_04216T0
YER049W	TESG_07380T0
YIR002C	TESG_07488T0
YNL333W	TESG_00676T0
YFL059W	TESG_00676T0
YMR096W	TESG_00676T0
YPL268W	TESG_00734T0
YNL083W	TESG_02922T0
YEL052W	TESG_07120T0
YDR158W	TESG_01291T0
YLR196W	TESG_04690T0
YAL021C	TESG_07591T0
YMR302C	TESG_03725T0
YML063W	TESG_00476T0
YLR441C	TESG_00476T0
YOL103W	TESG_05988T0
YDR497C	TESG_05988T0
YPR156C	TESG_05690T0
YGR138C	TESG_05690T0
YBR055C	TESG_02789T0
YAR007C	TESG_06057T0
YGL202W	TESG_08029T0
YJR077C	TESG_00388T0
YHR077C	TESG_01308T0
YBR043C	TESG_04590T0
YBR011C	TESG_06748T0
YOR243C	TESG_07267T0
YDR301W	TESG_03356T0
YPL222W	TESG_03688T0
YLL045C	TESG_01025T0
YHL033C	TESG_01025T0
YER107C	TESG_06064T0	TESG_05408T0
YDL238C	TESG_01781T0
YFL007W	TESG_07645T0
YOR271C	TESG_07260T0
YLR362W	TESG_00153T0
YCR068W	TESG_03546T0
YPR041W	TESG_01150T0
YGL123W	TESG_08048T0
YGR253C	TESG_08034T0
YLR340W	TESG_07435T0
YOL016C	TESG_08032T0
YFR014C	TESG_08032T0
YOL140W	TESG_01174T0
YLR248W	TESG_05593T0
YML092C	TESG_07314T0
YMR318C	TESG_05342T0
YCR105W	TESG_05342T0
YGR012W	TESG_03576T0
YKR056W	TESG_05000T0
YLR208W	TESG_05984T0
YBR017C	TESG_03218T0
YDL058W	TESG_02634T0
YGL115W	TESG_04071T0
YOR157C	TESG_01072T0
YMR215W	TESG_03145T0
YPL029W	TESG_05438T0
YJR091C	TESG_05413T0
YPR042C	TESG_05413T0
YDL141W	TESG_02707T0
YNL172W	TESG_01868T0
YGL184C	TESG_07101T0
YMR121C	TESG_06114T0
YLR029C	TESG_06114T0
YCL009C	TESG_01395T0
YKR048C	TESG_00461T0
YNL139C	TESG_00066T0
YNL242W	TESG_00956T0
YDR243C	TESG_05527T0
YMR076C	TESG_04928T0
YNL288W	TESG_07207T0
YPL125W	TESG_06943T0
YJR126C	TESG_04725T0	TESG_07414T0
YOR233W	TESG_04736T0
YPL141C	TESG_04736T0
YPL134C	TESG_07004T0
YOR222W	TESG_07004T0
YJR076C	TESG_00776T0
YJL208C	TESG_01103T0
YER053C	TESG_06076T0
YJR152W	TESG_02610T0
YFR048W	TESG_05308T0
YMR221C	TESG_04623T0
YDR120C	TESG_01813T0
YFL045C	TESG_04173T0
YLR345W	TESG_03928T0
YGR175C	TESG_06381T0
YKL027W	TESG_05700T0
YHR003C	TESG_05700T0
YPL145C	TESG_06922T0
YOR237W	TESG_06922T0
YJL167W	TESG_00618T0
YKL140W	TESG_00374T0
YDL100C	TESG_05747T0
YBR003W	TESG_07859T0
YGL144C	TESG_08323T0
YDL109C	TESG_08323T0
YLR231C	TESG_02163T0
YOR155C	TESG_01768T0
YGR144W	TESG_05811T0
YJR095W	TESG_04911T0
YJR005W	TESG_02168T0
YKL022C	TESG_00348T0
YEL051W	TESG_03847T0
YDR372C	TESG_04530T0
YKR080W	TESG_03561T0
YGL252C	TESG_05814T0
YOR272W	TESG_04122T0
YIL095W	TESG_05355T0
YNL020C	TESG_05355T0
YDR044W	TESG_03710T0
YER145C	TESG_03211T0
YOR346W	TESG_01082T0
YJL039C	TESG_04051T0
YGR184C	TESG_05850T0
YER126C	TESG_06711T0
YPR110C	TESG_06997T0
YBR081C	TESG_02456T0
YBR287W	TESG_03235T0
YCL040W	TESG_05792T0
YDR516C	TESG_05792T0
YNR043W	TESG_01407T0
YHR104W	TESG_06088T0
YJR068W	TESG_06744T0
YNL290W	TESG_06840T0
YBR020W	TESG_02508T0
YDR009W	TESG_02508T0
YER078C	TESG_02566T0
YFR002W	TESG_01842T0
YFR006W	TESG_02206T0
YDR531W	TESG_02975T0
YIR008C	TESG_01983T0
YNL207W	TESG_03867T0
YJL128C	TESG_03233T0
YNL006W	TESG_01565T0
YLR114C	TESG_05203T0
YOR090C	TESG_04276T0
YMR244W	TESG_06553T0
YFR024C-A	TESG_04235T0
YHR016C	TESG_04235T0
YMR293C	TESG_01802T0
YOL124C	TESG_07012T0
YHR005C	TESG_00745T0
YMR027W	TESG_00173T0
YBR132C	TESG_06596T0
YJR013W	TESG_08060T0
YNL191W	TESG_08502T0
YMR079W	TESG_04490T0	TESG_02863T0
YKL091C	TESG_04490T0	TESG_02863T0
YKL029C	TESG_02620T0
YDR245W	TESG_07415T0
YPR003C	TESG_05323T0
YOL038W	TESG_06808T0
YPR176C	TESG_08209T0
YGR056W	TESG_01942T0
YLR357W	TESG_01942T0
YLR186W	TESG_01858T0
YDR325W	TESG_06794T0
YEL050C	TESG_07009T0
YHR009C	TESG_00905T0
YNL178W	TESG_02354T0
YHR112C	TESG_04633T0
YDL040C	TESG_07041T0
YLR172C	TESG_06543T0
YPR125W	TESG_06726T0
YFL009W	TESG_01029T0
YOR386W	TESG_07424T0
YCR028C	TESG_02070T0
YJL080C	TESG_02601T0
YBR199W	TESG_05687T0
YMR092C	TESG_02772T0
YPL140C	TESG_05375T0
YOR231W	TESG_05375T0
YLR310C	TESG_04335T0
YOR262W	TESG_03096T0
YOL033W	TESG_04327T0
YNL075W	TESG_00736T0
YDR452W	TESG_05671T0
YPR047W	TESG_01211T0
YHR002W	TESG_04936T0
YPL050C	TESG_02127T0
YIL116W	TESG_06541T0
YLR004C	TESG_05940T0
YPL104W	TESG_04638T0
YOL062C	TESG_06386T0
YGR214W	TESG_05732T0
YLR048W	TESG_05732T0
YML086C	TESG_04755T0
YGL116W	TESG_08203T0
YAR015W	TESG_03041T0
YLR075W	TESG_02830T0
YKL004W	TESG_04496T0
YGR028W	TESG_07100T0
YJR139C	TESG_06914T0
YCR094W	TESG_03672T0
YNR048W	TESG_03672T0
YDL036C	TESG_04324T0
YOL066C	TESG_04324T0
YAL025C	TESG_00889T0
YMR296C	TESG_00997T0
YKL008C	TESG_04875T0	TESG_06755T0
YHL003C	TESG_04875T0	TESG_06755T0
YHR202W	TESG_04769T0
YOR091W	TESG_03135T0
YJR130C	TESG_02007T0
YML082W	TESG_02007T0
YLL058W	TESG_02007T0
YML123C	TESG_01951T0
YGR135W	TESG_06666T0
YMR110C	TESG_04592T0
YHR166C	TESG_00619T0
YGL112C	TESG_00592T0
YDR226W	TESG_03705T0
YOR119C	TESG_01346T0
YOR005C	TESG_03836T0
YHR111W	TESG_06873T0
YER148W	TESG_08364T0
YJR049C	TESG_02140T0
YEL041W	TESG_02140T0
YGR267C	TESG_00517T0
YGR159C	TESG_03608T0
YLR247C	TESG_04194T0
YLR229C	TESG_05953T0
YHR204W	TESG_08137T0
YBR087W	TESG_01297T0
YLR055C	TESG_00398T0
YIR004W	TESG_03951T0
YGL141W	TESG_05902T0
YLR103C	TESG_04299T0
YHR108W	TESG_08459T0
YDR358W	TESG_08459T0
YMR250W	TESG_05167T0
YLR070C	TESG_07965T0
YJR159W	TESG_07965T0
YDL246C	TESG_07965T0
YBR192W	TESG_03010T0
YHR098C	TESG_06253T0
YOR145C	TESG_04215T0
YKL045W	TESG_07664T0
YBR161W	TESG_07821T0
YPL057C	TESG_07821T0
YPL220W	TESG_07167T0
YGL135W	TESG_07167T0
YDR332W	TESG_01328T0
YDR338C	TESG_04462T0
YDL167C	TESG_06793T0
YLR002C	TESG_04903T0
YLR212C	TESG_00015T0
YBL035C	TESG_04073T0
YJL088W	TESG_01401T0
YFL047W	TESG_04378T0
YPL122C	TESG_06341T0
YCL043C	TESG_06026T0
YDR518W	TESG_06026T0
YEL064C	TESG_01416T0
YCR024C	TESG_04466T0
YKR076W	TESG_02921T0
YMR251W	TESG_02921T0
YGR154C	TESG_02921T0
YOL068C	TESG_07016T0
YDL042C	TESG_07016T0
YLR351C	TESG_00946T0
YDR019C	TESG_05628T0
YNL219C	TESG_02681T0
YGR188C	TESG_05842T0
YGL076C	TESG_02732T0
YPL198W	TESG_02732T0
YPR048W	TESG_00113T0
YGR171C	TESG_04102T0
YKL120W	TESG_04027T0
YOR362C	TESG_04224T0
YBL033C	TESG_00003T0
YBR074W	TESG_02429T0
YMR001C	TESG_01666T0
YOR001W	TESG_04488T0
YCR034W	TESG_00711T0
YJL196C	TESG_00711T0
YGL097W	TESG_01840T0	TESG_02654T0
YGL065C	TESG_03173T0
YHL010C	TESG_05288T0
YIL022W	TESG_06761T0
YOL061W	TESG_05737T0
YLR117C	TESG_07765T0
YBR247C	TESG_01800T0
YDR017C	TESG_03126T0
YEL046C	TESG_07410T0
YDR264C	TESG_02221T0
YOR034C	TESG_02221T0
YER168C	TESG_04947T0
YJR123W	TESG_04765T0
YFR051C	TESG_03213T0
YOR184W	TESG_03788T0
YPR118W	TESG_04344T0
YIR028W	TESG_07305T0
YBR021W	TESG_07305T0
YBL042C	TESG_07305T0
YNL138W	TESG_00722T0
YDL154W	TESG_05656T0
YJL001W	TESG_08150T0
YEL055C	TESG_05833T0
YNL256W	TESG_02698T0
YKL217W	TESG_06739T0
YLL019C	TESG_07258T0
YBR008C	TESG_05759T0	TESG_01596T0	TESG_02955T0	TESG_03062T0
YER098W	TESG_07573T0
YBL067C	TESG_07573T0
YFL030W	TESG_01531T0
YBL097W	TESG_04413T0
YDL108W	TESG_04362T0
YER094C	TESG_04153T0
YHR070W	TESG_03640T0
YJL091C	TESG_04743T0
YLR130C	TESG_06171T0
YPR175W	TESG_06023T0
YHR080C	TESG_00092T0
YDR326C	TESG_00092T0
YLR148W	TESG_00140T0
YDR142C	TESG_04303T0
YDR364C	TESG_06116T0
YKL221W	TESG_06615T0
YNL273W	TESG_06344T0
YIL105C	TESG_08081T0
YNL047C	TESG_08081T0
YGR202C	TESG_01543T0
YNL169C	TESG_03194T0
YJL133W	TESG_01015T0
YKR052C	TESG_01015T0
YML074C	TESG_01081T0
YLR449W	TESG_01081T0
YGL049C	TESG_08170T0
YGR162W	TESG_08170T0
YDL086W	TESG_03747T0
YFR047C	TESG_01902T0
YER055C	TESG_02880T0
YNL317W	TESG_01092T0
YPR119W	TESG_07010T0
YGR108W	TESG_07010T0
YBR227C	TESG_00239T0
YPL133C	TESG_01285T0
YPR004C	TESG_01319T0
YGL011C	TESG_05708T0
YDL097C	TESG_07738T0
YPR108W	TESG_04250T0
YDR297W	TESG_07221T0
YGR054W	TESG_07867T0
YDL153C	TESG_05655T0
YML104C	TESG_06062T0
YPR167C	TESG_08072T0
YEL047C	TESG_01638T0
YJR051W	TESG_01638T0
YJL112W	TESG_03170T0
YKR036C	TESG_03170T0
YER113C	TESG_00930T0
YBR046C	TESG_04984T0
YBR286W	TESG_06750T0
YLR116W	TESG_02440T0
YJR036C	TESG_06113T0
YKR018C	TESG_07548T0
YJL082W	TESG_07548T0
YDL117W	TESG_00564T0
YFL038C	TESG_00496T0
YJL059W	TESG_01176T0
YLR383W	TESG_02046T0
YBL037W	TESG_07139T0
YIL021W	TESG_01220T0
YNL239W	TESG_05108T0
YJL036W	TESG_07568T0
YEL056W	TESG_00516T0
YBL104C	TESG_02385T0
YCL038C	TESG_02195T0
YGR187C	TESG_01819T0
YOR132W	TESG_00069T0
YFR010W	TESG_06268T0
YPR144C	TESG_03551T0
YOR181W	TESG_05768T0
YER119C	TESG_00404T0
YBL089W	TESG_00404T0
YBR189W	TESG_03005T0
YPL081W	TESG_03005T0
YDR244W	TESG_03568T0
YGL169W	TESG_02824T0
YER021W	TESG_07860T0
YPR178W	TESG_03521T0
YKL039W	TESG_04030T0
YHL017W	TESG_04030T0
YPR161C	TESG_00466T0
YLR420W	TESG_03950T0
YOR071C	TESG_05026T0	TESG_03722T0
YLR237W	TESG_05026T0	TESG_03722T0
YOR192C	TESG_05026T0	TESG_03722T0
YIL133C	TESG_02426T0
YNL069C	TESG_02426T0
YNL280C	TESG_06810T0	TESG_02343T0
YJR105W	TESG_00133T0
YOL049W	TESG_00165T0
YOR154W	TESG_00138T0
YFR021W	TESG_05040T0
YNL308C	TESG_02378T0
YOR070C	TESG_02791T0
YHR066W	TESG_07728T0
YDR312W	TESG_07728T0
YBL061C	TESG_01642T0
YBR234C	TESG_04201T0
YJL069C	TESG_02799T0
YHR102W	TESG_04383T0
YAL002W	TESG_07681T0
YCR023C	TESG_04305T0	TESG_02745T0	TESG_04724T0
YNL274C	TESG_07051T0	TESG_04835T0
YHR132C	TESG_01098T0
YKR017C	TESG_01014T0
YBR061C	TESG_06659T0
YER162C	TESG_06295T0
YDR496C	TESG_07542T0
YLR203C	TESG_07347T0
YMR237W	TESG_02672T0
YOR299W	TESG_02672T0
YGR189C	TESG_02609T0
YKL172W	TESG_04017T0
YNR006W	TESG_02593T0
YDR392W	TESG_06542T0
YGL083W	TESG_05976T0
YML020W	TESG_03831T0
YML001W	TESG_03828T0
YIL047C	TESG_06772T0
YML102W	TESG_06147T0
YLR328W	TESG_06300T0
YGR010W	TESG_06300T0
YOR190W	TESG_06944T0
YLR300W	TESG_06944T0
YJR002W	TESG_02196T0
YGR261C	TESG_04976T0
YMR203W	TESG_03929T0
YPR201W	TESG_06472T0
YER102W	TESG_06453T0
YBL072C	TESG_06453T0
YCR047C	TESG_04219T0
YFL016C	TESG_03978T0
YKL179C	TESG_04826T0
YPL218W	TESG_06416T0
YHR206W	TESG_01010T0
YLR361C	TESG_07596T0
YNL293W	TESG_02664T0
YOL112W	TESG_02664T0
YGR083C	TESG_04075T0
YER061C	TESG_05951T0
YNL313C	TESG_03279T0
YKL193C	TESG_06091T0
YPL155C	TESG_04353T0
YML004C	TESG_05863T0
YPL117C	TESG_04464T0
YDL192W	TESG_07165T0
YDL137W	TESG_07165T0
YBL084C	TESG_01115T0
YNL007C	TESG_00178T0
YGL171W	TESG_04810T0
YJL115W	TESG_06920T0
YIR029W	TESG_02287T0
YDL201W	TESG_06617T0
YBR159W	TESG_08038T0
YKR066C	TESG_05515T0
YJL204C	TESG_06860T0
YDL155W	TESG_04317T0
YLR210W	TESG_04317T0
YDR049W	TESG_00043T0
YGR285C	TESG_01773T0
YDR032C	TESG_05555T0
YJR078W	TESG_05406T0
YNL201C	TESG_06376T0
YPR011C	TESG_06008T0
YJL176C	TESG_01325T0
YHR011W	TESG_02289T0
YPL183C	TESG_08563T0
YBR241C	TESG_04252T0
YGL104C	TESG_04252T0
YLR133W	TESG_03236T0
YDR147W	TESG_03236T0
YJL207C	TESG_00895T0
YGR255C	TESG_07569T0
YDR069C	TESG_02594T0
YER144C	TESG_02594T0
YKL068W	TESG_05226T0
YMR047C	TESG_05226T0
YBR274W	TESG_01041T0
YLR216C	TESG_01958T0
YPL172C	TESG_01716T0
YPL260W	TESG_04272T0
YLR017W	TESG_06289T0
YMR226C	TESG_05504T0
YER031C	TESG_00241T0
YGL210W	TESG_00241T0
YER089C	TESG_01544T0
YBL056W	TESG_01544T0
YIL003W	TESG_00585T0
YDL205C	TESG_03864T0
YHR026W	TESG_04429T0
YGR260W	TESG_00064T0	TESG_07102T0	TESG_04411T0	TESG_00186T0	TESG_03225T0	TESG_07557T0	TESG_03157T0
YDR050C	TESG_04854T0
YIL033C	TESG_04506T0
YML110C	TESG_06286T0
YPR132W	TESG_01557T0
YGR118W	TESG_01557T0
YGR085C	TESG_04110T0
YPR102C	TESG_04110T0
YBL041W	TESG_04214T0
YIL083C	TESG_02971T0
YLR209C	TESG_03665T0
YJL053W	TESG_07024T0
YNL221C	TESG_05794T0
YDR287W	TESG_01825T0
YHR046C	TESG_01825T0
YBR214W	TESG_04535T0
YGL056C	TESG_04535T0
YNL121C	TESG_03303T0
YHR117W	TESG_03303T0
YML018C	TESG_03829T0
YML021C	TESG_06016T0
YMR176W	TESG_00566T0
YJL020C	TESG_02169T0
YMR276W	TESG_00931T0
YHR142W	TESG_03868T0
YJR070C	TESG_05430T0
YKL080W	TESG_05626T0
YOR306C	TESG_04206T0
YOL119C	TESG_04206T0
YHR128W	TESG_00473T0
YCR098C	TESG_04247T0
YAL042W	TESG_07368T0
YIL118W	TESG_07855T0
YJL106W	TESG_08295T0
YBR084C-A	TESG_02242T0
YBL027W	TESG_02242T0
YPL090C	TESG_05247T0
YBR181C	TESG_05247T0
YNL257C	TESG_02377T0
YHR155W	TESG_02377T0
YPR137W	TESG_04148T0
YPL097W	TESG_04650T0
YKR079C	TESG_07931T0
YAR003W	TESG_04281T0
YLR088W	TESG_00975T0
YPR097W	TESG_03637T0
YGR163W	TESG_07928T0
YJL010C	TESG_07744T0
YGR238C	TESG_06191T0
YHR158C	TESG_06191T0
YDL017W	TESG_02040T0
YNL202W	TESG_00106T0
YEL024W	TESG_05463T0
YMR061W	TESG_06921T0
YIL038C	TESG_01960T0
YNR033W	TESG_02131T0
YOR245C	TESG_04357T0
YMR247C	TESG_06555T0
YOL120C	TESG_06011T0
YNL301C	TESG_06011T0
YBR039W	TESG_07674T0
YLR167W	TESG_05704T0
YIL108W	TESG_07751T0
YDR415C	TESG_02032T0	TESG_05897T0	TESG_07124T0
YNL231C	TESG_04072T0
YNL264C	TESG_04072T0
YOR171C	TESG_05642T0
YLR260W	TESG_05642T0
YIL020C	TESG_00148T0
YDR104C	TESG_05331T0
YMR214W	TESG_02617T0
YMR235C	TESG_03611T0
YGR246C	TESG_06563T0
YOR100C	TESG_05118T0
YMR093W	TESG_01936T0
YPL209C	TESG_02209T0
YKL205W	TESG_04712T0
YKL191W	TESG_06497T0
YNL279W	TESG_05241T0
YNR041C	TESG_05999T0
YNR015W	TESG_06749T0
YNR019W	TESG_02418T0
YCR048W	TESG_02418T0
YDR416W	TESG_03848T0
YKL002W	TESG_04865T0
YPL063W	TESG_05588T0
YBL098W	TESG_06120T0	TESG_04956T0
YLR299W	TESG_06889T0	TESG_00464T0
YDR376W	TESG_01180T0
YIL043C	TESG_01349T0
YHL002W	TESG_02599T0
YJR144W	TESG_02708T0
YPL214C	TESG_01151T0
YNL011C	TESG_04049T0
YEL027W	TESG_07993T0
YNL212W	TESG_07886T0
YKL174C	TESG_01459T0	TESG_02985T0
YBR164C	TESG_02146T0
YOL077C	TESG_00243T0
YBR133C	TESG_05032T0
YPR135W	TESG_03728T0
YPL060W	TESG_05769T0
YIL121W	TESG_00360T0
YIL120W	TESG_00360T0
YBR291C	TESG_02044T0
YBR260C	TESG_03047T0
YDR268W	TESG_03667T0
YGL058W	TESG_05114T0
YOR141C	TESG_02147T0
YFR050C	TESG_04212T0
YDR523C	TESG_06805T0
YOR101W	TESG_05503T0
YNL098C	TESG_05503T0
YMR166C	TESG_01303T0
YOR149C	TESG_00661T0
YER156C	TESG_05105T0
YML130C	TESG_03570T0
YHR144C	TESG_06021T0
YIR023W	TESG_06710T0
YHR008C	TESG_07615T0
YML065W	TESG_05087T0
YLR442C	TESG_05087T0
YER087W	TESG_05678T0
YGR047C	TESG_06411T0
YMR314W	TESG_07810T0
YKR042W	TESG_01317T0
YJL116C	TESG_01317T0
YIL123W	TESG_01317T0
YNL066W	TESG_01317T0
YDR242W	TESG_03397T0	TESG_03103T0
YGL143C	TESG_02043T0
YKR026C	TESG_04973T0
YGR278W	TESG_07467T0
YDR025W	TESG_06141T0
YBR048W	TESG_06141T0
YOR312C	TESG_06102T0
YMR242C	TESG_06102T0
YDL226C	TESG_00071T0
YGL142C	TESG_07939T0
YCR061W	TESG_00972T0
YPL227C	TESG_00192T0
YDR373W	TESG_05142T0
YBR145W	TESG_04394T0
YMR303C	TESG_04394T0
YOL086C	TESG_04394T0
YMR083W	TESG_04394T0
YDR182W	TESG_06707T0
YMR208W	TESG_04105T0
YPL015C	TESG_02797T0
YDR191W	TESG_07534T0
YKL150W	TESG_06103T0
YLR330W	TESG_05764T0
YDL056W	TESG_04538T0
YPR165W	TESG_01371T0
YFL001W	TESG_05734T0
YDL119C	TESG_07211T0
YLR459W	TESG_04655T0
YDL156W	TESG_08097T0
YPL211W	TESG_04902T0
YOL152W	TESG_05783T0
YNL065W	TESG_07047T0
YGR048W	TESG_00257T0
YGL103W	TESG_01889T0
YLR191W	TESG_03572T0
YJL068C	TESG_04713T0
YEL040W	TESG_07498T0
YJL029C	TESG_07366T0
YEL021W	TESG_01087T0
YDR339C	TESG_01828T0
YER122C	TESG_02697T0
YPR058W	TESG_04519T0
YBR104W	TESG_04519T0
YJL081C	TESG_02194T0
YDL006W	TESG_04866T0
YHR089C	TESG_08092T0
YOL064C	TESG_06651T0
YMR023C	TESG_07797T0
YJL084C	TESG_05054T0
YKR021W	TESG_05054T0
YCR026C	TESG_08109T0
YEL016C	TESG_08109T0
YDR280W	TESG_01093T0
YNR052C	TESG_00096T0
YGR024C	TESG_04284T0
YPL045W	TESG_04081T0
YML026C	TESG_05175T0
YDR450W	TESG_05175T0
YLR380W	TESG_00965T0
YMR223W	TESG_00968T0
YKL190W	TESG_03793T0
YKL025C	TESG_04830T0
YLR262C	TESG_04428T0
YIL034C	TESG_07489T0
YKL149C	TESG_03116T0
YOR274W	TESG_03924T0
YML121W	TESG_06791T0
YML097C	TESG_07196T0
YOR120W	TESG_06807T0
YDR368W	TESG_06807T0
YGR207C	TESG_00114T0
YJR104C	TESG_00412T0
YDL101C	TESG_04365T0
YIL144W	TESG_02522T0
YBL080C	TESG_06895T0
YNR029C	TESG_03970T0
YKL012W	TESG_07554T0
YNL031C	TESG_02676T0
YBR010W	TESG_02676T0
YCR009C	TESG_00293T0
YDL159W	TESG_01882T0
YBR028C	TESG_02524T0
YHR069C	TESG_01925T0
YML014W	TESG_03697T0
YAL053W	TESG_02326T0
YOR365C	TESG_02326T0
YPL221W	TESG_02326T0
YGL139W	TESG_02326T0
YDR272W	TESG_04065T0
YOR040W	TESG_04065T0
YDR427W	TESG_00976T0
YPL069C	TESG_00025T0
YPL247C	TESG_01712T0
YDR092W	TESG_06271T0
YKR051W	TESG_05935T0
YGL147C	TESG_06599T0
YNL067W	TESG_06599T0
YAL024C	TESG_02271T0
YJL143W	TESG_02547T0
YBR293W	TESG_05487T0
YKL151C	TESG_03489T0
YLR166C	TESG_03613T0
YDL236W	TESG_06740T0
YGR220C	TESG_05995T0
YJR125C	TESG_05604T0
YKL114C	TESG_05841T0
YKL013C	TESG_06267T0
YPL169C	TESG_07367T0
YNR007C	TESG_00196T0
YOR202W	TESG_00136T0
YKR081C	TESG_03586T0
YPL111W	TESG_06894T0
YPL224C	TESG_04710T0
YMR177W	TESG_04710T0
YHR123W	TESG_07848T0
YNL130C	TESG_07848T0
YPL030W	TESG_00832T0
YDR454C	TESG_06040T0
YBR200W	TESG_07119T0
YDR204W	TESG_08123T0
YJL121C	TESG_07394T0
YJR133W	TESG_06357T0
YOR039W	TESG_06767T0
YJL127C	TESG_04263T0
YLR014C	TESG_06519T0
YIL006W	TESG_01436T0
YEL006W	TESG_01436T0
YKL196C	TESG_01741T0
YBR088C	TESG_06425T0
YKL024C	TESG_04409T0
YGR149W	TESG_06727T0
YNR030W	TESG_07575T0
YIL001W	TESG_00813T0
YOR296W	TESG_07341T0
YOR018W	TESG_05866T0
YFR022W	TESG_05866T0
YIL030C	TESG_01112T0
YIL128W	TESG_03557T0
YNL227C	TESG_02000T0
YNL090W	TESG_02504T0
YGR282C	TESG_05666T0
YBR256C	TESG_07729T0
YKR068C	TESG_08134T0
YNL240C	TESG_07037T0
YMR210W	TESG_07801T0
YOR069W	TESG_07582T0
YBL082C	TESG_03841T0
YHR114W	TESG_02144T0
YLR348C	TESG_01212T0
YOR275C	TESG_01480T0
YOL055C	TESG_02639T0
YPL258C	TESG_02639T0
YPR121W	TESG_02639T0
YOL092W	TESG_00647T0
YBR147W	TESG_00647T0
YDR330W	TESG_04381T0
YLR286C	TESG_02980T0
YGL205W	TESG_06612T0
YGL157W	TESG_02395T0
YGL039W	TESG_02395T0
YOL151W	TESG_02395T0
YDR541C	TESG_02395T0
YBR037C	TESG_02068T0
YBR024W	TESG_02068T0
YCR031C	TESG_02155T0
YJL191W	TESG_02155T0
YKR070W	TESG_03635T0	TESG_00786T0
YLR215C	TESG_00892T0
YPR180W	TESG_00188T0
YER143W	TESG_06427T0
YNL137C	TESG_03783T0
YPL084W	TESG_03979T0
YNL022C	TESG_07236T0
YPL237W	TESG_07959T0
YOR378W	TESG_04992T0
YML116W	TESG_04992T0
YMR279C	TESG_04992T0
YDR155C	TESG_04120T0
YML078W	TESG_04120T0
YHR088W	TESG_00285T0
YLL006W	TESG_03810T0
YMR143W	TESG_02153T0
YDL083C	TESG_02153T0
YGR038W	TESG_02319T0
YLR350W	TESG_02319T0
YEL023C	TESG_02233T0
YBR110W	TESG_05116T0
YER012W	TESG_04147T0
YOL002C	TESG_02495T0
YDR492W	TESG_02495T0
YOR081C	TESG_06412T0
YKR089C	TESG_06412T0
YBL020W	TESG_06056T0
YGR225W	TESG_05270T0
YLR403W	TESG_04731T0
YDR214W	TESG_07635T0
YGL038C	TESG_00780T0
YPL242C	TESG_05603T0
YEL034W	TESG_05907T0
YJR047C	TESG_05907T0
YGL059W	TESG_00533T0
YJR124C	TESG_02571T0
YBR154C	TESG_06533T0
YER157W	TESG_05718T0
YBR002C	TESG_07631T0
YIL153W	TESG_06292T0
YJR024C	TESG_07581T0
YGR224W	TESG_01575T0	TESG_04172T0	TESG_01778T0	TESG_04917T0	TESG_04129T0	TESG_05076T0	TESG_04482T0	TESG_03446T0	TESG_06073T0
YKR105C	TESG_01575T0	TESG_04172T0	TESG_01778T0	TESG_04917T0	TESG_04129T0	TESG_05076T0	TESG_04482T0	TESG_03446T0	TESG_06073T0
YCL069W	TESG_01575T0	TESG_04172T0	TESG_01778T0	TESG_04917T0	TESG_04129T0	TESG_05076T0	TESG_04482T0	TESG_03446T0	TESG_06073T0
YPR198W	TESG_01575T0	TESG_04172T0	TESG_01778T0	TESG_04917T0	TESG_04129T0	TESG_05076T0	TESG_04482T0	TESG_03446T0	TESG_06073T0
YJL190C	TESG_08405T0
YLR367W	TESG_08405T0
YDR400W	TESG_02365T0
YDR036C	TESG_04069T0
YOL052C	TESG_00590T0
YDR267C	TESG_06067T0
YDR484W	TESG_05906T0
YPR091C	TESG_03036T0
YJL125C	TESG_00644T0
YOR056C	TESG_00308T0
YDL090C	TESG_05292T0
YPL132W	TESG_01296T0
YDR324C	TESG_06158T0
YGR284C	TESG_07172T0
YPR066W	TESG_06996T0
YMR113W	TESG_01511T0
YKL132C	TESG_01511T0
YMR088C	TESG_02552T0	TESG_06118T0
YOR089C	TESG_05354T0
YNL093W	TESG_05354T0
YDR465C	TESG_02817T0
YNL010W	TESG_06627T0
YMR305C	TESG_00996T0
YGR279C	TESG_00996T0
YBR162C	TESG_03407T0
YDR002W	TESG_03821T0
YFR005C	TESG_04144T0
YDR164C	TESG_05439T0
YOR007C	TESG_06760T0
YKL180W	TESG_04834T0
YJL177W	TESG_04834T0
YBR026C	TESG_01807T0
YBR187W	TESG_03000T0
YNL251C	TESG_00216T0
YLR056W	TESG_02189T0
YJR073C	TESG_06601T0
YLR084C	TESG_06982T0
YJL187C	TESG_08340T0
YNL068C	TESG_04573T0
YIL131C	TESG_04573T0
YDR346C	TESG_03857T0
YHR148W	TESG_02612T0
YKL059C	TESG_06028T0
YNL223W	TESG_01998T0
YER019W	TESG_05810T0
YIL145C	TESG_05483T0
YLR143W	TESG_05520T0
YPR022C	TESG_03991T0
YKL213C	TESG_00751T0
YDR460W	TESG_05548T0
YKL014C	TESG_05435T0
YOR006C	TESG_04262T0
YDR533C	TESG_07748T0
YPL280W	TESG_07748T0
YOR391C	TESG_07748T0
YMR322C	TESG_07748T0
YEL054C	TESG_07662T0
YDR418W	TESG_07662T0
YER075C	TESG_01844T0
YDR061W	TESG_03142T0
YDR168W	TESG_03904T0
YJR006W	TESG_04097T0
YAL058W	TESG_07580T0
YMR102C	TESG_04024T0
YKL121W	TESG_04024T0
YBL040C	TESG_00485T0
YGL130W	TESG_01143T0
YGR257C	TESG_02859T0
YMR178W	TESG_05502T0
YGL186C	TESG_00395T0
YER056C	TESG_00395T0
YIL134W	TESG_03937T0
YPL176C	TESG_02470T0
YOR256C	TESG_02470T0
YEL037C	TESG_00660T0
YIL106W	TESG_01167T0
YDR440W	TESG_03826T0
YLR026C	TESG_02050T0
YPR105C	TESG_02796T0
YHR168W	TESG_06513T0
YNR035C	TESG_04685T0
YLR243W	TESG_07523T0
YIR037W	TESG_00784T0
YBR244W	TESG_00784T0
YDR054C	TESG_00402T0
YDL064W	TESG_01517T0
YBR239C	TESG_02807T0
YMR022W	TESG_00301T0
YJR142W	TESG_05490T0
YCR010C	TESG_06151T0
YNR002C	TESG_06151T0
YIL067C	TESG_00688T0
YDR228C	TESG_03707T0
YDL206W	TESG_04414T0
YOR351C	TESG_00045T0
YBR155W	TESG_05161T0
YAL003W	TESG_05658T0
YGR003W	TESG_05828T0
YMR200W	TESG_03996T0
YPL128C	TESG_04989T0
YPL123C	TESG_06452T0
YBL064C	TESG_01709T0
YGL241W	TESG_02938T0
YMR220W	TESG_05458T0
YMR137C	TESG_07388T0
YDR371W	TESG_01312T0	TESG_05705T0	TESG_07816T0
YBR042C	TESG_00280T0
YDR018C	TESG_00280T0
YOR096W	TESG_05349T0
YNL096C	TESG_05349T0
YML022W	TESG_08138T0
YDR441C	TESG_08138T0
YPL188W	TESG_00281T0
YLL043W	TESG_03435T0
YOL087C	TESG_03854T0
YPL078C	TESG_03550T0
YMR260C	TESG_05766T0
YPR082C	TESG_05081T0
YJL134W	TESG_04437T0
YKR053C	TESG_04437T0
YGL064C	TESG_01130T0
YJL030W	TESG_03308T0
YNL025C	TESG_02923T0
YPL244C	TESG_02375T0
YPL236C	TESG_03527T0
YPL120W	TESG_03574T0
YDR177W	TESG_00086T0
YGL028C	TESG_01640T0
YOL123W	TESG_02793T0
YKL034W	TESG_05062T0
YBR111C	TESG_00202T0
YEL012W	TESG_02560T0
YPR192W	TESG_00563T0
YER170W	TESG_07665T0
YHR075C	TESG_07492T0
YMR055C	TESG_07459T0
YOR251C	TESG_08054T0
YER151C	TESG_03746T0
YHL004W	TESG_04521T0
YEL062W	TESG_06108T0
YDR407C	TESG_07802T0
YNL016W	TESG_05056T0
YLR324W	TESG_02177T0
YGR004W	TESG_02177T0
YNR055C	TESG_02997T0	TESG_04183T0
YDR098C	TESG_07405T0
YER174C	TESG_07405T0
YDR471W	TESG_07734T0
YHR010W	TESG_07734T0
YKL067W	TESG_00573T0
YGL124C	TESG_02875T0
YKL218C	TESG_03322T0
YDR080W	TESG_05701T0
YNR020C	TESG_02210T0
YGR009C	TESG_06989T0
YGR276C	TESG_07407T0
YPR128C	TESG_07667T0
YBL003C	TESG_01996T0
YDR225W	TESG_01996T0
YLR268W	TESG_00902T0
YER100W	TESG_06392T0
YDR311W	TESG_07066T0
YLR270W	TESG_05417T0
YOR173W	TESG_05417T0
YPL135W	TESG_06014T0
YOR226C	TESG_06014T0
YGR186W	TESG_01822T0
YCR077C	TESG_05444T0
YPL252C	TESG_00609T0
YJR025C	TESG_03529T0
YAL041W	TESG_07621T0
YKL073W	TESG_04794T0
YIL039W	TESG_05583T0
YNL116W	TESG_04085T0
YHR115C	TESG_04085T0
YLR045C	TESG_01024T0
YMR201C	TESG_00437T0
YPL234C	TESG_00778T0
YKL116C	TESG_03288T0
YGR046W	TESG_06539T0
YGR208W	TESG_08073T0
YOL080C	TESG_05420T0
YNL162W	TESG_02260T0
YHR141C	TESG_02260T0
YBR176W	TESG_02564T0
YDL074C	TESG_03807T0
YJL093C	TESG_02055T0
YAL039C	TESG_06390T0
YMR041C	TESG_02188T0
YDR180W	TESG_05427T0
YJL057C	TESG_05545T0
YGL087C	TESG_07022T0
YOR281C	TESG_06188T0
YBR267W	TESG_01587T0
YLR387C	TESG_01587T0
YIR035C	TESG_01797T0
YIR036C	TESG_01797T0
YGR152C	TESG_00372T0
YKL016C	TESG_00874T0
YOR339C	TESG_01042T0
YDR224C	TESG_01997T0
[truncated: 1,324 more rows]
[truncated: 12 more columns]
