# Supplementary material for: Evolutionary Conservation and Diversification of Puf RNA Binding Proteins and Their mRNA Targets
Source: PLoS Biol. 2015 Nov 20;13(11):e1002307. doi: 10.1371/journal.pbio.1002307 (PMC4654594; doi:10.1371/journal.pbio.1002307)
Supplement: S4 Dataset — (ZIP) [file pbio.1002307.s004.zip › S.cerevisiae.fa_T.verrucosum.fa.txt]

YHR165C	TRV_05787
YJL130C	TRV_03411
YDL171C	TRV_01094
YNR016C	TRV_07116
YHR099W	TRV_05919
YGR032W	TRV_03676
YLR342W	TRV_03676
YPL231W	TRV_06923
YKL182W	TRV_06922
YKL203C	TRV_04550
YJR066W	TRV_04550
YNL262W	TRV_03251
YKR054C	TRV_03184
YDL140C	TRV_02753
YGR271W	TRV_07463
YGL206C	TRV_02849
YLL040C	TRV_04662
YER172C	TRV_06201
YBR218C	TRV_02852
YGL062W	TRV_02852
YOR151C	TRV_00102
YPL082C	TRV_01197
YOR116C	TRV_03535
YOR207C	TRV_05698
YGL195W	TRV_00787
YKL215C	TRV_07520
YOR153W	TRV_02180
YDR406W	TRV_02180
YOR328W	TRV_02180
YJR109C	TRV_07078
YAL026C	TRV_07132
YGR061C	TRV_07817
YDR127W	TRV_02266
YBL076C	TRV_02269
YPR010C	TRV_04103
YDR093W	TRV_05850
YER166W	TRV_05850
YPR184W	TRV_07707
YDR135C	TRV_01828
YOR326W	TRV_07927
YIL125W	TRV_04661
YOR341W	TRV_00913
YNL132W	TRV_03526
YLR249W	TRV_05024
YNL014W	TRV_05024
YOR133W	TRV_01756
YDR385W	TRV_01756
YBR115C	TRV_04974
YER070W	TRV_05425
YIL066C	TRV_05425
YJR137C	TRV_01377
YNL088W	TRV_04248
YMR109W	TRV_06800
YKL129C	TRV_06800
YEL031W	TRV_03708
YDL126C	TRV_02721
YLL048C	TRV_00080
YHL035C	TRV_00080
YKL210W	TRV_02656
YDR170C	TRV_05013
YDL145C	TRV_03136
YGR094W	TRV_01116
YBR084W	TRV_06219
YGR204W	TRV_06219
YLR304C	TRV_03999
YJL050W	TRV_03549
YBL022C	TRV_04140
YBR023C	TRV_03668
YDL102W	TRV_02480
YPL160W	TRV_06472
YIL048W	TRV_06987
YOR304W	TRV_07389
YOR335C	TRV_01052
YDR457W	TRV_04980
YPL217C	TRV_06050
YGL120C	TRV_05820
YHR186C	TRV_06101
YGR218W	TRV_05648
YMR186W	TRV_01145
YPL240C	TRV_01145
YPL226W	TRV_06958
YER171W	TRV_00914
YIL126W	TRV_04848
YLR398C	TRV_07852
YBL004W	TRV_04111
YFR019W	TRV_01658
YIL129C	TRV_01403
YAL005C	TRV_01090
YLL024C	TRV_01090
YER103W	TRV_01090
YBL075C	TRV_01090
YGL173C	TRV_05959
YNL102W	TRV_07848
YLR086W	TRV_05174
YLR305C	TRV_00736
YFR031C	TRV_02223
YMR288W	TRV_05356
YMR189W	TRV_07553
YAL035W	TRV_05091
YKL148C	TRV_04812
YJL045W	TRV_04812
YCR057C	TRV_05955
YER125W	TRV_04341
YMR162C	TRV_07985
YGL150C	TRV_04867
YMR080C	TRV_04033
YPR160W	TRV_06535
YER013W	TRV_06617
YOL021C	TRV_04368
YLR069C	TRV_05211
YOR330C	TRV_08074
YDR038C	TRV_01501	TRV_05052
YDR039C	TRV_01501	TRV_05052
YDR040C	TRV_01501	TRV_05052
YIL143C	TRV_05968
YBL105C	TRV_03166
YPL167C	TRV_04773
YJL200C	TRV_07808
YMR229C	TRV_00210
YPR019W	TRV_01449
YDR097C	TRV_05220
YGL009C	TRV_07374
YER164W	TRV_03919
YJR045C	TRV_07849
YEL030W	TRV_07849
YDR091C	TRV_03918
YGR217W	TRV_01914
YML059C	TRV_06358
YNL209W	TRV_01060
YDL229W	TRV_01060
YLR410W	TRV_00520
YGL008C	TRV_04695
YPL036W	TRV_04695
YER091C	TRV_03577
YNL123W	TRV_04250
YER069W	TRV_00691
YGL026C	TRV_03781
YPL006W	TRV_04389
YDR238C	TRV_04960
YGL022W	TRV_00571
YNL163C	TRV_02904
YKL104C	TRV_06467
YGL167C	TRV_01438
YDR258C	TRV_01906
YKR031C	TRV_06943
YKL157W	TRV_04198
YHR047C	TRV_04198
YDR334W	TRV_01854
YJL034W	TRV_02305
YER036C	TRV_01783
YGL201C	TRV_05124
YFR009W	TRV_04157
YEL011W	TRV_05995
YGL156W	TRV_05265
YBL023C	TRV_03727
YGR281W	TRV_02980
YLL001W	TRV_07295
YHR074W	TRV_01193
YPR074C	TRV_01332
YBR117C	TRV_01332
YMR128W	TRV_07024
YHR023W	TRV_02437
YOL075C	TRV_03241
YLR153C	TRV_05075
YBR235W	TRV_02857
YLL026W	TRV_04620
YLR272C	TRV_07582
YDR001C	TRV_00543
YBR001C	TRV_00543
YDR129C	TRV_07521
YGR240C	TRV_06349
YBR202W	TRV_03215
YML035C	TRV_01132
YLR259C	TRV_05992
YKR009C	TRV_00992
YMR120C	TRV_06662
YLR028C	TRV_06662
YBR196C	TRV_03592
YCR017C	TRV_03305
YGL207W	TRV_05477
YOR270C	TRV_05055
YFR015C	TRV_06758
YLR258W	TRV_06758
YKR086W	TRV_06222
YOL006C	TRV_03522
YGL006W	TRV_04942	TRV_04302
YDR234W	TRV_03936
YPR080W	TRV_03702
YBR118W	TRV_03702
YIL078W	TRV_06122
YGL137W	TRV_07368
YOL090W	TRV_05311
YGL234W	TRV_03872
YPL086C	TRV_04875
YOR048C	TRV_02267
YMR108W	TRV_02389
YDR291W	TRV_00982
YLR129W	TRV_05654
YAL023C	TRV_05484
YOR321W	TRV_05484
YJR035W	TRV_07841
YDL215C	TRV_06699
YMR089C	TRV_06119
YHR183W	TRV_04125
YGR256W	TRV_04125
YLR384C	TRV_03550
YJL005W	TRV_02295
YMR217W	TRV_01737
YBL099W	TRV_04432
YDR037W	TRV_04757
YKR097W	TRV_03716
YMR049C	TRV_04595
YBR080C	TRV_02911
YLR274W	TRV_05927
YPL012W	TRV_03323
YJL014W	TRV_03617
YBR038W	TRV_06602
YJL012C	TRV_01448
YKL165C	TRV_00999	TRV_08021
YOR204W	TRV_02846
YPL119C	TRV_02846
YDR293C	TRV_01902
YGR116W	TRV_06934
YER025W	TRV_02829
YCL054W	TRV_03177
YGR270W	TRV_01430
YJR121W	TRV_05996
YLR382C	TRV_03896
YJL033W	TRV_01412
YLR389C	TRV_07483
YGR264C	TRV_00701
YFL008W	TRV_01571
YDR283C	TRV_04902
YJR143C	TRV_00575
YAR042W	TRV_01849
YDL019C	TRV_01849
YKL145W	TRV_04811
YJR016C	TRV_07539
YNL192W	TRV_07346
YPR181C	TRV_03512
YMR308C	TRV_07809
YLR289W	TRV_00164
YIL075C	TRV_07452
YGR124W	TRV_05435
YPR145W	TRV_05435
YDR212W	TRV_00208
YFL036W	TRV_06503
YBR127C	TRV_03783
YJL074C	TRV_03485
YLR087C	TRV_01757
YBR229C	TRV_05247
YLR419W	TRV_03906
YLR058C	TRV_03260
YLR430W	TRV_05851
YMR301C	TRV_03672
YBR114W	TRV_01372
YLR175W	TRV_07913
YER043C	TRV_01554
YDR430C	TRV_02868
YDR074W	TRV_03077
YHR027C	TRV_07042
YPL110C	TRV_05822
YDL031W	TRV_01409
YGL245W	TRV_05707	TRV_05723
YHL030W	TRV_03749
YPL093W	TRV_07380
YGL163C	TRV_06277
YPL235W	TRV_07935
YML075C	TRV_00650
YLR450W	TRV_00650
YOR211C	TRV_07058
YNL325C	TRV_02485
YMR290C	TRV_07579
YNR031C	TRV_05548
YCR073C	TRV_05548
YOR356W	TRV_02369
YNR013C	TRV_01921
YOR109W	TRV_00731
YNL106C	TRV_00731
YMR105C	TRV_04519
YKL127W	TRV_04519
YIR031C	TRV_06950
YNL117W	TRV_06950
YLL034C	TRV_04594
YDL160C	TRV_07588
YML056C	TRV_06857
YLR432W	TRV_06857
YHR216W	TRV_06857
YNL287W	TRV_06108
YOR168W	TRV_06404
YDL007W	TRV_05759
YCR093W	TRV_02382
YBL017C	TRV_01926
YJL222W	TRV_01926
YIL173W	TRV_01926
YNR065C	TRV_01926
YNL330C	TRV_06317
YLR371W	TRV_02423
YGR070W	TRV_02423
YFL037W	TRV_05546
YDL095W	TRV_02022
YDL093W	TRV_02022
YHR020W	TRV_00207
YDL143W	TRV_04810
YEL032W	TRV_03149
YIL142W	TRV_07735
YPL106C	TRV_05733
YBR169C	TRV_05733
YJL008C	TRV_06040
YOR217W	TRV_05323
YAL019W	TRV_01591
YFL039C	TRV_03874
YDR062W	TRV_03201
YCL030C	TRV_06267
YBR295W	TRV_01610
YBR248C	TRV_03046
YPL040C	TRV_00816
YML085C	TRV_02183
YML124C	TRV_02183
YBR143C	TRV_07918
YOR117W	TRV_03836
YDR341C	TRV_03489
YHR091C	TRV_03489
YKL035W	TRV_07876
YER065C	TRV_00542
YAL038W	TRV_01665
YOR347C	TRV_01665
YBR126C	TRV_03997
YFL034W	TRV_06224
YLR240W	TRV_02431
YDL084W	TRV_03502
YGR125W	TRV_02612
YNR001C	TRV_04699
YCR005C	TRV_04699
YBR097W	TRV_01419
YER090W	TRV_06477
YNL061W	TRV_07909
YDR172W	TRV_04741
YGL125W	TRV_07376
YHR164C	TRV_02682
YOR317W	TRV_01843
YMR246W	TRV_01843
YIL009W	TRV_01843
YIL074C	TRV_00197
YER081W	TRV_00197
YLR454W	TRV_02462
YPL207W	TRV_02645
YJR065C	TRV_06079
YDL131W	TRV_02108
YDL182W	TRV_02108
YFL033C	TRV_01962
YJR064W	TRV_04767
YDR270W	TRV_07303
YHR170W	TRV_02495
YDR394W	TRV_05605
YLR188W	TRV_05391
YBL039C	TRV_05789
YJR103W	TRV_05789
YKL209C	TRV_00105
YNL271C	TRV_03892
YOL004W	TRV_03663
YPR024W	TRV_04665
YAL048C	TRV_01227
YPL265W	TRV_07533
YLR433C	TRV_07786
YML057W	TRV_07786
YLR197W	TRV_03248
YCL057W	TRV_02236
YGL048C	TRV_01185
YPL262W	TRV_05800
YJR138W	TRV_02528
YPR173C	TRV_03256
YOR014W	TRV_05920
YGR254W	TRV_02786
YHR174W	TRV_02786
YOR393W	TRV_02786
YPL281C	TRV_02786
YMR323W	TRV_02786
YHR028C	TRV_04813
YOR063W	TRV_05095
YDL178W	TRV_00678
YEL071W	TRV_00678
YLR138W	TRV_02718
YDL164C	TRV_05913
YKR039W	TRV_01481	TRV_00745
YDR190C	TRV_04985
YOR187W	TRV_07046
YLR355C	TRV_00173
YNL112W	TRV_02264
YLR347C	TRV_01495
YGR100W	TRV_05033
YJL153C	TRV_07421
YNL104C	TRV_07146
YOR108W	TRV_07146
YCR072C	TRV_07716
YPR002W	TRV_06963
YGL238W	TRV_07016
YNL241C	TRV_01364
YMR297W	TRV_08055
YLR060W	TRV_05537
YMR015C	TRV_05093
YHR037W	TRV_03380	TRV_05545
YNL250W	TRV_07308
YEL013W	TRV_02902
YDR232W	TRV_04844
YDR456W	TRV_04868
YMR266W	TRV_01716	TRV_07720
YDR188W	TRV_03247
YOR259C	TRV_02789
YJL129C	TRV_06748
YLL008W	TRV_07145
YKR093W	TRV_02281	TRV_03373
YIR007W	TRV_03127
YKL010C	TRV_04378
YJL154C	TRV_04570
YHR072W	TRV_05691
YML126C	TRV_04516
YML072C	TRV_07753
YLR083C	TRV_04239
YDR107C	TRV_04239
YLL031C	TRV_07022
YDR023W	TRV_00198
YDR060W	TRV_05551
YNL247W	TRV_05685
YOR027W	TRV_07754
YKR059W	TRV_00401
YJL138C	TRV_00401
YGL236C	TRV_07168
YOL057W	TRV_05416
YNL189W	TRV_03911
YNL238W	TRV_06672
YLR032W	TRV_08077
YOR374W	TRV_03424
YER073W	TRV_03424
YER133W	TRV_03824
YOR093C	TRV_07147
YER086W	TRV_05212
YMR058W	TRV_07253
YNL059C	TRV_07459
YOR375C	TRV_08095
YAL062W	TRV_08095
YHR042W	TRV_01404
YPR006C	TRV_06961
YOR310C	TRV_05883
YDL195W	TRV_04585
YDR109C	TRV_06328
YBR296C	TRV_00144
YJL026W	TRV_01368
YCR011C	TRV_05637
YKL211C	TRV_04031
YNL298W	TRV_06452
YGR258C	TRV_01672
YJR010W	TRV_02009
YHR018C	TRV_01240
YCR012W	TRV_03921
YPL023C	TRV_05244
YPR112C	TRV_03809
YDR436W	TRV_01674
YML016C	TRV_01674
YDL149W	TRV_06282
YGL077C	TRV_06956
YPR111W	TRV_06539
YGR092W	TRV_06539
YFR044C	TRV_05511
YDR481C	TRV_03656	TRV_06682
YCR042C	TRV_04172
YOR128C	TRV_05910
YMR300C	TRV_06966
YAR035W	TRV_00057
YBR073W	TRV_04621
YAL016W	TRV_05536
YLR092W	TRV_02055	TRV_00876
YBR294W	TRV_02055	TRV_00876
YDR141C	TRV_03108
YDR021W	TRV_06752
YGL190C	TRV_06865
YLL018C	TRV_06111
YNL082W	TRV_06385
YFR053C	TRV_01433
YGL253W	TRV_01433
YLR089C	TRV_03717
YDR111C	TRV_03717
YDL060W	TRV_03774
YGL099W	TRV_04880
YNL329C	TRV_06488
YDR128W	TRV_05805
YDR294C	TRV_05007
YHR019C	TRV_06641
YKL060C	TRV_02153
YPR033C	TRV_00136
YGR019W	TRV_04898
YGR200C	TRV_05410
YEL063C	TRV_01014
YNL270C	TRV_01014
YNL268W	TRV_01014
YJL212C	TRV_02186
YLR378C	TRV_03333
YNL161W	TRV_04638
YOR303W	TRV_04842
YDR502C	TRV_08007
YLR180W	TRV_08007
YFL022C	TRV_06860
YLR409C	TRV_00522
YMR167W	TRV_01743
YGL027C	TRV_07006
YBR025C	TRV_01598
YBR006W	TRV_05217
YNR067C	TRV_05285
YCR032W	TRV_07776
YPR138C	TRV_01437
YGR121C	TRV_01437
YFL025C	TRV_03475
YGR055W	TRV_04200
YDR477W	TRV_05497
YCR053W	TRV_02602
YPL147W	TRV_03802
YHR007C	TRV_00734	TRV_06889
YPL203W	TRV_02144
YKL166C	TRV_02144
YJL164C	TRV_02144
YGL084C	TRV_03105
YPL189W	TRV_03105
YBR112C	TRV_05603
YGL194C	TRV_07757
YLR276C	TRV_07630
YHR030C	TRV_05665
YJL155C	TRV_04790
YLR241W	TRV_07708
YNR047W	TRV_06085
YCR091W	TRV_06085
YJR033C	TRV_00485
YOL011W	TRV_00119
YMR008C	TRV_00119
YMR006C	TRV_00119
YIL107C	TRV_01104
YOL060C	TRV_04272
YPR088C	TRV_06769
YPL008W	TRV_06940
YMR261C	TRV_00771
YML100W	TRV_00771
YOL023W	TRV_01271
YER178W	TRV_06041
YGR252W	TRV_07306
YMR170C	TRV_00129
YMR169C	TRV_00129
YEL065W	TRV_07818
YHL040C	TRV_07818
YER165W	TRV_05080
YMR307W	TRV_03679	TRV_02260
YGL012W	TRV_06009	TRV_06893
YLR438W	TRV_02981
YPL154C	TRV_05606
YGL055W	TRV_02235
YHL007C	TRV_02300
YNR008W	TRV_01292
YDL240W	TRV_01947
YMR304W	TRV_05973
YLR277C	TRV_00467
YFL004W	TRV_01103
YPL019C	TRV_01103
YHR039C	TRV_06968
YMR216C	TRV_07472
YBR170C	TRV_04314
YHR065C	TRV_03842
YDR256C	TRV_06204
YIL046W	TRV_03480
YOR046C	TRV_04473
YLR359W	TRV_08078
YNL154C	TRV_02095
YHR135C	TRV_02095
YJL141C	TRV_07844
YBL011W	TRV_04690
YOL098C	TRV_02838
YPR035W	TRV_02927
YBL030C	TRV_07210
YBR085W	TRV_07210
YMR056C	TRV_07210
YEL060C	TRV_07778
YBL007C	TRV_00569
YOR206W	TRV_01484
YEL036C	TRV_06364
YKL126W	TRV_03174	TRV_07369
YMR104C	TRV_03174	TRV_07369
YGL114W	TRV_00484
YDL029W	TRV_03224
YFR038W	TRV_06171
YJL087C	TRV_07625
YPL091W	TRV_07233
YBR237W	TRV_01617
YKL078W	TRV_01469
YOR196C	TRV_02005
YML010W	TRV_07454
YHR194W	TRV_03729
YBL024W	TRV_01308
YNL277W	TRV_01807
YEL022W	TRV_03160
YJR031C	TRV_03160
YNL220W	TRV_00968
YDL244W	TRV_04807
YFL058W	TRV_04807
YNL332W	TRV_04807
YJR156C	TRV_04807
YAL053W	TRV_04074
YOR365C	TRV_04074
YBR249C	TRV_04542
YDL168W	TRV_07407
YDR035W	TRV_07710
YER052C	TRV_07923
YPL204W	TRV_06104
YLL011W	TRV_03854
YPR159W	TRV_05096
YGR143W	TRV_05096
YJR132W	TRV_07853
YLR234W	TRV_06117	TRV_04955
YCR008W	TRV_00331
YPL259C	TRV_00344
YGL216W	TRV_04315
YGR245C	TRV_07150
YBL079W	TRV_02247
YER105C	TRV_02247
YLR117C	TRV_01623
YCL018W	TRV_07136
YER082C	TRV_03773
YLR163C	TRV_06425
YOR244W	TRV_06628
YGL148W	TRV_01244
YJL102W	TRV_01798
YHR068W	TRV_07899
YLR303W	TRV_08137
YGR155W	TRV_01035
YDL055C	TRV_04667
YPL028W	TRV_01072
YDL014W	TRV_06429
YML069W	TRV_05716
YGR244C	TRV_00293
YKL135C	TRV_03133
YER047C	TRV_00501
YNL321W	TRV_01184
YKL146W	TRV_02856
YER095W	TRV_03925
YDR148C	TRV_05529
YMR129W	TRV_05517
YJR040W	TRV_05126
YDR353W	TRV_06666
YHR106W	TRV_06666
YMR145C	TRV_07068
YDL085W	TRV_07068
YCL059C	TRV_00019
YGR185C	TRV_02294
YOR136W	TRV_04041
YKL134C	TRV_06295
YNL071W	TRV_05012
YLR096W	TRV_04957
YDR122W	TRV_04957
YDR536W	TRV_05179
YMR241W	TRV_04703
YBR221C	TRV_08130
YIL103W	TRV_06574
YDL174C	TRV_03143
YOR388C	TRV_03894
YDL190C	TRV_03575
YKR002W	TRV_01516
YLR044C	TRV_04531
YLR134W	TRV_04531
YGR087C	TRV_04531
YDL080C	TRV_04531
YNL243W	TRV_02048
YOR348C	TRV_04128
YPL109C	TRV_00298
YER110C	TRV_04388
YBL063W	TRV_00818
YLR401C	TRV_02123
YNL212W	TRV_03131
YKR024C	TRV_01728
YBR222C	TRV_05438
YGR274C	TRV_06291
YDL066W	TRV_05321
YLR174W	TRV_05321
YNL009W	TRV_05321
YPL009C	TRV_01458
YNR050C	TRV_04693
YJL109C	TRV_07034
YBR298C	TRV_01655
YJR160C	TRV_01655
YDL247W	TRV_01655
YGR289C	TRV_01655
YER136W	TRV_02224
YLL028W	TRV_04159
YER099C	TRV_04979
YBL068W	TRV_04979
YDR075W	TRV_03171
YMR165C	TRV_02756
YEL042W	TRV_07048
YDR375C	TRV_03619
YGR286C	TRV_04744
YOR361C	TRV_07728
YPL151C	TRV_07999
YDR189W	TRV_00161
YHR169W	TRV_05703
YGL091C	TRV_06367
YLR386W	TRV_06278
YKL212W	TRV_05204
YDL103C	TRV_03114
YER006W	TRV_02963
YHR120W	TRV_06202
YBR160W	TRV_04278
YDR047W	TRV_00879
YGL211W	TRV_06501
YIR027C	TRV_03274
YOR161C	TRV_06338
YHR064C	TRV_03284
YBR281C	TRV_06888
YKR038C	TRV_03938
YHR079C	TRV_07737
YNL275W	TRV_05702
YML070W	TRV_08068
YKL197C	TRV_03216
YOL097C	TRV_01891
YGR170W	TRV_04729
YLR314C	TRV_03446
YGR233C	TRV_05423
YJL094C	TRV_04911
YMR309C	TRV_07845
YKR095W	TRV_03987
YIL149C	TRV_03987
YOL122C	TRV_07977
YHR050W	TRV_07977
YPR032W	TRV_04534
YBL106C	TRV_04534
YBR142W	TRV_04404
YBL016W	TRV_07105
YNR032W	TRV_03019
YKL085W	TRV_04780
YML042W	TRV_06566
YPR029C	TRV_06841
YFR028C	TRV_01356
YCR092C	TRV_03218
YBL091C	TRV_05431
YGL095C	TRV_07165
YJL167W	TRV_06757
YML008C	TRV_06345
YML054C	TRV_07471
YIL018W	TRV_04852
YFR031C-A	TRV_04852
YBR179C	TRV_04155
YMR224C	TRV_03421
YNL037C	TRV_06462
YGL180W	TRV_04201
YAL036C	TRV_06716
YOR002W	TRV_04803
YOL094C	TRV_05402
YKL064W	TRV_00779
YGL119W	TRV_07175
YDR388W	TRV_03008
YEL058W	TRV_03841
YJR117W	TRV_02831
YDL132W	TRV_05741
YDR105C	TRV_06386
YBR079C	TRV_00885
YNL064C	TRV_00878
YER141W	TRV_04755
YML061C	TRV_04153
YOR087W	TRV_03710
YLR005W	TRV_05937
YFL011W	TRV_00110
YMR011W	TRV_00110
YDR343C	TRV_00110
YDR342C	TRV_00110
YHR092C	TRV_00110
YHR096C	TRV_00110
YOL156W	TRV_00110
YJL219W	TRV_00110
YDR345C	TRV_00110
YHR094C	TRV_00110
YLR081W	TRV_00110
YJL214W	TRV_00110
YEL069C	TRV_00110
YNR072W	TRV_00110
YDL245C	TRV_00110
YJR158W	TRV_00110
YBR011C	TRV_01588
YAL017W	TRV_06742
YOL045W	TRV_06742
YHR113W	TRV_01579
YOR061W	TRV_01119
YMR131C	TRV_02711
YBR208C	TRV_08015
YGR192C	TRV_07491
YJR009C	TRV_07491
YJL052W	TRV_07491
YJL101C	TRV_01253
YHR171W	TRV_03048
YLL029W	TRV_03327
YOR099W	TRV_02533
YBR205W	TRV_02533
YDR483W	TRV_02533
YLR222C	TRV_02825
YNR043W	TRV_03551
YLR429W	TRV_06915
YLR354C	TRV_07775
YGR043C	TRV_07775
YGL040C	TRV_05769
YDR365C	TRV_06620
YOR074C	TRV_06595
YKL046C	TRV_06348	TRV_08110
YMR238W	TRV_06348	TRV_08110
YOR267C	TRV_03155
YBR132C	TRV_05444
YEL020C	TRV_04424
YKL181W	TRV_05015
YPR003C	TRV_03712
YHR073W	TRV_07351
YGL094C	TRV_02298
YDL001W	TRV_07223
YLR027C	TRV_07830
YOR165W	TRV_07992
YMR250W	TRV_01358
YGR103W	TRV_05215
YGR090W	TRV_05516
YBR220C	TRV_00216
YIL094C	TRV_01663
YBR243C	TRV_07373
YPL043W	TRV_05442
YDL148C	TRV_01424
YBR029C	TRV_06025
YIL091C	TRV_04331
YHR188C	TRV_06903
YMR272C	TRV_07255
YJR131W	TRV_02790
YHR025W	TRV_07181
YOL034W	TRV_05159
YDL198C	TRV_01087
YLR113W	TRV_02393
YPR189W	TRV_03126
YPR047W	TRV_04583
YDR331W	TRV_03442
YHR107C	TRV_05956
YML093W	TRV_05283
YKL113C	TRV_07676
YPR021C	TRV_06227
YOR197W	TRV_08102	TRV_02702
YDR120C	TRV_06924
YGR211W	TRV_00592
YOR261C	TRV_01078
YMR062C	TRV_03332
YJR072C	TRV_04648
YDL188C	TRV_03388
YDL134C	TRV_03388
YGR132C	TRV_01324
YJR007W	TRV_03711
YPL022W	TRV_05859
YGR145W	TRV_02314
YFL007W	TRV_05057
YKL188C	TRV_06530
YMR277W	TRV_05607
YFL050C	TRV_02081
YOL130W	TRV_02081
YGL003C	TRV_01577
YBR198C	TRV_03649
YNL297C	TRV_02698
YNL218W	TRV_04967
YER015W	TRV_08138
YPR026W	TRV_07557
YCR002C	TRV_03029
YOR160W	TRV_02242
YDR390C	TRV_00598
YOR209C	TRV_00807
YGR123C	TRV_04899
YDR211W	TRV_06469
YJR110W	TRV_05539
YLR377C	TRV_05049
YPL175W	TRV_07684
YIR006C	TRV_02569
YFL002C	TRV_05892
YMR012W	TRV_03363
YFR004W	TRV_06316
YKL017C	TRV_07762
YLL041C	TRV_07643
YPL131W	TRV_06528
YDR292C	TRV_06976
YIL160C	TRV_05065
YOR241W	TRV_05205
YLR293C	TRV_07436
YOR185C	TRV_07436
YLR340W	TRV_00881
YJL100W	TRV_07449
YOR243C	TRV_00456
YOR065W	TRV_07713
YER093C	TRV_04466
YBR041W	TRV_01239	TRV_06962
YBR058C	TRV_03049
YGL225W	TRV_07910
YOL145C	TRV_06455
YPL031C	TRV_01151
YGR285C	TRV_06347
YDR099W	TRV_06325
YER177W	TRV_06325
YDL138W	TRV_07488
YDL194W	TRV_07488
YDR338C	TRV_01414
YOL030W	TRV_04471
YDR507C	TRV_05824
YCL024W	TRV_05824
YLR253W	TRV_03634
YMR146C	TRV_06218
YPR103W	TRV_04101
YKL184W	TRV_06787
YNL023C	TRV_05870
YAL021C	TRV_01633
YDL147W	TRV_02000
YIR002C	TRV_03646
YPL263C	TRV_07621
YGR266W	TRV_04347
YJR005W	TRV_04555
YOR175C	TRV_03899
YKL103C	TRV_00340
YBR034C	TRV_03839
YJR130C	TRV_05515
YML082W	TRV_05515
YJL168C	TRV_02085
YPL268W	TRV_04036
YOL061W	TRV_05885
YHL032C	TRV_01044	TRV_04664
YLR196W	TRV_01134
YMR116C	TRV_02933
YPL195W	TRV_00719
YPL042C	TRV_03726
YML063W	TRV_01874
YLR441C	TRV_01874
YJL095W	TRV_01697
YBR043C	TRV_00547
YJL128C	TRV_01503
YHR098C	TRV_03243
YBR055C	TRV_06679
YER049W	TRV_02166
YGR157W	TRV_06368
YER107C	TRV_00702	TRV_04507
YLL045C	TRV_06482
YHL033C	TRV_06482
YJR077C	TRV_00068
YMR231W	TRV_00609
YJR091C	TRV_06639
YPR042C	TRV_06639
YGL123W	TRV_00813
YPR016C	TRV_00149
YDL238C	TRV_06340
YFL059W	TRV_03329
YNL333W	TRV_03329
YMR096W	TRV_03329
YCR068W	TRV_03769
YNL242W	TRV_00504
YOR157C	TRV_06298
YNL172W	TRV_07666
YOL016C	TRV_00015
YFR014C	TRV_00015
YDL097C	TRV_03853
YLR248W	TRV_04447
YLR056W	TRV_06270
YJL208C	TRV_07123
YDR243C	TRV_04197
YKL140W	TRV_03371
YBR031W	TRV_05947
YDR012W	TRV_05947
YJL060W	TRV_04968
YKR056W	TRV_06080
YFL045C	TRV_02775
YLR336C	TRV_07329
YPL212C	TRV_05897
YLR231C	TRV_04559
YBR020W	TRV_02388
YDR009W	TRV_02388
YGL144C	TRV_01169
YDL109C	TRV_01169
YGL202W	TRV_00012
YCL009C	TRV_03559
YNL139C	TRV_01803
YDL141W	TRV_07820
YMR139W	TRV_06272
YDL079C	TRV_06272
YOL059W	TRV_07706
YDL022W	TRV_07706
YPL145C	TRV_07610
YOR237W	TRV_07610
YBR003W	TRV_03960
YIL155C	TRV_05774
YGR253C	TRV_00017
YFR048W	TRV_02117
YJR095W	TRV_02522
YMR076C	TRV_02508
YOR346W	TRV_06288
YDR372C	TRV_01260
YHR190W	TRV_00831
YGR144W	TRV_04098
YOR067C	TRV_02500
YPL125W	TRV_04065
YAR007C	TRV_00711
YBL008W	TRV_01597
YOR271C	TRV_00463
YBR017C	TRV_07245
YKR080W	TRV_04433
YCL043C	TRV_03042
YDR518W	TRV_03042
YER005W	TRV_01726
YCR028C	TRV_06144
YOR272W	TRV_02840
YMR121C	TRV_00621
YLR029C	TRV_00621
YDL100C	TRV_05875
YER145C	TRV_07252
YCR034W	TRV_04055
YJL196C	TRV_04055
YNL138W	TRV_04045
YHR111W	TRV_07704
YPR156C	TRV_02435
YGR138C	TRV_02435
YDL128W	TRV_01924
YDL058W	TRV_02268
YLR244C	TRV_01652
YOR323C	TRV_03054
YBR081C	TRV_04530
YEL052W	TRV_06603
YOL140W	TRV_06572
YGR086C	TRV_01671
YPL004C	TRV_01671
YDR044W	TRV_01084
YER126C	TRV_00394
YFR006W	TRV_01040
YBR166C	TRV_04459
YIL130W	TRV_01300
YJL062W	TRV_07795
YPL242C	TRV_06856
YOR090C	TRV_07803
YFR024C-A	TRV_01228
YHR016C	TRV_01228
YPR110C	TRV_06253
YMR079W	TRV_01297	TRV_03101
YKL091C	TRV_01297	TRV_03101
YKL217W	TRV_01580
YKL213C	TRV_04015
YDR531W	TRV_00225
YDR452W	TRV_01893
YKL029C	TRV_02282
YPR097W	TRV_01941
YIR008C	TRV_05182
YDL036C	TRV_02451
YOL066C	TRV_02451
YDR325W	TRV_00688
YLR172C	TRV_00926
YMR244W	TRV_00916
YIR034C	TRV_03009
YKL081W	TRV_02064
YPL048W	TRV_02064
YGL184C	TRV_01001
YHR009C	TRV_07005
YNL178W	TRV_05538
YPR041W	TRV_05580
YJL098W	TRV_05069
YKR028W	TRV_05069
YGR056W	TRV_07333
YLR357W	TRV_07333
YHR104W	TRV_03808
YBR008C	TRV_06866
YNL288W	TRV_02618
YLR186W	TRV_03942
YMR092C	TRV_06694
YJL039C	TRV_08070
YKR003W	TRV_00660
YHR001W	TRV_00660
YNL020C	TRV_05668
YIL095W	TRV_05668
YDR245W	TRV_02194
YOL062C	TRV_00320
YHR077C	TRV_03454
YHR005C	TRV_04023
YPR125W	TRV_05268
YNL290W	TRV_07502
YFR002W	TRV_01179
YHR112C	TRV_05235
YLR310C	TRV_06862
YPR141C	TRV_06914
YKL008C	TRV_02738	TRV_01596
YHL003C	TRV_02738	TRV_01596
YKR069W	TRV_02001
YJR152W	TRV_02291
YPL050C	TRV_04489
YKR048C	TRV_07928
YPL266W	TRV_06678
YGR214W	TRV_05889
YLR048W	TRV_05889
YPL104W	TRV_05230
YML086C	TRV_07142
YGR028W	TRV_01000
YGL116W	TRV_02126
YMR215W	TRV_03407
YOR001W	TRV_05309
YDR448W	TRV_07370
YDR335W	TRV_03128
YJR076C	TRV_02422
YJR139C	TRV_07618
YML092C	TRV_03316
YNL075W	TRV_04034
YGR135W	TRV_06910
YBR287W	TRV_01504
YMR296C	TRV_03675
YLR362W	TRV_04878
YKR076W	TRV_02657
YMR251W	TRV_02657
YGR154C	TRV_02657
YLR103C	TRV_03443
YMR166C	TRV_03449
YLR208W	TRV_05422
YHR166C	TRV_06756
YHR202W	TRV_07157
YJR126C	TRV_02192	TRV_00002
YGR194C	TRV_01155
YLR055C	TRV_00077
YGR231C	TRV_01452
YML080W	TRV_00424
YGL141W	TRV_05281
YOR119C	TRV_03484
YML123C	TRV_07324
YAR015W	TRV_02042
YKL045W	TRV_03513
YOR155C	TRV_06351
YMR221C	TRV_07871
YIR028W	TRV_00643	TRV_00271
YBR021W	TRV_00643	TRV_00271
YBL042C	TRV_00643	TRV_00271
YJR013W	TRV_00828
YDL167C	TRV_00689
YMR293C	TRV_08123
YCR094W	TRV_05476
YNR048W	TRV_05476
YPL249C	TRV_04997
YEL064C	TRV_03543
YOR145C	TRV_03730
YOL068C	TRV_02692
YDL042C	TRV_02692
YER148W	TRV_02367
YGL252C	TRV_04100
YGR188C	TRV_04131
YGR173W	TRV_04904
YPL029W	TRV_06616
YFL009W	TRV_03976
YHR108W	TRV_07965
YDR358W	TRV_07965
YJL080C	TRV_02299
YER053C	TRV_07749
YOR124C	TRV_06130
YFL047W	TRV_00748
YOR005C	TRV_03173
YER003C	TRV_07227
YJR049C	TRV_04475
YEL041W	TRV_04475
YDR019C	TRV_04948
YPR069C	TRV_01334
YGL065C	TRV_05563
YNL006W	TRV_04609
YMR110C	TRV_07386
YCR024C	TRV_03310
YIL022W	TRV_01602
YDL155W	TRV_02457
YLR210W	TRV_02457
YBR192W	TRV_05579
YLR002C	TRV_02731
YGL112C	TRV_05467
YHL010C	TRV_06590
YGL097W	TRV_01177	TRV_02355
YPL090C	TRV_04978
YBR181C	TRV_04978
YIR004W	TRV_00834
YDL040C	TRV_04636
YOL058W	TRV_00478
YBR247C	TRV_08121
YJR123W	TRV_07151
YBR074W	TRV_03357
YOR091W	TRV_03417
YOR184W	TRV_03935
YFL003C	TRV_07718
YLR383W	TRV_07589
YLR351C	TRV_00514
YGR012W	TRV_04413
YJL088W	TRV_03555
YIL116W	TRV_00928
YOR176W	TRV_00317
YLR243W	TRV_08006
YLL019C	TRV_00465
YER168C	TRV_02487
YKL022C	TRV_05917
YDL108W	TRV_00732
YFL030W	TRV_04343
YNR053C	TRV_05325
YPR118W	TRV_00716
YDR364C	TRV_08111
YDR300C	TRV_01032
YHR033W	TRV_01032
YGL049C	TRV_01839
YGR162W	TRV_01839
YML074C	TRV_06289
YLR449W	TRV_06289
YGR184C	TRV_00973
YPR175W	TRV_03045
YJL091C	TRV_02639
YLR004C	TRV_03082
YCR084C	TRV_06269
YBL097W	TRV_02567
YDR142C	TRV_03439
YGR159C	TRV_04804
YOR071C	TRV_06055
YLR237W	TRV_06055
YOR192C	TRV_06055
YBR286W	TRV_01590
YEL055C	TRV_04120
YLR229C	TRV_01751
YNL169C	TRV_01499
YBR227C	TRV_06001
YBL033C	TRV_07230
YNL256W	TRV_03584
YLR148W	TRV_04865
YDR297W	TRV_07677
YPR004C	TRV_03463
YIL105C	TRV_06133
YNL047C	TRV_06133
YJR145C	TRV_02053
YHR203C	TRV_02053
YLR399C	TRV_05002
YDL070W	TRV_05002
YBR094W	TRV_02379
YDR332W	TRV_03470
YJL059W	TRV_06570
YMR243C	TRV_02871
YOR316C	TRV_02871
YER055C	TRV_03217
YEL047C	TRV_06863
YJR051W	TRV_06863
YER094C	TRV_02795
YML104C	TRV_00704
YMR302C	TRV_01096
YPL209C	TRV_01037
YDR158W	TRV_06371
YPR167C	TRV_02008
YPL140C	TRV_01194
YOR231W	TRV_01194
YGL169W	TRV_01457
YGR189C	TRV_02292
YGL203C	TRV_07747
YHR132C	TRV_07128
YKL172W	TRV_06731
YBR161W	TRV_03867
YPL057C	TRV_03867
YPL220W	TRV_02580
YGL135W	TRV_02580
YPR119W	TRV_02687
YGR108W	TRV_02687
YJR148W	TRV_05449
YHR208W	TRV_05449
YOL103W	TRV_04160
YDR497C	TRV_04160
YBL037W	TRV_00265
YHR070W	TRV_01944
YKL139W	TRV_05964
YGL076C	TRV_07847
YPL198W	TRV_07847
YJR036C	TRV_00620
YBL104C	TRV_06739
YIL021W	TRV_06869
YNL029C	TRV_03183
YIL085C	TRV_03183
YMR318C	TRV_03693
YCR105W	TRV_03693
YOR190W	TRV_04066
YLR300W	TRV_04066
YDR226W	TRV_01079
YEL046C	TRV_02189
YJL069C	TRV_01434
YCL004W	TRV_04882
YDR244W	TRV_04425
YKL221W	TRV_04369
YER078C	TRV_02331
YPL152W	TRV_01317
YOR132W	TRV_01799
YEL056W	TRV_05960
YKR018C	TRV_03923
YJL082W	TRV_03923
YLR420W	TRV_00833
YNL313C	TRV_05023
YER098W	TRV_01651
YBL067C	TRV_01651
YNL308C	TRV_07209
YJL036W	TRV_00138
YBL061C	TRV_03667
YBR234C	TRV_03745
YEL040W	TRV_03655
YIR029W	TRV_02918
YFR010W	TRV_05807
YHR066W	TRV_03843
YDR312W	TRV_03843
YDR264C	TRV_05454
YOR034C	TRV_05454
YLR328W	TRV_04740
YGR010W	TRV_04740
YPR178W	TRV_00564
YKR017C	TRV_06470
YOR154W	TRV_04859
YGR054W	TRV_03950
YCR009C	TRV_05600
YGL171W	TRV_06416
YMR203W	TRV_05413
YOL049W	TRV_04892
YER102W	TRV_01919
YBL072C	TRV_01919
YBR061C	TRV_04406
YDR496C	TRV_03928
YOR386W	TRV_02203
YPR144C	TRV_03763
YOR181W	TRV_05856
YOR362C	TRV_06465
YDL153C	TRV_01908
YJR068W	TRV_01585
YER021W	TRV_03959
YLR361C	TRV_01629
YCR047C	TRV_06461
YOR033C	TRV_05186
YDR263C	TRV_05186
YBL084C	TRV_05342
YIL108W	TRV_03866
YJR002W	TRV_05370
YJL207C	TRV_06995
YBR159W	TRV_00021
YCR023C	TRV_03436
YPL122C	TRV_00272
YMR278W	TRV_05167
YOR306C	TRV_04445	TRV_03740
YOL119C	TRV_04445	TRV_03740
YPL155C	TRV_00724
YPL117C	TRV_01416
YNL280C	TRV_00674	TRV_01214
YCL038C	TRV_05369
YKR066C	TRV_04210
YLR133W	TRV_01505
YDR147W	TRV_01505
YGR175C	TRV_00314
YGR261C	TRV_03017
YBR046C	TRV_06094
YMR027W	TRV_04900
YLR345W	TRV_05412
YMR001C	TRV_06798
YML110C	TRV_07196
YHR011W	TRV_02920
YGL131C	TRV_03638
YFL016C	TRV_04141
YBR133C	TRV_05821
YDR069C	TRV_02306
YER144C	TRV_02306
YGR255C	TRV_00137
YBL035C	TRV_02887
YLR130C	TRV_00801
YML020W	TRV_03176
YPR091C	TRV_02047
YPR108W	TRV_03718
YLR447C	TRV_05884
YOR212W	TRV_04826
YJL204C	TRV_07715
YLR017W	TRV_07193
YNL121C	TRV_07979
YHR117W	TRV_07979
YJL020C	TRV_04554
YIL033C	TRV_01282
YKL193C	TRV_03803
YML001W	TRV_03179
YJR070C	TRV_06623
YPL172C	TRV_04257
YOR142W	TRV_04876
YIL083C	TRV_00221
YDL017W	TRV_07583
YNL007C	TRV_04905
YHR102W	TRV_00753
YBL041W	TRV_03731
YMR214W	TRV_02286
YIL003W	TRV_05257
YDL192W	TRV_02578
YDL137W	TRV_02578
YGR085C	TRV_02853
YPR102C	TRV_02853
YDR326C	TRV_05384
YHR080C	TRV_05384
YPR132W	TRV_04601
YGR118W	TRV_04601
YDL205C	TRV_03188
YML004C	TRV_00948
YHR142W	TRV_03192
YJL176C	TRV_03468
YDR392W	TRV_00927
YML021C	TRV_03051
YJR105W	TRV_04854
YDR050C	TRV_07880
YDL201W	TRV_04371
YOL124C	TRV_02688
YDL210W	TRV_07481
YKL179C	TRV_06431
YBR084C-A	TRV_00786
YBL027W	TRV_00786
YBR136W	TRV_01175
YKR079C	TRV_00419
YDR324C	TRV_01688
YBR087W	TRV_05324
YPL218W	TRV_03823
YMR276W	TRV_07030
YCR004C	TRV_04312
YDR032C	TRV_04312
YAL042W	TRV_00895
YDR049W	TRV_01827
YGL092W	TRV_05073
YGR267C	TRV_05961
YLR206W	TRV_06478
YDL161W	TRV_06478
YGR163W	TRV_00416
YPR137W	TRV_02819
YMR235C	TRV_04802
YOR141C	TRV_04469
YNL221C	TRV_05828
YOL120C	TRV_03055
YNL301C	TRV_03055
YEL051W	TRV_03162
YEL024W	TRV_05128
YMR061W	TRV_07611
YNL021W	TRV_07489
YBR214W	TRV_01254
YGL056C	TRV_01254
YBR028C	TRV_02372
YNL279W	TRV_04972
YGR246C	TRV_00908
YJL010C	TRV_03859
YLR167W	TRV_03375
YNL231C	TRV_02885
YNL264C	TRV_02885
YPL222W	TRV_08164
YML065W	TRV_07998
YLR442C	TRV_07998
YGL011C	TRV_01692
YLR088W	TRV_07095
YJR144W	TRV_07821
YPL063W	TRV_07273
YKL205W	TRV_01156
YPR011C	TRV_03058
YNL202W	TRV_05037
YDR415C	TRV_05750	TRV_06599	TRV_05286
YNL207W	TRV_03191
YNR041C	TRV_03066
YKL080W	TRV_04946
YPR176C	TRV_03221
YAL012W	TRV_00587
YGR083C	TRV_02889
YMR093W	TRV_07341
YNL048W	TRV_07801
YBR189W	TRV_00254
YPL081W	TRV_00254
YOR171C	TRV_04958
YLR260W	TRV_04958
YHR002W	TRV_02498
YIL043C	TRV_03487
YPR135W	TRV_01099
YML049C	TRV_07031
YPL134C	TRV_02681
YOR222W	TRV_02681
YOR299W	TRV_03612
YMR237W	TRV_03612
YGL083W	TRV_05415
YMR176W	TRV_05239
YPL060W	TRV_05855
YBL089W	TRV_00084
YER119C	TRV_00084
YGR238C	TRV_06103
YHR158C	TRV_06103
YDR523C	TRV_00679
YGR060W	TRV_01173
YDR416W	TRV_03161
YKL191W	TRV_02213
YOL077C	TRV_06005
YDR182W	TRV_00391
YDR104C	TRV_03704
YBR164C	TRV_04470
YGL143C	TRV_07586
YNL274C	TRV_06440
YNL257C	TRV_07208
YHR155W	TRV_07208
YOR127W	TRV_00059
YDR379W	TRV_00059
YOR312C	TRV_03792
YMR242C	TRV_03792
YKR026C	TRV_03014
YNL065W	TRV_04642
YMR208W	TRV_02858
YMR100W	TRV_06813
YER031C	TRV_06003
YGL210W	TRV_06003
YDL056W	TRV_01252
YBR260C	TRV_02037
YOL038W	TRV_00675
YGL205W	TRV_04366
YMR023C	TRV_03891
YJL115W	TRV_07612
YDR242W	TRV_03912	TRV_00601	TRV_02587	TRV_07406
YKL174C	TRV_00054	TRV_00233
YER156C	TRV_02540
YGR047C	TRV_03830
YPL133C	TRV_06378
YPL260W	TRV_07807
YDL006W	TRV_02748
YPL214C	TRV_07077
YIR023W	TRV_00393
YDR191W	TRV_02961
YNL273W	TRV_00275
YLR203C	TRV_01850
YOL064C	TRV_04400
YJL029C	TRV_00897
YJL068C	TRV_01157
YKL150W	TRV_03791
YGR260W	TRV_01002	TRV_01805	TRV_07239	TRV_04912	TRV_03914	TRV_02565	TRV_03398
YBL064C	TRV_04264
YLR380W	TRV_00495
YJR006W	TRV_02865
YOR245C	TRV_00727
YKL114C	TRV_04130
YDR280W	TRV_07133
YJL081C	TRV_05368
YNL011C	TRV_08072
YML026C	TRV_08054
YDR450W	TRV_08054
YBR039W	TRV_03523
YKL120W	TRV_01367
YER087W	TRV_05552
YPL015C	TRV_01432
YIL020C	TRV_04874
YPL227C	TRV_04917
YLR216C	TRV_07317
YDR287W	TRV_01168
YHR046C	TRV_01168
YGR282C	TRV_01897
YIL144W	TRV_02374
YLR166C	TRV_04800
YML121W	TRV_07532
YGR278W	TRV_05307
YML130C	TRV_04423
YHR069C	TRV_07352
YNL031C	TRV_03609
YBR010W	TRV_03609
YBR241C	TRV_03720
YGL104C	TRV_03720
YJL112W	TRV_01740
YKR036C	TRV_01740
YHR128W	TRV_01876
YFR047C	TRV_03090
YML014W	TRV_05273
YLR330W	TRV_05860
YFR021W	TRV_05814
YFL001W	TRV_05887
YLR191W	TRV_04409
YDR427W	TRV_07096
YLR299W	TRV_07898	TRV_00194
YBR274W	TRV_03991
YGR220C	TRV_03069
YDL086W	TRV_06013
YOR202W	TRV_04857
YOR274W	TRV_05408
YKR081C	TRV_07293
YAL025C	TRV_06989
YNR007C	TRV_06847
YOL055C	TRV_02263
YPL258C	TRV_02263
YPR121W	TRV_02263
YNR019W	TRV_06840
YCR048W	TRV_06840
YKL059C	TRV_03040
YPL169C	TRV_00896
YMR314W	TRV_03880
YJR104C	TRV_07774
YBR037C	TRV_06147
YBR024W	TRV_06147
YJL053W	TRV_02699
YFL028C	TRV_05409
YPL224C	TRV_01154
YMR177W	TRV_01154
YPR058W	TRV_01270
YBR104W	TRV_01270
YBR154C	TRV_01312
YBR293W	TRV_04923
YDR064W	TRV_06239
YOR296W	TRV_01855
YPR165W	TRV_02099
YPR022C	TRV_02239
YPL030W	TRV_05158
YDR025W	TRV_01668
YBR048W	TRV_01668
YDR080W	TRV_03378
YDL119C	TRV_05798
YNR006W	TRV_02307
YNL317W	TRV_07134
YIL006W	TRV_03628
YEL006W	TRV_03628
YHR026W	TRV_01381
YNL240C	TRV_04632
YPL247C	TRV_04261
YNR055C	TRV_05154
YDR155C	TRV_00654
YML078W	TRV_00654
YJL134W	TRV_01392
YKR053C	TRV_01392
YMR102C	TRV_06737
YKL121W	TRV_06737
YLR286C	TRV_00229
YCR098C	TRV_03715
YNL227C	TRV_05522
YPR086W	TRV_04514
YPL111W	TRV_05611
YNL022C	TRV_07688
YOR120W	TRV_01564
YDR368W	TRV_01564
YBR018C	TRV_00022
YDR214W	TRV_05046
YOR069W	TRV_01643
YPR048W	TRV_05025
YER060W-A	TRV_04586
YER056C	TRV_04586
YER060W	TRV_04586
YKR070W	TRV_01938	TRV_01349
YKL039W	TRV_08093
YHL017W	TRV_08093
YBR088C	TRV_03815
YOR039W	TRV_01609
YNL137C	TRV_03930
YER143W	TRV_07382
YKR021W	TRV_07064
YJL084C	TRV_07064
YIL034C	TRV_03647
YBR145W	TRV_00763
YMR303C	TRV_00763
YOL086C	TRV_00763
YMR083W	TRV_00763
YGL157W	TRV_06815
YGL039W	TRV_06815
YOL151W	TRV_06815
YDR541C	TRV_06815
YDR330W	TRV_00751
YDR376W	TRV_06564
YGL103W	TRV_06941
YNL016W	TRV_07061
YMR143W	TRV_04463
YDL083C	TRV_04463
YEL023C	TRV_07263	TRV_00941
YOR056C	TRV_00339
YKR068C	TRV_07284
YLR215C	TRV_06992
YKR042W	TRV_03461
YJL116C	TRV_03461
YIL123W	TRV_03461
YNL066W	TRV_03461
YOR378W	TRV_06087
YML116W	TRV_06087
YMR279C	TRV_06087
YCR026C	TRV_01976
YEL016C	TRV_01976
YDL101C	TRV_00735
YAL002W	TRV_03637
YHR088W	TRV_02083
YOR081C	TRV_03829
YKR089C	TRV_03829
YMR113W	TRV_05429
YKL132C	TRV_05429
YMR223W	TRV_00493
YJL121C	TRV_02178
YGL019W	TRV_05447
YOR254C	TRV_02641
YPL084W	TRV_04143
YIL153W	TRV_07189
YGR048W	TRV_07937
YOL052C	TRV_05468
YLL006W	TRV_07170
YOL010W	TRV_06199
YOL002C	TRV_04563
YDR492W	TRV_04563
YJR024C	TRV_01644
YBR002C	TRV_04691
YPR060C	TRV_01739
YMR078C	TRV_03466
YJL187C	TRV_05451
YLR045C	TRV_06481
YPR180W	TRV_04914
YDR465C	TRV_01451
YDR036C	TRV_02881
YDR346C	TRV_03153
YBL020W	TRV_05650
YDR484W	TRV_05083
YCR077C	TRV_06610
YJL125C	TRV_05686
YGR224W	TRV_04574	TRV_02776	TRV_06343	TRV_02517	TRV_06795	TRV_07988	TRV_02832	TRV_01125
YKR105C	TRV_04574	TRV_02776	TRV_06343	TRV_02517	TRV_06795	TRV_07988	TRV_02832	TRV_01125
YCL069W	TRV_04574	TRV_02776	TRV_06343	TRV_02517	TRV_06795	TRV_07988	TRV_02832	TRV_01125
YPR198W	TRV_04574	TRV_02776	TRV_06343	TRV_02517	TRV_06795	TRV_07988	TRV_02832	TRV_01125
YOL092W	TRV_05689
YBR147W	TRV_05689
YDR267C	TRV_00699
YER157W	TRV_01702
YGR225W	TRV_05000
YHR089C	TRV_06123
YIL038C	TRV_07315
YDL122W	TRV_02893
YGR171C	TRV_02862
YNL219C	TRV_03601
YER162C	TRV_07185
YIL030C	TRV_07114
YEL034W	TRV_05084
YJR047C	TRV_05084
YBR187W	TRV_00249
YAL058W	TRV_01645
YGL058W	TRV_02546
YFR005C	TRV_02823
YDR460W	TRV_04304
YDR168W	TRV_05390
YMR088C	TRV_02341
YJR142W	TRV_04926
YPL069C	TRV_03235
YGL115W	TRV_02884
YMR247C	TRV_00915
YJR124C	TRV_02326
YDR002W	TRV_04818
YOR100C	TRV_02550
YGR038W	TRV_02947
YLR350W	TRV_02947
YNL068C	TRV_05777
YIL131C	TRV_05777
YER019W	TRV_04097
YOL123W	TRV_06675
YHL023C	TRV_01567
YDR373W	TRV_04240
YOR007C	TRV_01601
YJL190C	TRV_01497
YLR367W	TRV_01497
YGR279C	TRV_03674
YMR305C	TRV_03674
YKL180W	TRV_06439
YJL177W	TRV_06439
YHR168W	TRV_00960
YDR061W	TRV_03410
YDR164C	TRV_06615
YKL013C	TRV_05808
YNR033W	TRV_04484
YNL127W	TRV_07009
YBL056W	TRV_04588
YER089C	TRV_04588
YBR162C	TRV_01074
YGL186C	TRV_00074
YGL038C	TRV_02425
YLR247C	TRV_03751
YIL134W	TRV_00156
YHR075C	TRV_03650
YDR533C	TRV_03863
YPL280W	TRV_03863
YOR391C	TRV_03863
YMR322C	TRV_03863
YIL121W	TRV_08024
YIL120W	TRV_08024
YEL037C	TRV_00140
YDL206W	TRV_02568
YGR257C	TRV_02623
YBR155W	TRV_05592
YJR140C	TRV_03613
YBR200W	TRV_06604
YOR351C	TRV_01825
YER026C	TRV_06124
YGL130W	TRV_05912
YGL064C	TRV_05895
YKL073W	TRV_06401
YLR070C	TRV_03145
YJR159W	TRV_03145
YDL246C	TRV_03145
YIR037W	TRV_01347
YBR244W	TRV_01347
YEL054C	TRV_03511
YDR418W	TRV_03511
YPL141C	TRV_02770
YOR233W	TRV_02770
YDR054C	TRV_00082
YJR078W	TRV_04509
YIL106W	TRV_06578
YOR275C	TRV_00029
YMR137C	TRV_02173
YMR220W	TRV_05123
YMR226C	TRV_07651
YBL098W	TRV_01653
YKL012W	TRV_03917
YLR143W	TRV_04205
YKL014C	TRV_06619
YPR201W	TRV_06500
YJR133W	TRV_00288
YDR399W	TRV_00288
YKL072W	TRV_03797
YMR053C	TRV_03797
YDR194C	TRV_00970
YDR440W	TRV_03181
YBR026C	TRV_08128
YPL128C	TRV_06090
YPL188W	TRV_06453
YPR082C	TRV_07993
YPL176C	TRV_04515
YOR256C	TRV_04515
YDL236W	TRV_01581
YPL183C	TRV_01673
YPL120W	TRV_04411
YMR260C	TRV_05858
YPR192W	TRV_05985
YER117W	TRV_06318
YBL087C	TRV_06318
YDR204W	TRV_02027
YER012W	TRV_02820
YPL123C	TRV_01920
YER075C	TRV_06331
YPL078C	TRV_03764
YER114C	TRV_06320
YBL085W	TRV_06320
YER061C	TRV_01749
YHL004W	TRV_01268
YHR148W	TRV_02289
YML102W	TRV_01676
YDR311W	TRV_04658
YPL236C	TRV_00558
YDR177W	TRV_05757
YCR010C	TRV_01681
YNR002C	TRV_01681
YGR187C	TRV_00524
YMR099C	TRV_00114
YOL087C	TRV_03156
YBL003C	TRV_05527
YDR225W	TRV_05527
YML022W	TRV_01868
YDR441C	TRV_01868
YGR186W	TRV_00527
YBR110W	TRV_02548
YGL241W	TRV_02674
YER170W	TRV_03514
YDL234C	TRV_06981
YCR061W	TRV_07093
YOL080C	TRV_06631
YLR270W	TRV_06634
YOR173W	TRV_06634
YGR276C	TRV_02187
YGL028C	TRV_03664
YOR251C	TRV_00820
YDL117W	TRV_05986
YPL244C	TRV_07206
YDR098C	TRV_02185
YER174C	TRV_02185
YBR042C	TRV_06454
YDR018C	TRV_06454
YKL004W	TRV_01291
YGR003W	TRV_04113
YKL196C	TRV_07464
YML018C	TRV_03178
YDR438W	TRV_03178
YGL105W	TRV_06365
YJR127C	TRV_02713
YML081W	TRV_02713
YAL003W	TRV_01905
YMR240C	TRV_01870
YKL034W	TRV_07055
YKL116C	TRV_07542
YJL071W	TRV_02249
YOL033W	TRV_02448
YPL045W	TRV_02895
YIL067C	TRV_08140
YNL055C	TRV_05433
YIL114C	TRV_05433
YOR089C	TRV_05667
YNL093W	TRV_05667
YBR239C	TRV_01442
YER152C	TRV_01529
YBL050W	TRV_03778
YKL002W	TRV_02750
YDL074C	TRV_07173
YLR121C	TRV_06035
YLR120C	TRV_06035
YDR144C	TRV_06035
YIL015W	TRV_06035
YIR039C	TRV_06035
YDR247W	TRV_02061
YPL026C	TRV_02061
YGR148C	TRV_05804
YGL031C	TRV_05804
YBL078C	TRV_01085
YEL002C	TRV_03369
YNL181W	TRV_06613
YMR201C	TRV_07906
YDR447C	TRV_04552
YML024W	TRV_04552
YBR176W	TRV_02333
YDR487C	TRV_03989
YHR114W	TRV_04472
YOR311C	TRV_01710
YHR008C	TRV_04674
YEL021W	TRV_06708
YGL001C	TRV_01960
YBL019W	TRV_02049
YGR091W	TRV_01624
YNL201C	TRV_00306
YLR262C	TRV_01379
YML096W	TRV_02607
YDR180W	TRV_06625
YMR041C	TRV_05361
YPL016W	TRV_05872
YBL002W	TRV_05526
YDR224C	TRV_05526
YAL039C	TRV_00324
YGR208W	TRV_02006
YMR200W	TRV_02245
YJR073C	TRV_04355
YIL068C	TRV_05005
YIL099W	TRV_05045
YGL059W	TRV_05975
YJL057C	TRV_05329
YCR073W-A	TRV_00861
YNR034W	TRV_00861
YBL082C	TRV_03168
YJL002C	TRV_01447
YJL143W	TRV_02346
YGL178W	TRV_05699
YKL151C	TRV_07085
YLR268W	TRV_07002
YNL292W	TRV_06733
YPL164C	TRV_07888
YBR191W	TRV_00253
YPL079W	TRV_00253
YNL116W	TRV_02899
YHR115C	TRV_02899
YDR419W	TRV_00071
YNL168C	TRV_00399
YOR281C	TRV_06107
YDR117C	TRV_03626
YOR130C	TRV_01928
YPR128C	TRV_03516
YNL072W	TRV_05276
YNR029C	TRV_06391
YBR267W	TRV_04275
YLR387C	TRV_04275
YIL050W	TRV_04830
YER059W	TRV_04830
YOR096W	TRV_04298
YNL096C	TRV_04298
YKL009W	TRV_00849
YNR020C	TRV_01036
YHR004C	TRV_04344
YGR009C	TRV_05354
YDR410C	TRV_06581
YML060W	TRV_05721
YMR140W	TRV_07855
YNL030W	TRV_02149
YBR009C	TRV_02149
YIR033W	TRV_03624
YKL020C	TRV_03624
YDR449C	TRV_03304
YNL222W	TRV_00657
YLR403W	TRV_02130
YJL055W	TRV_03881
YAL049C	TRV_07727
YNL003C	TRV_03157
YDR425W	TRV_07549
YKL016C	TRV_06972
YNR017W	TRV_07544
YDR371W	TRV_03457	TRV_03374	TRV_03873
YNR054C	TRV_02494
YDL030W	TRV_06753
YJL085W	TRV_05102
YJL041W	TRV_06324
YPR066W	TRV_06254
YFR022W	TRV_00945
YOR018W	TRV_00945
YDR083W	TRV_00016
YGL200C	TRV_01895
YOL041C	TRV_00583
YKL092C	TRV_06141
YDR272W	TRV_02877
YOR040W	TRV_02877
YDR027C	TRV_04847	TRV_00363
YAR003W	TRV_02752
YOL139C	TRV_00811
YKL079W	TRV_02542
YDL052C	TRV_05343
YLR220W	TRV_02604
YPL085W	TRV_06985
YML012W	TRV_02935
YMR024W	TRV_04047
YJR096W	TRV_05116
YLR014C	TRV_00966
YER072W	TRV_04607
YER151C	TRV_06012
YPR107C	TRV_05203
YOR332W	TRV_05848
YKL033W-A	TRV_07692	TRV_07781
YDR176W	TRV_00616
YLR246W	TRV_02020
YML097C	TRV_02606
[truncated: 1,063 more rows]
