# Supplementary material for: Evolutionary Conservation and Diversification of Puf RNA Binding Proteins and Their mRNA Targets
Source: PLoS Biol. 2015 Nov 20;13(11):e1002307. doi: 10.1371/journal.pbio.1002307 (PMC4654594; doi:10.1371/journal.pbio.1002307)
Supplement: S5 Dataset — (ZIP) [file pbio.1002307.s005.zip]

Archive with 3 entries (3 files):
- PositionFrequencyMatrices_forMotifs_from Scer and Ncra Puf3 IPs.txt
- PositionFrequencyMatrices_from_Puf_motif_characterization.txt
- PositionFrequencyMatrices_forMotifs_from Conserved Saccharomycotina Puf3 targets.txt
