# Supplementary material for: Evolutionary Conservation and Diversification of Puf RNA Binding Proteins and Their mRNA Targets
Source: PLoS Biol. 2015 Nov 20;13(11):e1002307. doi: 10.1371/journal.pbio.1002307 (PMC4654594; doi:10.1371/journal.pbio.1002307)
Supplement: S5 Dataset — (ZIP) [file pbio.1002307.s005.zip › PositionFrequencyMatrices_forMotifs_from Scer and Ncra Puf3 IPs.txt]

ScerP3_localFDR_1_FIRE	A	0.071729958	0.333333333	0	0	0	1	0.578059072	1	0	1	0.358649789	0.430379747	0.417721519	0.544303797
ScerP3_localFDR_1_FIRE	C	0.70464135	0.274261603	0	0	0	0	0.122362869	0	0	0	0.105485232	0.135021097	0.075949367	0.11814346
ScerP3_localFDR_1_FIRE	G	0	0.033755274	0	1	0	0	0	0	0	0	0.156118143	0.147679325	0.067510549	0.092827004
ScerP3_localFDR_1_FIRE	T	0.223628692	0.358649789	1	0	1	0	0.299578059	0	1	0	0.379746835	0.286919831	0.438818565	0.244725738
NcraP3_localFDR_1_FIRE	A	0.162790698	0.390804598	0	0	0	1	0	1	0	1	0.310344828	0.390804598	0.298850575	0.551724138
NcraP3_localFDR_1_FIRE	C	0.406976744	0.16091954	0	0	0	0	0.390804598	0	0	0	0.172413793	0.114942529	0.103448276	0.091954023
NcraP3_localFDR_1_FIRE	G	0.034883721	0.126436782	0	1	0	0	0	0	0	0	0.16091954	0.24137931	0.068965517	0.103448276
NcraP3_localFDR_1_FIRE	T	0.395348837	0.32183908	1	0	1	0	0.609195402	0	1	0	0.356321839	0.252873563	0.528735632	0.252873563
