# Supplementary material for: Evolutionary Conservation and Diversification of Puf RNA Binding Proteins and Their mRNA Targets
Source: PLoS Biol. 2015 Nov 20;13(11):e1002307. doi: 10.1371/journal.pbio.1002307 (PMC4654594; doi:10.1371/journal.pbio.1002307)
Supplement: S5 Dataset — (ZIP) [file pbio.1002307.s005.zip › PositionFrequencyMatrices_from_Puf_motif_characterization.txt]

Motif_Name	Position	A	C	G	T
PezizoPuf4_HAATA	1	0.00	0.00	0.00	1.00
PezizoPuf4_HAATA	2	0.00	0.00	1.00	0.00
PezizoPuf4_HAATA	3	0.00	0.00	0.00	1.00
PezizoPuf4_HAATA	4	1.00	0.00	0.00	0.00
PezizoPuf4_HAATA	5	0.08	0.65	0.00	0.27
PezizoPuf4_HAATA	6	1.00	0.00	0.00	0.00
PezizoPuf4_HAATA	7	1.00	0.00	0.00	0.00
PezizoPuf4_HAATA	8	0.00	0.00	0.00	1.00
PezizoPuf4_HAATA	9	1.00	0.00	0.00	0.00
PezizoPuf4_HAATA	10	0.08	0.25	0.27	0.41
PezizoPuf4_YAHTA	1	0.00	0.00	0.00	1.00
PezizoPuf4_YAHTA	2	0.00	0.00	1.00	0.00
PezizoPuf4_YAHTA	3	0.00	0.00	0.00	1.00
PezizoPuf4_YAHTA	4	1.00	0.00	0.00	0.00
PezizoPuf4_YAHTA	5	0.00	0.43	0.00	0.57
PezizoPuf4_YAHTA	6	1.00	0.00	0.00	0.00
PezizoPuf4_YAHTA	7	0.00	0.21	0.19	0.60
PezizoPuf4_YAHTA	8	0.00	0.00	0.00	1.00
PezizoPuf4_YAHTA	9	1.00	0.00	0.00	0.00
PezizoPuf4_YAHTA	10	0.05	0.24	0.25	0.47
PezizoPuf4_HBATA	1	0.00	0.00	0.00	1.00
PezizoPuf4_HBATA	2	0.00	0.00	1.00	0.00
PezizoPuf4_HBATA	3	0.00	0.00	0.00	1.00
PezizoPuf4_HBATA	4	1.00	0.00	0.00	0.00
PezizoPuf4_HBATA	5	0.11	0.48	0.00	0.41
PezizoPuf4_HBATA	6	0.00	0.21	0.35	0.43
PezizoPuf4_HBATA	7	1.00	0.00	0.00	0.00
PezizoPuf4_HBATA	8	0.00	0.00	0.00	1.00
PezizoPuf4_HBATA	9	1.00	0.00	0.00	0.00
PezizoPuf4_HBATA	10	0.11	0.16	0.21	0.52
PezizoPuf4_HNWNTA	1	0.00	0.00	0.00	1.00
PezizoPuf4_HNWNTA	2	0.00	0.00	1.00	0.00
PezizoPuf4_HNWNTA	3	0.00	0.00	0.00	1.00
PezizoPuf4_HNWNTA	4	1.00	0.00	0.00	0.00
PezizoPuf4_HNWNTA	5	0.08	0.40	0.00	0.52
PezizoPuf4_HNWNTA	6	0.27	0.12	0.16	0.45
PezizoPuf4_HNWNTA	7	0.65	0.00	0.00	0.35
PezizoPuf4_HNWNTA	8	0.35	0.11	0.10	0.44
PezizoPuf4_HNWNTA	9	0.00	0.00	0.00	1.00
PezizoPuf4_HNWNTA	10	1.00	0.00	0.00	0.00
PezizoPuf4_YAACA	1	0.00	0.00	0.00	1.00
PezizoPuf4_YAACA	2	0.00	0.00	1.00	0.00
PezizoPuf4_YAACA	3	0.00	0.00	0.00	1.00
PezizoPuf4_YAACA	4	1.00	0.00	0.00	0.00
PezizoPuf4_YAACA	5	0.00	0.61	0.00	0.39
PezizoPuf4_YAACA	6	1.00	0.00	0.00	0.00
PezizoPuf4_YAACA	7	1.00	0.00	0.00	0.00
PezizoPuf4_YAACA	8	0.00	1.00	0.00	0.00
PezizoPuf4_YAACA	9	1.00	0.00	0.00	0.00
PezizoPuf4_YAACA	10	0.34	0.13	0.21	0.31
ScerPuf3	1	0.00	0.00	0.00	1.00
ScerPuf3	2	0.00	0.00	1.00	0.00
ScerPuf3	3	0.00	0.00	0.00	1.00
ScerPuf3	4	1.00	0.00	0.00	0.00
ScerPuf3	5	0.73	0.11	0.00	0.16
ScerPuf3	6	1.00	0.00	0.00	0.00
ScerPuf3	7	0.00	0.00	0.00	1.00
ScerPuf3	8	1.00	0.00	0.00	0.00
ScerPuf3	9	0.39	0.15	0.16	0.30
ScerPuf3	10	0.38	0.15	0.13	0.34
ScerPuf4_HABTA	1	0.00	0.00	0.00	1.00
ScerPuf4_HABTA	2	0.00	0.00	1.00	0.00
ScerPuf4_HABTA	3	0.00	0.00	0.00	1.00
ScerPuf4_HABTA	4	1.00	0.00	0.00	0.00
ScerPuf4_HABTA	5	0.09	0.25	0.00	0.66
ScerPuf4_HABTA	6	1.00	0.00	0.00	0.00
ScerPuf4_HABTA	7	0.00	0.27	0.08	0.65
ScerPuf4_HABTA	8	0.00	0.00	0.00	1.00
ScerPuf4_HABTA	9	1.00	0.00	0.00	0.00
ScerPuf4_HABTA	10	0.27	0.06	0.29	0.38
ScerPuf4_HAATA	1	0.00	0.00	0.00	1.00
ScerPuf4_HAATA	2	0.00	0.00	1.00	0.00
ScerPuf4_HAATA	3	0.00	0.00	0.00	1.00
ScerPuf4_HAATA	4	1.00	0.00	0.00	0.00
ScerPuf4_HAATA	5	0.11	0.34	0.00	0.55
ScerPuf4_HAATA	6	1.00	0.00	0.00	0.00
ScerPuf4_HAATA	7	1.00	0.00	0.00	0.00
ScerPuf4_HAATA	8	0.00	0.00	0.00	1.00
ScerPuf4_HAATA	9	1.00	0.00	0.00	0.00
ScerPuf4_HAATA	10	0.27	0.05	0.34	0.34
ScerPuf4_HBATA	1	0.00	0.00	0.00	1.00
ScerPuf4_HBATA	2	0.00	0.00	1.00	0.00
ScerPuf4_HBATA	3	0.00	0.00	0.00	1.00
ScerPuf4_HBATA	4	1.00	0.00	0.00	0.00
ScerPuf4_HBATA	5	0.31	0.42	0.00	0.27
ScerPuf4_HBATA	6	0.00	0.37	0.13	0.51
ScerPuf4_HBATA	7	1.00	0.00	0.00	0.00
ScerPuf4_HBATA	8	0.00	0.00	0.00	1.00
ScerPuf4_HBATA	9	1.00	0.00	0.00	0.00
ScerPuf4_HBATA	10	0.00	0.00	0.79	0.21
ScerPuf5_WYWWTA	1	0.00	0.00	0.00	1.00
ScerPuf5_WYWWTA	2	0.00	0.00	1.00	0.00
ScerPuf5_WYWWTA	3	0.00	0.00	0.00	1.00
ScerPuf5_WYWWTA	4	1.00	0.00	0.00	0.00
ScerPuf5_WYWWTA	5	0.85	0.00	0.00	0.15
ScerPuf5_WYWWTA	6	0.00	0.55	0.00	0.45
ScerPuf5_WYWWTA	7	0.83	0.07	0.00	0.11
ScerPuf5_WYWWTA	8	0.40	0.02	0.07	0.51
ScerPuf5_WYWWTA	9	0.00	0.00	0.00	1.00
ScerPuf5_WYWWTA	10	1.00	0.00	0.00	0.00
ScerPuf5_BTATA	1	0.00	0.00	0.00	1.00
ScerPuf5_BTATA	2	0.00	0.00	1.00	0.00
ScerPuf5_BTATA	3	0.00	0.00	0.00	1.00
ScerPuf5_BTATA	4	1.00	0.00	0.00	0.00
ScerPuf5_BTATA	5	0.00	0.22	0.10	0.68
ScerPuf5_BTATA	6	0.00	0.00	0.04	0.96
ScerPuf5_BTATA	7	0.96	0.04	0.00	0.00
ScerPuf5_BTATA	8	0.00	0.00	0.00	1.00
ScerPuf5_BTATA	9	1.00	0.00	0.00	0.00
ScerPuf5_BTATA	10	0.32	0.00	0.23	0.44
