# Supplementary material for: Evolutionary Conservation and Diversification of Puf RNA Binding Proteins and Their mRNA Targets
Source: PLoS Biol. 2015 Nov 20;13(11):e1002307. doi: 10.1371/journal.pbio.1002307 (PMC4654594; doi:10.1371/journal.pbio.1002307)
Supplement: S5 Dataset — (ZIP) [file pbio.1002307.s005.zip › PositionFrequencyMatrices_forMotifs_from Conserved Saccharomycotina Puf3 targets.txt]

Species	A	C	G	T
S.cerevisiae.fa	0.09127	0.664063	0.026998	0.21767
S.cerevisiae.fa	0.223629	0.329114	0.046414	0.400844
S.cerevisiae.fa	0	0.004219	0	0.995781
S.cerevisiae.fa	0	0	1	0
S.cerevisiae.fa	0	0	0	1
S.cerevisiae.fa	0.991561	0	0.008439	0
S.cerevisiae.fa	0.57384	0.14346	0.008439	0.274262
S.cerevisiae.fa	0.990004	0.001616	0.001681	0.006699
S.cerevisiae.fa	0.002662	0.001616	0.001681	0.994041
S.cerevisiae.fa	0.985784	0.001616	0.001681	0.010919
S.cerevisiaeRM11-1a.fa	0.088308	0.646679	0.031416	0.233597
S.cerevisiaeRM11-1a.fa	0.223683	0.318902	0.055798	0.401616
S.cerevisiaeRM11-1a.fa	0.007843	0.01448	0.002375	0.975301
S.cerevisiaeRM11-1a.fa	0.007843	0.002334	0.974035	0.015787
S.cerevisiaeRM11-1a.fa	0.007843	0.002334	0.002375	0.987447
S.cerevisiaeRM11-1a.fa	0.991903	0	0.004049	0.004049
S.cerevisiaeRM11-1a.fa	0.574899	0.145749	0.008097	0.271255
S.cerevisiaeRM11-1a.fa	0.97419	0.001556	0.013729	0.010525
S.cerevisiaeRM11-1a.fa	0.003795	0.002334	0.002375	0.991496
S.cerevisiaeRM11-1a.fa	0.963055	0.004669	0.008798	0.023477
S.cerevisiaeRM11-1a.fa	0.344887	0.163342	0.135096	0.356675
S.cerevisiaeRM11-1a.fa	0.385373	0.155245	0.171533	0.287849
S.cerevisiaeRM11-1a.fa	0.3755	0.106808	0.111235	0.406457
S.paradoxus.fa	0.102712	0.619457	0.037433	0.240398
S.paradoxus.fa	0.24268	0.335083	0.046251	0.375987
S.paradoxus.fa	0.011569	0.023972	0.001806	0.962653
S.paradoxus.fa	0.014673	0.000875	0.983125	0.001327
S.paradoxus.fa	0.00134	0.000875	0.000903	0.996882
S.paradoxus.fa	0.995556	0	0.004444	0
S.paradoxus.fa	0.579118	0.111986	0.009792	0.299105
S.paradoxus.fa	0.980457	0.00175	0.006251	0.011542
S.paradoxus.fa	0.011569	0.00175	0.001806	0.984876
S.paradoxus.fa	0.966699	0.008819	0.00896	0.015523
S.mikatae.fa	0.363342	0.13289	0.111003	0.392765
S.mikatae.fa	0.093611	0.603825	0.033221	0.269343
S.mikatae.fa	0.262296	0.348488	0.052087	0.337129
S.mikatae.fa	0.011679	0.001678	0.006132	0.980512
S.mikatae.fa	0.005839	0.009688	0.961031	0.023442
S.mikatae.fa	0.011679	0.001678	0.001707	0.984936
S.mikatae.fa	0.971856	0.001678	0.010557	0.01591
S.mikatae.fa	0.524953	0.143271	0.014982	0.316795
S.mikatae.fa	0.974866	0.009688	0.000854	0.014592
S.mikatae.fa	0.017518	0.011366	0.002561	0.968555
S.mikatae.fa	0.959634	0.007549	0.016532	0.016284
S.kudriavzevii.fa	0.125141	0.624789	0.041577	0.208493
S.kudriavzevii.fa	0.292765	0.311374	0.051006	0.344856
S.kudriavzevii.fa	0.006306	0.04054	0.004131	0.949022
S.kudriavzevii.fa	0.025563	0.003062	0.940598	0.030777
S.kudriavzevii.fa	0.00473	0.003062	0.003098	0.98911
S.kudriavzevii.fa	1	0	0	0
S.kudriavzevii.fa	0.510417	0.171875	0.005208	0.3125
S.kudriavzevii.fa	0.980743	0.001021	0.006241	0.011995
S.kudriavzevii.fa	0.006785	0.001021	0.006241	0.985953
S.kudriavzevii.fa	0.978688	0.003062	0.013515	0.004735
S.bayanus.fa	0.38358	0.188432	0.104835	0.323152
S.bayanus.fa	0.343406	0.194582	0.109848	0.352164
S.bayanus.fa	0.118818	0.635674	0.010732	0.234776
S.bayanus.fa	0.267857	0.348214	0.044643	0.339286
S.bayanus.fa	0	0.004464	0	0.995536
S.bayanus.fa	0.004464	0	0.991071	0.004464
S.bayanus.fa	0	0	0	1
S.bayanus.fa	0.96875	0	0.026786	0.004464
S.bayanus.fa	0.602679	0.133929	0.008929	0.254464
S.bayanus.fa	0.986607	0	0.004464	0.008929
S.bayanus.fa	0.004464	0	0	0.995536
S.bayanus.fa	0.968062	0.005235	0.009874	0.016828
S.bayanus.fa	0.281936	0.193608	0.153633	0.370823
S.bayanus.fa	0.438872	0.155073	0.115302	0.290753
S.castellii.fa	0.390021	0.165414	0.094615	0.34995
S.castellii.fa	0.379229	0.144696	0.086138	0.389938
S.castellii.fa	0.079787	0.739362	0.005319	0.175532
S.castellii.fa	0.31383	0.234043	0.074468	0.37766
S.castellii.fa	0	0.005319	0	0.994681
S.castellii.fa	0	0	1	0
S.castellii.fa	0	0	0	1
S.castellii.fa	0.989362	0	0.010638	0
S.castellii.fa	0.569149	0.079787	0.005319	0.345745
S.castellii.fa	0.989362	0	0	0.010638
S.castellii.fa	0.001569	0.001079	0.006351	0.991002
S.castellii.fa	0.990931	0.001079	0.001032	0.006959
S.castellii.fa	0.433989	0.076625	0.065893	0.423493
S.castellii.fa	0.439998	0.102366	0.085654	0.371983
C.glabrata.fa	0.402212	0.156589	0.051908	0.38929
C.glabrata.fa	0.142873	0.602391	0.04001	0.214725
C.glabrata.fa	0.404137	0.270675	0.033675	0.291513
C.glabrata.fa	0.018595	0.005615	0.001546	0.974244
C.glabrata.fa	0.001265	0.0008	0.988725	0.00921
C.glabrata.fa	0.001265	0.0008	0.004789	0.993146
C.glabrata.fa	0.993233	0.0008	0.004789	0.001178
C.glabrata.fa	0.543434	0.149394	0.012821	0.294351
C.glabrata.fa	0.965121	0.0008	0.008805	0.025274
C.glabrata.fa	0.005281	0.004816	0.004789	0.985114
C.glabrata.fa	0.974198	0.01203	0.003866	0.009906
C.glabrata.fa	0.291248	0.146958	0.219037	0.342758
C.glabrata.fa	0.424823	0.142124	0.085583	0.34747
C.glabrata.fa	0.379933	0.136398	0.095183	0.388486
K.waltii.fa	0.069686	0.750997	0.022528	0.156789
K.waltii.fa	0.201888	0.351584	0.094224	0.352304
K.waltii.fa	0.015992	0.001035	0.00585	0.977123
K.waltii.fa	0.004854	0.014563	0.975728	0.004854
K.waltii.fa	0	0.004854	0	0.995146
K.waltii.fa	0.990291	0	0.009709	0
K.waltii.fa	0.446602	0.145631	0.004854	0.402913
K.waltii.fa	0.980583	0	0.004854	0.014563
K.waltii.fa	0.019417	0	0.004854	0.975728
K.waltii.fa	0.983441	0.00207	0.001991	0.012498
K.waltii.fa	0.267853	0.120644	0.241846	0.369657
S.kluyveri.fa	0.362747	0.20468	0.091942	0.340631
S.kluyveri.fa	0.31463	0.157712	0.080639	0.447019
S.kluyveri.fa	0.029028	0.778153	0.006806	0.186014
S.kluyveri.fa	0.153744	0.314469	0.060178	0.471609
S.kluyveri.fa	0.009676	0.005147	0.005093	0.980084
S.kluyveri.fa	0	0.004237	0.995763	0
S.kluyveri.fa	0	0	0	1
S.kluyveri.fa	1	0	0	0
S.kluyveri.fa	0.483051	0.122881	0.004237	0.389831
S.kluyveri.fa	0.978814	0.004237	0.016949	0
S.kluyveri.fa	0.004237	0	0	0.995763
S.kluyveri.fa	0.965468	0.011204	0.011043	0.012285
S.kluyveri.fa	0.301415	0.181605	0.329696	0.187284
K.lactis.fa	0.330718	0.22244	0.101144	0.345698
K.lactis.fa	0.273246	0.226791	0.096787	0.403176
K.lactis.fa	0.086604	0.756901	0.013018	0.143477
K.lactis.fa	0.354897	0.289421	0.029278	0.326404
K.lactis.fa	0.00813	0	0.004065	0.987805
K.lactis.fa	0.00813	0	0.99187	0
K.lactis.fa	0	0	0.004065	0.995935
K.lactis.fa	1	0	0	0
K.lactis.fa	0.512195	0.174797	0.004065	0.308943
K.lactis.fa	0.993108	0.000803	0.004888	0.001201
K.lactis.fa	0.025628	0.004869	0.004888	0.964615
K.lactis.fa	0.978086	0.009737	0.001645	0.010531
K.lactis.fa	0.217924	0.156079	0.278068	0.34793
K.lactis.fa	0.474559	0.129183	0.113096	0.283163
E.gossypii.fa	0.124806	0.624742	0.070874	0.179578
E.gossypii.fa	0.193694	0.423423	0.13964	0.243243
E.gossypii.fa	0.036036	0.031532	0.045045	0.887387
E.gossypii.fa	0.031532	0.022523	0.936937	0.009009
E.gossypii.fa	0	0	0	1
E.gossypii.fa	0.981982	0.013514	0.004505	0
E.gossypii.fa	0.351351	0.247748	0.009009	0.391892
E.gossypii.fa	0.972973	0.004505	0.013514	0.009009
E.gossypii.fa	0.009009	0	0.004505	0.986486
E.gossypii.fa	0.928966	0.023531	0.019112	0.028391
E.gossypii.fa	0.240885	0.186796	0.344556	0.227763
E.gossypii.fa	0.31857	0.187899	0.133964	0.359568
C.albicansWO1.fa	0.102011	0.590977	0.051378	0.255634
C.albicansWO1.fa	0.231997	0.108529	0.076529	0.582945
C.albicansWO1.fa	0.010223	0.00369	0.007981	0.978107
C.albicansWO1.fa	0.025114	0.006984	0.946707	0.021195
C.albicansWO1.fa	0.004952	0.002952	0.003159	0.988937
C.albicansWO1.fa	1	0	0	0
C.albicansWO1.fa	0.436722	0.222512	0.00079	0.339976
C.albicansWO1.fa	0.981077	0.000738	0.008854	0.009331
C.albicansWO1.fa	0.009303	0.008802	0.012886	0.969008
C.albicansWO1.fa	0.963392	0.006246	0.010434	0.019928
C.albicansWO1.fa	0.190436	0.067468	0.474933	0.267163
C.albicansWO1.fa	0.519208	0.0389	0.043398	0.398495
C.albicansWO1.fa	0.339914	0.163558	0.111862	0.384666
C.albicansWO1.fa	0.419371	0.108324	0.122283	0.350022
C.albicansSC5314.fa	0.391359	0.088025	0.096964	0.423653
C.albicansSC5314.fa	0.08765	0.583132	0.042042	0.287176
C.albicansSC5314.fa	0.226479	0.107937	0.080391	0.585194
C.albicansSC5314.fa	0.00613	0.011594	0.007895	0.974381
C.albicansSC5314.fa	0.01563	0.010144	0.954538	0.019689
C.albicansSC5314.fa	0.003678	0.002175	0.006331	0.987816
C.albicansSC5314.fa	0.996016	0.003984	0	0
C.albicansSC5314.fa	0.424763	0.244478	0.001565	0.329195
C.albicansSC5314.fa	0.974563	0.00145	0.013517	0.01047
C.albicansSC5314.fa	0.006436	0.00145	0.013517	0.978597
C.albicansSC5314.fa	0.958321	0.00761	0.011879	0.02219
C.albicansSC5314.fa	0.170702	0.07208	0.490749	0.266469
C.albicansSC5314.fa	0.501073	0.046367	0.042897	0.409663
C.albicansSC5314.fa	0.341098	0.158288	0.123288	0.377327
C.albicansSC5314.fa	0.408524	0.096044	0.128672	0.36676
C.dubliniensis.fa	0.409209	0.128999	0.080864	0.380928
C.dubliniensis.fa	0.122638	0.557078	0.045663	0.274621
C.dubliniensis.fa	0.243696	0.116654	0.047422	0.592228
C.dubliniensis.fa	0.008828	0.005248	0.009732	0.976192
C.dubliniensis.fa	0.033733	0.007097	0.945842	0.013327
C.dubliniensis.fa	0.005045	0.007097	0.003219	0.984639
C.dubliniensis.fa	0.995902	0.004098	0	0
C.dubliniensis.fa	0.459016	0.233607	0	0.307377
C.dubliniensis.fa	0.979193	0.006348	0.010611	0.003848
C.dubliniensis.fa	0.01734	0.002999	0.007317	0.972344
C.dubliniensis.fa	0.961224	0.007847	0.008122	0.022807
C.dubliniensis.fa	0.220682	0.037285	0.533517	0.208516
C.dubliniensis.fa	0.557379	0.042534	0.059642	0.340445
C.dubliniensis.fa	0.321882	0.120053	0.092354	0.465711
C.dubliniensis.fa	0.403858	0.105761	0.1383	0.352081
C.tropicalis.fa	0.322299	0.111586	0.108776	0.457339
C.tropicalis.fa	0.27766	0.160628	0.079835	0.481877
C.tropicalis.fa	0.153935	0.602421	0.021468	0.222176
C.tropicalis.fa	0.271052	0.165484	0.09354	0.469923
C.tropicalis.fa	0.003965	0.002492	0.011597	0.981947
C.tropicalis.fa	0.013514	0.004505	0.981982	0
C.tropicalis.fa	0	0	0	1
C.tropicalis.fa	0.995495	0.004505	0	0
C.tropicalis.fa	0.481982	0.171171	0	0.346847
C.tropicalis.fa	0.987808	0.000831	0.005367	0.005994
C.tropicalis.fa	0.001322	0.000831	0.000863	0.996985
C.tropicalis.fa	0.992313	0.000831	0.005367	0.00149
C.tropicalis.fa	0.112073	0.070059	0.511597	0.306271
C.tropicalis.fa	0.523305	0.07089	0.034982	0.370824
C.tropicalis.fa	0.287209	0.17165	0.09977	0.441371
C.parapsilosis.fa	0.121439	0.449103	0.079998	0.34946
C.parapsilosis.fa	0.172293	0.136284	0.088004	0.60342
C.parapsilosis.fa	0.028805	0.021687	0.00993	0.939578
C.parapsilosis.fa	0.025171	0.007166	0.962701	0.004962
C.parapsilosis.fa	0.006488	0.001551	0.005741	0.986221
C.parapsilosis.fa	0.960561	0.008905	0.021163	0.009371
C.parapsilosis.fa	0.34674	0.199962	0.000838	0.45246
C.parapsilosis.fa	0.973967	0.001551	0.013871	0.010611
C.parapsilosis.fa	0.026382	0.020137	0.032645	0.920837
C.parapsilosis.fa	0.928821	0.020137	0.012319	0.038723
C.parapsilosis.fa	0.13813	0.084989	0.557159	0.219723
C.parapsilosis.fa	0.498626	0.087901	0.13787	0.275603
C.parapsilosis.fa	0.30913	0.175404	0.107988	0.407479
C.parapsilosis.fa	0.397373	0.105376	0.158724	0.338528
L.elongisporus.fa	0.052201	0.013472	0.018596	0.915732
L.elongisporus.fa	0.039258	0.011122	0.932544	0.017076
L.elongisporus.fa	0.00139	0.000783	0.000906	0.99692
L.elongisporus.fa	0.997004	0.000783	0.000906	0.001306
L.elongisporus.fa	0.480851	0.181391	0.006199	0.33156
L.elongisporus.fa	0.967693	0.005953	0.023743	0.002612
L.elongisporus.fa	0.020324	0.010339	0.001813	0.967525
L.elongisporus.fa	0.938381	0.011122	0.020263	0.030234
L.elongisporus.fa	0.233415	0.080044	0.418625	0.267915
L.elongisporus.fa	0.523848	0.081141	0.117952	0.277058
L.elongisporus.fa	0.302083	0.127195	0.156957	0.413765
L.elongisporus.fa	0.444645	0.130177	0.164291	0.260886
C.lusitaniae.fa	0.00989	0.000891	0.000917	0.988302
C.lusitaniae.fa	0	0	0.987069	0.012931
C.lusitaniae.fa	0.00431	0	0.00431	0.991379
C.lusitaniae.fa	0.979717	0.009512	0.009538	0.001233
C.lusitaniae.fa	0.229717	0.449167	0.000917	0.320199
C.lusitaniae.fa	0.988338	0.000891	0.000917	0.009854
C.lusitaniae.fa	0.00989	0.000891	0.005227	0.983992
C.lusitaniae.fa	0.965014	0.006983	0.015682	0.012321
C.lusitaniae.fa	0.102945	0.106121	0.554475	0.236459
C.lusitaniae.fa	0.352441	0.177759	0.143434	0.326366
C.lusitaniae.fa	0.427751	0.212386	0.126467	0.233395
C.lusitaniae.fa	0.397196	0.133518	0.162419	0.306867
C.guilliermondii.fa	0.010792	0.010251	0.000988	0.97797
C.guilliermondii.fa	0.010792	0.005578	0.963605	0.020026
C.guilliermondii.fa	0	0	0	1
C.guilliermondii.fa	0.995327	0.004673	0	0
C.guilliermondii.fa	0.285047	0.331776	0.009346	0.373832
C.guilliermondii.fa	1	0	0	0
C.guilliermondii.fa	0.004673	0	0.009346	0.985981
C.guilliermondii.fa	0.962617	0.028037	0	0.009346
C.guilliermondii.fa	0.163551	0.074766	0.621495	0.140187
D.hansenii.fa	0.190269	0.468014	0.052583	0.289133
D.hansenii.fa	0.223493	0.144781	0.041952	0.589773
D.hansenii.fa	0.004115	0.00823	0	0.987654
D.hansenii.fa	0.004115	0.012346	0.983539	0
D.hansenii.fa	0	0	0	1
D.hansenii.fa	1	0	0	0
D.hansenii.fa	0.300412	0.234568	0	0.465021
D.hansenii.fa	0.99177	0	0	0.00823
D.hansenii.fa	0.012346	0	0	0.987654
D.hansenii.fa	0.99177	0	0.004115	0.004115
D.hansenii.fa	0.202917	0.103629	0.325903	0.367551
P.stipitis.fa	0.230111	0.514835	0.036944	0.218109
P.stipitis.fa	0.180723	0.180723	0.028112	0.610442
P.stipitis.fa	0	0	0.004016	0.995984
P.stipitis.fa	0.004016	0	0.995984	0
P.stipitis.fa	0	0	0	1
P.stipitis.fa	1	0	0	0
P.stipitis.fa	0.313253	0.393574	0.004016	0.289157
P.stipitis.fa	1	0	0	0
P.stipitis.fa	0.008032	0	0.004016	0.987952
P.stipitis.fa	0.99718	0.000779	0.0008	0.001242
P.stipitis.fa	0.121678	0.089133	0.498792	0.290398
P.stipitis.fa	0.441338	0.146916	0.086736	0.32501
Y.lipolytica.fa	0.029787	0	0.008511	0.961702
Y.lipolytica.fa	0.008511	0	0.991489	0
Y.lipolytica.fa	0.004255	0.004255	0	0.991489
Y.lipolytica.fa	1	0	0	0
Y.lipolytica.fa	0.131915	0.319149	0	0.548936
Y.lipolytica.fa	1	0	0	0
Y.lipolytica.fa	0	0	0	1
Y.lipolytica.fa	0.995745	0	0.004255	0
Y.lipolytica.fa	0.042553	0.13617	0.621277	0.2
Y.lipolytica.fa	0.157447	0.12766	0.13617	0.578723
Y.lipolytica.fa	0.448069	0.111492	0.196674	0.243765
Y.lipolytica.fa	0.522126	0.113313	0.117341	0.24722
A.oligospora.fa	0.201753	0.245176	0.109944	0.443127
A.oligospora.fa	0.022472	0.005618	0.02809	0.94382
A.oligospora.fa	0.011236	0	0.983146	0.005618
A.oligospora.fa	0.016854	0	0	0.983146
A.oligospora.fa	0.994382	0	0.005618	0
A.oligospora.fa	0.067416	0.410112	0.005618	0.516854
A.oligospora.fa	0.994382	0	0.005618	0
A.oligospora.fa	0.005618	0.005618	0.005618	0.983146
A.oligospora.fa	0.945528	0.001201	0.023539	0.029732
A.oligospora.fa	0.153393	0.19783	0.158371	0.490406
A.oligospora.fa	0.527596	0.082255	0.143651	0.246498
A.oligospora.fa	0.28063	0.206625	0.064437	0.448307
A.oligospora.fa	0.450341	0.149167	0.149434	0.251058
T.melanosporum.fa	0.222201	0.257138	0.101676	0.418985
T.melanosporum.fa	0.056338	0.021127	0.056338	0.866197
T.melanosporum.fa	0.176056	0	0.816901	0.007042
T.melanosporum.fa	0	0	0.014085	0.985915
T.melanosporum.fa	0.992958	0	0.007042	0
T.melanosporum.fa	0.140845	0.211268	0	0.647887
T.melanosporum.fa	1	0	0	0
T.melanosporum.fa	0.126761	0.014085	0.06338	0.795775
T.melanosporum.fa	0.503892	0.123335	0.045338	0.327435
T.tonsurans.fa	0.380039	0.229875	0.081467	0.308619
T.tonsurans.fa	0.00142	0.006187	0.006264	0.986129
T.tonsurans.fa	0.00142	0.006187	0.99088	0.001514
T.tonsurans.fa	0.00142	0.001058	0.006264	0.991257
T.tonsurans.fa	1	0	0	0
T.tonsurans.fa	0.033609	0.484168	0.017657	0.464566
T.tonsurans.fa	0.495148	0.053399	0.068939	0.382515
T.tonsurans.fa	0.520789	0.114937	0.043298	0.320976
T.tonsurans.fa	0.113056	0.083437	0.048393	0.755113
T.tonsurans.fa	0.595344	0.059182	0.076274	0.2692
T.equinum.fa	0.004388	0.008496	0.008824	0.978292
T.equinum.fa	0.009679	0.008496	0.977078	0.004747
T.equinum.fa	0.002925	0.002137	0.002355	0.992583
T.equinum.fa	0.996172	0.001068	0.001178	0.001582
T.equinum.fa	0.027918	0.487841	0.006469	0.477773
T.equinum.fa	0.498817	0.038105	0.069961	0.393117
T.equinum.fa	0.562309	0.112179	0.054088	0.271424
T.equinum.fa	0.100186	0.076261	0.034699	0.788854
T.equinum.fa	0.641891	0.039275	0.051169	0.267665
T.rubrum.fa	0.278545	0.323296	0.097333	0.300826
T.rubrum.fa	0.384211	0.305263	0.068421	0.242105
T.rubrum.fa	0.005263	0.005263	0.005263	0.984211
T.rubrum.fa	0.005263	0.010526	0.968421	0.015789
T.rubrum.fa	0	0	0	1
T.rubrum.fa	1	0	0	0
T.rubrum.fa	0.010526	0.5	0.005263	0.484211
T.rubrum.fa	0.505263	0.078947	0.094737	0.321053
T.rubrum.fa	0.631579	0.105263	0.042105	0.221053
T.rubrum.fa	0.064604	0.101072	0.032702	0.801622
T.rubrum.fa	0.604055	0.080415	0.049894	0.265637
A.benhamiae.fa	0.420182	0.194927	0.06051	0.324381
A.benhamiae.fa	0.003515	0.00903	0.015639	0.971817
A.benhamiae.fa	0.009926	0.002619	0.983587	0.003868
A.benhamiae.fa	0	0	0	1
A.benhamiae.fa	0.99359	0	0.00641	0
A.benhamiae.fa	0.032051	0.519231	0.025641	0.423077
A.benhamiae.fa	0.448718	0.044872	0.083333	0.423077
A.benhamiae.fa	0.615385	0.076923	0.044872	0.262821
A.benhamiae.fa	0.080438	0.098773	0.034869	0.785919
A.benhamiae.fa	0.622518	0.070927	0.098059	0.208496
T.verrucosum.fa	0.00187	0.001306	0.001498	0.995326
T.verrucosum.fa	0.00187	0.008018	0.988075	0.002037
T.verrucosum.fa	0.00187	0.001306	0.001498	0.995326
T.verrucosum.fa	0.988447	0.001306	0.008209	0.002037
T.verrucosum.fa	0.006711	0.52349	0.020134	0.449664
T.verrucosum.fa	0.503356	0.026846	0.100671	0.369128
T.verrucosum.fa	0.530201	0.053691	0.080537	0.33557
T.verrucosum.fa	0.089118	0.1154	0.028343	0.767138
T.verrucosum.fa	0.5862	0.07608	0.064954	0.272766
M.gypseum.fa	0.013216	0.007417	0.012804	0.966563
M.gypseum.fa	0.002745	0.002181	0.991862	0.003212
M.gypseum.fa	0.002745	0.002181	0.007569	0.987505
M.gypseum.fa	0.992274	0.002181	0.002333	0.003212
M.gypseum.fa	0.032786	0.409468	0.006402	0.551344
M.gypseum.fa	0.561582	0.053447	0.079701	0.305271
M.gypseum.fa	0.577289	0.090096	0.048287	0.284328
M.gypseum.fa	0.129772	0.102748	0.013971	0.753509
M.gypseum.fa	0.676155	0.039265	0.045413	0.239167
M.canis.fa	0.441131	0.172648	0.034576	0.351645
M.canis.fa	0.029008	0.00875	0.004003	0.958239
M.canis.fa	0.020347	0.010521	0.962906	0.006226
M.canis.fa	0.0013	0.000997	0.005763	0.991941
M.canis.fa	0.995238	0.004762	0	0
M.canis.fa	0.004762	0.390476	0	0.604762
M.canis.fa	0.610823	0.043854	0.077191	0.268131
M.canis.fa	0.506062	0.100997	0.029572	0.363369
M.canis.fa	0.13377	0.099226	0.037336	0.729668
M.canis.fa	0.577084	0.087051	0.063356	0.272509
C.immitis.fa	0.023933	0.003061	0.00822	0.964786
C.immitis.fa	0.011295	0.005995	0.981181	0.001529
C.immitis.fa	0.001344	0.00102	0.001081	0.996554
C.immitis.fa	1	0	0	0
C.immitis.fa	0	0.472637	0	0.527363
C.immitis.fa	0.606965	0.024876	0.044776	0.323383
C.immitis.fa	0.457711	0.064677	0.104478	0.373134
C.immitis.fa	0.129353	0.144279	0.0199	0.706468
C.immitis.fa	0.56474	0.102816	0.028984	0.30346
C.posadasii.fa	0.016854	0	0.005618	0.977528
C.posadasii.fa	0	0	1	0
C.posadasii.fa	0	0	0	1
C.posadasii.fa	1	0	0	0
C.posadasii.fa	0.005618	0.483146	0.005618	0.505618
C.posadasii.fa	0.561798	0.022472	0.039326	0.376404
C.posadasii.fa	0.466292	0.02809	0.106742	0.398876
C.posadasii.fa	0.137894	0.137147	0.030571	0.694388
C.posadasii.fa	0.547996	0.093705	0.032979	0.32532
U.reesii.fa	0.248739	0.343759	0.205146	0.202357
U.reesii.fa	0.229438	0.242068	0.082504	0.44599
U.reesii.fa	0.38916	0.200402	0.082504	0.327934
U.reesii.fa	0.003608	0.002979	0.003058	0.990356
U.reesii.fa	0.003608	0.002979	0.989169	0.004245
U.reesii.fa	0.001804	0.001489	0.001529	0.995178
U.reesii.fa	0.987915	0.008434	0.001529	0.002122
U.reesii.fa	0.008748	0.452878	0.001529	0.536845
U.reesii.fa	0.654582	0.0501	0.057084	0.238233
U.reesii.fa	0.43236	0.077878	0.091807	0.397956
U.reesii.fa	0.214017	0.121536	0.045423	0.619023
U.reesii.fa	0.48648	0.164224	0.096002	0.253294
H.capsulatum.fa	0.290949	0.184878	0.081448	0.442725
H.capsulatum.fa	0.42587	0.343608	0.049702	0.18082
H.capsulatum.fa	0.012327	0.003425	0.00334	0.980908
H.capsulatum.fa	0.00439	0.003425	0.987467	0.004718
H.capsulatum.fa	0	0	0	1
H.capsulatum.fa	1	0	0	0
H.capsulatum.fa	0.010132	0.327109	0.017543	0.645216
H.capsulatum.fa	0.526005	0.025522	0.049289	0.399184
H.capsulatum.fa	0.414894	0.104887	0.223892	0.256327
H.capsulatum.fa	0.213779	0.067543	0.091055	0.627623
H.capsulatum.fa	0.545255	0.052921	0.099818	0.302006
B.dermatitidis.fa	0	0	0.00578	0.99422
B.dermatitidis.fa	0.16185	0.00578	0.83237	0
B.dermatitidis.fa	0	0	0	1
B.dermatitidis.fa	1	0	0	0
B.dermatitidis.fa	0	0.16185	0	0.83815
B.dermatitidis.fa	0.676301	0.017341	0.121387	0.184971
B.dermatitidis.fa	0.179191	0.115607	0.023121	0.682081
B.dermatitidis.fa	0.445087	0.069364	0.017341	0.468208
B.dermatitidis.fa	0.353243	0.085793	0.039258	0.521706
P.brasiliensis.fa	0.211233	0.139287	0.087124	0.562356
P.brasiliensis.fa	0.282661	0.308119	0.197514	0.211706
P.brasiliensis.fa	0.00172	0.001462	0.001354	0.995464
P.brasiliensis.fa	0.00172	0.001462	0.994861	0.001957
P.brasiliensis.fa	0.00172	0.001462	0.007848	0.98897
P.brasiliensis.fa	1	0	0	0
P.brasiliensis.fa	0.019481	0.331169	0	0.649351
P.brasiliensis.fa	0.545455	0.006494	0.064935	0.383117
P.brasiliensis.fa	0.37013	0.149351	0.090909	0.38961
P.brasiliensis.fa	0.232821	0.114129	0.074415	0.578635
P.brasiliensis.fa	0.444442	0.096926	0.082541	0.376091
A.nidulans.fa	0.373114	0.250987	0.085172	0.290727
A.nidulans.fa	0.001474	0.001184	0.017724	0.979618
A.nidulans.fa	0.006999	0.001184	0.9901	0.001717
A.nidulans.fa	0	0	0	1
A.nidulans.fa	1	0	0	0
A.nidulans.fa	0	0.447514	0.005525	0.546961
A.nidulans.fa	0.546961	0.033149	0.066298	0.353591
A.nidulans.fa	0.464088	0.077348	0.104972	0.353591
A.nidulans.fa	0.117496	0.067482	0.045348	0.769673
A.nidulans.fa	0.700925	0.052488	0.035671	0.210916
A.fumigatus.fa	0.288806	0.340385	0.029934	0.340875
A.fumigatus.fa	0.409495	0.162224	0.075911	0.35237
A.fumigatus.fa	0.00145	0.001304	0.001198	0.996048
A.fumigatus.fa	0	0	1	0
A.fumigatus.fa	0	0	0	1
A.fumigatus.fa	0.995702	0.001304	0.001198	0.001795
A.fumigatus.fa	0.00145	0.484063	0.024187	0.490301
A.fumigatus.fa	0.507197	0.127741	0.012692	0.35237
A.fumigatus.fa	0.443978	0.064523	0.133382	0.358117
A.fumigatus.fa	0.172465	0.091425	0.027781	0.70833
A.fumigatus.fa	0.613697	0.05405	0.04096	0.291293
N.fischeri.fa	0.291892	0.297297	0.059459	0.351351
N.fischeri.fa	0.308108	0.205405	0.145946	0.340541
N.fischeri.fa	0	0	0	1
N.fischeri.fa	0	0	1	0
N.fischeri.fa	0	0	0	1
N.fischeri.fa	0.994595	0	0.005405	0
N.fischeri.fa	0.006823	0.514655	0.006569	0.471953
N.fischeri.fa	0.601418	0.10925	0.022786	0.266547
N.fischeri.fa	0.487904	0.103844	0.109272	0.29898
N.fischeri.fa	0.190607	0.071412	0.028191	0.709791
N.fischeri.fa	0.618428	0.052676	0.058374	0.270521
A.clavatus.fa	0.397661	0.280702	0.099415	0.222222
A.clavatus.fa	0	0	0	1
A.clavatus.fa	0	0	1	0
A.clavatus.fa	0	0	0	1
A.clavatus.fa	1	0	0	0
A.clavatus.fa	0	0.502924	0	0.497076
A.clavatus.fa	0.590643	0.146199	0.011696	0.251462
A.clavatus.fa	0.479532	0.064327	0.081871	0.374269
A.clavatus.fa	0.163743	0.122807	0.011696	0.701754
A.clavatus.fa	0.638037	0.050659	0.063209	0.248096
A.niger.fa	0.185842	0.341021	0.067617	0.40552
A.niger.fa	0.439552	0.267319	0.072018	0.221111
A.niger.fa	0.002052	0.001694	0.001706	0.994548
A.niger.fa	0.007812	0	0.984375	0.007812
A.niger.fa	0	0	0	1
A.niger.fa	0.949416	0.003389	0.042474	0.004722
A.niger.fa	0.023832	0.061465	0.022448	0.892256
A.niger.fa	0.570707	0.038028	0.022448	0.368818
A.niger.fa	0.351957	0.092715	0.147448	0.407881
A.niger.fa	0.1714	0.126979	0.095897	0.605724
A.niger.fa	0.562813	0.140535	0.062667	0.233985
A.terreus.fa	0.235016	0.334871	0.088181	0.341932
A.terreus.fa	0.275016	0.321537	0.061514	0.341932
A.terreus.fa	0.008349	0.001537	0.001514	0.988599
A.terreus.fa	0.001683	0.001537	0.994848	0.001932
A.terreus.fa	0.001683	0.001537	0.001514	0.995266
A.terreus.fa	1	0	0	0
A.terreus.fa	0	0.56	0	0.44
A.terreus.fa	0.48	0.04	0.106667	0.373333
A.terreus.fa	0.56	0.113333	0.08	0.246667
A.terreus.fa	0.108349	0.101537	0.041514	0.748599
A.terreus.fa	0.658445	0.044096	0.070599	0.22686
A.flavus.fa	0.452919	0.291186	0.063479	0.192416
A.flavus.fa	0.001459	0.006704	0.001184	0.990652
A.flavus.fa	0.007015	0.001149	0.990073	0.001764
A.flavus.fa	0	0	0	1
A.flavus.fa	1	0	0	0
A.flavus.fa	0.005556	0.405556	0	0.588889
A.flavus.fa	0.672222	0.055556	0.033333	0.238889
A.flavus.fa	0.35	0.133333	0.177778	0.338889
A.flavus.fa	0.229237	0.11226	0.001184	0.657319
A.flavus.fa	0.554327	0.103046	0.070496	0.27213
A.oryzae.fa	0.346238	0.298948	0.095439	0.259375
A.oryzae.fa	0.379514	0.350055	0.053534	0.216897
A.oryzae.fa	0	0	0	1
A.oryzae.fa	0.023256	0	0.976744	0
A.oryzae.fa	0	0	0	1
A.oryzae.fa	1	0	0	0
A.oryzae.fa	0.005814	0.319767	0.011628	0.662791
A.oryzae.fa	0.716724	0.012846	0.030278	0.240153
A.oryzae.fa	0.359473	0.131561	0.160601	0.348365
A.oryzae.fa	0.270281	0.121428	0.010873	0.597419
A.oryzae.fa	0.511492	0.114948	0.091513	0.282048
M.fijiensis.fa	0.02439	0.03252	0	0.943089
M.fijiensis.fa	0	0.00813	0.98374	0.00813
M.fijiensis.fa	0	0	0	1
M.fijiensis.fa	1	0	0	0
M.fijiensis.fa	0	0.804878	0	0.195122
M.fijiensis.fa	0.926829	0.02439	0.00813	0.04065
M.fijiensis.fa	0.186992	0.056911	0.504065	0.252033
M.fijiensis.fa	0.430894	0.260163	0.073171	0.235772
M.graminicola.fa	0	0.031746	0.007937	0.960317
M.graminicola.fa	0	0	1	0
M.graminicola.fa	0	0.015873	0	0.984127
M.graminicola.fa	1	0	0	0
M.graminicola.fa	0	0.904762	0	0.095238
M.graminicola.fa	0.888889	0.055556	0.02381	0.031746
M.graminicola.fa	0.285714	0.079365	0.246032	0.388889
S.nodorum.fa	0.244621	0.329843	0.098708	0.326828
S.nodorum.fa	0.409593	0.090273	0.227802	0.272332
S.nodorum.fa	0.001671	0.001387	0.001401	0.995541
S.nodorum.fa	0.01875	0	0.98125	0
S.nodorum.fa	0	0	0	1
S.nodorum.fa	0.98125	0	0.0125	0.00625
S.nodorum.fa	0.0625	0.625	0.01875	0.29375
S.nodorum.fa	0.68125	0.03125	0.16875	0.11875
S.nodorum.fa	0.614607	0.050683	0.107005	0.227705
S.nodorum.fa	0.264678	0.165233	0.10927	0.46082
S.nodorum.fa	0.557262	0.127692	0.090737	0.224308
P.tritici-repentis.fa	0.006369	0.006369	0.019108	0.968153
P.tritici-repentis.fa	0	0	1	0
P.tritici-repentis.fa	0	0	0	1
P.tritici-repentis.fa	1	0	0	0
P.tritici-repentis.fa	0.057325	0.394904	0	0.547771
P.tritici-repentis.fa	0.783439	0.197452	0.012739	0.006369
P.tritici-repentis.fa	0.458599	0.11465	0.133758	0.292994
P.tritici-repentis.fa	0.256473	0.141703	0.141467	0.460357
P.tritici-repentis.fa	0.505293	0.116159	0.159566	0.218983
B.cinerea.fa	0.463918	0.154639	0.14433	0.237113
B.cinerea.fa	0.505155	0.072165	0.082474	0.340206
B.cinerea.fa	0	0	0	1
B.cinerea.fa	0	0	1	0
B.cinerea.fa	0	0	0	1
B.cinerea.fa	1	0	0	0
B.cinerea.fa	0.010309	0.412371	0	0.57732
B.cinerea.fa	0.876289	0.020619	0.061856	0.041237
B.cinerea.fa	0.536082	0.072165	0.030928	0.360825
B.cinerea.fa	0.285208	0.119443	0.115115	0.480234
B.cinerea.fa	0.457013	0.135793	0.054973	0.352221
S.sclerotiorum.fa	0.306931	0.118812	0.356436	0.217822
S.sclerotiorum.fa	0.405941	0.108911	0.227723	0.257426
S.sclerotiorum.fa	0.594059	0.118812	0.148515	0.138614
S.sclerotiorum.fa	0	0	0	1
S.sclerotiorum.fa	0	0	1	0
S.sclerotiorum.fa	0	0	0	1
S.sclerotiorum.fa	1	0	0	0
S.sclerotiorum.fa	0	0	0	1
S.sclerotiorum.fa	0.673267	0.09901	0.178218	0.049505
S.sclerotiorum.fa	0.425743	0.079208	0.069307	0.425743
S.sclerotiorum.fa	0.275137	0.185814	0.104898	0.434151
S.sclerotiorum.fa	0.412135	0.172436	0.146026	0.269403
C.globosum.fa	0	0	0	1
C.globosum.fa	0	0	1	0
C.globosum.fa	0	0	0	1
C.globosum.fa	1	0	0	0
C.globosum.fa	0.022556	0.518797	0.022556	0.43609
C.globosum.fa	0.413534	0.172932	0.263158	0.150376
C.globosum.fa	0.789474	0.075188	0.037594	0.097744
C.globosum.fa	0.126435	0.0877	0.035178	0.750688
C.globosum.fa	0.65407	0.06342	0.161569	0.120942
P.anserina.fa	0.313337	0.218944	0.113096	0.354623
P.anserina.fa	0.278043	0.066003	0.318978	0.336976
P.anserina.fa	0.005882	0	0.005882	0.988235
P.anserina.fa	0	0	1	0
P.anserina.fa	0.005882	0	0	0.994118
P.anserina.fa	1	0	0	0
P.anserina.fa	0.094118	0.4	0.005882	0.5
P.anserina.fa	0.535294	0.082353	0.288235	0.094118
P.anserina.fa	0.729412	0.029412	0.029412	0.211765
P.anserina.fa	0.19569	0.101297	0.042508	0.660505
P.anserina.fa	0.67967	0.045582	0.081454	0.193295
N.crassa.fa	0.007091	0.001186	0.001338	0.990385
N.crassa.fa	0.001504	0.001186	0.990165	0.007145
N.crassa.fa	0	0	0	1
N.crassa.fa	0.991836	0.002371	0.002677	0.003117
N.crassa.fa	0.030942	0.59455	0.002677	0.371832
N.crassa.fa	0.360551	0.06941	0.365805	0.204234
N.crassa.fa	0.751612	0.08617	0.052956	0.109262
N.crassa.fa	0.203052	0.128833	0.056971	0.611144
N.crassa.fa	0.507094	0.11157	0.085776	0.29556
N.discreta.fa	0.001748	0.007877	0.001609	0.988766
N.discreta.fa	0.001748	0.001341	0.995073	0.001838
N.discreta.fa	0.001748	0.001341	0.001609	0.995302
N.discreta.fa	1	0	0	0
N.discreta.fa	0.026144	0.69281	0	0.281046
N.discreta.fa	0.4658	0.079773	0.249975	0.204452
N.discreta.fa	0.668414	0.138596	0.060432	0.132557
N.discreta.fa	0.142498	0.147815	0.122474	0.587214
N.discreta.fa	0.537766	0.08682	0.14339	0.232024
N.tetrasperma.fa	0	0	0	1
N.tetrasperma.fa	0	0	1	0
N.tetrasperma.fa	0	0	0	1
N.tetrasperma.fa	0.995263	0.001322	0.001518	0.001896
N.tetrasperma.fa	0.022578	0.6629	0.009447	0.305075
N.tetrasperma.fa	0.387962	0.111618	0.297909	0.202511
N.tetrasperma.fa	0.734116	0.066747	0.041498	0.157639
N.tetrasperma.fa	0.15413	0.159134	0.095817	0.590919
N.tetrasperma.fa	0.432039	0.137336	0.112355	0.318269
M.oryzae.fa	0.0015	0.001175	0.00117	0.996154
M.oryzae.fa	0.0015	0.00664	0.990241	0.001619
M.oryzae.fa	0.0015	0.001175	0.00117	0.996154
M.oryzae.fa	1	0	0	0
M.oryzae.fa	0.153005	0.601093	0.005464	0.240437
M.oryzae.fa	0.502732	0.114754	0.098361	0.284153
M.oryzae.fa	0.781421	0.043716	0.065574	0.10929
M.oryzae.fa	0.20765	0.196721	0.038251	0.557377
M.oryzae.fa	0.554485	0.114401	0.037854	0.293259
M.oryzae.fa	0.473379	0.168811	0.108475	0.249335
V.albo-atrum.fa	0	0.006849	0	0.993151
V.albo-atrum.fa	0	0	1	0
V.albo-atrum.fa	0	0	0	1
V.albo-atrum.fa	1	0	0	0
V.albo-atrum.fa	0.054795	0.726027	0.006849	0.212329
V.albo-atrum.fa	0.671233	0.232877	0.047945	0.047945
V.albo-atrum.fa	0.732877	0.109589	0.034247	0.123288
V.albo-atrum.fa	0.178082	0.273973	0.013699	0.534247
V.albo-atrum.fa	0.682118	0.139708	0.057158	0.121016
V.dahliae.fa	0.007539	0.007298	0.001324	0.983839
V.dahliae.fa	0.001622	0.00138	0.995407	0.001591
V.dahliae.fa	0	0	0	1
V.dahliae.fa	1	0	0	0
V.dahliae.fa	0.035503	0.692308	0.011834	0.260355
V.dahliae.fa	0.550296	0.307692	0.059172	0.08284
V.dahliae.fa	0.781065	0.100592	0.017751	0.100592
V.dahliae.fa	0.167302	0.267653	0.019076	0.54597
V.dahliae.fa	0.624545	0.138856	0.115075	0.121525
T.reesei.fa	0.206349	0.465608	0.058201	0.269841
T.reesei.fa	0.285714	0.195767	0.153439	0.365079
T.reesei.fa	0.010582	0.005291	0.005291	0.978836
T.reesei.fa	0.005291	0	0.994709	0
T.reesei.fa	0	0	0	1
T.reesei.fa	0.996415	0.00112	0.001214	0.001252
T.reesei.fa	0.013993	0.594832	0.01301	0.378165
T.reesei.fa	0.479602	0.055149	0.341052	0.124197
T.reesei.fa	0.722988	0.055149	0.023592	0.198271
T.reesei.fa	0.098301	0.13065	0.099658	0.671391
T.reesei.fa	0.580965	0.036025	0.085342	0.297667
T.virens.fa	0.003573	0.002186	0.002517	0.991724
T.virens.fa	0.025312	0.002186	0.969909	0.002594
T.virens.fa	0.005435	0	0	0.994565
T.virens.fa	0.994565	0	0.005435	0
T.virens.fa	0	0.619565	0.005435	0.375
T.virens.fa	0.461957	0.081522	0.277174	0.179348
T.virens.fa	0.73913	0.043478	0.032609	0.184783
T.virens.fa	0.036182	0.040229	0.105778	0.817811
T.virens.fa	0.675474	0.027232	0.056065	0.241229
T.virens.fa	0.333968	0.122013	0.195026	0.348994
T.atroviride.fa	0.269427	0.327528	0.084987	0.318058
T.atroviride.fa	0.321712	0.187155	0.146692	0.34444
T.atroviride.fa	0.007759	0.006923	0.007158	0.978161
T.atroviride.fa	0.019387	0.001109	0.96646	0.013045
T.atroviride.fa	0	0	0	1
T.atroviride.fa	0.988372	0	0.011628	0
T.atroviride.fa	0.005814	0.482558	0	0.511628
T.atroviride.fa	0.337209	0.081395	0.30814	0.273256
T.atroviride.fa	0.726744	0.052326	0.046512	0.174419
T.atroviride.fa	0.087209	0.075581	0.011628	0.825581
T.atroviride.fa	0.662892	0.051513	0.084108	0.201487
T.atroviride.fa	0.302589	0.118818	0.151239	0.427354
N.haematococca.fa	0.269146	0.443775	0.108724	0.178355
N.haematococca.fa	0.384573	0.14476	0.182022	0.288645
N.haematococca.fa	0.010638	0.005319	0.010638	0.973404
N.haematococca.fa	0	0.005319	0.994681	0
N.haematococca.fa	0	0	0.005319	0.994681
N.haematococca.fa	0.994681	0.005319	0	0
N.haematococca.fa	0.117021	0.489362	0.015957	0.37766
N.haematococca.fa	0.574468	0.228723	0.12766	0.069149
N.haematococca.fa	0.840426	0.037234	0.010638	0.111702
N.haematococca.fa	0.189359	0.129945	0.012979	0.667716
N.haematococca.fa	0.608499	0.104888	0.089151	0.197462
F.graminearum.fa	0	0	0	1
F.graminearum.fa	0	0	0.994624	0.005376
F.graminearum.fa	0	0	0.005376	0.994624
F.graminearum.fa	0.996165	0.001171	0.00115	0.001513
F.graminearum.fa	0.103692	0.544182	0.00115	0.350976
F.graminearum.fa	0.490789	0.114075	0.194698	0.200438
F.graminearum.fa	0.942402	0.006548	0.011903	0.039148
F.graminearum.fa	0.148245	0.093741	0.056063	0.701951
F.graminearum.fa	0.57843	0.104765	0.050658	0.266147
F.graminearum.fa	0.388043	0.134261	0.149702	0.327994
F.oxysporum.fa	0.007259	0.001162	0.012577	0.979003
F.oxysporum.fa	0.007259	0.001162	0.989978	0.001601
F.oxysporum.fa	0.00565	0	0	0.99435
F.oxysporum.fa	1	0	0	0
F.oxysporum.fa	0.101695	0.463277	0	0.435028
F.oxysporum.fa	0.672316	0.112994	0.090395	0.124294
F.oxysporum.fa	0.762712	0.039548	0.067797	0.129944
F.oxysporum.fa	0.15011	0.154866	0.025154	0.669869
F.oxysporum.fa	0.698845	0.068434	0.0538	0.178921
F.verticillioides.fa	0.005556	0.005556	0	0.988889
F.verticillioides.fa	0	0	1	0
F.verticillioides.fa	0	0	0	1
F.verticillioides.fa	1	0	0	0
F.verticillioides.fa	0.088889	0.472222	0.005556	0.433333
F.verticillioides.fa	0.538889	0.127778	0.166667	0.166667
F.verticillioides.fa	0.816667	0.005556	0.072222	0.105556
F.verticillioides.fa	0.112674	0.145634	0.034524	0.707168
F.verticillioides.fa	0.681426	0.06547	0.054364	0.19874
S.japonicus.fa	1	0	0	0
S.japonicus.fa	1	0	0	0
S.japonicus.fa	0	1	0	0
S.japonicus.fa	0	0	1	0
S.japonicus.fa	0	0	0	1
S.japonicus.fa	0	0	0	1
S.japonicus.fa	0.25	0.288462	0.057692	0.403846
S.cryophilus.fa	0.002491	0.002841	0.001999	0.992668
S.cryophilus.fa	0	1	0	0
S.cryophilus.fa	0	0.030928	0	0.969072
S.cryophilus.fa	0	0.989691	0.010309	0
S.cryophilus.fa	0.61323	0.325271	0.014307	0.047192
S.cryophilus.fa	0.327061	0.018834	0.005997	0.648108
S.octosporus.fa	0	0	0	1
S.octosporus.fa	0	0	0	1
S.octosporus.fa	0	0	0	1
S.octosporus.fa	0	0	0	1
S.octosporus.fa	0	0	1	0
S.octosporus.fa	0.975	0.025	0	0
S.octosporus.fa	0.3625	0.1375	0.075	0.425
S.octosporus.fa	0.3125	0.1	0.2375	0.35
S.octosporus.fa	0.3875	0.15	0.075	0.3875
S.pombe.fa	0.343874	0.135024	0.144543	0.376558
S.pombe.fa	1	0	0	0
S.pombe.fa	0.586207	0	0	0.413793
S.pombe.fa	0	0	0	1
S.pombe.fa	0	1	0	0
S.pombe.fa	0	0.436782	0	0.563218
S.pombe.fa	0.969031	0.025851	0.002204	0.002914
S.pombe.fa	0.509261	0.060334	0.059675	0.37073
S.pombe.fa	0.394318	0.037345	0.128641	0.439696
S.pombe.fa	0.405813	0.106311	0.117147	0.37073
C.neoformans.fa	0.106061	0.030303	0.621212	0.242424
C.neoformans.fa	0	1	0	0
C.neoformans.fa	0	0	0	1
C.neoformans.fa	0	0	0	1
C.neoformans.fa	0	0	0	1
C.neoformans.fa	0	0	1	0
C.neoformans.fa	0.181818	0.075758	0.606061	0.136364
C.cinerea.fa	0.309735	0.19469	0.079646	0.415929
C.cinerea.fa	0.274336	0.061947	0.106195	0.557522
C.cinerea.fa	0.353982	0.619469	0.017699	0.00885
C.cinerea.fa	0	0	0	1
C.cinerea.fa	1	0	0	0
C.cinerea.fa	1	0	0	0
C.cinerea.fa	0	0	0	1
C.cinerea.fa	0.159292	0.353982	0.318584	0.168142
L.bicolor.fa	0.083333	0.222222	0.027778	0.666667
L.bicolor.fa	0.736111	0.263889	0	0
L.bicolor.fa	0	0	1	0
L.bicolor.fa	0.958333	0	0	0.041667
L.bicolor.fa	0	1	0	0
L.bicolor.fa	0.013889	0.041667	0	0.944444
L.bicolor.fa	0.072809	0.128686	0.128268	0.670237
L.bicolor.fa	0.170031	0.114797	0.392157	0.323015
U.maydis.fa	0.295501	0.379047	0.049834	0.275617
U.maydis.fa	0.183673	0.061224	0.061224	0.693878
U.maydis.fa	0	1	0	0
U.maydis.fa	0.020408	0.979592	0	0
U.maydis.fa	1	0	0	0
U.maydis.fa	0	1	0	0
U.maydis.fa	0	0.938776	0	0.061224
U.maydis.fa	0.22449	0.081633	0.020408	0.673469
U.maydis.fa	0.020408	0.469388	0.122449	0.387755
U.maydis.fa	0.081633	0.142857	0.285714	0.489796
P.graminis.fa	0.477831	0.186559	0.082758	0.252852
P.graminis.fa	0.50477	0.227709	0.114997	0.152524
P.graminis.fa	0.338103	0.412895	0.003886	0.245116
P.graminis.fa	0.87514	0.024006	0.040923	0.059931
P.graminis.fa	0.00477	0.579561	0.003886	0.411783
P.graminis.fa	0.592593	0.407407	0	0
P.graminis.fa	0	1	0	0
P.graminis.fa	0	1	0	0
P.graminis.fa	0	1	0	0
P.graminis.fa	0.537037	0.185185	0.018519	0.259259
R.oryzae.fa	0.328767	0.164384	0.068493	0.438356
R.oryzae.fa	0.287671	0.178082	0.136986	0.39726
R.oryzae.fa	0.287671	0.136986	0.123288	0.452055
R.oryzae.fa	0	0	0	1
R.oryzae.fa	0	0	1	0
R.oryzae.fa	0	0	0	1
R.oryzae.fa	1	0	0	0
R.oryzae.fa	0	1	0	0
R.oryzae.fa	1	0	0	0
R.oryzae.fa	0.369863	0.164384	0.178082	0.287671
R.oryzae.fa	0.592808	0.112469	0.140314	0.154408
A.macrogynus.fa	0.057784	0.690986	0.193433	0.057798
A.macrogynus.fa	0.355932	0.084746	0.19774	0.361582
A.macrogynus.fa	0	0.99435	0.00565	0
A.macrogynus.fa	0	0.146893	0.853107	0
A.macrogynus.fa	0.983051	0	0.016949	0
A.macrogynus.fa	0	1	0	0
A.macrogynus.fa	0.02646	0.920414	0.049224	0.003902
A.macrogynus.fa	0.903453	0.040779	0.044917	0.010852
B.dendrobatidis.fa	0.371795	0.102564	0.141026	0.384615
B.dendrobatidis.fa	0.333333	0.076923	0.179487	0.410256
B.dendrobatidis.fa	0.128205	0.089744	0.615385	0.166667
B.dendrobatidis.fa	1	0	0	0
B.dendrobatidis.fa	1	0	0	0
B.dendrobatidis.fa	0.974359	0	0	0.025641
B.dendrobatidis.fa	0	1	0	0
B.dendrobatidis.fa	1	0	0	0
B.dendrobatidis.fa	0.230769	0.602564	0.089744	0.076923
B.dendrobatidis.fa	0.238703	0.185415	0.095538	0.480344
B.dendrobatidis.fa	0.443831	0.159774	0.121179	0.275215
S.punctatus.fa	0	0	0	1
S.punctatus.fa	1	0	0	0
S.punctatus.fa	0	0	0	1
S.punctatus.fa	0	0	0	1
S.punctatus.fa	0	0	0	1
S.punctatus.fa	1	0	0	0
