# Supplementary material for: Evolutionary Conservation and Diversification of Puf RNA Binding Proteins and Their mRNA Targets
Source: PLoS Biol. 2015 Nov 20;13(11):e1002307. doi: 10.1371/journal.pbio.1002307 (PMC4654594; doi:10.1371/journal.pbio.1002307)
Supplement: S6 Dataset — (ZIP) [file pbio.1002307.s006.zip]

Archive with 18 entries (18 files):
- Pezizomycotina Puf4 conserved_1fdr_size407_MF.txt
- Saccharomycotina Puf3 conserved_1fdr_size276_BP.txt
- Saccharomycotina Puf3 conserved_1fdr_size276_CC.txt
- Saccharomycotina Puf3 conserved_1fdr_size276_MF.txt
- Saccharomycotina Puf4 conserved_1fdr_size129_BP.txt
- Saccharomycotina Puf4 conserved_1fdr_size129_CC.txt
- Saccharomycotina Puf4 conserved_1fdr_size129_MF.txt
- Saccharomycotina Puf5 conserved_1fdr_size39_BP.txt
- Saccharomycotina Puf5 conserved_1fdr_size39_CC.txt
- Saccharomycotina Puf5 conserved_1fdr_size39_MF.txt
- Pezizo Puf4 Motif in Ylipolytica_size1470_BP.txt
- Pezizo Puf4 Motif in Ylipolytica_size1470_CC.txt
- Pezizo Puf4 Motif in Ylipolytica_size1470_MF.txt
- Pezizomycotina Puf3 conserved_1fdr_size185_BP.txt
- Pezizomycotina Puf3 conserved_1fdr_size185_CC.txt
- Pezizomycotina Puf3 conserved_1fdr_size185_MF.txt
- Pezizomycotina Puf4 conserved_1fdr_size407_BP.txt
- Pezizomycotina Puf4 conserved_1fdr_size407_CC.txt
