# Supplementary material for: Evolutionary Conservation and Diversification of Puf RNA Binding Proteins and Their mRNA Targets
Source: PLoS Biol. 2015 Nov 20;13(11):e1002307. doi: 10.1371/journal.pbio.1002307 (PMC4654594; doi:10.1371/journal.pbio.1002307)
Supplement: S6 Dataset — (ZIP) [file pbio.1002307.s006.zip › Pezizomycotina Puf4 conserved_1fdr_size407_MF.txt]

GOMFID	Pvalue	OddsRatio	ExpCount	Count	Size	Term
GO:0008320	9.15193584408391e-13	Inf	1.96009631922945	14	14	protein transmembrane transporter activity
GO:0022884	9.15193584408391e-13	Inf	1.96009631922945	14	14	macromolecule transmembrane transporter activity
GO:0003735	6.44964224695076e-12	4.0974577765241	17.78087375301	48	127	structural constituent of ribosome
GO:0005198	6.02607845834458e-11	3.12378516624041	27.7213622291022	62	198	structural molecule activity
GO:0015266	2.62922712696058e-09	Inf	1.4000687994496	10	10	protein channel activity
GO:0015450	1.39097310614402e-07	Inf	1.12005503955968	8	8	P-P-bond-hydrolysis-driven protein transmembrane transporter activity
GO:0008565	2.6867543334014e-07	5.17676365085692	6.58032335741314	21	47	protein transporter activity
GO:0005215	2.2275747851566e-05	2.00405246094901	35.56174750602	59	254	transporter activity
GO:0015078	2.79681148363903e-05	4.14773175542406	6.0202958376333	17	43	hydrogen ion transmembrane transporter activity
GO:0015267	3.98306300786087e-05	7.8463476070529	2.52012383900929	10	18	channel activity
GO:0022803	3.98306300786087e-05	7.8463476070529	2.52012383900929	10	18	passive transmembrane transporter activity
GO:0030943	5.26661353532501e-05	Inf	0.700034399724802	5	5	mitochondrion targeting sequence binding
GO:0015399	6.45079086624865e-05	3.44882179675994	7.56037151702786	19	54	primary active transmembrane transporter activity
GO:0015405	6.45079086624865e-05	3.44882179675994	7.56037151702786	19	54	P-P-bond-hydrolysis-driven transmembrane transporter activity
GO:0004175	7.1233047085126e-05	3.56876606683805	7.00034399724802	18	50	endopeptidase activity
GO:0022891	0.000175853625679931	2.0478731074261	24.5012039903681	42	175	substrate-specific transmembrane transporter activity
GO:0015077	0.00025362550403551	3.25866355866356	7.00034399724802	17	50	monovalent inorganic cation transmembrane transporter activity
GO:0022857	0.000332207240739924	1.94021851164708	26.7413140694874	44	191	transmembrane transporter activity
GO:0022892	0.00062259933644892	1.80732605383443	31.5015479876161	49	225	substrate-specific transporter activity
GO:0004222	0.00105288627890984	5.5494291283765	2.38011695906433	8	17	metalloendopeptidase activity
GO:0004738	0.00272702228866501	Inf	0.420020639834881	3	3	pyruvate dehydrogenase activity
GO:0016530	0.00449965560452523	12.3970223325062	0.840041279669763	4	6	metallochaperone activity
GO:0004812	0.00488358751906564	2.99154589371981	4.76023391812866	11	34	aminoacyl-tRNA ligase activity
GO:0016875	0.00488358751906564	2.99154589371981	4.76023391812866	11	34	ligase activity, forming carbon-oxygen bonds
GO:0016876	0.00488358751906564	2.99154589371981	4.76023391812866	11	34	ligase activity, forming aminoacyl-tRNA and related compounds
GO:0019904	0.00722071380189729	6.20646766169154	1.4000687994496	5	10	protein domain specific binding
GO:0004298	0.00806865514263709	4.66084788029925	1.96009631922945	6	14	threonine-type endopeptidase activity
GO:0070003	0.00806865514263709	4.66084788029925	1.96009631922945	6	14	threonine-type peptidase activity
GO:0022890	0.00919866890861642	2.02599161279049	10.9205366357069	19	78	inorganic cation transmembrane transporter activity
GO:0000009	0.0093448361237325	8.26137303556658	0.980048159614723	4	7	alpha-1,6-mannosyltransferase activity
GO:0004129	0.0093448361237325	8.26137303556658	0.980048159614723	4	7	cytochrome-c oxidase activity
GO:0015002	0.0093448361237325	8.26137303556658	0.980048159614723	4	7	heme-copper terminal oxidase activity
GO:0016675	0.0093448361237325	8.26137303556658	0.980048159614723	4	7	oxidoreductase activity, acting on a heme group of donors
GO:0016676	0.0093448361237325	8.26137303556658	0.980048159614723	4	7	oxidoreductase activity, acting on a heme group of donors, oxygen as acceptor
GO:0016624	0.00976995175319242	18.5569306930693	0.560027519779842	3	4	oxidoreductase activity, acting on the aldehyde or oxo group of donors, disulfide as acceptor
GO:0046961	0.00986312764800303	3.32163742690058	3.22015823873409	8	23	proton-transporting ATPase activity, rotational mechanism
GO:0070011	0.0129183955178399	1.90588051053167	12.0405916752666	20	86	peptidase activity, acting on L-amino acid peptides
GO:0008237	0.0147625484254315	2.59865659109992	4.76023391812866	10	34	metallopeptidase activity
GO:0001097	0.0195604932063503	Inf	0.280013759889921	2	2	TFIIH-class transcription factor binding
GO:0004176	0.0195604932063503	Inf	0.280013759889921	2	2	ATP-dependent peptidase activity
GO:0004325	0.0195604932063503	Inf	0.280013759889921	2	2	ferrochelatase activity
GO:0004408	0.0195604932063503	Inf	0.280013759889921	2	2	holocytochrome-c synthase activity
GO:0004449	0.0195604932063503	Inf	0.280013759889921	2	2	isocitrate dehydrogenase (NAD+) activity
GO:0004739	0.0195604932063503	Inf	0.280013759889921	2	2	pyruvate dehydrogenase (acetyl-transferring) activity
GO:0008425	0.0195604932063503	Inf	0.280013759889921	2	2	2-polyprenyl-6-methoxy-1,4-benzoquinone methyltransferase activity
GO:0030580	0.0195604932063503	Inf	0.280013759889921	2	2	quinone cofactor methyltransferase activity
GO:0051787	0.0195604932063503	Inf	0.280013759889921	2	2	misfolded protein binding
GO:0061133	0.0195604932063503	Inf	0.280013759889921	2	2	endopeptidase activator activity
GO:0008233	0.0210433778695535	1.79401993355482	12.6006191950464	20	90	peptidase activity
GO:0019829	0.0215001770719966	2.76468950153161	3.64017887856897	8	26	cation-transporting ATPase activity
GO:0004576	0.0218955326914315	9.27475247524752	0.700034399724802	3	5	oligosaccharyl transferase activity
GO:0004579	0.0218955326914315	9.27475247524752	0.700034399724802	3	5	dolichyl-diphosphooligosaccharide-protein glycotransferase activity
GO:0005487	0.0218955326914315	9.27475247524752	0.700034399724802	3	5	nucleocytoplasmic transporter activity
GO:0016653	0.0218955326914315	9.27475247524752	0.700034399724802	3	5	oxidoreductase activity, acting on NADH or NADPH, heme protein as acceptor
GO:0008324	0.025621124848166	1.77823511309432	12.0405916752666	19	86	cation transmembrane transporter activity
GO:0051537	0.0267029852804232	4.95285359801489	1.26006191950464	4	9	2 iron, 2 sulfur cluster binding
GO:0022804	0.0277809396023283	1.66124880268199	15.4007567939456	23	110	active transmembrane transporter activity
GO:0015075	0.0334715746865177	1.64353741496599	14.8407292741658	22	106	ion transmembrane transporter activity
GO:0004312	0.0392914097783378	6.18069306930693	0.840041279669763	3	6	fatty acid synthase activity
GO:0008121	0.0392914097783378	6.18069306930693	0.840041279669763	3	6	ubiquinol-cytochrome-c reductase activity
GO:0016679	0.0392914097783378	6.18069306930693	0.840041279669763	3	6	oxidoreductase activity, acting on diphenols and related substances as donors
GO:0016681	0.0392914097783378	6.18069306930693	0.840041279669763	3	6	oxidoreductase activity, acting on diphenols and related substances as donors, cytochrome as acceptor
GO:0016887	0.0405642056643277	1.4383295233546	27.1613347093223	36	194	ATPase activity
GO:0017111	0.043397992497506	1.36664118246687	37.1018231854145	47	265	nucleoside-triphosphatase activity
GO:0017056	0.0474060240749022	3.09701492537313	2.10010319917441	5	15	structural constituent of nuclear pore
GO:0016820	0.0480268667586729	1.95634920634921	6.44031647746818	11	46	hydrolase activity, acting on acid anhydrides, catalyzing transmembrane movement of substances
GO:0042626	0.0480268667586729	1.95634920634921	6.44031647746818	11	46	ATPase activity, coupled to transmembrane movement of substances
GO:0001091	0.0532274350417208	12.3407407407407	0.420020639834881	2	3	RNA polymerase II basal transcription factor binding
GO:0001179	0.0532274350417208	12.3407407407407	0.420020639834881	2	3	RNA polymerase I transcription factor binding
GO:0004448	0.0532274350417208	12.3407407407407	0.420020639834881	2	3	isocitrate dehydrogenase activity
GO:0004784	0.0532274350417208	12.3407407407407	0.420020639834881	2	3	superoxide dismutase activity
GO:0015215	0.0532274350417208	12.3407407407407	0.420020639834881	2	3	nucleotide transmembrane transporter activity
GO:0016504	0.0532274350417208	12.3407407407407	0.420020639834881	2	3	peptidase activator activity
GO:0016634	0.0532274350417208	12.3407407407407	0.420020639834881	2	3	oxidoreductase activity, acting on the CH-CH group of donors, oxygen as acceptor
GO:0016670	0.0532274350417208	12.3407407407407	0.420020639834881	2	3	oxidoreductase activity, acting on a sulfur group of donors, oxygen as acceptor
GO:0016721	0.0532274350417208	12.3407407407407	0.420020639834881	2	3	oxidoreductase activity, acting on superoxide radicals as acceptor
GO:0016972	0.0532274350417208	12.3407407407407	0.420020639834881	2	3	thiol oxidase activity
GO:0042625	0.0548624201329943	2.07118927973199	5.04024767801858	9	36	ATPase activity, coupled to transmembrane movement of ions
GO:0005507	0.0556645985745523	3.53491669620702	1.54007567939456	4	11	copper ion binding
GO:0015932	0.0617513400192917	4.63366336633663	0.980048159614723	3	7	nucleobase-containing compound transmembrane transporter activity
GO:0043492	0.0629545449602291	1.8490990990991	6.7203302373581	11	48	ATPase activity, coupled to movement of substances
GO:0051536	0.0724737736622939	2.17	3.78018575851393	7	27	iron-sulfur cluster binding
GO:0051540	0.0724737736622939	2.17	3.78018575851393	7	27	metal cluster binding
GO:0016627	0.0757920162190268	2.32294264339152	3.08015135878913	6	22	oxidoreductase activity, acting on the CH-CH group of donors
GO:0016651	0.0772616313907248	2.5787728026534	2.38011695906433	5	17	oxidoreductase activity, acting on NADH or NADPH
GO:0003714	0.088814781479288	3.70544554455446	1.12005503955968	3	8	transcription corepressor activity
GO:0000030	0.0909963193639839	2.18541880592636	3.22015823873409	6	23	mannosyltransferase activity
GO:0005048	0.0909963193639839	2.18541880592636	3.22015823873409	6	23	signal sequence binding
GO:0000993	0.0962718441809721	2.74717397298042	1.82008943928449	4	13	RNA polymerase II core binding
GO:0008169	0.0966849183302493	6.1679012345679	0.560027519779842	2	4	C-methyltransferase activity
GO:0016531	0.0966849183302493	6.1679012345679	0.560027519779842	2	4	copper chaperone activity
GO:0017137	0.0966849183302493	6.1679012345679	0.560027519779842	2	4	Rab GTPase binding
GO:0051185	0.0966849183302493	6.1679012345679	0.560027519779842	2	4	coenzyme transporter activity
GO:0061135	0.0966849183302493	6.1679012345679	0.560027519779842	2	4	endopeptidase regulator activity
