# Supplementary material for: Evolutionary Conservation and Diversification of Puf RNA Binding Proteins and Their mRNA Targets
Source: PLoS Biol. 2015 Nov 20;13(11):e1002307. doi: 10.1371/journal.pbio.1002307 (PMC4654594; doi:10.1371/journal.pbio.1002307)
Supplement: S6 Dataset — (ZIP) [file pbio.1002307.s006.zip › Saccharomycotina Puf3 conserved_1fdr_size276_BP.txt]

GOBPID	Pvalue	OddsRatio	ExpCount	Count	Size	Term
GO:0007005	1.21215900683439e-182	75.2945216548158	16.2591301156175	185	321	mitochondrion organization
GO:0032543	8.67442366788259e-105	113.791874554526	5.87557349972472	93	116	mitochondrial translation
GO:0006996	1.97936081145767e-58	7.88758535071384	63.8208845659754	186	1260	organelle organization
GO:0071842	1.89416112004687e-51	6.9210708836177	77.4967884015416	195	1530	cellular component organization at cellular level
GO:0006412	8.23562742261566e-44	7.92468402188266	24.1607634428335	105	477	translation
GO:0016043	1.15251315361083e-41	5.64830670926518	89.1972839053037	196	1761	cellular component organization
GO:0071841	8.10935796806603e-37	5.08724202626642	97.2508717195816	198	1920	cellular component organization or biogenesis at cellular level
GO:0070585	2.76902368366178e-35	33.8855696202532	3.24169572398605	39	64	protein localization to mitochondrion
GO:0072655	2.76902368366178e-35	33.8855696202532	3.24169572398605	39	64	establishment of protein localization to mitochondrion
GO:0071840	9.24391472206014e-34	4.74517971064024	102.467975775372	199	2023	cellular component organization or biogenesis
GO:0006626	9.69079746326721e-31	32.8951915852742	2.8364837584878	34	56	protein targeting to mitochondrion
GO:0006839	2.35179916420733e-28	19.8662133891213	3.90016516792072	37	77	mitochondrial transport
GO:0033108	1.21785676614044e-23	52.1616161616162	1.62084786199303	23	32	mitochondrial respiratory chain complex assembly
GO:0000959	1.10444934105809e-21	67.2786458333333	1.31693888786933	20	26	mitochondrial RNA metabolic process
GO:0019538	1.67963530053256e-19	3.15619868037333	69.2912461002019	137	1368	protein metabolic process
GO:0030150	2.93453456244818e-19	84.8194980694981	1.06368140943292	17	21	protein import into mitochondrial matrix
GO:0044267	4.09564162866951e-19	3.14319349315068	65.8469443934667	132	1300	cellular protein metabolic process
GO:0065002	1.14176487430658e-16	19.2818181818182	2.17801431455313	21	43	intracellular protein transmembrane transport
GO:0071806	1.14176487430658e-16	19.2818181818182	2.17801431455313	21	43	protein transmembrane transport
GO:0017038	2.81254934985378e-16	7.50987385819922	6.53404294365939	34	129	protein import
GO:0008535	4.91488571154209e-15	55.230534351145	0.962378418058359	14	19	respiratory chain complex IV assembly
GO:0007006	1.07225641102285e-14	15.4657451923077	2.32996880161498	20	46	mitochondrial membrane organization
GO:0070271	1.58742315863844e-14	4.74503437738732	12.6122224261332	45	249	protein complex biogenesis
GO:0043623	4.58771809994561e-14	5.38356550673961	9.47182969352175	38	187	cellular protein complex assembly
GO:0006461	6.674451650859e-14	4.71121382194344	12.0550559735731	43	238	protein complex assembly
GO:0072594	7.20514544150917e-13	4.72770260439401	10.7887685813911	39	213	establishment of protein localization to organelle
GO:0033617	1.11440137630763e-12	46.9818181818182	0.861075426683795	12	17	mitochondrial respiratory chain complex IV assembly
GO:0097034	1.42945489097526e-12	25.0756419153366	1.26628739218205	14	25	mitochondrial respiratory chain complex IV biogenesis
GO:0071822	1.66549453045208e-12	4.13231049673401	13.7265553312534	44	271	protein complex subunit organization
GO:0010467	5.05529784325148e-12	2.37424386532243	82.967149935768	136	1638	gene expression
GO:0000002	1.60951447548499e-11	13.7792642140468	1.975408331804	16	39	mitochondrial genome maintenance
GO:0070127	2.37138376207356e-11	64.7869674185464	0.658469443934667	10	13	tRNA aminoacylation for mitochondrial protein translation
GO:0017004	9.72951065870593e-11	87.1516853932584	0.557166452560103	9	11	cytochrome complex assembly
GO:0043038	7.29711134469161e-10	10.9535972754364	2.12736281886585	15	42	amino acid activation
GO:0043039	7.29711134469161e-10	10.9535972754364	2.12736281886585	15	42	tRNA aminoacylation
GO:0034645	2.70009557437426e-09	2.15140159767611	70.3549275096348	114	1389	cellular macromolecule biosynthetic process
GO:0009059	4.25050763597427e-09	2.12918287937743	70.8614424665076	114	1399	macromolecule biosynthetic process
GO:0007007	6.40862091098152e-09	16.4760522496372	1.21563589649477	11	24	inner mitochondrial membrane organization
GO:0044249	1.20348835312534e-08	2.02337814143776	93.6546155257845	138	1849	cellular biosynthetic process
GO:0006418	2.70703324727972e-08	9.7851711026616	1.975408331804	13	39	tRNA aminoacylation for protein translation
GO:0033365	5.8019740052385e-08	2.9999529433909	15.6006606716829	39	308	protein localization to organelle
GO:0045039	8.35835948742344e-08	44.8451053283767	0.506514956872821	7	10	protein import into mitochondrial inner membrane
GO:0009058	8.95171064064372e-08	1.93253968253968	96.3391447972105	138	1902	biosynthetic process
GO:0000963	1.07452533860027e-07	114.933333333333	0.354560469810974	6	7	mitochondrial RNA processing
GO:0017062	1.07452533860027e-07	114.933333333333	0.354560469810974	6	7	respiratory chain complex III assembly
GO:0034551	1.07452533860027e-07	114.933333333333	0.354560469810974	6	7	mitochondrial respiratory chain complex III assembly
GO:0097033	2.19930046219759e-07	33.6273234200743	0.557166452560103	7	11	mitochondrial respiratory chain complex III biogenesis
GO:0010821	3.31263950572294e-07	14.497191011236	1.06368140943292	9	21	regulation of mitochondrion organization
GO:0006605	6.13827213041706e-07	2.91322314049587	13.7772068269407	34	272	protein targeting
GO:0006744	1.04708870283694e-06	22.409541511772	0.658469443934667	7	13	ubiquinone biosynthetic process
GO:0045426	1.04708870283694e-06	22.409541511772	0.658469443934667	7	13	quinone cofactor biosynthetic process
GO:0032978	1.85220122324405e-06	95.4243542435424	0.303908974123692	5	6	protein insertion into membrane from inner side
GO:0032979	1.85220122324405e-06	95.4243542435424	0.303908974123692	5	6	protein insertion into mitochondrial membrane from inner side
GO:0006743	2.00391112126278e-06	19.2044609665428	0.709120939621949	7	14	ubiquinone metabolic process
GO:0042375	2.00391112126278e-06	19.2044609665428	0.709120939621949	7	14	quinone cofactor metabolic process
GO:0033615	2.8302071092013e-06	28.7166666666667	0.506514956872821	6	10	mitochondrial proton-transporting ATP synthase complex assembly
GO:0043461	2.8302071092013e-06	28.7166666666667	0.506514956872821	6	10	proton-transporting ATP synthase complex assembly
GO:0009987	4.05507490952843e-06	2.68441588248795	233.756652596807	258	4615	cellular process
GO:0070272	5.96253958477915e-06	22.9688888888889	0.557166452560103	6	11	proton-transporting ATP synthase complex biogenesis
GO:0006779	6.11677075920156e-06	14.9310202395704	0.810423930996513	7	16	porphyrin-containing compound biosynthetic process
GO:0006783	6.11677075920156e-06	14.9310202395704	0.810423930996513	7	16	heme biosynthetic process
GO:0033014	6.11677075920156e-06	14.9310202395704	0.810423930996513	7	16	tetrapyrrole biosynthetic process
GO:0006778	9.95110702332043e-06	13.4353159851301	0.861075426683795	7	17	porphyrin-containing compound metabolic process
GO:0033013	9.95110702332043e-06	13.4353159851301	0.861075426683795	7	17	tetrapyrrole metabolic process
GO:0042168	9.95110702332043e-06	13.4353159851301	0.861075426683795	7	17	heme metabolic process
GO:0070129	9.95110702332043e-06	13.4353159851301	0.861075426683795	7	17	regulation of mitochondrial translation
GO:0065003	1.08161880370849e-05	2.25707166613613	21.9827491282804	43	434	macromolecular complex assembly
GO:0051188	1.28728754056202e-05	3.88250875460178	5.21710405579005	17	103	cofactor biosynthetic process
GO:0051604	1.57073269176668e-05	5.92316561844864	2.38062029730226	11	47	protein maturation
GO:0032048	1.58849458349856e-05	31.7958179581796	0.405211965498257	5	8	cardiolipin metabolic process
GO:0051204	1.58849458349856e-05	31.7958179581796	0.405211965498257	5	8	protein insertion into mitochondrial membrane
GO:0016485	1.62329968953531e-05	6.6683951257454	1.975408331804	10	39	protein processing
GO:0006627	3.09473823394121e-05	76.0588235294118	0.25325747843641	4	5	protein processing involved in protein targeting to mitochondrion
GO:0034982	3.09473823394121e-05	76.0588235294118	0.25325747843641	4	5	mitochondrial protein processing
GO:0070900	3.09473823394121e-05	76.0588235294118	0.25325747843641	4	5	mitochondrial tRNA modification
GO:1900864	3.09473823394121e-05	76.0588235294118	0.25325747843641	4	5	mitochondrial RNA modification
GO:0070071	3.40415150982212e-05	14.3472222222222	0.709120939621949	6	14	proton-transporting two-sector ATPase complex assembly
GO:0034622	6.44808655008467e-05	2.16693099775121	19.9060378051019	38	393	cellular macromolecular complex assembly
GO:0046471	6.56964666467215e-05	19.070110701107	0.506514956872821	5	10	phosphatidylglycerol metabolic process
GO:0006886	0.0001052329067786	2.20397227406025	17.424114516425	34	344	intracellular protein transport
GO:0042026	0.000123265426295367	10.4282828282828	0.861075426683795	6	17	protein refolding
GO:0006784	0.000128611871117024	Inf	0.151954487061846	3	3	heme a biosynthetic process
GO:0017003	0.000128611871117024	Inf	0.151954487061846	3	3	protein-heme linkage
GO:0017006	0.000128611871117024	Inf	0.151954487061846	3	3	protein-tetrapyrrole linkage
GO:0018063	0.000128611871117024	Inf	0.151954487061846	3	3	cytochrome c-heme linkage
GO:0046160	0.000128611871117024	Inf	0.151954487061846	3	3	heme a metabolic process
GO:0044260	0.000149032906135883	1.57757809157039	126.274178748394	156	2493	cellular macromolecule metabolic process
GO:0045041	0.000199702640071807	25.343137254902	0.354560469810974	4	7	protein import into mitochondrial intermembrane space
GO:0050821	0.000199702640071807	25.343137254902	0.354560469810974	4	7	protein stabilization
GO:0055085	0.00022958446113785	2.15311585803389	16.6643420811158	32	329	transmembrane transport
GO:0043170	0.000257375949846991	1.55078323993887	130.427601394751	159	2575	macromolecule metabolic process
GO:0006399	0.000258421905256834	2.67113095238095	8.45879977977611	20	167	tRNA metabolic process
GO:0034613	0.000274825639455862	1.9796575582693	22.084052119655	39	436	cellular protein localization
GO:0010822	0.000295729798505164	11.9119003690037	0.658469443934667	5	13	positive regulation of mitochondrion organization
GO:0051205	0.000295729798505164	11.9119003690037	0.658469443934667	5	13	protein insertion into membrane
GO:0070131	0.000295729798505164	11.9119003690037	0.658469443934667	5	13	positive regulation of mitochondrial translation
GO:0045333	0.0003300260466755	3.27692449186057	4.91319508166636	14	97	cellular respiration
GO:0070727	0.000359409425242207	1.93309758972483	23.1477335290879	40	457	cellular macromolecule localization
GO:0046148	0.000374186330771647	6.38413878562577	1.4182418792439	7	28	pigment biosynthetic process
GO:0043933	0.000464606048180617	1.8500250914044	26.5920352358231	44	525	macromolecular complex subunit organization
GO:0042440	0.000472189677047692	6.09276782696857	1.46889337493118	7	29	pigment metabolic process
GO:0016044	0.000481752537300944	2.35842803030303	10.8900715727656	23	215	cellular membrane organization
GO:0061024	0.000481752537300944	2.35842803030303	10.8900715727656	23	215	membrane organization
GO:0009060	0.000484320537502201	3.51721763085399	3.950816663608	12	78	aerobic respiration
GO:0008053	0.000495106110534045	56.8351648351648	0.202605982749128	3	4	mitochondrial fusion
GO:0046085	0.000662925932253161	15.2	0.455863461185539	4	9	adenosine metabolic process
GO:0070525	0.000662925932253161	15.2	0.455863461185539	4	9	threonylcarbamoyladenosine metabolic process
GO:0022607	0.00104594600126542	1.7272897546357	30.8974123692421	48	610	cellular component assembly
GO:0045727	0.00108582987923021	5.15141549899914	1.67149935768031	7	33	positive regulation of translation
GO:0051131	0.001191344202826	28.4120879120879	0.25325747843641	3	5	chaperone-mediated protein complex assembly
GO:0031647	0.001601424149396	10.8529411764706	0.557166452560103	4	11	regulation of protein stability
GO:0034621	0.00203200445916235	1.75267989508496	24.4646724169572	39	483	cellular macromolecular complex subunit organization
GO:0006878	0.0023072364565936	9.49448529411765	0.607817948247385	4	12	cellular copper ion homeostasis
GO:0055070	0.0023072364565936	9.49448529411765	0.607817948247385	4	12	copper ion homeostasis
GO:0016031	0.00255674767143953	Inf	0.101302991374564	2	2	tRNA import into mitochondrion
GO:0035927	0.00255674767143953	Inf	0.101302991374564	2	2	RNA import into mitochondrion
GO:0070125	0.00255674767143953	Inf	0.101302991374564	2	2	mitochondrial translational elongation
GO:0070899	0.00255674767143953	Inf	0.101302991374564	2	2	mitochondrial tRNA wobble uridine modification
GO:0016226	0.00265834413401669	6.34440344403444	1.01302991374564	5	20	iron-sulfur cluster assembly
GO:0031163	0.00265834413401669	6.34440344403444	1.01302991374564	5	20	metallo-sulfur cluster assembly
GO:0007008	0.00320123941574401	8.43790849673203	0.658469443934667	4	13	outer mitochondrial membrane organization
GO:0051186	0.0034436585638673	2.14955660121256	9.67443567627087	19	191	cofactor metabolic process
GO:0006465	0.00386393667683658	14.2005494505495	0.354560469810974	3	7	signal peptide processing
GO:0006782	0.00386393667683658	14.2005494505495	0.354560469810974	3	7	protoporphyrinogen IX biosynthetic process
GO:0032042	0.00386393667683658	14.2005494505495	0.354560469810974	3	7	mitochondrial DNA metabolic process
GO:0046501	0.00386393667683658	14.2005494505495	0.354560469810974	3	7	protoporphyrinogen IX metabolic process
GO:0070124	0.00386393667683658	14.2005494505495	0.354560469810974	3	7	mitochondrial translational initiation
GO:0051668	0.00415493084725298	5.59583242891252	1.11433290512021	5	22	localization within membrane
GO:0009108	0.00415911488999068	2.783862959285	4.40668012479354	11	87	coenzyme biosynthetic process
GO:0071844	0.00496719198968581	1.61332977700185	29.0739585244999	43	574	cellular component assembly at cellular level
GO:0006825	0.00564012357654646	6.90106951871658	0.759772435309231	4	15	copper ion transport
GO:0000372	0.00595218648235334	11.3582417582418	0.405211965498257	3	8	Group I intron splicing
GO:0000376	0.00595218648235334	11.3582417582418	0.405211965498257	3	8	RNA splicing, via transesterification reactions with guanosine as nucleophile
GO:0010608	0.00702731425870455	2.2694207453974	6.73664892640851	14	133	posttranscriptional regulation of gene expression
GO:0000957	0.00741301927208455	37.7518248175182	0.151954487061846	2	3	mitochondrial RNA catabolic process
GO:0006390	0.00741301927208455	37.7518248175182	0.151954487061846	2	3	transcription from mitochondrial promoter
GO:0045861	0.00741301927208455	37.7518248175182	0.151954487061846	2	3	negative regulation of proteolysis
GO:0070681	0.00741301927208455	37.7518248175182	0.151954487061846	2	3	glutaminyl-tRNAGln biosynthesis via transamidation
GO:0051247	0.00752561123931897	2.87247191011236	3.49495320242246	9	69	positive regulation of protein metabolic process
GO:0006612	0.0090567069890256	2.77872417542588	3.59625619379703	9	71	protein targeting to membrane
GO:0006184	0.0094111904621619	2.5904287746393	4.25472563773169	10	84	GTP catabolic process
GO:0042278	0.0101877818527858	2.23360266159696	6.33143696091026	13	125	purine nucleoside metabolic process
GO:0046128	0.0101877818527858	2.23360266159696	6.33143696091026	13	125	purine ribonucleoside metabolic process
GO:0006152	0.0102039471667209	2.55538847117794	4.30537713341898	10	85	purine nucleoside catabolic process
GO:0046130	0.0102039471667209	2.55538847117794	4.30537713341898	10	85	purine ribonucleoside catabolic process
GO:1901069	0.0102039471667209	2.55538847117794	4.30537713341898	10	85	guanosine-containing compound catabolic process
GO:0042454	0.0119410953209126	2.48803827751196	4.40668012479354	10	87	ribonucleoside catabolic process
GO:0046039	0.0119410953209126	2.48803827751196	4.40668012479354	10	87	GTP metabolic process
GO:0009119	0.0138998442368152	2.13603717786227	6.58469443934667	13	130	ribonucleoside metabolic process
GO:2001245	0.014330932433635	18.8722627737226	0.202605982749128	2	4	regulation of phosphatidylcholine biosynthetic process
GO:0015980	0.0153827017167618	2.04065463798288	7.39511837034318	14	146	energy derivation by oxidation of organic compounds
GO:0045184	0.0158301499157163	1.51444336254463	27.655716645256	39	546	establishment of protein localization
GO:0032270	0.0160420841061542	2.67923540193768	3.29234721967333	8	65	positive regulation of cellular protein metabolic process
GO:0044237	0.0160499645458862	1.33905579399142	174.950266103872	192	3454	cellular metabolic process
GO:0009164	0.0160751336677169	2.36331569664903	4.60928610754267	10	91	nucleoside catabolic process
GO:0051646	0.0210343658614568	3.51646849801831	1.62084786199303	5	32	mitochondrion localization
GO:0042180	0.0214089058417255	1.54749204029438	21.374931180033	31	422	cellular ketone metabolic process
GO:0006733	0.0223525890426784	2.50159040861267	3.49495320242246	8	69	oxidoreduction coenzyme metabolic process
GO:1901068	0.0226342680418217	2.22372792446232	4.86254358597908	10	96	guanosine-containing compound metabolic process
GO:0006264	0.0230906579208411	12.5790754257908	0.25325747843641	2	5	mitochondrial DNA replication
GO:0030162	0.0251851978969475	5.67362637362637	0.658469443934667	3	13	regulation of proteolysis
GO:0009116	0.0269973822567401	1.93273793733604	7.19251238759405	13	142	nucleoside metabolic process
GO:0006417	0.0287321508258703	2.04323136105514	5.77427050835016	11	114	regulation of translation
GO:0000154	0.0441044946738146	4.36179205409975	0.810423930996513	3	16	rRNA modification
GO:0031167	0.0453393215002755	7.54452554744526	0.354560469810974	2	7	rRNA methylation
GO:0051260	0.0453393215002755	7.54452554744526	0.354560469810974	2	7	protein homooligomerization
GO:0009154	0.0485877388262463	1.85874102521289	6.28078546522298	11	124	purine ribonucleotide catabolic process
GO:0009203	0.0485877388262463	1.85874102521289	6.28078546522298	11	124	ribonucleoside triphosphate catabolic process
GO:0009207	0.0485877388262463	1.85874102521289	6.28078546522298	11	124	purine ribonucleoside triphosphate catabolic process
GO:0009261	0.0485877388262463	1.85874102521289	6.28078546522298	11	124	ribonucleotide catabolic process
GO:0000001	0.0505842521266795	3.15502450980392	1.4182418792439	4	28	mitochondrion inheritance
GO:0006518	0.0505842521266795	3.15502450980392	1.4182418792439	4	28	peptide metabolic process
GO:0048311	0.0505842521266795	3.15502450980392	1.4182418792439	4	28	mitochondrion distribution
GO:0000373	0.0506514956872821	Inf	0.0506514956872821	1	1	Group II intron splicing
GO:0000964	0.0506514956872821	Inf	0.0506514956872821	1	1	mitochondrial RNA 5'-end processing
GO:0001408	0.0506514956872821	Inf	0.0506514956872821	1	1	guanine nucleotide transport
GO:0006391	0.0506514956872821	Inf	0.0506514956872821	1	1	transcription initiation from mitochondrial promoter
GO:0006864	0.0506514956872821	Inf	0.0506514956872821	1	1	pyrimidine nucleotide transport
GO:0008153	0.0506514956872821	Inf	0.0506514956872821	1	1	para-aminobenzoic acid biosynthetic process
GO:0010892	0.0506514956872821	Inf	0.0506514956872821	1	1	positive regulation of mitochondrial translation in response to stress
GO:0015880	0.0506514956872821	Inf	0.0506514956872821	1	1	coenzyme A transport
GO:0018160	0.0506514956872821	Inf	0.0506514956872821	1	1	peptidyl-pyrromethane cofactor linkage
GO:0018198	0.0506514956872821	Inf	0.0506514956872821	1	1	peptidyl-cysteine modification
GO:0018293	0.0506514956872821	Inf	0.0506514956872821	1	1	protein-FAD linkage
GO:0034337	0.0506514956872821	Inf	0.0506514956872821	1	1	RNA folding
GO:0034414	0.0506514956872821	Inf	0.0506514956872821	1	1	tRNA 3'-trailer cleavage, endonucleolytic
GO:0043504	0.0506514956872821	Inf	0.0506514956872821	1	1	mitochondrial DNA repair
GO:0046482	0.0506514956872821	Inf	0.0506514956872821	1	1	para-aminobenzoic acid metabolic process
GO:0048033	0.0506514956872821	Inf	0.0506514956872821	1	1	heme o metabolic process
GO:0048034	0.0506514956872821	Inf	0.0506514956872821	1	1	heme O biosynthetic process
GO:0051775	0.0506514956872821	Inf	0.0506514956872821	1	1	response to redox state
GO:0070126	0.0506514956872821	Inf	0.0506514956872821	1	1	mitochondrial translational termination
GO:0070145	0.0506514956872821	Inf	0.0506514956872821	1	1	mitochondrial asparaginyl-tRNA aminoacylation
GO:0070146	0.0506514956872821	Inf	0.0506514956872821	1	1	mitochondrial aspartyl-tRNA aminoacylation
GO:0070149	0.0506514956872821	Inf	0.0506514956872821	1	1	mitochondrial glutamyl-tRNA aminoacylation
GO:0070152	0.0506514956872821	Inf	0.0506514956872821	1	1	mitochondrial isoleucyl-tRNA aminoacylation
GO:0070154	0.0506514956872821	Inf	0.0506514956872821	1	1	mitochondrial lysyl-tRNA aminoacylation
GO:0070156	0.0506514956872821	Inf	0.0506514956872821	1	1	mitochondrial phenylalanyl-tRNA aminoacylation
GO:0070158	0.0506514956872821	Inf	0.0506514956872821	1	1	mitochondrial seryl-tRNA aminoacylation
GO:0070159	0.0506514956872821	Inf	0.0506514956872821	1	1	mitochondrial threonyl-tRNA aminoacylation
GO:0070183	0.0506514956872821	Inf	0.0506514956872821	1	1	mitochondrial tryptophanyl-tRNA aminoacylation
GO:0070184	0.0506514956872821	Inf	0.0506514956872821	1	1	mitochondrial tyrosyl-tRNA aminoacylation
GO:0070407	0.0506514956872821	Inf	0.0506514956872821	1	1	oxidation-dependent protein catabolic process
GO:0072670	0.0506514956872821	Inf	0.0506514956872821	1	1	mitochondrial tRNA threonylcarbamoyladenosine modification
GO:1900208	0.0506514956872821	Inf	0.0506514956872821	1	1	regulation of cardiolipin metabolic process
GO:2000156	0.0506514956872821	Inf	0.0506514956872821	1	1	regulation of retrograde vesicle-mediated transport, Golgi to ER
GO:0006520	0.053429492492652	1.52523862375139	14.4863277665627	21	286	cellular amino acid metabolic process
GO:0009143	0.0534612876152286	1.82569319114028	6.38208845659754	11	126	nucleoside triphosphate catabolic process
GO:0009146	0.0534612876152286	1.82569319114028	6.38208845659754	11	126	purine nucleoside triphosphate catabolic process
GO:0006879	0.0542845766704115	2.63273882738827	2.07671132317856	5	41	cellular iron ion homeostasis
GO:0006091	0.0568835269929325	1.61392712550607	10.4342081115801	16	206	generation of precursor metabolites and energy
GO:0006801	0.0584683665062495	6.28588807785888	0.405211965498257	2	8	superoxide metabolic process
GO:0018065	0.0584683665062495	6.28588807785888	0.405211965498257	2	8	protein-cofactor linkage
GO:0045732	0.0584683665062495	6.28588807785888	0.405211965498257	2	8	positive regulation of protein catabolic process
GO:0070096	0.0584683665062495	6.28588807785888	0.405211965498257	2	8	mitochondrial outer membrane translocase complex assembly
GO:0006515	0.0596889690717021	3.77875457875458	0.911726922371077	3	18	misfolded or incompletely synthesized protein catabolic process
GO:0006457	0.0621295951591021	1.83234528629265	5.77427050835016	10	114	protein folding
GO:0006195	0.073059421331734	1.71855861429013	6.73664892640851	11	133	purine nucleotide catabolic process
GO:0009166	0.0761894394798148	1.70424911796288	6.7873004220958	11	134	nucleotide catabolic process
GO:1901292	0.0794032337941509	1.69017041996348	6.83795191778308	11	135	nucleoside phosphate catabolic process
GO:0006732	0.0797590375218692	1.61095748358106	8.45879977977611	13	167	coenzyme metabolic process
GO:0015031	0.0806667080383954	1.33371330863494	26.6933382271976	34	527	protein transport
GO:0072523	0.0827010439734	1.67631698113208	6.88860341347036	11	136	purine-containing compound catabolic process
GO:0010638	0.0873140508708007	2.2539975399754	2.38062029730226	5	47	positive regulation of organelle organization
GO:0044238	0.0874307275016943	1.20060329344272	167.808405211965	179	3313	primary metabolic process
GO:0043269	0.0879401212271832	4.71259124087591	0.506514956872821	2	10	regulation of ion transport
GO:0045040	0.0879401212271832	4.71259124087591	0.506514956872821	2	10	protein import into mitochondrial outer membrane
GO:0044085	0.0915459792158449	1.24518533857942	47.3084969719215	56	934	cellular component biogenesis
GO:0008152	0.0917800873977111	1.20767676767677	185.43512571114	196	3661	metabolic process
GO:0008104	0.0964870587896779	1.28561878679404	31.7078363002386	39	626	protein localization
GO:0046434	0.0967349132489912	1.62305104578031	7.09120939621949	11	140	organophosphate catabolic process
GO:0034660	0.0983847633968191	1.353972899729	20.0073407964764	26	395	ncRNA metabolic process
GO:0006421	0.0987462437031242	18.8072727272727	0.101302991374564	1	2	asparaginyl-tRNA aminoacylation
GO:0006422	0.0987462437031242	18.8072727272727	0.101302991374564	1	2	aspartyl-tRNA aminoacylation
GO:0006424	0.0987462437031242	18.8072727272727	0.101302991374564	1	2	glutamyl-tRNA aminoacylation
GO:0006428	0.0987462437031242	18.8072727272727	0.101302991374564	1	2	isoleucyl-tRNA aminoacylation
GO:0006429	0.0987462437031242	18.8072727272727	0.101302991374564	1	2	leucyl-tRNA aminoacylation
GO:0006430	0.0987462437031242	18.8072727272727	0.101302991374564	1	2	lysyl-tRNA aminoacylation
GO:0006433	0.0987462437031242	18.8072727272727	0.101302991374564	1	2	prolyl-tRNA aminoacylation
GO:0006434	0.0987462437031242	18.8072727272727	0.101302991374564	1	2	seryl-tRNA aminoacylation
GO:0006435	0.0987462437031242	18.8072727272727	0.101302991374564	1	2	threonyl-tRNA aminoacylation
GO:0006436	0.0987462437031242	18.8072727272727	0.101302991374564	1	2	tryptophanyl-tRNA aminoacylation
GO:0006437	0.0987462437031242	18.8072727272727	0.101302991374564	1	2	tyrosyl-tRNA aminoacylation
GO:0006574	0.0987462437031242	18.8072727272727	0.101302991374564	1	2	valine catabolic process
GO:0006821	0.0987462437031242	18.8072727272727	0.101302991374564	1	2	chloride transport
GO:0009089	0.0987462437031242	18.8072727272727	0.101302991374564	1	2	lysine biosynthetic process via diaminopimelate
GO:0010823	0.0987462437031242	18.8072727272727	0.101302991374564	1	2	negative regulation of mitochondrion organization
GO:0032990	0.0987462437031242	18.8072727272727	0.101302991374564	1	2	cell part morphogenesis
GO:0034552	0.0987462437031242	18.8072727272727	0.101302991374564	1	2	respiratory chain complex II assembly
GO:0034553	0.0987462437031242	18.8072727272727	0.101302991374564	1	2	mitochondrial respiratory chain complex II assembly
GO:0035672	0.0987462437031242	18.8072727272727	0.101302991374564	1	2	oligopeptide transmembrane transport
GO:0035965	0.0987462437031242	18.8072727272727	0.101302991374564	1	2	cardiolipin acyl-chain remodeling
GO:0042779	0.0987462437031242	18.8072727272727	0.101302991374564	1	2	tRNA 3'-trailer cleavage
GO:0045016	0.0987462437031242	18.8072727272727	0.101302991374564	1	2	mitochondrial magnesium ion transport
GO:0046451	0.0987462437031242	18.8072727272727	0.101302991374564	1	2	diaminopimelate metabolic process
GO:0070130	0.0987462437031242	18.8072727272727	0.101302991374564	1	2	negative regulation of mitochondrial translation
GO:0070132	0.0987462437031242	18.8072727272727	0.101302991374564	1	2	regulation of mitochondrial translational initiation
GO:0070134	0.0987462437031242	18.8072727272727	0.101302991374564	1	2	positive regulation of mitochondrial translational initiation
GO:0070584	0.0987462437031242	18.8072727272727	0.101302991374564	1	2	mitochondrion morphogenesis
GO:0070903	0.0987462437031242	18.8072727272727	0.101302991374564	1	2	mitochondrial tRNA thio-modification
GO:0090296	0.0987462437031242	18.8072727272727	0.101302991374564	1	2	regulation of mitochondrial DNA replication
GO:0090297	0.0987462437031242	18.8072727272727	0.101302991374564	1	2	positive regulation of mitochondrial DNA replication
GO:0090374	0.0987462437031242	18.8072727272727	0.101302991374564	1	2	oligopeptide export from mitochondrion
GO:0097032	0.0987462437031242	18.8072727272727	0.101302991374564	1	2	mitochondrial respiratory chain complex II biogenesis
GO:0097056	0.0987462437031242	18.8072727272727	0.101302991374564	1	2	selenocysteinyl-tRNA(Sec) biosynthetic process
GO:0097250	0.0987462437031242	18.8072727272727	0.101302991374564	1	2	mitochondrial respiratory chain supercomplex assembly
GO:2001246	0.0987462437031242	18.8072727272727	0.101302991374564	1	2	negative regulation of phosphatidylcholine biosynthetic process
