# Supplementary material for: Evolutionary Conservation and Diversification of Puf RNA Binding Proteins and Their mRNA Targets
Source: PLoS Biol. 2015 Nov 20;13(11):e1002307. doi: 10.1371/journal.pbio.1002307 (PMC4654594; doi:10.1371/journal.pbio.1002307)
Supplement: S6 Dataset — (ZIP) [file pbio.1002307.s006.zip › Saccharomycotina Puf3 conserved_1fdr_size276_CC.txt]

GOCCID	Pvalue	OddsRatio	ExpCount	Count	Size	Term
GO:0044429	2.12005035367434e-170	48.2740947075209	29.1246100201872	216	575	mitochondrial part
GO:0005739	3.67008083941145e-164	67.9492682926829	54.5010093595155	256	1076	mitochondrion
GO:0005759	4.27791218447418e-107	41.8609111049571	10.6874655900165	119	211	mitochondrial matrix
GO:0000313	5.1153026552093e-92	240.904850746269	4.20407414204441	75	83	organellar ribosome
GO:0005761	5.1153026552093e-92	240.904850746269	4.20407414204441	75	83	mitochondrial ribosome
GO:0044444	2.5212385027656e-62	16.9652455325735	133.06147917049	258	2627	cytoplasmic part
GO:0005740	2.36411519415546e-57	11.2812224507787	20.108643787851	110	397	mitochondrial envelope
GO:0000315	3.12151840558402e-56	954.489270386266	2.22866581024041	43	44	organellar large ribosomal subunit
GO:0005762	3.12151840558402e-56	954.489270386266	2.22866581024041	43	44	mitochondrial large ribosomal subunit
GO:0005743	1.33491861495421e-54	15.43166636577	11.6498440080749	85	230	mitochondrial inner membrane
GO:0019866	1.80010314449093e-52	14.218161203188	12.2576619563223	85	242	organelle inner membrane
GO:0031966	2.32364049118829e-50	10.3177609427609	18.7410534042944	100	370	mitochondrial membrane
GO:0031967	4.37870443657292e-43	7.40297661233168	27.0985501926959	110	535	organelle envelope
GO:0031975	4.37870443657292e-43	7.40297661233168	27.0985501926959	110	535	envelope
GO:0044391	2.37760447178406e-42	12.7312088303365	10.5355111029547	71	208	ribosomal subunit
GO:0044455	1.72134588675432e-34	12.9130909090909	7.901633327216	56	156	mitochondrial membrane part
GO:0031974	4.39707978121071e-34	4.86037644201579	53.4879794457699	141	1056	membrane-enclosed lumen
GO:0005840	9.42588795923546e-34	7.78291457286432	16.3097816113048	77	322	ribosome
GO:0005737	1.55724643427106e-33	13.3888985759954	187.765094512755	266	3707	cytoplasm
GO:0000314	2.63273253996506e-32	116.696774193548	1.67149935768031	28	33	organellar small ribosomal subunit
GO:0005763	2.63273253996506e-32	116.696774193548	1.67149935768031	28	33	mitochondrial small ribosomal subunit
GO:0043227	1.48001879278275e-30	10.7782258064516	189.233987887686	264	3736	membrane-bounded organelle
GO:0043231	1.48001879278275e-30	10.7782258064516	189.233987887686	264	3736	intracellular membrane-bounded organelle
GO:0015934	4.42201615641555e-26	11.8999293746944	6.17948247384841	43	122	large ribosomal subunit
GO:0044422	5.8350394879268e-26	4.18392213207122	135.036887502294	218	2666	organelle part
GO:0044446	5.8350394879268e-26	4.18392213207122	135.036887502294	218	2666	intracellular organelle part
GO:0043233	6.81955590712943e-23	3.70181503889369	51.1580106441549	120	1010	organelle lumen
GO:0070013	6.81955590712943e-23	3.70181503889369	51.1580106441549	120	1010	intracellular organelle lumen
GO:0043226	1.22880732848866e-22	8.25146198830409	203.922921636998	264	4026	organelle
GO:0043229	1.22880732848866e-22	8.25146198830409	203.922921636998	264	4026	intracellular organelle
GO:0005758	2.00803808574252e-17	19.3940431359124	2.27931730592769	22	45	mitochondrial intermembrane space
GO:0015935	3.39032247440358e-16	9.95689655172414	4.35602862910626	28	86	small ribosomal subunit
GO:0031970	3.441289896465e-16	15.9153543307087	2.5325747843641	22	50	organelle envelope lumen
GO:0032592	5.78036450917582e-16	15.3635623133315	2.58322628005139	22	51	integral to mitochondrial membrane
GO:0030529	8.68299367858205e-15	3.28574985016827	31.5052303174894	77	622	ribonucleoprotein complex
GO:0005744	5.72693094734736e-12	97.1992481203008	0.607817948247385	10	12	mitochondrial inner membrane presequence translocase complex
GO:0044424	3.4985414747819e-11	6.54676793794441	237.504863277666	269	4689	intracellular part
GO:0005622	9.0212858628684e-11	6.3542625430438	238.467241695724	269	4708	intracellular
GO:0031090	1.36973906082204e-10	2.37691291674258	55.6153422646357	100	1098	organelle membrane
GO:0031314	1.03835677216891e-09	21.431320754717	1.06368140943292	11	21	extrinsic to mitochondrial inner membrane
GO:0031304	1.15165153978703e-09	16.75	1.31693888786933	12	26	intrinsic to mitochondrial inner membrane
GO:0031305	1.09339029089753e-08	15.2962264150943	1.26628739218205	11	25	integral to mitochondrial inner membrane
GO:0042719	3.22060221001649e-07	Inf	0.25325747843641	5	5	mitochondrial intermembrane space protein transporter complex
GO:0005623	6.23384077035372e-07	5.53084789092458	251.484676087355	271	4965	cell
GO:0044464	6.23384077035372e-07	5.53084789092458	251.484676087355	271	4965	cell part
GO:0031300	2.51868365682472e-06	3.47176308539945	7.85098183152872	23	155	intrinsic to organelle membrane
GO:0031312	2.86491884424492e-06	7.36291476903058	2.02605982749128	11	40	extrinsic to organelle membrane
GO:0031301	3.23726938442362e-06	3.52673355346711	7.39511837034318	22	146	integral to organelle membrane
GO:0001405	6.21407294670413e-06	47.7029520295203	0.354560469810974	5	7	presequence translocase-associated import motor
GO:0042721	6.21407294670413e-06	47.7029520295203	0.354560469810974	5	7	mitochondrial inner membrane protein insertion complex
GO:0097002	6.44712464468373e-06	Inf	0.202605982749128	4	4	mitochondrial inner boundary membrane
GO:0005742	1.58849458349856e-05	31.7958179581796	0.405211965498257	5	8	mitochondrial outer membrane translocase complex
GO:0031306	4.99141897552336e-05	9.58921933085502	1.06368140943292	7	21	intrinsic to mitochondrial outer membrane
GO:0031307	4.99141897552336e-05	9.58921933085502	1.06368140943292	7	21	integral to mitochondrial outer membrane
GO:0009295	0.000226855477034302	7.0588925846214	1.31693888786933	7	26	nucleoid
GO:0042645	0.000226855477034302	7.0588925846214	1.31693888786933	7	26	mitochondrial nucleoid
GO:0043228	0.000270463569446411	1.63311985361391	59.616810423931	84	1177	non-membrane-bounded organelle
GO:0043232	0.000270463569446411	1.63311985361391	59.616810423931	84	1177	intracellular non-membrane-bounded organelle
GO:0005741	0.000617598103407859	3.05240586671241	5.21710405579005	14	103	mitochondrial outer membrane
GO:0019898	0.000661147269018837	3.18727438995043	4.65993760322995	13	92	extrinsic to membrane
GO:0031968	0.00099863216360812	2.88720155920091	5.47036153422646	14	108	organelle outer membrane
GO:0019867	0.00109478788179667	2.85624748895139	5.52101302991375	14	109	outer membrane
GO:0005745	0.00255674767143953	Inf	0.101302991374564	2	2	m-AAA complex
GO:0017087	0.00255674767143953	Inf	0.101302991374564	2	2	mitochondrial processing peptidase complex
GO:0034245	0.00255674767143953	Inf	0.101302991374564	2	2	mitochondrial DNA-directed RNA polymerase complex
GO:0045025	0.00255674767143953	Inf	0.101302991374564	2	2	mitochondrial degradosome
GO:0097249	0.00255674767143953	Inf	0.101302991374564	2	2	mitochondrial respiratory chain supercomplex
GO:0000229	0.00741301927208455	37.7518248175182	0.151954487061846	2	3	cytoplasmic chromosome
GO:0000262	0.00741301927208455	37.7518248175182	0.151954487061846	2	3	mitochondrial chromosome
GO:0030956	0.00741301927208455	37.7518248175182	0.151954487061846	2	3	glutamyl-tRNA(Gln) amidotransferase complex
GO:0030061	0.014330932433635	18.8722627737226	0.202605982749128	2	4	mitochondrial crista
GO:0032991	0.0151630517991335	1.32397084048027	99.5301890255093	117	1965	macromolecular complex
GO:0070469	0.0161575823806904	3.79926199261993	1.51954487061846	5	30	respiratory chain
GO:0044425	0.0276956981907622	1.29985117369833	78.3578638282254	93	1547	membrane part
GO:0016020	0.0408238043661635	1.25810857063462	95.0222059093412	109	1876	membrane
GO:0034702	0.0506514956872821	Inf	0.0506514956872821	1	1	ion channel complex
GO:0034707	0.0506514956872821	Inf	0.0506514956872821	1	1	chloride channel complex
GO:0016021	0.0585546800759723	1.26032380062041	62.7572031565425	74	1239	integral to membrane
GO:0032473	0.0987462437031242	18.8072727272727	0.101302991374564	1	2	external side of mitochondrial outer membrane
