# Supplementary material for: Evolutionary Conservation and Diversification of Puf RNA Binding Proteins and Their mRNA Targets
Source: PLoS Biol. 2015 Nov 20;13(11):e1002307. doi: 10.1371/journal.pbio.1002307 (PMC4654594; doi:10.1371/journal.pbio.1002307)
Supplement: S6 Dataset — (ZIP) [file pbio.1002307.s006.zip › Saccharomycotina Puf3 conserved_1fdr_size276_MF.txt]

GOMFID	Pvalue	OddsRatio	ExpCount	Count	Size	Term
GO:0003735	1.50243777528716e-45	14.3709677419355	9.92769315470728	72	196	structural constituent of ribosome
GO:0005198	8.36795934958191e-28	6.45961369622476	17.2215085336759	72	340	structural molecule activity
GO:0008320	1.54943402491535e-12	31.9130228136882	1.06368140943292	13	21	protein transmembrane transporter activity
GO:0022884	1.54943402491535e-12	31.9130228136882	1.06368140943292	13	21	macromolecule transmembrane transporter activity
GO:0015266	5.28449848187605e-12	53.6405660377359	0.759772435309231	11	15	protein channel activity
GO:0008565	1.17893823450855e-11	9.32049418604651	3.19104422829877	20	63	protein transporter activity
GO:0015267	1.98021767087937e-09	15.630303030303	1.36759038355662	12	27	channel activity
GO:0022803	1.98021767087937e-09	15.630303030303	1.36759038355662	12	27	passive transmembrane transporter activity
GO:0004812	1.88938098790916e-08	10.1785551330798	1.92475683611672	13	38	aminoacyl-tRNA ligase activity
GO:0016875	1.88938098790916e-08	10.1785551330798	1.92475683611672	13	38	ligase activity, forming carbon-oxygen bonds
GO:0016876	1.88938098790916e-08	10.1785551330798	1.92475683611672	13	38	ligase activity, forming aminoacyl-tRNA and related compounds
GO:0004222	3.31263950572294e-07	14.497191011236	1.06368140943292	9	21	metalloendopeptidase activity
GO:0043022	1.55834461623949e-05	12.2115579587699	0.911726922371077	7	18	ribosome binding
GO:0030943	3.09473823394121e-05	76.0588235294118	0.25325747843641	4	5	mitochondrion targeting sequence binding
GO:0008237	3.28159878090461e-05	6.03970864661654	2.12736281886585	10	42	metallopeptidase activity
GO:0015450	6.56964666467215e-05	19.070110701107	0.506514956872821	5	10	P-P-bond-hydrolysis-driven protein transmembrane transporter activity
GO:0043021	0.000130271303347016	7.89241198338071	1.21563589649477	7	24	ribonucleoprotein complex binding
GO:0005507	0.000247949302573437	8.82051282051282	0.962378418058359	6	19	copper ion binding
GO:0051082	0.00026664213504507	3.55197343758368	4.25472563773169	13	84	unfolded protein binding
GO:0004175	0.000293358705339476	3.74706744868035	3.74821068085887	12	74	endopeptidase activity
GO:0051087	0.000455071940042958	7.64148148148148	1.06368140943292	6	21	chaperone binding
GO:0003723	0.00153907519439908	1.79754271376797	23.2996880161498	38	460	RNA binding
GO:0003924	0.00201903922819996	3.3154005703915	3.44430170673518	10	68	GTPase activity
GO:0016530	0.00229355066108024	18.9377289377289	0.303908974123692	3	6	metallochaperone activity
GO:0000048	0.00255674767143953	Inf	0.101302991374564	2	2	peptidyltransferase activity
GO:0004176	0.00255674767143953	Inf	0.101302991374564	2	2	ATP-dependent peptidase activity
GO:0004408	0.00255674767143953	Inf	0.101302991374564	2	2	holocytochrome-c synthase activity
GO:0008425	0.00255674767143953	Inf	0.101302991374564	2	2	2-polyprenyl-6-methoxy-1,4-benzoquinone methyltransferase activity
GO:0008859	0.00255674767143953	Inf	0.101302991374564	2	2	exoribonuclease II activity
GO:0030580	0.00255674767143953	Inf	0.101302991374564	2	2	quinone cofactor methyltransferase activity
GO:0032977	0.00255674767143953	Inf	0.101302991374564	2	2	membrane insertase activity
GO:0017076	0.00280098089603872	1.60405744866754	35.7599559552211	52	706	purine nucleotide binding
GO:0035639	0.00376768012520391	1.58281893004115	35.4053954854102	51	699	purine ribonucleoside triphosphate binding
GO:0005525	0.00399255671512395	2.65726227795193	5.01449807304092	12	99	GTP binding
GO:0019001	0.00399255671512395	2.65726227795193	5.01449807304092	12	99	guanyl nucleotide binding
GO:0032561	0.00399255671512395	2.65726227795193	5.01449807304092	12	99	guanyl ribonucleotide binding
GO:0032553	0.00399683421783808	1.57725128205128	35.5066984767847	51	701	ribonucleotide binding
GO:0032555	0.00399683421783808	1.57725128205128	35.5066984767847	51	701	purine ribonucleotide binding
GO:0019843	0.00403973954253843	3.933194839274	2.07671132317856	7	41	rRNA binding
GO:0008649	0.00595218648235334	11.3582417582418	0.405211965498257	3	8	rRNA methyltransferase activity
GO:0004525	0.00741301927208455	37.7518248175182	0.151954487061846	2	3	ribonuclease III activity
GO:0015215	0.00741301927208455	37.7518248175182	0.151954487061846	2	3	nucleotide transmembrane transporter activity
GO:0050567	0.00741301927208455	37.7518248175182	0.151954487061846	2	3	glutaminyl-tRNA synthase (glutamine-hydrolyzing) activity
GO:0005215	0.00790579249441406	1.66088850999337	21.4762341714076	33	424	transporter activity
GO:0070011	0.0101877818527858	2.23360266159696	6.33143696091026	13	125	peptidase activity, acting on L-amino acid peptides
GO:0008233	0.01308491571737	2.15487740920414	6.53404294365939	13	129	peptidase activity
GO:0005253	0.014330932433635	18.8722627737226	0.202605982749128	2	4	anion channel activity
GO:0008169	0.014330932433635	18.8722627737226	0.202605982749128	2	4	C-methyltransferase activity
GO:0008308	0.014330932433635	18.8722627737226	0.202605982749128	2	4	voltage-gated anion channel activity
GO:0022892	0.0157371974970563	1.63052479537795	18.3864929344834	28	363	substrate-specific transporter activity
GO:0000049	0.0164009506839746	4.73988970588235	1.01302991374564	4	20	tRNA binding
GO:0008135	0.0218873911629453	2.72118959107807	2.8364837584878	7	56	translation factor activity, nucleic acid binding
GO:0002161	0.0230906579208411	12.5790754257908	0.25325747843641	2	5	aminoacyl-tRNA editing activity
GO:0004784	0.0230906579208411	12.5790754257908	0.25325747843641	2	5	superoxide dismutase activity
GO:0008171	0.0230906579208411	12.5790754257908	0.25325747843641	2	5	O-methyltransferase activity
GO:0016653	0.0230906579208411	12.5790754257908	0.25325747843641	2	5	oxidoreductase activity, acting on NADH or NADPH, heme protein as acceptor
GO:0016721	0.0230906579208411	12.5790754257908	0.25325747843641	2	5	oxidoreductase activity, acting on superoxide radicals as acceptor
GO:0003746	0.0251851978969475	5.67362637362637	0.658469443934667	3	13	translation elongation factor activity
GO:0016874	0.0331488514746762	1.7472027972028	9.72508717195816	16	192	ligase activity
GO:0003747	0.0334892115507215	9.43248175182482	0.303908974123692	2	6	translation release factor activity
GO:0008079	0.0334892115507215	9.43248175182482	0.303908974123692	2	6	translation termination factor activity
GO:0016755	0.0334892115507215	9.43248175182482	0.303908974123692	2	6	transferase activity, transferring amino-acyl groups
GO:0003725	0.0453393215002755	7.54452554744526	0.354560469810974	2	7	double-stranded RNA binding
GO:0005244	0.0453393215002755	7.54452554744526	0.354560469810974	2	7	voltage-gated ion channel activity
GO:0008379	0.0453393215002755	7.54452554744526	0.354560469810974	2	7	thioredoxin peroxidase activity
GO:0022832	0.0453393215002755	7.54452554744526	0.354560469810974	2	7	voltage-gated channel activity
GO:0030554	0.0495494776914672	1.36871840618495	30.8974123692421	40	610	adenyl nucleotide binding
GO:0000010	0.0506514956872821	Inf	0.0506514956872821	1	1	trans-hexaprenyltranstransferase activity
GO:0000036	0.0506514956872821	Inf	0.0506514956872821	1	1	ACP phosphopantetheine attachment site binding involved in fatty acid biosynthetic process
GO:0000996	0.0506514956872821	Inf	0.0506514956872821	1	1	core DNA-dependent RNA polymerase binding promoter specificity activity
GO:0001409	0.0506514956872821	Inf	0.0506514956872821	1	1	guanine nucleotide transmembrane transporter activity
GO:0002083	0.0506514956872821	Inf	0.0506514956872821	1	1	4-hydroxybenzoate decaprenyltransferase activity
GO:0002094	0.0506514956872821	Inf	0.0506514956872821	1	1	polyprenyltransferase activity
GO:0003860	0.0506514956872821	Inf	0.0506514956872821	1	1	3-hydroxyisobutyryl-CoA hydrolase activity
GO:0004072	0.0506514956872821	Inf	0.0506514956872821	1	1	aspartate kinase activity
GO:0004395	0.0506514956872821	Inf	0.0506514956872821	1	1	hexaprenyldihydroxybenzoate methyltransferase activity
GO:0004418	0.0506514956872821	Inf	0.0506514956872821	1	1	hydroxymethylbilane synthase activity
GO:0004502	0.0506514956872821	Inf	0.0506514956872821	1	1	kynurenine 3-monooxygenase activity
GO:0004592	0.0506514956872821	Inf	0.0506514956872821	1	1	pantoate-beta-alanine ligase activity
GO:0004655	0.0506514956872821	Inf	0.0506514956872821	1	1	porphobilinogen synthase activity
GO:0004808	0.0506514956872821	Inf	0.0506514956872821	1	1	tRNA (5-methylaminomethyl-2-thiouridylate)-methyltransferase activity
GO:0004853	0.0506514956872821	Inf	0.0506514956872821	1	1	uroporphyrinogen decarboxylase activity
GO:0005247	0.0506514956872821	Inf	0.0506514956872821	1	1	voltage-gated chloride channel activity
GO:0005254	0.0506514956872821	Inf	0.0506514956872821	1	1	chloride channel activity
GO:0008412	0.0506514956872821	Inf	0.0506514956872821	1	1	4-hydroxybenzoate octaprenyltransferase activity
GO:0008444	0.0506514956872821	Inf	0.0506514956872821	1	1	CDP-diacylglycerol-glycerol-3-phosphate 3-phosphatidyltransferase activity
GO:0008495	0.0506514956872821	Inf	0.0506514956872821	1	1	protoheme IX farnesyltransferase activity
GO:0008689	0.0506514956872821	Inf	0.0506514956872821	1	1	3-demethylubiquinone-9 3-O-methyltransferase activity
GO:0008989	0.0506514956872821	Inf	0.0506514956872821	1	1	rRNA (guanine-N1-)-methyltransferase activity
GO:0010420	0.0506514956872821	Inf	0.0506514956872821	1	1	polyprenyldihydroxybenzoate methyltransferase activity
GO:0015108	0.0506514956872821	Inf	0.0506514956872821	1	1	chloride transmembrane transporter activity
GO:0015218	0.0506514956872821	Inf	0.0506514956872821	1	1	pyrimidine nucleotide transmembrane transporter activity
GO:0015228	0.0506514956872821	Inf	0.0506514956872821	1	1	coenzyme A transmembrane transporter activity
GO:0016971	0.0506514956872821	Inf	0.0506514956872821	1	1	flavin-linked sulfhydryl oxidase activity
GO:0034246	0.0506514956872821	Inf	0.0506514956872821	1	1	mitochondrial RNA polymerase binding promoter specificity activity
GO:0034986	0.0506514956872821	Inf	0.0506514956872821	1	1	iron chaperone activity
GO:0042781	0.0506514956872821	Inf	0.0506514956872821	1	1	3'-tRNA processing endoribonuclease activity
GO:0043334	0.0506514956872821	Inf	0.0506514956872821	1	1	2-hexaprenyl-6-methoxy-1,4-benzoquinone methyltransferase activity
GO:0044620	0.0506514956872821	Inf	0.0506514956872821	1	1	ACP phosphopantetheine attachment site binding
GO:0046820	0.0506514956872821	Inf	0.0506514956872821	1	1	4-amino-4-deoxychorismate synthase activity
GO:0047293	0.0506514956872821	Inf	0.0506514956872821	1	1	4-hydroxybenzoate nonaprenyltransferase activity
GO:0050561	0.0506514956872821	Inf	0.0506514956872821	1	1	glutamate-tRNA(Gln) ligase activity
GO:0051192	0.0506514956872821	Inf	0.0506514956872821	1	1	prosthetic group binding
GO:0070361	0.0506514956872821	Inf	0.0506514956872821	1	1	mitochondrial light strand promoter anti-sense binding
GO:0097177	0.0506514956872821	Inf	0.0506514956872821	1	1	mitochondrial ribosome binding
GO:0004540	0.0579706112298908	2.32380952380952	2.78583226280051	6	55	ribonuclease activity
GO:0016846	0.0584683665062495	6.28588807785888	0.405211965498257	2	8	carbon-sulfur lyase activity
GO:0022836	0.0584683665062495	6.28588807785888	0.405211965498257	2	8	gated channel activity
GO:0008236	0.0596889690717021	3.77875457875458	0.911726922371077	3	18	serine-type peptidase activity
GO:0005524	0.0633023288440567	1.34208580710205	30.5935033951184	39	604	ATP binding
GO:0032559	0.0659188998646385	1.33677137052664	30.6948063864929	39	606	adenyl ribonucleotide binding
GO:0060590	0.0683208202650244	3.5418956043956	0.962378418058359	3	19	ATPase regulator activity
GO:0005048	0.0691683343315339	2.80283224400871	1.57019636630574	4	31	signal sequence binding
GO:0016209	0.0691683343315339	2.80283224400871	1.57019636630574	4	31	antioxidant activity
GO:0051920	0.0727173807202054	5.38686131386861	0.455863461185539	2	9	peroxiredoxin activity
GO:0022891	0.0736137449745374	1.46116794543905	15.0434942191228	21	297	substrate-specific transmembrane transporter activity
GO:0008173	0.0760446155415448	2.70220588235294	1.62084786199303	4	32	RNA methyltransferase activity
GO:0017171	0.0871515919132845	3.14713064713065	1.06368140943292	3	21	serine hydrolase activity
GO:0008757	0.0936112398700112	1.89702602230483	3.90016516792072	7	77	S-adenosylmethionine-dependent methyltransferase activity
GO:0042803	0.0973003057812979	2.98091382301909	1.11433290512021	3	22	protein homodimerization activity
GO:0000179	0.0987462437031242	18.8072727272727	0.101302991374564	1	2	rRNA (adenine-N6,N6-)-dimethyltransferase activity
GO:0004045	0.0987462437031242	18.8072727272727	0.101302991374564	1	2	aminoacyl-tRNA hydrolase activity
GO:0004489	0.0987462437031242	18.8072727272727	0.101302991374564	1	2	methylenetetrahydrofolate reductase (NADPH) activity
GO:0004815	0.0987462437031242	18.8072727272727	0.101302991374564	1	2	aspartate-tRNA ligase activity
GO:0004816	0.0987462437031242	18.8072727272727	0.101302991374564	1	2	asparagine-tRNA ligase activity
GO:0004818	0.0987462437031242	18.8072727272727	0.101302991374564	1	2	glutamate-tRNA ligase activity
GO:0004822	0.0987462437031242	18.8072727272727	0.101302991374564	1	2	isoleucine-tRNA ligase activity
GO:0004823	0.0987462437031242	18.8072727272727	0.101302991374564	1	2	leucine-tRNA ligase activity
GO:0004824	0.0987462437031242	18.8072727272727	0.101302991374564	1	2	lysine-tRNA ligase activity
GO:0004825	0.0987462437031242	18.8072727272727	0.101302991374564	1	2	methionine-tRNA ligase activity
GO:0004827	0.0987462437031242	18.8072727272727	0.101302991374564	1	2	proline-tRNA ligase activity
GO:0004828	0.0987462437031242	18.8072727272727	0.101302991374564	1	2	serine-tRNA ligase activity
GO:0004829	0.0987462437031242	18.8072727272727	0.101302991374564	1	2	threonine-tRNA ligase activity
GO:0004830	0.0987462437031242	18.8072727272727	0.101302991374564	1	2	tryptophan-tRNA ligase activity
GO:0004831	0.0987462437031242	18.8072727272727	0.101302991374564	1	2	tyrosine-tRNA ligase activity
GO:0008650	0.0987462437031242	18.8072727272727	0.101302991374564	1	2	rRNA (uridine-2'-O-)-methyltransferase activity
GO:0015216	0.0987462437031242	18.8072727272727	0.101302991374564	1	2	purine nucleotide transmembrane transporter activity
GO:0015421	0.0987462437031242	18.8072727272727	0.101302991374564	1	2	oligopeptide-transporting ATPase activity
GO:0016149	0.0987462437031242	18.8072727272727	0.101302991374564	1	2	translation release factor activity, codon specific
GO:0016433	0.0987462437031242	18.8072727272727	0.101302991374564	1	2	rRNA (adenine) methyltransferase activity
GO:0016436	0.0987462437031242	18.8072727272727	0.101302991374564	1	2	rRNA (uridine) methyltransferase activity
GO:0031177	0.0987462437031242	18.8072727272727	0.101302991374564	1	2	phosphopantetheine binding
GO:0047184	0.0987462437031242	18.8072727272727	0.101302991374564	1	2	1-acylglycerophosphocholine O-acyltransferase activity
GO:0072341	0.0987462437031242	18.8072727272727	0.101302991374564	1	2	modified amino acid binding
