# Supplementary material for: Evolutionary Conservation and Diversification of Puf RNA Binding Proteins and Their mRNA Targets
Source: PLoS Biol. 2015 Nov 20;13(11):e1002307. doi: 10.1371/journal.pbio.1002307 (PMC4654594; doi:10.1371/journal.pbio.1002307)
Supplement: S6 Dataset — (ZIP) [file pbio.1002307.s006.zip › Saccharomycotina Puf4 conserved_1fdr_size129_BP.txt]

GOBPID	Pvalue	OddsRatio	ExpCount	Count	Size	Term
GO:0042254	4.34252353489647e-41	16.6483564013841	7.88346485593687	61	333	ribosome biogenesis
GO:0022613	8.76578774196772e-39	14.3411829134721	9.35125711139659	63	395	ribonucleoprotein complex biogenesis
GO:0006364	4.66201557234846e-36	17.3729100385839	5.61075426683795	50	237	rRNA processing
GO:0016072	6.14808402330943e-35	16.2871318618408	5.89484309047532	50	249	rRNA metabolic process
GO:0071843	2.84348458173629e-32	10.5867768595041	11.9080565241329	63	503	cellular component biogenesis at cellular level
GO:0034470	2.17633609138048e-31	12.2746595509753	8.02550926775555	53	339	ncRNA processing
GO:0016070	1.3135150107412e-30	8.41103075755547	30.0660671682878	91	1270	RNA metabolic process
GO:0010467	2.96563026143071e-30	8.87821823589553	38.7781244265003	101	1638	gene expression
GO:0006396	1.05170986903157e-29	9.63793663160629	12.1684712791338	61	514	RNA processing
GO:0034660	5.96355675987001e-28	10.1505847953216	9.35125711139659	53	395	ncRNA metabolic process
GO:0090304	1.91980054827409e-25	6.90791896869245	36.4817397687649	93	1541	nucleic acid metabolic process
GO:0006139	3.08458958524543e-23	6.52095752781028	43.4419159478803	98	1835	nucleobase-containing compound metabolic process
GO:0044085	2.90006581820972e-22	6.11895794099184	22.1115801064415	70	934	cellular component biogenesis
GO:0034641	2.1933004041995e-21	6.01887589801381	45.6909524683428	98	1930	cellular nitrogen compound metabolic process
GO:0042273	4.15581404964608e-21	21.8805194805195	1.87025142227932	24	79	ribosomal large subunit biogenesis
GO:0006807	4.97697018223768e-21	5.92464404593855	46.1407597724353	98	1949	nitrogen compound metabolic process
GO:0044260	1.99730341905772e-16	5.10379238174969	59.0194531106625	104	2493	cellular macromolecule metabolic process
GO:0043170	6.33682913426474e-16	5.04807692307692	60.9607267388512	105	2575	macromolecule metabolic process
GO:0006360	2.36515048899776e-15	18.5922444183314	1.51514039273261	18	64	transcription from RNA polymerase I promoter
GO:0044238	4.51091447328630e-11	4.3612841575243	78.4321893925491	112	3313	primary metabolic process
GO:0000466	1.51592615098487e-10	11.3438308886972	1.79922921636998	15	76	maturation of 5.8S rRNA from tricistronic rRNA transcript (SSU-rRNA, 5.8S rRNA, LSU-rRNA)
GO:0000460	1.8454545753388e-10	11.1587436332767	1.82290328500642	15	77	maturation of 5.8S rRNA
GO:0044237	4.16314247153834e-10	4.18338446572882	81.7702330702881	113	3454	cellular metabolic process
GO:0006383	8.14478772249571e-10	17.6186440677966	0.923288676821435	11	39	transcription from RNA polymerase III promoter
GO:0009304	8.71970056705349e-10	43.900826446281	0.378785098183153	8	16	tRNA transcription
GO:0042797	8.71970056705349e-10	43.900826446281	0.378785098183153	8	16	tRNA transcription from RNA polymerase III promoter
GO:0042274	9.86368613544096e-10	8.08801020408163	2.72251789319141	17	115	ribosomal small subunit biogenesis
GO:0071841	1.03941514017613e-09	2.98577946768061	45.4542117819783	79	1920	cellular component organization or biogenesis at cellular level
GO:0000463	1.09095932883444e-09	28.425	0.544503578638282	9	23	maturation of LSU-rRNA from tricistronic rRNA transcript (SSU-rRNA, 5.8S rRNA, LSU-rRNA)
GO:0000470	1.71090167446591e-09	26.525	0.568177647274729	9	24	maturation of LSU-rRNA
GO:0071840	1.99273269641301e-09	2.93531153450051	47.8926408515324	81	2023	cellular component organization or biogenesis
GO:0008152	1.65521056318285e-08	3.79892867211728	86.6707652780327	114	3661	metabolic process
GO:0000469	2.5712752138397e-08	10.192549588776	1.53881446136906	12	65	cleavage involved in rRNA processing
GO:0000054	3.01665138669929e-08	13.8865546218487	0.994310882730776	10	42	ribosomal subunit export from nucleus
GO:0033750	3.01665138669929e-08	13.8865546218487	0.994310882730776	10	42	ribosome localization
GO:0033753	3.01665138669929e-08	13.8865546218487	0.994310882730776	10	42	establishment of ribosome localization
GO:0071166	3.01665138669929e-08	13.8865546218487	0.994310882730776	10	42	ribonucleoprotein complex localization
GO:0071426	3.01665138669929e-08	13.8865546218487	0.994310882730776	10	42	ribonucleoprotein complex export from nucleus
GO:0071428	3.01665138669929e-08	13.8865546218487	0.994310882730776	10	42	rRNA-containing ribonucleoprotein complex export from nucleus
GO:0000154	3.39397795368605e-08	33.8588342440801	0.378785098183153	7	16	rRNA modification
GO:0006351	1.76106628620498e-07	2.96629213483146	17.5188107909708	40	740	transcription, DNA-dependent
GO:0032774	1.82777612604581e-07	2.96141948099825	17.5424848596073	40	741	RNA biosynthetic process
GO:0009303	2.24401109086999e-07	16.6831955922865	0.686547990456965	8	29	rRNA transcription
GO:0000447	3.26127941336089e-07	12.39375	0.970636814094329	9	41	endonucleolytic cleavage in ITS1 to separate SSU-rRNA from 5.8S rRNA and LSU-rRNA from tricistronic rRNA transcript (SSU-rRNA, 5.8S rRNA, LSU-rRNA)
GO:0000478	5.04340738944883e-07	11.6602941176471	1.01798495136722	9	43	endonucleolytic cleavage involved in rRNA processing
GO:0000479	5.04340738944883e-07	11.6602941176471	1.01798495136722	9	43	endonucleolytic cleavage of tricistronic rRNA transcript (SSU-rRNA, 5.8S rRNA, LSU-rRNA)
GO:0000462	5.61744432030812e-07	7.37197049525817	2.012295834098	12	85	maturation of SSU-rRNA from tricistronic rRNA transcript (SSU-rRNA, 5.8S rRNA, LSU-rRNA)
GO:0051168	6.14006674758966e-07	6.0463768115942	2.8172141677372	14	119	nuclear export
GO:0006913	9.48530197384964e-07	5.05340250228868	3.81152505046798	16	161	nucleocytoplasmic transport
GO:0051169	9.48530197384964e-07	5.05340250228868	3.81152505046798	16	161	nuclear transport
GO:0043414	1.00490982892325e-06	7.77871939736347	1.75188107909708	11	74	macromolecule methylation
GO:0006354	1.51237142608481e-06	7.42090395480226	1.82290328500642	11	77	DNA-dependent transcription, elongation
GO:0030490	1.51423480618984e-06	6.63374485596708	2.20168838318958	12	93	maturation of SSU-rRNA
GO:0042790	2.3039993495291e-06	21.5772357723577	0.426133235456047	6	18	transcription of nuclear large rRNA transcript from RNA polymerase I promoter
GO:0032259	2.97791709037422e-06	6.16917182434424	2.34373279500826	12	99	methylation
GO:0042255	3.24457505140313e-06	8.99318181818182	1.25472563773169	9	53	ribosome assembly
GO:0009987	5.8165038204722e-06	5.77672605790646	109.255826757203	125	4615	cellular process
GO:0009451	7.25107139725325e-06	6.18440248873632	2.13066617728024	11	90	RNA modification
GO:0000967	7.27945981544e-06	12.1524590163934	0.757570196366306	7	32	rRNA 5'-end processing
GO:0032784	7.27945981544e-06	12.1524590163934	0.757570196366306	7	32	regulation of DNA-dependent transcription, elongation
GO:0034471	7.27945981544e-06	12.1524590163934	0.757570196366306	7	32	ncRNA 5'-end processing
GO:0000966	9.05885136697215e-06	11.6828499369483	0.781244265002753	7	33	RNA 5'-end processing
GO:0031120	9.93385612069796e-06	56.7146666666667	0.165718480455129	4	7	snRNA pseudouridine synthesis
GO:0031167	9.93385612069796e-06	56.7146666666667	0.165718480455129	4	7	rRNA methylation
GO:0040031	9.93385612069796e-06	56.7146666666667	0.165718480455129	4	7	snRNA modification
GO:0051656	1.0003060173452e-05	5.95473336089293	2.20168838318958	11	93	establishment of organelle localization
GO:0034645	1.30608058285527e-05	2.22081526804165	32.883281336025	55	1389	cellular macromolecule biosynthetic process
GO:0009059	1.63664586322818e-05	2.19876126126126	33.1200220223894	55	1399	macromolecule biosynthetic process
GO:0032968	1.91780754220722e-05	13.609756097561	0.591851715911176	6	25	positive regulation of transcription elongation from RNA polymerase II promoter
GO:0006283	2.43790757545059e-05	19.4611436950147	0.378785098183153	5	16	transcription-coupled nucleotide-excision repair
GO:0006368	3.01333709657191e-05	6.575	1.63351073591485	9	69	transcription elongation from RNA polymerase II promoter
GO:0034243	3.08314076913714e-05	12.3089430894309	0.63919985318407	6	27	regulation of transcription elongation from RNA polymerase II promoter
GO:0032786	4.75892966587529e-05	11.2343584305408	0.686547990456965	6	29	positive regulation of DNA-dependent transcription, elongation
GO:0031118	5.09741512100125e-05	126.642857142857	0.0946962745457882	3	4	rRNA pseudouridine synthesis
GO:0036265	5.09741512100125e-05	126.642857142857	0.0946962745457882	3	4	RNA (guanine-N7)-methylation
GO:0006362	5.63871717688502e-05	28.3413333333333	0.236740686364471	4	10	transcription elongation from RNA polymerase I promoter
GO:0009452	5.63871717688502e-05	28.3413333333333	0.236740686364471	4	10	7-methylguanosine RNA capping
GO:0036260	5.63871717688502e-05	28.3413333333333	0.236740686364471	4	10	RNA capping
GO:0001510	5.83415908710529e-05	10.7642276422764	0.710222059093412	6	30	RNA methylation
GO:0006413	6.38365517242633e-05	6.83065953654189	1.39677004955038	8	59	translational initiation
GO:0070925	6.58682142095847e-05	5.88022388059701	1.79922921636998	9	76	organelle assembly
GO:0000472	7.09514783370077e-05	10.3317073170732	0.733896127729859	6	31	endonucleolytic cleavage to generate mature 5'-end of SSU-rRNA from (SSU-rRNA, 5.8S rRNA, LSU-rRNA)
GO:0051640	9.49938363825672e-05	4.54166006652938	2.79354009910075	11	118	organelle localization
GO:0022618	0.000110693830170296	4.45661638936402	2.84088823637365	11	120	ribonucleoprotein complex assembly
GO:0000414	0.000125226375990934	63.3095238095238	0.118370343182235	3	5	regulation of histone H3-K36 methylation
GO:0090305	0.000149833403459758	3.73442714126808	3.97724353092311	13	168	nucleic acid phosphodiester bond hydrolysis
GO:0071826	0.000159944368084052	4.25706214689266	2.95925857955588	11	125	ribonucleoprotein complex subunit organization
GO:0000055	0.000203697940956578	11.25	0.568177647274729	5	24	ribosomal large subunit export from nucleus
GO:0010452	0.00024611583575855	42.1984126984127	0.142044411818682	3	6	histone H3-K36 methylation
GO:0001522	0.000249660752786056	16.992	0.331436960910259	4	14	pseudouridine synthesis
GO:0031124	0.00027909518870654	6.30191256830601	1.30207377500459	7	55	mRNA 3'-end processing
GO:0006289	0.000389884994851744	5.92783670845387	1.37309598091393	7	58	nucleotide-excision repair
GO:0090262	0.000423252320486939	31.6428571428571	0.165718480455129	3	7	regulation of transcription-coupled nucleotide-excision repair
GO:2000819	0.000423252320486939	31.6428571428571	0.165718480455129	3	7	regulation of nucleotide-excision repair
GO:2001207	0.000423252320486939	31.6428571428571	0.165718480455129	3	7	regulation of transcription elongation from RNA polymerase I promoter
GO:2001209	0.000423252320486939	31.6428571428571	0.165718480455129	3	7	positive regulation of transcription elongation from RNA polymerase I promoter
GO:0000480	0.000517568608196375	8.89784946236559	0.686547990456965	5	29	endonucleolytic cleavage in 5'-ETS of tricistronic rRNA transcript (SSU-rRNA, 5.8S rRNA, LSU-rRNA)
GO:0070475	0.000556218940063367	Inf	0.0473481372728941	2	2	rRNA base methylation
GO:0070476	0.000556218940063367	Inf	0.0473481372728941	2	2	rRNA (guanine-N7)-methylation
GO:0045934	0.000593594543258578	2.81242408467812	6.41567260047715	16	271	negative regulation of nucleobase-containing compound metabolic process
GO:0006479	0.0005983402458714	6.60537836147592	1.06533308864012	6	45	protein methylation
GO:0008213	0.0005983402458714	6.60537836147592	1.06533308864012	6	45	protein alkylation
GO:0006366	0.000613507535313869	2.3482180293501	11.1978344650395	23	473	transcription from RNA polymerase II promoter
GO:0051172	0.000618106432022371	2.80088495575221	6.4393466691136	16	272	negative regulation of nitrogen compound metabolic process
GO:0031060	0.000665501599050437	25.3095238095238	0.189392549091576	3	8	regulation of histone methylation
GO:0016071	0.000815315481487113	2.7225680541068	6.60506514956873	16	279	mRNA metabolic process
GO:0006333	0.000863298404751452	5.11628230063907	1.56248853000551	7	66	chromatin assembly or disassembly
GO:0006384	0.000981020784387691	21.0873015873016	0.213066617728023	3	9	transcription initiation from RNA polymerase III promoter
GO:0044249	0.00102327353808825	1.77204237399658	43.7733529087906	61	1849	cellular biosynthetic process
GO:0006353	0.00110310213940055	7.35678531701891	0.8049183336392	5	34	DNA-dependent transcription, termination
GO:0031123	0.00112241455764004	4.2762983369044	2.10699210864379	8	89	RNA 3'-end processing
GO:0009058	0.00125435668663033	1.75016223231668	45.0280785465223	62	1902	biosynthetic process
GO:0006282	0.00137729233265291	18.0714285714286	0.236740686364471	3	10	regulation of DNA repair
GO:0006334	0.00157507236705221	9.42577777777778	0.520829510001835	4	22	nucleosome assembly
GO:0006397	0.00159715958059622	2.83945032434278	5.08992475683612	13	215	mRNA processing
GO:0000956	0.00160278111797482	4.02383240438209	2.22536245182602	8	94	nuclear-transcribed mRNA catabolic process
GO:0000416	0.00164271967850182	83.7637795275591	0.0710222059093412	2	3	positive regulation of histone H3-K36 methylation
GO:0034402	0.00164271967850182	83.7637795275591	0.0710222059093412	2	3	recruitment of 3'-end processing factors to RNA polymerase II holoenzyme complex
GO:0097198	0.00164271967850182	83.7637795275591	0.0710222059093412	2	3	histone H3-K36 trimethylation
GO:2001253	0.00164271967850182	83.7637795275591	0.0710222059093412	2	3	regulation of histone H3-K36 trimethylation
GO:2001255	0.00164271967850182	83.7637795275591	0.0710222059093412	2	3	positive regulation of histone H3-K36 trimethylation
GO:0006325	0.00174280933698266	2.69413988657845	5.77647274729308	14	244	chromatin organization
GO:0006402	0.00183539422251574	3.93087903831705	2.27271058909892	8	96	mRNA catabolic process
GO:0010558	0.00219493466929066	2.53001801080648	6.58139108093228	15	278	negative regulation of macromolecule biosynthetic process
GO:2000113	0.00219493466929066	2.53001801080648	6.58139108093228	15	278	negative regulation of cellular macromolecule biosynthetic process
GO:0034968	0.00220573848200597	8.48	0.568177647274729	4	24	histone lysine methylation
GO:0031497	0.00232894581308887	6.08870967741935	0.946962745457882	5	40	chromatin assembly
GO:0031324	0.00259875949974565	2.34049823633157	8.07285740502845	17	341	negative regulation of cellular metabolic process
GO:0016073	0.00299189357023427	7.70618181818182	0.615525784547623	4	26	snRNA metabolic process
GO:0016571	0.00299189357023427	7.70618181818182	0.615525784547623	4	26	histone methylation
GO:0009892	0.00302680447780683	2.30262158054711	8.19122774821068	17	346	negative regulation of metabolic process
GO:0071619	0.00323446520579361	41.8740157480315	0.0946962745457882	2	4	phosphorylation of RNA polymerase II C-terminal domain serine 2 residues
GO:2001163	0.00323446520579361	41.8740157480315	0.0946962745457882	2	4	regulation of phosphorylation of RNA polymerase II C-terminal domain serine 2 residues
GO:2001165	0.00323446520579361	41.8740157480315	0.0946962745457882	2	4	positive regulation of phosphorylation of RNA polymerase II C-terminal domain serine 2 residues
GO:0010605	0.00328146488622867	2.34446099477204	7.55202789502661	16	319	negative regulation of macromolecule metabolic process
GO:0045910	0.00389773304742372	11.491341991342	0.331436960910259	3	14	negative regulation of DNA recombination
GO:0009890	0.00400634889087014	2.35952425547855	7.00752431638833	15	296	negative regulation of biosynthetic process
GO:0031327	0.00400634889087014	2.35952425547855	7.00752431638833	15	296	negative regulation of cellular biosynthetic process
GO:0034728	0.004453145514396	4.27642276422764	1.56248853000551	6	66	nucleosome organization
GO:2001020	0.00478860773979867	10.531746031746	0.355111029546706	3	15	regulation of response to DNA damage stimulus
GO:0045892	0.00482719615078201	2.46891327063741	5.77647274729308	13	244	negative regulation of transcription, DNA-dependent
GO:0006352	0.00516251236306444	4.13690007867821	1.6098366672784	6	68	DNA-dependent transcription, initiation
GO:0031062	0.00530729109232873	27.9107611548556	0.118370343182235	2	5	positive regulation of histone methylation
GO:0031554	0.00530729109232873	27.9107611548556	0.118370343182235	2	5	regulation of DNA-dependent transcription, termination
GO:0033523	0.00530729109232873	27.9107611548556	0.118370343182235	2	5	histone H2B ubiquitination
GO:0071894	0.00530729109232873	27.9107611548556	0.118370343182235	2	5	histone H2B conserved C-terminal lysine ubiquitination
GO:2001166	0.00530729109232873	27.9107611548556	0.118370343182235	2	5	regulation of histone H2B ubiquitination
GO:2001173	0.00530729109232873	27.9107611548556	0.118370343182235	2	5	regulation of histone H2B conserved C-terminal lysine ubiquitination
GO:0006401	0.00534423780679459	3.25214408233276	2.69884382455496	8	114	RNA catabolic process
GO:0051253	0.00534845836389496	2.43582375478927	5.84749495320242	13	247	negative regulation of RNA metabolic process
GO:0043933	0.00539570103284197	1.96900837962877	12.4288860341347	22	525	macromolecular complex subunit organization
GO:0010629	0.00572047275568277	2.41423144360023	5.89484309047532	13	249	negative regulation of gene expression
GO:0051053	0.00574824884037802	6.27318518518519	0.733896127729859	4	31	negative regulation of DNA metabolic process
GO:0031056	0.00579270506160288	9.71978021978022	0.378785098183153	3	16	regulation of histone modification
GO:0000027	0.00645097942150349	6.048	0.757570196366306	4	32	ribosomal large subunit assembly
GO:0018023	0.00783787872061383	20.9291338582677	0.142044411818682	2	6	peptidyl-lysine trimethylation
GO:0033182	0.00783787872061383	20.9291338582677	0.142044411818682	2	6	regulation of histone ubiquitination
GO:0070911	0.00783787872061383	20.9291338582677	0.142044411818682	2	6	global genome nucleotide-excision repair
GO:0034401	0.00815454728244306	8.42063492063492	0.426133235456047	3	18	regulation of transcription by chromatin organization
GO:0034621	0.00910828390352241	1.92482216101611	11.4345751514039	20	483	cellular macromolecular complex subunit organization
GO:0030488	0.00951818935743616	7.89285714285714	0.449807304092494	3	19	tRNA methylation
GO:0016569	0.0106809190986938	3.12226775956284	2.43842906955405	7	103	covalent chromatin modification
GO:0016570	0.0106809190986938	3.12226775956284	2.43842906955405	7	103	histone modification
GO:0006323	0.0124026771079576	3.93219832735962	1.39677004955038	5	59	DNA packaging
GO:0048523	0.0125848932242276	1.88760701182226	11.0084419159479	19	465	negative regulation of cellular process
GO:0051254	0.0127214905701043	2.16352987628323	6.51036887502294	13	275	positive regulation of RNA metabolic process
GO:0051052	0.0133629008029057	3.32150776053215	1.96494769682511	6	83	regulation of DNA metabolic process
GO:0000076	0.0141831385078693	13.9475065616798	0.189392549091576	2	8	DNA replication checkpoint
GO:0010972	0.0141831385078693	13.9475065616798	0.189392549091576	2	8	negative regulation of G2/M transition of mitotic cell cycle
GO:0045935	0.0150242768427083	2.11258363355636	6.65241328684162	13	281	positive regulation of nucleobase-containing compound metabolic process
GO:0009891	0.0150517914442878	2.05159031222644	7.38630941457148	14	312	positive regulation of biosynthetic process
GO:0031328	0.0150517914442878	2.05159031222644	7.38630941457148	14	312	positive regulation of cellular biosynthetic process
GO:0048519	0.0152083468971241	1.84685314685315	11.2215085336759	19	474	negative regulation of biological process
GO:0006259	0.0158463622434749	1.83801472050925	11.2688566709488	19	476	DNA metabolic process
GO:0051173	0.0158591623226677	2.09610472541507	6.69976142411452	13	283	positive regulation of nitrogen compound metabolic process
GO:0008033	0.0164079943893822	2.84972677595628	2.65149568728207	7	112	tRNA processing
GO:0016458	0.0167496117915745	2.61888839820831	3.29069554046614	8	139	gene silencing
GO:0016574	0.0179551721431498	11.9527559055118	0.213066617728023	2	9	histone ubiquitination
GO:0045930	0.0179551721431498	11.9527559055118	0.213066617728023	2	9	negative regulation of mitotic cell cycle
GO:0006541	0.0182462749409051	6.00793650793651	0.568177647274729	3	24	glutamine metabolic process
GO:0008298	0.0182462749409051	6.00793650793651	0.568177647274729	3	24	intracellular mRNA localization
GO:0051028	0.0202656281393713	3.00430416068867	2.15434024591668	6	91	mRNA transport
GO:0031058	0.022099642095774	10.4566929133858	0.236740686364471	2	10	positive regulation of histone modification
GO:0000122	0.0221649450446355	2.66803278688525	2.8172141677372	7	119	negative regulation of transcription from RNA polymerase II promoter
GO:0034622	0.0223172346016049	1.85648224220089	9.30390897412369	16	393	cellular macromolecular complex assembly
GO:0000018	0.022651199390381	5.48343685300207	0.615525784547623	3	26	regulation of DNA recombination
GO:0000455	0.0236740686364472	Inf	0.0236740686364471	1	1	enzyme-directed rRNA pseudouridine synthesis
GO:0000465	0.0236740686364472	Inf	0.0236740686364471	1	1	exonucleolytic trimming to generate mature 5'-end of 5.8S rRNA from tricistronic rRNA transcript (SSU-rRNA, 5.8S rRNA, LSU-rRNA)
GO:0006142	0.0236740686364472	Inf	0.0236740686364471	1	1	regulation of pyrimidine nucleobase metabolic process
GO:0006386	0.0236740686364472	Inf	0.0236740686364471	1	1	termination of RNA polymerase III transcription
GO:0015821	0.0236740686364472	Inf	0.0236740686364471	1	1	methionine transport
GO:0016576	0.0236740686364472	Inf	0.0236740686364471	1	1	histone dephosphorylation
GO:0045984	0.0236740686364472	Inf	0.0236740686364471	1	1	negative regulation of pyrimidine nucleobase metabolic process
GO:0060303	0.0236740686364472	Inf	0.0236740686364471	1	1	regulation of nucleosome density
GO:0070932	0.0236740686364472	Inf	0.0236740686364471	1	1	histone H3 deacetylation
GO:1900462	0.0236740686364472	Inf	0.0236740686364471	1	1	negative regulation of pseudohyphal growth by negative regulation of transcription from RNA polymerase II promoter
GO:0016568	0.0242258914226974	2.18530051614554	4.90053220774454	10	207	chromatin modification
GO:0000288	0.0243959603369024	3.92706976744186	1.11268122591301	4	47	nuclear-transcribed mRNA catabolic process, deadenylation-dependent decay
GO:0006400	0.0257978710005732	3.20992179863148	1.68085887318774	5	71	tRNA modification
GO:0065003	0.0261568887957584	1.78466512504282	10.274545788218	17	434	macromolecular complex assembly
GO:0045005	0.0265970832896903	9.29308836395451	0.260414755000918	2	11	maintenance of fidelity involved in DNA-dependent DNA replication
GO:0010604	0.0292685721087304	1.86492397972793	8.049183336392	14	340	positive regulation of macromolecule metabolic process
GO:0000289	0.0314287311747544	8.36220472440945	0.284088823637365	2	12	nuclear-transcribed mRNA poly(A) tail shortening
GO:0000086	0.0318127562812732	3.59012765957447	1.2073775004588	4	51	G2/M transition of mitotic cell cycle
GO:0031325	0.0347369636133057	1.81733923457433	8.23857588548358	14	348	positive regulation of cellular metabolic process
GO:0071103	0.0367465400862798	2.89825452938577	1.84657735364287	5	78	DNA conformation change
GO:0009893	0.0377347925169078	1.79439156161564	8.33327216002936	14	352	positive regulation of metabolic process
GO:0006403	0.0389254158821036	2.34613398734994	3.17232519728391	7	134	RNA localization
GO:0033044	0.0390189070433187	4.3440065681445	0.757570196366306	3	32	regulation of chromosome organization
GO:0006342	0.0402748497094542	2.32735655737705	3.19599926592035	7	135	chromatin silencing
GO:0040029	0.0402748497094542	2.32735655737705	3.19599926592035	7	135	regulation of gene expression, epigenetic
GO:0045814	0.0402748497094542	2.32735655737705	3.19599926592035	7	135	negative regulation of gene expression, epigenetic
GO:0006367	0.0404195171310387	3.30603921568627	1.30207377500459	4	55	transcription initiation from RNA polymerase II promoter
GO:0051276	0.0404313743426778	1.7092039746907	10.0141310332171	16	423	chromosome organization
GO:0000083	0.0420229610242571	6.96587926509186	0.331436960910259	2	14	regulation of transcription involved in G1/S phase of mitotic cell cycle
GO:0018022	0.0420229610242571	6.96587926509186	0.331436960910259	2	14	peptidyl-lysine methylation
GO:0080135	0.042199946457146	4.1984126984127	0.781244265002753	3	33	regulation of cellular response to stress
GO:0000115	0.0467919183328309	41.5546875	0.0473481372728941	1	2	regulation of transcription involved in S phase of mitotic cell cycle
GO:0000464	0.0467919183328309	41.5546875	0.0473481372728941	1	2	endonucleolytic cleavage in ITS1 upstream of 5.8S rRNA from tricistronic rRNA transcript (SSU-rRNA, 5.8S rRNA, LSU-rRNA)
GO:0000494	0.0467919183328309	41.5546875	0.0473481372728941	1	2	box C/D snoRNA 3'-end processing
GO:0000903	0.0467919183328309	41.5546875	0.0473481372728941	1	2	regulation of cell shape during vegetative growth phase
GO:0001192	0.0467919183328309	41.5546875	0.0473481372728941	1	2	maintenance of transcriptional fidelity during DNA-dependent transcription elongation
GO:0001193	0.0467919183328309	41.5546875	0.0473481372728941	1	2	maintenance of transcriptional fidelity during DNA-dependent transcription elongation from RNA polymerase II promoter
GO:0006543	0.0467919183328309	41.5546875	0.0473481372728941	1	2	glutamine catabolic process
GO:0018364	0.0467919183328309	41.5546875	0.0473481372728941	1	2	peptidyl-glutamine methylation
GO:0042883	0.0467919183328309	41.5546875	0.0473481372728941	1	2	cysteine transport
GO:0060567	0.0467919183328309	41.5546875	0.0473481372728941	1	2	negative regulation of DNA-dependent transcription, termination
GO:0070408	0.0467919183328309	41.5546875	0.0473481372728941	1	2	carbamoyl phosphate metabolic process
GO:0070409	0.0467919183328309	41.5546875	0.0473481372728941	1	2	carbamoyl phosphate biosynthetic process
GO:0070933	0.0467919183328309	41.5546875	0.0473481372728941	1	2	histone H4 deacetylation
GO:0072690	0.0467919183328309	41.5546875	0.0473481372728941	1	2	vegetative growth of a single-celled organism
GO:2001208	0.0467919183328309	41.5546875	0.0473481372728941	1	2	negative regulation of transcription elongation from RNA polymerase I promoter
GO:2001293	0.0467919183328309	41.5546875	0.0473481372728941	1	2	malonyl-CoA metabolic process
GO:2001295	0.0467919183328309	41.5546875	0.0473481372728941	1	2	malonyl-CoA biosynthetic process
GO:0000028	0.04775132306802	6.42883101150818	0.355111029546706	2	15	ribosomal small subunit assembly
GO:2001252	0.04775132306802	6.42883101150818	0.355111029546706	2	15	positive regulation of chromosome organization
GO:0080134	0.0489398700076959	3.93452380952381	0.828592402275647	3	35	regulation of response to stress
GO:0010948	0.0528660570784649	3.008	1.42044411818682	4	60	negative regulation of cell cycle process
GO:0031396	0.053745411354651	5.96850393700787	0.378785098183153	2	16	regulation of protein ubiquitination
GO:0071824	0.0543608526931604	2.33206533900201	2.72251789319141	6	115	protein-DNA complex subunit organization
GO:0009156	0.0561728687968758	3.70168067226891	0.875940539548541	3	37	ribonucleoside monophosphate biosynthetic process
GO:0006406	0.0583672874114997	2.9031724137931	1.46779225545972	4	62	mRNA export from nucleus
GO:0009161	0.0599697549425209	3.5952380952381	0.899614608184988	3	38	ribonucleoside monophosphate metabolic process
GO:0010389	0.0599896486597841	5.56955380577428	0.4024591668196	2	17	regulation of G2/M transition of mitotic cell cycle
GO:0050658	0.0621951186453897	2.24778761061947	2.8172141677372	6	119	RNA transport
GO:0051236	0.0621951186453897	2.24778761061947	2.8172141677372	6	119	establishment of RNA localization
GO:0050657	0.0663514981037774	2.20784729586426	2.86456230501009	6	121	nucleic acid transport
GO:0070816	0.0664690363319518	5.22047244094488	0.426133235456047	2	18	phosphorylation of RNA polymerase II C-terminal domain
GO:0031935	0.0679142488568749	3.3996138996139	0.946962745457882	3	40	regulation of chromatin silencing
GO:0060968	0.0679142488568749	3.3996138996139	0.946962745457882	3	40	regulation of gene silencing
GO:0000101	0.0693665176599951	20.7734375	0.0710222059093412	1	3	sulfur amino acid transport
GO:0001178	0.0693665176599951	20.7734375	0.0710222059093412	1	3	regulation of transcriptional start site selection at RNA polymerase II promoter
GO:0002183	0.0693665176599951	20.7734375	0.0710222059093412	1	3	cytoplasmic translational initiation
GO:0002188	0.0693665176599951	20.7734375	0.0710222059093412	1	3	translation reinitiation
GO:0018195	0.0693665176599951	20.7734375	0.0710222059093412	1	3	peptidyl-arginine modification
GO:0018216	0.0693665176599951	20.7734375	0.0710222059093412	1	3	peptidyl-arginine methylation
GO:0031055	0.0693665176599951	20.7734375	0.0710222059093412	1	3	chromatin remodeling at centromere
GO:0031555	0.0693665176599951	20.7734375	0.0710222059093412	1	3	transcriptional attenuation
GO:0031564	0.0693665176599951	20.7734375	0.0710222059093412	1	3	transcription antitermination
GO:0032785	0.0693665176599951	20.7734375	0.0710222059093412	1	3	negative regulation of DNA-dependent transcription, elongation
GO:0045128	0.0693665176599951	20.7734375	0.0710222059093412	1	3	negative regulation of reciprocal meiotic recombination
GO:0070827	0.0693665176599951	20.7734375	0.0710222059093412	1	3	chromatin maintenance
GO:0070893	0.0693665176599951	20.7734375	0.0710222059093412	1	3	transposon integration
GO:0090069	0.0693665176599951	20.7734375	0.0710222059093412	1	3	regulation of ribosome biogenesis
GO:1900460	0.0693665176599951	20.7734375	0.0710222059093412	1	3	negative regulation of invasive growth in response to glucose limitation by negative regulation of transcription from RNA polymerase II promoter
GO:2000232	0.0693665176599951	20.7734375	0.0710222059093412	1	3	regulation of rRNA processing
GO:0009124	0.0720575316729245	3.30952380952381	0.970636814094329	3	41	nucleoside monophosphate biosynthetic process
GO:0001934	0.0731691359760125	4.91245947197777	0.449807304092494	2	19	positive regulation of protein phosphorylation
GO:0042327	0.0731691359760125	4.91245947197777	0.449807304092494	2	19	positive regulation of phosphorylation
GO:0051329	0.075142936178818	2.13199426111908	2.95925857955588	6	125	interphase of mitotic cell cycle
GO:0009123	0.0763118065041782	3.22405372405372	0.994310882730776	3	42	nucleoside monophosphate metabolic process
GO:0043241	0.0763118065041782	3.22405372405372	0.994310882730776	3	42	protein complex disassembly
GO:0065004	0.0764518084802821	2.31699751861042	2.27271058909892	5	96	protein-DNA complex assembly
GO:0032984	0.0766257601191494	2.628	1.6098366672784	4	68	macromolecular complex disassembly
GO:0051325	0.0797772908778616	2.0959483975005	3.00660671682878	6	127	interphase
GO:0017148	0.0800760516690411	4.63867016622922	0.473481372728941	2	20	negative regulation of translation
GO:0043244	0.0800760516690411	4.63867016622922	0.473481372728941	2	20	regulation of protein complex disassembly
GO:0022607	0.0807139354346751	1.47099984450319	14.4411818682327	20	610	cellular component assembly
GO:0071844	0.0814520690360105	1.48296478296478	13.5889153973206	19	574	cellular component assembly at cellular level
GO:0048522	0.086470720509325	1.56485507246377	9.42227931730593	14	398	positive regulation of cellular process
GO:0006446	0.0871764126940312	4.39370078740157	0.497155441365388	2	21	regulation of translational initiation
GO:0009168	0.0871764126940312	4.39370078740157	0.497155441365388	2	21	purine ribonucleoside monophosphate biosynthetic process
GO:0001015	0.0914105351447292	13.8463541666667	0.0946962745457882	1	4	snoRNA transcription from an RNA polymerase II promoter
GO:0015804	0.0914105351447292	13.8463541666667	0.0946962745457882	1	4	neutral amino acid transport
GO:0031297	0.0914105351447292	13.8463541666667	0.0946962745457882	1	4	replication fork processing
GO:0031590	0.0914105351447292	13.8463541666667	0.0946962745457882	1	4	wybutosine metabolic process
GO:0031591	0.0914105351447292	13.8463541666667	0.0946962745457882	1	4	wybutosine biosynthetic process
GO:0042256	0.0914105351447292	13.8463541666667	0.0946962745457882	1	4	mature ribosome assembly
GO:0006275	0.0943903573544084	2.921926910299	1.08900715727656	3	46	regulation of DNA replication
GO:0009127	0.0944573567771459	4.17322834645669	0.520829510001835	2	22	purine nucleoside monophosphate biosynthetic process
GO:0009167	0.0944573567771459	4.17322834645669	0.520829510001835	2	22	purine ribonucleoside monophosphate metabolic process
GO:0010562	0.0944573567771459	4.17322834645669	0.520829510001835	2	22	positive regulation of phosphorus metabolic process
GO:0045937	0.0944573567771459	4.17322834645669	0.520829510001835	2	22	positive regulation of phosphate metabolic process
GO:0048518	0.0963741505077201	1.53466029133771	9.58799779776106	14	405	positive regulation of biological process
GO:0006412	0.0963938497985	1.49240780911063	11.2925307395852	16	477	translation
