# Supplementary material for: Evolutionary Conservation and Diversification of Puf RNA Binding Proteins and Their mRNA Targets
Source: PLoS Biol. 2015 Nov 20;13(11):e1002307. doi: 10.1371/journal.pbio.1002307 (PMC4654594; doi:10.1371/journal.pbio.1002307)
Supplement: S6 Dataset — (ZIP) [file pbio.1002307.s006.zip › Saccharomycotina Puf4 conserved_1fdr_size129_CC.txt]

GOCCID	Pvalue	OddsRatio	ExpCount	Count	Size	Term
GO:0005730	9.01178571341722e-59	29.3056579055105	6.55771701229583	70	277	nucleolus
GO:0031981	7.1571439743395e-48	15.5482732732733	17.8739218205175	89	755	nuclear lumen
GO:0044428	6.76638285451151e-40	11.8938775510204	25.4259497155441	94	1074	nuclear part
GO:0043228	1.99922695187846e-38	11.4076192078042	27.8643787850982	96	1177	non-membrane-bounded organelle
GO:0043232	1.99922695187846e-38	11.4076192078042	27.8643787850982	96	1177	intracellular non-membrane-bounded organelle
GO:0030684	2.64341418385866e-38	26.9226804123711	3.31436960910259	43	140	preribosome
GO:0043233	5.23816274421603e-38	11.0367892976589	23.9108093228115	90	1010	organelle lumen
GO:0070013	5.23816274421603e-38	11.0367892976589	23.9108093228115	90	1010	intracellular organelle lumen
GO:0031974	2.1947338803122e-37	10.8073356967548	24.9998164800881	91	1056	membrane-enclosed lumen
GO:0030687	4.02311664582074e-29	55.3616220735786	1.13635529454946	25	48	preribosome, large subunit precursor
GO:0030529	1.17944655773764e-28	8.6847789497307	14.7252706918701	65	622	ribonucleoprotein complex
GO:0005634	1.21671075300981e-28	9.52623966942149	48.4134703615342	109	2045	nucleus
GO:0032991	1.12154923046102e-25	7.73210102095647	46.5195448706185	104	1965	macromolecular complex
GO:0005736	1.61823734663209e-18	272.717948717949	0.331436960910259	12	14	DNA-directed RNA polymerase I complex
GO:0044452	2.81336187856373e-18	20.4944444444444	1.68085887318774	21	71	nucleolar part
GO:0055029	1.56881016367917e-15	13.9760273972603	2.22536245182602	21	94	nuclear DNA-directed RNA polymerase complex
GO:0000428	2.47999590262464e-15	13.5981481481481	2.27271058909892	21	96	DNA-directed RNA polymerase complex
GO:0030880	2.47999590262464e-15	13.5981481481481	2.27271058909892	21	96	RNA polymerase complex
GO:0044422	5.62152011635983e-14	4.47825136612022	63.1150669847679	104	2666	organelle part
GO:0044446	5.62152011635983e-14	4.47825136612022	63.1150669847679	104	2666	intracellular organelle part
GO:0030686	4.21284840727268e-13	12.9090909090909	1.98862176546155	18	84	90S preribosome
GO:0005666	6.58804800603778e-13	63.781512605042	0.4024591668196	10	17	DNA-directed RNA polymerase III complex
GO:0005654	9.48148455183134e-11	5.30933093309331	6.91282804184254	28	292	nucleoplasm
GO:0043226	9.77613550898948e-11	7.44260825006405	95.3118003303358	123	4026	organelle
GO:0043229	9.77613550898948e-11	7.44260825006405	95.3118003303358	123	4026	intracellular organelle
GO:0043227	1.45123076347615e-09	4.58268858800774	88.4463204257662	117	3736	membrane-bounded organelle
GO:0043231	1.45123076347615e-09	4.58268858800774	88.4463204257662	117	3736	intracellular membrane-bounded organelle
GO:0005665	2.54324046497882e-09	60.9918032786885	0.284088823637365	7	12	DNA-directed RNA polymerase II, core complex
GO:0044451	4.36408681466506e-07	4.20744680851064	6.06056157093045	21	256	nucleoplasm part
GO:0044424	7.52152007883698e-07	10.5508548882069	111.0077078363	127	4689	intracellular part
GO:0016591	1.15418658355567e-06	7.65572033898305	1.77555514773353	11	75	DNA-directed RNA polymerase II, holoenzyme
GO:0005622	1.20670511025543e-06	10.2437240777123	111.457515140393	127	4708	intracellular
GO:0000786	4.77127499284138e-06	30.6048387096774	0.284088823637365	5	12	nucleosome
GO:0005623	5.29045083137453e-06	Inf	117.54175077996	129	4965	cell
GO:0044464	5.29045083137453e-06	Inf	117.54175077996	129	4965	cell part
GO:0005732	3.08314076913714e-05	12.3089430894309	0.63919985318407	6	27	small nucleolar ribonucleoprotein complex
GO:0031429	5.09741512100125e-05	126.642857142857	0.0946962745457882	3	4	box H/ACA snoRNP complex
GO:0072588	5.09741512100125e-05	126.642857142857	0.0946962745457882	3	4	box H/ACA RNP complex
GO:0000788	5.63871717688502e-05	28.3413333333333	0.236740686364471	4	10	nuclear nucleosome
GO:0043527	0.00024611583575855	42.1984126984127	0.142044411818682	3	6	tRNA methyltransferase complex
GO:0016593	0.000423252320486939	31.6428571428571	0.165718480455129	3	7	Cdc73/Paf1 complex
GO:0005840	0.000513368713916695	2.67567567567568	7.62305010093595	18	322	ribosome
GO:0030690	0.000556218940063367	Inf	0.0473481372728941	2	2	Noc1p-Noc2p complex
GO:0008023	0.000561714707038832	13.0633846153846	0.4024591668196	4	17	transcription elongation factor complex
GO:0035327	0.000665501599050437	25.3095238095238	0.189392549091576	3	8	transcriptionally active chromatin
GO:0043614	0.000665501599050437	25.3095238095238	0.189392549091576	3	8	multi-eIF complex
GO:0032040	0.000674912635079812	6.4390243902439	1.08900715727656	6	46	small-subunit processome
GO:0000785	0.00102109271923217	3.35075329566855	3.66948063864929	11	155	chromatin
GO:0043234	0.00107021454815718	1.81054913560287	33.8065700128464	50	1428	protein complex
GO:0031298	0.0025782928771804	8.07466666666667	0.591851715911176	4	25	replication fork protection complex
GO:0030689	0.00530729109232873	27.9107611548556	0.118370343182235	2	5	Noc complex
GO:0031428	0.00530729109232873	27.9107611548556	0.118370343182235	2	5	box C/D snoRNP complex
GO:0034708	0.00691363156615233	9.02380952380952	0.4024591668196	3	17	methyltransferase complex
GO:0015934	0.00799121945979198	3.01928374655647	2.88823637364654	8	122	large ribosomal subunit
GO:0022625	0.00830556248138753	3.71226581831036	1.77555514773353	6	75	cytosolic large ribosomal subunit
GO:0005657	0.00860286187058471	4.33755760368664	1.27839970636814	5	54	replication fork
GO:0032993	0.00860286187058471	4.33755760368664	1.27839970636814	5	54	protein-DNA complex
GO:0005852	0.0108037292806646	16.740157480315	0.165718480455129	2	7	eukaryotic translation initiation factor 3 complex
GO:0000790	0.0110280927598314	2.8407895635544	3.05395485410167	8	129	nuclear chromatin
GO:0030015	0.0179551721431498	11.9527559055118	0.213066617728023	2	9	CCR4-NOT core complex
GO:0034399	0.0179551721431498	11.9527559055118	0.213066617728023	2	9	nuclear periphery
GO:0043596	0.0195974155875405	4.224	1.04165902000367	4	44	nuclear replication fork
GO:0022626	0.0210729248000923	2.50129697774024	3.43273995228482	8	145	cytosolic ribosome
GO:0043626	0.0236740686364472	Inf	0.0236740686364471	1	1	PCNA complex
GO:0035770	0.0243959603369024	3.92706976744186	1.11268122591301	4	47	ribonucleoprotein granule
GO:0030688	0.0314287311747544	8.36220472440945	0.284088823637365	2	12	preribosome, small subunit precursor
GO:0000932	0.0330413978621546	4.66754850088183	0.710222059093412	3	30	cytoplasmic mRNA processing body
GO:0030014	0.0365764998847095	7.60057265569077	0.307762892273812	2	13	CCR4-NOT complex
GO:0017054	0.0467919183328309	41.5546875	0.0473481372728941	1	2	negative cofactor 2 complex
GO:0030691	0.0467919183328309	41.5546875	0.0473481372728941	1	2	Noc2p-Noc3p complex
GO:0031515	0.0467919183328309	41.5546875	0.0473481372728941	1	2	tRNA (m1A) methyltransferase complex
GO:0031934	0.0467919183328309	41.5546875	0.0473481372728941	1	2	mating-type region heterochromatin
GO:0032044	0.0467919183328309	41.5546875	0.0473481372728941	1	2	DSIF complex
GO:0035657	0.0467919183328309	41.5546875	0.0473481372728941	1	2	eRF1 methyltransferase complex
GO:0043528	0.0467919183328309	41.5546875	0.0473481372728941	1	2	tRNA (m2G10) methyltransferase complex
GO:0044391	0.0572976507825918	1.93002512562814	4.92420627638099	9	208	ribosomal subunit
GO:0000126	0.0693665176599951	20.7734375	0.0710222059093412	1	3	transcription factor TFIIIB complex
GO:0005850	0.0693665176599951	20.7734375	0.0710222059093412	1	3	eukaryotic translation initiation factor 2 complex
GO:0033255	0.0693665176599951	20.7734375	0.0710222059093412	1	3	SAS acetyltransferase complex
GO:0070211	0.0693665176599951	20.7734375	0.0710222059093412	1	3	Snt2C complex
GO:0070545	0.0693665176599951	20.7734375	0.0710222059093412	1	3	PeBoW complex
GO:0070762	0.0693665176599951	20.7734375	0.0710222059093412	1	3	nuclear pore transmembrane ring
GO:0044427	0.0694030127481711	1.6570909649033	8.28592402275647	13	350	chromosomal part
GO:0005971	0.0914105351447292	13.8463541666667	0.0946962745457882	1	4	ribonucleoside-diphosphate reductase complex
GO:0017053	0.0914105351447292	13.8463541666667	0.0946962745457882	1	4	transcriptional repressor complex
GO:0070390	0.0914105351447292	13.8463541666667	0.0946962745457882	1	4	transcription export complex 2
GO:0070860	0.0914105351447292	13.8463541666667	0.0946962745457882	1	4	RNA polymerase I core factor complex
