# Supplementary material for: Evolutionary Conservation and Diversification of Puf RNA Binding Proteins and Their mRNA Targets
Source: PLoS Biol. 2015 Nov 20;13(11):e1002307. doi: 10.1371/journal.pbio.1002307 (PMC4654594; doi:10.1371/journal.pbio.1002307)
Supplement: S6 Dataset — (ZIP) [file pbio.1002307.s006.zip › Saccharomycotina Puf4 conserved_1fdr_size129_MF.txt]

GOMFID	Pvalue	OddsRatio	ExpCount	Count	Size	Term
GO:0003676	8.99230096467095e-20	5.40214429779555	24.3369425582676	70	1028	nucleic acid binding
GO:0003899	1.31058042084066e-19	47.3482142857143	0.8049183336392	17	34	DNA-directed RNA polymerase activity
GO:0034062	1.31058042084066e-19	47.3482142857143	0.8049183336392	17	34	RNA polymerase activity
GO:0003723	4.12745719326553e-16	5.87889688249401	10.8900715727656	43	460	RNA binding
GO:0016779	2.42542461064353e-14	14.1852272727273	1.96494769682511	19	83	nucleotidyltransferase activity
GO:0003968	2.54324046497882e-09	60.9918032786885	0.284088823637365	7	12	RNA-directed RNA polymerase activity
GO:0005488	1.52480381082162e-08	2.90772580608768	63.9673334556799	95	2702	binding
GO:0008173	7.27945981544e-06	12.1524590163934	0.757570196366306	7	32	RNA methyltransferase activity
GO:0008649	1.95035228811071e-05	42.528	0.189392549091576	4	8	rRNA methyltransferase activity
GO:0003743	2.42491801230168e-05	9.78926493918562	0.899614608184988	7	38	translation initiation factor activity
GO:0003677	6.01835109255189e-05	2.55358126983524	12.9970636814094	28	549	DNA binding
GO:0016772	0.000199015415727294	2.83024361259655	7.69407230684529	19	325	transferase activity, transferring phosphorus-containing groups
GO:0008135	0.000312765511555489	6.17213114754098	1.32574784364104	7	56	translation factor activity, nucleic acid binding
GO:0019843	0.00035689414951056	7.36585365853659	0.970636814094329	6	41	rRNA binding
GO:0008757	0.000423970551594892	5.03150077853635	1.82290328500642	8	77	S-adenosylmethionine-dependent methyltransferase activity
GO:0001089	0.000556218940063367	Inf	0.0473481372728941	2	2	TFIIF-class binding transcription factor activity
GO:0043023	0.000556218940063367	Inf	0.0473481372728941	2	2	ribosomal large subunit binding
GO:0016741	0.000779375045402096	4.08125	2.48577720682694	9	105	transferase activity, transferring one-carbon groups
GO:0030515	0.00108219219663162	10.608	0.473481372728941	4	20	snoRNA binding
GO:0008168	0.00209393676444237	3.84205693296602	2.32005872637181	8	98	methyltransferase activity
GO:0016435	0.00323446520579361	41.8740157480315	0.0946962745457882	2	4	rRNA (guanine) methyltransferase activity
GO:0016740	0.00436420373518413	1.84980582524272	17.7555514773353	29	750	transferase activity
GO:0003727	0.00478860773979867	10.531746031746	0.355111029546706	3	15	single-stranded RNA binding
GO:0016884	0.00579270506160288	9.71978021978022	0.378785098183153	3	16	carbon-nitrogen ligase activity, with glutamine as amido-N-donor
GO:0008175	0.0126226219316348	7.01322751322751	0.497155441365388	3	21	tRNA methyltransferase activity
GO:0016423	0.0141831385078693	13.9475065616798	0.189392549091576	2	8	tRNA (guanine) methyltransferase activity
GO:0000988	0.0167496117915745	2.61888839820831	3.29069554046614	8	139	protein binding transcription factor activity
GO:0043021	0.0182462749409051	6.00793650793651	0.568177647274729	3	24	ribonucleoprotein complex binding
GO:0000102	0.0236740686364472	Inf	0.0236740686364471	1	1	L-methionine secondary active transmembrane transporter activity
GO:0000979	0.0236740686364472	Inf	0.0236740686364471	1	1	RNA polymerase II core promoter sequence-specific DNA binding
GO:0001073	0.0236740686364472	Inf	0.0236740686364471	1	1	DNA binding transcription antitermination factor activity
GO:0003730	0.0236740686364472	Inf	0.0236740686364471	1	1	mRNA 3'-UTR binding
GO:0003922	0.0236740686364472	Inf	0.0236740686364471	1	1	GMP synthase (glutamine-hydrolyzing) activity
GO:0004070	0.0236740686364472	Inf	0.0236740686364471	1	1	aspartate carbamoyltransferase activity
GO:0004455	0.0236740686364472	Inf	0.0236740686364471	1	1	ketol-acid reductoisomerase activity
GO:0004642	0.0236740686364472	Inf	0.0236740686364471	1	1	phosphoribosylformylglycinamidine synthase activity
GO:0005294	0.0236740686364472	Inf	0.0236740686364471	1	1	neutral L-amino acid secondary active transmembrane transporter activity
GO:0008988	0.0236740686364472	Inf	0.0236740686364471	1	1	rRNA (adenine-N6-)-methyltransferase activity
GO:0030337	0.0236740686364472	Inf	0.0236740686364471	1	1	DNA polymerase processivity factor activity
GO:0034513	0.0236740686364472	Inf	0.0236740686364471	1	1	box H/ACA snoRNA binding
GO:0035242	0.0236740686364472	Inf	0.0236740686364471	1	1	protein-arginine omega-N asymmetric methyltransferase activity
GO:0052909	0.0236740686364472	Inf	0.0236740686364471	1	1	18S rRNA (adenine(1779)-N(6)/adenine(1780)-N(6))-dimethyltransferase activity
GO:0000990	0.0250515161645216	5.25396825396825	0.63919985318407	3	27	core RNA polymerase binding transcription factor activity
GO:0001083	0.0265970832896903	9.29308836395451	0.260414755000918	2	11	RNA polymerase II basal transcription factor binding transcription factor activity
GO:0009982	0.0265970832896903	9.29308836395451	0.260414755000918	2	11	pseudouridine synthase activity
GO:0043495	0.0265970832896903	9.29308836395451	0.260414755000918	2	11	protein anchor
GO:0000991	0.0314287311747544	8.36220472440945	0.284088823637365	2	12	core RNA polymerase II binding transcription factor activity
GO:0000993	0.0365764998847095	7.60057265569077	0.307762892273812	2	13	RNA polymerase II core binding
GO:0008170	0.042199946457146	4.1984126984127	0.781244265002753	3	33	N-methyltransferase activity
GO:0000179	0.0467919183328309	41.5546875	0.0473481372728941	1	2	rRNA (adenine-N6,N6-)-dimethyltransferase activity
GO:0000309	0.0467919183328309	41.5546875	0.0473481372728941	1	2	nicotinamide-nucleotide adenylyltransferase activity
GO:0000900	0.0467919183328309	41.5546875	0.0473481372728941	1	2	translation repressor activity, nucleic acid binding
GO:0003989	0.0467919183328309	41.5546875	0.0473481372728941	1	2	acetyl-CoA carboxylase activity
GO:0008176	0.0467919183328309	41.5546875	0.0473481372728941	1	2	tRNA (guanine-N7-)-methyltransferase activity
GO:0015191	0.0467919183328309	41.5546875	0.0473481372728941	1	2	L-methionine transmembrane transporter activity
GO:0016421	0.0467919183328309	41.5546875	0.0473481372728941	1	2	CoA carboxylase activity
GO:0016426	0.0467919183328309	41.5546875	0.0473481372728941	1	2	tRNA (adenine) methyltransferase activity
GO:0016429	0.0467919183328309	41.5546875	0.0473481372728941	1	2	tRNA (adenine-N1-)-methyltransferase activity
GO:0016433	0.0467919183328309	41.5546875	0.0473481372728941	1	2	rRNA (adenine) methyltransferase activity
GO:0016743	0.0467919183328309	41.5546875	0.0473481372728941	1	2	carboxyl- or carbamoyltransferase activity
GO:0030371	0.0467919183328309	41.5546875	0.0473481372728941	1	2	translation repressor activity
GO:0030620	0.0467919183328309	41.5546875	0.0473481372728941	1	2	U2 snRNA binding
GO:0034511	0.0467919183328309	41.5546875	0.0473481372728941	1	2	U3 snoRNA binding
GO:0043865	0.0467919183328309	41.5546875	0.0473481372728941	1	2	methionine transmembrane transporter activity
GO:0070180	0.0467919183328309	41.5546875	0.0473481372728941	1	2	LSU rRNA binding
GO:0090079	0.0467919183328309	41.5546875	0.0473481372728941	1	2	translation regulator activity, nucleic acid binding
GO:0003682	0.0481101614451534	2.67507145773785	1.98862176546155	5	84	chromatin binding
GO:0043175	0.053745411354651	5.96850393700787	0.378785098183153	2	16	RNA polymerase core enzyme binding
GO:0070063	0.053745411354651	5.96850393700787	0.378785098183153	2	16	RNA polymerase binding
GO:0000983	0.0599896486597841	5.56955380577428	0.4024591668196	2	17	RNA polymerase II core promoter sequence-specific DNA binding transcription factor activity
GO:0000989	0.0642533502434852	2.22764227642276	2.84088823637365	6	120	transcription factor binding transcription factor activity
GO:0003714	0.0664690363319518	5.22047244094488	0.426133235456047	2	18	transcription corepressor activity
GO:0000995	0.0693665176599951	20.7734375	0.0710222059093412	1	3	core RNA polymerase III binding transcription factor activity
GO:0001026	0.0693665176599951	20.7734375	0.0710222059093412	1	3	TFIIIB-type transcription factor activity
GO:0001181	0.0693665176599951	20.7734375	0.0710222059093412	1	3	core RNA polymerase I binding transcription factor activity
GO:0004088	0.0693665176599951	20.7734375	0.0710222059093412	1	3	carbamoyl-phosphate synthase (glutamine-hydrolyzing) activity
GO:0004809	0.0693665176599951	20.7734375	0.0710222059093412	1	3	tRNA (guanine-N2-)-methyltransferase activity
GO:0008097	0.0693665176599951	20.7734375	0.0710222059093412	1	3	5S rRNA binding
GO:0008187	0.0693665176599951	20.7734375	0.0710222059093412	1	3	poly-pyrimidine tract binding
GO:0008266	0.0693665176599951	20.7734375	0.0710222059093412	1	3	poly(U) RNA binding
GO:0033592	0.0693665176599951	20.7734375	0.0710222059093412	1	3	RNA strand annealing activity
GO:0035241	0.0693665176599951	20.7734375	0.0710222059093412	1	3	protein-arginine omega-N monomethyltransferase activity
GO:0001098	0.0731691359760125	4.91245947197777	0.449807304092494	2	19	basal transcription machinery binding
GO:0001099	0.0731691359760125	4.91245947197777	0.449807304092494	2	19	basal RNA polymerase II transcription machinery binding
GO:0008301	0.0731691359760125	4.91245947197777	0.449807304092494	2	19	DNA binding, bending
GO:0001046	0.0914105351447292	13.8463541666667	0.0946962745457882	1	4	core promoter sequence-specific DNA binding
GO:0001179	0.0914105351447292	13.8463541666667	0.0946962745457882	1	4	RNA polymerase I transcription factor binding
GO:0001186	0.0914105351447292	13.8463541666667	0.0946962745457882	1	4	RNA polymerase I transcription factor recruiting transcription factor activity
GO:0004748	0.0914105351447292	13.8463541666667	0.0946962745457882	1	4	ribonucleoside-diphosphate reductase activity, thioredoxin disulfide as acceptor
GO:0005384	0.0914105351447292	13.8463541666667	0.0946962745457882	1	4	manganese ion transmembrane transporter activity
GO:0016273	0.0914105351447292	13.8463541666667	0.0946962745457882	1	4	arginine N-methyltransferase activity
GO:0016274	0.0914105351447292	13.8463541666667	0.0946962745457882	1	4	protein-arginine N-methyltransferase activity
GO:0016728	0.0914105351447292	13.8463541666667	0.0946962745457882	1	4	oxidoreductase activity, acting on CH or CH2 groups, disulfide as acceptor
GO:0016885	0.0914105351447292	13.8463541666667	0.0946962745457882	1	4	ligase activity, forming carbon-carbon bonds
GO:0032549	0.0914105351447292	13.8463541666667	0.0946962745457882	1	4	ribonucleoside binding
