# Supplementary material for: Evolutionary Conservation and Diversification of Puf RNA Binding Proteins and Their mRNA Targets
Source: PLoS Biol. 2015 Nov 20;13(11):e1002307. doi: 10.1371/journal.pbio.1002307 (PMC4654594; doi:10.1371/journal.pbio.1002307)
Supplement: S6 Dataset — (ZIP) [file pbio.1002307.s006.zip › Saccharomycotina Puf5 conserved_1fdr_size39_BP.txt]

GOBPID	Pvalue	OddsRatio	ExpCount	Count	Size	Term
GO:0006325	1.57175844188082e-17	24.3703007518797	1.74637548173977	20	244	chromatin organization
GO:0006351	1.26948848923642e-16	16.7957099080695	5.29638465773536	28	740	transcription, DNA-dependent
GO:0032774	1.31638810988851e-16	16.7685834502104	5.30354193429987	28	741	RNA biosynthetic process
GO:0006366	1.41351123898078e-16	17.6783964365256	3.38539181501193	24	473	transcription from RNA polymerase II promoter
GO:0016568	4.02191033663151e-16	23.6780045351474	1.481556248853	18	207	chromatin modification
GO:0051171	6.60758314515982e-16	15.5980356928974	5.6327766562672	28	787	regulation of nitrogen compound metabolic process
GO:0019219	8.08781145919555e-15	13.8725165562914	5.59699027344467	27	782	regulation of nucleobase-containing compound metabolic process
GO:0051252	6.48896491836095e-14	12.7416756176155	4.93852082951	25	690	regulation of RNA metabolic process
GO:0019222	8.75334168229933e-14	12.6182987141444	7.44356762708754	29	1040	regulation of metabolic process
GO:0010468	2.60485660873029e-13	11.765903307888	5.81170857037989	26	812	regulation of gene expression
GO:0080090	2.82190943345169e-13	11.7694197694198	7.08570379886218	28	990	regulation of primary metabolic process
GO:2000112	3.0225295435073e-13	11.6788874841972	5.84749495320242	26	817	regulation of cellular macromolecule biosynthetic process
GO:0010556	3.20686848377588e-13	11.6443883984868	5.86180950633144	26	819	regulation of macromolecule biosynthetic process
GO:0031323	3.30282211626917e-13	11.6806912096168	7.12864745824922	28	996	regulation of cellular metabolic process
GO:0006355	5.42997754795542e-13	11.6152671755725	4.85979078730042	24	679	regulation of transcription, DNA-dependent
GO:2001141	5.42997754795542e-13	11.6152671755725	4.85979078730042	24	679	regulation of RNA biosynthetic process
GO:0009889	5.74607277758037e-13	11.3087330873309	6.00495503762158	26	839	regulation of biosynthetic process
GO:0031326	5.74607277758037e-13	11.3087330873309	6.00495503762158	26	839	regulation of cellular biosynthetic process
GO:0051276	7.09382679832669e-13	13.0782290714379	3.02752798678657	20	423	chromosome organization
GO:0060255	6.61312585044694e-12	9.98228128460687	6.64910992842723	26	929	regulation of macromolecule metabolic process
GO:0050794	1.52482829114246e-11	10.1043219076006	9.81978344650395	30	1372	regulation of cellular process
GO:0034645	2.13688339948138e-11	9.93622761834682	9.94145714810057	30	1389	cellular macromolecule biosynthetic process
GO:0009059	2.60033642093502e-11	9.83929875821768	10.0130299137456	30	1399	macromolecule biosynthetic process
GO:0090304	3.96132544885965e-11	10.0082781456954	11.0293631859057	31	1541	nucleic acid metabolic process
GO:0050789	4.29950799430721e-11	9.59378733572282	10.1991191044228	30	1425	regulation of biological process
GO:0006139	6.54839757207955e-11	11.0122086570477	13.1336024958708	33	1835	nucleobase-containing compound metabolic process
GO:0016070	1.66248117000646e-10	8.54223393353828	9.08974123692421	28	1270	RNA metabolic process
GO:0034641	3.01704241716158e-10	10.1852925672114	13.813543769499	33	1930	cellular nitrogen compound metabolic process
GO:0006807	4.05242487914023e-10	10.0297494780793	13.9495320242246	33	1949	nitrogen compound metabolic process
GO:0065007	1.17792713472846e-09	8.07294960995151	11.5303725454212	30	1611	biological regulation
GO:0016569	1.50943453543952e-09	19.7144975899147	0.737199486144247	10	103	covalent chromatin modification
GO:0016570	1.50943453543952e-09	19.7144975899147	0.737199486144247	10	103	histone modification
GO:0010467	1.32682689830415e-08	6.85077688004972	11.7236190126629	29	1638	gene expression
GO:0071842	1.64561992662819e-08	6.62292700641569	10.9506331436961	28	1530	cellular component organization at cellular level
GO:0044249	4.40694237213334e-08	6.5805387575591	13.2338043677739	30	1849	cellular biosynthetic process
GO:0006996	5.01669960530565e-08	6.03672643146327	9.01816847127913	25	1260	organelle organization
GO:0071824	7.56108329648046e-08	15.011320754717	0.823086804918334	9	115	protein-DNA complex subunit organization
GO:0009058	9.12762047000424e-08	6.29985754985755	13.6131400256928	30	1902	biosynthetic process
GO:0006357	2.33282311926805e-07	7.43366754617414	2.81280968985135	14	393	regulation of transcription from RNA polymerase II promoter
GO:0018205	3.4792140864941e-07	19.5052083333333	0.479537529821986	7	67	peptidyl-lysine modification
GO:0016043	4.63531806805361e-07	5.40082883071919	12.6039640300973	28	1761	cellular component organization
GO:0071841	6.66430019596128e-07	5.39666842940243	13.7419710038539	29	1920	cellular component organization or biogenesis at cellular level
GO:0016573	8.87070410414412e-07	23.2380952380952	0.343549275096348	6	48	histone acetylation
GO:0006475	1.00558383986878e-06	22.6934460887949	0.350706551660855	6	49	internal protein amino acid acetylation
GO:0018393	1.00558383986878e-06	22.6934460887949	0.350706551660855	6	49	internal peptidyl-lysine acetylation
GO:0018394	1.00558383986878e-06	22.6934460887949	0.350706551660855	6	49	peptidyl-lysine acetylation
GO:0048523	1.8331318449162e-06	6.15751662971175	3.32813360249587	14	465	negative regulation of cellular process
GO:0006367	2.02036199167945e-06	19.8923933209648	0.393650211047899	6	55	transcription initiation from RNA polymerase II promoter
GO:0051329	2.07611398335414e-06	11.6746622553074	0.894659570563406	8	125	interphase of mitotic cell cycle
GO:0048519	2.308614797421e-06	6.02608695652174	3.39254909157644	14	474	negative regulation of biological process
GO:0071840	2.32021031721623e-06	4.96810431293882	14.4791704899982	29	2023	cellular component organization or biogenesis
GO:0051325	2.3417222968861e-06	11.4741122255354	0.908974123692421	8	127	interphase
GO:0006473	2.50273865410255e-06	19.1051693404635	0.407964764176913	6	57	protein acetylation
GO:0044260	3.24713183933917e-06	5.47791257909096	17.8430904753166	32	2493	cellular macromolecule metabolic process
GO:0022402	3.37017811878801e-06	5.52272727272727	4.0438612589466	15	565	cell cycle process
GO:0043044	3.99975764827067e-06	26.3725490196078	0.250504679757754	5	35	ATP-dependent chromatin remodeling
GO:0007049	4.05618045485843e-06	5.20321657353142	4.68085887318774	16	654	cell cycle
GO:0065004	4.10243964131365e-06	13.0783005617978	0.687098550192696	7	96	protein-DNA complex assembly
GO:0045892	5.43676637674391e-06	7.62746831712349	1.74637548173977	10	244	negative regulation of transcription, DNA-dependent
GO:0006333	5.97857425969694e-06	16.2121212121212	0.472380253257478	6	66	chromatin assembly or disassembly
GO:0034728	5.97857425969694e-06	16.2121212121212	0.472380253257478	6	66	nucleosome organization
GO:0043543	5.97857425969694e-06	16.2121212121212	0.472380253257478	6	66	protein acylation
GO:0051253	6.06585240103982e-06	7.52655317910665	1.76784731143329	10	247	negative regulation of RNA metabolic process
GO:0010629	6.51959860526173e-06	7.46068388399942	1.7821618645623	10	249	negative regulation of gene expression
GO:0006352	7.12723803720607e-06	15.683284457478	0.486694806386493	6	68	DNA-dependent transcription, initiation
GO:0043170	7.65353312078782e-06	5.15386776023819	18.4299871536062	32	2575	macromolecule metabolic process
GO:0006974	8.37102120728803e-06	6.55275443510738	2.2688566709488	11	317	response to DNA damage stimulus
GO:0018193	9.01695437702758e-06	11.498452970297	0.772985868966783	7	108	peptidyl-amino acid modification
GO:0022403	9.1327508305693e-06	5.59234234234234	3.27087538997981	13	457	cell cycle phase
GO:0045934	1.38217919127553e-05	6.80274805126173	1.93962194898146	10	271	negative regulation of nucleobase-containing compound metabolic process
GO:0006259	1.42660625495024e-05	5.34233261339093	3.40686364470545	13	476	DNA metabolic process
GO:0006281	1.42775033386104e-05	6.77546722821795	1.94677922554597	10	272	DNA repair
GO:0051172	1.42775033386104e-05	6.77546722821795	1.94677922554597	10	272	negative regulation of nitrogen compound metabolic process
GO:0006338	1.58736216220086e-05	13.479797979798	0.558267572031565	6	78	chromatin remodeling
GO:0071103	1.58736216220086e-05	13.479797979798	0.558267572031565	6	78	DNA conformation change
GO:0000278	1.72758996253609e-05	6.02816141562365	2.44778858506148	11	342	mitotic cell cycle
GO:0010558	1.72947774389771e-05	6.61605764282038	1.98972288493302	10	278	negative regulation of macromolecule biosynthetic process
GO:2000113	1.72947774389771e-05	6.61605764282038	1.98972288493302	10	278	negative regulation of cellular macromolecule biosynthetic process
GO:0051716	2.73373585087012e-05	4.25185751748252	6.07652780326665	17	849	cellular response to stimulus
GO:0006348	2.78656679195847e-05	12.1136363636364	0.615525784547623	6	86	chromatin silencing at telomere
GO:0009890	2.98847235432438e-05	6.17795997106342	2.11855386309415	10	296	negative regulation of biosynthetic process
GO:0031327	2.98847235432438e-05	6.17795997106342	2.11855386309415	10	296	negative regulation of cellular biosynthetic process
GO:0006342	3.8899629543454e-05	9.02685546875	0.966232336208479	7	135	chromatin silencing
GO:0040029	3.8899629543454e-05	9.02685546875	0.966232336208479	7	135	regulation of gene expression, epigenetic
GO:0045814	3.8899629543454e-05	9.02685546875	0.966232336208479	7	135	negative regulation of gene expression, epigenetic
GO:0043933	4.09643238874806e-05	4.783203125	3.75757019636631	13	525	macromolecular complex subunit organization
GO:0016458	4.69539950682109e-05	8.74668560606061	0.994861442466508	7	139	gene silencing
GO:0001192	4.99222667862107e-05	Inf	0.0143145531290145	2	2	maintenance of transcriptional fidelity during DNA-dependent transcription elongation
GO:0001193	4.99222667862107e-05	Inf	0.0143145531290145	2	2	maintenance of transcriptional fidelity during DNA-dependent transcription elongation from RNA polymerase II promoter
GO:0010605	5.68791692339812e-05	5.69244503961611	2.28317122407781	10	319	negative regulation of macromolecule metabolic process
GO:0048518	8.32508806991633e-05	5.00145032632342	2.89869700862544	11	405	positive regulation of biological process
GO:0034621	8.65580096747635e-05	4.66053314460958	3.456964580657	12	483	cellular macromolecular complex subunit organization
GO:0033554	8.70803051951918e-05	4.40925589836661	4.03670398238209	13	564	cellular response to stress
GO:0031324	0.000100077423600882	5.29117616418377	2.44063130849697	10	341	negative regulation of cellular metabolic process
GO:0009892	0.000113085327185746	5.20730706075534	2.47641769131951	10	346	negative regulation of metabolic process
GO:0006368	0.000115955890960458	12.2840073529412	0.493852082951	5	69	transcription elongation from RNA polymerase II promoter
GO:0051173	0.00012917612266777	5.62335766423358	2.02550926775555	9	283	positive regulation of nitrogen compound metabolic process
GO:0031497	0.00017019651902285	17.0603174603175	0.28629106258029	4	40	chromatin assembly
GO:0050896	0.000172251553914674	3.5092816787732	7.72985868966783	18	1080	response to stimulus
GO:0006354	0.000195521051535962	10.9027777777778	0.551110295467058	5	77	DNA-dependent transcription, elongation
GO:0000084	0.000256858662650962	29.9722222222222	0.12883097816113	3	18	S phase of mitotic cell cycle
GO:0034401	0.000256858662650962	29.9722222222222	0.12883097816113	3	18	regulation of transcription by chromatin organization
GO:0006950	0.00027790547699718	3.71909604519774	5.16755367957423	14	722	response to stress
GO:0044238	0.000291040650575373	4.41927416895395	23.7120572582125	34	3313	primary metabolic process
GO:0000724	0.000347766043800534	13.9376623376623	0.343549275096348	4	48	double-strand break repair via homologous recombination
GO:0048522	0.000358349278151042	4.46320654105937	2.84859607267389	10	398	positive regulation of cellular process
GO:0030466	0.000474012757544332	12.7666666666667	0.372178381354377	4	52	chromatin silencing at silent mating-type cassette
GO:0051320	0.000475245439900079	23.6447368421053	0.157460084419159	3	22	S phase
GO:0006302	0.000547792110238177	8.59566903684551	0.687098550192696	5	96	double-strand break repair
GO:0031124	0.000588020533864835	12.0089635854342	0.393650211047899	4	55	mRNA 3'-end processing
GO:0051254	0.000594973861904112	4.97088317023076	1.96825105523949	8	275	positive regulation of RNA metabolic process
GO:0009893	0.00066196347240291	4.43177842565598	2.51936135070655	9	352	positive regulation of metabolic process
GO:0045935	0.000686891319496467	4.85596124305802	2.01119471462654	8	281	positive regulation of nucleobase-containing compound metabolic process
GO:0006323	0.000768736458065278	11.1272727272727	0.422279317305928	4	59	DNA packaging
GO:0000725	0.000819427631393104	10.9265306122449	0.429436593870435	4	60	recombinational repair
GO:0044237	0.000884142186176518	3.95672514619883	24.721233253808	34	3454	cellular metabolic process
GO:0032984	0.00131344387082199	9.54642857142857	0.486694806386493	4	68	macromolecular complex disassembly
GO:0031440	0.00136031084745584	48.6846846846847	0.057258212516058	2	8	regulation of mRNA 3'-end processing
GO:0009891	0.00136359558693561	4.33446519524618	2.23307028812626	8	312	positive regulation of biosynthetic process
GO:0031328	0.00136359558693561	4.33446519524618	2.23307028812626	8	312	positive regulation of cellular biosynthetic process
GO:0080135	0.0015945495987958	14.9444444444444	0.236190126628739	3	33	regulation of cellular response to stress
GO:0006353	0.00174024081096512	14.4596774193548	0.243347403193246	3	34	DNA-dependent transcription, termination
GO:0006268	0.00174107149112813	41.7220077220077	0.0644154890805652	2	9	DNA unwinding involved in replication
GO:0016574	0.00174107149112813	41.7220077220077	0.0644154890805652	2	9	histone ubiquitination
GO:0022411	0.00189114258987426	8.59396378269618	0.536795742338044	4	75	cellular component disassembly
GO:0080134	0.00189400860314424	14.0052083333333	0.250504679757754	3	35	regulation of response to stress
GO:0006362	0.00216651376640047	36.5	0.0715727656450725	2	10	transcription elongation from RNA polymerase I promoter
GO:0010604	0.00236062616767463	3.94714341235911	2.43347403193246	8	340	positive regulation of macromolecule metabolic process
GO:0050684	0.00263601166654984	32.4384384384384	0.0787300422095797	2	11	regulation of mRNA processing
GO:0031325	0.00273208392460423	3.84819734345351	2.49073224444852	8	348	positive regulation of cellular metabolic process
GO:0022607	0.00280301743405074	3.15531838778917	4.36593870434942	11	610	cellular component assembly
GO:0065003	0.00290614115218808	3.51882352941176	3.10625802899615	9	434	macromolecular complex assembly
GO:0045944	0.00335000247151036	4.66368114643977	1.49587080198202	6	209	positive regulation of transcription from RNA polymerase II promoter
GO:0051123	0.00343300828147867	11.1875	0.307762892273812	3	43	RNA polymerase II transcriptional preinitiation complex assembly
GO:0031123	0.00353595632475057	7.15966386554622	0.636997614241145	4	89	RNA 3'-end processing
GO:0010557	0.00360703080681664	4.03821942446043	2.03982382088457	7	285	positive regulation of macromolecule biosynthetic process
GO:0000114	0.00370470164152338	26.5307125307125	0.0930445953385942	2	13	regulation of transcription involved in G1 phase of mitotic cell cycle
GO:0032508	0.00370470164152338	26.5307125307125	0.0930445953385942	2	13	DNA duplex unwinding
GO:0008152	0.00392834458684526	3.34281775572098	26.202789502661	34	3661	metabolic process
GO:0070897	0.0044226066579674	10.1628787878788	0.336391998531841	3	47	DNA-dependent transcriptional preinitiation complex assembly
GO:0032392	0.00494225791520026	22.4407484407484	0.107359148467609	2	15	DNA geometric change
GO:0043486	0.00494225791520026	22.4407484407484	0.107359148467609	2	15	histone exchange
GO:2001020	0.00494225791520026	22.4407484407484	0.107359148467609	2	15	regulation of response to DNA damage stimulus
GO:2001252	0.00494225791520026	22.4407484407484	0.107359148467609	2	15	positive regulation of chromosome organization
GO:0006267	0.0056228616207803	20.8339768339768	0.114516425032116	2	16	pre-replicative complex assembly
GO:0006283	0.0056228616207803	20.8339768339768	0.114516425032116	2	16	transcription-coupled nucleotide-excision repair
GO:0060260	0.0056228616207803	20.8339768339768	0.114516425032116	2	16	regulation of transcription initiation from RNA polymerase II promoter
GO:2000142	0.0056228616207803	20.8339768339768	0.114516425032116	2	16	regulation of DNA-dependent transcription, initiation
GO:0034622	0.00576319239143832	3.36824465856724	2.81280968985135	8	393	cellular macromolecular complex assembly
GO:0071844	0.00584587993883864	2.96282709708975	4.10827674802716	10	574	cellular component assembly at cellular level
GO:0006464	0.00610133758695849	2.81280973928033	4.82400440447789	11	674	cellular protein modification process
GO:0036211	0.00610133758695849	2.81280973928033	4.82400440447789	11	674	protein modification process
GO:0007121	0.00710477435284572	18.222972972973	0.12883097816113	2	18	bipolar cellular bud site selection
GO:0045835	0.00710477435284572	18.222972972973	0.12883097816113	2	18	negative regulation of meiosis
GO:0001578	0.00715727656450682	Inf	0.00715727656450725	1	1	microtubule bundle formation
GO:0009301	0.00715727656450682	Inf	0.00715727656450725	1	1	snRNA transcription
GO:0031442	0.00715727656450682	Inf	0.00715727656450725	1	1	positive regulation of mRNA 3'-end processing
GO:0051255	0.00715727656450682	Inf	0.00715727656450725	1	1	spindle midzone assembly
GO:0060213	0.00715727656450682	Inf	0.00715727656450725	1	1	positive regulation of nuclear-transcribed mRNA poly(A) tail shortening
GO:0090418	0.00715727656450682	Inf	0.00715727656450725	1	1	positive regulation of transcription involved in S-phase of mitotic cell cycle
GO:1900049	0.00715727656450682	Inf	0.00715727656450725	1	1	regulation of histone exchange
GO:1900051	0.00715727656450682	Inf	0.00715727656450725	1	1	positive regulation of histone exchange
GO:0006337	0.00790492289515534	17.147853736089	0.135988254725638	2	19	nucleosome disassembly
GO:0031498	0.00790492289515534	17.147853736089	0.135988254725638	2	19	chromatin disassembly
GO:0032986	0.00790492289515534	17.147853736089	0.135988254725638	2	19	protein-DNA complex disassembly
GO:0045893	0.00800848714988422	3.849478390462	1.78931914112681	6	250	positive regulation of transcription, DNA-dependent
GO:0010628	0.00816165744854156	3.8330241187384	1.79647641769132	6	251	positive regulation of gene expression
GO:0043244	0.00874376902452757	16.1921921921922	0.143145531290145	2	20	regulation of protein complex disassembly
GO:0000122	0.00986422294578203	5.26211180124224	0.851715911176363	4	119	negative regulation of transcription from RNA polymerase II promoter
GO:0006360	0.0104522851711518	7.30737704918033	0.458065700128464	3	64	transcription from RNA polymerase I promoter
GO:0034623	0.0104522851711518	7.30737704918033	0.458065700128464	3	64	cellular macromolecular complex disassembly
GO:0006334	0.0105352972780437	14.5675675675676	0.157460084419159	2	22	nucleosome assembly
GO:0009987	0.0121462198777923	6.91588376665938	33.030831345201	38	4615	cellular process
GO:0034968	0.0124749028175825	13.2383292383292	0.171774637548174	2	24	histone lysine methylation
GO:0016071	0.0133710744455127	3.42124542124542	1.99688016149752	6	279	mRNA metabolic process
GO:0006369	0.013498866757484	12.6603995299647	0.178931914112681	2	25	termination of RNA polymerase II transcription
GO:0071845	0.01385455616882	6.54656862745098	0.508166636080015	3	71	cellular component disassembly at cellular level
GO:0043412	0.0139757859288748	2.46765045183619	5.39658652963847	11	754	macromolecule modification
GO:0000115	0.0142646308622282	142.342105263158	0.0143145531290145	1	2	regulation of transcription involved in S phase of mitotic cell cycle
GO:0001672	0.0142646308622282	142.342105263158	0.0143145531290145	1	2	regulation of chromatin assembly or disassembly
GO:0010390	0.0142646308622282	142.342105263158	0.0143145531290145	1	2	histone monoubiquitination
GO:0010847	0.0142646308622282	142.342105263158	0.0143145531290145	1	2	regulation of chromatin assembly
GO:0031445	0.0142646308622282	142.342105263158	0.0143145531290145	1	2	regulation of heterochromatin assembly
GO:0031452	0.0142646308622282	142.342105263158	0.0143145531290145	1	2	negative regulation of heterochromatin assembly
GO:0043146	0.0142646308622282	142.342105263158	0.0143145531290145	1	2	spindle stabilization
GO:0043148	0.0142646308622282	142.342105263158	0.0143145531290145	1	2	mitotic spindle stabilization
GO:0045798	0.0142646308622282	142.342105263158	0.0143145531290145	1	2	negative regulation of chromatin assembly or disassembly
GO:0061014	0.0142646308622282	142.342105263158	0.0143145531290145	1	2	positive regulation of mRNA catabolic process
GO:0072395	0.0142646308622282	142.342105263158	0.0143145531290145	1	2	signal transduction involved in cell cycle checkpoint
GO:0072411	0.0142646308622282	142.342105263158	0.0143145531290145	1	2	signal transduction involved in meiotic cell cycle checkpoint
GO:0072462	0.0142646308622282	142.342105263158	0.0143145531290145	1	2	signal transduction involved in meiotic recombination checkpoint
GO:0044087	0.0143862527749947	6.45048309178744	0.515323912644522	3	72	regulation of cellular component biogenesis
GO:0051130	0.0143862527749947	6.45048309178744	0.515323912644522	3	72	positive regulation of cellular component organization
GO:0000727	0.0145582198149311	12.1306306306306	0.186089190677188	2	26	double-strand break repair via break-induced replication
GO:0016571	0.0145582198149311	12.1306306306306	0.186089190677188	2	26	histone methylation
GO:0000003	0.0147830836950931	2.81710956373455	3.30666177280235	8	462	reproduction
GO:0048583	0.0151498090793729	4.60545256270447	0.966232336208479	4	135	regulation of response to stimulus
GO:0000279	0.0156163374456411	2.99711277173913	2.68397871169022	7	375	M phase
GO:0000077	0.0156524301394943	11.6432432432432	0.193246467241696	2	27	DNA damage checkpoint
GO:0006379	0.0156524301394943	11.6432432432432	0.193246467241696	2	27	mRNA cleavage
GO:0031938	0.0156524301394943	11.6432432432432	0.193246467241696	2	27	regulation of chromatin silencing at telomere
GO:0006397	0.0176152358802846	3.64145658263305	1.53881446136906	5	215	mRNA processing
GO:0007010	0.0179391926357492	3.62350153331475	1.54597173793357	5	216	cytoskeleton organization
GO:0000080	0.0179433224376203	10.7767767767768	0.20756102037071	2	29	G1 phase of mitotic cell cycle
GO:0032786	0.0179433224376203	10.7767767767768	0.20756102037071	2	29	positive regulation of DNA-dependent transcription, elongation
GO:0051318	0.0179433224376203	10.7767767767768	0.20756102037071	2	29	G1 phase
GO:0032506	0.0196937295308659	5.6965811965812	0.579739401725087	3	81	cytokinetic process
GO:0000416	0.0213224020016394	71.1578947368421	0.0214718296935217	1	3	positive regulation of histone H3-K36 methylation
GO:0031055	0.0213224020016394	71.1578947368421	0.0214718296935217	1	3	chromatin remodeling at centromere
GO:0031555	0.0213224020016394	71.1578947368421	0.0214718296935217	1	3	transcriptional attenuation
GO:0031564	0.0213224020016394	71.1578947368421	0.0214718296935217	1	3	transcription antitermination
GO:0031571	0.0213224020016394	71.1578947368421	0.0214718296935217	1	3	mitotic cell cycle G1/S transition DNA damage checkpoint
GO:0032874	0.0213224020016394	71.1578947368421	0.0214718296935217	1	3	positive regulation of stress-activated MAPK cascade
GO:0043410	0.0213224020016394	71.1578947368421	0.0214718296935217	1	3	positive regulation of MAPK cascade
GO:0044109	0.0213224020016394	71.1578947368421	0.0214718296935217	1	3	cellular alcohol catabolic process
GO:0050685	0.0213224020016394	71.1578947368421	0.0214718296935217	1	3	positive regulation of mRNA processing
GO:0060236	0.0213224020016394	71.1578947368421	0.0214718296935217	1	3	regulation of mitotic spindle organization
GO:0070304	0.0213224020016394	71.1578947368421	0.0214718296935217	1	3	positive regulation of stress-activated protein kinase signaling cascade
GO:0090224	0.0213224020016394	71.1578947368421	0.0214718296935217	1	3	regulation of spindle organization
GO:0097198	0.0213224020016394	71.1578947368421	0.0214718296935217	1	3	histone H3-K36 trimethylation
GO:2000001	0.0213224020016394	71.1578947368421	0.0214718296935217	1	3	regulation of DNA damage checkpoint
GO:2000002	0.0213224020016394	71.1578947368421	0.0214718296935217	1	3	negative regulation of DNA damage checkpoint
GO:2001021	0.0213224020016394	71.1578947368421	0.0214718296935217	1	3	negative regulation of response to DNA damage stimulus
GO:2001253	0.0213224020016394	71.1578947368421	0.0214718296935217	1	3	regulation of histone H3-K36 trimethylation
GO:2001255	0.0213224020016394	71.1578947368421	0.0214718296935217	1	3	positive regulation of histone H3-K36 trimethylation
GO:0031023	0.0216281055024654	9.69369369369369	0.229032850064232	2	32	microtubule organizing center organization
GO:0031570	0.0216281055024654	9.69369369369369	0.229032850064232	2	32	DNA integrity checkpoint
GO:0032784	0.0216281055024654	9.69369369369369	0.229032850064232	2	32	regulation of DNA-dependent transcription, elongation
GO:0033044	0.0216281055024654	9.69369369369369	0.229032850064232	2	32	regulation of chromosome organization
GO:0051300	0.0216281055024654	9.69369369369369	0.229032850064232	2	32	spindle pole body organization
GO:0010564	0.0219623012031335	4.09173955296404	1.08074876124059	4	151	regulation of cell cycle process
GO:0006271	0.0255989320444847	8.80753480753481	0.250504679757754	2	35	DNA strand elongation involved in DNA replication
GO:0040020	0.0255989320444847	8.80753480753481	0.250504679757754	2	35	regulation of meiosis
GO:0044085	0.0258541707257219	2.16341287057122	6.68489631124977	12	934	cellular component biogenesis
GO:0051445	0.0269838097400462	8.54689984101749	0.257661956322261	2	36	regulation of meiotic cell cycle
GO:0001015	0.0283309268495897	47.4298245614035	0.028629106258029	1	4	snoRNA transcription from an RNA polymerase II promoter
GO:0010740	0.0283309268495897	47.4298245614035	0.028629106258029	1	4	positive regulation of intracellular protein kinase cascade
GO:0031098	0.0283309268495897	47.4298245614035	0.028629106258029	1	4	stress-activated protein kinase signaling cascade
GO:0031575	0.0283309268495897	47.4298245614035	0.028629106258029	1	4	mitotic cell cycle G1/S transition checkpoint
GO:0032872	0.0283309268495897	47.4298245614035	0.028629106258029	1	4	regulation of stress-activated MAPK cascade
GO:0051403	0.0283309268495897	47.4298245614035	0.028629106258029	1	4	stress-activated MAPK cascade
GO:0070302	0.0283309268495897	47.4298245614035	0.028629106258029	1	4	regulation of stress-activated protein kinase signaling cascade
GO:0071619	0.0283309268495897	47.4298245614035	0.028629106258029	1	4	phosphorylation of RNA polymerase II C-terminal domain serine 2 residues
GO:0071779	0.0283309268495897	47.4298245614035	0.028629106258029	1	4	G1/S transition checkpoint
GO:2001163	0.0283309268495897	47.4298245614035	0.028629106258029	1	4	regulation of phosphorylation of RNA polymerase II C-terminal domain serine 2 residues
GO:2001165	0.0283309268495897	47.4298245614035	0.028629106258029	1	4	positive regulation of phosphorylation of RNA polymerase II C-terminal domain serine 2 residues
GO:0022616	0.0283985187194249	8.3011583011583	0.264819232886768	2	37	DNA strand elongation
GO:0048585	0.0298425846237626	8.06906906906907	0.271976509451275	2	38	negative regulation of response to stimulus
GO:0006310	0.030409015597222	3.67887817703769	1.19526518627271	4	167	DNA recombination
GO:0035556	0.030409015597222	3.67887817703769	1.19526518627271	4	167	intracellular signal transduction
GO:0031935	0.032816914503432	7.64153627311522	0.28629106258029	2	40	regulation of chromatin silencing
GO:0060968	0.032816914503432	7.64153627311522	0.28629106258029	2	40	regulation of gene silencing
GO:0000226	0.0340196170389214	4.56443298969072	0.715727656450725	3	100	microtubule cytoskeleton organization
GO:0000092	0.0352905400457079	35.5657894736842	0.0357863828225362	1	5	mitotic anaphase B
GO:0000414	0.0352905400457079	35.5657894736842	0.0357863828225362	1	5	regulation of histone H3-K36 methylation
GO:0007026	0.0352905400457079	35.5657894736842	0.0357863828225362	1	5	negative regulation of microtubule depolymerization
GO:0009302	0.0352905400457079	35.5657894736842	0.0357863828225362	1	5	snoRNA transcription
GO:0010455	0.0352905400457079	35.5657894736842	0.0357863828225362	1	5	positive regulation of cell fate commitment
GO:0031062	0.0352905400457079	35.5657894736842	0.0357863828225362	1	5	positive regulation of histone methylation
GO:0031114	0.0352905400457079	35.5657894736842	0.0357863828225362	1	5	regulation of microtubule depolymerization
GO:0031496	0.0352905400457079	35.5657894736842	0.0357863828225362	1	5	positive regulation of mating type switching
GO:0031507	0.0352905400457079	35.5657894736842	0.0357863828225362	1	5	heterochromatin assembly
GO:0031554	0.0352905400457079	35.5657894736842	0.0357863828225362	1	5	regulation of DNA-dependent transcription, termination
GO:0033523	0.0352905400457079	35.5657894736842	0.0357863828225362	1	5	histone H2B ubiquitination
GO:0045597	0.0352905400457079	35.5657894736842	0.0357863828225362	1	5	positive regulation of cell differentiation
GO:0045948	0.0352905400457079	35.5657894736842	0.0357863828225362	1	5	positive regulation of translational initiation
GO:0051094	0.0352905400457079	35.5657894736842	0.0357863828225362	1	5	positive regulation of developmental process
GO:0051225	0.0352905400457079	35.5657894736842	0.0357863828225362	1	5	spindle assembly
GO:0051569	0.0352905400457079	35.5657894736842	0.0357863828225362	1	5	regulation of histone H3-K4 methylation
GO:0060211	0.0352905400457079	35.5657894736842	0.0357863828225362	1	5	regulation of nuclear-transcribed mRNA poly(A) tail shortening
GO:0060277	0.0352905400457079	35.5657894736842	0.0357863828225362	1	5	negative regulation of transcription involved in G1 phase of mitotic cell cycle
GO:0071894	0.0352905400457079	35.5657894736842	0.0357863828225362	1	5	histone H2B conserved C-terminal lysine ubiquitination
GO:0071931	0.0352905400457079	35.5657894736842	0.0357863828225362	1	5	positive regulation of transcription involved in G1/S phase of mitotic cell cycle
GO:2000045	0.0352905400457079	35.5657894736842	0.0357863828225362	1	5	regulation of G1/S transition of mitotic cell cycle
GO:2000243	0.0352905400457079	35.5657894736842	0.0357863828225362	1	5	positive regulation of reproductive process
GO:2001166	0.0352905400457079	35.5657894736842	0.0357863828225362	1	5	regulation of histone H2B ubiquitination
GO:2001173	0.0352905400457079	35.5657894736842	0.0357863828225362	1	5	regulation of histone H2B conserved C-terminal lysine ubiquitination
GO:0010646	0.035903102825076	7.25675675675676	0.300605615709304	2	42	regulation of cell communication
GO:0043241	0.035903102825076	7.25675675675676	0.300605615709304	2	42	protein complex disassembly
GO:0043547	0.0390975302374942	6.90862290862291	0.314920168838319	2	44	positive regulation of GTPase activity
GO:0000910	0.0394205430989948	4.29368932038835	0.758671315837768	3	106	cytokinesis
GO:0031329	0.0394205430989948	4.29368932038835	0.758671315837768	3	106	regulation of cellular catabolic process
GO:0000282	0.0407342233305648	6.74670018856065	0.322077445402826	2	45	cellular bud site selection
GO:0006479	0.0407342233305648	6.74670018856065	0.322077445402826	2	45	protein methylation
GO:0008213	0.0407342233305648	6.74670018856065	0.322077445402826	2	45	protein alkylation
GO:0000090	0.0422015740167254	28.4473684210526	0.0429436593870435	1	6	mitotic anaphase
GO:0006370	0.0422015740167254	28.4473684210526	0.0429436593870435	1	6	7-methylguanosine mRNA capping
GO:0010452	0.0422015740167254	28.4473684210526	0.0429436593870435	1	6	histone H3-K36 methylation
GO:0018023	0.0422015740167254	28.4473684210526	0.0429436593870435	1	6	peptidyl-lysine trimethylation
GO:0031111	0.0422015740167254	28.4473684210526	0.0429436593870435	1	6	negative regulation of microtubule polymerization or depolymerization
GO:0031573	0.0422015740167254	28.4473684210526	0.0429436593870435	1	6	intra-S DNA damage checkpoint
GO:0033182	0.0422015740167254	28.4473684210526	0.0429436593870435	1	6	regulation of histone ubiquitination
GO:0034729	0.0422015740167254	28.4473684210526	0.0429436593870435	1	6	histone H3-K79 methylation
GO:0043489	0.0422015740167254	28.4473684210526	0.0429436593870435	1	6	RNA stabilization
GO:0048255	0.0422015740167254	28.4473684210526	0.0429436593870435	1	6	mRNA stabilization
GO:0070828	0.0422015740167254	28.4473684210526	0.0429436593870435	1	6	heterochromatin organization
GO:1900151	0.0422015740167254	28.4473684210526	0.0429436593870435	1	6	regulation of nuclear-transcribed mRNA catabolic process, deadenylation-dependent decay
GO:0007105	0.0423966532325437	6.59213759213759	0.329234721967333	2	46	cytokinesis, site selection
GO:0006270	0.0440843886358582	6.44444444444444	0.336391998531841	2	47	DNA-dependent DNA replication initiation
GO:0010638	0.0440843886358582	6.44444444444444	0.336391998531841	2	47	positive regulation of organelle organization
GO:0030154	0.0448117764439029	3.22779922779923	1.35272527069187	4	189	cell differentiation
GO:0007017	0.047263574299388	3.97822822822823	0.815929528353826	3	114	microtubule-based process
GO:0009894	0.047263574299388	3.97822822822823	0.815929528353826	3	114	regulation of catabolic process
GO:0000082	0.0475340735460178	6.16791259344451	0.350706551660855	2	49	G1/S transition of mitotic cell cycle
GO:0009967	0.0490643589907008	23.7017543859649	0.0501009359515507	1	7	positive regulation of signal transduction
GO:0010453	0.0490643589907008	23.7017543859649	0.0501009359515507	1	7	regulation of cell fate commitment
GO:0023056	0.0490643589907008	23.7017543859649	0.0501009359515507	1	7	positive regulation of signaling
GO:0031494	0.0490643589907008	23.7017543859649	0.0501009359515507	1	7	regulation of mating type switching
GO:0061013	0.0490643589907008	23.7017543859649	0.0501009359515507	1	7	regulation of mRNA catabolic process
GO:0090262	0.0490643589907008	23.7017543859649	0.0501009359515507	1	7	regulation of transcription-coupled nucleotide-excision repair
GO:2000819	0.0490643589907008	23.7017543859649	0.0501009359515507	1	7	regulation of nucleotide-excision repair
GO:2001207	0.0490643589907008	23.7017543859649	0.0501009359515507	1	7	regulation of transcription elongation from RNA polymerase I promoter
GO:2001209	0.0490643589907008	23.7017543859649	0.0501009359515507	1	7	positive regulation of transcription elongation from RNA polymerase I promoter
GO:0033124	0.051079918352806	5.91395477109763	0.36502110478987	2	51	regulation of GTP catabolic process
GO:0043087	0.051079918352806	5.91395477109763	0.36502110478987	2	51	regulation of GTPase activity
GO:0043254	0.051079918352806	5.91395477109763	0.36502110478987	2	51	regulation of protein complex assembly
GO:0051726	0.0548655338320665	3.00836940836941	1.44576986603046	4	202	regulation of cell cycle
GO:0007126	0.0556863496936465	2.99267767408471	1.45292714259497	4	203	meiosis
GO:0051327	0.0556863496936465	2.99267767408471	1.45292714259497	4	203	M phase of meiotic cell cycle
GO:0005985	0.0558792230111642	20.312030075188	0.057258212516058	1	8	sucrose metabolic process
GO:0005987	0.0558792230111642	20.312030075188	0.057258212516058	1	8	sucrose catabolic process
GO:0007019	0.0558792230111642	20.312030075188	0.057258212516058	1	8	microtubule depolymerization
GO:0007128	0.0558792230111642	20.312030075188	0.057258212516058	1	8	meiotic prophase I
GO:0031060	0.0558792230111642	20.312030075188	0.057258212516058	1	8	regulation of histone methylation
GO:0033313	0.0558792230111642	20.312030075188	0.057258212516058	1	8	meiotic cell cycle checkpoint
GO:0034501	0.0558792230111642	20.312030075188	0.057258212516058	1	8	protein localization to kinetochore
GO:0051322	0.0558792230111642	20.312030075188	0.057258212516058	1	8	anaphase
GO:0051324	0.0558792230111642	20.312030075188	0.057258212516058	1	8	prophase
GO:0051598	0.0558792230111642	20.312030075188	0.057258212516058	1	8	meiotic recombination checkpoint
GO:0051321	0.058189292335208	2.94653465346535	1.47439897228849	4	206	meiotic cell cycle
GO:0010639	0.0584470038190734	5.46353901070882	0.393650211047899	2	55	negative regulation of organelle organization
GO:0051345	0.0584470038190734	5.46353901070882	0.393650211047899	2	55	positive regulation of hydrolase activity
GO:0051301	0.0586830210579871	2.57755842062853	2.12571113965865	5	297	cell division
GO:0022414	0.0589375062853424	2.35332708528585	2.81996696641586	6	394	reproductive process
GO:0048610	0.0589375062853424	2.35332708528585	2.81996696641586	6	394	cellular process involved in reproduction
GO:0043488	0.0626464919511686	17.7697368421053	0.0644154890805652	1	9	regulation of mRNA stability
GO:0045996	0.0626464919511686	17.7697368421053	0.0644154890805652	1	9	negative regulation of transcription by pheromones
GO:0046020	0.0626464919511686	17.7697368421053	0.0644154890805652	1	9	negative regulation of transcription from RNA polymerase II promoter by pheromones
GO:0046580	0.0626464919511686	17.7697368421053	0.0644154890805652	1	9	negative regulation of Ras protein signal transduction
GO:0051058	0.0626464919511686	17.7697368421053	0.0644154890805652	1	9	negative regulation of small GTPase mediated signal transduction
GO:0006289	0.0642007854376011	5.16795366795367	0.41512204074142	2	58	nucleotide-excision repair
GO:0030811	0.0642007854376011	5.16795366795367	0.41512204074142	2	58	regulation of nucleotide catabolic process
GO:0033121	0.0642007854376011	5.16795366795367	0.41512204074142	2	58	regulation of purine nucleotide catabolic process
GO:0006140	0.0661601697836306	5.07633949739213	0.422279317305928	2	59	regulation of nucleotide metabolic process
GO:1900542	0.0661601697836306	5.07633949739213	0.422279317305928	2	59	regulation of purine nucleotide metabolic process
GO:0010948	0.0681396543970702	4.9878844361603	0.429436593870435	2	60	negative regulation of cell cycle process
GO:0051129	0.0681396543970702	4.9878844361603	0.429436593870435	2	60	negative regulation of cellular component organization
GO:0006282	0.0693664895272538	15.7923976608187	0.0715727656450725	1	10	regulation of DNA repair
GO:0009452	0.0693664895272538	15.7923976608187	0.0715727656450725	1	10	7-methylguanosine RNA capping
GO:0016584	0.0693664895272538	15.7923976608187	0.0715727656450725	1	10	nucleosome positioning
GO:0031058	0.0693664895272538	15.7923976608187	0.0715727656450725	1	10	positive regulation of histone modification
GO:0036260	0.0693664895272538	15.7923976608187	0.0715727656450725	1	10	RNA capping
GO:0043487	0.0693664895272538	15.7923976608187	0.0715727656450725	1	10	regulation of RNA stability
GO:0060962	0.0693664895272538	15.7923976608187	0.0715727656450725	1	10	regulation of ribosomal protein gene transcription from RNA polymerase II promoter
GO:0048869	0.0744697910647671	2.6961038961039	1.60322995044962	4	224	cellular developmental process
GO:0000022	0.0760395373133242	14.2105263157895	0.0787300422095797	1	11	mitotic spindle elongation
GO:0007109	0.0760395373133242	14.2105263157895	0.0787300422095797	1	11	cytokinesis, completion of separation
GO:0010647	0.0760395373133242	14.2105263157895	0.0787300422095797	1	11	positive regulation of cell communication
GO:0016139	0.0760395373133242	14.2105263157895	0.0787300422095797	1	11	glycoside catabolic process
GO:0043242	0.0760395373133242	14.2105263157895	0.0787300422095797	1	11	negative regulation of protein complex disassembly
GO:0045595	0.0760395373133242	14.2105263157895	0.0787300422095797	1	11	regulation of cell differentiation
GO:0045899	0.0760395373133242	14.2105263157895	0.0787300422095797	1	11	positive regulation of RNA polymerase II transcriptional preinitiation complex assembly
GO:0051090	0.0760395373133242	14.2105263157895	0.0787300422095797	1	11	regulation of sequence-specific DNA binding transcription factor activity
GO:0051231	0.0760395373133242	14.2105263157895	0.0787300422095797	1	11	spindle elongation
GO:0032270	0.0783257420043998	4.58773058773059	0.465222976692971	2	65	positive regulation of cellular protein metabolic process
GO:0007114	0.0804181802022152	4.5152027027027	0.472380253257478	2	66	cell budding
GO:0019954	0.0804181802022152	4.5152027027027	0.472380253257478	2	66	asexual reproduction
GO:0000289	0.0826659547544391	12.9162679425837	0.085887318774087	1	12	nuclear-transcribed mRNA poly(A) tail shortening
GO:0042138	0.0826659547544391	12.9162679425837	0.085887318774087	1	12	meiotic DNA double-strand break formation
GO:0045898	0.0826659547544391	12.9162679425837	0.085887318774087	1	12	regulation of RNA polymerase II transcriptional preinitiation complex assembly
GO:0046164	0.0826659547544391	12.9162679425837	0.085887318774087	1	12	alcohol catabolic process
GO:0033205	0.0846554764337308	4.37674037674038	0.486694806386493	2	68	cell cycle cytokinesis
GO:0051247	0.0867996515112577	4.31060911657927	0.493852082951	2	69	positive regulation of protein metabolic process
GO:0000073	0.0892460591805153	11.8377192982456	0.0930445953385942	1	13	spindle pole body separation
GO:0009373	0.0892460591805153	11.8377192982456	0.0930445953385942	1	13	regulation of transcription by pheromones
GO:0046019	0.0892460591805153	11.8377192982456	0.0930445953385942	1	13	regulation of transcription from RNA polymerase II promoter by pheromones
GO:0051054	0.0892460591805153	11.8377192982456	0.0930445953385942	1	13	positive regulation of DNA metabolic process
GO:0090054	0.0892460591805153	11.8377192982456	0.0930445953385942	1	13	regulation of chromatin silencing at silent mating-type cassette
GO:2001251	0.0892460591805153	11.8377192982456	0.0930445953385942	1	13	negative regulation of chromosome organization
GO:0007059	0.0910741297293323	2.98356009070295	1.07359148467609	3	150	chromosome segregation
GO:1901136	0.0938851178303407	2.9423937360179	1.0879060378051	3	152	carbohydrate derivative catabolic process
GO:0051128	0.093940125664465	2.47268380155409	1.73921820517526	4	243	regulation of cellular component organization
GO:0000083	0.0957801658199483	10.9251012145749	0.100201871903101	1	14	regulation of transcription involved in G1/S phase of mitotic cell cycle
GO:0007120	0.0957801658199483	10.9251012145749	0.100201871903101	1	14	axial cellular bud site selection
GO:0018022	0.0957801658199483	10.9251012145749	0.100201871903101	1	14	peptidyl-lysine methylation
GO:0043408	0.0957801658199483	10.9251012145749	0.100201871903101	1	14	regulation of MAPK cascade
GO:0048584	0.0957801658199483	10.9251012145749	0.100201871903101	1	14	positive regulation of response to stimulus
GO:0043414	0.0977624737902411	4.00750750750751	0.529638465773536	2	74	macromolecule methylation
GO:0006260	0.0981696040661453	2.88267543859649	1.10937786749862	3	155	DNA replication
GO:0033043	0.0996156285681547	2.86328976034858	1.11653514406313	3	156	regulation of organelle organization
