# Supplementary material for: Evolutionary Conservation and Diversification of Puf RNA Binding Proteins and Their mRNA Targets
Source: PLoS Biol. 2015 Nov 20;13(11):e1002307. doi: 10.1371/journal.pbio.1002307 (PMC4654594; doi:10.1371/journal.pbio.1002307)
Supplement: S6 Dataset — (ZIP) [file pbio.1002307.s006.zip › Saccharomycotina Puf5 conserved_1fdr_size39_CC.txt]

GOCCID	Pvalue	OddsRatio	ExpCount	Count	Size	Term
GO:0044428	1.40209495879884e-19	28.5730769230769	7.68691503028079	34	1074	nuclear part
GO:0031981	2.17545936561102e-16	16.3966487432787	5.40374380620297	28	755	nuclear lumen
GO:0043233	4.74859696555356e-13	11.4778744676912	7.22884933015232	28	1010	organelle lumen
GO:0070013	4.74859696555356e-13	11.4778744676912	7.22884933015232	28	1010	intracellular organelle lumen
GO:0005634	9.34653344348705e-13	20.3145843703335	14.6366305744173	36	2045	nucleus
GO:0031974	1.50591945311609e-12	10.8503714184648	7.55808405211966	28	1056	membrane-enclosed lumen
GO:0044451	5.06693529169507e-12	14.9855072463768	1.83226280051386	16	256	nucleoplasm part
GO:0005654	3.80226555050604e-11	12.940138626339	2.08992475683612	16	292	nucleoplasm
GO:0000228	4.0051336102951e-11	12.8909119447496	2.09708203340062	16	293	nuclear chromosome
GO:0044454	9.62900374128486e-11	13.119918699187	1.86804918333639	15	261	nuclear chromosome part
GO:0005694	2.97128386684166e-10	10.404958677686	2.79849513672233	17	391	chromosome
GO:0043234	3.98240305954886e-10	8.3144388849178	10.2205909341164	29	1428	protein complex
GO:0044427	5.80647847486297e-10	10.5722468107264	2.50504679757754	16	350	chromosomal part
GO:0016585	1.55964629932413e-09	16.4750566893424	0.980546889337493	11	137	chromatin remodeling complex
GO:0000785	5.83929250152934e-09	14.3665674603175	1.10937786749862	11	155	chromatin
GO:0000790	1.38430838693096e-08	15.3317878875688	0.923288676821435	10	129	nuclear chromatin
GO:0044422	7.75531162524104e-08	9.24220828582288	19.0812993209763	35	2666	organelle part
GO:0044446	7.75531162524104e-08	9.24220828582288	19.0812993209763	35	2666	intracellular organelle part
GO:0032991	2.09857959051068e-07	5.98621877691645	14.0640484492567	30	1965	macromolecular complex
GO:0016591	1.26408569140074e-05	14.0737812911726	0.536795742338044	6	75	DNA-directed RNA polymerase II, holoenzyme
GO:0000123	1.42877206529132e-05	19.7426470588235	0.322077445402826	5	45	histone acetyltransferase complex
GO:0031298	2.54486389615019e-05	29.3278911564626	0.178931914112681	4	25	replication fork protection complex
GO:0032993	3.52867066032393e-05	16.0894357743097	0.386492934483391	5	54	protein-DNA complex
GO:0043228	4.06869965075795e-05	3.86935359141155	8.42411451642503	20	1177	non-membrane-bounded organelle
GO:0043232	4.06869965075795e-05	3.86935359141155	8.42411451642503	20	1177	intracellular non-membrane-bounded organelle
GO:0055029	4.62804145894889e-05	10.995867768595	0.672783997063681	6	94	nuclear DNA-directed RNA polymerase complex
GO:0000428	5.2145389342196e-05	10.7474747474747	0.687098550192696	6	96	DNA-directed RNA polymerase complex
GO:0030880	5.2145389342196e-05	10.7474747474747	0.687098550192696	6	96	RNA polymerase complex
GO:0043227	6.7690241416825e-05	8.55731278723979	26.7395852449991	37	3736	membrane-bounded organelle
GO:0043231	6.7690241416825e-05	8.55731278723979	26.7395852449991	37	3736	intracellular membrane-bounded organelle
GO:0000786	7.13426939703628e-05	50.0092592592593	0.085887318774087	3	12	nucleosome
GO:0005665	7.13426939703628e-05	50.0092592592593	0.085887318774087	3	12	DNA-directed RNA polymerase II, core complex
GO:0043226	0.000106263199559279	13.5496489468405	28.8151954487062	38	4026	organelle
GO:0043229	0.000106263199559279	13.5496489468405	28.8151954487062	38	4026	intracellular organelle
GO:0043596	0.000247663576899594	15.3428571428571	0.314920168838319	4	44	nuclear replication fork
GO:0000124	0.000355307730805378	26.4362745098039	0.143145531290145	3	20	SAGA complex
GO:0070461	0.000412477203612105	24.962962962963	0.150302807854652	3	21	SAGA-type complex
GO:0005657	0.000548063647115712	12.2514285714286	0.386492934483391	4	54	replication fork
GO:0042555	0.000735370190622486	73.054054054054	0.0429436593870435	2	6	MCM complex
GO:0070603	0.000786630068118876	19.518115942029	0.186089190677188	3	26	SWI/SNF-type complex
GO:0005667	0.000872440209060513	10.7328320802005	0.436593870434942	4	61	transcription factor complex
GO:0000788	0.00216651376640047	36.5	0.0715727656450725	2	10	nuclear nucleosome
GO:0044424	0.00279352255938991	Inf	33.5604698109745	39	4689	intracellular part
GO:0005622	0.00327282900548752	Inf	33.6964580657001	39	4708	intracellular
GO:0000812	0.0043026728678813	24.3153153153153	0.100201871903101	2	14	Swr1 complex
GO:0005656	0.00494225791520026	22.4407484407484	0.107359148467609	2	15	pre-replicative complex
GO:0005669	0.00494225791520026	22.4407484407484	0.107359148467609	2	15	transcription factor TFIID complex
GO:0046695	0.00634389483171298	19.4414414414414	0.121673701596623	2	17	SLIK (SAGA-like) complex
GO:0016586	0.00710477435284572	18.222972972973	0.12883097816113	2	18	RSC complex
GO:0031261	0.0105352972780437	14.5675675675676	0.157460084419159	2	22	DNA replication preinitiation complex
GO:0097346	0.0105352972780437	14.5675675675676	0.157460084419159	2	22	INO80-type complex
GO:0031533	0.0142646308622282	142.342105263158	0.0143145531290145	1	2	mRNA cap methyltransferase complex
GO:0000932	0.0191389678169801	10.3899613899614	0.214718296935217	2	30	cytoplasmic mRNA processing body
GO:0005623	0.0262246406693913	Inf	35.5358781427785	39	4965	cell
GO:0044464	0.0262246406693913	Inf	35.5358781427785	39	4965	cell part
GO:0000444	0.0283309268495897	47.4298245614035	0.028629106258029	1	4	MIS12/MIND type complex
GO:0000818	0.0283309268495897	47.4298245614035	0.028629106258029	1	4	nuclear MIS12/MIND type complex
GO:0008623	0.0283309268495897	47.4298245614035	0.028629106258029	1	4	chromatin accessibility complex
GO:0030907	0.0283309268495897	47.4298245614035	0.028629106258029	1	4	MBF transcription complex
GO:0031235	0.0283309268495897	47.4298245614035	0.028629106258029	1	4	intrinsic to internal side of plasma membrane
GO:0031262	0.0283309268495897	47.4298245614035	0.028629106258029	1	4	Ndc80 complex
GO:0000794	0.0348908104478192	4.51700680272109	0.722884933015232	3	101	condensed nuclear chromosome
GO:0033100	0.0352905400457079	35.5657894736842	0.0357863828225362	1	5	NuA3 histone acetyltransferase complex
GO:0070775	0.0352905400457079	35.5657894736842	0.0357863828225362	1	5	H3 histone acetyltransferase complex
GO:0032777	0.0422015740167254	28.4473684210526	0.0429436593870435	1	6	Piccolo NuA4 histone acetyltransferase complex
GO:0035770	0.0440843886358582	6.44444444444444	0.336391998531841	2	47	ribonucleoprotein granule
GO:0000778	0.0475340735460178	6.16791259344451	0.350706551660855	2	49	condensed nuclear chromosome kinetochore
GO:0005671	0.0490643589907008	23.7017543859649	0.0501009359515507	1	7	Ada2/Gcn5/Ada3 transcription activator complex
GO:0005880	0.0490643589907008	23.7017543859649	0.0501009359515507	1	7	nuclear microtubule
GO:0016593	0.0490643589907008	23.7017543859649	0.0501009359515507	1	7	Cdc73/Paf1 complex
GO:0032432	0.0490643589907008	23.7017543859649	0.0501009359515507	1	7	actin filament bundle
GO:0034967	0.0490643589907008	23.7017543859649	0.0501009359515507	1	7	Set3 complex
GO:0000793	0.0525308777366683	3.80316091954023	0.851715911176363	3	119	condensed chromosome
GO:0035327	0.0558792230111642	20.312030075188	0.057258212516058	1	8	transcriptionally active chromatin
GO:0051233	0.0558792230111642	20.312030075188	0.057258212516058	1	8	spindle midzone
GO:0000780	0.0584470038190734	5.46353901070882	0.393650211047899	2	55	condensed nuclear chromosome, centromeric region
GO:0000777	0.0681396543970702	4.9878844361603	0.429436593870435	2	60	condensed chromosome kinetochore
GO:0005678	0.0693664895272538	15.7923976608187	0.0715727656450725	1	10	chromatin assembly complex
GO:0000776	0.0783257420043998	4.58773058773059	0.465222976692971	2	65	kinetochore
GO:0000779	0.0783257420043998	4.58773058773059	0.465222976692971	2	65	condensed chromosome, centromeric region
GO:0016514	0.0826659547544391	12.9162679425837	0.085887318774087	1	12	SWI/SNF complex
