# Supplementary material for: Evolutionary Conservation and Diversification of Puf RNA Binding Proteins and Their mRNA Targets
Source: PLoS Biol. 2015 Nov 20;13(11):e1002307. doi: 10.1371/journal.pbio.1002307 (PMC4654594; doi:10.1371/journal.pbio.1002307)
Supplement: S6 Dataset — (ZIP) [file pbio.1002307.s006.zip › Saccharomycotina Puf5 conserved_1fdr_size39_MF.txt]

GOMFID	Pvalue	OddsRatio	ExpCount	Count	Size	Term
GO:0003677	9.19217843818741e-11	9.71246642125162	3.92934483391448	20	549	DNA binding
GO:0003676	2.98063460486134e-08	6.30068407960199	7.35768030831345	23	1028	nucleic acid binding
GO:0005488	2.68222865787861e-05	4.69127875869449	19.3389612772986	32	2702	binding
GO:0003968	7.13426939703628e-05	50.0092592592593	0.085887318774087	3	12	RNA-directed RNA polymerase activity
GO:0003682	0.000294548997668921	9.92367833209233	0.601211231418609	5	84	chromatin binding
GO:0009378	0.000296827457789344	146.162162162162	0.028629106258029	2	4	four-way junction helicase activity
GO:0001098	0.00030351174321388	28.09375	0.135988254725638	3	19	basal transcription machinery binding
GO:0001099	0.00030351174321388	28.09375	0.135988254725638	3	19	basal RNA polymerase II transcription machinery binding
GO:0005515	0.000352946820805045	3.76656151419558	4.63075793723619	13	647	protein binding
GO:0000988	0.00040328087753267	7.21394395078606	0.994861442466508	6	139	protein binding transcription factor activity
GO:0043142	0.000492474065115039	97.4234234234234	0.0357863828225362	2	5	single-stranded DNA-dependent ATPase activity
GO:0043566	0.000521977176858179	8.69281045751634	0.679941273628189	5	95	structure-specific DNA binding
GO:0070577	0.000735370190622486	73.054054054054	0.0429436593870435	2	6	histone acetyl-lysine binding
GO:0004402	0.000880590757890598	18.7013888888889	0.193246467241696	3	27	histone acetyltransferase activity
GO:0008094	0.00131344387082199	9.54642857142857	0.486694806386493	4	68	DNA-dependent ATPase activity
GO:0008134	0.00138713543881347	9.3978021978022	0.493852082951	4	69	transcription factor binding
GO:0000989	0.00150700200737955	6.77109974424552	0.85887318774087	5	120	transcription factor binding transcription factor activity
GO:0003899	0.00174024081096512	14.4596774193548	0.243347403193246	3	34	DNA-directed RNA polymerase activity
GO:0034062	0.00174024081096512	14.4596774193548	0.243347403193246	3	34	RNA polymerase activity
GO:0017025	0.00263601166654984	32.4384384384384	0.0787300422095797	2	11	TBP-class protein binding
GO:0043140	0.00263601166654984	32.4384384384384	0.0787300422095797	2	11	ATP-dependent 3'-5' DNA helicase activity
GO:0016779	0.00274430602031701	7.7121157323689	0.594053954854102	4	83	nucleotidyltransferase activity
GO:0042393	0.00299478726414868	11.780701754386	0.293448339144797	3	41	histone binding
GO:0043138	0.00314894546106574	29.1891891891892	0.085887318774087	2	12	3'-5' DNA helicase activity
GO:0004386	0.00339437742824354	7.24625850340136	0.629840337676638	4	88	helicase activity
GO:0008080	0.00366608228425274	10.9126016260163	0.314920168838319	3	44	N-acetyltransferase activity
GO:0000993	0.00370470164152338	26.5307125307125	0.0930445953385942	2	13	RNA polymerase II core binding
GO:0016410	0.00526744314912503	9.50886524822695	0.357863828225362	3	50	N-acyltransferase activity
GO:0001075	0.0056228616207803	20.8339768339768	0.114516425032116	2	16	RNA polymerase II core promoter sequence-specific DNA binding transcription factor activity involved in preinitiation complex assembly
GO:0015616	0.0056228616207803	20.8339768339768	0.114516425032116	2	16	DNA translocase activity
GO:0043175	0.0056228616207803	20.8339768339768	0.114516425032116	2	16	RNA polymerase core enzyme binding
GO:0070063	0.0056228616207803	20.8339768339768	0.114516425032116	2	16	RNA polymerase binding
GO:0000983	0.00634389483171298	19.4414414414414	0.121673701596623	2	17	RNA polymerase II core promoter sequence-specific DNA binding transcription factor activity
GO:0004484	0.00715727656450682	Inf	0.00715727656450725	1	1	mRNA guanylyltransferase activity
GO:0003712	0.00797241995960534	8.11363636363636	0.41512204074142	3	58	transcription cofactor activity
GO:0032947	0.00874376902452757	16.1921921921922	0.143145531290145	2	20	protein complex scaffold
GO:0016407	0.00916284060344363	7.68965517241379	0.436593870434942	3	61	acetyltransferase activity
GO:0004003	0.0105352972780437	14.5675675675676	0.157460084419159	2	22	ATP-dependent DNA helicase activity
GO:0001071	0.0124393221419918	3.99662990196078	1.40998348320793	5	197	nucleic acid binding transcription factor activity
GO:0003700	0.0124393221419918	3.99662990196078	1.40998348320793	5	197	sequence-specific DNA binding transcription factor activity
GO:0032403	0.013498866757484	12.6603995299647	0.178931914112681	2	25	protein complex binding
GO:0008192	0.0142646308622282	142.342105263158	0.0143145531290145	1	2	RNA guanylyltransferase activity
GO:0045142	0.0142646308622282	142.342105263158	0.0143145531290145	1	2	triplex DNA binding
GO:0005099	0.0156524301394943	11.6432432432432	0.193246467241696	2	27	Ras GTPase activator activity
GO:0000981	0.0179351762040797	4.36604554865424	1.01633327216003	4	142	sequence-specific DNA binding RNA polymerase II transcription factor activity
GO:0003678	0.0191389678169801	10.3899613899614	0.214718296935217	2	30	DNA helicase activity
GO:0003688	0.0191389678169801	10.3899613899614	0.214718296935217	2	30	DNA replication origin binding
GO:0070568	0.0213224020016394	71.1578947368421	0.0214718296935217	1	3	guanylyltransferase activity
GO:0000975	0.0259506705176068	5.09865900383142	0.644154890805652	3	90	regulatory region DNA binding
GO:0044212	0.0259506705176068	5.09865900383142	0.644154890805652	3	90	transcription regulatory region DNA binding
GO:0001067	0.0274705871783854	4.98220973782772	0.658469443934667	3	92	regulatory region nucleic acid binding
GO:0001094	0.0283309268495897	47.4298245614035	0.028629106258029	1	4	TFIID-class transcription factor binding
GO:0043565	0.0309615970047392	3.11354869816779	1.7821618645623	5	249	sequence-specific DNA binding
GO:0003705	0.0352905400457079	35.5657894736842	0.0357863828225362	1	5	RNA polymerase II distal enhancer sequence-specific DNA binding transcription factor activity
GO:0016747	0.0375739975386923	4.38036303630363	0.744356762708754	3	104	transferase activity, transferring acyl groups other than amino-acyl groups
GO:0003690	0.0407342233305648	6.74670018856065	0.322077445402826	2	45	double-stranded DNA binding
GO:0003697	0.0407342233305648	6.74670018856065	0.322077445402826	2	45	single-stranded DNA binding
GO:0000400	0.0422015740167254	28.4473684210526	0.0429436593870435	1	6	four-way junction DNA binding
GO:0001047	0.0422015740167254	28.4473684210526	0.0429436593870435	1	6	core promoter binding
GO:0001139	0.0422015740167254	28.4473684210526	0.0429436593870435	1	6	core RNA polymerase II recruiting transcription factor activity
GO:0042623	0.0440859656460889	3.24596273291925	1.34556799412736	4	188	ATPase activity, coupled
GO:0005096	0.0492951831458883	6.03828828828829	0.357863828225362	2	50	GTPase activator activity
GO:0001091	0.0558792230111642	20.312030075188	0.057258212516058	1	8	RNA polymerase II basal transcription factor binding
GO:0001076	0.0603438213517624	5.36136136136136	0.400807487612406	2	56	RNA polymerase II transcription factor binding transcription factor activity
GO:0016746	0.0638842534159489	3.49470899470899	0.923288676821435	3	129	transferase activity, transferring acyl groups
GO:0031369	0.0693664895272538	15.7923976608187	0.0715727656450725	1	10	translation initiation factor binding
GO:0001012	0.07215744504404	4.81981981981982	0.443751146999449	2	62	RNA polymerase II regulatory region DNA binding
GO:0001191	0.0760395373133242	14.2105263157895	0.0787300422095797	1	11	RNA polymerase II transcription factor binding transcription factor activity involved in negative regulation of transcription
GO:0005100	0.0760395373133242	14.2105263157895	0.0787300422095797	1	11	Rho GTPase activator activity
GO:0008270	0.0766542058615132	2.37062546537602	2.29748577720683	5	321	zinc ion binding
GO:0008026	0.0783257420043998	4.58773058773059	0.465222976692971	2	65	ATP-dependent helicase activity
GO:0070035	0.0783257420043998	4.58773058773059	0.465222976692971	2	65	purine NTP-dependent helicase activity
GO:0000991	0.0826659547544391	12.9162679425837	0.085887318774087	1	12	core RNA polymerase II binding transcription factor activity
GO:0046872	0.0827125464323866	1.86688918558077	5.4252156358965	9	758	metal ion binding
GO:0005083	0.0846554764337308	4.37674037674038	0.486694806386493	2	68	small GTPase regulator activity
GO:0051015	0.0892460591805153	11.8377192982456	0.0930445953385942	1	13	actin filament binding
GO:0000217	0.0957801658199483	10.9251012145749	0.100201871903101	1	14	DNA secondary structure binding
GO:0043167	0.0959152402126034	1.80233160621762	5.58983299688016	9	781	ion binding
GO:0043169	0.0959152402126034	1.80233160621762	5.58983299688016	9	781	cation binding
