# Supplementary material for: Evolutionary Conservation and Diversification of Puf RNA Binding Proteins and Their mRNA Targets
Source: PLoS Biol. 2015 Nov 20;13(11):e1002307. doi: 10.1371/journal.pbio.1002307 (PMC4654594; doi:10.1371/journal.pbio.1002307)
Supplement: S6 Dataset — (ZIP) [file pbio.1002307.s006.zip › Pezizo Puf4 Motif in Ylipolytica_size1470_BP.txt]

GOBPID	Pvalue	OddsRatio	ExpCount	Count	Size	Term
GO:0032774	1.16007813490882e-09	1.88587318819877	190.543545398394	248	420	RNA biosynthetic process
GO:0006351	1.58838565886903e-09	1.87673181593271	190.089870290303	247	419	transcription, DNA-dependent
GO:0006366	2.29379291202604e-09	2.18409374622478	116.594502779494	162	257	transcription from RNA polymerase II promoter
GO:0016568	8.36693780031275e-09	2.84855360181509	60.7924644842495	93	134	chromatin modification
GO:0016070	9.8811159136097e-09	1.57717921365437	378.818715256331	449	835	RNA metabolic process
GO:0006355	1.86280958480789e-08	1.86062250598563	166.045089561458	216	366	regulation of transcription, DNA-dependent
GO:2001141	1.86280958480789e-08	1.86062250598563	166.045089561458	216	366	regulation of RNA biosynthetic process
GO:0006325	2.14151956884436e-08	2.54180295510941	71.2269919703521	105	157	chromatin organization
GO:0051252	2.64980833655151e-08	1.84055631311944	168.313465101915	218	371	regulation of RNA metabolic process
GO:2000112	8.53700312705171e-08	1.71339696245995	204.153798641137	256	450	regulation of cellular macromolecule biosynthetic process
GO:0010467	8.54830531637282e-08	1.4812012345835	495.413218035825	566	1092	gene expression
GO:0010468	8.55063133865829e-08	1.71159346703901	205.061148857319	257	452	regulation of gene expression
GO:0009889	8.60058172100346e-08	1.69955219588349	211.412600370599	264	466	regulation of biosynthetic process
GO:0031326	8.60058172100346e-08	1.69955219588349	211.412600370599	264	466	regulation of cellular biosynthetic process
GO:0010556	1.12394343086068e-07	1.70352801910922	204.607473749228	256	451	regulation of macromolecule biosynthetic process
GO:0019219	3.26753646523311e-07	1.69243287225386	191.904570722668	240	423	regulation of nucleobase-containing compound metabolic process
GO:0051171	3.27682722832926e-07	1.68870679970924	193.719271155034	242	427	regulation of nitrogen compound metabolic process
GO:0010629	1.28875973716655e-06	2.26382113262516	67.5975911056208	96	149	negative regulation of gene expression
GO:0051276	2.52760668956405e-06	1.84479352346999	113.872452130945	149	251	chromosome organization
GO:0045892	2.55695172634063e-06	2.23167766100179	65.7828906732551	93	145	negative regulation of transcription, DNA-dependent
GO:0051253	2.73870918063804e-06	2.21343396226415	66.6902408894379	94	147	negative regulation of RNA metabolic process
GO:0090304	2.7722809709846e-06	1.42219892491946	441.425880172946	501	973	nucleic acid metabolic process
GO:0010558	3.26086385900332e-06	2.09769585253456	75.3100679431748	104	166	negative regulation of macromolecule biosynthetic process
GO:2000113	3.26086385900332e-06	2.09769585253456	75.3100679431748	104	166	negative regulation of cellular macromolecule biosynthetic process
GO:0019222	3.63064625436518e-06	1.51750165569364	261.770537368746	311	577	regulation of metabolic process
GO:0000122	3.99080438725464e-06	3.40630429386945	29.0352069178505	47	64	negative regulation of transcription from RNA polymerase II promoter
GO:0031323	4.19222141631889e-06	1.52488835932938	249.974984558369	298	551	regulation of cellular metabolic process
GO:0060255	6.45851371788538e-06	1.53269069572506	230.466954910439	276	508	regulation of macromolecule metabolic process
GO:0006357	6.5717665687733e-06	1.92023813995418	90.7350216182829	121	200	regulation of transcription from RNA polymerase II promoter
GO:0080090	7.86216624809059e-06	1.5040363471392	251.336009882644	298	554	regulation of primary metabolic process
GO:0009890	8.53829066635356e-06	1.98500237714483	79.8468190240889	108	176	negative regulation of biosynthetic process
GO:0031327	8.53829066635356e-06	1.98500237714483	79.8468190240889	108	176	negative regulation of cellular biosynthetic process
GO:0006348	8.71803569696822e-06	3.38298245614035	27.2205064854849	44	60	chromatin silencing at telomere
GO:0045934	8.83782527563668e-06	2.04528853177502	73.0416924027177	100	161	negative regulation of nucleobase-containing compound metabolic process
GO:0009059	9.58504340788492e-06	1.40933725106105	393.789993823348	448	868	macromolecule biosynthetic process
GO:0051172	1.30107152379756e-05	2.01112184547233	73.4953675108091	100	162	negative regulation of nitrogen compound metabolic process
GO:0034645	1.70525828837648e-05	1.39565748879446	391.521618282891	444	863	cellular macromolecule biosynthetic process
GO:0050789	2.28654375294969e-05	1.40104586572386	359.764360716492	410	793	regulation of biological process
GO:0010605	3.92806108372495e-05	1.83857580576349	85.2909203211859	112	188	negative regulation of macromolecule metabolic process
GO:0050794	4.96034221911843e-05	1.3858101822753	346.607782581841	394	764	regulation of cellular process
GO:0016569	5.31367114314574e-05	2.61503878702398	34.0256331068561	51	75	covalent chromatin modification
GO:0016570	5.31367114314574e-05	2.61503878702398	34.0256331068561	51	75	histone modification
GO:0044260	6.00957037835552e-05	1.31565316114383	734.046324891909	789	1618	cellular macromolecule metabolic process
GO:0048519	0.000109599107664217	1.61765430657692	121.584928968499	151	268	negative regulation of biological process
GO:0009892	0.000109982528983068	1.73592032967033	91.1886967263743	117	201	negative regulation of metabolic process
GO:0034728	0.000120635505261104	3.36472841225627	20.4153798641136	33	45	nucleosome organization
GO:0043044	0.000125839865269589	5.36392536281963	12.2492279184682	22	27	ATP-dependent chromatin remodeling
GO:0043170	0.000130379129737274	1.29789927671925	755.822730080296	808	1666	macromolecule metabolic process
GO:0000377	0.000152700186739547	2.4111153303678	34.9329833230389	51	77	RNA splicing, via transesterification reactions with bulged adenosine as nucleophile
GO:0000398	0.000152700186739547	2.4111153303678	34.9329833230389	51	77	nuclear mRNA splicing, via spliceosome
GO:0031938	0.000156331965464579	9.72883688919477	8.16615194564546	16	18	regulation of chromatin silencing at telomere
GO:0016458	0.00015937916952685	2.26322763410399	39.9234095120445	57	88	gene silencing
GO:0006337	0.000164164872542688	Inf	4.99042618900556	11	11	nucleosome disassembly
GO:0031498	0.000164164872542688	Inf	4.99042618900556	11	11	chromatin disassembly
GO:0032986	0.000164164872542688	Inf	4.99042618900556	11	11	protein-DNA complex disassembly
GO:0006338	0.000180568978429958	3.05962343096234	22.2300802964793	35	49	chromatin remodeling
GO:0031324	0.000189047664309174	1.70901169252656	89.3739962940086	114	197	negative regulation of cellular metabolic process
GO:0048523	0.000228888592304291	1.58453101361573	119.316553428042	147	263	negative regulation of cellular process
GO:0016071	0.000230048183264622	1.72630013158648	83.4762198888203	107	184	mRNA metabolic process
GO:0006139	0.000284377038468672	1.29096449390567	533.521927115503	581	1176	nucleobase-containing compound metabolic process
GO:0044249	0.000329344963095483	1.28508431866641	550.761581222977	598	1214	cellular biosynthetic process
GO:0006342	0.000338834972496429	2.18072728931879	39.0160592958616	55	86	chromatin silencing
GO:0040029	0.000338834972496429	2.18072728931879	39.0160592958616	55	86	regulation of gene expression, epigenetic
GO:0045814	0.000338834972496429	2.18072728931879	39.0160592958616	55	86	negative regulation of gene expression, epigenetic
GO:0000375	0.000397723405563917	2.23632379609107	35.8403335392217	51	79	RNA splicing, via transesterification reactions
GO:0071840	0.000407370282480823	1.27550217653538	592.953366275479	640	1307	cellular component organization or biogenesis
GO:0071841	0.000479522699517148	1.27348792206793	568.908585546634	615	1254	cellular component organization or biogenesis at cellular level
GO:0065007	0.000511636771338401	1.2985570836062	408.761272390364	451	901	biological regulation
GO:0009058	0.000585384922320649	1.26860587002096	565.732859789994	611	1247	biosynthetic process
GO:0006397	0.000716568480766604	1.74933766859345	65.7828906732551	85	145	mRNA processing
GO:0031939	0.000803292398370727	Inf	4.08307597282273	9	9	negative regulation of chromatin silencing at telomere
GO:0006368	0.000842286579487072	2.68718662952646	21.7764051883879	33	48	transcription elongation from RNA polymerase II promoter
GO:0016043	0.000844335998068254	1.26735740847736	495.413218035825	538	1092	cellular component organization
GO:0034641	0.000844543729885411	1.25886337178537	566.186534898085	610	1248	cellular nitrogen compound metabolic process
GO:0022613	0.000916278076219007	1.44804005373061	148.805435453984	176	328	ribonucleoprotein complex biogenesis
GO:0015931	0.000946219645100924	1.9587502396013	43.5528103767758	59	96	nucleobase-containing compound transport
GO:0006476	0.00118935857383834	7.88839285714286	6.80512662137122	13	15	protein deacetylation
GO:0016575	0.00118935857383834	7.88839285714286	6.80512662137122	13	15	histone deacetylation
GO:0050793	0.00118935857383834	7.88839285714286	6.80512662137122	13	15	regulation of developmental process
GO:0008380	0.0013153913097483	1.92418641178386	43.0991352686844	58	95	RNA splicing
GO:0031935	0.00132095637486849	4.37656788421778	10.4345274861025	18	23	regulation of chromatin silencing
GO:0060968	0.00132095637486849	4.37656788421778	10.4345274861025	18	23	regulation of gene silencing
GO:0061187	0.00177593049058005	Inf	3.62940086473132	8	8	regulation of chromatin silencing at rDNA
GO:0006396	0.00185773147120226	1.3696219840688	183.284743668931	211	404	RNA processing
GO:0006807	0.00188261710871974	1.23628609986505	573.445336627548	614	1264	nitrogen compound metabolic process
GO:2001252	0.00235366744609181	12.1178889650446	4.99042618900556	10	11	positive regulation of chromosome organization
GO:0071842	0.00262211300783781	1.24252272246882	444.147930821495	481	979	cellular component organization at cellular level
GO:0006354	0.00268886482142264	2.30483933410763	23.5911056207536	34	52	DNA-dependent transcription, elongation
GO:0071103	0.00268886482142264	2.30483933410763	23.5911056207536	34	52	DNA conformation change
GO:0006996	0.00325130198977624	1.25217487238067	366.115812229771	400	807	organelle organization
GO:0006323	0.00333105164440129	2.63813813813814	17.2396541074738	26	38	DNA packaging
GO:0016573	0.00333105164440129	2.63813813813814	17.2396541074738	26	38	histone acetylation
GO:0071826	0.00366361001006553	1.77678951098512	44.4601605929586	58	98	ribonucleoprotein complex subunit organization
GO:0035601	0.0037030210569092	5.25595238095238	7.25880172946263	13	16	protein deacylation
GO:0061186	0.00392478208964715	Inf	3.1757257566399	7	7	negative regulation of chromatin silencing at silent mating-type cassette
GO:0061188	0.00392478208964715	Inf	3.1757257566399	7	7	negative regulation of chromatin silencing at rDNA
GO:0016054	0.0039746841809048	2.23549210770659	23.1374305126621	33	51	organic acid catabolic process
GO:0046395	0.0039746841809048	2.23549210770659	23.1374305126621	33	51	carboxylic acid catabolic process
GO:0071843	0.00416260971619798	1.34224318658281	172.396541074737	197	380	cellular component biogenesis at cellular level
GO:0031936	0.00440923818367394	6.6656378600823	5.89777640518839	11	13	negative regulation of chromatin silencing
GO:0045815	0.00440923818367394	6.6656378600823	5.89777640518839	11	13	positive regulation of gene expression, epigenetic
GO:0060969	0.00440923818367394	6.6656378600823	5.89777640518839	11	13	negative regulation of gene silencing
GO:0051656	0.00479614843915463	1.91989974937343	32.6646077825818	44	72	establishment of organelle localization
GO:0022618	0.0048153150666776	1.75803436949934	43.0991352686844	56	95	ribonucleoprotein complex assembly
GO:0006413	0.00501372449066958	2.2841382904795	20.8690549722051	30	46	translational initiation
GO:0000183	0.00515300589189893	3.44019742883379	10.4345274861025	17	23	chromatin silencing at rDNA
GO:0030488	0.00526500145074333	4.24570446735395	8.16615194564546	14	18	tRNA methylation
GO:0006475	0.00572861592732994	2.43381843381843	17.6933292155652	26	39	internal protein amino acid acetylation
GO:0018393	0.00572861592732994	2.43381843381843	17.6933292155652	26	39	internal peptidyl-lysine acetylation
GO:0018394	0.00572861592732994	2.43381843381843	17.6933292155652	26	39	peptidyl-lysine acetylation
GO:0006333	0.00629952636935882	2.34718644739449	18.600679431748	27	41	chromatin assembly or disassembly
GO:0034623	0.00685818324904061	2.27212583853805	19.5080296479308	28	43	cellular macromolecular complex disassembly
GO:0044238	0.00719041880530602	1.20635748590681	989.011735639284	1022	2180	primary metabolic process
GO:0006283	0.00835156107800201	6.05551747772447	5.44410129709697	10	12	transcription-coupled nucleotide-excision repair
GO:0036003	0.00835156107800201	6.05551747772447	5.44410129709697	10	12	positive regulation of transcription from RNA polymerase II promoter in response to stress
GO:0032273	0.0086704687038548	Inf	2.72205064854849	6	6	positive regulation of protein polymerization
GO:0042219	0.0086704687038548	Inf	2.72205064854849	6	6	cellular modified amino acid catabolic process
GO:0044273	0.0086704687038548	Inf	2.72205064854849	6	6	sulfur compound catabolic process
GO:0045595	0.0086704687038548	Inf	2.72205064854849	6	6	regulation of cell differentiation
GO:0022603	0.00955703522825458	9.68104038329911	4.08307597282273	8	9	regulation of anatomical structure morphogenesis
GO:0090054	0.00955703522825458	9.68104038329911	4.08307597282273	8	9	regulation of chromatin silencing at silent mating-type cassette
GO:0010638	0.00974254176478156	2.55103591160221	14.0639283508338	21	31	positive regulation of organelle organization
GO:0050657	0.0104634667051464	1.72372397234756	37.201358863496	48	82	nucleic acid transport
GO:0009987	0.0107313489957287	1.3203443877551	1318.83353922174	1339	2907	cellular process
GO:0051640	0.0109713916053764	1.68360462013494	39.9234095120445	51	88	organelle localization
GO:0034621	0.0111012554198023	1.30535019410667	157.425262507721	178	347	cellular macromolecular complex subunit organization
GO:0044282	0.0114385152158524	1.85246680642907	28.5815318097591	38	63	small molecule catabolic process
GO:0033044	0.0116933538381799	3.39463917525773	8.61982705373688	14	19	regulation of chromosome organization
GO:0018205	0.01327917880319	1.94739039665971	23.5911056207536	32	52	peptidyl-lysine modification
GO:0044107	0.0134556238628498	2.56245210727969	12.7029030265596	19	28	cellular alcohol metabolic process
GO:0050658	0.0139096913767076	1.68662612724415	36.7476837554046	47	81	RNA transport
GO:0051236	0.0139096913767076	1.68662612724415	36.7476837554046	47	81	establishment of RNA localization
GO:0033043	0.0147289934463575	1.6278522700541	41.2844348363187	52	91	regulation of organelle organization
GO:0009063	0.0147600064138826	2.10690690690691	18.600679431748	26	41	cellular amino acid catabolic process
GO:0051028	0.0152518186410908	1.82658757850663	27.2205064854849	36	60	mRNA transport
GO:0000393	0.0156106556311427	5.44623287671233	4.99042618900556	9	11	spliceosomal conformational changes to generate catalytic conformation
GO:0006862	0.0156106556311427	5.44623287671233	4.99042618900556	9	11	nucleotide transport
GO:0031505	0.0176562739528424	1.6905849884631	33.5719579987647	43	74	fungal-type cell wall organization
GO:0006352	0.0179045384760418	1.92019311656487	22.2300802964793	30	49	DNA-dependent transcription, initiation
GO:0071824	0.0181359632502823	1.66241062308478	35.3866584311303	45	78	protein-DNA complex subunit organization
GO:0006901	0.0189667432831168	8.46511627906977	3.62940086473132	7	8	vesicle coating
GO:0009452	0.0189667432831168	8.46511627906977	3.62940086473132	7	8	7-methylguanosine RNA capping
GO:0030174	0.0189667432831168	8.46511627906977	3.62940086473132	7	8	regulation of DNA-dependent DNA replication initiation
GO:0031058	0.0189667432831168	8.46511627906977	3.62940086473132	7	8	positive regulation of histone modification
GO:0036260	0.0189667432831168	8.46511627906977	3.62940086473132	7	8	RNA capping
GO:0005985	0.019147285054346	Inf	2.26837554045707	5	5	sucrose metabolic process
GO:0005987	0.019147285054346	Inf	2.26837554045707	5	5	sucrose catabolic process
GO:0006370	0.019147285054346	Inf	2.26837554045707	5	5	7-methylguanosine mRNA capping
GO:0030838	0.019147285054346	Inf	2.26837554045707	5	5	positive regulation of actin filament polymerization
GO:0045010	0.019147285054346	Inf	2.26837554045707	5	5	actin nucleation
GO:0045947	0.019147285054346	Inf	2.26837554045707	5	5	negative regulation of translational initiation
GO:0046417	0.019147285054346	Inf	2.26837554045707	5	5	chorismate metabolic process
GO:0090262	0.019147285054346	Inf	2.26837554045707	5	5	regulation of transcription-coupled nucleotide-excision repair
GO:2000819	0.019147285054346	Inf	2.26837554045707	5	5	regulation of nucleotide-excision repair
GO:2001207	0.019147285054346	Inf	2.26837554045707	5	5	regulation of transcription elongation from RNA polymerase I promoter
GO:2001209	0.019147285054346	Inf	2.26837554045707	5	5	positive regulation of transcription elongation from RNA polymerase I promoter
GO:0048522	0.0204725480249648	1.34888089355123	97.0864731315627	112	214	positive regulation of cellular process
GO:0001510	0.0207193568688844	2.42591316333563	12.2492279184682	18	27	RNA methylation
GO:0007569	0.0212769939814536	2.02446906740536	18.1470043236566	25	40	cell aging
GO:0016137	0.021492637392429	4.03472698195111	5.89777640518839	10	13	glycoside metabolic process
GO:0032271	0.021492637392429	4.03472698195111	5.89777640518839	10	13	regulation of protein polymerization
GO:2001020	0.021492637392429	4.03472698195111	5.89777640518839	10	13	regulation of response to DNA damage stimulus
GO:0009891	0.0217388706099352	1.404521571463	73.0416924027177	86	161	positive regulation of biosynthetic process
GO:0031328	0.0217388706099352	1.404521571463	73.0416924027177	86	161	positive regulation of cellular biosynthetic process
GO:0043933	0.0220784118387112	1.25650732551041	168.313465101915	187	371	macromolecular complex subunit organization
GO:0030036	0.0230729060036947	1.66430905695612	32.2109326744904	41	71	actin cytoskeleton organization
GO:0051254	0.0232633557065104	1.43027224032249	63.9681902408894	76	141	positive regulation of RNA metabolic process
GO:0030029	0.0235879055600258	1.63681188639551	34.0256331068561	43	75	actin filament-based process
GO:0032984	0.0241351082185272	1.8901997069936	20.8690549722051	28	46	macromolecular complex disassembly
GO:0044237	0.0258549515033481	1.16586255343317	1030.2961704756	1056	2271	cellular metabolic process
GO:0042254	0.025870534019317	1.28446267432322	127.936380481779	144	282	ribosome biogenesis
GO:0032535	0.0260925412382467	2.12344613259669	14.9712785670167	21	33	regulation of cellular component size
GO:0090066	0.0260925412382467	2.12344613259669	14.9712785670167	21	33	regulation of anatomical structure size
GO:0043543	0.026384767521686	1.7944234717531	23.5911056207536	31	52	protein acylation
GO:0051173	0.0279131196266708	1.40269378779549	66.2365657813465	78	146	positive regulation of nitrogen compound metabolic process
GO:0048518	0.0279174865494063	1.32063492063492	98.9011735639284	113	218	positive regulation of biological process
GO:0045935	0.0281205094836855	1.40519385829473	65.3292155651637	77	144	positive regulation of nucleobase-containing compound metabolic process
GO:0007076	0.0287290604041415	4.83778234086242	4.53675108091414	8	10	mitotic chromosome condensation
GO:0051181	0.0287290604041415	4.83778234086242	4.53675108091414	8	10	cofactor transport
GO:0051495	0.0287290604041415	4.83778234086242	4.53675108091414	8	10	positive regulation of cytoskeleton organization
GO:0031497	0.0314281937294797	2.28956228956229	11.7955528103768	17	26	chromatin assembly
GO:0007015	0.0314597870557831	1.89685768698061	18.600679431748	25	41	actin filament organization
GO:0007568	0.0314597870557831	1.89685768698061	18.600679431748	25	41	aging
GO:0006403	0.0315972363063136	1.51584161821872	41.7381099444101	51	92	RNA localization
GO:0000245	0.0319124922453193	2.90569663692519	7.71247683755405	12	17	spliceosomal complex assembly
GO:0006446	0.0319124922453193	2.90569663692519	7.71247683755405	12	17	regulation of translational initiation
GO:0040020	0.0319124922453193	2.90569663692519	7.71247683755405	12	17	regulation of meiosis
GO:0031325	0.0336131974622406	1.3356286830431	83.4762198888203	96	184	positive regulation of cellular metabolic process
GO:0032502	0.0339423123757745	1.38371577079107	65.7828906732551	77	145	developmental process
GO:0008152	0.034301277977979	1.16166254384982	1083.82983323039	1107	2389	metabolic process
GO:0034968	0.0363559750169027	2.6235119047619	8.61982705373688	13	19	histone lysine methylation
GO:0016139	0.0371445883891008	7.25085440874915	3.1757257566399	6	7	glycoside catabolic process
GO:0022604	0.0371445883891008	7.25085440874915	3.1757257566399	6	7	regulation of cell morphogenesis
GO:0070058	0.0371445883891008	7.25085440874915	3.1757257566399	6	7	tRNA gene clustering
GO:0030261	0.0373879392905646	3.62876712328767	5.44410129709697	9	12	chromosome condensation
GO:0031056	0.0373879392905646	3.62876712328767	5.44410129709697	9	12	regulation of histone modification
GO:0000956	0.0384499365362487	1.63622465400708	27.6741815935763	35	61	nuclear-transcribed mRNA catabolic process
GO:0006402	0.0384499365362487	1.63622465400708	27.6741815935763	35	61	mRNA catabolic process
GO:0043414	0.0387967867206666	1.62084205629216	28.5815318097591	36	63	macromolecule methylation
GO:0009893	0.0390394297350151	1.3189423388403	84.8372452130945	97	187	positive regulation of metabolic process
GO:0000349	0.0422677951302082	Inf	1.81470043236566	4	4	generation of catalytic spliceosome for first transesterification step
GO:0000731	0.0422677951302082	Inf	1.81470043236566	4	4	DNA synthesis involved in DNA repair
GO:0001015	0.0422677951302082	Inf	1.81470043236566	4	4	snoRNA transcription from an RNA polymerase II promoter
GO:0006751	0.0422677951302082	Inf	1.81470043236566	4	4	glutathione catabolic process
GO:0007030	0.0422677951302082	Inf	1.81470043236566	4	4	Golgi organization
GO:0007080	0.0422677951302082	Inf	1.81470043236566	4	4	mitotic metaphase plate congression
GO:0009423	0.0422677951302082	Inf	1.81470043236566	4	4	chorismate biosynthetic process
GO:0010453	0.0422677951302082	Inf	1.81470043236566	4	4	regulation of cell fate commitment
GO:0015780	0.0422677951302082	Inf	1.81470043236566	4	4	nucleotide-sugar transport
GO:0016479	0.0422677951302082	Inf	1.81470043236566	4	4	negative regulation of transcription from RNA polymerase I promoter
GO:0031134	0.0422677951302082	Inf	1.81470043236566	4	4	sister chromatid biorientation
GO:0031494	0.0422677951302082	Inf	1.81470043236566	4	4	regulation of mating type switching
GO:0031590	0.0422677951302082	Inf	1.81470043236566	4	4	wybutosine metabolic process
GO:0031591	0.0422677951302082	Inf	1.81470043236566	4	4	wybutosine biosynthetic process
GO:0033182	0.0422677951302082	Inf	1.81470043236566	4	4	regulation of histone ubiquitination
GO:0033523	0.0422677951302082	Inf	1.81470043236566	4	4	histone H2B ubiquitination
GO:0035066	0.0422677951302082	Inf	1.81470043236566	4	4	positive regulation of histone acetylation
GO:0042822	0.0422677951302082	Inf	1.81470043236566	4	4	pyridoxal phosphate metabolic process
GO:0042823	0.0422677951302082	Inf	1.81470043236566	4	4	pyridoxal phosphate biosynthetic process
GO:0043650	0.0422677951302082	Inf	1.81470043236566	4	4	dicarboxylic acid biosynthetic process
GO:0046677	0.0422677951302082	Inf	1.81470043236566	4	4	response to antibiotic
GO:0050000	0.0422677951302082	Inf	1.81470043236566	4	4	chromosome localization
GO:0051303	0.0422677951302082	Inf	1.81470043236566	4	4	establishment of chromosome localization
GO:0051310	0.0422677951302082	Inf	1.81470043236566	4	4	metaphase plate congression
GO:0071619	0.0422677951302082	Inf	1.81470043236566	4	4	phosphorylation of RNA polymerase II C-terminal domain serine 2 residues
GO:0071894	0.0422677951302082	Inf	1.81470043236566	4	4	histone H2B conserved C-terminal lysine ubiquitination
GO:2000758	0.0422677951302082	Inf	1.81470043236566	4	4	positive regulation of peptidyl-lysine acetylation
GO:2001163	0.0422677951302082	Inf	1.81470043236566	4	4	regulation of phosphorylation of RNA polymerase II C-terminal domain serine 2 residues
GO:2001165	0.0422677951302082	Inf	1.81470043236566	4	4	positive regulation of phosphorylation of RNA polymerase II C-terminal domain serine 2 residues
GO:2001166	0.0422677951302082	Inf	1.81470043236566	4	4	regulation of histone H2B ubiquitination
GO:2001173	0.0422677951302082	Inf	1.81470043236566	4	4	regulation of histone H2B conserved C-terminal lysine ubiquitination
GO:0006997	0.0425638254562474	1.85993545412633	17.2396541074738	23	38	nucleus organization
GO:0006893	0.0438127680133328	2.27089064649243	10.4345274861025	15	23	Golgi to plasma membrane transport
GO:0043618	0.0438127680133328	2.27089064649243	10.4345274861025	15	23	regulation of transcription from RNA polymerase II promoter in response to stress
GO:0043620	0.0438127680133328	2.27089064649243	10.4345274861025	15	23	regulation of DNA-dependent transcription in response to stress
GO:0006367	0.0438130301418037	1.819723183391	18.1470043236566	24	40	transcription initiation from RNA polymerase II promoter
GO:0006950	0.0439882493624762	1.19992993365593	195.080296479308	212	430	response to stress
GO:0000278	0.0440111812353184	1.30161789161214	88.0129709697344	100	194	mitotic cell cycle
GO:0005984	0.0448796784797634	3.02433173406443	6.3514515132798	10	14	disaccharide metabolic process
GO:0043486	0.0448796784797634	3.02433173406443	6.3514515132798	10	14	histone exchange
GO:1901264	0.0448796784797634	3.02433173406443	6.3514515132798	10	14	carbohydrate derivative transport
GO:0044085	0.0452978065761949	1.16458419656116	296.249845583694	316	653	cellular component biogenesis
GO:0006913	0.0455318077396347	1.39339095068632	54.4410129709697	64	120	nucleocytoplasmic transport
GO:0051169	0.0455318077396347	1.39339095068632	54.4410129709697	64	120	nuclear transport
GO:0006360	0.0467878609017663	1.72457843638222	20.8690549722051	27	46	transcription from RNA polymerase I promoter
GO:0006473	0.0467878609017663	1.72457843638222	20.8690549722051	27	46	protein acetylation
GO:0006696	0.0469066554780095	2.15339909765237	11.3418777022854	16	25	ergosterol biosynthetic process
GO:0008204	0.0469066554780095	2.15339909765237	11.3418777022854	16	25	ergosterol metabolic process
GO:0016128	0.0469066554780095	2.15339909765237	11.3418777022854	16	25	phytosteroid metabolic process
GO:0016129	0.0469066554780095	2.15339909765237	11.3418777022854	16	25	phytosteroid biosynthetic process
GO:0044108	0.0469066554780095	2.15339909765237	11.3418777022854	16	25	cellular alcohol biosynthetic process
GO:0071845	0.0482310742114317	1.67632275132275	22.6837554045707	29	50	cellular component disassembly at cellular level
GO:0050896	0.0498718170116741	1.1629170724957	283.093267449043	302	624	response to stimulus
GO:0000080	0.0512976604721671	2.66172839506173	7.25880172946263	11	16	G1 phase of mitotic cell cycle
GO:0031503	0.0512976604721671	2.66172839506173	7.25880172946263	11	16	protein complex localization
GO:0034629	0.0512976604721671	2.66172839506173	7.25880172946263	11	16	cellular protein complex localization
GO:0051318	0.0512976604721671	2.66172839506173	7.25880172946263	11	16	G1 phase
GO:0051320	0.0512976604721671	2.66172839506173	7.25880172946263	11	16	S phase
GO:0001302	0.0520312918114309	1.98258254495332	13.156578134651	18	29	replicative cell aging
GO:0033554	0.0522023076243655	1.20879860375458	160.147313156269	175	353	cellular response to stress
GO:0010639	0.0541361884895174	1.9185632183908	14.0639283508338	19	31	negative regulation of organelle organization
GO:0000288	0.0559795318777032	1.86441577745926	14.9712785670167	20	33	nuclear-transcribed mRNA catabolic process, deadenylation-dependent decay
GO:0030466	0.0559795318777032	1.86441577745926	14.9712785670167	20	33	chromatin silencing at silent mating-type cassette
GO:0051445	0.0567743767361943	2.42004118050789	8.16615194564546	12	18	regulation of meiotic cell cycle
GO:0010948	0.0575894237642404	1.81802486187845	15.8786287831995	21	35	negative regulation of cell cycle process
GO:0007047	0.0610981596330612	1.41003654314656	43.0991352686844	51	95	cellular cell wall organization
GO:0045229	0.0610981596330612	1.41003654314656	43.0991352686844	51	95	external encapsulating structure organization
GO:0071555	0.0610981596330612	1.41003654314656	43.0991352686844	51	95	cell wall organization
GO:0016571	0.0614410775241209	2.24744897959184	9.07350216182829	13	20	histone methylation
GO:0051716	0.0615456445447555	1.16697579932874	228.652254478073	245	504	cellular response to stimulus
GO:0071852	0.0623387440450153	1.42366248433772	40.3770846201359	48	89	fungal-type cell wall organization or biogenesis
GO:0051168	0.0627248717992038	1.42867440225035	39.4697344039531	47	87	nuclear export
GO:0018193	0.0630948815249872	1.43395138475954	38.5623841877702	46	85	peptidyl-amino acid modification
GO:0034504	0.0635538785127165	1.6374133148405	21.3227300802965	27	47	protein localization to nucleus
GO:0000436	0.0637114731321383	3.22336299338353	4.99042618900556	8	11	carbon catabolite activation of transcription from RNA polymerase II promoter
GO:0008064	0.0637114731321383	3.22336299338353	4.99042618900556	8	11	regulation of actin polymerization or depolymerization
GO:0030041	0.0637114731321383	3.22336299338353	4.99042618900556	8	11	actin filament polymerization
GO:0030832	0.0637114731321383	3.22336299338353	4.99042618900556	8	11	regulation of actin filament length
GO:0030833	0.0637114731321383	3.22336299338353	4.99042618900556	8	11	regulation of actin filament polymerization
GO:0030865	0.0637114731321383	3.22336299338353	4.99042618900556	8	11	cortical cytoskeleton organization
GO:0030866	0.0637114731321383	3.22336299338353	4.99042618900556	8	11	cortical actin cytoskeleton organization
GO:0031334	0.0637114731321383	3.22336299338353	4.99042618900556	8	11	positive regulation of protein complex assembly
GO:0072329	0.0637114731321383	3.22336299338353	4.99042618900556	8	11	monocarboxylic acid catabolic process
GO:0031123	0.0654609634997137	1.50732728541521	29.4888820259419	36	65	RNA 3'-end processing
GO:0010604	0.065848126919812	1.27672955974843	80.7541692402718	91	178	positive regulation of macromolecule metabolic process
GO:0022403	0.0704011483651949	1.23317307692308	105.7063001853	117	233	cell cycle phase
GO:0007089	0.0715313668068021	6.03825136612022	2.72205064854849	5	6	traversing start control point of mitotic cell cycle
GO:0008360	0.0715313668068021	6.03825136612022	2.72205064854849	5	6	regulation of cell shape
GO:0016574	0.0715313668068021	6.03825136612022	2.72205064854849	5	6	histone ubiquitination
GO:0033962	0.0715313668068021	6.03825136612022	2.72205064854849	5	6	cytoplasmic mRNA processing body assembly
GO:0042819	0.0715313668068021	6.03825136612022	2.72205064854849	5	6	vitamin B6 biosynthetic process
GO:0043647	0.0715313668068021	6.03825136612022	2.72205064854849	5	6	inositol phosphate metabolic process
GO:0045996	0.0715313668068021	6.03825136612022	2.72205064854849	5	6	negative regulation of transcription by pheromones
GO:0046020	0.0715313668068021	6.03825136612022	2.72205064854849	5	6	negative regulation of transcription from RNA polymerase II promoter by pheromones
GO:0048199	0.0715313668068021	6.03825136612022	2.72205064854849	5	6	vesicle targeting, to, from or within Golgi
GO:0051051	0.0715313668068021	6.03825136612022	2.72205064854849	5	6	negative regulation of transport
GO:0051182	0.0715313668068021	6.03825136612022	2.72205064854849	5	6	coenzyme transport
GO:0061408	0.0715313668068021	6.03825136612022	2.72205064854849	5	6	positive regulation of transcription from RNA polymerase II promoter in response to heat stress
GO:0000084	0.0731523685613699	2.72003424657534	5.89777640518839	9	13	S phase of mitotic cell cycle
GO:0001300	0.0731523685613699	2.72003424657534	5.89777640518839	9	13	chronological cell aging
GO:0006999	0.0731523685613699	2.72003424657534	5.89777640518839	9	13	nuclear pore organization
GO:0007097	0.0731523685613699	2.72003424657534	5.89777640518839	9	13	nuclear migration
GO:0009073	0.0731523685613699	2.72003424657534	5.89777640518839	9	13	aromatic amino acid family biosynthetic process
GO:0040023	0.0731523685613699	2.72003424657534	5.89777640518839	9	13	establishment of nucleus localization
GO:0051647	0.0731523685613699	2.72003424657534	5.89777640518839	9	13	nucleus localization
GO:0032259	0.078789613444002	1.40653739612188	37.201358863496	44	82	methylation
GO:0043648	0.0807291688810062	2.41809458533242	6.80512662137122	10	15	dicarboxylic acid metabolic process
GO:0009064	0.0838752678415809	1.57567567567568	20.8690549722051	26	46	glutamine family amino acid metabolic process
GO:0006405	0.0840119753570942	1.49285370162197	26.313156269302	32	58	RNA export from nucleus
GO:0051052	0.0841209040111113	1.55854963344561	21.7764051883879	27	48	regulation of DNA metabolic process
GO:0045944	0.0886946721862411	1.34452469256295	44.91383570105	52	99	positive regulation of transcription from RNA polymerase II promoter
GO:0007010	0.089393227442283	1.29517393603568	58.0704138357011	66	128	cytoskeleton organization
GO:0007049	0.091623191161048	1.17021459744687	158.786287831995	171	350	cell cycle
GO:0006282	0.0916781237070524	3.62337662337662	3.62940086473132	6	8	regulation of DNA repair
GO:0007266	0.0916781237070524	3.62337662337662	3.62940086473132	6	8	Rho protein signal transduction
GO:0046352	0.0916781237070524	3.62337662337662	3.62940086473132	6	8	disaccharide catabolic process
GO:0051494	0.0916781237070524	3.62337662337662	3.62940086473132	6	8	negative regulation of cytoskeleton organization
GO:0034622	0.0919534399599817	1.18875930106178	128.843730697962	140	284	cellular macromolecular complex assembly
GO:0000416	0.0932717034421717	Inf	1.36102532427424	3	3	positive regulation of histone H3-K36 methylation
GO:0002183	0.0932717034421717	Inf	1.36102532427424	3	3	cytoplasmic translational initiation
GO:0002188	0.0932717034421717	Inf	1.36102532427424	3	3	translation reinitiation
GO:0006527	0.0932717034421717	Inf	1.36102532427424	3	3	arginine catabolic process
GO:0007128	0.0932717034421717	Inf	1.36102532427424	3	3	meiotic prophase I
GO:0009240	0.0932717034421717	Inf	1.36102532427424	3	3	isopentenyl diphosphate biosynthetic process
GO:0009300	0.0932717034421717	Inf	1.36102532427424	3	3	antisense RNA transcription
GO:0009410	0.0932717034421717	Inf	1.36102532427424	3	3	response to xenobiotic stimulus
GO:0010455	0.0932717034421717	Inf	1.36102532427424	3	3	positive regulation of cell fate commitment
GO:0010511	0.0932717034421717	Inf	1.36102532427424	3	3	regulation of phosphatidylinositol biosynthetic process
GO:0010513	0.0932717034421717	Inf	1.36102532427424	3	3	positive regulation of phosphatidylinositol biosynthetic process
GO:0015781	0.0932717034421717	Inf	1.36102532427424	3	3	pyrimidine nucleotide-sugar transport
GO:0015786	0.0932717034421717	Inf	1.36102532427424	3	3	UDP-glucose transport
GO:0016076	0.0932717034421717	Inf	1.36102532427424	3	3	snRNA catabolic process
GO:0016077	0.0932717034421717	Inf	1.36102532427424	3	3	snoRNA catabolic process
GO:0019287	0.0932717034421717	Inf	1.36102532427424	3	3	isopentenyl diphosphate biosynthetic process, mevalonate pathway
GO:0019541	0.0932717034421717	Inf	1.36102532427424	3	3	propionate metabolic process
GO:0030969	0.0932717034421717	Inf	1.36102532427424	3	3	UFP-specific transcription factor mRNA processing involved in endoplasmic reticulum unfolded protein response
GO:0031111	0.0932717034421717	Inf	1.36102532427424	3	3	negative regulation of microtubule polymerization or depolymerization
GO:0031496	0.0932717034421717	Inf	1.36102532427424	3	3	positive regulation of mating type switching
GO:0031507	0.0932717034421717	Inf	1.36102532427424	3	3	heterochromatin assembly
GO:0032312	0.0932717034421717	Inf	1.36102532427424	3	3	regulation of ARF GTPase activity
GO:0033313	0.0932717034421717	Inf	1.36102532427424	3	3	meiotic cell cycle checkpoint
GO:0034314	0.0932717034421717	Inf	1.36102532427424	3	3	Arp2/3 complex-mediated actin nucleation
GO:0034402	0.0932717034421717	Inf	1.36102532427424	3	3	recruitment of 3'-end processing factors to RNA polymerase II holoenzyme complex
GO:0043937	0.0932717034421717	Inf	1.36102532427424	3	3	regulation of sporulation
GO:0044109	0.0932717034421717	Inf	1.36102532427424	3	3	cellular alcohol catabolic process
GO:0045597	0.0932717034421717	Inf	1.36102532427424	3	3	positive regulation of cell differentiation
GO:0046037	0.0932717034421717	Inf	1.36102532427424	3	3	GMP metabolic process
GO:0046490	0.0932717034421717	Inf	1.36102532427424	3	3	isopentenyl diphosphate metabolic process
GO:0046513	0.0932717034421717	Inf	1.36102532427424	3	3	ceramide biosynthetic process
GO:0048313	0.0932717034421717	Inf	1.36102532427424	3	3	Golgi inheritance
GO:0051094	0.0932717034421717	Inf	1.36102532427424	3	3	positive regulation of developmental process
GO:0051324	0.0932717034421717	Inf	1.36102532427424	3	3	prophase
GO:0051598	0.0932717034421717	Inf	1.36102532427424	3	3	meiotic recombination checkpoint
GO:0060194	0.0932717034421717	Inf	1.36102532427424	3	3	regulation of antisense RNA transcription
GO:0060195	0.0932717034421717	Inf	1.36102532427424	3	3	negative regulation of antisense RNA transcription
GO:0070828	0.0932717034421717	Inf	1.36102532427424	3	3	heterochromatin organization
GO:0071036	0.0932717034421717	Inf	1.36102532427424	3	3	nuclear polyadenylation-dependent snoRNA catabolic process
GO:0071037	0.0932717034421717	Inf	1.36102532427424	3	3	nuclear polyadenylation-dependent snRNA catabolic process
GO:0072353	0.0932717034421717	Inf	1.36102532427424	3	3	cellular age-dependent response to reactive oxygen species
GO:0097052	0.0932717034421717	Inf	1.36102532427424	3	3	L-kynurenine metabolic process
GO:0097053	0.0932717034421717	Inf	1.36102532427424	3	3	L-kynurenine catabolic process
GO:0097198	0.0932717034421717	Inf	1.36102532427424	3	3	histone H3-K36 trimethylation
GO:2000001	0.0932717034421717	Inf	1.36102532427424	3	3	regulation of DNA damage checkpoint
GO:2000002	0.0932717034421717	Inf	1.36102532427424	3	3	negative regulation of DNA damage checkpoint
GO:2000243	0.0932717034421717	Inf	1.36102532427424	3	3	positive regulation of reproductive process
GO:2001021	0.0932717034421717	Inf	1.36102532427424	3	3	negative regulation of response to DNA damage stimulus
GO:2001253	0.0932717034421717	Inf	1.36102532427424	3	3	regulation of histone H3-K36 trimethylation
GO:2001255	0.0932717034421717	Inf	1.36102532427424	3	3	positive regulation of histone H3-K36 trimethylation
GO:0006974	0.0956428470914164	1.21961932650073	93.4570722668314	103	206	response to DNA damage stimulus
GO:0008361	0.0957791373576498	1.96540178571429	9.5271772699197	13	21	regulation of cell size
GO:0080135	0.0957791373576498	1.96540178571429	9.5271772699197	13	21	regulation of cellular response to stress
GO:0051325	0.0988065074896177	1.38213896669779	34.9329833230389	41	77	interphase
GO:0007059	0.0996889641854616	1.38678396481056	34.0256331068561	40	75	chromosome segregation
GO:0051329	0.0996889641854616	1.38678396481056	34.0256331068561	40	75	interphase of mitotic cell cycle
