# Supplementary material for: Evolutionary Conservation and Diversification of Puf RNA Binding Proteins and Their mRNA Targets
Source: PLoS Biol. 2015 Nov 20;13(11):e1002307. doi: 10.1371/journal.pbio.1002307 (PMC4654594; doi:10.1371/journal.pbio.1002307)
Supplement: S6 Dataset — (ZIP) [file pbio.1002307.s006.zip › Pezizo Puf4 Motif in Ylipolytica_size1470_CC.txt]

GOCCID	Pvalue	OddsRatio	ExpCount	Count	Size	Term
GO:0044428	1.17061943241837e-11	1.76980783864918	326.646077825818	406	720	nuclear part
GO:0005634	7.88549470686898e-08	1.46435520823526	578.889437924645	652	1276	nucleus
GO:0044451	9.21431020825828e-08	2.28404471544715	81.6615194564546	116	180	nucleoplasm part
GO:0016585	2.05078971043347e-07	3.25791251778094	39.4697344039531	63	87	chromatin remodeling complex
GO:0031981	3.72073233809541e-07	1.6155800169348	235.911056207536	288	520	nuclear lumen
GO:0005654	9.82489650583653e-07	2.00619126589276	95.271772699197	129	210	nucleoplasm
GO:0070603	6.82548626903238e-06	Inf	6.80512662137122	15	15	SWI/SNF-type complex
GO:0005681	3.1347039506025e-05	3.27315138791696	24.9521309450278	40	55	spliceosomal complex
GO:0016591	3.83826670010986e-05	3.14570203081233	25.8594811612106	41	57	DNA-directed RNA polymerase II, holoenzyme
GO:0055029	5.31367114314574e-05	2.61503878702398	34.0256331068561	51	75	nuclear DNA-directed RNA polymerase complex
GO:0000428	5.99242467776669e-05	2.56	34.9329833230389	52	77	DNA-directed RNA polymerase complex
GO:0030880	5.99242467776669e-05	2.56	34.9329833230389	52	77	RNA polymerase complex
GO:0043233	8.73923058297504e-05	1.37966660810325	325.285052501544	370	717	organelle lumen
GO:0070013	8.73923058297504e-05	1.37966660810325	325.285052501544	370	717	intracellular organelle lumen
GO:0032991	0.000134318929770431	1.30102205817258	616.544471896232	668	1359	macromolecular complex
GO:0000785	0.000303407792792236	2.10970293014296	43.0991352686844	60	95	chromatin
GO:0016586	0.000363210561047155	Inf	4.53675108091414	10	10	RSC complex
GO:0031974	0.000445103167821303	1.32407343004769	340.710006176652	381	751	membrane-enclosed lumen
GO:0005684	0.000464340639313489	3.52352352352352	15.8786287831995	26	35	U2-type spliceosomal complex
GO:0000790	0.000539429972562874	2.2263432446531	34.4793082149475	49	76	nuclear chromatin
GO:0005686	0.000562243362625376	14.5614275909403	5.89777640518839	12	13	U2 snRNP
GO:0030532	0.00130556754582973	2.60394340060311	21.3227300802965	32	47	small nuclear ribonucleoprotein complex
GO:0071004	0.00132095637486849	4.37656788421778	10.4345274861025	18	23	U2-type prespliceosome
GO:0071010	0.00132095637486849	4.37656788421778	10.4345274861025	18	23	prespliceosome
GO:0033698	0.00177593049058005	Inf	3.62940086473132	8	8	Rpd3L complex
GO:0070822	0.00177593049058005	Inf	3.62940086473132	8	8	Sin3-type complex
GO:0000118	0.00200732208537575	5.66414662084765	7.71247683755405	14	17	histone deacetylase complex
GO:0043226	0.00219100711610134	1.28518567220703	1155.51050030883	1189	2547	organelle
GO:0043229	0.00219100711610134	1.28518567220703	1155.51050030883	1189	2547	intracellular organelle
GO:0043228	0.00271289970514956	1.26330780535012	347.968807906115	382	767	non-membrane-bounded organelle
GO:0043232	0.00271289970514956	1.26330780535012	347.968807906115	382	767	intracellular non-membrane-bounded organelle
GO:0044422	0.0034342103878101	1.21450525174772	799.375540457072	838	1762	organelle part
GO:0044446	0.0034342103878101	1.21450525174772	799.375540457072	838	1762	intracellular organelle part
GO:0005694	0.00355138822026124	1.46298862727169	102.984249536751	123	227	chromosome
GO:0016514	0.00392478208964715	Inf	3.1757257566399	7	7	SWI/SNF complex
GO:0000123	0.00397929861909855	2.7978561549101	14.9712785670167	23	33	histone acetyltransferase complex
GO:0005665	0.00476402893428287	10.8986301369863	4.53675108091414	9	10	DNA-directed RNA polymerase II, core complex
GO:0044427	0.00569475424807965	1.45649891893586	93.00339715874	111	205	chromosomal part
GO:0000228	0.00612424142991541	1.51628636991268	73.9490426189005	90	163	nuclear chromosome
GO:0000124	0.00674978011326002	4.84831846259437	6.80512662137122	12	15	SAGA complex
GO:0043234	0.00750671818931281	1.20905728643216	441.879555281038	474	974	protein complex
GO:0070210	0.00955703522825458	9.68104038329911	4.08307597282273	8	9	Rpd3L-Expanded complex
GO:0044454	0.00973492719862654	1.5057964369924	66.6902408894379	81	147	nuclear chromosome part
GO:0005934	0.0101182541467276	2.18945908460472	19.0543545398394	27	42	cellular bud tip
GO:0030529	0.0124003607054024	1.26099988266792	207.329524397776	230	457	ribonucleoprotein complex
GO:0005667	0.0138506377096849	2.17031064503364	17.6933292155652	25	39	transcription factor complex
GO:0008023	0.0156106556311427	5.44623287671233	4.99042618900556	9	11	transcription elongation factor complex
GO:0070461	0.0158900572823124	3.63417982155113	7.25880172946263	12	16	SAGA-type complex
GO:0005637	0.0189667432831168	8.46511627906977	3.62940086473132	7	8	nuclear inner membrane
GO:0005885	0.0189667432831168	8.46511627906977	3.62940086473132	7	8	Arp2/3 protein complex
GO:0016593	0.019147285054346	Inf	2.26837554045707	5	5	Cdc73/Paf1 complex
GO:0030427	0.0192015303638872	1.46418338108883	60.7924644842495	73	134	site of polarized growth
GO:0030120	0.0207193568688844	2.42591316333563	12.2492279184682	18	27	vesicle coat
GO:0030133	0.0212769939814536	2.02446906740536	18.1470043236566	25	40	transport vesicle
GO:0005933	0.0248992502210276	1.50603917547537	47.6358863495985	58	105	cellular bud
GO:0005622	0.0262998431523467	1.29207277638831	1344.23934527486	1360	2963	intracellular
GO:0046695	0.026954933279142	3.32904663923182	6.80512662137122	11	15	SLIK (SAGA-like) complex
GO:0005669	0.0287290604041415	4.83778234086242	4.53675108091414	8	10	transcription factor TFIID complex
GO:0044424	0.0297218585897125	1.27624496022665	1338.34156886967	1354	2950	intracellular part
GO:0043227	0.0310195902615076	1.16533399126806	1080.20043236566	1104	2381	membrane-bounded organelle
GO:0043231	0.0310195902615076	1.16533399126806	1080.20043236566	1104	2381	intracellular membrane-bounded organelle
GO:0005938	0.0315270748466522	1.53872365643172	39.0160592958616	48	86	cell cortex
GO:0005576	0.0337940762797465	2.18208132322536	12.7029030265596	18	28	extracellular region
GO:0000786	0.0371445883891008	7.25085440874915	3.1757257566399	6	7	nucleosome
GO:0030127	0.0371445883891008	7.25085440874915	3.1757257566399	6	7	COPII vesicle coat
GO:0071006	0.0371445883891008	7.25085440874915	3.1757257566399	6	7	U2-type catalytic step 1 spliceosome
GO:0071012	0.0371445883891008	7.25085440874915	3.1757257566399	6	7	catalytic step 1 spliceosome
GO:0000812	0.0373879392905646	3.62876712328767	5.44410129709697	9	12	Swr1 complex
GO:0005671	0.0422677951302082	Inf	1.81470043236566	4	4	Ada2/Gcn5/Ada3 transcription activator complex
GO:0071014	0.0422677951302082	Inf	1.81470043236566	4	4	post-mRNA release spliceosomal complex
GO:0005730	0.0435864672857286	1.28163580246914	100.262198888203	113	221	nucleolus
GO:0046540	0.0438127680133328	2.27089064649243	10.4345274861025	15	23	U4/U6 x U5 tri-snRNP complex
GO:0031225	0.0448796784797634	3.02433173406443	6.3514515132798	10	14	anchored to membrane
GO:0022625	0.0467878609017663	1.72457843638222	20.8690549722051	27	46	cytosolic large ribosomal subunit
GO:0044433	0.0482310742114317	1.67632275132275	22.6837554045707	29	50	cytoplasmic vesicle part
GO:0022626	0.0493652827652764	1.43869891576314	43.5528103767758	52	96	cytosolic ribosome
GO:0030660	0.0512976604721671	2.66172839506173	7.25880172946263	11	16	Golgi-associated vesicle membrane
GO:0030663	0.0519007214751347	4.23016415868673	4.08307597282273	7	9	COPI coated vesicle membrane
GO:0044613	0.0519007214751347	4.23016415868673	4.08307597282273	7	9	nuclear pore central transport channel
GO:0000131	0.0559795318777032	1.86441577745926	14.9712785670167	20	33	incipient cellular bud site
GO:0097346	0.0567743767361943	2.42004118050789	8.16615194564546	12	18	INO80-type complex
GO:0030662	0.0575894237642404	1.81802486187845	15.8786287831995	21	35	coated vesicle membrane
GO:0031965	0.0629128204408163	1.65955429113324	20.4153798641136	26	45	nuclear membrane
GO:0005935	0.063447130811324	1.43951434062685	37.6550339715874	45	83	cellular bud neck
GO:0044463	0.0648733643564628	1.47252793858812	33.1182828906733	40	73	cell projection part
GO:0043332	0.0650752138320102	1.48039772727273	32.2109326744904	39	71	mating projection tip
GO:0031298	0.0654150668977439	2.1180412371134	9.98085237801112	14	22	replication fork protection complex
GO:0030135	0.0654609634997137	1.50732728541521	29.4888820259419	36	65	coated vesicle
GO:0000788	0.0715313668068021	6.03825136612022	2.72205064854849	5	6	nuclear nucleosome
GO:0000796	0.0715313668068021	6.03825136612022	2.72205064854849	5	6	condensin complex
GO:0000799	0.0715313668068021	6.03825136612022	2.72205064854849	5	6	nuclear condensin complex
GO:0000974	0.0715313668068021	6.03825136612022	2.72205064854849	5	6	Prp19 complex
GO:0030015	0.0715313668068021	6.03825136612022	2.72205064854849	5	6	CCR4-NOT core complex
GO:0071007	0.0715313668068021	6.03825136612022	2.72205064854849	5	6	U2-type catalytic step 2 spliceosome
GO:0071013	0.0715313668068021	6.03825136612022	2.72205064854849	5	6	catalytic step 2 spliceosome
GO:0031982	0.0763361549943304	1.38896149592842	40.8307597282273	48	90	vesicle
GO:0016023	0.0769665793247646	1.39302253782031	39.9234095120445	47	88	cytoplasmic membrane-bounded vesicle
GO:0031410	0.0769665793247646	1.39302253782031	39.9234095120445	47	88	cytoplasmic vesicle
GO:0031988	0.0769665793247646	1.39302253782031	39.9234095120445	47	88	membrane-bounded vesicle
GO:0005937	0.0804747693497106	1.42244897959184	34.4793082149475	41	76	mating projection
GO:0042995	0.0804747693497106	1.42244897959184	34.4793082149475	41	76	cell projection
GO:0044448	0.0804747693497106	1.42244897959184	34.4793082149475	41	76	cell cortex part
GO:0000243	0.0916781237070524	3.62337662337662	3.62940086473132	6	8	commitment complex
GO:0005791	0.0916781237070524	3.62337662337662	3.62940086473132	6	8	rough endoplasmic reticulum
GO:0030126	0.0916781237070524	3.62337662337662	3.62940086473132	6	8	COPI vesicle coat
GO:0030867	0.0916781237070524	3.62337662337662	3.62940086473132	6	8	rough endoplasmic reticulum membrane
GO:0043614	0.0916781237070524	3.62337662337662	3.62940086473132	6	8	multi-eIF complex
GO:0000133	0.0932717034421717	Inf	1.36102532427424	3	3	polarisome
GO:0032116	0.0932717034421717	Inf	1.36102532427424	3	3	SMC loading complex
GO:0032221	0.0932717034421717	Inf	1.36102532427424	3	3	Rpd3S complex
GO:0030658	0.0957791373576498	1.96540178571429	9.5271772699197	13	21	transport vesicle membrane
