# Supplementary material for: Evolutionary Conservation and Diversification of Puf RNA Binding Proteins and Their mRNA Targets
Source: PLoS Biol. 2015 Nov 20;13(11):e1002307. doi: 10.1371/journal.pbio.1002307 (PMC4654594; doi:10.1371/journal.pbio.1002307)
Supplement: S6 Dataset — (ZIP) [file pbio.1002307.s006.zip › Pezizo Puf4 Motif in Ylipolytica_size1470_MF.txt]

GOMFID	Pvalue	OddsRatio	ExpCount	Count	Size	Term
GO:0003676	2.1451943387976e-06	1.50071591250412	298.971896232242	352	659	nucleic acid binding
GO:0000989	8.72739525084714e-05	2.86311609437047	27.2205064854849	42	60	transcription factor binding transcription factor activity
GO:0000988	9.12511875440157e-05	2.50899858956276	34.4793082149475	51	76	protein binding transcription factor activity
GO:0008270	0.000223226660159171	1.73870967741935	81.6615194564546	105	180	zinc ion binding
GO:0003723	0.000378043195476003	1.47585870413739	157.878937615812	188	348	RNA binding
GO:0003712	0.000464340639313489	3.52352352352352	15.8786287831995	26	35	transcription cofactor activity
GO:0008134	0.00102955742371349	3.50129668049793	14.0639283508338	23	31	transcription factor binding
GO:0046914	0.00149307259017457	1.5150679238794	104.798949969117	127	231	transition metal ion binding
GO:0003677	0.00188595868135172	1.43566787486011	133.834156886967	158	295	DNA binding
GO:0005488	0.00236280789126187	1.22549131469034	810.717418159358	851	1787	binding
GO:0003682	0.00291647990168895	2.24803640901417	24.4984558369364	35	54	chromatin binding
GO:0003968	0.00476402893428287	10.8986301369863	4.53675108091414	9	10	RNA-directed RNA polymerase activity
GO:0004407	0.00476402893428287	10.8986301369863	4.53675108091414	9	10	histone deacetylase activity
GO:0015616	0.00476402893428287	10.8986301369863	4.53675108091414	9	10	DNA translocase activity
GO:0033558	0.00476402893428287	10.8986301369863	4.53675108091414	9	10	protein deacetylase activity
GO:0000981	0.00581990786117692	2.16624139797417	22.6837554045707	32	50	sequence-specific DNA binding RNA polymerase II transcription factor activity
GO:0001085	0.00674978011326002	4.84831846259437	6.80512662137122	12	15	RNA polymerase II transcription factor binding
GO:0043167	0.00795076126449482	1.26552638565895	236.364731315627	262	521	ion binding
GO:0043169	0.00795076126449482	1.26552638565895	236.364731315627	262	521	cation binding
GO:0017069	0.0086704687038548	Inf	2.72205064854849	6	6	snRNA binding
GO:0004386	0.00962022828468459	1.78984795321637	33.5719579987647	44	74	helicase activity
GO:0046872	0.0113573971450976	1.25266839083264	230.013279802347	254	507	metal ion binding
GO:0001071	0.0114385152158524	1.85246680642907	28.5815318097591	38	63	nucleic acid binding transcription factor activity
GO:0003700	0.0114385152158524	1.85246680642907	28.5815318097591	38	63	sequence-specific DNA binding transcription factor activity
GO:0000983	0.0156106556311427	5.44623287671233	4.99042618900556	9	11	RNA polymerase II core promoter sequence-specific DNA binding transcription factor activity
GO:0003713	0.0158900572823124	3.63417982155113	7.25880172946263	12	16	transcription coactivator activity
GO:0016423	0.0189667432831168	8.46511627906977	3.62940086473132	7	8	tRNA (guanine) methyltransferase activity
GO:0051184	0.0189667432831168	8.46511627906977	3.62940086473132	7	8	cofactor transporter activity
GO:0008186	0.0207193568688844	2.42591316333563	12.2492279184682	18	27	RNA-dependent ATPase activity
GO:0042393	0.0207193568688844	2.42591316333563	12.2492279184682	18	27	histone binding
GO:0008175	0.0228486121284006	2.82726231386025	9.07350216182829	14	20	tRNA methyltransferase activity
GO:0003899	0.0244390686485411	2.20591003199699	14.0639283508338	20	31	DNA-directed RNA polymerase activity
GO:0034062	0.0244390686485411	2.20591003199699	14.0639283508338	20	31	RNA polymerase activity
GO:0046983	0.0244390686485411	2.20591003199699	14.0639283508338	20	31	protein dimerization activity
GO:0004004	0.0259641905705063	2.59677736293967	9.98085237801112	15	22	ATP-dependent RNA helicase activity
GO:0043175	0.026954933279142	3.32904663923182	6.80512662137122	11	15	RNA polymerase core enzyme binding
GO:0070063	0.026954933279142	3.32904663923182	6.80512662137122	11	15	RNA polymerase binding
GO:0001075	0.0287290604041415	4.83778234086242	4.53675108091414	8	10	RNA polymerase II core promoter sequence-specific DNA binding transcription factor activity involved in preinitiation complex assembly
GO:0042802	0.0363559750169027	2.6235119047619	8.61982705373688	13	19	identical protein binding
GO:0000993	0.0373879392905646	3.62876712328767	5.44410129709697	9	12	RNA polymerase II core binding
GO:0019213	0.0373879392905646	3.62876712328767	5.44410129709697	9	12	deacetylase activity
GO:0003743	0.0378662042174265	2.02093397745572	14.5176034589253	20	32	translation initiation factor activity
GO:0032403	0.0403099637804108	2.42199312714777	9.5271772699197	14	21	protein complex binding
GO:0001103	0.0422677951302082	Inf	1.81470043236566	4	4	RNA polymerase II repressing transcription factor binding
GO:0005338	0.0422677951302082	Inf	1.81470043236566	4	4	nucleotide-sugar transmembrane transporter activity
GO:0008536	0.0422677951302082	Inf	1.81470043236566	4	4	Ran GTPase binding
GO:0051185	0.0422677951302082	Inf	1.81470043236566	4	4	coenzyme transporter activity
GO:0070491	0.0422677951302082	Inf	1.81470043236566	4	4	repressing transcription factor binding
GO:0070577	0.0422677951302082	Inf	1.81470043236566	4	4	histone acetyl-lysine binding
GO:0001098	0.0448796784797634	3.02433173406443	6.3514515132798	10	14	basal transcription machinery binding
GO:0001099	0.0448796784797634	3.02433173406443	6.3514515132798	10	14	basal RNA polymerase II transcription machinery binding
GO:0008135	0.047557303125076	1.69923664122137	21.7764051883879	28	48	translation factor activity, nucleic acid binding
GO:0042803	0.0512976604721671	2.66172839506173	7.25880172946263	11	16	protein homodimerization activity
GO:0000175	0.0519007214751347	4.23016415868673	4.08307597282273	7	9	3'-5'-exoribonuclease activity
GO:0000386	0.0519007214751347	4.23016415868673	4.08307597282273	7	9	second spliceosomal transesterification activity
GO:0033613	0.0519007214751347	4.23016415868673	4.08307597282273	7	9	activating transcription factor binding
GO:0008173	0.0520312918114309	1.98258254495332	13.156578134651	18	29	RNA methyltransferase activity
GO:0003724	0.0541361884895174	1.9185632183908	14.0639283508338	19	31	RNA helicase activity
GO:0001077	0.0567743767361943	2.42004118050789	8.16615194564546	12	18	RNA polymerase II core promoter proximal region sequence-specific DNA binding transcription factor activity involved in positive regulation of transcription
GO:0001228	0.0567743767361943	2.42004118050789	8.16615194564546	12	18	RNA polymerase II transcription regulatory region sequence-specific DNA binding transcription factor activity involved in positive regulation of transcription
GO:0003714	0.0637114731321383	3.22336299338353	4.99042618900556	8	11	transcription corepressor activity
GO:0008026	0.0651236491166864	1.56742582290218	24.9521309450278	31	55	ATP-dependent helicase activity
GO:0070035	0.0651236491166864	1.56742582290218	24.9521309450278	31	55	purine NTP-dependent helicase activity
GO:0000982	0.0654150668977439	2.1180412371134	9.98085237801112	14	22	RNA polymerase II core promoter proximal region sequence-specific DNA binding transcription factor activity
GO:0000384	0.0715313668068021	6.03825136612022	2.72205064854849	5	6	first spliceosomal transesterification activity
GO:0004532	0.0731523685613699	2.72003424657534	5.89777640518839	9	13	exoribonuclease activity
GO:0016896	0.0731523685613699	2.72003424657534	5.89777640518839	9	13	exoribonuclease activity, producing 5'-phosphomonoesters
GO:0005198	0.075142686605318	1.2328201451267	101.169549104385	112	223	structural molecule activity
GO:0005543	0.0819638815892978	1.44143081761006	31.757257566399	38	70	phospholipid binding
GO:0003729	0.0838752678415809	1.57567567567568	20.8690549722051	26	46	mRNA binding
GO:0016614	0.0841209040111113	1.55854963344561	21.7764051883879	27	48	oxidoreductase activity, acting on CH-OH group of donors
GO:0001102	0.0916781237070524	3.62337662337662	3.62940086473132	6	8	RNA polymerase II activating transcription factor binding
GO:0016903	0.0917773511121227	2.07314442592411	8.61982705373688	12	19	oxidoreductase activity, acting on the aldehyde or oxo group of donors
GO:0001179	0.0932717034421717	Inf	1.36102532427424	3	3	RNA polymerase I transcription factor binding
GO:0003840	0.0932717034421717	Inf	1.36102532427424	3	3	gamma-glutamyltransferase activity
GO:0004022	0.0932717034421717	Inf	1.36102532427424	3	3	alcohol dehydrogenase (NAD) activity
GO:0004030	0.0932717034421717	Inf	1.36102532427424	3	3	aldehyde dehydrogenase [NAD(P)+] activity
GO:0004602	0.0932717034421717	Inf	1.36102532427424	3	3	glutathione peroxidase activity
GO:0005102	0.0932717034421717	Inf	1.36102532427424	3	3	receptor binding
GO:0008060	0.0932717034421717	Inf	1.36102532427424	3	3	ARF GTPase activator activity
GO:0035004	0.0932717034421717	Inf	1.36102532427424	3	3	phosphatidylinositol 3-kinase activity
GO:0070300	0.0932717034421717	Inf	1.36102532427424	3	3	phosphatidic acid binding
