# Supplementary material for: Evolutionary Conservation and Diversification of Puf RNA Binding Proteins and Their mRNA Targets
Source: PLoS Biol. 2015 Nov 20;13(11):e1002307. doi: 10.1371/journal.pbio.1002307 (PMC4654594; doi:10.1371/journal.pbio.1002307)
Supplement: S6 Dataset — (ZIP) [file pbio.1002307.s006.zip › Pezizomycotina Puf3 conserved_1fdr_size185_BP.txt]

GOBPID	Pvalue	OddsRatio	ExpCount	Count	Size	Term
GO:0055085	1.69983147235637e-06	3.07960557960558	12.1527347781218	30	192	transmembrane transport
GO:0071702	4.22376755350229e-05	3.59409181636727	5.82318541451668	17	92	organic substance transport
GO:0015849	4.6743829345036e-05	5.3470014450867	2.72170622635019	11	43	organic acid transport
GO:0046942	4.6743829345036e-05	5.3470014450867	2.72170622635019	11	43	carboxylic acid transport
GO:0006835	7.3962256771867e-05	60.4888888888889	0.316477468180255	4	5	dicarboxylic acid transport
GO:0006811	0.000107540980984308	3.052096724824	7.46886824905401	19	118	ion transport
GO:0022900	0.000283641410371681	5.13523809523809	2.27863777089783	9	36	electron transport chain
GO:0006631	0.000368123843235243	4.41379310344828	2.84829721362229	10	45	fatty acid metabolic process
GO:0055114	0.000435304259333032	2.14512585175914	16.8366013071895	31	266	oxidation-reduction process
GO:0006629	0.000564218744266361	2.25754361956894	13.3553491572067	26	211	lipid metabolic process
GO:0044255	0.000564879196667646	2.38311688311688	11.203302373581	23	177	cellular lipid metabolic process
GO:0032787	0.00058523326006707	3.31761096730898	4.68386652906777	13	74	monocarboxylic acid metabolic process
GO:0007005	0.000601083111430827	2.32545454545455	11.9628482972136	24	189	mitochondrion organization
GO:0006696	0.000657416680030302	5.94318895166353	1.58238734090127	7	25	ergosterol biosynthetic process
GO:0016129	0.000657416680030302	5.94318895166353	1.58238734090127	7	25	phytosteroid biosynthetic process
GO:0044108	0.000657416680030302	5.94318895166353	1.58238734090127	7	25	cellular alcohol biosynthetic process
GO:0046165	0.000800622345286584	4.32482142857143	2.59511523907809	9	41	alcohol biosynthetic process
GO:0000266	0.000952186917346892	45.1160220994475	0.253181974544204	3	4	mitochondrial fission
GO:0008204	0.00108978859420845	5.34491525423729	1.70897832817337	7	27	ergosterol metabolic process
GO:0016128	0.00108978859420845	5.34491525423729	1.70897832817337	7	27	phytosteroid metabolic process
GO:0044107	0.00108978859420845	5.34491525423729	1.70897832817337	7	27	cellular alcohol metabolic process
GO:0006812	0.00127788657373337	2.86826625386997	5.69659442724458	14	90	cation transport
GO:0008202	0.00208878177390515	4.08030303030303	2.40522875816993	8	38	steroid metabolic process
GO:0016125	0.00208878177390515	4.08030303030303	2.40522875816993	8	38	sterol metabolic process
GO:0051259	0.00226952390820942	22.5497237569061	0.316477468180255	3	5	protein oligomerization
GO:0006694	0.00259976269200355	4.44750470809793	1.96216030271758	7	31	steroid biosynthetic process
GO:0016126	0.00259976269200355	4.44750470809793	1.96216030271758	7	31	sterol biosynthetic process
GO:0008610	0.00309464961643799	2.32970900304654	8.29170966632267	17	131	lipid biosynthetic process
GO:0006091	0.00333906771445203	2.45530987231392	6.9625042999656	15	110	generation of precursor metabolites and energy
GO:0033617	0.00360498696101499	8.62222222222222	0.69625042999656	4	11	mitochondrial respiratory chain complex IV assembly
GO:0044281	0.00406896545254803	1.60944499490629	37.9772961816305	53	600	small molecule metabolic process
GO:0006635	0.00432814666960212	15.0276243093923	0.379772961816305	3	6	fatty acid beta-oxidation
GO:0016559	0.00432814666960212	15.0276243093923	0.379772961816305	3	6	peroxisome fission
GO:0030029	0.00486690022178519	2.77475599355633	4.55727554179567	11	72	actin filament-based process
GO:0006744	0.00514295348133021	7.54166666666667	0.759545923632611	4	12	ubiquinone biosynthetic process
GO:0008535	0.00514295348133021	7.54166666666667	0.759545923632611	4	12	respiratory chain complex IV assembly
GO:0045426	0.00514295348133021	7.54166666666667	0.759545923632611	4	12	quinone cofactor biosynthetic process
GO:0097034	0.00514295348133021	7.54166666666667	0.759545923632611	4	12	mitochondrial respiratory chain complex IV biogenesis
GO:0006066	0.00667783154586626	2.6417088150289	4.74716202270382	11	75	alcohol metabolic process
GO:0045333	0.00672709580136951	2.99291925465839	3.4812521499828	9	55	cellular respiration
GO:0006743	0.00706607569326153	6.70123456790123	0.822841417268662	4	13	ubiquinone metabolic process
GO:0015718	0.00706607569326153	6.70123456790123	0.822841417268662	4	13	monocarboxylic acid transport
GO:0042375	0.00706607569326153	6.70123456790123	0.822841417268662	4	13	quinone cofactor metabolic process
GO:0009062	0.00722341756463218	11.2665745856354	0.443068455452356	3	7	fatty acid catabolic process
GO:0019395	0.00722341756463218	11.2665745856354	0.443068455452356	3	7	fatty acid oxidation
GO:0034440	0.00722341756463218	11.2665745856354	0.443068455452356	3	7	lipid oxidation
GO:0042147	0.00851580166820857	4.72590782122905	1.32920536635707	5	21	retrograde transport, endosome to Golgi
GO:0044283	0.00966717003047689	1.86306306306306	13.1021671826625	22	207	small molecule biosynthetic process
GO:0030036	0.0103899712121319	2.59497369959088	4.36738906088751	10	69	actin cytoskeleton organization
GO:0006633	0.0104667056255659	4.446270128163	1.39250085999312	5	22	fatty acid biosynthetic process
GO:0006826	0.0110238100436051	9.00994475138122	0.506363949088407	3	8	iron ion transport
GO:0019676	0.0114583113252423	29.9120879120879	0.189886480908153	2	3	ammonia assimilation cycle
GO:0051260	0.0114583113252423	29.9120879120879	0.189886480908153	2	3	protein homooligomerization
GO:0051179	0.0134560221590523	1.45335157318741	50.3199174406605	64	795	localization
GO:0007031	0.0134743377880382	3.49654278305964	2.02545579635363	6	32	peroxisome organization
GO:0051234	0.0140899339915116	1.45946331715672	46.7120743034056	60	738	establishment of localization
GO:0006810	0.014329481735389	1.46071578947368	45.8259373925009	59	724	transport
GO:0030150	0.0154891575775474	5.02037037037037	1.01272789817681	4	16	protein import into mitochondrial matrix
GO:0006656	0.0157746283753739	7.50552486187845	0.569659442724458	3	9	phosphatidylcholine biosynthetic process
GO:0042180	0.0163167468559771	1.63894091802521	19.4950120399037	29	308	cellular ketone metabolic process
GO:0046034	0.0167381854073396	2.95182046453233	2.72170622635019	7	43	ATP metabolic process
GO:0006592	0.0219644357331378	14.9505494505495	0.253181974544204	2	4	ornithine biosynthetic process
GO:0015677	0.0219644357331378	14.9505494505495	0.253181974544204	2	4	copper ion import
GO:0070649	0.0219644357331378	14.9505494505495	0.253181974544204	2	4	formin-nucleated actin cable assembly
GO:0032956	0.0235856805895193	4.3	1.13931888544892	4	18	regulation of actin cytoskeleton organization
GO:0032970	0.0235856805895193	4.3	1.13931888544892	4	18	regulation of actin filament-based process
GO:0009060	0.0236992733897129	2.72171519629147	2.91159270725834	7	46	aerobic respiration
GO:0009064	0.0264063583702597	2.65268361581921	2.97488820089439	7	47	glutamine family amino acid metabolic process
GO:0016197	0.0277033963708921	2.43	3.67113863089095	8	58	endosomal transport
GO:0046470	0.0282124512860587	5.625	0.69625042999656	3	11	phosphatidylcholine metabolic process
GO:0051495	0.0282124512860587	5.625	0.69625042999656	3	11	positive regulation of cytoskeleton organization
GO:0072329	0.0282124512860587	5.625	0.69625042999656	3	11	monocarboxylic acid catabolic process
GO:0006541	0.0284362505442377	4.01185185185185	1.20261437908497	4	19	glutamine metabolic process
GO:0033108	0.0284362505442377	4.01185185185185	1.20261437908497	4	19	mitochondrial respiratory chain complex assembly
GO:0009205	0.0292261164751489	1.99519716885743	6.5827313381493	12	104	purine ribonucleoside triphosphate metabolic process
GO:0006839	0.0293175482315247	2.58701942951633	3.03818369453044	7	48	mitochondrial transport
GO:0009144	0.0333158740935201	1.95126175160811	6.7093223254214	12	106	purine nucleoside triphosphate metabolic process
GO:0009199	0.0333158740935201	1.95126175160811	6.7093223254214	12	106	ribonucleoside triphosphate metabolic process
GO:0006123	0.0350943769497566	9.96336996336996	0.316477468180255	2	5	mitochondrial electron transport, cytochrome c to oxygen
GO:0035434	0.0350943769497566	9.96336996336996	0.316477468180255	2	5	copper ion transmembrane transport
GO:0015985	0.0359022838876349	4.99815837937385	0.759545923632611	3	12	energy coupled proton transport, down electrochemical gradient
GO:0015986	0.0359022838876349	4.99815837937385	0.759545923632611	3	12	ATP synthesis coupled proton transport
GO:0065002	0.0376176432792994	3.0145251396648	1.89886480908153	5	30	intracellular protein transmembrane transport
GO:0071806	0.0376176432792994	3.0145251396648	1.89886480908153	5	30	protein transmembrane transport
GO:0009150	0.0397111621337139	1.84075157028373	7.65875472996216	13	121	purine ribonucleotide metabolic process
GO:0015992	0.0426327491334364	2.89750752041255	1.96216030271758	5	31	proton transport
GO:0000154	0.044553146345947	4.49668508287293	0.822841417268662	3	13	rRNA modification
GO:0006720	0.044553146345947	4.49668508287293	0.822841417268662	3	13	isoprenoid metabolic process
GO:0008299	0.044553146345947	4.49668508287293	0.822841417268662	3	13	isoprenoid biosynthetic process
GO:0008643	0.044553146345947	4.49668508287293	0.822841417268662	3	13	carbohydrate transport
GO:0009141	0.0453080427958255	1.8491895701198	7.02579979360165	12	111	nucleoside triphosphate metabolic process
GO:0006818	0.0480324549381397	2.78915787295676	2.02545579635363	5	32	hydrogen transport
GO:0015980	0.0481112101425074	2.03872068230277	4.81045751633987	9	76	energy derivation by oxidation of organic compounds
GO:0006580	0.0504774920898339	7.46978021978022	0.379772961816305	2	6	ethanolamine metabolic process
GO:0006646	0.0504774920898339	7.46978021978022	0.379772961816305	2	6	phosphatidylethanolamine biosynthetic process
GO:0015908	0.0504774920898339	7.46978021978022	0.379772961816305	2	6	fatty acid transport
GO:0030838	0.0504774920898339	7.46978021978022	0.379772961816305	2	6	positive regulation of actin filament polymerization
GO:0045010	0.0504774920898339	7.46978021978022	0.379772961816305	2	6	actin nucleation
GO:0046335	0.0504774920898339	7.46978021978022	0.379772961816305	2	6	ethanolamine biosynthetic process
GO:0050821	0.0504774920898339	7.46978021978022	0.379772961816305	2	6	protein stabilization
GO:1901160	0.0504774920898339	7.46978021978022	0.379772961816305	2	6	primary amino compound metabolic process
GO:1901162	0.0504774920898339	7.46978021978022	0.379772961816305	2	6	primary amino compound biosynthetic process
GO:0006643	0.0533884559262301	3.1625730994152	1.45579635362917	4	23	membrane lipid metabolic process
GO:0006665	0.0533884559262301	3.1625730994152	1.45579635362917	4	23	sphingolipid metabolic process
GO:0071705	0.0533884559262301	3.1625730994152	1.45579635362917	4	23	nitrogen compound transport
GO:0010876	0.0538193297106039	2.68854748603352	2.08875128998968	5	33	lipid localization
GO:0006536	0.0541374671363662	4.08638874937217	0.886136910904713	3	14	glutamate metabolic process
GO:0006778	0.0541374671363662	4.08638874937217	0.886136910904713	3	14	porphyrin-containing compound metabolic process
GO:0006779	0.0541374671363662	4.08638874937217	0.886136910904713	3	14	porphyrin-containing compound biosynthetic process
GO:0006783	0.0541374671363662	4.08638874937217	0.886136910904713	3	14	heme biosynthetic process
GO:0033013	0.0541374671363662	4.08638874937217	0.886136910904713	3	14	tetrapyrrole metabolic process
GO:0033014	0.0541374671363662	4.08638874937217	0.886136910904713	3	14	tetrapyrrole biosynthetic process
GO:0042168	0.0541374671363662	4.08638874937217	0.886136910904713	3	14	heme metabolic process
GO:0042439	0.0541374671363662	4.08638874937217	0.886136910904713	3	14	ethanolamine-containing compound metabolic process
GO:1901264	0.0541374671363662	4.08638874937217	0.886136910904713	3	14	carbohydrate derivative transport
GO:0007047	0.0552929794159992	1.97813664596273	4.93704850361197	9	78	cellular cell wall organization
GO:0045229	0.0552929794159992	1.97813664596273	4.93704850361197	9	78	external encapsulating structure organization
GO:0071555	0.0552929794159992	1.97813664596273	4.93704850361197	9	78	cell wall organization
GO:0015672	0.0561556601230201	2.38172678888232	2.78500171998624	6	44	monovalent inorganic cation transport
GO:0034220	0.0561556601230201	2.38172678888232	2.78500171998624	6	44	ion transmembrane transport
GO:0016053	0.0565952959795261	1.66259325958323	9.68421052631579	15	153	organic acid biosynthetic process
GO:0046394	0.0565952959795261	1.66259325958323	9.68421052631579	15	153	carboxylic acid biosynthetic process
GO:0006163	0.0581643016799134	1.72407831172133	8.10182318541452	13	128	purine nucleotide metabolic process
GO:0030258	0.0610176465518133	3.00333333333333	1.51909184726522	4	24	lipid modification
GO:0000017	0.0632954936360512	Inf	0.0632954936360509	1	1	alpha-glucoside transport
GO:0000455	0.0632954936360512	Inf	0.0632954936360509	1	1	enzyme-directed rRNA pseudouridine synthesis
GO:0001676	0.0632954936360512	Inf	0.0632954936360509	1	1	long-chain fatty acid metabolic process
GO:0006279	0.0632954936360512	Inf	0.0632954936360509	1	1	premeiotic DNA replication
GO:0006390	0.0632954936360512	Inf	0.0632954936360509	1	1	transcription from mitochondrial promoter
GO:0010794	0.0632954936360512	Inf	0.0632954936360509	1	1	regulation of dolichol biosynthetic process
GO:0010795	0.0632954936360512	Inf	0.0632954936360509	1	1	regulation of ubiquinone biosynthetic process
GO:0010796	0.0632954936360512	Inf	0.0632954936360509	1	1	regulation of multivesicular body size
GO:0010960	0.0632954936360512	Inf	0.0632954936360509	1	1	magnesium ion homeostasis
GO:0010961	0.0632954936360512	Inf	0.0632954936360509	1	1	cellular magnesium ion homeostasis
GO:0015721	0.0632954936360512	Inf	0.0632954936360509	1	1	bile acid and bile salt transport
GO:0015723	0.0632954936360512	Inf	0.0632954936360509	1	1	bilirubin transport
GO:0015729	0.0632954936360512	Inf	0.0632954936360509	1	1	oxaloacetate transport
GO:0015740	0.0632954936360512	Inf	0.0632954936360509	1	1	C4-dicarboxylate transport
GO:0015741	0.0632954936360512	Inf	0.0632954936360509	1	1	fumarate transport
GO:0015744	0.0632954936360512	Inf	0.0632954936360509	1	1	succinate transport
GO:0015785	0.0632954936360512	Inf	0.0632954936360509	1	1	UDP-galactose transport
GO:0015871	0.0632954936360512	Inf	0.0632954936360509	1	1	choline transport
GO:0015880	0.0632954936360512	Inf	0.0632954936360509	1	1	coenzyme A transport
GO:0019747	0.0632954936360512	Inf	0.0632954936360509	1	1	regulation of isoprenoid metabolic process
GO:0031460	0.0632954936360512	Inf	0.0632954936360509	1	1	glycine betaine transport
GO:0033363	0.0632954936360512	Inf	0.0632954936360509	1	1	secretory granule organization
GO:0034229	0.0632954936360512	Inf	0.0632954936360509	1	1	ethanolamine transport
GO:0034644	0.0632954936360512	Inf	0.0632954936360509	1	1	cellular response to UV
GO:0034659	0.0632954936360512	Inf	0.0632954936360509	1	1	isopropylmalate transport
GO:0035352	0.0632954936360512	Inf	0.0632954936360509	1	1	NAD transmembrane transport
GO:0035947	0.0632954936360512	Inf	0.0632954936360509	1	1	regulation of gluconeogenesis by regulation of transcription from RNA polymerase II promoter
GO:0035948	0.0632954936360512	Inf	0.0632954936360509	1	1	positive regulation of gluconeogenesis by positive regulation of transcription from RNA polymerase II promoter
GO:0042946	0.0632954936360512	Inf	0.0632954936360509	1	1	glucoside transport
GO:0043132	0.0632954936360512	Inf	0.0632954936360509	1	1	NAD transport
GO:0045723	0.0632954936360512	Inf	0.0632954936360509	1	1	positive regulation of fatty acid biosynthetic process
GO:0045923	0.0632954936360512	Inf	0.0632954936360509	1	1	positive regulation of fatty acid metabolic process
GO:0048250	0.0632954936360512	Inf	0.0632954936360509	1	1	mitochondrial iron ion transport
GO:0048259	0.0632954936360512	Inf	0.0632954936360509	1	1	regulation of receptor-mediated endocytosis
GO:0048260	0.0632954936360512	Inf	0.0632954936360509	1	1	positive regulation of receptor-mediated endocytosis
GO:0051036	0.0632954936360512	Inf	0.0632954936360509	1	1	regulation of endosome size
GO:0051193	0.0632954936360512	Inf	0.0632954936360509	1	1	regulation of cofactor metabolic process
GO:0051196	0.0632954936360512	Inf	0.0632954936360509	1	1	regulation of coenzyme metabolic process
GO:0051791	0.0632954936360512	Inf	0.0632954936360509	1	1	medium-chain fatty acid metabolic process
GO:0051792	0.0632954936360512	Inf	0.0632954936360509	1	1	medium-chain fatty acid biosynthetic process
GO:0061413	0.0632954936360512	Inf	0.0632954936360509	1	1	regulation of transcription from RNA polymerase II promoter by a nonfermentable carbon source
GO:0061414	0.0632954936360512	Inf	0.0632954936360509	1	1	positive regulation of transcription from RNA polymerase II promoter by a nonfermentable carbon source
GO:0061415	0.0632954936360512	Inf	0.0632954936360509	1	1	negative regulation of transcription from RNA polymerase II promoter by a nonfermentable carbon source
GO:0070407	0.0632954936360512	Inf	0.0632954936360509	1	1	oxidation-dependent protein catabolic process
GO:0071478	0.0632954936360512	Inf	0.0632954936360509	1	1	cellular response to radiation
GO:0071482	0.0632954936360512	Inf	0.0632954936360509	1	1	cellular response to light stimulus
GO:0071519	0.0632954936360512	Inf	0.0632954936360509	1	1	actin filament bundle assembly involved in cytokinetic actomyosin contractile ring assembly
GO:0097054	0.0632954936360512	Inf	0.0632954936360509	1	1	L-glutamate biosynthetic process
GO:2000197	0.0632954936360512	Inf	0.0632954936360509	1	1	regulation of ribonucleoprotein complex localization
GO:2000200	0.0632954936360512	Inf	0.0632954936360509	1	1	regulation of ribosomal subunit export from nucleus
GO:2000203	0.0632954936360512	Inf	0.0632954936360509	1	1	regulation of ribosomal large subunit export from nucleus
GO:2000235	0.0632954936360512	Inf	0.0632954936360509	1	1	regulation of tRNA processing
GO:2000238	0.0632954936360512	Inf	0.0632954936360509	1	1	regulation of tRNA export from nucleus
GO:2000689	0.0632954936360512	Inf	0.0632954936360509	1	1	actin filament organization involved in cytokinetic actomyosin contractile ring assembly
GO:0009259	0.0643570089225747	1.69330734243015	8.22841417268662	13	130	ribonucleotide metabolic process
GO:0030148	0.0646195932963685	3.74447513812155	0.949432404540764	3	15	sphingolipid biosynthetic process
GO:0046467	0.0646195932963685	3.74447513812155	0.949432404540764	3	15	membrane lipid biosynthetic process
GO:0006626	0.0665564928170881	2.50744878957169	2.21534227726178	5	35	protein targeting to mitochondrion
GO:0055080	0.0671426054157817	1.98360655737705	4.36738906088751	8	69	cation homeostasis
GO:0030001	0.0672103415320974	2.26095505617978	2.91159270725834	6	46	metal ion transport
GO:0006782	0.0677791218999147	5.97362637362637	0.443068455452356	2	7	protoporphyrinogen IX biosynthetic process
GO:0019878	0.0677791218999147	5.97362637362637	0.443068455452356	2	7	lysine biosynthetic process via aminoadipic acid
GO:0030950	0.0677791218999147	5.97362637362637	0.443068455452356	2	7	establishment or maintenance of actin cytoskeleton polarity
GO:0030952	0.0677791218999147	5.97362637362637	0.443068455452356	2	7	establishment or maintenance of cytoskeleton polarity
GO:0032273	0.0677791218999147	5.97362637362637	0.443068455452356	2	7	positive regulation of protein polymerization
GO:0045332	0.0677791218999147	5.97362637362637	0.443068455452356	2	7	phospholipid translocation
GO:0046501	0.0677791218999147	5.97362637362637	0.443068455452356	2	7	protoporphyrinogen IX metabolic process
GO:0051017	0.0677791218999147	5.97362637362637	0.443068455452356	2	7	actin filament bundle assembly
GO:0006200	0.0691923464223656	2.85925925925926	1.58238734090127	4	25	ATP catabolic process
GO:0006461	0.0710460514951269	1.601357222659	10.000687994496	15	158	protein complex assembly
GO:0006119	0.075957386154558	3.45516362090948	1.01272789817681	3	16	oxidative phosphorylation
GO:0010565	0.075957386154558	3.45516362090948	1.01272789817681	3	16	regulation of cellular ketone metabolic process
GO:0022904	0.075957386154558	3.45516362090948	1.01272789817681	3	16	respiratory electron transport chain
GO:0042773	0.075957386154558	3.45516362090948	1.01272789817681	3	16	ATP synthesis coupled electron transport
GO:0042775	0.075957386154558	3.45516362090948	1.01272789817681	3	16	mitochondrial ATP synthesis coupled electron transport
GO:0070271	0.077460481332231	1.57804529687819	10.1272789817681	15	160	protein complex biogenesis
GO:0009084	0.0779015915213467	2.72828282828283	1.64568283453732	4	26	glutamine family amino acid biosynthetic process
GO:0009154	0.0857443999226373	1.7912030075188	5.38011695906433	9	85	purine ribonucleotide catabolic process
GO:0009203	0.0857443999226373	1.7912030075188	5.38011695906433	9	85	ribonucleoside triphosphate catabolic process
GO:0009207	0.0857443999226373	1.7912030075188	5.38011695906433	9	85	purine ribonucleoside triphosphate catabolic process
GO:0009261	0.0857443999226373	1.7912030075188	5.38011695906433	9	85	ribonucleotide catabolic process
GO:0000103	0.0866975591853513	4.97619047619048	0.506363949088407	2	8	sulfate assimilation
GO:0006111	0.0866975591853513	4.97619047619048	0.506363949088407	2	8	regulation of gluconeogenesis
GO:0009651	0.0866975591853513	4.97619047619048	0.506363949088407	2	8	response to salt stress
GO:0015837	0.0866975591853513	4.97619047619048	0.506363949088407	2	8	amine transport
GO:0031647	0.0866975591853513	4.97619047619048	0.506363949088407	2	8	regulation of protein stability
GO:0034204	0.0866975591853513	4.97619047619048	0.506363949088407	2	8	lipid translocation
GO:0046337	0.0866975591853513	4.97619047619048	0.506363949088407	2	8	phosphatidylethanolamine metabolic process
GO:0097035	0.0866975591853513	4.97619047619048	0.506363949088407	2	8	regulation of membrane lipid distribution
GO:0006820	0.0871317115931975	2.60869565217391	1.70897832817337	4	27	anion transport
GO:0070882	0.0880260374016201	1.72087251828631	6.20295837633299	10	98	cellular cell wall organization or biogenesis
GO:0070585	0.0885361482158687	2.27695953952937	2.40522875816993	5	38	protein localization to mitochondrion
GO:0072655	0.0885361482158687	2.27695953952937	2.40522875816993	5	38	establishment of protein localization to mitochondrion
GO:0019752	0.089945363439407	1.40304182509506	18.1658066735466	24	287	carboxylic acid metabolic process
GO:0043436	0.089945363439407	1.40304182509506	18.1658066735466	24	287	oxoacid metabolic process
GO:0006082	0.092726918953569	1.39715909090909	18.2291021671827	24	288	organic acid metabolic process
GO:0071554	0.0927770263134255	1.70089112746997	6.26625386996904	10	99	cell wall organization or biogenesis
GO:0009143	0.0959908001520663	1.74395604395604	5.50670794633643	9	87	nucleoside triphosphate catabolic process
GO:0009146	0.0959908001520663	1.74395604395604	5.50670794633643	9	87	purine nucleoside triphosphate catabolic process
GO:0006084	0.0968666038564776	2.49907407407407	1.77227382180943	4	28	acetyl-CoA metabolic process
GO:0051493	0.0968666038564776	2.49907407407407	1.77227382180943	4	28	regulation of cytoskeleton organization
GO:0044271	0.0975855498650226	1.56692657569851	8.79807361541108	13	139	cellular nitrogen compound biosynthetic process
GO:1901136	0.0976792753422945	1.68135376756066	6.32954936360509	10	100	carbohydrate derivative catabolic process
