# Supplementary material for: Evolutionary Conservation and Diversification of Puf RNA Binding Proteins and Their mRNA Targets
Source: PLoS Biol. 2015 Nov 20;13(11):e1002307. doi: 10.1371/journal.pbio.1002307 (PMC4654594; doi:10.1371/journal.pbio.1002307)
Supplement: S6 Dataset — (ZIP) [file pbio.1002307.s006.zip › Pezizomycotina Puf3 conserved_1fdr_size185_CC.txt]

GOCCID	Pvalue	OddsRatio	ExpCount	Count	Size	Term
GO:0044425	1.27406969551006e-08	2.41588785046729	52.9783281733746	88	837	membrane part
GO:0016020	1.36426032682909e-08	2.37571376185238	63.8651530787754	100	1009	membrane
GO:0031224	1.55895810715663e-08	2.48756025501477	42.0915032679739	75	665	intrinsic to membrane
GO:0005743	2.16166644024853e-08	4.02335377232738	9.49432404540764	29	150	mitochondrial inner membrane
GO:0016021	5.16521061046899e-08	2.41404354611902	41.5218438252494	73	656	integral to membrane
GO:0019866	6.32721738414215e-08	3.79309475806452	9.93739250085999	29	157	organelle inner membrane
GO:0044429	9.66898974998628e-08	2.725625	23.3560371517028	49	369	mitochondrial part
GO:0005740	3.67716835794605e-07	3.00357710651828	15.1909184726522	36	240	mitochondrial envelope
GO:0031967	9.62106852423505e-07	2.68180488712808	19.2418300653595	41	304	organelle envelope
GO:0031975	9.62106852423505e-07	2.68180488712808	19.2418300653595	41	304	envelope
GO:0031966	4.53376401347391e-06	2.80664819944598	14.0515995872033	32	222	mitochondrial membrane
GO:0031090	1.85910684573515e-05	2.0004936391075	42.5978672170623	67	673	organelle membrane
GO:0044444	3.15161663685942e-05	1.91969111969112	101.77915376677	128	1608	cytoplasmic part
GO:0005739	5.54117817496477e-05	1.92446746140317	42.218094255246	65	667	mitochondrion
GO:0005777	0.000129224079122223	5.15900383141762	2.53181974544204	10	40	peroxisome
GO:0042579	0.000129224079122223	5.15900383141762	2.53181974544204	10	40	microbody
GO:0044455	0.000152943482101123	3.31704260651629	5.82318541451668	16	92	mitochondrial membrane part
GO:0005751	0.000467785476228712	20.1481481481481	0.443068455452356	4	7	mitochondrial respiratory chain complex IV
GO:0045277	0.000467785476228712	20.1481481481481	0.443068455452356	4	7	respiratory chain complex IV
GO:0070469	0.00108797126006904	6.52247191011236	1.26590987272102	6	20	respiratory chain
GO:0030904	0.00226952390820942	22.5497237569061	0.316477468180255	3	5	retromer complex
GO:0005746	0.0023683772527866	6.88674454037583	1.01272789817681	5	16	mitochondrial respiratory chain
GO:0005744	0.00241233706334918	10.062962962963	0.632954936360509	4	10	mitochondrial inner membrane presequence translocase complex
GO:0031225	0.00241233706334918	10.062962962963	0.632954936360509	4	10	anchored to membrane
GO:0044422	0.00404267260122321	1.53305304681823	101.336085311318	119	1601	organelle part
GO:0044446	0.00404267260122321	1.53305304681823	101.336085311318	119	1601	intracellular organelle part
GO:0044438	0.00851580166820857	4.72590782122905	1.32920536635707	5	21	microbody part
GO:0044439	0.00851580166820857	4.72590782122905	1.32920536635707	5	21	peroxisomal part
GO:0005779	0.0110238100436051	9.00994475138122	0.506363949088407	3	8	integral to peroxisomal membrane
GO:0031231	0.0110238100436051	9.00994475138122	0.506363949088407	3	8	intrinsic to peroxisomal membrane
GO:0030906	0.0114583113252423	29.9120879120879	0.189886480908153	2	3	retromer complex, inner shell
GO:0005778	0.0192749581214557	4.63247863247863	1.07602339181287	4	17	peroxisomal membrane
GO:0031903	0.0192749581214557	4.63247863247863	1.07602339181287	4	17	microbody membrane
GO:0005576	0.0284362505442377	4.01185185185185	1.20261437908497	4	19	extracellular region
GO:0043227	0.0322212423444859	1.42579636402184	134.945992432061	146	2132	membrane-bounded organelle
GO:0043231	0.0322212423444859	1.42579636402184	134.945992432061	146	2132	intracellular membrane-bounded organelle
GO:0032040	0.0336378069108608	2.74770173646578	2.46852425180599	6	39	small-subunit processome
GO:0001405	0.0350943769497566	9.96336996336996	0.316477468180255	2	5	presequence translocase-associated import motor
GO:0005753	0.0359022838876349	4.99815837937385	0.759545923632611	3	12	mitochondrial proton-transporting ATP synthase complex
GO:0045259	0.0359022838876349	4.99815837937385	0.759545923632611	3	12	proton-transporting ATP synthase complex
GO:0005759	0.0379371217753296	1.77036868456987	9.17784657722738	15	145	mitochondrial matrix
GO:0005618	0.039795295117838	3.53725490196078	1.32920536635707	4	21	cell wall
GO:0009277	0.039795295117838	3.53725490196078	1.32920536635707	4	21	fungal-type cell wall
GO:0030312	0.039795295117838	3.53725490196078	1.32920536635707	4	21	external encapsulating structure
GO:0005758	0.0480324549381397	2.78915787295676	2.02545579635363	5	32	mitochondrial intermembrane space
GO:0033177	0.0541374671363662	4.08638874937217	0.886136910904713	3	14	proton-transporting two-sector ATPase complex, proton-transporting domain
GO:0001726	0.0632954936360512	Inf	0.0632954936360509	1	1	ruffle
GO:0005760	0.0632954936360512	Inf	0.0632954936360509	1	1	gamma DNA polymerase complex
GO:0031252	0.0632954936360512	Inf	0.0632954936360509	1	1	cell leading edge
GO:0031256	0.0632954936360512	Inf	0.0632954936360509	1	1	leading edge membrane
GO:0032176	0.0632954936360512	Inf	0.0632954936360509	1	1	split septin rings
GO:0032177	0.0632954936360512	Inf	0.0632954936360509	1	1	cellular bud neck split septin rings
GO:0032587	0.0632954936360512	Inf	0.0632954936360509	1	1	ruffle membrane
GO:0034245	0.0632954936360512	Inf	0.0632954936360509	1	1	mitochondrial DNA-directed RNA polymerase complex
GO:0042720	0.0632954936360512	Inf	0.0632954936360509	1	1	mitochondrial inner membrane peptidase complex
GO:0097249	0.0632954936360512	Inf	0.0632954936360509	1	1	mitochondrial respiratory chain supercomplex
GO:0016469	0.0691923464223656	2.85925925925926	1.58238734090127	4	25	proton-transporting two-sector ATPase complex
GO:0031970	0.0735036948385565	2.42566228149216	2.27863777089783	5	36	organelle envelope lumen
GO:0005768	0.0789781802311726	1.76222935044106	6.07636738906089	10	96	endosome
GO:0005737	0.0797409506858421	1.32237964837084	138.617131062952	147	2190	cytoplasm
GO:0000276	0.0866975591853513	4.97619047619048	0.506363949088407	2	8	mitochondrial proton-transporting ATP synthase complex, coupling factor F(o)
GO:0045263	0.0866975591853513	4.97619047619048	0.506363949088407	2	8	proton-transporting ATP synthase complex, coupling factor F(o)
GO:0043226	0.0894813545606364	1.33285688493019	145.389748882009	153	2297	organelle
GO:0043229	0.0894813545606364	1.33285688493019	145.389748882009	153	2297	intracellular organelle
GO:0005783	0.092726918953569	1.39715909090909	18.2291021671827	24	288	endoplasmic reticulum
GO:0071944	0.0986117268876794	1.39469226425748	17.4695562435501	23	276	cell periphery
