# Supplementary material for: Evolutionary Conservation and Diversification of Puf RNA Binding Proteins and Their mRNA Targets
Source: PLoS Biol. 2015 Nov 20;13(11):e1002307. doi: 10.1371/journal.pbio.1002307 (PMC4654594; doi:10.1371/journal.pbio.1002307)
Supplement: S6 Dataset — (ZIP) [file pbio.1002307.s006.zip › Pezizomycotina Puf3 conserved_1fdr_size185_MF.txt]

GOMFID	Pvalue	OddsRatio	ExpCount	Count	Size	Term
GO:0005215	5.27145604312971e-07	2.90673688830371	16.0770553835569	37	254	transporter activity
GO:0022857	1.51611163933216e-06	3.09994353472614	12.0894392844857	30	191	transmembrane transporter activity
GO:0022892	2.09737253060356e-06	2.88089817880795	14.2414860681115	33	225	substrate-specific transporter activity
GO:0022891	2.43865293551999e-06	3.14529914529915	11.0767113863089	28	175	substrate-specific transmembrane transporter activity
GO:0022804	2.87869039804644e-06	3.81291790170263	6.9625042999656	21	110	active transmembrane transporter activity
GO:0015399	1.91039077524527e-05	4.97304236200257	3.41795665634675	13	54	primary active transmembrane transporter activity
GO:0015405	1.91039077524527e-05	4.97304236200257	3.41795665634675	13	54	P-P-bond-hydrolysis-driven transmembrane transporter activity
GO:0005310	7.3962256771867e-05	60.4888888888889	0.316477468180255	4	5	dicarboxylic acid transmembrane transporter activity
GO:0016820	0.000444924477126757	4.28959131545338	2.91159270725834	10	46	hydrolase activity, acting on acid anhydrides, catalyzing transmembrane movement of substances
GO:0042626	0.000444924477126757	4.28959131545338	2.91159270725834	10	46	ATPase activity, coupled to transmembrane movement of substances
GO:0043492	0.000638765092843775	4.06079854809437	3.03818369453044	10	48	ATPase activity, coupled to movement of substances
GO:0016491	0.00105542672868476	2.18235556930268	13.1654626762986	25	208	oxidoreductase activity
GO:0051536	0.00108978859420845	5.34491525423729	1.70897832817337	7	27	iron-sulfur cluster binding
GO:0051540	0.00108978859420845	5.34491525423729	1.70897832817337	7	27	metal cluster binding
GO:0046943	0.00174160440374624	4.22257053291536	2.34193326453388	8	37	carboxylic acid transmembrane transporter activity
GO:0005342	0.00208878177390515	4.08030303030303	2.40522875816993	8	38	organic acid transmembrane transporter activity
GO:0004497	0.00241233706334918	10.062962962963	0.632954936360509	4	10	monooxygenase activity
GO:0031957	0.00398591718355035	Inf	0.126590987272102	2	2	very long-chain fatty acid-CoA ligase activity
GO:0051538	0.00398591718355035	Inf	0.126590987272102	2	2	3 iron, 4 sulfur cluster binding
GO:0070704	0.00398591718355035	Inf	0.126590987272102	2	2	sterol desaturase activity
GO:0016705	0.00418742948323287	5.82294800171895	1.13931888544892	5	18	oxidoreductase activity, acting on paired donors, with incorporation or reduction of molecular oxygen
GO:0016709	0.00432814666960212	15.0276243093923	0.379772961816305	3	6	oxidoreductase activity, acting on paired donors, with incorporation or reduction of molecular oxygen, NADH or NADPH as one donor, and incorporation of one atom of oxygen
GO:0015078	0.00471631287108223	3.49090909090909	2.72170622635019	8	43	hydrogen ion transmembrane transporter activity
GO:0015075	0.00608167726923484	2.35511508951407	6.7093223254214	14	106	ion transmembrane transporter activity
GO:0004129	0.00722341756463218	11.2665745856354	0.443068455452356	3	7	cytochrome-c oxidase activity
GO:0015002	0.00722341756463218	11.2665745856354	0.443068455452356	3	7	heme-copper terminal oxidase activity
GO:0016675	0.00722341756463218	11.2665745856354	0.443068455452356	3	7	oxidoreductase activity, acting on a heme group of donors
GO:0016676	0.00722341756463218	11.2665745856354	0.443068455452356	3	7	oxidoreductase activity, acting on a heme group of donors, oxygen as acceptor
GO:0043167	0.00917750368780113	1.5823500967118	30.5717234262126	43	483	ion binding
GO:0043169	0.00917750368780113	1.5823500967118	30.5717234262126	43	483	cation binding
GO:0051539	0.00941063678107633	6.02888888888889	0.886136910904713	4	14	4 iron, 4 sulfur cluster binding
GO:0015450	0.0110238100436051	9.00994475138122	0.506363949088407	3	8	P-P-bond-hydrolysis-driven protein transmembrane transporter activity
GO:0000293	0.0114583113252423	29.9120879120879	0.189886480908153	2	3	ferric-chelate reductase activity
GO:0015645	0.0114583113252423	29.9120879120879	0.189886480908153	2	3	fatty acid ligase activity
GO:0016717	0.0114583113252423	29.9120879120879	0.189886480908153	2	3	oxidoreductase activity, acting on paired donors, with oxidation of a pair of donors resulting in the reduction of molecular oxygen to two molecules of water
GO:0016723	0.0114583113252423	29.9120879120879	0.189886480908153	2	3	oxidoreductase activity, oxidizing metal ions, NAD or NADP as acceptor
GO:0015077	0.0119440308699184	2.90151515151515	3.16477468180255	8	50	monovalent inorganic cation transmembrane transporter activity
GO:0009055	0.0127032011847686	4.19770328988206	1.45579635362917	5	23	electron carrier activity
GO:0050662	0.0132160013038865	2.64164835164835	3.86102511179911	9	61	coenzyme binding
GO:0016830	0.0152425027983134	3.97530138194649	1.51909184726522	5	24	carbon-carbon lyase activity
GO:0010181	0.0157746283753739	7.50552486187845	0.569659442724458	3	9	FMN binding
GO:0008324	0.0181460075636242	2.24493256262042	5.44341245270038	11	86	cation transmembrane transporter activity
GO:0005506	0.0206208604089646	3.13134444013948	2.21534227726178	6	35	iron ion binding
GO:0004559	0.0219644357331378	14.9505494505495	0.253181974544204	2	4	alpha-mannosidase activity
GO:0008144	0.0219644357331378	14.9505494505495	0.253181974544204	2	4	drug binding
GO:0015923	0.0219644357331378	14.9505494505495	0.253181974544204	2	4	mannosidase activity
GO:0042123	0.0219644357331378	14.9505494505495	0.253181974544204	2	4	glucanosyltransferase activity
GO:0042124	0.0219644357331378	14.9505494505495	0.253181974544204	2	4	1,3-beta-glucanosyltransferase activity
GO:0022890	0.0234583930443137	2.24391480730223	4.93704850361197	10	78	inorganic cation transmembrane transporter activity
GO:0042625	0.0234838402839833	3.02584269662921	2.27863777089783	6	36	ATPase activity, coupled to transmembrane movement of ions
GO:0046872	0.0263948937081908	1.47312242798354	29.875472996216	40	472	metal ion binding
GO:0008565	0.0264063583702597	2.65268361581921	2.97488820089439	7	47	protein transporter activity
GO:0005083	0.0299847202589663	2.83462078651685	2.40522875816993	6	38	small GTPase regulator activity
GO:0015291	0.0299847202589663	2.83462078651685	2.40522875816993	6	38	secondary active transmembrane transporter activity
GO:0016829	0.0303781328361656	2.24430913348946	4.43068455452356	9	70	lyase activity
GO:0005085	0.0329828527171404	3.14129422718808	1.83556931544548	5	29	guanyl-nucleotide exchange factor activity
GO:0050660	0.0338372963655277	3.75972222222222	1.26590987272102	4	20	flavin adenine dinucleotide binding
GO:0001882	0.0350943769497566	9.96336996336996	0.316477468180255	2	5	nucleoside binding
GO:0005100	0.0350943769497566	9.96336996336996	0.316477468180255	2	5	Rho GTPase activator activity
GO:0016722	0.0350943769497566	9.96336996336996	0.316477468180255	2	5	oxidoreductase activity, oxidizing metal ions
GO:0005088	0.0359022838876349	4.99815837937385	0.759545923632611	3	12	Ras guanyl-nucleotide exchange factor activity
GO:0004012	0.0504774920898339	7.46978021978022	0.379772961816305	2	6	phospholipid-translocating ATPase activity
GO:0016408	0.0504774920898339	7.46978021978022	0.379772961816305	2	6	C-acyltransferase activity
GO:0016877	0.0504774920898339	7.46978021978022	0.379772961816305	2	6	ligase activity, forming carbon-sulfur bonds
GO:0004553	0.0533884559262301	3.1625730994152	1.45579635362917	4	23	hydrolase activity, hydrolyzing O-glycosyl compounds
GO:0046961	0.0533884559262301	3.1625730994152	1.45579635362917	4	23	proton-transporting ATPase activity, rotational mechanism
GO:0008320	0.0541374671363662	4.08638874937217	0.886136910904713	3	14	protein transmembrane transporter activity
GO:0022884	0.0541374671363662	4.08638874937217	0.886136910904713	3	14	macromolecule transmembrane transporter activity
GO:0000010	0.0632954936360512	Inf	0.0632954936360509	1	1	trans-hexaprenyltranstransferase activity
GO:0000107	0.0632954936360512	Inf	0.0632954936360509	1	1	imidazoleglycerol-phosphate synthase activity
GO:0000227	0.0632954936360512	Inf	0.0632954936360509	1	1	oxaloacetate secondary active transmembrane transporter activity
GO:0000248	0.0632954936360512	Inf	0.0632954936360509	1	1	C-5 sterol desaturase activity
GO:0000249	0.0632954936360512	Inf	0.0632954936360509	1	1	C-22 sterol desaturase activity
GO:0000254	0.0632954936360512	Inf	0.0632954936360509	1	1	C-4 methylsterol oxidase activity
GO:0000295	0.0632954936360512	Inf	0.0632954936360509	1	1	adenine nucleotide transmembrane transporter activity
GO:0001948	0.0632954936360512	Inf	0.0632954936360509	1	1	glycoprotein binding
GO:0003857	0.0632954936360512	Inf	0.0632954936360509	1	1	3-hydroxyacyl-CoA dehydrogenase activity
GO:0003959	0.0632954936360512	Inf	0.0632954936360509	1	1	NADPH dehydrogenase activity
GO:0003991	0.0632954936360512	Inf	0.0632954936360509	1	1	acetylglutamate kinase activity
GO:0004103	0.0632954936360512	Inf	0.0632954936360509	1	1	choline kinase activity
GO:0004109	0.0632954936360512	Inf	0.0632954936360509	1	1	coproporphyrinogen oxidase activity
GO:0004174	0.0632954936360512	Inf	0.0632954936360509	1	1	electron-transferring-flavoprotein dehydrogenase activity
GO:0004305	0.0632954936360512	Inf	0.0632954936360509	1	1	ethanolamine kinase activity
GO:0004358	0.0632954936360512	Inf	0.0632954936360509	1	1	glutamate N-acetyltransferase activity
GO:0004409	0.0632954936360512	Inf	0.0632954936360509	1	1	homoaconitate hydratase activity
GO:0004410	0.0632954936360512	Inf	0.0632954936360509	1	1	homocitrate synthase activity
GO:0004420	0.0632954936360512	Inf	0.0632954936360509	1	1	hydroxymethylglutaryl-CoA reductase (NADPH) activity
GO:0004450	0.0632954936360512	Inf	0.0632954936360509	1	1	isocitrate dehydrogenase (NADP+) activity
GO:0004460	0.0632954936360512	Inf	0.0632954936360509	1	1	L-lactate dehydrogenase (cytochrome) activity
GO:0004506	0.0632954936360512	Inf	0.0632954936360509	1	1	squalene monooxygenase activity
GO:0004604	0.0632954936360512	Inf	0.0632954936360509	1	1	phosphoadenylyl-sulfate reductase (thioredoxin) activity
GO:0004642	0.0632954936360512	Inf	0.0632954936360509	1	1	phosphoribosylformylglycinamidine synthase activity
GO:0004853	0.0632954936360512	Inf	0.0632954936360509	1	1	uroporphyrinogen decarboxylase activity
GO:0005087	0.0632954936360512	Inf	0.0632954936360509	1	1	Ran guanyl-nucleotide exchange factor activity
GO:0005352	0.0632954936360512	Inf	0.0632954936360509	1	1	alpha-glucoside:hydrogen symporter activity
GO:0005353	0.0632954936360512	Inf	0.0632954936360509	1	1	fructose transmembrane transporter activity
GO:0005459	0.0632954936360512	Inf	0.0632954936360509	1	1	UDP-galactose transmembrane transporter activity
GO:0005469	0.0632954936360512	Inf	0.0632954936360509	1	1	succinate:fumarate antiporter activity
GO:0005477	0.0632954936360512	Inf	0.0632954936360509	1	1	pyruvate secondary active transmembrane transporter activity
GO:0005522	0.0632954936360512	Inf	0.0632954936360509	1	1	profilin binding
GO:0008022	0.0632954936360512	Inf	0.0632954936360509	1	1	protein C-terminus binding
GO:0008398	0.0632954936360512	Inf	0.0632954936360509	1	1	sterol 14-demethylase activity
GO:0008441	0.0632954936360512	Inf	0.0632954936360509	1	1	3'(2'),5'-bisphosphate nucleotidase activity
GO:0008496	0.0632954936360512	Inf	0.0632954936360509	1	1	mannan endo-1,6-alpha-mannosidase activity
GO:0008686	0.0632954936360512	Inf	0.0632954936360509	1	1	3,4-dihydroxy-2-butanone-4-phosphate synthase activity
GO:0008843	0.0632954936360512	Inf	0.0632954936360509	1	1	endochitinase activity
GO:0015127	0.0632954936360512	Inf	0.0632954936360509	1	1	bilirubin transmembrane transporter activity
GO:0015131	0.0632954936360512	Inf	0.0632954936360509	1	1	oxaloacetate transmembrane transporter activity
GO:0015138	0.0632954936360512	Inf	0.0632954936360509	1	1	fumarate transmembrane transporter activity
GO:0015141	0.0632954936360512	Inf	0.0632954936360509	1	1	succinate transmembrane transporter activity
GO:0015151	0.0632954936360512	Inf	0.0632954936360509	1	1	alpha-glucoside transmembrane transporter activity
GO:0015228	0.0632954936360512	Inf	0.0632954936360509	1	1	coenzyme A transmembrane transporter activity
GO:0015431	0.0632954936360512	Inf	0.0632954936360509	1	1	glutathione S-conjugate-exporting ATPase activity
GO:0015432	0.0632954936360512	Inf	0.0632954936360509	1	1	bile acid-exporting ATPase activity
GO:0015556	0.0632954936360512	Inf	0.0632954936360509	1	1	C4-dicarboxylate transmembrane transporter activity
GO:0015578	0.0632954936360512	Inf	0.0632954936360509	1	1	mannose transmembrane transporter activity
GO:0015930	0.0632954936360512	Inf	0.0632954936360509	1	1	glutamate synthase activity
GO:0016040	0.0632954936360512	Inf	0.0632954936360509	1	1	glutamate synthase (NADH) activity
GO:0016649	0.0632954936360512	Inf	0.0632954936360509	1	1	oxidoreductase activity, acting on the CH-NH group of donors, quinone or similar compound as acceptor
GO:0017048	0.0632954936360512	Inf	0.0632954936360509	1	1	Rho GTPase binding
GO:0018548	0.0632954936360512	Inf	0.0632954936360509	1	1	pentaerythritol trinitrate reductase activity
GO:0018738	0.0632954936360512	Inf	0.0632954936360509	1	1	S-formylglutathione hydrolase activity
GO:0031956	0.0632954936360512	Inf	0.0632954936360509	1	1	medium-chain fatty acid-CoA ligase activity
GO:0032451	0.0632954936360512	Inf	0.0632954936360509	1	1	demethylase activity
GO:0033328	0.0632954936360512	Inf	0.0632954936360509	1	1	peroxisome membrane targeting sequence binding
GO:0034228	0.0632954936360512	Inf	0.0632954936360509	1	1	ethanolamine transmembrane transporter activity
GO:0034658	0.0632954936360512	Inf	0.0632954936360509	1	1	isopropylmalate transmembrane transporter activity
GO:0042392	0.0632954936360512	Inf	0.0632954936360509	1	1	sphingosine-1-phosphate phosphatase activity
GO:0042947	0.0632954936360512	Inf	0.0632954936360509	1	1	glucoside transmembrane transporter activity
GO:0045181	0.0632954936360512	Inf	0.0632954936360509	1	1	glutamate synthase activity, NADH or NADPH as acceptor
GO:0046027	0.0632954936360512	Inf	0.0632954936360509	1	1	phospholipid:diacylglycerol acyltransferase activity
GO:0046421	0.0632954936360512	Inf	0.0632954936360509	1	1	methylisocitrate lyase activity
GO:0050185	0.0632954936360512	Inf	0.0632954936360509	1	1	phosphatidylinositol deacylase activity
GO:0051724	0.0632954936360512	Inf	0.0632954936360509	1	1	NAD transporter activity
GO:0052690	0.0632954936360512	Inf	0.0632954936360509	1	1	trichloro-p-hydroquinone reductive dehalogenase activity
GO:0070361	0.0632954936360512	Inf	0.0632954936360509	1	1	mitochondrial light strand promoter anti-sense binding
GO:0071997	0.0632954936360512	Inf	0.0632954936360509	1	1	glutathione S-conjugate-transporting ATPase activity
GO:0004091	0.0677791218999147	5.97362637362637	0.443068455452356	2	7	carboxylesterase activity
GO:0016833	0.0677791218999147	5.97362637362637	0.443068455452356	2	7	oxo-acid-lyase activity
GO:0015297	0.075957386154558	3.45516362090948	1.01272789817681	3	16	antiporter activity
GO:0020037	0.075957386154558	3.45516362090948	1.01272789817681	3	16	heme binding
GO:0046906	0.075957386154558	3.45516362090948	1.01272789817681	3	16	tetrapyrrole binding
GO:0019829	0.0779015915213467	2.72828282828283	1.64568283453732	4	26	cation-transporting ATPase activity
GO:0052689	0.0779015915213467	2.72828282828283	1.64568283453732	4	26	carboxylic ester hydrolase activity
GO:0030695	0.0817734192005048	1.99232491205628	3.79772961816305	7	60	GTPase regulator activity
GO:0060589	0.0819745746153795	1.88849431818182	4.55727554179567	8	72	nucleoside-triphosphatase regulator activity
GO:0051184	0.0866975591853513	4.97619047619048	0.506363949088407	2	8	cofactor transporter activity
GO:0016798	0.0871317115931975	2.60869565217391	1.70897832817337	4	27	hydrolase activity, acting on glycosyl bonds
GO:0005319	0.0881036207330799	3.20718232044199	1.07602339181287	3	17	lipid transporter activity
GO:0030515	0.0881036207330799	3.20718232044199	1.07602339181287	3	17	snoRNA binding
GO:0016746	0.0986063891143572	1.80189959294437	4.74716202270382	8	75	transferase activity, transferring acyl groups
