# Supplementary material for: Evolutionary Conservation and Diversification of Puf RNA Binding Proteins and Their mRNA Targets
Source: PLoS Biol. 2015 Nov 20;13(11):e1002307. doi: 10.1371/journal.pbio.1002307 (PMC4654594; doi:10.1371/journal.pbio.1002307)
Supplement: S6 Dataset — (ZIP) [file pbio.1002307.s006.zip › Pezizomycotina Puf4 conserved_1fdr_size407_BP.txt]

GOBPID	Pvalue	OddsRatio	ExpCount	Count	Size	Term
GO:0007005	1.41921897372821e-85	25.4141791044776	26.4613003095975	139	189	mitochondrion organization
GO:0032543	3.96127390231304e-45	61.5808974886785	9.38046095631235	60	67	mitochondrial translation
GO:0071842	2.08088665886809e-23	2.9953738317757	118.865841073271	207	849	cellular component organization at cellular level
GO:0006996	6.31689416876817e-22	2.98937246963563	97.8648090815274	179	699	organelle organization
GO:0070585	6.03123759798765e-21	29.3628419452888	5.3202614379085	31	38	protein localization to mitochondrion
GO:0072655	6.03123759798765e-21	29.3628419452888	5.3202614379085	31	38	establishment of protein localization to mitochondrion
GO:0016043	4.78350138663169e-20	2.70986519607843	132.446508427933	215	946	cellular component organization
GO:0006626	5.15076432166119e-20	31.8897707231041	4.90024079807362	29	35	protein targeting to mitochondrion
GO:0006839	4.16535934363624e-17	13.248	6.7203302373581	32	48	mitochondrial transport
GO:0065002	1.04206438738398e-14	21.3314732142857	4.20020639834881	23	30	intracellular protein transmembrane transport
GO:0071806	1.04206438738398e-14	21.3314732142857	4.20020639834881	23	30	protein transmembrane transport
GO:0030150	1.68517443545013e-14	Inf	2.24011007911937	16	16	protein import into mitochondrial matrix
GO:0007006	1.49326387860173e-13	25.7881136950904	3.50017199862401	20	25	mitochondrial membrane organization
GO:0017038	8.75261741019351e-12	5.41631952952708	11.2005503955968	36	80	protein import
GO:0071841	9.42629835868479e-12	2.07458061758735	153.727554179567	216	1098	cellular component organization or biogenesis at cellular level
GO:0071840	1.31300874253527e-11	2.06086956521739	159.887856897145	222	1142	cellular component organization or biogenesis
GO:0007007	8.37439520443909e-11	44.4936386768448	2.24011007911937	14	16	inner mitochondrial membrane organization
GO:0006412	1.45130014974679e-10	2.59019204389575	43.1221190230478	83	308	translation
GO:0000002	8.28704392884101e-10	13.5782051282051	3.50017199862401	17	25	mitochondrial genome maintenance
GO:0045333	2.12503137930051e-09	5.81464385917278	7.70037839697282	26	55	cellular respiration
GO:0070271	1.80874593151762e-08	2.94582012179778	22.4011007911937	49	160	protein complex biogenesis
GO:0009060	2.96622267321779e-08	5.8952380952381	6.44031647746818	22	46	aerobic respiration
GO:0006461	3.42659298768141e-08	2.90503925044315	22.1210870313037	48	158	protein complex assembly
GO:0033108	8.11393737644933e-08	13.7148900169205	2.66013071895425	13	19	mitochondrial respiratory chain complex assembly
GO:0006744	1.33002158898002e-07	31.4609571788413	1.68008255933953	10	12	ubiquinone biosynthetic process
GO:0045426	1.33002158898002e-07	31.4609571788413	1.68008255933953	10	12	quinone cofactor biosynthetic process
GO:0000959	1.55652317071832e-07	15.1594936708861	2.38011695906433	12	17	mitochondrial RNA metabolic process
GO:0072594	3.40015161264369e-07	2.97478513650152	17.5008599931201	39	125	establishment of protein localization to organelle
GO:0006743	5.04669040071079e-07	20.9655751469353	1.82008943928449	10	13	ubiquinone metabolic process
GO:0042375	5.04669040071079e-07	20.9655751469353	1.82008943928449	10	13	quinone cofactor metabolic process
GO:0071822	6.03509442692423e-07	2.51252015957898	25.4812521499828	50	182	protein complex subunit organization
GO:0033615	1.00845550195441e-06	Inf	0.980048159614723	7	7	mitochondrial proton-transporting ATP synthase complex assembly
GO:0043461	1.00845550195441e-06	Inf	0.980048159614723	7	7	proton-transporting ATP synthase complex assembly
GO:0045039	1.00845550195441e-06	Inf	0.980048159614723	7	7	protein import into mitochondrial inner membrane
GO:0070272	1.00845550195441e-06	Inf	0.980048159614723	7	7	proton-transporting ATP synthase complex biogenesis
GO:0043623	2.42527130285763e-06	2.72616814080229	18.0608875128999	38	129	cellular protein complex assembly
GO:0008535	2.83645849305897e-06	18.821608040201	1.68008255933953	9	12	respiratory chain complex IV assembly
GO:0097034	2.83645849305897e-06	18.821608040201	1.68008255933953	9	12	mitochondrial respiratory chain complex IV biogenesis
GO:0015980	5.20062234647656e-06	3.34383202099738	10.640522875817	26	76	energy derivation by oxidation of organic compounds
GO:0033617	1.55254255351641e-05	16.6883876357561	1.54007567939456	8	11	mitochondrial respiratory chain complex IV assembly
GO:0070127	1.55254255351641e-05	16.6883876357561	1.54007567939456	8	11	tRNA aminoacylation for mitochondrial protein translation
GO:0006091	2.10161756452051e-05	2.6497094017094	15.4007567939456	32	110	generation of precursor metabolites and energy
GO:0006605	2.41661082262102e-05	2.26355902162354	23.3811489508084	43	167	protein targeting
GO:0070071	2.80773127428326e-05	21.8575	1.26006191950464	7	9	proton-transporting two-sector ATPase complex assembly
GO:0055085	4.11919971415651e-05	2.12040229885057	26.8813209494324	47	192	transmembrane transport
GO:0033365	5.06926183184356e-05	2.11595333775506	26.3212934296526	46	188	protein localization to organelle
GO:0034645	6.3009602691762e-05	1.57860761361401	102.625042999656	135	733	cellular macromolecule biosynthetic process
GO:0043248	7.36922593524573e-05	6.9717324377274	2.66013071895425	10	19	proteasome assembly
GO:0009059	9.04253272866044e-05	1.56140254609306	103.325077399381	135	738	macromolecule biosynthetic process
GO:0006778	0.000191506616703766	8.33416875522139	1.96009631922945	8	14	porphyrin-containing compound metabolic process
GO:0006779	0.000191506616703766	8.33416875522139	1.96009631922945	8	14	porphyrin-containing compound biosynthetic process
GO:0006783	0.000191506616703766	8.33416875522139	1.96009631922945	8	14	heme biosynthetic process
GO:0033013	0.000191506616703766	8.33416875522139	1.96009631922945	8	14	tetrapyrrole metabolic process
GO:0033014	0.000191506616703766	8.33416875522139	1.96009631922945	8	14	tetrapyrrole biosynthetic process
GO:0042168	0.000191506616703766	8.33416875522139	1.96009631922945	8	14	heme metabolic process
GO:0043933	0.000267582928505301	1.70847613520646	47.7423460612315	70	341	macromolecular complex subunit organization
GO:0017004	0.00027951888928696	31.0820895522388	0.840041279669763	5	6	cytochrome complex assembly
GO:0065003	0.000288913114598517	1.76533574393318	40.3219814241486	61	288	macromolecular complex assembly
GO:0000266	0.000379379133822543	Inf	0.560027519779842	4	4	mitochondrial fission
GO:0006627	0.000379379133822543	Inf	0.560027519779842	4	4	protein processing involved in protein targeting to mitochondrion
GO:0034982	0.000379379133822543	Inf	0.560027519779842	4	4	mitochondrial protein processing
GO:0006612	0.000566692751003345	3.26046798029557	6.16030271757826	15	44	protein targeting to membrane
GO:0051188	0.000678713099800814	2.49387755102041	10.9205366357069	22	78	cofactor biosynthetic process
GO:0044249	0.000692919962968668	1.42379547689282	151.347437220502	181	1081	cellular biosynthetic process
GO:0042407	0.000865770215119783	15.5348258706468	0.980048159614723	5	7	cristae formation
GO:0044267	0.000868405510557375	1.4439158259383	112.845545235638	140	806	cellular protein metabolic process
GO:0010467	0.000924731449732262	1.4218975692295	132.866529067767	161	949	gene expression
GO:0006886	0.00125729904779672	1.7560854206808	30.8015135878913	47	220	intracellular protein transport
GO:0022607	0.00159430487885112	1.56739017155684	51.5225318197454	71	368	cellular component assembly
GO:0051259	0.00168623112769972	24.8039702233251	0.700034399724802	4	5	protein oligomerization
GO:0045898	0.0018003786925801	7.46633416458853	1.54007567939456	6	11	regulation of RNA polymerase II transcriptional preinitiation complex assembly
GO:0019538	0.00199700668829733	1.39840019102197	117.745786033712	143	841	protein metabolic process
GO:0006122	0.00204406799483389	10.3524046434494	1.12005503955968	5	8	mitochondrial electron transport, ubiquinol to cytochrome c
GO:0070682	0.00204406799483389	10.3524046434494	1.12005503955968	5	8	proteasome regulatory particle assembly
GO:0009058	0.00239769391358499	1.36554360812425	155.687650498796	182	1112	biosynthetic process
GO:0000372	0.00272702228866501	Inf	0.420020639834881	3	3	Group I intron splicing
GO:0000376	0.00272702228866501	Inf	0.420020639834881	3	3	RNA splicing, via transesterification reactions with guanosine as nucleophile
GO:0006264	0.00272702228866501	Inf	0.420020639834881	3	3	mitochondrial DNA replication
GO:0006784	0.00272702228866501	Inf	0.420020639834881	3	3	heme a biosynthetic process
GO:0034398	0.00272702228866501	Inf	0.420020639834881	3	3	telomere tethering at nuclear periphery
GO:0046160	0.00272702228866501	Inf	0.420020639834881	3	3	heme a metabolic process
GO:0051131	0.00272702228866501	Inf	0.420020639834881	3	3	chaperone-mediated protein complex assembly
GO:0006084	0.00321660184176127	3.47327176042541	3.92019263845889	10	28	acetyl-CoA metabolic process
GO:0043038	0.00324783209271588	3.00759493670886	5.18025455796354	12	37	amino acid activation
GO:0043039	0.00324783209271588	3.00759493670886	5.18025455796354	12	37	tRNA aminoacylation
GO:0006119	0.00366157387763629	4.84361111111111	2.24011007911937	7	16	oxidative phosphorylation
GO:0022904	0.00366157387763629	4.84361111111111	2.24011007911937	7	16	respiratory electron transport chain
GO:0042773	0.00366157387763629	4.84361111111111	2.24011007911937	7	16	ATP synthesis coupled electron transport
GO:0042775	0.00366157387763629	4.84361111111111	2.24011007911937	7	16	mitochondrial ATP synthesis coupled electron transport
GO:0006873	0.00427460163038995	2.21811760213822	10.2205022359821	19	73	cellular ion homeostasis
GO:0016559	0.00449965560452523	12.3970223325062	0.840041279669763	4	6	peroxisome fission
GO:0032048	0.00449965560452523	12.3970223325062	0.840041279669763	4	6	cardiolipin metabolic process
GO:0006508	0.00470974234641047	1.67176568862901	27.7213622291022	41	198	proteolysis
GO:0016226	0.00548765519674479	4.3575	2.38011695906433	7	17	iron-sulfur cluster assembly
GO:0031163	0.00548765519674479	4.3575	2.38011695906433	7	17	metallo-sulfur cluster assembly
GO:0043631	0.00548765519674479	4.3575	2.38011695906433	7	17	RNA polyadenylation
GO:0006418	0.0062486928026811	2.86574074074074	4.90024079807362	11	35	tRNA aminoacylation for protein translation
GO:0034622	0.00628476012427389	1.54887845592071	37.5218438252494	52	268	cellular macromolecular complex assembly
GO:0030003	0.00639303007474294	2.2267094017094	9.10044719642243	17	65	cellular cation homeostasis
GO:0051186	0.00644027811196358	1.80366220562299	18.3409012727898	29	131	cofactor metabolic process
GO:0045899	0.00722071380189729	6.20646766169154	1.4000687994496	5	10	positive regulation of RNA polymerase II transcriptional preinitiation complex assembly
GO:0006879	0.00730446804121454	3.56032939491586	3.08015135878913	8	22	cellular iron ion homeostasis
GO:0015992	0.00736055806218906	2.97349166366799	4.34021327829377	10	31	proton transport
GO:0034621	0.00740328156779451	1.48969186433163	44.8022015823873	60	320	cellular macromolecular complex subunit organization
GO:0051603	0.00756264880459608	1.74159762756543	20.1609907120743	31	144	proteolysis involved in cellular protein catabolic process
GO:0019725	0.00758472859933787	1.95492957746479	13.0206398348813	22	93	cellular homeostasis
GO:0050801	0.00795874046839276	2.06176679701386	10.780529755762	19	77	ion homeostasis
GO:0010499	0.00806865514263709	4.66084788029925	1.96009631922945	6	14	proteasomal ubiquitin-independent protein catabolic process
GO:0055082	0.00919866890861642	2.02599161279049	10.9205366357069	19	78	cellular chemical homeostasis
GO:0031204	0.0093448361237325	8.26137303556658	0.980048159614723	4	7	posttranslational protein targeting to membrane, translocation
GO:0006818	0.00940514138250918	2.83718800091596	4.48022015823873	10	32	hydrogen transport
GO:0030163	0.00942638885959869	1.69244444444444	21.281045751634	32	152	protein catabolic process
GO:0009987	0.00959626771120424	1.67128811312417	370.458204334365	383	2646	cellular process
GO:0006086	0.00976995175319242	18.5569306930693	0.560027519779842	3	4	acetyl-CoA biosynthetic process from pyruvate
GO:0017062	0.00976995175319242	18.5569306930693	0.560027519779842	3	4	respiratory chain complex III assembly
GO:0032042	0.00976995175319242	18.5569306930693	0.560027519779842	3	4	mitochondrial DNA metabolic process
GO:0034397	0.00976995175319242	18.5569306930693	0.560027519779842	3	4	telomere localization
GO:0034551	0.00976995175319242	18.5569306930693	0.560027519779842	3	4	mitochondrial respiratory chain complex III assembly
GO:0045041	0.00976995175319242	18.5569306930693	0.560027519779842	3	4	protein import into mitochondrial intermembrane space
GO:0097033	0.00976995175319242	18.5569306930693	0.560027519779842	3	4	mitochondrial respiratory chain complex III biogenesis
GO:0044257	0.0113470467565101	1.67923713402437	20.7210182318541	31	148	cellular protein catabolic process
GO:0006378	0.0118897551331579	4.14131338320864	2.10010319917441	6	15	mRNA polyadenylation
GO:0060260	0.0118897551331579	4.14131338320864	2.10010319917441	6	15	regulation of transcription initiation from RNA polymerase II promoter
GO:2000142	0.0118897551331579	4.14131338320864	2.10010319917441	6	15	regulation of DNA-dependent transcription, initiation
GO:0055080	0.0119575916784446	2.05207100591716	9.66047471620227	17	69	cation homeostasis
GO:0042440	0.0130323411931225	3.11278195488722	3.36016511867905	8	24	pigment metabolic process
GO:0046148	0.0130323411931225	3.11278195488722	3.36016511867905	8	24	pigment biosynthetic process
GO:0034613	0.0146336522318646	1.47349262285559	37.3818369453044	50	267	cellular protein localization
GO:0046471	0.0166456042526311	6.19354838709677	1.12005503955968	4	8	phosphatidylglycerol metabolic process
GO:0015985	0.017850420898923	4.42963752665245	1.68008255933953	5	12	energy coupled proton transport, down electrochemical gradient
GO:0015986	0.017850420898923	4.42963752665245	1.68008255933953	5	12	ATP synthesis coupled proton transport
GO:0042026	0.017850420898923	4.42963752665245	1.68008255933953	5	12	protein refolding
GO:0016044	0.0195479871191048	1.65352580480327	18.2008943928449	27	130	cellular membrane organization
GO:0061024	0.0195479871191048	1.65352580480327	18.2008943928449	27	130	membrane organization
GO:0006101	0.0195604932063503	Inf	0.280013759889921	2	2	citrate metabolic process
GO:0006344	0.0195604932063503	Inf	0.280013759889921	2	2	maintenance of chromatin silencing
GO:0006574	0.0195604932063503	Inf	0.280013759889921	2	2	valine catabolic process
GO:0010822	0.0195604932063503	Inf	0.280013759889921	2	2	positive regulation of mitochondrion organization
GO:0017003	0.0195604932063503	Inf	0.280013759889921	2	2	protein-heme linkage
GO:0017006	0.0195604932063503	Inf	0.280013759889921	2	2	protein-tetrapyrrole linkage
GO:0018063	0.0195604932063503	Inf	0.280013759889921	2	2	cytochrome c-heme linkage
GO:0032978	0.0195604932063503	Inf	0.280013759889921	2	2	protein insertion into membrane from inner side
GO:0032979	0.0195604932063503	Inf	0.280013759889921	2	2	protein insertion into mitochondrial membrane from inner side
GO:0035392	0.0195604932063503	Inf	0.280013759889921	2	2	maintenance of chromatin silencing at telomere
GO:0045861	0.0195604932063503	Inf	0.280013759889921	2	2	negative regulation of proteolysis
GO:0070125	0.0195604932063503	Inf	0.280013759889921	2	2	mitochondrial translational elongation
GO:0070129	0.0195604932063503	Inf	0.280013759889921	2	2	regulation of mitochondrial translation
GO:0070131	0.0195604932063503	Inf	0.280013759889921	2	2	positive regulation of mitochondrial translation
GO:0072350	0.0195604932063503	Inf	0.280013759889921	2	2	tricarboxylic acid metabolic process
GO:0070727	0.0200918834498586	1.43447755283869	38.921912624699	51	278	cellular macromolecule localization
GO:0055114	0.0209625121479325	1.43998918724094	37.2418300653595	49	266	oxidation-reduction process
GO:0051123	0.0215001770719966	2.76468950153161	3.64017887856897	8	26	RNA polymerase II transcriptional preinitiation complex assembly
GO:0055072	0.0215001770719966	2.76468950153161	3.64017887856897	8	26	iron ion homeostasis
GO:0006085	0.0218955326914315	9.27475247524752	0.700034399724802	3	5	acetyl-CoA biosynthetic process
GO:0007008	0.0218955326914315	9.27475247524752	0.700034399724802	3	5	outer mitochondrial membrane organization
GO:0006367	0.0221187696081118	2.39682232125557	5.04024767801858	10	36	transcription initiation from RNA polymerase II promoter
GO:0022900	0.0221187696081118	2.39682232125557	5.04024767801858	10	36	electron transport chain
GO:0071844	0.0222019998883689	1.38027375201288	49.0024079807362	62	350	cellular component assembly at cellular level
GO:0048878	0.0228147079030939	1.80592002499219	11.9005847953216	19	85	chemical homeostasis
GO:0015988	0.0257463346830052	3.87437810945274	1.82008943928449	5	13	energy coupled proton transport, against electrochemical gradient
GO:0015991	0.0257463346830052	3.87437810945274	1.82008943928449	5	13	ATP hydrolysis coupled proton transport
GO:0019941	0.0258669651305564	1.60471698113208	18.6209150326797	27	133	modification-dependent protein catabolic process
GO:0034728	0.0266579451249712	2.30711820132475	5.18025455796354	10	37	nucleosome organization
GO:0006090	0.0267029852804232	4.95285359801489	1.26006191950464	4	9	pyruvate metabolic process
GO:0006099	0.0305577789548585	3.10224438902743	2.52012383900929	6	18	tricarboxylic acid cycle
GO:0009109	0.0305577789548585	3.10224438902743	2.52012383900929	6	18	coenzyme catabolic process
GO:0046356	0.0305577789548585	3.10224438902743	2.52012383900929	6	18	acetyl-CoA catabolic process
GO:0051187	0.0305577789548585	3.10224438902743	2.52012383900929	6	18	cofactor catabolic process
GO:0009108	0.0312373013457136	1.875	9.10044719642243	15	65	coenzyme biosynthetic process
GO:0070897	0.0332626741981566	2.48621553884712	3.92019263845889	8	28	DNA-dependent transcriptional preinitiation complex assembly
GO:0071824	0.0354373774992646	1.8374849939976	9.24045407636739	15	66	protein-DNA complex subunit organization
GO:0050821	0.0392914097783378	6.18069306930693	0.840041279669763	3	6	protein stabilization
GO:0006379	0.0395560769079946	2.86245923652407	2.66013071895425	6	19	mRNA cleavage
GO:0006537	0.0396911662661072	4.12572373862696	1.4000687994496	4	10	glutamate biosynthetic process
GO:0006620	0.0396911662661072	4.12572373862696	1.4000687994496	4	10	posttranslational protein targeting to membrane
GO:0042176	0.0396911662661072	4.12572373862696	1.4000687994496	4	10	regulation of protein catabolic process
GO:0051181	0.0396911662661072	4.12572373862696	1.4000687994496	4	10	cofactor transport
GO:0006511	0.0400752856717931	1.54122715792601	18.4809081527348	26	132	ubiquitin-dependent protein catabolic process
GO:0006486	0.0441976381752922	2.07388748950462	5.60027519779842	10	40	protein glycosylation
GO:0043413	0.0441976381752922	2.07388748950462	5.60027519779842	10	40	macromolecule glycosylation
GO:0043632	0.0461317751075621	1.49134654085238	20.4410044719642	28	146	modification-dependent macromolecule catabolic process
GO:0006875	0.0466765075017737	2.15172013915733	4.90024079807362	9	35	cellular metal ion homeostasis
GO:0055065	0.0466765075017737	2.15172013915733	4.90024079807362	9	35	metal ion homeostasis
GO:0006487	0.0500724147883749	2.65692910580691	2.80013759889921	6	20	protein N-linked glycosylation
GO:0043044	0.0500724147883749	2.65692910580691	2.80013759889921	6	20	ATP-dependent chromatin remodeling
GO:0000387	0.0532274350417208	12.3407407407407	0.420020639834881	2	3	spliceosomal snRNP assembly
GO:0006102	0.0532274350417208	12.3407407407407	0.420020639834881	2	3	isocitrate metabolic process
GO:0018196	0.0532274350417208	12.3407407407407	0.420020639834881	2	3	peptidyl-asparagine modification
GO:0018279	0.0532274350417208	12.3407407407407	0.420020639834881	2	3	protein N-linked glycosylation via asparagine
GO:0043335	0.0532274350417208	12.3407407407407	0.420020639834881	2	3	protein unfolding
GO:0051204	0.0532274350417208	12.3407407407407	0.420020639834881	2	3	protein insertion into mitochondrial membrane
GO:0051260	0.0532274350417208	12.3407407407407	0.420020639834881	2	3	protein homooligomerization
GO:0006333	0.0548624201329943	2.07118927973199	5.04024767801858	9	36	chromatin assembly or disassembly
GO:0006733	0.0551543366960846	1.90123456790123	6.58032335741314	11	47	oxidoreduction coenzyme metabolic process
GO:0051668	0.0556645985745523	3.53491669620702	1.54007567939456	4	11	localization within membrane
GO:0009100	0.0594827730226185	1.94269521410579	5.88028895768834	10	42	glycoprotein metabolic process
GO:0009101	0.0594827730226185	1.94269521410579	5.88028895768834	10	42	glycoprotein biosynthetic process
GO:0070085	0.0594827730226185	1.94269521410579	5.88028895768834	10	42	glycosylation
GO:0001300	0.0613057332514619	2.81433740388964	2.24011007911937	5	16	chronological cell aging
GO:0006878	0.0617513400192917	4.63366336633663	0.980048159614723	3	7	cellular copper ion homeostasis
GO:0055070	0.0617513400192917	4.63366336633663	0.980048159614723	3	7	copper ion homeostasis
GO:0072530	0.0617513400192917	4.63366336633663	0.980048159614723	3	7	purine-containing compound transmembrane transport
GO:0006352	0.0682751353262106	1.88306236165178	6.0202958376333	10	43	DNA-dependent transcription, initiation
GO:0051604	0.068347767929151	2.06850459482038	4.48022015823873	8	32	protein maturation
GO:0044265	0.0688464510818349	1.34036755753957	31.921568627451	40	228	cellular macromolecule catabolic process
GO:0006812	0.0699657506917344	1.56041131105398	12.6006191950464	18	90	cation transport
GO:0006397	0.0701619674860258	1.44948613535001	18.6209150326797	25	133	mRNA processing
GO:0016485	0.0724737736622939	2.17	3.78018575851393	7	27	protein processing
GO:0006732	0.0734114791367423	1.478955453149	16.1007911936704	22	115	coenzyme metabolic process
GO:0016973	0.0745716874123668	3.09181141439206	1.68008255933953	4	12	poly(A)+ mRNA export from nucleus
GO:0051031	0.0745716874123668	3.09181141439206	1.68008255933953	4	12	tRNA transport
GO:0007035	0.0772616313907248	2.5787728026534	2.38011695906433	5	17	vacuolar acidification
GO:0045851	0.0772616313907248	2.5787728026534	2.38011695906433	5	17	pH reduction
GO:0051452	0.0772616313907248	2.5787728026534	2.38011695906433	5	17	intracellular pH reduction
GO:0015672	0.0778534974023622	1.82693732404801	6.16030271757826	10	44	monovalent inorganic cation transport
GO:0034220	0.0778534974023622	1.82693732404801	6.16030271757826	10	44	ion transmembrane transport
GO:0044260	0.0827419232351745	1.16650933367351	198.529755761954	212	1418	cellular macromolecule metabolic process
GO:0006368	0.0847594398381573	1.86180904522613	5.46026831785346	9	39	transcription elongation from RNA polymerase II promoter
GO:0031647	0.088814781479288	3.70544554455446	1.12005503955968	3	8	regulation of protein stability
GO:0071705	0.0909963193639839	2.18541880592636	3.22015823873409	6	23	nitrogen compound transport
GO:0006811	0.0919779840369365	1.43095238095238	16.5208118335053	22	118	ion transport
GO:0000375	0.0927337488456878	1.55612244897959	10.500515995872	15	75	RNA splicing, via transesterification reactions
GO:0006754	0.0952246515583657	2.37944890929966	2.52012383900929	5	18	ATP biosynthetic process
GO:0030641	0.0952246515583657	2.37944890929966	2.52012383900929	5	18	regulation of cellular pH
GO:0051453	0.0952246515583657	2.37944890929966	2.52012383900929	5	18	regulation of intracellular pH
GO:0006862	0.0962718441809721	2.74717397298042	1.82008943928449	4	13	nucleotide transport
GO:0043486	0.0962718441809721	2.74717397298042	1.82008943928449	4	13	histone exchange
GO:0000963	0.0966849183302493	6.1679012345679	0.560027519779842	2	4	mitochondrial RNA processing
GO:0000972	0.0966849183302493	6.1679012345679	0.560027519779842	2	4	transcription-dependent tethering of RNA polymerase II gene DNA at nuclear periphery
GO:0000973	0.0966849183302493	6.1679012345679	0.560027519779842	2	4	posttranscriptional tethering of RNA polymerase II gene DNA at nuclear periphery
GO:0001100	0.0966849183302493	6.1679012345679	0.560027519779842	2	4	negative regulation of exit from mitosis
GO:0006103	0.0966849183302493	6.1679012345679	0.560027519779842	2	4	2-oxoglutarate metabolic process
GO:0006607	0.0966849183302493	6.1679012345679	0.560027519779842	2	4	NLS-bearing substrate import into nucleus
GO:0010821	0.0966849183302493	6.1679012345679	0.560027519779842	2	4	regulation of mitochondrion organization
GO:0031578	0.0966849183302493	6.1679012345679	0.560027519779842	2	4	mitotic cell cycle spindle orientation checkpoint
GO:0031990	0.0966849183302493	6.1679012345679	0.560027519779842	2	4	mRNA export from nucleus in response to heat stress
GO:0035268	0.0966849183302493	6.1679012345679	0.560027519779842	2	4	protein mannosylation
GO:0035269	0.0966849183302493	6.1679012345679	0.560027519779842	2	4	protein O-linked mannosylation
GO:0045040	0.0966849183302493	6.1679012345679	0.560027519779842	2	4	protein import into mitochondrial outer membrane
GO:0070900	0.0966849183302493	6.1679012345679	0.560027519779842	2	4	mitochondrial tRNA modification
GO:0071937	0.0966849183302493	6.1679012345679	0.560027519779842	2	4	barrier septum assembly involved in cell cycle cytokinesis
GO:0072348	0.0966849183302493	6.1679012345679	0.560027519779842	2	4	sulfur compound transport
GO:1900864	0.0966849183302493	6.1679012345679	0.560027519779842	2	4	mitochondrial RNA modification
GO:0009057	0.097136269659633	1.28825136612022	33.7416580667355	41	241	macromolecule catabolic process
