# Supplementary material for: Evolutionary Conservation and Diversification of Puf RNA Binding Proteins and Their mRNA Targets
Source: PLoS Biol. 2015 Nov 20;13(11):e1002307. doi: 10.1371/journal.pbio.1002307 (PMC4654594; doi:10.1371/journal.pbio.1002307)
Supplement: S6 Dataset — (ZIP) [file pbio.1002307.s006.zip › Pezizomycotina Puf4 conserved_1fdr_size407_CC.txt]

GOCCID	Pvalue	OddsRatio	ExpCount	Count	Size	Term
GO:0044429	1.62341611659943e-93	13.7656199795531	51.6625386996904	202	369	mitochondrial part
GO:0005739	3.03744033269484e-70	7.44704815399918	93.3845889232886	245	667	mitochondrion
GO:0005759	4.60307331159236e-58	19.1089592070149	20.3009975920193	102	145	mitochondrial matrix
GO:0005743	4.17208501110723e-43	11.9143424157906	21.0010319917441	91	150	mitochondrial inner membrane
GO:0000313	6.00784270829973e-43	350	7.14035087719298	50	51	organellar ribosome
GO:0005761	6.00784270829973e-43	350	7.14035087719298	50	51	mitochondrial ribosome
GO:0019866	9.4009567529264e-41	10.6201572688914	21.9810801513588	91	157	organelle inner membrane
GO:0005740	1.22757755354033e-36	6.75213675213675	33.6016511867905	110	240	mitochondrial envelope
GO:0031966	6.8881515588623e-34	6.6327868852459	31.0815273477812	102	222	mitochondrial membrane
GO:0044422	2.67199833630224e-32	4.14409351466787	224.151014791882	330	1601	organelle part
GO:0044446	2.67199833630224e-32	4.14409351466787	224.151014791882	330	1601	intracellular organelle part
GO:0044444	1.4241628602602e-30	3.95727848101266	225.131062951496	328	1608	cytoplasmic part
GO:0031967	3.81404993214689e-30	4.9902452517057	42.562091503268	117	304	organelle envelope
GO:0031975	3.81404993214689e-30	4.9902452517057	42.562091503268	117	304	envelope
GO:0043227	6.29496215032709e-29	6.26826428853842	298.494668042656	381	2132	membrane-bounded organelle
GO:0043231	6.29496215032709e-29	6.26826428853842	298.494668042656	381	2132	intracellular membrane-bounded organelle
GO:0044455	1.66149362289267e-28	12.0535985167706	12.8806329549364	58	92	mitochondrial membrane part
GO:0000315	5.44602050231599e-25	Inf	3.92019263845889	28	28	organellar large ribosomal subunit
GO:0005762	5.44602050231599e-25	Inf	3.92019263845889	28	28	mitochondrial large ribosomal subunit
GO:0043226	7.35853481024826e-21	5.38179916317992	321.595803233574	385	2297	organelle
GO:0043229	7.35853481024826e-21	5.38179916317992	321.595803233574	385	2297	intracellular organelle
GO:0031090	5.24456163391305e-18	2.70763665529066	94.2246302029584	166	673	organelle membrane
GO:0000314	1.01924604967939e-16	129.147286821705	2.94014447884417	20	21	organellar small ribosomal subunit
GO:0005763	1.01924604967939e-16	129.147286821705	2.94014447884417	20	21	mitochondrial small ribosomal subunit
GO:0031974	4.04541346824364e-16	2.57668731606588	91.2844857241142	158	652	membrane-enclosed lumen
GO:0043233	4.55995377965807e-11	2.18831988284049	86.5242518059856	139	618	organelle lumen
GO:0070013	4.55995377965807e-11	2.18831988284049	86.5242518059856	139	618	intracellular organelle lumen
GO:0032592	8.372266654282e-11	13.5535509736541	3.92019263845889	19	28	integral to mitochondrial membrane
GO:0044424	2.50036672422639e-10	7.87404479578393	375.078431372549	402	2679	intracellular part
GO:0044391	2.71365531029843e-10	3.53950228044936	19.4609563123495	48	139	ribosomal subunit
GO:0005622	8.84437656824936e-10	7.52650918635171	376.338493292054	402	2688	intracellular
GO:0005758	2.43966904217042e-09	9.36816019032514	4.48022015823873	19	32	mitochondrial intermembrane space
GO:0005744	2.62922712696058e-09	Inf	1.4000687994496	10	10	mitochondrial inner membrane presequence translocase complex
GO:0005838	2.98661464203414e-09	15.905612244898	2.94014447884417	15	21	proteasome regulatory particle
GO:0022624	2.98661464203414e-09	15.905612244898	2.94014447884417	15	21	proteasome accessory complex
GO:0031304	3.42545221020245e-09	37.9443037974684	1.96009631922945	12	14	intrinsic to mitochondrial inner membrane
GO:0031305	3.42545221020245e-09	37.9443037974684	1.96009631922945	12	14	integral to mitochondrial inner membrane
GO:0009295	8.19566869137034e-09	13.627915451895	3.08015135878913	15	22	nucleoid
GO:0042645	8.19566869137034e-09	13.627915451895	3.08015135878913	15	22	mitochondrial nucleoid
GO:0000502	1.03948819234521e-08	6.43636363636364	6.16030271757826	22	44	proteasome complex
GO:0005737	1.15045172965229e-08	2.2025171624714	306.615067079463	350	2190	cytoplasm
GO:0031970	3.49937018095388e-08	7.15236506973924	5.04024767801858	19	36	organelle envelope lumen
GO:0031597	1.04590521601737e-07	9.5280612244898	3.50017199862401	15	25	cytosolic proteasome complex
GO:0034515	1.04590521601737e-07	9.5280612244898	3.50017199862401	15	25	proteasome storage granule
GO:0005623	1.60575146815552e-07	11.6497461928934	387.679050567595	405	2769	cell
GO:0044464	1.60575146815552e-07	11.6497461928934	387.679050567595	405	2769	cell part
GO:0031300	8.92510924858022e-07	3.15570934256055	14.140694874441	33	101	intrinsic to organelle membrane
GO:0005840	1.11283907885409e-06	2.37929454878607	28.141382868937	53	201	ribosome
GO:0015934	1.31681716243743e-06	3.47797848589405	11.2005503955968	28	80	large ribosomal subunit
GO:0016021	1.56600730058661e-06	1.76126614596917	91.844513243894	130	656	integral to membrane
GO:0044425	1.63740455108163e-06	1.70175843284774	117.185758513932	158	837	membrane part
GO:0032991	1.99873332336085e-06	1.64942128734566	170.668386652907	214	1219	macromolecular complex
GO:0031224	3.53228250126311e-06	1.7237423664766	93.1045751633987	130	665	intrinsic to membrane
GO:0031301	3.87059148359227e-06	3.07818618163446	13.0206398348813	30	93	integral to organelle membrane
GO:0008540	4.82247332227257e-06	25.0426065162907	1.4000687994496	8	10	proteasome regulatory particle, base subcomplex
GO:0016020	6.9813146595574e-06	1.61724594929674	141.266941864465	181	1009	membrane
GO:0031314	7.09396284133449e-06	43.7325	1.12005503955968	7	8	extrinsic to mitochondrial inner membrane
GO:0008541	2.80773127428326e-05	21.8575	1.26006191950464	7	9	proteasome regulatory particle, lid subcomplex
GO:0001405	5.26661353532501e-05	Inf	0.700034399724802	5	5	presequence translocase-associated import motor
GO:0005742	5.26661353532501e-05	Inf	0.700034399724802	5	5	mitochondrial outer membrane translocase complex
GO:0015935	7.61395607705564e-05	3.26111442390512	8.26040591675267	20	59	small ribosomal subunit
GO:0070469	0.000129185232063744	6.272040302267	2.80013759889921	10	20	respiratory chain
GO:0033177	0.000191506616703766	8.33416875522139	1.96009631922945	8	14	proton-transporting two-sector ATPase complex, proton-transporting domain
GO:0031312	0.000285625220460891	6.25879396984925	2.52012383900929	9	18	extrinsic to organelle membrane
GO:0042719	0.000379379133822543	Inf	0.560027519779842	4	4	mitochondrial intermembrane space protein transporter complex
GO:0042721	0.000379379133822543	Inf	0.560027519779842	4	4	mitochondrial inner membrane protein insertion complex
GO:0005746	0.000633988230138035	6.24561403508772	2.24011007911937	8	16	mitochondrial respiratory chain
GO:0019774	0.000865770215119783	15.5348258706468	0.980048159614723	5	7	proteasome core complex, beta-subunit complex
GO:0043234	0.00139795396374997	1.41118371879471	122.50601995184	149	875	protein complex
GO:0005791	0.00204406799483389	10.3524046434494	1.12005503955968	5	8	rough endoplasmic reticulum
GO:0030867	0.00204406799483389	10.3524046434494	1.12005503955968	5	8	rough endoplasmic reticulum membrane
GO:0071256	0.00272702228866501	Inf	0.420020639834881	3	3	translocon complex
GO:0031306	0.0031797940846957	6.21945137157107	1.68008255933953	6	12	intrinsic to mitochondrial outer membrane
GO:0031307	0.0031797940846957	6.21945137157107	1.68008255933953	6	12	integral to mitochondrial outer membrane
GO:0000220	0.00449965560452523	12.3970223325062	0.840041279669763	4	6	vacuolar proton-transporting V-type ATPase, V0 domain
GO:0000788	0.00449965560452523	12.3970223325062	0.840041279669763	4	6	nuclear nucleosome
GO:0033179	0.00449965560452523	12.3970223325062	0.840041279669763	4	6	proton-transporting V-type ATPase, V0 domain
GO:0016469	0.00484053427732972	3.5106783919598	3.50017199862401	9	25	proton-transporting two-sector ATPase complex
GO:0000786	0.0093448361237325	8.26137303556658	0.980048159614723	4	7	nucleosome
GO:0000974	0.0093448361237325	8.26137303556658	0.980048159614723	4	7	Prp19 complex
GO:0005750	0.0093448361237325	8.26137303556658	0.980048159614723	4	7	mitochondrial respiratory chain complex III
GO:0005751	0.0093448361237325	8.26137303556658	0.980048159614723	4	7	mitochondrial respiratory chain complex IV
GO:0045275	0.0093448361237325	8.26137303556658	0.980048159614723	4	7	respiratory chain complex III
GO:0045277	0.0093448361237325	8.26137303556658	0.980048159614723	4	7	respiratory chain complex IV
GO:0005967	0.00976995175319242	18.5569306930693	0.560027519779842	3	4	mitochondrial pyruvate dehydrogenase complex
GO:0044613	0.00976995175319242	18.5569306930693	0.560027519779842	3	4	nuclear pore central transport channel
GO:0045254	0.00976995175319242	18.5569306930693	0.560027519779842	3	4	pyruvate dehydrogenase complex
GO:0005839	0.0118897551331579	4.14131338320864	2.10010319917441	6	15	proteasome core complex
GO:0000276	0.0166456042526311	6.19354838709677	1.12005503955968	4	8	mitochondrial proton-transporting ATP synthase complex, coupling factor F(o)
GO:0045263	0.0166456042526311	6.19354838709677	1.12005503955968	4	8	proton-transporting ATP synthase complex, coupling factor F(o)
GO:0005753	0.017850420898923	4.42963752665245	1.68008255933953	5	12	mitochondrial proton-transporting ATP synthase complex
GO:0045259	0.017850420898923	4.42963752665245	1.68008255933953	5	12	proton-transporting ATP synthase complex
GO:0000229	0.0195604932063503	Inf	0.280013759889921	2	2	cytoplasmic chromosome
GO:0000262	0.0195604932063503	Inf	0.280013759889921	2	2	mitochondrial chromosome
GO:0005673	0.0195604932063503	Inf	0.280013759889921	2	2	transcription factor TFIIE complex
GO:0005784	0.0195604932063503	Inf	0.280013759889921	2	2	Sec61 translocon complex
GO:0005962	0.0195604932063503	Inf	0.280013759889921	2	2	mitochondrial isocitrate dehydrogenase complex (NAD+)
GO:0017087	0.0195604932063503	Inf	0.280013759889921	2	2	mitochondrial processing peptidase complex
GO:0030062	0.0195604932063503	Inf	0.280013759889921	2	2	mitochondrial tricarboxylic acid cycle enzyme complex
GO:0031942	0.0195604932063503	Inf	0.280013759889921	2	2	i-AAA complex
GO:0045242	0.0195604932063503	Inf	0.280013759889921	2	2	isocitrate dehydrogenase complex (NAD+)
GO:0071261	0.0195604932063503	Inf	0.280013759889921	2	2	Ssh1 translocon complex
GO:0097002	0.0195604932063503	Inf	0.280013759889921	2	2	mitochondrial inner boundary membrane
GO:0000136	0.0218955326914315	9.27475247524752	0.700034399724802	3	5	alpha-1,6-mannosyltransferase complex
GO:0008250	0.0218955326914315	9.27475247524752	0.700034399724802	3	5	oligosaccharyltransferase complex
GO:0005849	0.0230115777172307	3.38562684198594	2.38011695906433	6	17	mRNA cleavage factor complex
GO:0030173	0.0257588004551763	2.89916666666667	3.08015135878913	7	22	integral to Golgi membrane
GO:0031228	0.0257588004551763	2.89916666666667	3.08015135878913	7	22	intrinsic to Golgi membrane
GO:0030529	0.0320845920229922	1.32410738513519	57.2628138974888	70	409	ribonucleoprotein complex
GO:0000137	0.0392914097783378	6.18069306930693	0.840041279669763	3	6	Golgi cis cisterna
GO:0000417	0.0532274350417208	12.3407407407407	0.420020639834881	2	3	HIR complex
GO:0009353	0.0532274350417208	12.3407407407407	0.420020639834881	2	3	mitochondrial oxoglutarate dehydrogenase complex
GO:0030061	0.0532274350417208	12.3407407407407	0.420020639834881	2	3	mitochondrial crista
GO:0031205	0.0532274350417208	12.3407407407407	0.420020639834881	2	3	endoplasmic reticulum Sec complex
GO:0031207	0.0532274350417208	12.3407407407407	0.420020639834881	2	3	Sec62/Sec63 complex
GO:0031310	0.0532274350417208	12.3407407407407	0.420020639834881	2	3	intrinsic to vacuolar membrane
GO:0033254	0.0532274350417208	12.3407407407407	0.420020639834881	2	3	vacuolar transporter chaperone complex
GO:0044284	0.0532274350417208	12.3407407407407	0.420020639834881	2	3	mitochondrial crista junction
GO:0045239	0.0532274350417208	12.3407407407407	0.420020639834881	2	3	tricarboxylic acid cycle enzyme complex
GO:0045252	0.0532274350417208	12.3407407407407	0.420020639834881	2	3	oxoglutarate dehydrogenase complex
GO:0031984	0.0556645985745523	3.53491669620702	1.54007567939456	4	11	organelle subcompartment
GO:0031985	0.0556645985745523	3.53491669620702	1.54007567939456	4	11	Golgi cisterna
GO:0070603	0.0617513400192917	4.63366336633663	0.980048159614723	3	7	SWI/SNF-type complex
GO:0019898	0.065523103180991	1.77793851717902	7.56037151702786	12	54	extrinsic to membrane
GO:0005801	0.0745716874123668	3.09181141439206	1.68008255933953	4	12	cis-Golgi network
GO:0005847	0.0745716874123668	3.09181141439206	1.68008255933953	4	12	mRNA cleavage and polyadenylation specificity factor complex
GO:0031501	0.088814781479288	3.70544554455446	1.12005503955968	3	8	mannosyltransferase complex
GO:0016471	0.0962718441809721	2.74717397298042	1.82008943928449	4	13	vacuolar proton-transporting V-type ATPase complex
GO:0033176	0.0962718441809721	2.74717397298042	1.82008943928449	4	13	proton-transporting V-type ATPase complex
GO:0031080	0.0966849183302493	6.1679012345679	0.560027519779842	2	4	nuclear pore outer ring
