# Supplementary material for: Evolutionary Conservation and Diversification of Puf RNA Binding Proteins and Their mRNA Targets
Source: PLoS Biol. 2015 Nov 20;13(11):e1002307. doi: 10.1371/journal.pbio.1002307 (PMC4654594; doi:10.1371/journal.pbio.1002307)
Supplement: S7 Dataset — (ZIP) [file pbio.1002307.s007.zip]

Archive with 3 entries (3 files):
- ConservationScores and FDRs_Saccharomycotina without Ylipolytica.txt
- ConservationScores and FDRs_Saccharomycotina.txt
- ConservationScores and FDRs and Annotations_Pezizomycotina.txt
