# Supplementary material for: Evolutionary Conservation and Diversification of Puf RNA Binding Proteins and Their mRNA Targets
Source: PLoS Biol. 2015 Nov 20;13(11):e1002307. doi: 10.1371/journal.pbio.1002307 (PMC4654594; doi:10.1371/journal.pbio.1002307)
Supplement: S7 Dataset — (ZIP) [file pbio.1002307.s007.zip › ConservationScores and FDRs_Saccharomycotina without Ylipolytica.txt]

Name	SaccharomycotinaPuf4_conservation_score	SaccharomycotinaPuf4_fdr	SaccharomycotinaPuf5_conservation_score	SaccharomycotinaPuf5_fdr
YAL001C	0.418136155	0.611688111	0.925154907	0.168
YAL002W	0.335775536	0.702308017	0.335775536	0.667222222
YAL003W	0	1	0.217274051	0.789238139
YAL005C	1.085738294	0.124004474	0.780015895	0.271909091
YAL007C	0	1	0	1
YAL008W	0.012399556	0.898168761	0	1
YAL009W	0	1	0.351836875	0.609939714
YAL010C	0.338238565	0.696904051	0	1
YAL011W	0.571581056	0.491583211	0.610110377	0.39257732
YAL012W	1.107028156	0.115104408	0.360337742	0.591194268
YAL013W	0.62888749	0.424987384	0.952516949	0.152598039
YAL014C	0	1	0.540643437	0.455675325
YAL015C	0.329175127	0.708994577	0	1
YAL016W	0.590734842	0.469410413	0.125274243	0.827057938
YAL017W	0.101471644	0.857726392	0	1
YAL018C	0.376434173	0.629032412	0	1
YAL019W	0.118797369	0.847745209	0.210160598	0.789131975
YAL020C	0	1	0	1
YAL021C	3.102169634	0	0	1
YAL022C	0	1	0	1
YAL023C	0.305271337	0.721904762	0	1
YAL024C	0.386146634	0.621138447	0.186366186	0.804790997
YAL025C	3.404540646	0	0.352988652	0.606871166
YAL026C	0.186366186	0.828466847	0	1
YAL027W	0	1	0.235516906	0.779616464
YAL028W	0	1	0	1
YAL029C	0.03603852	0.894947069	0	1
YAL030W	0.304899978	0.722494024	0	1
YAL031C	0.100386537	0.858115862	0.352988652	0.606871166
YAL032C	0.654298836	0.403380531	0.554951786	0.44271978
YAL033W	0.632645936	0.422315522	0.186366186	0.804790997
YAL034C	0	1	0	1
YAL034W-A	1.149912956	0.10121519	1.005631419	0.128895349
YAL035W	1.579477511	0.022339181	0.203900883	0.794291615
YAL036C	0.573521726	0.490497402	0	1
YAL037W	0.026933825	0.898040627	0	1
YAL038W	0	1	0.347953338	0.620051395
YAL039C	0.263568802	0.770541219	0.329005558	0.674137484
YAL040C	0.121258663	0.845833098	0	1
YAL041W	1.20232845	0.084647887	0.802765604	0.258684211
YAL042W	0.775600069	0.316147541	0.263568802	0.749800734
YAL043C	0	1	0.211878239	0.788738339
YAL044C	0.501314992	0.552451893	0.756915237	0.28511236
YAL044W-A	0.493346436	0.558988351	0.532014882	0.45996264
YAL046C	0.342410632	0.685411406	0	1
YAL047C	0.738210763	0.332470714	0.88762145	0.193170732
YAL048C	0	1	0.209008995	0.793414426
YAL049C	1.056841746	0.137664544	0.342410632	0.644954641
YAL051W	0	1	0	1
YAL053W	1.396215472	0.043140496	0.209429135	0.790769571
YAL054C	0.203900883	0.82230249	0.216533611	0.789154296
YAL055W	0	1	0	1
YAL056W	0.231712156	0.80622842	0.406163502	0.565145119
YAL058W	0.418801262	0.610959257	0	1
YAL059W	0.783488608	0.311505376	0.067927133	0.88043449
YAL060W	0.707357076	0.361656504	0.39616633	0.568929188
YAL061W	0.246094601	0.783217633	0	1
YAL062W	0.90398	0.217572079	0.256537355	0.750701392
YAL063C	0.038168148	0.894881137	0.03282913	0.889100131
YAL067C	0.302967091	0.722539683	0.112061502	0.845128205
YAR002C-A	0.06737736	0.886972332	0.241832437	0.765056959
YAR002W	0.47251344	0.575634968	0	1
YAR003W	0.893860666	0.223925926	0.532614416	0.460062578
YAR007C	0.471797932	0.575765396	0	1
YAR008W	0.352011157	0.653822993	0.230897325	0.78366171
YAR014C	0.275645424	0.743320896	0.196959364	0.796237705
YAR015W	0.759481396	0.323255034	0	1
YAR018C	0.301494417	0.725371542	0.562905736	0.431855524
YAR019C	0.261758995	0.771372409	0	1
YAR023C	0	1	0	1
YAR031W	0	1	0	1
YAR035W	0.464609241	0.579714286	0.354993114	0.602562696
YAR042W	0.118797369	0.847745209	0.186366186	0.804790997
YAR066W	0	1	0	1
YHR213W	0	1	0	1
YBL001C	0.087017147	0.871821371	0	1
YBL002W	2.514989664	0	0.789591337	0.264303406
YBL003C	1.561254369	0.02375	0.667443339	0.352926316
YBL004W	0.953342888	0.187292724	0.186894107	0.80234034
YBL005W	0	1	0.088060152	0.865803073
YBL005W-A	0	1	0	1
YBL006C	0.114240487	0.855123043	0.35999682	0.590802862
YBL007C	0.763071883	0.321027088	0	1
YBL008W	0.691085157	0.374626576	0.298587248	0.697136829
YBL009W	0	1	0	1
YBL010C	0.30505439	0.72296252	0	1
YBL011W	0.358226782	0.639624478	0.263568802	0.749800734
YBL013W	0.300977843	0.725248619	0	1
YBL014C	0.894195738	0.224115899	0.415797951	0.559559353
YBL015W	0.57743978	0.486336336	0.351836875	0.609939714
YBL016W	0.339599373	0.68694974	0.612000512	0.390720562
YBL017C	0.082136095	0.873792361	0.082136095	0.86670829
YBL018C	0.186366186	0.828466847	0.16644085	0.809726776
YBL019W	0	1	0.219486983	0.788871115
YBL020W	0.022550663	0.898389003	0.022550663	0.889967395
YBL021C	0	1	0	1
YBL022C	0.685925439	0.382899807	0.384827465	0.574815745
YBL023C	0.508894742	0.542640202	1.324142091	0.037674419
YBL024W	1.779546814	0.011162791	0	1
YBL025W	0.636591624	0.417448805	0.342754694	0.644793562
YBL026W	1.930430525	0.005742574	1.267114589	0.050315789
YBL027W	0.320023108	0.713961253	0.539354839	0.455147625
YBL028C	2.739090945	0	0.122796128	0.828357705
YBL029C-A	0.749247136	0.327704918	0.270885858	0.72772238
YBL029W	0	1	0	1
YBL030C	0	1	0	1
YBL031W	0	1	0	1
YBL032W	0.617032183	0.431689796	2.35847735	0.006
YBL033C	0.209008995	0.825079214	0.265195308	0.743516007
YBL034C	0.562271314	0.498106551	0.195661962	0.795726531
YBL035C	0.581630605	0.482518854	0.572648103	0.426779412
YBL036C	0.346571518	0.67477993	0.091776584	0.857552697
YBL037W	0.423141022	0.609797086	0.338238565	0.659389671
YBL038W	0.871307845	0.241783167	0.185394832	0.808370429
YBL039C	1.028829036	0.150517928	0.062991636	0.883190778
YBL039W-B	0	1	0	1
YBL040C	1.005573716	0.160967742	0	1
YBL041W	1.603699125	0.020301205	0.523633398	0.469708029
YBL042C	1.345416006	0.051520913	0.533364409	0.461147541
YBL043W	0	1	0.214847731	0.788755595
YBL045C	0.553015146	0.506808659	0	1
YBL046W	0.275042168	0.743168095	0.275042168	0.726956522
YBL047C	0.792185828	0.303587879	0	1
YBL049W	0.220046561	0.813197636	0	1
YBL050W	0	1	0	1
YBL051C	0.262954218	0.771278653	0	1
YBL052C	1.519482237	0.025728643	2.081937067	0.007692308
YBL054W	0	1	0.083719426	0.866374696
YBL055C	1.466005752	0.031187215	0.726592865	0.302831169
YBL056W	0.581797187	0.481328302	0.459978057	0.525718654
YBL057C	0.556285076	0.504564756	0	1
YBL058W	0.516576474	0.538505089	0.299246903	0.696712907
YBL059C-A	0.743207515	0.330680346	0	1
YBL059W	0.257219489	0.774276573	0.257219489	0.750077439
YBL060W	0.3546437	0.648310313	0.209569499	0.78976981
YBL061C	0.372882476	0.629753438	0.687612411	0.334211712
YBL063W	1.147671481	0.101503759	0.879819901	0.20004
YBL064C	0.766089896	0.321302857	0.263568802	0.749800734
YBL066C	0.091776584	0.864053611	0.972938641	0.144444444
YBL067C	0.33645326	0.698292891	0.221581295	0.788965201
YBL068W	0.902050452	0.218744327	0.348621962	0.612619403
YBL069W	0	1	0	1
YBL071W-A	0	1	0.209008995	0.793414426
YBL074C	0.454870922	0.587785874	0	1
YBL075C	0	1	0.359760623	0.590722222
YBL076C	0.465264813	0.579718391	0.560539762	0.435881523
YBL078C	0.185394832	0.829679049	0	1
YBL079W	0.704293658	0.361925777	0	1
YBL080C	0.420434495	0.611028424	0	1
YBL081W	0.406405057	0.613405108	0	1
YBL082C	0.263568802	0.770541219	0.500374158	0.490988506
YBL084C	0.471786022	0.575413005	0.434491443	0.547264151
YBL085W	0.212670973	0.817172927	1.049118477	0.10754717
YBL086C	0	1	0.116632357	0.839693501
YBL088C	0.535710126	0.522122016	0.223242923	0.788406795
YBL089W	0.176891033	0.830336581	0	1
YBL090W	0	1	0	1
YBL091C	0	1	0.23774619	0.772918638
YBL091C-A	0	1	0	1
YBL092W	0.422358115	0.609854545	0	1
YBL093C	0.301808334	0.724930803	0	1
YBL095W	0	1	0	1
YBL097W	0.363020433	0.634236338	0.091259368	0.863180697
YBL098W	0.527965454	0.532201954	0.203745831	0.794066887
YBL099W	0.061526016	0.890188186	0.2968704	0.706716329
YBL101C	0.213995627	0.816584496	0.178234329	0.807888101
YBL102W	0.209008995	0.825079214	0.352365155	0.607039021
YBL103C	0.71836796	0.349432405	0.695164332	0.327670588
YBL104C	0.397205989	0.617070158	0	1
YBL105C	0.34400615	0.684080384	0.236805356	0.777578602
YBL106C	0	1	0	1
YBL107C	0.764336056	0.323021665	0.818777022	0.247256944
YBR001C	0.348844314	0.657520252	0.256064554	0.750937178
YBR002C	0.450590141	0.59375347	0.29532309	0.71582346
YBR003W	0.077559386	0.878786589	0.550137183	0.44828841
YBR004C	0	1	0.255600246	0.757978669
YBR005W	0.582345047	0.480808157	0.582345047	0.418292683
YBR006W	0.789600411	0.306602177	0	1
YBR007C	0	1	0	1
YBR008C	1.221839276	0.081596386	0.204310755	0.794685256
YBR010W	3.749907209	0	1.176838619	0.070526316
YBR011C	0.209008995	0.825079214	0	1
YBR013C	0	1	0	1
YBR014C	0	1	0.867367155	0.20922179
YBR015C	0.090485292	0.871521386	0	1
YBR016W	0	1	0	1
YBR017C	0.203900883	0.82230249	0	1
YBR018C	0.391205436	0.616908825	0	1
YBR019C	0.363020433	0.634236338	0	1
YBR020W	0	1	0	1
YBR021W	0.608133521	0.448257028	0	1
YBR022W	0.079056022	0.875919786	0	1
YBR023C	0.623886771	0.428134888	0.125274243	0.827057938
YBR024W	0.230516339	0.807777778	0.284415377	0.723379953
YBR025C	0	1	0	1
YBR026C	0.741478221	0.331322581	0.351836875	0.609939714
YBR028C	0.767006012	0.32045819	0.943643692	0.158619048
YBR029C	1.375592918	0.046209677	0.346571518	0.635480631
YBR030W	0	1	0	1
YBR031W	0.074493482	0.880691122	0.215146765	0.788790864
YBR033W	0.274214117	0.743582868	0.151644267	0.812190623
YBR034C	2.458259003	0.000196078	1.394354204	0.031643836
YBR035C	0.552240415	0.507086231	0	1
YBR036C	0.175510481	0.83	0.175510481	0.808076318
YBR037C	0	1	0	1
YBR038W	0.26844608	0.75070982	0.26844608	0.735530726
YBR039W	0	1	0.255600246	0.757978669
YBR040W	0.637264774	0.417333333	0	1
YBR041W	0.209008995	0.825079214	0.263568802	0.749800734
YBR042C	0	1	0.182910412	0.807908082
YBR043C	0.300268363	0.726568396	0	1
YBR044C	0	1	0	1
YBR045C	0	1	0	1
YBR046C	0.212893053	0.816397797	0.011300717	0.889324237
YBR047W	0	1	0	1
YBR048W	0.122371777	0.84394498	0.492246826	0.495287486
YBR049C	0.627552444	0.425713087	1.006677219	0.12871345
YBR050C	0	1	0	1
YBR052C	0	1	0.03282913	0.889100131
YBR053C	0	1	0.185394832	0.808370429
YBR054W	0.063120819	0.888603615	0	1
YBR055C	0	1	0.346571518	0.635480631
YBR056W	0	1	0.23774619	0.772918638
YBR057C	0.114264968	0.855353846	0	1
YBR058C	0.338238565	0.696904051	0.185394832	0.808370429
YBR058C-A	0.594215022	0.464621329	0	1
YBR059C	0.185394832	0.829679049	0.185394832	0.808370429
YBR060C	0.23774619	0.796911962	0.510142934	0.478412322
YBR061C	1.275524605	0.066421405	0.514569959	0.477904192
YBR062C	0.489695245	0.560176937	0.188196994	0.800194253
YBR063C	0	1	0.038846948	0.889654378
YBR065C	0.186757501	0.827711098	0.186757501	0.802230303
YBR066C	0	1	0	1
YBR067C	0	1	0	1
YBR068C	0.36153193	0.634951095	0.134888581	0.816884058
YBR069C	0.222092143	0.812335526	0.124803197	0.827003759
YBR070C	0	1	0	1
YBR071W	0	1	0	1
YBR072W	0	1	0	1
YBR073W	0.125274243	0.843756403	0	1
YBR074W	0.346571518	0.67477993	0.351836875	0.609939714
YBR076W	0.23181096	0.806453006	0.30649566	0.685170701
YBR077C	0.241370753	0.784498626	0	1
YBR078W	0	1	0	1
YBR079C	0.971647225	0.176961131	0	1
YBR080C	1.1340736	0.106372549	0.258640844	0.751625974
YBR081C	0.228641952	0.80993051	0.310276146	0.68597723
YBR082C	0.30968899	0.718587616	0	1
YBR083W	0.654222154	0.403094607	0.241493647	0.765435644
YBR084W	0.716781966	0.351484536	0	1
YBR085C-A	0	1	0.30505439	0.688072437
YBR085W	0.091259368	0.869456964	0.335775536	0.668550725
YBR086C	0.390307312	0.617984421	0.071564637	0.878506252
YBR087W	0.909543718	0.213625192	0.502941498	0.485872093
YBR088C	2.571075399	0	0.216533611	0.789154296
YBR089C-A	1.111473684	0.113473193	0	1
YBR091C	0.203900883	0.82230249	0	1
YBR092C	0.03282913	0.896398043	0	1
YBR093C	0	1	0	1
YBR094W	0	1	0.483236586	0.497572062
YBR095C	1.23688061	0.077546584	1.131722513	0.084365079
YBR096W	0.633561655	0.421316907	0	1
YBR097W	0	1	0	1
YBR098W	0.181679329	0.829881552	0.415105877	0.559775583
YBR101C	1.609977406	0.019634146	0.759900968	0.283096591
YBR102C	0	1	0	1
YBR103W	0.835969883	0.266884154	1.640429624	0.011818182
YBR104W	1.051412534	0.140863158	0.757149341	0.285677966
YBR105C	0.276851478	0.742641016	0.2968704	0.706716329
YBR106W	0.57307717	0.490925241	0.216533611	0.789154296
YBR107C	0	1	0	1
YBR108W	0	1	0	1
YBR109C	0.203900883	0.82230249	0.209008995	0.793414426
YBR110W	0.335775536	0.702308017	0.300268363	0.695015106
YBR111C	0	1	0	1
YBR111W-A	0.43839493	0.599866167	0	1
YBR112C	0.76838495	0.320023015	1.716291963	0.011875
YBR114W	0.263568802	0.770541219	0.265195308	0.743516007
YBR115C	1.169623967	0.094063325	0.12447726	0.826868194
YBR117C	0	1	0	1
YBR118W	0.203900883	0.82230249	0.329175127	0.67310143
YBR119W	0.4524815	0.591878484	0.4524815	0.53416
YBR120C	0.329175127	0.708994577	0.335775536	0.667222222
YBR121C	1.279132689	0.066060606	0	1
YBR122C	0.300785579	0.725449527	0	1
YBR123C	0.311640429	0.71739095	0.347953338	0.620051395
YBR125C	0.504734519	0.54470331	0.520795554	0.471049457
YBR126C	0.263568802	0.770541219	0	1
YBR127C	0.23774619	0.796911962	0	1
YBR128C	0	1	0	1
YBR129C	0.379460276	0.625903442	1.407148786	0.029859155
YBR130C	0.185394832	0.829679049	0.265195308	0.743516007
YBR131W	0	1	0	1
YBR132C	0.929197563	0.20181672	0.223242923	0.788406795
YBR133C	0.116632357	0.851117036	0	1
YBR135W	0.299026208	0.726814263	0.212670973	0.789308961
YBR136W	0.418741341	0.610695876	0.593264446	0.404472441
YBR137W	0.728812452	0.340324948	0	1
YBR138C	0	1	0.118797369	0.835342262
YBR139W	0	1	0	1
YBR140C	0.228223039	0.810300727	0.215156044	0.789444195
YBR141C	0.589583064	0.470885496	0.091259368	0.863180697
YBR142W	1.118685006	0.111140143	0.077559386	0.871744623
YBR143C	1.516878879	0.025294118	0	1
YBR145W	0	1	0	1
YBR146W	0.281460269	0.739227017	0.263568802	0.749800734
YBR147W	0.427034904	0.608297312	0.091259368	0.863180697
YBR148W	0	1	0	1
YBR149W	0.459501129	0.583904225	0	1
YBR150C	0.443530017	0.598491285	0.28541433	0.723002915
YBR151W	1.027349974	0.15139165	0.523633398	0.469708029
YBR152W	0.232890737	0.806938436	0.232890737	0.7827726
YBR153W	0.263568802	0.770541219	0.24456332	0.762998501
YBR154C	2.51437054	0	0.500374158	0.491426928
YBR155W	0.428700031	0.607902542	0	1
YBR156C	0	1	0	1
YBR157C	0.30968899	0.718587616	0	1
YBR158W	0.683560542	0.387273594	0.529351275	0.465613383
YBR159W	0.443949386	0.598379705	0.116632357	0.839693501
YBR160W	0.125274243	0.843756403	0	1
YBR161W	1.0306284	0.14978	0.621552498	0.383523985
YBR162C	0.236805356	0.801453877	1.790357553	0.01037037
YBR162W-A	0.326750075	0.71119403	0.570009777	0.42851312
YBR163W	0.446755185	0.596803728	0.577040039	0.422162162
YBR164C	0.079875576	0.875310825	0	1
YBR165W	0	1	0	1
YBR166C	0.090485292	0.871521386	0.090485292	0.866126884
YBR167C	0.397205989	0.617070158	0.216533611	0.789154296
YBR168W	0	1	0	1
YBR169C	0.363020433	0.634236338	0.363020433	0.588845229
YBR170C	0.614892766	0.435915378	0.209008995	0.793414426
YBR171W	1.16784986	0.094671916	0.243966271	0.76350274
YBR172C	0.190714579	0.82528645	0	1
YBR173C	0.247682798	0.782608696	0.247682798	0.762251256
YBR175W	0.100386537	0.858115862	0.794253381	0.262113565
YBR176W	0.346859614	0.665653333	0.255600246	0.757978669
YBR177C	0	1	0.097503868	0.85212482
YBR179C	0.090485292	0.870702468	0	1
YBR180W	0.0744033	0.881509684	0	1
YBR181C	0.87459255	0.238183119	0.648944471	0.365401606
YBR182C	0	1	0.19952505	0.796877568
YBR183W	0	1	0	1
YBR184W	0.087212718	0.871916329	0	1
YBR185C	0.572879629	0.490465632	0	1
YBR186W	0.079385835	0.876087771	0	1
YBR187W	0.988894634	0.169871324	0.480102413	0.501230769
YBR188C	0	1	0	1
YBR189W	0.5839099	0.479658832	0	1
YBR191W	0	1	0	1
YBR192W	0.524314571	0.533484456	0.394403828	0.568533448
YBR193C	0.792543115	0.303276699	0.74067992	0.29403794
YBR194W	0	1	0	1
YBR195C	1.113081818	0.112974239	0	1
YBR196C	0	1	0.265195308	0.743516007
YBR197C	0	1	0	1
YBR198C	0.70456388	0.362371859	2.078060674	0.006666667
YBR199W	0.552309147	0.507132916	0.544784531	0.452631579
YBR200W	1.150613858	0.100964467	1.671409413	0.01175
YBR201W	0.06143611	0.889634369	0	1
YBR202W	1.255250089	0.073894389	2.283685719	0.005
YBR203W	0.36071131	0.635434682	0	1
YBR204C	0	1	0.079947424	0.8690598
YBR205W	0.254390257	0.779401679	0.061645523	0.883780447
YBR207W	0.355282682	0.64565097	0	1
YBR208C	0.652897757	0.403809524	0.803874434	0.256930693
YBR210W	0	1	0	1
YBR211C	0.485419155	0.560830303	0.720936061	0.303587786
YBR212W	0.112292606	0.855505869	0.21576833	0.78896273
YBR213W	0.273114952	0.744548159	0.4359299	0.546473934
YBR214W	0	1	0.099156866	0.852279305
YBR215W	0	1	0.097813511	0.852304081
YBR216C	0	1	0.301141409	0.691569697
YBR217W	0.212250247	0.817494335	0.338238565	0.659389671
YBR218C	0.118442373	0.847237398	0.197205402	0.796698113
YBR220C	0.0744033	0.881509684	0.26844608	0.735530726
YBR221C	1.208824766	0.083237822	0.547907034	0.449531459
YBR222C	0.228438293	0.810555556	0	1
YBR223C	0.348784535	0.657086331	0	1
YBR225W	0	1	0	1
YBR227C	0	1	0	1
YBR228W	0.603207727	0.457249603	0	1
YBR229C	0.29532309	0.735406754	0	1
YBR230C	0	1	0	1
YBR231C	1.328311482	0.053890909	0.612452231	0.39068662
YBR233W	0	1	0.955270748	0.1527
YBR233W-A	0.305877639	0.720373045	0.994884471	0.132388889
YBR234C	0.323273963	0.712131351	0.091259368	0.863180697
YBR235W	0	1	0	1
YBR236C	0.125274243	0.843756403	0.209008995	0.793414426
YBR237W	0	1	0	1
YBR238C	0.468249184	0.5768	0	1
YBR239C	0.908493099	0.214769939	0.903821947	0.179156118
YBR240C	0	1	0	1
YBR241C	0	1	0	1
YBR242W	0	1	0	1
YBR243C	0.351368049	0.656574661	0.351368049	0.609969925
YBR244W	0.058353372	0.891163883	0.155019526	0.811409861
YBR245C	1.709517741	0.013846154	0.328169352	0.675353208
YBR246W	0	1	0	1
YBR247C	2.643222503	0	0.23774619	0.772918638
YBR248C	0.282599097	0.739018797	0.282599097	0.725345729
YBR249C	0.547247561	0.510348599	0	1
YBR250W	0.1039722	0.856178185	0	1
YBR251W	0.257895396	0.774263345	0.162258728	0.809880216
YBR252W	0.709544121	0.360501022	0.69340414	0.327372093
YBR253W	0	1	0.10057673	0.852046444
YBR254C	0.779885639	0.312014134	0.185394832	0.808370429
YBR255C-A	0.418247561	0.611060762	0.19710448	0.796453465
YBR255W	0	1	0.118867304	0.833858797
YBR256C	0.329522774	0.709247177	0	1
YBR257W	0.595803146	0.46551751	0.581749591	0.418984848
YBR258C	0.689326212	0.377855072	0	1
YBR259W	0.085969558	0.872500674	0	1
YBR260C	0.703139743	0.362437562	0.359608241	0.590768621
YBR261C	0.798496179	0.29804908	0	1
YBR262C	0	1	0	1
YBR263W	0.091259368	0.869456964	0	1
YBR264C	0	1	0	1
YBR265W	0	1	0	1
YBR267W	0.861093647	0.248324022	0.23774619	0.772918638
YBR268W	0	1	0	1
YBR269C	0	1	0	1
YBR270C	0	1	0	1
YBR271W	0.091259368	0.869456964	0	1
YBR272C	0	1	0.355986028	0.599850511
YBR273C	0	1	0.23774619	0.772918638
YBR274W	0	1	0.193200669	0.79703055
YBR275C	0.34400615	0.684080384	0.568842337	0.4287373
YBR276C	0.678975088	0.390263158	0.670878951	0.349388186
YBR278W	0	1	0	1
YBR279W	2.071556175	0.002857143	1.107690267	0.088888889
YBR280C	0.125274243	0.843756403	0	1
YBR281C	1.031143619	0.149739479	0	1
YBR282W	0.346571518	0.67477993	0	1
YBR283C	0.523633398	0.534046392	0.394238546	0.568715753
YBR284W	0	1	0	1
YBR285W	0	1	0	1
YBR286W	0	1	0	1
YBR287W	0.548415265	0.5104204	0.588469271	0.408842593
YBR288C	0.351836875	0.65615768	0.944099791	0.159855769
YBR289W	0.857847163	0.249585062	1.066762225	0.100662252
YBR290W	1.009153203	0.158816794	0.902825789	0.17874477
YBR291C	1.005096266	0.160871212	0.203973527	0.794598818
YBR293W	0	1	0	1
YBR294W	0.127173092	0.83957795	0	1
YBR295W	0	1	0	1
YBR296C	0.406432572	0.613949875	0.497861509	0.491796339
YBR297W	0.043994071	0.894596837	0.043994071	0.888244804
YBR298C	0	1	0.153696844	0.812294072
YBR299W	0	1	0	1
YBR301W	0.033430471	0.895037381	0	1
YCL001W	0.437250302	0.601560663	0.338238565	0.659389671
YCL002C	0	1	0	1
YCL004W	0.338238565	0.696904051	0	1
YCL005W	0	1	0	1
YCL005W-A	0	1	0	1
YCL008C	0.173770025	0.829714538	0.224620691	0.78691989
YCL009C	0	1	0	1
YCL010C	0.686204735	0.382902604	1.185719308	0.070740741
YCL011C	0.083719426	0.873053312	0	1
YCL012C	0.459501129	0.583904225	0.388242483	0.572886076
YCL014W	0.33595392	0.698243301	0	1
YCL016C	0.466101842	0.580063437	0.379460276	0.579991722
YCL017C	0	1	0	1
YCL018W	0	1	0	1
YCL021W-A	0	1	0	1
YCL024W	1.222493658	0.081570997	0.239795044	0.766913215
YCL025C	0.254480621	0.779376751	0	1
YCL026C-A	0	1	0	1
YCL026C-B	0	1	0	1
YCL027W	0.4566756	0.585199326	0.423401512	0.555229779
YCL028W	0	1	0	1
YCL029C	0	1	0.16933597	0.8092723
YCL030C	0.265195308	0.763412236	0	1
YCL031C	1.97120074	0.004895833	0.423141022	0.554514652
YCL032W	0.071564637	0.884583884	0.071564637	0.878506252
YCL033C	1.060587782	0.136502146	0.121258663	0.832842184
YCL034W	0.238189895	0.787903005	0.265195308	0.743516007
YCL035C	0.204310755	0.825958517	0.438752452	0.544780534
YCL036W	0	1	0.21076386	0.789676275
YCL037C	1.638833114	0.018012821	0	1
YCL038C	0	1	0	1
YCL039W	0	1	0	1
YCL040W	0.254390257	0.779401679	0	1
YCL043C	0.205223888	0.826820189	0.585550584	0.412073733
YCL044C	0.465396344	0.58015553	0	1
YCL045C	0.7606111	0.322309417	0	1
YCL047C	0	1	0.265827646	0.738273942
YCL048W	0	1	0	1
YCL048W-A	0	1	0.03282913	0.889100131
YCL049C	0.069049968	0.885705619	0	1
YCL050C	0.301463166	0.72485387	0	1
YCL051W	0.297719674	0.7311423	0.549022383	0.448723118
YCL052C	0.300268363	0.726568396	0.338238565	0.659389671
YCL054W	1.342002847	0.052293233	0.338238565	0.659389671
YCL055W	0.338238565	0.696904051	0	1
YCL056C	0	1	0	1
YCL057C-A	0.65866687	0.400285459	0	1
YCL057W	0	1	0	1
YCL058W-A	0	1	0.23219207	0.78310666
YCL059C	0.423141022	0.609797086	0.674014102	0.351072961
YCL061C	0.245807584	0.783067314	0	1
YCL063W	0.370413517	0.630377715	0.996298022	0.132011173
YCL064C	0.203900883	0.82230249	0.5403317	0.455499351
YCL066W	0.105174332	0.855658699	0.307515345	0.685573566
YCL067C	0	1	0	1
YCL069W	0.176054667	0.830487013	0.176054667	0.808444882
YCL073C	0	1	0	1
YCR002C	0	1	0	1
YCR003W	0.077559386	0.878786589	0	1
YCR004C	0.163185676	0.833225524	0.408995774	0.564580018
YCR005C	0	1	0.183207784	0.807558462
YCR007C	0	1	0	1
YCR008W	0.389295716	0.618021339	1.072627179	0.098456376
YCR009C	0.23774619	0.796911962	0.209008995	0.793414426
YCR010C	0	1	0	1
YCR011C	0.2968704	0.734275728	0	1
YCR012W	0.185394832	0.829679049	0.185394832	0.808370429
YCR014C	0.30584788	0.720204491	0.237610522	0.772624113
YCR015C	0	1	0.435323589	0.546121097
YCR016W	0.496998761	0.555345253	0.102660521	0.848430233
YCR017C	0.125274243	0.843756403	0	1
YCR018C	0	1	0	1
YCR019W	0.54345574	0.51632223	0	1
YCR020C	0.346859614	0.665653333	0	1
YCR020C-A	0.243966271	0.784190871	0	1
YCR020W-B	0.583018935	0.48065053	0	1
YCR021C	0.079056022	0.875919786	0.079056022	0.867624613
YCR023C	0.091259368	0.869456964	0.127388921	0.817675922
YCR024C	0	1	0	1
YCR024C-A	0	1	0	1
YCR026C	0	1	0.16287067	0.80994971
YCR027C	0.72363728	0.344942887	0	1
YCR028C	0.695399285	0.369951076	0	1
YCR028C-A	0.209008995	0.825079214	0.513559165	0.477956989
YCR030C	1.219965484	0.080949555	0.592824975	0.404386792
YCR031C	0	1	0	1
YCR032W	0.353609184	0.650711989	0	1
YCR033W	1.186591641	0.088201635	2.224646443	0.004
YCR034W	0.950005391	0.189983193	0.628031787	0.37943609
YCR035C	1.563138797	0.023657143	0.664584199	0.352848233
YCR036W	0	1	0	1
YCR037C	0	1	0.257219489	0.750077439
YCR038C	0.705215875	0.361841046	1.419066002	0.027391304
YCR039C	NA	NaN	NA	NaN
YCR042C	0.53967642	0.518759222	0.807454467	0.256488294
YCR043C	0.30968899	0.718587616	0	1
YCR044C	0	1	0	1
YCR045C	0.346571518	0.67477993	0.446755185	0.541333333
YCR046C	0.65211743	0.4041073	0.351368049	0.609969925
YCR047C	2.153851763	0.002027027	0	1
YCR048W	0	1	0.466073419	0.517071651
YCR051W	0.676414324	0.39139795	0.209008995	0.793414426
YCR052W	0.19816603	0.823452381	0.39880355	0.568957428
YCR053W	0	1	0	1
YCR054C	0.262387	0.771105546	0	1
YCR057C	0.203900883	0.82230249	0.389295716	0.570989848
YCR059C	0.118527605	0.847610595	0	1
YCR060W	0	1	0.380864488	0.578106312
YCR061W	0.203221979	0.822091523	0.057801448	0.884563268
YCR063W	0.44070624	0.599166667	0.203900883	0.794291615
YCR065W	1.185043866	0.089130435	2.289755385	0.005714286
YCR066W	0.23774619	0.796911962	0	1
YCR067C	0.596593575	0.466070313	0	1
YCR068W	0	1	0.186366186	0.804790997
YCR069W	0	1	0	1
YCR071C	0.429361104	0.607742448	0	1
YCR072C	0.957788132	0.184495726	0	1
YCR073C	0.566199082	0.495605839	0.099090547	0.852065099
YCR073W-A	0.500374158	0.554556727	0.67845243	0.347860262
YCR075C	0	1	0	1
YCR075W-A	0.467151043	0.579548872	0	1
YCR076C	0.315314948	0.715873667	0.30968899	0.683197747
YCR077C	1.331458687	0.053786765	1.520986762	0.019259259
YCR079W	0	1	0	1
YCR081W	0	1	0.113739526	0.844211877
YCR082W	0.368046026	0.631171765	0.062991636	0.883190778
YCR083W	0	1	0.241370753	0.765029674
YCR084C	1.115133521	0.111788235	1.580002037	0.014509804
YCR086W	1.021536838	0.154990138	0.071564637	0.878506252
YCR087C-A	0.441647073	0.599184665	0.203900883	0.794291615
YCR088W	0.685792642	0.382694899	0.883023097	0.198669355
YCR089W	0.038666136	0.895032308	0	1
YCR090C	0.351836875	0.65615768	0.53967642	0.455541237
YCR091W	0.065780079	0.888205735	0.23774619	0.772918638
YCR092C	0.0744033	0.881509684	0.216533611	0.789154296
YCR093W	1.925074603	0.005865385	0.34284938	0.644393833
YCR094W	0.470706547	0.575046729	0.538480938	0.455736236
YCR095C	0.063748227	0.888422432	0.063748227	0.883377971
YCR096C	0.318882261	0.714427512	0	1
YCR097W	0.264102793	0.762747093	0	1
YCR098C	0	1	0	1
YCR100C	0	1	0.02761348	0.889761516
YCR101C	0	1	0	1
YCR102C	0.354110072	0.650289655	0.686659463	0.335258427
YCR105W	0	1	0	1
YCR106W	0	1	0	1
YCR107W	0	1	0	1
YDL001W	0.34400615	0.684080384	0.553015146	0.44370068
YDL002C	1.375252669	0.046104418	0.955270748	0.1527
YDL003W	0.658180684	0.400391459	0.718048939	0.306607595
YDL004W	0.423141022	0.609797086	0.236805356	0.777578602
YDL005C	0.231453927	0.80623299	0.561482081	0.433705799
YDL006W	0.871024635	0.241294452	0	1
YDL007W	0	1	0.347953338	0.620051395
YDL008W	0	1	0	1
YDL010W	0.381827665	0.623794428	0.564303143	0.431398003
YDL012C	0.363010896	0.634066293	0.7212676	0.304081633
YDL013W	0.12324605	0.844727118	0.347953338	0.620051395
YDL014W	3.416685719	0	0	1
YDL015C	0.603606186	0.454972022	0	1
YDL017W	0	1	0.209008995	0.793414426
YDL018C	0.460949211	0.583380601	0	1
YDL019C	0.2217015	0.812651988	0	1
YDL020C	0	1	0.347276081	0.622122987
YDL021W	0	1	0	1
YDL022W	0.891511863	0.225316642	0.441720274	0.545762877
YDL024C	0.243305199	0.784237405	0.122796128	0.828357705
YDL025C	0	1	0	1
YDL027C	0	1	0	1
YDL028C	0.329207712	0.709280936	0.69007544	0.335875576
YDL029W	0.807101695	0.289514925	0	1
YDL030W	0	1	0.593605626	0.404574132
YDL031W	1.221297738	0.081197605	0.556889536	0.440665742
YDL033C	0.23774619	0.796911962	0	1
YDL035C	0.26844608	0.75070982	0	1
YDL036C	0	1	0	1
YDL037C	0	1	0	1
YDL039C	0	1	0	1
YDL040C	0.767738049	0.319908257	0.209008995	0.793414426
YDL042C	0.428371816	0.607951297	0	1
YDL043C	0.664950663	0.398972727	1.219765018	0.062058824
YDL044C	0.21182937	0.817168227	0	1
YDL045C	0.338238565	0.696904051	0.684810083	0.342174888
YDL045W-A	0.089978026	0.871479978	0.349846148	0.610531437
YDL046W	0.071564637	0.884583884	0	1
YDL047W	1.756746104	0.01162963	0.265195308	0.743516007
YDL048C	0.475291923	0.570573477	0.610315263	0.392820069
YDL049C	0	1	1.207539488	0.063238095
YDL051W	0.97544394	0.175115453	0.204727773	0.794338266
YDL052C	0.553015146	0.506808659	0.434491443	0.547264151
YDL053C	0.104224986	0.856063298	0	1
YDL054C	1.355876409	0.049459459	0.347953338	0.620051395
YDL055C	0.617032183	0.431689796	0	1
YDL056W	0.834426563	0.266468254	1.966013464	0.008235294
YDL057W	0	1	0.069049968	0.879507589
YDL058W	0.347953338	0.662680321	0.529452453	0.466091811
YDL059C	0.265195308	0.763412236	0	1
YDL060W	2.183078019	0.002058824	0.469610354	0.511030494
YDL061C	0.476677055	0.569462044	0	1
YDL063C	0.923995121	0.204658188	0.091259368	0.863180697
YDL064W	0.53967642	0.518759222	0.796475243	0.26
YDL065C	0.255600246	0.779224289	0.446755185	0.541333333
YDL066W	0.174496942	0.829584928	0	1
YDL067C	0.041273961	0.894084325	0.483469479	0.497425083
YDL069C	0	1	0	1
YDL070W	0	1	0.151335599	0.811943911
YDL072C	0	1	0.335775536	0.668550725
YDL073W	0.174523105	0.83	0.215966789	0.789357014
YDL074C	0.643746022	0.412560764	1.476066141	0.02046875
YDL075W	0	1	0	1
YDL076C	0.199990976	0.823451761	0.473105928	0.505729614
YDL077C	0	1	0	1
YDL078C	0.27174146	0.744612245	0	1
YDL079C	0.955684177	0.185826235	0.57590331	0.423532042
YDL080C	0	1	0.154988837	0.812252599
YDL081C	0.807621297	0.28948814	0.425542607	0.553379501
YDL082W	0	1	0	1
YDL084W	0.523633398	0.534046392	0	1
YDL085C-A	0.35157069	0.656229063	0	1
YDL085W	0.125274243	0.843756403	0.454279801	0.531326633
YDL086W	0	1	0	1
YDL087C	0.203900883	0.82230249	0.203900883	0.794291615
YDL088C	0.655458953	0.402666076	0.747826623	0.291972222
YDL089W	0.04329454	0.894279793	0.265195308	0.743516007
YDL090C	0.741023877	0.33113612	0.715201265	0.309546599
YDL091C	0.459501129	0.583904225	0.255600246	0.757978669
YDL092W	1.448143948	0.034122807	0.388601916	0.573032095
YDL093W	0	1	0	1
YDL095W	0.196383467	0.823778591	0.077559386	0.871744623
YDL097C	1.019457252	0.155529412	0	1
YDL098C	0.352011157	0.653822993	0.23774619	0.772918638
YDL099W	0	1	0	1
YDL100C	1.037656675	0.149380165	0	1
YDL101C	0.675340805	0.39189415	0	1
YDL102W	0.86163296	0.248195804	0	1
YDL103C	0	1	0	1
YDL104C	0.62944349	0.42514743	0.486124887	0.49609375
YDL105W	0.488349408	0.559811436	1.113447699	0.089384615
YDL106C	0.360717691	0.635534884	0.216533611	0.789154296
YDL107W	0.168818754	0.830882957	0	1
YDL108W	0.209008995	0.825079214	0.446755185	0.541333333
YDL109C	0	1	0	1
YDL110C	0	1	0	1
YDL111C	0.67845243	0.389953184	0.474551546	0.504788732
YDL112W	0.506362845	0.543659761	0.573766097	0.425860534
YDL113C	0	1	0	1
YDL114W	0	1	0.195071807	0.795532436
YDL115C	0	1	0.354378547	0.60248056
YDL116W	0.390122605	0.617874514	0.204727773	0.794338266
YDL117W	0.417124726	0.611021036	0.341718832	0.646122734
YDL119C	0.061526016	0.890188186	0.427034904	0.551730233
YDL120W	0	1	0	1
YDL121C	0.29853547	0.728810642	0.307494316	0.685196262
YDL122W	0.118797369	0.847745209	0	1
YDL123W	0	1	0	1
YDL124W	0.492004244	0.560122399	0.091259368	0.863180697
YDL125C	0.216533611	0.814501137	0.446755185	0.541333333
YDL126C	0.926834136	0.20307815	0.545768941	0.454
YDL127W	0.29384784	0.733281369	0	1
YDL128W	0.346571518	0.67477993	0.589506964	0.408390093
YDL129W	0	1	1.078115211	0.097931034
YDL130W	0.243305199	0.784237405	0.425708243	0.5521038
YDL130W-A	0	1	0.05129334	0.886374462
YDL131W	0.522223393	0.534418006	0.098887122	0.851858279
YDL132W	0.575896723	0.48917603	0	1
YDL133W	0.351836875	0.65615768	0.079819633	0.868168966
YDL134C	0	1	0	1
YDL135C	0.061526016	0.890188186	0.302461962	0.690250305
YDL137W	0.618328135	0.430812808	0.223249435	0.78823989
YDL138W	0.087234594	0.872287335	0	1
YDL139C	0.599414473	0.464171924	0.068268251	0.880613208
YDL140C	0.763494756	0.32184598	0.565042196	0.432238164
YDL141W	0.464609241	0.579714286	0.493346436	0.495402039
YDL142C	0	1	0	1
YDL143W	0.466750707	0.57954388	0.34400615	0.644389045
YDL144C	1.22355632	0.081333333	0.572580893	0.426832845
YDL145C	0.810816363	0.28665826	0.265195308	0.743516007
YDL146W	0.51272942	0.540982256	1.037719088	0.111151515
YDL147W	0.865125982	0.24569425	0.346571518	0.635480631
YDL148C	0.412909879	0.612465753	0.203900883	0.794291615
YDL149W	0.255600246	0.779224289	0.216533611	0.789154296
YDL150W	1.056758312	0.137436441	0.335775536	0.667222222
YDL153C	0.856424961	0.250745856	0.439212706	0.545344168
YDL154W	0.001987828	0.898786482	0.215146765	0.788790864
YDL155W	0.68406985	0.386625239	0.524647798	0.468321078
YDL156W	0	1	0.689111408	0.335228311
YDL157C	0.57935576	0.484345865	0	1
YDL159W	0.118797369	0.847745209	0.529966655	0.466024845
YDL160C	1.792508466	0.010708661	0.776481776	0.270857988
YDL160C-A	0	1	0	1
YDL161W	1.460786637	0.032126697	0.24016428	0.76602368
YDL164C	0.459501129	0.583904225	0.265426899	0.738426029
YDL165W	0.335775536	0.702308017	0.885043736	0.196356275
YDL166C	1.100421721	0.117729358	0.243966271	0.76350274
YDL167C	0.474551546	0.570261438	0.555751445	0.44234072
YDL168W	0.203900883	0.82230249	0	1
YDL169C	0.306347607	0.720248996	0	1
YDL170W	0.352705227	0.653728271	0.577152463	0.422736842
YDL171C	0.298358083	0.728916699	0	1
YDL173W	0.099566017	0.857916207	0	1
YDL174C	0.471487871	0.575245902	0.235287548	0.779350164
YDL175C	0	1	0	1
YDL176W	0	1	0	1
YDL177C	0.29532309	0.735406754	0.114264968	0.844316098
YDL178W	0.849205872	0.256548431	0.352988652	0.606871166
YDL179W	0.641145044	0.413404987	0.074858743	0.873431105
YDL180W	0.30968899	0.718587616	0	1
YDL181W	0	1	0	1
YDL182W	1.206028757	0.083522727	0.427034904	0.551309192
YDL183C	0.338238565	0.696904051	0	1
YDL185W	0	1	0	1
YDL186W	0.301141409	0.725333597	0	1
YDL188C	0	1	0.243723408	0.763884462
YDL189W	0.927715522	0.202836538	0	1
YDL190C	0.347953338	0.662680321	0	1
YDL191W	0.942726368	0.194470199	0.186640328	0.801444713
YDL192W	0	1	0.228033501	0.786680517
YDL193W	0.554772177	0.504996496	0	1
YDL194W	0	1	0	1
YDL195W	0.352988652	0.653871854	0.352988652	0.606871166
YDL197C	0	1	0	1
YDL198C	0.012238214	0.897900538	0.57664132	0.421332335
YDL199C	0.685617288	0.38196737	0.23774619	0.772918638
YDL200C	0	1	0.229279643	0.785779732
YDL201W	2.089636034	0.002625	0	1
YDL202W	0.347953338	0.662680321	0	1
YDL203C	0.233426548	0.806722185	0.30505439	0.688072437
YDL204W	0.081898435	0.874552299	0	1
YDL205C	0.761379588	0.322035996	0.351836875	0.609939714
YDL206W	0	1	0	1
YDL207W	0.44070624	0.599166667	0.318165851	0.67940051
YDL208W	2.909544151	0	0.125274243	0.827057938
YDL209C	0.23774619	0.796911962	0.2677304	0.735385045
YDL210W	0.263568802	0.770541219	0.519169048	0.475090253
YDL211C	0.133191775	0.839171938	0	1
YDL212W	0.684810083	0.385397891	0	1
YDL213C	1.961601185	0.005154639	0	1
YDL214C	0	1	0	1
YDL215C	1.239937377	0.077381703	0.467469685	0.515933264
YDL216C	0.239276877	0.786206779	0.346571518	0.635480631
YDL217C	1.813721045	0.01	0.544784531	0.452631579
YDL218W	0	1	0	1
YDL219W	0.23774619	0.796911962	0.23774619	0.772918638
YDL220C	0	1	0	1
YDL222C	0.301486393	0.725112604	0.301486393	0.691450243
YDL223C	0.041309764	0.894256145	0	1
YDL224C	0.209037447	0.817687119	0.170438059	0.808777908
YDL225W	0	1	0.441647073	0.545974903
YDL226C	0.091259368	0.869456964	0.67689512	0.3491939
YDL227C	0.350936545	0.656833785	0.062280223	0.883370073
YDL229W	0.385272597	0.620871449	0	1
YDL230W	0.335775536	0.702308017	0	1
YDL231C	0.186366186	0.828466847	0.454812266	0.531019173
YDL232W	0	1	0	1
YDL233W	1.328742502	0.053905109	0.82692287	0.241285714
YDL234C	0.519169048	0.538167305	0.263568802	0.749800734
YDL235C	0.416292157	0.610721966	0.346571518	0.635480631
YDL236W	0.868052476	0.242507042	0.875443649	0.203373016
YDL237W	0.116632357	0.851117036	0	1
YDL238C	0.544892587	0.514125683	0.393004644	0.568898377
YDL239C	0.137887794	0.837839862	0	1
YDL240W	0.763881447	0.322261364	1.922428953	0.009
YDL241W	0	1	0	1
YDL243C	0	1	0	1
YDL245C	0	1	0	1
YDL246C	0	1	0	1
YDL247W	0	1	0	1
YDL248W	0	1	0	1
YDR001C	0.160757598	0.834007567	0	1
YDR002W	0.745913231	0.329522777	0.338238565	0.659389671
YDR003W	0.881218985	0.233376812	0.330356892	0.672982341
YDR004W	0.091259368	0.869456964	0.566269321	0.430764791
YDR005C	0.657341031	0.400701599	1.6740117	0.012051282
YDR006C	0.347953338	0.662680321	0.446755185	0.541333333
YDR007W	0.354378547	0.648638454	0	1
YDR009W	0.312517408	0.716768666	0	1
YDR011W	0.07826513	0.876024579	0	1
YDR012W	0.16933597	0.830369718	0.539720608	0.45498708
YDR013W	0.868681977	0.242115656	0.265195308	0.743516007
YDR014W	0.444243748	0.598765702	0	1
YDR014W-A	0	1	0	1
YDR016C	0.37879524	0.626340182	0.126532142	0.817653992
YDR017C	0.482236722	0.562024096	0.492309447	0.495823928
YDR018C	0	1	0	1
YDR019C	0.238402755	0.787027027	0.793726274	0.262012579
YDR020C	0.870392125	0.241248227	0.50619227	0.481386604
YDR021W	0.23774619	0.796911962	0	1
YDR022C	0.306479277	0.72048653	0.306479277	0.684438934
YDR023W	0	1	0.23774619	0.772918638
YDR026C	0	1	0.415949436	0.559233544
YDR027C	0.706121725	0.361818182	0.34947349	0.611518325
YDR028C	0.467469685	0.579357639	0.329175127	0.67310143
YDR030C	0.204310755	0.825958517	0.505891133	0.481244131
YDR031W	0.175091764	0.829949882	0	1
YDR032C	0.209008995	0.825079214	0.543012274	0.452745098
YDR033W	0	1	0	1
YDR034C	1.037238526	0.149278351	1.390823077	0.031315789
YDR035W	0	1	0.26575638	0.738480801
YDR036C	0.341128188	0.686688396	0	1
YDR037W	0	1	0.263568802	0.749800734
YDR038C	0.395253898	0.616406096	0.239061594	0.767330049
YDR040C	0.875382195	0.237593123	0.32276259	0.677248236
YDR041W	0.442846908	0.599069641	0	1
YDR042C	0	1	0	1
YDR043C	0	1	0	1
YDR044W	0.244179919	0.783962591	0.23774619	0.772918638
YDR045C	1.98109926	0.004680851	0.212080666	0.789314947
YDR046C	0.810068796	0.287421384	1.170008545	0.071724138
YDR047W	0	1	0	1
YDR049W	0	1	0.352011157	0.607905199
YDR050C	0.934586958	0.198944805	0.263568802	0.749800734
YDR051C	0.163185676	0.833225524	0	1
YDR052C	0.299272206	0.72732549	0.061526016	0.883432091
YDR054C	0.673390704	0.393013825	0	1
YDR055W	0.061526016	0.889838036	0.397301552	0.569428076
YDR056C	0.273114952	0.744548159	0	1
YDR057W	0.264163729	0.762988004	0	1
YDR058C	0	1	0.204874479	0.79560407
YDR059C	0.203900883	0.82230249	0	1
YDR060W	2.16416729	0.002083333	0.354882054	0.601626271
YDR061W	0.396313758	0.617502468	0.209008995	0.793414426
YDR062W	0.542168627	0.516646341	0.209008995	0.793414426
YDR063W	0.131844337	0.838790577	0.131844337	0.81727342
YDR064W	1.391477795	0.043729508	0.94206094	0.158018868
YDR065W	0	1	0.062991636	0.883190778
YDR066C	0	1	0	1
YDR067C	0.682347054	0.388233618	0.335775536	0.667222222
YDR068W	0.353032424	0.651587884	0.344235442	0.638598999
YDR069C	0.524980349	0.533169151	0.254778591	0.756379747
YDR070C	0.232273601	0.807105788	0	1
YDR071C	0.941144913	0.19408867	1.14706882	0.079672131
YDR072C	0.495013022	0.556486154	0.243966271	0.76350274
YDR073W	0	1	0	1
YDR074W	0	1	0	1
YDR075W	0	1	1.513394626	0.018448276
YDR076W	0.291357495	0.735182094	0.291357495	0.721600942
YDR077W	0	1	0	1
YDR078C	0	1	0	1
YDR079C-A	1.23465431	0.078390093	0	1
YDR079W	0.815312113	0.282824427	0.415797951	0.559559353
YDR080W	0.213365686	0.816489465	0	1
YDR081C	0.242540822	0.784568966	0.644904531	0.364724409
YDR082W	0.088724424	0.871900514	0	1
YDR083W	1.444411536	0.034695652	0.441647073	0.545974903
YDR084C	0.458902651	0.583655793	0	1
YDR085C	0.084120747	0.872739025	0	1
YDR086C	0.284885508	0.736641566	0	1
YDR087C	1.52489418	0.025854922	0	1
YDR088C	0.23774619	0.796911962	0.23774619	0.772918638
YDR089W	0.440653211	0.598984417	0.185394832	0.808370429
YDR090C	0.212080666	0.817133161	0	1
YDR091C	2.040167094	0.003837209	0	1
YDR092W	1.15931615	0.098056995	0.2968704	0.706716329
YDR093W	1.253126401	0.074605263	0.411037302	0.563046181
YDR096W	0	1	0.126309918	0.817234043
YDR097C	0.186894107	0.827794872	0.380874489	0.578561929
YDR098C	0	1	0.538401174	0.455332481
YDR099W	0.2217015	0.812651988	0	1
YDR100W	0.457744529	0.584491287	0.523394426	0.469404617
YDR101C	2.79403454	0	0	1
YDR103W	0.350769194	0.656722348	0	1
YDR104C	0.229537816	0.809698476	0.229537816	0.785328704
YDR105C	0.263568802	0.770541219	0	1
YDR106W	0	1	0.080791378	0.867757009
YDR107C	0	1	0.373238064	0.582964783
YDR108W	0	1	0.346571518	0.635480631
YDR109C	0.090485292	0.871521386	0	1
YDR110W	0.203237251	0.822341014	0.365987925	0.585535858
YDR111C	0.079356347	0.875909577	0.360677385	0.591172249
YDR113C	0.912463054	0.212267081	0.602774064	0.396293245
YDR115W	0.868932862	0.242319661	0	1
YDR116C	0.24330982	0.783950276	0	1
YDR117C	0.255600246	0.779224289	0.255600246	0.757978669
YDR118W	0	1	0.180761189	0.808241802
YDR119W	0	1	0	1
YDR119W-A	0	1	0	1
YDR120C	0.464108042	0.58022273	0.312149489	0.684100127
YDR121W	1.201738585	0.084691011	0.203900883	0.794291615
YDR122W	0	1	0	1
YDR123C	0.30968899	0.718587616	0.475983162	0.503888889
YDR124W	0.2892027	0.734748392	0	1
YDR125C	0.29853547	0.728810642	0.228438293	0.78689464
YDR126W	0.125437027	0.839246202	0	1
YDR127W	0.26844608	0.75070982	0	1
YDR128W	0.186514422	0.827194938	0.186514422	0.801222267
YDR129C	1.021965458	0.154940711	1.898954042	0.008181818
YDR130C	0.337254127	0.697285897	0.41246856	0.562379679
YDR131C	0	1	0	1
YDR132C	0.079641894	0.876121082	0.455684469	0.52974645
YDR135C	0.723672478	0.34527027	0.353757381	0.603795507
YDR137W	0	1	0	1
YDR138W	0.742620356	0.330657328	0.18361082	0.807735026
YDR139C	0.209008995	0.825079214	0.106802922	0.845031011
YDR140W	0.966454307	0.180263158	0.454870922	0.530515152
YDR141C	0.239663249	0.786361768	0	1
YDR142C	0	1	0	1
YDR143C	0.077559386	0.878786589	0	1
YDR144C	0.28537443	0.736651601	0	1
YDR145W	0.603433874	0.457438345	0.116632357	0.839693501
YDR146C	0.652841975	0.403424296	0	1
YDR147W	0.501168013	0.55221464	0.064183493	0.882485743
YDR148C	0.338238565	0.696904051	0.071564637	0.878506252
YDR150W	0.846971938	0.257761194	0.359917442	0.590420969
YDR151C	0	1	0.209312058	0.790654288
YDR152W	0.394403828	0.616318627	0.325641352	0.676123632
YDR153C	0	1	0.174523105	0.808483301
YDR155C	0.23774619	0.796911962	0	1
YDR156W	0.805949688	0.289727385	0	1
YDR158W	0.604221616	0.454096	0	1
YDR159W	1.543343588	0.024891304	1.328505126	0.036705882
YDR160W	0.204914619	0.826365069	0.302687581	0.689413203
YDR161W	0.679918406	0.39	0.327317029	0.675934066
YDR162C	0.812242143	0.285696203	0.23774619	0.772918638
YDR163W	0.185394832	0.829679049	0.42911824	0.550672897
YDR164C	0.335775536	0.702308017	0.702007432	0.321553398
YDR165W	1.036251731	0.149794661	0	1
YDR166C	0.346571518	0.67477993	0	1
YDR167W	0.726042606	0.343246347	0.608588898	0.392803419
YDR168W	0.294386176	0.733648494	0	1
YDR169C	0.258696591	0.773891661	0.888849996	0.192745902
YDR170C	1.325202386	0.054548736	0.500374158	0.491426928
YDR171W	0.403417985	0.615102346	0	1
YDR172W	1.03285623	0.149717172	0.352988652	0.606871166
YDR173C	0.203900883	0.82230249	0.071964768	0.875098372
YDR174W	0.961717755	0.18253886	2.422150827	0.005
YDR175C	0.406141326	0.613393393	0	1
YDR176W	0.423171543	0.610756785	0.664629082	0.3534375
YDR177W	0.380874489	0.624827421	0	1
YDR178W	0	1	0	1
YDR179C	0.400010501	0.616626925	0.288987305	0.722350176
YDR179W-A	0.347953338	0.662680321	0.0744033	0.875044218
YDR180W	0.34947349	0.657661109	0	1
YDR181C	0	1	0.460836485	0.525622449
YDR182W	0.338238565	0.696904051	0.203900883	0.794291615
YDR183W	0.338238565	0.696904051	0	1
YDR184C	0.191658875	0.825121359	0	1
YDR185C	0	1	0	1
YDR186C	0.306428756	0.720438103	0	1
YDR188W	1.00285347	0.161616541	0	1
YDR189W	0.522141722	0.534206808	0.125274243	0.827057938
YDR190C	0.61340109	0.437560976	0.337972101	0.658908238
YDR191W	0.770769401	0.318055556	0.607251685	0.392774958
YDR192C	0.450556451	0.593651498	0	1
YDR194C	1.387147798	0.044938776	0.332156559	0.672588467
YDR195W	0	1	0.595620862	0.403684211
YDR196C	0.335775536	0.703883741	0.335775536	0.668550725
YDR197W	0.30968899	0.718587616	0	1
YDR198C	0.754781769	0.326781354	0.522178854	0.469612121
YDR200C	0.299050974	0.727095257	0.003204838	0.890006494
YDR201W	0.754695064	0.326485588	0.471797932	0.508776371
YDR202C	0.091259368	0.869456964	0	1
YDR204W	0	1	0.125274243	0.827057938
YDR205W	0	1	0.243646085	0.763373134
YDR206W	0.384657171	0.621207892	0	1
YDR207C	0	1	0.16287067	0.80994971
YDR208W	0.091259368	0.869456964	0.44070624	0.545355086
YDR211W	0.932838417	0.199305331	0.255600246	0.757978669
YDR212W	1.339165003	0.052761194	0.34737683	0.621099707
YDR213W	0.531801555	0.528941486	0.322770514	0.677644416
YDR214W	0	1	0	1
YDR216W	0.671761993	0.394292279	0.853107273	0.217677903
YDR217C	0	1	0	1
YDR218C	0	1	0.063715607	0.883202811
YDR219C	0	1	0.163185676	0.810363918
YDR221W	0.350957202	0.657126073	0	1
YDR222W	0.223249435	0.8118083	0.286087912	0.723325541
YDR223W	0	1	0.026994394	0.889640875
YDR224C	1.1827058	0.090135501	0.234668116	0.779093881
YDR225W	1.629954199	0.018164557	1.583443264	0.0142
YDR226W	0.071564637	0.884583884	0.469096192	0.512471204
YDR227W	0	1	0	1
YDR228C	0	1	0.194191743	0.795964126
YDR229W	0.535979203	0.522050431	0.427117299	0.551901212
YDR231C	0.063748227	0.888422432	0	1
YDR232W	0.450590141	0.59375347	0	1
YDR233C	0.121080044	0.845670249	0	1
YDR234W	0.395412314	0.616496063	0.553244438	0.444002732
YDR235W	0.2419066	0.784111378	0.351836875	0.609939714
YDR236C	0.818793649	0.278962868	0.346571518	0.635480631
YDR237W	0	1	0.209008995	0.793414426
YDR238C	0.697641842	0.369456522	0.265195308	0.743516007
YDR239C	0	1	0	1
YDR240C	0.10057673	0.858941111	0.30505439	0.688072437
YDR242W	0.834101501	0.266406869	0.263568802	0.749800734
YDR243C	0.539554524	0.518212851	0.301808334	0.691835866
YDR244W	0.26844608	0.75070982	0.090485292	0.866126884
YDR245W	1.015063282	0.158206628	0.212080666	0.789314947
YDR246W	0.352425915	0.653790581	0.209008995	0.793414426
YDR247W	0.406442521	0.614237713	0.57829239	0.422292609
YDR248C	0	1	0	1
YDR249C	0	1	0.305279631	0.686765615
YDR251W	0	1	0.451091672	0.534725823
YDR252W	0.219240337	0.813157204	0.206470707	0.795042553
YDR253C	0.603433874	0.457438345	0.68099326	0.343085339
YDR254W	0.593850296	0.464818533	0.349884025	0.610966292
YDR255C	0.186366186	0.828466847	0	1
YDR256C	0.335775536	0.702308017	0.354378547	0.60248056
YDR257C	0.993820722	0.166469501	0.619410847	0.383905109
YDR258C	0.186403318	0.827578313	0	1
YDR259C	0.267890394	0.750407788	0	1
YDR260C	0	1	0.170052534	0.808606108
YDR261C	0.078181246	0.875819979	0.078181246	0.868261168
YDR261W-B	0	1	0	1
YDR262W	0.222129582	0.81242514	0	1
YDR263C	1.230007448	0.080215385	0	1
YDR264C	0	1	0	1
YDR265W	0.117677313	0.847899775	0.592088419	0.403625
YDR266C	0.24620632	0.783420139	0.265195308	0.743516007
YDR267C	0.203900883	0.82230249	0.472577797	0.506528662
YDR268W	0.35482817	0.648147465	0.382474477	0.576527197
YDR270W	0.43843863	0.600144617	0.347953338	0.620051395
YDR272W	0	1	0.24242959	0.764618434
YDR273W	0	1	0.055590025	0.885130925
YDR275W	0	1	0	1
YDR276C	0	1	0	1
YDR277C	0	1	0.354966709	0.601635368
YDR279W	0.450590141	0.59375347	0.300732169	0.69216707
YDR280W	0.657240593	0.400638864	0.807621297	0.25704698
YDR281C	0	1	0.035673324	0.889050903
YDR282C	1.00456444	0.160338983	0.423202556	0.554885216
YDR283C	0.335775536	0.702308017	0.203900883	0.794291615
YDR284C	0.575043922	0.490725505	0	1
YDR285W	0	1	0.102103096	0.848361787
YDR286C	0.603571692	0.454648562	0	1
YDR287W	0	1	0	1
YDR288W	0.471797932	0.575765396	0.338238565	0.659389671
YDR289C	1.031149099	0.15002008	0.524243495	0.468188494
YDR291W	0	1	0	1
YDR292C	0.295677467	0.733766938	0.077559386	0.871744623
YDR293C	0.641894608	0.414046592	0	1
YDR294C	0.209008995	0.825079214	0.501314992	0.490867052
YDR295C	0.752664508	0.327535912	0.700318165	0.324024096
YDR296W	0	1	0.216533611	0.789154296
YDR297W	0.595198035	0.464856478	0.185394832	0.808370429
YDR298C	0.23774619	0.796911962	0	1
YDR299W	0.55614763	0.503971731	0.318575723	0.678882503
YDR300C	0	1	0	1
YDR301W	0.730151792	0.339422269	1.613719738	0.013043478
YDR302W	0.871254693	0.241452991	0.601851135	0.397389163
YDR303C	0.30968899	0.718587616	0.607758324	0.39331058
YDR304C	0	1	0.116632357	0.839693501
YDR305C	0	1	0.209008995	0.793414426
YDR306C	0.566921316	0.495540936	0	1
YDR307W	0	1	0	1
YDR308C	1.25038836	0.075522876	0.955065269	0.152288557
YDR309C	0.271439229	0.744479051	0.436756535	0.546176471
YDR310C	0	1	0	1
YDR311W	0.209008995	0.825079214	0	1
YDR312W	0.551417971	0.507447989	0	1
YDR313C	0.23774619	0.796911962	0	1
YDR314C	0.082500977	0.873645413	0.082500977	0.866824019
YDR315C	0.733304991	0.336979937	0.464238746	0.520309278
YDR316W	0	1	0.203900883	0.794291615
YDR317W	0	1	0	1
YDR318W	0.077559386	0.878786589	0	1
YDR319C	0.190844004	0.825409339	0	1
YDR320C	0.106086701	0.85564238	0.176996278	0.808263096
YDR320C-A	0	1	0.285759353	0.723220537
YDR321W	0	1	0.091776584	0.857552697
YDR322C-A	0.674916713	0.391733086	0.098000997	0.85262378
YDR322W	0	1	0	1
YDR323C	0.446755185	0.596803728	0	1
YDR324C	2.852788134	0	0	1
YDR325W	0.29532309	0.735406754	0	1
YDR326C	0.29514888	0.73530987	0.230320184	0.784737575
YDR328C	0.555737758	0.503399015	0.338238565	0.659389671
YDR329C	0.573521726	0.490792593	0	1
YDR330W	0.125274243	0.843756403	0.116632357	0.839693501
YDR331W	0.540740218	0.517897574	1.053937559	0.108235294
YDR332W	0.459671692	0.584617997	0.64087655	0.369069767
YDR333C	0.581241598	0.481835967	0.729804549	0.299790576
YDR334W	1.12994688	0.10779661	1.866459444	0.0076
YDR335W	0.514355579	0.539847716	0.734862305	0.295118734
YDR336W	0	1	0.112292606	0.844716013
YDR337W	0.825689184	0.273085938	0.216533611	0.789154296
YDR338C	0.203900883	0.82230249	0.091259368	0.863180697
YDR339C	2.19554871	0.001969697	0.116632357	0.839693501
YDR341C	0.632012899	0.422318105	0.354993114	0.602562696
YDR342C	0	1	0	1
YDR343C	0.24242959	0.783823934	0.24242959	0.764618434
YDR345C	0	1	0.19952505	0.796877568
YDR346C	1.555698615	0.024134078	0.664737369	0.354050104
YDR347W	0.781589888	0.312182681	0	1
YDR348C	0.327530127	0.71111711	0.943929545	0.159186603
YDR349C	0.81628962	0.281785714	0.537231707	0.456870229
YDR350C	0	1	0.088724424	0.866111888
YDR351W	0.402014396	0.615947159	0.402014396	0.566585153
YDR352W	0.263568802	0.770541219	0.077559386	0.871744623
YDR353W	0.065276554	0.88835919	0	1
YDR354W	0.972674537	0.176513274	0.620837662	0.383040293
YDR356W	0.953760392	0.187016949	0.648706001	0.365190381
YDR357C	0.228641952	0.80993051	0	1
YDR358W	0.786173477	0.308670659	0.236805356	0.777578602
YDR359C	0.354378547	0.648638454	0.209008995	0.793414426
YDR361C	1.336411744	0.053048327	0.263568802	0.749800734
YDR362C	0.302027189	0.723627723	0.554754887	0.442767123
YDR363W	0.579245784	0.484049587	1.178685088	0.071531532
YDR363W-A	0.853147392	0.253365385	0.103408259	0.847764834
YDR364C	0.077559386	0.878786589	0.498654863	0.491592211
YDR365C	0.918502104	0.208100471	0.439212706	0.545344168
YDR367W	0.712901534	0.354810256	0.338238565	0.659389671
YDR368W	0.236020008	0.802157649	0	1
YDR369C	0.30505439	0.72296252	0	1
YDR370C	0.269889777	0.745394298	0	1
YDR371W	0.544784531	0.51510218	0	1
YDR372C	0.812442869	0.28581749	0.091259368	0.863180697
YDR373W	1.320347037	0.055935252	0.641894608	0.366932039
YDR374C	0.705434585	0.361824597	0	1
YDR374W-A	0	1	0	1
YDR375C	0	1	0	1
YDR376W	0.174496942	0.829584928	0.204729554	0.795588983
YDR377W	0.350594379	0.656611011	0.350594379	0.610945236
YDR378C	0.718849915	0.348863636	0	1
YDR379C-A	0.619106364	0.43054321	0.285759353	0.723220537
YDR379W	0	1	0	1
YDR380W	0.894986041	0.223934426	0.693637126	0.32817757
YDR381C-A	0	1	0	1
YDR381W	0.367553247	0.631147156	1.085611263	0.097142857
YDR382W	1.175559673	0.09232	0.999064332	0.131590909
YDR383C	0	1	0	1
YDR384C	0.468648446	0.576366802	0.607408664	0.393938879
YDR385W	0.397342739	0.617600198	0	1
YDR386W	0.209429135	0.817893213	0	1
YDR387C	0.061645523	0.889756736	0.061645523	0.883780447
YDR388W	0	1	0.263568802	0.749800734
YDR389W	0.501314992	0.552451893	1.157116764	0.076694915
YDR390C	0.334283239	0.705474391	0.347953338	0.620051395
YDR391C	0	1	0	1
YDR392W	0.474551546	0.570261438	0	1
YDR393W	0	1	0	1
YDR394W	1.517922794	0.025572139	0	1
YDR395W	0.820540114	0.277087629	0	1
YDR397C	1.299137827	0.060899654	0.564354381	0.431971429
YDR398W	0.962169458	0.182738302	0	1
YDR399W	1.552146203	0.024143646	0.256114041	0.751277692
YDR400W	0.295677467	0.733766938	0.573521726	0.426100443
YDR402C	0.23774619	0.796911962	0.50619227	0.481386604
YDR403W	0.182798525	0.829706493	0.34400615	0.644389045
YDR404C	1.954996887	0.0051	2.261251989	0.004444444
YDR405W	0	1	0	1
YDR406W	0	1	0	1
YDR407C	0	1	0	1
YDR408C	0.932979095	0.199482201	0.0744033	0.875044218
YDR409W	0	1	0.909203579	0.175940171
YDR410C	0.522970437	0.534073359	0.260622214	0.749223958
YDR411C	0	1	0.338238565	0.659389671
YDR412W	0.735935511	0.3347614	0	1
YDR414C	0.951091295	0.188937605	0.538184122	0.455466156
YDR415C	0.121258663	0.845833098	0	1
YDR416W	0.839917953	0.263669355	0.633561655	0.372367424
YDR418W	0.263568802	0.770541219	0	1
YDR419W	0.399231453	0.616815476	0.346571518	0.635480631
YDR420W	0	1	0.689639155	0.334793578
YDR421W	0.637873648	0.417057314	0.255600246	0.757978669
YDR422C	0.063836215	0.888238845	0	1
YDR423C	0	1	0	1
YDR424C	0.354993114	0.646669742	0	1
YDR425W	0	1	0	1
YDR427W	0.883657432	0.231613372	0	1
YDR428C	0	1	0	1
YDR429C	1.299087372	0.060689655	0.329005558	0.674137484
YDR430C	0.519169048	0.538167305	0.61152214	0.39226087
YDR432W	0.122591552	0.844589838	1.290193584	0.045444444
YDR434W	1.04535159	0.144425887	0.185829605	0.805656363
YDR435C	0	1	0	1
YDR436W	0.417124726	0.611021036	0.243305199	0.764140159
YDR437W	0.250510257	0.781899617	0	1
YDR438W	0.026994394	0.89808642	0	1
YDR439W	0.159698448	0.834914169	0	1
YDR440W	0.48440428	0.560888755	0.607079671	0.390655462
YDR441C	0	1	0	1
YDR443C	0	1	0.555737758	0.44179558
YDR444W	0.430841639	0.606157531	0	1
YDR446W	0	1	0	1
YDR447C	0	1	0	1
YDR448W	0.515352379	0.538990476	0.926077733	0.167671233
YDR449C	0.537231707	0.521090426	0	1
YDR450W	0	1	0	1
YDR451C	0.56352119	0.497686189	1.412214482	0.028857143
YDR452W	0	1	0.211743955	0.789182948
YDR453C	0.315854388	0.715592942	0.172404831	0.80873676
YDR454C	1.181814082	0.089892473	0	1
YDR456W	0.203900883	0.82230249	0.23774619	0.772918638
YDR457W	1.147869367	0.101507538	0.607374493	0.393288136
YDR458C	0.490110359	0.560494808	0.394795779	0.568092784
YDR459C	0.573521726	0.490497402	0	1
YDR460W	0.216533611	0.814501137	0	1
YDR461C-A	0	1	0.02761348	0.889761516
YDR461W	0	1	0	1
YDR462W	0.900390765	0.219219219	0	1
YDR463W	0.440062065	0.599135338	0.378938069	0.579793388
YDR464W	1.135142575	0.106117936	1.595150686	0.013265306
YDR465C	0.592150742	0.467729022	0.263568802	0.749800734
YDR466W	0.955270748	0.186360544	0.214783267	0.788702461
YDR468C	0.607611403	0.448659711	0	1
YDR469W	0.56813244	0.494128843	0.486840332	0.495832402
YDR470C	0.448963634	0.595456558	0.718464112	0.306294416
YDR471W	0.122371777	0.84394498	0.21522704	0.789242152
YDR472W	1.24203185	0.077412141	0.114264968	0.844316098
YDR473C	0.23774619	0.796911962	0.401986793	0.566265271
YDR475C	0	1	0.091995418	0.853716338
YDR476C	0	1	0	1
YDR477W	0.453505725	0.589815539	0	1
YDR478W	0	1	0	1
YDR479C	1.212536116	0.082318841	0.34400615	0.644389045
YDR480W	0	1	0	1
YDR481C	0	1	0	1
YDR482C	0.598153796	0.464960815	0	1
YDR483W	0.181923266	0.829828199	0.114537424	0.840553506
YDR484W	1.191944496	0.08677686	1.083602159	0.097730496
YDR485C	0.666357025	0.398195077	0	1
YDR486C	0.347953338	0.662680321	0.263568802	0.749800734
YDR487C	1.167714824	0.094502618	0.59257436	0.403871473
YDR488C	0.30968899	0.718587616	0.30968899	0.683197747
YDR489W	0.186366186	0.828466847	0	1
YDR490C	0.231946195	0.806822865	0.08545396	0.865521921
YDR492W	0	1	0	1
YDR493W	0.674014102	0.392825485	0.446755185	0.541333333
YDR494W	0	1	0	1
YDR495C	0.270348894	0.744920341	0.090485292	0.864314828
YDR496C	3.006516281	0	0.687612411	0.334211712
YDR497C	0.289942781	0.734613929	0.307457445	0.685031133
YDR498C	0.229852164	0.809535963	0	1
YDR499W	0.274055192	0.743689501	0.353100796	0.603621622
YDR500C	0.21182937	0.817168227	0	1
YDR501W	0.727795877	0.34138976	0.429317081	0.551573034
YDR502C	0.152258323	0.835756961	0	1
YDR503C	0	1	0	1
YDR505C	0.186586284	0.827423146	0.329580781	0.67424183
YDR506C	0.235386435	0.803715811	0	1
YDR507C	0.668164177	0.396654479	0.370395022	0.581572123
YDR508C	0.254707556	0.779446003	0.159897638	0.810312379
YDR510W	0	1	0.395344111	0.568854436
YDR511W	0	1	0.288785256	0.721643192
YDR512C	0.205198289	0.826562599	0.00032381	0.892048622
YDR513W	0	1	0	1
YDR514C	0	1	0	1
YDR515W	0.461428947	0.582640545	0.224679456	0.786973745
YDR516C	0.263568802	0.770541219	0	1
YDR517W	0.52876411	0.531538462	0.071564637	0.878506252
YDR518W	0	1	0	1
YDR519W	0.44981997	0.59509706	0.36071131	0.591996805
YDR520C	0	1	0.26844608	0.735530726
YDR522C	0.217837864	0.812989184	0	1
YDR523C	0	1	0.674014102	0.351072961
YDR524C	0	1	0.24242959	0.764618434
YDR524C-B	0	1	0	1
YDR525W-A	0	1	0	1
YDR527W	0.329522774	0.709247177	0.602171763	0.3978125
YDR528W	0.30968899	0.718587616	0.30968899	0.683197747
YDR529C	0.077559386	0.878786589	0	1
YDR530C	0.265142247	0.763141609	0	1
YDR531W	0.695771529	0.370323529	0.338238565	0.659389671
YDR532C	0.102660521	0.856806094	0.544154147	0.452335958
YDR533C	0	1	0.310301518	0.686341772
YDR534C	0	1	0.28342383	0.724022119
YDR536W	0.572580893	0.490516224	0.06869014	0.879608901
YDR538W	0	1	0	1
YDR539W	0	1	0	1
YDR540C	0	1	0	1
YDR541C	0.043294857	0.894727838	0.043294857	0.888301451
YBL072C	1.336314501	0.052888889	0	1
YBL087C	0.412953432	0.612152672	0.263596603	0.743989189
YEL001C	0	1	0.65244909	0.361191919
YEL002C	0.676478681	0.391716418	0.35482817	0.602088854
YEL003W	0.594973758	0.464171827	0.726866509	0.303046875
YEL004W	0.488665978	0.559805234	0	1
YEL005C	0.081887285	0.874325269	0	1
YEL006W	0.474551546	0.570261438	0	1
YEL007W	0.855167855	0.251517241	1.276144912	0.048804348
YEL009C	0.243966271	0.784190871	0.338238565	0.659389671
YEL011W	0.833756312	0.266556728	0.71116476	0.312044888
YEL012W	0	1	0.209008995	0.793414426
YEL013W	1.155949456	0.099460154	1.07430075	0.099452055
YEL015W	0.760863216	0.322379349	0.420434495	0.555113327
YEL016C	0	1	0	1
YEL017W	0	1	0	1
YEL018W	0	1	0.280770522	0.725869061
YEL019C	0.486395101	0.560321602	0.263295794	0.749858491
YEL020C	0.254707556	0.779446003	0	1
YEL020W-A	0.074770791	0.88079766	0	1
YEL021W	0.859256159	0.248377254	0.970121791	0.14373057
YEL022W	0.316237836	0.715545977	0.082811288	0.867079861
YEL023C	0	1	0.181679329	0.807864769
YEL024W	0.464609241	0.579616266	0.471797932	0.508776371
YEL025C	0	1	0	1
YEL026W	1.339301107	0.052958801	0	1
YEL027W	0	1	0	1
YEL029C	0.574066575	0.490469799	0.69904034	0.322990431
YEL030W	0	1	0	1
YEL031W	1.010785848	0.158714012	0.723469401	0.304190231
YEL032W	0.922207373	0.205847861	1.080554842	0.097832168
YEL034W	0	1	0	1
YEL036C	1.229213669	0.080306748	0.412909879	0.562149866
YEL037C	1.575073836	0.022965116	0.973363824	0.144574468
YEL038W	0.063748227	0.888422432	0.185394832	0.808370429
YEL039C	0.472577797	0.575786052	0.472577797	0.506528662
YEL040W	1.209435472	0.083487032	0.512928363	0.478257757
YEL041W	0.125526063	0.839420872	0.238224096	0.769901672
YEL042W	0.919697767	0.207634069	0.423141022	0.554514652
YEL043W	0.451969957	0.592154788	0.216968877	0.789321185
YEL044W	0.663288796	0.399909584	0.521525976	0.470242131
YEL046C	0	1	0	1
YEL047C	0.264098615	0.762973856	0	1
YEL048C	0.338238565	0.696904051	0.367254672	0.58385795
YEL050C	0.394238546	0.616255507	0.659433854	0.358268041
YEL051W	0.346571518	0.67477993	0	1
YEL052W	0	1	0.347332243	0.621838828
YEL053C	0.781679203	0.312209026	0.26844608	0.735530726
YEL055C	1.504073943	0.027268293	0.216967768	0.78862995
YEL056W	0.502941498	0.548909657	0.902696853	0.178166667
YEL057C	0	1	0	1
YEL058W	0	1	0.188196994	0.800194253
YEL059C-A	0.242457388	0.784214876	0.974966345	0.144171123
YEL060C	0.547247561	0.510348599	0.338238565	0.659389671
YEL061C	0	1	0.73699324	0.292566138
YEL062W	0.204727773	0.826230334	0.390122605	0.571428571
YEL063C	0.23753181	0.796829023	0.077634172	0.867700755
YEL064C	0.430341916	0.605874535	0.724255077	0.304883721
YEL065W	0	1	0	1
YEL066W	0.308643833	0.719510716	0	1
YEL069C	0.04455688	0.894762523	0.04455688	0.887834983
YEL070W	0.112488652	0.855594073	0	1
YEL071W	0	1	0	1
YEL072W	0	1	0.059486477	0.883902926
YEL073C	0	1	0	1
YER001W	1.244023511	0.077138264	0.839271342	0.229163636
YER002W	2.559982798	0	0.446155131	0.541380999
YER003C	0	1	0	1
YER004W	0.255600246	0.779224289	0.118797369	0.835342262
YER005W	0.945805378	0.192778702	0.209008995	0.793414426
YER006W	2.181159868	0.002028986	0	1
YER007C-A	0.359760623	0.63705855	0	1
YER007W	0	1	0	1
YER008C	0.851508817	0.253844049	0.594639505	0.403555556
YER009W	0.265195308	0.763412236	0	1
YER010C	0	1	0.263568802	0.749800734
YER011W	0.16287067	0.833198369	0	1
YER012W	0.415585102	0.612717503	0	1
YER013W	0.350587448	0.656423094	0.350587448	0.610644678
YER014W	0	1	0	1
YER015W	0.543698494	0.516242342	0.162824005	0.809601855
YER016W	0.659433854	0.401372197	0.263568802	0.749800734
YER017C	0	1	0.243966271	0.76350274
YER018C	0	1	0.309961281	0.685502211
YER019C-A	0.567643828	0.494762253	0	1
YER019W	0	1	0.091259368	0.863180697
YER020W	0.638405256	0.416880891	0.338238565	0.659389671
YER021W	0	1	0	1
YER022W	0.504549698	0.544762797	0	1
YER023W	0.202833629	0.8222751	0	1
YER024W	0.264523775	0.762961077	0	1
YER025W	1.171282999	0.094015957	0.583267552	0.417496183
YER026C	0.358064019	0.639685039	0	1
YER027C	0	1	0	1
YER028C	0	1	0	1
YER029C	0.737641035	0.333103082	0	1
YER030W	0.733080509	0.336888186	0.603433874	0.39539604
YER031C	0	1	0.072324473	0.875344652
YER032W	0	1	0.595900232	0.404512
YER033C	0.696994803	0.370019685	1.044948141	0.108518519
YER034W	0	1	0.30968899	0.683197747
YER035W	0	1	0	1
YER036C	0.186366186	0.828466847	0.845394255	0.223040293
YER037W	0	1	0	1
YER038C	0	1	0.37054789	0.581905921
YER039C	0.15127423	0.83600174	0	1
YER040W	0.421960154	0.610197095	0.682508065	0.34210177
YER041W	0	1	0.34400615	0.644389045
YER042W	0.950005391	0.189983193	0.125274243	0.827057938
YER043C	0.555737758	0.503399015	0.338238565	0.659389671
YER044C	0	1	0.23774619	0.772918638
YER044C-A	0	1	0	1
YER045C	0	1	0	1
YER046W	0	1	0.089671048	0.866206655
YER047C	1.326730606	0.054094203	0	1
YER048C	0.26844608	0.75070982	0.34400615	0.644389045
YER048W-A	0	1	0.189522188	0.800789581
YER049W	1.097916285	0.118901602	0.688395665	0.335181818
YER050C	0	1	0.256959469	0.750619195
YER051W	0.319348473	0.714404615	0.203900883	0.794291615
YER052C	0.125274243	0.843756403	0	1
YER053C	0	1	0	1
YER054C	0	1	0	1
YER055C	0.412909879	0.612465753	0	1
YER056C	0.30641434	0.720176778	0.16644085	0.809726776
YER056C-A	0.139957837	0.838242931	0.281078199	0.726185507
YER057C	0.097503868	0.85924305	0.2217015	0.789038021
YER058W	0.084393819	0.873045001	0	1
YER059W	0	1	0.237351121	0.772726843
YER060W	1.393676715	0.04345679	0.527758682	0.467246914
YER060W-A	0.48881894	0.560024361	0	1
YER061C	0.282419262	0.739225855	0.353111396	0.604088099
YER062C	1.915762506	0.006037736	0	1
YER063W	1.08131232	0.125553097	0.072935982	0.875609922
YER064C	0	1	0.414564615	0.559766816
YER065C	0.329175127	0.708994577	0	1
YER066W	0	1	0.035723636	0.889595661
YER067W	0	1	0	1
YER068W	0.474551546	0.570261438	0.472577797	0.506528662
YER069W	0.675746456	0.391897674	0.265195308	0.743516007
YER070W	0	1	0.088297251	0.865791128
YER071C	0	1	0	1
YER072W	0.983134527	0.173551913	0	1
YER073W	1.108745817	0.11455814	0.30505439	0.688072437
YER074W	0.768451592	0.320241935	0.650350535	0.363360161
YER074W-A	0.936756402	0.19742671	0	1
YER075C	0.253352107	0.779846261	0.210929711	0.789440994
YER076C	0	1	0	1
YER077C	0.314902741	0.716307377	0	1
YER078C	0.369865214	0.630792453	0	1
YER079W	0	1	0	1
YER080W	0.300785579	0.725449527	0.263568802	0.749800734
YER081W	0	1	0	1
YER082C	0.738220407	0.33282516	0.26844608	0.735530726
YER083C	0	1	0	1
YER085C	0	1	0	1
YER086W	0.624177706	0.428125	0	1
YER087C-B	0	1	0	1
YER087W	0.338238565	0.696904051	0	1
YER088C	1.155754257	0.099282051	0.70094199	0.323550725
YER089C	0.6802028	0.390728477	0	1
YER090W	0.622343917	0.428333333	0	1
YER091C	1.796630806	0.01047619	1.177642837	0.071428571
YER092W	0.106384362	0.855488178	0.065276554	0.882468928
YER093C	0	1	0.537206819	0.455901015
YER093C-A	0.469096192	0.576901163	0	1
YER094C	0.551293915	0.507234927	0	1
YER095W	0.581543764	0.48189006	0	1
YER096W	0	1	0	1
YER098W	0.091259368	0.869456964	0	1
YER099C	0.419935628	0.611043388	0	1
YER100W	0.335133439	0.70393353	0.263568802	0.749800734
YER101C	0	1	0	1
YER103W	0	1	0	1
YER104W	0	1	0	1
YER105C	0.464609241	0.579714286	0	1
YER106W	0.30968899	0.718587616	0.198894132	0.796625616
YER107C	0.777379481	0.314460094	0	1
YER109C	0.725843337	0.343222106	0.611452773	0.391857639
YER110C	1.796630806	0.01047619	0.422356637	0.55460274
YER111C	0.842026378	0.261767881	0.606766092	0.390469799
YER112W	1.118605183	0.110924171	1.385547368	0.031298701
YER113C	0.59881072	0.465727773	0.604587096	0.391502504
YER114C	0.643023694	0.412998267	1.117805592	0.0890625
YER115C	0	1	0	1
YER116C	0.064886097	0.887867087	0	1
YER118C	0.835306353	0.266799469	1.210237599	0.063269231
YER119C	0	1	0	1
YER120W	0.125131455	0.843732575	0	1
YER121W	0.036785181	0.894988375	0	1
YER122C	1.296181104	0.061340206	0	1
YER123W	0.728185274	0.340973822	0.454104957	0.531194779
YER124C	0.473643014	0.571510664	0.351836875	0.609939714
YER125W	0.346571518	0.67477993	0.346571518	0.635480631
YER126C	1.862798401	0.007857143	0.689213249	0.334942792
YER127W	0.185394832	0.829679049	0	1
YER128W	0.209008995	0.825079214	0.185394832	0.808370429
YER129W	0.884635112	0.231445255	0	1
YER130C	0.260454532	0.772452695	0	1
YER131W	0.263568802	0.770541219	0.190018035	0.800818404
YER132C	0.713155556	0.354876797	0.545831012	0.454445928
YER133W	1.74158954	0.012173913	0	1
YER134C	0.114264968	0.855353846	0.462034189	0.523928205
YER136W	0.409803202	0.614194851	0.116632357	0.839693501
YER137C	0	1	0.230897325	0.78366171
YER139C	0.749602891	0.327789934	0.265195308	0.743516007
YER140W	0.432467319	0.605490405	0.195661962	0.795726531
YER141W	0	1	0.209282661	0.790503534
YER142C	0	1	0.209008995	0.793414426
YER143W	0	1	0	1
YER144C	0.606580508	0.451411387	0	1
YER145C	0.323273963	0.712131351	0.662680233	0.354968944
YER146W	0.748761088	0.327254902	0.180761189	0.808241802
YER147C	0	1	0.537325241	0.456496815
YER148W	2.026913518	0.003888889	1.068417929	0.100733333
YER149C	0.29532309	0.735406754	0.993731482	0.132707182
YER150W	0.294161442	0.733653333	0.368491398	0.583244337
YER151C	1.006963553	0.160361905	0.50619227	0.481386604
YER152C	0.209008995	0.825079214	0	1
YER153C	0	1	0	1
YER154W	0	1	0	1
YER155C	0	1	0.425542607	0.553379501
YER156C	0.550116804	0.509012431	0	1
YER157W	0.091776584	0.864053611	0	1
YER158C	0	1	0	1
YER159C	1.777303498	0.011076923	0.411955447	0.562677936
YER161C	0.372882476	0.629753438	0.091776584	0.857552697
YER162C	0	1	0.353958457	0.604007752
YER163C	0.203900883	0.82230249	0	1
YER164W	0.680806927	0.390426136	0.695771529	0.327523585
YER165W	0.927687315	0.20256	0.209008995	0.793414426
YER166W	0.891546502	0.225589971	0.233371244	0.78206993
YER167W	0.336087069	0.698459574	0	1
YER168C	0.612327897	0.438819725	0.077559386	0.871744623
YER169W	0.413913976	0.612403061	0.305271337	0.687462963
YER170W	0.446755185	0.596803728	0.650656068	0.363568548
YER171W	0.612452231	0.439708266	0.34400615	0.644389045
YER172C	0.242457388	0.784214876	0.109570604	0.846202856
YER173W	0.112061502	0.855072585	0.408721819	0.563830538
YER174C	0.324752718	0.711879139	0	1
YER175C	0.351836875	0.65615768	0.212670973	0.789308961
YER176W	0.373340212	0.629610636	0	1
YER177W	0.48511611	0.560678377	0	1
YER178W	0	1	0.547907034	0.449531459
YER179W	0	1	0.079875576	0.868743094
YER180C	0	1	0	1
YER180C-A	0	1	0	1
YER182W	0.100386537	0.858115862	0.100386537	0.852526278
YER183C	0.805708251	0.289876238	0.409425219	0.565190434
YER184C	0	1	0.046590166	0.887852659
YER185W	0	1	0	1
YER187W	0	1	0	1
YFL001W	0.67523537	0.391586271	0.091776584	0.857552697
YFL002C	0.077559386	0.878786589	0.077559386	0.871744623
YFL003C	0	1	0	1
YFL004W	0.30505439	0.72296252	0.062991636	0.883190778
YFL005W	0.338238565	0.696904051	0.209008995	0.793414426
YFL007W	0.272237355	0.74456199	0	1
YFL008W	0.335775536	0.702308017	0.694812951	0.327511737
YFL009W	0	1	0	1
YFL010C	0.706633466	0.361740891	0.204310755	0.794685256
YFL011W	0.246888123	0.783427181	0.097503868	0.85212482
YFL012W	0	1	0	1
YFL013C	0.523633398	0.534046392	0	1
YFL014W	0.639438507	0.416042918	0.297719674	0.702685851
YFL016C	0.263568802	0.770541219	0.335775536	0.667222222
YFL017C	0	1	0.114264968	0.844316098
YFL017W-A	1.020820327	0.15503937	0.653660721	0.360851927
YFL018C	0.353437713	0.650716253	0	1
YFL020C	0	1	0	1
YFL021W	0.23774619	0.796911962	0.309920813	0.685107323
YFL022C	0.282224003	0.738929778	0.370670649	0.582224026
YFL023W	0.002279579	0.898849898	0	1
YFL024C	1.450781168	0.03426009	2.441569854	0.006666667
YFL025C	0.561907158	0.498353702	0.090485292	0.864314828
YFL026W	0	1	0.326595355	0.676899225
YFL027C	0.443613459	0.598719346	0.351836875	0.609939714
YFL028C	0.4167955	0.610732957	0	1
YFL029C	0.125274243	0.843756403	0	1
YFL030W	0	1	0	1
YFL031W	0.679225621	0.390395108	0	1
YFL033C	0	1	0	1
YFL034C-A	0.08545396	0.872568733	0	1
YFL034C-B	0	1	0.346571518	0.635480631
YFL034W	0.090485292	0.870702468	0.286147254	0.723934426
YFL036W	0.255600246	0.779224289	0.556889536	0.440665742
YFL037W	0.527668161	0.532167969	0	1
YFL038C	0.23774619	0.796911962	0	1
YFL039C	0.665482395	0.398453139	1.000744516	0.130114286
YFL040W	0	1	0	1
YFL041W	0	1	0	1
YFL042C	0.206986195	0.825842022	0	1
YFL044C	0.091259368	0.869456964	0	1
YFL045C	0.327806365	0.711629938	0.23774619	0.772918638
YFL046W	0	1	0.29532309	0.71582346
YFL047W	0.290162835	0.734767134	0.347953338	0.620051395
YFL048C	0	1	0.195661962	0.795726531
YFL049W	0.197425391	0.823172666	0.10855708	0.845186404
YFL050C	0.44070624	0.599166667	0.267215488	0.735320692
YFL052W	0	1	0.280039199	0.725219653
YFL053W	0.367939199	0.630926623	0	1
YFL054C	0	1	0	1
YFL055W	0.255600246	0.779224289	0	1
YFL056C	NA	NaN	NA	NaN
YFL059W	0	1	0	1
YFL060C	0	1	0.0169434	0.889960925
YFL061W	0	1	0	1
YFL066C	0.02159178	0.898251156	0	1
YFR001W	1.910231315	0.006168224	0.351836875	0.609939714
YFR002W	0.632150017	0.422362405	0.209008995	0.793414426
YFR003C	0.329175127	0.708994577	0.203900883	0.794291615
YFR004W	0.573721878	0.489888393	0.580556361	0.42065053
YFR005C	0.602843432	0.457323272	0.940162247	0.159389671
YFR006W	1.039638253	0.148461538	0.338238565	0.659389671
YFR007W	0.23774619	0.796911962	0	1
YFR008W	0.259945208	0.773669757	0	1
YFR009W	0.23774619	0.796911962	0.23774619	0.772918638
YFR010W	0	1	0.328064724	0.675521036
YFR011C	0	1	0	1
YFR012W	0	1	0	1
YFR013W	0.827242736	0.272896461	0.395725565	0.568740293
YFR014C	0.6932107	0.370593385	0.06376721	0.882593834
YFR015C	0	1	0.064355032	0.882920443
YFR016C	0	1	0	1
YFR017C	0	1	0.095524747	0.852978723
YFR018C	0	1	0	1
YFR019W	0.122591552	0.844589838	0.122591552	0.828616942
YFR021W	0.29532309	0.735406754	0	1
YFR022W	0.070838852	0.884665963	0.070838852	0.878763514
YFR023W	0	1	0	1
YFR024C-A	0.29853547	0.728810642	0.584623382	0.413650307
YFR025C	0.277019785	0.742436472	0	1
YFR027W	0.658180684	0.400391459	0.23774619	0.772918638
YFR028C	1.364230786	0.0475	0.390267069	0.571702128
YFR029W	0.203900883	0.82230249	0.186366186	0.804790997
YFR030W	0	1	0	1
YFR031C	0.210056737	0.817786014	0.552132041	0.444276049
YFR032C	0.175618413	0.830427855	0	1
YFR032C-A	0.299942727	0.726358995	0.396533498	0.569170268
YFR033C	0	1	0	1
YFR034C	0	1	0	1
YFR036W	0	1	0.052433834	0.885655195
YFR037C	1.124282223	0.108923445	0.824108563	0.242932862
YFR038W	0.23774619	0.796911962	0	1
YFR039C	0.155551288	0.834924463	0	1
YFR040W	0	1	0	1
YFR041C	0.394403828	0.616318627	0	1
YFR042W	0.285759353	0.736623964	0	1
YFR043C	0.228626895	0.80978829	0.221994404	0.788762036
YFR044C	0.400570195	0.616028827	0.209008995	0.793414426
YFR045W	0	1	0.355282682	0.601075353
YFR046C	0	1	0.254480621	0.757494939
YFR047C	0.324555154	0.711870087	0	1
YFR048W	0.430304437	0.605616366	0	1
YFR049W	0	1	0.285759353	0.723220537
YFR050C	0.698408392	0.370009921	0	1
YFR051C	0.834806455	0.266490066	0.802526243	0.258229508
YFR052W	0.471845761	0.576804002	0.071564637	0.878506252
YFR053C	0.671315658	0.39456382	0	1
YFR055W	0.043994071	0.894596837	0	1
YGL001C	1.424827763	0.037531915	0.566269321	0.430764791
YGL002W	0	1	0	1
YGL003C	0.826388421	0.273398693	0.614791093	0.386070796
YGL004C	0	1	0	1
YGL005C	0	1	0	1
YGL006W	1.448411705	0.034380531	0.760438754	0.283447293
YGL008C	0	1	0	1
YGL009C	0	1	0.0744033	0.875044218
YGL010W	0	1	0.335775536	0.668550725
YGL011C	0.505928073	0.543932373	0	1
YGL012W	0.203900883	0.82230249	0	1
YGL013C	0	1	0	1
YGL014W	2.413738491	0.000377358	0	1
YGL015C	0.041309764	0.894256145	0	1
YGL016W	0.185394832	0.829679049	0	1
YGL017W	0.29532309	0.735406754	0	1
YGL018C	0	1	0	1
YGL019W	1.202965216	0.084519774	0.265195308	0.743516007
YGL020C	1.062451247	0.13575431	0.265195308	0.743516007
YGL021W	0.30968899	0.718587616	0.61474338	0.385565371
YGL022W	0.347332243	0.664601691	0	1
YGL023C	0.462472963	0.582497156	0.229912716	0.785319741
YGL025C	0	1	0	1
YGL026C	0.155007595	0.834837398	0	1
YGL027C	0	1	0	1
YGL028C	1.056898368	0.13787234	0.637894131	0.369923225
YGL029W	2.159462764	0.002054795	0.621495984	0.382891344
YGL030W	0.81203669	0.285562579	0.522464803	0.469793689
YGL031C	0.262451534	0.77119184	0.262451534	0.748569191
YGL032C	0.23207179	0.806928191	0	1
YGL033W	0	1	0.090485292	0.864314828
YGL035C	1.201468062	0.08464986	1.275169865	0.04827957
YGL036W	0	1	0.372680626	0.581916803
YGL037C	0	1	0	1
YGL038C	0.599478547	0.464459353	0.555580513	0.442544704
YGL039W	0.344352808	0.676262093	0	1
YGL040C	0.185394832	0.829679049	0	1
YGL041W-A	0	1	0	1
YGL043W	1.728172588	0.0125	2.080950296	0.007142857
YGL044C	0	1	0	1
YGL045W	0.771136661	0.318480278	0.079875576	0.868743094
YGL047W	0	1	0	1
YGL048C	1.244951008	0.076903226	0.776481776	0.270857988
YGL049C	1.224929181	0.08106383	0.255407454	0.757705584
YGL050W	1.169613255	0.093815789	0.472577797	0.506528662
YGL051W	0	1	0	1
YGL054C	0.561728549	0.497803302	0.494635682	0.492662116
YGL055W	0.203900883	0.82230249	0	1
YGL056C	0.290465515	0.73530326	0.061248928	0.883206919
YGL057C	0	1	0	1
YGL058W	0.64174998	0.413853448	0.236805356	0.777578602
YGL059W	0.114698131	0.851425365	0.071564637	0.878506252
YGL060W	0.124244619	0.844249147	0	1
YGL061C	0	1	0.37850199	0.579818332
YGL062W	1.438971237	0.035236052	0.385836706	0.575571429
YGL063W	0	1	0	1
YGL064C	0.692747428	0.370845481	0.323273963	0.677527296
YGL065C	0.209008995	0.825079214	0.209008995	0.793414426
YGL066W	1.28039432	0.066271186	0.434951933	0.546587902
YGL067W	0.102660521	0.856806094	0	1
YGL068W	0.216533611	0.814501137	0	1
YGL070C	2.388937934	0.000689655	2.314735897	0.005
YGL071W	0.293322805	0.734055492	0.509002873	0.479218935
YGL073W	0.474914373	0.570561194	0.159475017	0.810412331
YGL075C	0	1	0	1
YGL076C	0.03603852	0.894947069	0	1
YGL077C	0.325094818	0.712024845	0.523633398	0.469708029
YGL078C	1.484712562	0.02947619	0.380874489	0.578561929
YGL079W	0.471797932	0.575765396	0	1
YGL080W	1.142638862	0.104	0	1
YGL081W	0.51747499	0.538464968	0.055527677	0.884867462
YGL082W	0.762627454	0.321059752	0.603433874	0.39539604
YGL083W	0	1	0	1
YGL084C	0	1	0.360964266	0.59193755
YGL085W	0.318165851	0.714989716	0.346571518	0.635480631
YGL086W	1.033280599	0.150979592	0.44070624	0.545355086
YGL087C	0.125274243	0.843756403	0	1
YGL089C	0	1	0	1
YGL090W	0.287275761	0.735417454	0.19952505	0.796877568
YGL091C	1.148565648	0.101460957	0.23774619	0.772918638
YGL092W	0.746990497	0.328835691	0.747589017	0.291246537
YGL093W	0.012238214	0.897900538	0.012238214	0.889736671
YGL094C	0.574888789	0.490553064	0.0744033	0.875044218
YGL095C	0.633561655	0.421316907	0	1
YGL096W	0.117073419	0.847832817	0.083595241	0.86709173
YGL097W	0.947411771	0.191989967	1.705437141	0.012058824
YGL098W	0.114264968	0.855353846	0.116632357	0.839693501
YGL099W	0.961585982	0.18237931	0	1
YGL100W	1.01393738	0.157698259	0	1
YGL101W	0.188733264	0.825323654	0.474182826	0.506144708
YGL103W	1.148951927	0.101313131	0.797323755	0.262122186
YGL104C	0.203900883	0.82230249	0	1
YGL105W	0.2968704	0.734275728	0	1
YGL106W	0	1	0.214571745	0.788132261
YGL107C	0	1	0	1
YGL108C	0.530590302	0.529344692	0.163505414	0.809507179
YGL110C	0.323273963	0.712131351	0	1
YGL111W	0.617032183	0.431689796	0.346571518	0.635480631
YGL112C	0.848046413	0.257238095	1.686894602	0.011621622
YGL113W	0.288864944	0.73464826	0.533259436	0.460680101
YGL114W	0.397301552	0.617349159	0	1
YGL115W	0.722882694	0.345398964	0.23774619	0.772918638
YGL116W	0.057801448	0.891103286	0	1
YGL117W	0.100171522	0.857984004	0.100171522	0.85232971
YGL119W	0.464609241	0.579616266	0.570905822	0.427927007
YGL120C	1.616678476	0.019074074	0.429497933	0.55131209
YGL121C	0.2217015	0.812651988	0	1
YGL122C	1.069688136	0.131630435	0.6933085	0.326728538
YGL123W	0.977316163	0.174776386	0	1
YGL124C	0.483236586	0.561616405	0	1
YGL125W	0	1	0	1
YGL126W	0.236805356	0.801453877	0	1
YGL127C	0.59533432	0.465291375	0.243966271	0.76350274
YGL128C	0.104224986	0.856063298	0	1
YGL129C	0.364536778	0.633187998	0	1
YGL130W	1.491015008	0.028653846	2.091289438	0.008333333
YGL131C	0	1	0.089978026	0.866306938
YGL133W	1.219395196	0.08079646	1.864273295	0.007692308
YGL134W	0	1	0	1
YGL135W	0.459501129	0.583904225	0.412909879	0.562149866
YGL136C	0	1	0.188196994	0.800194253
YGL137W	0.910267994	0.213641975	0.346571518	0.635480631
YGL138C	0	1	0	1
YGL139W	0.243116443	0.784087616	0.02159178	0.889625407
YGL140C	0.412174242	0.612364557	0.080222458	0.868841632
YGL141W	0	1	0	1
YGL142C	0	1	0.29532309	0.71582346
YGL143C	0.34260601	0.68537925	0	1
YGL144C	0	1	0	1
YGL145W	0.420597333	0.611253886	0	1
YGL146C	0.101320816	0.857616279	0.06737736	0.88026245
YGL147C	1.658137938	0.016907895	1.25378519	0.05371134
YGL148W	0.963108435	0.182204861	0.559774481	0.436582633
YGL150C	0.643113589	0.413156982	0.347953338	0.620051395
YGL151W	0.2968704	0.734275728	0	1
YGL153W	0.596128966	0.466315379	0.503140573	0.484324009
YGL154C	0.212080666	0.817332687	0.402998667	0.566681261
YGL155W	0.29532309	0.735406754	0.29532309	0.71582346
YGL156W	0	1	0	1
YGL157W	0	1	0	1
YGL158W	0	1	0	1
YGL159W	0	1	0.203900883	0.794291615
YGL160W	0	1	0	1
YGL161C	0.176996278	0.830552274	0.072159658	0.875089922
YGL162W	0	1	0	1
YGL163C	0	1	0	1
YGL164C	0	1	0.263568802	0.749800734
YGL166W	0	1	0	1
YGL167C	0.347953338	0.662680321	0.209008995	0.793414426
YGL169W	0.644895962	0.411698606	0.591375782	0.404634526
YGL170C	0	1	0	1
YGL171W	1.764578544	0.011353383	0.51059826	0.478457888
YGL172W	0.912840097	0.212130638	1.139991489	0.08144
YGL173C	0.631297893	0.422863176	0	1
YGL174W	0.283645303	0.737200903	0.397475499	0.569661752
YGL175C	0	1	0	1
YGL176C	0	1	0	1
YGL178W	0.564002109	0.497456522	0.636780408	0.369694073
YGL179C	0.216787016	0.813298429	0.065780079	0.882595831
YGL180W	0.255600246	0.779224289	0.255600246	0.757978669
YGL181W	0.804259449	0.291236094	0	1
YGL183C	0.228034181	0.810056161	0	1
YGL184C	0.509026058	0.542946372	0.108566801	0.845782736
YGL185C	0	1	0	1
YGL186C	0.542819797	0.51703125	0	1
YGL187C	0.55614763	0.503971731	0.209429135	0.790769571
YGL189C	0	1	0	1
YGL190C	0	1	0.094517348	0.853006842
YGL191W	0	1	0.209008995	0.793414426
YGL192W	0.29532309	0.735406754	0.338238565	0.659389671
YGL194C	1.220269518	0.081160714	1.499438491	0.02
YGL195W	0.548733923	0.510331034	0	1
YGL196W	0.27174146	0.744358309	0.296418184	0.70665277
YGL197W	0.097503868	0.85924305	0	1
YGL198W	0.587829541	0.473196034	0	1
YGL200C	0	1	0	1
YGL201C	0.932768169	0.199048387	1.498606064	0.019666667
YGL202W	0	1	0.255600246	0.757978669
YGL203C	0.270277587	0.745340741	0	1
YGL205W	0.869304332	0.242209632	0.555580513	0.442544704
YGL206C	1.821039915	0.009495798	0.0744033	0.875044218
YGL207W	0.72949586	0.339979014	0.848724621	0.220590406
YGL208W	0.203900883	0.82230249	0.209008995	0.793414426
YGL209W	0	1	0	1
YGL210W	0	1	0	1
YGL211W	0.074770791	0.88079766	0.263568802	0.749800734
YGL212W	0	1	0.346571518	0.635480631
YGL213C	0	1	0.071564637	0.878506252
YGL215W	0.535122455	0.522451955	0	1
YGL216W	0.236805356	0.801453877	0.209008995	0.793414426
YGL219C	0.56531648	0.496170058	0.34400615	0.644389045
YGL220W	0.860030434	0.248912134	0.035715016	0.889369044
YGL221C	0.338238565	0.696904051	0.338238565	0.659389671
YGL222C	0.388001312	0.619376209	0.236109353	0.777713215
YGL223C	0.297719674	0.7311423	0	1
YGL224C	0	1	0	1
YGL225W	0.673661202	0.392961255	0.221994404	0.788762036
YGL226C-A	0.157928668	0.8348328	0	1
YGL226W	0	1	0	1
YGL227W	0.46280352	0.582710706	0.118797369	0.835342262
YGL228W	0.348339532	0.658343806	0	1
YGL229C	0	1	0	1
YGL230C	0	1	0	1
YGL231C	0.459501129	0.583904225	0	1
YGL232W	1.355197435	0.049348659	0.203900883	0.794291615
YGL233W	0.424768941	0.609591409	0.257895396	0.75135681
YGL234W	1.658730122	0.017019868	0.209008995	0.793414426
YGL236C	0.356543559	0.642501156	0.58175234	0.419559939
YGL237C	1.25041205	0.075770492	0.56478924	0.432292264
YGL238W	0	1	0.091442813	0.858075687
YGL240W	0	1	0	1
YGL241W	0.090485292	0.871521386	0	1
YGL242C	0.209008995	0.825079214	0	1
YGL243W	0.346571518	0.67477993	0	1
YGL244W	0.352988652	0.653871854	0.34400615	0.644389045
YGL245W	0.916587043	0.209937304	0	1
YGL246C	0.394403828	0.616318627	0.5630573	0.432855114
YGL247W	0.371079917	0.631036441	0.282419262	0.725638792
YGL248W	0.29480756	0.734780283	0.229912716	0.785319741
YGL249W	0.262470473	0.771439313	0.145995479	0.813954023
YGL250W	0.266228887	0.751710092	0.912463054	0.176113537
YGL251C	0.25201145	0.780712042	0.235516906	0.779616464
YGL252C	0.181359046	0.829860864	0	1
YGL253W	0.358780325	0.638733766	0.257569086	0.751039834
YGL254W	0.233426548	0.806722185	0	1
YGL255W	0.241427124	0.784582618	0	1
YGL256W	0.163266956	0.833293431	0	1
YGL257C	0	1	0.093382314	0.852936736
YGL258W	0	1	0	1
YGL259W	0	1	0	1
YGL263W	0	1	0	1
YGR001C	1.3427017	0.052226415	0.411010597	0.562617569
YGR002C	0.993550535	0.166715867	1.290692808	0.045842697
YGR003W	0.213362903	0.816286455	0.213362903	0.788361607
YGR004W	0.099243397	0.857952604	0	1
YGR005C	0	1	0	1
YGR006W	0.23774619	0.796911962	0.23774619	0.772918638
YGR007W	0	1	0.335775536	0.667222222
YGR008C	0.242457388	0.784214876	0	1
YGR009C	0.116632357	0.851117036	0.091259368	0.863180697
YGR010W	1.889872137	0.006545455	1.273838812	0.048404255
YGR012W	0.203900883	0.82230249	0	1
YGR013W	0.26844608	0.75070982	0	1
YGR014W	0.786077794	0.308397129	1.180231388	0.071727273
YGR015C	0	1	0	1
YGR016W	0	1	0	1
YGR017W	0.74278245	0.330830636	0.185836892	0.805375653
YGR019W	1.033483984	0.151145194	0.012238214	0.889736671
YGR020C	0.471797932	0.575765396	0	1
YGR021W	0	1	0	1
YGR023W	0.316417407	0.715749487	0	1
YGR024C	0.472346964	0.576033058	0	1
YGR026W	0.23774619	0.796911962	0.474551546	0.504788732
YGR027C	0	1	0	1
YGR028W	0.58512302	0.476337386	0	1
YGR029W	0	1	0	1
YGR030C	0.40563112	0.61365	0	1
YGR031W	0.563105129	0.498180505	0.584317707	0.41530581
YGR032W	0	1	0.628702073	0.378983051
YGR033C	0.121857581	0.84377444	0.727488526	0.302793734
YGR034W	0	1	0	1
YGR035C	0	1	0	1
YGR036C	0.569726686	0.4935	0	1
YGR037C	0.07774432	0.875871829	0.07774432	0.867761758
YGR038W	0.297719674	0.7311423	0	1
YGR040W	0	1	0	1
YGR041W	0.323612732	0.712245658	0.269753224	0.729473684
YGR042W	0.165652156	0.831487119	0	1
YGR043C	0	1	0	1
YGR044C	0.038846948	0.895261117	0	1
YGR046W	0	1	0.338238565	0.659389671
YGR047C	1.302976167	0.059894737	0.766503354	0.27942029
YGR048W	0	1	0	1
YGR049W	0	1	0	1
YGR052W	0.263762407	0.76308167	0	1
YGR053C	0	1	0.230897325	0.78366171
YGR054W	0.422200189	0.610155682	0	1
YGR055W	1.926260204	0.00592233	0.493346436	0.495402039
YGR056W	0.326750075	0.71119403	0.141593812	0.815564918
YGR057C	0	1	0.091259368	0.863180697
YGR058W	1.151800694	0.100712468	1.182495462	0.071376147
YGR059W	0	1	0	1
YGR060W	0.203900883	0.82230249	0.615405677	0.386358792
YGR061C	1.897921955	0.006330275	0	1
YGR062C	0	1	0	1
YGR063C	2.767254723	0	1.603227472	0.013191489
YGR065C	0.079385835	0.876087771	0.079385835	0.868364888
YGR066C	0	1	0	1
YGR067C	0.059971334	0.890120104	0.36088726	0.591592
YGR068C	0	1	0	1
YGR070W	0.237210219	0.797196105	0.637544029	0.36954023
YGR071C	0.139185266	0.837955594	0.221083701	0.788947368
YGR072W	0.249860841	0.782233449	0.327867086	0.675245796
YGR074W	0.620284332	0.429851485	0.41119638	0.563324444
YGR075C	0.611766826	0.441895161	0	1
YGR076C	1.465529414	0.031090909	1.465529414	0.020923077
YGR077C	0	1	0	1
YGR078C	1.132384988	0.10695122	0.061526016	0.883432091
YGR079W	0.308444953	0.719652385	0	1
YGR080W	0.209008995	0.825079214	0	1
YGR081C	2.190803743	0.001940299	0.747826623	0.291972222
YGR082W	0.188196994	0.826271135	0.116632357	0.839693501
YGR083C	0.693272272	0.370886076	0.278564818	0.726087709
YGR084C	0.297719674	0.7311423	0	1
YGR085C	0.347953338	0.662680321	0	1
YGR086C	0.094381699	0.859266886	0.704659974	0.318215159
YGR087C	0	1	0	1
YGR088W	0.189059299	0.825411622	0.106070312	0.846276441
YGR089W	0.641572129	0.413686477	0.539920018	0.455764249
YGR090W	1.492402826	0.028357488	0.62944349	0.379565217
YGR091W	0.209429135	0.817893213	0	1
YGR092W	0	1	0	1
YGR093W	0.574705211	0.490328603	0.265930354	0.738511706
YGR094W	0.755139286	0.3267	0.69340414	0.327372093
YGR095C	0.894062574	0.223916914	0	1
YGR096W	0.216968877	0.813549443	0.216968877	0.789321185
YGR097W	0	1	0	1
YGR098C	0	1	0	1
YGR099W	0.204874479	0.826619408	0	1
YGR100W	0.286147254	0.73603923	0	1
YGR101W	0.268573358	0.746701183	0	1
YGR102C	0.055000466	0.892503908	0	1
YGR103W	1.868384225	0.007477477	0.338238565	0.659389671
YGR104C	0.210936981	0.817692804	0.351836875	0.609939714
YGR105W	0.203900883	0.82230249	0	1
YGR106C	0	1	0	1
YGR108W	0.471081357	0.574915254	0	1
[truncated: 3,456 more rows]
