# Supplementary material for: Evolutionary Conservation and Diversification of Puf RNA Binding Proteins and Their mRNA Targets
Source: PLoS Biol. 2015 Nov 20;13(11):e1002307. doi: 10.1371/journal.pbio.1002307 (PMC4654594; doi:10.1371/journal.pbio.1002307)
Supplement: S7 Dataset — (ZIP) [file pbio.1002307.s007.zip › ConservationScores and FDRs_Saccharomycotina.txt]

Name	P3_conservation_score	P3_fdr	PezizoPuf4_conservation_score	PezizoPuf4_fdr	SaccharomycotinaPuf4_conservation_score	SaccharomycotinaPuf4_fdr	SaccharomycotinaPuf5_conservation_score	SaccharomycotinaPuf5_fdr
YAL001C	0.555881045	0.355264938	1.828862435	0.153843058	0.439579688	0.597221711	0.972600196	0.183257576
YAL002W	0	1	1.096627219	0.480772391	0.335775536	0.699743393	0.335775536	0.668257799
YAL003W	0.339024368	0.52746515	0.725449468	0.696040804	0	1	0.23253191	0.773933566
YAL005C	0.129635148	0.699844212	1.499646953	0.273993548	1.085738294	0.168651489	0.780015895	0.296510067
YAL007C	0.504466672	0.378227783	0.298895161	0.900609103	0	1	0	1
YAL008W	0.094517348	0.726341714	0.43835399	0.83775618	0.012399556	0.889751693	0	1
YAL009W	0.082487112	0.729926601	1.726028637	0.183948498	0.45108202	0.591632941	0.374190786	0.591164912
YAL010C	0.278795482	0.582947368	1.293579026	0.370799397	0.355584662	0.672100438	0	1
YAL011W	0.289119552	0.565840054	1.37434666	0.333589316	0.571581056	0.501541262	0.610110377	0.418617021
YAL012W	0.771823469	0.20942519	2.494521037	0.034385475	1.619454501	0.033066667	0.380305324	0.583050606
YAL013W	0	1	2.135039794	0.080741886	0.62888749	0.449632903	0.952516949	0.191714286
YAL014C	1.619635821	0.022672176	1.75887257	0.176623971	0	1	0.569286015	0.449756663
YAL015C	0.222489367	0.65420597	1.076507932	0.491557607	0.329175127	0.70281642	0	1
YAL016W	0	1	0.967684784	0.552030969	0.621414201	0.454976557	0.131780264	0.813410004
YAL017W	0	1	0.574475937	0.781308386	0.107720351	0.849042208	0	1
YAL018C	0.201911068	0.680413674	0.499025726	0.808670332	0.376434173	0.628518832	0	1
YAL019W	0.20779151	0.679146837	1.681461238	0.199983819	0.126161899	0.83738771	0.223188951	0.776653928
YAL020C	0.750151576	0.219581281	0.45108202	0.832690355	0	1	0	1
YAL021C	0.196553611	0.68386085	3.995304649	0	3.271745035	0	0	1
YAL022C	0.404813182	0.444953626	0.45108202	0.832690355	0	1	0	1
YAL023C	0.374965544	0.458315874	0.916768661	0.582268041	0.305271337	0.717411978	0	1
YAL024C	0.376415352	0.457272359	1.59096339	0.235927273	0.86285594	0.282315325	0.198734699	0.790156189
YAL025C	0.268874647	0.598280645	3.581352838	0.002459016	3.581352838	0	0.371320846	0.594638181
YAL026C	1.063591751	0.105688623	0.498517926	0.809288034	0.196622734	0.818255034	0	1
YAL027W	0.335166331	0.531336489	0.235516906	0.924081633	0	1	0.235516906	0.770592365
YAL028W	0.296552572	0.560857726	0.543804162	0.795416667	0	1	0	1
YAL029C	0.09539478	0.726267696	0.09539478	0.953230707	0.03603852	0.886050441	0	1
YAL030W	0.110782366	0.712824829	1.171104722	0.436328779	0.337659236	0.700150058	0	1
YAL031C	0.330878035	0.53333696	0.639741375	0.744662594	0.100386537	0.851190349	0.352988652	0.648746914
YAL032C	0	1	1.39657998	0.322881647	0.654298836	0.419637527	0.554951786	0.461481069
YAL033W	0.854685812	0.176761421	1.177409454	0.433582222	0.665501914	0.414040698	0.19604497	0.793565621
YAL034C	0.183962194	0.691354079	0.72116263	0.697851045	0	1	0	1
YAL034W-A	0.219727732	0.664914353	3.007135343	0.009483871	1.65996667	0.029330144	1.057203834	0.150597015
YAL035W	0.495993435	0.388229062	2.572141129	0.028196203	1.660478828	0.029278846	0.214357658	0.782722911
YAL036C	0.44430921	0.427954847	1.387444617	0.328333333	0.602933993	0.476519193	0	1
YAL037W	0.14496808	0.693821448	0.026933825	0.963598131	0.026933825	0.88925088	0	1
YAL038W	0	1	0	1	0	1	0.347953338	0.654966443
YAL039C	3.290608266	0.000546448	1.900326179	0.134944072	0.277257044	0.749564472	0.346092208	0.658319226
YAL040C	0	1	0.842241438	0.62774903	0.121258663	0.842905609	0	1
YAL041W	0	1	2.150223903	0.07685446	1.20232845	0.120580645	0.802765604	0.281067285
YAL042W	0.882608899	0.165747863	1.995209625	0.112303732	0.815375645	0.318266533	0.277085563	0.736336336
YAL043C	0.830642713	0.18459847	0.691324203	0.715859487	0	1	0.223508151	0.77677584
YAL044C	0.706851685	0.247516879	1.696168071	0.194793388	0.527024237	0.539904815	0.795732587	0.28673516
YAL044W-A	1.524564944	0.028868421	1.440484511	0.299814593	0.518968002	0.546885064	0.559644665	0.458069977
YAL046C	3.658465587	0.000196078	1.343045654	0.348796992	0.361812003	0.660547667	0	1
YAL047C	0.26844608	0.602360308	1.156620213	0.445571988	0.738210763	0.367317708	0.88762145	0.232735562
YAL048C	0.361871844	0.489114704	1.228862551	0.406602262	0.45108202	0.591632941	0.219863716	0.780267
YAL049C	0.561270848	0.35046777	1.675420384	0.20193109	1.114149535	0.155203704	0.360978026	0.627452891
YAL051W	0.201451904	0.6803099	0.425865337	0.841729897	0	1	0	1
YAL053W	1.414451874	0.039364706	2.082010891	0.090945559	1.396215472	0.068049536	0.209429135	0.784136834
YAL054C	0	1	0.684003296	0.720272128	0.203900883	0.813942874	0.216533611	0.781236735
YAL055W	0.265195308	0.605983371	0.188196994	0.937618449	0	1	0	1
YAL056W	0	1	0.592648895	0.77	0.231712156	0.797766929	0.406163502	0.570321616
YAL058W	0.630766212	0.295470474	0.982349529	0.542613926	0.90158695	0.257809187	0	1
YAL059W	0	1	1.384580954	0.329615819	0.783488608	0.335256769	0.067927133	0.875219816
YAL060W	0.231375753	0.645211736	0.890093175	0.597522659	0.707357076	0.394156578	0.39616633	0.575337243
YAL061W	0	1	0.512754819	0.80406707	0.246094601	0.789527787	0	1
YAL062W	0.523691325	0.370062992	1.119497213	0.467984855	0.90398	0.257022539	0.256537355	0.750113529
YAL063C	0.03282913	0.739339419	0.038168148	0.962814524	0.038168148	0.885793591	0.03282913	0.882355385
YAL067C	0.345298435	0.523048148	1.01343737	0.527307692	0.322154605	0.705499435	0.119158582	0.835076758
YAR002C-A	0.180761189	0.692123671	0.309209797	0.897176312	0.06737736	0.879275623	0.241832437	0.767542297
YAR002W	0.797174228	0.202147294	1.221587687	0.410856341	0.497053061	0.56273021	0	1
YAR003W	1.069911953	0.103731118	2.670641521	0.021598513	1.390783093	0.069171779	0.559928809	0.457367232
YAR007C	0.096483219	0.720862471	1.362171617	0.340291369	0.495993435	0.564954424	0	1
YAR008W	0.701020694	0.250983728	1.475265871	0.282970112	0.370063562	0.63635079	0.242738574	0.76753688
YAR014C	0.391002144	0.449309347	0.746818905	0.683642105	0.275645424	0.753829642	0.196959364	0.791761275
YAR015W	0.532618932	0.365974096	1.751091469	0.177443946	0.798430348	0.328982726	0	1
YAR018C	0.742311566	0.223319838	1.29501277	0.370423387	0.317152297	0.708795497	0.592139811	0.429660804
YAR019C	0.05030783	0.739559825	0.261758995	0.913177957	0.261758995	0.766091725	0	1
YAR023C	0.046402877	0.738517801	0	1	0	1	0	1
YAR031W	0	1	0	1	0	1	0	1
YAR035W	1.192357436	0.073868093	1.828622879	0.153778894	0.941436894	0.234020228	0.374664531	0.591850809
YAR042W	0.347953338	0.519424514	0.727520193	0.695152593	0.118797369	0.847491127	0.186366186	0.798887195
YAR066W	0.02761348	0.739618705	0	1	0	1	0	1
YHR213W	0	1	0	1	0	1	0	1
YBL001C	0	1	0.853671479	0.620689317	0.093594938	0.86153358	0	1
YBL002W	0.713729737	0.24418888	3.439034732	0.003378378	2.706115267	0.000227273	0.849596005	0.2566759
YBL003C	0	1	1.74518572	0.179146667	1.561254369	0.038188976	0.667443339	0.374991948
YBL004W	0.567387094	0.34633526	1.628844812	0.220882129	1.007867483	0.198635057	0.197583153	0.791791277
YBL005W	0.260074681	0.609818818	0.088060152	0.953309817	0	1	0.088060152	0.858358714
YBL005W-A	0	1	0	1	0	1	0	1
YBL006C	0.376587726	0.457214575	0.979252996	0.544643636	0.114240487	0.848815539	0.35999682	0.627782805
YBL007C	0.124967019	0.70345969	1.965085409	0.118882064	0.802701433	0.326305609	0	1
YBL008W	0	1	1.253241208	0.39238921	0.691085157	0.398946154	0.298587248	0.702609409
YBL009W	0	1	0	1	0	1	0	1
YBL010C	0.468240067	0.407188697	0.787356963	0.663129463	0.30505439	0.717861795	0	1
YBL011W	1.394743011	0.041732102	1.122860667	0.465461441	0.37781227	0.627276199	0.277979013	0.731129857
YBL013W	1.973110318	0.011045296	0.909485017	0.58564758	0.317288018	0.708963964	0	1
YBL014C	0.822959971	0.187904135	1.310635751	0.36273614	0.894195738	0.262898719	0.415797951	0.561802281
YBL015W	0.373568782	0.460518489	1.936337146	0.125017626	0.607052979	0.471767411	0.369880342	0.597319728
YBL016W	0.879266279	0.167290117	1.497870475	0.274977463	0.358456662	0.66294686	0.645983704	0.385859492
YBL017C	0.132285986	0.69559643	0.822545876	0.640669216	0.132285986	0.831445649	0.132285986	0.810905757
YBL018C	0.34400615	0.525282184	0.395648848	0.853201693	0.186366186	0.821995979	0.16644085	0.803167166
YBL019W	0.818089161	0.189166667	0.459996223	0.831382094	0	1	0.230816451	0.773633987
YBL020W	0.131236913	0.69977957	0.570460316	0.783142857	0.023775262	0.88919598	0.023775262	0.882941364
YBL021C	0.35873174	0.491967841	0.818651589	0.64418205	0	1	0	1
YBL022C	4.103135585	0	2.35328847	0.050405405	0.721548448	0.383621123	0.404813182	0.57038777
YBL023C	0.746971294	0.221563011	2.50432594	0.033685714	0.535323798	0.530756972	1.39291039	0.050206186
YBL024W	0.847642716	0.178374628	2.713103205	0.0196	1.882974231	0.014379085	0	1
YBL025W	0	1	1.018419289	0.524450341	0.636591624	0.43854095	0.342754694	0.663259437
YBL026W	0.391896892	0.449064182	2.68784767	0.020891473	2.081652164	0.006576577	1.366374906	0.057227723
YBL027W	0.502037913	0.380418367	1.554066895	0.251471201	0.340543649	0.696084267	0.573939382	0.44479436
YBL028C	0.989480632	0.131256684	2.982396144	0.010308642	2.739090945	0.000232558	0.122796128	0.827706158
YBL029C-A	0.285759353	0.566763527	0.804905953	0.651935281	0.749247136	0.35795756	0.270885858	0.737050395
YBL029W	0.291242119	0.564323688	0.261530663	0.913059669	0	1	0	1
YBL030C	0	1	0	1	0	1	0	1
YBL031W	0	1	0	1	0	1	0	1
YBL032W	0.828410876	0.185522814	3.705777139	0.001428571	0.649429715	0.4229105	2.482310185	0.00375
YBL033C	0.911366456	0.157582293	1.717340681	0.187050847	0.670809752	0.411843658	0.729877502	0.337085828
YBL034C	0	1	0.757933276	0.679419806	0.562271314	0.50727003	0.195661962	0.792761684
YBL035C	0	1	1.314816096	0.360918947	0.615214844	0.460629973	0.605713679	0.416258149
YBL036C	1.586963388	0.024508197	1.024007623	0.520422374	0.364344958	0.654010608	0.096483219	0.849243581
YBL037W	0.495993435	0.388229062	2.126248865	0.082756508	0.444841223	0.596039052	0.355584662	0.638851945
YBL038W	4.8804529	0	2.003972126	0.110182768	1.367073681	0.075443787	0.19490255	0.795303147
YBL039C	0.61474338	0.30809223	1.288774244	0.373346673	1.028829036	0.192061069	0.062991636	0.875983766
YBL039W-B	0	1	0	1	0	1	0	1
YBL040C	0.412656492	0.440008514	1.615631777	0.226954887	1.057534643	0.182198347	0	1
YBL041W	1.167168821	0.080665499	3.129755979	0.0075	1.685942614	0.026683168	0.550487211	0.465242826
YBL042C	0.811454553	0.19355515	1.944972336	0.122939068	1.427959229	0.061601307	0.566087089	0.451295872
YBL043W	0.560349168	0.350664773	0.379308816	0.858218699	0	1	0.214847731	0.781622718
YBL045C	0.287013953	0.566642091	1.048594154	0.507080406	0.553015146	0.517507314	0	1
YBL046W	0.095773926	0.725992268	0.868023533	0.610884488	0.321167588	0.706352675	0.321167588	0.679043478
YBL047C	0.787379875	0.20473913	2.060384046	0.096039052	0.835489466	0.302767296	0	1
YBL049W	0	1	0.239878902	0.921561626	0.239878902	0.791525964	0	1
YBL050W	0	1	1.1027273	0.477629293	0.45108202	0.591632941	0	1
YBL051C	0.487879131	0.394581256	1.202038073	0.421075515	0.262954218	0.766327006	0	1
YBL052C	1.112902176	0.092459283	3.183445597	0.006697248	1.601447919	0.033514644	2.194243343	0.005555556
YBL054W	0	1	0.28537443	0.905405167	0	1	0.083719426	0.860138094
YBL055C	0.277085563	0.589103314	2.305043001	0.055326531	1.541187827	0.03988806	0.763855174	0.306387097
YBL056W	0.480010128	0.39867126	1.54662453	0.254542955	0.624556577	0.45194332	0.493784307	0.502730733
YBL057C	1.326138533	0.050883621	0.960368254	0.555829164	0.584999369	0.490006285	0	1
YBL058W	0.351251918	0.516132783	1.891696891	0.136465423	0.545021089	0.525600462	0.315724546	0.684640184
YBL059C-A	4.129935866	0	1.617069517	0.226147479	0.784977574	0.334929709	0	1
YBL059W	0.34436646	0.523369043	0.257219489	0.915088063	0.257219489	0.769556878	0.257219489	0.749644381
YBL060W	0.615991343	0.307363752	1.543939177	0.255191518	0.380709948	0.623931005	0.676054839	0.371647255
YBL061C	0.219727732	0.664914353	1.364819572	0.339128035	0.392005237	0.617177385	0.722875661	0.342384615
YBL063W	0	1	2.360126123	0.050344828	1.222961559	0.112389381	0.937538254	0.204532872
YBL064C	0	1	1.5378349	0.257344173	0.805377755	0.324770732	0.277085563	0.736336336
YBL066C	2.165594076	0.008045113	2.058337691	0.096158114	0.096483219	0.856088581	1.022834451	0.161466667
YBL067C	0.311027715	0.545900424	0.487966267	0.815899602	0.33645326	0.699834933	0.221581295	0.777858654
YBL068W	0.45108202	0.42371467	1.665600202	0.206285714	0.965278219	0.218773087	0.373058055	0.591764296
YBL069W	0.299993086	0.556970113	0.423130328	0.842718609	0	1	0	1
YBL071W-A	0.710766851	0.245457986	0.88516741	0.601772788	0	1	0.219727732	0.780275267
YBL074C	0.295871248	0.56103671	0.561952412	0.7874534	0.485559547	0.571928721	0	1
YBL075C	0.61668784	0.307150127	1.304677365	0.36497201	0	1	0.845422822	0.258251366
YBL076C	0.616117381	0.307652284	1.792144725	0.164173004	0.489427982	0.569418297	0.589650962	0.431645885
YBL078C	0.218826916	0.665110587	0.716367325	0.700738786	0.196899019	0.818154745	0	1
YBL079W	0.18361082	0.691460202	1.369254384	0.336356589	0.704293658	0.394819856	0	1
YBL080C	2.378945741	0.005019763	1.2552233	0.391371318	0.893351456	0.262885284	0	1
YBL081W	0	1	0.406405057	0.84907845	0.406405057	0.609925439	0	1
YBL082C	0.488170176	0.395047429	0.72680261	0.695159858	0.279072747	0.740795297	0.529807738	0.475207469
YBL084C	0.196622734	0.683802054	1.905957972	0.133119369	0.497750474	0.562406908	0.458403411	0.534656223
YBL085W	0.45108202	0.42371467	2.084224317	0.090243902	0.231925315	0.798102742	1.144101284	0.115182927
YBL086C	0	1	1.314039087	0.361253223	0	1	0.116632357	0.835559105
YBL088C	0.511676983	0.37516029	0.535710126	0.796511031	0.535710126	0.530632118	0.223242923	0.776907392
YBL089W	0.371886185	0.463206565	0.262929333	0.913129904	0.176891033	0.82400684	0	1
YBL090W	1.32002469	0.051602564	0.225074787	0.927188301	0	1	0	1
YBL091C	0.442167085	0.428598502	0.540780702	0.79651433	0	1	0.249938674	0.761292517
YBL091C-A	0	1	0.487872228	0.815749068	0	1	0	1
YBL092W	0.244726064	0.637056104	1.577644044	0.241518625	0.449271208	0.593020197	0	1
YBL093C	0	1	0.666487852	0.731142938	0.301808334	0.720425072	0	1
YBL095W	0.455105694	0.413659336	0.669463351	0.729525568	0	1	0	1
YBL097W	0.616117381	0.307652284	1.339489781	0.35059893	0.832955639	0.303927083	0.095998853	0.851059717
YBL098W	2.502368985	0.003654618	1.332498626	0.353446268	0.562344799	0.507393112	0.217013078	0.780437449
YBL099W	1.238928975	0.065480769	1.438585967	0.300877612	0.064721322	0.880770412	0.312288135	0.690142613
YBL101C	0.3801723	0.455004082	0.392229955	0.853934272	0.213995627	0.813191744	0.178234329	0.799731974
YBL102W	0.586237623	0.330300842	0.59162096	0.770136656	0.220270389	0.804065866	0.371350571	0.593609959
YBL103C	0	1	1.336454746	0.351356383	0.759344723	0.350366399	0.734817526	0.330203252
YBL104C	0.310297136	0.549883885	1.24168321	0.400014327	0.417576148	0.605633677	0.45108202	0.543381877
YBL105C	0.219863716	0.659534953	1.072998383	0.492871406	0.361871844	0.660783279	0.24910366	0.764563151
YBL106C	0	1	0.20261394	0.936007613	0	1	0	1
YBL107C	3.412698349	0.000409357	2.105934909	0.086181278	0.808379632	0.323228036	0.865957667	0.250029499
YBR001C	0.021055353	0.740570196	0.518398353	0.803541772	0.376274144	0.628464467	0.276199058	0.735398804
YBR002C	0.19490255	0.6888322	1.60881716	0.230606742	0.473698032	0.581134497	0.310468326	0.69733674
YBR003W	4.569984574	0	1.57693606	0.241558256	0.081536912	0.869087353	0.578350207	0.442700119
YBR004C	0.64314044	0.284371693	0.73452817	0.690581049	0	1	0.26870835	0.742832765
YBR005W	0	1	0.738129604	0.688602151	0.582345047	0.491	0.582345047	0.438787879
YBR006W	1.252696855	0.06234375	2.195855362	0.070050761	0.830607699	0.305570539	0	1
YBR007C	0.730319509	0.231294678	1.308992936	0.362781186	0	1	0	1
YBR008C	1.799114867	0.015125786	2.412401678	0.042948403	1.761753325	0.021412429	0.670246888	0.372617124
YBR010W	0.546266596	0.360331309	4.731671357	0	3.944655747	0	1.689038845	0.017460317
YBR011C	0.978106257	0.135117493	1.312240273	0.362067901	0.219727732	0.810950199	0	1
YBR013C	0	1	0	1	0	1	0	1
YBR014C	0.759296419	0.216452956	0.995302489	0.536681465	0	1	0.995302489	0.174979592
YBR015C	0.389704743	0.450111524	0.598987404	0.76668014	0.090485292	0.86482077	0	1
YBR016W	0.076823201	0.732950125	0	1	0	1	0	1
YBR017C	0.818404527	0.189618959	1.860195115	0.145864979	0.214490319	0.812692771	0	1
YBR018C	0	1	1.262849353	0.387418412	0.418935783	0.606359551	0	1
YBR019C	0.668440345	0.270646067	0.66511338	0.731083145	0.388752905	0.619685886	0	1
YBR020W	0.457078746	0.41301267	0.651843979	0.737506304	0	1	0	1
YBR021W	0.286087912	0.566860582	0.983629975	0.542151205	0.608133521	0.470513158	0	1
YBR022W	0.394672642	0.448519751	0.664697124	0.730225861	0.08423356	0.86619135	0	1
YBR023C	0.86285103	0.172564103	1.405428561	0.318235294	0.656501777	0.418437946	0.131823221	0.811625183
YBR024W	2.84488502	0.001506849	0.975128304	0.546846488	0.253388041	0.772511475	0.312634911	0.689003436
YBR025C	0.611625922	0.311587202	0.967079822	0.552183453	0	1	0	1
YBR026C	0.392750966	0.448553668	1.224618976	0.409896568	0.779503905	0.337669452	0.369880342	0.597319728
YBR028C	0.780629196	0.205939914	1.973144041	0.116898263	0.806340853	0.324892157	0.992037152	0.173705179
YBR029C	0.511161858	0.37518595	2.136274004	0.080557276	1.453916977	0.056972789	0.366304745	0.604385965
YBR030W	0	1	0	1	0	1	0	1
YBR031W	0.198223996	0.681602857	0.289640247	0.90501439	0.074493482	0.875240062	0.215146765	0.781409423
YBR033W	0.327030018	0.534381536	0.48604942	0.815928589	0.274214117	0.754349898	0.151644267	0.80492228
YBR034C	0.214357658	0.675492999	3.187261406	0.006759259	2.584327412	0.00122807	1.465861729	0.040595238
YBR035C	1.200241856	0.072126126	1.482323794	0.279780151	1.033515313	0.193726415	0	1
YBR036C	0.23753181	0.64218454	0.489303744	0.815689398	0.175510481	0.823521207	0.175510481	0.800308968
YBR037C	2.82262914	0.001666667	0.557487664	0.788743469	0	1	0	1
YBR038W	0	1	1.552049586	0.252207612	0.28238762	0.735239085	0.28238762	0.724346457
YBR039W	0.670809752	0.269880113	1.754489745	0.177131222	0	1	0.26870835	0.742832765
YBR040W	0.192780648	0.688922207	1.512409357	0.27003296	0.67354961	0.409933135	0	1
YBR041W	0.096483219	0.720862471	1.152543242	0.447985269	0.219727732	0.810950199	0.277085563	0.736336336
YBR042C	0.16933597	0.69304191	0.866208259	0.611752883	0	1	0.182910412	0.7995036
YBR043C	0.221650362	0.654864382	0.456991217	0.832051282	0.318429316	0.707950357	0	1
YBR044C	1.258842024	0.061574803	0.30968899	0.897550146	0	1	0	1
YBR045C	0	1	0.38743553	0.856411158	0	1	0	1
YBR046C	0.536903112	0.364329169	0.717345637	0.700029334	0.212893053	0.812962963	0.011300717	0.88267619
YBR047W	0	1	0.163313608	0.940836968	0	1	0	1
YBR048W	0.123382146	0.704212914	0.801384336	0.65347622	0.133024246	0.831374896	0.535096937	0.47242328
YBR049C	0.25894536	0.610399493	2.60010259	0.026345515	1.135729273	0.144952199	1.549346873	0.026493506
YBR050C	0	1	0	1	0	1	0	1
YBR052C	0.030291689	0.739731092	0.038846948	0.963049283	0	1	0.03282913	0.882355385
YBR053C	0.123117388	0.704244202	0.195703218	0.936365356	0	1	0.195703218	0.792991882
YBR054W	0	1	0.063120819	0.961925219	0.063120819	0.880922095	0	1
YBR055C	0.096483219	0.720862471	1.184807028	0.42932378	0	1	0.364344958	0.61910231
YBR056W	0	1	1.25838283	0.38992729	0.45108202	0.591632941	0.250093355	0.75900644
YBR057C	0.071564637	0.736202626	0.114264968	0.947615259	0.114264968	0.849013587	0	1
YBR058C	0.294962463	0.561937013	0.722205161	0.697004418	0.355584662	0.672100438	0.19490255	0.795303147
YBR058C-A	0	1	0.594215022	0.769535071	0.594215022	0.481452335	0	1
YBR059C	0.730683485	0.231017488	0.782518951	0.665372719	0.185394832	0.822311659	0.185394832	0.800296691
YBR060C	0.733610071	0.228762969	1.046720832	0.508405458	0.250099146	0.778321382	0.536649241	0.472678002
YBR061C	0.214357658	0.675492999	1.81463615	0.156669931	1.340938118	0.082181303	0.540958967	0.470590763
YBR062C	0.367542675	0.470591716	1.887871196	0.137233115	0.970408886	0.215319149	0.199584856	0.790368339
YBR063C	0	1	0.127049592	0.943994265	0	1	0.038846948	0.88212199
YBR065C	0.369351819	0.468966746	0.277221703	0.908041282	0.198242739	0.816467836	0.198242739	0.790448693
YBR066C	0	1	0.104579147	0.948781034	0	1	0	1
YBR067C	0	1	0	1	0	1	0	1
YBR068C	0	1	0.56220059	0.787391647	0.36153193	0.660295906	0.134888581	0.809801544
YBR069C	0	1	0.36204998	0.869412988	0.222092143	0.803527228	0.124803197	0.826591977
YBR070C	0	1	0.511797562	0.803949622	0	1	0	1
YBR071W	0.246888123	0.637701114	0	1	0	1	0	1
YBR072W	0.181066607	0.692115869	0.730993702	0.693427551	0.45108202	0.591632941	0.45108202	0.543381877
YBR073W	0.277257044	0.585489876	0.582862284	0.776519883	0.131780264	0.832113573	0	1
YBR074W	0.631790802	0.294831169	1.034856513	0.515728604	0.364344958	0.654010608	0.369880342	0.597319728
YBR076W	0.106304779	0.713713611	0.588922867	0.771789248	0.23181096	0.797958412	0.30649566	0.695460637
YBR077C	0.089536373	0.727824758	0.241370753	0.921616792	0.241370753	0.791138756	0	1
YBR078W	0	1	0.53455083	0.79686747	0	1	0	1
YBR079C	0.701874056	0.249628529	2.133263946	0.080830769	1.02552247	0.192583082	0	1
YBR080C	0.497592345	0.385403349	1.500988908	0.273699871	1.197378303	0.122238806	0.273078338	0.736436725
YBR081C	1.203244981	0.072076503	1.450614008	0.295342632	0.693916897	0.398912199	0.329536505	0.67323581
YBR082C	0.980598239	0.134283837	0.810842643	0.648363866	0.359760623	0.661974162	0	1
YBR083W	0	1	0.654222154	0.737288564	0.654222154	0.419431818	0.241493647	0.767983979
YBR084W	0	1	0.716781966	0.70044868	0.716781966	0.389577815	0	1
YBR085C-A	0	1	0.385836706	0.857158585	0	1	0.30505439	0.697668882
YBR085W	1.478837207	0.032556962	1.27768337	0.378685771	0.091259368	0.863906621	0.335775536	0.668335294
YBR086C	0.80365519	0.19885894	1.132690138	0.460136228	0.390307312	0.618380009	0.071564637	0.873350889
YBR087W	0.646965904	0.281663313	1.682770981	0.199424635	0.956188408	0.223432642	0.528734156	0.476298969
YBR088C	0.29589457	0.561207072	3.15401146	0.007155172	2.70292944	0.000217391	0.227638238	0.775235849
YBR089C-A	0	1	1.7445645	0.179015957	1.199451832	0.121217949	0	1
YBR091C	3.527629303	0.000368098	1.576357449	0.241835714	0.203900883	0.813942874	0	1
YBR092C	0	1	0.121043911	0.94492952	0.03282913	0.887551585	0	1
YBR093C	0	1	0.079659522	0.956037698	0	1	0	1
YBR094W	0.45108202	0.42371467	0.879653951	0.605183456	0	1	0.508333105	0.491054726
YBR095C	0	1	2.356917675	0.0505	1.30031232	0.092124352	1.189761335	0.102
YBR096W	0.45108202	0.42371467	1.009996068	0.528776735	0.666052988	0.413982495	0	1
YBR097W	0.265959057	0.603283152	0	1	0	1	0	1
YBR098W	0.480975716	0.398279093	0.415105877	0.845865019	0.181679329	0.822911429	0.415105877	0.56224924
YBR101C	1.131193439	0.088516667	2.784486821	0.016294643	1.692542868	0.025829146	0.798871436	0.28354023
YBR102C	0.647057006	0.281490934	1.011936442	0.528489073	0	1	0	1
YBR103W	1.016408949	0.12140056	3.73636637	0.001627907	1.329923461	0.085758427	1.724556785	0.014745763
YBR104W	0.52594102	0.369489205	1.654210261	0.211018809	1.590947739	0.034274194	0.820846766	0.274580153
YBR105C	0.20261394	0.680043116	0.776335818	0.668968596	0.276851478	0.753033095	0.2968704	0.708756111
YBR106W	0.817106046	0.190351526	2.123863838	0.083094512	0.602839491	0.476306892	0.227779117	0.774651163
YBR107C	0.134888581	0.694902439	0.055590025	0.963433783	0	1	0	1
YBR108W	0.26844608	0.602360308	0.503837638	0.807734003	0	1	0	1
YBR109C	0.45108202	0.42371467	0.80646433	0.651416431	0.214357658	0.813201676	0.219727732	0.780275267
YBR110W	0.728507342	0.233275316	2.009417129	0.109301713	0.35299532	0.681543943	0.31566721	0.685535098
YBR111C	0	1	0.397210451	0.853236817	0	1	0	1
YBR111W-A	0	1	0.43839493	0.837918867	0.43839493	0.597817096	0	1
YBR112C	0.948022884	0.144876847	3.609432271	0.002321429	0.808309148	0.32300789	1.805468071	0.012978723
YBR114W	0.888818533	0.163806941	1.329960271	0.354401687	0.277085563	0.752829352	0.278795482	0.730071721
YBR115C	0.587213263	0.329795057	1.969243203	0.117935723	1.234444048	0.109183673	0.131375738	0.817577301
YBR117C	0.070587167	0.736270725	0.253846928	0.916395576	0	1	0	1
YBR118W	0.884015605	0.165037513	0.81804453	0.644405216	0.214357658	0.813201676	0.346056417	0.65807971
YBR119W	0	1	1.081652114	0.487610798	0.4524815	0.59427868	0.4524815	0.539525453
YBR120C	3.877522204	0	1.645083836	0.214553918	0.329175127	0.70281642	0.335775536	0.668257799
YBR121C	0.828412927	0.185699334	2.219335379	0.065874126	1.344731237	0.081547278	0	1
YBR122C	4.42937088	0	2.451516633	0.038831169	0.316210951	0.708737828	0	1
YBR123C	0	1	1.490033793	0.277859873	0.327825235	0.703246113	0.817106046	0.274552239
YBR125C	0.543661228	0.361891149	0.760334765	0.67807119	0.504734519	0.557119387	0.520795554	0.483009119
YBR126C	0	1	0.853306083	0.620891574	0.277257044	0.749564472	0	1
YBR127C	0.725465003	0.235884194	1.202599795	0.420888685	0.249938674	0.784313409	0	1
YBR128C	0.164324317	0.693850622	0.475485148	0.820939118	0	1	0	1
YBR129C	0.573565731	0.341089631	1.995159928	0.112172237	0.406753739	0.61010101	1.508360863	0.032682927
YBR130C	0	1	1.263911631	0.38730957	0.185394832	0.822311659	0.265195308	0.746080039
YBR131W	0.696994803	0.253955882	0	1	0	1	0	1
YBR132C	0.497381418	0.385390467	1.551126846	0.252717842	1.430665801	0.061617162	0.235348386	0.770745614
YBR133C	0	1	0.549020711	0.792934754	0.126889339	0.837617209	0	1
YBR135W	0.64659985	0.281244147	1.623020967	0.222970522	0.316052282	0.708925898	0.224780118	0.777286325
YBR136W	0.892522561	0.163092896	1.067040217	0.496906561	0.441945272	0.59717522	0.626139316	0.406199158
YBR137W	0.53531558	0.364050838	0.860777402	0.61542979	0.776543842	0.339879741	0	1
YBR138C	0.298055951	0.55837265	0.514666831	0.804225815	0	1	0.118797369	0.834866405
YBR139W	0.192595727	0.688834842	0.865104171	0.612207963	0	1	0	1
YBR140C	0.155511945	0.694016461	1.837034157	0.152120285	0.240885529	0.791218112	0.678175558	0.372979798
YBR141C	0.660432916	0.275484094	1.694585587	0.194777961	1.070901035	0.176169492	0.547021498	0.467352941
YBR142W	0.278795482	0.582947368	1.370957767	0.335841199	1.176055217	0.128323232	0.081536912	0.864634963
YBR143C	0	1	2.65904648	0.022014388	1.594669911	0.033902439	0	1
YBR145W	0.232351982	0.645512121	0.580442771	0.778126832	0	1	0	1
YBR146W	4.601657418	0	1.831016315	0.153135081	0.29589457	0.72624911	0.277085563	0.736336336
YBR147W	0.228669129	0.646368294	1.284012472	0.374766634	0.918285355	0.24995122	0.550925571	0.46496124
YBR148W	0	1	0	1	0	1	0	1
YBR149W	0.236805356	0.642875458	0.877468918	0.606618921	0.459501129	0.59000496	0	1
YBR150C	0.683946677	0.260809249	0.703092845	0.708663956	0.443530017	0.595646132	0.28541433	0.718383838
YBR151W	1.418475697	0.038672986	2.06050331	0.096131285	1.080036195	0.171608997	1.001569231	0.172647059
YBR152W	0	1	0.330465239	0.889792522	0.232890737	0.79873066	0.232890737	0.77402711
YBR153W	0.926851117	0.151391813	0.923424326	0.57769337	0.277188171	0.74947206	0.25720062	0.749483412
YBR154C	0.277085563	0.589103314	3.285411313	0.005212766	2.643316551	0.000588235	0.526035154	0.479755102
YBR155W	0.270820677	0.593415265	0.57225425	0.782628511	0.451825468	0.594889326	0	1
YBR156C	0	1	0.265195308	0.913751366	0	1	0	1
YBR157C	0	1	0.987379861	0.540370506	0.30968899	0.716592076	0	1
YBR158W	0.179583728	0.692093933	1.510889143	0.270111622	0.721439036	0.383484087	0.558684491	0.459695946
YBR159W	0.997861794	0.12873297	1.542426981	0.255736698	0.466716716	0.586545455	0.122613686	0.829824057
YBR160W	0.45108202	0.42371467	0.380648351	0.857713486	0.131698759	0.834874205	0	1
YBR161W	0.242101975	0.638204971	1.486299696	0.278150253	1.0306284	0.192283951	0.621552498	0.408468966
YBR162C	0.619819015	0.305581841	3.220977084	0.005825243	0.248949591	0.788123592	1.88217356	0.010487805
YBR162W-A	0	1	1.028094659	0.518108521	0.326750075	0.703411587	0.570009777	0.449150175
YBR163W	0.885404063	0.164382385	1.088291147	0.484074675	0.446755185	0.594761905	0.577040039	0.443253874
YBR164C	0.614286136	0.30834596	0.5704996	0.783318338	0.084242648	0.866292606	0	1
YBR165W	0.456830306	0.41310361	0.079641894	0.955960305	0	1	0	1
YBR166C	0.585887742	0.329790294	0.808628456	0.649511503	0.095184576	0.861289383	0.095184576	0.85556962
YBR167C	0	1	1.362554663	0.340324711	0.417576148	0.605633677	0.227638238	0.775235849
YBR168W	0.068268251	0.736332018	0.30505439	0.898385218	0	1	0	1
YBR169C	0	1	0.844628661	0.625724004	0.398400723	0.614795652	0.398400723	0.575346608
YBR170C	0.969641568	0.137827763	1.34922043	0.346715447	0.64642669	0.42749124	0.219727732	0.780275267
YBR171W	0.257195469	0.612143762	1.682259142	0.199595142	1.682259142	0.026911765	0.257195469	0.749701563
YBR172C	0.300978864	0.556112066	0.336142155	0.887105984	0.190714579	0.820743516	0	1
YBR173C	0.201507514	0.68043054	1.111584388	0.473287385	0.262674442	0.766304927	0.713756462	0.355735849
YBR175W	0.408090354	0.443307953	0.908671582	0.58632368	0.105830048	0.849009714	0.837322181	0.260474934
YBR176W	1.685821155	0.019442815	1.537282262	0.257401894	0.364647829	0.649483183	0.26870835	0.742832765
YBR177C	0.569305799	0.345255517	0.222170552	0.927932651	0	1	0.097503868	0.845889121
YBR179C	4.59330331	0	1.558420846	0.24995813	0.095465094	0.860647043	0	1
YBR180W	0	1	0.252734288	0.91606671	0.0744033	0.875628387	0	1
YBR181C	0	1	1.962273943	0.119059829	0.922409525	0.248029557	0.684424491	0.372647059
YBR182C	0	1	0.19952505	0.93525784	0	1	0.19952505	0.790156372
YBR183W	0.103344683	0.714615385	1.208172889	0.418178884	0.45108202	0.591632941	0	1
YBR184W	0	1	0.087212718	0.95310574	0.087212718	0.865047294	0	1
YBR185C	4.8804529	0	0.928860276	0.575102466	0.602258967	0.476528228	0	1
YBR186W	0	1	0.686465505	0.7183821	0.079385835	0.870871488	0	1
YBR187W	0.081536912	0.730505533	1.897327846	0.135254989	1.039608726	0.191677316	0.504723801	0.494096742
YBR188C	0.24242959	0.637992017	0.24242959	0.921495045	0	1	0	1
YBR189W	0.29853547	0.558212941	0.5839099	0.775873397	0.5839099	0.49054375	0	1
YBR191W	0	1	0.070988465	0.958473663	0	1	0	1
YBR192W	4.8804529	0	2.177621238	0.073087028	1.002285338	0.200835694	0.414630282	0.562556904
YBR193C	0.840969438	0.18062439	1.241971913	0.400181644	0.833187591	0.304029228	0.778664664	0.296511111
YBR194W	0.085196381	0.728655846	0.340931329	0.884870621	0	1	0	1
YBR195C	0	1	1.502377533	0.273779221	1.113081818	0.155767098	0	1
YBR196C	0.277085563	0.589103314	0.634380144	0.747931321	0	1	0.278795482	0.730071721
YBR197C	0	1	0	1	0	1	0	1
YBR198C	0.392005237	0.44920464	3.418169596	0.003417722	1.191778483	0.123563941	2.635713158	0.004
YBR199W	0.203900883	0.679588134	1.202965216	0.420710357	0.552309147	0.517959064	0.544784531	0.469956663
YBR200W	0.710351093	0.245362538	1.75712533	0.177171533	1.209621497	0.117891304	1.75712533	0.013818182
YBR201W	0.641102955	0.286394199	0.06143611	0.96216286	0.06143611	0.881565129	0	1
YBR202W	0.377698548	0.45699187	4.15285803	0	1.32088241	0.087369863	2.403091084	0.003333333
YBR203W	0	1	0.512605496	0.803782762	0.399037205	0.614060052	0	1
YBR204C	0.100599962	0.715213764	0.221250915	0.928376997	0	1	0.079947424	0.865150301
YBR205W	0	1	0.614571251	0.758254704	0.254390257	0.771960591	0.061645523	0.876488327
YBR207W	0.829261469	0.185367016	1.120531236	0.467175926	0.374846855	0.630156052	0	1
YBR208C	1.306300763	0.052877847	2.053212651	0.097375691	0.691156663	0.3991301	0.850980364	0.256787709
YBR210W	0	1	0	1	0	1	0	1
YBR211C	0.713464033	0.244292237	1.296097175	0.369783047	0.485419155	0.571172161	0.720936061	0.343965517
YBR212W	0.068901802	0.736562886	0.328060936	0.890441712	0.112292606	0.848600109	0.21576833	0.781433225
YBR213W	0.515598322	0.374506237	1.200985299	0.421329374	0.289815294	0.727123336	0.462585995	0.535613416
YBR214W	0.099156866	0.716765548	0.205870711	0.935584994	0	1	0.099156866	0.844378057
YBR215W	0.784250071	0.205670996	0.470134018	0.823813268	0	1	0.103160338	0.840826011
YBR216C	0.866407073	0.171659751	0.999933275	0.533468251	0.45108202	0.591632941	0.337853878	0.669075829
YBR217W	0.243305199	0.637613042	0.808843821	0.649441992	0.212250247	0.813254703	0.338238565	0.669584816
YBR218C	0	1	0.479119758	0.818710474	0.118442373	0.8473397	0.197205402	0.791922179
YBR220C	0.929674376	0.150494118	1.183302297	0.430281753	0.078293514	0.871309091	0.28248192	0.721747624
YBR221C	1.438655278	0.036878049	2.681829807	0.021269231	1.271604148	0.099073171	1.027444183	0.160316742
YBR222C	0	1	1.090681252	0.482632221	0.716909666	0.389776305	0	1
YBR223C	0.553310422	0.356114542	0.6329029	0.748622407	0.36852634	0.638925176	0	1
YBR225W	0	1	0.301808334	0.89996423	0	1	0	1
YBR227C	0.305271337	0.551729037	0.301808334	0.89996423	0	1	0	1
YBR228W	0.197099393	0.683275321	0.762769007	0.67630713	0.641290132	0.43304558	0	1
YBR229C	0.837465166	0.181847195	0.666052988	0.731371882	0.310468326	0.716630996	0	1
YBR230C	0	1	0	1	0	1	0	1
YBR231C	1.765286207	0.016615385	2.978692498	0.010245399	1.397296314	0.067950311	0.644259465	0.38858631
YBR233W	0.954344056	0.142982456	3.10770127	0.007984496	0.45108202	0.591632941	1.004260486	0.170506329
YBR233W-A	0.646900379	0.28150134	1.30076211	0.366383409	0.305877639	0.71612	0.994884471	0.173643725
YBR234C	0	1	2.284296411	0.057747036	0.790934641	0.332727273	0.095939478	0.853758159
YBR235W	1.216061615	0.069442379	0.827891112	0.63695235	0	1	0	1
YBR236C	1.316054975	0.051902748	1.286090967	0.374125561	0.131780264	0.832113573	0.219863716	0.780267
YBR237W	0.45108202	0.42371467	0.45108202	0.832690355	0	1	0	1
YBR238C	0.471712187	0.404147755	0.773520521	0.670552826	0.468249184	0.584997471	0	1
YBR239C	0.327825235	0.534144404	2.091540342	0.089271137	0.955674988	0.2238163	0.950761242	0.192811388
YBR240C	0.01886586	0.740646707	0.01886586	0.963012634	0	1	0	1
YBR241C	0.419127727	0.437307857	0.590788643	0.770559721	0	1	0	1
YBR242W	0	1	0.299888144	0.9007749	0	1	0	1
YBR243C	0.228108809	0.64655245	1.24358512	0.399492094	0.370151066	0.636479401	0.370151066	0.594712329
YBR244W	0.217112676	0.665665489	0.909635562	0.585704057	0.067449335	0.879313977	0.179183543	0.800347826
YBR245C	0.062974044	0.738382749	1.97471305	0.116650062	1.709517741	0.023969072	0.328169352	0.673765324
YBR246W	0.19604497	0.685055477	1.212206385	0.416329935	0	1	0	1
YBR247C	0	1	4.21369305	0	2.780496225	0.00025641	0.250093355	0.75900644
YBR248C	0.999591931	0.128002736	1.513746587	0.269762062	0.2977383	0.724477077	0.74882032	0.316569038
YBR249C	1.802751326	0.015047319	1.573898247	0.242524893	1.026394414	0.192269289	0	1
YBR250W	0	1	0.205833985	0.93539733	0.1039722	0.84950431	0	1
YBR251W	4.85244181	0	1.744971873	0.17891748	0.271209721	0.755659993	0.170635634	0.802725564
YBR252W	1.316015106	0.051814346	2.555845806	0.029875389	0.745932109	0.360958663	0.728964411	0.336217822
YBR253W	0.418136155	0.437107969	0.185829605	0.937991202	0	1	0.114264968	0.836070039
YBR254C	0.30971889	0.549929677	1.501742187	0.273726507	0.819880994	0.31332996	0.19490255	0.795303147
YBR255C-A	1.007858553	0.12441989	0.92439531	0.576935038	0.50227208	0.558924672	0.236702103	0.76990753
YBR255W	0	1	0.864070543	0.612666009	0	1	0.125231883	0.825009055
YBR256C	0.815426978	0.191452206	1.421796925	0.309472141	0.346421893	0.688843458	0	1
YBR257W	0.202226128	0.680272989	0.62811088	0.751897408	0.62811088	0.449234417	0.613295263	0.416415094
YBR258C	1.250754836	0.062762646	0.689326212	0.717124784	0.689326212	0.400621642	0	1
YBR259W	0.146104082	0.693947655	0.144322929	0.940963161	0.085969558	0.865715411	0	1
YBR260C	0	1	2.335530797	0.052195652	0.744627514	0.361085814	0.380826419	0.583459614
YBR261C	0.067017467	0.736655996	0.962059636	0.554667144	0.83944595	0.300412262	0	1
YBR262C	0.371354563	0.463894442	0.165030592	0.940519859	0	1	0	1
YBR263W	0.670184555	0.269838142	1.245829202	0.398175708	0.096353223	0.855770667	0	1
YBR264C	0	1	0.24242959	0.921495045	0	1	0	1
YBR265W	0.278795482	0.582947368	1.102303957	0.477965261	0	1	0	1
YBR267W	0.364344958	0.483976699	1.744456125	0.17894597	0.905253643	0.257071429	0.249938674	0.761292517
YBR268W	4.67742524	0	1.913091642	0.130726447	0	1	0	1
YBR269C	1.580373759	0.024823848	0.980436561	0.543976693	0	1	0	1
YBR270C	0.468589623	0.407785783	0.282765173	0.905621419	0	1	0	1
YBR271W	1.110280901	0.0926979	0.956281706	0.558784747	0.095939478	0.860159278	0	1
YBR272C	0	1	0.837267577	0.631848387	0	1	0.355986028	0.633395141
YBR273C	0.551659262	0.356508114	0.501314992	0.808384269	0	1	0.23774619	0.76993819
YBR274W	0	1	0.862454499	0.613685592	0	1	0.193200669	0.795760828
YBR275C	0	1	0.786078707	0.663132941	0.34400615	0.693604651	0.568842337	0.450011574
YBR276C	0	1	1.850767453	0.147463768	0.714475644	0.390706656	0.705956197	0.36187037
YBR278W	0.347571098	0.519645258	0.231971825	0.925120017	0	1	0	1
YBR279W	0.095998853	0.723807553	3.255583295	0.005454545	2.179140847	0.004444444	1.165217307	0.107834395
YBR280C	0.220590919	0.655688373	0.641297136	0.743699277	0.13221613	0.831534186	0	1
YBR281C	0.131780264	0.696889488	1.631776141	0.219542334	1.084695268	0.168815331	0	1
YBR282W	4.8804529	0	1.483559225	0.278994343	0.364344958	0.654010608	0	1
YBR283C	0.768297301	0.210613445	2.471983334	0.037027027	0.523633398	0.543822545	0.394238546	0.574576642
YBR284W	0.049367833	0.739266456	0	1	0	1	0	1
YBR285W	0	1	0	1	0	1	0	1
YBR286W	0.996875933	0.129103261	1.588505976	0.236509776	0	1	0	1
YBR287W	0.942525241	0.146590085	2.045969355	0.098705722	0.576539983	0.495684469	0.618648103	0.408896458
YBR288C	0.541198026	0.362843836	0.830270911	0.635379686	0.37081607	0.636736227	0.995027522	0.174308943
YBR289W	1.023943466	0.11854725	2.960485899	0.01077381	1.355822097	0.077694524	1.125075165	0.119712644
YBR290W	0	1	1.395158766	0.323769275	1.061562796	0.180399334	0.94971335	0.192968198
YBR291C	0.210226081	0.677220605	1.153037478	0.447814397	1.073200313	0.174787053	0.217794514	0.780716626
YBR293W	0.45108202	0.42371467	0.097932168	0.951528313	0	1	0	1
YBR294W	0.351891286	0.514250282	0.348176293	0.880218491	0.144846628	0.830879306	0	1
YBR295W	0	1	0	1	0	1	0	1
YBR296C	0.136379954	0.695078676	1.491872744	0.277284345	0.4350119	0.598468921	0.532869893	0.47374078
YBR297W	0.0346184	0.738664581	0.11408955	0.947676932	0.043994071	0.885499873	0.043994071	0.880752654
YBR298C	0	1	0.247079159	0.920868813	0	1	0.153696844	0.804711111
YBR299W	0.00167475	0.742635733	0	1	0	1	0	1
YBR301W	0	1	0.033430471	0.962216787	0.033430471	0.886229219	0	1
YCL001W	0.309208974	0.549339853	1.625672723	0.222230653	0.460994883	0.589054726	0.356606381	0.631846154
YCL002C	0.602924886	0.317897657	1.065803375	0.497387852	0	1	0	1
YCL004W	3.140664331	0.000666667	1.53738277	0.257515234	0.355584662	0.672100438	0	1
YCL005W	0	1	0	1	0	1	0	1
YCL005W-A	0	1	0	1	0	1	0	1
YCL008C	0.147812298	0.694213545	0.623801465	0.753411151	0.185497994	0.822428941	0.239780639	0.767861579
YCL009C	0.712641077	0.244665653	0.897044861	0.592447741	0	1	0	1
YCL010C	0.13744862	0.694911805	2.360822067	0.050299539	0.686204735	0.402307105	1.185719308	0.101836735
YCL011C	0.06376721	0.73794702	0.411602976	0.846483412	0.083719426	0.866442232	0	1
YCL012C	0.527608596	0.368757302	1.691424562	0.195826514	0.489645536	0.569735169	0.413712146	0.563833333
YCL014W	0	1	1.679315399	0.200669355	0.33595392	0.69986191	0	1
YCL016C	0.370063562	0.465934022	1.948492435	0.121854067	0.49000523	0.570249337	0.398920371	0.575055351
YCL017C	0.555881045	0.355264938	0.947763136	0.561715393	0	1	0	1
YCL018W	0.342812081	0.525654257	0.489097299	0.815648171	0	1	0	1
YCL021W-A	0	1	0	1	0	1	0	1
YCL024W	0.157475062	0.694084043	1.926220602	0.127795824	1.333445604	0.084591549	0.261558533	0.747393592
YCL025C	0	1	0.254480621	0.916181384	0.254480621	0.772027604	0	1
YCL026C-A	0	1	0	1	0	1	0	1
YCL026C-B	0.231162918	0.644987908	0	1	0	1	0	1
YCL027W	0.24562537	0.637303891	0.994756619	0.536618625	0.4566756	0.592760159	0.423401512	0.559953775
YCL028W	0.291357495	0.564368899	0	1	0	1	0	1
YCL029C	1.21238945	0.070387454	1.091960669	0.482008965	0.45108202	0.591632941	0.178470488	0.80037037
YCL030C	0.218553164	0.665147406	0.852491188	0.6207597	0.278795482	0.74501892	0	1
YCL031C	0.381637433	0.454449447	3.455615048	0.002957746	2.072291041	0.006725664	0.444841223	0.548224522
YCL032W	0	1	0.528714925	0.799872482	0.077632905	0.871212749	0.077632905	0.864768058
YCL033C	0.770600213	0.209873418	1.690223833	0.196035889	1.115668591	0.154553903	0.127556138	0.822213353
YCL034W	0.402848498	0.445612632	1.01027343	0.529008264	0.238189895	0.792475342	0.265195308	0.746080039
YCL035C	0.176613195	0.691521315	1.146857763	0.45086526	0.22180923	0.803640582	0.476330008	0.523572744
YCL036W	0.693243204	0.25622434	0.376257536	0.860167676	0	1	0.21076386	0.783324045
YCL037C	0.358226782	0.492916188	1.638833114	0.216869231	1.638833114	0.030875576	0	1
YCL038C	0.29642073	0.560717931	0.642402392	0.74277886	0	1	0	1
YCL039W	0.679279642	0.264446043	0.596650021	0.768333333	0	1	0	1
YCL040W	0.490251627	0.392746373	0.72323121	0.696914454	0.254390257	0.771960591	0	1
YCL043C	0.077559386	0.732839321	0.444202954	0.835409047	0.205223888	0.814599231	0.585550584	0.435067485
YCL044C	1.032529877	0.115056818	0.837007865	0.631482436	0.465396344	0.587652393	0	1
YCL045C	0.56531648	0.348221071	0.963929823	0.553941894	0.7606111	0.350286996	0	1
YCL047C	0.574504817	0.340698357	0.731717236	0.692901786	0	1	0.280635216	0.723949843
YCL048W	0	1	0.537231707	0.796736058	0	1	0	1
YCL048W-A	0.14691868	0.694027285	0.102924609	0.949180395	0	1	0.03282913	0.882355385
YCL049C	0	1	0.069049968	0.958444223	0.069049968	0.878384774	0	1
YCL050C	0.34577218	0.523304896	0.667137287	0.730984677	0.33383449	0.700427644	0	1
YCL051W	0.10057673	0.715230409	1.015587038	0.526482602	0.297719674	0.725208854	0.549022383	0.463756846
YCL052C	0.575230582	0.340629412	1.842477545	0.150430769	0.31566721	0.709335077	0.355584662	0.638851945
YCL054W	0.359085418	0.491981602	2.503465302	0.033760684	1.413895696	0.064935897	0.807440468	0.274647887
YCL055W	0.775608778	0.208465473	0.708579981	0.705728863	0.355584662	0.672100438	0	1
YCL056C	0	1	0	1	0	1	0	1
YCL057C-A	1.652647085	0.021025641	1.934591716	0.125509965	0.69757918	0.399410377	0	1
YCL057W	0	1	0.673494849	0.727043577	0	1	0	1
YCL058W-A	0	1	0.23219207	0.925187567	0	1	0.23219207	0.774023591
YCL059C	0.601944911	0.318990148	2.112565355	0.08524024	0.444841223	0.596039052	0.708579981	0.360615672
YCL061C	0	1	0.357040615	0.872858131	0.259974546	0.767353234	0	1
YCL063W	0.228438293	0.646602468	0.996298022	0.536012588	0.370413517	0.636086595	0.996298022	0.174795082
YCL064C	0.493027857	0.390366466	1.657167124	0.210094414	0.666130864	0.413976608	1.020955508	0.162256637
YCL066W	0.46021566	0.411887059	0.482629588	0.817007173	0.105174332	0.84925816	0.307515345	0.695081142
YCL067C	0.19970137	0.680401031	0	1	0	1	0	1
YCL069W	0.523836169	0.37037835	0.488061466	0.816067611	0.176054667	0.824039886	0.176054667	0.800407086
YCL073C	0	1	0	1	0	1	0	1
YCR002C	0.462368121	0.410964995	0.47656447	0.820555007	0	1	0	1
YCR003W	4.8804529	0	1.557643037	0.250383543	0.081536912	0.869087353	0	1
YCR004C	0.233426548	0.645050045	0.892223125	0.595863575	0.163185676	0.827679277	0.408995774	0.56722973
YCR005C	0.45108202	0.42371467	0.653026777	0.737480359	0	1	0.201944757	0.788850078
YCR007C	0.14937532	0.694533771	0	1	0	1	0	1
YCR008W	0.443852141	0.428345865	1.750153751	0.177786738	0.409260207	0.608333333	1.127635378	0.118381503
YCR009C	0.27903895	0.577563636	1.113050314	0.472627615	0.249938674	0.784313409	0.219727732	0.780275267
YCR010C	0	1	0	1	0	1	0	1
YCR011C	0.404944624	0.444858709	0.2968704	0.903198308	0.2968704	0.726156863	0	1
YCR012W	0	1	0.444841223	0.835679191	0.19490255	0.819725434	0.19490255	0.795303147
YCR014C	0.530127624	0.36742246	0.894979926	0.593699091	0.35157069	0.682412436	0.27313217	0.736290963
YCR015C	0	1	0.70347858	0.708787791	0	1	0.462948455	0.535574205
YCR016W	0.243966271	0.637593962	1.151643915	0.448584416	0.496998761	0.562216245	0.102660521	0.840873378
YCR017C	0.411047145	0.440883978	1.095057703	0.481463715	0.131780264	0.832113573	0	1
YCR018C	0	1	0.02761348	0.963469706	0	1	0	1
YCR019W	0.777437842	0.207444444	1.676573225	0.201670683	0.57602348	0.496151961	0	1
YCR020C	0.068268251	0.736332018	0.787322536	0.662939168	0.346859614	0.686246586	0	1
YCR020C-A	0.434810275	0.432982917	0.865335934	0.612304906	0.243966271	0.790201923	0	1
YCR020W-B	0.153619473	0.69409863	0.583018935	0.776460224	0.583018935	0.49122818	0	1
YCR021C	0.228438293	0.646602468	0.079056022	0.955861378	0.079056022	0.871170351	0.079056022	0.863357713
YCR023C	0.203900883	0.679588134	0.834997186	0.632221151	0.091259368	0.863906621	0.127388921	0.822009431
YCR024C	4.524868238	0	0.806409387	0.651091538	0	1	0	1
YCR024C-A	0.19952505	0.680920789	0.19952505	0.93525784	0	1	0	1
YCR026C	0	1	0.16287067	0.940971156	0	1	0.16287067	0.802804016
YCR027C	0.501799153	0.380387557	2.043126091	0.099294437	0.770141287	0.343665448	0	1
YCR028C	0.45108202	0.42371467	1.310021586	0.362726807	0.733613872	0.371696813	0	1
YCR028C-A	0.583365949	0.331721263	1.329514439	0.354210526	0.209008995	0.814435532	0.513559165	0.487875752
YCR030C	0.283883937	0.568182728	2.778682638	0.01659292	1.302831402	0.092178478	0.633092496	0.399683908
YCR031C	0.623874309	0.301557272	0.623874309	0.753565934	0	1	0	1
YCR032W	0.222749356	0.654347177	0.985324535	0.541522694	0.375525718	0.629661877	0	1
YCR033W	0.58151736	0.33386121	2.535809819	0.031506024	1.186591641	0.124958678	2.224646443	0.005294118
YCR034W	0.263568802	0.607608418	1.680429295	0.200306947	0.950005391	0.227170294	0.628031787	0.406214689
YCR035C	0	1	2.507984672	0.033409742	1.647900806	0.029767442	0.700621621	0.365444646
YCR036W	0.279575661	0.576676597	0	1	0	1	0	1
YCR037C	0	1	0.34436646	0.882628925	0	1	0.257219489	0.749644381
YCR038C	0.209008995	0.679180709	1.357539986	0.342229508	0.705215875	0.394662921	1.419066002	0.045543478
YCR039C	NA	NaN	NA	NaN	NA	NaN	NA	NaN
YCR042C	1.480971635	0.032208122	2.493323325	0.034361111	0.567704098	0.503113377	0.849388992	0.256049724
YCR043C	0.075294261	0.733496765	0.739759353	0.687390135	0.30968899	0.716592076	0	1
YCR044C	0.760756915	0.216110184	0.958163837	0.557537473	0	1	0	1
YCR045C	0.214357658	0.675492999	0.834011364	0.632910376	0.364344958	0.654010608	0.469666406	0.529729973
YCR046C	4.11080478	0	1.215505091	0.414202696	0.693034793	0.39797527	0.373414774	0.592239328
YCR047C	0.44778709	0.425723214	3.069139704	0.008088235	2.264309068	0.003103448	0	1
YCR048W	0.28894284	0.565834733	0.537327947	0.797033702	0	1	0.497621442	0.499680542
YCR051W	0.366024026	0.47564434	1.213794717	0.415092764	0.71154338	0.390854353	0.219863716	0.780267
YCR052W	0	1	1.058718721	0.502136651	0.717101779	0.389925373	0.986439286	0.175629921
YCR053W	0.227638238	0.649676162	0	1	0	1	0	1
YCR054C	0.114264968	0.712145866	1.027514727	0.51797024	0.262387	0.766214238	0	1
YCR057C	0.095939478	0.726000516	1.13913771	0.456041934	0.214357658	0.813201676	0.409260207	0.566844478
YCR059C	0.46698235	0.40734957	0.323872126	0.891172461	0.124907836	0.83946139	0	1
YCR060W	0	1	0.380864488	0.857736289	0	1	0.380864488	0.58379113
YCR061W	0.228108809	0.64655245	0.957316672	0.558180521	0.665167599	0.413692976	0.060891329	0.876904376
YCR063W	0.228361866	0.646390977	1.49834136	0.274793814	0.915862055	0.25227771	0.215039069	0.781477273
YCR065W	0.26844608	0.602360308	2.790129543	0.016272727	1.185043866	0.125288066	2.289755385	0.003571429
YCR066W	0.874604142	0.168149317	0.468491838	0.824943572	0.249938674	0.784313409	0	1
YCR067C	0	1	0.719389703	0.699033206	0.596593575	0.480012862	0	1
YCR068W	0	1	0.557916815	0.788640878	0	1	0.19604497	0.793565621
YCR069W	0	1	0	1	0	1	0	1
YCR071C	3.98471335	0	1.745393222	0.179199288	0.429361104	0.601442177	0	1
YCR072C	0.277257044	0.585489876	1.719141199	0.186590136	1.00753012	0.198011445	0	1
YCR073C	0	1	1.145329422	0.45183147	0.6309373	0.447780055	0.110420388	0.837551237
YCR073W-A	0.468436677	0.407643954	1.174281789	0.435081895	0.500374158	0.561236383	0.67845243	0.372630691
YCR075C	0.251517982	0.618782172	0.558096454	0.788867678	0	1	0	1
YCR075W-A	0.275376878	0.589983793	0.742527921	0.685356287	0.467151043	0.586255685	0	1
YCR076C	0	1	0.559587672	0.788290128	0.315314948	0.709637789	0.30968899	0.695292463
YCR077C	0	1	2.72787373	0.018852459	1.850822722	0.015	1.598988461	0.023239437
YCR079W	0.728167583	0.233362137	1.33135848	0.353990486	0	1	0	1
YCR081W	0.444206547	0.427995575	0.522988897	0.802787802	0	1	0.113739526	0.835990099
YCR082W	0.878505787	0.166945032	0.531231702	0.798439898	0.368046026	0.639330855	0.062991636	0.875983766
YCR083W	0.853702471	0.176784631	0.241370753	0.921616792	0	1	0.241370753	0.767922598
YCR084C	0.122880505	0.704487077	3.085172928	0.008045113	1.174872684	0.128571429	1.664644814	0.018
YCR086W	0	1	1.455386844	0.292164134	1.021536838	0.193982036	0.071564637	0.873350889
YCR087C-A	0.463307249	0.410796209	1.194173834	0.424773345	0.915378352	0.251464891	0.214357658	0.782722911
YCR088W	0.47570955	0.401987305	2.473377342	0.036937669	0.720962568	0.383419732	0.928307714	0.210743243
YCR089W	0.038666136	0.73918195	0.039405095	0.962961871	0.038666136	0.885933872	0	1
YCR090C	0.529796683	0.367430556	1.763359329	0.175032199	0.369880342	0.637713339	0.567352977	0.451670507
YCR091W	0.425419014	0.435721694	0.981036064	0.543728134	0.071967589	0.87675606	0.260109447	0.748563246
YCR092C	0.45108202	0.42371467	1.413586814	0.314333139	0.078267378	0.87142153	0.227779117	0.774651163
YCR093W	0.652256754	0.278394558	3.024459339	0.009194631	2.484669148	0.001846154	0.813257119	0.272771084
YCR094W	0.10057673	0.715230409	1.016369338	0.526393939	0.470706547	0.582684666	0.538480938	0.471686233
YCR095C	0.670809752	0.269880113	0.681301099	0.721180337	0.067017467	0.879786961	0.067017467	0.876207009
YCR096C	0.105749931	0.713770964	0.589709969	0.77117773	0.318882261	0.707847196	0	1
YCR097W	0.050408428	0.739676478	0.264102793	0.913221301	0.264102793	0.765470942	0	1
YCR098C	0.25083804	0.620686951	0.493217835	0.812899851	0	1	0	1
YCR100C	0	1	0.02761348	0.963469706	0	1	0.02761348	0.882865348
YCR101C	0	1	0	1	0	1	0	1
YCR102C	0.977955634	0.135136897	1.523324101	0.264852941	0.375811468	0.629505285	0.728740923	0.335909091
YCR105W	0	1	0.710744821	0.70462752	0	1	0	1
YCR106W	0	1	0	1	0	1	0	1
YCR107W	0.00167475	0.742635733	0.00167475	0.963261544	0	1	0	1
YDL001W	0.889222244	0.164167573	1.282910935	0.375156173	0.361871844	0.660783279	0.581735561	0.438180723
YDL002C	0.57548775	0.339634865	3.169133989	0.006909091	1.910318046	0.013333333	1.013606825	0.166899563
YDL003W	0.37781227	0.457253865	3.115580222	0.008110236	0.69416568	0.399377432	0.757307138	0.310806794
YDL004W	0.178020131	0.691930804	0.962499165	0.554641834	0.444841223	0.596039052	0.248949591	0.766385379
YDL005C	0.068268251	0.736332018	0.86317688	0.613291721	0.231453927	0.797739295	0.561482081	0.456643914
YDL006W	0.20693349	0.678953623	1.565610225	0.247462898	0.915693927	0.252128954	0	1
YDL007W	0.19604497	0.685055477	1.375106589	0.333455964	0	1	0.366024026	0.608052209
YDL008W	0.095184576	0.72643389	0.815612249	0.646443315	0	1	0	1
YDL010W	0.818956488	0.18952514	0.946130808	0.562996834	0.381827665	0.622469083	0.564303143	0.452417332
YDL012C	0	1	1.418260042	0.311273364	0.363010896	0.65573991	0.7212676	0.344126679
YDL013W	0	1	0.471199388	0.823484141	0.12324605	0.840046652	0.347953338	0.654966443
YDL014W	0	1	3.956250672	4.00E-04	3.591905714	0	0	1
YDL015C	0.366087838	0.472854338	0.951695605	0.560921986	0.634968712	0.439615912	0	1
YDL017W	0	1	0.378344965	0.858762526	0	1	0.209008995	0.78658062
YDL018C	0.297750273	0.558223437	1.10081881	0.478662263	0.460949211	0.588786673	0	1
YDL019C	0	1	0.695505389	0.712984988	0.695505389	0.399976526	0	1
YDL020C	3.134974945	0.000761421	0.745971164	0.684209736	0	1	0.365201759	0.61018012
YDL021W	0.50812411	0.375973292	0.262773827	0.912821351	0	1	0	1
YDL022W	0	1	1.659722875	0.209392265	1.005060779	0.199771755	0.497980723	0.499156977
YDL024C	0	1	1.169329018	0.438281938	0.243305199	0.790086428	0.122796128	0.827706158
YDL025C	1.300636637	0.054173554	0.271294972	0.909794131	0	1	0	1
YDL027C	0	1	0	1	0	1	0	1
YDL028C	0.521172845	0.370507057	1.787805927	0.166098485	0.329207712	0.703715265	0.69007544	0.369019264
YDL029W	0.075450906	0.733360717	2.030802462	0.102812921	0.850930805	0.290526316	0	1
YDL030W	0.711301957	0.245299469	1.318082199	0.359082902	0.45108202	0.591632941	0.624434077	0.407136872
YDL031W	0.361871844	0.489114704	1.735806914	0.181378709	1.284724894	0.097709924	0.585811164	0.435257985
YDL033C	3.013855746	0.001047619	0.907672587	0.586749489	0.249938674	0.784313409	0	1
YDL035C	0.598321676	0.321430325	1.506996774	0.271704768	0.283946567	0.729746175	0	1
YDL036C	0	1	0	1	0	1	0	1
YDL037C	0	1	0.29384784	0.903431677	0	1	0	1
YDL039C	0	1	0	1	0	1	0	1
YDL040C	0.842090737	0.18054902	1.16047469	0.443360978	0.80736711	0.323602362	0.21979761	0.779575177
YDL042C	0.239583093	0.639705972	0.428371816	0.841036789	0.428371816	0.601644767	0	1
YDL043C	0.219727732	0.664914353	2.92926603	0.011117318	1.150133757	0.139064327	1.282318978	0.081150442
YDL044C	1.419539598	0.038646081	0.751184209	0.682086983	0.21182937	0.813542226	0	1
YDL045C	1.201217755	0.072264493	0.729817203	0.693989899	0.360468296	0.66111156	0.729817203	0.336593625
YDL045W-A	4.29073884	0	1.106752977	0.4762079	0.546425407	0.524116966	0.370707362	0.595664143
YDL046W	0	1	1.00025825	0.533530286	0.07523473	0.875050349	0	1
YDL047W	0.203900883	0.679588134	2.259687602	0.061285444	1.756746104	0.021685393	0.265195308	0.746080039
YDL048C	0.304193298	0.553168625	1.618738774	0.225229842	0.475291923	0.580820433	0.610315263	0.41924
YDL049C	0.972689826	0.136554839	1.852705969	0.147398543	0	1	1.276713435	0.08226087
YDL051W	0.557911021	0.353369135	1.807904282	0.15875121	1.476884344	0.051482759	0.666379093	0.375691318
YDL052C	0.86490101	0.171534501	1.541821146	0.255964554	0.581735561	0.491711097	0.45705642	0.536142485
YDL053C	0.476932253	0.400910426	0.719185312	0.69892511	0.104224986	0.849420641	0	1
YDL054C	1.081739725	0.101093991	1.676386159	0.201597111	1.426292804	0.061720779	0.366024026	0.608052209
YDL055C	0.26870835	0.602232603	0.925761387	0.576486674	0.648675824	0.423443429	0	1
YDL056W	0.462022879	0.411124764	2.739350471	0.018208333	1.328843883	0.085431755	2.068116856	0.007083333
YDL057W	0	1	0.069049968	0.958444223	0	1	0.069049968	0.874305419
YDL058W	0.985790899	0.132387268	1.117570071	0.469407563	0.347953338	0.685424325	0.529452453	0.475419689
YDL059C	0.203900883	0.679588134	0.88060529	0.604691152	0.265195308	0.765751087	0	1
YDL060W	0.852781041	0.17665996	2.660225722	0.021913357	2.295034153	0.00304878	0.49369367	0.502423954
YDL061C	0.695263839	0.254779736	1.547423317	0.254384033	0.532700362	0.532309875	0	1
YDL063C	0.530544956	0.36724933	2.136782857	0.08068323	0.974876295	0.214013423	0.096284702	0.849497226
YDL064W	0.462022879	0.411124764	1.821799842	0.155253227	0.567704098	0.503113377	0.83783957	0.26047619
YDL065C	0.725465003	0.235884194	1.535955314	0.258014855	0.26870835	0.760746972	0.469666406	0.529729973
YDL066W	1.15277926	0.083962264	0.378471851	0.858776224	0.183505668	0.822809728	0	1
YDL067C	0.089454119	0.727731092	0.281438241	0.906366439	0.041273961	0.885102299	0.483469479	0.51566108
YDL069C	0.03282913	0.739339419	0.03282913	0.962546838	0	1	0	1
YDL070W	0.151335599	0.693924466	0.151335599	0.939898886	0	1	0.151335599	0.804709582
YDL072C	0.633274329	0.291495449	0.986720574	0.540755132	0	1	0.353446245	0.641057872
YDL073W	0.449546882	0.424518585	0.704438577	0.707955801	0.174523105	0.823550498	0.215966789	0.781699959
YDL074C	1.838809995	0.013794212	3.06058725	0.008394161	1.12955374	0.147358491	2.006771841	0.006363636
YDL075W	0	1	1.165411636	0.440733421	0	1	0	1
YDL076C	0	1	1.103050212	0.47773499	0.199990976	0.815821596	0.473105928	0.527294333
YDL077C	0.237925776	0.640651575	0.444169125	0.835222516	0	1	0	1
YDL078C	0.53196635	0.367085129	0.27174146	0.909691128	0.27174146	0.755587636	0	1
YDL079C	0.740110686	0.224608555	2.317249196	0.054390756	1.045579251	0.187198068	0.630074836	0.405746799
YDL080C	0.154988837	0.694069608	0.624352671	0.75333425	0	1	0.154988837	0.804720267
YDL081C	1.622199884	0.022611111	2.750370394	0.017754237	1.300121057	0.092015504	0.44736597	0.54581265
YDL082W	0	1	0.149876252	0.940055693	0	1	0	1
YDL084W	0.674813284	0.26713879	1.977706531	0.1160625	0.550487211	0.519091967	0	1
YDL085C-A	0.35157069	0.515634384	0.841894317	0.627966376	0.35157069	0.682412436	0	1
YDL085W	0.340461941	0.52659809	1.009579666	0.528534483	0.137057987	0.831054099	0.497010985	0.499826422
YDL086W	0.666211011	0.271173184	0.278082612	0.908150836	0	1	0	1
YDL087C	0.824650802	0.187374882	1.011861571	0.528387947	0.214357658	0.813201676	0.214357658	0.782722911
YDL088C	0.302027189	0.554653329	1.668480884	0.205342903	0.655458953	0.41888968	0.747826623	0.317181628
YDL089W	0.247125576	0.637688971	0.549761568	0.793083528	0.04329454	0.885466734	0.265195308	0.746080039
YDL090C	0.277257044	0.585489876	2.026372254	0.104289544	0.779508381	0.337964684	0.752344691	0.314442105
YDL091C	1.233014732	0.066596558	1.496515982	0.274974326	0.483364966	0.573114241	0.268874647	0.740731109
YDL092W	0.393803516	0.448406639	2.39959806	0.044227053	1.554418601	0.03862069	0.417120168	0.561725191
YDL093W	0.483007348	0.397402469	0.45108202	0.832690355	0.45108202	0.591632941	0	1
YDL095W	0.086560575	0.728231707	0.894710867	0.593588967	0.196383467	0.818200642	0.077559386	0.86531767
YDL097C	0.222740714	0.654132577	2.756557361	0.017521368	1.072401978	0.175178268	0	1
YDL098C	0.573127118	0.341163743	0.874787363	0.607846461	0.370063562	0.63635079	0.249938674	0.761292517
YDL099W	0.068268251	0.736332018	0.564999598	0.786002632	0	1	0	1
YDL100C	0.793534334	0.203259912	1.090871461	0.482665853	1.090871461	0.168300537	0	1
YDL101C	0	1	0.996376238	0.536302334	0.675340805	0.408618372	0	1
YDL102W	0.585756091	0.329658887	2.024197793	0.104745989	1.357758675	0.077652174	0	1
YDL103C	0	1	0.199531175	0.935805022	0	1	0	1
YDL104C	3.072108158	0.000882353	1.705757381	0.190833333	0.663536742	0.414372294	0.512455413	0.487702298
YDL105W	0.702123025	0.2493829	2.208770108	0.067594502	0.488349408	0.569421053	1.113447699	0.122905028
YDL106C	0.686977552	0.259071118	2.078887932	0.091554922	0.380000511	0.624982979	0.228108809	0.775190311
YDL107W	2.98818959	0.001028037	1.418228462	0.31117338	0.17747639	0.823968073	0	1
YDL108W	0.917628801	0.155327963	0.551203318	0.792297473	0.219727732	0.810950199	0.469666406	0.529729973
YDL109C	0	1	0.186757501	0.937751467	0	1	0	1
YDL110C	0.265195308	0.605983371	0.265195308	0.913751366	0	1	0	1
YDL111C	0	1	1.736616894	0.181100437	0.713687333	0.390902379	0.499197015	0.497166504
YDL112W	0.809296595	0.194103261	1.494279015	0.275796545	0.532330962	0.533726602	1.054272917	0.150195122
YDL113C	0.589745632	0.327694175	0.935203541	0.571568285	0	1	0	1
YDL114W	0.132756358	0.695108225	0.879296906	0.605358453	0	1	0.206722643	0.78742268
YDL115C	0.887539226	0.163952484	0.810540911	0.648408589	0	1	0.354378547	0.639144819
YDL116W	0.720164169	0.238138996	1.579037173	0.240645161	0.410263121	0.609021258	0.215297073	0.781321138
YDL117W	0.362810725	0.484636504	1.359688927	0.3412	0.439926216	0.596810861	0.360398374	0.627331606
YDL119C	3.069733256	0.000878049	1.221667418	0.411001873	0.064681292	0.880759785	0.448934798	0.544352373
YDL120W	3.390003599	0.00045977	0.967232576	0.55237581	0	1	0.45108202	0.543381877
YDL121C	0	1	0.927229422	0.575856449	0.29853547	0.723951237	0.307494316	0.694748322
YDL122W	0.781872554	0.205977606	1.010403074	0.52912782	0.124967019	0.839681143	0	1
YDL123W	0.192474035	0.688685327	0.583390008	0.776093458	0	1	0	1
YDL124W	0.096954684	0.718649	1.24532543	0.398363724	0.522709254	0.543721448	0.096954684	0.846303136
YDL125C	0	1	1.279901664	0.377237624	0.2285325	0.79980546	0.471511461	0.528346957
YDL126C	0.727521481	0.234262166	2.522926897	0.032920354	0.974365541	0.213975904	0.573757945	0.444530516
YDL127W	0.145865401	0.693712885	0.774745924	0.669960037	0.29384784	0.7246951	0	1
YDL128W	0	1	1.671633992	0.203816	0.816473869	0.317368952	0.62151974	0.407933884
YDL129W	0.423130884	0.436797583	1.501246095	0.273728155	0	1	1.078115211	0.139896907
YDL130W	0.508441144	0.376227483	1.185265512	0.429255939	0.243305199	0.790086428	0.425708243	0.558517375
YDL130W-A	0	1	0.05129334	0.963597863	0	1	0.05129334	0.87926129
YDL131W	0.514532461	0.374556305	1.087406187	0.484677485	0.986096897	0.208041096	0.10130929	0.841387526
YDL132W	0.617530063	0.306806883	1.284868658	0.374843206	0.605430788	0.47370249	0	1
YDL133W	0.457019662	0.413142589	0.815282303	0.646076752	0.351836875	0.682004726	0.079819633	0.863592136
YDL134C	0	1	0.383162468	0.857371375	0	1	0	1
YDL135C	0	1	0.735491045	0.69009839	0.064681292	0.880759785	0.317973305	0.681426097
YDL137W	0	1	1.439267142	0.300687388	0.727199717	0.377434599	0.262557882	0.747193487
YDL138W	0.619441837	0.305654952	0.094003767	0.953483806	0.094003767	0.861677249	0	1
YDL139C	0.181359046	0.692208847	0.699991203	0.710283647	0.599414473	0.478179471	0.068268251	0.875356088
YDL140C	0.605528315	0.313316801	3.209284662	0.006057692	0.805858858	0.324643206	0.596394744	0.427477707
YDL141W	1.224096893	0.067917448	1.863582624	0.145021231	0.488738364	0.56948285	0.518968002	0.485520728
YDL142C	1.272718225	0.05914	0.72797855	0.695545994	0.45108202	0.591632941	0	1
YDL143W	1.898440069	0.012608696	2.270320424	0.059845857	0.490991045	0.569617631	0.361871844	0.62686645
YDL144C	0.526778453	0.36973545	2.104206819	0.086577778	1.287100774	0.096862245	0.60231744	0.421876607
YDL145C	0.745352249	0.222084691	1.678911657	0.200725222	0.852397957	0.289482759	0.278795482	0.730071721
YDL146W	0.867257231	0.171069574	2.060380797	0.09591922	0.541259288	0.526986223	1.095461022	0.128157895
YDL147W	0	1	1.541283572	0.256058543	0.90949277	0.25442055	0.364344958	0.61910231
YDL148C	0.437255154	0.431764706	1.216887119	0.413432697	0.434354035	0.598791058	0.214490319	0.782776433
YDL149W	0.25034167	0.622159198	0.497146887	0.81025974	0.26914161	0.757695431	0.228005277	0.774710458
YDL150W	0.277257044	0.585489876	1.831596907	0.152986882	1.111640239	0.156346863	0.8042958	0.278906977
YDL153C	0.872631287	0.168671548	2.519940558	0.032932551	1.351984751	0.078936782	0.462022879	0.534455185
YDL154W	0.089789482	0.728053007	0.32114794	0.891674609	0.001987828	0.89018027	0.215146765	0.781409423
YDL155W	0.45108202	0.42371467	1.028198005	0.51816896	0.76785993	0.346118721	0.588910652	0.432903226
YDL156W	0.827955858	0.185735992	1.272320416	0.381931204	0	1	0.724451533	0.343190661
YDL157C	3.136413327	0.000765306	1.060374781	0.501020166	0.609292761	0.469394338	0	1
YDL159W	0.886317192	0.164422869	1.384746363	0.32968909	0.125318109	0.837901405	0.559056313	0.459627959
YDL160C	0.868403556	0.170822917	2.954346733	0.010941176	1.88443478	0.014473684	0.816302569	0.273777778
YDL160C-A	0	1	0	1	0	1	0	1
YDL161W	0.512420914	0.374979296	1.836144254	0.152166836	1.6118546	0.033552632	0.265000986	0.745544316
YDL164C	0.831337609	0.18415311	1.162242571	0.442502187	0.934458179	0.239548306	0.279218106	0.726943867
YDL165W	1.426159869	0.03793765	2.261533554	0.061100569	0.35299532	0.681543943	0.930431978	0.209897611
YDL166C	0.095457771	0.726523307	1.942944369	0.123281807	1.611975707	0.033656388	0.257373059	0.750261159
YDL167C	0	1	0.979450909	0.544868996	0.474551546	0.58069516	0.555751445	0.46196648
YDL168W	0.942829383	0.146476998	1.580552258	0.240373832	0.214490319	0.812692771	0	1
YDL169C	0.248160758	0.637408555	0.388162068	0.856086753	0.306347607	0.71584425	0	1
YDL170W	0.287602354	0.566272209	1.512177363	0.269861751	0.377506581	0.627812632	0.617736389	0.409591837
YDL171C	0.365130296	0.477472656	1.689110154	0.196460537	0.316084871	0.709045301	0	1
YDL173W	0.792594569	0.203394899	0.837178721	0.631728475	0.099566017	0.850661135	0	1
YDL174C	0.46238939	0.411316288	1.918514506	0.129553776	0.497805069	0.562278618	0.248420672	0.766283266
YDL175C	0.174728653	0.691533964	1.097443132	0.480604938	0	1	0.45108202	0.543381877
YDL176W	0.297719674	0.559696556	0.81143407	0.648166877	0	1	0	1
YDL177C	0.609525736	0.312179888	1.221527986	0.41070159	0.29532309	0.72560794	0.114264968	0.836070039
YDL178W	1.705617605	0.018664688	2.470528586	0.037043011	0.849205872	0.291884368	0.352988652	0.648746914
YDL179W	0	1	0.764182305	0.675172204	0.684286461	0.402864742	0.079895844	0.864868114
YDL180W	0.10057673	0.715230409	0.30968899	0.897550146	0.30968899	0.716592076	0	1
YDL181W	0	1	0.450590141	0.83260628	0	1	0	1
YDL182W	0.418450899	0.437131218	1.916352744	0.129954442	1.206028757	0.119092873	0.427034904	0.557581144
YDL183C	0.894163977	0.162190581	0.906428398	0.587205982	0.355584662	0.672100438	0	1
YDL185W	0.210935512	0.676960699	0.210935512	0.934282683	0	1	0	1
YDL186W	0	1	0.537250761	0.79681491	0.301141409	0.721432685	0	1
YDL188C	0	1	1.641053414	0.215910494	0	1	0.257932896	0.750523062
YDL189W	0.024193949	0.740210981	0.927715522	0.575587929	0.927715522	0.244243176	0	1
YDL190C	0	1	0.366146254	0.865405093	0.366146254	0.643121911	0	1
YDL191W	0	1	1.755826769	0.177120799	1.017550123	0.195348148	0.201453885	0.78953315
YDL192W	0.31025481	0.549736194	0.382759458	0.857206639	0	1	0.228033501	0.774984868
YDL193W	0.277085563	0.589103314	1.868316283	0.143640257	0.583222899	0.491266376	0.45108202	0.543381877
YDL194W	0.254390257	0.615590923	0	1	0	1	0	1
YDL195W	0.960699781	0.140429836	0.898099299	0.59234718	0.371320846	0.63666388	0.371320846	0.594638181
YDL197C	0	1	0	1	0	1	0	1
YDL198C	3.538591374	0.00037037	1.26603029	0.38598533	0.012238214	0.889330659	0.57664132	0.443238095
YDL199C	0	1	1.42240597	0.309600235	0.685617288	0.402356979	0.23774619	0.76993819
YDL200C	0.204874479	0.679705032	0.434154122	0.838874791	0	1	0.229279643	0.774893525
YDL201W	0.949605235	0.145174129	2.890620719	0.012198953	2.196800125	0.004210526	0	1
YDL202W	4.112056391	0	0.842420253	0.627712714	0.366840824	0.642160825	0	1
YDL203C	0	1	0.538480938	0.796988666	0.233426548	0.798596713	0.30505439	0.697668882
YDL204W	0	1	0.40912462	0.84737701	0.114073866	0.848690929	0	1
YDL205C	2.704200785	0.002304348	2.16889208	0.074464286	0.800425885	0.3277842	0.369880342	0.597319728
YDL206W	0.554331594	0.355474986	0.19435147	0.936987395	0	1	0	1
YDL207W	0	1	0.947777095	0.561906272	0.463307249	0.588326673	0.334482546	0.669159812
YDL208W	0	1	3.641536873	0.002037037	3.509838114	0	0.131698759	0.817718341
YDL209C	0.923798006	0.152937063	1.083826627	0.485901573	0.703174453	0.395415335	0.734967991	0.330672098
YDL210W	0.278886461	0.577542121	1.000423283	0.533527881	0.278886461	0.740725639	0.549341263	0.465704846
YDL211C	0.055590025	0.739083597	0.272377041	0.909561788	0.133191775	0.831623503	0	1
YDL212W	0.360332394	0.491182796	1.448397166	0.296197098	0.71992962	0.3864804	0	1
YDL213C	1.036969762	0.113853868	2.291254547	0.057114228	2.06347543	0.006724138	0	1
YDL214C	0	1	0.45108202	0.832690355	0.45108202	0.591632941	0	1
YDL215C	1.092512541	0.097527387	2.159314027	0.075007924	1.303525848	0.092242744	0.491443221	0.505570217
YDL216C	0.43053037	0.435013055	1.154071471	0.447096354	0.706947226	0.394443548	0.370598253	0.595477663
YDL217C	3.491524251	0.000361446	2.267067611	0.060557692	1.906735217	0.013496503	0.572723052	0.446179907
YDL218W	0	1	0	1	0	1	0	1
YDL219W	0.488436083	0.394895105	0.605523336	0.762829678	0.249938674	0.784313409	0.249938674	0.761292517
YDL220C	0.163185676	0.694401544	0	1	0	1	0	1
YDL222C	0	1	0.950104164	0.56199079	0.760539722	0.350053763	0.309457702	0.694332211
YDL223C	0.049796856	0.739479699	0.049796856	0.963632766	0.041309764	0.885303183	0	1
YDL224C	0	1	0.931821714	0.573051496	0.209037447	0.814099434	0.170438059	0.802585494
YDL225W	0.29532309	0.56193417	1.175980826	0.434347826	0	1	0.441647073	0.550308544
YDL226C	0.529724923	0.366938667	1.36361418	0.339840132	0.547052009	0.523256083	1.162917076	0.10943038
YDL227C	0	1	0.451108067	0.835049939	0.350936545	0.683709677	0.062280223	0.876231743
YDL229W	0.12821045	0.700029514	0.773276273	0.670620203	0.43784588	0.597573394	0	1
YDL230W	0	1	1.602507687	0.233016345	0.80407734	0.325441319	0.45108202	0.543381877
YDL231C	0.38579606	0.45138809	0.882879407	0.603539645	0.203687399	0.8139005	0.497083346	0.500173745
YDL232W	0	1	0	1	0	1	0	1
YDL233W	0.096760449	0.718792521	2.48007691	0.035967302	1.400898963	0.067295597	0.871828355	0.245386905
YDL234C	0.250093355	0.62572767	1.247307067	0.397498797	0.546131692	0.524144509	0.277257044	0.733221884
YDL235C	0.280476741	0.575102785	1.865350068	0.144398296	0.44028029	0.596858591	0.366542117	0.603632681
YDL236W	0.124967019	0.70345969	1.661859748	0.208314873	0.913134112	0.252855422	0.920909139	0.2157
YDL237W	0.496813295	0.387044534	0.619426981	0.755001367	0.122613686	0.842608934	0	1
YDL238C	0.497792216	0.385406091	1.071164896	0.494391703	0.577772867	0.495470769	0.416719598	0.561830664
YDL239C	0	1	0.436423264	0.838276193	0.137887794	0.831158247	0	1
YDL240W	0.369325488	0.468820736	3.588784095	0.002241379	1.254896993	0.103735225	2.022928012	0.006666667
YDL241W	0	1	0	1	0	1	0	1
YDL243C	0	1	0	1	0	1	0	1
YDL245C	0	1	0.14670071	0.940632338	0	1	0	1
YDL246C	0.526052458	0.369625527	0.002408637	0.963283495	0	1	0	1
YDL247W	0	1	0.000766408	0.963399922	0	1	0	1
YDL248W	0	1	0	1	0	1	0	1
YDR001C	0.335387682	0.531424408	0.603110552	0.7643	0.160757598	0.82779532	0	1
YDR002W	0.501579101	0.380458482	1.995399949	0.112306701	0.784166358	0.33525725	0.355584662	0.638851945
YDR003W	0	1	1.194292913	0.424811791	0.881218985	0.270136054	0.330356892	0.673347011
YDR004W	0.355584662	0.502956785	0.869269268	0.610360212	0.095939478	0.860159278	0.595309659	0.426721519
YDR005C	0.096812383	0.718672727	2.385064996	0.046603325	0.699515505	0.399011858	1.78141495	0.012884615
YDR006C	0.527350399	0.368907741	0.835981097	0.631885457	0.366024026	0.646243321	0.469957071	0.530135747
YDR007W	0.788053364	0.204398955	1.005033552	0.53113891	0.37255236	0.634391268	0	1
YDR009W	0	1	0.89816941	0.592656303	0.344241267	0.691863354	0	1
YDR011W	0.547570633	0.358895671	0.37581278	0.860260708	0.07826513	0.871283714	0	1
YDR012W	0.440643058	0.429727233	1.962694361	0.11908313	0.180094709	0.8230879	0.574011688	0.445223529
YDR013W	0	1	1.998693294	0.111045161	0.913231129	0.253003619	0.278795482	0.730071721
YDR014W	0	1	0.444243748	0.835583634	0.444243748	0.596223874	0	1
YDR014W-A	0.04086883	0.738567979	0.04086883	0.962951819	0	1	0	1
YDR016C	0.315968611	0.540360328	0.955747982	0.558580071	0.40684854	0.610289982	0.13590302	0.809816109
YDR017C	1.06659073	0.104886878	2.09684141	0.08804699	0.512401508	0.551353591	0.5231043	0.481747967
YDR018C	0.421944691	0.437352307	0.324548292	0.891316508	0	1	0	1
YDR019C	0	1	1.073009019	0.493064323	0.253402351	0.772738603	0.843665183	0.258346883
YDR020C	0.760756915	0.216110184	1.475239934	0.282806472	0.915595269	0.251735437	0.532480975	0.471506276
YDR021W	0	1	1.075492877	0.491586538	0.25074459	0.776546997	0	1
YDR022C	0.049110277	0.739159786	0.344774003	0.882685164	0.306479277	0.716127505	0.306479277	0.695189732
YDR023W	0.619819015	0.305581841	0.551203318	0.792297473	0	1	0.249938674	0.761292517
YDR026C	0.449133145	0.424868009	0.894019817	0.594172831	0	1	0.415949436	0.561766946
YDR027C	0	1	1.836397718	0.152230143	0.748011908	0.359001767	0.370205763	0.594729267
YDR028C	0.526035154	0.369604847	1.523158798	0.26487642	0.491443221	0.570090474	0.346056417	0.65807971
YDR030C	0.133162585	0.694994586	1.025102866	0.519371907	0.216740234	0.812410116	0.5366676	0.473159574
YDR031W	1.00480584	0.125812672	1.242917636	0.399861178	0.187254565	0.821556387	0	1
YDR032C	0.547768228	0.359271818	1.459702289	0.289305302	0.221437949	0.804184178	0.575303105	0.445212766
YDR033W	0	1	0	1	0	1	0	1
YDR034C	1.217168457	0.069180633	2.388063071	0.046047619	1.037238526	0.192511924	1.390823077	0.04989899
YDR035W	0.609124463	0.31205864	1.107308516	0.475902662	0	1	0.282380639	0.723966422
YDR036C	3.268463084	0.000594595	1.942972904	0.123428571	0.809704495	0.321960396	0	1
YDR037W	0.096483219	0.720862471	1.206730355	0.418478161	0	1	0.277085563	0.736336336
YDR038C	0.114697415	0.711740965	0.749012907	0.683342383	0.395253898	0.616083189	0.239061594	0.768301552
YDR040C	0	1	1.18950354	0.426945946	1.007804296	0.198421808	0.371588007	0.593589744
YDR041W	4.186388237	0	1.731357898	0.18232699	0.465557699	0.587762097	0	1
YDR042C	0	1	0.0346184	0.962468193	0	1	0	1
YDR043C	0	1	0.23498411	0.923957483	0	1	0	1
YDR044W	1.789776528	0.015572755	1.250216641	0.39485563	0.257030266	0.769369221	0.250257952	0.759381395
YDR045C	1.012822233	0.122698192	2.794297449	0.01640553	2.541049511	0.001311475	0.22373523	0.777064337
YDR046C	0.266892078	0.603071497	1.560990083	0.249157895	0.810068796	0.321994048	1.170008545	0.106948052
YDR047W	2.961662017	0.001111111	0.840377189	0.629014858	0	1	0	1
YDR049W	0.095939478	0.726000516	0.492677248	0.81332254	0	1	0.370063562	0.595167693
YDR050C	0	1	1.907444617	0.132607223	0.983146778	0.209727891	0.277263465	0.731880734
YDR051C	0	1	0.17561746	0.939968652	0.17561746	0.823701595	0	1
YDR052C	0.361871844	0.489114704	0.627102812	0.75214876	0.314814677	0.710220067	0.064721322	0.877694317
YDR054C	0.529780201	0.367282435	2.027886357	0.104018817	0.708362731	0.394283401	0	1
YDR055W	0.508257523	0.376094553	1.180345746	0.431125946	0.066233463	0.880161621	0.427699687	0.557331787
YDR056C	0	1	0.390792265	0.854577663	0.273114952	0.755197279	0	1
YDR057W	0.306774976	0.550675958	0.264163729	0.913387907	0.264163729	0.765646509	0	1
YDR058C	0.906911928	0.158996618	0.743085297	0.685698441	0	1	0.216073632	0.781435563
YDR059C	0.452528701	0.415049043	0.538184122	0.797082153	0.203900883	0.813942874	0	1
YDR060W	1.198476809	0.072571942	2.94998606	0.010862069	2.278822023	0.003023256	0.373683238	0.591387526
YDR061W	0.959244464	0.140933165	0.995184103	0.536616124	0.419880998	0.606525653	0.221437949	0.777876481
YDR062W	1.13742779	0.087457912	1.128433682	0.463353141	0.569972994	0.5029255	0.219727732	0.780275267
YDR063W	0	1	0.580411939	0.778002131	0.131844337	0.831621321	0.131844337	0.811662395
YDR064W	0.938320423	0.147467145	2.090958094	0.089056604	1.4923997	0.048380282	1.01038728	0.166837607
YDR065W	1.074755619	0.102541857	0.436314276	0.838015816	0	1	0.062991636	0.875983766
YDR066C	0	1	0.533218115	0.797075544	0.45108202	0.591632941	0	1
YDR067C	0.131698759	0.699956955	1.538302639	0.257132203	1.168422297	0.131215139	0.35299532	0.648510507
YDR068W	0.282528051	0.570382696	1.079775522	0.489046661	0.371375491	0.635778894	0.36212143	0.621783607
YDR069C	0.31351086	0.542291593	0.723812023	0.696658796	0.524980349	0.542223464	0.254778591	0.751983043
YDR070C	0	1	0.580324887	0.777890812	0.232273601	0.798863636	0	1
YDR071C	0.512621412	0.374976696	2.408092553	0.043154034	0.990022548	0.207142857	1.206640954	0.099635036
YDR072C	0.229912716	0.6459843	0.960442645	0.556080114	0.495013022	0.565396146	0.243966271	0.767146057
YDR073W	0.307233327	0.550369596	0	1	0	1	0	1
YDR074W	0.28238762	0.573656592	0.407354639	0.84855826	0	1	0	1
YDR075W	0.521263463	0.370669456	2.771678601	0.016812227	0.45108202	0.591632941	2.092121986	0.005652174
YDR076W	0	1	0.545747752	0.794869069	0.291357495	0.726975764	0.291357495	0.716021505
YDR077W	0	1	0.45108202	0.832690355	0	1	0	1
YDR078C	0.068268251	0.736332018	0	1	0	1	0	1
YDR079C-A	0.286032773	0.566588707	2.511191488	0.033400576	1.75555368	0.021620112	0	1
YDR079W	4.402951404	0	2.067293396	0.09470339	0.859472148	0.284737418	0.438318961	0.553002364
YDR080W	0	1	0.421856129	0.843330157	0.225174995	0.803687656	0.45108202	0.543381877
YDR081C	1.361895715	0.045513393	1.239003825	0.401009043	0.242540822	0.790912	0.644904531	0.386706408
YDR082W	0.001964249	0.74262503	0.090688673	0.953329968	0.088724424	0.864761905	0	1
YDR083W	0.095969989	0.723333333	2.439866884	0.039820513	1.518969093	0.043071429	0.464443988	0.534839858
YDR084C	0.526515763	0.369371368	0.96525923	0.553131059	0.485544744	0.571356021	0	1
YDR085C	0.315609514	0.540701567	0.304550481	0.898461711	0.084120747	0.86615304	0	1
YDR086C	0.65919387	0.275499655	0.744655524	0.685070549	0.284885508	0.729042812	0	1
YDR087C	0.505535523	0.37723132	2.346538465	0.051135857	1.603618547	0.033417722	0	1
YDR088C	0.249938674	0.632484433	0.701020694	0.710234851	0.701020694	0.398214286	0.249938674	0.761292517
YDR089W	0.081563476	0.729808274	1.712927337	0.18805042	0.463402426	0.588933934	0.194966048	0.793540301
YDR090C	0.244978285	0.637045945	1.183642583	0.430143177	0.225977748	0.803608858	0	1
YDR091C	0.272477595	0.591887342	2.970680884	0.010301205	2.151689736	0.005196078	0	1
YDR092W	0.351643981	0.515722869	1.967421985	0.118397041	1.21952434	0.113810573	0.312288135	0.690142613
YDR093W	0.121693247	0.706365328	2.75677603	0.017553648	1.81191529	0.017368421	0.897448192	0.229589905
YDR096W	0	1	0.126309918	0.943798116	0	1	0.126309918	0.822541697
YDR097C	0	1	1.031945526	0.516185725	0.196664394	0.818304145	0.400785512	0.57202963
YDR098C	0.386830963	0.45117284	1.0438051	0.509646739	0	1	0.587916478	0.433131188
YDR099W	0.089903941	0.728215651	0.349688106	0.879491603	0.259784165	0.768111332	0	1
YDR100W	0.430859182	0.434616725	1.45011868	0.29533616	0.497255011	0.562436658	0.568571516	0.449907514
YDR101C	0.120124888	0.708851548	3.616042989	0.002181818	2.937322732	0	0	1
YDR103W	0.584960477	0.329755078	0.619215274	0.755041006	0.350769194	0.683550924	0	1
YDR104C	0	1	0.245544962	0.921488121	0.245544962	0.78960501	0.245544962	0.766822472
YDR105C	0.728167583	0.233362137	0.977537669	0.546011624	0.277085563	0.752829352	0	1
YDR106W	0.106070312	0.713807027	0.441852291	0.836203748	0	1	0.080791378	0.864190635
YDR107C	0.617548294	0.306970663	1.455698089	0.292110706	0	1	0.395987156	0.575054945
YDR108W	1.131193439	0.088516667	1.090365319	0.482765352	0	1	0.364344958	0.61910231
YDR109C	0.298131094	0.55865207	0.226964841	0.927428388	0.095184576	0.861289383	0	1
YDR110W	0.608654427	0.311924035	0.946425676	0.562874736	0.203237251	0.813544118	0.365987925	0.607852843
YDR111C	0.118492948	0.709754228	1.443048961	0.299086538	0.086319353	0.865458366	0.392324492	0.572427536
YDR113C	0	1	1.015123575	0.526693122	0.912463054	0.253164862	0.602774064	0.421685972
YDR115W	3.663182579	0.000197368	2.436698112	0.040025445	1.375943815	0.072089552	0	1
YDR116C	4.106364401	0	1.655731733	0.210321821	0.707517228	0.394648343	0	1
YDR117C	0.960424195	0.140328283	0.47037015	0.824041298	0.26870835	0.760746972	0.26870835	0.742832765
YDR118W	0	1	0.446588835	0.834732401	0	1	0.180761189	0.800348221
YDR119W	0.081814461	0.730447422	0.30968899	0.897550146	0	1	0	1
YDR119W-A	0	1	0.02761348	0.963469706	0	1	0	1
YDR120C	0.371320846	0.465007981	2.359722897	0.05020595	0.488211136	0.569410836	0.779442752	0.296584821
YDR121W	0.310468326	0.54974639	1.263368084	0.387254998	1.263368084	0.10076555	0.214357658	0.782722911
YDR122W	0	1	0.284359457	0.905379523	0	1	0	1
YDR123C	0.429414563	0.435132551	0.949240517	0.56210396	0.30968899	0.716592076	0.475983162	0.523449862
YDR124W	0	1	0.2892027	0.904912591	0.2892027	0.727294365	0	1
YDR125C	0.712624175	0.244495065	0.526973763	0.801406728	0.29853547	0.723951237	0.228438293	0.775372617
YDR126W	0.601885694	0.31888	0.679615562	0.722430734	0.132289086	0.831640712	0	1
YDR127W	0.691386389	0.256673961	1.227308927	0.407392941	0.28248192	0.733234885	0	1
YDR128W	0.199771118	0.680874427	0.199771118	0.936291447	0.199771118	0.815504399	0.199771118	0.790741176
YDR129C	0	1	3.359105244	0.004431818	1.076482263	0.173310463	2.000253853	0.006285714
YDR130C	0.10277957	0.714875752	0.952107898	0.560979766	0.337254127	0.700238462	0.41246856	0.563847317
YDR131C	0	1	0	1	0	1	0	1
YDR132C	0	1	0.535326363	0.796606822	0.079641894	0.871028646	0.455684469	0.535991342
YDR135C	0.483546507	0.396897575	1.220603174	0.411271028	0.763289964	0.349348416	0.373123847	0.592030705
YDR137W	0.791845383	0.203280702	0.288665772	0.904977876	0	1	0	1
YDR138W	0.301808334	0.555065382	1.34522215	0.348140162	0.742620356	0.363452797	0.18361082	0.799408419
YDR139C	0.295160251	0.561677966	1.189963113	0.426798918	0.209008995	0.814435532	0.106802922	0.838437941
YDR140W	1.490062751	0.031794872	1.723059198	0.18554413	1.016017577	0.195825959	0.478198348	0.520674054
YDR141C	0	1	0.620520701	0.754354132	0.252762372	0.772880524	0	1
YDR142C	0	1	0.547503833	0.79401039	0	1	0	1
YDR143C	0.712349891	0.244446131	0.717511857	0.700079225	0.077559386	0.871638623	0	1
YDR144C	0	1	0.932199298	0.572781065	0.481117278	0.573797403	0	1
YDR145W	0.65110875	0.279116247	1.545393893	0.254715559	0.603433874	0.475241199	0.116632357	0.835559105
YDR146C	0	1	0.940173471	0.567935506	0.652841975	0.419893843	0	1
YDR147W	0.276981685	0.589123092	1.050286128	0.507038778	1.050286128	0.185586319	0.076738762	0.865540496
YDR148C	0.496813295	0.387044534	1.602109069	0.232809489	0.355584662	0.672100438	0.07523473	0.869726253
YDR150W	0.380316364	0.455163399	2.28289686	0.057913386	0.894975487	0.262144522	0.380316364	0.583452211
YDR151C	0	1	0.432329704	0.839478594	0	1	0.209312058	0.783996024
YDR152W	0.745932109	0.222073469	2.18881693	0.071677852	0.414630282	0.606200445	0.342341418	0.664095808
YDR153C	0.787944372	0.204308094	0.962467477	0.554479055	0	1	0.174523105	0.800591337
YDR155C	0.081536912	0.730505533	0.974863523	0.546780029	0.249938674	0.784313409	0	1
YDR156W	0.081710759	0.729934377	1.115638678	0.470511316	0.805949688	0.324745597	0	1
YDR158W	0.701175375	0.25037037	1.235266582	0.403897338	0.6356014	0.439676976	0	1
YDR159W	1.111804389	0.0925	3.085722707	0.008106061	2.073573846	0.006785714	1.847717691	0.010909091
YDR160W	0.394229891	0.448488372	1.26148081	0.388006806	0.217938669	0.812509924	0.321925926	0.678526682
YDR161W	0.876148526	0.168006329	1.364082594	0.339641478	0.717595076	0.389260797	0.345454817	0.659083233
YDR162C	0.263568802	0.607608418	1.201085188	0.421416819	0.812242143	0.320517928	0.23774619	0.76993819
YDR163W	0.475899074	0.401774194	1.335250682	0.352339181	0.185394832	0.822311659	0.42911824	0.557162791
YDR164C	0	1	1.091679426	0.482162933	0.35321378	0.678680969	0.738465646	0.327572016
YDR165W	0.648411646	0.281248313	2.001208762	0.110688312	1.090068666	0.16748227	0	1
YDR166C	0.54096761	0.362594417	1.049186225	0.507173573	0.364804055	0.648961838	0	1
YDR167W	0.330790534	0.533316419	2.529186561	0.032119403	0.763749068	0.349319419	1.091277513	0.131361257
YDR168W	0.330790534	0.533316419	1.739772844	0.180299033	0.309674895	0.715503479	0	1
YDR169C	0.0744033	0.734744417	1.601246906	0.232965976	0.258696591	0.76836147	0.888849996	0.232691131
YDR170C	0.326754771	0.53418018	2.005053025	0.109947712	1.399877382	0.06725	0.528570182	0.476220391
YDR171W	0.102753622	0.714603922	0.713875185	0.701804621	0.403417985	0.611549912	0	1
YDR172W	0.878975762	0.167168611	2.612755102	0.025608108	1.086496822	0.16903169	0.371320846	0.594638181
YDR173C	0.275692105	0.589892996	1.172736966	0.435943438	0.214800776	0.81248184	0.075811775	0.86655651
YDR174W	0.706337259	0.247610487	4.158507221	0	1.014298164	0.196651982	3.005660142	0
YDR175C	4.631503309	0	2.043684343	0.099211957	0.426969722	0.602412856	0	1
YDR176W	0.43545619	0.433052632	2.358232578	0.050387244	0.44514863	0.596634033	0.699146081	0.365153153
YDR177W	0	1	0.40040711	0.850970782	0.40040711	0.613358046	0	1
YDR178W	0.379235428	0.456113377	0.617224786	0.755738466	0	1	0	1
YDR179C	0.253696494	0.616311811	1.087024841	0.484448947	0.400010501	0.613539669	0.288987305	0.715850267
YDR179W-A	0	1	0.656051334	0.735940399	0.379500755	0.625140306	0.081149123	0.864400937
YDR180W	0.369878703	0.468292393	0.819397018	0.64359758	0.368314998	0.63888843	0	1
YDR181C	0	1	0.114264968	0.947615259	0	1	0.460836485	0.533583916
YDR182W	0.602933993	0.3180876	1.03355322	0.516284174	0.355584662	0.672100438	0.214357658	0.782722911
YDR183W	0.65999788	0.275407459	0.727750998	0.695300919	0.361462394	0.660125608	0	1
YDR184C	0.381272476	0.454174162	0.569119875	0.783206651	0.191658875	0.820553633	0	1
YDR185C	0.14670071	0.694050736	0	1	0	1	0	1
YDR186C	0	1	0.306428756	0.897363575	0.306428756	0.716048798	0	1
YDR188W	1.191652245	0.073896797	1.559535803	0.249845938	1.055983326	0.182200328	0	1
YDR189W	0.214490319	0.671859444	1.524539861	0.264033445	0.54925875	0.52061082	0.131780264	0.813410004
YDR190C	0.45108202	0.42371467	1.954965155	0.120592503	0.645257603	0.427878576	0.355524422	0.638714734
YDR191W	0.079947424	0.730622022	1.086316181	0.485002025	0.770769401	0.343406593	0.607251685	0.417358739
YDR192C	0.181359046	0.692208847	0.450556451	0.832475248	0.450556451	0.591941702	0	1
YDR194C	3.92614815	0	1.594827097	0.235219941	1.387147798	0.069756098	0.332156559	0.671038732
YDR195W	0.235516906	0.643732116	1.136409105	0.45746587	0	1	0.595620862	0.427271574
YDR196C	0.444743613	0.428235816	0.353221959	0.87608936	0.353221959	0.677484076	0.353221959	0.641430348
YDR197W	0.890606188	0.164028384	0.490236376	0.815236554	0.30968899	0.716592076	0	1
YDR198C	0.522585748	0.370393082	1.890076112	0.136601093	0.793999165	0.331780952	0.549310531	0.465280528
YDR200C	0.067121399	0.736363636	0.694630315	0.713641085	0.299050974	0.722676006	0.003204838	0.883207487
YDR201W	0	1	0.804792812	0.651840452	0.754695064	0.353802315	0.471797932	0.528218182
YDR202C	0.091259368	0.727836526	0.346859614	0.881189984	0.091259368	0.863906621	0	1
YDR204W	2.374090037	0.005	1.495588878	0.275542014	0	1	0.131783316	0.811137112
YDR205W	0.696994803	0.253955882	0.805672184	0.65137335	0	1	0.243646085	0.766974038
YDR206W	0.235516906	0.643732116	0.384657171	0.856862424	0.384657171	0.620064103	0	1
YDR207C	0.093933178	0.726271143	0.522934725	0.802632114	0	1	0.16287067	0.802804016
YDR208W	0.527024237	0.369878113	1.62425997	0.222566238	0.095939478	0.860159278	0.463307249	0.535243148
YDR211W	0.45108202	0.42371467	1.067984247	0.496155989	0.981930487	0.2103125	0.269051606	0.739325455
YDR212W	0.774764657	0.2084452	1.955740095	0.120338983	1.407842226	0.066063492	0.36519157	0.610086667
YDR213W	0.728254851	0.233312303	1.051025365	0.506835294	0.531801555	0.532751412	0.322770514	0.678599651
YDR214W	0.081536912	0.730505533	0.766109458	0.674120879	0	1	0	1
YDR216W	0	1	1.609109154	0.230569715	0.671761993	0.411275019	0.853107273	0.256186441
YDR217C	0.179872484	0.692186801	0.226996245	0.927549711	0	1	0	1
YDR218C	0.385897369	0.451277732	0	1	0	1	0.063715607	0.876395576
YDR219C	0.470706547	0.404790159	1.203526421	0.420307199	0	1	0.163185676	0.802973576
YDR221W	0	1	1.09506183	0.481657096	0.82761495	0.308274793	0	1
YDR222W	0	1	0.509337347	0.804588886	0.223249435	0.803887682	0.286087912	0.718939798
YDR223W	0.06376721	0.73794702	0.588969814	0.771952916	0.45108202	0.591632941	0.503515854	0.495197239
YDR224C	0.133445093	0.694898457	1.1827058	0.43026351	1.1827058	0.126106557	0.234668116	0.770758107
YDR225W	0.314086752	0.542152753	2.905479324	0.012076503	2.22236474	0.003655914	2.171820979	0.005
YDR226W	0.696315561	0.254430566	1.294914373	0.370372796	0.07523473	0.875050349	0.49315314	0.503655303
YDR227W	0.177761899	0.691407862	0.402862502	0.849665094	0	1	0	1
YDR228C	0.83865067	0.18130814	1.333201175	0.353137255	0	1	0.204150597	0.788034728
YDR229W	0.297121783	0.560252215	2.095506095	0.088257687	1.024740328	0.19251506	0.457143459	0.535965217
YDR231C	3.390918051	0.000465116	0.464227918	0.828564077	0.067017467	0.879786961	0.45108202	0.543381877
YDR232W	0.888818533	0.163806941	2.278492607	0.058691406	0.473698032	0.581134497	0	1
YDR233C	0.114264968	0.712145866	0.75625486	0.680145631	0.121080044	0.842803611	0	1
YDR234W	0.446187718	0.42754675	2.226240558	0.064964664	0.415957379	0.60580429	0.581990238	0.438995157
YDR235W	0.178020131	0.691930804	1.09717538	0.480567434	0.254312445	0.771989494	0.369880342	0.597319728
YDR236C	0.546550869	0.360171271	1.503924788	0.27322056	0.860784347	0.285088106	0.364344958	0.61910231
YDR237W	4.82571961	0	2.236828177	0.0639783	0	1	0.219868808	0.779391268
YDR238C	1.26007356	0.061499014	2.238833047	0.064080146	0.733419437	0.371752577	0.278795482	0.730071721
YDR239C	0.40563112	0.444820599	0.644186127	0.741743733	0	1	0	1
YDR240C	0	1	0.360521938	0.871342421	0.10057673	0.851532475	0.30505439	0.697668882
YDR242W	0.253268448	0.61653241	1.644786863	0.214612403	0.888559318	0.265057339	0.280776997	0.724372385
YDR243C	0.45108202	0.42371467	1.319633536	0.358245978	0.572112692	0.500916818	0.320020259	0.679363426
YDR244W	0.873637634	0.168354298	1.284571086	0.374920398	0.28238762	0.735239085	0.095184576	0.85556962
YDR245W	0.818221578	0.189582173	1.535691049	0.257968961	1.070872194	0.175871404	0.223741014	0.777237852
YDR246W	0	1	0.686607352	0.718416069	0.370737469	0.636309425	0.219868808	0.779391268
YDR247W	0	1	1.103546942	0.477456504	0.406442521	0.610052678	0.57829239	0.442171838
YDR248C	1.645729097	0.021384181	1.04495425	0.509428016	0	1	0	1
YDR249C	0	1	0.607251685	0.762099837	0	1	0.305279631	0.696759465
YDR251W	0.459501129	0.411960508	0.915700914	0.582635553	0	1	0.451091672	0.540455326
YDR252W	0.539238085	0.363509825	1.042614716	0.510147287	0.251400174	0.775366252	0.236757398	0.770123348
YDR253C	0.537231707	0.364570185	1.218224967	0.412545455	0.603433874	0.475241199	0.68099326	0.374725086
YDR254W	0.243356364	0.637498462	1.067921862	0.496058075	0.628574405	0.44940258	0.370342734	0.594780521
YDR255C	0	1	0.834220094	0.632747429	0.197836977	0.817212971	0	1
YDR256C	1.053026931	0.109306785	0.725547679	0.69646937	0.35299532	0.681543943	0.37255236	0.592454798
YDR257C	0.565056459	0.348383199	2.298637518	0.056085193	1.499896618	0.046950355	0.653686449	0.382755418
YDR258C	3.301341489	5.00E-04	0.366557293	0.865398333	0.196154113	0.81819242	0	1
YDR259C	0	1	0.267890394	0.912174103	0.267890394	0.761398859	0	1
YDR260C	0	1	0.170052534	0.940636345	0	1	0.170052534	0.802392039
YDR261C	0	1	0.400605918	0.85116926	0.078181246	0.871104485	0.078181246	0.865252157
YDR261W-B	0	1	0.255772335	0.915183496	0	1	0	1
YDR262W	0.200149418	0.680825925	0.237246602	0.922512358	0.237246602	0.792853519	0	1
YDR263C	0.366535936	0.472045633	1.380009772	0.33226224	1.230007448	0.110561798	0	1
YDR264C	0.306290553	0.551702646	0	1	0	1	0	1
YDR265W	0.812587231	0.19315645	0.81252592	0.647503954	0.124746502	0.839445055	0.627656748	0.406107193
YDR266C	0	1	0.989387618	0.539367647	0.259158816	0.768291391	0.279146782	0.726825974
YDR267C	0.906463417	0.158952703	1.60568424	0.231444527	0.214357658	0.813201676	0.496813295	0.501905679
YDR268W	3.948960454	0	1.757102887	0.177010027	0.373501553	0.63221708	0.402602791	0.570810409
YDR270W	0.779442752	0.206224315	1.361878845	0.340170236	0.912290622	0.253040865	0.366024026	0.608052209
YDR272W	0	1	0.308209669	0.89712036	0	1	0.24242959	0.767621598
YDR273W	0	1	0.204965345	0.93530072	0	1	0.055590025	0.878403877
YDR275W	0	1	0	1	0	1	0	1
YDR276C	0.095974448	0.723539297	1.488047427	0.278148383	0.45108202	0.591632941	0	1
YDR277C	0	1	0.557580649	0.788918213	0	1	0.354966709	0.638717949
YDR279W	0	1	0.486127001	0.816061508	0.450590141	0.592126058	0.300732169	0.701684962
YDR280W	1.167954861	0.080596491	2.062479711	0.095588235	0.690946267	0.398877786	0.849039037	0.255867769
YDR281C	0.044722846	0.738637134	0.08039617	0.956294661	0	1	0.035673324	0.882012821
YDR282C	3.333616611	0.000508475	1.891820425	0.136582418	1.059882284	0.181179402	0.446506838	0.546554756
YDR283C	0.131780264	0.696889488	1.150566383	0.44875594	0.35321378	0.678680969	0.214490319	0.782776433
YDR284C	0	1	1.980368231	0.115881612	0.604534253	0.475389653	0	1
YDR285W	0.243699581	0.637623153	0.556693533	0.78928702	0	1	0.102103096	0.840859046
YDR286C	1.437460024	0.036909976	0.603571692	0.764136905	0.603571692	0.475899281	0	1
YDR287W	0	1	0	1	0	1	0	1
YDR288W	0.429396261	0.434824142	0.810036497	0.648699495	0.471797932	0.582015306	0.338238565	0.669584816
YDR289C	0.659207537	0.275572414	1.693857247	0.195209532	1.031149099	0.193152174	0.524243495	0.481559633
YDR291W	1.467170783	0.03345	1.010726685	0.529232217	0.45108202	0.591632941	0	1
YDR292C	0.07523473	0.734320834	1.958930507	0.119793439	0.761922897	0.350288809	0.081536912	0.864634963
YDR293C	0.542665676	0.362118551	1.412013472	0.315023256	0.674813284	0.4090462	0	1
YDR294C	0.448147723	0.425520322	1.559389019	0.249818055	0.221437949	0.804184178	0.531126247	0.473149688
YDR295C	0.416354186	0.436921435	2.337372513	0.051899563	0.752664508	0.355937778	0.700318165	0.364538879
YDR296W	4.631503309	0	0.870778678	0.610258364	0	1	0.227638238	0.775235849
YDR297W	1.158093173	0.08283737	1.255943916	0.39099565	0.625721942	0.451013514	0.19490255	0.795303147
YDR298C	0.478198348	0.399646886	0.854472927	0.620618253	0.249938674	0.784313409	0	1
YDR299W	0.571422893	0.343072886	1.591521617	0.235863074	0.587070736	0.487723834	0.336289276	0.669001772
YDR300C	0	1	0	1	0	1	0	1
YDR301W	0.346421893	0.521898217	2.794708265	0.016481481	0.767596616	0.346167883	2.14755914	0.005
YDR302W	0.776061738	0.208257899	1.999949721	0.110658915	0.919491074	0.249230769	0.635172185	0.396613603
YDR303C	0	1	1.146621022	0.450950947	0.30968899	0.716592076	0.607758324	0.419788079
YDR304C	0	1	1.009881263	0.528672168	0	1	0.124046651	0.826362324
YDR305C	0.445814352	0.427676588	0.563304701	0.786745531	0	1	0.209008995	0.78658062
YDR306C	0.338238565	0.530036576	1.168728684	0.438608542	0.566921316	0.504517675	0	1
YDR307W	0	1	0.30505439	0.898385218	0	1	0	1
YDR308C	0.525783257	0.369431579	2.243171726	0.063929889	1.765594815	0.021371429	1.455126489	0.040795455
YDR309C	0	1	0.436756535	0.838285372	0.271439229	0.755765705	0.436756535	0.554205975
YDR310C	0.616036597	0.307514268	0.30968899	0.897550146	0	1	0	1
YDR311W	1.170116575	0.080105448	0.670945736	0.728490191	0.219863716	0.806421343	0.45108202	0.543381877
YDR312W	0.102344655	0.715168539	1.329044545	0.353881303	0.551417971	0.518143608	0	1
YDR313C	0.511973349	0.375131919	1.181504653	0.43033853	0.250455344	0.777637847	0	1
YDR314C	0.329666909	0.53334781	0.320725073	0.891719601	0.082500977	0.867034031	0.082500977	0.860302623
YDR315C	0.125752508	0.701617135	1.708165239	0.189866332	1.224710471	0.111818182	0.489766613	0.507309501
YDR316W	4.009272699	0	0.62944349	0.751491301	0	1	0.203900883	0.787141172
YDR317W	0	1	0	1	0	1	0	1
YDR318W	0	1	0.596106801	0.768023131	0.077559386	0.871638623	0	1
YDR319C	0	1	0.478205085	0.819029869	0.207054893	0.813980439	0	1
YDR320C	0.387355692	0.451264936	0.373568271	0.861653488	0.106086701	0.849068575	0.176996278	0.80055828
YDR320C-A	0.332512574	0.532718023	1.277034768	0.378879566	0	1	0.763639738	0.306072961
YDR321W	0.341128188	0.526956202	0.519795897	0.802945501	0	1	0.091776584	0.856187883
YDR322C-A	1.03659042	0.113948498	1.118141719	0.469062631	0.674916713	0.40852349	0.098000997	0.84565445
YDR322W	4.253114968	0	1.86301761	0.145153765	0	1	0	1
YDR323C	0.410535289	0.441061571	1.734629373	0.1814	0.921039091	0.249066339	0	1
YDR324C	0.445115072	0.428143872	3.581870203	0.0025	2.999089423	0	0	1
YDR325W	0.7993171	0.200954505	1.30203504	0.365610127	0.31209442	0.712728958	0.45108202	0.543381877
YDR326C	0.133116941	0.694939107	0.658586005	0.734539566	0.29514888	0.725194621	0.230320184	0.773922508
YDR328C	0.354030213	0.505860764	1.866459593	0.144348291	0.584237999	0.489599499	0.355584662	0.638851945
YDR329C	0.691574832	0.256693431	1.336931176	0.351325879	0.603321105	0.475192182	0	1
YDR330W	0.466556767	0.407471374	1.069739423	0.495332802	0.582780779	0.490758235	0.122613686	0.829824057
YDR331W	0.369880342	0.468462148	1.937331387	0.125088548	0.568471332	0.503164862	1.107987287	0.125911602
YDR332W	1.487977133	0.031760204	1.757387941	0.177312614	0.485582447	0.572197168	0.677001453	0.373187919
YDR333C	0.446728481	0.427380846	2.059253409	0.096	0.611049768	0.46798153	0.767231565	0.3045
YDR334W	0.756464367	0.216967688	2.996767275	0.009627329	1.644721699	0.030185185	2.422749972	0.002727273
YDR335W	0.979643632	0.134117647	2.165837193	0.074501608	0.541610281	0.52692131	0.77380123	0.298490153
YDR336W	1.679718287	0.019510086	0.307462152	0.897593342	0	1	0.11856048	0.834700855
YDR337W	4.089527292	0	2.799196721	0.01627907	0.868033511	0.278709677	0.227638238	0.775235849
YDR338C	0.547398391	0.35963969	1.013518682	0.52743493	0.666281769	0.414118508	0.547398391	0.466593886
YDR339C	1.065365652	0.105218045	2.681524134	0.021187739	2.308144385	0.003	0.122613686	0.829824057
YDR341C	0.184661874	0.691284712	0.952190807	0.561122159	0.668729143	0.412992647	0.375616132	0.58970339
YDR342C	0	1	0	1	0	1	0	1
YDR343C	0.015210299	0.740502753	0.24242959	0.921495045	0.24242959	0.790172469	0.24242959	0.767621598
YDR345C	0.19952505	0.680920789	0.19952505	0.93525784	0	1	0.19952505	0.790156372
YDR346C	0.178020131	0.691930804	1.635480464	0.218259202	1.635480464	0.03109589	0.698827504	0.364416517
YDR347W	4.558795563	0	1.595265209	0.235242291	0.822181156	0.311006098	0	1
YDR348C	0.26844608	0.602360308	1.130295731	0.462028061	0.327530127	0.702772727	0.943929545	0.197291667
YDR349C	1.205733098	0.071587591	2.953398378	0.010813953	0.860553346	0.284983498	0.566363374	0.451354765
YDR350C	1.395087579	0.041759259	0.193468242	0.936931961	0	1	0.088724424	0.858445122
YDR351W	0.214571745	0.669985324	0.447411249	0.834117221	0.402014396	0.612699038	0.402014396	0.570140845
YDR352W	0.441647073	0.429097314	0.529325182	0.799624713	0.263568802	0.765806129	0.077559386	0.86531767
YDR353W	0.104224986	0.714348168	0.065276554	0.960734328	0.065276554	0.880566231	0	1
YDR354W	0.365137807	0.477651426	2.120094785	0.083509834	1.024781985	0.192745098	0.654096748	0.38265528
YDR356W	0.412812973	0.440264167	1.116946068	0.469714645	0.953760392	0.224548969	0.648706001	0.383601824
YDR357C	0.468469232	0.407767643	0.773139622	0.67033139	0.228641952	0.800279523	0	1
YDR358W	0.739443047	0.224669887	1.505493804	0.27243807	0.860123768	0.28521978	0.259080116	0.749990476
YDR359C	0.17747639	0.691524526	1.829539988	0.153625378	0.37255236	0.634391268	0.219727732	0.780275267
YDR361C	0.289592388	0.565682582	2.254756384	0.062354049	1.40494777	0.066835443	0.277085563	0.736336336
YDR362C	0.438234226	0.431155029	1.588223623	0.236497829	0.319224134	0.707699548	1.037423763	0.155953488
YDR363W	0.501314992	0.380677189	2.166891635	0.074516129	0.579245784	0.493553362	1.178685088	0.1042
YDR363W-A	0.063450441	0.738104463	0.853147392	0.620832517	0.853147392	0.289750813	0.103408259	0.84092827
YDR364C	0.8481656	0.178460775	1.925354183	0.127791908	0.532953889	0.532362294	0.526381237	0.479795292
YDR365C	0.781932712	0.206246764	1.889983203	0.136473799	0.966203802	0.218558201	0.462022879	0.534455185
YDR367W	0.345663605	0.523013343	1.101434429	0.478417355	0.712901534	0.390522876	0.338238565	0.669584816
YDR368W	0.721034763	0.239159533	1.410911305	0.315548462	0.261791179	0.766286569	0	1
YDR369C	0.102660521	0.71524046	0.468240067	0.825036783	0.30505439	0.717861795	0	1
YDR370C	0.301808334	0.555065382	0.609730143	0.76046158	0.269889777	0.756673442	0	1
YDR371W	0.474933979	0.401988304	1.509534044	0.270891803	0.572723052	0.500291616	0	1
YDR372C	1.429242255	0.037662651	2.23302754	0.064208633	0.854107876	0.29001087	0.095939478	0.853758159
YDR373W	0.860691546	0.173462717	2.562459008	0.029216301	1.388059207	0.069785933	0.674813284	0.373001658
YDR374C	0.30505439	0.552792948	0.705434585	0.707378528	0.705434585	0.394690763	0	1
YDR374W-A	0	1	0	1	0	1	0	1
YDR375C	3.946666921	0	0.944098245	0.564131274	0	1	0	1
YDR376W	1.32097391	0.051523605	1.306279355	0.364001019	0.183505668	0.822809728	0.215299095	0.78153721
YDR377W	0.961788994	0.14017744	0.626431075	0.752392621	0.374272639	0.630707368	0.374272639	0.591376404
YDR378C	0.333366082	0.532710076	1.338214704	0.350923159	0.718849915	0.388019967	0	1
YDR379C-A	2.88714493	0.001336406	1.193961198	0.424825555	0.652925354	0.420354359	0.301369098	0.700335165
YDR379W	0	1	0	1	0	1	0	1
YDR380W	0.907804964	0.158813559	1.479710682	0.281720025	0.894986041	0.262450408	0.693637126	0.366849558
YDR381C-A	1.092394959	0.09746875	0.403442767	0.849707409	0	1	0	1
YDR381W	0	1	2.238532801	0.064	0.846260508	0.29424307	1.167205625	0.106858974
YDR382W	0.589583064	0.3282	2.497155736	0.034366197	1.175559673	0.128427419	0.999064332	0.172738589
YDR383C	0	1	0	1	0	1	0	1
YDR384C	0.259945208	0.610076166	0.778337436	0.667666461	0.468648446	0.58472166	0.607408664	0.417697368
YDR385W	0.371320846	0.465007981	1.193039762	0.425149321	0.417978427	0.606244953	0	1
YDR386W	0.313604378	0.54238467	1.153167518	0.447835141	0.221234228	0.803991973	0	1
YDR387C	0.246332098	0.637255871	0.061645523	0.96243791	0.061645523	0.88179036	0.061645523	0.876488327
YDR388W	0.527350399	0.368907741	0.277257044	0.908220953	0	1	0.277257044	0.733221884
YDR389W	0.561997648	0.350388571	2.819727692	0.015260664	0.501314992	0.560485278	1.157116764	0.111625
YDR390C	0.361871844	0.489114704	1.46079385	0.288913309	0.802726001	0.32661181	0.366024026	0.608052209
YDR391C	0.163185676	0.694401544	0.080782316	0.956207589	0	1	0	1
YDR392W	0.47024495	0.405053038	2.126105617	0.082675841	0.499197015	0.560710412	0	1
YDR393W	1.007491379	0.124510345	0.983098068	0.542459854	0	1	0	1
YDR394W	0	1	3.024035361	0.0092	1.600912841	0.033458333	0	1
YDR395W	0.175941817	0.691557103	1.084108916	0.485991118	0.820540114	0.313002028	0	1
YDR397C	1.02102434	0.119732771	3.963874588	0.000416667	1.816844331	0.017100592	0.593296514	0.428690176
YDR398W	0.874437762	0.168098739	1.739145811	0.180368745	1.01280512	0.196593886	0	1
YDR399W	0	1	1.933786307	0.125725995	1.552146203	0.038854962	0.256114041	0.75073724
YDR400W	0.692172914	0.256425439	1.467756964	0.285855911	0.310840877	0.715011119	0.602933993	0.421533505
YDR402C	0.205823515	0.679374819	1.18938651	0.426942819	0.250093355	0.780243823	0.532480975	0.471506276
YDR403W	0.186366186	0.690410689	0.406345593	0.848901488	0.182798525	0.822822419	0.34400615	0.662669466
YDR404C	0	1	3.101528534	0.007923077	1.954996887	0.010827068	2.261251989	0.004375
YDR405W	4.332949067	0	0.948720519	0.562031084	0	1	0	1
YDR406W	0	1	0	1	0	1	0	1
YDR407C	0.646356247	0.281410428	0.27753233	0.908289734	0	1	0	1
YDR408C	1.939683607	0.011965517	2.574470793	0.028063492	0.984325024	0.209043716	0.078498039	0.864129568
YDR409W	0	1	1.074051036	0.492468	0	1	0.909203579	0.222774194
YDR410C	0.373661811	0.460571429	1.428002717	0.307263033	0.551741698	0.518357686	0.274960366	0.735393035
YDR411C	0.998725102	0.128417462	0.56994232	0.783359767	0	1	0.355584662	0.638851945
YDR412W	0.393011281	0.448557214	1.785047392	0.166927427	1.228521833	0.111076233	0.45108202	0.543381877
YDR414C	0.476922492	0.400728963	1.719119064	0.186448598	1.000236956	0.201949153	0.565993665	0.451019473
YDR415C	0.28238762	0.573656592	0.127556138	0.944056546	0.127556138	0.837583448	0	1
YDR416W	0.86231544	0.172612705	2.497902507	0.034504249	1.334074002	0.084548023	0.666052988	0.375104
YDR418W	0.277085563	0.589103314	0.65295411	0.737335203	0.277085563	0.752829352	0	1
YDR419W	0.081714344	0.730214646	1.59592405	0.235235294	0.420618805	0.606744815	0.365137807	0.610153231
YDR420W	0.222092143	0.654427208	1.020077905	0.523538345	0	1	0.689639155	0.368758741
YDR421W	0.45108202	0.42371467	1.22007924	0.411414566	0.672748389	0.410334076	0.269574788	0.738659438
YDR422C	0.30968899	0.549321915	0.24339563	0.92176699	0.063836215	0.88067229	0	1
YDR423C	0	1	0.070095479	0.958520439	0	1	0	1
YDR424C	0	1	0.773071688	0.670266871	0.385895282	0.619978587	0	1
YDR425W	0.609960508	0.312270169	0.240900607	0.921465462	0	1	0	1
YDR427W	0.36222166	0.484976816	1.661031048	0.208538705	0.931970016	0.24084788	0	1
YDR428C	0.784471841	0.205736568	0.917903524	0.581427589	0	1	0	1
YDR429C	0.92679157	0.151296729	3.518356418	0.002727273	1.365709269	0.075811209	0.345878152	0.658955944
YDR430C	4.309691903	0	2.159055947	0.074984177	0.546131692	0.524144509	0.64328107	0.389688889
YDR432W	0.435114587	0.433195967	1.704172201	0.191623647	0.129384782	0.83595192	1.361687749	0.057669903
YDR434W	0.436726421	0.432365072	2.521754162	0.032941176	1.108208816	0.158183486	0.197003581	0.792026449
YDR435C	0.375278702	0.458708115	0.547565239	0.79397246	0	1	0	1
YDR436W	0.543348573	0.361950549	0.998653075	0.534358309	0.455304502	0.593668317	0.265575128	0.746760563
YDR437W	0.180554094	0.69201958	0.267105994	0.912122868	0.267105994	0.761753269	0	1
YDR438W	0	1	0.026994394	0.963571568	0.026994394	0.889295952	0	1
YDR439W	0.098427436	0.717262802	0.159698448	0.940275305	0.159698448	0.828740135	0	1
YDR440W	0.26844608	0.602360308	1.533586398	0.259413351	1.003214061	0.200753912	0.691959488	0.366701754
YDR441C	0.063120819	0.737872549	0.03282913	0.962546838	0	1	0	1
YDR443C	0.333360559	0.532552727	1.824761886	0.154755245	0	1	0.584237999	0.435409035
YDR444W	0.346571518	0.521791822	0.616236471	0.756564802	0.430841639	0.600754545	0	1
YDR446W	0	1	0	1	0	1	0	1
YDR447C	0	1	0.00135094	0.963357905	0	1	0	1
YDR448W	1.173115382	0.078943662	1.857736499	0.145774059	0.992863532	0.205849582	0.973570347	0.18243346
YDR449C	1.064376569	0.105352324	1.037765485	0.513512365	0.564782891	0.505816448	0	1
YDR450W	0	1	2.349489401	0.050896861	0	1	0	1
YDR451C	0.931049013	0.150117925	2.898484186	0.012139037	0.611114906	0.46809901	1.982568919	0.006388889
YDR452W	0.907346927	0.158860045	0.578265136	0.779196595	0	1	0.222740714	0.775889831
YDR453C	0.256123194	0.611887031	0.678508111	0.722867332	0.340268901	0.696136012	0.185731161	0.799036558
YDR454C	0.487944716	0.39495509	2.587413989	0.027313916	1.693503801	0.025888325	0	1
YDR456W	0.614283632	0.308821676	1.03550324	0.515385802	0.665439678	0.413673913	0.249938674	0.761292517
YDR457W	0	1	1.858591775	0.145855194	1.65936728	0.029190476	0.63934248	0.393406433
YDR458C	0.062626079	0.738212099	1.504509841	0.272838542	0.566551642	0.504610778	0.907453106	0.223504823
YDR459C	0.380000511	0.455365157	0.604180372	0.763859269	0.604180372	0.475451571	0	1
YDR460W	0.316210951	0.539814418	1.487906439	0.277859405	0.678720258	0.405603901	0	1
YDR461C-A	0.02761348	0.739618705	0.02761348	0.963469706	0	1	0.02761348	0.882865348
YDR461W	0.02761348	0.739618705	0.02761348	0.963469706	0	1	0	1
YDR462W	4.297668911	0	1.975673031	0.116666667	0.949838068	0.227122762	0	1
YDR463W	0.193413687	0.689320113	0.747361615	0.683188929	0.440062065	0.59691989	0.378938069	0.58513879
YDR464W	0.726370352	0.235176471	2.453860134	0.03882199	1.208441606	0.118221258	1.698153606	0.016774194
YDR465C	0.866169371	0.171480331	2.280411647	0.058235294	0.622518373	0.454434724	0.277085563	0.736336336
YDR466W	0	1	1.355448847	0.343464266	0.955270748	0.223901809	0.214783267	0.781609895
YDR468C	0.471988113	0.404021266	0.947947062	0.56238885	0.638771913	0.436758621	0	1
YDR469W	0.599588557	0.320725707	1.816566579	0.156574803	1.084104329	0.16906087	0.993527354	0.17373494
YDR470C	3.161748312	0.000670103	1.502555982	0.274024707	0.471988113	0.582422075	0.755309549	0.311945032
YDR471W	0	1	0.596327	0.768266954	0.134562806	0.831541249	0.236668578	0.769630282
YDR472W	0.556470891	0.354618859	1.818603588	0.155694581	1.305727734	0.091861702	0.120124888	0.834896429
YDR473C	0.477576911	0.400568071	1.640443194	0.216245181	0.249938674	0.784313409	0.422602129	0.559684858
YDR475C	0.266390056	0.603091958	0.091995418	0.953153426	0	1	0.091995418	0.854962534
YDR476C	0.592394469	0.325538649	0.592394469	0.770018777	0	1	0	1
YDR477W	0.616117381	0.307652284	1.602365984	0.232969562	0.928140215	0.244111801	0	1
YDR478W	0.118905676	0.70939418	0.226379371	0.927486642	0	1	0	1
YDR479C	0.553055273	0.355928211	1.37069282	0.335921199	1.275508243	0.098490099	0.361871844	0.62686645
YDR480W	0	1	0	1	0	1	0	1
YDR481C	0.913541707	0.156378132	0.715947903	0.70098476	0	1	0	1
YDR482C	0.466117068	0.407419048	0.687824844	0.717559575	0.598153796	0.479020619	0	1
YDR483W	0.177936319	0.691751743	1.391939283	0.325532157	0.648789335	0.423037975	0.124474934	0.826654624
YDR484W	0.773432151	0.208780694	2.23350507	0.064216216	1.253071719	0.103858824	1.139173195	0.115
YDR485C	1.061001829	0.106780924	2.08468735	0.090186782	0.70447786	0.394823718	0	1
YDR486C	0.585887742	0.329790294	1.185596623	0.429125561	0.366024026	0.646243321	0.277257044	0.733221884
YDR487C	1.353491533	0.046453744	2.589333743	0.027263844	1.227599462	0.111208054	0.622963715	0.408845619
YDR488C	0.106384362	0.713801154	0.30968899	0.897550146	0.30968899	0.716592076	0.30968899	0.695292463
YDR489W	1.175149002	0.078289242	1.33129548	0.353664203	0.19604497	0.819214203	0	1
YDR490C	0.341037861	0.526719382	0.401119581	0.850999764	0.231946195	0.798543046	0.08545396	0.859261134
YDR492W	0.770396782	0.209865093	0.234662654	0.923704658	0	1	0	1
YDR493W	4.8804529	0	1.866486077	0.144481283	0.708579981	0.394351702	0.469666406	0.529729973
YDR494W	1.67461095	0.019913793	0.483053845	0.817057659	0	1	0	1
YDR495C	0.0744033	0.734744417	0.391607556	0.854186811	0.270348894	0.756058963	0.090485292	0.857586558
YDR496C	0.249938674	0.632484433	3.883576967	0.001333333	3.160701306	0	0.722875661	0.342384615
YDR497C	0.076777578	0.732856431	1.472779533	0.283877171	0.784447384	0.335121723	0.353503069	0.641158157
YDR498C	0.0744033	0.734744417	0.526722564	0.801533758	0.229852164	0.799773514	0	1
YDR499W	0.85356133	0.176193353	0.623377861	0.753480648	0.274055192	0.754253147	0.353100796	0.643050217
YDR500C	0.286209852	0.566927711	0.737291872	0.689214925	0.737291872	0.36822357	0	1
YDR501W	0	1	1.165211925	0.440737489	0.783449213	0.334990672	0.462146242	0.535251101
YDR502C	0	1	0.152258323	0.940218873	0.152258323	0.829384486	0	1
YDR503C	0.306271077	0.551360473	0.633357079	0.748762458	0	1	0	1
YDR505C	0.282111031	0.573695219	0.693240749	0.714317003	0.186586284	0.821612532	0.329580781	0.673507026
YDR506C	0	1	0.235386435	0.92397122	0.235386435	0.795588608	0	1
YDR507C	0.12324605	0.704301333	0.870075245	0.610198478	0.668164177	0.413120411	0.370395022	0.595044612
YDR508C	0	1	0.516530437	0.803439474	0.254707556	0.772452271	0.159897638	0.803192279
YDR510W	0	1	0.371983679	0.862617886	0	1	0.395344111	0.574703731
YDR511W	2.636802677	0.002625	0.649713867	0.73821868	0	1	0.303707632	0.697860697
YDR512C	0.825188311	0.187173913	0.448503488	0.833688149	0.205198289	0.814370195	0.00032381	0.885166297
YDR513W	0.38401429	0.45198852	0.091599767	0.953109091	0	1	0	1
YDR514C	0.657080071	0.275764222	0	1	0	1	0	1
YDR515W	1.041360211	0.112276657	1.19767956	0.423151184	0.527653487	0.538428732	0.256925576	0.74954567
YDR516C	0.988471822	0.131653333	1.207456463	0.418296501	0.734148569	0.371725626	0	1
YDR517W	1.680050164	0.019537572	1.611100677	0.229557389	0.555881045	0.514979472	0.07523473	0.869726253
YDR518W	0	1	0.45108202	0.832690355	0.45108202	0.591632941	0	1
YDR519W	0.361258428	0.489419231	1.332120327	0.353560847	0.488949205	0.569302694	0.392089102	0.572280956
YDR520C	0.367630708	0.470611923	0.926393207	0.57599723	0	1	0.26844608	0.744321168
YDR522C	0.07559147	0.733531756	0.511074184	0.803893783	0.217837864	0.812460317	0	1
YDR523C	0	1	1.354564551	0.343961853	0	1	0.708579981	0.360615672
YDR524C	0	1	0.24242959	0.921495045	0	1	0.24242959	0.767621598
YDR524C-B	0.09539478	0.726267696	0	1	0	1	0	1
YDR525W-A	0	1	0	1	0	1	0	1
YDR527W	1.164327943	0.081184669	1.193832859	0.42477808	0.346421893	0.688843458	0.633053308	0.400129125
YDR528W	0	1	0.30968899	0.897550146	0.30968899	0.716592076	0.30968899	0.695292463
YDR529C	0.94926426	0.145099256	0.44588187	0.835357918	0.081536912	0.869087353	0	1
YDR530C	0	1	0.265142247	0.913575797	0.265142247	0.765531773	0	1
YDR531W	0	1	2.484770787	0.035452055	1.182535229	0.125693878	0.355584662	0.638851945
YDR532C	0.30505439	0.552792948	0.612422397	0.758312041	0.102660521	0.850182894	0.544154147	0.469621622
YDR533C	0.310301518	0.549908451	0.666021064	0.731207141	0	1	0.310301518	0.697326901
YDR534C	0	1	0.28342383	0.905507278	0	1	0.28342383	0.721151805
YDR536W	1.153421522	0.083865979	1.293550631	0.370628141	0.606949426	0.471523309	0.52389521	0.481456212
YDR538W	0	1	0.172663443	0.940699812	0	1	0	1
YDR539W	0.231273756	0.645107348	0.578836996	0.778844823	0	1	0	1
YDR540C	0	1	0	1	0	1	0	1
YDR541C	0.45108202	0.42371467	0.509447729	0.804779874	0.058365709	0.882497454	0.058365709	0.877972798
YBL072C	1.262938554	0.060891089	2.211847455	0.066994819	1.40484554	0.066624606	0	1
YBL087C	0.818160495	0.189424861	3.006197236	0.009487179	0.437388269	0.597734984	0.730275878	0.33516
YEL001C	0.904233317	0.159004474	1.208100645	0.4180553	0	1	0.65244909	0.381769231
YEL002C	0.095998853	0.723807553	1.738517195	0.180649123	0.711611079	0.391083062	0.373255897	0.592108939
YEL003W	0.203900883	0.679588134	1.748875171	0.178132261	0.594973758	0.481051282	0.726866509	0.338574219
YEL004W	0	1	1.229927902	0.406490316	1.013201332	0.19659854	0	1
YEL005C	0	1	0.484700384	0.816557621	0.081887285	0.868246532	0	1
YEL006W	0.288361027	0.565996644	0.970271583	0.550465704	0.519189563	0.546464703	0	1
YEL007W	0	1	2.776042829	0.016784141	0.910609928	0.254107784	1.358879687	0.056698113
YEL009C	0	1	1.054966516	0.504562992	0.257195469	0.769322762	0.807661746	0.275011765
YEL011W	0.520684497	0.370799373	1.463105132	0.287977941	0.879957682	0.270022523	0.750572901	0.315672269
YEL012W	0.775311874	0.208415673	1.910563509	0.131712018	0	1	0.670809752	0.373814935
YEL013W	0.067280741	0.736301134	2.937134366	0.011073446	1.220004682	0.113907285	1.133831534	0.115906433
YEL015W	0.277257044	0.585489876	2.328992634	0.05304721	1.251460081	0.104379391	0.893351456	0.231397516
YEL016C	0.348377726	0.517854736	0.26873176	0.911379159	0	1	0	1
YEL017W	0.185829605	0.690165777	0.185394832	0.938048985	0	1	0	1
YEL018W	0	1	0.280770522	0.906549978	0	1	0.280770522	0.724009409
YEL019C	0	1	0.749690896	0.682869644	0.486395101	0.57156873	0.263295794	0.747453237
YEL020C	0.196257638	0.683681961	0.538561058	0.797377514	0.297774196	0.72458617	0	1
YEL020W-A	4.60170874	0	0.424545784	0.842411737	0.078876964	0.870972186	0	1
YEL021W	0.216533611	0.666277565	1.211680768	0.416546296	0.859256159	0.284808743	0.970121791	0.182883895
YEL022W	0.460905351	0.411959396	0.748900042	0.683262967	0.316237836	0.709254123	0.082811288	0.860369997
YEL023C	0.374622114	0.459528796	0.928210308	0.575235947	0	1	0.193445028	0.79580138
YEL024W	0.648675824	0.280926928	1.603259451	0.232624535	0.488436083	0.569594523	0.495993435	0.502497608
YEL025C	0	1	0.137748033	0.941281314	0	1	0	1
YEL026W	0.753954988	0.218094059	2.645177496	0.022701754	1.85906733	0.014876543	0.45108202	0.543381877
YEL027W	0.245252301	0.636961752	0.45108202	0.832690355	0	1	0	1
YEL029C	0.43408539	0.433250436	1.657779701	0.210110323	0.603506785	0.47540823	1.185971676	0.102534247
YEL030W	2.578930484	0.002991803	0.876675259	0.607189477	0	1	0	1
YEL031W	0.67283324	0.267537155	1.84178078	0.150686475	1.073455565	0.174931741	0.768325216	0.303638344
YEL032W	0.283198117	0.569023659	2.66886353	0.021666667	0.972885846	0.214146667	1.139935054	0.115149701
YEL034W	0	1	0.087802015	0.953172108	0	1	0	1
YEL036C	0.426030395	0.435575758	3.012695379	0.009350649	1.29225219	0.095102564	0.43408539	0.55670579
YEL037C	0.858366195	0.174786151	3.448554446	0.003194444	1.655849316	0.029245283	1.02328144	0.161875
YEL038W	0.336971344	0.5295186	0.896300161	0.592934636	0.067017467	0.879786961	0.19490255	0.795303147
YEL039C	3.042846681	0.001009615	0.95438601	0.559406117	0.505013318	0.557134247	0.505013318	0.494282888
YEL040W	0.323692228	0.535889968	1.768351166	0.173846154	1.282416052	0.097828283	0.543879836	0.468975189
YEL041W	0.45108202	0.42371467	0.739532088	0.687260233	0.139674186	0.830801452	0.265074485	0.745812048
YEL042W	0.52631675	0.369857445	1.508187636	0.271421087	0.966863194	0.218225166	0.444841223	0.548224522
YEL043W	1.082540151	0.101068111	1.081934147	0.48751713	0.477459551	0.578814086	0.229205196	0.7746351
YEL044W	0.708092612	0.246681682	1.908735055	0.132180791	0.697752346	0.399488592	0.548623729	0.463708972
YEL046C	0.744553716	0.222430894	0.854351344	0.620526488	0	1	0	1
YEL047C	0.645276528	0.28150266	0.667631084	0.73092561	0.264098615	0.765419032	0	1
YEL048C	0.235057658	0.644120511	0.367254672	0.865330243	0.338238565	0.700273392	0.367254672	0.602655827
YEL050C	4.8804529	0	2.112327853	0.085142429	0.414456524	0.606607302	0.693252006	0.366261023
YEL051W	0.526900678	0.369782839	0.484469846	0.816791378	0.364344958	0.654010608	0	1
YEL052W	0.918858987	0.155590278	1.555644347	0.251085595	0.45108202	0.591632941	0.816571794	0.274665012
YEL053C	1.620221929	0.022734807	1.107833287	0.475657785	0.824635169	0.30977459	0.283198117	0.720646186
YEL055C	0.644475062	0.282118194	2.26211055	0.06108365	2.033798351	0.007355372	0.2283122	0.775186147
YEL056W	0.45152414	0.416261072	1.820094917	0.155420376	0.528734156	0.537224719	0.948990411	0.192421053
YEL057C	0	1	0.049367833	0.963800672	0	1	0	1
YEL058W	0	1	0.421744648	0.843198381	0	1	0.198390374	0.79049961
YEL059C-A	0.564740485	0.348838413	0.607806738	0.761590231	0.242457388	0.790610809	0.974966345	0.182260536
YEL060C	0.670809752	0.269880113	1.585641922	0.237797834	0.575312394	0.49695785	0.355584662	0.638851945
YEL061C	0	1	1.773640198	0.17160149	0	1	0.73699324	0.328977505
YEL062W	0.878634305	0.16720339	0.742535682	0.685552561	0.215297073	0.812836772	0.410263121	0.566674208
YEL063C	0.466408657	0.407544111	0.80586571	0.65129519	0.23753181	0.792857596	0.077634172	0.865038117
YEL064C	0	1	0.86364423	0.612888597	0.454250364	0.593509378	0.764492419	0.30612069
YEL065W	0.376778343	0.457232577	0.256879519	0.915243478	0	1	0	1
YEL066W	0.055590025	0.739083597	0.308643833	0.896993699	0.308643833	0.715687637	0	1
YEL069C	0	1	0.04455688	0.962970629	0.04455688	0.885521783	0.04455688	0.880421493
YEL070W	0.049367833	0.739266456	0.151335599	0.939898886	0.112488652	0.848721845	0	1
YEL071W	0.078708642	0.731630353	0	1	0	1	0	1
YEL072W	0.302791676	0.554236878	0.676582187	0.724408326	0	1	0.059486477	0.877764096
YEL073C	0	1	0	1	0	1	0	1
YER001W	0.262118879	0.608175159	1.383593193	0.329830795	1.244023511	0.107099768	0.839271342	0.261903485
YER002W	0.815426978	0.191452206	3.361446895	0.004482759	2.69126797	0.000212766	0.469035579	0.530395683
YER003C	0.956791681	0.141907152	2.008206468	0.109474376	0	1	0	1
YER004W	0.203900883	0.679588134	0.374397615	0.861102582	0.255600246	0.771412578	0.118797369	0.834866405
YER005W	1.159444751	0.08254766	1.420900161	0.309964851	0.994925051	0.204650838	0.219863716	0.780267
YER006W	0	1	3.850227486	0.00125	2.294436723	0.003012048	0	1
YER007C-A	0.377137428	0.457189781	1.206614255	0.418400735	0.380937668	0.623672774	0	1
YER007W	0.409260207	0.442134689	0.3711293	0.863090318	0	1	0	1
YER008C	0	1	1.538704406	0.257189409	0.903540739	0.256911243	0.630975284	0.403837375
YER009W	0.120124888	0.708851548	1.428705007	0.306840545	0.729877502	0.374876385	0	1
YER010C	0.536062907	0.364095341	0.798202163	0.655980637	0	1	0.277085563	0.736336336
YER011W	0.529729676	0.367134472	0.36278081	0.868918169	0.16287067	0.827556433	0	1
YER012W	0.095939478	0.726000516	1.346631407	0.347312466	0.436897808	0.598652612	0	1
YER013W	0	1	0.821725813	0.641178344	0.370643793	0.636158333	0.370643793	0.595715268
YER014W	0.885436055	0.164714747	1.287063117	0.373725686	0.45108202	0.591632941	0	1
YER015W	0.612572138	0.309899434	1.194354563	0.424922868	0.543698494	0.526293948	0.162824005	0.802229654
YER016W	0.501579101	0.380458482	2.219000146	0.065679443	0.693252006	0.398051044	0.277085563	0.736336336
YER017C	3.057251559	0.001019417	1.075047017	0.491713371	0	1	0.243966271	0.767146057
YER018C	0.041762628	0.739004109	0.309961281	0.898122034	0	1	0.309961281	0.697923993
YER019C-A	0.968455534	0.138397436	2.030964987	0.102897574	1.062509453	0.180250417	0	1
YER019W	0.702905668	0.249217586	1.4250543	0.308126105	0	1	0.095939478	0.853758159
YER020W	0.45108202	0.42371467	2.823966126	0.015023923	0.671144985	0.411680237	0.355584662	0.638851945
YER021W	0.851641173	0.176353646	0.571700387	0.782935099	0	1	0	1
YER022W	0.585524013	0.329659091	1.848162509	0.148513932	0.53231728	0.533446712	0.45108202	0.543381877
YER023W	0.291842838	0.563675876	0.213235671	0.934086661	0.213235671	0.81328153	0	1
YER024W	0	1	1.325385796	0.354887846	0.264523775	0.765384358	0	1
YER025W	0.947710782	0.14495086	2.518254412	0.032848837	1.234888728	0.109476082	0.614941501	0.41376184
YER026C	1.213204643	0.070110906	1.904548397	0.13347191	0.376659798	0.62858111	0.45108202	0.543381877
YER027C	0.314702723	0.541336651	0.415279453	0.84598764	0	1	0	1
YER028C	0	1	0.057081852	0.96314881	0	1	0	1
YER029C	0.086186949	0.728306247	1.104630128	0.47720332	0.786991918	0.334280339	0	1
YER030W	1.270652733	0.059441118	2.088589366	0.089278499	0.733080509	0.371448158	0.603433874	0.420633894
YER031C	0.067450848	0.736500617	0.147265927	0.941028866	0	1	0.079815078	0.863307795
YER032W	0	1	1.080476177	0.488586957	0	1	0.595900232	0.427407878
YER033C	0.26844608	0.602360308	1.044948141	0.509268767	0.696994803	0.399294118	1.044948141	0.152890995
YER034W	0	1	0.374965544	0.860725919	0	1	0.30968899	0.695292463
YER035W	0	1	0	1	0	1	0	1
YER036C	0.643078669	0.284276272	1.574772106	0.242229345	0.19604497	0.819214203	0.889299153	0.232852761
YER037W	0	1	0.247173116	0.920985733	0	1	0	1
YER038C	0	1	0.37054789	0.863265259	0	1	0.37054789	0.595137363
YER039C	0	1	0.15127423	0.939845265	0.15127423	0.829612251	0	1
YER040W	0.26844608	0.602360308	1.887238115	0.137388466	0.421960154	0.60601083	0.682508065	0.374293103
YER041W	0.277808999	0.584257068	0.958379909	0.557490182	0	1	0.34400615	0.662669466
YER042W	0.355584662	0.502956785	2.858389783	0.01321608	0.998725102	0.20254571	0.131698759	0.817718341
YER043C	1.729144873	0.017727273	1.477929225	0.282510958	0.584237999	0.489599499	0.355584662	0.638851945
YER044C	1.904381617	0.012677966	1.097093467	0.480423346	0	1	0.25083804	0.759275701
YER044C-A	0	1	0	1	0	1	0	1
YER045C	0	1	0.753642003	0.68069268	0	1	0	1
YER046W	0	1	0.212764961	0.93397749	0	1	0.089671048	0.858463365
YER047C	0	1	2.128189669	0.082315951	1.326730606	0.08625	0	1
YER048C	0.224177724	0.652483543	1.246891459	0.397658654	0.26844608	0.762178151	0.34400615	0.662669466
YER048W-A	2.678496995	0.002435897	0.806205951	0.651072327	0	1	0.199733634	0.790493924
YER049W	0.464443988	0.409458175	2.829940564	0.014711538	1.605670489	0.033504274	0.723929235	0.343223301
YER050C	2.790627511	0.001748879	0.881166362	0.604577347	0	1	0.256959469	0.749857955
YER051W	0.526185206	0.369736148	0.859631298	0.61595675	0.336933875	0.699915482	0.215128991	0.781327649
YER052C	2.514996024	0.003467742	0.956160529	0.558713929	0.582780779	0.490758235	0	1
YER053C	0.172424155	0.692229636	0.776088074	0.668615811	0	1	0	1
YER054C	0.145995479	0.693995639	0	1	0	1	0	1
YER055C	0	1	1.200194848	0.421711547	0.43408539	0.59937557	0	1
YER056C	0	1	0.47285519	0.822844127	0.30641434	0.715809975	0.16644085	0.803167166
YER056C-A	0	1	0.74565489	0.684454791	0.139957837	0.831193071	0.281078199	0.724181057
YER057C	0	1	0.692448517	0.714883319	0.107854378	0.849447753	0.245236192	0.766342011
YER058W	4.371104157	0	0.824033514	0.640009575	0.089001535	0.864967097	0	1
YER059W	0.401415746	0.446179067	0.688280547	0.717569664	0	1	0.237351121	0.770079435
YER060W	0	1	2.634958949	0.023519164	1.479542445	0.051141869	0.56027439	0.457734994
YER060W-A	0.000834808	0.742790531	0.489653749	0.815531491	0.48881894	0.569192186	0	1
YER061C	1.99045769	0.010815603	1.695359218	0.194695222	0.297723736	0.724300036	0.823328741	0.272647815
YER062C	0.46840937	0.407482014	2.244585978	0.063733826	1.915762506	0.01294964	0	1
YER063W	0	1	2.793662653	0.016330275	1.139209636	0.143320537	0.076841234	0.865436508
YER064C	0.135163713	0.694970174	0.833425929	0.633091493	0	1	0.461679532	0.533798246
YER065C	0.469096192	0.40666987	1.141617996	0.454299186	0.329175127	0.70281642	0	1
YER066W	0.046623134	0.738626453	0.035723636	0.962408387	0	1	0.035723636	0.882360487
YER067W	0	1	0.157803353	0.940022755	0	1	0	1
YER068W	0.574495954	0.340504399	1.300117996	0.366759353	0.474551546	0.58069516	0.472577797	0.527274385
YER069W	0.552486037	0.356067227	1.89864438	0.134972191	0.712389157	0.390440457	0.279575661	0.726291667
YER070W	0	1	0.088297251	0.953177419	0	1	0.088297251	0.858371699
YER071C	0.588609243	0.329286146	0.55863324	0.788550876	0	1	0	1
YER072W	0	1	1.656516935	0.210251572	1.03355322	0.193937008	0	1
YER073W	0.45108202	0.42371467	2.088407957	0.089236311	1.259643306	0.102071429	0.346571518	0.658804612
YER074W	0.249014419	0.634185541	1.641617386	0.21608662	0.830075975	0.305813472	0.702504049	0.363247706
YER074W-A	0.203900883	0.679588134	0.936756402	0.570800979	0.936756402	0.237937107	0	1
YER075C	0.670299413	0.269887324	1.650178667	0.212734375	0.268159529	0.761975143	0.223257712	0.776506587
YER076C	0	1	0	1	0	1	0	1
YER077C	1.265029398	0.060437376	0.314902741	0.894196833	0.314902741	0.710358209	0	1
YER078C	3.246162648	0.000638298	1.318113606	0.359217211	0.839915259	0.300402542	0	1
YER079W	0	1	0	1	0	1	0	1
YER080W	3.080614613	0.000891089	0.948881176	0.562084806	0.316210951	0.708737828	0.277085563	0.736336336
YER081W	0.133445093	0.694898457	0.234668116	0.923900816	0	1	0	1
YER082C	1.074553001	0.102568389	2.662473742	0.022007299	0.776559315	0.340166667	0.28238762	0.724346457
YER083C	0.34400615	0.525282184	0.428159638	0.841046095	0	1	0	1
YER085C	0	1	0	1	0	1	0	1
YER086W	0.391322036	0.44926355	0.787886555	0.662963653	0.656187796	0.418354701	0	1
YER087C-B	0.048365771	0.738845781	0.048365771	0.963748766	0	1	0	1
YER087W	2.72952488	0.002079646	1.99164882	0.112784163	0.355584662	0.672100438	0	1
YER088C	0	1	1.155754257	0.445842745	1.155754257	0.137519685	0.70094199	0.365690909
YER089C	0.02159178	0.740896453	0.755477339	0.680284935	0.6802028	0.405959215	0	1
YER090W	0.974006902	0.136645078	2.413358757	0.042783251	1.105341983	0.159288321	0	1
YER091C	0.670945736	0.269526502	3.443788543	0.003424658	1.889937442	0.014172185	1.238802809	0.089140625
YER092W	0.079385835	0.731599398	0.171660916	0.940427886	0.106384362	0.848922495	0.065276554	0.877446043
YER093C	0.635105849	0.289263364	1.624158826	0.222450832	0	1	0.566573517	0.451609195
YER093C-A	4.261622967	0	2.748019091	0.017857143	0.49315314	0.567717333	0	1
YER094C	0.277188171	0.585448906	1.499713779	0.274328165	0.57978088	0.493253086	0	1
YER095W	0	1	0.612914076	0.758519728	0.612914076	0.464600132	0	1
YER096W	0	1	0	1	0	1	0	1
YER098W	0.590952853	0.327059538	0.96554609	0.553241107	0.097771619	0.85243648	0	1
YER099C	0.151544074	0.69405694	0.778841754	0.667526218	0.419935628	0.606785232	0	1
YER100W	0.45108202	0.42371467	0.936392983	0.57068857	0.352320293	0.682090083	0.277085563	0.736336336
YER101C	0	1	0.799056457	0.655703565	0	1	0	1
YER103W	0.142555941	0.694223129	0.14670071	0.940632338	0	1	0	1
YER104W	0.099156866	0.716765548	0.293516698	0.903688179	0	1	0	1
YER105C	0	1	1.164668413	0.441096972	0.960972485	0.221220472	0	1
YER106W	0	1	0.508583122	0.804922071	0.30968899	0.716592076	0.198894132	0.790242188
YER107C	0.315027438	0.541120199	1.47545611	0.283046729	0.817246311	0.316565657	0	1
YER109C	0.45108202	0.42371467	1.909303081	0.13199095	1.266607395	0.100240964	1.138083231	0.115029586
YER110C	0	1	2.315912552	0.054384134	1.889937442	0.014172185	0.444291403	0.548512331
YER111C	0	1	1.377311897	0.33235327	0.842026378	0.298427205	0.606766092	0.415973856
YER112W	0.838206359	0.18143272	2.490090175	0.034779006	1.188671751	0.124532225	1.472334512	0.039879518
YER113C	0.365375612	0.476549296	1.466746581	0.286273063	0.59881072	0.478517086	0.604587096	0.419453836
YER114C	0.55069354	0.357146845	1.495266592	0.275400384	0.643023694	0.431804303	1.117805592	0.121694915
YER115C	0	1	0.02761348	0.963469706	0	1	0	1
YER116C	0	1	0.160480044	0.9406092	0.064886097	0.880407066	0	1
YER118C	0.596177399	0.322299694	2.23830715	0.063938294	0.880365422	0.27003386	1.275521647	0.082068966
YER119C	0	1	0.45108202	0.832690355	0.45108202	0.591632941	0	1
YER120W	0.122591552	0.706077128	0.32450262	0.891141168	0.125131455	0.83894027	0	1
YER121W	0	1	0.036785181	0.962848735	0.036785181	0.88592331	0	1
YER122C	0.904699254	0.159013453	2.38071359	0.047216981	1.36349727	0.075701754	0	1
YER123W	0.602774064	0.318157733	1.174955515	0.435308204	0.728185274	0.376140797	0.454104957	0.537305699
YER124C	0.122653633	0.704503329	1.525505909	0.263813673	0.498095364	0.562394595	0.370000847	0.59506156
YER125W	0	1	0.541821348	0.796761511	0.364344958	0.654010608	0.364344958	0.61910231
YER126C	0.495993435	0.388229062	3.536182352	0.002615385	2.409411457	0.001971831	1.175640617	0.105562914
YER127W	0.369880342	0.468462148	1.010329527	0.529052988	0.19490255	0.819725434	0	1
YER128W	0.488436083	0.394895105	1.174781853	0.435230496	0.219727732	0.810950199	0.19490255	0.795303147
YER129W	0.480764917	0.398270936	1.359223454	0.341489595	0.884635112	0.267785388	0	1
YER130C	0.540788243	0.36261345	0.645111703	0.740994983	0.260454532	0.767155659	0	1
YER131W	0.493346436	0.389934641	1.601403707	0.232997779	0.263568802	0.765806129	0.190018035	0.797319312
YER132C	0	1	1.191626488	0.425550542	0.713155556	0.39050695	0.545831012	0.469368879
YER133W	0	1	2.289179163	0.057205589	2.289179163	0.003095238	0	1
YER134C	0.405658368	0.445078158	1.150519338	0.448609672	0.120124888	0.84668762	0.936810992	0.20419244
YER136W	0	1	1.471170284	0.284535891	0.430819392	0.600917765	0.122613686	0.829824057
YER137C	1.487671871	0.031704835	0.530951688	0.798721881	0	1	0.230897325	0.773910201
YER139C	0	1	1.014798199	0.526688066	0.749602891	0.358317095	0.265195308	0.746080039
YER140W	0.616117381	0.307652284	0.892182329	0.595720524	0.454927175	0.593800099	0.205823515	0.786963227
YER141W	4.558795563	0	1.22530451	0.409266228	0	1	0.220151595	0.779019773
YER142C	0.277085563	0.589103314	1.501328393	0.273840674	0	1	0.670809752	0.373814935
YER143W	0.611141429	0.311566416	1.284035816	0.374923	0.45108202	0.591632941	0.45108202	0.543381877
YER144C	0.720277036	0.238160742	1.592909403	0.235631848	0.664993768	0.413509407	0	1
YER145C	0	1	1.687145365	0.197278635	0.339852621	0.696546929	0.696664871	0.365106762
YER146W	0.321519237	0.536136201	1.592512918	0.235499635	1.262011954	0.101288783	0.64685162	0.386536145
YER147C	0	1	0.537325241	0.796893803	0	1	0.537325241	0.472513312
YER148W	0.131698759	0.699956955	2.897610201	0.012074468	2.130860971	0.005714286	1.123210263	0.12
YER149C	0	1	1.058529479	0.502120016	0.29532309	0.72560794	0.993731482	0.174233871
YER150W	0	1	0.525767503	0.801939919	0.294161442	0.725439774	0.368491398	0.600047554
YER151C	0.361871844	0.489114704	1.059259428	0.501948617	1.059259428	0.181509121	0.532480975	0.471506276
YER152C	1.582245061	0.024755435	0.564151952	0.786200368	0.219863716	0.806421343	0	1
YER153C	1.061271723	0.106716418	0.262884051	0.912981042	0	1	0	1
YER154W	4.186744685	0	0.919494014	0.580502755	0	1	0	1
YER155C	0.278795482	0.582947368	1.10010979	0.479191085	0.45108202	0.591632941	0.44736597	0.54581265
YER156C	0.521300828	0.370826792	2.436419556	0.039949239	1.030994993	0.192914729	0	1
YER157W	1.576032308	0.024972973	0.742467789	0.685199042	0.547565239	0.521983759	0	1
YER158C	0	1	0.165493677	0.940599126	0	1	0	1
YER159C	0.082028615	0.729949406	3.406590656	0.003780488	2.330799634	0.002531646	0.886775705	0.23269697
YER161C	0.530368392	0.366953961	3.157226243	0.007217391	0.392132951	0.617025043	0.096514653	0.846478971
YER162C	0.949095189	0.144839109	0.37326236	0.861536138	0	1	0.37326236	0.592524476
YER163C	0.70182661	0.249502598	0.954177948	0.559512975	0.215048844	0.812544683	0	1
YER164W	1.280109894	0.058137652	2.080406992	0.09130186	0.715721167	0.389835255	0.731453209	0.336080808
YER165W	0.735488942	0.227833066	2.000530461	0.110608021	0.97618414	0.213625337	0.219935385	0.779688945
YER166W	0.231655043	0.645488949	0.893591924	0.594423529	0.891546502	0.26343318	0.233371244	0.773442695
YER167W	0.080782316	0.730494478	0.659023912	0.734630778	0.336087069	0.700072909	0	1
YER168C	0.528902881	0.36771855	1.27811043	0.378738872	0.643730286	0.429707928	0.081536912	0.864634963
YER169W	0.163505414	0.69424703	0.882690727	0.603508361	0.413913976	0.606877224	0.305271337	0.697165092
YER170W	1.682716612	0.019591837	1.47712438	0.282485946	0.921203309	0.248942189	0.684686557	0.373315972
YER171W	0.127922244	0.70002681	1.742150687	0.179805654	0.646108591	0.427375787	0.362910474	0.620486522
YER172C	1.251774988	0.062495127	1.105236459	0.477030731	0.706700399	0.393909895	0.115518279	0.835961675
YER173W	0.881110848	0.16628328	1.030345102	0.51692072	0.118442105	0.847228587	0.431993786	0.556082555
YER174C	0.337492265	0.529445255	0.654076965	0.737230337	0.324752718	0.704323507	0	1
YER175C	0	1	1.04522577	0.509295446	0.351836875	0.682004726	0.212670973	0.782496013
YER176W	0.847702123	0.178531746	1.461456427	0.288497251	0.373340212	0.632455845	0	1
YER177W	0.812288945	0.193263254	0.905490898	0.587490662	0.48511611	0.571150628	0	1
YER178W	0	1	1.210393764	0.417130314	0	1	0.576362163	0.443372922
YER179W	0	1	0.079875576	0.956147673	0	1	0.079875576	0.864497831
YER180C	0.30968899	0.549321915	0	1	0	1	0	1
YER180C-A	0	1	0	1	0	1	0	1
YER182W	1.42249375	0.038329356	0.664772171	0.730353008	0.105830048	0.849009714	0.105830048	0.839394366
YER183C	0.532618932	0.365974096	1.354051448	0.343665035	0.847027883	0.294209402	0.430422024	0.557628305
YER184C	0.02917962	0.739671147	0.046590166	0.963259669	0	1	0.046590166	0.880882732
YER185W	0.088557686	0.727867684	0.188385505	0.937594884	0	1	0	1
YER187W	0.041377538	0.738835186	0.02761348	0.963469706	0	1	0	1
YFL001W	0.844579632	0.179292035	1.717812807	0.186878711	0.709863881	0.392761982	0.096483219	0.849243581
YFL002C	0.355584662	0.502956785	1.127677799	0.462908552	0.081536912	0.869087353	0.081536912	0.864634963
YFL003C	0	1	0	1	0	1	0	1
YFL004W	0.29384784	0.562450152	0.730162116	0.693748514	0.30505439	0.717861795	0.062991636	0.875983766
YFL005W	0.89696389	0.162132597	1.981018516	0.115737705	0.355584662	0.672100438	0.219727732	0.780275267
YFL007W	1.286228124	0.056869919	1.852161657	0.147362409	0.286564268	0.7283188	0	1
YFL008W	0.639128889	0.287140984	1.288538673	0.373178411	0.35321378	0.678680969	0.730897526	0.335674044
YFL009W	0.390901941	0.449214551	1.032367715	0.516433513	0	1	0	1
YFL010C	0.278783114	0.582929957	1.307468856	0.363295918	0.745923935	0.360641476	0.21567091	0.781469271
YFL011W	0.2217015	0.655008945	0.246888123	0.921080147	0.246888123	0.789363549	0.097503868	0.845889121
YFL012W	0.086692677	0.728355781	0.039994519	0.963063311	0	1	0	1
YFL013C	0	1	1.148385526	0.449741491	1.003109709	0.200497159	0.45108202	0.543381877
YFL014W	0.24645899	0.637692546	1.4365997	0.301847437	0.679769102	0.405584024	0.316497417	0.683066282
YFL016C	4.4016951	0	1.511958407	0.269684418	0.277257044	0.749564472	0.35321378	0.643101737
YFL017C	1.043195021	0.111587302	1.12866366	0.463282378	0	1	0.120124888	0.834896429
YFL017W-A	0.36534935	0.476707079	1.537253341	0.257254902	1.020820327	0.193616071	0.653660721	0.382179289
YFL018C	0.355584662	0.502956785	0.822645297	0.640806503	0.371563277	0.636008386	0	1
YFL020C	0.03282913	0.739339419	0.03282913	0.962546838	0	1	0	1
YFL021W	0	1	0.811235805	0.648151659	0.23774619	0.792887056	0.309920813	0.697556689
YFL022C	1.57274092	0.025134409	1.631981584	0.219557252	0.297510418	0.725237246	0.390747699	0.572758123
YFL023W	0.509628329	0.375966993	0.828314818	0.6368256	0.002416413	0.890087675	0	1
YFL024C	0.9193802	0.155469293	3.883472868	0.001290323	1.539493047	0.039741697	2.590866148	0.003333333
YFL025C	0.938717564	0.147404306	1.312986955	0.361730175	0.594157993	0.481202046	0.095678724	0.853358491
YFL026W	0	1	0.706269195	0.707077147	0	1	0.34396618	0.662326139
YFL027C	0.418765085	0.437168597	0.755846259	0.680376099	0.473052237	0.582046154	0.375185237	0.590007052
YFL028C	0.517840202	0.373342009	1.779375137	0.169512195	0.439370861	0.597190805	0	1
YFL029C	0.927126803	0.151393443	1.585300183	0.237642394	0.131698759	0.834874205	0	1
YFL030W	0.395522688	0.448368706	0.247830745	0.920942703	0	1	0	1
YFL031W	0	1	0.679225621	0.722727013	0.679225621	0.405711061	0	1
YFL033C	0	1	0.97929307	0.544819935	0.45108202	0.591632941	0	1
YFL034C-A	0	1	0.08545396	0.953947262	0.08545396	0.865768625	0	1
YFL034C-B	0.425486654	0.435836576	0.562193374	0.787261029	0	1	0.364344958	0.61910231
YFL034W	0.664835873	0.272718447	1.351240321	0.345369164	0.095465094	0.860647043	0.301895192	0.700132377
YFL036W	4.702703191	0	2.248592574	0.063141264	0.268874647	0.758730587	0.585811164	0.435257985
YFL037W	0.4784983	0.398876349	1.432487509	0.303916914	0.557712741	0.512639624	0	1
YFL038C	0.451417253	0.416318733	0.755309549	0.6803	0.249938674	0.784313409	0	1
YFL039C	0.884318818	0.165	2.09119647	0.089142442	0.699610738	0.399208861	1.052066312	0.149471154
YFL040W	0.387865678	0.451456271	0.082811288	0.954765735	0	1	0	1
YFL041W	0.650060948	0.279308475	0	1	0	1	0	1
YFL042C	0.883360989	0.165256959	0.26513547	0.913376283	0.206986195	0.813834074	0	1
YFL044C	0.067058942	0.736445813	0.980990881	0.543591985	0.095998853	0.857935072	0	1
YFL045C	0.580514344	0.33483432	1.39281012	0.324903189	0.344830735	0.691689977	0.250093355	0.75900644
YFL046W	0.984163973	0.133161376	1.410922902	0.3157259	0	1	0.310468326	0.69733674
YFL047W	0.67912553	0.264310345	2.070727926	0.093829787	0.305232218	0.717191582	0.366024026	0.608052209
YFL048C	0.585314741	0.329623431	0.494829449	0.812009975	0	1	0.195661962	0.792761684
YFL049W	0.455080829	0.413503274	0.946783932	0.562880282	0.676506345	0.407919162	0.123952681	0.825917779
YFL050C	0.132154004	0.695816658	1.197881112	0.423309025	0.46490877	0.587340372	0.281890322	0.724184583
YFL052W	0.988773025	0.131481976	0.38597559	0.857068885	0	1	0.312557171	0.688706354
YFL053W	0	1	0.657869767	0.73513795	0.399639945	0.613545296	0	1
YFL054C	0	1	0.052433834	0.963747277	0	1	0	1
YFL055W	0.465855338	0.407359657	0.91193662	0.584441408	0.274815141	0.754298365	0	1
YFL056C	NA	NaN	NA	NaN	NA	NaN	NA	NaN
YFL059W	0.33177171	0.533069379	0.000414601	0.96349748	0	1	0	1
YFL060C	0	1	0.0169434	0.963019821	0	1	0.0169434	0.883216672
YFL061W	0	1	0.204310755	0.93538429	0	1	0	1
YFL066C	0	1	0.02159178	0.963245188	0.02159178	0.889660974	0	1
YFR001W	0.64598457	0.281365756	3.775411479	0.001538462	2.008194883	0.008188976	0.820962362	0.275153061
YFR002W	0.855788179	0.176341463	1.835580595	0.15226626	0.664568956	0.413699422	0.219727732	0.780275267
YFR003C	0.364344958	0.483976699	1.754236168	0.17704607	0.346056417	0.690023355	0.214357658	0.782722911
YFR004W	0	1	1.629154943	0.221012947	0.603517681	0.475660131	0.610707107	0.419425901
YFR005C	0.282473517	0.570445775	2.292092613	0.056987952	0.642120352	0.432565881	1.001416422	0.172050209
YFR006W	0.364344958	0.483976699	1.618343713	0.225414157	1.092954661	0.167181329	0.355584662	0.638851945
YFR007W	0.605457073	0.31417698	0.719732499	0.699082623	0.25083804	0.776417374	0	1
YFR008W	0	1	0.322936843	0.891719673	0.259945208	0.768365385	0	1
YFR009W	0.64328107	0.283355394	1.054389154	0.505001968	0.250093355	0.780243823	0.250093355	0.75900644
YFR010W	0.797580557	0.201902222	1.274595344	0.380191929	0	1	0.344889069	0.659187726
YFR011C	0.789104752	0.204340611	1.647673957	0.21376947	0.45108202	0.591632941	0	1
YFR012W	0	1	0	1	0	1	0	1
YFR013W	0.288242565	0.565850386	1.662572898	0.207933492	0.827242736	0.308175258	0.395725565	0.574831625
YFR014C	0	1	1.279215765	0.377753587	0.759950117	0.350071556	0.069906449	0.873621426
YFR015C	0	1	0.545050326	0.795229334	0	1	0.064355032	0.876656891
YFR016C	0.895126361	0.161842105	0.640214602	0.744419444	0	1	0	1
YFR017C	0.407431856	0.443674419	0.445108168	0.83549988	0	1	0.095524747	0.854156379
YFR018C	0.723717921	0.236804365	0.560688684	0.787530152	0	1	0	1
YFR019W	0.498764995	0.383884087	1.735700737	0.181281604	0.129384782	0.83595192	0.129384782	0.8191494
YFR021W	0.45108202	0.42371467	0.656346478	0.73594207	0.310468326	0.716630996	0	1
YFR022W	0.2459495	0.637269076	0.192552742	0.937121562	0.070838852	0.877661602	0.070838852	0.873601974
YFR023W	0	1	0	1	0	1	0	1
YFR024C-A	0.336766543	0.529478673	0.807872817	0.650009449	0.29853547	0.723951237	0.584623382	0.435882353
YFR025C	0.583590868	0.331573302	0.876250183	0.607201331	0.29335208	0.725283551	0	1
YFR027W	0	1	0.914601915	0.583007879	0.69416568	0.399377432	0.25074459	0.75905273
YFR028C	0	1	1.845616349	0.149279835	1.43508106	0.060331126	0.410535289	0.565909434
YFR029W	0.095184576	0.72643389	0.897374152	0.592699966	0.214490319	0.812692771	0.19604497	0.793565621
YFR030W	0.371163352	0.464970084	0.226223758	0.927354701	0	1	0	1
YFR031C	0.45108202	0.42371467	1.127887466	0.4628759	0.220965872	0.804168467	1.031888613	0.158394495
YFR032C	0	1	0.594828759	0.769024194	0.175618413	0.823936201	0	1
YFR032C-A	0	1	0.813708732	0.647034221	0.299942727	0.72268705	0.396533498	0.57540719
YFR033C	0.381521973	0.454171779	0.285485263	0.905410777	0	1	0	1
YFR034C	0.227658164	0.647713085	0.227658164	0.927116578	0	1	0	1
YFR036W	0	1	0.052433834	0.963747277	0	1	0.052433834	0.878770571
YFR037C	0.28238762	0.573656592	3.136350558	0.007622951	1.182670953	0.125869121	0.866908006	0.249497041
YFR038W	0.337792274	0.529791743	0.70695819	0.706749199	0.23774619	0.792887056	0	1
YFR039C	0.289651681	0.56568113	0.500503914	0.808678017	0.155551288	0.828728194	0	1
YFR040W	1.221128994	0.068635514	0.664960726	0.730601865	0	1	0	1
YFR041C	0.49315314	0.390396786	1.711185735	0.188475712	0.414630282	0.606200445	0	1
YFR042W	0.055658817	0.739304708	0.869788266	0.610033058	0.285759353	0.728645071	0	1
YFR043C	0	1	0.636016131	0.746552106	0.228626895	0.800091052	0.221994404	0.776651143
YFR044C	0.242738574	0.637823547	1.269942765	0.383557409	0.872194903	0.275536913	0.219727732	0.780275267
YFR045W	3.22673662	0.000628272	0.520897973	0.802971327	0	1	0.377294444	0.58875
YFR046C	0	1	0.312833992	0.895286005	0	1	0.254480621	0.753130885
YFR047C	1.156829287	0.083056995	0.713906046	0.701974839	0.347295225	0.685837563	0	1
YFR048W	0.456182455	0.412949438	1.002362624	0.532783159	0.454273965	0.593758025	0	1
YFR049W	0.06977821	0.736411081	0.378247459	0.85862334	0	1	0.285759353	0.71837766
YFR050C	0.83633307	0.18234556	1.721835714	0.185704526	0.734225299	0.371968912	0	1
YFR051C	1.230590401	0.066952381	3.003472767	0.009617834	0.878161484	0.270617284	0.844204825	0.259100817
YFR052W	0.947075455	0.145257353	1.109911591	0.474590985	0.496043717	0.564780043	0.07523473	0.869726253
YFR053C	0.651055888	0.278960598	1.804092075	0.159865255	0.727261397	0.377677365	0	1
YFR055W	0.043101085	0.739153567	0.076823201	0.956541308	0.043994071	0.885499873	0	1
YGL001C	1.231656726	0.066793893	2.943159611	0.010914286	1.497898081	0.047314488	0.595309659	0.426721519
YGL002W	0.482454855	0.397660415	0	1	0	1	0	1
YGL003C	0.646965904	0.281663313	2.264697687	0.060533333	1.319850627	0.087438692	0.646319803	0.386902256
YGL004C	0.346571518	0.521791822	0.346571518	0.881140431	0	1	0	1
YGL005C	1.08252529	0.100927357	0.744286724	0.684910018	0	1	0	1
YGL006W	0.584237999	0.330632458	1.931951701	0.126063084	1.522691494	0.042635379	0.799436803	0.284226328
YGL008C	0	1	0	1	0	1	0	1
YGL009C	0.616714382	0.307275621	0.914171897	0.583064019	0	1	0.078267378	0.86531696
YGL010W	0.479235329	0.398751843	0.952235919	0.561282416	0	1	0.35411744	0.640311915
YGL011C	0.536062907	0.364095341	1.376676134	0.332629816	0.531873893	0.533018655	0	1
YGL012W	0.645838827	0.281404794	1.263841372	0.387169351	0.214490319	0.812692771	0	1
YGL013C	0.223249435	0.654074738	0.445200975	0.835563855	0	1	0	1
YGL014W	0.209333218	0.677667248	2.413738491	0.042970297	2.413738491	0.002	0	1
YGL015C	0.041309764	0.738813723	0.074138894	0.957319752	0.041309764	0.885303183	0	1
YGL016W	0.592219335	0.325553528	0.513414111	0.804053986	0.195950917	0.819156241	0	1
YGL017W	0.708579981	0.246817156	1.080047916	0.488917505	0.310468326	0.716630996	0	1
YGL018C	1.864882337	0.013311475	0.924565603	0.576961632	0	1	0	1
YGL019W	0	1	2.869190768	0.012994924	1.264657621	0.100769231	0.278795482	0.730071721
YGL020C	0.508553251	0.376470891	2.342062891	0.051501104	1.062451247	0.180016667	0.265195308	0.746080039
YGL021W	0.10057673	0.715230409	0.30968899	0.897550146	0.30968899	0.716592076	0.61474338	0.413621622
YGL022W	0.56378911	0.348886976	1.131369769	0.461353191	0.366552747	0.642304204	0	1
YGL023C	0.359760623	0.491515733	1.052146302	0.506254417	0.462472963	0.588523691	0.229912716	0.774410613
YGL025C	0.30968899	0.549321915	0	1	0	1	0	1
YGL026C	0.469666406	0.406588065	0.921064002	0.579324138	0.162956945	0.82764324	0	1
YGL027C	0.355700755	0.496399695	0.293289351	0.903651885	0	1	0	1
YGL028C	0	1	1.467263971	0.286073846	1.134209305	0.145009488	0.684555376	0.372894281
YGL029W	0.346571518	0.521791822	2.976436076	0.010243902	2.159462764	0.005148515	0.621495984	0.407400275
YGL030W	0.205208897	0.679499566	1.420197009	0.309894798	0.864181932	0.281027624	0.556015077	0.461287794
YGL031C	0.516305498	0.374297607	0.570088605	0.78306716	0.293903596	0.725273562	0.293903596	0.714445046
YGL032C	0	1	0.277273605	0.90804878	0.23207179	0.798659306	0	1
YGL033W	0	1	0.380111967	0.857956613	0	1	0.090485292	0.857586558
YGL035C	0	1	1.353438082	0.343967391	1.275212561	0.098152709	1.353438082	0.058130841
YGL036W	0	1	0.372680626	0.862137546	0	1	0.372680626	0.592205985
YGL037C	1.072924939	0.102984848	0.815426978	0.646173858	0	1	0	1
YGL038C	0.295677467	0.560948012	0.946050064	0.562865682	0.599478547	0.478417313	0.555580513	0.461404682
YGL039W	0.261326077	0.608586437	0.943130685	0.565094737	0.344352808	0.69192233	0	1
YGL040C	2.709662758	0.002270742	1.777561093	0.170431115	0.64598457	0.427456324	0	1
YGL041W-A	0.169915325	0.693171341	0.187259981	0.937683924	0	1	0	1
YGL043W	1.400846127	0.041069767	3.302489715	0.005	1.816799526	0.017	2.187668951	0.005263158
YGL044C	1.29631883	0.054938272	1.335024278	0.352337938	0	1	0	1
YGL045W	0.573521726	0.341135831	1.549808206	0.253342541	0.771136661	0.343281393	0.079875576	0.864497831
YGL047W	0.796960172	0.201750663	0.370063562	0.863239796	0	1	0	1
YGL048C	0.53101545	0.367485223	2.3199783	0.053852632	1.308796596	0.090989305	0.816302569	0.273777778
YGL049C	0.203138713	0.679350014	1.820541418	0.155500496	1.224929181	0.111933333	0.255407454	0.752320755
YGL050W	0.251801415	0.618276295	2.079959113	0.091357143	1.238759169	0.108394495	0.500515942	0.496152344
YGL051W	0	1	0	1	0	1	0	1
YGL054C	0.286340746	0.566993639	1.919621716	0.129357798	0.561728549	0.508481613	0.494635682	0.50207619
YGL055W	0.120124888	0.708851548	0.942494679	0.565727815	0.214357658	0.813201676	0	1
YGL056C	0.452185103	0.415076995	1.177286608	0.433474012	0.764957084	0.349007286	0.517267196	0.487268145
YGL057C	0.750459867	0.21957272	0.645244922	0.740975746	0	1	0	1
YGL058W	1.145622688	0.085570698	1.583730843	0.238358531	0.67507877	0.408626866	0.24910366	0.764563151
YGL059W	0.375788105	0.458418924	1.310343996	0.362641026	0.120732204	0.84292863	0.075329531	0.867436406
YGL060W	0.224449175	0.652394493	0.483222456	0.816940594	0.124244619	0.8395688	0	1
YGL061C	0	1	0.849208537	0.62238219	0	1	0.37850199	0.585540541
YGL062W	0.45108202	0.42371467	1.885840677	0.137891304	1.54022873	0.039703704	0.412987254	0.563547655
YGL063W	0.06223188	0.737998042	0	1	0	1	0	1
YGL064C	3.796552423	0	1.158867235	0.444111498	0.728274021	0.376179966	0.339852621	0.665110316
YGL065C	0.131780264	0.696889488	0.592305337	0.769900778	0.219863716	0.806421343	0.219863716	0.780267
YGL066W	0.683307158	0.261465704	2.338972968	0.051956044	1.28039432	0.098115578	0.434951933	0.554784314
YGL067W	0.32319479	0.536130075	0.897384666	0.592876435	0.559847363	0.510289598	0	1
YGL068W	4.82767021	0	3.039505561	0.008723404	0.678861137	0.405977444	0	1
YGL070C	0.199733634	0.68072227	4.028304794	0	2.968735804	0	2.439453745	0.003333333
YGL071W	0.559169002	0.352779353	0.802325678	0.653342732	0.293322805	0.725059859	0.509002873	0.49060757
YGL073W	0.425302663	0.435576674	0.781765111	0.665802164	0.474914373	0.580695876	0.159475017	0.803171365
YGL075C	0	1	0.297719674	0.902696504	0	1	0	1
YGL076C	0	1	0.53342879	0.797141393	0.046623134	0.885786004	0	1
YGL077C	0.398920371	0.44697995	1.689696574	0.196340668	0.341766855	0.695056093	0.550487211	0.465242826
YGL078C	0.915378352	0.155897143	3.365780696	0.004470588	1.56085399	0.037929688	0.40040711	0.572440828
YGL079W	0.29693872	0.560177172	0.94971403	0.562169912	0.49863201	0.561587216	0	1
YGL080W	0.297946567	0.558243336	2.292750451	0.05703629	1.204693611	0.119461207	0	1
YGL081W	0	1	0.51747499	0.803838563	0.51747499	0.54868071	0.055527677	0.878152455
YGL082W	0	1	1.665780189	0.206266878	0.762627454	0.349403794	0.603433874	0.420633894
YGL083W	0.734380305	0.228757017	1.379845131	0.33223847	0	1	0	1
YGL084C	0.231375753	0.645211736	0.680886303	0.721391429	0	1	0.360964266	0.627064935
YGL085W	0.625217375	0.299903351	0.628814181	0.751357241	0.334482546	0.700531549	0.364344958	0.61910231
YGL086W	1.093208824	0.09755102	1.182754183	0.430411081	1.086270964	0.168980668	0.463307249	0.535243148
YGL087C	0.713731759	0.244375	1.49959596	0.273842682	0.131780264	0.832113573	0	1
YGL089C	0	1	0.914201508	0.583243151	0	1	0	1
YGL090W	0.053843101	0.738994645	0.287275761	0.905512055	0.287275761	0.728431167	0.19952505	0.790156372
YGL091C	0.713245923	0.244365019	1.766715754	0.174131238	1.207468246	0.118528139	0.249938674	0.761292517
YGL092W	0.579341434	0.335712596	2.059494622	0.096036161	0.790122869	0.332207547	0.790755948	0.290842825
YGL093W	0.28351739	0.5685	0.518503092	0.80367688	0.012238214	0.889330659	0.012238214	0.883078145
YGL094C	0.361992686	0.485619452	2.056984485	0.096385042	1.056029161	0.1825	0.529375534	0.475020704
YGL095C	0.700031611	0.251837638	1.117135008	0.469647355	0.666052988	0.413982495	0	1
YGL096W	0	1	0.20066866	0.936228608	0.117073419	0.847924734	0.083595241	0.860649832
YGL097W	0.354145799	0.505336866	3.265045081	0.005306122	1.447405671	0.058644068	1.793483477	0.013265306
YGL098W	0	1	0.56913589	0.783394931	0.114264968	0.849013587	0.116632357	0.835559105
YGL099W	0	1	1.31344501	0.361416795	1.011525208	0.19684058	0	1
YGL100W	0.771296503	0.209569257	1.344731237	0.348003229	1.065935755	0.178389262	0	1
YGL101W	0	1	0.529158553	0.799418219	0.210614589	0.813552906	0.529158553	0.475056877
YGL103W	0.742803022	0.223300892	3.435032499	0.003289474	1.658956355	0.029146919	0.838213399	0.261170213
YGL104C	0.833201557	0.183621518	0.35488026	0.875458737	0.220934284	0.803709528	0	1
YGL105W	1.524097948	0.028743455	0.665034271	0.730930167	0.312288135	0.712704006	0	1
YGL106W	0.125555838	0.701045734	1.0578867	0.50233925	0	1	0.230988518	0.774349913
YGL107C	1.961223821	0.011319444	0.33601194	0.887099794	0	1	0	1
YGL108C	0	1	0.530590302	0.798839765	0.530590302	0.533771139	0.163505414	0.802494407
YGL110C	0.782775261	0.206093345	1.328320986	0.354027268	0.323273963	0.70481705	0	1
YGL111W	0	1	2.273591854	0.059592233	1.099757844	0.16198556	0.815426978	0.273838631
YGL112C	1.109758613	0.092725806	2.831152231	0.014757282	0.891537299	0.263141542	1.773404656	0.012777778
YGL113W	0.091776584	0.72716624	1.387846626	0.328145207	0.288864944	0.727135362	0.533259436	0.474213305
YGL114W	0.70246147	0.249463887	1.314847751	0.361079545	0.417809442	0.606121076	0	1
YGL115W	1.05491107	0.108508124	1.993055593	0.112544757	0.762689312	0.349674503	0.25083804	0.759275701
YGL116W	0.686974138	0.2588905	0.061076543	0.962110802	0.061076543	0.881406369	0	1
YGL117W	0	1	0.100171522	0.950702681	0.100171522	0.850892283	0.100171522	0.84432423
YGL119W	2.992241344	0.001032864	2.242081049	0.064014733	0.488436083	0.569594523	0.600183936	0.424666667
YGL120C	0.081536912	0.730505533	3.000478227	0.0095625	1.699587592	0.024795918	0.45152414	0.541309216
YGL121C	0	1	0.2217015	0.928401875	0.2217015	0.804056895	0	1
YGL122C	0.116632357	0.711227237	2.513740267	0.033275362	1.069688136	0.176503378	0.6933085	0.366749117
YGL123W	0.668423537	0.270484211	1.606812738	0.23111194	1.02967227	0.192580645	0	1
YGL124C	1.224358418	0.067857143	1.85952494	0.14601686	0.509831213	0.553623828	0	1
YGL125W	2.324297159	0.005730769	1.137542675	0.456703672	0	1	0	1
YGL126W	1.029720893	0.116144068	0.501473169	0.808388875	0.236805356	0.793393536	0	1
YGL127C	0.434173455	0.433600175	0.967143658	0.552324577	0.59533432	0.480994865	0.243966271	0.767146057
YGL128C	0.269889777	0.594595992	0.675923097	0.724923033	0.104224986	0.849420641	0	1
YGL129C	4.85316323	0	1.613361363	0.228347107	0.383353417	0.620482288	0	1
YGL130W	1.081177373	0.101169231	3.693352231	0.0014	1.568449723	0.037114625	2.650980961	0.005
YGL131C	0.532195646	0.366614555	0.613622952	0.758836512	0	1	0.095774216	0.853417982
YGL133W	1.087690724	0.099037267	2.553042305	0.03	1.739212034	0.022786885	1.969358574	0.006486486
YGL134W	0.163542002	0.694181416	0.163542002	0.940877157	0	1	0	1
YGL135W	0.381637433	0.454449447	2.011594881	0.108783069	0.483066008	0.572982821	0.88516741	0.234259819
YGL136C	2.853804517	0.00146789	1.269865822	0.38343796	0	1	0.197848416	0.791254383
YGL137W	0.729877502	0.232099842	2.86738404	0.013030303	0.956949827	0.223407022	0.364344958	0.61910231
YGL138C	0.45108202	0.42371467	0.121258663	0.945197221	0	1	0	1
YGL139W	0	1	1.071817538	0.493846768	0.288129839	0.727542817	0.025589532	0.88285942
YGL140C	0.518911218	0.372557411	0.983129544	0.542635999	0.442884065	0.595420907	0.086199585	0.859033784
YGL141W	0.370738593	0.465117483	0.727744954	0.695094843	0	1	0	1
YGL142C	0.355584662	0.502956785	1.571224279	0.244109297	0	1	0.310468326	0.69733674
YGL143C	4.275142863	0	1.591201918	0.235851528	0.361210997	0.66017004	0.45108202	0.543381877
YGL144C	0	1	0	1	0	1	0	1
YGL145W	0.203900883	0.679588134	0.888067019	0.59908786	0.420597333	0.606547995	0	1
YGL146C	0.36591283	0.475483366	0.52940325	0.799713994	0.101320816	0.850758065	0.06737736	0.875037693
YGL147C	0.219727732	0.664914353	3.743938298	0.001707317	2.194255266	0.004226804	1.318083827	0.067837838
YGL148W	0.553861899	0.355646067	2.482376535	0.035710383	1.013465765	0.196676428	0.58904299	0.433118012
YGL150C	0.627665551	0.297967742	2.007356582	0.109593176	0.676513197	0.408209738	0.366024026	0.608052209
YGL151W	0.121258663	0.706335635	0.918305132	0.58128011	0.2968704	0.726156863	0	1
YGL153W	0.977557238	0.135208333	1.888689498	0.13697928	0.626904791	0.450135318	0.529115768	0.474576446
YGL154C	0	1	1.099514348	0.479270404	0.67466287	0.408616071	0.424851478	0.55912037
YGL155W	0.929950842	0.150565371	0.770752762	0.671187998	0.310468326	0.716630996	0.310468326	0.69733674
YGL156W	0.220651559	0.655580012	0.220651559	0.928413881	0	1	0	1
YGL157W	0.048365771	0.738845781	0.038846948	0.963049283	0	1	0	1
YGL158W	0	1	0	1	0	1	0	1
YGL159W	0.206908666	0.678780064	0.735982744	0.690050716	0	1	0.217004421	0.780175725
YGL160W	0.544784531	0.361596037	0.346571518	0.881140431	0	1	0	1
YGL161C	1.292938126	0.055501022	0.707869864	0.706037296	0.189568841	0.82067089	0.07728537	0.865385379
YGL162W	0.294801496	0.5618348	0.60004299	0.766568654	0	1	0	1
YGL163C	0.096483219	0.720862471	0.398985844	0.852100801	0	1	0	1
YGL164C	0.432038344	0.434356738	0.792644875	0.659331052	0	1	0.279543755	0.726043727
YGL166W	0	1	0.185143075	0.937902888	0	1	0	1
YGL167C	1.749804206	0.017155963	1.732633797	0.182239583	0.817106046	0.316952573	0.219863716	0.780267
YGL169W	1.387640426	0.042540046	2.447705739	0.039430052	0.677968558	0.406769115	0.62170367	0.409460581
YGL170C	0	1	0	1	0	1	0	1
YGL171W	0.288763318	0.565883143	2.547584703	0.030430769	1.861742778	0.014968944	0.538713692	0.472010695
YGL172W	0.45108202	0.42371467	3.089827166	0.007938931	1.410735857	0.065636943	1.198454374	0.100633803
YGL173C	0.43183813	0.434306888	1.752351338	0.177522523	1.11667394	0.154552239	0	1
YGL174W	0.674362654	0.266673759	1.426304606	0.307884161	0.299026116	0.722456014	0.419028813	0.560519878
YGL175C	0	1	0	1	0	1	0	1
YGL176C	0.076724609	0.73287067	0.379715264	0.858085354	0	1	0	1
YGL178W	0	1	1.949019037	0.121856287	1.04633747	0.187540453	1.123148671	0.119318182
YGL179C	0.354680278	0.504060606	0.403564728	0.849832429	0.309617059	0.715278184	0.093947668	0.854711702
YGL180W	0.381538051	0.454345336	0.381538051	0.857685661	0.27102385	0.755786974	0.27102385	0.737320811
YGL181W	0.4695713	0.406440596	1.471707433	0.28428483	0.804259449	0.325009709	0	1
YGL183C	0.077559386	0.732839321	0.570788876	0.783253044	0.228034181	0.800319549	0	1
YGL184C	1.258051407	0.061591356	1.776832981	0.170186741	0.53725265	0.530017133	0.114587064	0.836236254
YGL185C	0.497005132	0.386218956	0.525267746	0.802094681	0	1	0	1
YGL186C	0.487420085	0.394250871	1.690435421	0.19626634	0.575099182	0.496778523	0	1
YGL187C	0	1	1.444340901	0.298579169	0.587070736	0.487723834	0.221073884	0.778112331
YGL189C	0.083595241	0.72964548	0	1	0	1	0	1
YGL190C	0.563304701	0.349002865	1.261604426	0.3880107	0	1	0.094517348	0.855644444
YGL191W	0	1	0.497120761	0.810234707	0	1	0.219863716	0.780267
YGL192W	0.338238565	0.530036576	0.647159965	0.740324022	0.29532309	0.72560794	0.338238565	0.669584816
YGL194C	0.911366456	0.157582293	3.043234212	0.008714286	1.28284935	0.097974684	1.576335117	0.025416667
YGL195W	0.095216362	0.726143555	2.052917141	0.097217631	0.577424754	0.495334972	0	1
YGL196W	0.108751573	0.713287779	1.05294015	0.50638867	0.293828514	0.724474982	0.320510954	0.679397451
YGL197W	0.064839127	0.737511057	0.097503868	0.951777237	0.097503868	0.852630313	0	1
YGL198W	1.008427269	0.124370678	1.160795772	0.443213974	0.629876512	0.449488753	0	1
YGL200C	0.342341418	0.526355932	1.09422246	0.481046607	0	1	0	1
YGL201C	0.546792071	0.360093975	2.771802362	0.016885965	0.986627627	0.208228022	2.036219886	0.007142857
YGL202W	0.743596222	0.222873377	1.441315948	0.299538922	0.45108202	0.591632941	0.268874647	0.740731109
YGL203C	0	1	0.765557481	0.674435631	0.28525626	0.728906685	0	1
YGL205W	0.35299532	0.513675085	3.048748325	0.008489209	1.364967421	0.075794118	1.03515471	0.156774194
YGL206C	0	1	2.626422538	0.024482759	2.374770237	0.002133333	0.078597262	0.864273845
YGL207W	0.585811164	0.329826347	3.955556775	0.000384615	0.767381664	0.346116682	0.892802479	0.231578947
YGL208W	0.875304973	0.168010526	0.783204954	0.664894802	0.223531605	0.804425109	0.229131504	0.774672167
YGL209W	0.45108202	0.42371467	0.172560632	0.940522139	0	1	0	1
YGL210W	0	1	0.403303098	0.849577731	0	1	0	1
YGL211W	0.331077414	0.53341074	1.094508307	0.481437346	0.078655775	0.87129158	0.277263465	0.731880734
YGL212W	0.227638238	0.649676162	0.573695706	0.781514187	0.45108202	0.591632941	0.364344958	0.61910231
YGL213C	0.095939478	0.726000516	0.874079876	0.608528239	0	1	0.07523473	0.869726253
YGL215W	0	1	0.569777415	0.783311311	0.569777415	0.503458283	0	1
YGL216W	0	1	0.469120244	0.824766699	0.24918486	0.785371207	0.219935385	0.779688945
YGL219C	1.79110967	0.015559006	1.181117974	0.430503117	0.609393329	0.469604743	0.370827777	0.595633609
YGL220W	0.070038484	0.736425037	1.470511619	0.284570723	0.911537148	0.253517407	0.488935987	0.507317073
YGL221C	0.808529076	0.194556962	0.357447056	0.872718043	0.357447056	0.6642679	0.357447056	0.632215068
YGL222C	0.149788017	0.694447484	0.933799654	0.572203626	0.388001312	0.619699183	0.236109353	0.769586813
YGL223C	0.246379653	0.637425039	0.612367578	0.758138587	0.297719674	0.725208854	0	1
YGL224C	0.394238546	0.448641462	0.346571518	0.881140431	0	1	0	1
YGL225W	0.792085922	0.203274802	2.676684475	0.021396226	0.71247364	0.390693878	0.23478443	0.770951337
YGL226C-A	0.157928668	0.694350096	0.157928668	0.94018622	0.157928668	0.828425796	0	1
YGL226W	1.062432979	0.10632287	0.305417537	0.897711465	0	1	0	1
YGL227W	0	1	0.815792172	0.646375476	0.46280352	0.588791812	0.118797369	0.834866405
YGL228W	0	1	0.54589242	0.794590249	0.348339532	0.685107885	0	1
YGL229C	0	1	0	1	0	1	0	1
YGL230C	0	1	0	1	0	1	0	1
YGL231C	0.444841223	0.428368071	1.759399096	0.176733945	0.934148028	0.239962406	0	1
YGL232W	1.046943057	0.11069869	1.954927966	0.120471014	1.876660589	0.014358974	0.665572339	0.374840764
YGL233W	0.378466764	0.456431772	1.46316798	0.288136113	0.898060536	0.260316159	0.271379779	0.737238991
YGL234W	0	1	2.334525953	0.052047414	1.744874991	0.022307692	0.219863716	0.780267
YGL236C	4.456349364	0	2.040470254	0.100108401	0.826142394	0.309084362	0.611965199	0.41895302
YGL237C	0.503625529	0.378667688	1.899088447	0.135139353	1.25041205	0.104649533	0.56478924	0.451940639
YGL238W	0.715816316	0.242989297	1.513394808	0.269828269	0.45108202	0.591632941	0.096597258	0.847173686
YGL240W	0.823181276	0.187975518	0.576782897	0.779904306	0	1	0	1
YGL241W	0.773910809	0.208710772	0.727776875	0.695495255	0.095184576	0.861289383	0	1
YGL242C	0.566860031	0.346987882	0.70504419	0.70759744	0.219727732	0.810950199	0	1
YGL243W	0.450513432	0.42390233	1.030770497	0.516651341	0.364344958	0.654010608	0	1
YGL244W	0.583047311	0.332034503	2.941931284	0.010852273	0.823366262	0.31101227	0.362810725	0.620676741
YGL245W	1.206706287	0.071352834	2.141927405	0.079221184	0.964189284	0.219565217	0	1
YGL246C	0.310468326	0.54974639	1.387211546	0.328351275	0.414630282	0.606200445	0.591932914	0.429987453
YGL247W	0.420300747	0.437346237	1.006610575	0.530048598	0.371079917	0.636524645	0.282419262	0.721540897
YGL248W	0.805623878	0.196717626	1.40429223	0.318549223	0.761875673	0.350054103	0.242379852	0.767312834
YGL249W	0	1	0.488107846	0.816215813	0.262470473	0.766312812	0.145995479	0.806614987
YGL250W	0.322936843	0.536017953	1.341877617	0.349062165	0.266228887	0.762241206	0.912463054	0.220487013
YGL251C	0	1	0.487528356	0.815342602	0.25201145	0.774162304	0.235516906	0.770592365
YGL252C	0	1	1.344243937	0.347877485	0.206041552	0.814026051	0	1
YGL253W	0.249781921	0.632639278	0.438422219	0.838112845	0.358780325	0.662332796	0.257569086	0.750109264
YGL254W	0.233426548	0.645050045	0.45960386	0.831398875	0.233426548	0.798596713	0	1
YGL255W	0	1	0.241427124	0.921927633	0.241427124	0.791455474	0	1
YGL256W	0	1	0.619768403	0.75476477	0.168686383	0.826252129	0	1
YGL257C	0.317268466	0.539278314	0.537183207	0.796575026	0	1	0.093382314	0.85494543
YGL258W	0	1	0.007112351	0.963245921	0	1	0	1
YGL259W	0	1	0	1	0	1	0	1
YGL263W	0	1	0.046623134	0.963404381	0	1	0	1
YGR001C	1.052953265	0.109234168	1.870261813	0.142926045	1.3427017	0.082342857	0.411010597	0.565649547
YGR002C	0.466182937	0.407494045	2.365963585	0.049721578	1.047504623	0.186888169	1.360783005	0.056761905
YGR003W	0.252229863	0.617806411	0.306809144	0.897184902	0.22501435	0.803451713	0.22501435	0.7770787
YGR004W	0.09439429	0.726094872	0.669405769	0.729366657	0.123929459	0.839448257	0	1
YGR005C	0.474933979	0.401988304	0.45108202	0.832690355	0	1	0	1
YGR006W	0.277257044	0.585489876	0.477872472	0.819489141	0.250093355	0.780243823	0.250093355	0.75900644
YGR007W	0.89696389	0.162132597	0	1	0	1	0.35299532	0.648510507
YGR008C	0.605717434	0.313575419	0.714909444	0.701454918	0.263827424	0.765504005	0	1
YGR009C	0.256959469	0.611980386	1.012763453	0.527930645	0.116632357	0.84829793	0.091259368	0.857443916
YGR010W	0.277681215	0.584239238	3.834817789	0.001176471	2.442144647	0.001911765	1.342044682	0.060833333
YGR012W	0.840932787	0.180497076	1.408188206	0.31650491	0.214357658	0.813201676	0	1
YGR013W	0.610387572	0.312185348	0.88963347	0.597551157	0.284020952	0.729829565	0	1
YGR014W	0.45108202	0.42371467	2.347376761	0.051163311	0.837462318	0.30126183	1.257381039	0.087416667
YGR015C	0.159897638	0.694792183	0.101925243	0.949875991	0	1	0	1
YGR016W	0.810294791	0.193936364	1.243801537	0.399467881	0.45108202	0.591632941	0	1
YGR017W	1.92010661	0.012191781	1.103769626	0.477422296	0.784158144	0.334962617	0.196188685	0.791750097
YGR019W	1.277372714	0.058551308	2.737089114	0.018423237	1.087520987	0.168553792	0.012878105	0.883072768
YGR020C	0	1	0.809723783	0.648637224	0.498661351	0.561853659	0	1
YGR021W	4.009958792	0	0.812953864	0.647287975	0	1	0.45108202	0.543381877
YGR023W	0	1	0.316417407	0.893127264	0.316417407	0.709366329	0	1
YGR024C	0	1	0.621844958	0.754059759	0.496877939	0.562278345	0	1
YGR026W	0	1	2.008494731	0.109486842	0.23774619	0.792887056	0.474551546	0.525275229
YGR027C	0.030291689	0.739731092	0.19970137	0.935899114	0	1	0	1
YGR028W	2.179346707	0.007811321	1.345007746	0.347905223	0.615130243	0.460622929	0	1
YGR029W	4.005856834	0	0.45108202	0.832690355	0	1	0	1
YGR030C	0.30505439	0.552792948	0.40563112	0.849069658	0.40563112	0.610271691	0	1
YGR031W	1.853591078	0.013527508	2.160315657	0.074928458	0.591983195	0.48227446	0.614283632	0.415452092
YGR032W	0	1	0.696692069	0.712391681	0	1	0.628702073	0.406076487
YGR033C	2.775507585	0.001777778	2.723216824	0.018785425	0.128189129	0.836398785	0.765287803	0.306147186
YGR034W	0.043994071	0.738795064	0	1	0	1	0	1
YGR035C	0.366107671	0.47247447	0.166582621	0.9410398	0	1	0	1
YGR036C	0.546922172	0.360237832	1.057293056	0.502657729	0.600182461	0.477886231	0	1
YGR037C	0.30104834	0.556000688	0.194654778	0.937156966	0.07774432	0.871176776	0.07774432	0.865033156
YGR038W	0.30968899	0.549321915	0.297719674	0.902696504	0.297719674	0.725208854	0	1
YGR040W	0.032915529	0.738741881	0	1	0	1	0	1
YGR041W	0	1	0.516641347	0.803586957	0.323612732	0.704660377	0.269753224	0.73831854
YGR042W	0	1	0.165652156	0.940563878	0.165652156	0.826751701	0	1
YGR043C	0.45108202	0.42371467	0.45108202	0.832690355	0.45108202	0.591632941	0.45108202	0.543381877
YGR044C	0	1	0.065780079	0.960523487	0.065780079	0.880205023	0	1
YGR046W	0.85193125	0.176633267	1.041132214	0.510537718	0	1	0.355584662	0.638851945
YGR047C	0.37244162	0.46226672	2.823433831	0.015	1.37064523	0.074255952	0.806311115	0.276892523
YGR048W	0.571206908	0.343302271	0.45108202	0.832690355	0.45108202	0.591632941	0.45108202	0.543381877
YGR049W	0	1	0.561771034	0.787142482	0	1	0	1
YGR052W	0.30505439	0.552792948	0.263762407	0.913375518	0.263762407	0.765352019	0	1
YGR053C	3.288966359	0.000543478	0.699993516	0.710469021	0	1	0.230897325	0.773910201
YGR054W	0.690895985	0.256707939	1.231905504	0.405238997	0.443852141	0.596127087	0	1
YGR055W	0	1	2.307080257	0.055441478	2.029399042	0.0075	0.519761962	0.483906883
YGR056W	0.082007736	0.729785028	1.71647352	0.187227388	0.388067289	0.619845228	0.619247021	0.409658003
YGR057C	0.44588187	0.427724444	1.622664441	0.223074018	0	1	0.095939478	0.853758159
YGR058W	0.680114872	0.264260995	2.723754177	0.018861789	1.666925521	0.028980583	1.248244969	0.08902439
YGR059W	0	1	0	1	0	1	0	1
YGR060W	0.195359619	0.686076705	2.335721059	0.052200436	0.665439678	0.413673913	1.098047924	0.127925532
YGR061C	0.534910777	0.364102703	3.142420845	0.007333333	1.996489068	0.00875969	0	1
YGR062C	2.337236364	0.005542636	1.010006995	0.529173864	0	1	0	1
YGR063C	0.185971377	0.690345894	3.709421103	0.001489362	2.767254723	0.00025	1.603227472	0.022428571
YGR065C	0.185770197	0.690061798	0.079385835	0.955780405	0.079385835	0.870871488	0.079385835	0.864044607
YGR066C	0	1	0.483885849	0.81671372	0	1	0	1
YGR067C	0	1	0.721599042	0.697458775	0.059971334	0.881760061	0.36088726	0.626794289
YGR068C	0.351836875	0.51539444	0.351836875	0.878370166	0	1	0	1
YGR070W	0.637871534	0.287586658	1.205512063	0.419333946	0.25979792	0.768319523	0.698252434	0.363607143
YGR071C	0	1	0.221083701	0.928326235	0.139185266	0.830709101	0.221083701	0.778031263
YGR072W	0.544007895	0.361875688	1.060984319	0.501037213	0.249860841	0.784218346	0.327867086	0.673751459
YGR074W	0	1	1.822373565	0.155129225	0.658319079	0.417494631	0.436410221	0.554006284
YGR075C	0	1	0.963603701	0.554094658	0.611766826	0.467496697	0	1
YGR076C	4.8804529	0	2.171274085	0.074153094	1.54068706	0.039776952	1.54068706	0.027307692
YGR077C	0.443473945	0.428329651	0	1	0	1	0	1
YGR078C	1.29388026	0.055245902	2.314640701	0.054583333	1.190457784	0.124100418	0.064681292	0.876694915
YGR079W	0.879179389	0.167123142	0.577152463	0.779853762	0.308444953	0.715729433	0	1
YGR080W	0.19490255	0.6888322	0.744553716	0.684833483	0.219727732	0.810950199	0	1
YGR081C	1.154036256	0.083896552	3.003286118	0.009556962	2.369087838	0.002236842	0.808683554	0.27563981
YGR082W	3.88602706	0	1.487961729	0.277984791	0.197848416	0.817440094	0.573695706	0.444560375
YGR083C	0.120164024	0.707346776	1.918905096	0.129599084	0.729063228	0.37560477	0.292946038	0.715702703
YGR084C	1.98429994	0.010842105	0.836200613	0.631709044	0.297719674	0.725208854	0	1
YGR085C	0	1	0.691959488	0.71531106	0.347953338	0.685424325	0	1
YGR086C	0.818113518	0.189323448	1.822793469	0.155268924	0.099735179	0.85069344	1.195711427	0.100909091
YGR087C	0.229131504	0.646383107	0	1	0	1	0.45108202	0.543381877
YGR088W	0.352219994	0.514139098	0.327473822	0.890468821	0.209778921	0.813684838	0.117694901	0.835411178
YGR089W	0.56531648	0.348221071	0.910018209	0.585552524	0.641572129	0.432685121	0.539920018	0.470867238
YGR090W	1.524251982	0.028818898	3.028267814	0.008986486	1.569909615	0.036825397	0.662133152	0.379080824
YGR091W	0.728445245	0.23316996	1.36798962	0.337310459	0.672155904	0.411053412	0	1
YGR092W	0.428375921	0.434958785	0.375170395	0.860688853	0	1	0	1
YGR093W	0.27947635	0.576876241	1.538473825	0.2571981	1.05545703	0.182622951	0.730741326	0.335381526
YGR094W	1.107605497	0.093194222	2.277771161	0.058869396	0.793865558	0.331560419	0.728964411	0.336217822
YGR095C	0.355584662	0.502956785	1.648493316	0.21350234	0.939913335	0.23520202	0	1
YGR096W	0.508973639	0.376376289	0.229032852	0.925760753	0.229032852	0.799937166	0.229032852	0.774592014
YGR097W	0	1	0	1	0	1	0	1
YGR098C	0.352988652	0.514060264	0.26844608	0.912221007	0	1	0	1
YGR099W	1.055901158	0.108325926	1.476250003	0.282800998	0.215926057	0.813423533	0	1
YGR100W	0.226792883	0.650578364	0.498517926	0.809288034	0.301895192	0.719866522	0	1
YGR101W	3.612248735	0.000384615	1.914475423	0.130363636	0.733610071	0.371462995	0	1
YGR102C	0.536223697	0.364354664	0.771346987	0.67113699	0.055000466	0.88373252	0	1
YGR103W	0	1	2.920654618	0.0115	1.964201723	0.010381679	0.355584662	0.638851945
YGR104C	0.371050898	0.464948166	0.962729746	0.554568255	0.22583609	0.803433115	0.376688163	0.588752658
YGR105W	0.548184398	0.358881469	0.988030953	0.540091777	0.215684179	0.813266484	0	1
YGR106C	0.489949694	0.39291	0.603433874	0.763982157	0	1	0	1
YGR108W	0	1	0.782079976	0.665640074	0.529537924	0.535239167	0	1
[truncated: 3,456 more rows]
