# Supplementary material for: Evolutionary Conservation and Diversification of Puf RNA Binding Proteins and Their mRNA Targets
Source: PLoS Biol. 2015 Nov 20;13(11):e1002307. doi: 10.1371/journal.pbio.1002307 (PMC4654594; doi:10.1371/journal.pbio.1002307)
Supplement: S7 Dataset — (ZIP) [file pbio.1002307.s007.zip › ConservationScores and FDRs and Annotations_Pezizomycotina.txt]

Name	V4_name	V5_name	V5_name_short	Scer_1stOrth	Broad_annotation	Collins_Mito_Evidence	Collins_Annotation_forMito	Collins_isMito	primary code	secondary code	combo_code	function	sub-function	P3_conservation_score_ncra	P3_fdr_ncra	PezizoPuf4_conservation_score_ncra	PezizoPuf4_fdr_ncra
NCU02280T0	NCU02280.4	NCU02280.5	NCU02280	NA	NADH:ubiquinone oxidoreductase 21.3kD subunit b	A1. Convincing mass spec evidence in highly-purified purified mitochondria (our current study):	BLAST NADH:ubiquinone oxidoreductase 21.3kD subunit	1	1	2	1_2	electron transport	complex I	2.007510989	0.00125	2.113225644	0.002408027
NCU01006T0	NCU01006.4	NCU01006.5	NCU01006	NA	complex I intermediate associated protein 84	C1. Credible prediction or direct demonstration of mitochondrial localization by conventional biochemistry; homologs are known or predicted mitochondrial proteins:	BLAST complex I intermediate-associated protein CIA84 precursor 	1	1	2	1_2	electron transport	complex I	1.007472811	0.003973214	2.058256405	0.0026875
NCU03156T0	NCU03156.4	NCU03156.5	NCU03156	NA	NUO	A2. Mass spec evidence from more than one other study and/or other evidence for being mitochondrial:	NADH:ubiquinone oxidoreductase 10.5kD subunit [Neurospora crassa 	1	1	2	1_2	electron transport	complex I	1.616442691	0.00106383	1.885949204	0.004130435
NCU01859T0	NCU01859.4	NCU01859.5	NCU01859	NA	NADH:ubiquinone oxidoreductase 20.9kD subunit	A1. Convincing mass spec evidence in highly-purified purified mitochondria (our current study):	| Neurospora crassa hypothetical protein similar to nadh-ubiquinone oxidoreductase 21 kda subunit (translation) (172 aa)	1	1	2	1_2	electron transport	complex I	1.398960595	0.001578947	1.768310519	0.005059102
NCU05299T0	NCU05299.4	NCU05299.5	NCU05299	NA	NADH:ubiquinone oxidoreductase 29.9	A1. Convincing mass spec evidence in highly-purified purified mitochondria (our current study):	"| Neurospora crassa NADH-ubiquinone oxidoreductase 29.9 kDa subunit, mitochondrial (translation) (274 aa)"	1	1	2	1_2	electron transport	complex I	1.680070276	0.001162791	1.599600337	0.007096774
NCU05816T0	NCU05816.4	NCU05816.5	NCU05816	YDL067C	hypothetical protein	A2. Mass spec evidence from more than one other study and/or other evidence for being mitochondrial:	"BLAST yeast cytochrome c oxidase subunit VIIa; gene called cox9; mammalian homolog gene called COXVIc, protein called COX6c"	1	1	5	1_5	electron transport	complex IV	0.985123196	0.004545455	2.433479107	0.001377778
NCU02250T0	NCU02250.4	NCU02250.5	NCU02250	NA	oligomycin-resistant	A2. Mass spec evidence from more than one other study and/or other evidence for being mitochondrial:	"| Neurospora crassa ATP synthase protein 9, mitochondrial precursor (translation) (148 aa)"	1	1	6	1_6	electron transport	complex V	1.176152223	0.002411348	2.916803633	0.000471698
NCU09143T0	NCU09143.4	NCU09143.5	NCU09143	YDR322C-A	hypothetical protein	C1. Credible prediction or direct demonstration of mitochondrial localization by conventional biochemistry; homologs are known or predicted mitochondrial proteins:	"BLAST conserved domain ATP-synt_E; yeast Subunit e of mitochondrial F1F0-ATPase, which is a large, evolutionarily conserved enzyme complex required for ATP synthesis; essential for the dimeric state of ATP synthase"	1	1	6	1_6	electron transport	complex V	1.740903898	0.001081081	2.682571622	0.000779221
NCU02305T0	NCU02305.4	NCU02305.5	NCU02305	YBR003W	decaprenyl-diphosphate synthase subunit 1	"A3. Identifed in our current study with significant Mascot score, but only once: other evidence also indicates mitochondrial:"	| Neurospora crassa decaprenyl-diphosphate synthase subunit 1 (translation) (450 aa)	1	2	1	2_1	metabolism	other	1.127060726	0.002893082	2.777095431	0.000425532
NCU08898T0	NCU08898.4	NCU08898.5	NCU08898	YDR234W	homoaconitase	A1. Convincing mass spec evidence in highly-purified purified mitochondria (our current study):	"| Neurospora crassa homoaconitase, mitochondrial precursor (translation) (785 aa)"	1	2	5	2_5	metabolism	amino acids	0.859844381	0.008035191	1.643977309	0.00624498
NCU06532T0	NCU06532.4	NCU06532.5	NCU06532	NA	dihydroorotate reductase PyrE	A1. Convincing mass spec evidence in highly-purified purified mitochondria (our current study):	" Dihydroorotate dehydrogenase, DHOD domain comprised almost the whole protein; BLAST possible yeast homologs not convincing  "	1	2	5	2_5	metabolism	amino acids	1.549507092	0.001538462	1.494445803	0.009966942
NCU03695T0	NCU03695.4	NCU03695.5	NCU03695	YNL169C	phosphatidylserine decarboxylase proenzyme 1	A1. Convincing mass spec evidence in highly-purified purified mitochondria (our current study):	"| Neurospora crassa phosphatidylserine decarboxylase proenzyme 1, mitochondrial precursor (translation) (533 aa)"	1	2	6	2_6	metabolism	lipid	0.956056214	0.005232558	1.6874653	0.005765957
NCU07794T0	NCU07794.4	NCU07794.5	NCU07794	YPL252C	2Fe-2S iron-sulfur cluster binding domain-containing protein	C1. Credible prediction or direct demonstration of mitochondrial localization by conventional biochemistry; homologs are known or predicted mitochondrial proteins:	"BLAST 67% identical to yeast yah1 ferredoxin of the mitochondrial matrix required for formation 
of cellular iron-sulfur proteins; involved in heme A biosynthesis; 
homologous to human adrenodoxin"	1	2	7	2_7	metabolism	heme	1.018138922	0.003863636	3.575475869	0.000555556
NCU01546T0	NCU01546.4	NCU01546.5	NCU01546	YDR044W	coproporphyrinogen III oxidase	A1. Convincing mass spec evidence in highly-purified purified mitochondria (our current study):	| Neurospora crassa hypothetical protein similar to coproporphyrinogen III oxidase (translation) (410 aa)	1	2	7	2_7	metabolism	heme	1.173751869	0.002344828	2.505361316	0.00125
NCU02705T0	NCU02705.4	NCU02705.5	NCU02705	YLR393W	F1F0 ATP synthase assembly protein Atp10	C1. Credible prediction or direct demonstration of mitochondrial localization by conventional biochemistry; homologs are known or predicted mitochondrial proteins:	BLAST related to F1F0 ATPase complex assembly protein Atp10	1	3	1	3_1	"import, biogenesis"	other	1.218716989	0.002583333	3.291152569	0.000952381
NCU02149T0	NCU02149.4	NCU02149.5	NCU02149	YJR034W	cytochrome c oxidase assembly protein	C1. Credible prediction or direct demonstration of mitochondrial localization by conventional biochemistry; homologs are known or predicted mitochondrial proteins:	"BLAST aa 1-74 (total aa132) yeast Protein required for assembly of cytochrome c oxidase; the authentic, 
non-tagged protein is detected in highly purified mitochondria 
in high-throughput studies"	1	3	1	3_1	"import, biogenesis"	other	0.984391347	0.004526749	3.004955394	0.000574713
NCU05261T0	NCU05261.4	NCU05261.5	NCU05261	YBL022C	ATP-dependent protease La	A1. Convincing mass spec evidence in highly-purified purified mitochondria (our current study):	| Neurospora crassa ATP-dependent protease La (translation) (1108 aa)	1	3	1	3_1	"import, biogenesis"	other	1.683314715	0.001190476	2.749643905	0.000625
NCU01657T0	NCU01657.4	NCU01657.5	NCU01657	YPL132W	cytochrome-c oxidase assembly protein	C1. Credible prediction or direct demonstration of mitochondrial localization by conventional biochemistry; homologs are known or predicted mitochondrial proteins:	| Neurospora crassa hypothetical protein similar to cytochrome c oxidase assembly protein cox11 (translation) (280 aa)	1	3	1	3_1	"import, biogenesis"	other	1.211056265	0.002520325	2.506277815	0.001262136
NCU07724T0	NCU07724.4	NCU07724.5	NCU07724	YJL112W	mitochondrial division protein 1	A2. Mass spec evidence from more than one other study and/or other evidence for being mitochondrial:	BLAST WD_domain; 32% identical to yeast outer membrane mt division protein Mdv1p | Neurospora crassa hypothetical protein similar to WD repeat-containing protein (translation) (646 aa)	1	3	1	3_1	"import, biogenesis"	other	1.469609716	0.001551724	2.413311717	0.001347826
NCU06546T0	NCU06546.4	NCU06546.5	NCU06546	NA	hypothetical protein	C1. Credible prediction or direct demonstration of mitochondrial localization by conventional biochemistry; homologs are known or predicted mitochondrial proteins:	"BLAST 38% identical to yeast She9p,Mitochondrial inner membrane protein required for normal mitochondrial morphology, may be involved in fission of the inner membrane; forms a homo-oligomeric complex"	1	3	1	3_1	"import, biogenesis"	other	1.392441167	0.001558442	2.383156475	0.001428571
NCU02403T0	NCU02403.4	NCU02403.5	NCU02403	YLR201C	ubiquinone biosynthesis protein COQ9	"A3. Identifed in our current study with significant Mascot score, but only once: other evidence also indicates mitochondrial:"	BLAST: conserved in many organisms; coq9 domain; weak yeast homolog Coq9p	1	3	1	3_1	"import, biogenesis"	other	0.901667747	0.006699346	2.202290175	0.001857143
NCU04429T0	NCU04429.4	NCU04429.5	NCU04429	NA	mitochondrial import protein mmp37	C1. Credible prediction or direct demonstration of mitochondrial localization by conventional biochemistry; homologs are known or predicted mitochondrial proteins:	BLAST Mmp37 superfamily; 41% identical to yeast Tam41p which is involved in protein import via stabilizing Tim23 | Neurospora crassa conserved hypothetical protein (translation) (558 aa)	1	3	1	3_1	"import, biogenesis"	other	1.319467375	0.002020202	2.018408825	0.002939394
NCU09808T0	NCU09808.4	NCU09808.5	NCU09808	YLL001W	dynamin-1	A2. Mass spec evidence from more than one other study and/or other evidence for being mitochondrial:	| Neurospora crassa hypothetical protein similar to mitochondrial dynamin GTPase (translation) (802 aa)	1	3	1	3_1	"import, biogenesis"	other	0.998237403	0.00416309	1.752161912	0.005195402
NCU11747T0	NCU11747.4	NCU11721.5	NCU11721	YMR035W	mitochondrial inner membrane protease subunit 2	C1. Credible prediction or direct demonstration of mitochondrial localization by conventional biochemistry; homologs are known or predicted mitochondrial proteins:	BLAST S26_SPase_I signal peptidase domain; yeast Imp2 subunit 2 of inner mitochondrial membrane protease required for processing of intermembrane space proteins	1	3	1	3_1	"import, biogenesis"	other	1.151859977	0.002631579	1.651516245	0.006186613
NCU00371T0	NCU00371.4	NCU00371.5	NCU00371	YNR017W	mitochondrial import inner membrane translocase subunit tim23	A2. Mass spec evidence from more than one other study and/or other evidence for being mitochondrial:	mitochondrial import inner membrane translocase subunit TIM23 (translation) (239 aa)	1	3	2	3_2	"import, biogenesis"	TIM	1.116813808	0.002987805	3.434723594	0.001071429
NCU03229T0	NCU03229.4	NCU03229.5	NCU03229	YIL022W	translocase of inner mitochondrial membrane 44	A1. Convincing mass spec evidence in highly-purified purified mitochondria (our current study):	mitochondrial import inner membrane translocase subunit TIM44	1	3	2	3_2	"import, biogenesis"	TIM	0.951323985	0.005287356	3.362991601	0.000833333
NCU03556T0	NCU03556.4	NCU03556.5	NCU03556	NA	peroxisomal membrane protein Pmp47	C1. Credible prediction or direct demonstration of mitochondrial localization by conventional biochemistry; homologs are known or predicted mitochondrial proteins:	BLAST | Neurospora crassa hypothetical protein similar to peroxisomal membrane protein (translation) (329 aa); has 3 conserved mitochondrial carrier domains; multiple weak yeast homologues	1	3	4	3_4	"import, biogenesis"	other transporter	1.280936705	0.002321429	2.193262503	0.001985816
NCU09809T0	NCU09809.4	NCU09809.5	NCU09809	YLL018C-A	mitochondrial copper ion transporter	C1. Credible prediction or direct demonstration of mitochondrial localization by conventional biochemistry; homologs are known or predicted mitochondrial proteins:	BLAST yeast cox19 homolog;involved in copper trafficking and cyt_c_oxidase assembly; diff sequence than the previous and GenBank version of this NCU number	1	3	4	3_4	"import, biogenesis"	other transporter	1.185732956	0.002352941	1.992219556	0.003058824
NCU01516T0	NCU01516.4	NCU01516.5	NCU01516	YOR232W	mitochondrial co-chaperone GrpE	A1. Convincing mass spec evidence in highly-purified purified mitochondria (our current study):	BLAST GrpE specific domain; adenine nucleotide exchange factor for mitochondrial hsp70 (dnaK-type) chaperone; 53% identical to yeast MGE1	1	3	5	3_5	"import, biogenesis"	chaperone	1.288138288	0.002385321	3.98125369	0
NCU02955T0	NCU02955.4	NCU02955.5	NCU02955	YLR069C	elongation factor G 1	C1. Credible prediction or direct demonstration of mitochondrial localization by conventional biochemistry; homologs are known or predicted mitochondrial proteins:	"| Neurospora crassa elongation factor G 1, mitochondrial precursor (translation) (801 aa)"	1	4	1	4_1	translation	other	1.016535379	0.003873874	3.126174845	0.000645161
NCU08692T0	NCU08692.4	NCU08692.5	NCU08692	NA	cytochrome a-5	C1. Credible prediction or direct demonstration of mitochondrial localization by conventional biochemistry; homologs are known or predicted mitochondrial proteins:	BLAST coxI translation protein CYA-5	1	4	1	4_1	translation	other	1.032638379	0.003755869	2.626704877	0.000755814
NCU01800T0	NCU01800.4	NCU01800.5	NCU01800	YBR251W	37S ribosomal protein S5	A1. Convincing mass spec evidence in highly-purified purified mitochondria (our current study):	BLAST r_S5 superfamily domain related to ribosomal protein S5	1	4	2	4_2	translation	small r subunit	1.053426623	0.003469388	2.497797081	0.001238095
NCU07057T0	NCU07057.4	NCU07057.5	NCU07057	YBR282W	hypothetical protein	A1. Convincing mass spec evidence in highly-purified purified mitochondria (our current study):	BLAST rL27 superfamily domain yeast Mitochondrial ribosomal protein of the large subunit	1	4	3	4_3	translation	large r subunit	0.832672103	0.00919571	2.909021308	0.000458716
NCU00952T0	NCU00952.4	NCU00952.5	NCU00952	YMR225C	mitochondrial ribosomal protein L44	C1. Credible prediction or direct demonstration of mitochondrial localization by conventional biochemistry; homologs are known or predicted mitochondrial proteins:	"BLAST rL53 superfamily domain probable ribosomal protein YmL44, mitochondrial"	1	4	3	4_3	translation	large r subunit	1.041955771	0.003596059	2.709751953	0.000723684
NCU06308T0	NCU06308.4	NCU06308.5	NCU06308	YFL036W	DNA-directed RNA polymerase	C1. Credible prediction or direct demonstration of mitochondrial localization by conventional biochemistry; homologs are known or predicted mitochondrial proteins:	BLAST  mitochondrial RNA polymerase: cyt-5; the only other Neurospora BLAST homolog is the Harbin plasmid RNA pol (26% over half the protein)	1	5	2	5_2	RNA	transcription	1.297677159	0.002285714	3.366538871	0.000857143
NCU03147T0	NCU03147.4	NCU03147.5	NCU03147	NA	assembly factor cbp-4	C1. Credible prediction or direct demonstration of mitochondrial localization by conventional biochemistry; homologs are known or predicted mitochondrial proteins:	BLAST comprised entirely of one cbp4 domain found in cbp4 cytochrome b pre-mRNA processing factor; required for ubiquinol--cytochrome-c reductase activity	1	5	3	5_3	RNA	"processing, modification or binding"	0.903802991	0.006644737	3.268317611	0.000888889
NCU00276T0	NCU00276.4	NCU00276.5	NCU00276	YOR330C	MIP1-like DNA polymerase	C1. Credible prediction or direct demonstration of mitochondrial localization by conventional biochemistry; homologs are known or predicted mitochondrial proteins:	| Neurospora crassa DNA polymerase gamma (translation) (1457 aa)	1	6	2	6_2	DNA	replication	1.464202891	0.0015	2.859233511	0.00048
NCU08138T0	NCU08138.4	NCU08138.5	NCU08138	YKL087C	cytochrome C1 heme lyase	C1. Credible prediction or direct demonstration of mitochondrial localization by conventional biochemistry; homologs are known or predicted mitochondrial proteins:	BLAST 35% identical to Neurospora crassa cytochrome C1 heme lyase (translation) (315 aa)	1	7	1	7_1	other protein	unknown localization	0.819829935	0.009797468	3.412811184	0.001
NCU05971T0	NCU05971.4	NCU05971.5	NCU05971	YER078C	xaa-Pro dipeptidase	A1. Convincing mass spec evidence in highly-purified purified mitochondria (our current study):	| Neurospora crassa hypothetical protein similar to metallopeptidase family M24 (translation) (452 aa)	1	7	1	7_1	other protein	unknown localization	1.026997509	0.003870968	3.158853781	0.000727273
NCU02623T0	NCU02623.4	NCU02623.5	NCU02623	YNR018W	mitochondrial hypoxia responsive domain-containing protein	A1. Convincing mass spec evidence in highly-purified purified mitochondria (our current study):	BLAST well-conserved in many fungi; contains part (about 25aa) of a hypoxia-response domain	1	7	1	7_1	other protein	unknown localization	0.851752919	0.008280802	2.291884912	0.001593625
NCU09255T0	NCU09255.4	NCU09255.5	NCU09255	YDR511W	acetate non-utilizing protein 9	C1. Credible prediction or direct demonstration of mitochondrial localization by conventional biochemistry; homologs are known or predicted mitochondrial proteins:	"BLAST conserved in most organisms; good yeast homolog Protein of the mitochondrial intermembrane space, required for 
acetate utilization and gluconeogenesis; has orthologs in 
higher eukaryotes; Acn9p [Saccharomyces cerevisiae]
"	1	7	1	7_1	other protein	unknown localization	1.050517867	0.003567839	1.691971363	0.005726496
NCU05313T0	NCU05313.4	NCU05313.5	NCU05313	YIL065C	mitochondria fission 1 protein	A2. Mass spec evidence from more than one other study and/or other evidence for being mitochondrial:	"BLAST Mitochondria fission 1 protein
"	1	7	2	7_2	other protein	outer membrane	1.183731641	0.002318841	1.516906628	0.009042017
NCU00021T0	NCU00021.4	NCU00021.5	NCU00021	YMR012W	hypothetical protein	"D5. In MitoP2 reference set, but our re-evaluation indicates NOT mitochondrial:"	BLAST | Neurospora crassa hypothetical protein similar to eukaryotic translation initiation factor 3 subunit CLU1/TIF31 (translation) (1212 aa); yeast homologue 30% in N-terminal half of protein;22% in C-terminal 	1	8	1	8_1	probably not mitochondrial	based on homolog localization	1.971311133	0.0012	3.092198965	0.000615385
NCU08897T0	NCU08897.4	NCU08897.5	NCU08897	YLR378C	protein transporter SEC61 subunit alpha	"D2. In MitoP2 Neurospora data, but other evidence indicates NOT mitochondrial:"	| Neurospora crassa endoplasmic reticulum protein transport protein SEC61 alpha subunit (translation) (477 aa)	1	8	1	8_1	probably not mitochondrial	based on homolog localization	1.603013267	0.001020408	2.075121413	0.002619808
NCU05551T0	NCU05551.4	NCU05551.5	NCU05551	NA	hypothetical protein	NA	NA	0	NA	NA	NA_NA	NA	NA	1.101745153	0.003063584	2.905615198	0.000454545
NCU09098T0	NCU09098.4	NCU09098.5	NCU09098	NA	tetracycline transporter	NA	NA	0	NA	NA	NA_NA	NA	NA	0.929539157	0.005942029	2.786545168	0.000428571
NCU07330T0	NCU07330.4	NCU07330.5	NCU07330	YLR083C	endosomal integral membrane protein	NA	NA	0	NA	NA	NA_NA	NA	NA	0.815428246	0.009851117	2.749236853	0.00062069
NCU06619T0	NCU06619.4	NCU06619.5	NCU06619	NA	methyltryptophan resistant	NA	NA	0	NA	NA	NA_NA	NA	NA	0.888543486	0.006823899	2.682496238	0.000774194
NCU12038T0	NCU12038.4	NCU12003.5	NCU12003	NA	hypothetical protein	NA	NA	0	NA	NA	NA_NA	NA	NA	0.995575368	0.004152542	2.649538739	0.000722892
NCU04765T0	NCU04765.4	NCU04765.5	NCU04765	NA	hypothetical protein	NA	NA	0	NA	NA	NA_NA	NA	NA	1.43293986	0.001304348	2.590288759	0.000967742
NCU00527T0	NCU00527.4	NCU00527.5	NCU00527	YPL098C	mitochondrial genome maintenance protein Mgr2	NA	NA	0	NA	NA	NA_NA	NA	NA	1.185806171	0.00237037	2.565712341	0.000947368
NCU10169T0	NCU10169.4	NCU10169.5	NCU10169	YGR021W	hypothetical protein	NA	NA	0	NA	NA	NA_NA	NA	NA	1.281770563	0.002363636	2.487553116	0.001267606
NCU06149T0	NCU06149.4	NCU06149.5	NCU06149	YDL160C	ATP-dependent RNA helicase dhh-1	NA	NA	0	NA	NA	NA_NA	NA	NA	1.113801562	0.002951807	2.422202345	0.001365639
NCU11378T0	NCU11378.4	NCU07935.5	NCU07935	YBL107C	caffeine-induced death protein Cid2	NA	NA	0	NA	NA	NA_NA	NA	NA	1.289433087	0.002407407	2.304251644	0.001526104
NCU03834T0	NCU03834.4	NCU03834.5	NCU03834	NA	histone acetyltransferase complex component Epl1	NA	NA	0	NA	NA	NA_NA	NA	NA	2.213986465	0.000625	2.281562359	0.001550388
NCU01654T0	NCU01654.4	NCU01654.5	NCU01654	YER015W	long-chain-fatty-acid-CoA ligase 1	NA	NA	0	NA	NA	NA_NA	NA	NA	1.401364832	0.001506849	2.173820323	0.002167832
NCU02767T0	NCU02767.4	NCU02767.5	NCU02767	NA	PRO41 protein	NA	NA	0	NA	NA	NA_NA	NA	NA	1.070077734	0.003351351	2.160830097	0.002291667
NCU01751T0	NCU01751.4	NCU01751.5	NCU01751	YKL188C	ATP-binding cassette protein	NA	NA	0	NA	NA	NA_NA	NA	NA	0.932450362	0.005934066	2.036066678	0.002879257
NCU01633T0	NCU01633.4	NCU01633.5	NCU01633	YDR345C	hexose transporter HXT13	NA	NA	0	NA	NA	NA_NA	NA	NA	1.08740744	0.003314607	2.00004684	0.002988166
NCU00162T0	NCU00162.4	NCU00162.5	NCU00162	YFL048C	hypothetical protein	NA	NA	0	NA	NA	NA_NA	NA	NA	0.827655551	0.009302326	1.9755944	0.003265896
NCU03342T0	NCU03342.4	NCU03342.5	NCU03342	NA	hypothetical protein	NA	NA	0	NA	NA	NA_NA	NA	NA	1.186140262	0.00238806	1.953388654	0.003571429
NCU03193T0	NCU03193.4	NCU03193.5	NCU03193	YPR063C	hypothetical protein	NA	NA	0	NA	NA	NA_NA	NA	NA	0.879404555	0.007155963	1.879691549	0.004177898
NCU01481T0	NCU01481.4	NCU01481.5	NCU01481	YEL064C	amino acid transporter	NA	NA	0	NA	NA	NA_NA	NA	NA	0.880851216	0.007055215	1.808667744	0.004837093
NCU11410T0	NCU11410.4	NCU11410.5	NCU11410	YDL017W	cell cycle protein kinase	NA	NA	0	NA	NA	NA_NA	NA	NA	1.21271358	0.002540984	1.77580391	0.005108434
NCU11339T0	NCU11339.4	NCU06741.5	NCU06741	YLR038C	cytochrome c oxidase subunit VIb	NA	NA	0	NA	NA	NA_NA	NA	NA	1.400770665	0.001486486	1.749599139	0.005182648
NCU09207T0	NCU09207.4	NCU09207.5	NCU09207	NA	hypothetical protein	NA	NA	0	NA	NA	NA_NA	NA	NA	1.15049103	0.002614379	1.744999001	0.005159091
NCU04887T0	NCU04887.4	NCU04887.5	NCU04887	NA	hypothetical protein	NA	NA	0	NA	NA	NA_NA	NA	NA	1.163504383	0.002567568	1.740564145	0.0051693
NCU10721T0	NCU10721.4	NCU10721.5	NCU10721	YPL244C	solute carrier family 35 member B1 protein	NA	NA	0	NA	NA	NA_NA	NA	NA	1.848625604	0.001428571	1.736829641	0.005133929
NCU06718T0	NCU06718.4	NCU06718.5	NCU06718	YKL059C	zinc knuckle domain-containing protein	NA	NA	0	NA	NA	NA_NA	NA	NA	0.97314886	0.004637097	1.68402946	0.005847458
NCU07443T0	NCU07443.4	NCU07443.5	NCU07443	YER166W	phospholipid-translocating P-type ATPase domain-containing protein	NA	NA	0	NA	NA	NA_NA	NA	NA	0.962399944	0.004980237	1.596661399	0.007175141
NCU07558T0	NCU07558.4	NCU07558.5	NCU07558	YDL001W	sporulation protein RMD1	NA	NA	0	NA	NA	NA_NA	NA	NA	1.571038467	0.001176471	1.570747603	0.007741348
NCU08712T0	NCU08712.4	NCU08712.5	NCU08712	NA	hypothetical protein	NA	NA	0	NA	NA	NA_NA	NA	NA	0.820808695	0.009822335	1.501096205	0.009834163
NCU04644T0	NCU04644.4	NCU04644.5	NCU04644	YGR147C	hypothetical protein	"E. At least one piece of positive evidence for mitochondrial localization from our prediction pipeline, but not convincing:"	| Neurospora crassa hypothetical protein (translation) (265 aa)	1	0	0	0_0	NA	NA	0.273062121	0.228311129	2.216817508	0.001781818
NCU01808T0	NCU01808.4	NCU01808.5	NCU01808	YJR048W	cytochrome c	A2. Mass spec evidence from more than one other study and/or other evidence for being mitochondrial:	| Neurospora crassa cytochrome c (translation) (109 aa)	1	1	4	1_4	electron transport	complex III	0	1	3.151183995	0.000677966
NCU03559T0	NCU03559.4	NCU03559.5	NCU03559	YPR191W	ubiquinol-cytochrome c reductase complex core protein 2 precursor	A1. Convincing mass spec evidence in highly-purified purified mitochondria (our current study):	"| Neurospora crassa ubiquinol-cytochrome-c reductase complex core protein 2, mitochondrial precursor (translation) (455 aa)"	1	1	4	1_4	electron transport	complex III	0.417124779	0.105278324	2.347761418	0.001563786
NCU05989T0	NCU05989.4	NCU05989.5	NCU05989	YFR033C	hypothetical protein	"A3. Identifed in our current study with significant Mascot score, but only once: other evidence also indicates mitochondrial:"	BLAST Subunit 6 of the ubiquinol cytochrome-c reductase complex	1	1	4	1_4	electron transport	complex III	0.325734557	0.172984368	2.229521805	0.001771218
NCU09816T0	NCU09816.4	NCU09816.5	NCU09816	YOR065W	cytochrome-1	A1. Convincing mass spec evidence in highly-purified purified mitochondria (our current study):	"| Neurospora crassa cytochrome c1, mitochondrial precursor (translation) (322 aa)"	1	1	4	1_4	electron transport	complex III	0	1	2.10952566	0.002483444
NCU06606T0	NCU06606.4	NCU06606.5	NCU06606	YEL024W	iron-sulfur subunit-1	A1. Convincing mass spec evidence in highly-purified purified mitochondria (our current study):	"| Neurospora crassa ubiquinol-cytochrome c reductase iron-sulfur subunit, mitochondrial (translation) (232 aa)"	1	1	4	1_4	electron transport	complex III	0.102048578	0.516437872	1.716756618	0.005371179
NCU01962T1	NCU01962.4	NCU01962.5	NCU01962	YGL191W	hypothetical protein	A2. Mass spec evidence from more than one other study and/or other evidence for being mitochondrial:	cytochrome c oxidase subunit VIa; yeast COX13 gene encoding cox10p protein; mammalian homolog called COXVIa; cyt_c_oxidase_VIa conserved domain	1	1	5	1_5	electron transport	complex IV	0.747205319	0.014793388	1.599315299	0.007083333
NCU02514T0	NCU02514.4	NCU02514.5	NCU02514	YBL099W	ATPase-1	A1. Convincing mass spec evidence in highly-purified purified mitochondria (our current study):	"| Neurospora crassa ATP synthase alpha chain, mitochondrial precursor (translation) (552 aa)"	1	1	6	1_6	electron transport	complex V	0	1	3.086592752	0.000597015
NCU08093T0	NCU08093.4	NCU08093.5	NCU08093	YML081C-A	hypothetical protein	A2. Mass spec evidence from more than one other study and/or other evidence for being mitochondrial:	"BLAST yeast Subunit of the mitochondrial F1F0 ATP synthase, which is a large 
enzyme complex required for ATP synthesis; termed subunit 
I or subunit j; does not correspond to known ATP synthase 
subunits in other organisms;"	1	1	6	1_6	electron transport	complex V	0.394388987	0.12010303	2.388067489	0.001446809
NCU03558T0	NCU03558.4	NCU03558.5	NCU03558	NA	hypothetical protein	C1. Credible prediction or direct demonstration of mitochondrial localization by conventional biochemistry; homologs are known or predicted mitochondrial proteins:	BLAST related to atp synthase epsilon chain	1	1	6	1_6	electron transport	complex V	0.67788257	0.022349103	1.981596819	0.003236152
NCU03199T0	NCU03199.4	NCU03199.5	NCU03199	YLR295C	ATP synthase subunit H	A2. Mass spec evidence from more than one other study and/or other evidence for being mitochondrial:	BLAST yeast Subunit h of the F0 sector of mitochondrial F1F0 ATP synthase	1	1	6	1_6	electron transport	complex V	0.11556525	0.488564185	1.787407687	0.00502439
NCU00644T0	NCU00644.4	NCU00644.5	NCU00644	YPR020W	ATP synthase subunit G	A1. Convincing mass spec evidence in highly-purified purified mitochondria (our current study):	"BLAST yeast  Subunit g of the mitochondrial F1F0 ATP synthase, which is a large enzyme complex required for ATP synthesis; associated only with the dimeric form of ATP synthase"	1	1	6	1_6	electron transport	complex V	0	1	1.612058535	0.006891892
NCU03823T0	NCU03823.4	NCU03823.5	NCU03823	YGL119W	ABC1 protein	C1. Credible prediction or direct demonstration of mitochondrial localization by conventional biochemistry; homologs are known or predicted mitochondrial proteins:	| Neurospora crassa hypothetical protein similar to ABC1 protein (translation) (775 aa)	1	2	1	2_1	metabolism	other	0.209906317	0.328173258	3.148961111	0.000666667
NCU09862T0	NCU09862.4	NCU09862.5	NCU09862	YML110C	ubiquinone biosynthesis methyltransferase coq5	A1. Convincing mass spec evidence in highly-purified purified mitochondria (our current study):	| Neurospora crassa ubiquinone biosynthesis methyltransferase coq5 (translation) (342 aa)	1	2	1	2_1	metabolism	other	0.304069625	0.195269331	2.99565791	0.000549451
NCU02536T0	NCU02536.4	NCU02536.5	NCU02536	YGR255C	ubiquinone biosynthesis monooxygenase COQ6	C1. Credible prediction or direct demonstration of mitochondrial localization by conventional biochemistry; homologs are known or predicted mitochondrial proteins:	BLAST higly conserved | Neurospora crassa hypothetical protein similar to ubiquinone biosynthesis monooxgenase Coq6 (translation) (491 aa)	1	2	1	2_1	metabolism	other	0.621418073	0.030773263	2.91789309	0.000480769
NCU08005T0	NCU08005.4	NCU08005.5	NCU08005	YDR376W	NADPH-adrenodoxin reductase Arh1	"A3. Identifed in our current study with significant Mascot score, but only once: other evidence also indicates mitochondrial:"	BLAST: similar to ferrodoxin-NADP(+) reductase; NADPH:adrenoredoxin; weak yeast homolog mitochondrial Arh1p	1	2	1	2_1	metabolism	other	0.282786857	0.217796199	2.862473217	0.000487805
NCU03957T0	NCU03957.4	NCU03957.5	NCU03957	YOR125C	COQ7	A1. Convincing mass spec evidence in highly-purified purified mitochondria (our current study):	BLAST: DMQH specific domain (dimethoxyquinone hydroxylase); late step in ubiquinone biosynthesis; inner mitochondrial membrane protein; yeast Cat5p (Coq7).	1	2	1	2_1	metabolism	other	0.114355016	0.492839478	2.796397179	0.000441176
NCU02396T0	NCU02396.4	NCU02396.5	NCU02396	YGR029W	mitochondrial FAD-linked sulfhydryl oxidase ERV1	C1. Credible prediction or direct demonstration of mitochondrial localization by conventional biochemistry; homologs are known or predicted mitochondrial proteins:	"BLAST: Flavin-linked sulfhydryl oxidase; yeast Erv1p localized to the mitochondrial intermembrane space, has a role in the maturation of cytosolic iron-sulfur proteins; ortholog of human hepatopoietin (ALR)"	1	2	1	2_1	metabolism	other	0.723009732	0.017024482	2.742055548	0.000748299
NCU03112T0	NCU03112.4	NCU03112.5	NCU03112	YKL150W	NADH-cytochrome b5 reductase 2	A1. Convincing mass spec evidence in highly-purified purified mitochondria (our current study):	| Neurospora crassa hypothetical protein similar to NADH-cytochrome b5 reductase precursor (translation) (344 aa)	1	2	1	2_1	metabolism	other	0.119099445	0.475307223	2.145995302	0.002310345
NCU01779T0	NCU01779.4	NCU01779.5	NCU01779	YKL040C	HIRA-interacting protein 5	C1. Credible prediction or direct demonstration of mitochondrial localization by conventional biochemistry; homologs are known or predicted mitochondrial proteins:	"| Neurospora crassa HIRA-interacting protein 5 (translation) (327 aa); Protein involved in iron metabolism in mitochondria; similar to NifU, which is a protein required for the maturation of the Fe/S clusters of nitrogenase in nitrogen-fixing bacteria"	1	2	1	2_1	metabolism	other	0.401132508	0.116089109	1.959925671	0.003505747
NCU01550T0	NCU01550.4	NCU01550.5	NCU01550	YDR226W	adenylate kinase cytosolic	A1. Convincing mass spec evidence in highly-purified purified mitochondria (our current study):	BLAST yeast homolog localized to cytosol and mitochondrion | Neurospora crassa adenylate kinase cytosolic (translation) (270 aa)	1	2	1	2_1	metabolism	other	0	1	1.857758717	0.004300792
NCU06543T0	NCU06543.4	NCU06543.5	NCU06543	NA	acyl-CoA dehydrogenase	C1. Credible prediction or direct demonstration of mitochondrial localization by conventional biochemistry; homologs are known or predicted mitochondrial proteins:	"| Neurospora crassa acyl-CoA dehydrogenase, mitochondrial precursor (translation) (434 aa)"	1	2	1	2_1	metabolism	other	0.609119535	0.032105911	1.750684116	0.005183486
NCU06448T0	NCU06448.4	NCU06448.5	NCU06448	NA	enoyl-CoA hydratase	A1. Convincing mass spec evidence in highly-purified purified mitochondria (our current study):	| Neurospora crassa hypothetical protein similar to enoyl-CoA hydratase/isomerase family protein (translation) (300 aa)	1	2	1	2_1	metabolism	other	0.521508104	0.055497674	1.748459782	0.005170843
NCU09560T0	NCU09560.4	NCU09560.5	NCU09560	YHR008C	superoxide dismutase	A1. Convincing mass spec evidence in highly-purified purified mitochondria (our current study):	"| Neurospora crassa superoxide dismutase, mitochondrial precursor (translation) (229 aa)"	1	2	1	2_1	metabolism	other	0.60918679	0.032133169	1.737488814	0.005145414
NCU09291T0	NCU09291.4	NCU09291.5	NCU09291	YPR037C	FAD dependent sulfhydryl oxidase Erv2	C1. Credible prediction or direct demonstration of mitochondrial localization by conventional biochemistry; homologs are known or predicted mitochondrial proteins:	"Mitochondrial sulfhydryl oxidase involved in the biogenesis of cytosolic Fe/S proteins; yeast FAD-linked sulfhydryl oxidase ERV2, mitochondrial precursor"	1	2	1	2_1	metabolism	other	0.520864186	0.055658627	1.667910373	0.005958333
NCU02580T0	NCU02580.4	NCU02580.5	NCU02580	YEL047C	fumarate reductase Osm1	C1. Credible prediction or direct demonstration of mitochondrial localization by conventional biochemistry; homologs are known or predicted mitochondrial proteins:	BLAST | Neurospora crassa hypothetical protein similar to soluble fumarate reductase (translation) (617 aa);40% identical to NCU06042;  43% identical to yeast Yel047cp and 41% identical to its isozyme Osm1p	1	2	1	2_1	metabolism	other	0.328264761	0.170714628	1.663365191	0.005983437
NCU00974T0	NCU00974.4	NCU00974.5	NCU00974	YBR014C	glutaredoxin	C1. Credible prediction or direct demonstration of mitochondrial localization by conventional biochemistry; homologs are known or predicted mitochondrial proteins:	BLAST related to glutaredoxin; conserved in closely related fungi; no good yeast homolog	1	2	1	2_1	metabolism	other	0.10796222	0.497358064	1.643054723	0.00622
NCU01692T0	NCU01692.4	NCU01692.5	NCU01692	YNR001C	mitochondrial citrate synthase	A1. Convincing mass spec evidence in highly-purified purified mitochondria (our current study):	"| Neurospora crassa citrate synthase, mitochondrial precursor (translation) (470 aa)"	1	2	2	2_2	metabolism	TCA cycle	0.019574536	0.653793546	3.397501946	0.0009375
NCU03004T0	NCU03004.4	NCU03004.5	NCU03004	YBR221C	pyruvate dehydrogenase E1 component	A1. Convincing mass spec evidence in highly-purified purified mitochondria (our current study):	"| Neurospora crassa pyruvate dehydrogenase E1 component beta subunit, mitochondrial precursor (translation) (380 aa)"	1	2	2	2_2	metabolism	TCA cycle	0	1	2.949216485	0.000510204
NCU04899T0	NCU04899.4	NCU04899.5	NCU04899	YKL085W	malate dehydrogenase	A1. Convincing mass spec evidence in highly-purified purified mitochondria (our current study):	"| Neurospora crassa malate dehydrogenase, mitochondrial precursor (translation) (337 aa); 58% identical to NCU06211; 68% identical to yeast mt MDH (only 48% identical to yeast peroxisomal MDH); ID'd by in our mass spec data many times"	1	2	2	2_2	metabolism	TCA cycle	0	1	2.942868755	0.0005
NCU02407T0	NCU02407.4	NCU02407.5	NCU02407	YFL018C	dihydrolipoyl dehydrogenase	A1. Convincing mass spec evidence in highly-purified purified mitochondria (our current study):	"BLAST dihydrolipoyl dehydrogenase, mitochondrial precursor"	1	2	2	2_2	metabolism	TCA cycle	0.08693953	0.561543736	2.118424125	0.002424242
NCU02366T0	NCU02366.4	NCU02366.5	NCU02366	YLR304C	aconitase	A1. Convincing mass spec evidence in highly-purified purified mitochondria (our current study):	BLAST| Neurospora crassa hypothetical protein similar to aconitase family member (translation) (785 aa) 74% identical to yeast Aco1p; 55% identical to yeast Aco2p	1	2	2	2_2	metabolism	TCA cycle	0.608887053	0.032088452	1.980957678	0.003255814
NCU07697T0	NCU07697.4	NCU07697.5	NCU07697	YOR136W	isocitrate dehydrogenase subunit 2	A1. Convincing mass spec evidence in highly-purified purified mitochondria (our current study):	"| Neurospora crassa isocitrate dehydrogenase subunit 2, mitochondrial precursor (translation) (380 aa)"	1	2	2	2_2	metabolism	TCA cycle	0.266711684	0.236899314	1.872914425	0.004186667
NCU02438T0	NCU02438.4	NCU02438.5	NCU02438	YDR148C	dihydrolipoamide succinyltransferase	A1. Convincing mass spec evidence in highly-purified purified mitochondria (our current study):	"BLAST yeast  Dihydrolipoyl transsuccinylase, component of the mitochondrial alpha-ketoglutarate dehydrogenase complex, which catalyzes the oxidative decarboxylation of alpha-ketoglutarate to succinyl-CoA in the TCA cycle; phosphorylated; Kgd2p"	1	2	2	2_2	metabolism	TCA cycle	0.616006394	0.031430396	1.81758305	0.00478481
NCU06482T0	NCU06482.4	NCU06482.5	NCU06482	YER178W	pyruvate dehydrogenase E1 component alpha subunit	A1. Convincing mass spec evidence in highly-purified purified mitochondria (our current study):	"PDA1(yeast)| Neurospora crassa pyruvate dehydrogenase E1 component alpha subunit, mitochondrial (translation) (418 aa)"	1	2	2	2_2	metabolism	TCA cycle	0	1	1.734299424	0.005111111
NCU00775T0	NCU00775.4	NCU00775.5	NCU00775	YNL037C	isocitrate dehydrogenase subunit 1	A1. Convincing mass spec evidence in highly-purified purified mitochondria (our current study):	"| Neurospora crassa isocitrate dehydrogenase subunit 1, mitochondrial precursor (translation) (386 aa)"	1	2	2	2_2	metabolism	TCA cycle	0.238242057	0.272230663	1.647799561	0.006222222
NCU00050T0	NCU00050.4	NCU00050.5	NCU00050	YGR193C	pyruvate dehydrogenase X component	A1. Convincing mass spec evidence in highly-purified purified mitochondria (our current study):	"BLAST domain 20-290aa (total 426aa) yeast Dihydrolipoamide dehydrogenase (E3)-binding protein (E3BP) of the mitochondrial pyruvate dehydrogenase (PDH) complex, plays a structural role in the complex by binding and positioning E3 to the dihydrolipoamide acetyltransferase (E2) core"	1	2	2	2_2	metabolism	TCA cycle	0.070384492	0.598073811	1.521101575	0.008905724
NCU04636T0	NCU04636.4	NCU04636.5	NCU04636	YCL017C	cysteine desulfurase	A1. Convincing mass spec evidence in highly-purified purified mitochondria (our current study):	"| Neurospora crassa cysteine desulfurase, mitochondrial precursor (translation) (506 aa)"	1	2	5	2_5	metabolism	amino acids	0.412137737	0.107970456	3.176231837	0.000754717
NCU00660T0	NCU00660.4	NCU00660.5	NCU00660	YMR293C	glutamyl-tRNA amidotransferase	A1. Convincing mass spec evidence in highly-purified purified mitochondria (our current study):	| Neurospora crassa hypothetical protein similar to glu-tRNA amidotransferase subunit A (translation) (527 aa)	1	2	5	2_5	metabolism	amino acids	0.258391733	0.245544332	2.657356839	0.000745342
NCU10383T0	NCU10383.4	NCU08411.5	NCU08411	NA	aspartate aminotransferase	A1. Convincing mass spec evidence in highly-purified purified mitochondria (our current study):	"| Neurospora crassa aspartate aminotransferase, mitochondrial; 42% identical to yeast Aat2 (cytoplasmic); 37% identical to yeast Aat1 (mitochondrial); the other Neurospora aat (NCU07941) also hits yeast Aat2 best (54%) cf. 33% to yeat Aat1"	1	2	5	2_5	metabolism	amino acids	0	1	2.117404814	0.002416107
NCU00655T0	NCU00655.4	NCU00655.5	NCU00655	YBR026C	mitochondrial enoyl reductase	A1. Convincing mass spec evidence in highly-purified purified mitochondria (our current study):	| Neurospora crassa hypothetical protein similar to mitochondrial enoyl reductase (translation) (434 aa)	1	2	5	2_5	metabolism	amino acids	0.2984259	0.199539642	2.005758983	0.003014925
NCU06141T0	NCU06141.4	NCU06141.5	NCU06141	YPL172C	protoheme IX farnesyltransferase	C1. Credible prediction or direct demonstration of mitochondrial localization by conventional biochemistry; homologs are known or predicted mitochondrial proteins:	"BLAST Protoheme IX farnesyltransferase, mitochondrial"	1	2	6	2_6	metabolism	lipid	0.409556891	0.109721166	3.030177261	0.000609756
NCU05982T0	NCU05982.4	NCU05982.5	NCU05982	YOL096C	hexaprenyldihydroxybenzoate methyltransferase	C1. Credible prediction or direct demonstration of mitochondrial localization by conventional biochemistry; homologs are known or predicted mitochondrial proteins:	"BLAST yeast O-methyltransferase, catalyzes two different O-methylation steps 
in ubiquinone (Coenzyme Q) biosynthesis; component of a 
mitochondrial ubiquinone-synthesizing complex"	1	2	6	2_6	metabolism	lipid	0.245232212	0.260976744	2.985060185	0.000543478
NCU01141T0	NCU01141.4	NCU01141.5	NCU01141	YCL004W	CDP-diacylglycerol-glycerol-3-phosphate 3-phosphatidyltransferase	C1. Credible prediction or direct demonstration of mitochondrial localization by conventional biochemistry; homologs are known or predicted mitochondrial proteins:	| Neurospora crassa hypothetical protein similar to CDP-diacylglycerol-glycerol-3-phosphate 3-phosphatidyltransferase (translation) (500 aa)	1	2	6	2_6	metabolism	lipid	0.44328961	0.088852224	2.937767604	0.00049505
NCU02287T0	NCU02287.4	NCU02287.5	NCU02287	NA	acyl-CoA dehydrogenase	C1. Credible prediction or direct demonstration of mitochondrial localization by conventional biochemistry; homologs are known or predicted mitochondrial proteins:	"acyl-CoA dehydrogenase, predicted mitochondrial"	1	2	6	2_6	metabolism	lipid	0.327346469	0.171537727	2.011012267	0.002951807
NCU00135T0	NCU00135.4	NCU00135.5	NCU00135	YDL142C	phosphatidyl synthase	C1. Credible prediction or direct demonstration of mitochondrial localization by conventional biochemistry; homologs are known or predicted mitochondrial proteins:	| Neurospora crassa hypothetical protein similar to phosphatidyl synthase (translation) (287 aa)	1	2	6	2_6	metabolism	lipid	0.754205394	0.0141875	2.001774879	0.002997033
NCU05008T0	NCU05008.4	NCU05008.5	NCU05008	YKL192C	hypothetical protein	A2. Mass spec evidence from more than one other study and/or other evidence for being mitochondrial:	"| Neurospora crassa acyl carrier protein, mitochondrial precursor (translation) (135 aa)"	1	2	6	2_6	metabolism	lipid	0.001576418	0.662889483	1.658246643	0.006090535
NCU07576T0	NCU07576.4	NCU07576.5	NCU07576	YPR140W	hypothetical protein	C1. Credible prediction or direct demonstration of mitochondrial localization by conventional biochemistry; homologs are known or predicted mitochondrial proteins:	"BLAST: 31% to yeast Lyso-phosphatidylcholine acyltransferase, required for normal phospholipid content of mitochondrial membranes; may remodel acyl groups of cardiolipin in the inner membrane; similar to human tafazzin, which is implicated in Barth syndrome | Neurospora crassa conserved hypothetical protein (translation) (417 aa)"	1	2	6	2_6	metabolism	lipid	0.493894694	0.065721519	1.635720902	0.006291913
NCU00056T0	NCU00056.4	NCU00056.5	NCU00056	YER061C	3-oxoacyl-[acyl-carrier-protein]-synthase	C1. Credible prediction or direct demonstration of mitochondrial localization by conventional biochemistry; homologs are known or predicted mitochondrial proteins:	| Neurospora crassa 3-oxoacyl-[acyl-carrier-protein]-synthase (translation) (436 aa)	1	2	6	2_6	metabolism	lipid	0.125158458	0.458026981	1.544026731	0.008232236
NCU08291T0	NCU08291.4	NCU08291.5	NCU08291	YOR176W	ferrochelatase	A1. Convincing mass spec evidence in highly-purified purified mitochondria (our current study):	"| Neurospora crassa ferrochelatase, mitochondrial precursor (translation) (422 aa)"	1	2	7	2_7	metabolism	heme	0.242469931	0.263967468	2.622831689	0.000804598
NCU05601T0	NCU05601.4	NCU05601.5	NCU05601	YAL039C	cytochrome-2	A1. Convincing mass spec evidence in highly-purified purified mitochondria (our current study):	"BLAST cytochrome c heme lyase; cyt-2-1 mutant
"	1	2	7	2_7	metabolism	heme	0.612403841	0.031639549	1.979389355	0.003246377
NCU05196T0	NCU05196.4	NCU05196.5	NCU05196	YFL016C	mitochondrial DnaJ chaperone	A1. Convincing mass spec evidence in highly-purified purified mitochondria (our current study):	| Neurospora crassa hypothetical protein similar to mitochondrial DnaJ chaperone Mdj1 (translation) (532 aa)	1	3	1	3_1	"import, biogenesis"	other	0.328941629	0.170684337	3.637089641	0.000909091
NCU01272T0	NCU01272.4	NCU01272.5	NCU01272	YDR430C	mitochondrial presequence protease	A1. Convincing mass spec evidence in highly-purified purified mitochondria (our current study):	pitrilysin family metalloprotease Cym1; possible mitochondrial presequence protease	1	3	1	3_1	"import, biogenesis"	other	0.62385382	0.030596817	3.596015716	0.000625
NCU05633T0	NCU05633.4	NCU05633.5	NCU05633	NA	stomatin family protein	A1. Convincing mass spec evidence in highly-purified purified mitochondria (our current study):	| Neurospora crassa hypothetical protein similar to stomatin family protein (translation) (430 aa)	1	3	1	3_1	"import, biogenesis"	other	0.209792453	0.32881616	3.45771362	0.0008
NCU02549T0	NCU02549.4	NCU02549.5	NCU02549	YLR163C	processing enhancing protein	A1. Convincing mass spec evidence in highly-purified purified mitochondria (our current study):	bifunctional: mitochondrial processing peptidase beta subunit; yeast homolog Mas1p AND ubiquinol cytochrome c reductase core protein I	1	3	1	3_1	"import, biogenesis"	other	0.451010848	0.084572271	3.296941583	0.001025641
NCU03310T0	NCU03310.4	NCU03310.5	NCU03310	YGR231C	prohibitin-2	A1. Convincing mass spec evidence in highly-purified purified mitochondria (our current study):	prohibitin-2 mitochondrial protease	1	3	1	3_1	"import, biogenesis"	other	0.104201327	0.502232402	3.292837118	0.00097561
NCU02499T0	NCU02499.4	NCU02499.5	NCU02499	NA	DNL zinc finger domain-containing protein	C1. Credible prediction or direct demonstration of mitochondrial localization by conventional biochemistry; homologs are known or predicted mitochondrial proteins:	BLAST weakly conserved; yeast Essential component of the mitochondrial import system; zinc finger protein that may act with Pam18p to facilitate recognition and folding of imported proteins by Ssc1p (mtHSP70) in the mitochondrial matrix; 50% identical over C-terminal half	1	3	1	3_1	"import, biogenesis"	other	0.28099578	0.219582832	3.185966137	0.000769231
NCU06270T0	NCU06270.4	NCU06270.5	NCU06270	YHR024C	mitochondrial processing peptidase	A1. Convincing mass spec evidence in highly-purified purified mitochondria (our current study):	| Neurospora crassa mitochondrial processing peptidase alpha subunit (translation) (578 aa)	1	3	1	3_1	"import, biogenesis"	other	0	1	3.16213795	0.000740741
NCU03177T0	NCU03177.4	NCU03177.5	NCU03177	YBR037C	sco1	A2. Mass spec evidence from more than one other study and/or other evidence for being mitochondrial:	| Neurospora crassa protein sco1 (translation) (291 aa); mt copper binding protein	1	3	1	3_1	"import, biogenesis"	other	0.3549493	0.148022269	3.156032817	0.000714286
NCU01479T0	NCU01479.4	NCU01479.5	NCU01479	YMR089C	matrix AAA protease MAP-1	A1. Convincing mass spec evidence in highly-purified purified mitochondria (our current study):	"BLAST 62% identical to Saccharomyces yta2, inner mt membrane AAA+ protease; required for assembly of mt protein complexes; degrades misfolded proteins. | Neurospora crassa hypothetical protein similar to matrix AAA protease MAP-1 (translation) (929 aa)"	1	3	1	3_1	"import, biogenesis"	other	0.499879352	0.063195876	3.088426809	0.000606061
NCU02530T0	NCU02530.4	NCU02530.5	NCU02530	YLL009C	cytochrome c oxidase copper chaperone Cox17	C1. Credible prediction or direct demonstration of mitochondrial localization by conventional biochemistry; homologs are known or predicted mitochondrial proteins:	BLAST yeast COX17 protein; copper insertion into cyt_c_oxidase	1	3	1	3_1	"import, biogenesis"	other	0.457335029	0.082169312	3.02480316	0.000588235
NCU02007T0	NCU02007.4	NCU02007.5	NCU02007	YER048W-A	iron-sulfur cluster biosynthesis protein Isd11	C1. Credible prediction or direct demonstration of mitochondrial localization by conventional biochemistry; homologs are known or predicted mitochondrial proteins:	"BLAST complex I LYR family; 39% match to yeast protein Isd11 required for FeS biogenesis, | Neurospora crassa hypothetical protein similar to complex 1 protein family (translation) (111 aa)"	1	3	1	3_1	"import, biogenesis"	other	0.23319002	0.277899217	2.882183712	0.000504202
NCU03231T0	NCU03231.4	NCU03231.5	NCU03231	YDR375C	mitochondrial chaperone BCS1	A1. Convincing mass spec evidence in highly-purified purified mitochondria (our current study):	"BLAST yeast Protein of the mitochondrial inner membrane that functions as an ATP-dependent chaperone, required for the assembly of the cytochrome bc(1) complex from the Rip1p and Qcr10p proteins; member of the CDC48/PAS1/SEC18 ATPase family"	1	3	1	3_1	"import, biogenesis"	other	0.375805292	0.133175141	2.836542421	0.000461538
NCU08946T0	NCU08946.4	NCU08946.5	NCU08946	YGR132C	hypothetical protein	A1. Convincing mass spec evidence in highly-purified purified mitochondria (our current study):	prohibitin-1 mitochondrial protease	1	3	1	3_1	"import, biogenesis"	other	0	1	2.807307667	0.000451128
NCU07478T0	NCU07478.4	NCU07478.5	NCU07478	YGR257C	mitochondrial carrier protein	C1. Credible prediction or direct demonstration of mitochondrial localization by conventional biochemistry; homologs are known or predicted mitochondrial proteins:	"BLAST yeast Mitochondrial protein of the mitochondrial carrier family, involved 
in activating mitochondrial Sod2p probably by facilitating 
insertion of an essential manganese cofactor"	1	3	1	3_1	"import, biogenesis"	other	0.685997456	0.021057047	2.753671788	0.000629371
NCU04098T0	NCU04098.4	NCU04098.5	NCU04098	YPL059W	monothiol glutaredoxin-5	C1. Credible prediction or direct demonstration of mitochondrial localization by conventional biochemistry; homologs are known or predicted mitochondrial proteins:	"| Neurospora crassa monothiol glutaredoxin-5, mitochondrial precursor (translation) (166 aa)"	1	3	1	3_1	"import, biogenesis"	other	0.274760198	0.226591716	2.73983146	0.000743243
NCU02157T0	NCU02157.4	NCU02157.5	NCU02157	YDR204W	COQ4	C1. Credible prediction or direct demonstration of mitochondrial localization by conventional biochemistry; homologs are known or predicted mitochondrial proteins:	| Neurospora crassa hypothetical protein similar to Coq4p (translation) (348 aa)	1	3	1	3_1	"import, biogenesis"	other	0.257792303	0.246466194	2.379938683	0.001422594
NCU02217T0	NCU02217.4	NCU02217.5	NCU02217	NA	cytochrome c oxidase-assembly factor cox-23	C1. Credible prediction or direct demonstration of mitochondrial localization by conventional biochemistry; homologs are known or predicted mitochondrial proteins:	"BLAST conserved in many organisms; yeast: Mitochondrial intermembrane space protein that functions in mitochondrial 
copper homeostasis, essential for functional cytochrome 
oxidase expression; homologous to Cox17p; Cox23p [Saccharomyces 
cerevisiae]
"	1	3	1	3_1	"import, biogenesis"	other	0.359017443	0.144986552	2.286098657	0.001581028
NCU01343T0	NCU01343.4	NCU01343.5	NCU01343	NA	TPR repeat protein	A1. Convincing mass spec evidence in highly-purified purified mitochondria (our current study):	"BLAST conserved domain (aa 60-160); homolog of yeast YOL071W, called sdh5 (Rutter, Science July 2009) required for SDH assembly; mutated in certain cancers"	1	3	1	3_1	"import, biogenesis"	other	0.511368588	0.059120287	2.232424581	0.001777778
NCU04549T0	NCU04549.4	NCU04549.5	NCU04549	NA	hypothetical protein	C1. Credible prediction or direct demonstration of mitochondrial localization by conventional biochemistry; homologs are known or predicted mitochondrial proteins:	"BLAST domain aa89-225 (total aa225) yeast Cytochrome c oxidase protein 20, mitochondrial"	1	3	1	3_1	"import, biogenesis"	other	0.386386722	0.125616197	2.227092574	0.001758242
NCU04117T0	NCU04117.4	NCU04117.5	NCU04117	YLR188W	ATP-dependent permease MDL2	C1. Credible prediction or direct demonstration of mitochondrial localization by conventional biochemistry; homologs are known or predicted mitochondrial proteins:	"BLAST; yeast: Mitochondrial inner membrane half-type ATP-binding cassette (ABC) 
transporter, mediates export of peptides generated upon 
proteolysis of mitochondrial proteins, plays a role in the 
regulation of cellular resistance to oxidative stress; Mdl1p 
[Saccharomyces cerevisiae]| Neurospora crassa ATP-dependent permease MDL2 (translation) (800 aa)"	1	3	1	3_1	"import, biogenesis"	other	0.426842261	0.098734777	2.16433163	0.002264808
NCU07955T0	NCU07955.4	NCU07955.5	NCU07955	YHR194W	polarity defective-1	C1. Credible prediction or direct demonstration of mitochondrial localization by conventional biochemistry; homologs are known or predicted mitochondrial proteins:	| Neurospora crassa hypothetical protein similar to mitochondrion biogenesis protein Mdm31 (translation) (672 aa)	1	3	1	3_1	"import, biogenesis"	other	0.085890436	0.569398434	2.160488806	0.002283737
NCU02162T0	NCU02162.4	NCU02162.5	NCU02162	YGR112W	SURF-family protein	A2. Mass spec evidence from more than one other study and/or other evidence for being mitochondrial:	| Neurospora crassa hypothetical protein similar to SURF1 family protein (translation) (303 aa)	1	3	1	3_1	"import, biogenesis"	other	0	1	2.025557345	0.002944785
NCU03080T0	NCU03080.4	NCU03080.5	NCU03080	NA	hypothetical protein	C1. Credible prediction or direct demonstration of mitochondrial localization by conventional biochemistry; homologs are known or predicted mitochondrial proteins:	"BLAST  aa 368-564 (total aa587) yeast Mitochondrial serine protease required for the processing of 
various mitochondrial proteins and maintenance of mitochondrial 
DNA and morphology; belongs to the rhomboid-GlpG superfamily 
of intramembrane peptidases"	1	3	1	3_1	"import, biogenesis"	other	0.766753368	0.013144105	1.937791663	0.003654391
NCU02063T0	NCU02063.4	NCU02063.5	NCU02063	YKL134C	mitochondrial intermediate peptidase	C1. Credible prediction or direct demonstration of mitochondrial localization by conventional biochemistry; homologs are known or predicted mitochondrial proteins:	BLAST Mitochondrial intermediate peptidase	1	3	1	3_1	"import, biogenesis"	other	0.32720039	0.171899761	1.827955223	0.004693878
NCU03359T0	NCU03359.4	NCU03359.5	NCU03359	YPR024W	intermembrane space AAA protease IAP-1	A1. Convincing mass spec evidence in highly-purified purified mitochondria (our current study):	BLAST 51% identical to yeast Yme1/ Yta11; inner mt membrane AAA+ protease; degrades misfolded proteins  | Neurospora crassa hypothetical protein similar to intermembrane space AAA protease IAP-1 (translation) (829 aa)	1	3	1	3_1	"import, biogenesis"	other	0.354930787	0.147965024	1.758232485	0.005186916
NCU04082T0	NCU04082.4	NCU04082.5	NCU04082	NA	hypothetical protein	C1. Credible prediction or direct demonstration of mitochondrial localization by conventional biochemistry; homologs are known or predicted mitochondrial proteins:	"BLAST yeast Mitochondrial matrix protein, required for assembly or stability 
at high temperature of the F1 sector of mitochondrial F1F0 
ATP synthase"	1	3	1	3_1	"import, biogenesis"	other	0.293296955	0.207498949	1.607890518	0.006909789
NCU01975T0	NCU01975.4	NCU01975.5	NCU01975	NA	complex I intermediate associated protein 30	C1. Credible prediction or direct demonstration of mitochondrial localization by conventional biochemistry; homologs are known or predicted mitochondrial proteins:	"BLAST Complex I intermediate-associated protein 30, mitochondrial precursor"	1	3	1	3_1	"import, biogenesis"	other	0.537037239	0.050186275	1.569125604	0.007767695
NCU05623T0	NCU05623.4	NCU05623.5	NCU05623	YJL143W	translocase of mitochondrial inner membrane 17	C1. Credible prediction or direct demonstration of mitochondrial localization by conventional biochemistry; homologs are known or predicted mitochondrial proteins:	mitochondrial import inner membrane translocase subunit TIM17 (translation) (156 aa)	1	3	2	3_2	"import, biogenesis"	TIM	0.641490771	0.027879656	3.715415062	0.001666667
NCU00930T0	NCU00930.4	NCU00930.5	NCU00930	YHR005C-A	translocase of inner mitochondrial membrane 10	A2. Mass spec evidence from more than one other study and/or other evidence for being mitochondrial:	mitochondrial import inner membrane translocase subunit TIM10 (translation) (91 aa)	1	3	2	3_2	"import, biogenesis"	TIM	0.521281009	0.055566914	3.523247253	0.000416667
NCU07295T0	NCU07295.4	NCU07295.5	NCU07295	YJL054W	mitochondrial import inner membrane translocase subunit tim-54	A1. Convincing mass spec evidence in highly-purified purified mitochondria (our current study):	mitochondrial import inner membrane translocase subunit TIM54 (translation) (469 aa)	1	3	2	3_2	"import, biogenesis"	TIM	0.09699593	0.541472603	3.402750637	0.000967742
NCU03798T0	NCU03798.4	NCU03798.5	NCU03798	YDL217C	mitochondrial import inner membrane translocase subunit tim-22	C1. Credible prediction or direct demonstration of mitochondrial localization by conventional biochemistry; homologs are known or predicted mitochondrial proteins:	mitochondrial import inner membrane translocase subunit TIM22	1	3	2	3_2	"import, biogenesis"	TIM	0.224806711	0.288659589	3.351162939	0.000810811
NCU00198T0	NCU00198.4	NCU00198.5	NCU00198	YEL020W-A	translocase of inner mitochondrial membrane 9	C1. Credible prediction or direct demonstration of mitochondrial localization by conventional biochemistry; homologs are known or predicted mitochondrial proteins:	mitochondrial import inner membrane translocase subunit TIM9	1	3	2	3_2	"import, biogenesis"	TIM	0	1	3.235528513	0.000833333
NCU02943T0	NCU02943.4	NCU02943.5	NCU02943	YPL063W	mitochondrial import inner membrane translocase subunit tim-50	A1. Convincing mass spec evidence in highly-purified purified mitochondria (our current study):	mitochondrial import inner membrane translocase subunit TIM50 (504 aa)	1	3	2	3_2	"import, biogenesis"	TIM	0.209752613	0.330849734	3.189326908	0.000784314
NCU06244T0	NCU06244.4	NCU06244.5	NCU06244	YGR181W	"translocase of inner mitochondrial membrane, subunit 13"	C1. Credible prediction or direct demonstration of mitochondrial localization by conventional biochemistry; homologs are known or predicted mitochondrial proteins:	mitochondrial import inner membrane translocase subunit TIM13	1	3	2	3_2	"import, biogenesis"	TIM	0.100374257	0.530421007	3.138415578	0.000655738
NCU00075T0	NCU00075.4	NCU00075.5	NCU00075	NA	mitochondrial import inner membrane translocase subunit tim-14	C1. Credible prediction or direct demonstration of mitochondrial localization by conventional biochemistry; homologs are known or predicted mitochondrial proteins:	mitochondrial import inner membrane translocase subunit TIM14 (translation) (106 aa)	1	3	2	3_2	"import, biogenesis"	TIM	0.130536854	0.45076265	3.027412249	0.000595238
NCU11311T0	NCU11311.4	NCU11311.5	NCU11311	YJR135W-A	small zinc finger protein Tim8	C1. Credible prediction or direct demonstration of mitochondrial localization by conventional biochemistry; homologs are known or predicted mitochondrial proteins:	mitochondrial import inner membrane translocase subunit TIM8 (translation) (93 aa)	1	3	2	3_2	"import, biogenesis"	TIM	0	1	2.875766795	0.0005
NCU04945T0	NCU04945.4	NCU04945.5	NCU04945	NA	mitochondrial intermembrane space protein Mia40	C1. Credible prediction or direct demonstration of mitochondrial localization by conventional biochemistry; homologs are known or predicted mitochondrial proteins:	mitochondrial import inner membrane translocase subunit TIM40	1	3	2	3_2	"import, biogenesis"	TIM	0	1	2.859385732	0.000483871
NCU08810T0	NCU08810.4	NCU08810.5	NCU08810	YGR033C	mitochondrial import inner membrane translocase subunit tim-21	C1. Credible prediction or direct demonstration of mitochondrial localization by conventional biochemistry; homologs are known or predicted mitochondrial proteins:	mitochondrial import inner membrane translocase subunit TIM21 (translation) (252 aa)	1	3	2	3_2	"import, biogenesis"	TIM	0.26792076	0.236550269	2.572816512	0.000957447
NCU05515T0	NCU05515.4	NCU05515.5	NCU05515	YJL104W	mitochondrial import inner membrane translocase subunit tim16	C1. Credible prediction or direct demonstration of mitochondrial localization by conventional biochemistry; homologs are known or predicted mitochondrial proteins:	mitochondrial import inner membrane translocase subunit TIM16 (translation) (142 aa)	1	3	2	3_2	"import, biogenesis"	TIM	0.171648488	0.397326057	2.509430064	0.00127451
NCU00431T0	NCU00431.4	NCU00431.5	NCU00431	YNL131W	mitochondrial import receptor subunit Tom22	A2. Mass spec evidence from more than one other study and/or other evidence for being mitochondrial:	TOM22 subunit: translocase of the outer mitochondrial membrane	1	3	3	3_3	"import, biogenesis"	TOM	0.219507539	0.314504039	3.06532639	0.000684932
NCU01401T0	NCU01401.4	NCU01401.5	NCU01401	NA	mitochondrial outer membrane protein	A2. Mass spec evidence from more than one other study and/or other evidence for being mitochondrial:	"mitochondrial outer membrane beta barrel translocase subunit Tob 38 (SAM35); BLAST GST_N_Metaxin1_like domain, thioredoxin superfamily"	1	3	3	3_3	"import, biogenesis"	TOM	0.29057644	0.210611227	2.596094366	0.000934066
NCU01179T0	NCU01179.4	NCU01179.5	NCU01179	YMR203W	translocase of outer mitochondrial membrane 40	A1. Convincing mass spec evidence in highly-purified purified mitochondria (our current study):	TOM40 subunit: translocase of the outer mitochondrial membrane (Protein MOM38).	1	3	3	3_3	"import, biogenesis"	TOM	0.171620914	0.39774475	2.289619368	0.001587302
NCU04245T0	NCU04245.4	NCU04245.5	NCU04245	YNL121C	translocase of outer mitochondrial membrane 70	A1. Convincing mass spec evidence in highly-purified purified mitochondria (our current study):	TOM70 subunit: translocase of the outer mitochondrial membrane  (625 aa)	1	3	3	3_3	"import, biogenesis"	TOM	0.763586666	0.013326134	2.260153243	0.001590909
NCU05593T0	NCU05593.4	NCU05593.5	NCU05593	NA	mitochondrial outer membrane beta-barrel protein Tob55	A1. Convincing mass spec evidence in highly-purified purified mitochondria (our current study):	mitochondrial outer membrane beta barrel protein translocase subunit TOB55; Omp85; Sam50	1	3	3	3_3	"import, biogenesis"	TOM	0.222627927	0.299314304	1.904155273	0.003911846
NCU06632T0	NCU06632.4	NCU06632.5	NCU06632	YGR082W	translocase of outer mitochondrial membrane 20	A1. Convincing mass spec evidence in highly-purified purified mitochondria (our current study):	TOM20 subunit: translocase of the outer mitochondrial membrane	1	3	3	3_3	"import, biogenesis"	TOM	0.599971936	0.033837902	1.807997604	0.004825
NCU04181T1	NCU04181.4	NCU04181.5	NCU04181	YNL070W	translocase of outer mitochondrial membrane 7	A2. Mass spec evidence from more than one other study and/or other evidence for being mitochondrial:	TOM7 subunit: translocase of the outer mitochondrial membrane	1	3	3	3_3	"import, biogenesis"	TOM	0	1	1.75620548	0.005162791
NCU05772T0	NCU05772.4	NCU05772.5	NCU05772	NA	translocase of outer mitochondrial membrane 6	A2. Mass spec evidence from more than one other study and/or other evidence for being mitochondrial:	TOM6 subunit: translocase of the outer mitochondrial membrane 	1	3	3	3_3	"import, biogenesis"	TOM	0	1	1.545789874	0.008191304
NCU01102T0	NCU01102.4	NCU01102.5	NCU01102	YER154W	mitochondrial export translocase Oxa1	A1. Convincing mass spec evidence in highly-purified purified mitochondria (our current study):	"BLAST: Oxa1; Translocase of the mitochondrial inner membrane, mediates the insertion of both mitochondrial- and nuclear-encoded proteins from the matrix into the inner membrane, involved in assembly of cytochrome oxidase; yeast homolog interacts with mitochondrial ribosomes; null is respiratory deficient"	1	3	4	3_4	"import, biogenesis"	other transporter	0.505559243	0.061302817	3.559775292	0.0005
NCU01916T0	NCU01916.4	NCU01916.5	NCU01916	YBR192W	mitochondrial carrier protein RIM2	C1. Credible prediction or direct demonstration of mitochondrial localization by conventional biochemistry; homologs are known or predicted mitochondrial proteins:	| Neurospora crassa mitochondrial carrier protein RIM2 (translation) (385 aa)	1	3	4	3_4	"import, biogenesis"	other transporter	0.17912754	0.388121842	3.541934041	0.000434783
NCU02973T0	NCU02973.4	NCU02973.5	NCU02973	YDL119C	mitochondrial carrier protein	C1. Credible prediction or direct demonstration of mitochondrial localization by conventional biochemistry; homologs are known or predicted mitochondrial proteins:	BLAST mitochondrial transport protein	1	3	4	3_4	"import, biogenesis"	other transporter	0.270579242	0.231031008	3.445236417	0.001111111
NCU05390T0	NCU05390.4	NCU05390.5	NCU05390	YJR077C	mitochondrial phosphate carrier protein	A1. Convincing mass spec evidence in highly-purified purified mitochondria (our current study):	| Neurospora crassa mitochondrial phosphate carrier protein (translation) (320 aa)	1	3	4	3_4	"import, biogenesis"	other transporter	0	1	2.864255651	0.000491803
NCU03561T0	NCU03561.4	NCU03561.5	NCU03561	YDL198C	mitochondrial carrier protein	A1. Convincing mass spec evidence in highly-purified purified mitochondria (our current study):	BLAST probable YHM1 (mitochondrial carrier)	1	3	4	3_4	"import, biogenesis"	other transporter	0.027215404	0.639503428	2.631391597	0.000769231
NCU01568T0	NCU01568.4	NCU01568.5	NCU01568	YNL003C	hypothetical protein	C1. Credible prediction or direct demonstration of mitochondrial localization by conventional biochemistry; homologs are known or predicted mitochondrial proteins:	"BLAST comprised of three mito_carrier domains | yeast S-adenosylmethionine transporter of the mitochondrial inner membrane, member of the mitochondrial carrier family; required for biotin biosynthesis and respiratory growth;  Neurospora crassa hypothetical protein similar to AgPET8 (translation) (336 aa);"	1	3	4	3_4	"import, biogenesis"	other transporter	0.651223145	0.025929204	2.465507115	0.001330275
NCU08278T0	NCU08278.4	NCU08278.5	NCU08278	YMR166C	mitochondrial carrier protein	C1. Credible prediction or direct demonstration of mitochondrial localization by conventional biochemistry; homologs are known or predicted mitochondrial proteins:	"BLAST yeast Predicted transporter of the mitochondrial inner membrane; has 
similarity to human mitochondrial ATP-Mg/Pi carriers"	1	3	4	3_4	"import, biogenesis"	other transporter	0.422389127	0.101137725	2.426261046	0.001371681
NCU07384T0	NCU07384.4	NCU07384.5	NCU07384	YGR096W	mitochondrial thiamine pyrophosphate carrier 1	C1. Credible prediction or direct demonstration of mitochondrial localization by conventional biochemistry; homologs are known or predicted mitochondrial proteins:	"BLAST | Neurospora crassa hypothetical protein similar to mitochondrial deoxynucleotide carrier protein (translation) (334 aa)three conserved mitochondrial carrier domains, multiple yeast homologues"	1	3	4	3_4	"import, biogenesis"	other transporter	0.412998375	0.107548387	2.195938704	0.001992883
NCU09091T0	NCU09091.4	NCU09091.5	NCU09091	YOR334W	mitochondrial inner membrane magnesium transporter mrs2	C1. Credible prediction or direct demonstration of mitochondrial localization by conventional biochemistry; homologs are known or predicted mitochondrial proteins:	"| Neurospora crassa inner membrane magnesium transporter MRS2, mitochondrial precursor (translation) (548 aa)"	1	3	4	3_4	"import, biogenesis"	other transporter	0.571547308	0.040830565	1.766527715	0.005070755
NCU09477T0	NCU09477.4	NCU09477.5	NCU09477	YBL030C	"ADP, ATP carrier protein"	A1. Convincing mass spec evidence in highly-purified purified mitochondria (our current study):	"| Neurospora crassa ADP,ATP carrier protein (translation) (314 aa)"	1	3	4	3_4	"import, biogenesis"	other transporter	0.100952977	0.524384548	1.710994253	0.00538961
NCU01589T0	NCU01589.4	NCU01589.5	NCU01589	YLR259C	heat shock protein 60	A1. Convincing mass spec evidence in highly-purified purified mitochondria (our current study):	"| Neurospora crassa heat shock protein 60, mitochondrial precursor (translation) (491 aa)"	1	3	5	3_5	"import, biogenesis"	chaperone	0	1	3.704496203	0.001111111
NCU04334T0	NCU04334.4	NCU04334.5	NCU04334	NA	chaperonin	"A3. Identifed in our current study with significant Mascot score, but only once: other evidence also indicates mitochondrial:"	"BLAST | Neurospora crassa 10 kDa heat shock protein, mitochondrial (translation) (105 aa); yeast Mitochondrial matrix co-chaperonin that inhibits the ATPase activity 
of Hsp60p, a mitochondrial chaperonin; involved in protein 
folding and sorting in the mitochondria; 10 kD heat shock 
protein with similarity to E. coli groES; Hsp10p "	1	3	5	3_5	"import, biogenesis"	chaperone	0	1	3.607035669	0.000714286
NCU00057T0	NCU00057.4	NCU00057.5	NCU00057	NA	ubiquinol cytochrome-c reductase assembly protein Cbp3	C1. Credible prediction or direct demonstration of mitochondrial localization by conventional biochemistry; homologs are known or predicted mitochondrial proteins:	"BLAST Ubiq_cyt_C_chap, Ubiquinol-cytochrome C chaperone conserved in fungi; 35% identity in this domain in yeast homolog| CBP3"	1	3	5	3_5	"import, biogenesis"	chaperone	0.596757997	0.034615385	2.91721504	0.00047619
NCU03296T0	NCU03296.4	NCU03296.5	NCU03296	YNL315C	F1 ATPase assembly protein 11	C1. Credible prediction or direct demonstration of mitochondrial localization by conventional biochemistry; homologs are known or predicted mitochondrial proteins:	"BLAST yeast Molecular chaperone, required for the assembly of alpha and beta 
subunits into the F1 sector of mitochondrial F1F0 ATP synthase"	1	3	5	3_5	"import, biogenesis"	chaperone	0.304126327	0.195221739	2.915132683	0.00046729
NCU08992T0	NCU08992.4	NCU08992.5	NCU08992	YDR079W	hypothetical protein	C1. Credible prediction or direct demonstration of mitochondrial localization by conventional biochemistry; homologs are known or predicted mitochondrial proteins:	"BLAST well conserved in fungi;decent yeast homolog: Chaperone that specifically facilitates the assembly of cytochrome 
c oxidase, integral to the mitochondrial inner membrane; 
interacts with a subcomplex of subunits VII, VIIa, and VIII 
(Cox7p, Cox9p, and Cox8p) but not with the holoenzyme; Pet100p "	1	3	5	3_5	"import, biogenesis"	chaperone	0.318390113	0.181619135	2.787130917	0.000431655
NCU02630T0	NCU02630.4	NCU02630.5	NCU02630	YDR258C	heat shock protein 78	C1. Credible prediction or direct demonstration of mitochondrial localization by conventional biochemistry; homologs are known or predicted mitochondrial proteins:	"BLAST heat shock protein 78, mitochondrial precursor"	1	3	5	3_5	"import, biogenesis"	chaperone	0.600138903	0.033842482	2.739771721	0.000738255
NCU00107T0	NCU00107.4	NCU00107.5	NCU00107	YNR020C	mitochondrial inner membrane protease ATP-23	C1. Credible prediction or direct demonstration of mitochondrial localization by conventional biochemistry; homologs are known or predicted mitochondrial proteins:	"BLAST 33% identical to yeast ATP23, an inner mitochondrial membrane putative protease required for processing theFO ATPase subunit ATP6 "	1	3	5	3_5	"import, biogenesis"	chaperone	0.411041089	0.108626198	2.553537335	0.000923077
NCU00676T0	NCU00676.4	NCU00676.5	NCU00676	YJL180C	F1-ATP synthase assembly protein	C1. Credible prediction or direct demonstration of mitochondrial localization by conventional biochemistry; homologs are known or predicted mitochondrial proteins:	"BLAST yeast Conserved protein required for assembly of alpha and beta subunits 
into the F1 sector of mitochondrial F1F0 ATP synthase; 
"	1	3	5	3_5	"import, biogenesis"	chaperone	0.533485788	0.051660194	2.227234597	0.001764706
NCU00737T0	NCU00737.4	NCU00737.5	NCU00737	YKR065C	presequence translocated-associated motor subunit pam-17	C1. Credible prediction or direct demonstration of mitochondrial localization by conventional biochemistry; homologs are known or predicted mitochondrial proteins:	"BLAST: pam17 domain conserved in C-terminal half; Presequence translocated-associated motor subunit 
pam-17, mitochondrial; yeast pam17 is 36% identical in this domain."	1	3	5	3_5	"import, biogenesis"	chaperone	0.000862438	0.663234875	1.772537206	0.005119617
NCU08693T0	NCU08693.4	NCU08693.5	NCU08693	YJR045C	heat shock protein 70-5	A1. Convincing mass spec evidence in highly-purified purified mitochondria (our current study):	mitochondrial hsp70 heat shock 70 kDa protein	1	3	5	3_5	"import, biogenesis"	chaperone	0.459426382	0.081286149	1.763781243	0.005176471
NCU09364T0	NCU09364.4	NCU09364.5	NCU09364	NA	hsp30-like protein	C1. Credible prediction or direct demonstration of mitochondrial localization by conventional biochemistry; homologs are known or predicted mitochondrial proteins:	"BLAST | Neurospora crassa 30 kDa heat shock protein (translation) (229 aa) IbpA domain (molecular chaperones) and alpha-crystallin domain (ACD) found in alpha-crystallin-type small heat shock proteins, and a similar domain found in p23 (a cochaperone for Hsp90) and in other p23-like proteins yeast weak similarity to a few small hsp proteins"	1	3	5	3_5	"import, biogenesis"	chaperone	0.267497577	0.236844121	1.637649674	0.00629703
NCU03737T0	NCU03737.4	NCU03737.5	NCU03737	YOR187W	elongation factor Tu	A1. Convincing mass spec evidence in highly-purified purified mitochondria (our current study):	"| Neurospora crassa elongation factor Tu, mitochondrial precursor (translation) (438 aa)"	1	4	1	4_1	translation	other	0	1	2.894546335	0.000530973
NCU05302T0	NCU05302.4	NCU05302.5	NCU05302	YHR168W	GTP-binding protein Obg	C1. Credible prediction or direct demonstration of mitochondrial localization by conventional biochemistry; homologs are known or predicted mitochondrial proteins:	"BLAST yeast: Putative GTPase, member of the Obg family; peripheral protein 
of the mitochondrial inner membrane that associates with the 
large ribosomal subunit; required for mitochondrial translation, 
possibly via a role in ribosome assembly; Mtg2p [Saccharomyces 
cerevisiae]
"	1	4	1	4_1	translation	other	0.652467359	0.025748148	2.544681286	0.001010101
NCU07021T0	NCU07021.4	NCU07021.5	NCU07021	YJL102W	peptide chain release factor 3	"A3. Identifed in our current study with significant Mascot score, but only once: other evidence also indicates mitochondrial:"	BLAST yeast mitochondrial elongation factor G-like protein	1	4	1	4_1	translation	other	0.102048578	0.516437872	2.336648708	0.001557377
NCU06721T0	NCU06721.4	NCU06721.5	NCU06721	YGL143C	peptide chain release factor 1	A1. Convincing mass spec evidence in highly-purified purified mitochondria (our current study):	| Neurospora crassa hypothetical protein similar to mitochondrial translation release factor RF-1 (translation) (416 aa)	1	4	1	4_1	translation	other	0.565027455	0.04224026	1.738598329	0.005156951
NCU07386T0	NCU07386.4	NCU07386.5	NCU07386	YJR101W	Fe superoxide dismutase	A1. Convincing mass spec evidence in highly-purified purified mitochondria (our current study):	BLAST yeast Mitochondrial ribosomal protein of the small subunit; Fe superoxide dismutase superfamily domain in C-term half	1	4	2	4_2	translation	small r subunit	0.240536578	0.266355962	4.14739716	0
NCU08296T0	NCU08296.4	NCU08296.5	NCU08296	YNL137C	30S ribosomal subunit S4	A1. Convincing mass spec evidence in highly-purified purified mitochondria (our current study):	BLAST S4 superfamily domain yeast Mitochondrial ribosomal component of the small subunit 	1	4	2	4_2	translation	small r subunit	0.641107611	0.027817404	3.82149644	0
NCU08071T0	NCU08071.4	NCU08071.5	NCU08071	YPL013C	cytochrome-21	A1. Convincing mass spec evidence in highly-purified purified mitochondria (our current study):	| Neurospora crassa mitochondrial ribosomal protein S16 (translation) (108 aa); cyt21	1	4	2	4_2	translation	small r subunit	0.569987119	0.040910088	3.293757346	0.001
NCU02545T0	NCU02545.4	NCU02545.5	NCU02545	NA	hypothetical protein	A1. Convincing mass spec evidence in highly-purified purified mitochondria (our current study):	BLAST conserved in some fungi; no conserved domain; prominent spot on r-protein gels; Smits et al 2007 homolog of yeast pet123 but not found by BLASTp	1	4	2	4_2	translation	small r subunit	0	1	3.216672646	0.000816327
NCU11345T0	NCU11345.4	NCU11345.5	NCU11345	NA	hypothetical protein	A1. Convincing mass spec evidence in highly-purified purified mitochondria (our current study):	mitochondrial small ribosomal subunti protein (experimental); BLAST domain 30-206aa (total 470aa) 28% identical to yeast Mitochondrial ribosomal protein of the large subunit; MRP51: not convincing	1	4	2	4_2	translation	small r subunit	0.518187407	0.056501832	3.082748105	0.000588235
NCU02951T0	NCU02951.4	NCU02951.5	NCU02951	YMR158W	40S ribosomal protein S8	A1. Convincing mass spec evidence in highly-purified purified mitochondria (our current study):	| Neurospora crassa hypothetical protein similar to ribosomal protein S8 (translation) (162 aa)	1	4	2	4_2	translation	small r subunit	0.627571971	0.029784946	3.055068658	0.000675676
NCU01894T0	NCU01894.4	NCU01894.5	NCU01894	NA	hypothetical protein	A1. Convincing mass spec evidence in highly-purified purified mitochondria (our current study):	BLAST domain 101-248aa (total 348aa) yeast Mitochondrial ribosomal protein of the small subunit	1	4	2	4_2	translation	small r subunit	0.510027012	0.059313725	3.03982445	0.000641026
NCU00599T0	NCU00599.4	NCU00599.5	NCU00599	NA	37S ribosomal protein Rsm22	C1. Credible prediction or direct demonstration of mitochondrial localization by conventional biochemistry; homologs are known or predicted mitochondrial proteins:	BLAST domain 345-743aa (total aa870) yeast mitochondrial ribosomal small subunit component	1	4	2	4_2	translation	small r subunit	0.281606423	0.219311871	2.900055435	0.000446429
NCU03394T0	NCU03394.4	NCU03394.5	NCU03394	YDR337W	ribosomal protein S15	A1. Convincing mass spec evidence in highly-purified purified mitochondria (our current study):	BLAST r_S15_S13 superfamily domain related to ribosomal protein S15 precursor	1	4	2	4_2	translation	small r subunit	0.513104758	0.058766999	2.815157769	0.000454545
NCU08120T0	NCU08120.4	NCU08120.5	NCU08120	YGL129C	mitochondrial ribosomal protein DAP3	A1. Convincing mass spec evidence in highly-purified purified mitochondria (our current study):	"BLAST domain 95-468aa (total 469aa) yeast Mitochondrial ribosomal protein of the small subunit, has similarity to mammalian apoptosis mediator proteins; null mutation prevents induction of apoptosis by overproduction of metacaspase Mca1p"	1	4	2	4_2	translation	small r subunit	0.17912754	0.388121842	2.628977566	0.000764706
NCU06542T0	NCU06542.4	NCU06542.5	NCU06542	YNR036C	mitochondrial 30S ribosomal protein S12	C1. Credible prediction or direct demonstration of mitochondrial localization by conventional biochemistry; homologs are known or predicted mitochondrial proteins:	mitochondrial ribosomal protein S12 (translation) (108 aa)	1	4	2	4_2	translation	small r subunit	0.11830887	0.477336766	2.627122105	0.000760234
NCU08728T0	NCU08728.4	NCU08728.5	NCU08728	YNR037C	mitochondrial ribosomal protein S19	A1. Convincing mass spec evidence in highly-purified purified mitochondria (our current study):	| Neurospora crassa mitochondrial ribosomal protein S19 (translation) (81 aa)	1	4	2	4_2	translation	small r subunit	0	1	2.619780221	0.000795455
NCU09539T0	NCU09539.4	NCU09539.5	NCU09539	YNL081C	40S ribosomal protein S13	A1. Convincing mass spec evidence in highly-purified purified mitochondria (our current study):	| Neurospora crassa hypothetical protein similar to ribosomal protein S13 (translation) (120 aa)	1	4	2	4_2	translation	small r subunit	0.375846074	0.133269231	2.603675097	0.000777778
NCU00564T0	NCU00564.4	NCU00564.5	NCU00564	YPR166C	mitochondrial 40S ribosomal protein MRP2	C1. Credible prediction or direct demonstration of mitochondrial localization by conventional biochemistry; homologs are known or predicted mitochondrial proteins:	| Neurospora crassa mitochondrial 40S ribosomal protein MRP2 (translation) (114 aa)	1	4	2	4_2	translation	small r subunit	0.129850336	0.451322919	2.553297153	0.000918367
NCU03343T0	NCU03343.4	NCU03343.5	NCU03343	YIL093C	37S ribosomal protein S25	A1. Convincing mass spec evidence in highly-purified purified mitochondria (our current study):	"BLAST ribosomal protein S25, mitochondrial
"	1	4	2	4_2	translation	small r subunit	0.178874524	0.388419871	2.552192659	0.000964467
NCU01761T0	NCU01761.4	NCU01761.5	NCU01761	YGR215W	hypothetical protein	C1. Credible prediction or direct demonstration of mitochondrial localization by conventional biochemistry; homologs are known or predicted mitochondrial proteins:	BLAST conserved domain r_S33 yeast Mitochondrial ribosomal protein of the small subunit; Rsm27p	1	4	2	4_2	translation	small r subunit	0.267014422	0.236773578	2.485066616	0.001296296
NCU06958T0	NCU06958.4	NCU06958.5	NCU06958	NA	hypothetical protein	A1. Convincing mass spec evidence in highly-purified purified mitochondria (our current study):	BLAST no conserved domains; poorly conserved; yeast homolog mt small subunit r-protein MRP21 (25% identical) SGD annotation; | Neurospora crassa hypothetical protein (translation) (237 aa)	1	4	2	4_2	translation	small r subunit	0.685646323	0.021072027	2.461714121	0.001324201
NCU06066T0	NCU06066.4	NCU06066.5	NCU06066	YDL045W-A	hypothetical protein	C1. Credible prediction or direct demonstration of mitochondrial localization by conventional biochemistry; homologs are known or predicted mitochondrial proteins:	BLAST yeast Mitochondrial ribosomal protein of the small subunit	1	4	2	4_2	translation	small r subunit	0.54985648	0.046532091	2.419371156	0.001359649
NCU02419T0	NCU02419.4	NCU02419.5	NCU02419	YMR188C	mitochondrial 37S ribosomal protein S17	A1. Convincing mass spec evidence in highly-purified purified mitochondria (our current study):	BLAST r_S17 superfamily domain yeast Mitochondrial ribosomal protein of the small subunit	1	4	2	4_2	translation	small r subunit	0.439062547	0.091032532	2.394490329	0.001465517
NCU04806T0	NCU04806.4	NCU04806.5	NCU04806	YJR113C	hypothetical protein	A1. Convincing mass spec evidence in highly-purified purified mitochondria (our current study):	"BLAST conserved domain r_S7; yeast  Mitochondrial ribosomal protein of the small subunit, has similarity 
to E. coli S7 ribosomal protein;"	1	4	2	4_2	translation	small r subunit	0.209430568	0.336836386	2.386803783	0.001440678
NCU01007T0	NCU01007.4	NCU01007.5	NCU01007	NA	hypothetical protein	"A3. Identifed in our current study with significant Mascot score, but only once: other evidence also indicates mitochondrial:"	"BLAST conserved domain r_S18; yeast Mitochondrial ribosomal protein of the small subunit, has similarity 
to E. coli S18 ribosomal protein;"	1	4	2	4_2	translation	small r subunit	0	1	2.2850143	0.001574803
NCU03777T0	NCU03777.4	NCU03777.5	NCU03777	YDR036C	mitochondrial 3-hydroxyisobutyryl-CoA hydrolase	A1. Convincing mass spec evidence in highly-purified purified mitochondria (our current study):	mitochondrial small ribosomal protein (experimental) S3 or S4 (based on gel mobility) | Neurospora crassa hypothetical protein similar to mitochondrial 3-hydroxyisobutyryl-CoA hydrolase (translation) (509 aa); prominent spot on r protein gels	1	4	2	4_2	translation	small r subunit	0.102346762	0.513660912	2.27170759	0.001558935
NCU03926T0	NCU03926.4	NCU03926.5	NCU03926	NA	37S ribosomal protein Rsm24	A1. Convincing mass spec evidence in highly-purified purified mitochondria (our current study):	BLAST S28 superfamily domain 162-328aa (total 404aa) yeast Mitochondrial ribosomal protein of the small subunit	1	4	2	4_2	translation	small r subunit	0.30157113	0.197011197	2.249730662	0.001722846
NCU05717T0	NCU05717.4	NCU05717.5	NCU05717	YKL003C	37S ribosomal protein Mrp17	A1. Convincing mass spec evidence in highly-purified purified mitochondria (our current study):	BLAST rS6 superfamily domain yeast mitochondrial ribosomal small subunit component	1	4	2	4_2	translation	small r subunit	0.767831444	0.013127753	1.849092268	0.004435696
NCU00114T0	NCU00114.4	NCU00114.5	NCU00114	YDR041W	30S ribosomal protein S10	A1. Convincing mass spec evidence in highly-purified purified mitochondria (our current study):	"BLAST S10 superfamily domain ribosomal protein S10, mitochondrial"	1	4	2	4_2	translation	small r subunit	0	1	1.676914756	0.005886076
NCU03827T0	NCU03827.4	NCU03827.5	NCU03827	YBR146W	40S ribosomal protein S9	A1. Convincing mass spec evidence in highly-purified purified mitochondria (our current study):	"BLAST S9 superfamily related to 40S ribosomal protein S9, mitochondrial precursor "	1	4	2	4_2	translation	small r subunit	0	1	1.650350549	0.006194332
NCU03653T0	NCU03653.4	NCU03653.5	NCU03653	NA	hypothetical protein	A1. Convincing mass spec evidence in highly-purified purified mitochondria (our current study):	BLAST conserved in closely related fungi; prominent spot on r protein gels; conserved IGR domain  found in fungal proteins and Its function is unknown; yeast homologue conserved only in IGR domain; 	1	4	23	4_23	translation	r protein: subunit uncertain	0.1178522	0.479886205	2.996824069	0.000555556
NCU06451T0	NCU06451.4	NCU06451.5	NCU06451	NA	hypothetical protein	A1. Convincing mass spec evidence in highly-purified purified mitochondria (our current study):	BLAST conserved in many fungi no conserved domains; abundant on r protein gels	1	4	23	4_23	translation	r protein: subunit uncertain	0.184066619	0.373703385	2.56208696	0.0009375
NCU06469T0	NCU06469.4	NCU06469.5	NCU06469	YGL068W	54S ribosomal protein L12	A1. Convincing mass spec evidence in highly-purified purified mitochondria (our current study):	"BLAST has rL7_L12 superfamily domain, yeast Protein associated with the mitochondrial nucleoid; putative 
mitochondrial ribosomal protein with similarity to E. coli L7/L12 
ribosomal protein"	1	4	3	4_3	translation	large r subunit	0	1	3.80212615	0
NCU01473T0	NCU01473.4	NCU01473.5	NCU01473	YDR322W	mitochondrial large ribosomal subunit YmL35	A1. Convincing mass spec evidence in highly-purified purified mitochondria (our current study):	BLAST related to ribosomal protein YmL35	1	4	3	4_3	translation	large r subunit	0	1	3.708068658	0.001428571
NCU05813T0	NCU05813.4	NCU05813.5	NCU05813	YNL177C	mitochondrial large ribosomal subunit	A1. Convincing mass spec evidence in highly-purified purified mitochondria (our current study):	BLAST L22 superfamily domain 132-355aa (total 364aa) yeast Mitochondrial ribosomal protein of the large subunit	1	4	3	4_3	translation	large r subunit	0.313923335	0.183938711	3.612085101	0.000769231
NCU08299T0	NCU08299.4	NCU08299.5	NCU08299	YMR024W	60S ribosomal protein L3	A1. Convincing mass spec evidence in highly-purified purified mitochondria (our current study):	mitochondrial large ribosomal subunit protein L3; DSRM and RIBOc RNaseIII domains; also involved in making Dicer-independent small RNAs in Neurospora	1	4	3	4_3	translation	large r subunit	0.100374257	0.530421007	3.603537573	0.000666667
NCU00211T0	NCU00211.4	NCU00211.5	NCU00211	YKL138C	mitochondrial ribosomal protein subunit L31	A2. Mass spec evidence from more than one other study and/or other evidence for being mitochondrial:	BLAST rL31 superfamily domain yeast Mitochondrial ribosomal protein of the large subunit	1	4	3	4_3	translation	large r subunit	0	1	3.549259719	0.000454545
NCU02757T0	NCU02757.4	NCU02757.5	NCU02757	YEL050C	60S ribosomal protein L2	A1. Convincing mass spec evidence in highly-purified purified mitochondria (our current study):	"| Neurospora crassa 60S ribosomal protein L2, mitochondrial precursor (translation) (384 aa)"	1	4	3	4_3	translation	large r subunit	0.102048578	0.516437872	3.42819311	0.001034483
NCU01023T0	NCU01023.4	NCU01023.5	NCU01023	YJL063C	50S ribosomal protein L17	A1. Convincing mass spec evidence in highly-purified purified mitochondria (our current study):	| Neurospora crassa 50S ribosomal protein L17 (translation) (194 aa)	1	4	3	4_3	translation	large r subunit	0.285994869	0.215789689	3.370346086	0.000882353
NCU04336T0	NCU04336.4	NCU04336.5	NCU04336	YNL185C	60S ribosomal protein L19	A1. Convincing mass spec evidence in highly-purified purified mitochondria (our current study):	| Neurospora crassa hypothetical protein similar to mitochondrial ribosomal protein L11 (translation) (159 aa)	1	4	3	4_3	translation	large r subunit	0.238164198	0.272274767	3.285199302	0.000930233
NCU04171T0	NCU04171.4	NCU04171.5	NCU04171	YDR237W	50S ribosomal protein L5	A1. Convincing mass spec evidence in highly-purified purified mitochondria (our current study):	"BLAST L5_C domain related to ribosomal protein L5 precursor, mitochondrial"	1	4	3	4_3	translation	large r subunit	0.667248595	0.023468118	3.247690798	0.000851064
NCU09826T0	NCU09826.4	NCU09826.5	NCU09826	NA	RNase III domain-containing protein	A1. Convincing mass spec evidence in highly-purified purified mitochondria (our current study):	BLAST aa 116-264 (total 268aa) RIBOc superfamily Rnase III domain 	1	4	3	4_3	translation	large r subunit	0.28590115	0.21594683	3.196476244	0.0008
NCU01485T0	NCU01485.4	NCU01485.5	NCU01485	YPL173W	hypothetical protein	A1. Convincing mass spec evidence in highly-purified purified mitochondria (our current study):	BLAST domain 108-364aa (total 416aa) yeast Mitochondrial ribosomal protein of the large subunit	1	4	3	4_3	translation	large r subunit	0.337872839	0.162911706	3.101697482	0.000634921
NCU06768T0	NCU06768.4	NCU06768.5	NCU06768	YBL038W	60S ribosomal protein L16	A2. Mass spec evidence from more than one other study and/or other evidence for being mitochondrial:	"| Neurospora crassa 60S ribosomal protein L16, mitochondrial precursor (translation) (250 aa)"	1	4	3	4_3	translation	large r subunit	0.453229601	0.083859911	3.054600332	0.000666667
NCU04138T0	NCU04138.4	NCU04138.5	NCU04138	YBR122C	hypothetical protein	A1. Convincing mass spec evidence in highly-purified purified mitochondria (our current study):	"BLAST r_L31 superfamily domain related to ribosomal protein YmL36 precursor, mitochondrial "	1	4	3	4_3	translation	large r subunit	0.211141662	0.325329549	3.051198013	0.000657895
NCU04412T0	NCU04412.4	NCU04412.5	NCU04412	YDL202W	hypothetical protein	A2. Mass spec evidence from more than one other study and/or other evidence for being mitochondrial:	"BLAST rL10 superfamily domain related to ribosomal protein YmL11 precursor, mitochondrial "	1	4	3	4_3	translation	large r subunit	0.154210068	0.420259202	3.033960468	0.000632911
NCU07852T0	NCU07852.4	NCU07852.5	NCU07852	YOR150W	ribosomal protein L13	A1. Convincing mass spec evidence in highly-purified purified mitochondria (our current study):	| Neurospora crassa hypothetical protein similar to ribosomal protein L13 (translation) (184 aa)	1	4	3	4_3	translation	large r subunit	0.380751971	0.129573978	3.029468811	0.00060241
NCU07560T0	NCU07560.4	NCU07560.5	NCU07560	YNL252C	50S ribosomal subunit L30	A1. Convincing mass spec evidence in highly-purified purified mitochondria (our current study):	"BLAST MRP_L46 domain, yeast  Mitochondrial ribosomal protein of the large subunit"	1	4	3	4_3	translation	large r subunit	0	1	2.984661288	0.000537634
NCU01474T0	NCU01474.4	NCU01474.5	NCU01474	YML025C	60S ribosomal protein L4	A1. Convincing mass spec evidence in highly-purified purified mitochondria (our current study):	"BLAST r_L4 superfamily 60S ribosomal protein L4, mitochondrial precursor"	1	4	3	4_3	translation	large r subunit	0.171527912	0.39866086	2.928063108	0.000490196
NCU06450T0	NCU06450.4	NCU06450.5	NCU06450	NA	mitochondrial ribosomal protein	A1. Convincing mass spec evidence in highly-purified purified mitochondria (our current study):	"BLAST L19 superfamily domain 94-220aa (total 258aa) yeast Mitochondrial ribosomal protein of the small subunit, required for respiration and for maintenance of the mitochondrial genome"	1	4	3	4_3	translation	large r subunit	0.154232662	0.419937711	2.924869102	0.000485437
NCU07549T0	NCU07549.4	NCU07549.5	NCU07549	YPR100W	mitochondrial ribosomal protein L43	A1. Convincing mass spec evidence in highly-purified purified mitochondria (our current study):	BLAST conserved rL51_S25 domain yeast Mitochondrial ribosomal protein of the large subunit	1	4	3	4_3	translation	large r subunit	0.282114687	0.218555869	2.903574627	0.00045045
NCU05714T0	NCU05714.4	NCU05714.5	NCU05714	YNL284C	50S ribosomal subunit protein L15	A1. Convincing mass spec evidence in highly-purified purified mitochondria (our current study):	| Neurospora crassa hypothetical protein similar to ribosomal protein L15 (translation) (313 aa)	1	4	3	4_3	translation	large r subunit	0	1	2.888044727	0.000517241
NCU04068T0	NCU04068.4	NCU04068.5	NCU04068	YHR147C	60S ribosomal protein L6	A1. Convincing mass spec evidence in highly-purified purified mitochondria (our current study):	"BLAST Mitochondrial ribosomal protein of the large subunit; Mrpl6p 
[Saccharomyces cerevisiae]
"	1	4	3	4_3	translation	large r subunit	0.668187518	0.023354134	2.883883679	0.000508475
NCU06749T0	NCU06749.4	NCU06749.5	NCU06749	YGR220C	60S ribosomal protein L3	A1. Convincing mass spec evidence in highly-purified purified mitochondria (our current study):	| Neurospora crassa hypothetical protein similar to ribosomal protein L3 (translation) (385 aa)	1	4	3	4_3	translation	large r subunit	0.117600629	0.482775463	2.854293729	0.000472441
NCU08552T0	NCU08552.4	NCU08552.5	NCU08552	YKL170W	50S ribosomal protein L14	C1. Credible prediction or direct demonstration of mitochondrial localization by conventional biochemistry; homologs are known or predicted mitochondrial proteins:	| Neurospora crassa 50S ribosomal protein L14 (translation) (132 aa)	1	4	3	4_3	translation	large r subunit	0.11451109	0.490602022	2.803385684	0.000444444
NCU01650T0	NCU01650.4	NCU01650.5	NCU01650	YKL167C	hypothetical protein	A1. Convincing mass spec evidence in highly-purified purified mitochondria (our current study):	BLAST conserved in few fungi MRP49; conserved L51_S25_CI_B8 domain; SGD says yeast MRP49 is a large subunit protein; Smits et al 2007 claims that it is homologous to S25	1	4	3	4_3	translation	large r subunit	0.249522993	0.257649619	2.794046084	0.000437956
NCU08329T0	NCU08329.4	NCU08329.5	NCU08329	NA	mitochondrial ribosomal protein subunit L23	A1. Convincing mass spec evidence in highly-purified purified mitochondria (our current study):	BLAST L23 superfamily domain aa 17-124 (total 228aa) yeast Mitochondrial ribosomal protein of the large subunit	1	4	3	4_3	translation	large r subunit	0.130536854	0.45076265	2.712509185	0.000728477
NCU05552T0	NCU05552.4	NCU05552.5	NCU05552	NA	hypothetical protein	A1. Convincing mass spec evidence in highly-purified purified mitochondria (our current study):	BLAST conserved in few fungi; no conserved domains; Gan et al 2006 r protein	1	4	3	4_3	translation	large r subunit	0.016136911	0.655585009	2.672787702	0.000764331
NCU08861T0	NCU08861.4	NCU08861.5	NCU08861	NA	hypothetical protein	A1. Convincing mass spec evidence in highly-purified purified mitochondria (our current study):	BLAST L27 superfamily domain related to 60s ribosomal protein L2 (mitochondrial)	1	4	3	4_3	translation	large r subunit	0	1	2.655130074	0.000740741
NCU08893T0	NCU08893.4	NCU08893.5	NCU08893	YDR116C	60S ribosomal protein L1	A1. Convincing mass spec evidence in highly-purified purified mitochondria (our current study):	"BLAST | ribosomal protein L1, mitochondrial precursor [Neurospora "	1	4	3	4_3	translation	large r subunit	0	1	2.638137604	0.00077381
NCU10866T0	NCU10866.4	NCU08410.5	NCU08410	NA	50S ribosomal protein L24	A1. Convincing mass spec evidence in highly-purified purified mitochondria (our current study):	BLAST r_L28 superfamily domain yeast Mitochondrial ribosomal protein of the large subunit	1	4	3	4_3	translation	large r subunit	0.185505849	0.371737752	2.618549739	0.00079096
NCU00977T0	NCU00977.4	NCU00977.5	NCU00977	NA	aconitate hydratase	A1. Convincing mass spec evidence in highly-purified purified mitochondria (our current study):	"BLAST rL21 superfamily domain related to ribosomal protein YmL49, mitochondrial "	1	4	3	4_3	translation	large r subunit	0	1	2.602923857	0.000773481
NCU04225T0	NCU04225.4	NCU04225.5	NCU04225	YKR085C	60S ribosomal protein L20	A1. Convincing mass spec evidence in highly-purified purified mitochondria (our current study):	"BLAST related to ribosomal protein YmL20 precursor, mitochondrial "	1	4	3	4_3	translation	large r subunit	0.483627082	0.069745902	2.570688457	0.000952381
NCU06786T0	NCU06786.4	NCU06786.5	NCU06786	YMR286W	50S ribosomal protein L30	A1. Convincing mass spec evidence in highly-purified purified mitochondria (our current study):	| Neurospora crassa hypothetical protein similar to mitochondrial large ribosomal subunit protein L30 (translation) (162 aa)	1	4	3	4_3	translation	large r subunit	0.54203424	0.04926337	2.534159134	0.001055276
NCU05287T0	NCU05287.4	NCU05287.5	NCU05287	NA	50S ribosomal protein L4	A1. Convincing mass spec evidence in highly-purified purified mitochondria (our current study):	BLAST r_L29 superfamily domain domain 89-209aa (total aa 263) yeast Mitochondrial ribosomal protein of the large subunit	1	4	3	4_3	translation	large r subunit	0.103365893	0.505605351	2.486807112	0.001261682
NCU03094T0	NCU03094.4	NCU03094.5	NCU03094	NA	hypothetical protein	A1. Convincing mass spec evidence in highly-purified purified mitochondria (our current study):	BLAST conserved r_L37 domain; yeast homologue Mitochondrial ribosomal protein of the large subunit	1	4	3	4_3	translation	large r subunit	0.318162039	0.181667432	2.274751162	0.001576923
NCU03638T0	NCU03638.4	NCU03638.5	NCU03638	NA	hypothetical protein	A2. Mass spec evidence from more than one other study and/or other evidence for being mitochondrial:	"BLAST related to ribosomal protein L34, mitochondrial"	1	4	3	4_3	translation	large r subunit	0	1	2.1314406	0.002414966
NCU02804T0	NCU02804.4	NCU02804.5	NCU02804	YGR076C	mitochondrial 60S ribosomal protein L25	A1. Convincing mass spec evidence in highly-purified purified mitochondria (our current study):	BLAST yeast  Mitochondrial ribosomal protein of the large subunit	1	4	3	4_3	translation	large r subunit	0.075283708	0.589062313	2.103549457	0.002541254
NCU05890T0	NCU05890.4	NCU05890.5	NCU05890	NA	hypothetical protein	C1. Credible prediction or direct demonstration of mitochondrial localization by conventional biochemistry; homologs are known or predicted mitochondrial proteins:	BLAST IMG2 domain 32-130aa (total aa165) yeast Mitochondrial ribosomal protein of the large subunit	1	4	3	4_3	translation	large r subunit	0.252922701	0.252128913	1.792963127	0.005049261
NCU06038T0	NCU06038.4	NCU06038.5	NCU06038	NA	ribosomal protein L36	A2. Mass spec evidence from more than one other study and/or other evidence for being mitochondrial:	"BLAST rL36 superfamily domain aa79-122 (total aa124) yeast 50S ribosomal protein L36, "	1	4	3	4_3	translation	large r subunit	0.185439417	0.371627304	1.723497353	0.005208791
NCU00103T0	NCU00103.4	NCU00103.5	NCU00103	NA	hypothetical protein	A1. Convincing mass spec evidence in highly-purified purified mitochondria (our current study):	BLAST conserved in a few closely related fungi; no conserved domain or yeast homologue; Gan et al 2006 r protein	1	4	3	4_3	translation	large r subunit	0.609327604	0.032148148	1.722087643	0.005219298
NCU03516T0	NCU03516.4	NCU03516.5	NCU03516	NA	mitochondrial ribosomal protein subunit L32	A2. Mass spec evidence from more than one other study and/or other evidence for being mitochondrial:	BLAST rL32p superfamily domain related to ribosomal protein YmL32 precursor 	1	4	3	4_3	translation	large r subunit	0.272760853	0.228505477	1.67274177	0.005974843
NCU00920T0	NCU00920.4	NCU00920.5	NCU00920	YPL040C	isoleucyl-tRNA synthetase	C1. Credible prediction or direct demonstration of mitochondrial localization by conventional biochemistry; homologs are known or predicted mitochondrial proteins:	| Neurospora crassa hypothetical protein similar to isoleucyl-tRNA synthetase (translation) (963 aa)	1	4	4	4_4	translation	tRNA synthetase	0.753541988	0.014178794	3.635492037	0.000833333
NCU01512T0	NCU01512.4	NCU01512.5	NCU01512	YPR047W	phenylalanyl-tRNA synthetase	C1. Credible prediction or direct demonstration of mitochondrial localization by conventional biochemistry; homologs are known or predicted mitochondrial proteins:	"| Neurospora crassa phenylalanyl-tRNA synthetase, mitochondrial precursor (translation) (518 aa)"	1	4	4	4_4	translation	tRNA synthetase	0.590355036	0.036464411	3.565809005	0.000526316
NCU03030T0	NCU03030.4	NCU03030.5	NCU03030	YPL097W	tyrosyl-tRNA synthetase	C1. Credible prediction or direct demonstration of mitochondrial localization by conventional biochemistry; homologs are known or predicted mitochondrial proteins:	"| Neurospora crassa tyrosyl-tRNA synthetase, mitochondrial precursor (translation) (670 aa)"	1	4	4	4_4	translation	tRNA synthetase	0.539469159	0.049781529	3.382942969	0.000909091
NCU02585T0	NCU02585.4	NCU02585.5	NCU02585	YPL104W	aspartyl-tRNA synthetase	A1. Convincing mass spec evidence in highly-purified purified mitochondria (our current study):	| Neurospora crassa hypothetical protein similar to aspartyl-tRNA synthetase (translation) (645 aa)	1	4	4	4_4	translation	tRNA synthetase	0.621137655	0.03075817	3.282837531	0.000909091
NCU09594T0	NCU09594.4	NCU09594.5	NCU09594	YHR011W	seryl-tRNA synthetase	C1. Credible prediction or direct demonstration of mitochondrial localization by conventional biochemistry; homologs are known or predicted mitochondrial proteins:	| Neurospora crassa hypothetical protein similar to seryl-tRNA synthetase (translation) (552 aa)	1	4	4	4_4	translation	tRNA synthetase	0.561459385	0.042760085	3.033631175	0.000625
NCU00931T0	NCU00931.4	NCU00931.5	NCU00931	NA	lysyl-tRNA synthetase	C1. Credible prediction or direct demonstration of mitochondrial localization by conventional biochemistry; homologs are known or predicted mitochondrial proteins:	"BLAST related to lysyl-tRNA synthetase (lysine--tRNA ligase); Mitochondrial lysine-tRNA synthetase, required for import of 
both aminoacylated and deacylated forms of tRNA(Lys) into mitochondria; 
Msk1p [Saccharomyces cerevisiae]"	1	4	4	4_4	translation	tRNA synthetase	0.417322093	0.105252459	2.481233047	0.001290323
NCU03759T0	NCU03759.4	NCU03759.5	NCU03759	YGR171C	methionine-tRNA synthetase	C1. Credible prediction or direct demonstration of mitochondrial localization by conventional biochemistry; homologs are known or predicted mitochondrial proteins:	"BLAST conserved metRS domain; yeast: Mitochondrial methionyl-tRNA synthetase (MetRS), functions as 
a monomer in mitochondrial protein synthesis; functions similarly 
to cytoplasmic MetRS although the cytoplasmic form contains 
a zinc-binding domain not found in Msm1p; Msm1p [Saccharomyces 
cerevisiae]
| Neurospora crassa hypothetical protein similar to methionyl-trna synthetase (translation) (623 aa)"	1	4	4	4_4	translation	tRNA synthetase	0.289362131	0.213011599	2.086704546	0.002605863
NCU03814T0	NCU03814.4	NCU03814.5	NCU03814	YLR382C	leucine-5	C1. Credible prediction or direct demonstration of mitochondrial localization by conventional biochemistry; homologs are known or predicted mitochondrial proteins:	| Neurospora crassa leucyl-tRNA synthetase (translation) (995 aa); leu-5	1	4	4	4_4	translation	tRNA synthetase	0.177983511	0.389277716	1.992681008	0.003067847
NCU06866T0	NCU06866.4	NCU06866.5	NCU06866	YCR024C	asparaginyl-tRNA synthetase	C1. Credible prediction or direct demonstration of mitochondrial localization by conventional biochemistry; homologs are known or predicted mitochondrial proteins:	BLAST yeast Mitochondrial asparaginyl-tRNA synthetase	1	4	4	4_4	translation	tRNA synthetase	0.351982889	0.149801359	1.595551939	0.007161654
NCU00030T0	NCU00030.4	NCU00030.5	NCU00030	YJL208C	mitochondrial nuclease	A1. Convincing mass spec evidence in highly-purified purified mitochondria (our current study):	| Neurospora crassa mitochondrial nuclease (translation) (333 aa)	1	5	1	5_1	RNA	other	0.284123702	0.217112647	1.616702352	0.006815534
NCU06371T0	NCU06371.4	NCU06371.5	NCU06371	YPL029W	mitochondrial ATP-dependent RNA helicase Suv3	C1. Credible prediction or direct demonstration of mitochondrial localization by conventional biochemistry; homologs are known or predicted mitochondrial proteins:	"BLAST domain 193-705aa (total aa 791) yeast ATP-dependent RNA helicase, component of the mitochondrial degradosome 
along with the RNase Dss1p; the degradosome associates 
with the ribosome and mediates turnover of aberrant or 
unprocessed RNAs"	1	5	3	5_3	RNA	"processing, modification or binding"	0.405947338	0.112716437	3.705159133	0.00125
NCU07670T0	NCU07670.4	NCU07670.5	NCU07670	YDR194C	CYT-19 DEAD-box protein	A1. Convincing mass spec evidence in highly-purified purified mitochondria (our current study):	BLAST CYT-19 DEAD-box protein precursor 	1	5	3	5_3	RNA	"processing, modification or binding"	0.588879527	0.036802326	3.449045637	0.001153846
NCU06246T0	NCU06246.4	NCU06246.5	NCU06246	YGL064C	ATP-dependent RNA helicase mrh-4	A2. Mass spec evidence from more than one other study and/or other evidence for being mitochondrial:	"BLAST ATP-dependent RNA helicase mrh-4, mitochondrial"	1	5	3	5_3	RNA	"processing, modification or binding"	0.301136569	0.197252794	3.070082032	0.000694444
NCU01404T0	NCU01404.4	NCU01404.5	NCU01404	NA	RNA methyltransferase	C1. Credible prediction or direct demonstration of mitochondrial localization by conventional biochemistry; homologs are known or predicted mitochondrial proteins:	BLAST related to rRNA (guanine-N1-)-methyltransferase	1	5	3	5_3	RNA	"processing, modification or binding"	0.555927658	0.044626709	2.746501221	0.000684932
NCU00395T0	NCU00395.4	NCU00395.5	NCU00395	YLR203C	mRNA processing protein	A1. Convincing mass spec evidence in highly-purified purified mitochondria (our current study):	| Neurospora crassa hypothetical protein similar to mRNA processing protein (translation) (520 aa)	1	5	3	5_3	RNA	"processing, modification or binding"	0.665129818	0.023775039	2.665506296	0.000759494
NCU09327T0	NCU09327.4	NCU09327.5	NCU09327	NA	protein phosphatase	C1. Credible prediction or direct demonstration of mitochondrial localization by conventional biochemistry; homologs are known or predicted mitochondrial proteins:	BLAST Mitochondrial protein cyt-4; RNB domain: exoribonuclease II 	1	5	3	5_3	RNA	"processing, modification or binding"	0.218832095	0.315276883	2.486089295	0.001302326
NCU01304T0	NCU01304.4	NCU01304.5	NCU01304	NA	mitochondrial mRNA processing protein PET127	C1. Credible prediction or direct demonstration of mitochondrial localization by conventional biochemistry; homologs are known or predicted mitochondrial proteins:	"BLAST central 1/3 (aa350-625 of total aa 1151) matches yeast pet127, mitochondrial RNA processing protein"	1	5	3	5_3	RNA	"processing, modification or binding"	0.020832246	0.648384601	2.077808609	0.002636656
NCU09598T0	NCU09598.4	NCU09598.5	NCU09598	YMR302C	mitochondrial escape protein 2	A1. Convincing mass spec evidence in highly-purified purified mitochondria (our current study):	"BLAST possible RNA binding protein; yeast homolog Rna12p (Yme2p) Integral inner mitochondrial membrane protein with a role in 
maintaining mitochondrial nucleoid structure and number"	1	5	3	5_3	RNA	"processing, modification or binding"	0.459218474	0.081413374	1.673875565	0.005903361
NCU00428T0	NCU00428.4	NCU00428.5	NCU00428	YHR031C	DNA repair and recombination protein pif1	C1. Credible prediction or direct demonstration of mitochondrial localization by conventional biochemistry; homologs are known or predicted mitochondrial proteins:	| Neurospora crassa hypothetical protein similar to mitochondrial DNA helicase Pif1 (translation) (932 aa)	1	6	2	6_2	DNA	replication	0.284050721	0.217041853	1.800556996	0.004900498
NCU05517T0	NCU05517.4	NCU05517.5	NCU05517	YJR144W	mitochondrial genome maintenance protein MGM101	C1. Credible prediction or direct demonstration of mitochondrial localization by conventional biochemistry; homologs are known or predicted mitochondrial proteins:	"BLAST conserved MGM101 domain 155-333aa (total aa334) yeast Protein involved in mitochondrial genome maintenance; component 
of the mitochondrial nucleoid, required for the repair of 
oxidative mtDNA damage"	1	6	3	6_3	DNA	maintenance	0.209861896	0.32817612	3.071183971	0.000714286
NCU07871T0	NCU07871.4	NCU07871.5	NCU07871	NA	hypothetical protein	"B2. Identifed in our current study with significant Mascot score, but only once: no other evidence suggests mitochondrial:"	"BLAST conserved in few fungi; no yeast homologue; small PPR conserved domain (35aa, total aa830) of unknown function"	1	7	1	7_1	other protein	unknown localization	0.443096653	0.088960573	3.030899332	0.000617284
NCU06086T0	NCU06086.4	NCU06086.5	NCU06086	YIL070C	regulatory protein suaprga1	A1. Convincing mass spec evidence in highly-purified purified mitochondria (our current study):	BLAST MAM33-domain (mitochondrial matrix protein); yeast Mam33p: acidic protein of the mitochondrial matrix involved in oxidative phosphorylation; related to the human complement receptor gC1q-R	1	7	1	7_1	other protein	unknown localization	0.124432455	0.46224382	3.019946438	0.000581395
NCU05248T0	NCU05248.4	NCU05248.5	NCU05248	YOR215C	hypothetical protein	A1. Convincing mass spec evidence in highly-purified purified mitochondria (our current study):	BLAST conserved in many fungi YgeY domain	1	7	1	7_1	other protein	unknown localization	0.154106927	0.421180879	2.952965112	0.000515464
NCU02013T0	NCU02013.4	NCU02013.5	NCU02013	YFR011C	hypothetical protein	A1. Convincing mass spec evidence in highly-purified purified mitochondria (our current study):	BLAST  yeast homolog Aim13p 26% identical over complete sequence (Putative protein of unknown function; non-tagged protein is detected  in highly purified mitochondria; null mutant displays  increased frequency of mitochondrial genome loss (petite formation)  and reduced growth rate in minimal glycerol media) 	1	7	1	7_1	other protein	unknown localization	0.419205287	0.103608179	2.852589806	0.00046875
NCU06748T0	NCU06748.4	NCU06748.5	NCU06748	YIL157C	hypothetical protein	"A3. Identifed in our current study with significant Mascot score, but only once: other evidence also indicates mitochondrial:"	BLAST conserved in few fungi	1	7	1	7_1	other protein	unknown localization	0.515670612	0.057730173	2.8058285	0.000447761
NCU03008T0	NCU03008.4	NCU03008.5	NCU03008	YDR493W	hypothetical protein	C1. Credible prediction or direct demonstration of mitochondrial localization by conventional biochemistry; homologs are known or predicted mitochondrial proteins:	"BLAST conserved in fungi; yeast: Protein of unknown function; non-tagged protein detected in purified 
mitochondria in high-throughput studies; null mutant 
displays decreased frequency of mitochondrial genome loss and 
severe growth defect in minimal glycerol media; Aim8p [Saccharomyces 
cerevisiae]"	1	7	1	7_1	other protein	unknown localization	0.417128832	0.105347313	2.663538684	0.000754717
NCU01997T0	NCU01997.4	NCU01997.5	NCU01997	NA	ABC transporter	"B2. Identifed in our current study with significant Mascot score, but only once: no other evidence suggests mitochondrial:"	"BLAST: similar to ABC1 domain proteins; UbiB, 2-polyprenylphenol 6-hydroxylase domain (ubiquinone biosynthesis); weak yeast homolog"	1	7	1	7_1	other protein	unknown localization	0.091767359	0.550953082	2.650928874	0.000736196
NCU00183T0	NCU00183.4	NCU00183.5	NCU00183	NA	DUF185 domain-containing protein	A1. Convincing mass spec evidence in highly-purified purified mitochondria (our current study):	| Neurospora crassa hypothetical protein similar to DUF185 domain protein (translation) (569 aa)	1	7	1	7_1	other protein	unknown localization	0.526492105	0.053946869	2.605490539	0.000782123
NCU01983T0	NCU01983.4	NCU01983.5	NCU01983	NA	hypothetical protein	"B3. In MitoP2 Neurospora data, but no other evidence suggests mitochondrial:"	BLAST conserved MBA1/Tim44 domain aa 125-235 (total aa281) but no convincing yeast homolog	1	7	1	7_1	other protein	unknown localization	0.388372621	0.124896511	2.594525942	0.000928962
NCU01218T0	NCU01218.4	NCU01218.5	NCU01218	YHR198C	hypothetical protein	B1. Found by Schmitt et al 2006 only in Suppl Table); no other evidence for or against mitochondrial:	BLAST chalcone-flavone isomerase superfamily; no convincing yeast homolog | Neurospora crassa conserved hypothetical protein (translation) (392 aa)	1	7	1	7_1	other protein	unknown localization	0	1	2.505697342	0.001256039
NCU03211T0	NCU03211.4	NCU03211.5	NCU03211	NA	hypothetical protein	A1. Convincing mass spec evidence in highly-purified purified mitochondria (our current study):	BLAST conserved in many fungi; no conserved domains	1	7	1	7_1	other protein	unknown localization	0.733551561	0.016019417	2.449459821	0.001357466
NCU08743T0	NCU08743.4	NCU08743.5	NCU08743	YBR106W	inorganic phosphate transporter	"B3. In MitoP2 Neurospora data, but no other evidence suggests mitochondrial:"	BLAST probable PHO88 (involved in phosphate transport) yeast pho88	1	7	1	7_1	other protein	unknown localization	0	1	2.436529272	0.001390135
NCU06424T0	NCU06424.4	NCU06424.5	NCU06424	YJR122W	aminomethyl transferase	A1. Convincing mass spec evidence in highly-purified purified mitochondria (our current study):	BLAST conserved GCV_T domain in some fungi; aminomethyltransferase folate-binding domain	1	7	1	7_1	other protein	unknown localization	0.469729319	0.076246057	2.396496026	0.001471861
NCU05027T0	NCU05027.4	NCU05027.5	NCU05027	YJR080C	hypothetical protein	A1. Convincing mass spec evidence in highly-purified purified mitochondria (our current study):	BLAST DUF124 domain protein (translation) (456 aa); possible yeast homolog Aim24 (Fmp26) not convincing	1	7	1	7_1	other protein	unknown localization	0.384715095	0.126480186	2.367696383	0.001458333
NCU09754T0	NCU09754.4	NCU09754.5	NCU09754	YDL120W	mitochondrial chaperone Frataxin	A1. Convincing mass spec evidence in highly-purified purified mitochondria (our current study):	"BLAST C-terminal end of protein conserved (aa 83-195, total 206aa); Yeast Frataxin Homologue; mitochondrial protein that regulates mitochondrial iron accumulation"	1	7	1	7_1	other protein	unknown localization	0.50056531	0.06295435	2.331903173	0.00155102
NCU05927T0	NCU05927.4	NCU05927.5	NCU05927	YLR289W	GTP-binding protein GUF1	C1. Credible prediction or direct demonstration of mitochondrial localization by conventional biochemistry; homologs are known or predicted mitochondrial proteins:	"BLAST Mitochondrial GTPase of unknown function, yeast Guf1; similar to E. coli elongation factor-type GTP-binding protein LepA and to LK1236.1 from Caenorhabditis elegans; | Neurospora crassa GTP-binding protein GUF1 (translation) (663 aa)"	1	7	1	7_1	other protein	unknown localization	0.418248654	0.104369251	2.317598885	0.001544715
NCU01469T0	NCU01469.4	NCU01469.5	NCU01469	NA	hypothetical protein	A1. Convincing mass spec evidence in highly-purified purified mitochondria (our current study):	BLAST 200aa C-terminal domain conserved in some fungi; related to translation initiation factor IF-3	1	7	1	7_1	other protein	unknown localization	0.242948107	0.263569656	2.209405988	0.00176259
NCU02064T0	NCU02064.4	NCU02064.5	NCU02064	NA	hypothetical protein	A1. Convincing mass spec evidence in highly-purified purified mitochondria (our current study):	"BLAST conserved in many fungi DUF2412 domain covers about 1/3 of sequence: yeast YGR235C (unknown function, localizes to mitochondria) is 36% identical over this domain"	1	7	1	7_1	other protein	unknown localization	0.355638805	0.147646121	2.086391942	0.002597403
NCU10379T0	NCU10379.4	NCU08416.5	NCU08416	YBR269C	DUF1674 domain-containing protein	C1. Credible prediction or direct demonstration of mitochondrial localization by conventional biochemistry; homologs are known or predicted mitochondrial proteins:	BLAST conserved in fungi; decent yeast mitochondrial homolog Fmp21 of unknown function;| Neurospora crassa conserved hypothetical protein (translation) (170 aa)	1	7	1	7_1	other protein	unknown localization	0.460997931	0.080429448	1.950806033	0.003589744
NCU09599T0	NCU09599.4	NCU09599.5	NCU09599	NA	hypothetical protein	A1. Convincing mass spec evidence in highly-purified purified mitochondria (our current study):	BLAST conserved in some fungi; no conserved domains	1	7	1	7_1	other protein	unknown localization	0.151324661	0.426080839	1.876584645	0.004182306
NCU02267T0	NCU02267.4	NCU02267.5	NCU02267	YLR077W	mitochondrial protein Fmp25	A1. Convincing mass spec evidence in highly-purified purified mitochondria (our current study):	mitochondrial protein of unknown function; yeast homolog Fmp25	1	7	1	7_1	other protein	unknown localization	0.074909294	0.589769108	1.870282515	0.004206349
NCU02807T1	NCU02807.4	NCU02807.5	NCU02807	YDL181W	hypothetical protein	A1. Convincing mass spec evidence in highly-purified purified mitochondria (our current study):	BLAST yeast Protein that inhibits ATP hydrolysis by the F1F0-ATP synthase	1	7	1	7_1	other protein	unknown localization	0.474432264	0.074379504	1.62048316	0.006705653
NCU02117T0	NCU02117.4	NCU02117.5	NCU02117	YLR251W	sym-1	C1. Credible prediction or direct demonstration of mitochondrial localization by conventional biochemistry; homologs are known or predicted mitochondrial proteins:	"BLAST. Conserved mpv_pmp22 superfamily: yeast homolog Sym1p required for ethanol metabolism; induced by heat
shock and localized to the inner mitochondrial membrane; homologous to mammalian
peroxisomal membrane protein Mpv17 [Saccharomyces cerevisiae]"	1	7	1	7_1	other protein	unknown localization	0.111053074	0.494864742	1.575883785	0.007550645
NCU11180T0	NCU11180.4	NCU11180.5	NCU11180	NA	patatin-like phospholipase domain-containing protein	"B3. In MitoP2 Neurospora data, but no other evidence suggests mitochondrial:"	BLAST patatin-like phospholipase; several weak yeast homologs; conserved hypothetical protein | Neurospora crassa conserved hypothetical protein (translation) (871 aa)	1	7	1	7_1	other protein	unknown localization	0.215462616	0.32068734	1.553456904	0.008074205
NCU08995T0	NCU08995.4	NCU08995.5	NCU08995	NA	dual specificity phosphatase	B1. Found by Schmitt et al 2006 only in Suppl Table); no other evidence for or against mitochondrial:	BLAST N-terminal esterase-lipase superfamily; C-terminanal ptp1c dual specificity phosphatase domain; conserved by annotations vary widely; no yeast homolog | Neurospora crassa conserved hypothetical protein (translation) (600 aa)	1	7	2	7_2	other protein	outer membrane	0.249749356	0.255933746	1.684082609	0.005859873
NCU05272T0	NCU05272.4	NCU05272.5	NCU05272	NA	TBC domain-containing protein	B1. Found by Schmitt et al 2006 only in Suppl Table); no other evidence for or against mitochondrial:	"BLAST TBC superfamily -- probably rab-GAP; highly conserved, but no convincing yeast homolog | Neurospora crassa hypothetical protein (translation) (413 aa)"	1	7	2	7_2	other protein	outer membrane	0.085881394	0.569143857	1.676250762	0.005894737
NCU02437T0	NCU02437.4	NCU02437.5	NCU02437	YBL003C	histone H2A	"D2. In MitoP2 Neurospora data, but other evidence indicates NOT mitochondrial:"	| Neurospora crassa histone H2A (translation) (135 aa)	1	8	1	8_1	probably not mitochondrial	based on homolog localization	0.177136169	0.390329978	3.781339588	0.002
NCU01146T0	NCU01146.4	NCU01146.5	NCU01146	NA	signal sequence receptor alpha chain	"D2. In MitoP2 Neurospora data, but other evidence indicates NOT mitochondrial:"	BLAST: related to signal sequence receptor alpha chain; no yeast homolog	1	8	1	8_1	probably not mitochondrial	based on homolog localization	0.308198025	0.190917512	2.679275326	0.000769231
NCU03901T0	NCU03901.4	NCU03901.5	NCU03901	YGL153W	peroxisomal membrane anchor protein	"D2. In MitoP2 Neurospora data, but other evidence indicates NOT mitochondrial:"	BLAST: related to PEROXISOMAL MEMBRANE PROTEIN PER10 | Neurospora crassa conserved hypothetical protein (translation) (368 aa)	1	8	1	8_1	probably not mitochondrial	based on homolog localization	0	1	2.282886093	0.0015625
NCU03305T0	NCU03305.4	NCU03305.5	NCU03305	NA	calcium P-type ATPase-1	"D2. In MitoP2 Neurospora data, but other evidence indicates NOT mitochondrial:"	| Neurospora crassa calcium-transporting ATPase sarcoplasmic/endoplasmic reticulum type (translation) (995 aa)	1	8	1	8_1	probably not mitochondrial	based on homolog localization	0.265530843	0.238024316	1.929577658	0.003659218
NCU03399T0	NCU03399.4	NCU03399.5	NCU03399	NA	hypothetical protein	"D2. In MitoP2 Neurospora data, but other evidence indicates NOT mitochondrial:"	BLAST: conserved in related fungi; no yeast homolog | Neurospora crassa hypothetical protein (translation) (472 aa)	1	8	1	8_1	probably not mitochondrial	based on homolog localization	0	1	1.779141062	0.005121359
NCU06200T0	NCU06200.4	NCU06200.5	NCU06200	YNR021W	DUF1682 domain-containing protein	"D2. In MitoP2 Neurospora data, but other evidence indicates NOT mitochondrial:"	BLAST conserved hypothetical protein; yeast homolog Putative protein of unknown function; green fluorescent protein (GFP)-fusion protein localizes to the endoplasmic reticulum; YNR021W is not an essential gene| Neurospora crassa conserved hypothetical pro	1	8	1	8_1	probably not mitochondrial	based on homolog localization	0.240410458	0.266417281	1.744063354	0.005147392
NCU00669T0	NCU00669.4	NCU00669.5	NCU00669	YEL002C	oligosaccharyl transferase subunit	"D2. In MitoP2 Neurospora data, but other evidence indicates NOT mitochondrial:"	BLAST: 30% identical to yeast beta subunit of the oligosaccharyl transferase (OST) glycoprotein complex; required for N-linked glycosylation of proteins in the endoplasmic reticulum [Saccharomyces cerevisiae] | Neurospora crassa hypothetical protein similar to oligosaccharyl transferase subunit beta (translation) (467 aa)	1	8	1	8_1	probably not mitochondrial	based on homolog localization	0.134621304	0.44695299	1.557459694	0.007992832
NCU02435T0	NCU02435.4	NCU02435.5	NCU02435	YDR224C	histone H2B	"D2. In MitoP2 Neurospora data, but other evidence indicates NOT mitochondrial:"	| Neurospora crassa histone H2B (translation) (138 aa)	1	8	2	8_2	probably not mitochondrial	based on Neurospora evidence	0	1	3.581786479	0.000588235
NCU00212T0	NCU00212.4	NCU00212.5	NCU00212	YNL030W	histone h4	"D2. In MitoP2 Neurospora data, but other evidence indicates NOT mitochondrial:"	| Neurospora crassa histone H4.1 (translation) (104 aa)	1	8	2	8_2	probably not mitochondrial	based on Neurospora evidence	0.2682717	0.236262005	2.298807763	0.00152
NCU02451T0	NCU02451.4	NCU02451.5	NCU02451	NA	mitochondrial hypoxia responsive domain-containing protein	"E. At least one piece of positive evidence for mitochondrial localization from our prediction pipeline, but not convincing:"	| Neurospora crassa conserved hypothetical protein (translation) (222 aa)	1	9	1	9_1	localization unknown	no convincing evidence for or against mt location	0.764879816	0.013318872	2.645071271	0.000718563
NCU04764T0	NCU04764.4	NCU04764.5	NCU04764	NA	hypothetical protein	"E. At least one piece of positive evidence for mitochondrial localization from our prediction pipeline, but not convincing:"	BLAST NADB_Rossman domain; yeast homolog barely convincing | Neurospora crassa hypothetical protein (translation) (480 aa)	1	9	1	9_1	localization unknown	no convincing evidence for or against mt location	0.511947168	0.059018018	2.225164851	0.001751825
NCU00232T0	NCU00232.4	NCU00232.5	NCU00232	YKR079C	hypothetical protein	"E. At least one piece of positive evidence for mitochondrial localization from our prediction pipeline, but not convincing:"	BLAST ribonuclease Z domain; 31% match to yeast tRNA_Z enzyme over C-term 2/3 of the protein	1	9	1	9_1	localization unknown	no convincing evidence for or against mt location	0.455701079	0.082806622	2.095876222	0.002565789
NCU02626T0	NCU02626.4	NCU02626.5	NCU02626	YPL155C	kinesin	"E. At least one piece of positive evidence for mitochondrial localization from our prediction pipeline, but not convincing:"	BLAST motor domain protein; kinesin-like; hits two or three yeast kinesin-like proteins only in this domain | Neurospora crassa conserved hypothetical protein (translation) (939 aa)	1	9	1	9_1	localization unknown	no convincing evidence for or against mt location	0.10044259	0.527145656	2.06570858	0.002666667
NCU10044T0	NCU10044.4	NCU10044.5	NCU10044	YKL114C	hypothetical protein	"E. At least one piece of positive evidence for mitochondrial localization from our prediction pipeline, but not convincing:"	BLAST apurinic endonuclease 2 family; convincing match to yeast Apn1;	1	9	1	9_1	localization unknown	no convincing evidence for or against mt location	0.538721115	0.050039683	1.656527292	0.006065574
NCU05459T0	NCU05459.4	NCU05459.5	NCU05459	NA	mitochondrial AAA ATPase	"E. At least one piece of positive evidence for mitochondrial localization from our prediction pipeline, but not convincing:"	BLAST conserved AAA ATPase domain in C-terminal 250aa (out of 1000); several decent (34-43%) yeast homologs in this domain (but not elsewhere)	1	9	2	9_2	localization unknown	predicted on inference from questionable or erroneous homolog	0.172216499	0.394590299	2.769513209	0.000492958
NCU09368T0	NCU09368.4	NCU09368.5	NCU09368	NA	cation diffusion facilitator 10	"E. At least one piece of positive evidence for mitochondrial localization from our prediction pipeline, but not convincing:"	BLAST: | Neurospora crassa hypothetical protein similar to cation diffusion facilitator 3 (translation) (544 aa); yeast homolog not convincing	1	9	2	9_2	localization unknown	predicted on inference from questionable or erroneous homolog	0.551621004	0.045962539	1.756035615	0.005150812
NCU10582T0	NCU10582.4	NCU09546.5	NCU09546	NA	translation initiation factor eIF4E3	NA	NA	0	NA	NA	NA_NA	NA	NA	0	1	3.6558467	0.001
NCU01635T0	NCU01635.4	NCU01635.5	NCU01635	YNL031C	histone H3	NA	NA	0	NA	NA	NA_NA	NA	NA	0	1	3.559401092	0.00047619
NCU00466T0	NCU00466.4	NCU00466.5	NCU00466	YOL033W	glutamyl-tRNA synthetase	NA	NA	0	NA	NA	NA_NA	NA	NA	0.349083964	0.152337125	3.349985672	0.000789474
NCU11508T0	NCU11508.4	NCU11501.5	NCU11501	YER014W	hypothetical protein	NA	NA	0	NA	NA	NA_NA	NA	NA	0.764803462	0.013290043	3.252441037	0.000869565
NCU10018T0	NCU10018.4	NCU10018.5	NCU10018	YJL098W	Sit4-associated protein	NA	NA	0	NA	NA	NA_NA	NA	NA	0.099895767	0.535464185	3.153294683	0.000701754
NCU04817T0	NCU04817.4	NCU04817.5	NCU04817	YER141W	electron transfer protein 1	NA	NA	0	NA	NA	NA_NA	NA	NA	0.286766098	0.215182452	3.152660592	0.000689655
NCU07544T0	NCU07544.4	NCU07544.5	NCU07544	YDL074C	ubiquitin ligase BRE1	NA	NA	0	NA	NA	NA_NA	NA	NA	0.568396953	0.041255459	3.098122808	0.000625
NCU11447T0	NCU11447.4	NCU11446.5	NCU11446	YMR002W	hypothetical protein	NA	NA	0	NA	NA	NA_NA	NA	NA	0.729695909	0.01623327	3.08158645	0.00057971
NCU03039T0	NCU03039.4	NCU03039.5	NCU03039	YKL074C	splicing factor u2af large subunit	NA	NA	0	NA	NA	NA_NA	NA	NA	0	1	3.070829202	0.000704225
NCU03334T0	NCU03334.4	NCU03334.5	NCU03334	NA	hypothetical protein	NA	NA	0	NA	NA	NA_NA	NA	NA	0.473508843	0.074652833	3.050093588	0.000649351
NCU01290T0	NCU01290.4	NCU01290.5	NCU01290	YLR175W	centromere/microtubule-binding protein CBF5	NA	NA	0	NA	NA	NA_NA	NA	NA	0	1	3.002432379	0.000568182
NCU08379T0	NCU08379.4	NCU08379.5	NCU08379	YER019C-A	hypothetical protein	NA	NA	0	NA	NA	NA_NA	NA	NA	0	1	2.997154367	0.000561798
NCU05076T0	NCU05076.4	NCU05076.5	NCU05076	NA	hypothetical protein	NA	NA	0	NA	NA	NA_NA	NA	NA	0.524532458	0.054660377	2.973974874	0.000531915
NCU03624T0	NCU03624.4	NCU03624.5	NCU03624	NA	hypothetical protein	NA	NA	0	NA	NA	NA_NA	NA	NA	0.444291279	0.088428262	2.959325536	0.000526316
NCU09450T0	NCU09450.4	NCU09450.5	NCU09450	YIL075C	26S proteasome regulatory subunit rpn2	NA	NA	0	NA	NA	NA_NA	NA	NA	0.177764075	0.389501959	2.957918706	0.000520833
NCU09892T0	NCU09892.4	NCU09892.5	NCU09892	YER087W	prolyl-tRNA synthetase	NA	NA	0	NA	NA	NA_NA	NA	NA	0.1178522	0.479886205	2.946752324	0.000505051
NCU01651T0	NCU01651.4	NCU01651.5	NCU01651	YOR205C	hypothetical protein	NA	NA	0	NA	NA	NA_NA	NA	NA	0.427709033	0.098195387	2.909703942	0.000462963
NCU11170T0	NCU11170.4	NCU00136.5	NCU00136	YGL236C	mitochondrial translation optimization protein	NA	NA	0	NA	NA	NA_NA	NA	NA	0.717041154	0.017523105	2.894152765	0.000526316
NCU11301T0	NCU11301.4	NCU06103.5	NCU06103	NA	mitochondrial translation initiation factor	NA	NA	0	NA	NA	NA_NA	NA	NA	0.476257537	0.073676589	2.888424356	0.000521739
NCU02650T0	NCU02650.4	NCU02650.5	NCU02650	YDL147W	26S proteasome non-ATPase regulatory subunit 12	NA	NA	0	NA	NA	NA_NA	NA	NA	0	1	2.88601889	0.000512821
NCU03396T0	NCU03396.4	NCU03396.5	NCU03396	YOR310C	nucleolar protein nop-58	NA	NA	0	NA	NA	NA_NA	NA	NA	0.171509931	0.4019375	2.864827605	0.000495868
NCU02674T0	NCU02674.4	NCU02674.5	NCU02674	NA	hypothetical protein	NA	NA	0	NA	NA	NA_NA	NA	NA	0.598599672	0.034209275	2.859118534	0.00047619
NCU00360T0	NCU00360.4	NCU00360.5	NCU00360	YLR290C	NAD dependent epimerase/dehydratase	NA	NA	0	NA	NA	NA_NA	NA	NA	0.154085587	0.424544986	2.844708594	0.000465116
NCU03946T1	NCU03946.4	NCU03946.5	NCU03946	YIR001C	polyadenylate-binding protein 2	NA	NA	0	NA	NA	NA_NA	NA	NA	0.09667412	0.541628901	2.816810604	0.000458015
NCU03135T0	NCU03135.4	NCU03135.5	NCU03135	NA	hypothetical protein	NA	NA	0	NA	NA	NA_NA	NA	NA	0.465198991	0.078445998	2.791487793	0.000434783
NCU00278T0	NCU00278.4	NCU00278.5	NCU00278	NA	hypothetical protein	NA	NA	0	NA	NA	NA_NA	NA	NA	0.239168096	0.268066876	2.72647333	0.000733333
NCU06719T0	NCU06719.4	NCU06719.5	NCU06719	YLR193C	MSF1 domain-containing protein	NA	NA	0	NA	NA	NA_NA	NA	NA	0.060644725	0.608038342	2.690090822	0.000784314
NCU11782T0	NCU11782.4	NCU11753.5	NCU11753	NA	hypothetical protein	NA	NA	0	NA	NA	NA_NA	NA	NA	0.171321403	0.404496082	2.661395269	0.00075
NCU08476T0	NCU08476.4	NCU08476.5	NCU08476	NA	hypothetical protein	NA	NA	0	NA	NA	NA_NA	NA	NA	0.271900839	0.229590803	2.650799755	0.000731707
NCU00562T0	NCU00562.4	NCU00562.5	NCU00562	NA	hypothetical protein	NA	NA	0	NA	NA	NA_NA	NA	NA	0.349313557	0.152162442	2.649901908	0.000727273
NCU06994T0	NCU06994.4	NCU06994.5	NCU06994	YMR213W	pre-mRNA-splicing factor cef-1	NA	NA	0	NA	NA	NA_NA	NA	NA	0.128195298	0.453931956	2.624938633	0.000751445
NCU09993T0	NCU09993.4	NCU09993.5	NCU09993	YDR334W	helicase swr-1	NA	NA	0	NA	NA	NA_NA	NA	NA	0.423954472	0.099979973	2.622101853	0.0008
NCU04796T0	NCU04796.4	NCU04796.5	NCU04796	YIL160C	3-ketoacyl-CoA thiolase	NA	NA	0	NA	NA	NA_NA	NA	NA	0	1	2.615729421	0.000786517
NCU05202T0	NCU05202.4	NCU05202.5	NCU05202	YDL183C	hypothetical protein	NA	NA	0	NA	NA	NA_NA	NA	NA	0.121260991	0.46914211	2.593754164	0.000923913
NCU11509T0	NCU11509.4	NCU11502.5	NCU11502	NA	nuclear polyadenylated RNA-binding protein Nab2	NA	NA	0	NA	NA	NA_NA	NA	NA	0.627445935	0.029798658	2.593455462	0.000918919
NCU04144T0	NCU04144.4	NCU04144.5	NCU04144	NA	sterol O-acyltransferase	NA	NA	0	NA	NA	NA_NA	NA	NA	0.588576755	0.036755504	2.579838839	0.000962567
NCU11956T0	NCU11956.4	NCU11928.5	NCU11928	YGL178W	hypothetical protein	NA	NA	0	NA	NA	NA_NA	NA	NA	0	1	2.564099111	0.000942408
NCU09517T0	NCU09517.4	NCU09517.5	NCU09517	NA	hypothetical protein	NA	NA	0	NA	NA	NA_NA	NA	NA	0.284001588	0.217010561	2.560558894	0.000932642
NCU07556T0	NCU07556.4	NCU07556.5	NCU07556	YPL082C	TBP associated factor	NA	NA	0	NA	NA	NA_NA	NA	NA	0.068666677	0.600612606	2.559756526	0.000927835
NCU05363T0	NCU05363.4	NCU05363.5	NCU05363	YGL048C	26S protease regulatory subunit 8	NA	NA	0	NA	NA	NA_NA	NA	NA	0.214585881	0.321748006	2.533710639	0.00105
NCU01368T1	NCU01368.4	NCU01368.5	NCU01368	YER012W	proteasome component C11	NA	NA	0	NA	NA	NA_NA	NA	NA	0.305874994	0.193587052	2.527353227	0.001094527
NCU01911T0	NCU01911.4	NCU01911.5	NCU01911	YNL272C	GDP/GTP exchange factor Sec2p	NA	NA	0	NA	NA	NA_NA	NA	NA	0.249522993	0.257649619	2.515479405	0.001188119
NCU03858T0	NCU03858.4	NCU03858.5	NCU03858	NA	hypothetical protein	NA	NA	0	NA	NA	NA_NA	NA	NA	0.336151212	0.164787549	2.51408303	0.001280788
NCU08387T0	NCU08387.4	NCU08387.5	NCU08387	NA	hypothetical protein	NA	NA	0	NA	NA	NA_NA	NA	NA	0.015449262	0.655831963	2.507740248	0.001268293
NCU04127T0	NCU04127.4	NCU04127.5	NCU04127	YDR086C	hypothetical protein	NA	NA	0	NA	NA	NA_NA	NA	NA	0	1	2.504783105	0.001244019
NCU09250T0	NCU09250.4	NCU09250.5	NCU09250	YBL059C-A	hypothetical protein	NA	NA	0	NA	NA	NA_NA	NA	NA	0.680816331	0.022132231	2.496871531	0.001232227
NCU11171T1	NCU11171.4	NCU00137.5	NCU00137	YCR028C-A	ssDNA binding protein	NA	NA	0	NA	NA	NA_NA	NA	NA	0	1	2.491228156	0.001226415
NCU01907T0	NCU01907.4	NCU01907.5	NCU01907	YLR026C	syntaxin 5	NA	NA	0	NA	NA	NA_NA	NA	NA	0.222307589	0.310645372	2.458087734	0.001318182
NCU06713T0	NCU06713.4	NCU06713.5	NCU06713	YJR044C	vacuolar protein sorting protein 55	NA	NA	0	NA	NA	NA_NA	NA	NA	0.119169907	0.473938396	2.448685606	0.001351351
NCU02293T0	NCU02293.4	NCU02293.5	NCU02293	YMR244C-A	hypothetical protein	NA	NA	0	NA	NA	NA_NA	NA	NA	0.261700702	0.242590361	2.433776891	0.001383929
NCU01807T0	NCU01807.4	NCU01807.5	NCU01807	NA	hypothetical protein	NA	NA	0	NA	NA	NA_NA	NA	NA	0	1	2.414085745	0.001353712
NCU03892T0	NCU03892.4	NCU03892.5	NCU03892	NA	hypothetical protein	NA	NA	0	NA	NA	NA_NA	NA	NA	0	1	2.391843378	0.001459227
NCU02685T0	NCU02685.4	NCU02685.5	NCU02685	YER172C	pre-mRNA splicing helicase	NA	NA	0	NA	NA	NA_NA	NA	NA	0	1	2.390525167	0.001452991
NCU02121T0	NCU02121.4	NCU02121.5	NCU02121	YPL181W	transcriptional regulator	NA	NA	0	NA	NA	NA_NA	NA	NA	0.171321403	0.404496082	2.38319018	0.001434599
NCU11570T0	NCU11570.4	NCU11552.5	NCU11552	NA	nucleic acid-binding protein	NA	NA	0	NA	NA	NA_NA	NA	NA	0.162684207	0.412797351	2.362668813	0.001493776
NCU02510T0	NCU02510.4	NCU02510.5	NCU02510	YGL206C	clathrin heavy chain	NA	NA	0	NA	NA	NA_NA	NA	NA	0	1	2.360644909	0.001487603
NCU03439T0	NCU03439.4	NCU03439.5	NCU03439	NA	hypothetical protein	NA	NA	0	NA	NA	NA_NA	NA	NA	0.472363954	0.0749722	2.316160053	0.001538462
NCU02800T0	NCU02800.4	NCU02800.5	NCU02800	NA	arsenite resistance protein Ars2	NA	NA	0	NA	NA	NA_NA	NA	NA	0	1	2.305728777	0.001532258
NCU02840T0	NCU02840.4	NCU02840.5	NCU02840	YKL145W	26S protease regulatory subunit 7	NA	NA	0	NA	NA	NA_NA	NA	NA	0.102555366	0.513062445	2.283455376	0.001568627
NCU01307T0	NCU01307.4	NCU01307.5	NCU01307	NA	hypothetical protein	NA	NA	0	NA	NA	NA_NA	NA	NA	0.181597213	0.377767045	2.282748863	0.00155642
NCU09747T0	NCU09747.4	NCU09747.5	NCU09747	YHR026W	vacuolar membrane ATPase-16	NA	NA	0	NA	NA	NA_NA	NA	NA	0.176622596	0.390544541	2.274756909	0.001583012
NCU05588T0	NCU05588.4	NCU05588.5	NCU05588	YOL115W	topoisomerase TRF4	NA	NA	0	NA	NA	NA_NA	NA	NA	0	1	2.274369027	0.001570881
NCU02633T0	NCU02633.4	NCU02633.5	NCU02633	YNL286W	nuclear mRNA splicing factor-associated protein	NA	NA	0	NA	NA	NA_NA	NA	NA	0.1178522	0.479886205	2.273644711	0.001564885
NCU06854T0	NCU06854.4	NCU06854.5	NCU06854	YPL235W	RuvB-like helicase 2	NA	NA	0	NA	NA	NA_NA	NA	NA	0	1	2.253489177	0.001698113
NCU03043T0	NCU03043.4	NCU03043.5	NCU03043	NA	C2H2 finger domain-containing protein FlbC	NA	NA	0	NA	NA	NA_NA	NA	NA	0	1	2.252911157	0.001691729
NCU02310T0	NCU02310.4	NCU02310.5	NCU02310	NA	hypothetical protein	NA	NA	0	NA	NA	NA_NA	NA	NA	0.377478614	0.131735913	2.249361609	0.001716418
NCU11864T0	NCU11864.4	NCU11834.5	NCU11834	YDR268W	tryptophanyl-tRNA synthetase	NA	NA	0	NA	NA	NA_NA	NA	NA	0.324810767	0.175007079	2.24408666	0.001747212
NCU07075T0	NCU07075.4	NCU07075.5	NCU07075	YDL128W	calcium/proton exchanger	NA	NA	0	NA	NA	NA_NA	NA	NA	0.099411747	0.536308855	2.212205236	0.001775362
NCU08919T0	NCU08919.4	NCU08919.5	NCU08919	YGL150C	SNF2 family helicase/ATPase	NA	NA	0	NA	NA	NA_NA	NA	NA	0	1	2.211723556	0.001768953
NCU00667T0	NCU00667.4	NCU00667.5	NCU00667	YPL234C	vacuolar membrane ATPase-11	NA	NA	0	NA	NA	NA_NA	NA	NA	0.23728985	0.273495346	2.207427544	0.001827957
NCU01410T0	NCU01410.4	NCU01410.5	NCU01410	NA	DUF1711 domain-containing protein	NA	NA	0	NA	NA	NA_NA	NA	NA	0.074794142	0.589655927	2.191416243	0.001978799
NCU04116T0	NCU04116.4	NCU04116.5	NCU04116	YDR289C	DUF618 domain-containing protein	NA	NA	0	NA	NA	NA_NA	NA	NA	0.24026727	0.266509104	2.184120025	0.002007042
NCU02123T0	NCU02123.4	NCU02123.5	NCU02123	YMR097C	mitochondrial GTPase	NA	NA	0	NA	NA	NA_NA	NA	NA	0.224830679	0.288637421	2.176679179	0.002140351
NCU04254T0	NCU04254.4	NCU04254.5	NCU04254	NA	hypothetical protein	NA	NA	0	NA	NA	NA_NA	NA	NA	0.143040372	0.43131678	2.140671711	0.00233677
NCU04212T0	NCU04212.4	NCU04212.5	NCU04212	YMR115W	hypothetical protein	NA	NA	0	NA	NA	NA_NA	NA	NA	0.243298398	0.263012433	2.139904164	0.002363014
NCU02260T0	NCU02260.4	NCU02260.5	NCU02260	YDR394W	26S protease regulatory subunit 6B	NA	NA	0	NA	NA	NA_NA	NA	NA	0.102050225	0.514900487	2.135590127	0.002389078
NCU04002T0	NCU04002.4	NCU04002.5	NCU04002	YGR002C	SWR1-complex protein 4	NA	NA	0	NA	NA	NA_NA	NA	NA	0.102648403	0.508818828	2.129892596	0.00240678
NCU07367T0	NCU07367.4	NCU07367.5	NCU07367	YOR259C	proteasome 26S subunit	NA	NA	0	NA	NA	NA_NA	NA	NA	0.099974717	0.532677063	2.127502123	0.002398649
NCU04007T0	NCU04007.4	NCU04007.5	NCU04007	YKR082W	hypothetical protein	NA	NA	0	NA	NA	NA_NA	NA	NA	0.453925447	0.083565022	2.112231512	0.0025
NCU00659T0	NCU00659.4	NCU00659.5	NCU00659	NA	hypothetical protein	NA	NA	0	NA	NA	NA_NA	NA	NA	0.236538509	0.274816088	2.110525883	0.002491694
NCU04588T0	NCU04588.4	NCU04588.5	NCU04588	NA	hypothetical protein	NA	NA	0	NA	NA	NA_NA	NA	NA	0.237055673	0.273825758	2.095467823	0.002557377
NCU06396T0	NCU06396.4	NCU06396.5	NCU06396	YMR292W	Got1 family protein	NA	NA	0	NA	NA	NA_NA	NA	NA	0.348517875	0.152608247	2.088130718	0.002614379
NCU01205T0	NCU01205.4	NCU01205.5	NCU01205	NA	hypothetical protein	NA	NA	0	NA	NA	NA_NA	NA	NA	0.409566563	0.109777637	2.086147847	0.002588997
NCU02354T0	NCU02354.4	NCU02354.5	NCU02354	YLR357W	RSC complex subunit	NA	NA	0	NA	NA	NA_NA	NA	NA	0.309038521	0.189942503	2.082475006	0.002645161
NCU03304T0	NCU03304.4	NCU03304.5	NCU03304	YER094C	proteasome component PUP3	NA	NA	0	NA	NA	NA_NA	NA	NA	0.324528526	0.175346535	2.077363412	0.002628205
NCU09290T0	NCU09290.4	NCU09290.5	NCU09290	YJL001W	proteasome component PRE3	NA	NA	0	NA	NA	NA_NA	NA	NA	0	1	2.068784522	0.002643312
NCU04827T0	NCU04827.4	NCU04827.5	NCU04827	NA	hypothetical protein	NA	NA	0	NA	NA	NA_NA	NA	NA	0.220977799	0.312280986	2.063741064	0.002658228
NCU01184T0	NCU01184.4	NCU01184.5	NCU01184	YDL209C	pre-mRNA splicing factor cwc2	NA	NA	0	NA	NA	NA_NA	NA	NA	0.485695188	0.069109646	2.060857273	0.002712934
NCU02177T0	NCU02177.4	NCU02177.5	NCU02177	NA	hypothetical protein	NA	NA	0	NA	NA	NA_NA	NA	NA	0	1	2.059702896	0.002704403
NCU12031T0	NCU12031.4	NCU10225.5	NCU10225	NA	hypothetical protein	NA	NA	0	NA	NA	NA_NA	NA	NA	0.185749772	0.371317762	2.058496253	0.002695925
NCU04667T0	NCU04667.4	NCU04667.5	NCU04667	NA	hypothetical protein	NA	NA	0	NA	NA	NA_NA	NA	NA	0.280550844	0.219915966	2.045817985	0.002772586
NCU01878T0	NCU01878.4	NCU01878.5	NCU01878	YLR309C	vesicle-mediated transporter	NA	NA	0	NA	NA	NA_NA	NA	NA	0.309804825	0.189059032	2.037094463	0.002888199
NCU04035T0	NCU04035.4	NCU04035.5	NCU04035	YBL008W	hir-1	NA	NA	0	NA	NA	NA_NA	NA	NA	0	1	2.030370404	0.002901235
NCU02982T0	NCU02982.4	NCU02982.5	NCU02982	YHR200W	26S proteasome regulatory subunit S5A	NA	NA	0	NA	NA	NA_NA	NA	NA	0	1	2.025665562	0.002953846
NCU03436T0	NCU03436.4	NCU03436.5	NCU03436	YDL047W	serine/threonine-protein phosphatase ppe1	NA	NA	0	NA	NA	NA_NA	NA	NA	0.20589887	0.340681818	2.025390606	0.00293578
NCU03526T0	NCU03526.4	NCU03526.5	NCU03526	YDR390C	ubiquitin-activating enzyme E1 3	NA	NA	0	NA	NA	NA_NA	NA	NA	0.279023307	0.222030255	2.021804295	0.002957317
NCU07468T0	NCU07468.4	NCU07468.5	NCU07468	NA	NAD dependent epimerase/dehydratase	NA	NA	0	NA	NA	NA_NA	NA	NA	0.269693611	0.232210201	2.020263257	0.002948328
NCU01534T0	NCU01534.4	NCU01534.5	NCU01534	YNL215W	hypothetical protein	NA	NA	0	NA	NA	NA_NA	NA	NA	0	1	2.015443787	0.002930514
NCU01322T0	NCU01322.4	NCU01322.5	NCU01322	YKL028W	transcription factor TFIIE complex alpha subunit	NA	NA	0	NA	NA	NA_NA	NA	NA	0.31454877	0.183479638	2.007340628	0.002942943
NCU02015T0	NCU02015.4	NCU02015.5	NCU02015	NA	palmitoyltransferase ERF2	NA	NA	0	NA	NA	NA_NA	NA	NA	0.550049565	0.046518135	2.006808057	0.002964072
NCU07858T0	NCU07858.4	NCU07858.5	NCU07858	NA	DUF498 domain-containing protein	NA	NA	0	NA	NA	NA_NA	NA	NA	0.446752642	0.08704	2.005480098	0.003005952
NCU06776T0	NCU06776.4	NCU06776.5	NCU06776	NA	hypothetical protein	NA	NA	0	NA	NA	NA_NA	NA	NA	0.395917928	0.119383394	1.989080565	0.003079179
NCU04189T0	NCU04189.4	NCU04189.5	NCU04189	YGR229C	glucan synthesis regulatory protein	NA	NA	0	NA	NA	NA_NA	NA	NA	0	1	1.983579456	0.003187135
NCU00589T0	NCU00589.4	NCU00589.5	NCU00589	YBR287W	auxin Efflux Carrier superfamily	NA	NA	0	NA	NA	NA_NA	NA	NA	0	1	1.965644674	0.003487032
NCU10806T0	NCU10806.4	NCU10806.5	NCU10806	NA	hypothetical protein	NA	NA	0	NA	NA	NA_NA	NA	NA	0.291132148	0.209858274	1.955179916	0.003553009
NCU11357T0	NCU11357.4	NCU11357.5	NCU11357	YLL036C	cell cycle control protein	NA	NA	0	NA	NA	NA_NA	NA	NA	0	1	1.944805109	0.003636364
NCU11248T0	NCU11248.4	NCU11248.5	NCU11248	YMR149W	oligosaccharyltransferase subunit ribophorin II	NA	NA	0	NA	NA	NA_NA	NA	NA	0	1	1.937761925	0.003644068
NCU04059T0	NCU04059.4	NCU04059.5	NCU04059	YKR095W	hypothetical protein	NA	NA	0	NA	NA	NA_NA	NA	NA	0	1	1.935138921	0.003633803
NCU06495T0	NCU06495.4	NCU06495.5	NCU06495	YCL057C-A	mitochondrial inner membrane organization protein mio10	NA	NA	0	NA	NA	NA_NA	NA	NA	0.328502312	0.170822115	1.933614162	0.003623596
NCU03169T0	NCU03169.4	NCU03169.5	NCU03169	NA	hypothetical protein	NA	NA	0	NA	NA	NA_NA	NA	NA	0.0272935	0.63314877	1.930651432	0.003669468
NCU12153T0	NCU12153.4	NCU12115.5	NCU12115	NA	hypothetical protein	NA	NA	0	NA	NA	NA_NA	NA	NA	0	1	1.924567323	0.003788301
NCU11282T0	NCU11282.4	NCU11282.5	NCU11282	NA	acyltransferase	NA	NA	0	NA	NA	NA_NA	NA	NA	0.600291956	0.03385902	1.923607548	0.003805556
NCU03379T0	NCU03379.4	NCU03379.5	NCU03379	YAL024C	hypothetical protein	NA	NA	0	NA	NA	NA_NA	NA	NA	0.067117019	0.603048327	1.920792158	0.003850416
NCU12058T0	NCU12058.4	NCU12023.5	NCU12023	YHL004W	37S ribosomal protein MRP4	NA	NA	0	NA	NA	NA_NA	NA	NA	0.236013799	0.274852538	1.90808257	0.003895028
NCU03545T0	NCU03545.4	NCU03545.5	NCU03545	NA	hypothetical protein	NA	NA	0	NA	NA	NA_NA	NA	NA	0.11926444	0.473759116	1.90027571	0.003928571
NCU11285T0	NCU11285.4	NCU04788.5	NCU04788	NA	cytosolic Fe-S cluster assembling factor NBP35	NA	NA	0	NA	NA	NA_NA	NA	NA	0	1	1.899525406	0.003917808
NCU02808T0	NCU02808.4	NCU02808.5	NCU02808	YJL041W	hypothetical protein	NA	NA	0	NA	NA	NA_NA	NA	NA	0	1	1.898697663	0.003907104
NCU04649T0	NCU04649.4	NCU04649.5	NCU04649	NA	dehydrase	NA	NA	0	NA	NA	NA_NA	NA	NA	0.10104947	0.520707226	1.898501958	0.003896458
NCU06367T0	NCU06367.4	NCU06367.5	NCU06367	YGL198W	Yip1 domain-containing protein	NA	NA	0	NA	NA	NA_NA	NA	NA	0.119099445	0.475307223	1.883724666	0.004173442
NCU09332T0	NCU09332.4	NCU09332.5	NCU09332	YJR143C	mannosyltransferase PMTI	NA	NA	0	NA	NA	NA_NA	NA	NA	0.027215404	0.639503428	1.881819465	0.004162162
NCU02103T0	NCU02103.4	NCU02103.5	NCU02103	YDL140C	DNA-directed RNA polymerase II largest subunit	NA	NA	0	NA	NA	NA_NA	NA	NA	0	1	1.877339653	0.004193548
NCU07832T0	NCU07832.4	NCU07832.5	NCU07832	YHR165C	pre-mRNA processing splicing factor 8	NA	NA	0	NA	NA	NA_NA	NA	NA	0.094996678	0.547256937	1.875386701	0.004171123
NCU06764T0	NCU06764.4	NCU06764.5	NCU06764	YML092C	20S proteasome subunit Y7	NA	NA	0	NA	NA	NA_NA	NA	NA	0	1	1.87285498	0.004175532
NCU06929T0	NCU06929.4	NCU06929.5	NCU06929	YML010W	transcription elongation factor spt-5	NA	NA	0	NA	NA	NA_NA	NA	NA	0	1	1.8717419	0.004190981
NCU03315T0	NCU03315.4	NCU03315.5	NCU03315	NA	hypothetical protein	NA	NA	0	NA	NA	NA_NA	NA	NA	0.45078309	0.084653903	1.84936923	0.004447368
NCU01158T0	NCU01158.4	NCU01158.5	NCU01158	NA	hypothetical protein	NA	NA	0	NA	NA	NA_NA	NA	NA	0.631517611	0.029258242	1.844193587	0.004502618
NCU01659T0	NCU01659.4	NCU01659.5	NCU01659	NA	dDENN domain-containing protein	NA	NA	0	NA	NA	NA_NA	NA	NA	0.317664188	0.182232921	1.844044532	0.004490862
NCU05276T0	NCU05276.4	NCU05276.5	NCU05276	YGL161C	Yip1 domain family	NA	NA	0	NA	NA	NA_NA	NA	NA	0.213088028	0.323158061	1.840238871	0.00453125
NCU06943T0	NCU06943.4	NCU06943.5	NCU06943	YLR197W	SIK1	NA	NA	0	NA	NA	NA_NA	NA	NA	0.185961152	0.371470673	1.840064513	0.004519481
NCU03101T0	NCU03101.4	NCU03101.5	NCU03101	NA	hypothetical protein	NA	NA	0	NA	NA	NA_NA	NA	NA	0.31454877	0.183479638	1.838652676	0.004507772
NCU01260T0	NCU01260.4	NCU01260.5	NCU01260	NA	hypothetical protein	NA	NA	0	NA	NA	NA_NA	NA	NA	0.187280899	0.368343023	1.838392211	0.004496124
NCU02374T0	NCU02374.4	NCU02374.5	NCU02374	YDR427W	proteasome regulatory particle subunit	NA	NA	0	NA	NA	NA_NA	NA	NA	0	1	1.83725676	0.004536082
NCU06182T0	NCU06182.4	NCU06182.5	NCU06182	YLR362W	nonrepressor of conidiation-1	NA	NA	0	NA	NA	NA_NA	NA	NA	0.216518227	0.31931178	1.836989363	0.004524422
NCU02153T0	NCU02153.4	NCU02153.5	NCU02153	NA	hypothetical protein	NA	NA	0	NA	NA	NA_NA	NA	NA	0.30433574	0.195302569	1.836669007	0.004538462
NCU09722T0	NCU09722.4	NCU09722.5	NCU09722	NA	hypothetical protein	NA	NA	0	NA	NA	NA_NA	NA	NA	0.171476823	0.401769815	1.833467979	0.00455243
NCU09265T0	NCU09265.4	NCU09265.5	NCU09265	YAL058W	calreticulin	NA	NA	0	NA	NA	NA_NA	NA	NA	0	1	1.827075064	0.004681934
NCU07674T0	NCU07674.4	NCU07674.5	NCU07674	NA	Mob1 family protein	NA	NA	0	NA	NA	NA_NA	NA	NA	0	1	1.824134637	0.004670051
NCU09048T0	NCU09048.4	NCU09048.5	NCU09048	NA	hypothetical protein	NA	NA	0	NA	NA	NA_NA	NA	NA	0.335250218	0.165403147	1.816032054	0.00479798
NCU11421T0	NCU11421.4	NCU09303.5	NCU09303	NA	hypothetical protein	NA	NA	0	NA	NA	NA_NA	NA	NA	0.569725252	0.040952903	1.812394016	0.004861461
NCU04727T0	NCU04727.4	NCU04727.5	NCU04727	NA	glucosamine-6-phosphate deaminase	NA	NA	0	NA	NA	NA_NA	NA	NA	0.675704574	0.02266559	1.811168749	0.004849246
NCU05421T0	NCU05421.4	NCU05421.5	NCU05421	YJL046W	lipoyltransferase and lipoate-protein ligase	NA	NA	0	NA	NA	NA_NA	NA	NA	0.427191558	0.098523035	1.806697849	0.004812968
NCU02595T0	NCU02595.4	NCU02595.5	NCU02595	NA	hypothetical protein	NA	NA	0	NA	NA	NA_NA	NA	NA	0.401239805	0.116181029	1.797337961	0.004987593
NCU08551T0	NCU08551.4	NCU08551.5	NCU08551	NA	histone-lysine N-methyltransferase set-9	NA	NA	0	NA	NA	NA_NA	NA	NA	0.076306713	0.588489926	1.796814933	0.004975248
NCU02070T0	NCU02070.4	NCU02070.5	NCU02070	NA	peroxisomal biogenesis factor 2	NA	NA	0	NA	NA	NA_NA	NA	NA	0.734023887	0.016011673	1.796013177	0.004962963
NCU01844T0	NCU01844.4	NCU01844.5	NCU01844	NA	hypothetical protein	NA	NA	0	NA	NA	NA_NA	NA	NA	0.205072186	0.341993865	1.790087645	0.005061425
NCU03997T0	NCU03997.4	NCU03997.5	NCU03997	NA	hypothetical protein	NA	NA	0	NA	NA	NA_NA	NA	NA	0.112514892	0.4938041	1.789990858	0.00504902
NCU00051T0	NCU00051.4	NCU00051.5	NCU00051	NA	hypothetical protein	NA	NA	0	NA	NA	NA_NA	NA	NA	0.254979013	0.249652238	1.788471722	0.005036675
NCU06649T0	NCU06649.4	NCU06649.5	NCU06649	NA	hypothetical protein	NA	NA	0	NA	NA	NA_NA	NA	NA	0.090101483	0.552754353	1.787110093	0.005012165
NCU02095T0	NCU02095.4	NCU02095.5	NCU02095	NA	hypothetical protein	NA	NA	0	NA	NA	NA_NA	NA	NA	0.396100121	0.119333741	1.778035459	0.005108959
NCU04139T0	NCU04139.4	NCU04139.5	NCU04139	NA	hypothetical protein	NA	NA	0	NA	NA	NA_NA	NA	NA	0.241783056	0.265014124	1.777813651	0.005096618
NCU01515T0	NCU01515.4	NCU01515.5	NCU01515	YIL021W	DNA-directed RNA polymerase II polypeptide	NA	NA	0	NA	NA	NA_NA	NA	NA	0.087121154	0.560962378	1.77390866	0.005144231
NCU09309T0	NCU09309.4	NCU09309.5	NCU09309	YPR103W	proteasome component PRE2	NA	NA	0	NA	NA	NA_NA	NA	NA	0	1	1.773100574	0.005131894
NCU08024T0	NCU08024.4	NCU08024.5	NCU08024	YEL036C	mannan polymerase II complex ANP1 subunit	NA	NA	0	NA	NA	NA_NA	NA	NA	0.105853178	0.499193621	1.769985271	0.005107399
NCU03819T0	NCU03819.4	NCU03819.5	NCU03819	YPL085W	COPII coat assembly protein sec-16	NA	NA	0	NA	NA	NA_NA	NA	NA	0.121209575	0.470680902	1.769831079	0.005095238
NCU09547T0	NCU09547.4	NCU09547.5	NCU09547	YFR005C	U4/U6.U5 tri-snRNP-associated protein 2	NA	NA	0	NA	NA	NA_NA	NA	NA	0.083833292	0.5779483	1.768685974	0.005083135
NCU06767T0	NCU06767.4	NCU06767.5	NCU06767	YOR217W	replication factor C subunit 1	NA	NA	0	NA	NA	NA_NA	NA	NA	0.105853178	0.499193621	1.768626616	0.00507109
NCU02115T0	NCU02115.4	NCU02115.5	NCU02115	NA	hypothetical protein	NA	NA	0	NA	NA	NA_NA	NA	NA	0.296021985	0.202578191	1.762228866	0.005187793
NCU09814T0	NCU09814.4	NCU09814.5	NCU09814	YDL116W	hypothetical protein	NA	NA	0	NA	NA	NA_NA	NA	NA	0	1	1.76172322	0.005175644
NCU02112T0	NCU02112.4	NCU02112.5	NCU02112	YDR128W	hypothetical protein	NA	NA	0	NA	NA	NA_NA	NA	NA	0.321343266	0.178965197	1.757521101	0.005174825
NCU00823T0	NCU00823.4	NCU00823.5	NCU00823	YFR004W	26S proteasome regulatory subunit RPN11	NA	NA	0	NA	NA	NA_NA	NA	NA	0.221837876	0.310885129	1.75581302	0.005138889
NCU03883T0	NCU03883.4	NCU03883.5	NCU03883	YER072W	vacuolar transporter chaperone 1	NA	NA	0	NA	NA	NA_NA	NA	NA	0	1	1.753922257	0.00517321
NCU02576T0	NCU02576.4	NCU02576.5	NCU02576	NA	C6 finger domain-containing protein	NA	NA	0	NA	NA	NA_NA	NA	NA	0.027215404	0.639503428	1.753851352	0.00516129
NCU11676T0	NCU11676.4	NCU12158.5	NCU12158	YOL123W	0	NA	NA	0	NA	NA	NA_NA	NA	NA	0	1	1.749838229	0.005171625
NCU02966T0	NCU02966.4	NCU02966.5	NCU02966	YPL151C	pre-mRNA splicing factor prp46	NA	NA	0	NA	NA	NA_NA	NA	NA	0.112802299	0.493872806	1.740577933	0.005180995
NCU05227T0	NCU05227.4	NCU05227.5	NCU05227	YBR173C	20S proteasome maturation protein Ump1	NA	NA	0	NA	NA	NA_NA	NA	NA	0.398308209	0.117319018	1.740491823	0.005157658
NCU09804T0	NCU09804.4	NCU09804.5	NCU09804	NA	C6 transcription factor	NA	NA	0	NA	NA	NA_NA	NA	NA	0.361315816	0.143457995	1.739513916	0.005146067
NCU00182T0	NCU00182.4	NCU00182.5	NCU00182	YKL039W	integral membrane protein	NA	NA	0	NA	NA	NA_NA	NA	NA	0.284727974	0.216617827	1.735774315	0.005122494
NCU01990T0	NCU01990.4	NCU01990.5	NCU01990	YBR187W	UPF0016 domain-containing protein	NA	NA	0	NA	NA	NA_NA	NA	NA	0.159287543	0.415173502	1.732437185	0.005121951
NCU04414T0	NCU04414.4	NCU04414.5	NCU04414	YOR117W	hypothetical protein	NA	NA	0	NA	NA	NA_NA	NA	NA	0.386354815	0.125548387	1.729134705	0.005154867
NCU07472T0	NCU07472.4	NCU07472.5	NCU07472	YNR030W	"alpha-1,6-mannosyltransferase subunit"	NA	NA	0	NA	NA	NA_NA	NA	NA	0.180145108	0.38102231	1.728813958	0.005143488
NCU04512T0	NCU04512.4	NCU04512.5	NCU04512	YJR140C	hypothetical protein	NA	NA	0	NA	NA	NA_NA	NA	NA	0.100952977	0.524384548	1.724224608	0.005198238
NCU05307T0	NCU05307.4	NCU05307.5	NCU05307	NA	hypothetical protein	NA	NA	0	NA	NA	NA_NA	NA	NA	0.174081715	0.393393302	1.719203718	0.005317287
NCU09462T0	NCU09462.4	NCU09462.5	NCU09462	NA	hypothetical protein	NA	NA	0	NA	NA	NA_NA	NA	NA	0.344041888	0.15606998	1.71501724	0.00540305
NCU03237T0	NCU03237.4	NCU03237.5	NCU03237	YMR055C	mitotic check point protein	NA	NA	0	NA	NA	NA_NA	NA	NA	0	1	1.711326862	0.005413043
NCU07893T0	NCU07893.4	NCU07893.5	NCU07893	NA	RSC complex subunit Sfh1	NA	NA	0	NA	NA	NA_NA	NA	NA	0	1	1.71105915	0.005401302
NCU11961T0	NCU11961.4	NCU01658.5	NCU01658	YJR033C	WD repeat protein	NA	NA	0	NA	NA	NA_NA	NA	NA	0.537476503	0.050098232	1.709685752	0.005421166
NCU03995T0	NCU03995.4	NCU03995.5	NCU03995	YOR085W	oligosaccharyl transferase subunit	NA	NA	0	NA	NA	NA_NA	NA	NA	0.085586895	0.571327179	1.70941216	0.005409483
NCU08110T0	NCU08110.4	NCU08110.5	NCU08110	YJL012C	vacuolar transporter chaperone 4	NA	NA	0	NA	NA	NA_NA	NA	NA	0.791341929	0.011588785	1.707016336	0.00544086
NCU07721T0	NCU07721.4	NCU07721.5	NCU07721	YHR027C	26S proteasome regulatory subunit rpn1	NA	NA	0	NA	NA	NA_NA	NA	NA	0.594556688	0.035158637	1.695276785	0.005708155
NCU00622T0	NCU00622.4	NCU00622.5	NCU00622	YGR238C	cell polarity protein	NA	NA	0	NA	NA	NA_NA	NA	NA	0	1	1.693228872	0.005738758
NCU02473T0	NCU02473.4	NCU02473.5	NCU02473	YGR119C	nucleoporin Nup44	NA	NA	0	NA	NA	NA_NA	NA	NA	0	1	1.688459416	0.00575693
NCU06472T0	NCU06472.4	NCU06472.5	NCU06472	YPL001W	histone acetyltransferase type B catalytic subunit	NA	NA	0	NA	NA	NA_NA	NA	NA	0.148495295	0.427562278	1.68007917	0.00589852
NCU09101T0	NCU09101.4	NCU09101.5	NCU09101	YBR220C	hypothetical protein	NA	NA	0	NA	NA	NA_NA	NA	NA	0.656841367	0.025166163	1.670817637	0.005983264
NCU04095T0	NCU04095.4	NCU04095.5	NCU04095	YDL117W	SH3 domain-containing protein	NA	NA	0	NA	NA	NA_NA	NA	NA	0	1	1.67018788	0.005970772
NCU04585T0	NCU04585.4	NCU04585.5	NCU04585	NA	PX domain-containing protein	NA	NA	0	NA	NA	NA_NA	NA	NA	0	1	1.665042775	0.005966736
NCU03088T0	NCU03088.4	NCU03088.5	NCU03088	NA	hypothetical protein	NA	NA	0	NA	NA	NA_NA	NA	NA	0.378488588	0.130741163	1.663869449	0.005995851
NCU04314T0	NCU04314.4	NCU04314.5	NCU04314	NA	hypothetical protein	NA	NA	0	NA	NA	NA_NA	NA	NA	0	1	1.661918043	0.006033058
NCU01015T0	NCU01015.4	NCU01015.5	NCU01015	NA	hypothetical protein	NA	NA	0	NA	NA	NA_NA	NA	NA	0.240903303	0.265816901	1.658523052	0.006103093
NCU07585T0	NCU07585.4	NCU07585.5	NCU07585	YBR213W	siroheme synthase	NA	NA	0	NA	NA	NA_NA	NA	NA	0.725572903	0.016792453	1.657503159	0.006078029
NCU01596T0	NCU01596.4	NCU01596.5	NCU01596	YDL097C	26S proteasome non-ATPase regulatory subunit 11	NA	NA	0	NA	NA	NA_NA	NA	NA	0.094688426	0.547365637	1.653942591	0.006155419
NCU08550T0	NCU08550.4	NCU08550.5	NCU08550	NA	hypothetical protein	NA	NA	0	NA	NA	NA_NA	NA	NA	0.158577764	0.415661417	1.653918111	0.006142857
NCU09435T0	NCU09435.4	NCU09435.5	NCU09435	YMR061W	mRNA 3'-end-processing protein RNA-14	NA	NA	0	NA	NA	NA_NA	NA	NA	0.171321403	0.404496082	1.653331121	0.006130346
NCU00860T0	NCU00860.4	NCU00860.5	NCU00860	NA	ZIP family zinc transporter	NA	NA	0	NA	NA	NA_NA	NA	NA	0.551936403	0.045875	1.65314099	0.006117886
NCU01547T0	NCU01547.4	NCU01547.5	NCU01547	YOR261C	26S proteasome regulatory subunit rpn-8	NA	NA	0	NA	NA	NA_NA	NA	NA	0	1	1.645849712	0.006209677
NCU03621T0	NCU03621.4	NCU03621.5	NCU03621	NA	nuclear migration protein	NA	NA	0	NA	NA	NA_NA	NA	NA	0.341388178	0.15861809	1.644229415	0.006257545
NCU09366T0	NCU09366.4	NCU09366.5	NCU09366	YBL041W	proteasome component C5	NA	NA	0	NA	NA	NA_NA	NA	NA	0.238242057	0.272230663	1.643756407	0.006232465
NCU09847T0	NCU09847.4	NCU09847.5	NCU09847	YNL152W	hypothetical protein	NA	NA	0	NA	NA	NA_NA	NA	NA	0.388558108	0.124940758	1.640569536	0.006267465
NCU03699T0	NCU03699.4	NCU03699.5	NCU03699	NA	zinc finger containing protein	NA	NA	0	NA	NA	NA_NA	NA	NA	0.1178522	0.479886205	1.640071671	0.0062749
NCU03366T0	NCU03366.4	NCU03366.5	NCU03366	NA	hypothetical protein	NA	NA	0	NA	NA	NA_NA	NA	NA	0	1	1.637792022	0.006322068
NCU05117T0	NCU05117.4	NCU05117.5	NCU05117	NA	DUF1716 domain-containing protein	NA	NA	0	NA	NA	NA_NA	NA	NA	0.290587008	0.210636439	1.637758368	0.006309524
NCU07699T0	NCU07699.4	NCU07699.5	NCU07699	NA	hypothetical protein	NA	NA	0	NA	NA	NA_NA	NA	NA	0.171321403	0.404496082	1.636132229	0.006304348
NCU00132T0	NCU00132.4	NCU00132.5	NCU00132	NA	hypothetical protein	NA	NA	0	NA	NA	NA_NA	NA	NA	0	1	1.634228807	0.006338583
NCU03572T0	NCU03572.4	NCU03572.5	NCU03572	YNR023W	SWI-SNF complex subunit	NA	NA	0	NA	NA	NA_NA	NA	NA	0.222307589	0.310645372	1.630444997	0.006444008
NCU09216T0	NCU09216.4	NCU09216.5	NCU09216	NA	oligosaccharyl transferase epsilon subunit	NA	NA	0	NA	NA	NA_NA	NA	NA	0.027421314	0.630179473	1.623575314	0.006588235
NCU05959T0	NCU05959.4	NCU05959.5	NCU05959	YMR197C	vesicle transport V-SNARE protein VTI1	NA	NA	0	NA	NA	NA_NA	NA	NA	0.365084178	0.140476974	1.621623329	0.00667319
NCU04770T0	NCU04770.4	NCU04770.5	NCU04770	YER148W	TATA-binding protein	NA	NA	0	NA	NA	NA_NA	NA	NA	0	1	1.621219535	0.006699219
NCU03909T0	NCU03909.4	NCU03909.5	NCU03909	YKR062W	transcription initiation factor TFIIE	NA	NA	0	NA	NA	NA_NA	NA	NA	0.027215404	0.639503428	1.618697569	0.006731518
NCU06663T0	NCU06663.4	NCU06663.5	NCU06663	NA	glycosylphophatidylinositol anchor phosphoethanolamine transferase 1	NA	NA	0	NA	NA	NA_NA	NA	NA	0.226439371	0.285245409	1.615719994	0.006860465
NCU03463T0	NCU03463.4	NCU03463.5	NCU03463	YOR270C	vacuolar pH-sensitive ATPase-1	NA	NA	0	NA	NA	NA_NA	NA	NA	0.271686216	0.229953326	1.61285933	0.006905222
NCU04329T0	NCU04329.4	NCU04329.5	NCU04329	YPL137C	hypothetical protein	NA	NA	0	NA	NA	NA_NA	NA	NA	0.445230425	0.087894356	1.610433183	0.006878613
NCU06959T0	NCU06959.4	NCU06959.5	NCU06959	YGR013W	hypothetical protein	NA	NA	0	NA	NA	NA_NA	NA	NA	0.213381447	0.323094483	1.610414032	0.006865385
NCU07727T0	NCU07727.4	NCU07727.5	NCU07727	YDR100W	COPI-coated vesicle protein	NA	NA	0	NA	NA	NA_NA	NA	NA	0	1	1.606749601	0.006934866
NCU01388T0	NCU01388.4	NCU01388.5	NCU01388	YBR199W	"alpha-1,2-mannosyltransferase"	NA	NA	0	NA	NA	NA_NA	NA	NA	0.567194501	0.041456522	1.606324981	0.006921606
NCU03735T0	NCU03735.4	NCU03735.5	NCU03735	NA	hypothetical protein	NA	NA	0	NA	NA	NA_NA	NA	NA	0.630844373	0.029371585	1.604293902	0.007003817
NCU02681T0	NCU02681.4	NCU02681.5	NCU02681	YBR171W	translocation protein	NA	NA	0	NA	NA	NA_NA	NA	NA	0.407389537	0.111298865	1.60309369	0.006990476
NCU10067T0	NCU10067.4	NCU10067.5	NCU10067	YFR052W	26S proteasome non-ATPase regulatory subunit 8	NA	NA	0	NA	NA	NA_NA	NA	NA	0.268325468	0.234444017	1.6020582	0.007015209
NCU03554T0	NCU03554.4	NCU03554.5	NCU03554	NA	hypothetical protein	NA	NA	0	NA	NA	NA_NA	NA	NA	0.345346421	0.155549872	1.597615435	0.007145558
NCU06252T0	NCU06252.4	NCU06252.5	NCU06252	NA	hypothetical protein	NA	NA	0	NA	NA	NA_NA	NA	NA	0	1	1.597199142	0.007169811
NCU04814T0	NCU04814.4	NCU04814.5	NCU04814	YOL060C	DUF21 and CBS domain-containing protein	NA	NA	0	NA	NA	NA_NA	NA	NA	0.323371329	0.177089202	1.594597908	0.007223265
NCU02706T0	NCU02706.4	NCU02706.5	NCU02706	YHL031C	protein transporter GOS1	NA	NA	0	NA	NA	NA_NA	NA	NA	0.652888466	0.025652819	1.593455798	0.007209738
NCU08003T0	NCU08003.4	NCU08003.5	NCU08003	YFR037C	RSC complex subunit	NA	NA	0	NA	NA	NA_NA	NA	NA	0	1	1.589710919	0.007271028
NCU06643T0	NCU06643.4	NCU06643.5	NCU06643	NA	oleate-induced peroxisomal protein	NA	NA	0	NA	NA	NA_NA	NA	NA	0.603906492	0.033147023	1.58908262	0.007276119
NCU01793T0	NCU01793.4	NCU01793.5	NCU01793	YDR381W	RNA binding domain-containing protein	NA	NA	0	NA	NA	NA_NA	NA	NA	0.096042432	0.542696246	1.588271747	0.007281192
NCU06333T0	NCU06333.4	NCU06333.5	NCU06333	YPL094C	translocation protein SEC62	NA	NA	0	NA	NA	NA_NA	NA	NA	0.015495293	0.655835922	1.587039223	0.007267658
NCU01296T0	NCU01296.4	NCU01296.5	NCU01296	NA	hypothetical protein	NA	NA	0	NA	NA	NA_NA	NA	NA	0.105130773	0.500448229	1.586496941	0.007254174
NCU01332T0	NCU01332.4	NCU01332.5	NCU01332	YEL027W	vacuolar membrane ATPase-3	NA	NA	0	NA	NA	NA_NA	NA	NA	0	1	1.582284048	0.007407407
NCU03479T0	NCU03479.4	NCU03479.5	NCU03479	YLR277C	endoribonuclease ysh-1	NA	NA	0	NA	NA	NA_NA	NA	NA	0.212848878	0.323340715	1.578412613	0.007504621
NCU03569T0	NCU03569.4	NCU03569.5	NCU03569	NA	hypothetical protein	NA	NA	0	NA	NA	NA_NA	NA	NA	0	1	1.577296072	0.007509225
NCU07684T0	NCU07684.4	NCU07684.5	NCU07684	NA	hypothetical protein	NA	NA	0	NA	NA	NA_NA	NA	NA	0.19764066	0.352466287	1.575373218	0.007555147
NCU04124T0	NCU04124.4	NCU04124.5	NCU04124	YKL179C	golgi membrane protein	NA	NA	0	NA	NA	NA_NA	NA	NA	0.44384413	0.088540618	1.573687118	0.007559633
NCU06745T0	NCU06745.4	NCU06745.5	NCU06745	NA	integral membrane protein	NA	NA	0	NA	NA	NA_NA	NA	NA	0.302958455	0.196327414	1.57337521	0.007582418
NCU11511T0	NCU11511.4	NCU09128.5	NCU09128	YAL043C	hypothetical protein	NA	NA	0	NA	NA	NA_NA	NA	NA	0.015326684	0.65677013	1.572088521	0.007641682
NCU08891T0	NCU08891.4	NCU08891.5	NCU08891	NA	hypothetical protein	NA	NA	0	NA	NA	NA_NA	NA	NA	0.368209019	0.138514412	1.571681451	0.00770073
NCU06144T0	NCU06144.4	NCU06144.5	NCU06144	NA	kinesin	NA	NA	0	NA	NA	NA_NA	NA	NA	0.447465301	0.086737226	1.569678122	0.007763636
NCU06576T0	NCU06576.4	NCU06576.5	NCU06576	NA	hypothetical protein	NA	NA	0	NA	NA	NA_NA	NA	NA	0.765072903	0.013376906	1.566562107	0.007789855
NCU05575T0	NCU05575.4	NCU05575.5	NCU05575	NA	hypothetical protein	NA	NA	0	NA	NA	NA_NA	NA	NA	0.083174734	0.578697769	1.565746639	0.007775769
NCU02359T0	NCU02359.4	NCU02359.5	NCU02359	NA	hypothetical protein	NA	NA	0	NA	NA	NA_NA	NA	NA	0.204408541	0.342922277	1.565695144	0.007761733
NCU02752T0	NCU02752.4	NCU02752.5	NCU02752	NA	C6 transcription factor Prf	NA	NA	0	NA	NA	NA_NA	NA	NA	0.221892771	0.310872396	1.560997055	0.00790991
NCU02684T0	NCU02684.4	NCU02684.5	NCU02684	YLR455W	PWWP domain-containing protein	NA	NA	0	NA	NA	NA_NA	NA	NA	0.325734557	0.172984368	1.559745728	0.007895683
NCU00037T0	NCU00037.4	NCU00037.5	NCU00037	YNL317W	polyadenylation factor subunit 2	NA	NA	0	NA	NA	NA_NA	NA	NA	0.100979895	0.523213115	1.559611524	0.007899461
NCU06011T0	NCU06011.4	NCU06011.5	NCU06011	NA	multidrug resistance protein 3	NA	NA	0	NA	NA	NA_NA	NA	NA	0.149011079	0.427278513	1.556557644	0.008014311
NCU00727T0	NCU00727.4	NCU00727.5	NCU00727	YNR003C	hypothetical protein	NA	NA	0	NA	NA	NA_NA	NA	NA	0.48171501	0.070677551	1.556124356	0.008017857
NCU06694T0	NCU06694.4	NCU06694.5	NCU06694	YCR034W	fatty acid elongase	NA	NA	0	NA	NA	NA_NA	NA	NA	0	1	1.555850484	0.008039216
NCU02318T0	NCU02318.4	NCU02318.5	NCU02318	NA	hypothetical protein	NA	NA	0	NA	NA	NA_NA	NA	NA	0.224811268	0.288664452	1.555831887	0.008024911
NCU06306T0	NCU06306.4	NCU06306.5	NCU06306	YFR038W	hypothetical protein	NA	NA	0	NA	NA	NA_NA	NA	NA	0.353494787	0.148748686	1.554818447	0.008081705
NCU02002T0	NCU02002.4	NCU02002.5	NCU02002	NA	hypothetical protein	NA	NA	0	NA	NA	NA_NA	NA	NA	0.18172649	0.377759454	1.55437527	0.008085106
NCU10129T0	NCU10129.4	NCU10129.5	NCU10129	NA	hypothetical protein	NA	NA	0	NA	NA	NA_NA	NA	NA	0.382953683	0.126990179	1.553743597	0.008070796
NCU04718T0	NCU04718.4	NCU04718.5	NCU04718	NA	hypothetical protein	NA	NA	0	NA	NA	NA_NA	NA	NA	0.019574536	0.653793546	1.552993403	0.008095238
NCU03282T0	NCU03282.4	NCU03282.5	NCU03282	YJR025C	"3-hydroxyanthranilate 3,4-dioxygenase"	NA	NA	0	NA	NA	NA_NA	NA	NA	0.405253822	0.11310388	1.550897243	0.008151408
NCU05120T0	NCU05120.4	NCU05120.5	NCU05120	YOR151C	DNA-dependent RNA polymerase II RPB140	NA	NA	0	NA	NA	NA_NA	NA	NA	0	1	1.548652957	0.008207381
NCU06769T0	NCU06769.4	NCU06769.5	NCU06769	YBR087W	activator 1 38 kDa subunit	NA	NA	0	NA	NA	NA_NA	NA	NA	0.0112567	0.662019231	1.548431679	0.008192982
NCU03278T0	NCU03278.4	NCU03278.5	NCU03278	YDR414C	protein-ER retention protein	NA	NA	0	NA	NA	NA_NA	NA	NA	0.598343503	0.034187426	1.548410192	0.008178634
NCU11872T0	NCU11872.4	NCU00222.5	NCU00222	NA	hypothetical protein	NA	NA	0	NA	NA	NA_NA	NA	NA	0	1	1.548040453	0.008181818
NCU03633T0	NCU03633.4	NCU03633.5	NCU03633	YMR208W	mevalonate kinase	NA	NA	0	NA	NA	NA_NA	NA	NA	0.081762036	0.582548426	1.547892142	0.008167539
NCU03660T0	NCU03660.4	NCU03660.5	NCU03660	YKL051W	FK506 suppressor Sfk1	NA	NA	0	NA	NA	NA_NA	NA	NA	0.353941359	0.148508171	1.546596862	0.008170732
NCU01728T0	NCU01728.4	NCU01728.5	NCU01728	YIL107C	6-phosphofructo-2-kinase	NA	NA	0	NA	NA	NA_NA	NA	NA	0.053097951	0.621756498	1.544666227	0.008229167
NCU02572T0	NCU02572.4	NCU02572.5	NCU02572	NA	U5 small nuclear ribonucleoprotein component	NA	NA	0	NA	NA	NA_NA	NA	NA	0.193078717	0.361299085	1.538405712	0.008460208
NCU06473T0	NCU06473.4	NCU06473.5	NCU06473	YOR079C	ZIP metal ion transporter	NA	NA	0	NA	NA	NA_NA	NA	NA	0.541284731	0.049170829	1.537610094	0.00851468
NCU00586T0	NCU00586.4	NCU00586.5	NCU00586	YNL194C	non-anchored cell wall protein-6	NA	NA	0	NA	NA	NA_NA	NA	NA	0	1	1.537078844	0.0085
NCU03560T0	NCU03560.4	NCU03560.5	NCU03560	YPR190C	DNA-directed RNA polymerase III subunit rpc-3	NA	NA	0	NA	NA	NA_NA	NA	NA	0.803353462	0.010652174	1.531532918	0.008657487
NCU07710T0	NCU07710.4	NCU07710.5	NCU07710	YJR138W	vacuolar membrane-associated protein iml-1	NA	NA	0	NA	NA	NA_NA	NA	NA	0.169111576	0.407182796	1.530922764	0.008659794
NCU03270T0	NCU03270.4	NCU03270.5	NCU03270	NA	hypothetical protein	NA	NA	0	NA	NA	NA_NA	NA	NA	0.011316577	0.661040116	1.529637412	0.008696398
NCU01637T0	NCU01637.4	NCU01637.5	NCU01637	YDR473C	U4/U6 small nuclear ribonucleoprotein	NA	NA	0	NA	NA	NA_NA	NA	NA	0.185786204	0.371555556	1.529069127	0.008715753
NCU02490T0	NCU02490.4	NCU02490.5	NCU02490	YFR041C	DnaJ domain-containing protein	NA	NA	0	NA	NA	NA_NA	NA	NA	0.425835365	0.099171717	1.528702529	0.008700855
NCU10028T0	NCU10028.4	NCU10028.5	NCU10028	NA	bax Inhibitor family protein	NA	NA	0	NA	NA	NA_NA	NA	NA	0.161878978	0.412933404	1.527772941	0.008686007
NCU00213T0	NCU00213.4	NCU00213.5	NCU00213	YBL084C	nuclear protein bimA	NA	NA	0	NA	NA	NA_NA	NA	NA	0.184161009	0.373380201	1.527695949	0.008688245
NCU06508T0	NCU06508.4	NCU06508.5	NCU06508	YLL031C	glycosylphophatidylinositol anchor phosphoethanolamine transferase 3	NA	NA	0	NA	NA	NA_NA	NA	NA	0.575839403	0.03980963	1.526989227	0.00872449
NCU00913T0	NCU00913.4	NCU00913.5	NCU00913	YJL091C	GPI-anchored wall transfer protein 1	NA	NA	0	NA	NA	NA_NA	NA	NA	0.09699593	0.541472603	1.525925427	0.008760611
NCU07655T0	NCU07655.4	NCU07655.5	NCU07655	YGL172W	hypothetical protein	NA	NA	0	NA	NA	NA_NA	NA	NA	0.668127505	0.023333333	1.523604197	0.008847458
NCU02006T0	NCU02006.4	NCU02006.5	NCU02006	NA	hypothetical protein	NA	NA	0	NA	NA	NA_NA	NA	NA	0.122200033	0.466248213	1.522779408	0.008866328
NCU06260T0	NCU06260.4	NCU06260.5	NCU06260	YGL130W	mRNA-capping enzyme subunit alpha	NA	NA	0	NA	NA	NA_NA	NA	NA	0.216281919	0.3196896	1.522565451	0.008851351
NCU09129T0	NCU09129.4	NCU09129.5	NCU09129	NA	hypothetical protein	NA	NA	0	NA	NA	NA_NA	NA	NA	0.221175556	0.312203445	1.522030495	0.008870152
NCU11564T0	NCU11564.4	NCU03047.5	NCU03047	YGR005C	hypothetical protein	NA	NA	0	NA	NA	NA_NA	NA	NA	0	1	1.51591916	0.009161074
NCU04766T0	NCU04766.4	NCU04766.5	NCU04766	YCR093W	Ccr4-Not transcription complex subunit	NA	NA	0	NA	NA	NA_NA	NA	NA	0.023474551	0.643707326	1.51296011	0.009279732
NCU07271T0	NCU07271.4	NCU07271.5	NCU07271	YPL103C	Zn-dependent hydrolase/oxidoreductase	NA	NA	0	NA	NA	NA_NA	NA	NA	0.713567184	0.018003663	1.5110579	0.009280936
NCU02635T0	NCU02635.4	NCU02635.5	NCU02635	YPL050C	mannan polymerase complexes MNN9 subunit	NA	NA	0	NA	NA	NA_NA	NA	NA	0.203001555	0.344730758	1.510217035	0.009382304
NCU06465T0	NCU06465.4	NCU06465.5	NCU06465	YDR297W	SUR2	NA	NA	0	NA	NA	NA_NA	NA	NA	0.412442184	0.10770418	1.508659527	0.009483333
NCU06762T0	NCU06762.4	NCU06762.5	NCU06762	YJL183W	"alpha-1,6-mannosyltransferase subunit"	NA	NA	0	NA	NA	NA_NA	NA	NA	0	1	1.502493344	0.009750416
NCU03243T0	NCU03243.4	NCU03243.5	NCU03243	YER019W	inositol phosphosphingolipid phospholipase C	NA	NA	0	NA	NA	NA_NA	NA	NA	0.562360909	0.042636073	1.501759928	0.009784053
NCU02224T0	NCU02224.4	NCU02224.5	NCU02224	YER021W	26S proteasome non-ATPase regulatory subunit 3	NA	NA	0	NA	NA	NA_NA	NA	NA	0	1	1.500766076	0.009834437
NCU08272T0	NCU08272.4	NCU08272.5	NCU08272	YML054C	cytochrome b2	C1. Credible prediction or direct demonstration of mitochondrial localization by conventional biochemistry; homologs are known or predicted mitochondrial proteins:	"| Neurospora crassa cytochrome b2, mitochondrial precursor (translation) (502 aa)"	1	1	1	1_1	electron transport	other	1.456456141	0.001428571	0.924200632	0.12557567
NCU07733T0	NCU07733.4	NCU07733.5	NCU07733	YGR207C	electron transfer flavoprotein beta-subunit	A1. Convincing mass spec evidence in highly-purified purified mitochondria (our current study):	BLAST electron transfer flavoprotein beta-subunit	1	1	1	1_1	electron transport	other	1.195537315	0.002403101	0.456934114	0.574852382
NCU01169T0	NCU01169.4	NCU01169.5	NCU01169	NA	NADH:ubiquinone oxidoreductase 24	A1. Convincing mass spec evidence in highly-purified purified mitochondria (our current study):	"| Neurospora crassa NADH-ubiquinone oxidoreductase 24 kDa subunit, mitochondrial precursor (translation) (264 aa)"	1	1	2	1_2	electron transport	complex I	1.544148098	0.001509434	1.389678861	0.014978038
NCU04074T0	NCU04074.4	NCU04074.5	NCU04074	NA	NADH:ubiquinone oxidoreductase 30.4	A1. Convincing mass spec evidence in highly-purified purified mitochondria (our current study):	"| Neurospora crassa NADH-ubiquinone oxidoreductase 30 kDa subunit, mitochondrial precursor (translation) (284 aa)"	1	1	2	1_2	electron transport	complex I	2.317524532	0.000714286	1.315060367	0.020279255
NCU01765T0	NCU01765.4	NCU01765.5	NCU01765	NA	NADH:ubiquinone oxidoreductase 78	A1. Convincing mass spec evidence in highly-purified purified mitochondria (our current study):	"| Neurospora crassa NADH-ubiquinone oxidoreductase 75 kDa subunit, mitochondrial precursor (translation) (740 aa)"	1	1	2	1_2	electron transport	complex I	3.225591016	0	1.15300458	0.044621131
NCU03093T0	NCU03093.4	NCU03093.5	NCU03093	NA	NADH:ubiquinone oxidoreductase 12.3kD subunit	"A3. Identifed in our current study with significant Mascot score, but only once: other evidence also indicates mitochondrial:"	"| Neurospora crassa NADH-ubiquinone oxidoreductase 12 kDa subunit, mitochondrial precursor (translation) (105 aa)"	1	1	2	1_2	electron transport	complex I	2.670023077	0	1.119965277	0.052111675
NCU00969T0	NCU00969.4	NCU00969.5	NCU00969	NA	NADH:ubiquinone oxidoreductase 17.8kD subunit	A1. Convincing mass spec evidence in highly-purified purified mitochondria (our current study):	"| Neurospora crassa NADH-ubiquinone oxidoreductase 17.8 kDa subunit, mitochondrial (translation) (187 aa)"	1	1	2	1_2	electron transport	complex I	2.152669266	0.000588235	1.066514523	0.067383178
NCU03953T0	NCU03953.4	NCU03953.5	NCU03953	NA	NADH:ubiquinone oxidoreductase 19.3	A2. Mass spec evidence from more than one other study and/or other evidence for being mitochondrial:	"| Neurospora crassa NADH-ubiquinone oxidoreductase 19.3 kDa subunit, mitochondrial precursor (translation) (227 aa)"	1	1	2	1_2	electron transport	complex I	1.468263997	0.001525424	0.968625726	0.105134281
NCU01467T0	NCU01467.4	NCU01467.5	NCU01467	NA	NADH:ubiquinone oxidoreductase 10.4kD subunit	"A3. Identifed in our current study with significant Mascot score, but only once: other evidence also indicates mitochondrial:"	BLAST NADH:ubiquinone oxidoreductase 10.4kD subunit	1	1	2	1_2	electron transport	complex I	0.865438575	0.007728614	0.948164258	0.113184569
NCU02472T0	NCU02472.4	NCU02472.5	NCU02472	NA	NADH:ubiquinone oxidoreductase 20.8kD subunit	A1. Convincing mass spec evidence in highly-purified purified mitochondria (our current study):	| Neurospora crassa NADH-ubiquinone oxidoreductase 20.8 kDa subunit (translation) (184 aa)	1	1	2	1_2	electron transport	complex I	2.718319281	0	0.944143378	0.114835082
NCU02373T0	NCU02373.4	NCU02373.5	NCU02373	NA	NADH-ubiquinone oxidoreductase 40 kDa subunit	A1. Convincing mass spec evidence in highly-purified purified mitochondria (our current study):	| Neurospora crassa hypothetical protein similar to NADH-ubiquinone oxidoreductase 39 kDa subunit (translation) (370 aa)	1	1	2	1_2	electron transport	complex I	2.450493302	0.000769231	0.784679511	0.217017156
NCU00484T0	NCU00484.4	NCU00484.5	NCU00484	NA	NADH:ubiquinone oxidoreductase 18.4kD subunit	A2. Mass spec evidence from more than one other study and/or other evidence for being mitochondrial:	 NADH:ubiquinone oxidoreductase 18.4kD subunit [Neurospora crassa 	1	1	2	1_2	electron transport	complex I	2.096775453	5.00E-04	0.761999177	0.23747743
NCU05009T1	NCU05009.4	NCU05009.5	NCU05009	NA	NADH:ubiquinone oxidoreductase 21.3	A1. Convincing mass spec evidence in highly-purified purified mitochondria (our current study):	"| Neurospora crassa NADH-ubiquinone oxidoreductase 23 kDa subunit, mitochondrial precursor (translation) (220 aa)"	1	1	2	1_2	electron transport	complex I	3.015063184	0	0.756014727	0.243182536
NCU09299T0	NCU09299.4	NCU09299.5	NCU09299	NA	NADH:ubiquinone oxidoreductase 14kD subunit	"A3. Identifed in our current study with significant Mascot score, but only once: other evidence also indicates mitochondrial:"	BLAST NADH:ubiquinone oxidoreductase 14kD subunit	1	1	2	1_2	electron transport	complex I	2.129821173	0.000555556	0.720062846	0.275825147
NCU11348T0	NCU11348.4	NCU11348.5	NCU11348	NA	NADH-ubiquinone oxidoreductase B18 subunit	C1. Credible prediction or direct demonstration of mitochondrial localization by conventional biochemistry; homologs are known or predicted mitochondrial proteins:	| Neurospora crassa hypothetical protein similar to NADH-ubiquinone oxidoreductase B18 subunit (translation) (88 aa)	1	1	2	1_2	electron transport	complex I	2.477146535	0.000909091	0.594840483	0.408796154
NCU05221T0	NCU05221.4	NCU05221.5	NCU05221	NA	NADH:ubiquinone oxidoreductase 21kD subunit	A1. Convincing mass spec evidence in highly-purified purified mitochondria (our current study):	"| Neurospora crassa NADH-ubiquinone oxidoreductase 21 kDa subunit, mitochondrial precursor (translation) (219 aa)"	1	1	2	1_2	electron transport	complex I	2.682834714	0	0.591838498	0.41151145
NCU04044T0	NCU04044.4	NCU04044.5	NCU04044	NA	NADH2 dehydrogenase flavoprotein 1	A1. Convincing mass spec evidence in highly-purified purified mitochondria (our current study):	"| Neurospora crassa NADH-ubiquinone oxidoreductase 51 kDa subunit, mitochondrial precursor (translation) (494 aa)"	1	1	2	1_2	electron transport	complex I	1.300684943	0.002211538	0.542173889	0.467946336
NCU00418T0	NCU00418.4	NCU00418.5	NCU00418	NA	NADH:ubiquinone oxidoreductase 14.8kD subunit	A2. Mass spec evidence from more than one other study and/or other evidence for being mitochondrial:	| Neurospora crassa NADH-ubiquinone oxidoreductase 14.8 kDa subunit (translation) (125 aa)	1	1	2	1_2	electron transport	complex I	3.723242137	0	0.501400431	0.522224712
NCU00670T0	NCU00670.4	NCU00670.5	NCU00670	NA	NADH:ubiquinone oxidoreductase 9.5	A2. Mass spec evidence from more than one other study and/or other evidence for being mitochondrial:	| Neurospora crassa NADH-ubiquinone oxidoreductase 9.5 kDa subunit (translation) (121 aa)	1	1	2	1_2	electron transport	complex I	2.022322688	0.001363636	0.479920884	0.546715641
NCU09460T0	NCU09460.4	NCU09460.5	NCU09460	NA	NADH:ubiquinone oxidoreductase 20.1kD subunit	C1. Credible prediction or direct demonstration of mitochondrial localization by conventional biochemistry; homologs are known or predicted mitochondrial proteins:	NADH:ubiquinone oxidoreductase 20.1kD subunit [Neurospora crassa OR74A].	1	1	2	1_2	electron transport	complex I	3.438380678	0	0.470441258	0.558969041
NCU04753T0	NCU04753.4	NCU04753.5	NCU04753	NA	NADH:ubiquinone oxidoreductase 11.6kD subunit	A2. Mass spec evidence from more than one other study and/or other evidence for being mitochondrial:	NADH:ubiquinone oxidoreductase 11.6kD subunit [Neurospora crassa	1	1	2	1_2	electron transport	complex I	2.464353913	0.000833333	0.400415293	0.647106506
NCU08930T0	NCU08930.4	NCU08930.5	NCU08930	NA	NADH:ubiquinone oxidoreductase 21.3kD subunit a	A1. Convincing mass spec evidence in highly-purified purified mitochondria (our current study):	BLAST NADH:ubiquinone oxidoreductase 21.3kD subunit	1	1	2	1_2	electron transport	complex I	1.832022652	0.00137931	0.346297956	0.708295105
NCU09002T0	NCU09002.4	NCU09002.5	NCU09002	NA	NADH:ubiquinone oxidoreductase 10.6kD subunit	A2. Mass spec evidence from more than one other study and/or other evidence for being mitochondrial:	| Neurospora crassa hypothetical protein similar to NADH-ubiquinone oxidoreductase b12 subunit (translation) (94 aa)	1	1	2	1_2	electron transport	complex I	2.796674346	0	0.343343196	0.711936015
NCU01142T1	NCU01142.4	NCU01142.5	NCU01142	NA	NADH:ubiquinone oxidoreductase 13.4kD subunit	A2. Mass spec evidence from more than one other study and/or other evidence for being mitochondrial:	| Neurospora crassa hypothetical protein similar to NADH-ubiquinone oxidoreductase subunit B17.2 (translation) (118 aa)	1	1	2	1_2	electron transport	complex I	2.271063171	0.000666667	0.229068587	0.829093702
NCU00959T0	NCU00959.4	NCU00959.5	NCU00959	YLL041C	succinate dehydrogenase iron-sulfur protein	A1. Convincing mass spec evidence in highly-purified purified mitochondria (our current study):	"| Neurospora crassa succinate dehydrogenase iron-sulfur protein, mitochondrial precursor (translation) (283 aa)"	1	1	3	1_3	electron transport	complex II	1.352015696	0.001494253	0.846907833	0.171271028
NCU05457T0	NCU05457.4	NCU05457.5	NCU05457	YNL052W	cytochrome a-4	A1. Convincing mass spec evidence in highly-purified purified mitochondria (our current study):	cytochrome c oxidase subunit V (translation) (172 aa); BLAST: yeast coxV; mammalian homolog called coxIV pfam domain also called cyt_c_oxid_IV	1	1	5	1_5	electron transport	complex IV	1.111670222	0.002923977	0.901361453	0.139234516
NCU05220T0	NCU05220.4	NCU05220.5	NCU05220	YDR377W	ATP synthase subunit F	A2. Mass spec evidence from more than one other study and/or other evidence for being mitochondrial:	BLAST yeast Subunit f of the F0 sector of mitochondrial F1F0 ATP synthase	1	1	6	1_6	electron transport	complex V	2.875183755	0	1.225424719	0.031428571
NCU00385T0	NCU00385.4	NCU00385.5	NCU00385	YDL004W	ATP synthase subunit delta	A1. Convincing mass spec evidence in highly-purified purified mitochondria (our current study):	"| Neurospora crassa ATP synthase delta chain, mitochondrial precursor (translation) (166 aa)"	1	1	6	1_6	electron transport	complex V	1.829789626	0.001333333	0.733601191	0.262898842
NCU09732T0	NCU09732.4	NCU09732.5	NCU09732	NA	acetyl-CoA acetyltransferase	A1. Convincing mass spec evidence in highly-purified purified mitochondria (our current study):	BLAST yeast homolog is cytosolic | Neurospora crassa acetyl-CoA acetyltransferase (translation) (431 aa)	1	2	1	2_1	metabolism	other	1.44237976	0.001343284	1.272024593	0.024732254
NCU04768T0	NCU04768.4	NCU04768.5	NCU04768	YOR356W	electron transfer flavoprotein-ubiquinone oxidoreductase	A1. Convincing mass spec evidence in highly-purified purified mitochondria (our current study):	"| Neurospora crassa electron transfer flavoprotein-ubiquinone oxidoreductase, mitochondrial precursor (translation) (646 aa)"	1	2	1	2_1	metabolism	other	0.931697445	0.005927273	1.237442366	0.029772999
NCU06881T0	NCU06881.4	NCU06881.5	NCU06881	NA	succinyl-CoA:3-ketoacid-coenzyme A transferase subunit A	A1. Convincing mass spec evidence in highly-purified purified mitochondria (our current study):	"| Neurospora crassa succinyl-CoA:3-ketoacid-coenzyme A transferase 1, mitochondrial precursor (translation) (517 aa)"	1	2	1	2_1	metabolism	other	1.9206581	0.001111111	0.83322454	0.180090854
NCU05983T0	NCU05983.4	NCU05983.5	NCU05983	YDR487C	"3,4-dihydroxy-2-butanone 4-phosphate synthase"	C1. Credible prediction or direct demonstration of mitochondrial localization by conventional biochemistry; homologs are known or predicted mitochondrial proteins:	"| Neurospora crassa 3,4-dihydroxy-2-butanone 4-phosphate synthase (translation) (237 aa)"	1	2	1	2_1	metabolism	other	1.307646487	0.002156863	0.821220249	0.189803805
NCU08941T0	NCU08941.4	NCU08941.5	NCU08941	YIL006W	calcium-binding mitochondrial carrier protein Aralar2	C1. Credible prediction or direct demonstration of mitochondrial localization by conventional biochemistry; homologs are known or predicted mitochondrial proteins:	"BLAST comrpised of three mito_carrier domains; best yeast homolog Yea6p (39% identical) transports NAD+ into mitochondria; variously annotated as related to folate transporter/carrier, NAD carrier, calcium-binding Aralar 2 protein (mitochondrial)"	1	2	1	2_1	metabolism	other	1.086488886	0.003277778	0.606009561	0.396391185
NCU03857T0	NCU03857.4	NCU03857.5	NCU03857	YDL066W	hypothetical protein	A1. Convincing mass spec evidence in highly-purified purified mitochondria (our current study):	BLAST 71% identical to yeast NADPH-specific isocitrate dehydrogenase Idp1p; may divert citrate from respiration to metabolism (translation) (463 aa)	1	2	1	2_1	metabolism	other	1.061041502	0.003403141	0.365593593	0.688769344
NCU02704T0	NCU02704.4	NCU02704.5	NCU02704	NA	branched-chain alpha-keto acid dehydrogenase E2 component	C1. Credible prediction or direct demonstration of mitochondrial localization by conventional biochemistry; homologs are known or predicted mitochondrial proteins:	BLAST | Neurospora crassa hypothetical protein similar to alpha keto acid dehydrogenase complex (translation) (563 aa); lipoyl domain; 2-oxoacid dehydrogenases acyltransferase domain	1	2	1	2_1	metabolism	other	1.114988366	0.002969697	0.327362078	0.729511416
NCU04280T0	NCU04280.4	NCU04280.5	NCU04280	YJL200C	aconitate hydratase	A1. Convincing mass spec evidence in highly-purified purified mitochondria (our current study):	BLAST | Neurospora crassa hypothetical protein similar to aconitase protein 2 (translation) (810 aa);53% identical to NCU02366 (yeast Aco1p ortholog); 59% identical to yeast Aco2p; 50% identical to Aco1p	1	2	2	2_2	metabolism	TCA cycle	1.362463851	0.001445783	1.206407801	0.034347333
NCU06452T0	NCU06452.4	NCU06452.5	NCU06452	NA	cysteine synthase	A1. Convincing mass spec evidence in highly-purified purified mitochondria (our current study):	| Neurospora crassa cysteine synthase (translation) (377 aa)	1	2	5	2_5	metabolism	amino acids	0.908774723	0.006478405	0.982544359	0.098103309
NCU02291T0	NCU02291.4	NCU02291.5	NCU02291	NA	glutaryl-CoA dehydrogenase	A1. Convincing mass spec evidence in highly-purified purified mitochondria (our current study):	| Neurospora crassa hypothetical protein similar to glutaryl-CoA dehydrogenase (translation) (437 aa)	1	2	5	2_5	metabolism	amino acids	0.933791076	0.005882353	0.937676965	0.118109711
NCU10468T0	NCU10468.4	NCU10468.5	NCU10468	YMR062C	arginine biosynthesis argJ	A1. Convincing mass spec evidence in highly-purified purified mitochondria (our current study):	| Neurospora crassa hypothetical protein similar to arginine biosynthesis bifunctional protein ArgJ (translation) (470 aa)	1	2	5	2_5	metabolism	amino acids	0.969620727	0.0048	0.907322026	0.135926709
NCU09864T0	NCU09864.4	NCU09864.5	NCU09864	NA	2-oxoisovalerate dehydrogenase alpha subunit	C1. Credible prediction or direct demonstration of mitochondrial localization by conventional biochemistry; homologs are known or predicted mitochondrial proteins:	"| Neurospora crassa hypothetical protein similar to 2-oxoisovalerate dehydrogenase complex subunit alpha (translation) (470 aa); no convincing yeast homolog (best hit is pyruvate dehydrogenase alpha subunt 25%, which is also the second Neurospora hit"	1	2	5	2_5	metabolism	amino acids	0.951423942	0.005307692	0.667313869	0.328305235
NCU03283T1	NCU03283.4	NCU03283.5	NCU03283	YNL168C	2-keto-4-pentenoate hydratase	A1. Convincing mass spec evidence in highly-purified purified mitochondria (our current study):	| Neurospora crassa hypothetical protein similar to fumarylacetoacetate hydrolase family protein (translation) (231 aa)	1	2	5	2_5	metabolism	amino acids	1.247617246	0.002586207	0.503743644	0.518567759
NCU05526T0	NCU05526.4	NCU05526.5	NCU05526	YDL131W	lysine-5	C1. Credible prediction or direct demonstration of mitochondrial localization by conventional biochemistry; homologs are known or predicted mitochondrial proteins:	"| Neurospora crassa homocitrate synthase, mitochondrial precursor (translation) (314 aa)"	1	2	5	2_5	metabolism	amino acids	1.123582431	0.002857143	0.467424575	0.563603711
NCU00567T0	NCU00567.4	NCU00567.5	NCU00567	YER069W	arginine-6	A1. Convincing mass spec evidence in highly-purified purified mitochondria (our current study):	"| Neurospora crassa arg-6 protein, mitochondrial precursor (translation) (872 aa)"	1	2	5	2_5	metabolism	amino acids	0.910219314	0.006521739	0.450286736	0.58335933
NCU07982T0	NCU07982.4	NCU07982.5	NCU07982	YMR108W	acetolactate synthase	A1. Convincing mass spec evidence in highly-purified purified mitochondria (our current study):	"| Neurospora crassa acetolactate synthase, mitochondrial precursor (translation) (690 aa)"	1	2	5	2_5	metabolism	amino acids	1.942836177	0.001153846	0.356928894	0.698909047
NCU05558T0	NCU05558.4	NCU05558.5	NCU05558	NA	3-ketoacyl-CoA thiolase	A1. Convincing mass spec evidence in highly-purified purified mitochondria (our current study):	BLAST yeast homolog is peroxisomal | Neurospora crassa 3-ketoacyl-CoA thiolase (translation) (421 aa)	1	2	6	2_6	metabolism	lipid	0.818163173	0.009824121	0.692688318	0.301533457
NCU09646T0	NCU09646.4	NCU09646.5	NCU09646	YIL160C	3-ketoacyl-CoA thiolase	C1. Credible prediction or direct demonstration of mitochondrial localization by conventional biochemistry; homologs are known or predicted mitochondrial proteins:	"3-ketoacyl-CoA thiolase, predicted mitochondrial"	1	2	6	2_6	metabolism	lipid	1.169921383	0.002328767	0.623662195	0.377155701
NCU01101T0	NCU01101.4	NCU01101.5	NCU01101	NA	mitochondrial import 1	A2. Mass spec evidence from more than one other study and/or other evidence for being mitochondrial:	"BLAST Mitochondrial outer membrane protein mim1, required for assembly of 
the translocase of the outer membrane (TOM) complex and thereby 
for mitochondrial protein import; N terminus is exposed 
to the cytosol: transmembrane segment is highly conserved"	1	3	3	3_3	"import, biogenesis"	TOM	1.463849976	0.00147541	0.245386775	0.815345987
NCU03989T0	NCU03989.4	NCU03989.5	NCU03989	YPR011C	"ADP,ATP carrier protein"	C1. Credible prediction or direct demonstration of mitochondrial localization by conventional biochemistry; homologs are known or predicted mitochondrial proteins:	"BLAST yeast Putative transporter, member of the mitochondrial carrier family"	1	3	4	3_4	"import, biogenesis"	other transporter	0.825598873	0.009335038	1.176269319	0.039955996
NCU02423T0	NCU02423.4	NCU02423.5	NCU02423	YJL133W	mitoferrin-1	C1. Credible prediction or direct demonstration of mitochondrial localization by conventional biochemistry; homologs are known or predicted mitochondrial proteins:	| Neurospora crassa hypothetical protein similar to mitochondrial solute transport protein (translation) (311 aa)	1	3	4	3_4	"import, biogenesis"	other transporter	1.720508296	0.001052632	0.622039356	0.378113821
NCU07884T0	NCU07884.4	NCU07884.5	NCU07884	YKL120W	mitochondrial oxaloacetate transporter	C1. Credible prediction or direct demonstration of mitochondrial localization by conventional biochemistry; homologs are known or predicted mitochondrial proteins:	| Neurospora crassa mitochondrial oxaloacetate transport protein (translation) (310 aa)	1	3	4	3_4	"import, biogenesis"	other transporter	1.296462433	0.002264151	0.587587262	0.41718454
NCU08561T0	NCU08561.4	NCU08561.5	NCU08561	YJR095W	succinate/fumarate mitochondrial transporter	C1. Credible prediction or direct demonstration of mitochondrial localization by conventional biochemistry; homologs are known or predicted mitochondrial proteins:	| Neurospora crassa succinate/fumarate mitochondrial transporter (translation) (328 aa)	1	3	4	3_4	"import, biogenesis"	other transporter	1.531616672	0.001454545	0.566573348	0.439764748
NCU01514T0	NCU01514.4	NCU01514.5	NCU01514	YLR348C	mitochondrial dicarboxylate carrier	C1. Credible prediction or direct demonstration of mitochondrial localization by conventional biochemistry; homologs are known or predicted mitochondrial proteins:	| Neurospora crassa hypothetical protein similar to mitochondrial dicarboxylate carrier (translation) (346 aa)	1	3	4	3_4	"import, biogenesis"	other transporter	0.907479188	0.00650165	0.518061447	0.498888158
NCU08326T0	NCU08326.4	NCU08326.5	NCU08326	YHR002W	mitochondrial carrier protein LEU5	C1. Credible prediction or direct demonstration of mitochondrial localization by conventional biochemistry; homologs are known or predicted mitochondrial proteins:	| Neurospora crassa hypothetical protein similar to mitochondrial carrier protein Leu5 (translation) (391 aa)	1	3	4	3_4	"import, biogenesis"	other transporter	1.385703739	0.0015	0.328950758	0.727927164
NCU08137T0	NCU08137.4	NCU08137.5	NCU08137	NA	hypothetical protein	C1. Credible prediction or direct demonstration of mitochondrial localization by conventional biochemistry; homologs are known or predicted mitochondrial proteins:	"BLAST yeast Mitochondrial ribosomal protein of the small subunit, has similarity 
to human mitochondrial ribosomal protein MRP-S36"	1	4	2	4_2	translation	small r subunit	0.920137942	0.006175439	0.688009161	0.307869384
NCU05279T0	NCU05279.4	NCU05279.5	NCU05279	YOR286W	hypothetical protein	C1. Credible prediction or direct demonstration of mitochondrial localization by conventional biochemistry; homologs are known or predicted mitochondrial proteins:	BLAST rhod_hsp67b2 domain; yeast homolog localized to mitochondria	1	7	1	7_1	other protein	unknown localization	1.065347937	0.003333333	1.153127909	0.044647436
NCU02016T0	NCU02016.4	NCU02016.5	NCU02016	NA	hypothetical protein	A2. Mass spec evidence from more than one other study and/or other evidence for being mitochondrial:	BLAST conserved in filamentous fungi; no yeast homolog | Neurospora crassa predicted protein (translation) (129 aa)	1	7	1	7_1	other protein	unknown localization	1.613666015	0.001041667	0.784723032	0.217229917
NCU00459T0	NCU00459.4	NCU00459.5	NCU00459	YLR454W	hypothetical protein	C1. Credible prediction or direct demonstration of mitochondrial localization by conventional biochemistry; homologs are known or predicted mitochondrial proteins:	"BLAST conserved in closely related fungi, huge protein: 3000aa; yeast homolog Fmp27 protein of unknown function; tagged version localized to mitochondria 24% identical (e-142) over C-terminal 2/3"	1	7	1	7_1	other protein	unknown localization	0.836507347	0.008991826	0.662031238	0.333746157
NCU05419T0	NCU05419.4	NCU05419.5	NCU05419	NA	hydroxymethylglutaryl-CoA lyase	A1. Convincing mass spec evidence in highly-purified purified mitochondria (our current study):	| Neurospora crassa hydroxymethylglutaryl-CoA lyase (translation) (396 aa)	1	7	1	7_1	other protein	unknown localization	0.948415192	0.005381679	0.653966354	0.341806034
NCU01302T0	NCU01302.4	NCU01302.5	NCU01302	YMR210W	hydrolase	A4. Found by Schmitt et al 2006 (only in Suppl Table) and homologs indicate mitochondrial:	"BLAST 38% identical to yeast homolog, Putative acyltransferase with similarity to Eeb1p and Eht1p, 
has a minor role in medium-chain fatty acid ethyl ester biosynthesis; 
may be involved in lipid metabolism and detoxification 
"	1	7	1	7_1	other protein	unknown localization	0.911372998	0.006409396	0.632122566	0.366786749
NCU05545T0	NCU05545.4	NCU05545.5	NCU05545	NA	hypothetical protein	B1. Found by Schmitt et al 2006 only in Suppl Table); no other evidence for or against mitochondrial:	BLAST short COG4886 leucine-rich repeat domain in the middle of the protein; this is the only region of similarity to any yeast protein (26% identical to adenylate cyclase; not convincing. | Neurospora crassa hypothetical protein (translation) (1141 aa)	1	7	2	7_2	other protein	outer membrane	1.234696953	0.002649573	1.321196222	0.019905787
NCU08280T0	NCU08280.4	NCU08280.5	NCU08280	YGR175C	squalene epoxidase	D4. Found by Schmitt et al 2006 only in Suppl table; homologs are NOT mitochondrial:	| Neurospora crassa hypothetical protein similar to squalene epoxidase (translation) (529 aa)	1	7	2	7_2	other protein	outer membrane	1.167237995	0.002517007	0.998074106	0.091389578
NCU09972T0	NCU09972.4	NCU09972.5	NCU09972	NA	hypothetical protein	B1. Found by Schmitt et al 2006 only in Suppl Table); no other evidence for or against mitochondrial:	BLAST DUF1691 superfamily; conserved in fungi; no yeast homolog | Neurospora crassa hypothetical protein (translation) (365 aa)	1	7	2	7_2	other protein	outer membrane	0.873212156	0.00745509	0.544358191	0.465179558
NCU07393T0	NCU07393.4	NCU07393.5	NCU07393	YDL148C	rRNA maturation protein	D4. Found by Schmitt et al 2006 only in Suppl table; homologs are NOT mitochondrial:	"BLAST 36% identical to yeast nop14, nucleolar U3snRNP protein; highly conserved in fungi;| Neurospora crassa conserved hypothetical protein (translation) (277 aa)"	1	7	2	7_2	other protein	outer membrane	0.883537198	0.00689441	0.270514371	0.793607268
NCU02624T0	NCU02624.4	NCU02624.5	NCU02624	YHR007C	cytochrome P450 51	"D2. In MitoP2 Neurospora data, but other evidence indicates NOT mitochondrial:"	BLAST: 47% identical to yeast Erg11p; cytochrome P450 lanosterol 14a-demethylase | Neurospora crassa cytochrome P450 51 (translation) (532 aa)	1	8	1	8_1	probably not mitochondrial	based on homolog localization	0.914355214	0.006369863	0.93525994	0.119652624
NCU09012T0	NCU09012.4	NCU09012.5	NCU09012	YDR135C	hypothetical protein	"D2. In MitoP2 Neurospora data, but other evidence indicates NOT mitochondrial:"	BLAST Vacuolar glutathione S-conjugate transporter of the ATP-binding cassette family 49% identical to yeast Ycf1p | Neurospora crassa hypothetical protein similar to ABC metal ion transporter (translation) (1560 aa)	1	8	1	8_1	probably not mitochondrial	based on homolog localization	0.95900965	0.005058366	0.56232081	0.4431069
NCU06804T0	NCU06804.4	NCU06804.5	NCU06804	NA	phenol 2-monooxygenase	"E. At least one piece of positive evidence for mitochondrial localization from our prediction pipeline, but not convincing:"	BLAST;  Neurospora crassa hypothetical protein similar to FAD monooxygenase (translation) (642 aa); no convincing yeast homolog	1	9	1	9_1	localization unknown	no convincing evidence for or against mt location	1.174797765	0.002377622	0.614646849	0.386577154
NCU03495T0	NCU03495.4	NCU03495.5	NCU03495	NA	protein phosphatase 2c	"E. At least one piece of positive evidence for mitochondrial localization from our prediction pipeline, but not convincing:"	BLAST PPC2 domain in C-term 1/5; matches several yeast proteins; no clear homolog | Neurospora crassa conserved hypothetical protein (translation) (701 aa)	1	9	1	9_1	localization unknown	no convincing evidence for or against mt location	1.194013781	0.002366412	0.508881843	0.511125849
NCU07742T0	NCU07742.4	NCU07742.5	NCU07742	YPL188W	poly(p)/ATP NAD kinase	"E. At least one piece of positive evidence for mitochondrial localization from our prediction pipeline, but not convincing:"	BLAST matches several yeast NADH kinases	1	9	2	9_2	localization unknown	predicted on inference from questionable or erroneous homolog	1.005941819	0.003955556	1.3774887	0.015553957
NCU05541T0	NCU05541.4	NCU05541.5	NCU05541	NA	hypothetical protein	"E. At least one piece of positive evidence for mitochondrial localization from our prediction pipeline, but not convincing:"	BLAST conserved only in small oxidoreductase domain; no convincing yeast homolog | Neurospora crassa hypothetical protein (translation) (380 aa)	1	9	2	9_2	localization unknown	predicted on inference from questionable or erroneous homolog	1.250198057	0.002631579	0.777514552	0.223217012
NCU06715T0	NCU06715.4	NCU06715.5	NCU06715	YDR407C	hypothetical protein	NA	NA	0	NA	NA	NA_NA	NA	NA	0.935524381	0.005851852	1.492156813	0.010016447
NCU08302T0	NCU08302.4	NCU08302.5	NCU08302	NA	hypothetical protein	NA	NA	0	NA	NA	NA_NA	NA	NA	1.345647235	0.001648352	1.491125262	0.010065681
NCU02009T0	NCU02009.4	NCU02009.5	NCU02009	YKL220C	FreB	NA	NA	0	NA	NA	NA_NA	NA	NA	1.476779372	0.001578947	1.440964139	0.011920123
NCU01367T0	NCU01367.4	NCU01367.5	NCU01367	YPR137W	small nucleolar ribonucleoprotein complex subunit	NA	NA	0	NA	NA	NA_NA	NA	NA	1.38441022	0.001481481	1.420440423	0.012945619
NCU04137T0	NCU04137.4	NCU04137.5	NCU04137	YOR069W	vacuolar protein sorting-associated protein Vps5	NA	NA	0	NA	NA	NA_NA	NA	NA	1.447666659	0.001363636	1.396486034	0.014401773
NCU03312T0	NCU03312.4	NCU03312.5	NCU03312	YKL064W	CorA family metal ion transporter	NA	NA	0	NA	NA	NA_NA	NA	NA	1.31743914	0.0022	1.365991809	0.016146273
NCU03840T0	NCU03840.4	NCU03840.5	NCU03840	NA	hypothetical protein	NA	NA	0	NA	NA	NA_NA	NA	NA	1.125396101	0.002875	1.360829858	0.016554622
NCU03591T0	NCU03591.4	NCU03591.5	NCU03591	YLL048C	ATP-dependent bile acid permease	NA	NA	0	NA	NA	NA_NA	NA	NA	0.972551932	0.004618474	1.350248079	0.017396122
NCU00447T0	NCU00447.4	NCU00447.5	NCU00447	YDR062W	serine palmitoyltransferase 2	NA	NA	0	NA	NA	NA_NA	NA	NA	0.847314558	0.008450704	1.345094336	0.01788674
NCU02020T0	NCU02020.4	NCU02020.5	NCU02020	YOL152W	metalloreductase transmembrane component	NA	NA	0	NA	NA	NA_NA	NA	NA	1.437929173	0.001323529	1.317195171	0.020214477
NCU04113T0	NCU04113.4	NCU04113.5	NCU04113	NA	hypothetical protein	NA	NA	0	NA	NA	NA_NA	NA	NA	0.966264432	0.004880952	1.31586622	0.020320856
NCU03669T0	NCU03669.4	NCU03669.5	NCU03669	YCL054W	AdoMet-dependent rRNA methyltransferase spb1	NA	NA	0	NA	NA	NA_NA	NA	NA	0.866305907	0.007751479	1.305712415	0.0209375
NCU02165T0	NCU02165.4	NCU02165.5	NCU02165	NA	hypothetical protein	NA	NA	0	NA	NA	NA_NA	NA	NA	1.80139958	0.00125	1.303326937	0.021313394
NCU09895T0	NCU09895.4	NCU09895.5	NCU09895	NA	thioesterase	NA	NA	0	NA	NA	NA_NA	NA	NA	0.831770561	0.009155673	1.294059095	0.022253521
NCU04305T0	NCU04305.4	NCU04305.5	NCU04305	NA	hypothetical protein	NA	NA	0	NA	NA	NA_NA	NA	NA	0.873044768	0.007432836	1.288060671	0.022648923
NCU10262T0	NCU10262.4	NCU02783.5	NCU02783	YKR039W	general amino-acid permease GAP1	NA	NA	0	NA	NA	NA_NA	NA	NA	1.067179169	0.003297872	1.27835381	0.023984962
NCU01772T0	NCU01772.4	NCU01772.5	NCU01772	YOR207C	DNA-directed RNA polymerase III polypeptide	NA	NA	0	NA	NA	NA_NA	NA	NA	1.112817478	0.00297619	1.264332141	0.025767327
NCU08062T0	NCU08062.4	NCU08062.5	NCU08062	NA	cytochrome P450 monooxygenase	NA	NA	0	NA	NA	NA_NA	NA	NA	0.830058958	0.009142857	1.234211236	0.030118483
NCU02049T0	NCU02049.4	NCU02049.5	NCU02049	NA	hypothetical protein	NA	NA	0	NA	NA	NA_NA	NA	NA	1.3875139	0.001518987	1.233859025	0.030153664
NCU07854T0	NCU07854.4	NCU07854.5	NCU07854	YER093C	cytosolic regulator Pianissimo	NA	NA	0	NA	NA	NA_NA	NA	NA	1.326103104	0.002061856	1.216916477	0.032520231
NCU05245T0	NCU05245.4	NCU05245.5	NCU05245	YMR026C	peroxisome assembly protein 12	NA	NA	0	NA	NA	NA_NA	NA	NA	0.908607656	0.006456954	1.201623155	0.035237557
NCU08027T0	NCU08027.4	NCU08027.5	NCU08027	YER005W	nucleoside diphosphatase	NA	NA	0	NA	NA	NA_NA	NA	NA	0.946020764	0.005437262	1.167453699	0.041419285
NCU06284T0	NCU06284.4	NCU06284.5	NCU06284	YJL154C	vacuolar protein sorting-associated protein 35	NA	NA	0	NA	NA	NA_NA	NA	NA	1.155476006	0.00261745	1.159496959	0.043336921
NCU06587T0	NCU06587.4	NCU06587.5	NCU06587	NA	hypothetical protein	NA	NA	0	NA	NA	NA_NA	NA	NA	1.519232678	0.001428571	1.147058568	0.046
NCU07863T0	NCU07863.4	NCU07863.5	NCU07863	NA	hypothetical protein	NA	NA	0	NA	NA	NA_NA	NA	NA	1.801160051	0.001212121	1.145268302	0.046490486
NCU04310T0	NCU04310.4	NCU04310.5	NCU04310	NA	hypothetical protein	NA	NA	0	NA	NA	NA_NA	NA	NA	1.334517299	0.001702128	1.144456324	0.046705385
NCU08399T0	NCU08399.4	NCU08399.5	NCU08399	NA	polyketide synthase-4	NA	NA	0	NA	NA	NA_NA	NA	NA	0.852779628	0.008213256	1.14312995	0.046901261
NCU07985T0	NCU07985.4	NCU07985.5	NCU07985	YMR155W	MFS transporter	NA	NA	0	NA	NA	NA_NA	NA	NA	0.924609721	0.006049822	1.131917439	0.049566116
NCU06402T1	NCU06402.4	NCU06402.5	NCU06402	YGR060W	C-4 methylsterol oxidase	NA	NA	0	NA	NA	NA_NA	NA	NA	1.625482479	0.001111111	1.126727802	0.050604508
NCU06496T0	NCU06496.4	NCU06496.5	NCU06496	NA	hypothetical protein	NA	NA	0	NA	NA	NA_NA	NA	NA	0.932214274	0.005948905	1.12518786	0.05095092
NCU03914T0	NCU03914.4	NCU03914.5	NCU03914	NA	"glucan 1,3-beta-glucosidase"	NA	NA	0	NA	NA	NA_NA	NA	NA	1.210226351	0.0025	1.114623617	0.053309859
NCU02319T0	NCU02319.4	NCU02319.5	NCU02319	NA	aminopeptidase	NA	NA	0	NA	NA	NA_NA	NA	NA	0.830660133	0.009212598	1.100475875	0.056941176
NCU06737T0	NCU06737.4	NCU06737.5	NCU06737	NA	hypothetical protein	NA	NA	0	NA	NA	NA_NA	NA	NA	1.068293594	0.003315508	1.091640849	0.059447139
NCU02032T0	NCU02032.4	NCU02032.5	NCU02032	YKL046C	glycosyl hydrolase family 76 protein	NA	NA	0	NA	NA	NA_NA	NA	NA	0.913204265	0.006416382	1.088417883	0.060115385
NCU04301T0	NCU04301.4	NCU04301.5	NCU04301	YDL065C	peroxin	NA	NA	0	NA	NA	NA_NA	NA	NA	0.927717406	0.006028881	1.082870543	0.061607992
NCU11268T0	NCU11268.4	NCU04012.5	NCU04012	NA	hypothetical protein	NA	NA	0	NA	NA	NA_NA	NA	NA	1.11333921	0.002934132	1.079830332	0.062877493
NCU02455T0	NCU02455.4	NCU02455.5	NCU02455	YDR519W	FKBP-type peptidyl-prolyl cis-trans isomerase	NA	NA	0	NA	NA	NA_NA	NA	NA	0.927140313	0.005985663	1.061716892	0.069088372
NCU04457T0	NCU04457.4	NCU04457.5	NCU04457	NA	DUF803 domain membrane protein	NA	NA	0	NA	NA	NA_NA	NA	NA	1.111899595	0.00295858	1.058880446	0.07012975
NCU05373T0	NCU05373.4	NCU05373.5	NCU05373	NA	hypothetical protein	NA	NA	0	NA	NA	NA_NA	NA	NA	0.834829181	0.009130435	1.042694146	0.075989209
NCU00023T0	NCU00023.4	NCU00023.5	NCU00023	YKL220C	ferric reductase	NA	NA	0	NA	NA	NA_NA	NA	NA	1.150067444	0.002597403	1.036521236	0.077996438
NCU04069T0	NCU04069.4	NCU04069.5	NCU04069	YOL064C	3'-phosphoadenosine 5'-phosphatase isoform B	NA	NA	0	NA	NA	NA_NA	NA	NA	0.870777002	0.007589286	1.025097778	0.081963351
NCU00173T0	NCU00173.4	NCU00173.5	NCU00173	YJL068C	esterase D	NA	NA	0	NA	NA	NA_NA	NA	NA	0.813970695	0.009901478	1.020883206	0.083229437
NCU08828T0	NCU08828.4	NCU08828.5	NCU08828	YKR009C	peroxisomal hydratase-dehydrogenase-epimerase	NA	NA	0	NA	NA	NA_NA	NA	NA	1.54377371	0.001481481	1.012901599	0.086410256
NCU06272T0	NCU06272.4	NCU06272.5	NCU06272	YMR229C	rRNA biogenesis protein RRP5	NA	NA	0	NA	NA	NA_NA	NA	NA	1.059300576	0.003541667	1.008377967	0.087901861
NCU07853T0	NCU07853.4	NCU07853.5	NCU07853	NA	uricase	NA	NA	0	NA	NA	NA_NA	NA	NA	1.27228068	0.002389381	1.007312233	0.088236287
NCU07711T0	NCU07711.4	NCU07711.5	NCU07711	NA	vacuolar calcium ion transporter/H(+) exchanger	NA	NA	0	NA	NA	NA_NA	NA	NA	0.877677005	0.007203647	0.984657062	0.097301459
NCU02235T0	NCU02235.4	NCU02235.5	NCU02235	YLR057W	class I alpha-mannosidase 1A	NA	NA	0	NA	NA	NA_NA	NA	NA	1.136124627	0.002675159	0.97158946	0.103634921
NCU08021T0	NCU08021.4	NCU08021.5	NCU08021	YFL025C	GPI inositol-deacylase	NA	NA	0	NA	NA	NA_NA	NA	NA	1.448720212	0.001384615	0.970013098	0.10459588
NCU03747T0	NCU03747.4	NCU03747.5	NCU03747	NA	hypothetical protein	NA	NA	0	NA	NA	NA_NA	NA	NA	0.83240972	0.00912234	0.967356373	0.105333857
NCU04428T0	NCU04428.4	NCU04428.5	NCU04428	YGL086W	hypothetical protein	NA	NA	0	NA	NA	NA_NA	NA	NA	0.818489118	0.009848485	0.957682529	0.109090909
NCU01208T0	NCU01208.4	NCU01208.5	NCU01208	NA	hypothetical protein	NA	NA	0	NA	NA	NA_NA	NA	NA	0.902492852	0.006721311	0.954617385	0.110382555
NCU08418T0	NCU08418.4	NCU08418.5	NCU08418	NA	tripeptidyl-peptidase	NA	NA	0	NA	NA	NA_NA	NA	NA	1.189533649	0.002406015	0.949831643	0.112606383
NCU07156T0	NCU07156.4	NCU07156.5	NCU07156	YBR248C	imidazole glycerol phosphate synthase hisHF	NA	NA	0	NA	NA	NA_NA	NA	NA	0.842781579	0.008666667	0.946658647	0.113898944
NCU02826T0	NCU02826.4	NCU02826.5	NCU02826	YDL206W	sodium/calcium exchanger protein	NA	NA	0	NA	NA	NA_NA	NA	NA	1.048323426	0.0036	0.938156736	0.118008915
NCU01431T0	NCU01431.4	NCU01431.5	NCU01431	YNL271C	cytokinesis protein sepA	NA	NA	0	NA	NA	NA_NA	NA	NA	1.292193367	0.002336449	0.938088995	0.117958426
NCU07483T0	NCU07483.4	NCU07483.5	NCU07483	YDR182W	frost	NA	NA	0	NA	NA	NA_NA	NA	NA	1.068685893	0.003333333	0.922126105	0.126810967
NCU07817T0	NCU07817.4	NCU07817.5	NCU07817	NA	non-anchored cell wall protein-3	NA	NA	0	NA	NA	NA_NA	NA	NA	1.000272757	0.004173913	0.919582007	0.128491379
NCU07923T0	NCU07923.4	NCU07923.5	NCU07923	NA	hypothetical protein	NA	NA	0	NA	NA	NA_NA	NA	NA	0.884966394	0.00690625	0.911845679	0.133513514
NCU06362T0	NCU06362.4	NCU06362.5	NCU06362	NA	GTPase activating protein	NA	NA	0	NA	NA	NA_NA	NA	NA	1.075342208	0.003333333	0.908512774	0.135463553
NCU03679T0	NCU03679.4	NCU03679.5	NCU03679	NA	hypothetical protein	NA	NA	0	NA	NA	NA_NA	NA	NA	0.874589678	0.007387387	0.906178121	0.136699507
NCU06207T0	NCU06207.4	NCU06207.5	NCU06207	YLR056W	C-5 sterol desaturase	NA	NA	0	NA	NA	NA_NA	NA	NA	1.807549444	0.001290323	0.905694288	0.13690309
NCU03423T0	NCU03423.4	NCU03423.5	NCU03423	YLR250W	secretory pathway protein Ssp120	NA	NA	0	NA	NA	NA_NA	NA	NA	0.841189747	0.008725762	0.903209228	0.138412587
NCU06428T0	NCU06428.4	NCU06428.5	NCU06428	YOR243C	pseudouridine synthase TruD/Pus7	NA	NA	0	NA	NA	NA_NA	NA	NA	1.036655139	0.003636364	0.902463181	0.138751743
NCU11983T0	NCU11983.4	NCU08402.5	NCU08402	NA	zinc-binding alcohol dehydrogenase	NA	NA	0	NA	NA	NA_NA	NA	NA	1.154603709	0.002582781	0.89784338	0.141375259
NCU09728T0	NCU09728.4	NCU09728.5	NCU09728	NA	hypothetical protein	NA	NA	0	NA	NA	NA_NA	NA	NA	1.041593801	0.003578431	0.891865171	0.144839371
NCU04122T0	NCU04122.4	NCU04122.5	NCU04122	NA	malate dehydrogenase	NA	NA	0	NA	NA	NA_NA	NA	NA	1.09412237	0.003295455	0.888098836	0.146913161
NCU03176T0	NCU03176.4	NCU03176.5	NCU03176	YLR133W	hypothetical protein	NA	NA	0	NA	NA	NA_NA	NA	NA	1.031973118	0.003767442	0.887560446	0.146955345
NCU06541T0	NCU06541.4	NCU06541.5	NCU06541	YOR099W	"alpha-1,2 mannosyltransferase KTR1"	NA	NA	0	NA	NA	NA_NA	NA	NA	1.335693372	0.001612903	0.887285052	0.147027027
NCU08023T0	NCU08023.4	NCU08023.5	NCU08023	YEL022W	cytohesin-2	NA	NA	0	NA	NA	NA_NA	NA	NA	1.008079918	0.003991031	0.880775282	0.151002004
NCU02619T0	NCU02619.4	NCU02619.5	NCU02619	YLR401C	tRNA-dihydrouridine synthase 3	NA	NA	0	NA	NA	NA_NA	NA	NA	0.981532211	0.004590164	0.871390165	0.157371542
NCU09117T0	NCU09117.4	NCU09117.5	NCU09117	YGR189C	extracellular cell wall glucanase Crf1	NA	NA	0	NA	NA	NA_NA	NA	NA	1.323626784	0.002040816	0.860208156	0.162641991
NCU01805T0	NCU01805.4	NCU01805.5	NCU01805	NA	hypothetical protein	NA	NA	0	NA	NA	NA_NA	NA	NA	0.834570809	0.009083558	0.859267266	0.163210191
NCU00316T0	NCU00316.4	NCU00316.5	NCU00316	YPR128C	peroxisomal adenine nucleotide transporter 1	NA	NA	0	NA	NA	NA_NA	NA	NA	0.814084029	0.009925926	0.857544648	0.164267597
NCU02416T0	NCU02416.4	NCU02416.5	NCU02416	YNR008W	Phospholipid:diacylglycerol acyltransferase	NA	NA	0	NA	NA	NA_NA	NA	NA	1.111675653	0.002941176	0.856722415	0.164629981
NCU06375T0	NCU06375.4	NCU06375.5	NCU06375	NA	metallophosphoesterase domain-containing protein 2	NA	NA	0	NA	NA	NA_NA	NA	NA	0.879064779	0.007134146	0.855780771	0.165151515
NCU11258T0	NCU11258.4	NCU11258.5	NCU11258	NA	LYR family protein	NA	NA	0	NA	NA	NA_NA	NA	NA	1.716927884	0.001025641	0.851603763	0.168202388
NCU02234T0	NCU02234.4	NCU02234.5	NCU02234	NA	MAP kinase kinase kinase	NA	NA	0	NA	NA	NA_NA	NA	NA	0.84702241	0.008483146	0.841017958	0.175493218
NCU08858T0	NCU08858.4	NCU08858.5	NCU08858	YBR298C	MFS alpha-glucoside transporter	NA	NA	0	NA	NA	NA_NA	NA	NA	1.359038799	0.001411765	0.840269217	0.175469613
NCU05071T0	NCU05071.4	NCU05071.5	NCU05071	NA	metallo-endopeptidase	NA	NA	0	NA	NA	NA_NA	NA	NA	1.141383466	0.002628205	0.834093894	0.179726776
NCU02408T0	NCU02408.4	NCU02408.5	NCU02408	NA	fatty acid desaturase	NA	NA	0	NA	NA	NA_NA	NA	NA	1.330725271	0.001979167	0.82716097	0.184502398
NCU06792T0	NCU06792.4	NCU06792.5	NCU06792	NA	mannosylphosphate transferase	NA	NA	0	NA	NA	NA_NA	NA	NA	0.933793729	0.005904059	0.825718738	0.185786954
NCU07864T0	NCU07864.4	NCU07864.5	NCU07864	YKL021C	60S ribosome biogenesis protein Mak11	NA	NA	0	NA	NA	NA_NA	NA	NA	0.988617482	0.004416667	0.822069659	0.189029762
NCU09575T0	NCU09575.4	NCU09575.5	NCU09575	NA	sterol esterase	NA	NA	0	NA	NA	NA_NA	NA	NA	0.961016689	0.005019608	0.814370296	0.195931604
NCU05273T0	NCU05273.4	NCU05273.5	NCU05273	YDR484W	Vps52/Sac2 family protein	NA	NA	0	NA	NA	NA_NA	NA	NA	1.039605946	0.003560976	0.80735026	0.20124636
NCU07159T0	NCU07159.4	NCU07159.5	NCU07159	NA	proteinase T	NA	NA	0	NA	NA	NA_NA	NA	NA	1.221189637	0.002605042	0.800773027	0.205935706
NCU05926T0	NCU05926.4	NCU05926.5	NCU05926	NA	hypothetical protein	NA	NA	0	NA	NA	NA_NA	NA	NA	1.344866091	0.001630435	0.800522167	0.20582808
NCU10062T0	NCU10062.4	NCU10062.5	NCU10062	YCR016W	hypothetical protein	NA	NA	0	NA	NA	NA_NA	NA	NA	0.840615748	0.008677686	0.791785573	0.211899944
NCU03504T0	NCU03504.4	NCU03504.5	NCU03504	YJL134W	sphingosine-1-phosphate phosphohydrolase	NA	NA	0	NA	NA	NA_NA	NA	NA	1.149595187	0.002580645	0.789136633	0.213787709
NCU02771T0	NCU02771.4	NCU02771.5	NCU02771	YDR047W	uroporphyrinogen decarboxylase	NA	NA	0	NA	NA	NA_NA	NA	NA	0.937276237	0.005799257	0.784688428	0.217126246
NCU01829T0	NCU01829.4	NCU01829.5	NCU01829	NA	hypothetical protein	NA	NA	0	NA	NA	NA_NA	NA	NA	1.052108906	0.003553299	0.777196047	0.223415033
NCU07669T0	NCU07669.4	NCU07669.5	NCU07669	YLR014C	purine utilization positive regulator	NA	NA	0	NA	NA	NA_NA	NA	NA	0.89951409	0.006731392	0.773711555	0.226800434
NCU04531T0	NCU04531.4	NCU04531.5	NCU04531	NA	hypothetical protein	NA	NA	0	NA	NA	NA_NA	NA	NA	1.053734053	0.003487179	0.766872525	0.233120643
NCU08176T0	NCU08176.4	NCU08176.5	NCU08176	NA	pectate lyase A	NA	NA	0	NA	NA	NA_NA	NA	NA	1.461749283	0.001451613	0.758504346	0.24108351
NCU07971T0	NCU07971.4	NCU07971.5	NCU07971	NA	DUF221 domain-containing protein	NA	NA	0	NA	NA	NA_NA	NA	NA	0.919935327	0.006153846	0.757765584	0.241933439
NCU07760T0	NCU07760.4	NCU07760.5	NCU07760	NA	endoglucanase IV	NA	NA	0	NA	NA	NA_NA	NA	NA	0.999650738	0.004155844	0.753859909	0.244443283
NCU08370T0	NCU08370.4	NCU08370.5	NCU08370	YFR048W	sporulation protein RMD8	NA	NA	0	NA	NA	NA_NA	NA	NA	0.830497647	0.009188482	0.743563542	0.253432377
NCU00600T0	NCU00600.4	NCU00600.5	NCU00600	YIL118W	small Rho-type GTPase	NA	NA	0	NA	NA	NA_NA	NA	NA	1.792657703	0.001142857	0.74324651	0.253623337
NCU00897T0	NCU00897.4	NCU00897.5	NCU00897	YMR053C	Sin3 complex subunit	NA	NA	0	NA	NA	NA_NA	NA	NA	1.003364581	0.004140969	0.7426262	0.254064417
NCU06790T0	NCU06790.4	NCU06790.5	NCU06790	NA	hypothetical protein	NA	NA	0	NA	NA	NA_NA	NA	NA	0.867341493	0.007774481	0.742606148	0.253960143
NCU04452T0	NCU04452.4	NCU04452.5	NCU04452	YPL171C	12-oxophytodienoate reductase 1	NA	NA	0	NA	NA	NA_NA	NA	NA	0.823643163	0.009591837	0.738730277	0.257866938
NCU00430T0	NCU00430.4	NCU00430.5	NCU00430	YLR138W	Na(+)/H(+) antiporter 2	NA	NA	0	NA	NA	NA_NA	NA	NA	0.959678941	0.005039063	0.733346168	0.263138833
NCU00762T0	NCU00762.4	NCU00762.5	NCU00762	NA	endoglucanase 3	NA	NA	0	NA	NA	NA_NA	NA	NA	1.693498385	0.00097561	0.724467832	0.271958354
NCU09115T0	NCU09115.4	NCU09115.5	NCU09115	NA	cytochrome P450 52A11	NA	NA	0	NA	NA	NA_NA	NA	NA	0.840871422	0.008701657	0.722683985	0.273550617
NCU08516T0	NCU08516.4	NCU08516.5	NCU08516	NA	aldose 1-epimerase	NA	NA	0	NA	NA	NA_NA	NA	NA	0.849494508	0.008352273	0.720568291	0.275454993
NCU11650T0	NCU11650.4	NCU01299.5	NCU01299	NA	hypothetical protein	NA	NA	0	NA	NA	NA_NA	NA	NA	0.83271825	0.00922043	0.711957703	0.283513775
NCU02996T0	NCU02996.4	NCU02996.5	NCU02996	YDR452W	endopolyphosphatase	NA	NA	0	NA	NA	NA_NA	NA	NA	0.901529079	0.006710098	0.698693258	0.295194927
NCU00553T0	NCU00553.4	NCU00553.5	NCU00553	YBR260C	rho GTPase activator	NA	NA	0	NA	NA	NA_NA	NA	NA	0.895612135	0.006677316	0.696828698	0.297440225
NCU09437T0	NCU09437.4	NCU09437.5	NCU09437	YGR090W	hypothetical protein	NA	NA	0	NA	NA	NA_NA	NA	NA	0.832550986	0.009171123	0.695830813	0.298116822
NCU05958T0	NCU05958.4	NCU05958.5	NCU05958	NA	hypothetical protein	NA	NA	0	NA	NA	NA_NA	NA	NA	1.452130356	0.00140625	0.695448001	0.298454715
NCU06625T0	NCU06625.4	NCU06625.5	NCU06625	NA	cysteine dioxygenase	NA	NA	0	NA	NA	NA_NA	NA	NA	0.91767041	0.00633218	0.69379108	0.300363128
NCU06322T0	NCU06322.4	NCU06322.5	NCU06322	NA	DNA replication complex GINS protein psf-2	NA	NA	0	NA	NA	NA_NA	NA	NA	0.812373976	0.0099511	0.68616604	0.309736964
NCU04018T0	NCU04018.4	NCU04018.5	NCU04018	NA	hypothetical protein	NA	NA	0	NA	NA	NA_NA	NA	NA	1.086763287	0.003296089	0.685344162	0.310022999
NCU09316T0	NCU09316.4	NCU09316.5	NCU09316	NA	hypothetical protein	NA	NA	0	NA	NA	NA_NA	NA	NA	1.30366523	0.00223301	0.683555357	0.312082569
NCU11238T0	NCU11238.4	NCU02481.5	NCU02481	YPR006C	mitochondrial 2-methylisocitrate lyase	NA	NA	0	NA	NA	NA_NA	NA	NA	0.989773557	0.004411765	0.683039386	0.312455337
NCU06716T0	NCU06716.4	NCU06716.5	NCU06716	NA	short chain dehydrogenase/reductase	NA	NA	0	NA	NA	NA_NA	NA	NA	1.174761927	0.002361111	0.681952811	0.313322669
NCU00306T0	NCU00306.4	NCU00306.5	NCU00306	NA	MFS multidrug transporter	NA	NA	0	NA	NA	NA_NA	NA	NA	1.037716065	0.003623188	0.681165464	0.313400091
NCU06874T0	NCU06874.4	NCU06874.5	NCU06874	NA	HMG box-containing protein	NA	NA	0	NA	NA	NA_NA	NA	NA	0.851724104	0.008257143	0.677132477	0.3171693
NCU06720T0	NCU06720.4	NCU06720.5	NCU06720	NA	carboxypeptidase cpdS	NA	NA	0	NA	NA	NA_NA	NA	NA	0.910050628	0.0065	0.675283223	0.319091727
NCU02904T0	NCU02904.4	NCU02904.5	NCU02904	NA	alpha/beta hydrolase fold protein	NA	NA	0	NA	NA	NA_NA	NA	NA	0.915863605	0.006310345	0.674921231	0.319366577
NCU03493T0	NCU03493.4	NCU03493.5	NCU03493	NA	heterokaryon incompatibility- c	NA	NA	0	NA	NA	NA_NA	NA	NA	0.881672083	0.006984615	0.669855531	0.325265033
NCU04603T0	NCU04603.4	NCU04603.5	NCU04603	NA	hypothetical protein	NA	NA	0	NA	NA	NA_NA	NA	NA	1.097986134	0.003085714	0.664892151	0.330313189
NCU09931T0	NCU09931.4	NCU09931.5	NCU09931	NA	oxidoreductase	NA	NA	0	NA	NA	NA_NA	NA	NA	1.222195853	0.002627119	0.658810641	0.336931125
NCU01715T0	NCU01715.4	NCU01715.5	NCU01715	NA	hypothetical protein	NA	NA	0	NA	NA	NA_NA	NA	NA	0.847544894	0.008474576	0.658170396	0.337220531
NCU03352T0	NCU03352.4	NCU03352.5	NCU03352	YPL133C	alternative oxidase-2	NA	NA	0	NA	NA	NA_NA	NA	NA	1.084296856	0.003314917	0.645365235	0.351668081
NCU05518T0	NCU05518.4	NCU05518.5	NCU05518	NA	peroxisomal copper amine oxidase	NA	NA	0	NA	NA	NA_NA	NA	NA	1.064561707	0.003315789	0.643477552	0.353391047
NCU00648T0	NCU00648.4	NCU00648.5	NCU00648	NA	choline transporter	NA	NA	0	NA	NA	NA_NA	NA	NA	1.218005237	0.002561983	0.642299131	0.354122844
NCU06183T0	NCU06183.4	NCU06183.5	NCU06183	YLR148W	vacuolar protein sorting protein DigA	NA	NA	0	NA	NA	NA_NA	NA	NA	1.035255753	0.003619048	0.640193078	0.357069689
NCU06150T1	NCU06150.4	NCU06150.5	NCU06150	NA	hypothetical protein	NA	NA	0	NA	NA	NA_NA	NA	NA	0.99810208	0.004145299	0.630222838	0.368701566
NCU05522T0	NCU05522.4	NCU05522.5	NCU05522	NA	PaaI thioesterase	NA	NA	0	NA	NA	NA_NA	NA	NA	0.826357871	0.009305913	0.625219187	0.375721903
NCU02148T0	NCU02148.4	NCU02148.5	NCU02148	YKL140W	triacylglycerol lipase	NA	NA	0	NA	NA	NA_NA	NA	NA	0.832443217	0.009146667	0.625017094	0.375908159
NCU03947T0	NCU03947.4	NCU03947.5	NCU03947	YER125W	ubiquitin ligase	NA	NA	0	NA	NA	NA_NA	NA	NA	1.025797354	0.003853211	0.624194631	0.376807204
NCU02334T0	NCU02334.4	NCU02334.5	NCU02334	NA	hypothetical protein	NA	NA	0	NA	NA	NA_NA	NA	NA	0.922928314	0.006042403	0.622943668	0.377963265
NCU03238T0	NCU03238.4	NCU03238.5	NCU03238	YLR023C	hypothetical protein	NA	NA	0	NA	NA	NA_NA	NA	NA	1.075082404	0.003315217	0.622891959	0.377890657
NCU07876T0	NCU07876.4	NCU07876.5	NCU07876	NA	PH domain-containing protein	NA	NA	0	NA	NA	NA_NA	NA	NA	1.017315255	0.003846154	0.622125346	0.378108987
NCU03899T0	NCU03899.4	NCU03899.5	NCU03899	YIL144W	HEC/Ndc80p family protein	NA	NA	0	NA	NA	NA_NA	NA	NA	0.832155421	0.009124668	0.621643329	0.378315747
NCU08194T0	NCU08194.4	NCU08194.5	NCU08194	NA	hypothetical protein	NA	NA	0	NA	NA	NA_NA	NA	NA	0.88417217	0.006915888	0.61553827	0.385421348
NCU02494T0	NCU02494.4	NCU02494.5	NCU02494	YBL004W	hypothetical protein	NA	NA	0	NA	NA	NA_NA	NA	NA	1.411501659	0.001388889	0.615129244	0.385765838
NCU05536T0	NCU05536.4	NCU05536.5	NCU05536	NA	hypothetical protein	NA	NA	0	NA	NA	NA_NA	NA	NA	1.155316577	0.0026	0.609995959	0.391808089
NCU06275T0	NCU06275.4	NCU06275.5	NCU06275	NA	hypothetical protein	NA	NA	0	NA	NA	NA_NA	NA	NA	0.990804131	0.004345992	0.609647169	0.392275069
NCU08131T0	NCU08131.4	NCU08131.5	NCU08131	NA	alpha-amylase	NA	NA	0	NA	NA	NA_NA	NA	NA	0.918600715	0.006284722	0.597177558	0.405756757
NCU00160T0	NCU00160.4	NCU00160.5	NCU00160	NA	NADH:ubiquinone oxidoreductase 6.6kD subunit	NA	NA	0	NA	NA	NA_NA	NA	NA	1.602443952	0.001	0.589668195	0.414539924
NCU00712T0	NCU00712.4	NCU00712.5	NCU00712	YML075C	3-hydroxy-3-methylglutaryl-coenzyme A reductase	NA	NA	0	NA	NA	NA_NA	NA	NA	1.058174808	0.003523316	0.582296687	0.422556138
NCU05990T0	NCU05990.4	NCU05990.5	NCU05990	NA	cell surface receptor/MFS transporter	NA	NA	0	NA	NA	NA_NA	NA	NA	1.195768367	0.002421875	0.580387144	0.424776286
NCU04427T0	NCU04427.4	NCU04427.5	NCU04427	YCR030C	hypothetical protein	NA	NA	0	NA	NA	NA_NA	NA	NA	1.624710298	0.001086957	0.580184928	0.424759777
NCU07688T0	NCU07688.4	NCU07688.5	NCU07688	YOR127W	rho GTPase activator Rga	NA	NA	0	NA	NA	NA_NA	NA	NA	1.79601565	0.001176471	0.571314682	0.435137212
NCU05203T0	NCU05203.4	NCU05203.5	NCU05203	NA	hypothetical protein	NA	NA	0	NA	NA	NA_NA	NA	NA	0.976247346	0.004634146	0.570901681	0.435449561
NCU03592T0	NCU03592.4	NCU03592.5	NCU03592	YMR162C	P-type ATPase	NA	NA	0	NA	NA	NA_NA	NA	NA	0.944909586	0.005492424	0.563107428	0.442170487
NCU05980T0	NCU05980.4	NCU05980.5	NCU05980	NA	carboxypeptidase S1	NA	NA	0	NA	NA	NA_NA	NA	NA	0.921702949	0.006126761	0.562325901	0.443240343
NCU07347T0	NCU07347.4	NCU07347.5	NCU07347	NA	"endo-beta-1,3-glucanase"	NA	NA	0	NA	NA	NA_NA	NA	NA	1.417323849	0.001408451	0.558984282	0.447285004
NCU11351T0	NCU11351.4	NCU07364.5	NCU07364	NA	hypothetical protein	NA	NA	0	NA	NA	NA_NA	NA	NA	0.940825153	0.005597015	0.556209879	0.450045888
NCU00399T0	NCU00399.4	NCU00399.5	NCU00399	NA	cell wall protein PhiA	NA	NA	0	NA	NA	NA_NA	NA	NA	0.944633526	0.005471698	0.553844218	0.452398174
NCU01744T0	NCU01744.4	NCU01744.5	NCU01744	YDL171C	glutamate synthase	NA	NA	0	NA	NA	NA_NA	NA	NA	1.179701775	0.002374101	0.552858727	0.454058225
NCU03328T0	NCU03328.4	NCU03328.5	NCU03328	NA	endoglucanase II	NA	NA	0	NA	NA	NA_NA	NA	NA	0.88891742	0.006845426	0.55224745	0.455064844
NCU06055T0	NCU06055.4	NCU06055.5	NCU06055	NA	extracellular alkaline protease	NA	NA	0	NA	NA	NA_NA	NA	NA	0.85569155	0.008115942	0.546336112	0.462623008
NCU09756T0	NCU09756.4	NCU09756.5	NCU09756	NA	hypothetical protein	NA	NA	0	NA	NA	NA_NA	NA	NA	0.911530297	0.006452703	0.543715967	0.465927586
NCU04953T0	NCU04953.4	NCU04953.5	NCU04953	NA	penicillopepsin	NA	NA	0	NA	NA	NA_NA	NA	NA	0.883262194	0.006873065	0.53431459	0.478067912
NCU06341T0	NCU06341.4	NCU06341.5	NCU06341	YCR023C	MFS transporter	NA	NA	0	NA	NA	NA_NA	NA	NA	0.850496214	0.008319088	0.532112414	0.480967196
NCU07225T0	NCU07225.4	NCU07225.5	NCU07225	NA	"endo-1,4-beta-xylanase 2"	NA	NA	0	NA	NA	NA_NA	NA	NA	1.042871821	0.00358209	0.530167215	0.483915683
NCU07432T0	NCU07432.4	NCU07432.5	NCU07432	NA	tetraspanin	NA	NA	0	NA	NA	NA_NA	NA	NA	0.85626372	0.008139535	0.528763616	0.485376344
NCU04500T0	NCU04500.4	NCU04500.5	NCU04500	YLR286C	chitinase	NA	NA	0	NA	NA	NA_NA	NA	NA	1.204972681	0.002460317	0.513764051	0.503797262
NCU02533T0	NCU02533.4	NCU02533.5	NCU02533	YPR110C	DNA-directed RNA polymerase I and III polypeptide	NA	NA	0	NA	NA	NA_NA	NA	NA	0.827382291	0.009304124	0.513758842	0.503639622
NCU04072T0	NCU04072.4	NCU04072.5	NCU04072	NA	catechol dioxygenase	NA	NA	0	NA	NA	NA_NA	NA	NA	1.179366676	0.002357143	0.509193196	0.51063754
NCU00292T0	NCU00292.4	NCU00292.5	NCU00292	NA	cholinesterase	NA	NA	0	NA	NA	NA_NA	NA	NA	0.828767327	0.009222798	0.503289188	0.519092076
NCU06170T0	NCU06170.4	NCU06170.5	NCU06170	NA	hypothetical protein	NA	NA	0	NA	NA	NA_NA	NA	NA	0.88210962	0.006975309	0.500048467	0.523952746
NCU01161T0	NCU01161.4	NCU01161.5	NCU01161	YHR114W	actin polymerization protein Bzz1	NA	NA	0	NA	NA	NA_NA	NA	NA	1.348292356	0.001573034	0.498580268	0.525079517
NCU01229T0	NCU01229.4	NCU01229.5	NCU01229	YPL086C	elongator complex protein 3	NA	NA	0	NA	NA	NA_NA	NA	NA	0.858040714	0.008075802	0.496455262	0.527299778
NCU07350T0	NCU07350.4	NCU07350.5	NCU07350	NA	hypothetical protein	NA	NA	0	NA	NA	NA_NA	NA	NA	0.997677309	0.00412766	0.494360118	0.530463722
NCU02544T0	NCU02544.4	NCU02544.5	NCU02544	YCR011C	ABC transporter	NA	NA	0	NA	NA	NA_NA	NA	NA	1.423774118	0.001428571	0.493708366	0.530824677
NCU07947T0	NCU07947.4	NCU07947.5	NCU07947	NA	glycolipid transfer protein HET-C2	NA	NA	0	NA	NA	NA_NA	NA	NA	0.814342084	0.009925743	0.492718802	0.531704331
NCU10038T0	NCU10038.4	NCU10038.5	NCU10038	NA	glycerophosphoryl diester phosphodiesterase	NA	NA	0	NA	NA	NA_NA	NA	NA	0.980563811	0.004571429	0.487331046	0.538354037
NCU01720T0	NCU01720.4	NCU01720.5	NCU01720	NA	hypothetical protein	NA	NA	0	NA	NA	NA_NA	NA	NA	1.108862029	0.002906977	0.474329704	0.553505747
NCU02968T0	NCU02968.4	NCU02968.5	NCU02968	YJR134C	hypothetical protein	NA	NA	0	NA	NA	NA_NA	NA	NA	1.002298577	0.00419214	0.47172518	0.556492178
NCU08685T0	NCU08685.4	NCU08685.5	NCU08685	YGR061C	phosphoribosylformylglycinamidine synthase	NA	NA	0	NA	NA	NA_NA	NA	NA	0.944599567	0.005488722	0.463580247	0.568019596
NCU02676T0	NCU02676.4	NCU02676.5	NCU02676	NA	hypothetical protein	NA	NA	0	NA	NA	NA_NA	NA	NA	0.898921514	0.006709677	0.463278887	0.568169683
NCU04088T0	NCU04088.4	NCU04088.5	NCU04088	NA	hypothetical protein	NA	NA	0	NA	NA	NA_NA	NA	NA	1.400631635	0.0016	0.46038008	0.572174041
NCU07067T0	NCU07067.4	NCU07067.5	NCU07067	NA	"mannosyl-oligosaccharide alpha-1,2-mannosidase"	NA	NA	0	NA	NA	NA_NA	NA	NA	0.911502276	0.006430976	0.45431925	0.577499273
NCU09065T0	NCU09065.4	NCU09065.5	NCU09065	YOL034W	hypothetical protein	NA	NA	0	NA	NA	NA_NA	NA	NA	0.813208669	0.00995098	0.452408224	0.580585847
NCU02942T0	NCU02942.4	NCU02942.5	NCU02942	NA	hypothetical protein	NA	NA	0	NA	NA	NA_NA	NA	NA	0.914879851	0.006357388	0.451701741	0.581776297
NCU01380T0	NCU01380.4	NCU01380.5	NCU01380	NA	hypothetical protein	NA	NA	0	NA	NA	NA_NA	NA	NA	1.333788105	0.001789474	0.448511868	0.585319333
NCU11439T0	NCU11439.4	NCU09085.5	NCU09085	NA	cyclin	NA	NA	0	NA	NA	NA_NA	NA	NA	1.03349584	0.003744076	0.446246212	0.588161512
NCU08316T0	NCU08316.4	NCU08316.5	NCU08316	NA	DUF221 domain-containing protein	NA	NA	0	NA	NA	NA_NA	NA	NA	0.831864988	0.009153439	0.443885464	0.591040776
NCU02604T0	NCU02604.4	NCU02604.5	NCU02604	YPL126W	hypothetical protein	NA	NA	0	NA	NA	NA_NA	NA	NA	0.974427201	0.004615385	0.435010886	0.602218172
NCU08033T0	NCU08033.4	NCU08033.5	NCU08033	NA	hypothetical protein	NA	NA	0	NA	NA	NA_NA	NA	NA	0.892940464	0.006730159	0.434497283	0.603161435
NCU01756T0	NCU01756.4	NCU01756.5	NCU01756	YJR065C	actin	NA	NA	0	NA	NA	NA_NA	NA	NA	0.830353569	0.009164491	0.433877493	0.603550644
NCU05293T0	NCU05293.4	NCU05293.5	NCU05293	YDR083W	rRNA processing protein Rrp8	NA	NA	0	NA	NA	NA_NA	NA	NA	0.927520204	0.006007194	0.432796201	0.604868788
NCU06285T0	NCU06285.4	NCU06285.5	NCU06285	NA	N-acetylated-alpha-linked acidic dipeptidase 2	NA	NA	0	NA	NA	NA_NA	NA	NA	0.845043177	0.008551532	0.431809154	0.605891365
NCU05924T0	NCU05924.4	NCU05924.5	NCU05924	NA	"endo-1,4-beta-xylanase"	NA	NA	0	NA	NA	NA_NA	NA	NA	2.075974389	0.000952381	0.430211008	0.607212205
NCU00811T0	NCU00811.4	NCU00811.5	NCU00811	NA	hypothetical protein	NA	NA	0	NA	NA	NA_NA	NA	NA	1.120835494	0.002883436	0.429911275	0.607571389
NCU07387T0	NCU07387.4	NCU07387.5	NCU07387	NA	hypothetical protein	NA	NA	0	NA	NA	NA_NA	NA	NA	1.360480231	0.001428571	0.42968707	0.607857539
NCU06032T0	NCU06032.4	NCU06032.5	NCU06032	YBR041W	long-chain fatty acid transporter	NA	NA	0	NA	NA	NA_NA	NA	NA	0.816227319	0.009925	0.423504591	0.61719539
NCU01722T0	NCU01722.4	NCU01722.5	NCU01722	NA	hypothetical protein	NA	NA	0	NA	NA	NA_NA	NA	NA	1.042666234	0.003613861	0.421064102	0.618010884
NCU00506T0	NCU00506.4	NCU00506.5	NCU00506	YMR123W	ER membrane protein	NA	NA	0	NA	NA	NA_NA	NA	NA	1.123443814	0.002839506	0.420268811	0.619320468
NCU02916T0	NCU02916.4	NCU02916.5	NCU02916	NA	endoglucanase II	NA	NA	0	NA	NA	NA_NA	NA	NA	0.912085596	0.006462585	0.415166583	0.625303927
NCU09694T0	NCU09694.4	NCU09694.5	NCU09694	NA	hypothetical protein	NA	NA	0	NA	NA	NA_NA	NA	NA	0.961301325	0.00503937	0.399389828	0.647813236
NCU07389T0	NCU07389.4	NCU07389.5	NCU07389	NA	SAM and PH domain-containing protein	NA	NA	0	NA	NA	NA_NA	NA	NA	0.894404609	0.006687898	0.396355272	0.651128152
NCU00962T0	NCU00962.4	NCU00962.5	NCU00962	NA	hypothetical protein	NA	NA	0	NA	NA	NA_NA	NA	NA	1.037094546	0.003605769	0.390981029	0.659407369
NCU04378T0	NCU04378.4	NCU04378.5	NCU04378	YLR103C	DNA replication initiation factor Cdc45	NA	NA	0	NA	NA	NA_NA	NA	NA	0.815832149	0.009875622	0.390388569	0.660126126
NCU08452T0	NCU08452.4	NCU08452.5	NCU08452	NA	hypothetical protein	NA	NA	0	NA	NA	NA_NA	NA	NA	0.834751946	0.009105691	0.385673994	0.666340404
NCU02011T0	NCU02011.4	NCU02011.5	NCU02011	YLR347C	importin subunit beta-1	NA	NA	0	NA	NA	NA_NA	NA	NA	1.281480998	0.002342342	0.384144297	0.668903061
NCU08976T0	NCU08976.4	NCU08976.5	NCU08976	NA	fatty acid elongase	NA	NA	0	NA	NA	NA_NA	NA	NA	1.205495327	0.00248	0.380797393	0.672306329
NCU06174T0	NCU06174.4	NCU06174.5	NCU06174	NA	DUF1649 domain-containing protein	NA	NA	0	NA	NA	NA_NA	NA	NA	1.004703282	0.004026549	0.38073942	0.672432296
NCU01569T0	NCU01569.4	NCU01569.5	NCU01569	YOL087C	WD repeat containing protein 48	NA	NA	0	NA	NA	NA_NA	NA	NA	2.122305249	0.000526316	0.379921747	0.673077312
NCU01330T0	NCU01330.4	NCU01330.5	NCU01330	NA	SacI domain-containing protein	NA	NA	0	NA	NA	NA_NA	NA	NA	1.351488508	0.001477273	0.379579943	0.673398132
NCU06733T0	NCU06733.4	NCU06733.5	NCU06733	NA	kinesin	NA	NA	0	NA	NA	NA_NA	NA	NA	0.889871294	0.006835443	0.378596586	0.673680765
NCU03130T0	NCU03130.4	NCU03130.5	NCU03130	YOR111W	hypothetical protein	NA	NA	0	NA	NA	NA_NA	NA	NA	0.875710637	0.007289157	0.378497103	0.673585808
NCU09375T0	NCU09375.4	NCU09375.5	NCU09375	NA	hypothetical protein	NA	NA	0	NA	NA	NA_NA	NA	NA	1.022799223	0.003835616	0.373263821	0.680142038
NCU04637T0	NCU04637.4	NCU04637.5	NCU04637	YDR388W	BAR adaptor protein RVS167	NA	NA	0	NA	NA	NA_NA	NA	NA	1.131536829	0.00278481	0.358654279	0.696079049
NCU08376T0	NCU08376.4	NCU08376.5	NCU08376	NA	hypothetical protein	NA	NA	0	NA	NA	NA_NA	NA	NA	0.942642238	0.005543071	0.357528596	0.698041162
NCU09381T0	NCU09381.4	NCU09381.5	NCU09381	YDR152W	RWD domain-containing protein	NA	NA	0	NA	NA	NA_NA	NA	NA	0.817778351	0.009799499	0.354168575	0.701303825
NCU07379T0	NCU07379.4	NCU07379.5	NCU07379	NA	bZIP-type transcription factor	NA	NA	0	NA	NA	NA_NA	NA	NA	0.834735934	0.009081081	0.352974796	0.702666827
NCU06781T0	NCU06781.4	NCU06781.5	NCU06781	YMR215W	"1,3-beta-glucanosyltransferase Gel2"	NA	NA	0	NA	NA	NA_NA	NA	NA	0.969478286	0.004820717	0.352082174	0.703842282
NCU03781T0	NCU03781.4	NCU03781.5	NCU03781	NA	CobW domain-containing protein	NA	NA	0	NA	NA	NA_NA	NA	NA	0.848787368	0.008413598	0.34833517	0.706591449
NCU05278T0	NCU05278.4	NCU05278.5	NCU05278	YMR015C	cytochrome P450 61	NA	NA	0	NA	NA	NA_NA	NA	NA	1.76665516	0.001111111	0.347066741	0.707477499
NCU12009T0	NCU12009.4	NCU05776.5	NCU05776	YGL077C	amino acid permease	NA	NA	0	NA	NA	NA_NA	NA	NA	0.954161526	0.005250965	0.341699192	0.713424754
NCU07870T0	NCU07870.4	NCU07870.5	NCU07870	YNL102W	DNA polymerase alpha catalytic subunit	NA	NA	0	NA	NA	NA_NA	NA	NA	0.911585625	0.006474576	0.338610156	0.717168492
NCU02219T0	NCU02219.4	NCU02219.5	NCU02219	NA	hypothetical protein	NA	NA	0	NA	NA	NA_NA	NA	NA	0.845779526	0.008575419	0.324666364	0.733259141
NCU01904T0	NCU01904.4	NCU01904.5	NCU01904	YKL055C	2-deoxy-D-gluconate 3-dehydrogenase	NA	NA	0	NA	NA	NA_NA	NA	NA	0.919133722	0.006236934	0.313267591	0.745898577
NCU12032T0	NCU12032.4	NCU02284.5	NCU02284	YNL132W	nucleolar ATPase Kre33	NA	NA	0	NA	NA	NA_NA	NA	NA	1.658489457	0.001136364	0.310410463	0.74990259
NCU06090T0	NCU06090.4	NCU06090.5	NCU06090	YKL082C	hypothetical protein	NA	NA	0	NA	NA	NA_NA	NA	NA	0.830102732	0.009166667	0.308334976	0.751927737
NCU08434T0	NCU08434.4	NCU08434.5	NCU08434	NA	5-methyltetrahydropteroyltriglutamate-homocysteine methyltransferase	NA	NA	0	NA	NA	NA_NA	NA	NA	1.030041376	0.003842593	0.307797465	0.75278169
NCU02203T0	NCU02203.4	NCU02203.5	NCU02203	NA	C2H2 finger domain-containing protein	NA	NA	0	NA	NA	NA_NA	NA	NA	0.825975815	0.009307692	0.30314201	0.758275486
NCU09525T0	NCU09525.4	NCU09525.5	NCU09525	NA	secreted protein	NA	NA	0	NA	NA	NA_NA	NA	NA	1.24867085	0.002608696	0.301114945	0.76119338
NCU09680T0	NCU09680.4	NCU09680.5	NCU09680	NA	exoglucanase 2	NA	NA	0	NA	NA	NA_NA	NA	NA	1.702740599	0.001	0.30023057	0.762002174
NCU01822T0	NCU01822.4	NCU01822.5	NCU01822	YHR012W	retrograde transporter	NA	NA	0	NA	NA	NA_NA	NA	NA	1.1842143	0.002335766	0.289630549	0.772078281
NCU03965T0	NCU03965.4	NCU03965.5	NCU03965	NA	catabolite repression protein creC	NA	NA	0	NA	NA	NA_NA	NA	NA	1.002786396	0.004166667	0.289031379	0.772906927
NCU10852T0	NCU10852.4	NCU10852.5	NCU10852	NA	exochitinase	NA	NA	0	NA	NA	NA_NA	NA	NA	1.387728296	0.001538462	0.280926078	0.784290526
NCU06650T0	NCU06650.4	NCU06650.5	NCU06650	NA	secretory phospholipase A2	NA	NA	0	NA	NA	NA_NA	NA	NA	0.861606234	0.007970588	0.279590661	0.785894958
NCU04771T1	NCU04771.4	NCU04771.5	NCU04771	NA	fructosyl-amino acid oxidase	NA	NA	0	NA	NA	NA_NA	NA	NA	1.191136794	0.002424242	0.27664835	0.78980113
NCU02131T0	NCU02131.4	NCU02131.5	NCU02131	YLR425W	rho guanyl nucleotide exchange factor	NA	NA	0	NA	NA	NA_NA	NA	NA	0.818416128	0.009848866	0.275715778	0.789036496
NCU08044T0	NCU08044.4	NCU08044.5	NCU08044	YMR226C	oxidoreductase	NA	NA	0	NA	NA	NA_NA	NA	NA	0.924838296	0.006071429	0.27390405	0.790667498
NCU07200T0	NCU07200.4	NCU07200.5	NCU07200	NA	metalloprotease 1	NA	NA	0	NA	NA	NA_NA	NA	NA	1.311237413	0.002178218	0.269951284	0.794608875
NCU02886T0	NCU02886.4	NCU02886.5	NCU02886	NA	hypothetical protein	NA	NA	0	NA	NA	NA_NA	NA	NA	1.346384928	0.001555556	0.264130189	0.799049561
NCU07898T0	NCU07898.4	NCU07898.5	NCU07898	NA	endoglucanase IV	NA	NA	0	NA	NA	NA_NA	NA	NA	1.051392244	0.003535354	0.248402269	0.812429053
NCU00206T0	NCU00206.4	NCU00206.5	NCU00206	NA	cellobiose dehydrogenase	NA	NA	0	NA	NA	NA_NA	NA	NA	0.813691325	0.00992629	0.244485743	0.816012633
NCU03512T0	NCU03512.4	NCU03512.5	NCU03512	NA	hypothetical protein	NA	NA	0	NA	NA	NA_NA	NA	NA	0.81622547	0.009900249	0.238858228	0.821579359
NCU00277T0	NCU00277.4	NCU00277.5	NCU00277	NA	hypothetical protein	NA	NA	0	NA	NA	NA_NA	NA	NA	0.846567193	0.008543417	0.238492518	0.821440562
NCU04938T0	NCU04938.4	NCU04938.5	NCU04938	NA	choline dehydrogenase	NA	NA	0	NA	NA	NA_NA	NA	NA	1.09129322	0.003276836	0.231859554	0.827248167
NCU03395T0	NCU03395.4	NCU03395.5	NCU03395	YLR447C	vacuolar membrane ATPase-6	NA	NA	0	NA	NA	NA_NA	NA	NA	1.195230807	0.002384615	0.224806711	0.831326608
NCU00239T0	NCU00239.4	NCU00239.5	NCU00239	YOR093C	AMP binding domain-containing protein	NA	NA	0	NA	NA	NA_NA	NA	NA	0.901318682	0.006720779	0.222307589	0.836399924
NCU09775T0	NCU09775.4	NCU09775.5	NCU09775	NA	alpha-N-arabinofuranosidase	NA	NA	0	NA	NA	NA_NA	NA	NA	0.87716231	0.007272727	0.222016342	0.836333396
NCU04728T0	NCU04728.4	NCU04728.5	NCU04728	NA	hexokinase-1	NA	NA	0	NA	NA	NA_NA	NA	NA	1.197768865	0.002440945	0.221391589	0.836886917
NCU00280T0	NCU00280.4	NCU00280.5	NCU00280	NA	hypothetical protein	NA	NA	0	NA	NA	NA_NA	NA	NA	0.821574388	0.009770992	0.218580524	0.839091762
NCU06701T0	NCU06701.4	NCU06701.5	NCU06701	YLR176C	cephalosporin C regulator 1	NA	NA	0	NA	NA	NA_NA	NA	NA	0.851774544	0.008304598	0.214848131	0.842317597
NCU04403T0	NCU04403.4	NCU04403.5	NCU04403	NA	ubiquitin domain-containing protein	NA	NA	0	NA	NA	NA_NA	NA	NA	1.100416047	0.003045977	0.213963785	0.842608048
NCU11738T0	NCU11738.4	NCU11713.5	NCU11713	NA	hypothetical protein	NA	NA	0	NA	NA	NA_NA	NA	NA	0.859620671	0.008040936	0.211980734	0.843949564
NCU05121T0	NCU05121.4	NCU05121.5	NCU05121	NA	endoglucanase V	NA	NA	0	NA	NA	NA_NA	NA	NA	0.839777061	0.008684932	0.207967065	0.848116262
NCU07338T0	NCU07338.4	NCU07338.5	NCU07338	NA	"alpha-1,6-mannosyltransferase Och1"	NA	NA	0	NA	NA	NA_NA	NA	NA	0.876109908	0.007311178	0.206304539	0.849491743
NCU04997T0	NCU04997.4	NCU04997.5	NCU04997	NA	xylanase	NA	NA	0	NA	NA	NA_NA	NA	NA	1.368328911	0.001463415	0.205981996	0.849091076
NCU11753T0	NCU11753.4	NCU06326.5	NCU06326	NA	pectate lyase 1	NA	NA	0	NA	NA	NA_NA	NA	NA	1.176118116	0.002394366	0.182306444	0.869204085
NCU06533T0	NCU06533.4	NCU06533.5	NCU06533	NA	hypothetical protein	NA	NA	0	NA	NA	NA_NA	NA	NA	0.84039436	0.008681319	0.181311658	0.870265425
NCU05057T0	NCU05057.4	NCU05057.5	NCU05057	NA	endoglucanase EG-1	NA	NA	0	NA	NA	NA_NA	NA	NA	0.855324412	0.008121387	0.179179746	0.872767263
NCU04151T0	NCU04151.4	NCU04151.5	NCU04151	NA	hypothetical protein	NA	NA	0	NA	NA	NA_NA	NA	NA	1.038977424	0.003592233	0.176952548	0.874847215
NCU09976T0	NCU09976.4	NCU09976.5	NCU09976	NA	rhamnogalacturonan acetylesterase	NA	NA	0	NA	NA	NA_NA	NA	NA	1.03258427	0.003738318	0.171304419	0.876085611
NCU10853T0	NCU10853.4	NCU10853.5	NCU10853	NA	hypothetical protein	NA	NA	0	NA	NA	NA_NA	NA	NA	0.888261635	0.006833856	0.151785431	0.890458054
NCU11741T0	NCU11741.4	NCU11716.5	NCU11716	NA	hypothetical protein	NA	NA	0	NA	NA	NA_NA	NA	NA	1.033452095	0.003726415	0.123446142	0.90897936
NCU11382T0	NCU11382.4	NCU11382.5	NCU11382	NA	tyrosinase	NA	NA	0	NA	NA	NA_NA	NA	NA	0.831001877	0.009210526	0.115038818	0.915485164
NCU07340T0	NCU07340.4	NCU07340.5	NCU07340	NA	cellobiohydrolase-1	NA	NA	0	NA	NA	NA_NA	NA	NA	1.357857162	0.001395349	0.108185297	0.920744105
NCU02745T0	NCU02745.4	NCU02745.5	NCU02745	NA	hypothetical protein	NA	NA	0	NA	NA	NA_NA	NA	NA	0.989761095	0.004393305	0.102648403	0.925980702
NCU02004T0	NCU02004.4	NCU02004.5	NCU02004	NA	phosphoserine phosphatase	NA	NA	0	NA	NA	NA_NA	NA	NA	1.054400755	0.003505155	0.097728972	0.932943018
NCU07253T0	NCU07253.4	NCU07253.5	NCU07253	YOL030W	"1,3-beta-glucanosyltransferase gel1"	NA	NA	0	NA	NA	NA_NA	NA	NA	0.838763635	0.008770492	0.092132225	0.936375776
NCU04058T0	NCU04058.4	NCU04058.5	NCU04058	NA	hypothetical protein	NA	NA	0	NA	NA	NA_NA	NA	NA	0.987038412	0.00439834	0.08693953	0.939892142
NCU00994T0	NCU00994.4	NCU00994.5	NCU00994	NA	endothiapepsin	NA	NA	0	NA	NA	NA_NA	NA	NA	0.923361475	0.00606383	0.023628228	0.963780842
NCU02005T0	NCU02005.4	NCU02005.5	NCU02005	YPR167C	phosphoadenosine phosphosulfate reductase	NA	NA	0	NA	NA	NA_NA	NA	NA	0.897526574	0.006698718	0.015326684	0.968403458
NCU07143T0	NCU07143.4	NCU07143.5	NCU07143	NA	6-phosphogluconolactonase	NA	NA	0	NA	NA	NA_NA	NA	NA	0.898690012	0.006688103	1.63E-06	0.964944383
NCU00382T0	NCU00382.4	NCU00382.5	NCU00382	NA	hypothetical protein	NA	NA	0	NA	NA	NA_NA	NA	NA	3.032227848	0	0	1
NCU02730T0	NCU02730.4	NCU02730.5	NCU02730	NA	hypothetical protein	NA	NA	0	NA	NA	NA_NA	NA	NA	2.011507451	0.001304348	0	1
NCU00836T0	NCU00836.4	NCU00836.5	NCU00836	NA	hypothetical protein	NA	NA	0	NA	NA	NA_NA	NA	NA	1.079038909	0.003351648	0	1
NCU04850T0	NCU04850.4	NCU04850.5	NCU04850	NA	"exo-beta-1,3-glucanase"	NA	NA	0	NA	NA	NA_NA	NA	NA	0.999421359	0.004137931	0	1
NCU08032T0	NCU08032.4	NCU08032.5	NCU08032	YAR008W	tRNA-splicing endonuclease subunit sen34	"E. At least one piece of positive evidence for mitochondrial localization from our prediction pipeline, but not convincing:"	"BLAST tRNA_int_endo_splicing domain; 29% identical to Sen34p subunit of yeast tRNA intron splicing endonuclease, whose localization is controversial: may be loosely associated with outside of outer mt membrane. | Neurospora crassa hypothetical protein (translation) (316 aa)"	1	0	0	0_0	NA	NA	0	1	0.535328554	0.477095676
NCU04396T0	NCU04396.4	NCU04396.5	NCU04396	NA	hypothetical protein	"E. At least one piece of positive evidence for mitochondrial localization from our prediction pipeline, but not convincing:"	"BLAST dnaK homolog; best yeast homolog is 25% match to mt hsp70, but this is definitely not the Neurospora mt hsp70 (see NCU08693) | Neurospora crassa hypothetical protein (translation) (603 aa)"	1	0	0	0_0	NA	NA	0	1	0.483726689	0.542269504
NCU10388T0	NCU10388.4	NCU10388.5	NCU10388	NA	peptidyl-prolyl cis-trans isomerase-like 3	"E. At least one piece of positive evidence for mitochondrial localization from our prediction pipeline, but not convincing:"	BLAST  Neurospora crassa peptidyl-prolyl cis-trans isomerase 10 (translation) (168 aa) aligns equally well with yeast mito or cytoplasmic peptidyl-prolyl cis-trans isomerase 	1	0	0	0_0	NA	NA	0	1	0.405347457	0.639442536
NCU01499T0	NCU01499.4	NCU01499.5	NCU01499	NA	hypothetical protein	"E. At least one piece of positive evidence for mitochondrial localization from our prediction pipeline, but not convincing:"	BLAST: dnaK/hsp70 chaperone domain; several very weak yeast hits	1	0	0	0_0	NA	NA	0	1	0.3937868	0.655401346
NCU03788T0	NCU03788.4	NCU03788.5	NCU03788	NA	cysteine synthase B	"E. At least one piece of positive evidence for mitochondrial localization from our prediction pipeline, but not convincing:"	| Neurospora crassa hypothetical protein similar to cysteine synthase B (translation) (526 aa)	1	0	0	0_0	NA	NA	0.13606056	0.441233927	0.276886947	0.789445142
NCU07053T0	NCU07053.4	NCU07053.5	NCU07053	NA	aldehyde dehydrogenase	"E. At least one piece of positive evidence for mitochondrial localization from our prediction pipeline, but not convincing:"	BLAST 45% to NCU03415; 39-41% identical to yeast mt and cytosolic aldehyde dehydrogenases; | Neurospora crassa hypothetical protein similar to aldehyde dehydrogenase (translation) (497 aa)	1	0	0	0_0	NA	NA	0	1	0.136911103	0.899120752
NCU07768T0	NCU07768.4	NCU07768.5	NCU07768	NA	short-chain dehydrogenase/reductase SDR	"E. At least one piece of positive evidence for mitochondrial localization from our prediction pipeline, but not convincing:"	| Neurospora crassa predicted protein (translation) (372 aa)	1	0	0	0_0	NA	NA	0	1	0.042136728	0.958960047
NCU02393T1	NCU02393.4	NCU02393.5	NCU02393	YBL016W	mitogen-activated protein kinase-2	"E. At least one piece of positive evidence for mitochondrial localization from our prediction pipeline, but not convincing:"	| Neurospora crassa mitogen-activated protein kinase (translation) (355 aa)	1	0	0	0_0	NA	NA	0	1	0	1
NCU08004T0	NCU08004.4	NCU08004.5	NCU08004	YPR004C	electron transfer flavoprotein alpha-subunit	A1. Convincing mass spec evidence in highly-purified purified mitochondria (our current study):	"| Neurospora crassa electron transfer flavoprotein alpha-subunit, mitochondrial precursor (translation) (349 aa)"	1	1	1	1_1	electron transport	other	0.517867568	0.056590494	1.213329636	0.033033067
NCU07953T0	NCU07953.4	NCU07953.5	NCU07953	NA	alternative oxidase-1	C1. Credible prediction or direct demonstration of mitochondrial localization by conventional biochemistry; homologs are known or predicted mitochondrial proteins:	"| Neurospora crassa alternative oxidase, mitochondrial precursor (translation) (363 aa)"	1	1	1	1_1	electron transport	other	0	1	0.710706328	0.28423688
NCU07362T0	NCU07362.4	NCU07362.5	NCU07362	NA	L-lactate ferricytochrome c oxidoreductase	C1. Credible prediction or direct demonstration of mitochondrial localization by conventional biochemistry; homologs are known or predicted mitochondrial proteins:	mitochondrial cytochrome b2 (L-lactate cytochrome-c oxidoreductase) (translation) (521 aa); FCB2_FMN conserved domain; 36% identical to yeast CYB2	1	1	1	1_1	electron transport	other	0.472839848	0.074793323	0.491201806	0.533478261
NCU02948T0	NCU02948.4	NCU02948.5	NCU02948	YCR004C	non-anchored cell wall protein-4	A1. Convincing mass spec evidence in highly-purified purified mitochondria (our current study):	"BLAST FMN_reductase superfamily; Ycp4p [Saccharomyces cerevisiae], protein of unknown function, has sequence and structural similarity 
to flavodoxins; the authentic, non-tagged protein is detected in highly purified mitochondria in high-throughput studies; variously annotated as NAD(P)H: quinone reductase"	1	1	1	1_1	electron transport	other	0.316909765	0.182350525	0.490579289	0.534673335
NCU04874T0	NCU04874.4	NCU04874.5	NCU04874	NA	alternative oxidase	C1. Credible prediction or direct demonstration of mitochondrial localization by conventional biochemistry; homologs are known or predicted mitochondrial proteins:	"BLAST | 65% identical to Neurospora crassa alternative oxidase, mitochondrial precursor (translation) (376 aa) conserved AOX domain; no good yeast homologue"	1	1	1	1_1	electron transport	other	0	1	0.366427851	0.687761928
NCU02534T0	NCU02534.4	NCU02534.5	NCU02534	NA	NADH:ubiquinone oxidoreductase 49kD subunit	A1. Convincing mass spec evidence in highly-purified purified mitochondria (our current study):	| Neurospora crassa hypothetical protein similar to NADH dehydrogenase subunit 7 (translation) (479 aa)	1	1	2	1_2	electron transport	complex I	0.744778699	0.015020576	1.235943982	0.029904875
NCU04781T0	NCU04781.4	NCU04781.5	NCU04781	NA	NADH:ubiquinone oxidoreductase 9.8	A2. Mass spec evidence from more than one other study and/or other evidence for being mitochondrial:	NADH:ubiquinone oxidoreductase 9.8 kDa subunit; Videira et al: real start codon is aa 101	1	1	2	1_2	electron transport	complex I	0.70847798	0.018522523	1.104654912	0.055875371
NCU05225T0	NCU05225.4	NCU05225.5	NCU05225	NA	NADH dehydrogenase 64	A2. Mass spec evidence from more than one other study and/or other evidence for being mitochondrial:	BLAST 64 kDa mitochondrial NADH dehydrogenase 	1	1	2	1_2	electron transport	complex I	0.269145713	0.232919398	0.566939532	0.43980058
NCU01360T0	NCU01360.4	NCU01360.5	NCU01360	NA	NADH:ubiquinone oxidoreductase 11.5kD subunit	A2. Mass spec evidence from more than one other study and/or other evidence for being mitochondrial:	BLAST: NADH:ubiquinone oxidoreductase 11.5kD subunit | Neurospora crassa hypothetical protein (translation) (106 aa)	1	1	2	1_2	electron transport	complex I	0.446604803	0.087165698	0.564105886	0.441696621
NCU01142T0	NCU01142.4	NCU01142.5	NCU01142	NA	NADH:ubiquinone oxidoreductase 13.4kD subunit	A2. Mass spec evidence from more than one other study and/or other evidence for being mitochondrial:	| Neurospora crassa hypothetical protein similar to NADH-ubiquinone oxidoreductase subunit B17.2 (translation) (118 aa)	1	1	2	1_2	electron transport	complex I	0.219371115	0.314494998	0	1
NCU08336T0	NCU08336.4	NCU08336.5	NCU08336	YKL148C	succinate dehydrogenase flavoprotein subunit	A1. Convincing mass spec evidence in highly-purified purified mitochondria (our current study):	"| Neurospora crassa succinate dehydrogenase flavoprotein subunit, mitochondrial precursor (translation) (662 aa)"	1	1	3	1_3	electron transport	complex II	0.802045245	0.010819277	1.011647796	0.086828645
NCU07756T0	NCU07756.4	NCU07756.5	NCU07756	YMR118C	succinate dehydrogenase cytochrome b560 subunit	A1. Convincing mass spec evidence in highly-purified purified mitochondria (our current study):	BLAST similar to succinate dehydrogenase cytochrome b subunit; yeast homolog Sdh3 is not completely convincing: 27% identical over almost all of the protein	1	1	3	1_3	electron transport	complex II	0	1	0.834703835	0.179191981
NCU03031T0	NCU03031.4	NCU03031.5	NCU03031	YLR164W	succinate dehydrogenase cytochrome b small subunit	A2. Mass spec evidence from more than one other study and/or other evidence for being mitochondrial:	"| Neurospora crassa succinate dehydrogenase cytochrome b small subunit, mitochondrial precursor (translation) (167 aa)"	1	1	3	1_3	electron transport	complex II	0.635139851	0.028786611	0.638494031	0.358640736
NCU08947T0	NCU08947.4	NCU08947.5	NCU08947	YJL166W	ubiquinol-cytochrome-c reductase chain VIII	A1. Convincing mass spec evidence in highly-purified purified mitochondria (our current study):	| Neurospora crassa ubiquinol-cytochrome c reductase complex ubiquinone-binding protein QP-C precursor (translation) (108 aa)	1	1	4	1_4	electron transport	complex III	0.285379281	0.216408163	1.423820743	0.012727273
NCU08940T0	NCU08940.4	NCU08940.5	NCU08940	YDR529C	ubiquinol-cytochrome c reductase complex protein	A2. Mass spec evidence from more than one other study and/or other evidence for being mitochondrial:	| Neurospora crassa ubiquinol-cytochrome c reductase complex 14 kDa protein (translation) (124 aa)	1	1	4	1_4	electron transport	complex III	0.573268768	0.040333333	0.990740695	0.094774775
NCU03233T0	NCU03233.4	NCU03233.5	NCU03233	YGR183C	hypothetical protein	C1. Credible prediction or direct demonstration of mitochondrial localization by conventional biochemistry; homologs are known or predicted mitochondrial proteins:	"BLAST yeast Subunit 9 of the ubiquinol cytochrome-c reductase complex, which 
is a component of the mitochondrial inner membrane electron 
transport chain"	1	1	4	1_4	electron transport	complex III	0	1	0.38891174	0.662245055
NCU05689T0	NCU05689.4	NCU05689.5	NCU05689	YGL187C	cytochrome c oxidase polypeptide IV	A1. Convincing mass spec evidence in highly-purified purified mitochondria (our current study):	"cytochrome c oxidase subunit IV, mitochondrial precursor (translation) (187 aa); pfam domain called cyt_c_oxid_V, following mammalian naming convention"	1	1	5	1_5	electron transport	complex IV	0.321902585	0.178548162	0.743453645	0.253471582
NCU06695T1	NCU06695.4	NCU06695.5	NCU06695	YHR051W	cytochrome c oxidase polypeptide VI	A1. Convincing mass spec evidence in highly-purified purified mitochondria (our current study):	"cytochrome c oxidase subunit VI, mitochondrial precursor  (149 aa); pfam domain called cyt_c_oxidase_Va; BLAST yeast cox6p (subunit VI)"	1	1	5	1_5	electron transport	complex IV	0.102755868	0.507952423	0.322122564	0.73679322
NCU03340T0	NCU03340.4	NCU03340.5	NCU03340	NA	cytochrome-c oxidase chain VIIc	A2. Mass spec evidence from more than one other study and/or other evidence for being mitochondrial:	cytochrome-c oxidase subunit VIIc; cyt_c_oxidase_VIIc conserved domain superfamily; no yeast homolog 	1	1	5	1_5	electron transport	complex IV	0.767710347	0.013098901	0.25036847	0.811606145
NCU01962T0	NCU01962.4	NCU01962.5	NCU01962	YGL191W	hypothetical protein	A2. Mass spec evidence from more than one other study and/or other evidence for being mitochondrial:	cytochrome c oxidase subunit VIa; yeast COX13 gene encoding cox10p protein; mammalian homolog called COXVIa; cyt_c_oxidase_VIa conserved domain	1	1	5	1_5	electron transport	complex IV	0.192121552	0.361946981	0.248731408	0.812285544
NCU01606T0	NCU01606.4	NCU01606.5	NCU01606	YDR298C	ATP synthase subunit 5	A1. Convincing mass spec evidence in highly-purified purified mitochondria (our current study):	"| Neurospora crassa ATP synthase oligomycin sensitivity conferral protein, mitochondrial precursor (translation) (221 aa)"	1	1	6	1_6	electron transport	complex V	0	1	1.045321962	0.074968326
NCU09119T0	NCU09119.4	NCU09119.5	NCU09119	YBR039W	ATP synthase subunit gamma	A1. Convincing mass spec evidence in highly-purified purified mitochondria (our current study):	"| Neurospora crassa ATP synthase gamma chain, mitochondrial precursor (translation) (300 aa)"	1	1	6	1_6	electron transport	complex V	0.505073618	0.061502636	0.841941268	0.174823965
NCU00502T0	NCU00502.4	NCU00502.5	NCU00502	YPL078C	ATP synthase subunit 4	A1. Convincing mass spec evidence in highly-purified purified mitochondria (our current study):	"| Neurospora crassa ATP synthase subunit 4, mitochondrial precursor (translation) (242 aa)"	1	1	6	1_6	electron transport	complex V	0.419183181	0.103583663	0.734602757	0.262135285
NCU05430T0	NCU05430.4	NCU05430.5	NCU05430	YJR121W	ATP synthase beta subunit	A1. Convincing mass spec evidence in highly-purified purified mitochondria (our current study):	"| Neurospora crassa ATP synthase beta chain, mitochondrial precursor (translation) (520 aa)"	1	1	6	1_6	electron transport	complex V	0.086799425	0.563774133	0.734215036	0.262303427
NCU00636T0	NCU00636.4	NCU00636.5	NCU00636	YKL016C	ATP synthase subunit D	A1. Convincing mass spec evidence in highly-purified purified mitochondria (our current study):	"| Neurospora crassa hypothetical protein similar to ATP synthase D chain, mitochondrial (translation) (174 aa)"	1	1	6	1_6	electron transport	complex V	0	1	0.241294428	0.818939929
NCU07828T0	NCU07828.4	NCU07828.5	NCU07828	YPR067W	hypothetical protein	"A3. Identifed in our current study with significant Mascot score, but only once: other evidence also indicates mitochondrial:"	"BLAST domain 104-234aa (total aa234) yeast Protein required for maturation of mitochondrial and cytosolic 
Fe/S proteins, localizes to the mitochondrial intermembrane 
space,"	1	2	1	2_1	metabolism	other	0.437121874	0.092066058	1.410267734	0.013413174
NCU01553T0	NCU01553.4	NCU01553.5	NCU01553	YNR041C	para-hydroxybenzoate-polyprenyltransferase Coq2	C1. Credible prediction or direct demonstration of mitochondrial localization by conventional biochemistry; homologs are known or predicted mitochondrial proteins:	| Neurospora crassa hypothetical protein similar to para-hydroxybenzoate-polyprenyltransferase precursor (translation) (423 aa)	1	2	1	2_1	metabolism	other	0.096158786	0.542152763	1.317344053	0.020241611
NCU00153T0	NCU00153.4	NCU00153.5	NCU00153	NA	pyridine nucleotide-disulfide oxidoreductase	A1. Convincing mass spec evidence in highly-purified purified mitochondria (our current study):	"BLAST  32% identical over whole sequence to yeast Nde1p: Mitochondrial external NADH dehydrogenase, a type II
NAD(P)H:quinone oxidoreductase that catalyzes the oxidation of cytosolic NADH;
Nde1p and Nde2p provide cytosolic NADH to the mitochondrial respiratory chain
"	1	2	1	2_1	metabolism	other	0.209922066	0.328140704	1.308250939	0.020825688
NCU00596T0	NCU00596.4	NCU00596.5	NCU00596	YLR239C	lipoyltransferase	C1. Credible prediction or direct demonstration of mitochondrial localization by conventional biochemistry; homologs are known or predicted mitochondrial proteins:	BLAST related to lipoate--protein ligase B 	1	2	1	2_1	metabolism	other	0.271133664	0.230500971	1.299811551	0.021709845
NCU00904T0	NCU00904.4	NCU00904.5	NCU00904	YDL174C	D-lactate dehydrogenase	A1. Convincing mass spec evidence in highly-purified purified mitochondria (our current study):	"BLAST  D-lactate dehydrogenase, mitochondrial precursor; 55% identical to NCU02179; 48% identical to yeast mitochondrial form of LDH; only 27% identical to yeast cytosolic LDH"	1	2	1	2_1	metabolism	other	0.601963133	0.033594692	1.261778788	0.026140567
NCU03216T0	NCU03216.4	NCU03216.5	NCU03216	YER170W	adenylate kinase	C1. Credible prediction or direct demonstration of mitochondrial localization by conventional biochemistry; homologs are known or predicted mitochondrial proteins:	BLAST similar to adenylate kinase 2	1	2	1	2_1	metabolism	other	0.696456693	0.019860627	1.240169549	0.029340528
NCU03297T1	NCU03297.4	NCU03297.5	NCU03297	YKR066C	cytochrome c peroxidase	A1. Convincing mass spec evidence in highly-purified purified mitochondria (our current study):	"| Neurospora crassa cytochrome c peroxidase, mitochondrial precursor (translation) (359 aa)"	1	2	1	2_1	metabolism	other	0.46513124	0.078317829	1.183460721	0.038722222
NCU02482T2	NCU02482.4	NCU02482.5	NCU02482	NA	2-methylcitrate synthase	C1. Credible prediction or direct demonstration of mitochondrial localization by conventional biochemistry; homologs are known or predicted mitochondrial proteins:	"| Neurospora crassa 2-methylcitrate synthase, mitochondrial precursor (translation) (471 aa)"	1	2	1	2_1	metabolism	other	0.739269147	0.015318725	1.12848019	0.050256674
NCU00936T0	NCU00936.4	NCU00936.5	NCU00936	YBR006W	succinate semialdehyde dehydrogenase	A1. Convincing mass spec evidence in highly-purified purified mitochondria (our current study):	| Neurospora crassa succinate semialdehyde dehydrogenase (translation) (497 aa)	1	2	1	2_1	metabolism	other	0.381529281	0.128465089	1.110146523	0.05441675
NCU00891T0	NCU00891.4	NCU00891.5	NCU00891	YJR159W	xylitol dehydrogenase	C1. Credible prediction or direct demonstration of mitochondrial localization by conventional biochemistry; homologs are known or predicted mitochondrial proteins:	| Neurospora crassa hypothetical protein similar to xylitol dehydrogenase (translation) (384 aa)	1	2	1	2_1	metabolism	other	0.459544412	0.08126428	1.05775404	0.070369004
NCU06647T0	NCU06647.4	NCU06647.5	NCU06647	NA	enoyl-CoA hydratase/isomerase	C1. Credible prediction or direct demonstration of mitochondrial localization by conventional biochemistry; homologs are known or predicted mitochondrial proteins:	"BLAST | Neurospora crassa hypothetical protein similar to enoyl-CoA hydratase/isomerase family protein (translation) (291 aa)conserved domain crotonase-like, Crotonase/Enoyl-Coenzyme A (CoA) hydratase; a few yeast homologues"	1	2	1	2_1	metabolism	other	0.641761068	0.027856115	1.055158241	0.071404959
NCU07608T0	NCU07608.4	NCU07608.5	NCU07608	YOR095C	ribose 5-phosphate isomerase A	D3. Identified in our current study but other evidence indicates NOT mitochondrial:	"BLAST yeast Ribose-5-phosphate ketol-isomerase, catalyzes the interconversion of ribose 5-phosphate and ribulose 5-phosphate in the pentose phosphate pathway"	1	2	1	2_1	metabolism	other	0.240924485	0.265885875	0.943554442	0.115067365
NCU00565T0	NCU00565.4	NCU00565.5	NCU00565	YOR196C	lipoic acid synthetase	C1. Credible prediction or direct demonstration of mitochondrial localization by conventional biochemistry; homologs are known or predicted mitochondrial proteins:	"| Neurospora crassa lipoic acid synthetase, mitochondrial precursor (translation) (431 aa)"	1	2	1	2_1	metabolism	other	0.342831334	0.157103935	0.925138202	0.125644574
NCU09930T0	NCU09930.4	NCU09930.5	NCU09930	YNL256W	folic acid synthesis protein	"A3. Identifed in our current study with significant Mascot score, but only once: other evidence also indicates mitochondrial:"	| Neurospora crassa hypothetical protein similar to folic acid synthesis protein (translation) (472 aa)	1	2	1	2_1	metabolism	other	0.264839986	0.238840909	0.921999791	0.126849315
NCU05454T0	NCU05454.4	NCU05454.5	NCU05454	YIL155C	glycerol-3-phosphate dehydrogenase	A1. Convincing mass spec evidence in highly-purified purified mitochondria (our current study):	"| Neurospora crassa glycerol-3-phosphate dehydrogenase, mitochondrial precursor (translation) (695 aa)"	1	2	1	2_1	metabolism	other	0.464479193	0.078540541	0.907417525	0.135944993
NCU09770T0	NCU09770.4	NCU09770.5	NCU09770	YBL015W	acetyl-coa hydrolase	A1. Convincing mass spec evidence in highly-purified purified mitochondria (our current study):	| Neurospora crassa acetyl-CoA hydrolase (translation) (526 aa)	1	2	1	2_1	metabolism	other	0.737633912	0.015575397	0.869991437	0.157655534
NCU07112T0	NCU07112.4	NCU07112.5	NCU07112	NA	hypothetical protein	A1. Convincing mass spec evidence in highly-purified purified mitochondria (our current study):	"BLAST HcaD domain conserved many organisms, NAD(FAD) oxidoreductase; no yeast homolog"	1	2	1	2_1	metabolism	other	0	1	0.825111739	0.186383742
NCU08060T0	NCU08060.4	NCU08060.5	NCU08060	NA	cytochrome b5	C1. Credible prediction or direct demonstration of mitochondrial localization by conventional biochemistry; homologs are known or predicted mitochondrial proteins:	| Neurospora crassa hypothetical protein similar to NADH-cytochrome b5 reductase (translation) (494 aa)	1	2	1	2_1	metabolism	other	0	1	0.807377692	0.201351981
NCU09553T0	NCU09553.4	NCU09553.5	NCU09553	NA	3-hydroxybutyryl CoA dehydrogenase	A1. Convincing mass spec evidence in highly-purified purified mitochondria (our current study):	BLAST similar to 3-hydroxybutyryl-CoA dehydrogenase (translation) (317 aa) BLAST no yeast homolog;  highly conserved in other fungi and bacteria 	1	2	1	2_1	metabolism	other	0.601044796	0.033733493	0.751782924	0.246725756
NCU03339T0	NCU03339.4	NCU03339.5	NCU03339	YPL091W	glutathione reductase	A1. Convincing mass spec evidence in highly-purified purified mitochondria (our current study):	| Neurospora crassa glutathione reductase (translation) (469 aa)	1	2	1	2_1	metabolism	other	0.645497744	0.026816208	0.751221223	0.247006767
NCU07904T0	NCU07904.4	NCU07904.5	NCU07904	YIL124W	short chain dehydrogenase/reductase	A2. Mass spec evidence from more than one other study and/or other evidence for being mitochondrial:	BLAST: short chain alcohol dehydrogenase domain of unknown specificity; matches several yeast dehydrogenases and reductases around 30% identity; no clear homolog.| Neurospora crassa conserved hypothetical protein (translation) (303 aa)	1	2	1	2_1	metabolism	other	0	1	0.718020731	0.277748409
NCU03979T0	NCU03979.4	NCU03979.5	NCU03979	YGR286C	biotin synthase	A1. Convincing mass spec evidence in highly-purified purified mitochondria (our current study):	| Neurospora crassa biotin synthase (translation) (440 aa)	1	2	1	2_1	metabolism	other	0.027360603	0.631678491	0.716600794	0.279335938
NCU09885T0	NCU09885.4	NCU09885.5	NCU09885	NA	acyl-CoA dehydrogenase	A1. Convincing mass spec evidence in highly-purified purified mitochondria (our current study):	| Neurospora crassa hypothetical protein similar to acyl-CoA dehydrogenase (translation) (367 aa)	1	2	1	2_1	metabolism	other	0.283866262	0.217076736	0.67213248	0.322625224
NCU06441T0	NCU06441.4	NCU06441.5	NCU06441	YDL178W	D-lactate dehydrogenase 2	A1. Convincing mass spec evidence in highly-purified purified mitochondria (our current study):	"| Neurospora crassa D-lactate dehydrogenase 2, mitochondrial precursor (translation) (552 aa)"	1	2	1	2_1	metabolism	other	0.690072139	0.020610169	0.664562479	0.330621419
NCU10051T0	NCU10051.4	NCU10051.5	NCU10051	YGR234W	flavohemoglobin	"B2. Identifed in our current study with significant Mascot score, but only once: no other evidence suggests mitochondrial:"	"BLAST Nitric oxide oxidoreductase, flavohemoglobin involved in nitric 
oxide detoxification; plays a role in the oxidative and nitrosative 
stress responses; Yhb1p [Saccharomyces cerevisiae]"	1	2	1	2_1	metabolism	other	0.247989186	0.258403604	0.659740545	0.336362046
NCU02394T0	NCU02394.4	NCU02394.5	NCU02394	YPL196W	oxidation resistance protein 1	C1. Credible prediction or direct demonstration of mitochondrial localization by conventional biochemistry; homologs are known or predicted mitochondrial proteins:	BLAST: TLD-domain; conserved in fungi; best yeast homolog oxr1 (oxidation resistance) 40% over TLD domain (about 1/3 of the protein | Neurospora crassa oxidation resistance protein 1 (translation) (356 aa);	1	2	1	2_1	metabolism	other	0.377108366	0.131994318	0.645322772	0.351574035
NCU06880T0	NCU06880.4	NCU06880.5	NCU06880	NA	AhpC/TSA family protein	A1. Convincing mass spec evidence in highly-purified purified mitochondria (our current study):	"BLAST yeast Thiol-specific peroxiredoxin, reduces hydroperoxides to protect against oxidative damage; function in vivo requires covalent conjugation to Urm1p"	1	2	1	2_1	metabolism	other	0.097679385	0.539810427	0.619573034	0.381056253
NCU02097T0	NCU02097.4	NCU02097.5	NCU02097	NA	short chain dehydrogenase	A1. Convincing mass spec evidence in highly-purified purified mitochondria (our current study):	| Neurospora crassa hypothetical protein similar to short chain dehydrogenase (translation) (341 aa)	1	2	1	2_1	metabolism	other	0.238242057	0.272230663	0.617688911	0.383340056
NCU03188T0	NCU03188.4	NCU03188.5	NCU03188	YML086C	"sugar 1,4-lactone oxidase"	A1. Convincing mass spec evidence in highly-purified purified mitochondria (our current study):	BLAST L-galactono-gamma-lactone oxidase; yeast homolog Alo1p is an integral outer mt membrane protein	1	2	1	2_1	metabolism	other	0.286941047	0.215055396	0.610922028	0.391161496
NCU02812T0	NCU02812.4	NCU02812.5	NCU02812	YKL024C	uridylate kinase	A1. Convincing mass spec evidence in highly-purified purified mitochondria (our current study):	BLAST 63% identical to yeast ura6 (cytosolic/nuclear) | Neurospora crassa uridylate kinase (translation) (226 aa)	1	2	1	2_1	metabolism	other	0	1	0.601948174	0.400381917
NCU07914T0	NCU07914.4	NCU07914.5	NCU07914	YCR012W	phosphoglycerate kinase	D3. Identified in our current study but other evidence indicates NOT mitochondrial:	| Neurospora crassa hypothetical protein similar to phosphoglycerate kinase 1 (translation) (419 aa)	1	2	1	2_1	metabolism	other	0.160262961	0.414500922	0.578975865	0.425701559
NCU00892T0	NCU00892.4	NCU00892.5	NCU00892	YOR241W	methionine-6	C1. Credible prediction or direct demonstration of mitochondrial localization by conventional biochemistry; homologs are known or predicted mitochondrial proteins:	| Neurospora crassa hypothetical protein similar to folylpolyglutamate synthase (translation) (471 aa)	1	2	1	2_1	metabolism	other	0.507706323	0.060150442	0.576231583	0.428429204
NCU11773T0	NCU11773.4	NCU11744.5	NCU11744	YIL042C	mitochondrial pyruvate dehydrogenase kinase	C1. Credible prediction or direct demonstration of mitochondrial localization by conventional biochemistry; homologs are known or predicted mitochondrial proteins:	"BLAST 28% identical over most of the protein to yeast Pkp1, mitochondrial pyruvate dehydrogenase kinase; contains HATPase_c specific domain (histidine-like kinases)"	1	2	1	2_1	metabolism	other	0.123188226	0.464171442	0.552044697	0.455353889
NCU06760T0	NCU06760.4	NCU06760.5	NCU06760	NA	pyruvate dehydrogenase kinase	C1. Credible prediction or direct demonstration of mitochondrial localization by conventional biochemistry; homologs are known or predicted mitochondrial proteins:	| Neurospora crassa hypothetical protein similar to pyruvate dehydrogenase kinase (translation) (418 aa)	1	2	1	2_1	metabolism	other	0.474332936	0.074376	0.52741759	0.487394366
NCU02734T0	NCU02734.4	NCU02734.5	NCU02734	NA	citrate lyase beta subunit	A1. Convincing mass spec evidence in highly-purified purified mitochondria (our current study):	"BLAST citrate lyase subunit beta (translation) (320 aa); no yeast homolog, widely conserved otherwise"	1	2	1	2_1	metabolism	other	0.552444553	0.045782881	0.490369169	0.534978125
NCU03877T1	NCU03877.4	NCU03877.5	NCU03877	YGR204W	C-1-tetrahydrofolate synthase	C1. Credible prediction or direct demonstration of mitochondrial localization by conventional biochemistry; homologs are known or predicted mitochondrial proteins:	BLAST | Neurospora crassa C-1-tetrahydrofolate synthase (translation) (942 aa); a few yeast homologues mitochondrial and cytoplasmic	1	2	1	2_1	metabolism	other	0.182173289	0.376517654	0.484258394	0.54223733
NCU03970T0	NCU03970.4	NCU03970.5	NCU03970	YDR236C	riboflavin kinase	C1. Credible prediction or direct demonstration of mitochondrial localization by conventional biochemistry; homologs are known or predicted mitochondrial proteins:	"BLAST yeast: Riboflavin kinase, phosphorylates riboflavin to form riboflavin 
monophosphate (FMN), which is a necessary cofactor for many 
enzymes; localizes to microsomes and to the mitochondrial 
inner membrane; Fmn1p [Saccharomyces cerevisiae]
| Neurospora crassa hypothetical protein similar to riboflavin kinase (translation) (238 aa)"	1	2	1	2_1	metabolism	other	0.485584426	0.069118616	0.481143388	0.545409635
NCU00951T0	NCU00951.4	NCU00951.5	NCU00951	YBR011C	inorganic pyrophosphatase	A1. Convincing mass spec evidence in highly-purified purified mitochondria (our current study):	| Neurospora crassa inorganic pyrophosphatase (translation) (291 aa)	1	2	1	2_1	metabolism	other	0.221586452	0.311297139	0.480576837	0.545839461
NCU00720T0	NCU00720.4	NCU00720.5	NCU00720	NA	L-lactate dehydrogenase	C1. Credible prediction or direct demonstration of mitochondrial localization by conventional biochemistry; homologs are known or predicted mitochondrial proteins:	BLAST conserved LDH_2 lactate dehydrogenase domain no good yeast homologue	1	2	1	2_1	metabolism	other	0.170673172	0.404761391	0.463156406	0.568132227
NCU11278T0	NCU11278.4	NCU11278.5	NCU11278	NA	hypothetical protein	C1. Credible prediction or direct demonstration of mitochondrial localization by conventional biochemistry; homologs are known or predicted mitochondrial proteins:	BLAST Tim_phosphate-binding superfamily; L-lactate:cytochrome c oxidoreductase; 37% match to yeast| cytb2 over most of the protein;  Neurospora crassa hypothetical protein (translation) (370 aa)	1	2	1	2_1	metabolism	other	0.241381198	0.265410935	0.460831135	0.571562315
NCU06017T0	NCU06017.4	NCU06017.5	NCU06017	YOR251C	thiosulfate sulfurtransferase	A1. Convincing mass spec evidence in highly-purified purified mitochondria (our current study):	"BLAST yeast Putative protein of unknown function with similarity to human thiosulfate sulfurtransferase, an enzyme that catalyzes the transfer of sulfur from thiosulfate to cyanide, forming sulfite and thiocyanate"	1	2	1	2_1	metabolism	other	0	1	0.459837649	0.572444052
NCU06726T0	NCU06726.4	NCU06726.5	NCU06726	YLR351C	nitrilase	C1. Credible prediction or direct demonstration of mitochondrial localization by conventional biochemistry; homologs are known or predicted mitochondrial proteins:	nitrilase	1	2	1	2_1	metabolism	other	0.019926699	0.650408464	0.455620315	0.576163265
NCU00715T0	NCU00715.4	NCU00715.5	NCU00715	NA	betaine aldehyde dehydrogenase	C1. Credible prediction or direct demonstration of mitochondrial localization by conventional biochemistry; homologs are known or predicted mitochondrial proteins:	"BLAST: yeast Mitochondrial aldehyde dehydrogenase, involved in regulation 
or biosynthesis of electron transport chain components and acetate 
formation; activated by K+; utilizes NADP+ as the preferred 
coenzyme; constitutively expressed; Ald5p [Saccharomyces 
cerevisiae] 35% identity; also matches other aldehyde dehydrogenases 25-30%
"	1	2	1	2_1	metabolism	other	0	1	0.437392661	0.600107193
NCU01754T0	NCU01754.4	NCU01754.5	NCU01754	YMR083W	alcohol dehydrogenase I	A1. Convincing mass spec evidence in highly-purified purified mitochondria (our current study):	| Neurospora crassa alcohol dehydrogenase I (translation) (354 aa)	1	2	1	2_1	metabolism	other	0.737562492	0.015584158	0.422576088	0.617616963
NCU08048T0	NCU08048.4	NCU08048.5	NCU08048	NA	NAD dehydrogenase	A1. Convincing mass spec evidence in highly-purified purified mitochondria (our current study):	| Neurospora crassa hypothetical protein similar to FAD-dependent oxidoreductase (translation) (432 aa)	1	2	1	2_1	metabolism	other	0.250716725	0.254312295	0.418780597	0.620904414
NCU03749T1	NCU03749.4	NCU03749.5	NCU03749	YDR272W	hydroxyacylglutathione hydrolase	A1. Convincing mass spec evidence in highly-purified purified mitochondria (our current study):	| Neurospora crassa hypothetical protein similar to hydroxyacylglutathione hydrolase (translation) (258 aa); 40% identical to yeast Glo4p (mito) and 45% identical to yeast Glo2p (cytosolic form); human homolog encodes both the mito and cytosol forms of glyoxalase II	1	2	1	2_1	metabolism	other	0.123406022	0.463762542	0.40568301	0.639235652
NCU08768T0	NCU08768.4	NCU08768.5	NCU08768	YER101C	hypothetical protein	C1. Credible prediction or direct demonstration of mitochondrial localization by conventional biochemistry; homologs are known or predicted mitochondrial proteins:	BLAST conserved in many fungi has 2 conserved ADH_N  (alcohol dehydrogenase) domains	1	2	1	2_1	metabolism	other	0.213184107	0.323102028	0.402110932	0.644756643
NCU09810T0	NCU09810.4	NCU09810.5	NCU09810	NA	succinyl-CoA synthetase subunit alpha	C1. Credible prediction or direct demonstration of mitochondrial localization by conventional biochemistry; homologs are known or predicted mitochondrial proteins:	"BLAST| Neurospora crassa hypothetical protein similar to succinyl-CoA synthetase (translation) (647 aa); 44% identical to NCU01227, 37% identical to NCU 08471; 42% identical to yeast succ-CoA synth alpha; 35% identical to beta"	1	2	1	2_1	metabolism	other	0.697648882	0.019824561	0.36996821	0.683746904
NCU08145T0	NCU08145.4	NCU08145.5	NCU08145	NA	coenzyme A transferase	A1. Convincing mass spec evidence in highly-purified purified mitochondria (our current study):	| Neurospora crassa succinyl-CoA:3-ketoacid-coenzyme A transferase subunit B (translation) (414 aa)	1	2	1	2_1	metabolism	other	0.719461048	0.017392924	0.353765894	0.701330771
NCU00680T0	NCU00680.4	NCU00680.5	NCU00680	YPR002W	2-methylcitrate dehydratase	A1. Convincing mass spec evidence in highly-purified purified mitochondria (our current study):	| Neurospora crassa 2-methylcitrate dehydratase (translation) (566 aa)	1	2	1	2_1	metabolism	other	0.270045065	0.231318639	0.318730052	0.739768799
NCU07807T1	NCU07807.4	NCU07807.5	NCU07807	YKL060C	fructose bisphosphate aldolase	D3. Identified in our current study but other evidence indicates NOT mitochondrial:	| Neurospora crassa fructose-bisphosphate aldolase (translation) (363 aa); yeast homolog FbpA annotated as cytosolic and mitochondrial	1	2	1	2_1	metabolism	other	0	1	0.311985935	0.747418997
NCU06042T0	NCU06042.4	NCU06042.5	NCU06042	NA	FAD dependent oxidoreductase	C1. Credible prediction or direct demonstration of mitochondrial localization by conventional biochemistry; homologs are known or predicted mitochondrial proteins:	conserved FAD-oxidoreductase/dehydrogenase domain; BLAST 40% identical to Neurospora NCU02580; 38% and 37% identical to yeast fumarate reductases Yel047cp and Osm1	1	2	1	2_1	metabolism	other	0.18615546	0.370986975	0.282403792	0.782332841
NCU03348T0	NCU03348.4	NCU03348.5	NCU03348	NA	aldehyde dehydrogenase	C1. Credible prediction or direct demonstration of mitochondrial localization by conventional biochemistry; homologs are known or predicted mitochondrial proteins:	"BLAST related to aldehyde dehydrogenase (NAD+), mitochondrial"	1	2	1	2_1	metabolism	other	0	1	0.275910289	0.789734754
NCU06353T0	NCU06353.4	NCU06353.5	NCU06353	YER183C	hypothetical protein	C1. Credible prediction or direct demonstration of mitochondrial localization by conventional biochemistry; homologs are known or predicted mitochondrial proteins:	"BLAST possible homolog of yeast 5,10-methenyltetrahydrofolate synthetase, Fau1p, involved in folic acid biosynthesis"	1	2	1	2_1	metabolism	other	0	1	0.267835117	0.796592684
NCU02179T0	NCU02179.4	NCU02179.5	NCU02179	YDL174C	D-lactate dehydrogenase	C1. Credible prediction or direct demonstration of mitochondrial localization by conventional biochemistry; homologs are known or predicted mitochondrial proteins:	"BLAST:| Neurospora crassa D-lactate dehydrogenase, mitochondrial precursor (translation) (581 aa); 55% identical to NCU00904; 49% identical to yeast mitochondrial LDH Dld1, but different alignment than NCU00904"	1	2	1	2_1	metabolism	other	0.192857946	0.361534829	0.264266737	0.798924929
NCU01213T0	NCU01213.4	NCU01213.5	NCU01213	NA	superoxide dismutase-2	C1. Credible prediction or direct demonstration of mitochondrial localization by conventional biochemistry; homologs are known or predicted mitochondrial proteins:	"| Neurospora crassa superoxide dismutase, mitochondrial precursor (translation) (226 aa)"	1	2	1	2_1	metabolism	other	0.248061883	0.258413843	0.257766008	0.804165152
NCU03415T0	NCU03415.4	NCU03415.5	NCU03415	YER073W	aldehyde dehydrogenase	C1. Credible prediction or direct demonstration of mitochondrial localization by conventional biochemistry; homologs are known or predicted mitochondrial proteins:	| Neurospora crassa hypothetical protein similar to aldehyde dehydrogenase (translation) (495 aa)	1	2	1	2_1	metabolism	other	0.781078751	0.012176871	0.255973786	0.805804308
NCU09266T0	NCU09266.4	NCU09266.5	NCU09266	NA	methylmalonate-semialdehyde dehydrogenase	A1. Convincing mass spec evidence in highly-purified purified mitochondria (our current study):	"| Neurospora crassa methylmalonate-semialdehyde dehydrogenase, mitochondrial precursor (translation) (584 aa)"	1	2	1	2_1	metabolism	other	0.4471143	0.087067834	0.255179182	0.80688518
NCU08998T0	NCU08998.4	NCU08998.5	NCU08998	YGR019W	4-aminobutyrate aminotransferase	A1. Convincing mass spec evidence in highly-purified purified mitochondria (our current study):	| Neurospora crassa 4-aminobutyrate aminotransferase (translation) (470 aa)	1	2	1	2_1	metabolism	other	0	1	0.251426611	0.810273781
NCU06785T0	NCU06785.4	NCU06785.5	NCU06785	NA	ATP-citrate synthase subunit 1	"B3. In MitoP2 Neurospora data, but no other evidence suggests mitochondrial:"	BLAST | Neurospora crassa ATP-citrate synthase subunit 1 (translation) (671 aa); citryl-CoA lyase domain; yeast homolog not convincing	1	2	1	2_1	metabolism	other	0	1	0.230145027	0.828787295
NCU08998T1	NCU08998.4	NCU08998.5	NCU08998	YGR019W	4-aminobutyrate aminotransferase	A1. Convincing mass spec evidence in highly-purified purified mitochondria (our current study):	| Neurospora crassa 4-aminobutyrate aminotransferase (translation) (470 aa)	1	2	1	2_1	metabolism	other	0	1	0.196768543	0.857438672
NCU06310T0	NCU06310.4	NCU06310.5	NCU06310	YHR201C	exopolyphosphatase	C1. Credible prediction or direct demonstration of mitochondrial localization by conventional biochemistry; homologs are known or predicted mitochondrial proteins:	BLAST DHH and DHHA2 domains: exopolyphosphate hydrolase; 29% identical to yeast RM11p which localizes to multiple compartments including mt matrix;| Neurospora crassa hypothetical protein (translation) (423 aa)	1	2	1	2_1	metabolism	other	0.119878299	0.473395514	0.19651677	0.857385197
NCU08058T0	NCU08058.4	NCU08058.5	NCU08058	NA	3-hydroxyacyl-CoA dehydrogenase	C1. Credible prediction or direct demonstration of mitochondrial localization by conventional biochemistry; homologs are known or predicted mitochondrial proteins:	BLAST | Neurospora crassa hypothetical protein similar to dehydrogenase (translation) (623 aa) conserved 3-hydroxybutyryl-CoA dehydrogenase domain aa102-290 (total aa622) no yeast homologues	1	2	1	2_1	metabolism	other	0.078288648	0.58602891	0.183863523	0.867728155
NCU06110T2	NCU06110.4	NCU06110.5	NCU06110	YGR144W	thiazole biosynthetic enzyme	A1. Convincing mass spec evidence in highly-purified purified mitochondria (our current study):	"BLAST  Thiazole synthase, catalyzes formation of the thiazole moiety 
of thiamin pyrophosphate; required for thiamine biosynthesis 
and for mitochondrial genome stability; Thi4p [Saccharomyces 
cerevisiae]"	1	2	1	2_1	metabolism	other	0.542706599	0.049059656	0.130891934	0.902971776
NCU08699T0	NCU08699.4	NCU08699.5	NCU08699	NA	bli-4 protein	C1. Credible prediction or direct demonstration of mitochondrial localization by conventional biochemistry; homologs are known or predicted mitochondrial proteins:	"BLAST Putative oxidoreductase bli-4, mitochondrial"	1	2	1	2_1	metabolism	other	0.11806452	0.477711547	0.120523315	0.910318461
NCU00893T0	NCU00893.4	NCU00893.5	NCU00893	NA	folC	C1. Credible prediction or direct demonstration of mitochondrial localization by conventional biochemistry; homologs are known or predicted mitochondrial proteins:	BLAST related to folylpolyglutamate synthetase 	1	2	1	2_1	metabolism	other	0.000783968	0.663275218	0.10423811	0.923189669
NCU01140T0	NCU01140.4	NCU01140.5	NCU01140	NA	NAD(P) transhydrogenase	C1. Credible prediction or direct demonstration of mitochondrial localization by conventional biochemistry; homologs are known or predicted mitochondrial proteins:	"| Neurospora crassa NAD(P) transhydrogenase, mitochondrial precursor (translation) (1063 aa)"	1	2	1	2_1	metabolism	other	0.199817579	0.348815194	0.101112772	0.929091483
NCU06836T0	NCU06836.4	NCU06836.5	NCU06836	YLR153C	acetyl-coenzyme A synthetase	C1. Credible prediction or direct demonstration of mitochondrial localization by conventional biochemistry; homologs are known or predicted mitochondrial proteins:	| Neurospora crassa acetyl-coenzyme A synthetase (translation) (668 aa)	1	2	1	2_1	metabolism	other	0	1	0.100952977	0.92969759
NCU08126T0	NCU08126.4	NCU08126.5	NCU08126	NA	D-lactate dehydrogenase	C1. Credible prediction or direct demonstration of mitochondrial localization by conventional biochemistry; homologs are known or predicted mitochondrial proteins:	BLAST highly conserved FAD-binding_4 domain; good yeast homolog mitochondrial D-lactate dehydrogenase;| Neurospora crassa hypothetical protein similar to D-lactate dehydrogenase cytochrome (translation) (496 aa)	1	2	1	2_1	metabolism	other	0.317141793	0.182636156	0	1
NCU10106T0	NCU10106.4	NCU10106.5	NCU10106	NA	mitochondrial triosephosphate isomerase	C1. Credible prediction or direct demonstration of mitochondrial localization by conventional biochemistry; homologs are known or predicted mitochondrial proteins:	mitochondrial  triosephosphate isomerase (translation) (282 aa)	1	2	1	2_1	metabolism	other	0.267758802	0.236639816	0	1
NCU01754T1	NCU01754.4	NCU01754.5	NCU01754	YMR083W	alcohol dehydrogenase I	A1. Convincing mass spec evidence in highly-purified purified mitochondria (our current study):	| Neurospora crassa alcohol dehydrogenase I (translation) (354 aa)	1	2	1	2_1	metabolism	other	0.243375982	0.262936367	0	1
NCU01528T0	NCU01528.4	NCU01528.5	NCU01528	YJL052W	glyceraldehyde-3-phosphate dehydrogenase-1	D3. Identified in our current study but other evidence indicates NOT mitochondrial:	| Neurospora crassa glyceraldehyde 3-phosphate dehydrogenase (translation) (339 aa)	1	2	1	2_1	metabolism	other	0.184781188	0.372496405	0	1
NCU02476T0	NCU02476.4	NCU02476.5	NCU02476	YMR083W	alcohol dehydrogenase III	C1. Credible prediction or direct demonstration of mitochondrial localization by conventional biochemistry; homologs are known or predicted mitochondrial proteins:	"BLAST  Neurospora crassa alcohol dehydrogenase III (translation) (354 aa); yeast: Mitochondrial alcohol dehydrogenase isozyme III; involved in 
the shuttling of mitochondrial NADH to the cytosol under anaerobic 
conditions and ethanol production; Adh3p [Saccharomyces 
cerevisiae]"	1	2	1	2_1	metabolism	other	0.015307672	0.656684922	0	1
NCU02657T0	NCU02657.4	NCU02657.5	NCU02657	YLR180W	ethionine resistant-1	A1. Convincing mass spec evidence in highly-purified purified mitochondria (our current study):	| Neurospora crassa S-adenosylmethionine synthetase (translation) (396 aa)	1	2	1	2_1	metabolism	other	0	1	0	1
NCU03877T0	NCU03877.4	NCU03877.5	NCU03877	YGR204W	C-1-tetrahydrofolate synthase	C1. Credible prediction or direct demonstration of mitochondrial localization by conventional biochemistry; homologs are known or predicted mitochondrial proteins:	BLAST | Neurospora crassa C-1-tetrahydrofolate synthase (translation) (942 aa); a few yeast homologues mitochondrial and cytoplasmic	1	2	1	2_1	metabolism	other	0	1	0	1
NCU03893T0	NCU03893.4	NCU03893.5	NCU03893	NA	short-chain dehydrogenase/reductase SDR	A1. Convincing mass spec evidence in highly-purified purified mitochondria (our current study):	BLAST conserved probable dehydrogenase	1	2	1	2_1	metabolism	other	0	1	0	1
NCU05425T0	NCU05425.4	NCU05425.5	NCU05425	YIL125W	2-oxoglutarate dehydrogenase E1 component	A1. Convincing mass spec evidence in highly-purified purified mitochondria (our current study):	"| Neurospora crassa 2-oxoglutarate dehydrogenase E1 component, mitochondrial precursor (translation) (1044 aa)"	1	2	2	2_2	metabolism	TCA cycle	0.221163017	0.312134503	1.470450051	0.010764331
NCU10008T0	NCU10008.4	NCU10008.5	NCU10008	YPL262W	fumarate hydratase	A1. Convincing mass spec evidence in highly-purified purified mitochondria (our current study):	"| Neurospora crassa fumarate hydratase, mitochondrial precursor (translation) (534 aa)"	1	2	2	2_2	metabolism	TCA cycle	0.734197591	0.016035156	1.238065736	0.029700957
NCU03608T0	NCU03608.4	NCU03608.5	NCU03608	YLR355C	ketol-acid reductoisomerase	A1. Convincing mass spec evidence in highly-purified purified mitochondria (our current study):	"| Neurospora crassa ketol-acid reductoisomerase, mitochondrial precursor (translation) (403 aa)"	1	2	2	2_2	metabolism	TCA cycle	0.354120159	0.148333333	0.896433038	0.142074431
NCU07659T0	NCU07659.4	NCU07659.5	NCU07659	YNL071W	pyruvate dehydrogenase complex	A1. Convincing mass spec evidence in highly-purified purified mitochondria (our current study):	"BLAST Dihydrolipoamide acetyltransferase component (E2) of pyruvate dehydrogenase complex, which catalyzes the oxidative decarboxylation of pyruvate to acetyl-CoA | Neurospora crassa hypothetical protein similar to pyruvate dehydrogenase complex (translation) (459 aa); sometimes found by our mass spec expts in mt RNPs; also found in mt small ribosome subunit fraction and very abundantly in mt membranes by Kreader et al (Heckman 1989); called mrp3 based on now-questionable similarity to E. coli r protein S1"	1	2	2	2_2	metabolism	TCA cycle	0.302513186	0.196074202	0.727030647	0.26982561
NCU08471T0	NCU08471.4	NCU08471.5	NCU08471	YGR244C	succinyl-CoA ligase beta-chain	A1. Convincing mass spec evidence in highly-purified purified mitochondria (our current study):	BLAST succinyl-CoA ligase beta subunit; LSC2(yeast)| Neurospora crassa conserved hypothetical protein (translation) (448 aa)	1	2	2	2_2	metabolism	TCA cycle	0.171321403	0.404496082	0.377408801	0.673556391
NCU01227T0	NCU01227.4	NCU01227.5	NCU01227	YOR142W	succinyl-CoA ligase alpha-chain	A1. Convincing mass spec evidence in highly-purified purified mitochondria (our current study):	BLAST succinyl-CoA ligase alpha subunit; LSC1(yeast)| Neurospora crassa conserved hypothetical protein (translation) (334 aa)	1	2	2	2_2	metabolism	TCA cycle	0.244505913	0.261710104	0.353863296	0.701186929
NCU04579T0	NCU04579.4	NCU04579.5	NCU04579	YJR016C	dihydroxy-acid dehydratase	A1. Convincing mass spec evidence in highly-purified purified mitochondria (our current study):	| Neurospora crassa dihydroxy-acid dehydratase (translation) (597 aa)	1	2	5	2_5	metabolism	amino acids	0.788006808	0.011862069	1.387236376	0.015029155
NCU08877T0	NCU08877.4	NCU08877.5	NCU08877	YAL044C	glycine cleavage system H protein	A1. Convincing mass spec evidence in highly-purified purified mitochondria (our current study):	BLAST glycine cleavage system H protein 	1	2	5	2_5	metabolism	amino acids	0.727108888	0.01658444	1.325391802	0.019592944
NCU09058T0	NCU09058.4	NCU09058.5	NCU09058	NA	enoyl-CoA hydratase	"A3. Identifed in our current study with significant Mascot score, but only once: other evidence also indicates mitochondrial:"	BLAST crotonase/enol-CoA hydratase domain covers most of the protein;  (344 aa)	1	2	5	2_5	metabolism	amino acids	0.103194388	0.506207665	1.142598002	0.04706191
NCU02954T0	NCU02954.4	NCU02954.5	NCU02954	YIL094C	homoisocitrate dehydrogenase	A1. Convincing mass spec evidence in highly-purified purified mitochondria (our current study):	"BLAST homoisocitrate dehydrogenase, mitochondrial precursor "	1	2	5	2_5	metabolism	amino acids	0.570691359	0.040948181	1.072974285	0.065155221
NCU02127T0	NCU02127.4	NCU02127.5	NCU02127	NA	methylcrotonoyl-CoA carboxylase subunit beta	A1. Convincing mass spec evidence in highly-purified purified mitochondria (our current study):	"| Neurospora crassa methylcrotonoyl-CoA carboxylase beta chain, mitochondrial precursor (translation) (609 aa)"	1	2	5	2_5	metabolism	amino acids	0.068646262	0.601198744	1.063481454	0.068426443
NCU08002T0	NCU08002.4	NCU08002.5	NCU08002	YML042W	carnitine acetyl transferase	A1. Convincing mass spec evidence in highly-purified purified mitochondria (our current study):	| Neurospora crassa hypothetical protein similar to carnitine acetyl transferase (translation) (610 aa)	1	2	5	2_5	metabolism	amino acids	0.359984457	0.144150943	0.991303254	0.094577523
NCU01666T0	NCU01666.4	NCU01666.5	NCU01666	YCL009C	acetolactate synthase small subunit	A1. Convincing mass spec evidence in highly-purified purified mitochondria (our current study):	"BLAST acetolactate synthase small subunit, mitochondrial precursor "	1	2	5	2_5	metabolism	amino acids	0	1	0.962277776	0.106816421
NCU06924T0	NCU06924.4	NCU06924.5	NCU06924	YBL098W	kynurenine 3-monooxygenase	A1. Convincing mass spec evidence in highly-purified purified mitochondria (our current study):	| Neurospora crassa hypothetical protein similar to kynurenine 3-monooxygenase (translation) (508 aa)	1	2	5	2_5	metabolism	amino acids	0.315381951	0.182754871	0.954857098	0.110375479
NCU00591T0	NCU00591.4	NCU00591.5	NCU00591	YBR208C	methylcrotonoyl-CoA carboxylase subunit alpha	C1. Credible prediction or direct demonstration of mitochondrial localization by conventional biochemistry; homologs are known or predicted mitochondrial proteins:	"BLAST methylcrotonoyl-CoA carboxylase alpha chain, mitochondrial precursor "	1	2	5	2_5	metabolism	amino acids	0.339982991	0.160685343	0.874669291	0.155600531
NCU02677T0	NCU02677.4	NCU02677.5	NCU02677	YJR109C	arginine-3	A1. Convincing mass spec evidence in highly-purified purified mitochondria (our current study):	carbamoyl-phosphate synthase large subunit	1	2	5	2_5	metabolism	amino acids	0.1655444	0.410763074	0.840061333	0.175582822
NCU01821T0	NCU01821.4	NCU01821.5	NCU01821	YFL030W	alanine-glyoxylate aminotransferase	A1. Convincing mass spec evidence in highly-purified purified mitochondria (our current study):	"BLAST similar to alanine-glyoxylate transaminase yeast Agx1p (44% identical); SGD localization says mitochondrial, but activity is peroxisomal in many organisms
"	1	2	5	2_5	metabolism	amino acids	0.309981377	0.188910627	0.801770511	0.205657439
NCU02564T0	NCU02564.4	NCU02564.5	NCU02564	YGR012W	cysteine synthase 2	A2. Mass spec evidence from more than one other study and/or other evidence for being mitochondrial:	| Neurospora crassa cysteine synthase 2 (translation) (457 aa)	1	2	5	2_5	metabolism	amino acids	0.610879388	0.031850932	0.753686352	0.244550679
NCU10383T1	NCU10383.4	NCU08411.5	NCU08411	NA	aspartate aminotransferase	A1. Convincing mass spec evidence in highly-purified purified mitochondria (our current study):	"| Neurospora crassa aspartate aminotransferase, mitochondrial; 42% identical to yeast Aat2 (cytoplasmic); 37% identical to yeast Aat1 (mitochondrial); the other Neurospora aat (NCU07941) also hits yeast Aat2 best (54%) cf. 33% to yeat Aat1"	1	2	5	2_5	metabolism	amino acids	0	1	0.711025591	0.283896917
NCU00536T0	NCU00536.4	NCU00536.5	NCU00536	NA	homoserine O-acetyltransferase	A1. Convincing mass spec evidence in highly-purified purified mitochondria (our current study):	| Neurospora crassa hypothetical protein similar to homoserine O-acetyltransferase (translation) (526 aa)	1	2	5	2_5	metabolism	amino acids	0.424748623	0.099705291	0.696225767	0.297797007
NCU02475T0	NCU02475.4	NCU02475.5	NCU02475	YMR189W	glycine dehydrogenase	A1. Convincing mass spec evidence in highly-purified purified mitochondria (our current study):	| Neurospora crassa glycine dehydrogenase (translation) (1039 aa)	1	2	5	2_5	metabolism	amino acids	0.129263981	0.452768968	0.629984307	0.36894108
NCU03076T0	NCU03076.4	NCU03076.5	NCU03076	YHR037W	delta-1-pyrroline-5-carboxylate dehydrogenase	A1. Convincing mass spec evidence in highly-purified purified mitochondria (our current study):	"| Neurospora crassa delta-1-pyrroline-5-carboxylate dehydrogenase, mitochondrial precursor (translation) (602 aa)"	1	2	5	2_5	metabolism	amino acids	0.171477332	0.401726853	0.624706613	0.376173699
NCU02010T0	NCU02010.4	NCU02010.5	NCU02010	YNL104C	2-isopropylmalate synthase	C1. Credible prediction or direct demonstration of mitochondrial localization by conventional biochemistry; homologs are known or predicted mitochondrial proteins:	| Neurospora crassa 2-isopropylmalate synthase (translation) (626 aa)	1	2	5	2_5	metabolism	amino acids	0	1	0.549401726	0.458282828
NCU04754T0	NCU04754.4	NCU04754.5	NCU04754	YJR148W	branched-chain-amino-acid aminotransferase	A1. Convincing mass spec evidence in highly-purified purified mitochondria (our current study):	| Neurospora crassa branched-chain-amino-acid aminotransferase (translation) (428 aa)	1	2	5	2_5	metabolism	amino acids	0.413846428	0.107203883	0.543267218	0.466523088
NCU07941T0	NCU07941.4	NCU07941.5	NCU07941	YLR027C	aspartate aminotransferase	C1. Credible prediction or direct demonstration of mitochondrial localization by conventional biochemistry; homologs are known or predicted mitochondrial proteins:	| Neurospora crassa aspartate aminotransferase (translation) (483 aa)	1	2	5	2_5	metabolism	amino acids	0.199027653	0.349855552	0.528881454	0.48525042
NCU02936T0	NCU02936.4	NCU02936.5	NCU02936	YLR142W	proline oxidase	A1. Convincing mass spec evidence in highly-purified purified mitochondria (our current study):	BLAST conserved proline dehydrogenase domain C-terminal half of protein	1	2	5	2_5	metabolism	amino acids	0.124432455	0.46224382	0.522106904	0.494052439
NCU09545T0	NCU09545.4	NCU09545.5	NCU09545	YPL023C	methylenetetrahydrofolate reductase 2	C1. Credible prediction or direct demonstration of mitochondrial localization by conventional biochemistry; homologs are known or predicted mitochondrial proteins:	| Neurospora crassa hypothetical protein similar to methylenetetrahydrofolate reductase (translation) (682 aa)	1	2	5	2_5	metabolism	amino acids	0.117600629	0.482775463	0.480160836	0.546368647
NCU05805T0	NCU05805.4	NCU05805.5	NCU05805	YBR263W	serine hydroxymethyltransferase	A1. Convincing mass spec evidence in highly-purified purified mitochondria (our current study):	"| Neurospora crassa serine hydroxymethyltransferase, mitochondrial precursor (translation) (528 aa)"	1	2	5	2_5	metabolism	amino acids	0.570478175	0.040980176	0.427324462	0.611571823
NCU07682T0	NCU07682.4	NCU07682.5	NCU07682	YJL071W	arginine-14	C1. Credible prediction or direct demonstration of mitochondrial localization by conventional biochemistry; homologs are known or predicted mitochondrial proteins:	BLAST acetylglutamate synthase 	1	2	5	2_5	metabolism	amino acids	0.788234243	0.011893764	0.399083958	0.64784949
NCU02727T0	NCU02727.4	NCU02727.5	NCU02727	YDR019C	glycine cleavage system T protein	A1. Convincing mass spec evidence in highly-purified purified mitochondria (our current study):	"| Neurospora crassa hypothetical protein similar to aminomethyltransferase, mitochondrial precursor (translation) (456 aa)"	1	2	5	2_5	metabolism	amino acids	0.533212902	0.051697381	0.383591864	0.669340127
NCU02126T0	NCU02126.4	NCU02126.5	NCU02126	NA	isovaleryl-CoA dehydrogenase	C1. Credible prediction or direct demonstration of mitochondrial localization by conventional biochemistry; homologs are known or predicted mitochondrial proteins:	"| Neurospora crassa isovaleryl-CoA dehydrogenase, mitochondrial precursor (translation) (483 aa)"	1	2	5	2_5	metabolism	amino acids	0.497072969	0.064378194	0.382801493	0.670272195
NCU03761T0	NCU03761.4	NCU03761.5	NCU03761	YCL064C	hypothetical protein	C1. Credible prediction or direct demonstration of mitochondrial localization by conventional biochemistry; homologs are known or predicted mitochondrial proteins:	"BLAST 31% match to yeast Catabolic L-serine (L-threonine) deaminase, Cha1p | Neurospora crassa hypothetical protein (translation) (405 aa)"	1	2	5	2_5	metabolism	amino acids	0.328887019	0.170572942	0.378599076	0.673842861
NCU10048T0	NCU10048.4	NCU10048.5	NCU10048	YBR176W	3-methyl-2-oxobutanoate hydroxymethyltransferase	C1. Credible prediction or direct demonstration of mitochondrial localization by conventional biochemistry; homologs are known or predicted mitochondrial proteins:	| Neurospora crassa 3-methyl-2-oxobutanoate hydroxymethyltransferase (translation) (310 aa)	1	2	5	2_5	metabolism	amino acids	0.626699812	0.029986613	0.352502619	0.703341329
NCU07732T1	NCU07732.4	NCU07732.5	NCU07732	YOR303W	arginine-2	A1. Convincing mass spec evidence in highly-purified purified mitochondria (our current study):	"carbamoyl-phosphate synthase small subunit, mitochondrial precursor (translation) (454 aa)"	1	2	5	2_5	metabolism	amino acids	0.321671323	0.178610595	0.301280701	0.761174548
NCU02906T0	NCU02906.4	NCU02906.5	NCU02906	YKL029C	NAD-dependent malic enzyme 1	C1. Credible prediction or direct demonstration of mitochondrial localization by conventional biochemistry; homologs are known or predicted mitochondrial proteins:	"BLAST  Neurospora crassa hypothetical protein similar to malate dehydrogenase (translation) (612 aa); yeast homolog converts malate to pyruvate (""malic enzyme"");"	1	2	5	2_5	metabolism	amino acids	0	1	0.252732995	0.809375
NCU02802T0	NCU02802.4	NCU02802.5	NCU02802	YOR130C	mitochondrial ornithine carrier protein	C1. Credible prediction or direct demonstration of mitochondrial localization by conventional biochemistry; homologs are known or predicted mitochondrial proteins:	mitochondrial ornithine carrier protein	1	2	5	2_5	metabolism	amino acids	0.388230556	0.12498227	0.246336683	0.814144073
NCU03913T0	NCU03913.4	NCU03913.5	NCU03913	NA	2-oxoisovalerate dehydrogenase beta subunit	C1. Credible prediction or direct demonstration of mitochondrial localization by conventional biochemistry; homologs are known or predicted mitochondrial proteins:	"BLAST | Neurospora crassa 2-oxoisovalerate dehydrogenase beta subunit, mitochondrial precursor (translation) (418 aa); conserved Pyrimidine (PYR) binding domain of the beta subunits of the E1 components of human pyruvate dehydrogenase complex (E1- PDHc) and related proteins domain"	1	2	5	2_5	metabolism	amino acids	0.426125658	0.099195946	0.23998808	0.819849256
NCU03651T0	NCU03651.4	NCU03651.5	NCU03651	NA	NADP-dependent malic enzyme	C1. Credible prediction or direct demonstration of mitochondrial localization by conventional biochemistry; homologs are known or predicted mitochondrial proteins:	BLAST related to malate dehydrogenase 	1	2	5	2_5	metabolism	amino acids	0.123128725	0.464116945	0.220124656	0.837807265
NCU05410T0	NCU05410.4	NCU05410.5	NCU05410	YOL140W	acetylornithine aminotransferase	A1. Convincing mass spec evidence in highly-purified purified mitochondria (our current study):	"| Neurospora crassa acetylornithine aminotransferase, mitochondrial precursor (translation) (462 aa)"	1	2	5	2_5	metabolism	amino acids	0.454586702	0.083148841	0.203896373	0.850724982
NCU06727T0	NCU06727.4	NCU06727.5	NCU06727	YPR069C	spermidine-3	C1. Credible prediction or direct demonstration of mitochondrial localization by conventional biochemistry; homologs are known or predicted mitochondrial proteins:	| Neurospora crassa spermidine synthase (translation) (292 aa)	1	2	5	2_5	metabolism	amino acids	0.124157361	0.462980815	0.170275475	0.87683153
NCU06189T0	NCU06189.4	NCU06189.5	NCU06189	YDR232W	5-aminolevulinate synthase	A1. Convincing mass spec evidence in highly-purified purified mitochondria (our current study):	"| Neurospora crassa 5-aminolevulinate synthase, mitochondrial precursor (translation) (630 aa)"	1	2	5	2_5	metabolism	amino acids	0.189938061	0.364622144	0.088985084	0.938347248
NCU01667T0	NCU01667.4	NCU01667.5	NCU01667	YJL088W	arginine-12	A1. Convincing mass spec evidence in highly-purified purified mitochondria (our current study):	"| Neurospora crassa ornithine carbamoyltransferase, mitochondrial precursor (translation) (360 aa)"	1	2	5	2_5	metabolism	amino acids	0	1	0.066626932	0.952905213
NCU05526T1	NCU05526.4	NCU05526.5	NCU05526	NA	lysine-5	C1. Credible prediction or direct demonstration of mitochondrial localization by conventional biochemistry; homologs are known or predicted mitochondrial proteins:	"| Neurospora crassa homocitrate synthase, mitochondrial precursor (translation) (314 aa)"	1	2	5	2_5	metabolism	amino acids	0	1	0.025830625	0.963206451
NCU05683T0	NCU05683.4	NCU05683.5	NCU05683	NA	dihydroxy-acid dehydratase	C1. Credible prediction or direct demonstration of mitochondrial localization by conventional biochemistry; homologs are known or predicted mitochondrial proteins:	dihydroxy-acid dehydratase; BLAST homolog of yeast Ilv3p 	1	2	5	2_5	metabolism	amino acids	0.296705742	0.201520542	0.022297627	0.964357971
NCU03607T0	NCU03607.4	NCU03607.5	NCU03607	YKL218C	threonine dehydratase catabolic	C1. Credible prediction or direct demonstration of mitochondrial localization by conventional biochemistry; homologs are known or predicted mitochondrial proteins:	BLAST related to threonine dehydratase	1	2	5	2_5	metabolism	amino acids	0.526521962	0.053969611	0	1
NCU08011T0	NCU08011.4	NCU08011.5	NCU08011	NA	aminotransferase	C1. Credible prediction or direct demonstration of mitochondrial localization by conventional biochemistry; homologs are known or predicted mitochondrial proteins:	BLAST OAT-like domain; 31% identical to yeast arg8p (acetylorthine aminotransferase) | Neurospora crassa hypothetical protein similar to aminotransferase (translation) (470 aa)	1	2	5	2_5	metabolism	amino acids	0.081762036	0.582548426	0	1
NCU07682T1	NCU07682.4	NCU07682.5	NCU07682	YJL071W	arginine-14	C1. Credible prediction or direct demonstration of mitochondrial localization by conventional biochemistry; homologs are known or predicted mitochondrial proteins:	BLAST acetylglutamate synthase 	1	2	5	2_5	metabolism	amino acids	0	1	0	1
NCU04156T0	NCU04156.4	NCU04156.5	NCU04156	YMR202W	ergosterol-1	A2. Mass spec evidence from more than one other study and/or other evidence for being mitochondrial:	| Neurospora crassa C-8 sterol isomerase (translation) (257 aa)	1	2	6	2_6	metabolism	lipid	0.245040426	0.261140508	1.262441493	0.026118665
NCU07859T0	NCU07859.4	NCU07859.5	NCU07859	NA	cyclopropane-fatty-acyl-phospholipid synthase	A2. Mass spec evidence from more than one other study and/or other evidence for being mitochondrial:	| Neurospora crassa hypothetical protein similar to cyclopropane-fatty-acyl-phospholipid synthase (translation) (526 aa)	1	2	6	2_6	metabolism	lipid	0.071782834	0.59734823	1.261790354	0.02617284
NCU09643T0	NCU09643.4	NCU09643.5	NCU09643	YBR029C	phosphatidate cytidylyltransferase	C1. Credible prediction or direct demonstration of mitochondrial localization by conventional biochemistry; homologs are known or predicted mitochondrial proteins:	"| Neurospora crassa phosphatidate cytidylyltransferase (translation) (450 aa) yeast Phosphatidate cytidylyltransferase (CDP-diglyceride synthetase); an enzyme that catalyzes that conversion of CTP + phosphate into diphosphate + CDP-diaclglyerol, a critical step in the synthesis of all major yeast phospholipids"	1	2	6	2_6	metabolism	lipid	0.222307589	0.310645372	1.044031059	0.075446348
NCU08924T0	NCU08924.4	NCU08924.5	NCU08924	NA	acyl-CoA dehydrogenase	C1. Credible prediction or direct demonstration of mitochondrial localization by conventional biochemistry; homologs are known or predicted mitochondrial proteins:	BLAST | Neurospora crassa hypothetical protein similar to acyl-CoA dehydrogenase (translation) (523 aa) conserved ACAD domain (acyl-CoA dehyd.) aa120-510 and cytB domain aa10-70 (total aa522); no clear yeast homologue	1	2	6	2_6	metabolism	lipid	0.545520446	0.048181818	0.991769822	0.094453574
NCU04013T1	NCU04013.4	NCU04013.5	NCU04013	YMR110C	yellow-1	A2. Mass spec evidence from more than one other study and/or other evidence for being mitochondrial:	"BLAST: aldehyde dehydrogenase; yeast homolog (36% over total protein): Putative fatty aldehyde dehydrogenase, located in the mitochondrial 
outer membrane and also in lipid particles; has similarity 
to human fatty aldehyde dehydrogenase (FALDH) which is 
implicated in Sjogren-Larsson syndrome; Hfd1p [Saccharomyces 
cerevisiae]; matches several other yeast mitochondrial aldehyde dehydrogenases around 26 - 34%
 Neurospora crassa conserved hypothetical protein (translation) (534 aa)"	1	2	6	2_6	metabolism	lipid	0.221061274	0.31227199	0.957393046	0.109222479
NCU04380T0	NCU04380.4	NCU04380.5	NCU04380	YOR317W	acyl-CoA synthetase	A2. Mass spec evidence from more than one other study and/or other evidence for being mitochondrial:	"BLAST: conserved; yeast: Long chain fatty acyl-CoA synthetase with a preference for C12:0-C16:0 
fatty acids; involved in the activation of imported 
fatty acids; localized to both lipid particles and mitochondrial 
outer membrane; essential for stationary phase; Faa1p "	1	2	6	2_6	metabolism	lipid	0	1	0.730144643	0.265904096
NCU03525T0	NCU03525.4	NCU03525.5	NCU03525	YKL055C	3-oxyacyl-[acyl carrier protein] reductase 1	C1. Credible prediction or direct demonstration of mitochondrial localization by conventional biochemistry; homologs are known or predicted mitochondrial proteins:	"BLAST comprised almost entirely of NADB_Rossman fold; annotated as 3-oxoacyl-[acyl-carrier-protein]-reductase, yeast homolog 23% over most of the protein (E value = 4e-10); but some homologs annotated as other reductases."	1	2	6	2_6	metabolism	lipid	0.072653183	0.595	0.603901585	0.39858206
NCU06518T0	NCU06518.4	NCU06518.5	NCU06518	NA	NADH-cytochrome b5 reductase 2	C1. Credible prediction or direct demonstration of mitochondrial localization by conventional biochemistry; homologs are known or predicted mitochondrial proteins:	BLAST yeast NADH-cytochrome b5 reductase	1	2	6	2_6	metabolism	lipid	0	1	0.502304779	0.520611983
NCU07308T0	NCU07308.4	NCU07308.5	NCU07308	YPL231W	fatty acid synthase alpha subunit reductase	C1. Credible prediction or direct demonstration of mitochondrial localization by conventional biochemistry; homologs are known or predicted mitochondrial proteins:	| Neurospora crassa fatty acid synthase alpha subunit reductase (translation) (1865 aa)	1	2	6	2_6	metabolism	lipid	0.027215404	0.639503428	0.494955565	0.529570572
NCU01181T0	NCU01181.4	NCU01181.5	NCU01181	NA	acyl-CoA dehydrogenase family member 11	C1. Credible prediction or direct demonstration of mitochondrial localization by conventional biochemistry; homologs are known or predicted mitochondrial proteins:	"acyl-CoA dehydrogenase family member 11, predicted mitochondrial"	1	2	6	2_6	metabolism	lipid	0.102048578	0.516437872	0.460303496	0.572161604
NCU03372T0	NCU03372.4	NCU03372.5	NCU03372	NA	nonspecific lipid-transfer protein	C1. Credible prediction or direct demonstration of mitochondrial localization by conventional biochemistry; homologs are known or predicted mitochondrial proteins:	"BLAST | Neurospora crassa nonspecific lipid-transfer protein, mitochondrial precursor (translation) (459 aa); no yeast homologue"	1	2	6	2_6	metabolism	lipid	0.744044231	0.015020492	0.445483506	0.589336384
NCU06877T0	NCU06877.4	NCU06877.5	NCU06877	YLR380W	CRAL/TRIO domain-containing protein	C1. Credible prediction or direct demonstration of mitochondrial localization by conventional biochemistry; homologs are known or predicted mitochondrial proteins:	BLAST Phosphatidylinositol transfer protein; yeast homolog localized to mt and cytosol| Neurospora crassa hypothetical protein (translation) (654 aa)	1	2	6	2_6	metabolism	lipid	0.451754483	0.084363905	0.411193958	0.630280224
NCU03603T0	NCU03603.4	NCU03603.5	NCU03603	NA	cytochrome b5	C1. Credible prediction or direct demonstration of mitochondrial localization by conventional biochemistry; homologs are known or predicted mitochondrial proteins:	BLAST probable cytochrome b5	1	2	6	2_6	metabolism	lipid	0.091801189	0.551031796	0.397125549	0.650388021
NCU03910T0	NCU03910.4	NCU03910.5	NCU03910	YNL111C	microsomal cytochrome b5	A2. Mass spec evidence from more than one other study and/or other evidence for being mitochondrial:	BLAST probable cytochrome b5; sterol biosynthesis	1	2	6	2_6	metabolism	lipid	0.058287485	0.611621674	0.238648698	0.821658527
NCU01107T0	NCU01107.4	NCU01107.5	NCU01107	NA	short-chain dehydrogenase	C1. Credible prediction or direct demonstration of mitochondrial localization by conventional biochemistry; homologs are known or predicted mitochondrial proteins:	BLAST: similar to short chain dehydrogenase/reductase family protein (translation) (334 aa); no yeast homolog	1	2	6	2_6	metabolism	lipid	0	1	0.189917017	0.862426405
NCU11324T0	NCU11324.4	NCU11324.5	NCU11324	YPR097W	PX domain-containing protein	C1. Credible prediction or direct demonstration of mitochondrial localization by conventional biochemistry; homologs are known or predicted mitochondrial proteins:	BLAST | Neurospora crassa hypothetical protein similar to PX domain protein (translation) (964 aa) conserved domain The phosphoinositide binding Phox Homology domain of uncharacterized fungal proteins	1	2	6	2_6	metabolism	lipid	0.209599761	0.331955098	0.059459841	0.954772999
NCU04013T0	NCU04013.4	NCU04013.5	NCU04013	YMR110C	yellow-1	A2. Mass spec evidence from more than one other study and/or other evidence for being mitochondrial:	"BLAST: aldehyde dehydrogenase; yeast homolog (36% over total protein): Putative fatty aldehyde dehydrogenase, located in the mitochondrial 
outer membrane and also in lipid particles; has similarity 
to human fatty aldehyde dehydrogenase (FALDH) which is 
implicated in Sjogren-Larsson syndrome; Hfd1p [Saccharomyces 
cerevisiae]; matches several other yeast mitochondrial aldehyde dehydrogenases around 26 - 34%
 Neurospora crassa conserved hypothetical protein (translation) (534 aa)"	1	2	6	2_6	metabolism	lipid	0.25450459	0.250181079	0	1
NCU05011T0	NCU05011.4	NCU05011.5	NCU05011	NA	polyketide synthase-2	C1. Credible prediction or direct demonstration of mitochondrial localization by conventional biochemistry; homologs are known or predicted mitochondrial proteins:	BLAST polyketide synthase/acyl transferase domains	1	2	6	2_6	metabolism	lipid	0	1	0	1
NCU05119T0	NCU05119.4	NCU05119.5	NCU05119	YER058W	hypothetical protein	C1. Credible prediction or direct demonstration of mitochondrial localization by conventional biochemistry; homologs are known or predicted mitochondrial proteins:	BLAST related to cytochrome c oxidase assembly factor 	1	3	1	3_1	"import, biogenesis"	other	0.104321435	0.502139982	1.455091816	0.011390625
NCU04578T0	NCU04578.4	NCU04578.5	NCU04578	NA	ATP-dependent Clp protease proteolytic subunit 1	A1. Convincing mass spec evidence in highly-purified purified mitochondria (our current study):	BLAST ATP-dependent Clp protease proteolytic subunit 1	1	3	1	3_1	"import, biogenesis"	other	0.239537012	0.267730126	1.395065873	0.014557522
NCU01041T0	NCU01041.4	NCU01041.5	NCU01041	YKR087C	mitochondrial metalloendopeptidase OMA1	C1. Credible prediction or direct demonstration of mitochondrial localization by conventional biochemistry; homologs are known or predicted mitochondrial proteins:	"BLAST: c-terminal M48 peptidase domain conserved in many organisms; Metalloendopeptidase of the mitochondrial inner membrane, involved 
in turnover of membrane-embedded proteins; member of a 
family of predicted membrane-bound metallopeptidases in prokaryotes 
and higher eukaryotes; Oma1p [Saccharomyces cerevisiae]
"	1	3	1	3_1	"import, biogenesis"	other	0.154237057	0.419893562	1.246916324	0.028210399
NCU11666T0	NCU11666.4	NCU11637.5	NCU11637	NA	mitochondrial inner membrane protease subunit 1	C1. Credible prediction or direct demonstration of mitochondrial localization by conventional biochemistry; homologs are known or predicted mitochondrial proteins:	BLAST S26_SPase_I signal peptidase domain; yeast Imp1 subunit 1 of inner mitochondrial membrane protease required for processing of intermembrane space proteins	1	3	1	3_1	"import, biogenesis"	other	0.168895114	0.407299329	1.109973685	0.05440239
NCU09228T0	NCU09228.4	NCU09228.5	NCU09228	YKL157W	aminopeptidase 2	A2. Mass spec evidence from more than one other study and/or other evidence for being mitochondrial:	"BLAST: Neurospora crassa aminopeptidase 2 (translation) (905 aa); best yeast homolog (55% covering almost full length): Zinc-dependent metallopeptidase yscII, may have a role in obtaining 
leucine from dipeptide substrates; Ape2p, annotated as mitochondrial in yeast."	1	3	1	3_1	"import, biogenesis"	other	0.34125506	0.158620171	1.074701235	0.064740321
NCU05778T0	NCU05778.4	NCU05778.5	NCU05778	YPL135W	iron sulfur cluster assembly protein 1	C1. Credible prediction or direct demonstration of mitochondrial localization by conventional biochemistry; homologs are known or predicted mitochondrial proteins:	"| Neurospora crassa iron sulfur cluster assembly protein 1, mitochondrial precursor (translation) (186 aa)"	1	3	1	3_1	"import, biogenesis"	other	0.446469414	0.087111756	1.073593009	0.065014138
NCU01070T0	NCU01070.4	NCU01070.5	NCU01070	YHR189W	hypothetical protein	C1. Credible prediction or direct demonstration of mitochondrial localization by conventional biochemistry; homologs are known or predicted mitochondrial proteins:	BLAST: well-conserved peptidyl-tRNA hydrolase; only yeast hit (Pth1p; mitochondrial PTH) is weak 29% but covers most of the protein.	1	3	1	3_1	"import, biogenesis"	other	0.242081931	0.264484099	1.024629579	0.082116725
NCU09223T0	NCU09223.4	NCU09223.5	NCU09223	YCL043C	protein disulfide-isomerase	A1. Convincing mass spec evidence in highly-purified purified mitochondria (our current study):	| Neurospora crassa protein disulfide-isomerase precursor (translation) (506 aa)	1	3	1	3_1	"import, biogenesis"	other	0	1	0.999964102	0.090915903
NCU03966T0	NCU03966.4	NCU03966.5	NCU03966	YAL048C	mitochondrial Rho GTPase 1	A2. Mass spec evidence from more than one other study and/or other evidence for being mitochondrial:	"BLAST | Neurospora crassa hypothetical protein similar to mitochondrial GTPase Miro-2 (translation) (630 aa); yeast Evolutionarily-conserved tail-anchored outer mitochondrial membrane GTPase which regulates mitochondrial morphology; cells lacking Gem1p contain collapsed, globular, or grape-like mitochondria; not required for pheromone-induced cell death"	1	3	1	3_1	"import, biogenesis"	other	0.183724427	0.374029808	0.963027261	0.106661491
NCU07153T0	NCU07153.4	NCU07153.5	NCU07153	YFR044C	glutamate carboxypeptidase	"B2. Identifed in our current study with significant Mascot score, but only once: no other evidence suggests mitochondrial:"	"BLAST; highly conserved; Probable di- and tri-peptidase; forms a complex with Dug2p and 
Dug3p to degrade glutathione (GSH) and other peptides containing 
a gamma-glu-X bond in an alternative pathway to GSH degradation 
by gamma-glutamyl transpeptidase (Ecm38p); Dug1p 
[Saccharomyces cerevisiae]"	1	3	1	3_1	"import, biogenesis"	other	0.248777199	0.258411722	0.918363335	0.129304161
NCU07988T0	NCU07988.4	NCU07988.5	NCU07988	YGR028W	ATPase family AAA domain-containing protein 1	A2. Mass spec evidence from more than one other study and/or other evidence for being mitochondrial:	"BLAST:AAA-ATPase family; mitochondrial protein involved in sorting of proteins in the 
mitochondria; putative membrane-spanning ATPase; Msp1p [Saccharomyces 
cerevisiae]"	1	3	1	3_1	"import, biogenesis"	other	0	1	0.871722033	0.157575958
NCU04307T0	NCU04307.4	NCU04307.5	NCU04307	YLR168C	MSF1	C1. Credible prediction or direct demonstration of mitochondrial localization by conventional biochemistry; homologs are known or predicted mitochondrial proteins:	| Neurospora crassa protein MSF1 (translation) (199 aa); BLAST: possibly involved in intramitochondrial protein sorting	1	3	1	3_1	"import, biogenesis"	other	0.780608166	0.012171946	0.759036091	0.240571429
NCU00641T0	NCU00641.4	NCU00641.5	NCU00641	YJL003W	cytochrome c oxidase-assembly factor cox-16	C1. Credible prediction or direct demonstration of mitochondrial localization by conventional biochemistry; homologs are known or predicted mitochondrial proteins:	"BLAST: conserved in most organisms. Yeast: Mitochondrial inner membrane protein, required for assembly of 
cytochrome c oxidase; Cox16p [Saccharomyces cerevisiae]"	1	3	1	3_1	"import, biogenesis"	other	0.159835292	0.414898658	0.678538334	0.316094246
NCU04481T0	NCU04481.4	NCU04481.5	NCU04481	YEL052W	mitochondrial ATPase	C1. Credible prediction or direct demonstration of mitochondrial localization by conventional biochemistry; homologs are known or predicted mitochondrial proteins:	"BLAST | Neurospora crassa hypothetical protein similar to mitochondrial ATPase Afg1 (translation) (556 aa); yeast Conserved protein that may act as a chaperone in the degradation 
of misfolded or unassembled cytochrome c oxidase subunits; 
localized to matrix face of the mitochondrial inner membrane; 
member of the AAA family but lacks a protease domain; Afg1p"	1	3	1	3_1	"import, biogenesis"	other	0.522877211	0.055243902	0.57603664	0.42863251
NCU00578T0	NCU00578.4	NCU00578.5	NCU00578	NA	peptidyl-prolyl cis-trans isomerase-like 1	C1. Credible prediction or direct demonstration of mitochondrial localization by conventional biochemistry; homologs are known or predicted mitochondrial proteins:	"| Neurospora crassa peptidyl-prolyl cis-trans isomerase ppi1 (translation) (164 aa); Mitochondrial peptidyl-prolyl cis-trans isomerase (cyclophilin), 
catalyzes the cis-trans isomerization of peptide bonds N-terminal 
to proline residues; involved in protein refolding 
after import into mitochondria; Cpr3p [Saccharomyces cerevisiae]"	1	3	1	3_1	"import, biogenesis"	other	0.489255686	0.0677	0.573376315	0.431729571
NCU01501T0	NCU01501.4	NCU01501.5	NCU01501	NA	mitochondrial peptidyl-tRNA hydrolase Pth2	C1. Credible prediction or direct demonstration of mitochondrial localization by conventional biochemistry; homologs are known or predicted mitochondrial proteins:	"BLAST well-conserved mitochondrial peptidyl-tRNA hydrolase; Yeast: Pth2p 55% identity over C-terminal half (the hydrolase domain).One of two (see also PTH1) mitochondrially-localized peptidyl-tRNA 
hydrolases"	1	3	1	3_1	"import, biogenesis"	other	0.198123452	0.351368958	0.529160524	0.485174966
NCU08303T0	NCU08303.4	NCU08303.5	NCU08303	NA	LON domain serine protease	C1. Credible prediction or direct demonstration of mitochondrial localization by conventional biochemistry; homologs are known or predicted mitochondrial proteins:	BLAST | Neurospora crassa hypothetical protein similar to LON domain serine protease (translation) (938 aa) yeast Mitochondrial ATP-dependent protease involved in intramitochondrial proteolysis; involved in degradation of misfolded proteins in mitochondria; required for bigenesis and maintenance of mitochondria	1	3	1	3_1	"import, biogenesis"	other	0.374358851	0.134002248	0.526656243	0.487582748
NCU08707T0	NCU08707.4	NCU08707.5	NCU08707	YLL027W	iron sulfur assembly protein	C1. Credible prediction or direct demonstration of mitochondrial localization by conventional biochemistry; homologs are known or predicted mitochondrial proteins:	BLAST conserved domain iron-sulfur cluster assembly scaffold protein aa156-261 (total aa261) yeast iron sulfur assembly-related protein	1	3	1	3_1	"import, biogenesis"	other	0.365988312	0.140022002	0.524553499	0.49024642
NCU06618T0	NCU06618.4	NCU06618.5	NCU06618	YCL057W	metallopeptidase MepB	C1. Credible prediction or direct demonstration of mitochondrial localization by conventional biochemistry; homologs are known or predicted mitochondrial proteins:	"BLAST yeast Zinc metalloendopeptidase, found in the cytoplasm and intermembrane 
space of mitochondria; with Cym1p, involved in degradation 
of mitochondrial proteins and of presequence peptides 
cleaved from imported proteins"	1	3	1	3_1	"import, biogenesis"	other	0.239537012	0.267730126	0.498334791	0.5254531
NCU06031T0	NCU06031.4	NCU06031.5	NCU06031	YBL064C	mitochondrial peroxiredoxin PRX1	C1. Credible prediction or direct demonstration of mitochondrial localization by conventional biochemistry; homologs are known or predicted mitochondrial proteins:	BLAST mitochondrial peroxiredoxin PRX1	1	3	1	3_1	"import, biogenesis"	other	0.679757785	0.022183908	0.052541893	0.957222634
NCU06193T0	NCU06193.4	NCU06193.5	NCU06193	YLL006W	mitochondrial morphology maintaining protein MMM1	C1. Credible prediction or direct demonstration of mitochondrial localization by conventional biochemistry; homologs are known or predicted mitochondrial proteins:	BLAST maintaining mitochondrial morphology protein MMM1 	1	3	3	3_3	"import, biogenesis"	TOM	0.100979895	0.523213115	1.311165044	0.020686922
NCU00923T0	NCU00923.4	NCU00923.5	NCU00923	NA	hypothetical protein	A2. Mass spec evidence from more than one other study and/or other evidence for being mitochondrial:	mitochondrial outer membrane beta barrel translocase subunit TOB37	1	3	3	3_3	"import, biogenesis"	TOM	0	1	1.052509857	0.072250686
NCU07824T0	NCU07824.4	NCU07824.5	NCU07824	YAL010C	MDM10	C1. Credible prediction or direct demonstration of mitochondrial localization by conventional biochemistry; homologs are known or predicted mitochondrial proteins:	"MDM10; BLAST yeast subunit of both the Mdm10-Mdm12-Mmm1 complex and the mitochondrial 
sorting and assembly machinery (SAM complex); functions 
in both the general and Tom40p-specific pathways for import 
and assembly of outer membrane beta-barrel proteins; Mdm10p 
"	1	3	3	3_3	"import, biogenesis"	TOM	0.709124721	0.018571429	0.808927493	0.200093403
NCU02474T0	NCU02474.4	NCU02474.5	NCU02474	NA	translocase of outer mitochondrial membrane 5	A2. Mass spec evidence from more than one other study and/or other evidence for being mitochondrial:	TOM5 subunit: translocase of the outer mitochondrial membrane (51 aa)	1	3	3	3_3	"import, biogenesis"	TOM	0	1	0.75101567	0.247051482
NCU02067T0	NCU02067.4	NCU02067.5	NCU02067	NA	mitochondrial inheritance component mdm12	C1. Credible prediction or direct demonstration of mitochondrial localization by conventional biochemistry; homologs are known or predicted mitochondrial proteins:	mitochondrial inheritance component mdm12	1	3	3	3_3	"import, biogenesis"	TOM	0	1	0.590622288	0.413376524
NCU09477T1	NCU09477.4	NCU09477.5	NCU09477	NA	"ADP, ATP carrier protein"	A1. Convincing mass spec evidence in highly-purified purified mitochondria (our current study):	"| Neurospora crassa ADP,ATP carrier protein (translation) (314 aa)"	1	3	4	3_4	"import, biogenesis"	other transporter	NA	NaN	NA	NaN
NCU06662T0	NCU06662.4	NCU06662.5	NCU06662	NA	mitochondrial carrier protein	C1. Credible prediction or direct demonstration of mitochondrial localization by conventional biochemistry; homologs are known or predicted mitochondrial proteins:	"BLAST has mito carrier protein conserved domains, multiple yeast homologs"	1	3	4	3_4	"import, biogenesis"	other transporter	0.571304757	0.040861878	1.22917516	0.030809859
NCU05075T0	NCU05075.4	NCU05075.5	NCU05075	YBR291C	mitochondrial tricarboxylate transporter	A2. Mass spec evidence from more than one other study and/or other evidence for being mitochondrial:	mitochondrial tricarboxylate transport protein (translation) (298 aa)	1	3	4	3_4	"import, biogenesis"	other transporter	0.575325148	0.039810056	1.136072226	0.048791667
NCU04837T0	NCU04837.4	NCU04837.5	NCU04837	YOR222W	mitochondrial 2-oxodicarboxylate carrier 1	A2. Mass spec evidence from more than one other study and/or other evidence for being mitochondrial:	| Neurospora crassa mitochondrial 2-oxodicarboxylate carrier 1 (translation) (312 aa)	1	3	4	3_4	"import, biogenesis"	other transporter	0.361331886	0.1435141	1.131354045	0.049618557
NCU02269T0	NCU02269.4	NCU02269.5	NCU02269	YPR058W	mitochondrial carnitine/acylcarnitine carrier protein	A2. Mass spec evidence from more than one other study and/or other evidence for being mitochondrial:	BLAST comprised of three mito_carrier superfamily domains; yeast homolog Ymc1 	1	3	4	3_4	"import, biogenesis"	other transporter	0.316956229	0.182541133	1.053241058	0.072062328
NCU01813T0	NCU01813.4	NCU01813.5	NCU01813	NA	high affinity glucose transporter	C1. Credible prediction or direct demonstration of mitochondrial localization by conventional biochemistry; homologs are known or predicted mitochondrial proteins:	"BLAST sugar transporter, weak hits to several yeast transporters"	1	3	4	3_4	"import, biogenesis"	other transporter	0.222544606	0.299908167	0.924787005	0.125478955
NCU07263T0	NCU07263.4	NCU07263.5	NCU07263	YOR100C	carnitine/acyl carnitine carrier	C1. Credible prediction or direct demonstration of mitochondrial localization by conventional biochemistry; homologs are known or predicted mitochondrial proteins:	| Neurospora crassa hypothetical protein similar to carnitine/acyl carnitine carrier (translation) (343 aa)	1	3	4	3_4	"import, biogenesis"	other transporter	0.448549925	0.086102564	0.910063962	0.134794034
NCU02352T0	NCU02352.4	NCU02352.5	NCU02352	NA	solute carrier family 25 protein	C1. Credible prediction or direct demonstration of mitochondrial localization by conventional biochemistry; homologs are known or predicted mitochondrial proteins:	BLAST conserved in some fungi two Mitochondrial carrier domains	1	3	4	3_4	"import, biogenesis"	other transporter	0.645057467	0.026907514	0.80610726	0.202202208
NCU04180T0	NCU04180.4	NCU04180.5	NCU04180	YIL134W	mitochondrial folate carrier protein Flx1	C1. Credible prediction or direct demonstration of mitochondrial localization by conventional biochemistry; homologs are known or predicted mitochondrial proteins:	BLAST related to FAD carrier protein FLX1; also annotated in some fungi as folate carrier	1	3	4	3_4	"import, biogenesis"	other transporter	0.460180987	0.081069519	0.786908222	0.215302946
NCU07927T0	NCU07927.4	NCU07927.5	NCU07927	NA	mitochondrial carrier protein	C1. Credible prediction or direct demonstration of mitochondrial localization by conventional biochemistry; homologs are known or predicted mitochondrial proteins:	"BLAST yeast S-adenosylmethionine transporter of the mitochondrial inner membrane, 
member of the mitochondrial carrier family"	1	3	4	3_4	"import, biogenesis"	other transporter	0.088405258	0.557223382	0.720719243	0.275413386
NCU01241T0	NCU01241.4	NCU01241.5	NCU01241	YPR021C	mitochondrial carrier protein	A1. Convincing mass spec evidence in highly-purified purified mitochondria (our current study):	| Neurospora crassa hypothetical protein similar to mitochondrial inner membrane protein (translation) (707 aa)	1	3	4	3_4	"import, biogenesis"	other transporter	0.138755582	0.43816129	0.705773091	0.288432587
NCU05029T0	NCU05029.4	NCU05029.5	NCU05029	YMR301C	iron-sulfur clusters transporter atm-1	"A3. Identifed in our current study with significant Mascot score, but only once: other evidence also indicates mitochondrial:"	| Neurospora crassa mitochondrial iron-sulfur cluster transporter ATM1	1	3	4	3_4	"import, biogenesis"	other transporter	0.014325916	0.658976134	0.600103445	0.402473786
NCU07879T0	NCU07879.4	NCU07879.5	NCU07879	YMR177W	mitochondrial metal transporter 2	A2. Mass spec evidence from more than one other study and/or other evidence for being mitochondrial:	BLAST yeast Putative metal transporter involved in mitochondrial iron accumulation	1	3	4	3_4	"import, biogenesis"	other transporter	0.613306032	0.031482412	0.581631308	0.423340807
NCU02337T0	NCU02337.4	NCU02337.5	NCU02337	NA	mitochondrial carrier protein	C1. Credible prediction or direct demonstration of mitochondrial localization by conventional biochemistry; homologs are known or predicted mitochondrial proteins:	BLAST mito carrier domain; no convincing yeast homolog	1	3	4	3_4	"import, biogenesis"	other transporter	0.541486133	0.049257773	0.558986983	0.4474369
NCU11965T0	NCU11965.4	NCU01611.5	NCU01611	YAR035W	carnitine acetyl transferase	C1. Credible prediction or direct demonstration of mitochondrial localization by conventional biochemistry; homologs are known or predicted mitochondrial proteins:	| Neurospora crassa hypothetical protein similar to carnitine acetyl transferase (translation) (919 aa)	1	3	4	3_4	"import, biogenesis"	other transporter	0.332848313	0.167478049	0.54467193	0.464963705
NCU11312T0	NCU11312.4	NCU11312.5	NCU11312	YOL130W	CorA family metal ion transporter	C1. Credible prediction or direct demonstration of mitochondrial localization by conventional biochemistry; homologs are known or predicted mitochondrial proteins:	BLAST conserved CorA domain 279-615aa (total aa628) Mg and Co transporters; a couple of yeast transporter homologues	1	3	4	3_4	"import, biogenesis"	other transporter	0.391774276	0.122735453	0.423225534	0.61701014
NCU00227T0	NCU00227.4	NCU00227.5	NCU00227	YOR271C	mitochondrial cation transporter	C1. Credible prediction or direct demonstration of mitochondrial localization by conventional biochemistry; homologs are known or predicted mitochondrial proteins:	| Neurospora crassa hypothetical protein similar to mitochondrial cation transporter (translation) (341 aa)	1	3	4	3_4	"import, biogenesis"	other transporter	0.211567289	0.324973161	0.384684568	0.667873915
NCU01564T0	NCU01564.4	NCU01564.5	NCU01564	YNL083W	calcium dependent mitochondrial carrier protein	C1. Credible prediction or direct demonstration of mitochondrial localization by conventional biochemistry; homologs are known or predicted mitochondrial proteins:	| Neurospora crassa hypothetical protein similar to Ca2+ dependent mitochondrial carrier protein (translation) (632 aa)	1	3	4	3_4	"import, biogenesis"	other transporter	0.068132386	0.601653929	0.351239168	0.704911441
NCU04304T0	NCU04304.4	NCU04304.5	NCU04304	YNL055C	outer mitochondrial membrane protein porin	A1. Convincing mass spec evidence in highly-purified purified mitochondria (our current study):	| Neurospora crassa outer mitochondrial membrane protein porin (translation) (284 aa)	1	3	4	3_4	"import, biogenesis"	other transporter	0.186757838	0.369446056	0.325830041	0.731071916
NCU07465T0	NCU07465.4	NCU07465.5	NCU07465	YER053C	mitochondrial phosphate carrier protein 2	A1. Convincing mass spec evidence in highly-purified purified mitochondria (our current study):	| Neurospora crassa mitochondrial phosphate carrier protein 2 (translation) (383 aa)	1	3	4	3_4	"import, biogenesis"	other transporter	0.171087193	0.404553306	0.299136204	0.763068576
NCU01810T0	NCU01810.4	NCU01810.5	NCU01810	NA	hypothetical protein	C1. Credible prediction or direct demonstration of mitochondrial localization by conventional biochemistry; homologs are known or predicted mitochondrial proteins:	BLAST related to CARNITINE/ACYLCARNITINE TRANSLOCASE	1	3	4	3_4	"import, biogenesis"	other transporter	0.351175666	0.150359562	0.21001935	0.845080362
NCU10732T0	NCU10732.4	NCU10732.5	NCU10732	NA	mitochondrial dicarboxylate transporter	C1. Credible prediction or direct demonstration of mitochondrial localization by conventional biochemistry; homologs are known or predicted mitochondrial proteins:	"BLAST Putative mitochondrial 2-oxoglutarate/malate carrier 
protein | Neurospora crassa hypothetical protein similar to mitochondrial dicarboxylate carrier protein (translation) (332 aa)"	1	3	4	3_4	"import, biogenesis"	other transporter	0	1	0.165899702	0.880959302
NCU03921T0	NCU03921.4	NCU03921.5	NCU03921	NA	mitochondrial chaperone bcs1	C1. Credible prediction or direct demonstration of mitochondrial localization by conventional biochemistry; homologs are known or predicted mitochondrial proteins:	BLAST related to BCS1 protein precursor cyt bc1 assembly chaperone	1	3	5	3_5	"import, biogenesis"	chaperone	0.336702214	0.164275111	1.474471905	0.010560897
NCU05427T0	NCU05427.4	NCU05427.5	NCU05427	YBR227C	ATP-dependent Clp protease	C1. Credible prediction or direct demonstration of mitochondrial localization by conventional biochemistry; homologs are known or predicted mitochondrial proteins:	BLAST | Neurospora crassa hypothetical protein similar to : ATP-dependent protease Clp (translation) (392 aa); conserved ATPase binding domain	1	3	5	3_5	"import, biogenesis"	chaperone	0.673088909	0.023014354	0.597353394	0.405581306
NCU00472T0	NCU00472.4	NCU00472.5	NCU00472	YDR168W	CDC37	C1. Credible prediction or direct demonstration of mitochondrial localization by conventional biochemistry; homologs are known or predicted mitochondrial proteins:	"BLAST | Neurospora crassa hypothetical protein similar to cdc37 protein (translation) (491 aa) yeast Essential Hsp90p co-chaperone; necessary for passage through 
the START phase of the cell cycle; stabilizes protein kinase 
nascent chains and participates along with Hsp90p in their 
folding; Cdc37p"	1	3	5	3_5	"import, biogenesis"	chaperone	0.238730299	0.268607155	0.506740463	0.514330861
NCU00726T0	NCU00726.4	NCU00726.5	NCU00726	NA	cyclosporin-resistant-1	A1. Convincing mass spec evidence in highly-purified purified mitochondria (our current study):	"| Neurospora crassa peptidyl-prolyl cis-trans isomerase, mitochondrial precursor (translation) (224 aa)"	1	3	5	3_5	"import, biogenesis"	chaperone	0.101774337	0.517728275	0.462023313	0.56991415
NCU07414T0	NCU07414.4	NCU07414.5	NCU07414	YNL064C	hypothetical protein similar to protein mitochondrial targeting protein Mas5	C1. Credible prediction or direct demonstration of mitochondrial localization by conventional biochemistry; homologs are known or predicted mitochondrial proteins:	BLAST | Neurospora crassa hypothetical protein similar to protein mitochondrial targeting protein Mas1 (translation) (415 aa); conserved DNAJ/HSP40 domain	1	3	5	3_5	"import, biogenesis"	chaperone	0	1	0.105853178	0.922478945
NCU05270T0	NCU05270.4	NCU05270.5	NCU05270	YAL035W	mitochondrial translation initiation factor IF-2	C1. Credible prediction or direct demonstration of mitochondrial localization by conventional biochemistry; homologs are known or predicted mitochondrial proteins:	mitochondrial translation initiation factor IF-2	1	4	1	4_1	translation	other	0.296868325	0.201216102	0.624343121	0.376691237
NCU02003T0	NCU02003.4	NCU02003.5	NCU02003	YPR080W	translation elongation factor-1	A2. Mass spec evidence from more than one other study and/or other evidence for being mitochondrial:	| Neurospora crassa elongation factor 1-alpha (translation) (461 aa); one of two potential yeast homologs (TEF1) is manually curated as both cytosolic and mitochondrial	1	4	1	4_1	translation	other	0	1	0.162702285	0.883895617
NCU05274T0	NCU05274.4	NCU05274.5	NCU05274	YEL034W	eukaryotic initiation factor 5A	C1. Credible prediction or direct demonstration of mitochondrial localization by conventional biochemistry; homologs are known or predicted mitochondrial proteins:	| Neurospora crassa eukaryotic translation initiation factor 5A (translation) (164 aa) SGD annotates yeast homolog as both mt and cytoplasmic	1	4	1	4_1	translation	other	0.148388968	0.427585595	0.148183714	0.892401871
NCU07493T0	NCU07493.4	NCU07493.5	NCU07493	NA	hypothetical protein	A1. Convincing mass spec evidence in highly-purified purified mitochondria (our current study):	"BLAST domain conserved in few fungi; no conserved domains or yeast homologue; prominent spot on r protein gels, position matches S9 on 2D gels from 1979"	1	4	2	4_2	translation	small r subunit	0	1	1.172200652	0.0404253
NCU03230T0	NCU03230.4	NCU03230.5	NCU03230	NA	mitochondrial ribosomal protein subunit S18	A2. Mass spec evidence from more than one other study and/or other evidence for being mitochondrial:	"BLAST rS11 superfamily domain aa251-375 (total aa 376) yeast 40S ribosomal protein MRP18, mitochondrial precursor 
"	1	4	2	4_2	translation	small r subunit	0	1	0.848519725	0.170413016
NCU10311T0	NCU10311.4	NCU10311.5	NCU10311	NA	mitochondrial ribosomal protein subunit S4	C1. Credible prediction or direct demonstration of mitochondrial localization by conventional biochemistry; homologs are known or predicted mitochondrial proteins:	BLAST mitochondrial ribosomal protein subunit S4	1	4	2	4_2	translation	small r subunit	0	1	0.744415196	0.252734736
NCU00954T0	NCU00954.4	NCU00954.5	NCU00954	YHR075C	protein phosphatase methylesterase 1	C1. Credible prediction or direct demonstration of mitochondrial localization by conventional biochemistry; homologs are known or predicted mitochondrial proteins:	BLAST esterase-lipase superfamily domain; yeast homolog Ppe1 experimentally shown to be a mt small ribosomal protein Ysm2 | Neurospora crassa hypothetical protein similar to carboxylic ester hydrolase Ppe1 (translation) (455 aa) 	1	4	2	4_2	translation	small r subunit	0.197529751	0.353108715	0.474007697	0.554073178
NCU09475T0	NCU09475.4	NCU09475.5	NCU09475	YJR123W	40s ribosomal protein s5	C1. Credible prediction or direct demonstration of mitochondrial localization by conventional biochemistry; homologs are known or predicted mitochondrial proteins:	| Neurospora crassa 40s ribosomal protein s5 (translation) (214 aa)	1	4	2	4_2	translation	small r subunit	0.522391114	0.055125815	0.373017965	0.680022405
NCU03129T0	NCU03129.4	NCU03129.5	NCU03129	YKL194C	threonyl-tRNA synthetase	C1. Credible prediction or direct demonstration of mitochondrial localization by conventional biochemistry; homologs are known or predicted mitochondrial proteins:	"| Neurospora crassa threonyl-tRNA synthetase, mitochondrial precursor (translation) (499 aa)"	1	4	4	4_4	translation	tRNA synthetase	0.175107828	0.392078933	1.456821095	0.011377152
NCU02566T0	NCU02566.4	NCU02566.5	NCU02566	YOR335C	alanyl-tRNA synthetase	C1. Credible prediction or direct demonstration of mitochondrial localization by conventional biochemistry; homologs are known or predicted mitochondrial proteins:	BLAST | Neurospora crassa alanyl-tRNA synthetase (translation) (962 aa); no other Neurospora homolog; only one yeast homolog	1	4	4	4_4	translation	tRNA synthetase	0.027215404	0.639503428	1.32738444	0.019468665
NCU00405T0	NCU00405.4	NCU00405.5	NCU00405	YBR121C	glycyl-tRNA synthetase 1	C1. Credible prediction or direct demonstration of mitochondrial localization by conventional biochemistry; homologs are known or predicted mitochondrial proteins:	BLAST glycyl-tRNA synthetase 1 [Neurospora crassa OR74A]; only one Neurospora homolog; yeast: Cytoplasmic and mitochondrial glycyl-tRNA synthase that ligates glycine to the cognate anticodon bearing tRNA; transcription termination factor that may interact with the 3'-end of pre-mRNA to promote 3'-end formation	1	4	4	4_4	translation	tRNA synthetase	0.28614976	0.215692056	1.001019916	0.090820084
NCU01965T0	NCU01965.4	NCU01965.5	NCU01965	YGR094W	valyl-tRNA synthetase	C1. Credible prediction or direct demonstration of mitochondrial localization by conventional biochemistry; homologs are known or predicted mitochondrial proteins:	"| Neurospora crassa valyl-tRNA synthetase, mitochondrial precursor (translation) (1051 aa)"	1	4	4	4_4	translation	tRNA synthetase	0.190500183	0.364151995	0.507406595	0.513529222
NCU06914T0	NCU06914.4	NCU06914.5	NCU06914	YPR033C	histidyl-tRNA synthetase	C1. Credible prediction or direct demonstration of mitochondrial localization by conventional biochemistry; homologs are known or predicted mitochondrial proteins:	"| Neurospora crassa histidyl-tRNA synthetase, mitochondrial precursor (translation) (483 aa)"	1	4	4	4_4	translation	tRNA synthetase	0.249523011	0.256499272	0.421024606	0.618022307
NCU08195T0	NCU08195.4	NCU08195.5	NCU08195	YDR341C	arginyl-tRNA synthetase	C1. Credible prediction or direct demonstration of mitochondrial localization by conventional biochemistry; homologs are known or predicted mitochondrial proteins:	BLAST | Neurospora crassa arginyl-tRNA synthetase (translation) (641 aa); no other Neurospora homolog; hits both yeast arg synthetase homologs; some confusion about which yeast homolog is the mt one	1	4	4	4_4	translation	tRNA synthetase	0.458172155	0.081754917	0.274711461	0.790360417
NCU06457T0	NCU06457.4	NCU06457.5	NCU06457	YHR019C	asparaginyl-tRNA synthetase	C1. Credible prediction or direct demonstration of mitochondrial localization by conventional biochemistry; homologs are known or predicted mitochondrial proteins:	| Neurospora crassa asparaginyl-tRNA synthetase (translation) (581 aa)	1	4	4	4_4	translation	tRNA synthetase	0.260210064	0.243562055	0.100816601	0.929897654
NCU01369T0	NCU01369.4	NCU01369.5	NCU01369	YOR204W	ATP-dependent RNA helicase ded-1	"B3. In MitoP2 Neurospora data, but no other evidence suggests mitochondrial:"	BLAST: 69% identical to yeast Ded1p; ATP-dependent RNA helicase | Neurospora crassa hypothetical protein similar to ATP binding / ATP-dependent helicase/ helicase/ nucleic acid binding (translation) (585 aa)	1	5	1	5_1	RNA	other	0	1	0	1
NCU04153T0	NCU04153.4	NCU04153.5	NCU04153	YNL292W	pseudouridine synthase	C1. Credible prediction or direct demonstration of mitochondrial localization by conventional biochemistry; homologs are known or predicted mitochondrial proteins:	"BLAST yeast: Pseudouridine synthase, catalyzes only the formation of pseudouridine-55 
(Psi55), a highly conserved tRNA modification, in 
mitochondrial and cytoplasmic tRNAs; PUS4 overexpression leads 
to translational derepression of GCN4 (Gcd- phenotype); 
Pus4p [Saccharomyces cerevisiae]| Neurospora crassa hypothetical protein similar to pseudouridine synthase (translation) (479 aa)"	1	5	3	5_3	RNA	"processing, modification or binding"	0.322220066	0.17855343	0.819218812	0.191267773
NCU04149T0	NCU04149.4	NCU04149.5	NCU04149	YMR023C	mitochondrial GTPase	C1. Credible prediction or direct demonstration of mitochondrial localization by conventional biochemistry; homologs are known or predicted mitochondrial proteins:	BLAST: trmE GTPase domain: tRNA uridine modification;  Neurospora crassa hypothetical protein similar to mitochondrial GTPase (translation) (531 aa)	1	5	3	5_3	RNA	"processing, modification or binding"	0	1	0.76706278	0.233150832
NCU04313T0	NCU04313.4	NCU04313.5	NCU04313	YBL013W	methionyl-tRNA formyltransferase	C1. Credible prediction or direct demonstration of mitochondrial localization by conventional biochemistry; homologs are known or predicted mitochondrial proteins:	"BLAST related to methionyl-tRNA formyltransferase precursor, mitochondrial"	1	5	3	5_3	RNA	"processing, modification or binding"	0	1	0.746749044	0.250531202
NCU07015T0	NCU07015.4	NCU07015.5	NCU07015	NA	queuine tRNA-ribosyltransferase	C1. Credible prediction or direct demonstration of mitochondrial localization by conventional biochemistry; homologs are known or predicted mitochondrial proteins:	| Neurospora crassa queuine tRNA-ribosyltransferase (translation) (447 aa); no yeast homolog by BLASTp but Smits et al 2007 claim homology with yeast mrpl51	1	5	3	5_3	RNA	"processing, modification or binding"	0.404598951	0.113084112	0.71837282	0.27744858
NCU06336T0	NCU06336.4	NCU06336.5	NCU06336	YDR120C	"N2,N2-dimethylguanosine tRNA methyltransferase"	C1. Credible prediction or direct demonstration of mitochondrial localization by conventional biochemistry; homologs are known or predicted mitochondrial proteins:	"BLAST yeast N2,N2-dimethylguanosine tRNA methyltransferase"	1	5	3	5_3	RNA	"processing, modification or binding"	0.233975863	0.277728825	0.705660609	0.288281771
NCU10185T0	NCU10185.4	NCU10185.5	NCU10185	YOR274W	tRNA isopentenyltransferase	C1. Credible prediction or direct demonstration of mitochondrial localization by conventional biochemistry; homologs are known or predicted mitochondrial proteins:	BLAST related to tRNA isopentenyltransferase 	1	5	3	5_3	RNA	"processing, modification or binding"	0.1178522	0.479886205	0.310404762	0.749760956
NCU01104T0	NCU01104.4	NCU01104.5	NCU01104	NA	ATP-dependent RNA helicase MSS116	C1. Credible prediction or direct demonstration of mitochondrial localization by conventional biochemistry; homologs are known or predicted mitochondrial proteins:	BLAST related to RNA helicase MSS116	1	5	3	5_3	RNA	"processing, modification or binding"	0	1	0.18912553	0.862877762
NCU06481T0	NCU06481.4	NCU06481.5	NCU06481	YDL164C	DNA ligase	C1. Credible prediction or direct demonstration of mitochondrial localization by conventional biochemistry; homologs are known or predicted mitochondrial proteins:	"BLAST highly conserved; DNA ligase found in the nucleus and mitochondria, an essential enzyme that joins Okazaki fragments during DNA replication homologous to yeast| Neurospora crassa DNA ligase (Polydeoxyribonucleotide synthase [ATP]) (translation) (924 aa)"	1	6	2	6_2	DNA	replication	0.083549499	0.57807153	0.664938313	0.330366284
NCU03338T0	NCU03338.4	NCU03338.5	NCU03338	NA	hypothetical protein	C1. Credible prediction or direct demonstration of mitochondrial localization by conventional biochemistry; homologs are known or predicted mitochondrial proteins:	BLAST mitochondrial RuvC_resolvase superfamily domain conserved aa 150-325 (total aa449)	1	6	2	6_2	DNA	replication	0.140166348	0.434266169	0.628729508	0.370745163
NCU09706T0	NCU09706.4	NCU09706.5	NCU09706	NA	DNA ligase I	C1. Credible prediction or direct demonstration of mitochondrial localization by conventional biochemistry; homologs are known or predicted mitochondrial proteins:	"BLAST three conserved DNA ligase domains; yeast homolog, which is found in nucleus and mitochondrion, aligns over almost the full length, but only 29% identity;"	1	6	2	6_2	DNA	replication	0.155348072	0.417591146	0.47094388	0.557880337
NCU10467T0	NCU10467.4	NCU10467.5	NCU10467	YOL094C	replication factor C subunit 4	C1. Credible prediction or direct demonstration of mitochondrial localization by conventional biochemistry; homologs are known or predicted mitochondrial proteins:	BLAST: AAA NTPase and relpication factor C domains; 67% identical to yeast Rfc4p;	1	6	2	6_2	DNA	replication	0.246684064	0.259762675	0.169295983	0.878024014
NCU07407T0	NCU07407.4	NCU07407.5	NCU07407	YHR120W	MutS2 protein	C1. Credible prediction or direct demonstration of mitochondrial localization by conventional biochemistry; homologs are known or predicted mitochondrial proteins:	BLAST mutS and P-loop ATPase domains; yeast homolog moderately convincing;| Neurospora crassa hypothetical protein similar to DNA mismatch repair protein Msh1 (translation) (1185 aa)	1	6	3	6_3	DNA	maintenance	0.274298491	0.227114702	1.392957567	0.014742268
NCU03040T0	NCU03040.4	NCU03040.5	NCU03040	YML060W	N-glycosylase/DNA lyase	C1. Credible prediction or direct demonstration of mitochondrial localization by conventional biochemistry; homologs are known or predicted mitochondrial proteins:	"BLAST yeast: Mitochondrial glycosylase/lyase that specifically excises 7,8-dihydro-8-oxoguanine residues located opposite cytosine or thymine residues in DNA, repairs oxidative damage to mitochondrial DNA| Neurospora crassa hypothetical protein similar to DNA N-glycosylase (translation) (403 aa)"	1	6	3	6_3	DNA	maintenance	0.084865721	0.574846626	1.0731928	0.065160075
NCU02230T0	NCU02230.4	NCU02230.5	NCU02230	YOL090W	DNA mismatch repair protein msh-2	C1. Credible prediction or direct demonstration of mitochondrial localization by conventional biochemistry; homologs are known or predicted mitochondrial proteins:	| Neurospora crassa hypothetical protein similar to DNA mismatch repair protein MSH2 (translation) (938 aa)	1	6	3	6_3	DNA	maintenance	0.426069503	0.099002695	0.654319006	0.341492666
NCU06654T0	NCU06654.4	NCU06654.5	NCU06654	NA	DNA repair protein Ntg1	C1. Credible prediction or direct demonstration of mitochondrial localization by conventional biochemistry; homologs are known or predicted mitochondrial proteins:	"BLAST | Neurospora crassa hypothetical protein similar to DNA endonuclease III (translation) (816 aa), small ENDO3c domain aa200-400 (total aa815), yeast homologue conserved only in that domain is nuclear"	1	6	3	6_3	DNA	maintenance	0	1	0.580123526	0.424750558
NCU09331T0	NCU09331.4	NCU09331.5	NCU09331	YER057C	HMF1	C1. Credible prediction or direct demonstration of mitochondrial localization by conventional biochemistry; homologs are known or predicted mitochondrial proteins:	"BLAST protein HMF1; yeast Mitochondrial protein involved in maintenance of the mitochondrial 
genome; Mmf1p"	1	6	3	6_3	DNA	maintenance	0.38438085	0.126647264	0.534730275	0.477444784
NCU01689T0	NCU01689.4	NCU01689.5	NCU01689	YMR241W	mitochondrial DNA replication protein YHM2	A2. Mass spec evidence from more than one other study and/or other evidence for being mitochondrial:	"Mitochondrial DNA-binding protein, component of the 
mitochondrial nucleoid structure, involved in mtDNA replication and segregation
of mitochondrial genomes; member of the mitochondrial carrier protein family
[Saccharomyces cerevisiae"	1	6	3	6_3	DNA	maintenance	0.068668275	0.600296893	0.505473878	0.51592533
NCU07482T0	NCU07482.4	NCU07482.5	NCU07482	YML021C	uracil-DNA glycosylase	C1. Credible prediction or direct demonstration of mitochondrial localization by conventional biochemistry; homologs are known or predicted mitochondrial proteins:	| Neurospora crassa uracil-DNA glycosylase (translation) (450 aa)	1	6	3	6_3	DNA	maintenance	0.092463336	0.550234078	0.484570889	0.54179289
NCU08309T0	NCU08309.4	NCU08309.5	NCU08309	YMR167W	DNA mismatch repair protein mutL	"E. At least one piece of positive evidence for mitochondrial localization from our prediction pipeline, but not convincing:"	| Neurospora crassa hypothetical protein similar to DNA mismatch repair protein Mlh1 (translation) (752 aa)	1	6	3	6_3	DNA	maintenance	0.118258952	0.47757193	0.448422805	0.58520414
NCU08626T0	NCU08626.4	NCU08626.5	NCU08626	YOR386W	photoreactivation-deficient	C1. Credible prediction or direct demonstration of mitochondrial localization by conventional biochemistry; homologs are known or predicted mitochondrial proteins:	"BLAST | Neurospora crassa hypothetical protein similar to photolyase (translation) (643 aa) conserved domain PRK10674, deoxyribodipyrimidine photolyase aa140-640 (total aa642)"	1	6	3	6_3	DNA	maintenance	0.169135866	0.407262705	0.415102196	0.625272923
NCU05488T0	NCU05488.4	NCU05488.5	NCU05488	NA	RNA-binding protein Vip1	A1. Convincing mass spec evidence in highly-purified purified mitochondria (our current study):	BLAST possible RNA binding protein; similar to vip1 protein (translation) (284 aa);	1	7	1	7_1	other protein	unknown localization	0	1	1.420057877	0.012936747
NCU06008T0	NCU06008.4	NCU06008.5	NCU06008	NA	hypothetical protein	"B2. Identifed in our current study with significant Mascot score, but only once: no other evidence suggests mitochondrial:"	BLAST only small region poorly conserved in closely related fungi; no  conserved domains or yeast homologue	1	7	1	7_1	other protein	unknown localization	0.348368165	0.152694487	1.384047501	0.015144928
NCU03092T0	NCU03092.4	NCU03092.5	NCU03092	YGR159C	nuclear localization sequence binding protein	"B3. In MitoP2 Neurospora data, but no other evidence suggests mitochondrial:"	"BLAST conserved RRM domains in aa180-360 (total aa428), best yeast homolog YGR159Cp-like protein is 45% conserved only in RRM domains is localized to nucleus and mitochondria"	1	7	1	7_1	other protein	unknown localization	0	1	1.372983534	0.015826211
NCU05600T0	NCU05600.4	NCU05600.5	NCU05600	YPL109C	ubiquinone biosynthesis protein	A2. Mass spec evidence from more than one other study and/or other evidence for being mitochondrial:	"BLAST convincing 42% match to yeast Ypl109cp, mt-localized protein of unknown function; PKc-like superfamily domain catalyzes first step in bacterial ubiquinone biosynthesis"	1	7	1	7_1	other protein	unknown localization	0.808539417	0.010268293	1.288401505	0.022681067
NCU03155T0	NCU03155.4	NCU03155.5	NCU03155	YGR243W	hypothetical protein	"B3. In MitoP2 Neurospora data, but no other evidence suggests mitochondrial:"	"BLAST domain 46-132aa(total aa165) yeast Putative protein of unknown function; the authentic, non-tagged 
protein is detected in highly purified mitochondria in high-throughput 
studies; Fmp43p"	1	7	1	7_1	other protein	unknown localization	0.477507285	0.073083132	1.189207719	0.037816349
NCU05226T0	NCU05226.4	NCU05226.5	NCU05226	YDR061W	ABC transporter	A1. Convincing mass spec evidence in highly-purified purified mitochondria (our current study):	"BLAST conserved in fungi, two P-loop NTPase superfamily domains; possible transporter"	1	7	1	7_1	other protein	unknown localization	0.231617235	0.279745763	1.169964163	0.040880435
NCU02504T0	NCU02504.4	NCU02504.5	NCU02504	YFL046W	DUF1640 domain-containing protein	C1. Credible prediction or direct demonstration of mitochondrial localization by conventional biochemistry; homologs are known or predicted mitochondrial proteins:	"BLAST highly conserved in fungi; DUF1640 domain. yeast: The authentic, non-tagged protein was localized to the mitochondria"	1	7	1	7_1	other protein	unknown localization	0.161147418	0.413090717	1.138679783	0.048119122
NCU00958T0	NCU00958.4	NCU00958.5	NCU00958	YHR076W	5-azacytidine resistance protein azr1	A1. Convincing mass spec evidence in highly-purified purified mitochondria (our current study):	BLAST protein phosphatase type 2C domain; yeast homolog YHR076W localizes to mitochondrion; some fungal orthologs annotated as 5-azacytidine resistance protein 	1	7	1	7_1	other protein	unknown localization	0.77814053	0.012342342	1.135347489	0.048724066
NCU01454T0	NCU01454.4	NCU01454.5	NCU01454	YGR031W	mitochondrial hydrolase	A1. Convincing mass spec evidence in highly-purified purified mitochondria (our current study):	BLAST conserved in many orgamisms; alpha beta hydrolase domain found in many enzymes; annotated as mitochondrial hydrolase	1	7	1	7_1	other protein	unknown localization	0.400660532	0.116273177	1.109581768	0.054457711
NCU00894T0	NCU00894.4	NCU00894.5	NCU00894	YKR016W	hypothetical protein	A1. Convincing mass spec evidence in highly-purified purified mitochondria (our current study):	"BLAST yeast Protein of unknown function; non-tagged protein is detected in 
purified mitochondria in high-throughput studies; null mutant 
displays decreased frequency of mitochondrial genome loss 
and severe growth defect in minimal glycerol media; Aim28p"	1	7	1	7_1	other protein	unknown localization	0.100374257	0.530421007	1.105840958	0.055609514
NCU02245T0	NCU02245.4	NCU02245.5	NCU02245	NA	protein kinase domain-containing protein	B1. Found by Schmitt et al 2006 only in Suppl Table); no other evidence for or against mitochondrial:	BLAST: conserved in a few related fungi; has 250aa N-terminal S_TKc domain (serine-threasine kinase) total aa1123	1	7	1	7_1	other protein	unknown localization	0.323298237	0.176988743	1.047854673	0.073807797
NCU09025T0	NCU09025.4	NCU09025.5	NCU09025	YBL080C	glutamyl-tRNA(Gln) amidotransferase	C1. Credible prediction or direct demonstration of mitochondrial localization by conventional biochemistry; homologs are known or predicted mitochondrial proteins:	BLAST: gatB domain Neurospora crassa hypothetical protein similar to glutamyl-tRNA(Gln) amidotransferase subunit B (translation) (648 aa); 33% identical to yeast pet112	1	7	1	7_1	other protein	unknown localization	0.248976321	0.258308584	0.998753322	0.091344398
NCU10987T0	NCU10987.4	NCU10987.5	NCU10987	YMR221C	MFS transporter Fmp42	C1. Credible prediction or direct demonstration of mitochondrial localization by conventional biochemistry; homologs are known or predicted mitochondrial proteins:	"BLAST highly conserved; 45% identical yeast homolog (over whole protein): possible mfs transporter; Putative protein of unknown function; the authentic, non-tagged 
protein is detected in highly purified mitochondria in high-throughput 
studies; Fmp42p [Saccharomyces cerevisiae]
"	1	7	1	7_1	other protein	unknown localization	0.504302638	0.061866784	0.887995303	0.146915254
NCU01767T0	NCU01767.4	NCU01767.5	NCU01767	YOR090C	phophatase 2C family protein	A2. Mass spec evidence from more than one other study and/or other evidence for being mitochondrial:	BLAST conserved; yeast: Mitochondrially localized type 2C protein phosphatase; contains Mg2+/Mn2+-dependent casein phosphatase activity in vitro but in vivo substrates are unknown| Neurospora crassa hypothetical protein similar to protein phophatase 2C family protein (translation) (595 aa)	1	7	1	7_1	other protein	unknown localization	0.094996678	0.547256937	0.871641051	0.157518152
NCU04946T0	NCU04946.4	NCU04946.5	NCU04946	NA	hypothetical protein	B1. Found by Schmitt et al 2006 only in Suppl Table); no other evidence for or against mitochondrial:	BLAST conserved in filamentous fungi; no conserved domain or yeast homologue	1	7	1	7_1	other protein	unknown localization	0.105555107	0.499654321	0.856669147	0.164570164
NCU00216T0	NCU00216.4	NCU00216.5	NCU00216	YIL043C	NADH-cytochrome b5 reductase 1	"B3. In MitoP2 Neurospora data, but no other evidence suggests mitochondrial:"	"BLAST: conserved; NADH cytochrome b reductase; Microsomal cytochrome b reductase, not essential for viability; 
also detected in mitochondria; mutation in conserved NADH 
binding domain of the human ortholog results in type I methemoglobinemia; 
Cbr1p [Saccharomyces cerevisiae]; | Neurospora crassa nitrate reductase (translation) (311 aa)"	1	7	1	7_1	other protein	unknown localization	0.171518975	0.39866975	0.725407948	0.271166832
NCU08354T0	NCU08354.4	NCU08354.5	NCU08354	NA	hypothetical protein	A2. Mass spec evidence from more than one other study and/or other evidence for being mitochondrial:	"BLAST conserved DUF1776, Fungal family of unknown function domain; no yeast homologue"	1	7	1	7_1	other protein	unknown localization	0.264181634	0.239338874	0.72393216	0.27252105
NCU04259T0	NCU04259.4	NCU04259.5	NCU04259	YLR253W	ubiquinone biosynthesis protein	C1. Credible prediction or direct demonstration of mitochondrial localization by conventional biochemistry; homologs are known or predicted mitochondrial proteins:	"BLAST excellent match to yeast Ylr253wp, mt protein of unknown function; | don't know where the Neur ubiQ annotation came from. Neurospora crassa hypothetical protein similar to ubiquinone biosynthesis protein (translation) (622 aa)"	1	7	1	7_1	other protein	unknown localization	0.32532293	0.173739953	0.703729826	0.290455624
NCU08092T0	NCU08092.4	NCU08092.5	NCU08092	NA	nipsnap family protein	"B2. Identifed in our current study with significant Mascot score, but only once: no other evidence suggests mitochondrial:"	"BLAST: unknown function, nipsnap domain; conserved in fungi and animals but no yeast homolog"	1	7	1	7_1	other protein	unknown localization	0.240410458	0.266417281	0.662899945	0.332589011
NCU01255T0	NCU01255.4	NCU01255.5	NCU01255	NA	mitochondrial dynamin GTPase	A1. Convincing mass spec evidence in highly-purified purified mitochondria (our current study):	| Neurospora crassa hypothetical protein similar to mitochondrial dynamin GTPase Msp1 (translation) (940 aa)	1	7	1	7_1	other protein	unknown localization	0.420941635	0.102360743	0.65866734	0.336837979
NCU03637T0	NCU03637.4	NCU03637.5	NCU03637	YJR117W	CaaX prenyl protease Ste24	A1. Convincing mass spec evidence in highly-purified purified mitochondria (our current study):	BLAST | Neurospora crassa hypothetical protein similar to CaaX prenyl protease Ste24 (translation) (465 aa)	1	7	1	7_1	other protein	unknown localization	0	1	0.637669963	0.359770259
NCU06761T0	NCU06761.4	NCU06761.5	NCU06761	YDR294C	sphingosine-1-phosphate lyase	"B3. In MitoP2 Neurospora data, but no other evidence suggests mitochondrial:"	| Neurospora crassa sphingosine-1-phosphate lyase (translation) (577 aa)	1	7	1	7_1	other protein	unknown localization	0.27288795	0.228519389	0.619084311	0.381503638
NCU06536T0	NCU06536.4	NCU06536.5	NCU06536	NA	hypothetical protein	"B2. Identifed in our current study with significant Mascot score, but only once: no other evidence suggests mitochondrial:"	BLAST conserved in a a few closely related fungi; no yeast homologue or conserved domains	1	7	1	7_1	other protein	unknown localization	0	1	0.591737313	0.411598626
NCU08794T0	NCU08794.4	NCU08794.5	NCU08794	YGL080W	UPF0041 domain-containing protein	A2. Mass spec evidence from more than one other study and/or other evidence for being mitochondrial:	BLAST well conserved in many organisms; good yeast homolog Fmp37 of unknown function localizes to mitochondria	1	7	1	7_1	other protein	unknown localization	0.11583766	0.486271069	0.567588247	0.438994555
NCU03908T0	NCU03908.4	NCU03908.5	NCU03908	YER004W	fmp-52	C1. Credible prediction or direct demonstration of mitochondrial localization by conventional biochemistry; homologs are known or predicted mitochondrial proteins:	"BLAST Him1 superfamily unknown function; yeast: Protein of unknown function, localized to the mitochondrial outer 
membrane; Fmp52p [Saccharomyces cerevisiae]
"	1	7	1	7_1	other protein	unknown localization	0.142729021	0.431583563	0.566697244	0.439855125
NCU09861T0	NCU09861.4	NCU09861.5	NCU09861	NA	Ser/Thr protein phosphatase	"B3. In MitoP2 Neurospora data, but no other evidence suggests mitochondrial:"	BLAST: conserved in closely related fungi; no yeast homolog	1	7	1	7_1	other protein	unknown localization	0.185961152	0.371470673	0.504381724	0.517455013
NCU06307T0	NCU06307.4	NCU06307.5	NCU06307	YGL105W	multisynthetase complex auxiliary component p43	A1. Convincing mass spec evidence in highly-purified purified mitochondria (our current study):	BLAST conserved with tRNA_binding domain superfamily; yeast Protein that binds tRNA and methionyl- and glutamyl-tRNA synthetases (Mes1p and Gus1p)	1	7	1	7_1	other protein	unknown localization	0.266564139	0.236830476	0.465702908	0.566032836
NCU01758T0	NCU01758.4	NCU01758.5	NCU01758	YPL222W	YdiU domain-containing protein	C1. Credible prediction or direct demonstration of mitochondrial localization by conventional biochemistry; homologs are known or predicted mitochondrial proteins:	"BLAST conserved but unknown function; yeast Putative protein of unknown function; the authentic, non-tagged 
protein is detected in highly purified mitochondria in high-throughput 
studies; Fmp40p [Saccharomyces cerevisiae] N terminal half is about 50% identical to Neurospora;| Neurospora crassa hypothetical protein similar to YdiU domain protein (translation) (648 aa)"	1	7	1	7_1	other protein	unknown localization	0.099974717	0.532677063	0.459220761	0.572414097
NCU04276T0	NCU04276.4	NCU04276.5	NCU04276	NA	hypothetical protein	A2. Mass spec evidence from more than one other study and/or other evidence for being mitochondrial:	BLAST conserved in closely related fungi no conserved domains	1	7	1	7_1	other protein	unknown localization	0.800899017	0.010980861	0.447318675	0.586580608
NCU00488T0	NCU00488.4	NCU00488.5	NCU00488	YAL016W	protein phosphatase PP2A regulatory subunit A	"B3. In MitoP2 Neurospora data, but no other evidence suggests mitochondrial:"	| Neurospora crassa protein phosphatase PP2A regulatory subunit A (translation) (625 aa)	1	7	1	7_1	other protein	unknown localization	0.066626932	0.604958098	0.435464831	0.601774284
NCU01024T0	NCU01024.4	NCU01024.5	NCU01024	NA	hypothetical protein	A1. Convincing mass spec evidence in highly-purified purified mitochondria (our current study):	BLAST poorly conserved in fungi; no conserved domains or yeast homologue	1	7	1	7_1	other protein	unknown localization	0.23977582	0.267104436	0.422970137	0.617081051
NCU08983T0	NCU08983.4	NCU08983.5	NCU08983	YKR002W	Poly(A) polymerase	"B2. Identifed in our current study with significant Mascot score, but only once: no other evidence suggests mitochondrial:"	| Neurospora crassa Poly(A) polymerase (translation) (633 aa)	1	7	1	7_1	other protein	unknown localization	0.617187824	0.031537468	0.40956346	0.632049442
NCU03152T0	NCU03152.4	NCU03152.5	NCU03152	NA	DUF1348 domain-containing protein	A1. Convincing mass spec evidence in highly-purified purified mitochondria (our current study):	BLAST conserved in many fungi; no yeast homologue conserved DUF1348 domain; faint spot on r protein gels	1	7	1	7_1	other protein	unknown localization	0.085551472	0.573561335	0.399932868	0.647291776
NCU02073T0	NCU02073.4	NCU02073.5	NCU02073	YLR132C	hypothetical protein	"B2. Identifed in our current study with significant Mascot score, but only once: no other evidence suggests mitochondrial:"	BLAST conserved in many fungi no conserved domains	1	7	1	7_1	other protein	unknown localization	0.480463996	0.071464605	0.399526763	0.647660911
NCU02160T0	NCU02160.4	NCU02160.5	NCU02160	NA	small GTPase RAC	D4. Found by Schmitt et al 2006 only in Suppl table; homologs are NOT mitochondrial:	rac1-like GTP binding rho family protein; 63% identical to yeast cell division control protein cdc42 (translation) (198 aa)	1	7	1	7_1	other protein	unknown localization	0	1	0.397664249	0.649708029
NCU08356T0	NCU08356.4	NCU08356.5	NCU08356	NA	acetamidase	A2. Mass spec evidence from more than one other study and/or other evidence for being mitochondrial:	BLAST conserved amidase superfamily domain; weak yeast homologue YDR242W 28%	1	7	1	7_1	other protein	unknown localization	0.238846649	0.268633043	0.382008565	0.671224282
NCU02209T0	NCU02209.4	NCU02209.5	NCU02209	NA	delta-12 fatty acid desaturase	"B3. In MitoP2 Neurospora data, but no other evidence suggests mitochondrial:"	| Neurospora crassa hypothetical protein similar to oleate delta-12 desaturase (translation) (482 aa); BLAST no yeast homolog	1	7	1	7_1	other protein	unknown localization	0.49567757	0.064932088	0.343519784	0.711984463
NCU02963T0	NCU02963.4	NCU02963.5	NCU02963	YML094W	c-myc binding protein	"B2. Identifed in our current study with significant Mascot score, but only once: no other evidence suggests mitochondrial:"	BLAST  probable prefoldin subunit 5; conserved Prefoldin_alpha domain; yeast homologue 36% Subunit of the heterohexameric cochaperone prefoldin complex which binds specifically to cytosolic chaperonin and transfers target proteins to it	1	7	1	7_1	other protein	unknown localization	0	1	0.339113424	0.717026144
NCU08018T0	NCU08018.4	NCU08018.5	NCU08018	NA	fumarylacetoacetate hydrolase	C1. Credible prediction or direct demonstration of mitochondrial localization by conventional biochemistry; homologs are known or predicted mitochondrial proteins:	"BLAST FAA_hydrolase domain; 28% identical to yeast Fmn41p, mt protein of unknown function | Neurospora crassa hypothetical protein similar to fumarylacetoacetate hydrolase family protein (translation) (291 aa)"	1	7	1	7_1	other protein	unknown localization	0.476786385	0.073443548	0.324422275	0.733582293
NCU07282T0	NCU07282.4	NCU07282.5	NCU07282	YKL054C	hypothetical protein	"B3. In MitoP2 Neurospora data, but no other evidence suggests mitochondrial:"	BLAST: conserved in closely related fungi; no yeast homolog | Neurospora crassa hypothetical protein (translation) (1063 aa)	1	7	1	7_1	other protein	unknown localization	0.223000157	0.297904605	0.280312813	0.785065208
NCU03263T0	NCU03263.4	NCU03263.5	NCU03263	YML072C	transmembrane protein	A2. Mass spec evidence from more than one other study and/or other evidence for being mitochondrial:	"BLAST: conserved; Lipid-binding protein, localized to the bud via specific mRNA 
transport; non-tagged protein detected in a phosphorylated 
state in mitochondria; GFP-fusion protein localizes to the cell 
periphery; C-termini of Tcb1p, Tcb2p and Tcb3p interact; 
Tcb3p [Saccharomyces cerevisiae]"	1	7	1	7_1	other protein	unknown localization	0.185961152	0.371470673	0.274707063	0.790206207
NCU06247T0	NCU06247.4	NCU06247.5	NCU06247	NA	hypothetical protein	B1. Found by Schmitt et al 2006 only in Suppl Table); no other evidence for or against mitochondrial:	BLAST poorly conserved in fungi; no conserved domain or yeast homologue	1	7	1	7_1	other protein	unknown localization	0	1	0.267121024	0.796670769
NCU05338T0	NCU05338.4	NCU05338.5	NCU05338	NA	hypothetical protein	A1. Convincing mass spec evidence in highly-purified purified mitochondria (our current study):	BLAST conserved in few fungi	1	7	1	7_1	other protein	unknown localization	0.165087892	0.41093575	0.25427844	0.807922104
NCU09999T0	NCU09999.4	NCU09999.5	NCU09999	NA	hypothetical protein	A1. Convincing mass spec evidence in highly-purified purified mitochondria (our current study):	BLAST conserved in few fungi; no conserved domains or yeast homologue by BLAST; Smits et al 2007 claim homology with yeast mrpl50	1	7	1	7_1	other protein	unknown localization	0.244412039	0.261870093	0.225625301	0.830291651
NCU05850T0	NCU05850.4	NCU05850.5	NCU05850	NA	rubredoxin-NAD(+) reductase	"A3. Identifed in our current study with significant Mascot score, but only once: other evidence also indicates mitochondrial:"	BLAST highly conserved Rieske AIFL_N and pyr_redox2 domains; credible animal homologs (35% identity) annotated as mito apoptosis factor; barely believable yeast homolog Aif1p	1	7	1	7_1	other protein	unknown localization	0.10398587	0.502899554	0.223245476	0.834320425
NCU02075T0	NCU02075.4	NCU02075.5	NCU02075	YDL229W	heat shock protein 70	"B3. In MitoP2 Neurospora data, but no other evidence suggests mitochondrial:"	| Neurospora crassa heat shock protein 70 SSB1 (translation) (604 aa)	1	7	1	7_1	other protein	unknown localization	0	1	0.218550519	0.839015009
NCU01888T0	NCU01888.4	NCU01888.5	NCU01888	YJL035C	tRNA-specific adenosine deaminase	B1. Found by Schmitt et al 2006 only in Suppl Table); no other evidence for or against mitochondrial:	BLAST: has a conserved nucleoside_deaminase_domain aa320-500 (total aa674)	1	7	1	7_1	other protein	unknown localization	0	1	0.217901966	0.839379801
NCU03173T0	NCU03173.4	NCU03173.5	NCU03173	NA	HAD superfamily hydrolase	A1. Convincing mass spec evidence in highly-purified purified mitochondria (our current study):	| Neurospora crassa hypothetical protein similar to HAD superfamily hydrolase (translation) (420 aa)	1	7	1	7_1	other protein	unknown localization	0.471418917	0.075491284	0.216823968	0.840134655
NCU11517T0	NCU11517.4	NCU08332.5	NCU08332	NA	hexagonal-1	D3. Identified in our current study but other evidence indicates NOT mitochondrial:	BLAST | Neurospora crassa HEX1 Woronin body major protein (177 aa); weak homology to yeast Translation initiation factor eIF-5A	1	7	1	7_1	other protein	unknown localization	0.251607883	0.25279444	0.215703052	0.841453391
NCU03158T0	NCU03158.4	NCU03158.5	NCU03158	NA	alpha/beta hydrolase	B1. Found by Schmitt et al 2006 only in Suppl Table); no other evidence for or against mitochondrial:	BLAST conserved esterase_lipase superfamily domain; alpha beta hydrolase fold; no yeast homologue	1	7	1	7_1	other protein	unknown localization	0.564919119	0.042248649	0.209430568	0.846814747
NCU08936T1	NCU08936.4	NCU08936.5	NCU08936	YBR078W	clock-controlled gene-15	A1. Convincing mass spec evidence in highly-purified purified mitochondria (our current study):	BLAST conserved in closely related fungi; weak similarity to multiple yeast genes; Neurospora clock-controlled gene-15	1	7	1	7_1	other protein	unknown localization	0	1	0.185961152	0.866256201
NCU01680T0	NCU01680.4	NCU01680.5	NCU01680	YGL008C	plasma membrane ATPase-1	D3. Identified in our current study but other evidence indicates NOT mitochondrial:	| Neurospora crassa H+-transporting plasma membrane ATPase (translation) (921 aa)	1	7	1	7_1	other protein	unknown localization	0.573268768	0.040288568	0.17912754	0.872833888
NCU01953T0	NCU01953.4	NCU01953.5	NCU01953	NA	AMI1 protein	B1. Found by Schmitt et al 2006 only in Suppl Table); no other evidence for or against mitochondrial:	"BLAST Podospora ami1 protein: mutants have defects in nuclear movement; no convincing yeast homolog; small C-term PH domain, small N-term SMC chromosome segregation domain | Neurospora crassa hypothetical protein (translation) (1903 aa)"	1	7	1	7_1	other protein	unknown localization	0	1	0.1715302	0.875774332
NCU08300T1	NCU08300.4	NCU08300.5	NCU08300	NA	hypothetical protein	"A3. Identifed in our current study with significant Mascot score, but only once: other evidence also indicates mitochondrial:"	BLAST conserved in many fungi no conserved domains	1	7	1	7_1	other protein	unknown localization	0.537528182	0.050127827	0.161287937	0.884401702
NCU09345T2	NCU09345.4	NCU09345.5	NCU09345	YDL244W	no message in thiamine-1	"B3. In MitoP2 Neurospora data, but no other evidence suggests mitochondrial:"	| Neurospora crassa nmt1 protein; yeast homolog thi2 (66% identical) is a nuclear transcription factor for thiamine biosynthesis genes 	1	7	1	7_1	other protein	unknown localization	0	1	0.152976452	0.889761425
NCU00470T0	NCU00470.4	NCU00470.5	NCU00470	NA	DNA repair protein Rad9	"B3. In MitoP2 Neurospora data, but no other evidence suggests mitochondrial:"	BLAST hits rad9 from many fungi (poorly -- about 30% identical); no yeast homolog; related to rad protein | Neurospora crassa conserved hypothetical protein (translation) (279 aa)	1	7	1	7_1	other protein	unknown localization	0.65358266	0.025484352	0.152493974	0.889976494
NCU00905T0	NCU00905.4	NCU00905.5	NCU00905	NA	N-acylethanolamine amidohydrolase	B1. Found by Schmitt et al 2006 only in Suppl Table); no other evidence for or against mitochondrial:	BLAST conserved amidase superfamily domain; no convincing yeast homologue	1	7	1	7_1	other protein	unknown localization	0.086395883	0.565119171	0.151590306	0.890258216
NCU00957T0	NCU00957.4	NCU00957.5	NCU00957	NA	anchored cell wall protein-2	"B3. In MitoP2 Neurospora data, but no other evidence suggests mitochondrial:"	BLAST somewhat conserved in fungi; annotated as related to extracellular matrix or cell wall protein-- not clear what data this is based on; no yeast homolog; no conserved domains | Neurospora crassa predicted protein (translation) (216 aa)	1	7	1	7_1	other protein	unknown localization	0.755358952	0.014058577	0.13885285	0.897704512
NCU02507T0	NCU02507.4	NCU02507.5	NCU02507	YGL080W	hypothetical protein	C1. Credible prediction or direct demonstration of mitochondrial localization by conventional biochemistry; homologs are known or predicted mitochondrial proteins:	"BLAST excellent match to yeast Fmn37p, mt protein of unknown function | Neurospora crassa hypothetical protein (translation) (140 aa)"	1	7	1	7_1	other protein	unknown localization	0.04359208	0.625051098	0.127523028	0.904987747
NCU04287T0	NCU04287.4	NCU04287.5	NCU04287	NA	hypothetical protein	"B2. Identifed in our current study with significant Mascot score, but only once: no other evidence suggests mitochondrial:"	BLAST: poorly conserved even in fungi; no yeast homolog	1	7	1	7_1	other protein	unknown localization	0	1	0.122848641	0.908957792
NCU07459T0	NCU07459.4	NCU07459.5	NCU07459	YBR034C	protein arginine N-methyltransferase 1	C1. Credible prediction or direct demonstration of mitochondrial localization by conventional biochemistry; homologs are known or predicted mitochondrial proteins:	BLAST | Neurospora crassa protein arginine N-methyltransferase 1 (translation) (347 aa) multiple methyltransferase conserved domains; best yeast homologue is nuclear but there are more yeast homologues 	1	7	1	7_1	other protein	unknown localization	0.154085587	0.424544986	0.093518583	0.936342982
NCU03767T0	NCU03767.4	NCU03767.5	NCU03767	NA	mitochondrial chaperone bcs1	C1. Credible prediction or direct demonstration of mitochondrial localization by conventional biochemistry; homologs are known or predicted mitochondrial proteins:	BLAST related to mitochondrial BCS1 chaperone protein; partial BCS_1 and P-loop NTPase superfamily matches; weak alignment with yeast Bcs1 (36% over 148aa in the middle of the 874aa protein)	1	7	1	7_1	other protein	unknown localization	0	1	0.04605418	0.958071544
NCU00960T0	NCU00960.4	NCU00960.5	NCU00960	NA	hypothetical protein	"D1. In MitoP2 reference set, but not clear that this is justified:"	BLAST conserved in a few closely related fungi no conserved domains	1	7	1	7_1	other protein	unknown localization	0.14368953	0.430715541	0	1
NCU09106T0	NCU09106.4	NCU09106.5	NCU09106	YAL019W	clockswitch protein CSW-1	"B2. Identifed in our current study with significant Mascot score, but only once: no other evidence suggests mitochondrial:"	BLAST: DEXD helicase family; several possible yeast homologs	1	7	1	7_1	other protein	unknown localization	0	1	0	1
NCU08477T0	NCU08477.4	NCU08477.5	NCU08477	YFL038C	small GTP-binding protein	A2. Mass spec evidence from more than one other study and/or other evidence for being mitochondrial:	BLAST; highly conserved rab-ypt1-like GTP binding domain; ER-Golgi transport 72% identical to yeast sec4	1	7	1	7_1	other protein	unknown localization	0	1	0	1
NCU04853T0	NCU04853.4	NCU04853.5	NCU04853	NA	hypothetical protein	"D1. In MitoP2 reference set, but not clear that this is justified:"	BLAST absolutely no homologs or conserved domains	1	7	1	7_1	other protein	unknown localization	0	1	0	1
NCU01320T1	NCU01320.4	NCU01320.5	NCU01320	NA	glutathione S-transferase	D4. Found by Schmitt et al 2006 only in Suppl table; homologs are NOT mitochondrial:	BLAST:  related to MICROSOMAL GLUTATHIONE S-TRANSFERASE 3; no yeast homolog	1	7	2	7_2	other protein	outer membrane	0.330404493	0.169554695	1.372539246	0.015832148
NCU03711T0	NCU03711.4	NCU03711.5	NCU03711	YML001W	GTP-binding protein ypt7	A2. Mass spec evidence from more than one other study and/or other evidence for being mitochondrial:	BLAST 66% identical to yeast Rab7 GTPase Ypt7p | Neurospora crassa GTP-binding protein YPTC5 (translation) (206 aa)	1	7	2	7_2	other protein	outer membrane	0.583422543	0.038027523	1.168373118	0.041182213
NCU08741T0	NCU08741.4	NCU08741.5	NCU08741	NA	striatin Pro11	B1. Found by Schmitt et al 2006 only in Suppl Table); no other evidence for or against mitochondrial:	BLAST small N-term striatin domain; C-term half is WD40 domain; no specific yeast homolog | Neurospora crassa striatin Pro11 (translation) (855 aa)	1	7	2	7_2	other protein	outer membrane	0.209430568	0.336836386	1.154453599	0.044304069
NCU08949T2	NCU08949.4	NCU08949.5	NCU08949	NA	hypothetical protein	B1. Found by Schmitt et al 2006 only in Suppl Table); no other evidence for or against mitochondrial:	BLAST comprised of one large DUF1761 domain; conserved in fungi; no yeast homolog | Neurospora crassa conserved hypothetical protein (translation) (151 aa)	1	7	2	7_2	other protein	outer membrane	0.303749765	0.195572917	1.148451146	0.0457431
NCU08510T0	NCU08510.4	NCU08510.5	NCU08510	YPL083C	hypothetical protein	B1. Found by Schmitt et al 2006 only in Suppl Table); no other evidence for or against mitochondrial:	BLAST no conserved domains; well-conserved but no convincing yeast homolog (21% identical to sen54p tRNA splicing endonuclease | Neurospora crassa hypothetical protein (translation) (567 aa)	1	7	2	7_2	other protein	outer membrane	0	1	1.099952732	0.056986301
NCU00436T0	NCU00436.4	NCU00436.5	NCU00436	YBR179C	GTPase FZO1	"A3. Identifed in our current study with significant Mascot score, but only once: other evidence also indicates mitochondrial:"	"BLAST related to GTP-binding protein FZO1, required for biogenesis 
of mitochondria"	1	7	2	7_2	other protein	outer membrane	0.492974051	0.066055509	1.085928216	0.060880383
NCU08676T0	NCU08676.4	NCU08676.5	NCU08676	NA	hypothetical protein	B1. Found by Schmitt et al 2006 only in Suppl Table); no other evidence for or against mitochondrial:	BLAST no conserved domains; no convincing yeast homolog; conserved in filamentous fungi. | Neurospora crassa hypothetical protein (translation) (223 aa)	1	7	2	7_2	other protein	outer membrane	0.335354739	0.165472441	1.068698224	0.066766635
NCU07793T0	NCU07793.4	NCU07793.5	NCU07793	YDR470C	hypothetical protein	A2. Mass spec evidence from more than one other study and/or other evidence for being mitochondrial:	BLAST conserved in many fungi no conserved domains	1	7	2	7_2	other protein	outer membrane	0.388070593	0.125038393	1.049768911	0.073281677
NCU03685T0	NCU03685.4	NCU03685.5	NCU03685	NA	hypothetical protein	B1. Found by Schmitt et al 2006 only in Suppl Table); no other evidence for or against mitochondrial:	BLAST no conserved domains; conserved in filamentous fungi; no yeast homolog | Neurospora crassa hypothetical protein (translation) (2091 aa)	1	7	2	7_2	other protein	outer membrane	0.733493861	0.016007752	1.030888815	0.080167845
NCU08977T0	NCU08977.4	NCU08977.5	NCU08977	NA	long chain fatty alcohol oxidase	B1. Found by Schmitt et al 2006 only in Suppl Table); no other evidence for or against mitochondrial:	"BLAST GMC_oxred_N domain, annotated as long chain fatty alcohol oxidase in other fungi; conserved in eukaryotes but no yeast homolog | Neurospora crassa hypothetical protein (translation) (764 aa)"	1	7	2	7_2	other protein	outer membrane	0.651119081	0.025891016	0.987423636	0.096205212
NCU03006T0	NCU03006.4	NCU03006.5	NCU03006	YML008C	sterol 24-C-methyltransferase	A4. Found by Schmitt et al 2006 (only in Suppl Table) and homologs indicate mitochondrial:	| Neurospora crassa sterol 24-C-methyltransferase (translation) (380 aa)	1	7	2	7_2	other protein	outer membrane	0.436778863	0.092310393	0.944535362	0.114744745
NCU00605T0	NCU00605.4	NCU00605.5	NCU00605	YKL027W	ThiF domain-containing protein	A2. Mass spec evidence from more than one other study and/or other evidence for being mitochondrial:	"BLAST: Protein of unknown function, localized to the mitochondrial outer 
membrane; Ykl027wp [Saccharomyces cerevisiae]"	1	7	2	7_2	other protein	outer membrane	0	1	0.925820272	0.125437956
NCU04605T0	NCU04605.4	NCU04605.5	NCU04605	NA	hypothetical protein	B1. Found by Schmitt et al 2006 only in Suppl Table); no other evidence for or against mitochondrial:	BLAST conserved in filamentous fungi; no yeast homolog | Neurospora crassa predicted protein (translation) (136 aa)	1	7	2	7_2	other protein	outer membrane	0.066626932	0.604958098	0.909702957	0.13476258
NCU03055T0	NCU03055.4	NCU03055.5	NCU03055	YDR245W	"alpha-1,6-mannosyltransferase subunit"	D4. Found by Schmitt et al 2006 only in Suppl table; homologs are NOT mitochondrial:	"BLAST highly conserved in fungi | C-term half 53% identical to yeast alpha-1,6-mannosyltransferase subunit Mnn10, a Golgi glycosyl transferase"	1	7	2	7_2	other protein	outer membrane	0.332104581	0.168157895	0.894332006	0.143642612
NCU09473T0	NCU09473.4	NCU09473.5	NCU09473	YKL055C	3-ketoacyl-acyl carrier protein reductase	B1. Found by Schmitt et al 2006 only in Suppl Table); no other evidence for or against mitochondrial:	3-ketoacyl-acyl carrier protein reductase (translation) (277 aa)	1	7	2	7_2	other protein	outer membrane	0.129115972	0.452852963	0.810987405	0.19802924
NCU00895T0	NCU00895.4	NCU00895.5	NCU00895	NA	RAB GTPase Ypt5	B1. Found by Schmitt et al 2006 only in Suppl Table); no other evidence for or against mitochondrial:	BLAST similar to several yeast Ypt/Rab GTPases; highest similarity (52% over almost all of the protein) to vps 21: vacuolar sorting protein also detected in mitochondria. NCU06410 also hits vps21 as its best yeast homolog | Neurospora crassa hypothetical protein similar to RAB GTPase Ypt5 (translation) (221 aa)	1	7	2	7_2	other protein	outer membrane	0	1	0.801594687	0.205532527
NCU09251T0	NCU09251.4	NCU09251.5	NCU09251	YJR085C	hypothetical protein	A4. Found by Schmitt et al 2006 (only in Suppl Table) and homologs indicate mitochondrial:	BLAST tmemb_14 superfamily domain over almost all of the protein; 39% identical over whole protein to yeast YJR085C mt protein of unknown function. | Neurospora crassa predicted protein (translation) (105 aa)	1	7	2	7_2	other protein	outer membrane	0.297855593	0.199838504	0.787521933	0.214671858
NCU04921T0	NCU04921.4	NCU04921.5	NCU04921	NA	DUF1295 domain-containing protein	B1. Found by Schmitt et al 2006 only in Suppl Table); no other evidence for or against mitochondrial:	BLAST DUF1295 domain of unknown function; no yeast homolog | Neurospora crassa conserved hypothetical protein (translation) (421 aa)	1	7	2	7_2	other protein	outer membrane	0.085702217	0.569335938	0.733098372	0.263373555
NCU00481T0	NCU00481.4	NCU00481.5	NCU00481	YLR389C	a-pheromone processing metallopeptidase Ste23	B1. Found by Schmitt et al 2006 only in Suppl Table); no other evidence for or against mitochondrial:	BLAST: 41% identical to yeast homolog metalloprotease Ste23p | Neurospora crassa hypothetical protein similar to metallopeptidase (translation) (1083 aa)	1	7	2	7_2	other protein	outer membrane	0.103112802	0.50677951	0.715641124	0.280121773
NCU07707T0	NCU07707.4	NCU07707.5	NCU07707	NA	hypothetical protein	B1. Found by Schmitt et al 2006 only in Suppl Table); no other evidence for or against mitochondrial:	BLAST no conserved domains; highly conserved but only in filamentous fungi; no yeast homolog | Neurospora crassa hypothetical protein (translation) (1230 aa)	1	7	2	7_2	other protein	outer membrane	0.125123865	0.457946063	0.707354111	0.287173601
NCU07286T0	NCU07286.4	NCU07286.5	NCU07286	YPL170W	membrane-associated progesterone receptor component 1	B1. Found by Schmitt et al 2006 only in Suppl Table); no other evidence for or against mitochondrial:	"BLAST cytb5 superfamily; 53% identical to yeast Dap1p, a heme-binding protein involved in regulation of erg11 (a P450) | Neurospora crassa conserved hypothetical protein (translation) (174 aa)"	1	7	2	7_2	other protein	outer membrane	0.119099445	0.475307223	0.631851676	0.367106788
NCU06742T0	NCU06742.4	NCU06742.5	NCU06742	NA	hypothetical protein	B1. Found by Schmitt et al 2006 only in Suppl Table); no other evidence for or against mitochondrial:	"BLAST no conserved domains, highly conserved but no yeast homolog | Neurospora crassa conserved hypothetical protein (translation) (325 aa)"	1	7	2	7_2	other protein	outer membrane	0.303332037	0.196025141	0.58022078	0.424817437
NCU00078T0	NCU00078.4	NCU00078.5	NCU00078	YPR098C	hypothetical protein	A4. Found by Schmitt et al 2006 (only in Suppl Table) and homologs indicate mitochondrial:	"BLAST no conserved domains; 32% identical over whole protein to yeast YPR098C, unknown function localized to mt outer membrane; conserved in  fungi.| Neurospora crassa conserved hypothetical protein (translation) (138 aa)"	1	7	2	7_2	other protein	outer membrane	0.655171273	0.02539039	0.555703841	0.450391258
NCU04425T0	NCU04425.4	NCU04425.5	NCU04425	NA	hypothetical protein	B1. Found by Schmitt et al 2006 only in Suppl Table); no other evidence for or against mitochondrial:	BLAST conserved in closely related fungi (and only in the C-term 1/4 in some) ; no yeast homolog | Neurospora crassa hypothetical protein (translation) (779 aa)	1	7	2	7_2	other protein	outer membrane	0.159119691	0.415308804	0.553088263	0.453698246
NCU06120T0	NCU06120.4	NCU06120.5	NCU06120	NA	hypothetical protein	A2. Mass spec evidence from more than one other study and/or other evidence for being mitochondrial:	BLAST conserved in closely related fungi; no yeast homolog | Neurospora crassa hypothetical protein (translation) (167 aa)	1	7	2	7_2	other protein	outer membrane	0	1	0.541044263	0.469316621
NCU03549T0	NCU03549.4	NCU03549.5	NCU03549	NA	hypothetical protein	B1. Found by Schmitt et al 2006 only in Suppl Table); no other evidence for or against mitochondrial:	BLAST conserved in filamentous fungi; no yeast homolog | Neurospora crassa hypothetical protein (translation) (423 aa)	1	7	2	7_2	other protein	outer membrane	0.412442184	0.10770418	0.515201205	0.502614529
NCU06403T0	NCU06403.4	NCU06403.5	NCU06403	NA	hypothetical protein	A1. Convincing mass spec evidence in highly-purified purified mitochondria (our current study):	BLAST domain 314-610aa (total 637aa)  yeast nuclear control of ATPase	1	7	2	7_2	other protein	outer membrane	0.09967039	0.535578378	0.500244772	0.52368253
NCU04461T0	NCU04461.4	NCU04461.5	NCU04461	YER044C	transmembrane domain-containing protein	D4. Found by Schmitt et al 2006 only in Suppl table; homologs are NOT mitochondrial:	"BLAST erg28 superfamily domain over all of the protein; 31% identical to yeast YER044C (erg28, possibly involved in facilitating interactions between other erg pathway proteins) | Neurospora crassa conserved hypothetical protein (translation) (176 aa)"	1	7	2	7_2	other protein	outer membrane	0.123499689	0.463646581	0.46502303	0.566617998
NCU07672T0	NCU07672.4	NCU07672.5	NCU07672	NA	hypothetical protein	B1. Found by Schmitt et al 2006 only in Suppl Table); no other evidence for or against mitochondrial:	BLAST CUE domain - may be involved in binding ubiquitin conjugating enzymes; conserved in filamentous fungi; no yeast homolog | Neurospora crassa hypothetical protein (translation) (223 aa)	1	7	2	7_2	other protein	outer membrane	0.068646262	0.600830226	0.336973805	0.718648398
NCU03385T0	NCU03385.4	NCU03385.5	NCU03385	NA	hypothetical protein	B1. Found by Schmitt et al 2006 only in Suppl Table); no other evidence for or against mitochondrial:	BLAST no conserved domains; conserved in closely related fungi; no yeast homolog | Neurospora crassa conserved hypothetical protein (translation) (221 aa)	1	7	2	7_2	other protein	outer membrane	0.451160884	0.084560886	0.33513797	0.720446553
NCU07154T0	NCU07154.4	NCU07154.5	NCU07154	NA	yippee family protein	B1. Found by Schmitt et al 2006 only in Suppl Table); no other evidence for or against mitochondrial:	BLAST Yippee putative zinc-binding protein domain; domain is conserved in all organisms; some are annotated as oxidoreductases; no convincing yeast homolog | Neurospora crassa hypothetical protein similar to qdgl-1 (translation) (323 aa)	1	7	2	7_2	other protein	outer membrane	0	1	0.304977304	0.756649134
NCU06410T0	NCU06410.4	NCU06410.5	NCU06410	YOR089C	GTP-binding protein YPT52	A4. Found by Schmitt et al 2006 (only in Suppl Table) and homologs indicate mitochondrial:	"BLAST 58% identical to yeast rab5-like GTPase vps21 vacuolar sorting protein (vps21 is annotated as ""detected in mitochondria"")| Neurospora crassa conserved hypothetical protein (translation) (237 aa)"	1	7	2	7_2	other protein	outer membrane	0.242901801	0.263779667	0.297484567	0.764425946
NCU00684T1	NCU00684.4	NCU00684.5	NCU00684	NA	endonuclease/Exonuclease/phosphatase	B1. Found by Schmitt et al 2006 only in Suppl Table); no other evidence for or against mitochondrial:	BLAST: conserved in some fungi: has 2 conserved endonuclease/exonuclease/phosphatase domains	1	7	2	7_2	other protein	outer membrane	0.101867977	0.516974846	0.235954134	0.824226584
NCU08350T0	NCU08350.4	NCU08350.5	NCU08350	NA	hypothetical protein	B1. Found by Schmitt et al 2006 only in Suppl Table); no other evidence for or against mitochondrial:	"BLAST no conserved domains; poorly conserved, and only in closely related fungi; no yeast homolog | Neurospora crassa predicted protein (translation) (302 aa)"	1	7	2	7_2	other protein	outer membrane	0.026152282	0.640893452	0.213488131	0.84260078
NCU01523T0	NCU01523.4	NCU01523.5	NCU01523	YER031C	GTP-binding protein ypt3	B1. Found by Schmitt et al 2006 only in Suppl Table); no other evidence for or against mitochondrial:	 BLAST comprised of a rab-11-like GTP-binding ras-like protein; yeast homolog YPT31/YPT8 	1	7	2	7_2	other protein	outer membrane	0	1	0.191084467	0.861905954
NCU07402T0	NCU07402.4	NCU07402.5	NCU07402	YPR127W	pyridoxal reductase	D4. Found by Schmitt et al 2006 only in Suppl table; homologs are NOT mitochondrial:	BLAST aldo-keto-reductase superfamily of NAD(P)H cytosolic dehydrogenases; 39% identical to yeast Ypr127wp protein of unknown function localized to cytoplasm and nucleus | Neurospora crassa conserved hypothetical protein (translation) (330 aa)	1	7	2	7_2	other protein	outer membrane	0	1	0.183900047	0.86797104
NCU04024T0	NCU04024.4	NCU04024.5	NCU04024	NA	hypothetical protein	B1. Found by Schmitt et al 2006 only in Suppl Table); no other evidence for or against mitochondrial:	BLAST HECTc superfamily domain in C-term 1/3; no yeast homolog | Neurospora crassa hypothetical protein (translation) (1467 aa)	1	7	2	7_2	other protein	outer membrane	0.295206016	0.20453778	0.169291095	0.87787515
NCU02801T0	NCU02801.4	NCU02801.5	NCU02801	NA	translocator protein	A4. Found by Schmitt et al 2006 (only in Suppl Table) and homologs indicate mitochondrial:	"BLAST TspO-MBR superfamily, mitochondrial benzodiazepine receptor; no convincing yeast homolog, but conserved even in bacteria | Neurospora crassa hypothetical protein (translation) (210 aa)"	1	7	2	7_2	other protein	outer membrane	0.127353943	0.455774272	0.11762552	0.913361777
NCU08949T1	NCU08949.4	NCU08949.5	NCU08949	NA	hypothetical protein	B1. Found by Schmitt et al 2006 only in Suppl Table); no other evidence for or against mitochondrial:	BLAST comprised of one large DUF1761 domain; conserved in fungi; no yeast homolog | Neurospora crassa conserved hypothetical protein (translation) (151 aa)	1	7	2	7_2	other protein	outer membrane	0	1	0.11324229	0.918298111
NCU03929T0	NCU03929.4	NCU03929.5	NCU03929	YOR317W	acyl-CoA synthetase	A4. Found by Schmitt et al 2006 (only in Suppl Table) and homologs indicate mitochondrial:	"BLAST convincing (>40%) identity to several yeast long-chain fatty acid coA synthetases: faa1,faa2, faa3, faa4. | Neurospora crassa hypothetical protein similar to Fum16p (translation) (698 aa)"	1	7	2	7_2	other protein	outer membrane	0	1	0.10894405	0.920339605
NCU06702T0	NCU06702.4	NCU06702.5	NCU06702	YPR028W	yop-1	D4. Found by Schmitt et al 2006 only in Suppl table; homologs are NOT mitochondrial:	"BLAST 43% identical to yeast yop1, an ER stress protein | Neurospora crassa protein yop-1 (translation) (169 aa)"	1	7	2	7_2	other protein	outer membrane	0	1	0.105331453	0.922613113
NCU09230T0	NCU09230.4	NCU09230.5	NCU09230	YAL012W	cysteine-16	D4. Found by Schmitt et al 2006 only in Suppl table; homologs are NOT mitochondrial:	BLAST 63% identical to yeast cys3  cystathionine gamma-lyase (cytosolic) | Neurospora crassa cystathionine gamma-lyase (translation) (418 aa)	1	7	2	7_2	other protein	outer membrane	0.094996678	0.547256937	0.100374257	0.930977987
NCU06076T1	NCU06076.4	NCU06076.5	NCU06076	YIL156W-B	hypothetical protein	B1. Found by Schmitt et al 2006 only in Suppl Table); no other evidence for or against mitochondrial:	"BLAST highly conserved DUF1275 domain in filamentous fungi; conserved in other organisms, but no yeast homolog | Neurospora crassa hypothetical protein (translation) (88 aa)"	1	7	2	7_2	other protein	outer membrane	0.248529338	0.258352601	0.098819485	0.93259056
NCU03408T0	NCU03408.4	NCU03408.5	NCU03408	NA	hypothetical protein	B1. Found by Schmitt et al 2006 only in Suppl Table); no other evidence for or against mitochondrial:	BLAST no conserved domains; conserved in closely related fungi; no yeast homolog | Neurospora crassa hypothetical protein (translation) (398 aa)	1	7	2	7_2	other protein	outer membrane	0	1	0.090430421	0.937167209
NCU08934T0	NCU08934.4	NCU08934.5	NCU08934	NA	hypothetical protein	B1. Found by Schmitt et al 2006 only in Suppl Table); no other evidence for or against mitochondrial:	BLAST conserved in fungi; NADB_Rossman fold in C-term half conserved in many organisms; no yeast homolog | Neurospora crassa conserved hypothetical protein (translation) (350 aa)	1	7	2	7_2	other protein	outer membrane	0.356306363	0.146946809	0.086576531	0.940787001
NCU03578T0	NCU03578.4	NCU03578.5	NCU03578	NA	hypothetical protein	B1. Found by Schmitt et al 2006 only in Suppl Table); no other evidence for or against mitochondrial:	BLAST: related to transport protein USO1; no yeast homolog	1	7	2	7_2	other protein	outer membrane	0	1	0.086245719	0.941209975
NCU08565T0	NCU08565.4	NCU08565.5	NCU08565	NA	hypothetical protein	B1. Found by Schmitt et al 2006 only in Suppl Table); no other evidence for or against mitochondrial:	BLAST N-term P-loop NTPase domain; only this domain mildly conserved in other organisms; no yeast homolog | Neurospora crassa hypothetical protein (translation) (1570 aa)	1	7	2	7_2	other protein	outer membrane	0	1	0.07507926	0.948002425
NCU05954T0	NCU05954.4	NCU05954.5	NCU05954	NA	hypothetical protein	B1. Found by Schmitt et al 2006 only in Suppl Table); no other evidence for or against mitochondrial:	BLAST unique to Neurospora and Sordaria; no conserved domains; no yeast homolog | Neurospora crassa predicted protein (translation) (726 aa)	1	7	2	7_2	other protein	outer membrane	0	1	0.001710149	0.966143654
NCU00684T0	NCU00684.4	NCU00684.5	NCU00684	NA	endonuclease/Exonuclease/phosphatase	B1. Found by Schmitt et al 2006 only in Suppl Table); no other evidence for or against mitochondrial:	BLAST: conserved in some fungi: has 2 conserved endonuclease/exonuclease/phosphatase domains	1	7	2	7_2	other protein	outer membrane	0	1	0	1
NCU06511T0	NCU06511.4	NCU06511.5	NCU06511	YLL013C	hypothetical protein	B1. Found by Schmitt et al 2006 only in Suppl Table); no other evidence for or against mitochondrial:	BLAST conserved only in puf domain; | Neurospora crassa hypothetical protein (translation) (822 aa)	1	7	2	7_2	other protein	outer membrane	0	1	0	1
NCU01283T0	NCU01283.4	NCU01283.5	NCU01283	NA	hypothetical protein	B1. Found by Schmitt et al 2006 only in Suppl Table); no other evidence for or against mitochondrial:	BLAST: conserved rne (ribonuclease E) domain aa650-800 (total aa 1417); no convincing homologs	1	7	2	7_2	other protein	outer membrane	0	1	0	1
NCU06076T0	NCU06076.4	NCU06076.5	NCU06076	YIL156W-B	hypothetical protein	B1. Found by Schmitt et al 2006 only in Suppl Table); no other evidence for or against mitochondrial:	"BLAST highly conserved DUF1275 domain in filamentous fungi; conserved in other organisms, but no yeast homolog | Neurospora crassa hypothetical protein (translation) (88 aa)"	1	7	2	7_2	other protein	outer membrane	0	1	0	1
NCU06076T2	NCU06076.4	NCU06076.5	NCU06076	YIL156W-B	hypothetical protein	B1. Found by Schmitt et al 2006 only in Suppl Table); no other evidence for or against mitochondrial:	"BLAST highly conserved DUF1275 domain in filamentous fungi; conserved in other organisms, but no yeast homolog | Neurospora crassa hypothetical protein (translation) (88 aa)"	1	7	2	7_2	other protein	outer membrane	0	1	0	1
NCU04202T0	NCU04202.4	NCU04202.5	NCU04202	YKL067W	nucleoside diphosphate kinase-1	"B2. Identifed in our current study with significant Mascot score, but only once: no other evidence suggests mitochondrial:"	| Neurospora crassa nucleoside diphosphate kinase (translation) (153 aa)	1	7	4	7_4	other protein	i.m space	0.119099445	0.475307223	0.088992914	0.938073295
NCU03145T0	NCU03145.4	NCU03145.5	NCU03145	YMR243C	oxidative stress resistance	"D1. In MitoP2 reference set, but not clear that this is justified:"	BLAST related to cobalt accumulation protein COT1 [	1	8	1	8_1	probably not mitochondrial	based on homolog localization	0.267748456	0.236572086	1.219985399	0.032030162
NCU06556T0	NCU06556.4	NCU06556.5	NCU06556	YLR043C	thioredoxin II	"D1. In MitoP2 reference set, but not clear that this is justified:"	BLAST putative thioredoxin G6G8.7	1	8	1	8_1	probably not mitochondrial	based on homolog localization	0.142957776	0.431263475	1.166842752	0.041493506
NCU03757T0	NCU03757.4	NCU03757.5	NCU03757	YBR031W	60S ribosomal protein L4-A	"D2. In MitoP2 Neurospora data, but other evidence indicates NOT mitochondrial:"	BLAST: 60S ribosomal protein L4-A  | Neurospora crassa conserved hypothetical protein (translation) (362 aa)	1	8	1	8_1	probably not mitochondrial	based on homolog localization	0	1	0.897809698	0.14128453
NCU06976T0	NCU06976.4	NCU06976.5	NCU06976	YKR054C	dynein heavy chain	"D2. In MitoP2 Neurospora data, but other evidence indicates NOT mitochondrial:"	| Neurospora crassa dynein heavy chain (translation) (4368 aa)	1	8	1	8_1	probably not mitochondrial	based on homolog localization	0.102631522	0.50894585	0.794773742	0.209926387
NCU06783T0	NCU06783.4	NCU06783.5	NCU06783	NA	ATP citrate lyase	"D2. In MitoP2 Neurospora data, but other evidence indicates NOT mitochondrial:"	BLAST probable ATP citrate lyase; highly conserved in most organisms; no yeast homolog | Neurospora crassa hypothetical protein similar to ATP citrate lyase (translation) (488 aa)	1	8	1	8_1	probably not mitochondrial	based on homolog localization	0	1	0.780119116	0.221136114
NCU07574T0	NCU07574.4	NCU07574.5	NCU07574	YNR051C	hypothetical protein	"D2. In MitoP2 Neurospora data, but other evidence indicates NOT mitochondrial:"	| Neurospora crassa hypothetical protein (translation) (520 aa)	1	8	1	8_1	probably not mitochondrial	based on homolog localization	0.084406931	0.577576499	0.714870423	0.280763247
NCU10895T0	NCU10895.4	NCU10895.5	NCU10895	YFL003C	hypothetical protein	"E. At least one piece of positive evidence for mitochondrial localization from our prediction pipeline, but not convincing:"	BLAST related to meiosis-specific MutS homolog 	1	8	1	8_1	probably not mitochondrial	based on homolog localization	0.17459717	0.392959778	0.64508508	0.351674438
NCU03703T0	NCU03703.4	NCU03703.5	NCU03703	YKL180W	60S ribosomal protein L17	"D2. In MitoP2 Neurospora data, but other evidence indicates NOT mitochondrial:"	| Neurospora crassa 60S ribosomal protein L17 (translation) (187 aa)	1	8	1	8_1	probably not mitochondrial	based on homolog localization	0	1	0.618004088	0.383210824
NCU07922T0	NCU07922.4	NCU07922.5	NCU07922	YNL014W	elongation factor 3	"D2. In MitoP2 Neurospora data, but other evidence indicates NOT mitochondrial:"	| Neurospora crassa translation elongation factor 3 (translation) (1057 aa); 62% identical to yeast Hef2p	1	8	1	8_1	probably not mitochondrial	based on homolog localization	0	1	0.611915011	0.389948187
NCU06740T0	NCU06740.4	NCU06740.5	NCU06740	NA	hypothetical protein	"D2. In MitoP2 Neurospora data, but other evidence indicates NOT mitochondrial:"	BLAST: conserved in closely related fungi; no yeast homolog | Neurospora crassa predicted protein (translation) (97 aa)	1	8	1	8_1	probably not mitochondrial	based on homolog localization	0.634363	0.028997214	0.603542969	0.398752444
NCU04779T0	NCU04779.4	NCU04779.5	NCU04779	YLL045C	60S ribosomal protein L8	"D2. In MitoP2 Neurospora data, but other evidence indicates NOT mitochondrial:"	| Neurospora crassa 60S ribosomal protein L8 (translation) (263 aa)	1	8	1	8_1	probably not mitochondrial	based on homolog localization	0	1	0.584179267	0.420906356
NCU01342T0	NCU01342.4	NCU01342.5	NCU01342	YML012W	endoplasmic reticulum vesicle protein 25	"D2. In MitoP2 Neurospora data, but other evidence indicates NOT mitochondrial:"	BLAST: 45% identical to yeast ERV2 | Neurospora crassa hypothetical protein similar to endosomal cargo receptor Erv25 (translation) (218 aa)	1	8	1	8_1	probably not mitochondrial	based on homolog localization	0.392664544	0.12192655	0.576656672	0.428444198
NCU04230T0	NCU04230.4	NCU04230.5	NCU04230	YER065C	isocitrate lyase	"E. At least one piece of positive evidence for mitochondrial localization from our prediction pipeline, but not convincing:"	| Neurospora crassa isocitrate lyase (translation) (549 aa)	1	8	1	8_1	probably not mitochondrial	based on homolog localization	0.573521296	0.040311457	0.560036763	0.446765335
NCU04331T0	NCU04331.4	NCU04331.5	NCU04331	YPL131W	cytoplasmic ribosomal protein-4	"D2. In MitoP2 Neurospora data, but other evidence indicates NOT mitochondrial:"	| Neurospora crassa 60S ribosomal protein L5 (translation) (302 aa)	1	8	1	8_1	probably not mitochondrial	based on homolog localization	0	1	0.559081238	0.44758449
NCU04173T1	NCU04173.4	NCU04173.5	NCU04173	YFL039C	actin	"D2. In MitoP2 Neurospora data, but other evidence indicates NOT mitochondrial:"	| Neurospora crassa actin (translation) (376 aa)	1	8	1	8_1	probably not mitochondrial	based on homolog localization	0	1	0.534111602	0.478002035
NCU00629T0	NCU00629.4	NCU00629.5	NCU00629	YMR205C	6-phosphofructokinase	"D2. In MitoP2 Neurospora data, but other evidence indicates NOT mitochondrial:"	BLAST: 6-phosphofructokinase; yeast homolog Pfk2p	1	8	1	8_1	probably not mitochondrial	based on homolog localization	0.17219582	0.394643836	0.501170194	0.52243762
NCU07830T0	NCU07830.4	NCU07830.5	NCU07830	YCR031C	cytoplasmic ribosomal protein-2	"D2. In MitoP2 Neurospora data, but other evidence indicates NOT mitochondrial:"	| Neurospora crassa 40S ribosomal protein S14 (translation) (151 aa)	1	8	1	8_1	probably not mitochondrial	based on homolog localization	0	1	0.493603709	0.530773828
NCU06968T0	NCU06968.4	NCU06968.5	NCU06968	YLL023C	hypothetical protein	"D2. In MitoP2 Neurospora data, but other evidence indicates NOT mitochondrial:"	"BLAST: 31% identical to yeast homolog Protein of unknown function; highly conserved across species and orthologous to human TMEM33; may interact with ribosomes, based on co-purification experiments; GFP-fusion protein localizes to the endoplasmic reticulu"	1	8	1	8_1	probably not mitochondrial	based on homolog localization	0	1	0.492285292	0.531691729
NCU06404T0	NCU06404.4	NCU06404.5	NCU06404	YFL005W	GTP-binding protein SAS1	D4. Found by Schmitt et al 2006 only in Suppl table; homologs are NOT mitochondrial:	"BLAST GTP-binding protein SAS1, yeast SEC4"	1	8	1	8_1	probably not mitochondrial	based on homolog localization	0	1	0.482312123	0.543839533
NCU07999T0	NCU07999.4	NCU07999.5	NCU07999	YKL165C	GPI ethanolamine phosphate transferase 1	"D2. In MitoP2 Neurospora data, but other evidence indicates NOT mitochondrial:"	| Neurospora crassa hypothetical protein similar to phosphatidylinositolglycan class N (translation) (997 aa)	1	8	1	8_1	probably not mitochondrial	based on homolog localization	0.094996678	0.547256937	0.479430917	0.546728772
NCU04553T0	NCU04553.4	NCU04553.5	NCU04553	YLR167W	ubiquitin/cytoplasmic ribosomal protein-6	"D2. In MitoP2 Neurospora data, but other evidence indicates NOT mitochondrial:"	| Neurospora crassa hypothetical protein similar to UBI1 (translation) (155 aa)	1	8	1	8_1	probably not mitochondrial	based on homolog localization	0.121212195	0.470792596	0.45723991	0.574542264
NCU05136T0	NCU05136.4	NCU05136.5	NCU05136	NA	"endo alpha-1,4 polygalactosaminidase precusor"	"D2. In MitoP2 Neurospora data, but other evidence indicates NOT mitochondrial:"	"BLAST DUF297 superfamily; annotated as endo alpha-1,4 polygalactosaminidase in many organisms; conserved in fungi; no yeast homolog | Neurospora crassa conserved hypothetical protein (translation) (365 aa)"	1	8	1	8_1	probably not mitochondrial	based on homolog localization	0.517144721	0.057013699	0.389480007	0.661220766
NCU05259T0	NCU05259.4	NCU05259.5	NCU05259	YGL055W	acyl-CoA desaturase 1	"D2. In MitoP2 Neurospora data, but other evidence indicates NOT mitochondrial:"	| Neurospora crassa acyl-CoA desaturase 1 (translation) (478 aa)	1	8	1	8_1	probably not mitochondrial	based on homolog localization	0.471316396	0.075486936	0.381440026	0.671872146
NCU01470T0	NCU01470.4	NCU01470.5	NCU01470	YEL013W	vacuolar protein 8	"D2. In MitoP2 Neurospora data, but other evidence indicates NOT mitochondrial:"	| Neurospora crassa vacuolar protein 8 (translation) (579 aa)	1	8	1	8_1	probably not mitochondrial	based on homolog localization	0.209752613	0.330849734	0.381074016	0.672016722
NCU02905T0	NCU02905.4	NCU02905.5	NCU02905	YER117W	60S ribosomal protein L23	"D2. In MitoP2 Neurospora data, but other evidence indicates NOT mitochondrial:"	| Neurospora crassa 60S ribosomal protein L23 (translation) (140 aa)	1	8	1	8_1	probably not mitochondrial	based on homolog localization	0.014325916	0.658976134	0.368458161	0.686146812
NCU04005T0	NCU04005.4	NCU04005.5	NCU04005	YNL154C	casein kinase-1b	"D2. In MitoP2 Neurospora data, but other evidence indicates NOT mitochondrial:"	| Neurospora crassa hypothetical protein similar to casein kinase I (translation) (442 aa)	1	8	1	8_1	probably not mitochondrial	based on homolog localization	0.054340761	0.62080605	0.36354378	0.691000734
NCU00742T0	NCU00742.4	NCU00742.5	NCU00742	YDL022W	glycerol-3-phosphate dehydrogenase	"D5. In MitoP2 reference set, but our re-evaluation indicates NOT mitochondrial:"	| Neurospora crassa glycerol-3-phosphate dehydrogenase (translation) (400 aa)	1	8	1	8_1	probably not mitochondrial	based on homolog localization	0.134619707	0.447603346	0.362787687	0.691602345
NCU03806T0	NCU03806.4	NCU03806.5	NCU03806	YGL103W	ribosomal protein L27a.e	"D2. In MitoP2 Neurospora data, but other evidence indicates NOT mitochondrial:"	| Neurospora crassa 60S ribosomal protein L28 (translation) (150 aa)	1	8	1	8_1	probably not mitochondrial	based on homolog localization	0	1	0.323058883	0.735711051
NCU08502T0	NCU08502.4	NCU08502.5	NCU08502	YPL090C	40S ribosomal protein S6	"D2. In MitoP2 Neurospora data, but other evidence indicates NOT mitochondrial:"	| Neurospora crassa 40S cytoplasmic ribosomal protein S6 (translation) (240 aa)	1	8	1	8_1	probably not mitochondrial	based on homolog localization	0	1	0.313523997	0.745528365
NCU06047T0	NCU06047.4	NCU06047.5	NCU06047	YGL123W	40S ribosomal protein S2	"D2. In MitoP2 Neurospora data, but other evidence indicates NOT mitochondrial:"	| Neurospora crassa 40S ribosomal protein S2 (translation) (266 aa)	1	8	1	8_1	probably not mitochondrial	based on homolog localization	0	1	0.291513448	0.770313901
[truncated: 991,700 more chars]
