# Supplementary material for: Evolutionary Conservation and Diversification of Puf RNA Binding Proteins and Their mRNA Targets
Source: PLoS Biol. 2015 Nov 20;13(11):e1002307. doi: 10.1371/journal.pbio.1002307 (PMC4654594; doi:10.1371/journal.pbio.1002307)
Supplement: S8 Dataset — (ZIP) [file pbio.1002307.s008.zip]

Archive with 6 entries (6 files):
- MotifSearch_SacchPuf4_ScerCentric.txt
- MotifSearch_SacchPuf5_ScerCentric.txt
- MotifSearch_PezizoPuf4_NcraCentric.txt
- MotifSearch_PezizoPuf4_ScerCentric.txt
- MotifSearch_Puf3_NcraCentric.txt
- MotifSearch_Puf3_ScerCentric.txt
